# Supplementary material for: Extraction of driving behavior primitives considering driver expectation and vehicle dynamics
Source: PLoS One. 2025 Dec 31;20(12):e0340123. doi: 10.1371/journal.pone.0340123 (PMC12755792; doi:10.1371/journal.pone.0340123)
Supplement: S1 File — (ZIP) [file pone.0340123.s001.zip]

Archive with 951 entries (949 files):
- DataSetForPimitiveExaction-1/
- DataSetForPimitiveExaction-1/read me.txt
- DataSetForPimitiveExaction-1/straight driving/
- DataSetForPimitiveExaction-1/straight driving/c110_s_1.xlsx
- DataSetForPimitiveExaction-1/straight driving/c110_s_3.xlsx
- DataSetForPimitiveExaction-1/straight driving/c110_s_4.xlsx
- DataSetForPimitiveExaction-1/straight driving/c110_s_5.xlsx
- DataSetForPimitiveExaction-1/straight driving/c111_s_1.xlsx
- DataSetForPimitiveExaction-1/straight driving/c111_s_4.xlsx
- DataSetForPimitiveExaction-1/straight driving/c111_s_5.xlsx
- DataSetForPimitiveExaction-1/straight driving/c111_s_6.xlsx
- DataSetForPimitiveExaction-1/straight driving/c111_s_7.xlsx
- DataSetForPimitiveExaction-1/straight driving/c112_s_1.xlsx
- DataSetForPimitiveExaction-1/straight driving/c112_s_2.xlsx
- DataSetForPimitiveExaction-1/straight driving/c112_s_3.xlsx
- DataSetForPimitiveExaction-1/straight driving/c112_s_4.xlsx
- DataSetForPimitiveExaction-1/straight driving/c112_s_5.xlsx
- DataSetForPimitiveExaction-1/straight driving/c112_s_6.xlsx
- DataSetForPimitiveExaction-1/straight driving/c112_s_7.xlsx
- DataSetForPimitiveExaction-1/straight driving/c113_s_2.xlsx
- DataSetForPimitiveExaction-1/straight driving/c113_s_3.xlsx
- DataSetForPimitiveExaction-1/straight driving/c113_s_4.xlsx
- DataSetForPimitiveExaction-1/straight driving/c114_s_1.xlsx
- DataSetForPimitiveExaction-1/straight driving/c114_s_3.xlsx
- DataSetForPimitiveExaction-1/straight driving/c114_s_4.xlsx
- DataSetForPimitiveExaction-1/straight driving/c115_s_2.xlsx
- DataSetForPimitiveExaction-1/straight driving/c115_s_3.xlsx
- DataSetForPimitiveExaction-1/straight driving/c116_s_1.xlsx
- DataSetForPimitiveExaction-1/straight driving/c116_s_3.xlsx
- DataSetForPimitiveExaction-1/straight driving/c116_s_4.xlsx
- DataSetForPimitiveExaction-1/straight driving/c11_s_1.xlsx
- DataSetForPimitiveExaction-1/straight driving/c11_s_3.xlsx
- DataSetForPimitiveExaction-1/straight driving/c11_s_4.xlsx
- DataSetForPimitiveExaction-1/straight driving/c11_s_5.xlsx
- DataSetForPimitiveExaction-1/straight driving/c11_s_6.xlsx
- DataSetForPimitiveExaction-1/straight driving/c11_s_7.xlsx
- DataSetForPimitiveExaction-1/straight driving/c11_s_8.xlsx
- DataSetForPimitiveExaction-1/straight driving/c12_s_1.xlsx
- DataSetForPimitiveExaction-1/straight driving/c12_s_3.xlsx
- DataSetForPimitiveExaction-1/straight driving/c12_s_4.xlsx
- DataSetForPimitiveExaction-1/straight driving/c12_s_5.xlsx
- DataSetForPimitiveExaction-1/straight driving/c13_s_1.xlsx
- DataSetForPimitiveExaction-1/straight driving/c13_s_3.xlsx
- DataSetForPimitiveExaction-1/straight driving/c13_s_4.xlsx
- DataSetForPimitiveExaction-1/straight driving/c14_s_2.xlsx
- DataSetForPimitiveExaction-1/straight driving/c14_s_3.xlsx
- DataSetForPimitiveExaction-1/straight driving/c14_s_4.xlsx
- DataSetForPimitiveExaction-1/straight driving/c14_s_5.xlsx
- DataSetForPimitiveExaction-1/straight driving/c15_s_2.xlsx
- DataSetForPimitiveExaction-1/straight driving/c15_s_3.xlsx
- DataSetForPimitiveExaction-1/straight driving/c16_s_1.xlsx
- DataSetForPimitiveExaction-1/straight driving/c16_s_2.xlsx
- DataSetForPimitiveExaction-1/straight driving/c16_s_3.xlsx
- DataSetForPimitiveExaction-1/straight driving/c16_s_4.xlsx
- DataSetForPimitiveExaction-1/straight driving/c16_s_5.xlsx
- DataSetForPimitiveExaction-1/straight driving/c16_s_6.xlsx
- DataSetForPimitiveExaction-1/straight driving/c16_s_7.xlsx
- DataSetForPimitiveExaction-1/straight driving/c17_s_4.xlsx
- DataSetForPimitiveExaction-1/straight driving/c17_s_5.xlsx
- DataSetForPimitiveExaction-1/straight driving/c17_s_6.xlsx
- DataSetForPimitiveExaction-1/straight driving/c17_s_7.xlsx
- DataSetForPimitiveExaction-1/straight driving/c17_s_8.xlsx
- DataSetForPimitiveExaction-1/straight driving/c17_s_9.xlsx
- DataSetForPimitiveExaction-1/straight driving/c18_s_1.xlsx
- DataSetForPimitiveExaction-1/straight driving/c18_s_2.xlsx
- DataSetForPimitiveExaction-1/straight driving/c18_s_3.xlsx
- DataSetForPimitiveExaction-1/straight driving/c19_s_2.xlsx
- DataSetForPimitiveExaction-1/straight driving/c19_s_3.xlsx
- DataSetForPimitiveExaction-1/straight driving/c19_s_4.xlsx
- DataSetForPimitiveExaction-1/straight driving/c210_s_1.xlsx
- DataSetForPimitiveExaction-1/straight driving/c210_s_2.xlsx
- DataSetForPimitiveExaction-1/straight driving/c210_s_3.xlsx
- DataSetForPimitiveExaction-1/straight driving/c210_s_5.xlsx
- DataSetForPimitiveExaction-1/straight driving/c211_s_2.xlsx
- DataSetForPimitiveExaction-1/straight driving/c211_s_3.xlsx
- DataSetForPimitiveExaction-1/straight driving/c211_s_4.xlsx
- DataSetForPimitiveExaction-1/straight driving/c212_s_1.xlsx
- DataSetForPimitiveExaction-1/straight driving/c212_s_2.xlsx
- DataSetForPimitiveExaction-1/straight driving/c212_s_3.xlsx
- DataSetForPimitiveExaction-1/straight driving/c212_s_4.xlsx
- DataSetForPimitiveExaction-1/straight driving/c213_s_4.xlsx
- DataSetForPimitiveExaction-1/straight driving/c214_s_3.xlsx
- DataSetForPimitiveExaction-1/straight driving/c214_s_5.xlsx
- DataSetForPimitiveExaction-1/straight driving/c215_s_1.xlsx
- DataSetForPimitiveExaction-1/straight driving/c215_s_2.xlsx
- DataSetForPimitiveExaction-1/straight driving/c215_s_3.xlsx
- DataSetForPimitiveExaction-1/straight driving/c215_s_4.xlsx
- DataSetForPimitiveExaction-1/straight driving/c216_s_2.xlsx
- DataSetForPimitiveExaction-1/straight driving/c216_s_3.xlsx
- DataSetForPimitiveExaction-1/straight driving/c21_s_1.xlsx
- DataSetForPimitiveExaction-1/straight driving/c21_s_2.xlsx
- DataSetForPimitiveExaction-1/straight driving/c21_s_4.xlsx
- DataSetForPimitiveExaction-1/straight driving/c22_s_2.xlsx
- DataSetForPimitiveExaction-1/straight driving/c22_s_6.xlsx
- DataSetForPimitiveExaction-1/straight driving/c23_s_1.xlsx
- DataSetForPimitiveExaction-1/straight driving/c23_s_2.xlsx
- DataSetForPimitiveExaction-1/straight driving/c23_s_3.xlsx
- DataSetForPimitiveExaction-1/straight driving/c24_s_1.xlsx
- DataSetForPimitiveExaction-1/straight driving/c24_s_6.xlsx
- DataSetForPimitiveExaction-1/straight driving/c24_s_7.xlsx
- DataSetForPimitiveExaction-1/straight driving/c25_s_1.xlsx
- DataSetForPimitiveExaction-1/straight driving/c25_s_2.xlsx
- DataSetForPimitiveExaction-1/straight driving/c26_s_1.xlsx
- DataSetForPimitiveExaction-1/straight driving/c26_s_3.xlsx
- DataSetForPimitiveExaction-1/straight driving/c27_s_1.xlsx
- DataSetForPimitiveExaction-1/straight driving/c27_s_2.xlsx
- DataSetForPimitiveExaction-1/straight driving/c27_s_3.xlsx
- DataSetForPimitiveExaction-1/straight driving/c27_s_4.xlsx
- DataSetForPimitiveExaction-1/straight driving/c27_s_5.xlsx
- DataSetForPimitiveExaction-1/straight driving/c27_s_6.xlsx
- DataSetForPimitiveExaction-1/straight driving/c27_s_7.xlsx
- DataSetForPimitiveExaction-1/straight driving/c28_s_4.xlsx
- DataSetForPimitiveExaction-1/straight driving/c28_s_5.xlsx
- DataSetForPimitiveExaction-1/straight driving/c29_s_1.xlsx
- DataSetForPimitiveExaction-1/straight driving/c29_s_2.xlsx
- DataSetForPimitiveExaction-1/straight driving/c29_s_3.xlsx
- DataSetForPimitiveExaction-1/straight driving/d1c110_s_2.xlsx
- DataSetForPimitiveExaction-1/straight driving/d1c111_s_2.xlsx
- DataSetForPimitiveExaction-1/straight driving/d1c111_s_3.xlsx
- DataSetForPimitiveExaction-1/straight driving/d1c113_s_1.xlsx
- DataSetForPimitiveExaction-1/straight driving/d1c114_s_2.xlsx
- DataSetForPimitiveExaction-1/straight driving/d1c115_s_1.xlsx
- DataSetForPimitiveExaction-1/straight driving/d1c116_s_2.xlsx
- DataSetForPimitiveExaction-1/straight driving/d1c12_s_2.xlsx
- DataSetForPimitiveExaction-1/straight driving/d1c13_s_2.xlsx
- DataSetForPimitiveExaction-1/straight driving/d1c14_s_1.xlsx
- DataSetForPimitiveExaction-1/straight driving/d1c15_s_1.xlsx
- DataSetForPimitiveExaction-1/straight driving/d1c17_s_1.xlsx
- DataSetForPimitiveExaction-1/straight driving/d1c17_s_2.xlsx
- DataSetForPimitiveExaction-1/straight driving/d1c17_s_3.xlsx
- DataSetForPimitiveExaction-1/straight driving/d1c19_s_1.xlsx
- DataSetForPimitiveExaction-1/straight driving/d1c213_s_1.xlsx
- DataSetForPimitiveExaction-1/straight driving/d1c213_s_2.xlsx
- DataSetForPimitiveExaction-1/straight driving/d1c213_s_3.xlsx
- DataSetForPimitiveExaction-1/straight driving/d1c214_s_2.xlsx
- DataSetForPimitiveExaction-1/straight driving/d1c214_s_4.xlsx
- DataSetForPimitiveExaction-1/straight driving/d1c216_s_1.xlsx
- DataSetForPimitiveExaction-1/straight driving/d1c21_s_3.xlsx
- DataSetForPimitiveExaction-1/straight driving/d1c22_s_3.xlsx
- DataSetForPimitiveExaction-1/straight driving/d1c22_s_4.xlsx
- DataSetForPimitiveExaction-1/straight driving/d1c22_s_5.xlsx
- DataSetForPimitiveExaction-1/straight driving/d1c23_s_4.xlsx
- DataSetForPimitiveExaction-1/straight driving/d1c23_s_5.xlsx
- DataSetForPimitiveExaction-1/straight driving/d1c24_s_2.xlsx
- DataSetForPimitiveExaction-1/straight driving/d1c24_s_3.xlsx
- DataSetForPimitiveExaction-1/straight driving/d1c24_s_5.xlsx
- DataSetForPimitiveExaction-1/straight driving/d1c26_s_2.xlsx
- DataSetForPimitiveExaction-1/straight driving/d1c28_s_1.xlsx
- DataSetForPimitiveExaction-1/straight driving/d1c28_s_3.xlsx
- DataSetForPimitiveExaction-1/straight driving/d2c110_s_2.xlsx
- DataSetForPimitiveExaction-1/straight driving/d2c111_s_3.xlsx
- DataSetForPimitiveExaction-1/straight driving/d2c113_s_1.xlsx
- DataSetForPimitiveExaction-1/straight driving/d2c114_s_2.xlsx
- DataSetForPimitiveExaction-1/straight driving/d2c115_s_1.xlsx
- DataSetForPimitiveExaction-1/straight driving/d2c116_s_2.xlsx
- DataSetForPimitiveExaction-1/straight driving/d2c11_s_2.xlsx
- DataSetForPimitiveExaction-1/straight driving/d2c12_s_2.xlsx
- DataSetForPimitiveExaction-1/straight driving/d2c13_s_2.xlsx
- DataSetForPimitiveExaction-1/straight driving/d2c14_s_1.xlsx
- DataSetForPimitiveExaction-1/straight driving/d2c15_s_1.xlsx
- DataSetForPimitiveExaction-1/straight driving/d2c17_s_1.xlsx
- DataSetForPimitiveExaction-1/straight driving/d2c17_s_2.xlsx
- DataSetForPimitiveExaction-1/straight driving/d2c17_s_3.xlsx
- DataSetForPimitiveExaction-1/straight driving/d2c19_s_1.xlsx
- DataSetForPimitiveExaction-1/straight driving/d2c211_s_1.xlsx
- DataSetForPimitiveExaction-1/straight driving/d2c213_s_1.xlsx
- DataSetForPimitiveExaction-1/straight driving/d2c213_s_2.xlsx
- DataSetForPimitiveExaction-1/straight driving/d2c213_s_3.xlsx
- DataSetForPimitiveExaction-1/straight driving/d2c214_s_1.xlsx
- DataSetForPimitiveExaction-1/straight driving/d2c214_s_2.xlsx
- DataSetForPimitiveExaction-1/straight driving/d2c214_s_4.xlsx
- DataSetForPimitiveExaction-1/straight driving/d2c22_s_1.xlsx
- DataSetForPimitiveExaction-1/straight driving/d2c22_s_3.xlsx
- DataSetForPimitiveExaction-1/straight driving/d2c23_s_4.xlsx
- DataSetForPimitiveExaction-1/straight driving/d2c23_s_5.xlsx
- DataSetForPimitiveExaction-1/straight driving/d2c24_s_3.xlsx
- DataSetForPimitiveExaction-1/straight driving/d2c24_s_4.xlsx
- DataSetForPimitiveExaction-1/straight driving/d2c24_s_5.xlsx
- DataSetForPimitiveExaction-1/straight driving/d2c28_s_2.xlsx
- DataSetForPimitiveExaction-1/straight driving/d2c28_s_3.xlsx
- DataSetForPimitiveExaction-1/straight driving/d3c17_s_2.xlsx
- DataSetForPimitiveExaction-1/straight driving/d3c17_s_3.xlsx
- DataSetForPimitiveExaction-1/straight driving/d3c22_s_3.xlsx
- DataSetForPimitiveExaction-1/straight driving/d3c23_s_4.xlsx
- DataSetForPimitiveExaction-1/straight driving/d3c24_s_4.xlsx
- DataSetForPimitiveExaction-1/straight driving/d4c22_s_1.xlsx
- DataSetForPimitiveExaction-1/straight driving/d4c22_s_3.xlsx
- DataSetForPimitiveExaction-1/straight driving/d4c23_s_4.xlsx
- DataSetForPimitiveExaction-1/straight driving/d4c24_s_4.xlsx
- DataSetForPimitiveExaction-1/straight driving/d5c22_s_1.xlsx
- DataSetForPimitiveExaction-1/straight driving/d5c22_s_3.xlsx
- DataSetForPimitiveExaction-1/straight driving/d5c23_s_4.xlsx
- DataSetForPimitiveExaction-1/straight driving/d5c24_s_4.xlsx
- DataSetForPimitiveExaction-1/straight driving/g10_s_1.xlsx
- DataSetForPimitiveExaction-1/straight driving/g10_s_10.xlsx
- DataSetForPimitiveExaction-1/straight driving/g10_s_11.xlsx
- DataSetForPimitiveExaction-1/straight driving/g10_s_12.xlsx
- DataSetForPimitiveExaction-1/straight driving/g10_s_13.xlsx
- DataSetForPimitiveExaction-1/straight driving/g10_s_14.xlsx
- DataSetForPimitiveExaction-1/straight driving/g10_s_15.xlsx
- DataSetForPimitiveExaction-1/straight driving/g10_s_16.xlsx
- DataSetForPimitiveExaction-1/straight driving/g10_s_17.xlsx
- DataSetForPimitiveExaction-1/straight driving/g10_s_18.xlsx
- DataSetForPimitiveExaction-1/straight driving/g10_s_19.xlsx
- DataSetForPimitiveExaction-1/straight driving/g10_s_2.xlsx
- DataSetForPimitiveExaction-1/straight driving/g10_s_20.xlsx
- DataSetForPimitiveExaction-1/straight driving/g10_s_21.xlsx
- DataSetForPimitiveExaction-1/straight driving/g10_s_22.xlsx
- DataSetForPimitiveExaction-1/straight driving/g10_s_23.xlsx
- DataSetForPimitiveExaction-1/straight driving/g10_s_24.xlsx
- DataSetForPimitiveExaction-1/straight driving/g10_s_25.xlsx
- DataSetForPimitiveExaction-1/straight driving/g10_s_26.xlsx
- DataSetForPimitiveExaction-1/straight driving/g10_s_27.xlsx
- DataSetForPimitiveExaction-1/straight driving/g10_s_28.xlsx
- DataSetForPimitiveExaction-1/straight driving/g10_s_29.xlsx
- DataSetForPimitiveExaction-1/straight driving/g10_s_3.xlsx
- DataSetForPimitiveExaction-1/straight driving/g10_s_30.xlsx
- DataSetForPimitiveExaction-1/straight driving/g10_s_31.xlsx
- DataSetForPimitiveExaction-1/straight driving/g10_s_32.xlsx
- DataSetForPimitiveExaction-1/straight driving/g10_s_33.xlsx
- DataSetForPimitiveExaction-1/straight driving/g10_s_34.xlsx
- DataSetForPimitiveExaction-1/straight driving/g10_s_35.xlsx
- DataSetForPimitiveExaction-1/straight driving/g10_s_36.xlsx
- DataSetForPimitiveExaction-1/straight driving/g10_s_37.xlsx
- DataSetForPimitiveExaction-1/straight driving/g10_s_38.xlsx
- DataSetForPimitiveExaction-1/straight driving/g10_s_39.xlsx
- DataSetForPimitiveExaction-1/straight driving/g10_s_4.xlsx
- DataSetForPimitiveExaction-1/straight driving/g10_s_40.xlsx
- DataSetForPimitiveExaction-1/straight driving/g10_s_41.xlsx
- DataSetForPimitiveExaction-1/straight driving/g10_s_42.xlsx
- DataSetForPimitiveExaction-1/straight driving/g10_s_43.xlsx
- DataSetForPimitiveExaction-1/straight driving/g10_s_44.xlsx
- DataSetForPimitiveExaction-1/straight driving/g10_s_45.xlsx
- DataSetForPimitiveExaction-1/straight driving/g10_s_46.xlsx
- DataSetForPimitiveExaction-1/straight driving/g10_s_47.xlsx
- DataSetForPimitiveExaction-1/straight driving/g10_s_48.xlsx
- DataSetForPimitiveExaction-1/straight driving/g10_s_49.xlsx
- DataSetForPimitiveExaction-1/straight driving/g10_s_5.xlsx
- DataSetForPimitiveExaction-1/straight driving/g10_s_50.xlsx
- DataSetForPimitiveExaction-1/straight driving/g10_s_51.xlsx
- DataSetForPimitiveExaction-1/straight driving/g10_s_52.xlsx
- DataSetForPimitiveExaction-1/straight driving/g10_s_53.xlsx
- DataSetForPimitiveExaction-1/straight driving/g10_s_54.xlsx
- DataSetForPimitiveExaction-1/straight driving/g10_s_55.xlsx
- DataSetForPimitiveExaction-1/straight driving/g10_s_6.xlsx
- DataSetForPimitiveExaction-1/straight driving/g10_s_7.xlsx
- DataSetForPimitiveExaction-1/straight driving/g10_s_8.xlsx
- DataSetForPimitiveExaction-1/straight driving/g10_s_9.xlsx
- DataSetForPimitiveExaction-1/straight driving/g11_s_1.xlsx
- DataSetForPimitiveExaction-1/straight driving/g11_s_10.xlsx
- DataSetForPimitiveExaction-1/straight driving/g11_s_11.xlsx
- DataSetForPimitiveExaction-1/straight driving/g11_s_12.xlsx
- DataSetForPimitiveExaction-1/straight driving/g11_s_13.xlsx
- DataSetForPimitiveExaction-1/straight driving/g11_s_14.xlsx
- DataSetForPimitiveExaction-1/straight driving/g11_s_15.xlsx
- DataSetForPimitiveExaction-1/straight driving/g11_s_16.xlsx
- DataSetForPimitiveExaction-1/straight driving/g11_s_17.xlsx
- DataSetForPimitiveExaction-1/straight driving/g11_s_18.xlsx
- DataSetForPimitiveExaction-1/straight driving/g11_s_19.xlsx
- DataSetForPimitiveExaction-1/straight driving/g11_s_2.xlsx
- DataSetForPimitiveExaction-1/straight driving/g11_s_20.xlsx
- DataSetForPimitiveExaction-1/straight driving/g11_s_21.xlsx
- DataSetForPimitiveExaction-1/straight driving/g11_s_22.xlsx
- DataSetForPimitiveExaction-1/straight driving/g11_s_23.xlsx
- DataSetForPimitiveExaction-1/straight driving/g11_s_24.xlsx
- DataSetForPimitiveExaction-1/straight driving/g11_s_25.xlsx
- DataSetForPimitiveExaction-1/straight driving/g11_s_26.xlsx
- DataSetForPimitiveExaction-1/straight driving/g11_s_27.xlsx
- DataSetForPimitiveExaction-1/straight driving/g11_s_28.xlsx
- DataSetForPimitiveExaction-1/straight driving/g11_s_29.xlsx
- DataSetForPimitiveExaction-1/straight driving/g11_s_3.xlsx
- DataSetForPimitiveExaction-1/straight driving/g11_s_30.xlsx
- DataSetForPimitiveExaction-1/straight driving/g11_s_31.xlsx
- DataSetForPimitiveExaction-1/straight driving/g11_s_32.xlsx
- DataSetForPimitiveExaction-1/straight driving/g11_s_33.xlsx
- DataSetForPimitiveExaction-1/straight driving/g11_s_34.xlsx
- DataSetForPimitiveExaction-1/straight driving/g11_s_35.xlsx
- DataSetForPimitiveExaction-1/straight driving/g11_s_36.xlsx
- DataSetForPimitiveExaction-1/straight driving/g11_s_37.xlsx
- DataSetForPimitiveExaction-1/straight driving/g11_s_38.xlsx
- DataSetForPimitiveExaction-1/straight driving/g11_s_39.xlsx
- DataSetForPimitiveExaction-1/straight driving/g11_s_4.xlsx
- DataSetForPimitiveExaction-1/straight driving/g11_s_40.xlsx
- DataSetForPimitiveExaction-1/straight driving/g11_s_41.xlsx
- DataSetForPimitiveExaction-1/straight driving/g11_s_42.xlsx
- DataSetForPimitiveExaction-1/straight driving/g11_s_43.xlsx
- DataSetForPimitiveExaction-1/straight driving/g11_s_44.xlsx
- DataSetForPimitiveExaction-1/straight driving/g11_s_45.xlsx
- DataSetForPimitiveExaction-1/straight driving/g11_s_46.xlsx
- DataSetForPimitiveExaction-1/straight driving/g11_s_47.xlsx
- DataSetForPimitiveExaction-1/straight driving/g11_s_48.xlsx
- DataSetForPimitiveExaction-1/straight driving/g11_s_49.xlsx
- DataSetForPimitiveExaction-1/straight driving/g11_s_5.xlsx
- DataSetForPimitiveExaction-1/straight driving/g11_s_50.xlsx
- DataSetForPimitiveExaction-1/straight driving/g11_s_51.xlsx
- DataSetForPimitiveExaction-1/straight driving/g11_s_52.xlsx
- DataSetForPimitiveExaction-1/straight driving/g11_s_53.xlsx
- DataSetForPimitiveExaction-1/straight driving/g11_s_54.xlsx
- DataSetForPimitiveExaction-1/straight driving/g11_s_55.xlsx
- DataSetForPimitiveExaction-1/straight driving/g11_s_56.xlsx
[truncated: 651 more entries]
