# Supplementary material for: Extraction of driving behavior primitives considering driver expectation and vehicle dynamics
Source: PLoS One. 2025 Dec 31;20(12):e0340123. doi: 10.1371/journal.pone.0340123 (PMC12755792; doi:10.1371/journal.pone.0340123)
Supplement: S1 File — (ZIP) [file pone.0340123.s001.zip › DataSetForPimitiveExaction-1/read me.txt]

The dataset contains two folders: ¡°straight driving¡± and ¡°turning¡±. The former includes driving behavior data from straight road 
sections, while the latter comprises data from curved sections and maneuvers involving significant steering angles. This dataset is derived
 from the driving behavior of 16 participants on a 21-kilometer experimental route and has been segmented as described. The purpose of this
 segmentation is to eliminate individual driver preferences and road geometry. It is worth noting that this 
preliminary segmentation does not affect the study of driving behavior primitives proposed in this paper. In fact, the extraction of 
driving behavior primitives does not have specific requirements for data length.


The data in the .xlsx file contains the following columns: time, vehicle X position, vehicle Y position, driving speed, longitudinal 
acceleration, lateral acceleration, and longitudinal jerk. 
The vehicle's X and Y positions are captured in a global coordinate system, and all parameters are reported in SI units.
