# Supplementary material for: Extraction of driving behavior primitives considering driver expectation and vehicle dynamics
Source: PLoS One. 2025 Dec 31;20(12):e0340123. doi: 10.1371/journal.pone.0340123 (PMC12755792; doi:10.1371/journal.pone.0340123)
Supplement: S1 File — (ZIP) [file pone.0340123.s001.zip › DataSetForPimitiveExaction-1/straight driving/c110_s_1.xlsx]

## Sheet: Sheet1
483.485	-36407.9	-14701.5	8.34342	1.74391	-0.119959	-0.238477
483.502	-36407.9	-14701.4	8.36998	1.74274	-0.0963364	-0.240619
483.519	-36407.8	-14701.3	8.40123	1.74838	-0.0904189	-0.247683
483.536	-36407.8	-14701.1	8.42866	1.75823	-0.0828372	-0.259238
483.553	-36407.7	-14701	8.45774	1.76813	-0.0613405	-0.271328
483.57	-36407.7	-14700.9	8.48965	1.77893	-0.0357926	-0.283027
483.587	-36407.6	-14700.7	8.51987	1.78592	-0.0210133	-0.293032
483.604	-36407.6	-14700.6	8.54968	1.79269	-0.0141647	-0.301878
483.621	-36407.5	-14700.5	8.58149	1.79648	-0.00690988	-0.309027
483.638	-36407.5	-14700.3	8.61161	1.79986	-0.00661681	-0.313537
483.655	-36407.4	-14700.2	8.6415	1.80011	-0.00662432	-0.315824
483.672	-36407.4	-14700	8.67333	1.79667	-0.01	-0.315904
483.689	-36407.3	-14699.9	8.70333	1.79	-0.02	-0.311547
483.706	-36407.3	-14699.8	8.73333	1.78	-0.0333333	-0.302832
483.723	-36407.2	-14699.6	8.76516	1.76938	-0.0402146	-0.290064
483.74	-36407.2	-14699.5	8.7951	1.75946	-0.0436521	-0.277027
483.757	-36407.1	-14699.3	8.82502	1.74926	-0.0503086	-0.26388
483.774	-36407.1	-14699.2	8.85352	1.73508	-0.0537468	-0.248676
483.791	-36407	-14699	8.88319	1.72151	-0.0568212	-0.232212
483.808	-36407	-14698.9	8.91025	1.70484	-0.0566783	-0.214654
483.825	-36406.9	-14698.8	8.9417	1.69088	-0.056345	-0.19778
483.842	-36406.8	-14698.6	8.96837	1.67807	-0.052556	-0.185432
483.859	-36406.8	-14698.5	8.99844	1.66809	-0.0499195	-0.176136
483.876	-36406.8	-14698.4	9.02702	1.65814	-0.0494874	-0.169777
483.893	-36406.7	-14698.2	9.05649	1.65168	-0.0459667	-0.165958
483.91	-36406.7	-14698.1	9.0832	1.64576	-0.0418913	-0.162231
483.927	-36406.6	-14697.9	9.1114	1.64149	-0.0347897	-0.156141
483.944	-36406.5	-14697.7	9.13768	1.63554	-0.0272056	-0.149034
483.961	-36406.5	-14697.6	9.16496	1.63155	-0.0176431	-0.140058
483.978	-36406.4	-14697.5	9.19296	1.62442	-0.0108304	-0.130277
483.995	-36406.4	-14697.3	9.21924	1.6166	-0.00520971	-0.119243
484.012	-36406.3	-14697.2	9.24664	1.60724	-0.00216562	-0.108271
484.029	-36406.3	-14697	9.27453	1.60032	0.00143793	-0.0993639
484.046	-36406.2	-14696.9	9.30079	1.59536	0.00461402	-0.0933023
484.063	-36406.1	-14696.7	9.32832	1.59045	0.00834805	-0.086325
484.08	-36406.1	-14696.6	9.3561	1.58502	0.0103009	-0.0764479
484.097	-36406	-14696.4	9.38234	1.58025	0.0099199	-0.0634337
484.114	-36406	-14696.3	9.40999	1.57497	0.0100193	-0.0474797
484.131	-36405.9	-14696.1	9.43768	1.56986	0.0099947	-0.0307589
484.148	-36405.9	-14696	9.46381	1.56458	0.0100011	-0.0168706
484.165	-36405.8	-14695.8	9.49201	1.56154	0.010001	-0.00448994
484.182	-36405.8	-14695.7	9.5172	1.55799	0.00999471	0.00538544
484.199	-36405.7	-14695.5	9.54187	1.55474	0.0100202	0.0132805
484.216	-36405.7	-14695.4	9.57001	1.55124	0.00993031	0.0204761
484.233	-36405.6	-14695.2	9.59777	1.54782	0.0102807	0.0271792
484.25	-36405.5	-14695.1	9.62146	1.54454	0.00804431	0.0331227
484.267	-36405.5	-14694.9	9.64818	1.54104	0.00439333	0.0373427
484.284	-36405.4	-14694.8	9.67562	1.53763	0.000708071	0.0391045
484.301	-36405.4	-14694.6	9.70222	1.53434	-0.000165129	0.0391657
484.318	-36405.3	-14694.5	9.72774	1.53083	3.50433e-05	0.0399194
484.335	-36405.2	-14694.3	9.751	1.52741	-9.80444e-06	0.0419053
484.352	-36405.2	-14694.1	9.77678	1.52422	3.80514e-06	0.0442996
484.369	-36405.1	-14694	9.80502	1.52036	-4.43316e-06	0.0447963
484.386	-36405.1	-14693.8	9.83224	1.5201	1.55386e-05	0.0437521
484.403	-36405	-14693.7	9.8559	1.51739	-5.77156e-05	0.0433885
484.42	-36405	-14693.5	9.88028	1.51372	0.000154937	0.0454395
484.437	-36404.9	-14693.3	9.90689	1.51039	-0.00289097	0.0477237
484.454	-36404.8	-14693.2	9.93336	1.50706	-0.00624359	0.048961
484.471	-36404.8	-14693.1	9.96184	1.50357	-0.00986295	0.0490269
484.488	-36404.7	-14692.9	9.98233	1.50007	-0.0100918	0.0490176
484.505	-36404.7	-14692.8	10.0009	1.50032	-0.00755102	0.0490219
484.522	-36404.6	-14692.6	10.03	1.49667	-0.00333333	0.0490196
484.539	-36404.5	-14692.4	10.06	1.49333	0	0.0490196
484.556	-36404.5	-14692.2	10.0867	1.49	-1.42088e-15	0.0490196
484.573	-36404.4	-14692.1	10.1149	1.48992	1.40456e-05	0.0490196
484.59	-36404.4	-14691.9	10.138	1.48645	-3.34274e-05	0.0490196
484.607	-36404.3	-14691.8	10.1615	1.4831	0.000120388	0.0490197
484.624	-36404.2	-14691.6	10.1861	1.47988	0.00377656	0.049019
484.641	-36404.2	-14691.4	10.2096	1.47982	0.00705884	0.0490218
484.658	-36404.1	-14691.3	10.2366	1.47621	0.0103416	0.0490114
484.675	-36404.1	-14691.1	10.2649	1.47268	0.0143792	0.0490674
484.692	-36404	-14690.9	10.2909	1.46968	0.0209447	0.0488266
484.709	-36403.9	-14690.8	10.3143	1.47048	0.0234911	0.0462063
484.726	-36403.9	-14690.6	10.339	1.47414	0.0231639	0.0409768
484.743	-36403.8	-14690.4	10.3621	1.4776	0.0238626	0.0347032
484.76	-36403.7	-14690.3	10.3857	1.4801	0.0275844	0.0307313
484.777	-36403.7	-14690.1	10.4111	1.48064	0.0308372	0.0274448
484.794	-36403.6	-14689.9	10.4377	1.48435	0.0349509	0.0236775
484.811	-36403.6	-14689.8	10.4651	1.48786	0.0423038	0.0177869
484.828	-36403.5	-14689.6	10.4921	1.49026	0.0481632	0.0126826
484.845	-36403.4	-14689.4	10.5146	1.49014	0.0510751	0.0103137
484.862	-36403.4	-14689.3	10.5388	1.48902	0.0546039	0.00975354
484.879	-36403.3	-14689.1	10.5629	1.48524	0.0580398	0.0098058
484.896	-36403.2	-14688.9	10.5872	1.48181	0.061429	0.00985115
484.913	-36403.2	-14688.8	10.615	1.47951	0.0645031	0.00952808
484.93	-36403.1	-14688.6	10.643	1.48137	0.0698223	0.00745537
484.947	-36403	-14688.4	10.6677	1.48494	0.0751528	0.00316337
484.964	-36403	-14688.3	10.6917	1.48831	0.0784946	-0.00328376
484.981	-36402.9	-14688.1	10.7156	1.49181	0.0803049	-0.00962937
484.998	-36402.9	-14687.9	10.7403	1.495	0.0799186	-0.0144003
485.015	-36402.8	-14687.8	10.7683	1.49879	0.0800205	-0.0182581
485.032	-36402.7	-14687.6	10.7961	1.50032	0.0799893	-0.0214656
485.049	-36402.7	-14687.4	10.8204	1.49968	0.0800216	-0.0252661
485.066	-36402.6	-14687.3	10.8446	1.50169	0.07993	-0.0304799
485.083	-36402.5	-14687.1	10.8683	1.50735	0.0802807	-0.0373057
485.1	-36402.5	-14686.9	10.8935	1.51585	0.0780443	-0.0469479
485.117	-36402.4	-14686.7	10.9217	1.52933	0.0743933	-0.059993
485.134	-36402.3	-14686.5	10.9493	1.54058	0.0707081	-0.0745267
485.151	-36402.3	-14686.4	10.9728	1.55058	0.0698349	-0.0863574
485.168	-36402.2	-14686.2	10.9999	1.55843	0.070035	-0.0960784
485.185	-36402.1	-14686	11.0271	1.56533	0.0699904	-0.103155
485.202	-36402.1	-14685.9	11.0539	1.56933	0.0700029	-0.109488
485.219	-36402	-14685.7	11.0789	1.5727	0.0699984	-0.116496
485.236	-36401.9	-14685.5	11.1053	1.57605	0.0700045	-0.122215
485.253	-36401.9	-14685.3	11.1318	1.57957	0.0699838	-0.126822
485.27	-36401.8	-14685.2	11.16	1.58022	0.0700436	-0.129422
485.287	-36401.7	-14685	11.1869	1.57709	0.069831	-0.130704
485.304	-36401.7	-14684.8	11.2134	1.57377	0.0729221	-0.129808
485.321	-36401.6	-14684.6	11.2417	1.57013	0.0763609	-0.128581
485.338	-36401.5	-14684.4	11.2685	1.56994	0.083002	-0.128507
485.355	-36401.5	-14684.3	11.295	1.57011	0.0864999	-0.129541
485.372	-36401.4	-14684.1	11.3233	1.56667	0.09	-0.130719
485.389	-36401.3	-14683.9	11.3467	1.56333	0.0933333	-0.12963
485.406	-36401.3	-14683.7	11.3733	1.56	0.0966667	-0.12854
485.423	-36401.2	-14683.5	11.4017	1.56005	0.100069	-0.128576
485.44	-36401.1	-14683.3	11.4281	1.55989	0.100082	-0.12972
485.457	-36401.1	-14683.2	11.4515	1.55645	0.103558	-0.130705
485.474	-36401	-14683	11.4799	1.55286	0.107134	-0.129476
485.491	-36400.9	-14682.8	11.5065	1.54991	0.110095	-0.128399
485.508	-36400.9	-14682.6	11.533	1.54978	0.110201	-0.127401
485.525	-36400.8	-14682.5	11.5579	1.54602	0.114114	-0.127461
485.542	-36400.7	-14682.2	11.5847	1.54264	0.116818	-0.127482
485.559	-36400.6	-14682.1	11.6117	1.53989	0.116749	-0.12731
485.576	-36400.6	-14681.9	11.6391	1.53952	0.115975	-0.126106
485.593	-36400.5	-14681.7	11.6625	1.53585	0.113195	-0.124914
485.61	-36400.4	-14681.5	11.69	1.53236	0.112691	-0.124364
485.627	-36400.4	-14681.3	11.7182	1.52986	0.109601	-0.12528
485.644	-36400.3	-14681.1	11.7437	1.52937	0.110106	-0.123375
485.661	-36400.2	-14681	11.767	1.5256	0.109973	-0.117354
485.678	-36400.2	-14680.8	11.7927	1.5219	0.110008	-0.108135
485.695	-36400.1	-14680.6	11.8193	1.51994	0.109999	-0.101081
485.712	-36400	-14680.4	11.8468	1.51907	0.109997	-0.094941
485.729	-36399.9	-14680.2	11.8734	1.51523	0.110017	-0.0887134
485.746	-36399.9	-14680	11.8961	1.51177	0.109937	-0.0831554
485.763	-36399.8	-14679.8	11.92	1.50968	0.110228	-0.0812971
485.78	-36399.7	-14679.6	11.9458	1.51033	0.108688	-0.083038
485.797	-36399.6	-14679.4	11.9724	1.50868	0.105112	-0.0864736
485.814	-36399.6	-14679.3	12.0002	1.50502	0.101441	-0.0902442
485.831	-36399.5	-14679.1	12.0261	1.50121	0.0997132	-0.0954294
485.848	-36399.4	-14678.9	12.0488	1.50005	0.100076	-0.100986
485.865	-36399.4	-14678.7	12.0729	1.49839	0.0999833	-0.106039
485.882	-36399.3	-14678.5	12.099	1.49468	0.0999996	-0.110292
485.899	-36399.2	-14678.3	12.1255	1.49113	0.100019	-0.115651
485.916	-36399.1	-14678.1	12.1536	1.48973	0.0999306	-0.124082
485.933	-36399.1	-14677.9	12.1788	1.49034	0.100281	-0.133231
485.95	-36399	-14677.7	12.2016	1.48803	0.0980443	-0.141216
485.967	-36398.9	-14677.5	12.2258	1.48439	0.0943934	-0.148273
485.984	-36398.8	-14677.3	12.2521	1.48073	0.090708	-0.155599
486.001	-36398.8	-14677.1	12.2786	1.47976	0.0898353	-0.163988
486.018	-36398.7	-14677	12.3069	1.48027	0.0900337	-0.173277
486.035	-36398.6	-14676.7	12.3314	1.47756	0.0899953	-0.181392
486.052	-36398.5	-14676.5	12.3543	1.47417	0.0899847	-0.18792
486.069	-36398.5	-14676.4	12.379	1.47044	0.0900533	-0.195656
486.086	-36398.4	-14676.1	12.4026	1.46983	0.08979	-0.204324
486.103	-36398.3	-14676	12.4258	1.47027	0.0926483	-0.213119
486.12	-36398.2	-14675.8	12.4503	1.46712	0.0962313	-0.220499
486.137	-36398.1	-14675.6	12.4769	1.46375	0.0997664	-0.224142
486.154	-36398.1	-14675.4	12.5034	1.46025	0.10006	-0.226277
486.171	-36398	-14675.2	12.5318	1.45995	0.0999923	-0.229605
486.188	-36397.9	-14675	12.5554	1.4601	0.100002	-0.233957
486.205	-36397.9	-14674.8	12.5786	1.45689	0.0999995	-0.237348
486.222	-36397.8	-14674.6	12.6033	1.45333	0.1	-0.238562
486.239	-36397.7	-14674.4	12.6267	1.45	0.1	-0.239651
486.256	-36397.6	-14674.2	12.65	1.45	0.1	-0.240741
486.273	-36397.5	-14674	12.6747	1.44644	0.1	-0.241854
486.29	-36397.5	-14673.7	12.6982	1.44312	0.1	-0.241854
486.307	-36397.4	-14673.6	12.7248	1.4399	0.0999994	-0.243003
486.324	-36397.3	-14673.4	12.7498	1.4401	0.100004	-0.244078
486.341	-36397.2	-14673.1	12.7762	1.43976	0.0999832	-0.24393
486.358	-36397.2	-14673	12.7998	1.43623	0.100063	-0.242736
486.375	-36397.1	-14672.8	12.8279	1.43265	0.0996197	-0.241874
486.392	-36397	-14672.5	12.8506	1.42976	0.0960541	-0.243169
486.409	-36396.9	-14672.4	12.8744	1.43015	0.092634	-0.244115
486.426	-36396.8	-14672.2	12.899	1.42944	0.0897206	-0.243705
486.443	-36396.7	-14671.9	12.922	1.42586	0.0900719	-0.241036
486.46	-36396.7	-14671.7	12.9458	1.4224	0.0899916	-0.238059
486.477	-36396.6	-14671.5	12.9704	1.41964	0.0899559	-0.237578
486.494	-36396.5	-14671.3	12.9934	1.42027	0.0901873	-0.239235
486.511	-36396.4	-14671.1	13.0173	1.41919	0.0892047	-0.241023
486.528	-36396.4	-14670.9	13.0418	1.41545	0.0854501	-0.240125
486.545	-36396.3	-14670.7	13.0647	1.41199	0.081963	-0.237694
486.562	-36396.2	-14670.5	13.0887	1.40968	0.0797856	-0.235904
486.579	-36396.1	-14670.3	13.1131	1.41031	0.0798497	-0.234844
486.596	-36396	-14670.1	13.1361	1.40888	0.081069	-0.233812
486.613	-36396	-14669.9	13.1602	1.40525	0.0848037	-0.232447
486.63	-36395.9	-14669.7	13.1845	1.40133	0.0884891	-0.232665
486.647	-36395.8	-14669.4	13.2075	1.40074	0.0902705	-0.235924
486.664	-36395.7	-14669.3	13.2317	1.40649	0.0899348	-0.241759
486.681	-36395.6	-14669	13.2559	1.41388	0.0900183	-0.248213
486.698	-36395.5	-14668.8	13.2788	1.41863	0.0899951	-0.252966
486.715	-36395.5	-14668.6	13.3031	1.42186	0.0900011	-0.256786
486.732	-36395.4	-14668.4	13.3272	1.42516	0.0899997	-0.260173
486.749	-36395.3	-14668.2	13.3502	1.42924	0.0900001	-0.262839
486.766	-36395.2	-14668	13.3747	1.42823	0.09	-0.26449
486.783	-36395.1	-14667.8	13.3982	1.42468	0.09	-0.26423
486.8	-36395	-14667.6	13.4238	1.4192	0.09	-0.261904
486.817	-36395	-14667.4	13.4496	1.41235	0.0899999	-0.256064
486.834	-36394.9	-14667.1	13.4732	1.40281	0.0900004	-0.248435
486.851	-36394.8	-14666.9	13.4963	1.39515	0.0899986	-0.240759
486.868	-36394.7	-14666.7	13.5208	1.38831	0.0900046	-0.233606
486.885	-36394.6	-14666.5	13.5449	1.38177	0.0899818	-0.227013
486.902	-36394.5	-14666.3	13.565	1.37255	0.0900681	-0.220515
486.919	-36394.5	-14666.1	13.5889	1.36183	0.0897943	-0.213687
486.936	-36394.4	-14665.8	13.6127	1.35174	0.092666	-0.206189
486.953	-36394.3	-14665.6	13.6357	1.34182	0.096031	-0.197776
486.97	-36394.2	-14665.4	13.6605	1.33123	0.0997362	-0.187467
486.987	-36394.1	-14665.2	13.6839	1.32115	0.100069	-0.178476
487.004	-36394	-14665	13.7073	1.31122	0.0999818	-0.171641
487.021	-36394	-14664.8	13.7288	1.30062	0.100002	-0.167885
487.038	-36393.9	-14664.5	13.7489	1.29058	0.0999994	-0.166685
487.055	-36393.8	-14664.3	13.7687	1.28061	0.1	-0.166667
487.072	-36393.7	-14664.1	13.7933	1.27	0.1	-0.166667
487.089	-36393.6	-14663.9	13.8167	1.26	0.1	-0.167756
487.106	-36393.5	-14663.7	13.8367	1.25	0.1	-0.171024
487.123	-36393.4	-14663.5	13.8579	1.23947	0.0999993	-0.179227
487.14	-36393.3	-14663.2	13.878	1.23307	0.100003	-0.190265
487.157	-36393.3	-14663	13.9013	1.22984	0.0999902	-0.203399
487.174	-36393.2	-14662.8	13.9224	1.22604	0.100077	-0.215963
487.191	-36393.1	-14662.6	13.9423	1.21912	0.0997017	-0.22673
487.208	-36393	-14662.4	13.9625	1.21278	0.0964787	-0.237749
487.225	-36392.9	-14662.1	13.9836	1.20945	0.0967125	-0.250975
487.242	-36392.8	-14661.9	14.0035	1.20608	0.0967451	-0.267942
487.259	-36392.7	-14661.7	14.0237	1.20272	0.0962873	-0.293463
487.276	-36392.7	-14661.5	14.0448	1.19918	0.0922909	-0.337253
487.293	-36392.6	-14661.2	14.0646	1.19593	0.0899254	-0.395384
487.31	-36392.5	-14661	14.085	1.19239	0.0894518	-0.469643
487.327	-36392.4	-14660.8	14.106	1.18965	0.0856323	-0.548338
487.344	-36392.3	-14660.6	14.1258	1.19027	0.0821625	-0.615403
487.361	-36392.2	-14660.4	14.1462	1.18919	0.0799177	-0.6735
487.378	-36392.1	-14660.1	14.1672	1.18545	0.0791273	-0.725085
487.395	-36392	-14659.9	14.1869	1.18198	0.075634	-0.768882
487.412	-36392	-14659.7	14.2074	1.17973	0.0711127	-0.811301
487.429	-36391.9	-14659.5	14.2286	1.18009	0.0638512	-0.851208
487.446	-36391.8	-14659.2	14.2471	1.17992	0.0570713	-0.887412
487.463	-36391.7	-14659	14.2636	1.18023	0.0516133	-0.922848
487.48	-36391.6	-14658.8	14.2827	1.17869	0.048481	-0.953598
487.497	-36391.5	-14658.6	14.3022	1.17511	0.0450974	-0.975075
487.514	-36391.4	-14658.4	14.3253	1.17144	0.0416955	-0.99114
487.531	-36391.3	-14658.1	14.346	1.16971	0.0381083	-1.00351
487.548	-36391.2	-14657.9	14.3633	1.17007	0.0353038	-1.01203
487.565	-36391.1	-14657.7	14.3847	1.17	0.0295456	-1.0175
487.582	-36391	-14657.4	14.4051	1.16992	0.0243638	-1.01939
487.599	-36391	-14657.2	14.4253	1.17032	0.0214898	-1.01926
487.616	-36390.9	-14657	14.4437	1.16809	0.017873	-1.01673
487.633	-36390.8	-14656.7	14.4628	1.16452	0.0145765	-1.01185
487.65	-36390.7	-14656.5	14.4829	1.16091	0.0108892	-1.00614
487.667	-36390.6	-14656.3	14.5038	1.15983	0.00983498	-1.00184
487.684	-36390.5	-14656.1	14.5242	1.16005	0.0100449	-1.0002
487.701	-36390.4	-14655.8	14.544	1.15998	0.0099881	-0.999338
487.718	-36390.3	-14655.6	14.5651	1.16002	0.0100025	-0.997387
487.735	-36390.2	-14655.3	14.5853	1.15992	0.00999932	-0.994256
487.752	-36390.1	-14655.1	14.6055	1.16028	0.0100002	-0.990973
487.769	-36390.1	-14654.9	14.6234	1.15737	0.00999996	-0.98755
487.786	-36390	-14654.7	14.6434	1.15395	0.01	-0.984172
487.803	-36389.9	-14654.4	14.6598	1.15038	0.01	-0.981791
487.82	-36389.8	-14654.2	14.684	1.14994	0.01	-0.980461
487.837	-36389.7	-14653.9	14.7014	1.15001	0.01	-0.980377
487.854	-36389.6	-14653.7	14.721	1.15001	0.01	-0.980385
487.871	-36389.5	-14653.5	14.7389	1.14998	0.01	-0.980415
487.888	-36389.4	-14653.2	14.7588	1.15009	0.01	-0.979394
487.905	-36389.3	-14653	14.7788	1.14689	0.01	-0.977302
487.922	-36389.2	-14652.8	14.8	1.14333	0.01	-0.973856
487.939	-36389.1	-14652.5	14.82	1.14	0.01	-0.971678
487.956	-36389	-14652.3	14.8411	1.14002	0.00999996	-0.970567
487.973	-36388.9	-14652.1	14.8576	1.14002	0.0100002	-0.970571
487.99	-36388.9	-14651.9	14.8743	1.13992	0.00999938	-0.969384
488.007	-36388.8	-14651.6	14.8911	1.13635	0.0100023	-0.965917
488.024	-36388.7	-14651.4	14.9125	1.12892	0.00998183	-0.958732
488.041	-36388.6	-14651.2	14.9324	1.11881	0.0100691	-0.949877
488.058	-36388.5	-14650.9	14.9521	1.10876	0.00973615	-0.939972
488.075	-36388.4	-14650.7	14.9701	1.09825	0.00603095	-0.929504
488.092	-36388.3	-14650.5	14.9897	1.08798	0.00266596	-0.918428
488.109	-36388.2	-14650.2	15.0069	1.07384	-0.000205749	-0.904577
488.126	-36388.1	-14650	15.0277	1.05526	6.8111e-05	-0.886863
488.143	-36388	-14649.8	15.0437	1.03585	-1.81824e-05	-0.869702
488.16	-36387.9	-14649.5	15.0608	1.01927	4.61239e-06	-0.853598
488.177	-36387.8	-14649.3	15.0784	1.00161	-1.43197e-06	-0.839187
488.194	-36387.7	-14649.1	15.0948	0.98523	3.8204e-07	-0.826095
488.211	-36387.6	-14648.8	15.1119	0.968035	-9.59686e-08	-0.811399
488.228	-36387.5	-14648.6	15.1293	0.951162	2.86141e-08	-0.794133
488.245	-36387.4	-14648.3	15.146	0.931863	-7.62901e-09	-0.773239
488.262	-36387.3	-14648.1	15.1619	0.901632	1.89451e-09	-0.741247
488.279	-36387.3	-14647.9	15.1755	0.853032	-5.49234e-10	-0.691483
488.296	-36387.2	-14647.6	15.1887	0.783784	1.4561e-10	-0.627171
488.313	-36387.1	-14647.3	15.2027	0.698661	-3.30723e-11	-0.547594
488.33	-36387	-14647.1	15.2149	0.613086	-1.61314e-12	-0.469235
488.347	-36386.9	-14646.8	15.2252	0.545706	3.97866e-11	-0.400902
488.364	-36386.8	-14646.6	15.2339	0.487471	-1.74639e-10	-0.342124
488.381	-36386.7	-14646.4	15.2401	0.436597	6.58458e-10	-0.29167
488.398	-36386.6	-14646.1	15.2469	0.388158	-2.45919e-09	-0.245085
488.415	-36386.5	-14645.9	15.2537	0.343528	8.64837e-09	-0.201255
488.432	-36386.4	-14645.7	15.2609	0.304617	-3.53023e-08	-0.16182
488.449	-36386.3	-14645.4	15.2655	0.269011	1.32506e-07	-0.12595
488.466	-36386.2	-14645.2	15.2687	0.229542	-4.56903e-07	-0.0902188
488.483	-36386.1	-14644.9	15.2722	0.198735	1.83986e-06	-0.0592841
488.5	-36386	-14644.7	15.2756	0.173138	-6.19917e-06	-0.0353213
488.517	-36385.9	-14644.5	15.2793	0.156765	2.46856e-05	-0.0172441
488.534	-36385.8	-14644.2	15.2802	0.143623	-9.25289e-05	-0.00503295
488.551	-36385.7	-14643.9	15.2797	0.134519	0.000298038	0.00390799
488.568	-36385.6	-14643.7	15.2825	0.130464	-0.00266549	0.00826925
488.585	-36385.5	-14643.5	15.2858	0.129872	-0.0034834	0.00965069
488.602	-36385.4	-14643.2	15.2896	0.130075	-0.00334952	0.0098826
488.619	-36385.3	-14643	15.2899	0.129784	-0.00315108	0.00897451
488.636	-36385.3	-14642.8	15.2926	0.132649	-0.00590806	0.00704579
488.653	-36385.1	-14642.5	15.2962	0.136234	-0.00975666	0.00365008
488.67	-36385	-14642.3	15.2998	0.139755	-0.0100664	0.00126574
488.687	-36385	-14642.1	15.2999	0.140103	-0.00997193	0.00011116
488.704	-36384.9	-14641.8	15.3031	0.139905	-0.0100251	-0.00100212
488.721	-36384.8	-14641.6	15.3065	0.143116	-0.00991087	-0.00309623
488.738	-36384.7	-14641.3	15.3099	0.146454	-0.0131104	-0.00636026
488.755	-36384.6	-14641.1	15.3101	0.149893	-0.0164717	-0.00861707
488.772	-36384.5	-14640.8	15.31	0.15	-0.02	-0.00980392
488.789	-36384.4	-14640.6	15.3133	0.15	-0.0233333	-0.00980392
488.806	-36384.3	-14640.3	15.3167	0.15	-0.0266667	-0.00980392
488.823	-36384.2	-14640.1	15.3202	0.15	-0.0300665	-0.00980341
488.84	-36384.1	-14639.8	15.3235	0.15	-0.0300937	-0.00980405
488.857	-36384	-14639.6	15.3271	0.15	-0.033796	-0.00980386
488.874	-36383.9	-14639.4	15.3302	0.15	-0.0370303	-0.00980394
488.891	-36383.8	-14639.2	15.3299	0.15	-0.0404362	-0.00980392
488.908	-36383.7	-14638.9	15.3304	0.15	-0.0438182	-0.00980392
488.925	-36383.6	-14638.7	15.3339	0.15	-0.047719	-0.00980392
488.942	-36383.5	-14638.4	15.3374	0.15	-0.0542089	-0.00980392
488.959	-36383.4	-14638.1	15.3401	0.15	-0.0573789	-0.00980392
488.976	-36383.3	-14637.9	15.3405	0.15	-0.0608301	-0.00980392
488.993	-36383.2	-14637.7	15.3442	0.15	-0.0640107	-0.00980392
489.01	-36383.1	-14637.4	15.3479	0.15	-0.0684409	-0.00980392
489.027	-36383	-14637.2	15.3501	0.15	-0.0751013	-0.00980394
489.044	-36383	-14637	15.3507	0.15	-0.0830165	-0.00980385
489.061	-36382.8	-14636.7	15.3546	0.15	-0.0927277	-0.00980423
489.078	-36382.8	-14636.5	15.3581	0.150001	-0.099146	-0.00980276
489.095	-36382.7	-14636.2	15.3601	0.149996	-0.104672	-0.00980817
489.112	-36382.6	-14636	15.361	0.150017	-0.109066	-0.00978545
489.129	-36382.5	-14635.8	15.3647	0.149937	-0.116152	-0.00987344
489.146	-36382.4	-14635.5	15.3684	0.150228	-0.122827	-0.00946144
489.163	-36382.3	-14635.2	15.3701	0.148688	-0.130117	-0.00784715
489.18	-36382.2	-14635	15.3712	0.145112	-0.135122	-0.00501484
489.197	-36382.1	-14634.8	15.375	0.141442	-0.138333	-0.00202361
489.214	-36382	-14634.5	15.3788	0.139713	-0.141547	-0.000352527
489.231	-36381.9	-14634.3	15.38	0.140077	-0.146542	6.40064e-05
489.248	-36381.8	-14634.1	15.3814	0.13998	-0.15381	-1.70213e-05
489.265	-36381.7	-14633.8	15.3852	0.140005	-0.158917	4.01646e-06
489.282	-36381.6	-14633.6	15.3889	0.139999	-0.16124	-1.10244e-06
489.299	-36381.5	-14633.3	15.3903	0.14	-0.169344	2.536e-07
489.316	-36381.4	-14633	15.3897	0.14	-0.178525	-6.95651e-08
489.333	-36381.3	-14632.9	15.392	0.14	-0.180467	1.8625e-08
489.35	-36381.2	-14632.6	15.3954	0.14	-0.179312	-4.93487e-09
489.367	-36381.1	-14632.3	15.3993	0.14	-0.184219	1.07496e-09
489.384	-36381	-14632.1	15.3999	0.14	-0.191741	-2.06512e-10
489.401	-36380.9	-14631.8	15.4024	0.14	-0.19594	-2.25033e-10
489.418	-36380.8	-14631.6	15.4059	0.14	-0.199226	1.11704e-09
489.435	-36380.8	-14631.4	15.4095	0.14	-0.202445	-4.24343e-09
489.452	-36380.6	-14631.1	15.4099	0.14	-0.206316	1.28312e-08
489.469	-36380.6	-14630.9	15.4126	0.14	-0.206509	-5.01577e-08
489.486	-36380.5	-14630.7	15.416	0.14	-0.20949	1.87791e-07
489.503	-36380.4	-14630.4	15.4198	0.14	-0.210123	-5.0441e-07
489.52	-36380.3	-14630.1	15.4199	0.14	-0.20982	1.95708e-06
489.537	-36380.2	-14629.9	15.4229	0.14	-0.212885	-7.3238e-06
489.554	-36380.1	-14629.6	15.4264	0.14	-0.216446	1.47582e-05
489.571	-36380	-14629.4	15.4299	0.14	-0.219891	-0.000965065
489.588	-36379.9	-14629.2	15.4299	0.14	-0.220034	-0.00503073
489.605	-36379.8	-14628.9	15.4333	0.14	-0.22	-0.0152505
489.622	-36379.7	-14628.7	15.4367	0.14	-0.22	-0.0305011
489.639	-36379.6	-14628.5	15.44	0.14	-0.216667	-0.0479303
489.656	-36379.5	-14628.2	15.4401	0.14	-0.213107	-0.0652107
489.673	-36379.4	-14627.9	15.4435	0.14	-0.209918	-0.0804466
489.69	-36379.3	-14627.7	15.4469	0.14	-0.210001	-0.0993893
489.707	-36379.2	-14627.4	15.4501	0.14	-0.210164	-0.126593
489.724	-36379.2	-14627.2	15.4502	0.14	-0.213986	-0.157168
489.741	-36379.1	-14627	15.4538	0.14	-0.22089	-0.18631
489.758	-36378.9	-14626.7	15.4573	0.14	-0.22762	-0.210496
489.775	-36378.9	-14626.5	15.4602	0.14	-0.230031	-0.225624
489.792	-36378.8	-14626.2	15.4598	0.14	-0.230413	-0.237115
489.809	-36378.7	-14625.9	15.4606	0.14	-0.234051	-0.245818
489.826	-36378.6	-14625.7	15.4641	0.14	-0.238095	-0.251596
489.843	-36378.5	-14625.5	15.4676	0.14	-0.244432	-0.254192
489.86	-36378.4	-14625.2	15.4701	0.14	-0.247725	-0.255166
489.877	-36378.3	-14625	15.4706	0.14	-0.250348	-0.256465
489.894	-36378.2	-14624.8	15.4744	0.14	-0.249715	-0.259182
489.911	-36378.1	-14624.5	15.4781	0.14	-0.251122	-0.262323
489.928	-36378	-14624.3	15.4801	0.14	-0.253629	-0.264423
489.945	-36377.9	-14624	15.4809	0.14	-0.253454	-0.266253
489.962	-36377.8	-14623.7	15.4848	0.14	-0.252219	-0.267501
489.979	-36377.7	-14623.5	15.4882	0.14	-0.248759	-0.267492
489.996	-36377.6	-14623.3	15.4903	0.14	-0.24424	-0.264148
490.013	-36377.5	-14623	15.4897	0.14	-0.23551	-0.258435
490.03	-36377.5	-14622.8	15.4913	0.14	-0.225032	-0.252107
490.047	-36377.4	-14622.5	15.495	0.14	-0.216436	-0.247544
490.064	-36377.3	-14622.3	15.4988	0.14	-0.209818	-0.245408
490.081	-36377.2	-14622.1	15.4999	0.14	-0.203167	-0.244741
490.098	-36377.1	-14621.8	15.5016	0.14	-0.196277	-0.242201
490.115	-36377	-14621.5	15.5053	0.14	-0.189253	-0.233666
490.132	-36376.9	-14621.3	15.509	0.14	-0.183209	-0.216231
490.149	-36376.8	-14621	15.5099	0.14	-0.173603	-0.187642
490.166	-36376.7	-14620.8	15.5119	0.14	-0.165653	-0.151706
490.183	-36376.6	-14620.6	15.5154	0.14	-0.15717	-0.112928
490.2	-36376.5	-14620.3	15.5193	0.14	-0.146517	-0.0687408
490.217	-36376.4	-14620.1	15.5199	0.14	-0.135702	-0.0265112
490.234	-36376.3	-14619.9	15.5221	0.14	-0.130683	0.0105031
490.251	-36376.2	-14619.6	15.5258	0.14	-0.127545	0.0433951
490.268	-36376.1	-14619.3	15.5294	0.14	-0.124156	0.0683119
490.285	-36376.1	-14619.1	15.5302	0.14	-0.120538	0.0859363
490.302	-36376	-14618.8	15.5298	0.14	-0.119899	0.0985344
490.319	-36375.9	-14618.6	15.5327	0.14	-0.12004	0.105903
490.336	-36375.8	-14618.4	15.536	0.14	-0.11994	0.109603
490.353	-36375.7	-14618.1	15.5398	0.14	-0.120145	0.11111
490.37	-36375.6	-14617.8	15.5399	0.14	-0.117151	0.110167
490.387	-36375.5	-14617.6	15.5429	0.14	-0.113597	0.109117
490.404	-36375.4	-14617.3	15.5464	0.14	-0.113205	0.106889
490.421	-36375.3	-14617.1	15.5499	0.14	-0.116512	0.104733
490.438	-36375.2	-14616.9	15.5499	0.14	-0.116792	0.101492
490.455	-36375.1	-14616.6	15.5533	0.14	-0.113333	0.0991285
490.472	-36375	-14616.4	15.5567	0.14	-0.11	0.0980392
490.489	-36374.9	-14616.1	15.56	0.14	-0.11	0.0969499
490.506	-36374.8	-14615.8	15.5599	0.14	-0.110011	0.0945889
490.523	-36374.8	-14615.6	15.5601	0.140001	-0.109936	0.0913365
490.54	-36374.7	-14615.4	15.5635	0.139996	-0.106289	0.0892242
490.557	-36374.6	-14615.1	15.5671	0.140031	-0.0993972	0.0882281
490.574	-36374.5	-14614.9	15.5701	0.139879	-0.0963018	0.0896161
490.591	-36374.4	-14614.6	15.5702	0.1358	-0.0930419	0.0945861
490.608	-36374.3	-14614.3	15.574	0.124114	-0.0885849	0.105896
490.625	-36374.2	-14614.1	15.5773	0.106572	-0.0784158	0.121717
490.642	-36374.1	-14613.9	15.5802	0.0865737	-0.0725724	0.139324
490.659	-36374	-14613.6	15.5799	0.0699358	-0.0693595	0.156195
490.676	-36373.9	-14613.4	15.58	0.0568273	-0.0653617	0.171543
490.693	-36373.8	-14613.1	15.58	0.0375801	-0.0582862	0.191883
490.71	-36373.7	-14612.9	15.58	0.00714679	-0.0513406	0.220158
490.727	-36373.6	-14612.7	15.58	-0.0268778	-0.0447393	0.250709
490.744	-36373.6	-14612.4	15.58	-0.0582354	-0.0379271	0.279398
490.761	-36373.4	-14612.1	15.5799	-0.0801545	-0.0309307	0.301912
490.778	-36373.4	-14611.9	15.5802	-0.0938626	-0.0243426	0.316089
490.795	-36373.3	-14611.7	15.579	-0.103789	-0.0175622	0.327083
490.812	-36373.2	-14611.4	15.5753	-0.113304	-0.0102953	0.335308
490.829	-36373.1	-14611.2	15.5718	-0.118436	-0.00510034	0.340496
490.846	-36373	-14610.9	15.5697	-0.120273	-0.00173871	0.342647
490.863	-36372.9	-14610.6	15.5703	-0.119686	0.000396733	0.343577
490.88	-36372.8	-14610.4	15.5687	-0.121319	-0.000372114	0.34504
490.897	-36372.7	-14610.2	15.565	-0.124971	0.0014617	0.348067
490.914	-36372.6	-14609.9	15.5612	-0.128808	0.00510804	0.350918
490.931	-36372.5	-14609.7	15.5601	-0.129866	0.00868313	0.353091
490.948	-36372.4	-14609.4	15.5584	-0.131893	0.0102483	0.354606
490.965	-36372.3	-14609.2	15.5547	-0.133498	0.00985228	0.356449
490.982	-36372.3	-14609	15.5511	-0.133874	0.0103349	0.357855
490.999	-36372.2	-14608.7	15.5497	-0.129557	0.00808509	0.360187
491.016	-36372.1	-14608.4	15.5503	-0.12226	0.0045184	0.364805
491.033	-36372	-14608.2	15.548	-0.115529	0.000904599	0.372943
491.05	-36371.9	-14607.9	15.5444	-0.110624	-0.000168451	0.385083
491.067	-36371.8	-14607.7	15.5407	-0.109805	4.58381e-05	0.397516
491.084	-36371.7	-14607.5	15.5399	-0.110251	-1.21426e-05	0.40815
491.101	-36371.6	-14607.2	15.54	-0.107896	2.57081e-06	0.414662
491.118	-36371.5	-14606.9	15.5402	-0.0999892	-6.95464e-07	0.411905
491.135	-36371.4	-14606.7	15.5376	-0.0802163	1.83894e-07	0.39743
491.152	-36371.3	-14606.4	15.534	-0.0464864	-3.61674e-08	0.370535
491.169	-36371.2	-14606.2	15.5302	-0.0101412	9.73929e-09	0.337353
491.186	-36371.2	-14606	15.5326	0.0319596	-2.56954e-09	0.300273
491.203	-36371	-14605.7	15.5362	0.0779529	4.44159e-10	0.256813
491.22	-36371	-14605.5	15.5398	0.121902	-1.19193e-10	0.214907
491.237	-36370.9	-14605.2	15.5399	0.159268	3.136e-11	0.176465
491.254	-36370.8	-14604.9	15.5431	0.191669	-4.00773e-12	0.141308
491.271	-36370.7	-14604.7	15.5465	0.215501	1.07301e-12	0.112652
491.288	-36370.6	-14604.5	15.5498	0.232532	-2.81312e-13	0.0865644
491.305	-36370.5	-14604.2	15.5533	0.243333	0	0.0588235
491.322	-36370.4	-14604	15.5567	0.25	2.14563e-24	0.0348584
491.339	-36370.3	-14603.8	15.5633	0.253333	0	0.0152505
491.356	-36370.2	-14603.4	15.567	0.253352	1.22163e-15	-0.000796545
491.373	-36370.1	-14603.2	15.5736	0.253193	-3.26589e-16	-0.0126815
491.39	-36370	-14603	15.5768	0.24992	8.47254e-17	-0.0258952
491.407	-36369.9	-14602.7	15.5804	0.249819	-4.20453e-17	-0.0410687
491.424	-36369.9	-14602.5	15.5836	0.246237	1.12354e-17	-0.0575874
491.441	-36369.8	-14602.3	15.5874	0.242881	-2.89577e-18	-0.0780165
491.458	-36369.7	-14602	15.5942	0.239732	1.07809e-18	-0.108649
491.475	-36369.6	-14601.7	15.5972	0.240172	-2.87952e-19	-0.149251
491.492	-36369.5	-14601.5	15.6007	0.239559	7.36677e-20	-0.196125
491.509	-36369.4	-14601.2	15.604	0.235837	-2.43869e-20	-0.242985
491.526	-36369.3	-14601	15.6081	0.232435	6.51012e-21	-0.277633
491.543	-36369.2	-14600.8	15.6145	0.22976	-1.65145e-21	-0.305412
491.56	-36369.1	-14600.5	15.6176	0.230074	5.12709e-22	-0.325288
491.577	-36369	-14600.3	15.621	0.22998	-1.36788e-22	-0.336963
491.594	-36368.9	-14600	15.6244	0.230005	3.43612e-23	-0.342169
491.611	-36368.8	-14599.7	15.6279	0.229999	-1.02452e-23	-0.345014
491.628	-36368.7	-14599.5	15.6312	0.23	2.73154e-24	-0.347429
491.645	-36368.6	-14599.3	15.6343	0.23	-6.78339e-25	-0.350926
491.662	-36368.5	-14599	15.6394	0.23	1.96725e-25	-0.354287
491.679	-36368.5	-14598.8	15.645	0.23	-5.24125e-26	-0.357604
491.696	-36368.4	-14598.5	15.648	0.23	1.28435e-26	-0.360557
491.713	-36368.3	-14598.2	15.6517	0.23	-3.66681e-27	-0.362375
491.73	-36368.2	-14598	15.6545	0.23	1.03691e-27	-0.362541
491.747	-36368.1	-14597.8	15.66	0.23	-4.67902e-28	-0.360277
491.764	-36368	-14597.5	15.6655	0.23	1.03586e-27	-0.355724
491.781	-36367.9	-14597.3	15.6683	0.23	-3.66257e-27	-0.349477
491.798	-36367.8	-14597	15.672	0.23	1.28285e-26	-0.343255
491.815	-36367.7	-14596.7	15.675	0.23	-5.23514e-26	-0.337741
491.832	-36367.6	-14596.5	15.6806	0.23	1.96495e-25	-0.332115
491.849	-36367.5	-14596.3	15.6857	0.23	-6.77548e-25	-0.322677
491.866	-36367.4	-14596	15.6888	0.23	2.72836e-24	-0.308591
491.883	-36367.3	-14595.8	15.6921	0.23	-1.02332e-23	-0.291195
491.9	-36367.2	-14595.5	15.6956	0.229999	3.43211e-23	-0.270951
491.917	-36367.1	-14595.2	15.699	0.230004	-1.36628e-22	-0.249492
491.934	-36367.1	-14595	15.7024	0.229984	5.12112e-22	-0.22587
491.951	-36367	-14594.7	15.7055	0.230051	-1.64952e-21	-0.196597
491.968	-36366.9	-14594.5	15.7119	0.229798	6.50253e-21	-0.169005
491.985	-36366.8	-14594.3	15.716	0.232248	-2.43585e-20	-0.147659
492.002	-36366.7	-14594	15.7193	0.238318	7.35818e-20	-0.135121
492.019	-36366.6	-14593.8	15.7229	0.250716	-2.87616e-19	-0.132556
492.036	-36366.5	-14593.6	15.7255	0.266032	1.33696e-18	-0.136647
492.053	-36366.4	-14593.3	15.7323	0.283698	-3.847e-18	-0.145309
492.07	-36366.3	-14593	15.7359	0.298025	1.499e-17	-0.15514
492.087	-36366.2	-14592.8	15.7423	0.3082	-5.61106e-17	-0.164931
492.104	-36366.1	-14592.5	15.7462	0.318867	1.50711e-16	-0.174407
492.121	-36366	-14592.3	15.7525	0.326125	-5.84752e-16	-0.18127
492.138	-36365.9	-14592.1	15.7592	0.329631	2.18826e-15	-0.186651
492.155	-36365.8	-14591.7	15.7662	0.33313	-4.40955e-15	-0.194386
492.172	-36365.7	-14591.5	15.7731	0.336448	1.69974e-14	-0.20716
492.189	-36365.7	-14591.3	15.7764	0.3399	-6.35799e-14	-0.224361
492.206	-36365.6	-14591	15.7833	0.34	0	-0.244009
492.223	-36365.5	-14590.8	15.7867	0.34	-5.58343e-23	-0.260349
492.24	-36365.4	-14590.5	15.7933	0.336667	0	-0.272331
492.257	-36365.3	-14590.2	15.7969	0.333177	1.46409e-11	-0.281417
492.274	-36365.2	-14590	15.8037	0.32965	-5.58453e-11	-0.284356
492.291	-36365.1	-14589.8	15.8104	0.319136	2.08583e-10	-0.281732
492.308	-36365	-14589.5	15.8172	0.300968	-1.63214e-09	-0.27081
492.325	-36364.9	-14589.3	15.8204	0.28116	6.20344e-09	-0.257796
492.342	-36364.8	-14589	15.8237	0.264919	-2.31163e-08	-0.247378
492.359	-36364.7	-14588.7	15.8277	0.250925	1.33732e-07	-0.242607
492.376	-36364.6	-14588.5	15.8342	0.23776	-5.06884e-07	-0.243045
492.393	-36364.5	-14588.3	15.8372	0.223891	1.88234e-06	-0.242716
492.41	-36364.4	-14588	15.8408	0.205268	-9.57081e-06	-0.239663
492.427	-36364.3	-14587.8	15.8441	0.185704	3.61956e-05	-0.23184
492.444	-36364.2	-14587.5	15.8476	0.163522	-0.000133798	-0.216692
492.461	-36364.1	-14587.2	15.8503	0.129297	0.000716773	-0.190154
492.478	-36364.1	-14587	15.8499	0.0853602	0.00432986	-0.152822
492.495	-36364	-14586.7	15.85	0.0304662	0.00784866	-0.107684
492.512	-36363.8	-14586.5	15.85	-0.0201549	0.0103177	-0.0611394
492.529	-36363.8	-14586.2	15.85	-0.0583309	0.00991837	-0.0250843
492.546	-36363.7	-14586	15.8499	-0.0861949	0.010009	0.00370254
492.563	-36363.6	-14585.7	15.8502	-0.106749	0.0100463	0.0232617
492.58	-36363.5	-14585.5	15.8489	-0.116923	0.00980447	0.0338584
492.597	-36363.4	-14585.2	15.8452	-0.120213	0.0109913	0.0386889
492.614	-36363.3	-14584.9	15.8415	-0.12117	0.0162263	0.0413318
492.631	-36363.2	-14584.7	15.8397	-0.124991	0.0234105	0.0438781
492.648	-36363.1	-14584.4	15.8403	-0.128301	0.028624	0.0474647
492.665	-36363	-14584.2	15.8384	-0.131819	0.0314741	0.0503813
492.682	-36362.9	-14584	15.835	-0.134991	0.0365303	0.051589
492.699	-36362.8	-14583.7	15.8311	-0.138817	0.0439777	0.0496982
492.716	-36362.7	-14583.4	15.83	-0.140192	0.0492512	0.0448617
492.733	-36362.6	-14583.2	15.8283	-0.140167	0.0498397	0.0388463
492.75	-36362.5	-14582.9	15.8246	-0.138393	0.0518807	0.0311958
492.767	-36362.4	-14582.7	15.8209	-0.132448	0.0554671	0.023453
492.784	-36362.4	-14582.5	15.8197	-0.125789	0.0591886	0.0150472
492.801	-36362.2	-14582.2	15.8203	-0.11844	0.0598466	0.00681444
492.818	-36362.1	-14581.9	15.8178	-0.114326	0.0624103	-0.00243265
492.835	-36362.1	-14581.7	15.8144	-0.109062	0.0635403	-0.0132716
492.852	-36362	-14581.4	15.8106	-0.0996469	0.0633384	-0.0307367
492.869	-36361.9	-14581.2	15.8099	-0.084346	0.0631397	-0.0546482
492.886	-36361.8	-14581	15.81	-0.0649275	0.0655939	-0.0838217
492.903	-36361.7	-14580.7	15.81	-0.043612	0.0698144	-0.117988
492.92	-36361.6	-14580.4	15.81	-0.0238154	0.0674335	-0.152804
492.937	-36361.5	-14580.2	15.81	0.00141385	0.0639428	-0.189963
492.954	-36361.4	-14579.9	15.81	0.0328756	0.0602683	-0.232561
492.971	-36361.3	-14579.7	15.81	0.0634439	0.0599299	-0.270545
492.988	-36361.2	-14579.4	15.81	0.0875897	0.0600177	-0.301677
493.005	-36361.1	-14579.1	15.8099	0.105753	0.0599993	-0.327664
493.022	-36361	-14578.9	15.8131	0.119317	0.0599942	-0.346552
493.039	-36360.9	-14578.7	15.8164	0.129491	0.0600241	-0.360926
493.056	-36360.8	-14578.4	15.82	0.136667	0.06	-0.37146
493.073	-36360.7	-14578.1	15.82	0.14	0.0633333	-0.377996
493.09	-36360.7	-14577.9	15.8233	0.14	0.0666667	-0.381264
493.107	-36360.5	-14577.6	15.8269	0.14	0.0700976	-0.382349
493.124	-36360.5	-14577.4	15.8301	0.140018	0.0699811	-0.381152
493.141	-36360.4	-14577.2	15.8301	0.139926	0.0699782	-0.377656
493.158	-36360.2	-14576.9	15.8338	0.135851	0.070227	-0.369162
493.175	-36360.2	-14576.6	15.8371	0.125061	0.0737667	-0.356679
493.192	-36360.1	-14576.4	15.8402	0.107553	0.0770595	-0.33992
493.209	-36360	-14576.1	15.8399	0.0867545	0.0806488	-0.321362
493.226	-36359.9	-14575.9	15.84	0.0703044	0.0837672	-0.304496
493.243	-36359.8	-14575.7	15.84	0.0544142	0.0878319	-0.290632
493.26	-36359.7	-14575.3	15.84	0.0442503	0.0943157	-0.278674
493.277	-36359.6	-14575.1	15.84	0.0348801	0.0980153	-0.270476
493.294	-36359.5	-14574.9	15.84	0.0283039	0.104484	-0.263157
493.311	-36359.4	-14574.6	15.84	0.021915	0.107557	-0.257913
493.328	-36359.3	-14574.4	15.84	0.0194653	0.111049	-0.253557
493.345	-36359.2	-14574.1	15.84	0.0141534	0.114139	-0.247174
493.362	-36359.1	-14573.8	15.84	0.00227696	0.11903	-0.23642
493.379	-36359	-14573.6	15.84	-0.01244	0.124571	-0.222791
493.396	-36358.9	-14573.4	15.84	-0.0286029	0.129005	-0.20811
493.413	-36358.8	-14573.1	15.84	-0.0423245	0.135149	-0.193998
493.43	-36358.7	-14572.9	15.84	-0.0546163	0.137899	-0.183145
493.447	-36358.6	-14572.6	15.84	-0.0630345	0.141505	-0.173953
493.464	-36358.5	-14572.3	15.84	-0.0700711	0.144828	-0.167133
493.481	-36358.5	-14572.1	15.8399	-0.0750866	0.148563	-0.162259
493.498	-36358.4	-14571.9	15.8402	-0.0785106	0.149995	-0.158833
493.515	-36358.2	-14571.6	15.8385	-0.0803003	0.151459	-0.15723
493.532	-36358.2	-14571.4	15.8349	-0.0799201	0.155097	-0.156795
493.549	-36358.1	-14571.1	15.8312	-0.0800189	0.158759	-0.156879
493.566	-36358	-14570.8	15.8297	-0.0799947	0.160345	-0.156858
493.583	-36357.9	-14570.6	15.8301	-0.0800016	0.159613	-0.156864
493.6	-36357.8	-14570.3	15.8299	-0.0799988	0.161925	-0.156861
493.617	-36357.7	-14570.1	15.8303	-0.0800037	0.165485	-0.156867
493.634	-36357.6	-14569.9	15.828	-0.0799863	0.16907	-0.156848
493.651	-36357.5	-14569.6	15.8244	-0.080046	0.170255	-0.156914
493.668	-36357.4	-14569.3	15.8207	-0.0798168	0.169607	-0.156277
493.685	-36357.3	-14569.1	15.8198	-0.081859	0.172486	-0.153748
493.702	-36357.2	-14568.8	15.8201	-0.0882683	0.173473	-0.148572
493.719	-36357.1	-14568.6	15.8199	-0.0950762	0.173381	-0.141992
493.736	-36357	-14568.4	15.8203	-0.102011	0.173002	-0.1363
493.753	-36356.9	-14568.1	15.8174	-0.106075	0.176156	-0.131372
493.77	-36356.8	-14567.8	15.8139	-0.10967	0.176781	-0.128862
493.787	-36356.7	-14567.6	15.8104	-0.10985	0.176703	-0.126741
493.804	-36356.6	-14567.3	15.8099	-0.112885	0.176481	-0.124542
493.821	-36356.5	-14567.1	15.8102	-0.116141	0.179697	-0.120398
493.838	-36356.4	-14566.9	15.8071	-0.122488	0.180092	-0.115143
493.855	-36356.3	-14566.6	15.8036	-0.129535	0.179961	-0.107285
493.872	-36356.2	-14566.3	15.8001	-0.139304	0.180116	-0.0975781
493.889	-36356.2	-14566.1	15.8001	-0.1525	0.176798	-0.0857457
493.906	-36356	-14565.8	15.7967	-0.166667	0.176667	-0.0718954
493.923	-36355.9	-14565.6	15.7933	-0.18	0.176667	-0.0588235
493.94	-36355.9	-14565.4	15.79	-0.193333	0.176667	-0.0457516
493.957	-36355.7	-14565	15.7865	-0.207403	0.173078	-0.0330981
493.974	-36355.7	-14564.8	15.7831	-0.217113	0.16992	-0.0234763
493.991	-36355.6	-14564.6	15.7798	-0.22372	0.170021	-0.0159127
494.008	-36355.5	-14564.3	15.7763	-0.230879	0.169991	-0.00907876
494.025	-36355.4	-14564.1	15.7727	-0.237202	0.169999	-0.00379458
494.042	-36355.3	-14563.9	15.7661	-0.240377	0.170014	0.000439262
494.059	-36355.2	-14563.5	15.7628	-0.243925	0.169913	0.00387336
494.076	-36355.1	-14563.3	15.7594	-0.247352	0.17035	0.00700314
494.093	-36355	-14563.1	15.7562	-0.250177	0.174078	0.00902218
494.11	-36354.9	-14562.8	15.7519	-0.250063	0.177042	0.00973069
494.127	-36354.8	-14562.6	15.7456	-0.249483	0.176107	0.00830499
494.144	-36354.7	-14562.3	15.7426	-0.245807	0.17233	0.00575757
494.161	-36354.6	-14562	15.7389	-0.242186	0.169714	0.00245454
494.178	-36354.5	-14561.8	15.7359	-0.239729	0.170073	0.000659902
494.195	-36354.4	-14561.6	15.7313	-0.240068	0.169994	-6.95234e-05
494.212	-36354.3	-14561.3	15.7251	-0.23998	0.169945	2.07292e-05
494.229	-36354.2	-14561.1	15.7223	-0.240005	0.170226	-5.52677e-06
494.246	-36354.1	-14560.8	15.7187	-0.239999	0.168996	1.37249e-06
494.263	-36354	-14560.6	15.7156	-0.24	0.165276	-3.98035e-07
494.28	-36353.9	-14560.4	15.7107	-0.24	0.161684	1.06045e-07
494.297	-36353.8	-14560.1	15.7049	-0.24	0.159979	-2.59781e-08
494.314	-36353.7	-14559.8	15.7019	-0.24	0.158704	7.38388e-09
494.331	-36353.6	-14559.6	15.6983	-0.24	0.155309	-1.96555e-09
494.348	-36353.5	-14559.3	15.6953	-0.24	0.150255	4.73589e-10
494.365	-36353.4	-14559.1	15.6898	-0.24	0.143067	-1.32418e-10
494.382	-36353.3	-14558.9	15.6846	-0.24	0.136332	3.45919e-11
494.399	-36353.2	-14558.6	15.6816	-0.24	0.130917	-5.96493e-12
494.416	-36353.1	-14558.3	15.6779	-0.24	0.130026	-7.33178e-12
494.433	-36353.1	-14558.1	15.6751	-0.24	0.128557	3.55538e-11
494.45	-36352.9	-14557.8	15.6691	-0.24	0.122957	-1.24565e-10
494.467	-36352.8	-14557.6	15.6642	-0.24	0.113372	5.02126e-10
494.484	-36352.8	-14557.4	15.6613	-0.24	0.105502	-1.88345e-09
494.501	-36352.6	-14557.1	15.6576	-0.24	0.0987738	6.31693e-09
494.518	-36352.6	-14556.8	15.6546	-0.24	0.0919886	-2.5147e-08
494.535	-36352.5	-14556.6	15.6485	-0.24	0.0850462	9.42562e-08
494.552	-36352.4	-14556.4	15.644	-0.24	0.0806999	-3.03601e-07
494.569	-36352.3	-14556.1	15.6408	-0.24	0.0774532	1.19682e-06
494.586	-36352.2	-14555.9	15.6374	-0.24	0.0741974	-4.48327e-06
494.603	-36352.1	-14555.6	15.6342	-0.24	0.0704193	1.3543e-05
494.62	-36352	-14555.4	15.6277	-0.24	0.0698919	-5.29369e-05
494.637	-36351.9	-14555.1	15.6239	-0.24	0.0700327	0.000806604
494.654	-36351.8	-14555	15.6203	-0.24	0.0699831	0.0029243
494.671	-36351.8	-14555	15.6199	-0.24	0.0700481	0.00618033
494.688	-36351.8	-14554.9	15.6202	-0.24	0.0698246	0.00851658
494.705	-36351.7	-14554.6	15.617	-0.24	0.0730994	0.00977127
494.722	-36351.4	-14554	15.6104	-0.24	0.0764824	0.00981259
494.739	-36351.3	-14553.6	15.6038	-0.24	0.0797943	0.00980165
494.756	-36351.2	-14553.4	15.5967	-0.24	0.0833333	0.00980392
494.773	-36351.1	-14553.1	15.5933	-0.24	0.0866667	0.00980392
494.79	-36351	-14552.9	15.5867	-0.24	0.09	0.00980392
494.807	-36350.9	-14552.7	15.5832	-0.24	0.0935287	0.00980393
494.824	-36350.8	-14552.5	15.5798	-0.24	0.0968903	0.00980392
494.841	-36350.7	-14552.2	15.5765	-0.24	0.100086	0.00980392
494.858	-36350.6	-14551.9	15.5726	-0.24	0.0999573	0.00980392
494.875	-36350.5	-14551.7	15.5661	-0.24	0.100012	0.00980392
494.892	-36350.4	-14551.4	15.563	-0.24	0.0999959	0.00980392
494.909	-36350.3	-14551.2	15.5593	-0.24	0.100008	0.00980392
494.926	-36350.2	-14551	15.5562	-0.24	0.0999732	0.00980393
494.943	-36350.1	-14550.7	15.5522	-0.24	0.100098	0.0098039
494.96	-36350	-14550.5	15.5455	-0.24	0.0994562	0.00980403
494.977	-36349.9	-14550.2	15.5427	-0.24	0.0958695	0.0098035
494.994	-36349.8	-14550	15.5392	-0.24	0.0923589	0.00980547
495.011	-36349.8	-14549.7	15.5357	-0.24	0.0898556	0.0097966
495.028	-36349.7	-14549.5	15.5324	-0.24	0.0893854	0.00983154
495.045	-36349.6	-14549.2	15.5289	-0.24	0.0855429	0.00963593
495.062	-36349.4	-14549	15.5257	-0.24	0.0821562	0.00481484
495.079	-36349.3	-14548.7	15.5211	-0.24	0.0788385	-0.0119847
495.096	-36349.3	-14548.5	15.5151	-0.24	0.0754221	-0.0541168
495.113	-36349.2	-14548.2	15.512	-0.24	0.0719329	-0.127128
495.13	-36349	-14548	15.5085	-0.24	0.0686522	-0.215474
495.147	-36349	-14547.7	15.5055	-0.24	0.0652088	-0.313155
495.164	-36348.9	-14547.5	15.5002	-0.24	0.061744	-0.408906
495.181	-36348.8	-14547.3	15.4948	-0.24	0.0584339	-0.501796
495.198	-36348.7	-14547	15.4918	-0.24	0.0550837	-0.604105
495.215	-36348.6	-14546.8	15.4881	-0.24	0.0511955	-0.701139
495.232	-36348.5	-14546.5	15.4853	-0.24	0.0500612	-0.78435
495.249	-36348.4	-14546.3	15.4795	-0.24	0.0483796	-0.874152
495.266	-36348.3	-14546.1	15.4744	-0.24	0.0447074	-0.98687
495.283	-36348.2	-14545.8	15.4715	-0.24	0.0410309	-1.12229
495.3	-36348.1	-14545.5	15.4678	-0.24	0.0400654	-1.28254
495.317	-36348	-14545.3	15.4649	-0.24	0.0380779	-1.43371
495.334	-36347.9	-14545.1	15.459	-0.24	0.034539	-1.56253
495.351	-36347.8	-14544.8	15.4542	-0.24	0.0307981	-1.68843
495.368	-36347.7	-14544.6	15.451	-0.24	0.0298105	-1.81378
495.385	-36347.6	-14544.3	15.4476	-0.24	0.0300502	-1.94149
495.402	-36347.5	-14544.1	15.4445	-0.24	0.0299895	-2.07416
495.419	-36347.4	-14543.9	15.4381	-0.24	0.0300025	-2.18706
495.436	-36347.3	-14543.6	15.434	-0.24	0.0300005	-2.28315
495.453	-36347.2	-14543.3	15.4307	-0.24	0.0299962	-2.38526
495.47	-36347.1	-14543.1	15.4272	-0.24	0.0300154	-2.49354
495.487	-36347	-14542.9	15.4239	-0.24	0.0299421	-2.60675
495.504	-36346.9	-14542.6	15.4204	-0.24	0.0301554	-2.72427
495.521	-36346.9	-14542.4	15.417	-0.24	0.027107	-2.82845
495.538	-36346.7	-14542.1	15.414	-0.24	0.0237639	-2.92435
495.555	-36346.6	-14541.9	15.407	-0.24	0.0201221	-3.01987
495.572	-36346.6	-14541.7	15.4035	-0.240001	0.019966	-3.09729
495.589	-36346.5	-14541.4	15.4002	-0.239998	0.0200148	-3.1619
495.606	-36346.4	-14541.2	15.3967	-0.24	0.02	-3.2244
495.623	-36346.3	-14541	15.3933	-0.24	0.02	-3.28758
495.64	-36346.2	-14540.7	15.3867	-0.24	0.0166667	-3.3573
495.657	-36346.1	-14540.4	15.3832	-0.236448	0.0131078	-3.43232
495.674	-36346	-14540.2	15.3798	-0.233116	0.00991402	-3.49694
495.691	-36345.9	-14539.9	15.3765	-0.229913	0.0100152	-3.55215
495.708	-36345.8	-14539.7	15.3726	-0.230043	0.0100487	-3.60239
495.725	-36345.7	-14539.5	15.3661	-0.229988	0.0097694	-3.64407
495.742	-36345.6	-14539.2	15.363	-0.230003	0.00623056	-3.68184
495.759	-36345.5	-14539	15.3594	-0.229999	0.00264867	-3.7141
495.776	-36345.4	-14538.8	15.3561	-0.23	-0.000210189	-3.73653
495.793	-36345.3	-14538.5	15.3527	-0.23	5.37732e-05	-3.75324
495.81	-36345.2	-14538.3	15.3491	-0.23	-1.7801e-05	-3.76629
495.827	-36345.1	-14538	15.3461	-0.23	4.75202e-06	-3.77523
495.844	-36345	-14537.7	15.3418	-0.23	-1.20546e-06	-3.78103
495.861	-36344.9	-14537.5	15.3353	-0.23	3.74249e-07	-3.78375
495.878	-36344.8	-14537.3	15.3325	-0.23	-9.98472e-08	-3.78436
495.895	-36344.7	-14537	15.3289	-0.23	2.50817e-08	-3.7843
495.912	-36344.6	-14536.8	15.3257	-0.23	-7.47838e-09	-3.78432
495.929	-36344.5	-14536.6	15.3211	-0.23	1.99387e-09	-3.7843
495.946	-36344.4	-14536.3	15.3151	-0.23	-4.95149e-10	-3.78437
495.963	-36344.3	-14536.1	15.312	-0.23	1.43598e-10	-3.78401
495.98	-36344.2	-14535.8	15.3085	-0.229999	-3.82573e-11	-3.7825
495.997	-36344.1	-14535.6	15.3055	-0.230002	9.37202e-12	-3.77963
496.014	-36344.1	-14535.4	15.3002	-0.229989	-2.66385e-12	-3.77653
496.031	-36344	-14535.1	15.2948	-0.23004	7.09108e-13	-3.77507
496.048	-36343.9	-14534.8	15.2918	-0.229858	-1.7087e-13	-3.77361
496.065	-36343.8	-14534.6	15.2881	-0.231578	4.78363e-14	-3.7655
496.082	-36343.7	-14534.4	15.2853	-0.249164	-1.27216e-14	-3.74283
496.099	-36343.6	-14534.1	15.2797	-0.294167	3.00349e-15	-3.69147
496.116	-36343.5	-14533.9	15.2729	-0.377828	-8.31021e-16	-3.61299
496.133	-36343.4	-14533.7	15.2644	-0.478993	2.20758e-16	-3.52017
496.15	-36343.3	-14533.4	15.2537	-0.579135	-5.07798e-17	-3.42061
496.167	-36343.2	-14533.2	15.2434	-0.671679	1.39204e-17	-3.3292
496.184	-36343.1	-14532.9	15.2339	-0.765864	-3.69314e-18	-3.24592
496.201	-36343	-14532.7	15.2211	-0.87707	8.20675e-19	-3.15802
496.218	-36342.9	-14532.5	15.2053	-0.979536	-2.23319e-19	-3.07906
496.235	-36342.8	-14532.2	15.1858	-1.05137	5.91575e-20	-3.00359
496.252	-36342.7	-14532	15.1676	-1.14131	-1.25247e-20	-2.90618
496.269	-36342.6	-14531.8	15.148	-1.25492	3.38823e-21	-2.77158
496.286	-36342.5	-14531.5	15.1286	-1.40926	-8.95913e-22	-2.60708
496.303	-36342.4	-14531.2	15.102	-1.58082	1.76204e-22	-2.40826
496.32	-36342.3	-14531	15.0718	-1.73606	-4.74488e-23	-2.21511
496.337	-36342.2	-14530.8	15.0424	-1.85926	1.25185e-23	-2.02107
496.354	-36342.1	-14530.5	15.0075	-1.98191	-2.1639e-24	-1.80841
496.371	-36342.1	-14530.3	14.974	-2.10787	5.80697e-25	-1.60016
496.388	-36342	-14530.1	14.9378	-2.24638	-1.52783e-25	-1.39309
496.405	-36341.9	-14529.8	14.899	-2.38593	1.95253e-26	-1.15724
496.422	-36341.8	-14529.6	14.8591	-2.49451	-5.22761e-27	-0.902552
496.439	-36341.7	-14529.3	14.816	-2.58449	1.37052e-27	-0.611378
496.456	-36341.6	-14529.1	14.77	-2.68667	0	-0.279956
496.473	-36341.5	-14528.9	14.7233	-2.8	5.22613e-39	0.0250545
496.49	-36341.4	-14528.6	14.6767	-2.92333	0	0.312636
496.507	-36341.3	-14528.4	14.6236	-3.04308	-5.95164e-30	0.617141
496.524	-36341.2	-14528.2	14.5737	-3.14239	1.59111e-30	0.923523
496.541	-36341.1	-14528	14.52	-3.24268	-4.12773e-31	1.24368
496.558	-36341	-14527.7	14.4633	-3.34068	2.0484e-31	1.55779
496.575	-36340.9	-14527.5	14.4065	-3.41777	-5.4738e-32	1.80948
496.592	-36340.8	-14527.3	14.3459	-3.47687	1.41079e-32	2.04296
496.609	-36340.8	-14527.1	14.2824	-3.53749	-5.25235e-33	2.30289
496.626	-36340.7	-14526.9	14.2229	-3.6021	1.40285e-33	2.5719
496.643	-36340.6	-14526.6	14.1622	-3.67735	-3.58815e-34	2.84579
496.66	-36340.5	-14526.4	14.0985	-3.75289	1.18372e-34	3.09457
496.677	-36340.4	-14526.2	14.0344	-3.81387	-3.00211e-35	3.28209
496.694	-36340.3	-14525.9	13.9669	-3.86797	9.28768e-36	3.43557
496.711	-36340.2	-14525.7	13.9004	-3.91295	-2.35518e-36	3.55003
496.728	-36340.2	-14525.5	13.834	-3.95544	1.33026e-37	3.64608
496.745	-36340.1	-14525.3	13.7659	-3.99457	1.79138e-36	3.72612
496.762	-36340	-14525.1	13.6963	-4.02615	-8.76444e-36	3.78969
496.779	-36339.9	-14524.9	13.6285	-4.04666	3.24375e-35	3.83334
496.796	-36339.8	-14524.6	13.5586	-4.06267	-1.41155e-34	3.8659
496.813	-36339.7	-14524.4	13.493	-4.07447	5.314e-34	3.88917
496.83	-36339.6	-14524.2	13.4244	-4.08328	-1.9206e-33	3.90817
496.847	-36339.5	-14524	13.3536	-4.08875	8.13492e-33	3.92156
496.864	-36339.5	-14523.8	13.2837	-4.0902	-3.05892e-32	3.92846
496.881	-36339.4	-14523.6	13.2139	-4.08995	1.14222e-31	3.93141
496.898	-36339.3	-14523.4	13.143	-4.09001	-4.07796e-31	3.93343
496.915	-36339.2	-14523.2	13.0748	-4.08999	1.69229e-30	3.93637
496.932	-36339.1	-14523	13.0058	-4.09002	-5.9901e-30	3.93927
496.949	-36339	-14522.7	12.9374	-4.08992	2.4462e-29	3.94096
496.966	-36339	-14522.6	12.869	-4.09028	-9.18198e-29	3.94073
496.983	-36338.9	-14522.3	12.7993	-4.08827	3.42817e-28	3.93894
497	-36338.8	-14522.1	12.726	-4.08459	-1.18164e-27	3.93598
497.017	-36338.7	-14522	12.6562	-4.08091	4.75814e-27	3.93195
497.034	-36338.7	-14521.8	12.5908	-4.07972	-1.78462e-26	3.92476
497.051	-36338.6	-14521.5	12.5207	-4.0803	5.98544e-26	3.88965
497.068	-36338.5	-14521.4	12.4528	-4.07778	-2.38273e-25	3.81418
497.085	-36338.4	-14521.2	12.3846	-4.07438	8.93098e-25	3.69924
497.102	-36338.3	-14521	12.3106	-4.07054	-2.87669e-24	3.56444
497.119	-36338.3	-14520.8	12.2397	-4.07008	1.13401e-23	3.44201
497.136	-36338.2	-14520.6	12.169	-4.06755	-3.43741e-23	3.32917
497.153	-36338.1	-14520.4	12.1015	-4.06335	1.34391e-22	3.23184
497.17	-36338.1	-14520.2	12.0355	-4.06819	-5.03168e-22	3.15437
497.187	-36338	-14520	11.9649	-4.08124	1.35152e-21	3.0968
497.204	-36337.9	-14519.8	11.8978	-4.10116	-5.24382e-21	3.06091
497.221	-36337.8	-14519.7	11.8286	-4.11542	1.96234e-20	3.03656
497.238	-36337.7	-14519.4	11.7543	-4.1232	-3.95431e-20	3.01135
497.255	-36337.7	-14519.2	11.684	-4.11756	1.52426e-19	2.98337
497.272	-36337.6	-14519.1	11.6172	-4.095	-5.70159e-19	2.9477
497.289	-36337.5	-14518.9	11.5507	-4.06509	2.12821e-18	2.90989
497.306	-36337.4	-14518.7	11.48	-4.03333	4.87608e-28	2.86275
497.323	-36337.4	-14518.5	11.4133	-3.98333	0	2.80719
497.34	-36337.3	-14518.3	11.3426	-3.90474	1.31273e-16	2.72699
497.357	-36337.2	-14518.2	11.2762	-3.81122	-5.0077e-16	2.64213
497.374	-36337.2	-14518	11.2129	-3.72537	1.8704e-15	2.55943
497.391	-36337.1	-14517.8	11.1494	-3.65137	-1.46357e-14	2.47419
497.408	-36337	-14517.6	11.0897	-3.55965	5.56273e-14	2.36906
497.425	-36337	-14517.5	11.0294	-3.39589	-2.07288e-13	2.21184
497.442	-36336.9	-14517.3	10.9704	-3.16026	1.1992e-12	1.99699
497.459	-36336.8	-14517.1	10.9219	-2.92794	-4.54531e-12	1.78386
497.476	-36336.8	-14517	10.8746	-2.73148	1.68793e-11	1.58371
497.493	-36336.7	-14516.7	10.8257	-2.56565	-8.58231e-11	1.38841
497.51	-36336.6	-14516.6	10.7843	-2.39191	3.24572e-10	1.19118
497.527	-36336.6	-14516.4	10.7483	-2.1641	-1.19979e-09	0.960017
497.544	-36336.5	-14516.2	10.7132	-1.90743	5.66693e-09	0.710768
497.561	-36336.4	-14516.1	10.681	-1.69845	-2.13926e-08	0.495038
497.578	-36336.3	-14515.9	10.6512	-1.53183	7.86157e-08	0.29036
497.595	-36336.3	-14515.7	10.6254	-1.36172	-3.5378e-07	0.0747916
497.612	-36336.2	-14515.6	10.6072	-1.16683	1.33349e-06	-0.152599
497.629	-36336.2	-14515.4	10.5915	-0.934455	-4.8644e-06	-0.403442
497.646	-36336.1	-14515.2	10.5776	-0.713255	2.11473e-05	-0.645555
497.663	-36336	-14515.1	10.5654	-0.55406	-7.96068e-05	-0.847863
497.68	-36335.9	-14514.9	10.557	-0.433223	0.000287716	-1.03913
497.697	-36335.9	-14514.7	10.55	-0.340495	-0.00156603	-1.21505
497.714	-36335.8	-14514.6	10.5448	-0.274911	-0.00358706	-1.35999
497.731	-36335.8	-14514.4	10.5419	-0.223869	-0.00359113	-1.48236
497.748	-36335.7	-14514.2	10.5383	-0.180185	-0.00168828	-1.59249
497.765	-36335.6	-14514.1	10.535	-0.14949	0.000353523	-1.69848
497.782	-36335.6	-14513.9	10.5312	-0.130249	-8.34645e-05	-1.80515
497.799	-36335.5	-14513.7	10.5298	-0.114897	2.30934e-05	-1.90808
497.816	-36335.4	-14513.6	10.53	-0.104094	-6.13468e-06	-1.99556
497.833	-36335.3	-14513.4	10.5303	-0.0935587	1.41113e-06	-2.07746
497.85	-36335.3	-14513.2	10.528	-0.0852387	-3.86835e-07	-2.15566
497.867	-36335.2	-14513.1	10.5246	-0.0806804	1.02629e-07	-2.23574
497.884	-36335.1	-14512.9	10.5208	-0.0801239	-2.28059e-08	-2.32828
497.901	-36335.1	-14512.7	10.5198	-0.0778306	6.20584e-09	-2.41887
497.918	-36335	-14512.6	10.52	-0.0743529	-1.64394e-09	-2.49934
497.935	-36334.9	-14512.4	10.52	-0.070605	3.48051e-10	-2.57338
497.952	-36334.9	-14512.2	10.5199	-0.0698485	-9.4156e-11	-2.63592
497.969	-36334.8	-14512.1	10.5203	-0.0700474	2.48967e-11	-2.69168
497.986	-36334.8	-14511.9	10.5174	-0.0699685	-4.89656e-12	-2.74755
498.003	-36334.7	-14511.7	10.5139	-0.0700947	1.31856e-12	-2.79867
498.02	-36334.6	-14511.6	10.5104	-0.0696529	-3.47879e-13	-2.846
498.037	-36334.6	-14511.4	10.5099	-0.0753971	6.01328e-14	-2.8852
498.054	-36334.5	-14511.3	10.5102	-0.0998836	-1.61371e-14	-2.88548
498.071	-36334.4	-14511.1	10.5071	-0.192016	4.24576e-15	-2.83637
498.088	-36334.4	-14510.9	10.5036	-0.328095	-5.42719e-16	-2.73531
498.105	-36334.3	-14510.8	10.4971	-0.469308	1.45769e-16	-2.62809
498.122	-36334.2	-14510.6	10.4905	-0.580251	-3.99486e-17	-2.52659
498.139	-36334.2	-14510.4	10.48	-0.693333	0	-2.42919
498.156	-36334.1	-14510.3	10.4667	-0.79	0	-2.34423
498.173	-36334	-14510.1	10.45	-0.873333	0	-2.27015
498.19	-36334	-14509.9	10.4323	-0.940074	4.29165e-16	-2.20819
498.207	-36333.9	-14509.8	10.4157	-0.989146	-1.63639e-15	-2.16451
498.224	-36333.8	-14509.6	10.399	-1.02517	6.11179e-15	-2.13221
498.241	-36333.8	-14509.4	10.3813	-1.05311	-4.78239e-14	-2.10518
498.258	-36333.7	-14509.3	10.3648	-1.07528	1.81769e-13	-2.08752
498.275	-36333.7	-14509.1	10.3476	-1.08833	-6.77341e-13	-2.07522
498.292	-36333.6	-14508.9	10.3268	-1.10169	3.91854e-12	-2.07024
498.309	-36333.5	-14508.8	10.31	-1.1078	-1.48524e-11	-2.06849
498.326	-36333.5	-14508.6	10.2901	-1.11416	5.51552e-11	-2.0688
498.343	-36333.4	-14508.4	10.272	-1.11752	-2.80438e-10	-2.06993
498.36	-36333.3	-14508.3	10.2526	-1.12026	1.06058e-09	-2.0713
498.377	-36333.3	-14508.1	10.2353	-1.11993	-3.92048e-09	-2.07327
498.394	-36333.2	-14508	10.2139	-1.12002	1.85174e-08	-2.07481
498.411	-36333.1	-14507.8	10.1941	-1.11999	-6.9903e-08	-2.07844
498.428	-36333.1	-14507.7	10.1746	-1.12001	2.56887e-07	-2.08361
498.445	-36333	-14507.5	10.1573	-1.11995	-1.15602e-06	-2.09039
498.462	-36332.9	-14507.3	10.1411	-1.12032	4.35734e-06	-2.09242
498.479	-36332.9	-14507.2	10.1228	-1.12723	-1.58951e-05	-2.08326
498.496	-36332.8	-14507	10.1015	-1.14454	6.91016e-05	-2.05939
498.513	-36332.8	-14506.9	10.0819	-1.16526	-0.000260126	-2.02575
498.53	-36332.7	-14506.7	10.0613	-1.1834	0.00121928	-1.98951
498.547	-36332.6	-14506.5	10.0404	-1.19413	0.00491486	-1.95372
498.564	-36332.6	-14506.4	10.0208	-1.20907	0.00851828	-1.91706
498.581	-36332.5	-14506.2	9.99994	-1.23876	0.0100815	-1.86621
498.598	-36332.4	-14506	9.97952	-1.27939	0.0111206	-1.80401
498.615	-36332.4	-14505.9	9.95808	-1.32167	0.0168568	-1.73891
498.632	-36332.3	-14505.7	9.93349	-1.35988	0.0224863	-1.66727
498.649	-36332.2	-14505.6	9.90936	-1.38928	0.0231414	-1.57224
498.666	-36332.2	-14505.4	9.8868	-1.43462	0.0260473	-1.43708
498.683	-36332.1	-14505.3	9.86007	-1.51132	0.0381843	-1.23654
498.7	-36332.1	-14505.1	9.8329	-1.60504	0.0507561	-1.0151
498.717	-36332	-14505	9.80398	-1.68584	0.0556327	-0.806269
498.734	-36331.9	-14504.8	9.77502	-1.75376	0.060449	-0.594478
498.751	-36331.9	-14504.6	9.74548	-1.81982	0.0727826	-0.388481
498.768	-36331.8	-14504.5	9.71597	-1.89399	0.0838834	-0.183222
498.785	-36331.7	-14504.3	9.68169	-1.99005	0.0955713	0.0401834
498.802	-36331.7	-14504.2	9.64791	-2.08115	0.119961	0.274168
498.819	-36331.6	-14504.1	9.61226	-2.15689	0.145613	0.53011
