# Supplementary material for: Extraction of driving behavior primitives considering driver expectation and vehicle dynamics
Source: PLoS One. 2025 Dec 31;20(12):e0340123. doi: 10.1371/journal.pone.0340123 (PMC12755792; doi:10.1371/journal.pone.0340123)
Supplement: S1 File — (ZIP) [file pone.0340123.s001.zip › DataSetForPimitiveExaction-1/straight driving/c110_s_3.xlsx]

## Sheet: Sheet1
568.995	-36049.8	-14577.9	14.5728	-0.190676	0.314576	-1.58938
569.012	-36049.5	-14577.9	14.5694	-0.197981	0.284713	-1.7112
569.029	-36049.3	-14578	14.5661	-0.205173	0.25475	-1.82018
569.046	-36049.1	-14578.1	14.5627	-0.210819	0.224681	-1.91874
569.063	-36048.9	-14578.2	14.5593	-0.214348	0.194895	-2.009
569.08	-36048.6	-14578.3	14.5558	-0.217467	0.167051	-2.09008
569.097	-36048.4	-14578.4	14.5524	-0.221116	0.142325	-2.16156
569.114	-36048.1	-14578.4	14.549	-0.22403	0.120551	-2.22483
569.131	-36047.9	-14578.5	14.5457	-0.225664	0.10159	-2.28315
569.148	-36047.7	-14578.6	14.5423	-0.227168	0.0856196	-2.34256
569.165	-36047.5	-14578.7	14.5388	-0.229032	0.0719627	-2.40659
569.182	-36047.2	-14578.8	14.5356	-0.230331	0.0584503	-2.47391
569.199	-36047	-14578.9	14.5323	-0.230454	0.0444326	-2.54225
569.216	-36046.7	-14579	14.5281	-0.229473	0.0316664	-2.60861
569.233	-36046.5	-14579	14.5228	-0.227753	0.0202705	-2.67148
569.25	-36046.3	-14579.1	14.5183	-0.225955	0.00812521	-2.73122
569.267	-36046.1	-14579.2	14.515	-0.224289	-0.00442275	-2.78767
569.284	-36045.9	-14579.3	14.5117	-0.222401	-0.0138276	-2.83987
569.301	-36045.6	-14579.4	14.5082	-0.220565	-0.0188043	-2.8866
569.318	-36045.3	-14579.5	14.5051	-0.219724	-0.0207748	-2.92655
569.335	-36045.1	-14579.6	14.5019	-0.219861	-0.0220785	-2.95902
569.352	-36044.9	-14579.6	14.4974	-0.220072	-0.0256243	-2.98382
569.369	-36044.7	-14579.7	14.492	-0.220032	-0.031187	-2.99926
569.386	-36044.5	-14579.8	14.4876	-0.21998	-0.0358738	-3.00249
569.403	-36044.2	-14579.9	14.4844	-0.219993	-0.0407589	-2.99416
569.42	-36044	-14580	14.4812	-0.220006	-0.049662	-2.97752
569.437	-36043.7	-14580.1	14.4778	-0.220002	-0.0603399	-2.95305
569.454	-36043.5	-14580.1	14.4747	-0.219999	-0.0669852	-2.91951
569.471	-36043.3	-14580.2	14.4713	-0.22	-0.0714237	-2.87877
569.488	-36043.1	-14580.3	14.4664	-0.22	-0.0799417	-2.83462
569.505	-36042.8	-14580.4	14.4611	-0.22	-0.0910162	-2.78806
569.522	-36042.6	-14580.5	14.457	-0.22	-0.0992782	-2.73895
569.539	-36042.3	-14580.6	14.4539	-0.22	-0.105494	-2.69094
569.556	-36042.1	-14580.6	14.4506	-0.22	-0.112999	-2.64889
569.573	-36041.9	-14580.7	14.4472	-0.22	-0.121765	-2.61269
569.59	-36041.7	-14580.8	14.4441	-0.22	-0.130501	-2.58064
569.607	-36041.4	-14580.9	14.4405	-0.22	-0.139004	-2.55389
569.624	-36041.2	-14581	14.4356	-0.22	-0.147462	-2.53411
569.641	-36040.9	-14581.1	14.4305	-0.22	-0.155721	-2.51906
569.658	-36040.7	-14581.1	14.4267	-0.22	-0.163417	-2.50557
569.675	-36040.5	-14581.2	14.4235	-0.22	-0.169697	-2.49307
569.692	-36040.3	-14581.3	14.4201	-0.22	-0.173848	-2.48146
569.709	-36040	-14581.4	14.4167	-0.22	-0.176667	-2.46841
569.726	-36039.8	-14581.5	14.4135	-0.22	-0.178987	-2.45158
569.743	-36039.6	-14581.6	14.4097	-0.22	-0.180002	-2.43118
569.76	-36039.4	-14581.6	14.4047	-0.22	-0.178935	-2.40741
569.777	-36039.1	-14581.7	14.3997	-0.22	-0.176504	-2.37827
569.794	-36038.9	-14581.8	14.3961	-0.22	-0.173441	-2.34189
569.811	-36038.7	-14581.9	14.393	-0.22	-0.16947	-2.29847
569.828	-36038.4	-14582	14.3896	-0.22	-0.164486	-2.24797
569.845	-36038.2	-14582	14.3863	-0.22	-0.15944	-2.18856
569.862	-36038	-14582.1	14.3832	-0.22	-0.154745	-2.11888
569.879	-36037.8	-14582.2	14.3792	-0.22	-0.148766	-2.03992
569.896	-36037.5	-14582.3	14.3739	-0.22	-0.140471	-1.95261
569.913	-36037.3	-14582.4	14.369	-0.22	-0.131118	-1.85687
569.93	-36037	-14582.5	14.3656	-0.22	-0.12147	-1.75119
569.947	-36036.8	-14582.5	14.3626	-0.22	-0.110617	-1.63161
569.964	-36036.6	-14582.6	14.3592	-0.22	-0.0984259	-1.49444
569.981	-36036.4	-14582.7	14.3556	-0.22	-0.0867227	-1.33719
569.998	-36036.1	-14582.8	14.3522	-0.22	-0.0764176	-1.16355
570.015	-36035.9	-14582.9	14.3488	-0.22	-0.0664473	-0.987485
570.032	-36035.6	-14582.9	14.3455	-0.22	-0.0563266	-0.817483
570.049	-36035.4	-14583	14.3421	-0.22	-0.0467046	-0.652539
570.066	-36035.2	-14583.1	14.3386	-0.22	-0.0380147	-0.49622
570.083	-36035	-14583.2	14.3354	-0.22	-0.0302388	-0.35975
570.1	-36034.8	-14583.3	14.3321	-0.22	-0.0233261	-0.248264
570.117	-36034.5	-14583.4	14.3278	-0.22	-0.0172381	-0.158457
570.134	-36034.3	-14583.4	14.3225	-0.22	-0.0121504	-0.086964
570.151	-36034.1	-14583.5	14.3181	-0.22	-0.00847223	-0.0309518
570.168	-36033.8	-14583.6	14.3148	-0.22	-0.00669028	0.0120235
570.185	-36033.6	-14583.7	14.3115	-0.22	-0.00735769	0.0440304
570.202	-36033.4	-14583.8	14.308	-0.22	-0.0109315	0.0674215
570.219	-36033.1	-14583.8	14.3048	-0.22	-0.0176963	0.0847668
570.236	-36032.9	-14583.9	14.3015	-0.22	-0.0266729	0.0976636
570.253	-36032.7	-14584	14.2969	-0.22	-0.0359336	0.106941
570.27	-36032.5	-14584.1	14.2917	-0.22	-0.0441686	0.113564
570.287	-36032.3	-14584.2	14.2875	-0.22	-0.0505877	0.118553
570.304	-36032	-14584.2	14.2843	-0.22	-0.0554169	0.122261
570.321	-36031.8	-14584.3	14.2809	-0.22	-0.0594805	0.124634
570.338	-36031.5	-14584.4	14.2774	-0.22	-0.0627414	0.126081
570.355	-36031.3	-14584.5	14.2744	-0.22	-0.0647853	0.127237
570.372	-36031.1	-14584.6	14.271	-0.22	-0.0662698	0.128303
570.389	-36030.9	-14584.6	14.2661	-0.22	-0.0681842	0.129298
570.406	-36030.6	-14584.7	14.2608	-0.22	-0.0698464	0.130467
570.423	-36030.4	-14584.8	14.2568	-0.22	-0.0700758	0.132083
570.44	-36030.1	-14584.9	14.2537	-0.22	-0.0699453	0.133805
570.457	-36029.9	-14585	14.2505	-0.22	-0.0711056	0.135129
570.474	-36029.7	-14585	14.2471	-0.22	-0.0730998	0.13607
570.491	-36029.5	-14585.1	14.2436	-0.22	-0.0749079	0.136794
570.508	-36029.3	-14585.2	14.2402	-0.22	-0.0765651	0.13724
570.525	-36029	-14585.3	14.2368	-0.22	-0.0783595	0.137329
570.542	-36028.8	-14585.4	14.2333	-0.22	-0.08	0.137255
570.559	-36028.6	-14585.5	14.2299	-0.219998	-0.0813192	0.137236
570.576	-36028.4	-14585.5	14.2267	-0.22	-0.0833333	0.137255
570.593	-36028.1	-14585.6	14.2236	-0.220006	-0.0867876	0.137255
570.61	-36027.9	-14585.7	14.2197	-0.219999	-0.0901587	0.137256
570.627	-36027.6	-14585.8	14.2145	-0.219978	-0.0920687	0.137274
570.644	-36027.4	-14585.9	14.2095	-0.220009	-0.0935308	0.137247
570.661	-36027.2	-14585.9	14.206	-0.220085	-0.0954123	0.137176
570.678	-36027	-14586	14.203	-0.219967	-0.0967557	0.137285
570.695	-36026.8	-14586.1	14.1995	-0.219691	-0.0968619	0.13754
570.712	-36026.5	-14586.2	14.1961	-0.220189	-0.0966613	0.13708
570.729	-36026.3	-14586.3	14.1928	-0.221159	-0.0967923	0.136183
570.746	-36026	-14586.3	14.189	-0.219032	-0.0965167	0.138188
570.763	-36025.8	-14586.4	14.1841	-0.215486	-0.095167	0.14682
570.78	-36025.6	-14586.5	14.1787	-0.223769	-0.0926276	0.165685
570.797	-36025.4	-14586.6	14.1735	-0.254217	-0.0891687	0.199558
570.814	-36025.1	-14586.7	14.1686	-0.308464	-0.0856978	0.255564
570.831	-36024.9	-14586.7	14.1636	-0.387699	-0.0824562	0.337132
570.848	-36024.7	-14586.8	14.1578	-0.49412	-0.0784214	0.440848
570.865	-36024.5	-14586.9	14.1501	-0.627599	-0.0733433	0.563636
570.882	-36024.3	-14587	14.1389	-0.784349	-0.0682766	0.703885
570.899	-36024	-14587.1	14.1237	-0.955548	-0.0633613	0.857873
570.916	-36023.8	-14587.1	14.1055	-1.12562	-0.0572798	1.0186
570.933	-36023.5	-14587.2	14.085	-1.28701	-0.0501554	1.17859
570.95	-36023.3	-14587.3	14.0625	-1.44283	-0.04401	1.33033
570.967	-36023.1	-14587.4	14.0376	-1.59346	-0.0392019	1.47252
570.984	-36022.9	-14587.4	14.0099	-1.73574	-0.0342123	1.61038
571.001	-36022.7	-14587.5	13.979	-1.86932	-0.0288875	1.74452
571.018	-36022.4	-14587.6	13.945	-1.99693	-0.0245817	1.87025
571.035	-36022.2	-14587.7	13.9087	-2.11719	-0.0213272	1.9842
571.052	-36022	-14587.8	13.8712	-2.22491	-0.0179427	2.0846
571.069	-36021.8	-14587.8	13.8329	-2.31697	-0.0145053	2.17253
571.086	-36021.6	-14587.9	13.793	-2.39235	-0.0120563	2.25121
571.103	-36021.3	-14588	13.7515	-2.45559	-0.0105135	2.32269
571.12	-36021.1	-14588.1	13.7092	-2.51522	-0.00894296	2.38818
571.137	-36020.9	-14588.2	13.6662	-2.57538	-0.00717281	2.45028
571.154	-36020.7	-14588.2	13.6222	-2.63723	-0.00552245	2.51237
571.171	-36020.5	-14588.3	13.5769	-2.70289	-0.0038732	2.57646
571.188	-36020.2	-14588.4	13.53	-2.77461	-0.00193021	2.64347
571.205	-36020	-14588.5	13.4816	-2.84931	-0.000245734	2.71176
571.222	-36019.8	-14588.5	13.432	-2.92113	0.000287969	2.77823
571.239	-36019.6	-14588.6	13.3821	-2.98613	4.7206e-05	2.8404
571.256	-36019.4	-14588.7	13.3326	-3.04206	-7.9879e-05	2.89651
571.273	-36019.2	-14588.8	13.2824	-3.09157	-1.25353e-05	2.94772
571.29	-36019	-14588.8	13.2299	-3.13888	2.04932e-05	2.99593
571.307	-36018.7	-14588.9	13.1763	-3.18473	2.18165e-06	3.03989
571.324	-36018.5	-14589	13.1233	-3.22781	-5.65458e-06	3.07715
571.341	-36018.3	-14589.1	13.0698	-3.26328	-5.78324e-07	3.10613
571.358	-36018.1	-14589.1	13.0139	-3.286	1.44306e-06	3.12543
571.375	-36017.9	-14589.2	12.9567	-3.29639	7.47102e-08	3.13288
571.392	-36017.7	-14589.3	12.9	-3.29609	-3.85418e-07	3.12601
571.409	-36017.5	-14589.4	12.8433	-3.28333	0	3.1024
571.426	-36017.2	-14589.4	12.7862	-3.25727	1.33878e-07	3.06042
571.443	-36017	-14589.5	12.7301	-3.22473	-1.20435e-08	3.00156
571.46	-36016.9	-14589.6	12.6764	-3.19112	-1.69438e-07	2.92709
571.477	-36016.7	-14589.6	12.6236	-3.15061	2.83336e-08	2.83501
571.494	-36016.5	-14589.7	12.5703	-3.09877	5.26712e-07	2.72404
571.511	-36016.3	-14589.8	12.5171	-3.0437	-2.08726e-07	2.59779
571.528	-36016	-14589.9	12.4649	-2.99295	-1.97115e-06	2.46186
571.545	-36015.8	-14589.9	12.4146	-2.94492	1.20758e-06	2.32467
571.562	-36015.7	-14590	12.3664	-2.89903	7.69779e-06	2.192
571.579	-36015.5	-14590.1	12.318	-2.86073	-4.54965e-06	2.06214
571.596	-36015.3	-14590.1	12.2681	-2.8332	-2.77547e-05	1.93419
571.613	-36015.1	-14590.2	12.2184	-2.81195	2.31121e-05	1.81178
571.63	-36014.8	-14590.3	12.1701	-2.79369	0.000103244	1.69685
571.647	-36014.7	-14590.3	12.1228	-2.7798	-0.000110736	1.5866
571.664	-36014.5	-14590.4	12.0761	-2.76998	-0.000400755	1.47827
571.681	-36014.3	-14590.5	12.0297	-2.76022	0.000427668	1.37005
571.698	-36014.1	-14590.5	11.9834	-2.74826	0.00241394	1.26051
571.715	-36013.9	-14590.6	11.9369	-2.73549	0.0034752	1.14868
571.732	-36013.7	-14590.7	11.8904	-2.72108	0.00319412	1.03505
571.749	-36013.5	-14590.7	11.8446	-2.70051	0.00385834	0.92214
571.766	-36013.3	-14590.8	11.7996	-2.67234	0.00582958	0.809569
571.783	-36013.2	-14590.9	11.755	-2.63931	0.00682444	0.693208
571.8	-36013	-14590.9	11.7105	-2.60212	0.00653407	0.571455
571.817	-36012.8	-14591	11.6653	-2.55854	0.00726864	0.446207
571.834	-36012.6	-14591.1	11.6203	-2.5057	0.00925464	0.319677
571.851	-36012.4	-14591.1	11.5781	-2.44039	0.0103723	0.194035
571.868	-36012.2	-14591.2	11.5385	-2.36295	0.0101879	0.0686053
571.885	-36012	-14591.3	11.4989	-2.27697	0.00990043	-0.0598713
571.902	-36011.8	-14591.3	11.4591	-2.18544	0.00995235	-0.19364
571.919	-36011.6	-14591.4	11.4218	-2.09014	0.0100395	-0.333817
571.936	-36011.5	-14591.5	11.3878	-1.98505	0.0100256	-0.479972
571.953	-36011.3	-14591.5	11.3572	-1.85876	0.00994	-0.630979
571.97	-36011.1	-14591.6	11.3293	-1.71007	0.00993712	-0.791975
571.987	-36010.9	-14591.6	11.3035	-1.54436	0.0101968	-0.971384
572.004	-36010.7	-14591.7	11.2798	-1.36118	0.0101955	-1.1653
572.021	-36010.5	-14591.8	11.2588	-1.15834	0.00905337	-1.36182
572.038	-36010.4	-14591.9	11.2405	-0.956828	0.00712074	-1.55322
572.055	-36010.2	-14591.9	11.2251	-0.787165	0.00535118	-1.73447
572.072	-36010	-14592	11.2125	-0.647246	0.00374103	-1.90192
572.089	-36009.9	-14592	11.2028	-0.520955	0.00190265	-2.0529
572.106	-36009.7	-14592.1	11.1947	-0.410378	0.000222209	-2.18713
572.123	-36009.5	-14592.2	11.1871	-0.32498	-0.000581705	-2.30531
572.14	-36009.3	-14592.2	11.1806	-0.262776	-0.000143313	-2.4065
572.157	-36009.1	-14592.3	11.1766	-0.217234	0.00153647	-2.48995
572.174	-36009	-14592.3	11.1737	-0.183412	0.00321421	-2.55991
572.191	-36008.8	-14592.4	11.1702	-0.157369	0.00356737	-2.62184
572.208	-36008.6	-14592.5	11.1668	-0.137643	0.00333396	-2.67771
572.225	-36008.4	-14592.5	11.1647	-0.123482	0.00356646	-2.72832
572.242	-36008.2	-14592.6	11.1633	-0.113333	0.00333333	-2.77451
572.259	-36008.1	-14592.7	11.1618	-0.105666	0.00168925	-2.81746
572.276	-36007.9	-14592.7	11.16	-0.1	-7.11531e-15	-2.85948
572.293	-36007.7	-14592.8	11.1582	-0.0960401	-0.000321396	-2.9025
572.31	-36007.5	-14592.9	11.1566	-0.0931837	1.59189e-05	-2.94589
572.327	-36007.3	-14592.9	11.1549	-0.0910085	8.27834e-05	-2.98888
572.344	-36007.1	-14593	11.1531	-0.0899537	-8.21502e-06	-3.03243
572.361	-36007	-14593	11.1511	-0.0900853	-2.25944e-05	-3.07737
572.378	-36006.8	-14593.1	11.1499	-0.0899057	2.20341e-06	-3.12302
572.395	-36006.6	-14593.2	11.1501	-0.088348	6.01001e-06	-3.1684
572.412	-36006.4	-14593.2	11.1499	-0.0863326	-1.06369e-06	-3.21241
572.429	-36006.2	-14593.3	11.1482	-0.0846399	-2.90394e-06	-3.25369
572.446	-36006.1	-14593.4	11.1462	-0.0828891	1.52207e-06	-3.29019
572.463	-36005.9	-14593.4	11.1445	-0.0810006	6.16116e-06	-3.32158
572.48	-36005.7	-14593.5	11.143	-0.0798427	-4.73864e-06	-3.35125
572.497	-36005.6	-14593.5	11.1412	-0.0797996	-2.08012e-05	-3.38184
572.514	-36005.4	-14593.6	11.1395	-0.0800497	2.21439e-05	-3.4136
572.531	-36005.2	-14593.7	11.1377	-0.0800497	7.62866e-05	-3.4465
572.548	-36005	-14593.7	11.1361	-0.0799846	-0.000101366	-3.48057
572.565	-36004.8	-14593.8	11.1345	-0.0799866	-0.000295136	-3.51581
572.582	-36004.7	-14593.9	11.1326	-0.080004	0.000400295	-3.55217
572.599	-36004.5	-14593.9	11.1307	-0.0800032	0.00217017	-3.58927
572.616	-36004.3	-14594	11.1299	-0.0799988	0.0040754	-3.6263
572.633	-36004.1	-14594.1	11.1301	-0.0799992	0.00573745	-3.66281
572.65	-36003.9	-14594.1	11.1295	-0.0800003	0.00757342	-3.6988
572.667	-36003.8	-14594.2	11.1277	-0.0800002	0.00937641	-3.73465
572.684	-36003.6	-14594.2	11.1258	-0.0799999	0.0102431	-3.77104
572.701	-36003.4	-14594.3	11.1242	-0.08	0.0101307	-3.80813
572.718	-36003.2	-14594.4	11.1223	-0.08	0.00993427	-3.84546
572.735	-36003	-14594.4	11.1204	-0.08	0.00997385	-3.88203
572.752	-36002.9	-14594.5	11.1199	-0.08	0.0100069	-3.91642
572.769	-36002.7	-14594.5	11.1201	-0.08	0.00999038	-3.94828
572.786	-36002.5	-14594.6	11.1193	-0.08	0.0100427	-3.9781
572.803	-36002.3	-14594.7	11.1174	-0.08	0.0100575	-4.00594
572.82	-36002.1	-14594.7	11.1155	-0.08	0.00980622	-4.03156
572.837	-36002	-14594.8	11.1138	-0.08	0.00980438	-4.0547
572.854	-36001.8	-14594.9	11.1122	-0.08	0.0109462	-4.07523
572.871	-36001.6	-14594.9	11.1105	-0.08	0.0128163	-4.09385
572.888	-36001.5	-14595	11.1088	-0.08	0.0143811	-4.11164
572.905	-36001.3	-14595	11.1071	-0.08	0.0160975	-4.12892
572.922	-36001.1	-14595.1	11.1054	-0.08	0.0190832	-4.14556
572.939	-36000.9	-14595.2	11.1037	-0.08	0.0227311	-4.16168
572.956	-36000.7	-14595.2	11.1017	-0.08	0.0258617	-4.1776
572.973	-36000.6	-14595.3	11.1001	-0.08	0.0292537	-4.19412
572.99	-36000.4	-14595.4	11.1	-0.08	0.0341611	-4.21202
573.007	-36000.2	-14595.4	11.1001	-0.08	0.0394514	-4.23088
573.024	-36000	-14595.5	11.0988	-0.08	0.0433858	-4.24977
573.041	-35999.8	-14595.6	11.0968	-0.08	0.0464824	-4.26802
573.058	-35999.7	-14595.6	11.095	-0.08	0.0497989	-4.28511
573.075	-35999.5	-14595.7	11.0934	-0.08	0.0531473	-4.30086
573.092	-35999.3	-14595.7	11.0918	-0.08	0.0562299	-4.31517
573.109	-35999.1	-14595.8	11.09	-0.08	0.06	-4.32789
573.126	-35998.9	-14595.9	11.0882	-0.0800002	0.065202	-4.33885
573.143	-35998.8	-14595.9	11.0866	-0.08	0.0702544	-4.34798
573.16	-35998.6	-14596	11.085	-0.0799994	0.073757	-4.35527
573.177	-35998.4	-14596	11.0832	-0.0800001	0.0768692	-4.36085
573.194	-35998.3	-14596.1	11.0812	-0.0800023	0.0805911	-4.36504
573.211	-35998.1	-14596.2	11.0799	-0.0799991	0.0835903	-4.36861
573.228	-35997.9	-14596.2	11.08	-0.0799911	0.0850816	-4.37233
573.245	-35997.7	-14596.3	11.0799	-0.0800054	0.0871987	-4.37664
573.262	-35997.5	-14596.4	11.0783	-0.0800346	0.0909677	-4.38204
573.279	-35997.4	-14596.4	11.0763	-0.0799795	0.09356	-4.38923
573.296	-35997.2	-14596.5	11.0747	-0.0798751	0.0934516	-4.39871
573.313	-35997	-14596.6	11.0729	-0.080104	0.0935574	-4.41031
573.33	-35996.8	-14596.6	11.0709	-0.0804646	0.0954779	-4.42332
573.347	-35996.6	-14596.7	11.0699	-0.0795017	0.0968638	-4.4361
573.364	-35996.5	-14596.7	11.0701	-0.0781965	0.0966706	-4.44769
573.381	-35996.3	-14596.8	11.0697	-0.081942	0.0969102	-4.45842
573.398	-35996.1	-14596.9	11.068	-0.0923444	0.0986269	-4.4664
573.415	-35995.9	-14596.9	11.0661	-0.103881	0.100688	-4.46572
573.432	-35995.7	-14597	11.0645	-0.118242	0.102395	-4.45294
573.449	-35995.6	-14597.1	11.0623	-0.148504	0.104002	-4.42883
573.466	-35995.4	-14597.1	11.059	-0.198424	0.105672	-4.39205
573.483	-35995.2	-14597.2	11.0549	-0.259046	0.107361	-4.33832
573.5	-35995.1	-14597.2	11.05	-0.32792	0.109066	-4.26691
573.517	-35994.9	-14597.3	11.0432	-0.41152	0.110853	-4.18188
573.534	-35994.7	-14597.4	11.0346	-0.50885	0.112606	-4.08764
573.551	-35994.5	-14597.5	11.0245	-0.610424	0.114054	-3.98857
573.568	-35994.4	-14597.5	11.0129	-0.710556	0.115604	-3.88621
573.585	-35994.2	-14597.6	10.9991	-0.807637	0.118249	-3.77962
573.602	-35994	-14597.6	10.9834	-0.903304	0.121851	-3.67024
573.619	-35993.8	-14597.7	10.9669	-1.00173	0.125287	-3.5617
573.636	-35993.6	-14597.8	10.9497	-1.10188	0.128638	-3.45537
573.653	-35993.5	-14597.8	10.9312	-1.19906	0.132895	-3.3508
573.67	-35993.3	-14597.9	10.911	-1.29514	0.138075	-3.24696
573.687	-35993.1	-14597.9	10.8886	-1.39598	0.143521	-3.14256
573.704	-35992.9	-14598	10.8642	-1.49987	0.148637	-3.03684
573.721	-35992.8	-14598.1	10.8379	-1.60032	0.152907	-2.9295
573.738	-35992.6	-14598.1	10.81	-1.69514	0.156087	-2.82088
573.755	-35992.4	-14598.2	10.7812	-1.78495	0.158155	-2.71138
573.772	-35992.3	-14598.2	10.7508	-1.8726	0.159646	-2.59907
573.789	-35992.1	-14598.3	10.7181	-1.96132	0.161277	-2.4811
573.806	-35991.9	-14598.4	10.6831	-2.04852	0.163037	-2.35693
573.823	-35991.7	-14598.4	10.6459	-2.12895	0.164642	-2.22759
573.84	-35991.5	-14598.5	10.6078	-2.19919	0.166419	-2.09693
573.857	-35991.4	-14598.6	10.5699	-2.25757	0.168662	-1.96848
573.874	-35991.2	-14598.6	10.5313	-2.30772	0.169994	-1.83733
573.891	-35991.1	-14598.7	10.4908	-2.35438	0.168935	-1.69677
573.908	-35990.9	-14598.7	10.4491	-2.3976	0.166779	-1.54715
573.925	-35990.7	-14598.8	10.4078	-2.43571	0.165242	-1.39131
573.942	-35990.5	-14598.9	10.3667	-2.46667	0.163333	-1.23203
573.959	-35990.4	-14598.9	10.3252	-2.48935	0.159939	-1.07094
573.976	-35990.2	-14599	10.2833	-2.50667	0.156667	-0.905229
573.993	-35990.1	-14599	10.2409	-2.52214	0.154997	-0.731853
574.01	-35989.9	-14599.1	10.1974	-2.5376	0.153176	-0.551296
574.027	-35989.7	-14599.2	10.1527	-2.55421	0.149667	-0.364819
574.044	-35989.6	-14599.2	10.1082	-2.57219	0.146375	-0.173312
574.061	-35989.4	-14599.3	10.0648	-2.59219	0.14477	0.0245483
574.078	-35989.3	-14599.3	10.0215	-2.6165	0.143048	0.236113
574.095	-35989.1	-14599.4	9.9774	-2.64636	0.139757	0.467587
574.112	-35988.9	-14599.5	9.93184	-2.67921	0.136052	0.718953
574.129	-35988.8	-14599.5	9.88518	-2.71301	0.132787	0.987264
574.146	-35988.6	-14599.6	9.83943	-2.74859	0.129	1.2652
574.163	-35988.5	-14599.6	9.79502	-2.78575	0.124096	1.5471
574.18	-35988.3	-14599.7	9.74877	-2.82142	0.118742	1.83195
574.197	-35988.2	-14599.7	9.69909	-2.85409	0.113528	2.11406
574.214	-35988	-14599.8	9.64856	-2.88623	0.10857	2.3773
574.231	-35987.8	-14599.9	9.59882	-2.92006	0.103603	2.6089
574.248	-35987.7	-14599.9	9.54903	-2.95656	0.0978162	2.80427
574.265	-35987.5	-14600	9.4989	-2.99517	0.0910821	2.9642
574.282	-35987.4	-14600	9.44924	-3.03321	0.0843445	3.09616
574.299	-35987.3	-14600.1	9.39979	-3.07043	0.0777021	3.20674
574.316	-35987.1	-14600.1	9.34858	-3.11025	0.0699218	3.30041
574.333	-35987	-14600.2	9.29521	-3.15343	0.0611054	3.38097
574.35	-35986.8	-14600.2	9.24134	-3.19716	0.0531208	3.45154
574.367	-35986.7	-14600.3	9.18673	-3.24161	0.0465511	3.51467
574.384	-35986.5	-14600.4	9.12898	-3.29021	0.0405102	3.57228
574.401	-35986.4	-14600.4	9.06846	-3.34097	0.0351866	3.62509
574.418	-35986.2	-14600.5	9.00851	-3.38614	0.0319278	3.67259
574.435	-35986.1	-14600.5	8.95032	-3.42319	0.0304827	3.71385
574.452	-35985.9	-14600.6	8.89304	-3.45462	0.029142	3.74789
574.469	-35985.8	-14600.6	8.83641	-3.48251	0.0273936	3.77647
574.486	-35985.7	-14600.7	8.78057	-3.50852	0.0256891	3.80354
574.503	-35985.5	-14600.7	8.72401	-3.53586	0.0240032	3.8322
574.52	-35985.4	-14600.8	8.66411	-3.56859	0.0219881	3.86496
574.537	-35985.3	-14600.8	8.6017	-3.60562	0.0202647	3.90603
574.554	-35985.1	-14600.9	8.53969	-3.64273	0.0199265	3.9611
574.571	-35985	-14600.9	8.47821	-3.6792	0.0201265	4.03884
574.588	-35984.8	-14601	8.41581	-3.71628	0.0190893	4.14955
574.605	-35984.7	-14601	8.35192	-3.75429	0.017108	4.30234
574.622	-35984.6	-14601.1	8.28664	-3.79281	0.0154739	4.5042
574.639	-35984.5	-14601.1	8.22137	-3.83031	0.0137461	4.75021
574.656	-35984.3	-14601.2	8.15749	-3.86529	0.0108493	5.03048
574.673	-35984.2	-14601.2	8.09206	-3.9002	0.00727942	5.34169
574.69	-35984	-14601.3	8.02133	-3.93845	0.00398427	5.68137
