# Supplementary material for: Extraction of driving behavior primitives considering driver expectation and vehicle dynamics
Source: PLoS One. 2025 Dec 31;20(12):e0340123. doi: 10.1371/journal.pone.0340123 (PMC12755792; doi:10.1371/journal.pone.0340123)
Supplement: S1 File — (ZIP) [file pone.0340123.s001.zip › DataSetForPimitiveExaction-1/straight driving/c110_s_4.xlsx]

## Sheet: Sheet1
589.14	-35927.6	-14508.1	10.7999	-0.08	-0.189951	0.843864
589.157	-35927.5	-14507.9	10.8002	-0.08	-0.190127	0.852046
589.174	-35927.4	-14507.7	10.7971	-0.08	-0.187217	0.858788
589.191	-35927.3	-14507.6	10.7938	-0.08	-0.181063	0.864299
589.208	-35927.3	-14507.4	10.7901	-0.08	-0.170569	0.869086
589.225	-35927.2	-14507.2	10.79	-0.08	-0.163619	0.871317
589.242	-35927.1	-14507	10.79	-0.08	-0.160087	0.875453
589.259	-35927.1	-14506.9	10.79	-0.08	-0.16	0.884532
589.276	-35927	-14506.7	10.79	-0.08	-0.16	0.901961
589.293	-35926.9	-14506.5	10.79	-0.08	-0.16	0.925926
589.31	-35926.9	-14506.4	10.7864	-0.08	-0.156439	0.957229
589.327	-35926.8	-14506.2	10.7831	-0.08	-0.153148	0.988779
589.344	-35926.7	-14506	10.7799	-0.08	-0.149793	1.02037
589.361	-35926.7	-14505.9	10.78	-0.08	-0.146261	1.05002
589.378	-35926.6	-14505.7	10.78	-0.08	-0.14295	1.07325
589.395	-35926.5	-14505.5	10.78	-0.08	-0.139585	1.09266
589.412	-35926.5	-14505.4	10.7801	-0.08	-0.136081	1.11079
589.429	-35926.4	-14505.2	10.7796	-0.08	-0.132678	1.12554
589.446	-35926.3	-14505	10.776	-0.08	-0.129698	1.13821
589.463	-35926.3	-14504.8	10.7724	-0.08	-0.130618	1.14801
589.48	-35926.2	-14504.7	10.7697	-0.08	-0.134086	1.155
589.497	-35926.1	-14504.5	10.7701	-0.08	-0.137743	1.16025
589.514	-35926	-14504.3	10.7699	-0.0799998	-0.139599	1.16423
589.531	-35926	-14504.1	10.7702	-0.0800009	-0.135549	1.16617
589.548	-35925.9	-14504	10.7692	-0.0799968	-0.13232	1.16838
589.565	-35925.8	-14503.8	10.7654	-0.0800146	-0.128864	1.17104
589.582	-35925.8	-14503.6	10.762	-0.0799451	-0.125069	1.17419
589.599	-35925.7	-14503.5	10.7597	-0.0802004	-0.115509	1.17563
589.616	-35925.6	-14503.3	10.7601	-0.078896	-0.100763	1.17472
589.633	-35925.6	-14503.1	10.76	-0.075297	-0.0888572	1.17186
589.65	-35925.5	-14503	10.76	-0.0716737	-0.0799936	1.16883
589.667	-35925.4	-14502.8	10.7599	-0.0696929	-0.0748449	1.16708
589.684	-35925.4	-14502.6	10.7603	-0.0700818	-0.0717858	1.1666
589.701	-35925.3	-14502.5	10.7586	-0.0699803	-0.0685676	1.16669
589.718	-35925.2	-14502.3	10.7549	-0.0700055	-0.0633486	1.16664
589.735	-35925.1	-14502.1	10.7513	-0.0699985	-0.0565335	1.16675
589.752	-35925.1	-14502	10.7498	-0.0700004	-0.0492984	1.16618
589.769	-35925	-14501.8	10.7501	-0.0699999	-0.0445906	1.16446
589.786	-35924.9	-14501.6	10.75	-0.0700001	-0.0408369	1.16148
589.803	-35924.9	-14501.5	10.7499	-0.0699996	-0.0417033	1.15863
589.82	-35924.8	-14501.3	10.7503	-0.0700015	-0.0455219	1.1571
589.837	-35924.7	-14501.1	10.748	-0.0699944	-0.0491511	1.1568
589.854	-35924.7	-14500.9	10.7444	-0.0700187	-0.0499323	1.15691
589.871	-35924.6	-14500.7	10.7407	-0.0699255	-0.0520795	1.15557
589.888	-35924.5	-14500.6	10.7398	-0.0667621	-0.05595	1.14193
589.905	-35924.5	-14500.4	10.7401	-0.0235987	-0.0570208	1.09837
589.922	-35924.4	-14500.2	10.7397	0.0594357	-0.0542143	1.0199
589.939	-35924.3	-14500.1	10.7425	0.171177	-0.050783	0.920201
589.956	-35924.3	-14499.9	10.7459	0.292973	-0.0472724	0.806906
589.973	-35924.2	-14499.7	10.7521	0.399669	-0.0439828	0.707395
589.99	-35924.1	-14499.6	10.7587	0.489535	-0.0403267	0.623345
590.007	-35924.1	-14499.4	10.7681	0.559164	-0.0401015	0.554456
590.024	-35924	-14499.2	10.7788	0.617299	-0.0372549	0.497065
590.041	-35923.9	-14499.1	10.7886	0.662086	-0.031023	0.455186
590.058	-35923.9	-14498.9	10.8025	0.698135	-0.0206348	0.422158
590.075	-35923.8	-14498.7	10.8159	0.725339	-0.010589	0.397764
590.092	-35923.7	-14498.5	10.8293	0.745535	-0.000538906	0.377965
590.109	-35923.7	-14498.4	10.84	0.763333	0.00666667	0.361656
590.126	-35923.6	-14498.2	10.8533	0.773333	0.01	0.348584
590.143	-35923.5	-14498	10.8667	0.783333	0.0133333	0.337691
590.16	-35923.5	-14497.9	10.8808	0.790371	0.0168964	0.326184
590.177	-35923.4	-14497.7	10.8941	0.797093	0.0200867	0.317653
590.194	-35923.3	-14497.5	10.9075	0.803609	0.0199776	0.311211
590.211	-35923.3	-14497.4	10.9216	0.807138	0.02001	0.306856
590.228	-35923.2	-14497.2	10.9349	0.809984	0.0200014	0.304691
590.245	-35923.1	-14497	10.9483	0.810656	0.0199844	0.299865
590.262	-35923	-14496.8	10.9625	0.822497	0.0200943	0.289555
590.279	-35923	-14496.6	10.9755	0.840651	0.0196234	0.272168
590.296	-35922.9	-14496.5	10.9897	0.86875	0.0160198	0.249224
590.313	-35922.8	-14496.3	11.0068	0.901126	0.0124173	0.220955
590.33	-35922.8	-14496.1	11.0202	0.934502	0.00974949	0.19267
590.347	-35922.7	-14496	11.0376	0.967904	0.0100752	0.164484
590.364	-35922.6	-14495.8	11.055	0.997682	0.0099215	0.139023
590.381	-35922.6	-14495.6	11.0715	1.01942	0.0102281	0.118607
590.398	-35922.5	-14495.4	11.0883	1.03871	0.00907795	0.10012
590.415	-35922.4	-14495.3	11.1071	1.0561	0.00615995	0.0824601
590.432	-35922.3	-14495.1	11.1261	1.07174	0.00736366	0.0681379
590.449	-35922.3	-14494.9	11.1429	1.08414	0.012507	0.0559259
590.466	-35922.2	-14494.7	11.1601	1.09298	0.0182822	0.0466288
590.483	-35922.1	-14494.5	11.1778	1.09957	0.0220834	0.0401121
590.5	-35922.1	-14494.4	11.1987	1.10499	0.0308116	0.0348764
590.517	-35922	-14494.2	11.2198	1.10851	0.0417481	0.0318276
590.534	-35921.9	-14494	11.238	1.11	0.0500042	0.0314602
590.551	-35921.9	-14493.9	11.255	1.11137	0.0566071	0.0321527
590.568	-35921.8	-14493.7	11.272	1.11513	0.0635931	0.0327317
590.585	-35921.7	-14493.5	11.2902	1.11868	0.0701572	0.0330425
590.602	-35921.6	-14493.3	11.3112	1.12023	0.0770193	0.0349336
590.619	-35921.6	-14493.1	11.3323	1.11994	0.0842514	0.0373207
590.636	-35921.5	-14493	11.3495	1.12002	0.0887979	0.0389298
590.653	-35921.4	-14492.8	11.3693	1.12	0.0921242	0.0392641
590.67	-35921.3	-14492.6	11.3875	1.12	0.0951696	0.039202
590.687	-35921.3	-14492.4	11.4062	1.12	0.101033	0.0392209
590.704	-35921.2	-14492.3	11.4248	1.12	0.105866	0.0392093
590.721	-35921.1	-14492	11.444	1.12002	0.108874	0.0392382
590.738	-35921.1	-14491.9	11.464	1.11993	0.112745	0.0391319
590.755	-35921	-14491.7	11.4853	1.12024	0.113136	0.039945
590.772	-35920.9	-14491.5	11.503	1.11756	0.116072	0.0418262
590.789	-35920.8	-14491.3	11.5193	1.11417	0.11642	0.0450773
590.806	-35920.8	-14491.2	11.5367	1.11042	0.119694	0.046801
590.823	-35920.7	-14491	11.5564	1.10989	0.117333	0.0461423
590.84	-35920.6	-14490.8	11.5764	1.11003	0.116327	0.0430633
590.857	-35920.6	-14490.6	11.5975	1.11	0.119414	0.0405091
590.874	-35920.5	-14490.4	11.6179	1.11	0.125793	0.0392756
590.891	-35920.4	-14490.2	11.6347	1.11	0.132715	0.0392021
590.908	-35920.3	-14490.1	11.6523	1.10999	0.136483	0.0392139
590.925	-35920.2	-14489.9	11.669	1.11003	0.139822	0.0392297
590.942	-35920.2	-14489.7	11.6888	1.1099	0.143052	0.0382532
590.959	-35920.1	-14489.5	11.71	1.11333	0.15	0.0348584
590.976	-35920	-14489.3	11.73	1.11667	0.16	0.0294118
590.993	-35919.9	-14489.1	11.7467	1.12	0.173333	0.0228758
591.01	-35919.9	-14489	11.7678	1.11995	0.187396	0.0170736
591.027	-35919.8	-14488.7	11.7844	1.12011	0.19712	0.0104943
591.044	-35919.7	-14488.6	11.8044	1.12355	0.203698	0.00270866
591.061	-35919.6	-14488.4	11.8222	1.12712	0.211056	-0.00769439
591.078	-35919.6	-14488.2	11.8424	1.13016	0.221178	-0.0161764
591.095	-35919.5	-14488	11.8624	1.12994	0.231291	-0.0237362
591.112	-35919.4	-14487.8	11.8838	1.13011	0.241415	-0.0305166
591.129	-35919.3	-14487.6	11.9029	1.12962	0.247897	-0.0355727
591.146	-35919.3	-14487.5	11.9203	1.12602	0.25404	-0.0385811
591.163	-35919.2	-14487.3	11.9409	1.12242	0.258109	-0.040747
591.18	-35919.1	-14487.1	11.9578	1.11975	0.264255	-0.0432957
591.197	-35919	-14486.9	11.9776	1.12006	0.268132	-0.0481169
591.214	-35919	-14486.7	11.9959	1.11998	0.27474	-0.0541522
591.231	-35918.9	-14486.5	12.0149	1.11999	0.277518	-0.0608083
591.248	-35918.8	-14486.3	12.0328	1.12004	0.281076	-0.0670715
591.265	-35918.7	-14486.1	12.0528	1.11981	0.284473	-0.0730636
591.282	-35918.6	-14485.9	12.0701	1.12088	0.288031	-0.0795499
591.299	-35918.6	-14485.8	12.0897	1.12465	0.290314	-0.0866972
591.316	-35918.5	-14485.6	12.108	1.12804	0.289697	-0.0943871
591.333	-35918.4	-14485.4	12.1282	1.13137	0.29111	-0.100611
591.35	-35918.3	-14485.2	12.1486	1.13473	0.294794	-0.107574
591.367	-35918.2	-14485	12.1699	1.13851	0.298492	-0.113441
591.384	-35918.2	-14484.8	12.1876	1.14026	0.30027	-0.117135
591.401	-35918.1	-14484.6	12.2067	1.13994	0.299935	-0.119801
591.418	-35918	-14484.4	12.2257	1.14002	0.300018	-0.122625
591.435	-35917.9	-14484.2	12.2434	1.14	0.299995	-0.125505
591.452	-35917.8	-14484.1	12.2647	1.14	0.300002	-0.127102
591.469	-35917.8	-14483.8	12.2851	1.14	0.299997	-0.127538
591.486	-35917.7	-14483.6	12.3053	1.13998	0.300009	-0.127367
591.503	-35917.6	-14483.5	12.3237	1.14007	0.299968	-0.127945
591.52	-35917.5	-14483.3	12.3428	1.13972	0.300127	-0.130373
591.537	-35917.4	-14483.1	12.3629	1.14194	0.298621	-0.135178
591.554	-35917.4	-14482.9	12.3837	1.14567	0.290294	-0.141088
591.571	-35917.3	-14482.7	12.4046	1.14902	0.277385	-0.14595
591.588	-35917.2	-14482.5	12.4215	1.15235	0.26362	-0.149357
591.605	-35917.1	-14482.3	12.4415	1.15578	0.252592	-0.152847
591.622	-35917	-14482.1	12.4621	1.15947	0.239924	-0.155341
591.639	-35916.9	-14481.9	12.4817	1.16013	0.225011	-0.157336
591.656	-35916.9	-14481.7	12.5032	1.15997	0.19834	-0.161127
591.673	-35916.8	-14481.5	12.5203	1.16001	0.173917	-0.170805
591.69	-35916.7	-14481.3	12.5399	1.16	0.150725	-0.187019
591.707	-35916.6	-14481.1	12.5579	1.16	0.129079	-0.209678
591.724	-35916.5	-14480.9	12.5776	1.16	0.10894	-0.231685
591.741	-35916.4	-14480.7	12.5976	1.16	0.0915724	-0.254178
591.758	-35916.4	-14480.5	12.6188	1.16	0.0806537	-0.281433
591.775	-35916.3	-14480.3	12.6388	1.16001	0.0674714	-0.314834
591.792	-35916.2	-14480.1	12.6588	1.15998	0.0541659	-0.354723
591.809	-35916.1	-14480	12.68	1.16	0.04	-0.399782
591.826	-35916	-14479.7	12.7	1.15667	0.03	-0.440087
591.843	-35915.9	-14479.5	12.7167	1.15333	0.0166667	-0.480392
591.86	-35915.9	-14479.4	12.7378	1.1499	0.00260738	-0.532821
591.877	-35915.7	-14479.1	12.7544	1.15003	-0.00712155	-0.596699
591.894	-35915.7	-14479	12.7744	1.14999	-0.0136952	-0.673752
591.911	-35915.6	-14478.8	12.7922	1.15001	-0.021077	-0.759338
591.928	-35915.5	-14478.5	12.8124	1.14998	-0.0310918	-0.839186
591.945	-35915.4	-14478.4	12.8325	1.15007	-0.0369606	-0.918185
591.962	-35915.3	-14478.1	12.8536	1.14959	-0.036321	-1.00103
591.979	-35915.2	-14477.9	12.8735	1.14617	-0.0322386	-1.07431
591.996	-35915.2	-14477.7	12.8937	1.14219	-0.0258214	-1.13796
592.013	-35915.1	-14477.5	12.915	1.13564	-0.0225116	-1.1871
592.03	-35915	-14477.3	12.9339	1.13213	-0.0196164	-1.21557
592.047	-35914.9	-14477.1	12.9515	1.12493	-0.0205606	-1.23176
592.064	-35914.8	-14476.9	12.9719	1.11801	-0.0249409	-1.24068
592.081	-35914.7	-14476.7	12.989	1.11141	-0.032659	-1.24698
592.098	-35914.7	-14476.5	13.0087	1.10458	-0.0432563	-1.25351
592.115	-35914.6	-14476.3	13.027	1.09767	-0.0530137	-1.25852
592.132	-35914.5	-14476.1	13.0461	1.09073	-0.0575822	-1.26101
592.149	-35914.4	-14475.9	13.0628	1.08542	-0.0631363	-1.26114
592.166	-35914.3	-14475.7	13.0802	1.08063	-0.0744982	-1.25998
592.183	-35914.2	-14475.5	13.0977	1.07519	-0.083268	-1.25818
592.2	-35914.1	-14475.3	13.119	1.07078	-0.0880125	-1.25425
592.217	-35914	-14475.1	13.1382	1.06335	-0.093554	-1.24878
592.234	-35914	-14474.9	13.1544	1.05703	-0.107653	-1.24157
592.251	-35913.9	-14474.7	13.1714	1.04967	-0.123617	-1.23377
592.268	-35913.8	-14474.5	13.1907	1.04494	-0.137261	-1.2251
592.285	-35913.7	-14474.2	13.209	1.03988	-0.149099	-1.21749
592.302	-35913.6	-14474.1	13.226	1.03449	-0.15732	-1.21133
592.319	-35913.5	-14473.8	13.2432	1.03145	-0.163627	-1.20705
592.336	-35913.4	-14473.6	13.2598	1.02799	-0.172346	-1.20403
592.353	-35913.4	-14473.5	13.2764	1.02483	-0.182516	-1.2006
592.37	-35913.3	-14473.2	13.2938	1.02091	-0.193	-1.19793
592.387	-35913.2	-14473	13.3109	1.02006	-0.202846	-1.19573
592.404	-35913.1	-14472.8	13.3273	1.0181	-0.215317	-1.19372
592.421	-35913	-14472.6	13.3449	1.01438	-0.227058	-1.19054
592.438	-35912.9	-14472.4	13.3617	1.01071	-0.237223	-1.18786
592.455	-35912.8	-14472.2	13.3792	1.00986	-0.245318	-1.18645
592.472	-35912.7	-14472	13.3959	1.01005	-0.249584	-1.18621
592.489	-35912.6	-14471.8	13.415	1.00992	-0.250097	-1.18636
592.506	-35912.6	-14471.6	13.4365	1.01021	-0.249986	-1.18546
592.523	-35912.5	-14471.3	13.4539	1.00733	-0.249986	-1.18349
592.54	-35912.4	-14471.1	13.4703	1.00397	-0.250072	-1.18029
592.557	-35912.3	-14470.9	13.4879	1.00026	-0.249804	-1.17777
592.574	-35912.2	-14470.7	13.5047	0.999932	-0.253053	-1.17653
592.591	-35912.1	-14470.5	13.5213	1.00002	-0.253347	-1.17646
592.608	-35912	-14470.3	13.539	1	-0.253451	-1.17647
592.625	-35911.9	-14470	13.5557	0.999983	-0.250066	-1.17648
592.642	-35911.9	-14469.9	13.5723	1.00007	-0.253018	-1.17552
592.659	-35911.8	-14469.6	13.59	0.996667	-0.26	-1.17102
592.676	-35911.7	-14469.4	13.6067	0.986667	-0.273333	-1.16013
592.693	-35911.6	-14469.2	13.62	0.966667	-0.286667	-1.1427
592.71	-35911.5	-14469	13.6343	0.941858	-0.304283	-1.11957
592.727	-35911.4	-14468.8	13.651	0.918818	-0.317365	-1.09786
592.744	-35911.3	-14468.6	13.6677	0.89859	-0.330966	-1.07477
592.761	-35911.2	-14468.4	13.6851	0.869684	-0.353337	-1.04646
592.778	-35911.1	-14468.1	13.6982	0.835482	-0.387741	-1.01198
592.795	-35911.1	-14467.9	13.7117	0.79092	-0.428518	-0.97073
592.812	-35911	-14467.7	13.7257	0.741708	-0.469319	-0.924624
592.829	-35910.9	-14467.5	13.7391	0.699826	-0.493532	-0.882612
592.846	-35910.8	-14467.3	13.752	0.658422	-0.514031	-0.836223
592.863	-35910.7	-14467.1	13.7625	0.602105	-0.539401	-0.776975
592.88	-35910.6	-14466.8	13.7717	0.532584	-0.566931	-0.706994
592.897	-35910.5	-14466.6	13.7784	0.4485	-0.590311	-0.625748
592.914	-35910.5	-14466.4	13.7844	0.358634	-0.59933	-0.539808
592.931	-35910.4	-14466.2	13.7884	0.279964	-0.609616	-0.460569
592.948	-35910.3	-14466	13.7946	0.200334	-0.619852	-0.382206
592.965	-35910.2	-14465.8	13.7978	0.117316	-0.628452	-0.301205
592.982	-35910.1	-14465.5	13.8003	0.0321274	-0.629688	-0.222164
592.999	-35910	-14465.3	13.8001	-0.0364426	-0.623485	-0.156621
593.016	-35909.9	-14465.1	13.7989	-0.0877002	-0.611496	-0.106088
593.033	-35909.8	-14464.9	13.7953	-0.117539	-0.596766	-0.075014
593.05	-35909.8	-14464.7	13.7916	-0.136431	-0.579508	-0.0543426
593.067	-35909.7	-14464.4	13.7899	-0.149558	-0.560938	-0.0393252
593.084	-35909.6	-14464.2	13.7888	-0.162828	-0.539581	-0.0266178
593.101	-35909.5	-14464	13.7849	-0.176855	-0.513828	-0.0134162
593.118	-35909.4	-14463.8	13.7816	-0.189176	-0.483905	-0.00198779
593.135	-35909.3	-14463.6	13.7783	-0.197276	-0.455564	0.00596411
593.152	-35909.2	-14463.4	13.7748	-0.20208	-0.429781	0.0113345
593.169	-35909.1	-14463.1	13.7713	-0.205186	-0.407899	0.0151417
593.186	-35909.1	-14462.9	13.7681	-0.20892	-0.388376	0.0177441
593.203	-35909	-14462.7	13.7646	-0.210215	-0.36774	0.0193194
593.22	-35908.9	-14462.5	13.7612	-0.209862	-0.344922	0.0197371
593.237	-35908.8	-14462.3	13.7579	-0.210333	-0.321891	0.019032
593.254	-35908.7	-14462.1	13.7544	-0.207845	-0.296614	0.0171608
593.271	-35908.6	-14461.8	13.751	-0.204331	-0.279519	0.0139963
593.288	-35908.6	-14461.6	13.7477	-0.200717	-0.271474	0.0114102
593.305	-35908.5	-14461.4	13.7442	-0.199866	-0.267594	0.00996843
593.322	-35908.4	-14461.2	13.7408	-0.200036	-0.261874	0.00976402
593.339	-35908.3	-14460.9	13.7375	-0.19999	-0.252791	0.00981447
593.356	-35908.2	-14460.7	13.734	-0.200002	-0.239182	0.00980185
593.373	-35908.1	-14460.5	13.7306	-0.199999	-0.225777	0.00980448
593.39	-35908.1	-14460.3	13.7273	-0.2	-0.209971	0.00980377
593.407	-35908	-14460.1	13.7237	-0.2	-0.189349	0.00980395
593.424	-35907.9	-14459.8	13.7204	-0.2	-0.166013	0.00980391
593.441	-35907.8	-14459.6	13.7171	-0.2	-0.145356	0.00980392
593.458	-35907.7	-14459.4	13.7135	-0.2	-0.13075	0.00980392
593.475	-35907.6	-14459.2	13.7102	-0.2	-0.117532	0.00980392
593.492	-35907.6	-14459	13.7069	-0.2	-0.103827	0.00980392
593.509	-35907.5	-14458.8	13.7033	-0.2	-0.1	0.00980392
593.526	-35907.4	-14458.5	13.7	-0.2	-0.0933333	0.00980392
593.543	-35907.3	-14458.3	13.6967	-0.2	-0.0833333	0.00980392
593.56	-35907.2	-14458.1	13.6931	-0.2	-0.0622467	0.00980392
593.577	-35907.2	-14457.9	13.6898	-0.2	-0.0493331	0.00980392
593.594	-35907.1	-14457.7	13.6865	-0.2	-0.0357143	0.00980392
593.611	-35907	-14457.5	13.6829	-0.2	-0.0178919	0.00980392
593.628	-35906.9	-14457.2	13.6796	-0.2	-0.00159762	0.00980392
593.645	-35906.8	-14457	13.6763	-0.2	0.0113997	0.00980392
593.662	-35906.7	-14456.8	13.6727	-0.2	0.0214697	0.00980392
593.679	-35906.6	-14456.6	13.6694	-0.2	0.0275037	0.00980392
593.696	-35906.6	-14456.4	13.666	-0.2	0.0301649	0.00980392
593.713	-35906.5	-14456.2	13.6625	-0.2	0.0299323	0.00980393
593.73	-35906.4	-14455.9	13.6592	-0.2	0.0300675	0.00980388
593.747	-35906.3	-14455.7	13.6558	-0.2	0.0297999	0.00980409
593.764	-35906.2	-14455.5	13.6523	-0.200001	0.0310987	0.00980312
593.781	-35906.1	-14455.3	13.649	-0.199996	0.0400975	0.00980694
593.798	-35906	-14455.1	13.6456	-0.200013	0.0544033	0.00979283
593.815	-35906	-14454.9	13.6421	-0.19994	0.0672339	0.00985382
593.832	-35905.9	-14454.6	13.6388	-0.200226	0.076697	0.00956796
593.849	-35905.8	-14454.5	13.6354	-0.199	0.0871794	0.00804015
593.866	-35905.7	-14454.2	13.6319	-0.195259	0.096911	0.00519213
593.883	-35905.6	-14454	13.6287	-0.191751	0.100375	0.00220751
593.9	-35905.6	-14453.8	13.6252	-0.189737	0.100499	0.000498554
593.917	-35905.5	-14453.6	13.6217	-0.190075	0.108554	-0.000145864
593.934	-35905.4	-14453.3	13.6185	-0.18998	0.124766	0.000374317
593.951	-35905.3	-14453.2	13.615	-0.190005	0.139281	0.00201836
593.968	-35905.2	-14452.9	13.6115	-0.189999	0.145726	0.00501631
593.985	-35905.1	-14452.7	13.6083	-0.19	0.147617	0.00784676
594.002	-35905	-14452.5	13.6048	-0.19	0.155466	0.00946153
594.019	-35904.9	-14452.3	13.6014	-0.19	0.164348	0.00987342
594.036	-35904.9	-14452.1	13.598	-0.19	0.170409	0.00978546
594.053	-35904.8	-14451.9	13.5947	-0.19	0.17762	0.00980817
594.07	-35904.7	-14451.6	13.5908	-0.19	0.183991	0.00980276
594.087	-35904.6	-14451.4	13.5901	-0.19	0.193185	0.00980423
594.104	-35904.5	-14451.2	13.5879	-0.19	0.201443	0.00980385
594.121	-35904.4	-14451	13.5842	-0.19	0.208122	0.00980394
594.138	-35904.4	-14450.8	13.581	-0.19	0.21429	0.00980392
594.155	-35904.3	-14450.6	13.5777	-0.19	0.225299	0.00980392
594.172	-35904.2	-14450.3	13.5742	-0.19	0.242657	0.00980392
594.189	-35904.1	-14450.1	13.5708	-0.19	0.257261	0.00980392
594.206	-35904	-14449.9	13.5673	-0.19	0.268196	0.00980392
594.223	-35903.9	-14449.7	13.5639	-0.19	0.278261	0.00980392
594.24	-35903.9	-14449.5	13.5606	-0.19	0.288167	0.00980392
594.257	-35903.8	-14449.3	13.5571	-0.19	0.298806	0.00980392
594.274	-35903.7	-14449	13.5537	-0.19	0.308688	0.00980392
594.291	-35903.6	-14448.8	13.5504	-0.19	0.321673	0.00980392
594.308	-35903.5	-14448.6	13.5469	-0.19	0.335807	0.00980392
594.325	-35903.4	-14448.4	13.5435	-0.19	0.349409	0.00980392
594.342	-35903.4	-14448.2	13.5402	-0.19	0.356291	0.00980392
594.359	-35903.3	-14448	13.5367	-0.19	0.363333	0.00980392
594.376	-35903.2	-14447.8	13.5333	-0.19	0.366667	0.00980392
594.393	-35903.1	-14447.6	13.53	-0.19	0.37	0.00980392
594.41	-35903	-14447.4	13.5265	-0.19	0.373518	0.00980392
594.427	-35902.9	-14447.1	13.5231	-0.19	0.376923	0.00980392
594.444	-35902.8	-14446.9	13.5198	-0.19	0.379964	0.00980392
594.461	-35902.8	-14446.7	13.5163	-0.19	0.376192	0.00980392
594.478	-35902.7	-14446.5	13.513	-0.19	0.372909	0.00980392
594.495	-35902.6	-14446.3	13.5096	-0.19	0.369825	0.00980392
594.512	-35902.5	-14446.1	13.5061	-0.19	0.370154	0.00980392
594.529	-35902.4	-14445.8	13.5026	-0.19	0.369607	0.00980392
594.546	-35902.3	-14445.7	13.4999	-0.19	0.366026	0.00980392
594.563	-35902.2	-14445.4	13.4995	-0.19	0.362405	0.00980392
594.58	-35902.1	-14445.2	13.4958	-0.19	0.359789	0.00980392
594.597	-35902.1	-14445	13.4925	-0.19	0.359929	0.00980392
594.614	-35902	-14444.8	13.489	-0.19	0.360697	0.00980392
594.631	-35901.9	-14444.6	13.4857	-0.19	0.364335	0.00980392
594.648	-35901.8	-14444.4	13.4821	-0.19	0.367847	0.00980392
594.665	-35901.8	-14444.3	13.4796	-0.19	0.370319	0.00980392
594.682	-35901.8	-14444.3	13.4803	-0.19	0.369915	0.00980392
594.699	-35901.7	-14444.2	13.4789	-0.19	0.370022	0.00980392
594.716	-35901.5	-14443.7	13.4755	-0.19	0.36999	0.00980392
594.733	-35901.4	-14443.3	13.4707	-0.19	0.370018	0.00980392
594.75	-35901.3	-14443.1	13.4649	-0.19	0.369942	0.00980392
594.767	-35901.2	-14442.9	13.4618	-0.19	0.370243	0.00980392
594.784	-35901.1	-14442.7	13.4584	-0.19	0.368739	0.00980392
594.801	-35901	-14442.5	13.455	-0.19	0.364878	0.00980392
594.818	-35900.9	-14442.3	13.4515	-0.19	0.361801	0.00980395
594.835	-35900.9	-14442.1	13.4483	-0.19	0.356861	0.00980383
594.852	-35900.8	-14441.8	13.4448	-0.19	0.348598	0.00980425
594.869	-35900.7	-14441.6	13.4413	-0.190002	0.332322	0.00980256
594.886	-35900.6	-14441.4	13.4381	-0.189994	0.310183	0.00980901
594.903	-35900.5	-14441.2	13.4346	-0.190021	0.283356	0.00978636
594.92	-35900.4	-14441	13.4312	-0.189915	0.257308	0.00987463
594.937	-35900.3	-14440.8	13.4279	-0.190319	0.238845	0.0092436
594.954	-35900.2	-14440.6	13.4244	-0.187848	0.22255	0.00735345
594.971	-35900.1	-14440.4	13.421	-0.18433	0.198762	0.00419332
594.988	-35900.1	-14440.2	13.4176	-0.180717	0.166883	0.00160606
595.005	-35900	-14439.9	13.4142	-0.179866	0.13304	0.00016456
595.022	-35899.9	-14439.7	13.4105	-0.180036	0.113155	-3.9913e-05
595.039	-35899.8	-14439.6	13.4101	-0.17999	0.09956	1.05538e-05
595.056	-35899.7	-14439.3	13.4074	-0.180002	0.0886475	-2.07566e-06
595.073	-35899.6	-14439.1	13.4039	-0.179999	0.0756895	5.58942e-07
595.09	-35899.5	-14438.9	13.4006	-0.18	0.0626977	-1.47467e-07
595.107	-35899.4	-14438.7	13.3971	-0.18	0.0452672	2.54904e-08
595.124	-35899.4	-14438.5	13.3937	-0.18	0.0316001	-6.84055e-09
595.141	-35899.3	-14438.3	13.3904	-0.18	0.0154615	1.79977e-09
595.158	-35899.2	-14438	13.3869	-0.18	-0.00235168	-2.3002e-10
595.175	-35899.1	-14437.8	13.3836	-0.18	-0.0161294	6.16389e-11
595.192	-35899	-14437.7	13.3801	-0.18	-0.020087	-1.63623e-11
595.209	-35898.9	-14437.4	13.38	-0.18	-0.0166667	0
595.226	-35898.8	-14437.2	13.3767	-0.18	-0.0166667	0
595.243	-35898.8	-14437	13.3733	-0.18	-0.02	1.46194e-21
595.26	-35898.7	-14436.8	13.3698	-0.18	-0.0269077	5.02059e-11
595.277	-35898.6	-14436.6	13.3665	-0.18	-0.0265112	-1.91253e-10
595.294	-35898.5	-14436.4	13.3631	-0.18	-0.0230921	7.14268e-10
595.311	-35898.4	-14436.1	13.3596	-0.18	-0.0198272	-5.58902e-09
595.328	-35898.3	-14436	13.3563	-0.18	-0.0200511	2.12428e-08
595.345	-35898.2	-14435.8	13.3528	-0.18	-0.0199683	-7.91586e-08
595.362	-35898.1	-14435.5	13.3499	-0.18	-0.0201196	4.57947e-07
595.379	-35898.1	-14435.3	13.3497	-0.18	-0.0195438	-1.73575e-06
595.396	-35898	-14435.1	13.346	-0.18	-0.0163329	6.44581e-06
595.413	-35897.9	-14434.9	13.3425	-0.18	-0.0171983	-3.27739e-05
595.43	-35897.8	-14434.7	13.3392	-0.18	-0.0211389	0.000138137
595.447	-35897.7	-14434.5	13.3358	-0.18	-0.0228631	0.00152176
595.464	-35897.6	-14434.3	13.3323	-0.18	-0.0194131	0.00421395
595.481	-35897.5	-14434.1	13.329	-0.18	-0.0207467	0.00731818
595.498	-35897.4	-14433.9	13.3256	-0.18	-0.0246559	0.00916351
595.515	-35897.3	-14433.6	13.3221	-0.18	-0.0265915	0.00988932
595.532	-35897.3	-14433.5	13.3188	-0.18	-0.0282991	0.00978115
595.549	-35897.2	-14433.2	13.3155	-0.18	-0.0361492	0.00980958
595.566	-35897.1	-14433	13.3116	-0.18	-0.0417977	0.00980228
595.583	-35897	-14432.8	13.31	-0.18	-0.0441168	0.00980436
595.6	-35896.9	-14432.6	13.3089	-0.18	-0.0504833	0.00980381
595.617	-35896.8	-14432.4	13.305	-0.18	-0.0618258	0.00980395
595.634	-35896.8	-14432.2	13.3018	-0.18	-0.0700421	0.00980391
595.651	-35896.7	-14432	13.2983	-0.18	-0.076388	0.00980392
595.668	-35896.6	-14431.8	13.295	-0.18	-0.0850205	0.00980392
595.685	-35896.5	-14431.6	13.2912	-0.18	-0.0956043	0.00980392
595.702	-35896.4	-14431.3	13.29	-0.18	-0.103894	0.00980393
595.719	-35896.3	-14431.1	13.2883	-0.18	-0.110852	0.00980389
595.736	-35896.2	-14431	13.2846	-0.18	-0.115513	0.00980403
595.753	-35896.1	-14430.7	13.2813	-0.18	-0.118673	0.00980356
595.77	-35896.1	-14430.5	13.2778	-0.18	-0.122299	0.00980538
595.787	-35896	-14430.3	13.2745	-0.18	-0.125064	0.00979845
595.804	-35895.9	-14430.1	13.271	-0.18	-0.131376	0.00982227
595.821	-35895.8	-14429.9	13.2676	-0.18	-0.135835	0.00973089
595.838	-35895.7	-14429.7	13.2644	-0.18	-0.139308	0.0100777
595.855	-35895.6	-14429.5	13.2605	-0.18	-0.139907	0.00708398
595.872	-35895.5	-14429.3	13.2601	-0.18	-0.142386	-0.00287654
595.889	-35895.5	-14429.1	13.2576	-0.18	-0.145884	-0.0223592
595.906	-35895.4	-14428.8	13.2539	-0.18	-0.149445	-0.0502234
595.923	-35895.3	-14428.6	13.2506	-0.18	-0.152473	-0.0806237
595.94	-35895.2	-14428.5	13.2473	-0.18	-0.158996	-0.113161
595.957	-35895.1	-14428.2	13.2437	-0.18	-0.162811	-0.155741
595.974	-35895	-14428	13.2404	-0.18	-0.169282	-0.203303
595.991	-35895	-14427.8	13.2371	-0.18	-0.175359	-0.255117
596.008	-35894.8	-14427.6	13.2336	-0.18	-0.192205	-0.30852
596.025	-35894.8	-14427.4	13.2301	-0.18	-0.211896	-0.357734
596.042	-35894.7	-14427.2	13.2301	-0.18	-0.24149	-0.408456
596.059	-35894.6	-14427	13.2267	-0.18	-0.27	-0.469499
596.076	-35894.5	-14426.8	13.2233	-0.18	-0.29	-0.53159
596.093	-35894.4	-14426.6	13.22	-0.18	-0.3	-0.591503
596.11	-35894.3	-14426.3	13.2165	-0.18	-0.314216	-0.644341
596.127	-35894.3	-14426.2	13.2131	-0.18	-0.331271	-0.682721
596.144	-35894.2	-14426	13.2099	-0.18	-0.35845	-0.710656
596.161	-35894.1	-14425.7	13.2098	-0.18	-0.39065	-0.733117
596.178	-35894	-14425.5	13.2062	-0.18	-0.423539	-0.747729
596.195	-35893.9	-14425.3	13.2029	-0.18	-0.449426	-0.7593
596.212	-35893.8	-14425.1	13.1994	-0.18	-0.469768	-0.767059
596.229	-35893.8	-14424.9	13.1961	-0.18	-0.486524	-0.773201
596.246	-35893.7	-14424.7	13.1926	-0.18	-0.507182	-0.777521
596.263	-35893.6	-14424.4	13.1899	-0.18	-0.527746	-0.781793
596.28	-35893.5	-14424.3	13.1895	-0.18	-0.543259	-0.783551
596.297	-35893.4	-14424.1	13.1858	-0.18	-0.556562	-0.784384
596.314	-35893.3	-14423.8	13.1824	-0.18	-0.570875	-0.78429
596.331	-35893.3	-14423.7	13.179	-0.18	-0.583105	-0.784329
596.348	-35893.2	-14423.4	13.1756	-0.18	-0.593194	-0.784278
596.365	-35893.1	-14423.2	13.1721	-0.18	-0.60281	-0.78447
596.382	-35893	-14423	13.1688	-0.179999	-0.60847	-0.783534
596.399	-35892.9	-14422.8	13.1654	-0.180005	-0.609162	-0.776488
596.416	-35892.8	-14422.6	13.162	-0.179978	-0.605429	-0.759925
596.433	-35892.8	-14422.4	13.1585	-0.180082	-0.600656	-0.735775
596.45	-35892.7	-14422.2	13.1558	-0.179598	-0.595097	-0.71513
596.467	-35892.6	-14422	13.1544	-0.177764	-0.594096	-0.704456
596.484	-35892.5	-14421.8	13.1519	-0.1758	-0.591611	-0.696698
596.501	-35892.4	-14421.5	13.1481	-0.174151	-0.585975	-0.688152
596.518	-35892.4	-14421.3	13.1456	-0.172318	-0.58091	-0.679644
596.535	-35892.3	-14421.2	13.1442	-0.170542	-0.576367	-0.671064
596.552	-35892.2	-14421	13.1419	-0.169742	-0.568723	-0.661247
596.569	-35892.1	-14420.7	13.1383	-0.169885	-0.55792	-0.649379
596.586	-35892	-14420.5	13.1345	-0.170072	-0.547061	-0.635082
596.603	-35892	-14420.3	13.1311	-0.170026	-0.53521	-0.619063
596.62	-35891.9	-14420.1	13.1279	-0.16998	-0.518495	-0.602784
596.637	-35891.8	-14419.9	13.1246	-0.169993	-0.49763	-0.586482
596.654	-35891.8	-14419.7	13.1209	-0.170005	-0.476187	-0.569593
596.671	-35891.7	-14419.5	13.1174	-0.170002	-0.453845	-0.55207
596.688	-35891.6	-14419.2	13.1154	-0.169999	-0.427983	-0.534162
