# Supplementary material for: Extraction of driving behavior primitives considering driver expectation and vehicle dynamics
Source: PLoS One. 2025 Dec 31;20(12):e0340123. doi: 10.1371/journal.pone.0340123 (PMC12755792; doi:10.1371/journal.pone.0340123)
Supplement: S1 File — (ZIP) [file pone.0340123.s001.zip › DataSetForPimitiveExaction-1/straight driving/c110_s_5.xlsx]

## Sheet: Sheet1
600.921	-35873.7	-14374.6	10.1431	1.14358	0.119057	0.0236096
600.938	-35873.7	-14374.4	10.1627	1.1414	0.124005	0.0341189
600.955	-35873.6	-14374.2	10.1841	1.13766	0.130133	0.045813
600.972	-35873.6	-14374.1	10.2017	1.1343	0.123874	0.0553034
600.989	-35873.5	-14373.9	10.2208	1.13101	0.110494	0.0639269
601.006	-35873.4	-14373.8	10.2391	1.12746	0.0986228	0.0721013
601.023	-35873.4	-14373.6	10.2588	1.12425	0.0935598	0.0809254
601.04	-35873.3	-14373.5	10.2759	1.12025	0.0949216	0.0871725
601.057	-35873.3	-14373.3	10.2961	1.12254	0.107051	0.0911291
601.074	-35873.2	-14373.1	10.3166	1.12608	0.123826	0.0915991
601.091	-35873.2	-14373	10.3363	1.12963	0.138153	0.0914747
601.108	-35873.1	-14372.8	10.3577	1.13002	0.145919	0.091517
601.125	-35873	-14372.6	10.3746	1.13014	0.152651	0.0914657
601.142	-35873	-14372.5	10.3944	1.12713	0.156481	0.0923881
601.159	-35872.9	-14372.3	10.4122	1.12355	0.15673	0.0946214
601.176	-35872.8	-14372.1	10.4323	1.12011	0.153718	0.0968602
601.193	-35872.8	-14372	10.4489	1.11995	0.144016	0.0979602
601.21	-35872.7	-14371.8	10.47	1.12	0.13	0.100218
601.227	-35872.6	-14371.6	10.49	1.11667	0.106667	0.104575
601.244	-35872.6	-14371.5	10.51	1.11333	0.0866667	0.111111
601.261	-35872.5	-14371.3	10.5311	1.10979	0.0726516	0.116849
601.278	-35872.5	-14371.1	10.5477	1.10648	0.0628077	0.121145
601.295	-35872.4	-14371	10.5678	1.10309	0.0525873	0.124306
601.312	-35872.3	-14370.8	10.5856	1.09988	0.0383907	0.125334
601.329	-35872.3	-14370.6	10.6054	1.09982	0.0249268	0.12515
601.346	-35872.2	-14370.5	10.6223	1.0962	0.00784607	0.124188
601.363	-35872.1	-14370.2	10.6432	1.09275	-0.00935688	0.125626
601.38	-35872.1	-14370.1	10.66	1.08942	-0.0220594	0.127865
601.397	-35872	-14369.9	10.6799	1.08604	-0.0310957	0.129919
601.414	-35871.9	-14369.7	10.698	1.08257	-0.0334122	0.130826
601.431	-35871.9	-14369.6	10.7173	1.07907	-0.033619	0.130541
601.448	-35871.8	-14369.4	10.7348	1.07648	-0.0383551	0.12928
601.465	-35871.7	-14369.2	10.7552	1.07653	-0.0442946	0.126077
601.482	-35871.7	-14369.1	10.7723	1.07752	-0.0418224	0.120386
601.499	-35871.6	-14368.9	10.792	1.08034	-0.0342995	0.114785
601.516	-35871.6	-14368.7	10.8104	1.07984	-0.0286872	0.109672
601.533	-35871.5	-14368.6	10.8292	1.08025	-0.0247777	0.107003
601.55	-35871.4	-14368.4	10.8473	1.07899	-0.0171698	0.105104
601.567	-35871.4	-14368.2	10.8674	1.07526	-0.0118799	0.104547
601.584	-35871.3	-14368.1	10.8834	1.07175	-0.00761744	0.104325
601.601	-35871.2	-14367.9	10.9004	1.06974	-0.000468955	0.102603
601.618	-35871.2	-14367.7	10.9193	1.07008	0.00706975	0.100197
601.635	-35871.1	-14367.5	10.9393	1.06996	0.0102551	0.0984302
601.652	-35871.1	-14367.3	10.9602	1.07008	0.0112929	0.0980501
601.669	-35871	-14367.2	10.9792	1.06971	0.0152286	0.0976001
601.686	-35870.9	-14367	10.9954	1.07159	0.0183767	0.0960516
601.703	-35870.9	-14366.8	11.0125	1.07492	0.0218831	0.0924916
601.72	-35870.8	-14366.6	11.0317	1.08075	0.0253181	0.087397
601.737	-35870.7	-14366.5	11.0516	1.08515	0.0285947	0.0806749
601.754	-35870.6	-14366.3	11.0729	1.09091	0.0321076	0.0725475
601.771	-35870.6	-14366.1	11.0907	1.09551	0.0354288	0.0646991
601.788	-35870.5	-14366	11.1096	1.10073	0.0391095	0.057374
601.805	-35870.5	-14365.8	11.128	1.10773	0.040165	0.0479757
601.822	-35870.4	-14365.6	11.1477	1.11693	0.0399565	0.0362692
601.839	-35870.3	-14365.4	11.1649	1.12696	0.0400064	0.0241295
601.856	-35870.2	-14365.2	11.1849	1.13775	0.0400153	0.0131221
601.873	-35870.2	-14365	11.2054	1.14526	0.0399303	0.00483522
601.89	-35870.1	-14364.9	11.2251	1.15174	0.0402635	-0.00156575
601.907	-35870.1	-14364.7	11.2463	1.15859	0.0374157	-0.0101848
601.924	-35870	-14364.5	11.2665	1.1681	0.0337513	-0.0208646
601.941	-35869.9	-14364.4	11.2864	1.17846	0.0329709	-0.0326957
601.958	-35869.8	-14364.1	11.3075	1.18584	0.036324	-0.0445378
601.975	-35869.8	-14364	11.3277	1.19277	0.036891	-0.053468
601.992	-35869.7	-14363.8	11.3475	1.19609	0.0338164	-0.0622313
602.009	-35869.6	-14363.6	11.3688	1.203	0.0301212	-0.0693196
602.026	-35869.6	-14363.4	11.3887	1.2064	0.0299439	-0.0759291
602.043	-35869.5	-14363.3	11.412	1.21298	0.0301038	-0.0803571
602.06	-35869.4	-14363	11.4333	1.21667	0.0266667	-0.0849673
602.077	-35869.4	-14362.9	11.4533	1.22	0.0233333	-0.0882353
602.094	-35869.3	-14362.7	11.4733	1.22333	0.02	-0.0904139
602.111	-35869.2	-14362.5	11.4981	1.22335	0.0129187	-0.0914935
602.128	-35869.2	-14362.3	11.5212	1.2232	0.00622765	-0.0903385
602.145	-35869.1	-14362.2	11.5412	1.21989	-0.000180852	-0.0892515
602.162	-35869	-14361.9	11.5624	1.22005	0.000145982	-0.088181
602.179	-35869	-14361.8	11.5826	1.22	-0.000256597	-0.0882326
602.196	-35868.9	-14361.6	11.606	1.21994	-0.00376275	-0.0883023
602.213	-35868.8	-14361.4	11.6269	1.22038	-0.00735382	-0.0896274
602.23	-35868.8	-14361.2	11.6467	1.22395	-0.0102095	-0.0920436
602.247	-35868.7	-14361.1	11.6674	1.22736	-0.00994641	-0.095281
602.264	-35868.6	-14360.8	11.6925	1.23029	-0.0100177	-0.0973057
602.281	-35868.6	-14360.7	11.7148	1.22989	-0.0099955	-0.0981511
602.298	-35868.5	-14360.5	11.735	1.23015	-0.0100003	-0.0978231
602.315	-35868.4	-14360.3	11.7558	1.22928	-0.0100037	-0.0966347
602.332	-35868.3	-14360.1	11.7766	1.22567	-0.00998466	-0.0954294
602.349	-35868.3	-14359.9	11.7999	1.22216	-0.0100567	-0.0949464
602.366	-35868.2	-14359.7	11.8205	1.21962	-0.00974463	-0.0962846
602.383	-35868.1	-14359.6	11.8401	1.22031	-0.0111091	-0.0973863
602.4	-35868.1	-14359.4	11.8617	1.219	-0.0136336	-0.0981281
602.417	-35868	-14359.1	11.8868	1.21519	-0.0133672	-0.0980134
602.434	-35867.9	-14359	11.9083	1.21202	-0.0128709	-0.0980464
602.451	-35867.8	-14358.8	11.9287	1.20846	-0.015649	-0.0980364
602.468	-35867.8	-14358.6	11.9496	1.20539	-0.0236588	-0.0980447
602.485	-35867.7	-14358.4	11.9692	1.20023	-0.0281647	-0.0980204
602.502	-35867.6	-14358.2	11.9901	1.19469	-0.0329943	-0.0981058
602.519	-35867.6	-14358	12.0104	1.19163	-0.0404984	-0.0976012
602.536	-35867.5	-14357.8	12.0322	1.18824	-0.0456653	-0.0959887
602.553	-35867.4	-14357.6	12.0549	1.18479	-0.0465985	-0.0929216
602.57	-35867.3	-14357.4	12.0753	1.18135	-0.0482717	-0.090045
602.587	-35867.3	-14357.3	12.0946	1.17805	-0.052308	-0.0885387
602.604	-35867.2	-14357.1	12.118	1.17465	-0.0535732	-0.0882007
602.621	-35867.1	-14356.9	12.14	1.17088	-0.0530364	-0.0881737
602.638	-35867.1	-14356.7	12.1595	1.16981	-0.0551798	-0.0888124
602.655	-35867	-14356.5	12.1801	1.17004	-0.0593469	-0.0906172
602.672	-35866.9	-14356.3	12.2033	1.16998	-0.0598222	-0.0945053
602.689	-35866.9	-14356.1	12.2242	1.17002	-0.0624452	-0.0988888
602.706	-35866.8	-14355.9	12.245	1.16994	-0.0634286	-0.103629
602.723	-35866.7	-14355.7	12.2654	1.17025	-0.0636014	-0.106398
602.74	-35866.6	-14355.5	12.2852	1.16758	-0.0606734	-0.107708
602.757	-35866.5	-14355.3	12.3063	1.164	-0.0598724	-0.107803
602.774	-35866.5	-14355.1	12.3265	1.16031	-0.0600489	-0.108712
602.791	-35866.4	-14354.9	12.3464	1.16014	-0.059933	-0.109797
602.808	-35866.3	-14354.7	12.3675	1.15714	-0.060158	-0.111076
602.825	-35866.3	-14354.5	12.3877	1.15374	-0.0571027	-0.110186
602.842	-35866.2	-14354.3	12.4076	1.15024	-0.0537787	-0.109078
602.859	-35866.1	-14354.1	12.4288	1.14997	-0.0500923	-0.107863
602.876	-35866	-14353.9	12.4488	1.15001	-0.0500807	-0.108822
602.893	-35866	-14353.8	12.4688	1.14997	-0.0468068	-0.110969
602.91	-35865.9	-14353.5	12.49	1.15	-0.0466667	-0.11329
602.927	-35865.8	-14353.3	12.51	1.14667	-0.0466667	-0.114379
602.944	-35865.8	-14353.1	12.53	1.14333	-0.0466667	-0.114379
602.961	-35865.7	-14352.9	12.5512	1.13979	-0.0430757	-0.115572
602.978	-35865.6	-14352.7	12.5712	1.13648	-0.0399278	-0.117805
602.995	-35865.5	-14352.5	12.5912	1.1331	-0.0399919	-0.121154
603.012	-35865.4	-14352.3	12.6124	1.12982	-0.0402205	-0.125872
603.029	-35865.4	-14352.1	12.6323	1.13005	-0.0437672	-0.131428
603.046	-35865.3	-14351.9	12.6525	1.12999	-0.0470639	-0.138094
603.063	-35865.2	-14351.7	12.6736	1.13	-0.0506204	-0.144843
603.08	-35865.1	-14351.5	12.6935	1.13	-0.0538754	-0.150206
603.097	-35865.1	-14351.3	12.7137	1.13	-0.0574077	-0.155521
603.114	-35865	-14351.1	12.7348	1.13	-0.0601447	-0.160305
603.131	-35864.9	-14350.9	12.7546	1.13	-0.0604618	-0.165539
603.148	-35864.8	-14350.7	12.775	1.13	-0.0642073	-0.170151
603.165	-35864.8	-14350.5	12.796	1.13	-0.0678058	-0.175663
603.182	-35864.7	-14350.3	12.8158	1.13	-0.0702846	-0.180179
603.199	-35864.6	-14350.1	12.8362	1.13	-0.0698842	-0.185491
603.216	-35864.5	-14349.9	12.8572	1.13	-0.0702342	-0.190371
603.233	-35864.5	-14349.7	12.8769	1.13	-0.0690421	-0.195443
603.25	-35864.4	-14349.5	12.8975	1.13	-0.0656206	-0.200249
603.267	-35864.3	-14349.2	12.9181	1.13	-0.0605581	-0.205635
603.284	-35864.2	-14349.1	12.9394	1.13002	-0.0552713	-0.209918
603.301	-35864.2	-14348.9	12.9624	1.12994	-0.0505441	-0.213678
603.318	-35864.1	-14348.6	12.9828	1.13025	-0.0446693	-0.214811
603.335	-35864	-14348.5	13.0026	1.1287	-0.0419042	-0.214192
603.352	-35863.9	-14348.2	13.0233	1.12502	-0.0382823	-0.212769
603.369	-35863.8	-14348	13.0441	1.12122	-0.0349885	-0.212918
603.386	-35863.8	-14347.8	13.0638	1.12005	-0.0311981	-0.213605
603.403	-35863.7	-14347.6	13.0846	1.11841	-0.0301085	-0.213587
603.42	-35863.6	-14347.4	13.1052	1.1146	-0.0280294	-0.212847
603.437	-35863.6	-14347.2	13.1249	1.11145	-0.02646	-0.212373
603.454	-35863.5	-14347	13.1459	1.10782	-0.0263901	-0.211995
603.471	-35863.4	-14346.8	13.1664	1.10485	-0.0289485	-0.209309
603.488	-35863.3	-14346.6	13.1861	1.09893	-0.0300001	-0.20596
603.505	-35863.2	-14346.3	13.207	1.09423	-0.0318919	-0.202837
603.522	-35863.1	-14346.1	13.2279	1.09075	-0.0376632	-0.203849
603.539	-35863.1	-14346	13.2448	1.08984	-0.0469468	-0.197555
603.556	-35863	-14345.7	13.2649	1.08997	-0.0572477	-0.169796
603.573	-35862.9	-14345.5	13.2854	1.09024	-0.0703494	-0.134965
603.59	-35862.8	-14345.3	13.3051	1.08758	-0.0810761	-0.118916
603.607	-35862.8	-14345.1	13.3263	1.084	-0.0914583	-0.14294
603.624	-35862.7	-14344.9	13.3465	1.08031	-0.101555	-0.174232
603.641	-35862.6	-14344.7	13.3664	1.08016	-0.111731	-0.193586
603.658	-35862.5	-14344.4	13.3875	1.0771	-0.119272	-0.193468
603.675	-35862.4	-14344.2	13.4077	1.0739	-0.125753	-0.188915
603.692	-35862.4	-14344	13.4276	1.06737	-0.135298	-0.184664
603.709	-35862.3	-14343.8	13.4488	1.0635	-0.146251	-0.179948
603.726	-35862.2	-14343.6	13.4689	1.0602	-0.149788	-0.177669
603.743	-35862.1	-14343.4	13.4887	1.05687	-0.156198	-0.175504
603.76	-35862.1	-14343.1	13.51	1.05333	-0.163333	-0.173203
603.777	-35862	-14342.9	13.5267	1.05	-0.166667	-0.168845
603.794	-35861.9	-14342.8	13.5467	1.04667	-0.166667	-0.164488
603.811	-35861.8	-14342.5	13.5645	1.0431	-0.166707	-0.159898
603.828	-35861.7	-14342.3	13.5844	1.03992	-0.166527	-0.156683
603.845	-35861.7	-14342.1	13.6011	1.04001	-0.163228	-0.153391
603.862	-35861.6	-14341.9	13.6225	1.04005	-0.163365	-0.14993
603.879	-35861.5	-14341.6	13.6423	1.03977	-0.163403	-0.146682
603.896	-35861.4	-14341.4	13.6626	1.03621	-0.163018	-0.143389
603.913	-35861.3	-14341.2	13.6831	1.03275	-0.159701	-0.13992
603.93	-35861.3	-14341	13.7	1.02939	-0.160104	-0.136719
603.947	-35861.2	-14340.8	13.7199	1.02614	-0.159884	-0.133267
603.964	-35861.1	-14340.5	13.738	1.02199	-0.160538	-0.128422
603.981	-35861	-14340.3	13.7574	1.01506	-0.164174	-0.122734
603.998	-35860.9	-14340.1	13.7747	1.00836	-0.167473	-0.116019
604.015	-35860.9	-14339.9	13.7961	1.00132	-0.171026	-0.109098
604.032	-35860.8	-14339.7	13.8159	0.994729	-0.174236	-0.10289
604.049	-35860.7	-14339.4	13.8354	0.987987	-0.177913	-0.0975876
604.066	-35860.6	-14339.2	13.8527	0.980654	-0.180114	-0.0938735
604.083	-35860.5	-14339	13.8689	0.975532	-0.18081	-0.0915583
604.1	-35860.5	-14338.8	13.8874	0.970902	-0.184618	-0.0882212
604.117	-35860.4	-14338.5	13.9074	0.965172	-0.188261	-0.0838766
604.134	-35860.3	-14338.3	13.9234	0.960681	-0.190294	-0.0788282
604.151	-35860.2	-14338.1	13.9404	0.955164	-0.189885	-0.0738325
604.168	-35860.2	-14337.9	13.9592	0.950196	-0.190214	-0.0690725
604.185	-35860.1	-14337.7	13.9796	0.945127	-0.188917	-0.0658546
604.202	-35860	-14337.4	13.9985	0.94	-0.183807	-0.0637247
604.219	-35859.9	-14337.2	14.0157	0.934871	-0.174664	-0.0615999
604.236	-35859.8	-14337	14.0317	0.92981	-0.165953	-0.0583661
604.253	-35859.7	-14336.8	14.0513	0.924814	-0.161171	-0.0536619
604.27	-35859.7	-14336.5	14.0702	0.919409	-0.158608	-0.0484457
604.287	-35859.6	-14336.3	14.0862	0.91449	-0.151294	-0.0444606
604.304	-35859.5	-14336.1	14.1038	0.911078	-0.140331	-0.0390914
604.321	-35859.4	-14335.8	14.1209	0.909673	-0.130054	-0.033617
604.338	-35859.3	-14335.7	14.1374	0.910384	-0.120658	-0.0275305
604.355	-35859.3	-14335.4	14.1546	0.907829	-0.10739	-0.0264702
604.372	-35859.2	-14335.2	14.174	0.904354	-0.0959934	-0.0292572
604.389	-35859.1	-14335	14.1943	0.900641	-0.0863867	-0.0345662
604.406	-35859	-14334.7	14.2127	0.900106	-0.0758806	-0.0370692
604.423	-35858.9	-14334.5	14.2295	0.897601	-0.0653357	-0.036414
604.44	-35858.9	-14334.3	14.246	0.894154	-0.0583929	-0.0334934
604.457	-35858.8	-14334	14.2636	0.890441	-0.048747	-0.0307376
604.474	-35858.7	-14333.8	14.2805	0.889835	-0.0379641	-0.030407
604.491	-35858.6	-14333.6	14.2969	0.890239	-0.0337107	-0.0312624
604.508	-35858.5	-14333.3	14.3147	0.887197	-0.0305837	-0.0328553
604.525	-35858.4	-14333.1	14.3312	0.883459	-0.024203	-0.0309537
604.542	-35858.4	-14332.9	14.3487	0.881321	-0.0173048	-0.0426175
604.559	-35858.3	-14332.8	14.3559	0.874427	-0.0137275	-0.0478854
604.576	-35858.2	-14332.4	14.3845	0.969863	-0.0133898	-0.101725
604.593	-35858.1	-14332.2	14.4026	0.97933	-0.0101482	-0.112723
604.61	-35858	-14332	14.42	0.936667	-0.01	-0.0795207
604.627	-35857.9	-14331.7	14.4367	0.88	-0.01	-0.0479303
604.644	-35857.9	-14331.5	14.4533	0.88	-0.01	-0.0305011
604.661	-35857.8	-14331.3	14.471	0.879882	-0.00999936	-0.0329698
604.678	-35857.7	-14331	14.4876	0.880034	-0.0100002	-0.0360844
604.695	-35857.6	-14330.8	14.5044	0.879982	-0.00999996	-0.0382392
604.712	-35857.5	-14330.6	14.5219	0.880082	-0.01	-0.0391799
604.729	-35857.5	-14330.4	14.5389	0.879696	-0.00999999	-0.0379906
604.746	-35857.4	-14330.1	14.5588	0.876495	-0.01	-0.0368472
604.763	-35857.3	-14329.9	14.5768	0.876619	-0.01	-0.0361254
604.78	-35857.2	-14329.7	14.5965	0.877117	-0.01	-0.0385172
604.797	-35857.1	-14329.4	14.613	0.880285	-0.00999999	-0.0408776
604.814	-35857	-14329.2	14.6308	0.879784	-0.01	-0.0441353
604.831	-35857	-14329	14.647	0.880558	-0.00999982	-0.0465609
604.848	-35856.9	-14328.7	14.6649	0.884182	-0.0100007	-0.0512597
604.865	-35856.8	-14328.4	14.6854	0.887817	-0.00999683	-0.0556386
604.882	-35856.7	-14328.3	14.7014	0.89027	-0.010012	-0.0582093
604.899	-35856.6	-14328	14.7186	0.889932	-0.00995597	-0.0590879
604.916	-35856.5	-14327.7	14.7357	0.89002	-0.0101981	-0.0605291
604.933	-35856.5	-14327.6	14.7536	0.889995	-0.00910669	-0.063217
604.95	-35856.4	-14327.3	14.7729	0.890001	-0.00540334	-0.0663237
604.967	-35856.3	-14327	14.7918	0.890001	-0.00173003	-0.0681396
604.984	-35856.2	-14326.8	14.8091	0.889995	0.000280155	-0.0687035
605.001	-35856.1	-14326.6	14.8236	0.890018	-6.86315e-05	-0.0685903
605.018	-35856	-14326.4	14.8412	0.889924	1.9511e-05	-0.0687163
605.035	-35855.9	-14326.1	14.8589	0.890287	-5.2071e-06	-0.0681968
605.052	-35855.8	-14325.9	14.8803	0.888558	1.30255e-06	-0.0670151
605.069	-35855.8	-14325.6	14.8992	0.884888	-5.63104e-07	-0.0656944
605.086	-35855.7	-14325.4	14.9153	0.881312	8.92579e-07	-0.0657707
605.103	-35855.6	-14325.2	14.9328	0.879773	-2.83452e-06	-0.0670775
605.12	-35855.5	-14324.9	14.9495	0.880058	1.1487e-05	-0.0682711
605.137	-35855.4	-14324.7	14.9685	0.880003	-4.30951e-05	-0.0686842
605.154	-35855.3	-14324.4	14.987	0.879934	0.000148594	-0.0686757
605.171	-35855.2	-14324.2	15.0064	0.88028	-0.0015014	-0.0680727
605.188	-35855.2	-14324	15.0243	0.878045	-0.00903738	-0.0662262
605.205	-35855.1	-14323.7	15.0414	0.874393	-0.0225762	-0.0637236
605.222	-35855	-14323.5	15.0585	0.870709	-0.034418	-0.0628978
605.239	-35854.9	-14323.3	15.075	0.86983	-0.040828	-0.0645957
605.256	-35854.8	-14323	15.0925	0.870051	-0.0530699	-0.0671164
605.273	-35854.7	-14322.7	15.1096	0.869928	-0.0670102	-0.0678285
605.29	-35854.7	-14322.5	15.1256	0.870238	-0.0785675	-0.0657936
605.307	-35854.6	-14322.3	15.1464	0.869287	-0.0800979	-0.065203
605.324	-35854.5	-14322	15.1639	0.87837	-0.0824515	-0.0669171
605.341	-35854.4	-14321.8	15.1803	0.882976	-0.0884451	-0.0706716
605.358	-35854.3	-14321.6	15.198	0.884029	-0.0988774	-0.0672818
605.375	-35854.2	-14321.3	15.2147	0.871529	-0.105931	-0.0589732
605.392	-35854.1	-14321.1	15.2313	0.863825	-0.112687	-0.0478782
605.409	-35854.1	-14320.8	15.2489	0.860115	-0.116469	-0.0426347
605.426	-35854	-14320.6	15.2688	0.859968	-0.119893	-0.0413389
605.443	-35853.9	-14320.3	15.2889	0.860014	-0.120004	-0.0434855
605.46	-35853.8	-14320	15.3067	0.86	-0.12	-0.043573
605.477	-35853.7	-14319.8	15.3233	0.86	-0.116667	-0.043573
605.494	-35853.6	-14319.6	15.3367	0.856667	-0.113333	-0.0413943
605.511	-35853.5	-14319.4	15.3544	0.853108	-0.106341	-0.0402417
605.528	-35853.4	-14319.1	15.371	0.849912	-0.103169	-0.0391841
605.545	-35853.4	-14318.9	15.3877	0.850023	-0.0998076	-0.0392241
605.562	-35853.3	-14318.6	15.4054	0.849989	-0.096093	-0.0392101
605.579	-35853.2	-14318.3	15.4219	0.850002	-0.0889546	-0.0392227
605.596	-35853.1	-14318.1	15.4387	0.850004	-0.0787391	-0.0391933
605.613	-35853	-14317.9	15.4563	0.849972	-0.0681824	-0.0393499
605.63	-35852.9	-14317.6	15.4732	0.850108	-0.0582949	-0.0404681
605.647	-35852.8	-14317.4	15.4939	0.849575	-0.0480471	-0.0417678
605.664	-35852.7	-14317.1	15.5143	0.845832	-0.0381138	-0.0439061
605.681	-35852.6	-14316.9	15.5304	0.842436	-0.0318603	-0.0450637
605.698	-35852.6	-14316.6	15.5475	0.839761	-0.0250277	-0.0473779
605.715	-35852.5	-14316.3	15.565	0.84007	-0.0178317	-0.0498454
605.732	-35852.4	-14316.1	15.5815	0.839997	-0.0121098	-0.0534867
605.749	-35852.3	-14315.9	15.5985	0.839944	-0.00901405	-0.0580124
605.766	-35852.2	-14315.6	15.616	0.840271	-0.00551698	-0.0625801
605.783	-35852.1	-14315.4	15.6324	0.838826	-0.00190741	-0.0668339
605.8	-35852	-14315.1	15.6496	0.836604	6.26493e-05	-0.0715345
605.817	-35851.9	-14314.9	15.667	0.835367	0.0010277	-0.0782057
605.834	-35851.8	-14314.6	15.6834	0.833267	0.00472341	-0.085848
605.851	-35851.8	-14314.4	15.7006	0.832001	0.00832093	-0.0940884
605.868	-35851.7	-14314.1	15.718	0.829617	0.01031	-0.103598
605.885	-35851.6	-14313.9	15.7344	0.830037	0.00991236	-0.114287
605.902	-35851.5	-14313.6	15.7517	0.830223	0.0100395	-0.127076
605.919	-35851.4	-14313.3	15.769	0.828479	0.00991275	-0.138452
605.936	-35851.3	-14313.1	15.7854	0.824925	0.0103084	-0.147178
605.953	-35851.2	-14312.9	15.8027	0.821217	0.0083264	-0.15706
605.97	-35851.1	-14312.6	15.8199	0.81974	0.00470107	-0.171316
605.987	-35851	-14312.3	15.8365	0.820071	0.00111153	-0.19043
606.004	-35851	-14312.1	15.853	0.819976	-0.000233435	-0.212657
606.021	-35850.9	-14311.8	15.8705	0.820023	5.36287e-05	-0.235958
606.038	-35850.8	-14311.6	15.8874	0.819922	-1.4431e-05	-0.258154
606.055	-35850.7	-14311.4	15.9048	0.820259	2.74877e-06	-0.280051
606.072	-35850.6	-14311.1	15.9217	0.817799	1.07131e-06	-0.30135
606.089	-35850.5	-14310.8	15.9388	0.814342	-7.08594e-06	-0.320361
606.106	-35850.4	-14310.5	15.9524	0.810713	2.72724e-05	-0.338718
606.123	-35850.3	-14310.3	15.9694	0.809867	-8.80083e-05	-0.357428
606.14	-35850.2	-14310.1	15.9834	0.810037	0.000346976	-0.374351
606.157	-35850.2	-14309.8	16.0001	0.809989	-0.00283968	-0.388892
606.174	-35850	-14309.5	16.0172	0.810017	-0.00338814	-0.399341
606.191	-35850	-14309.3	16.0336	0.809942	-0.00358876	-0.407353
606.208	-35849.9	-14309.1	16.0513	0.810155	-0.000326414	-0.41243
606.225	-35849.8	-14308.8	16.0681	0.80711	8.58486e-05	-0.414964
606.242	-35849.7	-14308.5	16.0846	0.803753	-2.25872e-05	-0.414124
606.259	-35849.6	-14308.3	16.1023	0.800144	2.88718e-06	-0.412918
606.276	-35849.5	-14308	16.119	0.79988	-7.75228e-07	-0.411818
606.293	-35849.4	-14307.7	16.1356	0.803116	2.11566e-07	-0.410784
606.31	-35849.3	-14307.5	16.1533	0.806667	0	-0.407407
606.327	-35849.2	-14307.2	16.1667	0.81	0	-0.400871
606.344	-35849.1	-14307	16.1833	0.81	0	-0.393246
606.361	-35849.1	-14306.7	16.201	0.810117	-2.06243e-06	-0.386402
606.378	-35849	-14306.4	16.2176	0.813531	7.86365e-06	-0.383357
606.395	-35848.9	-14306.2	16.2344	0.816934	-2.93701e-05	-0.382256
606.412	-35848.8	-14305.9	16.252	0.819859	0.000235245	-0.379889
606.429	-35848.7	-14305.6	16.2686	0.816529	0.00374758	-0.376235
606.446	-35848.6	-14305.4	16.2854	0.816311	0.00712752	-0.369753
606.463	-35848.5	-14305.2	16.303	0.813615	0.010238	-0.364933
606.48	-35848.4	-14304.9	16.3195	0.81651	0.00993659	-0.358658
606.497	-35848.3	-14304.6	16.3364	0.81311	0.0100156	-0.35388
606.514	-35848.2	-14304.4	16.354	0.812788	0.00999782	-0.34595
606.531	-35848.1	-14304.1	16.3705	0.809653	0.00998932	-0.340729
606.548	-35848	-14303.8	16.3875	0.810089	0.0100444	-0.335772
606.565	-35847.9	-14303.5	16.405	0.809969	0.00978851	-0.334058
606.582	-35847.8	-14303.3	16.4216	0.81002	0.0108836	-0.33308
606.599	-35847.8	-14303	16.4382	0.80995	0.0136471	-0.331646
606.616	-35847.6	-14302.7	16.4552	0.810177	0.013354	-0.327174
606.633	-35847.6	-14302.5	16.4726	0.809061	0.0128784	-0.319866
606.65	-35847.5	-14302.3	16.4895	0.805598	0.0154475	-0.311575
606.667	-35847.4	-14302	16.5072	0.800645	0.0220578	-0.302808
606.684	-35847.3	-14301.7	16.5224	0.794948	0.0236028	-0.29528
606.701	-35847.2	-14301.5	16.5355	0.791989	0.022867	-0.288217
606.718	-35847.1	-14301.2	16.551	0.788281	0.0258575	-0.283281
606.735	-35847	-14300.9	16.5678	0.7855	0.0335248	-0.278996
606.752	-35846.9	-14300.7	16.585	0.77993	0.0385387	-0.27467
606.769	-35846.8	-14300.4	16.6023	0.774811	0.0417376	-0.268991
606.786	-35846.7	-14300.1	16.6186	0.770125	0.0450687	-0.26223
606.803	-35846.6	-14299.9	16.6364	0.763092	0.0486023	-0.251762
606.82	-35846.5	-14299.6	16.6511	0.754316	0.0517314	-0.238529
606.837	-35846.4	-14299.3	16.6665	0.744146	0.0569008	-0.224852
606.854	-35846.4	-14299.1	16.6816	0.733686	0.0644875	-0.210755
606.871	-35846.2	-14298.8	16.6976	0.723741	0.0690519	-0.196799
606.888	-35846.1	-14298.5	16.7117	0.71165	0.0720793	-0.182056
606.905	-35846.1	-14298.3	16.7282	0.697521	0.0756285	-0.165811
606.922	-35846	-14298	16.7431	0.683521	0.0790904	-0.151708
606.939	-35845.9	-14297.7	16.7559	0.673118	0.0821222	-0.139776
606.956	-35845.8	-14297.5	16.77	0.660254	0.0879106	-0.126647
606.973	-35845.7	-14297.2	16.7836	0.644435	0.0978502	-0.110045
606.99	-35845.6	-14296.9	16.7968	0.62252	0.10512	-0.0902569
607.007	-35845.5	-14296.7	16.8109	0.597691	0.112335	-0.0663198
607.024	-35845.4	-14296.4	16.8243	0.573775	0.115936	-0.0440286
607.041	-35845.3	-14296.1	16.8378	0.553784	0.122233	-0.0224775
607.058	-35845.2	-14295.9	16.8488	0.529613	0.126329	0.000524174
607.075	-35845.1	-14295.5	16.8588	0.506049	0.129627	0.0235112
607.092	-35845	-14295.3	16.8688	0.482665	0.132811	0.0453973
607.109	-35844.9	-14295	16.8794	0.461216	0.139454	0.0663855
607.126	-35844.8	-14294.7	16.8894	0.441103	0.149481	0.0840485
607.143	-35844.7	-14294.5	16.8994	0.42421	0.156316	0.0983475
607.16	-35844.6	-14294.2	16.9095	0.410721	0.1629	0.110518
607.177	-35844.5	-14293.9	16.9167	0.4	0.17	0.118736
607.194	-35844.4	-14293.7	16.9233	0.393333	0.173333	0.125272
607.211	-35844.3	-14293.4	16.9305	0.386367	0.173264	0.129898
607.228	-35844.2	-14293.1	16.9406	0.383136	0.173541	0.134179
607.245	-35844.1	-14292.9	16.9506	0.379913	0.180482	0.136261
607.262	-35844	-14292.6	16.961	0.380001	0.187231	0.137254
607.279	-35843.9	-14292.3	16.9674	0.380164	0.190326	0.135917
607.296	-35843.9	-14292.1	16.9741	0.383991	0.193818	0.132261
607.313	-35843.7	-14291.8	16.9816	0.391598	0.196888	0.124885
607.33	-35843.6	-14291.5	16.9918	0.401893	0.196638	0.116088
607.347	-35843.6	-14291.2	17.0018	0.411402	0.196561	0.10742
607.364	-35843.5	-14291	17.0124	0.418344	0.197321	0.0996838
607.381	-35843.3	-14290.7	17.0223	0.424365	0.200317	0.0931593
607.398	-35843.3	-14290.4	17.0324	0.427415	0.19992	0.085033
607.415	-35843.2	-14290.2	17.0432	0.431091	0.200025	0.0757947
607.432	-35843	-14289.9	17.052	0.434043	0.199993	0.0671768
607.449	-35843	-14289.6	17.0595	0.438712	0.200001	0.0584046
607.466	-35842.9	-14289.3	17.0704	0.444653	0.200001	0.0485357
607.483	-35842.8	-14289	17.0801	0.448888	0.199996	0.0376598
607.5	-35842.7	-14288.8	17.0904	0.454684	0.200016	0.0260445
607.517	-35842.6	-14288.5	17.1009	0.45929	0.199932	0.0138616
607.534	-35842.5	-14288.2	17.1107	0.465009	0.200256	0.00307189
607.551	-35842.4	-14288	17.121	0.468238	0.198797	-0.00719605
607.568	-35842.3	-14287.7	17.1315	0.470386	0.195016	-0.0164567
607.585	-35842.2	-14287.4	17.1413	0.469694	0.191742	-0.026854
607.602	-35842.1	-14287.2	17.1517	0.471218	0.188572	-0.0415675
607.619	-35842	-14286.9	17.1617	0.476615	0.183373	-0.059478
607.636	-35841.9	-14286.6	17.1737	0.483836	0.17643	-0.0763993
607.653	-35841.8	-14286.3	17.1859	0.488748	0.169667	-0.0915659
607.67	-35841.7	-14286	17.1959	0.491947	0.162407	-0.103713
607.687	-35841.6	-14285.8	17.2058	0.495207	0.157883	-0.11307
607.704	-35841.5	-14285.5	17.2163	0.49901	0.154499	-0.12153
607.721	-35841.4	-14285.2	17.2265	0.500228	0.151671	-0.127918
607.738	-35841.3	-14284.9	17.2364	0.499919	0.14408	-0.132628
607.755	-35841.2	-14284.7	17.2469	0.500086	0.132762	-0.135652
607.772	-35841.1	-14284.4	17.2572	0.499707	0.125118	-0.137058
607.789	-35841	-14284.1	17.2666	0.502259	0.118634	-0.137306
607.806	-35840.9	-14283.9	17.2801	0.505576	0.111924	-0.137225
607.823	-35840.7	-14283.5	17.2912	0.511883	0.102287	-0.13734
607.84	-35840.6	-14283.3	17.3009	0.51603	0.0944999	-0.136459
607.857	-35840.6	-14283	17.3113	0.519344	0.0905716	-0.135305
607.874	-35840.4	-14282.7	17.3242	0.522781	0.0871978	-0.134041
607.891	-35840.4	-14282.5	17.3378	0.526001	0.0841679	-0.134822
607.908	-35840.3	-14282.2	17.3488	0.529741	0.0775559	-0.136029
607.925	-35840.1	-14281.9	17.3589	0.530068	0.0707357	-0.137177
607.942	-35840	-14281.6	17.3686	0.529982	0.0642077	-0.137275
607.959	-35840	-14281.4	17.3825	0.530002	0.0569596	-0.137252
607.976	-35839.8	-14281	17.3959	0.529999	0.0536132	-0.137256
607.993	-35839.7	-14280.8	17.4093	0.53	0.046986	-0.137255
608.01	-35839.7	-14280.5	17.42	0.53	0.0433333	-0.137255
608.027	-35839.5	-14280.2	17.43	0.53	0.0366667	-0.137255
608.044	-35839.4	-14280	17.44	0.53	0.03	-0.137255
608.061	-35839.3	-14279.7	17.4506	0.530003	0.0194515	-0.137252
608.078	-35839.2	-14279.4	17.4605	0.529989	0.0130485	-0.137266
608.095	-35839.1	-14279.1	17.4707	0.530039	0.00995754	-0.137212
608.112	-35839	-14278.9	17.485	0.529687	0.00979932	-0.136047
608.129	-35838.9	-14278.5	17.4983	0.526555	0.00624725	-0.134847
608.146	-35838.8	-14278.3	17.5114	0.526377	0.00285863	-0.132737
608.163	-35838.7	-14278	17.5218	0.523145	-0.000144574	-0.131411
608.18	-35838.6	-14277.7	17.5317	0.52294	-0.000312275	-0.129615
608.197	-35838.5	-14277.5	17.5419	0.519724	-0.00399868	-0.127369
608.214	-35838.4	-14277.2	17.5523	0.520091	-0.00756628	-0.132585
608.231	-35838.3	-14276.9	17.5628	0.519976	-0.0102938	-0.155906
608.248	-35838.2	-14276.6	17.5767	0.520006	-0.00976984	-0.157651
608.265	-35838.1	-14276.3	17.5908	0.519998	-0.0108937	-0.141302
608.282	-35838	-14276	17.6032	0.52	-0.013646	-0.096109
608.299	-35837.9	-14275.8	17.613	0.52	-0.0133485	-0.0980018
608.316	-35837.8	-14275.5	17.6237	0.519997	-0.012906	-0.10853
608.333	-35837.7	-14275.2	17.6332	0.52001	-0.0153264	-0.12992
608.35	-35837.6	-14274.9	17.6447	0.519963	-0.0215748	-0.127989
608.367	-35837.5	-14274.6	17.6589	0.52016	-0.0249287	-0.129048
608.384	-35837.4	-14274.3	17.6723	0.519166	-0.02664	-0.129938
608.401	-35837.3	-14274.1	17.6846	0.513998	-0.0280724	-0.128508
608.418	-35837.2	-14273.8	17.6947	0.506525	-0.0301486	-0.124306
608.435	-35837.1	-14273.5	17.7046	0.501472	-0.0311718	-0.119986
608.452	-35837	-14273.3	17.715	0.498638	-0.0350909	-0.115447
608.469	-35836.9	-14272.9	17.7254	0.49335	-0.0384257	-0.111048
608.486	-35836.7	-14272.6	17.7352	0.486453	-0.0417693	-0.106126
608.503	-35836.7	-14272.4	17.7456	0.479599	-0.045121	-0.100567
608.52	-35836.5	-14272.1	17.756	0.472681	-0.0490101	-0.0936743
608.537	-35836.4	-14271.8	17.7658	0.466174	-0.0499111	-0.0859289
608.554	-35836.4	-14271.6	17.7763	0.459021	-0.0518386	-0.0780811
608.571	-35836.2	-14271.2	17.7865	0.452866	-0.0555817	-0.0696551
608.588	-35836.1	-14271	17.7964	0.441846	-0.0587728	-0.0598277
608.605	-35836	-14270.7	17.8069	0.427465	-0.0623209	-0.0465402
608.622	-35835.9	-14270.4	17.8171	0.413582	-0.065624	-0.0339103
608.639	-35835.8	-14270.1	17.8269	0.402929	-0.0692954	-0.0220175
608.656	-35835.7	-14269.9	17.8378	0.392258	-0.0701313	-0.0104084
608.673	-35835.6	-14269.5	17.8453	0.384811	-0.0699642	0.00172956
608.69	-35835.5	-14269.2	17.8517	0.377961	-0.0700107	0.0117483
608.707	-35835.4	-14269	17.8586	0.374106	-0.0699942	0.0231303
608.724	-35835.3	-14268.7	17.8682	0.367736	-0.070016	0.0322764
608.741	-35835.2	-14268.4	17.8781	0.363853	-0.069942	0.0411359
608.758	-35835.1	-14268.1	17.8889	0.360325	-0.0701555	0.0465055
608.775	-35835	-14267.8	17.896	0.359756	-0.067107	0.0479692
608.792	-35834.9	-14267.5	17.9025	0.362946	-0.0637641	0.0461795
608.809	-35834.8	-14267.3	17.9095	0.36635	-0.0601216	0.0416717
608.826	-35834.7	-14266.9	17.9194	0.373036	-0.0599677	0.0372986
608.843	-35834.6	-14266.7	17.9294	0.376376	-0.0600085	0.0328942
608.86	-35834.5	-14266.4	17.94	0.383333	-0.06	0.0305011
608.877	-35834.4	-14266.1	17.9467	0.386667	-0.06	0.0305011
608.894	-35834.3	-14265.8	17.9533	0.39	-0.06	0.0337691
608.911	-35834.2	-14265.6	17.9605	0.389974	-0.0599998	0.0407515
608.928	-35834	-14265.2	17.9706	0.390007	-0.0600006	0.0483945
608.945	-35834	-14265	17.9806	0.389998	-0.0599977	0.0559432
608.962	-35833.9	-14264.7	17.9912	0.390001	-0.0600182	0.0616589
608.979	-35833.7	-14264.4	18.0011	0.39	-0.0599309	0.0670031
608.996	-35833.6	-14264.1	18.0113	0.39	-0.0602638	0.0713492
609.013	-35833.5	-14263.8	18.0214	0.39	-0.0639691	0.0758403
609.03	-35833.4	-14263.5	18.0278	0.39	-0.067334	0.0789745
609.047	-35833.3	-14263.2	18.0345	0.39	-0.0702058	0.0823113
609.064	-35833.2	-14263	18.0421	0.39	-0.0699317	0.0857589
609.081	-35833.1	-14262.6	18.0524	0.39	-0.0700189	0.0889799
609.098	-35833	-14262.4	18.0624	0.389999	-0.0699926	0.092349
609.115	-35832.9	-14262.1	18.0732	0.390002	-0.0700145	0.0955659
609.132	-35832.8	-14261.8	18.0822	0.389991	-0.0699504	0.0973763
609.149	-35832.7	-14261.5	18.0887	0.390033	-0.0701809	0.0981391
609.166	-35832.6	-14261.2	18.0956	0.389851	-0.0690396	0.0978757
609.183	-35832.5	-14260.9	18.1032	0.390563	-0.0656919	0.0985842
609.2	-35832.4	-14260.7	18.1137	0.387946	-0.0609721	0.0960694
609.217	-35832.3	-14260.4	18.1245	0.398931	-0.0544418	0.108422
609.234	-35832.2	-14260	18.1327	0.350794	-0.0443879	0.126763
609.251	-35832.1	-14259.8	18.1407	0.334857	-0.0343951	0.129757
609.268	-35832	-14259.5	18.1515	0.389032	-0.031582	0.101472
609.285	-35831.8	-14259.2	18.1615	0.434863	-0.0302973	0.0656073
609.302	-35831.8	-14258.9	18.1703	0.44185	-0.0269917	0.0662345
609.319	-35831.6	-14258.6	18.1766	0.381217	-0.0211016	0.0794463
609.336	-35831.5	-14258.3	18.185	0.390024	-0.01838	0.0928477
609.353	-35831.4	-14258.1	18.1956	0.390157	-0.0147604	0.0891121
609.37	-35831.3	-14257.7	18.2062	0.388278	-0.0113629	0.0903887
609.387	-35831.2	-14257.4	18.2141	0.384733	-0.00803848	0.0934413
609.404	-35831.1	-14257.2	18.2209	0.381004	-0.00466959	0.0962738
609.421	-35831	-14256.8	18.2274	0.379767	-0.000794198	0.0977973
609.438	-35830.9	-14256.6	18.2362	0.380086	-0.000124079	0.0981147
609.455	-35830.8	-14256.3	18.2469	0.379898	0.00210795	0.0979415
609.472	-35830.7	-14256	18.2571	0.380356	0.00568341	0.0987703
609.489	-35830.6	-14255.7	18.2669	0.377508	0.00927424	0.0998543
609.506	-35830.5	-14255.4	18.2778	0.376581	0.0101534	0.101195
609.523	-35830.4	-14255.1	18.2853	0.376396	0.00988884	0.100535
609.54	-35830.3	-14254.8	18.2917	0.379328	0.0102898	0.0994821
609.557	-35830.2	-14254.6	18.2986	0.380124	0.00736392	0.0973136
609.574	-35830.1	-14254.2	18.3082	0.379965	0.00394648	0.0960485
609.591	-35829.9	-14253.9	18.3182	0.380014	0.000380135	0.0948156
609.608	-35829.9	-14253.7	18.3287	0.379985	-6.25418e-05	0.0957191
609.625	-35829.7	-14253.3	18.339	0.380051	1.67836e-05	0.0959509
609.642	-35829.6	-14253.1	18.3459	0.379809	-4.41579e-06	0.0941424
609.659	-35829.5	-14252.8	18.3529	0.383131	5.64328e-07	0.0886074
609.676	-35829.4	-14252.4	18.3595	0.386362	-1.51094e-07	0.0830476
609.693	-35829.3	-14252.2	18.3694	0.393025	3.9625e-08	0.0796731
609.71	-35829.2	-14251.9	18.38	0.396667	0	0.077342
609.727	-35829.1	-14251.6	18.39	0.403333	-3.26028e-19	0.0751634
609.744	-35829	-14251.3	18.4	0.406667	0	0.0729847
609.761	-35828.9	-14251	18.4106	0.410106	-3.30574e-09	0.0730672
609.778	-35828.8	-14250.7	18.4205	0.409972	1.1999e-08	0.0753102
609.795	-35828.7	-14250.4	18.4271	0.410005	-4.46568e-08	0.0774411
609.812	-35828.6	-14250.1	18.4341	0.410015	3.49346e-07	0.0784925
609.829	-35828.4	-14249.8	18.441	0.409929	-1.32778e-06	0.0783563
609.846	-35828.3	-14249.5	18.4513	0.410276	4.94779e-06	0.0771511
609.863	-35828.2	-14249.2	18.4618	0.413896	-2.86238e-05	0.0745195
609.88	-35828.1	-14248.9	18.4717	0.417631	0.000108493	0.0699657
609.897	-35828	-14248.7	18.4819	0.424504	-0.000424866	0.0640645
609.914	-35827.9	-14248.4	18.4924	0.432267	-0.00416777	0.055863
609.931	-35827.8	-14248	18.5023	0.44181	-0.00756564	0.0483029
609.948	-35827.7	-14247.8	18.5125	0.448416	-0.0102319	0.0408224
609.965	-35827.6	-14247.5	18.523	0.454454	-0.00996355	0.0337798
609.982	-35827.5	-14247.1	18.5329	0.458422	-0.00987624	0.0260555
609.999	-35827.4	-14246.9	18.5431	0.464713	-0.0106246	0.0184956
610.016	-35827.3	-14246.6	18.5536	0.467768	-0.0154453	0.0123432
610.033	-35827.2	-14246.2	18.5635	0.471182	-0.0225949	0.00863014
610.05	-35827.1	-14246	18.5737	0.474574	-0.0281544	0.00532562
610.067	-35827	-14245.7	18.5843	0.478064	-0.0313492	0.00188716
610.084	-35826.8	-14245.4	18.5938	0.481364	-0.0346224	-0.0013005
610.101	-35826.8	-14245.1	18.6056	0.484731	-0.0384015	-0.00477045
610.118	-35826.6	-14244.8	18.6197	0.48851	-0.0400505	-0.00767142
610.135	-35826.5	-14244.5	18.6331	0.490265	-0.0412148	-0.00971861
610.152	-35826.4	-14244.2	18.6452	0.489936	-0.0450198	-0.0119106
610.169	-35826.3	-14243.9	18.6553	0.490018	-0.0486975	-0.0147272
610.186	-35826.2	-14243.6	18.6652	0.489995	-0.0502595	-0.0180928
610.203	-35826.1	-14243.3	18.6756	0.490001	-0.0499194	-0.0213566
610.22	-35826	-14243	18.686	0.490001	-0.0501013	-0.0253943
610.237	-35825.9	-14242.7	18.6958	0.489994	-0.0496774	-0.0297625
610.254	-35825.8	-14242.4	18.7062	0.490021	-0.0519121	-0.0343816
610.271	-35825.7	-14242.1	18.7166	0.489915	-0.0554824	-0.0382282
610.288	-35825.5	-14241.8	18.726	0.490319	-0.0590952	-0.0407246
610.305	-35825.5	-14241.5	18.7393	0.487848	-0.0601685	-0.0422879
610.322	-35825.3	-14241.2	18.7507	0.48433	-0.0599542	-0.0424705
610.339	-35825.2	-14240.9	18.7603	0.480717	-0.060012	-0.0430847
610.356	-35825.1	-14240.6	18.7706	0.479866	-0.0599978	-0.0451678
610.373	-35825	-14240.3	18.7834	0.480036	-0.0599993	-0.047491
610.39	-35824.9	-14240	18.7971	0.47999	-0.0600051	-0.0488854
610.407	-35824.8	-14239.7	18.8082	0.480002	-0.0599841	-0.0490432
610.424	-35824.7	-14239.4	18.8182	0.48	-0.0600623	-0.0490132
610.441	-35824.6	-14239.1	18.8282	0.48	-0.0597668	-0.0490213
610.458	-35824.5	-14238.8	18.8388	0.48	-0.0628594	-0.0490192
610.475	-35824.3	-14238.5	18.8488	0.48	-0.0663031	-0.04902
610.492	-35824.3	-14238.2	18.8588	0.480001	-0.0695751	-0.0490185
610.509	-35824.1	-14237.9	18.8694	0.479998	-0.0731581	-0.0490218
610.526	-35824	-14237.6	18.8794	0.480008	-0.0763616	-0.0490111
610.543	-35823.9	-14237.3	18.8894	0.479969	-0.0829982	-0.0490514
610.56	-35823.8	-14237	18.9	0.48	-0.0866667	-0.0479303
610.577	-35823.7	-14236.7	18.91	0.476667	-0.09	-0.046841
610.594	-35823.6	-14236.4	18.92	0.476667	-0.0933333	-0.046841
610.611	-35823.5	-14236.1	18.9342	0.476821	-0.100423	-0.0503349
610.628	-35823.4	-14235.8	18.9475	0.480005	-0.107078	-0.0535405
610.645	-35823.3	-14235.5	18.9607	0.476425	-0.113616	-0.0556249
610.662	-35823.2	-14235.2	18.9712	0.472834	-0.117106	-0.0569274
610.679	-35823	-14234.8	18.9812	0.470073	-0.120097	-0.061809
610.696	-35822.9	-14234.6	18.9912	0.473805	-0.120221	-0.0709991
610.713	-35822.8	-14234.3	19.0018	0.477365	-0.123985	-0.0826298
610.73	-35822.7	-14233.9	19.0117	0.480106	-0.12733	-0.093328
610.747	-35822.6	-14233.7	19.0219	0.48037	-0.130204	-0.104629
610.764	-35822.5	-14233.4	19.0324	0.484186	-0.129944	-0.119035
610.781	-35822.4	-14233	19.0423	0.487559	-0.12997	-0.134213
610.798	-35822.3	-14232.8	19.0525	0.490241	-0.130175	-0.147898
610.815	-35822.2	-14232.4	19.0631	0.489925	-0.129066	-0.158383
610.832	-35822.1	-14232.1	19.0727	0.49002	-0.126579	-0.165217
610.849	-35822	-14231.8	19.0839	0.489995	-0.125703	-0.172363
610.866	-35821.8	-14231.5	19.0982	0.490001	-0.123385	-0.182482
610.883	-35821.7	-14231.2	19.1115	0.490001	-0.121395	-0.195936
610.9	-35821.6	-14230.9	19.124	0.489996	-0.115243	-0.213441
610.917	-35821.5	-14230.6	19.1341	0.490017	-0.110742	-0.231873
610.934	-35821.4	-14230.3	19.1441	0.489937	-0.104944	-0.248167
610.951	-35821.3	-14230	19.1544	0.490228	-0.101913	-0.263739
610.968	-35821.2	-14229.7	19.1648	0.488688	-0.0986293	-0.27948
610.985	-35821.1	-14229.4	19.1746	0.485112	-0.0938359	-0.295479
611.002	-35821	-14229.1	19.185	0.481442	-0.0866645	-0.313741
611.019	-35820.9	-14228.8	19.1955	0.479713	-0.0795072	-0.331905
611.036	-35820.7	-14228.4	19.2049	0.480076	-0.0746695	-0.34837
611.053	-35820.7	-14228.2	19.2173	0.479982	-0.0715413	-0.365943
611.07	-35820.5	-14227.8	19.2313	0.480007	-0.0678951	-0.383993
611.087	-35820.4	-14227.5	19.2447	0.479993	-0.0651255	-0.401359
611.104	-35820.3	-14227.3	19.2565	0.480021	-0.0590936	-0.41823
611.121	-35820.2	-14226.9	19.2665	0.479917	-0.054211	-0.433165
611.138	-35820.1	-14226.6	19.2764	0.480312	-0.0512822	-0.445889
611.155	-35820	-14226.3	19.2869	0.47787	-0.0476669	-0.456723
611.172	-35819.9	-14226	19.2971	0.474243	-0.0443793	-0.466669
611.189	-35819.8	-14225.7	19.307	0.471042	-0.0407037	-0.476662
611.206	-35819.7	-14225.4	19.3175	0.467411	-0.039869	-0.491711
611.223	-35819.5	-14225	19.3277	0.464418	-0.0400354	-0.50736
611.24	-35819.4	-14224.7	19.3376	0.458133	-0.0399906	-0.522667
611.257	-35819.3	-14224.5	19.3481	0.453831	-0.0400018	-0.536129
611.274	-35819.2	-14224.1	19.3583	0.450609	-0.0399995	-0.546283
611.291	-35819.1	-14223.8	19.3682	0.447265	-0.0400001	-0.555924
611.308	-35819	-14223.5	19.3788	0.443746	-0.04	-0.567096
611.325	-35818.9	-14223.2	19.3888	0.440387	-0.0400001	-0.58117
611.342	-35818.8	-14222.9	19.3988	0.437062	-0.0399998	-0.594214
611.359	-35818.7	-14222.6	19.4094	0.433561	-0.0400004	-0.609202
611.376	-35818.5	-14222.2	19.4194	0.430106	-0.0399983	-0.621303
611.393	-35818.4	-14222	19.4294	0.429973	-0.0400063	-0.633382
611.41	-35818.3	-14221.7	19.44	0.43	-0.04	-0.641612
611.427	-35818.2	-14221.3	19.45	0.43	-0.04	-0.650327
611.444	-35818.1	-14221	19.46	0.43	-0.0366667	-0.66122
611.461	-35818	-14220.7	19.4706	0.43	-0.0331083	-0.677452
611.478	-35817.9	-14220.4	19.4806	0.43	-0.0299121	-0.692511
611.495	-35817.8	-14220.1	19.4906	0.43	-0.0300223	-0.704336
611.512	-35817.7	-14219.8	19.5012	0.43	-0.0299931	-0.713195
611.529	-35817.5	-14219.4	19.5112	0.429999	-0.0299862	-0.718558
611.546	-35817.4	-14219.2	19.5212	0.430005	-0.0300618	-0.726649
611.563	-35817.3	-14218.9	19.5318	0.429972	-0.0296201	-0.740677
611.58	-35817.2	-14218.5	19.5417	0.430107	-0.0260538	-0.763746
611.597	-35817.1	-14218.2	19.5519	0.429581	-0.0226347	-0.793575
611.614	-35817	-14217.9	19.5624	0.425803	-0.0197173	-0.829671
611.631	-35816.9	-14217.6	19.5723	0.422543	-0.0200842	-0.864728
611.648	-35816.8	-14217.3	19.5824	0.419313	-0.0199461	-0.904003
611.665	-35816.7	-14217	19.5932	0.414893	-0.020171	-0.945624
611.682	-35816.5	-14216.6	19.6019	0.408239	-0.0192904	-0.983009
611.699	-35816.4	-14216.4	19.6097	0.400287	-0.0156071	-1.01415
611.716	-35816.3	-14216	19.6192	0.39074	-0.0119556	-1.03687
611.733	-35816.2	-14215.7	19.6267	0.383533	-0.00971938	-1.04756
611.75	-35816.1	-14215.4	19.636	0.373018	-0.0100697	-1.04963
611.767	-35816	-14215.1	19.6438	0.361458	-0.00997979	-1.0443
611.784	-35815.9	-14214.7	19.6541	0.347659	-0.0100054	-1.03739
611.801	-35815.8	-14214.5	19.6646	0.335164	-0.00999868	-1.03204
611.818	-35815.6	-14214.1	19.6735	0.326608	-0.0100004	-1.02937
611.835	-35815.5	-14213.8	19.6797	0.320184	-0.0099999	-1.02755
611.852	-35815.4	-14213.5	19.6867	0.313768	-0.01	-1.02382
611.869	-35815.3	-14213.2	19.6936	0.303568	-0.00999999	-1.01655
611.886	-35815.2	-14212.8	19.7001	0.288458	-0.01	-1.00552
611.903	-35815.1	-14212.6	19.7071	0.268651	-0.01	-0.99098
611.92	-35815	-14212.2	19.714	0.249891	-0.01	-0.976177
611.937	-35814.9	-14211.9	19.7206	0.233275	-0.01	-0.963109
611.954	-35814.8	-14211.6	19.7274	0.218657	-0.01	-0.948212
611.971	-35814.6	-14211.3	19.7346	0.200639	-0.01	-0.931269
611.988	-35814.5	-14211	19.739	0.180885	-0.01	-0.911697
612.005	-35814.4	-14210.7	19.7423	0.156935	-0.01	-0.89045
612.022	-35814.3	-14210.3	19.7454	0.137742	-0.01	-0.871725
612.039	-35814.2	-14210	19.7515	0.121713	-0.01	-0.857641
612.056	-35814.1	-14209.7	19.7559	0.104415	-0.01	-0.845633
612.073	-35814	-14209.4	19.7595	0.0845041	-0.01	-0.836379
612.09	-35813.9	-14209.1	19.7599	0.0672642	-0.00999999	-0.827727
612.107	-35813.8	-14208.8	19.7626	0.049599	-0.01	-0.819532
612.124	-35813.6	-14208.4	19.7661	0.0354988	-0.00999992	-0.810907
612.141	-35813.5	-14208.1	19.7696	0.0225473	-0.0100003	-0.802275
612.158	-35813.4	-14207.8	19.7701	0.00806883	-0.00999922	-0.792164
612.175	-35813.3	-14207.5	19.77	-0.00191369	-0.010003	-0.780355
612.192	-35813.2	-14207.2	19.7698	-0.0179281	-0.00998866	-0.765829
612.209	-35813.1	-14206.9	19.7731	-0.0354702	-0.0100228	-0.743293
612.226	-35812.9	-14206.5	19.7765	-0.0586523	-0.00991195	-0.718283
612.243	-35812.8	-14206.2	19.7768	-0.0789074	-0.0131084	-0.692161
612.26	-35812.7	-14205.9	19.7733	-0.0966667	-0.0166667	-0.667756
612.277	-35812.6	-14205.6	19.77	-0.11	-0.02	-0.648148
612.294	-35812.5	-14205.3	19.77	-0.12	-0.02	-0.62854
612.311	-35812.4	-14205	19.77	-0.137687	-0.0200063	-0.606457
612.328	-35812.3	-14204.6	19.77	-0.15447	-0.0199983	-0.582516
612.345	-35812.2	-14204.3	19.7699	-0.17427	-0.0200004	-0.559582
612.362	-35812.1	-14204	19.7662	-0.188843	-0.0199998	-0.535544
612.379	-35811.9	-14203.7	19.7629	-0.208358	-0.0200001	-0.516372
612.396	-35811.8	-14203.4	19.7599	-0.217917	-0.02	-0.49928
612.413	-35811.7	-14203.1	19.7597	-0.227546	-0.02	-0.485766
612.43	-35811.6	-14202.7	19.756	-0.231442	-0.02	-0.472424
612.447	-35811.5	-14202.4	19.7527	-0.246412	-0.0199999	-0.455055
612.464	-35811.4	-14202.1	19.7491	-0.264083	-0.0200008	-0.43241
612.481	-35811.2	-14201.7	19.7461	-0.280292	-0.0199971	-0.410019
612.498	-35811.2	-14201.5	19.7417	-0.292002	-0.0200106	-0.38948
612.515	-35811	-14201.2	19.7355	-0.298847	-0.01995	-0.371067
612.532	-35810.9	-14200.8	19.7315	-0.304084	-0.0201887	-0.355731
612.549	-35810.8	-14200.5	19.7255	-0.309806	-0.0192049	-0.335395
612.566	-35810.7	-14200.2	19.7211	-0.326109	-0.0154475	-0.306759
612.583	-35810.6	-14199.9	19.7153	-0.350385	-0.0119729	-0.269304
612.6	-35810.5	-14199.6	19.7112	-0.386802	-0.00974907	-0.222916
612.617	-35810.4	-14199.2	19.7037	-0.426623	-0.0100085	-0.170488
612.634	-35810.2	-14198.9	19.6976	-0.465758	-0.0102387	-0.118868
612.651	-35810.1	-14198.6	19.6891	-0.509839	-0.00878872	-0.0615489
612.668	-35810	-14198.3	19.6788	-0.559223	-0.00507119	-0.00158614
612.685	-35809.9	-14198	19.6672	-0.604296	-0.00152914	0.0535263
612.702	-35809.8	-14197.7	19.6547	-0.644587	0.00024964	0.103577
612.719	-35809.7	-14197.3	19.6446	-0.673848	-7.13538e-05	0.143288
612.736	-35809.6	-14197	19.6351	-0.691362	2.44612e-05	0.173659
612.753	-35809.5	-14196.8	19.6227	-0.70106	-2.515e-05	0.202688
612.77	-35809.4	-14196.4	19.6088	-0.705206	8.59912e-05	0.231504
612.787	-35809.2	-14196.1	19.5952	-0.710286	-0.000318537	0.258574
612.804	-35809.1	-14195.8	19.5838	-0.717501	0.00191114	0.288824
612.821	-35809	-14195.5	19.5715	-0.724616	0.00548264	0.322671
612.838	-35808.9	-14195.1	19.5582	-0.728996	0.00909513	0.361929
612.855	-35808.8	-14194.9	19.5438	-0.732252	0.0101685	0.409939
612.872	-35808.7	-14194.5	19.533	-0.735719	0.00995414	0.46015
612.889	-35808.6	-14194.2	19.5209	-0.738986	0.0100122	0.512252
612.906	-35808.5	-14193.9	19.5066	-0.742525	0.00999734	0.575406
612.923	-35808.3	-14193.6	19.4931	-0.745824	0.010001	0.64393
612.94	-35808.2	-14193.3	19.4799	-0.749468	0.00999853	0.7133
612.957	-35808.1	-14193	19.4659	-0.750095	0.0100039	0.782753
612.974	-35808	-14192.6	19.452	-0.749977	0.00998475	0.840743
612.991	-35807.9	-14192.3	19.442	-0.749995	0.0100571	0.888552
613.008	-35807.8	-14192.1	19.4284	-0.750029	0.0098467	0.93285
613.025	-35807.7	-14191.7	19.4148	-0.749882	0.0128846	0.97533
613.042	-35807.6	-14191.4	19.4016	-0.752732	0.0162673	1.02118
613.059	-35807.5	-14191.1	19.3875	-0.75949	0.0198152	1.07625
613.076	-35807.3	-14190.8	19.3742	-0.76937	0.023055	1.12887
613.093	-35807.3	-14190.5	19.3576	-0.7795	0.0295672	1.17702
613.11	-35807.2	-14190.2	19.3433	-0.786667	0.0366667	1.22004
613.127	-35807	-14189.8	19.3267	-0.793333	0.0433333	1.25272
613.144	-35806.9	-14189.6	19.3133	-0.796667	0.05	1.27887
613.161	-35806.8	-14189.3	19.2957	-0.800098	0.0605634	1.29949
613.178	-35806.7	-14188.9	19.2826	-0.799996	0.0668864	1.31332
613.195	-35806.6	-14188.6	19.2692	-0.799917	0.0702893	1.32289
613.212	-35806.5	-14188.3	19.255	-0.795984	0.0776993	1.32834
613.229	-35806.4	-14188	19.2418	-0.789198	0.0880845	1.33005
613.246	-35806.3	-14187.7	19.2284	-0.782519	0.101666	1.32884
613.263	-35806.2	-14187.4	19.2142	-0.77545	0.115817	1.32754
613.28	-35806	-14187.1	19.201	-0.768848	0.128701	1.32545
613.297	-35805.9	-14186.8	19.1875	-0.762098	0.138088	1.32437
613.314	-35805.8	-14186.5	19.1735	-0.75504	0.144719	1.32363
613.331	-35805.7	-14186.1	19.1601	-0.748511	0.152269	1.32485
613.348	-35805.6	-14185.9	19.1472	-0.741499	0.161777	1.32626
613.365	-35805.5	-14185.6	19.1372	-0.735588	0.16948	1.32806
613.382	-35805.4	-14185.2	19.1264	-0.73151	0.178858	1.32801
613.399	-35805.3	-14185	19.1125	-0.725511	0.185684	1.32713
613.416	-35805.2	-14184.6	19.0983	-0.721085	0.190473	1.32332
613.433	-35805	-14184.3	19.0863	-0.715362	0.190651	1.31758
613.45	-35805	-14184	19.0763	-0.711147	0.194889	1.30541
613.467	-35804.8	-14183.7	19.0657	-0.703988	0.196944	1.28679
613.484	-35804.7	-14183.4	19.0562	-0.696253	0.196603	1.26345
613.501	-35804.6	-14183.1	19.0444	-0.685574	0.196646	1.23727
613.518	-35804.5	-14182.8	19.0303	-0.675159	0.196828	1.21206
613.535	-35804.4	-14182.5	19.0169	-0.665648	0.195696	1.19056
613.552	-35804.3	-14182.2	19.0048	-0.653579	0.190095	1.17031
613.569	-35804.2	-14181.9	18.9947	-0.639435	0.18339	1.15161
613.586	-35804.1	-14181.6	18.9848	-0.626401	0.17471	1.13575
613.603	-35804	-14181.3	18.9744	-0.612488	0.166088	1.11959
613.62	-35803.9	-14181	18.9641	-0.598726	0.158245	1.10121
613.637	-35803.7	-14180.7	18.9542	-0.585605	0.144087	1.07809
613.654	-35803.6	-14180.4	18.9438	-0.571631	0.125932	1.04821
613.671	-35803.5	-14180.1	18.9331	-0.558035	0.110907	1.0175
613.688	-35803.4	-14179.8	18.926	-0.544502	0.0988678	0.991093
613.705	-35803.3	-14179.5	18.9163	-0.532939	0.0797239	0.967344
613.722	-35803.2	-14179.2	18.9087	-0.522951	0.0607764	0.94574
613.739	-35803.1	-14178.9	18.8995	-0.51175	0.0490382	0.919481
613.756	-35803	-14178.6	18.8918	-0.489458	0.0418743	0.881594
613.773	-35802.9	-14178.2	18.8822	-0.465398	0.032229	0.838025
613.79	-35802.8	-14178	18.8749	-0.441907	0.0247803	0.795583
613.807	-35802.7	-14177.7	18.8677	-0.420759	0.0179228	0.750294
613.824	-35802.5	-14177.3	18.8641	-0.392691	0.0112047	0.700249
613.841	-35802.4	-14177.1	18.8577	-0.354609	0.00431918	0.6406
613.858	-35802.3	-14176.8	18.8539	-0.305839	0.000341669	0.567595
613.875	-35802.2	-14176.4	18.8474	-0.258732	-0.00290158	0.495359
613.892	-35802.1	-14176.2	18.8437	-0.209888	-0.00638192	0.420298
613.909	-35802	-14175.9	18.8401	-0.147358	-0.00681221	0.333191
613.926	-35801.9	-14175.5	18.84	-0.0774492	-0.00342799	0.243778
613.943	-35801.8	-14175.3	18.84	-0.00754979	-0.00343061	0.154596
613.96	-35801.7	-14175	18.84	0.0633333	0	0.0642702
613.977	-35801.6	-14174.6	18.8433	0.12	1.24072e-14	-0.0130719
613.994	-35801.5	-14174.4	18.8467	0.166667	0.00333333	-0.08061
614.011	-35801.4	-14174.1	18.8536	0.209021	0.00363839	-0.142873
614.028	-35801.2	-14173.7	18.857	0.249193	0.01392	-0.198188
614.045	-35801.1	-14173.5	18.8636	0.296236	0.0202549	-0.256506
614.062	-35801	-14173.2	18.8673	0.345753	0.0236485	-0.325075
614.079	-35800.9	-14172.8	18.8741	0.391693	0.0273296	-0.392519
614.096	-35800.8	-14172.6	18.8811	0.431121	0.0340234	-0.461223
614.113	-35800.7	-14172.3	18.8919	0.465281	0.0366775	-0.525861
614.13	-35800.6	-14171.9	18.9017	0.490997	0.0372348	-0.577923
614.147	-35800.5	-14171.7	18.9119	0.513541	0.045187	-0.618992
614.164	-35800.4	-14171.3	18.9224	0.530182	0.0553223	-0.651032
614.181	-35800.3	-14171	18.9323	0.542469	0.0611829	-0.670962
614.198	-35800.2	-14170.7	18.9425	0.552576	0.0694566	-0.687745
614.215	-35800.1	-14170.4	18.953	0.562262	0.08449	-0.702816
614.232	-35799.9	-14170.1	18.9629	0.568751	0.0957327	-0.717444
614.249	-35799.8	-14169.8	18.9731	0.574423	0.102009	-0.730773
614.266	-35799.7	-14169.5	18.9836	0.578936	0.108842	-0.743418
614.283	-35799.6	-14169.2	18.9935	0.584628	0.116787	-0.753169
614.3	-35799.5	-14168.9	19.0037	0.588871	0.125963	-0.763983
614.317	-35799.4	-14168.6	19.0142	0.595941	0.133785	-0.775082
614.334	-35799.3	-14168.3	19.024	0.604014	0.144175	-0.78637
614.351	-35799.2	-14168	19.0344	0.613183	0.154265	-0.795981
614.368	-35799.1	-14167.7	19.0448	0.620026	0.165122	-0.803587
614.385	-35798.9	-14167.4	19.0546	0.62511	0.173048	-0.808287
614.402	-35798.8	-14167.1	19.065	0.628466	0.181425	-0.811787
614.419	-35798.7	-14166.8	19.0752	0.630489	0.191766	-0.813113
614.436	-35798.6	-14166.5	19.0843	0.629058	0.201499	-0.810949
614.453	-35798.5	-14166.2	19.0964	0.622606	0.210257	-0.801954
614.47	-35798.4	-14165.9	19.1109	0.608136	0.216867	-0.786319
614.487	-35798.3	-14165.6	19.122	0.591253	0.223397	-0.767972
614.504	-35798.2	-14165.3	19.1326	0.573771	0.230761	-0.749711
614.521	-35798.1	-14165	19.1405	0.55825	0.235216	-0.734728
614.538	-35797.9	-14164.7	19.1492	0.547151	0.240554	-0.723727
614.555	-35797.9	-14164.4	19.1575	0.538707	0.245687	-0.715674
614.572	-35797.7	-14164	19.1662	0.534427	0.24876	-0.710361
614.589	-35797.6	-14163.7	19.1765	0.530812	0.252197	-0.707719
614.606	-35797.5	-14163.5	19.1868	0.530245	0.255466	-0.704934
614.623	-35797.4	-14163.1	19.1974	0.526028	0.259677	-0.699659
614.64	-35797.3	-14162.8	19.2048	0.514896	0.257596	-0.688594
614.657	-35797.2	-14162.6	19.2117	0.49499	0.256787	-0.671931
614.674	-35797	-14162.2	19.2182	0.4768	0.253966	-0.654972
614.691	-35796.9	-14161.9	19.2274	0.462887	0.253502	-0.641218
614.708	-35796.8	-14161.6	19.2384	0.45175	0.250527	-0.629405
614.725	-35796.7	-14161.3	19.2456	0.441851	0.249943	-0.618567
614.742	-35796.6	-14161	19.2521	0.429577	0.247857	-0.605386
614.759	-35796.5	-14160.7	19.2592	0.409437	0.238039	-0.585453
614.776	-35796.4	-14160.4	19.2658	0.385899	0.227647	-0.561809
614.793	-35796.3	-14160.1	19.2728	0.365723	0.220721	-0.53492
614.81	-35796.2	-14159.8	19.2764	0.344527	0.213828	-0.506084
614.827	-35796	-14159.4	19.283	0.324658	0.203969	-0.476661
614.844	-35795.9	-14159.2	19.2864	0.298343	0.193824	-0.446417
614.861	-35795.8	-14158.9	19.2933	0.27	0.186667	-0.410675
614.878	-35795.7	-14158.5	19.2967	0.243333	0.176667	-0.377996
614.895	-35795.6	-14158.2	19.3033	0.22	0.163333	-0.345316
614.912	-35795.5	-14157.9	19.3069	0.19179	0.156436	-0.312905
614.929	-35795.3	-14157.6	19.3101	0.168652	0.153078	-0.280208
614.946	-35795.2	-14157.3	19.3101	0.145366	0.14612	-0.244954
614.963	-35795.1	-14157	19.3138	0.124078	0.135355	-0.20179
614.98	-35795	-14156.7	19.3171	0.100467	0.125772	-0.158281
614.997	-35794.9	-14156.4	19.3202	0.0775927	0.11914	-0.114723
615.014	-35794.8	-14156.1	19.3199	0.060771	0.112555	-0.0739631
615.031	-35794.7	-14155.7	19.32	0.0477616	0.109184	-0.0400428
615.048	-35794.6	-14155.5	19.32	0.0340392	0.101765	-0.00518435
615.065	-35794.4	-14155.2	19.32	0.0143767	0.0900308	0.0376993
615.082	-35794.3	-14154.8	19.32	-0.0133284	0.0781098	0.0843795
615.099	-35794.2	-14154.5	19.32	-0.0449741	0.0710494	0.135389
615.116	-35794.1	-14154.2	19.3202	-0.0787347	0.0611154	0.184342
615.133	-35794	-14153.9	19.3193	-0.10402	0.0539784	0.222838
615.15	-35793.9	-14153.6	19.3156	-0.124954	0.044227	0.253198
615.167	-35793.8	-14153.3	19.3119	-0.137486	0.0377748	0.273978
615.184	-35793.6	-14153	19.3099	-0.144774	0.0307067	0.285658
615.201	-35793.5	-14152.7	19.3091	-0.148835	0.0254134	0.293048
615.218	-35793.4	-14152.4	19.3052	-0.15595	0.0206968	0.298639
615.235	-35793.3	-14152	19.302	-0.164017	0.0149394	0.303473
615.252	-35793.2	-14151.8	19.2985	-0.173165	0.0119738	0.308563
615.269	-35793.1	-14151.5	19.2952	-0.180105	0.00835988	0.313027
615.286	-35792.9	-14151.1	19.2914	-0.184811	0.00519943	0.313891
615.303	-35792.9	-14150.9	19.29	-0.189949	0.00142052	0.30946
615.32	-35792.7	-14150.5	19.2886	-0.195413	-0.000281062	0.299484
615.337	-35792.6	-14150.2	19.2848	-0.198608	7.48513e-05	0.28743
615.354	-35792.5	-14149.9	19.2815	-0.200246	-1.80443e-05	0.273634
615.371	-35792.4	-14149.6	19.278	-0.199933	6.51142e-06	0.260289
615.388	-35792.3	-14149.3	19.2747	-0.200012	-7.41237e-06	0.246528
615.405	-35792.2	-14149	19.2712	-0.200017	2.13854e-05	0.227873
615.422	-35792	-14148.7	19.2678	-0.199916	-8.49954e-05	0.204883
615.439	-35791.9	-14148.4	19.2645	-0.200318	0.000318506	0.178784
615.456	-35791.8	-14148.1	19.261	-0.197849	-0.00215134	0.15012
615.473	-35791.7	-14147.8	19.2576	-0.19433	-0.00567089	0.121971
615.49	-35791.6	-14147.5	19.2543	-0.190717	-0.00928023	0.0979056
615.507	-35791.5	-14147.2	19.2508	-0.189866	-0.0101435	0.0771048
615.524	-35791.3	-14146.8	19.2474	-0.190036	-0.00992555	0.0625878
615.541	-35791.2	-14146.5	19.2441	-0.18999	-0.0101529	0.0515373
615.558	-35791.1	-14146.3	19.2406	-0.190002	-0.00956519	0.0410099
615.575	-35791	-14145.9	19.2372	-0.189999	-0.0154162	0.0311162
615.592	-35790.9	-14145.6	19.234	-0.19	-0.0217481	0.0207715
615.609	-35790.8	-14145.3	19.2303	-0.19	-0.0325478	0.00758859
615.626	-35790.7	-14145	19.2293	-0.19	-0.0331379	0.00280851
615.643	-35790.6	-14144.7	19.2243	-0.19	-0.041557	-0.0144796
615.66	-35790.5	-14144.4	19.22	-0.19	-0.0465485	-0.025924
615.677	-35790.3	-14144.1	19.2201	-0.19	-0.0529019	-0.0312574
615.694	-35790.2	-14143.8	19.2169	-0.19	-0.0594916	-0.0357574
615.711	-35790.1	-14143.5	19.2133	-0.19	-0.07	-0.0381264
615.728	-35790	-14143.1	19.21	-0.19	-0.0766667	-0.0392157
615.745	-35789.9	-14142.9	19.2067	-0.19	-0.0833333	-0.0392157
615.762	-35789.8	-14142.6	19.2031	-0.189911	-0.0905289	-0.0404334
615.779	-35789.6	-14142.2	19.1998	-0.186383	-0.100533	-0.0438403
615.796	-35789.5	-14142	19.1965	-0.179425	-0.106912	-0.0493822
615.813	-35789.4	-14141.7	19.1929	-0.168984	-0.110512	-0.0549908
615.83	-35789.3	-14141.3	19.1899	-0.162601	-0.117869	-0.0580133
615.847	-35789.2	-14141	19.1898	-0.155907	-0.132009	-0.0601511
615.864	-35789.1	-14140.7	19.186	-0.148323	-0.149493	-0.0626423
615.881	-35789	-14140.4	19.1827	-0.138588	-0.161713	-0.0658245
615.898	-35788.9	-14140.1	19.1798	-0.132127	-0.172403	-0.0679157
615.915	-35788.8	-14139.8	19.1802	-0.125218	-0.185723	-0.0702898
615.932	-35788.6	-14139.5	19.1794	-0.117673	-0.190765	-0.0743294
615.949	-35788.5	-14139.2	19.1758	-0.102182	-0.194484	-0.083067
615.966	-35788.4	-14138.9	19.1722	-0.0798093	-0.203437	-0.0953235
615.983	-35788.3	-14138.6	19.1697	-0.056598	-0.217553	-0.108262
616	-35788.2	-14138.3	19.1701	-0.0325887	-0.229812	-0.119802
616.017	-35788.1	-14138	19.17	-0.00914347	-0.241186	-0.129541
616.034	-35788	-14137.6	19.17	0.0102213	-0.254252	-0.138233
616.051	-35787.9	-14137.4	19.1701	0.0306688	-0.261791	-0.149172
616.068	-35787.7	-14137.1	19.1698	0.0526692	-0.264111	-0.162129
616.085	-35787.6	-14136.7	19.1711	0.0767334	-0.270387	-0.17273
616.102	-35787.5	-14136.5	19.1748	0.0976511	-0.280189	-0.180754
616.119	-35787.4	-14136.2	19.1785	0.115036	-0.285115	-0.185865
616.136	-35787.3	-14135.9	19.1803	0.128388	-0.288183	-0.189032
616.153	-35787.2	-14135.5	19.1797	0.1387	-0.291591	-0.191202
616.17	-35787.1	-14135.2	19.1816	0.145665	-0.295485	-0.19321
616.187	-35786.9	-14134.9	19.185	0.148471	-0.296542	-0.197042
616.204	-35786.9	-14134.6	19.1889	0.150526	-0.298514	-0.202895
616.221	-35786.7	-14134.3	19.19	0.148169	-0.300353	-0.209774
616.238	-35786.6	-14134	19.1917	0.14479	-0.299836	-0.21657
616.255	-35786.5	-14133.7	19.1954	0.140896	-0.300283	-0.226017
616.272	-35786.4	-14133.4	19.1992	0.140178	-0.298034	-0.23651
616.289	-35786.3	-14133.1	19.1999	0.136743	-0.294491	-0.243885
616.306	-35786.2	-14132.8	19.2021	0.124612	-0.291009	-0.244974
616.323	-35786.1	-14132.4	19.2057	0.108345	-0.287784	-0.240206
616.34	-35786	-14132.1	19.2093	0.0913523	-0.28257	-0.235837
616.357	-35785.9	-14131.9	19.2101	0.0765468	-0.272273	-0.235649
616.374	-35785.7	-14131.5	19.21	0.0629973	-0.264977	-0.240485
616.391	-35785.6	-14131.2	19.21	0.0502996	-0.255791	-0.244785
616.408	-35785.5	-14130.9	19.21	0.0309829	-0.245567	-0.243743
616.425	-35785.4	-14130.6	19.21	0.00475226	-0.229742	-0.236921
616.442	-35785.3	-14130.3	19.21	-0.021788	-0.213078	-0.226557
616.459	-35785.2	-14130	19.21	-0.0502083	-0.19513	-0.213067
616.476	-35785.1	-14129.7	19.21	-0.0739637	-0.184216	-0.197895
616.493	-35785	-14129.4	19.2102	-0.0974583	-0.177366	-0.182586
616.51	-35784.9	-14129.1	19.2069	-0.115765	-0.170595	-0.168494
616.527	-35784.8	-14128.8	19.2036	-0.129334	-0.157458	-0.157445
616.544	-35784.6	-14128.5	19.2001	-0.139414	-0.144279	-0.147655
616.561	-35784.5	-14128.2	19.2	-0.15	-0.126667	-0.137255
616.578	-35784.4	-14127.8	19.1967	-0.16	-0.116667	-0.127451
616.595	-35784.3	-14127.5	19.1933	-0.17	-0.106667	-0.116558
616.612	-35784.2	-14127.2	19.1898	-0.184155	-0.0995956	-0.103759
616.629	-35784.1	-14126.9	19.1865	-0.197494	-0.0930384	-0.0896165
616.646	-35784	-14126.6	19.1831	-0.210575	-0.0898533	-0.0765532
616.663	-35783.9	-14126.3	19.1796	-0.217456	-0.0859767	-0.064188
616.68	-35783.7	-14126	19.1763	-0.223878	-0.0793498	-0.0570023
616.697	-35783.6	-14125.7	19.1729	-0.227094	-0.0765665	-0.051865
616.714	-35783.5	-14125.4	19.1694	-0.230251	-0.0766972	-0.049856
616.731	-35783.4	-14125.1	19.1662	-0.229931	-0.0766838	-0.048957
616.748	-35783.3	-14124.8	19.1622	-0.230025	-0.076568	-0.0490421
616.765	-35783.2	-14124.5	19.1555	-0.229952	-0.0772238	-0.0489789
616.782	-35783.1	-14124.1	19.1527	-0.230161	-0.0807436	-0.0491696
616.799	-35783	-14123.9	19.1491	-0.229359	-0.0845587	-0.0505022
616.816	-35782.9	-14123.6	19.1457	-0.225815	-0.0930034	-0.0534445
616.833	-35782.7	-14123.2	19.1424	-0.221449	-0.102071	-0.0578687
616.85	-35782.7	-14123	19.139	-0.215529	-0.109408	-0.0626743
616.867	-35782.5	-14122.6	19.1355	-0.211065	-0.120522	-0.0680639
616.884	-35782.4	-14122.3	19.1322	-0.205418	-0.129409	-0.0726606
616.901	-35782.3	-14122	19.1288	-0.200946	-0.134915	-0.0779247
616.918	-35782.2	-14121.7	19.1253	-0.195092	-0.137421	-0.0828027
616.935	-35782.1	-14121.4	19.122	-0.190956	-0.144042	-0.0881408
616.952	-35782	-14121.1	19.1185	-0.1839	-0.152022	-0.0946175
616.969	-35781.9	-14120.8	19.1152	-0.17547	-0.155086	-0.103112
616.986	-35781.8	-14120.5	19.1114	-0.165555	-0.156631	-0.112642
617.003	-35781.7	-14120.2	19.11	-0.15364	-0.158257	-0.124652
617.02	-35781.6	-14119.9	19.1085	-0.13926	-0.160372	-0.137311
617.037	-35781.4	-14119.6	19.1049	-0.127536	-0.159897	-0.148081
617.054	-35781.3	-14119.3	19.1012	-0.119605	-0.160039	-0.157407
617.071	-35781.2	-14119	19.0997	-0.111266	-0.159931	-0.166789
617.088	-35781.1	-14118.7	19.1004	-0.0991569	-0.160238	-0.177839
617.105	-35781	-14118.4	19.0981	-0.0846726	-0.158373	-0.190586
617.122	-35780.9	-14118	19.0945	-0.0733235	-0.15247	-0.202321
617.139	-35780.8	-14117.7	19.0909	-0.0633939	-0.145721	-0.211685
617.156	-35780.7	-14117.5	19.0898	-0.0550921	-0.138664	-0.219454
617.173	-35780.6	-14117.1	19.09	-0.0503537	-0.132262	-0.223154
617.19	-35780.5	-14116.8	19.09	-0.0518184	-0.122891	-0.2223
617.207	-35780.4	-14116.5	19.09	-0.0580203	-0.114781	-0.216476
617.224	-35780.3	-14116.3	19.09	-0.0676421	-0.108411	-0.208091
617.241	-35780.1	-14115.9	19.0899	-0.077333	-0.0995042	-0.197757
617.258	-35780	-14115.6	19.0902	-0.0907707	-0.0858029	-0.18533
617.275	-35779.9	-14115.3	19.0873	-0.104327	-0.0744587	-0.172168
617.292	-35779.8	-14115	19.084	-0.117801	-0.0706965	-0.160055
617.309	-35779.7	-14114.7	19.0802	-0.128822	-0.064222	-0.148296
617.326	-35779.6	-14114.4	19.0801	-0.138857	-0.0574968	-0.138537
617.343	-35779.5	-14114.1	19.0769	-0.149237	-0.0503068	-0.126012
617.36	-35779.4	-14113.8	19.0735	-0.16555	-0.0469113	-0.11587
617.377	-35779.3	-14113.4	19.0702	-0.185461	-0.0404464	-0.114046
617.394	-35779.2	-14113.2	19.0669	-0.205549	-0.0336554	-0.129137
617.411	-35779.1	-14112.9	19.0633	-0.223333	-0.03	-0.166667
617.428	-35778.9	-14112.5	19.06	-0.24	-0.03	-0.223312
617.445	-35778.8	-14112.2	19.0567	-0.256667	-0.03	-0.299564
617.462	-35778.7	-14112	19.053	-0.270571	-0.0300297	-0.395697
617.479	-35778.6	-14111.7	19.0464	-0.277038	-0.0298914	-0.488999
617.496	-35778.5	-14111.3	19.043	-0.283629	-0.0264491	-0.580746
617.513	-35778.4	-14111	19.0361	-0.287083	-0.0228613	-0.676524
617.53	-35778.3	-14110.7	19.0327	-0.290167	-0.0199115	-0.76511
617.547	-35778.2	-14110.4	19.0261	-0.289957	-0.0197768	-0.849415
617.564	-35778.1	-14110.1	19.0223	-0.290014	-0.0160158	-0.922087
617.581	-35778	-14109.8	19.0159	-0.290003	-0.01267	-0.977388
617.598	-35777.9	-14109.5	19.0122	-0.289976	-0.00979307	-1.02943
617.615	-35777.8	-14109.2	19.0057	-0.29013	-0.0100692	-1.09184
617.632	-35777.7	-14108.9	19.0019	-0.289465	-0.00997886	-1.16161
617.649	-35777.5	-14108.6	18.9957	-0.285812	-0.0100152	-1.236
617.666	-35777.5	-14108.3	18.9916	-0.282185	-0.0099486	-1.30791
617.683	-35777.3	-14108	18.9853	-0.27973	-0.010189	-1.36456
617.7	-35777.2	-14107.7	18.9824	-0.280068	-0.00920507	-1.41721
617.717	-35777.1	-14107.4	18.9787	-0.27998	-0.00544642	-1.46713
617.734	-35777	-14107	18.9758	-0.280005	-0.00197728	-1.51425
617.751	-35776.9	-14106.8	18.9708	-0.279999	0.000266771	-1.56172
617.768	-35776.8	-14106.5	18.9652	-0.28	-7.7366e-05	-1.60679
617.785	-35776.7	-14106.2	18.9607	-0.28	2.06119e-05	-1.64502
617.802	-35776.6	-14105.9	18.9552	-0.28	-5.04935e-06	-1.68499
617.819	-35776.5	-14105.5	18.9502	-0.28	1.4352e-06	-1.72856
617.836	-35776.3	-14105.2	18.9451	-0.28	-3.82046e-07	-1.77242
617.853	-35776.3	-14105	18.94	-0.28	9.20597e-08	-1.81786
617.87	-35776.1	-14104.6	18.9348	-0.28	-2.57727e-08	-1.8606
617.887	-35776	-14104.3	18.9299	-0.28	6.85382e-09	-1.89978
617.904	-35775.9	-14104	18.9245	-0.28	-1.6175e-09	-1.93905
617.921	-35775.8	-14103.8	18.9215	-0.28	4.44915e-10	-1.97328
617.938	-35775.7	-14103.4	18.9179	-0.28	-1.08377e-10	-1.99886
617.955	-35775.6	-14103.1	18.9149	-0.28	-9.05777e-12	-2.01905
617.972	-35775.5	-14102.8	18.9088	-0.28	1.39142e-10	-2.03405
617.989	-35775.4	-14102.5	18.9047	-0.28	-5.48018e-10	-2.04468
618.006	-35775.3	-14102.2	18.8986	-0.28	1.84422e-09	-2.05341
618.023	-35775.2	-14102	18.8944	-0.28	-7.34328e-09	-2.05959
618.04	-35775.1	-14101.6	18.8885	-0.28	2.75246e-08	-2.06417
618.057	-35775	-14101.3	18.8843	-0.28	-8.86574e-08	-2.06786
618.074	-35774.9	-14101	18.8781	-0.28	3.49493e-07	-2.07111
618.091	-35774.8	-14100.7	18.8743	-0.28	-1.3092e-06	-2.07445
618.108	-35774.6	-14100.4	18.8678	-0.28	3.95482e-06	-2.07702
618.125	-35774.6	-14100.1	18.8638	-0.28	-1.54586e-05	-2.07834
618.142	-35774.4	-14099.8	18.8607	-0.28	5.7877e-05	-2.07845
618.159	-35774.3	-14099.5	18.857	-0.28	-0.000155458	-2.07843
618.176	-35774.2	-14099.2	18.8539	-0.28	0.00289301	-2.07843
618.193	-35774.1	-14098.9	18.8473	-0.28	0.00623593	-2.07843
618.21	-35774	-14098.6	18.8436	-0.28	0.00987838	-2.07843
618.227	-35773.9	-14098.3	18.837	-0.28	0.0100323	-2.07845
618.244	-35773.8	-14098	18.8336	-0.28	0.00999152	-2.07744
618.261	-35773.7	-14097.7	18.8267	-0.28	0.01	-2.07516
618.278	-35773.6	-14097.4	18.8233	-0.28	0.01	-2.0719
618.295	-35773.5	-14097.1	18.8167	-0.28	0.01	-2.06972
618.312	-35773.4	-14096.8	18.813	-0.279992	0.01	-2.06859
618.329	-35773.2	-14096.4	18.8064	-0.280029	0.00999999	-2.06867
618.346	-35773.1	-14096.2	18.8032	-0.279892	0.01	-2.0685
618.363	-35773	-14095.9	18.7996	-0.280871	0.01	-2.06185
618.38	-35772.9	-14095.6	18.7961	-0.299932	0.01	-2.04269
618.397	-35772.8	-14095.3	18.7891	-0.339058	0.01	-2.00527
618.414	-35772.7	-14095	18.7821	-0.398302	0.01	-1.94577
618.431	-35772.6	-14094.7	18.7756	-0.475146	0.01	-1.8699
618.448	-35772.5	-14094.4	18.7684	-0.576609	0.01	-1.7745
618.465	-35772.4	-14094.1	18.7569	-0.693248	0.01	-1.66547
618.482	-35772.3	-14093.8	18.7437	-0.79648	0.01	-1.5656
618.499	-35772.2	-14093.5	18.7294	-0.892865	0.01	-1.467
618.516	-35772.1	-14093.2	18.7117	-0.993447	0.01	-1.36173
618.533	-35772	-14092.9	18.6945	-1.08983	0.01	-1.25921
618.55	-35771.9	-14092.5	18.6737	-1.17534	0.01	-1.15482
618.567	-35771.8	-14092.3	18.6528	-1.24849	0.01	-1.05997
618.584	-35771.7	-14092	18.633	-1.29566	0.01	-0.975727
618.601	-35771.6	-14091.7	18.6127	-1.34649	0.01	-0.88154
618.618	-35771.5	-14091.4	18.5908	-1.41079	0.01	-0.769458
618.635	-35771.4	-14091.1	18.566	-1.48608	0.01	-0.65207
618.652	-35771.2	-14090.8	18.5386	-1.56389	0.01	-0.520927
618.669	-35771.1	-14090.5	18.509	-1.62976	0.01	-0.378902
618.686	-35771	-14090.2	18.4809	-1.68377	0.01	-0.235651
618.703	-35770.9	-14089.9	18.452	-1.73515	0.01	-0.0825304
618.72	-35770.8	-14089.6	18.4205	-1.78509	0.01	0.0590153
618.737	-35770.7	-14089.3	18.3911	-1.83257	0.01	0.178597
618.754	-35770.6	-14089	18.3597	-1.88368	0.01	0.289786
618.771	-35770.5	-14088.7	18.3291	-1.9279	0.01	0.389011
618.788	-35770.4	-14088.4	18.2976	-1.96455	0.00999996	0.474354
618.805	-35770.3	-14088.1	18.2623	-2.00431	0.0100001	0.557704
618.822	-35770.2	-14087.9	18.2285	-2.05006	0.00999947	0.634319
618.839	-35770.1	-14087.5	18.1934	-2.09683	0.010002	0.702533
618.856	-35770	-14087.2	18.1547	-2.14358	0.00999331	0.76567
618.873	-35769.9	-14087	18.1173	-2.18533	0.0100266	0.815183
618.89	-35769.8	-14086.7	18.081	-2.22437	0.00990015	0.851332
618.907	-35769.7	-14086.4	18.0428	-2.26736	0.0103216	0.880823
618.924	-35769.6	-14086.1	18.0024	-2.30054	0.00724154	0.902333
618.941	-35769.5	-14085.8	17.9657	-2.32499	0.00686485	0.917526
618.958	-35769.4	-14085.5	17.924	-2.3439	0.00381058	0.928659
618.975	-35769.3	-14085.3	17.8864	-2.3579	0.00346074	0.936757
618.992	-35769.2	-14084.9	17.8474	-2.3685	0.000503555	0.942456
619.009	-35769.1	-14084.6	17.8049	-2.37585	-8.41465e-05	0.947273
619.026	-35769	-14084.4	17.7646	-2.38271	2.36269e-05	0.949729
619.043	-35768.9	-14084.1	17.7249	-2.38632	-1.01244e-05	0.950866
619.06	-35768.8	-14083.8	17.6825	-2.38979	9.22738e-06	0.951983
619.077	-35768.7	-14083.5	17.6423	-2.39315	-3.28545e-05	0.954078
619.094	-35768.6	-14083.2	17.6024	-2.39644	0.00012219	0.957337
619.111	-35768.5	-14083	17.56	-2.4	-0.00333333	0.959695
619.128	-35768.4	-14082.7	17.52	-2.4	-0.00333333	0.960784
619.145	-35768.3	-14082.4	17.48	-2.4	-0.00333333	0.960784
619.162	-35768.2	-14082.1	17.441	-2.4	-0.00346508	0.960786
619.179	-35768.1	-14081.9	17.401	-2.4	-0.00677721	0.960784
619.196	-35768	-14081.5	17.3609	-2.4	-0.00664706	0.960782
619.213	-35767.9	-14081.3	17.3185	-2.39998	-0.00660493	0.960799
619.23	-35767.8	-14081	17.2787	-2.40007	-0.00695823	0.960725
619.247	-35767.7	-14080.7	17.2384	-2.39974	-0.0101994	0.959487
619.264	-35767.6	-14080.5	17.196	-2.39603	-0.00989298	0.956961
619.281	-35767.5	-14080.2	17.1564	-2.39267	-0.010152	0.953759
619.298	-35767.4	-14079.9	17.1159	-2.38979	-0.00948014	0.951799
619.315	-35767.3	-14079.6	17.0737	-2.39007	-0.00633525	0.950868
619.332	-35767.2	-14079.4	17.0341	-2.38998	-0.00672474	0.951155
619.349	-35767.1	-14079.1	16.9934	-2.39	-0.00676453	0.952437
619.366	-35767	-14078.8	16.9513	-2.39	-0.00601799	0.955535
619.383	-35766.9	-14078.5	16.9118	-2.39	-0.00210481	0.961727
619.4	-35766.8	-14078.2	16.8709	-2.39	0.000234221	0.972418
619.417	-35766.7	-14078	16.8289	-2.39	-6.98357e-05	0.988005
619.434	-35766.6	-14077.7	16.7895	-2.39	1.86194e-05	1.00642
619.451	-35766.5	-14077.4	16.7484	-2.38999	-4.62387e-06	1.03884
619.468	-35766.4	-14077.2	16.7062	-2.39006	1.34096e-06	1.1019
619.485	-35766.3	-14076.9	16.6685	-2.38978	-3.5726e-07	1.20438
619.502	-35766.2	-14076.6	16.6295	-2.39079	8.75191e-08	1.34795
619.519	-35766.1	-14076.4	16.5874	-2.38525	-2.4876e-08	1.50291
619.536	-35766	-14076.1	16.5483	-2.36786	6.6219e-09	1.62978
619.553	-35765.9	-14075.8	16.5063	-2.34533	-1.59565e-09	1.72841
619.57	-35765.9	-14075.6	16.467	-2.31968	4.46711e-10	1.79142
619.587	-35765.8	-14075.3	16.4291	-2.28956	-1.18799e-10	1.82197
619.604	-35765.7	-14075	16.3891	-2.24215	2.80476e-11	1.82993
619.621	-35765.6	-14074.8	16.3512	-2.19244	-7.76036e-12	1.81952
619.638	-35765.5	-14074.5	16.3175	-2.14246	2.06149e-12	1.79849
619.655	-35765.4	-14074.3	16.2803	-2.08741	-4.74108e-13	1.75771
619.672	-35765.3	-14074	16.2447	-2.00499	1.29626e-13	1.696
619.689	-35765.2	-14073.8	16.2118	-1.90701	-3.31101e-14	1.61454
619.706	-35765.1	-14073.5	16.1792	-1.79506	3.04304e-15	1.5209
619.723	-35765	-14073.3	16.1484	-1.70399	1.6309e-14	1.43802
619.74	-35764.9	-14073	16.1212	-1.63569	-6.83939e-14	1.37253
619.757	-35764.8	-14072.7	16.0933	-1.57359	2.21961e-13	1.31452
619.774	-35764.8	-14072.5	16.0662	-1.5185	-8.75414e-13	1.26371
619.791	-35764.7	-14072.2	16.0395	-1.47076	3.27941e-12	1.21823
619.808	-35764.6	-14071.9	16.0142	-1.42651	-9.90643e-12	1.17735
619.825	-35764.5	-14071.7	15.9907	-1.39742	3.87222e-11	1.14609
619.842	-35764.4	-14071.4	15.9676	-1.37398	-1.44976e-10	1.12403
619.859	-35764.3	-14071.2	15.9427	-1.35475	3.89408e-10	1.10988
619.876	-35764.2	-14071	15.9222	-1.34979	-1.51088e-09	1.10742
619.893	-35764.1	-14070.7	15.9024	-1.35534	5.65402e-09	1.11427
619.91	-35764	-14070.4	15.8813	-1.36923	-1.13934e-08	1.12566
619.927	-35763.9	-14070.2	15.858	-1.37944	4.39179e-08	1.13668
619.944	-35763.8	-14069.9	15.8348	-1.38948	-1.64278e-07	1.14547
619.961	-35763.8	-14069.6	15.81	-1.39667	0	1.15359
619.978	-35763.7	-14069.4	15.7867	-1.40333	0	1.15904
619.995	-35763.6	-14069.1	15.7633	-1.40667	0	1.1634
620.012	-35763.5	-14068.9	15.7386	-1.41021	3.78293e-05	1.16686
620.029	-35763.4	-14068.7	15.7153	-1.41352	-0.000144972	1.17013
620.046	-35763.3	-14068.4	15.6919	-1.4169	-0.00341277	1.17337
620.063	-35763.2	-14068.1	15.6671	-1.42017	-0.00351004	1.17558
620.08	-35763.1	-14067.9	15.6441	-1.41995	-0.00711368	1.17651
620.097	-35763	-14067.6	15.6201	-1.42001	-0.0103885	1.17646
620.114	-35762.9	-14067.4	15.5921	-1.42	-0.013988	1.17647
620.131	-35762.9	-14067.2	15.5694	-1.42	-0.0170829	1.17647
620.148	-35762.8	-14066.9	15.5456	-1.42	-0.0212294	1.17647
620.165	-35762.7	-14066.7	15.5212	-1.42	-0.0272799	1.17647
620.182	-35762.6	-14066.4	15.4972	-1.42	-0.0265141	1.17647
620.199	-35762.5	-14066.1	15.4707	-1.42	-0.0266642	1.17647
620.216	-35762.4	-14065.9	15.4455	-1.42	-0.0268627	1.17647
620.233	-35762.3	-14065.7	15.4196	-1.42	-0.0257963	1.17647
620.25	-35762.2	-14065.4	15.3962	-1.42	-0.0229833	1.17647
620.267	-35762.2	-14065.2	15.3716	-1.42	-0.0235544	1.17647
620.284	-35762.1	-14064.9	15.3486	-1.42	-0.0226901	1.17647
620.301	-35762	-14064.7	15.3246	-1.42002	-0.0175615	1.17646
620.318	-35761.9	-14064.4	15.3002	-1.41992	-0.0113414	1.17654
620.335	-35761.8	-14064.2	15.2772	-1.42029	-0.00981876	1.17615
620.352	-35761.7	-14063.9	15.2531	-1.41869	-0.0100612	1.17468
620.369	-35761.6	-14063.7	15.2288	-1.41547	-0.00991142	1.171
620.386	-35761.6	-14063.5	15.2059	-1.40935	-0.0102902	1.16436
620.403	-35761.5	-14063.2	15.1817	-1.39746	-0.00855769	1.15235
620.42	-35761.4	-14063	15.1575	-1.379	-0.004888	1.13669
620.437	-35761.3	-14062.7	15.1346	-1.36287	-0.00131244	1.11665
620.454	-35761.2	-14062.5	15.11	-1.33244	0.000227845	1.0804
620.471	-35761.1	-14062.2	15.0875	-1.26956	-6.30421e-05	1.00999
620.488	-35761	-14062	15.0703	-1.15163	1.67495e-05	0.901427
620.505	-35760.9	-14061.7	15.0527	-0.988123	-3.86171e-06	0.748564
620.522	-35760.9	-14061.5	15.0378	-0.813351	1.09445e-06	0.589801
620.539	-35760.8	-14061.3	15.0246	-0.669291	-4.24393e-07	0.451458
620.556	-35760.7	-14061	15.0127	-0.552349	5.45994e-07	0.336188
620.573	-35760.6	-14060.8	15.0052	-0.471097	-1.94264e-06	0.252524
620.59	-35760.5	-14060.5	14.9983	-0.412509	7.22242e-06	0.192739
620.607	-35760.4	-14060.3	14.9943	-0.363078	-2.32501e-05	0.14382
620.624	-35760.4	-14060.1	14.9884	-0.326691	9.16498e-05	0.108023
620.641	-35760.3	-14059.8	14.9816	-0.301858	-0.000343319	0.0816586
620.658	-35760.2	-14059.6	14.9744	-0.279982	0.00282502	0.0608123
620.675	-35760.1	-14059.4	14.9705	-0.265271	0.00344639	0.0457104
620.692	-35760	-14059.1	14.9672	-0.254958	0.00337045	0.0352431
620.709	-35759.9	-14058.9	14.9639	-0.24723	0.00314592	0.0279612
620.726	-35759.9	-14058.6	14.9573	-0.243869	0.00637211	0.0223462
620.743	-35759.8	-14058.4	14.9537	-0.237365	0.0067283	0.0179686
620.76	-35759.7	-14058.1	14.9502	-0.233523	0.00668809	0.0132913
620.777	-35759.6	-14057.9	14.9469	-0.230116	0.00654873	0.0109773
620.794	-35759.5	-14057.6	14.9435	-0.229968	0.00989604	0.00983673
620.811	-35759.4	-14057.4	14.94	-0.23	0.01	0.00980392
620.828	-35759.3	-14057.2	14.9367	-0.23	0.0133333	0.00980392
620.845	-35759.2	-14056.9	14.9333	-0.23	0.0133333	0.0087146
620.862	-35759.2	-14056.7	14.9263	-0.226448	0.0133088	0.00635541
620.879	-35759.1	-14056.5	14.9232	-0.223116	0.0134585	0.00309948
620.896	-35759	-14056.2	14.9198	-0.219913	0.016812	0.000993989
620.913	-35758.9	-14056	14.9163	-0.220043	0.0163214	-4.79385e-05
620.93	-35758.8	-14055.8	14.9127	-0.219988	0.0131519	1.31618e-05
620.947	-35758.7	-14055.5	14.9061	-0.220003	0.0133607	-4.70395e-06
620.964	-35758.7	-14055.3	14.9028	-0.219999	0.0134356	9.37884e-06
620.981	-35758.6	-14055.1	14.8994	-0.22	0.0128643	-3.12268e-05
620.998	-35758.5	-14054.8	14.8961	-0.22	0.00973468	0.00011483
621.015	-35758.4	-14054.6	14.8925	-0.22	0.0101329	-0.000640217
621.032	-35758.3	-14054.3	14.8892	-0.22	0.00979496	-0.00576581
621.049	-35758.2	-14054.1	14.886	-0.22	0.0107322	-0.0231327
621.066	-35758.2	-14053.9	14.8815	-0.22	0.0136904	-0.0692597
621.083	-35758.1	-14053.6	14.8754	-0.22	0.0132903	-0.141015
621.1	-35758	-14053.3	14.8724	-0.22	0.0131519	-0.237694
621.117	-35757.9	-14053.1	14.8688	-0.22	0.0144011	-0.337076
621.134	-35757.8	-14052.9	14.8655	-0.22	0.0170642	-0.427304
621.151	-35757.7	-14052.6	14.8621	-0.22	0.0164426	-0.521427
621.168	-35757.7	-14052.4	14.8586	-0.22	0.0175101	-0.626945
621.185	-35757.6	-14052.2	14.8553	-0.22	0.022674	-0.729617
621.202	-35757.5	-14051.9	14.8519	-0.22	0.0287129	-0.831133
621.219	-35757.4	-14051.7	14.8484	-0.22	0.0299606	-0.921311
621.236	-35757.3	-14051.5	14.8451	-0.22	0.031244	-0.99909
621.253	-35757.2	-14051.2	14.8417	-0.22	0.034994	-1.07808
621.27	-35757.1	-14051	14.8381	-0.22	0.0387825	-1.15516
621.287	-35757.1	-14050.8	14.8353	-0.22	0.0399457	-1.22422
621.304	-35757	-14050.5	14.8295	-0.22	0.0416154	-1.28826
621.321	-35756.9	-14050.3	14.8244	-0.22	0.0453078	-1.34428
621.338	-35756.8	-14050	14.8215	-0.22	0.0489133	-1.39435
621.355	-35756.7	-14049.8	14.8179	-0.22	0.0501267	-1.45523
621.372	-35756.6	-14049.6	14.8145	-0.22	0.0502458	-1.52242
621.389	-35756.5	-14049.3	14.8112	-0.22	0.0479826	-1.58892
621.406	-35756.5	-14049.1	14.8076	-0.22	0.0446461	-1.65327
621.423	-35756.4	-14048.9	14.8046	-0.22	0.0385173	-1.71134
621.44	-35756.3	-14048.6	14.7985	-0.22	0.0341421	-1.76766
621.457	-35756.2	-14048.4	14.794	-0.22	0.0308159	-1.8306
621.474	-35756.1	-14048.2	14.7908	-0.22	0.0276475	-1.88856
621.491	-35756	-14047.9	14.7875	-0.22	0.0218118	-1.9394
621.508	-35756	-14047.7	14.7839	-0.22	0.0143424	-1.98822
621.525	-35755.9	-14047.5	14.7806	-0.22	0.0104818	-2.03621
621.542	-35755.8	-14047.2	14.7772	-0.22	0.00728051	-2.08477
621.559	-35755.7	-14046.9	14.7739	-0.22	0.00379246	-2.13587
621.576	-35755.6	-14046.7	14.7673	-0.22	0.000182858	-2.18041
621.593	-35755.5	-14046.5	14.7637	-0.22	0.000119228	-2.22058
621.61	-35755.5	-14046.2	14.7602	-0.22	-0.00309862	-2.26428
621.627	-35755.4	-14046	14.7569	-0.22	-0.00645831	-2.30788
621.644	-35755.3	-14045.8	14.7535	-0.22	-0.00989165	-2.35246
621.661	-35755.2	-14045.5	14.75	-0.22	-0.01	-2.39651
621.678	-35755.1	-14045.3	14.7467	-0.22	-0.01	-2.43464
621.695	-35755	-14045	14.7433	-0.22	-0.01	-2.47059
621.712	-35754.9	-14044.8	14.7398	-0.22	-0.00997505	-2.5075
621.729	-35754.9	-14044.6	14.7365	-0.22	-0.0100975	-2.5387
621.746	-35754.8	-14044.3	14.733	-0.22	-0.0135904	-2.56462
621.763	-35754.7	-14044.1	14.726	-0.22	-0.0168252	-2.58747
621.78	-35754.6	-14043.9	14.723	-0.22	-0.0166435	-2.60817
621.797	-35754.5	-14043.6	14.7196	-0.22	-0.0166009	-2.6315
621.814	-35754.4	-14043.4	14.7161	-0.22	-0.0171269	-2.65672
621.831	-35754.4	-14043.2	14.7128	-0.22	-0.0202765	-2.67765
621.848	-35754.3	-14042.9	14.7094	-0.22	-0.0199054	-2.69443
621.865	-35754.2	-14042.7	14.7059	-0.22	-0.020153	-2.70747
621.882	-35754.1	-14042.5	14.7026	-0.22	-0.0194583	-2.71639
621.899	-35754	-14042.2	14.6991	-0.22	-0.0158142	-2.7223
621.916	-35753.9	-14042	14.6959	-0.22	-0.0121813	-2.72439
621.933	-35753.9	-14041.8	14.6915	-0.220001	-0.00974195	-2.72051
621.95	-35753.8	-14041.5	14.6853	-0.219997	-0.0100239	-2.70901
621.967	-35753.7	-14041.3	14.6822	-0.220016	-0.0101776	-2.69056
621.984	-35753.6	-14041.1	14.6788	-0.219941	-0.00911313	-2.6722
622.001	-35753.5	-14040.8	14.6754	-0.220216	-0.0053982	-2.65608
622.018	-35753.4	-14040.6	14.6719	-0.219059	-0.00174693	-2.64239
