# Supplementary material for: Extraction of driving behavior primitives considering driver expectation and vehicle dynamics
Source: PLoS One. 2025 Dec 31;20(12):e0340123. doi: 10.1371/journal.pone.0340123 (PMC12755792; doi:10.1371/journal.pone.0340123)
Supplement: S1 File — (ZIP) [file pone.0340123.s001.zip › DataSetForPimitiveExaction-1/straight driving/c111_s_1.xlsx]

## Sheet: Sheet1
564.44	-36407.8	-14692.6	10.8853	1.55781	0.0304774	-0.182212
564.457	-36407.8	-14692.5	10.9133	1.55421	0.0299129	-0.180357
564.474	-36407.7	-14692.2	10.9407	1.55046	0.0300392	-0.17799
564.491	-36407.6	-14692.1	10.9645	1.55015	0.0299312	-0.176606
564.508	-36407.6	-14691.9	10.9888	1.54738	0.0301911	-0.176452
564.525	-36407.5	-14691.7	11.0151	1.54397	0.0273956	-0.176456
564.542	-36407.4	-14691.6	11.0433	1.54023	0.0236557	-0.176525
564.559	-36407.4	-14691.4	11.0705	1.54009	0.0229607	-0.175507
564.576	-36407.3	-14691.2	11.0937	1.53714	0.0290872	-0.174501
564.593	-36407.2	-14691	11.1217	1.53356	0.0362688	-0.172207
564.61	-36407.2	-14690.9	11.1484	1.53008	0.0429483	-0.17116
564.627	-36407.1	-14690.7	11.1752	1.53006	0.049585	-0.166958
564.644	-36407	-14690.5	11.1986	1.5269	0.0563588	-0.161639
564.661	-36407	-14690.3	11.2233	1.52333	0.06	-0.153595
564.678	-36406.9	-14690.1	11.25	1.52	0.0633333	-0.149237
564.695	-36406.8	-14690	11.2767	1.52	0.0666667	-0.145969
564.712	-36406.8	-14689.8	11.3048	1.51647	0.0700978	-0.143625
564.729	-36406.7	-14689.6	11.3282	1.51302	0.0699753	-0.140346
564.746	-36406.6	-14689.4	11.3566	1.50581	0.0700067	-0.138153
564.763	-36406.6	-14689.3	11.3831	1.49925	0.0700191	-0.137215
564.78	-36406.5	-14689.1	11.4097	1.49249	0.069917	-0.137266
564.797	-36406.4	-14688.9	11.4342	1.48558	0.0705032	-0.137249
564.814	-36406.3	-14688.7	11.4574	1.47836	0.0734605	-0.137263
564.831	-36406.3	-14688.5	11.481	1.46854	0.0738119	-0.137227
564.848	-36406.2	-14688.3	11.5057	1.46163	0.076858	-0.13741
564.865	-36406.1	-14688.2	11.5285	1.45581	0.0772675	-0.138704
564.882	-36406	-14688	11.5532	1.45185	0.0802255	-0.141433
564.899	-36406	-14687.8	11.5805	1.44527	0.080439	-0.146416
564.916	-36405.9	-14687.6	11.6042	1.44248	0.0851131	-0.152139
564.933	-36405.8	-14687.4	11.6307	1.43892	0.0920568	-0.158917
564.95	-36405.8	-14687.2	11.6561	1.43554	0.099314	-0.165737
564.967	-36405.7	-14687.1	11.6818	1.4319	0.104546	-0.172257
564.984	-36405.6	-14686.9	11.7053	1.42994	0.108825	-0.178649
565.001	-36405.5	-14686.7	11.7298	1.42897	0.116245	-0.183857
565.018	-36405.5	-14686.5	11.7528	1.42527	0.122609	-0.187894
565.035	-36405.4	-14686.3	11.7769	1.4217	0.129809	-0.193166
565.052	-36405.3	-14686.1	11.8012	1.41961	0.135228	-0.201241
565.069	-36405.3	-14685.9	11.8241	1.42037	0.13813	-0.209647
565.086	-36405.2	-14685.7	11.8483	1.41853	0.141685	-0.216628
565.103	-36405.1	-14685.6	11.8725	1.41491	0.14512	-0.220248
565.12	-36405	-14685.4	11.8955	1.41124	0.1484	-0.222804
565.137	-36405	-14685.2	11.9198	1.41004	0.151898	-0.225686
565.154	-36404.9	-14685	11.9439	1.40831	0.15523	-0.228048
565.171	-36404.8	-14684.8	11.9669	1.40473	0.158933	-0.228833
565.188	-36404.7	-14684.6	11.9913	1.401	0.160127	-0.22926
565.205	-36404.7	-14684.4	12.0153	1.39979	0.160226	-0.231206
565.222	-36404.6	-14684.2	12.0382	1.39998	0.15806	-0.233508
565.239	-36404.5	-14684	12.0627	1.40025	0.154385	-0.235089
565.256	-36404.4	-14683.9	12.0866	1.39779	0.150729	-0.235345
565.273	-36404.4	-14683.7	12.1096	1.39438	0.14976	-0.235264
565.29	-36404.3	-14683.5	12.1342	1.39054	0.150275	-0.235356
565.307	-36404.2	-14683.3	12.158	1.3901	0.147554	-0.234574
565.324	-36404.1	-14683.1	12.181	1.38762	0.144172	-0.232614
565.341	-36404.1	-14682.9	12.2057	1.38397	0.14042	-0.230152
565.358	-36404	-14682.7	12.2293	1.38039	0.139907	-0.229631
565.375	-36403.9	-14682.5	12.2524	1.37985	0.139971	-0.231637
565.392	-36403.8	-14682.3	12.2771	1.38017	0.140151	-0.233079
565.409	-36403.8	-14682.1	12.3006	1.3771	0.137108	-0.232303
565.426	-36403.7	-14681.9	12.3238	1.37377	0.133764	-0.229134
565.443	-36403.6	-14681.7	12.3486	1.37012	0.130122	-0.226687
565.46	-36403.5	-14681.6	12.372	1.36997	0.129968	-0.225489
565.477	-36403.4	-14681.3	12.3952	1.36998	0.130008	-0.226501
565.494	-36403.4	-14681.1	12.42	1.37	0.13	-0.227669
565.511	-36403.3	-14681	12.44	1.36667	0.13	-0.228758
565.528	-36403.2	-14680.7	12.46	1.36333	0.13	-0.227669
565.545	-36403.1	-14680.6	12.4813	1.35989	0.130028	-0.226518
565.562	-36403.1	-14680.4	12.5047	1.36007	0.129892	-0.225424
565.579	-36403	-14680.1	12.5281	1.35984	0.126447	-0.224343
565.596	-36402.9	-14680	12.5528	1.35649	0.122878	-0.22311
565.613	-36402.8	-14679.8	12.576	1.35657	0.119847	-0.222367
565.63	-36402.7	-14679.5	12.5995	1.35724	0.120024	-0.226062
565.647	-36402.7	-14679.4	12.6242	1.36427	0.12008	-0.232267
565.664	-36402.6	-14679.2	12.6474	1.36725	0.119625	-0.239607
565.681	-36402.5	-14679	12.671	1.37023	0.116027	-0.243453
565.698	-36402.4	-14678.8	12.6957	1.3699	0.112377	-0.245277
565.715	-36402.3	-14678.6	12.7187	1.37013	0.109902	-0.244958
565.732	-36402.2	-14678.4	12.7426	1.36954	0.109458	-0.243424
565.749	-36402.2	-14678.2	12.7663	1.36488	0.10563	-0.239265
565.766	-36402.1	-14678	12.7857	1.35803	0.102165	-0.233625
565.783	-36402	-14677.7	12.8061	1.35122	0.0999092	-0.22841
565.8	-36401.9	-14677.6	12.8281	1.34451	0.0991653	-0.223983
565.817	-36401.9	-14677.4	12.8515	1.33659	0.0954907	-0.219406
565.834	-36401.8	-14677.1	12.8754	1.32719	0.0918112	-0.213295
565.851	-36401.7	-14677	12.8998	1.32056	0.0901369	-0.206439
565.868	-36401.6	-14676.8	12.9227	1.3142	0.0879011	-0.199705
565.885	-36401.5	-14676.5	12.9471	1.3059	0.0803995	-0.191254
565.902	-36401.5	-14676.4	12.9699	1.29514	0.07295	-0.182035
565.919	-36401.4	-14676.1	12.9893	1.2854	0.0697396	-0.173834
565.936	-36401.3	-14675.9	13.0097	1.27498	0.0687083	-0.166688
565.953	-36401.2	-14675.7	13.0325	1.26471	0.0647711	-0.159404
565.97	-36401.1	-14675.5	13.0541	1.25448	0.061623	-0.151798
565.987	-36401	-14675.3	13.0746	1.24604	0.0581183	-0.143759
566.004	-36401	-14675.1	13.0949	1.23934	0.0546761	-0.136618
566.021	-36400.9	-14674.9	13.117	1.2331	0.051427	-0.129726
566.038	-36400.8	-14674.7	13.1394	1.22392	0.0478176	-0.12107
566.055	-36400.7	-14674.5	13.1597	1.2135	0.0448725	-0.111153
566.072	-36400.6	-14674.3	13.1795	1.20328	0.0388576	-0.102704
566.089	-36400.5	-14674.1	13.2004	1.19533	0.0344873	-0.0961152
566.106	-36400.5	-14673.9	13.2209	1.18827	0.0285482	-0.0931549
566.123	-36400.4	-14673.6	13.2407	1.18454	0.02418	-0.090376
566.14	-36400.3	-14673.4	13.2616	1.17825	0.0206588	-0.086944
566.157	-36400.2	-14673.2	13.2824	1.17391	0.0197662	-0.0826807
566.174	-36400.1	-14673	13.2991	1.17086	0.0203222	-0.0791563
566.191	-36400	-14672.8	13.3198	1.16726	0.0173575	-0.0758124
566.208	-36400	-14672.6	13.3371	1.16399	0.0139482	-0.0723354
566.225	-36399.9	-14672.4	13.3562	1.16031	0.0103797	-0.0708967
566.242	-36399.8	-14672.2	13.3776	1.16009	0.00993755	-0.0707202
566.259	-36399.7	-14672	13.3977	1.15712	0.0100167	-0.0718527
566.276	-36399.6	-14671.7	13.4176	1.15376	0.00999581	-0.0709778
566.293	-36399.5	-14671.5	13.4388	1.15012	0.0100001	-0.0697874
566.31	-36399.5	-14671.4	13.4588	1.14997	0.0100015	-0.0686562
566.327	-36399.4	-14671.1	13.4789	1.14998	0.00999371	-0.0686453
566.344	-36399.3	-14670.9	13.4967	1.15	0.01	-0.0675381
566.361	-36399.2	-14670.7	13.5167	1.14667	0.01	-0.0653595
566.378	-36399.1	-14670.5	13.5333	1.14333	0.0133333	-0.0620915
566.395	-36399	-14670.3	13.5545	1.1399	0.0168916	-0.0610016
566.412	-36398.9	-14670.1	13.571	1.14003	0.020088	-0.0622447
566.429	-36398.8	-14669.8	13.5913	1.14	0.0199772	-0.065538
566.446	-36398.8	-14669.6	13.6124	1.13999	0.0200114	-0.0677427
566.463	-36398.7	-14669.4	13.6323	1.14007	0.0199969	-0.068609
566.48	-36398.6	-14669.2	13.6525	1.13974	0.0200011	-0.0673183
566.497	-36398.5	-14669	13.6736	1.13603	0.0199979	-0.0648152
566.514	-36398.4	-14668.8	13.6936	1.13267	0.020007	-0.0615744
566.531	-36398.3	-14668.5	13.7133	1.12979	0.0199744	-0.0597503
566.548	-36398.2	-14668.3	13.7307	1.13007	0.0201301	-0.0602443
566.565	-36398.2	-14668.1	13.747	1.12998	0.0194644	-0.0628455
566.582	-36398.1	-14667.9	13.7647	1.13002	0.0158127	-0.0660105
566.599	-36398	-14667.7	13.786	1.12995	0.0121818	-0.0680324
566.616	-36397.9	-14667.5	13.806	1.13019	0.00974183	-0.0685104
566.633	-36397.8	-14667.2	13.8252	1.12921	0.0100238	-0.0669698
566.65	-36397.7	-14667	13.8438	1.12545	0.0101779	-0.0642208
566.667	-36397.6	-14666.8	13.8625	1.12198	0.00911209	-0.0611647
566.684	-36397.5	-14666.6	13.8807	1.11973	0.005402	-0.0593974
566.701	-36397.5	-14666.4	13.9005	1.12008	0.00173042	-0.0586797
566.718	-36397.4	-14666.2	13.9177	1.11997	-0.000280259	-0.0591424
566.735	-36397.3	-14665.9	13.9389	1.12002	6.86559e-05	-0.0606942
566.752	-36397.2	-14665.7	13.9594	1.11992	-1.95144e-05	-0.0637025
566.769	-36397.1	-14665.5	13.9796	1.12029	5.19466e-06	-0.0661927
566.786	-36397	-14665.2	13.9982	1.11856	-1.25173e-06	-0.0661931
566.803	-36396.9	-14665.1	14.0174	1.11489	3.50431e-07	-0.063689
566.82	-36396.8	-14664.8	14.0353	1.11131	-9.31946e-08	-0.0607618
566.837	-36396.7	-14664.6	14.0546	1.10977	2.20051e-08	-0.0591639
566.854	-36396.7	-14664.4	14.0732	1.11006	-6.09844e-09	-0.0587809
566.871	-36396.6	-14664.2	14.0917	1.11	1.65731e-09	-0.0587363
566.888	-36396.5	-14663.9	14.1103	1.10993	-5.10309e-10	-0.0594507
566.905	-36396.4	-14663.7	14.1298	1.11028	6.58943e-10	-0.0605884
566.922	-36396.3	-14663.5	14.1472	1.10804	-2.11607e-09	-0.0619008
566.939	-36396.2	-14663.2	14.1672	1.10439	7.01233e-09	-0.0614395
566.956	-36396.1	-14663.1	14.1851	1.10071	-2.7893e-08	-0.0602397
566.973	-36396	-14662.8	14.2041	1.09984	1.04543e-07	-0.059001
566.99	-36395.9	-14662.6	14.2224	1.10003	-3.36734e-07	-0.0594343
567.007	-36395.9	-14662.4	14.2422	1.09999	1.32743e-06	-0.0622246
567.024	-36395.8	-14662.1	14.2591	1.1	-4.97254e-06	-0.0671415
567.041	-36395.7	-14661.9	14.2798	1.10002	1.5021e-05	-0.0739712
567.058	-36395.6	-14661.7	14.297	1.09994	-5.87141e-05	-0.0798087
567.075	-36395.5	-14661.5	14.3165	1.10024	0.000219826	-0.0834623
567.092	-36395.4	-14661.2	14.3345	1.09713	-0.00282353	-0.0849272
567.109	-36395.3	-14661	14.3545	1.09375	-0.00644238	-0.0849303
567.126	-36395.2	-14660.8	14.3712	1.09024	-0.00676404	-0.0859018
567.143	-36395.1	-14660.6	14.3922	1.08997	-0.00657346	-0.0870804
567.16	-36395	-14660.4	14.409	1.09001	-0.00977997	-0.0881774
567.177	-36394.9	-14660.1	14.4288	1.09	-0.0131309	-0.0892372
567.194	-36394.8	-14659.9	14.4467	1.09	-0.0166667	-0.0915033
567.211	-36394.8	-14659.7	14.4633	1.09	-0.02	-0.0947712
567.228	-36394.7	-14659.4	14.48	1.09	-0.0266667	-0.0958606
567.245	-36394.6	-14659.2	14.5012	1.08645	-0.0338242	-0.0946175
567.262	-36394.5	-14659	14.5212	1.08312	-0.0439985	-0.0913278
567.279	-36394.4	-14658.7	14.5411	1.07991	-0.0537099	-0.0892305
567.296	-36394.3	-14658.5	14.5587	1.08004	-0.0569357	-0.0881915
567.313	-36394.2	-14658.3	14.5752	1.07999	-0.0606218	-0.0882295
567.33	-36394.1	-14658	14.5923	1.08	-0.0675733	-0.0883044
567.347	-36394	-14657.8	14.6138	1.08001	-0.0742309	-0.0896193
567.364	-36393.9	-14657.6	14.6331	1.07997	-0.0769193	-0.0920734
567.381	-36393.8	-14657.3	14.6497	1.0801	-0.0816604	-0.0951632
567.398	-36393.8	-14657.1	14.6672	1.07946	-0.0914863	-0.0958222
567.415	-36393.7	-14656.9	14.6845	1.07586	-0.0939165	-0.0941019
567.432	-36393.6	-14656.6	14.7044	1.07239	-0.0975559	-0.0908225
567.449	-36393.5	-14656.4	14.7216	1.06969	-0.100916	-0.0888784
567.466	-36393.4	-14656.2	14.738	1.07008	-0.104582	-0.0881659
567.483	-36393.3	-14655.9	14.7559	1.06998	-0.10656	-0.0882527
567.5	-36393.2	-14655.7	14.7775	1.07002	-0.108506	-0.0882301
567.517	-36393.1	-14655.5	14.796	1.06994	-0.115177	-0.0882367
567.534	-36393	-14655.2	14.8129	1.0702	-0.116795	-0.088235
567.551	-36392.9	-14655	14.8301	1.0689	-0.116707	-0.0882354
567.568	-36392.8	-14654.8	14.8481	1.0653	-0.116367	-0.0882353
567.585	-36392.7	-14654.5	14.8676	1.06167	-0.118068	-0.0882353
567.602	-36392.6	-14654.3	14.8846	1.05969	-0.120452	-0.0882353
567.619	-36392.5	-14654.1	14.9008	1.06008	-0.119613	-0.0882352
567.636	-36392.4	-14653.8	14.9197	1.05998	-0.121466	-0.0882357
567.653	-36392.4	-14653.6	14.9411	1.06001	-0.125105	-0.0882336
567.67	-36392.3	-14653.4	14.9589	1.05999	-0.128689	-0.0882418
567.687	-36392.2	-14653.1	14.9761	1.06002	-0.130227	-0.0882125
567.704	-36392.1	-14652.9	14.9929	1.05992	-0.129937	-0.0883281
567.721	-36392	-14652.7	15.0117	1.06032	-0.130017	-0.0876651
567.738	-36391.9	-14652.4	15.0307	1.05809	-0.129996	-0.0864863
567.755	-36391.8	-14652.2	15.0475	1.05452	-0.130001	-0.0851918
567.772	-36391.7	-14651.9	15.0641	1.0509	-0.129999	-0.0854508
567.789	-36391.6	-14651.7	15.0811	1.04983	-0.130001	-0.0874727
567.806	-36391.5	-14651.5	15.1011	1.05005	-0.129995	-0.0904129
567.823	-36391.4	-14651.2	15.1181	1.04999	-0.130019	-0.0945365
567.84	-36391.3	-14651	15.1384	1.05	-0.129938	-0.099051
567.857	-36391.2	-14650.8	15.1564	1.05002	-0.130242	-0.104424
567.874	-36391.1	-14650.5	15.1726	1.04993	-0.127601	-0.109076
567.891	-36391	-14650.3	15.1903	1.05021	-0.123927	-0.112813
567.908	-36390.9	-14650.1	15.2068	1.04733	-0.120583	-0.114343
567.925	-36390.8	-14649.8	15.2265	1.04397	-0.117272	-0.114314
567.942	-36390.7	-14649.5	15.2447	1.04026	-0.113744	-0.115318
567.959	-36390.7	-14649.3	15.2614	1.03994	-0.110387	-0.116413
567.976	-36390.6	-14649.1	15.278	1.03999	-0.107062	-0.117606
567.993	-36390.5	-14648.8	15.2956	1.04006	-0.103559	-0.116686
568.01	-36390.4	-14648.6	15.3124	1.03698	-0.100112	-0.113547
568.027	-36390.3	-14648.3	15.3289	1.03042	-0.0999489	-0.108201
568.044	-36390.2	-14648.1	15.35	1.02333	-0.1	-0.102397
568.061	-36390.1	-14647.9	15.37	1.01667	-0.0966667	-0.0991285
568.078	-36390	-14647.6	15.3867	1.01333	-0.0933333	-0.0980392
568.095	-36389.9	-14647.4	15.4033	1.01	-0.09	-0.0969499
568.112	-36389.8	-14647.2	15.421	1.00647	-0.0864737	-0.0945914
568.129	-36389.7	-14646.9	15.4377	1.0031	-0.0831017	-0.0913281
568.146	-36389.6	-14646.6	15.4554	0.999806	-0.0798239	-0.0891466
568.163	-36389.5	-14646.4	15.4719	1.00012	-0.0800468	-0.0881365
568.18	-36389.4	-14646.1	15.4887	0.999724	-0.0799891	-0.086948
568.197	-36389.3	-14645.9	15.5064	0.996035	-0.0799976	-0.0844081
568.214	-36389.2	-14645.7	15.5229	0.992665	-0.0800252	-0.0812117
568.231	-36389.1	-14645.4	15.5398	0.989795	-0.0799024	-0.0792487
568.248	-36389	-14645.2	15.5573	0.990068	-0.0805412	-0.0783238
568.265	-36388.9	-14644.9	15.574	0.989983	-0.0841398	-0.0785888
568.282	-36388.8	-14644.7	15.5902	0.990002	-0.0876068	-0.0799509
568.299	-36388.7	-14644.4	15.6038	0.990011	-0.0903062	-0.0826335
568.316	-36388.6	-14644.2	15.6179	0.989955	-0.0899191	-0.0857997
568.333	-36388.5	-14643.9	15.6352	0.990168	-0.0900173	-0.0873758
568.35	-36388.5	-14643.7	15.6527	0.989095	-0.0900085	-0.0866022
568.367	-36388.4	-14643.5	15.6691	0.985483	-0.0899467	-0.0838202
568.384	-36388.2	-14643.2	15.6862	0.981911	-0.0902	-0.0807489
568.401	-36388.2	-14643	15.7037	0.979682	-0.0888961	-0.0788786
568.418	-36388.1	-14642.7	15.7201	0.980085	-0.085297	-0.0785796
568.435	-36388	-14642.4	15.7373	0.979979	-0.0816738	-0.0806969
568.452	-36387.9	-14642.2	15.7546	0.980006	-0.0796929	-0.0851352
568.469	-36387.8	-14642	15.771	0.98	-0.0800819	-0.0912901
568.486	-36387.7	-14641.7	15.7883	0.979996	-0.0799798	-0.0976498
568.503	-36387.6	-14641.5	15.8056	0.98002	-0.0800074	-0.102688
568.52	-36387.5	-14641.2	15.822	0.979925	-0.0799913	-0.106431
568.537	-36387.4	-14640.9	15.8393	0.980263	-0.0800258	-0.109162
568.554	-36387.3	-14640.7	15.8569	0.978249	-0.079896	-0.110942
568.571	-36387.2	-14640.4	15.871	0.974741	-0.0803898	-0.110516
568.588	-36387.1	-14640.2	15.8869	0.971	-0.077842	-0.109893
568.605	-36387	-14640	15.9043	0.969774	-0.0764146	-0.110485
568.622	-36386.9	-14639.7	15.9206	0.97006	-0.0766515	-0.113169
568.639	-36386.8	-14639.4	15.9382	0.969987	-0.0769467	-0.116021
568.656	-36386.7	-14639.2	15.9552	0.970003	-0.0743193	-0.117459
568.673	-36386.6	-14638.9	15.9716	0.97	-0.0727457	-0.117688
568.69	-36386.5	-14638.7	15.9892	0.969996	-0.075994	-0.117643
568.707	-36386.4	-14638.5	16.0061	0.970018	-0.0768136	-0.11763
568.724	-36386.3	-14638.2	16.0229	0.969933	-0.0767062	-0.11772
568.741	-36386.2	-14637.9	16.0377	0.970201	-0.0764209	-0.11684
568.758	-36386.1	-14637.7	16.0508	0.967351	-0.0795212	-0.114849
568.775	-36386	-14637.4	16.0669	0.963906	-0.0801215	-0.111731
568.792	-36385.9	-14637.1	16.0846	0.960432	-0.079979	-0.108239
568.809	-36385.8	-14636.9	16.1014	0.956987	-0.0800056	-0.104968
568.826	-36385.7	-14636.6	16.118	0.953972	-0.0799985	-0.101647
568.843	-36385.6	-14636.4	16.1356	0.946991	-0.0800002	-0.0992554
568.86	-36385.5	-14636.2	16.1525	0.943598	-0.0799999	-0.0970693
568.877	-36385.4	-14635.9	16.1658	0.937014	-0.08	-0.0949355
568.894	-36385.3	-14635.6	16.1833	0.933333	-0.08	-0.0915033
568.911	-36385.2	-14635.4	16.2	0.93	-0.08	-0.0882353
568.928	-36385.1	-14635.1	16.2167	0.926667	-0.08	-0.0849673
568.945	-36385	-14634.8	16.2308	0.923101	-0.08	-0.0815283
568.962	-36384.9	-14634.6	16.2442	0.919914	-0.08	-0.0794273
568.979	-36384.8	-14634.3	16.261	0.920022	-0.08	-0.0784105
568.996	-36384.7	-14634.1	16.2787	0.919993	-0.08	-0.0784267
569.013	-36384.6	-14633.8	16.295	0.919986	-0.08	-0.0784913
569.03	-36384.5	-14633.5	16.3083	0.920062	-0.08	-0.0797159
569.047	-36384.4	-14633.3	16.3223	0.91962	-0.0800001	-0.0823398
569.064	-36384.3	-14633.1	16.336	0.916054	-0.0799995	-0.0869053
569.081	-36384.2	-14632.8	16.3531	0.912634	-0.0800019	-0.0927691
569.098	-36384.1	-14632.5	16.3709	0.90972	-0.0799904	-0.101162
569.115	-36384	-14632.3	16.3865	0.910075	-0.0800362	-0.109982
569.132	-36383.9	-14632	16.4007	0.909981	-0.0798662	-0.120335
569.149	-36383.8	-14631.8	16.4175	0.910006	-0.080717	-0.134129
569.166	-36383.7	-14631.5	16.4314	0.909998	-0.084329	-0.153594
569.183	-36383.6	-14631.2	16.4476	0.91	-0.087852	-0.183329
569.2	-36383.5	-14631	16.4625	0.910001	-0.0903028	-0.221855
569.217	-36383.4	-14630.7	16.478	0.909996	-0.0899743	-0.261382
569.234	-36383.3	-14630.4	16.4928	0.910016	-0.0898051	-0.301933
569.251	-36383.2	-14630.2	16.509	0.909931	-0.0911655	-0.342092
569.268	-36383.1	-14630	16.5234	0.910259	-0.0944503	-0.38049
569.285	-36383	-14629.7	16.5392	0.908784	-0.0995241	-0.419627
569.302	-36382.9	-14629.4	16.5546	0.905073	-0.105311	-0.459871
569.319	-36382.8	-14629.1	16.5696	0.901529	-0.108101	-0.50264
569.336	-36382.7	-14628.8	16.5847	0.899751	-0.111716	-0.559688
569.353	-36382.6	-14628.6	16.6023	0.900071	-0.115015	-0.62346
569.37	-36382.5	-14628.3	16.6191	0.899977	-0.118789	-0.68152
569.387	-36382.4	-14628.1	16.6339	0.900021	-0.119922	-0.729669
569.404	-36382.3	-14627.8	16.6475	0.899942	-0.121697	-0.772249
569.421	-36382.2	-14627.5	16.6609	0.900234	-0.124976	-0.813702
569.438	-36382.1	-14627.3	16.6769	0.898377	-0.130903	-0.858477
569.455	-36382	-14627	16.6942	0.892457	-0.135711	-0.90121
569.472	-36381.9	-14626.7	16.7109	0.885771	-0.139035	-0.934632
569.489	-36381.8	-14626.5	16.726	0.878495	-0.140182	-0.959574
569.506	-36381.7	-14626.2	16.7394	0.874105	-0.13995	-0.975186
569.523	-36381.6	-14626	16.7526	0.871062	-0.140013	-0.983363
569.54	-36381.5	-14625.7	16.7667	0.86746	-0.139997	-0.986643
569.557	-36381.4	-14625.5	16.78	0.864196	-0.140001	-0.987559
569.574	-36381.2	-14625.2	16.7958	0.860463	-0.14	-0.991132
569.591	-36381.1	-14624.9	16.8138	0.86011	-0.14	-0.99671
569.608	-36381.1	-14624.7	16.8278	0.85736	-0.14	-1.0033
569.625	-36380.9	-14624.3	16.841	0.853962	-0.14	-1.0087
569.642	-36380.8	-14624.1	16.8548	0.850265	-0.14	-1.01644
569.659	-36380.8	-14623.9	16.8715	0.849931	-0.14	-1.02419
569.676	-36380.6	-14623.5	16.8851	0.850018	-0.14	-1.03175
569.693	-36380.5	-14623.3	16.8992	0.849998	-0.140001	-1.03984
569.71	-36380.4	-14623	16.9126	0.850001	-0.139998	-1.04747
569.727	-36380.3	-14622.7	16.9257	0.85	-0.140008	-1.05515
569.744	-36380.2	-14622.5	16.9433	0.85	-0.14	-1.061
569.761	-36380.1	-14622.2	16.9567	0.85	-0.14	-1.06645
569.778	-36380	-14621.9	16.9733	0.85	-0.136667	-1.0719
569.795	-36379.9	-14621.7	16.9874	0.849992	-0.13666	-1.07883
569.812	-36379.8	-14621.4	17.0008	0.850032	-0.136798	-1.08409
569.829	-36379.7	-14621.1	17.0141	0.849878	-0.140103	-1.08611
569.846	-36379.6	-14620.9	17.0286	0.846236	-0.14	-1.08592
569.863	-36379.5	-14620.6	17.0451	0.842893	-0.139802	-1.08498
569.88	-36379.4	-14620.3	17.0583	0.839845	-0.136149	-1.08622
569.897	-36379.3	-14620.1	17.0724	0.840058	-0.133125	-1.08736
569.914	-36379.2	-14619.8	17.0856	0.839985	-0.133359	-1.08833
569.931	-36379.1	-14619.5	17.0991	0.840004	-0.13344	-1.0881
569.948	-36379	-14619.2	17.1133	0.839999	-0.132679	-1.08674
569.965	-36378.9	-14619	17.1262	0.839998	-0.12968	-1.08424
569.982	-36378.8	-14618.7	17.1407	0.840008	-0.130091	-1.08103
569.999	-36378.7	-14618.4	17.1575	0.83996	-0.129923	-1.0791
570.016	-36378.6	-14618.2	17.1713	0.840152	-0.130204	-1.07822
570.033	-36378.5	-14617.8	17.1878	0.83934	-0.129173	-1.07663
570.05	-36378.4	-14617.6	17.2014	0.834691	-0.125585	-1.07208
570.067	-36378.3	-14617.4	17.2146	0.82675	-0.121312	-1.0647
570.084	-36378.2	-14617.1	17.2283	0.816203	-0.11413	-1.05522
570.101	-36378.1	-14616.8	17.2423	0.805839	-0.107095	-1.04486
570.118	-36378	-14616.6	17.2554	0.795864	-0.101341	-1.03535
570.135	-36377.9	-14616.3	17.2691	0.785947	-0.100204	-1.0246
570.152	-36377.8	-14616	17.2833	0.773184	-0.0976946	-1.01
570.169	-36377.6	-14615.7	17.295	0.752314	-0.0888629	-0.989131
570.186	-36377.5	-14615.4	17.3047	0.719474	-0.0780714	-0.957212
570.203	-36377.4	-14615.2	17.3168	0.676826	-0.0694586	-0.918305
570.22	-36377.3	-14614.9	17.3306	0.635576	-0.0633323	-0.878569
570.237	-36377.2	-14614.6	17.3427	0.593819	-0.0559902	-0.837946
570.254	-36377.1	-14614.3	17.3509	0.555169	-0.0510208	-0.798108
570.271	-36377	-14614.1	17.3568	0.515138	-0.048425	-0.75941
570.288	-36376.9	-14613.8	17.3663	0.471079	-0.0427429	-0.717916
570.305	-36376.8	-14613.5	17.3746	0.431523	-0.0353154	-0.674722
570.322	-36376.7	-14613.3	17.3809	0.384039	-0.0310294	-0.627613
570.339	-36376.6	-14612.9	17.3879	0.320818	-0.0277184	-0.566281
570.356	-36376.5	-14612.7	17.3949	0.249338	-0.0243838	-0.503046
570.373	-36376.4	-14612.4	17.3994	0.191142	-0.0206334	-0.446607
570.39	-36376.3	-14612.1	17.4002	0.143323	-0.0201077	-0.398003
570.407	-36376.2	-14611.8	17.3997	0.105238	-0.0176006	-0.356802
570.424	-36376.1	-14611.6	17.4027	0.0646319	-0.0141535	-0.315766
570.441	-36376	-14611.3	17.4034	0.0129217	-0.0104429	-0.26692
570.458	-36375.9	-14611	17.4036	-0.0387371	-0.00982746	-0.220829
570.475	-36375.8	-14610.7	17.4005	-0.0775694	-0.0102668	-0.182385
570.492	-36375.7	-14610.4	17.3999	-0.107231	-0.00712254	-0.153064
570.509	-36375.6	-14610.2	17.4	-0.125135	-0.00374892	-0.134475
570.526	-36375.5	-14609.9	17.4002	-0.135865	-0.000234893	-0.123979
570.543	-36375.3	-14609.6	17.3969	-0.139857	2.93252e-05	-0.117916
570.56	-36375.3	-14609.4	17.3935	-0.143076	-7.85158e-06	-0.113587
570.577	-36375.1	-14609	17.3901	-0.149441	2.0591e-06	-0.107196
570.594	-36375	-14608.8	17.39	-0.16	0	-0.0991285
570.611	-36374.9	-14608.5	17.3867	-0.166667	-1.69434e-17	-0.0904139
570.628	-36374.8	-14608.3	17.3833	-0.176667	0	-0.0816993
570.645	-36374.7	-14607.9	17.3798	-0.187294	-1.71969e-07	-0.0713135
570.662	-36374.6	-14607.7	17.3765	-0.197149	6.2424e-07	-0.0627247
570.679	-36374.5	-14607.5	17.3731	-0.203684	-2.32325e-06	-0.0550894
570.696	-36374.4	-14607.1	17.3696	-0.211119	1.81746e-05	-0.0470111
570.713	-36374.3	-14606.9	17.3664	-0.220945	-6.90769e-05	-0.0393824
570.73	-36374.2	-14606.6	17.3626	-0.227516	0.000263917	-0.0319098
570.747	-36374.1	-14606.3	17.3558	-0.234099	0.00396864	-0.0262648
570.764	-36374	-14606	17.3528	-0.23755	0.00733559	-0.0208869
570.781	-36373.9	-14605.8	17.3493	-0.244626	0.0102	-0.0151318
570.798	-36373.8	-14605.4	17.346	-0.25167	0.00996108	-0.0085895
570.815	-36373.7	-14605.2	17.3418	-0.257866	0.00990778	-0.010642
570.832	-36373.6	-14604.9	17.3357	-0.260039	0.0104556	-0.0343882
570.849	-36373.5	-14604.6	17.3316	-0.260663	0.0151208	-0.0864807
570.866	-36373.4	-14604.4	17.3253	-0.264345	0.0219731	-0.15685
570.883	-36373.2	-14604	17.3224	-0.267842	0.0287614	-0.242059
570.9	-36373.1	-14603.8	17.3187	-0.270334	0.0355791	-0.349439
570.917	-36373.1	-14603.6	17.3158	-0.26986	0.0430763	-0.47657
570.934	-36373	-14603.3	17.3108	-0.270222	0.0542121	-0.631424
570.951	-36372.8	-14603	17.3052	-0.26889	0.0619557	-0.793237
570.968	-36372.7	-14602.7	17.3008	-0.265299	0.0647036	-0.933373
570.985	-36372.6	-14602.4	17.2949	-0.261673	0.0675012	-1.06885
571.002	-36372.5	-14602.1	17.2919	-0.259693	0.0754275	-1.20403
571.019	-36372.4	-14601.9	17.2883	-0.260082	0.0898973	-1.34008
571.036	-36372.3	-14601.6	17.2853	-0.25998	0.102323	-1.48779
571.053	-36372.2	-14601.3	17.2797	-0.260006	0.109043	-1.62785
571.07	-36372.1	-14601.1	17.275	-0.259999	0.11132	-1.74384
571.087	-36372	-14600.8	17.2695	-0.26	0.116828	-1.85183
571.104	-36371.9	-14600.5	17.2647	-0.26	0.124298	-1.95176
571.121	-36371.8	-14600.3	17.2594	-0.26	0.12881	-2.04413
571.138	-36371.7	-14600	17.2546	-0.26	0.132038	-2.14008
571.155	-36371.6	-14599.7	17.249	-0.26	0.135527	-2.22749
571.172	-36371.5	-14599.4	17.2443	-0.26	0.138787	-2.30424
571.189	-36371.4	-14599.1	17.2411	-0.26	0.142318	-2.38113
571.206	-36371.3	-14598.9	17.2375	-0.26	0.145625	-2.46008
571.223	-36371.2	-14598.6	17.2347	-0.26	0.149295	-2.541
571.24	-36371.1	-14598.3	17.2281	-0.26	0.150131	-2.62357
571.257	-36371	-14598	17.2242	-0.26	0.149964	-2.69223
571.274	-36370.9	-14597.8	17.2182	-0.26	0.150009	-2.74698
571.291	-36370.8	-14597.5	17.2138	-0.26	0.149998	-2.79868
571.308	-36370.7	-14597.2	17.2106	-0.26	0.15	-2.84261
571.325	-36370.6	-14597	17.2072	-0.26	0.15	-2.88205
571.342	-36370.4	-14596.7	17.204	-0.26	0.15	-2.9204
571.359	-36370.3	-14596.4	17.1973	-0.26	0.15	-2.95758
571.376	-36370.2	-14596.2	17.1939	-0.26	0.15	-2.99361
571.393	-36370.1	-14595.8	17.187	-0.26	0.15	-3.02768
571.41	-36370	-14595.6	17.1835	-0.26	0.15	-3.05215
571.427	-36369.9	-14595.4	17.1802	-0.26	0.15	-3.07282
571.444	-36369.8	-14595	17.1767	-0.26	0.15	-3.09586
571.461	-36369.7	-14594.8	17.1733	-0.26	0.15	-3.122
571.478	-36369.6	-14594.5	17.1667	-0.26	0.15	-3.14706
571.495	-36369.5	-14594.2	17.163	-0.26	0.150108	-3.16997
571.512	-36369.4	-14594	17.1564	-0.26	0.153544	-3.18485
571.529	-36369.3	-14593.6	17.1532	-0.26	0.156894	-3.19669
571.546	-36369.2	-14593.4	17.1496	-0.26	0.160178	-3.20578
571.563	-36369.1	-14593.1	17.1464	-0.26	0.159952	-3.21315
571.58	-36369	-14592.9	17.1426	-0.26	0.160012	-3.21846
571.597	-36368.9	-14592.6	17.1359	-0.26	0.159995	-3.22278
571.614	-36368.8	-14592.3	17.1324	-0.26	0.160001	-3.22465
571.631	-36368.7	-14592.1	17.1258	-0.26	0.16	-3.22555
571.648	-36368.5	-14591.7	17.1226	-0.26	0.16	-3.22546
571.665	-36368.5	-14591.5	17.1192	-0.26	0.16	-3.22552
571.682	-36368.4	-14591.3	17.116	-0.26	0.16	-3.22539
571.699	-36368.2	-14590.9	17.1114	-0.26	0.16	-3.22602
571.716	-36368.1	-14590.7	17.1056	-0.26	0.16	-3.23052
571.733	-36368	-14590.4	17.1014	-0.259999	0.16	-3.24196
571.75	-36367.9	-14590.1	17.0953	-0.260004	0.160001	-3.26041
571.767	-36367.8	-14589.9	17.0912	-0.259984	0.159996	-3.27881
571.784	-36367.7	-14589.6	17.0851	-0.260057	0.160015	-3.29474
571.801	-36367.6	-14589.3	17.0821	-0.259751	0.159935	-3.30593
571.818	-36367.5	-14589.1	17.0786	-0.261869	0.160244	-3.30876
571.835	-36367.4	-14588.8	17.0755	-0.291263	0.158839	-3.29484
571.852	-36367.3	-14588.5	17.0704	-0.35615	0.154839	-3.25867
571.869	-36367.2	-14588.3	17.0638	-0.435774	0.152756	-3.20322
571.886	-36367.1	-14588	17.0552	-0.528774	0.154995	-3.1275
571.903	-36367	-14587.7	17.0448	-0.634111	0.157265	-3.02715
571.92	-36366.9	-14587.5	17.0335	-0.773661	0.155088	-2.90517
571.937	-36366.8	-14587.2	17.0177	-0.94595	0.151418	-2.75367
571.954	-36366.7	-14586.9	16.9983	-1.11084	0.148028	-2.60415
571.971	-36366.6	-14586.7	16.9783	-1.24502	0.144722	-2.47667
571.988	-36366.5	-14586.4	16.9577	-1.37585	0.141276	-2.35774
572.005	-36366.3	-14586.1	16.9351	-1.50613	0.137705	-2.24352
572.022	-36366.3	-14585.9	16.9101	-1.65046	0.134972	-2.1299
572.039	-36366.1	-14585.6	16.8793	-1.80887	0.128494	-2.00987
572.056	-36366	-14585.3	16.8492	-1.95077	0.124688	-1.90478
572.073	-36366	-14585.1	16.8146	-2.06282	0.116384	-1.81637
572.09	-36365.8	-14584.8	16.776	-2.16881	0.10827	-1.72865
572.107	-36365.7	-14584.5	16.7357	-2.26768	0.10096	-1.64288
572.124	-36365.6	-14584.3	16.699	-2.36389	0.100291	-1.55791
572.141	-36365.5	-14584	16.6575	-2.45982	0.0947823	-1.46743
572.158	-36365.4	-14583.7	16.6173	-2.55234	0.0878876	-1.38757
572.175	-36365.3	-14583.5	16.572	-2.62432	0.0807269	-1.31565
572.192	-36365.2	-14583.2	16.5224	-2.70062	0.0799748	-1.24105
572.209	-36365.1	-14582.9	16.4754	-2.78014	0.0773537	-1.16302
572.226	-36365	-14582.7	16.429	-2.86922	0.0706684	-1.0808
572.243	-36364.9	-14582.4	16.3796	-2.95556	0.0668404	-0.996948
572.26	-36364.8	-14582.1	16.3296	-3.02002	0.0635282	-0.928364
572.277	-36364.7	-14581.9	16.2798	-3.07367	0.0602234	-0.872446
572.294	-36364.6	-14581.6	16.2233	-3.12333	0.0566667	-0.820261
572.311	-36364.5	-14581.4	16.17	-3.17	0.0566667	-0.776688
572.328	-36364.4	-14581.1	16.1167	-3.20667	0.0566667	-0.735294
572.345	-36364.3	-14580.8	16.0601	-3.24555	0.0530803	-0.693688
572.362	-36364.2	-14580.6	16.007	-3.28226	0.0499195	-0.654632
572.379	-36364.1	-14580.4	15.9533	-3.32231	0.0500209	-0.617707
572.396	-36364	-14580.1	15.8931	-3.35675	0.0499896	-0.584857
572.413	-36363.9	-14579.9	15.8368	-3.37865	0.0500028	-0.560547
572.43	-36363.8	-14579.6	15.7796	-3.39583	0.0499993	-0.537385
572.447	-36363.7	-14579.3	15.7198	-3.42125	0.0500003	-0.510246
572.464	-36363.6	-14579.1	15.6631	-3.44865	0.0499999	-0.482131
572.481	-36363.5	-14578.9	15.6026	-3.47774	0.0500001	-0.456351
572.498	-36363.4	-14578.6	15.543	-3.49769	0.0499998	-0.43475
572.515	-36363.3	-14578.4	15.4871	-3.51274	0.0500006	-0.420734
572.532	-36363.2	-14578.1	15.4287	-3.52251	0.0499977	-0.409377
572.549	-36363.1	-14577.8	15.3652	-3.5323	0.050011	-0.400617
572.566	-36363.1	-14577.7	15.3058	-3.5387	0.0499587	-0.393659
572.583	-36363	-14577.4	15.2456	-3.5446	0.050152	-0.388472
572.6	-36362.8	-14577.1	15.1854	-3.54798	0.0491696	-0.384648
572.617	-36362.8	-14576.9	15.1258	-3.5503	0.0452017	-0.382718
572.634	-36362.7	-14576.7	15.064	-3.54992	0.0431116	-0.380511
572.651	-36362.6	-14576.4	15.0028	-3.55003	0.0433193	-0.377774
572.668	-36362.5	-14576.2	14.9461	-3.54995	0.0436307	-0.374709
572.685	-36362.4	-14576	14.8838	-3.55015	0.0419168	-0.3732
572.702	-36362.3	-14575.7	14.821	-3.54936	0.0396193	-0.371421
572.719	-36362.2	-14575.5	14.7638	-3.55344	0.0401184	-0.366304
572.736	-36362.1	-14575.3	14.7036	-3.56743	0.0399104	-0.352603
572.753	-36362	-14575	14.641	-3.58923	0.0402785	-0.332294
572.77	-36361.9	-14574.8	14.5821	-3.60941	0.0384828	-0.311044
572.787	-36361.8	-14574.6	14.5194	-3.62496	0.03482	-0.293277
572.804	-36361.7	-14574.3	14.458	-3.63366	0.0310043	-0.279738
572.821	-36361.7	-14574.1	14.3964	-3.64543	0.0300921	-0.267052
572.838	-36361.6	-14573.9	14.3325	-3.66513	0.0281362	-0.247215
572.855	-36361.5	-14573.6	14.2685	-3.69109	0.0245236	-0.223619
572.872	-36361.4	-14573.5	14.2085	-3.71158	0.0208312	-0.201163
572.889	-36361.3	-14573.2	14.1429	-3.72613	0.0200904	-0.182865
572.906	-36361.2	-14573	14.0807	-3.73724	0.0178397	-0.169883
572.923	-36361.1	-14572.8	14.0193	-3.74714	0.0143506	-0.159629
572.94	-36361	-14572.5	13.9523	-3.75548	0.0106053	-0.150326
572.957	-36361	-14572.3	13.888	-3.75899	0.00984936	-0.140804
572.974	-36360.9	-14572.1	13.825	-3.76678	0.0100435	-0.128897
572.991	-36360.8	-14571.9	13.7613	-3.78333	0.00998018	-0.110628
573.008	-36360.7	-14571.7	13.6977	-3.80277	0.0100492	-0.0871854
573.025	-36360.6	-14571.5	13.6351	-3.82817	0.00982325	-0.0608873
573.042	-36360.5	-14571.2	13.565	-3.85934	0.0127064	-0.0279024
573.059	-36360.4	-14571	13.4975	-3.89316	0.0191869	0.00312698
573.076	-36360.4	-14570.8	13.4343	-3.91762	0.0258454	0.0308303
573.093	-36360.3	-14570.6	13.3672	-3.93583	0.0329672	0.0523699
573.11	-36360.2	-14570.4	13.3037	-3.9462	0.0394399	0.0658525
573.127	-36360.1	-14570.2	13.2374	-3.95307	0.052478	0.0737568
573.144	-36360	-14569.9	13.1667	-3.95667	0.0666667	0.077342
573.161	-36360	-14569.8	13.1	-3.96333	0.08	0.0784314
573.178	-36359.9	-14569.6	13.0333	-3.96667	0.0866667	0.077342
573.195	-36359.8	-14569.3	12.9626	-3.9701	0.0972508	0.0749913
573.212	-36359.7	-14569.1	12.8962	-3.97	0.107476	0.0716993
573.229	-36359.6	-14569	12.8292	-3.96989	0.124286	0.0684304
573.246	-36359.5	-14568.7	12.7585	-3.96623	0.138232	0.0649437
573.263	-36359.5	-14568.5	12.6923	-3.9629	0.151524	0.0617809
573.28	-36359.4	-14568.4	12.6251	-3.95983	0.165086	0.059694
573.297	-36359.3	-14568.1	12.5544	-3.96015	0.178435	0.0589315
573.314	-36359.2	-14567.9	12.4889	-3.95961	0.189498	0.0617387
573.331	-36359.2	-14567.8	12.4249	-3.95602	0.215815	0.0695218
