# Supplementary material for: Extraction of driving behavior primitives considering driver expectation and vehicle dynamics
Source: PLoS One. 2025 Dec 31;20(12):e0340123. doi: 10.1371/journal.pone.0340123 (PMC12755792; doi:10.1371/journal.pone.0340123)
Supplement: S1 File — (ZIP) [file pone.0340123.s001.zip › DataSetForPimitiveExaction-1/straight driving/c111_s_4.xlsx]

## Sheet: Sheet1
625.691	-36295.6	-14491.6	7.2884	1.08763	0.0763932	-0.265682
625.708	-36295.5	-14491.7	7.30747	1.08434	0.0551324	-0.23213
625.725	-36295.4	-14491.7	7.32574	1.08083	0.0418266	-0.191229
625.742	-36295.3	-14491.8	7.34544	1.07741	0.035002	-0.147543
625.759	-36295.2	-14491.8	7.3628	1.07422	0.0261424	-0.103142
625.776	-36295.1	-14491.8	7.38025	1.07036	0.012622	-0.0594
625.793	-36294.9	-14491.9	7.39694	1.0701	-0.00134937	-0.0229766
625.81	-36294.8	-14491.9	7.4162	1.06739	-0.00937945	0.00612745
625.827	-36294.7	-14492	7.4377	1.06372	-0.0102375	0.0321127
625.844	-36294.6	-14492	7.4548	1.06039	-0.00711931	0.0524428
625.861	-36294.5	-14492	7.47134	1.05706	-0.0036325	0.0680697
625.878	-36294.3	-14492.1	7.48887	1.05357	-0.00314552	0.0801232
625.895	-36294.2	-14492.1	7.5089	1.05008	-0.00951718	0.0848283
625.912	-36294.1	-14492.2	7.52568	1.05007	-0.0164342	0.0861038
625.929	-36294	-14492.2	7.54333	1.04667	-0.0166667	0.083878
625.946	-36293.8	-14492.3	7.56	1.04333	-0.01	0.0816993
625.963	-36293.7	-14492.3	7.57667	1.04	0.00333333	0.0762527
625.98	-36293.6	-14492.3	7.59433	1.04005	0.0174125	0.0681116
625.997	-36293.5	-14492.4	7.61106	1.03989	0.0270401	0.0594291
626.014	-36293.4	-14492.4	7.63128	1.03645	0.0300448	0.0518664
626.031	-36293.3	-14492.5	7.65219	1.03286	0.0299948	0.0449641
626.048	-36293.1	-14492.5	7.66854	1.02991	0.0299372	0.0384659
626.065	-36293	-14492.6	7.6854	1.02978	0.0302621	0.0333775
626.082	-36292.9	-14492.6	7.70303	1.02601	0.0339702	0.0329936
626.099	-36292.7	-14492.7	7.71955	1.02268	0.0373317	0.0385428
626.116	-36292.6	-14492.7	7.73643	1.01976	0.040214	0.0502586
626.133	-36292.5	-14492.7	7.75403	1.02022	0.03989	0.0644478
626.15	-36292.4	-14492.8	7.77051	1.01936	0.0401765	0.0780745
626.167	-36292.3	-14492.8	7.78747	1.01615	0.039358	0.0902026
626.184	-36292.1	-14492.9	7.80502	1.01036	0.0358037	0.104595
626.201	-36292	-14492.9	7.82149	0.995244	0.0314979	0.122647
626.218	-36291.9	-14493	7.83847	0.970629	0.0253473	0.149323
626.235	-36291.8	-14493	7.85621	0.934142	0.022032	0.180976
626.252	-36291.6	-14493.1	7.87154	0.902804	0.019703	0.21072
626.269	-36291.5	-14493.1	7.88499	0.871941	0.020059	0.238018
626.286	-36291.4	-14493.1	7.89866	0.84193	0.0200471	0.262613
626.303	-36291.2	-14493.2	7.9134	0.815509	0.0197468	0.283538
626.32	-36291.1	-14493.2	7.92941	0.790541	0.0212138	0.301602
626.337	-36291	-14493.3	7.94328	0.771704	0.0249326	0.316686
626.354	-36290.9	-14493.3	7.95463	0.756642	0.028453	0.327201
626.371	-36290.7	-14493.4	7.96637	0.744859	0.0303143	0.336325
626.388	-36290.6	-14493.4	7.98051	0.734477	0.0296601	0.343078
626.405	-36290.5	-14493.5	7.99388	0.726034	0.031528	0.34711
626.422	-36290.4	-14493.5	8.00593	0.721042	0.035197	0.345912
626.439	-36290.2	-14493.6	8.01561	0.71977	0.0389116	0.33692
626.456	-36290.1	-14493.6	8.02755	0.720133	0.0402273	0.32108
626.473	-36290	-14493.6	8.04164	0.71972	0.0399477	0.29868
626.49	-36289.8	-14493.7	8.05573	0.721981	0.0400143	0.273439
626.507	-36289.7	-14493.7	8.06627	0.725445	0.0399962	0.249113
626.524	-36289.6	-14493.8	8.079	0.729206	0.0400009	0.225944
626.541	-36289.4	-14493.8	8.0928	0.730188	0.0399994	0.208838
626.558	-36289.3	-14493.9	8.10627	0.729952	0.0400015	0.195314
626.575	-36289.2	-14493.9	8.11763	0.730004	0.0399954	0.184291
626.592	-36289.1	-14494	8.12773	0.730022	0.0400182	0.174164
626.609	-36288.9	-14494	8.13731	0.729909	0.0399319	0.166556
626.626	-36288.8	-14494.1	8.15076	0.732064	0.0402057	0.155011
626.643	-36288.7	-14494.1	8.16439	0.743866	0.0373341	0.139587
626.66	-36288.5	-14494.2	8.17756	0.762132	0.0339688	0.116049
626.677	-36288.4	-14494.2	8.19169	0.793023	0.0302646	0.0864954
626.694	-36288.3	-14494.3	8.20512	0.820089	0.0299279	0.0540024
626.711	-36288.1	-14494.3	8.21842	0.852367	0.0300295	0.0197155
626.728	-36288	-14494.3	8.23243	0.8909	0.0299748	-0.0214632
626.745	-36287.9	-14494.4	8.24901	0.934095	0.0300887	-0.0629542
626.762	-36287.8	-14494.4	8.26565	0.977427	0.0268915	-0.104267
626.779	-36287.6	-14494.5	8.28333	1.02	0.0233333	-0.145969
626.796	-36287.5	-14494.5	8.3	1.05333	0.02	-0.180828
626.813	-36287.4	-14494.6	8.32	1.08	0.02	-0.21024
626.83	-36287.2	-14494.6	8.34111	1.10109	0.0199935	-0.234339
626.847	-36287.1	-14494.7	8.35761	1.11756	0.0200025	-0.251373
626.864	-36287	-14494.7	8.37434	1.13058	0.0199967	-0.263124
626.881	-36286.8	-14494.8	8.39226	1.13729	0.0200225	-0.270688
626.898	-36286.7	-14494.8	8.41236	1.13988	0.0199154	-0.272415
626.915	-36286.6	-14494.9	8.43243	1.13625	0.0203215	-0.272139
626.932	-36286.4	-14494.9	8.45378	1.13235	0.0236174	-0.269799
626.949	-36286.3	-14495	8.47294	1.12555	0.0232796	-0.267296
626.966	-36286.1	-14495	8.49026	1.11836	0.0232647	-0.261252
626.983	-36286	-14495.1	8.51088	1.10751	0.0238201	-0.25268
627	-36285.9	-14495.1	8.5278	1.0977	0.0276564	-0.242806
627.017	-36285.7	-14495.2	8.54763	1.08755	0.0302164	-0.232836
627.034	-36285.6	-14495.2	8.5658	1.07679	0.0299328	-0.22272
627.051	-36285.4	-14495.3	8.58517	1.06795	0.0300179	-0.214495
627.068	-36285.3	-14495.3	8.6018	1.06083	0.0299955	-0.209328
627.085	-36285.2	-14495.4	8.6192	1.05691	0.0300013	-0.20998
627.102	-36285	-14495.4	8.63659	1.06158	0.0299996	-0.216712
627.119	-36284.9	-14495.5	8.65775	1.07227	0.0300001	-0.229189
627.136	-36284.8	-14495.5	8.67728	1.08964	0.03	-0.243137
627.153	-36284.6	-14495.6	8.69339	1.10103	0.03	-0.25501
627.17	-36284.5	-14495.6	8.71043	1.11005	0.03	-0.263442
627.187	-36284.3	-14495.7	8.72917	1.11509	0.03	-0.269634
627.204	-36284.2	-14495.7	8.74971	1.11845	0.03	-0.274361
627.221	-36284.1	-14495.8	8.76822	1.12019	0.03	-0.279067
627.238	-36284	-14495.8	8.78744	1.12022	0.03	-0.282004
627.255	-36283.8	-14495.9	8.8053	1.11843	0.03	-0.281959
627.272	-36283.7	-14495.9	8.82462	1.11508	0.03	-0.278756
627.289	-36283.5	-14496	8.84332	1.10926	0.03	-0.27418
627.306	-36283.4	-14496	8.86131	1.10483	0.03	-0.269065
627.323	-36283.2	-14496.1	8.88252	1.09916	0.03	-0.264655
627.34	-36283.1	-14496.1	8.90333	1.09419	0.03	-0.261958
627.357	-36282.9	-14496.2	8.92083	1.09128	0.03	-0.261406
627.374	-36282.8	-14496.2	8.93817	1.0877	0.03	-0.260821
627.391	-36282.6	-14496.3	8.95496	1.08425	0.03	-0.258958
627.408	-36282.5	-14496.3	8.97373	1.08119	0.03	-0.255419
627.425	-36282.4	-14496.4	8.99531	1.07549	0.03	-0.248505
627.442	-36282.2	-14496.4	9.01296	1.06374	0.03	-0.236609
627.459	-36282.1	-14496.5	9.02926	1.04531	0.03	-0.220191
627.476	-36281.9	-14496.5	9.04691	1.02102	0.03	-0.199776
627.493	-36281.8	-14496.6	9.06379	0.997485	0.0300001	-0.179787
627.51	-36281.6	-14496.6	9.08029	0.973749	0.0299997	-0.161276
627.527	-36281.5	-14496.7	9.09796	0.955366	0.0300008	-0.14251
627.544	-36281.3	-14496.7	9.11468	0.938236	0.029997	-0.12793
627.561	-36281.2	-14496.8	9.13154	0.928037	0.0300113	-0.114693
627.578	-36281.1	-14496.8	9.14576	0.913989	0.0299772	-0.10409
627.595	-36280.9	-14496.9	9.16245	0.907122	0.030088	-0.0941427
627.612	-36280.8	-14496.9	9.17577	0.897099	0.0268916	-0.0885238
627.629	-36280.6	-14497	9.19333	0.893333	0.0233333	-0.083878
627.646	-36280.5	-14497.1	9.20667	0.886667	0.02	-0.0827887
627.663	-36280.3	-14497.1	9.22	0.883333	0.02	-0.08061
627.68	-36280.2	-14497.2	9.23425	0.879785	0.0199937	-0.0782692
627.697	-36280	-14497.2	9.25098	0.876485	0.0200017	-0.0749591
627.714	-36279.9	-14497.3	9.26771	0.873098	0.0199996	-0.0717216
627.731	-36279.7	-14497.3	9.28514	0.86983	0.0200002	-0.0695786
627.748	-36279.6	-14497.4	9.29815	0.87003	0.0199999	-0.0698858
627.765	-36279.4	-14497.4	9.31168	0.870051	0.02	-0.0722133
627.782	-36279.3	-14497.5	9.32563	0.869624	0.02	-0.0742787
627.799	-36279.1	-14497.5	9.33948	0.866053	0.02	-0.0737995
627.816	-36279	-14497.6	9.35593	0.862634	0.0199999	-0.0714438
627.833	-36278.8	-14497.6	9.37052	0.859721	0.0200008	-0.0693264
627.85	-36278.7	-14497.7	9.38656	0.860072	0.0199971	-0.0685825
627.867	-36278.6	-14497.8	9.40061	0.859992	0.0200106	-0.0685958
627.884	-36278.4	-14497.8	9.41776	0.859956	0.01995	-0.0688688
627.901	-36278.2	-14497.9	9.43041	0.860187	0.0201886	-0.0699996
627.918	-36278.1	-14497.9	9.44417	0.859206	0.0192051	-0.0713873
627.935	-36277.9	-14498	9.45814	0.855446	0.0154465	-0.0738737
627.952	-36277.8	-14498	9.47127	0.851977	0.011977	-0.0784079
627.969	-36277.6	-14498.1	9.48506	0.849733	0.00973423	-0.0874616
627.986	-36277.5	-14498.1	9.49862	0.850079	0.010073	-0.0977282
628.003	-36277.3	-14498.2	9.51347	0.849974	0.00999584	-0.104607
628.02	-36277.2	-14498.2	9.5292	0.850023	0.0099456	-0.108045
628.037	-36277	-14498.3	9.5445	0.849922	0.0102504	-0.112523
628.054	-36276.9	-14498.4	9.55988	0.850287	0.00870622	-0.121471
628.071	-36276.7	-14498.4	9.57322	0.848558	0.00499514	-0.136018
628.088	-36276.6	-14498.5	9.58729	0.844888	0.0013153	-0.151998
628.105	-36276.4	-14498.5	9.5999	0.841312	-0.000326443	-0.167089
628.122	-36276.3	-14498.6	9.61609	0.839773	0.000320906	-0.182305
628.139	-36276.1	-14498.6	9.63159	0.840058	-0.0017619	-0.197013
628.156	-36275.9	-14498.7	9.64432	0.840003	-0.00527438	-0.209836
628.173	-36275.8	-14498.7	9.65837	0.839934	-0.00893118	-0.221119
628.19	-36275.6	-14498.8	9.67205	0.84028	-0.0105064	-0.228434
628.207	-36275.5	-14498.9	9.68516	0.838045	-0.00798443	-0.23159
628.224	-36275.3	-14498.9	9.69928	0.834393	-0.00440664	-0.232022
628.241	-36275.2	-14499	9.71245	0.830708	-0.000704443	-0.232725
628.258	-36275	-14499	9.72854	0.829836	0.000164142	-0.233873
628.275	-36274.9	-14499.1	9.74323	0.83003	-3.47519e-05	-0.235101
628.292	-36274.7	-14499.1	9.75954	0.830009	9.40119e-06	-0.235323
628.309	-36274.6	-14499.2	9.77362	0.829934	-2.48586e-06	-0.235356
628.326	-36274.4	-14499.2	9.78747	0.830205	4.88906e-07	-0.234485
628.343	-36274.2	-14499.3	9.80112	0.827334	-1.31654e-07	-0.232512
628.36	-36274.1	-14499.4	9.81395	0.823969	3.47347e-08	-0.229314
628.377	-36273.9	-14499.4	9.83137	0.820264	-6.00408e-09	-0.226788
628.394	-36273.8	-14499.5	9.84522	0.819932	1.61124e-09	-0.225549
628.411	-36273.6	-14499.5	9.85835	0.820015	-4.2392e-10	-0.225478
628.428	-36273.5	-14499.6	9.87252	0.820005	5.4176e-11	-0.225486
628.445	-36273.3	-14499.7	9.8859	0.819974	-1.45049e-11	-0.225512
628.462	-36273.1	-14499.7	9.89919	0.820099	3.80273e-12	-0.2245
628.479	-36273	-14499.8	9.91333	0.816667	0	-0.222222
628.496	-36272.8	-14499.8	9.92667	0.813333	-2.90044e-23	-0.218954
628.513	-36272.7	-14499.9	9.94	0.81	0	-0.216776
628.53	-36272.5	-14499.9	9.95415	0.810024	-1.65164e-14	-0.216846
628.547	-36272.3	-14500	9.96745	0.809993	4.42484e-15	-0.219138
628.564	-36272.2	-14500.1	9.98078	0.810004	-1.18292e-15	-0.222388
628.581	-36272	-14500.1	9.99415	0.809991	3.06831e-16	-0.224504
628.598	-36271.8	-14500.2	10.0083	0.810068	-1.51887e-16	-0.22548
628.615	-36271.7	-14500.2	10.0216	0.809736	3.91466e-17	-0.22418
628.632	-36271.5	-14500.3	10.0358	0.806031	-1.45742e-17	-0.221671
628.649	-36271.4	-14500.4	10.049	0.802666	3.89269e-18	-0.218467
628.666	-36271.2	-14500.4	10.0625	0.799795	-9.95879e-19	-0.216495
628.683	-36271.1	-14500.5	10.0766	0.800066	3.29675e-19	-0.215624
628.7	-36270.9	-14500.5	10.0897	0.799991	-8.80073e-20	-0.215657
628.717	-36270.7	-14500.6	10.1033	0.79997	2.23252e-20	-0.215881
628.734	-36270.6	-14500.6	10.1174	0.800164	-6.93108e-21	-0.217097
628.751	-36270.4	-14500.7	10.1305	0.799292	1.84917e-21	-0.218294
628.768	-36270.2	-14500.7	10.1441	0.795607	-4.64513e-22	-0.21878
628.785	-36270.1	-14500.8	10.1581	0.791956	1.385e-22	-0.217441
628.802	-36269.9	-14500.9	10.1713	0.789719	-3.69264e-23	-0.216339
628.819	-36269.8	-14500.9	10.185	0.790071	9.17015e-24	-0.215596
628.836	-36269.6	-14501	10.1989	0.789975	-2.65943e-24	-0.215716
628.853	-36269.4	-14501	10.2121	0.790023	7.08524e-25	-0.215663
628.87	-36269.3	-14501.1	10.2258	0.789937	-1.7357e-25	-0.215747
628.887	-36269.1	-14501.2	10.2397	0.790263	4.93346e-26	-0.215323
628.904	-36268.9	-14501.2	10.2528	0.788666	-1.31327e-26	-0.213727
628.921	-36268.8	-14501.3	10.2667	0.785139	3.16452e-27	-0.210901
628.938	-36268.6	-14501.3	10.2805	0.780225	-8.85927e-28	-0.207002
628.955	-36268.4	-14501.4	10.2936	0.771966	2.35604e-28	-0.201733
628.972	-36268.3	-14501.5	10.3075	0.759191	-5.56246e-29	-0.193435
628.989	-36268.1	-14501.5	10.3212	0.746639	1.53905e-29	-0.184656
629.006	-36267.9	-14501.6	10.3347	0.740598	-4.08844e-30	-0.179056
629.023	-36267.8	-14501.6	10.3464	0.740314	9.40442e-31	-0.17564
629.04	-36267.6	-14501.7	10.3566	0.736507	-2.57805e-31	-0.170684
629.057	-36267.5	-14501.8	10.3661	0.725679	6.83968e-32	-0.160094
629.074	-36267.3	-14501.8	10.379	0.706564	-1.51989e-32	-0.142949
629.091	-36267.1	-14501.9	10.3928	0.685408	4.13586e-33	-0.123532
629.108	-36267	-14501.9	10.4063	0.668296	-1.0956e-33	-0.102227
629.125	-36266.8	-14502	10.4177	0.650583	2.31958e-34	-0.0734392
629.142	-36266.7	-14502	10.4277	0.636314	-6.275e-35	-0.0366009
629.159	-36266.5	-14502.1	10.4376	0.623042	1.65923e-35	0.00417321
629.176	-36266.3	-14502.2	10.4481	0.611604	-3.26329e-36	0.0464913
629.193	-36266.1	-14502.2	10.4583	0.6042	8.78751e-37	0.0808697
629.21	-36266	-14502.3	10.4682	0.600539	-2.31843e-37	0.108676
629.227	-36265.8	-14502.4	10.4788	0.597079	4.00753e-38	0.133569
629.244	-36265.6	-14502.4	10.4888	0.593761	-1.07545e-38	0.152756
629.261	-36265.5	-14502.5	10.4988	0.590232	2.82955e-39	0.167436
629.278	-36265.3	-14502.5	10.5094	0.589971	-3.61649e-40	0.177121
629.295	-36265.1	-14502.6	10.5194	0.590008	9.69764e-41	0.182817
629.312	-36264.9	-14502.7	10.5294	0.589998	-2.59845e-41	0.184096
629.329	-36264.8	-14502.7	10.5394	0.590001	6.96176e-42	0.183171
629.346	-36264.7	-14502.8	10.5494	0.59	-1.86251e-42	0.178917
629.363	-36264.5	-14502.8	10.5594	0.59	4.88295e-43	0.174593
629.38	-36264.3	-14502.9	10.57	0.59	1.39256e-53	0.168845
629.397	-36264.2	-14503	10.58	0.59	-3.72434e-54	0.164488
629.414	-36263.9	-14503	10.59	0.59	0	0.159041
629.431	-36263.8	-14503.1	10.6006	0.59	-2.12041e-45	0.154381
629.448	-36263.6	-14503.1	10.6106	0.59	5.66648e-46	0.148963
629.465	-36263.4	-14503.2	10.6206	0.589999	-1.46174e-46	0.145855
629.482	-36263.3	-14503.3	10.6312	0.590004	6.60102e-47	0.146391
629.499	-36263.1	-14503.3	10.6412	0.589983	6.99365e-48	0.153592
629.516	-36262.9	-14503.4	10.6509	0.590063	-9.37073e-47	0.164963
629.533	-36262.8	-14503.4	10.6582	0.58962	5.69321e-46	0.17876
629.55	-36262.6	-14503.5	10.6685	0.586054	-2.16448e-45	0.19047
629.567	-36262.4	-14503.6	10.6785	0.582634	8.03967e-45	0.200989
629.584	-36262.3	-14503.6	10.6893	0.57972	-4.08785e-44	0.208529
629.601	-36262.1	-14503.7	10.6981	0.580075	1.54597e-43	0.213139
629.618	-36261.9	-14503.8	10.7064	0.579981	-5.71475e-43	0.21504
629.635	-36261.7	-14503.8	10.7192	0.580006	2.69922e-42	0.217717
629.652	-36261.5	-14503.9	10.726	0.579999	-1.01895e-41	0.223304
629.669	-36261.4	-14503.9	10.7356	0.579997	3.74456e-41	0.235245
629.686	-36261.2	-14504	10.7432	0.580014	-1.6851e-40	0.252398
629.703	-36261.1	-14504.1	10.7536	0.579945	6.35155e-40	0.269525
629.72	-36260.9	-14504.1	10.7637	0.5802	-2.31697e-39	0.285447
629.737	-36260.7	-14504.2	10.7742	0.578896	1.00727e-38	0.299711
629.754	-36260.5	-14504.2	10.784	0.575297	-3.79176e-38	0.312223
629.771	-36260.4	-14504.3	10.7944	0.571674	1.37043e-37	0.323799
629.788	-36260.2	-14504.4	10.8048	0.569693	-5.80459e-37	0.33247
629.805	-36260	-14504.4	10.8146	0.570082	2.18266e-36	0.337821
629.822	-36259.8	-14504.5	10.825	0.56998	-7.79644e-36	0.341085
629.839	-36259.7	-14504.6	10.8354	0.570005	3.2355e-35	0.343212
629.856	-36259.5	-14504.6	10.8452	0.57	-1.21546e-34	0.345256
629.873	-36259.3	-14504.7	10.8557	0.569995	4.27624e-34	0.348233
629.89	-36259.2	-14504.7	10.8658	0.570021	-1.74559e-33	0.35116
629.907	-36259	-14504.8	10.8762	0.569923	6.55204e-33	0.352546
629.924	-36258.8	-14504.9	10.884	0.570267	-2.25925e-32	0.353555
629.941	-36258.7	-14504.9	10.8933	0.568023	9.09759e-32	0.355273
629.958	-36258.5	-14505	10.9008	0.564554	-3.41222e-31	0.358336
629.975	-36258.3	-14505.1	10.9103	0.560795	1.14442e-30	0.361104
629.992	-36258.1	-14505.1	10.9181	0.559811	-4.55581e-30	0.362561
630.009	-36257.9	-14505.2	10.9268	0.56005	1.70761e-29	0.362785
630.026	-36257.8	-14505.3	10.9376	0.559989	-5.50026e-29	0.36274
630.043	-36257.6	-14505.3	10.9477	0.560004	2.16824e-28	0.362733
630.06	-36257.4	-14505.4	10.9576	0.559993	-8.12222e-28	0.362799
630.077	-36257.2	-14505.4	10.9681	0.560018	2.45355e-27	0.361998
630.094	-36257.1	-14505.5	10.9783	0.559929	-9.59043e-27	0.358498
630.111	-36256.9	-14505.6	10.9882	0.562127	3.59066e-26	0.347528
630.128	-36256.7	-14505.6	10.9988	0.574332	-9.64457e-26	0.322084
630.145	-36256.6	-14505.7	11.0088	0.599689	3.74204e-25	0.282954
630.162	-36256.4	-14505.8	11.0188	0.632689	-1.40035e-24	0.236708
630.179	-36256.2	-14505.8	11.0294	0.664926	2.82184e-24	0.187846
630.196	-36256	-14505.9	11.0395	0.691883	-1.08773e-23	0.148056
630.213	-36255.8	-14506	11.0493	0.71535	4.06871e-23	0.114132
630.23	-36255.7	-14506	11.0633	0.736667	0	0.0827887
630.247	-36255.5	-14506.1	11.0767	0.753333	-7.14618e-32	0.0577342
630.264	-36255.3	-14506.1	11.09	0.763333	0	0.037037
630.281	-36255.1	-14506.2	11.1007	0.773726	-9.36927e-21	0.0209897
630.298	-36255	-14506.3	11.1141	0.77687	3.57374e-20	0.01043
630.315	-36254.8	-14506.3	11.1275	0.77997	-1.3348e-19	0.00526913
630.332	-36254.6	-14506.4	11.1416	0.776251	1.04447e-18	0.00449252
630.349	-36254.4	-14506.5	11.1549	0.772654	-3.96981e-18	0.00681892
630.366	-36254.2	-14506.5	11.1683	0.76614	1.4793e-17	0.00898554
630.383	-36254.1	-14506.6	11.1824	0.762297	-8.55802e-17	0.0112298
630.4	-36253.9	-14506.7	11.1956	0.755945	3.24373e-16	0.0137005
630.417	-36253.7	-14506.7	11.2093	0.752237	-1.20458e-15	0.0182317
630.434	-36253.5	-14506.8	11.2226	0.745685	6.12472e-15	0.023054
630.451	-36253.4	-14506.8	11.2328	0.741897	-2.31629e-14	0.0282965
630.468	-36253.1	-14506.9	11.2467	0.735914	8.56225e-14	0.0307376
630.485	-36253	-14507	11.2608	0.737934	-4.04417e-13	0.0276453
630.502	-36252.8	-14507.1	11.2732	0.746731	1.52667e-12	0.0169189
630.519	-36252.6	-14507.1	11.2829	0.761036	-5.61037e-12	0.00193614
630.536	-36252.4	-14507.2	11.2945	0.774101	2.52473e-11	-0.0119976
630.553	-36252.3	-14507.2	11.308	0.782451	-9.51635e-11	-0.0214896
630.57	-36252.1	-14507.3	11.3216	0.789324	3.47145e-10	-0.0283352
630.587	-36251.9	-14507.4	11.3356	0.794982	-1.50917e-09	-0.033627
630.604	-36251.7	-14507.4	11.3487	0.79822	5.6811e-09	-0.0370118
630.621	-36251.5	-14507.5	11.3625	0.800142	-2.05327e-08	-0.0389631
630.638	-36251.4	-14507.6	11.3764	0.800848	8.69686e-08	-0.041906
630.655	-36251.2	-14507.6	11.3895	0.807052	-3.27022e-07	-0.0484205
630.672	-36251	-14507.7	11.4033	0.820987	1.16812e-06	-0.0615539
630.689	-36250.8	-14507.8	11.4172	0.840776	-4.84766e-06	-0.0794373
630.706	-36250.6	-14507.8	11.43	0.859204	1.82109e-05	-0.0980808
630.723	-36250.4	-14507.9	11.4458	0.874608	-6.40698e-05	-0.116286
630.74	-36250.3	-14508	11.4632	0.886078	0.000261538	-0.131318
630.757	-36250.1	-14508	11.4799	0.896078	-0.00166015	-0.142172
630.774	-36249.9	-14508.1	11.4953	0.904309	-0.00564429	-0.150997
630.791	-36249.7	-14508.2	11.5084	0.911268	-0.00723335	-0.15731
630.808	-36249.5	-14508.2	11.5238	0.915577	-0.00436186	-0.162064
630.825	-36249.3	-14508.3	11.5414	0.91924	-0.00314156	-0.164993
630.842	-36249.2	-14508.4	11.5589	0.919928	-0.00336879	-0.167132
630.859	-36249	-14508.4	11.5724	0.922133	-0.0033865	-0.169167
630.876	-36248.8	-14508.5	11.5894	0.925823	-0.00311951	-0.172411
630.893	-36248.6	-14508.6	11.6034	0.929462	-0.00567785	-0.174989
630.91	-36248.4	-14508.6	11.6195	0.930131	-0.00950689	-0.176341
630.927	-36248.2	-14508.7	11.6341	0.929974	-0.0100885	-0.176442
630.944	-36248.1	-14508.8	11.6506	0.930007	-0.00997611	-0.177287
630.961	-36247.8	-14508.8	11.6641	0.929998	-0.0100066	-0.179231
630.978	-36247.7	-14508.9	11.6812	0.93	-0.00999813	-0.182627
630.995	-36247.5	-14509	11.6981	0.93	-0.0100033	-0.184996
631.012	-36247.3	-14509	11.7148	0.930001	-0.00998859	-0.186211
631.029	-36247.1	-14509.1	11.7292	0.929999	-0.0100229	-0.186284
631.046	-36246.9	-14509.2	11.7425	0.930006	-0.00991195	-0.186266
631.063	-36246.7	-14509.2	11.759	0.929979	-0.0131084	-0.186298
631.08	-36246.5	-14509.3	11.7767	0.93	-0.0166667	-0.185185
631.097	-36246.4	-14509.4	11.7933	0.926667	-0.02	-0.181917
631.114	-36246.2	-14509.5	11.8067	0.92	-0.02	-0.174292
631.131	-36246	-14509.5	11.8242	0.905737	-0.0200063	-0.162659
631.148	-36245.8	-14509.6	11.8375	0.888894	-0.0199983	-0.150809
631.165	-36245.6	-14509.7	11.8542	0.868849	-0.0200004	-0.143543
631.182	-36245.4	-14509.7	11.8685	0.851527	-0.0199998	-0.142987
631.199	-36245.2	-14509.8	11.8851	0.838728	-0.0200001	-0.147727
631.216	-36245	-14509.9	11.8983	0.828792	-0.0199999	-0.153047
631.233	-36244.8	-14509.9	11.9124	0.818197	-0.0200006	-0.156085
631.25	-36244.7	-14510	11.9256	0.808161	-0.0199979	-0.157031
631.267	-36244.4	-14510.1	11.9391	0.798587	-0.0200078	-0.15812
631.284	-36244.3	-14510.1	11.9532	0.791647	-0.0199605	-0.159534
631.301	-36244.1	-14510.2	11.9664	0.785683	-0.0201496	-0.161515
631.318	-36243.9	-14510.3	11.98	0.782406	-0.019395	-0.162793
631.335	-36243.7	-14510.3	11.994	0.779844	-0.0156493	-0.164931
631.352	-36243.5	-14510.4	12.0071	0.779378	-0.0121606	-0.165917
631.369	-36243.3	-14510.5	12.021	0.775585	-0.00990877	-0.166759
631.386	-36243.1	-14510.6	12.0337	0.771962	-0.00917257	-0.16664
631.403	-36242.9	-14510.6	12.0443	0.769719	-0.00546202	-0.166673
631.42	-36242.7	-14510.7	12.0583	0.770066	-0.00191616	-0.166669
631.437	-36242.5	-14510.8	12.0725	0.769996	0.000319593	-0.166648
631.454	-36242.3	-14510.8	12.0841	0.769942	-8.47627e-05	-0.166737
631.471	-36242.1	-14510.9	12.0955	0.770227	1.93751e-05	-0.166319
631.488	-36242	-14511	12.1097	0.768688	3.82517e-07	-0.16473
631.505	-36241.8	-14511	12.1232	0.765112	-2.21606e-05	-0.161801
631.522	-36241.5	-14511.1	12.135	0.761442	8.44162e-05	-0.159296
631.539	-36241.4	-14511.2	12.1468	0.759713	-0.000351797	-0.159302
631.556	-36241.2	-14511.2	12.1604	0.760076	0.00181655	-0.16177
631.573	-36241	-14511.3	12.1741	0.759982	0.0035276	-0.164859
631.59	-36240.8	-14511.4	12.188	0.760005	0.00361337	-0.165869
631.607	-36240.6	-14511.5	12.201	0.759998	0.00133165	-0.164297
631.624	-36240.4	-14511.5	12.2153	0.760002	-0.000252782	-0.1574
631.641	-36240.2	-14511.6	12.2265	0.759995	6.92954e-05	-0.145563
631.658	-36240	-14511.7	12.2383	0.76002	-1.83844e-05	-0.130106
631.675	-36239.8	-14511.7	12.2525	0.759932	4.08532e-06	-0.113612
631.692	-36239.6	-14511.8	12.2665	0.76027	-1.11168e-06	-0.0980195
631.709	-36239.4	-14511.9	12.2768	0.757815	2.94486e-07	-0.0837222
631.726	-36239.2	-14512	12.2899	0.754188	-6.2348e-08	-0.0693829
631.743	-36239	-14512	12.3035	0.750535	1.68666e-08	-0.059453
631.76	-36238.8	-14512.1	12.3171	0.74987	-4.45985e-09	-0.0525554
631.777	-36238.6	-14512.2	12.328	0.750026	8.77142e-10	-0.0476248
631.794	-36238.5	-14512.2	12.3409	0.749993	-2.362e-10	-0.0431325
631.811	-36238.2	-14512.3	12.3543	0.750002	6.23172e-11	-0.0405794
631.828	-36238	-14512.4	12.3683	0.75	-1.07719e-11	-0.0392914
631.845	-36237.9	-14512.4	12.3818	0.75	2.89075e-12	-0.0391959
631.862	-36237.6	-14512.5	12.395	0.75	-7.60724e-13	-0.0392211
631.879	-36237.4	-14512.6	12.4093	0.75	9.75452e-14	-0.0392146
631.896	-36237.3	-14512.7	12.4195	0.749998	-2.73668e-14	-0.0392176
631.913	-36237	-14512.7	12.4293	0.750006	1.1849e-14	-0.0392092
631.93	-36236.8	-14512.8	12.4433	0.75	2.49823e-24	-0.0392157
631.947	-36236.7	-14512.9	12.4567	0.75	0	-0.0381264
631.964	-36236.4	-14513	12.47	0.746667	0	-0.0359477
631.981	-36236.3	-14513	12.4807	0.743108	-1.15752e-12	-0.032502
631.998	-36236.1	-14513.1	12.4941	0.739912	4.41504e-12	-0.03041
632.015	-36235.8	-14513.2	12.5075	0.740023	-1.64902e-11	-0.0293884
632.032	-36235.6	-14513.2	12.5213	0.739989	1.29034e-10	-0.0294233
632.049	-36235.5	-14513.3	12.5313	0.740003	-4.90433e-10	-0.0294088
632.066	-36235.2	-14513.4	12.545	0.739998	1.82754e-09	-0.029412
632.083	-36235.1	-14513.5	12.5592	0.740004	-1.05726e-08	-0.0294145
632.1	-36234.9	-14513.5	12.572	0.739984	4.00733e-08	-0.0294002
632.117	-36234.6	-14513.6	12.5817	0.740059	-1.48815e-07	-0.0294549
632.134	-36234.5	-14513.7	12.593	0.739657	7.56652e-07	-0.0291638
632.151	-36234.3	-14513.7	12.6064	0.735022	-2.86156e-06	-0.026249
632.168	-36234	-14513.8	12.6201	0.723054	1.05779e-05	-0.0179657
632.185	-36233.8	-14513.9	12.6333	0.704029	-4.9962e-05	-0.00291007
632.202	-36233.7	-14514	12.6428	0.684737	0.000188606	0.013628
632.219	-36233.4	-14514	12.653	0.668849	-0.000794834	0.0294557
632.236	-36233.2	-14514.1	12.6644	0.656115	-0.00455361	0.0422377
632.253	-36233	-14514.2	12.6783	0.646664	-0.00802271	0.0525347
632.27	-36232.8	-14514.3	12.6906	0.636032	-0.0102668	0.0621818
632.287	-36232.6	-14514.3	12.7009	0.626961	-0.00992263	0.0709795
632.304	-36232.4	-14514.4	12.7104	0.620464	-0.0100206	0.077403
632.321	-36232.2	-14514.5	12.7225	0.614931	-0.00999495	0.0801705
632.338	-36232	-14514.5	12.7352	0.611821	-0.0100014	0.0771784
632.355	-36231.8	-14514.6	12.7445	0.608418	-0.00999962	0.0683388
632.372	-36231.6	-14514.7	12.755	0.605069	-0.0100001	0.0556596
632.389	-36231.4	-14514.8	12.7654	0.601276	-0.00999997	0.0419881
632.406	-36231.2	-14514.8	12.7752	0.599753	-0.01	0.0290616
632.423	-36231	-14514.9	12.7856	0.600058	-0.01	0.0159875
632.44	-36230.8	-14515	12.796	0.599983	-0.01	0.00427051
632.457	-36230.6	-14515.1	12.8058	0.600006	-0.01	-0.00580497
632.474	-36230.4	-14515.1	12.8163	0.599994	-0.01	-0.0154505
632.491	-36230.2	-14515.2	12.8265	0.600021	-0.01	-0.0230502
632.508	-36230	-14515.3	12.8364	0.599923	-0.01	-0.0281235
632.525	-36229.8	-14515.4	12.8469	0.600259	-0.01	-0.0310411
632.542	-36229.6	-14515.4	12.8571	0.597798	-0.01	-0.0325719
632.559	-36229.4	-14515.5	12.867	0.594345	-0.01	-0.0320283
632.576	-36229.1	-14515.6	12.8775	0.590659	-0.01	-0.0307087
632.593	-36229	-14515.7	12.8877	0.589628	-0.01	-0.0303227
632.61	-36228.7	-14515.7	12.8976	0.592365	-0.01	-0.0324837
632.627	-36228.5	-14515.8	12.9081	0.598073	-0.01	-0.040523
632.644	-36228.3	-14515.9	12.9183	0.613504	-0.01	-0.0529738
632.661	-36228.1	-14516	12.9282	0.630316	-0.01	-0.0689216
632.678	-36227.9	-14516	12.9388	0.648092	-0.01	-0.0853233
632.695	-36227.7	-14516.1	12.9488	0.661829	-0.01	-0.0997706
632.712	-36227.5	-14516.2	12.9588	0.675172	-0.01	-0.111941
632.729	-36227.3	-14516.3	12.9693	0.686137	-0.01	-0.122582
632.746	-36227.1	-14516.3	12.9825	0.693092	-0.01	-0.129306
632.763	-36226.9	-14516.4	12.9958	0.696361	-0.01	-0.134754
632.78	-36226.7	-14516.5	13.01	0.703333	-0.01	-0.140523
632.797	-36226.5	-14516.5	13.02	0.706667	-0.01	-0.147059
632.814	-36226.2	-14516.6	13.03	0.71	-0.01	-0.152505
632.831	-36226	-14516.7	13.0407	0.709974	-0.01	-0.1559
632.848	-36225.8	-14516.8	13.0541	0.710007	-0.01	-0.156877
632.865	-36225.6	-14516.9	13.0675	0.709998	-0.01	-0.156859
632.882	-36225.4	-14516.9	13.0814	0.710001	-0.01	-0.156865
632.899	-36225.2	-14517	13.0911	0.71	-0.01	-0.156862
632.916	-36225	-14517.1	13.1012	0.71	-0.01	-0.156863
632.933	-36224.8	-14517.2	13.1122	0.71	-0.01	-0.156863
632.95	-36224.6	-14517.2	13.1257	0.71	-0.01	-0.156863
632.967	-36224.3	-14517.3	13.1392	0.71	-0.01	-0.156863
632.984	-36224.2	-14517.4	13.1527	0.71	-0.01	-0.156862
633.001	-36224	-14517.5	13.1623	0.71	-0.01	-0.156864
633.018	-36223.7	-14517.5	13.1724	0.71	-0.01	-0.156858
633.035	-36223.5	-14517.6	13.1837	0.71	-0.01	-0.156884
633.052	-36223.3	-14517.7	13.1972	0.710001	-0.00999998	-0.156784
633.069	-36223.1	-14517.8	13.211	0.709997	-0.0100001	-0.15722
633.086	-36222.9	-14517.8	13.2239	0.710015	-0.00999972	-0.160761
633.103	-36222.7	-14517.9	13.2334	0.709945	-0.0100011	-0.169234
633.12	-36222.4	-14518	13.2436	0.7102	-0.00999615	-0.182754
633.137	-36222.3	-14518.1	13.2553	0.708896	-0.0100167	-0.19777
633.154	-36222	-14518.1	13.2688	0.705297	-0.00993695	-0.211235
633.171	-36221.8	-14518.2	13.2827	0.701674	-0.0102279	-0.224712
633.188	-36221.6	-14518.3	13.2952	0.699693	-0.0086875	-0.237895
633.205	-36221.4	-14518.4	13.3043	0.700082	-0.00511222	-0.249419
633.222	-36221.2	-14518.4	13.3165	0.69998	-0.00144152	-0.262644
633.239	-36221	-14518.5	13.3305	0.700007	0.000286915	-0.279589
633.256	-36220.8	-14518.6	13.3439	0.699995	-7.63025e-05	-0.299437
633.273	-36220.5	-14518.7	13.3558	0.700013	1.80145e-05	-0.320667
633.29	-36220.4	-14518.7	13.366	0.699946	-4.98435e-06	-0.339503
633.307	-36220.1	-14518.8	13.3755	0.7002	1.32408e-06	-0.356452
633.324	-36219.9	-14518.9	13.3882	0.698495	-3.0457e-07	-0.374844
633.341	-36219.7	-14519	13.402	0.691076	8.34923e-08	-0.391707
633.358	-36219.5	-14519.1	13.4155	0.67628	-2.21507e-08	-0.403501
633.375	-36219.3	-14519.1	13.4271	0.658524	4.92167e-09	-0.409761
633.392	-36219.1	-14519.2	13.4371	0.641206	-1.33694e-09	-0.411644
633.409	-36218.8	-14519.3	13.447	0.627261	3.45453e-10	-0.411852
633.426	-36218.6	-14519.4	13.4575	0.613113	-4.49551e-11	-0.411085
633.443	-36218.4	-14519.4	13.4677	0.602137	-9.85959e-11	-0.408456
633.46	-36218.2	-14519.5	13.4776	0.592511	4.40093e-10	-0.40266
633.477	-36218	-14519.6	13.4881	0.5817	-1.3446e-09	-0.39463
633.494	-36217.8	-14519.7	13.4983	0.574174	5.25963e-09	-0.387715
633.511	-36217.5	-14519.8	13.5082	0.570546	-1.96931e-08	-0.382917
633.528	-36217.3	-14519.8	13.5188	0.567077	5.2896e-08	-0.381211
633.545	-36217.1	-14519.9	13.5288	0.563761	-2.05234e-07	-0.383834
633.562	-36216.9	-14520	13.539	0.560232	7.68026e-07	-0.392832
633.579	-36216.7	-14520.1	13.5462	0.559971	-1.54765e-06	-0.407569
633.596	-36216.5	-14520.1	13.5562	0.560008	5.96569e-06	-0.422878
633.613	-36216.2	-14520.2	13.5628	0.559998	-2.2315e-05	-0.437113
633.63	-36216	-14520.3	13.5733	0.56	-1.0227e-14	-0.449891
633.647	-36215.8	-14520.4	13.58	0.56	-0.00333333	-0.460784
633.664	-36215.6	-14520.5	13.59	0.56	-0.00666667	-0.469499
633.681	-36215.4	-14520.5	13.6006	0.56	-0.00654719	-0.477521
633.698	-36215.2	-14520.6	13.6106	0.56	-0.00308938	-0.482853
633.715	-36214.9	-14520.7	13.6206	0.559999	8.04753e-05	-0.487122
633.732	-36214.7	-14520.8	13.6312	0.560004	-3.96362e-05	-0.489287
633.749	-36214.5	-14520.8	13.6412	0.559983	9.45971e-06	-0.490247
633.766	-36214.3	-14520.9	13.6512	0.560063	1.78522e-06	-0.490154
633.783	-36214.1	-14521	13.6618	0.55962	-2.52236e-05	-0.490394
633.8	-36213.8	-14521.1	13.6719	0.556054	9.92143e-05	-0.493
633.817	-36213.6	-14521.2	13.6813	0.552634	-0.000391357	-0.49948
633.834	-36213.4	-14521.2	13.6889	0.54972	-0.00433781	-0.511876
633.851	-36213.2	-14521.3	13.6983	0.550075	-0.00687921	-0.526564
633.868	-36212.9	-14521.4	13.7057	0.549981	-0.00665436	-0.543164
633.885	-36212.7	-14521.5	13.7156	0.550006	-0.00647335	-0.558707
633.902	-36212.5	-14521.6	13.7225	0.549998	-0.00754331	-0.570675
633.919	-36212.3	-14521.6	13.7332	0.55	-0.0103226	-0.579927
633.936	-36212.1	-14521.7	13.7436	0.55	-0.00990381	-0.587133
633.953	-36211.9	-14521.8	13.7535	0.55	-0.0100256	-0.5921
633.97	-36211.6	-14521.9	13.7638	0.55	-0.00999363	-0.595793
633.987	-36211.4	-14521.9	13.7741	0.55	-0.0100018	-0.597536
634.004	-36211.2	-14522	13.7844	0.550002	-0.00999951	-0.598112
634.021	-36211	-14522.1	13.7929	0.549993	-0.0100001	-0.598028
634.038	-36210.8	-14522.2	13.8014	0.550028	-0.00999997	-0.598013
634.055	-36210.5	-14522.3	13.8097	0.549893	-0.01	-0.598157
634.072	-36210.3	-14522.4	13.8183	0.55038	-0.01	-0.597343
634.089	-36210.1	-14522.4	13.827	0.547432	-0.00999999	-0.593033
634.106	-36209.9	-14522.5	13.8349	0.537028	-0.01	-0.583669
634.123	-36209.6	-14522.6	13.8456	0.520761	-0.00999991	-0.568979
634.14	-36209.4	-14522.7	13.8562	0.503355	-0.0100004	-0.552421
634.157	-36209.2	-14522.7	13.8641	0.487062	-0.00999866	-0.536201
634.174	-36209	-14522.8	13.8709	0.469381	-0.0100046	-0.519661
634.191	-36208.8	-14522.9	13.8773	0.454073	-0.00998138	-0.505367
634.208	-36208.5	-14523	13.8865	0.443659	-0.0100698	-0.493521
634.225	-36208.3	-14523.1	13.8948	0.431436	-0.00976578	-0.47975
634.242	-36208.1	-14523.1	13.9013	0.41308	-0.0121048	-0.462165
634.259	-36207.9	-14523.2	13.908	0.390212	-0.016018	-0.441975
634.276	-36207.6	-14523.3	13.9149	0.367948	-0.0167644	-0.420776
634.293	-36207.5	-14523.4	13.9221	0.350272	-0.0167252	-0.402656
634.31	-36207.2	-14523.5	13.9256	0.334555	-0.0163336	-0.384922
634.327	-36207	-14523.5	13.9322	0.311359	-0.0194851	-0.36272
634.344	-36206.8	-14523.6	13.9359	0.284779	-0.0201327	-0.337722
634.361	-36206.5	-14523.7	13.9423	0.257747	-0.019965	-0.31352
634.378	-36206.3	-14523.8	13.9461	0.235575	-0.0200061	-0.290992
634.395	-36206.1	-14523.9	13.9526	0.218376	-0.0199984	-0.274076
634.412	-36205.9	-14523.9	13.9563	0.204985	-0.0200004	-0.259731
634.429	-36205.6	-14524	13.9599	0.190671	-0.0199999	-0.247867
634.446	-36205.4	-14524.1	13.9599	0.183592	-0.02	-0.239952
634.463	-36205.2	-14524.2	13.9631	0.180096	-0.02	-0.237468
634.48	-36205	-14524.3	13.9667	0.18	-0.02	-0.239651
634.497	-36204.8	-14524.3	13.97	0.18	-0.02	-0.246187
634.514	-36204.5	-14524.4	13.9733	0.18	-0.02	-0.253813
634.531	-36204.3	-14524.5	13.9769	0.179835	-0.02	-0.25941
634.548	-36204.1	-14524.6	13.9801	0.172716	-0.02	-0.257903
634.565	-36203.8	-14524.7	13.9801	0.159037	-0.02	-0.249856
634.582	-36203.6	-14524.7	13.9838	0.141213	-0.02	-0.235767
634.599	-36203.4	-14524.8	13.9871	0.125001	-0.02	-0.221619
634.616	-36203.2	-14524.9	13.9902	0.111659	-0.02	-0.207633
634.633	-36203	-14525	13.99	0.0979613	-0.02	-0.196478
634.65	-36202.8	-14525.1	13.9899	0.0882241	-0.02	-0.188442
634.667	-36202.5	-14525.2	13.9904	0.0785701	-0.02	-0.183067
634.684	-36202.3	-14525.2	13.9942	0.071655	-0.02	-0.177661
634.701	-36202.1	-14525.3	13.9976	0.0656722	-0.02	-0.174705
634.718	-36201.8	-14525.4	14.0002	0.0624397	-0.02	-0.173263
634.735	-36201.6	-14525.5	13.9999	0.0596851	-0.02	-0.174625
634.752	-36201.4	-14525.5	14	0.0600615	-0.02	-0.17595
634.769	-36201.2	-14525.6	14	0.0600673	-0.02	-0.178064
634.786	-36201	-14525.7	14	0.0594603	-0.02	-0.178662
634.803	-36200.7	-14525.8	14	0.0538356	-0.02	-0.176015
634.82	-36200.5	-14525.9	14	0.0420272	-0.02	-0.167043
634.837	-36200.3	-14525.9	14	0.0265907	-0.02	-0.152937
634.854	-36200.1	-14526	14	0.00990406	-0.0200001	-0.137155
634.871	-36199.8	-14526.1	14	-0.00744844	-0.0199996	-0.120612
634.888	-36199.6	-14526.2	14	-0.0235229	-0.0200018	-0.105504
634.905	-36199.4	-14526.3	14	-0.0351122	-0.0199933	-0.0945873
634.922	-36199.1	-14526.4	14	-0.043465	-0.0200241	-0.0872771
634.939	-36198.9	-14526.4	14	-0.0504765	-0.0198999	-0.0835956
634.956	-36198.7	-14526.5	14	-0.0552601	-0.0203759	-0.0816091
634.973	-36198.5	-14526.6	14	-0.0587394	-0.0180843	-0.0799312
634.99	-36198.3	-14526.7	14	-0.0602716	-0.016369	-0.0788064
635.007	-36198	-14526.8	13.9999	-0.0599279	-0.0166808	-0.078352
635.024	-36197.8	-14526.8	14.0003	-0.0600166	-0.0168884	-0.0784496
635.041	-36197.6	-14526.9	13.998	-0.0599955	-0.0147984	-0.0784264
635.058	-36197.4	-14527	13.9946	-0.0600012	-0.01083	-0.0784327
635.075	-36197.1	-14527.1	13.9908	-0.0599997	-0.00984935	-0.0784311
635.092	-36196.9	-14527.1	13.9898	-0.0600001	-0.0100362	-0.0784315
635.109	-36196.7	-14527.2	13.99	-0.06	-0.0100085	-0.0784314
635.126	-36196.5	-14527.3	13.99	-0.06	-0.00993963	-0.0784314
635.143	-36196.3	-14527.4	13.99	-0.06	-0.0102465	-0.0784314
635.16	-36196	-14527.5	13.99	-0.06	-0.0075838	-0.0784314
635.177	-36195.8	-14527.6	13.9899	-0.06	-0.00397998	-0.0784314
635.194	-36195.6	-14527.6	13.9902	-0.06	-0.000376667	-0.0784314
635.211	-36195.3	-14527.7	13.9874	-0.06	9.42736e-05	-0.0784314
635.228	-36195.1	-14527.8	13.9838	-0.06	-1.55653e-05	-0.0784314
635.245	-36194.9	-14527.9	13.9802	-0.06	1.35757e-06	-0.0784314
635.262	-36194.7	-14528	13.9799	-0.06	1.01809e-05	-0.0784314
635.279	-36194.4	-14528	13.98	-0.06	-2.26937e-05	-0.0784314
635.296	-36194.2	-14528.1	13.98	-0.06	8.80062e-05	-0.0784314
635.313	-36194	-14528.2	13.98	-0.06	-0.00310835	-0.0784314
635.33	-36193.8	-14528.3	13.98	-0.06	-0.00666667	-0.0784314
635.347	-36193.6	-14528.4	13.98	-0.06	-0.01	-0.0784314
635.364	-36193.3	-14528.4	13.98	-0.06	-0.01	-0.0784314
635.381	-36193.1	-14528.5	13.9764	-0.0599999	-0.0100063	-0.0784313
635.398	-36192.9	-14528.6	13.9731	-0.0600005	-0.00999831	-0.0784318
635.415	-36192.6	-14528.7	13.9699	-0.0599981	-0.0100004	-0.0784299
635.432	-36192.4	-14528.8	13.97	-0.060015	-0.00999978	-0.0784429
635.449	-36192.2	-14528.8	13.97	-0.059943	-0.0100001	-0.0783858
635.466	-36192	-14528.9	13.97	-0.0602188	-0.00999998	-0.0770809
635.483	-36191.8	-14529	13.97	-0.0642478	-0.01	-0.0731067
635.5	-36191.6	-14529.1	13.9701	-0.0716831	-0.01	-0.0662509
635.517	-36191.3	-14529.2	13.9696	-0.0814536	-0.01	-0.0584338
635.534	-36191.1	-14529.2	13.9658	-0.0883372	-0.01	-0.0507724
635.551	-36190.9	-14529.3	13.9624	-0.0943296	-0.01	-0.045717
635.568	-36190.6	-14529.4	13.9598	-0.097561	-0.01	-0.0417681
635.585	-36190.4	-14529.5	13.96	-0.100309	-0.01	-0.0398571
635.602	-36190.2	-14529.6	13.9602	-0.0999603	-0.01	-0.039194
635.619	-36190	-14529.6	13.9592	-0.0998522	-0.01	-0.039014
635.636	-36189.8	-14529.7	13.9554	-0.100902	-0.01	-0.0374951
635.653	-36189.5	-14529.8	13.952	-0.104505	-0.01	-0.0348124
635.67	-36189.3	-14529.9	13.9497	-0.108141	-0.01	-0.0317684
635.687	-36189.1	-14530	13.95	-0.110089	-0.01	-0.0295885
635.704	-36188.9	-14530	13.9502	-0.11101	-0.01	-0.027537
635.721	-36188.6	-14530.1	13.9488	-0.114801	-0.01	-0.0247274
635.738	-36188.4	-14530.2	13.9451	-0.118561	-0.01	-0.0217171
635.755	-36188.2	-14530.3	13.9415	-0.119985	-0.01	-0.0196947
635.772	-36187.9	-14530.4	13.94	-0.121376	-0.01	-0.0175173
635.789	-36187.8	-14530.4	13.9385	-0.125131	-0.01	-0.0146118
635.806	-36187.5	-14530.5	13.9349	-0.128683	-0.01	-0.0117556
635.823	-36187.3	-14530.6	13.9312	-0.130229	-0.01	-0.0101479
635.84	-36187.1	-14530.7	13.9297	-0.129935	-0.01	-0.00973272
635.857	-36186.8	-14530.8	13.9304	-0.130023	-0.01	-0.00982757
635.874	-36186.6	-14530.8	13.9281	-0.129975	-0.01	-0.00978209
635.891	-36186.4	-14530.9	13.9245	-0.130086	-0.01	-0.0098758
635.908	-36186.2	-14531	13.9209	-0.129681	-0.01	-0.00924329
635.925	-36185.9	-14531.1	13.9198	-0.132152	-0.01	-0.00735351
635.942	-36185.8	-14531.1	13.9203	-0.13567	-0.01	-0.0041933
635.959	-36185.5	-14531.2	13.9178	-0.139283	-0.01	-0.00160606
635.976	-36185.3	-14531.3	13.9142	-0.140134	-0.01	-0.000164559
635.993	-36185.1	-14531.4	13.9105	-0.139964	-0.01	3.99122e-05
636.01	-36184.8	-14531.5	13.9102	-0.14001	-0.01	-1.0552e-05
636.027	-36184.6	-14531.6	13.9074	-0.139998	-0.01	2.07064e-06
636.044	-36184.4	-14531.6	13.904	-0.140001	-0.01	-5.39379e-07
636.061	-36184.2	-14531.7	13.9003	-0.14	-0.01	7.42386e-08
636.078	-36184	-14531.8	13.9001	-0.14	-0.01	1.71199e-07
636.095	-36183.8	-14531.9	13.8971	-0.14	-0.01	-7.56304e-07
636.112	-36183.5	-14531.9	13.8938	-0.14	-0.01	2.85404e-06
636.129	-36183.3	-14532	13.8901	-0.14	-0.01	-5.75456e-06
636.146	-36183.1	-14532.1	13.8901	-0.14	-0.01	2.21828e-05
636.163	-36182.8	-14532.2	13.8869	-0.14	-0.01	-0.000991153
636.18	-36182.6	-14532.3	13.8833	-0.14	-0.01	-0.00326797
636.197	-36182.4	-14532.3	13.88	-0.14	-0.01	-0.00653595
636.214	-36182.2	-14532.4	13.88	-0.14	-0.01	-0.0087146
636.231	-36181.9	-14532.5	13.8799	-0.14	-0.01	-0.00983064
636.248	-36181.8	-14532.6	13.8765	-0.14	-0.01	-0.00979678
636.265	-36181.5	-14532.7	13.8731	-0.14	-0.01	-0.00980577
636.282	-36181.3	-14532.7	13.8699	-0.14	-0.01	-0.009803
636.299	-36181.1	-14532.8	13.8698	-0.14	-0.01	-0.00980417
636.316	-36180.8	-14532.9	13.8662	-0.14	-0.01	-0.00980386
636.333	-36180.6	-14533	13.8626	-0.14	-0.01	-0.00980395
636.35	-36180.4	-14533.1	13.8599	-0.14	-0.01	-0.00980392
636.367	-36180.2	-14533.1	13.8596	-0.14	-0.01	-0.00980392
636.384	-36180	-14533.2	13.8558	-0.14	-0.01	-0.00980392
636.401	-36179.8	-14533.3	13.8524	-0.14	-0.01	-0.00980392
636.418	-36179.5	-14533.4	13.8499	-0.14	-0.01	-0.00980392
636.435	-36179.3	-14533.4	13.8494	-0.14	-0.01	-0.00980392
636.452	-36179.1	-14533.5	13.8457	-0.14	-0.01	-0.00980392
636.469	-36178.8	-14533.6	13.8421	-0.14	-0.01	-0.00980392
636.486	-36178.6	-14533.7	13.8399	-0.14	-0.01	-0.00980392
636.503	-36178.4	-14533.8	13.8392	-0.14	-0.01	-0.00980392
636.52	-36178.2	-14533.9	13.8354	-0.14	-0.01	-0.00980392
636.537	-36178	-14533.9	13.8318	-0.14	-0.01	-0.00980392
636.554	-36177.7	-14534	13.8297	-0.14	-0.01	-0.00980392
636.571	-36177.5	-14534.1	13.8303	-0.14	-0.01	-0.00980392
636.588	-36177.3	-14534.2	13.8287	-0.14	-0.01	-0.00980392
636.605	-36177.1	-14534.2	13.8251	-0.14	-0.01	-0.00980392
636.622	-36176.8	-14534.3	13.8214	-0.14	-0.01	-0.00980392
636.639	-36176.7	-14534.4	13.82	-0.14	-0.01	-0.00980392
636.656	-36176.4	-14534.5	13.8186	-0.14	-0.01	-0.00980392
636.673	-36176.2	-14534.6	13.8148	-0.14	-0.01	-0.00980392
636.69	-36176	-14534.6	13.811	-0.14	-0.01	-0.00980392
636.707	-36175.7	-14534.7	13.8101	-0.14	-0.01	-0.00980392
636.724	-36175.5	-14534.8	13.8081	-0.14	-0.01	-0.00980392
636.741	-36175.3	-14534.9	13.8045	-0.14	-0.00999999	-0.00980392
636.758	-36175.1	-14535	13.8008	-0.14	-0.01	-0.00980392
636.775	-36174.9	-14535	13.8001	-0.14	-0.0099999	-0.00980392
636.792	-36174.7	-14535.1	13.7978	-0.14	-0.0100004	-0.00980392
636.809	-36174.4	-14535.2	13.7943	-0.14	-0.00999857	-0.00980392
636.826	-36174.2	-14535.3	13.7906	-0.14	-0.0100046	-0.00980392
636.843	-36174	-14535.3	13.7898	-0.14	-0.00998182	-0.00980391
636.86	-36173.7	-14535.4	13.7903	-0.14	-0.0100681	-0.00980395
636.877	-36173.5	-14535.5	13.7874	-0.14	-0.00979425	-0.00980384
636.894	-36173.3	-14535.6	13.784	-0.14	-0.012666	-0.00980425
636.911	-36173.1	-14535.7	13.7803	-0.14	-0.016031	-0.00980269
636.928	-36172.9	-14535.8	13.7801	-0.14	-0.0197362	-0.00980722
636.945	-36172.7	-14535.8	13.7771	-0.14	-0.0200691	-0.00979114
636.962	-36172.4	-14535.9	13.7738	-0.14	-0.0199818	-0.00985177
636.979	-36172.2	-14536	13.7701	-0.14	-0.0200023	-0.00880994
636.996	-36172	-14536.1	13.7701	-0.14	-0.0199994	-0.00670448
637.013	-36171.8	-14536.1	13.7669	-0.14	-0.0200002	-0.00344838
637.03	-36171.6	-14536.2	13.7633	-0.14	-0.02	-0.00108932
637.047	-36171.4	-14536.3	13.76	-0.14	-0.02	2.31296e-19
637.064	-36171.1	-14536.4	13.76	-0.14	-0.02	-7.34601e-16
637.081	-36170.9	-14536.5	13.7564	-0.14	-0.02	1.73063e-06
637.098	-36170.7	-14536.5	13.7531	-0.140001	-0.02	-9.43982e-07
637.115	-36170.4	-14536.6	13.7499	-0.139998	-0.02	2.04383e-06
637.132	-36170.2	-14536.7	13.7498	-0.140018	-0.02	-1.51821e-05
637.149	-36170	-14536.8	13.7462	-0.139931	-0.02	5.92839e-05
637.166	-36169.8	-14536.8	13.7429	-0.140264	-0.02	0.00129736
637.183	-36169.6	-14536.9	13.7397	-0.143969	-0.02	0.00382384
637.2	-36169.4	-14537	13.7402	-0.147334	-0.02	0.00702291
637.217	-36169.1	-14537.1	13.7396	-0.150206	-0.02	0.00899275
637.234	-36168.9	-14537.2	13.7358	-0.149932	-0.02	0.00987903
637.251	-36168.7	-14537.2	13.7324	-0.150018	-0.02	0.00978387
637.268	-36168.5	-14537.3	13.7299	-0.149995	-0.02	0.00980901
637.285	-36168.3	-14537.4	13.7294	-0.150001	-0.02	0.00980234
637.302	-36168	-14537.5	13.7257	-0.15	-0.02	0.00980434
637.319	-36167.8	-14537.6	13.7221	-0.15	-0.02	0.00980382
637.336	-36167.6	-14537.6	13.7199	-0.15	-0.02	0.00980395
637.353	-36167.4	-14537.7	13.7192	-0.15	-0.02	0.00980391
637.37	-36167.1	-14537.8	13.7154	-0.15	-0.02	0.00980392
637.387	-36166.9	-14537.9	13.7117	-0.15	-0.02	0.00980392
637.404	-36166.7	-14537.9	13.71	-0.15	-0.02	0.00980392
637.421	-36166.5	-14538	13.7088	-0.15	-0.02	0.00980392
637.438	-36166.3	-14538.1	13.7051	-0.15	-0.02	0.00980392
637.455	-36166.1	-14538.2	13.7015	-0.15	-0.02	0.00980392
637.472	-36165.8	-14538.3	13.7	-0.15	-0.02	0.00980392
637.489	-36165.6	-14538.3	13.6985	-0.15	-0.02	0.00980392
637.506	-36165.4	-14538.4	13.6949	-0.15	-0.02	0.00980392
637.523	-36165.2	-14538.5	13.6912	-0.15	-0.02	0.00980392
637.54	-36165	-14538.6	13.69	-0.15	-0.02	0.00980392
637.557	-36164.7	-14538.6	13.6883	-0.15	-0.02	0.00980392
637.574	-36164.5	-14538.7	13.6846	-0.15	-0.02	0.00980392
637.591	-36164.3	-14538.8	13.6808	-0.15	-0.02	0.00980392
637.608	-36164.1	-14538.9	13.6801	-0.15	-0.02	0.00980392
637.625	-36163.9	-14539	13.6779	-0.15	-0.02	0.00980392
637.642	-36163.7	-14539	13.6743	-0.15	-0.02	0.00980392
637.659	-36163.4	-14539.1	13.6706	-0.15	-0.02	0.00980392
637.676	-36163.2	-14539.2	13.6701	-0.15	-0.02	0.00980392
637.693	-36163	-14539.3	13.6676	-0.15	-0.02	0.00980392
637.71	-36162.8	-14539.3	13.6642	-0.15	-0.02	0.00980392
637.727	-36162.5	-14539.4	13.6604	-0.15	-0.02	0.00980392
637.744	-36162.3	-14539.5	13.6601	-0.15	-0.02	0.00980392
637.761	-36162.1	-14539.6	13.6574	-0.15	-0.02	0.00980392
637.778	-36161.9	-14539.7	13.6538	-0.15	-0.02	0.00980392
637.795	-36161.7	-14539.7	13.6502	-0.15	-0.02	0.00980392
637.812	-36161.4	-14539.8	13.6501	-0.15	-0.02	0.00980392
637.829	-36161.2	-14539.9	13.6469	-0.15	-0.02	0.00980392
637.846	-36161	-14540	13.6435	-0.15	-0.02	0.00980392
637.863	-36160.8	-14540.1	13.6401	-0.15	-0.02	0.00980393
637.88	-36160.6	-14540.1	13.64	-0.15	-0.02	0.00980392
637.897	-36160.4	-14540.2	13.6367	-0.15	-0.02	0.00980392
637.914	-36160.1	-14540.3	13.6333	-0.15	-0.02	0.00980392
637.931	-36159.9	-14540.4	13.6299	-0.150002	-0.02	0.00980165
637.948	-36159.7	-14540.4	13.6299	-0.149992	-0.02	0.00981259
637.965	-36159.5	-14540.5	13.6264	-0.150029	-0.02	0.00977127
637.982	-36159.3	-14540.6	13.6229	-0.149765	-0.02	0.00851653
637.999	-36159.1	-14540.7	13.6198	-0.146252	-0.02	0.00618052
638.016	-36158.8	-14540.7	13.6201	-0.142873	-0.02	0.00292359
638.033	-36158.6	-14540.8	13.6195	-0.139757	-0.02	0.000810721
638.05	-36158.4	-14540.9	13.6164	-0.140083	-0.02	-6.89415e-05
638.067	-36158.2	-14541	13.6153	-0.140052	-0.0200001	-4.35096e-05
638.084	-36158	-14541.1	13.6092	-0.140004	-0.0200006	-3.34532e-06
638.101	-36157.8	-14541.1	13.6097	-0.139999	-0.0199972	8.93039e-07
638.118	-36157.5	-14541.2	13.6058	-0.14	-0.0200106	-2.26541e-07
638.135	-36157.3	-14541.3	13.6022	-0.14	-0.01995	7.03319e-08
638.152	-36157.1	-14541.4	13.5999	-0.14	-0.0201886	-1.8764e-08
638.169	-36156.9	-14541.4	13.5993	-0.14	-0.0192052	4.71308e-09
638.186	-36156.7	-14541.5	13.5954	-0.14	-0.0154464	-1.40321e-09
638.203	-36156.5	-14541.6	13.5919	-0.14	-0.0119773	3.66435e-10
638.22	-36156.2	-14541.7	13.5899	-0.14	-0.00973323	-6.28833e-11
638.237	-36156	-14541.7	13.589	-0.14	-0.0100774	-1.04171e-10
638.254	-36155.8	-14541.8	13.5853	-0.14	-0.00997939	4.86536e-10
638.271	-36155.6	-14541.9	13.5816	-0.14	-0.0100051	-1.78267e-09
638.288	-36155.4	-14542	13.5799	-0.14	-0.00999856	7.55766e-09
638.305	-36155.1	-14542.1	13.5788	-0.14	-0.0100004	-2.84203e-08
638.322	-36154.9	-14542.1	13.575	-0.14	-0.00999982	1.01517e-07
638.339	-36154.7	-14542.2	13.5712	-0.14	-0.0100004	-4.21295e-07
638.356	-36154.5	-14542.3	13.5701	-0.14	-0.00999856	1.58265e-06
638.373	-36154.2	-14542.4	13.5684	-0.14	-0.0100051	-5.5681e-06
638.39	-36154.1	-14542.4	13.5647	-0.14	-0.00997939	2.27294e-05
638.407	-36153.8	-14542.5	13.561	-0.14	-0.0100774	-8.53142e-05
638.424	-36153.6	-14542.6	13.5601	-0.14	-0.00973323	0.000560126
638.441	-36153.4	-14542.7	13.5581	-0.14	-0.0119773	0.00234618
638.458	-36153.2	-14542.7	13.5545	-0.14	-0.0154464	0.00539124
638.475	-36152.9	-14542.8	13.5508	-0.14	-0.0192053	0.00816351
638.492	-36152.8	-14542.9	13.5497	-0.14	-0.0201882	0.00961918
638.509	-36152.5	-14543	13.5504	-0.14	-0.0199515	0.00984552
638.526	-36152.3	-14543.1	13.5476	-0.14	-0.020006	0.00979511
638.543	-36152.1	-14543.1	13.5442	-0.14	-0.0200153	0.0098063
638.56	-36151.9	-14543.2	13.5405	-0.14	-0.0199326	0.00980329
638.577	-36151.6	-14543.3	13.5401	-0.14	-0.0202056	0.00980405
638.594	-36151.5	-14543.4	13.5374	-0.14	-0.0173341	0.00980389
638.611	-36151.2	-14543.4	13.534	-0.14	-0.0139691	0.00980393
638.628	-36151	-14543.5	13.5302	-0.14	-0.0102636	0.00980392
638.645	-36150.8	-14543.6	13.5301	-0.14	-0.00993186	0.00980393
638.662	-36150.6	-14543.7	13.5271	-0.14	-0.0100147	0.0098039
638.679	-36150.4	-14543.8	13.5235	-0.14	-0.0100046	0.00980396
638.696	-36150.2	-14543.8	13.5201	-0.14	-0.00997398	0.00980378
638.713	-36149.9	-14543.9	13.5199	-0.14	-0.0100995	0.00980444
638.73	-36149.7	-14544	13.52	-0.14	-0.00666667	0.00980392
638.747	-36149.5	-14544	13.5167	-0.14	-0.00333333	0.00980392
638.764	-36149.2	-14544.1	13.5133	-0.14	0	0.00980392
638.781	-36149	-14544.2	13.5099	-0.14	-2.42314e-05	0.010991
638.798	-36148.9	-14544.3	13.5099	-0.14	6.47779e-06	0.0132468
638.815	-36148.6	-14544.4	13.5064	-0.14	-1.6797e-06	0.0165146
638.832	-36148.4	-14544.4	13.5029	-0.14	8.27271e-07	0.0187104
638.849	-36148.2	-14544.5	13.4999	-0.14	-1.97345e-07	0.0196498
638.866	-36148	-14544.6	13.4998	-0.14	-3.76387e-08	0.0195894
638.883	-36147.8	-14544.7	13.496	-0.14	5.28656e-07	0.0196653
638.9	-36147.6	-14544.7	13.4926	-0.14	-2.0791e-06	0.0211818
638.917	-36147.3	-14544.8	13.4899	-0.14	7.7406e-06	0.0262503
638.934	-36147.1	-14544.9	13.4895	-0.14	-3.93642e-05	0.0349552
638.951	-36146.9	-14545	13.4858	-0.14	0.000148872	0.0446431
638.968	-36146.7	-14545.1	13.4824	-0.14	-0.000602395	0.0531816
638.985	-36146.5	-14545.1	13.4796	-0.14	-0.00436289	0.0608808
639.002	-36146.3	-14545.2	13.4803	-0.14	-0.00779357	0.0672132
639.019	-36146	-14545.3	13.4792	-0.14	-0.0102598	0.073967
639.036	-36145.8	-14545.4	13.4755	-0.14	-0.00992253	0.0805904
639.053	-36145.6	-14545.4	13.4719	-0.14	-0.0100208	0.0852926
639.07	-36145.4	-14545.5	13.4699	-0.14	-0.00999447	0.0877417
639.087	-36145.2	-14545.6	13.4691	-0.14	-0.0100014	0.0882848
639.104	-36145	-14545.7	13.4653	-0.14	-0.00999961	0.0882199
639.121	-36144.7	-14545.7	13.4617	-0.14	-0.0100001	0.088243
639.138	-36144.5	-14545.8	13.4596	-0.14	-0.0100001	0.0882163
639.155	-36144.3	-14545.9	13.4604	-0.14	-0.00999952	0.0883032
639.172	-36144.1	-14546	13.4585	-0.14	-0.0100017	0.0879934
639.189	-36143.9	-14546	13.4549	-0.14	-0.00999285	0.0898853
639.206	-36143.7	-14546.1	13.4512	-0.14	-0.0100269	0.0971443
639.223	-36143.4	-14546.2	13.45	-0.14	-0.00990543	0.113865
639.24	-36143.2	-14546.3	13.4483	-0.14	-0.010386	0.136038
639.257	-36143	-14546.4	13.4447	-0.14	-0.00787254	0.157303
639.274	-36142.8	-14546.4	13.4409	-0.14	-0.00678088	0.176295
639.291	-36142.6	-14546.5	13.4401	-0.14	-0.00437299	0.190643
639.308	-36142.4	-14546.6	13.4381	-0.14	-0.00354695	0.20319
639.325	-36142.1	-14546.7	13.4344	-0.14	-0.000684266	0.218161
639.342	-36141.9	-14546.7	13.4307	-0.14	-0.00221221	0.236952
639.359	-36141.8	-14546.8	13.4298	-0.140001	-0.00358461	0.257416
639.376	-36141.5	-14546.9	13.4303	-0.139995	-0.0033554	0.278591
639.393	-36141.3	-14547	13.4275	-0.140018	-0.00303156	0.296083
639.41	-36141.1	-14547	13.4242	-0.139932	-0.00600948	0.309874
639.427	-36140.8	-14547.1	13.4204	-0.140206	-0.00676883	0.319985
639.444	-36140.7	-14547.2	13.4201	-0.137334	-0.00671136	0.326139
639.461	-36140.4	-14547.3	13.4174	-0.133969	-0.00638498	0.32863
639.478	-36140.2	-14547.3	13.4138	-0.130264	-0.00967812	0.330927
639.495	-36140	-14547.4	13.4102	-0.129931	-0.0100846	0.332129
639.512	-36139.8	-14547.5	13.4099	-0.130018	-0.00997775	0.33325
639.529	-36139.6	-14547.6	13.4101	-0.129998	-0.0100028	0.333345
639.546	-36139.4	-14547.6	13.4069	-0.130001	-0.00999936	0.333323
639.563	-36139.1	-14547.7	13.4036	-0.13	-0.00999974	0.333361
639.58	-36138.9	-14547.8	13.4	-0.13	-0.01	0.332244
639.597	-36138.7	-14547.9	13.4	-0.13	-0.01	0.330065
639.614	-36138.5	-14548	13.3967	-0.13	-0.01	0.326797
639.631	-36138.3	-14548	13.3931	-0.13	-0.010106	0.324521
639.648	-36138.1	-14548.1	13.3899	-0.13	-0.0135512	0.323507
639.665	-36137.8	-14548.2	13.39	-0.13	-0.0168659	0.323538
639.682	-36137.6	-14548.3	13.3886	-0.13	-0.020488	0.323572
639.699	-36137.4	-14548.3	13.3865	-0.13	-0.023636	0.323525
639.716	-36137.2	-14548.4	13.385	-0.13	-0.0255235	0.323519
639.733	-36137	-14548.5	13.3828	-0.13	-0.0269238	0.323531
639.75	-36136.8	-14548.5	13.3793	-0.130002	-0.0285488	0.323531
639.767	-36136.6	-14548.6	13.3763	-0.129999	-0.0303125	0.32353
639.784	-36136.4	-14548.7	13.3748	-0.129994	-0.0320544	0.323534
639.801	-36136.1	-14548.8	13.3727	-0.130005	-0.0337147	0.323525
639.818	-36135.9	-14548.9	13.369	-0.130021	-0.0353592	0.32351
639.835	-36135.7	-14548.9	13.366	-0.129978	-0.0372718	0.323551
639.852	-36135.5	-14549	13.3646	-0.129919	-0.0392233	0.323607
639.869	-36135.3	-14549.1	13.3625	-0.130084	-0.0400693	0.323445
639.886	-36135.1	-14549.2	13.3589	-0.130289	-0.039798	0.322929
639.903	-36134.9	-14549.2	13.3558	-0.129598	-0.0404705	0.322131
639.92	-36134.6	-14549.3	13.3541	-0.12782	-0.0424755	0.321061
639.937	-36134.4	-14549.4	13.3527	-0.125944	-0.0434956	0.319617
639.954	-36134.2	-14549.5	13.3511	-0.124346	-0.0431816	0.317929
639.971	-36134	-14549.5	13.3492	-0.122533	-0.0438815	0.316419
639.988	-36133.8	-14549.6	13.3475	-0.120662	-0.0459011	0.31529
640.005	-36133.6	-14549.7	13.346	-0.11974	-0.0468435	0.31445
640.022	-36133.3	-14549.8	13.3444	-0.119857	-0.0465467	0.313879
640.039	-36133.1	-14549.8	13.3417	-0.12008	-0.047336	0.313648
640.056	-36132.9	-14549.9	13.3381	-0.120045	-0.0492846	0.31368
640.073	-36132.7	-14550	13.3354	-0.119963	-0.0503471	0.313765
640.09	-36132.5	-14550.1	13.3339	-0.119965	-0.0501539	0.313766
640.107	-36132.3	-14550.1	13.3324	-0.120076	-0.0499065	0.313602
640.124	-36132.1	-14550.2	13.3306	-0.12009	-0.0499687	0.313018
640.141	-36131.8	-14550.3	13.3289	-0.119592	-0.050014	0.311633
640.158	-36131.6	-14550.4	13.3272	-0.1178	-0.049994	0.309314
640.175	-36131.4	-14550.4	13.3256	-0.113813	-0.0500427	0.306097
640.192	-36131.2	-14550.5	13.3238	-0.108315	-0.0500477	0.302014
640.209	-36131	-14550.6	13.3221	-0.10293	-0.0498013	0.297142
640.226	-36130.8	-14550.7	13.3204	-0.0978746	-0.0498429	0.292009
640.243	-36130.6	-14550.7	13.3187	-0.0926486	-0.0510009	0.287325
640.26	-36130.3	-14550.8	13.317	-0.0876943	-0.0528896	0.283099
640.277	-36130.1	-14550.9	13.3154	-0.0837865	-0.0546369	0.279034
640.294	-36129.9	-14551	13.3137	-0.0805662	-0.0563308	0.275159
640.311	-36129.7	-14551	13.3116	-0.0772263	-0.0583602	0.271633
640.328	-36129.5	-14551.1	13.3101	-0.0737393	-0.0599104	0.268353
640.345	-36129.3	-14551.2	13.31	-0.0703573	-0.0600365	0.265124
640.362	-36129.1	-14551.3	13.3101	-0.0670556	-0.0599359	0.261833
640.379	-36128.9	-14551.3	13.3088	-0.063712	-0.0611883	0.258435
640.396	-36128.7	-14551.4	13.3068	-0.060213	-0.0632183	0.255092
640.413	-36128.4	-14551.5	13.305	-0.0565652	-0.0649617	0.252032
640.43	-36128.2	-14551.6	13.3033	-0.0533333	-0.0666667	0.249455
640.447	-36128	-14551.6	13.3014	-0.0511183	-0.0686579	0.247511
640.464	-36127.8	-14551.7	13.3	-0.05	-0.07	0.246187
640.481	-36127.6	-14551.8	13.2998	-0.0498227	-0.0699808	0.24542
640.498	-36127.4	-14551.9	13.3	-0.0500088	-0.0700411	0.245088
640.515	-36127.2	-14551.9	13.3	-0.0500461	-0.0715137	0.245047
640.532	-36126.9	-14552	13.3	-0.0499953	-0.0735627	0.245103
640.549	-36126.7	-14552.1	13.3003	-0.0499859	-0.075283	0.245113
640.566	-36126.6	-14552.1	13.2999	-0.0500018	-0.0768561	0.245096
640.583	-36126.3	-14552.2	13.2983	-0.0500092	-0.0785461	0.24509
640.6	-36126.1	-14552.3	13.2963	-0.0499958	-0.0803134	0.245101
640.617	-36125.9	-14552.4	13.2947	-0.0499762	-0.0820645	0.245116
640.634	-36125.7	-14552.5	13.2929	-0.0500194	-0.083705	0.245084
640.651	-36125.5	-14552.5	13.291	-0.0500898	-0.0852858	0.245031
640.668	-36125.3	-14552.6	13.2898	-0.0499276	-0.0871477	0.245152
640.685	-36125.1	-14552.7	13.2898	-0.0496787	-0.0891472	0.245338
640.702	-36124.8	-14552.8	13.29	-0.0503432	-0.0901037	0.244827
640.719	-36124.6	-14552.8	13.29	-0.0511832	-0.0898867	0.242924
640.736	-36124.4	-14552.9	13.29	-0.0483541	-0.0903649	0.239195
640.753	-36124.2	-14553	13.29	-0.0412936	-0.0921626	0.233788
640.77	-36124	-14553	13.29	-0.0346015	-0.0938066	0.227621
640.787	-36123.8	-14553.1	13.29	-0.0265947	-0.0951666	0.218904
640.804	-36123.6	-14553.2	13.29	-0.00624973	-0.0982001	0.201988
640.821	-36123.3	-14553.3	13.29	0.0196469	-0.100275	0.178948
640.838	-36123.1	-14553.4	13.29	0.0382145	-0.0999219	0.159368
640.855	-36122.9	-14553.4	13.29	0.0534835	-0.100021	0.145171
640.872	-36122.7	-14553.5	13.2901	0.0647387	-0.099995	0.131933
640.889	-36122.4	-14553.6	13.2897	0.0781688	-0.100001	0.11757
640.906	-36122.3	-14553.6	13.2915	0.096649	-0.0999996	0.100186
640.923	-36122	-14553.7	13.2952	0.119809	-0.1	0.0787334
640.94	-36121.8	-14553.8	13.299	0.142427	-0.0999999	0.0577498
640.957	-36121.6	-14553.9	13.2999	0.160066	-0.1	0.0401935
640.974	-36121.4	-14553.9	13.3018	0.175367	-0.0999995	0.0252125
640.991	-36121.2	-14554	13.3056	0.18701	-0.100002	0.0139831
641.008	-36121	-14554.1	13.3088	0.194326	-0.0999924	0.00574916
641.025	-36120.7	-14554.2	13.3123	0.201502	-0.100026	-0.000619875
641.042	-36120.5	-14554.2	13.3157	0.205819	-0.0998984	-0.00546847
641.059	-36120.3	-14554.3	13.319	0.209243	-0.100381	-0.00822853
641.076	-36120.1	-14554.4	13.3225	0.210143	-0.0973668	-0.00963172
641.093	-36119.9	-14554.5	13.3259	0.209957	-0.0965763	-0.00985043
641.11	-36119.7	-14554.5	13.3292	0.210028	-0.096373	-0.00977471
641.127	-36119.5	-14554.6	13.3327	0.209944	-0.0994773	-0.00986108
641.144	-36119.2	-14554.7	13.3361	0.210211	-0.100135	-0.00897999
641.161	-36119.1	-14554.7	13.3394	0.207351	-0.0999644	-0.00704549
641.178	-36118.8	-14554.8	13.3429	0.203769	-0.100006	-0.00364702
641.195	-36118.6	-14554.9	13.3463	0.200234	-0.0999983	-0.00127855
641.212	-36118.4	-14555	13.3496	0.19994	-0.1	-6.29688e-05
641.229	-36118.2	-14555.1	13.3531	0.200008	-0.0999999	7.39993e-06
641.246	-36118	-14555.1	13.3565	0.199998	-0.1	-3.70238e-07
641.263	-36117.7	-14555.2	13.3598	0.200001	-0.1	-5.92486e-06
641.28	-36117.5	-14555.3	13.3633	0.2	-0.1	0
641.297	-36117.3	-14555.4	13.3667	0.2	-0.1	-0.00108932
641.314	-36117.1	-14555.4	13.37	0.2	-0.1	-0.00326797
641.331	-36116.9	-14555.5	13.3735	0.2	-0.1	-0.00671366
641.348	-36116.7	-14555.6	13.3769	0.2	-0.1	-0.00880568
641.365	-36116.5	-14555.6	13.3802	0.2	-0.1	-0.00982729
641.382	-36116.2	-14555.7	13.3837	0.2	-0.1	-0.00979233
641.399	-36116	-14555.8	13.3871	0.2	-0.1	-0.00980702
641.416	-36115.8	-14555.9	13.3904	0.2	-0.1	-0.00980312
641.433	-36115.6	-14555.9	13.3939	0.2	-0.1	-0.00980422
641.45	-36115.4	-14556	13.3972	0.2	-0.1	-0.00980384
641.467	-36115.2	-14556.1	13.4006	0.2	-0.1	-0.00980394
641.484	-36114.9	-14556.2	13.4041	0.2	-0.1	-0.00980391
641.501	-36114.8	-14556.2	13.4074	0.2	-0.1	-0.00980393
641.518	-36114.5	-14556.3	13.4108	0.2	-0.1	-0.00980391
641.535	-36114.3	-14556.4	13.4143	0.2	-0.1	-0.00980395
641.552	-36114.1	-14556.4	13.4176	0.2	-0.1	-0.00980381
641.569	-36113.9	-14556.5	13.421	0.2	-0.1	-0.00980433
641.586	-36113.6	-14556.6	13.4245	0.2	-0.1	-0.00980209
641.603	-36113.5	-14556.7	13.4278	0.2	-0.1	-0.00981081
641.62	-36113.2	-14556.7	13.4312	0.2	-0.1	-0.0097788
641.637	-36113	-14556.8	13.4347	0.2	-0.1	-0.00991312
641.654	-36112.8	-14556.9	13.438	0.2	-0.1	-0.00924075
641.671	-36112.6	-14557	13.4415	0.2	-0.1	-0.00585536
641.688	-36112.3	-14557.1	13.4449	0.2	-0.1	0.00286814
641.705	-36112.2	-14557.1	13.4482	0.2	-0.1	0.0164241
641.722	-36111.9	-14557.2	13.4517	0.2	-0.1	0.0342579
641.739	-36111.7	-14557.3	13.4551	0.2	-0.1	0.0526122
641.756	-36111.5	-14557.3	13.4584	0.2	-0.1	0.0681359
641.773	-36111.3	-14557.4	13.4619	0.2	-0.1	0.0822628
641.79	-36111	-14557.5	13.4653	0.2	-0.1	0.0932198
641.807	-36110.9	-14557.6	13.4686	0.2	-0.1	0.101681
641.824	-36110.6	-14557.6	13.4721	0.2	-0.1	0.108133
641.841	-36110.4	-14557.7	13.4755	0.2	-0.1	0.113074
641.858	-36110.2	-14557.8	13.4788	0.2	-0.1	0.115964
641.875	-36110	-14557.9	13.4823	0.2	-0.1	0.11742
641.892	-36109.7	-14557.9	13.4857	0.2	-0.1	0.117698
641.909	-36109.6	-14558	13.489	0.2	-0.1	0.117638
641.926	-36109.3	-14558.1	13.4925	0.2	-0.1	0.117634
641.943	-36109.1	-14558.2	13.4959	0.2	-0.0999996	0.117709
641.96	-36108.9	-14558.2	13.4992	0.2	-0.100002	0.116927
641.977	-36108.7	-14558.3	13.5027	0.2	-0.099995	0.114886
641.994	-36108.4	-14558.4	13.5061	0.2	-0.10002	0.111653
642.011	-36108.3	-14558.4	13.5094	0.2	-0.0999267	0.109234
642.028	-36108	-14558.5	13.5129	0.2	-0.100197	0.107914
642.045	-36107.8	-14558.6	13.5163	0.2	-0.0969464	0.107825
642.062	-36107.6	-14558.7	13.5196	0.2	-0.096655	0.107848
642.079	-36107.3	-14558.7	13.5231	0.2	-0.0965454	0.107843
642.096	-36107.1	-14558.8	13.5265	0.2	-0.0999481	0.107843
642.113	-36107	-14558.9	13.5298	0.2	-0.0969281	0.107843
642.13	-36106.7	-14559	13.5333	0.2	-0.0933333	0.107843
642.147	-36106.5	-14559	13.5367	0.2	-0.09	0.107843
642.164	-36106.3	-14559.1	13.54	0.2	-0.09	0.107843
642.181	-36106	-14559.2	13.5435	0.2	-0.0899935	0.10784
642.198	-36105.8	-14559.3	13.5469	0.2	-0.0900017	0.107857
642.215	-36105.6	-14559.3	13.5502	0.2	-0.0899995	0.107791
642.232	-36105.4	-14559.4	13.5537	0.199999	-0.0900006	0.105162
642.249	-36105.2	-14559.5	13.5571	0.200004	-0.0899987	0.0979583
642.266	-36105	-14559.5	13.5604	0.199984	-0.0900046	0.0840497
642.283	-36104.7	-14559.6	13.5639	0.200095	-0.0899732	0.0653474
642.3	-36104.5	-14559.7	13.5672	0.199623	-0.0901016	0.0484288
642.317	-36104.3	-14559.8	13.5706	0.19602	-0.0896007	0.0349786
642.334	-36104.1	-14559.8	13.5741	0.192416	-0.0857023	0.0250582
642.351	-36103.9	-14559.9	13.5774	0.189753	-0.0829692	0.0167066
642.368	-36103.7	-14560	13.5808	0.190063	-0.083958	0.00894306
642.385	-36103.4	-14560.1	13.5843	0.189981	-0.0878425	0.00137722
642.402	-36103.2	-14560.1	13.5876	0.190005	-0.090428	-0.00349617
642.419	-36103	-14560.2	13.5911	0.189999	-0.0891822	-0.00777913
642.436	-36102.8	-14560.3	13.5945	0.19	-0.0852854	-0.0130786
642.453	-36102.6	-14560.3	13.5981	0.19	-0.0827963	-0.0224713
642.47	-36102.4	-14560.4	13.6001	0.19	-0.0845839	-0.0374937
642.487	-36102.1	-14560.5	13.601	0.19	-0.0870154	-0.0550187
642.504	-36101.9	-14560.6	13.6048	0.19	-0.086646	-0.0699657
642.521	-36101.7	-14560.6	13.6081	0.19	-0.08641	-0.0822613
642.538	-36101.4	-14560.7	13.6116	0.19	-0.0881967	-0.0930765
642.555	-36101.3	-14560.8	13.6149	0.19	-0.0903653	-0.102145
642.572	-36101	-14560.9	13.6183	0.190001	-0.0898513	-0.11108
642.589	-36100.8	-14560.9	13.6218	0.189997	-0.0902936	-0.120375
642.606	-36100.6	-14561	13.6251	0.190011	-0.0884843	-0.132076
642.623	-36100.4	-14561.1	13.6285	0.18996	-0.0848001	-0.14904
642.64	-36100.1	-14561.2	13.632	0.190164	-0.0810892	-0.167747
642.657	-36100	-14561.2	13.6353	0.189384	-0.0797725	-0.186737
642.674	-36099.7	-14561.3	13.6387	0.193753	-0.0800523	-0.207396
642.691	-36099.5	-14561.4	13.6423	0.202148	-0.0799857	-0.233019
642.708	-36099.3	-14561.4	13.645	0.219324	-0.0800038	-0.2612
642.725	-36099	-14561.5	13.6514	0.238047	-0.0799992	-0.295694
642.742	-36098.8	-14561.6	13.6556	0.257846	-0.0800002	-0.327428
642.759	-36098.6	-14561.7	13.6614	0.272986	-0.0799999	-0.354452
642.776	-36098.4	-14561.7	13.666	0.286776	-0.08	-0.376135
642.793	-36098.2	-14561.8	13.6693	0.298125	-0.08	-0.391316
642.81	-36098	-14561.9	13.6723	0.305064	-0.08	-0.403571
642.827	-36097.7	-14562	13.6787	0.312297	-0.08	-0.41518
642.844	-36097.5	-14562	13.6855	0.316139	-0.08	-0.426331
642.861	-36097.3	-14562.1	13.6924	0.319597	-0.08	-0.435368
642.878	-36097	-14562.2	13.6961	0.320066	-0.0800001	-0.443519
642.895	-36096.8	-14562.3	13.7027	0.319983	-0.0799998	-0.451165
642.912	-36096.6	-14562.3	13.7061	0.320001	-0.0800008	-0.459604
642.929	-36096.4	-14562.4	13.713	0.320006	-0.0799983	-0.470962
642.946	-36096.2	-14562.5	13.7164	0.319974	-0.0800065	-0.482968
642.963	-36096	-14562.5	13.723	0.3201	-0.0799758	-0.493991
642.98	-36095.7	-14562.6	13.7267	0.316667	-0.08	-0.501089
642.997	-36095.5	-14562.7	13.7333	0.313333	-0.0766667	-0.502179
643.014	-36095.3	-14562.8	13.7367	0.31	-0.0733333	-0.501089
643.031	-36095	-14562.9	13.7436	0.310024	-0.0699024	-0.49997
643.048	-36094.9	-14562.9	13.747	0.309994	-0.0700188	-0.500008
643.065	-36094.7	-14563	13.7536	0.310002	-0.0700225	-0.499998
643.082	-36094.4	-14563.1	13.7573	0.309999	-0.0697682	-0.500001
643.099	-36094.2	-14563.1	13.7638	0.31	-0.0662515	-0.5
643.116	-36094	-14563.2	13.7674	0.31	-0.0628727	-0.5
643.133	-36093.7	-14563.3	13.7742	0.31	-0.0597617	-0.5
643.15	-36093.5	-14563.3	13.7775	0.310001	-0.0600641	-0.499999
643.167	-36093.3	-14563.4	13.7847	0.309997	-0.0599818	-0.500003
643.184	-36093	-14563.5	13.7915	0.310015	-0.0600152	-0.499983
643.201	-36092.9	-14563.6	13.7984	0.309942	-0.0599615	-0.500064
643.218	-36092.6	-14563.6	13.8042	0.310214	-0.0601374	-0.49973
643.235	-36092.4	-14563.7	13.8085	0.308819	-0.0592678	-0.496454
643.252	-36092.2	-14563.8	13.8147	0.300219	-0.0557279	-0.488166
643.269	-36092	-14563.9	13.8176	0.284231	-0.051939	-0.47309
643.286	-36091.7	-14564	13.8213	0.262506	-0.0507844	-0.454059
643.303	-36091.5	-14564	13.8242	0.243822	-0.0537093	-0.436226
643.32	-36091.3	-14564.1	13.8291	0.227933	-0.0534699	-0.420731
643.337	-36091	-14564.2	13.8351	0.215619	-0.05206	-0.408002
643.354	-36090.9	-14564.2	13.8379	0.205753	-0.0496123	-0.398251
643.371	-36090.6	-14564.3	13.8415	0.196869	-0.0501662	-0.38972
643.388	-36090.4	-14564.4	13.8448	0.189985	-0.0496509	-0.382825
643.405	-36090.2	-14564.5	13.8486	0.184794	-0.051571	-0.377724
643.422	-36089.9	-14564.5	13.85	0.181895	-0.0536219	-0.371777
643.439	-36089.7	-14564.6	13.8515	0.177035	-0.0533226	-0.362981
643.456	-36089.5	-14564.7	13.8551	0.16747	-0.053074	-0.349784
643.473	-36089.3	-14564.8	13.8588	0.148875	-0.054914	-0.332295
643.49	-36089	-14564.8	13.86	0.129531	-0.0589899	-0.31456
643.507	-36088.9	-14564.9	13.8617	0.115164	-0.0602065	-0.300321
643.524	-36088.6	-14565	13.8654	0.103547	-0.0599525	-0.288238
643.541	-36088.4	-14565.1	13.8691	0.0936108	-0.060013	-0.277768
643.558	-36088.2	-14565.1	13.8702	0.083217	-0.0599965	-0.268886
643.575	-36087.9	-14565.2	13.87	0.0754711	-0.0600008	-0.259816
643.592	-36087.7	-14565.3	13.87	0.066557	-0.0599998	-0.250436
643.609	-36087.5	-14565.3	13.87	0.0547034	-0.0600001	-0.237852
643.626	-36087.2	-14565.4	13.87	0.0352735	-0.06	-0.220184
643.643	-36087	-14565.5	13.87	0.0142793	-0.06	-0.201433
643.66	-36086.8	-14565.6	13.87	-0.00265146	-0.06	-0.183722
643.677	-36086.6	-14565.6	13.87	-0.0204931	-0.0599999	-0.16729
643.694	-36086.3	-14565.7	13.87	-0.0341824	-0.0600004	-0.151796
643.711	-36086.2	-14565.8	13.87	-0.0504975	-0.0599986	-0.137713
643.728	-36085.9	-14565.9	13.87	-0.0648667	-0.0600037	-0.121692
643.745	-36085.7	-14565.9	13.8701	-0.0816492	-0.0599856	-0.107984
643.762	-36085.5	-14566	13.8688	-0.0907271	-0.0602188	-0.100157
643.779	-36085.2	-14566.1	13.8668	-0.0932086	-0.0600455	-0.0960622
643.796	-36085	-14566.2	13.865	-0.0962272	-0.0586952	-0.0926483
643.813	-36084.8	-14566.2	13.8634	-0.0998157	-0.0567756	-0.0894943
643.83	-36084.6	-14566.3	13.8617	-0.102227	-0.0550805	-0.0869119
643.847	-36084.3	-14566.4	13.86	-0.103333	-0.0533333	-0.0849673
643.864	-36084.1	-14566.4	13.8586	-0.103979	-0.0512719	-0.0833285
643.881	-36083.9	-14566.5	13.8565	-0.106966	-0.0499695	-0.080364
643.898	-36083.7	-14566.6	13.8531	-0.113769	-0.0500056	-0.0747736
643.915	-36083.5	-14566.7	13.8498	-0.120311	-0.050008	-0.0683075
643.932	-36083.2	-14566.7	13.8478	-0.124184	-0.0502636	-0.0644197
643.949	-36083	-14566.8	13.8465	-0.127025	-0.0498815	-0.0617627
643.966	-36082.8	-14566.9	13.8452	-0.130459	-0.0482221	-0.0585434
643.983	-36082.5	-14567	13.8428	-0.1339	-0.0463917	-0.0549035
644	-36082.3	-14567	13.8392	-0.136981	-0.0450121	-0.0511561
644.017	-36082.1	-14567.1	13.8363	-0.140777	-0.0428226	-0.047214
644.034	-36081.9	-14567.2	13.8348	-0.145877	-0.0392565	-0.0429048
644.051	-36081.7	-14567.2	13.8327	-0.151209	-0.0360496	-0.0379941
644.068	-36081.4	-14567.3	13.829	-0.156198	-0.0342622	-0.0324386
644.085	-36081.2	-14567.4	13.826	-0.161752	-0.0329127	-0.0265975
644.102	-36081	-14567.5	13.8245	-0.168351	-0.0312708	-0.0206678
644.119	-36080.8	-14567.5	13.8226	-0.175424	-0.029464	-0.0144859
644.136	-36080.6	-14567.6	13.8192	-0.182399	-0.0276975	-0.00818059
644.153	-36080.3	-14567.7	13.8154	-0.188865	-0.0261561	-0.00244075
644.17	-36080.1	-14567.8	13.8119	-0.19428	-0.0246	0.00221059
644.187	-36079.9	-14567.8	13.8086	-0.197896	-0.0221877	0.00558427
644.204	-36079.7	-14567.9	13.8053	-0.199602	-0.0187916	0.00778712
644.221	-36079.5	-14568	13.8019	-0.200114	-0.0152311	0.00926293
644.238	-36079.2	-14568	13.7985	-0.200075	-0.011842	0.0103736
644.255	-36079	-14568.1	13.795	-0.199967	-0.00829388	0.0113513
644.272	-36078.7	-14568.2	13.7916	-0.199982	-0.00476644	0.0124423
644.289	-36078.5	-14568.3	13.7882	-0.200009	-0.00201538	0.0138982
644.306	-36078.3	-14568.3	13.7849	-0.200005	-0.000389999	0.0155938
644.323	-36078.1	-14568.4	13.7815	-0.199998	0.000179325	0.0170687
644.34	-36077.9	-14568.5	13.7781	-0.199999	7.99321e-05	0.0181563
644.357	-36077.6	-14568.6	13.7746	-0.200001	-4.98547e-05	0.0189668
644.374	-36077.4	-14568.6	13.7712	-0.2	-1.82002e-05	0.0195019
644.391	-36077.2	-14568.7	13.7678	-0.2	1.41258e-05	0.019685
644.408	-36077	-14568.8	13.7645	-0.2	4.85133e-06	0.0196343
644.425	-36076.8	-14568.8	13.7611	-0.2	-3.65017e-06	0.0195879
644.442	-36076.5	-14568.9	13.7577	-0.2	-1.05875e-06	0.0196021
644.459	-36076.3	-14569	13.7542	-0.2	9.91082e-07	0.0196133
644.476	-36076.1	-14569.1	13.7508	-0.2	2.23253e-07	0.0196091
644.493	-36075.9	-14569.1	13.7474	-0.2	-2.76508e-07	0.0196063
644.51	-36075.7	-14569.2	13.7441	-0.2	-5.93222e-08	0.0196075
644.527	-36075.4	-14569.3	13.7407	-0.2	7.09626e-08	0.0196082
644.544	-36075.2	-14569.4	13.7373	-0.2	1.15352e-08	0.0196079
644.561	-36075	-14569.4	13.7338	-0.2	-1.87475e-08	0.0196077
644.578	-36074.7	-14569.5	13.7304	-0.2	-1.94976e-09	0.0196078
644.595	-36074.5	-14569.6	13.7271	-0.2	4.55637e-09	0.0196079
644.612	-36074.3	-14569.6	13.7237	-0.2	2.92143e-10	0.0196078
644.629	-36074.1	-14569.7	13.7203	-0.2	1.10515e-09	0.0196078
644.646	-36073.9	-14569.8	13.7169	-0.2	3.99776e-10	0.0196078
644.663	-36073.6	-14569.9	13.7134	-0.2	-9.10831e-09	0.0196078
644.68	-36073.4	-14570	13.71	-0.2	2.07343e-19	0.0196078
644.697	-36073.2	-14570	13.7067	-0.2	3.73491e-08	0.0196078
644.714	-36073	-14570.1	13.7033	-0.2	0	0.0196078
644.731	-36072.8	-14570.1	13.6999	-0.2	-1.36858e-07	0.0196078
644.748	-36072.5	-14570.2	13.6965	-0.2	2.69578e-08	0.0196078
644.765	-36072.3	-14570.3	13.693	-0.2	5.2278e-07	0.0196078
644.782	-36072.1	-14570.4	13.6896	-0.2	-2.09741e-07	0.0196078
644.799	-36071.9	-14570.4	13.6863	-0.2	-2.05128e-06	0.0196078
644.816	-36071.7	-14570.5	13.6829	-0.2	7.91489e-07	0.0196078
644.833	-36071.5	-14570.6	13.6795	-0.2	7.43493e-06	0.0196078
644.85	-36071.2	-14570.7	13.6761	-0.2	-4.54423e-06	0.0196078
644.867	-36071	-14570.7	13.6726	-0.199999	-2.79132e-05	0.0196078
644.884	-36070.8	-14570.8	13.6692	-0.200001	2.33239e-05	0.0196079
644.901	-36070.6	-14570.9	13.6659	-0.200004	0.000108705	0.0196079
644.918	-36070.4	-14570.9	13.6625	-0.199997	-8.77657e-05	0.0196078
644.935	-36070.1	-14571	13.6591	-0.199985	-0.000389614	0.0196077
644.952	-36069.9	-14571.1	13.6557	-0.200016	0.000427809	0.019608
644.969	-36069.6	-14571.2	13.6523	-0.200056	0.00242261	0.0196085
644.986	-36069.4	-14571.2	13.6487	-0.199926	0.00345998	0.019607
645.003	-36069.2	-14571.3	13.6451	-0.199785	0.0031321	0.0196054
645.02	-36069	-14571.4	13.6427	-0.200277	0.00385222	0.0196044
645.037	-36068.8	-14571.5	13.6412	-0.20076	0.00596975	0.0192475
645.054	-36068.6	-14571.5	13.6388	-0.198743	0.00660051	0.0176928
645.071	-36068.4	-14571.6	13.6352	-0.195587	0.00751983	0.0154839
645.088	-36068.1	-14571.7	13.6318	-0.194047	0.0113877	0.0138072
645.105	-36067.9	-14571.7	13.6284	-0.192507	0.0144509	0.0124662
645.122	-36067.7	-14571.8	13.6249	-0.190623	0.0158348	0.0113363
645.139	-36067.4	-14571.9	13.6216	-0.189694	0.0181316	0.0104739
645.156	-36067.3	-14572	13.6182	-0.189846	0.0217183	0.00993379
645.173	-36067.1	-14572	13.6149	-0.19008	0.0248691	0.00975213
645.19	-36066.8	-14572.1	13.6114	-0.190035	0.0280661	0.00979205
645.207	-36066.6	-14572.2	13.608	-0.189978	0.0337055	0.00977785
645.224	-36066.3	-14572.3	13.6045	-0.189992	0.0409962	0.00975617
645.241	-36066.1	-14572.3	13.6012	-0.190006	0.0468295	0.0100156
645.258	-36065.9	-14572.4	13.5978	-0.190002	0.0514829	0.0106174
645.275	-36065.7	-14572.5	13.5945	-0.189998	0.0573871	0.011475
645.292	-36065.5	-14572.5	13.591	-0.19	0.0645569	0.0126454
645.309	-36065.2	-14572.6	13.5876	-0.19	0.0714955	0.0142442
645.326	-36065	-14572.7	13.5841	-0.19	0.078304	0.0159727
645.343	-36064.8	-14572.8	13.5808	-0.19	0.0859316	0.0173452
645.36	-36064.6	-14572.8	13.5775	-0.19	0.0945295	0.0183249
645.377	-36064.4	-14572.9	13.5741	-0.19	0.103722	0.0190746
645.394	-36064.2	-14573	13.5706	-0.19	0.112089	0.0195597
645.411	-36063.9	-14573	13.5671	-0.19	0.118075	0.0196853
645.428	-36063.7	-14573.1	13.5637	-0.19	0.122765	0.0196161
645.445	-36063.5	-14573.2	13.5604	-0.19	0.127918	0.0195865
645.462	-36063.3	-14573.2	13.5571	-0.19	0.132841	0.0196057
645.479	-36063.1	-14573.3	13.5536	-0.19	0.136389	0.0196133
645.496	-36062.9	-14573.4	13.5502	-0.19	0.139763	0.0196081
645.513	-36062.6	-14573.5	13.5468	-0.19	0.144531	0.0196064
645.53	-36062.4	-14573.5	13.5433	-0.19	0.15	0.0196078
645.547	-36062.2	-14573.6	13.5397	-0.19	0.155109	0.0196082
645.564	-36062	-14573.7	13.5367	-0.19	0.16	0.0196078
645.581	-36061.8	-14573.8	13.535	-0.19	0.165043	0.0196077
645.598	-36061.5	-14573.8	13.5332	-0.19	0.170317	0.0196078
645.615	-36061.3	-14573.9	13.53	-0.19	0.176223	0.0196079
645.632	-36061.1	-14574	13.5262	-0.19	0.184493	0.0196078
645.649	-36060.9	-14574	13.5229	-0.19	0.195942	0.0196078
645.666	-36060.7	-14574.1	13.5196	-0.19	0.20802	0.0196078
645.683	-36060.5	-14574.2	13.5162	-0.19	0.219231	0.0196078
645.7	-36060.2	-14574.3	13.5127	-0.19	0.232713	0.0196078
645.717	-36060	-14574.3	13.5093	-0.19	0.250029	0.0196078
645.734	-36059.8	-14574.4	13.5059	-0.19	0.267069	0.0196078
645.751	-36059.6	-14574.5	13.5025	-0.19	0.281679	0.0196078
645.768	-36059.4	-14574.5	13.4992	-0.19	0.297308	0.0196078
645.785	-36059.2	-14574.6	13.4959	-0.19	0.315183	0.0196078
645.802	-36058.9	-14574.7	13.4922	-0.19	0.330684	0.0196078
645.819	-36058.7	-14574.8	13.4885	-0.19	0.341309	0.0196078
