# Supplementary material for: Extraction of driving behavior primitives considering driver expectation and vehicle dynamics
Source: PLoS One. 2025 Dec 31;20(12):e0340123. doi: 10.1371/journal.pone.0340123 (PMC12755792; doi:10.1371/journal.pone.0340123)
Supplement: S1 File — (ZIP) [file pone.0340123.s001.zip › DataSetForPimitiveExaction-1/straight driving/c111_s_5.xlsx]

## Sheet: Sheet1
646.618	-36048.6	-14578.3	13.3423	-0.18	0.332847	0.0193508
646.635	-36048.4	-14578.4	13.3391	-0.18	0.328655	0.0196594
646.652	-36048.2	-14578.5	13.3358	-0.18	0.323633	0.019663
646.669	-36048	-14578.5	13.3322	-0.18	0.318538	0.0195943
646.686	-36047.8	-14578.6	13.3285	-0.18	0.313564	0.0195944
646.703	-36047.5	-14578.7	13.3259	-0.18	0.307836	0.0196119
646.72	-36047.3	-14578.8	13.3244	-0.18	0.300994	0.0196111
646.737	-36047.1	-14578.9	13.3223	-0.18	0.29357	0.0196066
646.754	-36046.9	-14578.9	13.3189	-0.18	0.28547	0.019607
646.771	-36046.7	-14579	13.3152	-0.18	0.275732	0.0196082
646.788	-36046.5	-14579.1	13.3117	-0.18	0.263824	0.0196081
646.805	-36046.2	-14579.2	13.3085	-0.18	0.249854	0.0196077
646.822	-36046	-14579.2	13.3052	-0.18	0.234662	0.0196078
646.839	-36045.8	-14579.3	13.3016	-0.18	0.219778	0.0196079
646.856	-36045.6	-14579.4	13.2981	-0.18	0.205061	0.0196079
646.873	-36045.4	-14579.5	13.2958	-0.18	0.188626	0.0196078
646.89	-36045.2	-14579.5	13.2943	-0.18	0.171054	0.0196078
646.907	-36045	-14579.6	13.2918	-0.18	0.155524	0.0196078
646.924	-36044.7	-14579.7	13.2882	-0.18	0.142177	0.0196078
646.941	-36044.5	-14579.8	13.2846	-0.18	0.128419	0.0196078
646.958	-36044.4	-14579.9	13.2813	-0.18	0.114818	0.0196078
646.975	-36044.2	-14579.9	13.2781	-0.18	0.104311	0.0196078
646.992	-36043.9	-14580	13.2746	-0.18	0.096252	0.0196078
647.009	-36043.7	-14580.1	13.2708	-0.18	0.0874314	0.0196079
647.026	-36043.5	-14580.2	13.2674	-0.18	0.0786922	0.0196079
647.043	-36043.3	-14580.3	13.2655	-0.18	0.0731547	0.0196078
647.06	-36043.1	-14580.3	13.264	-0.18	0.0685977	0.0196078
647.077	-36042.9	-14580.4	13.261	-0.18	0.0604097	0.0196081
647.094	-36042.7	-14580.5	13.2574	-0.18	0.0514439	0.0196081
647.111	-36042.4	-14580.6	13.2552	-0.180001	0.0478501	0.0196068
647.128	-36042.2	-14580.6	13.2537	-0.180001	0.0470415	0.0196072
647.145	-36042	-14580.7	13.251	-0.179995	0.0431433	0.0196122
647.162	-36041.8	-14580.8	13.2473	-0.179997	0.0375099	0.0196102
647.179	-36041.6	-14580.9	13.2437	-0.180017	0.0337926	0.0195919
647.196	-36041.4	-14580.9	13.2404	-0.180007	0.0305231	0.0196017
647.213	-36041.2	-14581	13.2371	-0.179932	0.0247288	0.0196703
647.23	-36040.9	-14581.1	13.2335	-0.179987	0.0171268	0.0196199
647.247	-36040.8	-14581.2	13.2299	-0.180269	0.00963069	0.0192457
647.264	-36040.6	-14581.2	13.2268	-0.180049	0.00361514	0.0185662
647.281	-36040.4	-14581.3	13.2251	-0.178633	-0.000186403	0.0176332
647.298	-36040.1	-14581.4	13.2233	-0.176667	-0.00333333	0.0163399
647.315	-36039.9	-14581.5	13.2202	-0.174943	-0.00725028	0.0146483
647.332	-36039.7	-14581.6	13.2165	-0.173224	-0.0100896	0.0129845
647.349	-36039.5	-14581.6	13.213	-0.171304	-0.0102938	0.011746
647.366	-36039.3	-14581.7	13.2098	-0.169954	-0.0100235	0.0108463
647.383	-36039.1	-14581.8	13.2065	-0.16976	-0.0113723	0.0101611
647.4	-36038.9	-14581.9	13.2029	-0.170024	-0.0135972	0.00977895
647.417	-36038.6	-14582	13.1991	-0.170061	-0.0155785	0.00973886
647.434	-36038.4	-14582	13.1963	-0.169991	-0.0168132	0.00981357
647.451	-36038.2	-14582.1	13.1949	-0.169983	-0.0170718	0.00982155
647.468	-36038	-14582.2	13.1928	-0.170002	-0.0165197	0.00980138
647.485	-36037.8	-14582.3	13.1892	-0.170004	-0.0151772	0.00979955
647.502	-36037.6	-14582.3	13.1861	-0.169999	-0.0125869	0.00980478
647.519	-36037.4	-14582.4	13.1845	-0.169999	-0.00895356	0.00980502
647.536	-36037.2	-14582.5	13.1826	-0.17	-0.00595079	0.00980364
647.553	-36037	-14582.6	13.1793	-0.17	-0.00431036	0.0098036
647.57	-36036.8	-14582.6	13.1756	-0.17	-0.00284443	0.00980402
647.587	-36036.6	-14582.7	13.1721	-0.17	-0.000998688	0.0098041
647.604	-36036.3	-14582.8	13.1688	-0.17	0.000367347	0.00980376
647.621	-36036.1	-14582.9	13.1654	-0.17	0.000551824	0.00980353
647.638	-36035.9	-14583	13.1618	-0.17	-0.000683268	0.00980453
647.655	-36035.7	-14583	13.1582	-0.17	-0.00261943	0.00980537
647.672	-36035.5	-14583.1	13.1559	-0.17	-0.00343035	0.00980166
647.689	-36035.3	-14583.2	13.1545	-0.17	-0.00312788	0.00979888
647.706	-36035.1	-14583.3	13.1519	-0.17	-0.00403635	0.0098136
647.723	-36034.8	-14583.3	13.1481	-0.17	-0.00609293	0.00982179
647.74	-36034.6	-14583.4	13.1456	-0.17	-0.00665432	0.00976272
647.757	-36034.5	-14583.5	13.1442	-0.17	-0.00621782	0.00973531
647.774	-36034.3	-14583.6	13.1419	-0.17	-0.00812663	0.0099798
647.791	-36034	-14583.6	13.1383	-0.17	-0.0120369	0.0105697
647.808	-36033.8	-14583.7	13.1345	-0.17	-0.0143593	0.011426
647.825	-36033.6	-14583.8	13.1311	-0.17	-0.0156874	0.0125751
647.842	-36033.4	-14583.9	13.1279	-0.17	-0.0196551	0.0141061
647.859	-36033.2	-14583.9	13.1246	-0.17	-0.0251678	0.0157913
647.876	-36033	-14584	13.1209	-0.17	-0.0282265	0.0172117
647.893	-36032.8	-14584.1	13.1174	-0.17	-0.0294436	0.0182632
647.91	-36032.5	-14584.2	13.1154	-0.17	-0.0322112	0.0190466
647.927	-36032.3	-14584.3	13.1139	-0.17	-0.0359571	0.0195427
647.944	-36032.1	-14584.3	13.1109	-0.17	-0.0381648	0.0196861
647.961	-36031.9	-14584.4	13.1073	-0.17	-0.0395448	0.0196246
647.978	-36031.7	-14584.5	13.1052	-0.17	-0.0421602	0.0195879
647.995	-36031.5	-14584.6	13.1037	-0.17	-0.0459571	0.0196047
648.012	-36031.3	-14584.6	13.1009	-0.17	-0.049864	0.0196125
648.029	-36031.1	-14584.7	13.0971	-0.17	-0.0530417	0.0196081
648.046	-36030.9	-14584.8	13.0936	-0.17	-0.0549789	0.0196092
648.063	-36030.7	-14584.9	13.0904	-0.17	-0.0564638	0.0196087
648.08	-36030.5	-14584.9	13.0871	-0.17	-0.0584242	0.0195979
648.097	-36030.3	-14585	13.0836	-0.17	-0.0599564	0.0196059
648.114	-36030	-14585.1	13.0797	-0.17	-0.0600177	0.0196477
648.131	-36029.8	-14585.2	13.0767	-0.17	-0.06	0.0196078
648.148	-36029.6	-14585.2	13.0751	-0.17	-0.061413	0.0194495
648.165	-36029.4	-14585.3	13.0733	-0.17	-0.0633333	0.0196078
648.182	-36029.2	-14585.4	13.0699	-0.17	-0.0647628	0.0201868
648.199	-36029	-14585.5	13.0665	-0.17	-0.0668362	0.0194935
648.216	-36028.8	-14585.6	13.0648	-0.17	-0.070409	0.0154519
648.233	-36028.6	-14585.6	13.0631	-0.17	-0.0736127	0.00620844
648.25	-36028.4	-14585.7	13.06	-0.17	-0.0751544	-0.0106029
648.267	-36028.2	-14585.8	13.0562	-0.17	-0.0769762	-0.0389241
648.284	-36028	-14585.8	13.0527	-0.17	-0.0804604	-0.0819267
648.301	-36027.7	-14585.9	13.0494	-0.17	-0.0838143	-0.139823
648.318	-36027.5	-14586	13.0461	-0.17	-0.0856705	-0.210948
648.335	-36027.3	-14586.1	13.0425	-0.17	-0.0869991	-0.290409
648.352	-36027.1	-14586.2	13.0388	-0.170002	-0.0886307	-0.373873
648.369	-36026.9	-14586.2	13.0362	-0.169999	-0.0904225	-0.459104
648.386	-36026.7	-14586.3	13.0347	-0.169994	-0.0921717	-0.543708
648.403	-36026.5	-14586.4	13.0324	-0.170006	-0.0937948	-0.624476
648.42	-36026.3	-14586.5	13.0287	-0.170021	-0.095413	-0.699152
648.437	-36026.1	-14586.5	13.0259	-0.169973	-0.0974585	-0.767336
648.454	-36025.9	-14586.6	13.0246	-0.16992	-0.0994992	-0.830774
648.471	-36025.7	-14586.7	13.0223	-0.170103	-0.0998109	-0.894073
648.488	-36025.5	-14586.8	13.0186	-0.170282	-0.0980135	-0.960386
648.505	-36025.2	-14586.8	13.0158	-0.169516	-0.0958324	-1.03039
648.522	-36025	-14586.9	13.0144	-0.167702	-0.0941505	-1.10426
648.539	-36024.8	-14587	13.0119	-0.165846	-0.0925844	-1.18185
648.556	-36024.6	-14587.1	13.0083	-0.164251	-0.0909134	-1.26335
648.573	-36024.4	-14587.1	13.0057	-0.162415	-0.0891806	-1.3493
648.59	-36024.2	-14587.2	13.0042	-0.160571	-0.0874541	-1.43882
648.607	-36024	-14587.3	13.0019	-0.159727	-0.0858048	-1.52944
648.624	-36023.8	-14587.4	12.9982	-0.159878	-0.0841122	-1.61879
648.641	-36023.6	-14587.4	12.9946	-0.160078	-0.0821279	-1.70482
648.658	-36023.4	-14587.5	12.9913	-0.160033	-0.0803815	-1.78873
648.675	-36023.2	-14587.6	12.9881	-0.15998	-0.0799191	-1.87399
648.692	-36023	-14587.7	12.9846	-0.159993	-0.080128	-1.9602
648.709	-36022.7	-14587.7	12.9808	-0.160006	-0.0792166	-2.04397
648.726	-36022.5	-14587.8	12.9774	-0.160002	-0.0772501	-2.12349
648.743	-36022.3	-14587.9	12.9755	-0.159998	-0.0754591	-2.19814
648.76	-36022.2	-14587.9	12.974	-0.16	-0.0738653	-2.26793
648.777	-36022	-14588	12.971	-0.16	-0.0718963	-2.33323
648.794	-36021.7	-14588.1	12.9673	-0.16	-0.070208	-2.39457
648.811	-36021.5	-14588.2	12.9653	-0.16	-0.0699222	-2.45244
648.828	-36021.3	-14588.3	12.9637	-0.16	-0.0700771	-2.50625
648.845	-36021.1	-14588.3	12.9607	-0.16	-0.0689796	-2.55528
648.862	-36020.9	-14588.4	12.9571	-0.16	-0.0670104	-2.60102
648.879	-36020.7	-14588.5	12.9552	-0.16	-0.0652463	-2.64569
648.896	-36020.5	-14588.6	12.9536	-0.16	-0.0635568	-2.68984
648.913	-36020.2	-14588.6	12.9503	-0.16	-0.0615296	-2.73315
648.93	-36020	-14588.7	12.9468	-0.16	-0.0600422	-2.77436
648.947	-36019.8	-14588.8	12.9451	-0.16	-0.0599742	-2.8123
648.964	-36019.7	-14588.8	12.9435	-0.16	-0.060034	-2.84765
648.981	-36019.5	-14588.9	12.9402	-0.16	-0.0587251	-2.88135
648.998	-36019.2	-14589	12.9367	-0.16	-0.0566667	-2.91285
649.015	-36019	-14589.1	12.9348	-0.16	-0.0548506	-2.94162
649.032	-36018.8	-14589.2	12.9332	-0.16	-0.0532389	-2.96892
649.049	-36018.6	-14589.2	12.9302	-0.16	-0.0515975	-2.99613
649.066	-36018.4	-14589.3	12.9264	-0.16	-0.0498988	-3.02339
649.083	-36018.2	-14589.4	12.9229	-0.16	-0.0481692	-3.05052
649.1	-36018	-14589.4	12.9196	-0.16	-0.0464706	-3.07717
649.117	-36017.8	-14589.5	12.9163	-0.16	-0.0448063	-3.10271
649.134	-36017.6	-14589.6	12.9127	-0.16	-0.0429939	-3.12586
649.151	-36017.4	-14589.7	12.909	-0.16	-0.0411009	-3.14622
649.168	-36017.2	-14589.7	12.9063	-0.16	-0.0398658	-3.16581
649.185	-36017	-14589.8	12.9048	-0.16	-0.0397161	-3.18654
649.202	-36016.7	-14589.9	12.9026	-0.16	-0.0401026	-3.20926
649.219	-36016.5	-14590	12.899	-0.16	-0.0403267	-3.23447
649.236	-36016.3	-14590.1	12.896	-0.16	-0.0396822	-3.26225
649.253	-36016.1	-14590.1	12.8946	-0.16	-0.0380189	-3.29242
649.27	-36016	-14590.2	12.8925	-0.16	-0.0361427	-3.32435
649.287	-36015.7	-14590.3	12.8888	-0.16	-0.0344783	-3.3574
649.304	-36015.5	-14590.3	12.8859	-0.16	-0.0326414	-3.39094
649.321	-36015.3	-14590.4	12.8845	-0.16	-0.0307498	-3.42424
649.338	-36015.1	-14590.5	12.8821	-0.16	-0.0297548	-3.45645
649.355	-36014.9	-14590.6	12.8785	-0.16	-0.0298236	-3.48819
649.372	-36014.7	-14590.6	12.8758	-0.16	-0.030064	-3.52187
649.389	-36014.5	-14590.7	12.8744	-0.16	-0.0300421	-3.55837
649.406	-36014.3	-14590.8	12.8719	-0.16	-0.0299816	-3.5965
649.423	-36014	-14590.9	12.8681	-0.16	-0.02999	-3.63529
649.44	-36013.9	-14590.9	12.8656	-0.16	-0.0300054	-3.67416
649.457	-36013.7	-14591	12.8643	-0.16	-0.0300028	-3.71329
649.474	-36013.5	-14591.1	12.8617	-0.16	-0.0299984	-3.75344
649.491	-36013.3	-14591.1	12.858	-0.16	-0.029999	-3.79404
649.508	-36013	-14591.2	12.8554	-0.16	-0.0300013	-3.8333
649.525	-36012.8	-14591.3	12.854	-0.16	-0.0300013	-3.87064
649.542	-36012.6	-14591.4	12.8516	-0.16	-0.029996	-3.90653
649.559	-36012.4	-14591.4	12.848	-0.16	-0.0299954	-3.94177
649.576	-36012.2	-14591.5	12.8443	-0.16	-0.0300146	-3.97742
649.593	-36012	-14591.6	12.841	-0.16	-0.0300146	-4.01468
649.61	-36011.8	-14591.7	12.8377	-0.16	-0.0299411	-4.05466
649.627	-36011.6	-14591.7	12.8342	-0.16	-0.0299538	-4.09603
649.644	-36011.4	-14591.8	12.8305	-0.160001	-0.0302392	-4.13624
649.661	-36011.2	-14591.9	12.8272	-0.160001	-0.0301761	-4.17436
649.678	-36011	-14591.9	12.8254	-0.159996	-0.0289109	-4.21012
649.695	-36010.8	-14592	12.8238	-0.159997	-0.0269832	-4.24216
649.712	-36010.5	-14592.1	12.8205	-0.160017	-0.0253965	-4.26884
649.729	-36010.3	-14592.2	12.817	-0.160007	-0.0236115	-4.29071
649.746	-36010.1	-14592.2	12.8152	-0.15993	-0.0206867	-4.3092
649.763	-36010	-14592.3	12.8136	-0.159975	-0.0170892	-4.32595
649.78	-36009.8	-14592.4	12.8103	-0.160256	-0.013628	-4.34249
649.797	-36009.5	-14592.5	12.8068	-0.160049	-0.0102087	-4.35954
649.814	-36009.3	-14592.5	12.805	-0.158625	-0.0065872	-4.37726
649.831	-36009.1	-14592.6	12.8033	-0.156667	-0.00333333	-4.39434
649.848	-36008.9	-14592.7	12.8	-0.155	-0.00111224	-4.40942
649.865	-36008.7	-14592.8	12.7967	-0.153333	0	-4.42266
649.882	-36008.5	-14592.8	12.795	-0.151375	0.000175666	-4.4345
649.899	-36008.3	-14592.9	12.7932	-0.149951	-8.70023e-06	-4.44503
649.916	-36008.1	-14593	12.7896	-0.149744	-4.52328e-05	-4.45449
649.933	-36007.9	-14593.1	12.7864	-0.150025	4.4841e-06	-4.46416
649.95	-36007.7	-14593.1	12.7849	-0.15007	1.22901e-05	-4.47511
649.967	-36007.5	-14593.2	12.783	-0.149993	-1.18136e-06	-4.48734
649.984	-36007.3	-14593.3	12.7794	-0.149983	-3.06899e-06	-4.5004
650.001	-36007.1	-14593.3	12.7762	-0.150002	4.49391e-07	-4.51303
650.018	-36006.8	-14593.4	12.7747	-0.150004	7.76389e-07	-4.52396
650.035	-36006.6	-14593.5	12.7727	-0.15	-1.54397e-07	-4.53212
650.052	-36006.5	-14593.6	12.7691	-0.150002	-2.09792e-07	-4.53683
650.069	-36006.3	-14593.6	12.7661	-0.149998	4.05394e-08	-4.53813
650.086	-36006.1	-14593.7	12.7647	-0.14999	5.16358e-08	-4.53638
650.103	-36005.8	-14593.8	12.7625	-0.150011	-1.28097e-08	-4.53244
650.12	-36005.6	-14593.9	12.7588	-0.150038	-1.28001e-08	-4.52734
650.137	-36005.4	-14593.9	12.7559	-0.149949	3.96055e-09	-4.52223
650.154	-36005.2	-14594	12.7545	-0.149852	3.44286e-09	-4.51812
650.171	-36005.1	-14594.1	12.7523	-0.150191	-1.03594e-09	-4.51573
650.188	-36004.8	-14594.1	12.7486	-0.150523	-8.31212e-10	-4.51476
650.205	-36004.6	-14594.2	12.7458	-0.149162	3.04396e-10	-4.51346
650.222	-36004.4	-14594.3	12.7443	-0.14812	2.00876e-10	-4.50955
650.239	-36004.2	-14594.4	12.742	-0.154111	-8.96234e-11	-4.50016
650.256	-36004	-14594.4	12.7385	-0.171813	-5.38167e-11	-4.48191
650.273	-36003.8	-14594.5	12.7352	-0.203385	2.33405e-11	-4.45093
650.29	-36003.6	-14594.6	12.7321	-0.251158	1.26437e-11	-4.40495
650.307	-36003.4	-14594.7	12.727	-0.31753	-6.58555e-12	-4.34369
650.324	-36003.2	-14594.7	12.7198	-0.399846	-2.94968e-12	-4.27004
650.341	-36003	-14594.8	12.7122	-0.49086	1.88491e-12	-4.18966
650.358	-36002.8	-14594.9	12.7039	-0.584823	7.87506e-13	-4.1054
650.375	-36002.6	-14594.9	12.6936	-0.677335	-4.88434e-13	-4.01794
650.392	-36002.4	-14595	12.6813	-0.764504	-1.77376e-13	-3.92949
650.409	-36002.2	-14595.1	12.6681	-0.843105	1.34092e-13	-3.84333
650.426	-36001.9	-14595.2	12.6543	-0.913666	3.91171e-14	-3.75969
650.443	-36001.8	-14595.2	12.6391	-0.979175	-3.7677e-14	-3.67661
650.46	-36001.6	-14595.3	12.6221	-1.04185	-1.04108e-14	-3.59133
650.477	-36001.4	-14595.4	12.6028	-1.10357	9.7065e-15	-3.50065
650.494	-36001.2	-14595.5	12.5818	-1.16753	2.17288e-15	-3.40169
650.511	-36001	-14595.5	12.5598	-1.23728	-2.60934e-15	-3.29228
650.528	-36000.7	-14595.6	12.5373	-1.31286	-4.27728e-16	-3.17481
650.545	-36000.6	-14595.7	12.5145	-1.39281	7.23663e-16	-3.05296
650.562	-36000.4	-14595.7	12.4909	-1.47773	1.13507e-16	-2.92378
650.579	-36000.2	-14595.8	12.4662	-1.56849	-1.85157e-16	-2.78201
650.596	-36000	-14595.9	12.4399	-1.6623	-1.95618e-17	-2.62604
650.613	-35999.8	-14596	12.4118	-1.75514	4.88903e-17	-2.4555
650.63	-35999.6	-14596	12.3818	-1.84485	2.54255e-18	-2.26863
650.647	-35999.4	-14596.1	12.3498	-1.93064	-1.34277e-17	-2.06326
650.664	-35999.2	-14596.2	12.3154	-2.01501	-6.72821e-19	-1.83749
650.681	-35999	-14596.2	12.2786	-2.10106	3.40738e-18	-1.5898
650.698	-35998.8	-14596.3	12.24	-2.19	-1.95363e-29	-1.32026
650.715	-35998.6	-14596.4	12.2006	-2.28066	-8.84759e-19	-1.03175
650.732	-35998.4	-14596.4	12.161	-2.36456	4.42835e-20	-0.736521
650.749	-35998.2	-14596.5	12.1214	-2.43542	2.41118e-19	-0.44213
650.766	-35998	-14596.6	12.0809	-2.50052	-1.16757e-20	-0.132394
650.783	-35997.8	-14596.6	12.0389	-2.56679	-6.03961e-20	0.205343
650.8	-35997.6	-14596.7	11.9947	-2.6305	5.86065e-21	0.555253
650.817	-35997.4	-14596.8	11.9485	-2.68751	1.47561e-20	0.89998
650.834	-35997.2	-14596.9	11.9018	-2.73869	-1.85926e-21	1.23469
650.851	-35997.1	-14596.9	11.8556	-2.78593	-1.4163e-21	1.55517
650.868	-35996.9	-14597	11.8081	-2.8313	-1.036e-21	1.8535
650.885	-35996.7	-14597.1	11.7585	-2.87618	-8.96222e-21	2.12303
650.902	-35996.5	-14597.1	11.7082	-2.92027	8.12482e-21	2.36151
650.919	-35996.3	-14597.2	11.6583	-2.96333	3.69442e-20	2.56642
650.936	-35996.1	-14597.3	11.6088	-3.00578	-3.98386e-20	2.7334
650.953	-35995.9	-14597.3	11.5591	-3.04683	-1.44344e-19	2.86353
650.97	-35995.8	-14597.4	11.5081	-3.08348	1.49917e-19	2.96755
650.987	-35995.6	-14597.5	11.4552	-3.11471	5.13952e-19	3.05347
651.004	-35995.4	-14597.5	11.4006	-3.14332	-6.7987e-19	3.12293
651.021	-35995.2	-14597.6	11.3454	-3.171	-1.87214e-18	3.17861
651.038	-35995	-14597.7	11.2913	-3.19731	3.01847e-18	3.22556
651.055	-35994.8	-14597.7	11.2384	-3.2234	7.22475e-18	3.26723
651.072	-35994.7	-14597.8	11.1839	-3.25255	-1.1306e-17	3.3048
651.089	-35994.5	-14597.8	11.127	-3.28417	-2.52421e-17	3.33913
651.106	-35994.3	-14597.9	11.0698	-3.31275	4.84627e-17	3.37083
651.123	-35994.1	-14598	11.0132	-3.33648	8.94632e-17	3.3996
651.14	-35993.9	-14598	10.9569	-3.35778	-2.06277e-16	3.42427
651.157	-35993.8	-14598.1	10.9003	-3.37778	-3.43522e-16	3.44566
651.174	-35993.6	-14598.1	10.8427	-3.39629	7.69949e-16	3.46637
651.191	-35993.4	-14598.2	10.7842	-3.41489	1.16674e-15	3.48824
651.208	-35993.2	-14598.3	10.7255	-3.43673	-3.186e-15	3.51226
651.225	-35993	-14598.3	10.6671	-3.46304	-3.97071e-15	3.53894
651.242	-35992.9	-14598.4	10.6093	-3.49347	1.31963e-14	3.56841
651.259	-35992.7	-14598.5	10.551	-3.52736	1.51806e-14	3.6004
651.276	-35992.6	-14598.5	10.4908	-3.56378	-4.90621e-14	3.63437
651.293	-35992.4	-14598.6	10.4286	-3.59997	-4.90989e-14	3.6694
651.31	-35992.2	-14598.6	10.365	-3.63247	1.97918e-13	3.70436
651.327	-35992	-14598.7	10.3014	-3.66274	1.55386e-13	3.73839
651.344	-35991.9	-14598.8	10.2393	-3.69466	-8.04123e-13	3.77104
651.361	-35991.7	-14598.8	10.1779	-3.72856	-5.91798e-13	3.80364
651.378	-35991.6	-14598.9	10.1154	-3.76326	2.97586e-12	3.83819
651.395	-35991.4	-14598.9	10.0514	-3.79985	1.72249e-12	3.87469
651.412	-35991.2	-14599	9.98621	-3.84001	-1.17633e-11	3.91219
651.429	-35991.1	-14599.1	9.92094	-3.88181	-4.52809e-12	3.94984
651.446	-35990.9	-14599.1	9.85668	-3.92231	4.71075e-11	3.98712
651.463	-35990.8	-14599.2	9.79126	-3.96198	1.71873e-11	4.02488
651.48	-35990.6	-14599.2	9.72212	-4.00231	-1.73375e-10	4.06405
651.497	-35990.5	-14599.3	9.65086	-4.04415	-3.33476e-11	4.10339
651.514	-35990.3	-14599.3	9.58005	-4.08715	6.7332e-10	4.14121
651.531	-35990.1	-14599.4	9.51	-4.12667	-1.49067e-20	4.17756
651.548	-35990	-14599.4	9.44025	-4.15906	-2.6661e-09	4.21303
651.565	-35989.9	-14599.5	9.37	-4.19	0	4.24837
651.582	-35989.7	-14599.5	9.29853	-4.22577	9.74627e-09	4.28446
651.599	-35989.6	-14599.6	9.22568	-4.26576	-1.91953e-09	4.32259
651.616	-35989.4	-14599.7	9.15175	-4.30804	-3.72233e-08	4.36333
651.633	-35989.2	-14599.7	9.07806	-4.35189	1.4934e-08	4.40457
651.65	-35989.1	-14599.8	9.00521	-4.39622	1.46055e-07	4.44415
651.667	-35989	-14599.8	8.93114	-4.43801	-5.63554e-08	4.48137
651.684	-35988.8	-14599.8	8.85434	-4.47455	-5.2938e-07	4.51551
651.701	-35988.7	-14599.9	8.77619	-4.50487	3.23557e-07	4.54514
651.718	-35988.5	-14600	8.6984	-4.5288	1.98747e-06	4.56941
651.735	-35988.4	-14600	8.62231	-4.54724	-1.66071e-06	4.58933
651.752	-35988.3	-14600	8.54777	-4.56211	-7.73999e-06	4.60641
651.769	-35988.2	-14600.1	8.47184	-4.57705	6.24907e-06	4.62255
651.786	-35988	-14600.1	8.39299	-4.59414	2.77412e-05	4.6392
651.803	-35987.9	-14600.2	8.31327	-4.61181	-2.96352e-05	4.65663
651.82	-35987.7	-14600.2	8.23421	-4.62897	-0.000102171	4.67435
651.837	-35987.6	-14600.3	8.15564	-4.64603	0.000135792	4.69069
651.854	-35987.5	-14600.3	8.07731	-4.66194	0.000395391	4.70497
651.871	-35987.4	-14600.4	7.99903	-4.67329	-0.000529474	4.71805
651.888	-35987.2	-14600.4	7.92029	-4.67985	-0.00252402	4.7305
651.905	-35987.1	-14600.5	7.84008	-4.68623	-0.00347625	4.7422
651.922	-35987	-14600.5	7.75901	-4.69482	-0.00318241	4.75376
651.939	-35986.8	-14600.6	7.6797	-4.70484	-0.00396056	4.76668
651.956	-35986.7	-14600.6	7.60184	-4.7163	-0.00594313	4.78144
651.973	-35986.6	-14600.6	7.52196	-4.73026	-0.00681274	4.79732
651.99	-35986.5	-14600.7	7.43926	-4.74604	-0.0065083	4.8132
652.007	-35986.4	-14600.7	7.35595	-4.76099	-0.00741181	4.82763
652.024	-35986.2	-14600.8	7.27353	-4.77297	-0.00942766	4.83935
652.041	-35986.1	-14600.8	7.19258	-4.78046	-0.0102122	4.84733
652.058	-35986	-14600.8	7.11278	-4.7833	-0.00992002	4.85131
652.075	-35985.9	-14600.9	7.03304	-4.78242	-0.0106389	4.85161
652.092	-35985.8	-14600.9	6.95228	-4.7786	-0.0125915	4.84895
652.109	-35985.7	-14601	6.86965	-4.77251	-0.0145506	4.84437
652.126	-35985.6	-14601	6.78706	-4.76539	-0.0161959	4.83915
652.143	-35985.5	-14601.1	6.70782	-4.75881	-0.017827	4.83458
652.16	-35985.4	-14601.1	6.63	-4.75416	-0.0195079	4.83098
652.177	-35985.3	-14601.1	6.54918	-4.75249	-0.0211722	4.82811
652.194	-35985.1	-14601.2	6.46612	-4.75307	-0.0228998	4.82605
652.211	-35985	-14601.2	6.38427	-4.75429	-0.0247942	4.82491
652.228	-35984.9	-14601.2	6.30406	-4.75619	-0.0264491	4.82382
652.245	-35984.8	-14601.3	6.22445	-4.75941	-0.0272486	4.82164
652.262	-35984.8	-14601.3	6.14429	-4.76284	-0.0268705	4.81863
652.279	-35984.7	-14601.3	6.06259	-4.765	-0.0252732	4.81553
652.296	-35984.6	-14601.4	5.97977	-4.76647	-0.0234872	4.81202
652.313	-35984.4	-14601.4	5.89683	-4.76838	-0.022787	4.80761
652.33	-35984.3	-14601.4	5.81478	-4.76995	-0.0232744	4.80308
652.347	-35984.3	-14601.5	5.73432	-4.77016	-0.0246338	4.79917
652.364	-35984.2	-14601.5	5.65468	-4.76999	-0.026544	4.79446
652.381	-35984.1	-14601.5	5.5747	-4.77007	-0.0285996	4.78727
652.398	-35984	-14601.6	5.49333	-4.76667	-0.03	4.77778
652.415	-35983.9	-14601.6	5.41038	-4.75639	-0.030182	4.7662
652.432	-35983.8	-14601.6	5.32862	-4.7425	-0.0300009	4.75056
652.449	-35983.7	-14601.7	5.25012	-4.72741	-0.0301996	4.72917
652.466	-35983.7	-14601.7	5.17201	-4.70501	-0.0299525	4.70317
652.483	-35983.6	-14601.7	5.09163	-4.67088	-0.0285016	4.67346
652.5	-35983.5	-14601.8	5.01049	-4.63218	-0.0264159	4.63818
