# Supplementary material for: Extraction of driving behavior primitives considering driver expectation and vehicle dynamics
Source: PLoS One. 2025 Dec 31;20(12):e0340123. doi: 10.1371/journal.pone.0340123 (PMC12755792; doi:10.1371/journal.pone.0340123)
Supplement: S1 File — (ZIP) [file pone.0340123.s001.zip › DataSetForPimitiveExaction-1/straight driving/c111_s_6.xlsx]

## Sheet: Sheet1
664.162	-35935.4	-14529	16.8531	1.21069	0.389507	-2.37652
664.179	-35935.3	-14528.8	16.8734	1.20708	0.37192	-2.52638
664.196	-35935.2	-14528.6	16.8942	1.20374	0.354955	-2.67187
664.213	-35935.1	-14528.3	16.9149	1.20011	0.344297	-2.80846
664.23	-35935	-14528	16.9355	1.19683	0.337107	-2.93609
664.247	-35934.9	-14527.7	16.9559	1.19473	0.328749	-3.05669
664.264	-35934.8	-14527.4	16.9756	1.1934	0.320426	-3.17394
664.281	-35934.8	-14527.2	16.9939	1.19208	0.314461	-3.29138
664.298	-35934.7	-14526.9	17.0122	1.19014	0.310227	-3.4092
664.315	-35934.6	-14526.7	17.0321	1.18717	0.306493	-3.52596
664.332	-35934.4	-14526.4	17.0533	1.18333	0.303333	-3.63725
664.349	-35934.3	-14526.1	17.0751	1.17886	0.301138	-3.73888
664.366	-35934.2	-14525.8	17.0967	1.17333	0.3	-3.83115
664.383	-35934.1	-14525.5	17.1177	1.16653	0.299817	-3.91493
664.4	-35934	-14525.2	17.1378	1.15962	0.300009	-3.98878
664.417	-35933.9	-14525	17.1571	1.15386	0.300048	-4.05103
664.434	-35933.8	-14524.7	17.1755	1.14958	0.299995	-4.10111
664.451	-35933.7	-14524.4	17.1934	1.14644	0.299981	-4.13946
664.468	-35933.6	-14524.2	17.2123	1.14282	0.300004	-4.16863
664.485	-35933.6	-14523.9	17.233	1.13773	0.300025	-4.19056
664.502	-35933.5	-14523.7	17.2535	1.13247	0.299986	-4.20441
664.519	-35933.4	-14523.4	17.2726	1.12773	0.299917	-4.20999
664.536	-35933.2	-14523.1	17.291	1.12168	0.300069	-4.20984
664.553	-35933.1	-14522.8	17.3092	1.11343	0.300321	-4.20569
664.57	-35933	-14522.5	17.3277	1.10466	0.299735	-4.19676
664.587	-35932.9	-14522.3	17.3465	1.09631	0.297992	-4.18289
664.604	-35932.9	-14522	17.3657	1.08714	0.296207	-4.16575
664.621	-35932.7	-14521.7	17.3848	1.07673	0.294725	-4.1465
664.638	-35932.6	-14521.4	17.4028	1.0665	0.292286	-4.12508
664.655	-35932.5	-14521.1	17.4193	1.05677	0.288743	-4.10175
664.672	-35932.4	-14520.9	17.436	1.04597	0.285804	-4.07739
664.689	-35932.3	-14520.6	17.4532	1.0338	0.284139	-4.05196
664.706	-35932.2	-14520.3	17.4703	1.0219	0.282698	-4.02409
664.723	-35932.1	-14520	17.4873	1.01023	0.28095	-3.99327
664.74	-35932	-14519.7	17.5054	0.996439	0.279189	-3.96026
664.757	-35931.9	-14519.5	17.524	0.979705	0.277538	-3.92422
664.774	-35931.8	-14519.2	17.541	0.961021	0.275875	-3.88271
664.791	-35931.7	-14518.9	17.5562	0.940522	0.274152	-3.83623
664.808	-35931.6	-14518.6	17.5716	0.917433	0.272414	-3.78855
664.825	-35931.5	-14518.3	17.5873	0.893022	0.270696	-3.74198
664.842	-35931.4	-14518.1	17.6013	0.870377	0.269019	-3.69727
664.859	-35931.3	-14517.8	17.6143	0.850678	0.267359	-3.65445
664.876	-35931.2	-14517.5	17.6288	0.833524	0.265662	-3.61299
664.893	-35931.1	-14517.3	17.6446	0.818344	0.263937	-3.57159
664.91	-35931	-14517	17.6593	0.804568	0.262238	-3.52852
664.927	-35930.9	-14516.7	17.6727	0.792844	0.260523	-3.48385
664.944	-35930.8	-14516.4	17.6863	0.784427	0.258716	-3.43877
664.961	-35930.7	-14516.1	17.6996	0.778343	0.257062	-3.39355
664.978	-35930.5	-14515.8	17.7118	0.772559	0.255855	-3.348
664.995	-35930.4	-14515.5	17.7237	0.767533	0.254045	-3.30324
665.012	-35930.3	-14515.2	17.7372	0.764866	0.250051	-3.2611
665.029	-35930.2	-14515	17.751	0.763585	0.244389	-3.22299
665.046	-35930.1	-14514.7	17.7631	0.761803	0.23835	-3.18976
665.063	-35930	-14514.4	17.7745	0.760151	0.231414	-3.15982
665.08	-35929.9	-14514.1	17.7875	0.759705	0.222453	-3.13086
665.097	-35929.8	-14513.9	17.8017	0.757306	0.211416	-3.10242
665.114	-35929.7	-14513.6	17.8156	0.749097	0.198967	-3.07454
665.131	-35929.6	-14513.3	17.8292	0.73737	0.187273	-3.04538
665.148	-35929.5	-14513	17.8427	0.724736	0.17795	-3.01211
665.165	-35929.4	-14512.7	17.8559	0.704914	0.167432	-2.97017
665.182	-35929.3	-14512.4	17.8686	0.669202	0.152239	-2.91471
665.199	-35929.2	-14512.2	17.88	0.61	0.136667	-2.84205
665.216	-35929.1	-14511.9	17.8894	0.522667	0.125027	-2.75049
665.233	-35929	-14511.6	17.8971	0.413091	0.112438	-2.64494
665.25	-35928.8	-14511.3	17.9032	0.289963	0.0949287	-2.53181
665.267	-35928.7	-14511	17.9068	0.162555	0.0792937	-2.41706
665.284	-35928.6	-14510.7	17.9075	0.0412183	0.0707905	-2.30698
665.301	-35928.5	-14510.5	17.9065	-0.060488	0.0619502	-2.20949
665.318	-35928.4	-14510.2	17.9051	-0.133651	0.0473882	-2.13062
665.335	-35928.3	-14509.9	17.9028	-0.18437	0.0351108	-2.07011
665.352	-35928.2	-14509.6	17.8996	-0.220489	0.0302386	-2.02564
665.369	-35928.1	-14509.3	17.8961	-0.247731	0.0254289	-1.99261
665.386	-35928	-14509	17.8929	-0.269877	0.0161499	-1.96716
665.403	-35927.9	-14508.8	17.889	-0.286816	0.00887774	-1.94813
665.42	-35927.8	-14508.5	17.8838	-0.298269	0.00725353	-1.93496
665.437	-35927.7	-14508.1	17.8785	-0.304769	0.00597256	-1.92766
665.454	-35927.5	-14507.8	17.8735	-0.307063	0.00225669	-1.92607
665.471	-35927.4	-14507.6	17.8685	-0.306104	-0.000481113	-1.92967
665.488	-35927.3	-14507.3	17.8634	-0.302861	-0.000479021	-1.93761
665.505	-35927.2	-14507.1	17.8582	-0.298296	0.000145683	-1.94858
665.522	-35927.1	-14506.8	17.853	-0.293142	0.000117345	-1.96143
665.539	-35927	-14506.4	17.8479	-0.287804	-4.37895e-05	-1.97527
665.556	-35926.9	-14506.1	17.843	-0.282701	-3.1498e-05	-1.98946
665.573	-35926.8	-14505.9	17.8379	-0.278301	1.14297e-05	-2.00364
665.59	-35926.7	-14505.6	17.8328	-0.274827	7.5114e-06	-2.01807
665.607	-35926.6	-14505.3	17.8276	-0.272196	-3.28325e-06	-2.03371
665.624	-35926.5	-14505	17.8224	-0.270454	-1.78653e-06	-2.05066
665.641	-35926.4	-14504.7	17.8173	-0.269784	9.51529e-07	-2.06802
665.658	-35926.3	-14504.4	17.8124	-0.269891	4.77775e-07	-2.08588
665.675	-35926.2	-14504.2	17.8073	-0.270056	-2.47209e-07	-2.10527
665.692	-35926.1	-14503.9	17.8021	-0.270025	-1.10191e-07	-2.1257
665.709	-35926	-14503.7	17.797	-0.269984	6.87274e-08	-2.14539
665.726	-35925.8	-14503.3	17.7919	-0.269994	2.509e-08	-2.16372
665.743	-35925.7	-14503	17.7866	-0.270005	-1.94731e-08	-2.18107
665.76	-35925.6	-14502.7	17.7816	-0.270002	-6.68781e-09	-2.19784
665.777	-35925.5	-14502.5	17.7775	-0.269998	5.03196e-09	-2.21449
665.794	-35925.4	-14502.2	17.7743	-0.269999	1.45954e-09	-2.23198
665.811	-35925.3	-14501.9	17.7709	-0.270005	-1.36626e-09	-2.25147
665.828	-35925.2	-14501.6	17.7674	-0.270003	-3.07769e-10	-2.27267
665.845	-35925.1	-14501.3	17.7643	-0.269983	3.81197e-10	-2.29453
665.862	-35925	-14501.1	17.761	-0.269987	8.17902e-11	-2.31701
665.879	-35924.9	-14500.8	17.7564	-0.270063	-9.78832e-11	-2.34039
665.896	-35924.8	-14500.5	17.751	-0.270037	-1.59352e-11	-2.36328
665.913	-35924.7	-14500.3	17.7457	-0.26975	2.60715e-11	-2.38379
665.93	-35924.6	-14499.9	17.7406	-0.269904	2.77526e-12	-2.40208
665.947	-35924.4	-14499.6	17.7356	-0.271	-7.19059e-12	-2.41871
665.964	-35924.3	-14499.4	17.7306	-0.270365	-7.34529e-13	-2.43138
665.981	-35924.2	-14499.1	17.7255	-0.266319	1.82343e-12	-2.43737
665.998	-35924.1	-14498.8	17.7203	-0.269292	9.26482e-14	-2.43701
666.015	-35924	-14498.6	17.715	-0.289613	-4.41862e-13	-2.43019
666.032	-35923.9	-14498.2	17.71	-0.316667	1.93378e-24	-2.40959
666.049	-35923.8	-14497.9	17.7054	-0.341902	-1.97318e-14	-2.36729
666.066	-35923.7	-14497.7	17.7	-0.39	0	-2.30174
666.083	-35923.6	-14497.4	17.6926	-0.48497	5.18977e-13	-2.21202
666.1	-35923.5	-14497.2	17.6827	-0.614904	-1.07101e-13	-2.09343
666.117	-35923.4	-14496.9	17.6699	-0.763079	-2.10021e-12	-1.94481
666.134	-35923.3	-14496.6	17.6548	-0.926724	8.45183e-13	-1.77985
666.151	-35923.2	-14496.3	17.6374	-1.10241	8.27189e-12	-1.61056
666.168	-35923.1	-14496	17.6175	-1.27658	-3.19238e-12	-1.43539
666.185	-35923	-14495.7	17.5946	-1.43709	-2.99895e-11	-1.25254
666.202	-35922.9	-14495.5	17.5685	-1.58072	1.83298e-11	-1.06623
666.219	-35922.8	-14495.2	17.5397	-1.70922	1.12592e-10	-0.880026
666.236	-35922.6	-14494.9	17.5096	-1.83241	-9.4081e-11	-0.6935
666.253	-35922.5	-14494.6	17.4787	-1.9573	-4.3848e-10	-0.505408
666.27	-35922.4	-14494.3	17.4451	-2.08282	3.54018e-10	-0.314084
666.287	-35922.3	-14494.1	17.4078	-2.20796	1.57157e-09	-0.119091
666.304	-35922.2	-14493.8	17.3682	-2.33383	-1.67887e-09	0.0774102
666.321	-35922.1	-14493.5	17.3274	-2.45899	-5.78812e-09	0.272575
666.338	-35922	-14493.2	17.2847	-2.57721	7.69281e-09	0.463023
666.355	-35921.9	-14492.9	17.2399	-2.68508	2.23994e-08	0.650474
666.372	-35921.8	-14492.7	17.1935	-2.78397	-2.88603e-08	0.84408
666.389	-35921.7	-14492.4	17.1456	-2.87337	-7.90552e-08	1.04509
666.406	-35921.6	-14492.2	17.096	-2.94954	1.26749e-07	1.24237
666.423	-35921.5	-14491.9	17.0445	-3.01169	2.84358e-07	1.42882
666.44	-35921.4	-14491.6	16.9919	-3.06293	-5.49572e-07	1.60346
666.457	-35921.3	-14491.3	16.9411	-3.10365	-1.09452e-06	1.75869
666.474	-35921.2	-14491.1	16.8968	-3.13131	2.055e-06	1.88094
666.491	-35921.1	-14490.8	16.8527	-3.15044	3.77663e-06	1.99663
666.508	-35921	-14490.5	16.7916	-3.17207	-6.41346e-06	2.17001
666.525	-35920.9	-14490.2	16.7289	-3.18186	2.10015e-05	2.35525
666.542	-35920.8	-14490	16.6752	-3.17548	-8.53021e-05	2.48475
666.559	-35920.7	-14489.7	16.6224	-3.15747	0.000320071	2.56866
666.576	-35920.6	-14489.4	16.5663	-3.13032	-0.00191743	2.62258
666.593	-35920.5	-14489.2	16.5141	-3.10032	-0.00545702	2.65394
666.61	-35920.4	-14488.9	16.4625	-3.07185	-0.0091913	2.66574
666.627	-35920.3	-14488.7	16.4088	-3.0314	-0.00984593	2.65915
666.644	-35920.2	-14488.4	16.3574	-2.9798	-0.0124107	2.63456
666.661	-35920.1	-14488.1	16.3109	-2.92214	-0.0135393	2.60188
666.678	-35920	-14487.9	16.259	-2.8765	-0.0133415	2.5648
666.695	-35919.9	-14487.7	16.2106	-2.82935	-0.0131276	2.52398
666.712	-35919.8	-14487.4	16.1644	-2.77062	-0.0156392	2.47082
666.729	-35919.7	-14487.1	16.1179	-2.68609	-0.0196776	2.39819
666.746	-35919.6	-14486.9	16.0742	-2.60051	-0.0198298	2.32313
666.763	-35919.5	-14486.6	16.0313	-2.5257	-0.0228453	2.25349
666.78	-35919.4	-14486.3	15.9852	-2.46003	-0.0234035	2.19154
666.797	-35919.3	-14486.1	15.9446	-2.41142	-0.0233572	2.14506
666.814	-35919.2	-14485.8	15.9047	-2.37411	-0.0231674	2.11038
666.831	-35919.1	-14485.6	15.8656	-2.34157	-0.0264252	2.08205
666.848	-35919	-14485.4	15.8257	-2.32099	-0.0298423	2.06098
666.865	-35918.9	-14485.1	15.7858	-2.3043	-0.0330292	2.04444
666.882	-35918.8	-14484.8	15.7433	-2.29	-0.04	2.03159
666.899	-35918.8	-14484.6	15.7033	-2.28333	-0.0466667	2.02288
666.916	-35918.7	-14484.3	15.6667	-2.27667	-0.0533333	2.01743
666.933	-35918.6	-14484.1	15.6277	-2.27304	-0.060532	2.01167
666.95	-35918.5	-14483.9	15.5914	-2.26631	-0.0705284	2.00741
666.967	-35918.4	-14483.6	15.5577	-2.26333	-0.0769276	2.0055
666.984	-35918.3	-14483.4	15.5154	-2.26769	-0.0803837	2.01088
667.001	-35918.2	-14483.1	15.4786	-2.28222	-0.0837027	2.02349
667.018	-35918.1	-14482.8	15.4351	-2.30213	-0.0871586	2.04042
667.035	-35918	-14482.6	15.3964	-2.3204	-0.0901128	2.06139
667.052	-35917.9	-14482.4	15.3563	-2.34412	-0.0904162	2.08413
667.069	-35917.8	-14482.1	15.3159	-2.37333	-0.093595	2.11643
667.086	-35917.7	-14481.9	15.2736	-2.41649	-0.0932893	2.15723
667.103	-35917.6	-14481.6	15.2343	-2.45628	-0.093185	2.20049
667.12	-35917.5	-14481.4	15.1928	-2.49474	-0.0940162	2.24209
667.137	-35917.5	-14481.2	15.1469	-2.52603	-0.0972046	2.28424
667.154	-35917.4	-14480.9	15.1042	-2.56056	-0.095869	2.32535
667.171	-35917.3	-14480.6	15.0599	-2.60501	-0.0922593	2.37534
667.188	-35917.2	-14480.4	15.0143	-2.65753	-0.0887911	2.43127
667.205	-35917.1	-14480.2	14.9719	-2.70173	-0.0855771	2.48239
667.222	-35917	-14479.9	14.9261	-2.7379	-0.0818385	2.52717
667.239	-35916.9	-14479.7	14.877	-2.76239	-0.0799165	2.56377
667.256	-35916.8	-14479.5	14.8312	-2.77971	-0.0789886	2.59121
667.273	-35916.7	-14479.2	14.7829	-2.78962	-0.075199	2.61237
667.29	-35916.7	-14479	14.7344	-2.78648	-0.071439	2.62361
667.307	-35916.6	-14478.8	14.688	-2.77348	-0.0700152	2.62521
667.324	-35916.5	-14478.5	14.6417	-2.74994	-0.0686239	2.62247
667.341	-35916.4	-14478.3	14.595	-2.71062	-0.0648694	2.60552
667.358	-35916.3	-14478.1	14.5506	-2.62698	-0.0613174	2.56051
667.375	-35916.2	-14477.8	14.5051	-2.48929	-0.059771	2.47135
667.392	-35916.1	-14477.6	14.4644	-2.32506	-0.0600634	2.36495
667.409	-35916	-14477.4	14.4286	-2.19262	-0.0599832	2.26156
667.426	-35916	-14477.1	14.392	-2.03899	-0.0600039	2.13427
667.443	-35915.9	-14476.9	14.36	-1.81936	-0.0599989	1.96472
667.46	-35915.8	-14476.7	14.3326	-1.55241	-0.0600003	1.76574
667.477	-35915.7	-14476.4	14.3069	-1.29837	-0.0599999	1.55501
667.494	-35915.6	-14476.3	14.2854	-1.09113	-0.06	1.37474
667.511	-35915.5	-14476	14.268	-0.912299	-0.06	1.2246
667.528	-35915.4	-14475.8	14.2529	-0.733663	-0.06	1.08912
667.545	-35915.4	-14475.6	14.2423	-0.606018	-0.06	0.983489
667.562	-35915.3	-14475.3	14.2322	-0.513489	-0.06	0.902791
667.579	-35915.2	-14475.1	14.2245	-0.434734	-0.06	0.833306
667.596	-35915.1	-14474.9	14.2176	-0.380999	-0.06	0.779186
667.613	-35915	-14474.6	14.2142	-0.339936	-0.06	0.738394
667.63	-35914.9	-14474.4	14.2074	-0.306434	-0.06	0.704929
667.647	-35914.9	-14474.2	14.2038	-0.285422	-0.06	0.68001
667.664	-35914.8	-14474	14.1973	-0.268303	-0.06	0.661063
667.681	-35914.7	-14473.7	14.1936	-0.25728	-0.06	0.645593
667.698	-35914.6	-14473.5	14.187	-0.247051	-0.06	0.636585
667.715	-35914.5	-14473.3	14.1835	-0.243602	-0.06	0.629955
667.732	-35914.4	-14473.1	14.18	-0.236667	-0.06	0.625272
667.749	-35914.4	-14472.9	14.1767	-0.233333	-0.06	0.620915
667.766	-35914.3	-14472.6	14.1733	-0.23	-0.06	0.618736
667.783	-35914.2	-14472.4	14.1663	-0.229918	-0.06	0.616431
667.8	-35914.1	-14472.2	14.1632	-0.226449	-0.06	0.614212
667.817	-35914	-14471.9	14.1598	-0.223108	-0.06	0.610932
667.834	-35913.9	-14471.7	14.1563	-0.219821	-0.06	0.608756
667.851	-35913.9	-14471.5	14.153	-0.220048	-0.06	0.607743
667.868	-35913.8	-14471.2	14.1496	-0.219988	-0.0599999	0.60656
667.885	-35913.7	-14471	14.1462	-0.220005	-0.0600005	0.603992
667.902	-35913.6	-14470.8	14.1423	-0.219999	-0.0599979	0.600909
667.919	-35913.5	-14470.6	14.1358	-0.22	-0.0600077	0.598496
667.936	-35913.4	-14470.4	14.1326	-0.22	-0.0599606	0.591367
667.953	-35913.3	-14470.2	14.1292	-0.22	-0.0601489	0.574105
667.97	-35913.3	-14469.9	14.1258	-0.22	-0.0593977	0.538695
667.987	-35913.2	-14469.7	14.1223	-0.220001	-0.0556369	0.482994
668.004	-35913.1	-14469.5	14.119	-0.219996	-0.0522073	0.410122
668.021	-35913	-14469.2	14.1158	-0.220014	-0.0497372	0.316775
668.038	-35912.9	-14469	14.111	-0.219937	-0.0500913	0.217081
668.055	-35912.8	-14468.8	14.1052	-0.220239	-0.0499271	0.13859
668.072	-35912.8	-14468.5	14.1022	-0.218954	-0.0501956	0.082465
668.089	-35912.7	-14468.3	14.0986	-0.215458	-0.0489376	0.0440042
668.106	-35912.6	-14468.1	14.0953	-0.210767	-0.0451351	0.0160307
668.123	-35912.5	-14467.9	14.0919	-0.204491	-0.042381	-0.00469642
668.14	-35912.4	-14467.7	14.0885	-0.201318	-0.0407534	-0.0141049
668.157	-35912.4	-14467.5	14.085	-0.198603	-0.0392485	-0.0207194
668.174	-35912.3	-14467.2	14.0816	-0.195069	-0.0374862	-0.0283166
668.191	-35912.2	-14467	14.0783	-0.191455	-0.035802	-0.0346833
668.208	-35912.1	-14466.7	14.075	-0.188139	-0.0341805	-0.0393645
668.225	-35912	-14466.5	14.0713	-0.185045	-0.0322832	-0.0437631
668.242	-35911.9	-14466.3	14.0678	-0.181674	-0.0304771	-0.0483131
668.259	-35911.9	-14466.1	14.0656	-0.177212	-0.0297247	-0.0525186
668.276	-35911.8	-14465.9	14.0641	-0.171887	-0.0299023	-0.0563773
668.293	-35911.7	-14465.6	14.0613	-0.166693	-0.0300656	-0.0602691
668.31	-35911.6	-14465.4	14.0577	-0.161763	-0.0300118	-0.0641005
668.327	-35911.5	-14465.2	14.0555	-0.156673	-0.0300291	-0.0675053
668.344	-35911.4	-14465	14.054	-0.151486	-0.0300436	-0.0708194
668.361	-35911.4	-14464.8	14.051	-0.146526	-0.029806	-0.0747892
668.378	-35911.3	-14464.5	14.0473	-0.141348	-0.0298446	-0.0794527
668.395	-35911.2	-14464.3	14.0453	-0.135178	-0.0309955	-0.0844904
668.412	-35911.1	-14464.1	14.0439	-0.1283	-0.0328861	-0.0900681
668.429	-35911	-14463.8	14.0409	-0.121434	-0.0346535	-0.096505
668.446	-35910.9	-14463.6	14.0372	-0.114572	-0.0363403	-0.103377
668.463	-35910.9	-14463.4	14.0349	-0.107467	-0.0382956	-0.110035
668.48	-35910.8	-14463.2	14.0335	-0.100725	-0.0398855	-0.116808
668.497	-35910.7	-14462.9	14.0317	-0.0948478	-0.0402947	-0.124455
668.514	-35910.6	-14462.7	14.0301	-0.087727	-0.0400301	-0.133821
668.531	-35910.5	-14462.5	14.0297	-0.0766825	-0.0399249	-0.145687
668.548	-35910.4	-14462.3	14.03	-0.0610602	-0.0399961	-0.160276
668.565	-35910.4	-14462.1	14.0301	-0.0413412	-0.0400197	-0.177428
668.582	-35910.3	-14461.8	14.03	-0.02	-0.04	-0.196078
668.599	-35910.2	-14461.6	14.0301	0.000485841	-0.0399946	-0.215104
668.616	-35910.1	-14461.4	14.03	0.02	-0.04	-0.234205
668.633	-35910	-14461.2	14.0297	0.0389868	-0.0400014	-0.253299
668.65	-35910	-14461	14.0301	0.0577713	-0.0399999	-0.272362
668.667	-35909.9	-14460.7	14.0317	0.0766027	-0.0399995	-0.291409
668.684	-35909.8	-14460.5	14.0335	0.0955749	-0.0400001	-0.310537
668.701	-35909.7	-14460.2	14.035	0.115001	-0.0400005	-0.329917
668.718	-35909.6	-14460	14.037	0.135906	-0.0399998	-0.349886
668.735	-35909.5	-14459.8	14.0403	0.158498	-0.0399985	-0.370577
668.752	-35909.5	-14459.6	14.044	0.180343	-0.0400009	-0.391474
668.769	-35909.4	-14459.4	14.0473	0.200142	-0.0400058	-0.41196
668.786	-35909.3	-14459.1	14.0506	0.220407	-0.0399966	-0.431446
668.803	-35909.2	-14458.9	14.0541	0.241988	-0.039979	-0.449648
668.82	-35909.1	-14458.7	14.0574	0.260481	-0.0400175	-0.466994
668.837	-35909	-14458.5	14.0607	0.274063	-0.0400782	-0.483616
668.854	-35909	-14458.3	14.0646	0.287641	-0.0399163	-0.498851
668.871	-35908.9	-14458	14.0696	0.303509	-0.0397114	-0.512773
668.888	-35908.8	-14457.8	14.0755	0.318117	-0.040402	-0.526879
668.905	-35908.7	-14457.6	14.0821	0.330787	-0.0421491	-0.541711
668.922	-35908.6	-14457.3	14.0892	0.345846	-0.0438751	-0.556206
668.939	-35908.5	-14457.1	14.0963	0.363764	-0.0453842	-0.569742
668.956	-35908.5	-14456.9	14.1023	0.378851	-0.0478916	-0.582521
668.973	-35908.4	-14456.7	14.1072	0.388979	-0.0514867	-0.59404
668.99	-35908.3	-14456.4	14.1128	0.397051	-0.0547566	-0.602872
669.007	-35908.2	-14456.2	14.1196	0.403985	-0.0578221	-0.608784
669.024	-35908.1	-14456	14.1266	0.408267	-0.0625192	-0.612876
669.041	-35908	-14455.8	14.1335	0.409795	-0.069483	-0.615698
669.058	-35908	-14455.6	14.1403	0.410091	-0.0779397	-0.617163
669.075	-35907.9	-14455.3	14.1472	0.410053	-0.0866798	-0.617596
669.092	-35907.8	-14455.1	14.154	0.409929	-0.0942518	-0.617709
669.109	-35907.7	-14454.8	14.1607	0.409924	-0.100708	-0.617718
669.126	-35907.6	-14454.6	14.1671	0.410184	-0.107246	-0.617441
669.143	-35907.5	-14454.4	14.1739	0.410223	-0.114191	-0.616836
669.16	-35907.5	-14454.2	14.1822	0.409147	-0.121167	-0.615968
669.177	-35907.4	-14454	14.1909	0.407232	-0.128012	-0.614797
669.194	-35907.3	-14453.7	14.1984	0.405465	-0.134731	-0.613245
669.211	-35907.2	-14453.5	14.2048	0.403857	-0.141379	-0.611565
669.228	-35907.1	-14453.3	14.2114	0.401945	-0.147892	-0.610169
669.245	-35907.1	-14453.1	14.2183	0.400249	-0.152709	-0.609135
669.262	-35907	-14452.9	14.2253	0.399708	-0.153873	-0.608365
669.279	-35906.9	-14452.6	14.2321	0.399952	-0.153319	-0.607889
669.296	-35906.8	-14452.4	14.2388	0.400081	-0.154344	-0.60777
669.313	-35906.7	-14452.1	14.2455	0.400013	-0.156371	-0.607833
669.33	-35906.6	-14451.9	14.2523	0.399979	-0.157652	-0.607847
669.347	-35906.6	-14451.7	14.2592	0.399998	-0.1596	-0.607839
669.364	-35906.5	-14451.5	14.2661	0.400005	-0.164263	-0.607901
669.381	-35906.4	-14451.2	14.2729	0.4	-0.169725	-0.607855
669.398	-35906.3	-14451	14.2796	0.399999	-0.173428	-0.607592
669.415	-35906.2	-14450.8	14.2863	0.4	-0.176462	-0.607797
669.432	-35906.1	-14450.6	14.2931	0.4	-0.180713	-0.609267
669.449	-35906.1	-14450.3	14.3	0.4	-0.186667	-0.6122
669.466	-35906	-14450.1	14.3069	0.400001	-0.19439	-0.616746
669.483	-35905.9	-14449.9	14.3137	0.4	-0.203947	-0.623573
669.5	-35905.8	-14449.6	14.3204	0.399994	-0.215207	-0.633103
669.517	-35905.7	-14449.4	14.3271	0.400001	-0.227393	-0.644492
669.534	-35905.6	-14449.2	14.3339	0.40002	-0.239652	-0.65674
669.551	-35905.6	-14449	14.3408	0.399992	-0.251322	-0.669218
669.568	-35905.5	-14448.7	14.3478	0.399922	-0.261964	-0.681561
669.585	-35905.4	-14448.5	14.3545	0.400048	-0.271648	-0.693913
669.602	-35905.3	-14448.2	14.3611	0.400304	-0.281067	-0.706858
669.619	-35905.2	-14448	14.3679	0.399818	-0.292177	-0.721804
669.636	-35905.1	-14447.8	14.3751	0.398164	-0.306574	-0.740135
669.653	-35905.1	-14447.6	14.3813	0.396249	-0.324554	-0.762875
669.67	-35905	-14447.3	14.3863	0.39462	-0.345258	-0.789942
669.687	-35904.9	-14447.1	14.3917	0.392704	-0.365889	-0.819118
669.704	-35904.8	-14446.9	14.3984	0.390653	-0.38458	-0.848901
669.721	-35904.7	-14446.6	14.4054	0.390071	-0.401466	-0.87945
