# Supplementary material for: Extraction of driving behavior primitives considering driver expectation and vehicle dynamics
Source: PLoS One. 2025 Dec 31;20(12):e0340123. doi: 10.1371/journal.pone.0340123 (PMC12755792; doi:10.1371/journal.pone.0340123)
Supplement: S1 File — (ZIP) [file pone.0340123.s001.zip › DataSetForPimitiveExaction-1/straight driving/c111_s_7.xlsx]

## Sheet: Sheet1
676.657	-35871.5	-14367.2	14.2492	1.28153	-0.530198	-0.21613
676.674	-35871.4	-14366.9	14.2698	1.27969	-0.490125	-0.217683
676.691	-35871.3	-14366.7	14.2923	1.28034	-0.44925	-0.220729
676.708	-35871.2	-14366.5	14.3155	1.27847	-0.418483	-0.223449
676.725	-35871.2	-14366.2	14.34	1.27483	-0.393438	-0.225632
676.742	-35871.1	-14366	14.3621	1.271	-0.368862	-0.227771
676.759	-35871	-14365.8	14.3816	1.27011	-0.333472	-0.230665
676.776	-35870.9	-14365.6	14.4023	1.26807	-0.280426	-0.233527
676.793	-35870.8	-14365.3	14.425	1.26478	-0.224501	-0.235087
676.81	-35870.7	-14365.1	14.4482	1.25897	-0.177354	-0.235231
676.827	-35870.7	-14364.8	14.473	1.25415	-0.141495	-0.236017
676.844	-35870.6	-14364.7	14.4944	1.25105	-0.118157	-0.237027
676.861	-35870.5	-14364.4	14.514	1.24756	-0.103828	-0.239173
676.878	-35870.4	-14364.2	14.5348	1.24449	-0.0899536	-0.239622
676.895	-35870.3	-14364	14.5578	1.23801	-0.0766653	-0.240616
676.912	-35870.3	-14363.7	14.581	1.23434	-0.0607283	-0.239862
676.929	-35870.2	-14363.5	14.6059	1.22776	-0.0433815	-0.239801
676.946	-35870.1	-14363.3	14.6267	1.22404	-0.0231393	-0.237053
676.963	-35870	-14363	14.6463	1.21776	-0.00894848	-0.233731
676.98	-35869.9	-14362.8	14.6675	1.21371	0.00516935	-0.230119
676.997	-35869.8	-14362.6	14.6877	1.2102	0.0154627	-0.229734
677.014	-35869.7	-14362.3	14.7076	1.21011	0.0259143	-0.230785
677.031	-35869.7	-14362.1	14.7287	1.2069	0.0268347	-0.231995
677.048	-35869.6	-14361.8	14.7519	1.20355	0.0235593	-0.232008
677.065	-35869.5	-14361.6	14.7753	1.20008	0.0201038	-0.233037
677.082	-35869.4	-14361.3	14.7967	1.2	0.02	-0.234205
677.099	-35869.3	-14361.1	14.8167	1.19667	0.02	-0.235294
677.116	-35869.2	-14360.9	14.8367	1.19333	0.02	-0.236383
677.133	-35869.2	-14360.6	14.8613	1.18978	0.0200014	-0.238783
677.15	-35869.1	-14360.4	14.8811	1.18652	0.019993	-0.243145
677.167	-35869	-14360.1	14.9012	1.18297	0.0200265	-0.246399
677.184	-35868.9	-14359.9	14.9224	1.17612	0.0197874	-0.249687
677.201	-35868.8	-14359.7	14.9423	1.17271	0.0161666	-0.250718
677.218	-35868.7	-14359.4	14.9625	1.16605	0.0131989	-0.252995
677.235	-35868.6	-14359.2	14.9836	1.16281	0.0133507	-0.255405
677.252	-35868.6	-14359	15.0035	1.15937	0.0134517	-0.258786
677.269	-35868.5	-14358.7	15.0237	1.15618	0.0128237	-0.261925
677.286	-35868.4	-14358.5	15.0448	1.15181	0.00965713	-0.263994
677.303	-35868.3	-14358.3	15.0646	1.14578	0.0100915	-0.264757
677.32	-35868.2	-14358	15.085	1.14181	0.00997678	-0.264726
677.337	-35868.1	-14357.8	15.106	1.13549	0.0100072	-0.264513
677.354	-35868	-14357.5	15.1258	1.13154	0.00999808	-0.263123
677.371	-35867.9	-14357.3	15.1462	1.12551	0.0100005	-0.260435
677.388	-35867.9	-14357	15.1672	1.12107	0.00999988	-0.257267
677.405	-35867.8	-14356.8	15.1869	1.11542	0.00999994	-0.255248
677.422	-35867.7	-14356.5	15.2075	1.11093	0.0100004	-0.253067
677.439	-35867.6	-14356.3	15.2283	1.10515	0.00999838	-0.250309
677.456	-35867.5	-14356.1	15.2484	1.10075	0.0100061	-0.247308
677.473	-35867.4	-14355.8	15.2672	1.09493	0.00997787	-0.245569
677.49	-35867.3	-14355.6	15.2862	1.09151	0.0100937	-0.245074
677.507	-35867.3	-14355.3	15.3045	1.09	0.00964753	-0.244784
677.524	-35867.2	-14355.1	15.323	1.08862	0.0116757	-0.243009
677.541	-35867.1	-14354.9	15.3442	1.08489	0.0136458	-0.240494
677.558	-35867	-14354.6	15.3636	1.08124	0.013381	-0.23941
677.575	-35866.9	-14354.3	15.3849	1.08005	0.0128602	-0.240178
677.592	-35866.8	-14354.1	15.4032	1.07823	0.0167051	-0.241608
677.609	-35866.7	-14353.9	15.4213	1.07504	0.0243165	-0.241232
677.626	-35866.6	-14353.6	15.4426	1.06912	0.0289175	-0.24067
677.643	-35866.6	-14353.4	15.463	1.0642	0.0321388	-0.240659
677.66	-35866.5	-14353.1	15.4831	1.06131	0.0354556	-0.241434
677.677	-35866.4	-14352.8	15.5016	1.05759	0.0390278	-0.242016
677.694	-35866.3	-14352.6	15.5186	1.05467	0.0421057	-0.240966
677.711	-35866.2	-14352.4	15.5347	1.04844	0.0478342	-0.24084
677.728	-35866.1	-14352.1	15.5549	1.04432	0.0550225	-0.239768
677.745	-35866	-14351.9	15.5753	1.03805	0.0618799	-0.240601
677.762	-35865.9	-14351.6	15.5955	1.03433	0.0680406	-0.239788
677.779	-35865.8	-14351.3	15.6134	1.02776	0.0782682	-0.240634
677.796	-35865.8	-14351.1	15.6334	1.02406	0.0855689	-0.239743
677.813	-35865.6	-14350.9	15.6501	1.0177	0.092376	-0.240659
677.83	-35865.6	-14350.6	15.671	1.01387	0.0961666	-0.239709
677.847	-35865.5	-14350.4	15.688	1.00731	0.102493	-0.240681
677.864	-35865.4	-14350.1	15.7077	1.00389	0.109161	-0.239749
677.881	-35865.3	-14349.9	15.7257	0.997001	0.116354	-0.239699
677.898	-35865.2	-14349.6	15.7424	0.993597	0.119784	-0.237591
677.915	-35865.1	-14349.3	15.7589	0.987009	0.126114	-0.236448
677.932	-35865	-14349.1	15.78	0.983333	0.136667	-0.235294
677.949	-35864.9	-14348.9	15.8	0.98	0.143333	-0.236383
677.966	-35864.8	-14348.6	15.8167	0.98	0.143333	-0.238562
677.983	-35864.7	-14348.3	15.8343	0.979887	0.143478	-0.240812
678	-35864.7	-14348.1	15.8511	0.97645	0.146773	-0.240692
678.017	-35864.6	-14347.9	15.8711	0.973134	0.146651	-0.239572
678.034	-35864.5	-14347.6	15.8887	0.969591	0.14658	-0.238506
678.051	-35864.4	-14347.3	15.9052	0.966282	0.14705	-0.23858
678.068	-35864.3	-14347	15.9224	0.962927	0.149851	-0.238548
678.085	-35864.2	-14346.8	15.9433	0.959363	0.146434	-0.23862
678.102	-35864.1	-14346.6	15.9595	0.956206	0.146254	-0.238335
678.119	-35864	-14346.4	15.9765	0.952264	0.143175	-0.235882
678.136	-35863.9	-14346	15.994	0.945152	0.142766	-0.231911
678.153	-35863.8	-14345.8	16.0106	0.937809	0.13966	-0.226592
678.17	-35863.7	-14345.6	16.0273	0.928044	0.140083	-0.222053
678.187	-35863.6	-14345.3	16.0459	0.921416	0.139988	-0.216259
678.204	-35863.5	-14345	16.0652	0.914719	0.13995	-0.210563
678.221	-35863.4	-14344.7	16.0818	0.907932	0.140207	-0.204102
678.238	-35863.4	-14344.5	16.0994	0.90093	0.138916	-0.198408
678.255	-35863.3	-14344.3	16.1157	0.894339	0.136307	-0.193496
678.272	-35863.2	-14344	16.1331	0.887578	0.136761	-0.188553
678.289	-35863.1	-14343.7	16.149	0.880225	0.13662	-0.18368
678.306	-35863	-14343.5	16.163	0.875366	0.136752	-0.180193
678.323	-35862.9	-14343.3	16.1807	0.8705	0.136383	-0.176122
678.34	-35862.8	-14343	16.1979	0.864771	0.138209	-0.172175
678.357	-35862.7	-14342.8	16.2147	0.861544	0.140345	-0.168726
678.374	-35862.6	-14342.5	16.23	0.859981	0.139917	-0.166688
678.391	-35862.5	-14342.2	16.2453	0.858542	0.140023	-0.164512
678.408	-35862.4	-14341.9	16.2621	0.854927	0.139994	-0.161659
678.425	-35862.3	-14341.6	16.2794	0.851152	0.140001	-0.158889
678.442	-35862.2	-14341.4	16.2966	0.85002	0.139999	-0.156139
678.459	-35862.1	-14341.2	16.3129	0.848339	0.140001	-0.152446
678.476	-35862	-14340.9	16.3307	0.844582	0.139998	-0.146212
678.493	-35861.9	-14340.6	16.3457	0.840892	0.140007	-0.140645
678.51	-35861.9	-14340.4	16.3582	0.839821	0.139974	-0.137737
678.527	-35861.7	-14340.1	16.3743	0.839978	0.140087	-0.137232
678.544	-35861.7	-14339.9	16.3944	0.840253	0.139653	-0.136626
678.561	-35861.6	-14339.6	16.4117	0.837839	0.142474	-0.134769
678.578	-35861.5	-14339.3	16.4295	0.83412	0.143476	-0.131578
678.595	-35861.4	-14339.1	16.4434	0.8308	0.14338	-0.12815
678.612	-35861.3	-14338.9	16.4595	0.827387	0.143002	-0.125143
678.629	-35861.2	-14338.5	16.4741	0.824207	0.146157	-0.119849
678.646	-35861.1	-14338.3	16.4903	0.817721	0.146776	-0.113455
678.663	-35861	-14338	16.507	0.813814	0.146718	-0.10584
678.68	-35860.9	-14337.7	16.5247	0.810448	0.14644	-0.0997468
678.697	-35860.8	-14337.5	16.5386	0.806983	0.149859	-0.0943585
678.714	-35860.7	-14337.3	16.5515	0.803974	0.147198	-0.0880077
678.731	-35860.6	-14336.9	16.569	0.796988	0.143543	-0.0800127
678.748	-35860.5	-14336.7	16.5857	0.793607	0.14011	-0.0722731
678.765	-35860.4	-14336.5	16.6024	0.786982	0.139971	-0.0667753
678.782	-35860.3	-14336.1	16.6167	0.783333	0.14	-0.0610022
678.799	-35860.2	-14335.9	16.63	0.776667	0.14	-0.0566449
678.816	-35860.1	-14335.7	16.6433	0.773333	0.14	-0.0511983
678.833	-35860	-14335.4	16.661	0.766369	0.140028	-0.0477274
678.85	-35859.9	-14335.1	16.6777	0.763039	0.139892	-0.0445513
678.867	-35859.8	-14334.8	16.6942	0.756344	0.136448	-0.0434727
678.884	-35859.7	-14334.6	16.7082	0.752985	0.132866	-0.0411885
678.901	-35859.6	-14334.3	16.7216	0.749601	0.129893	-0.0401785
678.918	-35859.5	-14334.1	16.7349	0.746259	0.129845	-0.0391605
678.935	-35859.4	-14333.7	16.7496	0.742727	0.125605	-0.0392359
678.952	-35859.3	-14333.5	16.7658	0.739415	0.118839	-0.0392117
678.969	-35859.2	-14333.3	16.7796	0.73608	0.111978	-0.0392114
678.986	-35859.1	-14332.9	16.7968	0.73236	0.105747	-0.0392442
679.003	-35859	-14332.7	16.8103	0.729904	0.101968	-0.0390921
679.02	-35858.9	-14332.5	16.827	0.72947	0.0955202	-0.0376405
679.037	-35858.8	-14332.1	16.8406	0.725568	0.092441	-0.0352817
679.054	-35858.7	-14331.9	16.8537	0.722401	0.0889555	-0.033112
679.071	-35858.6	-14331.7	16.8683	0.718941	0.085846	-0.0310344
679.088	-35858.5	-14331.3	16.886	0.715539	0.0810397	-0.0279779
679.105	-35858.4	-14331.1	16.9026	0.711902	0.0751674	-0.0237867
679.122	-35858.3	-14330.8	16.9186	0.709939	0.0721268	-0.0205687
679.139	-35858.2	-14330.5	16.9322	0.708971	0.0687883	-0.0172738
679.156	-35858.1	-14330.3	16.9455	0.705278	0.0642873	-0.0132595
679.173	-35858	-14330	16.9588	0.701673	0.0568898	-0.00727205
679.19	-35857.9	-14329.7	16.9747	0.699716	0.0510526	-0.00244488
679.207	-35857.8	-14329.5	16.9895	0.699989	0.0503965	-0.000469111
679.224	-35857.7	-14329.2	17.005	0.700314	0.0471173	0.000543758
679.241	-35857.6	-14328.9	17.0205	0.698125	0.0399512	0.00156244
679.258	-35857.5	-14328.7	17.0354	0.696742	0.0314257	0.0033584
679.275	-35857.4	-14328.4	17.0508	0.694744	0.0226698	0.00496274
679.292	-35857.3	-14328.1	17.0665	0.693354	0.0159133	0.00670207
679.309	-35857.2	-14327.8	17.0814	0.691401	0.0108639	0.0084453
679.326	-35857.1	-14327.5	17.0949	0.689731	0.00978709	0.00880977
679.343	-35857	-14327.3	17.1088	0.690074	0.0103307	0.00818944
679.36	-35856.9	-14327.1	17.1214	0.689981	0.00799066	0.00614671
679.377	-35856.8	-14326.7	17.1383	0.690003	0.00454129	0.00473683
679.394	-35856.7	-14326.5	17.1527	0.690004	-0.00104494	0.00279735
679.411	-35856.6	-14326.2	17.1684	0.689981	-0.00984866	0.00134828
679.428	-35856.5	-14325.9	17.1835	0.690063	-0.0234343	0.000273184
679.445	-35856.4	-14325.7	17.1969	0.689753	-0.0347332	-0.00079188
679.462	-35856.3	-14325.4	17.2102	0.692416	-0.0419713	-0.00259015
679.479	-35856.2	-14325.1	17.2239	0.69602	-0.0482315	-0.00596001
679.496	-35856.1	-14324.8	17.2406	0.699623	-0.0612532	-0.00842607
679.513	-35856	-14324.6	17.254	0.700095	-0.0689493	-0.0097011
679.53	-35855.9	-14324.3	17.2714	0.699984	-0.0760095	-0.00982141
679.547	-35855.8	-14324	17.285	0.700005	-0.0794819	-0.00979634
679.564	-35855.7	-14323.8	17.3014	0.699998	-0.0859937	-0.0098167
679.581	-35855.6	-14323.4	17.3159	0.700002	-0.0897459	-0.00978041
679.598	-35855.5	-14323.2	17.3292	0.699993	-0.096249	-0.0108022
679.615	-35855.4	-14322.9	17.3426	0.700024	-0.102906	-0.0128942
679.632	-35855.2	-14322.6	17.3567	0.7	-0.11	-0.0163399
679.649	-35855.2	-14322.4	17.3733	0.703333	-0.113333	-0.0185185
679.666	-35855.1	-14322.1	17.3867	0.706667	-0.12	-0.0196078
679.683	-35854.9	-14321.8	17.4042	0.710072	-0.123407	-0.0196014
679.7	-35854.9	-14321.5	17.4175	0.710081	-0.123286	-0.0196094
679.717	-35854.8	-14321.3	17.4342	0.71356	-0.12345	-0.019608
679.734	-35854.6	-14320.9	17.4485	0.717117	-0.127172	-0.0196033
679.751	-35854.5	-14320.7	17.465	0.720159	-0.130144	-0.019626
679.768	-35854.4	-14320.4	17.4786	0.719958	-0.129964	-0.0195377
679.785	-35854.3	-14320.1	17.4959	0.720022	-0.130007	-0.0182115
679.802	-35854.2	-14319.9	17.5094	0.719969	-0.130023	-0.0158206
679.819	-35854.1	-14319.6	17.526	0.720099	-0.129903	-0.0124754
679.836	-35854	-14319.3	17.5405	0.719456	-0.130541	-0.00888294
679.853	-35853.9	-14319	17.5566	0.71587	-0.134139	-0.00425345
679.87	-35853.8	-14318.7	17.5707	0.712359	-0.13761	0.00139747
679.887	-35853.7	-14318.4	17.5875	0.709856	-0.140291	0.00690784
679.904	-35853.6	-14318.2	17.6013	0.709386	-0.139975	0.0108082
679.921	-35853.5	-14317.9	17.6176	0.705542	-0.139811	0.0140719
679.938	-35853.4	-14317.6	17.6325	0.70216	-0.141082	0.0175278
679.955	-35853.3	-14317.3	17.6483	0.698824	-0.143681	0.0207241
679.972	-35853.2	-14317	17.6616	0.695475	-0.143291	0.0241508
679.989	-35853.1	-14316.8	17.6754	0.691704	-0.143152	0.0272104
680.006	-35853	-14316.5	17.6897	0.689747	-0.144338	0.028913
680.023	-35852.9	-14316.2	17.7076	0.68999	-0.148416	0.0294657
680.04	-35852.8	-14315.9	17.7233	0.690309	-0.150282	0.0294556
680.057	-35852.7	-14315.7	17.7361	0.688423	-0.149925	0.0290649
680.074	-35852.6	-14315.4	17.75	0.686439	-0.150018	0.0273856
680.091	-35852.5	-14315	17.7638	0.686413	-0.149995	0.0244027
680.108	-35852.4	-14314.8	17.777	0.688416	-0.150001	0.0215442
680.125	-35852.3	-14314.5	17.7906	0.690356	-0.15	0.0200219
680.142	-35852.2	-14314.2	17.8064	0.68964	-0.15	0.0190245
680.159	-35852.1	-14314	17.823	0.691751	-0.15	0.0174672
680.176	-35852	-14313.6	17.8407	0.695398	-0.15	0.0142005
680.193	-35851.8	-14313.3	17.8556	0.699108	-0.15	0.012083
680.21	-35851.8	-14313.1	17.8686	0.700198	-0.15	0.0123639
680.227	-35851.6	-14312.8	17.8822	0.699956	-0.150001	0.0153198
680.244	-35851.5	-14312.5	17.8987	0.700011	-0.149995	0.0179667
680.261	-35851.5	-14312.3	17.9125	0.699999	-0.150019	0.0200483
680.278	-35851.3	-14311.9	17.9293	0.699994	-0.149938	0.0222407
680.295	-35851.2	-14311.6	17.9435	0.700024	-0.150242	0.0254285
680.312	-35851.1	-14311.4	17.9594	0.699909	-0.147601	0.02782
680.329	-35851	-14311.1	17.9743	0.700276	-0.143927	0.0301757
680.346	-35850.9	-14310.8	17.9876	0.69706	-0.140584	0.031346
680.363	-35850.8	-14310.5	18.001	0.696855	-0.137268	0.0334309
680.38	-35850.7	-14310.2	18.0149	0.693623	-0.133755	0.0346904
680.397	-35850.6	-14309.9	18.0314	0.693445	-0.130344	0.0367982
680.414	-35850.5	-14309.7	18.0479	0.690313	-0.12722	0.0380546
680.431	-35850.4	-14309.3	18.0657	0.689961	-0.120495	0.0381793
680.448	-35850.3	-14309.1	18.0793	0.690011	-0.110716	0.0361275
680.465	-35850.2	-14308.8	18.0925	0.689997	-0.0973904	0.0328572
680.482	-35850.1	-14308.5	18.1067	0.69	-0.0866667	0.0305011
680.499	-35850	-14308.2	18.12	0.69	-0.0766667	0.0294118
680.516	-35849.9	-14307.9	18.1333	0.69	-0.0733333	0.0294118
680.533	-35849.7	-14307.6	18.151	0.69	-0.0662478	0.0294097
680.55	-35849.7	-14307.3	18.1677	0.690002	-0.0595288	0.0294141
680.567	-35849.6	-14307.1	18.1842	0.689993	-0.0493286	0.0294044
680.584	-35849.4	-14306.7	18.1982	0.690056	-0.0390431	0.0294701
680.601	-35849.3	-14306.5	18.2116	0.689783	-0.0325412	0.0307089
680.618	-35849.2	-14306.2	18.2249	0.686168	-0.0260914	0.032987
680.635	-35849.1	-14305.8	18.2396	0.68303	-0.0227872	0.035071
680.652	-35849	-14305.6	18.2558	0.683729	-0.0194077	0.0345666
680.669	-35848.9	-14305.3	18.2696	0.687445	-0.0160513	0.0322885
680.686	-35848.8	-14305	18.2868	0.690132	-0.0125276	0.0297763
680.703	-35848.7	-14304.7	18.3003	0.690465	-0.00922252	0.0265733
680.72	-35848.6	-14304.4	18.317	0.694208	-0.00587342	0.0226837
680.737	-35848.5	-14304.1	18.3306	0.697797	-0.0021659	0.017306
680.754	-35848.4	-14303.8	18.3439	0.700318	0.000265059	0.0142998
680.771	-35848.3	-14303.5	18.3573	0.699762	-6.65829e-05	0.0112549
680.788	-35848.2	-14303.2	18.3724	0.700929	1.98523e-05	0.00877595
680.805	-35848.1	-14303	18.3891	0.704498	-5.29262e-06	0.00529473
680.822	-35848	-14302.7	18.4064	0.708143	1.31302e-06	0.00238259
680.839	-35847.8	-14302.3	18.4226	0.71009	-3.75013e-07	0.000170581
680.856	-35847.8	-14302.1	18.4354	0.711005	7.82662e-08	-0.00187821
680.873	-35847.6	-14301.8	18.449	0.714819	5.93074e-08	-0.00466496
680.89	-35847.5	-14301.4	18.4644	0.718485	-3.4951e-07	-0.00777889
680.907	-35847.4	-14301.2	18.4811	0.720272	1.33895e-06	-0.00928625
680.924	-35847.3	-14300.9	18.4985	0.719935	-4.78898e-06	-0.0102871
680.941	-35847.2	-14300.6	18.5142	0.720018	1.98759e-05	-0.0118451
680.958	-35847.1	-14300.3	18.5266	0.719995	-7.46668e-05	-0.0148816
680.975	-35847	-14300	18.5425	0.720002	0.000262694	-0.0172308
680.992	-35846.9	-14299.7	18.5599	0.719994	-0.00175081	-0.0171088
681.009	-35846.8	-14299.4	18.5766	0.72002	-0.00525855	-0.0144581
681.026	-35846.7	-14299.1	18.5919	0.71993	-0.00899987	-0.0116094
681.043	-35846.6	-14298.8	18.6054	0.720281	-0.010226	-0.00952641
681.06	-35846.5	-14298.5	18.6182	0.718044	-0.00994005	-0.00689905
681.077	-35846.3	-14298.2	18.6347	0.714393	-0.0100133	-0.00175006
681.094	-35846.2	-14297.9	18.6518	0.710708	-0.00999637	0.00336271
681.111	-35846.1	-14297.7	18.6687	0.709835	-0.010001	0.00556954
681.128	-35846	-14297.3	18.6832	0.710034	-0.00999973	0.00384157
681.145	-35845.9	-14297	18.6996	0.709995	-0.0100003	0.00231644
681.162	-35845.8	-14296.8	18.7132	0.709985	-0.00999903	0.00200453
681.179	-35845.7	-14296.4	18.7304	0.710054	-0.0100029	0.00322697
681.196	-35845.6	-14296.1	18.7442	0.709789	-0.00998873	0.00161478
681.213	-35845.5	-14295.9	18.7605	0.712653	-0.0100422	-0.00147004
681.23	-35845.4	-14295.5	18.7749	0.716219	-0.00988667	-0.00607563
681.247	-35845.3	-14295.2	18.7913	0.719814	-0.0127296	-0.00852166
681.264	-35845.2	-14295	18.808	0.719882	-0.0191374	-0.0105835
681.281	-35845	-14294.6	18.8257	0.723099	-0.0262809	-0.0139003
681.298	-35844.9	-14294.3	18.8393	0.726458	-0.0328741	-0.0192604
681.315	-35844.8	-14294.1	18.8524	0.729892	-0.0426487	-0.0247834
681.332	-35844.7	-14293.7	18.87	0.73	-0.0533333	-0.0283224
681.349	-35844.6	-14293.4	18.8867	0.73	-0.0566667	-0.0305011
681.366	-35844.5	-14293.2	18.9033	0.73	-0.06	-0.0326797
681.383	-35844.4	-14292.8	18.9176	0.730003	-0.0672637	-0.0361242
681.4	-35844.3	-14292.5	18.9342	0.729992	-0.077019	-0.038226
681.417	-35844.2	-14292.2	18.9476	0.730029	-0.0802794	-0.0392059
681.434	-35844	-14291.9	18.9651	0.729765	-0.0875062	-0.0379215
681.451	-35844	-14291.6	18.9785	0.726252	-0.0942352	-0.0355771
681.468	-35843.9	-14291.3	18.9951	0.722872	-0.100248	-0.0324048
681.485	-35843.7	-14291	19.0094	0.719762	-0.100258	-0.0316183
681.502	-35843.6	-14290.7	19.0263	0.720064	-0.104003	-0.0331334
681.519	-35843.5	-14290.4	19.0432	0.719984	-0.10726	-0.0365972
681.536	-35843.4	-14290	19.0602	0.720005	-0.110824	-0.0377787
681.553	-35843.3	-14289.8	19.0728	0.719999	-0.114064	-0.0338848
681.57	-35843.2	-14289.5	19.0873	0.72	-0.117626	-0.0292098
681.587	-35843.1	-14289.1	19.105	0.72	-0.1203	-0.0284886
681.604	-35843	-14288.9	19.1217	0.72	-0.11992	-0.0376847
681.621	-35842.9	-14288.6	19.1376	0.720001	-0.12002	-0.0480004
681.638	-35842.7	-14288.2	19.1523	0.719995	-0.119994	-0.0563279
681.655	-35842.6	-14288	19.1692	0.72002	-0.120002	-0.0584155
681.672	-35842.5	-14287.6	19.1864	0.719928	-0.12	-0.0607399
681.689	-35842.4	-14287.3	19.2026	0.720313	-0.12	-0.0630279
681.706	-35842.3	-14287	19.2154	0.718589	-0.12	-0.0649755
681.723	-35842.2	-14286.7	19.229	0.716644	-0.12	-0.0650039
681.74	-35842.1	-14286.4	19.2443	0.715132	-0.12	-0.0638163
681.757	-35842	-14286.1	19.2612	0.713283	-0.12	-0.0621638
681.774	-35841.9	-14285.8	19.2781	0.711882	-0.12	-0.060414
681.791	-35841.7	-14285.5	19.2933	0.709628	-0.12	-0.0592792
681.808	-35841.7	-14285.2	19.3058	0.710099	-0.12	-0.0590978
681.825	-35841.5	-14284.9	19.3215	0.709976	-0.12	-0.060805
681.842	-35841.4	-14284.5	19.3389	0.710006	-0.12	-0.064265
681.859	-35841.3	-14284.3	19.3557	0.71	-0.12	-0.0687414
681.876	-35841.2	-14283.9	19.3707	0.709995	-0.12	-0.0733373
681.893	-35841.1	-14283.6	19.3867	0.710021	-0.12	-0.0771779
681.91	-35841	-14283.4	19.401	0.709921	-0.12	-0.0803709
681.927	-35840.9	-14283	19.4172	0.710272	-0.12	-0.0832545
681.944	-35840.8	-14282.7	19.432	0.708002	-0.12	-0.084203
681.961	-35840.7	-14282.4	19.4474	0.704631	-0.12	-0.0825073
681.978	-35840.5	-14282.1	19.4625	0.700535	-0.12	-0.0807731
681.995	-35840.4	-14281.8	19.4783	0.702016	-0.12	-0.081023
682.012	-35840.3	-14281.5	19.495	0.705693	-0.12	-0.0846167
682.029	-35840.2	-14281.1	19.5128	0.709369	-0.12	-0.0893392
682.046	-35840.1	-14280.8	19.5271	0.710222	-0.12	-0.093842
682.063	-35840	-14280.6	19.5401	0.709698	-0.12	-0.0972777
682.08	-35839.9	-14280.2	19.554	0.712587	-0.12	-0.100735
682.097	-35839.7	-14279.9	19.5704	0.716267	-0.12	-0.103236
682.114	-35839.7	-14279.6	19.5869	0.716952	-0.12	-0.103705
682.131	-35839.5	-14279.2	19.6047	0.713884	-0.12	-0.101565
682.148	-35839.4	-14278.9	19.6186	0.710012	-0.12	-0.100285
682.165	-35839.3	-14278.7	19.6315	0.713002	-0.12	-0.100121
682.182	-35839.2	-14278.3	19.649	0.713348	-0.12	-0.101289
682.199	-35839.1	-14278	19.6657	0.713434	-0.120001	-0.100302
682.216	-35839	-14277.7	19.6824	0.710137	-0.119998	-0.0991946
682.233	-35838.8	-14277.3	19.6967	0.71	-0.12	-0.0980392
682.25	-35838.8	-14277.1	19.7133	0.71	-0.12	-0.0980392
682.267	-35838.7	-14276.8	19.73	0.71	-0.12	-0.0991285
682.284	-35838.5	-14276.4	19.7476	0.709891	-0.116441	-0.10033
682.301	-35838.4	-14276.1	19.7607	0.706459	-0.11314	-0.102483
682.318	-35838.3	-14275.8	19.7741	0.703098	-0.109822	-0.103592
682.335	-35838.2	-14275.4	19.7885	0.699882	-0.106033	-0.105867
682.352	-35838.1	-14275.2	19.8053	0.699814	-0.099174	-0.106881
682.369	-35838	-14274.9	19.8221	0.696219	-0.0925638	-0.107898
682.386	-35837.8	-14274.5	19.8393	0.692653	-0.0851905	-0.107823
682.403	-35837.7	-14274.2	19.8523	0.689789	-0.0744197	-0.107849
682.42	-35837.6	-14273.9	19.8657	0.690052	-0.0611668	-0.107841
682.437	-35837.5	-14273.5	19.8804	0.689991	-0.051394	-0.107847
682.454	-35837.4	-14273.3	19.8972	0.68997	-0.0457165	-0.10783
682.471	-35837.3	-14273	19.9143	0.690129	-0.0425222	-0.107891
682.488	-35837.2	-14272.6	19.931	0.6893	-0.0391305	-0.107589
682.505	-35837.1	-14272.3	19.9438	0.685608	-0.0350547	-0.106503
682.522	-35837	-14272	19.9573	0.682379	-0.0277059	-0.105001
682.539	-35836.8	-14271.6	19.9724	0.67866	-0.0217838	-0.105957
682.556	-35836.7	-14271.4	19.9891	0.684522	-0.0191269	-0.111958
682.573	-35836.6	-14271	20.0064	0.694513	-0.0144828	-0.117823
682.59	-35836.5	-14270.6	20.0226	0.693245	-0.00684164	-0.117848
682.607	-35836.4	-14270.4	20.0354	0.682325	-0.00197404	-0.108235
682.624	-35836.3	-14270	20.0489	0.665568	0.00255893	-0.0977204
682.641	-35836.1	-14269.7	20.0647	0.661503	0.0100904	-0.0903557
682.658	-35836	-14269.4	20.0795	0.659998	0.0155153	-0.0883623
682.675	-35835.9	-14269.1	20.095	0.658628	0.0164354	-0.0861351
682.692	-35835.8	-14268.7	20.1105	0.654868	0.0193372	-0.0832419
682.709	-35835.7	-14268.5	20.1253	0.651318	0.0285773	-0.0803823
682.726	-35835.6	-14268.1	20.1411	0.64977	0.0379874	-0.0787755
682.743	-35835.4	-14267.8	20.1545	0.650065	0.0398644	-0.0783601
682.76	-35835.4	-14267.5	20.1678	0.649977	0.0434059	-0.078455
682.777	-35835.2	-14267.1	20.1817	0.650026	0.0506159	-0.0784096
682.794	-35835.1	-14266.8	20.1954	0.649909	0.0599858	-0.0785031
682.811	-35835	-14266.5	20.2086	0.650339	0.0674883	-0.0778711
682.828	-35834.9	-14266.1	20.2222	0.647782	0.0768529	-0.0759796
682.845	-35834.8	-14265.8	20.2387	0.644595	0.085262	-0.0728261
682.862	-35834.7	-14265.6	20.2525	0.638551	0.0890647	-0.0702136
682.879	-35834.5	-14265.2	20.2693	0.633992	0.0925713	-0.0688562
682.896	-35834.4	-14264.8	20.2835	0.630819	0.095565	-0.0678472
682.913	-35834.3	-14264.6	20.2994	0.627444	0.101951	-0.0660356
682.93	-35834.2	-14264.2	20.3143	0.624007	0.105912	-0.0626637
682.947	-35834.1	-14263.9	20.3277	0.620371	0.11226	-0.0602183
682.964	-35834	-14263.6	20.3409	0.619903	0.116146	-0.0588623
682.981	-35833.8	-14263.2	20.355	0.620028	0.119682	-0.059708
682.998	-35833.7	-14262.9	20.3685	0.619948	0.120215	-0.0617653
683.015	-35833.6	-14262.6	20.3817	0.62018	0.117164	-0.0649921
683.032	-35833.5	-14262.2	20.3958	0.616894	0.11343	-0.0674367
683.049	-35833.4	-14261.9	20.4092	0.613544	0.113373	-0.0685986
683.066	-35833.3	-14261.7	20.4225	0.610108	0.110301	-0.0686409
683.083	-35833.1	-14261.2	20.4367	0.61	0.103333	-0.0686275
683.1	-35833	-14261	20.45	0.61	0.0933333	-0.0697168
683.117	-35832.9	-14260.7	20.4633	0.61	0.09	-0.0718954
683.134	-35832.8	-14260.3	20.4775	0.61	0.0863429	-0.0753694
683.151	-35832.7	-14260	20.4908	0.61	0.0795944	-0.0786178
683.168	-35832.6	-14259.7	20.5042	0.61	0.0729266	-0.0819009
683.185	-35832.4	-14259.3	20.5183	0.61	0.0658696	-0.0853648
683.202	-35832.3	-14259	20.5315	0.609999	0.0591651	-0.088613
683.219	-35832.2	-14258.7	20.545	0.610005	0.0527691	-0.091902
683.236	-35832.1	-14258.3	20.5591	0.60997	0.04945	-0.0953938
683.253	-35832	-14258	20.5723	0.610115	0.0460747	-0.0984939
683.27	-35831.9	-14257.7	20.5857	0.60955	0.0427205	-0.100558
683.287	-35831.7	-14257.3	20.6006	0.605959	0.03918	-0.101059
683.304	-35831.6	-14257	20.6167	0.601911	0.0359435	-0.0984458
683.321	-35831.5	-14256.7	20.6301	0.595537	0.0323394	-0.0948107
683.338	-35831.4	-14256.3	20.6432	0.592425	0.0298655	-0.0903931
683.355	-35831.3	-14256	20.6535	0.589002	0.0293685	-0.0873372
683.372	-35831.2	-14255.7	20.6676	0.58568	0.0255998	-0.0838984
683.389	-35831	-14255.3	20.6815	0.581934	0.0219017	-0.0807706
683.406	-35830.9	-14255.1	20.6946	0.579727	0.0199437	-0.0790013
683.423	-35830.8	-14254.7	20.7083	0.580063	0.01907	-0.0783843
683.44	-35830.7	-14254.3	20.7223	0.580003	0.0152382	-0.0783528
683.457	-35830.6	-14254.1	20.7354	0.579921	0.0117563	-0.0788738
683.474	-35830.4	-14253.7	20.7492	0.580304	0.00973563	-0.079578
683.491	-35830.3	-14253.3	20.763	0.578359	0.0100765	-0.0797028
683.508	-35830.2	-14253.1	20.7762	0.576695	0.00997451	-0.0785022
683.525	-35830.1	-14252.7	20.79	0.575	0.0100245	-0.0771657
683.542	-35829.9	-14252.3	20.8038	0.573305	0.0099169	-0.0772862
683.559	-35829.9	-14252.1	20.817	0.571641	0.0103075	-0.0779124
683.576	-35829.7	-14251.7	20.8308	0.569695	0.00832617	-0.0785271
683.593	-35829.6	-14251.3	20.845	0.570085	0.00470301	-0.0784049
683.61	-35829.5	-14251.1	20.8557	0.569978	0.00110401	-0.0784384
683.627	-35829.4	-14250.7	20.8681	0.570005	-0.000200419	-0.0784297
683.644	-35829.2	-14250.3	20.882	0.569999	5.49412e-05	-0.0784319
683.661	-35829.1	-14250.1	20.8956	0.57	-1.45762e-05	-0.0784309
683.678	-35829	-14249.7	20.9068	0.57	3.23906e-06	-0.0784326
683.695	-35828.9	-14249.3	20.9193	0.57	-8.814e-07	-0.0784266
683.712	-35828.8	-14249.1	20.9327	0.57	2.33484e-07	-0.0784493
683.729	-35828.6	-14248.7	20.9467	0.57	-4.9433e-08	-0.0783736
683.746	-35828.5	-14248.3	20.9603	0.57	1.33734e-08	-0.0791463
683.763	-35828.4	-14248.1	20.9734	0.57	-3.53844e-09	-0.0811289
683.78	-35828.3	-14247.7	20.9878	0.570001	7.02783e-10	-0.0835215
683.797	-35828.2	-14247.3	20.9982	0.569996	-2.15951e-10	-0.0849046
683.814	-35828.1	-14247.1	21.0108	0.570015	1.56783e-10	-0.0848956
683.831	-35827.9	-14246.6	21.025	0.569959	-2.96949e-10	-0.0859439
683.848	-35827.8	-14246.3	21.0385	0.570158	1.1213e-09	-0.0861021
683.865	-35827.7	-14246	21.0517	0.56712	-4.18816e-09	-0.0852376
683.882	-35827.5	-14245.6	21.0658	0.563553	8.43842e-09	-0.0818948
683.899	-35827.4	-14245.3	21.0792	0.560107	-3.25271e-08	-0.0796116
683.916	-35827.3	-14245	21.0925	0.559972	1.2167e-07	-0.0784604
683.933	-35827.2	-14244.6	21.1067	0.56	0	-0.0784314
683.95	-35827.1	-14244.3	21.12	0.56	0	-0.0784314
683.967	-35827	-14244	21.13	0.56	7.99028e-16	-0.0784314
683.984	-35826.8	-14243.6	21.1442	0.559884	-2.80176e-05	-0.0772535
684.001	-35826.7	-14243.3	21.1575	0.556489	0.000107547	-0.0749528
684.018	-35826.6	-14243	21.1707	0.552985	0.00355337	-0.0705618
684.035	-35826.5	-14242.6	21.1811	0.546056	0.00712016	-0.0671793
684.052	-35826.4	-14242.3	21.1914	0.542945	0.0101587	-0.065339
684.069	-35826.2	-14242	21.205	0.539816	0.00995531	-0.0666354
684.086	-35826.1	-14241.6	21.2191	0.540155	0.0100387	-0.0676266
684.103	-35826	-14241.3	21.2323	0.539613	0.00990665	-0.0674177
684.12	-35825.9	-14240.9	21.2458	0.535999	0.0103547	-0.0661695
684.137	-35825.7	-14240.5	21.26	0.532543	0.0145731	-0.065454
684.154	-35825.6	-14240.3	21.2725	0.529227	0.0222621	-0.0667233
684.171	-35825.5	-14239.9	21.2825	0.52584	0.0319484	-0.0678834
684.188	-35825.4	-14239.5	21.2929	0.522327	0.0385396	-0.0684945
684.205	-35825.3	-14239.2	21.3036	0.519039	0.0454689	-0.0671878
684.222	-35825.1	-14238.9	21.3175	0.515629	0.0512696	-0.0660602
684.239	-35825	-14238.5	21.3317	0.512134	0.0545339	-0.0652947
684.256	-35824.9	-14238.2	21.3437	0.508831	0.0575708	-0.0651841
684.273	-35824.8	-14237.9	21.3537	0.505472	0.0624029	-0.0634709
684.29	-35824.6	-14237.5	21.364	0.50171	0.0685418	-0.0614139
684.307	-35824.5	-14237.2	21.3751	0.499725	0.0709218	-0.0611287
684.324	-35824.4	-14236.8	21.3892	0.500067	0.0762608	-0.0633861
684.341	-35824.3	-14236.5	21.4033	0.499981	0.0818638	-0.0669659
684.358	-35824.2	-14236.2	21.4149	0.500005	0.0851512	-0.070113
684.375	-35824	-14235.8	21.425	0.499998	0.0866079	-0.0735922
684.392	-35823.9	-14235.4	21.4351	0.500002	0.0884425	-0.076506
684.409	-35823.8	-14235.2	21.4467	0.499993	0.0900543	-0.0779879
684.426	-35823.7	-14234.8	21.4609	0.500023	0.0915253	-0.0789559
684.443	-35823.5	-14234.4	21.4748	0.499904	0.0955957	-0.0807029
684.46	-35823.4	-14234.1	21.4864	0.500331	0.097145	-0.0831399
684.477	-35823.3	-14233.7	21.4965	0.497763	0.0944843	-0.0847539
684.494	-35823.2	-14233.4	21.5062	0.49643	0.0927277	-0.084992
684.511	-35823.1	-14233.1	21.5184	0.496665	0.0956545	-0.085034
684.528	-35822.9	-14232.7	21.5325	0.496886	0.0968344	-0.0843518
684.545	-35822.8	-14232.3	21.5464	0.494564	0.0967187	-0.0823925
684.562	-35822.7	-14232.1	21.5571	0.490655	0.0962875	-0.0800917
684.579	-35822.5	-14231.6	21.5675	0.489879	0.0993364	-0.0785841
684.596	-35822.4	-14231.3	21.5775	0.490033	0.0999356	-0.0783959
684.613	-35822.3	-14231	21.59	0.489991	0.102367	-0.0784363
684.63	-35822.2	-14230.6	21.6042	0.490002	0.106033	-0.0784441
684.647	-35822	-14230.3	21.6179	0.49	0.109605	-0.0783748
684.664	-35821.9	-14230	21.6283	0.49	0.110153	-0.0792536
684.681	-35821.8	-14229.6	21.6387	0.490001	0.109827	-0.0813135
684.698	-35821.7	-14229.3	21.6489	0.489997	0.1129	-0.0855238
684.715	-35821.6	-14229	21.6588	0.49001	0.116223	-0.089859
684.732	-35821.4	-14228.5	21.6694	0.489979	0.119902	-0.0945719
684.749	-35821.3	-14228.2	21.6793	0.49008	0.119944	-0.095883
684.766	-35821.2	-14227.9	21.6925	0.486922	0.123102	-0.0948579
684.783	-35821	-14227.5	21.7067	0.483333	0.126667	-0.0936819
684.8	-35820.9	-14227.2	21.72	0.483333	0.13	-0.0947712
684.817	-35820.8	-14226.9	21.73	0.483333	0.13	-0.0980392
684.834	-35820.7	-14226.4	21.7406	0.483202	0.133559	-0.0991532
684.851	-35820.5	-14226.1	21.7507	0.479887	0.136882	-0.0990823
684.868	-35820.4	-14225.8	21.7642	0.480029	0.140088	-0.0979963
684.885	-35820.3	-14225.4	21.7783	0.479985	0.139956	-0.0981244
684.902	-35820.2	-14225.1	21.7913	0.480004	0.140012	-0.0992946
684.919	-35820.1	-14224.8	21.8012	0.479999	0.139997	-0.101758
684.936	-35819.9	-14224.3	21.8118	0.48	0.139999	-0.106475
684.953	-35819.8	-14224.1	21.8217	0.48	0.140006	-0.110827
684.97	-35819.7	-14223.7	21.8319	0.479998	0.139975	-0.11495
684.987	-35819.5	-14223.3	21.8423	0.48001	0.140127	-0.116865
685.004	-35819.4	-14223	21.8528	0.479964	0.139475	-0.117892
685.021	-35819.3	-14222.7	21.8667	0.480134	0.135775	-0.118987
685.038	-35819.1	-14222.3	21.8808	0.479284	0.132362	-0.120259
685.055	-35819	-14222	21.8932	0.475666	0.128977	-0.120774
685.072	-35818.9	-14221.6	21.903	0.472166	0.12584	-0.119446
685.089	-35818.8	-14221.2	21.9136	0.469618	0.121043	-0.118347
685.106	-35818.7	-14220.9	21.9234	0.470325	0.115162	-0.117303
685.123	-35818.5	-14220.6	21.9338	0.468926	0.112144	-0.115961
685.14	-35818.4	-14220.2	21.944	0.465494	0.108714	-0.112717
685.157	-35818.3	-14219.9	21.9551	0.460655	0.104568	-0.108252
685.174	-35818.1	-14219.5	21.9692	0.454957	0.0955959	-0.103625
685.191	-35818	-14219.1	21.9833	0.451508	0.0864538	-0.100071
685.208	-35817.9	-14218.8	21.9949	0.449997	0.0803423	-0.098147
685.225	-35817.8	-14218.4	22.0049	0.44863	0.0733111	-0.0959424
685.242	-35817.6	-14218.1	22.0154	0.444863	0.066423	-0.0930497
685.259	-35817.5	-14217.8	22.0252	0.441337	0.0598638	-0.0901671
685.276	-35817.4	-14217.4	22.0356	0.439704	0.0528866	-0.088648
685.293	-35817.2	-14217	22.046	0.440338	0.0461387	-0.0876621
685.31	-35817.1	-14216.7	22.0558	0.438273	0.039058	-0.0860551
685.327	-35817	-14216.3	22.0663	0.434531	0.0347144	-0.0829648
685.344	-35816.8	-14215.9	22.0765	0.431173	0.0289712	-0.0795692
685.361	-35816.7	-14215.7	22.0864	0.427848	0.0242875	-0.0762747
685.378	-35816.6	-14215.3	22.0969	0.424432	0.0210339	-0.0735055
685.395	-35816.5	-14214.9	22.1071	0.420716	0.0178593	-0.0726216
685.412	-35816.4	-14214.6	22.117	0.419764	0.0122431	-0.0751259
685.429	-35816.2	-14214.2	22.1275	0.420274	0.00474079	-0.0787705
685.446	-35816.1	-14213.8	22.1377	0.417554	0.000540613	-0.0814091
685.463	-35816	-14213.5	22.1476	0.414171	-0.00214798	-0.0817221
685.48	-35815.8	-14213.1	22.1581	0.410424	-0.00887711	-0.0824203
685.497	-35815.7	-14212.8	22.1683	0.409892	-0.0128787	-0.0853892
685.514	-35815.6	-14212.5	22.1782	0.410029	-0.0160585	-0.0895229
685.531	-35815.4	-14212.1	22.1888	0.409995	-0.0195051	-0.0951868
685.548	-35815.3	-14211.7	22.1988	0.410001	-0.0232944	-0.100622
685.565	-35815.2	-14211.4	22.2088	0.41	-0.0203844	-0.107071
685.582	-35815	-14211	22.2194	0.41	-0.0198849	-0.112993
685.599	-35814.9	-14210.7	22.2294	0.410001	-0.023065	-0.117409
685.616	-35814.8	-14210.4	22.2394	0.409998	-0.0266794	-0.121714
685.633	-35814.6	-14209.9	22.25	0.41	-0.0233333	-0.127451
685.65	-35814.5	-14209.6	22.26	0.41	-0.0233333	-0.133987
685.667	-35814.4	-14209.3	22.27	0.41	-0.0266667	-0.139434
685.684	-35814.3	-14208.8	22.2806	0.406476	-0.0266503	-0.1452
685.701	-35814.1	-14208.5	22.2906	0.403009	-0.0266326	-0.150699
685.718	-35814	-14208.2	22.3006	0.396359	-0.0268199	-0.158473
685.735	-35813.9	-14207.8	22.3112	0.392927	-0.0301641	-0.167753
685.752	-35813.8	-14207.5	22.3212	0.389814	-0.0301541	-0.176309
685.769	-35813.6	-14207.2	22.3312	0.390106	-0.0338623	-0.182408
685.786	-35813.5	-14206.7	22.3418	0.389604	-0.0368732	-0.184131
685.803	-35813.4	-14206.4	22.3517	0.386058	-0.0366348	-0.1825
685.82	-35813.2	-14206.1	22.3619	0.382633	-0.0365882	-0.179238
685.837	-35813.1	-14205.6	22.3724	0.379719	-0.0371783	-0.177095
685.854	-35813	-14205.3	22.3824	0.380081	-0.0409041	-0.17473
685.871	-35812.8	-14205	22.3932	0.379931	-0.0442608	-0.170615
685.888	-35812.7	-14204.6	22.402	0.380185	-0.0478525	-0.16275
685.905	-35812.6	-14204.3	22.4095	0.379244	-0.0501267	-0.151012
685.922	-35812.5	-14203.9	22.4189	0.375775	-0.0505617	-0.135029
685.939	-35812.3	-14203.5	22.4268	0.371052	-0.0554641	-0.115356
685.956	-35812.2	-14203.2	22.4358	0.365198	-0.0625899	-0.096585
685.973	-35812.1	-14202.8	22.4434	0.361997	-0.0681556	-0.077502
685.99	-35811.9	-14202.4	22.4543	0.359593	-0.0713489	-0.0606801
686.007	-35811.8	-14202.1	22.464	0.360349	-0.0746224	-0.0449396
686.024	-35811.7	-14201.7	22.4744	0.358762	-0.0784018	-0.0292323
686.041	-35811.5	-14201.3	22.4847	0.355079	-0.080049	-0.0139532
686.058	-35811.4	-14201.1	22.4949	0.351527	-0.0812205	-0.00314428
686.075	-35811.3	-14200.7	22.5036	0.349751	-0.0849997	0.00454718
686.092	-35811.1	-14200.3	22.5103	0.35007	-0.0887809	0.0105328
686.109	-35811	-14200	22.5165	0.349981	-0.0899461	0.0163757
686.126	-35810.9	-14199.6	22.5254	0.350004	-0.0916152	0.0233284
686.143	-35810.7	-14199.2	22.536	0.349999	-0.0953082	0.0299603
686.16	-35810.6	-14198.9	22.5458	0.35	-0.0989119	0.0369544
686.177	-35810.5	-14198.5	22.5563	0.35	-0.100131	0.0456278
686.194	-35810.4	-14198.1	22.5665	0.35	-0.100227	0.0553685
686.211	-35810.2	-14197.8	22.5767	0.35	-0.0980541	0.0651042
686.228	-35810.1	-14197.4	22.5847	0.35	-0.0944065	0.0753803
686.245	-35810	-14197	22.5914	0.35	-0.0906436	0.0854034
686.262	-35809.9	-14196.8	22.5977	0.35	-0.0900798	0.0951016
686.279	-35809.7	-14196.3	22.6074	0.35	-0.0878392	0.105345
686.296	-35809.6	-14196	22.6177	0.35	-0.0818615	0.116126
686.313	-35809.5	-14195.7	22.6276	0.350001	-0.0725934	0.127683
686.33	-35809.3	-14195.2	22.6382	0.349996	-0.0616195	0.141388
686.347	-35809.2	-14194.9	22.6482	0.350017	-0.0544465	0.153805
686.364	-35809.1	-14194.6	22.6584	0.349938	-0.0476753	0.164727
686.381	-35808.9	-14194.1	22.6659	0.350167	-0.0436749	0.176147
686.398	-35808.8	-14193.8	22.6726	0.34706	-0.0404171	0.188949
686.415	-35808.7	-14193.5	22.679	0.343939	-0.0370101	0.20487
686.432	-35808.5	-14193	22.6894	0.337023	-0.0336558	0.223341
686.449	-35808.4	-14192.7	22.6994	0.333483	-0.0269627	0.239857
686.466	-35808.3	-14192.4	22.7094	0.330223	-0.0236246	0.254092
686.483	-35808.1	-14192	22.72	0.326667	-0.0166667	0.267974
686.5	-35808	-14191.6	22.7267	0.323333	-0.0133333	0.282135
686.517	-35807.9	-14191.3	22.7333	0.316667	-0.01	0.296296
686.534	-35807.7	-14190.9	22.7405	0.313052	-0.0100543	0.312505
686.551	-35807.6	-14190.5	22.7506	0.306256	-0.00988542	0.328898
686.568	-35807.5	-14190.2	22.7605	0.299572	-0.00644849	0.347574
686.585	-35807.3	-14189.8	22.7675	0.29273	-0.00287864	0.36704
686.602	-35807.2	-14189.5	22.774	0.289732	0.00015734	0.383048
686.619	-35807.1	-14189.1	22.7811	0.285983	-4.05506e-05	0.39837
686.636	-35806.9	-14188.7	22.7915	0.278739	1.50879e-05	0.414671
686.653	-35806.8	-14188.4	22.7977	0.272176	-3.99571e-06	0.430928
686.67	-35806.7	-14188	22.8046	0.265495	8.95138e-07	0.447556
686.687	-35806.5	-14187.6	22.8116	0.257988	3.52533e-07	0.466422
686.704	-35806.4	-14187.3	22.8183	0.247078	-2.53363e-06	0.486217
686.721	-35806.3	-14186.9	22.8248	0.233375	9.67952e-06	0.507306
686.738	-35806.1	-14186.5	22.8329	0.219038	-4.58209e-05	0.526714
686.755	-35806	-14186.2	22.8423	0.207404	0.000172999	0.539047
686.772	-35805.9	-14185.8	22.8487	0.20201	-0.000737486	0.546111
686.789	-35805.8	-14185.4	22.8555	0.199726	-0.00481168	0.548493
686.806	-35805.6	-14185.1	22.8634	0.200063	-0.00690342	0.549072
686.823	-35805.5	-14184.7	22.8728	0.20002	-0.00667024	0.549043
686.84	-35805.4	-14184.3	22.8795	0.199838	-0.00639411	0.548781
686.857	-35805.3	-14184	22.8857	0.200862	-0.00798965	0.546886
686.874	-35805.1	-14183.6	22.8943	0.205897	-0.0103263	0.542557
686.891	-35805	-14183.2	22.9036	0.214267	-0.00990726	0.535739
686.908	-35804.9	-14182.9	22.9097	0.226065	-0.0100247	0.527852
686.925	-35804.7	-14182.5	22.9165	0.239714	-0.00999405	0.517203
686.942	-35804.6	-14182.1	22.925	0.255696	-0.0100017	0.503697
686.959	-35804.5	-14181.8	22.9356	0.270212	-0.00999956	0.487577
686.976	-35804.3	-14181.4	22.9439	0.286092	-0.0100001	0.466407
686.993	-35804.2	-14181	22.9507	0.30127	-0.00999997	0.441257
687.01	-35804.1	-14180.7	22.9569	0.31627	-0.01	0.414417
687.027	-35803.9	-14180.3	22.9661	0.332169	-0.01	0.386492
687.044	-35803.8	-14179.9	22.9766	0.343523	-0.01	0.360932
687.061	-35803.7	-14179.6	22.9863	0.351471	-0.01	0.338934
687.078	-35803.5	-14179.2	22.9972	0.355506	-0.01	0.316133
687.095	-35803.4	-14178.8	23.0049	0.361188	-0.00999996	0.293984
687.112	-35803.3	-14178.5	23.0113	0.368053	-0.0100001	0.271519
687.129	-35803.1	-14178.1	23.0181	0.374981	-0.00999955	0.248874
687.146	-35803	-14177.7	23.0275	0.381873	-0.0100018	0.230263
687.163	-35802.9	-14177.4	23.0376	0.388111	-0.0099934	0.215679
687.18	-35802.7	-14177	23.0481	0.398047	-0.0100199	0.201708
687.197	-35802.6	-14176.6	23.0583	0.408297	-0.00992208	0.189353
687.214	-35802.5	-14176.3	23.0681	0.418172	-0.0102917	0.178371
687.231	-35802.3	-14175.9	23.079	0.428766	-0.00698332	0.167821
687.248	-35802.2	-14175.5	23.0858	0.438851	-0.00659688	0.1589
687.265	-35802.1	-14175.2	23.0956	0.448771	-0.00663478	0.151196
687.282	-35801.9	-14174.8	23.1029	0.459407	-0.00677275	0.143263
687.299	-35801.8	-14174.4	23.1127	0.469336	-0.00346857	0.131533
687.316	-35801.7	-14174.1	23.1227	0.482497	-0.00330776	0.115513
687.333	-35801.5	-14173.6	23.1333	0.496667	-0.00333333	0.0947712
687.35	-35801.4	-14173.3	23.1433	0.51	-0.00333333	0.077342
687.367	-35801.3	-14173	23.1533	0.52	0	0.0610022
687.384	-35801.1	-14172.5	23.1675	0.530589	-0.00348247	0.0447376
687.401	-35801	-14172.2	23.1807	0.540682	-0.00330256	0.0260839
687.418	-35800.9	-14171.9	23.1906	0.554169	-0.00330732	0.00520375
687.435	-35800.7	-14171.4	23.2012	0.568338	-0.00361941	-0.017816
687.452	-35800.6	-14171.1	23.2111	0.58131	-0.00686385	-0.0368783
687.469	-35800.5	-14170.8	23.2213	0.591194	-0.00663529	-0.05311
687.486	-35800.3	-14170.3	23.2317	0.601838	-0.00656527	-0.0691632
687.503	-35800.2	-14170	23.2421	0.611717	-0.00713786	-0.0845598
687.52	-35800.1	-14169.6	23.2558	0.621884	-0.0102559	-0.102478
687.537	-35799.9	-14169.2	23.27	0.63229	-0.00991527	-0.122463
687.554	-35799.8	-14168.9	23.2825	0.642841	-0.0100226	-0.143267
687.571	-35799.7	-14168.5	23.2925	0.65667	-0.00999426	-0.16581
687.588	-35799.5	-14168.1	23.3029	0.670831	-0.0100018	-0.189546
687.605	-35799.4	-14167.8	23.3136	0.683154	-0.00999952	-0.209264
687.622	-35799.3	-14167.4	23.3275	0.693042	-0.0100001	-0.227537
687.639	-35799.1	-14167	23.3417	0.703631	-0.00999996	-0.246835
687.656	-35799	-14166.7	23.3535	0.713455	-0.01	-0.2703
687.673	-35798.9	-14166.3	23.3647	0.723753	-0.01	-0.299964
687.69	-35798.7	-14165.8	23.379	0.734144	-0.01	-0.331609
687.707	-35798.6	-14165.6	23.3923	0.744254	-0.01	-0.357416
687.724	-35798.4	-14165.1	23.4047	0.753336	-0.01	-0.378871
687.741	-35798.3	-14164.7	23.4145	0.758738	-0.01	-0.396753
687.758	-35798.2	-14164.4	23.4259	0.760204	-0.01	-0.41319
687.775	-35798	-14164	23.4401	0.759951	-0.01	-0.431346
687.792	-35797.9	-14163.6	23.4538	0.760014	-0.01	-0.449674
687.809	-35797.8	-14163.3	23.467	0.759995	-0.01	-0.465246
687.826	-35797.6	-14162.9	23.4808	0.760006	-0.01	-0.478845
687.843	-35797.5	-14162.5	23.4946	0.759979	-0.01	-0.488529
687.86	-35797.4	-14162.2	23.5078	0.760077	-0.00999999	-0.495552
687.877	-35797.2	-14161.8	23.5216	0.759735	-0.01	-0.504493
687.894	-35797.1	-14161.4	23.5357	0.761972	-0.00999988	-0.518719
687.911	-35797	-14161.1	23.5463	0.765466	-0.0100004	-0.537505
687.928	-35796.8	-14160.6	23.559	0.769139	-0.00999852	-0.557825
687.945	-35796.7	-14160.2	23.5727	0.770451	-0.0100059	-0.573105
687.962	-35796.6	-14159.9	23.587	0.767698	-0.00998094	-0.581792
687.979	-35796.4	-14159.5	23.5976	0.762144	-0.0100752	-0.582618
687.996	-35796.3	-14159.1	23.61	0.750114	-0.00971844	-0.576438
688.013	-35796.1	-14158.8	23.6242	0.735774	-0.0126385	-0.564455
688.03	-35796	-14158.3	23.6379	0.722284	-0.0160373	-0.551361
688.047	-35795.9	-14158	23.6483	0.709214	-0.0196822	-0.537448
688.064	-35795.7	-14157.7	23.6581	0.693116	-0.0198426	-0.522377
688.081	-35795.6	-14157.2	23.6688	0.675382	-0.0228994	-0.507021
688.098	-35795.4	-14156.9	23.6787	0.658569	-0.0260877	-0.496505
688.115	-35795.3	-14156.5	23.6917	0.642107	-0.0326867	-0.491486
688.132	-35795.2	-14156.1	23.7058	0.624203	-0.0363883	-0.492209
688.149	-35795	-14155.7	23.7193	0.613787	-0.0430022	-0.496371
688.166	-35794.9	-14155.4	23.7294	0.606959	-0.0464714	-0.503885
688.183	-35794.8	-14154.9	23.74	0.603333	-0.05	-0.511983
688.2	-35794.6	-14154.6	23.75	0.6	-0.05	-0.521786
688.217	-35794.5	-14154.2	23.76	0.6	-0.0533333	-0.53268
688.234	-35794.3	-14153.8	23.7706	0.599967	-0.0568621	-0.547752
688.251	-35794.2	-14153.5	23.7806	0.600104	-0.0601941	-0.563018
688.268	-35794.1	-14153.1	23.7906	0.603574	-0.0635379	-0.579401
688.285	-35793.9	-14152.6	23.8012	0.60695	-0.0670731	-0.593999
688.302	-35793.8	-14152.3	23.8112	0.606158	-0.0703835	-0.60189
688.319	-35793.7	-14152	23.8212	0.59913	-0.0737464	-0.603326
688.336	-35793.5	-14151.5	23.8318	0.592022	-0.0772651	-0.601043
688.353	-35793.4	-14151.2	23.8417	0.58599	-0.0806087	-0.601608
688.37	-35793.3	-14150.8	23.852	0.582329	-0.0838312	-0.605674
688.387	-35793.1	-14150.4	23.8617	0.575085	-0.0881328	-0.61249
688.404	-35793	-14150	23.8689	0.567998	-0.0944186	-0.616024
688.421	-35792.9	-14149.7	23.8785	0.557306	-0.0974108	-0.616257
688.438	-35792.7	-14149.2	23.8862	0.547771	-0.101045	-0.613382
688.455	-35792.6	-14148.9	23.8954	0.541252	-0.104231	-0.61038
688.472	-35792.4	-14148.5	23.9028	0.535535	-0.107914	-0.608299
688.489	-35792.3	-14148.1	23.9137	0.531262	-0.110117	-0.605826
688.506	-35792.2	-14147.8	23.9234	0.524474	-0.110797	-0.601594
688.523	-35792	-14147.4	23.9339	0.516548	-0.114665	-0.593866
688.54	-35791.9	-14146.9	23.9431	0.505721	-0.118057	-0.584189
688.557	-35791.8	-14146.6	23.9493	0.495961	-0.121292	-0.574446
688.574	-35791.6	-14146.2	23.9561	0.485682	-0.125017	-0.564352
688.591	-35791.5	-14145.8	23.9644	0.474973	-0.126946	-0.554113
688.608	-35791.3	-14145.5	23.975	0.466628	-0.126673	-0.544542
688.625	-35791.2	-14145	23.9836	0.460139	-0.126378	-0.533965
688.642	-35791	-14144.6	23.9902	0.452262	-0.128435	-0.521643
688.659	-35790.9	-14144.3	23.9968	0.437256	-0.130324	-0.507389
688.676	-35790.8	-14143.9	24.0038	0.413445	-0.129924	-0.491683
688.693	-35790.6	-14143.5	24.0106	0.390701	-0.130021	-0.479309
688.71	-35790.5	-14143.2	24.0172	0.374849	-0.129995	-0.47299
688.727	-35790.4	-14142.7	24.0241	0.363848	-0.130001	-0.47035
688.744	-35790.2	-14142.3	24.0314	0.351705	-0.130001	-0.467099
688.761	-35790.1	-14142	24.0352	0.336545	-0.129994	-0.460061
688.778	-35789.9	-14141.6	24.0414	0.316058	-0.13002	-0.448384
688.795	-35789.8	-14141.2	24.0456	0.298091	-0.129918	-0.435114
688.812	-35789.7	-14140.9	24.0515	0.281103	-0.130306	-0.422835
688.829	-35789.5	-14140.4	24.0557	0.269032	-0.127608	-0.411664
688.846	-35789.4	-14140	24.0618	0.258422	-0.124135	-0.405126
688.863	-35789.3	-14139.7	24.066	0.254387	-0.12056	-0.40091
688.88	-35789.1	-14139.2	24.0693	0.24552	-0.119844	-0.394856
688.897	-35789	-14138.9	24.0728	0.232807	-0.120252	-0.382869
688.914	-35788.9	-14138.6	24.0761	0.213629	-0.117286	-0.366088
688.931	-35788.7	-14138.1	24.0796	0.195177	-0.113926	-0.346461
688.948	-35788.6	-14137.7	24.083	0.181376	-0.107337	-0.329568
688.965	-35788.5	-14137.4	24.0862	0.171027	-0.103715	-0.317119
688.982	-35788.3	-14136.9	24.0899	0.163658	-0.100106	-0.308619
688.999	-35788.2	-14136.6	24.0899	0.16008	-0.100054	-0.305118
689.016	-35788	-14136.2	24.0931	0.15998	-0.0969011	-0.303946
689.033	-35787.9	-14135.8	24.0967	0.16	-0.0933333	-0.303922
689.05	-35787.8	-14135.4	24.1	0.16	-0.09	-0.303922
689.067	-35787.6	-14135.1	24.1033	0.16	-0.09	-0.303922
689.084	-35787.5	-14134.6	24.1069	0.159836	-0.0898852	-0.301493
689.101	-35787.3	-14134.3	24.1101	0.152716	-0.08646	-0.294659
689.118	-35787.2	-14133.9	24.1099	0.139037	-0.0830982	-0.282342
689.135	-35787.1	-14133.4	24.1102	0.121212	-0.079881	-0.266082
689.152	-35786.9	-14133.1	24.1137	0.105005	-0.079817	-0.251004
689.169	-35786.8	-14132.8	24.1171	0.0916464	-0.0762077	-0.236998
689.186	-35786.6	-14132.3	24.1202	0.0780321	-0.0727187	-0.224411
689.203	-35786.5	-14132	24.1199	0.0679374	-0.0695211	-0.212591
689.22	-35786.4	-14131.6	24.12	0.054234	-0.0656468	-0.200104
689.237	-35786.2	-14131.1	24.12	0.0395109	-0.0582431	-0.185057
689.254	-35786.1	-14130.8	24.12	0.0231035	-0.0521442	-0.170743
689.271	-35786	-14130.4	24.12	0.00927464	-0.0498782	-0.156243
689.288	-35785.8	-14130	24.12	-0.00331742	-0.0495446	-0.145047
689.305	-35785.7	-14129.6	24.12	-0.0124024	-0.0447926	-0.135996
689.322	-35785.6	-14129.2	24.12	-0.0182118	-0.0374219	-0.130038
689.339	-35785.4	-14128.8	24.12	-0.0207694	-0.0316385	-0.126247
689.356	-35785.3	-14128.5	24.12	-0.0260624	-0.0300149	-0.123053
689.373	-35785.2	-14128.1	24.12	-0.0381473	-0.0290487	-0.119708
689.39	-35785	-14127.7	24.12	-0.0524763	-0.02526	-0.116204
689.407	-35784.9	-14127.3	24.1199	-0.0645019	-0.0216918	-0.113478
689.424	-35784.7	-14126.9	24.1202	-0.0733304	-0.0199642	-0.114328
689.441	-35784.6	-14126.5	24.1187	-0.078504	-0.0187625	-0.122817
689.458	-35784.5	-14126.2	24.1151	-0.0814949	-0.0150923	-0.139159
689.475	-35784.3	-14125.8	24.1114	-0.0849519	-0.0114463	-0.161676
689.492	-35784.2	-14125.3	24.1097	-0.0887181	-0.00971174	-0.185085
689.509	-35784.1	-14125	24.1101	-0.0902482	-0.0100767	-0.205991
689.526	-35783.9	-14124.6	24.1099	-0.0899427	-0.0099819	-0.226354
689.543	-35783.8	-14124.2	24.1103	-0.0900108	-0.010005	-0.244326
689.56	-35783.6	-14123.9	24.1083	-0.0900162	-0.00999867	-0.25812
689.577	-35783.5	-14123.4	24.1046	-0.0899303	-0.0100003	-0.267642
689.594	-35783.3	-14123	24.1009	-0.0902845	-0.00999992	-0.273916
689.611	-35783.2	-14122.7	24.0998	-0.0880291	-0.01	-0.278336
689.628	-35783.1	-14122.3	24.1001	-0.0844446	-0.01	-0.283242
689.645	-35782.9	-14121.9	24.0999	-0.0805038	-0.01	-0.284723
689.662	-35782.8	-14121.6	24.1003	-0.0817728	-0.01	-0.282481
689.679	-35782.7	-14121.1	24.0976	-0.0880489	-0.01	-0.275587
689.696	-35782.5	-14120.7	24.0941	-0.09756	-0.01	-0.266056
689.713	-35782.4	-14120.4	24.0906	-0.107633	-0.01	-0.254731
689.73	-35782.2	-14119.9	24.0898	-0.118079	-0.01	-0.240894
689.747	-35782.1	-14119.6	24.0902	-0.128496	-0.01	-0.229405
689.764	-35782	-14119.3	24.0873	-0.135483	-0.01	-0.220264
689.781	-35781.8	-14118.8	24.0838	-0.142662	-0.01	-0.214145
689.798	-35781.7	-14118.4	24.0802	-0.146296	-0.01	-0.208633
689.815	-35781.6	-14118.1	24.0801	-0.149794	-0.01	-0.204284
689.832	-35781.4	-14117.6	24.0769	-0.149944	-0.00999999	-0.198573
689.849	-35781.3	-14117.3	24.0735	-0.153108	-0.01	-0.194151
689.866	-35781.2	-14116.9	24.0701	-0.156448	-0.00999988	-0.189759
689.883	-35781	-14116.5	24.07	-0.16	-0.01	-0.187364
689.9	-35780.9	-14116.1	24.0667	-0.16	-0.01	-0.187364
689.917	-35780.8	-14115.8	24.0633	-0.16	-0.01	-0.190632
689.934	-35780.6	-14115.3	24.0599	-0.156446	-0.010028	-0.196435
689.951	-35780.5	-14115	24.0599	-0.153117	-0.00989244	-0.201785
689.968	-35780.4	-14114.6	24.0564	-0.149912	-0.00644667	-0.204912
689.985	-35780.2	-14114.1	24.0529	-0.150043	-0.00287955	-0.205919
690.002	-35780.1	-14113.8	24.0499	-0.149988	0.000157583	-0.205872
690.019	-35779.9	-14113.5	24.0498	-0.150003	-4.06164e-05	-0.205886
690.036	-35779.8	-14113	24.046	-0.149999	1.51313e-05	-0.205874
690.053	-35779.7	-14112.7	24.0426	-0.15	-4.07873e-06	-0.205912
690.07	-35779.5	-14112.3	24.0399	-0.15	1.18204e-06	-0.205767
690.087	-35779.4	-14111.8	24.0395	-0.15	-1.09869e-06	-0.204386
690.104	-35779.3	-14111.5	24.0359	-0.15	2.95287e-06	-0.201883
690.121	-35779.1	-14111.1	24.0324	-0.15	-1.0601e-05	-0.198681
690.138	-35779	-14110.7	24.0299	-0.15	4.99692e-05	-0.196717
690.155	-35778.9	-14110.4	24.0294	-0.15	-0.000188608	-0.19601
690.172	-35778.7	-14110	24.0255	-0.15	0.000794834	-0.196096
690.189	-35778.5	-14109.5	24.0222	-0.15	0.00455361	-0.196073
690.206	-35778.4	-14109.2	24.0188	-0.15	0.00802271	-0.19608
690.223	-35778.3	-14108.8	24.0155	-0.15	0.0102668	-0.196078
690.24	-35778.1	-14108.4	24.0116	-0.15	0.00992263	-0.196078
690.257	-35778	-14108.1	24.01	-0.150001	0.0100206	-0.196079
690.274	-35777.9	-14107.7	24.0088	-0.149998	0.00999495	-0.196076
690.291	-35777.7	-14107.2	24.0051	-0.150008	0.0100014	-0.196087
690.308	-35777.6	-14106.9	24.0015	-0.149969	0.00999962	-0.196046
690.325	-35777.5	-14106.5	24	-0.15011	0.0100001	-0.196194
690.342	-35777.3	-14106.1	23.9985	-0.149544	0.00999997	-0.195274
690.359	-35777.2	-14105.8	23.9949	-0.152703	0.01	-0.191548
690.376	-35777.1	-14105.3	23.9912	-0.162109	0.00999998	-0.183725
690.393	-35776.9	-14104.9	23.99	-0.172985	0.0100001	-0.174479
690.41	-35776.8	-14104.6	23.9884	-0.180529	0.00999965	-0.166063
690.427	-35776.7	-14104.2	23.9845	-0.189033	0.0100012	-0.156039
690.444	-35776.5	-14103.8	23.9812	-0.203014	0.00999511	-0.140781
690.461	-35776.4	-14103.5	23.9778	-0.226599	0.0100184	-0.119928
690.478	-35776.2	-14103	23.9747	-0.25501	0.00993844	-0.0930719
690.495	-35776.1	-14102.6	23.9684	-0.282827	0.0102451	-0.0676593
690.512	-35776	-14102.3	23.9645	-0.304235	0.007909	-0.0454564
690.529	-35775.8	-14101.9	23.9582	-0.325171	0.00388535	-0.0250852
690.546	-35775.7	-14101.5	23.9542	-0.343104	0.00321905	-0.00782467
690.563	-35775.6	-14101.2	23.9485	-0.357334	0.00328522	0.00517911
690.58	-35775.4	-14100.7	23.9412	-0.365823	0.00358083	0.0140967
690.597	-35775.3	-14100.3	23.9345	-0.369416	0.000478308	0.0190575
690.614	-35775.2	-14100	23.9279	-0.372963	-0.00012136	0.0214689
690.631	-35775	-14099.5	23.9208	-0.373346	2.09777e-05	0.0228543
690.648	-35774.9	-14099.2	23.9142	-0.373515	-5.62953e-06	0.0219521
690.665	-35774.8	-14098.9	23.9073	-0.370306	1.48114e-06	0.0208214
690.682	-35774.6	-14098.4	23.9036	-0.36994	-1.89286e-07	0.0196716
690.699	-35774.5	-14098	23.8971	-0.370098	5.06788e-08	0.0185988
690.716	-35774.3	-14097.7	23.8904	-0.366889	-1.32864e-08	0.0165205
690.733	-35774.2	-14097.2	23.8833	-0.363333	0	0.0130719
690.75	-35774.1	-14096.9	23.8767	-0.36	0	0.0108932
690.767	-35773.9	-14096.6	23.8733	-0.36	-2.6443e-20	0.00980392
690.784	-35773.8	-14096.1	23.8662	-0.360022	5.76978e-11	0.00978151
690.801	-35773.7	-14095.8	23.8596	-0.359894	-1.54248e-11	0.00861951
690.818	-35773.5	-14095.4	23.8529	-0.356446	4.00122e-12	0.00635068
690.835	-35773.4	-14094.9	23.8461	-0.352881	-1.98278e-12	0.00291919
690.852	-35773.2	-14094.6	23.8428	-0.349838	5.19144e-13	0.000914062
690.869	-35773.1	-14094.3	23.8358	-0.350057	-9.38795e-14	-5.82834e-05
690.886	-35773	-14093.8	23.8288	-0.34989	-1.972e-13	0.000118194
690.903	-35772.8	-14093.5	23.822	-0.350381	9.26842e-13	0.00137307
690.92	-35772.7	-14093.1	23.8159	-0.353979	-3.48891e-12	0.00384765
690.937	-35772.6	-14092.6	23.8121	-0.357584	1.7756e-11	0.00719969
690.954	-35772.4	-14092.3	23.805	-0.360247	-6.71549e-11	0.0090641
690.971	-35772.3	-14092	23.7984	-0.359937	2.48242e-10	0.00986797
690.988	-35772.1	-14091.5	23.7911	-0.360019	-1.17251e-09	0.00978428
691.005	-35772	-14091.2	23.7857	-0.359996	4.42621e-09	0.00980826
691.022	-35771.9	-14090.8	23.7814	-0.359998	-1.62659e-08	0.00980616
691.039	-35771.7	-14090.4	23.7752	-0.360014	7.31985e-08	0.00978825
691.056	-35771.6	-14090.1	23.7714	-0.359945	-2.75903e-07	0.0098644
691.073	-35771.5	-14089.7	23.7641	-0.3602	1.00646e-06	0.00952549
691.09	-35771.3	-14089.2	23.7573	-0.358896	-4.37546e-06	0.00796802
691.107	-35771.2	-14088.9	23.7503	-0.355297	1.6471e-05	0.0052151
691.124	-35771.1	-14088.5	23.7452	-0.351674	-5.95297e-05	0.00216091
691.141	-35770.9	-14088.1	23.7405	-0.349693	0.000252144	0.000417328
691.158	-35770.8	-14087.8	23.7335	-0.350082	-0.0012955	-6.80641e-05
691.175	-35770.7	-14087.3	23.7268	-0.34998	-0.005	1.64011e-05
691.192	-35770.5	-14086.9	23.7194	-0.350006	-0.0087045	-4.59159e-06
691.209	-35770.4	-14086.6	23.715	-0.349999	-0.0102521	1.22109e-06
691.226	-35770.3	-14086.2	23.7099	-0.35	-0.00994047	-2.88292e-07
691.243	-35770.1	-14085.8	23.7026	-0.35	-0.0100165	7.9766e-08
691.26	-35770	-14085.5	23.6962	-0.35	-0.00999562	-2.11896e-08
691.277	-35769.8	-14085.1	23.6888	-0.35	-0.010001	4.87413e-09
691.294	-35769.7	-14084.7	23.6845	-0.35	-0.00999972	-1.33615e-09
691.311	-35769.6	-14084.4	23.6793	-0.35	-0.0100001	3.54488e-10
691.328	-35769.4	-14083.9	23.672	-0.35	-0.00999998	-7.87729e-11
691.345	-35769.3	-14083.5	23.6654	-0.35	-0.01	2.14351e-11
691.362	-35769.2	-14083.2	23.6583	-0.35	-0.01	-5.67726e-12
691.379	-35769	-14082.8	23.6543	-0.35	-0.01	1.19896e-12
691.396	-35768.9	-14082.4	23.6484	-0.35	-0.01	-3.12471e-13
691.413	-35768.8	-14082.1	23.6415	-0.35	-0.01	3.82321e-14
691.43	-35768.6	-14081.6	23.6347	-0.35	-0.01	1.27368e-13
691.447	-35768.5	-14081.3	23.6275	-0.35	-0.01	-5.59411e-13
691.464	-35768.4	-14080.9	23.6242	-0.35	-0.01	2.11029e-12
691.481	-35768.2	-14080.5	23.6174	-0.35	-0.01	-5.67128e-12
691.498	-35768.1	-14080.1	23.6138	-0.35	-0.01	2.2005e-11
691.515	-35768	-14079.8	23.6076	-0.35	-0.00999998	-8.23474e-11
691.532	-35767.8	-14079.3	23.6004	-0.35	-0.01	1.65938e-10
691.549	-35767.7	-14079	23.5938	-0.35	-0.00999988	-6.39638e-10
691.566	-35767.6	-14078.7	23.587	-0.35	-0.0100005	2.39261e-09
691.583	-35767.4	-14078.2	23.5833	-0.35	-0.01	0
691.6	-35767.3	-14077.9	23.5767	-0.35	-0.01	0
691.617	-35767.2	-14077.5	23.57	-0.35	-0.01	0
691.634	-35767	-14077.1	23.5629	-0.35	-0.00989207	-5.5096e-07
691.651	-35766.9	-14076.7	23.5564	-0.35	-0.00645631	2.10154e-06
691.668	-35766.8	-14076.4	23.553	-0.35	-0.00310618	-7.8493e-06
691.685	-35766.6	-14075.9	23.5461	-0.35	0.000178453	6.31936e-05
691.702	-35766.5	-14075.6	23.5428	-0.35	-4.76867e-05	0.00127848
691.719	-35766.4	-14075.3	23.5358	-0.35	1.22905e-05	0.00364707
691.736	-35766.2	-14074.8	23.5288	-0.35	-4.57576e-06	0.00704533
691.753	-35766.1	-14074.5	23.522	-0.35	1.22216e-06	0.00898058
691.77	-35766	-14074.1	23.5159	-0.35	-3.12668e-07	0.00985891
691.787	-35765.8	-14073.7	23.5121	-0.35	1.03505e-07	0.00978572
691.804	-35765.7	-14073.4	23.505	-0.35	-2.76309e-08	0.00980878
691.821	-35765.6	-14073	23.4984	-0.35	7.00926e-09	0.00980269
691.838	-35765.4	-14072.5	23.4911	-0.35	-2.1761e-09	0.0098043
691.855	-35765.3	-14072.2	23.4857	-0.35	5.80569e-10	0.00980382
691.872	-35765.2	-14071.9	23.4814	-0.35	-1.45839e-10	0.00980395
691.889	-35765	-14071.4	23.4752	-0.35	4.34836e-11	0.00980391
691.906	-35764.9	-14071.1	23.4714	-0.35	-1.15935e-11	0.00980392
691.923	-35764.8	-14070.8	23.4641	-0.35	2.87908e-12	0.00980392
691.94	-35764.6	-14070.4	23.4573	-0.35	-8.34959e-13	0.00980392
691.957	-35764.5	-14070	23.4503	-0.35	2.2245e-13	0.00980392
691.974	-35764.4	-14069.6	23.4452	-0.35	-5.44946e-14	0.00980392
691.991	-35764.2	-14069.2	23.4405	-0.35	1.54906e-14	0.00980392
692.008	-35764.1	-14068.9	23.4335	-0.35	-4.12834e-15	0.00980392
692.025	-35764	-14068.5	23.4268	-0.35	1.01202e-15	0.00980392
692.042	-35763.8	-14068	23.4194	-0.35	-3.54857e-16	0.00980392
692.059	-35763.7	-14067.8	23.4151	-0.35	3.62142e-16	0.00980392
692.076	-35763.6	-14067.3	23.4095	-0.35	-1.03131e-15	0.00980392
692.093	-35763.4	-14066.9	23.4046	-0.35	4.14344e-15	0.00980392
692.11	-35763.3	-14066.6	23.3998	-0.35	-1.55354e-14	0.00980392
692.127	-35763.2	-14066.2	23.3924	-0.35	5.35646e-14	0.00980392
692.144	-35763	-14065.8	23.3858	-0.35	-2.15694e-13	0.00980392
692.161	-35762.9	-14065.5	23.3787	-0.35	8.08999e-13	0.00980392
692.178	-35762.8	-14065.1	23.3745	-0.35	-2.71329e-12	0.00980392
692.195	-35762.6	-14064.7	23.3688	-0.35	1.08013e-11	0.00980392
692.212	-35762.5	-14064.4	23.3619	-0.35	-4.04856e-11	0.00980392
692.229	-35762.4	-14063.9	23.3551	-0.35	1.30405e-10	0.00980392
692.246	-35762.2	-14063.6	23.3479	-0.35	-5.14065e-10	0.00980392
692.263	-35762.1	-14063.3	23.3444	-0.35	1.92569e-09	0.00980392
692.28	-35762	-14062.8	23.3378	-0.35	-5.81709e-09	0.00980392
692.297	-35761.8	-14062.5	23.334	-0.35	2.27378e-08	0.00980392
692.314	-35761.7	-14062.1	23.328	-0.35	-8.51305e-08	0.00980392
692.331	-35761.6	-14061.7	23.3208	-0.35	2.28662e-07	0.00980392
692.348	-35761.4	-14061.3	23.3142	-0.35	-8.87196e-07	0.00980392
692.365	-35761.3	-14061	23.3072	-0.35	3.32006e-06	0.00980392
692.382	-35761.2	-14060.6	23.3039	-0.35	-1.23931e-05	0.00980392
692.399	-35761	-14060.2	23.297	-0.35	2.49688e-05	0.00980392
692.416	-35760.9	-14059.9	23.2934	-0.35	-9.62455e-05	0.00980392
692.433	-35760.8	-14059.4	23.2867	-0.35	0.00333333	0.00980392
692.45	-35760.6	-14059.1	23.26	-0.35	0.00666667	0.00980392
692.467	-35760.5	-14058.8	23.2383	-0.35	0.00908128	0.00980392
692.484	-35760.4	-14058.5	23.2275	-0.35	0.0107978	0.00980392
692.501	-35760.3	-14058.1	23.2253	-0.35	0.0119091	0.00980392
692.518	-35760.2	-14057.7	23.2296	-0.35	0.0125079	0.00980392
692.535	-35760	-14057.3	23.238	-0.35	0.0126871	0.00980392
692.552	-35759.9	-14056.9	23.2484	-0.35	0.0125395	0.00980392
692.569	-35759.7	-14056.5	23.2585	-0.35	0.0121578	0.00980392
692.586	-35759.6	-14056.1	23.2661	-0.35	0.011635	0.00980392
692.603	-35759.4	-14055.7	23.2689	-0.35	0.0110638	0.00980392
692.62	-35759.3	-14055.3	23.2647	-0.35	0.0105371	0.00980392
692.637	-35759.2	-14055	23.2512	-0.35	0.0101475	0.00980392
692.654	-35759.1	-14054.7	23.2264	-0.35	0.00998706	0.00980392
692.671	-35758.9	-14054.3	23.2036	-0.35	0.0100035	0.00980392
692.688	-35758.8	-14053.9	23.1988	-0.35	0.00999912	0.00980392
692.705	-35758.7	-14053.5	23.191	-0.35	0.0100003	0.00980392
692.722	-35758.5	-14053.2	23.1856	-0.35	0.00999993	0.00980392
692.739	-35758.4	-14052.8	23.181	-0.35	0.01	0.00980392
692.756	-35758.3	-14052.4	23.1754	-0.35	0.00999999	0.00980394
692.773	-35758.2	-14052.1	23.1712	-0.35	0.01	0.00980384
692.79	-35758	-14051.7	23.1637	-0.35	0.01	0.00980428
692.807	-35757.9	-14051.3	23.1574	-0.350001	0.01	0.00980259
692.824	-35757.8	-14051	23.1501	-0.349996	0.01	0.00980875
692.841	-35757.6	-14050.6	23.145	-0.350019	0.01	0.00978346
692.858	-35757.5	-14050.2	23.1406	-0.34993	0.00999999	0.00988084
692.875	-35757.3	-14049.8	23.1332	-0.350249	0.01	0.00939299
692.892	-35757.2	-14049.4	23.1265	-0.348471	0.0099999	0.00772199
692.909	-35757.1	-14049.1	23.1195	-0.344927	0.0100004	0.00481385
692.926	-35756.9	-14048.7	23.1149	-0.341216	0.00999865	0.00189122
692.943	-35756.8	-14048.3	23.1093	-0.339741	0.0100055	0.000291945
692.96	-35756.7	-14048	23.1048	-0.340069	0.00997928	-5.73515e-05
692.977	-35756.6	-14047.7	23.0991	-0.339984	0.0100714	1.31923e-05
692.994	-35756.4	-14047.2	23.0945	-0.340004	0.00971235	-3.61642e-06
