# Supplementary material for: Extraction of driving behavior primitives considering driver expectation and vehicle dynamics
Source: PLoS One. 2025 Dec 31;20(12):e0340123. doi: 10.1371/journal.pone.0340123 (PMC12755792; doi:10.1371/journal.pone.0340123)
Supplement: S1 File — (ZIP) [file pone.0340123.s001.zip › DataSetForPimitiveExaction-1/straight driving/c112_s_1.xlsx]

## Sheet: Sheet1
1262.27	-36402.9	-14681.4	9.51546	1.02594	0.13567	-0.0808963
1262.29	-36402.9	-14681.2	9.53645	1.02208	0.132152	-0.0803078
1262.31	-36402.8	-14681.1	9.55631	1.0197	0.129681	-0.0790714
1262.33	-36402.8	-14680.9	9.57236	1.02008	0.130085	-0.0782865
1262.34	-36402.7	-14680.8	9.58958	1.02	0.129979	-0.0787185
1262.36	-36402.7	-14680.6	9.60699	1.01994	0.130006	-0.0803183
1262.38	-36402.6	-14680.4	9.62341	1.02026	0.129998	-0.08273
1262.39	-36402.6	-14680.3	9.64061	1.01878	0.13	-0.0841824
1262.41	-36402.5	-14680.1	9.65798	1.01507	0.13	-0.0830058
1262.43	-36402.5	-14680	9.67438	1.01153	0.13	-0.0805753
1262.44	-36402.4	-14679.8	9.69167	1.00975	0.13	-0.0788476
1262.46	-36402.4	-14679.7	9.70895	1.01009	0.13	-0.0782691
1262.48	-36402.3	-14679.5	9.72536	1.00991	0.13	-0.0789502
1262.49	-36402.2	-14679.4	9.74272	1.01027	0.13	-0.0801043
1262.51	-36402.2	-14679.2	9.75993	1.00825	0.129998	-0.0814355
1262.53	-36402.1	-14679	9.77633	1.00474	0.130006	-0.0812101
1262.55	-36402.1	-14678.9	9.79377	1.001	0.129979	-0.0799095
1262.56	-36402	-14678.7	9.81089	0.999769	0.130085	-0.0787563
1262.58	-36402	-14678.6	9.82732	1.00008	0.129681	-0.0782593
1262.6	-36401.9	-14678.4	9.84482	0.999919	0.132152	-0.0791559
1262.61	-36401.8	-14678.3	9.86186	1.00027	0.13567	-0.0802536
1262.63	-36401.8	-14678.1	9.87831	0.997814	0.139283	-0.0815663
1262.65	-36401.7	-14678	9.89586	0.994188	0.140134	-0.0809608
1262.66	-36401.7	-14677.8	9.91282	0.990537	0.139964	-0.0797722
1262.68	-36401.6	-14677.6	9.9293	0.989865	0.140009	-0.0786123
1262.7	-36401.6	-14677.5	9.9469	0.990042	0.139999	-0.0783961
1262.72	-36401.5	-14677.3	9.96379	0.98993	0.139998	-0.0784507
1262.73	-36401.4	-14677.2	9.9803	0.99024	0.140011	-0.0783896
1262.75	-36401.4	-14677	9.99794	0.987127	0.139971	-0.0792674
1262.77	-36401.3	-14676.8	10.0147	0.983747	0.140112	-0.0831193
1262.78	-36401.3	-14676.7	10.0313	0.980236	0.137292	-0.0921945
1262.8	-36401.2	-14676.5	10.049	0.979969	0.130461	-0.106913
1262.82	-36401.2	-14676.3	10.0657	0.980014	0.123596	-0.122226
1262.84	-36401.1	-14676.2	10.0823	0.979974	0.120285	-0.136453
1262.85	-36401.1	-14676.1	10.1	0.98	0.113333	-0.149237
1262.87	-36401	-14675.9	10.1167	0.976667	0.106667	-0.159041
1262.89	-36400.9	-14675.7	10.1333	0.973333	0.0966667	-0.165577
1262.9	-36400.9	-14675.6	10.1476	0.969901	0.0931781	-0.171343
1262.92	-36400.8	-14675.4	10.1642	0.970026	0.089816	-0.176828
1262.94	-36400.7	-14675.2	10.1776	0.969995	0.0863806	-0.183382
1262.95	-36400.7	-14675.1	10.1954	0.969985	0.0788672	-0.189058
1262.97	-36400.6	-14674.9	10.2119	0.970068	0.0689914	-0.193168
1262.99	-36400.6	-14674.7	10.2287	0.969736	0.0627564	-0.195174
1263	-36400.5	-14674.6	10.2464	0.966031	0.0598069	-0.196122
1263.02	-36400.4	-14674.4	10.2628	0.962666	0.0600452	-0.196155
1263.04	-36400.4	-14674.3	10.2799	0.959792	0.0600123	-0.197499
1263.06	-36400.3	-14674.1	10.2967	0.960078	0.0598743	-0.200048
1263.07	-36400.3	-14673.9	10.3102	0.959946	0.0605342	-0.203441
1263.09	-36400.2	-14673.8	10.3276	0.960138	0.0641882	-0.206477
1263.11	-36400.1	-14673.6	10.345	0.959282	0.0678152	-0.208783
1263.12	-36400.1	-14673.4	10.3615	0.955671	0.0702691	-0.210516
1263.14	-36400	-14673.3	10.3785	0.952151	0.0699362	-0.212188
1263.16	-36400	-14673.1	10.3962	0.949683	0.0700019	-0.215685
1263.17	-36399.9	-14672.9	10.4116	0.950081	0.0700639	-0.219637
1263.19	-36399.9	-14672.8	10.4247	0.949995	0.0697486	-0.225046
1263.21	-36399.8	-14672.6	10.4401	0.949937	0.0713313	-0.229584
1263.23	-36399.7	-14672.4	10.4567	0.950258	0.0736134	-0.233178
1263.24	-36399.7	-14672.3	10.4742	0.948784	0.0735277	-0.234728
1263.26	-36399.6	-14672.1	10.4898	0.945072	0.0718161	-0.235766
1263.28	-36399.5	-14671.9	10.504	0.94153	0.0696498	-0.23715
1263.29	-36399.5	-14671.8	10.5218	0.939746	0.0700788	-0.240508
1263.31	-36399.4	-14671.6	10.5388	0.94009	0.0700013	-0.246009
1263.33	-36399.4	-14671.4	10.5558	0.939907	0.0699121	-0.254589
1263.35	-36399.3	-14671.3	10.5707	0.940267	0.0703298	-0.268049
1263.36	-36399.2	-14671.1	10.5867	0.938248	0.0679694	-0.283704
1263.38	-36399.2	-14670.9	10.601	0.934742	0.0664714	-0.297598
1263.4	-36399.1	-14670.8	10.6172	0.931	0.0664035	-0.310374
1263.41	-36399	-14670.6	10.6321	0.929776	0.0688807	-0.322593
1263.43	-36399	-14670.4	10.6471	0.930054	0.0702581	-0.33463
1263.45	-36398.9	-14670.3	10.6648	0.930007	0.0699427	-0.345746
1263.46	-36398.9	-14670	10.6821	0.929922	0.0700156	-0.354736
1263.48	-36398.8	-14669.9	10.6962	0.930305	0.0699959	-0.364444
1263.5	-36398.7	-14669.7	10.7097	0.927607	0.0700009	-0.379363
1263.51	-36398.7	-14669.5	10.726	0.924139	0.0699998	-0.396765
1263.53	-36398.6	-14669.4	10.7426	0.920543	0.0700001	-0.414217
1263.55	-36398.6	-14669.2	10.7605	0.919898	0.07	-0.431544
1263.57	-36398.5	-14669	10.7743	0.920042	0.07	-0.449721
1263.58	-36398.4	-14668.9	10.7902	0.919935	0.07	-0.470751
1263.6	-36398.4	-14668.7	10.8079	0.920157	0.0700001	-0.495935
1263.62	-36398.3	-14668.5	10.8249	0.917107	0.0699998	-0.519331
1263.63	-36398.2	-14668.3	10.8384	0.913764	0.0700008	-0.539065
1263.65	-36398.2	-14668.2	10.8525	0.910121	0.0699983	-0.559772
1263.67	-36398.1	-14668	10.8658	0.909968	0.0700066	-0.581365
1263.68	-36398	-14667.8	10.8823	0.910007	0.0699753	-0.610168
1263.7	-36398	-14667.7	10.9	0.91	0.07	-0.649237
1263.72	-36397.9	-14667.5	10.9167	0.91	0.0666667	-0.69281
1263.74	-36397.8	-14667.3	10.93	0.91	0.0633333	-0.735294
1263.75	-36397.8	-14667.1	10.9443	0.90638	0.0599998	-0.773171
1263.77	-36397.7	-14666.9	10.961	0.899415	0.0636027	-0.799788
1263.79	-36397.7	-14666.8	10.9777	0.885695	0.0667653	-0.81909
1263.8	-36397.6	-14666.6	10.9951	0.867889	0.0664175	-0.833657
1263.82	-36397.5	-14666.4	11.0082	0.851646	0.0628457	-0.842968
1263.84	-36397.5	-14666.3	11.0217	0.838403	0.0598521	-0.849124
1263.86	-36397.4	-14666.1	11.0357	0.82416	0.0600818	-0.852314
1263.87	-36397.3	-14665.9	11.0491	0.811296	0.0598773	-0.854263
1263.89	-36397.3	-14665.7	11.062	0.801947	0.0604284	-0.855364
1263.91	-36397.2	-14665.6	11.0729	0.795093	0.0641671	-0.856159
1263.92	-36397.1	-14665.4	11.0863	0.788485	0.0675638	-0.854695
1263.94	-36397.1	-14665.2	11.1007	0.781551	0.0702399	-0.852199
1263.96	-36397	-14665	11.1177	0.77536	0.0699255	-0.848666
1263.97	-36396.9	-14664.8	11.1306	0.772452	0.0700199	-0.845469
1263.99	-36396.9	-14664.7	11.1432	0.768943	0.069995	-0.842119
1264.01	-36396.8	-14664.5	11.1544	0.76547	0.0700015	-0.838691
1264.02	-36396.7	-14664.3	11.168	0.762177	0.0699996	-0.835466
1264.04	-36396.7	-14664.1	11.1819	0.758755	0.0700001	-0.832123
1264.06	-36396.6	-14664	11.1943	0.755261	0.07	-0.828642
1264.08	-36396.5	-14663.8	11.2051	0.752008	0.07	-0.825745
1264.09	-36396.5	-14663.6	11.2192	0.748462	0.07	-0.824074
1264.11	-36396.4	-14663.4	11.2333	0.745418	0.07	-0.823056
1264.13	-36396.3	-14663.2	11.2446	0.740138	0.07	-0.821705
1264.14	-36396.3	-14663.1	11.2564	0.735024	0.07	-0.818195
1264.16	-36396.2	-14662.9	11.2705	0.729755	0.07	-0.813639
1264.18	-36396.1	-14662.7	11.2839	0.724958	0.07	-0.808694
1264.19	-36396.1	-14662.5	11.2958	0.719629	0.07	-0.803572
1264.21	-36396	-14662.3	11.306	0.714336	0.07	-0.799092
1264.23	-36395.9	-14662.1	11.3155	0.711517	0.07	-0.795383
1264.25	-36395.9	-14662	11.3282	0.707799	0.07	-0.792182
1264.26	-36395.8	-14661.8	11.342	0.70487	0.07	-0.788043
1264.28	-36395.7	-14661.6	11.3555	0.698887	0.07	-0.783786
1264.3	-36395.7	-14661.4	11.367	0.694385	0.07	-0.778459
1264.31	-36395.6	-14661.3	11.3771	0.688959	0.07	-0.772338
1264.33	-36395.5	-14661.1	11.3867	0.680296	0.07	-0.763086
1264.35	-36395.5	-14660.9	11.3999	0.664658	0.07	-0.748092
1264.37	-36395.4	-14660.7	11.4138	0.644522	0.07	-0.730602
1264.38	-36395.3	-14660.5	11.4247	0.626947	0.07	-0.714052
1264.4	-36395.3	-14660.4	11.4319	0.612397	0.07	-0.697787
1264.42	-36395.2	-14660.2	11.4416	0.599036	0.07	-0.682434
1264.43	-36395.1	-14660	11.4512	0.585583	0.07	-0.66706
1264.45	-36395.1	-14659.8	11.4653	0.574348	0.07	-0.653858
1264.47	-36395	-14659.6	11.4725	0.567411	0.07	-0.642929
1264.48	-36394.9	-14659.4	11.4822	0.558432	0.07	-0.629549
1264.5	-36394.9	-14659.3	11.4895	0.538077	0.07	-0.608136
1264.52	-36394.8	-14659.1	11.4994	0.514625	0.07	-0.585189
1264.53	-36394.7	-14658.9	11.5094	0.494438	0.07	-0.563357
1264.55	-36394.7	-14658.7	11.52	0.476667	0.07	-0.541394
1264.57	-36394.6	-14658.5	11.5267	0.46	0.07	-0.51634
1264.59	-36394.5	-14658.3	11.5333	0.436667	0.07	-0.485839
1264.6	-36394.5	-14658.2	11.5404	0.408342	0.07	-0.448807
1264.62	-36394.4	-14658	11.5471	0.381867	0.07	-0.414196
1264.64	-36394.3	-14657.8	11.5536	0.358734	0.0699999	-0.381424
1264.65	-36394.3	-14657.6	11.5573	0.337361	0.0700012	-0.345387
1264.67	-36394.2	-14657.4	11.5638	0.313934	0.0699956	-0.306516
1264.69	-36394.1	-14657.2	11.5673	0.285762	0.0700163	-0.255722
1264.7	-36394	-14657.1	11.5742	0.241793	0.0699054	-0.192114
1264.72	-36394	-14656.8	11.5773	0.195042	0.0703767	-0.127052
1264.74	-36393.9	-14656.7	11.5801	0.148653	0.0739801	-0.0640747
1264.76	-36393.8	-14656.5	11.5805	0.108211	0.0775829	-0.00406801
1264.77	-36393.8	-14656.3	11.5842	0.0756331	0.08025	0.0495519
1264.79	-36393.7	-14656.1	11.5876	0.0422188	0.0799267	0.105003
1264.81	-36393.6	-14655.9	11.5903	0.0114487	0.0800696	0.160058
1264.82	-36393.5	-14655.7	11.5901	-0.0130393	0.0798056	0.20535
1264.84	-36393.5	-14655.6	11.5892	-0.0321784	0.0807985	0.243672
1264.86	-36393.4	-14655.4	11.5854	-0.048296	0.0845427	0.274862
1264.88	-36393.3	-14655.2	11.582	-0.0616711	0.0880623	0.298125
1264.89	-36393.3	-14655	11.5797	-0.072979	0.0901225	0.317487
1264.91	-36393.2	-14654.8	11.5801	-0.079549	0.0907823	0.336113
1264.93	-36393.1	-14654.6	11.58	-0.0849365	0.0958763	0.354829
1264.94	-36393.1	-14654.5	11.5799	-0.088269	0.102892	0.377809
1264.96	-36393	-14654.3	11.5803	-0.0903234	0.110112	0.400254
1264.98	-36392.9	-14654.1	11.5787	-0.0899138	0.115076	0.418663
1264.99	-36392.9	-14653.9	11.575	-0.0900211	0.118513	0.434618
1265.01	-36392.8	-14653.8	11.5713	-0.0899926	0.1203	0.450716
1265.03	-36392.7	-14653.6	11.5698	-0.0900074	0.11992	0.468516
1265.05	-36392.7	-14653.4	11.57	-0.0899789	0.120019	0.489828
1265.06	-36392.6	-14653.2	11.5703	-0.0900849	0.119995	0.511314
1265.08	-36392.5	-14653	11.5683	-0.0896818	0.120002	0.53112
1265.1	-36392.4	-14652.8	11.5646	-0.0919111	0.119999	0.550978
1265.11	-36392.4	-14652.7	11.5609	-0.0954827	0.120002	0.568751
1265.13	-36392.3	-14652.5	11.5598	-0.0990951	0.119994	0.582826
1265.15	-36392.2	-14652.3	11.5601	-0.100169	0.120021	0.594242
1265.16	-36392.2	-14652.1	11.5599	-0.0999541	0.119918	0.601893
1265.18	-36392.1	-14651.9	11.5603	-0.100012	0.120306	0.606699
1265.2	-36392	-14651.7	11.5576	-0.0999974	0.117607	0.610313
1265.21	-36392	-14651.6	11.5541	-0.100001	0.11414	0.613679
1265.23	-36391.9	-14651.3	11.5505	-0.0999998	0.110541	0.616142
1265.25	-36391.8	-14651.2	11.5499	-0.1	0.109902	0.617534
1265.27	-36391.8	-14651	11.55	-0.1	0.110026	0.617676
1265.28	-36391.7	-14650.8	11.5502	-0.1	0.109993	0.61764
1265.3	-36391.6	-14650.6	11.5471	-0.1	0.110001	0.617648
1265.32	-36391.5	-14650.5	11.5437	-0.0999998	0.11	0.617647
1265.33	-36391.5	-14650.2	11.5402	-0.100001	0.11	0.617646
1265.35	-36391.4	-14650.1	11.54	-0.0999983	0.11	0.617649
1265.37	-36391.3	-14649.9	11.54	-0.100007	0.11	0.61764
1265.38	-36391.3	-14649.7	11.5401	-0.0999756	0.11	0.617674
1265.4	-36391.2	-14649.5	11.5367	-0.1	0.11	0.616558
1265.42	-36391.1	-14649.4	11.5333	-0.0966667	0.11	0.614379
1265.44	-36391	-14649.1	11.53	-0.0933333	0.11	0.611111
1265.45	-36391	-14649	11.53	-0.0899285	0.11	0.608803
1265.47	-36390.9	-14648.8	11.53	-0.0899186	0.11	0.606647
1265.49	-36390.8	-14648.6	11.5299	-0.0864416	0.11	0.604361
1265.5	-36390.8	-14648.4	11.5262	-0.0828684	0.11	0.599681
1265.52	-36390.7	-14648.2	11.5229	-0.0798971	0.11	0.595281
1265.54	-36390.6	-14648	11.5198	-0.0798272	0.11	0.589763
1265.55	-36390.6	-14647.9	11.5201	-0.0757068	0.11	0.583758
1265.57	-36390.5	-14647.7	11.52	-0.0684355	0.11	0.575895
1265.59	-36390.4	-14647.5	11.52	-0.0580979	0.11	0.56687
1265.61	-36390.3	-14647.3	11.52	-0.0476104	0.11	0.556412
1265.62	-36390.3	-14647.2	11.52	-0.0376262	0.11	0.546835
1265.64	-36390.2	-14646.9	11.52	-0.0277568	0.11	0.536486
1265.66	-36390.1	-14646.8	11.52	-0.0156885	0.11	0.52305
1265.67	-36390.1	-14646.6	11.52	0.00215255	0.11	0.506765
1265.69	-36390	-14646.4	11.52	0.0236669	0.11	0.485529
1265.71	-36389.9	-14646.2	11.52	0.0486136	0.11	0.460691
1265.72	-36389.9	-14646.1	11.5201	0.0707846	0.11	0.435311
1265.74	-36389.8	-14645.9	11.5198	0.0895991	0.11	0.406239
1265.76	-36389.7	-14645.7	11.5211	0.107886	0.110001	0.372622
1265.78	-36389.6	-14645.5	11.5247	0.128959	0.109995	0.336656
1265.79	-36389.6	-14645.3	11.5284	0.154944	0.110018	0.29685
1265.81	-36389.5	-14645.1	11.53	0.181743	0.109924	0.258437
1265.83	-36389.4	-14645	11.5313	0.202895	0.110287	0.225862
1265.84	-36389.4	-14644.8	11.5348	0.222388	0.108558	0.197628
1265.86	-36389.3	-14644.6	11.5402	0.23576	0.104888	0.175055
1265.88	-36389.2	-14644.4	11.5454	0.24552	0.101312	0.158952
1265.89	-36389.1	-14644.2	11.5484	0.253516	0.0997721	0.144592
1265.91	-36389.1	-14644.1	11.5521	0.263936	0.100063	0.129745
1265.93	-36389	-14643.9	11.555	0.278911	0.0999833	0.11154
1265.95	-36388.9	-14643.7	11.5606	0.301117	0.100004	0.0887366
1265.96	-36388.9	-14643.5	11.5678	0.323573	0.0999989	0.0666829
1265.98	-36388.8	-14643.3	11.5741	0.341135	0.1	0.0491255
1266	-36388.7	-14643.1	11.5816	0.355782	0.0999999	0.0330869
1266.01	-36388.7	-14643	11.5856	0.37147	0.1	0.0169947
1266.03	-36388.6	-14642.7	11.5912	0.390161	0.1	-0.00148849
1266.05	-36388.5	-14642.6	11.5981	0.414322	0.1	-0.0231117
1266.07	-36388.4	-14642.4	11.6078	0.43561	0.1	-0.0444887
1266.08	-36388.4	-14642.2	11.6149	0.454446	0.1	-0.0623685
1266.1	-36388.3	-14642	11.6217	0.472788	0.0999999	-0.080761
1266.12	-36388.2	-14641.9	11.6282	0.487304	0.1	-0.0968254
1266.13	-36388.1	-14641.7	11.6375	0.497626	0.0999987	-0.111185
1266.15	-36388.1	-14641.5	11.6481	0.508273	0.100004	-0.123492
1266.17	-36388	-14641.3	11.6585	0.515833	0.0999846	-0.13184
1266.18	-36387.9	-14641.1	11.6655	0.519452	0.100058	-0.136611
1266.2	-36387.9	-14640.9	11.6725	0.522923	0.0998453	-0.140117
1266.22	-36387.8	-14640.8	11.6791	0.526239	0.10289	-0.143451
1266.23	-36387.7	-14640.5	11.6887	0.529768	0.106247	-0.145767
1266.25	-36387.6	-14640.4	11.6994	0.530029	0.109856	-0.147027
1266.27	-36387.6	-14640.2	11.7094	0.529992	0.11012	-0.147067
1266.29	-36387.5	-14640	11.7195	0.530002	0.106884	-0.147057
1266.3	-36387.4	-14639.8	11.7267	0.53	0.103333	-0.147059
1266.32	-36387.4	-14639.6	11.7367	0.53	0.1	-0.147059
1266.34	-36387.3	-14639.4	11.7433	0.53	0.1	-0.147059
1266.35	-36387.2	-14639.3	11.7538	0.53	0.0998852	-0.147059
1266.37	-36387.1	-14639.1	11.7605	0.53	0.0964601	-0.147059
1266.39	-36387.1	-14638.9	11.7706	0.53	0.0930981	-0.147059
1266.4	-36387	-14638.7	11.7812	0.53	0.0898818	-0.147059
1266.42	-36386.9	-14638.5	11.7912	0.53	0.089814	-0.147058
1266.44	-36386.8	-14638.3	11.801	0.529999	0.0862191	-0.14706
1266.46	-36386.8	-14638.1	11.8079	0.530007	0.082653	-0.147051
1266.47	-36386.7	-14638	11.8144	0.529974	0.0797885	-0.147088
1266.49	-36386.6	-14637.7	11.8217	0.530098	0.0800546	-0.146944
1266.51	-36386.6	-14637.6	11.8325	0.529459	0.0799796	-0.145558
1266.52	-36386.5	-14637.4	11.8423	0.52586	0.0800142	-0.143075
1266.54	-36386.4	-14637.2	11.8525	0.522393	0.0799638	-0.1398
1266.56	-36386.3	-14637	11.8632	0.519694	0.0801655	-0.138224
1266.58	-36386.3	-14636.8	11.8722	0.520082	0.0792916	-0.140648
1266.59	-36386.2	-14636.6	11.8787	0.51998	0.0756075	-0.149426
1266.61	-36386.1	-14636.5	11.8856	0.520006	0.0719519	-0.164972
1266.63	-36386	-14636.3	11.8932	0.519999	0.0697336	-0.182908
1266.64	-36386	-14636.1	11.9038	0.519997	0.0700176	-0.201725
1266.66	-36385.9	-14635.9	11.9141	0.520014	0.0702061	-0.218995
1266.68	-36385.8	-14635.7	11.9244	0.519946	0.0689208	-0.233812
1266.69	-36385.7	-14635.5	11.9329	0.520197	0.0651818	-0.249515
1266.71	-36385.7	-14635.3	11.9414	0.51882	0.0615871	-0.265916
1266.73	-36385.6	-14635.1	11.9497	0.514267	0.059092	-0.281886
1266.74	-36385.5	-14634.9	11.9583	0.504002	0.0518825	-0.296218
1266.76	-36385.4	-14634.8	11.9669	0.487956	0.0427908	-0.30642
1266.78	-36385.4	-14634.6	11.9752	0.470948	0.0361693	-0.311591
1266.8	-36385.3	-14634.4	11.9841	0.455685	0.031788	-0.312859
1266.81	-36385.2	-14634.2	11.9906	0.441822	0.0243535	-0.312123
1266.83	-36385.1	-14634	11.9972	0.430709	0.0157357	-0.310317
1266.85	-36385.1	-14633.8	12.0042	0.420178	0.00931603	-0.30809
1266.86	-36385	-14633.6	12.011	0.412156	0.00200344	-0.305071
1266.88	-36384.9	-14633.4	12.0176	0.405488	-0.00229351	-0.302329
1266.9	-36384.8	-14633.2	12.0246	0.400862	-0.0056714	-0.301006
1266.91	-36384.8	-14633.1	12.0314	0.397657	-0.00871906	-0.299311
1266.93	-36384.7	-14632.8	12.038	0.394399	-0.0147377	-0.295654
1266.95	-36384.6	-14632.6	12.045	0.390595	-0.0195115	-0.28993
1266.97	-36384.5	-14632.5	12.0518	0.389853	-0.0203482	-0.285911
1266.98	-36384.5	-14632.3	12.0584	0.390039	-0.017557	-0.284464
1267	-36384.4	-14632.1	12.0654	0.389992	-0.0139849	-0.284195
1267.02	-36384.3	-14631.9	12.0722	0.390002	-0.0103765	-0.285921
1267.03	-36384.2	-14631.7	12.0788	0.390001	-0.00990124	-0.291213
1267.05	-36384.2	-14631.5	12.0858	0.389997	-0.0100286	-0.306012
1267.07	-36384.1	-14631.3	12.0926	0.390012	-0.00994794	-0.327237
1267.09	-36384	-14631.1	12.0992	0.389957	-0.0101796	-0.353057
1267.1	-36383.9	-14630.9	12.1063	0.390087	-0.00689367	-0.378786
1267.12	-36383.9	-14630.8	12.1129	0.386884	-0.00354374	-0.399795
1267.14	-36383.8	-14630.5	12.1196	0.383552	-0.000107881	-0.416326
1267.15	-36383.7	-14630.4	12.1267	0.38	0	-0.430283
1267.17	-36383.6	-14630.2	12.1333	0.38	0	-0.441176
1267.19	-36383.6	-14630	12.1367	0.38	0	-0.449891
1267.2	-36383.5	-14629.8	12.1438	0.380002	-8.38845e-06	-0.456728
1267.22	-36383.4	-14629.6	12.1504	0.379999	3.36481e-05	-0.459793
1267.24	-36383.3	-14629.4	12.1571	0.38	-0.000126923	-0.460838
1267.25	-36383.3	-14629.2	12.1641	0.38	-0.0037223	-0.462046
1267.27	-36383.2	-14629	12.1708	0.38	-0.00727123	-0.464474
1267.29	-36383.1	-14628.8	12.1775	0.38	-0.0141892	-0.468944
1267.31	-36383	-14628.6	12.1845	0.38	-0.0212558	-0.473707
1267.32	-36383	-14628.5	12.1912	0.38	-0.027586	-0.479048
1267.34	-36382.9	-14628.2	12.1979	0.38	-0.0300501	-0.483388
1267.36	-36382.8	-14628.1	12.205	0.38	-0.0304923	-0.487819
1267.37	-36382.7	-14627.9	12.2115	0.38	-0.0341528	-0.490914
1267.39	-36382.6	-14627.6	12.2185	0.38	-0.0376035	-0.494317
1267.41	-36382.6	-14627.5	12.2245	0.38	-0.0403075	-0.497522
1267.42	-36382.5	-14627.3	12.2282	0.38	-0.039918	-0.499346
1267.44	-36382.4	-14627.1	12.2355	0.38	-0.0400207	-0.500068
1267.46	-36382.3	-14626.9	12.2423	0.38	-0.0399936	-0.49998
1267.48	-36382.3	-14626.7	12.2493	0.38	-0.0400027	-0.500006
1267.49	-36382.2	-14626.5	12.2546	0.380002	-0.0399957	-0.499997
1267.51	-36382.1	-14626.3	12.2591	0.379993	-0.0400169	-0.500008
1267.53	-36382	-14626.1	12.2661	0.380025	-0.0399369	-0.499972
1267.54	-36381.9	-14625.9	12.2729	0.37991	-0.0402279	-0.500099
1267.56	-36381.9	-14625.7	12.2799	0.38038	-0.0386875	-0.499353
1267.58	-36381.8	-14625.5	12.2864	0.377877	-0.0351122	-0.49556
1267.6	-36381.7	-14625.3	12.2932	0.367496	-0.0314415	-0.485453
1267.61	-36381.7	-14625.2	12.3006	0.349804	-0.0297131	-0.469205
1267.63	-36381.6	-14624.9	12.3049	0.329126	-0.0300763	-0.451092
1267.65	-36381.5	-14624.7	12.3105	0.310504	-0.029982	-0.43221
1267.66	-36381.4	-14624.6	12.3153	0.293121	-0.030005	-0.415598
1267.68	-36381.3	-14624.4	12.3206	0.278944	-0.0299987	-0.400823
1267.7	-36381.3	-14624.1	12.3254	0.263368	-0.0300003	-0.384357
1267.71	-36381.2	-14624	12.331	0.243921	-0.0299999	-0.365623
1267.73	-36381.1	-14623.8	12.3356	0.222288	-0.03	-0.344013
1267.75	-36381	-14623.6	12.3392	0.194867	-0.03	-0.319005
1267.76	-36381	-14623.4	12.3399	0.169717	-0.03	-0.294943
1267.78	-36380.9	-14623.2	12.3421	0.148739	-0.03	-0.275214
1267.8	-36380.8	-14623	12.3458	0.13282	-0.03	-0.259176
1267.82	-36380.7	-14622.8	12.3494	0.12228	-0.03	-0.247381
1267.83	-36380.6	-14622.6	12.3502	0.112234	-0.03	-0.238295
1267.85	-36380.6	-14622.4	12.3498	0.104267	-0.03	-0.230897
1267.87	-36380.5	-14622.2	12.3527	0.100505	-0.03	-0.226112
1267.88	-36380.4	-14622	12.356	0.0972647	-0.03	-0.222832
1267.9	-36380.3	-14621.8	12.3597	0.0938217	-0.03	-0.219278
1267.92	-36380.3	-14621.6	12.3601	0.0900728	-0.03	-0.217878
1267.93	-36380.2	-14621.4	12.36	0.09282	-0.03	-0.218669
1267.95	-36380.1	-14621.2	12.36	0.096455	-0.03	-0.222028
1267.97	-36380.1	-14621.1	12.3599	0.0998876	-0.03	-0.224313
1267.99	-36380	-14620.8	12.3631	0.100039	-0.03	-0.225449
1268	-36379.9	-14620.6	12.3667	0.1	-0.03	-0.22549
1268.02	-36379.8	-14620.5	12.37	0.1	-0.03	-0.223312
1268.04	-36379.7	-14620.2	12.37	0.0933333	-0.03	-0.216776
1268.05	-36379.7	-14620.1	12.37	0.0787248	-0.03	-0.200368
1268.07	-36379.6	-14619.9	12.37	0.0517088	-0.03	-0.178303
1268.09	-36379.5	-14619.6	12.37	0.025028	-0.03	-0.151991
1268.11	-36379.4	-14619.5	12.37	-0.00307935	-0.03	-0.125626
1268.12	-36379.4	-14619.3	12.37	-0.0257753	-0.03	-0.103203
1268.14	-36379.3	-14619.1	12.37	-0.0456432	-0.03	-0.0839606
1268.16	-36379.2	-14618.9	12.37	-0.0622185	-0.03	-0.0683789
1268.17	-36379.1	-14618.7	12.37	-0.0717028	-0.03	-0.0571113
1268.19	-36379	-14618.5	12.3701	-0.0815417	-0.03	-0.0487254
1268.21	-36379	-14618.3	12.3695	-0.0877893	-0.03	-0.0424608
1268.22	-36378.9	-14618.1	12.3659	-0.0902287	-0.03	-0.0399539
1268.24	-36378.8	-14617.9	12.3624	-0.0898069	-0.03	-0.0389887
1268.26	-36378.7	-14617.7	12.3597	-0.0907848	-0.03	-0.0376708
1268.28	-36378.7	-14617.5	12.36	-0.0941256	-0.03	-0.0348212
1268.29	-36378.6	-14617.3	12.3601	-0.0986875	-0.03	-0.0302671
1268.31	-36378.5	-14617.1	12.3591	-0.104678	-0.03	-0.0253124
1268.33	-36378.4	-14616.9	12.3555	-0.108817	-0.03	-0.0201744
1268.34	-36378.4	-14616.7	12.3519	-0.114937	-0.03	-0.0157666
1268.36	-36378.3	-14616.5	12.3496	-0.117959	-0.03	-0.0115845
1268.38	-36378.2	-14616.3	12.3503	-0.121392	-0.0300001	-0.00852805
1268.39	-36378.1	-14616.1	12.3488	-0.124725	-0.0299997	-0.00504113
1268.41	-36378.1	-14616	12.3451	-0.128512	-0.0300015	-0.00207229
1268.43	-36378	-14615.8	12.3415	-0.130265	-0.0299945	-0.000432233
1268.44	-36377.9	-14615.5	12.3397	-0.129936	-0.0300197	6.52045e-05
1268.46	-36377.8	-14615.4	12.3403	-0.130018	-0.0299182	-1.82544e-05
1268.48	-36377.8	-14615.2	12.3385	-0.129995	-0.0303071	4.8546e-06
1268.5	-36377.7	-14615	12.3348	-0.130001	-0.0283263	-1.14614e-06
1268.51	-36377.6	-14614.8	12.331	-0.13	-0.024703	3.1712e-07
1268.53	-36377.5	-14614.6	12.3301	-0.13	-0.021104	-8.42418e-08
1268.55	-36377.4	-14614.4	12.3281	-0.13	-0.0197997	1.93777e-08
1268.56	-36377.4	-14614.2	12.3245	-0.13	-0.0200545	-5.31204e-09
1268.58	-36377.3	-14614	12.3209	-0.13	-0.0199869	1.40932e-09
1268.6	-36377.2	-14613.8	12.3198	-0.13	-0.0199982	-3.13216e-10
1268.62	-36377.1	-14613.6	12.3203	-0.13	-0.020019	8.53975e-11
1268.63	-36377.1	-14613.4	12.3178	-0.13	-0.0199257	-2.3244e-11
1268.65	-36377	-14613.2	12.3142	-0.13	-0.0202399	6.93556e-12
1268.67	-36376.9	-14613	12.3105	-0.13	-0.0175635	-9.79246e-12
1268.68	-36376.8	-14612.8	12.3101	-0.13	-0.0141683	3.2181e-11
1268.7	-36376.8	-14612.6	12.3074	-0.13	-0.0104248	-9.62466e-11
1268.72	-36376.7	-14612.5	12.3039	-0.13	-0.00989154	3.75964e-10
1268.73	-36376.6	-14612.2	12.3004	-0.13	-0.0100286	-1.40755e-09
1268.75	-36376.5	-14612	12.2999	-0.13	-0.00999505	3.78068e-09
1268.77	-36376.5	-14611.9	12.3002	-0.13	-0.0100013	-1.46688e-08
1268.78	-36376.4	-14611.6	12.2971	-0.13	-0.00999965	5.48937e-08
1268.8	-36376.3	-14611.5	12.2936	-0.13	-0.01	-1.10616e-07
1268.82	-36376.2	-14611.3	12.2901	-0.13	-0.00999999	4.2639e-07
1268.84	-36376.1	-14611.1	12.2899	-0.13	-0.01	-1.59494e-06
1268.85	-36376.1	-14610.9	12.29	-0.13	-0.01	0
1268.87	-36376	-14610.7	12.2867	-0.13	-0.01	0
1268.89	-36375.9	-14610.5	12.2833	-0.13	-0.01	0.00108932
1268.9	-36375.8	-14610.3	12.2799	-0.13	-0.01	0.00344838
1268.92	-36375.8	-14610.1	12.2799	-0.13	-0.01	0.00670448
1268.94	-36375.7	-14609.9	12.2764	-0.13	-0.01	0.00880994
1268.95	-36375.6	-14609.7	12.2729	-0.13	-0.01	0.00985177
1268.97	-36375.5	-14609.5	12.2698	-0.13	-0.01	0.00979114
1268.99	-36375.5	-14609.3	12.2701	-0.13	-0.01	0.00980722
1269.01	-36375.4	-14609.1	12.2696	-0.13	-0.01	0.00980269
1269.02	-36375.3	-14609	12.2661	-0.13	-0.01	0.00980425
1269.04	-36375.2	-14608.7	12.2626	-0.13	-0.01	0.00980384
1269.06	-36375.2	-14608.6	12.2599	-0.13	-0.01	0.00980395
1269.07	-36375.1	-14608.4	12.2595	-0.13	-0.01	0.00980391
1269.09	-36375	-14608.1	12.2558	-0.13	-0.01	0.00980392
1269.11	-36374.9	-14608	12.2522	-0.13	-0.01	0.00980392
1269.12	-36374.9	-14607.8	12.2497	-0.13	-0.01	0.00980392
1269.14	-36374.8	-14607.6	12.2502	-0.13	-0.01	0.00980392
1269.16	-36374.7	-14607.4	12.2491	-0.13	-0.01	0.00980392
1269.18	-36374.6	-14607.2	12.2455	-0.13	-0.01	0.00980392
1269.19	-36374.6	-14607	12.2419	-0.13	-0.01	0.00980392
1269.21	-36374.5	-14606.8	12.2396	-0.13	-0.01	0.00980392
1269.23	-36374.4	-14606.6	12.2403	-0.13	-0.01	0.00980392
1269.24	-36374.3	-14606.4	12.2388	-0.13	-0.01	0.00980392
1269.26	-36374.3	-14606.2	12.2351	-0.13	-0.01	0.00980392
1269.28	-36374.2	-14606	12.2315	-0.13	-0.01	0.00980392
1269.3	-36374.1	-14605.8	12.23	-0.13	-0.01	0.00980392
1269.31	-36374	-14605.6	12.2285	-0.13	-0.01	0.00980392
1269.33	-36374	-14605.4	12.2249	-0.13	-0.01	0.00980392
1269.35	-36373.9	-14605.2	12.2212	-0.13	-0.01	0.00980392
1269.36	-36373.8	-14605.1	12.2197	-0.13	-0.01	0.00980392
1269.38	-36373.7	-14604.9	12.2204	-0.13	-0.01	0.00980392
1269.4	-36373.7	-14604.7	12.2181	-0.13	-0.01	0.00980392
1269.41	-36373.6	-14604.5	12.2145	-0.13	-0.01	0.00980392
1269.43	-36373.5	-14604.3	12.2109	-0.13	-0.01	0.00980392
1269.45	-36373.4	-14604.1	12.2098	-0.13	-0.01	0.00980392
1269.46	-36373.4	-14603.9	12.2103	-0.13	-0.01	0.00980392
1269.48	-36373.3	-14603.7	12.2078	-0.13	-0.01	0.00980392
1269.5	-36373.2	-14603.5	12.2042	-0.13	-0.01	0.00980392
1269.52	-36373.1	-14603.3	12.2005	-0.13	-0.01	0.00980392
1269.53	-36373.1	-14603.1	12.2001	-0.13	-0.01	0.00980392
1269.55	-36373	-14602.9	12.1974	-0.13	-0.01	0.00980392
1269.57	-36372.9	-14602.8	12.1939	-0.13	-0.01	0.00980392
1269.58	-36372.8	-14602.5	12.1904	-0.13	-0.01	0.00980392
1269.6	-36372.7	-14602.3	12.1899	-0.13	-0.01	0.00980392
1269.62	-36372.7	-14602.2	12.1902	-0.13	-0.01	0.00980392
1269.63	-36372.6	-14601.9	12.1871	-0.13	-0.01	0.00980392
1269.65	-36372.5	-14601.8	12.1836	-0.13	-0.01	0.00980392
1269.67	-36372.5	-14601.6	12.1801	-0.13	-0.01	0.00980392
1269.69	-36372.4	-14601.4	12.1799	-0.13	-0.01	0.00980392
1269.7	-36372.3	-14601.2	12.18	-0.13	-0.01	0.00980392
1269.72	-36372.2	-14601	12.1767	-0.13	-0.01	0.00980392
1269.74	-36372.2	-14600.8	12.1733	-0.13	-0.01	0.00980392
1269.75	-36372.1	-14600.6	12.1699	-0.13	-0.01	0.00980392
1269.77	-36372	-14600.4	12.1701	-0.13	-0.01	0.00980391
1269.79	-36371.9	-14600.2	12.1699	-0.13	-0.01	0.00980396
1269.8	-36371.9	-14600	12.1662	-0.13	-0.01	0.00980363
1269.82	-36371.8	-14599.9	12.1629	-0.129999	-0.01	0.00980503
1269.84	-36371.7	-14599.6	12.1599	-0.130005	-0.01	0.0097998
1269.86	-36371.6	-14599.5	12.1597	-0.129971	-0.01	0.00982775
1269.87	-36371.6	-14599.3	12.156	-0.130108	-0.01	0.00970763
1269.89	-36371.5	-14599.1	12.1526	-0.129575	-0.01	0.00839646
1269.91	-36371.4	-14598.9	12.1497	-0.125832	-0.01	0.0057865
1269.92	-36371.3	-14598.7	12.1502	-0.122437	-0.01	0.0026306
1269.94	-36371.2	-14598.5	12.1494	-0.11976	-0.00999995	0.000724168
1269.96	-36371.2	-14598.3	12.1456	-0.120074	-0.0100002	-8.21508e-05
1269.97	-36371.1	-14598.1	12.1422	-0.11998	-0.00999912	2.19173e-05
1269.99	-36371	-14597.9	12.1397	-0.120005	-0.0100032	-5.50565e-06
1270.01	-36371	-14597.7	12.1403	-0.119999	-0.00998543	1.64157e-06
1270.03	-36370.9	-14597.5	12.1391	-0.12	-0.0100549	-4.37672e-07
1270.04	-36370.8	-14597.3	12.1354	-0.12	-0.0097996	1.08689e-07
1270.06	-36370.7	-14597.2	12.1317	-0.12	-0.0111039	-3.15209e-08
1270.08	-36370.7	-14597	12.1297	-0.12	-0.0147033	8.3978e-09
1270.09	-36370.6	-14596.7	12.1303	-0.12	-0.0183251	-2.05724e-09
1270.11	-36370.5	-14596.6	12.1287	-0.12	-0.020312	5.84739e-10
1270.13	-36370.4	-14596.4	12.1251	-0.12	-0.0199	-1.55655e-10
1270.14	-36370.4	-14596.2	12.1215	-0.12	-0.0200848	3.75075e-11
1270.16	-36370.3	-14596	12.1196	-0.12	-0.0197243	-1.05005e-11
1270.18	-36370.2	-14595.8	12.1204	-0.12	-0.0215109	2.7925e-12
1270.2	-36370.1	-14595.6	12.1183	-0.12	-0.025201	-6.59292e-13
1270.21	-36370.1	-14595.4	12.1147	-0.12	-0.0289105	1.82416e-13
1270.23	-36370	-14595.2	12.111	-0.12	-0.0302276	-4.84583e-14
1270.25	-36369.9	-14595	12.1101	-0.12	-0.0299476	1.11466e-14
1270.26	-36369.8	-14594.9	12.1081	-0.12	-0.0300144	-3.05564e-15
1270.28	-36369.8	-14594.6	12.1045	-0.12	-0.0299962	8.10705e-16
1270.3	-36369.7	-14594.4	12.1008	-0.12	-0.0300008	-1.80248e-16
1270.32	-36369.6	-14594.3	12.0998	-0.12	-0.0299999	4.94288e-17
1270.33	-36369.5	-14594.1	12.1	-0.12	-0.0299997	-1.45164e-17
1270.35	-36369.5	-14593.9	12.1002	-0.12	-0.0300012	7.68006e-18
1270.37	-36369.4	-14593.7	12.0976	-0.12	-0.0299953	-2.01812e-17
1270.38	-36369.3	-14593.5	12.0942	-0.12	-0.0300178	7.30093e-17
1270.4	-36369.2	-14593.3	12.0904	-0.12	-0.0299463	-2.19991e-16
1270.42	-36369.2	-14593.1	12.0901	-0.12	-0.0302101	8.59758e-16
1270.43	-36369.1	-14592.9	12.0874	-0.12	-0.0273517	-3.2189e-15
1270.45	-36369	-14592.7	12.0838	-0.12	-0.0237684	8.646e-15
1270.47	-36369	-14592.6	12.0802	-0.12	-0.0202346	-3.3546e-14
1270.48	-36368.9	-14592.3	12.0799	-0.12	-0.0199365	1.25536e-13
1270.5	-36368.8	-14592.1	12.0801	-0.12	-0.0200146	-2.52967e-13
1270.52	-36368.7	-14592	12.0769	-0.12	-0.0199712	9.75107e-13
1270.54	-36368.6	-14591.8	12.0736	-0.12	-0.0201007	-3.64745e-12
1270.55	-36368.6	-14591.6	12.07	-0.12	-0.0166667	3.34325e-21
1270.57	-36368.5	-14591.4	12.07	-0.12	-0.0133333	0
1270.59	-36368.4	-14591.2	12.07	-0.12	-0.01	0
1270.6	-36368.4	-14591	12.0664	-0.12	-0.0099163	8.3992e-10
1270.62	-36368.3	-14590.8	12.0631	-0.12	-0.00644984	-3.20373e-09
1270.64	-36368.2	-14590.6	12.0599	-0.12	-0.00310786	1.1966e-08
1270.65	-36368.1	-14590.4	12.0601	-0.12	0.000179287	-9.36325e-08
1270.67	-36368.1	-14590.3	12.0598	-0.12	-4.79095e-05	3.55879e-07
1270.69	-36368	-14590	12.0562	-0.12	1.2348e-05	-1.32614e-06
1270.71	-36367.9	-14589.9	12.0527	-0.12	-4.59714e-06	7.67195e-06
1270.72	-36367.8	-14589.7	12.0498	-0.12	1.22787e-06	-2.90789e-05
1270.74	-36367.8	-14589.5	12.0502	-0.12	-3.14129e-07	0.000115167
1270.76	-36367.7	-14589.3	12.0494	-0.12	1.03989e-07	0.0014966
1270.77	-36367.6	-14589.1	12.0459	-0.12	-2.77601e-08	0.00399954
1270.79	-36367.5	-14588.9	12.0424	-0.12	7.04201e-09	0.00720089
1270.81	-36367.5	-14588.7	12.0396	-0.12	-2.18626e-09	0.00916567
1270.83	-36367.4	-14588.5	12.0403	-0.12	5.83282e-10	0.00987198
1270.84	-36367.3	-14588.3	12.0392	-0.12	-1.46521e-10	0.00978682
1270.86	-36367.2	-14588.1	12.0354	-0.12	4.36868e-11	0.00980902
1270.88	-36367.2	-14588	12.032	-0.12	-1.16477e-11	0.00980256
1270.89	-36367.1	-14587.7	12.0297	-0.12	2.89253e-12	0.00980426
1270.91	-36367	-14587.6	12.0303	-0.12	-8.3886e-13	0.00980382
1270.93	-36366.9	-14587.4	12.0289	-0.12	2.23489e-13	0.00980395
1270.94	-36366.9	-14587.2	12.0252	-0.12	-5.47489e-14	0.00980392
1270.96	-36366.8	-14587	12.0215	-0.12	1.55616e-14	0.00980392
1270.98	-36366.7	-14586.8	12.0197	-0.12	-4.14243e-15	0.00980392
1270.99	-36366.6	-14586.6	12.0203	-0.12	9.98181e-16	0.00980392
1271.01	-36366.6	-14586.4	12.0185	-0.12	-2.79447e-16	0.00980392
1271.03	-36366.5	-14586.2	12.0149	-0.12	7.43164e-17	0.00980392
1271.05	-36366.4	-14586	12.0112	-0.12	-1.75456e-17	0.00980392
1271.06	-36366.4	-14585.9	12.0097	-0.12	4.85461e-18	0.00980392
1271.08	-36366.3	-14585.7	12.0104	-0.12	-1.28961e-18	0.00980392
1271.1	-36366.2	-14585.5	12.0081	-0.12	2.96643e-19	0.00980392
1271.11	-36366.1	-14585.3	12.0045	-0.12	-8.13191e-20	0.00980392
1271.13	-36366.1	-14585.1	12.0009	-0.12	2.15743e-20	0.00980392
1271.15	-36366	-14584.9	11.9998	-0.12	-4.79417e-21	0.00980392
1271.16	-36365.9	-14584.7	12.0003	-0.12	1.30457e-21	0.00980392
1271.18	-36365.8	-14584.5	11.9978	-0.12	-3.45583e-22	0.00980392
1271.2	-36365.8	-14584.3	11.9942	-0.12	7.31662e-23	0.00980392
1271.22	-36365.7	-14584.2	11.9906	-0.12	-1.97932e-23	0.00980392
1271.23	-36365.6	-14583.9	11.9898	-0.12	5.2337e-24	0.00980392
1271.25	-36365.5	-14583.7	11.9902	-0.12	-1.02934e-24	0.00980392
1271.27	-36365.5	-14583.6	11.9873	-0.12	2.77184e-25	0.00980392
1271.28	-36365.4	-14583.4	11.984	-0.12	-7.313e-26	0.00980392
1271.3	-36365.3	-14583.2	11.9803	-0.12	1.26409e-26	0.00980392
1271.32	-36365.3	-14583	11.9799	-0.12	-3.39228e-27	0.00980392
1271.34	-36365.2	-14582.8	11.98	-0.12	8.92517e-28	0.00980392
1271.35	-36365.1	-14582.6	11.9801	-0.12	-1.14061e-28	0.00980392
1271.37	-36365	-14582.5	11.9769	-0.12	3.05384e-29	0.00980392
1271.39	-36365	-14582.2	11.9736	-0.12	-8.00623e-30	0.00980392
1271.4	-36364.9	-14582	11.97	-0.12	0	0.00980392
1271.42	-36364.8	-14581.9	11.97	-0.12	0	0.00980392
1271.44	-36364.7	-14581.7	11.97	-0.12	0	0.00980392
1271.45	-36364.7	-14581.5	11.9664	-0.12	3.4768e-32	0.00980392
1271.47	-36364.6	-14581.3	11.9631	-0.12	-9.29485e-33	0.00980392
1271.49	-36364.5	-14581.1	11.9599	-0.12	2.41132e-33	0.00980392
1271.5	-36364.4	-14580.9	11.9601	-0.12	-1.19662e-33	0.00980392
1271.52	-36364.4	-14580.7	11.9598	-0.12	3.19765e-34	0.00980392
1271.54	-36364.3	-14580.5	11.9562	-0.12	-8.24148e-35	0.00980392
1271.56	-36364.2	-14580.3	11.9527	-0.12	3.06829e-35	0.00980392
1271.57	-36364.2	-14580.2	11.9498	-0.12	-8.19522e-36	0.00980392
1271.59	-36364.1	-14579.9	11.9502	-0.12	2.09661e-36	0.00980392
1271.61	-36364	-14579.8	11.9494	-0.12	-6.9406e-37	0.00980392
1271.62	-36363.9	-14579.6	11.9459	-0.12	1.8528e-37	0.00980394
1271.64	-36363.8	-14579.4	11.9424	-0.12	-4.70009e-38	0.00980387
1271.66	-36363.8	-14579.2	11.9396	-0.12	1.45919e-38	0.00980417
1271.67	-36363.7	-14579	11.9403	-0.120001	-3.89303e-39	0.00980299
1271.69	-36363.6	-14578.8	11.9392	-0.119997	9.77932e-40	0.00980733
1271.71	-36363.6	-14578.6	11.9354	-0.120015	-2.91581e-40	0.00978858
1271.73	-36363.5	-14578.5	11.932	-0.119945	7.77407e-41	0.00986176
1271.74	-36363.4	-14578.2	11.9297	-0.1202	-1.93058e-41	0.0095355
1271.76	-36363.3	-14578.1	11.9303	-0.118896	5.59885e-42	0.0079244
1271.78	-36363.3	-14577.9	11.9289	-0.115297	-1.49165e-42	0.00537934
1271.79	-36363.2	-14577.7	11.9252	-0.111674	3.65414e-43	0.00129365
1271.81	-36363.1	-14577.5	11.9215	-0.109693	-1.03863e-43	-0.00647208
1271.83	-36363.1	-14577.3	11.9197	-0.110082	2.7648e-44	-0.0208013
1271.85	-36363	-14577.1	11.92	-0.10998	-6.66222e-45	-0.0427771
1271.86	-36362.9	-14577	11.9203	-0.110006	1.86513e-45	-0.067015
1271.88	-36362.8	-14576.8	11.9185	-0.109999	-4.96014e-46	-0.088004
1271.9	-36362.8	-14576.5	11.9148	-0.11	1.17106e-46	-0.106607
1271.91	-36362.7	-14576.4	11.9111	-0.11	-3.24014e-47	-0.120898
1271.93	-36362.6	-14576.2	11.9097	-0.11	8.60733e-48	-0.130784
1271.95	-36362.5	-14576	11.9103	-0.11	-1.9799e-48	-0.137532
1271.96	-36362.5	-14575.8	11.908	-0.11	5.42753e-49	-0.143052
1271.98	-36362.4	-14575.6	11.9046	-0.11	-1.43995e-49	-0.147695
1272	-36362.3	-14575.4	11.9008	-0.11	3.1998e-50	-0.152374
1272.01	-36362.3	-14575.3	11.8997	-0.11	-8.70717e-51	-0.155331
1272.03	-36362.2	-14575	11.9004	-0.11	2.30654e-51	-0.156652
1272.05	-36362.1	-14574.8	11.8976	-0.11	-4.88337e-52	-0.156901
1272.07	-36362	-14574.7	11.8941	-0.11	1.32107e-52	-0.156852
1272.08	-36362	-14574.5	11.8906	-0.11	-3.49315e-53	-0.156866
1272.1	-36361.9	-14574.3	11.8898	-0.11	6.87017e-54	-0.156862
1272.12	-36361.8	-14574.1	11.8902	-0.11	-1.85002e-54	-0.156863
1272.13	-36361.7	-14573.9	11.8873	-0.11	4.88096e-55	-0.156863
1272.15	-36361.7	-14573.7	11.8838	-0.11	-8.437e-56	-0.156863
1272.17	-36361.6	-14573.6	11.8802	-0.11	2.26413e-56	-0.156863
1272.18	-36361.5	-14573.3	11.88	-0.11	-5.95694e-57	-0.156863
1272.2	-36361.4	-14573.2	11.88	-0.11	7.61214e-58	-0.156863
1272.22	-36361.4	-14573	11.8801	-0.11	-2.03542e-58	-0.156863
1272.24	-36361.3	-14572.8	11.8769	-0.11	5.23803e-59	-0.156863
1272.25	-36361.2	-14572.6	11.8733	-0.11	0	-0.156863
1272.27	-36361.2	-14572.4	11.87	-0.11	0	-0.156863
1272.29	-36361.1	-14572.2	11.87	-0.11	0	-0.156863
1272.3	-36361	-14572	11.8699	-0.11	2.4297e-58	-0.156857
1272.32	-36360.9	-14571.9	11.8665	-0.11	-9.27589e-58	-0.156884
1272.34	-36360.9	-14571.6	11.8631	-0.11	3.46478e-57	-0.156784
1272.36	-36360.8	-14571.5	11.8598	-0.11	-2.71116e-56	-0.152848
1272.37	-36360.7	-14571.3	11.86	-0.11	1.03046e-55	-0.142012
1272.39	-36360.6	-14571.1	11.8601	-0.11	-3.83988e-55	-0.121262
1272.41	-36360.6	-14570.9	11.8596	-0.11	2.22144e-54	-0.0943978
1272.42	-36360.5	-14570.7	11.8561	-0.11	-8.41989e-54	-0.0702109
1272.44	-36360.4	-14570.5	11.8526	-0.11	3.12678e-53	-0.0515097
1272.46	-36360.4	-14570.3	11.8497	-0.11	-1.58982e-52	-0.0374043
1272.47	-36360.3	-14570.2	11.8502	-0.11	6.01249e-52	-0.0272681
1272.49	-36360.2	-14570	11.8494	-0.11	-2.22254e-51	-0.0186743
1272.51	-36360.1	-14569.8	11.8456	-0.11	1.04976e-50	-0.0112232
1272.53	-36360.1	-14569.6	11.8422	-0.11	-3.96284e-50	-0.00622324
1272.54	-36360	-14569.4	11.8397	-0.11	1.45631e-49	-0.00238249
1272.56	-36359.9	-14569.2	11.8403	-0.11	-6.55355e-49	-0.000627202
1272.58	-36359.8	-14569	11.8391	-0.11	2.4702e-48	0.000311268
1272.59	-36359.8	-14568.8	11.8354	-0.11	-9.01099e-48	0.00174484
1272.61	-36359.7	-14568.7	11.8317	-0.11	3.9174e-47	0.00461831
1272.63	-36359.6	-14568.5	11.8297	-0.11	-1.47466e-46	0.00759082
1272.64	-36359.5	-14568.3	11.83	-0.11	5.32976e-46	0.00932071
1272.66	-36359.5	-14568.1	11.8302	-0.11	-2.25748e-45	0.00988618
1272.68	-36359.4	-14567.9	11.8287	-0.11	8.48864e-45	0.00978196
1272.69	-36359.3	-14567.7	11.825	-0.11	-3.03213e-44	0.00980944
1272.71	-36359.3	-14567.5	11.8213	-0.110001	1.25833e-43	0.00980145
1272.73	-36359.2	-14567.3	11.8197	-0.109997	-4.72707e-43	0.00980805
1272.75	-36359.1	-14567.1	11.8203	-0.110012	1.66308e-42	0.00979067
1272.76	-36359.1	-14567	11.8182	-0.109952	-6.78884e-42	0.00985764
1272.78	-36359	-14566.8	11.8147	-0.110181	2.54817e-41	0.00960237
1272.8	-36358.9	-14566.6	11.811	-0.109374	-8.78652e-41	0.0112967
1272.81	-36358.8	-14566.4	11.8097	-0.115228	3.53816e-40	0.0184831
1272.83	-36358.8	-14566.2	11.8104	-0.131688	-1.32705e-39	0.0339102
1272.85	-36358.7	-14566	11.8079	-0.15834	4.4508e-39	0.0569794
1272.87	-36358.6	-14565.9	11.8042	-0.183715	-1.77181e-38	0.0807859
1272.88	-36358.5	-14565.7	11.801	-0.20433	6.64112e-38	0.101201
1272.9	-36358.5	-14565.5	11.7974	-0.222747	-2.13912e-37	0.119401
1272.92	-36358.4	-14565.3	11.7944	-0.237551	8.43255e-37	0.13264
1272.93	-36358.3	-14565.1	11.788	-0.245188	-3.15883e-36	0.142048
1272.95	-36358.2	-14564.9	11.7841	-0.252323	9.54217e-36	0.147673
1272.97	-36358.2	-14564.7	11.7778	-0.255936	-3.72984e-35	0.147804
1272.98	-36358.1	-14564.5	11.7738	-0.262244	1.39645e-34	0.137283
1273	-36358	-14564.3	11.7704	-0.266298	-3.75089e-34	0.0982055
1273.02	-36358	-14564.2	11.767	-0.269748	1.45533e-33	0.0293557
1273.03	-36357.9	-14564	11.764	-0.270065	-5.44612e-33	-0.0629933
1273.05	-36357.8	-14563.8	11.757	-0.269992	1.09745e-32	-0.170237
1273.07	-36357.8	-14563.6	11.7536	-0.270002	-4.23031e-32	-0.27368
1273.09	-36357.7	-14563.4	11.747	-0.269999	1.58237e-31	-0.391877
1273.1	-36357.6	-14563.2	11.7433	-0.27	0	-0.539216
1273.12	-36357.5	-14563.1	11.7367	-0.27	0	-0.694989
1273.14	-36357.4	-14562.8	11.7333	-0.27	0	-0.842048
1273.15	-36357.4	-14562.7	11.7298	-0.27	-3.64383e-29	-0.975467
1273.17	-36357.3	-14562.5	11.7265	-0.27	1.38987e-28	-1.08216
1273.19	-36357.2	-14562.3	11.723	-0.27	-5.19121e-28	-1.18629
1273.2	-36357.2	-14562.1	11.7161	-0.27	4.06206e-27	-1.30213
1273.22	-36357.1	-14561.9	11.7127	-0.27	-1.54391e-26	-1.40967
1273.24	-36357	-14561.7	11.7061	-0.27	5.75318e-26	-1.50651
1273.26	-36357	-14561.6	11.7023	-0.27	-3.32832e-25	-1.58917
1273.27	-36356.9	-14561.4	11.6958	-0.270001	1.26153e-24	-1.6519
1273.29	-36356.8	-14561.2	11.6928	-0.269995	-4.68476e-24	-1.70798
1273.31	-36356.7	-14561	11.6891	-0.270023	2.38198e-23	-1.7598
1273.32	-36356.7	-14560.8	11.6861	-0.269912	-9.00834e-23	-1.80418
1273.34	-36356.6	-14560.6	11.6817	-0.270324	3.32997e-22	-1.85091
1273.36	-36356.5	-14560.5	11.6755	-0.268217	-1.57283e-21	-1.90872
1273.38	-36356.5	-14560.3	11.6716	-0.255369	5.93741e-21	-1.97281
1273.39	-36356.4	-14560.1	11.6653	-0.231194	-2.18194e-20	-2.04481
1273.41	-36356.3	-14559.9	11.6622	-0.199589	9.819e-20	-2.11688
1273.43	-36356.2	-14559.7	11.6588	-0.175603	-3.70103e-19	-2.17901
1273.44	-36356.2	-14559.5	11.6555	-0.157715	1.35009e-18	-2.23756
1273.46	-36356.1	-14559.3	11.6517	-0.145682	-5.86933e-18	-2.29303
1273.48	-36356	-14559.2	11.6497	-0.135734	2.20945e-17	-2.34276
1273.49	-36355.9	-14559	11.6503	-0.126879	-7.98543e-17	-2.39095
1273.51	-36355.9	-14558.8	11.6487	-0.119955	3.38232e-16	-2.43134
1273.53	-36355.8	-14558.6	11.6451	-0.114901	-1.27183e-15	-2.45997
1273.55	-36355.7	-14558.4	11.6414	-0.111511	4.54296e-15	-2.48054
1273.56	-36355.7	-14558.2	11.6397	-0.109617	-1.88532e-14	-2.49486
1273.58	-36355.6	-14558	11.64	-0.110387	7.08243e-14	-2.50527
1273.6	-36355.5	-14557.8	11.6402	-0.108307	-2.49175e-13	-2.51488
1273.61	-36355.4	-14557.7	11.6383	-0.104708	1.01715e-12	-2.52278
1273.63	-36355.4	-14557.5	11.6347	-0.101103	-3.81785e-12	-2.52731
1273.65	-36355.3	-14557.3	11.631	-0.0997999	1.31646e-11	-2.52918
1273.66	-36355.2	-14557.1	11.6297	-0.100055	-5.30113e-11	-2.52946
1273.68	-36355.2	-14556.9	11.6304	-0.0999854	1.98829e-10	-2.5294
1273.7	-36355.1	-14556.7	11.6278	-0.100003	-6.66851e-10	-2.52941
1273.71	-36355	-14556.6	11.6243	-0.0999991	2.65465e-09	-2.52941
1273.73	-36354.9	-14556.4	11.6207	-0.1	-9.95021e-09	-2.52942
1273.75	-36354.9	-14556.2	11.6199	-0.1	3.20499e-08	-2.5294
1273.77	-36354.8	-14556	11.62	-0.1	-1.26343e-07	-2.52947
1273.78	-36354.7	-14555.8	11.6203	-0.1	4.73279e-07	-2.52869
1273.8	-36354.7	-14555.6	11.6174	-0.1	-1.42968e-06	-2.52665
1273.82	-36354.6	-14555.5	11.6139	-0.1	5.58832e-06	-2.52342
1273.83	-36354.5	-14555.3	11.6104	-0.1	-2.09227e-05	-2.521
1273.85	-36354.4	-14555.1	11.6099	-0.1	5.61986e-05	-2.51968
1273.87	-36354.4	-14554.9	11.61	-0.1	-0.000218048	-2.51958
1273.88	-36354.3	-14554.7	11.6102	-0.0999999	0.00310582	-2.51966
1273.9	-36354.2	-14554.5	11.6069	-0.1	0.00324412	-2.51861
1273.92	-36354.2	-14554.4	11.6035	-0.0999989	0.00658659	-2.51651
1273.94	-36354.1	-14554.2	11.6001	-0.100004	0.00645467	-2.51325
1273.95	-36354	-14554	11.6	-0.1	0.0133333	-2.5098
1273.97	-36353.9	-14553.8	11.6	-0.103333	0.0133333	-2.50218
1273.99	-36353.9	-14553.6	11.6	-0.12	0.0166667	-2.48366
1274	-36353.8	-14553.4	11.5965	-0.160477	0.0204319	-2.43302
1274.02	-36353.7	-14553.3	11.593	-0.249215	0.0305256	-2.3553
1274.04	-36353.7	-14553.1	11.5863	-0.353031	0.0370396	-2.25513
1274.05	-36353.6	-14552.9	11.579	-0.462679	0.0441682	-2.14953
1274.07	-36353.5	-14552.7	11.5688	-0.564859	0.0507452	-2.05672
1274.09	-36353.4	-14552.5	11.5588	-0.680198	0.0575572	-1.9581
1274.11	-36353.4	-14552.3	11.5479	-0.846285	0.0641454	-1.84423
1274.12	-36353.3	-14552.2	11.534	-1.00871	0.067287	-1.7285
1274.14	-36353.2	-14552	11.5166	-1.16626	0.0702177	-1.62095
1274.16	-36353.2	-14551.8	11.4945	-1.29239	0.0699286	-1.52517
1274.17	-36353.1	-14551.6	11.4714	-1.38945	0.0700164	-1.44567
1274.19	-36353	-14551.4	11.4469	-1.49739	0.0700055	-1.35887
1274.21	-36353	-14551.3	11.4187	-1.61875	0.0699525	-1.25824
1274.22	-36352.9	-14551.1	11.3916	-1.73199	0.0701846	-1.16349
1274.24	-36352.8	-14550.9	11.3608	-1.83046	0.0692186	-1.07696
1274.26	-36352.7	-14550.7	11.3283	-1.90768	0.0653864	-1.00541
1274.28	-36352.7	-14550.5	11.295	-1.96662	0.0622033	-0.949677
1274.29	-36352.6	-14550.3	11.2608	-2.02404	0.058733	-0.897741
1274.31	-36352.5	-14550.2	11.2262	-2.07584	0.0553362	-0.849372
1274.33	-36352.5	-14550	11.192	-2.11691	0.051729	-0.808008
1274.34	-36352.4	-14549.8	11.1542	-2.16426	0.0497467	-0.767391
1274.36	-36352.3	-14549.7	11.1142	-2.22003	0.050055	-0.728907
1274.38	-36352.3	-14549.5	11.0764	-2.27585	0.0500492	-0.69709
1274.39	-36352.2	-14549.3	11.0367	-2.32589	0.0497595	-0.668647
1274.41	-36352.1	-14549.1	10.9969	-2.36823	0.051511	-0.641962
1274.43	-36352	-14548.9	10.9594	-2.40759	0.0551344	-0.614787
1274.45	-36352	-14548.8	10.9177	-2.44885	0.0585677	-0.582108
1274.46	-36351.9	-14548.6	10.8745	-2.49256	0.0618191	-0.547072
1274.48	-36351.8	-14548.4	10.8315	-2.53322	0.0665852	-0.511564
1274.5	-36351.8	-14548.2	10.7862	-2.57593	0.0763863	-0.476329
1274.51	-36351.7	-14548.1	10.7418	-2.60873	0.0845848	-0.447776
1274.53	-36351.6	-14547.9	10.6986	-2.63019	0.090986	-0.428887
1274.55	-36351.6	-14547.7	10.6546	-2.64627	0.0975122	-0.414801
1274.57	-36351.5	-14547.6	10.6035	-2.65776	0.107624	-0.401255
1274.58	-36351.5	-14547.5	10.5856	-2.66301	0.111751	-0.396262
1274.6	-36351.4	-14547.3	10.5315	-2.67293	0.119424	-0.38046
1274.62	-36351.3	-14547.1	10.4697	-2.68022	0.13134	-0.364806
1274.63	-36351.2	-14546.9	10.4292	-2.67993	0.142638	-0.358166
1274.65	-36351.2	-14546.7	10.3782	-2.68001	0.16286	-0.350879
