# Supplementary material for: Extraction of driving behavior primitives considering driver expectation and vehicle dynamics
Source: PLoS One. 2025 Dec 31;20(12):e0340123. doi: 10.1371/journal.pone.0340123 (PMC12755792; doi:10.1371/journal.pone.0340123)
Supplement: S1 File — (ZIP) [file pone.0340123.s001.zip › DataSetForPimitiveExaction-1/straight driving/c112_s_2.xlsx]

## Sheet: Sheet1
1275.96	-36346.8	-14536.5	6.62531	-2.94882	-0.169734	2.88647
1275.98	-36346.7	-14536.3	6.57599	-2.94539	-0.154642	2.90276
1275.99	-36346.7	-14536.2	6.52471	-2.94273	-0.135141	2.91694
1276.01	-36346.6	-14536.1	6.47205	-2.94536	-0.110038	2.93221
1276.03	-36346.6	-14536	6.42444	-2.95393	-0.0873037	2.9475
1276.04	-36346.6	-14535.9	6.37515	-2.96434	-0.0630043	2.96243
1276.06	-36346.5	-14535.8	6.32264	-2.97503	-0.0397069	2.97495
1276.08	-36346.5	-14535.7	6.27355	-2.98335	-0.0231008	2.98496
1276.1	-36346.4	-14535.6	6.22166	-2.98995	-0.0115177	2.99514
1276.11	-36346.4	-14535.6	6.16981	-2.99685	-0.00138708	3.0049
1276.13	-36346.3	-14535.5	6.1206	-3.00377	0.00876074	3.01243
1276.15	-36346.3	-14535.4	6.06851	-3.00876	0.0176503	3.01791
1276.16	-36346.3	-14535.3	6.01689	-3.01194	0.0218347	3.02158
1276.18	-36346.2	-14535.2	5.96766	-3.01521	0.0271833	3.02484
1276.2	-36346.2	-14535.1	5.91536	-3.01901	0.0325352	3.02764
1276.21	-36346.1	-14535	5.86398	-3.02022	0.0337795	3.02918
1276.23	-36346.1	-14534.9	5.81474	-3.01994	0.0312815	3.02946
1276.25	-36346	-14534.8	5.76213	-3.02001	0.0279241	3.0294
1276.26	-36346	-14534.7	5.71143	-3.02	0.0221159	3.02941
1276.28	-36346	-14534.6	5.65928	-3.02	0.0152972	3.02941
1276.3	-36345.9	-14534.5	5.60558	-3.02	0.00831838	3.02942
1276.32	-36345.9	-14534.5	5.55491	-3.02001	0.00158973	3.0294
1276.33	-36345.8	-14534.4	5.50542	-3.01996	-0.00526031	3.02946
1276.35	-36345.8	-14534.3	5.45262	-3.02013	-0.00967908	3.02869
1276.37	-36345.8	-14534.2	5.40198	-3.01763	-0.0100805	3.02507
1276.38	-36345.7	-14534.1	5.35242	-3.00914	-0.00997885	3.01577
1276.4	-36345.7	-14534	5.29956	-2.98986	-0.0100034	2.99543
1276.42	-36345.7	-14534	5.24888	-2.95758	-0.00999993	2.9667
1276.43	-36345.6	-14533.9	5.20251	-2.92106	-0.00999683	2.93254
1276.45	-36345.6	-14533.8	5.14969	-2.8824	-0.0100069	2.89243
1276.47	-36345.6	-14533.7	5.10268	-2.83932	-0.00997336	2.84919
1276.49	-36345.5	-14533.6	5.05607	-2.78728	-0.0100997	2.79464
1276.5	-36345.5	-14533.6	5.01	-2.70667	-0.00666667	2.72222
1276.52	-36345.5	-14533.5	4.96333	-2.62	-0.00333333	2.6427
1276.54	-36345.4	-14533.4	4.92	-2.53	0	2.561
1276.55	-36345.4	-14533.3	4.87412	-2.44494	-2.42307e-05	2.47319
1276.57	-36345.4	-14533.3	4.83437	-2.35841	6.47783e-06	2.39048
1276.59	-36345.3	-14533.2	4.79429	-2.27084	-1.68051e-06	2.30048
1276.61	-36345.3	-14533.1	4.75581	-2.16458	8.3396e-07	2.20195
1276.62	-36345.3	-14533	4.72286	-2.0688	-2.22853e-07	2.10823
1276.64	-36345.2	-14533	4.68923	-1.97664	5.74371e-08	2.02279
1276.66	-36345.2	-14532.9	4.65383	-1.90075	-2.13838e-08	1.94351
1276.67	-36345.2	-14532.8	4.6213	-1.83096	5.71147e-09	1.87609
1276.69	-36345.1	-14532.7	4.59104	-1.75589	-1.46118e-09	1.808
1276.71	-36345.1	-14532.7	4.55996	-1.68139	4.83709e-10	1.73905
1276.72	-36345.1	-14532.6	4.53378	-1.62174	-1.29127e-10	1.67468
1276.74	-36345	-14532.5	4.50731	-1.54798	3.27563e-11	1.59659
1276.76	-36345	-14532.5	4.48292	-1.43557	-1.01701e-11	1.47843
1276.78	-36345	-14532.4	4.46046	-1.26358	2.71548e-12	1.32716
1276.79	-36344.9	-14532.3	4.44119	-1.06362	-6.90088e-13	1.13861
1276.81	-36344.9	-14532.3	4.4247	-0.853281	2.41649e-13	0.941461
1276.83	-36344.9	-14532.2	4.41312	-0.676506	-1.99064e-13	0.76559
1276.84	-36344.8	-14532.1	4.40252	-0.505423	5.41975e-13	0.602568
1276.86	-36344.8	-14532	4.39492	-0.355015	-2.30157e-12	0.462396
1276.88	-36344.8	-14532	4.39081	-0.249431	8.65037e-12	0.357858
1276.89	-36344.7	-14531.9	4.3849	-0.163477	-3.12608e-11	0.275313
1276.91	-36344.7	-14531.8	4.38159	-0.100453	1.32408e-10	0.213947
1276.93	-36344.7	-14531.8	4.37971	-0.0586355	-4.97883e-10	0.173446
1276.94	-36344.7	-14531.7	4.38007	-0.0239923	1.77843e-09	0.143871
1276.96	-36344.6	-14531.6	4.37998	0.00169848	-7.38045e-09	0.12337
1276.98	-36344.6	-14531.6	4.38	0.0189786	2.77256e-08	0.109753
1277	-36344.6	-14531.5	4.38	0.0345914	-9.75446e-08	0.0999441
1277.01	-36344.5	-14531.4	4.37998	0.0463679	3.98184e-07	0.0932886
1277.03	-36344.5	-14531.4	4.38008	0.0542545	-1.49457e-06	0.0904576
1277.05	-36344.5	-14531.3	4.37973	0.0592423	5.15354e-06	0.0908348
1277.06	-36344.5	-14531.2	4.38198	0.059898	-2.07523e-05	0.0936046
1277.08	-36344.4	-14531.2	4.38545	0.0619083	7.78355e-05	0.0962538
1277.1	-36344.4	-14531.1	4.38921	0.0656172	-0.000261052	0.0984522
1277.12	-36344.4	-14531	4.39019	0.0692891	0.00221162	0.100594
1277.13	-36344.3	-14531	4.38995	0.0701659	0.00561765	0.10355
1277.15	-36344.3	-14530.9	4.39002	0.0699649	0.0094603	0.106995
1277.17	-36344.3	-14530.8	4.38998	0.0700095	0.00990174	0.111034
1277.18	-36344.2	-14530.7	4.39007	0.0699975	0.012377	0.117395
1277.2	-36344.2	-14530.7	4.38979	0.0700005	0.0160277	0.131577
1277.22	-36344.2	-14530.6	4.39267	0.0699999	0.0196212	0.155053
1277.23	-36344.1	-14530.5	4.39603	0.07	0.0200951	0.187993
1277.25	-36344.1	-14530.5	4.39974	0.07	0.0199836	0.23188
1277.27	-36344.1	-14530.4	4.40007	0.07	0.0200044	0.280523
1277.28	-36344.1	-14530.3	4.39999	0.07	0.0199988	0.334127
1277.3	-36344	-14530.3	4.4	0.07	0.0200003	0.394137
1277.32	-36344	-14530.2	4.40003	0.07	0.0199995	0.449059
1277.34	-36344	-14530.1	4.3999	0.07	0.0200018	0.498281
1277.35	-36343.9	-14530.1	4.40333	0.07	0.02	0.544662
1277.37	-36343.9	-14530	4.40667	0.07	0.02	0.587146
1277.39	-36343.9	-14529.9	4.41	0.07	0.02	0.632898
1277.4	-36343.8	-14529.9	4.40998	0.0699998	0.0235803	0.684903
1277.42	-36343.8	-14529.8	4.41	0.0700006	0.026777	0.731272
1277.44	-36343.8	-14529.7	4.41001	0.0699977	0.0265318	0.77004
1277.45	-36343.7	-14529.7	4.40994	0.0700182	0.0228542	0.798918
1277.47	-36343.7	-14529.6	4.41023	0.0699309	0.0197853	0.81239
1277.49	-36343.7	-14529.5	4.41377	0.0702638	0.0203003	0.811822
1277.51	-36343.7	-14529.5	4.41735	0.073969	0.0239619	0.798917
1277.52	-36343.6	-14529.4	4.42021	0.0773341	0.0273119	0.781042
1277.54	-36343.6	-14529.3	4.41995	0.0802057	0.0303009	0.762587
1277.56	-36343.6	-14529.2	4.42001	0.0799321	0.0294002	0.745803
1277.57	-36343.5	-14529.2	4.42003	0.0800175	0.0258429	0.732426
1277.59	-36343.5	-14529.1	4.41987	0.079998	0.0225196	0.720306
1277.61	-36343.5	-14529	4.42072	0.0799893	0.0189914	0.708027
1277.62	-36343.4	-14529	4.42433	0.0800454	0.0157017	0.696894
1277.64	-36343.4	-14528.9	4.42785	0.0798318	0.0123141	0.680666
1277.66	-36343.4	-14528.8	4.43032	0.0809037	0.00871748	0.655746
1277.68	-36343.3	-14528.8	4.4299	0.0845217	0.00581168	0.622559
1277.69	-36343.3	-14528.7	4.43007	0.0880731	0.000818256	0.584232
1277.71	-36343.3	-14528.6	4.42977	0.0903871	-0.0047407	0.548216
1277.73	-36343.3	-14528.6	4.43109	0.0896558	-0.00957687	0.519063
1277.74	-36343.2	-14528.5	4.4348	0.0912375	-0.0136416	0.49219
1277.76	-36343.2	-14528.4	4.4385	0.09492	-0.0147782	0.466481
1277.78	-36343.2	-14528.4	4.44025	0.0984785	-0.0167722	0.444238
1277.8	-36343.1	-14528.3	4.44	0.100229	-0.0180097	0.424349
1277.81	-36343.1	-14528.2	4.43975	0.100013	-0.0218229	0.408727
1277.83	-36343.1	-14528.1	4.4415	0.0997099	-0.0252811	0.396689
1277.85	-36343	-14528.1	4.4452	0.101675	-0.0271286	0.384929
1277.86	-36343	-14528	4.44892	0.105276	-0.024976	0.373427
1277.88	-36343	-14527.9	4.45021	0.10898	-0.020961	0.364676
1277.9	-36342.9	-14527.9	4.45002	0.109911	-0.0200766	0.356788
1277.91	-36342.9	-14527.8	4.44973	0.112013	-0.0180942	0.34991
1277.93	-36342.9	-14527.8	4.45196	0.115121	-0.0144623	0.341856
1277.95	-36342.9	-14527.7	4.45559	0.121427	-0.0110589	0.334186
1277.96	-36342.8	-14527.6	4.45937	0.125568	-0.00759896	0.327429
1277.98	-36342.8	-14527.5	4.45986	0.131499	-0.00443253	0.32266
1278	-36342.8	-14527.5	4.46236	0.135696	-0.000529083	0.317283
1278.02	-36342.7	-14527.4	4.46585	0.141942	-0.000101127	0.311857
1278.03	-36342.7	-14527.3	4.46952	0.145673	0.00237773	0.304754
1278.05	-36342.7	-14527.2	4.46989	0.152239	0.00602767	0.296642
1278.07	-36342.6	-14527.2	4.47264	0.155945	0.00962092	0.288764
1278.08	-36342.6	-14527.1	4.47602	0.162295	0.0100962	0.283085
1278.1	-36342.6	-14527	4.47977	0.166146	0.00998057	0.277317
1278.12	-36342.5	-14527	4.47991	0.172632	0.010016	0.272826
1278.13	-36342.5	-14526.9	4.48285	0.176336	0.00995545	0.268444
1278.15	-36342.5	-14526.8	4.48647	0.179799	0.0100876	0.264916
1278.17	-36342.5	-14526.8	4.48981	0.183089	0.00688393	0.260645
1278.19	-36342.4	-14526.7	4.49313	0.189448	0.00355249	0.253408
1278.2	-36342.4	-14526.6	4.49667	0.203333	0	0.236383
1278.22	-36342.4	-14526.6	4.5	0.23	0	0.20915
1278.24	-36342.3	-14526.5	4.50333	0.266667	0	0.171024
1278.25	-36342.3	-14526.4	4.50698	0.31285	1.91563e-06	0.123458
1278.27	-36342.3	-14526.4	4.51371	0.363096	-5.12125e-07	0.0732185
1278.29	-36342.2	-14526.3	4.52052	0.420324	1.32858e-07	0.0183272
1278.3	-36342.2	-14526.2	4.53126	0.483858	-6.59313e-08	-0.0416986
1278.32	-36342.2	-14526.1	4.54114	0.539461	1.76183e-08	-0.0952721
1278.34	-36342.1	-14526.1	4.55124	0.589006	-4.54086e-09	-0.144019
1278.36	-36342.1	-14526	4.56181	0.633969	1.69056e-09	-0.190987
1278.37	-36342.1	-14525.9	4.57176	0.674058	-4.51538e-10	-0.235804
1278.39	-36342	-14525.9	4.58175	0.722988	1.15518e-10	-0.286177
1278.41	-36342	-14525.8	4.593	0.779433	-3.82391e-11	-0.340017
1278.42	-36342	-14525.7	4.60629	0.826854	1.0201e-11	-0.385779
1278.44	-36341.9	-14525.6	4.62073	0.86504	-2.56189e-12	-0.423111
1278.46	-36341.9	-14525.6	4.63752	0.893414	6.72898e-13	-0.44939
1278.47	-36341.9	-14525.5	4.65129	0.904847	2.80338e-13	-0.460736
1278.49	-36341.8	-14525.4	4.66783	0.901059	-1.76459e-12	-0.46059
1278.51	-36341.8	-14525.3	4.68136	0.887778	8.16727e-12	-0.451836
1278.53	-36341.8	-14525.3	4.69471	0.870827	-3.08407e-11	-0.439737
1278.54	-36341.8	-14525.2	4.70806	0.853582	1.12518e-10	-0.424972
1278.56	-36341.7	-14525.1	4.72358	0.837504	-4.89161e-10	-0.410037
1278.58	-36341.7	-14525.1	4.73908	0.824348	1.8414e-09	-0.396957
1278.59	-36341.6	-14525	4.7524	0.812343	-6.65521e-09	-0.384692
1278.61	-36341.6	-14524.9	4.76641	0.800238	2.81888e-08	-0.372767
1278.63	-36341.6	-14524.8	4.7795	0.789012	-1.05997e-07	-0.3615
1278.64	-36341.5	-14524.8	4.79333	0.774769	3.78619e-07	-0.346029
1278.66	-36341.5	-14524.7	4.80718	0.748327	-1.57126e-06	-0.324196
1278.68	-36341.5	-14524.6	4.82021	0.714681	5.90263e-06	-0.295541
1278.7	-36341.4	-14524.5	4.83443	0.675479	-2.07667e-05	-0.261442
1278.71	-36341.4	-14524.5	4.84621	0.641435	8.47713e-05	-0.228701
1278.73	-36341.4	-14524.4	4.85573	0.614206	-0.000318187	-0.200943
1278.75	-36341.3	-14524.3	4.8663	0.58827	0.00191096	-0.177363
1278.76	-36341.3	-14524.2	4.87645	0.566823	0.00548306	-0.164217
1278.78	-36341.3	-14524.2	4.88671	0.547007	0.00909363	-0.167619
1278.8	-36341.2	-14524.1	4.89474	0.528158	0.0101735	-0.189177
1278.82	-36341.2	-14524	4.90145	0.513422	0.00993427	-0.22254
1278.83	-36341.2	-14523.9	4.90769	0.502971	0.0100866	-0.25883
1278.85	-36341.1	-14523.9	4.9174	0.492249	0.00975747	-0.298932
1278.87	-36341.1	-14523.8	4.92766	0.484813	0.0124372	-0.336021
1278.88	-36341.1	-14523.7	4.93785	0.47796	0.0158315	-0.371047
1278.9	-36341	-14523.6	4.94551	0.474107	0.0195753	-0.40338
1278.92	-36341	-14523.6	4.95223	0.467732	0.0201085	-0.429604
1278.93	-36341	-14523.5	4.9585	0.463869	0.0199711	-0.449905
1278.95	-36340.9	-14523.4	4.96886	0.460282	0.0200057	-0.467622
1278.97	-36340.9	-14523.3	4.97597	0.459923	0.0199956	-0.481304
1278.98	-36340.9	-14523.2	4.98255	0.460031	0.0200117	-0.490358
1279	-36340.8	-14523.2	4.98948	0.459975	0.0199771	-0.497515
1279.02	-36340.8	-14523.1	4.99948	0.460089	0.0200881	-0.500925
1279.04	-36340.8	-14523	5.00629	0.456891	0.0168916	-0.50326
1279.05	-36340.7	-14522.9	5.01333	0.453333	0.0133333	-0.501089
1279.07	-36340.7	-14522.9	5.02	0.45	0.01	-0.497821
1279.09	-36340.7	-14522.8	5.03	0.45	0.01	-0.493464
1279.1	-36340.6	-14522.7	5.03705	0.449994	0.00999367	-0.491195
1279.12	-36340.6	-14522.6	5.04369	0.450002	0.0100017	-0.490172
1279.14	-36340.5	-14522.5	5.05056	0.449999	0.00999956	-0.490203
1279.15	-36340.5	-14522.5	5.06103	0.450005	0.0100002	-0.490188
1279.17	-36340.5	-14522.4	5.0674	0.449983	0.00999994	-0.490215
1279.19	-36340.5	-14522.3	5.07409	0.450063	0.01	-0.490125
1279.21	-36340.4	-14522.2	5.08168	0.44962	0.00999986	-0.488806
1279.22	-36340.4	-14522.2	5.09141	0.446054	0.0100005	-0.486387
1279.24	-36340.3	-14522.1	5.09787	0.442634	0.00999814	-0.483153
1279.26	-36340.3	-14522	5.1048	0.43972	0.0100094	-0.481113
1279.27	-36340.3	-14521.9	5.1122	0.440075	0.00996432	-0.480329
1279.29	-36340.2	-14521.8	5.12195	0.439978	0.0101319	-0.480411
1279.31	-36340.2	-14521.7	5.12858	0.440018	0.00929221	-0.480374
1279.33	-36340.2	-14521.7	5.13529	0.439953	0.00563623	-0.480444
1279.34	-36340.1	-14521.6	5.14205	0.440169	0.00227596	-0.480173
1279.36	-36340.1	-14521.5	5.14915	0.439095	-0.00102503	-0.478673
1279.38	-36340.1	-14521.4	5.15537	0.435483	-0.00532677	-0.476002
1279.39	-36340	-14521.4	5.16367	0.431911	-0.0127029	-0.472892
1279.41	-36340	-14521.3	5.17319	0.429683	-0.0185987	-0.471074
1279.43	-36339.9	-14521.2	5.17926	0.43008	-0.0201342	-0.470522
1279.44	-36339.9	-14521.1	5.18628	0.429997	-0.0201786	-0.470591
1279.46	-36339.9	-14521	5.19316	0.42993	-0.0187056	-0.470646
1279.48	-36339.8	-14521	5.19984	0.430285	-0.015092	-0.470242
1279.49	-36339.8	-14520.9	5.20636	0.428559	-0.0115014	-0.468548
1279.51	-36339.8	-14520.8	5.21536	0.424888	-0.00946786	-0.465642
1279.53	-36339.7	-14520.7	5.22377	0.421313	-0.0114913	-0.462324
1279.55	-36339.7	-14520.6	5.23043	0.419772	-0.0155159	-0.458966
1279.56	-36339.7	-14520.5	5.23697	0.420065	-0.016879	-0.455498
1279.58	-36339.6	-14520.5	5.24588	0.419977	-0.016718	-0.45284
1279.6	-36339.6	-14520.4	5.25442	0.420025	-0.0162816	-0.451237
1279.61	-36339.6	-14520.3	5.26096	0.419914	-0.019176	-0.450992
1279.63	-36339.5	-14520.2	5.26761	0.420319	-0.0182971	-0.450436
1279.65	-36339.5	-14520.1	5.27459	0.417849	-0.0143418	-0.448526
1279.66	-36339.4	-14520.1	5.28141	0.414329	-0.0107036	-0.445371
1279.68	-36339.4	-14520	5.28799	0.410719	-0.00990532	-0.442779
1279.7	-36339.4	-14519.9	5.29501	0.409858	-0.00979587	-0.44135
1279.72	-36339.3	-14519.8	5.3018	0.410068	-0.0124268	-0.441101
1279.73	-36339.3	-14519.8	5.30839	0.409869	-0.0158343	-0.441322
1279.75	-36339.3	-14519.6	5.31542	0.410367	-0.0195744	-0.439015
1279.77	-36339.2	-14519.6	5.3222	0.402986	-0.0201098	-0.428112
1279.78	-36339.2	-14519.5	5.32873	0.377052	-0.0199668	-0.402825
1279.8	-36339.1	-14519.4	5.336	0.329459	-0.0200172	-0.360708
1279.82	-36339.1	-14519.3	5.33968	0.279152	-0.019951	-0.312801
1279.84	-36339.1	-14519.3	5.34292	0.229226	-0.0201788	-0.265053
1279.85	-36339	-14519.1	5.34644	0.17955	-0.0168938	-0.215223
1279.87	-36339	-14519.1	5.34989	0.132538	-0.0135437	-0.171274
1279.89	-36339	-14519	5.35003	0.0923256	-0.0101079	-0.130856
1279.9	-36338.9	-14518.9	5.35	0.0533333	-0.01	-0.0936819
1279.92	-36338.9	-14518.8	5.35	0.0233333	-0.01	-0.0642702
1279.94	-36338.8	-14518.8	5.35	0	-0.01	-0.040305
1279.95	-36338.8	-14518.6	5.35	-0.0210037	-0.00999953	-0.0207835
1279.97	-36338.8	-14518.6	5.35	-0.0340207	-0.0100001	-0.00699304
1279.99	-36338.7	-14518.5	5.35	-0.0436627	-0.00999997	0.00153848
1280	-36338.7	-14518.4	5.35	-0.047291	-0.01	0.00824197
1280.02	-36338.7	-14518.3	5.35	-0.0539068	-0.01	0.0125162
1280.04	-36338.6	-14518.2	5.35	-0.0571447	-0.01	0.0166592
1280.06	-36338.6	-14518.2	5.35	-0.0598747	-0.01	0.0173934
1280.07	-36338.6	-14518.1	5.35001	-0.0559859	-0.01	0.0158561
1280.09	-36338.5	-14518	5.34997	-0.0526516	-0.01	0.0125501
1280.11	-36338.5	-14517.9	5.35013	-0.0497141	-0.01	0.0105294
1280.12	-36338.4	-14517.8	5.34946	-0.0500763	-0.01	0.00973949
1280.14	-36338.4	-14517.7	5.34581	-0.0499806	-0.01	0.00982324
1280.16	-36338.4	-14517.7	5.34218	-0.050006	-0.01	0.00978385
1280.17	-36338.3	-14517.6	5.33973	-0.0499984	-0.01	0.00983442
1280.19	-36338.3	-14517.5	5.34007	-0.0500004	-0.01	0.00717764
1280.21	-36338.2	-14517.4	5.33998	-0.0499999	-0.01	-0.00678621
1280.23	-36338.2	-14517.3	5.34001	-0.05	-0.01	-0.0382729
1280.24	-36338.2	-14517.3	5.34	-0.05	-0.01	-0.0885392
1280.26	-36338.1	-14517.2	5.34	-0.05	-0.01	-0.15592
1280.28	-36338.1	-14517.1	5.34002	-0.05	-0.01	-0.24237
1280.29	-36338.1	-14517	5.33994	-0.05	-0.01	-0.366383
1280.31	-36338	-14516.9	5.34025	-0.05	-0.01	-0.514426
1280.33	-36338	-14516.8	5.3387	-0.05	-0.01	-0.650424
1280.35	-36338	-14516.8	5.335	-0.05	-0.01	-0.772476
1280.36	-36337.9	-14516.7	5.3313	-0.05	-0.01	-0.874255
1280.38	-36337.9	-14516.6	5.32975	-0.05	-0.00999999	-0.96325
1280.4	-36337.8	-14516.5	5.33006	-0.05	-0.01	-1.05728
1280.41	-36337.8	-14516.4	5.32998	-0.05	-0.0099999	-1.15175
1280.43	-36337.8	-14516.3	5.33	-0.0500001	-0.0100004	-1.23873
1280.45	-36337.7	-14516.2	5.33	-0.0499996	-0.00999866	-1.32282
1280.46	-36337.7	-14516.2	5.33	-0.0500016	-0.0100054	-1.39601
1280.48	-36337.7	-14516.1	5.32999	-0.0499939	-0.00997977	-1.45692
1280.5	-36337.6	-14516	5.33002	-0.0500205	-0.0100679	-1.51252
1280.51	-36337.6	-14515.9	5.32992	-0.0499183	-0.00972985	-1.55844
1280.53	-36337.6	-14515.8	5.33031	-0.0503064	-0.012185	-1.60218
1280.55	-36337.5	-14515.7	5.32761	-0.0476068	-0.015812	-1.65503
1280.57	-36337.5	-14515.7	5.32414	-0.0441398	-0.0194646	-1.71546
1280.58	-36337.4	-14515.6	5.32054	-0.0405413	-0.0201301	-1.7757
1280.6	-36337.4	-14515.5	5.3199	-0.0399021	-0.0199743	-1.83465
1280.62	-36337.4	-14515.4	5.32003	-0.0400264	-0.0200072	-1.88339
1280.63	-36337.3	-14515.3	5.31999	-0.039993	-0.0199972	-1.9261
1280.65	-36337.3	-14515.3	5.32	-0.0400012	-0.0200031	-1.96727
1280.67	-36337.3	-14515.2	5.32	-0.0399997	-0.0199892	-2.00001
1280.68	-36337.2	-14515.1	5.32	-0.0400001	-0.02004	-2.02476
1280.7	-36337.2	-14515	5.32	-0.04	-0.0199195	-2.04273
1280.72	-36337.1	-14514.9	5.32	-0.04	-0.0230894	-2.05398
1280.74	-36337.1	-14514.9	5.32001	-0.04	-0.0265472	-2.06068
1280.75	-36337.1	-14514.8	5.32	-0.04	-0.0266667	-2.06536
1280.77	-36337	-14514.7	5.32	-0.04	-0.0233333	-2.06754
1280.79	-36337	-14514.6	5.31667	-0.04	-0.02	-2.06863
1280.8	-36337	-14514.5	5.31311	-0.04	-0.0200222	-2.06743
1280.82	-36336.9	-14514.4	5.30991	-0.04	-0.0199947	-2.06518
1280.84	-36336.9	-14514.4	5.31002	-0.04	-0.0199992	-2.06192
1280.86	-36336.8	-14514.3	5.30999	-0.04	-0.0200174	-2.05965
1280.87	-36336.8	-14514.2	5.31	-0.04	-0.0199311	-2.05752
1280.89	-36336.8	-14514.1	5.31	-0.04	-0.0202638	-2.05512
1280.91	-36336.7	-14514	5.31	-0.04	-0.0239691	-2.05038
1280.92	-36336.7	-14513.9	5.31	-0.04	-0.027334	-2.04606
1280.94	-36336.7	-14513.9	5.31	-0.04	-0.0302058	-2.04181
1280.96	-36336.6	-14513.8	5.31001	-0.04	-0.0299319	-2.03844
1280.97	-36336.6	-14513.7	5.30996	-0.04	-0.0300182	-2.03522
1280.99	-36336.6	-14513.6	5.31013	-0.04	-0.0299954	-2.03382
1281.01	-36336.5	-14513.5	5.30928	-0.04	-0.0300014	-2.03782
1281.03	-36336.5	-14513.4	5.30567	-0.04	-0.0299996	-2.0484
1281.04	-36336.4	-14513.4	5.30215	-0.04	-0.0300001	-2.06347
1281.06	-36336.4	-14513.3	5.29968	-0.04	-0.03	-2.07712
1281.08	-36336.4	-14513.2	5.30008	-0.04	-0.03	-2.08516
1281.09	-36336.3	-14513.1	5.29998	-0.04	-0.03	-2.09205
1281.11	-36336.3	-14513	5.30001	-0.04	-0.03	-2.1036
