# Supplementary material for: Extraction of driving behavior primitives considering driver expectation and vehicle dynamics
Source: PLoS One. 2025 Dec 31;20(12):e0340123. doi: 10.1371/journal.pone.0340123 (PMC12755792; doi:10.1371/journal.pone.0340123)
Supplement: S1 File — (ZIP) [file pone.0340123.s001.zip › DataSetForPimitiveExaction-1/straight driving/c112_s_3.xlsx]

## Sheet: Sheet1
1294.74	-36288.2	-14494.5	9.91648	1.46209	0.179937	-0.540736
1294.76	-36288	-14494.6	9.94355	1.45858	0.18018	-0.542298
1294.78	-36287.8	-14494.6	9.96599	1.4554	0.179112	-0.543944
1294.8	-36287.7	-14494.7	9.99022	1.45159	0.174187	-0.545997
1294.81	-36287.5	-14494.7	10.0145	1.44995	0.165381	-0.548986
1294.83	-36287.3	-14494.8	10.0374	1.44878	0.155606	-0.551724
1294.85	-36287.2	-14494.9	10.0618	1.445	0.143529	-0.553945
1294.86	-36287	-14494.9	10.0855	1.44122	0.129701	-0.556017
1294.88	-36286.9	-14495	10.1107	1.44005	0.114893	-0.559379
1294.9	-36286.7	-14495	10.1364	1.43838	0.0972859	-0.56345
1294.91	-36286.5	-14495.1	10.1626	1.43471	0.0798196	-0.56742
1294.93	-36286.4	-14495.1	10.1868	1.43103	0.0653634	-0.57047
1294.95	-36286.2	-14495.2	10.2134	1.43007	0.0517313	-0.574034
1294.96	-36286	-14495.3	10.2389	1.42807	0.037829	-0.576657
1294.98	-36285.9	-14495.3	10.2615	1.42456	0.0261256	-0.57872
1295	-36285.7	-14495.4	10.2861	1.42073	0.0207532	-0.581012
1295.02	-36285.5	-14495.4	10.3099	1.42008	0.017687	-0.583302
1295.03	-36285.4	-14495.5	10.333	1.41786	0.014391	-0.584815
1295.05	-36285.2	-14495.5	10.3575	1.4142	0.0105968	-0.584921
1295.07	-36285	-14495.6	10.3813	1.41046	0.00985133	-0.585755
1295.08	-36284.9	-14495.7	10.4044	1.41015	0.0100442	-0.586876
1295.1	-36284.7	-14495.7	10.429	1.40739	0.00997631	-0.588095
1295.12	-36284.5	-14495.8	10.4526	1.40394	0.0100647	-0.588276
1295.13	-36284.4	-14495.8	10.4758	1.4004	0.00976486	-0.588207
1295.15	-36284.2	-14495.9	10.5005	1.3999	0.0128633	-0.588288
1295.17	-36284	-14496	10.524	1.40017	0.0162885	-0.587288
1295.19	-36283.9	-14496	10.5472	1.39712	0.0196298	-0.586202
1295.2	-36283.7	-14496.1	10.5719	1.39354	0.023048	-0.584998
1295.22	-36283.5	-14496.1	10.5953	1.39017	0.029565	-0.584993
1295.24	-36283.4	-14496.2	10.6186	1.38694	0.0363397	-0.583019
1295.25	-36283.2	-14496.2	10.6433	1.38	0.04	-0.577342
1295.27	-36283	-14496.3	10.6667	1.37	0.04	-0.568627
1295.29	-36282.9	-14496.4	10.69	1.36	0.04	-0.557734
1295.31	-36282.7	-14496.4	10.7148	1.34582	0.0364461	-0.544983
1295.32	-36282.5	-14496.5	10.7379	1.33259	0.0331164	-0.531906
1295.34	-36282.4	-14496.5	10.7579	1.3191	0.0299127	-0.517565
1295.36	-36282.2	-14496.6	10.779	1.30091	0.0300419	-0.498604
1295.37	-36282	-14496.7	10.7993	1.27678	0.0299944	-0.475302
1295.39	-36281.8	-14496.7	10.8227	1.24619	0.0299806	-0.448767
1295.41	-36281.7	-14496.8	10.8436	1.21486	0.0301285	-0.421497
1295.42	-36281.4	-14496.8	10.8635	1.18907	0.0294908	-0.399329
1295.44	-36281.3	-14496.9	10.8837	1.16602	0.0265349	-0.378797
1295.46	-36281.1	-14497	10.905	1.14577	0.0260828	-0.359413
1295.47	-36280.9	-14497	10.9239	1.12942	0.0230277	-0.340933
1295.49	-36280.8	-14497.1	10.9415	1.10665	0.0232983	-0.320552
1295.51	-36280.6	-14497.1	10.9619	1.07336	0.0239624	-0.299197
1295.53	-36280.4	-14497.2	10.9789	1.04054	0.0279006	-0.283724
1295.54	-36280.3	-14497.3	10.9988	1.01295	0.0302321	-0.274606
1295.56	-36280.1	-14497.3	11.0161	0.993746	0.0299344	-0.269829
1295.58	-36279.9	-14497.4	11.0316	0.978231	0.0300042	-0.267421
1295.59	-36279.7	-14497.4	11.0447	0.966117	0.0300478	-0.266666
1295.61	-36279.5	-14497.5	11.0601	0.955613	0.0297737	-0.267791
1295.63	-36279.3	-14497.6	11.0767	0.947098	0.0310893	-0.269161
1295.64	-36279.2	-14497.6	11.0942	0.940186	0.0347987	-0.269577
1295.66	-36279	-14497.7	11.1098	0.935097	0.0384906	-0.26973
1295.68	-36278.8	-14497.8	11.124	0.930224	0.0402698	-0.269127
1295.7	-36278.7	-14497.8	11.1417	0.925005	0.0399362	-0.268066
1295.71	-36278.5	-14497.9	11.1592	0.919754	0.040013	-0.266253
1295.73	-36278.3	-14498	11.1739	0.914984	0.0400147	-0.264729
1295.75	-36278.1	-14498	11.1872	0.909533	0.0399325	-0.262539
1295.76	-36277.9	-14498.1	11.203	0.904728	0.0402799	-0.258981
1295.78	-36277.7	-14498.1	11.2197	0.899364	0.0382699	-0.254644
1295.8	-36277.6	-14498.2	11.2373	0.894668	0.0345971	-0.249266
1295.82	-36277.4	-14498.3	11.2523	0.888887	0.0308917	-0.244482
1295.83	-36277.2	-14498.3	11.2651	0.884672	0.029808	-0.239314
1295.85	-36277	-14498.4	11.2793	0.878645	0.0300235	-0.235122
1295.87	-36276.8	-14498.5	11.2924	0.874311	0.0300698	-0.2318
1295.88	-36276.7	-14498.5	11.3085	0.868913	0.0296968	-0.229456
1295.9	-36276.5	-14498.6	11.3232	0.861582	0.0323925	-0.226343
1295.92	-36276.3	-14498.7	11.3396	0.854981	0.0358604	-0.223506
1295.93	-36276.1	-14498.7	11.3533	0.847911	0.0394585	-0.224542
1295.95	-36276	-14498.8	11.3703	0.844131	0.0400983	-0.230449
1295.97	-36275.7	-14498.8	11.3845	0.837667	0.0399723	-0.240937
1295.98	-36275.6	-14498.9	11.3975	0.834103	0.0400118	-0.251809
1296	-36275.4	-14499	11.4117	0.827421	0.0399857	-0.264221
1296.02	-36275.2	-14499	11.4251	0.823627	0.0400511	-0.278173
1296.04	-36275	-14499.1	11.4384	0.82043	0.0398101	-0.295078
1296.05	-36274.9	-14499.1	11.4525	0.816869	0.0431292	-0.315819
1296.07	-36274.6	-14499.2	11.4659	0.813526	0.0463678	-0.333487
1296.09	-36274.5	-14499.3	11.4792	0.810205	0.0530023	-0.3488
1296.1	-36274.3	-14499.3	11.4933	0.806667	0.0566667	-0.363834
1296.12	-36274.1	-14499.4	11.5067	0.803333	0.06	-0.381264
1296.14	-36273.9	-14499.5	11.52	0.8	0.06	-0.404139
1296.15	-36273.7	-14499.5	11.5341	0.800015	0.0635593	-0.431927
1296.17	-36273.5	-14499.6	11.5474	0.800026	0.0668822	-0.457809
1296.19	-36273.4	-14499.7	11.5608	0.79988	0.0700879	-0.479455
1296.21	-36273.2	-14499.7	11.575	0.796235	0.0699564	-0.500137
1296.22	-36273	-14499.8	11.5882	0.792893	0.0700117	-0.519923
1296.24	-36272.8	-14499.9	11.6016	0.789844	0.0699969	-0.544668
1296.26	-36272.6	-14499.9	11.6158	0.790058	0.0700017	-0.575392
1296.27	-36272.4	-14500	11.629	0.789985	0.0699976	-0.610006
1296.29	-36272.3	-14500.1	11.6425	0.790004	0.0700078	-0.651865
1296.31	-36272.1	-14500.1	11.6566	0.789999	0.0699606	-0.699512
1296.33	-36271.8	-14500.2	11.6697	0.789997	0.0701489	-0.742598
1296.34	-36271.7	-14500.3	11.6833	0.79001	0.0693976	-0.779627
1296.36	-36271.5	-14500.3	11.6974	0.78995	0.0656371	-0.811153
1296.38	-36271.3	-14500.4	11.7105	0.790189	0.0622064	-0.833728
1296.39	-36271.1	-14500.5	11.7241	0.789205	0.0597403	-0.849144
1296.41	-36270.9	-14500.5	11.7381	0.785448	0.0600774	-0.856812
1296.43	-36270.7	-14500.6	11.7513	0.78197	0.0599794	-0.859203
1296.44	-36270.6	-14500.7	11.765	0.779759	0.0600051	-0.860979
1296.46	-36270.4	-14500.7	11.7788	0.779965	0.0599985	-0.862549
1296.48	-36270.2	-14500.8	11.7924	0.780401	0.0600004	-0.864192
1296.49	-36270	-14500.9	11.8044	0.777923	0.0599999	-0.862991
1296.51	-36269.8	-14500.9	11.816	0.767964	0.06	-0.856638
1296.53	-36269.6	-14501	11.8295	0.750915	0.06	-0.844877
1296.55	-36269.4	-14501.1	11.8435	0.731168	0.06	-0.83096
1296.56	-36269.2	-14501.1	11.8557	0.715617	0.06	-0.818618
1296.58	-36269	-14501.2	11.8648	0.704977	0.06	-0.807993
1296.6	-36268.9	-14501.3	11.8773	0.692458	0.06	-0.797234
1296.61	-36268.6	-14501.3	11.8912	0.680574	0.06	-0.787411
1296.63	-36268.5	-14501.4	11.9047	0.670233	0.06	-0.781543
1296.65	-36268.3	-14501.5	11.9165	0.664496	0.06	-0.777177
1296.66	-36268.1	-14501.5	11.9265	0.659036	0.06	-0.77349
1296.68	-36267.9	-14501.6	11.9364	0.654252	0.06	-0.769533
1296.7	-36267.7	-14501.7	11.9469	0.651104	0.06	-0.765643
1296.72	-36267.5	-14501.7	11.9571	0.647591	0.06	-0.762422
1296.73	-36267.3	-14501.8	11.967	0.644416	0.06	-0.75907
1296.75	-36267.1	-14501.9	11.9775	0.640591	0.06	-0.756433
1296.77	-36266.9	-14501.9	11.9878	0.639854	0.06	-0.755038
1296.78	-36266.7	-14502	11.9973	0.64004	0.06	-0.754868
1296.8	-36266.6	-14502.1	12.0108	0.639989	0.0599999	-0.754913
1296.82	-36266.3	-14502.1	12.0243	0.640017	0.0600003	-0.754883
1296.84	-36266.2	-14502.2	12.0378	0.639943	0.0599989	-0.754965
1296.85	-36266	-14502.3	12.0488	0.640153	0.060003	-0.754003
1296.87	-36265.7	-14502.4	12.0588	0.637117	0.0599884	-0.751954
1296.89	-36265.6	-14502.4	12.0688	0.633727	0.0600434	-0.748772
1296.9	-36265.4	-14502.5	12.0794	0.630197	0.0599125	-0.745311
1296.92	-36265.2	-14502.6	12.0894	0.626899	0.0631162	-0.741059
1296.94	-36265	-14502.6	12.0994	0.620607	0.0664471	-0.733712
1296.95	-36264.8	-14502.7	12.11	0.606667	0.07	-0.721133
1296.97	-36264.6	-14502.8	12.12	0.59	0.07	-0.705882
1296.99	-36264.4	-14502.8	12.13	0.573333	0.07	-0.689542
1297	-36264.2	-14502.9	12.1406	0.555703	0.070106	-0.672147
1297.02	-36264	-14503	12.1505	0.538826	0.0735442	-0.653556
1297.04	-36263.8	-14503	12.1571	0.515201	0.0768937	-0.63261
1297.06	-36263.6	-14503.1	12.1641	0.490398	0.0801786	-0.608423
1297.07	-36263.4	-14503.2	12.171	0.467756	0.079952	-0.588184
1297.09	-36263.3	-14503.2	12.1813	0.451392	0.0800134	-0.569749
1297.11	-36263.1	-14503.3	12.1914	0.43338	0.079989	-0.551065
1297.12	-36262.8	-14503.4	12.1979	0.412544	0.0800257	-0.52962
1297.14	-36262.7	-14503.5	12.204	0.384459	0.0799089	-0.50232
1297.16	-36262.5	-14503.5	12.2081	0.353153	0.0805053	-0.470909
1297.17	-36262.2	-14503.6	12.2142	0.327619	0.0842765	-0.442631
1297.19	-36262.1	-14503.7	12.2182	0.304946	0.0870493	-0.417967
1297.21	-36261.9	-14503.7	12.2245	0.283444	0.0857314	-0.394116
1297.23	-36261.7	-14503.8	12.2284	0.259297	0.0830102	-0.37085
1297.24	-36261.5	-14503.9	12.2347	0.231003	0.0834003	-0.343039
1297.26	-36261.3	-14503.9	12.238	0.19842	0.0833774	-0.310915
1297.28	-36261.1	-14504	12.2401	0.163999	0.0830813	-0.275425
1297.29	-36260.9	-14504.1	12.2409	0.118499	0.0844508	-0.231975
1297.31	-36260.7	-14504.2	12.2448	0.066309	0.0873254	-0.18455
1297.33	-36260.5	-14504.2	12.2482	0.022685	0.0853134	-0.142697
1297.35	-36260.3	-14504.3	12.2505	-0.0139358	0.0827512	-0.106383
1297.36	-36260.1	-14504.4	12.2486	-0.0431586	0.084962	-0.0764821
1297.38	-36259.9	-14504.4	12.2451	-0.067219	0.0869825	-0.0548605
1297.4	-36259.7	-14504.5	12.2414	-0.0824541	0.0866131	-0.0390047
1297.41	-36259.5	-14504.6	12.2397	-0.0906476	0.0865882	-0.0297855
1297.43	-36259.3	-14504.6	12.24	-0.0951968	0.0870372	-0.0246947
1297.45	-36259.2	-14504.7	12.2402	-0.0988171	0.0847507	-0.0215256
1297.46	-36258.9	-14504.8	12.2383	-0.0999939	0.0830423	-0.0194087
1297.48	-36258.7	-14504.9	12.2347	-0.101638	0.0833213	-0.0173469
1297.5	-36258.6	-14504.9	12.231	-0.105489	0.0836455	-0.0143615
1297.51	-36258.3	-14505	12.2298	-0.108822	0.0811008	-0.0109127
1297.53	-36258.1	-14505.1	12.23	-0.112154	0.0797657	-0.00773897
1297.55	-36258	-14505.1	12.2302	-0.115567	0.0799883	-0.00422058
1297.57	-36257.7	-14505.2	12.2278	-0.119284	0.0802563	-0.00157516
1297.58	-36257.6	-14505.3	12.2244	-0.120236	0.0778134	-0.000275496
1297.6	-36257.4	-14505.3	12.2206	-0.119726	0.0742055	0.000759235
1297.62	-36257.2	-14505.4	12.2198	-0.122446	0.0704633	0.00262111
1297.63	-36257	-14505.5	12.2203	-0.125829	0.0701409	0.00578901
1297.65	-36256.8	-14505.6	12.2174	-0.129576	0.067419	0.00839597
1297.67	-36256.6	-14505.6	12.214	-0.130108	0.0638312	0.00970777
1297.68	-36256.4	-14505.7	12.2103	-0.129971	0.0607859	0.00982771
1297.7	-36256.2	-14505.8	12.2101	-0.130005	0.0543862	0.00979981
1297.72	-36256	-14505.9	12.2071	-0.129999	0.0444692	0.00980503
1297.74	-36255.8	-14505.9	12.2038	-0.13	0.0370808	0.00980363
1297.75	-36255.6	-14506	12.2001	-0.13	0.0365682	0.00980396
1297.77	-36255.4	-14506.1	12.1999	-0.13	0.0368726	0.00980391
1297.79	-36255.2	-14506.1	12.2001	-0.13	0.0303832	0.00980392
1297.8	-36255	-14506.2	12.1967	-0.13	0.0266667	0.00980392
1297.82	-36254.8	-14506.3	12.1933	-0.13	0.0266667	0.00980392
1297.84	-36254.6	-14506.3	12.19	-0.13	0.0266667	0.00980392
1297.86	-36254.5	-14506.4	12.1901	-0.13	0.0230803	0.00980392
1297.87	-36254.2	-14506.5	12.1899	-0.13	0.019917	0.00980392
1297.89	-36254.1	-14506.5	12.1865	-0.13	0.0200307	0.00980392
1297.91	-36253.9	-14506.6	12.1829	-0.13	0.0199126	0.00980392
1297.92	-36253.6	-14506.7	12.1799	-0.13	0.0203011	0.00980392
1297.94	-36253.5	-14506.8	12.1798	-0.13	0.0235204	0.00980392
1297.96	-36253.3	-14506.8	12.176	-0.13	0.0232888	0.00980392
1297.97	-36253.1	-14506.9	12.1727	-0.13	0.0232506	0.00980392
1297.99	-36252.9	-14507	12.1698	-0.13	0.0237283	0.00980392
1298.01	-36252.7	-14507	12.1702	-0.13	0.02763	0.00980393
1298.03	-36252.5	-14507.1	12.1694	-0.13	0.0303736	0.00980388
1298.04	-36252.3	-14507.2	12.1658	-0.13	0.0293388	0.00980409
1298.06	-36252.1	-14507.2	12.1622	-0.130001	0.0256637	0.00980312
1298.08	-36251.9	-14507.3	12.1597	-0.129996	0.0221679	0.00980694
1298.09	-36251.7	-14507.4	12.1602	-0.130013	0.0198656	0.00979283
1298.11	-36251.5	-14507.5	12.1591	-0.12994	0.0193718	0.00985384
1298.13	-36251.3	-14507.5	12.1555	-0.130226	0.0145631	0.00956789
1298.14	-36251.2	-14507.6	12.1519	-0.129	0.00734021	0.0080404
1298.16	-36250.9	-14507.7	12.1496	-0.125259	0.00132032	0.00519103
1298.18	-36250.7	-14507.7	12.1503	-0.121751	0.000143845	0.00221166
1298.19	-36250.6	-14507.8	12.1488	-0.119737	-0.00145596	0.000483556
1298.21	-36250.4	-14507.9	12.1451	-0.120075	-0.00337628	-8.23371e-05
1298.23	-36250.1	-14507.9	12.1415	-0.11998	-0.00487546	2.19178e-05
1298.25	-36250	-14508	12.1397	-0.120005	-0.00669154	-5.28144e-06
1298.26	-36249.8	-14508.1	12.1403	-0.119999	-0.00834768	1.47857e-06
1298.28	-36249.6	-14508.2	12.1385	-0.12	-0.0103467	-3.93213e-07
1298.3	-36249.4	-14508.2	12.1348	-0.12	-0.00991938	9.2835e-08
1298.31	-36249.2	-14508.3	12.131	-0.12	-0.0100173	-2.5686e-08
1298.33	-36249	-14508.4	12.1301	-0.12	-0.0100142	6.82342e-09
1298.35	-36248.8	-14508.4	12.1281	-0.12	-0.00993169	-1.56955e-09
1298.37	-36248.6	-14508.5	12.1245	-0.12	-0.0102803	4.30264e-10
1298.38	-36248.4	-14508.6	12.1209	-0.12	-0.0080444	-1.14151e-10
1298.4	-36248.2	-14508.6	12.1198	-0.12	-0.00439333	2.53663e-11
1298.42	-36248	-14508.7	12.1203	-0.12	-0.000707977	-6.90256e-12
1298.43	-36247.8	-14508.8	12.1178	-0.12	0.000164754	1.8285e-12
1298.45	-36247.7	-14508.9	12.1142	-0.12	-3.38319e-05	-3.87127e-13
1298.47	-36247.4	-14508.9	12.1106	-0.12	5.02783e-06	1.04727e-13
1298.48	-36247.2	-14509	12.1098	-0.12	1.40884e-05	-2.76918e-14
1298.5	-36247.1	-14509.1	12.1102	-0.12	-4.96194e-05	5.44629e-15
1298.52	-36246.8	-14509.1	12.1073	-0.12	0.000195742	-1.4666e-15
1298.53	-36246.7	-14509.2	12.104	-0.12	-0.00259505	3.86958e-16
1298.55	-36246.5	-14509.3	12.1003	-0.12	-0.00637451	-6.69453e-17
1298.57	-36246.3	-14509.4	12.0999	-0.12	-0.00692104	1.8187e-17
1298.59	-36246.1	-14509.4	12.1002	-0.12	-0.00364566	-5.61389e-18
1298.6	-36245.9	-14509.5	12.0969	-0.12	-0.00322012	2.40002e-18
1298.62	-36245.7	-14509.6	12.0935	-0.12	-0.00642603	-7.08656e-18
1298.64	-36245.5	-14509.6	12.0901	-0.12	-0.00990001	2.59457e-17
1298.65	-36245.3	-14509.7	12.09	-0.12	-0.01	0
1298.67	-36245.1	-14509.8	12.09	-0.12	-0.01	0
1298.69	-36244.9	-14509.8	12.0867	-0.12	-0.01	-3.40226e-25
1298.7	-36244.8	-14509.9	12.0831	-0.12	-0.0100004	-5.96492e-15
1298.72	-36244.5	-14510	12.0799	-0.12	-0.00999988	2.27521e-14
1298.74	-36244.4	-14510	12.0801	-0.12	-0.01	-8.49797e-14
1298.76	-36244.2	-14510.1	12.0798	-0.12	-0.00999988	6.64956e-13
1298.77	-36243.9	-14510.2	12.0763	-0.12	-0.0100004	-2.52737e-12
1298.79	-36243.8	-14510.2	12.0729	-0.12	-0.0099985	9.41792e-12
1298.81	-36243.6	-14510.3	12.0697	-0.12	-0.0100087	-5.44844e-11
1298.82	-36243.4	-14510.4	12.0702	-0.12	-0.0099672	2.06511e-10
1298.84	-36243.2	-14510.5	12.0696	-0.12	-0.0101218	-7.66892e-10
1298.86	-36243	-14510.5	12.0658	-0.12	-0.00933721	3.89928e-09
1298.88	-36242.8	-14510.6	12.0624	-0.12	-0.00636299	-1.47466e-08
1298.89	-36242.6	-14510.7	12.0597	-0.12	-0.00670181	5.45113e-08
1298.91	-36242.4	-14510.7	12.0602	-0.12	-0.00685426	-2.57471e-07
1298.93	-36242.2	-14510.8	12.0593	-0.12	-0.00578643	9.7195e-07
1298.94	-36242.1	-14510.9	12.0556	-0.12	-0.00303049	-3.57182e-06
1298.96	-36241.8	-14510.9	12.052	-0.12	-0.00333851	1.60736e-05
1298.98	-36241.6	-14511	12.0497	-0.12	-0.00365124	-6.05855e-05
1298.99	-36241.5	-14511.1	12.0503	-0.12	-0.00191057	0.000278454
1299.01	-36241.3	-14511.2	12.0489	-0.12	-0.000920554	0.00183589
1299.03	-36241.1	-14511.2	12.0453	-0.12	-0.00379678	0.00458882
1299.05	-36240.9	-14511.3	12.0417	-0.12	-0.00321475	0.00764301
1299.06	-36240.7	-14511.4	12.0396	-0.12	-0.00338846	0.00938659
1299.08	-36240.5	-14511.4	12.0404	-0.12	-0.00323845	0.00987199
1299.1	-36240.3	-14511.5	12.0385	-0.12	-0.00364374	0.00978752
1299.11	-36240.1	-14511.6	12.0349	-0.12	-0.00155855	0.00980851
1299.13	-36239.9	-14511.6	12.0313	-0.12	0.000322099	0.0098027
1299.15	-36239.7	-14511.7	12.0297	-0.12	-7.60455e-05	0.00980421
1299.16	-36239.5	-14511.8	12.0303	-0.12	2.10407e-05	0.00980384
1299.18	-36239.3	-14511.9	12.0283	-0.12	-5.58938e-06	0.00980394
1299.2	-36239.2	-14511.9	12.0246	-0.12	1.2857e-06	0.00980392
1299.21	-36238.9	-14512	12.0209	-0.12	-3.5245e-07	0.00980392
1299.23	-36238.8	-14512.1	12.0197	-0.12	9.35066e-08	0.00980392
1299.25	-36238.6	-14512.1	12.0203	-0.12	-2.07787e-08	0.00980392
1299.27	-36238.4	-14512.2	12.0178	-0.12	5.65421e-09	0.00980392
1299.28	-36238.2	-14512.3	12.0144	-0.12	-1.49781e-09	0.00980392
1299.3	-36238	-14512.3	12.0106	-0.12	3.17114e-10	0.00980392
1299.32	-36237.8	-14512.4	12.0098	-0.12	-8.57867e-11	0.00980392
1299.33	-36237.6	-14512.5	12.0103	-0.12	2.26837e-11	0.00980392
1299.35	-36237.4	-14512.5	12.0074	-0.12	-4.46131e-12	0.00980392
1299.37	-36237.2	-14512.6	12.0039	-0.12	1.20134e-12	0.00980392
1299.38	-36237	-14512.7	12.0004	-0.12	-3.16901e-13	0.00980392
1299.4	-36236.9	-14512.7	11.9999	-0.12	5.4637e-14	0.00980392
1299.42	-36236.6	-14512.8	12.0002	-0.12	-1.41179e-14	0.00980392
1299.44	-36236.5	-14512.9	11.9971	-0.12	1.6801e-15	0.00980392
1299.45	-36236.3	-14513	11.9936	-0.12	3.9151e-15	0.00980392
1299.47	-36236.1	-14513	11.9901	-0.12	-1.68647e-14	0.00980392
1299.49	-36235.9	-14513.1	11.9899	-0.12	6.35438e-14	0.00980392
1299.5	-36235.7	-14513.2	11.99	-0.12	0	0.00980392
1299.52	-36235.5	-14513.2	11.9867	-0.12	0	0.00980392
1299.54	-36235.3	-14513.3	11.9833	-0.12	0	0.00980392
1299.56	-36235.1	-14513.4	11.9799	-0.12	-1.46406e-11	0.00980392
1299.57	-36234.9	-14513.4	11.9801	-0.12	5.5844e-11	0.00980392
1299.59	-36234.7	-14513.5	11.9799	-0.12	-2.08579e-10	0.00980392
1299.61	-36234.6	-14513.6	11.9762	-0.12	1.6321e-09	0.00980394
1299.62	-36234.3	-14513.7	11.9729	-0.12	-6.2033e-09	0.00980385
1299.64	-36234.2	-14513.7	11.9698	-0.12	2.31158e-08	0.00980417
1299.66	-36234	-14513.8	11.9702	-0.12	-1.33729e-07	0.00980248
1299.67	-36233.8	-14513.9	11.9696	-0.12	5.06872e-07	0.00980939
1299.69	-36233.6	-14513.9	11.966	-0.12	-1.8823e-06	0.00978361
1299.71	-36233.4	-14514	11.9624	-0.12	9.5706e-06	0.00990719
1299.72	-36233.2	-14514.1	11.9598	-0.12	-3.61948e-05	0.00935663
1299.74	-36233	-14514.1	11.96	-0.12	0.000133795	0.00327672
1299.76	-36232.8	-14514.2	11.9601	-0.12	-0.000716759	-0.0121783
1299.78	-36232.6	-14514.3	11.9593	-0.12	-0.00432991	-0.0356775
1299.79	-36232.5	-14514.3	11.9556	-0.12	-0.00784847	-0.0677059
1299.81	-36232.2	-14514.4	11.952	-0.12	-0.0103185	-0.115431
1299.83	-36232	-14514.5	11.9497	-0.12	-0.0099151	-0.182455
1299.84	-36231.9	-14514.5	11.9503	-0.12	-0.010021	-0.277405
1299.86	-36231.7	-14514.6	11.9489	-0.12	-0.00999431	-0.386821
1299.88	-36231.5	-14514.7	11.9453	-0.12	-0.01	-0.490969
1299.89	-36231.3	-14514.7	11.9417	-0.12	-0.0100055	-0.594319
1299.91	-36231.1	-14514.8	11.9396	-0.12	-0.00997525	-0.69576
1299.93	-36230.9	-14514.9	11.9404	-0.120001	-0.0100935	-0.790513
1299.95	-36230.7	-14514.9	11.9385	-0.119995	-0.00966604	-0.88655
1299.96	-36230.5	-14515	11.9349	-0.12002	-0.0118806	-0.974189
1299.98	-36230.3	-14515.1	11.9313	-0.119925	-0.0132561	-1.0437
1300	-36230.2	-14515.2	11.9297	-0.120263	-0.0152561	-1.10515
1300.01	-36229.9	-14515.2	11.9303	-0.118249	-0.0166459	-1.15818
1300.03	-36229.8	-14515.3	11.9283	-0.114741	-0.0185995	-1.20522
1300.05	-36229.6	-14515.4	11.9246	-0.111	-0.0202686	-1.25085
1300.07	-36229.4	-14515.4	11.9209	-0.109774	-0.0199264	-1.29099
1300.08	-36229.2	-14515.5	11.9197	-0.11006	-0.0200195	-1.32715
1300.1	-36229	-14515.6	11.9203	-0.109987	-0.0199957	-1.36338
1300.12	-36228.8	-14515.6	11.9178	-0.110004	-0.0200012	-1.39589
1300.13	-36228.6	-14515.7	11.9144	-0.109999	-0.0199997	-1.42203
1300.15	-36228.4	-14515.8	11.9106	-0.11	-0.0200001	-1.44653
1300.17	-36228.2	-14515.9	11.9098	-0.11	-0.02	-1.46928
1300.18	-36228	-14515.9	11.9103	-0.11	-0.02	-1.49664
1300.2	-36227.9	-14516	11.9074	-0.11	-0.02	-1.53234
1300.22	-36227.6	-14516.1	11.9039	-0.11	-0.02	-1.57167
1300.23	-36227.5	-14516.1	11.9004	-0.11	-0.02	-1.60822
1300.25	-36227.3	-14516.2	11.8999	-0.11	-0.02	-1.64149
1300.27	-36227.1	-14516.3	11.9	-0.11	-0.02	-1.66545
1300.29	-36226.9	-14516.3	11.9002	-0.11	-0.02	-1.68333
1300.3	-36226.7	-14516.4	11.8969	-0.11	-0.02	-1.69752
1300.32	-36226.5	-14516.5	11.8935	-0.11	-0.02	-1.70861
1300.34	-36226.3	-14516.5	11.8901	-0.11	-0.02	-1.71638
1300.35	-36226.2	-14516.6	11.89	-0.11	-0.02	-1.72222
1300.37	-36225.9	-14516.7	11.89	-0.11	-0.02	-1.7244
1300.39	-36225.8	-14516.7	11.8867	-0.11	-0.02	-1.72549
1300.4	-36225.6	-14516.8	11.8831	-0.11	-0.02	-1.72548
1300.42	-36225.4	-14516.9	11.8799	-0.11	-0.02	-1.72549
1300.44	-36225.2	-14516.9	11.8801	-0.11	-0.02	-1.72549
1300.46	-36225	-14517	11.8798	-0.11	-0.02	-1.72549
1300.47	-36224.8	-14517.1	11.8763	-0.11	-0.02	-1.7255
1300.49	-36224.6	-14517.1	11.8729	-0.11	-0.02	-1.72546
1300.51	-36224.4	-14517.2	11.8698	-0.11	-0.02	-1.72383
1300.52	-36224.2	-14517.3	11.87	-0.11	-0.02	-1.71741
1300.54	-36224.1	-14517.4	11.8701	-0.11	-0.02	-1.70388
1300.56	-36223.9	-14517.4	11.8695	-0.11	-0.0200002	-1.68365
1300.58	-36223.7	-14517.5	11.8659	-0.11	-0.0199993	-1.66451
1300.59	-36223.5	-14517.6	11.8624	-0.11	-0.0200026	-1.64779
1300.61	-36223.3	-14517.6	11.8596	-0.11	-0.0199878	-1.6351
1300.63	-36223.1	-14517.7	11.8603	-0.11	-0.0200462	-1.6261
1300.64	-36222.9	-14517.8	11.8592	-0.110001	-0.0198304	-1.6191
1300.66	-36222.7	-14517.8	11.8555	-0.109996	-0.0209098	-1.61347
1300.68	-36222.5	-14517.9	11.852	-0.110015	-0.0244989	-1.60845
1300.69	-36222.4	-14518	11.8497	-0.109947	-0.0281561	-1.60391
1300.71	-36222.2	-14518	11.85	-0.11023	-0.0300261	-1.60029
1300.73	-36221.9	-14518.1	11.8502	-0.109133	-0.0312477	-1.59766
1300.74	-36221.8	-14518.2	11.8488	-0.114251	-0.0336625	-1.58912
1300.76	-36221.6	-14518.2	11.845	-0.133353	-0.0333055	-1.57037
1300.78	-36221.4	-14518.3	11.8418	-0.16035	-0.0330945	-1.54308
1300.8	-36221.2	-14518.4	11.8383	-0.191575	-0.0346901	-1.5054
1300.81	-36221	-14518.4	11.8352	-0.238555	-0.0387727	-1.4533
1300.83	-36220.8	-14518.5	11.83	-0.311339	-0.0403034	-1.3812
1300.85	-36220.7	-14518.6	11.8231	-0.419159	-0.0396833	-1.28194
1300.86	-36220.4	-14518.6	11.8142	-0.536658	-0.0417659	-1.17226
1300.88	-36220.3	-14518.7	11.8044	-0.640421	-0.045254	-1.06732
1300.9	-36220.1	-14518.8	11.7919	-0.746432	-0.0490026	-0.960279
1300.91	-36219.9	-14518.8	11.7778	-0.846328	-0.0502183	-0.8576
1300.93	-36219.7	-14518.9	11.7652	-0.944033	-0.0499679	-0.761673
1300.95	-36219.5	-14519	11.7486	-1.04555	-0.04992	-0.665235
1300.97	-36219.3	-14519	11.7317	-1.13155	-0.050368	-0.581079
1300.98	-36219.1	-14519.1	11.7128	-1.2019	-0.0474357	-0.513737
1301	-36219	-14519.2	11.6918	-1.25805	-0.046819	-0.453974
1301.02	-36218.7	-14519.3	11.6689	-1.30869	-0.043967	-0.404048
1301.03	-36218.6	-14519.3	11.6455	-1.35359	-0.0434673	-0.358081
1301.05	-36218.4	-14519.4	11.6222	-1.39421	-0.0407165	-0.314674
1301.07	-36218.2	-14519.4	11.5988	-1.43158	-0.0398198	-0.274769
1301.09	-36218	-14519.5	11.5756	-1.46766	-0.0400476	-0.237402
1301.1	-36217.9	-14519.6	11.5512	-1.50691	-0.0399906	-0.201062
1301.12	-36217.6	-14519.6	11.5247	-1.53843	-0.0400025	-0.169378
1301.14	-36217.5	-14519.7	11.4982	-1.56571	-0.0399993	-0.143722
1301.15	-36217.3	-14519.8	11.47	-1.58749	-0.0400001	-0.119343
1301.17	-36217.1	-14519.8	11.443	-1.61058	-0.04	-0.0956555
1301.19	-36216.9	-14519.9	11.4168	-1.63601	-0.04	-0.0652696
1301.2	-36216.8	-14520	11.3851	-1.67745	-0.04	-0.0253654
1301.22	-36216.5	-14520	11.3583	-1.71766	-0.04	0.0161888
1301.24	-36216.4	-14520.1	11.3284	-1.7578	-0.04	0.0534792
1301.25	-36216.2	-14520.2	11.3	-1.79	-0.04	0.0860566
1301.27	-36216	-14520.2	11.27	-1.81333	-0.04	0.108932
1301.29	-36215.8	-14520.3	11.24	-1.83	-0.04	0.126362
1301.31	-36215.7	-14520.3	11.2047	-1.84401	-0.04	0.141388
1301.32	-36215.4	-14520.4	11.175	-1.85395	-0.04	0.158028
1301.34	-36215.3	-14520.5	11.1448	-1.86371	-0.04	0.185081
1301.36	-36215.1	-14520.5	11.1128	-1.86704	-0.04	0.229188
1301.37	-36214.9	-14520.6	11.0794	-1.87018	-0.04	0.281805
1301.39	-36214.8	-14520.7	11.0462	-1.86995	-0.04	0.33562
1301.41	-36214.6	-14520.7	11.0146	-1.87002	-0.04	0.391665
1301.42	-36214.4	-14520.8	10.9849	-1.87	-0.04	0.450235
1301.44	-36214.2	-14520.8	10.954	-1.87	-0.04	0.548585
1301.46	-36214.1	-14520.9	10.9184	-1.87	-0.04	0.701891
1301.48	-36213.9	-14521	10.8862	-1.86999	-0.04	0.890592
1301.49	-36213.7	-14521	10.8559	-1.87005	-0.04	1.08359
1301.51	-36213.5	-14521.1	10.8245	-1.8697	-0.04	1.2543
1301.53	-36213.3	-14521.2	10.7938	-1.86384	-0.04	1.36944
1301.54	-36213.2	-14521.2	10.7603	-1.84768	-0.04	1.44988
1301.56	-36213	-14521.3	10.7293	-1.82479	-0.04	1.50231
1301.58	-36212.8	-14521.4	10.6996	-1.80344	-0.0400001	1.53356
1301.6	-36212.7	-14521.4	10.6688	-1.7881	-0.0399997	1.55685
1301.61	-36212.5	-14521.5	10.6374	-1.77528	-0.0400013	1.57551
1301.63	-36212.3	-14521.5	10.6078	-1.76719	-0.039995	1.58917
1301.65	-36212.2	-14521.6	10.577	-1.76017	-0.040018	1.59973
1301.66	-36212	-14521.7	10.5453	-1.75508	-0.0399237	1.60556
1301.68	-36211.8	-14521.7	10.5178	-1.7503	-0.0402869	1.60709
1301.7	-36211.7	-14521.8	10.4883	-1.74473	-0.0385585	1.60587
1301.71	-36211.5	-14521.8	10.459	-1.74139	-0.0348878	1.60284
1301.73	-36211.3	-14521.9	10.431	-1.73965	-0.0313125	1.59975
1301.75	-36211.2	-14521.9	10.4016	-1.74033	-0.0297722	1.59524
1301.76	-36211	-14522	10.3725	-1.73823	-0.0300626	1.58838
1301.78	-36210.8	-14522.1	10.3425	-1.73475	-0.0299847	1.57931
1301.8	-36210.7	-14522.1	10.3113	-1.731	-0.0299987	1.56955
1301.82	-36210.5	-14522.2	10.28	-1.72977	-0.0300196	1.56133
1301.83	-36210.3	-14522.2	10.2532	-1.73008	-0.0299228	1.55458
1301.85	-36210.2	-14522.3	10.2225	-1.72992	-0.0302597	1.54786
1301.87	-36210	-14522.4	10.1945	-1.73027	-0.0277936	1.54044
1301.88	-36209.8	-14522.4	10.1656	-1.72781	-0.0243629	1.53217
1301.9	-36209.7	-14522.5	10.1367	-1.72419	-0.0206024	1.52209
1301.92	-36209.5	-14522.5	10.1071	-1.72054	-0.0198511	1.512
1301.93	-36209.3	-14522.6	10.0772	-1.71987	-0.0200394	1.50305
1301.95	-36209.2	-14522.6	10.0457	-1.72003	-0.0199923	1.4955
1301.97	-36209	-14522.7	10.0149	-1.71999	-0.0200021	1.49243
1301.99	-36208.9	-14522.8	9.98841	-1.72002	-0.0199994	1.49378
1302	-36208.7	-14522.8	9.95691	-1.71996	-0.0200001	1.50016
1302.02	-36208.5	-14522.9	9.92987	-1.72016	-0.02	1.50786
1302.04	-36208.4	-14522.9	9.90017	-1.71712	-0.02	1.51457
1302.05	-36208.2	-14523	9.87172	-1.71355	-0.02	1.51939
1302.07	-36208.1	-14523	9.84165	-1.71011	-0.02	1.52266
1302.09	-36207.9	-14523.1	9.81505	-1.70997	-0.02	1.52696
1302.11	-36207.8	-14523.1	9.78333	-1.71	-0.02	1.53159
1302.12	-36207.6	-14523.2	9.75667	-1.71	-0.02	1.53595
1302.14	-36207.4	-14523.3	9.72667	-1.71	-0.02	1.53922
1302.16	-36207.3	-14523.3	9.69826	-1.71003	-0.0200002	1.54266
1302.17	-36207.1	-14523.4	9.66839	-1.70989	-0.0199994	1.54473
1302.19	-36207	-14523.4	9.64157	-1.70645	-0.0200023	1.54457
1302.21	-36206.8	-14523.5	9.60993	-1.70288	-0.0199818	1.54218
1302.22	-36206.7	-14523.5	9.58334	-1.69984	-0.0200691	1.54011
1302.24	-36206.5	-14523.6	9.55325	-1.70004	-0.0197362	1.53918
1302.26	-36206.4	-14523.6	9.52472	-1.69999	-0.016031	1.53922
1302.28	-36206.2	-14523.7	9.49524	-1.69998	-0.012666	1.53923
1302.29	-36206.1	-14523.7	9.46791	-1.70007	-0.00979425	1.53914
1302.31	-36205.9	-14523.8	9.43668	-1.69957	-0.0100681	1.5375
1302.33	-36205.7	-14523.9	9.40994	-1.69531	-0.00998182	1.52983
1302.34	-36205.6	-14523.9	9.37972	-1.67553	-0.0100046	1.50703
1302.36	-36205.5	-14524	9.35206	-1.62848	-0.00999857	1.46535
1302.38	-36205.3	-14524	9.32561	-1.57213	-0.0100004	1.41411
1302.39	-36205.2	-14524.1	9.29841	-1.51504	-0.00999989	1.36022
1302.41	-36205	-14524.1	9.27023	-1.46341	-0.0100001	1.30503
1302.43	-36204.8	-14524.2	9.2448	-1.40906	-0.00999972	1.24199
1302.44	-36204.7	-14524.2	9.22217	-1.31232	-0.010001	1.13414
1302.46	-36204.6	-14524.3	9.20259	-1.13349	-0.00999562	0.972056
1302.48	-36204.4	-14524.3	9.18748	-0.926681	-0.0100165	0.78134
1302.5	-36204.3	-14524.4	9.17541	-0.71321	-0.00994047	0.588564
1302.51	-36204.1	-14524.4	9.16533	-0.551693	-0.0102521	0.424823
1302.53	-36204	-14524.5	9.15514	-0.434976	-0.0087045	0.308939
1302.55	-36203.8	-14524.5	9.14618	-0.343817	-0.005	0.217444
1302.56	-36203.7	-14524.6	9.14134	-0.277907	-0.0012955	0.149291
1302.58	-36203.5	-14524.6	9.13829	-0.228831	0.000252144	0.101671
1302.6	-36203.4	-14524.7	9.13486	-0.192237	-5.95297e-05	0.0633838
1302.62	-36203.2	-14524.7	9.13099	-0.163637	1.6471e-05	0.034436
1302.63	-36203.1	-14524.8	9.13009	-0.14084	-4.37546e-06	0.0128981
1302.65	-36203	-14524.8	9.12814	-0.124125	1.00646e-06	-0.00332819
1302.67	-36202.8	-14524.9	9.1245	-0.115452	-2.75903e-07	-0.0138456
1302.68	-36202.6	-14524.9	9.12093	-0.108523	7.31985e-08	-0.0194583
1302.7	-36202.5	-14525	9.11976	-0.106386	-1.62659e-08	-0.0225017
1302.72	-36202.3	-14525.1	9.12032	-0.106478	4.42621e-09	-0.0223037
1302.73	-36202.2	-14525.1	9.1178	-0.10888	-1.17251e-09	-0.0204533
1302.75	-36202.1	-14525.1	9.11419	-0.11231	2.48242e-10	-0.0164728
1302.77	-36201.9	-14525.2	9.11055	-0.118306	-6.71552e-11	-0.0111641
1302.78	-36201.8	-14525.3	9.1098	-0.125095	1.77571e-11	-0.00488502
1302.8	-36201.6	-14525.3	9.11023	-0.132087	-3.49239e-12	0.00206107
1302.82	-36201.5	-14525.4	9.10732	-0.13885	9.40443e-13	0.0086725
1302.84	-36201.3	-14525.4	9.10399	-0.145452	-2.48119e-13	0.0151498
1302.85	-36201.2	-14525.5	9.10022	-0.152509	4.28887e-14	0.0220698
1302.87	-36201	-14525.5	9.10009	-0.159236	-1.15096e-14	0.0286553
1302.89	-36200.9	-14525.6	9.09715	-0.165841	3.02839e-15	0.0351653
1302.9	-36200.8	-14525.6	9.09353	-0.172951	-3.87421e-16	0.0420539
1302.92	-36200.6	-14525.7	9.09019	-0.179507	1.05262e-16	0.0496577
1302.94	-36200.5	-14525.7	9.08687	-0.189446	-3.33366e-17	0.0572777
1302.95	-36200.3	-14525.8	9.08333	-0.196667	0	0.0642702
1302.97	-36200.2	-14525.8	9.08	-0.2	0	0.0664488
1302.99	-36200	-14525.9	9.07667	-0.196667	0	0.0642702
1303.01	-36199.9	-14525.9	9.07309	-0.189483	1.42154e-15	0.0572705
1303.02	-36199.7	-14526	9.06995	-0.179367	-5.42179e-15	0.049685
1303.04	-36199.6	-14526	9.0699	-0.16952	2.02504e-14	0.0432447
1303.06	-36199.5	-14526.1	9.06621	-0.16248	-1.58457e-13	0.038804
1303.07	-36199.3	-14526.1	9.06296	-0.156202	6.02263e-13	0.0355039
1303.09	-36199.2	-14526.2	9.05958	-0.152644	-2.24426e-12	0.0310423
1303.11	-36199	-14526.2	9.05609	-0.145753	1.29835e-11	0.0264155
1303.12	-36198.8	-14526.3	9.05266	-0.142841	-4.9211e-11	0.0222404
1303.14	-36198.7	-14526.3	9.04977	-0.139352	1.82748e-10	0.0190249
1303.16	-36198.6	-14526.4	9.0502	-0.135905	-9.29187e-10	0.0155109
1303.18	-36198.4	-14526.4	9.04944	-0.132417	3.51407e-09	0.0124558
1303.19	-36198.3	-14526.5	9.04583	-0.129765	-1.29899e-08	0.0105227
1303.21	-36198.1	-14526.5	9.04213	-0.130073	6.13545e-08	0.00972344
1303.23	-36198	-14526.6	9.03992	-0.129981	-2.31613e-07	0.00982539
1303.24	-36197.9	-14526.6	9.03927	-0.130005	8.51154e-07	0.00979853
1303.26	-36197.7	-14526.7	9.03542	-0.129999	-3.8303e-06	0.00980553
1303.28	-36197.5	-14526.7	9.032	-0.13	1.44373e-05	0.00980349
1303.3	-36197.4	-14526.8	9.02968	-0.13	-5.26657e-05	0.00980403
1303.31	-36197.3	-14526.8	9.03031	-0.13	0.000228957	0.00980389
1303.33	-36197.1	-14526.9	9.02888	-0.13	-0.0010946	0.00980393
1303.35	-36197	-14526.9	9.02522	-0.13	-0.00478065	0.00980392
1303.36	-36196.8	-14527	9.02143	-0.13	-0.00856684	0.00980392
1303.38	-36196.7	-14527	9.02002	-0.13	-0.00998324	0.00980392
1303.4	-36196.6	-14527.1	9.01862	-0.13	-0.0113764	0.00980392
1303.41	-36196.4	-14527.2	9.01486	-0.13	-0.0151304	0.00980392
1303.43	-36196.2	-14527.2	9.01134	-0.13	-0.0186827	0.00980392
1303.45	-36196.1	-14527.2	9.0097	-0.13	-0.020229	0.00980392
1303.46	-36196	-14527.3	9.01034	-0.13	-0.0199366	0.00980392
1303.48	-36195.8	-14527.4	9.00825	-0.13	-0.0200168	0.00980392
1303.5	-36195.7	-14527.4	9.0046	-0.13	-0.0199961	0.00980392
1303.52	-36195.5	-14527.5	9.00091	-0.13	-0.0200011	0.00980392
1303.53	-36195.4	-14527.5	8.99972	-0.13	-0.0199997	0.00980392
1303.55	-36195.3	-14527.6	9.00031	-0.13	-0.0200001	0.00980392
1303.57	-36195.1	-14527.6	8.99778	-0.13	-0.02	0.00980392
1303.58	-36195	-14527.7	8.99439	-0.13	-0.02	0.00980392
1303.6	-36194.8	-14527.7	8.99054	-0.13	-0.02	0.00980392
1303.62	-36194.7	-14527.8	8.9901	-0.13	-0.02	0.00980392
1303.63	-36194.5	-14527.8	8.98762	-0.13	-0.02	0.00980392
1303.65	-36194.4	-14527.9	8.98397	-0.13	-0.02	0.00980392
1303.67	-36194.2	-14527.9	8.98039	-0.13	-0.02	0.00980392
1303.69	-36194.1	-14528	8.97985	-0.13	-0.02	0.00980392
1303.7	-36194	-14528	8.98017	-0.13	-0.02	0.00980392
1303.72	-36193.8	-14528.1	8.9771	-0.13	-0.02	0.00980392
1303.74	-36193.7	-14528.1	8.97376	-0.13	-0.02	0.00980392
1303.75	-36193.5	-14528.2	8.97013	-0.13	-0.02	0.00980392
1303.77	-36193.4	-14528.2	8.96994	-0.13	-0.02	0.00980392
1303.79	-36193.2	-14528.3	8.97011	-0.13	-0.02	0.00980392
1303.81	-36193.1	-14528.3	8.96667	-0.13	-0.02	0.00980392
1303.82	-36192.9	-14528.4	8.96333	-0.13	-0.02	0.00980392
1303.84	-36192.8	-14528.4	8.96	-0.13	-0.02	0.00980392
1303.86	-36192.7	-14528.5	8.95992	-0.13	-0.0199915	0.00980392
1303.87	-36192.5	-14528.5	8.95645	-0.13	-0.0200323	0.00980392
1303.89	-36192.4	-14528.6	8.95311	-0.13	-0.0198784	0.00980392
1303.91	-36192.2	-14528.6	8.9498	-0.13	-0.0162359	0.0098039
1303.92	-36192.1	-14528.7	8.95012	-0.13	-0.012893	0.00980401
1303.94	-36191.9	-14528.7	8.94972	-0.13	-0.00984454	0.0098036
1303.96	-36191.8	-14528.8	8.94603	-0.129998	-0.0100579	0.00980578
1303.97	-36191.6	-14528.8	8.94267	-0.130007	-0.00998454	0.00979688
1303.99	-36191.5	-14528.9	8.93977	-0.129974	-0.010004	0.00983008
1304.01	-36191.4	-14528.9	8.9402	-0.13013	-0.00999869	0.00965671
1304.03	-36191.2	-14529	8.93945	-0.129465	-0.0100003	0.00832456
1304.04	-36191.1	-14529	8.93581	-0.125812	-0.00999991	0.00575325
1304.06	-36190.9	-14529.1	8.9322	-0.122185	-0.01	0.00245285
1304.08	-36190.8	-14529.1	8.92968	-0.11973	-0.00999999	0.000671741
1304.09	-36190.7	-14529.2	8.93024	-0.120068	-0.01	-0.000114455
1304.11	-36190.5	-14529.2	8.92908	-0.11998	-0.01	0.000271258
1304.13	-36190.3	-14529.3	8.92548	-0.120005	-0.01	0.00168882
1304.14	-36190.2	-14529.3	8.92193	-0.119999	-0.01	0.00447383
1304.16	-36190.1	-14529.4	8.91961	-0.12	-0.01	0.00762367
1304.18	-36189.9	-14529.4	8.92035	-0.12	-0.01	0.00929572
1304.2	-36189.8	-14529.5	8.91876	-0.12	-0.01	0.0098741
1304.21	-36189.6	-14529.5	8.9151	-0.12	-0.01	0.00978397
1304.23	-36189.5	-14529.6	8.91146	-0.12	-0.01	0.00980923
1304.25	-36189.4	-14529.6	8.91	-0.12	-0.01	0.00980264
1304.26	-36189.2	-14529.7	8.90854	-0.12	-0.01	0.00980428
1304.28	-36189.1	-14529.7	8.9049	-0.12	-0.00999997	0.00980383
1304.3	-36188.9	-14529.8	8.90124	-0.12	-0.0100001	0.00980394
1304.32	-36188.8	-14529.8	8.89965	-0.12	-0.0099996	0.00980392
1304.33	-36188.6	-14529.9	8.90039	-0.12	-0.0100015	0.00980392
1304.35	-36188.5	-14529.9	8.89807	-0.12	-0.00999487	0.00980392
1304.37	-36188.3	-14530	8.89452	-0.12	-0.0100206	0.00980392
1304.38	-36188.2	-14530	8.89092	-0.12	-0.00992255	0.00980392
1304.4	-36188.1	-14530.1	8.88976	-0.12	-0.0102597	0.00980392
1304.42	-36187.9	-14530.1	8.89032	-0.12	-0.00779358	0.00980392
1304.43	-36187.8	-14530.2	8.8878	-0.12	-0.00436289	0.00980392
1304.45	-36187.7	-14530.2	8.88419	-0.12	-0.000602395	0.00980392
1304.47	-36187.5	-14530.3	8.88055	-0.12	0.000148872	0.00980392
1304.48	-36187.4	-14530.3	8.8798	-0.12	-3.93647e-05	0.00980392
1304.5	-36187.2	-14530.4	8.88023	-0.12	7.74207e-06	0.00980392
1304.52	-36187.1	-14530.4	8.87733	-0.12	-2.08481e-06	0.00980392
1304.54	-36186.9	-14530.5	8.87397	-0.12	5.5004e-07	0.00980392
1304.55	-36186.8	-14530.5	8.87028	-0.12	-9.50774e-08	0.00980392
1304.57	-36186.6	-14530.6	8.86988	-0.12	2.55147e-08	0.00980392
1304.59	-36186.5	-14530.6	8.8702	-0.12	-6.71298e-09	0.00980392
1304.6	-36186.4	-14530.7	8.86689	-0.12	8.57902e-10	0.00980392
1304.62	-36186.2	-14530.7	8.86354	-0.12	-2.29691e-10	0.00980392
1304.64	-36186.1	-14530.8	8.86011	-0.12	6.02181e-11	0.00980392
1304.65	-36185.9	-14530.8	8.86	-0.12	0	0.00980392
1304.67	-36185.8	-14530.9	8.86	-0.12	0	0.00980392
1304.69	-36185.7	-14530.9	8.85667	-0.12	-2.39688e-22	0.00980392
1304.71	-36185.5	-14531	8.85311	-0.12	-2.61504e-13	0.00980392
1304.72	-36185.4	-14531	8.8499	-0.12	6.99103e-14	0.00980392
1304.74	-36185.2	-14531.1	8.85005	-0.12	-1.81365e-14	0.00980392
1304.76	-36185.1	-14531.1	8.84975	-0.12	9.0003e-15	0.00980392
1304.77	-36184.9	-14531.2	8.84625	-0.12	-2.40508e-15	0.00980392
1304.79	-36184.8	-14531.2	8.84288	-0.12	6.19875e-16	0.00980392
1304.81	-36184.7	-14531.3	8.83973	-0.12	-2.30779e-16	0.00980392
1304.83	-36184.5	-14531.3	8.84017	-0.12	6.16396e-17	0.00980392
1304.84	-36184.4	-14531.4	8.83956	-0.12	-1.57694e-17	0.00980392
1304.86	-36184.2	-14531.4	8.83584	-0.12	5.2203e-18	0.00980392
1304.88	-36184.1	-14531.5	8.83243	-0.12	-1.39357e-18	0.00980392
1304.89	-36184	-14531.5	8.82977	-0.12	3.53512e-19	0.00980392
1304.91	-36183.8	-14531.6	8.83002	-0.12	-1.09752e-19	0.00980392
1304.93	-36183.7	-14531.6	8.83017	-0.12	2.9281e-20	0.00980392
1304.94	-36183.5	-14531.7	8.82921	-0.12	-7.35542e-21	0.00980392
1304.96	-36183.4	-14531.7	8.82544	-0.12	2.1931e-21	0.00980392
1304.98	-36183.2	-14531.8	8.82199	-0.12	-5.84719e-22	0.00980392
1304.99	-36183.1	-14531.8	8.81968	-0.12	1.45207e-22	0.00980394
1305.01	-36183	-14531.9	8.82031	-0.12	-4.21112e-23	0.00980384
1305.03	-36182.8	-14531.9	8.81889	-0.12	1.12193e-23	0.00980425
1305.05	-36182.7	-14532	8.81521	-0.120001	-2.74842e-24	0.00980275
1305.06	-36182.5	-14532	8.8115	-0.119995	7.81198e-25	0.00980888
1305.08	-36182.4	-14532.1	8.80975	-0.120018	-2.07953e-25	0.00978528
1305.1	-36182.3	-14532.1	8.81	-0.119935	5.01148e-26	0.00987051
1305.11	-36182.1	-14532.2	8.81025	-0.12027	-1.40516e-26	0.00936593
1305.13	-36182	-14532.2	8.80849	-0.118491	3.81801e-27	0.00775327
1305.15	-36181.9	-14532.2	8.80482	-0.114799	-1.1879e-27	0.00468668
1305.16	-36181.7	-14532.3	8.80101	-0.11109	1.4973e-27	0.00180827
1305.18	-36181.5	-14532.4	8.80009	-0.109772	-4.77009e-27	0.00030888
1305.2	-36181.4	-14532.4	8.79814	-0.110052	1.62397e-26	-5.34549e-05
1305.22	-36181.3	-14532.5	8.7945	-0.109986	-6.53384e-26	1.42458e-05
1305.23	-36181.1	-14532.5	8.7909	-0.110004	2.4505e-25	-2.25402e-06
1305.25	-36181	-14532.6	8.78985	-0.109999	-8.21867e-25	-4.63998e-06
1305.27	-36180.8	-14532.6	8.78996	-0.11	3.27175e-24	2.16818e-05
1305.28	-36180.7	-14532.7	8.79029	-0.11	-1.22632e-23	-8.20884e-05
1305.3	-36180.6	-14532.7	8.78761	-0.11	3.95001e-23	0.000724155
1305.32	-36180.4	-14532.8	8.78413	-0.11	-1.55712e-22	0.0026306
1305.34	-36180.3	-14532.8	8.78056	-0.11	5.83297e-22	0.0057865
1305.35	-36180.1	-14532.8	8.77985	-0.11	-1.76202e-21	0.00839646
1305.37	-36180	-14532.9	8.78024	-0.11	6.88737e-21	0.00970763
1305.39	-36179.9	-14533	8.77735	-0.11	-2.57863e-20	0.00982775
1305.4	-36179.7	-14533	8.77377	-0.11	6.92624e-20	0.0097998
1305.42	-36179.6	-14533.1	8.77024	-0.11	-2.68735e-19	0.00980503
1305.44	-36179.4	-14533.1	8.7699	-0.11	1.00566e-18	0.00980363
1305.45	-36179.3	-14533.1	8.77009	-0.11	-2.0265e-18	0.00980396
1305.47	-36179.1	-14533.2	8.76688	-0.11	7.81151e-18	0.00980391
1305.49	-36179	-14533.2	8.76355	-0.11	-2.92194e-17	0.00980392
1305.5	-36178.9	-14533.3	8.76	-0.11	2.67825e-26	0.00980392
1305.52	-36178.7	-14533.4	8.76	-0.11	0	0.00980392
1305.54	-36178.6	-14533.4	8.76	-0.11	0	0.00980392
1305.56	-36178.5	-14533.4	8.75645	-0.11	6.72854e-15	0.00980392
1305.57	-36178.3	-14533.5	8.75311	-0.11	-2.56648e-14	0.00980392
1305.59	-36178.2	-14533.5	8.74992	-0.11	9.58587e-14	0.00980392
1305.61	-36178	-14533.6	8.75003	-0.11	-7.50083e-13	0.00980392
1305.62	-36177.9	-14533.6	8.75006	-0.11	2.85092e-12	0.00980392
1305.64	-36177.7	-14533.7	8.74974	-0.11	-1.06236e-11	0.00980392
1305.66	-36177.6	-14533.7	8.74603	-0.11	6.14594e-11	0.00980392
1305.67	-36177.4	-14533.8	8.74267	-0.11	-2.32949e-10	0.00980391
1305.69	-36177.3	-14533.8	8.73977	-0.11	8.65069e-10	0.00980396
1305.71	-36177.2	-14533.9	8.7402	-0.11	-4.39847e-09	0.00980372
1305.73	-36177	-14533.9	8.73945	-0.11	1.66344e-08	0.00980469
1305.74	-36176.9	-14534	8.73582	-0.11	-6.14898e-08	0.00980107
1305.76	-36176.8	-14534	8.73218	-0.11	2.90432e-07	0.00981738
1305.78	-36176.6	-14534.1	8.72974	-0.11	-1.09638e-06	0.00975312
1305.79	-36176.5	-14534.1	8.73002	-0.11	4.02909e-06	0.0100239
1305.81	-36176.3	-14534.2	8.73018	-0.11	-1.81314e-05	0.0115191
1305.83	-36176.2	-14534.2	8.72911	-0.11	6.83416e-05	0.0142086
1305.85	-36176.1	-14534.3	8.7254	-0.11	-0.000249302	0.0172512
1305.86	-36175.9	-14534.3	8.72175	-0.11	0.00131652	0.0194297
1305.88	-36175.8	-14534.4	8.71966	-0.11	0.00367031	0.021488
1305.9	-36175.6	-14534.4	8.7203	-0.11	0.0033218	0.0242724
1305.91	-36175.5	-14534.5	8.71867	-0.11	0.0030356	0.0273865
1305.93	-36175.4	-14534.5	8.71512	-0.11	0.00488736	0.0288955
1305.95	-36175.2	-14534.6	8.71144	-0.11	0.00697112	0.0298896
1305.96	-36175.1	-14534.6	8.70973	-0.11	0.00660267	0.031475
1305.98	-36174.9	-14534.7	8.71	-0.11	0.0066042	0.0344068
1306	-36174.8	-14534.7	8.71024	-0.11	0.00696216	0.0373233
1306.01	-36174.7	-14534.8	8.70826	-0.11	0.00476123	0.0389241
1306.03	-36174.5	-14534.8	8.70473	-0.11	0.00267226	0.039273
1306.05	-36174.4	-14534.9	8.70102	-0.11	0.00548911	0.0392025
1306.07	-36174.2	-14534.9	8.69969	-0.11	0.00717902	0.0392193
1306.08	-36174.1	-14535	8.70038	-0.11	0.00473857	0.0392147
1306.1	-36174	-14535	8.69783	-0.11	0.000753734	0.0392159
1306.12	-36173.8	-14535.1	8.69434	-0.11	-0.000177422	0.0392156
1306.13	-36173.7	-14535.1	8.69071	-0.11	4.69993e-05	0.0392157
1306.15	-36173.6	-14535.2	8.68989	-0.11	-9.95062e-06	0.0392157
1306.17	-36173.4	-14535.2	8.68996	-0.11	2.69188e-06	0.0392157
1306.18	-36173.3	-14535.3	8.69027	-0.11	-7.11784e-07	0.0392157
1306.2	-36173.1	-14535.3	8.68737	-0.11	1.3999e-07	0.0392156
1306.22	-36173	-14535.3	8.68395	-0.11	-3.76971e-08	0.039216
1306.24	-36172.8	-14535.4	8.68038	-0.110001	9.9457e-09	0.0392145
1306.25	-36172.7	-14535.5	8.67995	-0.109997	-1.71917e-09	0.039219
1306.27	-36172.6	-14535.5	8.67997	-0.110012	4.61351e-10	0.0392029
1306.29	-36172.4	-14535.6	8.68017	-0.109957	-1.21383e-10	0.0392635
1306.3	-36172.3	-14535.6	8.67689	-0.110087	1.55124e-11	0.0382217
1306.32	-36172.2	-14535.6	8.67354	-0.106884	-4.15322e-12	0.0361162
1306.34	-36172	-14535.7	8.67011	-0.103552	1.08883e-12	0.0328601
1306.36	-36171.9	-14535.8	8.67	-0.1	0	0.0305011
1306.37	-36171.7	-14535.8	8.67	-0.1	1.65282e-23	0.0294118
1306.39	-36171.6	-14535.9	8.67	-0.1	0	0.0294118
1306.41	-36171.5	-14535.9	8.66645	-0.100002	6.72573e-16	0.0294102
1306.42	-36171.3	-14536	8.66312	-0.0999995	-1.93372e-14	0.0294122
1306.44	-36171.2	-14536	8.6599	-0.1	7.66182e-14	0.0294117
1306.46	-36171	-14536	8.6601	-0.0999999	-6.01931e-13	0.0294118
1306.47	-36170.9	-14536.1	8.65975	-0.1	2.2884e-12	0.0294118
1306.49	-36170.8	-14536.1	8.65623	-0.1	-8.52758e-12	0.0294118
1306.51	-36170.6	-14536.2	8.65265	-0.1	4.93337e-11	0.0294118
1306.53	-36170.5	-14536.2	8.6498	-0.1	-1.86989e-10	0.0294118
1306.54	-36170.4	-14536.3	8.65003	-0.1	6.94394e-10	0.0294118
1306.56	-36170.2	-14536.3	8.65011	-0.1	-3.53066e-09	0.0294118
1306.58	-36170	-14536.4	8.64947	-0.1	1.33525e-08	0.0294118
1306.59	-36169.9	-14536.4	8.64581	-0.1	-4.93581e-08	0.0294118
1306.61	-36169.8	-14536.5	8.64218	-0.1	2.33131e-07	0.0294118
1306.63	-36169.6	-14536.5	8.63974	-0.1	-8.80067e-07	0.0294118
1306.64	-36169.5	-14536.6	8.64002	-0.1	3.23416e-06	0.0294118
1306.66	-36169.4	-14536.6	8.64018	-0.1	-1.45541e-05	0.0294118
1306.68	-36169.3	-14536.7	8.63911	-0.1	5.48581e-05	0.0294118
1306.69	-36169.1	-14536.7	8.6354	-0.1	-0.000200116	0.0294117
1306.71	-36169	-14536.8	8.63173	-0.0999997	0.00110269	0.0294121
1306.73	-36168.8	-14536.8	8.62974	-0.100001	0.00470797	0.0294104
1306.75	-36168.7	-14536.9	8.63001	-0.0999956	0.00830824	0.0294166
1306.76	-36168.5	-14536.9	8.63023	-0.100019	0.0103834	0.0293912
1306.78	-36168.4	-14537	8.62871	-0.0999299	0.00963133	0.0294891
1306.8	-36168.3	-14537	8.625	-0.10025	0.0114612	0.0289995
1306.81	-36168.2	-14537.1	8.62129	-0.0984662	0.0151067	0.0273352
1306.83	-36168	-14537.1	8.61977	-0.0949468	0.018689	0.0244014
1306.85	-36167.8	-14537.2	8.61999	-0.0911478	0.0202275	0.0215705
1306.87	-36167.7	-14537.2	8.62026	-0.0900204	0.0199371	0.0193865
1306.88	-36167.6	-14537.3	8.61827	-0.0883403	0.0200167	0.0173892
1306.9	-36167.4	-14537.3	8.6146	-0.0845757	0.0199962	0.0142254
1306.92	-36167.3	-14537.4	8.61089	-0.0809183	0.020001	0.0120482
1306.93	-36167.2	-14537.4	8.6098	-0.0797233	0.0199998	0.0124778
1306.95	-36167	-14537.4	8.61004	-0.080304	0.0199997	0.0145877
1306.97	-36166.9	-14537.5	8.61001	-0.0777815	0.0200016	0.016228
1306.98	-36166.7	-14537.5	8.60993	-0.0743661	0.0199941	0.0162033
1307	-36166.6	-14537.6	8.61024	-0.0706017	0.020019	0.0178024
1307.02	-36166.5	-14537.6	8.60756	-0.0698513	0.0199252	0.0215184
1307.03	-36166.3	-14537.7	8.60417	-0.0700393	0.0202801	0.0292036
1307.05	-36166.2	-14537.7	8.60042	-0.0699923	0.0173658	0.0402748
1307.07	-36166.1	-14537.8	8.59989	-0.0700021	0.013946	0.0533152
1307.09	-36165.9	-14537.8	8.60003	-0.0699995	0.0103803	0.065357
1307.1	-36165.8	-14537.9	8.59999	-0.0700001	0.00993743	0.078885
1307.12	-36165.7	-14537.9	8.60001	-0.07	0.0100168	0.0947514
1307.14	-36165.5	-14538	8.59996	-0.07	0.00999558	0.117517
1307.15	-36165.4	-14538	8.60009	-0.07	0.0100006	0.151326
1307.17	-36165.2	-14538.1	8.59688	-0.07	0.00999985	0.192435
1307.19	-36165.1	-14538.1	8.59355	-0.07	0.01	0.237893
1307.2	-36165	-14538.2	8.59	-0.07	0.01	0.286492
1307.22	-36164.8	-14538.2	8.59	-0.07	0.01	0.326797
1307.24	-36164.7	-14538.3	8.59	-0.07	0.01	0.362745
1307.26	-36164.5	-14538.3	8.58999	-0.07	0.01	0.393819
1307.27	-36164.4	-14538.4	8.59003	-0.07	0.01	0.418457
1307.29	-36164.3	-14538.4	8.58988	-0.07	0.00999999	0.436708
1307.31	-36164.1	-14538.5	8.58624	-0.07	0.0100001	0.45132
1307.32	-36164	-14538.5	8.58289	-0.07	0.00999968	0.460605
1307.34	-36163.9	-14538.6	8.57984	-0.07	0.0100012	0.466793
1307.36	-36163.7	-14538.6	8.58006	-0.07	0.00999304	0.469836
1307.38	-36163.6	-14538.7	8.57998	-0.07	0.0100264	0.47062
1307.39	-36163.4	-14538.7	8.58001	-0.07	0.00990207	0.470604
1307.41	-36163.3	-14538.8	8.57996	-0.07	0.0105413	0.470444
1307.43	-36163.2	-14538.8	8.58015	-0.07	0.0141398	0.469107
1307.44	-36163	-14538.9	8.5794	-0.07	0.0176068	0.46654
1307.46	-36162.9	-14538.9	8.57564	-0.07	0.0203064	0.463227
1307.48	-36162.8	-14538.9	8.57221	-0.07	0.0199183	0.461494
1307.49	-36162.6	-14539	8.56974	-0.07	0.0200205	0.460496
1307.51	-36162.5	-14539	8.57007	-0.07	0.0199939	0.459086
1307.53	-36162.4	-14539.1	8.56999	-0.07	0.0200016	0.456389
1307.55	-36162.2	-14539.1	8.56995	-0.07	0.0199996	0.453285
1307.56	-36162.1	-14539.2	8.57023	-0.07	0.0200001	0.451467
1307.58	-36161.9	-14539.2	8.56891	-0.07	0.02	0.45091
1307.6	-36161.8	-14539.3	8.5652	-0.07	0.02	0.450998
1307.61	-36161.7	-14539.3	8.56151	-0.07	0.02	0.450976
1307.63	-36161.5	-14539.4	8.55973	-0.07	0.02	0.450979
1307.65	-36161.4	-14539.4	8.56007	-0.07	0.02	0.450989
1307.66	-36161.3	-14539.5	8.55998	-0.07	0.02	0.450944
1307.68	-36161.1	-14539.5	8.56002	-0.07	0.02	0.451116
1307.7	-36161	-14539.6	8.55993	-0.07	0.02	0.450116
1307.71	-36160.8	-14539.6	8.56028	-0.07	0.02	0.445693
1307.73	-36160.7	-14539.7	8.55827	-0.07	0.02	0.435
1307.75	-36160.5	-14539.7	8.5546	-0.07	0.02	0.415765
1307.77	-36160.4	-14539.8	8.55089	-0.07	0.02	0.391281
1307.78	-36160.3	-14539.8	8.5498	-0.07	0.02	0.366141
1307.8	-36160.1	-14539.9	8.55004	-0.07	0.02	0.341239
1307.82	-36160	-14539.9	8.55001	-0.0700001	0.02	0.320123
1307.83	-36159.9	-14540	8.54993	-0.0699996	0.02	0.303031
1307.85	-36159.7	-14540	8.55024	-0.0700012	0.02	0.288417
1307.87	-36159.6	-14540.1	8.54756	-0.0699953	0.02	0.276848
1307.88	-36159.5	-14540.1	8.54417	-0.0700174	0.02	0.267154
1307.9	-36159.3	-14540.2	8.54042	-0.0699473	0.02	0.255259
1307.92	-36159.2	-14540.2	8.53989	-0.0702058	0.0200001	0.238804
1307.94	-36159	-14540.3	8.54003	-0.0673677	0.0199997	0.216069
1307.95	-36158.9	-14540.3	8.53999	-0.0637254	0.0200007	0.187477
1307.97	-36158.8	-14540.4	8.54	-0.0604014	0.0199972	0.160803
1307.99	-36158.6	-14540.4	8.54	-0.0570221	0.0200105	0.137726
1308	-36158.5	-14540.5	8.54001	-0.0536381	0.0199788	0.115585
1308.02	-36158.4	-14540.5	8.53997	-0.0470292	0.0200816	0.0969074
1308.04	-36158.2	-14540.5	8.5401	-0.0405973	0.0169159	0.078486
1308.06	-36158.1	-14540.6	8.53667	-0.0266667	0.0133333	0.0588235
1308.07	-36158	-14540.6	8.53333	-0.0133333	0.0133333	0.0424837
1308.09	-36157.8	-14540.7	8.53	0	0.0166667	0.0326797
1308.11	-36157.7	-14540.7	8.53358	0.0107633	0.0200933	0.0316884
1308.12	-36157.6	-14540.8	8.53688	0.0278196	0.019975	0.0338694
1308.14	-36157.4	-14540.8	8.54009	0.0517542	0.0200065	0.0323375
1308.16	-36157.3	-14540.9	8.53998	0.0880641	0.0199968	0.0210865
1308.17	-36157.2	-14540.9	8.53994	0.132292	0.0200009	0.00323575
1308.19	-36157	-14541	8.54028	0.182642	0.0199998	-0.0151638
1308.21	-36156.9	-14541	8.54387	0.23168	0.0200001	-0.0288135
1308.22	-36156.7	-14541.1	8.54773	0.27293	0.02	-0.0332723
1308.24	-36156.6	-14541.1	8.55411	0.30632	0.02	-0.0346258
1308.26	-36156.5	-14541.2	8.55792	0.339912	0.02	-0.030337
1308.28	-36156.3	-14541.2	8.56497	0.361551	0.02	-0.0207217
1308.29	-36156.2	-14541.3	8.57163	0.38055	0.02	0.000587018
1308.31	-36156	-14541.3	8.57869	0.393297	0.02	0.0317494
1308.33	-36155.9	-14541.4	8.58525	0.402286	0.02	0.0692772
1308.34	-36155.8	-14541.4	8.59207	0.408068	0.02	0.112634
1308.36	-36155.6	-14541.5	8.59907	0.410249	0.02	0.158108
1308.38	-36155.5	-14541.5	8.60564	0.409947	0.02	0.19726
1308.39	-36155.3	-14541.6	8.61249	0.409964	0.02	0.231914
1308.41	-36155.2	-14541.6	8.61947	0.410222	0.02	0.262518
1308.43	-36155.1	-14541.7	8.62603	0.408913	0.02	0.290476
1308.45	-36154.9	-14541.7	8.63291	0.405197	0.02	0.321955
1308.46	-36154.8	-14541.8	8.63986	0.401528	0.02	0.354862
1308.48	-36154.7	-14541.8	8.64642	0.39966	0.02	0.383041
1308.5	-36154.5	-14541.9	8.65333	0.400314	0.02	0.408168
1308.51	-36154.4	-14541.9	8.66025	0.398453	0.02	0.431423
1308.53	-36154.3	-14542	8.66681	0.394932	0.02	0.455474
1308.55	-36154.1	-14542	8.67375	0.391215	0.02	0.484243
1308.57	-36154	-14542.1	8.68064	0.389741	0.02	0.513717
1308.58	-36153.8	-14542.1	8.6872	0.390069	0.02	0.540684
1308.6	-36153.7	-14542.2	8.69417	0.389984	0.02	0.56535
1308.62	-36153.6	-14542.2	8.70102	0.390004	0.02	0.584829
1308.63	-36153.4	-14542.3	8.70759	0.390001	0.02	0.599767
1308.65	-36153.3	-14542.3	8.71459	0.389992	0.02	0.613014
1308.67	-36153.2	-14542.4	8.72141	0.390033	0.02	0.623884
1308.68	-36153	-14542.4	8.72799	0.389876	0.02	0.631095
1308.7	-36152.8	-14542.5	8.73501	0.390399	0.02	0.637667
1308.72	-36152.7	-14542.5	8.74179	0.385444	0.02	0.646388
1308.73	-36152.6	-14542.6	8.7484	0.374167	0.0199999	0.661812
1308.75	-36152.4	-14542.6	8.75538	0.351442	0.0200003	0.684979
1308.77	-36152.3	-14542.7	8.76239	0.324698	0.0199988	0.711135
1308.79	-36152.1	-14542.7	8.76616	0.297991	0.0200046	0.736321
1308.8	-36152	-14542.8	8.76956	0.272699	0.0199877	0.760986
1308.82	-36151.9	-14542.8	8.77301	0.252132	0.0200477	0.780226
1308.84	-36151.7	-14542.9	8.77604	0.235187	0.0198216	0.794845
1308.85	-36151.6	-14542.9	8.78298	0.220709	0.0231062	0.80555
1308.87	-36151.5	-14542.9	8.78651	0.21056	0.0264564	0.814335
1308.89	-36151.3	-14543	8.78978	0.20058	0.0298916	0.822924
1308.9	-36151.2	-14543.1	8.79333	0.19	0.03	0.835512
1308.92	-36151	-14543.1	8.79667	0.173333	0.03	0.851852
1308.94	-36150.9	-14543.2	8.8	0.15	0.03	0.872549
1308.96	-36150.7	-14543.2	8.79995	0.121774	0.0300999	0.895613
1308.97	-36150.6	-14543.3	8.80011	0.0987669	0.0335759	0.915004
1308.99	-36150.5	-14543.3	8.80355	0.0788793	0.0367722	0.932368
1309.01	-36150.3	-14543.4	8.80712	0.0615316	0.0364144	0.948366
1309.02	-36150.2	-14543.4	8.81016	0.0486516	0.0328453	0.960943
1309.04	-36150	-14543.5	8.80996	0.0390978	0.0298568	0.96918
1309.06	-36149.9	-14543.5	8.81002	0.0319153	0.0300533	0.971193
1309.08	-36149.8	-14543.5	8.81	0.0265029	0.0299858	0.961666
1309.09	-36149.6	-14543.6	8.81	0.0312301	0.0300036	0.938906
1309.11	-36149.5	-14543.7	8.80999	0.0446295	0.0299988	0.90002
1309.13	-36149.3	-14543.7	8.81004	0.0689812	0.0300003	0.857875
1309.14	-36149.2	-14543.8	8.80987	0.0924054	0.0299999	0.81314
1309.16	-36149.1	-14543.8	8.8107	0.116986	0.03	0.771367
1309.18	-36148.9	-14543.9	8.81438	0.14042	0.03	0.732842
1309.19	-36148.8	-14543.9	8.81767	0.169788	0.03	0.691962
1309.21	-36148.6	-14544	8.82129	0.206256	0.03	0.646218
1309.23	-36148.5	-14544	8.8242	0.24324	0.03	0.60262
1309.24	-36148.3	-14544.1	8.82915	0.278222	0.03	0.559803
1309.26	-36148.2	-14544.1	8.83488	0.310103	0.03	0.518872
1309.28	-36148.1	-14544.2	8.83906	0.344218	0.03	0.480397
1309.3	-36147.9	-14544.2	8.84606	0.38495	0.03	0.43665
1309.31	-36147.8	-14544.3	8.85471	0.431955	0.03	0.389329
1309.33	-36147.6	-14544.3	8.86342	0.479475	0.03	0.340799
1309.35	-36147.5	-14544.4	8.86998	0.532115	0.03	0.288366
1309.36	-36147.4	-14544.4	8.87665	0.580881	0.03	0.238701
1309.38	-36147.2	-14544.5	8.88503	0.619999	0.03	0.198681
1309.4	-36147.1	-14544.5	8.89543	0.654162	0.03	0.164161
1309.41	-36146.9	-14544.6	8.90767	0.682781	0.03	0.135024
1309.43	-36146.8	-14544.6	8.92114	0.708457	0.03	0.108495
1309.45	-36146.6	-14544.7	8.935	0.738568	0.03	0.079392
1309.47	-36146.5	-14544.7	8.94872	0.769773	0.03	0.0493211
1309.48	-36146.3	-14544.8	8.96186	0.797832	0.03	0.021518
1309.5	-36146.2	-14544.8	8.97583	0.82079	0.03	-0.00553342
1309.52	-36146.1	-14544.9	8.98959	0.840611	0.03	-0.0294103
1309.53	-36145.9	-14544.9	9.00224	0.862609	0.03	-0.0524296
1309.55	-36145.8	-14545	9.01938	0.88966	0.03	-0.0794282
1309.57	-36145.7	-14545	9.03344	0.919831	0.03	-0.106953
1309.59	-36145.5	-14545.1	9.04946	0.947198	0.03	-0.13356
1309.6	-36145.3	-14545.1	9.06412	0.972746	0.03	-0.155984
1309.62	-36145.2	-14545.2	9.08029	0.990867	0.03	-0.168761
1309.64	-36145	-14545.2	9.09708	1.00423	0.03	-0.171514
1309.65	-36144.9	-14545.3	9.1144	1.01847	0.03	-0.165555
1309.67	-36144.8	-14545.3	9.13451	1.02903	0.03	-0.155076
1309.69	-36144.6	-14545.4	9.15116	1.03607	0.03	-0.141147
1309.7	-36144.5	-14545.4	9.17215	1.03982	0.03	-0.127144
1309.72	-36144.3	-14545.5	9.18908	1.04314	0.03	-0.114983
1309.74	-36144.2	-14545.6	9.20563	1.04644	0.03	-0.106154
1309.75	-36144	-14545.6	9.22333	1.05	0.03	-0.0980392
1309.77	-36143.9	-14545.7	9.24	1.05	0.03	-0.0925926
1309.79	-36143.7	-14545.7	9.26	1.05	0.03	-0.0882353
1309.81	-36143.6	-14545.8	9.27765	1.05003	0.0299979	-0.0847389
1309.82	-36143.5	-14545.8	9.2943	1.04989	0.0300079	-0.0803528
1309.84	-36143.3	-14545.9	9.31101	1.04645	0.0299706	-0.0759721
1309.86	-36143.1	-14545.9	9.32879	1.04288	0.0302352	-0.0714854
1309.87	-36143	-14546	9.34489	1.03984	0.0337476	-0.06961
1309.89	-36142.8	-14546	9.3588	1.04005	0.0371275	-0.0698758
1309.91	-36142.7	-14546.1	9.38041	1.03996	0.0402381	-0.0724923
1309.92	-36142.5	-14546.1	9.4002	1.04011	0.0399364	-0.0755479
1309.94	-36142.4	-14546.2	9.41997	1.03957	0.0400162	-0.0762204
1309.96	-36142.2	-14546.3	9.4373	1.03583	0.0399948	-0.0744555
1309.98	-36142.1	-14546.3	9.45386	1.03243	0.0400008	-0.0713776
1309.99	-36141.9	-14546.4	9.4708	1.02977	0.040002	-0.0708733
1310.01	-36141.8	-14546.4	9.48837	1.03004	0.0399889	-0.0727822
1310.03	-36141.6	-14546.5	9.50479	1.03011	0.0400424	-0.0758478
1310.04	-36141.5	-14546.5	9.52191	1.02943	0.039844	-0.075841
1310.06	-36141.3	-14546.6	9.53909	1.02415	0.0408484	-0.0699199
1310.08	-36141.2	-14546.6	9.55689	1.01056	0.0447303	-0.0570248
1310.1	-36141	-14546.7	9.57649	0.988342	0.0471363	-0.0382061
1310.11	-36140.9	-14546.7	9.59388	0.961939	0.0453703	-0.0167042
1310.13	-36140.7	-14546.8	9.60869	0.938079	0.0426761	0.00268059
1310.15	-36140.5	-14546.9	9.62392	0.917617	0.0448441	0.0215843
1310.16	-36140.4	-14546.9	9.63977	0.899711	0.0469947	0.0380523
1310.18	-36140.3	-14547	9.65438	0.887059	0.0466596	0.0516067
1310.2	-36140.1	-14547	9.67003	0.874693	0.0463808	0.0633286
1310.21	-36140	-14547.1	9.68551	0.864794	0.0484346	0.0736154
1310.23	-36139.8	-14547.1	9.70063	0.854443	0.0503239	0.0810345
1310.25	-36139.6	-14547.2	9.71409	0.846101	0.0499235	0.086542
1310.26	-36139.5	-14547.2	9.72796	0.839123	0.0500212	0.0902024
1310.28	-36139.3	-14547.3	9.74106	0.83459	0.0499944	0.093495
1310.3	-36139.2	-14547.4	9.75502	0.83097	0.0500013	0.096177
1310.32	-36139	-14547.4	9.76871	0.830044	0.0499996	0.0984588
1310.33	-36138.9	-14547.5	9.78186	0.828107	0.0500001	0.099843
1310.35	-36138.7	-14547.5	9.79583	0.824379	0.05	0.101121
1310.37	-36138.6	-14547.6	9.80959	0.820712	0.05	0.100651
1310.38	-36138.4	-14547.6	9.82227	0.819834	0.05	0.0994479
1310.4	-36138.2	-14547.7	9.8393	0.820036	0.05	0.0982397
1310.42	-36138.1	-14547.8	9.85378	0.819986	0.05	0.0979896
1310.43	-36137.9	-14547.8	9.8667	0.82002	0.05	0.0980523
1310.45	-36137.7	-14547.9	9.88094	0.819946	0.05	0.0980366
1310.47	-36137.6	-14547.9	9.89409	0.82021	0.05	0.09804
1310.49	-36137.4	-14548	9.91044	0.817352	0.05	0.0980386
1310.5	-36137.3	-14548	9.9251	0.813769	0.05	0.0980405
1310.52	-36137.1	-14548.1	9.93844	0.810234	0.05	0.0980343
1310.54	-36137	-14548.2	9.95171	0.809939	0.05	0.0980576
1310.55	-36136.8	-14548.2	9.96585	0.81001	0.05	0.0980021
1310.57	-36136.7	-14548.3	9.97923	0.809988	0.05	0.0999985
1310.59	-36136.5	-14548.3	9.99252	0.810039	0.0499999	0.106175
1310.61	-36136.3	-14548.4	10.0067	0.81	0.05	0.118736
1310.62	-36136.2	-14548.5	10.02	0.816667	0.05	0.131808
1310.64	-36136	-14548.5	10.0333	0.83	0.05	0.141612
1310.66	-36135.8	-14548.6	10.0476	0.851399	0.0500274	0.146109
1310.67	-36135.7	-14548.6	10.0642	0.874571	0.0498946	0.147069
1310.69	-36135.5	-14548.7	10.0776	0.894597	0.0464384	0.147061
1310.71	-36135.4	-14548.7	10.0951	0.915306	0.0429439	0.14702
1310.72	-36135.2	-14548.8	10.1085	0.928161	0.0395923	0.145692
1310.74	-36135	-14548.9	10.1251	0.941457	0.0363333	0.142226
1310.76	-36134.9	-14548.9	10.1394	0.951475	0.03226	0.139158
1310.78	-36134.7	-14549	10.1563	0.957402	0.0258215	0.141501
1310.79	-36134.5	-14549	10.173	0.960585	0.0227852	0.151489
1310.81	-36134.4	-14549.1	10.1909	0.964116	0.0191593	0.16559
1310.83	-36134.2	-14549.2	10.2065	0.967575	0.0159465	0.178114
1310.84	-36134.1	-14549.2	10.2205	0.970247	0.0123478	0.188622
1310.86	-36133.9	-14549.3	10.2385	0.969877	0.00981911	0.197209
1310.88	-36133.7	-14549.3	10.2548	0.970208	0.00954502	0.202978
1310.89	-36133.6	-14549.4	10.2719	0.9692	0.00484907	0.206931
1310.91	-36133.4	-14549.5	10.2894	0.965449	-0.00285	0.210398
1310.93	-36133.3	-14549.5	10.3057	0.961973	-0.00718567	0.213145
1310.94	-36133.1	-14549.6	10.3232	0.959749	-0.00660015	0.213093
1310.96	-36132.9	-14549.6	10.3389	0.960008	-0.00641442	0.209302
1310.98	-36132.8	-14549.7	10.3534	0.960239	-0.00798433	0.203555
1311	-36132.6	-14549.8	10.3693	0.958788	-0.0103273	0.198374
1311.01	-36132.4	-14549.8	10.3842	0.955073	-0.00990835	0.194504
1311.03	-36132.3	-14549.9	10.4012	0.951524	-0.0100193	0.190948
1311.05	-36132.1	-14549.9	10.4182	0.94977	-0.0100137	0.185946
1311.06	-36131.9	-14550	10.436	0.949988	-0.00991992	0.179067
1311.08	-36131.8	-14550.1	10.4502	0.950289	-0.0103067	0.171407
1311.1	-36131.6	-14550.1	10.4658	0.948331	-0.00832636	0.163313
1311.12	-36131.4	-14550.2	10.4834	0.944702	-0.00470296	0.156683
1311.13	-36131.3	-14550.2	10.4995	0.941104	-0.00110402	0.151922
1311.15	-36131.1	-14550.3	10.5175	0.939801	0.00020042	0.14885
1311.17	-36130.9	-14550.4	10.5319	0.94005	-5.49326e-05	0.146719
1311.18	-36130.7	-14550.4	10.5475	0.940006	1.45408e-05	0.144711
1311.2	-36130.6	-14550.5	10.5625	0.939935	-3.11992e-06	0.141458
1311.22	-36130.4	-14550.5	10.5783	0.940269	4.06907e-07	0.139495
1311.23	-36130.2	-14550.6	10.5951	0.937815	1.54506e-06	0.139913
1311.25	-36130.1	-14550.7	10.6124	0.934188	-5.67932e-06	0.142955
1311.27	-36129.9	-14550.7	10.6298	0.930537	2.25697e-05	0.145653
1311.28	-36129.7	-14550.8	10.6432	0.929865	-8.45928e-05	0.146184
1311.3	-36129.6	-14550.9	10.6604	0.930042	0.000255547	0.144338
1311.32	-36129.4	-14550.9	10.6742	0.92993	-0.00286061	0.141004
1311.34	-36129.2	-14551	10.6905	0.93024	-0.00344044	0.139454
1311.35	-36129	-14551	10.7049	0.927127	-0.00334936	0.14025
1311.37	-36128.9	-14551.1	10.7215	0.923748	-0.0031957	0.143416
1311.39	-36128.7	-14551.2	10.7349	0.920235	-0.00615772	0.145779
1311.4	-36128.5	-14551.2	10.7523	0.919971	-0.00988838	0.14702
1311.42	-36128.4	-14551.3	10.769	0.920006	-0.0100297	0.147088
1311.44	-36128.2	-14551.4	10.7857	0.920004	-0.00999222	0.146072
1311.45	-36128	-14551.4	10.8	0.92	-0.01	0.143791
1311.47	-36127.9	-14551.5	10.8133	0.92	-0.01	0.141612
1311.49	-36127.7	-14551.5	10.83	0.916667	-0.01	0.141612
1311.51	-36127.5	-14551.6	10.8477	0.913109	-0.01	0.145132
1311.52	-36127.3	-14551.7	10.8641	0.909909	-0.00999999	0.149498
1311.54	-36127.1	-14551.7	10.8776	0.910035	-0.00999999	0.153837
1311.56	-36127	-14551.8	10.8951	0.909894	-0.0100001	0.157134
1311.57	-36126.8	-14551.8	10.9085	0.910375	-0.00999968	0.157901
1311.59	-36126.6	-14551.9	10.9251	0.917903	-0.0100012	0.153658
1311.61	-36126.5	-14552	10.9394	0.933631	-0.00999301	0.139775
1311.62	-36126.3	-14552	10.9563	0.957539	-0.0100265	0.120419
1311.64	-36126.1	-14552.1	10.9731	0.980929	-0.00990158	0.0969828
1311.66	-36125.9	-14552.2	10.9907	1.00581	-0.0105438	0.0730742
1311.68	-36125.8	-14552.2	11.0072	1.02812	-0.0141303	0.0516916
1311.69	-36125.6	-14552.3	11.0241	1.04849	-0.0176419	0.031326
1311.71	-36125.4	-14552.4	11.0417	1.06803	-0.0201404	0.0137864
1311.73	-36125.2	-14552.4	11.058	1.08005	-0.0206299	0.00135088
1311.74	-36125	-14552.5	11.076	1.08808	-0.0244005	-0.00646369
1311.76	-36124.9	-14552.6	11.0972	1.09169	-0.0280981	-0.0132749
1311.78	-36124.7	-14552.6	11.1172	1.10037	-0.0300563	-0.0223619
1311.8	-36124.5	-14552.7	11.1362	1.11722	-0.03093	-0.0377872
1311.81	-36124.3	-14552.8	11.155	1.1376	-0.0347618	-0.0568377
1311.83	-36124.2	-14552.8	11.1735	1.15242	-0.0382438	-0.074606
1311.85	-36124	-14552.9	11.1917	1.16477	-0.040264	-0.0896304
1311.86	-36123.8	-14552.9	11.213	1.1736	-0.039925	-0.100102
1311.88	-36123.6	-14553	11.2325	1.17869	-0.04002	-0.105426
1311.9	-36123.4	-14553.1	11.2536	1.18021	-0.0399952	-0.107465
1311.91	-36123.3	-14553.1	11.2723	1.17988	-0.0400013	-0.107948
1311.93	-36123.1	-14553.2	11.2901	1.18024	-0.0399998	-0.107514
1311.95	-36122.9	-14553.3	11.3113	1.1786	-0.0399997	-0.105121
1311.96	-36122.7	-14553.3	11.3319	1.17289	-0.0400016	-0.10097
1311.98	-36122.5	-14553.4	11.3516	1.16608	-0.0399939	-0.0964667
1312	-36122.3	-14553.5	11.3725	1.15917	-0.0400211	-0.0927323
1312.02	-36122.2	-14553.5	11.3931	1.1523	-0.0399151	-0.0888128
1312.03	-36122	-14553.6	11.4128	1.14576	-0.0403185	-0.0837866
1312.05	-36121.8	-14553.7	11.4338	1.13867	-0.0378485	-0.07731
1312.07	-36121.6	-14553.7	11.4542	1.13219	-0.0343299	-0.0698428
1312.08	-36121.4	-14553.8	11.4743	1.12316	-0.0307166	-0.0616024
1312.1	-36121.2	-14553.9	11.4926	1.1125	-0.0298666	-0.0514498
1312.12	-36121.1	-14553.9	11.5095	1.10212	-0.0300348	-0.0421032
1312.13	-36120.9	-14554	11.5257	1.09463	-0.0299958	-0.0357534
1312.15	-36120.7	-14554.1	11.5461	1.09029	-0.0299856	-0.0337284
1312.17	-36120.5	-14554.1	11.5668	1.09012	-0.030063	-0.0346561
1312.19	-36120.3	-14554.2	11.5837	1.08737	-0.0297624	-0.0350489
1312.2	-36120.1	-14554.3	11.6013	1.08376	-0.0328716	-0.032991
1312.22	-36120	-14554.3	11.6179	1.08024	-0.0362556	-0.0307072
1312.24	-36119.8	-14554.4	11.6377	1.07994	-0.0397528	-0.0294732
1312.25	-36119.6	-14554.5	11.6556	1.08001	-0.0400535	-0.0293986
1312.27	-36119.4	-14554.5	11.6756	1.07997	-0.0398993	-0.0294363
1312.29	-36119.2	-14554.6	11.6922	1.0801	-0.0431283	-0.0284185
1312.31	-36119	-14554.7	11.7133	1.07667	-0.0466667	-0.0261438
1312.32	-36118.9	-14554.7	11.73	1.07333	-0.0533333	-0.0228758
1312.34	-36118.6	-14554.8	11.75	1.07	-0.06	-0.0217865
1312.36	-36118.5	-14554.9	11.7677	1.07002	-0.0670059	-0.0230293
1312.37	-36118.3	-14554.9	11.7843	1.06999	-0.070028	-0.0263201
1312.39	-36118.1	-14555	11.8011	1.07	-0.0701038	-0.0284134
1312.41	-36117.9	-14555.1	11.8225	1.06998	-0.07379	-0.0294805
1312.42	-36117.7	-14555.1	11.8421	1.07007	-0.0770356	-0.0293212
1312.44	-36117.5	-14555.2	11.8587	1.06974	-0.080421	-0.0281879
1312.46	-36117.3	-14555.3	11.8763	1.06602	-0.083904	-0.0269826
1312.47	-36117.2	-14555.4	11.8934	1.06269	-0.0873759	-0.0261779
1312.49	-36116.9	-14555.4	11.9133	1.0597	-0.0901039	-0.0275461
1312.51	-36116.8	-14555.5	11.9307	1.0606	-0.0904745	-0.0302849
1312.53	-36116.6	-14555.6	11.9471	1.06416	-0.0941576	-0.0348792
1312.54	-36116.4	-14555.6	11.9647	1.06748	-0.0976023	-0.0410401
1312.56	-36116.2	-14555.7	11.9863	1.07102	-0.100308	-0.0512898
1312.58	-36116	-14555.8	12.005	1.07425	-0.0999181	-0.0660045
1312.59	-36115.8	-14555.8	12.0218	1.07787	-0.10002	-0.0877561
1312.61	-36115.6	-14555.9	12.0391	1.08031	-0.0999977	-0.113758
1312.63	-36115.4	-14556	12.0569	1.07992	-0.0999873	-0.140343
1312.64	-36115.2	-14556	12.0763	1.08002	-0.100052	-0.16988
1312.66	-36115	-14556.1	12.095	1.07999	-0.0997728	-0.201368
1312.68	-36114.8	-14556.2	12.1135	1.08	-0.101088	-0.230358
1312.7	-36114.6	-14556.3	12.132	1.08	-0.104803	-0.257487
1312.71	-36114.5	-14556.3	12.1514	1.08	-0.108472	-0.281669
1312.73	-36114.3	-14556.4	12.1692	1.08	-0.110339	-0.300502
1312.75	-36114	-14556.5	12.1886	1.08	-0.10969	-0.316303
1312.76	-36113.9	-14556.5	12.2056	1.08002	-0.111527	-0.328569
1312.78	-36113.7	-14556.6	12.2218	1.07993	-0.115141	-0.337855
1312.8	-36113.4	-14556.7	12.241	1.08026	-0.118527	-0.343064
1312.82	-36113.3	-14556.7	12.2623	1.07825	-0.12199	-0.34027
1312.83	-36113.1	-14556.8	12.2798	1.07474	-0.125266	-0.329649
1312.85	-36112.9	-14556.9	12.2971	1.071	-0.128754	-0.313288
1312.87	-36112.7	-14556.9	12.3139	1.06977	-0.132178	-0.297623
1312.88	-36112.5	-14557	12.3329	1.07006	-0.135465	-0.285402
1312.9	-36112.3	-14557.1	12.3517	1.06999	-0.138958	-0.278535
1312.92	-36112.1	-14557.2	12.3685	1.07	-0.142392	-0.277887
1312.93	-36111.9	-14557.2	12.3847	1.07002	-0.145587	-0.283645
1312.95	-36111.7	-14557.3	12.4048	1.06994	-0.149413	-0.294589
1312.97	-36111.5	-14557.4	12.4257	1.07025	-0.150128	-0.305862
1312.98	-36111.3	-14557.4	12.4427	1.06758	-0.150028	-0.315763
1313	-36111.1	-14557.5	12.4603	1.06398	-0.149806	-0.326594
1313.02	-36110.9	-14557.6	12.4769	1.06038	-0.152648	-0.342902
1313.04	-36110.7	-14557.7	12.4965	1.05991	-0.156089	-0.36546
1313.05	-36110.5	-14557.7	12.5147	1.06002	-0.159581	-0.397627
1313.07	-36110.3	-14557.8	12.5314	1.06	-0.162961	-0.438653
1313.09	-36110.1	-14557.9	12.5478	1.06	-0.166221	-0.498673
1313.1	-36109.9	-14557.9	12.5687	1.06001	-0.169874	-0.586806
1313.12	-36109.7	-14558	12.5889	1.05997	-0.170058	-0.687911
1313.14	-36109.5	-14558.1	12.6057	1.0601	-0.169894	-0.789195
1313.15	-36109.3	-14558.1	12.6233	1.05667	-0.173333	-0.888889
1313.17	-36109.1	-14558.2	12.64	1.05333	-0.176667	-0.969499
1313.19	-36108.9	-14558.3	12.6567	1.05	-0.18	-1.03704
1313.21	-36108.7	-14558.4	12.6743	1.05002	-0.183526	-1.092
1313.22	-36108.5	-14558.4	12.6911	1.04999	-0.186898	-1.1269
1313.24	-36108.2	-14558.5	12.7111	1.05	-0.190056	-1.1492
1313.26	-36108.1	-14558.6	12.7286	1.05	-0.190193	-1.16382
1313.27	-36107.9	-14558.6	12.7452	1.05	-0.193759	-1.17558
1313.29	-36107.6	-14558.7	12.7621	1.05	-0.197125	-1.18655
1313.31	-36107.5	-14558.8	12.7793	1.04997	-0.200239	-1.19788
