# Supplementary material for: Extraction of driving behavior primitives considering driver expectation and vehicle dynamics
Source: PLoS One. 2025 Dec 31;20(12):e0340123. doi: 10.1371/journal.pone.0340123 (PMC12755792; doi:10.1371/journal.pone.0340123)
Supplement: S1 File — (ZIP) [file pone.0340123.s001.zip › DataSetForPimitiveExaction-1/straight driving/c112_s_4.xlsx]

## Sheet: Sheet1
1320.33	-36021.5	-14588.6	9.37188	-3.20356	-0.192519	0.905158
1320.35	-36021.3	-14588.7	9.3144	-3.21372	-0.176142	1.00456
1320.36	-36021.1	-14588.7	9.25356	-3.22421	-0.156085	1.14571
1320.38	-36021	-14588.8	9.20166	-3.23404	-0.139231	1.30104
1320.4	-36020.9	-14588.8	9.14806	-3.24439	-0.126484	1.45742
1320.41	-36020.7	-14588.9	9.09488	-3.25471	-0.119174	1.60689
1320.43	-36020.6	-14588.9	9.04182	-3.26493	-0.107848	1.76088
1320.45	-36020.4	-14589	8.98692	-3.27351	-0.0904664	1.95809
1320.46	-36020.3	-14589	8.92991	-3.28046	-0.0690969	2.17875
1320.48	-36020.1	-14589.1	8.87341	-3.28526	-0.049723	2.38523
1320.5	-36020	-14589.1	8.81645	-3.28874	-0.0283255	2.57049
1320.52	-36019.9	-14589.1	8.76155	-3.29025	-0.011102	2.71646
1320.53	-36019.7	-14589.2	8.70934	-3.29001	-0.00211839	2.8191
1320.55	-36019.6	-14589.2	8.65146	-3.28975	0.0020157	2.89873
1320.57	-36019.4	-14589.3	8.59263	-3.29197	0.0071708	2.95457
1320.58	-36019.3	-14589.3	8.53908	-3.29545	0.0162219	2.99447
1320.6	-36019.1	-14589.4	8.48328	-3.2992	0.0270601	3.02494
1320.62	-36019	-14589.4	8.42877	-3.30019	0.0353711	3.04334
1320.63	-36018.9	-14589.5	8.37467	-3.29995	0.0372448	3.05285
1320.65	-36018.7	-14589.5	8.30883	-3.30001	0.0342319	3.0565
1320.67	-36018.6	-14589.6	8.24931	-3.3	0.0307549	3.05539
1320.69	-36018.5	-14589.6	8.19554	-3.3	0.0274563	3.04981
1320.7	-36018.3	-14589.6	8.1455	-3.3	0.024019	3.0409
1320.72	-36018.2	-14589.7	8.09302	-3.3	0.0203119	3.03188
1320.74	-36018.1	-14589.7	8.03699	-3.3	0.0201256	3.02566
1320.75	-36017.9	-14589.8	7.97703	-3.3	0.0171962	3.02476
1320.77	-36017.8	-14589.8	7.9197	-3.3	0.0135389	3.02965
1320.79	-36017.7	-14589.9	7.86645	-3.3	0.0132912	3.03806
1320.81	-36017.6	-14589.9	7.80994	-3.3	0.0133174	3.04842
1320.82	-36017.5	-14589.9	7.75648	-3.29998	0.0134191	3.05825
1320.84	-36017.3	-14590	7.70018	-3.30007	0.0102271	3.06808
1320.86	-36017.2	-14590	7.64	-3.29667	0.00666667	3.07625
1320.87	-36017.1	-14590	7.58667	-3.29	0.00333333	3.0817
1320.89	-36016.9	-14590.1	7.53333	-3.28333	0.00333333	3.0817
1320.91	-36016.8	-14590.1	7.46976	-3.26901	0.00694331	3.07562
1320.92	-36016.7	-14590.2	7.41333	-3.24847	0.00997417	3.05991
1320.94	-36016.6	-14590.2	7.35693	-3.2182	0.00642547	3.03891
1320.96	-36016.5	-14590.3	7.30724	-3.19032	0.00289007	3.01484
1320.97	-36016.4	-14590.3	7.25405	-3.16761	-0.000160394	2.99566
1320.99	-36016.2	-14590.3	7.20356	-3.14742	4.13392e-05	2.9756
1321.01	-36016.1	-14590.4	7.14736	-3.12164	-1.53905e-05	2.95065
1321.03	-36016	-14590.4	7.09763	-3.09121	4.11076e-06	2.92324
1321.04	-36015.9	-14590.4	7.04377	-3.06174	-1.05184e-06	2.89439
1321.06	-36015.8	-14590.5	6.99133	-3.03249	3.49063e-07	2.86319
1321.08	-36015.7	-14590.5	6.94176	-2.99901	-9.64291e-08	2.83229
1321.09	-36015.5	-14590.6	6.89099	-2.96433	3.6486e-08	2.79772
1321.11	-36015.4	-14590.6	6.83796	-2.92643	-6.82985e-08	2.76183
1321.13	-36015.3	-14590.6	6.79008	-2.89288	2.32149e-07	2.72541
1321.14	-36015.2	-14590.7	6.7403	-2.84889	-8.46439e-07	2.68435
1321.16	-36015.1	-14590.7	6.68582	-2.80113	3.80701e-06	2.63823
1321.18	-36015	-14590.7	6.64022	-2.75604	-1.43491e-05	2.59093
1321.2	-36014.9	-14590.8	6.59465	-2.6986	5.23436e-05	2.53497
1321.21	-36014.8	-14590.8	6.55235	-2.63081	-0.000227557	2.47085
1321.23	-36014.7	-14590.8	6.50876	-2.56482	0.00108933	2.41215
1321.25	-36014.6	-14590.9	6.46563	-2.51337	0.0047997	2.35928
1321.26	-36014.5	-14590.9	6.42426	-2.47116	0.00848614	2.31409
1321.28	-36014.4	-14590.9	6.38478	-2.4293	0.0102867	2.27164
1321.3	-36014.3	-14591	6.34343	-2.37825	0.00987585	2.22401
1321.32	-36014.2	-14591	6.30146	-2.32775	0.0102633	2.17441
1321.33	-36014.1	-14591	6.26443	-2.28119	0.00857986	2.11477
1321.35	-36014	-14591.1	6.22387	-2.18531	0.00446848	2.01773
1321.37	-36013.9	-14591.1	6.1864	-2.03673	0.00312027	1.88227
1321.38	-36013.8	-14591.1	6.15351	-1.87129	0.00330096	1.73851
1321.4	-36013.7	-14591.2	6.12295	-1.72779	0.0036489	1.59485
1321.42	-36013.6	-14591.2	6.09573	-1.59784	0.00110483	1.46101
1321.43	-36013.5	-14591.2	6.07159	-1.45682	-0.000253876	1.31125
1321.45	-36013.4	-14591.3	6.04711	-1.2447	5.51975e-05	1.11546
1321.47	-36013.3	-14591.3	6.02534	-1.01586	-1.01824e-05	0.901563
1321.48	-36013.2	-14591.3	6.0081	-0.80507	-1.53902e-05	0.70374
1321.5	-36013.1	-14591.4	5.99271	-0.622351	6.18287e-05	0.525793
1321.52	-36013	-14591.4	5.9847	-0.489447	-0.000246899	0.390351
1321.54	-36012.9	-14591.4	5.97799	-0.38653	0.0024163	0.292886
1321.55	-36012.8	-14591.5	5.9741	-0.316259	0.00602001	0.218473
1321.57	-36012.7	-14591.5	5.96773	-0.267211	0.00962326	0.170819
1321.59	-36012.6	-14591.5	5.96388	-0.231855	0.0100946	0.138761
1321.6	-36012.5	-14591.6	5.96024	-0.205701	0.00998365	0.11536
1321.62	-36012.4	-14591.6	5.96008	-0.191084	0.0100044	0.102329
1321.64	-36012.3	-14591.6	5.95715	-0.183974	0.00999885	0.0961304
1321.65	-36012.2	-14591.6	5.95353	-0.18003	0.0100001	0.0967786
1321.67	-36012.1	-14591.7	5.95019	-0.183022	0.00999996	0.100937
1321.69	-36012	-14591.7	5.94687	-0.189486	0.01	0.109414
1321.71	-36011.9	-14591.8	5.94333	-0.2	0.01	0.120915
1321.72	-36011.8	-14591.8	5.94	-0.21	0.01	0.133987
1321.74	-36011.7	-14591.8	5.93667	-0.216667	0.01	0.143791
1321.76	-36011.6	-14591.8	5.93299	-0.216441	0.0100021	0.14817
1321.77	-36011.6	-14591.9	5.92637	-0.209469	0.00999214	0.144526
1321.79	-36011.4	-14591.9	5.92312	-0.199376	0.0100294	0.136681
1321.81	-36011.4	-14591.9	5.91987	-0.188765	0.00976484	0.126319
1321.83	-36011.3	-14592	5.91982	-0.178932	0.00625209	0.117729
1321.84	-36011.1	-14592	5.91622	-0.16844	0.00287369	0.109035
1321.86	-36011.1	-14592	5.91262	-0.154585	-0.000245011	0.100973
1321.88	-36010.9	-14592.1	5.9099	-0.144903	8.99525e-05	0.0936703
1321.89	-36010.9	-14592.1	5.90963	-0.135232	-0.000114193	0.0884281
1321.91	-36010.8	-14592.1	5.90581	-0.128331	0.000546717	0.0842418
1321.93	-36010.7	-14592.2	5.90245	-0.122306	0.00413833	0.0824537
1321.94	-36010.6	-14592.2	5.89972	-0.119229	0.00760714	0.081639
1321.96	-36010.5	-14592.2	5.90024	-0.11569	0.0103063	0.0816829
1321.98	-36010.4	-14592.2	5.89927	-0.112192	0.00991828	0.0818635
1321.99	-36010.3	-14592.3	5.89561	-0.109744	0.0100205	0.083396
1322.01	-36010.2	-14592.3	5.89195	-0.110076	0.00999388	0.0858168
1322.03	-36010.1	-14592.4	5.88973	-0.10998	0.0100016	0.0876773
1322.05	-36010	-14592.4	5.89002	-0.110005	0.00999959	0.0883129
1322.06	-36009.9	-14592.4	5.89021	-0.109999	0.0100001	0.0881593
1322.08	-36009.8	-14592.4	5.88892	-0.11	0.00999997	0.0885322
1322.1	-36009.7	-14592.5	5.8852	-0.11	0.01	0.0901255
1322.11	-36009.6	-14592.5	5.88153	-0.11	0.01	0.0930486
1322.13	-36009.5	-14592.5	5.87966	-0.11	0.01	0.0959605
1322.15	-36009.4	-14592.6	5.88031	-0.11	0.01	0.0976165
1322.16	-36009.4	-14592.6	5.87845	-0.11	0.01	0.0981653
1322.18	-36009.3	-14592.6	5.87493	-0.11	0.00999997	0.097834
1322.2	-36009.2	-14592.7	5.87121	-0.11	0.0100001	0.0992756
1322.22	-36009.1	-14592.7	5.86976	-0.11	0.00999964	0.106454
1322.23	-36009	-14592.7	5.86999	-0.11	0.0100014	0.124608
1322.25	-36008.9	-14592.7	5.87025	-0.11	0.00999529	0.161919
1322.27	-36008.8	-14592.8	5.86803	-0.11	0.010019	0.216567
1322.28	-36008.7	-14592.8	5.86455	-0.11	0.00992883	0.281904
1322.3	-36008.6	-14592.8	5.86079	-0.110001	0.0102387	0.35548
1322.32	-36008.5	-14592.9	5.85983	-0.109995	0.00787738	0.424055
1322.34	-36008.4	-14592.9	5.85998	-0.110019	0.00404877	0.484034
1322.35	-36008.3	-14592.9	5.86023	-0.109937	0.00302041	0.541104
1322.37	-36008.2	-14593	5.85757	-0.110247	0.00561364	0.587672
1322.39	-36008.1	-14593	5.85416	-0.107584	0.00986408	0.624337
1322.4	-36008	-14593	5.85044	-0.10398	0.0071965	0.652716
1322.42	-36007.9	-14593.1	5.84983	-0.100377	0.00679773	0.67342
1322.44	-36007.8	-14593.1	5.85027	-0.0999054	0.00376933	0.689194
1322.45	-36007.7	-14593.1	5.84712	-0.100016	0.0034409	0.702458
1322.47	-36007.7	-14593.2	5.84375	-0.0999954	0.000320717	0.709817
1322.49	-36007.6	-14593.2	5.84023	-0.100002	-8.62223e-05	0.709849
1322.5	-36007.5	-14593.2	5.83998	-0.0999982	1.76553e-05	0.698217
1322.52	-36007.3	-14593.3	5.83998	-0.100007	-3.01429e-05	0.67588
1322.54	-36007.3	-14593.3	5.8401	-0.0999756	0.000102908	0.643912
1322.56	-36007.2	-14593.3	5.83667	-0.1	-0.00333333	0.598039
1322.57	-36007.1	-14593.3	5.83333	-0.0966667	-0.00666667	0.540305
1322.59	-36007	-14593.4	5.83	-0.0933333	-0.01	0.46732
1322.61	-36006.9	-14593.4	5.83003	-0.0899285	-0.00655924	0.382911
1322.62	-36006.8	-14593.4	5.82999	-0.0899184	-0.00655864	0.305016
1322.64	-36006.7	-14593.5	5.83003	-0.0864422	-0.00325138	0.233308
1322.66	-36006.6	-14593.5	5.82976	-0.0828637	-0.00310222	0.165887
1322.67	-36006.5	-14593.5	5.82625	-0.0799149	0.000217086	0.110487
1322.69	-36006.4	-14593.6	5.82287	-0.0797607	-5.59507e-05	0.0621616
1322.71	-36006.3	-14593.6	5.81976	-0.0761103	2.08304e-05	0.0222816
1322.73	-36006.2	-14593.6	5.82006	-0.0722932	-5.56367e-06	-0.00367868
1322.74	-36006.1	-14593.7	5.81998	-0.0658137	1.42337e-06	-0.0199109
1322.76	-36006.1	-14593.7	5.82001	-0.0624824	-4.71191e-07	-0.0319305
1322.78	-36006	-14593.7	5.81996	-0.0597439	1.25785e-07	-0.0413093
1322.79	-36005.8	-14593.7	5.82013	-0.060033	-3.19085e-08	-0.0499333
1322.81	-36005.8	-14593.8	5.81928	-0.0601411	9.90629e-09	-0.0575922
1322.83	-36005.7	-14593.8	5.81567	-0.0593093	-2.64282e-09	-0.0640053
1322.85	-36005.6	-14593.8	5.81215	-0.0555621	6.63467e-10	-0.0704496
1322.86	-36005.5	-14593.9	5.80968	-0.0521505	-1.95962e-10	-0.0757863
1322.88	-36005.4	-14593.9	5.81008	-0.04884	4.52783e-11	-0.0796319
1322.9	-36005.3	-14593.9	5.80998	-0.0454217	1.42498e-11	-0.0829082
1322.91	-36005.2	-14594	5.81001	-0.0419331	-1.15127e-10	-0.0863261
1322.93	-36005.1	-14594	5.81	-0.0386521	4.46679e-10	-0.0896257
1322.95	-36005	-14594	5.81	-0.0352091	-1.61781e-09	-0.0925878
1322.96	-36004.9	-14594.1	5.81	-0.0317425	6.85338e-09	-0.0943836
1322.98	-36004.8	-14594.1	5.81	-0.0284395	-2.57706e-08	-0.0947444
1323	-36004.7	-14594.1	5.81	-0.0250635	9.20522e-08	-0.0952259
1323.01	-36004.7	-14594.1	5.81	-0.0212792	-3.82014e-07	-0.0964477
1323.03	-36004.6	-14594.2	5.81	-0.0197467	1.43509e-06	-0.0976042
1323.05	-36004.4	-14594.2	5.81	-0.0200792	-5.04894e-06	-0.0981313
1323.07	-36004.4	-14594.2	5.81	-0.0198991	2.06102e-05	-0.097948
1323.08	-36004.3	-14594.3	5.80999	-0.0203224	-7.73596e-05	-0.0985313
1323.1	-36004.2	-14594.3	5.81002	-0.0180882	0.000266749	-0.100341
1323.12	-36004.1	-14594.3	5.80991	-0.0145167	-0.00197719	-0.103453
1323.13	-36004	-14594.4	5.81032	-0.0109082	-0.00544675	-0.106126
1323.15	-36003.9	-14594.4	5.80785	-0.0098201	-0.00920396	-0.107617
1323.17	-36003.8	-14594.4	5.80434	-0.0100913	-0.0101934	-0.107921
1323.18	-36003.7	-14594.5	5.8007	-0.00981766	-0.00993201	-0.107728
1323.2	-36003.6	-14594.5	5.79993	-0.0105508	-0.0100687	-0.109094
1323.22	-36003.5	-14594.5	5.79979	-0.00336645	-0.00976819	-0.115841
1323.24	-36003.4	-14594.6	5.80241	0.0159923	-0.012349	-0.133587
1323.25	-36003.3	-14594.6	5.80601	0.0570613	-0.0162256	-0.172002
1323.27	-36003.2	-14594.6	5.80967	0.117955	-0.0169573	-0.227509
1323.29	-36003.1	-14594.6	5.80992	0.189742	-0.0140636	-0.294376
1323.3	-36003	-14594.7	5.81269	0.267884	-0.0102475	-0.368451
1323.32	-36003	-14594.7	5.81919	0.336014	-0.00993539	-0.435055
1323.34	-36002.9	-14594.7	5.82586	0.396403	-0.0100168	-0.494282
1323.36	-36002.8	-14594.8	5.83294	0.453545	-0.00999826	-0.550364
1323.37	-36002.7	-14594.8	5.83953	0.500922	-0.00999889	-0.595668
1323.39	-36002.6	-14594.8	5.84936	0.537958	-0.0100062	-0.633077
1323.41	-36002.5	-14594.9	5.86	0.57	-0.01	-0.663399
1323.42	-36002.4	-14594.9	5.87	0.59	-0.01	-0.685185
1323.44	-36002.3	-14594.9	5.88	0.606667	-0.00666667	-0.701525
1323.46	-36002.2	-14595	5.89061	0.62062	-0.00310836	-0.714084
1323.47	-36002.1	-14595	5.90058	0.626853	8.80458e-05	-0.720225
1323.49	-36002	-14595	5.91061	0.626407	-2.28413e-05	-0.718532
1323.51	-36001.9	-14595	5.92122	0.614282	1.13351e-05	-0.704773
1323.53	-36001.8	-14595.1	5.93113	0.586336	-3.02898e-06	-0.680815
1323.54	-36001.7	-14595.1	5.9413	0.552248	7.80669e-07	-0.646718
1323.56	-36001.6	-14595.1	5.95141	0.507789	-2.90596e-07	-0.599927
1323.58	-36001.5	-14595.2	5.9579	0.448399	7.74432e-08	-0.542238
1323.59	-36001.4	-14595.2	5.96405	0.371575	-1.91683e-08	-0.469589
1323.61	-36001.3	-14595.2	5.96807	0.283225	3.05623e-09	-0.387512
1323.63	-36001.2	-14595.3	5.9744	0.206387	1.15506e-08	-0.313238
1323.64	-36001.1	-14595.3	5.97754	0.136917	-4.87397e-08	-0.244497
1323.66	-36001	-14595.3	5.98033	0.0730451	2.32175e-07	-0.182221
1323.68	-36000.9	-14595.4	5.97991	0.0218218	-8.76943e-07	-0.130479
1323.69	-36000.8	-14595.4	5.98004	-0.0271904	3.22281e-06	-0.0853664
1323.71	-36000.8	-14595.4	5.97993	-0.0638173	-1.45031e-05	-0.0507748
1323.73	-36000.7	-14595.5	5.98023	-0.0810781	5.46657e-05	-0.0315223
1323.75	-36000.6	-14595.5	5.979	-0.0893041	-0.000199414	-0.0208476
1323.76	-36000.5	-14595.5	5.97525	-0.0958151	0.00109964	-0.0131883
1323.78	-36000.4	-14595.6	5.97177	-0.104048	0.00471946	-0.00571667
1323.8	-36000.3	-14595.6	5.96968	-0.113174	0.00826673	0.00271718
1323.81	-36000.2	-14595.6	5.97033	-0.120032	0.0105593	0.0113346
1323.83	-36000.1	-14595.6	5.96869	-0.125097	0.00862275	0.0189895
1323.85	-36000	-14595.7	5.965	-0.128508	0.0050197	0.02542
1323.87	-35999.9	-14595.7	5.96131	-0.130301	0.00128998	0.0286918
1323.88	-35999.8	-14595.7	5.95967	-0.129921	-0.000250678	0.0295414
1323.9	-35999.7	-14595.8	5.96032	-0.130014	5.91834e-05	0.0293864
1323.92	-35999.6	-14595.8	5.95823	-0.130015	-1.63752e-05	0.0293976
1323.93	-35999.5	-14595.8	5.95477	-0.129924	4.35001e-06	0.0294948
1323.95	-35999.4	-14595.9	5.95093	-0.130266	-1.00061e-06	0.0288522
1323.97	-35999.3	-14595.9	5.95005	-0.128023	2.74299e-07	0.0270654
1323.98	-35999.2	-14595.9	5.94811	-0.124554	-7.27727e-08	0.0240206
1324	-35999.1	-14596	5.94438	-0.120795	1.61713e-08	0.0212482
1324.02	-35999	-14596	5.94073	-0.119811	-4.40046e-09	0.0197926
1324.03	-35998.9	-14596	5.93976	-0.12005	1.16569e-09	0.0195662
1324.05	-35998.8	-14596.1	5.94028	-0.119989	-2.46798e-10	0.0196167
1324.07	-35998.7	-14596.1	5.93755	-0.120003	6.67646e-11	0.0196055
1324.09	-35998.6	-14596.1	5.93417	-0.119999	-1.76538e-11	0.0196085
1324.1	-35998.5	-14596.2	5.93042	-0.12	3.47208e-12	0.0196076
1324.12	-35998.5	-14596.2	5.92991	-0.12	-9.34976e-13	0.0196082
1324.14	-35998.3	-14596.2	5.92997	-0.120001	2.46691e-13	0.0196066
1324.15	-35998.2	-14596.3	5.93015	-0.119997	-4.26786e-14	0.0196111
1324.17	-35998.2	-14596.3	5.92711	-0.120012	1.15954e-14	0.0195951
1324.19	-35998.1	-14596.3	5.92376	-0.119957	-3.58246e-15	0.0196557
1324.2	-35998	-14596.3	5.92013	-0.120087	1.53717e-15	0.0186139
1324.22	-35997.9	-14596.4	5.91994	-0.116884	-4.54525e-15	0.0165084
1324.24	-35997.8	-14596.4	5.92011	-0.113552	1.66435e-14	0.0132523
1324.26	-35997.7	-14596.4	5.91667	-0.11	-1.52322e-23	0.0108932
1324.27	-35997.6	-14596.5	5.91333	-0.11	0	0.00980392
1324.29	-35997.5	-14596.5	5.91	-0.11	0	0.00980392
1324.31	-35997.4	-14596.5	5.91005	-0.110002	-3.82638e-12	0.00980233
1324.32	-35997.3	-14596.6	5.90989	-0.109999	1.4595e-11	0.00980435
1324.34	-35997.2	-14596.6	5.90645	-0.11	-5.45128e-11	0.00980381
1324.36	-35997.1	-14596.6	5.90288	-0.11	4.26556e-10	0.009804
1324.38	-35997	-14596.7	5.89983	-0.11	-1.62126e-09	0.00980382
1324.39	-35996.9	-14596.7	5.9001	-0.11	6.04141e-09	0.00980425
1324.41	-35996.8	-14596.7	5.8996	-0.11	-3.49506e-08	0.00980206
1324.43	-35996.7	-14596.8	5.89606	-0.11	1.32473e-07	0.00981097
1324.44	-35996.6	-14596.8	5.89263	-0.11	-4.91946e-07	0.00977775
1324.46	-35996.5	-14596.8	5.88973	-0.11	2.50131e-06	0.00995118
1324.48	-35996.4	-14596.8	5.89004	-0.11	-9.45964e-06	0.0112831
1324.49	-35996.3	-14596.9	5.89011	-0.11	3.49679e-05	0.0138553
1324.51	-35996.3	-14596.9	5.88929	-0.11	-0.000165163	0.0171517
1324.53	-35996.2	-14596.9	5.88566	-0.11	0.000708296	0.0189484
1324.55	-35996.1	-14597	5.88217	-0.11	0.00439248	0.0196773
1324.56	-35996	-14597	5.87962	-0.11	0.00804814	0.0195871
1324.58	-35995.9	-14597	5.88031	-0.11	0.0102662	0.0196134
1324.6	-35995.8	-14597.1	5.87898	-0.11	0.00998297	0.0196065
1324.61	-35995.7	-14597.1	5.87527	-0.11	0.00979126	0.0196082
1324.63	-35995.6	-14597.1	5.87174	-0.11	0.0110892	0.0196077
1324.65	-35995.5	-14597.2	5.86976	-0.11	0.014782	0.0196079
1324.66	-35995.4	-14597.2	5.87	-0.11	0.0185664	0.0196078
1324.68	-35995.3	-14597.2	5.87027	-0.11	0.0199837	0.0196079
1324.7	-35995.2	-14597.3	5.86856	-0.11	0.0213752	0.0196077
1324.71	-35995.1	-14597.3	5.86488	-0.11	0.0251356	0.0196083
1324.73	-35995	-14597.3	5.86133	-0.110001	0.0286631	0.0196063
1324.75	-35994.9	-14597.3	5.8597	-0.109995	0.0302976	0.0196134
1324.77	-35994.8	-14597.4	5.86034	-0.110021	0.0296565	0.0195851
1324.78	-35994.7	-14597.4	5.85825	-0.109923	0.0317469	0.0196932
1324.8	-35994.6	-14597.4	5.8546	-0.110267	0.0353994	0.0190477
1324.82	-35994.6	-14597.5	5.85089	-0.108023	0.0391081	0.0172617
1324.83	-35994.4	-14597.5	5.84982	-0.104554	0.0401965	0.0142166
1324.85	-35994.4	-14597.5	5.84998	-0.100795	0.0399606	0.0114443
1324.87	-35994.3	-14597.6	5.85026	-0.0998114	0.0399937	0.00998866
1324.88	-35994.2	-14597.6	5.84782	-0.10005	0.0400654	0.00976232
1324.9	-35994.1	-14597.6	5.84419	-0.0999894	0.0397797	0.00981273
1324.92	-35994	-14597.7	5.84053	-0.100003	0.0423616	0.00980154
1324.94	-35993.9	-14597.7	5.83989	-0.0999992	0.0461119	0.00980455
1324.95	-35993.8	-14597.7	5.83997	-0.1	0.0469411	0.0098038
1324.97	-35993.7	-14597.8	5.8402	-0.1	0.0440544	0.00980395
1324.99	-35993.6	-14597.8	5.83735	-0.1	0.0403517	0.00980391
1325	-35993.5	-14597.8	5.83377	-0.1	0.0399423	0.00980392
1325.02	-35993.4	-14597.8	5.83023	-0.1	0.0400157	0.00980392
1325.04	-35993.3	-14597.9	5.82995	-0.1	0.0399951	0.00980392
1325.06	-35993.2	-14597.9	5.82998	-0.1	0.0400022	0.00980392
1325.07	-35993.1	-14597.9	5.83009	-0.1	0.0399934	0.00980392
1325.09	-35993	-14598	5.82689	-0.1	0.0400243	0.00980392
