# Supplementary material for: Extraction of driving behavior primitives considering driver expectation and vehicle dynamics
Source: PLoS One. 2025 Dec 31;20(12):e0340123. doi: 10.1371/journal.pone.0340123 (PMC12755792; doi:10.1371/journal.pone.0340123)
Supplement: S1 File — (ZIP) [file pone.0340123.s001.zip › DataSetForPimitiveExaction-1/straight driving/c112_s_5.xlsx]

## Sheet: Sheet1
1335.95	-35948.9	-14566.8	12.6548	1.31402	-0.376407	-1.34595
1335.97	-35948.8	-14566.6	12.6767	1.31103	-0.348685	-1.34309
1335.99	-35948.8	-14566.4	12.6983	1.30759	-0.320104	-1.33969
1336	-35948.7	-14566.2	12.7197	1.30328	-0.2912	-1.33549
1336.02	-35948.6	-14566	12.7414	1.29803	-0.260879	-1.33034
1336.04	-35948.6	-14565.8	12.764	1.29189	-0.227597	-1.32415
1336.05	-35948.5	-14565.6	12.7863	1.28472	-0.19276	-1.31718
1336.07	-35948.4	-14565.4	12.8065	1.27644	-0.159093	-1.30983
1336.09	-35948.4	-14565.2	12.8263	1.26805	-0.128353	-1.30208
1336.11	-35948.3	-14565	12.8482	1.26078	-0.101708	-1.29381
1336.12	-35948.2	-14564.8	12.8708	1.25413	-0.0790901	-1.28531
1336.14	-35948.1	-14564.6	12.8917	1.24715	-0.0602844	-1.27704
1336.16	-35948.1	-14564.3	12.9121	1.24037	-0.0472011	-1.26948
1336.17	-35948	-14564.2	12.9337	1.2347	-0.0411528	-1.26298
1336.19	-35947.9	-14564	12.9554	1.23023	-0.0370026	-1.25739
1336.21	-35947.9	-14563.8	12.9759	1.22668	-0.0292687	-1.25246
1336.22	-35947.8	-14563.5	12.9967	1.22333	-0.02	-1.24837
1336.24	-35947.7	-14563.3	13.0191	1.21967	-0.0125243	-1.24527
1336.26	-35947.6	-14563.1	13.0413	1.21652	-0.00630925	-1.24278
1336.28	-35947.6	-14562.9	13.0615	1.21462	-0.000515651	-1.24049
1336.29	-35947.5	-14562.7	13.0812	1.21325	0.00348642	-1.23845
1336.31	-35947.4	-14562.5	13.1016	1.2116	0.0044494	-1.23671
1336.33	-35947.4	-14562.3	13.1225	1.20979	0.00308987	-1.2351
1336.34	-35947.3	-14562	13.1432	1.20803	0.000853145	-1.23344
1336.36	-35947.2	-14561.8	13.1636	1.20639	7.53114e-05	-1.23172
1336.38	-35947.1	-14561.6	13.1835	1.20481	0.00178304	-1.23
1336.39	-35947.1	-14561.5	13.2036	1.20298	0.00351162	-1.22853
1336.41	-35947	-14561.2	13.2241	1.20096	0.00357399	-1.22739
1336.43	-35946.9	-14561	13.2449	1.1999	0.00334506	-1.22632
1336.44	-35946.8	-14560.8	13.2656	1.20007	0.00359398	-1.22517
1336.46	-35946.8	-14560.6	13.2859	1.19975	0.00297468	-1.22411
1336.48	-35946.7	-14560.4	13.3059	1.19808	0.00111706	-1.22311
1336.5	-35946.6	-14560.2	13.326	1.19613	-0.000239052	-1.22177
1336.51	-35946.6	-14559.9	13.3466	1.19448	-0.000242026	-1.22002
1336.53	-35946.5	-14559.7	13.3673	1.19263	7.93693e-05	-1.21846
1336.55	-35946.4	-14559.5	13.388	1.1907	7.85091e-05	-1.21735
1336.56	-35946.3	-14559.3	13.4083	1.18985	-5.48307e-05	-1.21636
1336.58	-35946.3	-14559.1	13.4282	1.19005	-9.50623e-05	-1.21529
1336.6	-35946.2	-14558.9	13.4484	1.18968	0.00013008	-1.21408
1336.62	-35946.1	-14558.6	13.469	1.18797	0.000281536	-1.2125
1336.63	-35946	-14558.4	13.4898	1.18535	-0.000582519	-1.21003
1336.65	-35946	-14558.2	13.5104	1.18195	-0.00243486	-1.20661
1336.67	-35945.9	-14558	13.5306	1.17751	-0.00420737	-1.20265
1336.68	-35945.8	-14557.8	13.5505	1.17239	-0.00577476	-1.19829
1336.7	-35945.8	-14557.6	13.5709	1.16744	-0.00786192	-1.19346
1336.72	-35945.7	-14557.3	13.5917	1.16241	-0.00975718	-1.18834
1336.73	-35945.6	-14557.1	13.6115	1.15605	-0.00953	-1.18341
1336.75	-35945.5	-14556.9	13.6302	1.14896	-0.00745543	-1.1784
1336.77	-35945.4	-14556.7	13.6485	1.14294	-0.00546931	-1.17258
1336.78	-35945.4	-14556.5	13.6668	1.13645	-0.00391889	-1.16589
1336.8	-35945.3	-14556.3	13.6855	1.12606	-0.00211838	-1.15863
1336.82	-35945.2	-14556	13.7044	1.11341	-0.000364835	-1.14942
1336.84	-35945.1	-14555.8	13.7234	1.10281	0.000440782	-1.13568
1336.85	-35945.1	-14555.5	13.7422	1.09065	0.000179586	-1.11433
1336.87	-35945	-14555.4	13.7611	1.06853	-0.000665679	-1.08189
1336.89	-35944.9	-14555.2	13.7793	1.027	-0.000446653	-1.03376
1336.9	-35944.9	-14554.9	13.7959	0.957227	0.00258535	-0.965209
1336.92	-35944.8	-14554.7	13.8108	0.859705	0.00626045	-0.874524
1336.94	-35944.7	-14554.4	13.8243	0.739699	0.00742138	-0.762629
1336.95	-35944.6	-14554.2	13.8355	0.603455	0.00942596	-0.638042
1336.97	-35944.5	-14554	13.8437	0.458351	0.0168745	-0.511368
1336.99	-35944.5	-14553.8	13.8494	0.315966	0.0258358	-0.386942
1337.01	-35944.4	-14553.6	13.8538	0.188079	0.0309733	-0.26761
1337.02	-35944.3	-14553.4	13.8566	0.0791148	0.0362025	-0.160428
1337.04	-35944.2	-14553.1	13.8573	-0.00932266	0.0465466	-0.072535
1337.06	-35944.1	-14552.9	13.8567	-0.0766667	0.0566667	-0.0043573
1337.07	-35944.1	-14552.7	13.8554	-0.123445	0.0607358	0.0461348
1337.09	-35944	-14552.5	13.8533	-0.153333	0.0633333	0.0827887
1337.11	-35943.9	-14552.3	13.8501	-0.171266	0.0696665	0.10948
1337.12	-35943.9	-14552	13.8465	-0.184075	0.0770465	0.128378
1337.14	-35943.8	-14551.8	13.8429	-0.196914	0.0823123	0.141277
1337.16	-35943.7	-14551.5	13.8396	-0.207716	0.0873403	0.150134
1337.18	-35943.6	-14551.4	13.8363	-0.214071	0.0939393	0.15647
1337.19	-35943.6	-14551.2	13.8329	-0.216856	0.10075	0.160481
1337.21	-35943.5	-14550.9	13.8294	-0.217365	0.106347	0.162248
1337.23	-35943.4	-14550.7	13.8261	-0.21643	0.110682	0.162186
1337.24	-35943.3	-14550.4	13.8229	-0.214753	0.11413	0.160763
1337.26	-35943.2	-14550.2	13.8189	-0.212915	0.117494	0.158435
1337.28	-35943.2	-14550	13.8138	-0.211246	0.121051	0.155423
1337.3	-35943.1	-14549.8	13.809	-0.209608	0.12388	0.151478
1337.31	-35943	-14549.6	13.8055	-0.207892	0.125598	0.146543
1337.33	-35942.9	-14549.3	13.8024	-0.20616	0.127181	0.141062
1337.35	-35942.9	-14549.1	13.7989	-0.204449	0.129041	0.135433
1337.36	-35942.8	-14548.9	13.7955	-0.202718	0.130335	0.129857
1337.38	-35942.7	-14548.7	13.7921	-0.20101	0.130494	0.124409
1337.4	-35942.6	-14548.5	13.7888	-0.199494	0.129545	0.119006
1337.41	-35942.5	-14548.3	13.7855	-0.197937	0.1278	0.113467
1337.43	-35942.5	-14548	13.7817	-0.195518	0.125911	0.107486
1337.45	-35942.4	-14547.8	13.7781	-0.192043	0.124204	0.100816
1337.46	-35942.3	-14547.6	13.7758	-0.188137	0.122558	0.0932902
1337.48	-35942.2	-14547.4	13.7744	-0.183389	0.120893	0.0846574
1337.5	-35942.2	-14547.2	13.7719	-0.176252	0.119199	0.0745745
1337.52	-35942.1	-14546.9	13.7681	-0.165934	0.117481	0.0628032
1337.53	-35942	-14546.7	13.7656	-0.152551	0.115749	0.049233
1337.55	-35941.9	-14546.4	13.7642	-0.136844	0.11403	0.0339561
1337.57	-35941.9	-14546.2	13.7616	-0.119998	0.112353	0.0172342
1337.58	-35941.8	-14546	13.7579	-0.101672	0.110695	-0.00085341
1337.6	-35941.7	-14545.8	13.7554	-0.0804798	0.108988	-0.0203725
1337.62	-35941.6	-14545.6	13.7539	-0.0577418	0.107261	-0.0413079
1337.63	-35941.5	-14545.4	13.7519	-0.0366337	0.105602	-0.0634757
1337.65	-35941.5	-14545.1	13.7501	-0.0163346	0.103887	-0.0854248
1337.67	-35941.4	-14544.9	13.7506	0.00603787	0.101922	-0.104955
1337.69	-35941.3	-14544.7	13.7528	0.0263889	0.100247	-0.120973
1337.7	-35941.3	-14544.5	13.7547	0.0375055	0.0996913	-0.132962
1337.72	-35941.2	-14544.3	13.7563	0.0401161	0.099927	-0.139811
1337.74	-35941.1	-14544	13.7582	0.0383535	0.100124	-0.140409
1337.75	-35941	-14543.8	13.7598	0.0318397	0.10004	-0.136138
1337.77	-35940.9	-14543.6	13.7602	0.0187488	0.099787	-0.129422
1337.79	-35940.9	-14543.4	13.76	0.00269592	0.0998917	-0.121351
1337.8	-35940.8	-14543.2	13.7602	-0.0111034	0.100968	-0.112552
1337.82	-35940.7	-14542.9	13.7601	-0.0221468	0.103036	-0.104339
1337.84	-35940.6	-14542.7	13.7588	-0.0316768	0.105918	-0.0980872
1337.86	-35940.5	-14542.5	13.7568	-0.0395965	0.109741	-0.0938744
1337.87	-35940.5	-14542.3	13.755	-0.0455252	0.114606	-0.0913621
1337.89	-35940.4	-14542.1	13.7533	-0.05	0.12	-0.0904139
1337.91	-35940.3	-14541.8	13.7514	-0.0536864	0.125278	-0.0909147
1337.92	-35940.2	-14541.6	13.75	-0.0566667	0.13	-0.0925926
1337.94	-35940.2	-14541.4	13.7497	-0.0588502	0.133851	-0.0951359
1337.96	-35940.1	-14541.1	13.75	-0.0600383	0.136818	-0.0982309
1337.97	-35940	-14541	13.7504	-0.0602047	0.138921	-0.101554
1337.99	-35939.9	-14540.8	13.7499	-0.0599909	0.140036	-0.104753
1338.01	-35939.9	-14540.5	13.7484	-0.0599674	0.140185	-0.107606
1338.03	-35939.8	-14540.3	13.7464	-0.0599971	0.139981	-0.11035
1338.04	-35939.7	-14540	13.7448	-0.0599368	0.139947	-0.113184
1338.06	-35939.6	-14539.8	13.743	-0.060045	0.14001	-0.115939
1338.08	-35939.5	-14539.6	13.7411	-0.0602959	0.140035	-0.118565
1338.09	-35939.5	-14539.4	13.7399	-0.059821	0.139985	-0.121467
1338.11	-35939.4	-14539.2	13.7398	-0.0581789	0.139917	-0.12484
1338.13	-35939.3	-14539	13.74	-0.0562364	0.140067	-0.128217
1338.14	-35939.2	-14538.7	13.74	-0.0545656	0.140297	-0.131166
1338.16	-35939.1	-14538.5	13.7401	-0.0527618	0.139671	-0.133522
1338.18	-35939.1	-14538.3	13.7403	-0.0508486	0.137919	-0.135269
1338.2	-35939	-14538.1	13.7396	-0.0497756	0.136068	-0.136602
1338.21	-35938.9	-14537.9	13.7379	-0.0498049	0.134515	-0.137699
1338.23	-35938.8	-14537.6	13.736	-0.0500588	0.132555	-0.138691
1338.25	-35938.8	-14537.4	13.7344	-0.0500473	0.130492	-0.139757
1338.26	-35938.7	-14537.2	13.7325	-0.0499823	0.130209	-0.141148
1338.28	-35938.6	-14537	13.7307	-0.0499873	0.132018	-0.142828
1338.3	-35938.5	-14536.8	13.7297	-0.0500046	0.134128	-0.1444
1338.32	-35938.5	-14536.6	13.7298	-0.050003	0.135765	-0.145566
1338.33	-35938.4	-14536.3	13.7302	-0.0499987	0.137577	-0.146185
1338.35	-35938.3	-14536.1	13.7303	-0.0499993	0.139425	-0.146185
1338.37	-35938.2	-14535.9	13.7293	-0.0500004	0.140274	-0.145564
1338.38	-35938.1	-14535.7	13.7275	-0.0500002	0.140122	-0.144397
1338.4	-35938.1	-14535.5	13.7257	-0.0499999	0.139925	-0.142835
1338.42	-35938	-14535.2	13.7241	-0.05	0.139973	-0.141159
1338.43	-35937.9	-14535	13.7222	-0.05	0.140006	-0.139729
1338.45	-35937.8	-14534.8	13.7204	-0.05	0.139989	-0.138655
1338.47	-35937.7	-14534.5	13.7197	-0.05	0.140054	-0.137854
1338.48	-35937.7	-14534.4	13.7199	-0.05	0.140059	-0.137339
1338.5	-35937.6	-14534.1	13.72	-0.0499999	0.139756	-0.137177
1338.52	-35937.5	-14533.9	13.72	-0.0499999	0.139771	-0.137233
1338.54	-35937.4	-14533.7	13.7202	-0.0500003	0.141072	-0.137275
1338.55	-35937.3	-14533.4	13.7202	-0.0500002	0.142976	-0.13726
1338.57	-35937.3	-14533.2	13.719	-0.0499988	0.144154	-0.137248
1338.59	-35937.2	-14533	13.7171	-0.0499991	0.145895	-0.137253
1338.6	-35937.1	-14532.8	13.7153	-0.0500043	0.150334	-0.13726
1338.62	-35937	-14532.6	13.7137	-0.0500025	0.155845	-0.137257
1338.64	-35937	-14532.4	13.7117	-0.0499828	0.159811	-0.137239
1338.65	-35936.9	-14532.1	13.7101	-0.0499934	0.165594	-0.137249
1338.67	-35936.8	-14531.9	13.7097	-0.0500676	0.177669	-0.137317
1338.69	-35936.7	-14531.7	13.71	-0.050013	0.19251	-0.137267
1338.71	-35936.7	-14531.5	13.71	-0.0497308	0.205354	-0.136893
1338.72	-35936.6	-14531.3	13.71	-0.0499506	0.219057	-0.136213
1338.74	-35936.5	-14531	13.7102	-0.0513674	0.237282	-0.13528
1338.76	-35936.4	-14530.8	13.71	-0.0533333	0.256667	-0.133987
1338.77	-35936.3	-14530.6	13.7085	-0.0550572	0.273057	-0.132295
1338.79	-35936.3	-14530.4	13.7066	-0.0567765	0.287505	-0.130632
1338.81	-35936.2	-14530.2	13.7049	-0.0586957	0.301546	-0.129393
1338.83	-35936.1	-14530	13.7032	-0.0600463	0.31399	-0.128493
1338.84	-35936	-14529.7	13.7013	-0.06024	0.323577	-0.127808
1338.86	-35935.9	-14529.5	13.6999	-0.0599766	0.330743	-0.127426
1338.88	-35935.9	-14529.3	13.6997	-0.0599401	0.336246	-0.127387
1338.89	-35935.8	-14529.1	13.7001	-0.0600082	0.34075	-0.12746
1338.91	-35935.7	-14528.9	13.7004	-0.0600108	0.344529	-0.127463
1338.93	-35935.6	-14528.6	13.6998	-0.060001	0.346967	-0.127452
1338.94	-35935.5	-14528.4	13.6982	-0.0600167	0.347527	-0.127466
1338.96	-35935.5	-14528.2	13.6962	-0.0599834	0.346182	-0.127436
1338.98	-35935.4	-14528	13.6946	-0.0599234	0.343074	-0.12738
1338.99	-35935.3	-14527.8	13.6928	-0.060083	0.338544	-0.127531
1339.01	-35935.2	-14527.6	13.6909	-0.0603009	0.333335	-0.128025
1339.03	-35935.1	-14527.3	13.6898	-0.0596758	0.328824	-0.128787
1339.05	-35935	-14527.1	13.6899	-0.0579406	0.325467	-0.129822
1339.06	-35935	-14526.9	13.69	-0.0560358	0.322039	-0.1313
1339.08	-35934.9	-14526.7	13.6898	-0.0543861	0.318345	-0.13307
1339.1	-35934.8	-14526.5	13.6903	-0.0525016	0.315895	-0.134496
1339.11	-35934.7	-14526.2	13.6908	-0.0506154	0.314555	-0.135501
1339.13	-35934.7	-14526	13.6887	-0.0499182	0.312009	-0.136718
1339.15	-35934.6	-14525.8	13.6851	-0.050009	0.308271	-0.137337
1339.16	-35934.5	-14525.6	13.6815	-0.0500508	0.305519	-0.137292
1339.18	-35934.4	-14525.4	13.6798	-0.0497969	0.299865	-0.1369
1339.2	-35934.3	-14525.1	13.6801	-0.0513434	0.29508	-0.134805
1339.22	-35934.2	-14524.9	13.68	-0.0562615	0.288622	-0.129782
1339.23	-35934.2	-14524.7	13.68	-0.0657066	0.277866	-0.122117
1339.25	-35934.1	-14524.5	13.6799	-0.0742714	0.265504	-0.114094
1339.27	-35934	-14524.3	13.6803	-0.0804664	0.252871	-0.107264
1339.28	-35933.9	-14524.1	13.6781	-0.0874787	0.234354	-0.100447
1339.3	-35933.8	-14523.8	13.6745	-0.0945428	0.215196	-0.0942688
1339.32	-35933.7	-14523.6	13.6709	-0.0993112	0.201251	-0.0902231
1339.34	-35933.7	-14523.4	13.6699	-0.100102	0.187914	-0.0883895
1339.35	-35933.6	-14523.2	13.67	-0.100047	0.16986	-0.088265
1339.37	-35933.5	-14523	13.6703	-0.0997067	0.146617	-0.0876102
1339.39	-35933.4	-14522.8	13.6676	-0.102377	0.126826	-0.0856197
1339.4	-35933.3	-14522.5	13.6641	-0.105916	0.115017	-0.0824727
1339.42	-35933.3	-14522.3	13.6605	-0.109251	0.108817	-0.0792862
1339.44	-35933.2	-14522.1	13.6599	-0.112513	0.0958417	-0.0749635
1339.45	-35933.1	-14521.9	13.66	-0.118744	0.0847896	-0.0696698
1339.47	-35933	-14521.7	13.6602	-0.125467	0.0774716	-0.0632759
1339.49	-35932.9	-14521.5	13.6571	-0.132542	0.0740292	-0.0564372
1339.51	-35932.9	-14521.2	13.6537	-0.139091	0.0645106	-0.0479711
1339.52	-35932.8	-14521	13.6504	-0.148676	0.0572665	-0.037376
1339.54	-35932.7	-14520.8	13.6469	-0.159487	0.0533988	-0.0246728
1339.56	-35932.6	-14520.6	13.6436	-0.166278	0.0534511	-0.0146248
1339.57	-35932.5	-14520.4	13.6401	-0.173046	0.0500186	-0.00798048
1339.59	-35932.4	-14520.2	13.64	-0.176667	0.0533333	-0.00217865
1339.61	-35932.4	-14519.9	13.6367	-0.183333	0.0533333	0.00217865
1339.62	-35932.3	-14519.7	13.6333	-0.186667	0.0533333	0.00653595
1339.64	-35932.2	-14519.5	13.6298	-0.190115	0.0534365	0.00879899
1339.66	-35932.1	-14519.3	13.6265	-0.189939	0.0568849	0.00985489
1339.67	-35932	-14519.1	13.6231	-0.190128	0.0602004	0.0109897
1339.69	-35932	-14518.9	13.6196	-0.193765	0.063725	0.0134361
1339.71	-35931.9	-14518.6	13.6163	-0.197091	0.0671171	0.0166883
1339.73	-35931.8	-14518.4	13.6129	-0.200218	0.0701538	0.0186357
1339.74	-35931.7	-14518.2	13.6094	-0.199562	0.0699369	0.0182811
1339.76	-35931.6	-14518	13.6061	-0.196069	0.070039	0.0157814
1339.78	-35931.5	-14517.8	13.6027	-0.19263	0.0699078	0.0125692
1339.79	-35931.5	-14517.6	13.5992	-0.189721	0.0704937	0.0105228
1339.81	-35931.4	-14517.3	13.5959	-0.190074	0.0743245	0.00974204
1339.83	-35931.3	-14517.1	13.5925	-0.189981	0.0768707	0.00981962
1339.85	-35931.2	-14516.9	13.589	-0.190006	0.0766602	0.00979905
1339.86	-35931.1	-14516.6	13.5857	-0.189998	0.0764548	0.00980522
1339.88	-35931	-14516.5	13.5823	-0.19	0.0776085	0.00980359
1339.9	-35931	-14516.2	13.5788	-0.19	0.0803933	0.00980402
1339.91	-35930.9	-14516	13.5756	-0.19	0.079883	0.0098039
1339.93	-35930.8	-14515.8	13.5718	-0.19	0.0800733	0.00980393
1339.95	-35930.7	-14515.6	13.5699	-0.19	0.079786	0.00980392
1339.96	-35930.6	-14515.4	13.569	-0.19	0.0810121	0.00980392
1339.98	-35930.6	-14515.2	13.5651	-0.19	0.0850856	0.00980392
1340	-35930.5	-14514.9	13.5618	-0.19	0.086926	0.00980392
1340.01	-35930.4	-14514.7	13.5585	-0.19	0.0866778	0.00980392
1340.03	-35930.3	-14514.5	13.555	-0.19	0.0863764	0.00980392
1340.05	-35930.2	-14514.3	13.5515	-0.19	0.0884358	0.00980392
1340.07	-35930.1	-14514.1	13.5483	-0.19	0.0903236	0.00980392
1340.08	-35930.1	-14513.9	13.5448	-0.19	0.0899236	0.00980392
1340.1	-35930	-14513.6	13.5413	-0.19	0.0900211	0.00980392
1340.12	-35929.9	-14513.4	13.5381	-0.19	0.0899944	0.00980392
1340.13	-35929.8	-14513.2	13.5346	-0.19	0.0900013	0.00980392
1340.15	-35929.7	-14513	13.5312	-0.19	0.0899996	0.00980392
1340.17	-35929.7	-14512.8	13.5279	-0.19	0.0900002	0.00980392
1340.18	-35929.6	-14512.6	13.5244	-0.19	0.0899996	0.00980392
1340.2	-35929.5	-14512.4	13.521	-0.19	0.0900017	0.00980392
1340.22	-35929.4	-14512.1	13.5176	-0.19	0.0899937	0.00980392
1340.24	-35929.3	-14512	13.5142	-0.19	0.0900203	0.00980392
1340.25	-35929.2	-14511.7	13.5105	-0.19	0.0899199	0.00980392
1340.27	-35929.2	-14511.5	13.5101	-0.19	0.0903002	0.00980392
1340.29	-35929.1	-14511.3	13.5074	-0.19	0.0873052	0.00980392
1340.3	-35929	-14511.1	13.5036	-0.19	0.0850197	0.00980392
1340.32	-35928.9	-14510.9	13.5005	-0.19	0.0837459	0.00980392
1340.34	-35928.8	-14510.6	13.4973	-0.19	0.0803491	0.00980392
1340.36	-35928.7	-14510.4	13.4937	-0.19	0.0768826	0.00980392
1340.37	-35928.7	-14510.2	13.4903	-0.19	0.0765574	0.00980392
1340.39	-35928.6	-14510	13.4869	-0.19	0.0767406	0.00980392
1340.41	-35928.5	-14509.8	13.4835	-0.19	0.0739072	0.00980393
1340.42	-35928.4	-14509.6	13.4802	-0.19	0.0701672	0.00980392
1340.44	-35928.3	-14509.4	13.4768	-0.19	0.0683465	0.00980391
1340.46	-35928.3	-14509.1	13.4733	-0.19	0.0666667	0.00980392
1340.47	-35928.2	-14508.9	13.4699	-0.19	0.0630719	0.00980398
1340.49	-35928.1	-14508.7	13.4665	-0.19	0.0598848	0.00980391
1340.51	-35928	-14508.5	13.4631	-0.19	0.059384	0.00980367
1340.53	-35927.9	-14508.3	13.4598	-0.19	0.0600277	0.00980397
1340.54	-35927.9	-14508.1	13.4565	-0.189999	0.060103	0.00980483
1340.56	-35927.8	-14507.8	13.4529	-0.19	0.0600067	0.00980356
1340.58	-35927.7	-14507.7	13.4491	-0.190004	0.0601701	0.00980049
1340.59	-35927.6	-14507.5	13.4463	-0.189997	0.0598769	0.00980603
1340.61	-35927.5	-14507.2	13.4449	-0.189984	0.0591879	0.00981734
1340.63	-35927.5	-14507	13.4428	-0.190009	0.060489	0.00979628
1340.64	-35927.4	-14506.8	13.4392	-0.18996	0.0641855	0.00983709
1340.66	-35927.3	-14506.6	13.4359	-0.190149	0.0674145	0.00966568
1340.68	-35927.2	-14506.4	13.4325	-0.189398	0.0708646	0.00828218
1340.69	-35927.1	-14506.2	13.429	-0.185637	0.074176	0.00558996
1340.71	-35927	-14505.9	13.4257	-0.182206	0.0783244	0.00248575
1340.73	-35927	-14505.7	13.4223	-0.17974	0.0854738	0.000640391
1340.75	-35926.9	-14505.5	13.4188	-0.180077	0.0923829	-8.53274e-05
1340.76	-35926.8	-14505.3	13.4156	-0.179979	0.0989942	2.24875e-05
1340.78	-35926.7	-14505.1	13.4118	-0.180005	0.105777	-4.62497e-06
1340.8	-35926.6	-14504.9	13.4099	-0.179999	0.113007	-2.83607e-06
1340.81	-35926.5	-14504.7	13.409	-0.18	0.118353	1.64123e-05
1340.83	-35926.5	-14504.5	13.4051	-0.18	0.121161	-6.07897e-05
1340.85	-35926.4	-14504.2	13.4018	-0.18	0.126261	0.000371426
1340.87	-35926.3	-14504	13.3985	-0.18	0.133092	0.00192692
1340.88	-35926.2	-14503.8	13.395	-0.18	0.140226	0.00490196
1340.9	-35926.1	-14503.6	13.3915	-0.18	0.145412	0.00787701
1340.92	-35926.1	-14503.4	13.3882	-0.18	0.148322	0.00943246
1340.93	-35926	-14503.2	13.3849	-0.18	0.151915	0.00986482
1340.95	-35925.9	-14503	13.381	-0.18	0.15523	0.00978707
1340.97	-35925.8	-14502.7	13.3801	-0.18	0.158914	0.0098084
1340.98	-35925.7	-14502.6	13.3782	-0.18	0.160196	0.00980289
1341	-35925.6	-14502.3	13.3744	-0.18	0.159946	0.0098042
1341.02	-35925.6	-14502.1	13.3712	-0.18	0.160016	0.00980385
1341.03	-35925.5	-14501.9	13.3677	-0.18	0.159992	0.00980394
1341.05	-35925.4	-14501.7	13.3643	-0.18	0.160021	0.00980392
1341.07	-35925.3	-14501.5	13.361	-0.18	0.159925	0.00980392
1341.09	-35925.3	-14501.3	13.3575	-0.18	0.16024	0.00980392
1341.1	-35925.2	-14501	13.3541	-0.18	0.157563	0.00980392
1341.12	-35925.1	-14500.8	13.3508	-0.18	0.154168	0.00980392
1341.14	-35925	-14500.7	13.3473	-0.18	0.150425	0.00980392
1341.15	-35924.9	-14500.4	13.344	-0.18	0.149892	0.00980392
1341.17	-35924.8	-14500.2	13.3403	-0.18	0.150029	0.00980392
1341.19	-35924.8	-14500	13.3401	-0.18	0.149995	0.00980392
1341.2	-35924.7	-14499.8	13.3371	-0.18	0.150001	0.00980392
1341.22	-35924.6	-14499.6	13.3337	-0.18	0.149999	0.00980392
1341.24	-35924.5	-14499.4	13.3302	-0.18	0.150001	0.00980392
1341.26	-35924.4	-14499.1	13.3269	-0.18	0.149998	0.00980392
1341.27	-35924.3	-14499	13.3235	-0.18	0.150008	0.00980392
1341.29	-35924.3	-14498.8	13.32	-0.18	0.15	0.00980392
1341.31	-35924.2	-14498.5	13.3167	-0.18	0.15	0.00980392
1341.32	-35924.1	-14498.3	13.3133	-0.18	0.146667	0.00980392
1341.34	-35924	-14498.1	13.3099	-0.18	0.146661	0.00980392
1341.36	-35923.9	-14497.9	13.3099	-0.18	0.146796	0.00980392
1341.38	-35923.8	-14497.7	13.3064	-0.18	0.15011	0.00980392
1341.39	-35923.8	-14497.5	13.3029	-0.18	0.149945	0.00980392
1341.41	-35923.7	-14497.2	13.2996	-0.18	0.150015	0.00980392
1341.43	-35923.6	-14497.1	13.2963	-0.18	0.149996	0.00980392
1341.44	-35923.5	-14496.9	13.2926	-0.18	0.150001	0.00980392
1341.46	-35923.4	-14496.6	13.2899	-0.18	0.15	0.00980392
1341.48	-35923.3	-14496.4	13.2896	-0.18	0.15	0.00980392
1341.49	-35923.3	-14496.2	13.2858	-0.18	0.15	0.00980392
1341.51	-35923.2	-14496	13.2826	-0.18	0.15	0.00980392
1341.53	-35923.1	-14495.8	13.2792	-0.18	0.15	0.00980392
1341.55	-35923	-14495.6	13.2757	-0.18	0.149999	0.00980392
1341.56	-35922.9	-14495.4	13.2724	-0.18	0.150003	0.00980392
1341.58	-35922.9	-14495.2	13.269	-0.18	0.149988	0.00980392
1341.6	-35922.8	-14495	13.2655	-0.18	0.150055	0.00980392
1341.61	-35922.7	-14494.7	13.2622	-0.18	0.149793	0.00980392
1341.63	-35922.6	-14494.5	13.2587	-0.18	0.150932	0.00980392
1341.65	-35922.5	-14494.3	13.2554	-0.18	0.155038	0.00980392
1341.66	-35922.4	-14494.1	13.2517	-0.18	0.1569	0.00980392
1341.68	-35922.4	-14493.9	13.25	-0.18	0.15668	0.00980392
1341.7	-35922.3	-14493.7	13.2488	-0.18	0.156364	0.00980392
1341.71	-35922.2	-14493.5	13.245	-0.18	0.158216	0.00980391
1341.73	-35922.1	-14493.3	13.2417	-0.18	0.160329	0.00980395
1341.75	-35922	-14493.1	13.2382	-0.18	0.159832	0.00980382
1341.77	-35921.9	-14492.8	13.235	-0.18	0.16033	0.00980431
1341.78	-35921.9	-14492.7	13.2311	-0.180001	0.158321	0.00980257
