# Supplementary material for: Extraction of driving behavior primitives considering driver expectation and vehicle dynamics
Source: PLoS One. 2025 Dec 31;20(12):e0340123. doi: 10.1371/journal.pone.0340123 (PMC12755792; doi:10.1371/journal.pone.0340123)
Supplement: S1 File — (ZIP) [file pone.0340123.s001.zip › DataSetForPimitiveExaction-1/straight driving/c112_s_6.xlsx]

## Sheet: Sheet1
1346.22	-35899.8	-14440	12.5574	-0.1	-0.473828	-0.0027611
1346.24	-35899.7	-14439.8	12.5539	-0.1	-0.453551	-0.00599449
1346.25	-35899.7	-14439.6	12.5504	-0.1	-0.42945	-0.00841347
1346.27	-35899.6	-14439.4	12.5499	-0.1	-0.385895	-0.00973286
1346.29	-35899.5	-14439.2	12.55	-0.1	-0.338241	-0.00982219
1346.3	-35899.4	-14439	12.55	-0.1	-0.303241	-0.00979997
1346.32	-35899.3	-14438.8	12.5501	-0.1	-0.280912	-0.00980269
1346.34	-35899.3	-14438.6	12.5469	-0.1	-0.267632	-0.0098109
1346.36	-35899.2	-14438.4	12.5436	-0.1	-0.244931	-0.00977725
1346.37	-35899.1	-14438.2	12.54	-0.1	-0.216667	-0.0108932
1346.39	-35899.1	-14438	12.54	-0.1	-0.19	-0.0130719
1346.41	-35899	-14437.8	12.54	-0.1	-0.173333	-0.0163399
1346.42	-35898.9	-14437.6	12.5399	-0.1	-0.155663	-0.0186166
1346.44	-35898.8	-14437.4	12.5365	-0.1	-0.138916	-0.0196302
1346.46	-35898.8	-14437.2	12.5331	-0.0999994	-0.118834	-0.0196015
1346.47	-35898.7	-14437	12.5298	-0.100004	-0.101605	-0.0196156
1346.49	-35898.6	-14436.8	12.53	-0.0999832	-0.0884356	-0.0195886
1346.51	-35898.5	-14436.6	12.5301	-0.100063	-0.0752457	-0.0196792
1346.53	-35898.4	-14436.4	12.5296	-0.0996197	-0.0650715	-0.0209982
1346.54	-35898.4	-14436.2	12.5261	-0.096054	-0.0597171	-0.0234173
1346.56	-35898.3	-14436	12.5226	-0.0926342	-0.0597635	-0.0266508
1346.58	-35898.2	-14435.8	12.5197	-0.0897199	-0.0552761	-0.0286914
1346.59	-35898.1	-14435.6	12.5201	-0.0900748	-0.0482417	-0.029474
1346.61	-35898.1	-14435.4	12.5199	-0.089981	-0.0423853	-0.029396
1346.63	-35898	-14435.2	12.5202	-0.0900059	-0.0384931	-0.0294167
1346.64	-35897.9	-14435	12.5193	-0.0899984	-0.0307209	-0.0294105
1346.66	-35897.8	-14434.8	12.5156	-0.0900004	-0.0197946	-0.0294121
1346.68	-35897.8	-14434.6	12.512	-0.0899999	-0.0117718	-0.0294117
1346.7	-35897.7	-14434.4	12.5097	-0.09	-0.00790409	-0.0294118
1346.71	-35897.6	-14434.2	12.51	-0.09	-0.0017299	-0.0294118
1346.73	-35897.5	-14434	12.5102	-0.0899999	0.00135129	-0.0294117
1346.75	-35897.5	-14433.8	12.5089	-0.0900003	0.00448821	-0.0294121
1346.76	-35897.4	-14433.6	12.5052	-0.0899989	0.00919788	-0.0294106
1346.78	-35897.3	-14433.4	12.5015	-0.0900048	0.0170947	-0.0294166
1346.8	-35897.2	-14433.2	12.4997	-0.0899818	0.0205096	-0.0293935
1346.82	-35897.2	-14433	12.5	-0.0900651	0.0198787	-0.0294771
1346.83	-35897.1	-14432.8	12.5003	-0.0897299	0.0200278	-0.0289788
1346.85	-35897	-14432.6	12.4985	-0.0915094	0.0200157	-0.0273421
1346.87	-35896.9	-14432.4	12.4948	-0.0952015	0.0199149	-0.0243616
1346.88	-35896.9	-14432.2	12.4911	-0.0989099	0.0203556	-0.0209207
1346.9	-35896.8	-14432	12.4898	-0.10023	0.0179846	-0.0176883
1346.92	-35896.7	-14431.8	12.49	-0.099939	0.016387	-0.014439
1346.93	-35896.6	-14431.6	12.4902	-0.100014	0.0167013	-0.0110206
1346.95	-35896.6	-14431.5	12.4881	-0.0999962	0.0167768	-0.00769518
1346.97	-35896.5	-14431.2	12.4844	-0.100001	0.0162388	-0.00428926
1346.98	-35896.4	-14431	12.4807	-0.0999998	0.0207302	-0.000939208
1347	-35896.3	-14430.9	12.4799	-0.1	0.0304186	0.00227407
1347.02	-35896.3	-14430.6	12.48	-0.1	0.0389254	0.00574996
1347.04	-35896.2	-14430.4	12.4802	-0.1	0.0418826	0.00895116
1347.05	-35896.1	-14430.3	12.4776	-0.1	0.0532593	0.0136269
1347.07	-35896	-14430	12.474	-0.1	0.065119	0.0227096
1347.09	-35895.9	-14429.8	12.4703	-0.1	0.072511	0.0390745
1347.1	-35895.9	-14429.7	12.4702	-0.0999999	0.0777554	0.0605215
1347.12	-35895.8	-14429.4	12.4671	-0.1	0.0975052	0.0906266
1347.14	-35895.7	-14429.2	12.4648	-0.0999968	0.112046	0.106653
1347.15	-35895.6	-14429	12.4647	-0.099992	0.115761	0.108435
1347.17	-35895.6	-14428.8	12.4649	-0.0999911	0.115848	0.109588
1347.19	-35895.5	-14428.6	12.4635	-0.0999991	0.119518	0.123743
1347.21	-35895.4	-14428.5	12.4601	-0.100002	0.129544	0.158836
1347.22	-35895.3	-14428.2	12.46	-0.1	0.133333	0.198257
1347.24	-35895.3	-14428	12.46	-0.1	0.136667	0.232026
1347.26	-35895.2	-14427.9	12.4567	-0.1	0.14	0.261438
1347.27	-35895.1	-14427.6	12.4531	-0.103552	0.140083	0.286767
1347.29	-35895	-14427.5	12.4499	-0.106884	0.143558	0.307138
1347.31	-35895	-14427.3	12.45	-0.110087	0.14686	0.322125
1347.33	-35894.9	-14427	12.45	-0.109957	0.150435	0.333341
1347.34	-35894.8	-14426.9	12.4498	-0.110011	0.153623	0.340571
1347.36	-35894.7	-14426.7	12.4462	-0.109998	0.157431	0.345939
1347.38	-35894.6	-14426.4	12.4427	-0.109994	0.164044	0.350136
1347.39	-35894.6	-14426.3	12.4398	-0.110026	0.167907	0.350698
1347.41	-35894.5	-14426.1	12.4402	-0.109902	0.178642	0.349268
1347.43	-35894.4	-14425.9	12.4394	-0.110541	0.189083	0.347218
1347.44	-35894.4	-14425.7	12.4359	-0.11414	0.19884	0.347882
1347.46	-35894.3	-14425.5	12.4324	-0.117607	0.209728	0.350272
1347.48	-35894.2	-14425.3	12.4296	-0.120306	0.224145	0.352328
1347.49	-35894.1	-14425.1	12.4303	-0.119918	0.236891	0.352984
1347.51	-35894.1	-14424.9	12.4292	-0.120021	0.244606	0.352998
1347.53	-35894	-14424.7	12.4254	-0.119994	0.248839	0.352523
1347.55	-35893.9	-14424.5	12.422	-0.120002	0.254815	0.349162
1347.56	-35893.8	-14424.3	12.4197	-0.12	0.258061	0.340054
1347.58	-35893.7	-14424.1	12.4203	-0.12	0.260124	0.323955
1347.6	-35893.7	-14423.9	12.4189	-0.12	0.260956	0.304163
1347.61	-35893.6	-14423.7	12.4153	-0.12	0.264967	0.283707
1347.63	-35893.5	-14423.5	12.4117	-0.12	0.267168	0.264502
1347.65	-35893.4	-14423.3	12.4096	-0.12	0.265113	0.246954
1347.66	-35893.4	-14423.1	12.4103	-0.12	0.262817	0.227568
1347.68	-35893.3	-14422.9	12.4085	-0.12	0.26483	0.204361
1347.7	-35893.2	-14422.8	12.4049	-0.12	0.268812	0.178812
1347.72	-35893.1	-14422.5	12.4012	-0.12	0.270022	0.150165
1347.73	-35893	-14422.3	12.3997	-0.12	0.271392	0.122495
1347.75	-35893	-14422.2	12.4004	-0.12	0.277081	0.0985052
1347.77	-35892.9	-14421.9	12.3981	-0.12	0.284133	0.0766241
1347.78	-35892.8	-14421.7	12.3945	-0.12	0.291311	0.0592379
1347.8	-35892.7	-14421.6	12.3909	-0.12	0.295584	0.0469464
1347.82	-35892.6	-14421.3	12.3898	-0.12	0.299175	0.0387676
1347.84	-35892.6	-14421.2	12.3903	-0.12	0.300193	0.033708
1347.85	-35892.5	-14421	12.3878	-0.12	0.299961	0.0310032
1347.87	-35892.4	-14420.8	12.3842	-0.120001	0.299969	0.0295623
1347.89	-35892.3	-14420.6	12.3805	-0.119995	0.300162	0.029443
1347.9	-35892.3	-14420.4	12.3799	-0.120017	0.297891	0.0286648
1347.92	-35892.2	-14420.2	12.38	-0.119947	0.291265	0.0267619
1347.94	-35892.1	-14420	12.3802	-0.120206	0.28464	0.0217585
1347.95	-35892	-14419.8	12.3774	-0.117366	0.275375	0.0155284
1347.97	-35891.9	-14419.6	12.3738	-0.113729	0.261987	0.00650816
1347.99	-35891.9	-14419.4	12.3702	-0.110388	0.242462	-0.00131806
1348.01	-35891.8	-14419.2	12.3699	-0.107072	0.222274	-0.00892274
1348.02	-35891.7	-14419	12.3701	-0.103538	0.204243	-0.0159503
1348.04	-35891.6	-14418.8	12.3669	-0.100193	0.190765	-0.0224886
1348.06	-35891.6	-14418.7	12.3636	-0.0968671	0.177406	-0.0290433
1348.07	-35891.5	-14418.4	12.36	-0.0933333	0.166667	-0.0348584
1348.09	-35891.4	-14418.2	12.36	-0.09	0.16	-0.040305
1348.11	-35891.3	-14418.1	12.36	-0.0866667	0.156667	-0.0479303
1348.12	-35891.2	-14417.8	12.36	-0.0758824	0.149545	-0.0620171
1348.14	-35891.2	-14417.7	12.36	-0.0586701	0.143029	-0.0818826
1348.16	-35891.1	-14417.5	12.36	-0.031688	0.139942	-0.106205
1348.17	-35891	-14417.2	12.36	-0.00302509	0.139974	-0.136552
1348.19	-35890.9	-14417.1	12.36	0.0307645	0.140221	-0.168426
1348.21	-35890.9	-14416.9	12.36	0.0681488	0.143787	-0.205044
1348.23	-35890.8	-14416.7	12.3599	0.110558	0.147258	-0.243957
1348.24	-35890.7	-14416.5	12.3604	0.145211	0.150578	-0.276594
1348.26	-35890.6	-14416.3	12.364	0.171236	0.153958	-0.304035
1348.28	-35890.5	-14416.1	12.3675	0.194662	0.157396	-0.325955
1348.29	-35890.5	-14415.9	12.3708	0.20995	0.154702	-0.342169
1348.31	-35890.4	-14415.7	12.3742	0.222835	0.138905	-0.354518
1348.33	-35890.3	-14415.5	12.3777	0.232191	0.115756	-0.364201
1348.35	-35890.2	-14415.3	12.381	0.238735	0.0965173	-0.371008
1348.36	-35890.1	-14415.1	12.3841	0.244553	0.0923518	-0.376276
1348.38	-35890.1	-14414.9	12.389	0.248182	0.0889405	-0.379854
1348.4	-35890	-14414.7	12.3946	0.249404	0.0847269	-0.380062
1348.41	-35889.9	-14414.5	12.399	0.24533	0.0771211	-0.377943
1348.43	-35889.8	-14414.3	12.4052	0.241752	0.0721609	-0.374764
1348.45	-35889.8	-14414.2	12.4079	0.239714	0.0663096	-0.372772
1348.46	-35889.7	-14413.9	12.4116	0.240072	0.0567427	-0.370584
1348.48	-35889.6	-14413.7	12.4146	0.239973	0.0499753	-0.367764
1348.5	-35889.5	-14413.6	12.4198	0.240032	0.0449647	-0.36479
1348.51	-35889.4	-14413.4	12.4253	0.239902	0.0412491	-0.36327
1348.53	-35889.3	-14413.1	12.4284	0.240403	0.0412077	-0.361876
1348.55	-35889.3	-14413	12.4318	0.237499	0.0452259	-0.358026
1348.57	-35889.2	-14412.8	12.4352	0.226588	0.0485075	-0.346911
1348.58	-35889.1	-14412.6	12.4386	0.208846	0.0519931	-0.328299
1348.6	-35889	-14412.4	12.442	0.186338	0.0552718	-0.304761
1348.62	-35888.9	-14412.2	12.4454	0.163671	0.0587282	-0.278895
1348.63	-35888.9	-14412	12.4491	0.145571	0.0622838	-0.255548
1348.65	-35888.8	-14411.8	12.4503	0.129545	0.0650691	-0.235996
1348.67	-35888.7	-14411.6	12.4497	0.110243	0.0713698	-0.213343
1348.68	-35888.6	-14411.4	12.4522	0.0845893	0.075855	-0.187754
1348.7	-35888.6	-14411.2	12.4557	0.0583167	0.0792346	-0.158626
1348.72	-35888.5	-14411	12.4593	0.0274066	0.080143	-0.126235
1348.74	-35888.4	-14410.8	12.4604	-0.000883311	0.0799657	-0.0959035
1348.75	-35888.3	-14410.6	12.4575	-0.0246697	0.0799925	-0.0691212
1348.77	-35888.2	-14410.4	12.454	-0.0464747	0.0800516	-0.0450747
1348.79	-35888.1	-14410.2	12.4504	-0.064237	0.0797907	-0.0274695
1348.8	-35888.1	-14410.1	12.4499	-0.0751811	0.0826471	-0.015755
1348.82	-35888	-14409.8	12.45	-0.0827083	0.0862344	-0.00829507
1348.84	-35887.9	-14409.6	12.45	-0.0862938	0.0897547	-0.00365149
1348.86	-35887.8	-14409.5	12.45	-0.0897573	0.0901036	-0.00128356
1348.87	-35887.7	-14409.2	12.4501	-0.0900234	0.0899045	-2.68731e-05
1348.89	-35887.7	-14409	12.4469	-0.0900202	0.0931198	-1.68661e-05
1348.91	-35887.6	-14408.9	12.4436	-0.0898957	0.0964407	0.00100227
1348.92	-35887.5	-14408.6	12.44	-0.0933333	0.1	0.00326797
1348.94	-35887.4	-14408.5	12.44	-0.0966667	0.1	0.0087146
1348.96	-35887.4	-14408.3	12.44	-0.103333	0.103333	0.0152505
1348.97	-35887.3	-14408	12.4399	-0.106973	0.10689	0.0244469
1348.99	-35887.2	-14407.9	12.4365	-0.113646	0.110089	0.0308439
1349.01	-35887.1	-14407.7	12.4331	-0.11684	0.109975	0.036198
1349.03	-35887	-14407.5	12.4298	-0.120427	0.110028	0.039628
1349.04	-35887	-14407.3	12.4301	-0.123692	0.109932	0.044231
1349.06	-35886.9	-14407.1	12.4297	-0.127157	0.110248	0.0509988
1349.08	-35886.8	-14406.9	12.426	-0.130139	0.114063	0.0592664
1349.09	-35886.7	-14406.7	12.4226	-0.130314	0.116957	0.0679325
1349.11	-35886.6	-14406.5	12.4199	-0.133996	0.116226	0.0769329
1349.13	-35886.5	-14406.3	12.4195	-0.137578	0.112349	0.0872512
1349.14	-35886.5	-14406.1	12.4159	-0.140249	0.109768	0.0954002
1349.16	-35886.4	-14405.9	12.4124	-0.139937	0.110069	0.101467
1349.18	-35886.3	-14405.7	12.4099	-0.14002	0.109932	0.105607
1349.19	-35886.2	-14405.5	12.4094	-0.139995	0.110193	0.108852
1349.21	-35886.1	-14405.3	12.4056	-0.140001	0.109204	0.114213
1349.23	-35886.1	-14405.1	12.402	-0.14	0.105446	0.123395
1349.25	-35886	-14405	12.3997	-0.14	0.101978	0.135066
1349.26	-35885.9	-14404.8	12.4003	-0.14	0.0997291	0.146148
1349.28	-35885.8	-14404.5	12.3989	-0.14	0.100095	0.151977
1349.3	-35885.7	-14404.4	12.3953	-0.14	0.0999111	0.151671
1349.31	-35885.7	-14404.2	12.3916	-0.14	0.100252	0.147011
1349.33	-35885.6	-14404	12.3899	-0.14	0.0986064	0.140758
1349.35	-35885.5	-14403.8	12.3888	-0.14	0.0954123	0.134131
1349.37	-35885.4	-14403.6	12.385	-0.14	0.0899542	0.127877
1349.38	-35885.3	-14403.4	12.3813	-0.140002	0.0847905	0.122711
1349.4	-35885.3	-14403.2	12.3797	-0.139994	0.0801819	0.119548
1349.42	-35885.2	-14403	12.3803	-0.140021	0.0728949	0.118049
1349.43	-35885.1	-14402.8	12.3782	-0.139915	0.0657961	0.117151
1349.45	-35885	-14402.6	12.3748	-0.140318	0.0611006	0.114947
1349.47	-35884.9	-14402.4	12.3709	-0.138089	0.0582068	0.110457
1349.48	-35884.8	-14402.2	12.3701	-0.134517	0.0525999	0.107509
1349.5	-35884.8	-14402	12.3681	-0.130906	0.0453717	0.111095
1349.52	-35884.7	-14401.8	12.3644	-0.129826	0.0408847	0.122902
1349.53	-35884.6	-14401.6	12.3607	-0.130067	0.037665	0.138941
1349.55	-35884.5	-14401.5	12.3598	-0.129907	0.0343454	0.15531
1349.57	-35884.4	-14401.2	12.3603	-0.130262	0.0307729	0.171699
1349.59	-35884.4	-14401	12.3576	-0.127488	0.0276588	0.185869
1349.6	-35884.3	-14400.9	12.3542	-0.12445	0.0218099	0.194615
1349.62	-35884.2	-14400.7	12.3504	-0.117787	0.0143394	0.199905
1349.64	-35884.1	-14400.5	12.3498	-0.113853	0.0104959	0.201337
1349.65	-35884.1	-14400.3	12.3503	-0.110352	0.00722725	0.203332
1349.67	-35884	-14400.1	12.3471	-0.110085	0.00393562	0.204681
1349.69	-35883.9	-14399.9	12.3437	-0.107137	-0.00266247	0.205774
1349.7	-35883.8	-14399.7	12.3402	-0.103716	-0.00629516	0.205999
1349.72	-35883.7	-14399.5	12.34	-0.10021	-0.00987082	0.203892
1349.74	-35883.6	-14399.3	12.34	-0.0968515	-0.0100344	0.199684
1349.76	-35883.6	-14399.1	12.3401	-0.093561	-0.00999099	0.193171
1349.77	-35883.5	-14398.9	12.3367	-0.09	-0.01	0.188453
1349.79	-35883.4	-14398.7	12.3333	-0.09	-0.01	0.186275
1349.81	-35883.3	-14398.6	12.33	-0.09	-0.01	0.186275
1349.82	-35883.2	-14398.3	12.33	-0.0900019	-0.01	0.186254
1349.84	-35883.2	-14398.2	12.33	-0.0899995	-0.00999998	0.18505
1349.86	-35883.1	-14398	12.33	-0.0900003	-0.01	0.180394
1349.88	-35883	-14397.7	12.3298	-0.0899988	-0.00999968	0.169372
1349.89	-35882.9	-14397.6	12.3263	-0.0900044	-0.0100012	0.152515
1349.91	-35882.8	-14397.4	12.3229	-0.0899836	-0.00999546	0.132584
1349.93	-35882.8	-14397.2	12.3198	-0.0900946	-0.0100262	0.112226
1349.94	-35882.7	-14397	12.3201	-0.0896232	-0.00990052	0.0965473
1349.96	-35882.6	-14396.8	12.32	-0.0860203	-0.0103914	0.082587
1349.98	-35882.5	-14396.6	12.3201	-0.0824146	-0.014338	0.0703659
1349.99	-35882.4	-14396.4	12.3195	-0.0797593	-0.0168785	0.0613926
1350.01	-35882.4	-14396.2	12.3158	-0.0800388	-0.0166569	0.0554085
1350.03	-35882.3	-14396	12.3122	-0.0800935	-0.0164614	0.0512764
1350.05	-35882.2	-14395.8	12.3097	-0.0794939	-0.0175883	0.047913
1350.06	-35882.1	-14395.6	12.3101	-0.0747807	-0.0201573	0.0430794
1350.08	-35882	-14395.4	12.31	-0.0675369	-0.0207941	0.0369427
1350.1	-35882	-14395.3	12.31	-0.0610433	-0.0245978	0.0303896
1350.11	-35881.9	-14395.1	12.31	-0.0541546	-0.0278824	0.0237187
1350.13	-35881.8	-14394.8	12.3099	-0.0472697	-0.0314228	0.0168048
1350.15	-35881.7	-14394.7	12.3103	-0.0403794	-0.0346226	0.0107179
1350.16	-35881.6	-14394.5	12.3088	-0.0349618	-0.0383295	0.00558079
1350.18	-35881.6	-14394.3	12.3051	-0.031772	-0.0403759	0.00164534
1350.2	-35881.5	-14394.1	12.3015	-0.0285842	-0.0396387	-0.00168889
1350.21	-35881.4	-14393.9	12.2998	-0.0240654	-0.0414403	-0.00775477
1350.23	-35881.3	-14393.7	12.3001	-0.0133559	-0.0451922	-0.0174599
1350.25	-35881.3	-14393.5	12.3	0.000510294	-0.0483681	-0.0293683
1350.27	-35881.2	-14393.3	12.3	0.0132162	-0.0519494	-0.0398886
1350.28	-35881.1	-14393.1	12.3	0.0175687	-0.0550375	-0.0435987
1350.3	-35881	-14392.9	12.3	0.0150785	-0.0603289	-0.0380453
1350.32	-35880.9	-14392.7	12.3	0.00935337	-0.0674957	-0.0217955
1350.33	-35880.8	-14392.5	12.3	0.00223569	-0.0745968	0.000506579
1350.35	-35880.8	-14392.4	12.3	-0.0041651	-0.0790776	0.0237663
1350.37	-35880.7	-14392.1	12.3	-0.0115369	-0.0819756	0.0446369
1350.38	-35880.6	-14391.9	12.3	-0.0158143	-0.0879926	0.0625231
1350.4	-35880.5	-14391.8	12.3	-0.0192278	-0.0943703	0.0800652
1350.42	-35880.4	-14391.6	12.3	-0.0202014	-0.104142	0.10296
1350.44	-35880.4	-14391.4	12.3	-0.0197259	-0.11401	0.12808
1350.45	-35880.3	-14391.2	12.3	-0.022384	-0.127185	0.15377
1350.47	-35880.2	-14391	12.3	-0.0261463	-0.135647	0.18144
1350.49	-35880.1	-14390.8	12.3	-0.0272605	-0.142125	0.207229
1350.5	-35880.1	-14390.6	12.3	-0.0192068	-0.148791	0.228639
1350.52	-35880	-14390.4	12.3	-0.00213654	-0.155868	0.245776
1350.54	-35879.9	-14390.2	12.3	0.0147671	-0.162461	0.254341
1350.55	-35879.8	-14390.1	12.3	0.0313019	-0.171871	0.257132
1350.57	-35879.7	-14389.8	12.3	0.0489667	-0.185846	0.254116
1350.59	-35879.7	-14389.6	12.2999	0.0657393	-0.199158	0.248665
1350.61	-35879.6	-14389.5	12.3031	0.0794145	-0.215597	0.244251
1350.62	-35879.5	-14389.2	12.3067	0.0866667	-0.233333	0.240741
1350.64	-35879.4	-14389.1	12.31	0.0933333	-0.246667	0.239651
1350.66	-35879.3	-14388.9	12.31	0.0966667	-0.26	0.236383
1350.67	-35879.2	-14388.6	12.31	0.100215	-0.277828	0.231683
1350.69	-35879.2	-14388.5	12.3101	0.103508	-0.297781	0.225115
