# Supplementary material for: Extraction of driving behavior primitives considering driver expectation and vehicle dynamics
Source: PLoS One. 2025 Dec 31;20(12):e0340123. doi: 10.1371/journal.pone.0340123 (PMC12755792; doi:10.1371/journal.pone.0340123)
Supplement: S1 File — (ZIP) [file pone.0340123.s001.zip › DataSetForPimitiveExaction-1/straight driving/c112_s_7.xlsx]

## Sheet: Sheet1
1351.81	-35874.2	-14375.5	12.4391	0.312581	-0.145297	-0.0481612
1351.83	-35874.2	-14375.3	12.4449	0.316239	-0.130881	-0.0564955
1351.85	-35874.1	-14375.2	12.449	0.329705	-0.118613	-0.0708703
1351.86	-35874	-14374.9	12.4564	0.347539	-0.111103	-0.0899624
1351.88	-35873.9	-14374.7	12.4631	0.363519	-0.110238	-0.107988
1351.9	-35873.9	-14374.6	12.4701	0.375032	-0.107806	-0.121456
1351.91	-35873.8	-14374.3	12.475	0.383778	-0.0983168	-0.132056
1351.93	-35873.7	-14374.1	12.4799	0.388678	-0.0889335	-0.140417
1351.95	-35873.7	-14374	12.4869	0.391698	-0.0861693	-0.14699
1351.97	-35873.6	-14373.7	12.4937	0.395152	-0.0870641	-0.150954
1351.98	-35873.5	-14373.5	12.5006	0.398943	-0.0847362	-0.150302
1352	-35873.4	-14373.4	12.5072	0.400147	-0.0826671	-0.143074
1352.02	-35873.4	-14373.1	12.5142	0.400216	-0.0855313	-0.130392
1352.03	-35873.3	-14372.9	12.521	0.398032	-0.0870028	-0.115927
1352.05	-35873.2	-14372.8	12.5276	0.39457	-0.0863043	-0.103129
1352.07	-35873.1	-14372.5	12.5346	0.390729	-0.0887511	-0.0922371
1352.09	-35873.1	-14372.3	12.5414	0.390076	-0.0926604	-0.0829871
1352.1	-35873	-14372.2	12.548	0.387884	-0.09355	-0.0752808
1352.12	-35872.9	-14371.9	12.555	0.384116	-0.0930902	-0.0671374
1352.14	-35872.8	-14371.7	12.5618	0.380779	-0.0956648	-0.0609528
1352.15	-35872.8	-14371.6	12.5684	0.377476	-0.0995886	-0.0572266
1352.17	-35872.7	-14371.3	12.5755	0.373937	-0.0998347	-0.055622
1352.19	-35872.6	-14371.1	12.5821	0.370638	-0.102832	-0.0556065
1352.2	-35872.6	-14371	12.5892	0.367041	-0.103465	-0.0546836
1352.22	-35872.5	-14370.7	12.5912	0.366116	-0.103284	-0.0535886
1352.24	-35872.4	-14370.5	12.6016	0.360822	-0.103272	-0.0514739
1352.26	-35872.3	-14370.4	12.6064	0.359947	-0.106137	-0.0510603
1352.27	-35872.3	-14370.1	12.613	0.35693	-0.109891	-0.0522476
1352.29	-35872.2	-14369.9	12.6164	0.353509	-0.110031	-0.0522987
1352.31	-35872.1	-14369.8	12.6229	0.35021	-0.109986	-0.0522829
1352.32	-35872	-14369.5	12.63	0.346667	-0.11	-0.0522876
1352.34	-35872	-14369.3	12.6367	0.343333	-0.11	-0.0522876
1352.36	-35871.9	-14369.1	12.6433	0.34	-0.113333	-0.0533769
1352.37	-35871.8	-14368.9	12.647	0.339918	-0.1169	-0.0545044
1352.39	-35871.7	-14368.7	12.6538	0.336442	-0.120056	-0.0544264
1352.41	-35871.7	-14368.5	12.6604	0.333137	-0.120096	-0.0532945
1352.42	-35871.6	-14368.3	12.6676	0.329584	-0.123794	-0.0522385
1352.44	-35871.5	-14368.1	12.6738	0.326305	-0.127035	-0.052281
1352.46	-35871.5	-14367.9	12.6774	0.322844	-0.13042	-0.0523647
1352.48	-35871.4	-14367.7	12.6841	0.319859	-0.133911	-0.053617
1352.49	-35871.3	-14367.5	12.6877	0.319693	-0.13735	-0.0545607
1352.51	-35871.2	-14367.3	12.6941	0.315978	-0.140202	-0.0543228
1352.53	-35871.1	-14367.1	12.6981	0.312552	-0.139933	-0.0530521
1352.54	-35871.1	-14366.9	12.7042	0.309213	-0.140018	-0.0522237
1352.56	-35871	-14366.7	12.7082	0.305886	-0.139996	-0.0522661
1352.58	-35870.9	-14366.5	12.7145	0.302115	-0.139998	-0.0525006
1352.6	-35870.9	-14366.3	12.7185	0.299925	-0.140012	-0.0537619
1352.61	-35870.8	-14366.1	12.7245	0.299269	-0.139953	-0.0546067
1352.63	-35870.7	-14365.8	12.7289	0.295441	-0.140212	-0.0541068
1352.65	-35870.7	-14365.7	12.7346	0.291929	-0.139053	-0.0531982
1352.66	-35870.6	-14365.5	12.7391	0.289928	-0.1356	-0.0537083
1352.68	-35870.5	-14365.2	12.7448	0.288991	-0.130643	-0.0550185
1352.7	-35870.4	-14365.1	12.7493	0.285213	-0.124953	-0.0556219
1352.71	-35870.4	-14364.9	12.7548	0.281908	-0.121971	-0.0556032
1352.73	-35870.3	-14364.6	12.7598	0.278374	-0.118356	-0.0551575
1352.75	-35870.2	-14364.5	12.7649	0.275212	-0.115217	-0.0538628
1352.76	-35870.1	-14364.2	12.77	0.271358	-0.111356	-0.0532305
1352.78	-35870	-14364	12.7752	0.269984	-0.109989	-0.0538628
1352.8	-35870	-14363.9	12.7801	0.268585	-0.108567	-0.0551575
1352.82	-35869.9	-14363.6	12.7855	0.264712	-0.104776	-0.0556034
1352.83	-35869.8	-14363.4	12.7885	0.261376	-0.101115	-0.0556214
1352.85	-35869.8	-14363.2	12.7921	0.258035	-0.0996933	-0.0550206
1352.87	-35869.7	-14363	12.7951	0.25467	-0.100321	-0.0537011
1352.88	-35869.6	-14362.8	12.8012	0.250794	-0.0980022	-0.0532274
1352.9	-35869.5	-14362.6	12.8053	0.250123	-0.0945801	-0.0539974
1352.92	-35869.5	-14362.4	12.8113	0.247896	-0.0907181	-0.0553277
1352.93	-35869.4	-14362.2	12.8159	0.244301	-0.0901135	-0.0555438
1352.95	-35869.3	-14362	12.8191	0.24073	-0.0876637	-0.0562257
1352.97	-35869.2	-14361.8	12.8227	0.239368	-0.084061	-0.0588416
1352.99	-35869.2	-14361.6	12.8255	0.244826	-0.080799	-0.0652483
1353	-35869.1	-14361.4	12.832	0.253495	-0.0774488	-0.0771215
1353.02	-35869	-14361.2	12.8359	0.270478	-0.0740076	-0.0929483
1353.04	-35868.9	-14360.9	12.8423	0.281806	-0.0703651	-0.108675
1353.05	-35868.9	-14360.8	12.8459	0.29167	-0.0699244	-0.12104
1353.07	-35868.8	-14360.5	12.8526	0.29927	-0.0699701	-0.132746
1353.09	-35868.7	-14360.3	12.8561	0.305803	-0.0701737	-0.141742
1353.11	-35868.7	-14360.2	12.863	0.313015	-0.0668945	-0.149886
1353.12	-35868.6	-14359.9	12.8664	0.316487	-0.0635433	-0.156502
1353.14	-35868.5	-14359.7	12.8729	0.319862	-0.0601086	-0.162066
1353.16	-35868.4	-14359.5	12.88	0.32	-0.06	-0.164488
1353.17	-35868.4	-14359.3	12.8867	0.316667	-0.06	-0.164488
1353.19	-35868.3	-14359.1	12.8933	0.313333	-0.06	-0.163399
1353.21	-35868.2	-14358.9	12.8967	0.31	-0.06	-0.164488
1353.22	-35868.1	-14358.7	12.9036	0.310051	-0.0565836	-0.166809
1353.24	-35868.1	-14358.5	12.907	0.309888	-0.0565521	-0.168946
1353.26	-35868	-14358.3	12.9136	0.306441	-0.0532531	-0.169956
1353.28	-35867.9	-14358	12.9173	0.302938	-0.0531014	-0.169918
1353.29	-35867.9	-14357.9	12.9238	0.299613	-0.0497831	-0.16996
1353.31	-35867.8	-14357.7	12.9274	0.296255	-0.0500562	-0.169848
1353.33	-35867.7	-14357.4	12.9341	0.292728	-0.0499774	-0.168638
1353.34	-35867.6	-14357.3	12.9377	0.289415	-0.0500123	-0.167538
1353.36	-35867.6	-14357.1	12.9441	0.28608	-0.0499735	-0.166599
1353.38	-35867.5	-14356.8	12.9481	0.28236	-0.0501278	-0.166689
1353.39	-35867.4	-14356.6	12.9542	0.279905	-0.0494749	-0.166661
1353.41	-35867.3	-14356.4	12.9582	0.279466	-0.0457736	-0.166668
1353.43	-35867.2	-14356.2	12.9645	0.275585	-0.0423667	-0.166666
1353.44	-35867.2	-14356	12.9686	0.272329	-0.0389539	-0.166667
1353.46	-35867.1	-14355.8	12.9747	0.268777	-0.0355151	-0.166667
1353.48	-35867	-14355.6	12.9789	0.265554	-0.0319822	-0.166667
1353.5	-35867	-14355.4	12.9846	0.26195	-0.0296414	-0.166665
1353.51	-35866.9	-14355.2	12.9885	0.259939	-0.0302353	-0.166671
1353.53	-35866.8	-14354.9	12.995	0.259177	-0.0290885	-0.166647
1353.55	-35866.8	-14354.8	12.9977	0.255409	-0.0254343	-0.166742
1353.56	-35866.7	-14354.6	13.0013	0.252117	-0.0221062	-0.166335
1353.58	-35866.6	-14354.3	13.0044	0.248572	-0.018595	-0.16514
1353.6	-35866.5	-14354.2	13.0094	0.245398	-0.0153183	-0.163887
1353.62	-35866.5	-14353.9	13.0148	0.241595	-0.011882	-0.163709
1353.63	-35866.4	-14353.7	13.0197	0.239946	-0.00838144	-0.16504
1353.65	-35866.3	-14353.5	13.0253	0.238803	-0.00521064	-0.166137
1353.67	-35866.2	-14353.3	13.0282	0.234915	-0.00135707	-0.166833
1353.68	-35866.1	-14353.1	13.0319	0.231573	1.12251e-05	-0.166138
1353.7	-35866.1	-14352.9	13.0347	0.228231	0.00143509	-0.165039
1353.72	-35866	-14352.7	13.0405	0.224879	0.0052173	-0.163711
1353.73	-35865.9	-14352.4	13.0456	0.220991	0.00891245	-0.163877
1353.75	-35865.9	-14352.3	13.0487	0.220068	0.0101979	-0.16519
1353.77	-35865.8	-14352	13.0523	0.218104	0.00994055	-0.166344
1353.78	-35865.7	-14351.8	13.0551	0.214433	0.0100352	-0.166828
1353.8	-35865.6	-14351.7	13.0611	0.211225	0.00991869	-0.166001
1353.82	-35865.6	-14351.4	13.0658	0.207675	0.0102606	-0.164867
1353.84	-35865.5	-14351.2	13.069	0.204395	0.0077933	-0.163514
1353.85	-35865.4	-14351	13.0723	0.200633	0.0043631	-0.16416
1353.87	-35865.3	-14350.8	13.0758	0.200098	0.000601887	-0.164525
1353.89	-35865.3	-14350.6	13.0792	0.19764	-0.000146916	-0.164581
1353.9	-35865.2	-14350.4	13.0827	0.193917	2.88968e-05	-0.163571
1353.92	-35865.1	-14350.1	13.0861	0.190596	-7.78939e-06	-0.163349
1353.94	-35865	-14349.9	13.0894	0.18723	2.08485e-06	-0.163431
1353.95	-35865	-14349.8	13.0927	0.184012	-5.5001e-07	-0.163318
1353.97	-35864.9	-14349.5	13.0963	0.180214	9.49613e-08	-0.164339
1353.99	-35864.8	-14349.3	13.0996	0.180108	-2.50553e-08	-0.16544
1354.01	-35864.7	-14349.1	13.1031	0.176909	3.20233e-09	-0.166623
1354.02	-35864.7	-14348.9	13.1065	0.173517	-8.58611e-10	-0.166691
1354.04	-35864.6	-14348.7	13.1098	0.1702	2.29708e-10	-0.165705
1354.06	-35864.5	-14348.5	13.1131	0.166861	-6.02225e-11	-0.161612
1354.07	-35864.4	-14348.2	13.1167	0.163333	0	-0.152505
1354.09	-35864.4	-14348.1	13.12	0.16	0	-0.139434
1354.11	-35864.3	-14347.9	13.1233	0.16	0	-0.124183
1354.12	-35864.2	-14347.6	13.1269	0.156445	2.60942e-13	-0.108044
1354.14	-35864.1	-14347.4	13.1301	0.153102	-6.76949e-14	-0.095231
1354.16	-35864.1	-14347.2	13.1302	0.149879	3.35938e-14	-0.0861768
1354.18	-35864	-14347	13.1338	0.149819	-8.97703e-15	-0.0787485
1354.19	-35863.9	-14346.8	13.1371	0.146203	2.3137e-15	-0.0720855
1354.21	-35863.8	-14346.6	13.1401	0.142746	-8.61387e-16	-0.064068
1354.23	-35863.8	-14346.4	13.1403	0.139419	2.30071e-16	-0.0577277
1354.24	-35863.7	-14346.2	13.144	0.136048	-5.88598e-17	-0.0510399
1354.26	-35863.6	-14346	13.1476	0.132529	1.94849e-17	-0.0443241
1354.28	-35863.5	-14345.7	13.1501	0.129219	-5.20153e-18	-0.0391687
1354.3	-35863.5	-14345.5	13.1505	0.125884	1.31949e-18	-0.0351943
1354.31	-35863.4	-14345.3	13.1544	0.122116	-4.0965e-19	-0.0335548
1354.33	-35863.3	-14345.1	13.1578	0.119924	1.09292e-19	-0.0340685
1354.35	-35863.2	-14344.9	13.1601	0.119269	-2.74543e-20	-0.0350615
1354.36	-35863.2	-14344.7	13.1608	0.115441	8.18579e-21	-0.0342469
1354.38	-35863.1	-14344.5	13.1645	0.111929	-2.18246e-21	-0.0318825
1354.4	-35863	-14344.3	13.1681	0.109928	5.41937e-22	-0.0296825
1354.41	-35862.9	-14344.1	13.1704	0.108991	-1.56962e-22	-0.0274722
1354.43	-35862.9	-14343.8	13.1697	0.105213	4.10523e-23	-0.0249311
1354.45	-35862.8	-14343.6	13.1712	0.101908	-7.28092e-24	-0.0213589
1354.46	-35862.7	-14343.4	13.1749	0.0983741	-9.69624e-24	-0.0184463
1354.48	-35862.6	-14343.2	13.1785	0.0952127	4.66482e-23	-0.0166585
1354.5	-35862.6	-14343	13.1803	0.0913563	-1.69212e-22	-0.0168129
1354.52	-35862.5	-14342.8	13.1797	0.0899903	7.0295e-22	-0.0175894
1354.53	-35862.4	-14342.6	13.1815	0.0885596	-2.6409e-21	-0.0171283
1354.55	-35862.3	-14342.4	13.1852	0.0848014	9.29132e-21	-0.0145493
1354.57	-35862.3	-14342.1	13.1889	0.0810114	-3.79279e-20	-0.0116605
1354.58	-35862.2	-14341.9	13.1902	0.0800831	1.42361e-19	-0.00963684
1354.6	-35862.1	-14341.7	13.19	0.0781628	-4.90885e-19	-0.00742833
1354.62	-35862	-14341.5	13.1897	0.0744176	1.9767e-18	-0.00447592
1354.63	-35862	-14341.3	13.192	0.0712287	-7.41399e-18	-0.00115404
1354.65	-35861.9	-14341.1	13.1956	0.0676742	2.48657e-17	0.0022281
1354.67	-35861.8	-14340.9	13.1993	0.0643955	-9.89875e-17	0.00567106
1354.69	-35861.7	-14340.7	13.2002	0.0606315	3.71026e-16	0.00814823
1354.7	-35861.7	-14340.5	13.1999	0.0601041	-1.19508e-15	0.00975874
1354.72	-35861.6	-14340.2	13.2001	0.0576172	4.7111e-15	0.00840945
1354.74	-35861.5	-14340	13.1997	0.0540905	-1.76478e-14	0.00392542
1354.75	-35861.4	-14339.8	13.2026	0.0506334	5.33102e-14	-0.00563508
1354.77	-35861.4	-14339.6	13.2061	0.047221	-2.08379e-13	-0.0166127
1354.79	-35861.3	-14339.4	13.2096	0.044013	7.80171e-13	-0.0274944
1354.8	-35861.2	-14339.2	13.2101	0.040218	-2.09555e-12	-0.038056
1354.82	-35861.1	-14339	13.21	0.0400908	8.13062e-12	-0.047017
1354.84	-35861.1	-14338.8	13.21	0.0371349	-3.04264e-11	-0.0538067
1354.86	-35861	-14338.6	13.21	0.0335578	6.13122e-11	-0.0585941
1354.87	-35860.9	-14338.3	13.21	0.030082	-2.36339e-10	-0.0619246
1354.89	-35860.8	-14338.1	13.21	0.0300696	8.8404e-10	-0.0641946
1354.91	-35860.8	-14337.9	13.21	0.0266667	0	-0.0642702
1354.92	-35860.7	-14337.7	13.21	0.0233333	0	-0.0620915
1354.94	-35860.6	-14337.5	13.2133	0.02	0	-0.0588235
1354.96	-35860.5	-14337.3	13.2169	0.0164635	-2.03573e-07	-0.0553868
1354.97	-35860.4	-14337.1	13.2201	0.0131416	7.76495e-07	-0.0532781
1354.99	-35860.4	-14336.9	13.22	0.0097937	-2.90023e-06	-0.0522861
1355.01	-35860.3	-14336.7	13.22	0.00627019	2.26939e-05	-0.0521279
1355.03	-35860.2	-14336.4	13.22	0.00291315	-8.62551e-05	-0.0499026
1355.04	-35860.2	-14336.2	13.22	-0.000269915	0.000327929	-0.0488969
1355.06	-35860.1	-14336	13.22	0.000772527	0.00358	-0.0496072
1355.08	-35860	-14335.8	13.22	0.00806488	0.00342136	-0.0556442
1355.09	-35859.9	-14335.6	13.22	0.0194599	0.00271632	-0.0639256
1355.11	-35859.9	-14335.4	13.22	0.0370571	0.000323718	-0.0756841
1355.13	-35859.8	-14335.1	13.2199	0.0492267	0.00369523	-0.086358
1355.14	-35859.7	-14335	13.2205	0.0586199	0.00340475	-0.0954631
1355.16	-35859.6	-14334.8	13.2242	0.0641757	0.00264071	-0.101637
1355.18	-35859.5	-14334.5	13.2278	0.0684724	-0.000396144	-0.107036
1355.2	-35859.5	-14334.3	13.2303	0.0747015	0.000152939	-0.111398
1355.21	-35859.4	-14334.1	13.2297	0.0777672	-0.000286573	-0.115675
1355.23	-35859.3	-14333.9	13.2309	0.081196	0.00112689	-0.118734
1355.25	-35859.3	-14333.7	13.2346	0.0845179	0.00359465	-0.122201
1355.26	-35859.2	-14333.5	13.2383	0.0883084	0.00352907	-0.12523
1355.28	-35859.1	-14333.2	13.24	0.0902113	0.00203082	-0.127018
1355.3	-35859	-14333.1	13.2411	0.0901606	-0.000331289	-0.127177
1355.32	-35859	-14332.9	13.245	0.0887066	9.41639e-05	-0.125475
1355.33	-35858.9	-14332.6	13.2484	0.0851071	-2.50661e-05	-0.122667
1355.35	-35858.8	-14332.4	13.2503	0.0814427	6.04005e-06	-0.119669
1355.37	-35858.7	-14332.2	13.2497	0.0797128	-1.69095e-06	-0.118
1355.38	-35858.7	-14332	13.2515	0.080076	4.49693e-07	-0.117584
1355.4	-35858.6	-14331.8	13.2552	0.0799833	-1.0617e-07	-0.117661
1355.42	-35858.5	-14331.6	13.259	0.0799996	2.93755e-08	-0.117648
1355.43	-35858.4	-14331.3	13.2599	0.0800189	-7.80352e-09	-0.117627
1355.45	-35858.3	-14331.1	13.2619	0.0799306	1.795e-09	-0.117718
1355.47	-35858.3	-14331	13.2655	0.0802806	-4.92067e-10	-0.117065
1355.48	-35858.2	-14330.7	13.2691	0.0780443	1.30548e-10	-0.115332
1355.5	-35858.1	-14330.5	13.2702	0.0743933	-2.90098e-11	-0.112103
1355.52	-35858	-14330.3	13.2697	0.0707081	7.89403e-12	-0.109428
1355.54	-35858	-14330.1	13.2722	0.0698349	-2.09114e-12	-0.10804
1355.55	-35857.9	-14329.9	13.2758	0.070035	4.42732e-13	-0.107807
1355.57	-35857.8	-14329.7	13.2795	0.0699905	-1.19768e-13	-0.107853
1355.59	-35857.7	-14329.4	13.2799	0.0700025	3.16642e-14	-0.107841
1355.6	-35857.7	-14329.2	13.2826	0.0699995	-6.21282e-15	-0.107844
1355.62	-35857.6	-14329	13.2861	0.07	1.61563e-15	-0.107843
1355.64	-35857.5	-14328.8	13.2896	0.0700005	-2.11777e-16	-0.107843
1355.65	-35857.4	-14328.6	13.2901	0.0699984	-5.43272e-16	-0.107845
1355.67	-35857.3	-14328.4	13.2898	0.070006	2.38412e-15	-0.107836
1355.69	-35857.3	-14328.2	13.2929	0.0699774	-8.99328e-15	-0.107869
1355.71	-35857.2	-14328	13.2964	0.0700456	1.81325e-14	-0.106893
1355.72	-35857.1	-14327.7	13.2999	0.0670451	-6.98976e-14	-0.102757
1355.74	-35857.1	-14327.5	13.3001	0.0573917	2.61457e-13	-0.0943641
1355.76	-35857	-14327.3	13.3	0.0433333	0	-0.08061
1355.77	-35856.9	-14327.1	13.3033	0.0266667	0	-0.0664488
1355.79	-35856.8	-14326.9	13.3067	0.0133333	0	-0.0522876
1355.81	-35856.8	-14326.7	13.3101	-0.000707806	-6.02073e-11	-0.0396057
1355.83	-35856.7	-14326.4	13.31	-0.0105814	2.2965e-10	-0.0288547
1355.84	-35856.6	-14326.2	13.31	-0.0204953	-8.57748e-10	-0.0201868
1355.86	-35856.5	-14326	13.31	-0.0274957	6.71177e-09	-0.0123618
1355.88	-35856.5	-14325.9	13.31	-0.0338678	-2.55101e-08	-0.00679485
1355.89	-35856.4	-14325.6	13.31	-0.0370962	9.50604e-08	-0.000861115
1355.91	-35856.3	-14325.4	13.31	-0.0402515	-5.49941e-07	-0.00248812
1355.93	-35856.2	-14325.2	13.31	-0.0399262	2.08444e-06	-0.00707659
1355.94	-35856.1	-14325	13.31	-0.0400435	-7.74068e-06	-0.0158553
1355.96	-35856.1	-14324.8	13.31	-0.0398599	3.93577e-05	-0.0133738
1355.98	-35856	-14324.6	13.31	-0.0405535	-0.000148846	-0.00777813
1355.99	-35855.9	-14324.3	13.31	-0.0441264	0.000602297	0.00188496
1356.01	-35855.9	-14324.1	13.31	-0.0481045	0.00436335	0.00628575
1356.03	-35855.8	-14323.9	13.31	-0.0490931	0.00779181	0.00812965
1356.05	-35855.7	-14323.7	13.31	-0.0474655	0.0102662	0.00843067
1356.06	-35855.6	-14323.5	13.31	-0.0492734	0.0098934	0.00768914
1356.08	-35855.5	-14323.3	13.31	-0.0467247	0.0101305	0.0067201
1356.1	-35855.5	-14323	13.31	-0.0444267	0.00959403	0.00341811
1356.11	-35855.4	-14322.9	13.31	-0.0391882	0.0122095	0.00114642
1356.13	-35855.3	-14322.6	13.31	-0.0402163	0.0194056	-0.000122708
1356.15	-35855.2	-14322.4	13.31	-0.039947	0.0266526	-0.000295309
1356.16	-35855.2	-14322.2	13.31	-0.0400151	0.0306142	-0.00197054
1356.18	-35855.1	-14322	13.31	-0.039996	0.0298365	-0.00478405
1356.2	-35855	-14321.8	13.31	-0.040001	0.0300394	-0.00778642
1356.22	-35854.9	-14321.6	13.31	-0.0399997	0.0299891	-0.00942936
1356.23	-35854.9	-14321.3	13.31	-0.0400001	0.0300024	-0.00994985
1356.25	-35854.8	-14321.1	13.31	-0.04	0.0300011	-0.00930535
1356.27	-35854.7	-14320.9	13.31	-0.04	0.0299928	-0.00759642
1356.28	-35854.6	-14320.7	13.31	-0.04	0.0300277	-0.00461179
1356.3	-35854.6	-14320.5	13.31	-0.04	0.0299042	-0.00176377
1356.32	-35854.5	-14320.3	13.31	-0.04	0.0303858	-0.000235966
1356.34	-35854.4	-14320.1	13.31	-0.04	0.0276498	4.98969e-05
1356.35	-35854.3	-14319.8	13.31	-0.04	0.0267996	-1.10879e-05
1356.37	-35854.3	-14319.7	13.31	-0.04	0.0241916	3.0172e-06
1356.39	-35854.2	-14319.4	13.31	-0.04	0.0234065	-7.9926e-07
1356.4	-35854.1	-14319.2	13.31	-0.04	0.0210111	1.69218e-07
1356.42	-35854	-14319	13.31	-0.04	0.0173689	-4.57774e-08
1356.44	-35853.9	-14318.8	13.31	-0.04	0.0142198	1.21044e-08
1356.45	-35853.9	-14318.6	13.31	-0.04	0.0104146	-2.38064e-09
1356.47	-35853.8	-14318.4	13.31	-0.04	0.00989426	6.41053e-10
1356.49	-35853.7	-14318.1	13.31	-0.04	0.0100279	-1.69079e-10
1356.51	-35853.6	-14317.9	13.31	-0.04	0.00999518	2.90878e-11
1356.52	-35853.6	-14317.7	13.31	-0.04	0.0100013	-7.27136e-12
1356.54	-35853.5	-14317.5	13.31	-0.04	0.00999966	-8.48651e-14
1356.56	-35853.4	-14317.3	13.31	-0.04	0.01	4.06678e-12
1356.57	-35853.3	-14317.1	13.31	-0.04	0.00999999	-1.66224e-11
1356.59	-35853.3	-14316.9	13.31	-0.04	0.01	6.24227e-11
1356.61	-35853.2	-14316.7	13.31	-0.04	0.01	-1.61908e-18
1356.62	-35853.1	-14316.5	13.31	-0.04	0.01	-1.61908e-18
1356.64	-35853	-14316.2	13.31	-0.04	0.01	-1.61908e-18
1356.66	-35853	-14316	13.31	-0.04	0.01	-1.43787e-08
1356.67	-35852.9	-14315.8	13.31	-0.04	0.01	5.48451e-08
1356.69	-35852.8	-14315.6	13.31	-0.04	0.01	-2.04848e-07
1356.71	-35852.7	-14315.4	13.31	-0.04	0.01	1.60291e-06
1356.73	-35852.7	-14315.2	13.31	-0.04	0.00999992	-6.09234e-06
1356.74	-35852.6	-14314.9	13.31	-0.04	0.0100003	2.27023e-05
1356.76	-35852.5	-14314.7	13.31	-0.04	0.00999818	-0.000137324
1356.78	-35852.4	-14314.5	13.31	-0.0400002	0.0100069	-0.00124006
1356.79	-35852.3	-14314.3	13.31	-0.0399994	0.00997442	-0.00257649
1356.81	-35852.3	-14314.1	13.31	-0.040003	0.0101301	0.00185041
1356.83	-35852.2	-14313.9	13.31	-0.0399887	0.00946462	0.0226852
1356.85	-35852.1	-14313.7	13.31	-0.0400419	0.005812	0.0461579
1356.86	-35852.1	-14313.5	13.31	-0.0398021	0.00218496	0.0565861
1356.88	-35852	-14313.3	13.31	-0.040747	-0.000270146	0.0347129
1356.9	-35851.9	-14313	13.31	-0.0370514	6.78608e-05	0.00973499
1356.91	-35851.8	-14312.8	13.31	-0.038034	-2.02334e-05	-0.00149399
1356.93	-35851.8	-14312.6	13.31	-0.0519478	5.3946e-06	0.0066896
1356.95	-35851.7	-14312.4	13.31	-0.0579028	-1.33967e-06	0.015305
1356.96	-35851.6	-14312.2	13.31	-0.0581983	3.88516e-07	0.01319
1356.98	-35851.5	-14312	13.31	-0.0435417	-1.03509e-07	0.0077705
1357	-35851.4	-14311.7	13.31	-0.0421037	2.53568e-08	0.00173818
1357.01	-35851.4	-14311.6	13.31	-0.0395707	-7.2073e-09	0.000596759
1357.03	-35851.3	-14311.3	13.31	-0.0401143	1.91856e-09	-0.000451369
1357.05	-35851.2	-14311.1	13.31	-0.0399724	-4.62305e-10	-0.00199961
1357.07	-35851.1	-14310.9	13.31	-0.0400081	1.29425e-10	-0.00502234
1357.08	-35851.1	-14310.7	13.31	-0.0399965	-3.44195e-11	-0.00784222
1357.1	-35851	-14310.5	13.31	-0.0400055	8.12622e-12	-0.00947299
1357.12	-35850.9	-14310.3	13.31	-0.0399793	-2.2484e-12	-0.00982788
1357.13	-35850.8	-14310.1	13.31	-0.0400774	5.97281e-13	-0.00995608
1357.15	-35850.7	-14309.8	13.31	-0.0397333	-1.37389e-13	-0.00868802
1357.17	-35850.7	-14309.6	13.31	-0.0419769	3.76628e-14	-0.00510997
1357.18	-35850.6	-14309.4	13.31	-0.0454479	-9.99211e-15	0.000976612
1357.2	-35850.5	-14309.2	13.31	-0.0492002	2.22041e-15	0.00652868
1357.22	-35850.5	-14309	13.31	-0.0502085	-6.04209e-16	0.0094125
1357.24	-35850.4	-14308.8	13.31	-0.0498755	1.60056e-16	0.00996927
1357.25	-35850.3	-14308.6	13.31	-0.0502505	-3.38867e-17	0.00906214
1357.27	-35850.2	-14308.4	13.31	-0.0475606	9.16716e-18	0.00717809
1357.29	-35850.1	-14308.1	13.31	-0.0441691	-2.42397e-18	0.00401616
1357.3	-35850.1	-14307.9	13.31	-0.0404246	4.76736e-19	0.00140771
1357.32	-35850	-14307.7	13.31	-0.0398916	-1.28377e-19	9.62137e-05
1357.34	-35849.9	-14307.5	13.31	-0.0400286	3.387e-20	-2.37759e-05
1357.36	-35849.8	-14307.3	13.31	-0.0399951	-5.85462e-21	4.03149e-06
1357.37	-35849.8	-14307.1	13.31	-0.0400013	1.57114e-21	-7.7964e-07
1357.39	-35849.7	-14306.8	13.31	-0.0399997	-4.13396e-22	-9.24527e-07
1357.41	-35849.6	-14306.6	13.31	-0.04	5.28854e-23	2.41137e-06
1357.42	-35849.5	-14306.5	13.31	-0.04	-1.43677e-23	-9.42827e-06
1357.44	-35849.5	-14306.2	13.31	-0.04	4.54581e-24	3.53016e-05
1357.46	-35849.4	-14306	13.31	-0.04	-9.79371e-34	-0.00108932
1357.47	-35849.3	-14305.8	13.31	-0.04	0	-0.00217865
1357.49	-35849.2	-14305.6	13.31	-0.04	0	-0.0043573
1357.51	-35849.2	-14305.4	13.31	-0.04	-1.92928e-22	-0.00436044
1357.53	-35849.1	-14305.2	13.31	-0.04	7.35833e-22	-0.00428203
1357.54	-35849	-14304.9	13.31	-0.04	-2.74834e-21	-0.00207017
1357.56	-35848.9	-14304.7	13.31	-0.04	2.15054e-20	-0.000959184
1357.58	-35848.9	-14304.5	13.31	-0.04	-8.17378e-20	5.6349e-05
1357.59	-35848.8	-14304.3	13.31	-0.04	3.04586e-19	-1.4523e-05
1357.61	-35848.7	-14304.1	13.31	-0.04	-1.76208e-18	5.40602e-06
1357.63	-35848.6	-14303.9	13.31	-0.04	6.6788e-18	-1.44063e-06
1357.64	-35848.5	-14303.6	13.31	-0.04	-2.48021e-17	3.56332e-07
1357.66	-35848.5	-14303.5	13.31	-0.0399999	1.26107e-16	-5.55318e-08
1357.68	-35848.4	-14303.3	13.31	-0.0400003	-4.76921e-16	-2.19886e-07
1357.69	-35848.3	-14303	13.31	-0.039999	1.76295e-15	9.25228e-07
1357.71	-35848.2	-14302.8	13.31	-0.0400046	-8.32689e-15	-4.40664e-06
1357.73	-35848.2	-14302.6	13.31	-0.0399828	3.14339e-14	1.6644e-05
1357.75	-35848.1	-14302.4	13.31	-0.0400633	-1.15517e-13	-6.11676e-05
1357.76	-35848	-14302.2	13.31	-0.0397152	5.19839e-13	0.000323154
1357.78	-35847.9	-14302	13.31	-0.0412199	-1.9594e-12	0.00137282
1357.8	-35847.9	-14301.7	13.31	-0.0432295	7.14767e-12	0.00290588
1357.81	-35847.8	-14301.5	13.31	-0.0446585	-3.10735e-11	-0.00485048
1357.83	-35847.7	-14301.3	13.31	-0.0172667	1.16973e-10	-0.026595
1357.85	-35847.6	-14301.1	13.31	0.0235257	-4.22766e-10	-0.0503718
1357.87	-35847.6	-14300.9	13.31	0.0266468	1.79067e-09	-0.0538907
1357.88	-35847.5	-14300.7	13.31	-0.00633588	-6.73334e-09	-0.0314382
1357.9	-35847.4	-14300.4	13.31	-0.0445904	2.40514e-08	-0.00643626
1357.92	-35847.3	-14300.3	13.31	-0.0454155	-9.98127e-08	0.00849587
1357.93	-35847.3	-14300	13.31	-0.0411721	3.74959e-07	0.0148122
1357.95	-35847.2	-14299.8	13.31	-0.0398057	-1.31919e-06	0.0260182
1357.97	-35847.1	-14299.6	13.31	-0.0400522	5.38502e-06	0.0400588
1357.98	-35847	-14299.4	13.31	-0.0399918	-2.02125e-05	0.0529328
1358	-35846.9	-14299.2	13.31	-0.0399822	6.96962e-05	0.0647575
1358.02	-35846.9	-14299	13.31	-0.040084	-0.000280653	0.0744251
1358.03	-35846.8	-14298.8	13.31	-0.0396817	0.00195569	0.0830138
1358.05	-35846.7	-14298.5	13.31	-0.0421516	0.00560667	0.091248
1358.07	-35846.6	-14298.4	13.31	-0.0456697	0.00929194	0.0999712
1358.09	-35846.6	-14298.1	13.31	-0.0492847	0.0101651	0.107117
1358.1	-35846.5	-14297.9	13.31	-0.0501292	0.00996505	0.113265
1358.12	-35846.4	-14297.7	13.31	-0.049982	0.0100095	0.116229
1358.14	-35846.3	-14297.5	13.31	-0.0499415	0.0099975	0.117553
1358.15	-35846.3	-14297.3	13.31	-0.0502039	0.0100005	0.116866
1358.17	-35846.2	-14297.1	13.31	-0.0473345	0.00999987	0.114858
1358.19	-35846.1	-14296.8	13.31	-0.0439689	0.01	0.111669
1358.2	-35846	-14296.6	13.31	-0.0402639	0.00999999	0.10914
1358.22	-35846	-14296.4	13.31	-0.0399309	0.01	0.107903
1358.24	-35845.9	-14296.2	13.31	-0.0400182	0.01	0.107828
1358.26	-35845.8	-14296	13.31	-0.0399977	0.01	0.107845
1358.27	-35845.7	-14295.8	13.31	-0.0400006	0.01	0.107843
1358.29	-35845.6	-14295.6	13.31	-0.0399998	0.01	0.107843
1358.31	-35845.6	-14295.4	13.31	-0.04	0.01	0.107843
1358.32	-35845.5	-14295.2	13.31	-0.04	0.01	0.107843
1358.34	-35845.4	-14294.9	13.31	-0.04	0.01	0.107843
1358.36	-35845.3	-14294.7	13.31	-0.0400001	0.01	0.107843
1358.38	-35845.3	-14294.5	13.31	-0.0399998	0.01	0.107843
1358.39	-35845.2	-14294.3	13.31	-0.0400008	0.01	0.107842
1358.41	-35845.1	-14294.1	13.31	-0.039994	0.01	0.10785
1358.43	-35845.1	-14293.9	13.31	-0.0400228	0.01	0.107819
1358.44	-35845	-14293.6	13.31	-0.0399149	0.01	0.107936
1358.46	-35844.9	-14293.4	13.31	-0.0405104	0.01	0.109099
1358.48	-35844.8	-14293.2	13.31	-0.0434344	0.01	0.110402
1358.49	-35844.7	-14293	13.31	-0.0439085	0.01	0.112329
1358.51	-35844.7	-14292.8	13.31	-0.0463235	0.01	0.112264
1358.53	-35844.6	-14292.6	13.31	-0.0431018	0.01	0.111758
1358.55	-35844.5	-14292.3	13.31	-0.0427148	0.01	0.109903
1358.56	-35844.4	-14292.2	13.31	-0.0395937	0.01	0.112176
1358.58	-35844.4	-14292	13.31	-0.0401084	0.01	0.119397
1358.6	-35844.3	-14291.7	13.31	-0.0399728	0.01	0.133136
1358.61	-35844.2	-14291.5	13.31	-0.0400081	0.01	0.14937
1358.63	-35844.1	-14291.3	13.31	-0.0399978	0.01	0.164142
1358.65	-35844	-14291.1	13.31	-0.0400005	0.01	0.177939
1358.66	-35844	-14290.9	13.31	-0.0399998	0.01	0.189567
1358.68	-35843.9	-14290.7	13.31	-0.04	0.01	0.198367
1358.7	-35843.8	-14290.4	13.31	-0.04	0.01	0.205164
1358.71	-35843.7	-14290.3	13.31	-0.04	0.01	0.21037
1358.73	-35843.7	-14290	13.31	-0.04	0.01	0.213579
1358.75	-35843.6	-14289.8	13.31	-0.04	0.00999997	0.215665
1358.77	-35843.5	-14289.6	13.31	-0.04	0.0100001	0.217889
1358.78	-35843.4	-14289.4	13.31	-0.0399999	0.00999947	0.220501
1358.8	-35843.4	-14289.2	13.31	-0.0400002	0.0100018	0.224533
1358.82	-35843.3	-14289	13.31	-0.0399993	0.00999245	0.23
1358.83	-35843.2	-14288.7	13.31	-0.0400028	0.0100283	0.239037
1358.85	-35843.1	-14288.5	13.31	-0.0399904	0.00990233	0.251919
1358.87	-35843.1	-14288.3	13.31	-0.0400389	0.0103933	0.267052
1358.88	-35843	-14288.1	13.31	-0.0398543	0.00762181	0.281037
1358.9	-35842.9	-14287.9	13.31	-0.0404887	0.00689352	0.29267
1358.92	-35842.8	-14287.7	13.31	-0.0357096	0.00381779	0.298317
1358.94	-35842.7	-14287.5	13.31	-0.0270943	0.00598008	0.296663
1358.95	-35842.7	-14287.2	13.3101	-0.0107976	0.00416522	0.29055
1358.97	-35842.6	-14287.1	13.3098	0.00372732	0.00350727	0.28195
1358.99	-35842.5	-14286.8	13.3124	0.0170104	0.000357978	0.274156
1359	-35842.4	-14286.6	13.316	0.0281921	0.0027565	0.266013
1359.02	-35842.4	-14286.4	13.3196	0.0384693	0.00322788	0.260086
1359.04	-35842.3	-14286.2	13.3202	0.0454767	0.00617548	0.255589
1359.05	-35842.2	-14286	13.3198	0.0526981	0.00669957	0.252071
1359.07	-35842.1	-14285.8	13.3229	0.0561508	0.00684635	0.247799
1359.09	-35842.1	-14285.5	13.3262	0.0626296	0.00362498	0.243468
1359.11	-35842	-14285.3	13.3299	0.0664779	0.00330465	0.23878
1359.12	-35841.9	-14285.1	13.3301	0.0698841	0.00331077	0.236468
1359.14	-35841.8	-14284.9	13.3299	0.0700302	0.00345229	0.235325
1359.16	-35841.8	-14284.7	13.3333	0.07	0	0.235294
1359.17	-35841.7	-14284.5	13.3367	0.07	0	0.235294
1359.19	-35841.6	-14284.2	13.34	0.07	0	0.235294
1359.21	-35841.5	-14284.1	13.3399	0.0699999	2.83416e-07	0.235256
1359.22	-35841.5	-14283.9	13.3401	0.07	7.24669e-06	0.234147
1359.24	-35841.4	-14283.6	13.3436	0.07	-2.92481e-05	0.232999
1359.26	-35841.3	-14283.4	13.3471	0.07	0.000235484	0.230757
1359.28	-35841.2	-14283.2	13.3502	0.07	0.00374639	0.229643
1359.29	-35841.1	-14283	13.3499	0.07	0.00713204	0.227472
1359.31	-35841.1	-14282.8	13.3504	0.07	0.0102118	0.226376
1359.33	-35841	-14282.6	13.3539	0.07	0.0100359	0.225416
1359.34	-35840.9	-14282.3	13.3574	0.07	0.00962499	0.225509
1359.36	-35840.8	-14282.1	13.3601	0.07	0.00565607	0.225484
1359.38	-35840.8	-14281.9	13.3605	0.07	0.00312509	0.225492
1359.39	-35840.7	-14281.7	13.3642	0.07	0.0033347	0.22549
1359.41	-35840.6	-14281.5	13.3678	0.07	0.00357672	0.22549
1359.43	-35840.5	-14281.3	13.3703	0.07	0.00226806	0.22549
1359.45	-35840.5	-14281	13.3698	0.0699999	0.000472226	0.22549
1359.46	-35840.4	-14280.9	13.3709	0.0700004	0.0046498	0.225491
1359.48	-35840.3	-14280.6	13.3745	0.0699984	0.00799706	0.225488
1359.5	-35840.2	-14280.4	13.3781	0.0700059	0.0102731	0.225497
1359.51	-35840.2	-14280.2	13.3804	0.0699745	0.00992079	0.225462
1359.53	-35840.1	-14280	13.3797	0.070096	0.0100211	0.225597
1359.55	-35840	-14279.8	13.3812	0.0696532	0.00999483	0.224921
1359.57	-35839.9	-14279.6	13.3849	0.0721637	0.0100015	0.22086
1359.58	-35839.8	-14279.4	13.3885	0.082205	0.00999961	0.211844
1359.6	-35839.8	-14279.1	13.39	0.0981107	0.0100001	0.197334
1359.62	-35839.7	-14278.9	13.3914	0.115943	0.00999997	0.181268
1359.63	-35839.6	-14278.7	13.3952	0.130467	0.01	0.166656
1359.65	-35839.5	-14278.5	13.3985	0.144304	0.01	0.15321
1359.67	-35839.5	-14278.3	13.4021	0.156522	0.01	0.141449
1359.68	-35839.4	-14278.1	13.4049	0.163935	0.01	0.13201
1359.7	-35839.3	-14277.8	13.411	0.171093	0.01	0.123577
1359.72	-35839.2	-14277.7	13.4154	0.17564	0.01	0.117157
1359.73	-35839.2	-14277.4	13.421	0.179123	0.01	0.112553
1359.75	-35839.1	-14277.2	13.4259	0.179929	0.01	0.108816
1359.77	-35839	-14277	13.429	0.18212	0.01	0.105511
1359.79	-35838.9	-14276.8	13.4324	0.185791	0.01	0.102362
1359.8	-35838.8	-14276.6	13.4355	0.188942	0.01	0.0981571
1359.82	-35838.8	-14276.4	13.442	0.194917	0.01	0.0922882
1359.84	-35838.7	-14276.1	13.4457	0.203511	0.01	0.0824271
1359.85	-35838.6	-14275.9	13.4522	0.220351	0.01	0.0690754
1359.87	-35838.5	-14275.7	13.4559	0.234181	0.01	0.0537662
1359.89	-35838.5	-14275.5	13.4623	0.250647	0.01	0.0404059
1359.9	-35838.4	-14275.3	13.4662	0.262205	0.01	0.0274766
1359.92	-35838.3	-14275.1	13.4725	0.272294	0.01	0.0183301
1359.94	-35838.2	-14274.8	13.4792	0.279268	0.01	0.0106846
1359.96	-35838.1	-14274.6	13.4862	0.286225	0.01	0.00363814
1359.97	-35838.1	-14274.4	13.4931	0.293038	0.01	-0.00189279
1359.99	-35838	-14274.2	13.4964	0.29649	0.01	-0.00630804
1360.01	-35837.9	-14274	13.5033	0.3	0.01	-0.00980392
1360.02	-35837.8	-14273.8	13.51	0.303333	0.01	-0.0130719
1360.04	-35837.8	-14273.5	13.5167	0.306667	0.01	-0.0163399
1360.06	-35837.7	-14273.3	13.5237	0.310098	0.01	-0.0186184
1360.08	-35837.6	-14273.1	13.5304	0.309974	0.01	-0.0196295
1360.09	-35837.5	-14272.9	13.5371	0.310007	0.01	-0.0196024
1360.11	-35837.5	-14272.7	13.5441	0.309997	0.01	-0.0196094
1360.13	-35837.4	-14272.5	13.5508	0.310001	0.01	-0.0196117
1360.14	-35837.3	-14272.2	13.5575	0.31	0.00999998	-0.0195909
1360.16	-35837.2	-14272	13.5645	0.309998	0.0100001	-0.019713
1360.18	-35837.1	-14271.8	13.5712	0.310009	0.00999949	-0.0209757
1360.19	-35837.1	-14271.6	13.5779	0.309965	0.0100019	-0.0234891
1360.21	-35837	-14271.4	13.5849	0.310179	0.00999043	-0.0266173
1360.23	-35836.9	-14271.2	13.5915	0.30928	0.0100362	-0.0273707
1360.24	-35836.8	-14270.9	13.5983	0.306548	0.00986621	-0.0267817
1360.26	-35836.8	-14270.7	13.6053	0.305831	0.0107168	-0.0246519
1360.28	-35836.7	-14270.5	13.6119	0.303194	0.0143299	-0.0233975
1360.3	-35836.6	-14270.3	13.6187	0.302479	0.0178484	-0.0213472
1360.31	-35836.5	-14270.1	13.6258	0.299584	0.0203188	-0.0202746
1360.33	-35836.4	-14269.9	13.6322	0.300111	0.019914	-0.0195088
1360.35	-35836.4	-14269.6	13.6394	0.299972	0.0200249	-0.0196321
1360.36	-35836.3	-14269.4	13.6448	0.300008	0.0199771	-0.0196024
1360.38	-35836.2	-14269.2	13.649	0.299998	0.0200647	-0.0196035
1360.4	-35836.1	-14269	13.6563	0.300001	0.0197717	-0.0196298
1360.41	-35836	-14268.8	13.6632	0.3	0.0213126	-0.0195128
1360.43	-35836	-14268.5	13.6698	0.3	0.0248877	-0.0201926
1360.45	-35835.9	-14268.3	13.6767	0.3	0.0285585	-0.024356
1360.47	-35835.8	-14268.1	13.6836	0.3	0.0302869	-0.0346268
1360.48	-35835.7	-14267.9	13.6901	0.3	0.0299237	-0.0497353
1360.5	-35835.6	-14267.6	13.6971	0.3	0.030018	-0.0671762
1360.52	-35835.6	-14267.5	13.7039	0.3	0.029995	-0.0822586
1360.53	-35835.5	-14267.2	13.7109	0.3	0.0300013	-0.0936264
1360.55	-35835.4	-14267	13.7154	0.3	0.0299997	-0.104299
1360.57	-35835.3	-14266.8	13.7207	0.3	0.0300001	-0.113638
1360.59	-35835.3	-14266.6	13.7277	0.299999	0.03	-0.121671
1360.6	-35835.2	-14266.3	13.7346	0.300002	0.03	-0.128071
1360.62	-35835.1	-14266.1	13.7414	0.299993	0.03	-0.132947
1360.64	-35835	-14265.9	13.748	0.300027	0.03	-0.135571
1360.65	-35834.9	-14265.7	13.755	0.299914	0.03	-0.137893
1360.67	-35834.9	-14265.5	13.7618	0.30034	0.03	-0.139105
1360.69	-35834.8	-14265.2	13.7684	0.297235	0.03	-0.141222
1360.7	-35834.7	-14265	13.7754	0.29682	0.03	-0.141646
1360.72	-35834.6	-14264.8	13.7824	0.293765	0.03	-0.141749
1360.74	-35834.5	-14264.6	13.7859	0.293494	0.03	-0.139815
1360.76	-35834.5	-14264.4	13.7924	0.290343	0.03	-0.13846
1360.77	-35834.4	-14264.2	13.7993	0.28991	0.03	-0.137338
1360.79	-35834.3	-14263.9	13.8058	0.290024	0.03	-0.137233
1360.81	-35834.2	-14263.7	13.8129	0.289997	0.03	-0.137258
1360.82	-35834.2	-14263.5	13.8196	0.290001	0.03	-0.137254
1360.84	-35834.1	-14263.2	13.8263	0.29	0.03	-0.137255
1360.86	-35834	-14263	13.8333	0.29	0.03	-0.137255
1360.87	-35833.9	-14262.8	13.84	0.29	0.03	-0.137255
1360.89	-35833.8	-14262.6	13.8467	0.29	0.03	-0.137255
1360.91	-35833.7	-14262.4	13.8536	0.29	0.03	-0.137255
1360.92	-35833.7	-14262.2	13.8569	0.29	0.03	-0.137255
1360.94	-35833.6	-14261.9	13.8638	0.29	0.03	-0.137255
1360.96	-35833.5	-14261.7	13.8708	0.29	0.03	-0.137255
1360.98	-35833.4	-14261.5	13.8775	0.29	0.03	-0.137255
1360.99	-35833.3	-14261.3	13.8838	0.29	0.03	-0.137255
1361.01	-35833.3	-14261	13.8876	0.29	0.03	-0.137255
1361.03	-35833.2	-14260.8	13.8946	0.29	0.03	-0.137255
1361.04	-35833.1	-14260.6	13.9012	0.29	0.03	-0.137255
1361.06	-35833	-14260.4	13.9083	0.29	0.03	-0.137255
1361.08	-35833	-14260.2	13.9149	0.29	0.03	-0.137255
1361.1	-35832.9	-14259.9	13.9216	0.290001	0.03	-0.137254
1361.11	-35832.8	-14259.7	13.9289	0.289997	0.03	-0.137258
1361.13	-35832.7	-14259.5	13.9344	0.290012	0.03	-0.137243
1361.15	-35832.6	-14259.2	13.9384	0.289956	0.03	-0.1373
1361.16	-35832.5	-14259.1	13.9458	0.290198	0.03	-0.137004
1361.18	-35832.5	-14258.8	13.9523	0.289107	0.03	-0.135561
1361.2	-35832.4	-14258.6	13.9592	0.285403	0.0300001	-0.132782
1361.21	-35832.3	-14258.4	13.9662	0.28173	0.0299997	-0.129631
1361.23	-35832.2	-14258.2	13.9726	0.27972	0.0300012	-0.127957
1361.25	-35832.1	-14257.9	13.9799	0.280069	0.0299956	-0.127388
1361.26	-35832.1	-14257.7	13.985	0.27998	0.0300186	-0.127439
1361.28	-35832	-14257.5	13.9894	0.280005	0.0299302	-0.12768
1361.3	-35831.9	-14257.2	13.9968	0.279999	0.0302493	-0.130171
1361.32	-35831.8	-14257.1	14.0035	0.28	0.028471	-0.137477
1361.33	-35831.7	-14256.8	14.0105	0.28	0.0249288	-0.149647
1361.35	-35831.6	-14256.6	14.0152	0.279999	0.0212113	-0.166049
1361.37	-35831.6	-14256.4	14.0203	0.280003	0.0197613	-0.18241
1361.38	-35831.5	-14256.1	14.0273	0.27999	0.0199916	-0.196989
1361.4	-35831.4	-14255.9	14.0342	0.280034	0.0202505	-0.209716
1361.42	-35831.3	-14255.7	14.041	0.279862	0.0180287	-0.219588
1361.43	-35831.2	-14255.5	14.0476	0.280518	0.0145463	-0.225498
1361.45	-35831.2	-14255.2	14.0545	0.276097	0.0108156	-0.227234
1361.47	-35831.1	-14255	14.0618	0.264721	0.00972957	-0.221904
1361.49	-35831	-14254.8	14.0654	0.246036	0.0103564	-0.210218
1361.5	-35830.9	-14254.5	14.0718	0.227111	0.00759619	-0.194366
1361.52	-35830.8	-14254.4	14.0758	0.212741	0.00414263	-0.180263
1361.54	-35830.8	-14254.1	14.0818	0.202299	0.000540575	-0.169899
1361.55	-35830.7	-14253.9	14.0862	0.191934	-9.77776e-05	-0.161365
1361.57	-35830.6	-14253.7	14.0894	0.1815	2.63299e-05	-0.155591
1361.59	-35830.5	-14253.4	14.0928	0.174518	-6.94654e-06	-0.150158
1361.61	-35830.4	-14253.2	14.0961	0.167338	1.20039e-06	-0.145422
1361.62	-35830.4	-14253	14.1027	0.163704	-3.20778e-07	-0.140927
1361.64	-35830.3	-14252.7	14.1063	0.160206	7.93256e-08	-0.138578
1361.66	-35830.2	-14252.5	14.1098	0.160056	1.58133e-10	-0.136287
1361.67	-35830.1	-14252.3	14.1131	0.156892	-3.94733e-08	-0.134179
1361.69	-35830	-14252.1	14.1165	0.15355	1.57743e-07	-0.129872
1361.71	-35829.9	-14251.9	14.12	0.15	-1.45241e-16	-0.126362
1361.72	-35829.9	-14251.7	14.1233	0.15	0	-0.122004
1361.74	-35829.8	-14251.4	14.1267	0.15	0	-0.117647
1361.76	-35829.7	-14251.2	14.1337	0.150002	-3.64995e-05	-0.110878
1361.78	-35829.6	-14251	14.1368	0.149999	0.000139899	-0.108678
1361.79	-35829.5	-14250.7	14.1402	0.15	0.00343172	-0.112414
1361.81	-35829.5	-14250.5	14.1437	0.15	0.00335638	-0.146145
1361.83	-35829.4	-14250.3	14.147	0.15	0.0030506	-0.170138
1361.84	-35829.3	-14250	14.1504	0.15	-0.000196073	-0.185576
1361.86	-35829.2	-14249.8	14.1538	0.15	7.29978e-05	-0.149082
1361.88	-35829.1	-14249.6	14.1577	0.15	-1.94973e-05	-0.127667
1361.89	-35829	-14249.3	14.1642	0.15	4.98805e-06	-0.110547
1361.91	-35829	-14249.1	14.1674	0.15	-1.65124e-06	-0.117962
1361.93	-35828.9	-14248.9	14.1708	0.15	4.40801e-07	-0.118785
1361.94	-35828.8	-14248.7	14.1742	0.15	-1.1182e-07	-0.120381
1361.96	-35828.7	-14248.5	14.1777	0.15	3.47156e-08	-0.122381
1361.98	-35828.6	-14248.3	14.181	0.15	-9.26191e-09	-0.123643
1362	-35828.5	-14248	14.1842	0.15	2.3266e-09	-0.125844
1362.01	-35828.5	-14247.8	14.189	0.15	-6.93701e-10	-0.128981
1362.03	-35828.4	-14247.6	14.1948	0.15	1.84953e-10	-0.135467
1362.05	-35828.3	-14247.3	14.1978	0.15	-4.59304e-11	-0.146106
1362.06	-35828.2	-14247.1	14.2014	0.15	1.33202e-11	-0.160837
1362.08	-35828.1	-14246.9	14.2047	0.15	-3.54878e-12	-0.17679
1362.1	-35828.1	-14246.6	14.2081	0.15	8.69356e-13	-0.195274
1362.12	-35828	-14246.4	14.2116	0.15	-2.47101e-13	-0.215549
1362.13	-35827.9	-14246.2	14.2149	0.15	6.57774e-14	-0.236536
1362.15	-35827.8	-14246	14.2183	0.15	-1.58501e-14	-0.25972
1362.17	-35827.7	-14245.8	14.2219	0.15	4.43733e-15	-0.283606
1362.18	-35827.7	-14245.5	14.2247	0.15	-1.18007e-15	-0.305829
1362.2	-35827.6	-14245.3	14.2305	0.15	2.78606e-16	-0.331388
1362.22	-35827.5	-14245.1	14.2356	0.150001	-7.70862e-17	-0.365613
1362.23	-35827.4	-14244.8	14.2385	0.149996	2.04777e-17	-0.414209
1362.25	-35827.3	-14244.6	14.2421	0.150013	-4.71038e-18	-0.482909
1362.27	-35827.2	-14244.4	14.2455	0.149946	1.29126e-18	-0.55722
1362.28	-35827.2	-14244.1	14.2488	0.150201	-3.42578e-19	-0.624014
1362.3	-35827.1	-14243.9	14.2523	0.148244	7.61265e-20	-0.68358
1362.32	-35827	-14243.7	14.2557	0.140412	-2.07152e-20	-0.724871
1362.34	-35826.9	-14243.5	14.259	0.125243	5.48749e-21	-0.747831
1362.35	-35826.8	-14243.2	14.2625	0.107491	-1.1618e-21	-0.755563
1362.37	-35826.7	-14243	14.2658	0.0902449	3.14295e-22	-0.756907
1362.39	-35826.7	-14242.8	14.2695	0.0765632	-8.31056e-23	-0.757702
1362.4	-35826.6	-14242.5	14.2699	0.0620975	1.63448e-23	-0.760823
1362.42	-35826.5	-14242.4	14.2726	0.0542685	-4.40139e-24	-0.763339
1362.44	-35826.4	-14242.1	14.276	0.0479284	1.16123e-24	-0.764597
1362.45	-35826.3	-14241.9	14.2797	0.0408406	-2.00726e-25	-0.764733
1362.47	-35826.3	-14241.7	14.2801	0.033997	5.38696e-26	-0.764661
1362.49	-35826.2	-14241.4	14.28	0.0301678	-1.41861e-26	-0.765607
1362.51	-35826.1	-14241.2	14.28	0.0299857	1.83915e-27	-0.767793
1362.52	-35826	-14241	14.2799	0.0299789	-5.92722e-28	-0.771091
1362.54	-35825.9	-14240.7	14.2831	0.0300987	5.30379e-28	-0.772326
1362.56	-35825.8	-14240.5	14.2867	0.0266667	0	-0.771242
1362.57	-35825.8	-14240.3	14.29	0.0233333	0	-0.766885
1362.59	-35825.7	-14240	14.29	0.0198999	2.48802e-26	-0.76225
1362.61	-35825.6	-14239.8	14.29	0.0200266	-9.49038e-26	-0.757979
1362.62	-35825.5	-14239.6	14.29	0.0199939	3.54469e-25	-0.755901
1362.64	-35825.4	-14239.3	14.2902	0.0199969	-2.77367e-24	-0.754857
1362.66	-35825.3	-14239.1	14.2938	0.0200241	1.05422e-23	-0.754893
1362.68	-35825.3	-14238.9	14.2971	0.0199067	-3.93951e-23	-0.754984
1362.69	-35825.2	-14238.7	14.3002	0.0203545	1.46624e-22	-0.756099
1362.71	-35825.1	-14238.4	14.2999	0.0234262	-8.48176e-22	-0.757519
1362.73	-35825	-14238.2	14.3	0.0240409	3.21481e-21	-0.760958
1362.74	-35824.9	-14238	14.2999	0.0311957	-1.19384e-20	-0.765975
1362.76	-35824.8	-14237.7	14.3005	0.0390911	6.07011e-20	-0.771873
1362.78	-35824.8	-14237.5	14.3042	0.0414898	-2.27162e-19	-0.772828
1362.8	-35824.7	-14237.3	14.3078	0.0397057	1.07385e-18	-0.759565
1362.81	-35824.6	-14237.1	14.3103	0.00603657	-4.054e-18	-0.724702
1362.83	-35824.6	-14237	14.3099	-0.0553175	1.48981e-17	-0.697371
1362.85	-35824.4	-14236.6	14.31	-0.037627	-6.70433e-17	-0.692516
1362.86	-35824.3	-14236.4	14.31	-0.0066706	2.52703e-16	-0.727672
1362.88	-35824.3	-14236.2	14.3098	0.0503282	-9.21831e-16	-0.749696
1362.9	-35824.2	-14235.9	14.3111	0.0280304	4.00753e-15	-0.76152
1362.91	-35824.1	-14235.7	14.3147	0.0310026	-1.50859e-14	-0.754036
1362.93	-35824	-14235.5	14.3183	0.028405	5.63362e-14	-0.753642
1362.95	-35823.9	-14235.3	14.3203	0.0266882	-2.03495e-13	-0.751721
1362.96	-35823.8	-14235	14.3199	0.0251213	8.61892e-13	-0.750008
1362.98	-35823.8	-14234.8	14.3201	0.02328	-3.24091e-12	-0.748507
1363	-35823.7	-14234.6	14.3197	0.0218866	1.15765e-11	-0.746359
1363.02	-35823.6	-14234.3	14.3215	0.0185844	-4.80421e-11	-0.742623
1363.03	-35823.5	-14234.1	14.3251	0.0122055	1.80476e-10	-0.735626
1363.05	-35823.4	-14233.9	14.3288	-0.000497763	-6.34954e-10	-0.723983
1363.07	-35823.3	-14233.6	14.3303	-0.0163025	2.59193e-09	-0.708717
1363.08	-35823.3	-14233.4	14.3299	-0.0335252	-8.98485e-09	-0.689562
1363.1	-35823.2	-14233.2	14.33	-0.0528708	3.6193e-08	-0.667916
1363.12	-35823.1	-14232.9	14.3299	-0.0727411	-1.35752e-07	-0.645352
1363.13	-35823	-14232.8	14.3303	-0.094715	5.06814e-07	-0.6226
1363.15	-35822.9	-14232.5	14.3278	-0.119512	-1.69924e-06	-0.598591
1363.17	-35822.9	-14232.3	14.3244	-0.143015	6.76433e-06	-0.575368
1363.19	-35822.8	-14232.1	14.3205	-0.167692	-2.18751e-05	-0.55159
1363.2	-35822.7	-14231.8	14.3201	-0.190611	8.62555e-05	-0.525663
1363.22	-35822.6	-14231.6	14.3175	-0.222869	-0.000323119	-0.489918
1363.24	-35822.5	-14231.4	14.3144	-0.276758	0.00269682	-0.437894
1363.25	-35822.4	-14231.1	14.308	-0.35531	0.00338575	-0.366369
1363.27	-35822.4	-14230.9	14.3013	-0.433948	0.00356925	-0.293182
1363.29	-35822.3	-14230.7	14.2919	-0.502113	0.000474827	-0.226963
1363.3	-35822.2	-14230.4	14.2812	-0.56324	-7.89099e-05	-0.16546
1363.32	-35822.1	-14230.2	14.2712	-0.615151	2.11761e-05	-0.118913
1363.34	-35822	-14230	14.2612	-0.647104	-5.57174e-06	-0.0849451
1363.36	-35821.9	-14229.7	14.2506	-0.669005	7.12579e-07	-0.0620883
1363.37	-35821.9	-14229.5	14.2407	-0.682542	-1.92791e-07	-0.0455524
1363.39	-35821.8	-14229.3	14.2275	-0.698899	5.80508e-08	-0.0303522
1363.41	-35821.7	-14229	14.2133	-0.716667	0	-0.0141612
1363.42	-35821.6	-14228.9	14.2	-0.726667	0	-0.00108932
1363.44	-35821.6	-14228.6	14.1867	-0.733333	0	0.00980392
1363.46	-35821.4	-14228.4	14.1725	-0.740438	-1.85915e-06	0.0189842
1363.47	-35821.4	-14228.2	14.1594	-0.746944	7.09063e-06	0.025359
1363.49	-35821.3	-14228	14.1493	-0.750185	-2.64835e-05	0.0296277
1363.51	-35821.2	-14227.7	14.135	-0.753731	0.000212657	0.0330854
1363.53	-35821.1	-14227.5	14.1218	-0.75712	0.00383343	0.0362637
1363.54	-35821.1	-14227.3	14.1083	-0.760137	0.0068011	0.0383339
1363.56	-35821	-14227	14.0943	-0.760037	0.00664927	0.0391758
1363.58	-35820.9	-14226.8	14.0809	-0.759639	0.00654835	0.0378217
1363.59	-35820.8	-14226.6	14.068	-0.756016	0.00717633	0.0353734
1363.61	-35820.7	-14226.3	14.0571	-0.752418	0.0103429	0.0320143
1363.63	-35820.6	-14226.1	14.0435	-0.749753	0.00990847	0.0301519
1363.64	-35820.6	-14225.9	14.03	-0.750063	0.0100232	0.0293482
1363.66	-35820.5	-14225.7	14.016	-0.749981	0.00999279	0.0294284
1363.68	-35820.4	-14225.5	14.0028	-0.750005	0.0100019	0.0294189
1363.7	-35820.3	-14225.3	13.9892	-0.75	0.00999952	0.0293673
1363.71	-35820.2	-14225	13.9752	-0.749996	0.0100001	0.0296656
1363.73	-35820.2	-14224.8	13.9621	-0.750016	0.00999996	0.0310924
1363.75	-35820.1	-14224.6	13.9481	-0.749941	0.01	0.0339344
1363.76	-35820	-14224.3	13.9358	-0.750257	0.00999999	0.0367415
1363.78	-35819.9	-14224.1	13.9245	-0.748785	0.01	0.0368334
1363.8	-35819.8	-14223.9	13.9102	-0.745071	0.0099999	0.0344875
1363.82	-35819.7	-14223.6	13.8971	-0.741536	0.0100004	0.0314665
1363.83	-35819.7	-14223.5	13.8838	-0.739723	0.00999866	0.0298487
1363.85	-35819.6	-14223.2	13.87	-0.740067	0.0100048	0.0293454
1363.87	-35819.5	-14223	13.8562	-0.739981	0.00998012	0.0294303
1363.88	-35819.4	-14222.8	13.8431	-0.740005	0.0100747	0.0294068
1363.9	-35819.3	-14222.6	13.8292	-0.739999	0.00973731	0.0294129
1363.92	-35819.3	-14222.3	13.8154	-0.74	0.0117508	0.0294115
1363.93	-35819.2	-14222.1	13.8022	-0.74	0.0152585	0.0294118
1363.95	-35819.1	-14221.9	13.7884	-0.74	0.0189999	0.0294119
1363.97	-35819	-14221.7	13.7743	-0.74	0.020226	0.0294113
1363.98	-35819	-14221.5	13.7637	-0.74	0.0199401	0.0294136
1364	-35818.9	-14221.2	13.751	-0.740001	0.0200133	0.0294056
1364.02	-35818.8	-14221	13.7373	-0.739994	0.0199965	0.0294364
1364.04	-35818.7	-14220.8	13.723	-0.740019	0.0200004	0.029332
1364.05	-35818.6	-14220.6	13.7124	-0.739925	0.0200011	0.0302135
1364.07	-35818.5	-14220.4	13.7	-0.74028	0.0199953	0.0312968
1364.09	-35818.5	-14220.2	13.6858	-0.737366	0.0200144	0.0326034
1364.1	-35818.4	-14219.9	13.6721	-0.733944	0.0199437	0.0318624
1364.12	-35818.3	-14219.7	13.6619	-0.730386	0.0202108	0.0306304
1364.14	-35818.2	-14219.5	13.6492	-0.729903	0.0173514	0.0297758
1364.15	-35818.1	-14219.3	13.635	-0.730017	0.0137687	0.0265628
1364.17	-35818.1	-14219	13.6215	-0.729996	0.0102336	0.0233343
1364.19	-35818	-14218.9	13.6083	-0.730001	0.0099399	0.019662
1364.21	-35817.9	-14218.6	13.5942	-0.73	0.0100078	0.0226245
1364.22	-35817.8	-14218.4	13.5808	-0.73	0.00999747	0.0259451
1364.24	-35817.8	-14218.2	13.5675	-0.73	0.0100023	0.0293045
1364.26	-35817.7	-14217.9	13.5533	-0.73	0.01	0.0294118
1364.27	-35817.6	-14217.8	13.54	-0.73	0.01	0.0294118
1364.29	-35817.5	-14217.6	13.53	-0.73	0.01	0.0294118
1364.31	-35817.4	-14217.3	13.5158	-0.73	0.0135805	0.0305993
1364.33	-35817.4	-14217.1	13.5025	-0.73	0.0167764	0.0328544
1364.34	-35817.3	-14216.9	13.4893	-0.729999	0.0165341	0.0361231
1364.36	-35817.2	-14216.6	13.4789	-0.730004	0.0128362	0.0383139
1364.38	-35817.1	-14216.5	13.4686	-0.729983	0.00985401	0.0392739
1364.39	-35817.1	-14216.3	13.455	-0.730063	0.0100376	0.0391343
1364.41	-35817	-14216	13.4409	-0.72962	0.00998602	0.0378291
1364.43	-35816.9	-14215.8	13.4277	-0.726054	0.0100036	0.0354053
1364.44	-35816.8	-14215.6	13.4142	-0.722634	0.00999949	0.032173
1364.46	-35816.7	-14215.4	13.3999	-0.71972	0.00999805	0.030132
1364.48	-35816.7	-14215.2	13.3876	-0.720075	0.0100085	0.0293495
1364.49	-35816.6	-14215	13.377	-0.719981	0.00996832	0.0294276
1364.51	-35816.5	-14214.7	13.3626	-0.720006	0.0101498	0.0294069
1364.53	-35816.4	-14214.5	13.3493	-0.719998	0.00934986	0.0294131
1364.55	-35816.4	-14214.3	13.3366	-0.72	0.00539381	0.0294114
1364.56	-35816.3	-14214.1	13.3267	-0.72	0.00306013	0.0294119
1364.58	-35816.2	-14213.9	13.3153	-0.72	0.00333925	0.0294117
1364.6	-35816.1	-14213.7	13.301	-0.72	0.00360124	0.0294118
1364.61	-35816	-14213.4	13.2879	-0.72	0.00201869	0.0294117
1364.63	-35816	-14213.3	13.2746	-0.72	-0.000357051	0.0294122
1364.65	-35815.9	-14213	13.2609	-0.720001	8.74325e-05	0.0294103
1364.66	-35815.8	-14212.8	13.2467	-0.719995	-2.47009e-05	0.0294179
1364.68	-35815.7	-14212.6	13.235	-0.720017	5.95226e-06	0.0293895
1364.7	-35815.7	-14212.4	13.2232	-0.719928	-1.6672e-06	0.029504
1364.72	-35815.6	-14212.2	13.2096	-0.720272	4.46486e-07	0.0289034
1364.73	-35815.5	-14212	13.1961	-0.71849	-1.18739e-07	0.027779
1364.75	-35815.4	-14211.8	13.1841	-0.714799	2.80335e-08	0.0264553
1364.77	-35815.3	-14211.5	13.1744	-0.71109	-7.75644e-09	0.0266312
1364.78	-35815.3	-14211.4	13.1625	-0.709772	2.06047e-09	0.0278848
1364.8	-35815.2	-14211.1	13.1483	-0.710052	-4.7396e-10	0.0290797
1364.82	-35815.1	-14210.9	13.1346	-0.709986	1.29927e-10	0.029487
1364.84	-35815.1	-14210.7	13.1215	-0.710004	-3.44686e-11	0.0293918
1364.85	-35815	-14210.5	13.1075	-0.709999	7.65395e-12	0.0294162
1364.87	-35814.9	-14210.3	13.0937	-0.71	-2.06078e-12	0.0294106
1364.89	-35814.8	-14210.1	13.0824	-0.71	4.36332e-13	0.029412
1364.9	-35814.7	-14209.9	13.0723	-0.71	-1.18141e-13	0.0294117
1364.92	-35814.7	-14209.7	13.0626	-0.71	3.16259e-14	0.0294118
1364.94	-35814.6	-14209.5	13.05	-0.71	-8.36195e-15	0.0294118
1364.95	-35814.5	-14209.2	13.0358	-0.71	1.64297e-15	0.0294117
1364.97	-35814.4	-14209	13.0224	-0.71	-4.36109e-16	0.029412
1364.99	-35814.4	-14208.9	13.0083	-0.710001	7.53838e-17	0.029411
1365.01	-35814.3	-14208.6	12.9949	-0.709997	-2.02298e-17	0.0294146
1365.02	-35814.2	-14208.4	12.9814	-0.710011	5.3225e-18	0.0294011
1365.04	-35814.1	-14208.2	12.9706	-0.709977	-6.80202e-19	0.0294332
1365.06	-35814.1	-14208	12.9606	-0.710088	1.82111e-19	0.0284208
1365.07	-35814	-14207.8	12.9507	-0.706892	-4.77304e-20	0.0262942
1365.09	-35813.9	-14207.6	12.9367	-0.703333	0	0.0239651
1365.11	-35813.8	-14207.4	12.9233	-0.7	0	0.0239651
1365.12	-35813.8	-14207.2	12.91	-0.7	0	0.0261438
1365.14	-35813.7	-14207	12.8967	-0.7	0	0.0283224
1365.16	-35813.6	-14206.8	12.8859	-0.700412	1.27676e-20	0.03291
1365.17	-35813.6	-14206.7	12.8726	-0.710297	-4.88596e-20	0.0361908
1365.19	-35813.5	-14206.4	12.8619	-0.710067	3.82962e-19	0.0391653
1365.21	-35813.4	-14206.1	12.8487	-0.709158	-1.45572e-18	0.0354892
1365.23	-35813.3	-14206	12.8387	-0.699389	5.4399e-18	0.0322574
1365.24	-35813.2	-14205.8	12.825	-0.700156	-2.02467e-17	0.0292582
1365.26	-35813.2	-14205.5	12.8109	-0.699948	1.17121e-16	0.0294618
1365.28	-35813.1	-14205.3	12.7977	-0.699989	-4.43921e-16	0.0294254
1365.29	-35813	-14205.1	12.7842	-0.700094	1.64853e-15	0.0293005
1365.31	-35812.9	-14204.9	12.77	-0.69946	-8.38197e-15	0.0279139
1365.33	-35812.9	-14204.7	12.7575	-0.69586	3.16995e-14	0.0254126
1365.35	-35812.8	-14204.5	12.7475	-0.692393	-1.17178e-13	0.0222108
1365.36	-35812.7	-14204.3	12.7371	-0.689694	5.53464e-13	0.0202462
1365.38	-35812.7	-14204.1	12.7264	-0.690082	-2.08932e-12	0.0195395
1365.4	-35812.6	-14203.9	12.7125	-0.689979	7.67806e-12	0.0196258
1365.41	-35812.5	-14203.7	12.6983	-0.690006	-3.45522e-11	0.0195988
1365.43	-35812.4	-14203.5	12.6863	-0.689998	1.30236e-10	0.0196239
1365.45	-35812.4	-14203.3	12.6763	-0.69	-4.75085e-10	0.0195539
1365.46	-35812.3	-14203.1	12.666	-0.69	2.06537e-09	0.0199169
1365.48	-35812.2	-14202.9	12.6549	-0.69	-7.77485e-09	0.0214158
1365.5	-35812.1	-14202.7	12.6408	-0.69	2.81e-08	0.0242957
1365.51	-35812.1	-14202.5	12.6268	-0.69	-1.19021e-07	0.0273564
1365.53	-35812	-14202.3	12.6147	-0.69	4.28113e-07	0.0289944
1365.55	-35811.9	-14202.1	12.605	-0.69	-1.77749e-06	0.0294905
1365.57	-35811.8	-14201.9	12.5933	-0.69	6.67758e-06	0.0293908
1365.58	-35811.8	-14201.7	12.5792	-0.69	-2.34932e-05	0.0294168
1365.6	-35811.7	-14201.5	12.5651	-0.69	9.59011e-05	0.02941
1365.62	-35811.6	-14201.3	12.5542	-0.69	-0.000359962	0.0294135
1365.63	-35811.6	-14201.1	12.5425	-0.69	0.00202242	0.0294066
1365.65	-35811.5	-14200.9	12.5283	-0.69	0.00358307	0.0294293
1365.67	-35811.4	-14200.7	12.5144	-0.690001	0.00325795	0.0293414
1365.68	-35811.3	-14200.5	12.5034	-0.689994	0.00337923	0.0299707
1365.7	-35811.3	-14200.3	12.4931	-0.690019	0.00323585	0.0318668
1365.72	-35811.2	-14200.1	12.4833	-0.689926	0.00370654	0.0350042
1365.74	-35811.1	-14199.9	12.4701	-0.690239	0.000723441	0.0377096
1365.75	-35811	-14199.7	12.4565	-0.687568	-0.000181777	0.0390098
1365.77	-35811	-14199.5	12.4429	-0.68415	4.86611e-05	0.0399908
1365.79	-35810.9	-14199.3	12.4323	-0.680539	-1.28669e-05	0.0418062
1365.8	-35810.8	-14199.1	12.4218	-0.679903	2.53061e-06	0.0451881
1365.82	-35810.7	-14198.9	12.4119	-0.680026	-6.81451e-07	0.04759
1365.84	-35810.7	-14198.7	12.3992	-0.679993	1.79789e-07	0.0497199
1365.86	-35810.6	-14198.5	12.385	-0.680001	-3.1079e-08	0.0519706
1365.87	-35810.5	-14198.3	12.3714	-0.68	8.34593e-09	0.0551566
1365.89	-35810.5	-14198.1	12.3612	-0.68	-2.21696e-09	0.0584312
1365.91	-35810.4	-14197.9	12.3506	-0.68	3.26221e-10	0.0618902
1365.92	-35810.3	-14197.7	12.3407	-0.68	-2.51633e-10	0.0651694
1365.94	-35810.3	-14197.5	12.3275	-0.68	6.80096e-10	0.0684356
1365.96	-35810.2	-14197.3	12.3133	-0.68	-6.06457e-19	0.0718954
1365.97	-35810.1	-14197.1	12.3	-0.68	0	0.0762527
1365.99	-35810	-14196.9	12.29	-0.68	0	0.08061
1366.01	-35810	-14196.7	12.2794	-0.68	-1.52077e-07	0.0852024
1366.03	-35809.9	-14196.5	12.2693	-0.679999	5.80073e-07	0.088404
1366.04	-35809.8	-14196.4	12.2558	-0.680002	-2.16658e-06	0.0917471
1366.06	-35809.7	-14196.1	12.2417	-0.679982	1.69533e-05	0.0963924
1366.08	-35809.7	-14195.9	12.2287	-0.680069	-6.4436e-05	0.100761
1366.09	-35809.6	-14195.8	12.2188	-0.679735	0.000246623	0.104944
1366.11	-35809.5	-14195.5	12.2083	-0.676038	0.00406869	0.107115
1366.13	-35809.5	-14195.4	12.1977	-0.672638	0.00693741	0.109312
1366.14	-35809.4	-14195.2	12.1834	-0.669719	0.00611301	0.111807
1366.16	-35809.3	-14194.9	12.1701	-0.670075	0.00236143	0.11517
1366.18	-35809.3	-14194.8	12.1573	-0.669981	-0.000220911	0.118406
1366.19	-35809.2	-14194.6	12.147	-0.670006	6.86036e-05	0.122147
1366.21	-35809.1	-14194.4	12.1372	-0.669998	-1.83766e-05	0.126502
1366.23	-35809	-14194.2	12.1264	-0.67	4.90276e-06	0.131197
1366.25	-35809	-14194	12.1125	-0.67	-1.23158e-06	0.136462
1366.26	-35808.9	-14193.8	12.0983	-0.67	3.67208e-07	0.141354
1366.28	-35808.8	-14193.6	12.0863	-0.67	-9.79018e-08	0.146422
1366.3	-35808.8	-14193.4	12.0763	-0.67	2.43039e-08	0.151233
1366.31	-35808.7	-14193.2	12.0661	-0.67	-7.01115e-09	0.156601
1366.33	-35808.6	-14193	12.0544	-0.67	1.71755e-09	0.16097
1366.35	-35808.5	-14192.8	12.0403	-0.67	-4.88187e-10	0.1651
1366.37	-35808.5	-14192.6	12.0269	-0.67	1.29953e-10	0.168049
1366.38	-35808.4	-14192.5	12.0148	-0.67	-3.13143e-11	0.17207
1366.4	-35808.3	-14192.3	12.0047	-0.670002	8.76663e-12	0.176531
1366.42	-35808.3	-14192.1	11.9948	-0.669994	-2.3314e-12	0.181536
1366.43	-35808.2	-14191.9	11.9843	-0.670021	5.5043e-13	0.186518
1366.45	-35808.1	-14191.7	11.9743	-0.669915	-1.52296e-13	0.191754
1366.47	-35808.1	-14191.5	11.9625	-0.670318	4.04569e-14	0.19602
1366.48	-35808	-14191.3	11.9483	-0.668089	-9.30608e-15	0.198737
1366.5	-35807.9	-14191.1	11.9344	-0.664517	2.55109e-15	0.199445
1366.52	-35807.8	-14190.9	11.9234	-0.660905	-6.76809e-16	0.199754
1366.53	-35807.8	-14190.8	11.9132	-0.659831	1.50375e-16	0.202549
1366.55	-35807.7	-14190.5	11.9028	-0.660046	-4.0829e-17	0.206646
1366.57	-35807.6	-14190.3	11.8933	-0.659988	1.04773e-17	0.211951
1366.59	-35807.6	-14190.2	11.8801	-0.660003	-1.12263e-18	0.216733
1366.6	-35807.5	-14190	11.8665	-0.659999	-4.00189e-18	0.222093
1366.62	-35807.4	-14189.8	11.8529	-0.660002	1.71529e-17	0.226599
1366.64	-35807.4	-14189.6	11.8423	-0.659995	-6.46098e-17	0.231844
1366.65	-35807.3	-14189.4	11.8318	-0.660016	1.95249e-16	0.236676
1366.67	-35807.2	-14189.2	11.8219	-0.659938	-7.63208e-16	0.241179
1366.69	-35807.2	-14189.1	11.8092	-0.660233	2.85746e-15	0.243754
1366.7	-35807.1	-14188.8	11.795	-0.657141	-7.67517e-15	0.244967
1366.72	-35807	-14188.6	11.7814	-0.653696	2.97793e-14	0.246083
1366.74	-35807	-14188.5	11.7712	-0.650427	-1.1144e-13	0.247058
1366.76	-35806.9	-14188.3	11.7606	-0.646837	2.24562e-13	0.249371
1366.77	-35806.8	-14188.1	11.7506	-0.643658	-8.65616e-13	0.249467
1366.79	-35806.8	-14187.9	11.74	-0.636667	0	0.249455
1366.81	-35806.7	-14187.7	11.73	-0.633333	0	0.248366
1366.82	-35806.6	-14187.5	11.72	-0.63	0	0.249455
1366.84	-35806.6	-14187.3	11.7094	-0.62992	1.99775e-10	0.251767
1366.86	-35806.5	-14187.1	11.6994	-0.626442	-7.62006e-10	0.253948
1366.88	-35806.4	-14187	11.6894	-0.623137	2.84611e-09	0.256084
1366.89	-35806.4	-14186.8	11.6788	-0.61959	-2.22704e-08	0.257217
1366.91	-35806.3	-14186.6	11.6688	-0.616282	8.46456e-08	0.258232
1366.93	-35806.2	-14186.4	11.6588	-0.612928	-3.15421e-07	0.258128
1366.94	-35806.1	-14186.2	11.6482	-0.609358	1.82477e-06	0.25834
1366.96	-35806.1	-14186	11.6383	-0.606223	-6.9164e-06	0.259297
1366.98	-35806	-14185.9	11.6281	-0.602202	2.56845e-05	0.259423
1366.99	-35805.9	-14185.7	11.6176	-0.595515	-0.000130593	0.260374
1367.01	-35805.9	-14185.5	11.6077	-0.592669	0.000537309	0.260699
1367.03	-35805.8	-14185.3	11.5975	-0.5891	0.00418085	0.262959
1367.05	-35805.7	-14185.1	11.587	-0.5859	0.00784878	0.263706
1367.06	-35805.7	-14184.9	11.5771	-0.581412	0.0101428	0.26346
1367.08	-35805.6	-14184.7	11.5671	-0.575601	0.0104926	0.261819
1367.1	-35805.5	-14184.6	11.5569	-0.571381	0.0150403	0.260253
1367.11	-35805.5	-14184.3	11.5464	-0.565302	0.0234859	0.25996
1367.13	-35805.4	-14184.2	11.5365	-0.56119	0.0328657	0.259508
1367.15	-35805.3	-14184	11.5263	-0.555058	0.0381268	0.260415
1367.16	-35805.3	-14183.8	11.5158	-0.55206	0.0411843	0.260707
1367.18	-35805.2	-14183.7	11.506	-0.548539	0.0455471	0.261677
1367.2	-35805.1	-14183.5	11.4954	-0.545523	0.054057	0.260914
1367.21	-35805.1	-14183.2	11.4865	-0.540093	0.0653439	0.260354
1367.23	-35805	-14183.1	11.4803	-0.535158	0.0720311	0.259819
1367.25	-35804.9	-14182.9	11.4735	-0.52998	0.0749723	0.259332
1367.27	-35804.9	-14182.7	11.465	-0.52493	0.0780914	0.258217
1367.28	-35804.8	-14182.5	11.4543	-0.519551	0.0837765	0.256364
1367.3	-35804.7	-14182.3	11.4441	-0.514702	0.0889588	0.255311
1367.32	-35804.7	-14182.2	11.4342	-0.509452	0.091898	0.254726
1367.33	-35804.6	-14182	11.4239	-0.504406	0.0952139	0.255496
1367.35	-35804.5	-14181.8	11.4157	-0.501347	0.0990295	0.25664
1367.37	-35804.5	-14181.6	11.4089	-0.49769	0.10014	0.257972
1367.38	-35804.4	-14181.5	11.4028	-0.494958	0.100253	0.257593
1367.4	-35804.3	-14181.3	11.393	-0.488556	0.0978818	0.25633
1367.42	-35804.3	-14181.1	11.385	-0.484435	0.0942462	0.25511
1367.44	-35804.2	-14180.9	11.3787	-0.478508	0.0910179	0.254949
1367.45	-35804.1	-14180.7	11.3719	-0.474279	0.0874929	0.254125
1367.47	-35804.1	-14180.5	11.3625	-0.468158	0.0840966	0.253008
1367.49	-35804	-14180.4	11.3521	-0.463954	0.0808294	0.251721
1367.5	-35803.9	-14180.2	11.3445	-0.460675	0.077217	0.252461
1367.52	-35803.9	-14180	11.3378	-0.45715	0.0741783	0.253627
1367.54	-35803.8	-14179.8	11.3315	-0.454254	0.0677388	0.254755
1367.55	-35803.7	-14179.6	11.3211	-0.447342	0.0636704	0.254979
1367.57	-35803.7	-14179.4	11.314	-0.44385	0.060393	0.253931
1367.59	-35803.6	-14179.3	11.3075	-0.437327	0.057111	0.252942
1367.61	-35803.5	-14179.1	11.3004	-0.433616	0.0534509	0.250622
1367.62	-35803.5	-14178.9	11.2937	-0.426974	0.0533111	0.25056
1367.64	-35803.4	-14178.8	11.287	-0.42362	0.0533054	0.249496
1367.66	-35803.3	-14178.5	11.28	-0.416667	0.0533333	0.249455
1367.67	-35803.3	-14178.4	11.27	-0.413333	0.05	0.248366
1367.69	-35803.2	-14178.2	11.2633	-0.41	0.0533333	0.248366
1367.71	-35803.1	-14178	11.2563	-0.406504	0.0568835	0.249476
1367.72	-35803.1	-14177.8	11.2496	-0.402994	0.0600902	0.249507
1367.74	-35803	-14177.7	11.2429	-0.39639	0.0599766	0.250521
1367.76	-35802.9	-14177.5	11.2358	-0.392692	0.0600116	0.249473
1367.78	-35802.9	-14177.3	11.2293	-0.386065	0.0599969	0.250585
1367.79	-35802.8	-14177.1	11.2224	-0.382984	0.0600008	0.250711
1367.81	-35802.7	-14176.9	11.2159	-0.379335	0.0599997	0.253043
1367.83	-35802.7	-14176.8	11.2125	-0.376237	0.0600001	0.253972
1367.84	-35802.6	-14176.6	11.2054	-0.372167	0.06	0.255098
1367.86	-35802.5	-14176.4	11.1985	-0.365685	0.06	0.256341
1367.88	-35802.5	-14176.2	11.1916	-0.361985	0.06	0.259046
1367.89	-35802.4	-14176.1	11.1857	-0.355516	0.06	0.263623
1367.91	-35802.3	-14175.8	11.1817	-0.352443	0.0600001	0.268282
1367.93	-35802.3	-14175.7	11.1746	-0.348951	0.0599998	0.272092
1367.95	-35802.2	-14175.5	11.168	-0.345863	0.0600009	0.273851
1367.96	-35802.1	-14175.3	11.1606	-0.340965	0.0599959	0.274605
1367.98	-35802.1	-14175.2	11.1555	-0.335448	0.0600154	0.274468
1368	-35802	-14175	11.1509	-0.330928	0.0599439	0.274582
1368.01	-35801.9	-14174.8	11.1452	-0.325143	0.0602441	0.274146
1368.03	-35801.9	-14174.6	11.1407	-0.320769	0.0588486	0.272977
1368.05	-35801.8	-14174.4	11.1352	-0.314852	0.0554248	0.271775
1368.07	-35801.7	-14174.3	11.1302	-0.311863	0.0502156	0.271198
1368.08	-35801.7	-14174.1	11.1251	-0.308338	0.044772	0.270943
1368.1	-35801.6	-14173.9	11.12	-0.305339	0.041757	0.269114
1368.12	-35801.5	-14173.7	11.1149	-0.299667	0.038161	0.266795
1368.13	-35801.5	-14173.6	11.1098	-0.294981	0.0350281	0.26464
1368.15	-35801.4	-14173.4	11.1048	-0.289623	0.0311281	0.262471
1368.17	-35801.4	-14173.2	11.0993	-0.284337	0.0300278	0.259582
1368.18	-35801.3	-14173.1	11.0948	-0.281515	0.0283312	0.256227
1368.2	-35801.2	-14172.8	11.0891	-0.277803	0.0246026	0.252948
1368.22	-35801.2	-14172.7	11.0846	-0.274852	0.0208111	0.248851
1368.23	-35801.1	-14172.5	11.079	-0.268955	0.0201251	0.244496
1368.25	-35801	-14172.3	11.0741	-0.264155	0.0178734	0.239845
1368.27	-35801	-14172.1	11.071	-0.261045	0.0143949	0.236147
1368.29	-35800.9	-14172	11.0676	-0.257558	0.0104312	0.233135
1368.3	-35800.8	-14171.8	11.0645	-0.254484	0.0122019	0.228763
1368.32	-35800.8	-14171.6	11.058	-0.248015	0.0161208	0.22441
1368.34	-35800.7	-14171.5	11.0543	-0.244315	0.0171187	0.219133
1368.35	-35800.6	-14171.3	11.0478	-0.237833	0.01382	0.214293
1368.37	-35800.6	-14171.1	11.0438	-0.233763	0.0132272	0.209852
1368.39	-35800.5	-14170.9	11.0406	-0.230664	0.0132905	0.206425
1368.4	-35800.4	-14170.7	11.0371	-0.22702	0.0135323	0.203074
1368.42	-35800.4	-14170.6	11.0337	-0.22392	0.0102507	0.198776
1368.44	-35800.3	-14170.4	11.0304	-0.217363	0.0101023	0.194438
1368.46	-35800.2	-14170.2	11.0268	-0.2135	0.00690159	0.189786
1368.47	-35800.2	-14170	11.0236	-0.21021	0.00354909	0.186443
1368.49	-35800.1	-14169.9	11.017	-0.206835	7.85267e-05	0.183244
1368.51	-35800	-14169.7	11.0133	-0.203333	0	0.178649
1368.52	-35800	-14169.5	11.01	-0.196667	-0.00333333	0.174292
1368.54	-35799.9	-14169.4	11.01	-0.193333	-0.00333333	0.168845
1368.56	-35799.8	-14169.1	11.0064	-0.186333	-0.00331642	0.164225
1368.58	-35799.8	-14169	11.0032	-0.183179	-0.00342887	0.159902
1368.59	-35799.7	-14168.8	10.9998	-0.179776	-0.00692362	0.156705
1368.61	-35799.7	-14168.6	10.9963	-0.176342	-0.0101636	0.154457
1368.63	-35799.6	-14168.5	10.9929	-0.172652	-0.00995667	0.153668
1368.64	-35799.5	-14168.3	10.9899	-0.16606	-0.0100097	0.156229
1368.66	-35799.5	-14168.1	10.9897	-0.162817	-0.0100046	0.161062
1368.68	-35799.4	-14167.9	10.986	-0.159332	-0.00996784	0.166557
1368.69	-35799.3	-14167.8	10.9824	-0.156046	-0.0101688	0.170415
1368.71	-35799.3	-14167.6	10.9799	-0.15183	-0.00931707	0.171321
1368.73	-35799.2	-14167.4	10.9795	-0.145773	-0.00640991	0.171955
1368.74	-35799.1	-14167.3	10.9758	-0.141816	-0.006536	0.171038
1368.76	-35799.1	-14167	10.9721	-0.135489	-0.0077197	0.170334
1368.78	-35799	-14166.9	10.9699	-0.131537	-0.00947087	0.166865
1368.8	-35798.9	-14166.7	10.9693	-0.125504	-0.00625545	0.162913
1368.81	-35798.9	-14166.5	10.9654	-0.121087	-0.00679516	0.157382
1368.83	-35798.8	-14166.4	10.962	-0.11536	-0.00661034	0.152899
1368.85	-35798.8	-14166.2	10.9597	-0.111151	-0.00676137	0.14728
1368.86	-35798.7	-14166	10.96	-0.103969	-0.00628776	0.140873
1368.88	-35798.6	-14165.9	10.9602	-0.0963259	-0.00831752	0.132681
1368.9	-35798.6	-14165.7	10.9588	-0.0853096	-0.00888075	0.12361
1368.91	-35798.5	-14165.5	10.9551	-0.0766281	-0.00629271	0.11479
1368.93	-35798.4	-14165.3	10.9515	-0.069948	-0.00644137	0.108701
1368.95	-35798.4	-14165.2	10.9498	-0.0650699	-0.00830212	0.10561
1368.97	-35798.3	-14165	10.9501	-0.0597423	-0.0103636	0.107826
1368.98	-35798.2	-14164.8	10.95	-0.0549616	-0.00988509	0.115722
1369	-35798.2	-14164.6	10.95	-0.0496265	-0.0100915	0.128152
1369.02	-35798.1	-14164.4	10.95	-0.0443411	-0.00971201	0.141392
1369.03	-35798	-14164.3	10.95	-0.0414972	-0.0117377	0.151925
1369.05	-35798	-14164.1	10.95	-0.0378665	-0.0153822	0.160812
1369.07	-35797.9	-14163.9	10.95	-0.0345976	-0.0191905	0.167116
1369.09	-35797.9	-14163.8	10.9499	-0.0308116	-0.0198842	0.171848
1369.1	-35797.8	-14163.6	10.9503	-0.0300947	-0.022092	0.174866
1369.12	-35797.7	-14163.4	10.9478	-0.0278385	-0.0257439	0.176276
1369.14	-35797.7	-14163.3	10.9444	-0.024351	-0.0290482	0.176515
1369.15	-35797.6	-14163	10.9406	-0.0206049	-0.0322876	0.176461
1369.17	-35797.5	-14162.9	10.9399	-0.0198504	-0.0382607	0.176473
1369.19	-35797.5	-14162.7	10.94	-0.0200395	-0.0452987	0.17647
1369.2	-35797.4	-14162.5	10.94	-0.0199922	-0.0496749	0.176471
1369.22	-35797.3	-14162.4	10.94	-0.0200021	-0.0500684	0.176471
1369.24	-35797.3	-14162.2	10.94	-0.0199994	-0.0500315	0.176471
1369.26	-35797.2	-14162	10.94	-0.0200001	-0.0498606	0.176471
1369.27	-35797.1	-14161.8	10.94	-0.02	-0.0528443	0.176471
1369.29	-35797.1	-14161.7	10.94	-0.02	-0.0564147	0.176471
1369.31	-35797	-14161.5	10.94	-0.02	-0.0567722	0.176471
1369.32	-35796.9	-14161.3	10.94	-0.02	-0.0535761	0.17647
1369.34	-35796.9	-14161.2	10.94	-0.02	-0.0500993	0.176471
1369.36	-35796.8	-14160.9	10.94	-0.02	-0.05	0.176471
1369.37	-35796.8	-14160.8	10.94	-0.02	-0.05	0.176471
1369.39	-35796.7	-14160.6	10.94	-0.02	-0.05	0.176471
1369.41	-35796.6	-14160.4	10.94	-0.02	-0.0500276	0.178892
1369.42	-35796.6	-14160.3	10.94	-0.02	-0.0498926	0.18576
1369.44	-35796.5	-14160.1	10.94	-0.02	-0.0464466	0.199241
1369.46	-35796.4	-14159.9	10.94	-0.02	-0.0428796	0.217946
1369.48	-35796.4	-14159.7	10.94	-0.02	-0.0398424	0.236251
1369.49	-35796.3	-14159.6	10.94	-0.02	-0.0400406	0.252313
1369.51	-35796.2	-14159.4	10.94	-0.0199999	-0.0399849	0.265754
1369.53	-35796.2	-14159.2	10.94	-0.0200004	-0.040004	0.276174
1369.54	-35796.1	-14159.1	10.94	-0.0199985	-0.039999	0.284609
1369.56	-35796	-14158.8	10.94	-0.0200076	-0.0400004	0.290944
1369.58	-35796	-14158.7	10.94	-0.0199712	-0.0399997	0.295158
1369.6	-35795.9	-14158.5	10.94	-0.0201066	-0.0400007	0.301356
1369.61	-35795.8	-14158.3	10.94	-0.0194115	-0.0399968	0.311886
1369.63	-35795.8	-14158.2	10.94	-0.0151009	-0.040012	0.325227
1369.65	-35795.7	-14158	10.94	-0.00714605	-0.039956	0.338365
1369.66	-35795.6	-14157.8	10.94	0.00388511	-0.0401981	0.349871
1369.68	-35795.6	-14157.7	10.94	0.0124954	-0.0391067	0.357893
1369.7	-35795.5	-14157.5	10.94	0.0193596	-0.0354033	0.365045
1369.71	-35795.5	-14157.3	10.94	0.0247688	-0.03173	0.369862
1369.73	-35795.4	-14157.1	10.94	0.0292709	-0.0297198	0.372052
1369.75	-35795.3	-14157	10.94	0.035078	-0.0300686	0.372942
1369.76	-35795.3	-14156.8	10.94	0.0384111	-0.0299805	0.374491
1369.78	-35795.2	-14156.6	10.94	0.0402913	-0.0300052	0.377342
1369.8	-35795.1	-14156.4	10.94	0.0399298	-0.0299988	0.380328
1369.82	-35795.1	-14156.2	10.94	0.0400197	-0.0300003	0.382001
1369.83	-35795	-14156.1	10.94	0.0399947	-0.03	0.382416
1369.85	-35795	-14155.9	10.94	0.0400015	-0.0299996	0.382338
1369.87	-35794.9	-14155.7	10.94	0.0399987	-0.0300016	0.382356
1369.88	-35794.8	-14155.6	10.9401	0.0400038	-0.0299938	0.382354
1369.9	-35794.8	-14155.4	10.9397	0.0399872	-0.0300212	0.382345
1369.92	-35794.7	-14155.2	10.942	0.0400515	-0.0299146	0.382387
1369.93	-35794.6	-14155.1	10.9454	0.0398069	-0.0303204	0.381931
1369.95	-35794.6	-14154.8	10.9492	0.0417307	-0.0278423	0.378731
1369.97	-35794.5	-14154.7	10.9502	0.0496903	-0.0243546	0.370571
1369.99	-35794.4	-14154.5	10.9499	0.0643741	-0.0206242	0.356852
1370	-35794.4	-14154.3	10.9501	0.0851477	-0.0201642	0.338767
1370.02	-35794.3	-14154.1	10.9498	0.103158	-0.0173707	0.321591
1370.04	-35794.2	-14154	10.9524	0.117143	-0.016507	0.307921
1370.05	-35794.2	-14153.8	10.956	0.128186	-0.0166524	0.295993
1370.07	-35794.1	-14153.6	10.9596	0.138394	-0.0168483	0.286752
1370.09	-35794.1	-14153.5	10.9602	0.145786	-0.0140924	0.279879
1370.11	-35794	-14153.3	10.9598	0.14963	-0.0102425	0.274962
1370.12	-35793.9	-14153.1	10.9629	0.152949	-0.0099366	0.271617
1370.14	-35793.9	-14152.9	10.9663	0.156221	-0.0100169	0.268328
1370.16	-35793.8	-14152.7	10.9698	0.15988	-0.00999743	0.265899
1370.17	-35793.7	-14152.6	10.9732	0.160032	-0.0100023	0.264733
1370.19	-35793.7	-14152.4	10.9764	0.159992	-0.00999352	0.264699
1370.21	-35793.6	-14152.2	10.98	0.16	-0.01	0.264706
1370.22	-35793.5	-14152	10.98	0.16	-0.01	0.264706
1370.24	-35793.5	-14151.9	10.9833	0.16	-0.0133333	0.264706
1370.26	-35793.4	-14151.7	10.9869	0.16	-0.0168916	0.264706
1370.28	-35793.3	-14151.5	10.9901	0.16	-0.020088	0.264706
1370.29	-35793.3	-14151.4	10.9901	0.16	-0.0199772	0.264706
1370.31	-35793.2	-14151.1	10.9938	0.16	-0.0200113	0.264707
1370.33	-35793.2	-14151	10.9971	0.159999	-0.019997	0.264701
1370.34	-35793.1	-14150.8	11.0001	0.160002	-0.0200008	0.264723
1370.36	-35793	-14150.6	11.0003	0.159989	-0.0199997	0.264601
1370.38	-35793	-14150.5	11.004	0.160042	-0.0200001	0.263337
1370.39	-35792.9	-14150.3	11.0076	0.159786	-0.02	0.26046
1370.41	-35792.8	-14150.1	11.0101	0.160895	-0.02	0.254295
1370.43	-35792.8	-14149.9	11.0105	0.169115	-0.0199999	0.244472
1370.44	-35792.7	-14149.8	11.0141	0.184554	-0.0200002	0.228992
1370.46	-35792.6	-14149.6	11.0185	0.206278	-0.019999	0.210089
1370.48	-35792.6	-14149.4	11.0247	0.225177	-0.0200038	0.19211
1370.5	-35792.5	-14149.2	11.0276	0.241185	-0.0199861	0.176474
1370.51	-35792.4	-14149	11.0313	0.253817	-0.0200626	0.163582
1370.53	-35792.4	-14148.9	11.0342	0.263571	-0.0197639	0.153596
1370.55	-35792.3	-14148.7	11.0392	0.272942	-0.0210369	0.14543
1370.56	-35792.2	-14148.5	11.0448	0.27841	-0.0245817	0.13966
1370.58	-35792.2	-14148.4	11.0493	0.280864	-0.0290832	0.135303
1370.6	-35792.1	-14148.2	11.0548	0.286892	-0.0362644	0.128789
1370.62	-35792	-14148	11.0598	0.300271	-0.0433995	0.119518
1370.63	-35792	-14147.8	11.0649	0.320711	-0.0485497	0.110515
1370.65	-35791.9	-14147.6	11.07	0.343538	-0.0513519	0.103692
1370.67	-35791.9	-14147.5	11.0752	0.364552	-0.0566724	0.0998531
1370.68	-35791.8	-14147.3	11.0798	0.38065	-0.0634664	0.0983624
1370.7	-35791.7	-14147.1	11.0872	0.394594	-0.0706821	0.0984603
1370.72	-35791.7	-14146.9	11.0939	0.404404	-0.0754941	0.100242
1370.73	-35791.6	-14146.8	11.1006	0.410799	-0.0788437	0.103331
1370.75	-35791.5	-14146.6	11.1072	0.415315	-0.0802121	0.105449
1370.77	-35791.5	-14146.4	11.1166	0.421035	-0.0799434	0.105843
1370.78	-35791.4	-14146.3	11.1245	0.425657	-0.0800093	0.104817
1370.8	-35791.3	-14146	11.1313	0.429158	-0.0800172	0.105212
1370.82	-35791.3	-14145.9	11.1377	0.430201	-0.0799188	0.106446
1370.84	-35791.2	-14145.7	11.1471	0.429947	-0.0803076	0.107604
1370.85	-35791.1	-14145.5	11.1552	0.430011	-0.0776022	0.107888
1370.87	-35791.1	-14145.3	11.1617	0.429997	-0.0741579	0.107831
1370.89	-35791	-14145.2	11.1684	0.430001	-0.0704732	0.107846
1370.9	-35791	-14145	11.1754	0.43	-0.0701078	0.107843
1370.92	-35790.9	-14144.8	11.1823	0.43	-0.0673604	0.107843
1370.94	-35790.8	-14144.7	11.1885	0.43	-0.063962	0.107843
1370.95	-35790.8	-14144.4	11.1989	0.43	-0.0602654	0.107843
1370.97	-35790.7	-14144.3	11.206	0.43	-0.0599293	0.107843
1370.99	-35790.6	-14144.1	11.2121	0.43	-0.0600289	0.107843
1371.01	-35790.6	-14143.9	11.2192	0.43	-0.059995	0.107843
1371.02	-35790.5	-14143.7	11.2259	0.43	-0.0600016	0.107843
1371.04	-35790.4	-14143.6	11.2326	0.43	-0.0599988	0.107843
1371.06	-35790.4	-14143.4	11.2395	0.43	-0.0600017	0.107843
1371.07	-35790.3	-14143.2	11.2495	0.43	-0.0599935	0.107843
1371.09	-35790.3	-14143	11.2563	0.43	-0.0600242	0.107843
1371.11	-35790.2	-14142.8	11.2633	0.43	-0.06	0.107843
1371.12	-35790.1	-14142.7	11.27	0.43	-0.0633333	0.107843
1371.14	-35790.1	-14142.5	11.28	0.43	-0.0666667	0.107843
1371.16	-35790	-14142.3	11.287	0.43	-0.0701081	0.107814
1371.18	-35789.9	-14142.1	11.2937	0.43	-0.069941	0.10666
1371.19	-35789.9	-14142	11.3004	0.43	-0.0701285	0.104389
1371.21	-35789.8	-14141.7	11.3075	0.43	-0.0737606	0.10096
1371.23	-35789.7	-14141.6	11.3141	0.43	-0.0771079	0.0989487
1371.24	-35789.7	-14141.4	11.3208	0.43	-0.0801552	0.0979977
1371.26	-35789.6	-14141.2	11.3279	0.43	-0.0799422	0.0980547
1371.28	-35789.5	-14141	11.3344	0.43	-0.0800154	0.0980349
1371.3	-35789.5	-14140.9	11.3418	0.43	-0.0799961	0.0980408
1371.31	-35789.4	-14140.6	11.352	0.429997	-0.0800013	0.0980363
1371.33	-35789.3	-14140.5	11.3581	0.430009	-0.0799997	0.098049
1371.35	-35789.3	-14140.3	11.365	0.429965	-0.0800001	0.0980034
1371.36	-35789.2	-14140.1	11.372	0.430165	-0.08	0.0982358
1371.38	-35789.1	-14140	11.3786	0.429292	-0.08	0.099624
1371.4	-35789.1	-14139.8	11.3852	0.425607	-0.08	0.1023
1371.41	-35789	-14139.6	11.3935	0.421956	-0.08	0.105528
1371.43	-35788.9	-14139.4	11.4027	0.419719	-0.08	0.107261
1371.45	-35788.9	-14139.2	11.4091	0.42007	-0.08	0.107914
1371.46	-35788.8	-14139	11.4162	0.41998	-0.08	0.107823
1371.48	-35788.7	-14138.9	11.4227	0.420005	-0.08	0.107847
1371.5	-35788.7	-14138.7	11.4297	0.419999	-0.08	0.107846
1371.52	-35788.6	-14138.5	11.4362	0.420001	-0.08	0.107824
1371.53	-35788.5	-14138.3	11.4446	0.419998	-0.08	0.107918
1371.55	-35788.5	-14138.1	11.4536	0.420007	-0.08	0.10744
1371.57	-35788.4	-14137.9	11.4602	0.41997	-0.08	0.105727
1371.58	-35788.4	-14137.8	11.4668	0.420114	-0.08	0.10298
1371.6	-35788.3	-14137.6	11.4737	0.4196	-0.08	0.0990965
1371.62	-35788.2	-14137.4	11.4807	0.422989	-0.08	0.0929208
1371.63	-35788.2	-14137.2	11.4868	0.433798	-0.08	0.0829072
1371.65	-35788.1	-14137	11.4963	0.450236	-0.08	0.0679433
1371.67	-35788	-14136.8	11.5046	0.467892	-0.08	0.0520455
1371.69	-35788	-14136.7	11.5109	0.481959	-0.08	0.0375483
1371.7	-35787.9	-14136.5	11.5177	0.496082	-0.08	0.0242772
1371.72	-35787.8	-14136.3	11.5269	0.507252	-0.08	0.0127795
1371.74	-35787.8	-14136.1	11.537	0.517159	-0.08	0.00346589
1371.75	-35787.7	-14135.9	11.5477	0.525391	-0.08	-0.00402202
1371.77	-35787.6	-14135.7	11.5553	0.529334	-0.08	-0.00896115
1371.79	-35787.6	-14135.6	11.5617	0.532516	-0.08	-0.0122839
1371.8	-35787.5	-14135.4	11.5686	0.535999	-0.08	-0.0157838
1371.82	-35787.4	-14135.2	11.5781	0.539634	-0.08	-0.018221
1371.84	-35787.4	-14135	11.5888	0.54006	-0.08	-0.0195361
1371.86	-35787.3	-14134.8	11.5988	0.539984	-0.08	-0.0196265
1371.87	-35787.2	-14134.6	11.6088	0.540004	-0.08	-0.0196029
1371.89	-35787.2	-14134.5	11.6188	0.539999	-0.08	-0.0196089
1371.91	-35787.1	-14134.2	11.6294	0.54	-0.08	-0.0196081
1371.92	-35787	-14134	11.6395	0.54	-0.08	-0.0196062
1371.94	-35787	-14133.9	11.6463	0.54	-0.08	-0.0196143
1371.96	-35786.9	-14133.7	11.6533	0.54	-0.08	-0.0196078
1371.97	-35786.8	-14133.5	11.66	0.54	-0.08	-0.0206972
1371.99	-35786.8	-14133.3	11.67	0.54	-0.08	-0.0228758
1372.01	-35786.7	-14133.1	11.6806	0.54	-0.08	-0.0263215
1372.03	-35786.6	-14132.9	11.6906	0.54	-0.08	-0.0284135
1372.04	-35786.6	-14132.8	11.7006	0.54	-0.08	-0.0294351
1372.06	-35786.5	-14132.6	11.7112	0.54	-0.08	-0.0294001
1372.08	-35786.4	-14132.4	11.7211	0.54	-0.08	-0.0294149
1372.09	-35786.4	-14132.2	11.7313	0.54	-0.0799999	-0.0294107
1372.11	-35786.3	-14132	11.7414	0.539998	-0.0800005	-0.0294138
1372.13	-35786.2	-14131.8	11.7478	0.540008	-0.0799982	-0.0294049
1372.14	-35786.2	-14131.6	11.7545	0.539971	-0.0800068	-0.0294369
1372.16	-35786.1	-14131.5	11.7621	0.540147	-0.0799652	-0.02927
1372.18	-35786	-14131.2	11.7725	0.539398	-0.0801302	-0.0279092
1372.2	-35786	-14131.1	11.7829	0.535636	-0.0792997	-0.0250776
1372.21	-35785.9	-14130.9	11.7932	0.532211	-0.0756079	-0.0201656
1372.23	-35785.8	-14130.7	11.802	0.529723	-0.0723862	-0.0125679
1372.25	-35785.8	-14130.5	11.8097	0.53007	-0.0689598	-0.000203292
1372.26	-35785.7	-14130.3	11.8192	0.529979	-0.0654647	0.0153524
1372.28	-35785.6	-14130.1	11.8267	0.530006	-0.0621781	0.0299002
1372.3	-35785.6	-14130	11.836	0.529999	-0.0587551	0.0423964
1372.32	-35785.5	-14129.7	11.8438	0.53	-0.0552612	0.0531607
1372.33	-35785.4	-14129.5	11.8542	0.53	-0.0520064	0.0630066
1372.35	-35785.4	-14129.4	11.8643	0.53	-0.0484664	0.0751032
1372.37	-35785.3	-14129.2	11.875	0.53	-0.0453981	0.0902016
1372.38	-35785.2	-14129	11.8833	0.53	-0.0402137	0.107564
1372.4	-35785.2	-14128.8	11.89	0.53	-0.0347555	0.127039
1372.42	-35785.1	-14128.6	11.8967	0.53	-0.0313639	0.14534
1372.43	-35785	-14128.4	11.905	0.53	-0.0297297	0.159667
1372.45	-35785	-14128.2	11.9157	0.53	-0.0300638	0.17197
1372.47	-35784.9	-14128	11.9259	0.53	-0.0299823	0.181837
1372.48	-35784.8	-14127.8	11.9358	0.530001	-0.0300047	0.189837
1372.5	-35784.8	-14127.7	11.9462	0.529995	-0.0299989	0.196381
1372.52	-35784.7	-14127.5	11.9568	0.530021	-0.0300003	0.201327
1372.54	-35784.6	-14127.3	11.9644	0.529923	-0.0299999	0.204115
1372.55	-35784.6	-14127.1	11.9713	0.53026	-0.03	0.206295
1372.57	-35784.5	-14126.9	11.9778	0.527794	-0.03	0.208421
1372.59	-35784.4	-14126.7	11.9868	0.524363	-0.03	0.211458
1372.6	-35784.4	-14126.5	11.9975	0.520602	-0.03	0.214167
1372.62	-35784.3	-14126.3	12.0077	0.519851	-0.0300001	0.215547
1372.64	-35784.2	-14126.1	12.0175	0.520039	-0.0299997	0.215719
1372.65	-35784.2	-14125.9	12.0283	0.519992	-0.030001	0.21568
1372.67	-35784.1	-14125.7	12.0356	0.520002	-0.029996	0.215688
1372.69	-35784	-14125.5	12.0421	0.519999	-0.0300151	0.215686
1372.71	-35784	-14125.4	12.049	0.52	-0.0299594	0.215686
1372.72	-35783.9	-14125.1	12.0588	0.52	-0.0301576	0.215686
1372.74	-35783.8	-14124.9	12.0688	0.52	-0.0271205	0.215686
1372.76	-35783.7	-14124.8	12.0794	0.52	-0.0235532	0.215686
1372.77	-35783.7	-14124.6	12.0895	0.52	-0.0201081	0.215686
1372.79	-35783.6	-14124.4	12.0963	0.52	-0.0199701	0.215686
1372.81	-35783.5	-14124.2	12.1033	0.52	-0.02	0.215686
1372.83	-35783.5	-14124	12.11	0.52	-0.02	0.215686
1372.84	-35783.4	-14123.8	12.12	0.52	-0.02	0.215686
1372.86	-35783.3	-14123.6	12.1306	0.52	-0.0164476	0.215684
1372.88	-35783.3	-14123.4	12.1406	0.52	-0.013116	0.215695
1372.89	-35783.2	-14123.2	12.1506	0.52	-0.00991259	0.215653
1372.91	-35783.1	-14123	12.161	0.519999	-0.0100433	0.214401
1372.93	-35783.1	-14122.8	12.1675	0.520004	-0.00998885	0.212054
1372.94	-35783	-14122.6	12.1745	0.519975	-0.0100042	0.208555
1372.96	-35782.9	-14122.4	12.1815	0.520096	-0.00999889	0.20526
1372.98	-35782.8	-14122.2	12.1918	0.519623	-0.0100003	0.200461
1372.99	-35782.8	-14122.1	12.2018	0.51602	-0.00999992	0.192125
1373.01	-35782.7	-14121.8	12.2126	0.512416	-0.01	0.179792
1373.03	-35782.6	-14121.6	12.2218	0.509753	-0.01	0.165543
1373.05	-35782.6	-14121.4	12.2283	0.510063	-0.00999999	0.151104
1373.06	-35782.5	-14121.2	12.2352	0.509981	-0.0100001	0.13668
1373.08	-35782.4	-14121.1	12.2426	0.510005	-0.00999977	0.125269
1373.1	-35782.4	-14120.9	12.2532	0.509999	-0.0100008	0.114689
1373.11	-35782.3	-14120.6	12.2635	0.510001	-0.00999619	0.106332
1373.13	-35782.2	-14120.5	12.2739	0.509999	-0.010014	0.100579
1373.15	-35782.2	-14120.3	12.2831	0.510003	-0.00993901	0.0966222
1373.16	-35782.1	-14120.1	12.2894	0.50999	-0.0102296	0.093381
1373.18	-35782	-14119.9	12.2958	0.510039	-0.00890986	0.0904834
1373.2	-35782	-14119.7	12.3041	0.509859	-0.00520146	0.0885304
1373.22	-35781.9	-14119.5	12.3149	0.510946	-0.00150943	0.0851932
1373.23	-35781.8	-14119.3	12.3245	0.516961	0.000270142	0.077044
1373.25	-35781.8	-14119.1	12.3353	0.531242	-6.50949e-05	0.0613403
1373.27	-35781.7	-14118.9	12.3435	0.549243	1.82237e-05	0.0426542
1373.28	-35781.6	-14118.7	12.3519	0.564143	-4.84643e-06	0.0269873
1373.3	-35781.5	-14118.5	12.3605	0.575786	1.14421e-06	0.0142994
1373.32	-35781.5	-14118.3	12.3689	0.585975	-3.16586e-07	0.00398075
1373.34	-35781.4	-14118.1	12.3792	0.595558	8.41002e-08	-0.00609398
1373.35	-35781.3	-14117.9	12.3896	0.607951	-1.93451e-08	-0.018754
1373.37	-35781.2	-14117.7	12.4	0.623801	5.30311e-09	-0.0342868
1373.39	-35781.2	-14117.5	12.4094	0.642569	-1.40694e-09	-0.052029
1373.4	-35781.1	-14117.3	12.4223	0.664023	3.12645e-10	-0.0717117
1373.42	-35781	-14117.1	12.4365	0.682215	-8.50756e-11	-0.0893051
1373.44	-35781	-14116.9	12.4471	0.696415	2.25367e-11	-0.10309
1373.45	-35780.9	-14116.7	12.4575	0.707558	-4.77142e-12	-0.115147
1373.47	-35780.8	-14116.5	12.4675	0.717927	1.29078e-12	-0.124466
1373.49	-35780.8	-14116.3	12.48	0.725116	-3.41308e-13	-0.132331
1373.51	-35780.7	-14116.1	12.4942	0.732287	6.71268e-14	-0.138512
1373.52	-35780.6	-14115.9	12.5077	0.736142	-1.80761e-14	-0.143193
1373.54	-35780.6	-14115.7	12.5209	0.739597	4.76907e-15	-0.145622
1373.56	-35780.5	-14115.5	12.535	0.740067	-8.24358e-16	-0.147886
1373.57	-35780.4	-14115.3	12.5486	0.739982	2.21221e-16	-0.150015
1373.59	-35780.3	-14115.1	12.5588	0.740005	-5.81987e-17	-0.153224
1373.61	-35780.3	-14114.9	12.5694	0.739999	7.42724e-18	-0.155672
1373.62	-35780.2	-14114.7	12.5793	0.74	-1.94868e-18	-0.156836
1373.64	-35780.1	-14114.5	12.5933	0.74	0	-0.156863
1373.66	-35780.1	-14114.3	12.6067	0.74	0	-0.156863
1373.67	-35780	-14114.1	12.62	0.74	0	-0.156863
1373.69	-35779.9	-14113.9	12.6333	0.74	0	-0.156863
1373.71	-35779.8	-14113.7	12.6475	0.74	-2.26241e-21	-0.156863
1373.73	-35779.8	-14113.5	12.6607	0.74	5.86926e-22	-0.156863
1373.74	-35779.7	-14113.3	12.6711	0.74	-2.91264e-22	-0.156863
1373.76	-35779.6	-14113	12.6814	0.74	7.78324e-23	-0.156863
1373.78	-35779.6	-14112.9	12.695	0.74	-2.00602e-23	-0.156863
1373.79	-35779.5	-14112.7	12.7092	0.74	7.46838e-24	-0.156863
1373.81	-35779.4	-14112.4	12.7218	0.74	-1.99476e-24	-0.156863
1373.83	-35779.3	-14112.3	12.7322	0.74	5.10325e-25	-0.156863
1373.85	-35779.3	-14112.1	12.7466	0.739998	-1.68938e-25	-0.156863
1373.86	-35779.2	-14111.8	12.7599	0.740009	4.50982e-26	-0.156863
1373.88	-35779.1	-14111.6	12.7726	0.739965	-1.14402e-26	-0.156862
1373.9	-35779.1	-14111.4	12.7837	0.740163	3.55174e-27	-0.156865
1373.91	-35779	-14111.2	12.7972	0.7393	-9.47584e-28	-0.156856
1373.93	-35778.9	-14111	12.8109	0.735578	2.38039e-28	-0.156888
1373.95	-35778.8	-14110.8	12.824	0.732083	-7.09973e-29	-0.156702
1373.96	-35778.8	-14110.6	12.8332	0.729093	1.90169e-29	-0.154735
1373.98	-35778.7	-14110.4	12.8444	0.724195	-5.07024e-30	-0.148645
1374	-35778.6	-14110.2	12.8583	0.710807	1.25912e-30	-0.136709
1374.01	-35778.5	-14110	12.8725	0.69296	-3.65157e-31	-0.12066
1374.03	-35778.5	-14109.8	12.8843	0.67635	9.7285e-32	-0.104772
1374.05	-35778.4	-14109.6	12.8943	0.660638	-2.38322e-32	-0.0894832
1374.07	-35778.3	-14109.4	12.9048	0.646765	6.77396e-33	-0.0757406
1374.08	-35778.3	-14109.2	12.9146	0.635137	-1.8032e-33	-0.064488
1374.1	-35778.2	-14109	12.925	0.624888	4.34509e-34	-0.054191
1374.12	-35778.1	-14108.7	12.9354	0.615851	-1.21644e-34	-0.0463102
1374.13	-35778.1	-14108.6	12.9452	0.611434	3.235e-35	-0.0410745
1374.15	-35778	-14108.3	12.9556	0.608144	-7.63763e-36	-0.0373475
1374.17	-35777.9	-14108.1	12.966	0.604749	2.11322e-36	-0.0339495
1374.18	-35777.8	-14108	12.9758	0.601111	-5.61369e-37	-0.0312437
1374.2	-35777.7	-14107.7	12.9863	0.599733	1.29129e-37	-0.0297519
1374.22	-35777.7	-14107.5	12.9965	0.600335	-3.53983e-38	-0.0287947
1374.24	-35777.6	-14107.3	13.0064	0.59803	9.39133e-39	-0.0270197
1374.25	-35777.5	-14107.1	13.0169	0.594397	-2.08691e-39	-0.0245306
1374.27	-35777.4	-14106.9	13.0271	0.590707	5.67881e-40	-0.0235775
1374.29	-35777.4	-14106.7	13.037	0.589835	-1.50432e-40	-0.0265421
1374.3	-35777.3	-14106.4	13.0475	0.590035	3.18493e-41	-0.0343937
1374.32	-35777.2	-14106.2	13.0577	0.589991	-8.61601e-42	-0.0475809
1374.34	-35777.2	-14106.1	13.0676	0.590002	2.27835e-42	-0.0635201
1374.36	-35777.1	-14105.8	13.0781	0.59	-4.4842e-43	-0.0809497
1374.37	-35777	-14105.6	13.0883	0.59	1.22018e-43	-0.0957833
1374.39	-35776.9	-14105.4	13.0982	0.59	-3.69259e-44	-0.107924
1374.41	-35776.9	-14105.2	13.1088	0.59	1.91807e-44	-0.119677
1374.42	-35776.8	-14105	13.1188	0.59	-5.45471e-44	-0.12869
1374.44	-35776.7	-14104.8	13.1288	0.59	1.98989e-43	-0.136438
1374.46	-35776.6	-14104.6	13.1394	0.59	-4.00248e-43	-0.142406
1374.47	-35776.6	-14104.4	13.1494	0.59	1.54265e-42	-0.146839
1374.49	-35776.5	-14104.2	13.1594	0.59	-5.77033e-42	-0.150146
1374.51	-35776.4	-14103.9	13.17	0.59	0	-0.153595
1374.53	-35776.3	-14103.7	13.18	0.59	0	-0.159041
1374.54	-35776.3	-14103.5	13.19	0.59	0	-0.167756
1374.56	-35776.2	-14103.3	13.2006	0.589892	1.32877e-39	-0.181683
1374.58	-35776.1	-14103.1	13.2106	0.586456	-5.06836e-39	-0.195823
1374.59	-35776.1	-14102.9	13.2206	0.583106	1.89304e-38	-0.209958
1374.61	-35776	-14102.6	13.2312	0.579822	-1.48128e-37	-0.222448
1374.63	-35775.9	-14102.5	13.2412	0.580048	5.63007e-37	-0.231911
1374.64	-35775.8	-14102.3	13.2512	0.579988	-2.09797e-36	-0.239415
1374.66	-35775.7	-14102	13.2618	0.580005	1.21372e-35	-0.246176
1374.68	-35775.7	-14101.8	13.2717	0.579999	-4.60033e-35	-0.251384
1374.69	-35775.6	-14101.6	13.2819	0.58	1.70836e-34	-0.255556
1374.71	-35775.5	-14101.4	13.2924	0.58	-8.6862e-34	-0.258976
1374.73	-35775.4	-14101.2	13.3023	0.58	3.28501e-33	-0.262059
1374.75	-35775.4	-14101	13.3127	0.58	-1.21432e-32	-0.26399
1374.76	-35775.3	-14100.7	13.3221	0.58	5.73553e-32	-0.264767
1374.78	-35775.2	-14100.5	13.3295	0.58	-2.16516e-31	-0.264787
1374.8	-35775.2	-14100.3	13.3389	0.58	7.95674e-31	-0.26672
1374.81	-35775.1	-14100.1	13.3468	0.58	-3.58063e-30	-0.272965
1374.83	-35775	-14099.9	13.3558	0.580001	1.34963e-29	-0.284774
1374.85	-35774.9	-14099.7	13.3634	0.579996	-4.92329e-29	-0.301593
1374.87	-35774.8	-14099.4	13.3743	0.580017	2.14033e-28	-0.320164
1374.88	-35774.8	-14099.3	13.384	0.579937	-8.05705e-28	-0.336191
1374.9	-35774.7	-14099	13.3944	0.580228	2.91199e-27	-0.349679
1374.92	-35774.6	-14098.8	13.4048	0.578688	-1.23341e-26	-0.361323
1374.93	-35774.6	-14098.6	13.4146	0.575112	4.6379e-26	-0.373102
1374.95	-35774.5	-14098.4	13.425	0.571442	-1.65665e-25	-0.389942
1374.97	-35774.4	-14098.1	13.4354	0.569713	6.87506e-25	-0.411972
1374.98	-35774.3	-14098	13.4452	0.570076	-2.5827e-24	-0.43826
1375	-35774.2	-14097.7	13.4556	0.569982	9.08651e-24	-0.472782
1375.02	-35774.2	-14097.5	13.466	0.570005	-3.70918e-23	-0.512305
1375.03	-35774.1	-14097.3	13.4758	0.569999	1.39223e-22	-0.550915
1375.05	-35774	-14097.1	13.4863	0.57	-4.80065e-22	-0.587708
1375.07	-35773.9	-14096.9	13.4966	0.57	1.93313e-21	-0.616318
1375.09	-35773.9	-14096.7	13.5063	0.57	-7.25056e-21	-0.636859
1375.1	-35773.8	-14096.4	13.5172	0.57	2.43176e-20	-0.651355
1375.12	-35773.7	-14096.2	13.5246	0.57	-9.68055e-20	-0.661844
1375.14	-35773.6	-14096	13.5338	0.57	3.62847e-19	-0.670434
1375.15	-35773.6	-14095.8	13.5415	0.57	-1.16874e-18	-0.681245
1375.17	-35773.5	-14095.6	13.5512	0.57	4.60725e-18	-0.693199
1375.19	-35773.4	-14095.4	13.5583	0.570001	-1.72587e-17	-0.706008
1375.2	-35773.3	-14095.1	13.568	0.569996	5.21351e-17	-0.719044
1375.22	-35773.2	-14094.9	13.5782	0.570017	-2.03785e-16	-0.729436
1375.24	-35773.2	-14094.7	13.5888	0.569955	5.48983e-16	-0.736793
1375.26	-35773.1	-14094.5	13.5989	0.570176	-2.13043e-15	-0.741429
1375.27	-35773	-14094.3	13.6088	0.56705	7.97259e-15	-0.743894
1375.29	-35772.9	-14094.1	13.6194	0.563695	-1.60656e-14	-0.743114
1375.31	-35772.9	-14093.8	13.6294	0.554004	6.19276e-14	-0.736949
1375.32	-35772.8	-14093.6	13.6394	0.541038	-2.31644e-13	-0.724246
1375.34	-35772.7	-14093.4	13.65	0.52	0	-0.706972
1375.36	-35772.6	-14093.1	13.6567	0.503333	0	-0.690632
1375.38	-35772.6	-14093	13.6633	0.49	0	-0.676471
1375.39	-35772.5	-14092.8	13.67	0.476667	0	-0.664488
1375.41	-35772.4	-14092.5	13.6807	0.466055	-1.99078e-10	-0.653004
1375.43	-35772.3	-14092.3	13.6905	0.456179	7.5877e-10	-0.644387
1375.44	-35772.2	-14092.1	13.6975	0.449172	-5.9456e-09	-0.636466
1375.46	-35772.2	-14091.8	13.704	0.442781	2.26001e-08	-0.631266
1375.48	-35772.1	-14091.6	13.7111	0.439639	-8.42169e-08	-0.626994
1375.49	-35772	-14091.4	13.7215	0.436	4.8721e-07	-0.623656
1375.51	-35771.9	-14091.2	13.7278	0.432928	-1.84667e-06	-0.620138
1375.53	-35771.9	-14091	13.7345	0.428723	6.89945e-06	-0.614281
1375.55	-35771.8	-14090.8	13.7412	0.417843	-2.55953e-05	-0.604462
1375.56	-35771.7	-14090.5	13.7483	0.402199	0.000130131	-0.588794
1375.58	-35771.6	-14090.3	13.7549	0.382505	-0.000535558	-0.572173
1375.6	-35771.6	-14090.1	13.7616	0.36573	-0.00418733	-0.554968
1375.61	-35771.5	-14089.8	13.7689	0.349527	-0.00781821	-0.540998
1375.63	-35771.4	-14089.7	13.7743	0.341302	-0.0102582	-0.531371
1375.65	-35771.3	-14089.4	13.7786	0.334661	-0.00997615	-0.523815
1375.66	-35771.2	-14089.2	13.7847	0.327391	-0.00982218	-0.515787
1375.68	-35771.2	-14089	13.7889	0.32191	-0.0108877	-0.508121
1375.7	-35771.1	-14088.8	13.7947	0.318806	-0.0145989	-0.501025
1375.71	-35771	-14088.5	13.7994	0.315316	-0.0182656	-0.49581
1375.73	-35770.9	-14088.3	13.8047	0.311733	-0.0202952	-0.492356
1375.75	-35770.9	-14088.1	13.8095	0.309752	-0.0198773	-0.490686
1375.77	-35770.8	-14087.9	13.815	0.310028	-0.0202484	-0.49014
1375.78	-35770.7	-14087.7	13.8198	0.310154	-0.0187869	-0.489992
1375.8	-35770.6	-14087.4	13.825	0.308969	-0.0146882	-0.487448
1375.82	-35770.5	-14087.2	13.8302	0.302215	-0.0130888	-0.480268
1375.83	-35770.5	-14087	13.835	0.288729	-0.0133306	-0.467473
1375.85	-35770.4	-14086.8	13.8405	0.268573	-0.0135732	-0.450018
1375.87	-35770.3	-14086.5	13.8453	0.249967	-0.0116126	-0.431618
1375.88	-35770.2	-14086.4	13.8505	0.23305	-0.00797783	-0.416328
1375.9	-35770.1	-14086.1	13.8557	0.220233	-0.00466387	-0.402403
1375.92	-35770.1	-14085.9	13.8588	0.208381	-0.000874883	-0.389359
1375.94	-35770	-14085.7	13.8622	0.193464	0.000193221	-0.373889
1375.95	-35769.9	-14085.4	13.8656	0.170724	-4.29058e-05	-0.353162
1375.97	-35769.8	-14085.2	13.8693	0.147333	1.15521e-05	-0.329261
1375.99	-35769.8	-14085	13.8701	0.118089	-2.44579e-06	-0.299795
1376	-35769.7	-14084.7	13.87	0.0825245	6.61645e-07	-0.264765
1376.02	-35769.6	-14084.5	13.87	0.0405295	-1.74952e-07	-0.226317
1376.04	-35769.5	-14084.3	13.87	-0.00305757	3.44112e-08	-0.185446
1376.05	-35769.4	-14084.1	13.87	-0.0379566	-9.27586e-09	-0.151105
1376.07	-35769.4	-14083.9	13.87	-0.0660474	2.48272e-09	-0.124855
1376.09	-35769.3	-14083.7	13.87	-0.0839968	-6.55022e-10	-0.105185
1376.11	-35769.2	-14083.4	13.87	-0.0987178	1.13224e-10	-0.0917206
1376.12	-35769.1	-14083.2	13.8702	-0.105865	-3.03848e-11	-0.0816403
1376.14	-35769.1	-14083	13.8671	-0.115394	7.9955e-12	-0.0730521
1376.16	-35769	-14082.7	13.8636	-0.125985	-1.0242e-12	-0.0617031
1376.17	-35768.9	-14082.6	13.8601	-0.139167	2.83378e-13	-0.049784
1376.19	-35768.8	-14082.3	13.86	-0.153333	0	-0.0359477
1376.21	-35768.7	-14082.1	13.8567	-0.166667	0	-0.0239651
1376.22	-35768.7	-14081.9	13.8533	-0.176667	0	-0.0141612
1376.24	-35768.6	-14081.7	13.85	-0.183333	0	-0.00762527
1376.26	-35768.5	-14081.4	13.8465	-0.186987	1.35502e-11	-0.00188745
1376.28	-35768.4	-14081.2	13.8431	-0.193635	-5.16835e-11	0.00244042
1376.29	-35768.4	-14081	13.8398	-0.19687	1.93039e-10	0.00673511
1376.31	-35768.3	-14080.7	13.8363	-0.20019	-1.5105e-09	0.00889489
1376.33	-35768.2	-14080.6	13.8329	-0.199949	5.74113e-09	0.00984687
1376.34	-35768.1	-14080.3	13.8296	-0.200013	-2.13936e-08	0.00979285
1376.36	-35768	-14080.1	13.8261	-0.199995	1.23766e-07	0.00980804
1376.38	-35768	-14079.9	13.8228	-0.200001	-4.69108e-07	0.00980282
1376.39	-35767.9	-14079.7	13.8194	-0.2	1.74206e-06	0.0098042
1376.41	-35767.8	-14079.4	13.8159	-0.2	-8.85755e-06	0.00980383
1376.43	-35767.7	-14079.2	13.8126	-0.2	3.34981e-05	0.00980395
1376.45	-35767.7	-14079	13.8092	-0.2	-0.000123827	0.00980392
1376.46	-35767.6	-14078.8	13.8057	-0.2	0.000669676	0.00980392
1376.48	-35767.5	-14078.6	13.8024	-0.2	0.00450765	0.00980392
1376.5	-35767.4	-14078.3	13.799	-0.2	0.00709357	0.00980392
1376.51	-35767.3	-14078.1	13.7955	-0.2	0.0055852	0.00980392
1376.53	-35767.3	-14077.9	13.7922	-0.2	0.00271638	0.00980394
1376.55	-35767.2	-14077.7	13.7888	-0.2	0.00460374	0.00980384
1376.57	-35767.1	-14077.4	13.7853	-0.2	0.00700968	0.00980428
1376.58	-35767	-14077.2	13.782	-0.200001	0.0066474	0.00980259
1376.6	-35767	-14077	13.7785	-0.199996	0.0064099	0.00980875
1376.62	-35766.9	-14076.8	13.7751	-0.200019	0.00819538	0.00978347
1376.63	-35766.8	-14076.6	13.7718	-0.19993	0.0103705	0.00988082
1376.65	-35766.7	-14076.3	13.7683	-0.200249	0.00983274	0.00939309
1376.67	-35766.6	-14076.1	13.7649	-0.198471	0.0103705	0.00772156
1376.68	-35766.6	-14075.9	13.7616	-0.194927	0.00819541	0.00481543
1376.7	-35766.5	-14075.7	13.7581	-0.191216	0.00640981	0.00188566
1376.72	-35766.4	-14075.4	13.7547	-0.189741	0.00664776	0.000314674
1376.73	-35766.3	-14075.3	13.7514	-0.190069	0.00700831	-0.000142666
1376.75	-35766.3	-14075	13.7479	-0.189984	0.00460849	0.000573318
1376.77	-35766.2	-14074.8	13.7446	-0.190004	0.00269727	0.00234256
1376.79	-35766.1	-14074.6	13.7408	-0.189999	0.00565687	0.0053922
1376.8	-35766	-14074.4	13.7401	-0.19	0.00685318	0.0081633
1376.82	-35765.9	-14074.1	13.7379	-0.19	0.00663703	0.00961924
1376.84	-35765.9	-14073.9	13.7343	-0.19	0.00659555	0.0098455
1376.85	-35765.8	-14073.7	13.7308	-0.19	0.00693742	0.00979512
1376.87	-35765.7	-14073.5	13.7274	-0.19	0.00409796	0.0098063
1376.89	-35765.6	-14073.3	13.7241	-0.19	0.00282349	0.00980329
1376.9	-35765.6	-14073	13.7206	-0.19	0.0061913	0.00980405
1376.92	-35765.5	-14072.8	13.7172	-0.19	0.0067701	0.00980389
1376.94	-35765.4	-14072.6	13.7139	-0.19	0.00670911	0.00980393
1376.96	-35765.3	-14072.4	13.7104	-0.19	0.0064708	0.00980392
1376.97	-35765.2	-14072.2	13.7071	-0.19	0.0097368	0.00980392
1376.99	-35765.2	-14072	13.7037	-0.19	0.00994467	0.00980392
1377.01	-35765.1	-14071.7	13.7002	-0.19	0.0130036	0.00980392
1377.02	-35765	-14071.5	13.6969	-0.19	0.0195952	0.00980392
1377.04	-35765	-14071.3	13.6935	-0.19	0.0262632	0.00980392
1377.06	-35764.9	-14071	13.69	-0.19	0.0333333	0.00980392
1377.08	-35764.8	-14070.8	13.6867	-0.19	0.04	0.00980392
1377.09	-35764.7	-14070.6	13.6833	-0.19	0.0466667	0.00980392
1377.11	-35764.6	-14070.4	13.6798	-0.19	0.0501443	0.00980392
1377.13	-35764.6	-14070.2	13.6765	-0.19	0.0536682	0.00980392
1377.14	-35764.5	-14070	13.6731	-0.19	0.0603144	0.00980392
1377.16	-35764.4	-14069.7	13.6699	-0.19	0.0636653	0.00980392
1377.18	-35764.3	-14069.5	13.6698	-0.19	0.0671506	0.00980392
1377.19	-35764.3	-14069.3	13.6662	-0.19	0.0747402	0.00980392
1377.21	-35764.2	-14069.1	13.6627	-0.19	0.0890052	0.00980392
1377.23	-35764.1	-14068.9	13.6594	-0.19	0.0975723	0.00980392
1377.24	-35764	-14068.7	13.656	-0.19	0.100513	0.00980392
1377.26	-35763.9	-14068.4	13.6525	-0.19	0.104286	0.00980392
1377.28	-35763.9	-14068.2	13.6492	-0.19	0.106935	0.00980392
1377.3	-35763.8	-14068	13.6458	-0.19	0.106483	0.00980392
1377.31	-35763.7	-14067.7	13.6423	-0.19	0.107356	0.00980392
1377.33	-35763.6	-14067.6	13.639	-0.19	0.111165	0.00980392
1377.35	-35763.6	-14067.4	13.6356	-0.19	0.113778	0.00980392
1377.36	-35763.5	-14067.1	13.6321	-0.19	0.112179	0.00980392
1377.38	-35763.4	-14066.9	13.6288	-0.19	0.109656	0.00980392
1377.4	-35763.3	-14066.7	13.6254	-0.19	0.1101	0.00980392
1377.41	-35763.2	-14066.4	13.6219	-0.19	0.109907	0.00980392
1377.43	-35763.2	-14066.3	13.6187	-0.19	0.110265	0.00980392
1377.45	-35763.1	-14066	13.6152	-0.19	0.108783	0.00980392
1377.47	-35763	-14065.8	13.6117	-0.19	0.105068	0.00980392
1377.48	-35762.9	-14065.6	13.6084	-0.19	0.101549	0.00980392
1377.5	-35762.9	-14065.4	13.6051	-0.19	0.0996775	0.00980392
1377.52	-35762.8	-14065.1	13.6012	-0.19	0.100374	0.00980392
1377.53	-35762.7	-14065	13.6	-0.19	0.0983109	0.00980392
1377.55	-35762.6	-14064.7	13.5983	-0.19	0.0947053	0.00980392
1377.57	-35762.5	-14064.5	13.5946	-0.19	0.0911108	0.00980392
1377.59	-35762.5	-14064.3	13.5914	-0.19	0.0897654	0.00980392
1377.6	-35762.4	-14064.1	13.5879	-0.19	0.0900586	0.00980392
1377.62	-35762.3	-14063.8	13.5845	-0.19	0.0899652	0.00980391
1377.64	-35762.2	-14063.6	13.581	-0.19	0.0900715	0.00980395
1377.65	-35762.1	-14063.4	13.5776	-0.19	0.0897273	0.00980382
1377.67	-35762.1	-14063.2	13.5743	-0.19	0.0921915	0.00980429
1377.69	-35762	-14063	13.5708	-0.190001	0.0957918	0.00980272
1377.7	-35761.9	-14062.7	13.5674	-0.189995	0.0995443	0.00980866
1377.72	-35761.8	-14062.5	13.5642	-0.190018	0.0998318	0.00978619
1377.74	-35761.8	-14062.3	13.5604	-0.189945	0.102663	0.0098575
1377.76	-35761.7	-14062.1	13.5601	-0.190216	0.105847	0.00898609
1377.77	-35761.6	-14061.9	13.5574	-0.187331	0.112281	0.00702469
1377.79	-35761.5	-14061.7	13.5539	-0.18397	0.116128	0.00382326
1377.81	-35761.5	-14061.4	13.5504	-0.180263	0.119719	0.00129777
1377.82	-35761.4	-14061.2	13.5471	-0.179932	0.120076	5.79947e-05
1377.84	-35761.3	-14061	13.5435	-0.180009	0.119984	-6.77507e-06
1377.86	-35761.2	-14060.8	13.5402	-0.179998	0.120029	2.44335e-07
1377.87	-35761.1	-14060.6	13.5369	-0.180001	0.119899	5.80312e-06
1377.89	-35761.1	-14060.4	13.5333	-0.18	0.123333	0
1377.91	-35761	-14060.1	13.53	-0.18	0.126667	0.00108932
1377.92	-35760.9	-14059.9	13.53	-0.18	0.13	0.00326797
1377.94	-35760.8	-14059.8	13.5267	-0.18	0.13	0.00653595
1377.96	-35760.7	-14059.5	13.5231	-0.18	0.133595	0.0088128
1377.98	-35760.7	-14059.3	13.5198	-0.18	0.136743	0.0098261
1377.99	-35760.6	-14059.1	13.5165	-0.18	0.136654	0.00979817
1378.01	-35760.5	-14058.8	13.5129	-0.18	0.136619	0.00980678
1378.03	-35760.5	-14058.7	13.5096	-0.18	0.136888	0.00980316
1378.04	-35760.4	-14058.5	13.5063	-0.18	0.140473	0.00980412
1378.06	-35760.3	-14058.2	13.5027	-0.18	0.143805	0.00980385
1378.08	-35760.2	-14058	13.4994	-0.18	0.147723	0.00980394
1378.1	-35760.1	-14057.8	13.4961	-0.18	0.154208	0.00980392
1378.11	-35760.1	-14057.5	13.4924	-0.18	0.157381	0.00980392
1378.13	-35760	-14057.4	13.4899	-0.18	0.160825	0.00980392
1378.15	-35759.9	-14057.1	13.4895	-0.18	0.164029	0.00980392
1378.16	-35759.8	-14056.9	13.4856	-0.18	0.168355	0.00980392
1378.18	-35759.8	-14056.7	13.4823	-0.18	0.175437	0.00980392
1378.2	-35759.7	-14056.5	13.4788	-0.18	0.182525	0.00980392
1378.21	-35759.6	-14056.2	13.4755	-0.18	0.188319	0.00980392
1378.23	-35759.5	-14056.1	13.4721	-0.18	0.190207	0.00980392
1378.25	-35759.4	-14055.8	13.4686	-0.18	0.18988	0.00980392
1378.26	-35759.3	-14055.6	13.4654	-0.18	0.190257	0.00980392
1378.28	-35759.3	-14055.4	13.4617	-0.18	0.188859	0.00980392
1378.3	-35759.2	-14055.2	13.46	-0.18	0.185372	0.00980392
1378.32	-35759.1	-14055	13.4588	-0.18	0.180443	0.00980392
1378.33	-35759.1	-14054.8	13.455	-0.18	0.173567	0.00980392
1378.35	-35759	-14054.6	13.4517	-0.18	0.166434	0.00980392
1378.37	-35758.9	-14054.3	13.4482	-0.18	0.161293	0.00980392
1378.38	-35758.8	-14054.1	13.4448	-0.18	0.15817	0.00980392
1378.4	-35758.7	-14053.9	13.4414	-0.18	0.154771	0.00980392
1378.42	-35758.6	-14053.7	13.438	-0.18	0.150994	0.00980392
1378.43	-35758.6	-14053.5	13.4348	-0.18	0.150166	0.00980392
1378.45	-35758.5	-14053.3	13.4309	-0.18	0.147874	0.00980392
1378.47	-35758.4	-14053	13.4301	-0.18	0.146486	0.00980392
1378.49	-35758.3	-14052.9	13.4281	-0.18	0.146334	0.00980392
1378.5	-35758.2	-14052.6	13.4243	-0.18	0.149105	0.00980392
1378.52	-35758.2	-14052.4	13.421	-0.18	0.149958	0.00980392
1378.54	-35758.1	-14052.2	13.4177	-0.18	0.152149	0.00980392
1378.55	-35758	-14052	13.4142	-0.18	0.15574	0.00980392
1378.57	-35757.9	-14051.8	13.4108	-0.18	0.161286	0.00980392
1378.59	-35757.9	-14051.6	13.4075	-0.18	0.172725	0.00980392
1378.61	-35757.8	-14051.3	13.404	-0.18	0.192656	0.00980392
1378.62	-35757.7	-14051.1	13.4003	-0.18	0.213823	0.00980392
1378.64	-35757.6	-14050.9	13.4001	-0.18	0.225284	0.00980392
1378.66	-35757.5	-14050.7	13.3972	-0.18	0.232693	0.00980392
1378.67	-35757.5	-14050.5	13.3937	-0.18	0.236288	0.00980392
1378.69	-35757.4	-14050.3	13.3904	-0.18	0.239796	0.00980392
1378.71	-35757.3	-14050	13.3869	-0.18	0.239943	0.00980392
1378.72	-35757.2	-14049.8	13.3836	-0.18	0.243108	0.00980392
1378.74	-35757.2	-14049.7	13.3801	-0.18	0.246448	0.00980392
1378.76	-35757.1	-14049.4	13.38	-0.18	0.25	0.00980392
1378.78	-35757	-14049.2	13.3767	-0.18	0.25	0.00980392
1378.79	-35756.9	-14049	13.3733	-0.18	0.25	0.00980392
1378.81	-35756.8	-14048.8	13.3698	-0.18	0.246472	0.00980396
1378.83	-35756.7	-14048.6	13.3665	-0.18	0.243015	0.00980377
1378.84	-35756.7	-14048.4	13.3628	-0.179999	0.235834	0.00980507
1378.86	-35756.6	-14048.1	13.3599	-0.180004	0.22914	0.00979955
1378.88	-35756.5	-14047.9	13.3598	-0.179983	0.218243	0.00982021
1378.89	-35756.4	-14047.7	13.356	-0.180097	0.199958	0.00970369
1378.91	-35756.3	-14047.5	13.3528	-0.179614	0.179328	0.0084173
1378.93	-35756.3	-14047.3	13.3494	-0.176056	0.156181	0.00599351
1378.94	-35756.2	-14047.1	13.346	-0.172634	0.136648	0.00276119
1378.96	-35756.1	-14046.8	13.3425	-0.16972	0.120089	0.00072028
1378.98	-35756	-14046.7	13.3392	-0.170075	0.112447	-6.22379e-05
1379	-35756	-14046.5	13.3359	-0.169981	0.1083	1.57768e-05
1379.01	-35755.9	-14046.2	13.3321	-0.170006	0.0955879	-4.84448e-06
1379.03	-35755.8	-14046	13.3299	-0.169998	0.0776189	1.09122e-06
1379.05	-35755.7	-14045.8	13.3293	-0.17	0.0575348	4.67328e-07
1379.06	-35755.6	-14045.6	13.3254	-0.17	0.0424839	-3.48344e-06
1379.08	-35755.6	-14045.4	13.3221	-0.17	0.0336204	1.31592e-05
1379.1	-35755.5	-14045.2	13.3186	-0.17	0.0296348	-5.73419e-05
1379.12	-35755.4	-14044.9	13.3154	-0.17	0.0290672	0.000291942
1379.13	-35755.3	-14044.8	13.3116	-0.17	0.0251669	0.00189122
1379.15	-35755.2	-14044.5	13.3099	-0.17	0.0215024	0.00481385
1379.17	-35755.1	-14044.3	13.3088	-0.17	0.0197948	0.00772199
1379.18	-35755.1	-14044.1	13.3049	-0.17	0.0198232	0.00939298
1379.2	-35755	-14043.9	13.3016	-0.17	0.0214829	0.00988089
1379.22	-35754.9	-14043.7	13.2982	-0.17	0.0251803	0.00978331
1379.23	-35754.8	-14043.5	13.295	-0.17	0.028384	0.0098094
1379.25	-35754.8	-14043.3	13.2911	-0.17	0.0319007	0.00980263
1379.27	-35754.7	-14043	13.29	-0.17	0.0352343	0.00980428
1379.28	-35754.6	-14042.9	13.2884	-0.17	0.0389124	0.00980383
1379.3	-35754.5	-14042.6	13.2845	-0.17	0.0401975	0.00980394
1379.32	-35754.4	-14042.4	13.2812	-0.17	0.0399423	0.00980392
1379.34	-35754.4	-14042.2	13.2778	-0.17	0.0400285	0.00980392
1379.35	-35754.3	-14042	13.2745	-0.17	0.0399493	0.00980392
1379.37	-35754.2	-14041.8	13.2706	-0.17	0.0401901	0.00980392
1379.39	-35754.1	-14041.6	13.2701	-0.17	0.0381183	0.00980392
1379.4	-35754	-14041.3	13.2677	-0.17	0.0318044	0.00980392
1379.42	-35754	-14041.1	13.2641	-0.17	0.0246374	0.00980392
1379.44	-35753.9	-14040.9	13.2606	-0.17	0.0204829	0.00980392
1379.45	-35753.8	-14040.7	13.2572	-0.17	0.0174621	0.00980392
1379.47	-35753.7	-14040.5	13.254	-0.17	0.0113381	0.00980392
1379.49	-35753.6	-14040.3	13.2502	-0.17	0.00404101	0.00980392
1379.51	-35753.6	-14040.1	13.2501	-0.17	0.00011789	0.00980392
1379.52	-35753.5	-14039.9	13.2471	-0.17	0.000136376	0.00980392
1379.54	-35753.4	-14039.7	13.2435	-0.17	-0.00310092	0.00980392
1379.56	-35753.3	-14039.4	13.2402	-0.17	-0.00645727	0.00980392
1379.57	-35753.3	-14039.3	13.2369	-0.17	-0.00989351	0.00980392
1379.59	-35753.2	-14039	13.2333	-0.17	-0.01	0.00980392
1379.61	-35753.1	-14038.8	13.23	-0.17	-0.01	0.00980392
1379.62	-35753	-14038.6	13.23	-0.17	-0.01	0.00980392
1379.64	-35752.9	-14038.4	13.2264	-0.17	-0.0135765	0.00980392
1379.66	-35752.8	-14038.2	13.2232	-0.17	-0.0167932	0.00980392
1379.68	-35752.8	-14038	13.2198	-0.17	-0.016471	0.00980392
1379.69	-35752.7	-14037.8	13.2163	-0.17	-0.0133412	0.00980392
1379.71	-35752.6	-14037.5	13.2129	-0.17	-0.0172122	0.00980392
1379.73	-35752.5	-14037.4	13.2099	-0.17	-0.0201573	0.00980392
1379.74	-35752.5	-14037.2	13.2097	-0.17	-0.0197731	0.00980392
1379.76	-35752.4	-14036.9	13.206	-0.17	-0.0207311	0.00980392
1379.78	-35752.3	-14036.7	13.2026	-0.17	-0.0280865	0.00980392
1379.8	-35752.2	-14036.5	13.1998	-0.17	-0.0344653	0.00980392
1379.81	-35752.1	-14036.3	13.1995	-0.17	-0.0370525	0.00980392
1379.83	-35752.1	-14036.1	13.1958	-0.17	-0.0421248	0.00980392
1379.85	-35752	-14035.9	13.1924	-0.17	-0.0526147	0.00980392
1379.86	-35751.9	-14035.7	13.189	-0.17	-0.0577752	0.00980392
1379.88	-35751.8	-14035.5	13.1857	-0.17	-0.0609996	0.00980392
1379.9	-35751.7	-14035.3	13.1819	-0.17	-0.0645475	0.00980392
1379.91	-35751.7	-14035	13.1799	-0.17	-0.0678181	0.00980392
1379.93	-35751.6	-14034.8	13.1791	-0.17	-0.0712478	0.00980392
1379.95	-35751.5	-14034.6	13.1752	-0.17	-0.0747298	0.00980392
1379.96	-35751.4	-14034.4	13.172	-0.17	-0.0780266	0.00980392
1379.98	-35751.4	-14034.2	13.1685	-0.17	-0.0814145	0.00980392
1380	-35751.3	-14034	13.1652	-0.17	-0.0851062	0.00980395
