# Supplementary material for: Extraction of driving behavior primitives considering driver expectation and vehicle dynamics
Source: PLoS One. 2025 Dec 31;20(12):e0340123. doi: 10.1371/journal.pone.0340123 (PMC12755792; doi:10.1371/journal.pone.0340123)
Supplement: S1 File — (ZIP) [file pone.0340123.s001.zip › DataSetForPimitiveExaction-1/straight driving/c113_s_2.xlsx]

## Sheet: Sheet1
1575.79	-36284.3	-14495.4	9.54346	1.21439	-0.201173	-0.291693
1575.81	-36284.2	-14495.5	9.56668	1.21073	-0.221013	-0.318664
1575.82	-36284	-14495.6	9.58751	1.20976	-0.238367	-0.346811
1575.84	-36283.8	-14495.6	9.60832	1.21027	-0.256305	-0.374219
1575.86	-36283.7	-14495.7	9.62873	1.20756	-0.267934	-0.397923
1575.87	-36283.5	-14495.7	9.64849	1.20417	-0.277743	-0.420043
1575.89	-36283.4	-14495.8	9.66962	1.20044	-0.285636	-0.448475
1575.91	-36283.2	-14495.8	9.68988	1.19983	-0.289918	-0.483384
1575.92	-36283.1	-14495.9	9.70969	1.20027	-0.287419	-0.526005
1575.94	-36282.9	-14496	9.73086	1.19712	-0.283769	-0.581305
1575.96	-36282.8	-14496	9.75103	1.19375	-0.280186	-0.640813
1575.98	-36282.6	-14496.1	9.7709	1.19025	-0.28013	-0.708782
1575.99	-36282.4	-14496.1	9.7921	1.18995	-0.276877	-0.793182
1576.01	-36282.3	-14496.2	9.81219	1.1901	-0.273637	-0.884538
1576.03	-36282.1	-14496.2	9.83208	1.18689	-0.266974	-0.978059
1576.04	-36282	-14496.3	9.85333	1.18333	-0.263333	-1.07081
1576.06	-36281.8	-14496.4	9.87	1.18	-0.256667	-1.14488
1576.08	-36281.7	-14496.4	9.89	1.18	-0.253333	-1.2037
1576.09	-36281.5	-14496.5	9.91121	1.18002	-0.246256	-1.24836
1576.11	-36281.4	-14496.5	9.93115	1.17989	-0.239512	-1.27819
1576.13	-36281.2	-14496.6	9.95123	1.17645	-0.229389	-1.30203
1576.14	-36281	-14496.6	9.97244	1.17288	-0.218563	-1.32503
1576.16	-36280.9	-14496.7	9.9923	1.16983	-0.205082	-1.3454
1576.18	-36280.7	-14496.8	10.0125	1.1701	-0.191697	-1.36375
1576.2	-36280.6	-14496.8	10.0336	1.1696	-0.177587	-1.37913
1576.21	-36280.4	-14496.9	10.0535	1.16606	-0.164287	-1.3879
1576.23	-36280.2	-14496.9	10.0737	1.16263	-0.151163	-1.39285
1576.25	-36280.1	-14497	10.0948	1.15973	-0.141588	-1.3962
1576.26	-36279.9	-14497	10.1148	1.16004	-0.134855	-1.3994
1576.28	-36279.7	-14497.1	10.1342	1.16011	-0.12328	-1.40091
1576.3	-36279.6	-14497.2	10.1526	1.15929	-0.102919	-1.39883
1576.32	-36279.4	-14497.2	10.1716	1.15567	-0.0746547	-1.39354
1576.33	-36279.2	-14497.3	10.1894	1.15215	-0.0443982	-1.38731
1576.35	-36279.1	-14497.3	10.2096	1.1497	-0.0192406	-1.38321
1576.37	-36278.9	-14497.4	10.2265	1.15003	-0.00698046	-1.38058
1576.38	-36278.8	-14497.5	10.2476	1.15018	-0.00157659	-1.37764
1576.4	-36278.6	-14497.5	10.2684	1.1489	-0.000824683	-1.37288
1576.42	-36278.4	-14497.6	10.2881	1.1453	-0.00477738	-1.36847
1576.43	-36278.3	-14497.6	10.3088	1.14167	-0.0083081	-1.36482
1576.45	-36278.1	-14497.7	10.3295	1.13971	-0.010312	-1.36323
1576.47	-36278	-14497.8	10.3496	1.14001	-0.00991811	-1.3624
1576.49	-36277.8	-14497.8	10.3682	1.14023	-0.0100156	-1.36033
1576.5	-36277.6	-14497.9	10.3874	1.13848	-0.0100128	-1.35564
1576.52	-36277.5	-14497.9	10.4053	1.13493	-0.00993247	-1.34991
1576.54	-36277.3	-14498	10.4246	1.13121	-0.0102425	-1.34538
1576.55	-36277.1	-14498	10.4433	1.12977	-0.00833031	-1.34333
1576.57	-36276.9	-14498.1	10.4613	1.12998	-0.00443731	-1.34319
1576.59	-36276.8	-14498.2	10.4825	1.1303	-0.0028626	-1.34255
1576.6	-36276.6	-14498.2	10.5033	1.12783	-0.00545237	-1.34094
1576.62	-36276.4	-14498.3	10.5208	1.12531	-0.00751805	-1.33629
1576.64	-36276.3	-14498.4	10.5382	1.11501	-0.00239659	-1.32582
1576.65	-36276.1	-14498.4	10.5549	1.09662	0.00500269	-1.30798
1576.67	-36275.9	-14498.5	10.5741	1.07132	0.00944302	-1.28597
1576.69	-36275.8	-14498.5	10.5927	1.04567	0.0100823	-1.26073
1576.71	-36275.6	-14498.6	10.6094	1.02183	0.0100471	-1.23801
1576.72	-36275.4	-14498.7	10.626	1.00147	0.00972841	-1.21722
1576.74	-36275.3	-14498.7	10.6436	0.980109	0.0126288	-1.19733
1576.76	-36275.1	-14498.8	10.6604	0.96315	0.01607	-1.17777
1576.77	-36274.9	-14498.8	10.677	0.94124	0.0195615	-1.15687
1576.79	-36274.7	-14498.9	10.6946	0.913653	0.0202188	-1.12882
1576.81	-36274.6	-14499	10.7116	0.880514	0.0170872	-1.09931
1576.83	-36274.4	-14499	10.7251	0.850104	0.0137798	-1.06987
1576.84	-36274.2	-14499.1	10.7392	0.82152	0.0100982	-1.04186
1576.86	-36274.1	-14499.2	10.7526	0.798052	0.0100559	-1.01669
1576.88	-36273.9	-14499.2	10.7658	0.771729	0.00690008	-0.990807
1576.89	-36273.7	-14499.3	10.78	0.74	0.00333333	-0.958606
1576.91	-36273.6	-14499.3	10.79	0.703333	0	-0.921569
1576.93	-36273.4	-14499.4	10.8	0.656667	5.83831e-15	-0.875817
1576.94	-36273.2	-14499.5	10.8106	0.596164	-6.40596e-06	-0.816621
1576.96	-36273	-14499.5	10.8206	0.529427	1.85045e-06	-0.753193
1576.98	-36272.8	-14499.6	10.8305	0.458637	-9.95393e-07	-0.680448
1577	-36272.7	-14499.7	10.8375	0.368919	4.55261e-06	-0.592751
1577.01	-36272.5	-14499.7	10.8439	0.27144	-1.65292e-05	-0.499822
1577.03	-36272.3	-14499.8	10.8471	0.167809	6.1391e-05	-0.40341
1577.05	-36272.2	-14499.8	10.8503	0.0709003	-0.000373395	-0.309508
1577.06	-36272	-14499.9	10.8499	-0.00514383	-0.00397204	-0.236757
1577.08	-36271.8	-14500	10.8501	-0.0626036	-0.00726898	-0.179431
1577.1	-36271.6	-14500	10.8495	-0.104257	-0.0108159	-0.137509
1577.11	-36271.5	-14500.1	10.8458	-0.129152	-0.0140859	-0.108087
1577.13	-36271.3	-14500.2	10.8425	-0.156802	-0.0175482	-0.0819384
1577.15	-36271.1	-14500.2	10.839	-0.1841	-0.0207514	-0.0559654
1577.16	-36271	-14500.3	10.8357	-0.206124	-0.025423	-0.0343102
1577.18	-36270.8	-14500.4	10.8323	-0.225465	-0.0376495	-0.0152324
1577.2	-36270.6	-14500.4	10.8287	-0.242134	-0.0499109	0.000453042
1577.22	-36270.4	-14500.5	10.8258	-0.252736	-0.0546537	0.0110273
1577.23	-36270.2	-14500.5	10.8208	-0.259247	-0.0576449	0.0186279
1577.25	-36270.1	-14500.6	10.8152	-0.265029	-0.062698	0.0237673
1577.27	-36269.9	-14500.7	10.8108	-0.268114	-0.0684458	0.0273267
1577.28	-36269.7	-14500.7	10.8049	-0.270509	-0.0710994	0.0285706
1577.3	-36269.6	-14500.8	10.8019	-0.268603	-0.0764436	0.0275462
1577.32	-36269.4	-14500.8	10.7983	-0.265152	-0.0820761	0.0245811
1577.34	-36269.2	-14500.9	10.7953	-0.261371	-0.0838059	0.0217036
1577.35	-36269.1	-14501	10.7897	-0.259985	-0.0815079	0.0195207
1577.37	-36268.9	-14501	10.785	-0.258567	-0.0797109	0.017494
1577.39	-36268.7	-14501.1	10.7796	-0.25478	-0.0799991	0.0145058
1577.4	-36268.5	-14501.2	10.7743	-0.251096	-0.0802821	0.0116067
1577.42	-36268.4	-14501.2	10.7715	-0.249765	-0.0781918	0.010119
1577.44	-36268.2	-14501.3	10.7678	-0.250074	-0.0748834	0.00973255
1577.45	-36268	-14501.3	10.7649	-0.249901	-0.068831	0.00988938
1577.47	-36267.8	-14501.4	10.7589	-0.250322	-0.0646754	0.00923968
1577.49	-36267.7	-14501.5	10.7545	-0.247848	-0.0586824	0.00735432
1577.51	-36267.5	-14501.5	10.7486	-0.24433	-0.0541492	0.00419308
1577.52	-36267.3	-14501.6	10.7441	-0.240717	-0.0506954	0.00160612
1577.54	-36267.1	-14501.7	10.7409	-0.239866	-0.0500949	0.000164547
1577.56	-36267	-14501.7	10.7374	-0.240036	-0.0476027	-3.99094e-05
1577.57	-36266.8	-14501.8	10.7341	-0.23999	-0.044158	1.05528e-05
1577.59	-36266.6	-14501.8	10.7306	-0.240002	-0.0404268	-2.07548e-06
1577.61	-36266.5	-14501.9	10.7272	-0.239999	-0.039891	5.58891e-07
1577.62	-36266.3	-14502	10.7242	-0.24	-0.0400287	-1.47454e-07
1577.64	-36266.1	-14502	10.7173	-0.24	-0.0399953	2.54882e-08
1577.66	-36266	-14502.1	10.7138	-0.24	-0.0400004	-6.83993e-09
1577.67	-36265.8	-14502.2	10.7074	-0.24	-0.0400031	1.7996e-09
1577.69	-36265.6	-14502.2	10.7035	-0.24	-0.0399931	-2.29985e-10
1577.71	-36265.5	-14502.3	10.7002	-0.24	-0.0400266	6.15752e-11
1577.73	-36265.3	-14502.3	10.6968	-0.24	-0.0399003	-1.61431e-11
1577.74	-36265.1	-14502.4	10.6933	-0.24	-0.0433333	-9.20765e-22
1577.76	-36264.9	-14502.5	10.6867	-0.24	-0.0466667	0
1577.78	-36264.7	-14502.5	10.6833	-0.24	-0.05	0
1577.79	-36264.6	-14502.6	10.6798	-0.24	-0.0499758	7.01034e-14
1577.81	-36264.4	-14502.6	10.6765	-0.24	-0.0500065	-1.87414e-14
1577.83	-36264.2	-14502.7	10.673	-0.24	-0.0499983	4.86199e-15
1577.85	-36264.1	-14502.8	10.666	-0.24	-0.0500012	-2.41278e-15
1577.86	-36263.9	-14502.8	10.663	-0.24	-0.0499985	6.44749e-16
1577.88	-36263.7	-14502.9	10.6596	-0.24	-0.0500049	-1.66175e-16
1577.9	-36263.6	-14502.9	10.6562	-0.24	-0.0499719	6.18667e-17
1577.91	-36263.4	-14503	10.6523	-0.24	-0.0501064	-1.65244e-17
1577.93	-36263.2	-14503.1	10.6458	-0.24	-0.0495828	4.22818e-18
1577.95	-36263	-14503.1	10.6426	-0.24	-0.045793	-1.40323e-18
1577.96	-36262.9	-14503.2	10.6392	-0.24	-0.0425826	3.87881e-19
1577.98	-36262.7	-14503.3	10.636	-0.24	-0.0391681	-1.47614e-19
1578	-36262.5	-14503.3	10.6315	-0.24	-0.0356624	2.79025e-19
1578.02	-36262.4	-14503.4	10.6254	-0.24	-0.0323724	-9.50098e-19
1578.03	-36262.2	-14503.4	10.6224	-0.24	-0.0289606	3.46465e-18
1578.05	-36262	-14503.5	10.6187	-0.24	-0.0254767	-1.5583e-17
1578.07	-36261.9	-14503.5	10.6158	-0.24	-0.0221291	5.87343e-17
1578.08	-36261.7	-14503.6	10.6109	-0.24	-0.0189347	-2.14255e-16
1578.1	-36261.5	-14503.7	10.6049	-0.24	-0.0142472	9.31445e-16
1578.12	-36261.3	-14503.7	10.6021	-0.24	-0.00696456	-3.50633e-15
1578.13	-36261.2	-14503.8	10.5984	-0.24	-0.00164386	1.26726e-14
1578.15	-36261	-14503.8	10.5954	-0.24	0.00154635	-5.36763e-14
1578.17	-36260.8	-14503.9	10.5901	-0.24	0.00482553	2.01835e-13
1578.18	-36260.7	-14504	10.585	-0.24	0.00857348	-7.20953e-13
1578.2	-36260.5	-14504	10.5799	-0.24	0.0102827	2.99194e-12
1578.22	-36260.3	-14504.1	10.5746	-0.24	0.00992493	-1.12396e-11
1578.24	-36260.1	-14504.2	10.5715	-0.24	0.0100174	3.95433e-11
1578.25	-36260	-14504.2	10.568	-0.24	0.00999672	-1.61419e-10
1578.27	-36259.8	-14504.3	10.5647	-0.24	0.00999519	6.05881e-10
1578.29	-36259.6	-14504.3	10.5613	-0.24	0.0100208	-2.08918e-09
1578.3	-36259.5	-14504.4	10.5577	-0.24	0.00991515	8.41273e-09
1578.32	-36259.3	-14504.5	10.555	-0.24	0.0103185	-3.15535e-08
1578.34	-36259.1	-14504.5	10.5486	-0.24	0.00784848	1.05827e-07
1578.36	-36259	-14504.6	10.5444	-0.24	0.00432988	-4.21285e-07
1578.37	-36258.8	-14504.6	10.5386	-0.24	0.000716875	1.57907e-06
1578.39	-36258.6	-14504.7	10.534	-0.24	-0.000134167	-5.08621e-06
1578.41	-36258.5	-14504.7	10.5308	-0.24	3.76599e-05	2.00502e-05
1578.42	-36258.3	-14504.8	10.5274	-0.24	-1.5059e-05	-7.51079e-05
1578.44	-36258.1	-14504.9	10.5242	-0.24	1.84615e-05	0.000811174
1578.46	-36258	-14504.9	10.5177	-0.24	-6.53116e-05	0.00278101
1578.47	-36257.8	-14505	10.5138	-0.24	0.000242763	0.00598009
1578.49	-36257.6	-14505.1	10.5104	-0.24	-0.0028848	0.00850655
1578.51	-36257.5	-14505.1	10.507	-0.24	-0.00620472	0.00974465
1578.53	-36257.3	-14505.2	10.504	-0.24	-0.00994321	0.00981905
1578.54	-36257.1	-14505.2	10.497	-0.24	-0.00692319	0.00980199
1578.56	-36257	-14505.3	10.4935	-0.24	-0.00353582	0.00980444
1578.58	-36256.8	-14505.4	10.4902	-0.24	-0.000109992	0.00980379
1578.59	-36256.6	-14505.4	10.4867	-0.24	0	0.00980392
1578.61	-36256.5	-14505.5	10.4833	-0.24	1.66752e-15	0.00980392
1578.63	-36256.3	-14505.5	10.4767	-0.24	0	0.00980392
1578.64	-36256.1	-14505.6	10.4732	-0.24	4.74705e-07	0.00980392
1578.66	-36256	-14505.7	10.4698	-0.24	-1.26907e-07	0.00980392
1578.68	-36255.8	-14505.7	10.4665	-0.24	3.29229e-08	0.00980392
1578.7	-36255.6	-14505.8	10.4626	-0.24	-1.63381e-08	0.00980392
1578.71	-36255.5	-14505.8	10.4561	-0.24	4.36592e-09	0.00980392
1578.73	-36255.3	-14505.9	10.453	-0.24	-1.12525e-09	0.00980392
1578.75	-36255.1	-14506	10.4493	-0.24	4.1893e-10	0.00980392
1578.76	-36255	-14506	10.4462	-0.24	-1.11895e-10	0.00980392
1578.78	-36254.8	-14506.1	10.4422	-0.24	2.8633e-11	0.00980392
1578.8	-36254.6	-14506.1	10.4355	-0.24	-9.51167e-12	0.00980392
1578.81	-36254.5	-14506.2	10.4327	-0.24	2.66704e-12	0.00980393
1578.83	-36254.3	-14506.3	10.4293	-0.24	-5.49382e-13	0.00980391
1578.85	-36254.1	-14506.3	10.426	-0.24	1.81867e-13	0.00980397
1578.87	-36254	-14506.4	10.4219	-0.24	-4.85496e-14	0.00980374
1578.88	-36253.8	-14506.4	10.4155	-0.24	1.23158e-14	0.00980461
1578.9	-36253.6	-14506.5	10.4124	-0.24	-3.82355e-15	0.00980068
1578.92	-36253.5	-14506.6	10.409	-0.24	1.02004e-15	0.00981618
1578.93	-36253.3	-14506.6	10.4058	-0.24	-2.56002e-16	0.00975889
1578.95	-36253.1	-14506.7	10.401	-0.24	7.52868e-17	0.0100545
1578.97	-36253	-14506.7	10.3952	-0.24	-1.61597e-17	0.0114983
1578.98	-36252.8	-14506.8	10.3922	-0.24	-1.03023e-17	0.0142764
1579	-36252.6	-14506.8	10.3886	-0.24	6.53128e-17	0.017428
1579.02	-36252.5	-14506.9	10.3853	-0.24	-2.50995e-16	0.0190995
1579.04	-36252.3	-14507	10.3819	-0.24	9.08468e-16	0.019678
1579.05	-36252.1	-14507	10.3783	-0.24	-3.84829e-15	0.0195879
1579.07	-36252	-14507.1	10.3755	-0.24	1.44706e-14	0.0196132
1579.09	-36251.8	-14507.1	10.3699	-0.24	-5.16887e-14	0.0196066
1579.1	-36251.6	-14507.2	10.3649	-0.24	2.14507e-13	0.0196082
1579.12	-36251.5	-14507.3	10.3599	-0.24	-8.05823e-13	0.0196077
1579.14	-36251.3	-14507.3	10.3545	-0.24	2.83506e-12	0.0196079
1579.15	-36251.1	-14507.4	10.3515	-0.24	-1.15729e-11	0.0196078
1579.17	-36251	-14507.4	10.3479	-0.24	4.34386e-11	0.0196078
1579.19	-36250.8	-14507.5	10.3449	-0.24	-1.49784e-10	0.0196078
1579.21	-36250.6	-14507.6	10.3389	-0.24	6.03151e-10	0.0196078
1579.22	-36250.5	-14507.6	10.3343	-0.24	-2.26223e-09	0.0196078
1579.24	-36250.3	-14507.7	10.3311	-0.24	7.58728e-09	0.0196078
1579.26	-36250.1	-14507.7	10.3276	-0.24	-3.0204e-08	0.0196078
1579.27	-36250	-14507.8	10.3243	-0.24	1.13211e-07	0.0196078
1579.29	-36249.8	-14507.9	10.3208	-0.24	-3.64656e-07	0.0196078
1579.31	-36249.6	-14507.9	10.3173	-0.24	1.4375e-06	0.0196078
1579.32	-36249.5	-14508	10.3145	-0.24	-5.38486e-06	0.0196079
1579.34	-36249.3	-14508	10.3078	-0.24	1.62665e-05	0.0196078
1579.36	-36249.2	-14508.1	10.3038	-0.24	-6.35826e-05	0.0196082
1579.38	-36249	-14508.1	10.3007	-0.240001	0.000238053	0.0196066
1579.39	-36248.8	-14508.2	10.297	-0.239997	-0.00287249	0.0196112
1579.41	-36248.7	-14508.3	10.2939	-0.240012	-0.00625241	0.0195948
1579.43	-36248.5	-14508.3	10.2874	-0.239957	-0.00976476	0.0196566
1579.44	-36248.3	-14508.4	10.2835	-0.240087	-0.0100294	0.018612
1579.46	-36248.2	-14508.4	10.2802	-0.236884	-0.00999214	0.0165155
1579.48	-36248	-14508.5	10.2768	-0.233552	-0.0100021	0.0132256
1579.49	-36247.8	-14508.6	10.2733	-0.23	-0.01	0.0119826
1579.51	-36247.7	-14508.6	10.2667	-0.23	-0.01	0.0130719
1579.53	-36247.5	-14508.7	10.2633	-0.23	-0.01	0.0163399
1579.55	-36247.3	-14508.7	10.2598	-0.230002	-0.00999995	0.0186151
1579.56	-36247.2	-14508.8	10.2565	-0.229999	-0.0100002	0.0196305
1579.58	-36247	-14508.9	10.2531	-0.23	-0.00999943	0.019602
1579.6	-36246.8	-14508.9	10.2496	-0.23	-0.0100044	0.0196108
1579.61	-36246.7	-14509	10.2464	-0.23	-0.00998321	0.0196071
1579.63	-36246.5	-14509	10.2426	-0.23	-0.0100626	0.019608
1579.65	-36246.3	-14509.1	10.2358	-0.23	-0.00961973	0.0196078
1579.66	-36246.2	-14509.1	10.2328	-0.23	-0.00605403	0.0196079
1579.68	-36246	-14509.2	10.2293	-0.23	-0.00263419	0.0196078
1579.7	-36245.9	-14509.3	10.226	-0.23	0.000280147	0.0196078
1579.72	-36245.7	-14509.3	10.2219	-0.23	-7.47856e-05	0.0196078
1579.73	-36245.5	-14509.4	10.2155	-0.23	1.89712e-05	0.0196078
1579.75	-36245.4	-14509.4	10.2124	-0.23	-5.8898e-06	0.0196078
1579.77	-36245.2	-14509.5	10.209	-0.23	1.57136e-06	0.0196078
1579.78	-36245	-14509.6	10.2058	-0.23	-3.94727e-07	0.0196078
1579.8	-36244.9	-14509.6	10.201	-0.23	1.17692e-07	0.0196078
1579.82	-36244.7	-14509.7	10.1952	-0.23	-3.13789e-08	0.0196078
1579.83	-36244.5	-14509.7	10.1922	-0.23	7.79249e-09	0.0196079
1579.85	-36244.4	-14509.8	10.1886	-0.23	-2.25989e-09	0.0196078
1579.87	-36244.2	-14509.8	10.1853	-0.23	6.0208e-10	0.0196082
1579.88	-36244	-14509.9	10.1819	-0.230001	-1.47494e-10	0.0196067
1579.9	-36243.9	-14510	10.1784	-0.229995	4.19228e-11	0.0196128
1579.92	-36243.7	-14510	10.1751	-0.230018	-1.11597e-11	0.0195892
1579.94	-36243.6	-14510.1	10.1717	-0.229935	2.6891e-12	0.0196744
1579.95	-36243.4	-14510.1	10.1681	-0.23027	-7.52831e-13	0.01917
1579.97	-36243.2	-14510.2	10.1653	-0.228491	2.00209e-13	0.0175568
1579.99	-36243.1	-14510.3	10.1595	-0.224799	-4.7268e-14	0.014492
1580	-36242.9	-14510.3	10.1544	-0.22109	1.30783e-14	0.0116067
1580.02	-36242.8	-14510.4	10.1515	-0.219772	-3.47422e-15	0.0101335
1580.04	-36242.6	-14510.4	10.1478	-0.220052	7.99156e-16	0.00967906
1580.06	-36242.4	-14510.5	10.1449	-0.219986	-2.19074e-16	0.0104008
1580.07	-36242.3	-14510.5	10.139	-0.220004	5.81207e-17	0.0121149
1580.09	-36242.1	-14510.6	10.1342	-0.219999	-1.29136e-17	0.0153484
1580.11	-36242	-14510.7	10.131	-0.22	3.50683e-18	0.0180228
1580.12	-36241.8	-14510.7	10.1277	-0.22	-9.02208e-19	0.0194113
1580.14	-36241.6	-14510.8	10.1242	-0.22	1.0437e-19	0.0196436
1580.16	-36241.5	-14510.8	10.1208	-0.22	3.12262e-19	0.0195982
1580.17	-36241.3	-14510.9	10.1174	-0.22	-1.35538e-18	0.0196104
1580.19	-36241.1	-14511	10.1142	-0.22	4.13414e-18	0.0196073
1580.21	-36241	-14511	10.1077	-0.22	-1.61696e-17	0.019608
1580.23	-36240.8	-14511.1	10.1038	-0.22	6.05417e-17	0.0196078
1580.24	-36240.6	-14511.1	10.1004	-0.22	-1.62616e-16	0.0196078
1580.26	-36240.5	-14511.2	10.097	-0.22	6.30943e-16	0.0196078
1580.28	-36240.3	-14511.2	10.0937	-0.22	-2.36111e-15	0.0196078
1580.29	-36240.1	-14511.3	10.0902	-0.22	4.75787e-15	0.0196078
1580.31	-36240	-14511.3	10.0869	-0.22	-1.83401e-14	0.0196078
1580.33	-36239.8	-14511.4	10.0835	-0.22	6.86022e-14	0.0196078
1580.34	-36239.7	-14511.5	10.08	-0.22	0	0.0196078
1580.36	-36239.5	-14511.5	10.0767	-0.22	0	0.0196078
1580.38	-36239.3	-14511.6	10.0733	-0.22	9.01048e-22	0.0196078
1580.39	-36239.2	-14511.6	10.0698	-0.22	-1.57974e-11	0.0196079
1580.41	-36239	-14511.7	10.0665	-0.22	6.02566e-11	0.0196077
1580.43	-36238.8	-14511.8	10.063	-0.219999	-2.2506e-10	0.0196084
1580.45	-36238.7	-14511.8	10.056	-0.220004	1.76106e-09	0.0196036
1580.46	-36238.5	-14511.9	10.053	-0.219983	-6.67459e-09	0.0196241
1580.48	-36238.4	-14511.9	10.0494	-0.220097	3.86589e-08	0.0195076
1580.5	-36238.2	-14512	10.0461	-0.219614	-1.46539e-07	0.0182212
1580.51	-36238.1	-14512	10.0427	-0.216056	5.47498e-07	0.0157974
1580.53	-36237.9	-14512.1	10.0394	-0.212634	-2.03109e-06	0.0125651
1580.55	-36237.7	-14512.2	10.0359	-0.20972	1.03264e-05	0.0105243
1580.57	-36237.6	-14512.2	10.0326	-0.210075	-3.90529e-05	0.00974149
1580.58	-36237.4	-14512.3	10.0291	-0.209981	0.00014436	0.0098204
1580.6	-36237.3	-14512.3	10.0259	-0.210006	-0.00076666	0.00979577
1580.62	-36237.1	-14512.4	10.0215	-0.209998	-0.00414154	0.00981748
1580.63	-36236.9	-14512.4	10.0153	-0.21	-0.00864245	0.00975856
1580.65	-36236.8	-14512.5	10.0122	-0.21	-0.014876	0.0100546
1580.67	-36236.6	-14512.6	10.0088	-0.21	-0.0179234	0.0114982
1580.68	-36236.4	-14512.6	10.0054	-0.21	-0.0203402	0.0142764
1580.7	-36236.3	-14512.7	10.0019	-0.21	-0.0196889	0.017428
1580.72	-36236.1	-14512.7	9.99865	-0.21	-0.0211119	0.0190995
1580.74	-36236	-14512.8	9.99521	-0.21	-0.0247932	0.019678
1580.75	-36235.8	-14512.8	9.99174	-0.21	-0.0284921	0.0195879
1580.77	-36235.7	-14512.9	9.98846	-0.21	-0.0302697	0.0196132
1580.79	-36235.5	-14513	9.985	-0.21	-0.0299351	0.0196066
1580.8	-36235.3	-14513	9.98154	-0.21	-0.0300178	0.0196082
1580.82	-36235.2	-14513.1	9.97826	-0.21	-0.0299966	0.0196077
1580.84	-36235	-14513.1	9.97478	-0.21	-0.0299961	0.0196079
1580.85	-36234.9	-14513.2	9.97137	-0.21	-0.0300203	0.0196078
1580.87	-36234.7	-14513.2	9.96797	-0.21	-0.0299227	0.0196078
1580.89	-36234.5	-14513.3	9.96491	-0.21	-0.0302668	0.0196078
1580.9	-36234.4	-14513.4	9.95892	-0.21	-0.0280227	0.0196078
1580.92	-36234.2	-14513.4	9.95428	-0.21	-0.0245537	0.0196078
1580.94	-36234	-14513.5	9.95109	-0.21	-0.0207944	0.0196079
1580.96	-36233.9	-14513.5	9.94761	-0.21	-0.019813	0.0196077
1580.97	-36233.7	-14513.6	9.94434	-0.21	-0.0200441	0.0196082
1580.99	-36233.6	-14513.6	9.94083	-0.210001	-0.0200084	0.0196066
1581.01	-36233.4	-14513.7	9.93744	-0.209995	-0.0199281	0.0196127
1581.02	-36233.3	-14513.8	9.93414	-0.210018	-0.0202794	0.0195896
1581.04	-36233.1	-14513.8	9.93062	-0.209946	-0.017366	0.0196628
1581.06	-36233	-14513.9	9.92724	-0.21021	-0.0139459	0.0187845
1581.08	-36232.8	-14513.9	9.92394	-0.207352	-0.0103803	0.0168493
1581.09	-36232.6	-14514	9.92041	-0.203769	-0.00993749	0.013451
1581.11	-36232.5	-14514	9.91705	-0.200234	-0.0100166	0.0110824
1581.13	-36232.3	-14514.1	9.91374	-0.19994	-0.00999642	0.00986712
1581.14	-36232.1	-14514.1	9.91021	-0.200008	-0.00999888	0.00979607
1581.16	-36232	-14514.2	9.90686	-0.199998	-0.0100063	0.00980602
1581.18	-36231.8	-14514.3	9.90354	-0.200001	-0.00997581	0.00980337
1581.19	-36231.7	-14514.3	9.9	-0.2	-0.01	0.00980392
1581.21	-36231.5	-14514.4	9.89667	-0.2	-0.00666667	0.00980392
1581.23	-36231.3	-14514.4	9.89333	-0.2	-0.00333333	0.00980392
1581.25	-36231.2	-14514.5	9.8898	-0.2	9.96632e-05	0.00980337
1581.26	-36231	-14514.5	9.88647	-0.2	-2.66439e-05	0.00980602
1581.28	-36230.9	-14514.6	9.88313	-0.2	6.9121e-06	0.00979607
1581.3	-36230.7	-14514.7	9.87959	-0.2	-3.43015e-06	0.00986712
1581.31	-36230.6	-14514.7	9.87628	-0.2	9.16614e-07	0.0110824
1581.33	-36230.4	-14514.8	9.87292	-0.2	-2.36244e-07	0.013451
1581.35	-36230.2	-14514.8	9.86939	-0.2	8.79534e-08	0.0168493
1581.36	-36230.1	-14514.9	9.86609	-0.2	-2.34918e-08	0.0187845
1581.38	-36229.9	-14514.9	9.86271	-0.2	6.00998e-09	0.0196628
1581.4	-36229.8	-14515	9.85919	-0.2	-1.98954e-09	0.0195896
1581.41	-36229.6	-14515	9.8559	-0.2	5.31111e-10	0.0196127
1581.43	-36229.4	-14515.1	9.85251	-0.2	-1.34729e-10	0.0196066
1581.45	-36229.3	-14515.2	9.84899	-0.2	4.1828e-11	0.0196082
1581.47	-36229.1	-14515.2	9.84571	-0.2	-1.11595e-11	0.0196077
1581.48	-36229	-14515.3	9.8423	-0.2	2.80326e-12	0.0196079
1581.5	-36228.8	-14515.3	9.8388	-0.2	-8.35823e-13	0.0196078
1581.52	-36228.7	-14515.4	9.83551	-0.2	2.2284e-13	0.0196078
1581.53	-36228.5	-14515.5	9.83208	-0.2	-5.53196e-14	0.0196079
1581.55	-36228.4	-14515.5	9.82862	-0.2	1.59585e-14	0.0196078
1581.57	-36228.2	-14515.5	9.82522	-0.2	-3.90953e-15	0.0196082
1581.59	-36228	-14515.6	9.82174	-0.200001	1.11171e-15	0.0196065
1581.6	-36227.9	-14515.7	9.81843	-0.199995	-2.97741e-16	0.0196128
1581.62	-36227.7	-14515.7	9.81512	-0.200018	7.92576e-17	0.0195892
1581.64	-36227.5	-14515.8	9.81167	-0.199935	-1.90983e-17	0.0196744
1581.65	-36227.4	-14515.8	9.80821	-0.20027	5.3467e-18	0.0191699
1581.67	-36227.2	-14515.9	9.80493	-0.198491	-1.42191e-18	0.0175572
1581.69	-36227.1	-14516	9.80146	-0.194799	3.35703e-19	0.0144906
1581.7	-36227	-14516	9.79802	-0.19109	-9.2884e-20	0.0116122
1581.72	-36226.8	-14516.1	9.79473	-0.189772	2.46743e-20	0.0101128
1581.74	-36226.6	-14516.1	9.79125	-0.190052	-5.6757e-21	0.00975036
1581.76	-36226.5	-14516.2	9.78782	-0.189986	1.55589e-21	0.00981861
1581.77	-36226.3	-14516.2	9.78454	-0.190004	-4.12785e-22	0.00980003
1581.79	-36226.1	-14516.3	9.78104	-0.189999	9.17276e-23	0.00980479
1581.81	-36226	-14516.3	9.77763	-0.19	-2.49605e-23	0.00980369
1581.82	-36225.8	-14516.4	9.77434	-0.19	6.61208e-24	0.00980398
1581.84	-36225.7	-14516.4	9.77083	-0.19	-1.3999e-24	0.00980391
1581.86	-36225.5	-14516.5	9.76741	-0.19	3.78705e-25	0.0098039
1581.87	-36225.4	-14516.6	9.76422	-0.19	-1.00137e-25	0.00980401
1581.89	-36225.2	-14516.6	9.76036	-0.19	1.96945e-26	0.00980366
1581.91	-36225.1	-14516.7	9.7601	-0.19	-5.30339e-27	0.00980494
1581.92	-36224.9	-14516.7	9.75739	-0.19	1.39921e-27	0.00980011
1581.94	-36224.7	-14516.8	9.75372	-0.19	-2.4186e-28	0.00981415
1581.96	-36224.6	-14516.8	9.75039	-0.19	6.4905e-29	0.00976422
1581.98	-36224.4	-14516.9	9.74707	-0.19	-1.70766e-29	0.0107008
1581.99	-36224.3	-14516.9	9.74354	-0.19	2.18235e-30	0.0128972
1582.01	-36224.1	-14517	9.74019	-0.19	-5.84295e-31	0.016165
1582.03	-36224	-14517.1	9.73687	-0.19	1.53184e-31	0.0184208
1582.04	-36223.8	-14517.1	9.73333	-0.19	0	0.0196078
1582.06	-36223.7	-14517.2	9.73	-0.19	-2.33675e-42	0.0196078
1582.08	-36223.5	-14517.2	9.72667	-0.19	0	0.0196078
1582.1	-36223.3	-14517.3	9.72313	-0.19	-6.6522e-34	0.0196073
1582.11	-36223.2	-14517.3	9.71981	-0.19	1.7784e-34	0.019608
1582.13	-36223	-14517.4	9.71647	-0.19	-4.6136e-35	0.0196078
1582.15	-36222.9	-14517.4	9.71285	-0.19	2.28952e-35	0.0196079
1582.16	-36222.7	-14517.5	9.70991	-0.19	-6.11811e-36	0.0196078
1582.18	-36222.6	-14517.6	9.70978	-0.19	1.57685e-36	0.0196079
1582.2	-36222.4	-14517.6	9.70599	-0.19	-5.87061e-37	0.0196078
1582.21	-36222.3	-14517.7	9.70278	-0.19	1.568e-37	0.019608
1582.23	-36222.1	-14517.7	9.69938	-0.19	-4.01147e-38	0.0196073
1582.25	-36221.9	-14517.8	9.69586	-0.189997	1.32795e-38	0.0196104
1582.27	-36221.8	-14517.8	9.69256	-0.190009	-3.545e-39	0.0195982
1582.28	-36221.6	-14517.9	9.68917	-0.189965	8.99274e-40	0.0196436
1582.3	-36221.5	-14517.9	9.68566	-0.190165	-2.79189e-40	0.0194112
1582.32	-36221.3	-14518	9.68238	-0.189292	7.44862e-41	0.0180231
1582.33	-36221.2	-14518.1	9.67895	-0.185607	-1.87123e-41	0.0153475
1582.35	-36221	-14518.1	9.67554	-0.181956	5.58497e-42	0.0121188
1582.37	-36220.9	-14518.2	9.6719	-0.179719	-1.51046e-42	0.0103861
1582.38	-36220.7	-14518.2	9.66993	-0.18007	4.53425e-43	0.00973262
1582.4	-36220.6	-14518.3	9.66899	-0.17998	-4.72495e-43	0.0098246
1582.42	-36220.4	-14518.3	9.66521	-0.180005	1.40394e-42	0.00979841
1582.43	-36220.2	-14518.4	9.6619	-0.179999	-4.97799e-42	0.00980527
1582.45	-36220.1	-14518.4	9.6584	-0.18	2.10572e-41	0.00980354
1582.47	-36219.9	-14518.5	9.65513	-0.18	-7.9173e-41	0.00980402
1582.49	-36219.8	-14518.6	9.65167	-0.18	2.82803e-40	0.0098039
1582.5	-36219.6	-14518.6	9.64821	-0.18	-1.17363e-39	0.00980393
1582.52	-36219.5	-14518.7	9.64493	-0.18	4.40888e-39	0.00980392
1582.54	-36219.3	-14518.7	9.64146	-0.18	-1.55114e-38	0.00980392
1582.55	-36219.2	-14518.8	9.63799	-0.18	6.33186e-38	0.00980393
1582.57	-36219	-14518.8	9.63483	-0.18	-2.37665e-37	0.00980389
1582.59	-36218.8	-14518.9	9.63092	-0.18	8.19508e-37	0.00980403
1582.61	-36218.7	-14518.9	9.63005	-0.18	-3.3e-36	0.00980348
1582.62	-36218.5	-14519	9.62812	-0.18	1.23773e-35	0.00980556
1582.64	-36218.4	-14519	9.62431	-0.18	-4.1512e-35	0.00979842
1582.66	-36218.2	-14519.1	9.62098	-0.18	1.65255e-34	0.00982584
1582.67	-36218.1	-14519.2	9.61767	-0.18	-6.19409e-34	0.00972177
1582.69	-36217.9	-14519.2	9.61416	-0.18	1.99513e-33	0.0105281
1582.71	-36217.8	-14519.3	9.61077	-0.18	-7.86493e-33	0.0124345
1582.72	-36217.6	-14519.3	9.60745	-0.18	2.9462e-32	0.0155904
1582.74	-36217.5	-14519.4	9.60402	-0.18	-8.89986e-32	0.0182004
1582.76	-36217.3	-14519.4	9.60031	-0.18	3.47877e-31	0.0195116
1582.78	-36217.1	-14519.5	9.60014	-0.18	-1.30245e-30	0.0196317
1582.79	-36217	-14519.5	9.59716	-0.18	3.49841e-30	0.0196037
1582.81	-36216.9	-14519.6	9.5937	-0.18	-1.35736e-29	0.0196089
1582.83	-36216.8	-14519.6	9.59042	-0.18	5.07953e-29	0.0196076
1582.84	-36216.8	-14519.6	9.58686	-0.18	-1.02358e-28	0.0196079
1582.86	-36216.4	-14519.7	9.58356	-0.18	3.94555e-28	0.0196078
1582.88	-36216.2	-14519.8	9.58008	-0.18	-1.47586e-27	0.0196078
1582.89	-36216.1	-14519.9	9.58	-0.18	0	0.0196078
1582.91	-36215.9	-14519.9	9.57667	-0.18	0	0.0196078
1582.93	-36215.8	-14520	9.57333	-0.18	0	0.0196078
1582.95	-36215.6	-14520	9.56979	-0.179992	3.39855e-25	0.0196149
1582.96	-36215.5	-14520.1	9.56648	-0.180032	-1.29632e-24	0.0195807
1582.98	-36215.3	-14520.1	9.56313	-0.179878	4.84178e-24	0.0184165
1583	-36215.2	-14520.2	9.55959	-0.176236	-3.78863e-23	0.0159739
1583.01	-36215	-14520.2	9.5563	-0.172893	1.43998e-22	0.0127411
1583.03	-36214.8	-14520.3	9.55284	-0.169845	-5.36592e-22	0.0107051
1583.05	-36214.7	-14520.3	9.54986	-0.170058	3.10428e-21	0.0097401
1583.06	-36214.6	-14520.4	9.54969	-0.169985	-1.17661e-20	0.00982097
1583.08	-36214.4	-14520.5	9.54598	-0.170004	4.36942e-20	0.00979954
1583.1	-36214.2	-14520.5	9.54255	-0.169999	-2.22164e-19	0.00980545
1583.12	-36214.1	-14520.6	9.53921	-0.17	8.40197e-19	0.00980321
1583.13	-36213.9	-14520.6	9.53589	-0.17	-3.10582e-18	0.00980521
1583.15	-36213.8	-14520.7	9.53212	-0.17	1.46696e-17	0.00979825
1583.17	-36213.6	-14520.7	9.52992	-0.17	-5.53775e-17	0.00982523
1583.18	-36213.5	-14520.8	9.52929	-0.17	2.03507e-16	0.00969239
1583.2	-36213.3	-14520.8	9.52537	-0.17	-9.15806e-16	0.00745722
1583.22	-36213.2	-14520.9	9.52221	-0.17	3.4519e-15	-0.000280346
1583.23	-36213	-14521	9.51873	-0.17	-1.25921e-14	-0.0169304
1583.25	-36212.9	-14521	9.51535	-0.17	5.47425e-14	-0.043611
1583.27	-36212.7	-14521.1	9.51167	-0.17	-2.06073e-13	-0.0788333
1583.29	-36212.5	-14521.1	9.50997	-0.17	7.44791e-13	-0.131823
1583.3	-36212.4	-14521.2	9.50878	-0.17	-3.15464e-12	-0.20387
1583.32	-36212.3	-14521.2	9.50502	-0.17	1.18622e-11	-0.283267
1583.34	-36212.1	-14521.3	9.5017	-0.17	-4.23716e-11	-0.364796
1583.35	-36212	-14521.3	9.49818	-0.17	1.75841e-10	-0.438204
1583.37	-36211.8	-14521.4	9.49502	-0.17	-6.6057e-10	-0.504539
1583.39	-36211.6	-14521.4	9.49113	-0.17	2.32403e-09	-0.580463
1583.4	-36211.5	-14521.5	9.49002	-0.17	-9.48685e-09	-0.660582
1583.42	-36211.3	-14521.5	9.48836	-0.17	3.56086e-08	-0.735338
1583.44	-36211.2	-14521.6	9.48451	-0.17	-1.22785e-07	-0.803953
1583.46	-36211.1	-14521.7	9.48118	-0.17	4.9443e-07	-0.862277
1583.47	-36210.9	-14521.7	9.47784	-0.17	-1.85445e-06	-0.916453
1583.49	-36210.7	-14521.8	9.47446	-0.17	6.21963e-06	-0.977061
1583.51	-36210.6	-14521.8	9.47061	-0.17	-2.47596e-05	-1.03847
1583.52	-36210.4	-14521.9	9.47015	-0.17	9.28043e-05	-1.09621
1583.54	-36210.3	-14521.9	9.46763	-0.17	-0.000298925	-1.16245
1583.56	-36210.1	-14522	9.46417	-0.17	0.00266898	-1.22968
1583.57	-36210	-14522	9.46037	-0.17	0.00345669	-1.30335
1583.59	-36209.8	-14522.1	9.4601	-0.17	0.00329531	-1.36619
1583.61	-36209.7	-14522.1	9.45738	-0.17	0.00336133	-1.4178
1583.62	-36209.5	-14522.2	9.4539	-0.170001	0.00325937	-1.46078
1583.64	-36209.4	-14522.2	9.45042	-0.169997	0.00352611	-1.50805
1583.66	-36209.2	-14522.3	9.44703	-0.170012	0.000296975	-1.56281
1583.68	-36209.1	-14522.4	9.44379	-0.169957	-7.67068e-05	-1.62503
1583.69	-36208.9	-14522.4	9.4401	-0.170087	9.80294e-06	-1.69237
1583.71	-36208.8	-14522.5	9.44005	-0.166884	-2.62458e-06	-1.7477
1583.73	-36208.6	-14522.5	9.43691	-0.163553	6.88013e-07	-1.79179
1583.74	-36208.5	-14522.6	9.43333	-0.16	3.91755e-17	-1.8268
1583.76	-36208.3	-14522.6	9.43	-0.16	0	-1.85076
1583.78	-36208.1	-14522.7	9.42647	-0.159993	1.11541e-08	-1.86911
1583.8	-36208	-14522.7	9.4231	-0.160002	-2.98826e-09	-1.88192
1583.81	-36207.9	-14522.8	9.41994	-0.159999	7.98879e-10	-1.89155
1583.83	-36207.7	-14522.8	9.4199	-0.16	-2.07248e-10	-1.89789
1583.85	-36207.6	-14522.9	9.41623	-0.16	1.02836e-10	-1.90109
1583.86	-36207.4	-14522.9	9.41288	-0.16	-2.74382e-11	-1.90205
1583.88	-36207.2	-14523	9.40991	-0.16	6.91536e-12	-1.90325
1583.9	-36207.1	-14523	9.40968	-0.16	-1.6648e-12	-1.90579
1583.91	-36207	-14523.1	9.40601	-0.16	-2.98112e-12	-1.90898
1583.93	-36206.8	-14523.2	9.40274	-0.16	1.35061e-11	-1.91095
1583.95	-36206.7	-14523.2	9.39917	-0.16	-6.95285e-11	-1.91186
1583.97	-36206.5	-14523.3	9.39595	-0.16	2.63158e-10	-1.91168
1583.98	-36206.3	-14523.3	9.39233	-0.16	-9.72827e-10	-1.91205
1584	-36206.2	-14523.4	9.38989	-0.16	4.59493e-09	-1.91528
1584.02	-36206.1	-14523.4	9.38928	-0.16	-1.70661e-08	-1.92369
1584.03	-36205.9	-14523.5	9.38544	-0.16	7.6855e-08	-1.9378
1584.05	-36205.8	-14523.5	9.38193	-0.16	-2.89699e-07	-1.95284
1584.07	-36205.6	-14523.6	9.37993	-0.16	1.05679e-06	-1.96673
1584.08	-36205.4	-14523.6	9.37897	-0.16	-4.59426e-06	-1.97751
1584.1	-36205.3	-14523.7	9.37528	-0.16	1.72946e-05	-1.98401
1584.12	-36205.2	-14523.7	9.37169	-0.159999	-6.45842e-05	-1.98813
1584.13	-36205	-14523.8	9.36996	-0.160002	0.000233288	-1.98967
1584.15	-36204.9	-14523.9	9.36878	-0.159992	-0.00133546	-1.99031
1584.17	-36204.7	-14523.9	9.36502	-0.160029	-0.00480146	-1.99009
1584.19	-36204.5	-14524	9.36169	-0.159895	-0.00886679	-1.99065
1584.2	-36204.4	-14524	9.3582	-0.160931	-0.0085128	-1.99198
1584.22	-36204.2	-14524.1	9.35492	-0.168801	-0.00626777	-1.99229
1584.24	-36204.1	-14524.1	9.35148	-0.188983	-0.00676196	-1.98852
1584.25	-36204	-14524.2	9.34793	-0.216656	-0.00663574	-1.9764
1584.27	-36203.8	-14524.2	9.34505	-0.253376	-0.00669195	-1.95317
1584.29	-36203.6	-14524.3	9.33935	-0.308042	-0.00660173	-1.90751
1584.31	-36203.5	-14524.3	9.33227	-0.388279	-0.00692216	-1.84117
1584.32	-36203.3	-14524.4	9.32571	-0.476352	-0.00480685	-1.763
1584.34	-36203.2	-14524.4	9.3189	-0.561183	-0.0007381	-1.67708
1584.36	-36203.1	-14524.5	9.31012	-0.627962	0.00017134	-1.59775
1584.37	-36202.9	-14524.6	9.29673	-0.698641	-3.62758e-05	-1.51875
1584.39	-36202.7	-14524.6	9.28309	-0.774368	9.81349e-06	-1.44141
1584.41	-36202.6	-14524.6	9.26972	-0.860159	-2.59502e-06	-1.36675
1584.42	-36202.5	-14524.7	9.25684	-0.93681	5.66585e-07	-1.29668
1584.44	-36202.3	-14524.8	9.23981	-1.00593	2.51947e-07	-1.23265
1584.46	-36202.2	-14524.8	9.22306	-1.05814	-1.48247e-06	-1.17711
1584.48	-36202	-14524.9	9.20374	-1.1122	5.67853e-06	-1.12257
1584.49	-36201.9	-14524.9	9.18245	-1.17894	-1.5277e-05	-1.06077
1584.51	-36201.7	-14525	9.16232	-1.23978	5.92801e-05	-1.00024
1584.53	-36201.6	-14525	9.1424	-1.29957	-0.00022184	-0.942091
1584.54	-36201.4	-14525.1	9.12129	-1.3625	0.00319361	-0.873434
1584.56	-36201.3	-14525.1	9.09813	-1.43894	0.00334028	-0.803758
1584.58	-36201.1	-14525.2	9.07165	-1.50912	0.00344455	-0.730802
1584.59	-36201	-14525.2	9.04333	-1.58	0	-0.664488
1584.61	-36200.9	-14525.3	9.01667	-1.62667	0	-0.61329
1584.63	-36200.7	-14525.3	8.99	-1.66667	-2.18283e-15	-0.569717
1584.64	-36200.6	-14525.4	8.96159	-1.71298	2.38143e-06	-0.518526
1584.66	-36200.4	-14525.4	8.93161	-1.77046	-6.36651e-07	-0.459291
1584.68	-36200.3	-14525.5	8.90137	-1.84101	1.65163e-07	-0.39357
1584.7	-36200.1	-14525.5	8.86589	-1.91064	-8.19628e-08	-0.327291
1584.71	-36200	-14525.6	8.83284	-1.9619	2.19023e-08	-0.275634
1584.73	-36199.8	-14525.6	8.79921	-2.00081	-5.645e-09	-0.233953
1584.75	-36199.7	-14525.7	8.76393	-2.03142	2.10163e-09	-0.199604
1584.76	-36199.6	-14525.7	8.7309	-2.05329	-5.61327e-10	-0.176061
1584.78	-36199.4	-14525.8	8.69715	-2.06934	1.43588e-10	-0.158665
1584.8	-36199.3	-14525.8	8.66189	-2.08275	-4.74425e-11	-0.148617
1584.82	-36199.2	-14525.9	8.62913	-2.09183	1.23233e-11	-0.146102
1584.83	-36199	-14525.9	8.59446	-2.0978	-1.86099e-12	-0.150877
1584.85	-36198.9	-14526	8.55558	-2.10029	-5.41627e-12	-0.159528
1584.87	-36198.7	-14526	8.51927	-2.09975	2.39527e-11	-0.167764
1584.88	-36198.6	-14526.1	8.48266	-2.10081	-8.89368e-11	-0.1736
1584.9	-36198.5	-14526.1	8.44824	-2.10455	4.00508e-10	-0.177957
1584.92	-36198.3	-14526.2	8.41421	-2.10802	-1.50968e-09	-0.182583
1584.93	-36198.2	-14526.2	8.37628	-2.11027	5.50717e-09	-0.188574
1584.95	-36198.1	-14526.3	8.33773	-2.1099	-2.39417e-08	-0.196068
1584.97	-36197.9	-14526.3	8.30292	-2.11012	9.01258e-08	-0.206219
1584.99	-36197.8	-14526.4	8.26878	-2.10965	-3.25735e-07	-0.221684
1585	-36197.7	-14526.4	8.23427	-2.11216	1.37968e-06	-0.237941
1585.02	-36197.5	-14526.5	8.19997	-2.12222	-5.18793e-06	-0.247665
1585.04	-36197.4	-14526.5	8.1616	-2.13804	1.85312e-05	-0.248883
1585.05	-36197.3	-14526.5	8.12366	-2.15623	-7.69041e-05	-0.245484
1585.07	-36197.1	-14526.6	8.08752	-2.16888	0.0002889	-0.2425
1585.09	-36197	-14526.6	8.04944	-2.17939	-0.00160967	-0.242256
1585.1	-36196.9	-14526.7	8.01114	-2.18578	-0.00555856	-0.243563
1585.12	-36196.8	-14526.7	7.97742	-2.18877	-0.00723583	-0.245075
1585.14	-36196.6	-14526.8	7.94062	-2.19024	-0.00455616	-0.24848
1585.15	-36196.5	-14526.8	7.90263	-2.18991	-0.00271158	-0.256215
1585.17	-36196.4	-14526.9	7.86659	-2.19013	-0.00565322	-0.269697
1585.19	-36196.2	-14526.9	7.82807	-2.1896	-0.00685351	-0.287077
1585.21	-36196.1	-14527	7.79057	-2.19392	-0.00663886	-0.301148
1585.22	-36196	-14527	7.75442	-2.20547	-0.00658792	-0.307895
1585.24	-36195.9	-14527.1	7.71568	-2.2224	-0.0069622	-0.306262
1585.26	-36195.8	-14527.1	7.67879	-2.23969	-0.00400022	-0.300165
1585.27	-36195.6	-14527.1	7.63945	-2.2538	-0.00318961	-0.292624
1585.29	-36195.5	-14527.2	7.60028	-2.265	-0.00329737	-0.285499
1585.31	-36195.4	-14527.2	7.56018	-2.27259	-0.00359305	-0.278888
1585.33	-36195.3	-14527.3	7.52321	-2.27383	-0.000468548	-0.273146
1585.34	-36195.1	-14527.3	7.48457	-2.26795	7.78245e-05	-0.269409
1585.36	-36195	-14527.3	7.44749	-2.25474	-2.08848e-05	-0.266271
1585.38	-36194.9	-14527.4	7.41137	-2.24708	5.49483e-06	-0.260342
1585.39	-36194.8	-14527.4	7.36904	-2.24643	-7.02226e-07	-0.249062
1585.41	-36194.7	-14527.5	7.33218	-2.25299	1.88011e-07	-0.239021
1585.43	-36194.5	-14527.5	7.29238	-2.25648	-4.92908e-08	-0.234229
1585.44	-36194.4	-14527.6	7.25333	-2.26	0	-0.237473
1585.46	-36194.3	-14527.6	7.21667	-2.26	0	-0.244009
1585.48	-36194.2	-14527.6	7.18	-2.26	0	-0.250545
1585.5	-36194.1	-14527.7	7.14095	-2.26	2.14051e-10	-0.255164
1585.51	-36194	-14527.7	7.10115	-2.25999	-5.72242e-11	-0.260767
1585.53	-36193.9	-14527.8	7.06429	-2.26003	1.48454e-11	-0.270952
1585.55	-36193.8	-14527.8	7.02197	-2.25977	-7.36708e-12	-0.287515
1585.56	-36193.6	-14527.8	6.98584	-2.25625	1.96865e-12	-0.306196
1585.58	-36193.5	-14527.9	6.94877	-2.25288	-5.07391e-13	-0.327341
1585.6	-36193.4	-14527.9	6.91013	-2.24973	1.88901e-13	-0.351813
1585.61	-36193.3	-14528	6.87315	-2.25017	-5.04543e-14	-0.375605
1585.63	-36193.2	-14528	6.83306	-2.24956	1.29079e-14	-0.398118
1585.65	-36193.1	-14528	6.79388	-2.24583	-4.27302e-15	-0.416691
1585.66	-36193	-14528.1	6.75454	-2.24244	1.14069e-15	-0.429656
1585.68	-36192.9	-14528.1	6.71765	-2.23973	-2.89363e-16	-0.438631
1585.7	-36192.8	-14528.2	6.67891	-2.24024	8.98358e-17	-0.445149
1585.72	-36192.7	-14528.2	6.64276	-2.23927	-2.39676e-17	-0.449906
1585.73	-36192.5	-14528.2	6.60528	-2.23562	6.02069e-18	-0.453008
1585.75	-36192.5	-14528.3	6.56669	-2.23193	-1.79513e-18	-0.453849
1585.77	-36192.3	-14528.3	6.53091	-2.22982	4.78615e-19	-0.451195
1585.78	-36192.2	-14528.3	6.49178	-2.22971	-1.18857e-19	-0.446359
1585.8	-36192.1	-14528.4	6.45087	-2.23201	3.44696e-20	-0.43745
1585.82	-36192	-14528.4	6.41529	-2.24031	-9.1834e-21	-0.425994
1585.84	-36191.9	-14528.5	6.37721	-2.25242	2.24969e-21	-0.410877
1585.85	-36191.8	-14528.5	6.33947	-2.26541	-6.3944e-22	-0.396687
1585.87	-36191.7	-14528.5	6.30138	-2.27323	1.70217e-22	-0.384175
1585.89	-36191.6	-14528.6	6.26169	-2.28004	-4.10163e-23	-0.372975
1585.9	-36191.5	-14528.6	6.22184	-2.28659	1.14828e-23	-0.363025
1585.92	-36191.4	-14528.6	6.18427	-2.29524	-3.05374e-24	-0.357548
1585.94	-36191.3	-14528.7	6.1441	-2.30414	7.20968e-25	-0.358093
1585.95	-36191.2	-14528.7	6.10487	-2.31015	-1.99481e-25	-0.362293
1585.97	-36191.1	-14528.7	6.06672	-2.32013	5.29915e-26	-0.36402
1585.99	-36191	-14528.8	6.02704	-2.33851	-1.21893e-26	-0.359189
1586.01	-36190.9	-14528.8	5.98748	-2.36226	3.34148e-27	-0.349463
1586.02	-36190.8	-14528.8	5.94769	-2.38131	-8.86512e-28	-0.336857
1586.04	-36190.7	-14528.9	5.90579	-2.39618	1.96997e-28	-0.318053
1586.06	-36190.7	-14528.9	5.86487	-2.4073	-5.36061e-29	-0.296095
1586.07	-36190.6	-14528.9	5.82539	-2.41688	1.42003e-29	-0.274931
1586.09	-36190.5	-14529	5.78328	-2.42771	-3.00647e-30	-0.255888
1586.11	-36190.4	-14529	5.74249	-2.43549	8.13321e-31	-0.237601
1586.12	-36190.3	-14529	5.70327	-2.43939	-2.15058e-31	-0.217084
1586.14	-36190.2	-14529.1	5.6582	-2.44238	4.22965e-32	-0.189507
1586.16	-36190.1	-14529.1	5.61392	-2.45104	-1.13898e-32	-0.15825
1586.17	-36190	-14529.1	5.57388	-2.46661	3.00499e-33	-0.124134
1586.19	-36189.9	-14529.2	5.53158	-2.48746	-5.19428e-34	-0.0861505
1586.21	-36189.8	-14529.2	5.49142	-2.50784	1.39392e-34	-0.0498734
1586.23	-36189.7	-14529.2	5.44868	-2.52478	-3.66744e-35	-0.0134958
1586.24	-36189.7	-14529.3	5.40265	-2.53938	4.6869e-36	0.0319357
1586.26	-36189.6	-14529.3	5.3592	-2.54632	-1.25485e-36	0.0848332
1586.28	-36189.5	-14529.3	5.31585	-2.553	3.28984e-37	0.14748
1586.29	-36189.4	-14529.4	5.27333	-2.55667	0	0.214597
1586.31	-36189.3	-14529.4	5.23	-2.55667	-5.01849e-48	0.27451
1586.33	-36189.2	-14529.4	5.19	-2.55	0	0.330065
1586.35	-36189.2	-14529.4	5.14412	-2.53927	-1.42865e-39	0.387815
1586.36	-36189.1	-14529.5	5.10429	-2.52589	3.81935e-40	0.439714
1586.38	-36189	-14529.5	5.06064	-2.51247	-9.90834e-41	0.492701
1586.4	-36188.9	-14529.5	5.01468	-2.49875	4.91705e-41	0.566463
1586.41	-36188.8	-14529.6	4.9719	-2.493	-1.31395e-41	0.664565
1586.43	-36188.7	-14529.6	4.93175	-2.49383	3.38651e-42	0.794708
1586.45	-36188.7	-14529.6	4.88946	-2.50175	-1.26079e-42	0.944391
1586.46	-36188.6	-14529.6	4.84939	-2.51149	3.3675e-43	1.08341
1586.48	-36188.5	-14529.7	4.80523	-2.51746	-8.61518e-44	1.22272
1586.5	-36188.4	-14529.7	4.75953	-2.52058	2.85196e-44	1.38716
1586.52	-36188.4	-14529.7	4.71667	-2.52488	-7.61336e-45	1.56636
1586.53	-36188.3	-14529.7	4.67256	-2.53711	1.93131e-45	1.76876
1586.55	-36188.2	-14529.8	4.62699	-2.55516	-5.99596e-46	1.96503
1586.57	-36188.1	-14529.8	4.58393	-2.57136	1.59969e-46	2.12997
1586.58	-36188.1	-14529.8	4.54082	-2.58895	-4.01842e-47	2.28482
1586.6	-36188	-14529.8	4.49801	-2.61251	1.19814e-47	2.4343
1586.62	-36187.9	-14529.9	4.45516	-2.63886	-3.19444e-48	2.55692
1586.63	-36187.8	-14529.9	4.40931	-2.66032	7.93294e-49	2.65687
1586.65	-36187.8	-14529.9	4.36142	-2.67494	-2.30062e-49	2.72999
1586.67	-36187.7	-14530	4.31918	-2.68277	6.12933e-50	2.77836
1586.68	-36187.6	-14530	4.2746	-2.68981	-1.50152e-50	2.81418
1586.7	-36187.6	-14530	4.22795	-2.69508	4.26785e-51	2.83951
1586.72	-36187.5	-14530	4.18172	-2.69871	-1.13609e-51	2.8545
1586.74	-36187.4	-14530.1	4.1331	-2.69875	2.73757e-52	2.86292
1586.75	-36187.4	-14530.1	4.08645	-2.6951	-7.664e-53	2.86493
1586.77	-36187.3	-14530.1	4.04408	-2.68975	2.03817e-53	2.86239
1586.79	-36187.2	-14530.1	3.99918	-2.68482	-4.81199e-54	2.85753
1586.8	-36187.2	-14530.1	3.95245	-2.67943	1.33141e-54	2.8525
1586.82	-36187.1	-14530.2	3.90627	-2.67441	-3.53684e-55	2.84769
1586.84	-36187.1	-14530.2	3.8572	-2.67135	8.1356e-56	2.84196
1586.86	-36187	-14530.2	3.81145	-2.66768	-2.23023e-56	2.83572
1586.87	-36186.9	-14530.2	3.76904	-2.665	5.91689e-57	2.82897
1586.89	-36186.9	-14530.2	3.72346	-2.6584	-1.31483e-57	2.82356
1586.91	-36186.8	-14530.3	3.67919	-2.65623	3.57786e-58	2.82105
1586.92	-36186.7	-14530.3	3.63633	-2.65803	-9.47781e-59	2.82465
1586.94	-36186.7	-14530.3	3.591	-2.66967	2.00663e-59	2.83308
1586.96	-36186.6	-14530.3	3.54422	-2.68359	-5.42839e-60	2.84401
1586.97	-36186.6	-14530.4	3.49799	-2.69713	1.43537e-60	2.85299
1586.99	-36186.5	-14530.4	3.44847	-2.70792	-2.82302e-61	2.86316
1587.01	-36186.5	-14530.4	3.40406	-2.72138	7.60193e-62	2.87142
1587.03	-36186.4	-14530.4	3.3612	-2.72688	-2.00563e-62	2.87594
1587.04	-36186.4	-14530.4	3.3155	-2.72148	3.46685e-63	2.87044
1587.06	-36186.3	-14530.4	3.26877	-2.70516	-9.30353e-64	2.85971
1587.08	-36186.3	-14530.5	3.22238	-2.6942	2.44778e-64	2.84872
1587.09	-36186.2	-14530.5	3.17279	-2.68709	-3.1282e-65	2.83836
1587.11	-36186.2	-14530.5	3.12913	-2.67751	8.37533e-66	2.82453
1587.13	-36186.1	-14530.5	3.08599	-2.65806	-2.19576e-66	2.80424
1587.14	-36186.1	-14530.5	3.04	-2.63333	0	2.77887
1587.16	-36186	-14530.5	2.99667	-2.61	0	2.75599
1587.18	-36186	-14530.6	2.95333	-2.59	0	2.73638
1587.2	-36185.9	-14530.6	2.90735	-2.57236	9.53532e-69	2.71788
1587.21	-36185.9	-14530.6	2.86418	-2.55561	-2.54917e-69	2.69931
1587.23	-36185.8	-14530.6	2.82064	-2.53536	6.61318e-70	2.67577
1587.25	-36185.8	-14530.6	2.77498	-2.50519	-3.28182e-70	2.63769
1587.26	-36185.7	-14530.7	2.73535	-2.45344	8.76975e-71	2.58953
1587.28	-36185.7	-14530.7	2.69539	-2.39182	-2.26027e-71	2.52961
1587.3	-36185.7	-14530.7	2.65625	-2.32237	8.41498e-72	2.46608
1587.31	-36185.6	-14530.7	2.6167	-2.26645	-2.24759e-72	2.40568
1587.33	-36185.6	-14530.7	2.57996	-2.20102	5.75008e-73	2.34329
1587.35	-36185.5	-14530.7	2.54096	-2.1304	-1.9035e-73	2.27367
1587.37	-36185.5	-14530.7	2.50545	-2.06512	5.08143e-74	2.208
1587.38	-36185.4	-14530.8	2.47166	-2.00104	-1.28903e-74	2.13612
1587.4	-36185.4	-14530.8	2.43727	-1.91869	4.00192e-75	2.04594
1587.42	-36185.4	-14530.8	2.40819	-1.80375	-1.06769e-75	1.93715
1587.43	-36185.3	-14530.8	2.37697	-1.6611	2.68204e-76	1.80367
1587.45	-36185.3	-14530.8	2.34769	-1.51038	-7.99679e-77	1.66118
1587.47	-36185.3	-14530.8	2.32519	-1.38114	2.13209e-77	1.532
1587.48	-36185.2	-14530.8	2.30224	-1.25007	-5.29473e-78	1.39375
1587.5	-36185.2	-14530.8	2.28159	-1.09041	1.53552e-78	1.22993
1587.52	-36185.1	-14530.9	2.26249	-0.897112	-4.09093e-79	1.05045
1587.54	-36185.1	-14530.9	2.24838	-0.692719	1.00217e-79	0.855283
1587.55	-36185.1	-14530.9	2.23963	-0.509992	-2.84851e-80	0.678643
1587.57	-36185	-14530.9	2.23524	-0.373406	7.58264e-81	0.533591
1587.59	-36185	-14530.9	2.2301	-0.23203	-1.82715e-81	0.397787
1587.6	-36185	-14530.9	2.22432	-0.102498	5.11523e-82	0.275511
1587.62	-36184.9	-14530.9	2.22291	-0.0048914	-1.36035e-82	0.179687
1587.64	-36184.9	-14531	2.22493	0.0715862	3.2117e-83	0.103692
1587.65	-36184.9	-14531	2.22906	0.124298	-8.88628e-84	0.04932
1587.67	-36184.8	-14531	2.2299	0.160412	2.36061e-84	0.0123342
1587.69	-36184.8	-14531	2.23184	0.189185	-5.42999e-85	-0.0152444
1587.71	-36184.8	-14531	2.23559	0.206114	1.48853e-85	-0.0336929
1587.72	-36184.7	-14531	2.23875	0.216702	-3.94914e-86	-0.044267
1587.74	-36184.7	-14531	2.24239	0.224934	8.77564e-87	-0.0503849
1587.76	-36184.7	-14531	2.24536	0.229449	-2.38799e-87	-0.0507988
1587.77	-36184.6	-14531.1	2.25146	0.230118	6.32583e-88	-0.0480809
1587.79	-36184.6	-14531.1	2.256	0.229993	-1.3393e-88	-0.0427575
1587.81	-36184.5	-14531.1	2.25919	0.229932	3.62324e-89	-0.0374461
1587.82	-36184.5	-14531.1	2.26254	0.230278	-9.58547e-90	-0.0288889
1587.84	-36184.5	-14531.1	2.26605	0.227366	1.90017e-90	-0.0157705
1587.86	-36184.4	-14531.1	2.26941	0.223946	-5.69849e-91	0.000406041
1587.88	-36184.4	-14531.1	2.2728	0.220381	3.67747e-91	0.0158588
1587.89	-36184.4	-14531.1	2.27606	0.219934	-6.51355e-91	0.0309757
1587.91	-36184.3	-14531.2	2.28265	0.220028	2.44365e-90	0.044329
1587.93	-36184.3	-14531.2	2.28634	0.219952	-9.12304e-90	0.0562392
1587.94	-36184.2	-14531.2	2.28979	0.220088	1.83807e-89	0.0699754
1587.96	-36184.2	-14531.2	2.29314	0.216884	-7.08511e-89	0.0840947
1587.98	-36184.2	-14531.2	2.29646	0.213553	2.65023e-88	0.0993597
1587.99	-36184.1	-14531.2	2.3	0.21	2.42921e-97	0.1122
1588.01	-36184.1	-14531.2	2.30333	0.21	0	0.122004
1588.03	-36184.1	-14531.2	2.30667	0.21	0	0.132898
1588.05	-36184	-14531.3	2.3102	0.210004	-6.10284e-86	0.150393
1588.06	-36184	-14531.3	2.31353	0.209992	2.32782e-85	0.171218
1588.08	-36183.9	-14531.3	2.31687	0.210029	-8.69447e-85	0.194233
1588.1	-36183.9	-14531.3	2.32041	0.209765	6.80331e-84	0.218413
1588.11	-36183.9	-14531.3	2.32372	0.206252	-2.5858e-83	0.239888
1588.13	-36183.8	-14531.3	2.32708	0.202873	9.63568e-83	0.25921
1588.15	-36183.8	-14531.3	2.33061	0.19976	-5.57442e-82	0.274616
1588.16	-36183.8	-14531.4	2.33391	0.20007	2.11286e-81	0.284792
1588.18	-36183.7	-14531.4	2.33729	0.199958	-7.84625e-81	0.291789
1588.2	-36183.7	-14531.4	2.34081	0.200135	3.98944e-80	0.294233
1588.22	-36183.7	-14531.4	2.3441	0.199463	-1.50876e-79	0.290206
1588.23	-36183.6	-14531.4	2.34749	0.195812	5.57717e-79	0.277199
1588.25	-36183.6	-14531.4	2.35101	0.192185	-2.63424e-78	0.25742
1588.27	-36183.5	-14531.4	2.35429	0.189731	9.94424e-78	0.235128
1588.28	-36183.5	-14531.4	2.3577	0.190065	-3.65441e-77	0.212321
1588.3	-36183.5	-14531.5	2.3612	0.189994	1.64453e-76	0.191009
1588.32	-36183.4	-14531.5	2.36449	0.18995	-6.19864e-76	0.172417
1588.33	-36183.4	-14531.5	2.36791	0.190199	2.26119e-75	0.154908
1588.35	-36183.3	-14531.5	2.3714	0.188896	-9.83022e-75	0.138946
1588.37	-36183.3	-14531.5	2.37468	0.185297	3.70048e-74	0.12732
1588.38	-36183.3	-14531.5	2.37812	0.181674	-1.33744e-73	0.116109
1588.4	-36183.2	-14531.5	2.38162	0.179693	5.66485e-73	0.105217
1588.42	-36183.2	-14531.6	2.38479	0.180083	-2.13012e-72	0.0958451
1588.44	-36183.2	-14531.6	2.38864	0.179976	7.60875e-72	0.0885728
1588.45	-36183.1	-14531.6	2.39002	0.180025	-3.15761e-71	0.0831176
1588.47	-36183.1	-14531.6	2.39141	0.179924	1.1862e-70	0.078202
1588.49	-36183	-14531.6	2.39529	0.180263	-4.1733e-70	0.0741527
1588.5	-36183	-14531.6	2.39862	0.178249	1.70357e-69	0.0725744
1588.52	-36183	-14531.6	2.40196	0.174741	-6.39431e-69	0.0741468
1588.54	-36182.9	-14531.7	2.40533	0.171	2.20487e-68	0.0766099
1588.56	-36182.9	-14531.7	2.4092	0.169774	-8.87857e-68	0.0782111
1588.57	-36182.8	-14531.7	2.40988	0.17006	3.33007e-67	0.0784775
1588.59	-36182.8	-14531.7	2.41209	0.169987	-1.11687e-66	0.0784199
1588.61	-36182.8	-14531.7	2.41576	0.170004	4.44613e-66	0.0784395
1588.62	-36182.7	-14531.7	2.41897	0.169999	-1.6665e-65	0.0784106
1588.64	-36182.7	-14531.7	2.42253	0.170001	5.36785e-65	0.078496
1588.66	-36182.7	-14531.7	2.42581	0.169998	-2.11604e-64	0.0776901
1588.67	-36182.6	-14531.8	2.42954	0.170006	7.92668e-64	0.0758324
1588.69	-36182.6	-14531.8	2.42989	0.169983	-2.39449e-63	0.0724593
1588.71	-36182.5	-14531.8	2.43262	0.170068	9.35956e-63	0.0700623
1588.73	-36182.5	-14531.8	2.43609	0.169746	-3.50422e-62	0.0679058
1588.74	-36182.5	-14531.8	2.43958	0.172916	9.41238e-62	0.0657341
1588.76	-36182.4	-14531.8	2.44295	0.176085	-3.65196e-61	0.0615183
1588.78	-36182.4	-14531.8	2.44626	0.182682	1.36664e-60	0.0572781
1588.79	-36182.3	-14531.9	2.44979	0.186399	-2.7539e-60	0.0505317
1588.81	-36182.3	-14531.9	2.45314	0.19296	1.06154e-59	0.0430348
1588.83	-36182.3	-14531.9	2.45646	0.199408	-3.97076e-59	0.0312896
1588.84	-36182.2	-14531.9	2.46	0.213333	0	0.0174292
1588.86	-36182.2	-14531.9	2.46333	0.226667	0	0.00326797
1588.88	-36182.1	-14531.9	2.46667	0.24	-5.21535e-67	-0.00980392
1588.89	-36182.1	-14531.9	2.47021	0.254137	9.14372e-57	-0.0248733
1588.91	-36182.1	-14532	2.47348	0.267474	-3.48771e-56	-0.0401079
1588.93	-36182	-14532	2.47703	0.280674	1.30267e-55	-0.0553718
1588.95	-36182	-14532	2.48388	0.291393	-1.01932e-54	-0.0702778
1588.96	-36182	-14532	2.48731	0.304976	3.87424e-54	-0.0831375
1588.98	-36181.9	-14532	2.49389	0.318109	-1.44369e-53	-0.0950774
1589	-36181.9	-14532	2.49757	0.328013	8.352e-53	-0.106482
1589.01	-36181.8	-14532	2.50457	0.334646	-3.16565e-52	-0.117609
1589.03	-36181.8	-14532.1	2.51122	0.345896	1.17558e-51	-0.132743
1589.05	-36181.7	-14532.1	2.51829	0.365218	-5.97727e-51	-0.15333
1589.07	-36181.7	-14532.1	2.52487	0.388802	2.26053e-50	-0.176654
1589.08	-36181.7	-14532.1	2.53164	0.412535	-8.35612e-50	-0.202576
1589.1	-36181.6	-14532.1	2.53874	0.436464	3.94681e-49	-0.229767
1589.12	-36181.6	-14532.1	2.54503	0.455143	-1.48992e-48	-0.252574
1589.13	-36181.5	-14532.1	2.55302	0.471137	5.47531e-48	-0.272349
1589.15	-36181.5	-14532.2	2.56278	0.484089	-2.46395e-47	-0.288486
1589.17	-36181.5	-14532.2	2.56893	0.492387	9.28725e-47	-0.302096
1589.18	-36181.4	-14532.2	2.57565	0.499585	-3.38788e-46	-0.314703
1589.2	-36181.4	-14532.2	2.5839	0.503374	1.47283e-45	-0.322309
1589.22	-36181.3	-14532.2	2.59407	0.49586	-5.54433e-45	-0.320628
1589.24	-36181.3	-14532.2	2.60457	0.477397	2.00384e-44	-0.308302
1589.25	-36181.3	-14532.2	2.6135	0.4504	-8.48749e-44	-0.289817
1589.27	-36181.2	-14532.3	2.61966	0.425731	3.1915e-43	-0.270668
1589.29	-36181.2	-14532.3	2.62671	0.401165	-1.14e-42	-0.25196
1589.3	-36181.1	-14532.3	2.63347	0.380814	4.73096e-42	-0.235141
1589.32	-36181.1	-14532.3	2.64054	0.36299	-1.77725e-41	-0.220063
1589.34	-36181	-14532.3	2.64508	0.343695	6.25274e-41	-0.205921
1589.35	-36181	-14532.3	2.65071	0.326566	-2.55241e-40	-0.194125
1589.37	-36181	-14532.3	2.65516	0.311977	9.58041e-40	-0.186544
1589.39	-36180.9	-14532.4	2.66093	0.298519	-3.30349e-39	-0.181061
1589.4	-36180.9	-14532.4	2.66542	0.284025	1.33025e-38	-0.178662
1589.42	-36180.8	-14532.4	2.67106	0.275457	-4.98936e-38	-0.179536
1589.44	-36180.8	-14532.4	2.67554	0.268483	1.67338e-37	-0.185002
1589.46	-36180.7	-14532.4	2.68143	0.264437	-6.66152e-37	-0.193406
1589.47	-36180.7	-14532.4	2.6859	0.258575	2.49688e-36	-0.202896
1589.49	-36180.7	-14532.5	2.6891	0.254045	-8.0425e-36	-0.213243
1589.51	-36180.6	-14532.5	2.69268	0.250574	3.17041e-35	-0.223295
1589.52	-36180.6	-14532.5	2.69549	0.24986	-1.18763e-34	-0.232182
1589.54	-36180.5	-14532.5	2.70227	0.250028	3.58759e-34	-0.240575
1589.56	-36180.5	-14532.5	2.70595	0.249993	-1.40232e-33	-0.246376
1589.58	-36180.4	-14532.5	2.71222	0.250002	5.25028e-33	-0.2518
1589.59	-36180.4	-14532.5	2.71634	0.25	-1.41023e-32	-0.256542
1589.61	-36180.4	-14532.6	2.71958	0.249997	5.47163e-32	-0.261022
1589.63	-36180.3	-14532.6	2.72299	0.250011	-2.04759e-31	-0.263423
1589.64	-36180.3	-14532.6	2.72635	0.249977	4.1261e-31	-0.264695
1589.66	-36180.2	-14532.6	2.733	0.250088	-1.59048e-30	-0.263717
1589.68	-36180.2	-14532.6	2.7365	0.246892	5.94928e-30	-0.261613
1589.69	-36180.1	-14532.6	2.74	0.243333	0	-0.25817
1589.71	-36180.1	-14532.7	2.74333	0.24	0	-0.255991
1589.73	-36180.1	-14532.7	2.74667	0.24	0	-0.254902
1589.75	-36180	-14532.7	2.75366	0.239996	-1.36998e-27	-0.254906
1589.76	-36180	-14532.7	2.75682	0.239994	5.22554e-27	-0.254909
1589.78	-36179.9	-14532.7	2.76022	0.240029	-1.95175e-26	-0.25487
1589.8	-36179.9	-14532.7	2.76366	0.239765	1.52722e-25	-0.253614
1589.81	-36179.8	-14532.8	2.76735	0.236253	-5.80467e-25	-0.251278
1589.83	-36179.8	-14532.8	2.77394	0.232871	2.16304e-24	-0.248024
1589.85	-36179.7	-14532.8	2.77719	0.229769	-1.25136e-23	-0.245897
1589.86	-36179.7	-14532.8	2.78063	0.230037	4.743e-23	-0.245074
1589.88	-36179.6	-14532.8	2.78383	0.230082	-1.76134e-22	-0.244996
1589.9	-36179.6	-14532.8	2.78813	0.229464	8.95558e-22	-0.243597
1589.91	-36179.6	-14532.8	2.79442	0.225859	-3.38689e-21	-0.241099
1589.93	-36179.5	-14532.9	2.79741	0.222391	1.25197e-20	-0.2379
1589.95	-36179.5	-14532.9	2.80103	0.219706	-5.9134e-20	-0.235919
1589.97	-36179.4	-14532.9	2.80429	0.220036	2.2323e-19	-0.235277
1589.98	-36179.4	-14532.9	2.8077	0.220149	-8.2035e-19	-0.235091
1590	-36179.3	-14532.9	2.8112	0.219097	3.69167e-18	-0.233574
1590.02	-36179.3	-14532.9	2.81449	0.215496	-1.39148e-17	-0.23089
1590.03	-36179.2	-14533	2.81791	0.211855	5.07597e-17	-0.227851
1590.05	-36179.2	-14533	2.8214	0.209926	-2.20671e-16	-0.225649
1590.07	-36179.2	-14533	2.82468	0.208933	8.30692e-16	-0.223684
1590.09	-36179.1	-14533	2.82812	0.205405	-3.0023e-15	-0.220467
1590.1	-36179.1	-14533	2.8316	0.200216	1.27166e-14	-0.215824
1590.12	-36179	-14533	2.83488	0.19479	-4.78173e-14	-0.211041
1590.14	-36179	-14533.1	2.83833	0.191686	1.70803e-13	-0.205477
1590.15	-36178.9	-14533.1	2.84179	0.188458	-7.08827e-13	-0.198695
1590.17	-36178.9	-14533.1	2.84507	0.183418	2.6628e-12	-0.191014
1590.19	-36178.8	-14533.1	2.84854	0.176281	-9.3683e-12	-0.182905
1590.2	-36178.8	-14533.1	2.85201	0.168995	3.82421e-11	-0.176361
1590.22	-36178.7	-14533.1	2.85517	0.164919	-1.43541e-10	-0.171044
1590.24	-36178.7	-14533.2	2.85909	0.159058	4.94953e-10	-0.166152
1590.26	-36178.7	-14533.2	2.85994	0.154556	-1.99308e-09	-0.160925
1590.27	-36178.6	-14533.2	2.8619	0.149033	7.47542e-09	-0.156192
1590.29	-36178.6	-14533.2	2.86562	0.144139	-2.50717e-08	-0.151624
1590.31	-36178.5	-14533.2	2.86927	0.141044	9.98077e-08	-0.147913
1590.32	-36178.5	-14533.2	2.87024	0.137577	-3.741e-07	-0.144879
1590.34	-36178.4	-14533.2	2.86972	0.134418	1.20499e-06	-0.140596
1590.36	-36178.4	-14533.3	2.87245	0.128277	-4.75013e-06	-0.135419
1590.37	-36178.3	-14533.3	2.87583	0.121844	1.7794e-05	-0.128354
1590.39	-36178.3	-14533.3	2.87958	0.111978	-5.37519e-05	-0.119334
1590.41	-36178.2	-14533.3	2.88009	0.101633	0.000210105	-0.109625
1590.42	-36178.2	-14533.3	2.88003	0.0920815	-0.00264836	-0.0989946
1590.44	-36178.1	-14533.3	2.87985	0.0783204	-0.00623139	-0.0865641
1590.46	-36178.1	-14533.4	2.88289	0.0650563	-0.00976615	-0.0724712
1590.48	-36178	-14533.4	2.88624	0.0485773	-0.0100609	-0.0583814
1590.49	-36178	-14533.4	2.88988	0.0341319	-0.00999065	-0.0433117
1590.51	-36178	-14533.4	2.89003	0.0207196	-0.0100085	-0.0311262
1590.53	-36177.9	-14533.4	2.88999	0.0104746	-0.00997523	-0.0212361
1590.54	-36177.9	-14533.5	2.89	0.00333333	-0.01	-0.0130719
1590.56	-36177.8	-14533.5	2.89	-0.00333333	-0.00666667	-0.00762527
1590.58	-36177.8	-14533.5	2.89	-0.00666667	-0.00333333	-0.00217865
1590.6	-36177.7	-14533.5	2.89	-0.0136568	9.96607e-05	0.00245207
1590.61	-36177.7	-14533.5	2.89	-0.0168561	-2.66432e-05	0.00672804
1590.63	-36177.6	-14533.5	2.88999	-0.0200947	6.91192e-06	0.00880382
1590.65	-36177.6	-14533.5	2.89006	-0.019953	-3.43007e-06	0.0098548
1590.66	-36177.5	-14533.6	2.88977	-0.0200126	9.16591e-07	0.00979033
1590.68	-36177.5	-14533.6	2.88623	-0.0199968	-2.36238e-07	0.00980743
1590.7	-36177.5	-14533.6	2.88265	-0.0200012	8.79512e-08	0.00980262
1590.71	-36177.4	-14533.6	2.87979	-0.0199997	-2.34912e-08	0.00980427
1590.73	-36177.4	-14533.6	2.88005	-0.0200001	6.00983e-09	0.00980383
1590.75	-36177.3	-14533.6	2.87998	-0.02	-1.98949e-09	0.00980395
1590.77	-36177.3	-14533.7	2.88	-0.02	5.31097e-10	0.00980391
1590.78	-36177.2	-14533.7	2.88	-0.02	-1.34726e-10	0.00980392
1590.8	-36177.2	-14533.7	2.88	-0.02	4.1827e-11	0.00980392
1590.82	-36177.1	-14533.7	2.88	-0.02	-1.11592e-11	0.00980392
1590.83	-36177.1	-14533.7	2.88	-0.02	2.80319e-12	0.00980392
1590.85	-36177	-14533.7	2.88	-0.02	-8.35803e-13	0.00980392
1590.87	-36177	-14533.8	2.88	-0.02	2.2284e-13	0.00980392
1590.88	-36176.9	-14533.8	2.88	-0.02	-5.53391e-14	0.00980392
1590.9	-36176.9	-14533.8	2.88	-0.02	1.60488e-14	0.00980392
1590.92	-36176.9	-14533.8	2.88	-0.02	-4.27573e-15	0.00980392
1590.93	-36176.8	-14533.8	2.88	-0.02	1.04744e-15	0.00980392
1590.95	-36176.8	-14533.8	2.88	-0.02	-2.97719e-16	0.00980392
1590.97	-36176.7	-14533.8	2.88	-0.02	7.92517e-17	0.00980392
1590.99	-36176.7	-14533.9	2.88	-0.02	-1.90969e-17	0.00980392
1591	-36176.6	-14533.9	2.88	-0.02	5.3463e-18	0.00980395
1591.02	-36176.6	-14533.9	2.88	-0.0200001	-1.4218e-18	0.00980383
1591.04	-36176.5	-14533.9	2.88	-0.0199996	3.35678e-19	0.00980425
1591.05	-36176.5	-14533.9	2.88	-0.0200016	-9.28771e-20	0.00980256
1591.07	-36176.4	-14534	2.88	-0.0199939	2.46725e-20	0.00980901
1591.09	-36176.4	-14534	2.88	-0.0200211	-5.67528e-21	0.00978636
1591.11	-36176.3	-14534	2.88	-0.0199151	1.55577e-21	0.00987463
1591.12	-36176.3	-14534	2.88	-0.0203185	-4.12754e-22	0.0092436
1591.14	-36176.3	-14534	2.88	-0.0178485	9.17208e-23	0.00735345
1591.16	-36176.2	-14534	2.88	-0.0143299	-2.49587e-23	0.00419332
1591.17	-36176.2	-14534	2.88	-0.0107168	6.61159e-24	0.00160606
1591.19	-36176.1	-14534.1	2.88	-0.0098662	-1.39979e-24	0.00016456
1591.21	-36176.1	-14534.1	2.88002	-0.0100362	3.78677e-25	-3.9913e-05
1591.22	-36176	-14534.1	2.87993	-0.00999043	-1.0013e-25	1.05538e-05
1591.24	-36176	-14534.1	2.88021	-0.0100019	1.9693e-26	-2.07566e-06
1591.26	-36175.9	-14534.1	2.87733	-0.00999949	-5.303e-27	5.58942e-07
1591.28	-36175.9	-14534.1	2.87397	-0.0100001	1.3991e-27	-1.47467e-07
1591.29	-36175.8	-14534.2	2.87026	-0.00999998	-2.41842e-28	2.54904e-08
1591.31	-36175.8	-14534.2	2.86993	-0.01	6.49002e-29	-6.84055e-09
1591.33	-36175.8	-14534.2	2.87002	-0.01	-1.70754e-29	1.79976e-09
1591.34	-36175.7	-14534.2	2.87	-0.01	2.18219e-30	-2.30005e-10
1591.36	-36175.7	-14534.2	2.87	-0.01	-5.84251e-31	6.15807e-11
1591.38	-36175.6	-14534.2	2.87	-0.01	1.53173e-31	-1.61446e-11
1591.39	-36175.6	-14534.3	2.87	-0.01	0	0
1591.41	-36175.5	-14534.3	2.87	-0.01	0	0
1591.43	-36175.5	-14534.3	2.87	-0.01	0	0
1591.45	-36175.4	-14534.3	2.87	-0.01	-6.65171e-34	7.01097e-14
1591.46	-36175.4	-14534.3	2.87	-0.01	1.77826e-34	-1.87431e-14
1591.48	-36175.3	-14534.3	2.87	-0.01	-4.61326e-35	4.86243e-15
1591.5	-36175.3	-14534.4	2.87	-0.01	2.28935e-35	-2.413e-15
1591.51	-36175.2	-14534.4	2.87	-0.01	-6.11765e-36	6.44807e-16
1591.53	-36175.2	-14534.4	2.87	-0.01	1.57674e-36	-1.6619e-16
1591.55	-36175.1	-14534.4	2.87	-0.01	-5.87017e-37	6.18722e-17
1591.56	-36175.1	-14534.4	2.87	-0.01	1.56789e-37	-1.65257e-17
1591.58	-36175.1	-14534.4	2.87	-0.01	-4.01117e-38	4.22782e-18
1591.6	-36175	-14534.5	2.87	-0.01	1.32786e-38	-1.39957e-18
1591.62	-36175	-14534.5	2.87	-0.01	-3.54473e-39	3.73618e-19
1591.63	-36174.9	-14534.5	2.87	-0.01	8.99207e-40	-9.47773e-20
1591.65	-36174.9	-14534.5	2.87	-0.01	-2.79168e-40	2.94246e-20
1591.67	-36174.8	-14534.5	2.87	-0.01	7.44803e-41	-7.85031e-21
1591.68	-36174.8	-14534.5	2.87	-0.01	-1.87095e-41	1.972e-21
1591.7	-36174.7	-14534.6	2.87	-0.01	5.57845e-42	-5.87974e-22
1591.72	-36174.7	-14534.6	2.87	-0.01	-1.48731e-42	1.56764e-22
1591.73	-36174.6	-14534.6	2.87	-0.01	3.69353e-43	-3.89302e-23
1591.75	-36174.6	-14534.6	2.87	-0.01	-1.07116e-43	1.12903e-23
1591.77	-36174.6	-14534.6	2.87	-0.01	2.85378e-44	-3.00872e-24
1591.79	-36174.5	-14534.6	2.87	-0.01	-6.99099e-45	7.39774e-25
1591.8	-36174.5	-14534.7	2.87	-0.01	1.98708e-45	-2.21794e-25
1591.82	-36174.4	-14534.7	2.87	-0.01	-5.28954e-46	1.02205e-25
1591.84	-36174.4	-14534.7	2.87	-0.01	1.2746e-46	-1.79361e-25
1591.85	-36174.3	-14534.7	2.87	-0.01	-3.56831e-47	6.92353e-25
1591.87	-36174.3	-14534.7	2.87	-0.01	9.4896e-48	-2.58778e-24
1591.89	-36174.2	-14534.7	2.87	-0.01	-2.24043e-48	9.1011e-24
1591.9	-36174.2	-14534.7	2.87	-0.01	6.19894e-49	-3.71505e-23
1591.92	-36174.1	-14534.8	2.87	-0.01	-1.64673e-49	1.39443e-22
1591.94	-36174.1	-14534.8	2.87	-0.01	3.78789e-50	-4.80823e-22
1591.96	-36174	-14534.8	2.87	-0.01	-1.03838e-50	1.93618e-21
1591.97	-36174	-14534.8	2.87	-0.01	2.75487e-51	-7.26202e-21
1591.99	-36174	-14534.8	2.87	-0.01	-6.12177e-52	2.4356e-20
1592.01	-36173.9	-14534.8	2.87002	-0.01	1.66583e-52	-9.69585e-20
1592.02	-36173.9	-14534.9	2.86993	-0.01	-4.41281e-53	3.63421e-19
1592.04	-36173.8	-14534.9	2.87024	-0.01	9.34272e-54	-1.17059e-18
1592.06	-36173.8	-14534.9	2.86756	-0.01	-2.52743e-54	4.61453e-18
1592.07	-36173.7	-14534.9	2.86417	-0.01	6.683e-55	-1.7286e-17
1592.09	-36173.7	-14534.9	2.86042	-0.01	-1.31438e-55	5.22174e-17
1592.11	-36173.6	-14534.9	2.85989	-0.01	3.53941e-56	-2.04107e-16
1592.12	-36173.6	-14535	2.86003	-0.01	-9.33811e-57	7.64179e-16
1592.14	-36173.5	-14535	2.86	-0.01	1.61414e-57	-2.05259e-15
1592.16	-36173.5	-14535	2.86	-0.01	-4.33167e-58	7.96396e-15
1592.18	-36173.5	-14535	2.86	-0.01	1.13967e-58	-2.98027e-14
1592.19	-36173.4	-14535	2.86	-0.01	-1.45647e-59	6.00554e-14
1592.21	-36173.4	-14535	2.86	-0.01	3.8995e-60	-2.31494e-13
1592.23	-36173.3	-14535	2.86	-0.01	-1.02233e-60	8.65919e-13
1592.24	-36173.3	-14535.1	2.86	-0.01	-5.83112e-71	7.93704e-22
1592.26	-36173.2	-14535.1	2.86	-0.01	0	0
1592.28	-36173.2	-14535.1	2.86	-0.01	0	0
1592.3	-36173.1	-14535.1	2.86	-0.01	4.43958e-63	-1.994e-10
1592.31	-36173.1	-14535.1	2.86	-0.01	-1.18688e-63	7.60578e-10
1592.33	-36173	-14535.2	2.86	-0.01	3.07905e-64	-2.84078e-09
1592.35	-36173	-14535.2	2.86	-0.01	-1.52799e-64	2.22287e-08
1592.36	-36172.9	-14535.2	2.86	-0.01	4.08314e-65	-8.4487e-08
1592.38	-36172.9	-14535.2	2.86	-0.01	-1.05237e-65	3.1483e-07
1592.4	-36172.9	-14535.2	2.86	-0.01	3.91796e-66	-1.82135e-06
1592.41	-36172.8	-14535.2	2.86	-0.01	-1.04646e-66	6.90344e-06
1592.43	-36172.8	-14535.2	2.86	-0.01	2.6772e-67	-2.56363e-05
1592.45	-36172.7	-14535.3	2.86	-0.01	-8.86258e-68	0.000144539
1592.47	-36172.7	-14535.3	2.86	-0.01	2.36588e-68	0.00148946
1592.48	-36172.6	-14535.3	2.86	-0.01	-6.00163e-69	0.00401333
1592.5	-36172.6	-14535.3	2.86	-0.01	1.86327e-69	0.00755519
1592.52	-36172.5	-14535.3	2.86	-0.01	-4.97108e-70	0.0106886
1592.53	-36172.5	-14535.3	2.86	-0.01	1.24874e-70	0.0143161
1592.55	-36172.4	-14535.4	2.86	-0.01	-3.72325e-71	0.0192039
1592.57	-36172.4	-14535.4	2.86	-0.01	9.92686e-72	0.0253065
1592.58	-36172.4	-14535.4	2.86	-0.01	-2.46519e-72	0.0336362
1592.6	-36172.3	-14535.4	2.86	-0.01	7.14928e-73	0.0433007
1592.62	-36172.3	-14535.4	2.86	-0.01	-1.90471e-73	0.0527197
1592.63	-36172.2	-14535.4	2.86	-0.01	4.66603e-74	0.0612001
1592.65	-36172.2	-14535.5	2.86	-0.01	-1.32625e-74	0.0685504
1592.67	-36172.1	-14535.5	2.86	-0.01	3.53043e-75	0.0749742
1592.69	-36172.1	-14535.5	2.86	-0.01	-8.50711e-76	0.0812976
1592.7	-36172	-14535.5	2.86	-0.01	2.38162e-76	0.0863787
1592.72	-36172	-14535.5	2.86	-0.01	-6.33369e-77	0.0899821
1592.74	-36171.9	-14535.5	2.86	-0.01	1.49535e-77	0.0933975
1592.75	-36171.9	-14535.6	2.86	-0.01	-4.13739e-78	0.0962185
1592.77	-36171.8	-14535.6	2.86	-0.01	1.09909e-78	0.0977335
1592.79	-36171.8	-14535.6	2.86	-0.01	-2.52817e-79	0.0980924
1592.81	-36171.8	-14535.6	2.86	-0.01	6.93051e-80	0.0980234
1592.82	-36171.7	-14535.6	2.86	-0.01	-1.8387e-80	0.0980482
1592.84	-36171.7	-14535.6	2.86	-0.01	4.08589e-81	0.0980213
1592.86	-36171.6	-14535.7	2.86	-0.01	-1.11183e-81	0.0981075
1592.87	-36171.6	-14535.7	2.86	-0.01	2.94527e-82	0.0974009
1592.89	-36171.5	-14535.7	2.86	-0.01	-6.23566e-83	0.0954362
1592.91	-36171.5	-14535.7	2.86	-0.01	1.68689e-83	0.0922348
1592.92	-36171.4	-14535.7	2.86	-0.01	-4.46047e-84	0.0897319
1592.94	-36171.4	-14535.7	2.86	-0.01	8.77268e-85	0.0883504
1592.96	-36171.3	-14535.7	2.86	-0.01	-2.36245e-85	0.0882065
1592.98	-36171.3	-14535.8	2.86	-0.01	6.23724e-86	0.0882417
1592.99	-36171.2	-14535.8	2.86	-0.01	-1.08985e-86	0.0882373
1593.01	-36171.2	-14535.8	2.86	-0.01	3.3765e-87	0.0882229
1593.03	-36171.2	-14535.8	2.86	-0.01	-2.57708e-87	0.088283
1593.04	-36171.1	-14535.8	2.86	-0.01	3.75749e-87	0.0872413
1593.06	-36171.1	-14535.8	2.86	-0.01	-1.41352e-86	0.0851358
1593.08	-36171	-14535.9	2.86	-0.01	5.27831e-86	0.0818798
1593.09	-36171	-14535.9	2.86	-0.01	0	0.0795207
1593.11	-36170.9	-14535.9	2.86	-0.01	0	0.0784314
1593.13	-36170.9	-14535.9	2.86	-0.01	6.93184e-94	0.0784314
1593.14	-36170.8	-14535.9	2.85999	-0.01	-1.21531e-83	0.0784298
1593.16	-36170.8	-14535.9	2.86003	-0.01	4.63559e-83	0.0784318
1593.18	-36170.7	-14536	2.85988	-0.01	-1.7314e-82	0.0784313
1593.2	-36170.7	-14536	2.85624	-0.01	1.3548e-81	0.0784314
1593.21	-36170.7	-14536	2.85289	-0.01	-5.14934e-81	0.0784314
1593.23	-36170.6	-14536	2.84984	-0.01	1.91884e-80	0.0784314
1593.25	-36170.6	-14536	2.85006	-0.01	-1.11008e-79	0.0784314
1593.26	-36170.5	-14536	2.84998	-0.01	4.20753e-79	0.0784312
1593.28	-36170.5	-14536.1	2.85	-0.01	-1.56249e-78	0.0784319
1593.3	-36170.4	-14536.1	2.85	-0.01	7.94453e-78	0.0784288
1593.32	-36170.4	-14536.1	2.85	-0.01	-3.00452e-77	0.0784411
1593.33	-36170.3	-14536.1	2.85	-0.00999999	1.11063e-76	0.0783954
1593.35	-36170.3	-14536.1	2.85	-0.0100001	-5.2458e-76	0.0786288
1593.37	-36170.2	-14536.1	2.85	-0.00999977	1.98028e-75	0.0800131
1593.38	-36170.2	-14536.2	2.85	-0.0100008	-7.27735e-75	0.0827029
1593.4	-36170.1	-14536.2	2.85	-0.00999627	3.27489e-74	0.0858702
1593.42	-36170.1	-14536.2	2.85	-0.0100141	-1.23439e-73	0.0878903
1593.43	-36170.1	-14536.2	2.85	-0.0099487	4.50291e-73	0.0900658
1593.45	-36170	-14536.2	2.85	-0.010223	-1.95758e-72	0.0928464
1593.47	-36170	-14536.2	2.85	-0.00892783	7.36909e-72	0.0957621
1593.49	-36169.9	-14536.2	2.85	-0.00513828	-2.66335e-71	0.0979019
1593.5	-36169.9	-14536.3	2.85	-0.00177652	1.12809e-70	0.100057
1593.52	-36169.8	-14536.3	2.85	0.00162173	-4.24189e-70	0.102888
1593.54	-36169.8	-14536.3	2.85	0.0047346	1.5152e-69	0.105396
1593.55	-36169.7	-14536.3	2.84998	0.0100486	-6.28803e-69	0.105481
1593.57	-36169.7	-14536.3	2.85007	0.0165764	2.36218e-68	0.10248
1593.59	-36169.6	-14536.3	2.84974	0.02541	-8.31065e-68	0.0978234
1593.6	-36169.6	-14536.4	2.85175	0.0359382	3.39247e-67	0.0926172
1593.62	-36169.6	-14536.4	2.85526	0.0460966	-1.27335e-66	0.0878132
1593.64	-36169.5	-14536.4	2.859	0.0543697	4.39074e-66	0.0832636
1593.65	-36169.5	-14536.4	2.86023	0.0609895	-1.76807e-65	0.079493
1593.67	-36169.4	-14536.4	2.85994	0.067532	6.63147e-65	0.0763325
1593.69	-36169.4	-14536.4	2.86002	0.0748463	-2.22412e-64	0.073366
1593.71	-36169.3	-14536.5	2.85998	0.0792195	8.85397e-64	0.0739287
1593.72	-36169.3	-14536.5	2.86008	0.0822977	-3.31866e-63	0.0804693
1593.74	-36169.2	-14536.5	2.85976	0.0857881	1.06895e-62	0.0949234
1593.76	-36169.2	-14536.5	2.86244	0.0894711	-4.21386e-62	0.113233
1593.77	-36169.2	-14536.5	2.86583	0.0901285	1.57851e-61	0.132403
1593.79	-36169.1	-14536.5	2.86958	0.0899744	-4.76835e-61	0.154658
1593.81	-36169	-14536.6	2.87009	0.090008	1.86385e-60	0.181818
1593.83	-36169	-14536.6	2.87003	0.0899936	-6.97826e-60	0.217768
1593.84	-36169	-14536.6	2.86985	0.0900126	1.87437e-59	0.266283
1593.86	-36168.9	-14536.6	2.87289	0.0899522	-7.27246e-59	0.316611
1593.88	-36168.9	-14536.6	2.87624	0.0901785	2.7215e-58	0.366543
1593.89	-36168.8	-14536.6	2.87988	0.0868938	-5.48409e-58	0.417601
1593.91	-36168.8	-14536.6	2.88003	0.0835437	2.11394e-57	0.462716
1593.93	-36168.7	-14536.7	2.87999	0.0801079	-7.90732e-57	0.501171
1593.94	-36168.7	-14536.7	2.88	0.08	0	0.534858
1593.96	-36168.6	-14536.7	2.88	0.08	0	0.566449
1593.98	-36168.6	-14536.7	2.88333	0.08	0	0.603486
1594	-36168.5	-14536.7	2.88689	0.0800016	1.82087e-54	0.652177
1594.01	-36168.5	-14536.8	2.89009	0.0799923	-6.94538e-54	0.70114
1594.03	-36168.5	-14536.8	2.88998	0.0800293	2.59412e-53	0.751398
1594.05	-36168.4	-14536.8	2.89001	0.0797648	-2.02986e-52	0.801928
1594.06	-36168.4	-14536.8	2.88999	0.0762524	7.71511e-52	0.845865
1594.08	-36168.3	-14536.8	2.89002	0.0728725	-2.87494e-51	0.885813
1594.1	-36168.3	-14536.8	2.88991	0.0697619	1.66321e-50	0.922154
1594.11	-36168.2	-14536.8	2.89038	0.0700636	-6.30403e-50	0.954415
1594.13	-36168.2	-14536.9	2.89398	0.0699837	2.34104e-49	0.989406
1594.15	-36168.1	-14536.9	2.89758	0.0700054	-1.19031e-48	1.03216
1594.16	-36168.1	-14536.9	2.90025	0.0699986	4.50159e-48	1.07719
1594.18	-36168	-14536.9	2.89994	0.0700004	-1.66403e-47	1.12492
1594.2	-36168	-14536.9	2.90001	0.0699999	7.85963e-47	1.17434
1594.22	-36167.9	-14536.9	2.90004	0.07	-2.967e-46	1.22255
1594.23	-36167.9	-14537	2.89983	0.07	1.09035e-45	1.27784
1594.25	-36167.8	-14537	2.9009	0.0699999	-4.90668e-45	1.33968
1594.27	-36167.8	-14537	2.90452	0.0700003	1.84945e-44	1.39839
1594.28	-36167.8	-14537	2.90809	0.069999	-6.74658e-44	1.4564
1594.3	-36167.7	-14537	2.91032	0.0700044	2.93298e-43	1.5125
1594.32	-36167.7	-14537	2.90992	0.0699834	-1.10409e-42	1.56595
1594.34	-36167.6	-14537.1	2.91	0.0700599	3.99043e-42	1.62623
1594.35	-36167.6	-14537.1	2.91007	0.0697463	-1.69019e-41	1.68868
1594.37	-36167.5	-14537.1	2.90971	0.0713014	6.3555e-41	1.74465
1594.39	-36167.5	-14537.1	2.91144	0.074979	-2.27018e-40	1.79583
1594.4	-36167.4	-14537.1	2.91511	0.0787917	9.42118e-40	1.84156
1594.42	-36167.4	-14537.1	2.91869	0.0799245	-3.53919e-39	1.88446
1594.44	-36167.3	-14537.2	2.92023	0.0816866	1.24516e-38	1.93362
1594.45	-36167.3	-14537.2	2.91992	0.085018	-5.08285e-38	1.98475
1594.47	-36167.2	-14537.2	2.92009	0.0906792	1.90783e-37	2.03157
1594.49	-36167.2	-14537.2	2.91973	0.0954062	-6.57852e-37	2.07548
1594.51	-36167.1	-14537.2	2.92198	0.100754	2.64905e-36	2.11089
1594.52	-36167.1	-14537.2	2.92545	0.107593	-9.93574e-36	2.13705
1594.54	-36167	-14537.3	2.92918	0.114837	3.33234e-35	2.15757
1594.56	-36167	-14537.3	2.93027	0.119204	-1.32657e-34	2.17063
1594.57	-36167	-14537.3	2.92964	0.12237	4.97225e-34	2.17779
1594.59	-36166.9	-14537.3	2.9324	0.125553	-1.60157e-33	2.17757
1594.61	-36166.9	-14537.3	2.93586	0.131889	6.31351e-33	2.17111
1594.62	-36166.8	-14537.3	2.93944	0.136028	-2.36504e-32	2.15932
1594.64	-36166.8	-14537.4	2.94015	0.139346	7.14428e-32	2.14269
1594.66	-36166.7	-14537.4	2.93977	0.142776	-2.79256e-31	2.12346
1594.67	-36166.7	-14537.4	2.94264	0.14602	1.04553e-30	2.10137
1594.69	-36166.6	-14537.4	2.94627	0.149688	-2.80832e-30	2.07421
1594.71	-36166.6	-14537.4	2.94961	0.152565	1.08961e-29	2.04492
1594.73	-36166.5	-14537.4	2.95293	0.164569	-4.07755e-29	2.01448
1594.74	-36166.5	-14537.5	2.95646	0.185295	8.21666e-29	1.98613
1594.76	-36166.4	-14537.5	2.9598	0.208713	-3.16726e-28	1.96904
1594.78	-36166.4	-14537.5	2.96316	0.228839	1.18473e-27	1.96213
1594.79	-36166.3	-14537.5	2.96667	0.25	0	1.95752
1594.81	-36166.3	-14537.5	2.97333	0.276667	-4.16167e-36	1.94771
1594.83	-36166.2	-14537.5	2.97667	0.316667	0	1.92919
1594.85	-36166.2	-14537.6	2.98364	0.369898	-2.72816e-25	1.9061
1594.86	-36166.1	-14537.6	2.98694	0.423005	1.04061e-24	1.88684
1594.88	-36166.1	-14537.6	2.99375	0.472949	-3.88669e-24	1.8729
1594.9	-36166	-14537.6	3.00103	0.52218	3.04129e-23	1.86157
1594.91	-36166	-14537.6	3.0112	0.564597	-1.15593e-22	1.85313
1594.93	-36166	-14537.6	3.02124	0.600724	4.30744e-22	1.84696
1594.95	-36165.9	-14537.7	3.03173	0.631338	-2.49194e-21	1.8437
1594.96	-36165.9	-14537.7	3.0421	0.65923	9.44515e-21	1.84028
1594.98	-36165.8	-14537.7	3.05586	0.701597	-3.50751e-20	1.8339
1595	-36165.8	-14537.7	3.06987	0.752562	1.7834e-19	1.82122
1595.02	-36165.7	-14537.7	3.08311	0.80518	-6.7446e-19	1.80355
1595.03	-36165.7	-14537.7	3.09651	0.855852	2.49317e-18	1.77897
1595.05	-36165.6	-14537.8	3.11139	0.907324	-1.17759e-17	1.74926
1595.07	-36165.6	-14537.8	3.12822	0.947737	4.44538e-17	1.71853
1595.08	-36165.5	-14537.8	3.14515	0.984051	-1.63363e-16	1.68401
1595.1	-36165.5	-14537.8	3.16277	1.01766	7.35155e-16	1.64316
1595.12	-36165.4	-14537.8	3.17881	1.04751	-2.77098e-15	1.59715
1595.13	-36165.4	-14537.8	3.19747	1.08419	1.01082e-14	1.53816
1595.15	-36165.3	-14537.9	3.21715	1.12882	-4.39441e-14	1.46668
1595.17	-36165.3	-14537.9	3.23444	1.17698	1.65423e-13	1.39087
1595.18	-36165.2	-14537.9	3.25527	1.22744	-5.97875e-13	1.30771
1595.2	-36165.1	-14537.9	3.27751	1.27522	2.53236e-12	1.22128
1595.22	-36165.1	-14537.9	3.30089	1.32369	-9.52227e-12	1.13556
1595.24	-36165.1	-14538	3.32496	1.3827	3.40134e-11	1.03775
1595.25	-36165	-14538	3.34929	1.44728	-1.41155e-10	0.933714
1595.27	-36164.9	-14538	3.37186	1.50884	5.30266e-10	0.834114
1595.29	-36164.9	-14538	3.39813	1.5671	-1.86559e-09	0.73168
1595.3	-36164.8	-14538	3.42593	1.62154	7.61549e-09	0.637724
1595.32	-36164.8	-14538.1	3.45217	1.67541	-2.85845e-08	0.556223
1595.34	-36164.7	-14538.1	3.47984	1.7392	9.85642e-08	0.479082
1595.36	-36164.7	-14538.1	3.50911	1.80525	-3.96899e-07	0.408063
1595.37	-36164.6	-14538.1	3.54117	1.86371	1.48865e-06	0.342368
1595.39	-36164.5	-14538.1	3.57633	1.91858	-4.99276e-06	0.27595
1595.41	-36164.5	-14538.2	3.61038	1.96435	1.98756e-05	0.215732
1595.42	-36164.4	-14538.2	3.64326	2.00849	-7.44978e-05	0.159293
1595.44	-36164.4	-14538.2	3.67845	2.06297	0.000239959	0.0961423
1595.46	-36164.3	-14538.2	3.71207	2.12021	-0.00243654	0.0311064
1595.47	-36164.3	-14538.2	3.74767	2.17471	-0.00583166	-0.0303286
1595.49	-36164.2	-14538.3	3.78653	2.22228	-0.00957525	-0.0905481
1595.51	-36164.1	-14538.3	3.82372	2.26364	-0.0101085	-0.138626
1595.53	-36164.1	-14538.3	3.85975	2.2952	-0.00997138	-0.178597
1595.54	-36164	-14538.3	3.90168	2.32072	-0.0100049	-0.213238
1595.56	-36163.9	-14538.3	3.94202	2.33863	-0.00999867	-0.239271
1595.58	-36163.9	-14538.4	3.98201	2.34611	-0.0100003	-0.25847
1595.59	-36163.8	-14538.4	4.02102	2.34994	-0.00999996	-0.271751
1595.61	-36163.8	-14538.4	4.061	2.34707	-0.01	-0.278637
1595.63	-36163.7	-14538.4	4.10088	2.3374	-0.01	-0.280055
1595.64	-36163.6	-14538.5	4.14333	2.32333	-0.01	-0.275599
1595.66	-36163.6	-14538.5	4.18	2.30667	-0.01	-0.265795
1595.68	-36163.5	-14538.5	4.21667	2.28667	-0.01	-0.249455
1595.7	-36163.4	-14538.5	4.25571	2.26174	-0.01	-0.226252
1595.71	-36163.4	-14538.6	4.29556	2.23526	-0.01	-0.203558
1595.73	-36163.3	-14538.6	4.33222	2.21572	-0.01	-0.186664
1595.75	-36163.2	-14538.6	4.37117	2.20655	-0.01	-0.182135
1595.76	-36163.1	-14538.6	4.40746	2.21491	-0.01	-0.191188
1595.78	-36163.1	-14538.6	4.44487	2.23246	-0.01	-0.209413
1595.8	-36163	-14538.7	4.48684	2.25322	-0.01	-0.231727
1595.81	-36162.9	-14538.7	4.52344	2.26981	-0.01	-0.254467
1595.83	-36162.9	-14538.7	4.56362	2.2906	-0.01	-0.279705
1595.85	-36162.8	-14538.8	4.60282	2.31717	-0.01	-0.312997
1595.87	-36162.7	-14538.8	4.64197	2.35172	-0.01	-0.348872
1595.88	-36162.6	-14538.8	4.67964	2.38922	-0.01	-0.390084
1595.9	-36162.5	-14538.8	4.72202	2.42714	-0.01	-0.43108
1595.92	-36162.5	-14538.8	4.76215	2.459	-0.01	-0.467884
1595.93	-36162.4	-14538.9	4.8071	2.48858	-0.01	-0.502872
1595.95	-36162.3	-14538.9	4.85118	2.51589	-0.01	-0.538489
1595.97	-36162.2	-14538.9	4.89139	2.54416	-0.01	-0.57373
1595.98	-36162.2	-14539	4.93604	2.58012	-0.01	-0.614482
1596	-36162.1	-14539	4.98282	2.61933	-0.01	-0.657493
1596.02	-36162	-14539	5.02789	2.65203	-0.01	-0.694245
1596.04	-36161.9	-14539	5.07218	2.67602	-0.01	-0.72584
1596.05	-36161.8	-14539.1	5.11744	2.6942	-0.01	-0.749482
1596.07	-36161.8	-14539.1	5.16003	2.70259	-0.01	-0.764227
1596.09	-36161.7	-14539.1	5.20507	2.70264	-0.01	-0.771461
1596.1	-36161.6	-14539.2	5.24968	2.69398	-0.01	-0.771845
1596.12	-36161.5	-14539.2	5.29409	2.67708	-0.01	-0.766807
1596.14	-36161.4	-14539.2	5.34296	2.65224	-0.01	-0.756278
1596.15	-36161.3	-14539.3	5.3913	2.62247	-0.01	-0.741319
1596.17	-36161.3	-14539.3	5.43568	2.59118	-0.01	-0.723115
1596.19	-36161.2	-14539.3	5.4785	2.55379	-0.01	-0.701281
1596.21	-36161.1	-14539.3	5.51954	2.51629	-0.01	-0.676735
1596.22	-36161	-14539.4	5.55851	2.4779	-0.01	-0.650695
1596.24	-36160.9	-14539.4	5.6033	2.43598	-0.01	-0.619788
1596.26	-36160.8	-14539.4	5.64527	2.39269	-0.01	-0.586973
1596.27	-36160.7	-14539.5	5.68487	2.34971	-0.01	-0.553265
1596.29	-36160.6	-14539.5	5.72428	2.30401	-0.01	-0.515674
1596.31	-36160.5	-14539.5	5.76242	2.2626	-0.01	-0.487542
1596.32	-36160.5	-14539.6	5.79903	2.23791	-0.01	-0.469445
1596.34	-36160.3	-14539.6	5.83752	2.22493	-0.01	-0.463374
1596.36	-36160.2	-14539.6	5.87498	2.22127	-0.01	-0.460531
1596.38	-36160.2	-14539.7	5.91078	2.21032	-0.01	-0.456806
1596.39	-36160.1	-14539.7	5.9527	2.19578	-0.01	-0.448238
1596.41	-36160	-14539.7	5.99038	2.18212	-0.01	-0.441091
1596.43	-36159.9	-14539.8	6.02691	2.17174	-0.01	-0.435462
1596.44	-36159.8	-14539.8	6.06246	2.1612	-0.01	-0.431774
1596.46	-36159.7	-14539.8	6.09904	2.15135	-0.01	-0.427597
1596.48	-36159.6	-14539.9	6.1355	2.13816	-0.01	-0.422257
1596.49	-36159.5	-14539.9	6.17452	2.12727	-0.01	-0.416427
1596.51	-36159.4	-14539.9	6.20803	2.11714	-0.01	-0.412009
1596.53	-36159.3	-14540	6.2444	2.11048	-0.01	-0.406757
1596.55	-36159.2	-14540	6.28333	2.1	-0.01	-0.396514
1596.56	-36159.1	-14540	6.32	2.09	-0.01	-0.381264
1596.58	-36159	-14540.1	6.35333	2.08	-0.01	-0.362745
1596.6	-36158.9	-14540.1	6.38871	2.06939	-0.01	-0.341939
1596.61	-36158.8	-14540.1	6.42192	2.05943	-0.01	-0.322388
1596.63	-36158.7	-14540.2	6.45538	2.04936	-0.01	-0.302767
1596.65	-36158.5	-14540.2	6.49073	2.03897	-0.01	-0.284603
1596.66	-36158.5	-14540.3	6.52384	2.03277	-0.01	-0.272345
1596.68	-36158.4	-14540.3	6.55746	2.02988	-0.01	-0.266423
1596.7	-36158.2	-14540.3	6.59264	2.03002	-0.01	-0.264712
1596.72	-36158.1	-14540.4	6.62614	2.03009	-0.01	-0.26609
1596.73	-36158	-14540.4	6.6635	2.02959	-0.01	-0.26863
1596.75	-36157.9	-14540.4	6.70232	2.02579	-0.01	-0.273575
1596.77	-36157.8	-14540.5	6.73793	2.0226	-0.01	-0.279163
1596.78	-36157.7	-14540.5	6.77155	2.01912	-0.01	-0.286174
1596.8	-36157.6	-14540.6	6.80674	2.01589	-0.01	-0.294126
1596.82	-36157.5	-14540.6	6.83961	2.01143	-0.00999998	-0.302313
1596.83	-36157.4	-14540.6	6.8737	2.00553	-0.0100001	-0.312064
1596.85	-36157.3	-14540.7	6.9087	2.00106	-0.00999973	-0.321928
1596.87	-36157.2	-14540.7	6.94155	1.99542	-0.010001	-0.332132
1596.88	-36157.1	-14540.7	6.97579	1.99095	-0.00999622	-0.341338
1596.9	-36156.9	-14540.8	7.01068	1.98507	-0.0100164	-0.350945
1596.92	-36156.8	-14540.8	7.04342	1.98102	-0.00993817	-0.358131
1596.94	-36156.7	-14540.9	7.07813	1.97366	-0.0102235	-0.366119
1596.95	-36156.6	-14540.9	7.11131	1.96684	-0.00870605	-0.373904
1596.97	-36156.5	-14540.9	7.14054	1.96024	-0.00504247	-0.382062
1596.99	-36156.4	-14541	7.17144	1.95334	-0.00169069	-0.390529
1597	-36156.2	-14541	7.20429	1.94642	0.00181557	-0.398956
1597.02	-36156.1	-14541.1	7.23745	1.93986	0.00499635	-0.407404
1597.04	-36156	-14541.1	7.27211	1.93291	0.00880167	-0.418024
1597.06	-36155.9	-14541.1	7.30644	1.92604	0.0102543	-0.432898
1597.07	-36155.8	-14541.2	7.33965	1.91941	0.00993241	-0.451688
1597.09	-36155.7	-14541.2	7.37229	1.91269	0.0100156	-0.474696
1597.11	-36155.5	-14541.3	7.40297	1.90396	0.00999534	-0.494489
1597.12	-36155.4	-14541.3	7.43223	1.89162	0.0100026	-0.509009
1597.14	-36155.3	-14541.3	7.46607	1.87745	0.00999476	-0.518663
1597.16	-36155.2	-14541.4	7.5007	1.86386	0.0100199	-0.52487
1597.17	-36155.1	-14541.4	7.5311	1.85067	0.00992549	-0.527888
1597.19	-36154.9	-14541.5	7.56252	1.8367	0.0102399	-0.529216
1597.21	-36154.8	-14541.5	7.59309	1.82284	0.00756355	-0.529513
1597.23	-36154.7	-14541.5	7.62274	1.81227	0.004168	-0.528701
1597.24	-36154.6	-14541.6	7.65443	1.80194	0.000425787	-0.526589
1597.26	-36154.5	-14541.6	7.68481	1.79151	-0.000112506	-0.524276
1597.28	-36154.4	-14541.7	7.71454	1.78448	4.37579e-05	-0.523013
1597.29	-36154.2	-14541.7	7.74629	1.77745	-4.56184e-05	-0.522015
1597.31	-36154.1	-14541.8	7.77656	1.77097	0.000159133	-0.518981
1597.33	-36154	-14541.8	7.80629	1.76109	-0.00288073	-0.514729
1597.34	-36153.8	-14541.9	7.83826	1.75374	-0.00644494	-0.510012
1597.36	-36153.7	-14541.9	7.86508	1.74694	-0.00989893	-0.507743
1597.38	-36153.6	-14541.9	7.8948	1.74363	-0.0100038	-0.505537
1597.39	-36153.4	-14542	7.92667	1.73667	-0.01	-0.504357
1597.41	-36153.3	-14542	7.95667	1.73333	-0.00666667	-0.501089
1597.43	-36153.2	-14542.1	7.98667	1.72667	-0.00333333	-0.497821
1597.45	-36153.1	-14542.1	8.01508	1.71961	9.97847e-05	-0.49322
1597.46	-36152.9	-14542.2	8.04495	1.71291	-2.66764e-05	-0.490031
1597.48	-36152.8	-14542.2	8.07177	1.70641	6.92052e-06	-0.486677
1597.5	-36152.7	-14542.3	8.1034	1.70269	-3.43434e-06	-0.48209
1597.51	-36152.6	-14542.3	8.13	1.69603	9.17732e-07	-0.478998
1597.53	-36152.4	-14542.3	8.16008	1.69313	-2.36532e-07	-0.478472
1597.55	-36152.3	-14542.4	8.18862	1.69402	8.80606e-08	-0.483762
1597.57	-36152.2	-14542.4	8.21809	1.70164	-2.35204e-08	-0.491765
1597.58	-36152	-14542.5	8.24543	1.71188	6.01731e-09	-0.501962
1597.6	-36151.9	-14542.5	8.27665	1.72242	-1.99196e-09	-0.513657
1597.62	-36151.8	-14542.6	8.30342	1.73228	5.31758e-10	-0.5259
1597.63	-36151.6	-14542.6	8.33348	1.74259	-1.34893e-10	-0.538919
1597.65	-36151.5	-14542.7	8.36198	1.75242	4.1879e-11	-0.549528
1597.67	-36151.4	-14542.7	8.39211	1.75801	-1.11731e-11	-0.555972
1597.68	-36151.2	-14542.8	8.42258	1.76018	2.80663e-12	-0.5599
1597.7	-36151.1	-14542.8	8.45442	1.76009	-8.36597e-13	-0.563098
1597.72	-36151	-14542.9	8.48262	1.75931	2.22188e-13	-0.564375
1597.74	-36150.8	-14542.9	8.51088	1.75456	-5.20187e-14	-0.561619
1597.75	-36150.7	-14543	8.54272	1.74608	1.33455e-15	-0.554295
1597.77	-36150.6	-14543	8.57203	1.73582	5.11845e-14	-0.54545
1597.79	-36150.4	-14543	8.60342	1.72589	-1.99416e-13	-0.536459
1597.8	-36150.2	-14543.1	8.63272	1.71381	8.48792e-13	-0.527641
1597.82	-36150.1	-14543.1	8.66057	1.70079	-3.1927e-12	-0.517651
1597.84	-36150	-14543.2	8.69002	1.68494	1.14045e-11	-0.50449
1597.85	-36149.8	-14543.2	8.71934	1.66949	-4.73286e-11	-0.490152
1597.87	-36149.7	-14543.3	8.74758	1.65469	1.77796e-10	-0.47714
1597.89	-36149.6	-14543.3	8.77493	1.63885	-6.25525e-10	-0.46548
1597.9	-36149.4	-14543.4	8.80257	1.62551	2.55344e-09	-0.454666
1597.92	-36149.3	-14543.4	8.8288	1.61214	-9.58426e-09	-0.446748
1597.94	-36149.1	-14543.5	8.85669	1.59868	3.30481e-08	-0.442297
1597.96	-36149	-14543.5	8.88411	1.58228	-1.33079e-07	-0.44527
1597.97	-36148.9	-14543.6	8.91031	1.5683	4.99136e-07	-0.452301
1597.99	-36148.7	-14543.6	8.93861	1.55174	-1.67405e-06	-0.462229
1598.01	-36148.6	-14543.7	8.96354	1.53723	6.66419e-06	-0.47003
1598.02	-36148.4	-14543.7	8.98594	1.52181	-2.49788e-05	-0.475701
1598.04	-36148.3	-14543.8	9.01328	1.50443	8.04573e-05	-0.479585
1598.06	-36148.1	-14543.8	9.04048	1.48285	-0.000317168	-0.484183
1598.08	-36148	-14543.9	9.06715	1.45406	0.00267871	-0.493488
1598.09	-36147.8	-14543.9	9.09243	1.42232	0.00343956	-0.510441
1598.11	-36147.7	-14544	9.11596	1.39142	0.00335915	-0.532949
1598.13	-36147.6	-14544	9.13903	1.36751	0.00312311	-0.555788
1598.14	-36147.4	-14544.1	9.16394	1.3426	0.00615272	-0.579213
1598.16	-36147.3	-14544.1	9.18442	1.32516	0.0097864	-0.597245
1598.18	-36147.1	-14544.2	9.20427	1.30855	0.0100587	-0.612768
1598.19	-36147	-14544.2	9.22533	1.29414	0.00998445	-0.624635
1598.21	-36146.8	-14544.3	9.24871	1.28072	0.010035	-0.635539
1598.23	-36146.7	-14544.3	9.26881	1.27048	0.00987562	-0.647264
1598.25	-36146.5	-14544.4	9.29	1.26333	0.0133333	-0.665577
1598.26	-36146.4	-14544.5	9.31	1.25667	0.0133333	-0.685185
1598.28	-36146.2	-14544.5	9.33333	1.25	0.0133333	-0.704793
1598.3	-36146.1	-14544.6	9.35798	1.24303	0.00987611	-0.723179
1598.31	-36145.9	-14544.6	9.3778	1.23983	0.0100331	-0.737135
1598.33	-36145.8	-14544.7	9.39787	1.23645	0.00999141	-0.748993
1598.35	-36145.6	-14544.7	9.41939	1.23293	0.0100043	-0.75798
1598.36	-36145.5	-14544.8	9.44251	1.22961	0.00999889	-0.764246
1598.38	-36145.3	-14544.8	9.46242	1.22628	0.0100002	-0.768312
1598.4	-36145.1	-14544.9	9.48366	1.2226	0.0100004	-0.770576
1598.41	-36145	-14544.9	9.50345	1.2199	0.00999794	-0.772492
1598.43	-36144.9	-14545	9.52372	1.21963	0.0100077	-0.772221
1598.45	-36144.7	-14545	9.54484	1.21581	0.00996064	-0.770624
1598.47	-36144.6	-14545.1	9.56461	1.21245	0.0101489	-0.767163
1598.48	-36144.4	-14545.1	9.58496	1.20972	0.0093976	-0.76395
1598.5	-36144.2	-14545.2	9.60603	1.21024	0.00563711	-0.760213
1598.52	-36144.1	-14545.2	9.62577	1.20927	0.00220642	-0.755817
1598.53	-36143.9	-14545.3	9.64622	1.20561	-0.000259748	-0.751309
1598.55	-36143.8	-14545.4	9.66722	1.20197	7.74466e-05	-0.747137
1598.57	-36143.6	-14545.4	9.68693	1.19966	-2.06486e-05	-0.743694
1598.59	-36143.5	-14545.5	9.70748	1.20027	5.12777e-06	-0.736275
1598.6	-36143.3	-14545.5	9.7284	1.19888	-1.48699e-06	-0.722225
1598.62	-36143.2	-14545.6	9.74809	1.1953	3.95745e-07	-0.702774
1598.64	-36143	-14545.6	9.76874	1.19169	-9.54308e-08	-0.67985
1598.65	-36142.8	-14545.7	9.78957	1.18962	2.06984e-08	-0.658072
1598.67	-36142.7	-14545.7	9.80926	1.19037	1.85595e-08	-0.639789
1598.69	-36142.5	-14545.8	9.83	1.18854	-9.07559e-08	-0.622908
1598.7	-36142.3	-14545.8	9.85074	1.18489	3.83483e-07	-0.607706
1598.72	-36142.2	-14545.9	9.87043	1.18131	-1.44233e-06	-0.594474
1598.74	-36142	-14546	9.89126	1.17979	5.07486e-06	-0.580528
1598.76	-36141.9	-14546	9.91191	1.17998	-2.07161e-05	-0.564224
1598.77	-36141.7	-14546.1	9.9316	1.1803	7.77573e-05	-0.544448
1598.79	-36141.6	-14546.1	9.95252	1.17809	-0.00026812	-0.519915
1598.81	-36141.4	-14546.2	9.9731	1.17451	0.00198272	-0.495557
1598.82	-36141.3	-14546.2	9.99268	1.17093	0.00542604	-0.475693
1598.84	-36141.1	-14546.3	10.0141	1.16976	0.00927342	-0.458725
1598.86	-36140.9	-14546.3	10.0317	1.17032	0.00991689	-0.444807
1598.87	-36140.8	-14546.4	10.0508	1.16781	0.0121409	-0.432636
1598.89	-36140.6	-14546.5	10.0691	1.16418	0.0158036	-0.421573
1598.91	-36140.4	-14546.5	10.0885	1.16058	0.0195365	-0.413515
1598.93	-36140.3	-14546.6	10.1086	1.1582	0.0198507	-0.404784
1598.94	-36140.1	-14546.6	10.1295	1.14638	0.0226085	-0.389988
1598.96	-36140	-14546.7	10.1502	1.1274	0.0260609	-0.36981
1598.98	-36139.8	-14546.7	10.1668	1.10143	0.0296182	-0.34813
1598.99	-36139.6	-14546.8	10.1876	1.07616	0.0300621	-0.326016
1599.01	-36139.5	-14546.9	10.2048	1.05257	0.0299862	-0.306161
1599.03	-36139.3	-14546.9	10.2213	1.03232	0.0299931	-0.286714
1599.04	-36139.1	-14547	10.239	1.01134	0.0300223	-0.264998
1599.06	-36139	-14547	10.2557	0.985204	0.0299119	-0.239185
1599.08	-36138.8	-14547.1	10.2724	0.946138	0.0331089	-0.205061
1599.1	-36138.6	-14547.1	10.2867	0.893333	0.0366667	-0.157952
1599.11	-36138.5	-14547.2	10.3033	0.84	0.04	-0.108932
1599.13	-36138.3	-14547.2	10.3167	0.79	0.04	-0.0610022
1599.15	-36138.1	-14547.3	10.3307	0.744244	0.0398694	-0.0173423
1599.16	-36138	-14547.4	10.3407	0.708035	0.0365658	0.0159742
1599.18	-36137.8	-14547.4	10.3548	0.676503	0.0366453	0.0443515
1599.2	-36137.6	-14547.5	10.3644	0.650785	0.0369471	0.0668917
1599.21	-36137.5	-14547.5	10.3745	0.630813	0.0402036	0.0898537
1599.23	-36137.3	-14547.6	10.3845	0.607202	0.0399486	0.115766
1599.25	-36137.1	-14547.7	10.3953	0.581622	0.0400128	0.149962
1599.27	-36137	-14547.7	10.4046	0.55163	0.0400205	0.184914
1599.28	-36136.8	-14547.8	10.4116	0.525497	0.0399058	0.220934
1599.3	-36136.6	-14547.8	10.4224	0.501375	0.0405286	0.252622
1599.32	-36136.5	-14547.9	10.4326	0.483006	0.0441891	0.273012
1599.33	-36136.3	-14548	10.4423	0.469318	0.0478175	0.282261
1599.35	-36136.1	-14548	10.4486	0.456623	0.050259	0.279437
1599.37	-36136	-14548.1	10.4552	0.447792	0.0499737	0.269996
1599.38	-36135.8	-14548.1	10.4635	0.440777	0.0498331	0.256719
1599.4	-36135.6	-14548.2	10.4727	0.435259	0.0508465	0.243995
1599.42	-36135.5	-14548.2	10.4789	0.432031	0.0547429	0.232466
1599.43	-36135.3	-14548.3	10.4859	0.429705	0.0570889	0.221692
1599.45	-36135.1	-14548.4	10.4928	0.43015	0.0555768	0.211967
1599.47	-36135	-14548.4	10.4994	0.429718	0.0516656	0.203379
1599.49	-36134.8	-14548.5	10.506	0.431225	0.0497596	0.194861
1599.5	-36134.6	-14548.6	10.5147	0.43491	0.0500625	0.186901
1599.52	-36134.5	-14548.6	10.5236	0.438542	0.0500045	0.180065
1599.54	-36134.3	-14548.7	10.5303	0.440338	0.0499177	0.175115
1599.55	-36134.1	-14548.7	10.5365	0.439736	0.0503252	0.171148
1599.57	-36134	-14548.8	10.5457	0.44127	0.0482587	0.16509
1599.59	-36133.8	-14548.8	10.5543	0.448371	0.0449797	0.154195
1599.61	-36133.6	-14548.9	10.5605	0.462357	0.0393867	0.13785
1599.62	-36133.5	-14549	10.5673	0.482417	0.0343524	0.116843
1599.64	-36133.3	-14549	10.5763	0.503038	0.0311249	0.0946653
1599.66	-36133.1	-14549.1	10.5865	0.523028	0.0282216	0.0738083
1599.67	-36133	-14549.1	10.5968	0.541844	0.0220495	0.0526697
1599.69	-36132.8	-14549.2	10.6075	0.556542	0.0171514	0.0349723
1599.71	-36132.6	-14549.3	10.6145	0.567174	0.0164927	0.0193976
1599.72	-36132.4	-14549.3	10.624	0.577281	0.0169238	-0.000814667
1599.74	-36132.2	-14549.4	10.6344	0.590021	0.0142408	-0.0275763
1599.76	-36132.1	-14549.4	10.6442	0.605337	0.0107748	-0.0615406
1599.78	-36131.9	-14549.5	10.6549	0.628792	0.00727768	-0.103513
1599.79	-36131.7	-14549.6	10.6647	0.652815	0.00396731	-0.144589
1599.81	-36131.6	-14549.6	10.6778	0.673375	0.000383561	-0.181505
1599.83	-36131.4	-14549.7	10.6883	0.69063	-0.000110416	-0.211837
1599.84	-36131.2	-14549.7	10.6988	0.705036	5.70826e-05	-0.238965
1599.86	-36131.1	-14549.8	10.7087	0.718571	-0.000161985	-0.260299
1599.88	-36130.9	-14549.9	10.7216	0.728976	0.00288064	-0.278138
1599.89	-36130.7	-14549.9	10.7359	0.736364	0.00644665	-0.291283
1599.91	-36130.5	-14550	10.7492	0.739831	0.00989197	-0.301252
1599.93	-36130.4	-14550	10.7625	0.743135	0.0100299	-0.308891
1599.95	-36130.2	-14550.1	10.7767	0.746667	0.01	-0.316993
1599.96	-36130	-14550.2	10.79	0.75	0.01	-0.320261
1599.98	-36129.9	-14550.2	10.8	0.746667	0.01	-0.320261
1600	-36129.7	-14550.3	10.8106	0.743116	0.0135502	-0.3168
1600.01	-36129.5	-14550.3	10.8207	0.739905	0.0168921	-0.314735
1600.03	-36129.3	-14550.4	10.835	0.740103	0.0201793	-0.313596
1600.05	-36129.1	-14550.5	10.8482	0.739755	0.019952	-0.31252
1600.06	-36129	-14550.5	10.8617	0.736235	0.0200127	-0.311372
1600.08	-36128.8	-14550.6	10.8757	0.732645	0.0199935	-0.310507
1600.1	-36128.6	-14550.7	10.8891	0.729797	0.0200083	-0.311761
1600.12	-36128.5	-14550.7	10.9021	0.730028	0.0199734	-0.312885
1600.13	-36128.3	-14550.8	10.9124	0.730115	0.0201335	-0.313675
1600.15	-36128.1	-14550.8	10.9222	0.729459	0.019452	-0.312207
1600.17	-36127.9	-14550.9	10.9328	0.725852	0.0158621	-0.309738
1600.18	-36127.8	-14551	10.9467	0.722425	0.0123925	-0.3065
1600.2	-36127.6	-14551	10.9606	0.719544	0.0096951	-0.304696
1600.22	-36127.4	-14551.1	10.9741	0.72074	0.0100764	-0.305703
1600.23	-36127.2	-14551.1	10.9881	0.725269	0.0099783	-0.310183
1600.25	-36127	-14551.2	11.0015	0.733322	0.0100018	-0.318129
1600.27	-36126.9	-14551.3	11.0138	0.743523	0.0100146	-0.330677
1600.29	-36126.7	-14551.3	11.0235	0.753788	0.00994126	-0.349788
1600.3	-36126.5	-14551.4	11.0352	0.763674	0.010257	-0.373435
1600.32	-36126.4	-14551.5	11.0491	0.766447	0.00878423	-0.395817
1600.34	-36126.2	-14551.5	11.0634	0.758159	0.00507249	-0.413665
1600.35	-36126	-14551.6	11.0746	0.741073	0.0015287	-0.426186
1600.37	-36125.8	-14551.6	11.0864	0.719961	-0.000249189	-0.437935
1600.39	-36125.6	-14551.7	11.1005	0.699099	6.9797e-05	-0.449351
1600.4	-36125.4	-14551.8	11.114	0.680739	-1.86925e-05	-0.459
1600.42	-36125.3	-14551.8	11.1255	0.665847	4.97309e-06	-0.467594
1600.44	-36125.1	-14551.9	11.1356	0.654268	-1.18113e-06	-0.475993
1600.46	-36124.9	-14552	11.146	0.643797	3.55415e-07	-0.484057
1600.47	-36124.8	-14552	11.1558	0.635975	-2.01473e-07	-0.48981
1600.49	-36124.6	-14552.1	11.1663	0.628944	4.17111e-07	-0.492982
1600.51	-36124.4	-14552.1	11.1764	0.624283	-1.60517e-06	-0.492953
1600.52	-36124.2	-14552.2	11.1869	0.621091	5.39144e-06	-0.49159
1600.54	-36124	-14552.3	11.1971	0.61762	-2.14647e-05	-0.490491
1600.56	-36123.8	-14552.3	11.2071	0.614314	8.0455e-05	-0.489548
1600.57	-36123.7	-14552.4	11.217	0.611007	-0.000300355	-0.487115
1600.59	-36123.5	-14552.5	11.2275	0.607472	0.00237342	-0.481842
1600.61	-36123.3	-14552.5	11.2377	0.604193	0.00593835	-0.476048
1600.62	-36123.2	-14552.6	11.2476	0.600465	0.00916601	-0.472306
1600.64	-36122.9	-14552.7	11.2581	0.600107	0.0127699	-0.469869
1600.66	-36122.8	-14552.7	11.2683	0.597369	0.0158799	-0.467775
1600.68	-36122.6	-14552.8	11.2782	0.593927	0.0220416	-0.464652
1600.69	-36122.4	-14552.9	11.2888	0.590359	0.0291529	-0.461247
1600.71	-36122.2	-14552.9	11.2988	0.587276	0.03605	-0.456146
1600.73	-36122.1	-14553	11.3088	0.57831	0.0396506	-0.447042
1600.74	-36121.9	-14553	11.3194	0.561155	0.0431275	-0.431336
1600.76	-36121.7	-14553.1	11.3294	0.541167	0.0464501	-0.412886
1600.78	-36121.5	-14553.2	11.3394	0.521236	0.0498955	-0.393337
1600.8	-36121.3	-14553.2	11.35	0.5	0.05	-0.373638
1600.81	-36121.1	-14553.3	11.3567	0.483333	0.05	-0.357298
1600.83	-36121	-14553.4	11.3633	0.47	0.05	-0.344227
1600.85	-36120.8	-14553.4	11.3705	0.459378	0.0535524	-0.332744
1600.86	-36120.6	-14553.5	11.3805	0.449535	0.0568859	-0.324144
1600.88	-36120.4	-14553.5	11.3871	0.442908	0.0600797	-0.316609
1600.9	-36120.2	-14553.6	11.3941	0.436152	0.060017	-0.310888
1600.91	-36120.1	-14553.7	11.4011	0.432698	0.0597766	-0.305551
1600.93	-36119.9	-14553.7	11.411	0.426066	0.0562335	-0.301183
1600.95	-36119.7	-14553.8	11.4178	0.42271	0.0526197	-0.29681
1600.97	-36119.5	-14553.9	11.4245	0.419773	0.0499027	-0.294959
1600.98	-36119.3	-14553.9	11.4312	0.420058	0.0496118	-0.294058
1601	-36119.1	-14554	11.4383	0.419978	0.0459019	-0.29414
1601.02	-36119	-14554.1	11.4449	0.420015	0.0420649	-0.294103
1601.03	-36118.8	-14554.1	11.4517	0.419964	0.034931	-0.294155
1601.05	-36118.6	-14554.2	11.4587	0.420166	0.028074	-0.293921
1601.07	-36118.4	-14554.3	11.4653	0.419292	0.021163	-0.292533
1601.08	-36118.2	-14554.3	11.4721	0.415607	0.0155859	-0.289857
1601.1	-36118	-14554.4	11.4791	0.411956	0.0111173	-0.286629
1601.12	-36117.9	-14554.5	11.4854	0.409719	0.00514658	-0.284896
1601.13	-36117.7	-14554.5	11.4937	0.41007	0.00213243	-0.284242
1601.15	-36117.5	-14554.6	11.5032	0.40998	-0.00121556	-0.284334
1601.17	-36117.3	-14554.7	11.5093	0.410005	-0.00570336	-0.284309
1601.19	-36117.1	-14554.7	11.5163	0.41	-0.0131427	-0.284313
1601.2	-36116.9	-14554.8	11.5232	0.409993	-0.0188099	-0.284321
1601.22	-36116.8	-14554.8	11.5298	0.410027	-0.0201203	-0.284284
1601.24	-36116.6	-14554.9	11.5367	0.409902	-0.0202035	-0.284422
1601.25	-36116.4	-14555	11.5436	0.410405	-0.0184838	-0.283543
1601.27	-36116.2	-14555	11.5501	0.40749	-0.0149254	-0.279494
1601.29	-36116	-14555.1	11.5571	0.396621	-0.0112121	-0.268961
1601.31	-36115.8	-14555.2	11.5639	0.378713	-0.00976108	-0.252108
1601.32	-36115.6	-14555.2	11.5709	0.356839	-0.00999158	-0.231187
1601.34	-36115.4	-14555.3	11.5753	0.330316	-0.0102509	-0.205142
1601.36	-36115.2	-14555.4	11.5811	0.300916	-0.00802706	-0.176037
1601.37	-36115.1	-14555.4	11.5853	0.268568	-0.00455246	-0.146085
1601.39	-36114.9	-14555.5	11.5913	0.235681	-0.00079509	-0.114468
1601.41	-36114.7	-14555.6	11.5959	0.207012	0.000188676	-0.0874209
1601.42	-36114.5	-14555.6	11.5993	0.185808	-4.99805e-05	-0.0650303
1601.44	-36114.3	-14555.7	11.5999	0.164818	1.05818e-05	-0.0447019
1601.46	-36114.1	-14555.8	11.6024	0.146906	-2.86262e-06	-0.0274235
1601.48	-36114	-14555.8	11.6058	0.132637	7.56932e-07	-0.014456
1601.49	-36113.7	-14555.9	11.6096	0.124262	-1.4887e-07	-0.00543011
1601.51	-36113.6	-14556	11.6102	0.120251	4.00881e-08	-0.00147509
1601.53	-36113.4	-14556	11.6097	0.120146	-1.05765e-08	0.000698644
1601.54	-36113.2	-14556.1	11.6129	0.117181	1.82821e-09	0.00298389
1601.56	-36113	-14556.2	11.6163	0.113586	-4.90606e-10	0.00525407
1601.58	-36112.9	-14556.2	11.6198	0.113116	1.29053e-10	0.00564487
1601.59	-36112.6	-14556.3	11.6201	0.116417	-1.64379e-11	0.00242707
1601.61	-36112.5	-14556.4	11.6199	0.1199	4.19147e-12	-0.00190809
1601.63	-36112.3	-14556.4	11.6231	0.120026	-3.15593e-13	-0.00632894
1601.64	-36112.1	-14556.5	11.6267	0.12	0	-0.0087146
1601.66	-36111.9	-14556.6	11.63	0.12	0	-0.00980392
1601.68	-36111.7	-14556.6	11.63	0.12	0	-0.00980392
1601.7	-36111.5	-14556.7	11.6301	0.12	-1.93961e-10	-0.00980478
1601.71	-36111.4	-14556.8	11.6335	0.12	7.39849e-10	-0.00980673
1601.73	-36111.2	-14556.8	11.6369	0.12	-2.76336e-09	-0.00979186
1601.75	-36111	-14556.9	11.6402	0.12	2.16229e-08	-0.00990272
1601.76	-36110.8	-14557	11.6399	0.12	-8.21846e-08	-0.0124691
1601.78	-36110.6	-14557	11.6403	0.12	3.06251e-07	-0.0197335
1601.8	-36110.4	-14557.1	11.644	0.12	-1.77172e-06	-0.0331206
1601.82	-36110.2	-14557.1	11.6473	0.12	6.71531e-06	-0.0484472
1601.83	-36110.1	-14557.2	11.6502	0.12	-2.49377e-05	-0.0637463
1601.85	-36109.8	-14557.3	11.6498	0.12	0.000126796	-0.0782456
1601.87	-36109.7	-14557.4	11.6506	0.12	-0.00052295	-0.0897736
1601.88	-36109.5	-14557.4	11.6542	0.12	-0.00423393	-0.100405
1601.9	-36109.3	-14557.5	11.6578	0.12	-0.00759807	-0.109008
1601.92	-36109.1	-14557.5	11.6603	0.12	-0.011174	-0.114558
1601.93	-36108.9	-14557.6	11.6598	0.12	-0.0135042	-0.117062
1601.95	-36108.7	-14557.7	11.6609	0.12	-0.0136297	-0.117716
1601.97	-36108.6	-14557.8	11.6645	0.12	-0.0118049	-0.117629
1601.99	-36108.4	-14557.8	11.6681	0.12	-0.0116495	-0.117652
1602	-36108.2	-14557.9	11.6704	0.12	-0.0196481	-0.117646
1602.02	-36108	-14557.9	11.6697	0.12	-0.0262166	-0.117647
1602.04	-36107.8	-14558	11.6712	0.12	-0.0317359	-0.117647
1602.05	-36107.6	-14558.1	11.6749	0.12	-0.0348279	-0.117647
1602.07	-36107.4	-14558.1	11.6785	0.12	-0.0383172	-0.117647
1602.09	-36107.3	-14558.2	11.6802	0.12	-0.0413506	-0.117647
1602.1	-36107.1	-14558.3	11.68	0.12	-0.046911	-0.117647
1602.12	-36106.9	-14558.3	11.6797	0.12	-0.0520169	-0.117647
1602.14	-36106.7	-14558.4	11.6817	0.12	-0.0552844	-0.117647
1602.15	-36106.5	-14558.5	11.6853	0.12	-0.05806	-0.117647
1602.17	-36106.3	-14558.5	11.6889	0.12	-0.0655846	-0.117647
1602.19	-36106.2	-14558.6	11.6903	0.12	-0.0747365	-0.117647
1602.21	-36105.9	-14558.7	11.6897	0.12	-0.0789846	-0.117647
1602.22	-36105.8	-14558.7	11.692	0.12	-0.0820938	-0.117647
1602.24	-36105.5	-14558.8	11.6956	0.12	-0.0856366	-0.117647
1602.26	-36105.4	-14558.9	11.6993	0.12	-0.0890432	-0.117647
1602.27	-36105.2	-14558.9	11.7002	0.12	-0.0923031	-0.117647
1602.29	-36105	-14559	11.6997	0.12	-0.0959208	-0.117647
1602.31	-36104.8	-14559.1	11.7024	0.12	-0.0989093	-0.117647
1602.33	-36104.6	-14559.1	11.7058	0.12	-0.105224	-0.117647
1602.34	-36104.5	-14559.2	11.7096	0.12	-0.109431	-0.117647
1602.36	-36104.2	-14559.3	11.7102	0.12	-0.113003	-0.117647
1602.38	-36104.1	-14559.3	11.7097	0.12	-0.113162	-0.117647
1602.39	-36103.8	-14559.4	11.7129	0.12	-0.11628	-0.117647
1602.41	-36103.7	-14559.5	11.7163	0.12	-0.116944	-0.117647
1602.43	-36103.5	-14559.5	11.7198	0.12	-0.113649	-0.117647
1602.44	-36103.3	-14559.6	11.7201	0.12	-0.1132	-0.117647
1602.46	-36103.1	-14559.7	11.7199	0.12	-0.116506	-0.117647
1602.48	-36102.9	-14559.7	11.7231	0.12	-0.116822	-0.117647
1602.5	-36102.7	-14559.8	11.7267	0.12	-0.113333	-0.117647
1602.51	-36102.6	-14559.9	11.73	0.12	-0.113333	-0.117647
1602.53	-36102.4	-14559.9	11.73	0.12	-0.113333	-0.117647
1602.55	-36102.2	-14560	11.7301	0.120002	-0.113202	-0.117645
1602.56	-36102	-14560.1	11.7335	0.119992	-0.109887	-0.117656
1602.58	-36101.8	-14560.1	11.7369	0.120029	-0.110029	-0.117614
1602.6	-36101.6	-14560.2	11.7402	0.119765	-0.109985	-0.11636
1602.61	-36101.4	-14560.3	11.7399	0.116252	-0.110004	-0.114023
1602.63	-36101.3	-14560.3	11.7403	0.112872	-0.109999	-0.110767
1602.65	-36101.1	-14560.4	11.744	0.109762	-0.11	-0.10865
1602.66	-36100.8	-14560.5	11.7473	0.110063	-0.11	-0.10779
1602.68	-36100.7	-14560.5	11.7502	0.109984	-0.11	-0.107856
1602.7	-36100.5	-14560.6	11.75	0.110002	-0.11	-0.107843
1602.72	-36100.3	-14560.6	11.7499	0.110012	-0.11	-0.107829
1602.73	-36100.1	-14560.7	11.7506	0.10995	-0.11	-0.107898
1602.75	-36099.9	-14560.8	11.7544	0.110237	-0.110001	-0.107526
1602.77	-36099.7	-14560.8	11.7578	0.108936	-0.109996	-0.104332
1602.78	-36099.5	-14560.9	11.7603	0.0997148	-0.110013	-0.0959045
1602.8	-36099.3	-14561	11.7599	0.0842475	-0.109941	-0.0818563
1602.82	-36099.2	-14561	11.76	0.0672704	-0.110222	-0.066519
1602.84	-36099	-14561.1	11.76	0.0514874	-0.109015	-0.0511578
1602.85	-36098.8	-14561.2	11.76	0.0375694	-0.105191	-0.0372324
1602.87	-36098.6	-14561.2	11.76	0.0257115	-0.102005	-0.0259149
1602.89	-36098.4	-14561.3	11.76	0.01552	-0.0985402	-0.0155428
1602.9	-36098.2	-14561.4	11.76	0.00631444	-0.0950658	-0.00741311
1602.92	-36098	-14561.4	11.76	0.00132976	-0.0918152	-0.00246383
1602.94	-36097.8	-14561.5	11.76	-0.000201242	-0.0882443	-0.000357858
1602.95	-36097.6	-14561.6	11.76	5.63391e-05	-0.0852459	6.20642e-05
1602.97	-36097.5	-14561.6	11.76	-1.49829e-05	-0.0797115	-1.65054e-05
1602.99	-36097.3	-14561.7	11.76	3.53736e-06	-0.0748331	3.89682e-06
1603.01	-36097.1	-14561.7	11.76	-9.78734e-07	-0.0694198	-1.07819e-06
1603.02	-36096.9	-14561.8	11.76	2.59998e-07	-0.0644256	2.86418e-07
1603.04	-36096.7	-14561.9	11.76	-5.98058e-08	-0.0613037	-6.58832e-08
1603.06	-36096.5	-14561.9	11.76	1.63947e-08	-0.0578592	1.80607e-08
1603.07	-36096.3	-14562	11.76	-4.34958e-09	-0.0543255	-4.79158e-09
1603.09	-36096.2	-14562.1	11.76	9.66549e-10	-0.0528436	1.06477e-09
1603.11	-36095.9	-14562.1	11.76	-2.63013e-10	-0.0558376	-2.8974e-10
1603.12	-36095.8	-14562.2	11.76	6.96726e-11	-0.0568394	7.67526e-11
1603.14	-36095.6	-14562.3	11.76	-1.4751e-11	-0.0567093	-1.62499e-11
1603.16	-36095.4	-14562.3	11.76	3.99048e-12	-0.0563439	4.396e-12
1603.18	-36095.2	-14562.4	11.76	-1.05516e-12	-0.0594059	-1.16244e-12
1603.19	-36095	-14562.5	11.76	2.07524e-13	-0.0599149	2.28789e-13
1603.21	-36094.8	-14562.5	11.76	-5.58827e-14	-0.0626375	-6.22509e-14
1603.23	-36094.6	-14562.6	11.76	1.47437e-14	-0.0660233	1.88232e-14
1603.24	-36094.4	-14562.7	11.76	-2.54852e-15	-0.0697785	-9.74093e-15
1603.26	-36094.2	-14562.7	11.76	6.83915e-16	-0.0698994	2.76548e-14
1603.28	-36094.1	-14562.8	11.76	-1.79939e-16	-0.0729081	-1.00868e-13
1603.29	-36093.9	-14562.8	11.76	2.29958e-17	-0.0763546	2.02886e-13
1603.31	-36093.7	-14562.9	11.76	-6.15681e-18	-0.0830346	-7.81968e-13
1603.33	-36093.5	-14563	11.76	1.61413e-18	-0.0863756	2.92498e-12
1603.35	-36093.3	-14563.1	11.76	0	-0.0933333	0
1603.36	-36093.1	-14563.1	11.76	0	-0.0966667	0
1603.38	-36092.9	-14563.2	11.76	6.42496e-30	-0.1	3.84177e-20
1603.4	-36092.7	-14563.2	11.76	-7.00953e-21	-0.100082	-6.73552e-10
1603.41	-36092.5	-14563.3	11.76	1.87393e-21	-0.103551	2.56915e-09
1603.43	-36092.4	-14563.4	11.76	-4.86143e-22	-0.106892	-9.59582e-09
1603.45	-36092.2	-14563.4	11.76	2.4125e-22	-0.110179	7.50861e-08
1603.46	-36092	-14563.5	11.76	-6.44675e-23	-0.109952	-2.85387e-07
1603.48	-36091.8	-14563.6	11.76	1.66156e-23	-0.110012	1.06346e-06
1603.5	-36091.6	-14563.6	11.76	-6.18596e-24	-0.109995	-6.15232e-06
1603.52	-36091.4	-14563.7	11.76	1.65223e-24	-0.110001	2.3319e-05
1603.53	-36091.2	-14563.8	11.76	-4.22695e-25	-0.11	-9.37772e-05
1603.55	-36091	-14563.8	11.76	1.39929e-25	-0.11	-0.00161954
1603.57	-36090.8	-14563.9	11.76	-3.73542e-26	-0.11	-0.00558486
1603.58	-36090.7	-14563.9	11.76	9.4758e-27	-0.11	-0.0129093
1603.6	-36090.5	-14564	11.76	-2.94186e-27	-0.109999	-0.0224995
1603.62	-36090.3	-14564.1	11.76	7.8487e-28	-0.110004	-0.0322561
1603.63	-36090.1	-14564.1	11.76	-1.9716e-28	-0.109987	-0.042263
1603.65	-36089.9	-14564.2	11.76	5.87853e-29	-0.11006	-0.0525466
1603.67	-36089.7	-14564.3	11.76	-1.56729e-29	-0.109774	-0.0622676
1603.68	-36089.5	-14564.3	11.76	3.89115e-30	-0.111	-0.0720586
1603.7	-36089.3	-14564.4	11.76	-1.12411e-30	-0.114741	-0.0804458
1603.72	-36089.1	-14564.5	11.76	2.83163e-31	-0.11825	-0.085569
1603.74	-36089	-14564.5	11.76	-1.01827e-32	-0.120262	-0.0878043
1603.75	-36088.8	-14564.6	11.76	-2.4797e-31	-0.11993	-0.0883218
1603.77	-36088.6	-14564.7	11.76	1.00559e-30	-0.120002	-0.0881408
1603.79	-36088.4	-14564.7	11.76	-3.61052e-30	-0.12006	-0.0886505
1603.8	-36088.2	-14564.8	11.76	1.49888e-29	-0.119731	-0.0903161
1603.82	-36088	-14564.8	11.76	-5.63086e-29	-0.121509	-0.0932257
1603.84	-36087.8	-14564.9	11.76	1.98106e-28	-0.125201	-0.096148
1603.86	-36087.6	-14565	11.76	-8.08684e-28	-0.12891	-0.0977469
1603.87	-36087.4	-14565	11.76	3.03537e-27	-0.130228	-0.0980982
1603.89	-36087.2	-14565.1	11.76	-1.04665e-26	-0.129948	-0.0980204
1603.91	-36087	-14565.2	11.76	4.21465e-26	-0.130014	-0.0980656
1603.92	-36086.8	-14565.2	11.76	-1.58078e-25	-0.129996	-0.0979529
1603.94	-36086.7	-14565.3	11.76	5.30178e-25	-0.130001	-0.0986798
1603.96	-36086.5	-14565.4	11.76	-2.11057e-24	-0.129999	-0.100525
1603.97	-36086.3	-14565.4	11.76	7.91088e-24	-0.130001	-0.103629
1603.99	-36086.1	-14565.5	11.76	-2.54811e-23	-0.129995	-0.106321
1604.01	-36085.9	-14565.6	11.76	1.00448e-22	-0.130018	-0.107705
1604.03	-36085.7	-14565.6	11.76	-3.76279e-22	-0.129932	-0.107876
1604.04	-36085.5	-14565.7	11.76	1.13666e-21	-0.130206	-0.107837
1604.06	-36085.3	-14565.7	11.76	-4.44297e-21	-0.127334	-0.107845
1604.08	-36085.1	-14565.8	11.76	1.66345e-20	-0.123969	-0.107843
1604.09	-36085	-14565.9	11.76	-4.46805e-20	-0.120264	-0.107843
1604.11	-36084.8	-14565.9	11.76	1.73358e-19	-0.119931	-0.107843
1604.13	-36084.6	-14566	11.76	-6.48741e-19	-0.120019	-0.107843
1604.14	-36084.4	-14566.1	11.76	2.4216e-18	-0.119995	-0.107843
1604.16	-36084.2	-14566.1	11.76	-4.8789e-18	-0.120001	-0.107843
1604.18	-36084	-14566.2	11.76	1.88064e-17	-0.12	-0.107843
1604.2	-36083.8	-14566.2	11.76	1.7274e-26	-0.12	-0.107843
1604.21	-36083.6	-14566.3	11.76	0	-0.12	-0.107843
1604.23	-36083.4	-14566.4	11.76	0	-0.12	-0.107843
1604.25	-36083.3	-14566.4	11.76	-4.3403e-15	-0.12	-0.10784
1604.26	-36083	-14566.5	11.76	1.65553e-14	-0.12	-0.107854
1604.28	-36082.9	-14566.6	11.76	-6.18345e-14	-0.12	-0.107801
1604.3	-36082.7	-14566.6	11.76	4.83847e-13	-0.12	-0.106634
1604.31	-36082.5	-14566.7	11.76	-1.83901e-12	-0.12	-0.105439
1604.33	-36082.3	-14566.7	11.76	6.85284e-12	-0.12	-0.103313
1604.35	-36082.1	-14566.8	11.76	-3.96449e-11	-0.12	-0.102067
1604.37	-36081.9	-14566.9	11.76	1.50266e-10	-0.12	-0.0999439
1604.38	-36081.7	-14566.9	11.76	-5.5802e-10	-0.12	-0.0989189
1604.4	-36081.5	-14567	11.76	2.83727e-09	-0.12	-0.0979414
1604.42	-36081.3	-14567.1	11.76	-1.07302e-08	-0.12	-0.0980653
1604.43	-36081.2	-14567.1	11.76	3.96645e-08	-0.12	-0.0980325
1604.45	-36081	-14567.2	11.76	-1.87346e-07	-0.12	-0.0980415
1604.47	-36080.8	-14567.2	11.76	7.07228e-07	-0.12	-0.0980379
1604.48	-36080.6	-14567.3	11.76	-2.599e-06	-0.12	-0.0980422
1604.5	-36080.4	-14567.4	11.76	1.16958e-05	-0.12	-0.0980263
1604.52	-36080.2	-14567.4	11.76	-4.40843e-05	-0.12	-0.0980878
1604.54	-36080	-14567.5	11.76	0.000160815	-0.12	-0.0978045
1604.55	-36079.8	-14567.6	11.76	-0.000931835	-0.12	-0.095937
1604.57	-36079.6	-14567.6	11.76	-0.00558386	-0.12	-0.0914059
1604.59	-36079.5	-14567.7	11.76	-0.0141585	-0.12	-0.0835257
1604.6	-36079.3	-14567.7	11.76	-0.0248465	-0.12	-0.0738041
1604.62	-36079.1	-14567.8	11.76	-0.0346132	-0.120002	-0.0640738
1604.64	-36078.9	-14567.9	11.76	-0.045	-0.119994	-0.0539216
1604.65	-36078.7	-14567.9	11.76	-0.0553868	-0.120027	-0.0437694
1604.67	-36078.5	-14568	11.76	-0.0651536	-0.1199	-0.0340391
1604.69	-36078.3	-14568	11.7599	-0.0758414	-0.120354	-0.0243174
1604.71	-36078.1	-14568.1	11.7603	-0.0844165	-0.117878	-0.0164377
1604.72	-36077.9	-14568.2	11.7583	-0.0890667	-0.116811	-0.0119044
1604.74	-36077.8	-14568.2	11.7546	-0.0901659	-0.114418	-0.0100446
1604.76	-36077.5	-14568.3	11.7509	-0.0899353	-0.113699	-0.00973121
1604.77	-36077.3	-14568.4	11.7498	-0.0900891	-0.10913	-0.00990732
1604.79	-36077.2	-14568.4	11.7501	-0.0897377	-0.104427	-0.00914353
1604.81	-36077	-14568.5	11.7499	-0.0922071	-0.0985632	-0.00738712
1604.82	-36076.8	-14568.5	11.7503	-0.095637	-0.0941811	-0.00357514
1604.84	-36076.6	-14568.6	11.7476	-0.0993976	-0.090642	0.00108009
1604.86	-36076.4	-14568.7	11.7441	-0.100149	-0.089836	0.00567073
1604.88	-36076.2	-14568.7	11.7405	-0.0999593	-0.0900599	0.00832333
1604.89	-36076	-14568.8	11.7399	-0.100012	-0.089938	0.00973294
1604.91	-36075.8	-14568.9	11.74	-0.0999825	-0.0902123	0.00902844
1604.93	-36075.6	-14568.9	11.7402	-0.100058	-0.087351	0.00697338
1604.94	-36075.5	-14569	11.7371	-0.0998444	-0.0837688	0.00454966
1604.96	-36075.3	-14569	11.7337	-0.102893	-0.0802336	0.00421531
1604.98	-36075.1	-14569.1	11.7302	-0.106236	-0.07994	0.0062333
1604.99	-36074.9	-14569.2	11.7299	-0.109878	-0.0800077	0.00860469
1605.01	-36074.7	-14569.2	11.7301	-0.110032	-0.079998	0.00977888
1605.03	-36074.5	-14569.3	11.7269	-0.109992	-0.0800004	0.00981043
1605.05	-36074.3	-14569.3	11.7233	-0.11	-0.08	0.00980392
1605.06	-36074.1	-14569.4	11.72	-0.11	-0.08	0.00980392
1605.08	-36073.9	-14569.5	11.72	-0.11	-0.08	0.00980392
1605.1	-36073.8	-14569.5	11.72	-0.11	-0.0800386	0.00980389
1605.11	-36073.5	-14569.6	11.7199	-0.11	-0.0798522	0.00980393
1605.13	-36073.4	-14569.7	11.7164	-0.11	-0.0765976	0.00980392
1605.15	-36073.2	-14569.7	11.7129	-0.11	-0.0764087	0.00980392
1605.16	-36073	-14569.8	11.7098	-0.11	-0.0732005	0.00980393
1605.18	-36072.8	-14569.8	11.71	-0.11	-0.0730735	0.00980389
1605.2	-36072.6	-14569.9	11.7101	-0.11	-0.0696604	0.00980411
1605.22	-36072.4	-14570	11.7096	-0.110001	-0.0701914	0.00980319
1605.23	-36072.2	-14570	11.706	-0.109997	-0.0695545	0.00980662
1605.25	-36072.1	-14570.1	11.7024	-0.110013	-0.065836	0.00979018
1605.27	-36071.8	-14570.1	11.6997	-0.109951	-0.0624448	0.00985589
1605.28	-36071.7	-14570.2	11.7002	-0.110179	-0.059723	0.0095948
1605.3	-36071.5	-14570.3	11.6993	-0.109068	-0.0602516	0.00843607
1605.32	-36071.3	-14570.3	11.6957	-0.106567	-0.0592262	0.00701062
1605.33	-36071.1	-14570.4	11.6921	-0.10575	-0.0557801	0.0050704
1605.35	-36070.9	-14570.4	11.6897	-0.103172	-0.0510494	0.00363669
1605.37	-36070.7	-14570.5	11.69	-0.102343	-0.0452021	0.00169325
1605.38	-36070.5	-14570.6	11.6902	-0.0996424	-0.0419817	0.000648982
1605.4	-36070.3	-14570.6	11.6889	-0.100104	-0.0396572	-0.000111083
1605.42	-36070.1	-14570.7	11.6853	-0.0999724	-0.0401067	2.95948e-05
1605.44	-36070	-14570.7	11.6817	-0.100007	-0.039918	-7.24994e-06
1605.45	-36069.8	-14570.8	11.6797	-0.0999981	-0.0402599	2.06069e-06
1605.47	-36069.6	-14570.9	11.68	-0.100001	-0.0386973	-5.48547e-07
1605.49	-36069.4	-14570.9	11.6802	-0.0999999	-0.0350202	1.32181e-07
1605.5	-36069.2	-14571	11.6785	-0.1	-0.0312133	-3.70049e-08
1605.52	-36069	-14571.1	11.6749	-0.1	-0.0300564	9.84109e-09
1605.54	-36068.8	-14571.1	11.6712	-0.1	-0.0283807	-2.32338e-09
1605.56	-36068.6	-14571.2	11.6698	-0.1	-0.0247071	6.42671e-10
1605.57	-36068.4	-14571.2	11.67	-0.1	-0.021031	-1.70077e-10
1605.59	-36068.3	-14571.3	11.6703	-0.1	-0.0200653	3.68813e-11
1605.61	-36068.1	-14571.4	11.668	-0.1	-0.018078	-1.10154e-12
1605.62	-36067.9	-14571.4	11.6646	-0.1	-0.0145386	-3.34005e-11
1605.64	-36067.7	-14571.5	11.6608	-0.1	-0.0107993	1.20969e-10
1605.66	-36067.5	-14571.5	11.6598	-0.1	-0.00980567	-4.83916e-10
1605.67	-36067.3	-14571.6	11.66	-0.1	-0.0100683	1.81442e-09
1605.69	-36067.1	-14571.7	11.6602	-0.1	-0.00993093	-5.84444e-09
1605.71	-36066.9	-14571.7	11.6576	-0.1	-0.0102333	2.30392e-08
1605.73	-36066.7	-14571.8	11.6542	-0.1	-0.00764561	-8.63047e-08
1605.74	-36066.6	-14571.8	11.6504	-0.0999997	-0.00379066	2.60709e-07
1605.76	-36066.4	-14571.9	11.6499	-0.100001	-0.00297907	-1.01906e-06
1605.78	-36066.2	-14572	11.65	-0.0999954	-0.00617445	3.81535e-06
1605.79	-36066	-14572	11.6502	-0.100012	-0.00688001	-1.02481e-05
1605.81	-36065.8	-14572.1	11.6471	-0.0999523	-0.00381226	3.9762e-05
1605.83	-36065.6	-14572.1	11.6438	-0.100179	-0.000218229	-0.000897112
1605.84	-36065.5	-14572.2	11.6401	-0.0968934	2.71955e-05	-0.00309283
1605.86	-36065.2	-14572.3	11.64	-0.0935454	-7.2812e-06	-0.00636277
1605.88	-36065.1	-14572.3	11.64	-0.0901016	1.90891e-06	-0.00861039
1605.89	-36064.9	-14572.4	11.64	-0.09	0	-0.00980392
1605.91	-36064.7	-14572.5	11.64	-0.09	0	-0.0087146
1605.93	-36064.5	-14572.5	11.6367	-0.0933333	0	-0.00653595
1605.95	-36064.3	-14572.6	11.6331	-0.0968912	-8.29264e-09	-0.00308975
1605.96	-36064.1	-14572.6	11.6299	-0.100088	2.22756e-09	-0.000998382
1605.98	-36063.9	-14572.7	11.63	-0.0999771	-6.17515e-10	2.34014e-05
1606	-36063.8	-14572.7	11.63	-0.100011	6.18568e-10	-1.1613e-05
1606.01	-36063.5	-14572.8	11.6298	-0.099997	-1.3429e-09	3.10326e-06
1606.03	-36063.4	-14572.9	11.6262	-0.100001	4.73968e-09	-7.9982e-07
1606.05	-36063.2	-14572.9	11.6226	-0.0999997	-2.73136e-08	2.97772e-07
1606.07	-36063	-14573	11.6198	-0.1	1.035e-07	-7.95331e-08
1606.08	-36062.8	-14573	11.62	-0.1	-3.84348e-07	2.03472e-08
1606.1	-36062.6	-14573.1	11.6201	-0.1	1.95423e-06	-6.73572e-09
1606.12	-36062.4	-14573.2	11.6195	-0.1	-7.39063e-06	1.79811e-09
1606.13	-36062.2	-14573.2	11.6158	-0.1	2.73197e-05	-4.56135e-10
1606.15	-36062.1	-14573.3	11.6122	-0.1	-0.000129038	1.41612e-10
1606.17	-36061.8	-14573.4	11.6097	-0.1	0.000571926	-3.77811e-11
1606.18	-36061.7	-14573.4	11.61	-0.1	0.00499535	9.49064e-12
1606.2	-36061.5	-14573.5	11.6102	-0.1	0.0136122	-2.82974e-12
1606.22	-36061.3	-14573.5	11.6091	-0.1	0.0224085	7.54459e-13
1606.24	-36061.1	-14573.6	11.6054	-0.1	0.0301414	-1.87359e-13
1606.25	-36060.9	-14573.6	11.6017	-0.1	0.0406067	5.43358e-14
1606.27	-36060.7	-14573.7	11.5997	-0.1	0.0522729	-1.44762e-14
1606.29	-36060.6	-14573.8	11.6	-0.1	0.0634813	3.54655e-15
1606.3	-36060.4	-14573.8	11.6002	-0.1	0.0697787	-1.00916e-15
1606.32	-36060.2	-14573.9	11.5987	-0.1	0.0761313	2.7277e-16
1606.34	-36060	-14573.9	11.595	-0.1	0.084925	-8.05554e-17
1606.35	-36059.8	-14574	11.5913	-0.1	0.0942009	8.40849e-17
1606.37	-36059.6	-14574.1	11.5898	-0.1	0.0985521	-2.52692e-16
1606.39	-36059.4	-14574.1	11.59	-0.1	0.101861	8.73224e-16
1606.4	-36059.2	-14574.2	11.5903	-0.1	0.105245	-3.56024e-15
1606.42	-36059	-14574.3	11.5883	-0.1	0.10891	1.33622e-14
1606.44	-36058.9	-14574.3	11.5846	-0.1	0.110198	-4.60748e-14
1606.46	-36058.7	-14574.4	11.5809	-0.1	0.109944	1.85534e-13
1606.47	-36058.5	-14574.4	11.5798	-0.1	0.110022	-6.95881e-13
1606.49	-36058.3	-14574.5	11.58	-0.1	0.109971	2.33391e-12
1606.51	-36058.1	-14574.6	11.5803	-0.1	0.110103	-9.29102e-12
1606.52	-36057.9	-14574.6	11.5778	-0.1	0.109618	3.48247e-11
1606.54	-36057.7	-14574.7	11.5742	-0.1	0.112637	-1.12171e-10
1606.56	-36057.5	-14574.7	11.5705	-0.1	0.113407	4.42186e-10
1606.58	-36057.4	-14574.8	11.5699	-0.1	0.113689	-1.65643e-09
1606.59	-36057.2	-14574.9	11.57	-0.1	0.110336	5.00372e-09
1606.61	-36057	-14574.9	11.5702	-0.1	0.112456	-1.95585e-08
1606.63	-36056.8	-14575	11.5674	-0.1	0.116347	7.32272e-08
1606.64	-36056.6	-14575	11.5638	-0.1	0.116743	-1.96689e-07
1606.66	-36056.4	-14575.1	11.5602	-0.1	0.116554	7.63144e-07
1606.68	-36056.2	-14575.2	11.56	-0.1	0.119331	-2.85584e-06
1606.69	-36056.1	-14575.2	11.56	-0.1	0.126299	5.75479e-06
1606.71	-36055.8	-14575.3	11.5601	-0.1	0.129927	-2.21829e-05
1606.73	-36055.7	-14575.4	11.5569	-0.1	0.130037	0.000991153
1606.75	-36055.5	-14575.4	11.5533	-0.1	0.13	0.00326797
1606.76	-36055.3	-14575.5	11.55	-0.1	0.133333	0.00653595
1606.78	-36055.1	-14575.5	11.55	-0.1	0.14	0.0087146
1606.8	-36054.9	-14575.6	11.55	-0.1	0.150759	0.00983064
1606.81	-36054.7	-14575.7	11.5499	-0.1	0.164033	0.00979678
1606.83	-36054.6	-14575.7	11.5464	-0.1	0.173857	0.00980577
1606.85	-36054.4	-14575.8	11.5429	-0.1	0.18034	0.009803
1606.86	-36054.2	-14575.8	11.5398	-0.1	0.179842	0.00980417
1606.88	-36054	-14575.9	11.54	-0.1	0.180297	0.00980386
