# Supplementary material for: Extraction of driving behavior primitives considering driver expectation and vehicle dynamics
Source: PLoS One. 2025 Dec 31;20(12):e0340123. doi: 10.1371/journal.pone.0340123 (PMC12755792; doi:10.1371/journal.pone.0340123)
Supplement: S1 File — (ZIP) [file pone.0340123.s001.zip › DataSetForPimitiveExaction-1/straight driving/c113_s_3.xlsx]

## Sheet: Sheet1
1607.19	-36050.7	-14577	11.51	-0.1	0.23	0.00980392
1607.2	-36050.5	-14577.1	11.5103	-0.1	0.229999	0.00980392
1607.22	-36050.3	-14577.1	11.5085	-0.1	0.230004	0.00980392
1607.24	-36050.1	-14577.2	11.5048	-0.1	0.229984	0.00980392
1607.26	-36049.9	-14577.3	11.5011	-0.1	0.230064	0.00980392
1607.27	-36049.7	-14577.3	11.4998	-0.1	0.229759	0.00980392
1607.29	-36049.6	-14577.4	11.5	-0.1	0.231644	0.00980392
1607.31	-36049.3	-14577.5	11.5003	-0.1	0.23746	0.00980392
1607.32	-36049.2	-14577.5	11.498	-0.1	0.244542	0.00980392
1607.34	-36049	-14577.6	11.4944	-0.1	0.249372	0.00980392
1607.36	-36048.8	-14577.7	11.4907	-0.1	0.25015	0.00980392
1607.37	-36048.6	-14577.7	11.4898	-0.1	0.249937	0.00980392
1607.39	-36048.4	-14577.8	11.4901	-0.1	0.25009	0.00980392
1607.41	-36048.2	-14577.8	11.4899	-0.1	0.249676	0.00980392
1607.43	-36048.1	-14577.9	11.4903	-0.1	0.252697	0.00980392
1607.44	-36047.9	-14578	11.4874	-0.1	0.253385	0.00980392
1607.46	-36047.7	-14578	11.4839	-0.1	0.253571	0.00980392
1607.48	-36047.5	-14578.1	11.4804	-0.1	0.25047	0.00980392
1607.49	-36047.3	-14578.2	11.4799	-0.1	0.249934	0.00980392
1607.51	-36047.1	-14578.2	11.48	-0.1	0.24997	0.00980392
1607.53	-36047	-14578.3	11.4802	-0.1	0.250185	0.00980392
1607.54	-36046.8	-14578.3	11.4769	-0.1	0.24687	0.00980392
1607.56	-36046.6	-14578.4	11.4735	-0.1	0.243637	0.00980392
1607.58	-36046.4	-14578.5	11.4701	-0.1	0.236981	0.00980392
1607.6	-36046.2	-14578.5	11.47	-0.1	0.233333	0.00980392
1607.61	-36046	-14578.6	11.47	-0.1	0.226667	0.00980392
1607.63	-36045.8	-14578.7	11.47	-0.1	0.22	0.00980392
1607.65	-36045.7	-14578.7	11.4664	-0.1	0.209267	0.00980379
1607.66	-36045.5	-14578.8	11.4631	-0.0999994	0.195838	0.00980444
1607.68	-36045.3	-14578.9	11.4599	-0.100002	0.178716	0.00980199
1607.7	-36045.1	-14578.9	11.46	-0.0999818	0.153767	0.00981905
1607.71	-36044.9	-14579	11.4601	-0.100069	0.130595	0.00974465
1607.73	-36044.8	-14579	11.4597	-0.0997362	0.107386	0.00850655
1607.75	-36044.6	-14579.1	11.456	-0.096031	0.0863405	0.00598009
1607.77	-36044.4	-14579.2	11.4527	-0.092666	0.0668345	0.00278101
1607.78	-36044.2	-14579.2	11.4498	-0.0897943	0.0505509	0.000811174
1607.8	-36044	-14579.3	11.45	-0.0900681	0.0377273	-7.51079e-05
1607.82	-36043.8	-14579.4	11.4501	-0.0899818	0.0325688	2.00502e-05
1607.83	-36043.7	-14579.4	11.4494	-0.0900046	0.0287317	-5.08621e-06
1607.85	-36043.5	-14579.5	11.4456	-0.0899986	0.0205721	1.57907e-06
1607.87	-36043.3	-14579.6	11.4422	-0.0900004	0.0102543	-4.21285e-07
1607.88	-36043.1	-14579.6	11.4397	-0.0899999	0.000841714	1.05827e-07
1607.9	-36043	-14579.7	11.4401	-0.09	-0.00471937	-3.15535e-08
1607.92	-36042.7	-14579.8	11.4399	-0.09	-0.00797565	8.41273e-09
1607.93	-36042.6	-14579.8	11.4402	-0.09	-0.010289	-2.08918e-09
1607.95	-36042.4	-14579.9	11.4389	-0.09	-0.00987049	6.05881e-10
1607.97	-36042.2	-14580	11.4353	-0.09	-0.0102058	-1.61419e-10
1607.99	-36042	-14580	11.4317	-0.09	-0.00904928	3.95433e-11
1608	-36041.8	-14580.1	11.4297	-0.09	-0.00357947	-1.12396e-11
1608.02	-36041.6	-14580.1	11.43	-0.09	0.00232709	2.99194e-12
1608.04	-36041.5	-14580.2	11.4302	-0.09	0.0024512	-7.20953e-13
1608.05	-36041.3	-14580.3	11.4285	-0.09	-0.00395301	2.01835e-13
1608.07	-36041.1	-14580.3	11.4249	-0.09	-0.00717492	-5.36763e-14
1608.09	-36040.9	-14580.4	11.4212	-0.09	-0.00664787	1.26726e-14
1608.11	-36040.7	-14580.5	11.4197	-0.09	-0.00625905	-3.50631e-15
1608.12	-36040.5	-14580.5	11.4201	-0.09	-0.00899794	9.31399e-16
1608.14	-36040.4	-14580.6	11.4199	-0.09	-0.0083391	-2.14098e-16
1608.16	-36040.1	-14580.7	11.4203	-0.09	-0.00444877	5.80999e-17
1608.17	-36040	-14580.7	11.418	-0.09	-0.000923044	-1.32039e-17
1608.19	-36039.8	-14580.8	11.4144	-0.09	0.00017246	-4.51483e-18
1608.21	-36039.6	-14580.8	11.4107	-0.09	-4.65732e-05	3.08152e-17
1608.22	-36039.4	-14580.9	11.4099	-0.09	1.10065e-05	-1.18784e-16
1608.24	-36039.3	-14581	11.41	-0.09	1.97893e-06	3.83358e-16
1608.26	-36039	-14581	11.4102	-0.09	-1.74699e-05	-1.51141e-15
1608.28	-36038.9	-14581.1	11.4076	-0.09	6.79227e-05	5.66181e-15
1608.29	-36038.7	-14581.2	11.404	-0.09	-0.000205712	-1.71031e-14
1608.31	-36038.5	-14581.2	11.4004	-0.09	0.00266595	6.68527e-14
1608.33	-36038.3	-14581.3	11.3999	-0.09	0.00603095	-2.50297e-13
1608.34	-36038.2	-14581.3	11.4	-0.09	0.00973615	6.723e-13
1608.36	-36037.9	-14581.4	11.3999	-0.09	0.0100691	-2.60849e-12
1608.38	-36037.8	-14581.5	11.4002	-0.09	0.00998183	9.7615e-12
1608.39	-36037.6	-14581.5	11.3969	-0.09	0.0100023	-1.96704e-11
1608.41	-36037.4	-14581.6	11.3935	-0.09	0.00999938	7.5823e-11
1608.43	-36037.2	-14581.7	11.3901	-0.09	0.0100002	-2.8362e-10
1608.45	-36037.1	-14581.7	11.39	-0.09	0.01	-2.59968e-19
1608.46	-36036.8	-14581.8	11.39	-0.09	0.01	0
1608.48	-36036.7	-14581.9	11.39	-0.09	0.01	0
1608.5	-36036.5	-14581.9	11.3864	-0.09	0.01	6.5311e-08
1608.51	-36036.3	-14582	11.3831	-0.09	0.01	-2.49117e-07
1608.53	-36036.1	-14582	11.3799	-0.09	0.01	9.30459e-07
1608.55	-36036	-14582.1	11.38	-0.09	0.01	-7.28073e-06
1608.56	-36035.7	-14582.2	11.3801	-0.09	0.00999997	2.76726e-05
1608.58	-36035.6	-14582.2	11.3797	-0.09	0.0100001	-0.000107374
1608.6	-36035.4	-14582.3	11.376	-0.09	0.00999946	-0.00300055
1608.62	-36035.2	-14582.4	11.3727	-0.09	0.0100021	-0.0121098
1608.63	-36035	-14582.4	11.3698	-0.09	0.00999237	-0.0313585
1608.65	-36034.9	-14582.5	11.3701	-0.09	0.0100388	-0.0574241
1608.67	-36034.6	-14582.6	11.3699	-0.09	0.00985325	-0.0834604
1608.68	-36034.5	-14582.6	11.3701	-0.09	0.0105946	-0.11391
1608.7	-36034.3	-14582.7	11.3693	-0.09	0.0143999	-0.158585
1608.72	-36034.1	-14582.8	11.3657	-0.09	0.0176538	-0.218347
1608.73	-36033.9	-14582.8	11.3622	-0.09	0.0208752	-0.292371
1608.75	-36033.8	-14582.9	11.3597	-0.09	0.0254302	-0.370471
1608.77	-36033.6	-14582.9	11.3601	-0.09	0.0323756	-0.435464
1608.79	-36033.4	-14583	11.3599	-0.09	0.0392017	-0.487005
1608.8	-36033.2	-14583.1	11.3602	-0.09	0.0458642	-0.518925
1608.82	-36033	-14583.1	11.3589	-0.09	0.053962	-0.529604
1608.84	-36032.9	-14583.2	11.3552	-0.09	0.0634586	-0.527551
1608.85	-36032.7	-14583.3	11.3515	-0.09	0.0684849	-0.520001
1608.87	-36032.5	-14583.3	11.3497	-0.09	0.0714353	-0.502881
1608.89	-36032.3	-14583.4	11.35	-0.09	0.0751983	-0.461309
1608.9	-36032.1	-14583.4	11.3503	-0.09	0.0771915	-0.39158
1608.92	-36031.9	-14583.5	11.3485	-0.09	0.0751699	-0.312687
1608.94	-36031.8	-14583.6	11.3448	-0.09	0.071178	-0.237094
1608.96	-36031.6	-14583.6	11.3411	-0.09	0.0696738	-0.176304
1608.97	-36031.4	-14583.7	11.3398	-0.09	0.0703764	-0.131644
1608.99	-36031.2	-14583.8	11.3401	-0.09	0.0680961	-0.0946221
1609.01	-36031	-14583.8	11.3399	-0.09	0.0644327	-0.0681172
1609.02	-36030.8	-14583.9	11.3403	-0.09	0.0612366	-0.0493223
1609.04	-36030.7	-14584	11.3378	-0.09	0.0576325	-0.0341755
1609.06	-36030.5	-14584	11.3343	-0.09	0.0545657	-0.0232659
1609.07	-36030.3	-14584.1	11.3307	-0.09	0.0488202	-0.0151181
1609.09	-36030.1	-14584.1	11.3299	-0.09	0.0416826	-0.00886507
1609.11	-36029.9	-14584.2	11.33	-0.09	0.0346355	-0.00410367
1609.12	-36029.7	-14584.3	11.3303	-0.09	0.0306834	-0.00147314
1609.14	-36029.6	-14584.3	11.3274	-0.09	0.0272911	-0.000118792
1609.16	-36029.4	-14584.4	11.3239	-0.09	0.0239816	2.62083e-05
1609.18	-36029.2	-14584.5	11.3204	-0.09	0.0203129	7.46339e-06
1609.19	-36029	-14584.5	11.3199	-0.09	0.0201058	-4.01636e-05
1609.21	-36028.8	-14584.6	11.32	-0.09	0.0170768	0.000909145
1609.23	-36028.7	-14584.7	11.32	-0.09	0.0139347	0.00292069
1609.24	-36028.5	-14584.7	11.3201	-0.09	0.0070229	0.00635006
1609.26	-36028.3	-14584.8	11.3169	-0.09	0.00348455	0.00862128
1609.28	-36028.1	-14584.8	11.3136	-0.09	0.000216111	0.00977504
1609.3	-36027.9	-14584.9	11.31	-0.09	-0.00333333	0.00980392
1609.31	-36027.7	-14585	11.31	-0.09	-0.00666667	0.00980392
1609.33	-36027.6	-14585	11.31	-0.09	-0.01	0.00980392
1609.35	-36027.4	-14585.1	11.31	-0.09	-0.00997626	0.00980406
1609.36	-36027.2	-14585.2	11.3099	-0.09	-0.0100064	0.00980383
1609.38	-36027	-14585.2	11.3064	-0.09	-0.00999821	0.00980413
1609.4	-36026.9	-14585.3	11.3029	-0.09	-0.010002	0.00980235
1609.41	-36026.6	-14585.4	11.2998	-0.09	-0.0099954	0.0098099
1609.43	-36026.5	-14585.4	11.3	-0.09	-0.0100164	0.00978165
1609.45	-36026.3	-14585.5	11.3	-0.09	-0.00990542	0.00993274
1609.47	-36026.1	-14585.6	11.3001	-0.09	-0.0103767	0.00927376
1609.48	-36025.9	-14585.6	11.2996	-0.0899999	-0.01398	-0.000632775
1609.5	-36025.8	-14585.7	11.2958	-0.0900003	-0.0175835	-0.0300775
1609.52	-36025.6	-14585.7	11.2924	-0.0899989	-0.0202478	-0.0861204
1609.53	-36025.4	-14585.8	11.2898	-0.0900039	-0.0199347	-0.167898
1609.55	-36025.2	-14585.9	11.29	-0.0899816	-0.0200316	-0.26758
1609.57	-36025	-14585.9	11.2902	-0.0900694	-0.019949	-0.361579
1609.58	-36024.9	-14586	11.2892	-0.089745	-0.0201698	-0.457372
1609.6	-36024.7	-14586.1	11.2854	-0.0914406	-0.0190947	-0.557514
1609.62	-36024.5	-14586.1	11.282	-0.100866	-0.0154828	-0.651329
1609.63	-36024.3	-14586.2	11.2797	-0.123767	-0.0119107	-0.739085
1609.65	-36024.1	-14586.2	11.2803	-0.155519	-0.00968312	-0.81124
1609.67	-36023.9	-14586.3	11.2788	-0.178825	-0.0100798	-0.86495
1609.69	-36023.8	-14586.4	11.2754	-0.207278	-0.00999725	-0.912997
1609.7	-36023.6	-14586.4	11.2701	-0.254234	-0.0099296	-0.954831
1609.72	-36023.4	-14586.5	11.2651	-0.320587	-0.0102853	-0.984059
1609.74	-36023.2	-14586.6	11.2603	-0.403697	-0.00855885	-1.00049
1609.75	-36023	-14586.6	11.2533	-0.483974	-0.00488767	-1.008
1609.77	-36022.9	-14586.7	11.2451	-0.550161	-0.00131253	-1.01901
1609.79	-36022.7	-14586.7	11.2343	-0.601865	0.000227866	-1.04721
1609.81	-36022.5	-14586.8	11.2241	-0.629166	-6.3047e-05	-1.09115
1609.82	-36022.3	-14586.9	11.2142	-0.635056	1.67482e-05	-1.14053
1609.84	-36022.2	-14586.9	11.2037	-0.627293	-3.85251e-06	-1.1899
1609.86	-36022	-14587	11.1935	-0.618397	1.05609e-06	-1.23285
1609.87	-36021.8	-14587.1	11.1836	-0.610692	-2.80187e-07	-1.28312
1609.89	-36021.6	-14587.1	11.1732	-0.559774	6.22621e-08	-1.3627
1609.91	-36021.4	-14587.2	11.1626	-0.479011	-1.69425e-08	-1.46989
1609.92	-36021.2	-14587.3	11.1553	-0.388445	4.48809e-09	-1.58223
1609.94	-36021.1	-14587.3	11.148	-0.314043	-9.50211e-10	-1.69543
1609.96	-36020.9	-14587.4	11.1443	-0.258359	2.57054e-10	-1.78784
1609.98	-36020.7	-14587.4	11.1382	-0.21248	-6.79702e-11	-1.86067
1609.99	-36020.5	-14587.5	11.1339	-0.178277	1.3368e-11	-1.91864
1610.01	-36020.3	-14587.6	11.1304	-0.153544	-3.59979e-12	-1.95929
1610.03	-36020.2	-14587.6	11.1298	-0.136024	9.49742e-13	-1.98972
1610.04	-36020	-14587.7	11.1302	-0.121501	-1.64168e-13	-2.01496
1610.06	-36019.8	-14587.8	11.1271	-0.110927	4.40557e-14	-2.03215
1610.08	-36019.6	-14587.8	11.1238	-0.104148	-1.15911e-14	-2.04452
1610.09	-36019.5	-14587.9	11.1201	-0.0969899	1.48132e-15	-2.05303
1610.11	-36019.3	-14587.9	11.12	-0.0935182	-3.96603e-16	-2.05567
1610.13	-36019.1	-14588	11.12	-0.0901145	1.03977e-16	-2.0487
1610.14	-36018.9	-14588.1	11.12	-0.09	0	-2.03159
1610.16	-36018.7	-14588.1	11.1167	-0.09	0	-2.01198
1610.18	-36018.6	-14588.2	11.1133	-0.09	0	-1.99455
1610.2	-36018.4	-14588.2	11.1099	-0.0900275	-4.51532e-19	-1.98083
1610.21	-36018.2	-14588.3	11.11	-0.0898926	1.20713e-19	-1.97236
1610.23	-36018	-14588.4	11.11	-0.0864466	-3.13158e-20	-1.96712
1610.25	-36017.9	-14588.4	11.1101	-0.0828796	1.55406e-20	-1.96491
1610.26	-36017.7	-14588.5	11.1098	-0.0798424	-4.1528e-21	-1.96272
1610.28	-36017.5	-14588.6	11.1062	-0.0800406	1.07032e-21	-1.96044
1610.3	-36017.3	-14588.6	11.1026	-0.0799849	-3.9848e-22	-1.95687
1610.32	-36017.1	-14588.7	11.0998	-0.080004	1.06432e-22	-1.95381
1610.33	-36017	-14588.7	11.1001	-0.079999	-2.72287e-23	-1.95167
1610.35	-36016.8	-14588.8	11.0999	-0.0800004	9.01378e-24	-1.94941
1610.37	-36016.6	-14588.9	11.1002	-0.0799996	-2.40624e-24	-1.947
1610.38	-36016.4	-14588.9	11.0994	-0.0800012	6.10402e-25	-1.94378
1610.4	-36016.2	-14589	11.0956	-0.0799944	-1.89505e-25	-1.9418
1610.42	-36016.1	-14589.1	11.0922	-0.080021	5.05589e-26	-1.94117
1610.43	-36015.9	-14589.1	11.0897	-0.0799228	-1.27004e-26	-1.94091
1610.45	-36015.7	-14589.2	11.0901	-0.0803472	3.78677e-27	-1.93972
1610.47	-36015.5	-14589.3	11.0899	-0.0786913	-1.00962e-27	-1.93544
1610.49	-36015.4	-14589.3	11.0902	-0.0860046	2.50725e-28	-1.91984
1610.5	-36015.2	-14589.4	11.0888	-0.11915	-7.27125e-29	-1.88391
1610.52	-36015	-14589.4	11.0855	-0.17988	1.93721e-29	-1.82303
1610.54	-36014.8	-14589.5	11.0807	-0.276273	-4.74564e-30	-1.73637
1610.55	-36014.6	-14589.6	11.0733	-0.381798	1.34888e-30	-1.63725
1610.57	-36014.5	-14589.6	11.0672	-0.47733	-3.59066e-31	-1.54599
1610.59	-36014.3	-14589.7	11.0585	-0.572069	8.65224e-32	-1.45299
1610.6	-36014.1	-14589.7	11.0482	-0.677411	-2.42225e-32	-1.35679
1610.62	-36013.9	-14589.8	11.0366	-0.789353	6.4418e-33	-1.25916
1610.64	-36013.8	-14589.9	11.0226	-0.905398	-1.52103e-33	-1.15725
1610.65	-36013.6	-14589.9	11.0073	-1.00219	4.21494e-34	-1.0681
1610.67	-36013.4	-14590	10.9885	-1.07582	-1.14395e-34	-0.994603
1610.69	-36013.2	-14590	10.9675	-1.15513	3.47181e-35	-0.916726
1610.71	-36013	-14590.1	10.9469	-1.24834	-4.33105e-35	-0.829995
1610.72	-36012.9	-14590.2	10.9274	-1.34824	1.37877e-34	-0.740122
1610.74	-36012.7	-14590.2	10.9044	-1.44478	-4.56567e-34	-0.650032
1610.76	-36012.5	-14590.3	10.8777	-1.5225	1.816e-33	-0.571982
1610.77	-36012.3	-14590.4	10.8517	-1.59649	-6.80634e-33	-0.501073
1610.79	-36012.2	-14590.4	10.8206	-1.67795	2.19233e-32	-0.424974
1610.81	-36012	-14590.5	10.7929	-1.75168	-8.64231e-32	-0.356121
1610.83	-36011.8	-14590.5	10.764	-1.8089	3.23741e-31	-0.301089
1610.84	-36011.7	-14590.6	10.7324	-1.85061	-9.77952e-31	-0.256419
1610.86	-36011.5	-14590.7	10.6992	-1.88166	3.82262e-30	-0.219026
1610.88	-36011.3	-14590.7	10.666	-1.91092	-1.43119e-29	-0.178195
1610.89	-36011.2	-14590.8	10.6308	-1.94587	3.84419e-29	-0.127313
1610.91	-36011	-14590.9	10.5972	-1.97933	-1.49153e-28	-0.0720419
1610.93	-36010.8	-14590.9	10.5641	-2.01555	5.58159e-28	-0.0106475
1610.94	-36010.6	-14591	10.5287	-2.05425	-1.12475e-27	0.0701407
1610.96	-36010.4	-14591	10.4952	-2.09464	4.33553e-27	0.154126
1610.98	-36010.3	-14591.1	10.4621	-2.12197	-1.62173e-26	0.23709
1611	-36010.1	-14591.1	10.4233	-2.14333	-1.48649e-35	0.312636
1611.01	-36009.9	-14591.2	10.3867	-2.15667	5.69674e-35	0.374728
1611.03	-36009.8	-14591.2	10.35	-2.17	0	0.429194
1611.05	-36009.6	-14591.3	10.3145	-2.18051	3.73446e-24	0.480992
1611.06	-36009.4	-14591.4	10.2779	-2.18692	-1.42445e-23	0.52303
1611.08	-36009.3	-14591.4	10.2411	-2.1902	5.32034e-23	0.563483
1611.1	-36009.1	-14591.5	10.2022	-2.19365	-4.1631e-22	0.606186
1611.11	-36008.9	-14591.5	10.1658	-2.19278	1.58231e-21	0.643324
1611.13	-36008.8	-14591.6	10.1287	-2.1813	-5.89629e-21	0.668837
1611.15	-36008.6	-14591.7	10.0905	-2.15902	3.41111e-20	0.679914
1611.16	-36008.5	-14591.7	10.0573	-2.13659	-1.29291e-19	0.684865
1611.18	-36008.3	-14591.8	10.0198	-2.1207	4.80129e-19	0.692775
1611.2	-36008.2	-14591.8	9.98102	-2.1072	-2.44123e-18	0.70869
1611.22	-36008	-14591.9	9.9454	-2.09832	9.23242e-18	0.724987
1611.23	-36007.8	-14591.9	9.9118	-2.09159	-3.4128e-17	0.741211
1611.25	-36007.7	-14592	9.87654	-2.08535	1.61195e-16	0.755464
1611.27	-36007.5	-14592.1	9.84391	-2.08246	-6.0851e-16	0.76673
1611.28	-36007.4	-14592.1	9.80884	-2.07893	2.23622e-15	0.775777
1611.3	-36007.2	-14592.2	9.77008	-2.07554	-1.00632e-14	0.781671
1611.32	-36007	-14592.2	9.73376	-2.0719	3.79309e-14	0.785777
1611.34	-36006.9	-14592.3	9.69727	-2.06994	-1.38367e-13	0.790341
1611.35	-36006.7	-14592.3	9.66275	-2.06897	6.01533e-13	0.794642
1611.37	-36006.6	-14592.4	9.62982	-2.06528	-2.26441e-12	0.796906
1611.39	-36006.4	-14592.4	9.59546	-2.06167	8.18407e-12	0.797768
1611.4	-36006.3	-14592.5	9.56063	-2.05971	-3.46645e-11	0.799358
1611.42	-36006.1	-14592.5	9.52819	-2.06001	1.30347e-10	0.801957
1611.44	-36006	-14592.6	9.49189	-2.06023	-4.65596e-10	0.802402
1611.45	-36005.8	-14592.6	9.45365	-2.05848	1.93221e-09	0.796993
1611.47	-36005.7	-14592.7	9.41727	-2.05493	-7.2586e-09	0.784049
1611.49	-36005.5	-14592.7	9.381	-2.05122	2.55373e-08	0.765254
1611.51	-36005.4	-14592.8	9.34688	-2.04974	-1.04245e-07	0.745877
1611.52	-36005.2	-14592.9	9.31398	-2.05005	3.91282e-07	0.728662
1611.54	-36005.1	-14592.9	9.27913	-2.05004	-1.34921e-06	0.708472
1611.56	-36004.9	-14593	9.2449	-2.04979	5.433e-06	0.686196
1611.57	-36004.8	-14593	9.21195	-2.05172	-2.03775e-05	0.665369
1611.59	-36004.6	-14593.1	9.17729	-2.05748	6.83438e-05	0.650112
1611.61	-36004.5	-14593.1	9.14074	-2.06726	-0.000272069	0.641831
1611.62	-36004.3	-14593.2	9.10442	-2.07476	0.00219217	0.639696
1611.64	-36004.2	-14593.2	9.06554	-2.08195	0.00578879	0.646071
1611.66	-36004	-14593.3	9.03087	-2.08573	0.00955615	0.664687
1611.68	-36003.9	-14593.3	8.99813	-2.09185	0.00978724	0.696093
1611.69	-36003.8	-14593.4	8.9628	-2.09611	0.012798	0.735876
1611.71	-36003.6	-14593.4	8.92931	-2.09966	0.0134589	0.789776
1611.73	-36003.5	-14593.5	8.89342	-2.09986	0.0133475	0.873905
1611.74	-36003.3	-14593.5	8.85455	-2.10285	0.013203	1.01221
1611.76	-36003.2	-14593.6	8.81742	-2.10626	0.0161518	1.1663
1611.78	-36003	-14593.6	8.78396	-2.10976	0.0198421	1.315
1611.79	-36002.9	-14593.7	8.74881	-2.11003	0.0199161	1.45827
1611.81	-36002.7	-14593.7	8.71213	-2.10999	0.0231975	1.58362
1611.83	-36002.6	-14593.8	8.67559	-2.10999	0.0233393	1.69227
1611.85	-36002.5	-14593.8	8.63667	-2.11	0.0233333	1.78431
1611.86	-36002.3	-14593.9	8.60333	-2.10667	0.02	1.84423
1611.88	-36002.2	-14593.9	8.57	-2.09333	0.02	1.88235
1611.9	-36002.1	-14594	8.53463	-2.07211	0.0164027	1.90268
1611.91	-36001.9	-14594	8.50141	-2.05207	0.0132583	1.90736
1611.93	-36001.8	-14594.1	8.46795	-2.02464	0.0133431	1.89872
1611.95	-36001.7	-14594.1	8.4326	-1.9805	0.0134045	1.87073
1611.96	-36001.5	-14594.1	8.39951	-1.92324	0.0130221	1.83152
1611.98	-36001.4	-14594.2	8.36582	-1.86654	0.00986981	1.78528
1612	-36001.3	-14594.2	8.33101	-1.811	0.00968979	1.73959
1612.02	-36001.1	-14594.3	8.3014	-1.76566	0.00604172	1.69898
1612.03	-36001	-14594.3	8.27162	-1.72234	0.00261352	1.65946
1612.05	-36000.9	-14594.4	8.24295	-1.68071	-0.000151694	1.6198
1612.07	-36000.7	-14594.4	8.21356	-1.64572	-0.000460143	1.5859
1612.08	-36000.6	-14594.5	8.18662	-1.61073	-0.00420713	1.55147
1612.1	-36000.5	-14594.5	8.15953	-1.56701	-0.00780888	1.5138
1612.12	-36000.3	-14594.6	8.13575	-1.52443	-0.0102726	1.476
1612.13	-36000.2	-14594.6	8.10928	-1.48606	-0.0099285	1.44121
1612.15	-36000.1	-14594.7	8.08392	-1.45913	-0.0100349	1.41212
1612.17	-35999.9	-14594.7	8.05825	-1.4381	-0.00993963	1.38843
1612.18	-35999.8	-14594.7	8.03452	-1.41013	-0.0102018	1.36258
1612.2	-35999.7	-14594.8	8.01119	-1.38071	-0.00889557	1.33409
1612.22	-35999.5	-14594.8	7.99226	-1.35304	-0.00529722	1.30906
1612.24	-35999.4	-14594.9	7.97002	-1.33098	-0.00167337	1.28616
1612.25	-35999.3	-14594.9	7.94551	-1.31156	0.000305637	1.26739
1612.27	-35999.2	-14595	7.92227	-1.29676	-7.62329e-05	1.25277
1612.29	-35999.1	-14595	7.89977	-1.28456	-7.74348e-09	1.24096
1612.3	-35998.9	-14595.1	7.87924	-1.2762	7.62672e-05	1.23206
1612.32	-35998.8	-14595.1	7.85986	-1.2699	-0.000305758	1.22532
1612.34	-35998.7	-14595.1	7.83707	-1.26297	0.0016738	1.21848
1612.36	-35998.5	-14595.2	7.81279	-1.25576	0.00529548	1.21229
1612.37	-35998.4	-14595.2	7.7895	-1.25118	0.00890208	1.20756
1612.39	-35998.3	-14595.3	7.76728	-1.24795	0.0101793	1.20379
1612.41	-35998.2	-14595.3	7.74698	-1.24452	0.01003	1.20046
1612.42	-35998	-14595.4	7.7272	-1.24102	0.00969602	1.19767
1612.44	-35997.9	-14595.4	7.70624	-1.23941	0.0121483	1.19747
1612.46	-35997.8	-14595.5	7.68569	-1.24407	0.0156709	1.2022
1612.47	-35997.7	-14595.5	7.66634	-1.25507	0.0192834	1.21341
1612.49	-35997.6	-14595.5	7.64257	-1.27505	0.0201326	1.22998
1612.51	-35997.4	-14595.6	7.61875	-1.29306	0.0199685	1.24765
1612.53	-35997.3	-14595.6	7.59538	-1.30912	0.0199918	1.26462
1612.54	-35997.2	-14595.7	7.57363	-1.32909	0.0200519	1.28571
1612.56	-35997.1	-14595.7	7.55342	-1.35537	0.0197904	1.30857
1612.58	-35996.9	-14595.8	7.53387	-1.37935	0.0226482	1.33161
1612.59	-35996.8	-14595.8	7.50961	-1.40119	0.0262314	1.35197
1612.61	-35996.7	-14595.8	7.486	-1.41533	0.0297664	1.36681
1612.63	-35996.6	-14595.9	7.46285	-1.42576	0.03006	1.37543
1612.64	-35996.5	-14595.9	7.4381	-1.42722	0.0299923	1.37308
1612.66	-35996.3	-14596	7.41468	-1.40814	0.0300021	1.35758
1612.68	-35996.2	-14596	7.39143	-1.37893	0.0299995	1.32873
1612.7	-35996.1	-14596	7.36667	-1.33667	0.03	1.29194
1612.71	-35996	-14596.1	7.34333	-1.3	0.03	1.23638
1612.73	-35995.9	-14596.1	7.32	-1.20667	0.03	1.14597
1612.75	-35995.8	-14596.2	7.29889	-1.04983	0.03	1.00301
1612.76	-35995.6	-14596.2	7.28247	-0.880856	0.03	0.852968
1612.78	-35995.5	-14596.3	7.26932	-0.738393	0.0299999	0.707167
1612.8	-35995.4	-14596.3	7.25875	-0.597274	0.0300004	0.567148
1612.81	-35995.3	-14596.3	7.24909	-0.468705	0.0299984	0.445181
1612.83	-35995.2	-14596.4	7.24249	-0.354759	0.0300061	0.338887
1612.85	-35995.1	-14596.4	7.23584	-0.270169	0.029965	0.250144
1612.87	-35994.9	-14596.5	7.23272	-0.206809	0.0301328	0.188633
1612.88	-35994.8	-14596.5	7.22976	-0.159027	0.0294849	0.140391
1612.9	-35994.7	-14596.5	7.2302	-0.12268	0.0263344	0.103727
1612.92	-35994.6	-14596.6	7.22945	-0.098333	0.0267221	0.0785777
1612.93	-35994.5	-14596.6	7.22582	-0.0787676	0.0267757	0.0589934
1612.95	-35994.4	-14596.7	7.22218	-0.0631483	0.0259649	0.0439665
1612.97	-35994.2	-14596.7	7.21973	-0.0537367	0.0223054	0.0331914
1612.98	-35994.1	-14596.7	7.22007	-0.0443325	0.0189269	0.0247422
1613	-35994	-14596.8	7.21998	-0.0375414	0.0157143	0.0173577
1613.02	-35993.9	-14596.8	7.22001	-0.0316728	0.0110654	0.0127593
1613.04	-35993.8	-14596.9	7.22	-0.02976	0.00514119	0.010336
1613.05	-35993.7	-14596.9	7.22	-0.030282	0.00180605	0.00943337
1613.07	-35993.5	-14596.9	7.22	-0.0288959	-0.000300416	0.00801208
1613.09	-35993.4	-14597	7.22	-0.0252049	7.36146e-05	0.00511321
1613.1	-35993.3	-14597	7.22	-0.0215085	-2.10112e-05	0.0020518
1613.12	-35993.2	-14597.1	7.22	-0.0197301	5.92051e-06	0.000437687
1613.14	-35993.1	-14597.1	7.22	-0.020065	-2.60029e-06	-6.65188e-05
1613.15	-35993	-14597.1	7.22	-0.0199818	5.59858e-06	1.86223e-05
1613.17	-35992.8	-14597.2	7.22	-0.0200048	-1.97206e-05	-4.95244e-06
1613.19	-35992.7	-14597.2	7.21999	-0.0199989	6.90533e-05	1.16924e-06
1613.21	-35992.6	-14597.3	7.22002	-0.0200003	-0.000281791	-3.23511e-07
1613.22	-35992.5	-14597.3	7.21992	-0.0199999	0.00173614	8.59398e-08
1613.24	-35992.4	-14597.4	7.22027	-0.02	0.00538224	-1.97683e-08
1613.26	-35992.3	-14597.4	7.21802	-0.02	0.00919162	5.4191e-09
1613.27	-35992.2	-14597.4	7.21455	-0.02	0.00987957	-1.43771e-09
1613.29	-35992.1	-14597.5	7.21079	-0.02	0.0121075	3.19484e-10
1613.31	-35991.9	-14597.5	7.20981	-0.02	0.0156821	-8.69365e-11
1613.32	-35991.8	-14597.6	7.21005	-0.02	0.0192801	2.30296e-11
1613.34	-35991.7	-14597.6	7.20999	-0.02	0.0201344	-4.87579e-12
1613.36	-35991.6	-14597.6	7.21	-0.02	0.0199637	1.31902e-12
1613.38	-35991.5	-14597.7	7.21	-0.02	0.0200093	-3.48773e-13
1613.39	-35991.4	-14597.7	7.21	-0.02	0.0199991	6.85951e-14
1613.41	-35991.2	-14597.8	7.21	-0.02	0.0199965	-1.84715e-14
1613.43	-35991.1	-14597.8	7.21	-0.02	0.020015	4.87338e-15
1613.44	-35991	-14597.8	7.21	-0.02	0.0199594	-8.4239e-16
1613.46	-35990.9	-14597.9	7.21	-0.02	0.0201576	2.26062e-16
1613.48	-35990.8	-14597.9	7.21	-0.02	0.0171205	-5.94773e-17
1613.49	-35990.7	-14598	7.21	-0.02	0.0135533	7.60105e-18
1613.51	-35990.5	-14598	7.21	-0.02	0.0101076	-2.03508e-18
1613.53	-35990.4	-14598	7.21	-0.02	0.00997198	5.33535e-19
1613.55	-35990.3	-14598.1	7.21	-0.02	0.01	0
1613.56	-35990.2	-14598.1	7.21	-0.02	0.01	-8.13806e-30
1613.58	-35990.1	-14598.2	7.21	-0.02	0.01	2.12092e-30
1613.6	-35990	-14598.2	7.21	-0.02	0.0100001	-2.26799e-21
1613.61	-35989.8	-14598.3	7.21	-0.02	0.00999996	4.32713e-22
1613.63	-35989.7	-14598.3	7.21	-0.02	0.0100001	5.36621e-22
1613.65	-35989.6	-14598.3	7.21	-0.02	0.00999965	-5.37663e-21
1613.66	-35989.5	-14598.4	7.21	-0.02	0.0100013	2.07173e-20
1613.68	-35989.4	-14598.4	7.21	-0.02	0.00999506	-7.72743e-20
1613.7	-35989.3	-14598.5	7.21	-0.02	0.0100286	4.47076e-19
1613.72	-35989.1	-14598.5	7.21001	-0.02	0.0098916	-1.69455e-18
1613.73	-35989	-14598.5	7.20997	-0.02	0.0104245	6.29282e-18
1613.75	-35988.9	-14598.6	7.21013	-0.02	0.0141695	-3.1996e-17
1613.77	-35988.8	-14598.6	7.20945	-0.02	0.017559	1.21005e-16
1613.78	-35988.7	-14598.7	7.20585	-0.02	0.0202571	-4.52023e-16
1613.8	-35988.6	-14598.7	7.20243	-0.02	0.0199221	1.68709e-15
1613.82	-35988.5	-14598.7	7.19975	-0.02	0.0200544	-6.29633e-15
1613.83	-35988.4	-14598.8	7.20006	-0.02	0.0198615	2.32526e-14
1613.85	-35988.2	-14598.8	7.19998	-0.02	0.0207184	-1.09821e-13
1613.87	-35988.1	-14598.9	7.20001	-0.02	0.0243287	4.14571e-13
1613.88	-35988	-14598.9	7.2	-0.02	0.0278515	-1.52351e-12
1613.9	-35987.9	-14598.9	7.2	-0.02	0.0303054	6.85598e-12
1613.92	-35987.8	-14599	7.2	-0.02	0.0299646	-2.58419e-11
1613.94	-35987.7	-14599	7.2	-0.02	0.0298404	9.42682e-11
1613.95	-35987.5	-14599.1	7.2	-0.02	0.0310123	-4.09818e-10
1613.97	-35987.4	-14599.1	7.2	-0.02	0.035027	1.54272e-09
1613.99	-35987.3	-14599.1	7.2	-0.02	0.0368817	-5.57572e-09
1614	-35987.2	-14599.2	7.2	-0.02	0.0366924	2.36165e-08
1614.02	-35987.1	-14599.2	7.2	-0.02	0.0363345	-8.88037e-08
1614.04	-35987	-14599.3	7.2	-0.02	0.0383295	3.17206e-07
1614.06	-35986.9	-14599.3	7.2	-0.02	0.0403492	-1.3164e-06
1614.07	-35986.7	-14599.4	7.2	-0.02	0.0399138	4.94521e-06
1614.09	-35986.6	-14599.4	7.2	-0.02	0.0399966	-1.73983e-05
1614.11	-35986.5	-14599.4	7.2	-0.02	0.0400977	7.10212e-05
1614.12	-35986.4	-14599.5	7.2	-0.02	0.039612	-0.000488299
1614.14	-35986.3	-14599.5	7.2	-0.02	0.0421568	-0.00229749
1614.16	-35986.2	-14599.6	7.2	-0.02	0.0435889	-0.0054367
1614.17	-35986	-14599.6	7.2	-0.02	0.0433359	-0.00799945
1614.19	-35985.9	-14599.6	7.2	-0.02	0.0430957	-0.0102252
1614.21	-35985.8	-14599.7	7.2	-0.02	0.0455121	-0.0123403
1614.23	-35985.7	-14599.7	7.2	-0.02	0.0490585	-0.0153802
1614.24	-35985.6	-14599.8	7.2	-0.02	0.0524507	-0.01809
1614.26	-35985.5	-14599.8	7.20002	-0.02	0.0560765	-0.0194647
1614.28	-35985.3	-14599.9	7.19993	-0.02	0.0570443	-0.0196567
1614.29	-35985.2	-14599.9	7.2002	-0.02	0.0540963	-0.0195534
1614.31	-35985.1	-14599.9	7.19734	-0.02	0.0502725	-0.0204055
1614.33	-35985	-14600	7.19396	-0.02	0.0502056	-0.023077
1614.34	-35984.9	-14600	7.1903	-0.02	0.0469943	-0.0289457
1614.36	-35984.8	-14600.1	7.18956	-0.02	0.0461755	-0.0307224
1614.38	-35984.7	-14600.1	7.19001	-0.02	0.0405199	-0.0405488
1614.39	-35984.6	-14600.1	7.19	-0.02	0.0367685	-0.0466917
1614.41	-35984.4	-14600.2	7.19	-0.02	0.033582	-0.0509001
1614.43	-35984.3	-14600.2	7.19	-0.02	0.0300798	-0.0553593
1614.45	-35984.2	-14600.3	7.19	-0.02	0.03	-0.0577342
1614.46	-35984.1	-14600.3	7.19	-0.02	0.0266667	-0.0599129
1614.48	-35984	-14600.3	7.19	-0.02	0.02	-0.0642702
1614.5	-35983.9	-14600.4	7.19	-0.02	0.00937724	-0.0736228
1614.51	-35983.7	-14600.4	7.19	-0.02	-0.000601675	-0.0844801
1614.53	-35983.6	-14600.5	7.19	-0.02	-0.0104993	-0.0929834
1614.55	-35983.5	-14600.5	7.19	-0.02	-0.0174201	-0.0972112
1614.57	-35983.4	-14600.6	7.19	-0.02	-0.024171	-0.0981157
1614.58	-35983.3	-14600.6	7.19	-0.02	-0.0305964	-0.0993321
1614.6	-35983.2	-14600.6	7.19	-0.02	-0.0336619	-0.101865
1614.62	-35983	-14600.7	7.19	-0.02	-0.0326966	-0.105062
1614.63	-35982.9	-14600.7	7.19	-0.02	-0.0301986	-0.107032
