# Supplementary material for: Extraction of driving behavior primitives considering driver expectation and vehicle dynamics
Source: PLoS One. 2025 Dec 31;20(12):e0340123. doi: 10.1371/journal.pone.0340123 (PMC12755792; doi:10.1371/journal.pone.0340123)
Supplement: S1 File — (ZIP) [file pone.0340123.s001.zip › DataSetForPimitiveExaction-1/straight driving/c113_s_4.xlsx]

## Sheet: Sheet1
1621.23	-35949	-14568.8	11.8053	1.42349	-0.034925	-0.230791
1621.25	-35949	-14568.7	11.829	1.42008	-0.0659373	-0.232848
1621.26	-35948.9	-14568.5	11.8533	1.41667	-0.0933333	-0.234205
1621.28	-35948.8	-14568.3	11.8776	1.41483	-0.10991	-0.235064
1621.3	-35948.8	-14568.1	11.9014	1.41321	-0.120609	-0.235285
1621.31	-35948.7	-14567.9	11.9247	1.4103	-0.13076	-0.234652
1621.33	-35948.6	-14567.7	11.9481	1.40643	-0.136812	-0.232986
1621.35	-35948.6	-14567.5	11.972	1.40193	-0.134746	-0.230137
1621.37	-35948.5	-14567.3	11.9962	1.39583	-0.125211	-0.226029
1621.38	-35948.4	-14567.2	12.0201	1.38754	-0.110355	-0.220712
1621.4	-35948.3	-14566.9	12.0443	1.3784	-0.0937862	-0.214559
1621.42	-35948.3	-14566.7	12.0687	1.36963	-0.0781473	-0.20816
1621.43	-35948.2	-14566.5	12.092	1.36147	-0.0631688	-0.202486
1621.45	-35948.1	-14566.4	12.1136	1.35428	-0.0490338	-0.198008
1621.47	-35948.1	-14566.2	12.1351	1.34897	-0.0376925	-0.194073
1621.48	-35948	-14566	12.1575	1.34559	-0.0302173	-0.190422
1621.5	-35947.9	-14565.8	12.1799	1.34224	-0.0254832	-0.187866
1621.52	-35947.9	-14565.6	12.202	1.33839	-0.0230729	-0.186688
1621.54	-35947.8	-14565.4	12.2248	1.33623	-0.0242215	-0.186067
1621.55	-35947.7	-14565.2	12.2483	1.33636	-0.0290551	-0.185816
1621.57	-35947.7	-14565	12.2714	1.33667	-0.0358292	-0.18683
1621.59	-35947.6	-14564.8	12.2936	1.33643	-0.0428948	-0.189163
1621.6	-35947.5	-14564.6	12.3159	1.3372	-0.0489956	-0.191527
1621.62	-35947.4	-14564.4	12.3384	1.33912	-0.054015	-0.193219
1621.64	-35947.4	-14564.2	12.3601	1.34044	-0.0591826	-0.194405
1621.65	-35947.3	-14564	12.3815	1.34041	-0.0644134	-0.19502
1621.67	-35947.2	-14563.8	12.4043	1.33948	-0.0681938	-0.19471
1621.69	-35947.2	-14563.6	12.4285	1.3378	-0.0712433	-0.193526
1621.71	-35947.1	-14563.4	12.4527	1.33511	-0.0765933	-0.191966
1621.72	-35947	-14563.2	12.476	1.33168	-0.0837583	-0.190322
1621.74	-35946.9	-14563	12.4986	1.32817	-0.0890515	-0.18867
1621.76	-35946.9	-14562.8	12.5208	1.32477	-0.0920907	-0.186994
1621.77	-35946.8	-14562.6	12.5432	1.32121	-0.0954887	-0.185184
1621.79	-35946.7	-14562.4	12.5655	1.31774	-0.0991138	-0.182917
1621.81	-35946.7	-14562.2	12.5874	1.31494	-0.10074	-0.179751
1621.82	-35946.6	-14562	12.609	1.31169	-0.100342	-0.17579
1621.84	-35946.5	-14561.8	12.631	1.30593	-0.099431	-0.171489
1621.86	-35946.5	-14561.6	12.6534	1.29865	-0.0995465	-0.166966
1621.88	-35946.4	-14561.4	12.6759	1.29264	-0.102002	-0.162174
1621.89	-35946.3	-14561.2	12.6982	1.28782	-0.10582	-0.157742
1621.91	-35946.2	-14561	12.7199	1.28265	-0.109019	-0.154532
1621.93	-35946.2	-14560.8	12.7415	1.27765	-0.112319	-0.152031
1621.94	-35946.1	-14560.6	12.7635	1.27408	-0.117389	-0.149207
1621.96	-35946	-14560.4	12.786	1.27075	-0.122632	-0.14639
1621.98	-35945.9	-14560.2	12.8087	1.26573	-0.125363	-0.144494
1621.99	-35945.9	-14560	12.8308	1.26049	-0.12652	-0.143794
1622.01	-35945.8	-14559.7	12.8516	1.2575	-0.128149	-0.144382
1622.03	-35945.7	-14559.5	12.8721	1.25667	-0.129917	-0.14684
1622.05	-35945.7	-14559.3	12.8937	1.25726	-0.13075	-0.151717
1622.06	-35945.6	-14559.2	12.9154	1.25977	-0.130094	-0.15859
1622.08	-35945.5	-14559	12.9359	1.26462	-0.127617	-0.166734
1622.1	-35945.4	-14558.7	12.9567	1.27	-0.123333	-0.175381
1622.11	-35945.4	-14558.5	12.9791	1.274	-0.117316	-0.183744
1622.13	-35945.3	-14558.3	13.0012	1.27681	-0.109487	-0.191015
1622.15	-35945.2	-14558.1	13.0212	1.27891	-0.0999254	-0.196599
1622.16	-35945.1	-14557.9	13.0412	1.28003	-0.089367	-0.200636
1622.18	-35945.1	-14557.7	13.0632	1.28007	-0.0787093	-0.203375
1622.2	-35945	-14557.5	13.086	1.28003	-0.0689261	-0.204914
1622.22	-35944.9	-14557.2	13.1086	1.28041	-0.0603881	-0.205309
1622.23	-35944.8	-14557	13.1305	1.27972	-0.0517221	-0.204585
1622.25	-35944.8	-14556.9	13.152	1.27685	-0.041906	-0.202759
1622.27	-35944.7	-14556.7	13.1739	1.2725	-0.0314839	-0.199842
1622.28	-35944.6	-14556.4	13.1965	1.26744	-0.0210859	-0.195769
1622.3	-35944.5	-14556.2	13.2183	1.26205	-0.011004	-0.190294
1622.32	-35944.5	-14556	13.2388	1.25674	-0.00184671	-0.183579
1622.33	-35944.4	-14555.8	13.2596	1.25205	0.00504524	-0.176655
1622.35	-35944.3	-14555.6	13.2815	1.24843	0.0089047	-0.170123
1622.37	-35944.3	-14555.4	13.3028	1.24614	0.0101147	-0.163664
1622.38	-35944.2	-14555.2	13.3231	1.24468	0.00985352	-0.157302
1622.4	-35944.1	-14554.9	13.3444	1.24227	0.0104388	-0.151795
1622.42	-35944	-14554.7	13.367	1.2386	0.0124125	-0.147326
1622.44	-35943.9	-14554.5	13.3886	1.23568	0.0135847	-0.143143
1622.45	-35943.9	-14554.3	13.4084	1.23414	0.0133886	-0.138794
1622.47	-35943.8	-14554.1	13.4283	1.23263	0.013529	-0.134304
1622.49	-35943.7	-14553.9	13.4489	1.23078	0.0139044	-0.129789
1622.5	-35943.6	-14553.6	13.4699	1.22958	0.0120589	-0.125435
1622.52	-35943.6	-14553.4	13.4905	1.22959	0.00822565	-0.121475
1622.54	-35943.5	-14553.2	13.5104	1.23074	0.00555581	-0.118189
1622.56	-35943.4	-14553	13.5302	1.23253	0.004242	-0.115984
1622.57	-35943.3	-14552.8	13.5517	1.2341	0.00172696	-0.115346
1622.59	-35943.3	-14552.6	13.5744	1.23569	-0.00200617	-0.116067
1622.61	-35943.2	-14552.3	13.5953	1.23853	-0.0046625	-0.117326
1622.62	-35943.1	-14552.1	13.6149	1.24209	-0.00607568	-0.118959
1622.64	-35943	-14551.9	13.6362	1.24461	-0.00773917	-0.121304
1622.66	-35943	-14551.7	13.6589	1.24611	-0.00956958	-0.124213
1622.67	-35942.9	-14551.5	13.6803	1.24791	-0.0103074	-0.127204
1622.69	-35942.8	-14551.3	13.7006	1.24969	-0.010087	-0.130603
1622.71	-35942.7	-14551	13.7218	1.25016	-0.00992796	-0.135253
1622.73	-35942.6	-14550.8	13.7437	1.24994	-0.00999022	-0.141583
1622.74	-35942.6	-14550.6	13.7646	1.25065	-0.00996548	-0.149755
1622.76	-35942.5	-14550.4	13.785	1.2527	-0.00996041	-0.159722
1622.78	-35942.4	-14550.2	13.8067	1.25573	-0.0102216	-0.171282
1622.79	-35942.3	-14549.9	13.8293	1.25934	-0.0101312	-0.183965
1622.81	-35942.2	-14549.7	13.8519	1.26305	-0.00884342	-0.197131
1622.83	-35942.2	-14549.4	13.8741	1.26634	-0.00688898	-0.209899
1622.84	-35942.1	-14549.2	13.896	1.26868	-0.00518452	-0.221452
1622.86	-35942	-14549.1	13.9175	1.26993	-0.00354795	-0.231931
1622.88	-35942	-14548.8	13.9384	1.27014	-0.00159927	-0.241662
1622.89	-35941.9	-14548.6	13.9588	1.27	-5.46698e-05	-0.250106
1622.91	-35941.8	-14548.3	13.9792	1.27015	0.000277137	-0.256609
1622.93	-35941.7	-14548.1	14	1.27	0	-0.261438
1622.95	-35941.6	-14547.9	14.0214	1.26882	-7.59421e-05	-0.264965
1622.96	-35941.6	-14547.7	14.0433	1.26667	0	-0.266885
1622.98	-35941.5	-14547.5	14.0655	1.2637	1.96574e-05	-0.266933
1623	-35941.4	-14547.2	14.088	1.25973	-1.04933e-06	-0.265702
1623.01	-35941.3	-14547	14.1107	1.25472	-6.89189e-06	-0.263783
1623.03	-35941.2	-14546.8	14.1325	1.24939	1.27604e-06	-0.261069
1623.05	-35941.2	-14546.6	14.1526	1.24435	9.03992e-06	-0.257463
1623.07	-35941.1	-14546.4	14.1724	1.23941	-3.10001e-06	-0.253309
1623.08	-35941	-14546.1	14.1928	1.23432	-2.82454e-05	-0.248914
1623.1	-35940.9	-14545.9	14.2137	1.22906	1.71081e-05	-0.244253
1623.12	-35940.8	-14545.6	14.2345	1.2238	0.000104871	-0.239281
1623.13	-35940.8	-14545.4	14.2547	1.2189	-8.75755e-05	-0.23404
1623.15	-35940.7	-14545.2	14.2743	1.21422	-0.000408104	-0.228608
1623.17	-35940.6	-14545	14.2951	1.20849	0.000335415	-0.223107
1623.18	-35940.5	-14544.8	14.3176	1.20142	0.00232163	-0.217558
1623.2	-35940.4	-14544.5	14.3397	1.19495	0.00344601	-0.211771
1623.22	-35940.3	-14544.2	14.3603	1.1899	0.00313167	-0.205954
1623.24	-35940.3	-14544	14.3805	1.18473	0.00386525	-0.201038
1623.25	-35940.2	-14543.8	14.4007	1.1793	0.00601287	-0.197254
1623.27	-35940.1	-14543.6	14.42	1.17577	0.00642089	-0.193712
1623.29	-35940	-14543.4	14.4387	1.17436	0.00437527	-0.19018
1623.3	-35939.9	-14543.1	14.4583	1.17216	0.00309651	-0.187509
1623.32	-35939.9	-14542.9	14.479	1.16845	0.00340439	-0.185882
1623.34	-35939.8	-14542.6	14.4995	1.16551	0.00277944	-0.184555
1623.35	-35939.7	-14542.4	14.5194	1.164	0.000835739	-0.183379
1623.37	-35939.6	-14542.2	14.5397	1.16263	-0.00033565	-0.182888
1623.39	-35939.5	-14542	14.5605	1.16087	-0.000181823	-0.182986
1623.4	-35939.5	-14541.7	14.5804	1.15904	9.47038e-05	-0.182885
1623.42	-35939.4	-14541.5	14.5991	1.15733	4.2418e-05	-0.182277
1623.44	-35939.3	-14541.2	14.6175	1.15575	-2.7106e-05	-0.181328
1623.46	-35939.2	-14541	14.6358	1.15411	-1.13248e-05	-0.18021
1623.47	-35939.1	-14540.8	14.6542	1.15211	7.02396e-06	-0.179077
1623.49	-35939	-14540.6	14.6731	1.15034	2.55078e-06	-0.177961
1623.51	-35939	-14540.3	14.6932	1.1499	-1.92835e-06	-0.176811
1623.52	-35938.9	-14540	14.714	1.1501	-5.6256e-07	-0.175687
1623.54	-35938.8	-14539.8	14.7342	1.14918	5.41956e-07	-0.174691
1623.56	-35938.7	-14539.6	14.754	1.14725	1.49845e-07	-0.173601
1623.58	-35938.6	-14539.4	14.7746	1.14542	-1.40106e-07	-0.172064
1623.59	-35938.5	-14539.1	14.7953	1.14376	-3.16547e-08	-0.170314
1623.61	-35938.4	-14538.9	14.8148	1.14184	3.96022e-08	-0.168883
1623.63	-35938.4	-14538.6	14.8334	1.14019	7.3578e-09	-0.167891
1623.64	-35938.3	-14538.4	14.8518	1.13963	-1.87862e-08	-0.167247
1623.66	-35938.2	-14538.2	14.8701	1.13992	-6.22059e-09	-0.166755
1623.68	-35938.1	-14538	14.8885	1.14032	3.35919e-08	-0.166214
1623.69	-35938	-14537.7	14.9077	1.1401	1.21517e-08	-0.165642
1623.71	-35937.9	-14537.4	14.9281	1.13872	-1.21861e-07	-0.165117
1623.73	-35937.9	-14537.2	14.9488	1.13678	-2.34058e-08	-0.164528
1623.75	-35937.8	-14537	14.9688	1.13509	4.82496e-07	-0.163807
1623.76	-35937.7	-14536.8	14.9888	1.13344	8.85751e-08	-0.1634
1623.78	-35937.6	-14536.5	15.0095	1.1315	-1.76946e-06	-0.163745
1623.8	-35937.5	-14536.3	15.03	1.13	0	-0.164488
1623.81	-35937.4	-14536	15.0493	1.12966	6.81428e-06	-0.16514
1623.83	-35937.4	-14535.7	15.0677	1.13003	-1.34554e-06	-0.165599
1623.85	-35937.3	-14535.5	15.086	1.13036	-2.68533e-05	-0.165811
1623.86	-35937.2	-14535.3	15.1044	1.12994	5.08471e-06	-0.165544
1623.88	-35937.1	-14535.1	15.1232	1.12841	9.77732e-05	-0.164627
1623.9	-35937	-14534.8	15.1422	1.12644	-3.91206e-05	-0.163214
1623.91	-35936.9	-14534.5	15.1612	1.12469	-0.000370286	-0.161534
1623.93	-35936.8	-14534.3	15.1799	1.12304	0.000229286	-0.159843
1623.95	-35936.8	-14534.1	15.1982	1.12133	0.00212569	-0.158254
1623.97	-35936.7	-14533.9	15.2166	1.11973	0.00342378	-0.156538
1623.98	-35936.6	-14533.6	15.2354	1.1182	0.00319986	-0.15445
1624	-35936.5	-14533.3	15.2545	1.11608	0.00362203	-0.151836
1624.02	-35936.4	-14533.1	15.2735	1.11288	0.00562397	-0.148609
1624.03	-35936.3	-14532.8	15.2921	1.10866	0.00675394	-0.144785
1624.05	-35936.3	-14532.6	15.3104	1.10367	0.00630976	-0.140471
1624.07	-35936.2	-14532.4	15.3288	1.09849	0.00728429	-0.135898
1624.09	-35936.1	-14532.1	15.3477	1.09338	0.0108479	-0.131337
1624.1	-35936	-14531.9	15.3667	1.0881	0.0144424	-0.127105
1624.12	-35935.9	-14531.6	15.3857	1.08279	0.0174335	-0.123574
1624.14	-35935.8	-14531.4	15.4042	1.0783	0.0224858	-0.121183
1624.15	-35935.7	-14531.1	15.4225	1.07494	0.02962	-0.120041
1624.17	-35935.7	-14530.9	15.441	1.07232	0.0352964	-0.119833
1624.19	-35935.6	-14530.6	15.4599	1.07046	0.0397269	-0.120355
1624.2	-35935.5	-14530.4	15.4789	1.06995	0.0479134	-0.121568
1624.22	-35935.4	-14530.1	15.4978	1.07018	0.0590986	-0.123292
1624.24	-35935.3	-14529.9	15.5166	1.06931	0.0663539	-0.125203
1624.26	-35935.2	-14529.7	15.535	1.06739	0.070335	-0.127343
1624.27	-35935.1	-14529.4	15.5524	1.06626	0.0785788	-0.130111
1624.29	-35935	-14529.2	15.5693	1.06641	0.0899389	-0.134049
1624.31	-35934.9	-14528.9	15.5878	1.06714	0.095592	-0.139781
1624.32	-35934.8	-14528.6	15.6069	1.06888	0.0961413	-0.147322
1624.34	-35934.8	-14528.4	15.6243	1.07286	0.0992887	-0.156214
1624.36	-35934.7	-14528.2	15.6406	1.07821	0.105027	-0.166184
1624.37	-35934.6	-14527.9	15.6586	1.08278	0.108385	-0.17707
1624.39	-35934.5	-14527.6	15.6779	1.08595	0.109538	-0.188402
1624.41	-35934.4	-14527.4	15.6957	1.0881	0.11191	-0.199528
1624.43	-35934.3	-14527.1	15.7126	1.08967	0.115734	-0.210055
1624.44	-35934.2	-14526.9	15.7303	1.09108	0.119482	-0.219843
1624.46	-35934.1	-14526.7	15.7489	1.09282	0.122663	-0.229608
1624.48	-35934.1	-14526.4	15.7677	1.09541	0.125449	-0.24034
1624.49	-35934	-14526.1	15.7867	1.09919	0.129122	-0.251784
1624.51	-35933.9	-14525.8	15.8056	1.10424	0.135149	-0.263163
1624.53	-35933.8	-14525.6	15.8245	1.10945	0.142482	-0.274301
1624.54	-35933.7	-14525.4	15.8429	1.11347	0.149352	-0.285179
1624.56	-35933.6	-14525.1	15.8612	1.11637	0.155884	-0.295209
1624.58	-35933.5	-14524.9	15.8796	1.1186	0.162718	-0.303763
1624.6	-35933.4	-14524.6	15.8988	1.11996	0.169605	-0.311137
1624.61	-35933.3	-14524.3	15.9192	1.12019	0.176215	-0.317803
1624.63	-35933.2	-14524.1	15.94	1.12	0.183333	-0.323529
1624.65	-35933.2	-14523.8	15.9604	1.1201	0.191634	-0.327968
1624.66	-35933.1	-14523.6	15.98	1.12	0.2	-0.331155
1624.68	-35933	-14523.3	15.999	1.11898	0.207247	-0.333095
1624.7	-35932.9	-14523.1	16.0178	1.11647	0.213704	-0.333285
1624.71	-35932.8	-14522.8	16.0368	1.11206	0.219612	-0.331289
1624.73	-35932.7	-14522.5	16.0555	1.10585	0.223661	-0.327331
1624.75	-35932.6	-14522.3	16.0738	1.09804	0.225287	-0.321787
1624.77	-35932.5	-14522.1	16.0922	1.08886	0.226963	-0.315066
1624.78	-35932.4	-14521.8	16.1113	1.07866	0.230422	-0.30749
1624.8	-35932.3	-14521.5	16.1299	1.06816	0.233822	-0.29912
1624.82	-35932.2	-14521.2	16.1472	1.05784	0.235699	-0.290141
1624.83	-35932.1	-14521	16.1639	1.04758	0.236981	-0.281136
1624.85	-35932	-14520.8	16.1805	1.03741	0.238551	-0.272432
1624.87	-35932	-14520.5	16.1973	1.02783	0.240491	-0.263729
1624.88	-35931.9	-14520.3	16.2145	1.01911	0.243308	-0.255068
1624.9	-35931.8	-14520	16.2318	1.01099	0.248554	-0.24733
1624.92	-35931.7	-14519.7	16.249	1.0037	0.256864	-0.240996
1624.93	-35931.6	-14519.4	16.2659	0.998452	0.267078	-0.235691
1624.95	-35931.5	-14519.2	16.2826	0.995238	0.278506	-0.231188
1624.97	-35931.4	-14519	16.2992	0.992131	0.291396	-0.227605
1624.99	-35931.3	-14518.7	16.3161	0.988484	0.305304	-0.224807
1625	-35931.2	-14518.4	16.3344	0.985728	0.318682	-0.222265
1625.02	-35931.1	-14518.1	16.3523	0.98415	0.330734	-0.219921
1625.04	-35931	-14517.9	16.3654	0.98244	0.341768	-0.218324
1625.05	-35930.9	-14517.7	16.377	0.980564	0.353095	-0.217347
1625.07	-35930.8	-14517.4	16.3984	0.979913	0.366807	-0.216158
1625.09	-35930.7	-14517.1	16.4196	0.980024	0.379258	-0.215589
1625.11	-35930.6	-14516.9	16.4352	0.979993	0.386999	-0.215724
1625.12	-35930.5	-14516.6	16.4528	0.980003	0.393642	-0.215634
1625.14	-35930.4	-14516.3	16.4699	0.979994	0.400943	-0.216098
1625.16	-35930.3	-14516.1	16.4863	0.98002	0.405411	-0.218679
1625.17	-35930.2	-14515.8	16.5038	0.97993	0.408965	-0.226707
1625.19	-35930.1	-14515.5	16.5208	0.980281	0.410236	-0.239763
1625.21	-35930.1	-14515.3	16.5377	0.978044	0.409938	-0.255605
1625.22	-35929.9	-14515	16.5524	0.974393	0.410013	-0.271907
1625.24	-35929.8	-14514.7	16.5683	0.970708	0.409998	-0.288721
1625.26	-35929.8	-14514.5	16.585	0.969835	0.409995	-0.309103
1625.28	-35929.6	-14514.2	16.6025	0.970035	0.410019	-0.340829
1625.29	-35929.5	-14513.9	16.6195	0.969991	0.409925	-0.379871
1625.31	-35929.5	-14513.7	16.636	0.970002	0.410281	-0.427603
1625.33	-35929.4	-14513.4	16.6536	0.970001	0.407362	-0.493618
1625.34	-35929.3	-14513.1	16.6705	0.969996	0.403961	-0.581754
1625.36	-35929.2	-14512.9	16.6869	0.970015	0.400324	-0.686497
1625.38	-35929.1	-14512.6	16.7047	0.969959	0.400088	-0.806718
1625.39	-35929	-14512.3	16.7186	0.970158	0.397141	-0.908862
1625.41	-35928.9	-14512.1	16.7315	0.96712	0.393695	-0.991446
1625.43	-35928.7	-14511.8	16.7489	0.963553	0.390252	-1.05472
1625.45	-35928.7	-14511.5	16.7657	0.960108	0.383911	-1.09613
1625.46	-35928.6	-14511.3	16.7823	0.959972	0.3709	-1.12477
1625.48	-35928.4	-14511	16.8	0.96	0.356667	-1.15142
1625.5	-35928.4	-14510.8	16.8167	0.96	0.35	-1.1732
1625.51	-35928.3	-14510.5	16.8333	0.96	0.346667	-1.19172
1625.53	-35928.1	-14510.2	16.8476	0.960002	0.335916	-1.20547
1625.55	-35928.1	-14509.9	16.8643	0.959991	0.322491	-1.21508
1625.56	-35928	-14509.7	16.881	0.960032	0.309417	-1.22139
1625.58	-35927.8	-14509.4	16.8987	0.959746	0.302642	-1.2233
1625.6	-35927.8	-14509.1	16.9152	0.956325	0.295729	-1.22055
1625.62	-35927.7	-14508.9	16.9321	0.952596	0.285087	-1.21369
1625.63	-35927.5	-14508.6	16.9494	0.945863	0.271179	-1.20544
1625.65	-35927.4	-14508.3	16.9621	0.942445	0.26191	-1.1968
1625.67	-35927.3	-14508.1	16.9763	0.935434	0.256003	-1.18768
1625.68	-35927.2	-14507.8	16.9941	0.927967	0.251913	-1.17586
1625.7	-35927.1	-14507.5	17.0106	0.917238	0.245603	-1.16362
1625.72	-35927	-14507.3	17.0269	0.90271	0.242458	-1.14865
1625.73	-35926.9	-14506.9	17.0406	0.884977	0.239673	-1.13075
1625.75	-35926.8	-14506.7	17.0539	0.8683	0.240087	-1.11223
1625.77	-35926.7	-14506.5	17.0673	0.852473	0.239978	-1.09353
1625.79	-35926.6	-14506.1	17.0826	0.837498	0.240005	-1.07598
1625.8	-35926.5	-14505.9	17.0983	0.821726	0.240003	-1.06137
1625.82	-35926.4	-14505.6	17.1116	0.808234	0.239985	-1.04761
1625.84	-35926.3	-14505.3	17.1256	0.795512	0.240069	-1.03556
1625.85	-35926.2	-14505.1	17.1386	0.785853	0.239741	-1.02559
1625.87	-35926.1	-14504.8	17.1528	0.776583	0.241216	-1.01759
1625.89	-35926	-14504.5	17.1648	0.771521	0.244927	-1.01183
1625.9	-35925.9	-14504.3	17.1758	0.768498	0.248471	-1.00827
1625.92	-35925.8	-14504	17.1901	0.76505	0.25025	-1.00485
1625.94	-35925.7	-14503.7	17.2038	0.761282	0.249929	-1.00194
1625.96	-35925.6	-14503.5	17.217	0.759752	0.250024	-1.00037
1625.97	-35925.5	-14503.2	17.2308	0.760059	0.249975	-0.99994
1625.99	-35925.4	-14502.9	17.2446	0.759984	0.250086	-1.00002
1626.01	-35925.3	-14502.7	17.2578	0.760004	0.249681	-0.999996
1626.02	-35925.2	-14502.3	17.2716	0.759999	0.251911	-1
1626.04	-35925	-14502.1	17.2857	0.76	0.255483	-1
1626.06	-35925	-14501.8	17.2963	0.76	0.259095	-1
1626.07	-35924.8	-14501.5	17.309	0.760001	0.260169	-0.999999
1626.09	-35924.7	-14501.2	17.3228	0.759997	0.259954	-1
1626.11	-35924.6	-14501	17.3362	0.76001	0.260012	-0.999987
1626.12	-35924.5	-14500.7	17.3477	0.759968	0.259997	-1.00004
1626.14	-35924.4	-14500.4	17.3574	0.760127	0.260001	-0.999352
1626.16	-35924.3	-14500.2	17.37	0.758033	0.26	-0.996078
1626.18	-35924.2	-14499.9	17.3842	0.749047	0.26	-0.986983
1626.19	-35924.1	-14499.6	17.3977	0.733234	0.26	-0.972477
1626.21	-35924	-14499.4	17.4109	0.713767	0.260001	-0.954398
1626.23	-35923.9	-14499	17.425	0.692256	0.259997	-0.934763
1626.24	-35923.8	-14498.8	17.4386	0.675392	0.260011	-0.915236
1626.26	-35923.7	-14498.5	17.4488	0.653369	0.259957	-0.892265
1626.28	-35923.5	-14498.2	17.4594	0.619056	0.260086	-0.85843
1626.3	-35923.4	-14497.9	17.4694	0.575862	0.25689	-0.818483
1626.31	-35923.4	-14497.7	17.4795	0.530011	0.253529	-0.768205
1626.33	-35923.2	-14497.4	17.4867	0.46	0.25	-0.698257
1626.35	-35923.1	-14497.1	17.4933	0.37	0.246667	-0.606754
1626.36	-35923	-14496.9	17.4967	0.246667	0.243333	-0.498911
1626.38	-35922.9	-14496.5	17.5001	0.123133	0.239787	-0.378994
1626.4	-35922.8	-14496.3	17.5	0.0178388	0.236509	-0.280121
1626.41	-35922.7	-14496	17.5	-0.0644433	0.232999	-0.198256
1626.43	-35922.6	-14495.7	17.4998	-0.129457	0.225889	-0.135488
1626.45	-35922.5	-14495.5	17.4962	-0.166841	0.218945	-0.0952572
1626.47	-35922.4	-14495.2	17.4929	-0.19284	0.208988	-0.0664782
1626.48	-35922.2	-14494.9	17.4894	-0.218187	0.202157	-0.0404505
1626.5	-35922.2	-14494.6	17.4862	-0.243654	0.195629	-0.0193713
1626.52	-35922	-14494.4	17.4822	-0.259246	0.188246	-0.00156285
1626.53	-35921.9	-14494	17.4757	-0.272783	0.178082	0.0113557
1626.55	-35921.8	-14493.8	17.4719	-0.281828	0.171742	0.0203306
1626.57	-35921.7	-14493.5	17.4657	-0.287783	0.165581	0.0261576
1626.58	-35921.6	-14493.2	17.4615	-0.290403	0.162408	0.0286505
1626.6	-35921.5	-14493	17.4556	-0.28924	0.159017	0.027864
1626.62	-35921.4	-14492.7	17.4514	-0.285579	0.155635	0.0251841
1626.63	-35921.3	-14492.4	17.4453	-0.282148	0.152132	0.0216756
1626.65	-35921.2	-14492.1	17.4412	-0.278831	0.148832	0.0184957
1626.67	-35921.1	-14491.8	17.435	-0.27546	0.145471	0.0150607
1626.69	-35920.9	-14491.5	17.4322	-0.271767	0.141713	0.01202
1626.7	-35920.8	-14491.3	17.4282	-0.269509	0.139714	0.0102481
1626.72	-35920.8	-14491.1	17.4272	-0.271001	0.140114	0.00996902
1626.74	-35920.6	-14490.8	17.4249	-0.270713	0.140007	0.00918035
1626.75	-35920.5	-14490.5	17.4138	-0.264536	0.139936	0.00465808
1626.77	-35920.4	-14490.2	17.4103	-0.26158	0.140267	0.00211078
1626.79	-35920.3	-14489.9	17.4048	-0.259674	0.138387	0.000323154
1626.81	-35920.2	-14489.7	17.3999	-0.260087	0.135247	-3.75914e-05
1626.82	-35920.1	-14489.4	17.3945	-0.25998	0.129496	-5.52635e-05
1626.84	-35920	-14489.1	17.3915	-0.260006	0.124633	0.000498643
1626.86	-35919.9	-14488.9	17.3879	-0.259998	0.119783	0.00220313
1626.87	-35919.7	-14488.5	17.3849	-0.26	0.112395	0.0052544
1626.89	-35919.6	-14488.2	17.3788	-0.26	0.105771	0.00871417
1626.91	-35919.5	-14488	17.3747	-0.26	0.0986594	0.0117846
1626.92	-35919.4	-14487.7	17.3687	-0.26	0.0945272	0.0160271
1626.94	-35919.3	-14487.4	17.364	-0.26	0.0885542	0.0205198
1626.96	-35919.2	-14487.2	17.3611	-0.26	0.0841156	0.0249175
1626.98	-35919.1	-14486.9	17.3574	-0.26	0.0808758	0.0286647
1626.99	-35919	-14486.6	17.3544	-0.26	0.0774177	0.0318338
1627.01	-35918.9	-14486.4	17.348	-0.26	0.0741613	0.0359491
1627.03	-35918.8	-14486	17.3441	-0.26	0.0705645	0.0405768
1627.04	-35918.7	-14485.8	17.3378	-0.26	0.0674534	0.0450587
1627.06	-35918.6	-14485.6	17.3338	-0.26	0.0612908	0.0484745
1627.08	-35918.4	-14485.2	17.3304	-0.26	0.0541831	0.0518273
1627.09	-35918.3	-14485	17.327	-0.26	0.0472728	0.0561288
1627.11	-35918.2	-14484.7	17.324	-0.26	0.0437219	0.0604525
1627.13	-35918.1	-14484.4	17.317	-0.26	0.0401268	0.0651398
1627.14	-35918	-14484.2	17.3136	-0.26	0.0399668	0.0674604
1627.16	-35917.9	-14483.9	17.307	-0.26	0.0400065	0.0685696
1627.18	-35917.8	-14483.6	17.3033	-0.26	0.04	0.0697168
1627.2	-35917.7	-14483.3	17.3	-0.26	0.04	0.0718954
1627.21	-35917.6	-14483.1	17.2967	-0.26	0.04	0.0751634
1627.23	-35917.5	-14482.8	17.293	-0.26	0.0365455	0.0774333
1627.25	-35917.4	-14482.5	17.2864	-0.26	0.0366977	0.0784808
1627.26	-35917.3	-14482.3	17.283	-0.26	0.0366636	0.0796165
1627.28	-35917.1	-14481.9	17.2761	-0.26	0.0366286	0.082072
1627.3	-35917	-14481.7	17.2727	-0.26	0.0368317	0.0852825
1627.32	-35916.9	-14481.5	17.266	-0.26	0.0406937	0.0873918
1627.33	-35916.8	-14481.1	17.2628	-0.26	0.0480204	0.0897742
1627.35	-35916.7	-14480.9	17.2594	-0.26	0.0540849	0.0934791
1627.37	-35916.6	-14480.6	17.2562	-0.26	0.0573082	0.100626
1627.38	-35916.5	-14480.4	17.2518	-0.26	0.0604554	0.110179
1627.4	-35916.4	-14480.1	17.2458	-0.26	0.0656193	0.119818
1627.42	-35916.3	-14479.8	17.2418	-0.26	0.0803709	0.128223
1627.43	-35916.1	-14479.5	17.2355	-0.26	0.0928087	0.134229
1627.45	-35916.1	-14479.3	17.2316	-0.26	0.0974004	0.136643
1627.47	-35915.9	-14479	17.2253	-0.26	0.102487	0.137323
1627.49	-35915.8	-14478.7	17.2223	-0.26	0.114142	0.137188
1627.5	-35915.7	-14478.4	17.2187	-0.26	0.121725	0.137496
1627.52	-35915.6	-14478.2	17.2157	-0.26	0.124225	0.139017
1627.54	-35915.5	-14477.9	17.2105	-0.26	0.129331	0.141869
1627.55	-35915.4	-14477.6	17.2053	-0.26	0.135343	0.144843
1627.57	-35915.3	-14477.4	17.2005	-0.26	0.136627	0.14659
1627.59	-35915.2	-14477.1	17.1947	-0.26	0.137863	0.147078
1627.6	-35915.1	-14476.8	17.1919	-0.26	0.14182	0.147389
1627.62	-35915	-14476.5	17.1882	-0.26	0.143903	0.149088
1627.64	-35914.9	-14476.2	17.1853	-0.26	0.141335	0.152072
1627.65	-35914.8	-14476	17.1797	-0.26	0.140304	0.154906
1627.67	-35914.6	-14475.7	17.1748	-0.26	0.136742	0.15652
1627.69	-35914.5	-14475.4	17.1694	-0.26	0.129316	0.156932
1627.71	-35914.4	-14475.2	17.1644	-0.26	0.122476	0.156844
1627.72	-35914.3	-14474.9	17.1613	-0.26	0.117879	0.156867
1627.74	-35914.2	-14474.6	17.1577	-0.26	0.112952	0.156861
1627.76	-35914.1	-14474.4	17.155	-0.26	0.103396	0.156863
1627.77	-35914	-14474.1	17.1486	-0.260001	0.0952872	0.156861
1627.79	-35913.9	-14473.8	17.1444	-0.259995	0.0883519	0.156868
1627.81	-35913.8	-14473.6	17.1386	-0.260019	0.0842555	0.156843
1627.83	-35913.7	-14473.3	17.134	-0.259939	0.0805666	0.156926
1627.84	-35913.6	-14473	17.1308	-0.260242	0.080091	0.156128
1627.86	-35913.5	-14472.8	17.1274	-0.257603	0.0776249	0.154239
1627.88	-35913.4	-14472.5	17.1242	-0.253922	0.073972	0.150965
1627.89	-35913.2	-14472.2	17.1176	-0.250602	0.0703785	0.147596
1627.91	-35913.1	-14471.9	17.1141	-0.2472	0.0699064	0.144465
1627.93	-35913	-14471.7	17.1074	-0.243937	0.0700124	0.139988
1627.94	-35912.9	-14471.4	17.1036	-0.237349	0.0700111	0.135587
1627.96	-35912.8	-14471.1	17.1004	-0.233658	0.0699431	0.131198
1627.98	-35912.7	-14470.9	17.0969	-0.230223	0.0701169	0.127635
1628	-35912.6	-14470.6	17.0935	-0.226824	0.0667697	0.124402
1628.01	-35912.5	-14470.3	17.0902	-0.223659	0.0667592	0.120098
1628.03	-35912.4	-14470.1	17.0867	-0.216667	0.0633333	0.115468
1628.05	-35912.3	-14469.8	17.0833	-0.213333	0.0633333	0.111111
1628.06	-35912.2	-14469.5	17.08	-0.21	0.06	0.107843
1628.08	-35912.1	-14469.3	17.0765	-0.206502	0.0563461	0.104333
1628.1	-35911.9	-14469	17.073	-0.203002	0.0496633	0.0999831
1628.11	-35911.8	-14468.7	17.0664	-0.19636	0.0466039	0.0967975
1628.13	-35911.7	-14468.4	17.0629	-0.192926	0.0467475	0.0960626
1628.15	-35911.6	-14468.2	17.0599	-0.189814	0.046452	0.101047
1628.16	-35911.5	-14467.9	17.0598	-0.190106	0.0428015	0.110205
1628.18	-35911.4	-14467.6	17.056	-0.189604	0.0399021	0.12187
1628.2	-35911.3	-14467.4	17.0528	-0.186056	0.0395797	0.132453
1628.22	-35911.2	-14467.1	17.0494	-0.182641	0.0364065	0.142413
1628.23	-35911.1	-14466.8	17.0459	-0.179681	0.0367078	0.154369
1628.25	-35911	-14466.5	17.0426	-0.180224	0.0368247	0.167791
1628.27	-35910.9	-14466.3	17.0392	-0.179377	0.0359486	0.183941
1628.28	-35910.8	-14466	17.0357	-0.175652	0.0329618	0.202464
1628.3	-35910.6	-14465.7	17.0321	-0.172171	0.0334181	0.219585
1628.32	-35910.5	-14465.5	17.0299	-0.169865	0.0333648	0.235136
1628.34	-35910.4	-14465.2	17.0292	-0.169371	0.033086	0.246246
1628.35	-35910.3	-14464.9	17.0254	-0.164543	0.0344452	0.251883
1628.37	-35910.2	-14464.7	17.0217	-0.156066	0.0373461	0.252413
1628.39	-35910.1	-14464.4	17.0199	-0.145871	0.0352366	0.248171
1628.4	-35910	-14464.1	17.019	-0.135742	0.0330266	0.241135
1628.42	-35909.9	-14463.9	17.0152	-0.126665	0.0333376	0.235422
1628.44	-35909.8	-14463.6	17.0115	-0.121263	0.0336328	0.235163
1628.45	-35909.7	-14463.3	17.0097	-0.11979	0.0317803	0.243549
1628.47	-35909.6	-14463.1	17.0103	-0.120069	0.0296902	0.261165
1628.49	-35909.5	-14462.8	17.0085	-0.119904	0.0300867	0.285979
1628.51	-35909.3	-14462.5	17.0049	-0.120311	0.0299769	0.312574
1628.52	-35909.2	-14462.3	17.0012	-0.118325	0.0300054	0.341613
1628.54	-35909.1	-14462	16.9997	-0.114705	0.0299985	0.370785
1628.56	-35909	-14461.7	17.0004	-0.111098	0.0300004	0.399496
1628.57	-35908.9	-14461.5	16.9981	-0.109821	0.0299999	0.429111
1628.59	-35908.8	-14461.2	16.9945	-0.10997	0.03	0.455274
1628.61	-35908.7	-14460.9	16.9909	-0.110306	0.03	0.474831
1628.62	-35908.6	-14460.7	16.9899	-0.107847	0.03	0.489229
1628.64	-35908.5	-14460.4	16.99	-0.104349	0.0299999	0.4974
1628.66	-35908.4	-14460.1	16.9902	-0.100605	0.0300003	0.502258
1628.68	-35908.3	-14459.9	16.9876	-0.0998502	0.0299987	0.505951
1628.69	-35908.2	-14459.6	16.9842	-0.10004	0.0300048	0.507548
1628.71	-35908	-14459.3	16.9805	-0.0999894	0.0299822	0.507067
1628.73	-35908	-14459.1	16.9799	-0.100002	0.0300538	0.503857
1628.74	-35907.8	-14458.8	16.98	-0.0999994	0.0297899	0.501424
1628.76	-35907.7	-14458.5	16.9802	-0.1	0.0326484	0.499298
1628.78	-35907.6	-14458.2	16.9771	-0.1	0.0362313	0.497059
1628.79	-35907.5	-14458	16.9737	-0.1	0.0397664	0.493824
1628.81	-35907.4	-14457.7	16.9702	-0.1	0.04006	0.491484
1628.83	-35907.3	-14457.4	16.97	-0.1	0.0399923	0.490226
1628.85	-35907.2	-14457.2	16.97	-0.1	0.0400021	0.4902
1628.86	-35907.1	-14456.9	16.97	-0.1	0.0399995	0.490153
1628.88	-35907	-14456.7	16.97	-0.1	0.04	0.492375
1628.9	-35906.8	-14456.4	16.9667	-0.1	0.04	0.498911
1628.91	-35906.8	-14456.1	16.9633	-0.1	0.04	0.514161
1628.93	-35906.6	-14455.8	16.9599	-0.1	0.04	0.538685
1628.95	-35906.5	-14455.6	16.96	-0.1	0.0400002	0.569467
1628.96	-35906.4	-14455.3	16.96	-0.1	0.0399994	0.605905
1628.98	-35906.3	-14455.1	16.9598	-0.1	0.0400044	0.650073
1629	-35906.2	-14454.7	16.9562	-0.1	0.0399833	0.693708
1629.02	-35906.1	-14454.5	16.9526	-0.0999999	0.040097	0.736848
1629.03	-35906	-14454.3	16.9498	-0.1	0.0396141	0.771522
1629.05	-35905.9	-14454	16.95	-0.0999986	0.0360555	0.80106
1629.07	-35905.8	-14453.7	16.9501	-0.100005	0.0326341	0.825483
1629.08	-35905.7	-14453.5	16.9495	-0.0999729	0.0297186	0.846392
1629.1	-35905.5	-14453.1	16.9458	-0.100101	0.03008	0.861689
1629.12	-35905.5	-14452.9	16.9422	-0.0994356	0.0299346	0.873221
1629.13	-35905.4	-14452.7	16.9397	-0.0950103	0.0301697	0.879137
1629.15	-35905.2	-14452.4	16.9401	-0.0875013	0.0293019	0.880024
1629.17	-35905.1	-14452.1	16.94	-0.0760591	0.0255631	0.876314
1629.18	-35905	-14451.8	16.94	-0.0617882	0.0221538	0.868552
1629.2	-35904.9	-14451.6	16.94	-0.0487503	0.0188254	0.859169
1629.22	-35904.8	-14451.3	16.94	-0.0349412	0.0154755	0.847501
1629.24	-35904.7	-14451	16.94	-0.0213707	0.011699	0.834321
1629.25	-35904.6	-14450.7	16.94	-0.00649192	0.00976678	0.818913
1629.27	-35904.5	-14450.5	16.94	0.012396	0.00999511	0.800349
1629.29	-35904.4	-14450.2	16.94	0.0340892	0.0102679	0.780073
1629.3	-35904.3	-14449.9	16.94	0.057382	0.00856316	0.759438
1629.32	-35904.2	-14449.7	16.94	0.0745913	0.00488607	0.741962
1629.34	-35904	-14449.4	16.9401	0.0852716	0.00131445	0.728332
1629.36	-35903.9	-14449.1	16.9397	0.0958177	-0.000233589	0.715246
1629.37	-35903.8	-14448.9	16.9417	0.104406	8.61279e-05	0.704517
1629.39	-35903.7	-14448.6	16.9453	0.109132	-0.000103311	0.698537
1629.41	-35903.6	-14448.4	16.9489	0.109918	0.000327114	0.695854
1629.42	-35903.5	-14448.1	16.9503	0.111701	-0.00192688	0.693233
1629.44	-35903.4	-14447.8	16.9496	0.117071	-0.00542295	0.687556
1629.46	-35903.3	-14447.5	16.9521	0.128162	-0.00933046	0.675018
1629.47	-35903.2	-14447.3	16.9557	0.149285	-0.00967755	0.655881
1629.49	-35903.1	-14447	16.959	0.174934	-0.0142135	0.631344
1629.51	-35903	-14446.7	16.9625	0.205822	-0.0219767	0.601916
1629.53	-35902.9	-14446.5	16.9659	0.236216	-0.0260872	0.572212
1629.54	-35902.7	-14446.2	16.9693	0.268427	-0.0289187	0.542924
1629.56	-35902.6	-14445.9	16.9725	0.303942	-0.0352384	0.513569
1629.58	-35902.5	-14445.7	16.9787	0.335291	-0.0425986	0.488583
1629.59	-35902.4	-14445.4	16.9855	0.359375	-0.0435831	0.46843
1629.61	-35902.3	-14445.1	16.9925	0.381172	-0.0431127	0.450655
1629.63	-35902.2	-14444.9	16.9992	0.395378	-0.0463673	0.43707
1629.64	-35902.1	-14444.6	17.0059	0.405601	-0.0467808	0.426923
1629.66	-35902	-14444.3	17.0129	0.413047	-0.0465775	0.419733
1629.68	-35901.9	-14444.1	17.0196	0.41645	-0.0497554	0.415195
1629.7	-35901.8	-14443.8	17.0263	0.419974	-0.0532253	0.413946
1629.71	-35901.7	-14443.6	17.0329	0.41692	-0.053388	0.414882
1629.73	-35901.6	-14443.3	17.04	0.413333	-0.0533333	0.418301
1629.75	-35901.4	-14443	17.0467	0.41	-0.0566667	0.420479
1629.76	-35901.3	-14442.7	17.0537	0.409916	-0.0565308	0.422784
1629.78	-35901.2	-14442.5	17.0604	0.40645	-0.053124	0.425003
1629.8	-35901.1	-14442.2	17.0671	0.403108	-0.0497968	0.428287
1629.81	-35901	-14441.9	17.0741	0.399823	-0.0462805	0.43043
1629.83	-35900.9	-14441.7	17.0808	0.400041	-0.0428657	0.430062
1629.85	-35900.8	-14441.4	17.0875	0.400015	-0.0399091	0.426466
1629.87	-35900.7	-14441.1	17.0945	0.399849	-0.039681	0.420213
1629.88	-35900.6	-14440.9	17.1011	0.400626	-0.036022	0.411172
1629.9	-35900.5	-14440.6	17.1079	0.408474	-0.0327008	0.397656
1629.92	-35900.4	-14440.3	17.1148	0.425387	-0.0293563	0.374214
1629.93	-35900.3	-14440.1	17.1221	0.453376	-0.0252147	0.345499
1629.95	-35900.1	-14439.8	17.1325	0.48507	-0.018923	0.308727
1629.97	-35900	-14439.5	17.143	0.525759	-0.0155273	0.265961
1629.98	-35899.9	-14439.3	17.1529	0.570096	-0.013286	0.220645
1630	-35899.8	-14438.9	17.1631	0.617361	-0.0124139	0.173283
1630.02	-35899.7	-14438.7	17.1736	0.660755	-0.00979284	0.129626
1630.04	-35899.6	-14438.4	17.1836	0.694406	-0.00919745	0.0953449
1630.05	-35899.5	-14438.1	17.1933	0.723198	-0.00545548	0.0669367
1630.07	-35899.4	-14437.9	17.2047	0.748124	-0.00191742	0.0429861
1630.09	-35899.3	-14437.6	17.2189	0.767246	0.000318377	0.0231993
1630.1	-35899.2	-14437.3	17.2324	0.782915	-7.80148e-05	0.00820102
1630.12	-35899.1	-14437.1	17.2464	0.794957	2.22637e-05	-0.0044267
1630.14	-35898.9	-14436.8	17.2595	0.804862	-6.26035e-06	-0.0140367
1630.15	-35898.8	-14436.5	17.2733	0.813525	2.70527e-06	-0.0224633
1630.17	-35898.7	-14436.3	17.2872	0.82046	-5.72383e-06	-0.0297171
1630.19	-35898.6	-14436	17.3003	0.825265	2.01127e-05	-0.0361274
1630.21	-35898.5	-14435.7	17.3142	0.828738	-7.04133e-05	-0.0424916
1630.22	-35898.4	-14435.5	17.328	0.830272	0.000287338	-0.0469059
1630.24	-35898.3	-14435.2	17.3408	0.829927	-0.00175696	-0.0487707
1630.26	-35898.2	-14434.9	17.3564	0.830021	-0.00525691	-0.049064
1630.27	-35898.1	-14434.6	17.3719	0.829991	-0.00900024	-0.0490148
1630.29	-35897.9	-14434.3	17.3853	0.830021	-0.0102259	-0.0489992
1630.31	-35897.8	-14434.1	17.3986	0.829924	-0.00993997	-0.0491062
1630.32	-35897.7	-14433.8	17.4122	0.830253	-0.0100137	-0.0483728
1630.34	-35897.6	-14433.5	17.4285	0.827819	-0.00999499	-0.04656
1630.36	-35897.5	-14433.2	17.4435	0.824187	-0.0100054	-0.0432689
1630.38	-35897.4	-14433	17.4569	0.820536	-0.00998161	-0.0406898
1630.39	-35897.3	-14432.7	17.4702	0.81987	-0.0100682	-0.0393812
1630.41	-35897.2	-14432.4	17.4839	0.820026	-0.00979424	-0.0391345
1630.43	-35897.1	-14432.2	17.5006	0.819993	-0.012666	-0.0400462
1630.44	-35896.9	-14431.8	17.5144	0.820002	-0.0160309	-0.0419721
1630.46	-35896.8	-14431.6	17.5283	0.819999	-0.0197362	-0.0453737
1630.48	-35896.7	-14431.3	17.5418	0.820003	-0.020069	-0.0477377
1630.49	-35896.6	-14431	17.555	0.819988	-0.0199819	-0.048969
1630.51	-35896.5	-14430.8	17.5692	0.820025	-0.0200022	-0.0490022
1630.53	-35896.4	-14430.5	17.5826	0.819905	-0.0199999	-0.0500229
1630.55	-35896.3	-14430.2	17.5959	0.823133	-0.0199982	-0.0520837
1630.56	-35896.2	-14429.9	17.61	0.826667	-0.02	-0.0566449
1630.58	-35896.1	-14429.7	17.6233	0.833333	-0.02	-0.0610022
1630.6	-35895.9	-14429.4	17.6367	0.836667	-0.02	-0.0653595
1630.61	-35895.8	-14429.1	17.6508	0.840106	-0.0164475	-0.0676304
1630.63	-35895.7	-14428.8	17.6641	0.839972	-0.0131162	-0.0686491
1630.65	-35895.6	-14428.5	17.6776	0.840007	-0.00991201	-0.0686297
1630.66	-35895.5	-14428.3	17.6951	0.839996	-0.0100478	-0.0685625
1630.68	-35895.4	-14428	17.7084	0.840001	-0.00997165	-0.0673667
1630.7	-35895.3	-14427.7	17.7252	0.84	-0.0100654	-0.0649095
1630.72	-35895.2	-14427.4	17.739	0.84	-0.00961934	-0.0601917
1630.73	-35895.1	-14427.2	17.7524	0.84	-0.0060516	-0.0558371
1630.75	-35894.9	-14426.8	17.7657	0.84	-0.00264423	-0.0517271
1630.77	-35894.8	-14426.6	17.7806	0.839998	0.000331557	-0.0497501
1630.78	-35894.7	-14426.3	17.7967	0.840006	-0.000269302	-0.0489829
1630.8	-35894.6	-14426	17.8099	0.839976	0.000790115	-0.0489071
1630.82	-35894.5	-14425.7	17.824	0.840112	0.00347514	-0.0472152
1630.83	-35894.4	-14425.5	17.8372	0.839493	0.0041733	-0.0432297
1630.85	-35894.2	-14425.1	17.8508	0.834765	0.00680422	-0.037454
1630.87	-35894.1	-14424.9	17.8648	0.827614	0.00764844	-0.0320208
1630.88	-35894	-14424.6	17.878	0.820749	0.0103862	-0.0282883
1630.9	-35893.9	-14424.3	17.8917	0.815403	0.00990409	-0.0246114
1630.92	-35893.8	-14424.1	17.9056	0.8107	0.0100278	-0.0199487
1630.94	-35893.7	-14423.8	17.9187	0.804939	0.00999257	-0.0155937
1630.95	-35893.6	-14423.4	17.9325	0.801974	0.0100019	-0.0115496
1630.97	-35893.5	-14423.2	17.9464	0.79836	0.00999913	-0.00829935
1630.99	-35893.3	-14422.9	17.9595	0.795199	0.0100015	-0.00488437
1631	-35893.2	-14422.6	17.9733	0.791421	0.00999518	-0.00238164
1631.02	-35893.1	-14422.4	17.9872	0.789719	0.0100199	-0.002884
1631.04	-35893	-14422.1	18.0003	0.790075	0.00992533	-0.0069161
1631.06	-35892.9	-14421.8	18.0142	0.789982	0.0102627	-0.0134581
1631.07	-35892.8	-14421.5	18.0279	0.790005	0.00824916	-0.020223
1631.09	-35892.7	-14421.2	18.0411	0.789998	0.00474157	-0.0267302
1631.11	-35892.5	-14420.9	18.055	0.790002	0.000999727	-0.033013
1631.12	-35892.4	-14420.7	18.0687	0.789995	-0.000224364	-0.0373017
1631.14	-35892.3	-14420.3	18.0819	0.79002	5.38946e-05	-0.0389153
1631.16	-35892.2	-14420	18.0959	0.789932	6.99804e-06	-0.0399471
1631.17	-35892.1	-14419.8	18.1095	0.79027	-7.72689e-05	-0.0410795
1631.19	-35892	-14419.5	18.1226	0.787815	0.000302248	-0.0417942
1631.21	-35891.8	-14419.2	18.1367	0.784188	-0.00238269	-0.038423
1631.23	-35891.7	-14419	18.1503	0.780535	-0.00590102	-0.0321007
1631.24	-35891.6	-14418.6	18.1634	0.77987	-0.00930608	-0.0253813
1631.26	-35891.5	-14418.3	18.1776	0.780026	-0.0123467	-0.0202735
1631.28	-35891.4	-14418.1	18.1904	0.77999	-0.0209298	-0.0170572
1631.29	-35891.3	-14417.8	18.2034	0.780003	-0.0291652	-0.0137864
1631.31	-35891.2	-14417.5	18.2175	0.779999	-0.0299986	-0.0112694
1631.33	-35891.1	-14417.3	18.231	0.78	-0.0324403	-0.00907691
1631.34	-35890.9	-14416.9	18.2442	0.78	-0.0385899	-0.00701823
1631.36	-35890.8	-14416.6	18.2585	0.780001	-0.0462358	-0.00366058
1631.38	-35890.7	-14416.4	18.2688	0.779997	-0.0464978	-0.00124079
1631.39	-35890.6	-14416.1	18.2816	0.780011	-0.0523413	-0.000948776
1631.41	-35890.5	-14415.8	18.2959	0.779977	-0.0596642	-0.00310875
1631.43	-35890.4	-14415.5	18.3092	0.780088	-0.0632869	-0.00536491
1631.45	-35890.2	-14415.2	18.3225	0.776892	-0.0632317	-0.00552605
1631.46	-35890.1	-14414.9	18.3367	0.773333	-0.0666667	-0.00326797
1631.48	-35890	-14414.7	18.35	0.77	-0.0666667	-0.00108932
1631.5	-35889.9	-14414.3	18.36	0.77	-0.0666667	-1.61908e-18
1631.51	-35889.8	-14414	18.3742	0.769994	-0.0667976	-5.92067e-06
1631.53	-35889.7	-14413.8	18.3875	0.770002	-0.0701132	1.427e-06
1631.55	-35889.5	-14413.4	18.4007	0.77	-0.0699706	2.12232e-07
1631.57	-35889.4	-14413.2	18.4114	0.77	-0.0700145	-4.69234e-06
1631.58	-35889.3	-14412.9	18.4249	0.77	-0.0699962	1.85601e-05
1631.6	-35889.2	-14412.6	18.4383	0.77	-0.0700007	-7.14797e-05
1631.62	-35889.1	-14412.3	18.4524	0.770002	-0.0700016	-0.00138828
1631.63	-35889	-14412	18.4656	0.769993	-0.0699927	-0.00381759
1631.65	-35888.8	-14411.7	18.4791	0.770027	-0.0700276	-0.00701254
1631.67	-35888.7	-14411.4	18.4932	0.76986	-0.0698595	-0.00925261
1631.68	-35888.6	-14411.2	18.5064	0.770572	-0.0705746	-0.0112629
1631.7	-35888.5	-14410.8	18.5201	0.774054	-0.0740429	-0.0141782
1631.72	-35888.4	-14410.6	18.5332	0.778532	-0.0785851	-0.0203234
1631.74	-35888.3	-14410.3	18.5435	0.784599	-0.0843988	-0.0275326
1631.75	-35888.1	-14409.9	18.5576	0.787784	-0.0886219	-0.0359729
1631.77	-35888	-14409.7	18.5715	0.790325	-0.0946835	-0.0427687
1631.79	-35887.9	-14409.4	18.5846	0.78996	-0.0988663	-0.0483972
1631.8	-35887.8	-14409.1	18.5983	0.789838	-0.104738	-0.0534392
1631.82	-35887.7	-14408.8	18.6123	0.791029	-0.109063	-0.0604687
1631.84	-35887.6	-14408.5	18.6254	0.794964	-0.116094	-0.0671754
1631.85	-35887.4	-14408.2	18.6392	0.797109	-0.123055	-0.0722948
1631.87	-35887.3	-14407.9	18.653	0.79538	-0.1288	-0.0727611
1631.89	-35887.2	-14407.6	18.6662	0.791447	-0.130253	-0.0708513
1631.9	-35887.1	-14407.3	18.68	0.789771	-0.129707	-0.0690041
1631.92	-35887	-14407.1	18.6938	0.790064	-0.131541	-0.0685605
1631.94	-35886.8	-14406.7	18.707	0.789984	-0.135069	-0.0686438
1631.96	-35886.7	-14406.4	18.7208	0.79	-0.138784	-0.0686287
1631.97	-35886.6	-14406.2	18.735	0.790014	-0.140259	-0.0686062
1631.99	-35886.5	-14405.8	18.7457	0.789944	-0.139931	-0.0687112
1632.01	-35886.4	-14405.5	18.7581	0.790193	-0.140016	-0.0680717
1632.02	-35886.3	-14405.3	18.7721	0.788319	-0.139996	-0.066264
1632.04	-35886.1	-14405	18.7852	0.782541	-0.140001	-0.063301
1632.06	-35886	-14404.6	18.7992	0.77538	-0.14	-0.0598926
1632.08	-35885.9	-14404.4	18.8127	0.768583	-0.14	-0.0558643
1632.09	-35885.8	-14404.1	18.8264	0.762064	-0.14	-0.0507311
1632.11	-35885.7	-14403.8	18.8374	0.75481	-0.14	-0.0448129
1632.13	-35885.5	-14403.5	18.8501	0.750397	-0.14	-0.0407705
1632.14	-35885.4	-14403.2	18.8635	0.749847	-0.14	-0.0400433
1632.16	-35885.3	-14402.9	18.8775	0.750211	-0.14	-0.0419806
1632.18	-35885.2	-14402.6	18.891	0.747378	-0.14	-0.0451223
1632.19	-35885.1	-14402.3	18.9042	0.743789	-0.14	-0.0491939
1632.21	-35884.9	-14402	18.9185	0.742984	-0.14	-0.0556535
1632.23	-35884.8	-14401.7	18.929	0.749065	-0.14	-0.065259
1632.25	-35884.7	-14401.4	18.9386	0.756062	-0.14	-0.0750876
1632.26	-35884.6	-14401.1	18.9525	0.759818	-0.14	-0.0845256
1632.28	-35884.5	-14400.8	18.9659	0.763143	-0.14	-0.0901183
1632.3	-35884.3	-14400.5	18.9793	0.766435	-0.14	-0.0955616
1632.31	-35884.2	-14400.2	18.99	0.77	-0.14	-0.100218
1632.33	-35884.1	-14399.9	19.0033	0.77	-0.14	-0.105664
1632.35	-35884	-14399.6	19.0167	0.773333	-0.14	-0.110022
1632.36	-35883.9	-14399.3	19.0308	0.776881	-0.139998	-0.113405
1632.38	-35883.8	-14399	19.0441	0.780121	-0.140008	-0.113171
1632.4	-35883.6	-14398.7	19.0575	0.779855	-0.139971	-0.10977
1632.41	-35883.5	-14398.4	19.0716	0.776247	-0.140235	-0.105093
1632.43	-35883.4	-14398.1	19.0849	0.77289	-0.143748	-0.10094
1632.45	-35883.3	-14397.8	19.0983	0.769845	-0.147127	-0.0989485
1632.47	-35883.2	-14397.5	19.1124	0.770058	-0.150238	-0.0979794
1632.48	-35883.1	-14397.2	19.1256	0.769985	-0.149936	-0.0980287
1632.5	-35882.9	-14396.8	19.1393	0.770004	-0.150018	-0.0981477
1632.52	-35882.8	-14396.6	19.1526	0.769999	-0.149985	-0.0995479
1632.53	-35882.7	-14396.3	19.1628	0.770001	-0.150038	-0.101998
1632.55	-35882.6	-14395.9	19.1767	0.769997	-0.149866	-0.105405
1632.57	-35882.4	-14395.7	19.1909	0.770012	-0.150716	-0.108812
1632.59	-35882.3	-14395.4	19.203	0.769954	-0.154334	-0.112101
1632.6	-35882.2	-14395	19.2138	0.770169	-0.157834	-0.115191
1632.62	-35882.1	-14394.8	19.2282	0.769095	-0.160383	-0.117038
1632.64	-35882	-14394.5	19.2415	0.765484	-0.159674	-0.117967
1632.65	-35881.8	-14394.1	19.2538	0.761907	-0.161077	-0.119341
1632.67	-35881.7	-14393.8	19.2652	0.7597	-0.164494	-0.122568
1632.69	-35881.6	-14393.5	19.2788	0.760016	-0.169392	-0.127069
1632.7	-35881.5	-14393.2	19.2925	0.760226	-0.174874	-0.131572
1632.72	-35881.4	-14392.9	19.3064	0.758612	-0.179557	-0.135749
1632.74	-35881.3	-14392.6	19.3194	0.755417	-0.186171	-0.138268
1632.76	-35881.1	-14392.3	19.3336	0.74993	-0.194985	-0.140706
1632.77	-35881	-14392	19.3454	0.744891	-0.203897	-0.141645
1632.79	-35880.9	-14391.7	19.3566	0.739805	-0.210201	-0.142306
1632.81	-35880.8	-14391.4	19.3709	0.734815	-0.216568	-0.142054
1632.82	-35880.7	-14391.1	19.3848	0.729407	-0.22753	-0.142219
1632.84	-35880.5	-14390.8	19.3961	0.724496	-0.240811	-0.142517
1632.86	-35880.4	-14390.4	19.4059	0.721057	-0.257153	-0.144554
1632.87	-35880.3	-14390.2	19.4185	0.719759	-0.272262	-0.148051
1632.89	-35880.2	-14389.8	19.4318	0.720064	-0.285379	-0.152037
1632.91	-35880	-14389.5	19.4461	0.719986	-0.29831	-0.155942
1632.93	-35879.9	-14389.3	19.4573	0.720004	-0.321064	-0.159073
1632.94	-35879.8	-14388.9	19.467	0.719999	-0.353039	-0.163159
1632.96	-35879.7	-14388.6	19.4773	0.720001	-0.388784	-0.167668
1632.98	-35879.6	-14388.3	19.4901	0.719995	-0.417887	-0.1731
1632.99	-35879.4	-14388	19.5034	0.720018	-0.438925	-0.177517
1633.01	-35879.3	-14387.7	19.5178	0.719946	-0.457033	-0.183173
1633.03	-35879.2	-14387.4	19.5282	0.72021	-0.473506	-0.186886
1633.04	-35879.1	-14387.1	19.5408	0.717352	-0.495015	-0.189385
