# Supplementary material for: Extraction of driving behavior primitives considering driver expectation and vehicle dynamics
Source: PLoS One. 2025 Dec 31;20(12):e0340123. doi: 10.1371/journal.pone.0340123 (PMC12755792; doi:10.1371/journal.pone.0340123)
Supplement: S1 File — (ZIP) [file pone.0340123.s001.zip › DataSetForPimitiveExaction-1/straight driving/c114_s_1.xlsx]

## Sheet: Sheet1
1132.01	-36396.1	-14670.4	13.5233	1.11	-0.13	-0.0675381
1132.03	-36396	-14670.2	13.5411	1.10989	-0.126501	-0.0674676
1132.05	-36395.9	-14670	13.5612	1.10646	-0.122997	-0.0651774
1132.06	-36395.8	-14669.8	13.5813	1.10311	-0.11638	-0.0619181
1132.08	-36395.8	-14669.6	13.6022	1.09982	-0.11277	-0.0597241
1132.1	-36395.7	-14669.3	13.6186	1.10005	-0.105763	-0.0587667
1132.11	-36395.6	-14669.1	13.6353	1.09999	-0.0994791	-0.0589007
1132.13	-36395.5	-14668.9	13.6534	1.09998	-0.0959523	-0.060234
1132.15	-36395.4	-14668.7	13.6735	1.10011	-0.0933618	-0.0625376
1132.16	-36395.3	-14668.5	13.6938	1.09958	-0.0924239	-0.0644588
1132.18	-36395.3	-14668.3	13.7143	1.09583	-0.0856118	-0.0638897
1132.2	-36395.2	-14668	13.7305	1.09244	-0.0819581	-0.0615164
1132.21	-36395.1	-14667.8	13.7474	1.08976	-0.0756927	-0.0595319
1132.23	-36395	-14667.6	13.7657	1.09008	-0.071497	-0.0587463
1132.25	-36394.9	-14667.4	13.7858	1.08998	-0.0655793	-0.0588441
1132.27	-36394.8	-14667.2	13.8064	1.09002	-0.0613836	-0.0588184
1132.28	-36394.7	-14667	13.8263	1.08994	-0.0553149	-0.0588251
1132.3	-36394.7	-14666.7	13.8424	1.09023	-0.0511339	-0.0588231
1132.32	-36394.6	-14666.5	13.8593	1.089	-0.0452631	-0.0588236
1132.33	-36394.5	-14666.3	13.8784	1.08526	-0.040933	-0.0588235
1132.35	-36394.4	-14666.1	13.8968	1.08175	-0.0339222	-0.0588235
1132.37	-36394.3	-14665.9	13.9154	1.07974	-0.0268867	-0.0588235
1132.38	-36394.2	-14665.6	13.9347	1.08007	-0.0214458	-0.0588235
1132.4	-36394.1	-14665.4	13.9526	1.07998	-0.0184754	-0.0588235
1132.42	-36394.1	-14665.2	13.9717	1.08	-0.0152096	-0.0588235
1132.44	-36394	-14665	13.9906	1.08002	-0.0101016	-0.0588235
1132.45	-36393.9	-14664.7	14.009	1.07993	-0.00288012	-0.0588235
1132.47	-36393.8	-14664.5	14.026	1.08026	0.00231657	-0.0588235
1132.49	-36393.7	-14664.3	14.043	1.07825	0.00362737	-0.0588235
1132.5	-36393.6	-14664.1	14.0613	1.07474	0.00291871	-0.0588236
1132.52	-36393.6	-14663.9	14.0828	1.071	0.00540795	-0.0588234
1132.54	-36393.5	-14663.6	14.1011	1.06977	0.00729966	-0.0588239
1132.56	-36393.4	-14663.4	14.1174	1.07006	0.00433858	-0.058822
1132.57	-36393.3	-14663.2	14.1345	1.06998	0.00316591	-0.0588287
1132.59	-36393.2	-14662.9	14.1543	1.07002	0.00328596	-0.0588029
1132.61	-36393.1	-14662.7	14.1718	1.06992	0.00369333	-0.0589008
1132.62	-36393	-14662.5	14.1892	1.07024	0.00072578	-0.0581152
1132.64	-36392.9	-14662.3	14.2059	1.06756	-0.00018061	-0.0561307
1132.66	-36392.8	-14662.1	14.225	1.06417	4.16234e-05	-0.0537574
1132.67	-36392.8	-14661.9	14.2465	1.06042	1.04505e-05	-0.053188
1132.69	-36392.7	-14661.6	14.2639	1.05989	-7.53667e-05	-0.0551103
1132.71	-36392.6	-14661.4	14.2803	1.06003	0.000291061	-0.0574096
1132.72	-36392.5	-14661.2	14.2978	1.06	-0.00301656	-0.0587557
1132.74	-36392.4	-14660.9	14.3178	1.06	-0.00340315	-0.058844
1132.76	-36392.3	-14660.7	14.3347	1.06001	-0.00336521	-0.0588074
1132.78	-36392.2	-14660.5	14.3523	1.05998	-0.00322725	-0.0588474
1132.79	-36392.1	-14660.2	14.3691	1.06009	-0.00653142	-0.0578256
1132.81	-36392.1	-14660	14.3855	1.05689	-0.00669224	-0.0557317
1132.83	-36392	-14659.8	14.4067	1.05333	-0.00666667	-0.0522876
1132.84	-36391.9	-14659.5	14.4233	1.05	-0.00666667	-0.0501089
1132.86	-36391.8	-14659.3	14.4433	1.05	-0.01	-0.0501089
1132.88	-36391.7	-14659.1	14.461	1.04999	-0.00651753	-0.0524743
1132.89	-36391.6	-14658.8	14.4776	1.05	-0.00669744	-0.0557229
1132.91	-36391.5	-14658.6	14.4943	1.05	-0.00669268	-0.0578281
1132.93	-36391.4	-14658.4	14.5123	1.04998	-0.0063806	-0.0588863
1132.95	-36391.3	-14658.2	14.5321	1.05007	-0.00313611	-0.0587514
1132.96	-36391.3	-14658	14.5487	1.04974	-0.00336483	-0.0575298
1132.98	-36391.2	-14657.7	14.5664	1.04603	-0.00343404	-0.0549966
1133	-36391.1	-14657.5	14.5827	1.04267	-0.00286474	-0.051808
1133.01	-36391	-14657.3	14.6003	1.03979	0.000265607	-0.0498045
1133.03	-36390.9	-14657	14.6209	1.04007	-0.000133888	-0.049092
1133.05	-36390.8	-14656.8	14.6378	1.03998	0.000208545	-0.0505181
1133.07	-36390.7	-14656.6	14.6578	1.04	-0.000745109	-0.0530687
1133.08	-36390.6	-14656.3	14.6749	1.04001	-0.00362932	-0.0563556
1133.1	-36390.5	-14656.1	14.6915	1.03995	-0.00352086	-0.0582142
1133.12	-36390.5	-14655.9	14.7085	1.04017	-0.00220273	-0.058674
1133.13	-36390.4	-14655.6	14.726	1.0391	-0.000688563	-0.0570838
1133.15	-36390.3	-14655.4	14.7425	1.03548	-0.00379925	-0.0544388
1133.17	-36390.2	-14655.2	14.7593	1.03191	-0.00321199	-0.0513224
1133.18	-36390.1	-14654.9	14.7783	1.02968	-0.00339308	-0.0495022
1133.2	-36390	-14654.7	14.7971	1.03008	-0.00322537	-0.0489657
1133.22	-36389.9	-14654.5	14.8139	1.02998	-0.00369353	-0.0489763
1133.23	-36389.8	-14654.2	14.8313	1.03001	-0.00146893	-0.0493849
1133.25	-36389.7	-14654	14.8477	1.02999	-0.00121344	-0.0509524
1133.27	-36389.6	-14653.8	14.865	1.03002	-0.00372689	-0.0539049
1133.29	-36389.5	-14653.5	14.8824	1.02992	-0.00321518	-0.0569648
1133.3	-36389.4	-14653.3	14.8983	1.03031	-0.00339461	-0.0580347
1133.32	-36389.4	-14653.1	14.9181	1.02833	-0.00321342	-0.0567235
1133.34	-36389.3	-14652.8	14.9365	1.0247	-0.00379664	-0.0535917
1133.35	-36389.2	-14652.6	14.9549	1.0211	-0.000922475	-0.0508596
1133.37	-36389.1	-14652.4	14.974	1.0198	-0.0019036	-0.0492983
1133.39	-36389	-14652.1	14.9908	1.02005	-0.0036794	-0.0489542
1133.4	-36388.9	-14651.8	15.0073	1.01999	-0.00323287	-0.0490547
1133.42	-36388.8	-14651.6	15.0248	1.02	-0.00338481	-0.0489521
1133.44	-36388.7	-14651.4	15.0419	1.02002	-0.00320353	-0.0496581
1133.46	-36388.6	-14651.1	15.0583	1.01993	-0.00380067	-0.0515576
1133.47	-36388.5	-14650.9	15.0759	1.02024	-0.000426177	-0.0540481
1133.49	-36388.4	-14650.7	15.0928	1.01756	-0.00247913	-0.0547137
1133.51	-36388.3	-14650.4	15.1093	1.01417	-0.00354963	-0.0528898
1133.52	-36388.3	-14650.2	15.1269	1.01042	-0.00328498	-0.0504532
1133.54	-36388.2	-14649.9	15.1438	1.00989	-0.00336897	-0.0491089
1133.56	-36388.1	-14649.7	15.1603	1.01003	-0.0032394	-0.0489973
1133.58	-36388	-14649.5	15.1779	1.00999	-0.00357811	-0.0490244
1133.59	-36387.9	-14649.2	15.1947	1.01	-9.56214e-05	-0.0490147
1133.61	-36387.8	-14649	15.2113	1.01	-0.00296654	-0.0490343
1133.63	-36387.7	-14648.8	15.229	1.01001	-0.00338004	-0.0489905
1133.64	-36387.6	-14648.5	15.2457	1.00997	-0.00331882	-0.05004
1133.66	-36387.5	-14648.3	15.2623	1.0101	-0.00334466	-0.0511187
1133.68	-36387.4	-14648	15.28	1.00667	-0.00333333	-0.0522876
1133.69	-36387.3	-14647.8	15.3	1.00333	-0.00333333	-0.0511983
1133.71	-36387.2	-14647.5	15.3167	1	0	-0.0501089
1133.73	-36387.1	-14647.3	15.3344	1.00002	-2.99707e-05	-0.0489864
1133.74	-36387	-14647	15.351	0.999994	8.01236e-06	-0.0490285
1133.76	-36386.9	-14646.8	15.3677	1	-2.07861e-06	-0.0490173
1133.78	-36386.9	-14646.6	15.3854	1	1.03152e-06	-0.0490208
1133.8	-36386.7	-14646.3	15.4019	0.999999	-2.75644e-07	-0.0490193
1133.81	-36386.7	-14646.1	15.4187	1	7.10433e-08	-0.0490197
1133.83	-36386.6	-14645.8	15.4364	0.999971	-2.64493e-08	-0.0490196
1133.85	-36386.5	-14645.6	15.4528	1.00011	7.06446e-09	-0.0490196
1133.86	-36386.4	-14645.4	15.4699	0.999575	-1.80732e-09	-0.0490196
1133.88	-36386.3	-14645.1	15.4867	0.995832	5.98294e-10	-0.0490197
1133.9	-36386.2	-14644.8	15.5002	0.992437	-1.59716e-10	-0.0490194
1133.91	-36386.1	-14644.6	15.5176	0.98976	4.05157e-11	-0.0490204
1133.93	-36386	-14644.4	15.535	0.990075	-1.25785e-11	-0.049016
1133.95	-36385.9	-14644.1	15.5515	0.98998	3.35587e-12	-0.0490331
1133.97	-36385.8	-14643.9	15.5685	0.990006	-8.42998e-13	-0.0489699
1133.98	-36385.7	-14643.6	15.586	0.989995	2.51349e-13	-0.0492912
1134	-36385.6	-14643.3	15.6024	0.990015	-6.70142e-14	-0.0506348
1134.02	-36385.5	-14643.1	15.6196	0.989948	1.6642e-14	-0.0538383
1134.03	-36385.4	-14642.9	15.637	0.990228	-4.82633e-15	-0.0581088
1134.05	-36385.3	-14642.6	15.6534	0.98891	1.28583e-15	-0.0614046
1134.07	-36385.2	-14642.4	15.6706	0.985201	-3.14994e-16	-0.0636801
1134.09	-36385.1	-14642.1	15.688	0.981509	8.95324e-17	-0.0656234
1134.1	-36385	-14641.9	15.7044	0.97973	-2.38332e-17	-0.0689792
1134.12	-36385	-14641.6	15.7217	0.980065	5.74297e-18	-0.0730506
1134.14	-36384.8	-14641.4	15.739	0.979982	-1.60778e-18	-0.0765368
1134.15	-36384.7	-14641.1	15.7553	0.980004	4.27575e-19	-0.0784509
1134.17	-36384.7	-14640.9	15.7727	0.98	-1.00948e-19	-0.0806581
1134.19	-36384.6	-14640.6	15.7898	0.979995	2.79307e-20	-0.0836334
1134.2	-36384.5	-14640.4	15.8067	0.98002	-7.4197e-21	-0.0863837
1134.22	-36384.4	-14640.2	15.8215	0.97993	1.70671e-21	-0.088027
1134.24	-36384.3	-14639.9	15.8376	0.980281	-4.67864e-22	-0.087714
1134.25	-36384.2	-14639.6	15.8518	0.978044	1.24127e-22	-0.0859043
1134.27	-36384.1	-14639.4	15.8679	0.974393	-2.7583e-23	-0.0826953
1134.29	-36384	-14639.1	15.8853	0.970708	7.50576e-24	-0.0800153
1134.31	-36383.9	-14638.9	15.9016	0.969835	-1.98829e-24	-0.0786278
1134.32	-36383.8	-14638.6	15.9192	0.970035	4.20957e-25	-0.0783968
1134.34	-36383.7	-14638.3	15.9362	0.969991	-1.13879e-25	-0.0784361
1134.36	-36383.6	-14638.1	15.9526	0.970002	3.01117e-26	-0.0784474
1134.37	-36383.5	-14637.9	15.9702	0.970001	-5.92223e-27	-0.0783757
1134.39	-36383.4	-14637.6	15.9871	0.969996	1.59476e-27	-0.0792594
1134.41	-36383.3	-14637.4	16.0036	0.970015	-4.20749e-28	-0.081172
1134.42	-36383.2	-14637.1	16.0215	0.969959	7.27291e-29	-0.0846365
1134.44	-36383.1	-14636.8	16.035	0.970158	-1.95186e-29	-0.0860211
1134.46	-36383	-14636.6	16.0512	0.96712	5.1401e-30	-0.0860977
1134.48	-36382.9	-14636.4	16.069	0.963553	-6.66438e-31	-0.085986
1134.49	-36382.8	-14636.1	16.0857	0.960108	2.14991e-31	-0.0890506
1134.51	-36382.7	-14635.8	16.1023	0.959972	-1.93033e-31	-0.0944228
1134.53	-36382.6	-14635.6	16.12	0.96	0	-0.100218
1134.54	-36382.5	-14635.3	16.1367	0.96	-5.16972e-40	-0.104575
1134.56	-36382.4	-14635.1	16.15	0.96	0	-0.107843
1134.58	-36382.3	-14634.8	16.1643	0.96	3.38438e-29	-0.11132
1134.6	-36382.2	-14634.5	16.181	0.960002	-1.29091e-28	-0.114538
1134.61	-36382.1	-14634.3	16.1977	0.959992	4.82156e-28	-0.116663
1134.63	-36382	-14634	16.2154	0.96006	-3.77281e-27	-0.117631
1134.65	-36381.9	-14633.7	16.2319	0.959766	1.43397e-26	-0.116355
1134.66	-36381.8	-14633.5	16.2488	0.956231	-5.34352e-26	-0.114007
1134.68	-36381.7	-14633.3	16.2659	0.952648	3.09132e-25	-0.110577
1134.7	-36381.6	-14633	16.2793	0.94979	-1.1717e-24	-0.108763
1134.71	-36381.5	-14632.8	16.2965	0.950054	4.35118e-24	-0.109196
1134.73	-36381.4	-14632.5	16.314	0.949982	-2.21237e-23	-0.111879
1134.75	-36381.3	-14632.2	16.3307	0.950005	8.36689e-23	-0.115012
1134.76	-36381.2	-14632	16.3467	0.949999	-3.09285e-22	-0.116924
1134.78	-36381.1	-14631.7	16.3615	0.950001	1.46083e-21	-0.117728
1134.8	-36381	-14631.4	16.3774	0.949996	-5.51463e-21	-0.117628
1134.82	-36380.9	-14631.2	16.3915	0.950013	2.02657e-20	-0.117641
1134.83	-36380.8	-14630.9	16.4095	0.94994	-9.11982e-20	-0.117695
1134.85	-36380.7	-14630.7	16.4257	0.950226	3.43749e-19	-0.117411
1134.87	-36380.6	-14630.4	16.4432	0.949	-1.25396e-18	-0.115884
1134.88	-36380.5	-14630.2	16.459	0.945259	5.4514e-18	-0.11303
1134.9	-36380.4	-14629.9	16.4731	0.94175	-2.05212e-17	-0.110072
1134.92	-36380.3	-14629.6	16.4906	0.939739	7.41682e-17	-0.108265
1134.93	-36380.2	-14629.4	16.5082	0.940069	-3.14147e-16	-0.108138
1134.95	-36380.1	-14629.1	16.5232	0.94	1.18127e-15	-0.109772
1134.97	-36380	-14628.9	16.5364	0.939934	-4.21947e-15	-0.112812
1134.99	-36379.9	-14628.6	16.552	0.94029	1.75107e-14	-0.11526
1135	-36379.8	-14628.3	16.5687	0.93841	-6.57812e-14	-0.115312
1135.02	-36379.7	-14628.1	16.5864	0.935083	2.31432e-13	-0.112089
1135.04	-36379.6	-14627.8	16.6013	0.929249	-9.44725e-13	-0.107499
1135.05	-36379.5	-14627.5	16.6161	0.924852	3.546e-12	-0.102458
1135.07	-36379.4	-14627.3	16.6338	0.919071	-1.22272e-11	-0.0975167
1135.09	-36379.3	-14627	16.6512	0.914559	4.92366e-11	-0.0922923
1135.11	-36379.2	-14626.7	16.6654	0.909007	-1.84671e-10	-0.0875923
1135.12	-36379.1	-14626.5	16.6792	0.904231	6.19367e-10	-0.0829001
1135.14	-36379	-14626.2	16.6926	0.900676	-2.46563e-09	-0.0800523
1135.16	-36378.9	-14625.9	16.7082	0.900128	9.24169e-09	-0.0779218
1135.17	-36378.8	-14625.7	16.7258	0.897645	-2.97677e-08	-0.0765137
1135.19	-36378.7	-14625.4	16.7431	0.89413	1.17346e-07	-0.0752681
1135.21	-36378.6	-14625.1	16.7569	0.890544	-4.39578e-07	-0.0759078
1135.22	-36378.5	-14624.9	16.7709	0.889902	1.32787e-06	-0.0771395
1135.24	-36378.4	-14624.6	16.7842	0.890027	-5.19039e-06	-0.0783065
1135.26	-36378.3	-14624.3	16.8002	0.889993	1.94328e-05	-0.0784604
1135.28	-36378.2	-14624.1	16.8179	0.890001	-5.21969e-05	-0.0784327
1135.29	-36378	-14623.8	16.8349	0.89	0.000202521	-0.0784067
1135.31	-36377.9	-14623.5	16.8484	0.89	-0.00304772	-0.0792772
1135.33	-36377.9	-14623.3	16.8625	0.89	-0.00336121	-0.0825244
1135.34	-36377.7	-14623	16.8758	0.889998	-0.00335625	-0.0878697
1135.36	-36377.6	-14622.7	16.8924	0.890006	-0.00321375	-0.0943949
1135.38	-36377.5	-14622.5	16.9067	0.89	-0.00666667	-0.100218
1135.39	-36377.4	-14622.2	16.9233	0.89	-0.00666667	-0.104575
1135.41	-36377.3	-14622	16.9367	0.886667	-0.00666667	-0.106754
1135.43	-36377.2	-14621.7	16.9543	0.883102	-0.00679777	-0.107878
1135.44	-36377.1	-14621.4	16.9674	0.879936	-0.010113	-0.107809
1135.46	-36377	-14621.1	16.9808	0.879933	-0.00997135	-0.106652
1135.48	-36376.9	-14620.9	16.9949	0.875972	-0.0100091	-0.104223
1135.5	-36376.8	-14620.6	17.0085	0.869216	-0.010017	-0.100919
1135.51	-36376.7	-14620.3	17.0251	0.862457	-0.00992318	-0.0976389
1135.53	-36376.6	-14620.1	17.0395	0.855822	-0.0104682	-0.0941754
1135.55	-36376.5	-14619.8	17.0558	0.852822	-0.0135931	-0.0909371
1135.56	-36376.4	-14619.5	17.0696	0.849357	-0.0132975	-0.0876346
1135.58	-36376.3	-14619.3	17.0869	0.845904	-0.0131889	-0.0841442
1135.6	-36376.2	-14618.9	17.0996	0.842417	-0.0140029	-0.0810816
1135.62	-36376.1	-14618.7	17.1133	0.839765	-0.0169522	-0.0791507
1135.63	-36376	-14618.4	17.1274	0.840074	-0.0166349	-0.07835
1135.65	-36375.9	-14618.1	17.1405	0.839977	-0.0164614	-0.0784557
1135.67	-36375.8	-14617.9	17.1542	0.840018	-0.0176075	-0.0784157
1135.68	-36375.7	-14617.6	17.1679	0.839939	-0.0203904	-0.078479
1135.7	-36375.5	-14617.3	17.1825	0.840226	-0.0198958	-0.0782096
1135.72	-36375.4	-14617.1	17.1984	0.839	-0.0200261	-0.0766144
1135.73	-36375.3	-14616.8	17.2135	0.835259	-0.0199913	-0.0741274
1135.75	-36375.2	-14616.5	17.2291	0.831751	-0.0200067	-0.0726474
1135.77	-36375.1	-14616.3	17.2424	0.829737	-0.0199826	-0.0737977
1135.78	-36375	-14616	17.2565	0.830075	-0.020072	-0.0762984
1135.8	-36374.9	-14615.7	17.2691	0.82998	-0.0197299	-0.0780153
1135.82	-36374.8	-14615.4	17.285	0.830005	-0.0213812	-0.0784927
1135.84	-36374.7	-14615.1	17.3008	0.829999	-0.0253625	-0.0784141
1135.85	-36374.6	-14614.9	17.3135	0.83	-0.0272527	-0.0784363
1135.87	-36374.5	-14614.6	17.3275	0.830001	-0.0247638	-0.0784289
1135.89	-36374.4	-14614.3	17.3413	0.829995	-0.0227774	-0.0784373
1135.9	-36374.3	-14614	17.3544	0.83002	-0.0250477	-0.0784102
1135.92	-36374.2	-14613.8	17.3683	0.82993	-0.0290483	-0.0785041
1135.94	-36374.1	-14613.5	17.3821	0.830281	-0.0302131	-0.0778436
1135.95	-36374	-14613.2	17.3952	0.828044	-0.0299421	-0.0761372
1135.97	-36373.9	-14613	17.4093	0.824393	-0.0300175	-0.0728184
1135.99	-36373.7	-14612.7	17.4225	0.820708	-0.0299767	-0.0708717
1136.01	-36373.6	-14612.4	17.4384	0.819835	-0.0300754	-0.0712802
1136.02	-36373.5	-14612.1	17.4535	0.820035	-0.0297599	-0.0743443
1136.04	-36373.4	-14611.8	17.4669	0.819991	-0.0324365	-0.0769619
1136.06	-36373.3	-14611.5	17.4802	0.820002	-0.035832	-0.0782816
1136.07	-36373.2	-14611.3	17.4939	0.82	-0.0395742	-0.078458
1136.09	-36373.1	-14611	17.5106	0.82	-0.0401125	-0.0784245
1136.11	-36373	-14610.7	17.5244	0.820001	-0.0399562	-0.078432
1136.12	-36372.9	-14610.5	17.5383	0.819997	-0.0400458	-0.0784343
1136.14	-36372.8	-14610.1	17.5519	0.820012	-0.0398402	-0.0784187
1136.16	-36372.7	-14609.9	17.5648	0.819957	-0.0428833	-0.0784792
1136.18	-36372.6	-14609.6	17.5824	0.820087	-0.0464398	-0.0774374
1136.19	-36372.4	-14609.3	17.5959	0.816884	-0.0499186	-0.0753318
1136.21	-36372.3	-14609.1	17.6092	0.813553	-0.0499303	-0.0720763
1136.23	-36372.2	-14608.8	17.6233	0.81	-0.0533333	-0.0697168
1136.24	-36372.1	-14608.5	17.6367	0.81	-0.0566667	-0.0686275
1136.26	-36372	-14608.2	17.65	0.81	-0.06	-0.0686275
1136.28	-36371.9	-14608	17.6641	0.809996	-0.063528	-0.0698176
1136.3	-36371.8	-14607.6	17.6774	0.810023	-0.0668911	-0.0720528
1136.31	-36371.7	-14607.4	17.6908	0.80991	-0.0700834	-0.0741119
1136.33	-36371.6	-14607.1	17.705	0.805981	-0.0699756	-0.0726296
1136.35	-36371.5	-14606.8	17.7182	0.799219	-0.0699423	-0.067917
1136.36	-36371.4	-14606.5	17.7316	0.792437	-0.0702609	-0.0613581
1136.38	-36371.3	-14606.3	17.7458	0.785945	-0.0739701	-0.0556441
1136.4	-36371.1	-14605.9	17.759	0.782338	-0.0773337	-0.0503846
1136.41	-36371.1	-14605.7	17.7725	0.7758	-0.0802058	-0.0460007
1136.43	-36371	-14605.4	17.7865	0.772498	-0.0799319	-0.0417056
1136.45	-36370.8	-14605.1	17.7999	0.769697	-0.0800182	-0.0401257
1136.46	-36370.7	-14604.8	17.8126	0.770201	-0.0799954	-0.0406271
1136.48	-36370.6	-14604.6	17.8237	0.769262	-0.0800014	-0.0436998
1136.5	-36370.5	-14604.2	17.8372	0.765676	-0.0799996	-0.0503543
1136.52	-36370.4	-14604	17.8509	0.76215	-0.0800001	-0.063832
1136.53	-36370.3	-14603.7	17.864	0.759682	-0.08	-0.0857219
1136.55	-36370.2	-14603.4	17.8732	0.760085	-0.08	-0.117985
1136.57	-36370.1	-14603.2	17.8847	0.759979	-0.08	-0.175735
1136.58	-36370	-14602.8	17.899	0.760006	-0.08	-0.266107
1136.6	-36369.8	-14602.5	17.912	0.759998	-0.08	-0.374309
1136.62	-36369.8	-14602.3	17.9258	0.76	-0.08	-0.489703
1136.63	-36369.6	-14602	17.9397	0.76	-0.08	-0.598289
1136.65	-36369.5	-14601.7	17.9528	0.76	-0.08	-0.691187
1136.67	-36369.4	-14601.4	17.9667	0.760001	-0.08	-0.779084
1136.69	-36369.3	-14601.1	17.9804	0.759995	-0.08	-0.850555
1136.7	-36369.2	-14600.8	17.994	0.760019	-0.0800001	-0.899327
1136.72	-36369.1	-14600.6	18.0056	0.759932	-0.0799996	-0.935229
1136.74	-36369	-14600.3	18.0176	0.760279	-0.0800016	-0.963165
1136.75	-36368.9	-14600	18.0311	0.758275	-0.0799939	-0.985397
1136.77	-36368.8	-14599.7	18.0453	0.754579	-0.0800212	-1.00364
1136.79	-36368.7	-14599.4	18.0565	0.750992	-0.0799073	-1.01586
1136.81	-36368.5	-14599.1	18.0654	0.749794	-0.0803215	-1.02481
1136.82	-36368.4	-14598.9	18.0782	0.750047	-0.0780835	-1.03283
1136.84	-36368.3	-14598.6	18.0921	0.749987	-0.0745378	-1.03675
1136.86	-36368.2	-14598.3	18.1052	0.750003	-0.0708285	-1.03667
1136.87	-36368.1	-14598	18.1192	0.749999	-0.0700874	-1.03378
1136.89	-36368	-14597.7	18.1327	0.75	-0.0678547	-1.03033
1136.91	-36367.9	-14597.4	18.1464	0.75	-0.0642937	-1.02716
1136.92	-36367.8	-14597.2	18.1574	0.750001	-0.0607888	-1.02361
1136.94	-36367.7	-14596.8	18.1701	0.749995	-0.0576352	-1.02116
1136.96	-36367.6	-14596.6	18.1834	0.750018	-0.0518883	-1.01901
1136.97	-36367.5	-14596.3	18.1977	0.749946	-0.0441047	-1.01688
1136.99	-36367.3	-14596	18.2084	0.75021	-0.0432747	-1.0128
1137.01	-36367.2	-14595.7	18.2179	0.747352	-0.0409742	-1.00843
1137.03	-36367.1	-14595.4	18.2316	0.743769	-0.0342287	-1.00372
1137.04	-36367	-14595.1	18.2451	0.740234	-0.0272837	-1.00126
1137.06	-36366.9	-14594.8	18.2584	0.73994	-0.0236327	-1.00007
1137.08	-36366.8	-14594.6	18.2725	0.740008	-0.0203136	-0.999992
1137.09	-36366.7	-14594.2	18.2859	0.739998	-0.0136873	-1
1137.11	-36366.6	-14594	18.2993	0.740001	-0.0100687	-0.999999
1137.13	-36366.5	-14593.7	18.31	0.74	-0.01	-1
1137.14	-36366.3	-14593.3	18.32	0.74	-0.01	-1
1137.16	-36366.2	-14593.1	18.3333	0.74	-0.01	-1
1137.18	-36366.1	-14592.8	18.3475	0.74	-0.00644722	-1
1137.2	-36366	-14592.5	18.3606	0.74	-0.00311611	-1
1137.21	-36365.9	-14592.2	18.3707	0.739999	8.7464e-05	-1
1137.23	-36365.8	-14591.9	18.385	0.740004	-4.35109e-05	-0.999995
1137.25	-36365.7	-14591.6	18.3983	0.739983	1.20292e-05	-1.00002
1137.26	-36365.6	-14591.3	18.4114	0.740063	-4.60074e-06	-0.999929
1137.28	-36365.5	-14591.1	18.4217	0.73962	1.04377e-05	-0.99861
1137.3	-36365.3	-14590.7	18.4321	0.736054	-3.56413e-05	-0.996191
1137.32	-36365.2	-14590.5	18.4458	0.732634	0.000131329	-0.992957
1137.33	-36365.1	-14590.2	18.46	0.72972	-0.000710804	-0.990916
1137.35	-36365	-14589.8	18.4724	0.730075	-0.00345551	-0.990134
1137.37	-36364.9	-14589.6	18.483	0.729981	-0.00402118	-0.990212
1137.38	-36364.8	-14589.3	18.4974	0.730007	-0.00685426	-0.990191
1137.4	-36364.7	-14589	18.5107	0.729995	-0.00744168	-0.9902
1137.42	-36364.6	-14588.7	18.5234	0.730011	-0.0103481	-0.990187
1137.43	-36364.5	-14588.4	18.5333	0.729951	-0.0098962	-0.990234
1137.45	-36364.3	-14588.1	18.5444	0.730184	-0.0100277	-0.990004
1137.47	-36364.2	-14587.8	18.5583	0.729152	-0.00999313	-0.988215
1137.48	-36364.1	-14587.5	18.5725	0.724365	-0.010002	-0.983329
1137.5	-36364	-14587.2	18.5843	0.715788	-0.00999947	-0.973344
1137.52	-36363.9	-14586.9	18.5943	0.697373	-0.0100001	-0.955703
1137.54	-36363.8	-14586.6	18.6048	0.670585	-0.00999996	-0.931285
1137.55	-36363.7	-14586.3	18.6146	0.643625	-0.01	-0.896418
1137.57	-36363.6	-14586.1	18.6249	0.584766	-0.01	-0.834819
1137.59	-36363.4	-14585.7	18.6357	0.484379	-0.01	-0.741254
1137.6	-36363.3	-14585.4	18.6436	0.363062	-0.01	-0.632169
1137.62	-36363.2	-14585.2	18.6507	0.241331	-0.01	-0.5161
1137.64	-36363.1	-14584.8	18.6554	0.136614	-0.00999996	-0.409969
1137.65	-36363	-14584.5	18.6592	0.0416033	-0.0100001	-0.317786
1137.67	-36362.9	-14584.3	18.6583	-0.0508379	-0.0099995	-0.230871
1137.69	-36362.8	-14583.9	18.6544	-0.121958	-0.010002	-0.162296
1137.71	-36362.6	-14583.7	18.6512	-0.167586	-0.00999239	-0.115578
1137.72	-36362.5	-14583.4	18.6477	-0.198916	-0.0100255	-0.0807362
1137.74	-36362.4	-14583.1	18.6443	-0.225285	-0.00989837	-0.052964
1137.76	-36362.3	-14582.8	18.641	-0.252834	-0.0103809	-0.0293677
1137.77	-36362.2	-14582.5	18.6374	-0.273106	-0.00736682	-0.00846974
1137.79	-36362.1	-14582.2	18.6343	-0.287145	-0.0065763	0.00608216
1137.81	-36362	-14581.9	18.6284	-0.297939	-0.00637299	0.0164252
1137.83	-36361.9	-14581.6	18.6213	-0.305598	-0.00947732	0.0241088
1137.84	-36361.7	-14581.3	18.6143	-0.309923	-0.0101348	0.02727
1137.86	-36361.6	-14581	18.6105	-0.307437	-0.00996443	0.0236176
1137.88	-36361.5	-14580.7	18.6072	-0.303716	-0.0100061	0.00572662
1137.89	-36361.4	-14580.4	18.6008	-0.300395	-0.00999835	-0.0381719
1137.91	-36361.3	-14580.1	18.5942	-0.297056	-0.0100004	-0.124442
1137.93	-36361.2	-14579.8	18.587	-0.293568	-0.00999994	-0.2643
1137.94	-36361.1	-14579.5	18.5835	-0.290079	-0.01	-0.419167
1137.96	-36361	-14579.2	18.5802	-0.290072	-0.01	-0.568528
1137.98	-36360.8	-14579	18.5767	-0.286667	-0.01	-0.721133
1137.99	-36360.7	-14578.6	18.5733	-0.283333	-0.01	-0.880174
1138.01	-36360.6	-14578.4	18.5667	-0.28	-0.01	-1.06427
1138.03	-36360.5	-14578.1	18.563	-0.280024	-0.01	-1.27565
1138.05	-36360.4	-14577.7	18.5564	-0.279993	-0.01	-1.46232
1138.06	-36360.3	-14577.5	18.553	-0.280002	-0.01	-1.62943
1138.08	-36360.2	-14577.2	18.5461	-0.279999	-0.01	-1.78661
1138.1	-36360	-14576.8	18.5427	-0.28	-0.01	-1.92358
1138.11	-36359.9	-14576.6	18.5361	-0.28	-0.01	-2.04569
1138.13	-36359.8	-14576.3	18.5323	-0.28	-0.01	-2.15733
1138.15	-36359.7	-14576	18.5259	-0.28	-0.01	-2.25074
1138.16	-36359.6	-14575.7	18.5223	-0.28	-0.01	-2.35062
1138.18	-36359.5	-14575.4	18.5155	-0.28	-0.01	-2.45571
1138.2	-36359.4	-14575.1	18.5127	-0.28	-0.01	-2.55187
1138.22	-36359.3	-14574.8	18.5091	-0.28	-0.01	-2.63739
1138.23	-36359.2	-14574.5	18.5059	-0.28	-0.01	-2.71525
1138.25	-36359	-14574.2	18.5014	-0.28	-0.01	-2.78159
1138.27	-36358.9	-14573.9	18.4955	-0.28	-0.01	-2.84777
1138.28	-36358.8	-14573.6	18.4911	-0.28	-0.01	-2.91036
1138.3	-36358.7	-14573.3	18.4854	-0.28	-0.01	-2.95992
1138.32	-36358.6	-14573.1	18.4809	-0.28	-0.01	-3.00484
1138.34	-36358.5	-14572.8	18.4752	-0.28	-0.01	-3.04774
1138.35	-36358.4	-14572.4	18.4707	-0.28	-0.01	-3.089
1138.37	-36358.3	-14572.2	18.4652	-0.28	-0.01	-3.13298
1138.39	-36358.1	-14571.9	18.4602	-0.28	-0.01	-3.17697
1138.4	-36358	-14571.6	18.4551	-0.28	-0.01	-3.21619
1138.42	-36357.9	-14571.3	18.4501	-0.28	-0.01	-3.25125
1138.44	-36357.8	-14571	18.4445	-0.28	-0.01	-3.28015
1138.45	-36357.7	-14570.7	18.4417	-0.28	-0.00999997	-3.30529
1138.47	-36357.6	-14570.4	18.438	-0.28	-0.0100001	-3.33395
1138.49	-36357.5	-14570.1	18.4351	-0.28	-0.00999963	-3.36288
1138.5	-36357.4	-14569.8	18.4293	-0.28	-0.0100014	-3.38843
1138.52	-36357.3	-14569.6	18.4247	-0.28	-0.00999524	-3.41357
1138.54	-36357.1	-14569.2	18.4189	-0.28	-0.0100191	-3.43955
1138.56	-36357	-14568.9	18.4147	-0.28	-0.00992818	-3.4657
1138.57	-36356.9	-14568.7	18.4086	-0.28	-0.0102409	-3.49173
1138.59	-36356.8	-14568.3	18.4044	-0.28	-0.00786865	-3.51447
1138.61	-36356.7	-14568.1	18.3985	-0.28	-0.00408147	-3.53641
1138.62	-36356.6	-14567.8	18.3943	-0.28	-0.00291508	-3.5623
1138.64	-36356.5	-14567.5	18.3881	-0.28	-0.00602885	-3.58808
1138.66	-36356.4	-14567.2	18.3843	-0.28	-0.00681811	-3.6106
1138.67	-36356.3	-14566.9	18.3778	-0.28	-0.00665428	-3.62998
1138.69	-36356.1	-14566.6	18.3738	-0.28	-0.00660226	-3.64462
1138.71	-36356	-14566.3	18.3707	-0.28	-0.00693687	-3.66011
1138.73	-36355.9	-14566	18.367	-0.28	-0.00370228	-3.68128
1138.74	-36355.8	-14565.7	18.3639	-0.28	-0.00306203	-3.70616
1138.76	-36355.7	-14565.4	18.3573	-0.28	-0.00634507	-3.73206
1138.78	-36355.6	-14565.2	18.3536	-0.28	-0.00680893	-3.76171
1138.79	-36355.5	-14564.8	18.347	-0.279999	-0.00345947	-3.79721
1138.81	-36355.4	-14564.6	18.3436	-0.280005	-0.00330796	-3.84322
1138.83	-36355.3	-14564.3	18.3367	-0.28	-0.00333333	-3.90196
1138.85	-36355.1	-14564	18.3333	-0.28	-0.00333333	-3.95643
1138.86	-36355	-14563.7	18.3267	-0.28	0	-4.00109
1138.88	-36354.9	-14563.4	18.323	-0.294718	-3.01301e-05	-4.0292
1138.9	-36354.8	-14563.1	18.3164	-0.333294	8.05496e-06	-4.02352
1138.91	-36354.7	-14562.8	18.3129	-0.424393	-2.08966e-06	-3.96899
1138.93	-36354.6	-14562.6	18.3021	-0.58695	1.037e-06	-3.8631
1138.95	-36354.5	-14562.2	18.292	-0.751814	-2.7711e-07	-3.746
1138.96	-36354.4	-14562	18.2784	-0.900214	7.14211e-08	-3.63909
1138.98	-36354.3	-14561.7	18.2639	-1.04158	-2.659e-08	-3.53337
1139	-36354.1	-14561.3	18.2469	-1.19709	7.10201e-09	-3.41659
1139.01	-36354	-14561.1	18.2255	-1.39913	-1.81691e-09	-3.26836
1139.03	-36353.9	-14560.8	18.1964	-1.62431	6.01372e-10	-3.10064
1139.05	-36353.8	-14560.5	18.1659	-1.81383	-1.60174e-10	-2.95732
1139.07	-36353.7	-14560.2	18.1316	-1.97452	3.92872e-11	-2.83065
1139.08	-36353.6	-14559.9	18.0968	-2.13039	-5.82525e-12	-2.71645
1139.1	-36353.5	-14559.6	18.0632	-2.27096	-2.23723e-11	-2.61903
1139.12	-36353.4	-14559.4	18.0246	-2.39686	9.37667e-11	-2.53272
1139.13	-36353.3	-14559.1	17.9812	-2.49836	-4.25523e-10	-2.45759
1139.15	-36353.2	-14558.8	17.9385	-2.59144	1.60479e-09	-2.39703
1139.17	-36353.1	-14558.5	17.8928	-2.69363	-5.8543e-09	-2.3355
1139.18	-36352.9	-14558.2	17.8439	-2.80675	2.54508e-08	-2.27509
1139.2	-36352.8	-14557.9	17.7967	-2.90266	-9.5807e-08	-2.21999
1139.22	-36352.7	-14557.7	17.7448	-2.99074	3.46267e-07	-2.16786
1139.24	-36352.6	-14557.4	17.6927	-3.06171	-1.46665e-06	-2.11786
1139.25	-36352.5	-14557.1	17.6437	-3.12924	5.51496e-06	-2.0726
1139.27	-36352.4	-14556.8	17.5905	-3.19915	-1.96994e-05	-2.0284
1139.29	-36352.3	-14556.5	17.5331	-3.26181	8.17518e-05	-1.99311
1139.3	-36352.2	-14556.2	17.4771	-3.31051	-0.000307111	-1.97087
1139.32	-36352.1	-14556	17.4181	-3.35228	0.00167375	-1.9552
1139.34	-36352	-14555.7	17.3596	-3.39555	0.00529702	-1.94302
1139.36	-36351.9	-14555.4	17.3038	-3.43854	0.00889598	-1.92901
1139.37	-36351.8	-14555.2	17.2445	-3.48376	0.0102004	-1.90922
1139.39	-36351.7	-14554.9	17.1866	-3.5284	0.00994506	-1.88413
1139.41	-36351.6	-14554.6	17.1285	-3.56986	0.0100146	-1.8578
1139.42	-36351.5	-14554.4	17.0653	-3.60502	0.00999676	-1.83176
1139.44	-36351.4	-14554	17.004	-3.62999	0.0100009	-1.80961
1139.46	-36351.3	-14553.8	16.9447	-3.6548	0.00999977	-1.79076
1139.47	-36351.2	-14553.5	16.8818	-3.68568	0.01	-1.77342
1139.49	-36351	-14553.2	16.8181	-3.71691	0.00999999	-1.76297
1139.51	-36350.9	-14553	16.7553	-3.74131	0.01	-1.7572
1139.53	-36350.9	-14552.7	16.6884	-3.7655	0.01	-1.75113
1139.54	-36350.7	-14552.4	16.6243	-3.79165	0.01	-1.73815
1139.56	-36350.7	-14552.2	16.5615	-3.82154	0.01	-1.72118
1139.58	-36350.6	-14552	16.4945	-3.84743	0.01	-1.70156
1139.59	-36350.4	-14551.6	16.4306	-3.86762	0.01	-1.68405
1139.61	-36350.3	-14551.4	16.3679	-3.89025	0.01	-1.66306
1139.63	-36350.3	-14551.2	16.2975	-3.91833	0.01	-1.6357
1139.64	-36350.1	-14550.9	16.2305	-3.94518	0.01	-1.60722
1139.66	-36350.1	-14550.6	16.1641	-3.96878	0.01	-1.58302
1139.68	-36350	-14550.4	16.0933	-3.98667	0.01	-1.56209
1139.69	-36349.9	-14550.1	16.0267	-4	0.01	-1.54575
1139.71	-36349.8	-14549.9	15.96	-4.01333	0.01	-1.52614
1139.73	-36349.7	-14549.6	15.8893	-4.03827	0.01	-1.50056
1139.75	-36349.6	-14549.3	15.8228	-4.06488	0.01	-1.47217
1139.76	-36349.5	-14549.1	15.7559	-4.09161	0.01	-1.4426
1139.78	-36349.4	-14548.9	15.685	-4.12013	0.01	-1.40861
1139.8	-36349.3	-14548.6	15.6153	-4.15489	0.01	-1.3684
1139.81	-36349.2	-14548.4	15.5444	-4.20707	0.01	-1.31674
1139.83	-36349.1	-14548.1	15.4671	-4.27137	0.01	-1.25826
1139.85	-36349	-14547.8	15.3976	-4.32897	0.01	-1.21171
1139.87	-36348.9	-14547.6	15.323	-4.3747	0.01	-1.17612
1139.88	-36348.8	-14547.4	15.2456	-4.42054	0.01	-1.14567
1139.9	-36348.7	-14547.1	15.173	-4.46308	0.01	-1.11763
1139.92	-36348.6	-14546.9	15.0986	-4.50206	0.01	-1.08891
1139.93	-36348.5	-14546.7	15.0205	-4.53638	0.01	-1.05853
1139.95	-36348.4	-14546.4	14.9445	-4.57064	0.01	-1.02576
1139.97	-36348.4	-14546.2	14.8661	-4.61425	0.01	-0.986727
1139.98	-36348.3	-14546	14.7858	-4.66293	0.01	-0.945909
1140	-36348.2	-14545.7	14.7092	-4.70401	0.01	-0.910752
1140.02	-36348.1	-14545.5	14.6267	-4.74494	0.01	-0.876313
1140.03	-36348	-14545.3	14.5431	-4.78672	0.01	-0.84093
1140.05	-36347.9	-14545	14.4642	-4.8265	0.01	-0.807673
1140.07	-36347.8	-14544.8	14.382	-4.86603	0.01	-0.772908
1140.09	-36347.8	-14544.6	14.2968	-4.90554	0.01	-0.737188
1140.1	-36347.7	-14544.3	14.2163	-4.94455	0.01	-0.70305
1140.12	-36347.6	-14544.1	14.1319	-4.9788	0.01	-0.669182
1140.14	-36347.5	-14543.9	14.0454	-5.00906	0.01	-0.636975
1140.15	-36347.4	-14543.7	13.9617	-5.04103	0.01	-0.603541
1140.17	-36347.3	-14543.5	13.8712	-5.08589	0.01	-0.561466
1140.19	-36347.2	-14543.2	13.7814	-5.13322	0.01	-0.516282
1140.2	-36347.2	-14543	13.6984	-5.1724	0.01	-0.475724
1140.22	-36347.1	-14542.8	13.6092	-5.20438	0.01	-0.441552
1140.24	-36347	-14542.6	13.5203	-5.22677	0.00999999	-0.415302
1140.26	-36346.9	-14542.4	13.4324	-5.2458	0.01	-0.393058
1140.27	-36346.8	-14542.2	13.3401	-5.26899	0.0099999	-0.366807
1140.29	-36346.7	-14541.9	13.2516	-5.29558	0.0100004	-0.338468
1140.31	-36346.7	-14541.7	13.1664	-5.32168	0.00999857	-0.308911
1140.32	-36346.6	-14541.5	13.0725	-5.35247	0.0100046	-0.275961
1140.34	-36346.5	-14541.3	12.9807	-5.38291	0.00998182	-0.242698
1140.36	-36346.4	-14541.1	12.8918	-5.41352	0.0100681	-0.212619
1140.38	-36346.4	-14540.9	12.7966	-5.43668	0.00979424	-0.185041
1140.39	-36346.3	-14540.7	12.7058	-5.45418	0.012666	-0.165113
1140.41	-36346.2	-14540.5	12.6134	-5.46519	0.0160309	-0.15045
1140.43	-36346.1	-14540.3	12.5179	-5.47271	0.0197364	-0.138484
1140.44	-36346	-14540.1	12.424	-5.47626	0.0200681	-0.128641
1140.46	-36346	-14539.9	12.3344	-5.48216	0.0199853	-0.117086
1140.48	-36345.9	-14539.7	12.2357	-5.49566	0.0199954	-0.101289
1140.49	-36345.8	-14539.5	12.1452	-5.51533	0.020026	-0.0817822
1140.51	-36345.8	-14539.3	12.0524	-5.53874	0.0199005	-0.0621617
1140.53	-36345.7	-14539.1	11.9533	-5.55667	0.0233333	-0.043573
1140.55	-36345.6	-14538.9	11.86	-5.57	0.0266667	-0.0315904
1140.56	-36345.5	-14538.8	11.77	-5.57667	0.03	-0.0228758
1140.58	-36345.5	-14538.6	11.6709	-5.58363	0.0299758	-0.017147
1140.6	-36345.4	-14538.4	11.578	-5.58689	0.0300065	-0.0128395
1140.61	-36345.3	-14538.2	11.4843	-5.58997	0.0299983	-0.00838788
1140.63	-36345.3	-14538	11.3853	-5.58619	0.0300007	0.000358442
1140.65	-36345.2	-14537.8	11.2925	-5.58289	0.0300001	0.0177387
1140.66	-36345.1	-14537.7	11.1988	-5.5799	0.0299989	0.0453969
1140.68	-36345	-14537.5	11.1033	-5.57969	0.0300069	0.082662
1140.7	-36345	-14537.3	11.0105	-5.57601	0.0299736	0.117316
1140.71	-36344.9	-14537.1	10.916	-5.57273	0.0300979	0.153412
1140.73	-36344.9	-14537	10.8174	-5.56919	0.0294587	0.189359
1140.75	-36344.8	-14536.8	10.7252	-5.5659	0.0258602	0.224876
1140.77	-36344.7	-14536.6	10.63	-5.56251	0.0223932	0.260573
1140.78	-36344.7	-14536.5	10.5327	-5.55896	0.0196936	0.300267
1140.8	-36344.6	-14536.3	10.4434	-5.55582	0.0200817	0.339734
1140.82	-36344.5	-14536.1	10.3476	-5.55187	0.0199795	0.389344
1140.83	-36344.5	-14536	10.2497	-5.55115	0.0200061	0.458781
1140.85	-36344.4	-14535.8	10.1577	-5.56072	0.0199986	0.54673
1140.87	-36344.3	-14535.7	10.0618	-5.5762	0.0199994	0.656054
1140.88	-36344.3	-14535.5	9.96415	-5.5928	0.0200042	0.769916
1140.9	-36344.2	-14535.3	9.8722	-5.60444	0.0199839	0.872115
1140.92	-36344.2	-14535.2	9.77606	-5.61327	0.0200582	0.972002
1140.94	-36344.1	-14535	9.6779	-5.61884	0.0197533	1.06932
1140.95	-36344	-14534.9	9.58963	-5.61985	0.0212751	1.15055
1140.97	-36344	-14534.7	9.47866	-5.62162	0.025073	1.23746
1140.99	-36343.9	-14534.6	9.41853	-5.62391	0.0283188	1.27212
1141	-36343.9	-14534.4	9.35136	-5.62919	0.0299992	1.33199
1141.02	-36343.8	-14534.3	9.18554	-5.64174	0.0315584	1.50963
1141.04	-36343.8	-14534.1	9.11075	-5.64494	0.0353289	1.61153
1141.06	-36343.7	-14534	9.0109	-5.65065	0.0388875	1.72916
1141.07	-36343.6	-14533.9	8.9153	-5.6556	0.0402024	1.83518
1141.09	-36343.6	-14533.7	8.81878	-5.65905	0.0399445	1.9313
1141.11	-36343.5	-14533.5	8.72746	-5.66021	0.0400147	2.01814
1141.12	-36343.5	-14533.4	8.62655	-5.65995	0.0399967	2.11128
1141.14	-36343.4	-14533.3	8.53036	-5.66003	0.040001	2.19773
1141.16	-36343.4	-14533.1	8.43577	-5.65992	0.0399994	2.27631
1141.17	-36343.3	-14533	8.33625	-5.66024	0.0400013	2.34838
1141.19	-36343.3	-14532.9	8.24187	-5.65756	0.0399952	2.40977
1141.21	-36343.2	-14532.7	8.14811	-5.65419	0.0400179	2.4624
1141.22	-36343.2	-14532.6	8.05946	-5.65037	0.0399459	2.51778
1141.24	-36343.1	-14532.5	7.96336	-5.6501	0.0402113	2.56628
1141.26	-36343.1	-14532.4	7.87126	-5.6474	0.037347	2.60947
1141.28	-36343	-14532.3	7.75951	-5.64372	0.033781	2.64641
1141.29	-36343	-14532.1	7.66373	-5.64039	0.0301859	2.67753
1141.31	-36342.9	-14532	7.57149	-5.63707	0.0301184	2.70467
1141.33	-36342.9	-14531.9	7.47234	-5.63354	0.0269015	2.73567
1141.34	-36342.8	-14531.8	7.37892	-5.63019	0.0235416	2.76509
1141.36	-36342.8	-14531.7	7.28213	-5.62687	0.0201085	2.79854
1141.38	-36342.8	-14531.5	7.19333	-5.62333	0.02	2.83551
1141.39	-36342.7	-14531.5	7.1	-5.62	0.02	2.87255
1141.41	-36342.7	-14531.3	7.00667	-5.61667	0.02	2.90632
1141.43	-36342.6	-14531.2	6.89726	-5.61299	0.0199995	2.94222
1141.45	-36342.6	-14531.1	6.80473	-5.60637	0.0200001	2.97944
1141.46	-36342.5	-14531	6.7109	-5.60313	0.02	3.02361
1141.48	-36342.5	-14530.9	6.61198	-5.59981	0.02	3.07575
1141.5	-36342.5	-14530.8	6.51925	-5.60005	0.02	3.12432
1141.51	-36342.4	-14530.7	6.42514	-5.59999	0.02	3.17246
1141.53	-36342.4	-14530.6	6.32634	-5.60001	0.02	3.22219
1141.55	-36342.3	-14530.5	6.23387	-5.59999	0.0199999	3.27316
1141.57	-36342.3	-14530.4	6.13933	-5.60002	0.0200005	3.33768
1141.58	-36342.3	-14530.3	6.04074	-5.59989	0.0199975	3.42356
1141.6	-36342.2	-14530.2	5.94849	-5.60041	0.0200095	3.51969
1141.62	-36342.2	-14530.1	5.85346	-5.59832	0.019965	3.63263
1141.63	-36342.2	-14530	5.75538	-5.58615	0.0201651	3.78896
1141.65	-36342.1	-14529.9	5.66234	-5.56498	0.0192919	4.00255
1141.67	-36342.1	-14529.8	5.57068	-5.52908	0.0156066	4.29426
1141.68	-36342.1	-14529.7	5.47991	-5.48739	0.0119559	4.60861
1141.7	-36342	-14529.7	5.39092	-5.4488	0.00971863	4.86107
1141.72	-36342	-14529.6	5.28583	-5.40901	0.0100723	5.05492
1141.73	-36342	-14529.5	5.20879	-5.37806	0.00996674	5.16438
1141.75	-36341.9	-14529.4	5.16466	-5.35944	0.00999517	5.21353
1141.77	-36341.9	-14529.3	4.99959	-5.28228	0.00999902	5.32479
1141.79	-36341.9	-14529.2	4.93242	-5.24838	0.0100003	5.33326
1141.8	-36341.8	-14529.2	4.83717	-5.2018	0.00999993	5.34043
1141.82	-36341.8	-14529.1	4.75522	-5.15068	0.01	5.32029
1141.84	-36341.8	-14529	4.67233	-5.07953	0.00999999	5.27517
1141.85	-36341.8	-14528.9	4.59055	-4.99297	0.01	5.20726
1141.87	-36341.7	-14528.9	4.49902	-4.88832	0.01	5.11927
1141.89	-36341.7	-14528.8	4.41155	-4.78656	0.01	5.02673
1141.9	-36341.7	-14528.7	4.3335	-4.69781	0.00999997	4.93891
1141.92	-36341.6	-14528.7	4.25182	-4.60365	0.0100001	4.84618
1141.94	-36341.6	-14528.6	4.17299	-4.51117	0.0099996	4.75437
1141.96	-36341.6	-14528.5	4.09967	-4.42432	0.0100015	4.67196
1141.97	-36341.6	-14528.5	4.02258	-4.35266	0.00999501	4.59216
1141.99	-36341.5	-14528.4	3.95007	-4.28405	0.0100199	4.5189
1142.01	-36341.5	-14528.3	3.88087	-4.21111	0.0099255	4.43546
1142.02	-36341.5	-14528.3	3.80972	-4.09694	0.01024	4.32891
1142.04	-36341.5	-14528.2	3.74215	-3.97677	0.00756346	4.21353
1142.06	-36341.4	-14528.2	3.67585	-3.86226	0.00416834	4.10695
1142.08	-36341.4	-14528.1	3.60835	-3.76237	0.000424753	4.00506
1142.09	-36341.4	-14528	3.54424	-3.67562	-0.000108462	3.91477
1142.11	-36341.4	-14528	3.48363	-3.58325	2.86158e-05	3.82867
1142.13	-36341.4	-14527.9	3.42665	-3.49085	-4.94639e-06	3.7351
1142.14	-36341.3	-14527.9	3.36988	-3.3999	1.3274e-06	3.65088
1142.16	-36341.3	-14527.8	3.31381	-3.32225	-3.49242e-07	3.57401
1142.18	-36341.3	-14527.8	3.2502	-3.24724	4.46323e-08	3.50479
1142.19	-36341.3	-14527.7	3.19639	-3.18995	-1.19497e-08	3.44753
1142.21	-36341.3	-14527.7	3.14306	-3.13018	3.13284e-09	3.39631
1142.23	-36341.2	-14527.6	3.09333	-3.07333	0	3.34423
1142.24	-36341.2	-14527.6	3.04333	-3.02	0	3.30065
1142.26	-36341.2	-14527.5	2.99333	-2.97667	0	3.26362
1142.28	-36341.2	-14527.5	2.9368	-2.93458	-1.36047e-11	3.23491
1142.3	-36341.2	-14527.4	2.88722	-2.90486	3.63708e-12	3.21354
1142.31	-36341.1	-14527.4	2.84063	-2.87143	-9.43548e-13	3.196
1142.33	-36341.1	-14527.3	2.7945	-2.83916	4.6824e-13	3.17392
1142.35	-36341.1	-14527.3	2.748	-2.80279	-1.25124e-13	3.15181
1142.36	-36341.1	-14527.3	2.70053	-2.76844	3.22489e-14	3.124
1142.38	-36341.1	-14527.2	2.64828	-2.72236	-1.20062e-14	3.09363
1142.4	-36341.1	-14527.2	2.60585	-2.68292	3.20679e-15	3.06373
1142.41	-36341	-14527.1	2.56243	-2.64362	-8.20404e-16	3.0362
1142.43	-36341	-14527.1	2.51985	-2.60737	2.71586e-16	3.00439
1142.45	-36341	-14527.1	2.47662	-2.56216	-7.25003e-17	2.96915
1142.47	-36341	-14527	2.43246	-2.51034	1.83914e-17	2.92432
1142.48	-36341	-14527	2.38769	-2.45354	-5.70981e-18	2.87443
1142.5	-36341	-14526.9	2.3483	-2.40265	1.52334e-18	2.82737
1142.52	-36341	-14526.9	2.30853	-2.35577	-3.82665e-19	2.78191
1142.53	-36340.9	-14526.9	2.26908	-2.30561	1.14096e-19	2.73965
1142.55	-36340.9	-14526.8	2.23031	-2.25546	-3.042e-20	2.70038
1142.57	-36340.9	-14526.8	2.19286	-2.18948	7.55436e-21	2.6495
1142.59	-36340.9	-14526.8	2.15565	-2.09677	-2.19083e-21	2.57946
1142.6	-36340.9	-14526.7	2.1233	-1.99244	5.83681e-22	2.49767
1142.62	-36340.9	-14526.7	2.08864	-1.87807	-1.42986e-22	2.3879
1142.64	-36340.9	-14526.7	2.05487	-1.71651	4.06417e-23	2.22332
1142.65	-36340.9	-14526.6	2.02869	-1.45999	-1.08187e-23	1.98434
1142.67	-36340.8	-14526.6	2.00576	-1.08394	2.60693e-24	1.6623
1142.69	-36340.8	-14526.6	1.99066	-0.702018	-7.29825e-25	1.34015
1142.7	-36340.8	-14526.5	1.98103	-0.41986	1.9409e-25	1.09792
1142.72	-36340.8	-14526.5	1.97443	-0.201772	-4.58235e-26	0.935186
1142.74	-36340.8	-14526.5	1.97094	-0.0464531	1.26787e-26	0.846481
1142.75	-36340.8	-14526.4	1.97145	0.067899	-3.36805e-27	0.813796
1142.77	-36340.8	-14526.4	1.97554	0.150749	7.74735e-28	0.818244
1142.79	-36340.8	-14526.4	1.97879	0.211734	-2.12379e-28	0.856279
1142.81	-36340.7	-14526.3	1.98224	0.257136	5.63452e-29	0.923379
1142.82	-36340.7	-14526.3	1.98529	0.291949	-1.25208e-29	1.02083
1142.84	-36340.7	-14526.3	1.99157	0.31264	3.40712e-30	1.13155
1142.86	-36340.7	-14526.2	1.99557	0.326514	-9.0255e-31	1.23819
1142.87	-36340.7	-14526.2	2.0015	0.335447	1.91086e-31	1.35041
1142.89	-36340.7	-14526.2	2.00853	0.339566	-5.16933e-32	1.45882
1142.91	-36340.7	-14526.1	2.01495	0.340041	1.36687e-32	1.56643
1142.92	-36340.7	-14526.1	2.02237	0.340181	-2.6883e-33	1.6775
1142.94	-36340.6	-14526.1	2.02591	0.337355	7.23914e-34	1.77432
1142.96	-36340.6	-14526.1	2.03231	0.33391	-1.90992e-34	1.85839
1142.98	-36340.6	-14526	2.03613	0.33042	3.3014e-35	1.9352
1142.99	-36340.6	-14526	2.04268	0.327038	-8.85954e-36	1.99689
1143.01	-36340.6	-14526	2.04617	0.323782	2.33096e-36	2.04703
1143.03	-36340.6	-14525.9	2.05288	0.320119	-2.97892e-37	2.08636
1143.04	-36340.6	-14525.9	2.05964	0.319968	7.97563e-38	2.11115
1143.06	-36340.6	-14525.9	2.06622	0.320008	-2.09097e-38	2.12469
1143.08	-36340.5	-14525.8	2.07333	0.32	0	2.13181
1143.1	-36340.5	-14525.8	2.07667	0.32	0	2.13181
1143.11	-36340.5	-14525.8	2.08333	0.32	0	2.12636
1143.13	-36340.5	-14525.7	2.08698	0.320009	9.08026e-41	2.11585
1143.15	-36340.5	-14525.7	2.0936	0.319965	-2.42751e-41	2.10263
1143.16	-36340.5	-14525.7	2.097	0.32013	6.29758e-42	2.08603
1143.18	-36340.5	-14525.6	2.10389	0.323701	-3.1252e-42	2.06491
1143.2	-36340.4	-14525.6	2.1073	0.327354	8.35123e-43	2.0419
1143.21	-36340.4	-14525.6	2.11389	0.333875	-2.15241e-43	2.01627
1143.23	-36340.4	-14525.5	2.11757	0.337596	8.01339e-44	1.98592
1143.25	-36340.4	-14525.5	2.12458	0.344487	-2.14033e-44	1.95514
1143.26	-36340.4	-14525.5	2.13118	0.351536	5.47566e-45	1.92062
1143.28	-36340.4	-14525.4	2.13846	0.363036	-1.81266e-45	1.8834
1143.3	-36340.4	-14525.4	2.14418	0.376426	4.83892e-46	1.84637
1143.32	-36340.4	-14525.4	2.14807	0.390094	-1.22751e-46	1.80749
1143.33	-36340.3	-14525.3	2.15523	0.403321	3.81093e-47	1.76755
1143.35	-36340.3	-14525.3	2.16278	0.412804	-1.01673e-47	1.7314
1143.37	-36340.3	-14525.3	2.1724	0.423127	2.55404e-48	1.69472
1143.38	-36340.3	-14525.2	2.17897	0.433619	-7.61515e-49	1.65697
1143.4	-36340.3	-14525.2	2.18567	0.443407	2.03034e-49	1.62149
1143.42	-36340.3	-14525.1	2.19247	0.453952	-5.04204e-50	1.58483
1143.43	-36340.3	-14525.1	2.19953	0.46304	1.46224e-50	1.54909
1143.45	-36340.3	-14525.1	2.20579	0.469552	-3.8957e-51	1.51825
1143.47	-36340.2	-14525	2.21405	0.475004	9.54342e-52	1.48894
1143.49	-36340.2	-14525	2.22511	0.478454	-2.71257e-52	1.46167
1143.5	-36340.2	-14525	2.23331	0.480199	7.22077e-53	1.43737
1143.52	-36340.2	-14524.9	2.24	0.480659	-1.73995e-53	1.41052
1143.54	-36340.2	-14524.9	2.24667	0.489576	4.87111e-54	1.38019
1143.55	-36340.2	-14524.9	2.25496	0.504928	-1.29543e-54	1.34652
1143.57	-36340.2	-14524.8	2.26569	0.524662	3.05842e-55	1.30813
1143.59	-36340.1	-14524.8	2.27594	0.543481	-8.4622e-56	1.27015
1143.61	-36340.1	-14524.8	2.2858	0.559926	2.24796e-56	1.23715
1143.62	-36340.1	-14524.7	2.29626	0.575129	-5.17085e-57	1.20634
1143.64	-36340.1	-14524.7	2.30654	0.589063	1.41749e-57	1.179
1143.66	-36340.1	-14524.7	2.31639	0.599441	-3.76068e-58	1.1522
1143.67	-36340.1	-14524.6	2.32689	0.613997	8.35684e-59	1.11993
1143.69	-36340.1	-14524.6	2.3371	0.63724	-2.27403e-59	1.0792
1143.71	-36340	-14524.5	2.34704	0.677255	6.02394e-60	1.02712
1143.72	-36340	-14524.5	2.35735	0.739331	-1.27538e-60	0.950425
1143.74	-36340	-14524.5	2.36985	0.817466	3.4502e-61	0.855704
1143.76	-36340	-14524.4	2.38597	0.899527	-9.12298e-62	0.741177
1143.78	-36340	-14524.4	2.4033	0.992436	1.79426e-62	0.589745
1143.79	-36340	-14524.4	2.42343	1.09449	-4.83166e-63	0.413482
1143.81	-36340	-14524.3	2.43994	1.20953	1.27475e-63	0.211745
1143.83	-36339.9	-14524.3	2.46368	1.35624	-2.20347e-64	-0.0273592
1143.84	-36339.9	-14524.2	2.48719	1.48848	5.91317e-65	-0.275559
1143.86	-36339.9	-14524.2	2.51338	1.61574	-1.55577e-65	-0.536389
1143.88	-36339.9	-14524.2	2.54164	1.73001	1.98823e-66	-0.835199
1143.89	-36339.9	-14524.1	2.57149	1.84653	-5.32322e-67	-1.12604
1143.91	-36339.9	-14524.1	2.6046	1.95993	1.39559e-67	-1.40824
1143.93	-36339.8	-14524	2.64	2.07333	-7.95985e-78	-1.68083
1143.94	-36339.8	-14524	2.67333	2.16667	0	-1.90305
1143.96	-36339.8	-14523.9	2.71	2.24667	0	-2.0915
1143.98	-36339.8	-14523.9	2.74903	2.32053	-6.06049e-70	-2.25104
1144	-36339.8	-14523.9	2.78893	2.37625	1.62021e-70	-2.36393
1144.01	-36339.8	-14523.8	2.82938	2.4226	-4.20323e-71	-2.44166
1144.03	-36339.7	-14523.8	2.87891	2.45996	2.08587e-71	-2.48998
1144.05	-36339.7	-14523.7	2.92144	2.47842	-5.5739e-72	-2.51124
1144.06	-36339.7	-14523.7	2.96128	2.4912	1.43659e-72	-2.51652
1144.08	-36339.7	-14523.6	3.00021	2.49719	-5.34842e-73	-2.51432
1144.1	-36339.7	-14523.6	3.0408	2.49592	1.42853e-73	-2.50589
1144.12	-36339.6	-14523.5	3.08432	2.48833	-3.65465e-74	-2.4927
1144.13	-36339.6	-14523.5	3.12631	2.47715	1.20983e-74	-2.47169
1144.15	-36339.6	-14523.4	3.16577	2.46297	-3.22967e-75	-2.44532
1144.17	-36339.6	-14523.4	3.20715	2.44596	8.19284e-76	-2.41184
1144.18	-36339.6	-14523.3	3.25332	2.42758	-2.54355e-76	-2.37322
1144.2	-36339.5	-14523.3	3.29505	2.40762	6.78604e-77	-2.33508
1144.22	-36339.5	-14523.2	3.33594	2.38652	-1.70466e-77	-2.29285
1144.23	-36339.5	-14523.2	3.37663	2.36059	5.08262e-78	-2.24628
1144.25	-36339.5	-14523.1	3.41378	2.3341	-1.35512e-78	-2.20038
1144.27	-36339.5	-14523.1	3.45381	2.30646	3.36524e-79	-2.15339
1144.28	-36339.4	-14523	3.49327	2.28011	-9.7595e-80	-2.10805
1144.3	-36339.4	-14523	3.53188	2.25624	2.60013e-80	-2.06555
1144.32	-36339.4	-14522.9	3.56926	2.22826	-6.36962e-81	-2.02157
1144.34	-36339.4	-14522.8	3.6076	2.20059	1.81047e-81	-1.97866
1144.35	-36339.4	-14522.8	3.64356	2.17432	-4.8194e-82	-1.94109
1144.37	-36339.3	-14522.7	3.68191	2.14667	1.16131e-82	-1.90461
1144.39	-36339.3	-14522.7	3.71819	2.11901	-3.25115e-83	-1.87373
1144.4	-36339.3	-14522.6	3.75064	2.09275	8.64614e-84	-1.85312
1144.42	-36339.3	-14522.6	3.78545	2.06505	-2.0413e-84	-1.84027
1144.44	-36339.2	-14522.5	3.81985	2.03718	5.64797e-85	-1.83302
1144.45	-36339.2	-14522.4	3.85267	2.01291	-1.50037e-85	-1.82861
1144.47	-36339.2	-14522.4	3.88754	1.98878	3.45121e-86	-1.82411
1144.49	-36339.2	-14522.3	3.92179	1.96471	-9.46085e-87	-1.81915
1144.51	-36339.1	-14522.2	3.95463	1.94184	2.51001e-87	-1.81218
1144.52	-36339.1	-14522.2	3.98965	1.917	-5.57765e-88	-1.80426
1144.54	-36339.1	-14522.1	4.02364	1.89559	1.51777e-88	-1.7949
1144.56	-36339.1	-14522.1	4.05691	1.87607	-4.02059e-89	-1.78467
1144.57	-36339	-14522	4.08935	1.855	8.51232e-90	-1.77044
1144.59	-36339	-14521.9	4.11971	1.83444	-2.30278e-90	-1.75629
1144.61	-36339	-14521.9	4.14941	1.81698	6.089e-91	-1.74124
1144.62	-36339	-14521.8	4.1811	1.80236	-1.19756e-91	-1.7471
1144.64	-36338.9	-14521.7	4.21148	1.78918	3.22482e-92	-1.78926
1144.66	-36338.9	-14521.7	4.24122	1.77318	-8.50812e-93	-1.88268
1144.68	-36338.9	-14521.6	4.27291	1.75522	1.47067e-93	-2.01525
1144.69	-36338.9	-14521.5	4.30343	1.7415	-3.94666e-94	-2.14878
1144.71	-36338.8	-14521.4	4.32991	1.72821	1.03837e-94	-2.26426
1144.73	-36338.8	-14521.4	4.36157	1.71436	-1.32702e-95	-2.36112
1144.74	-36338.8	-14521.3	4.38839	1.69164	3.5529e-96	-2.43029
1144.76	-36338.8	-14521.2	4.41823	1.6562	-9.31464e-97	-2.4752
1144.78	-36338.7	-14521.2	4.44667	1.59333	0	-2.49455
1144.8	-36338.7	-14521.1	4.47333	1.51	0	-2.48148
1144.81	-36338.7	-14521	4.49667	1.41667	0	-2.44118
1144.83	-36338.6	-14521	4.52132	1.31348	4.04498e-99	-2.36498
1144.85	-36338.6	-14520.9	4.54115	1.19236	-1.08138e-99	-2.25496
1144.86	-36338.6	-14520.8	4.56113	1.04308	2.80538e-100	-2.09928
1144.88	-36338.6	-14520.8	4.57854	0.850281	-1.39218e-100	-1.89847
1144.9	-36338.5	-14520.7	4.59102	0.661709	3.72022e-101	-1.69653
1144.91	-36338.5	-14520.6	4.59749	0.482719	-9.58833e-102	-1.49567
1144.93	-36338.5	-14520.5	4.60417	0.320561	3.56972e-102	-1.29813
1144.95	-36338.5	-14520.5	4.60728	0.192804	-9.53451e-103	-1.12709
1144.96	-36338.4	-14520.4	4.61022	0.084868	2.43924e-103	-0.972477
1144.98	-36338.4	-14520.3	4.60992	-0.00353024	-8.07485e-104	-0.837318
1145	-36338.4	-14520.2	4.61003	-0.0527693	2.1556e-104	-0.733452
1145.02	-36338.3	-14520.2	4.60996	-0.0817589	-5.46819e-105	-0.644052
1145.03	-36338.3	-14520.1	4.61017	-0.0902421	1.69766e-105	-0.566698
1145.05	-36338.3	-14520	4.60929	-0.0849346	-4.52924e-106	-0.510024
1145.07	-36338.2	-14519.9	4.60561	-0.0769842	1.13775e-106	-0.466525
1145.08	-36338.2	-14519.9	4.60196	-0.0672282	-3.39232e-107	-0.434788
1145.1	-36338.2	-14519.8	4.59972	-0.0610306	9.04454e-108	-0.413893
1145.12	-36338.2	-14519.7	4.60007	-0.0545056	-2.24608e-108	-0.400353
1145.13	-36338.1	-14519.7	4.59998	-0.0451881	6.51383e-109	-0.395586
1145.15	-36338.1	-14519.6	4.60001	-0.0302875	-1.73542e-109	-0.398548
1145.17	-36338.1	-14519.5	4.6	-0.0114877	4.25131e-110	-0.40706
1145.19	-36338.1	-14519.4	4.60001	0.00961612	-1.20837e-110	-0.418315
1145.2	-36338	-14519.4	4.59998	0.0293266	3.21664e-111	-0.431109
1145.22	-36338	-14519.3	4.60007	0.0496896	-7.75098e-112	-0.446913
1145.24	-36338	-14519.2	4.59973	0.0725429	2.16993e-112	-0.465001
1145.25	-36337.9	-14519.1	4.60152	0.093985	-5.77074e-113	-0.484223
1145.27	-36337.9	-14519.1	4.60518	0.114861	1.36244e-113	-0.503471
1145.29	-36337.9	-14519	4.60899	0.13319	-3.76965e-114	-0.520856
1145.31	-36337.9	-14518.9	4.60992	0.151564	1.0014e-114	-0.535534
1145.32	-36337.8	-14518.9	4.61184	0.170881	-2.30346e-115	-0.550398
1145.34	-36337.8	-14518.8	4.61558	0.185856	6.31451e-116	-0.563552
1145.36	-36337.8	-14518.7	4.61878	0.196359	-1.67527e-116	-0.574821
1145.37	-36337.7	-14518.6	4.6223	0.207481	3.72272e-117	-0.583515
1145.39	-36337.7	-14518.6	4.62571	0.211119	-1.01301e-117	-0.585791
1145.41	-36337.7	-14518.5	4.62899	0.204253	2.68348e-118	-0.580644
1145.42	-36337.6	-14518.4	4.63253	0.185292	-5.68142e-119	-0.573913
1145.44	-36337.6	-14518.3	4.63581	0.164505	1.53696e-119	-0.573047
1145.46	-36337.6	-14518.3	4.63954	0.144937	-4.06402e-120	-0.580793
1145.47	-36337.6	-14518.2	4.63989	0.12349	7.99291e-121	-0.596771
1145.49	-36337.5	-14518.1	4.64264	0.106179	-2.15236e-121	-0.617892
1145.51	-36337.5	-14518	4.64604	0.0894647	5.67862e-122	-0.642468
1145.53	-36337.5	-14518	4.64973	0.0749969	-9.8158e-123	-0.669688
1145.54	-36337.5	-14517.9	4.65007	0.0612289	2.63414e-123	-0.70265
1145.56	-36337.4	-14517.8	4.64998	0.0540806	-6.93048e-124	-0.74445
1145.58	-36337.4	-14517.8	4.65	0.0469762	8.85699e-125	-0.802644
1145.59	-36337.4	-14517.7	4.65	0.0436071	-2.37133e-125	-0.857383
1145.61	-36337.3	-14517.6	4.65	0.0397727	6.21692e-126	-0.908367
1145.63	-36337.3	-14517.5	4.65	0.0366667	0	-0.930283
1145.64	-36337.3	-14517.5	4.65	-0.0366667	0	-0.915033
1145.66	-36337.2	-14517.4	4.65	-0.156667	0	-0.851852
1145.68	-36337.2	-14517.3	4.64636	-0.333393	-2.69979e-128	-0.766026
1145.7	-36337.2	-14517.2	4.63948	-0.481305	7.21833e-129	-0.681751
1145.71	-36337.2	-14517.2	4.6294	-0.610593	-1.87535e-129	-0.614021
1145.73	-36337.1	-14517.1	4.61854	-0.721326	9.52192e-130	-0.558427
1145.75	-36337.1	-14517	4.60515	-0.806524	-3.35724e-130	-0.514872
1145.76	-36337.1	-14516.9	4.59144	-0.893752	3.89767e-130	-0.475799
1145.78	-36337	-14516.9	4.57357	-0.976636	-1.90847e-129	-0.443723
1145.8	-36337	-14516.8	4.55714	-1.03985	7.14971e-129	-0.435853
1145.82	-36337	-14516.7	4.54021	-1.08753	-2.65289e-128	-0.449917
1145.83	-36337	-14516.7	4.52276	-1.11809	1.34879e-127	-0.485329
1145.85	-36336.9	-14516.6	4.50562	-1.12239	-5.10093e-127	-0.529888
1145.87	-36336.9	-14516.5	4.48501	-1.10915	1.88558e-126	-0.586624
1145.88	-36336.9	-14516.5	4.46382	-1.08542	-8.90607e-126	-0.65412
1145.9	-36336.9	-14516.4	4.44493	-1.06019	3.36203e-125	-0.725533
1145.92	-36336.8	-14516.3	4.42821	-1.03343	-1.23551e-124	-0.810175
1145.93	-36336.8	-14516.2	4.41069	-0.990939	5.55996e-124	-0.909171
1145.95	-36336.8	-14516.2	4.39401	-0.941453	-2.09569e-123	-1.0112
1145.97	-36336.7	-14516.1	4.37809	-0.888668	7.64483e-123	-1.11828
1145.98	-36336.7	-14516	4.36446	-0.840044	-3.32348e-122	-1.22666
1146	-36336.7	-14516	4.35132	-0.786878	1.25109e-121	-1.33055
1146.02	-36336.7	-14515.9	4.33729	-0.721414	-4.52171e-121	-1.44117
1146.04	-36336.6	-14515.8	4.32492	-0.650492	1.91522e-120	-1.5471
1146.05	-36336.6	-14515.8	4.31543	-0.590351	-7.20168e-120	-1.63384
1146.07	-36336.6	-14515.7	4.30504	-0.540303	2.57243e-119	-1.70683
1146.09	-36336.6	-14515.6	4.29437	-0.502485	-1.06755e-118	-1.7617
1146.1	-36336.5	-14515.5	4.28628	-0.477147	4.0104e-118	-1.79966
1146.12	-36336.5	-14515.5	4.27964	-0.456379	-1.41094e-117	-1.83157
1146.14	-36336.5	-14515.4	4.27268	-0.443623	5.75958e-117	-1.86148
1146.15	-36336.4	-14515.3	4.26614	-0.434388	-2.16184e-116	-1.89222
1146.17	-36336.4	-14515.3	4.25916	-0.423431	7.45439e-116	-1.92794
1146.19	-36336.4	-14515.2	4.25231	-0.415516	-3.00174e-115	-1.96477
1146.21	-36336.4	-14515.1	4.24574	-0.408799	1.12586e-114	-1.99897
1146.22	-36336.3	-14515.1	4.23874	-0.404254	-3.77601e-114	-2.033
1146.24	-36336.3	-14515	4.23192	-0.400765	1.50319e-113	-2.06273
1146.26	-36336.3	-14514.9	4.22534	-0.399751	-5.63426e-113	-2.0908
1146.27	-36336.3	-14514.9	4.21832	-0.400277	1.81481e-112	-2.11824
1146.29	-36336.2	-14514.8	4.21154	-0.397554	-7.15409e-112	-2.14142
1146.31	-36336.2	-14514.7	4.20495	-0.394171	2.67992e-111	-2.15814
1146.33	-36336.2	-14514.7	4.1979	-0.390425	-8.09548e-111	-2.16951
1146.34	-36336.2	-14514.6	4.19115	-0.389889	3.16436e-110	-2.17652
1146.36	-36336.1	-14514.5	4.18455	-0.390038	-1.18474e-109	-2.18284
1146.38	-36336.1	-14514.5	4.17749	-0.38997	3.18222e-109	-2.18996
1146.39	-36336.1	-14514.4	4.17076	-0.3901	-1.23468e-108	-2.19217
1146.41	-36336.1	-14514.3	4.16416	-0.389629	4.62044e-108	-2.1812
1146.43	-36336	-14514.3	4.15705	-0.398988	-9.31063e-108	-2.15051
1146.44	-36336	-14514.2	4.1505	-0.421761	3.58895e-107	-2.10437
1146.46	-36336	-14514.1	4.14054	-0.451293	-1.34247e-106	-2.04732
1146.48	-36335.9	-14514.1	4.13333	-0.49	0	-1.9793
1146.49	-36335.9	-14514	4.12667	-0.53	0	-1.91068
1146.51	-36335.9	-14514	4.12	-0.573333	0	-1.84205
1146.53	-36335.9	-14513.9	4.10926	-0.615623	3.09138e-104	-1.77035
1146.55	-36335.9	-14513.8	4.09588	-0.656126	-1.17915e-103	-1.70065
1146.56	-36335.8	-14513.7	4.08252	-0.71377	4.40417e-103	-1.62475
1146.58	-36335.8	-14513.7	4.06837	-0.781595	-3.44621e-102	-1.53938
1146.6	-36335.8	-14513.6	4.05513	-0.846601	1.30984e-101	-1.46433
1146.61	-36335.7	-14513.6	4.04168	-0.895843	-4.88094e-101	-1.39519
1146.63	-36335.7	-14513.5	4.02764	-0.944365	2.82371e-100	-1.33098
1146.65	-36335.7	-14513.4	4.0141	-0.989209	-1.07027e-99	-1.26901
1146.66	-36335.7	-14513.4	3.99643	-1.05168	3.9745e-99	-1.20163
1146.68	-36335.7	-14513.3	3.97512	-1.11951	-2.02085e-98	-1.12503
1146.7	-36335.6	-14513.3	3.95537	-1.18401	7.64258e-98	-1.05279
1146.72	-36335.6	-14513.2	3.93516	-1.23996	-2.82511e-97	-0.976981
1146.73	-36335.6	-14513.1	3.91326	-1.2959	1.33437e-96	-0.89812
1146.75	-36335.6	-14513.1	3.88985	-1.3421	-5.03724e-96	-0.827105
1146.77	-36335.5	-14513	3.86611	-1.38294	1.85114e-95	-0.758859
1146.78	-36335.5	-14512.9	3.84151	-1.42987	-8.33034e-95	-0.690112
1146.8	-36335.5	-14512.9	3.81883	-1.48535	3.13991e-94	-0.617261
1146.82	-36335.5	-14512.8	3.79355	-1.55444	-1.1454e-93	-0.532313
1146.84	-36335.4	-14512.8	3.7657	-1.61847	4.97948e-93	-0.442891
1146.85	-36335.4	-14512.7	3.73784	-1.66854	-1.87447e-92	-0.362651
1146.87	-36335.4	-14512.6	3.70826	-1.71191	6.77476e-92	-0.276655
1146.89	-36335.4	-14512.6	3.67929	-1.75833	-2.86952e-91	-0.181113
1146.9	-36335.3	-14512.5	3.64963	-1.80735	1.07901e-90	-0.0795579
1146.92	-36335.3	-14512.5	3.61694	-1.86455	-3.8542e-90	0.0393535
1146.94	-36335.3	-14512.4	3.58202	-1.92561	1.59948e-89	0.171764
1146.95	-36335.3	-14512.4	3.5493	-1.9831	-6.00866e-89	0.313669
1146.97	-36335.3	-14512.3	3.51458	-2.04214	2.11398e-88	0.4773
1146.99	-36335.2	-14512.2	3.48006	-2.0985	-8.62942e-88	0.645079
1147	-36335.2	-14512.2	3.44767	-2.1516	3.23903e-87	0.800311
1147.02	-36335.2	-14512.1	3.41048	-2.20175	-1.11687e-86	0.951926
1147.04	-36335.2	-14512.1	3.37303	-2.23937	4.49743e-86	1.0897
1147.06	-36335.1	-14512	3.33423	-2.26779	-1.68684e-85	1.21318
1147.07	-36335.1	-14512	3.29487	-2.29118	5.6575e-85	1.33286
1147.09	-36335.1	-14511.9	3.25477	-2.30666	-2.25218e-84	1.43042
1147.11	-36335.1	-14511.9	3.2178	-2.31727	8.44165e-84	1.50805
1147.12	-36335.1	-14511.8	3.17678	-2.32684	-2.71908e-83	1.58767
1147.14	-36335.1	-14511.8	3.13584	-2.34477	1.07188e-82	1.67757
1147.16	-36335	-14511.7	3.09636	-2.36746	-4.01525e-82	1.78042
1147.17	-36335	-14511.7	3.05409	-2.39477	1.21292e-81	1.8988
1147.19	-36335	-14511.6	3.01358	-2.42467	-4.74107e-81	2.00667
1147.21	-36335	-14511.6	2.97397	-2.4548	1.77506e-80	2.10325
1147.23	-36335	-14511.5	2.93157	-2.48341	-4.76783e-80	2.20994
1147.24	-36334.9	-14511.5	2.89143	-2.51034	1.84989e-79	2.32901
1147.26	-36334.9	-14511.4	2.84867	-2.53642	-6.92267e-79	2.46826
1147.28	-36334.9	-14511.4	2.80266	-2.56846	1.39499e-78	2.61709
1147.29	-36334.9	-14511.4	2.75916	-2.58588	-5.37722e-78	2.7399
1147.31	-36334.9	-14511.3	2.71598	-2.59935	2.01138e-77	2.83778
1147.33	-36334.8	-14511.3	2.67	-2.60667	0	2.92484
1147.35	-36334.8	-14511.2	2.62667	-2.61	0	3
1147.36	-36334.8	-14511.2	2.58333	-2.61667	0	3.06754
1147.38	-36334.8	-14511.1	2.53735	-2.62716	-4.63174e-75	3.12596
1147.4	-36334.8	-14511.1	2.49417	-2.62983	1.76669e-74	3.16161
1147.41	-36334.8	-14511.1	2.45067	-2.61885	-6.59864e-74	3.17688
1147.43	-36334.8	-14511	2.40472	-2.59352	5.16336e-73	3.17558
1147.45	-36334.7	-14511	2.36167	-2.56669	-1.96249e-72	3.16261
1147.46	-36334.7	-14510.9	2.318	-2.53625	7.31298e-72	3.14335
1147.48	-36334.7	-14510.9	2.27202	-2.50458	-4.23069e-71	3.11853
1147.5	-36334.7	-14510.9	2.22955	-2.4747	1.60355e-70	3.09228
1147.51	-36334.7	-14510.8	2.18929	-2.44487	-5.95489e-70	3.0646
1147.53	-36334.7	-14510.8	2.14695	-2.41685	3.02778e-69	3.03618
1147.55	-36334.7	-14510.8	2.1075	-2.39092	-1.14507e-68	3.01196
1147.57	-36334.6	-14510.7	2.06656	-2.36807	4.23278e-68	2.98924
1147.58	-36334.6	-14510.7	2.02553	-2.34805	-1.99925e-67	2.96791
1147.6	-36334.6	-14510.7	1.98856	-2.33196	7.54716e-67	2.94851
1147.62	-36334.6	-14510.6	1.94848	-2.31468	-2.77351e-66	2.92897
1147.63	-36334.6	-14510.6	1.90904	-2.29801	1.24811e-65	2.91143
1147.65	-36334.6	-14510.6	1.87052	-2.28636	-4.70444e-65	2.89729
1147.67	-36334.6	-14510.6	1.83187	-2.27623	1.71613e-64	2.88406
1147.68	-36334.6	-14510.5	1.79085	-2.26613	-7.46062e-64	2.87014
1147.7	-36334.5	-14510.5	1.75528	-2.25419	2.80847e-63	2.85492
1147.72	-36334.5	-14510.5	1.71729	-2.23399	-1.01504e-62	2.8329
1147.74	-36334.5	-14510.4	1.67912	-2.20602	4.29933e-62	2.80428
1147.75	-36334.5	-14510.4	1.64303	-2.17678	-1.61665e-61	2.77508
1147.77	-36334.5	-14510.4	1.60498	-2.15267	5.77464e-61	2.74792
1147.79	-36334.5	-14510.4	1.56705	-2.13433	-2.39646e-60	2.72458
1147.8	-36334.5	-14510.3	1.53058	-2.11707	9.00262e-60	2.7031
1147.82	-36334.5	-14510.3	1.49434	-2.09226	-3.16731e-59	2.6769
1147.84	-36334.5	-14510.3	1.46021	-2.06239	1.29292e-58	2.64629
1147.86	-36334.5	-14510.3	1.42732	-2.03148	-4.85295e-58	2.61182
1147.87	-36334.5	-14510.2	1.39244	-1.99115	1.67338e-57	2.56637
1147.89	-36334.4	-14510.2	1.3583	-1.93695	-6.73837e-57	2.51313
1147.91	-36334.4	-14510.2	1.32503	-1.88057	2.52735e-56	2.45526
1147.92	-36334.4	-14510.2	1.29257	-1.81778	-8.47647e-56	2.3862
1147.94	-36334.4	-14510.2	1.26174	-1.74149	3.37438e-55	2.30749
1147.96	-36334.4	-14510.1	1.23461	-1.65123	-1.26479e-54	2.21447
1147.97	-36334.4	-14510.1	1.20641	-1.5354	4.07392e-54	2.1009
1147.99	-36334.4	-14510.1	1.18195	-1.41904	-1.60596e-53	1.98552
1148.01	-36334.4	-14510.1	1.15881	-1.31149	6.01594e-53	1.87809
1148.03	-36334.4	-14510.1	1.13674	-1.20757	-1.81729e-52	1.77028
1148.04	-36334.4	-14510.1	1.11947	-1.11065	7.10341e-52	1.66874
1148.06	-36334.4	-14510	1.10304	-1.00849	-2.65952e-51	1.57004
1148.08	-36334.4	-14510	1.08543	-0.907421	7.14351e-51	1.47052
1148.09	-36334.4	-14510	1.06842	-0.827745	-2.77164e-50	1.38869
1148.11	-36334.4	-14510	1.05494	-0.767204	1.0372e-49	1.31868
1148.13	-36334.3	-14510	1.04073	-0.70074	-2.09007e-49	1.24626
1148.14	-36334.3	-14510	1.03057	-0.628169	8.05655e-49	1.1682
1148.16	-36334.3	-14509.9	1.02051	-0.535792	-3.0136e-48	1.08174
1148.18	-36334.3	-14509.9	1.01333	-0.44	2.76228e-57	0.986928
1148.19	-36334.3	-14509.9	1.00667	-0.36	0	0.907407
1148.21	-36334.3	-14509.9	1.00333	-0.296667	0	0.835512
1148.23	-36334.3	-14509.9	0.996352	-0.22499	6.9396e-46	0.750601
1148.25	-36334.3	-14509.9	0.993109	-0.123327	-2.64699e-45	0.650422
1148.26	-36334.3	-14509.8	0.990035	0.00128468	9.88657e-45	0.530631
1148.28	-36334.3	-14509.8	0.993747	0.134212	-7.73612e-44	0.405723
1148.3	-36334.3	-14509.8	0.997342	0.233338	2.94035e-43	0.303872
1148.31	-36334.3	-14509.8	1.00388	0.312882	-1.09568e-42	0.216628
1148.33	-36334.3	-14509.8	1.0076	0.393214	6.33873e-42	0.135608
1148.35	-36334.3	-14509.8	1.01446	0.462013	-2.40256e-41	0.0643568
1148.37	-36334.2	-14509.7	1.02163	0.527384	8.92205e-41	0.00134893
1148.38	-36334.2	-14509.7	1.03249	0.575976	-4.53644e-40	-0.0509461
1148.4	-36334.2	-14509.7	1.04229	0.606582	1.71562e-39	-0.0871939
1148.42	-36334.2	-14509.7	1.05249	0.632287	-6.34186e-39	-0.116498
1148.43	-36334.2	-14509.7	1.063	0.651282	2.99543e-38	-0.140179
1148.45	-36334.2	-14509.7	1.07293	0.663175	-1.13077e-37	-0.156751
1148.47	-36334.2	-14509.6	1.08294	0.672415	4.15547e-37	-0.168932
1148.48	-36334.2	-14509.6	1.09451	0.678311	-1.87001e-36	-0.1781
1148.5	-36334.2	-14509.6	1.10798	0.680211	7.04854e-36	-0.183627
1148.52	-36334.2	-14509.6	1.12183	0.679944	-2.57123e-35	-0.187493
1148.53	-36334.2	-14509.6	1.1345	0.680032	1.1178e-34	-0.19124
1148.55	-36334.2	-14509.6	1.14402	0.679933	-4.20786e-34	-0.195744
1148.57	-36334.2	-14509.5	1.15416	0.68023	1.52081e-33	-0.199883
1148.59	-36334.2	-14509.5	1.16609	0.678682	-6.44156e-33	-0.202327
1148.6	-36334.2	-14509.5	1.17952	0.675131	2.42218e-32	-0.202562
1148.62	-36334.1	-14509.5	1.19356	0.671376	-8.65199e-32	-0.203071
1148.64	-36334.1	-14509.5	1.20566	0.669985	3.59055e-31	-0.204308
1148.65	-36334.1	-14509.4	1.21514	0.668561	-1.34884e-30	-0.205377
1148.67	-36334.1	-14509.4	1.22565	0.664801	4.7455e-30	-0.206418
1148.69	-36334.1	-14509.4	1.23593	0.661011	-1.93715e-29	-0.208165
1148.7	-36334.1	-14509.4	1.24588	0.660083	7.27103e-29	-0.210514
1148.72	-36334.1	-14509.4	1.25599	0.658163	-2.50718e-28	-0.212155
1148.74	-36334.1	-14509.3	1.26851	0.654418	1.00959e-27	-0.212476
1148.76	-36334.1	-14509.3	1.28184	0.651229	-3.78666e-27	-0.212397
1148.77	-36334.1	-14509.3	1.2961	0.647674	1.27001e-26	-0.212443
1148.79	-36334.1	-14509.3	1.3073	0.644396	-5.05574e-26	-0.212331
1148.81	-36334.1	-14509.3	1.31693	0.640631	1.895e-25	-0.213126
1148.82	-36334.1	-14509.2	1.32753	0.640104	-6.10384e-25	-0.214338
1148.84	-36334.1	-14509.2	1.33769	0.637617	2.40617e-24	-0.215431
1148.86	-36334	-14509.2	1.34758	0.634092	-9.01351e-24	-0.216518
1148.88	-36334	-14509.2	1.35814	0.630628	2.72279e-23	-0.217645
1148.89	-36334	-14509.2	1.36827	0.627242	-1.06428e-22	-0.218832
1148.91	-36334	-14509.1	1.37818	0.623935	3.98469e-22	-0.218988
1148.93	-36334	-14509.1	1.38877	0.620426	-1.07029e-21	-0.218939
1148.94	-36334	-14509.1	1.39885	0.616992	4.15268e-21	-0.218996
1148.96	-36334	-14509.1	1.40878	0.613957	-1.55402e-20	-0.218056
1148.98	-36334	-14509	1.41938	0.60702	3.13149e-20	-0.216761
1148.99	-36334	-14509	1.42942	0.603486	-1.20709e-19	-0.219687
1149.01	-36334	-14509	1.43939	0.600214	4.51519e-19	-0.229956
1149.03	-36333.9	-14509	1.45	0.596667	0	-0.251634
1149.05	-36333.9	-14509	1.46	0.593333	0	-0.275599
1149.06	-36333.9	-14508.9	1.47	0.59	0	-0.298475
1149.08	-36333.9	-14508.9	1.48061	0.586499	-1.03974e-16	-0.321618
1149.1	-36333.9	-14508.9	1.49058	0.583004	3.96591e-16	-0.348364
1149.11	-36333.9	-14508.9	1.50062	0.576353	-1.48128e-15	-0.393272
1149.13	-36333.9	-14508.8	1.51122	0.572981	1.15908e-14	-0.459535
1149.15	-36333.9	-14508.8	1.52115	0.569602	-4.40544e-14	-0.533525
1149.16	-36333.9	-14508.8	1.53124	0.566257	1.64163e-13	-0.601382
1149.18	-36333.9	-14508.8	1.54178	0.562734	-9.49714e-13	-0.660716
1149.2	-36333.9	-14508.7	1.55187	0.559392	3.59969e-12	-0.70735
1149.21	-36333.8	-14508.7	1.56131	0.556169	-1.33677e-11	-0.753178
1149.23	-36333.8	-14508.7	1.56892	0.551867	6.79682e-11	-0.795709
1149.25	-36333.8	-14508.7	1.57835	0.545582	-2.57047e-10	-0.829991
1149.27	-36333.8	-14508.6	1.58566	0.542586	9.50184e-10	-0.861626
1149.28	-36333.8	-14508.6	1.59558	0.53897	-4.48796e-09	-0.893682
1149.3	-36333.8	-14508.6	1.60251	0.535712	1.6942e-08	-0.921585
1149.32	-36333.8	-14508.6	1.61322	0.532295	-6.22603e-08	-0.946299
1149.33	-36333.8	-14508.5	1.62352	0.528799	2.80179e-07	-0.9696
1149.35	-36333.8	-14508.5	1.6337	0.525507	-1.05606e-06	-0.992183
1149.37	-36333.8	-14508.5	1.64274	0.522106	3.8524e-06	-1.0204
1149.38	-36333.7	-14508.5	1.64946	0.518516	-1.67478e-05	-1.05287
1149.4	-36333.7	-14508.4	1.65579	0.515635	6.30452e-05	-1.08425
1149.42	-36333.7	-14508.4	1.66412	0.510455	-0.000227859	-1.11346
1149.44	-36333.7	-14508.4	1.67479	0.504697	0.0013125	-1.14063
1149.45	-36333.7	-14508.4	1.6849	0.50189	0.00488778	-1.16542
1149.47	-36333.7	-14508.3	1.69356	0.498311	0.00855848	-1.18964
1149.49	-36333.7	-14508.3	1.70026	0.494876	0.0102869	-1.20827
1149.5	-36333.7	-14508.3	1.70652	0.491619	0.00992373	-1.22044
1149.52	-36333.7	-14508.2	1.71542	0.488036	0.0100179	-1.23199
1149.54	-36333.7	-14508.2	1.72593	0.48504	0.00999541	-1.24556
1149.56	-36333.6	-14508.2	1.7361	0.479377	0.00999984	-1.26113
1149.57	-36333.6	-14508.2	1.74436	0.474332	0.0100048	-1.27725
1149.59	-36333.6	-14508.1	1.75105	0.471222	0.00997943	-1.28913
