# Supplementary material for: Extraction of driving behavior primitives considering driver expectation and vehicle dynamics
Source: PLoS One. 2025 Dec 31;20(12):e0340123. doi: 10.1371/journal.pone.0340123 (PMC12755792; doi:10.1371/journal.pone.0340123)
Supplement: S1 File — (ZIP) [file pone.0340123.s001.zip › DataSetForPimitiveExaction-1/straight driving/c114_s_3.xlsx]

## Sheet: Sheet1
1228.25	-36051.6	-14577.2	14.1975	-0.79177	0.558357	0.703752
1228.26	-36051.4	-14577.3	14.1831	-0.937684	0.527927	0.833507
1228.28	-36051.1	-14577.4	14.1667	-1.08	0.496667	0.964052
1228.3	-36050.9	-14577.5	14.1477	-1.20182	0.467342	1.09379
1228.32	-36050.6	-14577.5	14.1267	-1.32	0.436667	1.22222
1228.33	-36050.4	-14577.6	14.1038	-1.45292	0.400945	1.34947
1228.35	-36050.2	-14577.7	14.0784	-1.59134	0.36089	1.47705
1228.37	-36050	-14577.8	14.0499	-1.72287	0.318297	1.60554
1228.38	-36049.8	-14577.9	14.0198	-1.84778	0.274911	1.73128
1228.4	-36049.5	-14577.9	13.9889	-1.96923	0.232377	1.85141
1228.42	-36049.3	-14578	13.9559	-2.09117	0.192087	1.96784
1228.43	-36049.1	-14578.1	13.9194	-2.2142	0.155616	2.08251
1228.45	-36048.9	-14578.2	13.8793	-2.32926	0.125161	2.19505
1228.47	-36048.7	-14578.3	13.8365	-2.43148	0.101596	2.30386
1228.49	-36048.4	-14578.4	13.7932	-2.53013	0.0823845	2.4054
1228.5	-36048.2	-14578.4	13.7505	-2.63029	0.0660842	2.49847
1228.52	-36048	-14578.5	13.7059	-2.72452	0.0544552	2.58716
1228.54	-36047.8	-14578.6	13.6581	-2.80826	0.0475643	2.67345
1228.55	-36047.6	-14578.7	13.6088	-2.88579	0.0413044	2.75365
1228.57	-36047.3	-14578.7	13.5591	-2.95933	0.0339192	2.82488
1228.59	-36047.1	-14578.8	13.5088	-3.02573	0.0285186	2.8868
1228.61	-36046.9	-14578.9	13.4575	-3.08236	0.0256558	2.93968
1228.62	-36046.7	-14579	13.4043	-3.12827	0.0214795	2.98441
1228.64	-36046.5	-14579	13.3493	-3.16357	0.0155699	3.02133
1228.66	-36046.3	-14579.1	13.2938	-3.18982	0.0129368	3.05
1228.67	-36046.1	-14579.2	13.2387	-3.20884	0.0137297	3.07094
1228.69	-36045.8	-14579.3	13.1848	-3.22262	0.0116403	3.08598
1228.71	-36045.6	-14579.4	13.1316	-3.23262	0.00591294	3.09679
1228.72	-36045.4	-14579.4	13.078	-3.23968	0.00205897	3.10482
1228.74	-36045.2	-14579.5	13.0231	-3.24471	0.000901695	3.1105
1228.76	-36045	-14579.6	12.9665	-3.24863	-0.00189286	3.11327
1228.78	-36044.8	-14579.6	12.9095	-3.25047	-0.00587277	3.11305
1228.79	-36044.6	-14579.7	12.8551	-3.24772	-0.00627069	3.11022
1228.81	-36044.4	-14579.8	12.8022	-3.24046	-0.00388264	3.10356
1228.83	-36044.2	-14579.9	12.7472	-3.23056	-0.00374286	3.09066
1228.84	-36044	-14579.9	12.6901	-3.2149	-0.00600484	3.07015
1228.86	-36043.8	-14580	12.6339	-3.18688	-0.00711549	3.04156
1228.88	-36043.6	-14580.1	12.5793	-3.14674	-0.00676395	3.00475
1228.89	-36043.3	-14580.2	12.5251	-3.099	-0.00672084	2.95989
1228.91	-36043.1	-14580.2	12.4719	-3.04432	-0.0068091	2.90767
1228.93	-36043	-14580.3	12.4209	-2.98139	-0.0058243	2.84911
1228.94	-36042.8	-14580.4	12.3716	-2.913	-0.00385071	2.78492
1228.96	-36042.6	-14580.4	12.3224	-2.84367	-0.00171713	2.71583
1228.98	-36042.4	-14580.5	12.2747	-2.77288	-0.000162344	2.64361
1229	-36042.1	-14580.6	12.2306	-2.69785	0.000270435	2.57007
1229.01	-36042	-14580.7	12.1877	-2.61793	4.24207e-05	2.4934
1229.03	-36041.8	-14580.7	12.143	-2.5333	-6.92205e-05	2.41101
1229.05	-36041.6	-14580.8	12.0984	-2.44412	-7.32123e-06	2.32498
1229.06	-36041.4	-14580.9	12.0572	-2.35145	1.83838e-05	2.23929
1229.08	-36041.2	-14580.9	12.0189	-2.26168	9.72107e-07	2.15716
1229.1	-36041	-14581	11.9817	-2.18157	-5.47141e-06	2.08102
1229.12	-36040.8	-14581.1	11.9454	-2.11061	-3.34725e-07	2.01053
1229.13	-36040.6	-14581.1	11.9105	-2.04628	2.93747e-06	1.94485
1229.15	-36040.4	-14581.2	11.8767	-1.98667	0	1.88453
1229.17	-36040.3	-14581.3	11.8438	-1.93078	-6.73957e-06	1.83013
1229.18	-36040	-14581.4	11.8114	-1.88059	1.28206e-06	1.7804
1229.2	-36039.8	-14581.4	11.7793	-1.83686	2.53461e-05	1.73393
1229.22	-36039.7	-14581.5	11.7482	-1.79405	-4.78663e-06	1.69032
1229.23	-36039.5	-14581.6	11.7189	-1.74822	-9.19802e-05	1.64939
1229.25	-36039.3	-14581.6	11.6899	-1.70537	3.67959e-05	1.6111
1229.27	-36039.1	-14581.7	11.6603	-1.67077	0.000348266	1.57582
1229.28	-36038.9	-14581.8	11.6318	-1.64179	-0.000215785	1.54509
1229.3	-36038.7	-14581.8	11.6051	-1.61571	-0.00203961	1.51954
1229.32	-36038.5	-14581.9	11.5786	-1.59292	-0.00347466	1.49731
1229.34	-36038.4	-14582	11.551	-1.57352	-0.00351025	1.47646
1229.35	-36038.2	-14582	11.5237	-1.55592	-0.00335762	1.45593
1229.37	-36038	-14582.1	11.4978	-1.53791	-0.00361033	1.43488
1229.39	-36037.8	-14582.2	11.4727	-1.51653	-0.00297023	1.41272
1229.4	-36037.6	-14582.2	11.4478	-1.49043	-0.00111117	1.38849
1229.42	-36037.4	-14582.3	11.4225	-1.46116	0.000236349	1.36061
1229.44	-36037.3	-14582.4	11.3966	-1.42933	0.000235321	1.32883
1229.45	-36037.1	-14582.4	11.3712	-1.39347	-7.15674e-05	1.29531
1229.47	-36036.9	-14582.5	11.347	-1.35493	-5.76464e-05	1.26197
1229.49	-36036.7	-14582.5	11.3241	-1.31944	2.15118e-05	1.22998
1229.51	-36036.5	-14582.6	11.3024	-1.28937	1.54735e-05	1.20025
1229.52	-36036.4	-14582.7	11.2814	-1.26252	-5.61489e-06	1.17345
1229.54	-36036.2	-14582.7	11.2609	-1.23812	-3.69001e-06	1.14936
1229.56	-36036	-14582.8	11.2403	-1.21748	1.61291e-06	1.12667
1229.57	-36035.8	-14582.9	11.2197	-1.19914	8.77642e-07	1.10431
1229.59	-36035.6	-14582.9	11.1992	-1.17859	-4.67442e-07	1.08149
1229.61	-36035.4	-14583	11.1791	-1.15346	-2.34709e-07	1.05709
1229.62	-36035.3	-14583.1	11.16	-1.12366	1.21442e-07	1.02981
1229.64	-36035.1	-14583.1	11.1412	-1.09059	5.41316e-08	1.00028
1229.66	-36034.9	-14583.2	11.1218	-1.05705	-3.37626e-08	0.97086
1229.68	-36034.7	-14583.3	11.1028	-1.02624	-1.23256e-08	0.943509
1229.69	-36034.6	-14583.3	11.0866	-1.00138	9.56624e-09	0.919643
1229.71	-36034.4	-14583.4	11.0721	-0.982402	3.28542e-09	0.898965
1229.73	-36034.2	-14583.4	11.0559	-0.966883	-2.47197e-09	0.880041
1229.74	-36034.1	-14583.5	11.0383	-0.951636	-7.17005e-10	0.861662
1229.76	-36033.9	-14583.6	11.022	-0.933305	6.71182e-10	0.842829
1229.78	-36033.7	-14583.6	11.0069	-0.911924	1.51193e-10	0.822951
1229.8	-36033.5	-14583.7	10.9917	-0.889312	-1.87264e-10	0.801759
1229.81	-36033.3	-14583.8	10.9767	-0.86574	-4.01798e-11	0.779726
1229.83	-36033.2	-14583.8	10.9626	-0.840988	4.80856e-11	0.757633
1229.85	-36033	-14583.9	10.9491	-0.817187	7.82827e-12	0.735832
1229.86	-36032.8	-14583.9	10.9354	-0.797006	-1.2808e-11	0.714416
1229.88	-36032.6	-14584	10.9216	-0.778831	-1.36348e-12	0.693143
1229.9	-36032.4	-14584.1	10.908	-0.759407	3.53372e-12	0.671466
1229.91	-36032.3	-14584.1	10.8948	-0.736375	3.61319e-13	0.647869
1229.93	-36032.1	-14584.2	10.8823	-0.708114	-9.00596e-13	0.620663
1229.95	-36032	-14584.3	10.8707	-0.675366	-4.64422e-14	0.589142
1229.96	-36031.8	-14584.3	10.8601	-0.6394	2.35812e-13	0.553102
1229.98	-36031.6	-14584.4	10.85	-0.6	0	0.513072
1230	-36031.4	-14584.5	10.8399	-0.556308	-6.45305e-14	0.469493
1230.02	-36031.2	-14584.5	10.83	-0.506667	0	0.421569
1230.03	-36031.1	-14584.6	10.8207	-0.450172	1.63848e-14	0.368876
1230.05	-36030.9	-14584.6	10.8129	-0.389739	-8.25376e-16	0.313736
1230.07	-36030.7	-14584.7	10.8072	-0.329419	-4.55446e-15	0.259275
1230.08	-36030.5	-14584.8	10.8028	-0.273867	5.60167e-16	0.209019
1230.1	-36030.4	-14584.8	10.7991	-0.226875	2.55129e-15	0.165604
1230.12	-36030.2	-14584.9	10.7964	-0.189441	-6.54202e-16	0.12891
1230.13	-36030	-14584.9	10.7949	-0.16129	-5.4008e-15	0.0985468
1230.15	-36029.9	-14585	10.7928	-0.139933	3.1687e-15	0.0747114
1230.17	-36029.7	-14585.1	10.7893	-0.123227	1.92799e-14	0.0571185
1230.19	-36029.5	-14585.1	10.7861	-0.110778	-1.60642e-14	0.0440874
1230.2	-36029.3	-14585.2	10.7843	-0.101958	-7.48227e-14	0.0341681
1230.22	-36029.2	-14585.3	10.783	-0.0951618	6.0398e-14	0.0267903
1230.24	-36029	-14585.3	10.7813	-0.0895134	2.6811e-13	0.0214316
1230.25	-36028.8	-14585.4	10.7795	-0.0858499	-2.86411e-13	0.0174562
1230.27	-36028.7	-14585.4	10.7777	-0.0841787	-9.87435e-13	0.0144665
1230.29	-36028.5	-14585.5	10.7761	-0.0827445	1.31237e-12	0.012495
1230.3	-36028.3	-14585.6	10.7745	-0.0808814	3.82126e-12	0.0113849
1230.32	-36028.1	-14585.6	10.7726	-0.0797673	-4.92347e-12	0.0106436
1230.34	-36028	-14585.7	10.7707	-0.0798094	-1.34865e-11	0.010033
1230.36	-36027.8	-14585.7	10.7699	-0.0800765	2.1623e-11	0.00972468
1230.37	-36027.6	-14585.8	10.7701	-0.0800643	4.85105e-11	0.00973838
1230.39	-36027.4	-14585.9	10.7695	-0.0799423	-9.3755e-11	0.00986108
1230.41	-36027.3	-14585.9	10.7677	-0.0799128	-1.86721e-10	0.00988873
1230.42	-36027.1	-14586	10.7658	-0.0801463	3.50576e-10	0.00964726
1230.44	-36026.9	-14586.1	10.7642	-0.0802622	6.4428e-10	0.00907796
1230.46	-36026.8	-14586.1	10.7623	-0.0793375	-1.47398e-09	0.00824074
1230.47	-36026.6	-14586.2	10.7604	-0.0774662	-2.24288e-09	0.00711116
1230.49	-36026.4	-14586.3	10.7599	-0.0756542	6.18093e-09	0.00559992
1230.51	-36026.2	-14586.3	10.7601	-0.0740564	8.59292e-09	0.00391183
1230.53	-36026.1	-14586.4	10.7593	-0.0721796	-2.3027e-08	0.00246862
1230.54	-36025.9	-14586.4	10.7574	-0.0704017	-2.85878e-08	0.00139834
1230.56	-36025.7	-14586.5	10.7555	-0.0697114	9.39995e-08	0.000600158
1230.58	-36025.6	-14586.6	10.7539	-0.0699158	9.441e-08	8.46661e-05
1230.59	-36025.4	-14586.6	10.7519	-0.0700811	-3.85321e-07	-7.77051e-05
1230.61	-36025.2	-14586.7	10.7503	-0.0700224	-3.60233e-07	-2.13038e-05
1230.63	-36025	-14586.7	10.7499	-0.0699791	1.42941e-06	1.91406e-05
1230.64	-36024.9	-14586.8	10.7501	-0.0699953	1.11845e-06	3.75769e-06
1230.66	-36024.7	-14586.9	10.749	-0.0700056	-5.7054e-06	-1.63273e-06
1230.68	-36024.5	-14586.9	10.747	-0.0700009	-3.31288e-06	1.30195e-06
1230.7	-36024.3	-14587	10.7453	-0.0699984	2.30027e-05	-1.36878e-05
1230.71	-36024.2	-14587.1	10.7436	-0.0699998	1.25954e-05	-8.07996e-06
1230.73	-36024	-14587.1	10.7417	-0.0700004	-8.49043e-05	5.56662e-05
1230.75	-36023.8	-14587.2	10.7401	-0.07	-3.25855e-05	2.14708e-05
1230.76	-36023.7	-14587.2	10.7396	-0.0699999	0.000332592	-0.000219459
1230.78	-36023.5	-14587.3	10.74	-0.07	6.41511e-05	-4.23439e-05
1230.8	-36023.3	-14587.4	10.7403	-0.07	-0.00167135	0.000873991
1230.82	-36023.1	-14587.4	10.7401	-0.07	-0.0032909	0.000160495
1230.83	-36023	-14587.5	10.7386	-0.07	-0.00321655	-0.00531717
1230.85	-36022.8	-14587.5	10.7367	-0.07	-0.00333333	-0.0185185
1230.87	-36022.6	-14587.6	10.735	-0.07	-0.00541292	-0.0422355
1230.88	-36022.4	-14587.7	10.7332	-0.07	-0.0066451	-0.0787987
1230.9	-36022.3	-14587.7	10.7312	-0.07	-0.00478724	-0.129812
1230.92	-36022.1	-14587.8	10.73	-0.07	-0.00334396	-0.194828
1230.93	-36021.9	-14587.8	10.73	-0.07	-0.00513967	-0.27222
1230.95	-36021.8	-14587.9	10.7299	-0.07	-0.00667942	-0.357843
1230.97	-36021.6	-14588	10.7283	-0.07	-0.00510777	-0.446979
1230.98	-36021.4	-14588	10.7263	-0.07	-0.003107	-0.534799
1231	-36021.2	-14588.1	10.7247	-0.07	-0.00291488	-0.61794
1231.02	-36021.1	-14588.2	10.723	-0.07	-0.0033968	-0.696591
1231.04	-36020.9	-14588.2	10.721	-0.07	-0.00346119	-0.771262
1231.05	-36020.8	-14588.3	10.7199	-0.07	-0.00329182	-0.841997
1231.07	-36020.6	-14588.3	10.7201	-0.07	-0.00321165	-0.908959
1231.09	-36020.4	-14588.4	10.7197	-0.07	-0.00344287	-0.972706
1231.1	-36020.2	-14588.5	10.7181	-0.07	-0.00371334	-1.03484
1231.12	-36020	-14588.5	10.7161	-0.07	-0.00293267	-1.09866
1231.14	-36019.9	-14588.6	10.7145	-0.07	-0.00101607	-1.16609
1231.15	-36019.7	-14588.6	10.7126	-0.07	0.000271469	-1.23641
1231.17	-36019.5	-14588.7	10.7107	-0.07	0.000218664	-1.30835
1231.19	-36019.4	-14588.8	10.7099	-0.07	-8.15982e-05	-1.3803
1231.21	-36019.2	-14588.8	10.7101	-0.07	-5.8694e-05	-1.45197
1231.22	-36019	-14588.9	10.7096	-0.07	2.12984e-05	-1.52472
1231.24	-36018.9	-14589	10.7077	-0.07	1.39969e-05	-1.59848
1231.26	-36018.7	-14589	10.7058	-0.07	-6.11807e-06	-1.67123
1231.27	-36018.5	-14589.1	10.7042	-0.07	-3.32907e-06	-1.74102
1231.29	-36018.3	-14589.1	10.7023	-0.07	1.7731e-06	-1.80617
1231.31	-36018.2	-14589.2	10.7005	-0.07	8.90295e-07	-1.86684
1231.33	-36018	-14589.3	10.6999	-0.07	-4.60654e-07	-1.92472
1231.34	-36017.8	-14589.3	10.7001	-0.07	-2.05331e-07	-1.98022
1231.36	-36017.7	-14589.4	10.6993	-0.07	1.28068e-07	-2.03247
1231.38	-36017.5	-14589.4	10.6974	-0.07	4.67532e-08	-2.08086
1231.39	-36017.3	-14589.5	10.6956	-0.07	-3.62866e-08	-2.12507
1231.41	-36017.1	-14589.6	10.694	-0.07	-1.24622e-08	-2.1653
1231.43	-36017	-14589.6	10.692	-0.07	9.37665e-09	-2.2021
1231.44	-36016.8	-14589.7	10.6903	-0.07	2.71974e-09	-2.2364
1231.46	-36016.6	-14589.8	10.6899	-0.07	-2.54592e-09	-2.2693
1231.48	-36016.5	-14589.8	10.6901	-0.07	-5.73502e-10	-2.30102
1231.49	-36016.3	-14589.9	10.6891	-0.07	7.1033e-10	-2.33164
1231.51	-36016.1	-14589.9	10.6871	-0.07	1.5241e-10	-2.36415
1231.53	-36015.9	-14590	10.6853	-0.07	-1.82398e-10	-2.40258
1231.55	-36015.8	-14590.1	10.6837	-0.07	-2.96941e-11	-2.4478
1231.56	-36015.6	-14590.1	10.6816	-0.07	4.85833e-11	-2.49913
1231.58	-36015.4	-14590.2	10.6801	-0.07	5.17196e-12	-2.55612
1231.6	-36015.2	-14590.3	10.68	-0.07	-1.34041e-11	-2.6184
1231.61	-36015.1	-14590.3	10.6801	-0.07	-1.37055e-12	-2.68567
1231.63	-36014.9	-14590.4	10.6788	-0.07	3.41613e-12	-2.75744
1231.65	-36014.8	-14590.4	10.6768	-0.07	1.76163e-13	-2.83216
1231.66	-36014.6	-14590.5	10.675	-0.07	-8.94454e-13	-2.90786
1231.68	-36014.4	-14590.6	10.6733	-0.07	0	-2.98257
1231.7	-36014.2	-14590.6	10.6713	-0.07	2.44679e-13	-3.05496
1231.72	-36014.1	-14590.7	10.67	-0.07	0	-3.12636
1231.73	-36013.9	-14590.7	10.67	-0.07	-6.17933e-14	-3.19811
1231.75	-36013.7	-14590.8	10.67	-0.07	3.06044e-15	-3.2688
1231.77	-36013.6	-14590.9	10.6685	-0.07	1.59114e-14	-3.33642
1231.78	-36013.4	-14590.9	10.6664	-0.07	-1.57735e-15	-3.39925
1231.8	-36013.2	-14591	10.6648	-0.07	-4.32325e-15	-3.45623
1231.82	-36013	-14591	10.6631	-0.07	4.15561e-16	-3.50804
1231.84	-36012.9	-14591.1	10.6612	-0.07	1.07957e-15	-3.55505
1231.85	-36012.7	-14591.2	10.6599	-0.07	-1.5808e-16	-3.59606
1231.87	-36012.5	-14591.2	10.6597	-0.07	-2.73107e-16	-3.63005
1231.89	-36012.4	-14591.3	10.6601	-0.07	5.43117e-17	-3.65722
1231.9	-36012.2	-14591.4	10.6604	-0.07	7.37975e-17	-3.67816
1231.92	-36012	-14591.4	10.6597	-0.07	-1.42604e-17	-3.69394
1231.94	-36011.9	-14591.5	10.658	-0.07	-1.81637e-17	-3.70574
1231.95	-36011.7	-14591.5	10.6561	-0.07	4.506e-18	-3.71493
1231.97	-36011.5	-14591.6	10.6545	-0.07	4.50262e-18	-3.72279
1231.99	-36011.3	-14591.7	10.6526	-0.07	-1.39318e-18	-3.73038
1232.01	-36011.1	-14591.7	10.6507	-0.07	-1.21108e-18	-3.73876
1232.02	-36011	-14591.8	10.6499	-0.07	3.64407e-19	-3.74897
1232.04	-36010.8	-14591.8	10.6501	-0.07	2.92392e-19	-3.76125
1232.06	-36010.7	-14591.9	10.6496	-0.07	-1.07076e-19	-3.77465
1232.07	-36010.5	-14592	10.6477	-0.07	-7.06613e-20	-3.78823
1232.09	-36010.3	-14592	10.6458	-0.07	3.15264e-20	-3.80117
1232.11	-36010.1	-14592.1	10.6443	-0.07	1.89308e-20	-3.81315
1232.12	-36010	-14592.1	10.6424	-0.07	-8.21039e-21	-3.82437
1232.14	-36009.8	-14592.2	10.6405	-0.07	-4.44762e-21	-3.83502
1232.16	-36009.6	-14592.3	10.6399	-0.07	2.31657e-21	-3.8452
1232.17	-36009.5	-14592.3	10.6401	-0.07	1.03759e-21	-3.85474
1232.19	-36009.3	-14592.4	10.6394	-0.07	-6.63045e-22	-3.86322
1232.21	-36009.1	-14592.5	10.6375	-0.07	-2.77017e-22	-3.8702
1232.23	-36008.9	-14592.5	10.6356	-0.07	1.71814e-22	-3.8753
1232.24	-36008.8	-14592.6	10.634	-0.07	6.23948e-23	-3.87842
1232.26	-36008.6	-14592.6	10.632	-0.07	-4.7169e-23	-3.87978
1232.28	-36008.4	-14592.7	10.6303	-0.07	-1.37601e-23	-3.88011
1232.29	-36008.3	-14592.8	10.6299	-0.07	1.32535e-23	-3.88055
1232.31	-36008.1	-14592.8	10.6301	-0.07	3.66217e-24	-3.88241
1232.33	-36007.9	-14592.9	10.6291	-0.07	-3.41442e-24	-3.88707
1232.35	-36007.8	-14592.9	10.6271	-0.07	-7.6435e-25	-3.89517
1232.36	-36007.6	-14593	10.6253	-0.07	9.17903e-25	-3.90682
1232.38	-36007.4	-14593.1	10.6237	-0.07	1.50475e-25	-3.92107
1232.4	-36007.2	-14593.1	10.6217	-0.07	-2.54666e-25	-3.93657
1232.41	-36007.1	-14593.2	10.6201	-0.07	-3.99857e-26	-3.95252
1232.43	-36006.9	-14593.2	10.62	-0.07	6.55225e-26	-3.96817
1232.45	-36006.8	-14593.3	10.6201	-0.07	7.03115e-27	-3.98132
1232.46	-36006.6	-14593.4	10.6187	-0.07	-1.87288e-26	-3.98982
1232.48	-36006.4	-14593.4	10.6168	-0.07	-1.18966e-27	-3.99535
1232.5	-36006.2	-14593.5	10.6155	-0.07	1.16779e-26	-3.99956
1232.51	-36006.1	-14593.5	10.6144	-0.07	8.90458e-27	-3.99778
1232.53	-36005.9	-14593.6	10.6123	-0.07	-8.35452e-27	-3.98359
1232.55	-36005.7	-14593.7	10.61	-0.07	0	-3.95643
1232.57	-36005.6	-14593.7	10.6095	-0.0699999	6.48127e-26	-3.9211
1232.58	-36005.4	-14593.8	10.61	-0.07	-1.31122e-26	-3.87489
1232.6	-36005.2	-14593.9	10.6104	-0.0700004	-2.63232e-25	-3.81436
1232.62	-36005	-14593.9	10.6099	-0.0699999	4.99253e-26	-3.74041
1232.63	-36004.9	-14594	10.6084	-0.0699986	9.60402e-25	-3.65515
1232.65	-36004.7	-14594	10.6065	-0.0700005	-3.84316e-25	-3.56167
1232.67	-36004.5	-14594.1	10.6048	-0.0700052	-3.63774e-24	-3.46376
1232.68	-36004.4	-14594.2	10.603	-0.0699968	2.23006e-24	-3.36658
1232.7	-36004.2	-14594.2	10.601	-0.0699798	1.42178e-23	-3.27337
1232.72	-36004	-14594.3	10.5999	-0.070012	-8.40358e-24	-3.18221
1232.74	-36003.9	-14594.3	10.6001	-0.070073	-5.12658e-23	-3.09243
1232.75	-36003.7	-14594.4	10.5998	-0.0699392	4.26906e-23	-3.00813
1232.77	-36003.5	-14594.5	10.5981	-0.0697286	1.90704e-22	-2.93143
1232.79	-36003.3	-14594.5	10.5961	-0.0702905	-2.04116e-22	-2.85915
1232.8	-36003.2	-14594.6	10.5944	-0.0710018	-7.04008e-22	-2.78778
1232.82	-36003	-14594.6	10.5927	-0.0686683	9.35796e-22	-2.71442
1232.84	-36002.8	-14594.7	10.591	-0.0661224	2.72486e-21	-2.6336
1232.86	-36002.7	-14594.8	10.5895	-0.0753367	-3.51086e-21	-2.53611
1232.87	-36002.5	-14594.8	10.5879	-0.102871	-9.61708e-21	-2.41635
1232.89	-36002.3	-14594.9	10.5856	-0.146292	1.54798e-20	-2.2744
1232.91	-36002.1	-14595	10.5823	-0.204645	3.70379e-20	-2.10996
1232.92	-36002	-14595	10.5783	-0.279638	-5.79537e-20	-1.92174
1232.94	-36001.8	-14595.1	10.5734	-0.369153	-1.29386e-19	-1.71127
1232.96	-36001.7	-14595.1	10.5664	-0.46604	2.48409e-19	-1.48387
1232.97	-36001.5	-14595.2	10.5576	-0.563017	4.58566e-19	-1.24841
1232.99	-36001.3	-14595.3	10.5486	-0.653295	-1.05732e-18	-1.01682
1233.01	-36001.1	-14595.3	10.5388	-0.735889	-1.76081e-18	-0.791248
1233.03	-36001	-14595.4	10.5261	-0.814969	3.94657e-18	-0.564915
1233.04	-36000.8	-14595.4	10.5103	-0.890678	5.9804e-18	-0.336565
1233.06	-36000.7	-14595.5	10.4933	-0.959514	-1.63306e-17	-0.110425
1233.08	-36000.5	-14595.6	10.4761	-1.02204	-2.03529e-17	0.108491
1233.09	-36000.3	-14595.6	10.4586	-1.08217	6.7641e-17	0.315133
1233.11	-36000.1	-14595.7	10.4401	-1.14382	7.7812e-17	0.509732
1233.13	-36000	-14595.7	10.4204	-1.21054	-2.5148e-16	0.695672
1233.14	-35999.8	-14595.8	10.3995	-1.28191	-2.51669e-16	0.870802
1233.16	-35999.6	-14595.9	10.3784	-1.35504	1.01448e-15	1.02985
1233.18	-35999.5	-14595.9	10.3558	-1.42908	7.96469e-16	1.17444
1233.19	-35999.3	-14596	10.3297	-1.50427	-4.06711e-15	1.30962
1233.21	-35999.2	-14596	10.3016	-1.58	-2.36213e-15	1.43539
1233.23	-35999	-14596.1	10.2739	-1.65531	1.64024e-14	1.54987
1233.25	-35998.8	-14596.1	10.2454	-1.73015	8.98146e-15	1.65526
1233.26	-35998.7	-14596.2	10.2136	-1.80444	-6.05434e-14	1.7547
1233.28	-35998.5	-14596.3	10.1805	-1.87539	-2.3236e-14	1.84617
1233.3	-35998.3	-14596.3	10.149	-1.93993	2.41527e-13	1.92638
1233.31	-35998.1	-14596.4	10.1173	-1.99978	8.81041e-14	1.99749
1233.33	-35998	-14596.4	10.0823	-2.05775	-8.88687e-13	2.0631
1233.35	-35997.9	-14596.5	10.0455	-2.11349	-1.7093e-13	2.12402
1233.37	-35997.7	-14596.6	10.0092	-2.16561	3.45124e-12	2.18005
1233.38	-35997.5	-14596.6	9.97333	-2.21333	0	2.23094
1233.4	-35997.3	-14596.7	9.9372	-2.2565	-1.36656e-11	2.27665
1233.42	-35997.2	-14596.7	9.9	-2.29667	0	2.31808
1233.43	-35997	-14596.8	9.86114	-2.33487	4.99564e-11	2.35629
1233.45	-35996.9	-14596.8	9.82094	-2.36845	-9.83892e-12	2.39202
1233.47	-35996.7	-14596.9	9.77991	-2.396	-1.90795e-10	2.42584
1233.48	-35996.6	-14597	9.73844	-2.42347	7.6547e-11	2.45794
1233.5	-35996.4	-14597	9.69682	-2.45582	7.48634e-10	2.48938
1233.52	-35996.3	-14597.1	9.65508	-2.49081	-2.8886e-10	2.52398
1233.53	-35996.1	-14597.1	9.61286	-2.5275	-2.71344e-09	2.56492
1233.55	-35996	-14597.2	9.56865	-2.5721	1.65845e-09	2.6123
1233.57	-35995.8	-14597.2	9.52211	-2.62848	1.01871e-08	2.66567
1233.59	-35995.6	-14597.3	9.47603	-2.69193	-8.51226e-09	2.72457
1233.6	-35995.5	-14597.3	9.43155	-2.75892	-3.96728e-08	2.78863
1233.62	-35995.3	-14597.4	9.3855	-2.83077	3.20308e-08	2.85762
1233.64	-35995.2	-14597.4	9.33602	-2.90771	1.42193e-07	2.93071
1233.65	-35995.1	-14597.5	9.28493	-2.98648	-1.51901e-07	3.00584
1233.67	-35994.9	-14597.6	9.23355	-3.06425	-5.23698e-07	3.0809
1233.69	-35994.7	-14597.6	9.18155	-3.13957	6.9603e-07	3.15403
1233.7	-35994.6	-14597.7	9.12847	-3.2127	2.02665e-06	3.22482
1233.72	-35994.5	-14597.7	9.07386	-3.28607	-2.61123e-06	3.29492
1233.74	-35994.3	-14597.8	9.01741	-3.36026	-7.15276e-06	3.36481
1233.76	-35994.2	-14597.8	8.95909	-3.43288	1.1468e-05	3.43301
1233.77	-35994	-14597.9	8.89904	-3.50194	2.57281e-05	3.49836
1233.79	-35993.9	-14597.9	8.83764	-3.56629	-4.94727e-05	3.56024
1233.81	-35993.7	-14598	8.77568	-3.6248	-9.13571e-05	3.61765
1233.82	-35993.6	-14598	8.71428	-3.67641	0.000210666	3.66916
1233.84	-35993.5	-14598.1	8.65286	-3.72109	0.000350839	3.71415
1233.86	-35993.3	-14598.1	8.58936	-3.75976	-0.000853972	3.75278
1233.88	-35993.2	-14598.2	8.5238	-3.79215	-0.00282186	3.78498
1233.89	-35993.1	-14598.2	8.45809	-3.81698	-0.0034715	3.81046
1233.91	-35992.9	-14598.3	8.39293	-3.83491	-0.00319988	3.8293
1233.93	-35992.8	-14598.3	8.32799	-3.84806	-0.00421225	3.84196
1233.94	-35992.7	-14598.4	8.26299	-3.8575	-0.00615558	3.85041
1233.96	-35992.5	-14598.4	8.19775	-3.86365	-0.0070523	3.85751
1233.98	-35992.4	-14598.5	8.13247	-3.86843	-0.0067923	3.86482
1233.99	-35992.3	-14598.5	8.06756	-3.87462	-0.00648793	3.87302
1234.01	-35992.1	-14598.5	8.00258	-3.88349	-0.00656751	3.88317
1234.03	-35992	-14598.6	7.93669	-3.89535	-0.00697357	3.89638
1234.05	-35991.9	-14598.6	7.8694	-3.9097	-0.00689196	3.91218
1234.06	-35991.8	-14598.7	7.80064	-3.92549	-0.00533685	3.92916
1234.08	-35991.6	-14598.7	7.73194	-3.94084	-0.00351142	3.94596
1234.1	-35991.5	-14598.8	7.66512	-3.95382	-0.00326455	3.96142
1234.11	-35991.4	-14598.8	7.5986	-3.96482	-0.00344047	3.97575
1234.13	-35991.3	-14598.9	7.53001	-3.97516	-0.00205957	3.98958
1234.15	-35991.2	-14598.9	7.46126	-3.98545	-0.00015252	4.00285
1234.16	-35991	-14598.9	7.39527	-3.99589	0.000394221	4.01523
1234.18	-35990.9	-14599	7.3305	-4.00609	2.32786e-05	4.0266
1234.2	-35990.8	-14599	7.26444	-4.01538	-0.000181332	4.03681
1234.21	-35990.7	-14599.1	7.1973	-4.02296	-1.9564e-05	4.04532
1234.23	-35990.6	-14599.1	7.12965	-4.02803	0.000313995	4.05156
1234.25	-35990.5	-14599.1	7.06	-4.03	0	4.05556
1234.27	-35990.3	-14599.2	6.98745	-4.02882	-0.0015712	4.05766
1234.28	-35990.2	-14599.2	6.91591	-4.02655	-0.00342583	4.05889
1234.3	-35990.1	-14599.3	6.84867	-4.02544	-0.00478276	4.06045
1234.32	-35990	-14599.3	6.78275	-4.02684	-0.00683532	4.06341
1234.33	-35989.9	-14599.3	6.71486	-4.03183	-0.0103966	4.06881
1234.35	-35989.8	-14599.4	6.64505	-4.04139	-0.0136172	4.07747
1234.37	-35989.7	-14599.4	6.57433	-4.05577	-0.0152229	4.08962
1234.38	-35989.6	-14599.5	6.50448	-4.07321	-0.0171321	4.10391
1234.4	-35989.5	-14599.5	6.43628	-4.09174	-0.0205721	4.11906
1234.42	-35989.4	-14599.5	6.3678	-4.10973	-0.0237911	4.13455
1234.44	-35989.3	-14599.6	6.29765	-4.1259	-0.0255807	4.14945
1234.45	-35989.2	-14599.6	6.22659	-4.13966	-0.027061	4.16149
1234.47	-35989.1	-14599.6	6.15577	-4.14981	-0.0289208	4.16914
1234.49	-35989	-14599.7	6.08654	-4.15366	-0.0302936	4.17281
1234.5	-35988.9	-14599.7	6.01869	-4.15078	-0.0305207	4.17208
1234.52	-35988.8	-14599.7	5.94923	-4.14479	-0.0296282	4.1648
1234.54	-35988.7	-14599.8	5.87702	-4.13524	-0.0279129	4.14879
1234.55	-35988.6	-14599.8	5.80457	-4.11396	-0.0260159	4.12219
1234.57	-35988.5	-14599.8	5.73385	-4.07616	-0.0242983	4.08343
1234.59	-35988.4	-14599.9	5.6655	-4.02302	-0.0226599	4.03133
1234.61	-35988.3	-14599.9	5.599	-3.95469	-0.0210029	3.96546
1234.62	-35988.2	-14599.9	5.53255	-3.86949	-0.0192818	3.88636
1234.64	-35988.2	-14600	5.4667	-3.77088	-0.0175422	3.7961
1234.66	-35988.1	-14600	5.40499	-3.66874	-0.0159284	3.69851
1234.67	-35988	-14600	5.34716	-3.56764	-0.0142724	3.59714
1234.69	-35987.9	-14600.1	5.28887	-3.4662	-0.0121226	3.49509
1234.71	-35987.8	-14600.1	5.23007	-3.36623	-0.0102474	3.3951
1234.72	-35987.7	-14600.1	5.1746	-3.27249	-0.0104293	3.29961
1234.74	-35987.6	-14600.2	5.12188	-3.18505	-0.0124238	3.20968
1234.76	-35987.6	-14600.2	5.06796	-3.10053	-0.0144343	3.12531
1234.78	-35987.5	-14600.2	5.01265	-3.02169	-0.0160534	3.04515
1234.79	-35987.4	-14600.2	4.95874	-2.95525	-0.0179273	2.96696
1234.81	-35987.3	-14600.3	4.90771	-2.89523	-0.0196719	2.88969
1234.83	-35987.2	-14600.3	4.85992	-2.82786	-0.0203049	2.81272
1234.84	-35987.2	-14600.3	4.8137	-2.7487	-0.0200843	2.73155
1234.86	-35987.1	-14600.4	4.76664	-2.65911	-0.0199213	2.63999
1234.88	-35987	-14600.4	4.72035	-2.56298	-0.0199823	2.53813
1234.89	-35986.9	-14600.4	4.67824	-2.46429	-0.020022	2.42921
1234.91	-35986.9	-14600.4	4.63913	-2.35528	-0.0200047	2.31225
1234.93	-35986.8	-14600.5	4.60015	-2.22463	-0.0199944	2.18456
1234.95	-35986.7	-14600.5	4.56281	-2.0793	-0.0199991	2.04692
1234.96	-35986.6	-14600.5	4.53011	-1.93308	-0.0200014	1.90185
1234.98	-35986.6	-14600.5	4.50019	-1.78463	-0.0200001	1.75202
1235	-35986.5	-14600.6	4.46998	-1.62854	-0.02	1.60004
1235.01	-35986.4	-14600.6	4.44154	-1.47227	-0.0200001	1.44791
1235.03	-35986.4	-14600.6	4.41785	-1.32426	-0.0199986	1.29671
1235.05	-35986.3	-14600.6	4.39778	-1.17572	-0.0199997	1.14416
