# Supplementary material for: Extraction of driving behavior primitives considering driver expectation and vehicle dynamics
Source: PLoS One. 2025 Dec 31;20(12):e0340123. doi: 10.1371/journal.pone.0340123 (PMC12755792; doi:10.1371/journal.pone.0340123)
Supplement: S1 File — (ZIP) [file pone.0340123.s001.zip › DataSetForPimitiveExaction-1/straight driving/c114_s_4.xlsx]

## Sheet: Sheet1
1247.02	-35931.5	-14519.1	16.38	0.91	0.36	0.0305011
1247.03	-35931.4	-14518.8	16.395	0.909706	0.360076	0.0290068
1247.05	-35931.2	-14518.5	16.41	0.91	0.36	0.0272331
1247.07	-35931.1	-14518.3	16.4253	0.910121	0.359717	0.0245599
1247.08	-35931	-14518	16.4409	0.909987	0.360056	0.0216234
1247.1	-35931	-14517.8	16.4565	0.90979	0.361622	0.0189884
1247.12	-35930.9	-14517.5	16.4718	0.910079	0.363539	0.015925
1247.13	-35930.8	-14517.3	16.4867	0.91134	0.365094	0.011805
1247.15	-35930.7	-14517	16.5018	0.913662	0.366924	0.00705311
1247.17	-35930.5	-14516.7	16.5173	0.916936	0.36917	0.0020999
1247.19	-35930.4	-14516.4	16.5327	0.920667	0.369929	-0.00312729
1247.2	-35930.4	-14516.2	16.5479	0.9243	0.368253	-0.00845126
1247.22	-35930.3	-14516	16.5639	0.927281	0.366322	-0.0128923
1247.24	-35930.2	-14515.7	16.5807	0.929231	0.365141	-0.015867
1247.25	-35930.1	-14515.4	16.597	0.930113	0.36242	-0.0178296
1247.27	-35929.9	-14515.1	16.6122	0.930144	0.357193	-0.0191346
1247.29	-35929.8	-14514.8	16.6283	0.929964	0.351944	-0.0196841
1247.3	-35929.7	-14514.6	16.6458	0.929963	0.34737	-0.0196358
1247.32	-35929.7	-14514.4	16.6622	0.930012	0.340414	-0.0196745
1247.34	-35929.6	-14514.1	16.6768	0.930014	0.330242	-0.0201824
1247.36	-35929.4	-14513.8	16.6925	0.929992	0.319799	-0.0210199
1247.37	-35929.3	-14513.5	16.7099	0.929983	0.309932	-0.0221022
1247.39	-35929.2	-14513.3	16.7267	0.930024	0.298031	-0.0234852
1247.41	-35929.1	-14513	16.7421	0.930053	0.283927	-0.0251653
1247.42	-35929	-14512.8	16.757	0.929898	0.270781	-0.0270551
1247.44	-35928.9	-14512.5	16.7719	0.929798	0.259366	-0.0291987
1247.46	-35928.8	-14512.2	16.7873	0.930427	0.247702	-0.0317905
1247.47	-35928.7	-14511.9	16.8028	0.932147	0.23548	-0.0351141
1247.49	-35928.6	-14511.7	16.818	0.934938	0.224273	-0.0395097
1247.51	-35928.5	-14511.4	16.8334	0.93847	0.214164	-0.0446865
1247.53	-35928.4	-14511.2	16.8498	0.94215	0.203874	-0.0498063
1247.54	-35928.3	-14510.9	16.8666	0.945487	0.193741	-0.0546565
1247.56	-35928.2	-14510.6	16.8824	0.948086	0.185331	-0.0594997
1247.58	-35928.1	-14510.3	16.8977	0.949695	0.178752	-0.0640034
1247.59	-35928	-14510.1	16.9144	0.950215	0.172999	-0.0674316
1247.61	-35927.9	-14509.8	16.9318	0.950062	0.167947	-0.070051
1247.63	-35927.8	-14509.6	16.9474	0.949943	0.164019	-0.0727327
1247.64	-35927.7	-14509.3	16.9621	0.949986	0.160884	-0.0754951
1247.66	-35927.6	-14509	16.9786	0.950004	0.157793	-0.0779081
1247.68	-35927.5	-14508.7	16.996	0.949994	0.154263	-0.0800853
1247.7	-35927.4	-14508.5	17.0121	0.950044	0.150163	-0.0823905
1247.71	-35927.3	-14508.2	17.0273	0.950027	0.146966	-0.0846188
1247.73	-35927.2	-14508	17.0434	0.949807	0.146426	-0.0863785
1247.75	-35927.1	-14507.7	17.0603	0.949894	0.146762	-0.0879393
1247.76	-35926.9	-14507.4	17.0774	0.95097	0.145303	-0.0898125
1247.78	-35926.8	-14507.1	17.0946	0.953038	0.143436	-0.0922597
1247.8	-35926.7	-14506.8	17.1122	0.955888	0.143489	-0.0953769
1247.82	-35926.6	-14506.6	17.1291	0.959735	0.143418	-0.0989152
1247.83	-35926.5	-14506.3	17.1442	0.964698	0.140577	-0.102588
1247.85	-35926.4	-14506	17.1591	0.969731	0.136845	-0.10651
1247.87	-35926.3	-14505.7	17.1753	0.973698	0.134733	-0.110727
1247.88	-35926.2	-14505.5	17.19	0.976667	0.133333	-0.114379
1247.9	-35926.1	-14505.2	17.2016	0.978906	0.131346	-0.116911
1247.92	-35926	-14505	17.2179	0.980025	0.129968	-0.12007
1247.93	-35925.9	-14504.7	17.2412	0.979993	0.130001	-0.124383
1247.95	-35925.8	-14504.4	17.2576	0.980001	0.130027	-0.126449
1247.97	-35925.7	-14504.1	17.2754	0.980004	0.129765	-0.127498
1247.98	-35925.5	-14503.8	17.292	0.979983	0.126256	-0.127456
1248	-35925.5	-14503.6	17.3085	0.980063	0.122856	-0.127383
1248.02	-35925.4	-14503.3	17.3223	0.97962	0.119856	-0.126059
1248.04	-35925.3	-14503.1	17.3359	0.976054	0.119687	-0.123642
1248.05	-35925.1	-14502.8	17.3537	0.972634	0.116002	-0.120408
1248.07	-35925	-14502.5	17.3744	0.96972	0.112432	-0.118368
1248.09	-35924.9	-14502.2	17.3904	0.970075	0.109712	-0.117582
1248.1	-35924.8	-14502	17.4075	0.969981	0.110207	-0.117672
1248.12	-35924.7	-14501.7	17.425	0.970007	0.109215	-0.1176
1248.14	-35924.6	-14501.4	17.4415	0.969995	0.10586	-0.117836
1248.15	-35924.5	-14501.1	17.4585	0.970014	0.101369	-0.119276
1248.17	-35924.4	-14500.8	17.4762	0.96994	0.0950691	-0.12211
1248.19	-35924.3	-14500.5	17.4916	0.970226	0.0922849	-0.124869
1248.21	-35924.2	-14500.3	17.5047	0.969	0.0887237	-0.125127
1248.22	-35924	-14500	17.52	0.965259	0.0852912	-0.122923
1248.24	-35923.9	-14499.7	17.5368	0.961751	0.0819199	-0.119836
1248.26	-35923.8	-14499.5	17.5539	0.959737	0.078772	-0.118136
1248.27	-35923.7	-14499.2	17.5713	0.960075	0.0737582	-0.117563
1248.29	-35923.6	-14498.9	17.5876	0.95998	0.0669038	-0.117671
1248.31	-35923.5	-14498.6	17.6053	0.960004	0.0597717	-0.117637
1248.33	-35923.4	-14498.3	17.6205	0.96	0.0546022	-0.117669
1248.34	-35923.3	-14498	17.635	0.959994	0.0516225	-0.11757
1248.36	-35923.2	-14497.8	17.6528	0.960022	0.0482787	-0.118112
1248.38	-35923.1	-14497.5	17.6699	0.959909	0.0432991	-0.119935
1248.39	-35922.9	-14497.2	17.6864	0.96034	0.0340978	-0.122329
1248.41	-35922.8	-14497	17.7037	0.958014	0.0254001	-0.123462
1248.43	-35922.7	-14496.6	17.7212	0.95482	0.0207228	-0.121195
1248.44	-35922.6	-14496.4	17.7355	0.948865	0.0198414	-0.117192
1248.46	-35922.5	-14496.1	17.7489	0.944506	0.0200544	-0.111653
1248.48	-35922.4	-14495.8	17.7649	0.938461	0.0199091	-0.106968
1248.49	-35922.3	-14495.5	17.782	0.934512	0.0203087	-0.101804
1248.51	-35922.2	-14495.3	17.7969	0.928184	0.0176066	-0.0969849
1248.53	-35922.1	-14495	17.81	0.924228	0.0141385	-0.0916385
1248.55	-35921.9	-14494.7	17.8259	0.918167	0.0105467	-0.0871111
1248.56	-35921.8	-14494.4	17.8435	0.913875	0.00988581	-0.082344
1248.58	-35921.7	-14494.1	17.8607	0.910401	0.01009	-0.0806054
1248.6	-35921.6	-14493.8	17.874	0.909913	0.00975499	-0.0812844
1248.61	-35921.5	-14493.6	17.8914	0.909978	0.0128737	-0.0846143
1248.63	-35921.4	-14493.3	17.9051	0.91015	0.0162521	-0.0860419
1248.65	-35921.3	-14493	17.9212	0.907134	0.0197648	-0.0852886
1248.66	-35921.2	-14492.7	17.939	0.903529	0.0200294	-0.0809184
1248.68	-35921	-14492.4	17.9558	0.900203	0.0199921	-0.0755305
1248.7	-35920.9	-14492.1	17.9692	0.896837	0.0200021	-0.0680458
1248.72	-35920.8	-14491.9	17.9833	0.893333	0.02	-0.0588235
1248.73	-35920.7	-14491.5	17.9967	0.886667	0.02	-0.0490196
1248.75	-35920.6	-14491.3	18.0133	0.883333	0.02	-0.0392157
1248.77	-35920.5	-14491	18.0276	0.87637	0.02	-0.029994
1248.78	-35920.4	-14490.7	18.0442	0.873037	0.02	-0.0225066
1248.8	-35920.3	-14490.4	18.0576	0.866352	0.02	-0.0171289
1248.82	-35920.2	-14490.2	18.0752	0.862927	0.02	-0.0126859
1248.84	-35920	-14489.8	18.0881	0.859829	0.0200001	-0.0107248
1248.85	-35919.9	-14489.6	18.1017	0.860049	0.0199997	-0.00975562
1248.87	-35919.8	-14489.3	18.1156	0.859955	0.0200018	-0.00984419
1248.89	-35919.7	-14489	18.1295	0.860113	0.0199931	-0.00970327
1248.9	-35919.6	-14488.7	18.1459	0.859574	0.0200257	-0.00839747
1248.92	-35919.5	-14488.4	18.1605	0.855832	0.0198691	-0.00578674
1248.94	-35919.3	-14488.1	18.1767	0.852436	0.0205384	-0.00262837
1248.95	-35919.3	-14487.9	18.1899	0.84976	0.0241767	-0.000732766
1248.97	-35919.1	-14487.6	18.204	0.850074	0.0278684	0.000122873
1248.99	-35919	-14487.3	18.2172	0.84998	0.0300687	-0.000203386
1249.01	-35918.9	-14487	18.2308	0.850005	0.0307742	-0.00164693
1249.02	-35918.8	-14486.7	18.2449	0.849998	0.0343614	-0.0043602
1249.04	-35918.7	-14486.5	18.2577	0.85	0.0389648	-0.00770919
1249.06	-35918.6	-14486.1	18.2729	0.85	0.0446672	-0.0109496
1249.07	-35918.5	-14485.9	18.289	0.850001	0.0492838	-0.0148295
1249.09	-35918.4	-14485.6	18.3034	0.849995	0.0550507	-0.0191122
1249.11	-35918.2	-14485.3	18.3192	0.850018	0.0580831	-0.024159
1249.12	-35918.1	-14485	18.3345	0.849924	0.0613933	-0.0293986
1249.14	-35918	-14484.7	18.3499	0.850287	0.0660776	-0.0337413
1249.16	-35917.9	-14484.4	18.3632	0.848558	0.0736451	-0.0372639
1249.17	-35917.8	-14484.2	18.3772	0.844888	0.0787134	-0.0388428
1249.19	-35917.7	-14483.8	18.3903	0.841312	0.0816941	-0.0392861
1249.21	-35917.5	-14483.5	18.4041	0.839772	0.085134	-0.0391939
1249.23	-35917.4	-14483.3	18.418	0.840063	0.0890257	-0.0392429
1249.24	-35917.3	-14483	18.4307	0.839983	0.0898351	-0.0391292
1249.26	-35917.2	-14482.7	18.4473	0.840004	0.0921051	-0.039776
1249.28	-35917.1	-14482.3	18.462	0.839999	0.0936045	-0.0415622
1249.29	-35916.9	-14482	18.4774	0.840002	0.0933264	-0.0446053
1249.31	-35916.8	-14481.8	18.4928	0.839995	0.0931157	-0.0473847
1249.33	-35916.7	-14481.5	18.5061	0.84002	0.0954354	-0.0488129
1249.35	-35916.6	-14481.2	18.5194	0.839925	0.0993454	-0.0491434
1249.36	-35916.5	-14480.9	18.5331	0.84024	0.100121	-0.0482866
1249.38	-35916.4	-14480.6	18.5496	0.837563	0.0999674	-0.0463914
1249.4	-35916.3	-14480.3	18.5636	0.834168	0.100009	-0.0432325
1249.41	-35916.1	-14480	18.5775	0.830425	0.0999983	-0.0406233
1249.43	-35916	-14479.8	18.591	0.829892	0.1	-0.0393119
1249.45	-35915.9	-14479.4	18.6042	0.830029	0.1	-0.0391919
1249.46	-35915.8	-14479.1	18.6184	0.829995	0.0999992	-0.0392198
1249.48	-35915.7	-14478.9	18.6318	0.830001	0.100003	-0.0392145
1249.5	-35915.6	-14478.5	18.645	0.829999	0.0999878	-0.0392162
1249.51	-35915.4	-14478.3	18.6592	0.83	0.100025	-0.0392152
1249.53	-35915.3	-14478	18.6726	0.829998	0.0999055	-0.0392173
1249.55	-35915.2	-14477.7	18.6857	0.830006	0.103133	-0.0392097
1249.57	-35915.1	-14477.4	18.7033	0.83	0.106667	-0.0392157
1249.58	-35915	-14477.1	18.7167	0.83	0.113333	-0.0381264
1249.6	-35914.8	-14476.8	18.73	0.826667	0.116667	-0.0359477
1249.62	-35914.7	-14476.5	18.7441	0.823106	0.120114	-0.0336915
1249.63	-35914.6	-14476.2	18.7576	0.81992	0.11994	-0.0338437
1249.65	-35914.5	-14475.9	18.7743	0.819991	0.120127	-0.0361338
1249.67	-35914.4	-14475.6	18.7882	0.820243	0.123775	-0.0396014
1249.68	-35914.3	-14475.3	18.8016	0.823677	0.127054	-0.0429396
1249.7	-35914.1	-14475	18.8149	0.827407	0.130363	-0.0473665
1249.72	-35914	-14474.7	18.8296	0.834113	0.134255	-0.0521429
1249.74	-35913.9	-14474.5	18.8459	0.837647	0.141433	-0.0574723
1249.75	-35913.8	-14474.1	18.8591	0.844202	0.147035	-0.0618436
1249.77	-35913.7	-14473.8	18.8732	0.84751	0.146638	-0.0661136
1249.79	-35913.6	-14473.6	18.8864	0.850267	0.146325	-0.0678264
1249.8	-35913.4	-14473.2	18.9	0.849932	0.148152	-0.0688615
1249.82	-35913.3	-14472.9	18.9141	0.850021	0.153857	-0.0702119
1249.84	-35913.2	-14472.6	18.9269	0.849994	0.154071	-0.0728265
1249.86	-35913.1	-14472.3	18.9418	0.850001	0.15683	-0.0759794
1249.87	-35913	-14472	18.9583	0.85	0.157641	-0.0778715
1249.89	-35912.8	-14471.7	18.9724	0.85	0.160388	-0.0785019
1249.91	-35912.7	-14471.4	18.9884	0.85	0.159904	-0.0784141
1249.92	-35912.6	-14471.2	19.0035	0.850001	0.160028	-0.0784354
1249.94	-35912.5	-14470.9	19.0191	0.849995	0.159993	-0.0784341
1249.96	-35912.3	-14470.5	19.0324	0.850018	0.160002	-0.078417
1249.97	-35912.2	-14470.3	19.0464	0.849925	0.159999	-0.0784935
1249.99	-35912.1	-14469.9	19.0595	0.850281	0.16	-0.0780841
1250.01	-35912	-14469.6	19.0733	0.84858	0.16	-0.0763896
1250.03	-35911.9	-14469.4	19.0873	0.8448	0.16	-0.0734917
1250.04	-35911.7	-14469	19.0999	0.841641	0.16	-0.0701403
1250.06	-35911.6	-14468.7	19.1162	0.838024	0.16	-0.0669024
1250.08	-35911.5	-14468.4	19.1312	0.835068	0.16	-0.0627398
1250.09	-35911.4	-14468.1	19.1463	0.829274	0.16	-0.0590751
1250.11	-35911.2	-14467.8	19.1619	0.824688	0.16	-0.0554917
1250.13	-35911.1	-14467.6	19.1753	0.818885	0.16	-0.053793
1250.14	-35911	-14467.2	19.1885	0.81466	0.16	-0.0514192
1250.16	-35910.9	-14466.9	19.2025	0.808691	0.16	-0.0479418
1250.18	-35910.8	-14466.6	19.2162	0.804128	0.16	-0.0436579
1250.19	-35910.7	-14466.3	19.2293	0.800772	0.16	-0.0407617
1250.21	-35910.5	-14466	19.2434	0.79985	0.16	-0.0393977
1250.23	-35910.4	-14465.7	19.2569	0.800057	0.16	-0.0391525
1250.25	-35910.3	-14465.4	19.2701	0.799922	0.16	-0.0393019
1250.26	-35910.1	-14465.1	19.2842	0.800208	0.16	-0.0384033
1250.28	-35910.1	-14464.8	19.2977	0.797333	0.16	-0.0364312
1250.3	-35909.9	-14464.5	19.3109	0.793969	0.16	-0.0332509
1250.31	-35909.8	-14464.2	19.325	0.790264	0.16	-0.0306676
1250.33	-35909.7	-14463.9	19.3385	0.789931	0.16	-0.0303805
1250.35	-35909.5	-14463.6	19.3517	0.790018	0.16	-0.0323172
1250.37	-35909.4	-14463.3	19.3658	0.789998	0.16	-0.0357638
1250.38	-35909.3	-14463	19.3792	0.790001	0.16	-0.0380325
1250.4	-35909.2	-14462.7	19.3925	0.79	0.16	-0.039187
1250.42	-35909	-14462.4	19.4067	0.79	0.16	-0.0392157
1250.43	-35908.9	-14462.1	19.42	0.79	0.16	-0.0392157
1250.45	-35908.8	-14461.7	19.43	0.79	0.16	-0.0392157
1250.47	-35908.7	-14461.4	19.4442	0.79	0.16	-0.0392087
1250.48	-35908.6	-14461.2	19.4574	0.79	0.16	-0.0392428
1250.5	-35908.4	-14460.8	19.4708	0.79	0.16	-0.040407
1250.52	-35908.3	-14460.5	19.485	0.79	0.16	-0.0428497
1250.53	-35908.2	-14460.2	19.4982	0.79	0.16	-0.046082
1250.55	-35908	-14459.9	19.5116	0.789999	0.16	-0.04812
1250.57	-35907.9	-14459.6	19.5258	0.790007	0.16	-0.0490743
1250.59	-35907.8	-14459.3	19.539	0.789972	0.16	-0.049037
1250.6	-35907.7	-14459	19.5524	0.790102	0.16	-0.0488889
1250.62	-35907.5	-14458.7	19.5672	0.789437	0.16	-0.0476367
1250.64	-35907.4	-14458.4	19.5835	0.785958	0.16	-0.0466249
1250.65	-35907.3	-14458.1	19.5958	0.784203	0.16	-0.0459113
1250.67	-35907.2	-14457.7	19.6065	0.782861	0.16	-0.0458015
1250.69	-35907	-14457.4	19.6179	0.780995	0.160002	-0.0463413
1250.7	-35906.9	-14457.1	19.6305	0.779792	0.159998	-0.0470264
1250.72	-35906.8	-14456.8	19.6442	0.779793	0.159994	-0.0475705
1250.74	-35906.7	-14456.6	19.6583	0.780063	0.160008	-0.0481517
1250.76	-35906.5	-14456.2	19.672	0.780051	0.160022	-0.0487701
1250.77	-35906.4	-14455.9	19.6855	0.779981	0.159965	-0.0491027
1250.79	-35906.3	-14455.6	19.6988	0.779987	0.159915	-0.0490821
1250.81	-35906.1	-14455.3	19.7122	0.780004	0.160133	-0.0489922
1250.82	-35906	-14455	19.7258	0.780002	0.160296	-0.048992
1250.84	-35905.9	-14454.7	19.7402	0.780001	0.159384	-0.049052
1250.86	-35905.8	-14454.3	19.7542	0.780003	0.157502	-0.0490714
1250.88	-35905.6	-14454	19.7656	0.779992	0.155941	-0.0489061
1250.89	-35905.5	-14453.7	19.7765	0.779986	0.154473	-0.0488326
1250.91	-35905.4	-14453.4	19.7928	0.780022	0.151531	-0.0495069
1250.93	-35905.3	-14453.1	19.8083	0.779915	0.147994	-0.051296
1250.94	-35905.1	-14452.8	19.8209	0.780318	0.144738	-0.0537256
1250.96	-35905	-14452.4	19.8354	0.778089	0.141246	-0.0547562
1250.98	-35904.9	-14452.2	19.8465	0.774517	0.137817	-0.053175
1250.99	-35904.7	-14451.8	19.8583	0.770905	0.134555	-0.0507835
1251.01	-35904.6	-14451.5	19.8725	0.769831	0.130975	-0.0492447
1251.03	-35904.5	-14451.2	19.8865	0.770046	0.127873	-0.048904
1251.05	-35904.3	-14450.9	19.8968	0.769988	0.122247	-0.0496705
1251.06	-35904.2	-14450.6	19.9099	0.770003	0.114717	-0.0516199
1251.08	-35904.1	-14450.3	19.9235	0.769999	0.110638	-0.0548248
1251.1	-35904	-14450	19.9371	0.77	0.107487	-0.0573264
1251.11	-35903.8	-14449.6	19.948	0.77	0.104014	-0.0587095
1251.13	-35903.7	-14449.4	19.9609	0.77	0.100308	-0.0588484
1251.15	-35903.6	-14449	19.9743	0.77	0.100145	-0.0588316
1251.16	-35903.4	-14448.7	19.9883	0.770001	0.0971436	-0.0587825
1251.18	-35903.3	-14448.4	20.0018	0.769997	0.0937433	-0.0597358
1251.2	-35903.2	-14448.1	20.015	0.770011	0.0902364	-0.0617326
1251.21	-35903.1	-14447.8	20.0292	0.769977	0.0899705	-0.065197
1251.23	-35902.9	-14447.5	20.0426	0.770088	0.0900078	-0.0664464
1251.25	-35902.8	-14447.1	20.0559	0.766892	0.0899985	-0.0655088
1251.27	-35902.7	-14446.8	20.07	0.763333	0.09	-0.0620915
1251.28	-35902.6	-14446.5	20.0833	0.76	0.09	-0.0599129
1251.3	-35902.4	-14446.2	20.0967	0.76	0.09	-0.0588235
1251.32	-35902.3	-14445.9	20.1108	0.759993	0.0898748	-0.0600297
1251.33	-35902.2	-14445.6	20.124	0.760002	0.0865227	-0.0622165
1251.35	-35902	-14445.3	20.1347	0.760012	0.0861737	-0.0640661
1251.37	-35901.9	-14444.9	20.1445	0.759999	0.0866093	-0.0655147
1251.38	-35901.7	-14444.6	20.1553	0.759997	0.0849426	-0.0666964
1251.4	-35901.6	-14444.3	20.1683	0.76	0.0832218	-0.0676363
1251.42	-35901.5	-14444	20.1831	0.76	0.0831856	-0.0683176
1251.44	-35901.4	-14443.7	20.195	0.76	0.0832613	-0.0686592
1251.45	-35901.2	-14443.3	20.2034	0.760004	0.0819419	-0.0686742
1251.47	-35901.1	-14443	20.2178	0.759997	0.0792628	-0.0686251
1251.49	-35901	-14442.7	20.237	0.76001	0.0758767	-0.0686169
1251.5	-35900.8	-14442.4	20.25	0.759965	0.0725218	-0.0686716
1251.52	-35900.7	-14442.1	20.2632	0.760165	0.0689401	-0.0683895
1251.54	-35900.6	-14441.8	20.2735	0.759292	0.0659058	-0.0672267
1251.55	-35900.4	-14441.4	20.2876	0.755606	0.0614595	-0.06601
1251.57	-35900.3	-14441.1	20.3012	0.751961	0.0544336	-0.06554
1251.59	-35900.2	-14440.8	20.3159	0.749701	0.0466255	-0.0669053
1251.61	-35900	-14440.5	20.3313	0.750147	0.037136	-0.067822
1251.62	-35899.9	-14440.2	20.3409	0.750118	0.0320001	-0.0684295
1251.64	-35899.8	-14439.9	20.3517	0.749957	0.0286223	-0.0686889
1251.66	-35899.6	-14439.5	20.3659	0.749973	0.0251655	-0.0686682
1251.67	-35899.5	-14439.2	20.3792	0.75001	0.0217347	-0.0686089
1251.69	-35899.4	-14438.9	20.3904	0.750002	0.0184104	-0.0686155
1251.71	-35899.2	-14438.6	20.4028	0.750007	0.0151105	-0.0686342
1251.72	-35899.1	-14438.3	20.4169	0.750017	0.0116981	-0.0686337
1251.74	-35899	-14437.9	20.4301	0.749959	0.00801538	-0.0686177
1251.76	-35898.8	-14437.6	20.4419	0.749936	0.00450084	-0.068614
1251.78	-35898.7	-14437.3	20.4535	0.750176	0.0020769	-0.0686633
1251.79	-35898.6	-14436.9	20.4652	0.750245	0.000584301	-0.0686769
1251.81	-35898.4	-14436.6	20.4768	0.749249	-0.000959198	-0.0684649
1251.83	-35898.3	-14436.3	20.4888	0.747358	-0.00273701	-0.0678668
1251.84	-35898.2	-14436	20.502	0.745525	-0.00433607	-0.0667461
1251.86	-35898	-14435.7	20.5159	0.743861	-0.00603652	-0.0649505
1251.88	-35897.9	-14435.3	20.5295	0.741967	-0.00855218	-0.0623313
1251.89	-35897.8	-14435	20.5427	0.740304	-0.0121026	-0.0588899
1251.91	-35897.6	-14434.7	20.5565	0.739727	-0.0166116	-0.0547318
1251.93	-35897.5	-14434.4	20.5702	0.739939	-0.0219653	-0.050128
1251.95	-35897.4	-14434.1	20.5829	0.74007	-0.0280773	-0.0454434
1251.96	-35897.2	-14433.7	20.5946	0.74001	-0.0352525	-0.0410298
1251.98	-35897.1	-14433.4	20.6062	0.739996	-0.0437376	-0.0372144
1252	-35897	-14433.1	20.6179	0.740006	-0.0520504	-0.0342047
1252.01	-35896.8	-14432.8	20.6299	0.739944	-0.0585627	-0.0321046
1252.03	-35896.7	-14432.5	20.6419	0.739977	-0.0656155	-0.0306493
1252.05	-35896.6	-14432.1	20.6537	0.740239	-0.0760656	-0.0294598
1252.07	-35896.4	-14431.8	20.6659	0.740046	-0.0862085	-0.0283837
1252.08	-35896.3	-14431.4	20.6793	0.738696	-0.0917054	-0.0273417
1252.1	-35896.2	-14431.1	20.6926	0.736777	-0.0962937	-0.0262154
1252.12	-35896	-14430.8	20.7045	0.735057	-0.104524	-0.0249636
1252.13	-35895.9	-14430.5	20.7167	0.733333	-0.113333	-0.0239651
1252.15	-35895.8	-14430.2	20.7305	0.731368	-0.118927	-0.023632
1252.17	-35895.6	-14429.8	20.7441	0.729951	-0.123657	-0.0240058
1252.18	-35895.5	-14429.5	20.7557	0.72973	-0.130181	-0.0249739
1252.2	-35895.4	-14429.2	20.7674	0.730013	-0.137038	-0.0262182
1252.22	-35895.2	-14428.9	20.7811	0.730069	-0.142547	-0.027423
1252.23	-35895.1	-14428.6	20.7949	0.729993	-0.1472	-0.0284257
1252.25	-35895	-14428.2	20.8072	0.729978	-0.151959	-0.0291159
1252.27	-35894.8	-14427.9	20.8187	0.730006	-0.157825	-0.0294409
1252.29	-35894.7	-14427.5	20.8303	0.730025	-0.164862	-0.0294506
1252.3	-35894.5	-14427.2	20.8421	0.729987	-0.17088	-0.0294152
1252.32	-35894.4	-14426.9	20.8542	0.729925	-0.174545	-0.0294698
1252.34	-35894.3	-14426.6	20.8661	0.730062	-0.177346	-0.0293522
1252.35	-35894.2	-14426.3	20.8779	0.730274	-0.180621	-0.0288643
1252.37	-35894	-14425.9	20.8905	0.729695	-0.184568	-0.0280562
1252.39	-35893.9	-14425.5	20.9041	0.728033	-0.18933	-0.0270017
1252.4	-35893.7	-14425.2	20.9169	0.726139	-0.195183	-0.0257664
1252.42	-35893.6	-14424.9	20.9287	0.724475	-0.202039	-0.0245472
1252.44	-35893.5	-14424.6	20.9414	0.722642	-0.209165	-0.0237653
1252.46	-35893.3	-14424.3	20.9554	0.72075	-0.216066	-0.0236845
1252.47	-35893.2	-14423.9	20.9685	0.719755	-0.222703	-0.0242986
1252.49	-35893	-14423.6	20.98	0.719825	-0.229289	-0.0254145
1252.51	-35892.9	-14423.3	20.9915	0.720062	-0.236317	-0.026635
1252.52	-35892.8	-14423	21.0035	0.720037	-0.244637	-0.0277542
1252.54	-35892.7	-14422.6	21.0157	0.719992	-0.255449	-0.0288248
1252.56	-35892.5	-14422.3	21.0278	0.720009	-0.267851	-0.0299346
1252.58	-35892.4	-14421.9	21.0395	0.719962	-0.278807	-0.0311959
1252.59	-35892.2	-14421.6	21.0512	0.719931	-0.288409	-0.0328087
1252.61	-35892.1	-14421.3	21.0629	0.720159	-0.299583	-0.0350406
1252.63	-35892	-14421	21.075	0.720242	-0.311996	-0.0379047
1252.64	-35891.9	-14420.7	21.0872	0.719246	-0.322393	-0.0411736
1252.66	-35891.7	-14420.3	21.0992	0.71735	-0.330559	-0.0445754
1252.68	-35891.6	-14419.9	21.1107	0.715559	-0.338642	-0.0478405
1252.69	-35891.4	-14419.6	21.1222	0.713957	-0.34708	-0.0510806
1252.71	-35891.3	-14419.3	21.1354	0.712062	-0.355217	-0.054648
1252.73	-35891.2	-14419	21.1494	0.710323	-0.363805	-0.058657
1252.74	-35891	-14418.7	21.1622	0.709709	-0.374402	-0.0630411
1252.76	-35890.9	-14418.3	21.174	0.709935	-0.3869	-0.0675737
1252.78	-35890.8	-14417.9	21.1855	0.710077	-0.400242	-0.0719777
1252.8	-35890.6	-14417.6	21.1972	0.710014	-0.413598	-0.0763094
1252.81	-35890.5	-14417.3	21.2091	0.709995	-0.426304	-0.0807601
1252.83	-35890.4	-14417	21.2212	0.710006	-0.438041	-0.0852689
1252.85	-35890.2	-14416.6	21.2333	0.709941	-0.448735	-0.0896961
1252.86	-35890.1	-14416.3	21.2453	0.709976	-0.458823	-0.0942185
1252.88	-35889.9	-14415.9	21.257	0.710255	-0.468855	-0.0990658
1252.9	-35889.8	-14415.6	21.2686	0.710094	-0.478838	-0.104006
1252.91	-35889.7	-14415.3	21.2805	0.708742	-0.488729	-0.108692
1252.93	-35889.6	-14415	21.2926	0.706779	-0.499331	-0.113044
1252.95	-35889.4	-14414.6	21.3047	0.705039	-0.511317	-0.11709
1252.97	-35889.3	-14414.3	21.3167	0.703333	-0.523333	-0.120915
1252.98	-35889.1	-14413.9	21.3283	0.701411	-0.533886	-0.124648
1253	-35889	-14413.6	21.34	0.7	-0.543333	-0.12854
1253.02	-35888.9	-14413.3	21.3519	0.69975	-0.552278	-0.132827
1253.03	-35888.8	-14413	21.364	0.700012	-0.560451	-0.137544
1253.05	-35888.6	-14412.6	21.3761	0.70006	-0.567574	-0.142601
1253.07	-35888.5	-14412.2	21.3881	0.699996	-0.574087	-0.147637
1253.09	-35888.3	-14411.9	21.3997	0.700003	-0.580561	-0.152453
1253.1	-35888.2	-14411.6	21.4114	0.699994	-0.587529	-0.157483
1253.12	-35888.1	-14411.2	21.4234	0.699931	-0.594902	-0.163034
1253.14	-35888	-14410.9	21.4355	0.700044	-0.600857	-0.168759
1253.15	-35887.8	-14410.6	21.4476	0.700273	-0.604431	-0.174368
1253.17	-35887.7	-14410.2	21.4594	0.699766	-0.607434	-0.179978
1253.19	-35887.5	-14409.8	21.4711	0.698147	-0.610968	-0.18556
1253.2	-35887.4	-14409.5	21.4828	0.696242	-0.613897	-0.190682
1253.22	-35887.3	-14409.2	21.4948	0.694573	-0.615621	-0.195184
1253.24	-35887.2	-14408.9	21.5069	0.69276	-0.617172	-0.199565
1253.26	-35887	-14408.5	21.519	0.690847	-0.619023	-0.20409
1253.27	-35886.9	-14408.2	21.5308	0.689776	-0.620353	-0.208496
1253.29	-35886.7	-14407.8	21.5424	0.689806	-0.620546	-0.212775
1253.31	-35886.6	-14407.5	21.5542	0.690058	-0.61948	-0.217372
1253.32	-35886.5	-14407.2	21.5662	0.690047	-0.617623	-0.222434
1253.34	-35886.4	-14406.8	21.5783	0.689983	-0.616194	-0.227615
1253.36	-35886.2	-14406.5	21.5904	0.68999	-0.614839	-0.23268
1253.37	-35886.1	-14406.1	21.6022	0.690002	-0.6112	-0.237579
1253.39	-35885.9	-14405.7	21.6138	0.689998	-0.604472	-0.242439
1253.41	-35885.8	-14405.4	21.6256	0.690009	-0.595604	-0.247556
1253.42	-35885.7	-14405.1	21.6376	0.690018	-0.583893	-0.253153
1253.44	-35885.6	-14404.8	21.6497	0.689958	-0.566926	-0.259356
1253.46	-35885.4	-14404.4	21.6617	0.689936	-0.545681	-0.266139
1253.48	-35885.3	-14404	21.6738	0.690176	-0.524133	-0.273351
1253.49	-35885.2	-14403.7	21.6855	0.690245	-0.502702	-0.281003
1253.51	-35885	-14403.4	21.6961	0.689249	-0.479127	-0.28921
1253.53	-35884.9	-14403.1	21.7062	0.687358	-0.454707	-0.297699
1253.54	-35884.8	-14402.7	21.7175	0.685525	-0.433199	-0.305916
1253.56	-35884.6	-14402.3	21.7297	0.683861	-0.413074	-0.313689
1253.58	-35884.5	-14402	21.7417	0.681967	-0.389708	-0.3211
1253.6	-35884.4	-14401.6	21.7532	0.680305	-0.364042	-0.328102
1253.61	-35884.2	-14401.3	21.765	0.679726	-0.339809	-0.334589
1253.63	-35884.1	-14401	21.7771	0.679938	-0.315967	-0.340657
1253.65	-35884	-14400.6	21.7893	0.680075	-0.289275	-0.346493
1253.66	-35883.8	-14400.3	21.8013	0.680013	-0.2614	-0.352015
1253.68	-35883.7	-14399.9	21.8129	0.679974	-0.236001	-0.357069
1253.7	-35883.6	-14399.5	21.8246	0.679994	-0.213674	-0.361889
1253.71	-35883.5	-14399.2	21.8367	0.680026	-0.193464	-0.366827
1253.73	-35883.3	-14398.9	21.8487	0.680009	-0.172649	-0.371939
1253.75	-35883.2	-14398.6	21.8595	0.679916	-0.149036	-0.377121
1253.76	-35883.1	-14398.2	21.8694	0.679984	-0.127689	-0.382076
1253.78	-35882.9	-14397.8	21.8791	0.680328	-0.113804	-0.38655
1253.8	-35882.8	-14397.5	21.8894	0.68006	-0.100937	-0.390814
1253.82	-35882.7	-14397.1	21.901	0.678419	-0.0819933	-0.395222
1253.83	-35882.6	-14396.8	21.9133	0.676667	-0.0633333	-0.399782
1253.85	-35882.4	-14396.5	21.9255	0.676222	-0.0521182	-0.404517
1253.87	-35882.3	-14396.1	21.9374	0.676706	-0.0426675	-0.409935
1253.88	-35882.1	-14395.7	21.949	0.677706	-0.0291532	-0.416514
1253.9	-35882	-14395.4	21.9607	0.680212	-0.0160228	-0.42423
1253.92	-35881.9	-14395.1	21.9726	0.684936	-0.00789985	-0.432922
1253.93	-35881.8	-14394.7	21.9848	0.690676	-0.00277617	-0.442306
1253.95	-35881.6	-14394.4	21.9969	0.696116	0.00211251	-0.45198
1253.97	-35881.5	-14394	22.0087	0.700741	0.00773998	-0.461277
1253.99	-35881.3	-14393.6	22.0204	0.704343	0.0136752	-0.469709
1254	-35881.2	-14393.3	22.0321	0.707103	0.0168925	-0.477325
1254.02	-35881.1	-14393	22.0441	0.709115	0.0164507	-0.484242
1254.04	-35881	-14392.6	22.0562	0.710137	0.0172574	-0.490535
1254.05	-35880.8	-14392.3	22.0683	0.71019	0.0213624	-0.496269
1254.07	-35880.7	-14391.9	22.0801	0.709935	0.0233564	-0.501483
1254.09	-35880.5	-14391.5	22.0917	0.709873	0.0211927	-0.506352
1254.11	-35880.4	-14391.2	22.1035	0.710095	0.0201286	-0.511284
1254.12	-35880.3	-14390.9	22.1155	0.7103	0.0222928	-0.516398
1254.14	-35880.2	-14390.5	22.1276	0.709595	0.0232385	-0.521276
1254.16	-35880	-14390.1	22.1397	0.707818	0.0212497	-0.525758
1254.17	-35879.9	-14389.8	22.1515	0.705945	0.0195351	-0.530124
1254.19	-35879.7	-14389.4	22.1631	0.704347	0.0195934	-0.534501
1254.21	-35879.6	-14389.1	22.1749	0.702533	0.0202717	-0.538786
1254.22	-35879.5	-14388.8	22.1869	0.700661	0.0204331	-0.543179
1254.24	-35879.4	-14388.4	22.199	0.699741	0.0192283	-0.548255
1254.26	-35879.2	-14388	22.2111	0.699859	0.017255	-0.553958
1254.28	-35879.1	-14387.6	22.2229	0.700076	0.0165407	-0.559561
1254.29	-35878.9	-14387.3	22.2345	0.700039	0.0168486	-0.564944
1254.31	-35878.8	-14387	22.2463	0.699977	0.0158999	-0.57056
1254.33	-35878.7	-14386.6	22.2583	0.699987	0.0138833	-0.576245
1254.34	-35878.5	-14386.3	22.2705	0.700018	0.0131721	-0.58129
1254.36	-35878.4	-14385.9	22.2825	0.700018	0.0134595	-0.585664
1254.38	-35878.3	-14385.5	22.2942	0.699946	0.0124561	-0.589843
1254.39	-35878.1	-14385.2	22.3059	0.699939	0.0105075	-0.593642
1254.41	-35878	-14384.8	22.3177	0.700197	0.00963197	-0.596479
1254.43	-35877.9	-14384.5	22.3298	0.700197	0.00989325	-0.598555
1254.44	-35877.7	-14384.2	22.3419	0.699046	0.0100999	-0.600523
1254.46	-35877.6	-14383.8	22.3539	0.697115	0.0100225	-0.602146
1254.48	-35877.5	-14383.4	22.3656	0.695383	0.00997212	-0.602828
1254.5	-35877.3	-14383	22.3772	0.693765	0.00999402	-0.60327
1254.51	-35877.2	-14382.7	22.3891	0.691784	0.0100072	-0.604631
1254.53	-35877.1	-14382.4	22.4012	0.690153	0.0100012	-0.606472
1254.55	-35876.9	-14382	22.4133	0.689888	0.00999809	-0.607758
1254.56	-35876.8	-14381.6	22.4253	0.690038	0.0099998	-0.608788
1254.58	-35876.6	-14381.3	22.437	0.689081	0.0100005	-0.610173
1254.6	-35876.5	-14380.9	22.4486	0.686969	0.0100001	-0.611095
1254.62	-35876.4	-14380.6	22.4605	0.684081	0.00999984	-0.610514
1254.63	-35876.3	-14380.2	22.4726	0.680261	0.00999999	-0.609024
1254.65	-35876.1	-14379.9	22.4847	0.675342	0.0100001	-0.607526
1254.67	-35876	-14379.5	22.4967	0.67	0.01	-0.605664
1254.68	-35875.8	-14379.1	22.5086	0.664945	0.00999959	-0.602993
1254.7	-35875.7	-14378.8	22.52	0.66	0.01	-0.600218
1254.72	-35875.6	-14378.4	22.5305	0.654875	0.0100015	-0.598006
1254.73	-35875.4	-14378.1	22.5406	0.649698	0.00999971	-0.595705
1254.75	-35875.3	-14377.7	22.5509	0.6446	0.00999446	-0.592777
1254.77	-35875.2	-14377.3	22.5612	0.639369	0.0100022	-0.590163
1254.78	-35875	-14377	22.5713	0.634041	0.0100217	-0.588535
1254.8	-35874.9	-14376.6	22.5812	0.62955	0.00999162	-0.586915
1254.82	-35874.8	-14376.3	22.5911	0.62627	0.00992129	-0.584601
1254.84	-35874.6	-14375.9	22.6021	0.622563	0.0100481	-0.582477
1254.85	-35874.5	-14375.6	22.6143	0.61742	0.0102955	-0.580991
1254.87	-35874.3	-14375.2	22.6259	0.612173	0.00974765	-0.578899
1254.89	-35874.2	-14374.8	22.6359	0.607461	0.00806378	-0.575597
1254.9	-35874.1	-14374.5	22.6457	0.601847	0.00630905	-0.572271
1254.92	-35873.9	-14374.1	22.6563	0.594818	0.00486983	-0.56956
1254.94	-35873.8	-14373.8	22.666	0.588225	0.00243112	-0.566572
1254.95	-35873.7	-14373.4	22.6744	0.583052	-0.00123476	-0.563045
1254.97	-35873.5	-14373	22.6833	0.578302	-0.00417377	-0.5601
1254.99	-35873.4	-14372.7	22.6933	0.573311	-0.00671041	-0.558034
1255.01	-35873.3	-14372.4	22.7037	0.568186	-0.0127821	-0.55574
1255.02	-35873.1	-14372	22.7139	0.563036	-0.0233041	-0.552841
1255.04	-35873	-14371.6	22.7243	0.557874	-0.0343874	-0.550189
1255.06	-35872.8	-14371.2	22.7346	0.552717	-0.0444612	-0.548018
1255.07	-35872.7	-14370.8	22.7447	0.547598	-0.0553006	-0.545683
1255.09	-35872.5	-14370.5	22.7546	0.54258	-0.0671712	-0.542935
1255.11	-35872.4	-14370.1	22.7649	0.537749	-0.0785145	-0.540001
1255.12	-35872.3	-14369.8	22.7754	0.532706	-0.0887455	-0.536709
1255.14	-35872.2	-14369.4	22.7849	0.526587	-0.0984505	-0.532464
1255.16	-35872	-14369.1	22.7933	0.519559	-0.10866	-0.5273
1255.18	-35871.9	-14368.7	22.8015	0.512704	-0.12058	-0.521835
1255.19	-35871.7	-14368.3	22.8099	0.506125	-0.132594	-0.516387
1255.21	-35871.6	-14368	22.8183	0.499184	-0.141137	-0.511022
1255.23	-35871.5	-14367.6	22.8269	0.492237	-0.147401	-0.505985
1255.24	-35871.3	-14367.3	22.8356	0.486349	-0.155887	-0.501622
1255.26	-35871.2	-14366.9	22.8442	0.481408	-0.164832	-0.497812
1255.28	-35871	-14366.5	22.8526	0.476546	-0.168845	-0.494125
1255.3	-35870.9	-14366.1	22.8609	0.471503	-0.169572	-0.49029
1255.31	-35870.8	-14365.8	22.8694	0.466376	-0.172206	-0.486131
1255.33	-35870.6	-14365.5	22.878	0.461217	-0.176039	-0.481542
1255.35	-35870.5	-14365.1	22.8865	0.456046	-0.177413	-0.476504
1255.36	-35870.4	-14364.7	22.8951	0.450902	-0.176793	-0.471437
1255.38	-35870.2	-14364.3	22.9039	0.445828	-0.176422	-0.466875
1255.4	-35870.1	-14363.9	22.912	0.440862	-0.176613	-0.462628
1255.41	-35869.9	-14363.6	22.9189	0.435974	-0.176868	-0.458256
1255.43	-35869.8	-14363.3	22.9258	0.43068	-0.176729	-0.453702
1255.45	-35869.7	-14362.9	22.9342	0.424408	-0.17607	-0.44899
1255.46	-35869.5	-14362.5	22.9429	0.417123	-0.176554	-0.443697
1255.48	-35869.4	-14362.1	22.9501	0.408969	-0.179701	-0.437384
1255.5	-35869.2	-14361.7	22.9567	0.4	-0.183333	-0.430283
1255.52	-35869.1	-14361.4	22.9635	0.390277	-0.185135	-0.422776
1255.53	-35869	-14361.1	22.97	0.38	-0.186667	-0.415033
1255.55	-35868.9	-14360.7	22.9755	0.369492	-0.189773	-0.407172
1255.57	-35868.7	-14360.3	22.9803	0.359435	-0.193545	-0.399323
1255.58	-35868.6	-14359.9	22.9852	0.350421	-0.196899	-0.391713
1255.6	-35868.4	-14359.5	22.9907	0.342444	-0.200462	-0.384876
1255.62	-35868.3	-14359.2	22.9972	0.33541	-0.205012	-0.379156
1255.63	-35868.2	-14358.9	23.0041	0.329337	-0.210737	-0.374161
1255.65	-35868	-14358.5	23.011	0.324099	-0.217503	-0.369523
1255.67	-35867.9	-14358.1	23.0179	0.319108	-0.224564	-0.365305
1255.69	-35867.7	-14357.7	23.0251	0.313947	-0.231406	-0.36144
1255.7	-35867.6	-14357.3	23.0314	0.308806	-0.238319	-0.357384
1255.72	-35867.5	-14357	23.0364	0.303817	-0.24526	-0.352686
1255.74	-35867.3	-14356.7	23.0411	0.29881	-0.251283	-0.347228
1255.75	-35867.2	-14356.3	23.0463	0.293671	-0.256241	-0.341102
1255.77	-35867.1	-14355.9	23.0515	0.288469	-0.261803	-0.334728
1255.79	-35866.9	-14355.5	23.0567	0.283294	-0.268712	-0.328483
1255.8	-35866.8	-14355.1	23.0618	0.27823	-0.275751	-0.322592
1255.82	-35866.7	-14354.8	23.0667	0.273254	-0.282341	-0.317118
1255.84	-35866.5	-14354.5	23.0718	0.268194	-0.289121	-0.311905
1255.86	-35866.4	-14354.1	23.077	0.263019	-0.296141	-0.306841
1255.87	-35866.2	-14353.7	23.082	0.257924	-0.302454	-0.301901
1255.89	-35866.1	-14353.3	23.087	0.252946	-0.307539	-0.297017
1255.91	-35866	-14352.9	23.0922	0.247906	-0.311519	-0.29206
1255.92	-35865.8	-14352.6	23.0975	0.242744	-0.314864	-0.287001
1255.94	-35865.7	-14352.3	23.1019	0.237571	-0.318388	-0.281934
1255.96	-35865.6	-14351.8	23.1052	0.232427	-0.321963	-0.276891
1255.97	-35865.4	-14351.5	23.1085	0.227259	-0.324483	-0.27182
1255.99	-35865.3	-14351.2	23.112	0.222098	-0.326029	-0.26676
1256.01	-35865.2	-14350.8	23.1151	0.217043	-0.327746	-0.261815
1256.03	-35865	-14350.4	23.1183	0.212061	-0.32952	-0.256935
1256.04	-35864.9	-14350	23.1229	0.207022	-0.330277	-0.25195
1256.06	-35864.8	-14349.6	23.1283	0.201857	-0.330097	-0.246878
1256.08	-35864.6	-14349.2	23.1326	0.196569	-0.329938	-0.241867
1256.09	-35864.5	-14348.8	23.1358	0.191423	-0.329993	-0.236822
1256.11	-35864.3	-14348.5	23.1389	0.186747	-0.32996	-0.231513
1256.13	-35864.2	-14348.2	23.1423	0.181745	-0.329949	-0.226016
1256.14	-35864.1	-14347.8	23.1458	0.175188	-0.330222	-0.220547
1256.16	-35863.9	-14347.4	23.1492	0.168138	-0.330177	-0.214907
1256.18	-35863.8	-14347	23.1526	0.162626	-0.328889	-0.208755
1256.2	-35863.6	-14346.6	23.156	0.15767	-0.326968	-0.202558
1256.21	-35863.5	-14346.3	23.1597	0.151241	-0.325515	-0.197012
1256.23	-35863.4	-14346	23.1629	0.144404	-0.323783	-0.191636
1256.25	-35863.3	-14345.6	23.1647	0.139069	-0.32058	-0.185626
1256.26	-35863.1	-14345.2	23.1664	0.134025	-0.317014	-0.179362
1256.28	-35863	-14344.8	23.1697	0.127331	-0.314778	-0.173569
1256.3	-35862.8	-14344.4	23.1732	0.120364	-0.313413	-0.16808
1256.32	-35862.7	-14344.1	23.1749	0.115047	-0.31189	-0.162535
1256.33	-35862.6	-14343.8	23.1765	0.110303	-0.310109	-0.157165
1256.35	-35862.5	-14343.4	23.1799	0.10477	-0.308268	-0.152325
1256.37	-35862.3	-14343	23.1833	0.1	-0.306667	-0.148148
1256.38	-35862.2	-14342.6	23.185	0.0972287	-0.305343	-0.144474
1256.4	-35862	-14342.2	23.1868	0.0929573	-0.303155	-0.140235
1256.42	-35861.9	-14341.9	23.1902	0.0864119	-0.29983	-0.134738
1256.43	-35861.8	-14341.5	23.1935	0.0829968	-0.296349	-0.129349
1256.45	-35861.6	-14341.1	23.1971	0.0761121	-0.289108	-0.124652
1256.47	-35861.5	-14340.8	23.2001	0.0726916	-0.282721	-0.119284
1256.48	-35861.4	-14340.4	23.2	0.0661307	-0.279952	-0.114836
1256.5	-35861.2	-14340	23.1999	0.0623002	-0.279632	-0.109169
1256.52	-35861.1	-14339.7	23.2004	0.0559431	-0.276158	-0.104771
1256.54	-35861	-14339.3	23.204	0.0522398	-0.272187	-0.0993614
1256.55	-35860.8	-14338.8	23.2076	0.0456728	-0.265678	-0.0946034
1256.57	-35860.7	-14338.5	23.2102	0.0419418	-0.261986	-0.0893617
1256.59	-35860.6	-14338.2	23.2099	0.0356969	-0.255515	-0.0847511
1256.6	-35860.4	-14337.7	23.21	0.0314956	-0.252444	-0.0792391
1256.62	-35860.3	-14337.4	23.21	0.0255799	-0.248951	-0.0747228
1256.64	-35860.2	-14337	23.21	0.0213825	-0.245862	-0.0694111
1256.65	-35860	-14336.6	23.2098	0.0153198	-0.240966	-0.0645299
1256.67	-35859.9	-14336.3	23.2109	0.0111154	-0.235444	-0.0594629
1256.69	-35859.8	-14335.9	23.2146	0.00533036	-0.230943	-0.0546385
1256.71	-35859.6	-14335.5	23.2183	0.000640706	-0.225076	-0.0493304
1256.72	-35859.5	-14335.2	23.2203	-0.00474497	-0.221023	-0.04467
1256.74	-35859.4	-14334.8	23.2199	-0.00947287	-0.213655	-0.0394141
1256.76	-35859.2	-14334.4	23.22	-0.015237	-0.206854	-0.0348203
1256.77	-35859.1	-14334.1	23.22	-0.0184538	-0.200172	-0.0314968
1256.79	-35859	-14333.7	23.22	-0.020021	-0.193579	-0.0294295
1256.81	-35858.8	-14333.3	23.22	-0.0214534	-0.184909	-0.0272483
1256.83	-35858.7	-14333	23.22	-0.0250914	-0.174711	-0.0244419
1256.84	-35858.6	-14332.6	23.22	-0.0287839	-0.164392	-0.0214994
1256.86	-35858.4	-14332.2	23.22	-0.0302404	-0.154018	-0.0198789
1256.88	-35858.3	-14331.9	23.22	-0.0300066	-0.144283	-0.0196338
1256.89	-35858.2	-14331.4	23.2201	-0.0297543	-0.133456	-0.0190667
1256.91	-35858	-14331.1	23.2197	-0.0319522	-0.125504	-0.0172352
1256.93	-35857.9	-14330.8	23.222	-0.0355254	-0.118819	-0.0143033
1256.94	-35857.8	-14330.3	23.2256	-0.038944	-0.114192	-0.0108025
1256.96	-35857.6	-14329.9	23.2293	-0.0423999	-0.11101	-0.00750787
1256.98	-35857.5	-14329.6	23.2302	-0.0455691	-0.10766	-0.004154
1256.99	-35857.4	-14329.3	23.23	-0.0494663	-0.104162	-0.00158962
1257.01	-35857.3	-14328.9	23.23	-0.0499171	-0.100774	0.000584128
1257.03	-35857.1	-14328.5	23.23	-0.0523096	-0.0974509	0.00271113
1257.05	-35857	-14328.1	23.2301	-0.0562333	-0.094021	0.00513984
1257.06	-35856.8	-14327.7	23.2298	-0.0569553	-0.0903077	0.00564741
1257.08	-35856.7	-14327.4	23.2326	-0.0540642	-0.0901405	0.00372067
1257.1	-35856.6	-14327	23.2362	-0.0502474	-0.0871565	0.00131417
1257.11	-35856.5	-14326.6	23.2398	-0.0499354	-0.0836932	5.47613e-05
1257.13	-35856.3	-14326.3	23.2401	-0.050017	-0.0804238	-1.39411e-05
1257.15	-35856.2	-14325.8	23.24	-0.0499978	-0.0768462	1.78164e-06
1257.16	-35856.1	-14325.5	23.24	-0.0500006	-0.0736215	-4.7701e-07
1257.18	-35855.9	-14325.2	23.24	-0.0499998	-0.0670652	1.25057e-07
1257.2	-35855.8	-14324.7	23.24	-0.05	-0.06	0
1257.22	-35855.7	-14324.4	23.24	-0.05	-0.05	0
1257.23	-35855.6	-14324	23.24	-0.05	-0.0466667	0
1257.25	-35855.4	-14323.6	23.2401	-0.05	-0.04314	-5.43137e-10
1257.27	-35855.3	-14323.3	23.2435	-0.05	-0.0397167	1.4542e-10
1257.28	-35855.2	-14322.9	23.2469	-0.05	-0.0328611	-3.85389e-11
1257.3	-35855	-14322.5	23.2502	-0.05	-0.0261739	2.55314e-11
1257.32	-35854.9	-14322.2	23.25	-0.05	-0.022696	-3.09926e-11
1257.34	-35854.8	-14321.8	23.25	-0.05	-0.0160515	9.81651e-11
1257.35	-35854.6	-14321.4	23.25	-0.05	-0.0128021	-5.60935e-10
1257.37	-35854.5	-14321	23.25	-0.05	-0.00940362	2.12442e-09
1257.39	-35854.4	-14320.7	23.25	-0.05	-0.00605284	-7.8887e-09
1257.4	-35854.2	-14320.2	23.25	-0.05	-0.0025247	4.01101e-08
1257.42	-35854.1	-14319.9	23.2499	-0.05	0.000767674	-1.51691e-07
1257.44	-35854	-14319.6	23.2506	-0.05	0.00416252	5.60733e-07
1257.45	-35853.8	-14319.1	23.2544	-0.05	0.00766446	-2.64848e-06
1257.47	-35853.7	-14318.8	23.2578	-0.05	0.0109902	9.998e-06
1257.49	-35853.6	-14318.5	23.2603	-0.05	0.014257	-3.73435e-05
1257.51	-35853.4	-14318	23.2599	-0.05	0.0178668	0.000170374
1257.52	-35853.3	-14317.7	23.26	-0.05	0.0203131	0.00198613
1257.54	-35853.2	-14317.3	23.26	-0.05	0.0199165	0.00602215
1257.56	-35853	-14316.9	23.26	-0.05	0.0200207	0.0122575
1257.57	-35852.9	-14316.6	23.26	-0.05	0.019994	0.0187521
1257.59	-35852.8	-14316.2	23.2601	-0.05	0.0200015	0.0238675
1257.61	-35852.6	-14315.8	23.2597	-0.05	0.0199996	0.0274274
1257.62	-35852.5	-14315.5	23.2613	-0.05	0.0200001	0.0289561
1257.64	-35852.4	-14315.1	23.265	-0.05	0.02	0.0294826
1257.66	-35852.2	-14314.7	23.2687	-0.05	0.0199999	0.0293919
1257.67	-35852.1	-14314.4	23.2703	-0.05	0.0200004	0.029417
1257.69	-35852	-14313.9	23.2699	-0.05	0.0199987	0.0294105
1257.71	-35851.8	-14313.5	23.27	-0.05	0.0200054	0.0294121
1257.73	-35851.7	-14313.3	23.27	-0.05	0.0199797	0.0294117
1257.74	-35851.6	-14312.8	23.27	-0.05	0.0200701	0.0294118
1257.76	-35851.4	-14312.4	23.27	-0.05	0.0197177	0.0294118
1257.78	-35851.3	-14312.1	23.2701	-0.05	0.0219618	0.0294118
1257.79	-35851.2	-14311.7	23.2697	-0.05	0.025586	0.0294118
1257.81	-35851	-14311.3	23.2722	-0.05	0.0293741	0.0294118
1257.83	-35850.9	-14311	23.2756	-0.05	0.0298572	0.0294118
1257.85	-35850.8	-14310.6	23.2794	-0.05	0.0323629	0.0294118
1257.86	-35850.6	-14310.2	23.2801	-0.05	0.0358514	0.0294118
1257.88	-35850.5	-14309.9	23.28	-0.05	0.0395246	0.0294118
1257.9	-35850.4	-14309.4	23.28	-0.05	0.0398917	0.0294118
1257.91	-35850.2	-14309.1	23.28	-0.05	0.0426434	0.0294118
1257.93	-35850.1	-14308.8	23.28	-0.05	0.0460231	0.0294118
1257.95	-35850	-14308.3	23.28	-0.05	0.0497748	0.0294118
1257.96	-35849.8	-14308	23.28	-0.05	0.0499148	0.0294118
1257.98	-35849.7	-14307.6	23.2798	-0.05	0.0528499	0.0294118
1258	-35849.6	-14307.3	23.2831	-0.05	0.056472	0.0294118
1258.01	-35849.4	-14306.9	23.2865	-0.05	0.0598033	0.0294118
1258.03	-35849.3	-14306.5	23.2899	-0.05	0.0631385	0.0294117
1258.05	-35849.2	-14306.1	23.29	-0.05	0.0666667	0.0294118
1258.07	-35849	-14305.8	23.29	-0.05	0.07	0.0294118
1258.08	-35848.9	-14305.4	23.29	-0.05	0.07	0.0294118
1258.1	-35848.8	-14305	23.29	-0.05	0.0735589	0.0294342
1258.12	-35848.6	-14304.6	23.29	-0.05	0.0768814	0.029326
1258.13	-35848.5	-14304.3	23.29	-0.05	0.0800914	0.0297323
1258.15	-35848.4	-14303.9	23.29	-0.05	0.0799741	0.0282074
1258.17	-35848.2	-14303.5	23.2902	-0.05	0.08003	-0.0135955
1258.18	-35848.1	-14303.2	23.2937	-0.05	0.0799272	-0.0738834
1258.2	-35848	-14302.7	23.2971	-0.05	0.0802671	-0.131243
1258.22	-35847.9	-14302.4	23.3002	-0.05	0.0839548	-0.110488
1258.24	-35847.7	-14302.1	23.2999	-0.05	0.0873875	-0.053034
1258.25	-35847.6	-14301.6	23.3	-0.05	0.0901506	0.00804248
1258.27	-35847.5	-14301.3	23.3	-0.05	0.0904633	0.0261205
1258.29	-35847.3	-14300.9	23.3	-0.05	0.0941958	0.029629
1258.3	-35847.2	-14300.5	23.3	-0.05	0.0978623	0.0293435
1258.32	-35847.1	-14300.2	23.3	-0.05	0.100071	0.029433
1258.34	-35846.9	-14299.8	23.3	-0.05	0.100771	0.0293952
1258.36	-35846.8	-14299.4	23.2998	-0.05	0.104372	0.0294674
1258.37	-35846.7	-14299.1	23.3009	-0.05	0.108925	0.0291588
1258.39	-35846.5	-14298.7	23.3045	-0.05	0.114804	0.0277181
1258.41	-35846.4	-14298.3	23.3081	-0.05	0.118021	0.0249392
1258.42	-35846.3	-14297.9	23.3103	-0.0499998	0.120323	0.0217877
1258.44	-35846.1	-14297.6	23.3099	-0.0500008	0.119971	0.0201165
1258.46	-35846	-14297.1	23.31	-0.0499971	0.1198	0.0195364
1258.47	-35845.9	-14296.8	23.31	-0.0500123	0.121282	0.0196328
1258.49	-35845.7	-14296.4	23.31	-0.0499559	0.125003	0.0195845
1258.51	-35845.6	-14296	23.31	-0.0501832	0.128704	0.0196865
1258.53	-35845.5	-14295.7	23.3101	-0.0488172	0.130252	0.0191556
1258.54	-35845.3	-14295.3	23.3097	-0.0430563	0.12994	0.0175688
1258.56	-35845.2	-14294.9	23.3118	-0.0360728	0.130016	0.0134523
1258.58	-35845.1	-14294.6	23.3153	-0.0291464	0.129996	0.00677236
1258.59	-35844.9	-14294.2	23.319	-0.0244486	0.130001	-0.00281097
1258.61	-35844.8	-14293.8	23.3202	-0.0209339	0.13	-0.0124777
1258.63	-35844.7	-14293.5	23.3199	-0.0197911	0.13	-0.019665
1258.64	-35844.5	-14293	23.3201	-0.0200464	0.13	-0.0250981
1258.66	-35844.4	-14292.7	23.3197	-0.0199874	0.13	-0.027182
1258.68	-35844.2	-14292.4	23.3222	-0.0200034	0.130001	-0.0267923
1258.69	-35844.1	-14291.9	23.3256	-0.0199991	0.129995	-0.0232291
1258.71	-35844	-14291.6	23.3294	-0.0200002	0.130017	-0.0185189
1258.73	-35843.9	-14291.3	23.3301	-0.0199999	0.129932	-0.0139362
1258.75	-35843.7	-14290.8	23.33	-0.02	0.130207	-0.011243
1258.76	-35843.6	-14290.4	23.3298	-0.02	0.12733	-0.00908316
1258.78	-35843.4	-14290.1	23.3326	-0.02	0.123984	-0.00701985
1258.8	-35843.3	-14289.7	23.3362	-0.02	0.120223	-0.00365147
1258.81	-35843.2	-14289.3	23.3398	-0.02	0.120088	-0.0012773
1258.83	-35843	-14289	23.3401	-0.02	0.117139	-6.35046e-05
1258.85	-35842.9	-14288.5	23.34	-0.02	0.11355	7.88905e-06
1258.87	-35842.8	-14288.2	23.34	-0.02	0.110113	-2.11219e-06
1258.88	-35842.6	-14287.9	23.3399	-0.02	0.109954	5.53787e-07
1258.9	-35842.5	-14287.4	23.3433	-0.02	0.11	6.93889e-19
1258.92	-35842.3	-14287.1	23.3467	-0.02	0.106667	6.93889e-19
1258.93	-35842.2	-14286.8	23.35	-0.02	0.1	6.93889e-19
1258.95	-35842.1	-14286.3	23.35	-0.02	0.0933333	6.93889e-19
1258.97	-35841.9	-14286	23.35	-0.02	0.0898505	2.80875e-08
1258.98	-35841.8	-14285.7	23.3501	-0.02	0.086346	-1.0477e-07
1259	-35841.7	-14285.3	23.3538	-0.02	0.0790921	8.19735e-07
1259.02	-35841.5	-14284.9	23.3571	-0.0199999	0.0727907	-3.11564e-06
1259.03	-35841.4	-14284.5	23.3602	-0.0200002	0.0696816	1.161e-05
1259.05	-35841.3	-14284.1	23.3599	-0.0199987	0.0657033	-7.31526e-05
1259.07	-35841.1	-14283.7	23.36	-0.020005	0.0586722	-0.00149526
1259.09	-35841	-14283.4	23.3599	-0.0199813	0.0525675	-0.00517076
1259.1	-35840.9	-14283	23.3604	-0.0200694	0.0493892	-0.0109505
1259.12	-35840.7	-14282.6	23.3642	-0.0196473	0.0460631	-0.0159733
1259.14	-35840.6	-14282.3	23.3676	-0.02132	0.0416895	-0.020092
1259.15	-35840.4	-14281.8	23.3703	-0.0136726	0.0357878	-0.0133405
1259.17	-35840.3	-14281.5	23.37	-0.0403475	0.0311507	0.0291846
1259.19	-35840.2	-14281.2	23.3699	-0.154493	0.0225323	0.0924047
1259.2	-35840.1	-14280.7	23.3706	-0.208079	0.0231956	0.140772
1259.22	-35839.9	-14280.4	23.3744	-0.188518	0.0251613	0.110616
1259.24	-35839.8	-14280.1	23.3778	-0.0724118	0.030001	0.0479477
1259.26	-35839.6	-14279.6	23.3803	-0.0288355	0.0254297	-0.0108173
1259.27	-35839.5	-14279.3	23.3799	-0.018985	0.0220034	-0.0318133
1259.29	-35839.4	-14278.9	23.38	-0.0202523	0.0197267	-0.0370402
1259.31	-35839.2	-14278.5	23.38	-0.0199257	0.0200793	-0.0386908
1259.32	-35839.1	-14278.2	23.3801	-0.020024	0.0199788	-0.0393011
1259.34	-35839	-14277.8	23.3797	-0.0199783	0.0200057	-0.0391773
1259.36	-35838.8	-14277.4	23.3812	-0.0200608	0.0199986	-0.0392819
1259.38	-35838.7	-14277.1	23.3849	-0.0197474	0.0200004	-0.0388426
1259.39	-35838.6	-14276.7	23.3885	-0.021296	0.0199999	-0.0372895
1259.41	-35838.4	-14276.3	23.3902	-0.0249984	0.02	-0.0343125
1259.43	-35838.3	-14275.9	23.39	-0.0287112	0.02	-0.0313434
1259.44	-35838.2	-14275.5	23.3898	-0.0302236	0.02	-0.0297616
1259.46	-35838	-14275.1	23.3917	-0.0299329	0.02	-0.0293344
1259.48	-35837.9	-14274.8	23.3953	-0.0300375	0.02	-0.029454
1259.49	-35837.8	-14274.4	23.3989	-0.0299172	0.02	-0.0293201
1259.51	-35837.6	-14274	23.4002	-0.0302712	0.02	-0.0299775
1259.53	-35837.5	-14273.7	23.3999	-0.0280088	0.02	-0.0317397
1259.55	-35837.3	-14273.3	23.4001	-0.024605	0.02	-0.0348701
1259.56	-35837.2	-14272.9	23.3997	-0.0206227	0.02	-0.0369965
1259.58	-35837.1	-14272.6	23.4022	-0.0216689	0.02	-0.0359167
1259.6	-35836.9	-14272.1	23.4058	-0.0283106	0.02	-0.0309571
1259.61	-35836.8	-14271.8	23.4095	-0.0350566	0.02	-0.0243391
1259.63	-35836.7	-14271.4	23.4101	-0.0420465	0.02	-0.0186445
1259.65	-35836.5	-14271	23.41	-0.045855	0.02	-0.0138486
1259.66	-35836.4	-14270.6	23.41	-0.0497783	0.02	-0.012018
1259.68	-35836.3	-14270.3	23.41	-0.0473838	0.02	-0.0126329
1259.7	-35836.1	-14269.9	23.4101	-0.0441782	0.02	-0.0165667
1259.71	-35836	-14269.5	23.4098	-0.0373936	0.02	-0.0212357
1259.73	-35835.9	-14269.2	23.4129	-0.0336884	0.02	-0.0257408
1259.75	-35835.7	-14268.8	23.4162	-0.0302115	0.02	-0.0280909
1259.77	-35835.6	-14268.4	23.4199	-0.0300536	0.02	-0.0303734
1259.78	-35835.5	-14268.1	23.42	-0.0269007	0.0199999	-0.0325116
1259.8	-35835.3	-14267.6	23.42	-0.0233333	0.02	-0.0359477
1259.82	-35835.2	-14267.3	23.42	-0.02	0.02	-0.0381264
1259.83	-35835.1	-14267	23.42	-0.02	0.02	-0.0392157
1259.85	-35834.9	-14266.5	23.4236	-0.0199936	0.0200287	-0.0392092
1259.87	-35834.8	-14266.2	23.4269	-0.0200017	0.0198897	-0.0392174
1259.88	-35834.7	-14265.8	23.4301	-0.0199995	0.0164569	-0.0392152
1259.9	-35834.5	-14265.4	23.43	-0.0200001	0.013106	-0.0392158
1259.92	-35834.4	-14265	23.43	-0.0199999	0.00982163	-0.0392156
1259.94	-35834.2	-14264.7	23.4302	-0.02	0.0100477	-0.0392157
1259.95	-35834.1	-14264.3	23.4338	-0.02	0.00998772	-0.0392157
1259.97	-35834	-14263.9	23.4374	-0.0200001	0.0100046	-0.0392158
1259.99	-35833.8	-14263.6	23.4402	-0.0199996	0.00999883	-0.0392153
1260	-35833.7	-14263.2	23.4399	-0.0200019	0.0100004	-0.0392178
1260.02	-35833.6	-14262.8	23.44	-0.0199928	0.0099999	-0.0392076
1260.04	-35833.4	-14262.5	23.44	-0.0200268	0.01	-0.039246
1260.05	-35833.3	-14262	23.4399	-0.0199012	0.01	-0.0390869
1260.07	-35833.1	-14261.7	23.4407	-0.0205516	0.00999998	-0.037413
1260.09	-35833	-14261.3	23.4443	-0.0250381	0.0100001	-0.0334377
1260.11	-35832.9	-14260.9	23.4478	-0.0322412	0.00999967	-0.0276016
1260.12	-35832.7	-14260.6	23.4503	-0.0383653	0.0100015	-0.0224845
1260.14	-35832.6	-14260.2	23.4499	-0.0401856	0.00999448	-0.0201127
1260.16	-35832.4	-14259.8	23.45	-0.0399293	0.010024	-0.0195244
1260.17	-35832.3	-14259.5	23.4501	-0.0400822	0.00990962	-0.0196829
1260.19	-35832.2	-14259.1	23.4497	-0.0397418	0.0103375	-0.019315
1260.21	-35832	-14258.6	23.4512	-0.0411992	0.00850167	-0.0177029
1260.22	-35831.9	-14258.3	23.4549	-0.0450037	0.00661426	-0.0148569
1260.24	-35831.8	-14257.9	23.4585	-0.0481832	0.00520762	-0.0115345
1260.26	-35831.6	-14257.5	23.4602	-0.0516955	0.00299964	-0.00818796
1260.28	-35831.5	-14257.2	23.4599	-0.0550225	0.00343189	-0.00472556
1260.29	-35831.4	-14256.8	23.46	-0.0587955	0.00328959	-0.00191204
1260.31	-35831.2	-14256.4	23.46	-0.0602562	0.00342897	-0.000286306
1260.33	-35831.1	-14256.1	23.46	-0.0599314	0.0029954	5.63029e-05
1260.34	-35831	-14255.7	23.46	-0.0600182	0.0052679	-1.49567e-05
1260.36	-35830.8	-14255.3	23.46	-0.0599958	0.00722061	3.44041e-06
1260.38	-35830.7	-14255	23.46	-0.0600011	0.00446291	-9.43121e-07
1260.39	-35830.6	-14254.5	23.4601	-0.0599997	0.00273597	2.50202e-07
1260.41	-35830.4	-14254.2	23.4597	-0.0600001	0.00568348	-5.55589e-08
1260.43	-35830.3	-14253.8	23.4622	-0.06	0.00723418	1.49589e-08
1260.45	-35830.1	-14253.4	23.4658	-0.06	0.00406998	-3.16706e-09
1260.46	-35830	-14253	23.4695	-0.06	0.00293442	8.56766e-10
1260.48	-35829.9	-14252.7	23.4701	-0.06	0.00572836	-2.26545e-10
1260.5	-35829.7	-14252.3	23.47	-0.06	0.00954432	4.45559e-11
1260.51	-35829.6	-14251.9	23.47	-0.06	0.0103163	-1.19982e-11
1260.53	-35829.5	-14251.6	23.47	-0.06	0.0073092	3.16552e-12
1260.55	-35829.3	-14251.1	23.47	-0.06	0.00381496	-5.47223e-13
1260.57	-35829.2	-14250.8	23.47	-0.06	7.08293e-05	1.47028e-13
1260.58	-35829.1	-14250.5	23.47	-0.06	0.0028347	-3.93447e-14
1260.6	-35828.9	-14250	23.47	-0.06	0.00624829	1.03508e-14
1260.62	-35828.8	-14249.7	23.4699	-0.06	0.00988285	-1.32095e-15
1260.63	-35828.7	-14249.3	23.4731	-0.06	0.010008	3.46574e-16
1260.65	-35828.5	-14248.9	23.4767	-0.06	0.01	0
1260.67	-35828.4	-14248.5	23.48	-0.06	0.00666667	0
1260.68	-35828.2	-14248.2	23.48	-0.06	0.00333333	0
1260.7	-35828.1	-14247.7	23.48	-0.06	-9.99472e-05	-1.50504e-18
1260.72	-35828	-14247.4	23.48	-0.06	2.72316e-05	4.02356e-19
1260.73	-35827.9	-14247.1	23.48	-0.06	-8.97711e-06	-1.04382e-19
1260.75	-35827.7	-14246.6	23.48	-0.06	1.95176e-05	5.18094e-20
1260.77	-35827.6	-14246.3	23.48	-0.06	-6.20447e-05	-1.38796e-20
1260.79	-35827.4	-14246	23.48	-0.06	0.000234089	3.70894e-21
1260.8	-35827.3	-14245.5	23.48	-0.06	0.00376884	-9.55925e-22
1260.82	-35827.2	-14245.2	23.4799	-0.06	0.00734985	3.5589e-22
1260.84	-35827	-14244.8	23.4804	-0.06	0.010217	-9.5056e-23
1260.85	-35826.9	-14244.4	23.484	-0.06	0.00992062	2.43185e-23
1260.87	-35826.7	-14244.1	23.4876	-0.06	0.0101481	-8.05036e-24
1260.89	-35826.6	-14243.7	23.4902	-0.06	0.00945901	2.14902e-24
1260.9	-35826.5	-14243.3	23.4899	-0.06	0.00581639	-5.45008e-25
1260.92	-35826.3	-14242.9	23.49	-0.06	0.00216953	1.6853e-25
1260.94	-35826.2	-14242.6	23.49	-0.06	-0.000213277	-4.23348e-26
1260.96	-35826.1	-14242.2	23.49	-0.06	-0.000104208	1.26226e-26
1260.97	-35825.9	-14241.8	23.49	-0.06	0.000803775	-3.36541e-27
1260.99	-35825.8	-14241.5	23.49	-0.06	0.00485484	8.35773e-28
1261.01	-35825.7	-14241.1	23.49	-0.06	0.00693516	-2.42474e-28
1261.02	-35825.5	-14240.7	23.4901	-0.06	0.00667361	6.49439e-29
1261.04	-35825.4	-14240.3	23.4897	-0.06	0.00637039	-1.73019e-29
1261.06	-35825.2	-14239.9	23.4912	-0.06	0.00808592	4.23678e-30
1261.08	-35825.1	-14239.6	23.4949	-0.06	0.0103673	-1.19695e-30
1261.09	-35825	-14239.2	23.4986	-0.06	0.00993269	2.88433e-31
1261.11	-35824.8	-14238.7	23.5003	-0.06	0.00993093	-8.07888e-32
1261.13	-35824.7	-14238.4	23.4999	-0.06	0.0103475	2.16357e-32
1261.14	-35824.6	-14238	23.5	-0.06	0.00818461	-5.75381e-33
1261.16	-35824.4	-14237.6	23.5	-0.06	0.0064721	1.35844e-33
1261.18	-35824.3	-14237.3	23.5	-0.06	0.00638685	-3.75859e-34
1261.19	-35824.2	-14236.9	23.5	-0.06	0.00866779	9.98458e-35
1261.21	-35824	-14236.5	23.5	-0.06	0.0102547	-2.29671e-35
1261.23	-35823.9	-14236.2	23.5	-0.06	0.00992314	6.29621e-36
1261.24	-35823.7	-14235.8	23.5001	-0.06	0.0100468	-1.67124e-36
1261.26	-35823.6	-14235.4	23.4997	-0.06	0.00990077	3.74155e-37
1261.28	-35823.5	-14235.1	23.5022	-0.06	0.0103799	-1.12846e-37
1261.3	-35823.4	-14234.7	23.5058	-0.06	0.00736864	6.31375e-38
1261.31	-35823.2	-14234.3	23.5095	-0.06	0.00656952	-1.71311e-37
1261.33	-35823.1	-14233.9	23.5101	-0.06	0.00639829	6.21827e-37
1261.35	-35822.9	-14233.5	23.51	-0.06	0.00932792	-2.316e-36
1261.36	-35822.8	-14233.1	23.51	-0.06	0.0101235	6.99328e-36
1261.38	-35822.7	-14232.8	23.51	-0.06	0.00996721	-2.73346e-35
1261.4	-35822.5	-14232.5	23.51	-0.06	0.0100057	7.36373e-35
1261.41	-35822.4	-14232	23.51	-0.06	0.00999848	-2.85762e-34
1261.43	-35822.3	-14231.7	23.51	-0.06	0.0100004	1.06939e-33
1261.45	-35822.1	-14231.3	23.51	-0.06	0.00999995	-2.15494e-33
1261.47	-35822	-14230.9	23.51	-0.06	0.01	8.30659e-33
1261.48	-35821.8	-14230.6	23.5099	-0.06	0.01	-3.10713e-32
1261.5	-35821.7	-14230.2	23.5133	-0.06	0.01	0
1261.52	-35821.6	-14229.8	23.5167	-0.06	0.01	0
1261.53	-35821.4	-14229.4	23.52	-0.06	0.01	0
1261.55	-35821.3	-14229	23.52	-0.06	0.01	0
1261.57	-35821.2	-14228.7	23.52	-0.06	0.01	-2.67031e-29
1261.59	-35821	-14228.3	23.52	-0.06	0.01	1.01777e-28
1261.6	-35820.9	-14228	23.52	-0.06	0.01	-7.97507e-28
1261.62	-35820.7	-14227.5	23.52	-0.06	0.01	3.03143e-27
1261.64	-35820.6	-14227.2	23.52	-0.06	0.01	-1.12963e-26
1261.65	-35820.5	-14226.8	23.52	-0.06	0.01	6.53514e-26
1261.67	-35820.3	-14226.4	23.52	-0.06	0.01	-2.477e-25
1261.69	-35820.2	-14226.1	23.5199	-0.06	0.01	9.1985e-25
1261.7	-35820.1	-14225.7	23.5205	-0.06	0.01	-4.677e-24
1261.72	-35819.9	-14225.3	23.5241	-0.06	0.01	1.76878e-23
1261.74	-35819.8	-14224.9	23.5276	-0.06	0.01	-6.60743e-23
1261.76	-35819.6	-14224.5	23.5302	-0.06	0.01	2.44032e-22
1261.77	-35819.5	-14224.2	23.5299	-0.06	0.01	-1.15256e-21
1261.79	-35819.4	-14223.8	23.53	-0.06	0.01	4.28071e-21
1261.81	-35819.3	-14223.4	23.53	-0.06	0.01	-1.92776e-20
1261.82	-35819.1	-14223	23.53	-0.06	0.01	7.26656e-20
1261.84	-35819	-14222.7	23.53	-0.06	0.01	-2.71385e-19
1261.86	-35818.8	-14222.2	23.53	-0.06	0.01	9.8933e-19
1261.87	-35818.7	-14221.9	23.53	-0.06	0.01	-4.30078e-18
1261.89	-35818.6	-14221.6	23.53	-0.06	0.01	1.56687e-17
1261.91	-35818.4	-14221.2	23.5301	-0.06	0.01	-6.64025e-17
1261.92	-35818.3	-14220.8	23.5297	-0.06	0.01	2.49698e-16
1261.94	-35818.1	-14220.4	23.5313	-0.06	0.01	-9.32389e-16
1261.96	-35818	-14220	23.535	-0.06	0.01	3.32882e-15
1261.98	-35817.9	-14219.7	23.5387	-0.06	0.01	-1.38141e-14
1261.99	-35817.8	-14219.3	23.5402	-0.06	0.01	4.88969e-14
1262.01	-35817.6	-14218.9	23.5399	-0.06	0.00999997	-1.99682e-13
1262.03	-35817.5	-14218.5	23.54	-0.06	0.0100001	7.49521e-13
1262.04	-35817.3	-14218.2	23.54	-0.06	0.00999959	-2.58448e-12
1262.06	-35817.2	-14217.8	23.54	-0.06	0.0100016	1.04072e-11
1262.08	-35817.1	-14217.4	23.54	-0.06	0.00999388	-3.90342e-11
1262.1	-35816.9	-14217.1	23.54	-0.06	0.0100205	1.30917e-10
1262.11	-35816.8	-14216.6	23.54	-0.06	0.00991829	-5.21163e-10
1262.13	-35816.6	-14216.3	23.5401	-0.06	0.0103063	1.95343e-09
1262.15	-35816.5	-14215.9	23.5398	-0.06	0.00760723	-6.29204e-09
1262.16	-35816.4	-14215.5	23.5424	-0.06	0.00413799	2.48036e-08
1262.18	-35816.2	-14215.2	23.5459	-0.06	0.000547974	-9.29144e-08
1262.2	-35816.1	-14214.7	23.5495	-0.06	-0.000133405	3.46854e-07
1262.21	-35816	-14214.3	23.5501	-0.06	2.62115e-05	-1.04751e-06
1262.23	-35815.8	-14214	23.55	-0.06	-6.95759e-06	4.09446e-06
1262.25	-35815.7	-14213.7	23.55	-0.06	1.20266e-06	-1.10302e-05
1262.26	-35815.5	-14213.2	23.55	-0.06	-3.22742e-07	4.28045e-05
1262.28	-35815.4	-14212.9	23.55	-0.06	8.49141e-08	-0.0009085
1262.3	-35815.3	-14212.5	23.55	-0.06	-1.08518e-08	-0.00306988
1262.32	-35815.1	-14212.1	23.55	-0.06	2.90543e-09	-0.00735941
1262.33	-35815	-14211.8	23.55	-0.06	-7.61736e-10	-0.0117067
1262.35	-35814.9	-14211.4	23.55	-0.06	0	-0.0163399
1262.37	-35814.7	-14211	23.55	-0.06	0	-0.0185185
1262.38	-35814.6	-14210.6	23.55	-0.06	0	-0.0196078
1262.4	-35814.4	-14210.2	23.5533	-0.06	-1.62642e-21	-0.0185185
1262.42	-35814.3	-14209.9	23.5569	-0.06	-1.51566e-11	-0.0161344
1262.43	-35814.2	-14209.5	23.5601	-0.06	5.4627e-11	-0.0117128
1262.45	-35814.1	-14209.1	23.56	-0.06	-4.26364e-10	-0.00701375
1262.47	-35813.9	-14208.7	23.56	-0.06	1.62027e-09	-0.0015783
1262.49	-35813.8	-14208.4	23.56	-0.06	-6.03766e-09	0.00410406
1262.5	-35813.7	-14208	23.56	-0.06	3.49289e-08	0.0123277
1262.52	-35813.5	-14207.6	23.56	-0.06	-1.32391e-07	0.019793
1262.54	-35813.4	-14207.3	23.56	-0.06	4.91641e-07	0.0259061
1262.55	-35813.2	-14206.9	23.56	-0.06	-2.49976e-06	0.0287119
1262.57	-35813.1	-14206.5	23.56	-0.06	9.45377e-06	0.0296053
1262.59	-35813	-14206.1	23.5599	-0.06	-3.49462e-05	0.0308921
1262.61	-35812.8	-14205.8	23.5607	-0.06	0.00016506	0.033796
1262.62	-35812.7	-14205.3	23.5643	-0.06	-0.000707908	0.0384549
1262.64	-35812.6	-14205	23.5678	-0.06	-0.0043939	0.0446694
1262.66	-35812.4	-14204.6	23.5703	-0.06	-0.00804174	0.0530864
1262.67	-35812.3	-14204.2	23.5699	-0.06	-0.0102904	0.0623766
1262.69	-35812.1	-14203.9	23.57	-0.06	-0.00989492	0.0740886
1262.71	-35812	-14203.5	23.57	-0.06	-0.010174	0.0870982
1262.72	-35811.9	-14203.1	23.57	-0.06	-0.00941562	0.100088
1262.74	-35811.7	-14202.8	23.57	-0.06	-0.0126522	0.113529
1262.76	-35811.6	-14202.4	23.57	-0.06	-0.0185827	0.127257
1262.78	-35811.4	-14201.9	23.57	-0.06	-0.0219011	0.139611
1262.79	-35811.3	-14201.6	23.57	-0.06	-0.0229062	0.151966
1262.81	-35811.2	-14201.2	23.5701	-0.06	-0.027647	0.164287
1262.83	-35811	-14200.8	23.5697	-0.06	-0.0393073	0.176748
1262.84	-35810.9	-14200.5	23.5717	-0.06	-0.0459047	0.189908
1262.86	-35810.8	-14200.1	23.5753	-0.06	-0.0466197	0.201623
1262.88	-35810.6	-14199.7	23.5789	-0.06	-0.0480332	0.211627
1262.89	-35810.5	-14199.4	23.5802	-0.06	-0.0540119	0.221811
1262.91	-35810.4	-14198.9	23.5799	-0.06	-0.0611656	0.231902
1262.93	-35810.2	-14198.6	23.58	-0.06	-0.0671935	0.241559
1262.94	-35810.1	-14198.2	23.58	-0.06	-0.0769881	0.251853
1262.96	-35809.9	-14197.8	23.58	-0.06	-0.0849487	0.26188
1262.98	-35809.8	-14197.4	23.58	-0.06	-0.0913542	0.271548
1263	-35809.7	-14197.1	23.58	-0.06	-0.0980598	0.281896
1263.01	-35809.5	-14196.7	23.58	-0.06	-0.107792	0.291795
1263.03	-35809.4	-14196.3	23.58	-0.06	-0.115203	0.302269
1263.05	-35809.3	-14196	23.5801	-0.06	-0.122115	0.314666
1263.06	-35809.1	-14195.5	23.5798	-0.06	-0.128651	0.327829
1263.08	-35809	-14195.2	23.5826	-0.06	-0.13808	0.339962
1263.1	-35808.9	-14194.8	23.5862	-0.06	-0.148791	0.35166
1263.12	-35808.7	-14194.4	23.5898	-0.06	-0.158808	0.361635
1263.13	-35808.6	-14194.1	23.5901	-0.06	-0.168919	0.371347
1263.15	-35808.5	-14193.7	23.59	-0.06	-0.176365	0.381756
1263.17	-35808.3	-14193.3	23.59	-0.06	-0.179857	0.39157
1263.18	-35808.2	-14192.9	23.59	-0.06	-0.183032	0.402353
1263.2	-35808.1	-14192.6	23.59	-0.06	-0.19	0.415033
1263.22	-35807.9	-14192.1	23.59	-0.06	-0.196667	0.428105
1263.23	-35807.8	-14191.8	23.59	-0.06	-0.2	0.440087
1263.25	-35807.6	-14191.4	23.59	-0.060009	-0.203542	0.451599
1263.27	-35807.5	-14191	23.59	-0.0599656	-0.206859	0.461371
1263.28	-35807.4	-14190.7	23.59	-0.0601293	-0.210197	0.472377
1263.3	-35807.2	-14190.3	23.5902	-0.0637039	-0.213804	0.485283
1263.32	-35807.1	-14189.9	23.5937	-0.067341	-0.216799	0.49947
1263.34	-35807	-14189.6	23.5971	-0.0739228	-0.216711	0.513761
1263.35	-35806.8	-14189.2	23.6002	-0.0773013	-0.216178	0.528496
1263.37	-35806.7	-14188.7	23.5999	-0.080197	-0.213201	0.540093
1263.39	-35806.6	-14188.4	23.6	-0.0800483	-0.212862	0.550805
1263.4	-35806.4	-14188	23.6	-0.0794365	-0.209776	0.559559
1263.42	-35806.3	-14187.6	23.6	-0.0760113	-0.209523	0.5653
1263.44	-35806.2	-14187.3	23.6	-0.0717652	-0.205932	0.567984
1263.45	-35806	-14186.9	23.6	-0.0654576	-0.201424	0.568524
1263.47	-35805.9	-14186.5	23.5998	-0.061723	-0.195595	0.566895
1263.49	-35805.7	-14186.2	23.6008	-0.0546998	-0.191394	0.562498
1263.51	-35805.6	-14185.8	23.6046	-0.046582	-0.185246	0.55507
1263.52	-35805.5	-14185.3	23.6078	-0.0371525	-0.181397	0.547265
1263.54	-35805.3	-14185	23.6113	-0.0317361	-0.174126	0.54051
1263.56	-35805.2	-14184.6	23.6146	-0.0296651	-0.16702	0.536917
1263.57	-35805.1	-14184.2	23.6183	-0.0303418	-0.161645	0.535871
1263.59	-35804.9	-14183.9	23.62	-0.0287211	-0.158823	0.535645
1263.61	-35804.8	-14183.5	23.6212	-0.0252697	-0.153814	0.533965
1263.62	-35804.6	-14183.1	23.625	-0.0204574	-0.146627	0.531222
1263.64	-35804.5	-14182.8	23.6283	-0.0135289	-0.141196	0.527815
1263.66	-35804.4	-14182.4	23.6318	-0.00484847	-0.139782	0.524006
1263.68	-35804.2	-14182	23.6351	0.00499191	-0.140058	0.518768
1263.69	-35804.1	-14181.6	23.6385	0.0172648	-0.139986	0.510069
1263.71	-35804	-14181.2	23.642	0.0313424	-0.140005	0.498494
1263.73	-35803.8	-14180.8	23.6453	0.0443755	-0.139993	0.486003
1263.74	-35803.7	-14180.5	23.6488	0.058378	-0.140021	0.471659
1263.76	-35803.6	-14180.1	23.6522	0.0719432	-0.139917	0.456346
1263.78	-35803.4	-14179.7	23.6555	0.0855778	-0.140311	0.441123
1263.8	-35803.3	-14179.4	23.6589	0.0967957	-0.137875	0.425903
1263.81	-35803.2	-14178.9	23.6625	0.109277	-0.134225	0.411582
1263.83	-35803	-14178.6	23.6653	0.122633	-0.131111	0.396844
1263.85	-35802.9	-14178.2	23.6719	0.136913	-0.127189	0.380562
1263.86	-35802.8	-14177.8	23.6757	0.147844	-0.126786	0.366621
1263.88	-35802.6	-14177.4	23.6819	0.15754	-0.124223	0.355429
1263.9	-35802.5	-14177.1	23.6859	0.168151	-0.120837	0.344939
1263.91	-35802.4	-14176.7	23.6923	0.17827	-0.114409	0.335029
1263.93	-35802.2	-14176.3	23.6959	0.188179	-0.110431	0.325329
1263.95	-35802.1	-14176	23.7026	0.198766	-0.107241	0.314895
1263.96	-35802	-14175.5	23.7062	0.208847	-0.100874	0.305959
1263.98	-35801.8	-14175.2	23.7127	0.218785	-0.0939643	0.298238
1264	-35801.7	-14174.8	23.7164	0.229378	-0.0901575	0.291256
1264.02	-35801.6	-14174.4	23.723	0.239451	-0.0869461	0.28374
1264.03	-35801.4	-14174	23.7264	0.249289	-0.0804555	0.273098
1264.05	-35801.3	-14173.7	23.7333	0.263333	-0.0733333	0.25817
1264.07	-35801.2	-14173.2	23.74	0.276667	-0.07	0.24183
1264.08	-35801	-14172.9	23.7467	0.29	-0.0666667	0.227669
1264.1	-35800.9	-14172.5	23.7536	0.300587	-0.0594352	0.215003
1264.12	-35800.8	-14172.1	23.7569	0.310583	-0.0495172	0.204156
1264.13	-35800.6	-14171.8	23.7638	0.320611	-0.0429219	0.191991
1264.15	-35800.5	-14171.4	23.7708	0.331237	-0.0360719	0.176859
1264.17	-35800.3	-14170.9	23.7775	0.341083	-0.0329998	0.161504
1264.19	-35800.2	-14170.6	23.7841	0.351498	-0.0295756	0.143716
1264.2	-35800.1	-14170.2	23.7917	0.36579	-0.0260638	0.124032
1264.22	-35799.9	-14169.8	23.8014	0.379062	-0.0227585	0.105887
1264.24	-35799.8	-14169.5	23.8079	0.392063	-0.0193718	0.0899463
1264.25	-35799.7	-14169.1	23.8148	0.402352	-0.0159079	0.076717
1264.27	-35799.5	-14168.7	23.8222	0.412324	-0.0123825	0.0663212
1264.29	-35799.4	-14168.3	23.8319	0.422478	-0.00989835	0.0564015
1264.3	-35799.3	-14167.9	23.8386	0.433018	-0.00935634	0.0460588
1264.32	-35799.1	-14167.5	23.8451	0.442883	-0.00565059	0.0363889
1264.34	-35799	-14167.2	23.8528	0.453111	-0.00215643	0.0263636
1264.36	-35798.9	-14166.8	23.8639	0.463605	0.000320005	0.0160652
1264.37	-35798.7	-14166.4	23.8725	0.473479	-8.53191e-05	0.00642368
1264.39	-35798.6	-14166.1	23.8791	0.483684	2.11878e-05	-0.00372262
1264.41	-35798.5	-14165.6	23.8859	0.49444	-6.14464e-06	-0.0135973
1264.42	-35798.3	-14165.2	23.8938	0.502905	1.63706e-06	-0.0218209
1264.44	-35798.2	-14164.9	23.9044	0.509753	-4.01035e-07	-0.0287163
1264.46	-35798.1	-14164.5	23.9148	0.515176	1.13988e-07	-0.0338727
1264.47	-35797.9	-14164.1	23.9246	0.518399	-3.03432e-08	-0.0371903
1264.49	-35797.8	-14163.8	23.9352	0.52029	7.31151e-09	-0.0387709
1264.51	-35797.7	-14163.3	23.9438	0.519824	-2.0463e-09	-0.0393861
1264.53	-35797.5	-14162.9	23.9501	0.520402	5.41951e-10	-0.0386942
1264.54	-35797.4	-14162.6	23.9568	0.518057	-1.20022e-10	-0.0375448
1264.56	-35797.2	-14162.2	23.9657	0.516461	8.65517e-13	-0.0362049
1264.58	-35797.1	-14161.8	23.9759	0.516341	1.20778e-10	-0.0364615
1264.59	-35797	-14161.5	23.9862	0.518874	-4.46864e-10	-0.0376532
1264.61	-35796.8	-14161	23.9968	0.51998	1.80759e-09	-0.0395254
1264.63	-35796.7	-14160.6	24.0044	0.521959	-6.78178e-09	-0.0415061
1264.64	-35796.6	-14160.3	24.0113	0.525364	2.27459e-08	-0.045402
1264.66	-35796.4	-14159.9	24.0178	0.531493	-9.05487e-08	-0.0498569
1264.68	-35796.3	-14159.5	24.0268	0.535805	3.39396e-07	-0.0550486
1264.7	-35796.2	-14159.2	24.0376	0.539358	-1.0932e-06	-0.0599459
1264.71	-35796	-14158.7	24.0477	0.540177	4.30947e-06	-0.0644599
1264.73	-35795.9	-14158.3	24.0576	0.53989	-1.61433e-05	-0.0672417
1264.75	-35795.8	-14158	24.0681	0.540215	4.87654e-05	-0.0676931
1264.76	-35795.6	-14157.5	24.0785	0.537328	-0.000190614	-0.0658816
1264.78	-35795.5	-14157.2	24.0855	0.533985	0.00257539	-0.0626235
1264.8	-35795.4	-14156.8	24.0925	0.530223	0.0064274	-0.0601645
1264.82	-35795.2	-14156.4	24.0991	0.530089	0.00671579	-0.0579703
1264.83	-35795.1	-14156	24.1087	0.527139	0.00670359	-0.0558976
1264.85	-35794.9	-14155.7	24.1194	0.523551	0.00656075	-0.0524558
1264.87	-35794.8	-14155.2	24.1294	0.520108	0.0098616	-0.0511854
1264.88	-35794.7	-14154.9	24.1394	0.519972	0.010038	-0.0531017
1264.9	-35794.5	-14154.5	24.15	0.52	0.01	-0.0599129
1264.92	-35794.4	-14154.1	24.1567	0.52	0.01	-0.0675381
1264.93	-35794.2	-14153.7	24.1633	0.52	0.01	-0.0751634
1264.95	-35794.1	-14153.4	24.1705	0.519969	0.0135164	-0.0809255
1264.97	-35794	-14152.9	24.1806	0.520121	0.0170216	-0.0863819
1264.98	-35793.8	-14152.5	24.1912	0.523769	0.0238803	-0.0922472
1265	-35793.7	-14152.2	24.2012	0.52709	0.0273046	-0.0987859
1265.02	-35793.6	-14151.7	24.2109	0.530218	0.0338921	-0.103936
1265.04	-35793.4	-14151.4	24.2183	0.529564	0.0375642	-0.105715
1265.05	-35793.3	-14151	24.228	0.52606	0.0445899	-0.104066
1265.07	-35793.1	-14150.6	24.2349	0.522665	0.0511351	-0.100802
1265.09	-35793	-14150.2	24.2447	0.519769	0.0579308	-0.098875
1265.1	-35792.9	-14149.8	24.2521	0.520204	0.0648278	-0.0978391
1265.12	-35792.7	-14149.4	24.2624	0.519421	0.072028	-0.096478
1265.14	-35792.6	-14149.1	24.2724	0.515913	0.082675	-0.0923115
1265.15	-35792.5	-14148.7	24.2832	0.511644	0.0922927	-0.0848013
1265.17	-35792.3	-14148.2	24.2922	0.504646	0.0985135	-0.0777089
1265.19	-35792.2	-14147.9	24.2987	0.497994	0.105428	-0.0751228
1265.21	-35792	-14147.5	24.3056	0.490712	0.112388	-0.0798326
1265.22	-35791.9	-14147	24.3131	0.485292	0.119024	-0.0899914
1265.24	-35791.8	-14146.7	24.324	0.481958	0.125655	-0.102885
1265.26	-35791.6	-14146.3	24.333	0.47967	0.133773	-0.116579
1265.27	-35791.5	-14145.9	24.3396	0.480081	0.144594	-0.129576
1265.29	-35791.4	-14145.5	24.3462	0.479977	0.153706	-0.14122
1265.31	-35791.2	-14145.1	24.3546	0.480006	0.158467	-0.149443
1265.33	-35791.1	-14144.7	24.3636	0.479999	0.161376	-0.154467
1265.34	-35790.9	-14144.4	24.3702	0.48	0.166647	-0.156577
1265.36	-35790.8	-14144	24.3765	0.48	0.173541	-0.156907
1265.38	-35790.6	-14143.5	24.3854	0.48	0.180424	-0.156857
1265.39	-35790.5	-14143.2	24.3959	0.48	0.187224	-0.156843
1265.41	-35790.4	-14142.8	24.4061	0.48	0.19418	-0.156947
1265.43	-35790.2	-14142.4	24.4144	0.48	0.198944	-0.156303
1265.44	-35790.1	-14142	24.421	0.48	0.20215	-0.154517
1265.46	-35789.9	-14141.6	24.4273	0.48	0.205382	-0.151472
1265.48	-35789.8	-14141.2	24.4367	0.48	0.209283	-0.148699
1265.49	-35789.7	-14140.9	24.4474	0.48	0.209914	-0.147244
1265.51	-35789.5	-14140.4	24.4548	0.48	0.212142	-0.147017
1265.53	-35789.4	-14140	24.4617	0.48	0.215803	-0.147068
1265.55	-35789.3	-14139.7	24.4682	0.48	0.219537	-0.147056
1265.56	-35789.1	-14139.2	24.4777	0.48	0.219851	-0.147059
1265.58	-35789	-14138.8	24.4855	0.48	0.222608	-0.147059
1265.6	-35788.8	-14138.5	24.4922	0.48	0.226061	-0.147059
1265.61	-35788.7	-14138.1	24.4986	0.480001	0.229618	-0.147058
1265.63	-35788.6	-14137.7	24.5087	0.479997	0.230063	-0.147062
1265.65	-35788.4	-14137.3	24.519	0.480012	0.229983	-0.147046
1265.66	-35788.3	-14136.9	24.5259	0.479957	0.230004	-0.147108
1265.68	-35788.1	-14136.5	24.5329	0.480087	0.229999	-0.146062
1265.7	-35788	-14136.2	24.5395	0.476884	0.23	-0.143969
1265.72	-35787.8	-14135.7	24.5493	0.473552	0.23	-0.140668
1265.73	-35787.7	-14135.3	24.56	0.47	0.23	-0.139434
1265.75	-35787.6	-14135	24.5667	0.47	0.23	-0.139434
1265.77	-35787.4	-14134.5	24.5733	0.47	0.23	-0.141612
1265.78	-35787.3	-14134.2	24.5805	0.470002	0.23	-0.142801
1265.8	-35787.2	-14133.8	24.5906	0.469999	0.23	-0.144981
1265.82	-35787	-14133.3	24.6005	0.470002	0.230002	-0.146034
1265.84	-35786.9	-14133	24.6075	0.469985	0.229986	-0.147133
1265.85	-35786.7	-14132.6	24.614	0.470057	0.230054	-0.146997
1265.87	-35786.6	-14132.2	24.6211	0.469781	0.229792	-0.145713
1265.89	-35786.4	-14131.8	24.632	0.465752	0.225691	-0.141733
1265.9	-35786.3	-14131.4	24.6413	0.458317	0.218568	-0.134878
1265.92	-35786.1	-14131	24.6479	0.448544	0.213015	-0.127063
1265.94	-35786	-14130.6	24.655	0.441673	0.213049	-0.119389
1265.95	-35785.9	-14130.2	24.6615	0.435634	0.208635	-0.114385
1265.97	-35785.7	-14129.8	24.6683	0.432575	0.201504	-0.110228
1265.99	-35785.6	-14129.4	24.6753	0.428962	0.195414	-0.106892
1266.01	-35785.4	-14129.1	24.6819	0.425756	0.192202	-0.103577
1266.02	-35785.3	-14128.6	24.6888	0.42213	0.182653	-0.100508
1266.04	-35785.2	-14128.3	24.6955	0.419688	0.169995	-0.0985938
1266.06	-35785	-14127.9	24.7034	0.420082	0.165384	-0.0979711
1266.07	-35784.9	-14127.4	24.7128	0.419983	0.162298	-0.0980523
1266.09	-35784.7	-14127.1	24.7194	0.41999	0.157526	-0.0980521
1266.11	-35784.6	-14126.7	24.7261	0.420058	0.150483	-0.0979731
1266.12	-35784.4	-14126.2	24.7329	0.419784	0.144033	-0.0983738
1266.14	-35784.3	-14125.9	24.7399	0.421264	0.135356	-0.100028
1266.16	-35784.2	-14125.5	24.7464	0.425069	0.126214	-0.102595
1266.17	-35784	-14125.1	24.7533	0.427496	0.121775	-0.1031
1266.19	-35783.9	-14124.7	24.7602	0.422612	0.116639	-0.0974667
1266.21	-35783.7	-14124.3	24.7668	0.408245	0.110171	-0.0857014
1266.23	-35783.6	-14123.9	24.7738	0.390619	0.100933	-0.0692632
1266.24	-35783.4	-14123.5	24.7806	0.373136	0.0927398	-0.052754
1266.26	-35783.3	-14123.1	24.7872	0.358765	0.0841697	-0.039253
1266.28	-35783.1	-14122.7	24.7941	0.344829	0.075649	-0.0305347
1266.29	-35783	-14122.4	24.8014	0.333015	0.068684	-0.0306093
1266.31	-35782.9	-14121.9	24.8052	0.325371	0.0646595	-0.0383648
1266.33	-35782.7	-14121.5	24.8114	0.320646	0.058871	-0.051457
1266.35	-35782.6	-14121.2	24.8156	0.319852	0.0521901	-0.064214
1266.36	-35782.4	-14120.7	24.8215	0.320038	0.042968	-0.0753405
1266.38	-35782.3	-14120.3	24.8257	0.319996	0.0345782	-0.0851615
1266.4	-35782.1	-14120	24.8319	0.319984	0.0306911	-0.0924645
1266.41	-35782	-14119.5	24.8358	0.320068	0.0274141	-0.0963472
1266.43	-35781.8	-14119.1	24.842	0.319794	0.0242067	-0.0987561
1266.45	-35781.7	-14118.8	24.8489	0.322666	0.0177014	-0.100844
1266.46	-35781.5	-14118.3	24.8554	0.326031	0.013891	-0.104013
1266.48	-35781.4	-14117.9	24.8627	0.329736	0.0102393	-0.106548
1266.5	-35781.3	-14117.6	24.8661	0.330069	0.0100842	-0.107777
1266.51	-35781.1	-14117.1	24.8727	0.329982	0.00713976	-0.107881
1266.53	-35781	-14116.7	24.8764	0.330002	0.00355086	-0.107795
1266.55	-35780.8	-14116.4	24.883	0.329999	0.00010822	-0.109838
1266.57	-35780.7	-14115.9	24.8864	0.33	-2.82045e-05	-0.11494
1266.58	-35780.5	-14115.6	24.8933	0.33	0	-0.127451
1266.6	-35780.4	-14115.2	24.9	0.33	0	-0.142702
1266.62	-35780.2	-14114.7	24.9067	0.33	0	-0.160131
1266.63	-35780.1	-14114.4	24.9136	0.33	2.68678e-06	-0.175085
1266.65	-35780	-14114	24.917	0.33	-9.81399e-06	-0.186865
1266.67	-35779.8	-14113.5	24.9236	0.329999	3.65417e-05	-0.195453
1266.68	-35779.7	-14113.2	24.9273	0.330006	-0.0002913	-0.202103
1266.7	-35779.5	-14112.8	24.9338	0.329977	-0.00352912	-0.205025
1266.72	-35779.4	-14112.3	24.9374	0.330084	-0.00330234	-0.205825
1266.74	-35779.2	-14112	24.9441	0.329497	-0.00323165	-0.204605
1266.75	-35779.1	-14111.6	24.9477	0.326539	-0.00380514	-0.203359
1266.77	-35778.9	-14111.2	24.9541	0.326189	-0.00692045	-0.201271
1266.79	-35778.8	-14110.8	24.9579	0.323135	-0.00659286	-0.200015
1266.8	-35778.7	-14110.4	24.965	0.322758	-0.006648	-0.197767
1266.82	-35778.5	-14110	24.9716	0.319678	-0.00681352	-0.195365
1266.84	-35778.4	-14109.6	24.9789	0.3201	-0.00586292	-0.191737
1266.86	-35778.2	-14109.2	24.9843	0.319973	-0.00275617	-0.188896
1266.87	-35778.1	-14108.8	24.9886	0.320007	-0.00437237	-0.188901
1266.89	-35777.9	-14108.4	24.9947	0.319998	-0.00700639	-0.194522
1266.91	-35777.8	-14108	24.9989	0.320001	-0.00665631	-0.20605
1266.92	-35777.6	-14107.6	25.0047	0.32	-0.00637577	-0.221735
1266.94	-35777.5	-14107.2	25.0094	0.32	-0.00826141	-0.238603
1266.96	-35777.4	-14106.8	25.0147	0.32	-0.00903255	-0.253196
1266.97	-35777.2	-14106.4	25.0195	0.32	-0.00625153	-0.266932
1266.99	-35777.1	-14106	25.025	0.32	-0.00679214	-0.278446
1267.01	-35776.9	-14105.6	25.0297	0.32	-0.00660525	-0.286706
1267.03	-35776.8	-14105.2	25.0351	0.32	-0.00678189	-0.29172
1267.04	-35776.6	-14104.8	25.0399	0.32	-0.00621766	-0.293832
1267.06	-35776.5	-14104.4	25.0469	0.32	-0.00884065	-0.294162
1267.08	-35776.3	-14104	25.0536	0.32	-0.0083454	-0.294112
1267.09	-35776.2	-14103.6	25.061	0.32	-0.00637581	-0.294098
1267.11	-35776	-14103.2	25.0651	0.32	-0.00638328	-0.294202
1267.13	-35775.9	-14102.8	25.071	0.32	-0.00879468	-0.293558
1267.14	-35775.8	-14102.4	25.0754	0.32	-0.0102823	-0.291771
1267.16	-35775.6	-14102	25.0811	0.32	-0.00992502	-0.288726
1267.18	-35775.4	-14101.6	25.0855	0.319999	-0.010017	-0.285955
1267.19	-35775.3	-14101.2	25.0915	0.320003	-0.00999405	-0.284497
1267.21	-35775.2	-14100.8	25.0956	0.31999	-0.0100065	-0.284279
1267.23	-35775	-14100.4	25.1015	0.320031	-0.0099826	-0.284299
1267.25	-35774.9	-14100	25.1084	0.319878	-0.0100677	-0.284405
1267.26	-35774.7	-14099.6	25.1153	0.320455	-0.00974681	-0.282991
1267.28	-35774.6	-14099.2	25.1195	0.315049	-0.0125527	-0.277269
1267.3	-35774.5	-14098.8	25.1228	0.302929	-0.0163726	-0.265155
1267.31	-35774.3	-14098.4	25.1258	0.283593	-0.0165653	-0.249255
1267.33	-35774.1	-14098	25.1327	0.265195	-0.019388	-0.231727
1267.35	-35774	-14097.6	25.1362	0.251327	-0.0257419	-0.218141
1267.37	-35773.8	-14097.2	25.1426	0.241206	-0.0329439	-0.207092
1267.38	-35773.7	-14096.8	25.1465	0.230551	-0.0332685	-0.19765
1267.4	-35773.6	-14096.4	25.1498	0.223624	-0.0393423	-0.190922
1267.42	-35773.4	-14095.9	25.1532	0.220087	-0.0525687	-0.187483
1267.43	-35773.3	-14095.6	25.1567	0.22	-0.0633333	-0.186275
1267.45	-35773.1	-14095.2	25.1633	0.22	-0.07	-0.186275
1267.47	-35773	-14094.7	25.1667	0.22	-0.0733333	-0.188453
1267.48	-35772.8	-14094.4	25.1702	0.219999	-0.083863	-0.196755
1267.5	-35772.7	-14094	25.1735	0.220004	-0.0904513	-0.21122
1267.52	-35772.5	-14093.5	25.1769	0.219985	-0.100641	-0.228679
1267.53	-35772.4	-14093.2	25.1804	0.220114	-0.111262	-0.243155
1267.55	-35772.3	-14092.8	25.1837	0.219555	-0.120923	-0.249863
1267.57	-35772.1	-14092.3	25.1871	0.212374	-0.127464	-0.248874
1267.59	-35772	-14092	25.1906	0.200258	-0.134477	-0.239834
1267.6	-35771.8	-14091.6	25.1939	0.18012	-0.141492	-0.226004
1267.62	-35771.7	-14091.1	25.1974	0.163472	-0.152007	-0.209582
1267.64	-35771.5	-14090.8	25.2001	0.147029	-0.161868	-0.195124
1267.65	-35771.4	-14090.4	25.2005	0.13773	-0.168145	-0.183995
1267.67	-35771.2	-14089.9	25.2042	0.127973	-0.17497	-0.175725
1267.69	-35771.1	-14089.6	25.2078	0.121951	-0.182172	-0.169689
1267.7	-35770.9	-14089.2	25.2103	0.119792	-0.187879	-0.167266
1267.72	-35770.8	-14088.7	25.2098	0.120052	-0.191027	-0.166654
1267.74	-35770.6	-14088.3	25.2109	0.119983	-0.194299	-0.166434
1267.76	-35770.5	-14087.9	25.2145	0.120009	-0.198931	-0.164964
1267.77	-35770.3	-14087.5	25.2181	0.119983	-0.20486	-0.16221
1267.79	-35770.2	-14087.1	25.2204	0.12007	-0.208192	-0.158981
1267.81	-35770.1	-14086.7	25.2197	0.119737	-0.210305	-0.157679
1267.82	-35769.9	-14086.3	25.2212	0.121228	-0.20991	-0.158626
1267.84	-35769.8	-14085.9	25.2249	0.124879	-0.210092	-0.162053
1267.86	-35769.6	-14085.5	25.2285	0.128652	-0.209728	-0.166563
1267.88	-35769.5	-14085.1	25.2303	0.129187	-0.211371	-0.17082
1267.89	-35769.3	-14084.7	25.2297	0.122255	-0.215408	-0.172078
1267.91	-35769.2	-14084.3	25.2315	0.10834	-0.217079	-0.169123
1267.93	-35769	-14083.9	25.2352	0.0905965	-0.215375	-0.163012
1267.94	-35768.9	-14083.5	25.2389	0.0731422	-0.208926	-0.156775
1267.96	-35768.8	-14083.1	25.2402	0.0587632	-0.206523	-0.151547
1267.98	-35768.6	-14082.7	25.2399	0.0448292	-0.204734	-0.145846
1267.99	-35768.5	-14082.3	25.24	0.0330152	-0.201705	-0.140129
1268.01	-35768.3	-14081.9	25.24	0.0253713	-0.193702	-0.135843
1268.03	-35768.2	-14081.4	25.24	0.0206456	-0.18517	-0.134871
1268.05	-35768	-14081.1	25.24	0.0198524	-0.178577	-0.135779
1268.06	-35767.9	-14080.7	25.24	0.0200378	-0.1723	-0.137115
1268.08	-35767.7	-14080.2	25.24	0.0199963	-0.162594	-0.136567
1268.1	-35767.6	-14079.9	25.24	0.0199841	-0.152362	-0.134633
1268.11	-35767.4	-14079.4	25.24	0.0200675	-0.142082	-0.131396
1268.13	-35767.3	-14079	25.24	0.0197944	-0.134696	-0.129669
1268.15	-35767.2	-14078.7	25.24	0.0226659	-0.125115	-0.130328
1268.16	-35767	-14078.2	25.24	0.026031	-0.115415	-0.133407
1268.18	-35766.9	-14077.8	25.24	0.0297362	-0.101545	-0.135962
1268.2	-35766.7	-14077.5	25.24	0.0300691	-0.0911266	-0.137195
1268.21	-35766.6	-14077	25.24	0.0299818	-0.0810136	-0.13727
1268.23	-35766.4	-14076.6	25.2399	0.0300024	-0.0738164	-0.137253
1268.25	-35766.3	-14076.3	25.2431	0.0299992	-0.063877	-0.137256
1268.27	-35766.2	-14075.8	25.2454	0.030004	-0.0572603	-0.137251
1268.28	-35766	-14075.4	25.2467	0.03	-0.0533333	-0.137255
1268.3	-35765.8	-14075	25.2485	0.0299989	-0.0485692	-0.137257
1268.32	-35765.7	-14074.6	25.25	0.03	-0.0433333	-0.137255
1268.33	-35765.6	-14074.2	25.2503	0.0300003	-0.0389403	-0.137252
1268.35	-35765.4	-14073.8	25.25	0.03	-0.0366077	-0.137255
1268.37	-35765.3	-14073.4	25.2499	0.0299999	-0.0366647	-0.137265
1268.38	-35765.1	-14073	25.25	0.03	-0.0365406	-0.137251
1268.4	-35765	-14072.5	25.25	0.03	-0.0345669	-0.137215
1268.42	-35764.8	-14072.1	25.25	0.03	-0.0333341	-0.13727
1268.44	-35764.7	-14071.8	25.25	0.03	-0.0347942	-0.137606
1268.45	-35764.6	-14071.4	25.25	0.03	-0.0369954	-0.138579
1268.47	-35764.4	-14071	25.25	0.0300001	-0.0384909	-0.140501
1268.49	-35764.3	-14070.5	25.25	0.0299999	-0.0406612	-0.143514
1268.5	-35764.1	-14070.1	25.2501	0.0299996	-0.0441479	-0.147635
1268.52	-35764	-14069.7	25.2499	0.0300003	-0.0472683	-0.152672
1268.54	-35763.8	-14069.4	25.2497	0.0300015	-0.0490377	-0.158295
1268.56	-35763.7	-14069	25.2503	0.0299984	-0.0504452	-0.163936
1268.57	-35763.6	-14068.6	25.2521	0.0299944	-0.0521694	-0.169121
1268.59	-35763.4	-14068.1	25.254	0.0300074	-0.0539453	-0.173602
1268.61	-35763.2	-14067.7	25.2556	0.0300215	-0.0556045	-0.177419
1268.62	-35763.1	-14067.3	25.2573	0.0299723	-0.0572568	-0.181002
1268.64	-35763	-14066.9	25.2592	0.0299241	-0.0589714	-0.184461
1268.66	-35762.8	-14066.6	25.2602	0.0301217	-0.0607239	-0.187383
1268.67	-35762.7	-14066.1	25.2602	0.030273	-0.062456	-0.189226
1268.69	-35762.5	-14065.7	25.2599	0.0293855	-0.0640825	-0.189344
1268.71	-35762.4	-14065.3	25.26	0.0262988	-0.0657054	-0.187266
1268.72	-35762.2	-14064.9	25.26	0.0198009	-0.0676062	-0.182755
1268.74	-35762.1	-14064.5	25.26	0.0108258	-0.0694452	-0.176406
1268.76	-35762	-14064.1	25.26	0.00238359	-0.0702534	-0.169609
1268.78	-35761.8	-14063.7	25.26	-0.00740233	-0.0700985	-0.161904
1268.79	-35761.7	-14063.3	25.26	-0.0237895	-0.0699783	-0.151456
1268.81	-35761.5	-14062.9	25.26	-0.0345389	-0.0700055	-0.142053
1268.83	-35761.4	-14062.4	25.2599	-0.0409497	-0.0699996	-0.136613
1268.84	-35761.3	-14062.1	25.2603	-0.045698	-0.0699966	-0.132105
1268.86	-35761.1	-14061.7	25.258	-0.049038	-0.0700141	-0.129113
1268.88	-35760.9	-14061.2	25.2544	-0.0501812	-0.0699524	-0.127683
1268.89	-35760.8	-14060.9	25.2507	-0.0499507	-0.0701896	-0.127397
1268.91	-35760.7	-14060.4	25.2498	-0.0500132	-0.068117	-0.127465
1268.93	-35760.5	-14060	25.25	-0.0499969	-0.0618091	-0.127448
1268.95	-35760.4	-14059.7	25.25	-0.0500022	-0.0546186	-0.127453
1268.96	-35760.2	-14059.2	25.25	-0.0499944	-0.050623	-0.127446
1268.98	-35760.1	-14058.8	25.25	-0.0500163	-0.0475002	-0.127465
1269	-35760	-14058.5	25.25	-0.0499364	-0.0412955	-0.127398
