# Supplementary material for: Extraction of driving behavior primitives considering driver expectation and vehicle dynamics
Source: PLoS One. 2025 Dec 31;20(12):e0340123. doi: 10.1371/journal.pone.0340123 (PMC12755792; doi:10.1371/journal.pone.0340123)
Supplement: S1 File — (ZIP) [file pone.0340123.s001.zip › DataSetForPimitiveExaction-1/straight driving/c115_s_2.xlsx]

## Sheet: Sheet1
1205.24	-36296.2	-14491.5	8.13667	0.963333	0.13	0.0915033
1205.26	-36296.1	-14491.6	8.15	0.96	0.116667	0.0904139
1205.28	-36296	-14491.6	8.16333	0.96	0.0966667	0.0893246
1205.3	-36295.8	-14491.7	8.18	0.96	0.0733333	0.0893246
1205.31	-36295.7	-14491.7	8.19768	0.956513	0.0485526	0.0904263
1205.33	-36295.6	-14491.8	8.21429	0.95683	0.0254105	0.0879146
1205.35	-36295.4	-14491.8	8.23103	0.964082	0.00552603	0.0775077
1205.36	-36295.3	-14491.9	8.2487	0.982588	-0.0115827	0.0572811
1205.38	-36295.2	-14491.9	8.26525	1.00614	-0.0208868	0.0343081
1205.4	-36295	-14492	8.28205	1.02934	-0.0272809	0.0115647
1205.41	-36294.9	-14492	8.29973	1.04986	-0.0301448	-0.00874531
1205.43	-36294.8	-14492	8.3161	1.06625	-0.0301159	-0.0257635
1205.45	-36294.6	-14492.1	8.33352	1.08276	-0.0348231	-0.0421469
1205.47	-36294.5	-14492.2	8.35486	1.09609	-0.0460123	-0.0578899
1205.48	-36294.4	-14492.2	8.37479	1.10504	-0.0549684	-0.070094
1205.5	-36294.2	-14492.3	8.3942	1.11167	-0.0557015	-0.0793031
1205.52	-36294.1	-14492.3	8.41255	1.11833	-0.0472538	-0.0849398
1205.53	-36294	-14492.3	8.43159	1.11942	-0.0364219	-0.0862831
1205.55	-36293.8	-14492.4	8.44943	1.11574	-0.0223381	-0.0854436
1205.57	-36293.7	-14492.4	8.46949	1.11101	-0.00924044	-0.083461
1205.59	-36293.6	-14492.5	8.48684	1.10539	-0.000805364	-0.0818954
1205.6	-36293.4	-14492.5	8.50632	1.10112	0.00569652	-0.0781146
1205.62	-36293.3	-14492.6	8.52496	1.09406	0.0131642	-0.0722623
1205.64	-36293.2	-14492.6	8.54348	1.08597	0.0175749	-0.0643594
1205.65	-36293	-14492.7	8.56192	1.07686	0.0149446	-0.0567468
1205.67	-36292.9	-14492.7	8.58181	1.06978	0.0140475	-0.0517607
1205.69	-36292.8	-14492.8	8.59714	1.06598	0.0196052	-0.051457
1205.7	-36292.6	-14492.8	8.61395	1.06733	0.0255368	-0.0561735
1205.72	-36292.5	-14492.9	8.63108	1.07553	0.0253684	-0.0658406
1205.74	-36292.4	-14492.9	8.64898	1.08968	0.0228829	-0.0779022
1205.75	-36292.2	-14493	8.67009	1.10347	0.0235866	-0.091115
1205.77	-36292.1	-14493	8.69062	1.11588	0.0221671	-0.102999
1205.79	-36291.9	-14493.1	8.71083	1.12387	0.0163089	-0.112673
1205.81	-36291.8	-14493.1	8.72925	1.12901	0.0115216	-0.120546
1205.82	-36291.7	-14493.2	8.74865	1.13011	0.00605802	-0.125489
1205.84	-36291.5	-14493.2	8.76623	1.13029	0.0011836	-0.126667
1205.86	-36291.4	-14493.3	8.78595	1.12803	-0.00234068	-0.125294
1205.87	-36291.2	-14493.3	8.80414	1.12482	-0.00331954	-0.121317
1205.89	-36291.1	-14493.4	8.82293	1.11887	-0.00512914	-0.117822
1205.91	-36290.9	-14493.4	8.84136	1.1145	-0.00927575	-0.113017
1205.92	-36290.8	-14493.5	8.86102	1.10847	-0.010169	-0.105722
1205.94	-36290.7	-14493.5	8.87813	1.10449	-0.00995655	-0.0903289
1205.96	-36290.5	-14493.6	8.89851	1.09827	-0.0100049	-0.0661899
1205.98	-36290.4	-14493.6	8.91601	1.09391	-0.0100156	-0.0396532
1205.99	-36290.2	-14493.7	8.93535	1.09086	-0.00993257	-0.0161709
1206.01	-36290.1	-14493.7	8.95343	1.08726	-0.0102056	0.00676711
1206.03	-36290	-14493.8	8.97336	1.08399	-0.00733405	0.0304575
1206.04	-36289.8	-14493.8	8.99012	1.08031	-0.00396913	0.0576168
1206.06	-36289.7	-14493.9	9.01098	1.08009	-0.000263611	0.0917593
1206.08	-36289.5	-14493.9	9.02797	1.07712	6.81406e-05	0.12481
1206.1	-36289.4	-14494	9.04766	1.07377	-1.47351e-05	0.155677
1206.11	-36289.2	-14494	9.06567	1.0701	-4.59853e-06	0.181638
1206.13	-36289.1	-14494.1	9.08239	1.07006	2.60548e-05	0.202643
1206.15	-36288.9	-14494.1	9.09889	1.0669	-9.96219e-05	0.219072
1206.16	-36288.8	-14494.2	9.12	1.06333	0.00333333	0.235294
1206.18	-36288.7	-14494.2	9.14	1.06	0.00666667	0.245098
1206.2	-36288.5	-14494.3	9.15667	1.06	0.01	0.252723
1206.21	-36288.4	-14494.4	9.17432	1.06002	0.0100038	0.25737
1206.23	-36288.2	-14494.4	9.1911	1.05989	0.00989873	0.262814
1206.25	-36288	-14494.5	9.21113	1.05645	0.00644569	0.267167
1206.26	-36287.9	-14494.5	9.22864	1.05288	0.0028749	0.271576
1206.28	-36287.8	-14494.6	9.24527	1.04985	-0.000136952	0.272312
1206.3	-36287.6	-14494.6	9.26205	1.05002	-3.7036e-05	0.270892
1206.32	-36287.5	-14494.7	9.27973	1.05008	0.000452732	0.267543
1206.33	-36287.3	-14494.7	9.29611	1.04963	0.00359965	0.26694
1206.35	-36287.2	-14494.8	9.31349	1.04602	0.00328685	0.268381
1206.37	-36287	-14494.8	9.33504	1.04242	0.00323818	0.270431
1206.38	-36286.9	-14494.9	9.35406	1.03975	0.00381774	0.269753
1206.4	-36286.7	-14494.9	9.37079	1.04007	0.00768851	0.267419
1206.42	-36286.6	-14495	9.38817	1.03993	0.0102808	0.265086
1206.43	-36286.4	-14495	9.40568	1.04019	0.0099259	0.263242
1206.45	-36286.2	-14495.1	9.42551	1.0392	0.0100156	0.262105
1206.47	-36286.1	-14495.2	9.44259	1.03545	0.010009	0.26161
1206.49	-36286	-14495.2	9.45913	1.03197	0.00994656	0.263
1206.5	-36285.8	-14495.3	9.47623	1.02975	0.0102	0.263809
1206.52	-36285.7	-14495.3	9.49367	1.03001	0.00889609	0.262918
1206.54	-36285.5	-14495.4	9.51007	1.03024	0.00529699	0.260385
1206.55	-36285.3	-14495.4	9.52728	1.02879	0.00167375	0.258946
1206.57	-36285.2	-14495.5	9.54464	1.02507	-0.000307113	0.260194
1206.59	-36285	-14495.5	9.56105	1.02153	8.17524e-05	0.262206
1206.61	-36284.9	-14495.6	9.57832	1.01975	-1.96995e-05	0.262281
1206.62	-36284.7	-14495.6	9.5957	1.02009	5.51499e-06	0.259791
1206.64	-36284.6	-14495.7	9.61174	1.01991	-1.46665e-06	0.256738
1206.66	-36284.4	-14495.8	9.63097	1.02027	3.46235e-07	0.255801
1206.67	-36284.3	-14495.8	9.65225	1.01825	-9.56641e-08	0.25654
1206.69	-36284.1	-14495.9	9.66988	1.01474	2.49121e-08	0.25791
1206.71	-36283.9	-14495.9	9.68705	1.011	-3.99621e-09	0.257681
1206.72	-36283.8	-14496	9.70427	1.00977	-5.87752e-09	0.255768
1206.74	-36283.6	-14496	9.72055	1.01008	2.76383e-08	0.25293
1206.76	-36283.5	-14496.1	9.73847	1.00992	-9.40293e-08	0.249158
1206.77	-36283.4	-14496.1	9.75274	1.01027	3.7467e-07	0.248039
1206.79	-36283.2	-14496.2	9.76809	1.00781	-1.40443e-06	0.250121
1206.81	-36283	-14496.2	9.78591	1.00419	4.52373e-06	0.257292
1206.83	-36282.9	-14496.3	9.80279	1.00054	-1.78329e-05	0.26439
1206.84	-36282.8	-14496.3	9.81939	0.999863	6.68018e-05	0.270187
1206.86	-36282.6	-14496.4	9.83665	1.00005	-0.000201794	0.273179
1206.88	-36282.4	-14496.5	9.85664	0.999909	0.0026505	0.274305
1206.89	-36282.2	-14496.5	9.87375	1.00032	0.00608883	0.275499
1206.91	-36282.1	-14496.6	9.89125	0.996918	0.0095807	0.274824
1206.93	-36281.9	-14496.6	9.90809	0.999139	0.0129621	0.269253
1206.94	-36281.8	-14496.7	9.92462	1.01105	0.0162178	0.253128
1206.96	-36281.6	-14496.8	9.94234	1.03515	0.0198807	0.228188
1206.98	-36281.5	-14496.8	9.95893	1.05873	0.0200317	0.200882
1207	-36281.3	-14496.9	9.97885	1.07891	0.0199917	0.175791
1207.01	-36281.1	-14496.9	9.99667	1.09667	0.02	0.149237
1207.03	-36281	-14497	10.0133	1.11667	0.02	0.122004
1207.05	-36280.8	-14497	10.03	1.14333	0.02	0.0893246
1207.06	-36280.6	-14497.1	10.0512	1.17879	0.02	0.0488006
1207.08	-36280.5	-14497.2	10.0711	1.21171	0.02	0.00973764
1207.1	-36280.3	-14497.2	10.0912	1.23821	0.02	-0.0271103
1207.12	-36280.2	-14497.3	10.1124	1.26232	0.0200001	-0.0589875
1207.13	-36280	-14497.3	10.1325	1.27864	0.0199997	-0.0843002
1207.15	-36279.9	-14497.4	10.1562	1.29486	0.0200012	-0.104876
1207.17	-36279.7	-14497.5	10.181	1.30525	0.019993	-0.125191
1207.18	-36279.5	-14497.5	10.2037	1.31422	0.0200265	-0.141182
1207.2	-36279.3	-14497.6	10.2237	1.31769	0.0199016	-0.157442
1207.22	-36279.2	-14497.6	10.2447	1.32448	0.0205438	-0.172324
1207.23	-36279	-14497.7	10.2651	1.32749	0.0241305	-0.185864
1207.25	-36278.9	-14497.7	10.2892	1.33023	0.0276411	-0.196139
1207.27	-36278.7	-14497.8	10.3137	1.33008	0.0301445	-0.202787
1207.28	-36278.6	-14497.8	10.3367	1.32931	0.0306143	-0.203479
1207.3	-36278.4	-14497.9	10.3605	1.3256	0.0344581	-0.200048
1207.32	-36278.2	-14498	10.3853	1.32197	0.0378389	-0.193946
1207.34	-36278.1	-14498	10.4072	1.31966	0.0411799	-0.189269
1207.35	-36277.9	-14498.1	10.4275	1.32027	0.0445107	-0.186483
1207.37	-36277.7	-14498.2	10.4482	1.31887	0.0483592	-0.184379
1207.39	-36277.6	-14498.2	10.4692	1.31532	0.0500154	-0.181686
1207.4	-36277.4	-14498.3	10.4935	1.31161	0.051149	-0.178688
1207.42	-36277.2	-14498.3	10.5181	1.30995	0.0549465	-0.176518
1207.44	-36277	-14498.4	10.5395	1.30879	0.0584663	-0.174474
1207.45	-36276.9	-14498.5	10.56	1.30498	0.0602504	-0.17159
1207.47	-36276.7	-14498.5	10.5805	1.30132	0.0599299	-0.168567
1207.49	-36276.5	-14498.6	10.6019	1.29967	0.0600188	-0.167122
1207.51	-36276.4	-14498.6	10.6265	1.30032	0.0599952	-0.166122
1207.52	-36276.2	-14498.7	10.6508	1.29823	0.0600029	-0.164472
1207.54	-36276	-14498.7	10.6718	1.29474	0.0599935	-0.161471
1207.56	-36275.8	-14498.8	10.6925	1.29102	0.0600213	-0.158627
1207.57	-36275.7	-14498.9	10.7128	1.28969	0.0599146	-0.157099
1207.59	-36275.5	-14498.9	10.7347	1.29038	0.0603202	-0.156813
1207.61	-36275.3	-14499	10.7594	1.28784	0.0578431	-0.156874
1207.62	-36275.1	-14499.1	10.7835	1.28433	0.0543515	-0.156859
1207.64	-36275	-14499.1	10.8041	1.28073	0.050636	-0.156865
1207.66	-36274.8	-14499.2	10.8251	1.2798	0.0501263	-0.156856
1207.68	-36274.6	-14499.3	10.8451	1.28028	0.0475202	-0.156887
1207.69	-36274.5	-14499.3	10.8678	1.27759	0.0444563	-0.15677
1207.71	-36274.3	-14499.4	10.8897	1.27393	0.0377398	-0.157726
1207.73	-36274.1	-14499.4	10.9099	1.27059	0.0340428	-0.158833
1207.74	-36274	-14499.5	10.9295	1.26724	0.0277769	-0.160038
1207.76	-36273.8	-14499.6	10.9537	1.26383	0.0236575	-0.160065
1207.78	-36273.6	-14499.6	10.9775	1.26006	0.0204209	-0.161954
1207.79	-36273.4	-14499.7	10.9976	1.26286	0.0170122	-0.165936
1207.81	-36273.2	-14499.8	11.0188	1.26637	0.0136491	-0.173804
1207.83	-36273.1	-14499.8	11.0388	1.27301	0.00698919	-0.181462
1207.85	-36272.9	-14499.9	11.0619	1.27648	0.0035255	-0.189159
1207.86	-36272.7	-14499.9	11.0867	1.28	2.63014e-14	-0.1939
1207.88	-36272.5	-14500	11.1067	1.28	-5.52035e-15	-0.196078
1207.9	-36272.4	-14500.1	11.1267	1.28	0	-0.196078
1207.91	-36272.2	-14500.1	11.148	1.27988	-0.000105357	-0.196082
1207.93	-36272	-14500.2	11.1713	1.27649	-0.00354628	-0.196078
1207.95	-36271.8	-14500.3	11.1912	1.27298	-0.006886	-0.196077
1207.96	-36271.6	-14500.3	11.2124	1.2661	-0.0102386	-0.196093
1207.98	-36271.5	-14500.4	11.2325	1.26278	-0.00971866	-0.196021
1208	-36271.3	-14500.5	11.2563	1.25579	-0.00624363	-0.194773
1208.02	-36271.1	-14500.5	11.2805	1.24881	-0.00264381	-0.192306
1208.03	-36270.9	-14500.6	11.3001	1.24215	0.000208898	-0.19064
1208.05	-36270.8	-14500.7	11.3203	1.23553	-5.34767e-05	-0.193693
1208.07	-36270.5	-14500.7	11.3422	1.22784	1.78749e-05	-0.201736
1208.08	-36270.4	-14500.8	11.3649	1.21766	-5.41834e-06	-0.212636
1208.1	-36270.2	-14500.8	11.3849	1.2074	3.76976e-06	-0.222519
1208.12	-36270	-14500.9	11.4061	1.19769	-1.2519e-05	-0.232374
1208.13	-36269.8	-14501	11.4257	1.19145	4.59543e-05	-0.239522
1208.15	-36269.7	-14501	11.4465	1.18474	-0.000168538	-0.245444
1208.17	-36269.4	-14501.1	11.466	1.17671	0.000904886	-0.247398
1208.19	-36269.3	-14501.2	11.4836	1.16645	0.00451734	-0.244858
1208.2	-36269.1	-14501.2	11.5027	1.15627	0.00808894	-0.237303
1208.22	-36268.9	-14501.3	11.5229	1.14585	0.0103182	-0.223593
1208.24	-36268.7	-14501.4	11.5438	1.13575	0.00991522	-0.205803
1208.25	-36268.5	-14501.5	11.5619	1.12665	0.0100208	-0.185057
1208.27	-36268.3	-14501.5	11.5815	1.12134	0.0099941	-0.166373
1208.29	-36268.2	-14501.6	11.5988	1.11951	0.0100016	-0.153426
1208.3	-36268	-14501.6	11.6204	1.12149	0.00999962	-0.144482
1208.32	-36267.8	-14501.7	11.6388	1.1251	0.0100001	-0.139068
1208.34	-36267.6	-14501.8	11.6572	1.12869	0.00999997	-0.13552
1208.36	-36267.4	-14501.8	11.676	1.13023	0.01	-0.132088
1208.37	-36267.2	-14501.9	11.6953	1.12994	0.01	-0.129279
1208.39	-36267.1	-14502	11.713	1.13002	0.01	-0.127731
1208.41	-36266.9	-14502.1	11.7322	1.13	0.01	-0.127752
1208.42	-36266.7	-14502.1	11.7532	1.13	0.01	-0.131529
1208.44	-36266.5	-14502.2	11.7727	1.13	0.00999996	-0.140189
1208.46	-36266.3	-14502.3	11.7941	1.13	0.0100001	-0.155921
1208.47	-36266.1	-14502.3	11.8117	1.13	0.00999952	-0.172919
1208.49	-36265.9	-14502.4	11.8308	1.13	0.0100018	-0.188523
1208.51	-36265.7	-14502.5	11.8491	1.13	0.00999426	-0.202002
1208.53	-36265.5	-14502.5	11.8688	1.13	0.0100226	-0.213246
1208.54	-36265.4	-14502.6	11.8859	1.12999	0.0099153	-0.223239
1208.56	-36265.1	-14502.7	11.9061	1.13002	0.0102559	-0.232627
1208.58	-36265	-14502.7	11.9266	1.12994	0.00713817	-0.240734
1208.59	-36264.8	-14502.8	11.9463	1.13024	0.00656413	-0.24551
1208.61	-36264.6	-14502.9	11.9677	1.12713	0.00663836	-0.249174
1208.63	-36264.4	-14502.9	11.9846	1.12374	0.00685192	-0.250398
1208.64	-36264.2	-14503	12.0044	1.12025	0.00366405	-0.252477
1208.66	-36264	-14503.1	12.0222	1.11995	0.00321736	-0.253775
1208.68	-36263.8	-14503.1	12.0423	1.1201	0.00642834	-0.253866
1208.7	-36263.7	-14503.2	12.0589	1.11687	0.00989352	-0.251821
1208.71	-36263.4	-14503.3	12.08	1.11333	0.01	-0.248366
1208.73	-36263.2	-14503.4	12.0967	1.10667	0.01	-0.246187
1208.75	-36263.1	-14503.4	12.1167	1.10333	0.0133333	-0.245098
1208.76	-36262.8	-14503.5	12.1345	1.09979	0.0168919	-0.243915
1208.78	-36262.7	-14503.6	12.1544	1.09648	0.0200885	-0.241662
1208.8	-36262.5	-14503.6	12.1712	1.09313	0.019975	-0.238354
1208.82	-36262.2	-14503.7	12.1922	1.08959	0.0200283	-0.234911
1208.83	-36262.1	-14503.8	12.2088	1.0863	0.0199323	-0.231601
1208.85	-36261.9	-14503.8	12.2288	1.08286	0.0202483	-0.227013
1208.87	-36261.7	-14503.9	12.2468	1.07977	0.0240633	-0.219516
1208.88	-36261.5	-14504	12.2664	1.08003	0.0269574	-0.207904
1208.9	-36261.3	-14504.1	12.2835	1.08009	0.0262257	-0.191699
1208.92	-36261.1	-14504.1	12.3044	1.07942	0.0223483	-0.171935
1208.93	-36260.9	-14504.2	12.3204	1.07602	0.019771	-0.153726
1208.95	-36260.7	-14504.3	12.3374	1.07176	0.0200581	-0.136786
1208.97	-36260.5	-14504.3	12.3557	1.06549	0.0199819	-0.122221
1208.98	-36260.3	-14504.4	12.376	1.06159	0.020005	-0.110239
1209	-36260.1	-14504.5	12.3954	1.05528	0.0199979	-0.100398
1209.02	-36259.9	-14504.6	12.4126	1.05226	0.0200042	-0.0906318
1209.04	-36259.7	-14504.6	12.4291	1.04857	0.0199856	-0.0809746
1209.05	-36259.5	-14504.7	12.4462	1.03794	0.0200524	-0.0662171
1209.07	-36259.3	-14504.8	12.4637	1.01873	0.0197724	-0.0471613
1209.09	-36259.1	-14504.8	12.4801	0.996956	0.0210895	-0.0267094
1209.1	-36258.9	-14504.9	12.4973	0.975514	0.024799	-0.00693364
1209.12	-36258.7	-14505	12.5147	0.958688	0.0284891	0.0109882
1209.14	-36258.5	-14505.1	12.531	0.943207	0.0302757	0.0247641
1209.15	-36258.3	-14505.1	12.5486	0.931612	0.0299152	0.0374793
1209.17	-36258.1	-14505.2	12.5641	0.920864	0.0300999	0.0462195
1209.19	-36257.9	-14505.3	12.5769	0.914228	0.0296882	0.0480682
1209.21	-36257.7	-14505.4	12.5906	0.91285	0.0316745	0.0395941
1209.22	-36257.5	-14505.4	12.6063	0.916268	0.0352983	0.0205834
1209.24	-36257.3	-14505.5	12.6231	0.927436	0.0388899	-0.0044286
1209.26	-36257.1	-14505.6	12.6404	0.941681	0.0402215	-0.0348072
1209.27	-36256.9	-14505.6	12.6576	0.955659	0.0398601	-0.063894
1209.29	-36256.7	-14505.7	12.674	0.966508	0.0403332	-0.0887965
1209.31	-36256.5	-14505.8	12.6914	0.977122	0.0378448	-0.110841
1209.32	-36256.3	-14505.9	12.7089	0.984856	0.0343324	-0.128526
1209.34	-36256.1	-14505.9	12.7224	0.99159	0.0307106	-0.142339
1209.36	-36255.9	-14506	12.7394	0.995919	0.0298852	-0.154244
1209.38	-36255.7	-14506.1	12.7532	0.99944	0.0299614	-0.165125
1209.39	-36255.5	-14506.2	12.7719	1.00012	0.0302706	-0.177379
1209.41	-36255.3	-14506.2	12.7901	1.00003	0.0273677	-0.193278
1209.43	-36255.1	-14506.3	12.8102	0.997936	0.0239455	-0.20718
1209.44	-36254.9	-14506.4	12.8242	0.986156	0.0203804	-0.216003
1209.46	-36254.6	-14506.5	12.8414	0.968978	0.0199374	-0.217022
1209.48	-36254.5	-14506.5	12.8551	0.948713	0.0200169	-0.214
1209.49	-36254.3	-14506.6	12.8712	0.934865	0.0199954	-0.209576
1209.51	-36254	-14506.7	12.889	0.920754	0.020001	-0.207088
1209.53	-36253.8	-14506.8	12.9057	0.910532	0.0199982	-0.204915
1209.55	-36253.7	-14506.8	12.9224	0.900647	0.0200064	-0.202777
1209.56	-36253.4	-14506.9	12.9367	0.89	0.02	-0.199346
1209.58	-36253.2	-14507	12.95	0.883333	0.02	-0.196078
1209.6	-36253	-14507	12.9633	0.876667	0.0166667	-0.19281
1209.61	-36252.8	-14507.1	12.9776	0.87302	0.0131083	-0.188176
1209.63	-36252.6	-14507.2	12.9942	0.866363	0.00991211	-0.183861
1209.65	-36252.4	-14507.3	13.0076	0.86313	0.0100223	-0.18071
1209.66	-36252.2	-14507.4	13.0251	0.859814	0.00999308	-0.18119
1209.68	-36252	-14507.4	13.0384	0.860034	0.00998624	-0.187179
1209.7	-36251.8	-14507.5	13.0552	0.860049	0.0100618	-0.197664
1209.72	-36251.5	-14507.6	13.069	0.859625	0.00962002	-0.212872
1209.73	-36251.4	-14507.7	13.0823	0.856053	0.00605395	-0.226859
1209.75	-36251.2	-14507.7	13.0958	0.852635	0.00263421	-0.241088
1209.77	-36250.9	-14507.8	13.1099	0.849719	-0.000280153	-0.254616
1209.78	-36250.7	-14507.9	13.1231	0.850077	7.47876e-05	-0.266303
1209.8	-36250.5	-14508	13.1365	0.849975	-1.89726e-05	-0.27883
1209.82	-36250.3	-14508	13.1516	0.850036	5.89442e-06	-0.294827
1209.84	-36250.1	-14508.1	13.1673	0.849884	-1.58834e-06	-0.314477
1209.85	-36249.9	-14508.2	13.1817	0.850522	4.56997e-07	-0.338967
1209.87	-36249.6	-14508.3	13.1983	0.856075	-3.97874e-07	-0.367526
1209.89	-36249.5	-14508.3	13.2123	0.868437	1.08744e-06	-0.397576
1209.9	-36249.3	-14508.4	13.2284	0.887473	-3.86019e-06	-0.429948
1209.92	-36249	-14508.5	13.2436	0.907532	1.675e-05	-0.460787
1209.94	-36248.8	-14508.6	13.2588	0.922425	-6.30458e-05	-0.485558
1209.95	-36248.6	-14508.6	13.2739	0.93483	0.000227859	-0.505583
1209.97	-36248.4	-14508.7	13.2899	0.943334	-0.0013125	-0.52008
1209.99	-36248.2	-14508.8	13.304	0.950057	-0.00488778	-0.528386
1210	-36248	-14508.9	13.3218	0.954947	-0.00855848	-0.534427
1210.02	-36247.7	-14509	13.3388	0.960178	-0.0102869	-0.539416
1210.04	-36247.6	-14509	13.3557	0.965339	-0.00992373	-0.543822
1210.06	-36247.3	-14509.1	13.3708	0.968721	-0.0100179	-0.547192
1210.07	-36247.1	-14509.2	13.3863	0.970277	-0.00999551	-0.54871
1210.09	-36246.9	-14509.3	13.4031	0.969926	-0.00999948	-0.549082
1210.11	-36246.7	-14509.3	13.4204	0.970019	-0.0100061	-0.549004
1210.12	-36246.5	-14509.4	13.4376	0.969988	-0.00997443	-0.549029
1210.14	-36246.3	-14509.5	13.454	0.97003	-0.0100962	-0.548999
1210.16	-36246	-14509.6	13.4715	0.969902	-0.0096773	-0.549087
1210.17	-36245.8	-14509.7	13.4885	0.970389	-0.0124571	-0.548369
1210.19	-36245.6	-14509.7	13.5049	0.966197	-0.0135252	-0.546531
1210.21	-36245.4	-14509.8	13.5228	0.953738	-0.0133502	-0.543832
1210.23	-36245.2	-14509.9	13.5371	0.937273	-0.013103	-0.545414
1210.24	-36245	-14510	13.5501	0.920664	-0.0157289	-0.554915
1210.26	-36244.7	-14510.1	13.564	0.903136	-0.0194071	-0.576702
1210.28	-36244.5	-14510.1	13.5804	0.886073	-0.0227487	-0.608075
1210.29	-36244.3	-14510.2	13.5969	0.872087	-0.0260675	-0.646976
1210.31	-36244.1	-14510.3	13.6148	0.86123	-0.0295721	-0.692819
1210.33	-36243.9	-14510.4	13.6285	0.851004	-0.0330118	-0.736913
1210.35	-36243.7	-14510.4	13.6417	0.844103	-0.0360275	-0.77825
1210.36	-36243.4	-14510.5	13.6558	0.837045	-0.0430113	-0.820209
1210.38	-36243.2	-14510.6	13.6692	0.830534	-0.0463936	-0.85148
1210.4	-36243	-14510.7	13.6825	0.817613	-0.0530159	-0.870759
1210.41	-36242.8	-14510.8	13.6967	0.8	-0.0566667	-0.875817
1210.43	-36242.6	-14510.8	13.71	0.78	-0.0633333	-0.87037
1210.45	-36242.4	-14510.9	13.7233	0.76	-0.0666667	-0.860566
1210.46	-36242.1	-14511	13.7375	0.742416	-0.0702124	-0.850284
1210.48	-36241.9	-14511.1	13.7507	0.729356	-0.0735231	-0.84512
1210.5	-36241.7	-14511.1	13.7606	0.71941	-0.0768718	-0.843087
1210.51	-36241.4	-14511.2	13.7712	0.70871	-0.08041	-0.843221
1210.53	-36241.3	-14511.3	13.7814	0.699098	-0.0837009	-0.844413
1210.55	-36241	-14511.4	13.795	0.692483	-0.0871395	-0.846773
1210.57	-36240.8	-14511.5	13.8092	0.68584	-0.0902336	-0.850261
1210.58	-36240.6	-14511.5	13.8219	0.682715	-0.0899375	-0.853592
1210.6	-36240.4	-14511.6	13.8318	0.67979	-0.0900165	-0.858249
1210.62	-36240.1	-14511.7	13.8423	0.680026	-0.0899922	-0.864148
1210.63	-36239.9	-14511.8	13.8528	0.680156	-0.0900109	-0.869156
1210.65	-36239.7	-14511.9	13.8667	0.679304	-0.0899647	-0.871991
1210.67	-36239.5	-14512	13.8808	0.6761	-0.0901652	-0.872043
1210.68	-36239.3	-14512	13.8932	0.670201	-0.0892919	-0.867672
1210.7	-36239.1	-14512.1	13.903	0.656025	-0.0856067	-0.857776
1210.72	-36238.8	-14512.2	13.9136	0.63993	-0.0819557	-0.841765
1210.74	-36238.6	-14512.3	13.9235	0.620473	-0.0797193	-0.825072
1210.75	-36238.4	-14512.3	13.9337	0.603746	-0.0800697	-0.807729
1210.77	-36238.1	-14512.4	13.9442	0.587127	-0.0799798	-0.792736
1210.79	-36237.9	-14512.5	13.954	0.575918	-0.0800054	-0.780607
1210.8	-36237.7	-14512.6	13.9646	0.564869	-0.0799987	-0.767651
1210.82	-36237.4	-14512.7	13.9735	0.547842	-0.0800004	-0.750971
1210.84	-36237.3	-14512.7	13.9797	0.52605	-0.0799999	-0.730858
1210.86	-36237	-14512.8	13.9865	0.501441	-0.08	-0.707907
1210.87	-36236.8	-14512.9	13.995	0.478778	-0.08	-0.686271
1210.89	-36236.6	-14513	14.0056	0.460913	-0.08	-0.668588
1210.91	-36236.4	-14513.1	14.0139	0.445369	-0.08	-0.653553
1210.92	-36236.1	-14513.2	14.0207	0.433909	-0.08	-0.641401
1210.94	-36235.9	-14513.2	14.0268	0.423997	-0.08	-0.631945
1210.96	-36235.7	-14513.3	14.0363	0.415424	-0.0800001	-0.624128
1210.97	-36235.4	-14513.4	14.0446	0.410715	-0.0799996	-0.619525
1210.99	-36235.3	-14513.5	14.0509	0.409849	-0.0800015	-0.617866
1211.01	-36235	-14513.6	14.0579	0.410034	-0.079995	-0.617593
1211.02	-36234.8	-14513.6	14.0647	0.409991	-0.08002	-0.617725
1211.04	-36234.6	-14513.7	14.0713	0.410002	-0.0799251	-0.617006
1211.06	-36234.3	-14513.8	14.0783	0.409999	-0.0802412	-0.615045
1211.08	-36234.1	-14513.9	14.0851	0.41	-0.0775587	-0.611842
1211.09	-36233.9	-14513.9	14.0917	0.41	-0.0741862	-0.60934
1211.11	-36233.6	-14514	14.0988	0.41	-0.0703708	-0.607958
1211.13	-36233.4	-14514.1	14.1055	0.409998	-0.0701025	-0.607816
1211.14	-36233.2	-14514.2	14.1121	0.410007	-0.0673771	-0.607842
1211.16	-36233	-14514.3	14.1192	0.409981	-0.0637721	-0.607866
1211.18	-36232.8	-14514.4	14.1259	0.410074	-0.0602026	-0.607
1211.19	-36232.6	-14514.4	14.1325	0.407433	-0.0600607	-0.603177
1211.21	-36232.3	-14514.5	14.1396	0.39743	-0.0570171	-0.593413
1211.23	-36232.1	-14514.6	14.1462	0.381293	-0.0503173	-0.575395
1211.25	-36231.9	-14514.7	14.1531	0.352164	-0.0468451	-0.547811
1211.26	-36231.6	-14514.8	14.1567	0.31	-0.0433333	-0.506536
1211.28	-36231.4	-14514.8	14.1633	0.26	-0.04	-0.458606
1211.3	-36231.2	-14514.9	14.1667	0.203333	-0.0333333	-0.405229
1211.31	-36230.9	-14515	14.1701	0.143298	-0.0298519	-0.34748
1211.33	-36230.7	-14515.1	14.17	0.0903617	-0.0263689	-0.295565
1211.35	-36230.5	-14515.2	14.17	0.0403874	-0.0195404	-0.246531
1211.37	-36230.2	-14515.3	14.17	-0.00894038	-0.0127638	-0.198507
1211.38	-36230	-14515.3	14.17	-0.050882	-0.00965452	-0.160487
1211.4	-36229.8	-14515.4	14.17	-0.079534	-0.00626477	-0.130945
1211.42	-36229.5	-14515.5	14.1701	-0.0996345	-0.00260916	-0.110401
1211.43	-36229.3	-14515.6	14.1696	-0.111464	9.8819e-05	-0.098505
1211.45	-36229.1	-14515.6	14.166	-0.117848	0.000371715	-0.0901025
1211.47	-36228.9	-14515.7	14.1624	-0.124846	0.00418595	-0.0839639
1211.48	-36228.7	-14515.8	14.1597	-0.132057	0.00755859	-0.0830141
1211.5	-36228.4	-14515.9	14.1602	-0.142543	0.0102418	-0.0900122
1211.52	-36228.2	-14516	14.1593	-0.153009	0.00992196	-0.118687
1211.53	-36228	-14516	14.1556	-0.162844	0.010032	-0.185101
1211.55	-36227.8	-14516.1	14.1523	-0.173275	0.00995096	-0.302465
1211.57	-36227.5	-14516.2	14.1488	-0.182715	0.0101996	-0.457985
1211.59	-36227.3	-14516.3	14.1455	-0.188907	0.00910629	-0.610545
1211.6	-36227.1	-14516.4	14.1421	-0.195795	0.00540343	-0.776492
1211.62	-36226.8	-14516.5	14.1386	-0.203018	0.00173	-0.967468
1211.64	-36226.6	-14516.5	14.1353	-0.208287	-0.000280148	-1.1772
1211.65	-36226.4	-14516.6	14.1319	-0.211406	6.86287e-05	-1.4069
1211.67	-36226.1	-14516.7	14.1284	-0.214873	-1.95066e-05	-1.62433
1211.69	-36226	-14516.8	14.1251	-0.218486	5.19248e-06	-1.80925
1211.7	-36225.7	-14516.9	14.1217	-0.220246	-1.25081e-06	-1.99361
1211.72	-36225.5	-14517	14.1181	-0.219931	3.48536e-07	-2.16647
1211.74	-36225.3	-14517	14.1153	-0.220018	-8.65616e-08	-2.30971
1211.76	-36225	-14517.1	14.1095	-0.219996	-1.21003e-09	-2.43807
1211.77	-36224.8	-14517.2	14.1044	-0.220001	8.86342e-08	-2.55703
1211.79	-36224.6	-14517.3	14.1015	-0.22	-3.53911e-07	-2.673
1211.81	-36224.4	-14517.3	14.0979	-0.22	1.22555e-06	-2.7939
1211.82	-36224.1	-14517.4	14.0945	-0.22	-4.93644e-06	-2.89848
1211.84	-36223.9	-14517.5	14.0912	-0.22	1.85154e-05	-2.98113
1211.86	-36223.7	-14517.6	14.0877	-0.22	-6.20987e-05	-3.0538
1211.88	-36223.4	-14517.7	14.0843	-0.22	0.000247208	-3.12184
1211.89	-36223.3	-14517.7	14.081	-0.22	-0.00209899	-3.19
1211.91	-36223	-14517.8	14.0774	-0.22	-0.00608894	-3.26545
1211.93	-36222.8	-14517.9	14.0744	-0.22	-0.00688233	-3.33702
1211.94	-36222.6	-14518	14.0681	-0.22	-0.00633504	-3.40559
1211.96	-36222.3	-14518.1	14.0638	-0.22	-0.00935421	-3.4805
1211.98	-36222.1	-14518.1	14.0606	-0.220001	-0.012538	-3.54816
1211.99	-36221.9	-14518.2	14.0573	-0.219995	-0.0188253	-3.60446
1212.01	-36221.6	-14518.3	14.0537	-0.220012	-0.0254888	-3.64927
1212.03	-36221.4	-14518.4	14.0504	-0.219952	-0.0385835	-3.68003
1212.04	-36221.2	-14518.4	14.0471	-0.220178	-0.0461958	-3.70338
1212.06	-36221	-14518.6	14.0435	-0.216894	-0.0497811	-3.72332
1212.08	-36220.8	-14518.6	14.0402	-0.213544	-0.0532269	-3.7399
1212.1	-36220.6	-14518.7	14.0369	-0.210108	-0.0533557	-3.75212
1212.11	-36220.3	-14518.8	14.0333	-0.21	-0.0533333	-3.76035
1212.13	-36220.1	-14518.9	14.03	-0.21	-0.0533333	-3.76362
1212.15	-36219.9	-14518.9	14.0267	-0.21	-0.0566667	-3.76471
1212.16	-36219.6	-14519	14.023	-0.21	-0.0600914	-3.7647
1212.18	-36219.4	-14519.1	14.0164	-0.21	-0.0599757	-3.7647
1212.2	-36219.2	-14519.2	14.0132	-0.21	-0.0600058	-3.76472
1212.21	-36218.9	-14519.3	14.0096	-0.21	-0.0600013	-3.76615
1212.23	-36218.7	-14519.3	14.0063	-0.21	-0.0599841	-3.77228
1212.25	-36218.5	-14519.4	14.0029	-0.21	-0.0600623	-3.78514
1212.27	-36218.2	-14519.5	13.9994	-0.21	-0.0596198	-3.80423
1212.28	-36218.1	-14519.6	13.9961	-0.21	-0.0560539	-3.82512
1212.3	-36217.9	-14519.7	13.9927	-0.21	-0.0526347	-3.84889
1212.32	-36217.6	-14519.7	13.9892	-0.21	-0.0497173	-3.88116
1212.33	-36217.4	-14519.8	13.9859	-0.21	-0.0500843	-3.9256
1212.35	-36217.2	-14519.9	13.9825	-0.21	-0.0499459	-3.98713
1212.37	-36216.9	-14520	13.9789	-0.21	-0.050172	-4.06185
1212.38	-36216.7	-14520	13.9759	-0.210001	-0.0492867	-4.13123
1212.4	-36216.5	-14520.1	13.9713	-0.209996	-0.0456204	-4.2027
1212.42	-36216.2	-14520.2	13.9651	-0.210017	-0.0418956	-4.28044
1212.44	-36216.1	-14520.3	13.9623	-0.209935	-0.0399453	-4.36142
1212.45	-36215.8	-14520.4	13.9587	-0.210238	-0.0390696	-4.44879
1212.47	-36215.6	-14520.5	13.9553	-0.208967	-0.035238	-4.52898
1212.49	-36215.4	-14520.5	13.952	-0.215051	-0.0317574	-4.58753
1212.5	-36215.2	-14520.6	13.9485	-0.235986	-0.0297316	-4.62899
1212.52	-36214.9	-14520.7	13.9454	-0.266949	-0.0300936	-4.63788
1212.54	-36214.7	-14520.8	13.9404	-0.348805	-0.0299103	-4.59801
1212.55	-36214.5	-14520.9	13.9338	-0.502222	-0.030254	-4.50193
1212.57	-36214.2	-14520.9	13.9233	-0.680921	-0.02847	-4.37884
1212.59	-36214.1	-14521	13.9099	-0.842299	-0.0249277	-4.26191
1212.61	-36213.8	-14521.1	13.894	-1.01003	-0.0212163	-4.13028
1212.62	-36213.6	-14521.2	13.8774	-1.21387	-0.0197406	-3.97031
1212.64	-36213.4	-14521.2	13.8555	-1.44697	-0.0200693	-3.78245
1212.66	-36213.1	-14521.3	13.8249	-1.69955	-0.0199828	-3.57104
1212.67	-36212.9	-14521.4	13.7917	-1.91508	-0.0200097	-3.37646
1212.69	-36212.7	-14521.5	13.7589	-2.09777	-0.0199786	-3.2101
1212.71	-36212.5	-14521.6	13.7218	-2.28714	-0.020068	-3.04561
1212.72	-36212.2	-14521.6	13.682	-2.4704	-0.0197302	-2.90579
1212.74	-36212.1	-14521.7	13.6398	-2.60851	-0.0221835	-2.79689
1212.76	-36211.8	-14521.8	13.5943	-2.72859	-0.0258166	-2.70874
1212.78	-36211.6	-14521.9	13.5477	-2.84538	-0.0294464	-2.62647
1212.79	-36211.4	-14521.9	13.4991	-2.96962	-0.0301984	-2.54039
1212.81	-36211.2	-14522	13.4433	-3.09597	-0.0297679	-2.44429
1212.83	-36210.9	-14522.1	13.3892	-3.20138	-0.0326757	-2.36314
1212.84	-36210.8	-14522.2	13.3364	-3.27762	-0.0360186	-2.29643
1212.86	-36210.5	-14522.2	13.2798	-3.34877	-0.0397648	-2.23574
1212.88	-36210.3	-14522.3	13.2265	-3.41211	-0.0399591	-2.17599
1212.89	-36210.1	-14522.4	13.1674	-3.48721	-0.0426829	-2.11266
1212.91	-36209.9	-14522.5	13.1037	-3.56563	-0.0495552	-2.04115
1212.93	-36209.7	-14522.5	13.0434	-3.636	-0.0563481	-1.97634
1212.95	-36209.5	-14522.6	12.9837	-3.70565	-0.0599202	-1.9164
1212.96	-36209.2	-14522.7	12.9167	-3.78333	-0.06	-1.8573
1212.98	-36209.1	-14522.8	12.85	-3.85667	-0.06	-1.80828
1213	-36208.9	-14522.8	12.7867	-3.91	-0.06	-1.76471
1213.01	-36208.6	-14522.9	12.7195	-3.95214	-0.0600024	-1.72314
1213.03	-36208.5	-14523	12.6563	-3.98137	-0.0599921	-1.68523
1213.05	-36208.3	-14523	12.5892	-4.00108	-0.0600293	-1.65054
1213.07	-36208	-14523.1	12.5186	-4.01849	-0.0597651	-1.61987
1213.08	-36207.9	-14523.2	12.4521	-4.03132	-0.0562511	-1.59673
1213.1	-36207.7	-14523.2	12.3813	-4.04099	-0.0528773	-1.57864
1213.12	-36207.4	-14523.3	12.3072	-4.04755	-0.0497339	-1.56437
1213.13	-36207.3	-14523.4	12.2383	-4.05016	-0.05017	-1.55521
1213.15	-36207.1	-14523.5	12.171	-4.04996	-0.0495666	-1.5478
1213.17	-36206.8	-14523.5	12.1005	-4.05001	-0.0457984	-1.54068
1213.18	-36206.7	-14523.6	12.0346	-4.05001	-0.0425812	-1.53125
1213.2	-36206.5	-14523.7	11.9668	-4.04995	-0.0391683	-1.51644
1213.22	-36206.3	-14523.7	11.8965	-4.05032	-0.0356628	-1.49386
1213.23	-36206.1	-14523.8	11.831	-4.05608	-0.0323704	-1.46644
1213.25	-36205.9	-14523.9	11.7618	-4.07259	-0.0289678	-1.4346
1213.27	-36205.7	-14523.9	11.6881	-4.09383	-0.025444	-1.40172
1213.29	-36205.5	-14524	11.6188	-4.11429	-0.0222523	-1.37188
1213.3	-36205.3	-14524.1	11.5484	-4.13956	-0.0184853	-1.34003
1213.32	-36205.1	-14524.1	11.4776	-4.16957	-0.0166661	-1.30059
1213.34	-36205	-14524.2	11.4086	-4.21634	-0.015344	-1.25005
1213.35	-36204.8	-14524.3	11.3346	-4.28801	-0.0132698	-1.181
1213.37	-36204.6	-14524.3	11.2597	-4.36724	-0.0118898	-1.10223
1213.39	-36204.5	-14524.4	11.1897	-4.43833	-0.00962857	-1.02838
1213.4	-36204.3	-14524.4	11.1134	-4.50704	-0.0100896	-0.950494
1213.42	-36204.1	-14524.5	11.0361	-4.58655	-0.00997456	-0.867277
1213.44	-36203.9	-14524.6	10.9585	-4.67344	-0.0100081	-0.77985
1213.46	-36203.7	-14524.6	10.8749	-4.76652	-0.00999338	-0.685904
1213.47	-36203.5	-14524.7	10.7923	-4.84899	-0.010021	-0.6001
1213.49	-36203.4	-14524.7	10.7138	-4.91233	-0.00992252	-0.528835
1213.51	-36203.2	-14524.8	10.6283	-4.97254	-0.0102668	-0.462165
1213.52	-36203	-14524.9	10.5403	-5.02715	-0.0080227	-0.403647
1213.54	-36202.9	-14524.9	10.4543	-5.06981	-0.00455361	-0.354545
1213.56	-36202.7	-14525	10.3657	-5.1082	-0.000794833	-0.305603
1213.57	-36202.5	-14525.1	10.2809	-5.15023	0.000188606	-0.255666
1213.59	-36202.4	-14525.1	10.1966	-5.19569	-4.99619e-05	-0.203445
1213.61	-36202.2	-14525.2	10.1025	-5.24565	1.05779e-05	-0.148555
1213.63	-36202	-14525.2	10.0105	-5.28592	-2.86156e-06	-0.0990918
1213.64	-36201.9	-14525.3	9.92421	-5.31428	7.56651e-07	-0.0527277
1213.66	-36201.7	-14525.3	9.83273	-5.33666	-1.48815e-07	-0.00323154
1213.68	-36201.6	-14525.4	9.74518	-5.35371	4.00733e-08	0.044103
1213.69	-36201.4	-14525.4	9.65648	-5.37269	-1.05726e-08	0.0921499
1213.71	-36201.3	-14525.5	9.56111	-5.39705	1.82754e-09	0.148391
1213.73	-36201.1	-14525.6	9.47032	-5.42305	-4.90432e-10	0.215924
1213.74	-36201	-14525.6	9.38114	-5.45879	1.29034e-10	0.292627
1213.76	-36200.8	-14525.7	9.28243	-5.49759	-1.64902e-11	0.384737
1213.78	-36200.7	-14525.7	9.18873	-5.53799	4.41502e-12	0.464152
1213.8	-36200.5	-14525.8	9.09558	-5.56521	-1.15749e-12	0.534162
1213.81	-36200.3	-14525.8	9	-5.59	6.60189e-23	0.600218
1213.83	-36200.2	-14525.9	8.90667	-5.60667	0	0.667756
1213.85	-36200.1	-14525.9	8.81333	-5.62	0	0.74183
1213.86	-36199.9	-14526	8.71084	-5.63048	5.02651e-15	0.820377
1213.88	-36199.8	-14526	8.618	-5.63706	-1.34378e-15	0.891833
1213.9	-36199.7	-14526.1	8.52424	-5.64364	3.48611e-16	0.963174
1213.91	-36199.5	-14526.1	8.42539	-5.64694	-1.72998e-16	1.04561
1213.93	-36199.4	-14526.2	8.33226	-5.65074	4.6224e-17	1.12613
1213.95	-36199.3	-14526.2	8.23504	-5.66175	-1.18947e-17	1.21069
1213.97	-36199.1	-14526.2	8.13591	-5.68025	4.31883e-18	1.29859
1213.98	-36199	-14526.3	8.04039	-5.69979	-7.40972e-19	1.38261
1214	-36198.9	-14526.3	7.94553	-5.71092	-1.3451e-18	1.46658
1214.02	-36198.7	-14526.4	7.84389	-5.70846	8.28003e-18	1.55445
1214.03	-36198.6	-14526.4	7.75119	-5.69638	-3.16667e-17	1.6328
1214.05	-36198.5	-14526.5	7.65334	-5.67956	1.17149e-16	1.71293
1214.07	-36198.4	-14526.5	7.55441	-5.66683	-5.53357e-16	1.79397
1214.09	-36198.3	-14526.6	7.45937	-5.65698	2.08892e-15	1.87671
1214.1	-36198.1	-14526.6	7.36442	-5.64766	-7.67659e-15	1.97097
1214.12	-36198	-14526.6	7.26621	-5.641	3.45456e-14	2.07554
1214.14	-36197.9	-14526.7	7.17463	-5.63436	-1.30211e-13	2.17612
1214.15	-36197.8	-14526.7	7.07723	-5.62744	4.74994e-13	2.28331
1214.17	-36197.7	-14526.8	6.97717	-5.62086	-2.06497e-12	2.39791
1214.19	-36197.6	-14526.8	6.88537	-5.61226	7.77337e-12	2.51283
1214.2	-36197.5	-14526.8	6.79062	-5.59523	-2.80947e-11	2.63967
1214.22	-36197.3	-14526.9	6.69569	-5.57225	1.18998e-10	2.76847
1214.24	-36197.3	-14526.9	6.60343	-5.54991	-4.4746e-10	2.88785
1214.25	-36197.1	-14526.9	6.50647	-5.53274	1.59832e-09	3.02026
1214.27	-36197	-14527	6.41128	-5.52084	-6.63299e-09	3.17563
1214.29	-36196.9	-14527	6.32347	-5.51306	2.49177e-08	3.35094
1214.31	-36196.8	-14527.1	6.22763	-5.50603	-8.76658e-08	3.54933
1214.32	-36196.7	-14527.1	6.13111	-5.50111	3.57859e-07	3.73824
1214.34	-36196.6	-14527.1	6.03889	-5.49803	-1.34321e-06	3.90391
1214.36	-36196.5	-14527.2	5.94347	-5.49492	4.63162e-06	4.08051
1214.37	-36196.4	-14527.2	5.85114	-5.48882	-1.86507e-05	4.2714
1214.39	-36196.4	-14527.2	5.76279	-5.48469	6.99528e-05	4.47303
1214.41	-36196.3	-14527.3	5.66584	-5.47864	-0.000234614	4.68774
1214.42	-36196.2	-14527.3	5.57029	-5.47431	0.00210637	4.87847
1214.44	-36196.1	-14527.3	5.47786	-5.4689	0.00601214	5.04323
1214.46	-36196	-14527.3	5.38221	-5.46161	0.0067834	5.20943
1214.48	-36195.9	-14527.4	5.29079	-5.45488	0.00665036	5.35875
1214.49	-36195.8	-14527.4	5.20177	-5.44828	0.00661387	5.48345
1214.51	-36195.7	-14527.4	5.10672	-5.44124	0.00685056	5.58628
1214.53	-36195.7	-14527.5	5.01555	-5.4345	0.00407993	5.65777
1214.54	-36195.6	-14527.5	4.92639	-5.42783	0.000340692	5.7083
1214.56	-36195.5	-14527.5	4.83111	-5.42096	-4.4278e-05	5.74403
1214.58	-36195.4	-14527.5	4.74037	-5.41127	-3.22987e-05	5.76608
1214.6	-36195.4	-14527.6	4.65096	-5.40101	0.000173629	5.77888
1214.61	-36195.3	-14527.6	4.55554	-5.39376	-0.00310399	5.78525
1214.63	-36195.2	-14527.6	4.46518	-5.38413	-0.00646293	5.78362
1214.65	-36195.1	-14527.6	4.37549	-5.36491	-0.0098678	5.77129
1214.66	-36195.1	-14527.7	4.28	-5.33333	-0.01	5.74728
1214.68	-36195	-14527.7	4.19	-5.30333	-0.00666667	5.72004
1214.7	-36194.9	-14527.7	4.10333	-5.27667	-0.00333333	5.69063
1214.71	-36194.9	-14527.8	4.01136	-5.24129	9.91971e-05	5.65682
1214.73	-36194.8	-14527.8	3.92502	-5.20398	-2.65193e-05	5.61505
1214.75	-36194.7	-14527.8	3.83797	-5.15009	6.87977e-06	5.56651
1214.76	-36194.7	-14527.8	3.74634	-5.09712	-3.41411e-06	5.51009
1214.78	-36194.6	-14527.8	3.66378	-5.04842	9.12328e-07	5.46324
1214.8	-36194.6	-14527.9	3.57969	-5.01248	-2.35139e-07	5.41962
1214.82	-36194.5	-14527.9	3.49153	-4.97218	8.75421e-08	5.3725
1214.83	-36194.5	-14527.9	3.40882	-4.91947	-2.33819e-08	5.31737
1214.85	-36194.4	-14527.9	3.32497	-4.85	5.98188e-09	5.25116
1214.87	-36194.3	-14527.9	3.24057	-4.7782	-1.98024e-09	5.17965
1214.88	-36194.3	-14527.9	3.16207	-4.71883	5.28627e-10	5.11316
1214.9	-36194.2	-14528	3.08436	-4.64925	-1.34099e-10	5.04138
1214.92	-36194.2	-14528	3.00357	-4.56853	4.16324e-11	4.95866
1214.93	-36194.1	-14528	2.9277	-4.48779	-1.11073e-11	4.8799
1214.95	-36194.1	-14528	2.85032	-4.41439	2.79016e-12	4.80209
1214.97	-36194	-14528	2.7734	-4.34398	-8.31916e-13	4.72815
1214.99	-36194	-14528	2.70218	-4.27798	2.21804e-13	4.65675
1215	-36194	-14528.1	2.63037	-4.19775	-5.50817e-14	4.5756
1215.02	-36193.9	-14528.1	2.55832	-4.10737	1.59742e-14	4.48299
1215.04	-36193.9	-14528.1	2.49319	-4.01175	-4.25584e-15	4.39005
1215.05	-36193.8	-14528.1	2.42394	-3.91535	1.04257e-15	4.29115
1215.07	-36193.8	-14528.1	2.35614	-3.82229	-2.96334e-16	4.19271
1215.09	-36193.8	-14528.1	2.29378	-3.73089	7.88831e-17	4.09558
1215.11	-36193.7	-14528.1	2.22986	-3.6185	-1.90081e-17	3.98647
1215.12	-36193.7	-14528.2	2.16731	-3.50404	5.32143e-18	3.87187
1215.14	-36193.7	-14528.2	2.11169	-3.39664	-1.41519e-18	3.76147
1215.16	-36193.6	-14528.2	2.05674	-3.27796	3.34117e-19	3.64215
1215.17	-36193.6	-14528.2	2.00161	-3.1569	-9.24451e-20	3.51639
1215.19	-36193.6	-14528.2	1.94882	-3.02709	2.45577e-20	3.38659
1215.21	-36193.5	-14528.2	1.89495	-2.87595	-5.64889e-21	3.23625
1215.22	-36193.5	-14528.2	1.84579	-2.7182	1.54854e-21	3.08525
1215.24	-36193.5	-14528.2	1.80191	-2.58146	-4.10834e-22	2.94113
1215.26	-36193.4	-14528.2	1.75876	-2.43204	9.12941e-23	2.78387
1215.27	-36193.4	-14528.3	1.72024	-2.26432	-2.48426e-23	2.60962
1215.29	-36193.4	-14528.3	1.68628	-2.06211	6.58084e-24	2.41971
1215.31	-36193.4	-14528.3	1.65405	-1.84203	-1.39328e-24	2.20869
1215.33	-36193.3	-14528.3	1.62344	-1.65007	3.76916e-25	2.01781
1215.34	-36193.3	-14528.3	1.59607	-1.48588	-9.96638e-26	1.84595
1215.36	-36193.3	-14528.3	1.57084	-1.30761	1.96014e-26	1.65794
1215.38	-36193.3	-14528.3	1.54959	-1.10463	-5.27833e-27	1.45793
1215.39	-36193.2	-14528.3	1.53572	-0.881375	1.3926e-27	1.24515
1215.41	-36193.2	-14528.3	1.52136	-0.648516	-2.40718e-28	1.02256
1215.43	-36193.2	-14528.3	1.51401	-0.459744	6.45983e-29	0.830973
1215.44	-36193.2	-14528.3	1.50732	-0.293447	-1.6996e-29	0.65983
1215.46	-36193.1	-14528.3	1.50355	-0.117046	2.17204e-30	0.484833
1215.48	-36193.1	-14528.4	1.50002	0.0480396	-5.81534e-31	0.330705
1215.5	-36193.1	-14528.4	1.5031	0.176669	1.5246e-31	0.19989
1215.51	-36193.1	-14528.4	1.50667	0.28	0	0.0915033
1215.53	-36193	-14528.4	1.51333	0.356667	0	0.0152505
1215.55	-36193	-14528.4	1.52	0.406667	0	-0.0413943
1215.56	-36193	-14528.4	1.52708	0.448831	-6.62077e-34	-0.0849724
1215.58	-36193	-14528.4	1.53369	0.478064	1.76999e-34	-0.115955
1215.6	-36192.9	-14528.4	1.54053	0.497633	-4.59181e-35	-0.139581
1215.62	-36192.9	-14528.4	1.55126	0.511378	2.27879e-35	-0.157566
1215.63	-36192.9	-14528.4	1.56112	0.520943	-6.09247e-36	-0.170162
1215.65	-36192.9	-14528.4	1.5713	0.52726	1.5816e-36	-0.179526
1215.67	-36192.8	-14528.5	1.58144	0.530187	-6.54852e-37	-0.184821
1215.68	-36192.8	-14528.5	1.58778	0.529956	4.23523e-37	-0.187743
1215.7	-36192.8	-14528.5	1.59449	0.529988	-1.03317e-36	-0.190097
1215.72	-36192.8	-14528.5	1.60214	0.530123	5.06338e-36	-0.193485
1215.73	-36192.7	-14528.5	1.61238	0.529475	-1.91026e-35	-0.195325
1215.75	-36192.7	-14528.5	1.62247	0.525777	7.06013e-35	-0.196187
1215.77	-36192.7	-14528.5	1.63297	0.522347	-3.33464e-34	-0.195824
1215.78	-36192.7	-14528.5	1.64307	0.519033	1.25882e-33	-0.194669
1215.8	-36192.6	-14528.5	1.65232	0.515631	-4.62605e-33	-0.193512
1215.82	-36192.6	-14528.5	1.65906	0.512129	2.08178e-32	-0.192706
1215.84	-36192.6	-14528.5	1.66544	0.508847	-7.84674e-32	-0.192841
1215.85	-36192.6	-14528.6	1.67349	0.505416	2.8624e-31	-0.192792
1215.87	-36192.5	-14528.6	1.68421	0.501954	-1.24439e-30	-0.192865
1215.89	-36192.5	-14528.6	1.69428	0.498574	4.68437e-30	-0.192537
1215.9	-36192.5	-14528.6	1.70316	0.495492	-1.69303e-29	-0.190849
1215.92	-36192.4	-14528.6	1.70985	0.490196	7.17103e-29	-0.188407
1215.94	-36192.4	-14528.6	1.71618	0.484779	-2.69648e-28	-0.186757
1215.95	-36192.4	-14528.6	1.72469	0.481749	9.63177e-28	-0.185825
1215.97	-36192.4	-14528.6	1.73571	0.478188	-3.99716e-27	-0.184118
1215.99	-36192.3	-14528.6	1.74368	0.474928	1.50158e-26	-0.181784
1216.01	-36192.3	-14528.6	1.75045	0.47148	-5.2829e-26	-0.180025
1216.02	-36192.3	-14528.7	1.75696	0.467912	2.15652e-25	-0.179829
1216.04	-36192.3	-14528.7	1.76589	0.465121	-8.09444e-25	-0.178729
1216.06	-36192.2	-14528.7	1.7744	0.459094	2.7911e-24	-0.175577
1216.07	-36192.2	-14528.7	1.78106	0.454212	-1.12392e-23	-0.172001
1216.09	-36192.2	-14528.7	1.78722	0.451276	4.21548e-23	-0.17008
1216.11	-36192.1	-14528.7	1.79698	0.447687	-1.41383e-22	-0.169978
1216.12	-36192.1	-14528.7	1.80495	0.444299	5.62828e-22	-0.169282
1216.14	-36192.1	-14528.7	1.81135	0.441004	-2.1096e-21	-0.167477
1216.16	-36192	-14528.7	1.81806	0.437496	6.79506e-21	-0.16418
1216.18	-36192	-14528.7	1.82779	0.434096	-2.67866e-20	-0.16162
1216.19	-36192	-14528.8	1.8352	0.43083	1.00342e-19	-0.160238
1216.21	-36192	-14528.8	1.84213	0.427217	-3.03113e-19	-0.160226
1216.23	-36191.9	-14528.8	1.84859	0.424178	1.18481e-18	-0.158447
1216.24	-36191.9	-14528.8	1.85832	0.41774	-4.43593e-18	-0.155384
1216.26	-36191.9	-14528.8	1.86592	0.413667	1.1915e-17	-0.150833
1216.28	-36191.8	-14528.8	1.87254	0.410405	-4.62294e-17	-0.14741
1216.29	-36191.8	-14528.8	1.87919	0.407067	1.73e-16	-0.144188
1216.31	-36191.8	-14528.8	1.88626	0.403539	-3.48612e-16	-0.14074
1216.33	-36191.8	-14528.8	1.89295	0.400192	1.34379e-15	-0.13647
1216.35	-36191.7	-14528.8	1.89959	0.396871	-5.02651e-15	-0.130093
1216.36	-36191.7	-14528.9	1.90667	0.393333	4.60729e-24	-0.120915
1216.38	-36191.7	-14528.9	1.91333	0.39	-1.76568e-23	-0.110022
1216.4	-36191.6	-14528.9	1.92	0.386667	0	-0.0980392
1216.41	-36191.6	-14528.9	1.92711	0.383094	1.15749e-12	-0.0830072
1216.43	-36191.6	-14528.9	1.93358	0.379945	-4.41503e-12	-0.0688704
1216.45	-36191.5	-14528.9	1.93697	0.379903	1.64902e-11	-0.0535211
1216.46	-36191.5	-14528.9	1.9442	0.376207	-1.29034e-10	-0.0373496
1216.48	-36191.5	-14528.9	1.95073	0.372965	4.90433e-10	-0.0222577
1216.5	-36191.4	-14529	1.95757	0.369579	-1.82754e-09	-0.00816299
1216.52	-36191.4	-14529	1.96408	0.366096	1.05726e-08	0.00568921
1216.53	-36191.4	-14529	1.96755	0.362625	-4.00733e-08	0.0183846
1216.55	-36191.4	-14529	1.97465	0.359894	1.48815e-07	0.0291259
1216.57	-36191.3	-14529	1.98154	0.359535	-7.56652e-07	0.0391742
1216.58	-36191.3	-14529	1.98839	0.355806	2.86156e-06	0.0479497
1216.6	-36191.3	-14529	1.99426	0.352532	-1.05779e-05	0.0578568
1216.62	-36191.2	-14529	1.9983	0.348972	4.9962e-05	0.0666714
1216.63	-36191.2	-14529	2.00537	0.345764	-0.000188606	0.0739181
1216.65	-36191.2	-14529	2.01199	0.342088	0.000794834	0.0801605
1216.67	-36191.1	-14529.1	2.01935	0.339882	0.00455361	0.08601
1216.69	-36191.1	-14529.1	2.02447	0.339204	0.00802271	0.0932507
1216.7	-36191.1	-14529.1	2.0291	0.33533	0.0102668	0.10546
1216.72	-36191	-14529.1	2.03483	0.331965	0.00992264	0.125955
1216.74	-36191	-14529.1	2.03932	0.328624	0.0100206	0.154269
1216.75	-36191	-14529.1	2.04484	0.325288	0.00999503	0.19581
1216.77	-36190.9	-14529.1	2.0498	0.321415	0.0100011	0.24813
1216.79	-36190.9	-14529.1	2.05488	0.320016	0.010001	0.303303
1216.8	-36190.9	-14529.2	2.05997	0.318642	0.0099953	0.362567
1216.82	-36190.8	-14529.2	2.06524	0.314788	0.0100199	0.418667
1216.84	-36190.8	-14529.2	2.06979	0.311626	0.00992534	0.467048
1216.86	-36190.8	-14529.2	2.07719	0.308092	0.0102627	0.510745
1216.87	-36190.7	-14529.2	2.08386	0.304787	0.00824919	0.548125
1216.89	-36190.7	-14529.2	2.09085	0.30101	0.00474145	0.577447
1216.91	-36190.7	-14529.2	2.09562	0.30007	0.00100013	0.603123
1216.92	-36190.6	-14529.2	2.09876	0.298078	-0.000225979	0.622973
1216.94	-36190.6	-14529.2	2.10225	0.294533	5.99534e-05	0.638126
1216.96	-36190.6	-14529.3	2.10528	0.290819	-1.33226e-05	0.64923
1216.97	-36190.5	-14529.3	2.1116	0.289729	3.6253e-06	0.654914
1216.99	-36190.5	-14529.3	2.11547	0.290356	-9.60348e-07	0.656788
1217.01	-36190.5	-14529.3	2.12182	0.287597	2.03323e-07	0.656743
1217.03	-36190.4	-14529.3	2.12575	0.284138	-5.50037e-08	0.658866
1217.04	-36190.4	-14529.3	2.13191	0.280558	1.4544e-08	0.667416
1217.06	-36190.4	-14529.3	2.1359	0.279848	-2.86045e-09	0.687958
1217.08	-36190.3	-14529.3	2.14233	0.280237	7.70272e-10	0.718496
1217.09	-36190.3	-14529.4	2.14588	0.277344	-2.03223e-10	0.753496
1217.11	-36190.3	-14529.4	2.15263	0.273771	3.51282e-11	0.795455
1217.13	-36190.2	-14529.4	2.15617	0.27023	-9.42708e-12	0.840669
1217.14	-36190.2	-14529.4	2.16261	0.269951	2.48097e-12	0.894747
1217.16	-36190.1	-14529.4	2.1665	0.269985	-3.1844e-13	0.960103
1217.18	-36190.1	-14529.4	2.16979	0.270086	9.05369e-14	1.02566
1217.2	-36190.1	-14529.4	2.17316	0.266892	-4.34696e-14	1.08977
1217.21	-36190	-14529.4	2.17667	0.263333	0	1.15795
1217.23	-36190	-14529.5	2.18333	0.26	0	1.22331
1217.25	-36190	-14529.5	2.18667	0.26	2.78813e-22	1.29303
1217.26	-36189.9	-14529.5	2.19363	0.259994	4.88677e-12	1.36814
1217.28	-36189.9	-14529.5	2.19696	0.26	-1.86394e-11	1.4362
1217.3	-36189.9	-14529.5	2.20366	0.260005	6.96184e-11	1.49701
1217.32	-36189.8	-14529.5	2.20701	0.25996	-5.44755e-10	1.55394
1217.33	-36189.8	-14529.5	2.21042	0.260157	2.07051e-09	1.59715
1217.35	-36189.8	-14529.5	2.21366	0.264061	-7.71549e-09	1.63088
1217.37	-36189.7	-14529.6	2.21778	0.271156	4.46355e-08	1.65342
1217.38	-36189.7	-14529.6	2.22404	0.278203	-1.69181e-07	1.66473
1217.4	-36189.7	-14529.6	2.22776	0.288484	6.28265e-07	1.66776
1217.42	-36189.6	-14529.6	2.23433	0.299598	-3.19443e-06	1.66217
1217.43	-36189.6	-14529.6	2.23805	0.313162	1.20809e-05	1.64545
1217.45	-36189.6	-14529.6	2.24435	0.326589	-4.46576e-05	1.61343
1217.47	-36189.5	-14529.6	2.24828	0.340858	0.000210929	1.56251
1217.48	-36189.5	-14529.6	2.25536	0.353144	-0.000881065	1.50348
1217.5	-36189.4	-14529.7	2.26205	0.363057	-0.00365584	1.43574
1217.52	-36189.4	-14529.7	2.26908	0.37357	-0.00323263	1.36591
1217.54	-36189.4	-14529.7	2.27564	0.383681	-0.00337723	1.30098
1217.55	-36189.3	-14529.7	2.28249	0.392752	-0.00326007	1.23578
1217.57	-36189.3	-14529.7	2.28947	0.399406	-0.00362607	1.17197
1217.59	-36189.3	-14529.7	2.29603	0.405989	-0.00200506	1.11578
1217.6	-36189.2	-14529.7	2.30291	0.413131	0.000325302	1.0614
1217.62	-36189.2	-14529.7	2.30986	0.418567	-9.38305e-05	1.01176
1217.64	-36189.1	-14529.8	2.31643	0.421454	3.01017e-05	0.969815
1217.65	-36189.1	-14529.8	2.32331	0.42505	-2.56235e-05	0.930824
1217.67	-36189.1	-14529.8	2.33035	0.428326	8.34086e-05	0.896651
1217.69	-36189	-14529.8	2.33643	0.432709	-0.000307545	0.866626
1217.71	-36189	-14529.8	2.34567	0.443498	0.00167382	0.833376
1217.72	-36189	-14529.8	2.35426	0.460577	0.00529709	0.795527
1217.74	-36188.9	-14529.8	2.36053	0.487918	0.0088956	0.752805
1217.76	-36188.9	-14529.9	2.36724	0.529001	0.0102018	0.698093
1217.77	-36188.8	-14529.9	2.37639	0.582963	0.00993966	0.636534
1217.79	-36188.8	-14529.9	2.38614	0.639631	0.0100348	0.572498
1217.81	-36188.8	-14529.9	2.39901	0.699406	0.0099289	0.505755
1217.82	-36188.7	-14529.9	2.41288	0.753035	0.010271	0.445894
1217.84	-36188.7	-14529.9	2.42594	0.797615	0.0078148	0.395251
1217.86	-36188.7	-14529.9	2.44011	0.838224	0.00418805	0.34883
1217.88	-36188.6	-14529.9	2.45326	0.870089	0.000535363	0.309773
1217.89	-36188.6	-14530	2.46951	0.897458	-0.000130079	0.277367
1217.91	-36188.5	-14530	2.48411	0.919908	2.55832e-05	0.247621
1217.93	-36188.5	-14530	2.50033	0.93754	-6.88915e-06	0.224481
1217.94	-36188.5	-14530	2.51695	0.948537	1.81758e-06	0.207401
1217.96	-36188.4	-14530	2.53474	0.955999	-3.14178e-07	0.194094
1217.98	-36188.4	-14530	2.54858	0.959788	8.4312e-08	0.184993
1217.99	-36188.3	-14530	2.56152	0.9602	-2.21827e-08	0.178164
1218.01	-36188.3	-14530.1	2.57895	0.956933	2.83489e-09	0.175355
1218.03	-36188.3	-14530.1	2.59571	0.953374	-7.59003e-10	0.178363
1218.05	-36188.2	-14530.1	2.61231	0.959085	1.98987e-10	0.183751
1218.06	-36188.2	-14530.1	2.63	0.983333	-1.13498e-20	0.188453
1218.08	-36188.1	-14530.1	2.64667	1.01667	0	0.187364
1218.1	-36188.1	-14530.1	2.66333	1.05333	0	0.184096
1218.11	-36188	-14530.2	2.68112	1.08891	-8.64125e-13	0.174627
1218.13	-36188	-14530.2	2.70118	1.13291	2.31015e-13	0.156534
1218.15	-36188	-14530.2	2.72123	1.19057	-5.9931e-14	0.123991
1218.16	-36187.9	-14530.2	2.74238	1.26159	2.9741e-14	0.0782536
1218.18	-36187.9	-14530.2	2.76253	1.3275	-7.94746e-15	0.0302718
1218.2	-36187.8	-14530.2	2.78627	1.39082	2.04834e-15	-0.0205332
1218.22	-36187.8	-14530.3	2.8108	1.45447	-7.62596e-16	-0.0778098
1218.23	-36187.7	-14530.3	2.83443	1.51817	2.03685e-16	-0.137049
1218.25	-36187.7	-14530.3	2.86157	1.59075	-5.21093e-17	-0.199725
1218.27	-36187.6	-14530.3	2.8903	1.67107	1.72502e-17	-0.258599
1218.28	-36187.6	-14530.3	2.92033	1.73868	-4.60497e-18	-0.300374
1218.3	-36187.5	-14530.3	2.95075	1.80054	1.16816e-18	-0.329689
1218.32	-36187.5	-14530.3	2.98244	1.85577	-3.62668e-19	-0.350315
1218.34	-36187.5	-14530.4	3.0118	1.90186	9.67577e-20	-0.362554
1218.35	-36187.4	-14530.4	3.04344	1.93668	-2.43056e-20	-0.369661
1218.37	-36187.3	-14530.4	3.07877	1.96501	7.24698e-21	-0.371903
1218.39	-36187.3	-14530.4	3.11153	1.98207	-1.93217e-21	-0.370265
1218.4	-36187.2	-14530.4	3.1458	1.99287	4.79827e-22	-0.362394
1218.42	-36187.2	-14530.4	3.18066	1.99941	-1.39154e-22	-0.342828
1218.44	-36187.2	-14530.5	3.2135	1.99553	3.70735e-23	-0.306759
1218.45	-36187.1	-14530.5	3.24784	1.97211	-9.08202e-24	-0.247275
1218.47	-36187	-14530.5	3.28287	1.93143	2.58143e-24	-0.167632
1218.49	-36187	-14530.5	3.31414	1.87755	-6.87166e-25	-0.0815364
1218.5	-36186.9	-14530.5	3.34495	1.81665	1.65583e-25	0.0119535
1218.52	-36186.9	-14530.6	3.37607	1.75586	-4.6356e-26	0.100997
1218.54	-36186.8	-14530.6	3.40587	1.70062	1.2328e-26	0.177932
1218.56	-36186.8	-14530.6	3.43548	1.64117	-2.91056e-27	0.251329
1218.57	-36186.7	-14530.6	3.46083	1.58456	8.05307e-28	0.315985
1218.59	-36186.7	-14530.6	3.48319	1.53351	-2.13927e-28	0.369621
1218.61	-36186.6	-14530.7	3.50977	1.48597	4.92085e-29	0.416849
1218.62	-36186.5	-14530.7	3.53778	1.44127	-1.34896e-29	0.454384
1218.64	-36186.5	-14530.7	3.56166	1.40265	3.57886e-30	0.482134
1218.66	-36186.4	-14530.7	3.58638	1.36649	-7.95281e-31	0.502975
1218.67	-36186.4	-14530.7	3.60739	1.33717	2.16409e-31	0.515344
1218.69	-36186.3	-14530.8	3.62981	1.3133	-5.7327e-32	0.520396
1218.71	-36186.3	-14530.8	3.65158	1.29164	1.21372e-32	0.518414
1218.73	-36186.2	-14530.8	3.67467	1.27081	-3.28339e-33	0.504158
1218.74	-36186.2	-14530.8	3.69534	1.25636	8.68191e-34	0.47701
1218.76	-36186.1	-14530.8	3.71625	1.24233	-1.70752e-34	0.435087
1218.78	-36186	-14530.9	3.73655	1.23159	4.59806e-35	0.390936
1218.79	-36186	-14530.9	3.75636	1.22191	-1.21312e-35	0.348568
1218.81	-36185.9	-14530.9	3.77753	1.21108	2.09693e-36	0.304711
1218.83	-36185.8	-14530.9	3.7977	1.20403	-5.62718e-37	0.261247
1218.85	-36185.8	-14530.9	3.81756	1.1975	1.48018e-37	0.213266
1218.86	-36185.7	-14531	3.83877	1.19041	-1.88472e-38	0.156884
1218.88	-36185.7	-14531	3.85885	1.18372	4.78107e-39	0.105186
1218.9	-36185.6	-14531	3.87878	1.17708	-2.62874e-40	0.0611803
1218.91	-36185.5	-14531	3.9	1.17	0	0.0250545
1218.93	-36185.5	-14531.1	3.92	1.16333	3.72164e-48	-0.00326797
1218.95	-36185.4	-14531.1	3.94	1.15667	0	-0.0305011
1218.96	-36185.3	-14531.1	3.96122	1.15305	-2.45293e-37	-0.0581969
1218.98	-36185.3	-14531.1	3.98114	1.14626	9.35649e-37	-0.0818542
1219	-36185.2	-14531.2	4.00127	1.13957	-3.49467e-36	-0.101334
1219.01	-36185.2	-14531.2	4.02212	1.13273	2.73454e-35	-0.1212
1219.03	-36185.1	-14531.2	4.03885	1.13441	-1.03934e-34	-0.144672
1219.05	-36185	-14531.2	4.05886	1.15287	3.87299e-34	-0.176573
1219.07	-36184.9	-14531.2	4.07669	1.18247	-2.2406e-33	-0.21895
1219.08	-36184.9	-14531.3	4.09677	1.21547	8.4925e-33	-0.263
1219.1	-36184.8	-14531.3	4.11742	1.24557	-3.15374e-32	-0.313451
1219.12	-36184.8	-14531.3	4.14252	1.27685	1.60353e-31	-0.371358
1219.13	-36184.7	-14531.3	4.16482	1.30232	-6.06433e-31	-0.433116
1219.15	-36184.6	-14531.4	4.18494	1.32527	2.2417e-30	-0.502373
1219.17	-36184.6	-14531.4	4.20589	1.34534	-1.05881e-29	-0.580373
1219.18	-36184.5	-14531.4	4.22646	1.36105	3.99701e-29	-0.654393
1219.2	-36184.4	-14531.4	4.25066	1.37267	-1.46886e-28	-0.727401
1219.22	-36184.3	-14531.5	4.27507	1.37819	6.61006e-28	-0.793937
1219.24	-36184.3	-14531.5	4.29809	1.38056	-2.4915e-27	-0.846586
1219.25	-36184.2	-14531.5	4.32206	1.38711	9.08869e-27	-0.892428
1219.27	-36184.1	-14531.5	4.34645	1.40508	-3.95118e-26	-0.930661
1219.29	-36184.1	-14531.5	4.3695	1.43286	1.48738e-25	-0.959996
1219.3	-36184	-14531.6	4.3933	1.468	-5.37572e-25	-0.981866
1219.32	-36183.9	-14531.6	4.41913	1.50278	2.27694e-24	-0.991842
1219.34	-36183.9	-14531.6	4.44575	1.53433	-8.56184e-24	-0.988179
1219.36	-36183.8	-14531.7	4.47331	1.56392	3.05828e-23	-0.972528
1219.37	-36183.7	-14531.7	4.501	1.58824	-1.26918e-22	-0.949307
1219.39	-36183.7	-14531.7	4.52724	1.60526	4.76783e-22	-0.925005
1219.41	-36183.6	-14531.7	4.555	1.62401	-1.67743e-21	-0.902676
1219.42	-36183.5	-14531.8	4.58263	1.64803	6.84738e-21	-0.888038
1219.44	-36183.4	-14531.8	4.60849	1.68042	-2.57014e-20	-0.881008
1219.46	-36183.4	-14531.8	4.63859	1.72158	8.86229e-20	-0.876438
1219.47	-36183.3	-14531.8	4.66967	1.76306	-3.56868e-19	-0.871222
1219.49	-36183.2	-14531.9	4.69914	1.80047	1.3385e-18	-0.865858
1219.51	-36183.1	-14531.9	4.73074	1.83686	-4.48918e-18	-0.859473
1219.52	-36183.1	-14531.9	4.76108	1.86625	1.78709e-17	-0.851151
1219.54	-36183	-14531.9	4.79314	1.8885	-6.69839e-17	-0.834669
1219.56	-36182.9	-14532	4.82836	1.901	2.15757e-16	-0.808896
1219.58	-36182.8	-14532	4.86255	1.91172	-8.50527e-16	-0.776698
1219.59	-36182.8	-14532	4.89285	1.91353	3.18607e-15	-0.745246
1219.61	-36182.7	-14532.1	4.92445	1.91389	-9.62445e-15	-0.709898
1219.63	-36182.6	-14532.1	4.95463	1.90527	3.762e-14	-0.677591
1219.64	-36182.5	-14532.1	4.98711	1.89554	-1.4085e-13	-0.64528
1219.66	-36182.4	-14532.1	5.02272	1.87883	3.78324e-13	-0.612665
1219.68	-36182.3	-14532.2	5.05327	1.86201	-1.46788e-12	-0.581893
1219.69	-36182.3	-14532.2	5.083	1.8426	5.49309e-12	-0.552633
1219.71	-36182.2	-14532.2	5.11482	1.81828	-1.10691e-11	-0.519517
1219.73	-36182.1	-14532.2	5.14494	1.78572	4.26679e-11	-0.48173
1219.75	-36182	-14532.3	5.17484	1.73669	-1.59602e-10	-0.435569
1219.76	-36181.9	-14532.3	5.20667	1.67667	0	-0.379085
1219.78	-36181.8	-14532.3	5.23667	1.62	0	-0.325708
1219.8	-36181.8	-14532.4	5.26333	1.56667	0	-0.275599
1219.81	-36181.7	-14532.4	5.28807	1.51367	3.67525e-08	-0.225907
1219.83	-36181.6	-14532.4	5.31135	1.46363	-1.40186e-07	-0.177948
1219.85	-36181.5	-14532.5	5.33476	1.40626	5.23597e-07	-0.125179
1219.87	-36181.4	-14532.5	5.35957	1.3387	-4.09708e-06	-0.0677473
1219.88	-36181.3	-14532.5	5.38246	1.2768	1.55722e-05	-0.0227588
1219.9	-36181.3	-14532.5	5.40243	1.22797	-5.80279e-05	0.00566157
1219.92	-36181.2	-14532.6	5.42366	1.1869	0.000354021	0.0175756
1219.93	-36181.1	-14532.6	5.44343	1.15435	0.00404546	0.0210858
1219.95	-36181	-14532.6	5.46381	1.12038	0.00697439	0.0233543
1219.97	-36180.9	-14532.7	5.48431	1.08571	0.00594236	0.0251077
1219.98	-36180.8	-14532.7	5.50044	1.0569	0.003046	0.0213518
1220	-36180.7	-14532.7	5.51749	1.03058	0.00336461	0.00937338
1220.02	-36180.6	-14532.8	5.53502	1.00695	0.00352076	-0.0108556
1220.03	-36180.6	-14532.8	5.55147	0.988143	0.00245827	-0.0341126
1220.05	-36180.5	-14532.8	5.56853	0.972308	-0.00032301	-0.0588018
1220.07	-36180.4	-14532.9	5.58594	0.958615	9.63091e-05	-0.0829329
1220.09	-36180.3	-14532.9	5.60273	0.945094	-2.56777e-05	-0.100051
1220.1	-36180.2	-14532.9	5.61833	0.924291	6.37669e-06	-0.108252
1220.12	-36180.1	-14533	5.63352	0.89389	-1.8493e-06	-0.102545
1220.14	-36180	-14533	5.64902	0.855773	4.9269e-07	-0.0832256
1220.15	-36179.9	-14533	5.6627	0.804292	-1.20696e-07	-0.0490597
1220.17	-36179.8	-14533.1	5.67479	0.743913	3.4306e-08	-0.00253453
1220.19	-36179.8	-14533.1	5.68612	0.680207	-9.13213e-09	0.0488324
1220.2	-36179.6	-14533.1	5.69857	0.616408	2.20053e-09	0.105928
1220.22	-36179.6	-14533.2	5.70898	0.555263	-6.16051e-10	0.160682
1220.24	-36179.5	-14533.2	5.7167	0.505258	1.63833e-10	0.205637
1220.26	-36179.4	-14533.2	5.72561	0.469755	-3.868e-11	0.239875
1220.27	-36179.3	-14533.2	5.73428	0.451835	1.07022e-11	0.257221
1220.29	-36179.2	-14533.3	5.74052	0.452316	-2.843e-12	0.258408
1220.31	-36179.1	-14533.3	5.74727	0.465913	6.53959e-13	0.245378
1220.32	-36179	-14533.4	5.75631	0.491141	-1.79271e-13	0.219552
1220.34	-36178.9	-14533.4	5.76645	0.530158	4.75614e-14	0.183908
1220.36	-36178.8	-14533.4	5.77688	0.57873	-1.05689e-14	0.138276
1220.38	-36178.7	-14533.5	5.7871	0.62676	2.87597e-15	0.0922592
1220.39	-36178.6	-14533.5	5.79706	0.670634	-7.6185e-16	0.04946
1220.41	-36178.5	-14533.5	5.80726	0.713785	1.61297e-16	0.00792055
1220.43	-36178.4	-14533.5	5.82021	0.751477	-4.36347e-17	-0.0267556
1220.44	-36178.4	-14533.6	5.83311	0.789958	1.15379e-17	-0.0548374
1220.46	-36178.3	-14533.6	5.85041	0.834999	-2.26921e-18	-0.079993
1220.48	-36178.2	-14533.6	5.86421	0.881924	6.11061e-19	-0.0980752
1220.49	-36178.1	-14533.7	5.88047	0.926036	-1.61216e-19	-0.105584
1220.51	-36178	-14533.7	5.89494	0.965549	2.7862e-20	-0.101333
1220.53	-36177.9	-14533.7	5.91138	1.00252	-7.45755e-21	-0.0905034
1220.54	-36177.8	-14533.8	5.92776	1.03849	1.88955e-21	-0.0832747
1220.56	-36177.7	-14533.8	5.94885	1.08402	-9.41966e-23	-0.0815882
1220.58	-36177.6	-14533.8	5.96566	1.12445	-5.38849e-22	-0.0857752
1220.6	-36177.5	-14533.9	5.98541	1.16129	2.24977e-21	-0.090114
1220.61	-36177.4	-14533.9	6.00667	1.19333	-2.07732e-30	-0.0958606
1220.63	-36177.3	-14534	6.02667	1.22	7.96456e-30	-0.0991285
1220.65	-36177.2	-14534	6.04667	1.24	0	-0.0991285
1220.66	-36177.1	-14534	6.06802	1.25759	-5.22133e-19	-0.0907843
1220.68	-36177	-14534.1	6.09126	1.27067	1.99159e-18	-0.0751781
1220.7	-36176.9	-14534.1	6.11121	1.2805	-7.43862e-18	-0.0541729
1220.71	-36176.8	-14534.1	6.13239	1.28727	5.82063e-17	-0.0299301
1220.73	-36176.7	-14534.2	6.15253	1.29012	-2.21231e-16	-0.00849488
1220.75	-36176.6	-14534.2	6.17624	1.28995	8.24388e-16	0.0108906
1220.77	-36176.5	-14534.2	6.20099	1.2901	-4.76924e-15	0.0277954
1220.78	-36176.4	-14534.3	6.22367	1.28963	1.80768e-14	0.041406
1220.8	-36176.3	-14534.3	6.24366	1.28599	-6.71292e-14	0.0533424
1220.82	-36176.2	-14534.3	6.26486	1.28256	3.4132e-13	0.0642532
1220.83	-36176.1	-14534.4	6.2846	1.27918	-1.29083e-12	0.0711533
1220.85	-36176	-14534.4	6.305	1.27603	4.77159e-12	0.07614
1220.87	-36175.9	-14534.4	6.32588	1.27127	-2.25375e-11	0.0817084
1220.88	-36175.8	-14534.5	6.34641	1.2587	8.50787e-11	0.0934692
1220.9	-36175.7	-14534.5	6.37084	1.23482	-3.12656e-10	0.114037
1220.92	-36175.6	-14534.6	6.3941	1.20123	1.40699e-09	0.141236
1220.94	-36175.5	-14534.6	6.41381	1.16932	-5.3033e-09	0.167169
1220.95	-36175.4	-14534.6	6.43293	1.13879	1.93458e-08	0.193136
1220.97	-36175.3	-14534.7	6.45156	1.10769	-8.41032e-08	0.218636
1220.99	-36175.2	-14534.7	6.47046	1.07624	3.16598e-07	0.245639
1221	-36175.1	-14534.7	6.48718	1.03474	-1.14425e-06	0.277825
1221.02	-36175	-14534.8	6.50469	0.989308	4.84661e-06	0.315067
1221.04	-36174.9	-14534.8	6.52097	0.946045	-1.82244e-05	0.350769
1221.05	-36174.8	-14534.8	6.53858	0.904621	6.50973e-05	0.386576
1221.07	-36174.7	-14534.9	6.55411	0.866623	-0.000270152	0.418774
1221.09	-36174.6	-14534.9	6.56688	0.83366	0.00150947	0.445483
1221.11	-36174.5	-14535	6.58086	0.804422	0.00520133	0.46971
1221.12	-36174.4	-14535	6.5946	0.780733	0.00891038	0.489025
1221.14	-36174.3	-14535	6.60775	0.763321	0.0102276	0.503769
1221.16	-36174.2	-14535.1	6.62162	0.747927	0.00994764	0.515035
1221.17	-36174	-14535.1	6.63564	0.736443	0.0100144	0.524701
1221.19	-36174	-14535.1	6.64665	0.728569	0.00999615	0.536192
1221.21	-36173.8	-14535.2	6.65642	0.724448	0.010001	0.553132
1221.22	-36173.7	-14535.2	6.66667	0.720818	0.00999977	0.577968
1221.24	-36173.6	-14535.3	6.67921	0.719807	0.0100001	0.605087
1221.26	-36173.5	-14535.3	6.69333	0.720041	0.00999999	0.633939
1221.28	-36173.4	-14535.3	6.70714	0.719989	0.01	0.659265
1221.29	-36173.3	-14535.4	6.71778	0.720003	0.01	0.68057
1221.31	-36173.2	-14535.4	6.72791	0.719999	0.01	0.698754
1221.33	-36173.1	-14535.4	6.74095	0.72	0.01	0.712582
1221.34	-36173	-14535.5	6.75419	0.72	0.01	0.722808
1221.36	-36172.9	-14535.5	6.76854	0.720001	0.01	0.731198
1221.38	-36172.8	-14535.6	6.77876	0.719996	0.01	0.736939
1221.39	-36172.7	-14535.6	6.79164	0.720015	0.01	0.740536
1221.41	-36172.5	-14535.6	6.80584	0.71997	0.01	0.739882
1221.43	-36172.4	-14535.7	6.81931	0.722894	0.01	0.732669
1221.45	-36172.3	-14535.7	6.82944	0.735616	0.01	0.717933
1221.46	-36172.2	-14535.8	6.84	0.756667	0.01	0.6939
1221.48	-36172.1	-14535.8	6.85333	0.783333	0.01	0.662309
1221.5	-36172	-14535.8	6.86667	0.82	0.01	0.620915
1221.51	-36171.9	-14535.9	6.88423	0.869692	0.00999984	0.569994
1221.53	-36171.8	-14535.9	6.89755	0.919511	0.0100006	0.52371
1221.55	-36171.7	-14535.9	6.91424	0.965956	0.00999768	0.48713
1221.57	-36171.5	-14536	6.92848	1.00801	0.0100181	0.457984
1221.58	-36171.4	-14536	6.94525	1.04377	0.00993103	0.439156
1221.6	-36171.3	-14536.1	6.9623	1.07349	0.0102635	0.423167
1221.62	-36171.2	-14536.1	6.98371	1.10076	0.0139709	0.410767
1221.63	-36171.1	-14536.1	7.00341	1.11994	0.0173272	0.398671
1221.65	-36171	-14536.2	7.02384	1.14067	0.0202313	0.383528
1221.67	-36170.9	-14536.2	7.04417	1.16661	0.0198018	0.361364
1221.68	-36170.8	-14536.3	7.06101	1.1977	0.0205536	0.334189
1221.7	-36170.7	-14536.3	7.08155	1.23111	0.0241834	0.302584
1221.72	-36170.5	-14536.4	7.10355	1.26188	0.0278165	0.26966
1221.73	-36170.4	-14536.4	7.12611	1.28639	0.0302695	0.241602
1221.75	-36170.3	-14536.4	7.14618	1.30546	0.0299331	0.215695
1221.77	-36170.2	-14536.5	7.16701	1.32187	0.0300164	0.190997
1221.79	-36170.1	-14536.5	7.18794	1.33395	0.030009	0.168707
1221.8	-36170	-14536.5	7.21153	1.34244	0.0299475	0.147206
1221.82	-36169.8	-14536.6	7.2354	1.34951	0.0301962	0.127141
1221.84	-36169.8	-14536.6	7.25965	1.35389	0.0289128	0.109901
1221.85	-36169.6	-14536.7	7.28348	1.35348	0.0252176	0.0957878
1221.87	-36169.5	-14536.7	7.30785	1.35175	0.0214333	0.0842769
1221.89	-36169.4	-14536.8	7.33081	1.34995	0.020018	0.0762694
1221.9	-36169.3	-14536.8	7.35494	1.34858	0.0186188	0.0737505
1221.92	-36169.1	-14536.8	7.37947	1.34515	0.0148894	0.0789155
1221.94	-36169.1	-14536.9	7.40065	1.33976	0.0112427	0.0908685
1221.96	-36168.9	-14536.9	7.42127	1.33476	0.0100337	0.106722
1221.97	-36168.8	-14537	7.44165	1.3297	0.00831255	0.121495
1221.99	-36168.7	-14537	7.46333	1.32268	0.00472462	0.132289
1222.01	-36168.6	-14537.1	7.48793	1.31594	0.001004	0.141767
1222.02	-36168.4	-14537.1	7.51218	1.30858	-0.000227041	0.149788
1222.04	-36168.3	-14537.1	7.53296	1.30476	6.0235e-05	0.158191
1222.06	-36168.2	-14537.2	7.5538	1.29861	-1.33852e-05	0.165874
1222.07	-36168.1	-14537.2	7.57397	1.2944	3.64233e-06	0.171891
1222.09	-36168	-14537.3	7.59615	1.2886	-9.64858e-07	0.174976
1222.11	-36167.8	-14537.3	7.62084	1.28398	2.04278e-07	0.176207
1222.13	-36167.7	-14537.4	7.64488	1.28083	-5.5262e-08	0.177323
1222.14	-36167.6	-14537.4	7.66519	1.27742	1.46123e-08	0.178322
1222.16	-36167.5	-14537.5	7.68657	1.27407	-2.87389e-09	0.17973
1222.18	-36167.3	-14537.5	7.70346	1.27012	7.7389e-10	0.177449
1222.19	-36167.3	-14537.5	7.72562	1.27455	-2.04177e-10	0.169083
1222.21	-36167.1	-14537.6	7.75026	1.29093	3.52931e-11	0.150906
1222.23	-36167	-14537.6	7.77715	1.31352	-9.47116e-12	0.125183
1222.24	-36166.9	-14537.7	7.79775	1.34312	2.49188e-12	0.0980843
1222.26	-36166.7	-14537.7	7.81866	1.37169	-3.18457e-13	0.0700969
1222.28	-36166.6	-14537.8	7.842	1.39861	8.52623e-14	0.0490386
1222.3	-36166.5	-14537.8	7.86512	1.41891	-2.23532e-14	0.0304531
1222.31	-36166.3	-14537.9	7.89333	1.43667	1.275e-24	0.0141612
1222.33	-36166.2	-14537.9	7.91667	1.45	0	0.00108932
1222.35	-36166.1	-14537.9	7.94333	1.46	0	-0.0087146
1222.36	-36166	-14538	7.96806	1.46708	9.70709e-17	-0.0167601
1222.38	-36165.8	-14538	7.99135	1.47364	-2.59499e-17	-0.0232498
1222.4	-36165.7	-14538.1	8.01476	1.47676	6.72822e-18	-0.0298025
1222.41	-36165.6	-14538.1	8.03953	1.4764	-3.30877e-18	-0.0368477
1222.43	-36165.4	-14538.2	8.06262	1.47291	7.70467e-19	-0.0458798
1222.45	-36165.3	-14538.2	8.08646	1.46958	2.25669e-19	-0.0598401
1222.47	-36165.2	-14538.3	8.11501	1.46614	-2.55104e-18	-0.0813719
1222.48	-36165.1	-14538.3	8.14089	1.46243	9.97098e-18	-0.104214
1222.5	-36164.9	-14538.3	8.16428	1.45521	-3.71069e-17	-0.127307
1222.52	-36164.8	-14538.4	8.189	1.44934	1.88699e-16	-0.151681
1222.53	-36164.7	-14538.4	8.21203	1.45071	-7.13642e-16	-0.179676
1222.55	-36164.6	-14538.5	8.23583	1.46036	2.63801e-15	-0.219591
1222.57	-36164.4	-14538.5	8.26021	1.47765	-1.246e-14	-0.268935
1222.59	-36164.3	-14538.6	8.2841	1.49123	4.70363e-14	-0.319198
1222.6	-36164.1	-14538.6	8.31165	1.50797	-1.72854e-13	-0.365386
1222.62	-36164	-14538.7	8.33979	1.52062	7.77863e-13	-0.406076
1222.64	-36163.9	-14538.7	8.36507	1.52943	-2.93196e-12	-0.435609
1222.65	-36163.8	-14538.8	8.38852	1.53475	1.06955e-11	-0.460442
1222.67	-36163.6	-14538.8	8.41396	1.53816	-4.6497e-11	-0.479632
1222.69	-36163.5	-14538.9	8.44214	1.54056	1.75033e-10	-0.490385
1222.7	-36163.3	-14538.9	8.47216	1.53867	-6.32608e-10	-0.491272
1222.72	-36163.2	-14539	8.49813	1.53528	2.67948e-09	-0.480656
1222.74	-36163.1	-14539	8.52045	1.53048	-1.00755e-08	-0.462586
1222.75	-36162.9	-14539.1	8.54646	1.52345	3.59894e-08	-0.439315
1222.77	-36162.8	-14539.1	8.57431	1.51519	-1.49355e-07	-0.413034
1222.79	-36162.7	-14539.2	8.60085	1.50322	5.61072e-07	-0.38297
1222.81	-36162.5	-14539.2	8.62669	1.48912	-1.97397e-06	-0.344638
1222.82	-36162.4	-14539.3	8.65052	1.47542	8.05791e-06	-0.300459
1222.84	-36162.3	-14539.3	8.67348	1.46222	-3.02451e-05	-0.256674
1222.86	-36162.1	-14539.4	8.69818	1.44847	0.00010429	-0.211928
1222.87	-36161.9	-14539.4	8.72096	1.43402	-0.000419957	-0.175019
1222.89	-36161.8	-14539.5	8.74942	1.42551	0.00247817	-0.146693
1222.91	-36161.7	-14539.5	8.75923	1.41844	0.00247899	-0.132409
1222.92	-36161.5	-14539.5	8.78749	1.42175	0.00853821	-0.12224
1222.94	-36161.4	-14539.6	8.82354	1.43383	0.016601	-0.116873
1222.96	-36161.3	-14539.6	8.84593	1.44686	0.0191935	-0.122181
1222.98	-36161.1	-14539.7	8.87172	1.45564	0.0202044	-0.125775
1222.99	-36161	-14539.8	8.89422	1.45957	0.0199447	-0.127282
1223.01	-36160.8	-14539.8	8.9191	1.45989	0.0200146	-0.128278
1223.03	-36160.7	-14539.9	8.94234	1.46264	0.0199817	-0.130228
1223.04	-36160.6	-14539.9	8.9687	1.46605	0.0200586	-0.133432
1223.06	-36160.4	-14540	8.99366	1.46969	0.0198445	-0.135958
1223.08	-36160.2	-14540	9.02039	1.47023	0.0228928	-0.137195
1223.1	-36160.1	-14540.1	9.04369	1.4671	0.0262367	-0.137274
1223.11	-36159.9	-14540.1	9.07174	1.46356	0.0298769	-0.137246
1223.13	-36159.8	-14540.2	9.09537	1.46008	0.0300382	-0.137284
1223.15	-36159.7	-14540.2	9.11854	1.46007	0.0299696	-0.136239
1223.16	-36159.6	-14540.3	9.14333	1.45667	0.03	-0.135076
1223.18	-36159.4	-14540.3	9.16526	1.45351	0.0268756	-0.134013
1223.2	-36159.3	-14540.4	9.19176	1.45021	0.0235547	-0.134
1223.21	-36159.1	-14540.4	9.21667	1.44667	0.02	-0.132898
1223.23	-36158.9	-14540.5	9.24	1.44333	0.02	-0.130719
1223.25	-36158.8	-14540.5	9.26333	1.44	0.02	-0.130719
1223.26	-36158.6	-14540.6	9.28824	1.44358	0.0200019	-0.134325
1223.28	-36158.5	-14540.6	9.31475	1.44688	0.0199995	-0.140858
1223.3	-36158.4	-14540.7	9.33823	1.45009	0.0200001	-0.145102
1223.32	-36158.2	-14540.8	9.36633	1.44995	0.0199998	-0.148444
1223.33	-36158.1	-14540.8	9.38959	1.45002	0.0200003	-0.150652
1223.35	-36157.9	-14540.8	9.4164	1.44999	0.0199988	-0.153962
1223.37	-36157.7	-14540.9	9.44096	1.45007	0.020007	-0.15595
1223.38	-36157.6	-14541	9.46358	1.44972	0.0199736	-0.155543
1223.4	-36157.5	-14541	9.48407	1.44564	0.0200979	-0.15298
1223.42	-36157.3	-14541.1	9.50907	1.438	0.0194587	-0.147645
1223.43	-36157.1	-14541.1	9.53201	1.42681	0.0158602	-0.1376
1223.45	-36157	-14541.2	9.55584	1.40816	0.0123932	-0.118462
1223.47	-36156.9	-14541.2	9.58015	1.38149	0.00969358	-0.0889151
1223.49	-36156.7	-14541.3	9.60431	1.35102	0.0100817	-0.05688
1223.5	-36156.5	-14541.3	9.63081	1.32152	0.00997947	-0.0242447
1223.52	-36156.4	-14541.4	9.65545	1.2936	0.0100061	0.00551563
1223.54	-36156.2	-14541.5	9.6761	1.26809	0.00999845	0.032694
1223.55	-36156.1	-14541.5	9.69382	1.23704	0.0100001	0.0640749
1223.57	-36155.9	-14541.6	9.71482	1.1979	0.0100012	0.0999702
1223.59	-36155.8	-14541.6	9.73631	1.16118	0.00999495	0.134713
1223.61	-36155.6	-14541.7	9.75785	1.12738	0.0100184	0.166544
1223.62	-36155.4	-14541.7	9.77457	1.1019	0.00992223	0.193479
1223.64	-36155.3	-14541.8	9.79074	1.08026	0.0102924	0.214207
1223.66	-36155.2	-14541.8	9.81	1.06132	0.00853878	0.233077
1223.67	-36155	-14541.9	9.82928	1.0456	0.00496953	0.247399
1223.69	-36154.8	-14542	9.84535	1.03539	0.00100539	0.254556
1223.71	-36154.7	-14542	9.86241	1.03394	0.00144589	0.252216
1223.72	-36154.5	-14542.1	9.88193	1.04373	0.00536005	0.241176
1223.74	-36154.3	-14542.1	9.89994	1.0596	0.00887927	0.226024
1223.76	-36154.2	-14542.2	9.9171	1.07712	0.0102042	0.208149
1223.77	-36154	-14542.2	9.93397	1.09421	0.00994443	0.189242
1223.79	-36153.9	-14542.3	9.95258	1.11159	0.0100132	0.166383
1223.81	-36153.7	-14542.3	9.97382	1.14041	0.0100021	0.137819
1223.83	-36153.5	-14542.4	9.99422	1.17071	0.00997944	0.105347
1223.84	-36153.4	-14542.5	10.014	1.20611	0.0100802	0.0743218
1223.86	-36153.2	-14542.5	10.0351	1.23732	0.00974102	0.0436263
1223.88	-36153	-14542.6	10.0551	1.26171	0.0125117	0.0197193
1223.89	-36152.9	-14542.6	10.0776	1.27986	0.0155501	0.0018146
1223.91	-36152.7	-14542.7	10.1023	1.29413	0.0222137	-0.0147895
1223.93	-36152.6	-14542.8	10.1262	1.30811	0.0261458	-0.0282356
1223.94	-36152.4	-14542.8	10.1465	1.31558	0.0296536	-0.0414164
1223.96	-36152.3	-14542.9	10.1675	1.32264	0.0298998	-0.0522024
1223.98	-36152.1	-14542.9	10.1877	1.32631	0.0329226	-0.0621395
1224	-36151.9	-14543	10.2074	1.32975	0.0360623	-0.0699066
1224.01	-36151.8	-14543	10.2319	1.33003	0.0429839	-0.0779843
1224.03	-36151.6	-14543.1	10.2553	1.32999	0.0464889	-0.0846044
1224.05	-36151.4	-14543.2	10.2786	1.33001	0.0498831	-0.0910949
1224.06	-36151.3	-14543.2	10.3033	1.33	0.05	-0.0980392
1224.08	-36151.1	-14543.3	10.3267	1.33	0.05	-0.103486
1224.1	-36151	-14543.3	10.3467	1.32667	0.05	-0.107843
1224.12	-36150.8	-14543.4	10.3679	1.32311	0.0501084	-0.112491
1224.13	-36150.6	-14543.5	10.3879	1.3199	0.0535437	-0.118014
1224.15	-36150.5	-14543.5	10.4115	1.32005	0.0568933	-0.12455
1224.17	-36150.3	-14543.6	10.4361	1.31975	0.0601829	-0.130288
1224.18	-36150.1	-14543.6	10.4594	1.31625	0.0599355	-0.135664
1224.2	-36150	-14543.7	10.4826	1.31288	0.060075	-0.141361
1224.22	-36149.8	-14543.8	10.5036	1.30973	0.0596144	-0.149587
1224.23	-36149.6	-14543.8	10.5234	1.31017	0.056058	-0.157027
1224.25	-36149.5	-14543.9	10.5441	1.30956	0.0526238	-0.163246
1224.27	-36149.3	-14543.9	10.569	1.30585	0.0497714	-0.167632
1224.28	-36149.1	-14544	10.5922	1.3024	0.0498803	-0.172242
1224.3	-36148.9	-14544.1	10.6152	1.29989	0.0507519	-0.177707
1224.32	-36148.8	-14544.1	10.6358	1.29936	0.0534881	-0.181775
1224.34	-36148.6	-14544.2	10.6565	1.29565	0.0541657	-0.183073
1224.35	-36148.4	-14544.3	10.6806	1.29217	0.0568216	-0.183235
1224.37	-36148.2	-14544.3	10.7053	1.28962	0.0575737	-0.1845
1224.39	-36148.1	-14544.4	10.7272	1.2903	0.0606672	-0.185642
1224.4	-36147.9	-14544.4	10.7474	1.28903	0.0587035	-0.186305
1224.42	-36147.7	-14544.5	10.7685	1.28502	0.0563904	-0.186576
1224.44	-36147.6	-14544.6	10.7878	1.2829	0.0564464	-0.188021
1224.45	-36147.4	-14544.6	10.81	1.28431	0.0580654	-0.191297
1224.47	-36147.2	-14544.7	10.8345	1.28988	0.0603813	-0.196005
1224.49	-36147	-14544.8	10.8577	1.29514	0.0598985	-0.200352
1224.51	-36146.9	-14544.8	10.8802	1.2985	0.0600245	-0.204336
1224.52	-36146.7	-14544.9	10.9008	1.3003	0.0599932	-0.207593
1224.54	-36146.5	-14544.9	10.9201	1.29992	0.0600018	-0.210941
1224.56	-36146.4	-14545	10.9429	1.30002	0.0599996	-0.213779
1224.57	-36146.2	-14545.1	10.9672	1.29999	0.0600001	-0.215398
1224.59	-36146	-14545.1	10.9905	1.3	0.06	-0.215745
1224.61	-36145.8	-14545.2	11.0127	1.3	0.06	-0.215666
1224.62	-36145.6	-14545.3	11.0331	1.29999	0.06	-0.21572
1224.64	-36145.5	-14545.3	11.0525	1.30002	0.06	-0.215574
1224.66	-36145.3	-14545.4	11.0759	1.29993	0.06	-0.216415
1224.68	-36145.1	-14545.5	11.0999	1.30027	0.06	-0.21744
1224.69	-36144.9	-14545.5	11.1233	1.29782	0.06	-0.219476
1224.71	-36144.8	-14545.6	11.1452	1.29418	0.06	-0.220761
1224.73	-36144.6	-14545.6	11.1654	1.29055	0.06	-0.223547
1224.74	-36144.4	-14545.7	11.1849	1.2898	0.0600001	-0.226871
1224.76	-36144.2	-14545.8	11.2089	1.29023	0.0599997	-0.230433
1224.78	-36144	-14545.8	11.2327	1.28735	0.0600012	-0.231998
1224.79	-36143.9	-14545.9	11.2542	1.28377	0.0599967	-0.231976
1224.81	-36143.7	-14546	11.2744	1.28023	0.0600128	-0.232995
1224.83	-36143.5	-14546	11.2941	1.27994	0.0599522	-0.23397
1224.85	-36143.3	-14546.1	11.3173	1.28002	0.0601783	-0.237828
1224.86	-36143.1	-14546.2	11.3388	1.28	0.0568942	-0.246539
1224.88	-36142.9	-14546.2	11.3589	1.28001	0.053542	-0.262513
1224.9	-36142.8	-14546.3	11.3787	1.27997	0.0501141	-0.282974
1224.91	-36142.6	-14546.4	11.4033	1.28	0.05	-0.30719
1224.93	-36142.4	-14546.4	11.4267	1.27667	0.05	-0.331155
1224.95	-36142.2	-14546.5	11.45	1.27333	0.0466667	-0.35512
1224.96	-36142.1	-14546.6	11.4712	1.26637	0.043139	-0.38045
1224.98	-36141.9	-14546.6	11.4912	1.26304	0.0397929	-0.400932
1225	-36141.7	-14546.7	11.5124	1.25579	0.0362825	-0.419054
1225.02	-36141.5	-14546.8	11.5323	1.24925	0.032865	-0.431561
1225.03	-36141.3	-14546.8	11.5524	1.24251	0.0299097	-0.441071
1225.05	-36141.1	-14546.9	11.5741	1.23546	0.0296784	-0.447446
1225.07	-36141	-14547	11.597	1.22884	0.0260316	-0.450223
1225.08	-36140.8	-14547	11.6172	1.22214	0.0226657	-0.450933
1225.1	-36140.6	-14547.1	11.6406	1.21555	0.0197945	-0.449552
1225.12	-36140.4	-14547.2	11.6615	1.20775	0.0200672	-0.447014
1225.13	-36140.2	-14547.2	11.6809	1.19807	0.0199853	-0.44361
1225.15	-36140	-14547.3	11.699	1.19136	0.0199932	-0.440239
1225.17	-36139.8	-14547.4	11.7191	1.18491	0.0200443	-0.436769
1225.19	-36139.6	-14547.5	11.7397	1.17714	0.0198325	-0.432026
1225.2	-36139.5	-14547.5	11.7594	1.16638	0.0209019	-0.425544
1225.22	-36139.3	-14547.6	11.7767	1.15629	0.0245282	-0.417765
1225.24	-36139.1	-14547.7	11.7971	1.14741	0.0280442	-0.410122
1225.25	-36138.9	-14547.7	11.8174	1.14084	0.0302075	-0.402751
1225.27	-36138.7	-14547.8	11.8386	1.13419	0.0301744	-0.395676
1225.29	-36138.5	-14547.9	11.8572	1.12574	0.0288254	-0.387695
1225.3	-36138.3	-14547.9	11.8762	1.11619	0.024972	-0.380021
1225.32	-36138.1	-14548	11.8945	1.11161	0.021888	-0.374993
1225.34	-36137.9	-14548.1	11.9126	1.10847	0.0180641	-0.37293
1225.36	-36137.8	-14548.1	11.9317	1.10507	0.0167774	-0.372481
1225.37	-36137.6	-14548.2	11.9504	1.1012	0.0147785	-0.372631
1225.39	-36137.4	-14548.3	11.9705	1.10006	0.0136749	-0.372131
1225.41	-36137.2	-14548.3	11.9915	1.09838	0.00982844	-0.370378
1225.42	-36137	-14548.4	12.0102	1.09469	0.00436597	-0.36738
1225.44	-36136.8	-14548.5	12.0264	1.09111	0.00118834	-0.364407
1225.46	-36136.6	-14548.5	12.0435	1.08979	-0.000201819	-0.364156
1225.47	-36136.4	-14548.6	12.0631	1.09007	-1.70469e-05	-0.367624
1225.49	-36136.2	-14548.7	12.0813	1.08992	0.000246319	-0.378223
1225.51	-36136	-14548.8	12.101	1.09027	-0.00220274	-0.392218
1225.53	-36135.8	-14548.8	12.1181	1.08781	-0.00563819	-0.407422
1225.54	-36135.6	-14548.9	12.1385	1.08419	-0.00939704	-0.420896
1225.56	-36135.5	-14549	12.156	1.08054	-0.0101503	-0.432984
1225.58	-36135.2	-14549.1	12.1754	1.07987	-0.00995533	-0.444132
1225.59	-36135.1	-14549.1	12.1928	1.08004	-0.0100284	-0.454346
1225.61	-36134.9	-14549.2	12.2102	1.07999	-0.00994417	-0.461888
1225.63	-36134.7	-14549.3	12.2269	1.08002	-0.0102107	-0.467534
1225.64	-36134.5	-14549.3	12.2462	1.07994	-0.00735147	-0.47205
1225.66	-36134.3	-14549.4	12.2677	1.08017	-0.00376869	-0.475718
1225.68	-36134.1	-14549.5	12.2848	1.07706	-0.000233625	-0.477148
1225.7	-36133.9	-14549.5	12.3013	1.07395	6.00393e-05	-0.476166
1225.71	-36133.7	-14549.6	12.3189	1.06699	-7.67287e-06	-0.475068
1225.73	-36133.5	-14549.7	12.3389	1.0636	2.0543e-06	-0.471877
1225.75	-36133.3	-14549.8	12.3557	1.05701	-5.38576e-07	-0.468643
1225.76	-36133.1	-14549.8	12.3733	1.05333	0	-0.464052
1225.78	-36132.9	-14549.9	12.39	1.05	0	-0.460784
1225.8	-36132.7	-14550	12.41	1.04667	0	-0.457516
1225.82	-36132.5	-14550	12.4311	1.04308	2.33883e-09	-0.454095
1225.83	-36132.3	-14550.1	12.4476	1.04	-6.25261e-10	-0.45191
1225.85	-36132.1	-14550.2	12.4644	1.03971	1.62208e-10	-0.44733
1225.87	-36131.9	-14550.3	12.482	1.0283	-8.04965e-11	-0.437422
1225.88	-36131.7	-14550.3	12.4986	1.01089	2.15105e-11	-0.42044
1225.9	-36131.5	-14550.4	12.5154	0.987101	-5.54401e-12	-0.399153
1225.92	-36131.3	-14550.5	12.5331	0.962156	2.06403e-12	-0.373407
1225.93	-36131.1	-14550.6	12.5492	0.934973	-5.51289e-13	-0.347046
1225.95	-36130.9	-14550.6	12.5625	0.904317	1.41038e-13	-0.318314
1225.97	-36130.7	-14550.7	12.5764	0.873186	-4.66891e-14	-0.29011
1225.98	-36130.5	-14550.8	12.5904	0.847663	1.24637e-14	-0.267481
1226	-36130.3	-14550.8	12.6069	0.824739	-3.16153e-15	-0.248235
1226.02	-36130.1	-14550.9	12.6206	0.804605	9.80656e-16	-0.230462
1226.04	-36129.9	-14551	12.6339	0.789152	-2.58352e-16	-0.215985
1226.05	-36129.7	-14551.1	12.6474	0.776503	5.28101e-17	-0.203626
1226.07	-36129.5	-14551.1	12.6617	0.767419	3.87745e-17	-0.194144
1226.09	-36129.3	-14551.2	12.6735	0.760802	-2.14853e-16	-0.187532
1226.1	-36129.1	-14551.3	12.6847	0.75539	8.01538e-16	-0.182026
1226.12	-36128.9	-14551.4	12.699	0.750704	-3.48985e-15	-0.176729
1226.14	-36128.7	-14551.4	12.712	0.744938	1.31385e-14	-0.172478
1226.15	-36128.5	-14551.5	12.7258	0.741974	-4.74857e-14	-0.16841
1226.17	-36128.3	-14551.6	12.7396	0.73836	2.01131e-13	-0.165148
1226.19	-36128.1	-14551.7	12.7531	0.735199	-7.56299e-13	-0.161804
1226.21	-36127.9	-14551.7	12.7653	0.73142	2.70149e-12	-0.158904
1226.22	-36127.7	-14551.8	12.775	0.729719	-1.12111e-11	-0.15721
1226.24	-36127.4	-14551.9	12.7867	0.730074	4.2116e-11	-0.156803
1226.26	-36127.3	-14552	12.8008	0.729984	-1.48173e-10	-0.156871
1226.27	-36127	-14552	12.815	0.729999	6.04854e-10	-0.156887
1226.29	-36126.8	-14552.1	12.8257	0.730019	-2.2703e-09	-0.156758
1226.31	-36126.7	-14552.2	12.8381	0.729931	7.82838e-09	-0.157494
1226.32	-36126.4	-14552.3	12.852	0.730281	-3.15234e-08	-0.158627
1226.34	-36126.2	-14552.3	12.8655	0.728044	1.18234e-07	-0.159939
1226.36	-36126	-14552.4	12.877	0.724394	-3.96545e-07	-0.159482
1226.38	-36125.8	-14552.5	12.8872	0.720707	1.5786e-06	-0.158264
1226.39	-36125.6	-14552.6	12.8967	0.719838	-5.91693e-06	-0.157098
1226.41	-36125.4	-14552.6	12.9099	0.720026	1.90586e-05	-0.156828
1226.43	-36125.2	-14552.7	12.9236	0.720026	-7.51301e-05	-0.156838
1226.44	-36125	-14552.8	12.9368	0.719869	0.000281437	-0.156998
1226.46	-36124.8	-14552.9	12.9509	0.720403	-0.00263809	-0.155275
1226.48	-36124.6	-14552.9	12.9643	0.714701	-0.00603879	-0.150558
1226.49	-36124.4	-14553	12.9778	0.705953	-0.00967678	-0.141235
1226.51	-36124.2	-14553.1	12.9888	0.685815	-0.00990933	-0.132503
1226.53	-36123.9	-14553.2	12.9988	0.66852	-0.0128676	-0.1303
1226.55	-36123.8	-14553.2	13.0088	0.651876	-0.0162726	-0.138872
1226.56	-36123.6	-14553.3	13.0194	0.637472	-0.0198128	-0.155724
1226.58	-36123.3	-14553.4	13.0294	0.624041	-0.0230623	-0.176282
1226.6	-36123.1	-14553.5	13.0394	0.613849	-0.0295405	-0.19993
1226.61	-36122.9	-14553.5	13.05	0.606667	-0.0366667	-0.229847
1226.63	-36122.7	-14553.6	13.06	0.603333	-0.04	-0.260349
1226.65	-36122.5	-14553.7	13.07	0.596667	-0.0433333	-0.28976
1226.66	-36122.3	-14553.8	13.0806	0.593162	-0.0470123	-0.317425
1226.68	-36122.1	-14553.9	13.0906	0.589798	-0.0535988	-0.341189
1226.7	-36121.9	-14553.9	13.1006	0.586471	-0.0569906	-0.364202
1226.72	-36121.7	-14554	13.1112	0.582867	-0.0639719	-0.391079
1226.73	-36121.4	-14554.1	13.1212	0.579846	-0.0669873	-0.421059
1226.75	-36121.3	-14554.1	13.1312	0.58004	-0.0704323	-0.457825
1226.77	-36121	-14554.2	13.1418	0.579985	-0.0739064	-0.498267
1226.78	-36120.8	-14554.3	13.1517	0.580004	-0.0773503	-0.534105
1226.8	-36120.6	-14554.4	13.1619	0.579999	-0.0802033	-0.563871
1226.82	-36120.4	-14554.5	13.1724	0.58	-0.0799237	-0.588954
1226.84	-36120.2	-14554.5	13.1823	0.58	-0.080054	-0.605986
1226.85	-36120	-14554.6	13.1925	0.58	-0.0798617	-0.619489
1226.87	-36119.8	-14554.7	13.203	0.58	-0.0807182	-0.63044
1226.89	-36119.5	-14554.8	13.2129	0.580001	-0.0843295	-0.640111
1226.9	-36119.4	-14554.8	13.223	0.579997	-0.0878488	-0.649933
1226.92	-36119.1	-14554.9	13.2339	0.580015	-0.0903174	-0.658448
1226.94	-36118.9	-14555	13.2423	0.579945	-0.0899193	-0.663866
1226.95	-36118.7	-14555.1	13.2503	0.5802	-0.0900055	-0.665834
1226.97	-36118.5	-14555.1	13.2596	0.578896	-0.0900615	-0.665204
1226.99	-36118.3	-14555.2	13.2673	0.575297	-0.0897472	-0.663884
1227	-36118.1	-14555.3	13.2764	0.571674	-0.0911983	-0.663655
1227.02	-36117.9	-14555.4	13.2844	0.569693	-0.0950023	-0.665399
1227.04	-36117.6	-14555.5	13.2947	0.570082	-0.0981898	-0.668107
1227.06	-36117.5	-14555.5	13.305	0.56998	-0.101671	-0.671585
1227.07	-36117.2	-14555.6	13.3154	0.570006	-0.105123	-0.67496
1227.09	-36117	-14555.7	13.3252	0.569999	-0.108405	-0.678151
1227.11	-36116.8	-14555.8	13.3356	0.57	-0.111876	-0.681665
1227.12	-36116.6	-14555.8	13.346	0.57	-0.11532	-0.684379
1227.14	-36116.4	-14555.9	13.3558	0.57	-0.118595	-0.686457
1227.16	-36116.2	-14556	13.3663	0.57	-0.122106	-0.68863
1227.17	-36115.9	-14556.1	13.3765	0.57	-0.125434	-0.691674
1227.19	-36115.7	-14556.1	13.3864	0.57	-0.12909	-0.694363
1227.21	-36115.5	-14556.2	13.3969	0.57	-0.130232	-0.695858
1227.23	-36115.3	-14556.3	13.4071	0.57	-0.12969	-0.69613
1227.24	-36115.1	-14556.4	13.417	0.570001	-0.132177	-0.696063
1227.26	-36114.9	-14556.5	13.4274	0.569995	-0.135873	-0.696086
1227.28	-36114.6	-14556.5	13.438	0.570018	-0.139217	-0.696059
1227.29	-36114.4	-14556.6	13.4448	0.569932	-0.142552	-0.696149
1227.31	-36114.2	-14556.7	13.455	0.570206	-0.145979	-0.69528
1227.33	-36114	-14556.8	13.462	0.567334	-0.149692	-0.693246
1227.35	-36113.8	-14556.8	13.4717	0.563969	-0.149859	-0.690901
1227.36	-36113.6	-14556.9	13.4791	0.560264	-0.152844	-0.690507
1227.38	-36113.3	-14557	13.4888	0.559931	-0.156307	-0.692472
1227.4	-36113.1	-14557.1	13.4988	0.560018	-0.159577	-0.695682
1227.41	-36112.9	-14557.1	13.5094	0.559997	-0.163153	-0.699123
1227.43	-36112.7	-14557.2	13.5194	0.560001	-0.166382	-0.703424
1227.45	-36112.5	-14557.3	13.5294	0.559997	-0.172922	-0.708775
1227.46	-36112.3	-14557.4	13.54	0.56	-0.18	-0.715686
1227.48	-36112	-14557.5	13.55	0.56	-0.19	-0.721133
1227.5	-36111.8	-14557.5	13.56	0.56	-0.2	-0.723312
1227.51	-36111.6	-14557.6	13.5706	0.552627	-0.210645	-0.718436
1227.53	-36111.4	-14557.7	13.5805	0.535388	-0.220454	-0.704817
1227.55	-36111.2	-14557.8	13.5871	0.508073	-0.227113	-0.68134
1227.57	-36111	-14557.8	13.5942	0.472528	-0.233691	-0.649743
1227.58	-36110.7	-14557.9	13.6008	0.43958	-0.233252	-0.617061
1227.6	-36110.5	-14558	13.6075	0.405613	-0.233302	-0.582914
1227.62	-36110.3	-14558.1	13.6146	0.36665	-0.233669	-0.545762
1227.63	-36110.1	-14558.2	13.6211	0.330158	-0.237414	-0.51027
1227.65	-36109.9	-14558.2	13.628	0.293922	-0.240186	-0.476665
1227.67	-36109.7	-14558.3	13.6344	0.263424	-0.239936	-0.4452
