# Supplementary material for: Extraction of driving behavior primitives considering driver expectation and vehicle dynamics
Source: PLoS One. 2025 Dec 31;20(12):e0340123. doi: 10.1371/journal.pone.0340123 (PMC12755792; doi:10.1371/journal.pone.0340123)
Supplement: S1 File — (ZIP) [file pone.0340123.s001.zip › DataSetForPimitiveExaction-1/straight driving/c115_s_3.xlsx]

## Sheet: Sheet1
1249.36	-35951.8	-14574.1	10.3383	0.996398	-0.172639	-0.152427
1249.38	-35951.8	-14573.9	10.355	0.983371	-0.152951	-0.129261
1249.39	-35951.7	-14573.8	10.3723	0.972895	-0.13001	-0.109409
1249.41	-35951.6	-14573.6	10.3895	0.964912	-0.103328	-0.0927641
1249.43	-35951.6	-14573.4	10.4052	0.958838	-0.0744238	-0.0793924
1249.44	-35951.5	-14573.2	10.4205	0.95408	-0.0450806	-0.0690706
1249.46	-35951.5	-14573.1	10.437	0.950137	-0.017048	-0.0613678
1249.48	-35951.4	-14572.9	10.4538	0.947088	0.00897076	-0.0554145
1249.5	-35951.3	-14572.8	10.4693	0.945124	0.0324907	-0.0503061
1249.51	-35951.3	-14572.6	10.4848	0.943544	0.0515133	-0.0461527
1249.53	-35951.2	-14572.4	10.5018	0.94156	0.0638463	-0.0432468
1249.55	-35951.1	-14572.2	10.519	0.940044	0.0698204	-0.0404958
1249.56	-35951.1	-14572.1	10.5345	0.939972	0.0705931	-0.036517
1249.58	-35951	-14571.9	10.5491	0.940035	0.0669984	-0.0308867
1249.6	-35951	-14571.8	10.5643	0.938703	0.0601926	-0.0233476
1249.62	-35950.9	-14571.6	10.58	0.936667	0.0533333	-0.0130719
1249.63	-35950.8	-14571.4	10.5957	0.934943	0.0487239	0.000354729
1249.65	-35950.8	-14571.2	10.6109	0.933221	0.0428658	0.0150128
1249.67	-35950.7	-14571.1	10.6255	0.931231	0.0323866	0.0289628
1249.68	-35950.6	-14570.9	10.641	0.929968	0.0192038	0.0421556
1249.7	-35950.6	-14570.8	10.6582	0.930044	0.00563828	0.0546327
1249.72	-35950.5	-14570.6	10.6752	0.929909	-0.0083514	0.0654116
1249.73	-35950.4	-14570.4	10.6906	0.928343	-0.0226583	0.0738191
1249.75	-35950.4	-14570.2	10.7062	0.926341	-0.0353609	0.08066
1249.77	-35950.3	-14570.1	10.723	0.924726	-0.0448164	0.0865584
1249.78	-35950.3	-14569.9	10.7395	0.922988	-0.0508044	0.0910898
1249.8	-35950.2	-14569.7	10.7547	0.920983	-0.0534138	0.0940915
1249.82	-35950.1	-14569.5	10.7706	0.919894	-0.0529761	0.096387
1249.84	-35950	-14569.4	10.788	0.920062	-0.0499659	0.0986355
1249.85	-35950	-14569.2	10.8047	0.919747	-0.0450721	0.100876
1249.87	-35949.9	-14569	10.8197	0.918082	-0.0387232	0.10336
1249.89	-35949.9	-14568.9	10.8344	0.916134	-0.0308629	0.106829
1249.9	-35949.8	-14568.7	10.8498	0.914491	-0.0220596	0.111376
1249.92	-35949.7	-14568.5	10.8655	0.912607	-0.0140176	0.115905
1249.94	-35949.7	-14568.3	10.881	0.910644	-0.00725872	0.119834
1249.95	-35949.6	-14568.2	10.8962	0.90993	-0.000435797	0.123509
1249.97	-35949.5	-14568	10.9111	0.910247	0.00652592	0.126905
1249.99	-35949.5	-14567.9	10.9263	0.909369	0.0119423	0.129456
1250.01	-35949.4	-14567.7	10.9417	0.907278	0.0153191	0.131099
1250.02	-35949.3	-14567.5	10.9573	0.906815	0.01777	0.132415
1250.04	-35949.3	-14567.3	10.9728	0.908741	0.019577	0.133125
1250.06	-35949.2	-14567.1	10.988	0.911441	0.020076	0.132042
1250.07	-35949.1	-14567	11.0029	0.914659	0.0198506	0.129138
1250.09	-35949.1	-14566.8	11.0181	0.919412	0.0206078	0.125477
1250.11	-35949	-14566.6	11.0336	0.924844	0.0225147	0.121544
1250.12	-35948.9	-14566.4	11.0492	0.928457	0.0243452	0.117292
1250.14	-35948.9	-14566.2	11.0647	0.929821	0.0259837	0.113322
1250.16	-35948.8	-14566.1	11.0795	0.930153	0.0281133	0.110716
1250.18	-35948.8	-14565.9	11.0944	0.930083	0.0298489	0.109893
1250.19	-35948.7	-14565.7	11.1109	0.929706	0.029408	0.110851
1250.21	-35948.6	-14565.5	11.1284	0.927815	0.0273013	0.114014
1250.23	-35948.5	-14565.4	11.1446	0.922443	0.0254245	0.120056
1250.24	-35948.5	-14565.2	11.1598	0.912865	0.0237972	0.129206
1250.26	-35948.4	-14565	11.175	0.899106	0.0215842	0.141402
1250.28	-35948.3	-14564.9	11.19	0.881381	0.0200257	0.15629
1250.29	-35948.3	-14564.7	11.2037	0.860164	0.0209968	0.173338
1250.31	-35948.2	-14564.5	11.2174	0.837336	0.0230797	0.191691
1250.33	-35948.1	-14564.3	11.2327	0.815314	0.0236834	0.210303
1250.35	-35948.1	-14564.1	11.2483	0.795479	0.0233483	0.227906
1250.36	-35948	-14563.9	11.2621	0.778633	0.0235354	0.243355
1250.38	-35947.9	-14563.8	11.2751	0.764779	0.0234382	0.256713
1250.4	-35947.9	-14563.6	11.2888	0.753533	0.0218702	0.268393
1250.41	-35947.8	-14563.4	11.3026	0.743878	0.0200685	0.278341
1250.43	-35947.7	-14563.2	11.315	0.734835	0.0196564	0.286436
1250.45	-35947.7	-14563	11.3267	0.726667	0.02	0.293028
1250.46	-35947.6	-14562.9	11.3383	0.719736	0.0200767	0.298502
1250.48	-35947.5	-14562.7	11.35	0.713333	0.02	0.302832
1250.5	-35947.5	-14562.5	11.362	0.707108	0.020044	0.30585
1250.52	-35947.4	-14562.3	11.374	0.703219	0.0199878	0.307218
1250.53	-35947.3	-14562.1	11.3861	0.703585	0.0197461	0.306546
1250.55	-35947.2	-14561.9	11.398	0.70721	0.0201044	0.303411
1250.57	-35947.2	-14561.8	11.4097	0.712969	0.0216005	0.29765
1250.58	-35947.1	-14561.6	11.4214	0.721093	0.0235591	0.28985
1250.6	-35947	-14561.4	11.4334	0.731378	0.0253317	0.280653
1250.62	-35947	-14561.2	11.4454	0.741725	0.0269468	0.270484
1250.63	-35946.9	-14561	11.4573	0.750581	0.0285816	0.260032
1250.65	-35946.8	-14560.9	11.4697	0.758481	0.030483	0.250708
1250.67	-35946.8	-14560.7	11.4829	0.765646	0.0324571	0.24331
1250.69	-35946.7	-14560.5	11.4966	0.771058	0.0334045	0.237198
1250.7	-35946.6	-14560.3	11.5103	0.774501	0.0331655	0.231898
1250.72	-35946.6	-14560.1	11.5241	0.777681	0.0336839	0.227621
1250.74	-35946.5	-14559.9	11.5379	0.781333	0.0356078	0.224265
1250.75	-35946.4	-14559.8	11.5514	0.784145	0.036941	0.221062
1250.77	-35946.3	-14559.6	11.5647	0.785723	0.036865	0.217711
1250.79	-35946.3	-14559.4	11.5781	0.787299	0.0366635	0.21469
1250.8	-35946.2	-14559.2	11.5918	0.789201	0.036807	0.212353
1250.82	-35946.1	-14559	11.6057	0.790265	0.0363336	0.210776
1250.84	-35946.1	-14558.8	11.6195	0.790189	0.0346727	0.210118
1250.86	-35946	-14558.7	11.633	0.789887	0.0319047	0.210655
1250.87	-35945.9	-14558.5	11.6462	0.789879	0.0284768	0.21232
1250.89	-35945.9	-14558.3	11.6597	0.790161	0.0251554	0.214676
1250.91	-35945.8	-14558.1	11.6735	0.79027	0.0218466	0.217482
1250.92	-35945.7	-14557.9	11.6873	0.789333	0.0175591	0.220716
1250.94	-35945.6	-14557.7	11.701	0.787464	0.0122638	0.224135
1250.96	-35945.6	-14557.6	11.7148	0.785655	0.00684349	0.227296
1250.97	-35945.5	-14557.4	11.7281	0.784057	0.00185977	0.22998
1250.99	-35945.4	-14557.2	11.7404	0.782179	-0.00241196	0.232148
1251.01	-35945.4	-14557	11.7523	0.780401	-0.00574803	0.233769
1251.03	-35945.3	-14556.8	11.7653	0.779712	-0.00800237	0.234813
1251.04	-35945.2	-14556.6	11.7792	0.779917	-0.00956365	0.235271
1251.06	-35945.1	-14556.4	11.7929	0.780078	-0.0111275	0.23515
1251.08	-35945.1	-14556.3	11.8061	0.780019	-0.0128324	0.234492
1251.09	-35945	-14556.1	11.8195	0.779991	-0.0145124	0.233336
1251.11	-35944.9	-14555.9	11.8333	0.780004	-0.0162337	0.231501
1251.13	-35944.9	-14555.7	11.8476	0.779959	-0.0181323	0.228722
1251.14	-35944.8	-14555.5	11.8611	0.779974	-0.0197861	0.225105
1251.16	-35944.7	-14555.3	11.8729	0.780187	-0.0205541	0.220858
1251.18	-35944.7	-14555.1	11.8845	0.780103	-0.0201884	0.215656
1251.2	-35944.6	-14555	11.8978	0.77905	-0.0187114	0.208889
1251.21	-35944.5	-14554.7	11.9118	0.77697	-0.0168608	0.199573
1251.23	-35944.4	-14554.5	11.9241	0.774348	-0.0153961	0.186694
1251.25	-35944.3	-14554.3	11.9359	0.77329	-0.013489	0.169951
1251.26	-35944.3	-14554.2	11.9489	0.776044	-0.0102096	0.149297
1251.28	-35944.2	-14554	11.9625	0.782818	-0.00682765	0.124668
1251.3	-35944.2	-14553.8	11.976	0.793193	-0.00479851	0.0963665
1251.32	-35944.1	-14553.6	11.99	0.806667	-0.00333333	0.0664488
1251.33	-35944	-14553.4	12.0053	0.8223	-0.00143477	0.0372952
1251.35	-35943.9	-14553.2	12.0209	0.837494	5.28299e-05	0.0104962
1251.37	-35943.9	-14553	12.0359	0.850061	0.000288297	-0.0128534
1251.38	-35943.8	-14552.9	12.0509	0.860583	-1.40853e-05	-0.0326595
1251.4	-35943.7	-14552.7	12.0666	0.869858	-7.52207e-05	-0.049081
1251.42	-35943.6	-14552.5	12.0817	0.877451	8.27787e-06	-0.0624228
1251.43	-35943.6	-14552.2	12.0954	0.883045	2.98185e-05	-0.0729437
1251.45	-35943.5	-14552	12.1092	0.88738	-9.71318e-06	-0.0806861
1251.47	-35943.4	-14551.9	12.124	0.891028	-4.94852e-05	-0.0859895
1251.48	-35943.3	-14551.7	12.1394	0.893724	2.7016e-05	-0.0899904
1251.5	-35943.3	-14551.5	12.1547	0.895453	0.000161661	-0.0935332
1251.52	-35943.2	-14551.3	12.1704	0.897096	-0.000139768	-0.0964923
1251.54	-35943.1	-14551.1	12.1862	0.899006	-0.00145607	-0.0990771
1251.55	-35943	-14550.9	12.2008	0.900236	-0.0044032	-0.102457
1251.57	-35943	-14550.7	12.2139	0.901196	-0.00917008	-0.107515
1251.59	-35942.9	-14550.5	12.2275	0.904881	-0.0152029	-0.114443
1251.6	-35942.8	-14550.3	12.2427	0.912947	-0.0219991	-0.123814
1251.62	-35942.7	-14550.1	12.2593	0.924299	-0.0292639	-0.136953
1251.64	-35942.7	-14549.9	12.2766	0.937882	-0.0363647	-0.154133
1251.65	-35942.6	-14549.7	12.2936	0.953066	-0.0421789	-0.173996
1251.67	-35942.5	-14549.6	12.3102	0.968466	-0.0469246	-0.196013
1251.69	-35942.5	-14549.4	12.327	0.981736	-0.0525213	-0.220831
1251.71	-35942.4	-14549.2	12.3442	0.992036	-0.0595129	-0.247943
1251.72	-35942.3	-14548.9	12.3615	1.00047	-0.0666088	-0.275351
1251.74	-35942.2	-14548.7	12.3787	1.00741	-0.073395	-0.302669
1251.76	-35942.2	-14548.6	12.3955	1.01233	-0.0804744	-0.331354
1251.77	-35942.1	-14548.4	12.4121	1.0155	-0.0873198	-0.362873
1251.79	-35942	-14548.2	12.429	1.01788	-0.0923827	-0.39866
1251.81	-35941.9	-14548	12.4463	1.01963	-0.0955841	-0.440873
1251.83	-35941.9	-14547.8	12.4633	1.02012	-0.0981488	-0.492134
1251.84	-35941.8	-14547.6	12.4804	1.01994	-0.0998605	-0.551703
1251.86	-35941.7	-14547.4	12.4985	1.02055	-0.0994599	-0.616337
1251.88	-35941.6	-14547.2	12.517	1.02241	-0.0974441	-0.684973
1251.89	-35941.6	-14547	12.5347	1.02531	-0.0954269	-0.757816
1251.91	-35941.5	-14546.8	12.5517	1.02888	-0.0938017	-0.831762
1251.93	-35941.4	-14546.6	12.5688	1.03269	-0.0921526	-0.90161
1251.94	-35941.3	-14546.4	12.586	1.03604	-0.090409	-0.963854
1251.96	-35941.2	-14546.2	12.6026	1.03822	-0.088698	-1.01626
1251.98	-35941.2	-14546	12.6192	1.03966	-0.0870483	-1.05883
1251.99	-35941.1	-14545.8	12.6373	1.04126	-0.0854241	-1.09261
1252.01	-35941	-14545.6	12.6566	1.04303	-0.0836718	-1.11828
1252.03	-35941	-14545.4	12.676	1.04465	-0.0816881	-1.13652
1252.05	-35940.9	-14545.2	12.6946	1.04642	-0.080114	-1.14911
1252.06	-35940.8	-14545	12.7116	1.04864	-0.0796924	-1.15814
1252.08	-35940.7	-14544.8	12.728	1.04999	-0.0799637	-1.16489
1252.1	-35940.6	-14544.6	12.745	1.04901	-0.0801423	-1.1703
1252.11	-35940.6	-14544.4	12.7623	1.04679	-0.080017	-1.1751
1252.13	-35940.5	-14544.1	12.7794	1.04497	-0.0797142	-1.17978
1252.15	-35940.4	-14543.9	12.7967	1.04333	-0.08	-1.1841
1252.16	-35940.3	-14543.7	12.8147	1.04145	-0.0814772	-1.18783
1252.18	-35940.3	-14543.6	12.8333	1.04	-0.0833333	-1.19172
1252.2	-35940.2	-14543.4	12.8521	1.03967	-0.0848153	-1.19632
1252.22	-35940.1	-14543.1	12.8711	1.04003	-0.0868227	-1.20066
1252.23	-35940	-14542.9	12.8904	1.04033	-0.0901327	-1.20377
1252.25	-35939.9	-14542.7	12.9087	1.03989	-0.0937259	-1.20615
1252.27	-35939.9	-14542.5	12.9255	1.03835	-0.0968404	-1.20818
1252.28	-35939.8	-14542.3	12.942	1.03645	-0.100502	-1.20919
1252.3	-35939.7	-14542.1	12.9591	1.03477	-0.105483	-1.20877
1252.32	-35939.6	-14541.9	12.9763	1.033	-0.110952	-1.20793
1252.34	-35939.6	-14541.7	12.9933	1.03107	-0.116153	-1.20741
1252.35	-35939.5	-14541.5	13.0109	1.02981	-0.121177	-1.20679
1252.37	-35939.4	-14541.3	13.0294	1.02969	-0.126176	-1.20574
1252.39	-35939.3	-14541.1	13.0475	1.03011	-0.131178	-1.20449
1252.4	-35939.3	-14540.9	13.0647	1.03035	-0.136259	-1.20303
1252.42	-35939.2	-14540.6	13.0817	1.02966	-0.141612	-1.20073
1252.44	-35939.1	-14540.4	13.0989	1.02793	-0.146989	-1.1974
1252.45	-35939	-14540.2	13.1159	1.02604	-0.151374	-1.19367
1252.47	-35939	-14540	13.1325	1.02444	-0.154612	-1.1899
1252.49	-35938.9	-14539.8	13.1493	1.02266	-0.157912	-1.18593
1252.5	-35938.8	-14539.6	13.1665	1.02077	-0.161546	-1.18189
1252.52	-35938.7	-14539.4	13.1838	1.01973	-0.16427	-1.1784
1252.54	-35938.6	-14539.2	13.2011	1.01977	-0.165866	-1.17522
1252.56	-35938.6	-14539	13.2177	1.02021	-0.167516	-1.17101
1252.57	-35938.5	-14538.8	13.2342	1.02032	-0.169342	-1.16506
1252.59	-35938.4	-14538.6	13.2518	1.01941	-0.170259	-1.1574
1252.61	-35938.3	-14538.4	13.2708	1.01758	-0.17014	-1.14746
1252.62	-35938.2	-14538.1	13.2903	1.01573	-0.169927	-1.13399
1252.64	-35938.2	-14537.9	13.3092	1.01406	-0.169967	-1.11736
1252.66	-35938.1	-14537.7	13.3268	1.01221	-0.170021	-1.09929
1252.67	-35938	-14537.5	13.3432	1.01047	-0.170008	-1.07969
1252.69	-35937.9	-14537.3	13.3599	1.00969	-0.169995	-1.05707
1252.71	-35937.9	-14537.1	13.3772	1.00985	-0.169999	-1.03138
1252.73	-35937.8	-14536.8	13.3946	1.01024	-0.169998	-1.0037
1252.74	-35937.7	-14536.6	13.4117	1.01019	-0.169997	-0.974845
1252.76	-35937.6	-14536.4	13.4284	1.00914	-0.170015	-0.945455
1252.78	-35937.5	-14536.2	13.4451	1.00728	-0.170014	-0.916016
1252.79	-35937.5	-14536	13.462	1.00522	-0.169944	-0.886977
1252.81	-35937.4	-14535.8	13.4793	1.00359	-0.169956	-0.859184
1252.83	-35937.3	-14535.5	13.4966	1.00293	-0.170225	-0.833649
1252.85	-35937.2	-14535.3	13.5137	1.00321	-0.170131	-0.810895
1252.86	-35937.1	-14535.1	13.5304	1.00418	-0.16886	-0.791125
1252.88	-35937.1	-14534.9	13.547	1.00617	-0.166977	-0.774023
1252.9	-35937	-14534.7	13.5641	1.00951	-0.165408	-0.75904
1252.91	-35936.9	-14534.5	13.5813	1.013	-0.163613	-0.745533
1252.93	-35936.8	-14534.2	13.5983	1.01513	-0.16066	-0.732871
1252.95	-35936.7	-14534	13.6156	1.01657	-0.156896	-0.720744
1252.96	-35936.7	-14533.8	13.6339	1.0184	-0.152773	-0.708785
1252.98	-35936.6	-14533.6	13.6523	1.01994	-0.147086	-0.695814
1253	-35936.5	-14533.4	13.6697	1.02029	-0.138794	-0.68079
1253.01	-35936.4	-14533.2	13.6867	1.02	-0.13	-0.664488
1253.03	-35936.3	-14532.9	13.7039	1.01987	-0.122893	-0.647907
1253.05	-35936.3	-14532.7	13.721	1.02001	-0.116252	-0.630775
1253.07	-35936.2	-14532.5	13.7377	1.02024	-0.108955	-0.612656
1253.08	-35936.1	-14532.3	13.7543	1.01996	-0.103076	-0.59363
1253.1	-35936	-14532.1	13.7714	1.01866	-0.0999263	-0.573632
1253.12	-35935.9	-14531.9	13.7887	1.01635	-0.0960244	-0.551761
1253.13	-35935.9	-14531.6	13.806	1.01317	-0.0889921	-0.527514
1253.15	-35935.8	-14531.4	13.823	1.00927	-0.0824013	-0.502002
1253.17	-35935.7	-14531.2	13.8396	1.00464	-0.0788478	-0.475884
1253.18	-35935.6	-14531	13.8563	0.998882	-0.0761194	-0.44807
1253.2	-35935.5	-14530.8	13.8734	0.991268	-0.0725402	-0.418011
1253.22	-35935.5	-14530.5	13.8908	0.980412	-0.0693809	-0.387056
1253.24	-35935.4	-14530.3	13.9083	0.965633	-0.0675437	-0.356497
1253.25	-35935.3	-14530.1	13.9246	0.947862	-0.0663156	-0.326963
1253.27	-35935.2	-14529.9	13.9396	0.928089	-0.064867	-0.298854
1253.29	-35935.2	-14529.7	13.9544	0.907067	-0.0625091	-0.272328
1253.3	-35935.1	-14529.4	13.9698	0.886013	-0.0590922	-0.247714
1253.32	-35935	-14529.2	13.9856	0.866964	-0.0553664	-0.225672
1253.34	-35934.9	-14529	14.0013	0.85115	-0.0518828	-0.206735
1253.36	-35934.8	-14528.7	14.0158	0.838482	-0.0487553	-0.191193
1253.37	-35934.7	-14528.5	14.029	0.828423	-0.0455967	-0.178996
1253.39	-35934.7	-14528.3	14.0422	0.820016	-0.0414553	-0.169693
1253.41	-35934.6	-14528.1	14.056	0.812976	-0.0362173	-0.162864
1253.42	-35934.5	-14527.8	14.0699	0.807865	-0.0308472	-0.158164
1253.44	-35934.4	-14527.6	14.0836	0.804546	-0.0257349	-0.155369
1253.46	-35934.3	-14527.4	14.0971	0.802101	-0.0205959	-0.154355
1253.47	-35934.3	-14527.2	14.1104	0.800384	-0.0155401	-0.154511
1253.49	-35934.2	-14527	14.1239	0.799944	-0.0110724	-0.154793
1253.51	-35934.1	-14526.7	14.1376	0.800142	-0.00766343	-0.15476
1253.52	-35934	-14526.5	14.1515	0.79932	-0.00565639	-0.154524
1253.54	-35933.9	-14526.2	14.1652	0.79739	-0.00412282	-0.153947
1253.56	-35933.8	-14526	14.1786	0.795479	-0.00130936	-0.15271
1253.58	-35933.8	-14525.8	14.1919	0.79388	0.00227212	-0.150971
1253.59	-35933.7	-14525.6	14.2055	0.792299	0.00471855	-0.149147
1253.61	-35933.6	-14525.4	14.2193	0.790558	0.00619018	-0.146863
1253.63	-35933.5	-14525.1	14.2331	0.788447	0.00807403	-0.143235
1253.64	-35933.4	-14524.9	14.2468	0.784672	0.00980181	-0.137755
1253.66	-35933.3	-14524.7	14.2601	0.77747	0.00997264	-0.130094
1253.68	-35933.3	-14524.5	14.2735	0.76645	0.00981215	-0.119552
1253.69	-35933.2	-14524.3	14.2873	0.751863	0.0114128	-0.105405
1253.71	-35933.1	-14524	14.301	0.733619	0.0132386	-0.088223
1253.73	-35933	-14523.8	14.3135	0.711834	0.0127647	-0.0690181
1253.75	-35932.9	-14523.5	14.3253	0.689208	0.0130093	-0.0474078
1253.76	-35932.8	-14523.3	14.3371	0.668182	0.0181636	-0.0224057
1253.78	-35932.8	-14523.1	14.3487	0.643511	0.0258214	0.00707776
1253.8	-35932.7	-14522.9	14.3595	0.608424	0.032246	0.0423137
1253.81	-35932.6	-14522.6	14.3694	0.562947	0.0394638	0.0854047
1253.83	-35932.5	-14522.4	14.3785	0.509071	0.0504927	0.137885
1253.85	-35932.4	-14522.1	14.3867	0.446667	0.0633333	0.197168
1253.87	-35932.3	-14521.9	14.3941	0.375817	0.0752651	0.260178
1253.88	-35932.3	-14521.7	14.4	0.3	0.0866667	0.326797
1253.9	-35932.2	-14521.5	14.404	0.223331	0.0984712	0.396707
1253.92	-35932.1	-14521.2	14.4068	0.149088	0.110731	0.465828
1253.93	-35932	-14521	14.4092	0.0803377	0.123096	0.529684
1253.95	-35931.9	-14520.8	14.41	0.0201243	0.134609	0.585616
1253.97	-35931.8	-14520.6	14.4085	-0.0291981	0.144738	0.632072
1253.98	-35931.8	-14520.4	14.4065	-0.0672177	0.154506	0.669548
1254	-35931.7	-14520.1	14.405	-0.094393	0.164769	0.698745
1254.02	-35931.6	-14519.9	14.4028	-0.112679	0.175145	0.719947
1254.03	-35931.5	-14519.6	14.3992	-0.124281	0.184615	0.734098
1254.05	-35931.4	-14519.4	14.3961	-0.131382	0.191177	0.743898
1254.07	-35931.3	-14519.2	14.3946	-0.136333	0.194496	0.751538
1254.09	-35931.3	-14519	14.3925	-0.141817	0.197873	0.757665
1254.1	-35931.2	-14518.7	14.3889	-0.148749	0.202993	0.762991
1254.12	-35931.1	-14518.5	14.386	-0.154944	0.208018	0.768645
1254.14	-35931	-14518.2	14.3846	-0.159765	0.212608	0.774956
1254.15	-35930.9	-14518	14.3823	-0.165717	0.219572	0.78081
1254.17	-35930.8	-14517.8	14.3786	-0.173071	0.229888	0.785801
1254.19	-35930.8	-14517.6	14.3758	-0.178431	0.241426	0.790759
1254.2	-35930.7	-14517.4	14.3744	-0.181334	0.253016	0.795812
1254.22	-35930.6	-14517.1	14.3722	-0.185304	0.265007	0.800093
1254.24	-35930.5	-14516.9	14.3687	-0.190896	0.277178	0.803406
1254.26	-35930.4	-14516.6	14.365	-0.194717	0.288487	0.806447
1254.27	-35930.3	-14516.4	14.3617	-0.196083	0.298487	0.809278
1254.29	-35930.3	-14516.2	14.3584	-0.197448	0.307436	0.811232
1254.31	-35930.2	-14516	14.355	-0.199369	0.315917	0.812271
1254.32	-35930.1	-14515.7	14.3515	-0.200269	0.324758	0.813048
1254.34	-35930	-14515.5	14.3481	-0.200072	0.333492	0.813644
1254.36	-35929.9	-14515.3	14.3447	-0.2001	0.340508	0.81361
1254.38	-35929.8	-14515.1	14.3414	-0.200226	0.345274	0.812974
1254.39	-35929.7	-14514.9	14.338	-0.199224	0.348162	0.81213
1254.41	-35929.6	-14514.6	14.3346	-0.197306	0.34968	0.811005
1254.43	-35929.5	-14514.4	14.3311	-0.195716	0.350379	0.809194
1254.44	-35929.5	-14514.1	14.3277	-0.194057	0.350251	0.806828
1254.46	-35929.4	-14513.9	14.3243	-0.191012	0.348992	0.804353
1254.48	-35929.3	-14513.7	14.321	-0.18748	0.34716	0.801596
1254.49	-35929.2	-14513.5	14.3177	-0.185381	0.34567	0.798087
1254.51	-35929.1	-14513.2	14.3142	-0.183869	0.343935	0.794009
1254.53	-35929	-14513	14.3104	-0.180846	0.340762	0.789832
1254.54	-35928.9	-14512.7	14.3071	-0.177197	0.337181	0.785226
1254.56	-35928.9	-14512.5	14.3053	-0.174699	0.33498	0.779537
1254.58	-35928.8	-14512.3	14.3038	-0.171061	0.333606	0.772595
1254.6	-35928.7	-14512.1	14.3006	-0.162936	0.331788	0.764342
1254.61	-35928.6	-14511.9	14.297	-0.151436	0.330122	0.754102
1254.63	-35928.5	-14511.6	14.2948	-0.138935	0.329702	0.741193
1254.65	-35928.4	-14511.4	14.2934	-0.12431	0.329985	0.726392
1254.66	-35928.3	-14511.2	14.2916	-0.105811	0.330059	0.710717
1254.68	-35928.3	-14511	14.2901	-0.0846197	0.33	0.693854
1254.7	-35928.2	-14510.8	14.2897	-0.0621414	0.330068	0.675329
1254.71	-35928.1	-14510.5	14.29	-0.0366667	0.33	0.655773
1254.73	-35928	-14510.3	14.2901	-0.00663759	0.329663	0.636036
1254.75	-35927.9	-14510	14.29	0.0251864	0.330067	0.616509
1254.77	-35927.8	-14509.8	14.2897	0.0558035	0.331843	0.597362
1254.78	-35927.7	-14509.6	14.2901	0.0850203	0.33338	0.578406
1254.8	-35927.7	-14509.4	14.2917	0.11308	0.333412	0.55958
1254.82	-35927.6	-14509.1	14.2935	0.139714	0.333393	0.541512
1254.83	-35927.5	-14508.9	14.295	0.164539	0.334105	0.52477
1254.85	-35927.4	-14508.7	14.2971	0.187144	0.332818	0.509354
1254.87	-35927.3	-14508.5	14.3004	0.207525	0.328002	0.495249
1254.88	-35927.2	-14508.3	14.3039	0.22667	0.322446	0.482642
1254.9	-35927.1	-14508	14.3071	0.244772	0.317808	0.471365
1254.92	-35927	-14507.8	14.311	0.259817	0.311557	0.460325
1254.94	-35926.9	-14507.5	14.3162	0.271558	0.301851	0.448965
1254.95	-35926.8	-14507.3	14.3216	0.283966	0.289469	0.438069
1254.97	-35926.8	-14507.1	14.3266	0.29902	0.274105	0.42756
1254.99	-35926.7	-14506.9	14.3314	0.314415	0.253078	0.415621
1255	-35926.6	-14506.7	14.3363	0.32937	0.226844	0.401592
1255.02	-35926.5	-14506.4	14.3423	0.346405	0.201596	0.387087
1255.04	-35926.4	-14506.2	14.3493	0.365717	0.180764	0.372711
1255.05	-35926.3	-14506	14.356	0.383693	0.162901	0.357276
1255.07	-35926.2	-14505.8	14.3624	0.399837	0.147482	0.34038
1255.09	-35926.2	-14505.5	14.3701	0.417886	0.135563	0.322772
1255.11	-35926.1	-14505.3	14.3789	0.438777	0.125808	0.304452
1255.12	-35926	-14505.1	14.3868	0.459666	0.113891	0.284437
1255.14	-35925.9	-14504.8	14.3934	0.480003	0.099611	0.262927
1255.16	-35925.8	-14504.6	14.4008	0.501882	0.0872551	0.241409
1255.17	-35925.7	-14504.4	14.4093	0.525469	0.0776425	0.220262
1255.19	-35925.6	-14504.2	14.4178	0.549044	0.0683076	0.198849
1255.21	-35925.5	-14503.9	14.4263	0.571356	0.0594869	0.177924
1255.22	-35925.4	-14503.7	14.4356	0.591619	0.0538361	0.159485
1255.24	-35925.3	-14503.4	14.446	0.608508	0.0509244	0.144176
1255.26	-35925.2	-14503.2	14.4577	0.620444	0.0480951	0.131543
1255.28	-35925.2	-14503	14.4698	0.628182	0.0464143	0.12131
1255.29	-35925.1	-14502.8	14.4815	0.633948	0.0489389	0.113317
1255.31	-35925	-14502.6	14.4931	0.638738	0.0528373	0.107187
1255.33	-35924.9	-14502.3	14.5057	0.642788	0.05258	0.102431
1255.34	-35924.8	-14502.1	14.5176	0.646041	0.0501821	0.0987626
1255.36	-35924.7	-14501.8	14.5264	0.64832	0.0509307	0.0963433
1255.38	-35924.6	-14501.6	14.5348	0.649797	0.0507751	0.0980727
1255.39	-35924.5	-14501.4	14.5474	0.650272	0.0441975	0.108163
1255.41	-35924.4	-14501.2	14.5614	0.647246	0.0431872	0.127565
1255.43	-35924.4	-14500.9	14.5691	0.64518	0.0422077	0.140654
1255.45	-35924.3	-14500.7	14.5755	0.643668	0.0400651	0.150811
1255.46	-35924.2	-14500.5	14.5885	0.640256	0.040187	0.168822
1255.48	-35924.1	-14500.3	14.5994	0.639968	0.0368168	0.184469
1255.5	-35924	-14500	14.6094	0.640009	0.0366342	0.194493
1255.51	-35923.9	-14499.8	14.6193	0.639998	0.0366472	0.202217
1255.53	-35923.8	-14499.6	14.6333	0.64	0.0366667	0.208061
1255.55	-35923.7	-14499.3	14.6467	0.64	0.0333333	0.212418
1255.57	-35923.6	-14499.1	14.66	0.64	0.0333333	0.215686
1255.58	-35923.5	-14498.9	14.6706	0.639992	0.0333441	0.219153
1255.6	-35923.4	-14498.6	14.6806	0.640032	0.0332635	0.222419
1255.62	-35923.4	-14498.4	14.6906	0.639878	0.0336032	0.225657
1255.63	-35923.3	-14498.2	14.7012	0.636236	0.0406431	0.227884
1255.65	-35923.2	-14497.9	14.7112	0.632893	0.0437365	0.228721
1255.67	-35923.1	-14497.7	14.7212	0.629845	0.0467585	0.227516
1255.68	-35923	-14497.5	14.7318	0.630058	0.0470762	0.22636
1255.7	-35922.9	-14497.2	14.7417	0.629985	0.0502596	0.225419
1255.72	-35922.8	-14497	14.7518	0.630004	0.0500229	0.225515
1255.73	-35922.7	-14496.8	14.7625	0.629999	0.049493	0.225449
1255.75	-35922.6	-14496.5	14.7721	0.63	0.0458155	0.22564
1255.77	-35922.5	-14496.3	14.7832	0.63	0.0425365	0.226976
1255.79	-35922.4	-14496.1	14.7967	0.63	0.0389395	0.229901
1255.8	-35922.3	-14495.8	14.8062	0.63	0.0358911	0.234393
1255.82	-35922.3	-14495.6	14.8163	0.63	0.031518	0.238914
1255.84	-35922.2	-14495.4	14.8278	0.63	0.0241692	0.242869
1255.85	-35922.1	-14495.1	14.8416	0.63	0.0177689	0.244493
1255.87	-35922	-14494.9	14.854	0.630001	0.0106245	0.245176
1255.89	-35921.9	-14494.6	14.8641	0.629996	0.00501932	0.245071
1255.9	-35921.8	-14494.4	14.8741	0.630016	0.00182984	0.245121
1255.92	-35921.7	-14494.2	14.8844	0.62994	-0.000337529	0.245036
1255.94	-35921.6	-14493.9	14.8948	0.630252	0.000331075	0.24547
1255.96	-35921.5	-14493.7	14.9046	0.628704	-0.00131618	0.247024
1255.97	-35921.4	-14493.5	14.915	0.625003	-0.00499618	0.250004
1255.99	-35921.3	-14493.2	14.9254	0.621282	-0.00870073	0.252961
1256.01	-35921.2	-14493	14.9352	0.6198	-0.0102713	0.254585
1256.02	-35921.1	-14492.8	14.9456	0.619876	-0.00987194	0.254578
1256.04	-35921	-14492.5	14.956	0.62141	-0.0102966	0.251826
1256.06	-35920.9	-14492.3	14.9658	0.627836	-0.00826572	0.244054
1256.08	-35920.9	-14492.1	14.9762	0.645305	-0.00459726	0.22821
1256.09	-35920.8	-14491.8	14.9866	0.666732	-0.000894664	0.207716
1256.11	-35920.7	-14491.6	14.9961	0.684471	0.000204168	0.18756
1256.13	-35920.6	-14491.4	15.009	0.699264	-6.45445e-05	0.169226
1256.14	-35920.5	-14491.1	15.0229	0.712997	9.37255e-05	0.154857
1256.16	-35920.4	-14490.8	15.036	0.724024	-0.000309588	0.144171
1256.18	-35920.3	-14490.6	15.05	0.73209	0.0023939	0.136541
1256.19	-35920.2	-14490.4	15.0635	0.735698	0.00586005	0.130776
1256.21	-35920.1	-14490.1	15.077	0.741853	0.00945872	0.126331
1256.23	-35920	-14489.9	15.0883	0.746122	0.0100979	0.12161
1256.24	-35919.9	-14489.6	15.098	0.749596	0.00997363	0.118999
1256.26	-35919.8	-14489.4	15.1108	0.750102	0.010007	0.117742
1256.28	-35919.7	-14489.2	15.125	0.749983	0.00999881	0.117671
1256.3	-35919.6	-14488.9	15.1387	0.750002	0.0100003	0.11674
1256.31	-35919.5	-14488.7	15.1487	0.750009	0.0100001	0.114735
1256.33	-35919.5	-14488.5	15.1625	0.74998	0.00999961	0.111277
1256.35	-35919.3	-14488.2	15.1759	0.750078	0.0100016	0.110012
1256.36	-35919.3	-14488	15.1893	0.746929	0.00999415	0.111006
1256.38	-35919.2	-14487.8	15.2	0.743333	0.01	0.1122
1256.4	-35919.1	-14487.5	15.2133	0.746667	0.01	0.107843
1256.41	-35919	-14487.3	15.2267	0.76	0.0133333	0.0958606
1256.43	-35918.9	-14487.1	15.24	0.78	0.0166667	0.0784314
1256.45	-35918.8	-14486.8	15.2541	0.80112	0.0166626	0.0588398
1256.47	-35918.7	-14486.5	15.2675	0.817559	0.0166046	0.042686
1256.48	-35918.6	-14486.3	15.2817	0.831431	0.0172056	0.0291504
1256.5	-35918.5	-14486	15.2948	0.840866	0.0238861	0.0196565
1256.52	-35918.4	-14485.8	15.3086	0.847522	0.0273193	0.0110044
1256.53	-35918.3	-14485.6	15.326	0.854183	0.034342	0.00292887
1256.55	-35918.2	-14485.3	15.3389	0.857186	0.0368091	-0.0043616
1256.57	-35918.1	-14485.1	15.3524	0.860604	0.0365599	-0.0096405
1256.59	-35918	-14484.9	15.3657	0.863929	0.0369715	-0.0151331
1256.6	-35917.9	-14484.6	15.3806	0.867564	0.041528	-0.0211758
1256.62	-35917.8	-14484.4	15.3965	0.870392	0.0477431	-0.0273512
1256.64	-35917.8	-14484.1	15.4107	0.869334	0.050718	-0.0314465
1256.65	-35917.6	-14483.8	15.4275	0.865669	0.0545211	-0.0342
1256.67	-35917.6	-14483.6	15.4416	0.862152	0.0569364	-0.0354725
1256.69	-35917.5	-14483.4	15.4586	0.85968	0.056472	-0.0375038
1256.7	-35917.3	-14483.1	15.4712	0.86009	0.0572935	-0.0387705
1256.72	-35917.3	-14482.9	15.4851	0.859962	0.0624766	-0.0410883
1256.74	-35917.2	-14482.6	15.4986	0.860079	0.0684994	-0.0437392
1256.75	-35917.1	-14482.4	15.5135	0.859723	0.0710116	-0.0471241
1256.77	-35917	-14482.2	15.5292	0.861276	0.075954	-0.0503646
1256.79	-35916.9	-14481.9	15.5446	0.864675	0.0835053	-0.0542878
1256.81	-35916.8	-14481.6	15.5595	0.869767	0.0884555	-0.0586464
1256.82	-35916.7	-14481.4	15.5749	0.875249	0.0916114	-0.0633202
1256.84	-35916.6	-14481.2	15.5909	0.878635	0.0951227	-0.0667746
1256.86	-35916.5	-14480.9	15.6035	0.880271	0.0984674	-0.0682412
1256.87	-35916.4	-14480.7	15.6176	0.879936	0.101641	-0.0686745
1256.89	-35916.3	-14480.4	15.6309	0.880018	0.106965	-0.0686852
1256.91	-35916.2	-14480.2	15.6465	0.879995	0.114248	-0.0681256
1256.92	-35916.1	-14480	15.6616	0.880001	0.118931	-0.0663923
1256.94	-35916	-14479.7	15.6776	0.88	0.122144	-0.0626403
1256.96	-35915.9	-14479.4	15.6919	0.88	0.12542	-0.0581949
1256.98	-35915.8	-14479.2	15.7075	0.88	0.129117	-0.0536764
1256.99	-35915.7	-14478.9	15.7224	0.88	0.130146	-0.0506172
1257.01	-35915.6	-14478.7	15.7385	0.880001	0.13003	-0.0492127
1257.03	-35915.5	-14478.5	15.7532	0.879995	0.12977	-0.0489893
1257.04	-35915.4	-14478.2	15.7696	0.880018	0.132433	-0.0490091
1257.06	-35915.3	-14477.9	15.7833	0.879932	0.135838	-0.0490922
1257.08	-35915.2	-14477.7	15.8003	0.880206	0.139559	-0.0482089
1257.1	-35915.1	-14477.4	15.8145	0.877334	0.140172	-0.0462384
1257.11	-35915	-14477.2	15.8275	0.873969	0.139732	-0.0430396
1257.13	-35914.9	-14477	15.8417	0.870264	0.14288	-0.0405128
1257.15	-35914.8	-14476.7	15.8549	0.869931	0.14624	-0.0392757
1257.16	-35914.7	-14476.5	15.8715	0.870018	0.149808	-0.0391977
1257.18	-35914.6	-14476.2	15.8858	0.869998	0.149942	-0.0392234
1257.2	-35914.5	-14475.9	15.9025	0.870001	0.153108	-0.0391928
1257.21	-35914.4	-14475.7	15.9158	0.87	0.156451	-0.0402076
1257.23	-35914.3	-14475.5	15.9333	0.87	0.16	-0.0424837
1257.25	-35914.2	-14475.2	15.9467	0.87	0.16	-0.0457516
1257.26	-35914.1	-14475	15.96	0.87	0.16	-0.0479303
1257.28	-35914	-14474.7	15.9741	0.870028	0.163658	-0.0501969
1257.3	-35913.9	-14474.4	15.9876	0.869892	0.170429	-0.0513019
1257.32	-35913.8	-14474.2	16.0042	0.866447	0.176979	-0.0534619
1257.33	-35913.7	-14474	16.0185	0.86288	0.180153	-0.0547383
1257.35	-35913.6	-14473.7	16.035	0.859842	0.179896	-0.0581188
1257.37	-35913.5	-14473.4	16.0486	0.860041	0.180268	-0.0615008
1257.38	-35913.4	-14473.2	16.0661	0.859985	0.183994	-0.0660547
1257.4	-35913.3	-14472.9	16.0789	0.860004	0.187227	-0.0691591
1257.42	-35913.2	-14472.7	16.0925	0.859999	0.19063	-0.0725348
1257.43	-35913.1	-14472.4	16.1064	0.860001	0.194101	-0.0758067
1257.45	-35913	-14472.1	16.1205	0.859997	0.197579	-0.0776994
1257.47	-35912.9	-14471.9	16.1368	0.860009	0.200245	-0.0784845
1257.49	-35912.8	-14471.7	16.1515	0.859955	0.199879	-0.0784573
1257.5	-35912.7	-14471.4	16.1674	0.860168	0.200199	-0.0782375
1257.52	-35912.6	-14471.2	16.1813	0.859288	0.199241	-0.0768477
1257.54	-35912.5	-14470.9	16.1978	0.855621	0.195774	-0.0741639
1257.55	-35912.4	-14470.6	16.2114	0.851891	0.19106	-0.0709752
1257.57	-35912.3	-14470.4	16.2246	0.849964	0.185166	-0.0690857
1257.59	-35912.2	-14470.1	16.2383	0.849003	0.182114	-0.0691234
1257.61	-35912	-14469.8	16.2522	0.845529	0.17885	-0.0723512
1257.62	-35912	-14469.6	16.2659	0.840408	0.174024	-0.0809382
1257.64	-35911.9	-14469.3	16.2794	0.835016	0.166737	-0.0947088
1257.66	-35911.7	-14469.1	16.2944	0.83031	0.160247	-0.110094
1257.67	-35911.7	-14468.9	16.3103	0.824751	0.153406	-0.125495
1257.69	-35911.5	-14468.6	16.3237	0.821289	0.146098	-0.138978
1257.71	-35911.4	-14468.3	16.3371	0.820035	0.141562	-0.150386
1257.72	-35911.3	-14468.1	16.3505	0.818391	0.136835	-0.159291
1257.74	-35911.2	-14467.8	16.3666	0.814685	0.127355	-0.165226
1257.76	-35911.1	-14467.5	16.3814	0.811109	0.118915	-0.168555
1257.77	-35911	-14467.3	16.395	0.809798	0.114337	-0.172047
1257.79	-35910.9	-14467	16.4087	0.810055	0.111626	-0.174764
1257.81	-35910.8	-14466.8	16.422	0.809985	0.105328	-0.17622
1257.83	-35910.7	-14466.6	16.4352	0.810004	0.102839	-0.176531
1257.84	-35910.6	-14466.3	16.4492	0.809998	0.103586	-0.176436
1257.86	-35910.5	-14466	16.4627	0.810006	0.101524	-0.176949
1257.88	-35910.4	-14465.8	16.4767	0.80998	0.0948313	-0.180517
1257.89	-35910.3	-14465.5	16.4904	0.81008	0.0906878	-0.18804
1257.91	-35910.2	-14465.2	16.5031	0.809702	0.0871712	-0.201788
1257.93	-35910.1	-14465	16.5203	0.812688	0.086783	-0.220683
1257.94	-35910	-14464.7	16.5345	0.815844	0.0839678	-0.242441
1257.96	-35909.9	-14464.4	16.5475	0.822268	0.0808573	-0.262405
1257.98	-35909.8	-14464.2	16.5617	0.826294	0.0740834	-0.281251
1258	-35909.6	-14463.9	16.5751	0.82975	0.0702513	-0.295052
1258.01	-35909.5	-14463.7	16.5884	0.830064	0.0672703	-0.304088
1258.03	-35909.4	-14463.4	16.6025	0.829992	0.0604362	-0.31122
1258.05	-35909.3	-14463.1	16.6159	0.830002	0.0537102	-0.315643
1258.06	-35909.2	-14462.9	16.6292	0.829999	0.0470759	-0.320094
1258.08	-35909.1	-14462.6	16.6433	0.83	0.04	-0.320261
1258.1	-35909	-14462.3	16.6567	0.83	0.0333333	-0.314815
1258.12	-35908.9	-14462.1	16.67	0.83	0.0266667	-0.300654
1258.13	-35908.8	-14461.8	16.6841	0.83	0.0195896	-0.280938
1258.15	-35908.7	-14461.5	16.6967	0.83	0.0133333	-0.261438
1258.17	-35908.6	-14461.3	16.7133	0.83	0.01	-0.244009
1258.18	-35908.5	-14461.1	16.7274	0.829991	0.00991062	-0.227973
1258.2	-35908.4	-14460.8	16.7408	0.830033	0.00645135	-0.217281
1258.22	-35908.3	-14460.5	16.7541	0.829878	0.00310747	-0.207542
1258.23	-35908.2	-14460.3	16.7686	0.826241	-0.000179092	-0.199481
1258.25	-35908	-14460	16.7851	0.822875	4.78573e-05	-0.192136
1258.27	-35907.9	-14459.7	16.7983	0.819912	-1.23345e-05	-0.18801
1258.28	-35907.8	-14459.5	16.8125	0.819647	4.59213e-06	-0.184779
1258.3	-35907.7	-14459.2	16.8255	0.816154	-1.22653e-06	-0.182395
1258.32	-35907.6	-14459	16.8397	0.812188	3.13783e-07	-0.177847
1258.34	-35907.5	-14458.7	16.8569	0.805678	-1.03858e-07	-0.172999
1258.35	-35907.4	-14458.4	16.8696	0.801986	2.76632e-08	-0.167884
1258.37	-35907.3	-14458.2	16.8833	0.795518	-6.788e-09	-0.164913
1258.39	-35907.2	-14457.9	16.8973	0.79243	1.0204e-09	-0.163249
1258.4	-35907.1	-14457.6	16.9107	0.789	3.80949e-09	-0.163279
1258.42	-35907	-14457.4	16.9232	0.78568	-1.59943e-08	-0.161691
1258.44	-35906.9	-14457.1	16.9344	0.781934	7.25913e-08	-0.159285
1258.45	-35906.7	-14456.8	16.9481	0.779725	-2.73768e-07	-0.157416
1258.47	-35906.7	-14456.6	16.9616	0.780068	9.98713e-07	-0.156799
1258.49	-35906.5	-14456.3	16.9756	0.77998	-4.34178e-06	-0.156882
1258.51	-35906.4	-14456	16.9886	0.780006	1.63442e-05	-0.156857
1258.52	-35906.3	-14455.8	17.0028	0.779996	-5.90714e-05	-0.156867
1258.54	-35906.2	-14455.5	17.0148	0.780011	0.000250203	-0.156851
1258.56	-35906.1	-14455.2	17.0258	0.779959	-0.0012882	-0.156908
1258.57	-35906	-14455	17.04	0.780145	-0.00502607	-0.156567
1258.59	-35905.9	-14454.7	17.0542	0.778905	-0.0085963	-0.15398
1258.61	-35905.8	-14454.4	17.0652	0.772308	-0.0111532	-0.147167
1258.62	-35905.7	-14454.1	17.0772	0.758223	-0.0184688	-0.133001
1258.64	-35905.6	-14453.9	17.0913	0.736201	-0.0296046	-0.113838
1258.66	-35905.5	-14453.6	17.1047	0.714889	-0.0377012	-0.0939059
1258.68	-35905.3	-14453.3	17.1164	0.693682	-0.0422462	-0.0760425
1258.69	-35905.2	-14453	17.1266	0.677549	-0.0454445	-0.0626684
1258.71	-35905.1	-14452.8	17.1361	0.664706	-0.0489043	-0.0523816
1258.73	-35905	-14452.5	17.149	0.652641	-0.0519712	-0.0429371
1258.74	-35904.9	-14452.2	17.1628	0.645209	-0.0581642	-0.0346693
1258.76	-35904.8	-14452	17.1763	0.638393	-0.0625151	-0.0287288
1258.78	-35904.7	-14451.7	17.1877	0.634083	-0.0658705	-0.0237944
1258.79	-35904.6	-14451.4	17.1977	0.630564	-0.0689441	-0.0210546
1258.81	-35904.5	-14451.2	17.2076	0.62986	-0.0751357	-0.0197653
1258.83	-35904.4	-14450.9	17.2181	0.630036	-0.0796884	-0.0195748
1258.85	-35904.2	-14450.6	17.2283	0.629959	-0.0801372	-0.0196355
1258.86	-35904.1	-14450.3	17.2382	0.630127	-0.0797425	-0.0189218
1258.88	-35904	-14450.1	17.2488	0.627432	-0.0828758	-0.0148953
1258.9	-35903.9	-14449.8	17.2588	0.617987	-0.0862515	-0.00675134
1258.91	-35903.8	-14449.5	17.2688	0.60538	-0.0897651	0.00681781
1258.93	-35903.7	-14449.3	17.2794	0.584528	-0.0900292	0.024001
1258.95	-35903.6	-14449	17.2894	0.567599	-0.0899927	0.0415143
1258.96	-35903.5	-14448.7	17.2994	0.550961	-0.09	0.0568761
1258.98	-35903.4	-14448.5	17.31	0.536667	-0.09	0.0708061
1259	-35903.2	-14448.1	17.32	0.526667	-0.09	0.0816993
1259.02	-35903.1	-14447.9	17.3267	0.516667	-0.09	0.0893246
1259.03	-35903	-14447.6	17.3337	0.51304	-0.0864857	0.0949818
1259.05	-35902.9	-14447.3	17.3405	0.50637	-0.0829698	0.0970832
1259.07	-35902.8	-14447.1	17.3506	0.503082	-0.0765045	0.100446
1259.08	-35902.7	-14446.8	17.3613	0.500211	-0.0764968	0.10531
1259.1	-35902.6	-14446.5	17.3708	0.507815	-0.0730135	0.111712
1259.12	-35902.5	-14446.3	17.3778	0.522537	-0.0690844	0.114563
1259.13	-35902.4	-14446	17.3881	0.547304	-0.0580866	0.113848
1259.15	-35902.2	-14445.7	17.3949	0.566913	-0.0481969	0.109214
1259.17	-35902.1	-14445.4	17.4047	0.586188	-0.0385537	0.10481
1259.19	-35902	-14445.2	17.4121	0.600017	-0.0317798	0.100598
1259.2	-35901.9	-14444.9	17.4223	0.612022	-0.0251467	0.098662
1259.22	-35901.8	-14444.6	17.4331	0.618331	-0.0182177	0.0964474
1259.24	-35901.7	-14444.3	17.4474	0.624632	-0.0120298	0.09385
1259.25	-35901.6	-14444	17.4607	0.627722	-0.00910386	0.0907031
1259.27	-35901.5	-14443.8	17.4734	0.630278	-0.00566632	0.088922
1259.29	-35901.4	-14443.5	17.4835	0.629918	-0.00188195	0.0878999
1259.3	-35901.2	-14443.2	17.4935	0.630018	5.10926e-05	0.08656
1259.32	-35901.1	-14443	17.5037	0.63001	0.000930974	0.0837711
1259.34	-35901	-14442.7	17.5142	0.629933	0.00476302	0.0805521
1259.36	-35900.9	-14442.4	17.524	0.630259	0.00823778	0.079244
1259.37	-35900.8	-14442.1	17.5344	0.628784	0.010286	0.0802062
1259.39	-35900.7	-14441.8	17.5448	0.625073	0.00983158	0.0835747
1259.41	-35900.6	-14441.6	17.5546	0.621529	0.0103711	0.0884213
1259.42	-35900.5	-14441.3	17.565	0.619751	0.00832419	0.0947729
1259.44	-35900.4	-14441	17.5754	0.62007	0.00633603	0.101114
1259.46	-35900.2	-14440.7	17.5852	0.619981	0.00669191	0.105994
1259.47	-35900.1	-14440.5	17.5956	0.620004	0.00688214	0.109244
1259.49	-35900	-14440.2	17.606	0.619999	0.00502532	0.110898
1259.51	-35899.9	-14439.9	17.6158	0.62	0.00101839	0.110607
1259.53	-35899.8	-14439.7	17.6263	0.62	-0.000180722	0.10933
1259.54	-35899.7	-14439.3	17.6365	0.62	4.95327e-05	0.108144
1259.56	-35899.6	-14439.1	17.6464	0.62	-1.31082e-05	0.107757
1259.58	-35899.5	-14438.8	17.6569	0.62	2.80139e-06	0.107927
1259.59	-35899.4	-14438.6	17.6671	0.620002	-3.19555e-07	0.107181
1259.61	-35899.2	-14438.3	17.677	0.619994	-1.57073e-06	0.105383
1259.63	-35899.1	-14438	17.6875	0.620019	5.69293e-06	0.102106
1259.64	-35899	-14437.7	17.6978	0.619925	-2.26056e-05	0.0994562
1259.66	-35898.9	-14437.4	17.7073	0.62028	8.47224e-05	0.0989067
1259.68	-35898.8	-14437.2	17.7207	0.617366	-0.000255938	0.100774
1259.7	-35898.7	-14436.8	17.7345	0.613946	0.00286214	0.10404
1259.71	-35898.6	-14436.6	17.7452	0.61038	0.00343473	0.106456
1259.73	-35898.4	-14436.3	17.7525	0.609937	0.00336471	0.107759
1259.75	-35898.4	-14436.1	17.7619	0.610017	0.00313615	0.107912
1259.76	-35898.2	-14435.7	17.7752	0.609996	0.00638059	0.106902
1259.78	-35898.1	-14435.5	17.7861	0.610001	0.00669268	0.105727
1259.8	-35898	-14435.2	17.7961	0.61	0.00669744	0.105557
1259.82	-35897.9	-14434.9	17.8061	0.61	0.00651753	0.109664
1259.83	-35897.8	-14434.6	17.8167	0.61	0.01	0.116558
1259.85	-35897.7	-14434.4	17.8267	0.61	0.00666667	0.123094
1259.87	-35897.5	-14434	17.8367	0.61	0.00666667	0.126362
1259.88	-35897.4	-14433.8	17.8507	0.61	0.00669224	0.127415
1259.9	-35897.3	-14433.5	17.8605	0.61	0.00653143	0.125082
1259.92	-35897.2	-14433.2	17.8706	0.61	0.00322725	0.120537
1259.93	-35897.1	-14432.9	17.8812	0.61	0.00336522	0.113747
1259.95	-35896.9	-14432.6	17.8912	0.61	0.00340312	0.110941
1259.97	-35896.8	-14432.4	17.9012	0.609999	0.00301668	0.111406
1259.98	-35896.7	-14432.1	17.9118	0.610006	-0.000291735	0.114926
1260	-35896.6	-14431.8	17.9217	0.609977	7.79207e-05	0.116789
1260.02	-35896.5	-14431.5	17.9319	0.610085	-1.99347e-05	0.11781
1260.04	-35896.4	-14431.3	17.9424	0.609522	6.59916e-06	0.119173
1260.05	-35896.3	-14431	17.9523	0.605621	-1.76166e-06	0.121442
1260.07	-35896.2	-14430.7	17.9625	0.603381	4.46887e-07	0.121521
1260.09	-35896.1	-14430.4	17.973	0.609613	-1.38738e-07	0.114894
1260.1	-35895.9	-14430.1	17.9829	0.625404	3.70054e-08	0.100813
1260.12	-35895.8	-14429.8	17.9931	0.646438	-9.26243e-09	0.0807765
1260.14	-35895.7	-14429.6	18.0036	0.666436	2.61126e-09	0.0590383
1260.15	-35895.6	-14429.3	18.0135	0.681716	-1.31909e-10	0.0410617
1260.17	-35895.5	-14429	18.0235	0.693913	-2.03163e-09	0.0267621
1260.19	-35895.4	-14428.7	18.0354	0.704305	9.57701e-09	0.0156055
1260.21	-35895.3	-14428.4	18.0485	0.713199	-3.62379e-08	0.0079179
1260.22	-35895.1	-14428.1	18.0639	0.718467	1.31019e-07	0.00259742
1260.24	-35895	-14427.8	18.0797	0.720595	-7.2076e-07	0.000228
1260.26	-35894.9	-14427.5	18.0888	0.720354	-1.6466e-06	-0.000742052
1260.27	-35894.8	-14427.3	18.0982	0.719854	3.22317e-06	-0.00146193
1260.29	-35894.7	-14427	18.1106	0.719934	5.97468e-06	-0.00257296
1260.31	-35894.6	-14426.7	18.1233	0.720002	-1.37067e-05	-0.00417807
1260.33	-35894.4	-14426.4	18.1352	0.719956	-2.08688e-05	-0.00593653
1260.34	-35894.3	-14426.1	18.1469	0.720164	5.75206e-05	-0.00715233
1260.36	-35894.2	-14425.9	18.1586	0.72024	7.99701e-05	-0.00761297
1260.38	-35894.1	-14425.6	18.1701	0.719253	-0.000214303	-0.00749446
1260.39	-35894	-14425.3	18.1821	0.717359	-0.000266056	-0.0068753
1260.41	-35893.9	-14425	18.1956	0.715524	0.000998279	-0.00577899
1260.43	-35893.7	-14424.7	18.2095	0.71386	0.0029148	-0.00461485
1260.44	-35893.6	-14424.4	18.2217	0.71197	0.00393284	-0.00401303
1260.46	-35893.5	-14424.1	18.2331	0.710307	0.00557948	-0.00417295
1260.48	-35893.4	-14423.8	18.2461	0.709715	0.0106106	-0.0050184
1260.49	-35893.3	-14423.5	18.2602	0.70993	0.0160243	-0.00624113
1260.51	-35893.2	-14423.3	18.273	0.710118	0.0165743	-0.00743869
1260.53	-35893	-14422.9	18.2846	0.710038	0.0161923	-0.00852796
1260.55	-35892.9	-14422.6	18.2962	0.709801	0.02176	-0.00958475
1260.56	-35892.8	-14422.3	18.3079	0.709899	0.0291615	-0.0106878
1260.58	-35892.7	-14422.1	18.3198	0.71092	0.0313397	-0.0119643
1260.6	-35892.6	-14421.8	18.3319	0.713017	0.0327797	-0.0138685
1260.61	-35892.5	-14421.5	18.344	0.716106	0.0406355	-0.0168427
1260.63	-35892.3	-14421.2	18.356	0.719777	0.0496411	-0.0204779
1260.65	-35892.2	-14420.9	18.3676	0.72348	0.052494	-0.0241996
1260.66	-35892.1	-14420.6	18.3793	0.726524	0.0532009	-0.0280832
1260.68	-35892	-14420.3	18.3913	0.728439	0.0575042	-0.032231
1260.7	-35891.9	-14420.1	18.4033	0.73	0.0633333	-0.0359477
1260.72	-35891.8	-14419.8	18.4151	0.731946	0.0673134	-0.0385563
1260.73	-35891.6	-14419.5	18.4274	0.73338	0.070168	-0.0404033
1260.75	-35891.5	-14419.2	18.4409	0.733519	0.0732916	-0.0418553
1260.77	-35891.4	-14419	18.4541	0.733338	0.0768908	-0.0424876
1260.78	-35891.3	-14418.7	18.4659	0.733612	0.0806842	-0.0420364
1260.8	-35891.2	-14418.3	18.4782	0.7332	0.0835889	-0.0413327
1260.82	-35891.1	-14418	18.4922	0.731393	0.0851482	-0.0411547
1260.84	-35890.9	-14417.7	18.5055	0.72983	0.0871438	-0.0414822
1260.85	-35890.8	-14417.4	18.517	0.729686	0.0905974	-0.0423001
1260.87	-35890.7	-14417.1	18.5289	0.730048	0.093785	-0.0439378
1260.89	-35890.6	-14416.9	18.5427	0.730097	0.0955564	-0.0465604
1260.9	-35890.5	-14416.6	18.5564	0.729968	0.0970781	-0.0498223
1260.92	-35890.3	-14416.3	18.5686	0.729904	0.098994	-0.0532757
1260.94	-35890.2	-14416	18.58	0.730088	0.100216	-0.0564214
1260.95	-35890.1	-14415.7	18.5916	0.730304	0.100241	-0.0591155
1260.97	-35890	-14415.4	18.6035	0.729676	0.0999299	-0.0618329
1260.99	-35889.9	-14415.1	18.6156	0.727946	0.0998949	-0.0647239
1261	-35889.7	-14414.8	18.6275	0.726027	0.100083	-0.0672828
1261.02	-35889.6	-14414.5	18.6393	0.724361	0.100195	-0.0694463
1261.04	-35889.5	-14414.2	18.6521	0.722542	0.0996737	-0.0718813
1261.06	-35889.4	-14413.9	18.6657	0.720713	0.0981248	-0.074693
1261.07	-35889.3	-14413.6	18.6783	0.719772	0.0953984	-0.0772204
1261.09	-35889.1	-14413.4	18.6901	0.71985	0.0918618	-0.0793792
1261.11	-35889	-14413.1	18.703	0.720065	0.0884746	-0.0818496
1261.12	-35888.9	-14412.8	18.717	0.720035	0.085184	-0.0847274
1261.14	-35888.8	-14412.4	18.7298	0.719982	0.0808668	-0.0874554
1261.16	-35888.6	-14412.1	18.7413	0.719992	0.0756802	-0.0900985
1261.17	-35888.5	-14411.9	18.7531	0.720001	0.0709221	-0.0933071
1261.19	-35888.4	-14411.6	18.7653	0.719997	0.0659821	-0.0973013
1261.21	-35888.3	-14411.3	18.7762	0.720013	0.0586342	-0.10189
1261.23	-35888.2	-14411	18.7863	0.720018	0.0496404	-0.106999
1261.24	-35888.1	-14410.7	18.7972	0.719939	0.0419511	-0.112649
1261.26	-35888	-14410.4	18.8091	0.71993	0.0356141	-0.118716
1261.28	-35887.8	-14410.1	18.8209	0.720226	0.0288267	-0.124972
1261.29	-35887.7	-14409.8	18.8329	0.720227	0.0218461	-0.131142
1261.31	-35887.6	-14409.5	18.8461	0.718929	0.0161691	-0.136947
1261.33	-35887.5	-14409.2	18.8596	0.717068	0.0114287	-0.142299
1261.35	-35887.3	-14408.9	18.8718	0.716239	0.0063172	-0.147265
1261.36	-35887.2	-14408.6	18.8837	0.716525	0.0011096	-0.152317
1261.38	-35887.1	-14408.3	18.897	0.717295	-0.00310917	-0.158074
1261.4	-35887	-14408	18.911	0.719379	-0.00620951	-0.164429
1261.41	-35886.9	-14407.7	18.9237	0.723936	-0.00848899	-0.170986
1261.43	-35886.7	-14407.4	18.9353	0.729419	-0.00990007	-0.177815
1261.45	-35886.6	-14407.1	18.9469	0.73355	-0.0103225	-0.18505
1261.46	-35886.5	-14406.8	18.9586	0.736379	-0.0100559	-0.192046
1261.48	-35886.4	-14406.5	18.9703	0.738609	-0.0096191	-0.198065
1261.5	-35886.2	-14406.2	18.9826	0.739961	-0.00993518	-0.203397
1261.51	-35886.1	-14405.9	18.996	0.740089	-0.0116419	-0.208447
1261.53	-35886	-14405.6	19.01	0.74	-0.0133333	-0.212418
1261.55	-35885.9	-14405.3	19.0237	0.740501	-0.0135847	-0.214555
1261.57	-35885.7	-14405	19.0367	0.74	-0.0133333	-0.215686
1261.58	-35885.6	-14404.7	19.0488	0.73704	-0.0135868	-0.21665
1261.6	-35885.5	-14404.5	19.0607	0.733116	-0.0132705	-0.216737
1261.62	-35885.4	-14404.1	19.0728	0.729764	-0.0115146	-0.215487
1261.63	-35885.3	-14403.8	19.0847	0.726195	-0.00988089	-0.214576
1261.65	-35885.1	-14403.5	19.096	0.722106	-0.00967357	-0.215349
1261.67	-35885	-14403.2	19.1082	0.719939	-0.0100314	-0.216971
1261.68	-35884.9	-14402.9	19.122	0.721248	-0.0100814	-0.218799
1261.7	-35884.8	-14402.6	19.1356	0.723727	-0.00998815	-0.221801
1261.72	-35884.7	-14402.3	19.1479	0.725462	-0.00997991	-0.226357
1261.74	-35884.5	-14402	19.1594	0.727091	-0.0100037	-0.230772
1261.75	-35884.4	-14401.7	19.171	0.728972	-0.0100035	-0.234042
1261.77	-35884.3	-14401.4	19.1828	0.730163	-0.0100006	-0.237169
1261.79	-35884.2	-14401.1	19.1949	0.730207	-0.010006	-0.240687
1261.8	-35884	-14400.8	19.2068	0.729948	-0.00999243	-0.243691
1261.82	-35883.9	-14400.5	19.2186	0.729948	-0.00997307	-0.245861
1261.84	-35883.8	-14400.2	19.2313	0.730016	-0.0100361	-0.24817
1261.86	-35883.6	-14399.9	19.2449	0.730015	-0.0101055	-0.250979
1261.87	-35883.5	-14399.6	19.2577	0.729994	-0.00986404	-0.253566
1261.89	-35883.4	-14399.3	19.2695	0.729991	-0.00962751	-0.255731
1261.91	-35883.3	-14399	19.282	0.73001	-0.0106287	-0.258146
1261.92	-35883.2	-14398.7	19.2956	0.730022	-0.012607	-0.260949
1261.94	-35883	-14398.4	19.3084	0.729967	-0.0134205	-0.263522
1261.96	-35882.9	-14398.1	19.3201	0.729927	-0.014288	-0.265714
1261.97	-35882.8	-14397.8	19.3329	0.73014	-0.0205865	-0.267993
1261.99	-35882.7	-14397.5	19.3469	0.730259	-0.0317646	-0.270314
1262.01	-35882.6	-14397.2	19.3601	0.729339	-0.0409552	-0.272066
1262.02	-35882.4	-14396.9	19.3719	0.727467	-0.0487362	-0.273115
1262.04	-35882.3	-14396.5	19.3835	0.725654	-0.0623136	-0.273791
1262.06	-35882.2	-14396.2	19.3951	0.724056	-0.0801287	-0.274313
1262.08	-35882	-14395.9	19.407	0.72218	-0.0940485	-0.274795
1262.09	-35881.9	-14395.7	19.4191	0.720401	-0.105158	-0.275357
1262.11	-35881.8	-14395.4	19.4312	0.719712	-0.121276	-0.276134
1262.13	-35881.7	-14395	19.4432	0.719917	-0.14118	-0.277319
1262.14	-35881.6	-14394.7	19.4549	0.720077	-0.158076	-0.27911
1262.16	-35881.5	-14394.5	19.4665	0.720019	-0.172319	-0.281405
1262.18	-35881.3	-14394.2	19.4785	0.719994	-0.188101	-0.283954
1262.19	-35881.2	-14393.8	19.4905	0.720007	-0.205773	-0.28683
1262.21	-35881.1	-14393.5	19.5023	0.719945	-0.22333	-0.290208
1262.23	-35880.9	-14393.2	19.5144	0.719966	-0.237962	-0.293585
1262.25	-35880.8	-14392.9	19.5276	0.720241	-0.247569	-0.296232
1262.26	-35880.7	-14392.6	19.541	0.720133	-0.257555	-0.298178
1262.28	-35880.6	-14392.3	19.5535	0.71885	-0.274786	-0.299703
1262.3	-35880.4	-14392	19.5653	0.716893	-0.294605	-0.300607
1262.31	-35880.3	-14391.6	19.5773	0.715131	-0.310042	-0.300663
1262.33	-35880.2	-14391.3	19.5893	0.713441	-0.328547	-0.300634
1262.35	-35880.1	-14391.1	19.601	0.711538	-0.358881	-0.301402
1262.37	-35880	-14390.8	19.6126	0.710055	-0.391647	-0.302747
1262.38	-35879.8	-14390.5	19.6246	0.709672	-0.416759	-0.304249
1262.4	-35879.7	-14390.1	19.6367	0.71	-0.446667	-0.3061
1262.42	-35879.6	-14389.8	19.6487	0.710328	-0.494118	-0.308452
1262.43	-35879.4	-14389.5	19.6607	0.709945	-0.546178	-0.310557
1262.45	-35879.3	-14389.2	19.6724	0.708462	-0.590243	-0.311792
1262.47	-35879.2	-14388.9	19.684	0.706559	-0.636368	-0.312694
1262.48	-35879.1	-14388.6	19.6956	0.70487	-0.693825	-0.313815
1262.5	-35879	-14388.3	19.7082	0.703107	-0.753354	-0.314934
1262.52	-35878.8	-14387.9	19.7222	0.701146	-0.806103	-0.315912
1262.53	-35878.7	-14387.6	19.7356	0.69987	-0.855331	-0.317296
1262.55	-35878.6	-14387.3	19.7473	0.699778	-0.904325	-0.319409
1262.57	-35878.4	-14387	19.7588	0.700023	-0.951393	-0.321755
1262.59	-35878.3	-14386.7	19.771	0.699987	-0.994331	-0.323969
1262.6	-35878.2	-14386.4	19.7826	0.70005	-1.03147	-0.326274
1262.62	-35878.1	-14386	19.7928	0.700259	-1.06286	-0.328666
1262.64	-35878	-14385.7	19.8032	0.699699	-1.0918	-0.330513
1262.65	-35877.9	-14385.5	19.8148	0.698037	-1.12038	-0.331599
1262.67	-35877.8	-14385.2	19.8269	0.696139	-1.14795	-0.332549
1262.69	-35877.6	-14384.8	19.8389	0.694475	-1.17395	-0.333704
1262.7	-35877.5	-14384.5	19.8509	0.692641	-1.19854	-0.334769
1262.72	-35877.4	-14384.2	19.863	0.690747	-1.22241	-0.335782
1262.74	-35877.2	-14383.9	19.8748	0.68976	-1.2469	-0.33735
1262.76	-35877.1	-14383.6	19.8865	0.689837	-1.27211	-0.339576
1262.77	-35877	-14383.3	19.8982	0.690042	-1.29652	-0.341884
1262.79	-35876.9	-14382.9	19.9102	0.689994	-1.31903	-0.344081
1262.81	-35876.8	-14382.6	19.9224	0.690074	-1.33914	-0.346492
1262.82	-35876.6	-14382.2	19.9344	0.690161	-1.35637	-0.348849
1262.84	-35876.5	-14381.9	19.9462	0.689548	-1.3702	-0.350254
1262.86	-35876.4	-14381.7	19.9578	0.687854	-1.38014	-0.350676
1262.88	-35876.3	-14381.4	19.9696	0.685046	-1.3858	-0.350884
1262.89	-35876.2	-14381	19.9816	0.681501	-1.38877	-0.350934
1262.91	-35876.1	-14380.7	19.994	0.677928	-1.39203	-0.350245
1262.93	-35875.9	-14380.3	20.0061	0.67453	-1.39223	-0.349002
1262.94	-35875.8	-14380	20.0166	0.671119	-1.38167	-0.347949
1262.96	-35875.7	-14379.8	20.0263	0.667778	-1.36145	-0.346915
1262.98	-35875.6	-14379.5	20.0374	0.66471	-1.33805	-0.345164
1262.99	-35875.5	-14379.1	20.0497	0.661264	-1.31009	-0.342777
1263.01	-35875.4	-14378.7	20.0619	0.656406	-1.27169	-0.340365
1263.03	-35875.2	-14378.4	20.0739	0.651089	-1.22701	-0.338172
1263.04	-35875.1	-14378.1	20.0858	0.647149	-1.18462	-0.336235
1263.06	-35875	-14377.8	20.0974	0.644099	-1.14131	-0.334703
1263.08	-35874.9	-14377.5	20.1081	0.640544	-1.08921	-0.333752
1263.1	-35874.8	-14377.2	20.1182	0.63713	-1.03051	-0.333356
1263.11	-35874.7	-14376.8	20.1285	0.635168	-0.971331	-0.333351
1263.13	-35874.6	-14376.5	20.1388	0.63359	-0.910737	-0.333354
1263.15	-35874.5	-14376.2	20.1488	0.630714	-0.845377	-0.332978
1263.16	-35874.4	-14375.9	20.1588	0.627082	-0.77519	-0.332326
1263.18	-35874.2	-14375.6	20.169	0.623753	-0.701579	-0.33156
1263.2	-35874.1	-14375.2	20.1794	0.620235	-0.627617	-0.330181
1263.21	-35874	-14374.9	20.1898	0.615662	-0.556591	-0.32768
1263.23	-35873.9	-14374.5	20.2	0.61	-0.49	-0.324619
1263.25	-35873.8	-14374.3	20.21	0.603513	-0.428729	-0.321599
1263.27	-35873.7	-14374	20.22	0.596667	-0.373333	-0.318083
1263.28	-35873.6	-14373.6	20.2302	0.589847	-0.323692	-0.313607
1263.3	-35873.4	-14373.3	20.2406	0.582918	-0.277306	-0.309128
1263.32	-35873.3	-14372.9	20.251	0.575835	-0.232495	-0.30556
1263.33	-35873.2	-14372.6	20.2612	0.569284	-0.192309	-0.302471
1263.35	-35873.1	-14372.3	20.2712	0.563873	-0.159037	-0.299484
1263.37	-35873	-14372	20.2812	0.55954	-0.130029	-0.297172
1263.38	-35872.9	-14371.7	20.2915	0.556014	-0.103055	-0.29591
1263.4	-35872.7	-14371.3	20.3018	0.552751	-0.0795161	-0.295048
1263.42	-35872.6	-14371	20.3119	0.54939	-0.0603466	-0.294007
1263.44	-35872.5	-14370.7	20.3217	0.546102	-0.043865	-0.292811
1263.45	-35872.4	-14370.4	20.3307	0.542862	-0.0291081	-0.291614
1263.47	-35872.3	-14370.1	20.3383	0.538994	-0.0177219	-0.290658
1263.49	-35872.2	-14369.7	20.3447	0.534044	-0.00956771	-0.289783
1263.5	-35872.1	-14369.4	20.3527	0.528198	-0.000210035	-0.288002
1263.52	-35872	-14369.1	20.3632	0.521019	0.00839989	-0.286148
1263.54	-35871.8	-14368.7	20.3736	0.515428	0.0101541	-0.284593
1263.55	-35871.7	-14368.4	20.3834	0.511086	0.00995899	-0.283112
1263.57	-35871.6	-14368.1	20.3939	0.505339	0.0100099	-0.282846
1263.59	-35871.5	-14367.7	20.4031	0.500634	0.00999836	-0.282192
1263.61	-35871.4	-14367.4	20.4093	0.495272	0.0099958	-0.28127
1263.62	-35871.3	-14367.1	20.416	0.490467	0.0100178	-0.279861
1263.64	-35871.1	-14366.7	20.4245	0.485017	0.00992375	-0.27937
1263.66	-35871	-14366.5	20.4346	0.480245	0.0102869	-0.2794
1263.67	-35870.9	-14366.1	20.4452	0.475	0.00855848	-0.279405
1263.69	-35870.8	-14365.7	20.4539	0.469756	0.00488778	-0.279451
1263.71	-35870.7	-14365.5	20.4601	0.464981	0.0013125	-0.279355
1263.72	-35870.6	-14365.1	20.4669	0.45954	-0.000227858	-0.279504
1263.74	-35870.4	-14364.7	20.4756	0.4547	6.30393e-05	-0.279308
1263.76	-35870.4	-14364.5	20.4862	0.449469	-1.67258e-05	-0.279451
1263.78	-35870.2	-14364.1	20.4943	0.444306	3.77653e-06	-0.279878
1263.79	-35870.1	-14363.8	20.5011	0.441249	-7.50581e-07	-0.28128
1263.81	-35870	-14363.5	20.5072	0.437773	-8.6559e-07	-0.282997
1263.83	-35869.9	-14363.1	20.517	0.434634	3.78053e-06	-0.283409
1263.84	-35869.8	-14362.8	20.525	0.428753	-1.52807e-05	-0.281834
1263.86	-35869.7	-14362.5	20.5313	0.422037	5.73344e-05	-0.279317
1263.88	-35869.5	-14362.1	20.5384	0.414757	-0.000184689	-0.278725
1263.89	-35869.4	-14361.8	20.5451	0.410644	0.00221866	-0.279622
1263.91	-35869.3	-14361.5	20.5518	0.407422	0.00813842	-0.281001
1263.93	-35869.2	-14361.1	20.5585	0.40422	0.0159263	-0.280123
1263.95	-35869.1	-14360.8	20.5684	0.397638	0.0165759	-0.280027
1263.96	-35869	-14360.5	20.5756	0.39413	0.0214541	-0.278906
1263.98	-35868.8	-14360.1	20.5825	0.387364	0.0348255	-0.27991
1264	-35868.7	-14359.8	20.5893	0.383844	0.048928	-0.278908
1264.01	-35868.6	-14359.5	20.5958	0.377328	0.0531801	-0.279923
1264.03	-35868.5	-14359.1	20.603	0.373616	0.0562749	-0.278883
1264.05	-35868.4	-14358.8	20.6064	0.366972	0.0660071	-0.279945
1264.07	-35868.3	-14358.6	20.6129	0.363629	0.0761685	-0.278874
1264.08	-35868.1	-14358.1	20.62	0.356667	0.0833333	-0.279956
1264.1	-35868	-14357.9	20.6267	0.353333	0.09	-0.278867
1264.12	-35867.9	-14357.5	20.6333	0.346667	0.0966667	-0.279956
1264.13	-35867.8	-14357.1	20.6404	0.343018	0.103733	-0.278835
1264.15	-35867.7	-14356.9	20.6471	0.336396	0.110414	-0.278802
1264.17	-35867.6	-14356.6	20.6536	0.333002	0.116965	-0.276577
1264.18	-35867.4	-14356.1	20.6573	0.326104	0.120309	-0.275477
1264.2	-35867.3	-14355.9	20.6642	0.322715	0.123942	-0.274429
1264.22	-35867.2	-14355.6	20.6708	0.316045	0.13092	-0.274618
1264.23	-35867.1	-14355.1	20.678	0.312813	0.1375	-0.27576
1264.25	-35867	-14354.9	20.684	0.309368	0.140491	-0.277071
1264.27	-35866.9	-14354.6	20.6878	0.306184	0.144066	-0.278991
1264.29	-35866.7	-14354.2	20.6943	0.301814	0.146925	-0.278949
1264.3	-35866.6	-14353.9	20.6981	0.295777	0.146639	-0.27834
1264.32	-35866.5	-14353.6	20.7043	0.291814	0.146519	-0.274816
1264.34	-35866.4	-14353.2	20.7085	0.28549	0.147528	-0.270875
1264.35	-35866.3	-14352.9	20.7144	0.281535	0.150347	-0.265367
1264.37	-35866.2	-14352.6	20.7186	0.275508	0.149913	-0.259284
1264.39	-35866	-14352.2	20.7247	0.271071	0.150026	-0.250796
1264.4	-35865.9	-14351.9	20.7289	0.265421	0.149993	-0.241715
1264.42	-35865.8	-14351.6	20.7347	0.260931	0.150002	-0.231901
1264.44	-35865.7	-14351.2	20.7394	0.255157	0.149999	-0.223155
1264.46	-35865.6	-14350.9	20.7447	0.250711	0.15	-0.216609
1264.47	-35865.5	-14350.6	20.7495	0.245064	0.149999	-0.211101
1264.49	-35865.3	-14350.2	20.755	0.24062	0.150005	-0.205836
1264.51	-35865.2	-14349.9	20.7597	0.233186	0.149982	-0.201942
1264.52	-35865.1	-14349.5	20.7653	0.228139	0.150065	-0.199774
1264.54	-35865	-14349.2	20.7683	0.224837	0.149728	-0.198519
1264.56	-35864.9	-14348.9	20.7719	0.221956	0.151515	-0.194722
1264.57	-35864.7	-14348.5	20.7749	0.216209	0.155181	-0.187561
1264.59	-35864.6	-14348.2	20.7807	0.211059	0.158994	-0.179381
1264.61	-35864.5	-14347.9	20.7856	0.208047	0.159915	-0.17283
1264.63	-35864.4	-14347.5	20.7887	0.204918	0.161838	-0.164578
1264.64	-35864.3	-14347.2	20.7922	0.198816	0.16558	-0.15566
1264.66	-35864.2	-14346.9	20.7955	0.194698	0.168779	-0.145992
1264.68	-35864	-14346.5	20.7989	0.188614	0.172299	-0.138072
1264.69	-35863.9	-14346.2	20.8025	0.184421	0.175711	-0.131355
1264.71	-35863.8	-14345.9	20.8053	0.178504	0.178968	-0.126599
1264.73	-35863.7	-14345.5	20.8118	0.174303	0.182592	-0.121139
1264.74	-35863.6	-14345.2	20.816	0.168059	0.185559	-0.116523
1264.76	-35863.5	-14344.9	20.8195	0.164326	0.191953	-0.111262
1264.78	-35863.3	-14344.5	20.8199	0.157765	0.195909	-0.106575
1264.8	-35863.2	-14344.2	20.8226	0.154037	0.202267	-0.100291
1264.81	-35863.1	-14343.9	20.8261	0.147773	0.206119	-0.0939422
1264.83	-35862.9	-14343.5	20.8296	0.143672	0.209755	-0.0849221
1264.85	-35862.8	-14343.2	20.833	0.140363	0.209931	-0.0771971
1264.86	-35862.7	-14342.9	20.8362	0.13723	0.212805	-0.0676942
1264.88	-35862.6	-14342.5	20.8399	0.130463	0.216559	-0.0572343
1264.9	-35862.5	-14342.2	20.8399	0.123621	0.216688	-0.0483455
1264.91	-35862.4	-14341.9	20.8431	0.120187	0.216689	-0.0436742
1264.93	-35862.2	-14341.5	20.8467	0.116667	0.216667	-0.043573
1264.95	-35862.1	-14341.2	20.85	0.113333	0.22	-0.043573
1264.97	-35862	-14340.9	20.8533	0.106667	0.22	-0.0446623
1264.98	-35861.9	-14340.5	20.8569	0.103015	0.220008	-0.0435537
1265	-35861.8	-14340.2	20.8601	0.0963964	0.22	-0.0434688
1265.02	-35861.7	-14339.9	20.8599	0.0930008	0.219993	-0.0401313
1265.03	-35861.5	-14339.5	20.8602	0.0861101	0.22006	-0.0377775
1265.05	-35861.4	-14339.2	20.8637	0.0826922	0.219766	-0.0345929
1265.07	-35861.3	-14338.9	20.8671	0.0761302	0.216231	-0.0322057
1265.09	-35861.1	-14338.5	20.8702	0.0723029	0.212648	-0.0259927
1265.1	-35861.1	-14338.2	20.87	0.0659334	0.20979	-0.0180334
1265.12	-35860.9	-14337.9	20.8699	0.0622757	0.210054	-0.00792011
1265.14	-35860.8	-14337.5	20.8705	0.0554902	0.209983	0.00217231
1265.15	-35860.7	-14337.2	20.8741	0.0526755	0.210002	0.0107684
1265.17	-35860.6	-14336.9	20.8776	0.0490996	0.210009	0.0193372
1265.19	-35860.4	-14336.5	20.8803	0.0458961	0.20995	0.0276744
1265.2	-35860.3	-14336.2	20.8799	0.0414273	0.210189	0.0358258
1265.22	-35860.2	-14335.9	20.8801	0.0355342	0.209205	0.0424127
1265.24	-35860.1	-14335.5	20.8798	0.0310667	0.205448	0.0485485
1265.25	-35860	-14335.2	20.8809	0.0254077	0.201973	0.0530168
1265.27	-35859.8	-14334.9	20.8846	0.020986	0.199749	0.058367
1265.29	-35859.7	-14334.5	20.8883	0.0149173	0.200008	0.0629245
1265.31	-35859.6	-14334.2	20.8903	0.0118467	0.200239	0.0664973
1265.32	-35859.5	-14333.9	20.8899	0.00969596	0.198789	0.0681089
1265.34	-35859.3	-14333.5	20.89	0.0101621	0.195071	0.0687836
1265.36	-35859.2	-14333.2	20.89	0.00967331	0.191529	0.0682331
1265.37	-35859.1	-14332.8	20.8901	0.0115118	0.189751	0.0666759
1265.39	-35859	-14332.5	20.8897	0.0148407	0.19007	0.0631737
1265.41	-35858.9	-14332.2	20.8915	0.020197	0.189981	0.0587276
1265.42	-35858.7	-14331.8	20.8952	0.0254304	0.190004	0.0540574
1265.44	-35858.6	-14331.5	20.8989	0.0288419	0.189999	0.0507227
1265.46	-35858.5	-14331.2	20.9003	0.030265	0.19	0.0494808
1265.48	-35858.4	-14330.8	20.8997	0.0298728	0.190002	0.0482345
1265.49	-35858.2	-14330.5	20.902	0.0303013	0.189993	0.0479526
1265.51	-35858.1	-14330.2	20.9054	0.0280204	0.190026	0.0475879
1265.53	-35858	-14329.8	20.9093	0.0244607	0.189911	0.0502021
1265.54	-35857.9	-14329.5	20.9099	0.0204432	0.190354	0.05206
1265.56	-35857.8	-14329.2	20.9121	0.021999	0.187501	0.053303
1265.58	-35857.6	-14328.8	20.9158	0.0259142	0.186605	0.0518642
1265.6	-35857.5	-14328.5	20.9194	0.0291899	0.186302	0.0495353
1265.61	-35857.4	-14328.2	20.9202	0.0326171	0.189678	0.046701
1265.63	-35857.3	-14327.8	20.9198	0.0357882	0.187279	0.0421736
1265.65	-35857.1	-14327.5	20.9227	0.0422962	0.186598	0.038593
1265.66	-35857	-14327.2	20.926	0.0461237	0.186348	0.0368972
1265.68	-35856.9	-14326.8	20.9298	0.0497201	0.189865	0.0397843
1265.7	-35856.8	-14326.5	20.9299	0.0500733	0.187047	0.0441414
1265.71	-35856.7	-14326.2	20.9328	0.0499809	0.186578	0.0485499
1265.73	-35856.5	-14325.8	20.9365	0.050002	0.186659	0.0520897
1265.75	-35856.4	-14325.5	20.9398	0.0500012	0.186743	0.0553885
1265.76	-35856.3	-14325.2	20.9431	0.0499933	0.183589	0.0576279
1265.78	-35856.2	-14324.8	20.9467	0.05	0.18	0.0588235
1265.8	-35856.1	-14324.5	20.95	0.05	0.18	0.0577342
1265.82	-35855.9	-14324.2	20.95	0.0533333	0.18	0.0555556
1265.83	-35855.8	-14323.8	20.9536	0.0570075	0.180002	0.0509288
1265.85	-35855.7	-14323.5	20.9569	0.0636016	0.18	0.0465501
1265.87	-35855.6	-14323.2	20.9601	0.0669843	0.18	0.0410863
1265.88	-35855.4	-14322.8	20.9602	0.0740187	0.180004	0.0365538
1265.9	-35855.3	-14322.5	20.9638	0.0768045	0.179983	0.0335835
1265.92	-35855.2	-14322.2	20.9671	0.0764674	0.180063	0.0339752
1265.93	-35855	-14321.8	20.9706	0.0721766	0.179618	0.0363652
1265.95	-35854.9	-14321.5	20.9739	0.0659696	0.176059	0.0385073
1265.97	-35854.8	-14321.2	20.9774	0.0622572	0.172617	0.0406715
1265.99	-35854.7	-14320.8	20.9801	0.0555439	0.169809	0.0432263
1266	-35854.6	-14320.5	20.9805	0.0524826	0.169696	0.0463561
1266.02	-35854.4	-14320.2	20.9842	0.0498625	0.165164	0.0484493
1266.04	-35854.3	-14319.8	20.9876	0.0494174	0.157955	0.0507533
1266.05	-35854.2	-14319.5	20.991	0.045447	0.151371	0.0529929
1266.07	-35854.1	-14319.2	20.9943	0.0429993	0.144784	0.054787
1266.09	-35853.9	-14318.8	20.9981	0.0440196	0.136577	0.0535813
1266.11	-35853.8	-14318.5	21	0.0490607	0.12708	0.0498068
1266.12	-35853.7	-14318.2	21.0009	0.054626	0.122024	0.044798
1266.14	-35853.6	-14317.8	21.0047	0.0593717	0.117941	0.0395365
1266.16	-35853.4	-14317.5	21.0083	0.0647428	0.108651	0.0348656
1266.17	-35853.3	-14317.1	21.01	0.0694693	0.0928541	0.0296024
1266.19	-35853.2	-14316.8	21.0112	0.0752553	0.0753583	0.0250518
1266.21	-35853.1	-14316.5	21.015	0.078384	0.0587961	0.0215592
1266.22	-35852.9	-14316.1	21.0183	0.0802702	0.0426817	0.0203756
1266.24	-35852.8	-14315.8	21.0218	0.0799244	0.032241	0.0220679
1266.26	-35852.7	-14315.5	21.0251	0.0800201	0.0284674	0.0265876
1266.27	-35852.6	-14315.1	21.0285	0.0799953	0.0230938	0.0331175
1266.29	-35852.4	-14314.8	21.032	0.0800013	0.016246	0.039323
1266.31	-35852.3	-14314.5	21.0353	0.0799997	0.00773471	0.0441755
1266.33	-35852.2	-14314.1	21.0388	0.0800001	-0.00284606	0.0472252
1266.34	-35852.1	-14313.8	21.0422	0.08	-0.0137404	0.0493547
1266.36	-35852	-14313.5	21.0455	0.08	-0.0191823	0.0513873
1266.38	-35851.8	-14313.1	21.049	0.0800001	-0.0222344	0.0545515
1266.39	-35851.7	-14312.8	21.0524	0.0799995	-0.0256297	0.0572418
1266.41	-35851.6	-14312.5	21.0557	0.0800019	-0.0293605	0.0586267
1266.43	-35851.4	-14312.1	21.0592	0.0799937	-0.0299018	0.0588575
1266.44	-35851.3	-14311.8	21.0626	0.0800247	-0.0323645	0.0588215
1266.46	-35851.2	-14311.5	21.0658	0.0799074	-0.0359767	0.0587971
1266.48	-35851.1	-14311.1	21.0696	0.0802797	-0.0391638	0.0589106
1266.5	-35850.9	-14310.8	21.0699	0.0770449	-0.0454333	0.057873
1266.51	-35850.8	-14310.5	21.0726	0.0769134	-0.0520614	0.0577586
1266.53	-35850.7	-14310.1	21.0763	0.0734672	-0.0594014	0.0575693
1266.55	-35850.6	-14309.8	21.0796	0.0763379	-0.0627209	0.0606435
1266.56	-35850.5	-14309.5	21.0829	0.0765495	-0.0719355	0.0628198
1266.58	-35850.3	-14309.1	21.0865	0.0798387	-0.0828238	0.0672836
1266.6	-35850.2	-14308.7	21.0898	0.0800441	-0.089633	0.0705993
1266.62	-35850.1	-14308.5	21.0931	0.0799843	-0.0962903	0.0749103
1266.63	-35849.9	-14308	21.0967	0.08	-0.103333	0.0784314
1266.65	-35849.8	-14307.7	21.1	0.08	-0.113333	0.08061
1266.67	-35849.7	-14307.5	21.1033	0.0833333	-0.116667	0.08061
1266.68	-35849.6	-14307	21.1069	0.0904526	-0.123779	0.0770909
1266.7	-35849.5	-14306.7	21.1102	0.0969397	-0.130372	0.0727197
1266.72	-35849.3	-14306.4	21.1135	0.100186	-0.137087	0.0684011
1266.73	-35849.2	-14306	21.1171	0.103732	-0.144084	0.0649598
1266.75	-35849.1	-14305.7	21.1204	0.107116	-0.151002	0.0617708
1266.77	-35849	-14305.4	21.1237	0.110153	-0.161258	0.0597183
1266.78	-35848.8	-14305	21.1277	0.109943	-0.171903	0.0587844
1266.8	-35848.7	-14304.7	21.1342	0.110015	-0.181347	0.058744
1266.82	-35848.6	-14304.4	21.1372	0.109996	-0.187909	0.0574118
1266.84	-35848.4	-14304	21.1408	0.110001	-0.19467	0.0548073
1266.85	-35848.3	-14303.7	21.1441	0.11	-0.202735	0.0516506
1266.87	-35848.2	-14303.4	21.1475	0.109998	-0.21616	0.049741
1266.89	-35848.1	-14303	21.1511	0.110012	-0.226311	0.0489508
1266.9	-35848	-14302.7	21.1541	0.109954	-0.23597	0.048991
1266.92	-35847.8	-14302.4	21.1587	0.110169	-0.247555	0.0492332
1266.94	-35847.7	-14302	21.1649	0.109095	-0.259744	0.0507403
1266.95	-35847.6	-14301.7	21.1677	0.105483	-0.265578	0.0534092
1266.97	-35847.5	-14301.4	21.1713	0.101911	-0.272092	0.0565205
1266.99	-35847.3	-14301	21.1747	0.0996818	-0.281863	0.0583369
1267.01	-35847.2	-14300.7	21.178	0.100085	-0.294444	0.0588941
1267.02	-35847.1	-14300.3	21.1815	0.0999792	-0.304425	0.0588064
1267.04	-35847	-14300	21.1846	0.100006	-0.313772	0.0588276
1267.06	-35846.9	-14299.7	21.1898	0.0999984	-0.318381	0.0588252
1267.07	-35846.7	-14299.3	21.1953	0.1	-0.321644	0.0588131
1267.09	-35846.6	-14298.9	21.1984	0.0999999	-0.325055	0.0588682
1267.11	-35846.5	-14298.7	21.2018	0.1	-0.328704	0.0584939
1267.12	-35846.4	-14298.3	21.2052	0.0999999	-0.33022	0.0561603
1267.14	-35846.2	-14297.9	21.2087	0.1	-0.329954	0.0514732
1267.16	-35846.1	-14297.7	21.2119	0.0999989	-0.329954	0.0451559
1267.18	-35846	-14297.3	21.2154	0.100004	-0.33021	0.03903
1267.19	-35845.9	-14296.9	21.2188	0.0999851	-0.328236	0.0333782
1267.21	-35845.8	-14296.6	21.2221	0.100056	-0.322854	0.0288452
1267.23	-35845.6	-14296.2	21.2256	0.0998131	-0.313245	0.0235293
1267.24	-35845.5	-14295.9	21.229	0.101916	-0.302846	0.0179727
1267.26	-35845.4	-14295.6	21.2324	0.107897	-0.293032	0.0118548
1267.28	-35845.2	-14295.2	21.2355	0.114968	-0.282462	0.00480902
1267.29	-35845.1	-14294.9	21.242	0.122055	-0.272377	-0.000997961
1267.31	-35845	-14294.6	21.2457	0.125905	-0.262157	-0.00569298
1267.33	-35844.9	-14294.2	21.2522	0.129611	-0.254441	-0.00836066
1267.35	-35844.7	-14293.9	21.2562	0.129903	-0.247977	-0.0105258
1267.36	-35844.7	-14293.6	21.2593	0.132618	-0.23885	-0.0125877
1267.38	-35844.5	-14293.2	21.263	0.136237	-0.22491	-0.0159564
1267.4	-35844.4	-14292.9	21.2661	0.139765	-0.214262	-0.0183308
1267.41	-35844.3	-14292.6	21.2727	0.140061	-0.207398	-0.0195435
1267.43	-35844.1	-14292.1	21.2764	0.139991	-0.200501	-0.0196175
1267.45	-35844	-14291.8	21.283	0.140008	-0.190607	-0.0195991
1267.46	-35843.9	-14291.5	21.2865	0.139977	-0.180599	-0.0196334
1267.48	-35843.8	-14291.1	21.29	0.14	-0.17	-0.0185185
1267.5	-35843.7	-14290.8	21.2933	0.136667	-0.16	-0.0163399
1267.52	-35843.6	-14290.5	21.2967	0.133333	-0.153333	-0.0141612
1267.53	-35843.4	-14290.1	21.3036	0.133423	-0.149761	-0.0142746
1267.55	-35843.3	-14289.8	21.307	0.137026	-0.142714	-0.0176604
1267.57	-35843.2	-14289.5	21.3136	0.143605	-0.129119	-0.0221055
1267.58	-35843	-14289.1	21.3173	0.147311	-0.115253	-0.0278284
1267.6	-35842.9	-14288.8	21.3238	0.153933	-0.105706	-0.0320953
1267.62	-35842.8	-14288.5	21.3274	0.157022	-0.0948519	-0.0364071
1267.63	-35842.7	-14288	21.3341	0.160634	-0.0771711	-0.0397829
1267.65	-35842.6	-14287.8	21.3376	0.163878	-0.0646909	-0.0430825
1267.67	-35842.4	-14287.4	21.3442	0.167383	-0.0553542	-0.046244
1267.69	-35842.3	-14287	21.3474	0.170274	-0.047901	-0.0483041
1267.7	-35842.2	-14286.7	21.3506	0.169927	-0.0376455	-0.0490805
1267.72	-35842.1	-14286.4	21.3548	0.170018	-0.0273928	-0.0490043
1267.74	-35841.9	-14286	21.362	0.169995	-0.0177574	-0.0490236
1267.75	-35841.8	-14285.7	21.3688	0.169998	-0.0112059	-0.0490213
1267.77	-35841.7	-14285.4	21.3746	0.170013	-0.00572863	-0.0490088
1267.79	-35841.6	-14285	21.3778	0.16994	-0.000236028	-0.0490694
1267.8	-35841.5	-14284.7	21.3812	0.170226	0.00943678	-0.0487836
1267.82	-35841.3	-14284.3	21.3844	0.169	0.0157216	-0.0472561
1267.84	-35841.2	-14284	21.3892	0.165259	0.0227859	-0.0444067
1267.86	-35841.1	-14283.7	21.396	0.161751	0.0295319	-0.0414273
1267.87	-35841	-14283.3	21.4031	0.159737	0.0353278	-0.0396992
1267.89	-35840.8	-14282.9	21.4085	0.160075	0.0366631	-0.0391334
1267.91	-35840.7	-14282.7	21.4116	0.15998	0.0378221	-0.0392376
1267.92	-35840.6	-14282.3	21.4147	0.160005	0.0419654	-0.0392105
1267.94	-35840.5	-14281.9	21.4203	0.159999	0.0436932	-0.0392166
1267.96	-35840.4	-14281.6	21.425	0.16	0.0428875	-0.0392174
1267.97	-35840.2	-14281.2	21.4305	0.16	0.0452687	-0.0392084
1267.99	-35840.1	-14280.9	21.4353	0.16	0.046946	-0.0392458
1268.01	-35840	-14280.6	21.4406	0.16	0.0467055	-0.0391024
1268.03	-35839.9	-14280.2	21.4453	0.16	0.0462661	-0.0398722
1268.04	-35839.7	-14279.8	21.4511	0.160001	0.049254	-0.0408785
1268.06	-35839.6	-14279.6	21.4553	0.159995	0.0480006	-0.0429665
1268.08	-35839.5	-14279.2	21.4614	0.160015	0.0464204	-0.0435493
1268.09	-35839.4	-14278.8	21.4656	0.15994	0.0466637	-0.0445076
1268.11	-35839.3	-14278.5	21.4715	0.160226	0.0469291	-0.0433486
1268.13	-35839.1	-14278.1	21.4757	0.157867	0.0443576	-0.0402698
1268.14	-35839	-14277.8	21.4819	0.151624	0.0404895	-0.034297
1268.16	-35838.9	-14277.5	21.4857	0.145008	0.0398821	-0.0282947
1268.18	-35838.7	-14277.1	21.4922	0.137639	0.0400232	-0.024518
1268.2	-35838.6	-14276.8	21.4962	0.134074	0.0399938	-0.0213014
1268.21	-35838.5	-14276.5	21.4993	0.127754	0.0400016	-0.0173127
1268.23	-35838.4	-14276.1	21.503	0.123702	0.0399997	-0.0106471
1268.25	-35838.3	-14275.7	21.5061	0.120251	0.0400001	-0.00400822
1268.26	-35838.2	-14275.4	21.5126	0.119935	0.04	0.00245797
1268.28	-35838	-14275	21.5165	0.120008	0.04	0.00942509
1268.3	-35837.9	-14274.7	21.5198	0.119998	0.04	0.0149665
1268.32	-35837.8	-14274.4	21.5232	0.120001	0.04	0.0193814
1268.33	-35837.6	-14274	21.5267	0.12	0.04	0.0228758
1268.35	-35837.5	-14273.7	21.5333	0.12	0.04	0.0261438
1268.37	-35837.4	-14273.4	21.5367	0.12	0.04	0.0283224
1268.38	-35837.3	-14272.9	21.5402	0.12	0.04	0.0294385
1268.4	-35837.1	-14272.7	21.5435	0.12	0.04	0.0294032
1268.42	-35837	-14272.3	21.547	0.12	0.04	0.0294193
1268.43	-35836.9	-14271.9	21.5539	0.12	0.04	0.0293641
1268.45	-35836.8	-14271.6	21.5573	0.12	0.04	0.0280694
1268.47	-35836.7	-14271.3	21.564	0.12	0.04	0.0244853
1268.48	-35836.5	-14270.9	21.5672	0.12	0.04	0.0184322
1268.5	-35836.4	-14270.6	21.5706	0.12	0.04	0.0120601
1268.52	-35836.3	-14270.3	21.5738	0.12	0.0400001	0.00659835
1268.54	-35836.1	-14269.8	21.5781	0.12	0.0399992	0.00105041
1268.55	-35836	-14269.6	21.5844	0.12	0.0400029	-0.00324456
1268.57	-35835.9	-14269.2	21.5874	0.12	0.0399894	-0.00726837
1268.59	-35835.8	-14268.8	21.5911	0.12	0.04005	-0.00914695
1268.6	-35835.7	-14268.5	21.5941	0.12	0.0398113	-0.00986861
1268.62	-35835.5	-14268.2	21.5987	0.12	0.0407951	-0.00981848
1268.64	-35835.4	-14267.8	21.6049	0.12	0.0445525	-0.00961271
1268.65	-35835.3	-14267.5	21.6077	0.12	0.0480271	-0.00785733
1268.67	-35835.2	-14267.1	21.6113	0.12	0.0502509	-0.0036221
1268.69	-35835	-14266.7	21.6144	0.12	0.0499915	0.00274305
1268.71	-35834.9	-14266.5	21.6193	0.12	0.0497613	0.00888844
1268.72	-35834.8	-14266.1	21.6251	0.12	0.0512113	0.0140908
1268.74	-35834.7	-14265.7	21.6281	0.12	0.0549288	0.0175621
1268.76	-35834.5	-14265.4	21.6317	0.12	0.058471	0.0194828
1268.77	-35834.4	-14265.1	21.6347	0.12	0.0602493	0.0217838
1268.79	-35834.3	-14264.7	21.6402	0.12	0.0599302	0.0241022
1268.81	-35834.2	-14264.4	21.6454	0.12	0.0600186	0.025807
1268.82	-35834	-14264	21.6484	0.12	0.0599956	0.0261818
1268.84	-35833.9	-14263.6	21.6521	0.12	0.0600012	0.0261931
1268.86	-35833.8	-14263.4	21.6548	0.12	0.0599997	0.0256852
1268.88	-35833.7	-14263	21.661	0.12	0.0600001	0.0237567
1268.89	-35833.5	-14262.6	21.6654	0.12	0.06	0.0213595
1268.91	-35833.4	-14262.3	21.671	0.12	0.0600001	0.0199017
1268.93	-35833.3	-14261.9	21.6759	0.12	0.0599996	0.0190022
1268.94	-35833.2	-14261.6	21.679	0.119999	0.0600015	0.0164499
1268.96	-35833.1	-14261.3	21.6823	0.120002	0.0599945	0.011648
1268.98	-35832.9	-14260.9	21.6858	0.119994	0.0600179	0.00482703
1268.99	-35832.8	-14260.5	21.6892	0.120025	0.0599296	-0.000924589
1269.01	-35832.7	-14260.2	21.6926	0.119907	0.0602637	-0.006492
1269.03	-35832.5	-14259.8	21.6958	0.120281	0.0574156	-0.0102918
1269.05	-35832.4	-14259.5	21.7023	0.11704	0.0537514	-0.0138142
1269.06	-35832.3	-14259.2	21.7062	0.116933	0.0529705	-0.0141317
1269.08	-35832.1	-14258.8	21.7096	0.113415	0.056325	-0.0152105
1269.1	-35832	-14258.5	21.713	0.11654	0.0568872	-0.0142191
1269.11	-35831.9	-14258.2	21.716	0.113503	0.0538308	-0.0151425
1269.13	-35831.8	-14257.7	21.723	0.116476	0.0500921	-0.015226
1269.15	-35831.7	-14257.4	21.7264	0.116694	0.0500559	-0.0163112
1269.16	-35831.5	-14257.1	21.733	0.116746	0.0469058	-0.0153677
1269.18	-35831.4	-14256.7	21.7367	0.113333	0.0433333	-0.0130719
1269.2	-35831.3	-14256.4	21.74	0.11	0.04	-0.0108932
1269.22	-35831.2	-14256.1	21.7433	0.11	0.0366667	-0.0108932
1269.23	-35831	-14255.6	21.7469	0.113527	0.03313	-0.0132875
1269.25	-35830.9	-14255.3	21.7502	0.116961	0.0298063	-0.0176874
1269.27	-35830.8	-14255	21.7535	0.12376	0.0264685	-0.022076
1269.28	-35830.6	-14254.6	21.7574	0.13086	0.0228729	-0.0264753
1269.3	-35830.5	-14254.3	21.7638	0.137207	0.0198286	-0.0272121
1269.32	-35830.4	-14254	21.7674	0.140376	0.0201024	-0.0258054
1269.34	-35830.3	-14253.6	21.7741	0.143927	0.0196047	-0.0223735
1269.35	-35830.2	-14253.3	21.7776	0.147345	0.0160587	-0.0203395
1269.37	-35830	-14252.9	21.7842	0.150203	0.0126307	-0.0181439
1269.39	-35829.9	-14252.5	21.7874	0.149931	0.00973302	-0.0156109
1269.4	-35829.8	-14252.2	21.7908	0.150024	0.0100262	-0.0124225
1269.42	-35829.7	-14251.9	21.794	0.149972	0.0101604	-0.0105555
1269.44	-35829.5	-14251.5	21.7986	0.150113	0.00907406	-0.00956994
1269.45	-35829.4	-14251.2	21.8044	0.149493	0.00656519	-0.00804298
1269.47	-35829.3	-14250.8	21.8086	0.144765	0.00575043	-0.00394712
1269.49	-35829.1	-14250.4	21.8147	0.137615	0.00317204	0.00236668
1269.5	-35829	-14250.1	21.8188	0.130748	0.0023429	0.00849504
1269.52	-35828.9	-14249.8	21.8249	0.125407	-0.000357568	0.0141195
1269.54	-35828.7	-14249.4	21.8279	0.120683	0.000103698	0.0190196
1269.56	-35828.7	-14249.1	21.8315	0.115002	-2.76272e-05	0.0218631
1269.57	-35828.5	-14248.7	21.8345	0.111745	6.76793e-06	0.0226377
1269.59	-35828.4	-14248.3	21.8398	0.109676	-1.92368e-06	0.0212237
1269.61	-35828.3	-14248.1	21.8452	0.110075	5.12077e-07	0.0201058
1269.62	-35828.1	-14247.7	21.8482	0.110023	-1.23393e-07	0.0195724
1269.64	-35828	-14247.3	21.8519	0.109823	3.45446e-08	0.0192669
1269.66	-35827.9	-14247	21.8547	0.111181	-9.18681e-09	0.0171135
1269.67	-35827.8	-14246.6	21.8605	0.116944	2.16893e-09	0.0124017
1269.69	-35827.6	-14246.2	21.8653	0.123926	-6.00048e-10	0.00588714
1269.71	-35827.5	-14246	21.8705	0.130859	1.59167e-10	-3.03365e-05
1269.73	-35827.4	-14245.6	21.8757	0.135532	-3.58009e-11	-0.00512247
1269.74	-35827.2	-14245.2	21.8787	0.139144	6.55192e-12	-0.00809154
1269.76	-35827.1	-14244.9	21.8823	0.139916	1.04625e-11	-0.0100761
1269.78	-35827	-14244.5	21.8853	0.142018	-4.34423e-11	-0.0123873
1269.79	-35826.9	-14244.1	21.8916	0.146029	1.75137e-10	-0.0146793
1269.81	-35826.8	-14243.9	21.8955	0.146808	-6.5701e-10	-0.0161675
1269.83	-35826.6	-14243.4	21.9018	0.146653	2.11637e-09	-0.0163571
1269.85	-35826.5	-14243.1	21.9058	0.146606	-8.34292e-09	-0.0163879
1269.86	-35826.4	-14242.8	21.9118	0.146923	3.12526e-08	-0.015643
1269.88	-35826.2	-14242.4	21.9162	0.144099	-9.44074e-08	-0.0135145
1269.9	-35826.1	-14242.1	21.9194	0.140355	3.6902e-07	-0.0112041
1269.91	-35826	-14241.8	21.9228	0.139873	-1.38161e-06	-0.00994431
1269.93	-35825.8	-14241.3	21.926	0.140126	3.71102e-06	-0.00893267
1269.95	-35825.7	-14241	21.9327	0.137273	-1.43986e-05	-0.00594771
1269.96	-35825.6	-14240.7	21.9361	0.130839	5.38824e-05	-0.000762949
1269.98	-35825.5	-14240.3	21.943	0.123769	-0.000108578	0.00615832
1270	-35825.3	-14240	21.9464	0.116933	0.00319756	0.0116714
1270.01	-35825.2	-14239.7	21.953	0.113633	0.00336355	0.0171288
1270.03	-35825.1	-14239.2	21.9567	0.106667	0.00333333	0.0217865
1270.05	-35825	-14238.9	21.96	0.103333	0.00333333	0.0261438
1270.07	-35824.9	-14238.6	21.9633	0.1	0.00666667	0.0283224
1270.08	-35824.7	-14238.2	21.9669	0.100026	0.0100554	0.0294405
1270.1	-35824.6	-14237.9	21.9702	0.099993	0.0101135	0.029403
1270.12	-35824.5	-14237.5	21.9735	0.100002	0.0134452	0.0294182
1270.13	-35824.3	-14237.1	21.9771	0.0999991	0.0132973	0.0293739
1270.15	-35824.2	-14236.8	21.9804	0.1	0.0132696	0.0280299
1270.17	-35824.1	-14236.5	21.9837	0.1	0.01363	0.0231122
1270.18	-35823.9	-14236.1	21.9877	0.0999994	0.0170732	0.0132447
1270.2	-35823.8	-14235.8	21.9942	0.100002	0.0161357	0.00112058
1270.22	-35823.7	-14235.4	21.9972	0.0999919	0.0130121	-0.0108041
1270.24	-35823.5	-14235	22.0009	0.100041	0.0138947	-0.0221651
1270.25	-35823.4	-14234.7	22.0039	0.0998445	0.0176703	-0.0332779
1270.27	-35823.3	-14234.4	22.0082	0.100627	0.0200876	-0.0471995
1270.29	-35823.2	-14234	22.0147	0.104247	0.0206512	-0.0636964
1270.3	-35823.1	-14233.7	22.0175	0.108317	0.0243355	-0.0798675
1270.32	-35822.9	-14233.3	22.0211	0.115435	0.0278911	-0.0966729
1270.34	-35822.8	-14232.9	22.0243	0.12258	0.0301075	-0.113231
1270.36	-35822.7	-14232.6	22.0289	0.128098	0.0308621	-0.126492
1270.37	-35822.6	-14232.2	22.0349	0.131192	0.0344206	-0.137489
1270.39	-35822.4	-14231.8	22.0379	0.134686	0.0393541	-0.14614
1270.41	-35822.3	-14231.6	22.0415	0.138264	0.0450367	-0.152423
1270.42	-35822.2	-14231.2	22.0445	0.140259	0.0480697	-0.156165
1270.44	-35822	-14230.8	22.0499	0.139926	0.0514685	-0.159374
1270.46	-35821.9	-14230.5	22.0548	0.140019	0.0557902	-0.163473
1270.47	-35821.8	-14230.1	22.06	0.139997	0.0650896	-0.169911
1270.49	-35821.6	-14229.7	22.0652	0.139996	0.0738128	-0.176663
1270.51	-35821.5	-14229.5	22.0701	0.140019	0.0804299	-0.183534
1270.52	-35821.4	-14229.1	22.0755	0.139931	0.0851919	-0.192209
1270.54	-35821.3	-14228.7	22.0785	0.14028	0.090335	-0.201316
1270.56	-35821.2	-14228.4	22.0821	0.13827	0.0972095	-0.209497
1270.58	-35821	-14228	22.0851	0.134597	0.104418	-0.215916
1270.59	-35820.9	-14227.6	22.0912	0.130893	0.109066	-0.221496
1270.61	-35820.8	-14227.3	22.0953	0.129802	0.112096	-0.226123
1270.63	-35820.6	-14226.9	22.1014	0.130044	0.115556	-0.230806
1270.64	-35820.5	-14226.6	22.1056	0.129988	0.119381	-0.233763
1270.66	-35820.4	-14226.3	22.1114	0.130003	0.119858	-0.235082
1270.68	-35820.2	-14225.9	22.116	0.129999	0.122354	-0.235339
1270.69	-35820.1	-14225.5	22.1192	0.13	0.125888	-0.23526
1270.71	-35820	-14225.2	22.1226	0.13	0.129388	-0.235386
1270.73	-35819.8	-14224.8	22.1258	0.13	0.130305	-0.234441
1270.75	-35819.7	-14224.5	22.1324	0.13	0.127304	-0.233285
1270.76	-35819.6	-14224.2	22.1359	0.13	0.123991	-0.232875
1270.78	-35819.5	-14223.7	22.1426	0.13	0.120223	-0.235879
1270.8	-35819.3	-14223.4	22.1462	0.13	0.120087	-0.240216
1270.81	-35819.2	-14223.1	22.1526	0.13	0.117146	-0.244629
1270.83	-35819.1	-14222.7	22.1565	0.13	0.113536	-0.248168
1270.85	-35819	-14222.3	22.1598	0.13	0.110168	-0.251465
1270.87	-35818.8	-14222	22.1632	0.13	0.10697	-0.253713
1270.88	-35818.7	-14221.6	22.1667	0.13	0.1	-0.254902
1270.9	-35818.6	-14221.3	22.1733	0.13	0.0933333	-0.254902
1270.92	-35818.4	-14221	22.1767	0.13	0.0866667	-0.254902
1270.93	-35818.3	-14220.5	22.1836	0.13	0.0830376	-0.254901
1270.95	-35818.2	-14220.2	22.187	0.13	0.0762896	-0.254903
1270.97	-35818.1	-14219.9	22.1937	0.13	0.0694501	-0.2549
1270.98	-35817.9	-14219.5	22.197	0.13	0.0589657	-0.25492
1271	-35817.8	-14219.2	22.2004	0.13	0.0526264	-0.254833
1271.02	-35817.7	-14218.8	22.2037	0.13	0.045822	-0.255165
1271.03	-35817.5	-14218.4	22.2078	0.13	0.0388284	-0.258767
1271.05	-35817.4	-14218.1	22.214	0.13	0.0320405	-0.262191
1271.07	-35817.3	-14217.8	22.2177	0.13	0.0259673	-0.264519
1271.09	-35817.1	-14217.3	22.2245	0.129999	0.0219339	-0.260396
1271.1	-35817	-14217.1	22.2273	0.130004	0.0155636	-0.255866
1271.12	-35816.9	-14216.7	22.2309	0.129984	0.0125937	-0.250458
1271.14	-35816.7	-14216.3	22.2341	0.130075	0.00895315	-0.24594
1271.15	-35816.6	-14216	22.2385	0.129632	0.00576929	-0.239446
1271.17	-35816.5	-14215.6	22.2447	0.124153	0.0020856	-0.228315
1271.19	-35816.3	-14215.2	22.2478	0.11209	-0.000113893	-0.213218
1271.2	-35816.2	-14214.9	22.2512	0.0984595	-0.000810124	-0.197337
1271.22	-35816.1	-14214.6	22.2546	0.0859589	-0.00461731	-0.183788
1271.24	-35816	-14214.2	22.2581	0.0761006	-0.00826406	-0.171872
1271.26	-35815.8	-14213.9	22.2614	0.0648464	-0.0102815	-0.160938
1271.27	-35815.7	-14213.5	22.2647	0.0508356	-0.00993202	-0.147883
1271.29	-35815.6	-14213.1	22.2686	0.0367264	-0.0100152	-0.13461
1271.31	-35815.5	-14212.8	22.27	0.0250829	-0.0100113	-0.123371
1271.32	-35815.3	-14212.4	22.2714	0.015134	-0.0099422	-0.112608
1271.34	-35815.2	-14212	22.2751	0.00432345	-0.0102447	-0.103051
1271.36	-35815.1	-14211.7	22.2787	-0.00363789	-0.0085848	-0.0949052
1271.38	-35814.9	-14211.3	22.2802	-0.010645	-0.00446732	-0.0882692
1271.39	-35814.8	-14211	22.2799	-0.0154905	-0.00312059	-0.0832165
1271.41	-35814.7	-14210.7	22.2801	-0.0188966	-0.00330089	-0.0803734
1271.43	-35814.5	-14210.3	22.2797	-0.0200202	-0.0036489	-0.0776752
1271.44	-35814.4	-14209.9	22.282	-0.0216216	-0.00110493	-0.0730752
1271.46	-35814.3	-14209.6	22.2854	-0.0274797	0.000254263	-0.0654197
1271.48	-35814.1	-14209.2	22.2892	-0.0346001	-5.64997e-05	-0.0559721
1271.49	-35814	-14208.8	22.2902	-0.0414832	1.53676e-05	-0.0478853
1271.51	-35813.9	-14208.5	22.29	-0.0476919	-4.04533e-06	-0.0404948
1271.53	-35813.7	-14208.1	22.29	-0.0573811	7.73639e-07	-0.0317547
1271.54	-35813.6	-14207.8	22.29	-0.0677493	1.16222e-07	-0.021171
1271.56	-35813.5	-14207.5	22.29	-0.0774977	-1.24752e-06	-0.00954197
1271.58	-35813.4	-14207	22.29	-0.0883636	3.94269e-06	0.00407048
1271.6	-35813.2	-14206.7	22.29	-0.095554	-1.54553e-05	0.0173963
1271.61	-35813.1	-14206.4	22.29	-0.10234	5.78762e-05	0.0295379
1271.63	-35813	-14206	22.29	-0.106282	-0.000155458	0.0403575
1271.65	-35812.9	-14205.6	22.29	-0.109753	0.00289301	0.0472782
1271.66	-35812.7	-14205.3	22.29	-0.110065	0.00623593	0.0527431
1271.68	-35812.6	-14204.9	22.29	-0.10999	0.00987839	0.0584368
1271.7	-35812.5	-14204.6	22.29	-0.11001	0.0100323	0.0659697
1271.71	-35812.3	-14204.3	22.29	-0.109971	0.00999156	0.0745944
1271.73	-35812.2	-14203.8	22.29	-0.11	0.01	0.0849673
1271.75	-35812.1	-14203.5	22.29	-0.106667	0.01	0.0947712
1271.77	-35812	-14203.2	22.29	-0.106667	0.01	0.105664
1271.78	-35811.8	-14202.8	22.29	-0.110353	0.00999156	0.119573
1271.8	-35811.7	-14202.5	22.2899	-0.116966	0.0100323	0.133756
1271.82	-35811.6	-14202.1	22.2864	-0.120179	0.00987839	0.149079
1271.83	-35811.4	-14201.7	22.2829	-0.123735	0.00623593	0.165359
1271.85	-35811.3	-14201.4	22.2798	-0.127115	0.00289301	0.181518
1271.87	-35811.2	-14201.1	22.28	-0.130153	-0.000155435	0.195498
1271.88	-35811	-14200.6	22.28	-0.129943	5.77433e-05	0.207735
1271.9	-35810.9	-14200.3	22.28	-0.130015	-1.49517e-05	0.215793
1271.92	-35810.8	-14200	22.28	-0.129996	2.07252e-06	0.220592
1271.94	-35810.6	-14199.6	22.28	-0.130002	8.2614e-06	0.220656
1271.95	-35810.5	-14199.3	22.28	-0.129997	-3.58453e-05	0.21691
1271.97	-35810.4	-14198.9	22.2801	-0.13001	0.000133707	0.212238
1271.99	-35810.2	-14198.5	22.2793	-0.129954	-0.000716732	0.206339
1272	-35810.1	-14198.2	22.2757	-0.130173	-0.00432992	0.198877
1272.02	-35810	-14197.8	22.2722	-0.129363	-0.00784846	0.188868
1272.04	-35809.8	-14197.4	22.2697	-0.133305	-0.0103185	0.179948
1272.05	-35809.7	-14197.1	22.2701	-0.140888	-0.00991507	0.17383
1272.07	-35809.6	-14196.8	22.27	-0.14042	-0.0100211	0.168512
1272.09	-35809.4	-14196.3	22.27	-0.13639	-0.00999388	0.159944
1272.11	-35809.3	-14196.1	22.27	-0.127748	-0.0100016	0.150191
1272.12	-35809.2	-14195.7	22.27	-0.125715	-0.0099996	0.136996
1272.14	-35809.1	-14195.3	22.27	-0.120044	-0.0100001	0.123424
1272.16	-35809	-14195	22.27	-0.115149	-0.00999997	0.110297
1272.17	-35808.8	-14194.6	22.27	-0.11006	-0.01	0.0979816
1272.19	-35808.7	-14194.2	22.27	-0.104584	-0.01	0.0861984
1272.21	-35808.6	-14193.9	22.27	-0.101393	-0.01	0.0748416
1272.22	-35808.4	-14193.5	22.27	-0.0997531	-0.01	0.0635134
1272.24	-35808.3	-14193.2	22.27	-0.100068	-0.01	0.0529479
1272.26	-35808.2	-14192.9	22.27	-0.0999819	-0.01	0.0429345
1272.28	-35808	-14192.5	22.2699	-0.100004	-0.01	0.030281
1272.29	-35807.9	-14192.1	22.2703	-0.0999989	-0.01	0.0146585
1272.31	-35807.8	-14191.8	22.268	-0.1	-0.00999997	-0.00243227
1272.33	-35807.6	-14191.4	22.2644	-0.1	-0.0100001	-0.0202987
1272.34	-35807.5	-14191	22.2607	-0.0999996	-0.00999962	-0.0340643
1272.36	-35807.4	-14190.7	22.2598	-0.100001	-0.0100014	-0.0428503
1272.38	-35807.2	-14190.3	22.26	-0.0999954	-0.00999539	-0.0474412
1272.39	-35807.1	-14190	22.26	-0.100018	-0.0100182	-0.0482257
1272.41	-35807	-14189.7	22.26	-0.0999319	-0.00993188	-0.0457296
1272.43	-35806.8	-14189.2	22.26	-0.100206	-0.0102058	-0.0402725
1272.45	-35806.7	-14188.9	22.26	-0.0973341	-0.0073339	-0.0346921
1272.46	-35806.6	-14188.6	22.26	-0.0939687	-0.00396957	-0.0293419
1272.48	-35806.5	-14188.2	22.26	-0.0902647	-0.000262447	-0.0227521
1272.5	-35806.3	-14187.8	22.26	-0.0899277	6.36302e-05	-0.0132132
1272.51	-35806.2	-14187.5	22.26	-0.0900301	2.14202e-06	-0.00245781
1272.53	-35806.1	-14187.1	22.2599	-0.0899736	-3.86073e-05	0.00921167
1272.55	-35806	-14186.8	22.2631	-0.0900935	0.00293617	0.017046
1272.57	-35805.8	-14186.5	22.2664	-0.0868735	0.0126762	0.0226712
1272.58	-35805.7	-14186	22.27	-0.0833333	0.0233333	0.0239651
1272.6	-35805.6	-14185.7	22.27	-0.0766667	0.0333333	0.0228758
1272.62	-35805.4	-14185.4	22.27	-0.07	0.0433333	0.0185185
1272.63	-35805.3	-14185	22.27	-0.063021	0.0538465	0.0138989
1272.65	-35805.2	-14184.7	22.2701	-0.0598687	0.0603278	0.00955718
1272.67	-35805.1	-14184.3	22.2736	-0.0563271	0.0671962	0.00515771
1272.68	-35804.9	-14183.9	22.2771	-0.0492132	0.0779773	-0.000820636
1272.7	-35804.8	-14183.6	22.2801	-0.0423258	0.0875995	-0.00856172
1272.72	-35804.7	-14183.3	22.2802	-0.0321336	0.0940418	-0.0175886
1272.73	-35804.5	-14182.8	22.284	-0.0210625	0.101694	-0.0292663
1272.75	-35804.4	-14182.5	22.2874	-0.00799678	0.111417	-0.0399383
1272.77	-35804.3	-14182.2	22.2901	0.00177955	0.117837	-0.0495012
1272.79	-35804.1	-14181.8	22.2905	0.0124829	0.12497	-0.0571564
1272.8	-35804	-14181.5	22.2942	0.0221506	0.131529	-0.0637208
1272.82	-35803.9	-14181.2	22.2975	0.0330866	0.13833	-0.0717832
1272.84	-35803.8	-14180.8	22.301	0.0473775	0.145311	-0.0813096
1272.85	-35803.6	-14180.4	22.3043	0.060683	0.152047	-0.0910749
1272.87	-35803.5	-14180.1	22.3077	0.0733505	0.158181	-0.101118
1272.89	-35803.3	-14179.6	22.3112	0.0836179	0.159975	-0.111174
1272.9	-35803.2	-14179.4	22.3145	0.0930139	0.161068	-0.119144
1272.92	-35803.1	-14179	22.3179	0.0972433	0.163569	-0.124706
1272.94	-35802.9	-14178.6	22.3214	0.0957528	0.163711	-0.126698
1272.96	-35802.8	-14178.3	22.3246	0.0905587	0.161094	-0.125794
1272.97	-35802.7	-14177.9	22.3284	0.085078	0.154043	-0.122213
1272.99	-35802.6	-14177.5	22.33	0.0807131	0.144332	-0.114828
1273.01	-35802.4	-14177.2	22.3312	0.0724507	0.130055	-0.101805
1273.02	-35802.3	-14176.8	22.335	0.0603149	0.118087	-0.080481
1273.04	-35802.2	-14176.4	22.3387	0.0456596	0.108196	-0.0555143
1273.06	-35802.1	-14176.2	22.3403	0.0357575	0.096943	-0.0337666
1273.07	-35801.9	-14175.8	22.3397	0.0312978	0.0806892	-0.0160854
1273.09	-35801.8	-14175.4	22.3418	0.0282426	0.0644274	-0.00190639
1273.11	-35801.7	-14175.1	22.3453	0.0233068	0.0561982	0.0107982
1273.13	-35801.5	-14174.8	22.349	0.0139558	0.0469405	0.0246133
1273.14	-35801.4	-14174.4	22.3502	0.00314274	0.0392854	0.0373267
1273.16	-35801.3	-14174	22.3499	-0.00442417	0.0283978	0.0486923
1273.18	-35801.1	-14173.6	22.35	-0.0112862	0.0147668	0.057743
1273.19	-35801	-14173.3	22.35	-0.017822	-0.00468789	0.0647182
1273.21	-35800.9	-14173	22.35	-0.0268235	-0.0173528	0.0701178
1273.23	-35800.7	-14172.5	22.35	-0.037537	-0.0295147	0.077487
1273.24	-35800.6	-14172.2	22.35	-0.0477463	-0.0476378	0.086078
1273.26	-35800.5	-14171.9	22.35	-0.057352	-0.0762501	0.0962934
1273.28	-35800.3	-14171.5	22.35	-0.0706254	-0.102734	0.109548
1273.3	-35800.2	-14171.1	22.3499	-0.0867786	-0.123472	0.125545
1273.31	-35800.1	-14170.8	22.3502	-0.106489	-0.14031	0.142835
1273.33	-35800	-14170.5	22.3471	-0.124765	-0.158118	0.160395
1273.35	-35799.8	-14170.1	22.3437	-0.138784	-0.171723	0.174947
1273.36	-35799.7	-14169.8	22.3402	-0.146101	-0.187861	0.18789
1273.38	-35799.5	-14169.3	22.3399	-0.149878	-0.205713	0.202845
1273.4	-35799.4	-14169	22.3401	-0.150096	-0.219352	0.216053
1273.41	-35799.3	-14168.7	22.3369	-0.146958	-0.229392	0.227168
1273.43	-35799.2	-14168.4	22.3333	-0.14	-0.24	0.233115
1273.45	-35799	-14167.9	22.33	-0.13	-0.246667	0.236383
1273.47	-35798.9	-14167.6	22.3301	-0.12284	-0.250287	0.236326
1273.48	-35798.8	-14167.3	22.3299	-0.112752	-0.257108	0.233942
1273.5	-35798.6	-14166.9	22.3265	-0.10262	-0.263632	0.228487
1273.52	-35798.5	-14166.6	22.3231	-0.0892828	-0.266762	0.226615
1273.53	-35798.4	-14166.1	22.3198	-0.078783	-0.266384	0.230733
1273.55	-35798.3	-14165.8	22.32	-0.0690395	-0.262987	0.240939
1273.57	-35798.1	-14165.5	22.32	-0.0620792	-0.258819	0.251116
1273.59	-35798	-14165	22.32	-0.0558872	-0.252958	0.257787
1273.6	-35797.9	-14164.8	22.32	-0.0527043	-0.253055	0.257686
1273.62	-35797.7	-14164.4	22.32	-0.0497845	-0.249429	0.251036
1273.64	-35797.6	-14164	22.3201	-0.0500711	-0.245167	0.23864
1273.65	-35797.5	-14163.7	22.3194	-0.049982	-0.239136	0.22415
1273.67	-35797.4	-14163.3	22.3156	-0.0500054	-0.234342	0.209163
1273.69	-35797.2	-14163	22.3122	-0.0499994	-0.223608	0.195617
1273.7	-35797.1	-14162.6	22.3097	-0.0499972	-0.213563	0.184112
1273.72	-35797	-14162.2	22.3101	-0.0500141	-0.203223	0.174515
1273.74	-35796.8	-14161.8	22.31	-0.0499465	-0.192384	0.167906
1273.75	-35796.7	-14161.5	22.31	-0.0501951	-0.178074	0.162511
1273.77	-35796.6	-14161.2	22.31	-0.048919	-0.165544	0.156557
1273.79	-35796.4	-14160.8	22.31	-0.0452103	-0.1559	0.148977
1273.81	-35796.3	-14160.5	22.31	-0.0420045	-0.14615	0.137378
1273.82	-35796.2	-14160.2	22.31	-0.0385226	-0.134502	0.121621
1273.84	-35796.1	-14159.8	22.3099	-0.0351456	-0.119958	0.103739
1273.86	-35795.9	-14159.4	22.3103	-0.0315138	-0.10847	0.0877338
1273.87	-35795.8	-14159.1	22.3086	-0.0297379	-0.09836	0.0747381
1273.89	-35795.7	-14158.7	22.3049	-0.0301418	-0.0880791	0.0656085
1273.91	-35795.5	-14158.3	22.3012	-0.0297226	-0.0775405	0.0615437
1273.92	-35795.4	-14158	22.2997	-0.0317503	-0.0688022	0.061261
1273.94	-35795.3	-14157.6	22.3001	-0.0352757	-0.0646756	0.063959
1273.96	-35795.2	-14157.3	22.3	-0.0389371	-0.0609486	0.0669314
1273.98	-35795	-14156.9	22.3	-0.0404798	-0.0600561	0.0678578
1273.99	-35794.9	-14156.5	22.3	-0.0380847	-0.0580798	0.0658767
1274.01	-35794.8	-14156.2	22.3	-0.0331904	-0.0545371	0.0598525
1274.03	-35794.7	-14155.9	22.3	-0.0210888	-0.0508032	0.0494467
1274.04	-35794.5	-14155.5	22.3	-0.0071818	-0.0497906	0.0364411
1274.06	-35794.4	-14155.1	22.3	0.00627064	-0.0501247	0.0246608
1274.08	-35794.3	-14154.8	22.3	0.0176106	-0.0497494	0.0163716
1274.1	-35794.1	-14154.4	22.3	0.0278264	-0.0524395	0.0145915
1274.11	-35794	-14154.1	22.3	0.035466	-0.0558308	0.0197806
1274.13	-35793.9	-14153.7	22.3	0.0394477	-0.0595758	0.02962
1274.15	-35793.7	-14153.3	22.3001	0.0427478	-0.0601068	0.0406832
1274.16	-35793.6	-14153	22.2998	0.0461752	-0.0599815	0.0501103
1274.18	-35793.5	-14152.6	22.3029	0.0499316	-0.060005	0.0598419
1274.2	-35793.3	-14152.2	22.3062	0.0471654	-0.0599987	0.0696155
1274.21	-35793.2	-14151.9	22.3098	0.0437488	-0.0600004	0.0796124
1274.23	-35793.1	-14151.5	22.31	0.0401234	-0.0599999	0.0858291
1274.25	-35793	-14151.2	22.31	0.0399678	-0.06	0.0881844
1274.26	-35792.8	-14150.9	22.31	0.04	-0.06	0.0882353
1274.28	-35792.7	-14150.5	22.31	0.04	-0.06	0.087146
1274.3	-35792.6	-14150.1	22.31	0.04	-0.06	0.0827887
1274.32	-35792.4	-14149.8	22.31	0.040016	-0.0599915	0.072192
1274.33	-35792.3	-14149.5	22.31	0.0399395	-0.0600323	0.0554802
1274.35	-35792.2	-14149	22.31	0.0402274	-0.0598784	0.0309389
1274.37	-35792.1	-14148.7	22.31	0.0476579	-0.0562359	-0.00321324
1274.38	-35791.9	-14148.4	22.3099	0.0583735	-0.052893	-0.0402688
1274.4	-35791.8	-14148	22.3103	0.0751886	-0.0498446	-0.0775453
1274.42	-35791.7	-14147.6	22.314	0.0891082	-0.0500577	-0.116763
1274.43	-35791.6	-14147.3	22.3173	0.101939	-0.0499852	-0.155276
1274.45	-35791.4	-14146.9	22.3202	0.111867	-0.0500016	-0.19844
1274.47	-35791.3	-14146.6	22.3198	0.122048	-0.0500105	-0.239897
1274.49	-35791.2	-14146.2	22.3206	0.127551	-0.0499556	-0.27107
1274.5	-35791	-14145.8	22.3242	0.131014	-0.0501655	-0.295539
1274.52	-35790.9	-14145.5	22.3279	0.140736	-0.0491333	-0.321641
1274.54	-35790.8	-14145.2	22.3301	0.15898	-0.0463212	-0.351402
1274.55	-35790.6	-14144.8	22.3308	0.179839	-0.0467542	-0.386595
1274.57	-35790.5	-14144.4	22.3344	0.199024	-0.0466374	-0.42064
1274.59	-35790.4	-14144.1	22.3389	0.209859	-0.0466866	-0.445903
1274.61	-35790.3	-14143.7	22.3448	0.213386	-0.0466174	-0.461893
1274.62	-35790.1	-14143.4	22.3483	0.205052	-0.0468737	-0.467298
1274.64	-35790	-14143	22.35	0.191397	-0.0456562	-0.463819
1274.66	-35789.9	-14142.6	22.3511	0.176121	-0.0415817	-0.454141
1274.67	-35789.8	-14142.3	22.3549	0.159951	-0.0397365	-0.44157
1274.69	-35789.6	-14141.9	22.3585	0.147058	-0.040005	-0.428822
1274.71	-35789.5	-14141.5	22.36	0.134468	-0.0402323	-0.417487
1274.72	-35789.4	-14141.2	22.3615	0.126288	-0.0384712	-0.408528
1274.74	-35789.2	-14140.9	22.3651	0.119628	-0.0349455	-0.401762
1274.76	-35789.1	-14140.5	22.3688	0.114495	-0.031148	-0.395086
1274.77	-35789	-14140.2	22.3702	0.111651	-0.0300207	-0.387779
1274.79	-35788.8	-14139.8	22.37	0.10648	-0.0283389	-0.379334
1274.81	-35788.7	-14139.4	22.3698	0.0978101	-0.0245807	-0.366238
1274.83	-35788.6	-14139.1	22.372	0.08258	-0.0208982	-0.35006
1274.84	-35788.5	-14138.7	22.3755	0.0677949	-0.0197989	-0.333418
1274.86	-35788.3	-14138.3	22.3791	0.0546224	-0.020053	-0.319076
1274.88	-35788.2	-14138	22.3802	0.0427193	-0.0199896	-0.307744
1274.89	-35788.1	-14137.6	22.38	0.0349493	-0.0199973	-0.300013
1274.91	-35787.9	-14137.3	22.38	0.0304962	-0.0200183	-0.295794
1274.93	-35787.8	-14137	22.38	0.0298799	-0.0199254	-0.294219
1274.94	-35787.7	-14136.5	22.38	0.0300318	-0.0202801	-0.294095
1274.96	-35787.6	-14136.2	22.38	0.0299937	-0.0173658	-0.294122
1274.98	-35787.4	-14135.9	22.38	0.0300019	-0.013946	-0.294116
1275	-35787.3	-14135.5	22.38	0.0299989	-0.0103803	-0.294118
1275.01	-35787.2	-14135.1	22.38	0.030002	-0.00993737	-0.294117
1275.03	-35787.1	-14134.8	22.38	0.0299927	-0.010017	-0.294122
1275.05	-35786.9	-14134.4	22.38	0.0300273	-0.00999467	-0.294103
1275.06	-35786.8	-14134.1	22.38	0.029898	-0.0100043	-0.294921
1275.08	-35786.7	-14133.7	22.3799	0.0329521	-0.00999359	-0.299195
1275.1	-35786.5	-14133.3	22.3831	0.0426084	-0.0100242	-0.307599
1275.12	-35786.4	-14133	22.3867	0.0566667	-0.01	-0.321351
1275.13	-35786.3	-14132.7	22.39	0.0733333	-0.0133333	-0.335512
1275.15	-35786.1	-14132.2	22.39	0.0866667	-0.0166667	-0.349673
1275.17	-35786	-14131.9	22.39	0.1	-0.02	-0.362745
1275.18	-35785.9	-14131.6	22.3901	0.110603	-0.0200474	-0.376596
1275.2	-35785.7	-14131.2	22.3936	0.120517	-0.0236897	-0.388434
1275.22	-35785.6	-14130.8	22.3971	0.127264	-0.030818	-0.397293
1275.23	-35785.5	-14130.5	22.4002	0.130121	-0.0375111	-0.401116
1275.25	-35785.4	-14130.1	22.3999	0.129961	-0.0438383	-0.401995
1275.27	-35785.2	-14129.8	22.4004	0.130058	-0.0475874	-0.401886
1275.28	-35785.1	-14129.4	22.4039	0.129802	-0.0545717	-0.400436
1275.3	-35785	-14129	22.4074	0.125302	-0.061187	-0.395128
1275.32	-35784.9	-14128.7	22.4103	0.113326	-0.0684456	-0.383389
1275.34	-35784.7	-14128.3	22.4099	0.094971	-0.0742251	-0.365701
1275.35	-35784.6	-14127.9	22.41	0.0708241	-0.0779126	-0.34278
1275.37	-35784.5	-14127.6	22.41	0.0425298	-0.0850323	-0.315807
1275.39	-35784.3	-14127.3	22.41	0.0121604	-0.0921386	-0.288922
1275.4	-35784.2	-14126.9	22.41	-0.00932786	-0.0979444	-0.265322
1275.42	-35784.1	-14126.5	22.41	-0.0320291	-0.101158	-0.240628
1275.44	-35784	-14126.2	22.4099	-0.0608001	-0.104399	-0.212784
1275.45	-35783.8	-14125.8	22.4102	-0.0973981	-0.108304	-0.179653
1275.47	-35783.7	-14125.5	22.4089	-0.132477	-0.109214	-0.147912
1275.49	-35783.6	-14125.1	22.4053	-0.15562	-0.105195	-0.124027
1275.51	-35783.4	-14124.7	22.4017	-0.172632	-0.101769	-0.106781
1275.52	-35783.3	-14124.4	22.4	-0.185501	-0.0997285	-0.0918139
1275.54	-35783.2	-14124	22.3987	-0.200937	-0.100096	-0.0771807
1275.56	-35783.1	-14123.6	22.3952	-0.218302	-0.0999091	-0.062917
1275.57	-35782.9	-14123.3	22.3898	-0.235868	-0.100307	-0.0509963
1275.59	-35782.8	-14122.9	22.3846	-0.250565	-0.0983696	-0.0425768
1275.61	-35782.7	-14122.6	22.3817	-0.263877	-0.095279	-0.0360709
1275.62	-35782.6	-14122.3	22.3781	-0.275784	-0.0894317	-0.0316828
1275.64	-35782.4	-14121.9	22.3753	-0.283909	-0.0864595	-0.0301434
1275.66	-35782.3	-14121.5	22.3697	-0.288915	-0.0849305	-0.0314138
1275.68	-35782.2	-14121.2	22.3649	-0.290175	-0.0833613	-0.0345429
1275.69	-35782	-14120.8	22.3593	-0.289947	-0.0813293	-0.0373936
1275.71	-35781.9	-14120.4	22.3547	-0.290029	-0.0799955	-0.0389516
1275.73	-35781.8	-14120.1	22.3489	-0.289923	-0.078102	-0.0392019
1275.74	-35781.7	-14119.7	22.3446	-0.290277	-0.0745141	-0.0397778
1275.76	-35781.5	-14119.4	22.3389	-0.288066	-0.0709005	-0.0415532
1275.78	-35781.4	-14119.1	22.3345	-0.284319	-0.06985	-0.0446958
1275.79	-35781.3	-14118.7	22.3285	-0.281006	-0.0699712	-0.0480672
1275.81	-35781.1	-14118.3	22.3243	-0.277477	-0.0702303	-0.0514548
1275.83	-35781	-14118	22.3181	-0.274175	-0.0675662	-0.0548648
1275.85	-35780.9	-14117.6	22.3143	-0.270532	-0.0641673	-0.0573161
1275.86	-35780.8	-14117.2	22.3078	-0.269904	-0.0604259	-0.0587105
1275.88	-35780.6	-14116.9	22.3038	-0.270026	-0.0598877	-0.058852
1275.9	-35780.5	-14116.5	22.3007	-0.269993	-0.0600427	-0.058816
1275.91	-35780.4	-14116.2	22.297	-0.270001	-0.0599572	-0.0588248
1275.93	-35780.3	-14115.8	22.2939	-0.27	-0.0601482	-0.0588232
1275.95	-35780.1	-14115.4	22.2873	-0.27	-0.0571601	-0.0588236
1275.96	-35780	-14115.1	22.2836	-0.27	-0.0534729	-0.0588235
1275.98	-35779.9	-14114.8	22.277	-0.27	-0.0531969	-0.0588235
1276	-35779.7	-14114.4	22.2736	-0.27	-0.0565192	-0.0588235
1276.02	-35779.6	-14114	22.2667	-0.27	-0.0566667	-0.0588235
1276.03	-35779.5	-14113.7	22.2633	-0.27	-0.0533333	-0.0588235
1276.05	-35779.4	-14113.3	22.26	-0.27	-0.05	-0.0588235
1276.07	-35779.2	-14113	22.2565	-0.27	-0.0500224	-0.0588236
1276.08	-35779.1	-14112.6	22.253	-0.27	-0.049994	-0.0588234
1276.1	-35779	-14112.2	22.2464	-0.270001	-0.0500016	-0.0588242
1276.12	-35778.9	-14111.9	22.2427	-0.269996	-0.0499992	-0.0588187
1276.13	-35778.7	-14111.6	22.2362	-0.270017	-0.0500001	-0.058842
1276.15	-35778.6	-14111.1	22.2326	-0.269937	-0.0500003	-0.0587524
1276.17	-35778.5	-14110.8	22.2259	-0.27038	-0.0499982	-0.0574331
1276.19	-35778.4	-14110.5	22.2223	-0.273946	-0.0500069	-0.0550141
1276.2	-35778.2	-14110.1	22.2159	-0.277366	-0.0499744	-0.0517807
1276.22	-35778.1	-14109.8	22.212	-0.28028	-0.0501301	-0.0497393
1276.24	-35778	-14109.4	22.2056	-0.279925	-0.0494646	-0.0489599
1276.25	-35777.8	-14109	22.2026	-0.280019	-0.045812	-0.0490258
1276.27	-35777.7	-14108.7	22.1989	-0.279994	-0.042185	-0.04906
1276.29	-35777.6	-14108.3	22.1959	-0.280002	-0.0397298	-0.0488223
1276.3	-35777.5	-14107.9	22.1914	-0.28	-0.0400683	-0.0474352
1276.32	-35777.3	-14107.6	22.1855	-0.28	-0.0399969	-0.0447584
1276.34	-35777.2	-14107.3	22.1811	-0.28	-0.0399377	-0.0415343
1276.36	-35777.1	-14106.9	22.1753	-0.28	-0.0402478	-0.0397827
1276.37	-35777	-14106.6	22.1707	-0.28	-0.0386839	-0.0391284
1276.39	-35776.8	-14106.2	22.1649	-0.28	-0.0363297	-0.0392389
1276.41	-35776.7	-14105.8	22.162	-0.28	-0.0366779	-0.03921
1276.42	-35776.6	-14105.5	22.1583	-0.28	-0.0369658	-0.0392173
1276.44	-35776.5	-14105.1	22.1555	-0.28	-0.0351075	-0.0392152
1276.46	-35776.3	-14104.8	22.1499	-0.28	-0.0330474	-0.039216
1276.47	-35776.2	-14104.5	22.1449	-0.279999	-0.0333204	-0.0392148
1276.49	-35776.1	-14104.1	22.1398	-0.280004	-0.0336848	-0.039219
1276.51	-35775.9	-14103.7	22.1348	-0.279985	-0.0314277	-0.0392042
1276.53	-35775.8	-14103.4	22.1293	-0.280063	-0.0296823	-0.0392626
1276.54	-35775.7	-14103	22.1248	-0.279764	-0.0300843	-0.0388177
1276.56	-35775.6	-14102.6	22.1191	-0.281629	-0.0299811	-0.0363408
1276.58	-35775.5	-14102.3	22.1146	-0.287523	-0.0300033	-0.0315022
1276.59	-35775.3	-14101.9	22.1089	-0.294307	-0.030006	-0.0252698
1276.61	-35775.2	-14101.6	22.1045	-0.301245	-0.0299753	-0.0183593
1276.63	-35775.1	-14101.3	22.0985	-0.308101	-0.0300995	-0.0117137
1276.64	-35774.9	-14100.9	22.0945	-0.314576	-0.0296268	-0.00515356
1276.66	-35774.8	-14100.5	22.0882	-0.321933	-0.0326084	0.000910733
1276.68	-35774.7	-14100.2	22.0842	-0.325971	-0.0335214	0.00570777
1276.7	-35774.6	-14099.8	22.0781	-0.329429	-0.033261	0.00832912
1276.71	-35774.4	-14099.5	22.074	-0.330104	-0.0334163	0.00968447
1276.73	-35774.3	-14099.1	22.068	-0.329972	-0.0330434	0.00983415
1276.75	-35774.2	-14098.7	22.0612	-0.330007	-0.0362716	0.00979595
1276.76	-35774.1	-14098.4	22.0542	-0.329999	-0.0365546	0.0098053
1276.78	-35774	-14098.1	22.0472	-0.33	-0.0396706	0.00980355
1276.8	-35773.8	-14097.7	22.0439	-0.33	-0.0401256	0.00980402
1276.82	-35773.7	-14097.3	22.037	-0.33	-0.0399021	0.00980391
1276.83	-35773.6	-14097	22.0336	-0.33	-0.0431189	0.00980392
1276.85	-35773.4	-14096.6	22.027	-0.33	-0.0464467	0.00980392
1276.87	-35773.3	-14096.3	22.0233	-0.33	-0.05	0.00980392
1276.88	-35773.2	-14096	22.0167	-0.33	-0.05	0.00980392
1276.9	-35773.1	-14095.6	22.0133	-0.33	-0.05	0.00980392
1276.92	-35772.9	-14095.2	22.0062	-0.33	-0.0500066	0.00980392
1276.93	-35772.8	-14094.9	21.9996	-0.33	-0.0499682	0.00980392
1276.95	-35772.7	-14094.5	21.9929	-0.33	-0.0501214	0.00980392
1276.97	-35772.6	-14094.2	21.9862	-0.33	-0.0537645	0.00980394
1276.98	-35772.5	-14093.8	21.9827	-0.33	-0.0571056	0.00980384
1277	-35772.3	-14093.4	21.9761	-0.33	-0.0601604	0.00980424
1277.02	-35772.2	-14093.1	21.9723	-0.33	-0.0599135	0.00980207
1277.04	-35772.1	-14092.8	21.9659	-0.33	-0.0601239	0.00981096
1277.05	-35771.9	-14092.4	21.9622	-0.33	-0.0595713	0.00977779
1277.07	-35771.8	-14092.1	21.9557	-0.33	-0.0558328	0.00995098
1277.09	-35771.7	-14091.7	21.952	-0.33	-0.0524367	0.0112839
1277.1	-35771.6	-14091.3	21.9456	-0.33	-0.0497582	0.0138524
1277.12	-35771.5	-14091	21.9417	-0.33	-0.0500834	0.0171651
1277.14	-35771.3	-14090.7	21.9346	-0.33	-0.0499463	0.0188978
1277.15	-35771.2	-14090.3	21.928	-0.33	-0.0501292	0.0198963
1277.17	-35771.1	-14090	21.9206	-0.33	-0.0492929	0.0213062
1277.19	-35771	-14089.6	21.9155	-0.33	-0.0445854	0.0240033
1277.21	-35770.8	-14089.2	21.9109	-0.33	-0.0373302	0.0271072
1277.22	-35770.7	-14088.9	21.9052	-0.330001	-0.0313429	0.0289255
1277.24	-35770.6	-14088.6	21.9007	-0.329995	-0.030064	0.0294822
1277.26	-35770.4	-14088.2	21.8952	-0.330018	-0.0288312	0.0293945
1277.27	-35770.3	-14087.9	21.8902	-0.329924	-0.0250605	0.0294167
1277.29	-35770.2	-14087.5	21.885	-0.330287	-0.0215268	0.0294105
1277.31	-35770.1	-14087.1	21.8803	-0.328558	-0.0197697	0.0294121
1277.32	-35770	-14086.8	21.873	-0.324888	-0.0199882	0.0294117
1277.34	-35769.8	-14086.4	21.8666	-0.321312	-0.0202885	0.0294118
1277.36	-35769.7	-14086.1	21.8592	-0.319772	-0.0183306	0.0294118
1277.38	-35769.6	-14085.8	21.8548	-0.320063	-0.0147018	0.0294118
1277.39	-35769.5	-14085.4	21.8493	-0.319983	-0.0111043	0.0294117
1277.41	-35769.3	-14085	21.8447	-0.320004	-0.00979954	0.0294121
1277.43	-35769.2	-14084.7	21.8389	-0.319999	-0.0100548	0.0294104
1277.44	-35769.1	-14084.3	21.8347	-0.32	-0.0099859	0.0294169
1277.46	-35769	-14084	21.8286	-0.32	-0.0100016	0.0293947
1277.48	-35768.9	-14083.7	21.8244	-0.32	-0.0100055	0.0294798
1277.49	-35768.7	-14083.3	21.8185	-0.32	-0.00997633	0.0287736
1277.51	-35768.6	-14082.9	21.8142	-0.32	-0.0100769	0.0268084
1277.53	-35768.5	-14082.6	21.8084	-0.32	-0.00969655	0.0236087
1277.55	-35768.3	-14082.2	21.8014	-0.32	-0.0126274	0.0210995
1277.56	-35768.2	-14081.9	21.7958	-0.32	-0.013719	0.0196641
1277.58	-35768.1	-14081.6	21.7909	-0.32	-0.0131449	0.0186788
1277.6	-35768	-14081.2	21.7858	-0.32	-0.0159654	0.0177234
1277.61	-35767.9	-14080.8	21.7806	-0.32	-0.0197505	0.0165103
1277.63	-35767.7	-14080.5	21.7755	-0.32	-0.0201461	0.0148956
1277.65	-35767.6	-14080.1	21.7706	-0.32	-0.0198412	0.0132435
1277.66	-35767.5	-14079.8	21.7658	-0.32	-0.022855	0.0119901
1277.68	-35767.4	-14079.5	21.7604	-0.32	-0.0265365	0.0109558
1277.7	-35767.2	-14079.1	21.7534	-0.32	-0.0271045	0.00982936
1277.72	-35767.1	-14078.7	21.7467	-0.32	-0.0266667	0.0087146
1277.73	-35767	-14078.4	21.7417	-0.32	-0.028058	0.00772719
1277.75	-35766.9	-14078	21.7367	-0.32	-0.03	0.00653595
1277.77	-35766.7	-14077.7	21.7298	-0.32	-0.0306382	0.00487393
1277.78	-35766.6	-14077.4	21.723	-0.32	-0.0299282	0.00317825
1277.8	-35766.5	-14077	21.7178	-0.32	-0.028327	0.00190659
1277.82	-35766.4	-14076.6	21.7126	-0.32	-0.0264531	0.000995232
1277.84	-35766.2	-14076.3	21.7059	-0.32	-0.0247603	0.000332142
1277.85	-35766.1	-14075.9	21.6993	-0.32	-0.0231398	-2.29349e-05
1277.87	-35766	-14075.6	21.694	-0.32	-0.0214433	-5.95797e-05
1277.89	-35765.9	-14075.3	21.6891	-0.32	-0.0196881	8.72316e-06
1277.9	-35765.8	-14074.9	21.684	-0.32	-0.0179376	1.50644e-05
1277.92	-35765.6	-14074.6	21.6788	-0.32	-0.016295	-2.99035e-06
1277.94	-35765.5	-14074.2	21.6737	-0.32	-0.0147161	-4.03964e-06
1277.95	-35765.4	-14073.9	21.6689	-0.32	-0.0128503	7.60152e-07
1277.97	-35765.3	-14073.6	21.6639	-0.32	-0.0108436	8.83108e-07
1277.99	-35765.2	-14073.2	21.6582	-0.32	-0.00990462	-1.23277e-07
1278	-35765	-14072.8	21.651	-0.32	-0.010024	3.09673e-08
1278.02	-35764.9	-14072.5	21.6454	-0.32	-0.00999284	-9.23341e-09
1278.04	-35764.8	-14072.2	21.6411	-0.32	-0.010002	2.4624e-09
1278.06	-35764.6	-14071.8	21.6353	-0.32	-0.00999925	-6.13717e-10
1278.07	-35764.5	-14071.5	21.6306	-0.32	-0.0100014	1.87632e-10
1278.09	-35764.4	-14071.1	21.6253	-0.32	-0.00999539	-8.61516e-11
1278.11	-35764.3	-14070.7	21.6205	-0.32	-0.0100166	1.52226e-10
1278.12	-35764.2	-14070.4	21.615	-0.32	-0.00992992	-5.99047e-10
1278.14	-35764.1	-14070.1	21.6102	-0.32	-0.0102635	2.24106e-09
1278.16	-35763.9	-14069.7	21.605	-0.32	-0.0086421	-8.00213e-09
1278.17	-35763.8	-14069.4	21.5998	-0.32	-0.00454072	3.32078e-08
1278.19	-35763.7	-14069	21.5949	-0.32	-0.00311086	-1.24749e-07
1278.21	-35763.5	-14068.7	21.5899	-0.32	-0.00336381	4.38895e-07
1278.23	-35763.4	-14068.4	21.5826	-0.320002	-0.00341484	-1.7916e-06
1278.24	-35763.3	-14068	21.5763	-0.319994	-0.00297516	6.72473e-06
1278.26	-35763.2	-14067.6	21.5688	-0.320021	-0.00539496	-2.3188e-05
1278.28	-35763.1	-14067.3	21.5647	-0.319915	-0.00730322	9.33736e-05
1278.29	-35762.9	-14066.9	21.5589	-0.320318	-0.00433763	-0.000645328
1278.31	-35762.8	-14066.6	21.5545	-0.31785	-0.00316611	-0.0018114
1278.33	-35762.7	-14066.3	21.5485	-0.314325	-0.00328594	-0.00311955
1278.35	-35762.6	-14065.9	21.5445	-0.310736	-0.0036932	-0.0026278
1278.36	-35762.5	-14065.5	21.5382	-0.309804	-0.000726224	-0.00129307
1278.38	-35762.3	-14065.3	21.5342	-0.310283	0.000182372	-0.000917989
1278.4	-35762.2	-14064.9	21.5281	-0.307574	-4.82288e-05	-0.00256052
1278.41	-35762.1	-14064.5	21.5241	-0.303982	9.50366e-06	-0.00596594
1278.43	-35762	-14064.2	21.5177	-0.300376	-2.63021e-06	-0.0084241
1278.45	-35761.8	-14063.8	21.5141	-0.299907	9.59424e-07	-0.00970303
1278.46	-35761.7	-14063.5	21.5074	-0.300013	-8.83642e-07	-0.00981724
1278.48	-35761.6	-14063.2	21.5038	-0.300007	3.00784e-06	-0.00981225
1278.5	-35761.5	-14062.8	21.4973	-0.299958	-1.11472e-05	-0.00975725
1278.51	-35761.4	-14062.4	21.4936	-0.300087	2.24472e-05	-0.0107978
1278.53	-35761.3	-14062.2	21.487	-0.296884	-8.65229e-05	-0.0129034
1278.55	-35761.1	-14061.8	21.4836	-0.293552	0.00310266	-0.0161595
1278.57	-35761	-14061.4	21.4767	-0.29	0.00666667	-0.0185185
1278.58	-35760.9	-14061.1	21.4733	-0.29	0.01	-0.0196078
1278.6	-35760.8	-14060.7	21.4667	-0.29	0.0133333	-0.0196078
1278.62	-35760.6	-14060.4	21.463	-0.290002	0.0167514	-0.0196095
1278.63	-35760.5	-14060.1	21.4564	-0.289999	0.0166913	-0.0196072
1278.65	-35760.4	-14059.7	21.453	-0.290001	0.0204404	-0.0196086
1278.67	-35760.3	-14059.4	21.4461	-0.289995	0.0315492	-0.0196029
1278.68	-35760.2	-14059	21.4427	-0.290017	0.0447787	-0.0196265
1278.7	-35760	-14058.6	21.4361	-0.289937	0.0541006	-0.0195364
1278.72	-35759.9	-14058.3	21.4323	-0.290382	0.0621445	-0.0182193
1278.74	-35759.8	-14058	21.4258	-0.293939	0.0748916	-0.0157914
1278.75	-35759.7	-14057.6	21.4228	-0.297392	0.0816456	-0.0125911
1278.77	-35759.5	-14057.3	21.4193	-0.300149	0.0918268	-0.0103764
1278.79	-35759.4	-14057	21.4154	-0.300463	0.0988051	-0.00826487
1278.8	-35759.3	-14056.6	21.4083	-0.304196	0.108524	-0.00575955
1278.82	-35759.2	-14056.3	21.4011	-0.307859	0.115899	-0.00249279
1278.84	-35759.1	-14055.9	21.3957	-0.310083	0.12651	-0.000476052
1278.86	-35758.9	-14055.6	21.3914	-0.310727	0.135631	0.00171016
1278.87	-35758.8	-14055.3	21.3853	-0.314574	0.142355	0.00439188
1278.89	-35758.7	-14054.9	21.3811	-0.318017	0.14893	0.0074633
1278.91	-35758.6	-14054.5	21.3753	-0.320268	0.156055	0.0092424
1278.92	-35758.5	-14054.2	21.3706	-0.319922	0.161553	0.00988972
1278.94	-35758.3	-14053.9	21.3653	-0.320021	0.165433	0.00978076
1278.96	-35758.2	-14053.5	21.3605	-0.319995	0.174144	0.00981069
1278.97	-35758.1	-14053.2	21.355	-0.320001	0.185071	0.00979737
1278.99	-35758	-14052.9	21.3502	-0.32	0.193382	0.00982299
1279.01	-35757.8	-14052.5	21.345	-0.32	0.19978	0.0097372
1279.02	-35757.7	-14052.2	21.3398	-0.32	0.208089	0.010242
1279.04	-35757.6	-14051.8	21.3349	-0.32	0.220435	0.0118542
1279.06	-35757.5	-14051.4	21.3299	-0.32	0.23247	0.0149225
1279.08	-35757.4	-14051.2	21.3227	-0.32	0.242928	0.0177941
