# Supplementary material for: Extraction of driving behavior primitives considering driver expectation and vehicle dynamics
Source: PLoS One. 2025 Dec 31;20(12):e0340123. doi: 10.1371/journal.pone.0340123 (PMC12755792; doi:10.1371/journal.pone.0340123)
Supplement: S1 File — (ZIP) [file pone.0340123.s001.zip › DataSetForPimitiveExaction-1/straight driving/c116_s_1.xlsx]

## Sheet: Sheet1
450.035	-36389.4	-14653.1	14.2116	0.965572	-0.520192	-1.1622
450.052	-36389.3	-14652.9	14.2247	0.961885	-0.51995	-1.15919
450.069	-36389.2	-14652.7	14.24	0.959705	-0.520024	-1.15733
450.086	-36389.1	-14652.4	14.2568	0.96002	-0.519956	-1.15686
450.103	-36389.1	-14652.2	14.2739	0.960207	-0.520146	-1.15654
450.12	-36389	-14652	14.2913	0.958695	-0.519038	-1.1549
450.137	-36388.9	-14651.8	14.3076	0.955105	-0.5131	-1.15208
450.154	-36388.8	-14651.6	14.3253	0.951462	-0.49854	-1.14907
450.171	-36388.7	-14651.3	14.3405	0.94963	-0.482155	-1.14748
450.188	-36388.6	-14651.1	14.355	0.950389	-0.471418	-1.14657
450.205	-36388.6	-14650.9	14.3728	0.94829	-0.460095	-1.14494
450.222	-36388.5	-14650.6	14.3898	0.944783	-0.440518	-1.14149
450.239	-36388.4	-14650.4	14.4067	0.940143	-0.413467	-1.13565
450.256	-36388.3	-14650.2	14.4215	0.929299	-0.377438	-1.12354
450.273	-36388.2	-14649.9	14.4376	0.908328	-0.339025	-1.09884
450.29	-36388.1	-14649.7	14.452	0.866075	-0.305101	-1.05549
450.307	-36388	-14649.5	14.466	0.790419	-0.270717	-0.984336
450.324	-36387.9	-14649.2	14.4773	0.696727	-0.233849	-0.899922
450.341	-36387.8	-14649	14.4869	0.609491	-0.199729	-0.812575
450.358	-36387.8	-14648.8	14.4978	0.513977	-0.16677	-0.716481
450.375	-36387.7	-14648.5	14.5052	0.411838	-0.142247	-0.614865
450.392	-36387.6	-14648.3	14.512	0.298531	-0.115803	-0.508125
450.409	-36387.5	-14648.1	14.5161	0.177089	-0.0961779	-0.392348
450.426	-36387.4	-14647.9	14.5196	0.0702973	-0.0793353	-0.289499
450.443	-36387.3	-14647.6	14.52	-0.0194636	-0.0659971	-0.204964
450.46	-36387.2	-14647.4	14.5201	-0.0872852	-0.0484883	-0.138078
450.477	-36387.1	-14647.2	14.5171	-0.126648	-0.0377091	-0.0961898
450.494	-36387.1	-14647	14.5138	-0.151034	-0.0277464	-0.0701687
450.511	-36387	-14646.7	14.5101	-0.168909	-0.0203854	-0.0490542
450.528	-36386.9	-14646.5	14.5101	-0.18888	-0.0136905	-0.0314922
450.545	-36386.8	-14646.3	14.5069	-0.205735	-0.00998461	-0.0150441
450.562	-36386.7	-14646	14.5033	-0.22	-0.0133333	-0.00217865
450.579	-36386.6	-14645.8	14.4967	-0.226667	-0.0166667	0.00653595
450.596	-36386.5	-14645.6	14.4933	-0.233333	-0.0166667	0.0119826
450.613	-36386.4	-14645.4	14.4898	-0.236862	-0.0166359	0.0165473
450.63	-36386.3	-14645.1	14.4865	-0.240126	-0.0168039	0.0185764
450.647	-36386.3	-14644.9	14.483	-0.239854	-0.0201032	0.0184414
450.664	-36386.2	-14644.7	14.476	-0.236248	-0.019988	0.0159617
450.681	-36386.1	-14644.4	14.473	-0.23289	-0.0198498	0.0127441
450.698	-36386	-14644.2	14.4696	-0.229844	-0.0159638	0.0107056
450.715	-36385.9	-14644	14.4661	-0.230065	-0.00868072	0.00973274
450.732	-36385.8	-14643.7	14.4628	-0.229958	-0.00245547	0.00984996
450.749	-36385.7	-14643.5	14.4593	-0.230102	0.000151856	0.00968442
450.766	-36385.7	-14643.3	14.456	-0.229457	-5.00566e-05	0.00830876
450.783	-36385.6	-14643	14.4519	-0.225861	1.25586e-05	0.00580399
450.8	-36385.5	-14642.8	14.4455	-0.222393	-2.07139e-07	0.00260313
450.817	-36385.4	-14642.6	14.4424	-0.219694	-1.40484e-05	0.00063822
450.834	-36385.3	-14642.3	14.439	-0.220082	5.67412e-05	-6.80545e-05
450.851	-36385.2	-14642.1	14.4356	-0.219979	-0.000209484	1.70953e-05
450.868	-36385.1	-14641.9	14.4321	-0.220006	0.00108955	-5.09716e-06
450.885	-36385	-14641.7	14.4288	-0.219998	0.00367464	1.35899e-06
450.902	-36385	-14641.5	14.4257	-0.22	0.0033077	-3.37486e-07
450.919	-36384.9	-14641.2	14.4206	-0.22	0.00308337	9.78741e-08
450.936	-36384.8	-14641	14.415	-0.22	0.00459736	-2.60756e-08
450.953	-36384.7	-14640.8	14.412	-0.22	0.00719932	6.38783e-09
450.97	-36384.6	-14640.5	14.4084	-0.22	0.00535436	-1.81565e-09
450.987	-36384.5	-14640.3	14.4051	-0.22	0.00145367	4.83318e-10
451.004	-36384.4	-14640.1	14.4017	-0.22	-0.0002311	-1.16463e-10
451.021	-36384.3	-14639.8	14.3981	-0.22	6.46974e-05	3.26045e-11
451.038	-36384.2	-14639.6	14.3953	-0.22	-1.72037e-05	-8.67087e-12
451.055	-36384.2	-14639.4	14.3895	-0.22	4.05449e-06	2.04714e-12
451.072	-36384.1	-14639.1	14.3844	-0.22	-1.09251e-06	-5.66412e-13
451.089	-36384	-14638.9	14.3815	-0.22	1.80593e-07	1.50466e-13
451.106	-36383.9	-14638.7	14.3779	-0.22	3.38134e-07	-3.46108e-14
451.123	-36383.8	-14638.5	14.3745	-0.22	-1.61933e-06	9.48792e-15
451.14	-36383.7	-14638.2	14.3712	-0.22	6.13923e-06	-2.5172e-15
451.157	-36383.7	-14638	14.3677	-0.22	-2.06059e-05	5.59386e-16
451.174	-36383.6	-14637.8	14.3643	-0.22	8.2034e-05	-1.5231e-16
451.191	-36383.5	-14637.5	14.361	-0.22	-0.000307482	4.06919e-17
451.208	-36383.4	-14637.3	14.3574	-0.22	0.00239666	-9.73169e-18
451.225	-36383.3	-14637.1	14.3544	-0.22	0.0058467	7.02022e-18
451.242	-36383.2	-14636.9	14.3481	-0.22	0.00950935	-1.82575e-17
451.259	-36383.1	-14636.7	14.3438	-0.22	0.00994481	5.34274e-17
451.276	-36383	-14636.4	14.3406	-0.22	0.0124338	-2.084e-16
451.293	-36383	-14636.2	14.3373	-0.22	0.01867	7.80138e-16
451.31	-36382.9	-14636	14.3337	-0.22	0.0260101	-2.09544e-15
451.327	-36382.8	-14635.7	14.3304	-0.22	0.0296656	8.13019e-15
451.344	-36382.7	-14635.5	14.327	-0.22	0.0329684	-3.04248e-14
451.361	-36382.6	-14635.3	14.3236	-0.22	0.0363466	6.13089e-14
451.378	-36382.5	-14635	14.317	-0.22	0.0430382	-2.36326e-13
451.395	-36382.4	-14634.8	14.3135	-0.22	0.0463693	8.83993e-13
451.412	-36382.3	-14634.6	14.31	-0.22	0.0533333	2.02568e-22
451.429	-36382.2	-14634.3	14.3067	-0.22	0.0566667	-7.76311e-22
451.446	-36382.2	-14634.1	14.3033	-0.22	0.0633333	0
451.463	-36382.1	-14633.9	14.2998	-0.22	0.0668458	-2.03562e-10
451.48	-36382	-14633.7	14.2965	-0.22	0.0701703	7.76453e-10
451.497	-36381.9	-14633.5	14.2931	-0.22	0.0736503	-2.90007e-09
451.514	-36381.8	-14633.2	14.2896	-0.22	0.0808968	2.26927e-08
451.531	-36381.7	-14633	14.2864	-0.22	0.0872613	-8.62505e-08
451.548	-36381.7	-14632.8	14.2826	-0.22	0.0901158	3.21402e-07
451.565	-36381.6	-14632.6	14.2758	-0.22	0.0899564	-1.85937e-06
451.582	-36381.5	-14632.3	14.2728	-0.22	0.0900135	7.04754e-06
451.599	-36381.4	-14632.1	14.2694	-0.22	0.0899898	-2.61714e-05
451.616	-36381.3	-14631.9	14.2659	-0.22	0.0900378	0.00014726
451.633	-36381.2	-14631.6	14.2626	-0.22	0.0898603	0.00147917
451.65	-36381.1	-14631.4	14.2592	-0.22	0.0905675	0.00405136
451.667	-36381	-14631.2	14.2557	-0.22	0.094528	0.00734782
451.684	-36380.9	-14630.9	14.2524	-0.22	0.0970855	0.00914444
451.701	-36380.9	-14630.8	14.2489	-0.22	0.0958664	0.00987334
451.718	-36380.8	-14630.5	14.2457	-0.22	0.0918785	0.00978322
451.735	-36380.7	-14630.3	14.2411	-0.22	0.089739	0.00980944
451.752	-36380.6	-14630.1	14.2351	-0.22	0.090068	0.00980255
451.769	-36380.5	-14629.8	14.232	-0.22	0.0899662	0.00980432
451.786	-36380.4	-14629.6	14.2286	-0.22	0.0900618	0.00980382
451.803	-36380.4	-14629.4	14.2252	-0.22	0.0897933	0.00980395
451.82	-36380.3	-14629.2	14.2218	-0.22	0.091218	0.00980391
451.837	-36380.2	-14628.9	14.2184	-0.22	0.0952444	0.00980392
451.854	-36380.1	-14628.7	14.2153	-0.22	0.0968678	0.00980392
451.871	-36380	-14628.5	14.2098	-0.22	0.0967033	0.00980392
451.888	-36379.9	-14628.2	14.2046	-0.22	0.0963089	0.00980392
451.905	-36379.8	-14628.1	14.2015	-0.22	0.0985738	0.00980392
451.922	-36379.7	-14627.8	14.198	-0.22	0.100317	0.00980392
451.939	-36379.7	-14627.6	14.1947	-0.22	0.0999157	0.00980392
451.956	-36379.6	-14627.4	14.1912	-0.22	0.100019	0.00980392
451.973	-36379.5	-14627.1	14.1878	-0.22	0.0999947	0.00980392
451.99	-36379.4	-14626.9	14.1845	-0.22	0.100001	0.00980392
452.007	-36379.3	-14626.7	14.1811	-0.22	0.0999997	0.00980392
452.024	-36379.2	-14626.4	14.1775	-0.22	0.1	0.00980392
452.041	-36379.1	-14626.2	14.1747	-0.22	0.1	0.00980392
452.058	-36379.1	-14626	14.1682	-0.22	0.1	0.00980392
452.075	-36379	-14625.8	14.1639	-0.22	0.1	0.00980392
452.092	-36378.9	-14625.6	14.1609	-0.22	0.1	0.00980392
452.109	-36378.8	-14625.4	14.1573	-0.22	0.1	0.00980392
452.126	-36378.7	-14625.1	14.1539	-0.22	0.1	0.00980392
452.143	-36378.6	-14624.9	14.1506	-0.22	0.1	0.00980392
452.16	-36378.5	-14624.7	14.1471	-0.22	0.1	0.00980392
452.177	-36378.4	-14624.4	14.1437	-0.22	0.1	0.00980392
452.194	-36378.3	-14624.2	14.1404	-0.22	0.0999998	0.00980392
452.211	-36378.3	-14624	14.1368	-0.22	0.1	0.00980392
452.228	-36378.2	-14623.7	14.1336	-0.22	0.0999983	0.00980392
452.245	-36378.1	-14623.5	14.127	-0.22	0.100006	0.00980392
452.262	-36378	-14623.3	14.1233	-0.22	0.1	0.00980392
452.279	-36377.9	-14623.1	14.12	-0.22	0.1	0.00980392
452.296	-36377.8	-14622.9	14.1167	-0.22	0.0966667	0.00980392
452.313	-36377.7	-14622.7	14.1131	-0.22	0.0931104	0.00980392
452.33	-36377.6	-14622.4	14.1098	-0.22	0.0899043	0.00980392
452.347	-36377.6	-14622.2	14.1065	-0.22	0.0900516	0.00980392
452.364	-36377.5	-14622	14.1029	-0.22	0.0897581	0.00980392
452.381	-36377.4	-14621.7	14.0996	-0.22	0.0862376	0.00980392
452.398	-36377.3	-14621.5	14.0963	-0.22	0.0829382	0.00980392
452.415	-36377.2	-14621.3	14.0923	-0.22	0.0793591	0.00980392
452.432	-36377.1	-14621.1	14.0858	-0.22	0.0762043	0.00980392
452.449	-36377	-14620.9	14.0828	-0.22	0.0722737	0.00980392
452.466	-36377	-14620.6	14.0792	-0.22	0.0651043	0.00980391
452.483	-36376.9	-14620.4	14.0759	-0.22	0.057991	0.00980396
452.5	-36376.8	-14620.2	14.0725	-0.22	0.0473171	0.00980377
452.517	-36376.7	-14620	14.069	-0.22	0.0377242	0.00980466
452.534	-36376.6	-14619.7	14.0657	-0.22	0.0314277	0.00980114
452.551	-36376.5	-14619.5	14.0623	-0.220001	0.0247866	0.00981415
452.568	-36376.4	-14619.3	14.0587	-0.219996	0.016499	0.0097579
452.585	-36376.3	-14619.1	14.0558	-0.220014	0.00738882	0.0100253
452.602	-36376.3	-14618.9	14.0509	-0.219948	0.000717943	0.011621
452.619	-36376.2	-14618.6	14.0449	-0.220228	-0.00500369	0.0141078
452.636	-36376.1	-14618.4	14.0421	-0.21891	-0.00817936	0.0155882
452.653	-36376	-14618.2	14.0385	-0.215203	-0.0102797	0.0144366
452.67	-36375.9	-14618	14.0351	-0.211503	-0.00992099	0.0119411
452.687	-36375.8	-14617.7	14.0317	-0.209757	-0.010019	0.0102015
452.704	-36375.7	-14617.5	14.0282	-0.210068	-0.00999477	0.00973069
452.721	-36375.7	-14617.3	14.0249	-0.209982	-0.010001	0.00982353
452.738	-36375.6	-14617.1	14.0216	-0.210005	-0.0100011	0.00979871
452.755	-36375.5	-14616.9	14.0181	-0.209999	-0.00999504	0.00980515
452.772	-36375.4	-14616.6	14.0147	-0.21	-0.0100206	0.00980358
452.789	-36375.3	-14616.4	14.0114	-0.21	-0.00992264	0.00980401
452.806	-36375.2	-14616.2	14.0079	-0.21	-0.0102668	0.0098039
452.823	-36375.1	-14615.9	14.0045	-0.21	-0.00802271	0.00980393
452.84	-36375	-14615.7	14.0012	-0.21	-0.00455361	0.00980392
452.857	-36375	-14615.5	13.9976	-0.21	-0.000794834	0.00980392
452.874	-36374.9	-14615.3	13.9946	-0.21	0.000188606	0.00980392
452.891	-36374.8	-14615.1	13.9885	-0.21	-4.9962e-05	0.00980392
452.908	-36374.7	-14614.9	13.984	-0.21	1.05779e-05	0.00980392
452.925	-36374.6	-14614.6	13.9808	-0.21	-2.86156e-06	0.00980392
452.942	-36374.5	-14614.4	13.9775	-0.21	7.56652e-07	0.00980392
452.959	-36374.5	-14614.2	13.974	-0.21	-1.48815e-07	0.00980392
452.976	-36374.4	-14614	13.9706	-0.21	4.00733e-08	0.00980392
452.993	-36374.3	-14613.7	13.9673	-0.21	-1.05726e-08	0.00980392
453.01	-36374.2	-14613.5	13.9637	-0.21	1.82755e-09	0.00980392
453.027	-36374.1	-14613.3	13.9604	-0.21	-4.90474e-10	0.00980392
453.044	-36374	-14613.1	13.9571	-0.21	1.29187e-10	0.00980392
453.061	-36373.9	-14612.9	13.9535	-0.21	-1.67977e-11	0.00980392
453.078	-36373.8	-14612.6	13.9502	-0.21	5.60029e-12	0.00980392
453.095	-36373.8	-14612.4	13.9469	-0.21	-5.59102e-12	0.00980392
453.112	-36373.7	-14612.2	13.9433	-0.21	0	0.00980392
453.129	-36373.6	-14612	13.94	-0.21	0	0.00980392
453.146	-36373.5	-14611.8	13.9367	-0.21	0	0.00980392
453.163	-36373.4	-14611.6	13.933	-0.21	1.02094e-09	0.00980392
453.18	-36373.3	-14611.3	13.9264	-0.21	-3.89419e-09	0.00980392
453.197	-36373.2	-14611.1	13.9232	-0.21	1.45449e-08	0.00980392
453.214	-36373.2	-14610.9	13.9196	-0.21	-1.13812e-07	0.00980392
453.231	-36373.1	-14610.6	13.9163	-0.21	4.32576e-07	0.00980392
453.248	-36373	-14610.4	13.9129	-0.21	-1.61194e-06	0.00980392
453.265	-36372.9	-14610.2	13.9094	-0.21	9.32538e-06	0.00980392
453.282	-36372.8	-14610	13.9061	-0.21	-3.51318e-05	0.00980392
453.299	-36372.7	-14609.8	13.9025	-0.21	0.000178805	0.00980392
453.316	-36372.6	-14609.6	13.8992	-0.21	-0.000719682	0.00980392
453.333	-36372.6	-14609.3	13.8959	-0.21	-0.00345314	0.00980392
453.35	-36372.5	-14609.1	13.8925	-0.21	-0.00402178	0.00980392
453.367	-36372.4	-14608.9	13.889	-0.21	-0.00685407	0.00980392
453.384	-36372.3	-14608.7	13.8857	-0.21	-0.00744176	0.00980392
453.401	-36372.2	-14608.5	13.8823	-0.21	-0.010348	0.00980392
453.418	-36372.1	-14608.2	13.8788	-0.21	-0.00989663	0.00980392
453.435	-36372	-14608	13.8754	-0.21	-0.0100259	0.00980392
453.452	-36372	-14607.8	13.8719	-0.21	-0.00999127	0.00980391
453.469	-36371.9	-14607.6	13.8687	-0.21	-0.010007	0.00980395
453.486	-36371.8	-14607.3	13.8655	-0.21	-0.00998408	0.00980383
453.503	-36371.7	-14607.2	13.8621	-0.21	-0.0100557	0.00980426
453.52	-36371.6	-14606.9	13.8586	-0.210001	-0.00975851	0.00980246
453.537	-36371.5	-14606.7	13.8552	-0.209995	-0.0111588	0.00980923
453.554	-36371.5	-14606.5	13.8518	-0.21002	-0.0151692	0.00978142
453.571	-36371.4	-14606.3	13.8483	-0.209923	-0.0172152	0.00988854
453.588	-36371.3	-14606	13.8455	-0.210287	-0.0151281	0.00937443
453.605	-36371.2	-14605.9	13.84	-0.208558	-0.0127306	0.00819125
453.622	-36371.1	-14605.6	13.8345	-0.204888	-0.0151981	0.00687102
453.639	-36371	-14605.4	13.8317	-0.201312	-0.0169345	0.00694684
453.656	-36370.9	-14605.2	13.8281	-0.199772	-0.0167106	0.00825518
453.673	-36370.8	-14604.9	13.8247	-0.200063	-0.0162175	0.00944245
453.69	-36370.8	-14604.7	13.8214	-0.199983	-0.0190997	0.00987975
453.707	-36370.7	-14604.5	13.8179	-0.200004	-0.0180016	0.00978645
453.724	-36370.6	-14604.3	13.8145	-0.199999	-0.0167072	0.00980884
453.741	-36370.5	-14604.1	13.8112	-0.2	-0.0144129	0.00980214
453.758	-36370.4	-14603.9	13.8077	-0.2	-0.0134285	0.00980591
453.775	-36370.3	-14603.6	13.8043	-0.2	-0.0109336	0.00979704
453.792	-36370.2	-14603.4	13.8008	-0.2	-0.00982133	0.00982595
453.809	-36370.2	-14603.2	13.7974	-0.2	-0.0100443	0.00971713
453.826	-36370.1	-14603	13.7941	-0.2	-0.0100034	0.0101291
453.843	-36370	-14602.8	13.7908	-0.2	-0.00994201	0.0046932
453.86	-36369.9	-14602.6	13.7873	-0.2	-0.0101849	-0.0212661
453.877	-36369.8	-14602.3	13.7839	-0.2	-0.00741326	-0.0848047
453.894	-36369.7	-14602.1	13.7806	-0.2	-0.00367307	-0.188578
453.911	-36369.7	-14601.9	13.7771	-0.2	-0.00329181	-0.329472
453.928	-36369.6	-14601.6	13.7737	-0.2	-0.00329029	-0.462848
453.945	-36369.5	-14601.4	13.7704	-0.2	-0.0035472	-0.577616
453.962	-36369.4	-14601.2	13.7669	-0.2	-0.000148265	-0.682648
453.979	-36369.3	-14601	13.7635	-0.2	3.80495e-05	-0.774873
453.996	-36369.2	-14600.8	13.7602	-0.2	-4.63575e-06	-0.858035
454.013	-36369.2	-14600.6	13.7567	-0.2	1.16783e-15	-0.932462
454.03	-36369.1	-14600.3	13.7533	-0.2	-5.00307e-15	-0.985839
454.047	-36369	-14600.1	13.75	-0.2	-0.00333333	-1.02614
454.064	-36368.9	-14599.9	13.7465	-0.2	-0.00675544	-1.05825
454.081	-36368.8	-14599.7	13.7431	-0.2	-0.0066527	-1.08067
454.098	-36368.7	-14599.5	13.7396	-0.2	-0.00660223	-1.09754
454.115	-36368.6	-14599.3	13.7363	-0.2	-0.00695857	-1.109
454.132	-36368.5	-14599	13.7329	-0.2	-0.0102008	-1.11743
454.149	-36368.5	-14598.8	13.7296	-0.2	-0.00994823	-1.12373
454.166	-36368.4	-14598.6	13.7261	-0.2	-0.0100193	-1.12809
454.183	-36368.3	-14598.4	13.7228	-0.2	-0.0099948	-1.1313
454.2	-36368.2	-14598.2	13.7194	-0.2	-0.0100015	-1.13448
454.217	-36368.1	-14598	13.7159	-0.2	-0.00999857	-1.13654
454.234	-36368	-14597.7	13.7125	-0.2	-0.0100038	-1.13731
454.251	-36368	-14597.5	13.709	-0.2	-0.00998238	-1.13724
454.268	-36367.9	-14597.3	13.7057	-0.2	-0.0100664	-1.13726
454.285	-36367.8	-14597.1	13.7024	-0.2	-0.00975198	-1.13725
454.302	-36367.7	-14596.9	13.699	-0.2	-0.0110125	-1.13727
454.319	-36367.6	-14596.7	13.6955	-0.2	-0.0134278	-1.13704
454.336	-36367.5	-14596.4	13.6921	-0.2	-0.0144886	-1.12966
454.353	-36367.5	-14596.2	13.6886	-0.2	-0.0167751	-1.10557
454.37	-36367.4	-14596	13.6853	-0.2	-0.017947	-1.05912
454.387	-36367.3	-14595.8	13.6819	-0.2	-0.0201232	-0.974637
454.404	-36367.2	-14595.6	13.6784	-0.2	-0.0212172	-0.847933
454.421	-36367.1	-14595.4	13.6751	-0.2	-0.0248962	-0.694196
454.438	-36367	-14595.1	13.6717	-0.2	-0.0286172	-0.528847
454.455	-36366.9	-14594.9	13.6682	-0.2	-0.0300186	-0.38728
454.472	-36366.9	-14594.7	13.6649	-0.2	-0.0314327	-0.285125
454.489	-36366.8	-14594.5	13.6615	-0.2	-0.0352195	-0.203793
454.506	-36366.7	-14594.3	13.658	-0.2	-0.0389054	-0.141784
454.523	-36366.6	-14594.1	13.6547	-0.2	-0.040229	-0.0971095
454.54	-36366.5	-14593.8	13.6512	-0.200001	-0.0399473	-0.0623625
454.557	-36366.5	-14593.6	13.6478	-0.199995	-0.0400144	-0.0366681
454.574	-36366.4	-14593.4	13.6445	-0.20002	-0.0399962	-0.0177339
454.591	-36366.3	-14593.2	13.6412	-0.199924	-0.0400006	-0.00232526
454.608	-36366.2	-14593	13.6377	-0.200253	-0.0400011	0.00861246
454.625	-36366.1	-14592.7	13.6343	-0.197819	-0.0399949	0.0151108
454.642	-36366	-14592.5	13.6308	-0.194187	-0.0400168	0.0181504
454.659	-36365.9	-14592.3	13.6274	-0.190536	-0.0399338	0.0193891
454.676	-36365.9	-14592.1	13.6242	-0.189868	-0.0402482	0.0203854
454.693	-36365.8	-14591.9	13.6205	-0.190035	-0.0375829	0.0222014
454.71	-36365.7	-14591.7	13.6201	-0.189993	-0.0339814	0.0255682
454.727	-36365.6	-14591.4	13.6174	-0.190002	-0.0303712	0.02803
454.744	-36365.5	-14591.2	13.6137	-0.189999	-0.029939	0.0293395
454.761	-36365.5	-14591	13.6104	-0.190001	-0.0300164	0.0294293
454.778	-36365.4	-14590.8	13.6071	-0.189995	-0.0299957	0.0294122
454.795	-36365.3	-14590.6	13.6035	-0.19001	-0.0300006	0.0294016
454.812	-36365.2	-14590.4	13.6002	-0.189962	-0.0299999	0.0294533
454.829	-36365.1	-14590.2	13.5969	-0.190144	-0.03	0.0292559
454.846	-36365	-14590	13.5933	-0.19	-0.03	0.0381264
454.863	-36364.9	-14589.8	13.59	-0.216667	-0.03	0.0686275
454.88	-36364.8	-14589.5	13.5867	-0.283333	-0.03	0.139434
454.897	-36364.8	-14589.3	13.5795	-0.41541	-0.03	0.25832
454.914	-36364.7	-14589.1	13.5694	-0.565361	-0.0299998	0.393522
454.931	-36364.6	-14588.9	13.5594	-0.704217	-0.0300006	0.523819
454.948	-36364.5	-14588.7	13.5486	-0.818869	-0.0299956	0.642262
454.965	-36364.4	-14588.5	13.5349	-0.914127	-0.0300168	0.738478
454.982	-36364.3	-14588.2	13.5177	-1.00822	-0.0299374	0.829934
454.999	-36364.3	-14588	13.4963	-1.10113	-0.0303802	0.915799
455.016	-36364.2	-14587.8	13.4766	-1.16691	-0.0339461	0.982057
455.033	-36364.1	-14587.6	13.4563	-1.21831	-0.0373653	1.03337
455.05	-36364	-14587.4	13.4352	-1.25807	-0.0402827	1.07355
455.067	-36363.9	-14587.2	13.4154	-1.28592	-0.0399155	1.10191
455.084	-36363.8	-14586.9	13.3952	-1.30813	-0.0400548	1.12482
455.101	-36363.8	-14586.7	13.3733	-1.32345	-0.0398248	1.14331
455.118	-36363.7	-14586.5	13.3497	-1.33292	-0.0407255	1.1572
455.135	-36363.6	-14586.3	13.3266	-1.34243	-0.0443278	1.16706
455.152	-36363.5	-14586.1	13.3027	-1.34787	-0.0478482	1.17372
455.169	-36363.5	-14585.9	13.2783	-1.35117	-0.0503222	1.17768
455.186	-36363.4	-14585.7	13.255	-1.35445	-0.0499008	1.18092
455.203	-36363.3	-14585.5	13.2323	-1.35811	-0.0500734	1.18396
455.22	-36363.2	-14585.3	13.2116	-1.36031	-0.0497663	1.18579
455.237	-36363.1	-14585	13.1921	-1.35992	-0.0510912	1.18634
455.254	-36363.1	-14584.9	13.1701	-1.36002	-0.0547983	1.18626
455.271	-36363	-14584.6	13.1454	-1.35999	-0.0584906	1.18628
455.288	-36362.9	-14584.4	13.1226	-1.36001	-0.0602704	1.18625
455.305	-36362.8	-14584.2	13.0983	-1.35996	-0.0599337	1.18634
455.322	-36362.7	-14584	13.0741	-1.36014	-0.0600231	1.1855
455.339	-36362.6	-14583.8	13.0512	-1.35797	-0.0599769	1.17664
455.356	-36362.6	-14583.6	13.0266	-1.33025	-0.0600652	1.14935
455.373	-36362.5	-14583.4	13.0046	-1.27778	-0.0597381	1.09537
455.39	-36362.4	-14583.2	12.9848	-1.19674	-0.0616602	1.00938
455.407	-36362.3	-14583	12.9661	-1.05519	-0.0656442	0.87495
455.424	-36362.3	-14582.8	12.9489	-0.876455	-0.0672335	0.712362
455.441	-36362.2	-14582.6	12.9344	-0.703857	-0.0643615	0.556674
455.458	-36362.1	-14582.4	12.9227	-0.56573	-0.0631429	0.418746
455.475	-36362	-14582.1	12.9153	-0.467621	-0.0633634	0.318045
455.492	-36361.9	-14581.9	12.908	-0.389225	-0.0633958	0.24029
455.509	-36361.9	-14581.8	12.9043	-0.330947	-0.063046	0.182045
455.526	-36361.8	-14581.5	12.8981	-0.288523	-0.0659108	0.139148
455.543	-36361.7	-14581.3	12.8943	-0.256076	-0.0671576	0.107618
455.56	-36361.6	-14581.2	12.8878	-0.233584	-0.0638629	0.0822664
455.577	-36361.5	-14580.9	12.8838	-0.213151	-0.0630188	0.0637434
455.594	-36361.5	-14580.7	12.8806	-0.19872	-0.0659427	0.0490911
455.611	-36361.4	-14580.5	12.8771	-0.187714	-0.0697514	0.0380957
455.628	-36361.3	-14580.3	12.8738	-0.18074	-0.070065	0.030191
455.645	-36361.2	-14580.1	12.8702	-0.17404	-0.0699829	0.0244948
455.662	-36361.2	-14579.9	12.8701	-0.170066	-0.0700022	0.0208581
455.679	-36361.1	-14579.7	12.8669	-0.170065	-0.0699994	0.0186273
455.696	-36361	-14579.5	12.8635	-0.166898	-0.0700002	0.016513
455.713	-36360.9	-14579.3	12.86	-0.163333	-0.07	0.0130719
455.73	-36360.8	-14579.1	12.8567	-0.16	-0.07	0.0108932
455.747	-36360.8	-14578.9	12.8533	-0.16	-0.07	0.00980392
455.764	-36360.7	-14578.7	12.8499	-0.159994	-0.07	0.00981042
455.781	-36360.6	-14578.5	12.8499	-0.160002	-0.0700002	0.00980219
455.798	-36360.5	-14578.3	12.8464	-0.16	-0.0699994	0.00980437
455.815	-36360.4	-14578.1	12.8429	-0.16	-0.0700044	0.0098037
455.832	-36360.4	-14577.8	12.8399	-0.16	-0.0699832	0.00980398
455.849	-36360.3	-14577.7	12.8398	-0.16	-0.0700626	0.00980391
455.866	-36360.2	-14577.5	12.836	-0.16	-0.0696197	0.00980393
455.883	-36360.1	-14577.2	12.8326	-0.16	-0.066054	0.00980392
455.9	-36360.1	-14577.1	12.8299	-0.16	-0.0626342	0.00980392
455.917	-36360	-14576.9	12.8295	-0.16	-0.0597199	0.00980392
455.934	-36359.9	-14576.6	12.8259	-0.16	-0.0600748	0.00980392
455.951	-36359.8	-14576.4	12.8224	-0.16	-0.059981	0.00980393
455.968	-36359.8	-14576.2	12.8199	-0.16	-0.0600059	0.00980386
455.985	-36359.7	-14576	12.8194	-0.16	-0.0599985	0.00980416
456.002	-36359.6	-14575.9	12.8156	-0.160001	-0.0600001	0.00980306
456.019	-36359.5	-14575.6	12.8119	-0.159996	-0.060001	0.00980782
456.036	-36359.4	-14575.4	12.8099	-0.160014	-0.0599957	0.00978924
456.053	-36359.4	-14575.2	12.8091	-0.159948	-0.0600158	0.00985749
456.07	-36359.3	-14575	12.8052	-0.160228	-0.0599311	0.00949501
456.087	-36359.2	-14574.8	12.802	-0.15891	-0.0602594	0.00799566
456.104	-36359.1	-14574.6	12.7985	-0.155201	-0.0587833	0.00511724
456.121	-36359	-14574.4	12.7952	-0.151509	-0.0550742	0.00205066
456.138	-36359	-14574.2	12.7914	-0.14973	-0.0515228	0.000437992
456.155	-36358.9	-14574	12.79	-0.150065	-0.0497719	-6.65919e-05
456.172	-36358.8	-14573.8	12.7885	-0.149982	-0.0499824	1.86419e-05
456.189	-36358.7	-14573.6	12.7849	-0.150005	-0.0503095	-4.95437e-06
456.206	-36358.7	-14573.4	12.7812	-0.149999	-0.0482571	1.15809e-06
456.223	-36358.6	-14573.2	12.78	-0.15	-0.0450021	-2.73093e-07
456.24	-36358.5	-14573	12.7783	-0.15	-0.0392985	-1.04547e-07
456.257	-36358.4	-14572.8	12.7746	-0.15	-0.0346574	6.37367e-07
456.274	-36358.4	-14572.6	12.7708	-0.15	-0.0289933	-2.64082e-06
456.291	-36358.3	-14572.4	12.7701	-0.15	-0.0242573	9.92381e-06
456.308	-36358.2	-14572.2	12.7679	-0.15	-0.0211225	-3.32879e-05
456.325	-36358.1	-14572	12.7643	-0.15	-0.01751	0.000132516
456.342	-36358	-14571.8	12.7606	-0.15	-0.0147241	-0.00164611
456.359	-36358	-14571.6	12.7601	-0.15	-0.00819325	-0.0109722
456.376	-36357.9	-14571.3	12.7576	-0.15	-0.00401216	-0.0367548
456.393	-36357.8	-14571.2	12.7542	-0.15	-0.000511674	-0.0834369
456.41	-36357.7	-14571	12.7504	-0.15	-0.000100552	-0.153449
456.427	-36357.7	-14570.7	12.7501	-0.15	0.00263877	-0.225246
456.444	-36357.6	-14570.5	12.7474	-0.15	0.00603387	-0.295426
456.461	-36357.5	-14570.4	12.7438	-0.15	0.00974715	-0.371678
456.478	-36357.4	-14570.1	12.7402	-0.15	0.0100217	-0.456911
456.495	-36357.4	-14569.9	12.7401	-0.15	0.0101602	-0.548359
456.512	-36357.3	-14569.8	12.7369	-0.15	0.00689615	-0.649965
456.529	-36357.2	-14569.5	12.7335	-0.15	0.00354306	-0.741145
456.546	-36357.1	-14569.3	12.7301	-0.15	0.000108096	-0.827034
456.563	-36357.1	-14569.1	12.73	-0.15	0	-0.917211
456.58	-36357	-14568.9	12.7267	-0.15	-4.11545e-16	-1.00109
456.597	-36356.9	-14568.7	12.7233	-0.15	1.14005e-16	-1.08061
456.614	-36356.8	-14568.5	12.7199	-0.15	-9.65429e-07	-1.15552
456.631	-36356.7	-14568.3	12.7199	-0.15	2.02792e-06	-1.22049
456.648	-36356.7	-14568.1	12.7164	-0.15	-7.14091e-06	-1.28624
456.665	-36356.6	-14567.9	12.7129	-0.15	5.56397e-05	-1.35642
456.682	-36356.5	-14567.7	12.7099	-0.15	-0.000216847	-1.41765
456.699	-36356.4	-14567.5	12.7098	-0.15	-0.00383123	-1.47786
456.716	-36356.4	-14567.3	12.706	-0.15	-0.00697135	-1.54213
456.733	-36356.3	-14567.1	12.7026	-0.15	-0.00626414	-1.60861
456.75	-36356.2	-14566.9	12.6999	-0.15	-0.00258043	-1.67549
456.767	-36356.1	-14566.7	12.6995	-0.15	0.000262352	-1.74076
456.784	-36356	-14566.5	12.6959	-0.15	-7.00354e-05	-1.7941
456.801	-36356	-14566.3	12.6924	-0.15	1.77662e-05	-1.84392
456.818	-36355.9	-14566.1	12.6899	-0.15	-5.51569e-06	-1.89132
456.835	-36355.8	-14565.9	12.6894	-0.15	1.47155e-06	-1.93386
456.852	-36355.7	-14565.7	12.6856	-0.15	-3.69649e-07	-1.9773
456.869	-36355.7	-14565.5	12.6819	-0.15	1.1019e-07	-2.02155
456.886	-36355.6	-14565.3	12.6799	-0.15	-2.92839e-08	-2.05949
456.903	-36355.5	-14565.1	12.6791	-0.15	6.92623e-09	-2.09094
456.92	-36355.4	-14564.9	12.6753	-0.15	-5.02215e-10	-2.11377
456.937	-36355.4	-14564.7	12.6717	-0.15	-5.51239e-09	-2.12881
456.954	-36355.3	-14564.5	12.67	-0.15	2.18227e-08	-2.14076
456.971	-36355.2	-14564.3	12.6688	-0.15	-9.29782e-08	-2.14991
456.988	-36355.1	-14564.1	12.6651	-0.15	3.49757e-07	-2.1563
457.005	-36355.1	-14563.9	12.6614	-0.15	-1.24936e-06	-2.16141
457.022	-36355	-14563.7	12.66	-0.15	5.18483e-06	-2.16482
457.039	-36354.9	-14563.5	12.6586	-0.15	-1.94775e-05	-2.1662
457.056	-36354.8	-14563.3	12.6548	-0.15	6.8526e-05	-2.16721
457.073	-36354.7	-14563.1	12.651	-0.15	-0.000279728	-2.16886
457.09	-36354.7	-14562.9	12.6501	-0.15	0.00172842	-2.17186
457.107	-36354.6	-14562.7	12.6481	-0.15	0.00540886	-2.1747
457.124	-36354.5	-14562.5	12.6445	-0.15	0.00908444	-2.17624
457.141	-36354.4	-14562.3	12.6408	-0.15	0.0102816	-2.1765
457.158	-36354.4	-14562.1	12.6401	-0.15	0.00967608	-2.17653
457.175	-36354.3	-14561.9	12.6378	-0.15	0.0122986	-2.17581
457.192	-36354.2	-14561.7	12.6344	-0.15	0.0153333	-2.17401
457.209	-36354.1	-14561.5	12.6305	-0.15	0.0217729	-2.17072
457.226	-36354.1	-14561.3	12.6301	-0.15	0.0260823	-2.16814
457.243	-36354	-14561.1	12.6276	-0.15	0.0291446	-2.16682
457.26	-36353.9	-14560.9	12.624	-0.150001	0.0327235	-2.16663
457.277	-36353.8	-14560.7	12.6203	-0.149997	0.0360894	-2.16672
457.294	-36353.8	-14560.5	12.6201	-0.15001	0.0393884	-2.16587
457.311	-36353.7	-14560.3	12.6171	-0.149973	0.0429357	-2.16372
457.328	-36353.6	-14560.1	12.6138	-0.150105	0.0462283	-2.16056
457.345	-36353.5	-14559.9	12.6102	-0.149607	0.0497979	-2.15562
457.362	-36353.5	-14559.7	12.6101	-0.159033	0.0499707	-2.14281
457.379	-36353.4	-14559.5	12.6069	-0.184367	0.0529953	-2.11347
457.396	-36353.3	-14559.3	12.6037	-0.239104	0.0596512	-2.06165
457.413	-36353.2	-14559.1	12.5967	-0.32	0.0633333	-1.98693
457.43	-36353.1	-14558.9	12.5933	-0.396667	0.0633333	-1.91612
457.447	-36353.1	-14558.7	12.5867	-0.46	0.0633333	-1.85185
457.464	-36353	-14558.5	12.5795	-0.541501	0.0669288	-1.78918
457.481	-36352.9	-14558.3	12.5693	-0.625511	0.070048	-1.72025
457.498	-36352.8	-14558.1	12.5559	-0.7296	0.0701007	-1.64685
457.515	-36352.8	-14557.9	12.5414	-0.831484	0.0737745	-1.5701
457.532	-36352.7	-14557.7	12.5251	-0.923723	0.0771039	-1.5086
457.549	-36352.6	-14557.5	12.5111	-1.01022	0.0801573	-1.45303
457.566	-36352.5	-14557.3	12.49	-1.09932	0.0799354	-1.39682
457.583	-36352.4	-14557.1	12.4735	-1.18865	0.0800399	-1.34648
457.6	-36352.4	-14556.9	12.453	-1.27054	0.0799054	-1.29909
457.617	-36352.3	-14556.7	12.4313	-1.34223	0.0805058	-1.25835
457.634	-36352.2	-14556.5	12.408	-1.4049	0.0842788	-1.22737
457.651	-36352.2	-14556.3	12.3836	-1.47386	0.0870395	-1.1994
457.668	-36352.1	-14556.1	12.3552	-1.54792	0.0857782	-1.17377
457.685	-36352	-14555.9	12.329	-1.60914	0.0828336	-1.15148
457.702	-36351.9	-14555.7	12.3019	-1.66531	0.0841511	-1.13
457.719	-36351.9	-14555.5	12.2728	-1.73351	0.0881291	-1.11204
457.736	-36351.8	-14555.3	12.2429	-1.8021	0.090211	-1.10224
457.753	-36351.7	-14555.1	12.2121	-1.8749	0.0901196	-1.09973
457.77	-36351.6	-14554.9	12.1809	-1.93788	0.0889837	-1.09851
457.787	-36351.6	-14554.7	12.1504	-1.99087	0.0850327	-1.09525
457.804	-36351.5	-14554.6	12.1142	-2.04076	0.0828913	-1.09104
457.821	-36351.4	-14554.4	12.0757	-2.08767	0.0846199	-1.08781
457.838	-36351.3	-14554.1	12.0397	-2.13	0.0885533	-1.08438
457.855	-36351.3	-14554	12.0017	-2.17496	0.0902291	-1.0783
457.872	-36351.2	-14553.8	11.9636	-2.22018	0.0899373	-1.07355
457.889	-36351.1	-14553.6	11.9276	-2.26068	0.0900112	-1.07708
457.906	-36351.1	-14553.4	11.8893	-2.29105	0.0900167	-1.0933
457.923	-36351	-14553.2	11.8518	-2.31043	0.0899163	-1.11929
457.94	-36350.9	-14553	11.8137	-2.32478	0.0903179	-1.1474
457.957	-36350.8	-14552.9	11.7715	-2.33671	0.088089	-1.18072
457.974	-36350.8	-14552.6	11.7306	-2.34445	0.0845173	-1.21877
457.991	-36350.7	-14552.5	11.6907	-2.35121	0.0809049	-1.26149
458.008	-36350.6	-14552.3	11.6515	-2.35574	0.0798315	-1.30802
458.025	-36350.5	-14552.1	11.6118	-2.35924	0.0800459	-1.35111
458.042	-36350.5	-14551.9	11.572	-2.36025	0.0799879	-1.39005
458.059	-36350.4	-14551.7	11.53	-2.35972	0.0800026	-1.43285
458.076	-36350.3	-14551.5	11.4889	-2.36245	0.0799993	-1.47669
458.093	-36350.3	-14551.4	11.4524	-2.36583	0.0800002	-1.52092
458.11	-36350.2	-14551.2	11.4109	-2.36958	0.0799999	-1.56571
458.127	-36350.1	-14551	11.3702	-2.3701	0.0800001	-1.60232
458.144	-36350	-14550.8	11.3307	-2.36999	0.0799997	-1.63147
458.161	-36350	-14550.7	11.2881	-2.36996	0.0800008	-1.65716
458.178	-36349.9	-14550.5	11.251	-2.37016	0.079997	-1.68308
458.195	-36349.8	-14550.3	11.2114	-2.36712	0.0800113	-1.71195
458.212	-36349.8	-14550.1	11.1723	-2.36355	0.0799772	-1.74441
458.229	-36349.7	-14550	11.1323	-2.36011	0.0800879	-1.76998
458.246	-36349.6	-14549.8	11.0926	-2.35997	0.0768921	-1.78881
458.263	-36349.6	-14549.6	11.0467	-2.36	0.0733333	-1.80283
458.28	-36349.5	-14549.4	11.0067	-2.36	0.07	-1.81264
458.297	-36349.4	-14549.2	10.9667	-2.36	0.07	-1.82026
458.314	-36349.4	-14549.1	10.9276	-2.35645	0.0698878	-1.82842
458.331	-36349.3	-14548.9	10.8878	-2.35312	0.0664501	-1.83957
458.348	-36349.2	-14548.7	10.851	-2.34991	0.0631353	-1.85627
458.365	-36349.2	-14548.6	10.8084	-2.35003	0.0595854	-1.87717
458.382	-36349.1	-14548.3	10.7688	-2.35005	0.0563044	-1.89649
458.399	-36349	-14548.2	10.7283	-2.34978	0.0528439	-1.91521
458.416	-36349	-14548	10.6865	-2.3458	0.0498611	-1.9361
458.433	-36348.9	-14547.8	10.65	-2.3436	0.0496856	-1.95349
458.45	-36348.8	-14547.7	10.6092	-2.35251	0.046004	-1.96127
458.467	-36348.8	-14547.5	10.567	-2.37157	0.0424216	-1.95621
458.484	-36348.7	-14547.3	10.5274	-2.39057	0.0397515	-1.93991
458.501	-36348.6	-14547.2	10.4867	-2.40831	0.040063	-1.91237
458.518	-36348.6	-14547	10.4446	-2.43533	0.0399804	-1.87042
458.535	-36348.5	-14546.8	10.4051	-2.46525	0.0400052	-1.82334
458.552	-36348.4	-14546.7	10.3644	-2.49676	0.0399987	-1.77238
458.569	-36348.4	-14546.5	10.3213	-2.53207	0.0400004	-1.72289
458.586	-36348.3	-14546.4	10.2782	-2.56504	0.0399998	-1.67861
458.603	-36348.3	-14546.2	10.2338	-2.59829	0.0400004	-1.63426
458.62	-36348.2	-14546.1	10.1884	-2.62857	0.0399983	-1.58734
458.637	-36348.1	-14545.9	10.1461	-2.66184	0.0400062	-1.5377
458.654	-36348.1	-14545.7	10.0998	-2.70534	0.0399776	-1.47819
458.671	-36348	-14545.6	10.051	-2.7516	0.0400949	-1.41357
458.688	-36347.9	-14545.4	10.0048	-2.78917	0.0396433	-1.35284
458.705	-36347.9	-14545.3	9.95828	-2.82533	0.0416907	-1.29016
458.722	-36347.8	-14545.1	9.91214	-2.87304	0.0435836	-1.22393
458.739	-36347.8	-14545	9.86436	-2.93557	0.0436148	-1.15403
458.756	-36347.7	-14544.8	9.81025	-3.00883	0.0414442	-1.07723
458.773	-36347.6	-14544.6	9.75449	-3.07013	0.0396776	-1.00483
458.79	-36347.6	-14544.5	9.70446	-3.11561	0.0400856	-0.940959
458.807	-36347.5	-14544.3	9.6501	-3.16022	0.0399803	-0.872983
458.824	-36347.5	-14544.2	9.59543	-3.20558	0.0400054	-0.806948
458.841	-36347.4	-14544	9.54035	-3.24375	0.0399986	-0.746887
458.858	-36347.3	-14543.9	9.48306	-3.28205	0.0400003	-0.690971
458.875	-36347.3	-14543.7	9.42868	-3.31865	0.04	-0.63904
458.892	-36347.2	-14543.6	9.37641	-3.36211	0.0399997	-0.588019
458.909	-36347.2	-14543.4	9.31743	-3.41182	0.0400012	-0.530163
458.926	-36347.1	-14543.3	9.26012	-3.45933	0.0399953	-0.474889
458.943	-36347	-14543.1	9.20064	-3.50343	0.0400177	-0.424945
458.96	-36347	-14543	9.14344	-3.54543	0.0399465	-0.370738
458.977	-36346.9	-14542.9	9.08391	-3.59411	0.040209	-0.31094
458.994	-36346.9	-14542.7	9.02442	-3.64708	0.0373559	-0.241973
459.011	-36346.8	-14542.6	8.95789	-3.70083	0.0337572	-0.165617
459.028	-36346.8	-14542.4	8.89394	-3.74525	0.0302783	-0.0959102
459.045	-36346.7	-14542.3	8.83105	-3.78528	0.0297728	-0.0301062
459.062	-36346.7	-14542.1	8.76389	-3.82728	0.033091	0.0455589
459.079	-36346.6	-14542	8.70032	-3.87702	0.0365423	0.121804
459.096	-36346.5	-14541.9	8.63718	-3.92701	0.0367843	0.203932
459.113	-36346.5	-14541.7	8.57	-3.97667	0.0333333	0.297386
459.13	-36346.4	-14541.6	8.50333	-4.01333	0.03	0.393246
459.147	-36346.4	-14541.5	8.43667	-4.04	0.03	0.492375
459.164	-36346.3	-14541.3	8.36237	-4.0647	0.0299856	0.59397
459.181	-36346.3	-14541.2	8.2926	-4.08821	0.0300341	0.684821
459.198	-36346.2	-14541.1	8.22251	-4.1186	0.0298774	0.771008
459.215	-36346.2	-14540.9	8.15169	-4.14994	0.0262405	0.859676
459.232	-36346.1	-14540.8	8.08188	-4.1722	0.0228762	0.939422
459.249	-36346.1	-14540.7	8.01139	-4.18846	0.0199071	1.01668
459.266	-36346	-14540.6	7.93718	-4.20208	0.0196776	1.08915
459.283	-36346	-14540.4	7.86816	-4.21143	0.0160386	1.14792
459.3	-36345.9	-14540.3	7.79598	-4.21738	0.0126381	1.20151
459.317	-36345.9	-14540.2	7.71566	-4.22115	0.00971855	1.25829
459.334	-36345.8	-14540	7.64756	-4.22888	0.0100751	1.31599
459.351	-36345.8	-14539.9	7.57516	-4.24529	0.00998095	1.38035
459.368	-36345.7	-14539.8	7.49865	-4.27001	0.0100059	1.44409
459.385	-36345.7	-14539.7	7.42943	-4.2883	0.00999865	1.50046
459.402	-36345.6	-14539.6	7.36017	-4.30505	0.00999955	1.55986
459.419	-36345.6	-14539.5	7.29174	-4.3233	0.0100037	1.63238
459.436	-36345.6	-14539.4	7.21577	-4.34477	0.00998601	1.71213
459.453	-36345.5	-14539.2	7.13938	-4.36179	0.010061	1.79337
459.47	-36345.5	-14539.1	7.06646	-4.37026	0.0097704	1.85452
459.487	-36345.4	-14539	6.99359	-4.37205	0.0110901	1.90032
459.504	-36345.4	-14538.9	6.91769	-4.3618	0.0147985	1.93591
459.521	-36345.3	-14538.8	6.84319	-4.34281	0.0184907	1.97055
459.538	-36345.3	-14538.7	6.77271	-4.32002	0.0202698	2.00606
459.555	-36345.3	-14538.6	6.69831	-4.30137	0.0199362	2.0451
459.572	-36345.2	-14538.5	6.62405	-4.2856	0.020013	2.08499
459.589	-36345.2	-14538.4	6.55315	-4.27483	0.0200147	2.12096
459.606	-36345.1	-14538.3	6.48069	-4.26303	0.0199325	2.15572
459.623	-36345.1	-14538.2	6.40819	-4.24685	0.0202798	2.18395
459.64	-36345.1	-14538.1	6.3398	-4.23055	0.0182701	2.205
459.657	-36345	-14538	6.264	-4.21118	0.0145966	2.23192
459.674	-36345	-14537.9	6.19072	-4.18865	0.0108933	2.27617
459.691	-36344.9	-14537.8	6.12171	-4.16262	0.00980188	2.34469
459.708	-36344.9	-14537.7	6.05048	-4.13874	0.010044	2.43554
459.725	-36344.9	-14537.6	5.98288	-4.12332	0.00998802	2.53079
459.742	-36344.8	-14537.5	5.91458	-4.11289	0.0100032	2.62352
459.759	-36344.8	-14537.4	5.84074	-4.10263	0.00999934	2.74397
459.776	-36344.8	-14537.3	5.76924	-4.09032	0.0100002	2.88881
459.793	-36344.7	-14537.2	5.70267	-4.0719	0.0100001	3.05566
459.81	-36344.7	-14537.1	5.63241	-4.04802	0.0099997	3.22722
459.827	-36344.6	-14537	5.56485	-4.02099	0.0100012	3.36628
459.844	-36344.6	-14536.9	5.49881	-3.99998	0.00999542	3.47053
459.861	-36344.6	-14536.9	5.42823	-3.98173	0.0100123	3.55842
459.878	-36344.5	-14536.8	5.36101	-3.97103	0.00995231	3.62604
459.895	-36344.5	-14536.7	5.29479	-3.96124	0.0101785	3.6804
459.912	-36344.5	-14536.6	5.2241	-3.95063	0.00689382	3.72641
459.929	-36344.5	-14536.5	5.1572	-3.9405	0.00354369	3.76079
459.946	-36344.4	-14536.4	5.09064	-3.93368	0.00010793	3.78732
459.963	-36344.4	-14536.4	5.02333	-3.92667	0	3.8061
459.98	-36344.4	-14536.3	4.96	-3.91333	0	3.81264
459.997	-36344.3	-14536.2	4.89667	-3.89	0	3.80828
460.014	-36344.3	-14536.1	4.82587	-3.86182	-4.65752e-07	3.79775
460.031	-36344.3	-14536.1	4.75962	-3.8386	1.24513e-07	3.78462
460.048	-36344.2	-14536	4.69607	-3.81158	-3.22966e-08	3.76898
460.065	-36344.2	-14535.9	4.62937	-3.77937	1.59874e-08	3.74558
460.082	-36344.2	-14535.8	4.56903	-3.7463	-4.12057e-09	3.71974
460.099	-36344.1	-14535.8	4.50224	-3.71361	1.53441e-09	3.68385
460.116	-36344.1	-14535.7	4.4424	-3.66687	-4.11049e-10	3.63905
460.133	-36344.1	-14535.6	4.37927	-3.60061	1.09789e-10	3.57913
460.15	-36344.1	-14535.5	4.31885	-3.52206	-2.80876e-11	3.5099
460.167	-36344	-14535.5	4.25601	-3.44292	9.29809e-12	3.43674
460.184	-36344	-14535.4	4.2002	-3.37887	-2.48214e-12	3.37375
460.201	-36344	-14535.4	4.14317	-3.31992	6.29655e-13	3.31491
460.218	-36344	-14535.3	4.08731	-3.26281	-1.95483e-13	3.25497
460.235	-36343.9	-14535.2	4.03464	-3.20175	5.21537e-14	3.19575
460.252	-36343.9	-14535.2	3.97992	-3.13727	-1.3101e-14	3.13231
460.269	-36343.9	-14535.1	3.92498	-3.0776	3.90622e-15	3.07137
460.286	-36343.9	-14535	3.87608	-3.03033	-1.04147e-15	3.02121
460.303	-36343.8	-14535	3.82467	-2.98301	2.58633e-16	2.97239
460.32	-36343.8	-14534.9	3.77212	-2.93133	-7.5006e-17	2.92188
460.337	-36343.8	-14534.9	3.72418	-2.87936	1.99831e-17	2.87294
460.354	-36343.8	-14534.8	3.67635	-2.82843	-4.89533e-18	2.82502
460.371	-36343.7	-14534.7	3.62762	-2.78677	1.39142e-18	2.78252
460.388	-36343.7	-14534.7	3.58181	-2.7521	-3.70392e-19	2.74565
460.405	-36343.7	-14534.6	3.53307	-2.7102	8.92515e-20	2.70108
460.422	-36343.7	-14534.6	3.48651	-2.65233	-2.49865e-20	2.64612
460.439	-36343.6	-14534.5	3.44387	-2.58703	6.64468e-21	2.58515
460.456	-36343.6	-14534.5	3.40048	-2.51773	-1.56792e-21	2.52142
460.473	-36343.6	-14534.4	3.35994	-2.46229	4.30365e-22	2.46797
460.49	-36343.6	-14534.4	3.31828	-2.42223	-9.89991e-23	2.42219
460.507	-36343.6	-14534.3	3.2774	-2.37739	2.71566e-23	2.37663
460.524	-36343.5	-14534.3	3.23695	-2.32411	-7.27144e-24	2.32552
460.541	-36343.5	-14534.2	3.20043	-2.26481	1.92915e-24	2.26975
460.558	-36343.5	-14534.2	3.15664	-2.20358	-4.28688e-25	2.21171
460.575	-36343.5	-14534.1	3.11695	-2.15094	1.16653e-25	2.15742
460.592	-36343.5	-14534.1	3.08051	-2.10117	-3.09015e-26	2.10836
460.609	-36343.5	-14534	3.0474	-2.05402	6.54241e-27	2.05723
460.626	-36343.4	-14534	3.01455	-2.00924	-1.76987e-27	2.01341
460.643	-36343.4	-14533.9	2.98143	-1.97471	4.67957e-28	1.97432
460.66	-36343.4	-14533.9	2.94593	-1.93311	-9.19448e-29	1.92451
460.677	-36343.4	-14533.8	2.91533	-1.86345	2.4406e-29	1.85458
460.694	-36343.4	-14533.8	2.88356	-1.75137	-4.21906e-30	1.75167
460.711	-36343.3	-14533.7	2.85641	-1.62988	1.13358e-30	1.64242
460.728	-36343.3	-14533.7	2.82964	-1.52525	-3.03346e-31	1.53408
460.745	-36343.3	-14533.6	2.80614	-1.41981	7.98039e-32	1.42812
460.762	-36343.3	-14533.6	2.78137	-1.29544	-1.01845e-32	1.28991
460.779	-36343.3	-14533.6	2.76109	-1.11856	2.67209e-33	1.12852
460.796	-36343.2	-14533.5	2.74333	-0.906667	3.81081e-44	0.928105
460.813	-36343.2	-14533.5	2.73	-0.706667	0	0.747277
460.83	-36343.2	-14533.4	2.72	-0.553333	2.74597e-45	0.592593
460.847	-36343.2	-14533.4	2.71333	-0.433333	-7.7036e-46	0.471678
460.864	-36343.2	-14533.3	2.7064	-0.331425	7.16801e-36	0.370572
460.881	-36343.2	-14533.3	2.70303	-0.256056	-1.63127e-35	0.294499
460.898	-36343.1	-14533.2	2.69635	-0.193117	5.80393e-35	0.231793
460.915	-36343.1	-14533.2	2.69293	-0.13748	-4.5257e-34	0.177305
460.932	-36343.1	-14533.2	2.68983	-0.0957051	1.71975e-33	0.136205
460.949	-36343.1	-14533.1	2.69004	-0.0630477	-6.40834e-33	0.103172
460.966	-36343.1	-14533.1	2.68998	-0.0359082	3.70734e-32	0.0764537
460.983	-36343.1	-14533	2.69	-0.0169024	-1.40519e-31	0.056841
461	-36343	-14533	2.69	-0.000710623	5.21825e-31	0.0407997
461.017	-36343	-14533	2.69	0.0133164	-2.65323e-30	0.0263515
461.034	-36343	-14532.9	2.69	0.0258225	1.00342e-29	0.0147498
461.051	-36343	-14532.9	2.69	0.0360257	-3.70917e-29	0.00437021
461.068	-36343	-14532.8	2.69	0.0448995	1.75194e-28	-0.00302054
461.085	-36343	-14532.8	2.68999	0.047692	-6.61354e-28	-0.00738402
461.102	-36342.9	-14532.7	2.69005	0.0501321	2.43041e-27	-0.00935748
461.119	-36342.9	-14532.7	2.68978	0.0507981	-1.09372e-26	-0.0115972
461.136	-36342.9	-14532.7	2.691	0.0546201	4.02661e-26	-0.0142521
461.153	-36342.9	-14532.6	2.69474	0.0582643	-1.7516e-25	-0.0174336
461.17	-36342.9	-14532.6	2.69825	0.0602776	6.59401e-25	-0.0191033
461.187	-36342.9	-14532.5	2.70026	0.0599469	-2.38323e-24	-0.0196582
461.204	-36342.8	-14532.5	2.69993	0.059952	1.00944e-23	-0.0196738
461.221	-36342.8	-14532.4	2.70002	0.0602489	-3.79573e-23	-0.019176
461.238	-36342.8	-14532.4	2.69999	0.0587049	1.41735e-22	-0.018032
461.255	-36342.8	-14532.4	2.70001	0.0550015	-5.06023e-22	-0.0167316
461.272	-36342.8	-14532.3	2.69998	0.0512885	2.09991e-21	-0.0167379
461.289	-36342.8	-14532.3	2.70007	0.0497778	-7.43295e-21	-0.0180622
461.306	-36342.7	-14532.2	2.69971	0.0500615	3.03542e-20	-0.0192454
461.323	-36342.7	-14532.2	2.70176	0.0499835	-1.13937e-19	-0.0196845
461.34	-36342.7	-14532.1	2.70526	0.0500044	4.25393e-19	-0.0195875
461.357	-36342.7	-14532.1	2.709	0.049999	-1.46627e-18	-0.0196125
461.374	-36342.7	-14532.1	2.71023	0.0500003	5.90424e-18	-0.0196066
461.391	-36342.7	-14532	2.70994	0.0499999	-2.21449e-17	-0.0196082
461.408	-36342.6	-14532	2.71001	0.05	7.42717e-17	-0.0196078
461.425	-36342.6	-14531.9	2.71	0.05	-2.95667e-16	-0.0196079
461.442	-36342.6	-14531.9	2.71	0.05	1.10822e-15	-0.0196078
461.459	-36342.6	-14531.8	2.71	0.05	-3.56961e-15	-0.0196079
461.476	-36342.6	-14531.8	2.70998	0.0500001	1.40716e-14	-0.0196077
461.493	-36342.6	-14531.8	2.71007	0.0499997	-5.27123e-14	-0.0196082
461.51	-36342.5	-14531.7	2.70979	0.050001	1.59233e-13	-0.0196068
461.527	-36342.5	-14531.7	2.71267	0.049996	-6.22409e-13	-0.019612
461.544	-36342.5	-14531.6	2.71603	0.0500151	2.3303e-12	-0.0195924
461.561	-36342.5	-14531.6	2.71974	0.0499594	-6.25922e-12	-0.0196494
461.578	-36342.5	-14531.5	2.72007	0.0501577	2.42854e-11	-0.0186983
461.595	-36342.5	-14531.5	2.71998	0.0471202	-9.0881e-11	-0.0166875
461.612	-36342.4	-14531.5	2.72	0.0435539	1.83134e-10	-0.0132573
461.629	-36342.4	-14531.4	2.72	0.0401053	-7.05923e-10	-0.0109882
461.646	-36342.4	-14531.4	2.72	0.04	0	-0.00980392
461.663	-36342.4	-14531.3	2.72	0.04	0	-0.00980392
461.68	-36342.4	-14531.3	2.72	0.04	-2.32313e-18	-0.00980392
461.697	-36342.4	-14531.2	2.72	0.04	1.73424e-17	-0.00980392
461.714	-36342.3	-14531.2	2.72001	0.0400001	-6.0803e-07	-0.00980378
461.731	-36342.3	-14531.1	2.71997	0.04	2.31921e-06	-0.00980396
461.748	-36342.3	-14531.1	2.72012	0.04	-8.66229e-06	-0.00980391
461.765	-36342.3	-14531.1	2.72376	0.04	6.77813e-05	-0.00980393
461.782	-36342.3	-14531	2.72712	0.04	-0.000263408	-0.00980392
461.799	-36342.2	-14531	2.73024	0.04	-0.00396985	-0.00980392
461.816	-36342.2	-14530.9	2.72994	0.04	-0.00733144	-0.00980392
461.833	-36342.2	-14530.9	2.73002	0.04	-0.0102155	-0.00980392
461.85	-36342.2	-14530.8	2.73	0.04	-0.00994487	-0.00980392
461.867	-36342.2	-14530.8	2.73	0.04	-0.0100183	-0.00980392
461.884	-36342.2	-14530.8	2.73	0.04	-0.00999511	-0.00980392
461.901	-36342.1	-14530.7	2.73	0.04	-0.0100013	-0.00980392
461.918	-36342.1	-14530.7	2.73	0.04	-0.00999939	-0.00980392
461.935	-36342.1	-14530.6	2.72999	0.04	-0.0100009	-0.00980392
461.952	-36342.1	-14530.6	2.73006	0.04	-0.00999616	-0.00980392
461.969	-36342.1	-14530.5	2.72977	0.04	-0.0100144	-0.00980393
461.986	-36342.1	-14530.5	2.731	0.04	-0.00994764	-0.0098039
462.003	-36342	-14530.5	2.73474	0.04	-0.0102276	-0.00980401
462.02	-36342	-14530.4	2.73825	0.04	-0.00891038	-0.0098036
462.037	-36342	-14530.4	2.74026	0.04	-0.00520133	-0.00980509
462.054	-36342	-14530.3	2.73993	0.04	-0.00150947	-0.00979896
462.071	-36342	-14530.3	2.74002	0.04	0.000270152	-0.00982256
462.088	-36342	-14530.2	2.74	0.04	-6.50973e-05	-0.00973733
462.105	-36341.9	-14530.2	2.74	0.04	1.82244e-05	-0.0102419
462.122	-36341.9	-14530.2	2.74	0.04	-4.84661e-06	-0.0118546
462.139	-36341.9	-14530.1	2.74	0.0400001	1.14425e-06	-0.0149211
462.156	-36341.9	-14530.1	2.74	0.0399996	-3.16598e-07	-0.0178
462.173	-36341.9	-14530	2.74	0.0400015	8.41032e-08	-0.0192973
462.19	-36341.9	-14530	2.74	0.0399949	-1.93458e-08	-0.0196671
462.207	-36341.8	-14529.9	2.74001	0.0400206	5.3033e-09	-0.0195704
462.224	-36341.8	-14529.9	2.73998	0.0399226	-1.40699e-09	-0.0196971
462.241	-36341.8	-14529.8	2.74007	0.0402597	3.12656e-10	-0.0189666
462.258	-36341.8	-14529.8	2.73973	0.0377936	-8.50784e-11	-0.0171223
462.275	-36341.8	-14529.8	2.74218	0.0343629	2.25365e-11	-0.0140178
462.292	-36341.8	-14529.7	2.74581	0.0306024	-4.76843e-12	-0.0113257
462.309	-36341.7	-14529.7	2.74946	0.0298511	1.27836e-12	-0.00994205
462.326	-36341.7	-14529.6	2.75013	0.0300394	-2.94627e-13	-0.00977115
462.343	-36341.7	-14529.6	2.74997	0.0299923	-7.3921e-14	-0.00981037
462.36	-36341.7	-14529.5	2.75001	0.0300021	5.3326e-13	-0.00980219
462.377	-36341.7	-14529.5	2.75	0.0299994	-2.05944e-12	-0.00980438
462.394	-36341.7	-14529.5	2.75	0.0300001	5.54366e-12	-0.00980384
462.411	-36341.6	-14529.4	2.75	0.03	-2.15121e-11	-0.00980394
462.428	-36341.6	-14529.4	2.75	0.03	8.05033e-11	-0.00980392
462.445	-36341.6	-14529.3	2.75	0.03	-1.62222e-10	-0.00980392
462.462	-36341.6	-14529.3	2.75	0.03	6.25315e-10	-0.00980392
462.479	-36341.6	-14529.2	2.75	0.03	-2.33903e-09	-0.00980392
462.496	-36341.6	-14529.2	2.75	0.03	-5.3599e-19	-0.00980392
462.513	-36341.5	-14529.1	2.75	0.03	2.0541e-18	-0.00980392
462.53	-36341.5	-14529.1	2.75	0.03	-7.68042e-18	-0.00980392
462.547	-36341.5	-14529.1	2.74997	0.03	5.38622e-07	-0.00980392
462.564	-36341.5	-14529	2.75011	0.03	-2.05448e-06	-0.00980392
462.581	-36341.5	-14529	2.75354	0.03	7.6793e-06	-0.00980392
462.598	-36341.4	-14528.9	2.75689	0.03	-2.86412e-05	-0.00980392
462.615	-36341.4	-14528.9	2.76018	0.03	0.000229519	-0.00980392
462.632	-36341.4	-14528.9	2.75995	0.03	0.00376972	-0.00980392
462.649	-36341.4	-14528.8	2.76002	0.03	0.00735126	-0.00980392
462.666	-36341.4	-14528.8	2.76	0.03	0.0102101	-0.00980392
462.683	-36341.4	-14528.7	2.76	0.03	0.00994671	-0.00980392
462.7	-36341.3	-14528.7	2.76	0.03	0.0100153	-0.00980392
462.717	-36341.3	-14528.6	2.76	0.03	0.0100047	-0.00980392
462.734	-36341.3	-14528.6	2.76	0.03	0.00996625	-0.00980392
462.751	-36341.3	-14528.5	2.76	0.03	0.0101647	-0.00980392
462.768	-36341.3	-14528.5	2.76	0.03	0.00929204	-0.00980392
462.785	-36341.3	-14528.5	2.76	0.03	0.00560664	-0.00980392
462.802	-36341.2	-14528.4	2.76	0.03	0.0019557	-0.00980392
462.819	-36341.2	-14528.4	2.76	0.03	-0.000280655	-0.00980392
462.836	-36341.2	-14528.3	2.76	0.03	6.96967e-05	-0.00980392
462.853	-36341.2	-14528.3	2.76	0.03	-2.02127e-05	-0.00980392
462.87	-36341.2	-14528.2	2.75998	0.03	5.38506e-06	-0.00980392
462.887	-36341.2	-14528.2	2.76006	0.03	-1.3192e-06	-0.00980392
462.904	-36341.1	-14528.1	2.75975	0.03	3.74962e-07	-0.00980392
462.921	-36341.1	-14528.1	2.7613	0.03	-9.98134e-08	-0.00980392
462.938	-36341.1	-14528.1	2.765	0.03	2.40516e-08	-0.00980392
462.955	-36341.1	-14528	2.7687	0.03	-6.73339e-09	-0.00980392
462.972	-36341.1	-14528	2.77025	0.03	1.79068e-09	-0.00980391
462.989	-36341.1	-14527.9	2.76994	0.03	-4.22769e-10	-0.00980395
463.006	-36341	-14527.9	2.77002	0.0300001	1.16974e-10	-0.00980382
463.023	-36341	-14527.8	2.77	0.0299996	-3.10737e-11	-0.00980432
463.04	-36341	-14527.8	2.77	0.0300013	7.14772e-12	-0.00980255
463.057	-36341	-14527.8	2.77	0.0299946	-1.95942e-12	-0.00980944
463.074	-36341	-14527.7	2.77	0.0300202	5.19842e-13	-0.00978322
463.091	-36341	-14527.7	2.77	0.0299321	-1.15517e-13	-0.00987334
463.108	-36340.9	-14527.6	2.77	0.0302701	3.14341e-14	-0.00914444
463.125	-36340.9	-14527.6	2.77	0.027815	-8.32682e-15	-0.00734782
463.142	-36340.9	-14527.5	2.77	0.024188	1.76253e-15	-0.00405136
463.159	-36340.9	-14527.5	2.77	0.0205354	-4.75218e-16	-0.00147917
463.176	-36340.9	-14527.5	2.77	0.0198699	1.19719e-16	-0.00014726
463.193	-36340.8	-14527.4	2.77	0.0200256	-5.502e-18	2.61714e-05
463.21	-36340.8	-14527.4	2.77	0.0199931	-6.87621e-17	-7.04754e-06
463.227	-36340.8	-14527.3	2.77	0.0200018	2.80689e-16	1.85938e-06
463.244	-36340.8	-14527.3	2.77	0.0199997	-7.58363e-16	-3.21425e-07
463.261	-36340.8	-14527.2	2.77	0.0200001	2.94351e-15	8.63413e-08
463.278	-36340.8	-14527.2	2.76999	0.02	-1.10155e-14	-2.30325e-08
463.295	-36340.7	-14527.1	2.77002	0.02	2.21973e-14	3.58475e-09
463.312	-36340.7	-14527.1	2.76991	0.02	-8.55636e-14	-3.41567e-09
463.329	-36340.7	-14527.1	2.77311	0.02	3.20056e-13	1.00757e-08
463.346	-36340.7	-14527	2.77667	0.02	0	0
463.363	-36340.7	-14527	2.78	0.02	2.81069e-22	8.67015e-18
463.38	-36340.7	-14526.9	2.78	0.02	0	0
463.397	-36340.6	-14526.9	2.78001	0.02	-7.37012e-11	-2.27332e-06
463.414	-36340.6	-14526.8	2.78	0.02	2.8112e-10	8.67118e-06
463.431	-36340.6	-14526.8	2.78	0.02	-1.04999e-09	-3.2653e-05
463.448	-36340.6	-14526.7	2.78	0.02	8.21605e-09	-0.00128735
463.465	-36340.6	-14526.7	2.78	0.02	-3.12276e-08	-0.0036236
463.482	-36340.6	-14526.7	2.78	0.02	1.16366e-07	-0.00687962
463.499	-36340.5	-14526.6	2.78	0.02	-6.73197e-07	-0.00899732
463.516	-36340.5	-14526.6	2.78	0.02	2.55161e-06	-0.00985686
463.533	-36340.5	-14526.5	2.78	0.02	-9.47555e-06	-0.00979038
463.55	-36340.5	-14526.5	2.78	0.02	4.81787e-05	-0.0098084
463.567	-36340.5	-14526.4	2.78	0.02	-0.000182206	-0.00980272
463.584	-36340.5	-14526.4	2.78	0.02	0.000725613	-0.00980423
463.601	-36340.4	-14526.3	2.78	0.02	0.00369609	-0.00980383
463.618	-36340.4	-14526.3	2.78	0.02	0.00327506	-0.00980395
463.635	-36340.4	-14526.3	2.78	0.02	0.00320612	-0.00980392
463.652	-36340.4	-14526.2	2.78	0.02	0.00415762	-0.00980392
463.669	-36340.4	-14526.2	2.78	0.02	0.00812829	-0.00980392
463.686	-36340.4	-14526.1	2.78	0.02	0.0102406	-0.00980392
463.703	-36340.3	-14526.1	2.78	0.02	0.00993024	-0.00980392
463.72	-36340.3	-14526	2.78	0.02	0.0100186	-0.00980392
463.737	-36340.3	-14526	2.77998	0.02	0.00999545	-0.00980392
463.754	-36340.3	-14525.9	2.78008	0.02	0.0100013	-0.00980392
463.771	-36340.3	-14525.9	2.77971	0.02	0.00999966	-0.00980392
463.788	-36340.2	-14525.9	2.78144	0.02	0.0100001	-0.00980392
463.805	-36340.2	-14525.8	2.78511	0.02	0.00999998	-0.00980392
463.822	-36340.2	-14525.8	2.78869	0.02	0.01	-0.00980392
463.839	-36340.2	-14525.7	2.79023	0.02	0.01	-0.00980392
463.856	-36340.2	-14525.7	2.78994	0.02	0.00999999	-0.00980392
463.873	-36340.2	-14525.6	2.79002	0.02	0.01	-0.00980392
463.89	-36340.1	-14525.6	2.79	0.02	0.0099999	-0.00980392
463.907	-36340.1	-14525.6	2.79	0.02	0.0100004	-0.00980392
463.924	-36340.1	-14525.5	2.79	0.02	0.00999851	-0.00980392
463.941	-36340.1	-14525.5	2.79	0.02	0.010005	-0.00980392
463.958	-36340.1	-14525.4	2.79	0.02	0.00998009	-0.00980392
463.975	-36340.1	-14525.4	2.79	0.02	0.0100746	-0.00980392
463.992	-36340	-14525.3	2.79	0.02	0.00975968	-0.00980392
464.009	-36340	-14525.3	2.79	0.02	0.012438	-0.00980392
464.026	-36340	-14525.3	2.79	0.02	0.0158263	-0.00980392
464.043	-36340	-14525.2	2.79	0.02	0.0195915	-0.00980392
464.06	-36340	-14525.2	2.79	0.02	0.0200449	-0.00980392
464.077	-36340	-14525.1	2.79	0.02	0.0202094	-0.00980392
464.094	-36339.9	-14525.1	2.79	0.02	0.0171325	-0.00980392
464.111	-36339.9	-14525	2.79	0.02	0.013746	-0.00980392
464.128	-36339.9	-14525	2.79	0.02	0.0102364	-0.00980392
464.145	-36339.9	-14524.9	2.79	0.02	0.00996891	-0.00980392
464.162	-36339.9	-14524.9	2.79	0.02	0.0100143	-0.00980392
464.179	-36339.8	-14524.9	2.79	0.02	0.00997374	-0.00980392
464.196	-36339.8	-14524.8	2.79	0.02	0.01	-0.00980392
464.213	-36339.8	-14524.8	2.79	0.02	0.00666667	-0.00980392
464.23	-36339.8	-14524.7	2.79	0.02	0.00333333	-0.00980392
464.247	-36339.8	-14524.7	2.79	0.02	-0.000108622	-0.00980392
464.264	-36339.7	-14524.6	2.79	0.02	6.08481e-05	-0.00980392
464.281	-36339.7	-14524.6	2.79	0.02	-0.000135488	-0.00980392
464.298	-36339.7	-14524.5	2.79	0.02	-0.00370617	-0.00980392
464.315	-36339.7	-14524.5	2.79	0.02	-0.00732036	-0.00980393
464.332	-36339.7	-14524.5	2.79002	0.02	-0.0140028	-0.0098039
464.349	-36339.7	-14524.4	2.78991	0.0199999	-0.016819	-0.00980407
464.366	-36339.6	-14524.4	2.79038	0.0200005	-0.0166563	-0.00980336
