# Supplementary material for: Extraction of driving behavior primitives considering driver expectation and vehicle dynamics
Source: PLoS One. 2025 Dec 31;20(12):e0340123. doi: 10.1371/journal.pone.0340123 (PMC12755792; doi:10.1371/journal.pone.0340123)
Supplement: S1 File — (ZIP) [file pone.0340123.s001.zip › DataSetForPimitiveExaction-1/straight driving/c116_s_3.xlsx]

## Sheet: Sheet1
502.463	-36283.8	-14496.5	8.75505	1.70417	0.17999	-0.356949
502.48	-36283.7	-14496.5	8.78489	1.68763	0.176893	-0.344917
502.497	-36283.5	-14496.6	8.81333	1.67333	0.173333	-0.333333
502.514	-36283.4	-14496.6	8.84	1.66	0.166667	-0.32244
502.531	-36283.3	-14496.6	8.86667	1.64667	0.163333	-0.310458
502.548	-36283.1	-14496.7	8.8951	1.63241	0.156282	-0.297855
502.565	-36283	-14496.8	8.92498	1.61569	0.149413	-0.291846
502.582	-36282.9	-14496.8	8.95161	1.59895	0.135801	-0.297019
502.599	-36282.7	-14496.9	8.97993	1.58155	0.121719	-0.316594
502.616	-36282.6	-14496.9	9.00639	1.56844	0.108512	-0.344466
502.633	-36282.4	-14496.9	9.03335	1.55528	0.0948155	-0.376591
502.65	-36282.2	-14497	9.06118	1.54481	0.076587	-0.412827
502.667	-36282.1	-14497	9.08386	1.53529	0.0562959	-0.451744
502.684	-36282	-14497.1	9.10811	1.52882	0.0370858	-0.499628
502.701	-36281.8	-14497.2	9.13648	1.52169	0.0238485	-0.55728
502.718	-36281.7	-14497.2	9.16295	1.51517	0.0154417	-0.614798
502.735	-36281.5	-14497.2	9.18935	1.50821	0.0126568	-0.674999
502.752	-36281.4	-14497.3	9.21368	1.50204	0.00878134	-0.742801
502.769	-36281.2	-14497.3	9.23656	1.49906	0.0064716	-0.81884
502.786	-36281.1	-14497.4	9.26138	1.49582	0.00650815	-0.912313
502.803	-36280.9	-14497.5	9.28964	1.49105	0.00779644	-1.01839
502.82	-36280.8	-14497.5	9.3161	1.48515	0.0101227	-1.1191
502.837	-36280.6	-14497.6	9.34233	1.48218	0.0109649	-1.22007
502.854	-36280.5	-14497.6	9.36637	1.47857	0.014528	-1.31412
502.871	-36280.3	-14497.7	9.38954	1.47532	0.0193772	-1.39022
502.888	-36280.2	-14497.7	9.41322	1.47188	0.024899	-1.4541
502.905	-36280	-14497.8	9.43948	1.46838	0.0294575	-1.49995
502.922	-36279.9	-14497.8	9.4641	1.46521	0.036542	-1.52545
502.939	-36279.7	-14497.9	9.49	1.46136	0.0432438	-1.53879
502.956	-36279.6	-14497.9	9.5159	1.45998	0.0505213	-1.54609
502.973	-36279.4	-14498	9.54052	1.45859	0.055312	-1.55206
502.99	-36279.3	-14498	9.56678	1.45471	0.0585015	-1.55666
503.007	-36279.1	-14498.1	9.59048	1.45139	0.0619362	-1.55808
503.024	-36279	-14498.1	9.61356	1.44798	0.065506	-1.55675
503.041	-36278.8	-14498.2	9.63794	1.44487	0.0671016	-1.55298
503.058	-36278.6	-14498.2	9.66192	1.43909	0.064754	-1.54785
503.075	-36278.5	-14498.3	9.68491	1.43274	0.060789	-1.54104
503.092	-36278.3	-14498.3	9.70941	1.42303	0.0600361	-1.53235
503.109	-36278.2	-14498.4	9.73327	1.41502	0.0581072	-1.52124
503.126	-36278	-14498.4	9.75629	1.40875	0.0521622	-1.50717
503.143	-36277.9	-14498.5	9.78087	1.40162	0.0448072	-1.48841
503.16	-36277.7	-14498.6	9.80462	1.39495	0.0403291	-1.4692
503.177	-36277.6	-14498.6	9.82769	1.388	0.040122	-1.45326
503.194	-36277.4	-14498.7	9.85233	1.38386	0.0375879	-1.43988
503.211	-36277.2	-14498.7	9.87597	1.3806	0.0312811	-1.43057
503.228	-36277.1	-14498.8	9.89908	1.37727	0.0243286	-1.42288
503.245	-36276.9	-14498.8	9.92379	1.37375	0.02026	-1.41581
503.262	-36276.7	-14498.9	9.94731	1.37039	0.0174292	-1.40931
503.279	-36276.6	-14498.9	9.97049	1.36706	0.00779687	-1.40181
503.296	-36276.4	-14499	9.99523	1.36357	0.000420134	-1.39372
503.313	-36276.3	-14499	10.0187	1.36008	-0.00647648	-1.38603
503.33	-36276.1	-14499.1	10.0419	1.36007	-0.00660314	-1.37947
503.347	-36275.9	-14499.2	10.0667	1.35667	-0.01	-1.37255
503.364	-36275.8	-14499.2	10.09	1.35333	-0.01	-1.36601
503.381	-36275.6	-14499.3	10.11	1.35	-0.01	-1.36057
503.398	-36275.4	-14499.3	10.1312	1.34992	-0.00999742	-1.35483
503.415	-36275.3	-14499.4	10.1513	1.34645	-0.0100007	-1.3505
503.432	-36275.1	-14499.4	10.1748	1.3431	-0.00999997	-1.34621
503.449	-36274.9	-14499.5	10.1995	1.33988	-0.00999894	-1.34398
503.466	-36274.8	-14499.5	10.2227	1.33981	-0.0100044	-1.34182
503.483	-36274.7	-14499.6	10.2462	1.33622	-0.00998366	-1.3395
503.5	-36274.5	-14499.7	10.271	1.33266	-0.0100946	-1.33608
503.517	-36274.3	-14499.7	10.2937	1.32975	-0.00962327	-1.33419
503.534	-36274.2	-14499.8	10.3137	1.33018	-0.00602	-1.33313
503.551	-36274	-14499.8	10.3347	1.32925	-0.00241636	-1.3299
503.568	-36273.8	-14499.9	10.3551	1.32022	0.000247132	-1.31884
503.585	-36273.7	-14499.9	10.3792	1.29541	-6.2691e-05	-1.29461
503.602	-36273.5	-14500	10.4039	1.25412	1.94631e-05	-1.25725
503.619	-36273.3	-14500.1	10.426	1.20984	-5.19262e-06	-1.21517
503.636	-36273.2	-14500.1	10.4463	1.163	1.30439e-06	-1.17033
503.653	-36273	-14500.2	10.4663	1.11712	-3.88918e-07	-1.12299
503.67	-36272.8	-14500.2	10.4823	1.06925	1.03693e-07	-1.07496
503.687	-36272.6	-14500.3	10.4996	1.01052	-2.57506e-08	-1.01745
503.704	-36272.5	-14500.4	10.5169	0.942126	7.46789e-09	-0.952673
503.721	-36272.3	-14500.4	10.5337	0.876313	-1.9896e-09	-0.888636
503.738	-36272.1	-14500.5	10.5494	0.807627	4.87398e-10	-0.820823
503.755	-36271.9	-14500.5	10.5631	0.737048	-1.38536e-10	-0.746647
503.772	-36271.8	-14500.6	10.5752	0.654305	3.68777e-11	-0.6648
503.789	-36271.6	-14500.6	10.5834	0.547579	-8.88624e-12	-0.563647
503.806	-36271.4	-14500.7	10.5906	0.432514	2.48776e-12	-0.45357
503.823	-36271.3	-14500.8	10.5949	0.323319	-6.61596e-13	-0.348935
503.84	-36271.1	-14500.8	10.6004	0.216203	1.56199e-13	-0.243871
503.857	-36270.9	-14500.9	10.6055	0.118033	-4.32178e-14	-0.149813
503.874	-36270.8	-14500.9	10.6091	0.0385492	1.14807e-14	-0.0729109
503.891	-36270.6	-14501	10.6083	-0.0271118	-2.64084e-15	-0.00788429
503.908	-36270.4	-14501.1	10.6045	-0.0754975	7.23937e-16	0.0371164
503.925	-36270.3	-14501.1	10.6009	-0.0989645	-1.92064e-16	0.0634506
503.942	-36270.1	-14501.2	10.5998	-0.110643	4.26798e-17	0.0777723
503.959	-36269.9	-14501.2	10.6003	-0.117909	-1.16139e-17	0.0868994
503.976	-36269.8	-14501.3	10.5978	-0.127025	3.07657e-18	0.0947369
503.993	-36269.6	-14501.3	10.5942	-0.13536	-6.51495e-19	0.102092
504.01	-36269.4	-14501.4	10.5906	-0.139573	1.76754e-19	0.106269
504.027	-36269.3	-14501.4	10.5898	-0.140102	-4.86415e-20	0.107716
504.044	-36269.1	-14501.5	10.5902	-0.139978	1.5353e-20	0.107868
504.061	-36268.9	-14501.6	10.5873	-0.140014	-2.66606e-20	0.107828
504.078	-36268.7	-14501.6	10.584	-0.139967	9.12296e-20	0.107881
504.095	-36268.5	-14501.7	10.5802	-0.140085	-2.43408e-19	0.107017
504.112	-36268.4	-14501.8	10.5801	-0.137383	9.44003e-19	0.103117
504.129	-36268.2	-14501.8	10.5771	-0.128152	-3.53254e-18	0.0949696
504.146	-36268	-14501.9	10.5736	-0.114185	7.1184e-18	0.0824698
504.163	-36267.9	-14501.9	10.5701	-0.100705	-2.74392e-17	0.0703524
504.18	-36267.7	-14502	10.57	-0.0904808	1.02638e-16	0.060467
504.197	-36267.5	-14502	10.57	-0.0833333	4.70391e-26	0.0511983
504.214	-36267.4	-14502.1	10.57	-0.0766667	-9.01352e-26	0.0424837
504.231	-36267.2	-14502.1	10.57	-0.0733333	0	0.0315904
504.248	-36267	-14502.2	10.5664	-0.0697787	-2.3635e-14	0.0188419
504.265	-36266.9	-14502.3	10.5631	-0.0665186	9.01517e-14	0.00575807
504.282	-36266.7	-14502.3	10.5599	-0.0629698	-3.36719e-13	-0.00727174
504.299	-36266.5	-14502.4	10.56	-0.05612	2.63478e-12	-0.0186366
504.316	-36266.3	-14502.4	10.56	-0.0527105	-1.00143e-11	-0.0268968
504.333	-36266.2	-14502.5	10.56	-0.0460475	3.7317e-11	-0.0322392
504.35	-36266	-14502.6	10.56	-0.0428053	-2.15886e-10	-0.037987
504.367	-36265.8	-14502.6	10.56	-0.0393965	8.18269e-10	-0.043639
504.384	-36265.7	-14502.7	10.56	-0.036078	-3.03869e-09	-0.0516588
504.401	-36265.5	-14502.7	10.56	-0.0323972	1.54503e-08	-0.0611498
504.418	-36265.3	-14502.8	10.56	-0.029758	-5.8431e-08	-0.0707703
504.435	-36265.2	-14502.8	10.56	-0.0300614	2.15992e-07	-0.0793407
504.452	-36265	-14502.9	10.5602	-0.0299809	-1.02019e-06	-0.0869669
504.469	-36264.8	-14503	10.5593	-0.0300051	3.8512e-06	-0.0935987
504.486	-36264.7	-14503	10.5556	-0.0299987	-1.41528e-05	-0.10151
504.503	-36264.5	-14503.1	10.552	-0.0300004	6.36892e-05	-0.109577
504.52	-36264.3	-14503.1	10.5497	-0.0299999	-0.000240061	-0.116676
504.537	-36264.1	-14503.2	10.5501	-0.03	0.00105149	-0.12361
504.554	-36264	-14503.3	10.55	-0.03	0.00451814	-0.132057
504.571	-36263.8	-14503.3	10.55	-0.03	0.00932253	-0.141148
504.588	-36263.6	-14503.4	10.55	-0.03	0.0151202	-0.151365
504.605	-36263.4	-14503.4	10.55	-0.03	0.0181667	-0.161529
504.622	-36263.3	-14503.5	10.55	-0.03	0.0215745	-0.171286
504.639	-36263.1	-14503.6	10.55	-0.03	0.0249695	-0.180949
504.656	-36262.9	-14503.6	10.55	-0.03	0.0285607	-0.189511
504.673	-36262.8	-14503.7	10.55	-0.03	0.0313551	-0.195843
504.69	-36262.6	-14503.7	10.55	-0.03	0.0371481	-0.20092
504.707	-36262.4	-14503.8	10.55	-0.03	0.0421926	-0.20406
504.724	-36262.3	-14503.8	10.55	-0.03	0.0455908	-0.206044
504.741	-36262.1	-14503.9	10.55	-0.03	0.0465526	-0.208248
504.758	-36261.9	-14504	10.55	-0.03	0.0488395	-0.211258
504.775	-36261.8	-14504	10.55	-0.03	0.0502704	-0.214057
504.792	-36261.6	-14504.1	10.55	-0.03	0.0499352	-0.214826
504.809	-36261.4	-14504.1	10.55	-0.03	0.0500362	-0.213251
504.826	-36261.3	-14504.2	10.5499	-0.03	0.0499208	-0.210083
504.843	-36261.1	-14504.3	10.5502	-0.03	0.0502421	-0.207407
504.86	-36260.9	-14504.3	10.5476	-0.03	0.0475585	-0.20602
504.877	-36260.8	-14504.4	10.5442	-0.03	0.0441862	-0.20585
504.894	-36260.6	-14504.4	10.5404	-0.03	0.040371	-0.205889
504.911	-36260.4	-14504.5	10.5399	-0.03	0.0401017	-0.205881
504.928	-36260.3	-14504.5	10.54	-0.03	0.0373802	-0.205883
504.945	-36260.1	-14504.6	10.54	-0.03	0.0337637	-0.205882
504.962	-36259.9	-14504.7	10.54	-0.03	0.030235	-0.205882
504.979	-36259.8	-14504.7	10.54	-0.03	0.0299396	-0.205882
504.996	-36259.5	-14504.8	10.54	-0.03	0.0300077	-0.205882
505.013	-36259.4	-14504.8	10.54	-0.03	0.0299979	-0.205882
505.03	-36259.2	-14504.9	10.54	-0.03	0.0300005	-0.205882
505.047	-36259	-14505	10.54	-0.03	0.03	-0.205882
505.064	-36258.9	-14505	10.54	-0.03	0.03	-0.205882
505.081	-36258.7	-14505.1	10.54	-0.03	0.03	-0.205882
505.098	-36258.5	-14505.1	10.54	-0.03	0.0299998	-0.205882
505.115	-36258.4	-14505.2	10.54	-0.0299999	0.0300006	-0.205882
505.132	-36258.2	-14505.2	10.54	-0.0300005	0.0299977	-0.205883
505.149	-36258	-14505.3	10.54	-0.0299965	0.0300182	-0.205878
505.166	-36257.9	-14505.4	10.54	-0.0300135	0.0299309	-0.205897
505.183	-36257.7	-14505.4	10.54	-0.0299497	0.0302638	-0.205825
505.2	-36257.5	-14505.5	10.5401	-0.0303092	0.033969	-0.204407
505.217	-36257.4	-14505.5	10.5396	-0.0342337	0.037334	-0.200622
505.234	-36257.2	-14505.6	10.536	-0.0416982	0.0402057	-0.193496
505.251	-36257	-14505.7	10.5324	-0.0524436	0.0399319	-0.183938
505.268	-36256.9	-14505.7	10.5298	-0.0624102	0.0400182	-0.174299
505.285	-36256.7	-14505.8	10.5301	-0.0719938	0.0399954	-0.165897
505.302	-36256.5	-14505.8	10.53	-0.0780476	0.0400014	-0.159876
505.319	-36256.4	-14505.9	10.53	-0.0802535	0.0399996	-0.157525
505.336	-36256.2	-14505.9	10.5302	-0.0797691	0.04	-0.156578
505.353	-36256	-14506	10.5291	-0.0809696	0.0400003	-0.155199
505.37	-36255.8	-14506.1	10.5255	-0.084327	0.039999	-0.152277
505.387	-36255.7	-14506.1	10.5219	-0.0889452	0.0400039	-0.147378
505.404	-36255.5	-14506.2	10.5197	-0.095922	0.0399833	-0.140773
505.421	-36255.3	-14506.2	10.52	-0.104009	0.040063	-0.133055
505.438	-36255.2	-14506.3	10.5202	-0.113221	0.0397721	-0.125134
505.455	-36255	-14506.4	10.5187	-0.119858	0.0413125	-0.117745
505.472	-36254.8	-14506.4	10.5151	-0.126088	0.0448876	-0.111039
505.489	-36254.6	-14506.5	10.5114	-0.135013	0.048559	-0.102509
505.506	-36254.5	-14506.5	10.51	-0.143855	0.0502848	-0.0929314
505.523	-36254.3	-14506.6	10.5084	-0.150399	0.0499328	-0.0827091
505.54	-36254.1	-14506.7	10.5046	-0.157033	0.0500186	-0.0726156
505.557	-36254	-14506.7	10.5014	-0.165653	0.049995	-0.0628567
505.574	-36253.8	-14506.8	10.4981	-0.175882	0.0500013	-0.0531203
505.591	-36253.6	-14506.8	10.4946	-0.186237	0.0499997	-0.0428796
505.608	-36253.5	-14506.9	10.4912	-0.196563	0.05	-0.0328303
505.625	-36253.3	-14506.9	10.4879	-0.206307	0.0500004	-0.0230574
505.642	-36253.1	-14507	10.4844	-0.217167	0.0499987	-0.0135061
505.659	-36253	-14507.1	10.481	-0.224842	0.0500052	-0.0052615
505.676	-36252.8	-14507.1	10.4777	-0.231599	0.0499806	0.000679418
505.693	-36252.6	-14507.2	10.4742	-0.2359	0.0500626	0.00563292
505.71	-36252.5	-14507.2	10.4708	-0.23951	0.0497532	0.00829488
505.727	-36252.3	-14507.3	10.4674	-0.239859	0.052415	0.0103671
505.744	-36252.1	-14507.4	10.4642	-0.242603	0.056024	0.012597
505.761	-36252	-14507.4	10.4576	-0.246077	0.0596078	0.0157739
505.778	-36251.8	-14507.5	10.4541	-0.24956	0.0601525	0.0182832
505.795	-36251.6	-14507.5	10.4474	-0.250218	0.0598281	0.0186352
505.812	-36251.4	-14507.6	10.4436	-0.24709	0.0628976	0.0166892
505.829	-36251.3	-14507.6	10.4404	-0.243769	0.0662339	0.0134329
505.846	-36251.1	-14507.7	10.4368	-0.240121	0.0698802	0.0109959
505.863	-36250.9	-14507.8	10.4336	-0.239968	0.0700257	0.00983091
505.88	-36250.8	-14507.8	10.427	-0.240008	0.0700161	0.0097969
505.897	-36250.6	-14507.9	10.4233	-0.24	0.07	0.00980392
505.914	-36250.4	-14507.9	10.42	-0.24	0.0733333	0.00980392
505.931	-36250.3	-14508	10.4168	-0.24	0.0764559	0.00980459
505.948	-36250.1	-14508.1	10.4133	-0.24	0.08	0.00980392
505.965	-36250	-14508.1	10.4067	-0.24	0.08	0.00980392
505.982	-36249.8	-14508.2	10.4033	-0.24	0.08	0.00980392
505.999	-36249.6	-14508.2	10.3998	-0.24	0.08355	0.010991
506.016	-36249.5	-14508.3	10.3965	-0.24	0.0868865	0.0132466
506.033	-36249.3	-14508.3	10.393	-0.24	0.0900796	0.0165154
506.05	-36249.1	-14508.4	10.386	-0.24	0.0900167	0.0187045
506.067	-36249	-14508.5	10.383	-0.24	0.0897779	0.019672
506.084	-36248.8	-14508.5	10.3796	-0.24	0.0862284	0.0195001
506.101	-36248.6	-14508.6	10.3762	-0.24	0.0826495	0.014716
506.118	-36248.5	-14508.6	10.3723	-0.24	0.0797896	-0.00504055
506.135	-36248.3	-14508.7	10.3658	-0.24	0.0800537	-0.052566
506.152	-36248.1	-14508.8	10.3626	-0.24	0.0799829	-0.132786
506.169	-36248	-14508.8	10.3592	-0.24	0.0800019	-0.224398
506.186	-36247.8	-14508.9	10.3558	-0.24	0.0800094	-0.316951
506.203	-36247.6	-14508.9	10.3523	-0.24	0.0799504	-0.402362
506.22	-36247.5	-14509	10.349	-0.24	0.0801885	-0.475797
506.237	-36247.3	-14509	10.3459	-0.24	0.0792052	-0.555124
506.254	-36247.1	-14509.1	10.341	-0.24	0.0754464	-0.641167
506.271	-36247	-14509.2	10.3354	-0.24	0.071977	-0.72115
506.288	-36246.8	-14509.2	10.331	-0.24	0.0697341	-0.794469
506.305	-36246.6	-14509.3	10.3248	-0.24	0.0700734	-0.85966
506.322	-36246.5	-14509.3	10.3221	-0.24	0.0699943	-0.916479
506.339	-36246.3	-14509.4	10.3184	-0.24	0.069951	-0.976552
506.356	-36246.1	-14509.5	10.3154	-0.24	0.0702273	-1.03423
506.373	-36246	-14509.5	10.3102	-0.24	0.0687928	-1.08108
506.39	-36245.8	-14509.6	10.3047	-0.24	0.0646857	-1.12236
506.407	-36245.6	-14509.6	10.3016	-0.24	0.0630939	-1.16039
506.424	-36245.5	-14509.7	10.2982	-0.240001	0.0633125	-1.19646
506.441	-36245.3	-14509.7	10.2948	-0.239995	0.0636368	-1.23333
506.458	-36245.1	-14509.8	10.2914	-0.240021	0.0613531	-1.26828
506.475	-36245	-14509.9	10.288	-0.239923	0.0596305	-1.3036
506.492	-36244.8	-14509.9	10.2849	-0.240267	0.0603339	-1.34643
506.509	-36244.6	-14510	10.2789	-0.238023	0.0580044	-1.39216
506.526	-36244.5	-14510	10.2743	-0.234554	0.0545581	-1.43333
506.543	-36244.3	-14510.1	10.2711	-0.230795	0.0507951	-1.46936
506.56	-36244.1	-14510.2	10.2675	-0.229811	0.0498061	-1.49449
506.577	-36244	-14510.2	10.2647	-0.23005	0.0500708	-1.51201
506.594	-36243.8	-14510.3	10.2582	-0.229989	0.0499222	-1.52481
506.611	-36243.7	-14510.3	10.2539	-0.230003	0.0502678	-1.53421
506.628	-36243.5	-14510.4	10.2509	-0.229999	0.0475161	-1.54024
506.645	-36243.3	-14510.4	10.2472	-0.23	0.044182	-1.54507
506.662	-36243.2	-14510.5	10.2442	-0.23	0.0377259	-1.54767
506.679	-36243	-14510.6	10.2377	-0.23	0.0338178	-1.54891
506.696	-36242.8	-14510.6	10.2337	-0.23	0.0304324	-1.54903
506.713	-36242.7	-14510.7	10.2304	-0.23	0.0270461	-1.54905
506.73	-36242.5	-14510.7	10.2271	-0.23	0.0237366	-1.54812
506.747	-36242.3	-14510.8	10.2235	-0.23	0.0202135	-1.54593
506.764	-36242.2	-14510.9	10.2202	-0.23	0.0168255	-1.54266
506.781	-36242.1	-14510.9	10.2168	-0.23	0.0136609	-1.5404
506.798	-36241.8	-14511	10.2133	-0.23	0.00666667	-1.53922
506.815	-36241.7	-14511	10.2067	-0.23	0.00333333	-1.53922
506.832	-36241.6	-14511.1	10.2033	-0.23	0	-1.53813
506.849	-36241.3	-14511.2	10.1998	-0.23	-7.99212e-05	-1.53577
506.866	-36241.2	-14511.2	10.1965	-0.23	-0.00355791	-1.53251
506.883	-36241.1	-14511.3	10.1931	-0.23	-0.00686496	-1.53041
506.9	-36240.9	-14511.3	10.1896	-0.23	-0.0103964	-1.5293
506.917	-36240.7	-14511.4	10.1864	-0.23	-0.0137687	-1.52815
506.934	-36240.6	-14511.4	10.1826	-0.229999	-0.016876	-1.52576
506.951	-36240.4	-14511.5	10.1758	-0.230007	-0.0162643	-1.52237
506.968	-36240.2	-14511.5	10.1728	-0.229974	-0.0126041	-1.52043
506.985	-36240.1	-14511.6	10.1693	-0.230098	-0.00980832	-1.51955
507.002	-36239.9	-14511.7	10.166	-0.229459	-0.0100724	-1.51963
507.019	-36239.7	-14511.7	10.1619	-0.225859	-0.00994703	-1.5196
507.036	-36239.6	-14511.8	10.1555	-0.222397	-0.0101381	-1.5196
507.053	-36239.4	-14511.8	10.1524	-0.219677	-0.00928192	-1.51963
507.07	-36239.3	-14511.9	10.149	-0.220144	-0.00567044	-1.51949
507.087	-36239.1	-14512	10.1456	-0.21975	-0.00215145	-1.51762
507.104	-36238.9	-14512	10.1421	-0.22148	0.000318518	-1.5082
507.121	-36238.8	-14512.1	10.1391	-0.239545	-8.49227e-05	-1.48163
507.138	-36238.6	-14512.1	10.1344	-0.295031	2.10893e-05	-1.42584
507.155	-36238.4	-14512.2	10.1272	-0.386856	-6.11609e-06	-1.34157
507.172	-36238.3	-14512.2	10.1205	-0.488625	1.62945e-06	-1.24919
507.189	-36238.1	-14512.3	10.1142	-0.584868	-3.99172e-07	-1.15522
507.206	-36237.9	-14512.4	10.1041	-0.665966	1.13459e-07	-1.06976
507.223	-36237.8	-14512.4	10.0907	-0.736007	-3.02022e-08	-0.993198
507.24	-36237.6	-14512.5	10.075	-0.819017	7.27769e-09	-0.907965
507.257	-36237.5	-14512.5	10.0594	-0.910327	-2.03744e-09	-0.813219
507.274	-36237.3	-14512.6	10.0449	-0.99347	5.41837e-10	-0.716845
507.291	-36237.1	-14512.6	10.0275	-1.06726	-1.27924e-10	-0.614904
507.308	-36237	-14512.7	10.0084	-1.12703	3.53948e-11	-0.517903
507.325	-36236.8	-14512.7	9.98835	-1.18454	-9.40257e-12	-0.429903
507.342	-36236.7	-14512.8	9.96743	-1.24757	2.16304e-12	-0.340335
507.359	-36236.5	-14512.9	9.9472	-1.30854	-5.93832e-13	-0.26282
507.376	-36236.4	-14512.9	9.92529	-1.35343	1.60818e-13	-0.199652
507.393	-36236.2	-14513	9.90054	-1.392	-4.67608e-14	-0.140598
507.41	-36236	-14513	9.87676	-1.42901	5.65129e-14	-0.080052
507.427	-36235.9	-14513.1	9.85363	-1.46837	-1.7869e-13	-0.0193438
507.444	-36235.7	-14513.2	9.82936	-1.50536	5.67984e-13	0.0436603
507.461	-36235.5	-14513.2	9.80296	-1.5389	-2.23707e-12	0.0982324
507.478	-36235.4	-14513.3	9.77643	-1.57346	8.37956e-12	0.14959
507.495	-36235.2	-14513.3	9.74824	-1.62128	-2.53128e-11	0.204879
507.512	-36235.1	-14513.4	9.72148	-1.66598	9.89425e-11	0.257321
507.529	-36234.9	-14513.4	9.6922	-1.70702	-3.70441e-10	0.302118
507.546	-36234.8	-14513.5	9.66041	-1.73697	9.9501e-10	0.340399
507.563	-36234.6	-14513.5	9.62993	-1.76114	-3.86059e-09	0.367691
507.58	-36234.5	-14513.6	9.60336	-1.77513	1.44471e-08	0.388846
507.597	-36234.3	-14513.7	9.57188	-1.78934	-2.91123e-08	0.405511
507.614	-36234.2	-14513.7	9.54172	-1.79632	1.12219e-07	0.416692
507.631	-36234	-14513.7	9.51184	-1.80301	-4.1976e-07	0.424417
507.648	-36233.8	-14513.8	9.48	-1.80667	0	0.431373
507.665	-36233.7	-14513.9	9.45	-1.81	3.68628e-16	0.436819
507.682	-36233.6	-14513.9	9.42	-1.81	0	0.438998
507.699	-36233.4	-14514	9.38817	-1.81	9.73393e-05	0.435328
507.716	-36233.3	-14514	9.35827	-1.81003	0.00358408	0.425169
507.733	-36233.1	-14514.1	9.32815	-1.80988	0.00674212	0.409627
507.75	-36232.9	-14514.1	9.29635	-1.80624	0.0066552	0.391158
507.767	-36232.8	-14514.2	9.26654	-1.80289	0.00657174	0.375145
507.784	-36232.7	-14514.2	9.2363	-1.79985	0.00706325	0.35968
507.801	-36232.5	-14514.3	9.20454	-1.80003	0.00981653	0.340596
507.818	-36232.4	-14514.3	9.17481	-1.80009	0.00635291	0.318322
507.835	-36232.2	-14514.4	9.14443	-1.79958	0.00663424	0.294171
507.852	-36232.1	-14514.5	9.11274	-1.79583	0.00729615	0.272078
507.869	-36231.9	-14514.5	9.08308	-1.79245	0.0103265	0.255662
507.886	-36231.8	-14514.5	9.05255	-1.78973	0.00990731	0.240245
507.903	-36231.6	-14514.6	9.02095	-1.79024	0.0100755	0.221645
507.92	-36231.5	-14514.6	8.99135	-1.78927	0.00980459	0.199093
507.937	-36231.4	-14514.7	8.96067	-1.78561	0.0107965	0.174187
507.954	-36231.2	-14514.8	8.92917	-1.78197	0.0145531	0.150787
507.971	-36231.1	-14514.8	8.89961	-1.77966	0.0180228	0.135889
507.988	-36230.9	-14514.9	8.86879	-1.78027	0.0202667	0.125019
508.005	-36230.8	-14514.9	8.83738	-1.77888	0.0199226	0.116632
508.022	-36230.6	-14514.9	8.80794	-1.7753	0.0200206	0.108914
508.039	-36230.5	-14515	8.77661	-1.77169	0.019995	0.102293
508.056	-36230.3	-14515.1	8.74718	-1.76962	0.0200014	0.0989529
508.073	-36230.2	-14515.1	8.7198	-1.77037	0.0199996	0.0975456
508.09	-36230.1	-14515.1	8.68823	-1.76854	0.0200001	0.096053
508.107	-36229.9	-14515.2	8.65734	-1.76489	0.0200001	0.0929996
508.124	-36229.8	-14515.2	8.62731	-1.76131	0.0199996	0.0904138
508.141	-36229.7	-14515.3	8.59835	-1.75979	0.0200013	0.0920166
508.158	-36229.5	-14515.4	8.56912	-1.75998	0.0199946	0.101384
508.175	-36229.4	-14515.4	8.53915	-1.7603	0.0200202	0.119588
508.192	-36229.2	-14515.4	8.50799	-1.75811	0.0199303	0.14629
508.209	-36229.1	-14515.5	8.47669	-1.75445	0.0202807	0.17599
508.226	-36229	-14515.5	8.44975	-1.75116	0.0180443	0.205143
508.243	-36228.8	-14515.6	8.41952	-1.74791	0.0143933	0.235425
508.26	-36228.7	-14515.6	8.38868	-1.74112	0.0107081	0.262304
508.277	-36228.6	-14515.7	8.35876	-1.71925	0.0098349	0.283481
508.294	-36228.4	-14515.7	8.32982	-1.6854	0.010035	0.298983
508.311	-36228.3	-14515.8	8.30285	-1.64813	0.00999054	0.308713
508.328	-36228.2	-14515.8	8.27644	-1.61679	0.0100025	0.316051
508.345	-36228	-14515.9	8.24829	-1.58798	0.00999951	0.32721
508.362	-36227.9	-14515.9	8.22126	-1.56606	0.0100001	0.347453
508.379	-36227.8	-14516	8.19491	-1.55274	0.00999997	0.374723
508.396	-36227.6	-14516	8.16647	-1.53267	0.01	0.406246
508.413	-36227.5	-14516.1	8.14264	-1.50978	0.01	0.429987
508.43	-36227.4	-14516.1	8.11947	-1.4801	0.01	0.453166
508.447	-36227.2	-14516.2	8.09488	-1.45465	0.01	0.485787
508.464	-36227.1	-14516.2	8.06811	-1.43433	0.01	0.526854
508.481	-36227	-14516.2	8.04485	-1.42066	0.01	0.573201
508.498	-36226.9	-14516.3	8.01667	-1.41	0.01	0.631808
508.515	-36226.7	-14516.3	7.99333	-1.4	0.01	0.704793
508.532	-36226.6	-14516.4	7.97	-1.39333	0.01	0.798475
508.549	-36226.5	-14516.4	7.9487	-1.3864	0.01	0.907118
508.566	-36226.4	-14516.5	7.9253	-1.38303	0.01	1.00415
508.583	-36226.2	-14516.5	7.90187	-1.37636	0.01	1.08627
508.6	-36226.1	-14516.6	7.87744	-1.37291	0.01	1.15642
508.617	-36226	-14516.6	7.85751	-1.3699	0.01	1.20673
508.634	-36225.9	-14516.6	7.83373	-1.36978	0.01	1.246
508.651	-36225.7	-14516.7	7.8091	-1.36603	0.01	1.27559
508.668	-36225.6	-14516.7	7.78596	-1.3626	0.01	1.29493
508.685	-36225.5	-14516.8	7.76233	-1.36007	0.01	1.31119
508.702	-36225.3	-14516.8	7.73769	-1.36509	0.01	1.32908
508.719	-36225.2	-14516.9	7.71462	-1.37678	0.01	1.34895
508.736	-36225.1	-14516.9	7.69087	-1.39431	0.01	1.37019
508.753	-36225	-14517	7.6663	-1.4112	0.01	1.39117
508.77	-36224.9	-14517	7.64327	-1.42278	0.01	1.40799
508.787	-36224.7	-14517	7.61942	-1.43436	0.00999998	1.42597
508.804	-36224.6	-14517.1	7.59485	-1.45434	0.0100001	1.44683
508.821	-36224.5	-14517.1	7.57215	-1.47944	0.00999972	1.47004
508.838	-36224.4	-14517.2	7.54694	-1.50502	0.010001	1.49261
508.855	-36224.2	-14517.2	7.51881	-1.52308	0.00999563	1.51084
508.872	-36224.1	-14517.3	7.49224	-1.53371	0.0100164	1.5237
508.889	-36224	-14517.3	7.46645	-1.54666	0.00994055	1.53776
508.906	-36223.9	-14517.4	7.44085	-1.56546	0.0102518	1.55616
508.923	-36223.8	-14517.4	7.41457	-1.58904	0.00870584	1.578
508.94	-36223.7	-14517.4	7.38503	-1.61408	0.00499521	1.6021
508.957	-36223.5	-14517.5	7.35531	-1.63284	0.00131538	1.62395
508.974	-36223.4	-14517.5	7.32955	-1.646	-0.000326811	1.63926
508.991	-36223.3	-14517.6	7.30153	-1.6538	0.000322224	1.65025
509.008	-36223.2	-14517.6	7.27451	-1.6609	-0.00176728	1.65707
509.025	-36223.1	-14517.6	7.24575	-1.66542	-0.00525417	1.66178
509.042	-36223	-14517.7	7.21672	-1.66896	-0.00900088	1.66495
509.059	-36222.8	-14517.7	7.18707	-1.67024	-0.0102257	1.66642
509.076	-36222.7	-14517.8	7.15935	-1.66993	-0.00994012	1.66672
509.093	-36222.6	-14517.8	7.13171	-1.67002	-0.0100133	1.66665
509.11	-36222.5	-14517.9	7.10423	-1.66996	-0.00999637	1.66668
509.127	-36222.4	-14517.9	7.07847	-1.67014	-0.010001	1.66625
509.144	-36222.3	-14517.9	7.0472	-1.66815	-0.00999972	1.66198
509.161	-36222.2	-14518	7.01985	-1.65753	-0.0100004	1.65115
509.178	-36222.1	-14518	6.98882	-1.63515	-0.00999901	1.629
509.195	-36221.9	-14518.1	6.96125	-1.60274	-0.0100038	1.60026
509.212	-36221.8	-14518.1	6.93446	-1.56913	-0.00998572	1.56788
509.229	-36221.7	-14518.1	6.91103	-1.53605	-0.0100533	1.53534
509.246	-36221.6	-14518.2	6.88336	-1.50082	-0.00985683	1.5
509.263	-36221.5	-14518.2	6.85643	-1.46475	-0.0128453	1.46215
509.28	-36221.4	-14518.2	6.82973	-1.4192	-0.0164144	1.42041
509.297	-36221.3	-14518.3	6.80476	-1.36948	-0.0167722	1.37307
509.314	-36221.2	-14518.3	6.78127	-1.32563	-0.013576	1.33125
509.331	-36221.1	-14518.4	6.76119	-1.28885	-0.0100995	1.29313
509.348	-36220.9	-14518.4	6.74	-1.25	-0.01	1.25272
509.365	-36220.8	-14518.4	6.72	-1.21	-0.01	1.20915
509.382	-36220.7	-14518.5	6.7	-1.16	-0.01	1.16013
509.399	-36220.6	-14518.5	6.67888	-1.10705	-0.00999903	1.10702
509.416	-36220.5	-14518.6	6.6624	-1.06074	-0.0100022	1.05937
509.433	-36220.4	-14518.6	6.64564	-1.01353	-0.00999229	1.00985
509.45	-36220.3	-14518.6	6.62791	-0.952187	-0.0100601	0.950374
509.467	-36220.2	-14518.7	6.61164	-0.885914	-0.00976626	0.890645
509.484	-36220.1	-14518.7	6.59838	-0.826376	-0.00623174	0.828841
509.501	-36220	-14518.8	6.58428	-0.760258	-0.00264605	0.75674
509.518	-36219.9	-14518.8	6.57081	-0.673129	0.000201273	0.672112
509.535	-36219.8	-14518.8	6.55838	-0.561143	-2.09331e-05	0.567243
509.552	-36219.7	-14518.9	6.55173	-0.436625	-0.000149081	0.453351
509.569	-36219.6	-14518.9	6.54562	-0.337255	0.000669773	0.354147
509.586	-36219.5	-14518.9	6.54258	-0.247316	0.00362276	0.269388
509.603	-36219.3	-14519	6.53898	-0.178293	0.00328197	0.198771
509.62	-36219.3	-14519	6.53569	-0.12635	0.00320492	0.148154
509.637	-36219.1	-14519	6.53193	-0.0871831	0.00415553	0.107222
509.654	-36219	-14519.1	6.52972	-0.0573571	0.00813803	0.0790743
509.671	-36218.9	-14519.1	6.53007	-0.0369789	0.0102046	0.0574957
509.688	-36218.8	-14519.2	6.52998	-0.0213546	0.010136	0.0415863
509.705	-36218.7	-14519.2	6.53001	-0.00873374	0.00891468	0.029207
509.722	-36218.6	-14519.2	6.53	-9.8913e-05	0.00529204	0.0210563
509.739	-36218.5	-14519.3	6.53	0.0047112	0.00167497	0.0149319
509.756	-36218.4	-14519.3	6.53	0.00976313	-0.000307458	0.00985253
509.773	-36218.3	-14519.3	6.53	0.0151686	8.18442e-05	0.00546488
509.79	-36218.2	-14519.4	6.53	0.0184908	-1.97216e-05	0.00195414
509.807	-36218.1	-14519.4	6.53	0.0203059	5.52119e-06	0.00037188
509.824	-36218	-14519.5	6.53	0.0199185	-1.46831e-06	-6.87958e-05
509.841	-36217.9	-14519.5	6.53001	0.0200196	3.46669e-07	1.65523e-05
509.858	-36217.8	-14519.5	6.52998	0.0199931	-9.59562e-08	-5.84456e-06
509.875	-36217.7	-14519.6	6.53008	0.0200075	2.56337e-08	6.28467e-06
509.892	-36217.6	-14519.6	6.52973	0.0199786	-6.39231e-09	-1.7834e-05
509.909	-36217.5	-14519.6	6.53198	0.020085	3.74644e-09	7.07851e-05
509.926	-36217.4	-14519.7	6.53545	0.0196814	-8.45189e-09	-0.000560344
509.943	-36217.2	-14519.7	6.53921	0.0221515	2.70118e-08	-0.00245047
509.96	-36217.1	-14519.8	6.54019	0.0256701	-1.0718e-07	-0.00561061
509.977	-36217.1	-14519.8	6.53995	0.0292832	4.01642e-07	-0.00819786
509.994	-36216.9	-14519.8	6.54001	0.0301338	-1.29368e-06	-0.00963936
510.011	-36216.8	-14519.9	6.54	0.0299638	5.09975e-06	-0.00984383
510.028	-36216.7	-14519.9	6.54	0.0300096	-1.91037e-05	-0.00979337
510.045	-36216.6	-14519.9	6.54	0.0299981	5.77082e-05	-0.009806
510.062	-36216.5	-14520	6.54	0.0300005	-0.00022557	-0.00980336
510.079	-36216.4	-14520	6.54	0.0299999	0.00270626	-0.00980407
510.096	-36216.3	-14520.1	6.54	0.03	0.00607588	-0.0098039
510.113	-36216.2	-14520.1	6.54	0.03	0.0126594	-0.00980393
510.13	-36216.1	-14520.1	6.54	0.03	0.016296	-0.00980392
510.147	-36216	-14520.2	6.54	0.03	0.0198707	-0.00980392
510.164	-36215.9	-14520.2	6.54	0.03	0.0200344	-0.00980392
510.181	-36215.8	-14520.2	6.54	0.03	0.019991	-0.00980392
510.198	-36215.7	-14520.3	6.54	0.03	0.02	-0.00980392
510.215	-36215.6	-14520.3	6.54	0.03	0.02	-0.00980392
510.232	-36215.5	-14520.4	6.54	0.03	0.02	-0.00980392
510.249	-36215.4	-14520.4	6.54	0.03	0.0199995	-0.00980397
510.266	-36215.3	-14520.4	6.54001	0.0300002	0.020002	-0.00980375
510.283	-36215.2	-14520.5	6.53997	0.0299994	0.0199923	-0.00980454
510.3	-36215	-14520.5	6.54024	0.0300044	0.02006	-0.00979905
510.317	-36215	-14520.5	6.54375	0.0299832	0.0197664	-0.00982244
510.334	-36214.9	-14520.6	6.54713	0.0300626	0.0162312	-0.0097328
510.351	-36214.7	-14520.6	6.55024	0.0296197	0.0126491	-0.00841348
510.368	-36214.6	-14520.6	6.54994	0.026054	0.0097873	-0.00599453
510.385	-36214.5	-14520.7	6.55002	0.0226342	0.0100634	-0.00276093
510.402	-36214.4	-14520.7	6.54999	0.0197199	0.00993327	-0.000720367
510.419	-36214.3	-14520.8	6.55	0.0200748	0.0101898	6.22642e-05
510.436	-36214.2	-14520.8	6.55	0.019981	0.0092626	-1.57948e-05
510.453	-36214.1	-14520.8	6.55	0.0200059	0.00635425	4.90367e-06
510.47	-36214	-14520.9	6.55	0.0199984	0.00653624	-1.30827e-06
510.487	-36213.9	-14520.9	6.55	0.0200004	0.00758874	3.28638e-07
510.504	-36213.8	-14521	6.55	0.0199999	0.010396	-9.7987e-08
510.521	-36213.7	-14521	6.55	0.02	0.00989442	2.61251e-08
510.538	-36213.6	-14521	6.55	0.02	0.0100262	-6.48779e-09
510.555	-36213.5	-14521.1	6.55	0.02	0.0099924	1.88152e-09
510.572	-36213.4	-14521.1	6.55	0.02	0.010002	-5.01275e-10
510.589	-36213.3	-14521.1	6.55	0.02	0.0099995	1.22803e-10
510.606	-36213.2	-14521.2	6.55	0.02	0.0100001	-3.49228e-11
510.623	-36213.1	-14521.2	6.55	0.02	0.00999996	9.36307e-12
510.64	-36213	-14521.2	6.55	0.02	0.01	-2.49548e-12
510.657	-36212.8	-14521.3	6.54998	0.02	0.01	1.69171e-12
510.674	-36212.8	-14521.3	6.55007	0.02	0.01	-4.16724e-12
510.691	-36212.6	-14521.4	6.54974	0.02	0.01	1.41141e-11
510.708	-36212.5	-14521.4	6.55175	0.02	0.01	-5.74653e-11
510.725	-36212.5	-14521.4	6.55526	0.02	0.01	2.15656e-10
510.742	-36212.3	-14521.5	6.559	0.02	0.01	-7.4361e-10
510.759	-36212.2	-14521.5	6.56023	0.02	0.01	2.99437e-09
510.776	-36212.1	-14521.5	6.55994	0.02	0.01	-1.1231e-08
510.793	-36212	-14521.6	6.56001	0.02	0.00999998	3.76674e-08
510.81	-36211.9	-14521.6	6.56	0.02	0.0100001	-1.4995e-07
510.827	-36211.8	-14521.7	6.56	0.02	0.00999963	5.62042e-07
510.844	-36211.7	-14521.7	6.56	0.02	0.0100012	-1.81035e-06
510.861	-36211.6	-14521.7	6.56	0.02	0.00999534	7.13653e-06
510.878	-36211.5	-14521.8	6.56	0.02	0.0100175	-2.67334e-05
510.895	-36211.4	-14521.8	6.56	0.02	0.00994728	8.0756e-05
510.912	-36211.3	-14521.9	6.56	0.02	0.0102061	-0.00153247
510.929	-36211.2	-14521.9	6.56	0.02	0.00736674	-0.00777001
510.946	-36211.1	-14521.9	6.56	0.02	0.00372805	-0.0237244
510.963	-36211	-14522	6.56	0.02	0.000391214	-0.0461553
510.98	-36210.9	-14522	6.56	0.02	-0.00293959	-0.0748719
510.997	-36210.7	-14522	6.56	0.02	-0.006439	-0.126874
511.014	-36210.7	-14522.1	6.56	0.02	-0.0098945	-0.202852
511.031	-36210.6	-14522.1	6.56	0.02	-0.0100275	-0.299141
511.048	-36210.4	-14522.2	6.56	0.02	-0.01	-0.394336
511.065	-36210.3	-14522.2	6.56	0.02	-0.01	-0.472767
511.082	-36210.2	-14522.2	6.56	0.02	-0.01	-0.543573
511.099	-36210.1	-14522.3	6.55997	0.02	-0.01	-0.622193
511.116	-36210	-14522.3	6.56011	0.02	-0.00999941	-0.694734
511.133	-36209.9	-14522.3	6.56355	0.02	-0.0100023	-0.763249
511.15	-36209.8	-14522.4	6.56712	0.02	-0.00998183	-0.827087
511.167	-36209.7	-14522.4	6.57016	0.02	-0.0100691	-0.878144
511.184	-36209.6	-14522.4	6.56996	0.02	-0.00973615	-0.924954
511.201	-36209.5	-14522.5	6.57002	0.02	-0.00603095	-0.972222
511.218	-36209.4	-14522.5	6.57	0.02	-0.00266596	-1.0162
511.235	-36209.3	-14522.6	6.57	0.02	0.000205749	-1.05726
511.252	-36209.2	-14522.6	6.57	0.02	-6.8111e-05	-1.09568
511.269	-36209.1	-14522.6	6.57	0.02	1.81824e-05	-1.13009
511.286	-36209	-14522.7	6.57	0.02	-4.61239e-06	-1.16728
511.303	-36208.9	-14522.7	6.57	0.02	1.43197e-06	-1.20767
511.32	-36208.8	-14522.8	6.57	0.02	-3.8204e-07	-1.24496
511.337	-36208.7	-14522.8	6.57	0.02	9.59686e-08	-1.28273
511.354	-36208.5	-14522.8	6.57	0.02	-2.86141e-08	-1.32169
511.371	-36208.5	-14522.9	6.57	0.02	7.62903e-09	-1.35792
511.388	-36208.3	-14522.9	6.57	0.02	-1.89456e-09	-1.39155
511.405	-36208.2	-14522.9	6.57	0.02	5.49439e-10	-1.41843
511.422	-36208.1	-14523	6.57	0.02	-1.46382e-10	-1.43741
511.439	-36208	-14523	6.57	0.02	3.58596e-11	-1.4527
511.456	-36207.9	-14523.1	6.57	0.02	-1.01925e-11	-1.46475
511.473	-36207.8	-14523.1	6.57001	0.02	2.71322e-12	-1.47332
511.49	-36207.7	-14523.1	6.56998	0.02	-6.53792e-13	-1.47998
511.507	-36207.6	-14523.2	6.57008	0.02	1.83033e-13	-1.48548
511.524	-36207.5	-14523.2	6.56969	0.02	-4.8676e-14	-1.49077
511.541	-36207.4	-14523.2	6.57167	0.02	1.14921e-14	-1.49705
511.558	-36207.3	-14523.3	6.5753	0.02	-3.17969e-15	-1.50401
511.575	-36207.2	-14523.3	6.5789	0.02	8.44674e-16	-1.50975
511.592	-36207.1	-14523.4	6.5802	0.02	-1.94296e-16	-1.51542
511.609	-36207	-14523.4	6.57995	0.02	5.32626e-17	-1.52081
511.626	-36206.9	-14523.4	6.58001	0.02	-1.41308e-17	-1.52763
511.643	-36206.8	-14523.5	6.58	0.02	3.1401e-18	-1.53576
511.66	-36206.7	-14523.5	6.58	0.02	-8.54471e-19	-1.54363
511.677	-36206.6	-14523.5	6.58	0.02	2.26351e-19	-1.55037
511.694	-36206.4	-14523.6	6.58	0.02	-4.79226e-20	-1.55719
511.711	-36206.3	-14523.6	6.58	0.02	1.29642e-20	-1.56386
511.728	-36206.2	-14523.7	6.58	0.02	-3.42798e-21	-1.5703
511.745	-36206.1	-14523.7	6.58	0.02	6.74199e-22	-1.57726
511.762	-36206	-14523.7	6.58	0.02	-1.81551e-22	-1.58307
511.779	-36205.9	-14523.8	6.58	0.02	4.78989e-23	-1.58674
511.796	-36205.8	-14523.8	6.58	0.02	-8.27958e-24	-1.58818
511.813	-36205.7	-14523.8	6.58	0.0200001	2.22189e-24	-1.58825
511.83	-36205.6	-14523.9	6.58	0.0199997	-5.84583e-25	-1.58823
511.847	-36205.5	-14523.9	6.58	0.0200006	7.47083e-26	-1.58824
511.864	-36205.4	-14524	6.58	0.0199978	-2.00021e-26	-1.58823
511.881	-36205.3	-14524	6.58	0.0200081	5.24394e-27	-1.58825
511.898	-36205.2	-14524	6.58	0.02	0	-1.58715
511.915	-36205.1	-14524.1	6.58	0.02	-1.99984e-38	-1.58279
511.932	-36205	-14524.1	6.58	0.0133333	0	-1.5719
511.949	-36204.9	-14524.2	6.58	-0.00472612	-2.27726e-29	-1.55087
511.966	-36204.8	-14524.2	6.57999	-0.0316068	6.08879e-30	-1.52444
511.983	-36204.7	-14524.2	6.58003	-0.058262	-1.58244e-30	-1.48865
512	-36204.5	-14524.3	6.57973	-0.105763	8.07783e-31	-1.42631
512.017	-36204.4	-14524.3	6.57638	-0.195413	-3.02032e-31	-1.34514
512.034	-36204.3	-14524.3	6.57539	-0.244717	-7.24215e-31	-1.298
512.051	-36204.2	-14524.4	6.57238	-0.309504	6.75502e-32	-1.23695
512.068	-36204.1	-14524.4	6.56554	-0.407533	-1.72057e-32	-1.14083
512.085	-36204	-14524.4	6.55836	-0.472398	1.28997e-33	-1.05996
512.102	-36203.9	-14524.5	6.54751	-0.551928	1.54594e-32	-0.979027
512.119	-36203.8	-14524.5	6.53769	-0.62789	-6.38552e-32	-0.901251
512.136	-36203.7	-14524.6	6.52761	-0.704714	2.37452e-31	-0.823623
512.153	-36203.6	-14524.6	6.51643	-0.776551	-1.12201e-30	-0.749835
512.17	-36203.5	-14524.6	6.50209	-0.836654	4.23567e-30	-0.689055
512.187	-36203.4	-14524.7	6.48462	-0.887247	-1.55657e-29	-0.634331
512.204	-36203.3	-14524.7	6.46818	-0.932985	7.00476e-29	-0.582904
512.221	-36203.2	-14524.7	6.45563	-0.97976	-2.64027e-28	-0.535269
512.238	-36203.1	-14524.8	6.44087	-1.02676	9.6314e-28	-0.485671
512.255	-36203	-14524.8	6.42184	-1.06957	-4.18712e-27	-0.439576
512.272	-36202.9	-14524.8	6.40185	-1.10341	1.5762e-26	-0.400567
512.289	-36202.8	-14524.9	6.38127	-1.13888	-5.69672e-26	-0.361111
512.306	-36202.7	-14524.9	6.36046	-1.17878	2.41291e-25	-0.319233
512.323	-36202.6	-14525	6.34061	-1.21911	-9.07309e-25	-0.277782
512.34	-36202.5	-14525	6.32064	-1.25737	3.38795e-24	-0.237189
512.357	-36202.4	-14525	6.30021	-1.2947	-1.20957e-23	-0.195515
512.374	-36202.3	-14525.1	6.27793	-1.33444	5.01951e-23	-0.153961
512.391	-36202.2	-14525.1	6.2535	-1.37452	-1.77673e-22	-0.113157
512.408	-36202.1	-14525.1	6.22945	-1.40907	7.25568e-22	-0.0771485
512.425	-36202	-14525.2	6.20646	-1.4324	-2.72347e-21	-0.0506286
512.442	-36201.9	-14525.2	6.18208	-1.45072	9.39102e-21	-0.0293456
512.459	-36201.8	-14525.3	6.158	-1.46577	-3.78158e-20	-0.0126115
512.476	-36201.7	-14525.3	6.13541	-1.47687	1.41835e-19	0.00095464
512.493	-36201.6	-14525.3	6.10844	-1.48464	-4.75701e-19	0.0132574
512.51	-36201.5	-14525.4	6.08106	-1.49172	1.89371e-18	0.0224399
512.527	-36201.4	-14525.4	6.05442	-1.49553	-7.09802e-18	0.0330061
512.544	-36201.3	-14525.4	6.02901	-1.5015	2.28629e-17	0.0486698
512.561	-36201.2	-14525.5	6.00534	-1.50853	-9.0127e-17	0.071926
512.578	-36201.1	-14525.5	5.98259	-1.51496	3.37615e-16	0.101869
512.595	-36201	-14525.5	5.95503	-1.52236	-1.01987e-15	0.140918
512.612	-36200.9	-14525.6	5.92799	-1.52597	3.98645e-15	0.194776
512.629	-36200.8	-14525.6	5.90124	-1.53207	-1.49253e-14	0.26633
512.646	-36200.7	-14525.6	5.8763	-1.53901	4.00895e-14	0.366959
512.663	-36200.6	-14525.7	5.84982	-1.54893	-1.55545e-13	0.462861
512.68	-36200.5	-14525.7	5.82322	-1.55593	5.82081e-13	0.562314
512.697	-36200.4	-14525.7	5.79498	-1.56291	-1.17295e-12	0.683549
512.714	-36200.3	-14525.8	5.76819	-1.56962	4.52135e-12	0.836803
512.731	-36200.3	-14525.8	5.74166	-1.57626	-1.69124e-11	1.00398
512.748	-36200.2	-14525.8	5.71333	-1.58333	0	1.17211
512.765	-36200.1	-14525.9	5.69	-1.59	0	1.2963
512.782	-36200	-14525.9	5.66333	-1.59667	-1.11067e-19	1.39107
512.799	-36199.9	-14525.9	5.63505	-1.60007	3.89452e-09	1.46441
512.816	-36199.8	-14526	5.60846	-1.59998	-1.48549e-08	1.51444
512.833	-36199.7	-14526	5.58169	-1.60001	5.54836e-08	1.55098
512.85	-36199.6	-14526	5.55342	-1.6	-4.34152e-07	1.58024
512.867	-36199.5	-14526.1	5.52693	-1.6	1.65013e-06	1.60014
512.884	-36199.4	-14526.1	5.50004	-1.59998	-6.14899e-06	1.61598
512.901	-36199.3	-14526.1	5.47181	-1.60009	3.5573e-05	1.62692
512.918	-36199.3	-14526.1	5.44539	-1.59963	-0.000134832	1.63374
512.935	-36199.2	-14526.2	5.41838	-1.59599	0.000522679	1.63651
512.952	-36199.1	-14526.2	5.39022	-1.59256	0.00362701	1.63713
512.969	-36199	-14526.2	5.36384	-1.58918	0.0034237	1.63594
512.986	-36198.9	-14526.3	5.33676	-1.58602	0.00263318	1.63456
513.003	-36198.8	-14526.3	5.30841	-1.5814	-0.000380914	1.63256
513.02	-36198.8	-14526.3	5.28319	-1.57561	0.000101626	1.63104
513.037	-36198.7	-14526.4	5.2587	-1.57138	-2.55284e-05	1.6276
513.054	-36198.6	-14526.4	5.23028	-1.56532	7.61157e-06	1.62344
513.071	-36198.5	-14526.4	5.20413	-1.56112	-2.02938e-06	1.61826
513.088	-36198.4	-14526.5	5.17667	-1.55531	5.03967e-07	1.61349
513.105	-36198.3	-14526.5	5.14889	-1.55073	-1.46155e-07	1.60808
513.122	-36198.3	-14526.5	5.12223	-1.54493	3.89387e-08	1.60386
513.139	-36198.2	-14526.5	5.09644	-1.54197	-9.53893e-09	1.59979
513.156	-36198.1	-14526.6	5.07093	-1.53838	2.7113e-09	1.5965
513.173	-36198	-14526.6	5.04429	-1.53512	-7.21737e-10	1.59326
513.19	-36197.9	-14526.6	5.01647	-1.53169	1.73914e-10	1.58985
513.207	-36197.8	-14526.7	4.99043	-1.52811	-4.86882e-11	1.58657
513.224	-36197.8	-14526.7	4.96822	-1.5253	1.29482e-11	1.58277
513.241	-36197.7	-14526.7	4.94184	-1.51955	-3.05698e-12	1.57816
513.258	-36197.6	-14526.7	4.91415	-1.51437	8.45822e-13	1.57357
513.275	-36197.5	-14526.8	4.88756	-1.51148	-2.2469e-13	1.56993
513.292	-36197.5	-14526.8	4.86188	-1.50789	5.16846e-14	1.5666
513.309	-36197.4	-14526.8	4.83805	-1.50449	-1.41697e-14	1.56322
513.326	-36197.3	-14526.8	4.81539	-1.5012	3.76436e-15	1.56
513.343	-36197.2	-14526.9	4.78844	-1.4977	-8.53574e-16	1.55657
513.36	-36197.1	-14526.9	4.76106	-1.49429	3.00078e-16	1.55323
513.377	-36197.1	-14526.9	4.73442	-1.49101	-3.33014e-16	1.55
513.394	-36197	-14527	4.70899	-1.48747	8.91454e-16	1.54658
513.411	-36196.9	-14527	4.68543	-1.48419	-3.46736e-15	1.54316
513.428	-36196.9	-14527	4.66224	-1.48047	1.29767e-14	1.54078
513.445	-36196.8	-14527	4.63787	-1.4801	-3.91974e-14	1.53858
513.462	-36196.7	-14527.1	4.61137	-1.47738	1.53214e-13	1.53556
513.479	-36196.6	-14527.1	4.58487	-1.47389	-5.73634e-13	1.53056
513.496	-36196.5	-14527.1	4.55653	-1.47045	1.54079e-12	1.52362
513.513	-36196.5	-14527.1	4.53241	-1.46691	-5.97818e-12	1.51811
513.53	-36196.4	-14527.2	4.51259	-1.46425	2.23715e-11	1.51087
513.547	-36196.3	-14527.2	4.48811	-1.45094	-4.50808e-11	1.49977
513.564	-36196.3	-14527.2	4.46478	-1.43451	1.73772e-10	1.48165
513.581	-36196.2	-14527.2	4.43822	-1.40856	-6.50005e-10	1.45706
513.598	-36196.1	-14527.3	4.41333	-1.37333	0	1.42157
513.615	-36196.1	-14527.3	4.39	-1.33	0	1.37037
513.632	-36196	-14527.3	4.37	-1.25	-4.26871e-18	1.29956
513.649	-36195.9	-14527.4	4.34874	-1.15041	1.49681e-07	1.20478
513.666	-36195.8	-14527.4	4.32896	-1.05204	-5.70931e-07	1.11799
513.683	-36195.8	-14527.4	4.3123	-0.977785	2.13244e-06	1.0233
513.7	-36195.7	-14527.4	4.29489	-0.85392	-1.66861e-05	0.903414
513.717	-36195.6	-14527.5	4.28173	-0.699001	6.34205e-05	0.75273
513.734	-36195.6	-14527.5	4.2688	-0.508527	-0.000242839	0.590335
513.751	-36195.5	-14527.5	4.26261	-0.35246	-0.00409058	0.434371
513.768	-36195.4	-14527.5	4.25945	-0.239514	-0.00685509	0.323727
513.785	-36195.4	-14527.5	4.25606	-0.156426	-0.00662729	0.237819
513.802	-36195.3	-14527.6	4.2524	-0.0897225	-0.0066346	0.17165
513.819	-36195.2	-14527.6	4.24975	-0.0437742	-0.00684479	0.125541
513.836	-36195.2	-14527.6	4.2501	-0.00948833	-0.00594129	0.090296
513.853	-36195.1	-14527.6	4.24982	0.0176835	-0.00297429	0.0627863
513.87	-36195	-14527.7	4.25071	0.0378443	-0.00337639	0.0438236
513.887	-36195	-14527.7	4.25439	0.0509672	-0.00351679	0.0288579
513.904	-36194.9	-14527.7	4.25805	0.0630245	-0.00225585	0.0183652
513.921	-36194.8	-14527.7	4.26028	0.069034	0.000360681	0.0109039
513.938	-36194.7	-14527.8	4.25993	0.0748199	-8.95702e-05	0.00584111
513.955	-36194.7	-14527.8	4.26	0.0782674	2.59768e-05	0.00216346
513.972	-36194.6	-14527.8	4.26006	0.0800481	-6.923e-06	0.000233184
513.989	-36194.5	-14527.8	4.25975	0.0811114	1.70417e-06	-0.00195529
514.006	-36194.5	-14527.9	4.26141	0.0850827	-5.19244e-07	-0.00483913
514.023	-36194.4	-14527.9	4.26436	0.0878464	3.00527e-07	-0.00748036
514.04	-36194.3	-14527.9	4.26547	0.0895873	1.59064e-07	-0.00830863
514.057	-36194.3	-14527.9	4.26848	0.0900605	-2.7423e-08	-0.00930499
514.074	-36194.2	-14528	4.27029	0.0899832	7.62392e-09	-0.00990477
514.091	-36194.1	-14528	4.27	0.090004	-1.79996e-09	-0.00978011
514.108	-36194.1	-14528	4.26974	0.0899989	4.98022e-10	-0.00981051
514.125	-36194	-14528	4.27172	0.0900003	-1.32298e-10	-0.00980217
514.142	-36193.9	-14528.1	4.2754	0.0899999	3.04318e-11	-0.00980432
514.159	-36193.9	-14528.1	4.2791	0.09	-8.34231e-12	-0.00980381
514.176	-36193.8	-14528.1	4.2802	0.09	2.21326e-12	-0.00980395
514.193	-36193.7	-14528.1	4.27994	0.09	-4.91822e-13	-0.00980391
514.21	-36193.6	-14528.2	4.28009	0.09	1.33832e-13	-0.00980395
514.227	-36193.6	-14528.2	4.27969	0.09	-3.54526e-14	-0.00980382
514.244	-36193.5	-14528.2	4.28239	0.09	7.50641e-15	-0.00980425
514.261	-36193.4	-14528.2	4.28586	0.09	-2.03244e-15	-0.00980263
514.278	-36193.4	-14528.3	4.28945	0.09	5.44074e-16	-0.00980878
514.295	-36193.3	-14528.3	4.29014	0.09	-1.43854e-16	-0.0097858
514.312	-36193.2	-14528.3	4.28996	0.09	2.82647e-17	-0.00985864
514.329	-36193.2	-14528.3	4.29006	0.09	-7.50258e-18	-0.00898162
514.346	-36193.1	-14528.3	4.28984	0.09	1.29686e-18	-0.00692348
514.363	-36193	-14528.4	4.29289	0.09	-3.48022e-19	-0.00270468
514.38	-36193	-14528.4	4.29624	0.0900001	9.15654e-20	0.00159797
514.397	-36192.9	-14528.4	4.29988	0.0899999	-1.17018e-20	0.00728611
514.414	-36192.8	-14528.4	4.30003	0.0900005	3.133e-21	0.0127351
514.431	-36192.8	-14528.5	4.29999	0.0899981	-8.21378e-22	0.0191908
514.448	-36192.7	-14528.5	4.3	0.09	0	0.0261438
514.465	-36192.6	-14528.5	4.3	0.09	0	0.0315904
514.482	-36192.6	-14528.5	4.30333	0.09	-1.63473e-33	0.037037
514.499	-36192.5	-14528.6	4.30689	0.0864475	3.56693e-24	0.0428554
514.516	-36192.4	-14528.6	4.31009	0.083116	-9.53582e-25	0.0493859
514.533	-36192.4	-14528.6	4.30998	0.0799126	2.47386e-25	0.0547323
514.55	-36192.3	-14528.6	4.31003	0.0800434	-1.22788e-25	0.057961
514.567	-36192.2	-14528.7	4.30994	0.0799884	3.28948e-26	0.0589141
514.584	-36192.1	-14528.7	4.31023	0.0800031	-8.79126e-27	0.0600946
514.601	-36192.1	-14528.7	4.31377	0.0799992	2.26963e-27	0.0624728
514.618	-36192	-14528.7	4.31735	0.0800003	-8.67143e-28	0.0658664
514.635	-36191.9	-14528.8	4.3202	0.0799999	3.14316e-28	0.0678112
514.652	-36191.9	-14528.8	4.31992	0.08	-5.76138e-28	0.0687042
514.669	-36191.8	-14528.8	4.32005	0.08	1.92871e-27	0.0686069
514.686	-36191.7	-14528.8	4.31986	0.08	-7.06413e-27	0.0686327
514.703	-36191.6	-14528.9	4.32072	0.08	3.33444e-26	0.0686258
514.72	-36191.6	-14528.9	4.32433	0.08	-1.2587e-25	0.0686279
514.737	-36191.5	-14528.9	4.32785	0.08	4.62557e-25	0.0686273
514.754	-36191.5	-14528.9	4.33032	0.08	-2.08156e-24	0.0686275
514.771	-36191.4	-14529	4.3299	0.08	7.84593e-24	0.0686274
514.788	-36191.3	-14529	4.33007	0.08	-2.8621e-23	0.0686275
514.805	-36191.2	-14529	4.32977	0.08	1.24426e-22	0.0686271
514.822	-36191.2	-14529	4.33109	0.08	-4.68389e-22	0.0686288
514.839	-36191.1	-14529.1	4.3348	0.08	1.69286e-21	0.0686226
514.856	-36191	-14529.1	4.33849	0.08	-7.17029e-21	0.0686479
514.873	-36191	-14529.1	4.34027	0.08	2.6962e-20	0.0685505
514.89	-36190.9	-14529.1	4.33994	0.08	-9.63078e-20	0.0690384
514.907	-36190.8	-14529.2	4.34	0.08	3.99675e-19	0.0707094
514.924	-36190.8	-14529.2	4.34007	0.08	-1.50143e-18	0.0736176
514.941	-36190.7	-14529.2	4.33974	0.08	5.28235e-18	0.0765398
514.958	-36190.6	-14529.2	4.34175	0.08	-2.1563e-17	0.0781409
514.975	-36190.5	-14529.3	4.34526	0.08	8.0936e-17	0.0784832
514.992	-36190.5	-14529.3	4.349	0.08	-2.79081e-16	0.0784373
515.009	-36190.4	-14529.3	4.35023	0.08	1.12381e-15	0.078358
515.026	-36190.3	-14529.3	4.34992	0.08	-4.21504e-15	0.0790141
515.043	-36190.3	-14529.4	4.35009	0.08	1.57364e-14	0.0807457
515.06	-36190.2	-14529.4	4.34974	0.08	-5.27607e-14	0.0839763
515.077	-36190.1	-14529.4	4.35218	0.08	2.10029e-13	0.0866454
515.094	-36190.1	-14529.4	4.35581	0.08	-6.79212e-13	0.0880673
515.111	-36190	-14529.5	4.35946	0.08	2.6782e-12	0.0882761
515.128	-36189.9	-14529.5	4.36013	0.08	-1.00327e-11	0.0882245
515.145	-36189.8	-14529.5	4.35998	0.08	3.03067e-11	0.0882375
515.162	-36189.8	-14529.5	4.35999	0.08	-1.18463e-10	0.0882344
515.179	-36189.7	-14529.6	4.36006	0.08	4.43525e-10	0.0882367
515.196	-36189.6	-14529.6	4.35984	0.08	-1.19131e-09	0.088232
515.213	-36189.6	-14529.6	4.36289	0.08	4.62224e-09	0.0882481
515.23	-36189.5	-14529.6	4.36624	0.0799999	-1.72973e-08	0.0881874
515.247	-36189.4	-14529.7	4.36988	0.0800001	3.48558e-08	0.0892294
515.264	-36189.4	-14529.7	4.37003	0.0799995	-1.34358e-07	0.0913343
515.281	-36189.3	-14529.7	4.36999	0.080002	5.02574e-07	0.0945926
515.298	-36189.2	-14529.7	4.37	0.08	0	0.0969499
515.315	-36189.1	-14529.8	4.37	0.08	0	0.0980392
515.332	-36189.1	-14529.8	4.37	0.08	0	0.0969499
515.349	-36189	-14529.8	4.37355	0.083523	-0.000116409	0.0945638
515.366	-36188.9	-14529.8	4.37688	0.0869972	-0.00351134	0.0901506
515.383	-36188.9	-14529.9	4.38009	0.0936196	-0.00701543	0.0857795
515.4	-36188.8	-14529.9	4.37997	0.0972479	-0.0139425	0.0812728
515.417	-36188.7	-14529.9	4.37994	0.104167	-0.0170593	0.079476
515.434	-36188.7	-14529.9	4.38026	0.110791	-0.0201677	0.0809672
515.451	-36188.6	-14530	4.38397	0.117979	-0.0199376	0.0861828
515.468	-36188.5	-14530	4.38733	0.124114	-0.0200165	0.0939153
515.485	-36188.4	-14530	4.39023	0.127232	-0.0199962	0.101794
515.502	-36188.4	-14530	4.3898	0.130833	-0.0199989	0.110867
515.519	-36188.3	-14530.1	4.39056	0.134064	-0.0200093	0.118386
515.536	-36188.2	-14530.1	4.39417	0.137617	-0.0199643	0.125676
515.553	-36188.2	-14530.1	4.39786	0.140345	-0.0201691	0.131322
515.57	-36188.1	-14530.1	4.4001	0.139752	-0.0192768	0.136227
515.587	-36188	-14530.2	4.40064	0.14073	-0.0156688	0.139199
515.604	-36187.9	-14530.2	4.4044	0.144387	-0.0121628	0.140418
515.621	-36187.9	-14530.2	4.4081	0.148051	-0.00962876	0.138994
515.638	-36187.8	-14530.2	4.41006	0.15026	-0.010279	0.137893
515.655	-36187.7	-14530.3	4.41103	0.149925	-0.0088732	0.137147
515.672	-36187.7	-14530.3	4.41471	0.15002	-0.00530308	0.137284
515.689	-36187.6	-14530.3	4.41838	0.149995	-0.00167226	0.137248
515.706	-36187.5	-14530.3	4.42005	0.150001	0.000306689	0.137256
515.723	-36187.5	-14530.4	4.42122	0.15	-8.16394e-05	0.137259
515.74	-36187.4	-14530.4	4.425	0.15	1.96723e-05	0.137239
515.757	-36187.3	-14530.4	4.42878	0.15	-5.50737e-06	0.137322
515.774	-36187.2	-14530.4	4.42995	0.15	1.46465e-06	0.13684
515.791	-36187.2	-14530.5	4.43162	0.15	-3.4583e-07	0.135085
515.808	-36187.1	-14530.5	4.43529	0.15	9.58339e-08	0.132078
515.825	-36187	-14530.5	4.43897	0.149999	-2.60115e-08	0.129145
515.842	-36187	-14530.5	4.43993	0.150005	7.90029e-09	0.128751
515.859	-36186.9	-14530.6	4.44193	0.149979	-9.87383e-09	0.13307
515.876	-36186.8	-14530.6	4.44544	0.150077	3.14478e-08	0.144428
515.893	-36186.8	-14530.6	4.44927	0.14974	-1.04141e-07	0.163366
515.91	-36186.7	-14530.6	4.44992	0.152206	4.14223e-07	0.186207
515.927	-36186.6	-14530.7	4.45214	0.155637	-1.55251e-06	0.207972
515.944	-36186.5	-14530.7	4.45581	0.159398	5.00063e-06	0.232329
515.961	-36186.5	-14530.7	4.45951	0.160148	-1.97128e-05	0.259685
515.978	-36186.4	-14530.7	4.45994	0.159964	7.38442e-05	0.293701
515.995	-36186.3	-14530.8	4.46235	0.159997	-0.000223068	0.335037
516.012	-36186.2	-14530.8	4.46893	0.160042	0.00273365	0.380426
516.029	-36186.2	-14530.8	4.47313	0.159441	0.00478364	0.403093
516.046	-36186.1	-14530.9	4.47454	0.158836	0.00508261	0.409859
516.063	-36186	-14530.9	4.47629	0.159727	0.0063314	0.427367
516.08	-36186	-14530.9	4.4798	0.162924	0.00974027	0.473265
516.097	-36185.9	-14530.9	4.47988	0.166228	0.0100677	0.522349
516.114	-36185.8	-14530.9	4.4831	0.16988	0.00998983	0.575439
516.131	-36185.8	-14531	4.48645	0.170031	0.0100086	0.621588
516.148	-36185.7	-14531	4.49	0.17	0.01	0.664488
516.165	-36185.6	-14531	4.49	0.17	0.01	0.697168
516.182	-36185.5	-14531	4.49333	0.17	0.00666667	0.723312
516.199	-36185.5	-14531.1	4.49686	0.17	0.00310835	0.746311
516.216	-36185.4	-14531.1	4.5002	0.170001	-8.80431e-05	0.764631
516.233	-36185.3	-14531.1	4.50353	0.169998	2.28406e-05	0.780816
516.25	-36185.3	-14531.2	4.50715	0.170018	-1.13347e-05	0.793191
516.267	-36185.2	-14531.2	4.51009	0.169931	3.02889e-06	0.801353
516.284	-36185.1	-14531.2	4.51022	0.170264	-7.80644e-07	0.805396
516.301	-36185	-14531.2	4.51401	0.173969	2.90587e-07	0.807197
516.318	-36184.9	-14531.3	4.51722	0.177334	-7.74398e-08	0.805865
516.335	-36184.9	-14531.3	4.52062	0.180206	1.91641e-08	0.804791
516.352	-36184.8	-14531.3	4.52414	0.179931	-3.03827e-09	0.803831
516.369	-36184.7	-14531.3	4.52743	0.180021	-1.16178e-08	0.803933
516.386	-36184.7	-14531.4	4.53084	0.179986	4.8988e-08	0.803965
516.403	-36184.6	-14531.4	4.53428	0.180045	-2.33348e-07	0.803659
516.42	-36184.5	-14531.4	4.53786	0.179836	8.81369e-07	0.80265
516.437	-36184.5	-14531.4	4.54007	0.180704	-3.23907e-06	0.803181
516.454	-36184.4	-14531.5	4.54089	0.185109	1.45763e-05	0.806889
516.471	-36184.3	-14531.5	4.54432	0.19415	-5.49416e-05	0.814433
516.488	-36184.2	-14531.5	4.54907	0.208368	0.00020042	0.823782
516.505	-36184.2	-14531.5	4.55513	0.222541	-0.00110402	0.834624
516.522	-36184.1	-14531.6	4.55789	0.234002	-0.00470298	0.845057
516.539	-36184	-14531.6	4.56156	0.245763	-0.00832625	0.854853
516.556	-36183.9	-14531.6	4.56457	0.258342	-0.0103071	0.862336
516.573	-36183.9	-14531.6	4.56986	0.268507	-0.00991825	0.867472
516.59	-36183.8	-14531.7	4.57497	0.275201	-0.0100197	0.87261
516.607	-36183.7	-14531.7	4.58025	0.280107	-0.00999449	0.877194
516.624	-36183.6	-14531.7	4.58501	0.285358	-0.0100015	0.880464
516.641	-36183.6	-14531.7	4.59047	0.288716	-0.00999965	0.881994
516.658	-36183.5	-14531.8	4.59527	0.290278	-0.0100001	0.882427
516.675	-36183.4	-14531.8	4.60064	0.289926	-0.00999997	0.882334
516.692	-36183.4	-14531.8	4.60533	0.290017	-0.01	0.882356
516.709	-36183.3	-14531.9	4.61111	0.289995	-0.00999997	0.882359
516.726	-36183.2	-14531.9	4.61535	0.290001	-0.0100001	0.882325
516.743	-36183.1	-14531.9	4.62129	0.290001	-0.00999961	0.882449
516.76	-36183	-14531.9	4.62596	0.289995	-0.0100016	0.881587
516.777	-36183	-14532	4.6289	0.290019	-0.00999411	0.881061
516.794	-36182.9	-14532	4.63261	0.289938	-0.010019	0.883087
516.811	-36182.8	-14532	4.63555	0.290245	-0.00992521	0.893023
516.828	-36182.8	-14532	4.64196	0.287593	-0.0102801	0.910026
516.845	-36182.7	-14532.1	4.64589	0.283953	-0.00736581	0.933589
516.862	-36182.6	-14532.1	4.65233	0.280482	-0.00394597	0.956157
516.879	-36182.5	-14532.1	4.65588	0.279511	-0.000380269	0.974437
516.896	-36182.5	-14532.1	4.66262	0.285541	6.25651e-05	0.986252
516.913	-36182.4	-14532.2	4.66622	0.297936	-1.67898e-05	0.986489
516.93	-36182.3	-14532.2	4.67244	0.320184	4.41741e-06	0.977589
516.947	-36182.2	-14532.2	4.6796	0.348316	-5.64488e-07	0.962716
516.964	-36182.2	-14532.2	4.68628	0.375263	1.50959e-07	0.951452
516.981	-36182.1	-14532.3	4.69293	0.39844	-3.89216e-08	0.945746
516.998	-36182	-14532.3	4.7	0.43	0	0.942266
517.015	-36181.9	-14532.3	4.70667	0.466667	0	0.934641
517.032	-36181.9	-14532.4	4.71333	0.51	4.54756e-18	0.920479
517.049	-36181.8	-14532.4	4.72052	0.556069	-1.62052e-07	0.898361
517.066	-36181.7	-14532.4	4.73057	0.60275	6.18729e-07	0.871894
517.083	-36181.6	-14532.4	4.74073	0.653358	-2.31113e-06	0.837615
517.1	-36181.6	-14532.5	4.755	0.713428	1.80844e-05	0.796888
517.117	-36181.5	-14532.5	4.76819	0.766022	-6.87351e-05	0.756877
517.134	-36181.4	-14532.5	4.78167	0.815474	0.000262643	0.718819
517.151	-36181.3	-14532.5	4.79567	0.856503	0.00397601	0.682593
517.168	-36181.2	-14532.6	4.80935	0.888492	0.00730767	0.654715
517.185	-36181.2	-14532.6	4.82646	0.914012	0.0103037	0.632228
517.202	-36181.1	-14532.6	4.84413	0.934844	0.00939056	0.610706
517.219	-36181	-14532.7	4.86002	0.954186	0.00587842	0.591145
517.236	-36180.9	-14532.7	4.87312	0.970417	0.00238861	0.572258
517.253	-36180.9	-14532.7	4.88808	0.982508	-0.000304984	0.558449
517.27	-36180.8	-14532.7	4.90488	0.98864	8.13679e-05	0.548878
517.287	-36180.7	-14532.8	4.92183	0.994618	-2.04397e-05	0.540883
517.304	-36180.6	-14532.8	4.93935	0.997977	6.09431e-06	0.532294
517.321	-36180.5	-14532.8	4.95577	1.0003	-1.62485e-06	0.525974
517.338	-36180.5	-14532.8	4.9729	0.999928	4.03509e-07	0.519987
517.355	-36180.4	-14532.9	4.99033	1.00001	-1.17021e-07	0.515579
517.372	-36180.3	-14532.9	5.00674	1.00002	3.11768e-08	0.51165
517.389	-36180.2	-14532.9	5.02395	0.999895	-7.63748e-09	0.508385
517.406	-36180.1	-14533	5.04131	1.00045	2.17084e-09	0.505037
517.423	-36180.1	-14533	5.05772	0.997961	-5.77869e-10	0.501258
517.44	-36180	-14533	5.07497	0.998905	1.39246e-10	0.493176
517.457	-36179.9	-14533.1	5.09239	1.00936	-3.89829e-11	0.478001
517.474	-36179.8	-14533.1	5.10829	1.02817	1.03672e-11	0.455849
517.491	-36179.7	-14533.1	5.12806	1.05331	-2.44762e-12	0.428214
517.508	-36179.6	-14533.1	5.14653	1.07712	6.77219e-13	0.399144
517.525	-36179.6	-14533.2	5.16502	1.10046	-1.79901e-13	0.372461
517.542	-36179.5	-14533.2	5.18377	1.12293	4.13817e-14	0.345627
517.559	-36179.4	-14533.2	5.20278	1.14125	-1.1344e-14	0.322681
517.576	-36179.3	-14533.3	5.22285	1.15566	3.00947e-15	0.303752
517.593	-36179.2	-14533.3	5.24381	1.16698	-6.68271e-16	0.28659
517.61	-36179.1	-14533.3	5.26407	1.17724	1.79928e-16	0.272636
517.627	-36179.1	-14533.4	5.28502	1.18531	-3.80964e-17	0.261374
517.644	-36179	-14533.4	5.30535	1.18958	1.0315e-17	0.254075
517.661	-36178.9	-14533.4	5.32531	1.1901	-2.76129e-18	0.248432
517.678	-36178.8	-14533.4	5.34518	1.18997	7.30137e-19	0.244048
517.695	-36178.7	-14533.5	5.36628	1.19001	-1.436e-19	0.238437
517.712	-36178.6	-14533.5	5.38654	1.18999	3.86691e-20	0.233906
517.729	-36178.6	-14533.5	5.40638	1.19002	-1.02021e-20	0.228643
517.746	-36178.5	-14533.6	5.42748	1.18994	1.7635e-21	0.223777
517.763	-36178.4	-14533.6	5.4479	1.19023	-4.73247e-22	0.220385
517.78	-36178.3	-14533.6	5.46451	1.18683	1.24512e-22	0.217253
517.797	-36178.2	-14533.6	5.48543	1.18963	-1.59124e-23	0.210864
517.814	-36178.1	-14533.7	5.50541	1.19912	4.26032e-24	0.196057
517.831	-36178	-14533.7	5.52864	1.21871	-1.11693e-24	0.175684
517.848	-36177.9	-14533.8	5.55	1.24	0	0.150327
517.865	-36177.8	-14533.8	5.57	1.26	0	0.127451
517.882	-36177.8	-14533.8	5.59	1.28	-2.22293e-36	0.105664
517.899	-36177.7	-14533.8	5.61123	1.29758	4.85037e-27	0.0837988
517.916	-36177.6	-14533.9	5.63112	1.31065	-1.2967e-27	0.0666132
517.933	-36177.5	-14533.9	5.65135	1.32058	3.36395e-28	0.0514109
517.95	-36177.4	-14533.9	5.67622	1.33139	-1.66938e-28	0.0362941
517.967	-36177.3	-14534	5.69934	1.34517	4.46095e-29	0.0182134
517.984	-36177.2	-14534	5.72288	1.36664	-1.14974e-29	-0.00790068
518.001	-36177.1	-14534	5.74757	1.39901	4.28048e-30	-0.0407867
518.018	-36177	-14534.1	5.77073	1.42819	-1.14329e-30	-0.0729406
518.035	-36176.9	-14534.1	5.79423	1.45457	2.92492e-31	-0.101987
518.052	-36176.9	-14534.1	5.81952	1.47848	-9.68262e-32	-0.129135
518.069	-36176.7	-14534.2	5.84618	1.49751	2.58478e-32	-0.152102
518.086	-36176.7	-14534.2	5.87343	1.51349	-6.55664e-33	-0.172556
518.103	-36176.6	-14534.2	5.90051	1.52736	2.03423e-33	-0.191273
518.12	-36176.5	-14534.3	5.92402	1.5402	-5.37657e-34	-0.205259
518.137	-36176.4	-14534.3	5.95167	1.54814	1.16409e-34	-0.216795
518.154	-36176.3	-14534.3	5.97978	1.5511	4.94094e-35	-0.226183
518.171	-36176.2	-14534.4	6.00508	1.55441	-3.28715e-34	-0.233721
518.188	-36176.1	-14534.4	6.02846	1.5583	1.23598e-33	-0.240566
518.205	-36176	-14534.4	6.05424	1.55921	-5.38419e-33	-0.244055
518.222	-36175.9	-14534.5	6.08087	1.55523	2.0271e-32	-0.245514
518.239	-36175.8	-14534.5	6.10829	1.55163	-7.32644e-32	-0.247034
518.256	-36175.7	-14534.5	6.13613	1.54996	3.1032e-31	-0.249467
518.273	-36175.6	-14534.6	6.16225	1.54871	-1.16687e-30	-0.251319
518.29	-36175.5	-14534.6	6.19031	1.54525	4.16806e-30	-0.251204
518.307	-36175.4	-14534.7	6.21588	1.53969	-1.72973e-29	-0.250028
518.324	-36175.3	-14534.7	6.24027	1.53497	6.49797e-29	-0.248331
518.341	-36175.2	-14534.7	6.26836	1.52962	-2.28612e-28	-0.246503
518.358	-36175.1	-14534.8	6.29614	1.52434	9.33213e-28	-0.246054
518.375	-36175	-14534.8	6.32041	1.52152	-3.50279e-27	-0.246711
518.392	-36174.9	-14534.8	6.34463	1.5178	1.20782e-26	-0.248145
518.409	-36174.8	-14534.9	6.36832	1.51488	-4.86367e-26	-0.247787
518.426	-36174.7	-14534.9	6.39353	1.50885	1.82421e-25	-0.246575
518.443	-36174.6	-14534.9	6.42168	1.50451	-6.1182e-25	-0.245338
518.46	-36174.5	-14535	6.44924	1.49846	2.43558e-24	-0.245131
518.477	-36174.4	-14535	6.4731	1.49451	-9.12908e-24	-0.244374
518.494	-36174.3	-14535	6.49759	1.48818	2.9405e-23	-0.24328
518.511	-36174.2	-14535.1	6.52096	1.48425	-1.15916e-22	-0.241184
518.528	-36174.1	-14535.1	6.54711	1.47809	4.34222e-22	-0.239979
518.545	-36174	-14535.2	6.57218	1.4741	-1.31169e-21	-0.237831
518.562	-36173.9	-14535.2	6.59887	1.46768	5.12715e-21	-0.236615
518.579	-36173.8	-14535.2	6.62226	1.4641	-1.91961e-20	-0.234563
518.596	-36173.7	-14535.3	6.65011	1.45742	5.15609e-20	-0.233236
518.613	-36173.5	-14535.3	6.67407	1.45362	-2.00054e-19	-0.232108
518.63	-36173.4	-14535.3	6.69713	1.45045	7.4864e-19	-0.23126
518.647	-36173.3	-14535.4	6.7219	1.44684	-1.50858e-18	-0.22504
518.664	-36173.2	-14535.4	6.74532	1.44365	5.8151e-18	-0.210234
518.681	-36173.1	-14535.5	6.76857	1.43697	-2.17518e-17	-0.189766
518.698	-36173	-14535.5	6.79333	1.43333	0	-0.168845
518.715	-36172.9	-14535.5	6.81667	1.42667	0	-0.157952
518.732	-36172.8	-14535.6	6.84	1.42333	-1.42848e-25	-0.153595
518.749	-36172.7	-14535.6	6.86472	1.41633	5.00891e-15	-0.15595
518.766	-36172.6	-14535.7	6.88815	1.41318	-1.91056e-14	-0.158049
518.783	-36172.5	-14535.7	6.91488	1.40978	7.13599e-14	-0.157748
518.8	-36172.4	-14535.7	6.93945	1.40634	-5.58382e-13	-0.150202
518.817	-36172.2	-14535.8	6.96271	1.40265	2.1223e-12	-0.137853
518.834	-36172.1	-14535.8	6.98619	1.39606	-7.90849e-12	-0.123493
518.851	-36172	-14535.9	7.01104	1.39281	4.57521e-11	-0.108656
518.868	-36171.9	-14535.9	7.03356	1.38937	-1.73413e-10	-0.0958075
518.885	-36171.8	-14535.9	7.05408	1.38617	6.43981e-10	-0.0825037
518.902	-36171.7	-14536	7.07907	1.38187	-3.27434e-09	-0.0689199
518.919	-36171.5	-14536	7.10202	1.37558	1.23831e-08	-0.0592318
518.936	-36171.4	-14536.1	7.1258	1.3726	-4.57747e-08	-0.0570738
518.953	-36171.3	-14536.1	7.15037	1.36891	2.16206e-07	-0.065795
518.97	-36171.2	-14536.1	7.1734	1.36594	-8.16174e-07	-0.0852635
518.987	-36171.1	-14536.2	7.19726	1.36135	2.99936e-06	-0.118407
519.004	-36171	-14536.2	7.22176	1.35507	-1.34975e-05	-0.171428
519.021	-36170.9	-14536.3	7.24474	1.3523	5.08754e-05	-0.242247
519.038	-36170.8	-14536.3	7.26874	1.34866	-0.000185588	-0.329107
519.055	-36170.6	-14536.3	7.29306	1.34556	0.00103953	-0.420434
519.072	-36170.5	-14536.4	7.31636	1.34066	0.00494573	-0.501464
519.089	-36170.4	-14536.4	7.33898	1.33488	0.00716979	-0.586004
519.106	-36170.3	-14536.5	7.35958	1.33185	0.00512615	-0.673672
519.123	-36170.2	-14536.5	7.37899	1.32835	0.00274792	-0.759535
519.14	-36170.1	-14536.5	7.40144	1.32531	0.00475082	-0.848052
519.157	-36169.9	-14536.6	7.42586	1.31977	0.00885052	-0.926736
519.174	-36169.8	-14536.6	7.44912	1.3146	0.00992784	-0.985138
519.191	-36169.7	-14536.7	7.47147	1.31156	0.0116186	-1.0258
519.208	-36169.6	-14536.7	7.49193	1.30789	0.0153107	-1.04734
519.225	-36169.4	-14536.8	7.5113	1.30513	0.018898	-1.05305
519.242	-36169.3	-14536.8	7.53443	1.29909	0.0201803	-1.04889
519.259	-36169.2	-14536.9	7.55855	1.29421	0.0200297	-1.03834
519.276	-36169.1	-14536.9	7.58188	1.29128	0.0196961	-1.0246
519.293	-36169	-14536.9	7.60393	1.28769	0.0221483	-1.00465
519.31	-36168.8	-14537	7.62427	1.28429	0.025671	-0.981653
519.327	-36168.7	-14537	7.64367	1.28103	0.029283	-0.958747
519.344	-36168.6	-14537.1	7.66743	1.27741	0.0301338	-0.936465
519.361	-36168.5	-14537.1	7.69125	1.27442	0.0299638	-0.914834
519.378	-36168.3	-14537.2	7.71462	1.26813	0.0300096	-0.891013
519.395	-36168.2	-14537.2	7.73638	1.26383	0.0299981	-0.860832
519.412	-36168.1	-14537.3	7.75652	1.26063	0.0300005	-0.828368
519.429	-36168	-14537.3	7.77637	1.25719	0.0299999	-0.792497
519.446	-36167.9	-14537.3	7.79751	1.25394	0.03	-0.749336
519.463	-36167.7	-14537.4	7.81776	1.24735	0.03	-0.704521
519.48	-36167.6	-14537.4	7.83735	1.24366	0.03	-0.660932
519.497	-36167.5	-14537.5	7.86196	1.24021	0.03	-0.617812
519.514	-36167.3	-14537.5	7.88221	1.23686	0.03	-0.582464
519.531	-36167.2	-14537.6	7.90213	1.23354	0.03	-0.552837
519.548	-36167.1	-14537.6	7.92333	1.23	0.03	-0.527233
519.565	-36167	-14537.7	7.94667	1.22667	0.03	-0.508715
519.582	-36166.8	-14537.7	7.96667	1.22333	0.03	-0.493464
519.599	-36166.7	-14537.7	7.98786	1.2198	0.03	-0.480817
519.616	-36166.6	-14537.8	8.00795	1.21647	0.0300001	-0.471207
519.633	-36166.5	-14537.8	8.03134	1.21315	0.0299998	-0.466132
519.65	-36166.3	-14537.9	8.05238	1.21417	0.0300015	-0.469263
519.667	-36166.2	-14537.9	8.07232	1.22887	0.0299944	-0.481046
519.684	-36166.1	-14538	8.09246	1.24905	0.030021	-0.497642
519.701	-36166	-14538	8.11368	1.26544	0.0298786	-0.511644
519.718	-36165.8	-14538.1	8.13332	1.26994	0.0304783	-0.516663
519.735	-36165.7	-14538.1	8.15423	1.26565	0.0335808	-0.514299
519.752	-36165.6	-14538.2	8.17851	1.25763	0.0332852	-0.506953
519.769	-36165.4	-14538.2	8.19789	1.24846	0.033219	-0.501126
519.786	-36165.3	-14538.2	8.2182	1.2469	0.0338853	-0.500595
519.803	-36165.2	-14538.3	8.24001	1.25252	0.037909	-0.50884
519.82	-36165	-14538.4	8.26367	1.26302	0.0402451	-0.52492
519.837	-36164.9	-14538.4	8.28644	1.27307	0.0399384	-0.548162
519.854	-36164.8	-14538.4	8.30721	1.28363	0.0400184	-0.578631
519.871	-36164.6	-14538.5	8.32672	1.29341	0.0399951	-0.613115
519.888	-36164.5	-14538.5	8.34847	1.30394	0.0400012	-0.655347
519.905	-36164.4	-14538.6	8.37314	1.31311	0.0399996	-0.702079
519.922	-36164.2	-14538.6	8.39635	1.31905	0.0400001	-0.743891
519.939	-36164.1	-14538.7	8.41895	1.31725	0.04	-0.777642
519.956	-36164	-14538.7	8.43972	1.3012	0.04	-0.798191
519.973	-36163.8	-14538.8	8.45846	1.27897	0.04	-0.80511
519.99	-36163.7	-14538.8	8.48374	1.2344	0.04	-0.80211
520.007	-36163.6	-14538.9	8.50539	1.19456	0.04	-0.795668
520.024	-36163.4	-14538.9	8.51514	1.17063	0.04	-0.789064
520.041	-36163.3	-14539	8.53825	1.09185	0.04	-0.769783
520.058	-36163.1	-14539	8.56119	0.989756	0.04	-0.740911
520.075	-36163	-14539.1	8.57436	0.900931	0.04	-0.711259
520.092	-36162.9	-14539.1	8.58837	0.808724	0.04	-0.677749
520.109	-36162.7	-14539.2	8.60198	0.720613	0.04	-0.638503
520.126	-36162.6	-14539.2	8.61542	0.630784	0.04	-0.591552
520.143	-36162.5	-14539.3	8.62733	0.532084	0.0399999	-0.531251
520.16	-36162.3	-14539.3	8.6348	0.438877	0.0400005	-0.466898
520.177	-36162.2	-14539.4	8.64158	0.35498	0.0399981	-0.407383
520.194	-36162.1	-14539.4	8.64598	0.291112	0.0400062	-0.355394
520.211	-36161.9	-14539.5	8.64917	0.252782	0.0399756	-0.320466
520.228	-36161.8	-14539.5	8.65262	0.232586	0.0400913	-0.301266
520.245	-36161.6	-14539.6	8.65579	0.226613	0.0397242	-0.293413
520.262	-36161.5	-14539.6	8.66228	0.229202	0.0429396	-0.294372
520.279	-36161.3	-14539.7	8.66619	0.234952	0.0431445	-0.301122
520.296	-36161.2	-14539.7	8.66955	0.248177	0.0463772	-0.313038
520.313	-36161.1	-14539.8	8.67302	0.264365	0.0465554	-0.33009
520.33	-36160.9	-14539.8	8.67603	0.287182	0.0496856	-0.348521
520.347	-36160.8	-14539.9	8.683	0.308898	0.0500412	-0.367227
520.364	-36160.6	-14539.9	8.68642	0.325726	0.0499823	-0.380601
520.381	-36160.5	-14540	8.6929	0.342316	0.0500297	-0.391519
520.398	-36160.4	-14540	8.6996	0.361908	0.0498991	-0.403328
520.415	-36160.2	-14540.1	8.70667	0.39	0.0533333	-0.41939
520.432	-36160.1	-14540.1	8.71333	0.42	0.0566667	-0.440087
520.449	-36160	-14540.2	8.72051	0.45562	0.0601001	-0.467961
520.466	-36159.8	-14540.2	8.7306	0.495636	0.0599732	-0.498662
520.483	-36159.7	-14540.3	8.74061	0.535956	0.0600069	-0.533718
520.5	-36159.6	-14540.3	8.75122	0.581563	0.0599966	-0.569455
520.517	-36159.4	-14540.4	8.76115	0.617325	0.0600009	-0.60147
520.534	-36159.3	-14540.4	8.77123	0.650368	0.0599998	-0.628381
520.551	-36159.1	-14540.5	8.78185	0.677369	0.0600001	-0.653181
520.568	-36159	-14540.5	8.79162	0.696542	0.06	-0.671759
520.585	-36158.9	-14540.6	8.80228	0.712213	0.06	-0.686553
520.602	-36158.7	-14540.6	8.81659	0.722395	0.06	-0.698459
520.619	-36158.5	-14540.7	8.82986	0.731923	0.0599998	-0.706523
520.636	-36158.4	-14540.7	8.84276	0.737791	0.0600007	-0.71242
520.653	-36158.3	-14540.8	8.85278	0.740249	0.0599968	-0.715111
520.67	-36158.1	-14540.8	8.86362	0.739933	0.060012	-0.715738
520.687	-36158	-14540.9	8.87748	0.740017	0.059956	-0.715673
520.704	-36157.9	-14540.9	8.89172	0.739995	0.0601978	-0.71569
520.721	-36157.7	-14541	8.90352	0.740003	0.0591078	-0.715684
520.738	-36157.6	-14541	8.91467	0.739995	0.0553992	-0.715691
520.755	-36157.4	-14541.1	8.92894	0.74002	0.0517482	-0.715665
520.772	-36157.3	-14541.2	8.94235	0.739924	0.0496516	-0.715766
520.789	-36157.1	-14541.2	8.95441	0.740275	0.0503153	-0.715308
520.806	-36157	-14541.3	8.96603	0.738488	0.0485884	-0.713881
520.823	-36156.8	-14541.3	8.97953	0.735862	0.0454169	-0.709988
520.84	-36156.7	-14541.4	8.99357	0.727514	0.039954	-0.701033
520.857	-36156.6	-14541.4	9.00558	0.71174	0.0347871	-0.686622
520.874	-36156.4	-14541.5	9.01555	0.691055	0.0301167	-0.66538
520.891	-36156.3	-14541.5	9.02598	0.662993	0.0210169	-0.637951
520.908	-36156.1	-14541.6	9.03579	0.629352	0.0103056	-0.605636
520.925	-36156	-14541.6	9.04626	0.588534	0.00382248	-0.566595
520.942	-36155.9	-14541.7	9.05654	0.546641	0.00366927	-0.527957
520.959	-36155.7	-14541.7	9.06638	0.511519	-0.000139539	-0.492248
520.976	-36155.5	-14541.8	9.07675	0.478164	-0.0101896	-0.460202
520.993	-36155.4	-14541.8	9.08466	0.446725	-0.0162742	-0.42529
521.01	-36155.3	-14541.9	9.09173	0.407077	-0.0165866	-0.385606
521.027	-36155.1	-14541.9	9.09546	0.357631	-0.0184553	-0.336298
521.044	-36155	-14542	9.10175	0.290145	-0.0250892	-0.274494
521.061	-36154.8	-14542	9.10609	0.224205	-0.0296632	-0.211315
521.078	-36154.7	-14542.1	9.10913	0.16403	-0.0300138	-0.152878
521.095	-36154.5	-14542.1	9.11276	0.10605	-0.0301912	-0.0964302
521.112	-36154.4	-14542.2	9.11596	0.0576508	-0.0273317	-0.0487695
521.129	-36154.2	-14542.3	9.11987	0.0165377	-0.0239929	-0.0096139
521.146	-36154.1	-14542.3	9.11719	-0.0167153	-0.0201968	0.0238564
521.163	-36153.9	-14542.4	9.11373	-0.0409157	-0.0201917	0.0478779
521.18	-36153.8	-14542.4	9.11024	-0.0585573	-0.0167523	0.0638838
521.197	-36153.7	-14542.5	9.10997	-0.0663943	-0.0198227	0.073709
521.214	-36153.5	-14542.5	9.11001	-0.0699062	-0.0200131	0.077242
521.231	-36153.4	-14542.6	9.11	-0.0700244	-0.0201242	0.0784042
521.248	-36153.2	-14542.6	9.11	-0.07	-0.0166667	0.0784314
521.265	-36153.1	-14542.7	9.11	-0.07	-0.02	0.0784314
521.282	-36152.9	-14542.7	9.11	-0.07	-0.0266667	0.0784314
521.299	-36152.8	-14542.8	9.10645	-0.0699912	-0.0301805	0.0784388
521.316	-36152.6	-14542.8	9.10312	-0.0700332	-0.0335225	0.0784032
521.333	-36152.5	-14542.9	9.09991	-0.0698754	-0.036906	0.0772439
521.35	-36152.4	-14542.9	9.10004	-0.0662589	-0.0401199	0.0747654
521.367	-36152.2	-14543	9.09999	-0.0628005	-0.0401715	0.0701643
521.384	-36152.1	-14543	9.1	-0.0555371	-0.0438372	0.0632991
521.401	-36151.9	-14543.1	9.1	-0.0448322	-0.0470024	0.0537937
521.418	-36151.8	-14543.2	9.1	-0.0348455	-0.0461304	0.044137
521.435	-36151.6	-14543.2	9.1	-0.025214	-0.0431033	0.0355529
521.452	-36151.5	-14543.3	9.1	-0.0185048	-0.0433623	0.0277098
521.469	-36151.3	-14543.3	9.1	-0.0115866	-0.0435032	0.021574
521.486	-36151.2	-14543.4	9.1	-0.00577646	-0.0425805	0.0160431
521.503	-36151.1	-14543.4	9.1	-0.00152078	-0.0397897	0.0105945
521.52	-36150.9	-14543.5	9.1	0.00461408	-0.0393921	0.00628596
521.537	-36150.8	-14543.5	9.1	0.00777708	-0.0355815	0.00237707
521.554	-36150.6	-14543.6	9.1	0.0103398	-0.0319632	0.000582211
521.571	-36150.4	-14543.6	9.1	0.0099094	-0.0297173	-7.65453e-05
521.588	-36150.3	-14543.7	9.1	0.0100225	-0.0300702	1.90089e-05
521.605	-36150.2	-14543.7	9.1	0.00999347	-0.0299796	-5.51276e-06
521.622	-36150	-14543.8	9.1	0.0100017	-0.0300054	1.46871e-06
521.639	-36149.9	-14543.8	9.1	0.00999957	-0.0299987	-3.59795e-07
521.656	-36149.7	-14543.9	9.1	0.0100001	-0.0300004	1.02266e-07
521.673	-36149.6	-14543.9	9.1	0.00999997	-0.0299999	-2.72229e-08
521.69	-36149.5	-14544	9.1	0.01	-0.03	6.55977e-09
521.707	-36149.3	-14544.1	9.1	0.01	-0.03	-1.83645e-09
521.724	-36149.1	-14544.1	9.1	0.01	-0.03	4.88387e-10
521.741	-36149	-14544.2	9.1	0.01	-0.03	-1.15305e-10
521.758	-36148.9	-14544.2	9.1	0.01	-0.03	3.19034e-11
521.775	-36148.7	-14544.3	9.1	0.01	-0.03	-8.47578e-12
521.792	-36148.6	-14544.3	9.1	0.01	-0.03	1.95221e-12
521.809	-36148.4	-14544.4	9.1	0.01	-0.0299999	-5.4549e-13
521.826	-36148.3	-14544.4	9.1	0.01	-0.0300004	1.8335e-13
521.843	-36148.2	-14544.5	9.1	0.01	-0.0299987	-1.70924e-13
521.86	-36148	-14544.5	9.1	0.01	-0.0300052	5.63579e-13
521.877	-36147.8	-14544.6	9.1	0.01	-0.0299805	-2.08255e-12
521.894	-36147.7	-14544.6	9.1	0.01	-0.0300627	6.70111e-12
521.911	-36147.5	-14544.7	9.1	0.01	-0.0297529	-2.64144e-11
521.928	-36147.4	-14544.7	9.1	0.01	-0.0324163	9.8948e-11
521.945	-36147.3	-14544.8	9.1	0.01	-0.0360201	-2.98901e-10
521.962	-36147.1	-14544.8	9.1	0.01	-0.039623	1.16834e-09
521.979	-36147	-14544.9	9.1	0.01	-0.0400956	-4.37428e-09
521.996	-36146.8	-14544.9	9.1	0.01	-0.0399807	1.17494e-08
522.013	-36146.7	-14545	9.1	0.01	-0.0400157	-4.5587e-08
522.03	-36146.5	-14545	9.1	0.01	-0.0399565	1.70596e-07
522.047	-36146.4	-14545.1	9.1	0.01	-0.0400854	-3.43767e-07
522.064	-36146.2	-14545.2	9.1	0.01	-0.0368923	1.32511e-06
522.081	-36146.1	-14545.2	9.1	0.01	-0.0333333	0
522.098	-36146	-14545.2	9.1	0.01	-0.03	0
522.115	-36145.8	-14545.3	9.1	0.01	-0.03	0
522.132	-36145.7	-14545.4	9.1	0.01	-0.0299961	0.00361082
522.149	-36145.5	-14545.4	9.1	0.01	-0.0299926	0.0140188
522.166	-36145.4	-14545.5	9.1	0.01	-0.0300337	0.0364263
522.183	-36145.2	-14545.5	9.1	0.01	-0.0298719	0.0674582
522.2	-36145.1	-14545.6	9.1	0.01	-0.0262876	0.104261
522.217	-36144.9	-14545.6	9.1	0.01	-0.0226901	0.133916
522.234	-36144.8	-14545.7	9.1	0.01	-0.0153213	0.156873
522.251	-36144.7	-14545.7	9.1	0.01	-0.00914358	0.169345
522.268	-36144.5	-14545.8	9.1	0.01	-0.00645497	0.174923
522.285	-36144.4	-14545.8	9.1	0.01	-0.00689709	0.176577
522.302	-36144.2	-14545.9	9.1	0.01	-0.00560369	0.176313
522.319	-36144	-14545.9	9.1	0.01	0.0017407	0.174933
522.336	-36143.9	-14546	9.1	0.01	0.00881436	0.172386
522.353	-36143.8	-14546	9.1	0.01	0.0145213	0.171038
522.37	-36143.6	-14546.1	9.1	0.01	0.0178128	0.175168
522.387	-36143.5	-14546.1	9.1	0.01	0.0202732	0.187009
522.404	-36143.3	-14546.2	9.1	0.01	0.0201371	0.205073
522.421	-36143.2	-14546.3	9.1	0.01	0.019022	0.22741
522.438	-36143	-14546.3	9.1	0.01	0.0152518	0.251372
522.455	-36142.9	-14546.4	9.09998	0.01	0.0117537	0.274477
522.472	-36142.7	-14546.4	9.10006	0.01	0.00973251	0.301657
522.489	-36142.6	-14546.5	9.09975	0.01	0.0100933	0.333304
522.506	-36142.5	-14546.5	9.1013	0.01	0.00991034	0.366418
522.523	-36142.3	-14546.6	9.105	0.01	0.010254	0.401192
522.54	-36142.2	-14546.6	9.1087	0.01	0.00847	0.433096
522.557	-36142	-14546.7	9.11025	0.01	0.0049277	0.458182
522.574	-36141.9	-14546.7	9.10994	0.01	0.00121625	0.478802
522.591	-36141.7	-14546.8	9.11002	0.01	-0.000259287	0.494078
522.608	-36141.6	-14546.8	9.11	0.01	6.88789e-05	0.504998
522.625	-36141.4	-14546.9	9.11	0.01	-1.58443e-05	0.513164
522.642	-36141.3	-14546.9	9.11	0.01	4.34529e-06	0.518087
522.659	-36141.1	-14547	9.11	0.01	-1.15981e-06	0.523674
522.676	-36141	-14547	9.11	0.01	2.81265e-07	0.537343
522.693	-36140.9	-14547.1	9.11	0.01	-1.70021e-07	0.562181
522.71	-36140.7	-14547.1	9.11	0.01	3.94564e-07	0.592505
522.727	-36140.5	-14547.2	9.11	0.01	-1.21536e-06	0.628452
522.744	-36140.4	-14547.2	9.11	0.01	4.77666e-06	0.665232
522.761	-36140.3	-14547.3	9.11	0.01	-1.78897e-05	0.706523
522.778	-36140.1	-14547.4	9.11	0.01	5.40402e-05	0.748984
522.795	-36140	-14547.4	9.11	0.01	-0.000211232	0.786006
522.812	-36139.8	-14547.5	9.11	0.01	0.00265258	0.819314
522.829	-36139.7	-14547.5	9.11	0.01	0.00622006	0.858991
522.846	-36139.6	-14547.6	9.11	0.01	0.00981011	0.897785
522.863	-36139.4	-14547.6	9.11	0.01	0.00989635	0.93023
522.88	-36139.2	-14547.7	9.11	0.01	0.0130688	0.954265
522.897	-36139.1	-14547.7	9.11	0.01	0.016573	0.967825
522.914	-36138.9	-14547.8	9.11	0.01	0.0166835	0.975738
522.931	-36138.8	-14547.8	9.11	0.01	0.0166667	0.978214
522.948	-36138.7	-14547.9	9.11	0.01	0.0166667	0.977124
522.965	-36138.5	-14547.9	9.11	0.01	0.02	0.973856
522.982	-36138.4	-14548	9.11	0.01	0.0199614	0.970394
522.999	-36138.2	-14548	9.11	0.01	0.0200404	0.967121
523.016	-36138.1	-14548.1	9.11	0.00999997	0.0198763	0.963891
523.033	-36137.9	-14548.1	9.11	0.0100002	0.016237	0.961617
523.05	-36137.8	-14548.2	9.11	0.00999915	0.0128927	0.959462
523.067	-36137.6	-14548.2	9.11	0.0100031	0.00984461	0.957167
523.084	-36137.5	-14548.3	9.11	0.00998178	0.0100579	0.953613
523.101	-36137.4	-14548.4	9.11	0.0100691	0.00998454	0.9505
523.118	-36137.2	-14548.4	9.11	0.00974356	0.010004	0.946786
523.135	-36137.1	-14548.5	9.11	0.0114342	0.00999846	0.938997
523.152	-36136.9	-14548.5	9.11001	0.0232675	0.0100012	0.924899
523.169	-36136.8	-14548.6	9.10995	0.0484465	0.00999664	0.897241
523.186	-36136.6	-14548.6	9.11025	0.0858669	0.0100172	0.864206
523.203	-36136.5	-14548.7	9.11195	0.10448	0.0100745	0.844791
523.22	-36136.3	-14548.7	9.11382	0.1177	0.00991863	0.829769
523.237	-36136.2	-14548.8	9.11533	0.135327	0.00971802	0.812546
523.254	-36136.1	-14548.8	9.11765	0.152087	0.0103943	0.796442
523.271	-36135.9	-14548.9	9.12115	0.164404	0.0121599	0.784158
523.288	-36135.7	-14548.9	9.12478	0.173386	0.0140878	0.776039
523.305	-36135.6	-14549	9.12808	0.180142	0.0157291	0.772323
523.322	-36135.5	-14549	9.13139	0.185291	0.017349	0.773346
523.339	-36135.3	-14549.1	9.13484	0.188905	0.0190761	0.77925
523.356	-36135.2	-14549.1	9.13826	0.190436	0.0208103	0.789889
523.373	-36135	-14549.2	9.14158	0.190277	0.0224816	0.804225
523.39	-36134.9	-14549.2	9.1449	0.189849	0.0240731	0.820295
523.407	-36134.7	-14549.3	9.14823	0.189858	0.0257016	0.836719
523.424	-36134.6	-14549.4	9.15157	0.190167	0.027604	0.852785
523.441	-36134.5	-14549.4	9.15498	0.190268	0.0294374	0.867525
523.458	-36134.3	-14549.4	9.15864	0.189349	0.0302743	0.879716
523.475	-36134.2	-14549.5	9.16209	0.187539	0.0301376	0.889319
523.492	-36134	-14549.6	9.16432	0.185806	0.0299291	0.897367
523.509	-36133.8	-14549.6	9.16582	0.184177	0.0299689	0.904077
523.526	-36133.7	-14549.7	9.16838	0.181989	0.0300181	0.908827
523.543	-36133.6	-14549.7	9.17204	0.181885	0.0300051	0.910244
523.56	-36133.4	-14549.8	9.1755	0.188845	0.0300002	0.905997
523.577	-36133.3	-14549.8	9.17893	0.204065	0.0299953	0.890035
523.594	-36133.1	-14549.9	9.18248	0.226308	0.0300199	0.866723
523.611	-36133	-14549.9	9.18526	0.249675	0.0299252	0.841342
523.628	-36132.8	-14550	9.19187	0.274301	0.0302411	0.813003
523.645	-36132.7	-14550	9.19574	0.297525	0.0275588	0.783723
523.662	-36132.5	-14550.1	9.20189	0.325622	0.0241858	0.752289
523.679	-36132.4	-14550.2	9.20596	0.360186	0.020372	0.714814
523.696	-36132.3	-14550.2	9.2121	0.397069	0.0200977	0.678295
523.713	-36132.1	-14550.2	9.21861	0.43086	0.017395	0.643976
523.73	-36131.9	-14550.3	9.22866	0.463239	0.013724	0.615104
523.747	-36131.8	-14550.4	9.23903	0.487709	0.0103892	0.593593
523.764	-36131.6	-14550.4	9.24588	0.504862	0.0070725	0.577157
523.781	-36131.5	-14550.5	9.25297	0.519268	0.00353598	0.558816
523.798	-36131.4	-14550.5	9.25942	0.52951	0.000202112	0.541331
523.815	-36131.2	-14550.6	9.27257	0.536382	-0.00316792	0.52475
523.832	-36131.1	-14550.6	9.28245	0.539361	-0.00522014	0.515464
523.849	-36130.9	-14550.7	9.29	0.54	-0.00666667	0.509804
523.866	-36130.8	-14550.7	9.30007	0.540713	-0.00857903	0.501545
523.883	-36130.6	-14550.8	9.31056	0.543599	-0.0100492	0.490592
523.9	-36130.5	-14550.9	9.31896	0.550237	-0.0102112	0.477779
523.917	-36130.3	-14550.9	9.3272	0.560719	-0.0100008	0.461917
523.934	-36130.2	-14550.9	9.33723	0.574808	-0.0102113	0.442129
523.951	-36130	-14551	9.3479	0.592208	-0.00989277	0.420001
523.968	-36129.9	-14551	9.35808	0.611699	-0.00830706	0.397153
523.985	-36129.7	-14551.1	9.36859	0.629507	-0.00634344	0.373852
524.002	-36129.6	-14551.2	9.3801	0.64401	-0.00470982	0.350082
524.019	-36129.4	-14551.2	9.39214	0.659777	-0.0030028	0.325715
524.036	-36129.3	-14551.3	9.4042	0.679901	-0.00108106	0.300416
524.053	-36129.2	-14551.3	9.41612	0.701809	0.000188744	0.273409
524.07	-36129	-14551.4	9.42798	0.723726	0.000311161	0.244995
524.087	-36128.8	-14551.4	9.44042	0.747134	-0.000158807	0.217763
524.104	-36128.7	-14551.5	9.4537	0.771476	-0.000437753	0.19306
524.121	-36128.5	-14551.5	9.46736	0.792048	0.000420495	0.169627
524.138	-36128.4	-14551.6	9.48107	0.807359	0.0023551	0.14685
524.155	-36128.2	-14551.7	9.4949	0.822131	0.00356731	0.12565
524.172	-36128	-14551.7	9.50872	0.839201	0.00345607	0.105728
524.189	-36127.9	-14551.8	9.5221	0.85776	0.00340265	0.0847971
524.206	-36127.8	-14551.8	9.53526	0.87752	0.00363396	0.0615511
524.223	-36127.6	-14551.9	9.54927	0.89918	0.00276149	0.0361172
524.24	-36127.5	-14551.9	9.56466	0.921879	0.000812307	0.00870677
524.257	-36127.3	-14552	9.5813	0.942755	-0.000328168	-0.0204511
524.274	-36127.1	-14552.1	9.59859	0.959984	-0.000183057	-0.0503987
524.291	-36127	-14552.1	9.61558	0.973066	0.000108784	-0.0794521
524.308	-36126.9	-14552.1	9.63215	0.982755	7.16939e-05	-0.107113
524.325	-36126.7	-14552.2	9.64897	0.990836	-7.923e-05	-0.133995
524.342	-36126.5	-14552.3	9.66619	0.99772	-9.39092e-05	-0.160352
524.359	-36126.4	-14552.3	9.68353	1.00259	0.000233475	-0.186042
524.376	-36126.2	-14552.4	9.7007	1.00574	0.00028499	-0.210647
524.393	-36126.1	-14552.4	9.71748	1.00828	-0.0010537	-0.233638
524.41	-36125.9	-14552.5	9.73408	1.0099	-0.00294246	-0.255737
524.427	-36125.8	-14552.5	9.75099	1.00939	-0.00341578	-0.278472
524.444	-36125.6	-14552.6	9.76824	1.00732	-0.00317395	-0.302868
524.461	-36125.4	-14552.7	9.78556	1.00531	-0.00444161	-0.329558
524.478	-36125.3	-14552.7	9.80269	1.0037	-0.00639154	-0.358772
524.495	-36125.1	-14552.8	9.81943	1.0021	-0.00678735	-0.390591
524.512	-36125	-14552.8	9.83605	1.00041	-0.00654675	-0.425762
524.529	-36124.8	-14552.9	9.85301	0.998669	-0.00780259	-0.465192
524.546	-36124.7	-14552.9	9.87027	0.996959	-0.00975336	-0.508408
524.563	-36124.5	-14553	9.88759	0.995324	-0.0104515	-0.5543
524.58	-36124.3	-14553.1	9.90468	0.993563	-0.0100671	-0.602119
524.597	-36124.2	-14553.1	9.92138	0.991541	-0.0096202	-0.651353
524.614	-36124	-14553.2	9.93802	0.990081	-0.00988918	-0.702001
524.631	-36123.9	-14553.2	9.95504	0.989989	-0.0113489	-0.753941
524.648	-36123.7	-14553.3	9.97232	0.990035	-0.0132348	-0.805326
524.665	-36123.5	-14553.4	9.98955	0.988713	-0.0147078	-0.853691
524.682	-36123.4	-14553.4	10.0067	0.986667	-0.0166667	-0.896514
524.699	-36123.2	-14553.5	10.0236	0.984905	-0.0199812	-0.931934
524.716	-36123.1	-14553.5	10.04	0.983333	-0.0233333	-0.960784
524.733	-36122.9	-14553.6	10.0557	0.981658	-0.0253656	-0.984216
524.75	-36122.7	-14553.6	10.0709	0.979896	-0.0267514	-1.00196
524.767	-36122.6	-14553.7	10.0861	0.978138	-0.0283875	-1.01388
524.784	-36122.4	-14553.8	10.1019	0.97648	-0.0302169	-1.02141
524.801	-36122.3	-14553.8	10.1184	0.974905	-0.0319914	-1.02605
524.818	-36122.1	-14553.9	10.1353	0.973097	-0.0334882	-1.02852
524.835	-36122	-14553.9	10.1524	0.971068	-0.0348469	-1.02941
524.852	-36121.8	-14554	10.1698	0.969915	-0.0372136	-1.02936
524.869	-36121.6	-14554.1	10.1873	0.97005	-0.0409023	-1.02888
524.886	-36121.4	-14554.1	10.2037	0.96981	-0.0438333	-1.02813
524.903	-36121.3	-14554.2	10.2184	0.968206	-0.04519	-1.02715
524.92	-36121.2	-14554.2	10.2338	0.966231	-0.0474063	-1.02577
524.937	-36121	-14554.3	10.2509	0.964561	-0.0513023	-1.02404
524.954	-36120.8	-14554.3	10.2685	0.962761	-0.05367	-1.02246
524.971	-36120.6	-14554.4	10.2857	0.96084	-0.0533903	-1.02131
524.988	-36120.5	-14554.5	10.3027	0.959789	-0.0537353	-1.02039
525.005	-36120.3	-14554.5	10.3194	0.959844	-0.0557669	-1.02004
525.022	-36120.2	-14554.6	10.3356	0.960028	-0.0567021	-1.02149
525.039	-36120	-14554.6	10.351	0.961035	-0.0561864	-1.02561
525.056	-36119.8	-14554.7	10.3663	0.966113	-0.0577962	-1.03272
525.073	-36119.6	-14554.8	10.3817	0.976389	-0.0617612	-1.04313
525.09	-36119.5	-14554.8	10.3975	0.990115	-0.0638365	-1.05719
525.107	-36119.3	-14554.9	10.4141	1.0066	-0.063386	-1.07424
525.124	-36119.2	-14554.9	10.4319	1.02641	-0.0638737	-1.09253
525.141	-36119	-14555	10.4509	1.04758	-0.0659188	-1.11061
525.158	-36118.8	-14555.1	10.4701	1.06552	-0.0669626	-1.12739
525.175	-36118.6	-14555.1	10.489	1.07883	-0.0667034	-1.14193
525.192	-36118.5	-14555.2	10.5074	1.08908	-0.0670153	-1.15344
525.209	-36118.3	-14555.2	10.5257	1.09721	-0.06881	-1.16235
525.226	-36118.2	-14555.3	10.5444	1.10349	-0.0720945	-1.16994
525.243	-36118	-14555.4	10.5634	1.10844	-0.0757034	-1.17659
525.26	-36117.8	-14555.4	10.5819	1.11268	-0.0777773	-1.182
525.277	-36117.6	-14555.5	10.6002	1.11593	-0.0791671	-1.18616
525.294	-36117.5	-14555.5	10.6188	1.11734	-0.0822936	-1.18924
525.311	-36117.3	-14555.6	10.6377	1.117	-0.0859942	-1.19131
525.328	-36117.1	-14555.7	10.6567	1.1156	-0.0870733	-1.19238
525.345	-36117	-14555.7	10.6755	1.11377	-0.0866116	-1.19277
525.362	-36116.8	-14555.8	10.6945	1.11199	-0.0877348	-1.19288
525.379	-36116.6	-14555.9	10.7134	1.1103	-0.0897478	-1.19284
525.396	-36116.4	-14555.9	10.7318	1.10856	-0.0904224	-1.19258
525.413	-36116.3	-14556	10.7501	1.10692	-0.0900663	-1.19191
525.43	-36116.1	-14556	10.7687	1.10556	-0.0898919	-1.19057
525.447	-36115.9	-14556.1	10.7878	1.10365	-0.0899886	-1.1887
525.464	-36115.7	-14556.2	10.8068	1.10033	-0.0900285	-1.18652
525.481	-36115.5	-14556.2	10.8256	1.09684	-0.0900015	-1.18423
525.498	-36115.4	-14556.3	10.8439	1.09472	-0.0899922	-1.18197
525.515	-36115.2	-14556.3	10.8622	1.09341	-0.0899996	-1.17986
525.532	-36115.1	-14556.4	10.881	1.0919	-0.090002	-1.178
525.549	-36114.9	-14556.5	10.9	1.09	-0.09	-1.17647
525.566	-36114.7	-14556.5	10.919	1.08794	-0.0899995	-1.17526
525.583	-36114.5	-14556.6	10.9378	1.08663	-0.09	-1.17423
525.6	-36114.4	-14556.6	10.9561	1.0866	-0.0900001	-1.17337
525.617	-36114.2	-14556.7	10.9744	1.08664	-0.09	-1.17323
525.634	-36114	-14556.8	10.9932	1.08604	-0.09	-1.17417
525.651	-36113.8	-14556.8	11.0122	1.08694	-0.09	-1.17553
525.668	-36113.6	-14556.9	11.0313	1.09054	-0.09	-1.17668
525.685	-36113.5	-14557	11.0499	1.09369	-0.09	-1.17776
525.702	-36113.3	-14557	11.0682	1.09408	-0.09	-1.17868
525.719	-36113.1	-14557.1	11.0866	1.09316	-0.09	-1.17849
525.736	-36112.9	-14557.1	11.1055	1.09196	-0.09	-1.17658
525.753	-36112.8	-14557.2	11.1245	1.08909	-0.09	-1.1735
525.77	-36112.6	-14557.3	11.1434	1.084	-0.0899999	-1.16972
525.787	-36112.4	-14557.3	11.1622	1.07842	-0.0900001	-1.16531
525.804	-36112.2	-14557.4	11.1808	1.07345	-0.0900004	-1.16041
525.821	-36112.1	-14557.5	11.1984	1.06851	-0.0899996	-1.1554
525.838	-36111.9	-14557.5	11.2153	1.06332	-0.0899986	-1.15041
525.855	-36111.7	-14557.6	11.2333	1.05825	-0.0900018	-1.14516
525.872	-36111.5	-14557.7	11.2525	1.05325	-0.090005	-1.13955
525.889	-36111.3	-14557.7	11.2704	1.04749	-0.0899919	-1.13378
525.906	-36111.1	-14557.8	11.2867	1.04078	-0.0899807	-1.12785
525.923	-36111	-14557.8	11.3041	1.03381	-0.0900302	-1.12151
525.94	-36110.8	-14557.9	11.3233	1.02696	-0.0900674	-1.11475
525.957	-36110.6	-14558	11.3418	1.02009	-0.0898707	-1.10789
525.974	-36110.4	-14558	11.3589	1.0132	-0.0897612	-1.10115
525.991	-36110.2	-14558.1	11.3754	1.00645	-0.0906123	-1.09458
526.008	-36110.1	-14558.2	11.392	0.999802	-0.0924074	-1.08807
526.025	-36109.9	-14558.2	11.4092	0.993103	-0.0943059	-1.08141
526.042	-36109.7	-14558.3	11.4265	0.986229	-0.0959904	-1.07465
526.059	-36109.5	-14558.4	11.4425	0.979145	-0.0976501	-1.06806
526.076	-36109.3	-14558.4	11.4578	0.97225	-0.0993757	-1.06192
526.093	-36109.1	-14558.5	11.474	0.966251	-0.101152	-1.05649
526.11	-36109	-14558.5	11.4909	0.961426	-0.102819	-1.0517
526.127	-36108.8	-14558.6	11.5067	0.957705	-0.104186	-1.04731
526.144	-36108.6	-14558.7	11.5219	0.954392	-0.105912	-1.04345
526.161	-36108.4	-14558.8	11.5387	0.950559	-0.109036	-1.04046
526.178	-36108.2	-14558.8	11.5561	0.947174	-0.112639	-1.03775
526.195	-36108	-14558.9	11.5719	0.945835	-0.114924	-1.0343
526.212	-36107.9	-14558.9	11.5865	0.944217	-0.116308	-1.02962
526.229	-36107.7	-14559	11.6016	0.938505	-0.118096	-1.02344
526.246	-36107.5	-14559.1	11.6172	0.928686	-0.119808	-1.0149
526.263	-36107.3	-14559.1	11.6329	0.916412	-0.12031	-1.00314
526.28	-36107.1	-14559.2	11.6482	0.901878	-0.120033	-0.98874
526.297	-36106.9	-14559.3	11.6632	0.884796	-0.119915	-0.972749
526.314	-36106.7	-14559.3	11.6782	0.865679	-0.119991	-0.955314
526.331	-36106.5	-14559.4	11.6938	0.845326	-0.120022	-0.936341
526.348	-36106.3	-14559.5	11.7091	0.824551	-0.120001	-0.916238
526.365	-36106.1	-14559.5	11.7232	0.803983	-0.119994	-0.895558
526.382	-36105.9	-14559.6	11.7367	0.783333	-0.12	-0.874728
526.399	-36105.8	-14559.7	11.7502	0.762098	-0.120002	-0.853893
526.416	-36105.6	-14559.7	11.7633	0.74	-0.12	-0.832244
526.433	-36105.4	-14559.8	11.7755	0.716753	-0.12	-0.808778
526.45	-36105.2	-14559.8	11.7874	0.691808	-0.12	-0.782693
526.467	-36105	-14559.9	11.7996	0.664321	-0.12	-0.753504
526.484	-36104.8	-14560	11.8113	0.63267	-0.12	-0.721618
526.501	-36104.6	-14560	11.8217	0.595848	-0.12	-0.687148
526.518	-36104.5	-14560.1	11.8311	0.555043	-0.12	-0.648841
526.535	-36104.3	-14560.2	11.8399	0.511407	-0.12	-0.605839
526.552	-36104.1	-14560.2	11.848	0.464911	-0.12	-0.559064
526.569	-36103.9	-14560.3	11.8552	0.415654	-0.12	-0.509639
526.586	-36103.7	-14560.4	11.8614	0.364515	-0.12	-0.458416
526.603	-36103.5	-14560.4	11.8666	0.311856	-0.12	-0.405928
526.62	-36103.3	-14560.5	11.871	0.256771	-0.12	-0.352154
526.637	-36103.1	-14560.6	11.8746	0.199677	-0.12	-0.297805
526.654	-36102.9	-14560.6	11.8774	0.143983	-0.12	-0.24521
526.671	-36102.7	-14560.7	11.8793	0.0928899	-0.12	-0.196821
526.688	-36102.5	-14560.8	11.8802	0.0486065	-0.12	-0.154935
526.705	-36102.3	-14560.8	11.8802	0.0124121	-0.12	-0.120377
526.722	-36102.2	-14560.9	11.8799	-0.0156596	-0.12	-0.0918351
526.739	-36102	-14561	11.8799	-0.0366453	-0.12	-0.0686513
526.756	-36101.8	-14561	11.8801	-0.0529645	-0.12	-0.0513518
526.773	-36101.5	-14561.1	11.8803	-0.0654242	-0.12	-0.0395098
526.79	-36101.4	-14561.2	11.8795	-0.0727412	-0.12	-0.0314029
526.807	-36101.2	-14561.2	11.8777	-0.0757344	-0.12	-0.0259241
526.824	-36101	-14561.3	11.8758	-0.0775642	-0.12	-0.0227105
526.841	-36100.8	-14561.4	11.8742	-0.0794181	-0.12	-0.0211381
526.858	-36100.6	-14561.4	11.8722	-0.0802785	-0.12	-0.0202858
526.875	-36100.4	-14561.5	11.8704	-0.080125	-0.12	-0.0197344
526.892	-36100.2	-14561.6	11.8699	-0.0799194	-0.12	-0.0195329
526.909	-36100.1	-14561.6	11.8701	-0.0799654	-0.12	-0.0195757
526.926	-36099.9	-14561.7	11.8693	-0.0800241	-0.12	-0.0196303
526.943	-36099.7	-14561.7	11.8674	-0.0800117	-0.12	-0.0196189
526.96	-36099.5	-14561.8	11.8655	-0.0799804	-0.12	-0.0195891
526.977	-36099.3	-14561.9	11.8639	-0.0799843	-0.12	-0.0195928
526.994	-36099.1	-14561.9	11.8619	-0.0800589	-0.12	-0.0196644
527.011	-36098.9	-14562	11.8603	-0.080054	-0.12	-0.0196598
527.028	-36098.7	-14562.1	11.8599	-0.079787	-0.12	-0.0193507
527.045	-36098.5	-14562.1	11.8601	-0.0798336	-0.12	-0.0187085
527.062	-36098.3	-14562.2	11.859	-0.0810524	-0.12	-0.0178064
527.079	-36098.1	-14562.3	11.857	-0.0829971	-0.12	-0.0165943
527.096	-36097.9	-14562.3	11.8552	-0.0847267	-0.12	-0.0150112
527.113	-36097.8	-14562.4	11.8536	-0.0863498	-0.12	-0.0133427
527.13	-36097.6	-14562.5	11.852	-0.0882697	-0.12	-0.0119751
527.147	-36097.4	-14562.5	11.8502	-0.089879	-0.12	-0.0109869
527.164	-36097.2	-14562.6	11.8485	-0.0903507	-0.12	-0.0103154
527.181	-36097	-14562.7	11.8468	-0.0900276	-0.12	-0.00982999
527.198	-36096.8	-14562.7	11.8451	-0.0896579	-0.12	-0.00937145
527.215	-36096.6	-14562.8	11.8434	-0.0899476	-0.12	-0.00875937
527.232	-36096.4	-14562.8	11.8417	-0.0913682	-0.12	-0.00783075
527.249	-36096.2	-14562.9	11.84	-0.0933333	-0.12	-0.00653595
527.266	-36096	-14563	11.8383	-0.0951252	-0.12	-0.00490701
527.283	-36095.8	-14563.1	11.8366	-0.0967623	-0.12	-0.00316743
527.3	-36095.7	-14563.1	11.8349	-0.0984088	-0.12	-0.00151554
527.317	-36095.5	-14563.2	11.8332	-0.100101	-0.12	9.538e-05
527.334	-36095.3	-14563.2	11.8315	-0.101831	-0.12	0.00174833
527.351	-36095.1	-14563.3	11.8298	-0.103529	-0.12	0.00347571
527.368	-36094.9	-14563.4	11.8281	-0.105189	-0.12	0.00523217
527.385	-36094.7	-14563.4	11.8264	-0.107009	-0.12	0.00678314
527.402	-36094.5	-14563.5	11.8247	-0.108919	-0.12	0.00796403
527.419	-36094.3	-14563.6	11.823	-0.110122	-0.12	0.00885604
527.436	-36094.2	-14563.6	11.8213	-0.11021	-0.12	0.00951438
527.453	-36093.9	-14563.7	11.8196	-0.109959	-0.12	0.00984763
527.47	-36093.7	-14563.8	11.8179	-0.109947	-0.12	0.00985978
527.487	-36093.5	-14563.8	11.8162	-0.110013	-0.12	0.00978984
527.504	-36093.4	-14563.9	11.8145	-0.110014	-0.120002	0.00978886
527.521	-36093.2	-14563.9	11.8128	-0.109997	-0.119998	0.00980761
527.538	-36093	-14564	11.8111	-0.109997	-0.119994	0.00980759
527.555	-36092.8	-14564.1	11.8094	-0.110001	-0.120007	0.0098028
527.572	-36092.6	-14564.1	11.8076	-0.110001	-0.12002	0.00980302
527.589	-36092.4	-14564.2	11.8061	-0.11	-0.119967	0.00980426
527.606	-36092.2	-14564.2	11.8047	-0.11	-0.119922	0.00980416
527.623	-36092.1	-14564.3	11.802	-0.11	-0.120123	0.00980383
527.64	-36091.9	-14564.4	11.7984	-0.11	-0.120274	0.00980386
527.657	-36091.7	-14564.4	11.7955	-0.11	-0.119427	0.00980395
527.674	-36091.4	-14564.5	11.794	-0.11	-0.11758	0.00980394
527.691	-36091.3	-14564.6	11.7925	-0.11	-0.11576	0.00980391
527.708	-36091.1	-14564.6	11.7908	-0.11	-0.114172	0.00980392
527.725	-36090.9	-14564.7	11.7891	-0.11	-0.112258	0.00980392
527.742	-36090.7	-14564.8	11.7874	-0.11	-0.110424	0.00980392
527.759	-36090.5	-14564.8	11.7857	-0.11	-0.109881	0.00980392
527.776	-36090.3	-14564.9	11.7839	-0.11	-0.110101	0.00980392
527.793	-36090.1	-14565	11.7823	-0.11	-0.109289	0.00980392
527.81	-36090	-14565	11.7806	-0.11	-0.107385	0.00980392
527.827	-36089.8	-14565.1	11.7789	-0.11	-0.105471	0.00980392
527.844	-36089.6	-14565.1	11.7772	-0.11	-0.103814	0.00980392
527.861	-36089.4	-14565.2	11.7754	-0.11	-0.102142	0.00980392
527.878	-36089.2	-14565.3	11.7737	-0.11	-0.100407	0.00980392
527.895	-36089	-14565.3	11.7721	-0.11	-0.0986963	0.00980392
527.912	-36088.8	-14565.4	11.7704	-0.11	-0.0970453	0.00980392
527.929	-36088.6	-14565.4	11.7687	-0.11	-0.0954418	0.00980392
527.946	-36088.4	-14565.5	11.767	-0.11	-0.0936824	0.00980392
527.963	-36088.2	-14565.6	11.7652	-0.11	-0.0916148	0.00980392
527.98	-36088	-14565.6	11.7635	-0.11	-0.0900858	0.00980392
527.997	-36087.8	-14565.7	11.7619	-0.11	-0.0899866	0.00980392
528.014	-36087.7	-14565.8	11.7602	-0.11	-0.090071	0.00980392
528.031	-36087.5	-14565.8	11.7584	-0.11	-0.0887464	0.00980392
528.048	-36087.3	-14565.9	11.7568	-0.11	-0.0867693	0.00980392
528.065	-36087.1	-14566	11.7554	-0.11	-0.0852865	0.00980392
528.082	-36086.9	-14566	11.7533	-0.11	-0.0833333	0.00980392
528.099	-36086.7	-14566.1	11.75	-0.11	-0.0799443	0.00980392
528.116	-36086.6	-14566.1	11.7467	-0.11	-0.0766667	0.00980392
528.133	-36086.4	-14566.2	11.7446	-0.11	-0.0749313	0.00980392
528.15	-36086.1	-14566.3	11.7432	-0.11	-0.0731898	0.00980392
528.167	-36085.9	-14566.3	11.7416	-0.11	-0.0699312	0.00980392
528.184	-36085.7	-14566.4	11.7398	-0.11	-0.0662682	0.00980392
528.201	-36085.6	-14566.5	11.7381	-0.11	-0.0631474	0.00980392
528.218	-36085.4	-14566.5	11.7365	-0.11	-0.0594972	0.00980392
528.235	-36085.2	-14566.6	11.7348	-0.11	-0.054501	0.00980392
528.252	-36085	-14566.6	11.733	-0.11	-0.0490593	0.00980392
528.269	-36084.8	-14566.7	11.7313	-0.11	-0.0439211	0.00980391
528.286	-36084.6	-14566.8	11.7296	-0.11	-0.0387598	0.00980393
528.303	-36084.4	-14566.8	11.7279	-0.11	-0.0335296	0.00980395
528.32	-36084.3	-14566.9	11.7263	-0.11	-0.0290655	0.0098039
528.337	-36084.1	-14566.9	11.7246	-0.11	-0.0256562	0.00980382
528.354	-36083.9	-14567	11.7228	-0.11	-0.0222797	0.00980403
528.371	-36083.7	-14567.1	11.7211	-0.11	-0.0186266	0.0098043
528.388	-36083.5	-14567.1	11.7194	-0.110001	-0.0158693	0.00980342
528.405	-36083.3	-14567.2	11.7177	-0.110002	-0.0142947	0.00980245
528.422	-36083.1	-14567.3	11.7161	-0.109998	-0.0126886	0.00980582
528.439	-36082.9	-14567.3	11.7144	-0.109995	-0.01077	0.00980912
528.456	-36082.7	-14567.4	11.7126	-0.110009	-0.00977844	0.00979559
528.473	-36082.5	-14567.4	11.7109	-0.11002	-0.00990806	0.00978523
528.49	-36082.3	-14567.5	11.7092	-0.109962	-0.00992673	0.00984005
528.507	-36082.2	-14567.6	11.7076	-0.109925	-0.00974929	0.00987588
528.524	-36082	-14567.6	11.7059	-0.110141	-0.0105835	0.00965329
528.541	-36081.8	-14567.7	11.7041	-0.110259	-0.0124598	0.00908199
528.558	-36081.6	-14567.8	11.7024	-0.109339	-0.0141357	0.00823671
528.575	-36081.4	-14567.8	11.7007	-0.107467	-0.015716	0.00710668
528.592	-36081.2	-14567.9	11.699	-0.105654	-0.0185021	0.00561081
528.609	-36081.1	-14567.9	11.6973	-0.104056	-0.0220667	0.00392655
528.626	-36080.9	-14568	11.6959	-0.10218	-0.0246749	0.00242955
528.643	-36080.7	-14568.1	11.6942	-0.100402	-0.0261832	0.00134994
528.66	-36080.5	-14568.1	11.6912	-0.0997114	-0.0276771	0.000759217
528.677	-36080.3	-14568.2	11.6876	-0.0999158	-0.0294582	0.000244397
528.694	-36080.1	-14568.2	11.6851	-0.100081	-0.0312754	-0.00101695
528.711	-36079.9	-14568.3	11.6837	-0.100022	-0.0329132	-0.00468645
528.728	-36079.7	-14568.4	11.6822	-0.0999791	-0.0342649	-0.0128629
528.745	-36079.5	-14568.4	11.6804	-0.0999953	-0.0360526	-0.0271812
528.762	-36079.3	-14568.5	11.6787	-0.100006	-0.0392402	-0.0487994
528.779	-36079.1	-14568.6	11.677	-0.100001	-0.042813	-0.0771812
528.796	-36079	-14568.6	11.6753	-0.0999984	-0.0450793	-0.111034
528.813	-36078.8	-14568.7	11.6736	-0.0999998	-0.0464286	-0.149606
528.83	-36078.6	-14568.7	11.6719	-0.1	-0.0479736	-0.192336
528.847	-36078.4	-14568.8	11.6702	-0.1	-0.0497861	-0.238411
528.864	-36078.2	-14568.9	11.6685	-0.0999999	-0.0515503	-0.286806
528.881	-36078	-14568.9	11.6668	-0.1	-0.0532352	-0.335909
528.898	-36077.8	-14569	11.6651	-0.1	-0.0549021	-0.384113
528.915	-36077.7	-14569	11.6634	-0.1	-0.0565686	-0.430853
528.932	-36077.5	-14569.1	11.6617	-0.1	-0.0582483	-0.475702
528.949	-36077.3	-14569.2	11.66	-0.1	-0.06	-0.517429
528.966	-36077.1	-14569.2	11.6583	-0.1	-0.0618216	-0.554993
528.983	-36076.9	-14569.3	11.6566	-0.1	-0.063414	-0.589074
529	-36076.7	-14569.4	11.6549	-0.1	-0.0647328	-0.621074
529.017	-36076.5	-14569.4	11.6532	-0.1	-0.066835	-0.65337
529.034	-36076.3	-14569.5	11.6515	-0.1	-0.0703426	-0.68772
529.051	-36076.1	-14569.5	11.6498	-0.1	-0.0736441	-0.723123
529.068	-36075.9	-14569.6	11.6481	-0.1	-0.0754889	-0.758036
529.085	-36075.7	-14569.7	11.6464	-0.1	-0.0769646	-0.791023
529.102	-36075.6	-14569.7	11.6447	-0.1	-0.0788377	-0.821202
529.119	-36075.4	-14569.8	11.643	-0.1	-0.0801341	-0.848982
529.136	-36075.2	-14569.8	11.6413	-0.1	-0.080232	-0.875279
529.153	-36075	-14569.9	11.6396	-0.1	-0.0799535	-0.901764
529.17	-36074.8	-14570	11.6379	-0.1	-0.0799366	-0.929289
529.187	-36074.6	-14570	11.6362	-0.1	-0.0800207	-0.956839
529.204	-36074.4	-14570.1	11.6345	-0.1	-0.0800377	-0.983945
529.221	-36074.3	-14570.1	11.6328	-0.1	-0.0799732	-1.01145
529.238	-36074.1	-14570.2	11.6311	-0.1	-0.0799175	-1.03897
529.255	-36073.9	-14570.3	11.6294	-0.1	-0.0801052	-1.06388
529.272	-36073.7	-14570.3	11.6277	-0.1	-0.0802875	-1.08453
529.289	-36073.5	-14570.4	11.626	-0.1	-0.0795084	-1.10116
529.306	-36073.3	-14570.4	11.6243	-0.1	-0.0777213	-1.11437
529.323	-36073.1	-14570.5	11.6226	-0.1	-0.0760657	-1.12509
529.34	-36072.9	-14570.6	11.6209	-0.1	-0.0745648	-1.1345
529.357	-36072.7	-14570.6	11.6192	-0.1	-0.0718059	-1.14401
529.374	-36072.5	-14570.7	11.6175	-0.1	-0.0680983	-1.15462
529.391	-36072.4	-14570.8	11.6158	-0.1	-0.0655978	-1.16678
529.408	-36072.2	-14570.8	11.6141	-0.1	-0.064224	-1.18049
529.425	-36072	-14570.9	11.6124	-0.1	-0.0618328	-1.1953
529.442	-36071.8	-14570.9	11.6107	-0.1	-0.0581753	-1.21005
529.459	-36071.6	-14571	11.609	-0.1	-0.0547282	-1.22304
529.476	-36071.4	-14571.1	11.6073	-0.1	-0.0514026	-1.23396
529.493	-36071.2	-14571.1	11.6055	-0.1	-0.0469348	-1.2436
529.51	-36071.1	-14571.2	11.6038	-0.1	-0.0415647	-1.25242
529.527	-36070.9	-14571.2	11.6022	-0.1	-0.036455	-1.26081
529.544	-36070.7	-14571.3	11.6005	-0.1	-0.0315301	-1.27018
529.561	-36070.5	-14571.4	11.5988	-0.1	-0.0261258	-1.28231
529.578	-36070.3	-14571.4	11.5971	-0.1	-0.0209961	-1.29628
529.595	-36070.1	-14571.5	11.5954	-0.1	-0.0174284	-1.30982
529.612	-36069.9	-14571.5	11.5937	-0.1	-0.0142717	-1.32269
529.629	-36069.8	-14571.6	11.592	-0.1	-0.00952442	-1.33559
529.646	-36069.6	-14571.7	11.5903	-0.1	-0.00415994	-1.34851
529.663	-36069.3	-14571.7	11.5886	-0.1	-0.000229851	-1.36121
529.68	-36069.2	-14571.8	11.5869	-0.1	0.00292873	-1.37423
529.697	-36069	-14571.9	11.5852	-0.1	0.0066702	-1.38826
529.714	-36068.8	-14571.9	11.5835	-0.1	0.00977544	-1.40339
529.731	-36068.6	-14572	11.5818	-0.1	0.0105742	-1.41918
529.748	-36068.4	-14572	11.5801	-0.1	0.0100329	-1.43386
529.765	-36068.2	-14572.1	11.5784	-0.1	0.00976383	-1.44554
529.782	-36068	-14572.2	11.5767	-0.1	0.01	-1.45425
529.799	-36067.9	-14572.2	11.5749	-0.1	0.0103948	-1.46045
529.816	-36067.7	-14572.3	11.5732	-0.1	0.00992745	-1.4642
529.833	-36067.5	-14572.3	11.5716	-0.1	0.00808623	-1.46573
529.85	-36067.3	-14572.4	11.5699	-0.1	0.00663172	-1.46626
529.867	-36067.1	-14572.5	11.5682	-0.1	0.00680648	-1.46687
529.884	-36066.9	-14572.5	11.5665	-0.1	0.00651944	-1.46736
529.901	-36066.7	-14572.6	11.5648	-0.1	0.00444278	-1.46744
529.918	-36066.6	-14572.6	11.5631	-0.1	0.00337271	-1.4673
529.935	-36066.4	-14572.7	11.5614	-0.1	0.00513566	-1.46719
529.952	-36066.2	-14572.8	11.5597	-0.1	0.00678793	-1.46739
529.969	-36066	-14572.8	11.558	-0.1	0.00649499	-1.46797
529.986	-36065.8	-14572.9	11.5563	-0.1	0.00704934	-1.46851
530.003	-36065.6	-14572.9	11.5546	-0.1	0.0102059	-1.46891
530.02	-36065.5	-14573	11.5529	-0.1	0.0142581	-1.46978
530.037	-36065.3	-14573.1	11.5512	-0.1	0.0177977	-1.47171
530.054	-36065	-14573.1	11.5495	-0.1	0.0208707	-1.47497
530.071	-36064.8	-14573.2	11.5478	-0.1	0.0240362	-1.48006
530.088	-36064.7	-14573.2	11.5461	-0.1	0.0284085	-1.48787
530.105	-36064.5	-14573.3	11.5444	-0.1	0.0337562	-1.4992
530.122	-36064.3	-14573.4	11.5427	-0.1	0.0378302	-1.51469
530.139	-36064.1	-14573.4	11.541	-0.1	0.0407085	-1.53448
530.156	-36063.9	-14573.5	11.5393	-0.1	0.0460221	-1.55806
530.173	-36063.7	-14573.5	11.5376	-0.1	0.0535763	-1.58487
530.19	-36063.5	-14573.6	11.5359	-0.1	0.0581778	-1.61441
530.207	-36063.4	-14573.7	11.5341	-0.1	0.0593019	-1.64505
530.224	-36063.2	-14573.7	11.5324	-0.1	0.0615958	-1.67403
530.241	-36063	-14573.8	11.5308	-0.1	0.065423	-1.70006
530.258	-36062.8	-14573.8	11.5291	-0.1	0.0671205	-1.72324
530.275	-36062.6	-14573.9	11.5274	-0.1	0.0666678	-1.74281
530.292	-36062.4	-14574	11.5257	-0.1	0.0673572	-1.75734
530.309	-36062.3	-14574	11.524	-0.1	0.0693568	-1.76762
530.326	-36062.1	-14574.1	11.5223	-0.1	0.0703801	-1.77624
530.343	-36061.9	-14574.1	11.5206	-0.1	0.0701372	-1.7846
530.36	-36061.7	-14574.2	11.5189	-0.1	0.0698992	-1.79322
530.377	-36061.5	-14574.3	11.5172	-0.1	0.0699733	-1.80291
530.394	-36061.3	-14574.3	11.5155	-0.1	0.0700137	-1.81455
530.411	-36061.2	-14574.4	11.5138	-0.1	0.0699935	-1.82803
530.428	-36061	-14574.4	11.5121	-0.1	0.0700505	-1.84267
530.445	-36060.8	-14574.5	11.5104	-0.1	0.0700438	-1.85799
530.462	-36060.6	-14574.6	11.5087	-0.1	0.0697701	-1.87357
530.479	-36060.4	-14574.6	11.507	-0.1	0.0698656	-1.88856
530.496	-36060.2	-14574.7	11.5053	-0.0999997	0.0711674	-1.90207
530.513	-36060.1	-14574.7	11.5036	-0.0999998	0.0730386	-1.91412
530.53	-36059.9	-14574.8	11.5019	-0.100001	0.0744887	-1.92503
530.547	-36059.7	-14574.9	11.5002	-0.1	0.0763472	-1.93469
530.564	-36059.4	-14574.9	11.4985	-0.0999956	0.0797461	-1.94293
530.581	-36059.3	-14575	11.4968	-0.0999992	0.0831821	-1.95053
530.598	-36059.1	-14575.1	11.4951	-0.100017	0.0849138	-1.95855
530.615	-36058.9	-14575.1	11.4934	-0.100003	0.0865211	-1.96781
530.632	-36058.7	-14575.2	11.4917	-0.0999358	0.0898551	-1.97899
530.649	-36058.5	-14575.2	11.49	-0.1	0.0933333	-1.99237
530.666	-36058.3	-14575.3	11.4883	-0.100247	0.0951622	-2.00767
530.683	-36058.1	-14575.4	11.4866	-0.0999512	0.0967981	-2.02261
530.7	-36058	-14575.4	11.4849	-0.0990257	0.0998278	-2.0346
530.717	-36057.8	-14575.5	11.4832	-0.100185	0.10355	-2.04164
530.734	-36057.6	-14575.5	11.4815	-0.106793	0.107062	-2.04184
530.751	-36057.4	-14575.6	11.4798	-0.122423	0.110389	-2.03335
530.768	-36057.2	-14575.7	11.4783	-0.148913	0.113744	-2.01529
530.785	-36057	-14575.7	11.4762	-0.183076	0.117322	-1.98956
530.802	-36056.9	-14575.8	11.4732	-0.221832	0.120968	-1.95801
530.819	-36056.7	-14575.8	11.4692	-0.26445	0.123703	-1.92126
530.836	-36056.5	-14575.9	11.4643	-0.310271	0.125252	-1.88006
530.853	-36056.3	-14576	11.4586	-0.357999	0.127289	-1.83579
530.87	-36056.1	-14576	11.4519	-0.407129	0.130721	-1.78958
530.887	-36055.9	-14576.1	11.4443	-0.458911	0.134334	-1.74179
530.904	-36055.8	-14576.1	11.4358	-0.512725	0.13759	-1.69357
530.921	-36055.6	-14576.2	11.4267	-0.564374	0.141543	-1.64759
530.938	-36055.4	-14576.3	11.4169	-0.610508	0.14657	-1.60525
530.955	-36055.2	-14576.3	11.4059	-0.649582	0.151829	-1.56595
530.972	-36055	-14576.4	11.3938	-0.682269	0.156923	-1.52883
530.989	-36054.8	-14576.5	11.3817	-0.712276	0.162234	-1.49293
531.006	-36054.7	-14576.5	11.3699	-0.742822	0.167544	-1.45758
531.023	-36054.5	-14576.6	11.3572	-0.776147	0.171841	-1.42252
531.04	-36054.3	-14576.6	11.3438	-0.812872	0.175058	-1.38764
531.057	-36054.1	-14576.7	11.3304	-0.851869	0.178186	-1.35308
531.074	-36053.9	-14576.8	11.3169	-0.89021	0.181652	-1.32021
531.091	-36053.7	-14576.8	11.3016	-0.923329	0.185213	-1.29168
531.108	-36053.6	-14576.9	11.2847	-0.951043	0.188575	-1.26848
531.125	-36053.4	-14576.9	11.2677	-0.977177	0.191415	-1.25002
531.142	-36053.2	-14577	11.2506	-1.00304	0.193141	-1.23471
531.159	-36053	-14577.1	11.2325	-1.02765	0.192972	-1.22026
531.176	-36052.8	-14577.1	11.2134	-1.0532	0.190989	-1.2062
531.193	-36052.6	-14577.2	11.1945	-1.08391	0.187949	-1.19343
531.21	-36052.5	-14577.2	11.1756	-1.11734	0.184409	-1.18127
531.227	-36052.3	-14577.3	11.1562	-1.14706	0.180784	-1.1682
531.244	-36052.1	-14577.4	11.136	-1.17274	0.177502	-1.15501
531.261	-36051.9	-14577.4	11.1154	-1.19721	0.174831	-1.14363
531.278	-36051.7	-14577.5	11.0948	-1.21902	0.171251	-1.13397
531.295	-36051.6	-14577.5	11.0747	-1.23469	0.164565	-1.12486
531.312	-36051.4	-14577.6	11.0547	-1.24481	0.155549	-1.11627
531.329	-36051.2	-14577.7	11.0343	-1.25197	0.146129	-1.10856
531.346	-36051.1	-14577.7	11.0136	-1.25868	0.135497	-1.10068
531.363	-36050.9	-14577.8	10.9932	-1.2672	0.122067	-1.09096
531.38	-36050.7	-14577.9	10.9725	-1.27847	0.108152	-1.07892
531.397	-36050.5	-14577.9	10.9507	-1.29271	0.0969412	-1.06461
531.414	-36050.3	-14578	10.928	-1.309	0.0872481	-1.04888
531.431	-36050.2	-14578	10.9049	-1.32605	0.0769872	-1.03277
531.448	-36050	-14578.1	10.8814	-1.34242	0.067187	-1.01722
531.465	-36049.8	-14578.2	10.8575	-1.35658	0.0594097	-1.00298
531.482	-36049.6	-14578.2	10.8333	-1.36667	0.0533333	-0.990196
531.499	-36049.5	-14578.3	10.8091	-1.37202	0.0481089	-0.9787
531.516	-36049.3	-14578.3	10.7853	-1.37706	0.0430262	-0.967767
531.533	-36049.1	-14578.4	10.762	-1.3859	0.0377514	-0.956466
531.55	-36048.9	-14578.4	10.7386	-1.39737	0.0330953	-0.943625
531.567	-36048.8	-14578.5	10.7147	-1.41006	0.0296168	-0.928501
531.584	-36048.6	-14578.6	10.6905	-1.42533	0.0262264	-0.911964
531.601	-36048.4	-14578.6	10.6662	-1.44331	0.0223337	-0.895264
531.618	-36048.3	-14578.7	10.6426	-1.45902	0.0197286	-0.879765
531.635	-36048.1	-14578.7	10.6196	-1.46943	0.0195004	-0.86626
531.652	-36047.9	-14578.8	10.5956	-1.47834	0.0200745	-0.854134
531.669	-36047.7	-14578.9	10.57	-1.48943	0.0201428	-0.842993
531.686	-36047.6	-14578.9	10.5439	-1.50366	0.0199591	-0.833446
531.703	-36047.4	-14579	10.5183	-1.52072	0.0198938	-0.825556
531.72	-36047.2	-14579	10.4922	-1.5385	0.0200887	-0.817985
531.737	-36047.1	-14579.1	10.4654	-1.55541	0.0203013	-0.810152
531.754	-36046.9	-14579.1	10.4391	-1.57116	0.0196821	-0.803064
531.771	-36046.7	-14579.2	10.4135	-1.58438	0.0179674	-0.796678
531.788	-36046.5	-14579.2	10.3872	-1.59173	0.0159983	-0.788894
531.805	-36046.4	-14579.3	10.3595	-1.59319	0.0142816	-0.778116
531.822	-36046.2	-14579.4	10.3322	-1.59379	0.0126707	-0.763784
531.839	-36046.1	-14579.4	10.3057	-1.59572	0.0110205	-0.744877
531.856	-36045.9	-14579.5	10.2789	-1.59698	0.00925844	-0.719712
531.873	-36045.7	-14579.5	10.2514	-1.59688	0.00749204	-0.687109
531.89	-36045.5	-14579.6	10.2236	-1.59656	0.00602347	-0.646641
531.907	-36045.4	-14579.6	10.196	-1.59659	0.0044474	-0.599678
531.924	-36045.3	-14579.7	10.1694	-1.59675	0.0016576	-0.549343
531.941	-36045.1	-14579.8	10.1429	-1.59678	-0.00191566	-0.496121
531.958	-36044.9	-14579.8	10.1148	-1.59644	-0.00447348	-0.438116
531.975	-36044.7	-14579.9	10.0853	-1.59633	-0.00597556	-0.376374
531.992	-36044.6	-14579.9	10.0567	-1.59768	-0.00792657	-0.314668
532.009	-36044.4	-14580	10.0294	-1.59964	-0.0097818	-0.255399
532.026	-36044.3	-14580	10.0028	-1.59993	-0.00951213	-0.199699
532.043	-36044.1	-14580.1	9.97621	-1.59962	-0.00745278	-0.147436
532.06	-36043.9	-14580.1	9.94891	-1.6019	-0.00545319	-0.0977045
532.077	-36043.8	-14580.2	9.92134	-1.6077	-0.00383975	-0.0504134
532.094	-36043.6	-14580.2	9.89445	-1.61656	-0.00198711	-0.00581943
532.111	-36043.5	-14580.3	9.86791	-1.6289	-0.000310148	0.0379962
532.128	-36043.3	-14580.3	9.84071	-1.64567	0.000279282	0.0840032
532.145	-36043.2	-14580.4	9.81311	-1.66745	6.25196e-05	0.132979
532.162	-36043	-14580.5	9.78592	-1.69432	-7.50777e-05	0.184545
532.179	-36042.8	-14580.5	9.75835	-1.72453	-1.23068e-05	0.239357
532.196	-36042.7	-14580.6	9.72913	-1.75568	2.08214e-05	0.298381
532.213	-36042.5	-14580.6	9.69873	-1.78758	3.26572e-06	0.36116
532.23	-36042.4	-14580.7	9.66816	-1.82034	-5.32634e-06	0.427008
532.247	-36042.2	-14580.7	9.63707	-1.85025	-5.62418e-07	0.497756
532.264	-36042	-14580.8	9.60478	-1.87288	1.40235e-06	0.575874
532.281	-36041.9	-14580.8	9.57193	-1.88918	7.23158e-08	0.66142
532.298	-36041.7	-14580.9	9.53936	-1.90153	-3.67169e-07	0.754249
532.315	-36041.6	-14580.9	9.50667	-1.91	0	0.857298
532.332	-36041.5	-14581	9.47333	-1.91488	1.00394e-07	0.973132
532.349	-36041.3	-14581	9.44	-1.92	0	1.09913
532.366	-36041.1	-14581.1	9.40733	-1.92895	-2.51895e-08	1.23097
532.383	-36041	-14581.1	9.37474	-1.94073	1.22144e-09	1.36276
532.4	-36040.8	-14581.2	9.3418	-1.95379	5.85495e-09	1.48778
532.417	-36040.7	-14581.2	9.30964	-1.96851	-3.75984e-10	1.59798
532.434	-36040.5	-14581.3	9.2786	-1.98507	8.80877e-10	1.68814
532.451	-36040.4	-14581.3	9.24598	-2.00194	-8.54076e-10	1.76178
532.468	-36040.2	-14581.4	9.21009	-2.01777	-9.18214e-09	1.82277
532.485	-36040.1	-14581.4	9.17369	-2.03254	5.82276e-09	1.87155
532.502	-36039.9	-14581.5	9.13879	-2.04629	3.74046e-08	1.90899
532.519	-36039.8	-14581.5	9.1037	-2.05876	-2.21589e-08	1.93829
532.536	-36039.7	-14581.6	9.06741	-2.06962	-1.35251e-07	1.96214
532.553	-36039.5	-14581.6	9.0318	-2.07859	1.12645e-07	1.9812
532.57	-36039.3	-14581.7	8.99768	-2.08572	5.03217e-07	1.99626
532.587	-36039.2	-14581.7	8.96289	-2.09169	-5.38615e-07	2.0091
532.604	-36039.1	-14581.8	8.92661	-2.09794	-1.85771e-06	2.02132
532.621	-36038.9	-14581.8	8.89095	-2.107	2.46935e-06	2.034
532.638	-36038.8	-14581.9	8.85632	-2.12	7.19028e-06	2.04791
532.655	-36038.6	-14581.9	8.82032	-2.13583	-9.26435e-06	2.06339
532.672	-36038.5	-14582	8.78233	-2.15312	-2.53773e-05	2.07988
532.689	-36038.3	-14582	8.74469	-2.17028	4.08476e-05	2.09558
532.706	-36038.2	-14582.1	8.7082	-2.18572	9.77347e-05	2.10938
532.723	-36038.1	-14582.1	8.67137	-2.19784	-0.000152927	2.12117
532.74	-36037.9	-14582.2	8.63356	-2.20641	-0.00034142	2.13086
532.757	-36037.8	-14582.2	8.59533	-2.21286	0.000702984	2.13829
532.774	-36037.6	-14582.3	8.55745	-2.21802	0.00265935	2.1438
532.791	-36037.5	-14582.3	8.52073	-2.22192	0.00362638	2.14823
532.808	-36037.4	-14582.3	8.48434	-2.22511	0.00341902	2.15202
532.825	-36037.3	-14582.4	8.44606	-2.22858	0.00344068	2.15522
532.842	-36037.1	-14582.4	8.40622	-2.23214	0.00359211	2.15798
532.859	-36037	-14582.5	8.36742	-2.2346	0.00244954	2.16051
532.876	-36036.8	-14582.5	8.32991	-2.23613	0.000499754	2.16274
532.893	-36036.7	-14582.6	8.29214	-2.23783	-0.000362642	2.16439
532.91	-36036.6	-14582.6	8.25428	-2.2396	-0.000105777	2.1654
532.927	-36036.5	-14582.7	8.21754	-2.24055	0.000101826	2.16582
532.944	-36036.3	-14582.7	8.18102	-2.2403	2.80884e-05	2.16571
532.961	-36036.2	-14582.8	8.14274	-2.2389	-2.59811e-05	2.16509
532.978	-36036	-14582.8	8.10282	-2.23705	-5.66487e-06	2.16382
532.995	-36035.9	-14582.9	8.06258	-2.23564	5.97662e-06	2.16175
533.012	-36035.8	-14582.9	8.02338	-2.23383	5.29418e-07	2.15941
533.029	-36035.7	-14582.9	7.98623	-2.23034	2.39909e-06	2.15764
533.046	-36035.5	-14583	7.94984	-2.227	2.07835e-06	2.15687
533.063	-36035.4	-14583	7.91234	-2.2266	-1.55785e-05	2.15743
533.08	-36035.3	-14583.1	7.87441	-2.22948	-6.11818e-06	2.15973
533.097	-36035.2	-14583.1	7.83748	-2.23497	6.40126e-05	2.16419
533.114	-36035	-14583.2	7.80099	-2.24237	2.33868e-05	2.17112
533.131	-36034.9	-14583.2	7.76381	-2.25122	-0.000236006	2.18064
533.148	-36034.8	-14583.2	7.72561	-2.26256	-4.53984e-05	2.1921
533.165	-36034.7	-14583.3	7.68642	-2.27731	0.00129659	2.20477
533.182	-36034.6	-14583.3	7.64667	-2.29333	0.00333333	2.21895
533.199	-36034.4	-14583.4	7.60691	-2.30847	0.00531816	2.23474
533.216	-36034.3	-14583.4	7.56772	-2.32433	0.006725	2.25033
533.233	-36034.2	-14583.4	7.52934	-2.34199	0.00717592	2.26405
533.25	-36034	-14583.5	7.49107	-2.35742	0.00660478	2.27629
533.267	-36033.9	-14583.5	7.45206	-2.3673	0.0051047	2.2874
533.284	-36033.8	-14583.6	7.41186	-2.37409	0.00308412	2.29604
533.301	-36033.7	-14583.6	7.37054	-2.3801	0.00109055	2.30129
533.318	-36033.6	-14583.6	7.32952	-2.38369	-0.000124024	2.30438
533.335	-36033.4	-14583.7	7.2896	-2.38393	-0.000226501	2.30641
533.352	-36033.3	-14583.7	7.24951	-2.38328	3.262e-05	2.30723
533.369	-36033.2	-14583.8	7.20837	-2.38345	5.61725e-05	2.30683
533.386	-36033.1	-14583.8	7.16695	-2.38313	-1.10069e-05	2.30586
533.403	-36033	-14583.8	7.12578	-2.38148	-1.40471e-05	2.3048
533.42	-36032.9	-14583.9	7.08448	-2.37941	3.51716e-06	2.30351
533.437	-36032.8	-14583.9	7.04282	-2.37767	3.68566e-06	2.3019
533.454	-36032.6	-14584	7.00106	-2.3763	-8.16968e-07	2.30012
533.471	-36032.5	-14584	6.95964	-2.37485	-5.39372e-07	2.29837
533.488	-36032.4	-14584	6.91921	-2.37219	-2.29395e-07	2.29693
533.505	-36032.3	-14584.1	6.87979	-2.36847	-1.18008e-06	2.29582
533.522	-36032.2	-14584.1	6.84038	-2.36584	2.18362e-06	2.29475
533.539	-36032.1	-14584.2	6.80043	-2.3645	5.36819e-06	2.29362
533.556	-36032	-14584.2	6.75992	-2.36206	-8.47381e-06	2.29267
533.573	-36031.9	-14584.2	6.71879	-2.35829	-1.89537e-05	2.29167
533.59	-36031.8	-14584.3	6.67682	-2.35578	3.6411e-05	2.28986
533.607	-36031.7	-14584.3	6.63527	-2.35444	6.72238e-05	2.28745
533.624	-36031.6	-14584.3	6.59682	-2.35135	-0.000155005	2.28575
533.641	-36031.4	-14584.4	6.56068	-2.34746	-0.000258139	2.28528
533.658	-36031.3	-14584.4	6.52298	-2.34721	0.000646197	2.2858
533.675	-36031.2	-14584.4	6.48312	-2.35119	0.00250701	2.288
533.692	-36031.1	-14584.5	6.4435	-2.35649	0.00442401	2.29332
533.709	-36031	-14584.5	6.40417	-2.36335	0.0060971	2.30106
533.726	-36030.9	-14584.5	6.36336	-2.37419	0.00772054	2.30891
533.743	-36030.8	-14584.6	6.32141	-2.38645	0.00939321	2.31586
533.76	-36030.7	-14584.6	6.27997	-2.39449	0.0111318	2.32176
533.777	-36030.6	-14584.7	6.23889	-2.39685	0.0128525	2.32538
533.794	-36030.5	-14584.7	6.197	-2.39484	0.0144432	2.32478
533.811	-36030.4	-14584.7	6.15589	-2.38874	0.0161816	2.3191
533.828	-36030.3	-14584.8	6.11818	-2.3779	0.0183949	2.30806
533.845	-36030.2	-14584.8	6.08205	-2.3593	0.0199374	2.29131
533.862	-36030.1	-14584.8	6.04387	-2.32942	0.0192225	2.26837
533.879	-36030	-14584.8	6.00379	-2.29069	0.0170516	2.2382
533.896	-36029.9	-14584.9	5.96366	-2.24764	0.0151565	2.19994
533.913	-36029.8	-14584.9	5.92451	-2.19948	0.0135391	2.15576
533.93	-36029.7	-14585	5.88692	-2.14399	0.0116667	2.10847
533.947	-36029.6	-14585	5.85083	-2.08384	0.0101162	2.05752
533.964	-36029.6	-14585	5.81595	-2.02276	0.00966362	2.00172
533.981	-36029.5	-14585	5.78198	-1.96041	0.0099736	1.94351
533.998	-36029.4	-14585.1	5.74872	-1.896	0.010321	1.8863
534.015	-36029.3	-14585.1	5.71667	-1.83333	0.01	1.83224
534.032	-36029.2	-14585.1	5.68621	-1.77666	0.00857486	1.78271
534.049	-36029.1	-14585.2	5.65667	-1.72667	0.00666667	1.73747
534.066	-36029	-14585.2	5.6273	-1.68297	0.00494605	1.69613
534.083	-36028.9	-14585.2	5.59831	-1.64453	0.00322489	1.65918
534.1	-36028.8	-14585.3	5.57022	-1.61032	0.00133245	1.62689
534.117	-36028.7	-14585.3	5.54364	-1.57995	-0.000123743	1.59804
534.134	-36028.6	-14585.3	5.51865	-1.55278	-0.000551257	1.57136
534.151	-36028.6	-14585.4	5.49367	-1.52697	0.000139108	1.5461
534.168	-36028.5	-14585.4	5.4677	-1.50111	0.00176836	1.52113
534.185	-36028.4	-14585.4	5.44231	-1.47553	0.00365035	1.49378
534.202	-36028.3	-14585.4	5.41839	-1.44872	0.00533068	1.46246
534.219	-36028.2	-14585.5	5.39417	-1.41413	0.00711674	1.42878
534.236	-36028.1	-14585.5	5.36887	-1.36948	0.00900736	1.39212
534.253	-36028	-14585.5	5.34445	-1.32251	0.0101558	1.34651
534.27	-36027.9	-14585.6	5.322	-1.27392	0.0101985	1.28771
534.287	-36027.8	-14585.6	5.30027	-1.20771	0.00995077	1.21632
534.304	-36027.8	-14585.6	5.27908	-1.11674	0.0099508	1.13249
534.321	-36027.7	-14585.7	5.26058	-1.0124	0.0100152	1.03453
534.338	-36027.6	-14585.7	5.24547	-0.898993	0.0100132	0.923267
534.355	-36027.5	-14585.7	5.23198	-0.767885	0.00999602	0.803483
534.372	-36027.4	-14585.7	5.21956	-0.622709	0.00999681	0.68121
534.389	-36027.4	-14585.8	5.20964	-0.48641	0.0100012	0.563866
534.406	-36027.3	-14585.8	5.20274	-0.37329	0.0100008	0.458431
534.423	-36027.2	-14585.8	5.19796	-0.284686	0.00999966	0.371021
534.44	-36027.1	-14585.9	5.19463	-0.218173	0.00999979	0.302938
534.457	-36027	-14585.9	5.19238	-0.168206	0.0100001	0.250368
534.474	-36026.9	-14585.9	5.19074	-0.13069	0.01	0.210198
534.491	-36026.9	-14585.9	5.18911	-0.103254	0.00999997	0.18036
534.508	-36026.8	-14586	5.18737	-0.0833379	0.00999999	0.159108
534.525	-36026.7	-14586	5.18572	-0.0682355	0.01	0.144923
534.542	-36026.6	-14586	5.18408	-0.056873	0.01	0.135772
534.559	-36026.5	-14586	5.18216	-0.0493998	0.01	0.129328
534.576	-36026.4	-14586.1	5.1804	-0.044716	0.01	0.12503
534.593	-36026.4	-14586.1	5.17972	-0.0408374	0.01	0.123631
534.61	-36026.3	-14586.1	5.17992	-0.0374489	0.01	0.124683
534.627	-36026.2	-14586.2	5.18008	-0.0352677	0.01	0.127053
534.644	-36026.1	-14586.2	5.18002	-0.0338028	0.01	0.131164
534.661	-36026	-14586.2	5.17998	-0.0319958	0.01	0.13825
534.678	-36025.9	-14586.2	5.17999	-0.0302604	0.01	0.148558
534.695	-36025.9	-14586.3	5.18002	-0.0296944	0.01	0.161774
534.712	-36025.8	-14586.3	5.18001	-0.0299499	0.01	0.177733
534.729	-36025.7	-14586.3	5.17993	-0.0300848	0.01	0.196398
534.746	-36025.6	-14586.4	5.17996	-0.0300133	0.01	0.218057
534.763	-36025.5	-14586.4	5.18024	-0.0299783	0.01	0.243044
534.78	-36025.4	-14586.4	5.18009	-0.0299977	0.01	0.271045
534.797	-36025.3	-14586.5	5.17873	-0.0300057	0.01	0.301456
534.814	-36025.3	-14586.5	5.17678	-0.0300003	0.01	0.333584
534.831	-36025.2	-14586.5	5.17509	-0.0299984	0.00999997	0.366921
534.848	-36025.1	-14586.5	5.17344	-0.0299999	0.01	0.402003
534.865	-36025	-14586.6	5.17149	-0.0300004	0.0100001	0.43926
534.882	-36024.9	-14586.6	5.17	-0.03	0.01	0.477124
534.899	-36024.9	-14586.6	5.16973	-0.0299999	0.00999962	0.51364
534.916	-36024.8	-14586.6	5.17001	-0.03	0.0100001	0.547668
534.933	-36024.7	-14586.7	5.17007	-0.03	0.0100015	0.578651
534.95	-36024.6	-14586.7	5.17	-0.03	0.00999972	0.607303
534.967	-36024.5	-14586.7	5.16998	-0.03	0.00999453	0.634715
534.984	-36024.5	-14586.8	5.17	-0.03	0.0100022	0.662355
535.001	-36024.4	-14586.8	5.17001	-0.03	0.0100207	0.691248
535.018	-36024.3	-14586.8	5.17	-0.03	0.0099873	0.720958
535.035	-36024.2	-14586.8	5.16999	-0.03	0.00991903	0.750921
535.052	-36024.1	-14586.9	5.17	-0.03	0.0100479	0.780874
535.069	-36024	-14586.9	5.17002	-0.03	0.0102919	0.810183
535.086	-36023.9	-14586.9	5.16998	-0.03	0.00975096	0.83722
535.103	-36023.9	-14587	5.16992	-0.03	0.008055	0.86064
535.12	-36023.8	-14587	5.17008	-0.03	0.00614267	0.87997
535.137	-36023.7	-14587	5.1703	-0.03	0.00453497	0.895288
535.154	-36023.6	-14587	5.16968	-0.03	0.00276758	0.907433
535.171	-36023.5	-14587.1	5.16795	-0.03	0.000852692	0.916921
535.188	-36023.5	-14587.1	5.16603	-0.03	-0.000223207	0.923591
535.205	-36023.4	-14587.1	5.16436	-0.03	-0.000183399	0.927662
535.222	-36023.3	-14587.2	5.16254	-0.03	7.47607e-05	0.930003
535.239	-36023.2	-14587.2	5.16071	-0.03	6.75479e-05	0.931178
535.256	-36023.1	-14587.2	5.15977	-0.03	-4.8178e-05	0.931307
535.273	-36023	-14587.2	5.15985	-0.0300001	-8.02036e-05	0.930702
535.29	-36023	-14587.3	5.16007	-0.0299998	0.000137061	0.929925
535.307	-36022.9	-14587.3	5.16004	-0.0299996	0.000246523	0.928898
535.324	-36022.8	-14587.3	5.15998	-0.0300008	-0.000625424	0.926896
535.341	-36022.7	-14587.4	5.15999	-0.0300014	-0.00242751	0.924498
535.358	-36022.6	-14587.4	5.16	-0.0299969	-0.00426205	0.923474
535.375	-36022.5	-14587.4	5.16	-0.0299953	-0.00592436	0.92473
535.392	-36022.4	-14587.4	5.16	-0.0300127	-0.00783005	0.928384
535.409	-36022.4	-14587.5	5.16	-0.0300159	-0.00959986	0.935405
535.426	-36022.3	-14587.5	5.16	-0.0299473	-0.0102947	0.947282
535.443	-36022.2	-14587.5	5.16	-0.0299394	-0.0101009	0.963285
535.46	-36022.1	-14587.6	5.16001	-0.030196	-0.00992504	0.981282
535.477	-36022	-14587.6	5.16001	-0.0301962	-0.00997917	1.00057
535.494	-36022	-14587.6	5.15994	-0.029049	-0.0100155	1.02136
535.511	-36021.9	-14587.6	5.15996	-0.027117	-0.0100006	1.0429
535.528	-36021.8	-14587.7	5.16023	-0.025371	-0.0100154	1.06412
535.545	-36021.7	-14587.7	5.16017	-0.0237557	-0.0100143	1.08603
535.562	-36021.6	-14587.7	5.15895	-0.0218288	-0.00992315	1.1104
535.579	-36021.5	-14587.7	5.15701	-0.0201795	-0.0099549	1.13684
535.596	-36021.4	-14587.8	5.15523	-0.0197103	-0.0103093	1.16387
535.613	-36021.4	-14587.8	5.15355	-0.0199691	-0.0101192	1.18989
535.63	-36021.3	-14587.8	5.15163	-0.0200809	-0.00847387	1.21346
535.647	-36021.2	-14587.9	5.15011	-0.0200086	-0.00676857	1.23414
535.664	-36021.1	-14587.9	5.14973	-0.0199757	-0.0066685	1.25182
535.681	-36021	-14587.9	5.14999	-0.0199982	-0.00671428	1.26615
535.698	-36020.9	-14587.9	5.15007	-0.0200206	-0.00506378	1.27686
535.715	-36020.9	-14588	5.15	-0.02	-0.00333333	1.28431
535.732	-36020.8	-14588	5.14998	-0.019938	-0.00330929	1.28925
535.749	-36020.7	-14588	5.15	-0.02	-0.00333333	1.29303
535.766	-36020.6	-14588.1	5.15	-0.0202216	-0.00169687	1.29701
535.783	-36020.5	-14588.1	5.15	-0.0199563	6.52254e-05	1.30208
535.8	-36020.4	-14588.1	5.15	-0.0186141	0.00033913	1.30896
535.817	-36020.4	-14588.2	5.15	-0.0163658	-3.36276e-05	1.31822
535.834	-36020.3	-14588.2	5.15	-0.0133963	-9.22457e-05	1.33008
535.851	-36020.2	-14588.2	5.15	-0.00948076	8.89841e-06	1.34371
535.868	-36020.1	-14588.2	5.15	-0.00452565	2.34021e-05	1.35824
535.885	-36020	-14588.3	5.15	0.000987623	-3.61009e-06	1.37295
535.902	-36020	-14588.3	5.15	0.00641145	-7.30139e-06	1.387
535.919	-36019.9	-14588.3	5.15	0.0109458	2.39496e-06	1.39912
535.936	-36019.8	-14588.3	5.15001	0.0143271	7.3402e-06	1.4085
535.953	-36019.7	-14588.4	5.15	0.0174196	-4.96039e-06	1.41534
535.97	-36019.6	-14588.4	5.14998	0.0208306	-2.10584e-05	1.41986
535.987	-36019.5	-14588.4	5.15002	0.0243723	2.21786e-05	1.42191
536.004	-36019.5	-14588.5	5.15008	0.0278368	7.62284e-05	1.42163
536.021	-36019.4	-14588.5	5.1499	0.0311495	-0.000101215	1.41961
536.038	-36019.3	-14588.5	5.1497	0.0344155	-0.00029465	1.41643
536.055	-36019.2	-14588.5	5.1504	0.0379726	0.000399649	1.41249
536.072	-36019.1	-14588.6	5.15217	0.0415982	0.00216839	1.40806
536.089	-36019	-14588.6	5.15407	0.0442442	0.00407826	1.40315
536.106	-36019	-14588.6	5.15574	0.0458352	0.00574388	1.39802
536.123	-36018.9	-14588.7	5.15758	0.0475587	0.00756101	1.39326
536.14	-36018.8	-14588.7	5.15938	0.0494197	0.0093517	1.38895
536.157	-36018.7	-14588.7	5.16023	0.0501165	0.0102895	1.38467
536.174	-36018.6	-14588.7	5.16011	0.0498804	0.010216	1.38018
536.191	-36018.5	-14588.8	5.15997	0.0505876	0.00973914	1.37547
536.208	-36018.5	-14588.8	5.16003	0.0524994	0.00967693	1.37042
536.225	-36018.4	-14588.8	5.15984	0.0543705	0.0109099	1.36483
536.242	-36018.3	-14588.9	5.15976	0.0559572	0.0127972	1.35878
536.259	-36018.2	-14588.9	5.16074	0.0578022	0.0136017	1.35252
536.276	-36018.1	-14588.9	5.16264	0.0595805	0.0133781	1.34634
536.293	-36018.1	-14588.9	5.16448	0.060342	0.0134881	1.34047
536.31	-36018	-14589	5.16614	0.0601368	0.013553	1.33492
536.327	-36017.9	-14589	5.16802	0.0597056	0.0122082	1.32954
536.344	-36017.8	-14589	5.16968	0.0597784	0.0103334	1.3241
536.361	-36017.7	-14589.1	5.17033	0.0609712	0.00986212	1.31826
536.378	-36017.6	-14589.1	5.1701	0.062885	0.0100882	1.31128
536.395	-36017.6	-14589.1	5.16971	0.064647	0.00903974	1.30226
536.412	-36017.5	-14589.1	5.16986	0.066335	0.00701703	1.29091
536.429	-36017.4	-14589.2	5.17112	0.068332	0.00525636	1.2771
536.446	-36017.3	-14589.2	5.17301	0.0698704	0.00365112	1.25959
[truncated: 167 more rows]
