# Supplementary material for: Extraction of driving behavior primitives considering driver expectation and vehicle dynamics
Source: PLoS One. 2025 Dec 31;20(12):e0340123. doi: 10.1371/journal.pone.0340123 (PMC12755792; doi:10.1371/journal.pone.0340123)
Supplement: S1 File — (ZIP) [file pone.0340123.s001.zip › DataSetForPimitiveExaction-1/straight driving/c116_s_4.xlsx]

## Sheet: Sheet1
554.704	-35943.6	-14552	12.2894	0.116392	0.345867	-0.247196
554.721	-35943.6	-14551.8	12.2901	0.0482157	0.336994	-0.182803
554.738	-35943.5	-14551.7	12.2901	-0.00421112	0.32497	-0.131185
554.755	-35943.4	-14551.5	12.2899	-0.0415157	0.312252	-0.0922679
554.772	-35943.4	-14551.3	12.2899	-0.0659144	0.299467	-0.0649349
554.789	-35943.3	-14551.1	12.2901	-0.0813188	0.284151	-0.0467665
554.806	-35943.2	-14550.9	12.2903	-0.0904905	0.265359	-0.035583
554.823	-35943.1	-14550.7	12.2895	-0.0943154	0.244706	-0.0297107
554.84	-35943.1	-14550.5	12.2877	-0.094209	0.222656	-0.0274968
554.857	-35943	-14550.3	12.2858	-0.09242	0.198026	-0.0272815
554.874	-35942.9	-14550.1	12.2842	-0.0906192	0.171129	-0.02789
554.891	-35942.8	-14549.9	12.2826	-0.0897598	0.143994	-0.0286813
554.908	-35942.7	-14549.7	12.2808	-0.0898725	0.118139	-0.0292595
554.925	-35942.7	-14549.5	12.2791	-0.09006	0.0944478	-0.029477
554.942	-35942.6	-14549.3	12.2774	-0.0900179	0.0739265	-0.0294326
554.959	-35942.5	-14549.1	12.2757	-0.0900155	0.0576132	-0.0294235
554.976	-35942.5	-14548.9	12.274	-0.0900406	0.044775	-0.0294483
554.993	-35942.4	-14548.7	12.2723	-0.0898743	0.0332885	-0.0292655
555.01	-35942.3	-14548.5	12.2706	-0.0898395	0.0213101	-0.0286664
555.027	-35942.2	-14548.3	12.2689	-0.0906558	0.00749383	-0.027485
555.044	-35942.2	-14548.2	12.2672	-0.0925718	-0.00643461	-0.0256903
555.061	-35942.1	-14548	12.2655	-0.0954781	-0.0170408	-0.0233439
555.078	-35942	-14547.8	12.2638	-0.0989553	-0.0246394	-0.0205185
555.095	-35941.9	-14547.5	12.2622	-0.102452	-0.0314105	-0.0173024
555.112	-35941.9	-14547.3	12.2604	-0.105861	-0.0361762	-0.0138807
555.129	-35941.8	-14547.2	12.2586	-0.109312	-0.0363358	-0.0104737
555.146	-35941.7	-14547	12.2569	-0.112742	-0.0337629	-0.00712437
555.163	-35941.6	-14546.8	12.2556	-0.116037	-0.0319647	-0.00380066
555.18	-35941.6	-14546.6	12.2538	-0.119381	-0.030415	-0.000557181
555.197	-35941.5	-14546.4	12.2506	-0.122981	-0.0273067	0.00250058
555.214	-35941.4	-14546.2	12.247	-0.126327	-0.0236883	0.00516952
555.231	-35941.3	-14546	12.2448	-0.128709	-0.0214127	0.00723511
555.248	-35941.3	-14545.8	12.2434	-0.129961	-0.0200752	0.00865123
555.265	-35941.2	-14545.6	12.2419	-0.130206	-0.0186292	0.00945482
555.282	-35941.1	-14545.4	12.2401	-0.13001	-0.0167885	0.0097945
555.299	-35941	-14545.2	12.2383	-0.129948	-0.0146816	0.00985149
555.316	-35941	-14545	12.2367	-0.13	-0.0133333	0.00980392
555.333	-35940.9	-14544.8	12.2353	-0.130014	-0.0134349	0.00979157
555.35	-35940.8	-14544.7	12.2332	-0.129999	-0.0132755	0.00980454
555.367	-35940.8	-14544.5	12.2297	-0.129996	-0.0114998	0.00980729
555.384	-35940.7	-14544.3	12.2265	-0.13	-0.00996112	0.00980376
555.401	-35940.6	-14544	12.2249	-0.130001	-0.0101186	0.00980308
555.418	-35940.5	-14543.8	12.223	-0.13	-0.00985522	0.009804
555.435	-35940.5	-14543.7	12.2195	-0.13	-0.00778556	0.00980414
555.452	-35940.4	-14543.5	12.2162	-0.13	-0.00669703	0.00980389
555.469	-35940.3	-14543.3	12.2144	-0.13	-0.00833443	0.00980387
555.486	-35940.2	-14543.1	12.2131	-0.13	-0.0102157	0.00980393
555.503	-35940.2	-14542.9	12.2114	-0.13	-0.0104254	0.00980391
555.52	-35940.1	-14542.7	12.2096	-0.13	-0.00986872	0.00980394
555.537	-35940	-14542.5	12.2077	-0.13	-0.00963251	0.00980402
555.554	-35939.9	-14542.3	12.2063	-0.13	-0.0103328	0.00980381
555.571	-35939.9	-14542.1	12.2049	-0.13	-0.0120126	0.00980351
555.588	-35939.8	-14541.9	12.2024	-0.13	-0.0138321	0.00980435
555.605	-35939.7	-14541.7	12.1987	-0.13	-0.015441	0.00980538
555.622	-35939.6	-14541.5	12.1959	-0.13	-0.017463	0.00980199
555.639	-35939.6	-14541.3	12.1944	-0.13	-0.0195363	0.00979859
555.656	-35939.5	-14541.2	12.1922	-0.13	-0.0197555	0.00981251
555.673	-35939.4	-14541	12.1886	-0.13	-0.0179018	0.00982448
555.69	-35939.3	-14540.8	12.1857	-0.13	-0.0159954	0.00977174
555.707	-35939.3	-14540.5	12.184	-0.13	-0.0145087	0.00973208
555.724	-35939.2	-14540.4	12.1826	-0.13	-0.0118513	0.00995738
555.741	-35939.1	-14540.2	12.1809	-0.13	-0.00815813	0.0105322
555.758	-35939.1	-14540	12.179	-0.13	-0.00547752	0.0113541
555.775	-35939	-14539.8	12.1774	-0.13	-0.00402986	0.0124362
555.792	-35938.9	-14539.6	12.176	-0.130001	-0.00233088	0.0138959
555.809	-35938.8	-14539.4	12.1743	-0.130001	-0.000456298	0.0156246
555.826	-35938.8	-14539.2	12.1714	-0.129997	0.000136598	0.0173202
555.843	-35938.7	-14539	12.1678	-0.129996	-9.65016e-05	0.0189829
555.86	-35938.6	-14538.8	12.1652	-0.130013	0.000715078	0.0208522
555.877	-35938.5	-14538.6	12.1638	-0.130015	0.00262368	0.0230783
555.894	-35938.5	-14538.4	12.1623	-0.129951	0.00449483	0.0257248
555.911	-35938.4	-14538.2	12.1606	-0.12995	0.00615031	0.0285858
555.928	-35938.3	-14538	12.1587	-0.1302	0.00800231	0.0312732
555.945	-35938.3	-14537.9	12.157	-0.130157	0.00970614	0.0333947
555.962	-35938.2	-14537.7	12.1557	-0.129003	0.0105301	0.0346007
555.979	-35938.1	-14537.5	12.154	-0.127114	0.0102326	0.0348998
555.996	-35938	-14537.3	12.1507	-0.125347	0.00887484	0.0345055
556.013	-35937.9	-14537.1	12.1472	-0.12366	0.00699457	0.0338652
556.03	-35937.9	-14536.9	12.1452	-0.121704	0.00525321	0.0335051
556.047	-35937.8	-14536.7	12.1436	-0.120114	0.00355058	0.0337014
556.064	-35937.7	-14536.5	12.1405	-0.119705	0.00162375	0.0345585
556.081	-35937.7	-14536.3	12.137	-0.11997	0.000107227	0.0357964
556.098	-35937.6	-14536.1	12.1348	-0.120075	-0.000265572	0.0370322
556.115	-35937.5	-14535.9	12.1334	-0.120004	-1.36948e-05	0.0380738
556.132	-35937.4	-14535.7	12.1318	-0.11998	6.95304e-05	0.0388123
556.149	-35937.4	-14535.6	12.13	-0.12	0	0.0392157
556.166	-35937.3	-14535.4	12.1282	-0.120005	-1.89997e-05	0.0393042
556.183	-35937.2	-14535.2	12.1267	-0.12	0	0.0392157
556.2	-35937.1	-14534.9	12.1253	-0.119999	4.72367e-06	0.0391243
556.217	-35937.1	-14534.7	12.1232	-0.12	-2.22126e-07	0.0392312
556.234	-35937	-14534.6	12.1197	-0.12	-9.30642e-07	0.03968
556.251	-35936.9	-14534.4	12.1164	-0.12	-2.7247e-10	0.0404001
556.268	-35936.9	-14534.2	12.1145	-0.12	-8.65851e-07	0.041345
556.285	-35936.8	-14534	12.1132	-0.12	4.31464e-07	0.0426641
556.302	-35936.7	-14533.8	12.1115	-0.12	4.27255e-06	0.0443729
556.319	-35936.6	-14533.6	12.1097	-0.12	-2.65039e-06	0.0460124
556.336	-35936.6	-14533.4	12.1079	-0.12	-1.63344e-05	0.047229
556.353	-35936.5	-14533.2	12.1063	-0.12	1.36437e-05	0.0481182
556.37	-35936.4	-14533	12.1049	-0.12	6.09887e-05	0.0487601
556.387	-35936.3	-14532.8	12.1025	-0.12	-6.54276e-05	0.0490718
556.404	-35936.3	-14532.6	12.0989	-0.12	-0.000236794	0.0490755
556.421	-35936.2	-14532.4	12.0959	-0.12	0.000257443	0.0490059
556.438	-35936.1	-14532.3	12.0942	-0.12	0.00183042	0.0490059
556.455	-35936.1	-14532.1	12.0928	-0.12	0.00428569	0.0490238
556.472	-35936	-14531.9	12.0912	-0.12	0.00749465	0.0490233
556.489	-35935.9	-14531.7	12.0894	-0.12	0.0115189	0.0490185
556.506	-35935.8	-14531.5	12.0876	-0.12	0.0165092	0.0490187
556.523	-35935.8	-14531.3	12.0861	-0.12	0.0227073	0.0490199
556.54	-35935.7	-14531.1	12.0846	-0.12	0.0297121	0.0490198
556.557	-35935.6	-14530.9	12.0819	-0.12	0.0363537	0.0490195
556.574	-35935.5	-14530.7	12.0783	-0.12	0.0427879	0.0490196
556.591	-35935.5	-14530.5	12.0756	-0.12	0.0505855	0.0490196
556.608	-35935.4	-14530.3	12.074	-0.12	0.0594575	0.0490196
556.625	-35935.3	-14530.1	12.0725	-0.12	0.0671482	0.0490196
556.642	-35935.2	-14530	12.0708	-0.12	0.0737349	0.0490196
556.659	-35935.2	-14529.8	12.0689	-0.12	0.0813981	0.0490196
556.676	-35935.1	-14529.6	12.0673	-0.12	0.089997	0.0490196
556.693	-35935	-14529.4	12.0659	-0.12	0.0976077	0.0490196
556.71	-35934.9	-14529.2	12.0642	-0.12	0.104253	0.0490196
556.727	-35934.9	-14529	12.0612	-0.12	0.111371	0.0490196
556.744	-35934.8	-14528.8	12.0576	-0.12	0.118303	0.0490196
556.761	-35934.7	-14528.6	12.0551	-0.12	0.123139	0.0490196
556.778	-35934.7	-14528.4	12.0537	-0.12	0.126006	0.0490196
556.795	-35934.6	-14528.2	12.0522	-0.12	0.128128	0.0490196
556.812	-35934.5	-14528	12.0504	-0.12	0.129735	0.0490196
556.829	-35934.4	-14527.9	12.0486	-0.12	0.130488	0.0490196
556.846	-35934.4	-14527.7	12.0469	-0.12	0.130176	0.0490196
556.863	-35934.3	-14527.5	12.0456	-0.12	0.128765	0.0490196
556.88	-35934.2	-14527.3	12.0438	-0.12	0.126953	0.0490196
556.897	-35934.1	-14527.1	12.0406	-0.12	0.125513	0.0490196
556.914	-35934.1	-14526.9	12.037	-0.12	0.123648	0.0490196
556.931	-35934	-14526.7	12.0348	-0.12	0.120315	0.0490196
556.948	-35933.9	-14526.5	12.0334	-0.12	0.11683	0.0490196
556.965	-35933.9	-14526.3	12.0319	-0.12	0.114825	0.0490196
556.982	-35933.8	-14526.1	12.0301	-0.12	0.113431	0.0490196
556.999	-35933.7	-14525.9	12.0283	-0.12	0.111487	0.0490196
557.016	-35933.6	-14525.7	12.0267	-0.12	0.11	0.0490196
557.033	-35933.6	-14525.6	12.0253	-0.12	0.109992	0.0490196
557.05	-35933.5	-14525.4	12.0232	-0.12	0.109959	0.0490196
557.067	-35933.4	-14525.2	12.0197	-0.12	0.108469	0.0490196
557.084	-35933.3	-14525	12.0164	-0.12	0.106447	0.0490196
557.101	-35933.3	-14524.8	12.0145	-0.12	0.104818	0.0490196
557.118	-35933.2	-14524.6	12.0132	-0.12	0.103104	0.0490196
557.135	-35933.1	-14524.4	12.0115	-0.12	0.10108	0.0490196
557.152	-35933	-14524.2	12.0097	-0.12	0.099918	0.0490196
557.169	-35933	-14524	12.0079	-0.12	0.100093	0.0490196
557.186	-35932.9	-14523.9	12.0064	-0.12	0.0998319	0.0490196
557.203	-35932.8	-14523.7	12.005	-0.12	0.0980922	0.0490196
557.22	-35932.8	-14523.5	12.0026	-0.12	0.0963471	0.0490196
557.237	-35932.7	-14523.3	11.999	-0.12	0.0950979	0.0490196
557.254	-35932.6	-14523.1	11.9959	-0.12	0.0921574	0.0490196
557.271	-35932.5	-14522.9	11.9942	-0.12	0.086935	0.0490196
557.288	-35932.5	-14522.7	11.9929	-0.12	0.0821292	0.0490196
557.305	-35932.4	-14522.5	11.9912	-0.12	0.0788889	0.0490196
557.322	-35932.3	-14522.3	11.9893	-0.12	0.0751571	0.0490196
557.339	-35932.2	-14522.2	11.9876	-0.12	0.0699665	0.0490196
557.356	-35932.2	-14522	11.9861	-0.12	0.0644109	0.0490196
557.373	-35932.1	-14521.8	11.9847	-0.12	0.059322	0.0490196
557.39	-35932	-14521.6	11.982	-0.12	0.0549565	0.0490196
557.407	-35931.9	-14521.4	11.9784	-0.12	0.0502339	0.0490196
557.424	-35931.9	-14521.2	11.9755	-0.12	0.042583	0.0490196
557.441	-35931.8	-14521	11.974	-0.12	0.0333228	0.0490196
557.458	-35931.7	-14520.8	11.9726	-0.12	0.0277767	0.0490196
557.475	-35931.6	-14520.6	11.9709	-0.12	0.0252742	0.0490196
557.492	-35931.6	-14520.4	11.969	-0.12	0.0197499	0.0490197
557.509	-35931.5	-14520.2	11.9673	-0.12	0.0120625	0.0490197
557.526	-35931.4	-14520	11.9659	-0.12	0.00916471	0.0490194
557.543	-35931.4	-14519.9	11.9642	-0.12	0.0101196	0.0490193
557.56	-35931.3	-14519.7	11.9613	-0.12	0.00815203	0.0490206
557.577	-35931.2	-14519.5	11.9577	-0.12	0.00410929	0.0490208
557.594	-35931.1	-14519.3	11.9552	-0.120001	0.00363166	0.0490158
557.611	-35931	-14519.1	11.9537	-0.120001	0.00609751	0.0490158
557.628	-35931	-14518.9	11.9522	-0.119996	0.00703049	0.0490349
557.645	-35930.9	-14518.7	11.9504	-0.119997	0.00663334	0.0490316
557.662	-35930.8	-14518.6	11.9487	-0.120015	0.00753067	0.0489576
557.679	-35930.8	-14518.4	11.9471	-0.120011	0.00953814	0.048974
557.696	-35930.7	-14518.2	11.9454	-0.119943	0.0112646	0.0493157
557.713	-35930.6	-14518	11.9436	-0.119967	0.012958	0.0499709
557.73	-35930.5	-14517.8	11.9419	-0.120225	0.0155856	0.0508435
557.747	-35930.5	-14517.6	11.9402	-0.120087	0.0194604	0.0521013
557.764	-35930.4	-14517.4	11.9384	-0.118813	0.0244516	0.053967
557.781	-35930.3	-14517.2	11.9368	-0.116892	0.0294733	0.0563419
557.798	-35930.3	-14517	11.9355	-0.115107	0.0333671	0.0590285
557.815	-35930.2	-14516.9	11.9335	-0.113435	0.0364881	0.061917
557.832	-35930.1	-14516.7	11.9301	-0.111658	0.0396543	0.0648776
557.849	-35930	-14516.5	11.9267	-0.11	0.0433333	0.0675381
557.866	-35929.9	-14516.3	11.9246	-0.108591	0.0478447	0.0695322
557.883	-35929.9	-14516.1	11.9233	-0.106667	0.0533333	0.0708061
557.9	-35929.8	-14515.9	11.9217	-0.103547	0.0598334	0.0714637
557.917	-35929.7	-14515.7	11.9199	-0.0997752	0.0671108	0.0719262
557.934	-35929.7	-14515.5	11.9181	-0.0961098	0.0745627	0.072702
557.951	-35929.6	-14515.3	11.9165	-0.0930111	0.0805737	0.0743268
557.968	-35929.5	-14515.1	11.9149	-0.0908572	0.0842045	0.0771715
557.985	-35929.4	-14515	11.9131	-0.0899713	0.0870203	0.0811269
558.002	-35929.4	-14514.8	11.9111	-0.0901629	0.0903973	0.0861783
558.019	-35929.3	-14514.6	11.9099	-0.0898212	0.0939403	0.0928118
558.036	-35929.2	-14514.4	11.91	-0.088068	0.0972888	0.100614
558.053	-35929.1	-14514.2	11.9099	-0.0863572	0.100901	0.106844
558.07	-35929.1	-14514	11.9086	-0.0851826	0.104654	0.112468
558.087	-35929	-14513.8	11.9059	-0.0824349	0.106999	0.126592
558.104	-35928.9	-14513.7	11.9021	-0.0796773	0.105802	0.151645
558.121	-35928.9	-14513.5	11.8997	-0.0800987	0.102786	0.18169
558.138	-35928.8	-14513.3	11.9001	-0.0799289	0.104315	0.2206
558.155	-35928.7	-14513.1	11.9	-0.08023	0.107249	0.264725
558.172	-35928.6	-14512.9	11.9	-0.0789992	0.105591	0.306743
558.189	-35928.5	-14512.7	11.9002	-0.0752572	0.101891	0.344351
558.206	-35928.5	-14512.5	11.8989	-0.0717569	0.0986379	0.375222
558.223	-35928.4	-14512.3	11.8953	-0.0697127	0.0953222	0.406297
558.24	-35928.3	-14512.1	11.8917	-0.0700704	0.0918253	0.440385
558.257	-35928.3	-14512	11.8897	-0.06998	0.0886336	0.473267
558.274	-35928.2	-14511.8	11.8901	-0.0700053	0.0839119	0.499872
558.291	-35928.1	-14511.6	11.89	-0.0699987	0.0763696	0.521744
558.308	-35928	-14511.4	11.8899	-0.0700004	0.0712322	0.539093
558.325	-35928	-14511.2	11.8903	-0.0699999	0.0684606	0.552297
558.342	-35927.9	-14511	11.8882	-0.07	0.062883	0.561628
558.359	-35927.8	-14510.8	11.8848	-0.07	0.056337	0.566987
558.376	-35927.7	-14510.7	11.8813	-0.07	0.0495212	0.570326
558.393	-35927.7	-14510.4	11.8798	-0.07	0.0448134	0.573801
558.41	-35927.6	-14510.3	11.8801	-0.07	0.0396887	0.576607
558.427	-35927.5	-14510.1	11.88	-0.07	0.0326898	0.578127
558.444	-35927.4	-14509.9	11.88	-0.07	0.0259322	0.578484
558.461	-35927.4	-14509.7	11.8799	-0.07	0.0186213	0.578418
558.478	-35927.3	-14509.5	11.8803	-0.07	0.0145349	0.578433
558.495	-35927.2	-14509.3	11.8778	-0.07	0.00855507	0.578438
558.512	-35927.2	-14509.2	11.8743	-0.07	0.00410415	0.578405
558.529	-35927.1	-14509	11.8707	-0.07	0.000995501	0.578915
558.546	-35927	-14508.8	11.8699	-0.07	-0.00230801	0.582451
558.563	-35926.9	-14508.6	11.87	-0.07	-0.00821154	0.590111
558.58	-35926.8	-14508.4	11.87	-0.07	-0.015616	0.602222
558.597	-35926.8	-14508.2	11.87	-0.07	-0.0196734	0.615339
558.614	-35926.7	-14508	11.8699	-0.07	-0.0202784	0.628467
558.631	-35926.6	-14507.8	11.8702	-0.07	-0.017333	0.640656
558.648	-35926.6	-14507.6	11.8671	-0.07	-0.0137736	0.651476
558.665	-35926.5	-14507.5	11.8638	-0.07	-0.0102257	0.658355
558.682	-35926.4	-14507.2	11.8601	-0.07	-0.00997759	0.664186
558.699	-35926.3	-14507.1	11.86	-0.07	-0.00998405	0.668586
558.716	-35926.3	-14506.9	11.86	-0.07	-0.0100862	0.673003
558.733	-35926.2	-14506.7	11.86	-0.07	-0.00689196	0.675265
558.75	-35926.1	-14506.5	11.86	-0.07	-0.00333333	0.67756
558.767	-35926.1	-14506.3	11.86	-0.07	1.08318e-14	0.679739
558.784	-35926	-14506.1	11.8564	-0.07	-2.36346e-05	0.683186
558.801	-35925.9	-14506	11.8531	-0.07	6.31845e-06	0.685276
558.818	-35925.8	-14505.8	11.8499	-0.0700001	-1.63911e-06	0.686299
558.835	-35925.7	-14505.6	11.85	-0.0699991	8.13016e-07	0.686259
558.852	-35925.7	-14505.4	11.85	-0.0700033	-2.15749e-07	0.686292
558.869	-35925.6	-14505.2	11.85	-0.0699877	4.99822e-08	0.686216
558.886	-35925.5	-14505	11.85	-0.0700709	1.40953e-08	0.6848
558.903	-35925.5	-14504.8	11.8501	-0.069713	-1.26911e-07	0.681014
558.92	-35925.4	-14504.7	11.8496	-0.0656649	4.90553e-07	0.673889
558.937	-35925.3	-14504.4	11.8458	-0.0578506	-2.501e-06	0.664329
558.954	-35925.2	-14504.3	11.8424	-0.047462	9.46014e-06	0.654695
558.971	-35925.2	-14504.1	11.8397	-0.0382273	-3.53395e-05	0.646267
558.988	-35925.1	-14503.9	11.8401	-0.0317026	0.00013052	0.638858
559.005	-35925	-14503.7	11.84	-0.0248169	-0.000701249	0.631926
559.022	-35924.9	-14503.5	11.84	-0.0172976	-0.00439421	0.623596
559.039	-35924.8	-14503.3	11.84	-0.00556135	-0.00804778	0.612246
559.056	-35924.8	-14503.1	11.84	0.00869849	-0.0102657	0.598194
559.073	-35924.7	-14502.9	11.8401	0.027168	-0.00998526	0.580203
559.09	-35924.6	-14502.7	11.8398	0.0491322	-0.00978117	0.558151
559.107	-35924.6	-14502.6	11.8411	0.074865	-0.0111272	0.53217
559.124	-35924.5	-14502.4	11.8448	0.107348	-0.0146237	0.500379
559.141	-35924.4	-14502.2	11.8481	0.148347	-0.0186108	0.460577
559.158	-35924.3	-14502	11.8517	0.19521	-0.0187551	0.416175
559.175	-35924.3	-14501.8	11.8547	0.242602	-0.0162823	0.372732
559.192	-35924.2	-14501.6	11.8603	0.282003	-0.0167756	0.332585
559.209	-35924.1	-14501.5	11.865	0.313934	-0.0166327	0.297859
559.226	-35924	-14501.3	11.8705	0.348465	-0.0166925	0.260248
559.243	-35924	-14501.1	11.8754	0.385293	-0.0165869	0.222811
559.26	-35923.9	-14500.9	11.8803	0.41851	-0.0169595	0.190722
559.277	-35923.8	-14500.7	11.8873	0.444999	-0.0148446	0.162929
559.294	-35923.7	-14500.5	11.8963	0.467138	-0.0108254	0.142132
559.311	-35923.7	-14500.3	11.9064	0.482072	-0.00981991	0.125949
559.328	-35923.6	-14500.1	11.9171	0.496219	-0.01004	0.113028
559.345	-35923.5	-14499.9	11.9249	0.505402	-0.00998911	0.104234
559.362	-35923.5	-14499.8	11.9313	0.509047	-0.0100029	0.0991261
559.379	-35923.4	-14499.5	11.9381	0.512512	-0.00999939	0.0955814
559.396	-35923.3	-14499.4	11.9476	0.515828	-0.0100002	0.0922002
559.413	-35923.2	-14499.2	11.9575	0.519467	-0.00999996	0.0897411
559.43	-35923.2	-14499	11.9683	0.520096	-0.01	0.0883486
559.447	-35923.1	-14498.8	11.9756	0.519974	-0.01	0.0882069
559.464	-35923	-14498.6	11.9822	0.520006	-0.01	0.0882422
559.481	-35922.9	-14498.4	11.9886	0.52	-0.01	0.0882361
559.498	-35922.9	-14498.2	11.9987	0.519994	-0.01	0.088228
559.515	-35922.8	-14498.1	12.0088	0.520024	-0.01	0.088265
559.532	-35922.7	-14497.8	12.0194	0.519952	-0.01	0.0872776
559.549	-35922.6	-14497.7	12.0294	0.522963	-0.01	0.0831796
559.566	-35922.6	-14497.5	12.0394	0.532578	-0.01	0.0737324
559.583	-35922.5	-14497.3	12.05	0.546667	-0.01	0.0588235
559.6	-35922.4	-14497.1	12.0567	0.56	-0.01	0.0424837
559.617	-35922.3	-14496.9	12.0667	0.573333	-0.01	0.0272331
559.634	-35922.3	-14496.7	12.0738	0.587392	-0.01	0.013454
559.651	-35922.2	-14496.5	12.0839	0.597152	-0.01	0.00391109
559.668	-35922.1	-14496.3	12.0939	0.603572	-0.00999996	-0.00253666
559.685	-35922	-14496.1	12.1046	0.607332	-0.0100003	-0.00819476
559.702	-35922	-14496	12.1144	0.613912	-0.00999867	-0.0125185
559.719	-35921.9	-14495.8	12.1248	0.617083	-0.010005	-0.0166987
559.736	-35921.8	-14495.5	12.1381	0.620105	-0.00998154	-0.0187673
559.753	-35921.7	-14495.4	12.1484	0.62031	-0.0101068	-0.0210571
559.77	-35921.7	-14495.2	12.1584	0.623997	-0.00957567	-0.023436
559.787	-35921.6	-14495	12.1697	0.627578	-0.00583152	-0.0268142
559.804	-35921.5	-14494.8	12.1826	0.630249	-0.00243658	-0.0286694
559.821	-35921.4	-14494.6	12.1924	0.629934	0.000239986	-0.0294794
559.838	-35921.3	-14494.4	12.203	0.630033	-7.45842e-05	-0.0293769
559.855	-35921.3	-14494.2	12.2129	0.629944	2.01913e-05	-0.0294729
559.872	-35921.2	-14494	12.2229	0.630191	-6.18114e-06	-0.0291742
559.889	-35921.1	-14493.8	12.2331	0.629201	4.47866e-06	-0.0279931
559.906	-35921.1	-14493.6	12.2436	0.625462	-1.45322e-05	-0.026708
559.923	-35921	-14493.4	12.2537	0.621916	5.21384e-05	-0.0263855
559.94	-35920.9	-14493.2	12.2642	0.61968	-0.000226406	-0.027718
559.957	-35920.8	-14493.1	12.274	0.620085	0.00108493	-0.028833
559.974	-35920.8	-14492.9	12.2844	0.619979	0.00481561	-0.0294992
559.991	-35920.7	-14492.6	12.2948	0.620006	0.00841876	-0.0293869
560.008	-35920.6	-14492.5	12.3046	0.619998	0.0105401	-0.0294184
560.025	-35920.5	-14492.3	12.315	0.62	0.00855415	-0.0294102
560.042	-35920.4	-14492.1	12.3254	0.62	0.00465382	-0.0294122
560.059	-35920.4	-14491.9	12.3352	0.62	0.00274962	-0.0294116
560.076	-35920.3	-14491.7	12.3457	0.62	0.0052121	-0.0294118
560.093	-35920.2	-14491.5	12.3556	0.62	0.00732524	-0.0294116
560.11	-35920.1	-14491.3	12.3679	0.62	0.00456606	-0.0294123
560.127	-35920.1	-14491.1	12.3794	0.620001	0.00309159	-0.0294099
560.144	-35920	-14490.9	12.3896	0.619995	0.00330615	-0.0294182
560.161	-35919.9	-14490.7	12.3995	0.62002	0.00367369	-0.029386
560.178	-35919.8	-14490.5	12.412	0.619924	0.00109494	-0.0295085
560.195	-35919.7	-14490.3	12.4238	0.620253	-0.000227999	-0.0287332
560.212	-35919.7	-14490.1	12.4337	0.617819	0.000130562	-0.0274611
560.229	-35919.6	-14489.9	12.4439	0.614187	-0.000251865	-0.0275983
560.246	-35919.5	-14489.7	12.457	0.610536	0.0024399	-0.0335721
560.263	-35919.4	-14489.5	12.4678	0.609868	0.00583024	-0.0455557
560.28	-35919.4	-14489.3	12.4775	0.610035	0.00953325	-0.0614007
560.297	-35919.3	-14489.1	12.4882	0.609993	0.00988073	-0.0778833
560.314	-35919.2	-14489	12.4982	0.610002	0.0126823	-0.0923714
560.331	-35919.1	-14488.7	12.5088	0.61	0.0160687	-0.106131
560.348	-35919	-14488.5	12.5188	0.61	0.0227051	-0.122071
560.365	-35919	-14488.4	12.5288	0.61	0.0261204	-0.142148
560.382	-35918.9	-14488.1	12.5394	0.61	0.0329717	-0.167311
560.399	-35918.8	-14487.9	12.5494	0.61	0.0365106	-0.193402
560.416	-35918.8	-14487.8	12.5594	0.61	0.0398088	-0.22433
560.433	-35918.7	-14487.5	12.57	0.61	0.0433333	-0.270153
560.45	-35918.6	-14487.4	12.58	0.61	0.05	-0.325708
560.467	-35918.5	-14487.2	12.59	0.61	0.0566667	-0.3878
560.484	-35918.4	-14486.9	12.6006	0.61	0.0638083	-0.452376
560.501	-35918.4	-14486.8	12.6106	0.609999	0.0740889	-0.507384
560.518	-35918.3	-14486.6	12.6206	0.610002	0.0873197	-0.557376
560.535	-35918.2	-14486.3	12.6312	0.609982	0.0936072	-0.604128
560.552	-35918.1	-14486.2	12.6412	0.610069	0.0932011	-0.639773
560.569	-35918	-14486	12.6512	0.609736	0.093594	-0.664727
560.586	-35917.9	-14485.7	12.6618	0.606031	0.0974167	-0.679318
560.603	-35917.9	-14485.6	12.6717	0.602666	0.100193	-0.684688
560.62	-35917.8	-14485.4	12.6819	0.599794	0.0999512	-0.686367
560.637	-35917.7	-14485.1	12.6924	0.600068	0.100014	-0.686254
560.654	-35917.6	-14485	12.7023	0.599982	0.100006	-0.686243
560.671	-35917.6	-14484.8	12.7125	0.600005	0.0999636	-0.686437
560.688	-35917.5	-14484.5	12.723	0.599999	0.100177	-0.687881
560.705	-35917.4	-14484.4	12.7329	0.6	0.0992465	-0.690468
560.722	-35917.3	-14484.2	12.7431	0.6	0.095774	-0.693628
560.739	-35917.2	-14483.9	12.7536	0.6	0.0910562	-0.695518
560.756	-35917.2	-14483.8	12.7635	0.6	0.0851817	-0.696149
560.773	-35917.1	-14483.6	12.7735	0.6	0.0820612	-0.69606
560.79	-35917	-14483.3	12.7837	0.6	0.0796636	-0.696083
560.807	-35916.9	-14483.2	12.7942	0.6	0.0803101	-0.696077
560.824	-35916.8	-14482.9	12.804	0.600001	0.078888	-0.696078
560.841	-35916.8	-14482.7	12.8144	0.599996	0.0752083	-0.696083
560.858	-35916.7	-14482.5	12.8247	0.600018	0.0715013	-0.69606
560.875	-35916.6	-14482.3	12.835	0.599935	0.0697578	-0.696145
560.892	-35916.5	-14482.1	12.8454	0.60027	0.0700663	-0.69564
560.909	-35916.4	-14481.9	12.8552	0.598491	0.0699878	-0.694028
560.926	-35916.4	-14481.7	12.8656	0.594799	0.0699835	-0.690961
560.943	-35916.3	-14481.5	12.876	0.59109	0.0700836	-0.688083
560.96	-35916.2	-14481.3	12.8858	0.589772	0.0696821	-0.686583
560.977	-35916.1	-14481.1	12.8963	0.590052	0.071911	-0.686221
560.994	-35916	-14480.9	12.9065	0.589986	0.0754827	-0.686289
561.011	-35916	-14480.7	12.9164	0.590004	0.0790951	-0.686271
561.028	-35915.9	-14480.5	12.9269	0.589999	0.0801685	-0.686275
561.045	-35915.8	-14480.3	12.9371	0.59	0.0799541	-0.686274
561.062	-35915.7	-14480.1	12.947	0.59	0.0800121	-0.686275
561.079	-35915.6	-14479.9	12.9575	0.59	0.0799974	-0.686274
561.096	-35915.5	-14479.7	12.9677	0.59	0.0800007	-0.686275
561.113	-35915.5	-14479.5	12.9776	0.59	0.0799999	-0.686274
561.13	-35915.4	-14479.3	12.9881	0.59	0.0799997	-0.686275
561.147	-35915.3	-14479	12.9983	0.590001	0.0800012	-0.686274
561.164	-35915.2	-14478.9	13.0082	0.589997	0.0799954	-0.686276
561.181	-35915.1	-14478.6	13.0188	0.590008	0.0800123	-0.686269
561.198	-35915	-14478.4	13.0288	0.58997	0.0799521	-0.686295
561.215	-35915	-14478.3	13.0388	0.590112	0.0801793	-0.685451
561.232	-35914.9	-14478	13.0494	0.587027	0.0768921	-0.681238
561.249	-35914.8	-14477.8	13.0594	0.577473	0.0735502	-0.671727
561.266	-35914.7	-14477.6	13.0695	0.561052	0.0700836	-0.657823
561.283	-35914.6	-14477.4	13.0767	0.543333	0.07	-0.640523
561.3	-35914.6	-14477.2	13.0833	0.526667	0.0666667	-0.625272
561.317	-35914.5	-14477	13.09	0.513333	0.0633333	-0.611111
561.334	-35914.4	-14476.8	13.1006	0.49925	0.0599279	-0.597172
561.351	-35914.3	-14476.6	13.1106	0.485626	0.0599192	-0.580621
561.368	-35914.2	-14476.4	13.1205	0.461673	0.0564397	-0.559602
561.385	-35914.1	-14476.1	13.1274	0.433706	0.052883	-0.533982
561.402	-35914.1	-14476	13.1341	0.410434	0.0498416	-0.507678
561.419	-35914	-14475.8	13.1409	0.378773	0.0500405	-0.474602
561.436	-35913.9	-14475.5	13.1475	0.330252	0.0499866	-0.426453
561.453	-35913.8	-14475.4	13.1505	0.268563	0.0499972	-0.36967
561.47	-35913.7	-14475.2	13.1539	0.201184	0.0500245	-0.306505
561.487	-35913.6	-14474.9	13.1576	0.135587	0.0498703	-0.243064
561.504	-35913.6	-14474.7	13.1602	0.0813405	0.0505352	-0.189506
561.521	-35913.5	-14474.5	13.1599	0.0314522	0.0541882	-0.139792
561.538	-35913.4	-14474.3	13.16	-0.016475	0.0578141	-0.0946356
561.555	-35913.3	-14474.1	13.1599	-0.0524211	0.0602738	-0.0607833
561.572	-35913.2	-14473.9	13.1602	-0.0759759	0.0599188	-0.0361507
561.589	-35913.1	-14473.7	13.1591	-0.0910716	0.0600802	-0.0207135
561.606	-35913.1	-14473.5	13.1555	-0.0984685	0.0597686	-0.0132339
561.623	-35913	-14473.3	13.1519	-0.10016	0.0610015	-0.0102454
561.64	-35912.9	-14473	13.1497	-0.0999381	0.064741	-0.00973577
561.657	-35912.8	-14472.9	13.15	-0.100075	0.0682494	-0.00988668
561.674	-35912.7	-14472.7	13.1502	-0.0997692	0.0702623	-0.00945819
561.691	-35912.6	-14472.4	13.1487	-0.101313	0.0699268	-0.00784808
561.708	-35912.6	-14472.3	13.1451	-0.104888	0.0700144	-0.00501458
561.725	-35912.5	-14472	13.1414	-0.108559	0.0700149	-0.0020237
561.742	-35912.4	-14471.8	13.1397	-0.110287	0.0699196	-0.000352382
561.759	-35912.3	-14471.6	13.14	-0.109924	0.0703068	6.35227e-05
561.776	-35912.2	-14471.4	13.1402	-0.110018	0.0683263	-1.49973e-05
561.793	-35912.1	-14471.2	13.1383	-0.109995	0.0647031	4.14953e-06
561.81	-35912.1	-14471	13.1347	-0.110001	0.0611036	-1.10231e-06
561.827	-35912	-14470.8	13.131	-0.11	0.059801	2.53558e-07
561.844	-35911.9	-14470.6	13.1297	-0.11	0.0600494	-6.95084e-08
561.861	-35911.8	-14470.4	13.1304	-0.11	0.0600062	1.8441e-08
561.878	-35911.7	-14470.2	13.1278	-0.11	0.0599336	-4.0981e-09
561.895	-35911.6	-14469.9	13.1243	-0.11	0.0602762	1.116e-09
561.912	-35911.6	-14469.8	13.1207	-0.11	0.0577893	-2.98788e-10
561.929	-35911.5	-14469.5	13.1198	-0.11	0.054364	7.91493e-11
561.946	-35911.4	-14469.3	13.1203	-0.11	0.0506022	-1.67574e-11
561.963	-35911.3	-14469.1	13.1176	-0.11	0.0498512	4.53324e-12
561.98	-35911.2	-14468.9	13.1142	-0.11	0.0500393	-1.1986e-12
561.997	-35911.1	-14468.7	13.1104	-0.11	0.0499923	2.35502e-13
562.014	-35911.1	-14468.5	13.1099	-0.11	0.0500021	-6.25117e-14
562.031	-35911	-14468.3	13.11	-0.11	0.0499996	1.08055e-14
562.048	-35910.9	-14468.1	13.1102	-0.11	0.0500001	-2.89973e-15
562.065	-35910.8	-14467.9	13.1071	-0.11	0.05	7.62931e-16
562.082	-35910.7	-14467.7	13.1036	-0.11	0.05	-9.75105e-17
562.099	-35910.6	-14467.5	13.1001	-0.11	0.05	2.61446e-17
562.116	-35910.6	-14467.3	13.0999	-0.11	0.05	-6.99449e-18
562.133	-35910.5	-14467.1	13.1001	-0.11	0.05	1.83339e-18
562.15	-35910.4	-14466.8	13.0967	-0.11	0.05	5.21253e-29
562.167	-35910.3	-14466.7	13.0933	-0.11	0.05	-1.33291e-29
562.184	-35910.2	-14466.4	13.0899	-0.11	0.05	1.94594e-20
562.201	-35910.1	-14466.2	13.0901	-0.11	0.05	3.12003e-20
562.218	-35910.1	-14466	13.0899	-0.11	0.05	-1.4426e-19
562.235	-35910	-14465.8	13.0864	-0.11	0.05	5.45431e-19
562.252	-35909.9	-14465.6	13.0829	-0.11	0.05	-4.27155e-18
562.269	-35909.8	-14465.4	13.0798	-0.11	0.05	1.61904e-17
562.286	-35909.7	-14465.2	13.0802	-0.11	0.0499999	-9.37744e-17
562.303	-35909.6	-14465	13.0796	-0.11	0.0500005	3.55458e-16
562.32	-35909.6	-14464.8	13.076	-0.11	0.049998	-1.32002e-15
562.337	-35909.5	-14464.6	13.0724	-0.11	0.0500104	6.71169e-15
562.354	-35909.4	-14464.4	13.0698	-0.11	0.0499607	-2.53828e-14
562.371	-35909.3	-14464.2	13.07	-0.11	0.0501466	9.48193e-14
562.388	-35909.2	-14463.9	13.0701	-0.11	0.0494063	-3.50196e-13
562.405	-35909.1	-14463.8	13.0693	-0.11	0.0455958	1.65397e-12
562.422	-35909.1	-14463.6	13.0657	-0.11	0.0423623	-6.24368e-12
562.439	-35909	-14463.3	13.0621	-0.11	0.0390657	2.29449e-11
562.456	-35908.9	-14463.2	13.0597	-0.11	0.0348361	-1.03255e-10
562.473	-35908.8	-14462.9	13.06	-0.11	0.0264471	3.80142e-10
562.49	-35908.7	-14462.7	13.0602	-0.11	0.0157984	-1.65364e-09
562.507	-35908.7	-14462.5	13.0589	-0.11	0.00576166	6.22523e-09
562.524	-35908.6	-14462.3	13.0552	-0.11	-0.00333946	-2.24994e-08
562.541	-35908.5	-14462.1	13.0515	-0.11	-0.00873666	9.52987e-08
562.558	-35908.4	-14461.9	13.0497	-0.11	-0.0102046	-3.58345e-07
562.575	-35908.3	-14461.7	13.0503	-0.11	-0.0099507	1.28e-06
562.592	-35908.2	-14461.5	13.0485	-0.11	-0.0100138	-5.31199e-06
562.609	-35908.2	-14461.3	13.0449	-0.11	-0.00999644	1.99552e-05
562.626	-35908.1	-14461.1	13.0412	-0.11	-0.0100005	-7.02066e-05
562.643	-35908	-14460.9	13.0397	-0.11	-0.0100014	0.000508311
562.66	-35907.9	-14460.7	13.0404	-0.11	-0.00999395	0.00217986
562.677	-35907.8	-14460.5	13.0381	-0.11	-0.0100211	0.00533146
562.694	-35907.7	-14460.2	13.0345	-0.11	-0.00991507	0.00810959
562.711	-35907.7	-14460.1	13.0309	-0.11	-0.0103185	0.00955336
562.728	-35907.6	-14459.8	13.0299	-0.11	-0.00784847	0.00984896
562.745	-35907.5	-14459.6	13.03	-0.11	-0.00432991	0.00979167
562.762	-35907.4	-14459.5	13.0303	-0.11	-0.000716761	0.00980717
562.779	-35907.3	-14459.2	13.0276	-0.11	0.0001338	0.00980323
562.796	-35907.2	-14459	13.0241	-0.11	-3.6212e-05	0.00980411
562.813	-35907.2	-14458.9	13.0206	-0.11	9.63491e-06	0.00980387
562.83	-35907.1	-14458.6	13.0198	-0.11	-2.07657e-06	0.00980393
562.847	-35907	-14458.4	13.0202	-0.11	1.26625e-06	0.00980392
562.864	-35906.9	-14458.2	13.0173	-0.11	-2.97684e-06	0.00980392
562.881	-35906.8	-14458	13.0138	-0.11	7.65974e-06	0.00980392
562.898	-35906.7	-14457.8	13.0102	-0.11	-2.96359e-05	0.00980392
562.915	-35906.7	-14457.6	13.01	-0.11	0.000110882	0.00980392
562.932	-35906.6	-14457.4	13.01	-0.11	-0.00270374	0.00980392
562.949	-35906.5	-14457.2	13.0101	-0.11	-0.00954768	0.00980392
562.966	-35906.4	-14457	13.0069	-0.11	-0.0163687	0.00980392
562.983	-35906.3	-14456.8	13.0033	-0.11	-0.02	0.00980392
563	-35906.2	-14456.6	13	-0.11	-0.0233333	0.00980392
563.017	-35906.2	-14456.4	13	-0.11	-0.0266667	0.00980392
563.034	-35906.1	-14456.1	13	-0.11	-0.0300786	0.00980392
563.051	-35906	-14456	12.9999	-0.11	-0.030049	0.00980392
563.068	-35905.9	-14455.8	12.9964	-0.11	-0.0336817	0.00980392
563.085	-35905.8	-14455.5	12.9929	-0.11	-0.0408819	0.00980392
563.102	-35905.7	-14455.4	12.9898	-0.11	-0.0472625	0.00980392
563.119	-35905.7	-14455.2	12.9901	-0.11	-0.0501257	0.00980392
563.136	-35905.6	-14454.9	12.9896	-0.11	-0.0498932	0.00980392
563.153	-35905.5	-14454.7	12.9861	-0.11	-0.0502729	0.00980393
563.17	-35905.4	-14454.5	12.9826	-0.11	-0.0544269	0.00980388
563.187	-35905.3	-14454.3	12.9797	-0.11	-0.0616253	0.00980412
563.204	-35905.2	-14454.1	12.98	-0.11	-0.0683365	0.00980315
563.221	-35905.2	-14453.9	12.9801	-0.11	-0.0743996	0.00980676
563.238	-35905.1	-14453.7	12.9793	-0.11	-0.0775983	0.00979053
563.255	-35905	-14453.5	12.9757	-0.11	-0.08098	0.00985449
563.272	-35904.9	-14453.3	12.9722	-0.11	-0.0843693	0.00958485
563.289	-35904.8	-14453.1	12.9696	-0.11	-0.0878518	0.00808486
563.306	-35904.7	-14452.9	12.9703	-0.11	-0.0912275	0.00541387
563.323	-35904.7	-14452.7	12.969	-0.11	-0.0943124	0.0023034
563.34	-35904.6	-14452.5	12.9653	-0.11	-0.0994614	0.000485557
563.357	-35904.5	-14452.3	12.9617	-0.11	-0.104724	-6.64351e-05
563.374	-35904.4	-14452.1	12.9598	-0.11	-0.109457	2.29474e-06
563.391	-35904.3	-14451.8	12.96	-0.11	-0.11533	5.86047e-05
563.408	-35904.3	-14451.7	12.9603	-0.11	-0.118098	-0.000351062
563.425	-35904.2	-14451.5	12.9586	-0.11	-0.121712	-0.00202406
563.442	-35904.1	-14451.2	12.9549	-0.11	-0.125037	-0.00501432
563.459	-35904	-14451.1	12.9513	-0.11	-0.128708	-0.00784877
563.476	-35903.9	-14450.8	12.9497	-0.11	-0.130223	-0.00945584
563.493	-35903.8	-14450.6	12.9503	-0.11	-0.129938	-0.00989628
563.51	-35903.8	-14450.5	12.9483	-0.11	-0.130018	-0.00969976
563.527	-35903.7	-14450.2	12.9446	-0.11	-0.129991	-0.0103696
563.544	-35903.6	-14450	12.9409	-0.11	-0.130021	-0.0121436
563.561	-35903.5	-14449.8	12.9398	-0.11	-0.129924	-0.0152154
563.578	-35903.4	-14449.6	12.94	-0.110001	-0.130254	-0.0179006
563.595	-35903.3	-14449.4	12.9403	-0.109995	-0.127815	-0.020072
563.612	-35903.3	-14449.2	12.9378	-0.110019	-0.124283	-0.0221454
563.629	-35903.2	-14449	12.9342	-0.109937	-0.120861	-0.0252233
563.646	-35903.1	-14448.8	12.9305	-0.110247	-0.117343	-0.0294148
563.663	-35903	-14448.6	12.9299	-0.107584	-0.114477	-0.0344717
563.68	-35902.9	-14448.4	12.93	-0.10398	-0.107816	-0.0413525
563.697	-35902.9	-14448.2	12.9302	-0.100377	-0.103712	-0.0462591
563.714	-35902.8	-14448	12.9274	-0.0999054	-0.100887	-0.0488122
563.731	-35902.7	-14447.8	12.9238	-0.100016	-0.0941817	-0.049063
563.748	-35902.6	-14447.6	12.9202	-0.0999956	-0.0875362	-0.048971
563.765	-35902.6	-14447.4	12.92	-0.100001	-0.0803798	-0.0499191
563.782	-35902.4	-14447.1	12.92	-0.0999999	-0.0801151	-0.0521121
563.799	-35902.4	-14447	12.9201	-0.1	-0.0737899	-0.0553825
563.816	-35902.3	-14446.8	12.9169	-0.1	-0.067077	-0.05763
563.833	-35902.2	-14446.5	12.9133	-0.1	-0.06	-0.0588235
563.85	-35902.1	-14446.4	12.91	-0.1	-0.0566667	-0.0577342
563.867	-35902.1	-14446.2	12.91	-0.1	-0.0533333	-0.0555556
563.884	-35902	-14445.9	12.91	-0.1	-0.0498239	-0.0521094
563.901	-35901.9	-14445.7	12.9099	-0.1	-0.0463758	-0.050018
563.918	-35901.8	-14445.6	12.9064	-0.1	-0.0395408	-0.0489962
563.935	-35901.7	-14445.3	12.9029	-0.1	-0.0327466	-0.0490312
563.952	-35901.7	-14445.1	12.8998	-0.1	-0.0297232	-0.0490165
563.969	-35901.6	-14444.9	12.9001	-0.1	-0.0260013	-0.0490204
563.986	-35901.5	-14444.7	12.8996	-0.1	-0.0186383	-0.0490193
564.003	-35901.4	-14444.5	12.8961	-0.1	-0.012574	-0.0490197
564.02	-35901.3	-14444.3	12.8926	-0.1	-0.00939694	-0.0490196
564.037	-35901.2	-14444.1	12.8897	-0.1	-0.0060123	-0.0490196
564.054	-35901.2	-14443.9	12.89	-0.1	-0.00188767	-0.0490196
564.071	-35901.1	-14443.7	12.8901	-0.1	0.00442453	-0.0490196
564.088	-35901	-14443.5	12.8893	-0.1	0.0077416	-0.0490196
564.105	-35900.9	-14443.3	12.8857	-0.1	0.0102897	-0.0490196
564.122	-35900.8	-14443.1	12.8821	-0.1	0.0099272	-0.0490196
564.139	-35900.7	-14442.9	12.8797	-0.1	0.0100218	-0.0490196
564.156	-35900.7	-14442.7	12.88	-0.1	0.00999394	-0.0490196
564.173	-35900.6	-14442.5	12.8802	-0.0999999	0.0100024	-0.0490195
564.19	-35900.5	-14442.3	12.8789	-0.1	0.00999521	-0.04902
564.207	-35900.4	-14442.1	12.8753	-0.0999988	0.0100166	-0.0490183
564.224	-35900.4	-14441.9	12.8717	-0.100004	0.00994044	-0.0490244
564.241	-35900.3	-14441.6	12.8697	-0.0999814	0.0102522	-0.0489992
564.258	-35900.2	-14441.5	12.87	-0.10007	0.0087045	-0.0490965
564.275	-35900.1	-14441.3	12.8702	-0.0997508	0.005	-0.0486087
564.292	-35900	-14441	12.8685	-0.101529	0.0012955	-0.0469377
564.309	-35900	-14440.9	12.8649	-0.105073	-0.000252144	-0.0440294
564.326	-35899.9	-14440.6	12.8612	-0.108784	5.95297e-05	-0.0411072
564.343	-35899.8	-14440.4	12.8597	-0.110258	-1.6471e-05	-0.0395063
564.36	-35899.7	-14440.3	12.8604	-0.109937	4.37546e-06	-0.0391634
564.377	-35899.6	-14440	12.8581	-0.109995	-1.00646e-06	-0.0392113
564.394	-35899.5	-14439.8	12.8545	-0.110081	2.75892e-07	-0.0392828
564.411	-35899.5	-14439.7	12.8509	-0.109683	-7.3155e-08	-0.0386564
564.428	-35899.4	-14439.4	12.8499	-0.112151	1.61201e-08	-0.0367649
564.445	-35899.3	-14439.2	12.85	-0.115671	-3.84564e-09	-0.0336056
564.462	-35899.2	-14439.1	12.8503	-0.119282	-1.00359e-09	-0.0310162
564.479	-35899.1	-14438.8	12.8476	-0.120138	6.76101e-09	-0.0295814
564.496	-35899.1	-14438.6	12.8441	-0.119946	-2.75638e-08	-0.0293517
564.513	-35899	-14438.4	12.8406	-0.120078	1.03488e-07	-0.0294978
564.53	-35898.9	-14438.2	12.8398	-0.119791	-3.12665e-07	-0.0285975
564.547	-35898.8	-14438	12.8402	-0.12267	1.22216e-06	-0.0266354
564.564	-35898.7	-14437.8	12.8373	-0.126016	-4.57576e-06	-0.0234164
564.581	-35898.7	-14437.6	12.8338	-0.129776	1.22905e-05	-0.020946
564.598	-35898.6	-14437.4	12.8302	-0.129914	-4.76867e-05	-0.0187607
564.615	-35898.5	-14437.2	12.8301	-0.13285	0.000178453	-0.0166605
564.632	-35898.4	-14437	12.8269	-0.136472	-0.00310618	-0.0132831
564.649	-35898.3	-14436.8	12.8235	-0.139804	-0.00645631	-0.00998781
564.666	-35898.3	-14436.6	12.8201	-0.143137	-0.00989207	-0.00674265
564.683	-35898.2	-14436.4	12.82	-0.146667	-0.01	-0.00326797
564.7	-35898.1	-14436.2	12.8167	-0.15	-0.01	-0.00108932
564.717	-35898	-14436	12.8133	-0.15	-0.01	2.31296e-19
564.734	-35897.9	-14435.8	12.8099	-0.150015	-0.0100005	-1.21969e-05
564.751	-35897.9	-14435.6	12.8099	-0.149966	-0.00999988	2.42187e-05
564.768	-35897.8	-14435.4	12.8064	-0.150122	-0.01	0.00120848
564.785	-35897.7	-14435.2	12.8029	-0.153763	-0.00999999	0.00504317
564.802	-35897.6	-14435	12.7999	-0.157111	-0.01	0.0130686
564.819	-35897.5	-14434.8	12.7998	-0.160139	-0.01	0.0260525
564.836	-35897.4	-14434.5	12.796	-0.160037	-0.00999987	0.0547225
564.853	-35897.4	-14434.4	12.7926	-0.159639	-0.0100005	0.111727
564.87	-35897.3	-14434.2	12.7899	-0.156016	-0.00999812	0.209223
564.887	-35897.2	-14433.9	12.7895	-0.152418	-0.0100096	0.338363
564.904	-35897.1	-14433.8	12.7859	-0.149753	-0.00996381	0.455023
564.921	-35897.1	-14433.6	12.7824	-0.150063	-0.0101338	0.554803
564.938	-35897	-14433.3	12.7799	-0.149981	-0.00928324	0.63785
564.955	-35896.9	-14433.2	12.7794	-0.150005	-0.00567009	0.705134
564.972	-35896.8	-14433	12.7756	-0.149999	-0.00215154	0.765626
564.989	-35896.7	-14432.7	12.7719	-0.15	0.000318545	0.820212
565.006	-35896.7	-14432.6	12.7699	-0.15	-8.49297e-05	0.870961
565.023	-35896.6	-14432.4	12.7691	-0.15	2.10911e-05	0.927508
565.04	-35896.5	-14432.1	12.7653	-0.15	-6.1166e-06	0.985476
565.057	-35896.4	-14432	12.7617	-0.15	1.62958e-06	1.03237
565.074	-35896.3	-14431.7	12.76	-0.15	-3.99205e-07	1.06956
565.091	-35896.2	-14431.5	12.7588	-0.15	1.13468e-07	1.09652
565.108	-35896.2	-14431.4	12.7551	-0.15	-3.02047e-08	1.11714
565.125	-35896.1	-14431.1	12.7514	-0.15	7.2783e-09	1.13686
565.142	-35896	-14430.9	12.75	-0.15	-2.0376e-09	1.15513
565.159	-35895.9	-14430.8	12.7486	-0.15	5.41882e-10	1.16949
565.176	-35895.8	-14430.5	12.7447	-0.15	-1.27935e-10	1.1817
565.193	-35895.8	-14430.3	12.7414	-0.15	3.53977e-11	1.19217
565.21	-35895.7	-14430.2	12.738	-0.15	-9.40328e-12	1.20173
565.227	-35895.6	-14429.9	12.7347	-0.15	2.16299e-12	1.21208
565.244	-35895.5	-14429.7	12.7308	-0.15	-5.92943e-13	1.22156
565.261	-35895.5	-14429.6	12.7301	-0.15	1.57311e-13	1.22896
565.278	-35895.4	-14429.3	12.7279	-0.15	-3.4957e-14	1.23342
565.295	-35895.3	-14429.1	12.7243	-0.15	9.51247e-15	1.23574
565.312	-35895.2	-14429	12.7207	-0.15	-2.5203e-15	1.23844
565.329	-35895.1	-14428.7	12.7198	-0.15	5.34989e-16	1.24359
565.346	-35895	-14428.5	12.7203	-0.15	-1.50213e-16	1.25013
565.363	-35895	-14428.4	12.7176	-0.15	6.02249e-17	1.25647
565.38	-35894.9	-14428.1	12.714	-0.15	-7.41534e-17	1.26447
565.397	-35894.8	-14427.9	12.7103	-0.15	7.60826e-16	1.27025
565.414	-35894.7	-14427.7	12.7071	-0.15	4.47613e-16	1.27384
565.431	-35894.7	-14427.5	12.7053	-0.15	-3.08093e-15	1.27831
565.448	-35894.6	-14427.3	12.7036	-0.15	-1.18808e-15	1.28368
565.465	-35894.5	-14427.1	12.7003	-0.15	1.2143e-14	1.28887
565.482	-35894.4	-14426.9	12.6968	-0.15	2.34292e-15	1.29383
565.499	-35894.3	-14426.7	12.6951	-0.15	-4.83584e-14	1.29878
565.516	-35894.3	-14426.5	12.6935	-0.15	-8.88027e-15	1.30364
565.533	-35894.2	-14426.3	12.6901	-0.15	1.77416e-13	1.30827
565.55	-35894.1	-14426.1	12.6867	-0.15	-3.91749e-24	1.31264
565.567	-35894	-14425.9	12.685	-0.15	-6.83258e-13	1.31671
565.584	-35893.9	-14425.7	12.6832	-0.15	1.34903e-13	1.32047
565.601	-35893.9	-14425.5	12.6797	-0.15	2.61762e-12	1.32391
565.618	-35893.8	-14425.3	12.6764	-0.15	-1.05037e-12	1.32718
565.635	-35893.7	-14425.1	12.6749	-0.15	-1.0273e-11	1.33043
565.652	-35893.6	-14424.9	12.673	-0.15	3.9639e-12	1.33373
565.669	-35893.5	-14424.7	12.6694	-0.15	3.72354e-11	1.3371
565.686	-35893.4	-14424.5	12.6662	-0.15	-2.27583e-11	1.34046
565.703	-35893.4	-14424.3	12.6647	-0.15	-1.39794e-10	1.34379
565.72	-35893.3	-14424.1	12.6627	-0.15	1.1681e-10	1.34723
565.737	-35893.2	-14423.9	12.6591	-0.15	5.44415e-10	1.35094
565.754	-35893.1	-14423.7	12.6561	-0.15	-4.39546e-10	1.35503
565.771	-35893	-14423.5	12.6546	-0.15	-1.95126e-09	1.3595
565.788	-35893	-14423.3	12.6525	-0.15	2.08882e-09	1.36409
565.805	-35892.9	-14423.1	12.6489	-0.15	7.55631e-09	1.36852
565.822	-35892.8	-14422.9	12.646	-0.15	-7.84409e-09	1.37262
565.839	-35892.7	-14422.7	12.6446	-0.15	-2.68885e-08	1.37615
565.856	-35892.7	-14422.5	12.6423	-0.15	3.55676e-08	1.37883
565.873	-35892.6	-14422.3	12.6385	-0.15	9.79409e-08	1.38057
565.89	-35892.5	-14422.1	12.6358	-0.15	-1.57911e-07	1.38164
565.907	-35892.4	-14421.9	12.6345	-0.15	-3.77961e-07	1.38221
565.924	-35892.4	-14421.7	12.6321	-0.15	5.9147e-07	1.38237
565.941	-35892.3	-14421.5	12.6283	-0.15	1.32053e-06	1.38233
565.958	-35892.2	-14421.3	12.6257	-0.15	-2.53532e-06	1.38246
565.975	-35892.1	-14421.1	12.6243	-0.15	-4.68024e-06	1.38301
565.992	-35892	-14420.9	12.6217	-0.15	1.07913e-05	1.38408
566.009	-35892	-14420.7	12.6181	-0.15	1.79713e-05	1.38572
566.026	-35891.9	-14420.5	12.6156	-0.15	-4.02797e-05	1.38799
566.043	-35891.8	-14420.3	12.6142	-0.150001	-6.10375e-05	1.39084
566.06	-35891.7	-14420.1	12.6114	-0.149998	0.000166675	1.39413
566.077	-35891.6	-14419.9	12.6077	-0.149998	0.000207727	1.39755
566.094	-35891.5	-14419.7	12.6054	-0.150007	-0.000803243	1.40064
566.111	-35891.5	-14419.5	12.6041	-0.150008	-0.0026559	1.4033
566.128	-35891.4	-14419.3	12.6012	-0.149975	-0.00446374	1.40555
566.145	-35891.3	-14419.1	12.5975	-0.149975	-0.00613496	1.40714
566.162	-35891.2	-14418.9	12.5953	-0.150101	-0.00804433	1.4076
566.179	-35891.1	-14418.7	12.5938	-0.150079	-0.00973576	1.40673
566.196	-35891.1	-14418.5	12.591	-0.149405	-0.0103821	1.40444
566.213	-35891	-14418.3	12.5874	-0.14741	-0.0101246	1.40082
566.23	-35890.9	-14418.1	12.585	-0.14345	-0.00962027	1.39591
566.247	-35890.8	-14417.9	12.5836	-0.137789	-0.00981229	1.38922
566.264	-35890.8	-14417.7	12.5821	-0.130876	-0.0114712	1.37986
566.281	-35890.7	-14417.5	12.5802	-0.121383	-0.0132259	1.36589
566.298	-35890.6	-14417.3	12.5782	-0.106661	-0.0133528	1.34497
566.315	-35890.5	-14417.2	12.5767	-0.0807755	-0.0132454	1.31474
566.332	-35890.5	-14417	12.5766	-0.037995	-0.0148141	1.27317
566.349	-35890.4	-14416.7	12.5767	0.0195889	-0.0166103	1.22023
566.366	-35890.3	-14416.5	12.576	0.0871461	-0.0167173	1.15758
566.383	-35890.2	-14416.3	12.5767	0.16	-0.0166667	1.0915
566.4	-35890.1	-14416.1	12.581	0.233136	-0.0182267	1.0284
566.417	-35890.1	-14416	12.5867	0.3	-0.02	0.969499
566.434	-35890	-14415.8	12.5914	0.355585	-0.0203662	0.915057
566.451	-35889.9	-14415.5	12.5971	0.402613	-0.0199781	0.866633
566.468	-35889.8	-14415.3	12.6053	0.445047	-0.0198156	0.825235
566.485	-35889.7	-14415.1	12.6143	0.484529	-0.0200475	0.788941
566.502	-35889.7	-14414.9	12.6225	0.521942	-0.0204031	0.75558
566.519	-35889.6	-14414.8	12.6311	0.557403	-0.0198506	0.724019
566.536	-35889.5	-14414.6	12.6412	0.590835	-0.0179832	0.693679
566.553	-35889.4	-14414.3	12.6518	0.621985	-0.016531	0.665029
566.57	-35889.3	-14414.1	12.6621	0.650456	-0.0165474	0.638312
566.587	-35889.3	-14413.9	12.6725	0.67558	-0.0165884	0.612793
566.604	-35889.2	-14413.8	12.6838	0.698294	-0.0161184	0.587487
566.621	-35889.1	-14413.6	12.6964	0.722844	-0.0171676	0.561202
566.638	-35889	-14413.4	12.7102	0.751622	-0.0206018	0.533062
566.655	-35888.9	-14413.1	12.724	0.782464	-0.0243231	0.502906
566.672	-35888.9	-14412.9	12.7376	0.813458	-0.0274494	0.471651
566.689	-35888.8	-14412.7	12.7518	0.844053	-0.0317916	0.441904
566.706	-35888.7	-14412.5	12.7668	0.873091	-0.038298	0.414983
566.723	-35888.6	-14412.4	12.782	0.898356	-0.0462546	0.390082
566.74	-35888.6	-14412.1	12.7972	0.919166	-0.0548834	0.367155
566.757	-35888.5	-14411.9	12.8137	0.937188	-0.0635222	0.347497
566.774	-35888.4	-14411.7	12.8312	0.952953	-0.072036	0.331246
566.791	-35888.3	-14411.5	12.8473	0.965381	-0.0808998	0.316969
566.808	-35888.2	-14411.3	12.8619	0.975091	-0.0895036	0.303861
566.825	-35888.2	-14411.1	12.8777	0.984589	-0.0960981	0.29189
566.842	-35888.1	-14410.9	12.8951	0.994965	-0.100948	0.280744
566.859	-35888	-14410.7	12.9124	1.00567	-0.106405	0.269802
566.876	-35887.9	-14410.5	12.9294	1.01601	-0.111874	0.259094
566.893	-35887.8	-14410.3	12.9474	1.02531	-0.114157	0.24922
566.91	-35887.8	-14410.1	12.9659	1.03351	-0.113617	0.240085
566.927	-35887.7	-14409.9	12.9836	1.04103	-0.113335	0.231059
566.944	-35887.6	-14409.7	13.0007	1.04784	-0.113538	0.222058
566.961	-35887.5	-14409.5	13.0178	1.05359	-0.112327	0.213413
566.978	-35887.4	-14409.2	13.0351	1.05858	-0.110366	0.205063
566.995	-35887.3	-14409.1	13.0516	1.06347	-0.10982	0.196672
567.012	-35887.3	-14408.9	13.0682	1.0685	-0.110089	0.187892
567.029	-35887.2	-14408.7	13.0863	1.07363	-0.109158	0.178398
567.046	-35887.1	-14408.5	13.1055	1.07879	-0.107148	0.168108
567.063	-35887	-14408.2	13.1246	1.08392	-0.105289	0.157114
567.08	-35886.9	-14408	13.1434	1.08908	-0.103642	0.145786
567.097	-35886.8	-14407.8	13.1618	1.09432	-0.101801	0.134604
567.114	-35886.8	-14407.6	13.1801	1.09922	-0.100199	0.123845
567.131	-35886.7	-14407.4	13.1988	1.10324	-0.0995307	0.113713
567.148	-35886.6	-14407.2	13.2178	1.10635	-0.099896	0.104495
567.165	-35886.5	-14407	13.2368	1.10869	-0.101152	0.0964726
567.182	-35886.4	-14406.8	13.2556	1.10997	-0.103191	0.0896863
567.199	-35886.4	-14406.6	13.274	1.11003	-0.105977	0.0839894
567.216	-35886.3	-14406.4	13.2923	1.10998	-0.109742	0.0787428
567.233	-35886.2	-14406.2	13.3107	1.11103	-0.114629	0.0732838
567.25	-35886.1	-14405.9	13.33	1.11333	-0.12	0.0675381
567.267	-35886	-14405.7	13.3505	1.11662	-0.125182	0.0615535
567.284	-35885.9	-14405.5	13.3712	1.12021	-0.130306	0.0551647
567.301	-35885.9	-14405.3	13.3912	1.12356	-0.135504	0.0482428
567.318	-35885.8	-14405.1	13.4112	1.12687	-0.140255	0.0409601
567.335	-35885.7	-14404.9	13.4319	1.13034	-0.144061	0.033397
567.352	-35885.6	-14404.7	13.4523	1.13371	-0.146967	0.0251144
567.369	-35885.5	-14404.4	13.4715	1.13693	-0.149044	0.0158053
567.386	-35885.4	-14404.2	13.4899	1.14076	-0.150104	0.0058397
567.403	-35885.4	-14404	13.5082	1.14564	-0.150186	-0.00464532
567.42	-35885.3	-14403.8	13.5266	1.15093	-0.149975	-0.0163508
567.437	-35885.2	-14403.6	13.5452	1.15608	-0.149969	-0.0296138
567.454	-35885.1	-14403.4	13.5647	1.16122	-0.149996	-0.0436147
567.471	-35885	-14403.1	13.5854	1.16641	-0.149951	-0.0576583
567.488	-35884.9	-14402.9	13.606	1.17146	-0.150062	-0.0716421
567.505	-35884.9	-14402.7	13.6259	1.17639	-0.150232	-0.085403
567.522	-35884.8	-14402.5	13.646	1.18157	-0.149745	-0.0985532
567.539	-35884.7	-14402.3	13.6665	1.18692	-0.148176	-0.110956
567.556	-35884.6	-14402.1	13.6873	1.19144	-0.145705	-0.122935
567.573	-35884.5	-14401.8	13.708	1.19485	-0.142403	-0.134376
567.59	-35884.4	-14401.6	13.7283	1.19798	-0.138099	-0.144469
567.607	-35884.4	-14401.4	13.7482	1.20132	-0.13303	-0.153144
567.624	-35884.3	-14401.2	13.7684	1.20475	-0.127949	-0.161306
567.641	-35884.2	-14401	13.789	1.20818	-0.122923	-0.169258
567.658	-35884.1	-14400.8	13.8098	1.21162	-0.117129	-0.176487
567.675	-35884	-14400.5	13.8304	1.21505	-0.110229	-0.183116
567.692	-35883.9	-14400.3	13.8506	1.21848	-0.102464	-0.189999
567.709	-35883.9	-14400.1	13.8706	1.22182	-0.0940867	-0.197634
567.726	-35883.8	-14399.9	13.8908	1.22498	-0.0853446	-0.206155
567.743	-35883.7	-14399.7	13.9114	1.22835	-0.0767049	-0.215737
567.76	-35883.6	-14399.4	13.9323	1.23274	-0.0688204	-0.226552
567.777	-35883.5	-14399.2	13.9529	1.23806	-0.0620764	-0.237929
567.794	-35883.4	-14399	13.9728	1.24347	-0.0565836	-0.248608
567.811	-35883.3	-14398.8	13.9927	1.24843	-0.0517487	-0.258237
567.828	-35883.3	-14398.6	14.0141	1.25259	-0.0466024	-0.267056
567.845	-35883.2	-14398.3	14.0367	1.25586	-0.0413898	-0.274744
567.862	-35883.1	-14398.1	14.0591	1.25831	-0.0371065	-0.280706
567.879	-35883	-14397.9	14.0814	1.25981	-0.0339448	-0.285436
567.896	-35882.9	-14397.7	14.104	1.26021	-0.0316472	-0.289961
567.913	-35882.8	-14397.4	14.1262	1.26003	-0.0301705	-0.294442
567.93	-35882.7	-14397.2	14.1469	1.25999	-0.0295724	-0.298687
567.947	-35882.7	-14397	14.1665	1.26002	-0.0298588	-0.303083
567.964	-35882.6	-14396.7	14.1865	1.25984	-0.0310153	-0.308187
567.981	-35882.5	-14396.5	14.2075	1.25993	-0.0330383	-0.314076
567.998	-35882.4	-14396.3	14.2296	1.26101	-0.035935	-0.320603
568.015	-35882.3	-14396.1	14.252	1.26317	-0.0397462	-0.327479
568.032	-35882.2	-14395.9	14.2738	1.26628	-0.0444519	-0.334443
568.049	-35882.1	-14395.6	14.2954	1.26979	-0.0496857	-0.341615
568.066	-35882	-14395.4	14.3176	1.27323	-0.054994	-0.349076
568.083	-35881.9	-14395.1	14.34	1.27667	-0.06	-0.356209
568.1	-35881.9	-14394.9	14.3617	1.28021	-0.0646388	-0.362437
568.117	-35881.8	-14394.7	14.3833	1.28333	-0.07	-0.368192
568.134	-35881.7	-14394.5	14.4054	1.28549	-0.0768733	-0.373954
568.151	-35881.6	-14394.3	14.428	1.28672	-0.0836947	-0.379386
568.168	-35881.5	-14394	14.4508	1.2871	-0.089041	-0.384106
568.185	-35881.4	-14393.8	14.4724	1.28655	-0.093935	-0.388269
568.202	-35881.3	-14393.6	14.4923	1.28508	-0.09922	-0.392123
568.219	-35881.3	-14393.4	14.5125	1.28309	-0.103787	-0.395866
568.236	-35881.2	-14393.1	14.5345	1.28111	-0.10704	-0.399692
568.253	-35881.1	-14392.9	14.5574	1.27987	-0.110795	-0.403806
568.27	-35881	-14392.6	14.5799	1.27971	-0.116075	-0.408273
568.287	-35880.9	-14392.4	14.6018	1.2801	-0.121016	-0.412829
568.304	-35880.8	-14392.2	14.6233	1.28034	-0.124437	-0.417242
568.321	-35880.7	-14392	14.6453	1.27975	-0.127386	-0.421448
568.338	-35880.6	-14391.7	14.6678	1.2781	-0.130735	-0.425423
568.355	-35880.5	-14391.5	14.6895	1.27608	-0.134456	-0.429197
568.372	-35880.4	-14391.2	14.71	1.27427	-0.138113	-0.432997
568.389	-35880.4	-14391	14.7309	1.27293	-0.14077	-0.437376
568.406	-35880.3	-14390.8	14.7527	1.27257	-0.142334	-0.442685
568.423	-35880.2	-14390.6	14.774	1.27418	-0.144008	-0.448936
568.44	-35880.1	-14390.3	14.7944	1.2777	-0.145969	-0.45612
568.457	-35880	-14390.1	14.8156	1.2815	-0.146777	-0.46423
568.474	-35879.9	-14389.8	14.8381	1.28487	-0.146512	-0.472783
568.491	-35879.8	-14389.6	14.8603	1.28835	-0.147258	-0.480727
568.508	-35879.7	-14389.4	14.8819	1.29183	-0.149187	-0.487755
568.525	-35879.7	-14389.2	14.9037	1.29435	-0.150326	-0.494384
568.542	-35879.6	-14388.9	14.9261	1.29594	-0.150177	-0.500627
568.559	-35879.5	-14388.6	14.9486	1.29762	-0.149908	-0.505934
568.576	-35879.4	-14388.4	14.9709	1.29943	-0.149959	-0.510318
568.593	-35879.3	-14388.2	14.9928	1.30048	-0.150026	-0.51431
568.61	-35879.2	-14388	15.0144	1.30037	-0.150011	-0.518114
568.627	-35879.1	-14387.7	15.0363	1.29917	-0.149993	-0.521659
568.644	-35879	-14387.5	15.0587	1.29732	-0.149997	-0.524991
568.661	-35878.9	-14387.2	15.0812	1.29556	-0.150002	-0.528259
568.678	-35878.8	-14387	15.1035	1.29388	-0.150001	-0.531638
568.695	-35878.7	-14386.7	15.1253	1.2919	-0.149998	-0.535292
568.712	-35878.7	-14386.5	15.1469	1.29025	-0.149999	-0.539157
568.729	-35878.6	-14386.3	15.169	1.28994	-0.150004	-0.543051
568.746	-35878.5	-14386	15.1914	1.29011	-0.150003	-0.546985
568.763	-35878.4	-14385.8	15.2138	1.28902	-0.149984	-0.551041
568.78	-35878.3	-14385.5	15.2361	1.28701	-0.149991	-0.554924
568.797	-35878.2	-14385.3	15.2582	1.28528	-0.150065	-0.55827
568.814	-35878.1	-14385.1	15.2797	1.28366	-0.150036	-0.561483
568.831	-35878	-14384.8	15.3001	1.28165	-0.14976	-0.565185
568.848	-35877.9	-14384.6	15.3208	1.28009	-0.149908	-0.569238
568.865	-35877.8	-14384.4	15.3431	1.27998	-0.151255	-0.573243
568.882	-35877.8	-14384.1	15.3654	1.28004	-0.153221	-0.577118
568.899	-35877.7	-14383.9	15.386	1.27865	-0.154962	-0.580809
568.916	-35877.6	-14383.6	15.4067	1.27667	-0.156667	-0.583878
568.933	-35877.5	-14383.4	15.4297	1.27519	-0.158589	-0.585921
568.95	-35877.4	-14383.1	15.4533	1.27333	-0.16	-0.587146
568.967	-35877.3	-14382.8	15.4758	1.27014	-0.160251	-0.587872
568.984	-35877.2	-14382.6	15.498	1.26646	-0.159988	-0.58825
569.001	-35877.1	-14382.4	15.5206	1.26312	-0.159935	-0.588362
569.018	-35877	-14382.1	15.5425	1.25954	-0.160006	-0.588202
569.035	-35876.9	-14381.9	15.5626	1.25498	-0.160018	-0.587757
569.052	-35876.8	-14381.6	15.5824	1.24926	-0.159998	-0.58705
569.069	-35876.7	-14381.4	15.6028	1.2425	-0.159996	-0.586068
569.086	-35876.6	-14381.2	15.6237	1.23543	-0.160001	-0.584689
569.103	-35876.5	-14380.9	15.6444	1.22858	-0.160001	-0.582959
569.12	-35876.4	-14380.6	15.6647	1.2217	-0.16	-0.581365
569.137	-35876.4	-14380.4	15.6846	1.21481	-0.16	-0.580215
569.154	-35876.3	-14380.1	15.7048	1.20866	-0.16	-0.579321
569.171	-35876.2	-14379.9	15.7255	1.20351	-0.16	-0.578625
569.188	-35876.1	-14379.6	15.7459	1.19848	-0.16	-0.578457
569.205	-35876	-14379.4	15.7659	1.19328	-0.16	-0.578944
569.222	-35875.9	-14379.2	15.786	1.18882	-0.16	-0.579786
569.239	-35875.8	-14378.9	15.8066	1.1854	-0.16	-0.580832
569.256	-35875.7	-14378.6	15.8273	1.18214	-0.16	-0.582256
569.273	-35875.6	-14378.4	15.8479	1.17863	-0.16	-0.58399
569.29	-35875.5	-14378.2	15.8684	1.1754	-0.16	-0.585569
569.307	-35875.4	-14377.9	15.8886	1.17226	-0.16	-0.586701
569.324	-35875.3	-14377.6	15.9078	1.1681	-0.16	-0.587356
569.341	-35875.2	-14377.4	15.9264	1.16283	-0.16	-0.587426
569.358	-35875.1	-14377.1	15.9462	1.15762	-0.16	-0.58668
569.375	-35875.1	-14376.9	15.9671	1.15261	-0.16	-0.584996
569.392	-35875	-14376.6	15.9869	1.14672	-0.160001	-0.582378
569.409	-35874.9	-14376.4	16.0055	1.13973	-0.160002	-0.578943
569.426	-35874.8	-14376.1	16.0249	1.13218	-0.159996	-0.57491
569.443	-35874.7	-14375.8	16.0451	1.12386	-0.159994	-0.570501
569.46	-35874.6	-14375.6	16.0648	1.11399	-0.160016	-0.565936
569.477	-35874.5	-14375.3	16.0835	1.10346	-0.16002	-0.561441
569.494	-35874.4	-14375.1	16.1018	1.09429	-0.159934	-0.557236
569.511	-35874.3	-14374.8	16.1201	1.08623	-0.159924	-0.553482
569.528	-35874.2	-14374.6	16.1391	1.0777	-0.160246	-0.550286
569.545	-35874.1	-14374.3	16.158	1.06902	-0.160247	-0.547574
569.562	-35874	-14374	16.1755	1.06161	-0.158846	-0.545217
569.579	-35873.9	-14373.7	16.1925	1.05497	-0.156958	-0.54371
569.596	-35873.8	-14373.5	16.2111	1.04771	-0.156382	-0.54381
569.613	-35873.7	-14373.3	16.2302	1.04096	-0.156651	-0.545369
569.63	-35873.6	-14373	16.2472	1.03667	-0.156463	-0.54789
569.647	-35873.5	-14372.7	16.2636	1.03385	-0.156516	-0.551506
569.664	-35873.4	-14372.5	16.282	1.03056	-0.158015	-0.556426
569.681	-35873.4	-14372.2	16.3012	1.02704	-0.159857	-0.561551
569.698	-35873.3	-14372	16.3187	1.02405	-0.160356	-0.565507
569.715	-35873.1	-14371.7	16.3356	1.02029	-0.160019	-0.568469
569.732	-35873.1	-14371.4	16.3538	1.01428	-0.159902	-0.571
569.749	-35873	-14371.2	16.3723	1.00709	-0.159995	-0.572902
569.766	-35872.9	-14370.9	16.3898	1.0002	-0.160025	-0.573979
569.783	-35872.8	-14370.6	16.4067	0.993333	-0.16	-0.575163
569.8	-35872.7	-14370.4	16.4236	0.986141	-0.159993	-0.577433
569.817	-35872.6	-14370.1	16.44	0.98	-0.16	-0.58061
569.834	-35872.5	-14369.9	16.4554	0.976102	-0.160002	-0.584313
569.851	-35872.4	-14369.6	16.471	0.973152	-0.16	-0.588495
569.868	-35872.3	-14369.3	16.4879	0.969756	-0.16	-0.593056
569.885	-35872.2	-14369.1	16.5054	0.966276	-0.16	-0.597434
569.902	-35872.1	-14368.8	16.5227	0.963042	-0.16	-0.601103
569.919	-35872	-14368.5	16.5396	0.959246	-0.16	-0.603917
569.936	-35871.9	-14368.3	16.5562	0.954374	-0.16	-0.605829
569.953	-35871.8	-14368	16.573	0.949067	-0.16	-0.606879
569.97	-35871.7	-14367.8	16.5901	0.94389	-0.16	-0.60711
569.987	-35871.6	-14367.5	16.6074	0.938805	-0.16	-0.606555
570.004	-35871.5	-14367.2	16.6246	0.933692	-0.16	-0.60542
570.021	-35871.4	-14367	16.6417	0.928434	-0.16	-0.604271
570.038	-35871.3	-14366.7	16.6585	0.923233	-0.16	-0.603577
570.055	-35871.2	-14366.4	16.6747	0.918831	-0.16	-0.603566
570.072	-35871.1	-14366.2	16.6901	0.915416	-0.16	-0.604468
570.089	-35871	-14365.9	16.7055	0.912138	-0.16	-0.606541
570.106	-35870.9	-14365.6	16.721	0.908634	-0.16	-0.609465
570.123	-35870.8	-14365.3	16.7362	0.905389	-0.16	-0.612077
570.14	-35870.7	-14365.1	16.7512	0.902237	-0.16	-0.613761
570.157	-35870.6	-14364.8	16.7663	0.898136	-0.16	-0.61467
570.174	-35870.6	-14364.6	16.7817	0.892901	-0.16	-0.614768
570.191	-35870.5	-14364.3	16.7973	0.887488	-0.16	-0.613748
570.208	-35870.4	-14364	16.8128	0.882357	-0.16	-0.61194
570.225	-35870.3	-14363.7	16.828	0.877362	-0.16	-0.61035
570.242	-35870.2	-14363.5	16.8429	0.872372	-0.16	-0.609315
570.259	-35870.1	-14363.2	16.8581	0.867301	-0.16	-0.608536
570.276	-35870	-14363	16.8736	0.862139	-0.16	-0.607967
570.293	-35869.9	-14362.7	16.8892	0.856944	-0.160001	-0.607799
570.31	-35869.8	-14362.4	16.9046	0.851792	-0.160001	-0.607857
570.327	-35869.7	-14362.1	16.9197	0.846757	-0.159997	-0.607688
570.344	-35869.6	-14361.8	16.9347	0.841775	-0.159997	-0.607081
570.361	-35869.5	-14361.6	16.9498	0.836702	-0.16001	-0.605982
570.378	-35869.4	-14361.3	16.9654	0.831529	-0.16001	-0.60419
570.395	-35869.3	-14361.1	16.9812	0.826337	-0.15996	-0.601437
570.412	-35869.2	-14360.8	16.9966	0.821196	-0.159968	-0.597867
570.429	-35869.1	-14360.5	17.0105	0.816155	-0.160164	-0.593828
570.446	-35869	-14360.2	17.0236	0.811173	-0.160121	-0.589361
570.463	-35868.9	-14360	17.037	0.806156	-0.159188	-0.584404
570.48	-35868.8	-14359.7	17.0509	0.800951	-0.157144	-0.579305
570.497	-35868.7	-14359.4	17.0645	0.795496	-0.154046	-0.574549
570.514	-35868.6	-14359.1	17.0783	0.790508	-0.150426	-0.570206
570.531	-35868.5	-14358.8	17.0929	0.786785	-0.146641	-0.566185
570.548	-35868.4	-14358.6	17.1082	0.783706	-0.140918	-0.562501
570.565	-35868.3	-14358.3	17.1239	0.780338	-0.131458	-0.559143
570.582	-35868.2	-14358.1	17.1391	0.776862	-0.120601	-0.555765
570.599	-35868.1	-14357.8	17.1533	0.773637	-0.111021	-0.551995
570.616	-35868	-14357.5	17.1667	0.77	-0.1	-0.54793
570.633	-35867.9	-14357.2	17.1799	0.76528	-0.0849203	-0.543727
570.65	-35867.8	-14356.9	17.1933	0.76	-0.07	-0.539216
570.667	-35867.7	-14356.7	17.207	0.754814	-0.0592906	-0.534253
570.684	-35867.6	-14356.4	17.2208	0.749698	-0.0493406	-0.529111
570.701	-35867.5	-14356.1	17.2345	0.744526	-0.0368826	-0.524059
570.718	-35867.4	-14355.8	17.2483	0.739405	-0.0255568	-0.519008
570.735	-35867.3	-14355.5	17.262	0.73441	-0.018391	-0.513756
570.752	-35867.2	-14355.3	17.2748	0.729405	-0.0126009	-0.508001
570.769	-35867.1	-14355	17.2865	0.724276	-0.00569568	-0.501515
570.786	-35867	-14354.8	17.299	0.719083	0.00111419	-0.494326
570.803	-35866.9	-14354.5	17.313	0.713907	0.0065866	-0.486562
570.82	-35866.8	-14354.2	17.3262	0.708811	0.0109495	-0.478474
570.837	-35866.7	-14353.9	17.3376	0.703809	0.0144991	-0.470291
570.854	-35866.6	-14353.6	17.3497	0.698824	0.0172356	-0.462146
570.871	-35866.5	-14353.4	17.3637	0.693741	0.0191422	-0.454192
570.888	-35866.5	-14353.1	17.3771	0.688392	0.0202395	-0.446632
570.905	-35866.3	-14352.8	17.3889	0.683026	0.0204513	-0.439714
570.922	-35866.2	-14352.5	17.4012	0.678604	0.0195377	-0.433752
570.939	-35866.1	-14352.2	17.4148	0.675324	0.0177719	-0.428784
570.956	-35866	-14351.9	17.4277	0.672171	0.0161862	-0.42444
570.973	-35865.9	-14351.7	17.4394	0.668681	0.0147596	-0.420471
570.99	-35865.8	-14351.4	17.4522	0.665335	0.0118902	-0.416851
571.007	-35865.7	-14351.1	17.4662	0.662036	0.00802956	-0.413496
571.024	-35865.6	-14350.8	17.4792	0.657901	0.00626167	-0.410226
571.041	-35865.5	-14350.5	17.4907	0.652815	0.00668163	-0.406955
571.058	-35865.4	-14350.3	17.5022	0.647539	0.00607906	-0.403698
571.075	-35865.3	-14350	17.5142	0.642409	0.00402542	-0.400358
571.092	-35865.2	-14349.7	17.5265	0.637268	0.00314213	-0.396718
571.109	-35865.1	-14349.4	17.5385	0.632101	0.00344864	-0.392755
571.126	-35865	-14349.1	17.5502	0.627044	0.00257205	-0.38862
571.143	-35864.9	-14348.8	17.5618	0.622066	0.000618283	-0.384263
571.16	-35864.8	-14348.6	17.5738	0.617006	-0.00037846	-0.379484
571.177	-35864.7	-14348.3	17.5859	0.611836	-0.000152324	-0.374373
571.194	-35864.6	-14348	17.597	0.606637	0.000168429	-0.369235
571.211	-35864.5	-14347.7	17.6071	0.601491	9.84358e-05	-0.364203
571.228	-35864.4	-14347.4	17.6171	0.596468	-0.000311473	-0.35928
571.245	-35864.3	-14347.1	17.6271	0.591484	-0.000272828	-0.35439
571.262	-35864.2	-14346.9	17.637	0.586385	0.00121947	-0.349425
571.279	-35864.1	-14346.6	17.6474	0.581212	0.00308696	-0.344348
571.296	-35864	-14346.3	17.659	0.576089	0.00340095	-0.339188
571.313	-35863.9	-14346	17.6712	0.570929	0.0032239	-0.334177
571.33	-35863.8	-14345.7	17.683	0.565635	0.00463307	-0.329592
571.347	-35863.7	-14345.4	17.6946	0.560756	0.0064828	-0.32535
571.364	-35863.6	-14345.2	17.7067	0.556947	0.00674105	-0.321257
571.381	-35863.5	-14344.9	17.7187	0.55372	0.00659314	-0.317418
571.398	-35863.4	-14344.6	17.7294	0.550284	0.00802908	-0.313982
571.415	-35863.3	-14344.3	17.7394	0.546856	0.00992212	-0.310659
571.432	-35863.2	-14344	17.7493	0.543774	0.0104829	-0.307062
571.449	-35863.1	-14343.7	17.7594	0.540246	0.0100371	-0.303079
571.466	-35863	-14343.5	17.7696	0.535445	0.00954692	-0.298711
571.483	-35862.9	-14343.2	17.78	0.53	0.01	-0.294118
571.5	-35862.8	-14342.9	17.7904	0.524759	0.0118487	-0.289514
571.517	-35862.7	-14342.6	17.8006	0.519704	0.0133737	-0.285159
571.534	-35862.6	-14342.3	17.8105	0.514669	0.0132629	-0.281225
571.551	-35862.5	-14342	17.8206	0.509712	0.0133931	-0.277566
571.568	-35862.4	-14341.8	17.8311	0.504783	0.0152449	-0.273885
571.585	-35862.3	-14341.5	17.8411	0.499305	0.0167317	-0.269595
571.602	-35862.2	-14341.2	17.8499	0.492786	0.0164396	-0.264274
571.619	-35862.1	-14340.9	17.8581	0.485276	0.0169591	-0.258128
571.636	-35862	-14340.6	17.8665	0.477018	0.0200748	-0.251325
571.653	-35861.9	-14340.3	17.8748	0.468501	0.0239789	-0.243677
571.67	-35861.8	-14340.1	17.883	0.460002	0.0273001	-0.235247
571.687	-35861.7	-14339.8	17.8923	0.451225	0.0309542	-0.226821
571.704	-35861.6	-14339.5	17.9029	0.442333	0.035805	-0.218912
571.721	-35861.5	-14339.2	17.9127	0.434577	0.0419288	-0.211267
571.738	-35861.4	-14338.9	17.9209	0.42813	0.0487967	-0.203651
571.755	-35861.3	-14338.6	17.9292	0.421081	0.0550132	-0.196001
571.772	-35861.2	-14338.3	17.938	0.412507	0.0600901	-0.188215
571.789	-35861.1	-14338	17.9459	0.40353	0.0652302	-0.180088
571.806	-35861	-14337.7	17.9525	0.394915	0.0706348	-0.17164
571.823	-35860.9	-14337.5	17.96	0.386607	0.0748289	-0.163232
571.84	-35860.8	-14337.2	17.9686	0.378346	0.0778757	-0.155054
571.857	-35860.7	-14336.9	17.9763	0.369715	0.0818986	-0.147045
571.874	-35860.6	-14336.6	17.9829	0.360968	0.0872752	-0.139176
571.891	-35860.5	-14336.4	17.9905	0.353179	0.092063	-0.131481
571.908	-35860.4	-14336	17.9994	0.346436	0.0954287	-0.124145
571.925	-35860.2	-14335.7	18.0072	0.339749	0.0978784	-0.117497
571.942	-35860.1	-14335.4	18.0137	0.332995	0.0995531	-0.111558
571.959	-35860	-14335.2	18.0202	0.326887	0.100217	-0.106072
571.976	-35860	-14334.9	18.0271	0.321796	0.100109	-0.101026
571.993	-35859.8	-14334.6	18.0341	0.317725	0.0998957	-0.0966259
572.01	-35859.7	-14334.3	18.041	0.31441	0.0999205	-0.0927852
572.027	-35859.6	-14334	18.0477	0.311375	0.100211	-0.0891743
572.044	-35859.5	-14333.7	18.0543	0.308038	0.100229	-0.0853632
572.061	-35859.4	-14333.4	18.0611	0.303785	0.0991491	-0.0808912
572.078	-35859.3	-14333.2	18.068	0.298434	0.0972388	-0.0757038
572.095	-35859.2	-14332.9	18.0749	0.292107	0.0954283	-0.0700481
572.112	-35859.1	-14332.6	18.0818	0.28506	0.0937581	-0.0644278
572.129	-35859	-14332.3	18.0884	0.277715	0.091853	-0.0594456
572.146	-35858.9	-14332	18.095	0.271234	0.0902345	-0.0553131
572.163	-35858.8	-14331.7	18.1021	0.266892	0.0897259	-0.0520285
572.18	-35858.7	-14331.4	18.1089	0.26387	0.0899554	-0.0494264
572.197	-35858.6	-14331.1	18.1146	0.260558	0.090073	-0.0472313
572.214	-35858.5	-14330.8	18.1195	0.257054	0.0900078	-0.0449608
572.231	-35858.4	-14330.5	18.1241	0.253941	0.0899799	-0.0421147
572.248	-35858.3	-14330.2	18.1293	0.250485	0.0899979	-0.0385851
572.265	-35858.2	-14330	18.1358	0.245749	0.0900051	-0.0344136
572.282	-35858.1	-14329.7	18.1429	0.240317	0.0900003	-0.029703
572.299	-35858	-14329.4	18.1498	0.2351	0.0899988	-0.0246284
572.316	-35857.8	-14329.1	18.1567	0.23	0.09	-0.0196078
572.333	-35857.7	-14328.8	18.1636	0.224801	0.09	-0.0150322
572.35	-35857.6	-14328.5	18.17	0.22	0.09	-0.0108932
572.367	-35857.5	-14328.2	18.1754	0.216135	0.0900013	-0.00717289
572.384	-35857.4	-14328	18.1803	0.213182	0.0899997	-0.00421182
572.401	-35857.3	-14327.7	18.1854	0.211054	0.0899946	-0.00225884
572.418	-35857.2	-14327.3	18.1906	0.209927	0.0900022	-0.000953544
572.435	-35857.1	-14327	18.1956	0.209799	0.0900214	0.000127632
572.452	-35857	-14326.7	18.2006	0.210019	0.0899918	0.00122641
572.469	-35856.9	-14326.5	18.2057	0.21005	0.0899225	0.00262751
572.486	-35856.8	-14326.2	18.2109	0.209993	0.0900474	0.00482595
572.503	-35856.7	-14325.9	18.2161	0.209987	0.0902909	0.00804747
572.52	-35856.6	-14325.6	18.2212	0.210003	0.0897515	0.0117888
572.537	-35856.5	-14325.3	18.2262	0.210003	0.0880817	0.0156088
572.554	-35856.4	-14325	18.2312	0.209999	0.0862946	0.0194061
572.571	-35856.3	-14324.7	18.2363	0.209999	0.0848057	0.0229667
572.588	-35856.2	-14324.5	18.2415	0.21	0.0824997	0.025769
572.605	-35856.1	-14324.2	18.2467	0.209999	0.0790016	0.0275649
572.622	-35855.9	-14323.8	18.2518	0.210001	0.0755121	0.0286399
572.639	-35855.8	-14323.5	18.2568	0.210004	0.0723749	0.0292352
572.656	-35855.7	-14323.3	18.2618	0.209995	0.0684565	0.0294503
572.673	-35855.6	-14323	18.2669	0.209986	0.0633098	0.0294339
572.69	-35855.5	-14322.7	18.2722	0.210023	0.057673	0.0294191
572.707	-35855.4	-14322.4	18.2774	0.210051	0.0523793	0.0294482
572.724	-35855.3	-14322.1	18.2822	0.209901	0.0482253	0.0293148
572.741	-35855.2	-14321.8	18.2871	0.209803	0.0450397	0.0288087
572.758	-35855.1	-14321.5	18.293	0.210417	0.0416521	0.0277376
572.775	-35855	-14321.2	18.3	0.212129	0.0380588	0.0260433
572.792	-35854.9	-14321	18.307	0.21498	0.0355057	0.0238054
572.809	-35854.8	-14320.7	18.3138	0.218534	0.033966	0.02098
572.826	-35854.7	-14320.3	18.3208	0.221973	0.0322582	0.0174347
572.843	-35854.6	-14320	18.3275	0.225241	0.0304826	0.0135247
572.86	-35854.5	-14319.8	18.3332	0.228837	0.0297192	0.00994847
572.877	-35854.4	-14319.5	18.3382	0.232338	0.0298986	0.00665926
572.894	-35854.3	-14319.2	18.3433	0.234687	0.0300747	0.00309316
572.911	-35854.1	-14318.9	18.3485	0.236199	0.03002	-0.000294811
572.928	-35854	-14318.6	18.3533	0.237987	0.0299888	-0.0024888
572.945	-35853.9	-14318.3	18.3583	0.239692	0.0300038	-0.0039059
572.962	-35853.8	-14318	18.3645	0.240236	0.0299667	-0.00565536
572.979	-35853.7	-14317.7	18.3717	0.240023	0.0299708	-0.00736339
572.996	-35853.6	-14317.4	18.3786	0.240137	0.0301537	-0.00795249
573.013	-35853.5	-14317.1	18.3855	0.240112	0.0300899	-0.00768966
573.03	-35853.4	-14316.8	18.3924	0.238924	0.0291418	-0.00736166
573.047	-35853.3	-14316.5	18.3989	0.237003	0.0271308	-0.00672956
573.064	-35853.2	-14316.2	18.4045	0.235245	0.024115	-0.00526909
573.081	-35853.1	-14316	18.4094	0.233552	0.0204513	-0.00346154
573.098	-35853	-14315.7	18.4145	0.231592	0.0166604	-0.00207824
573.115	-35852.9	-14315.4	18.4197	0.230055	0.0134836	-0.00113634
573.132	-35852.7	-14315	18.4248	0.229711	0.0114934	-0.000435358
573.149	-35852.6	-14314.7	18.4297	0.229986	0.0100851	-1.37543e-05
573.166	-35852.5	-14314.5	18.4345	0.230073	0.00847112	6.97434e-05
573.183	-35852.4	-14314.2	18.44	0.23	0.00666667	-2.77556e-18
573.2	-35852.3	-14313.9	18.4467	0.229981	0.00489333	-1.9205e-05
573.217	-35852.2	-14313.6	18.4537	0.230001	0.00324043	1.13441e-06
573.234	-35852.1	-14313.3	18.4604	0.230005	0.00167722	9.54305e-06
573.251	-35852	-14313	18.4671	0.23	-0.000118923	-1.11451e-06
573.268	-35851.9	-14312.7	18.4742	0.229999	-0.00218369	-1.80864e-05
573.285	-35851.8	-14312.4	18.4807	0.23	-0.00338602	6.86361e-06
573.302	-35851.7	-14312.1	18.486	0.23	-0.00320463	6.41359e-05
573.319	-35851.6	-14311.8	18.4909	0.23	-0.00352526	-3.99191e-05
573.336	-35851.5	-14311.5	18.4959	0.23	-0.00538165	-0.000471244
573.353	-35851.4	-14311.2	18.5009	0.23	-0.00677398	-0.00125261
573.37	-35851.3	-14310.9	18.5058	0.230001	-0.00659538	-0.0023366
573.387	-35851.2	-14310.7	18.5115	0.229999	-0.00691377	-0.00355813
573.404	-35851	-14310.4	18.5183	0.229995	-0.00878151	-0.0047367
573.421	-35850.9	-14310	18.5253	0.230006	-0.0102725	-0.005696
573.438	-35850.8	-14309.7	18.5319	0.23002	-0.010311	-0.00631602
573.455	-35850.7	-14309.4	18.5387	0.229979	-0.0099019	-0.00657429
573.472	-35850.6	-14309.2	18.5458	0.229927	-0.00983256	-0.00656198
573.489	-35850.5	-14308.9	18.5521	0.230096	-0.0101511	-0.00654545
573.506	-35850.4	-14308.6	18.5572	0.230265	-0.0103751	-0.00658768
573.523	-35850.3	-14308.3	18.562	0.229543	-0.00938718	-0.00642993
573.54	-35850.2	-14307.9	18.567	0.227804	-0.00744102	-0.00591521
573.557	-35850.1	-14307.7	18.5721	0.225937	-0.00653091	-0.00504938
573.574	-35850	-14307.4	18.5772	0.224277	-0.00681221	-0.00391717
573.591	-35849.9	-14307.1	18.5825	0.222406	-0.00606224	-0.00268977
573.608	-35849.7	-14306.8	18.5877	0.220568	-0.00408276	-0.00154643
573.625	-35849.6	-14306.5	18.5925	0.219723	-0.00294527	-0.000664604
573.642	-35849.5	-14306.2	18.5974	0.219861	-0.00311699	-0.000130453
573.659	-35849.4	-14305.9	18.6034	0.220072	-0.0034983	6.01525e-05
573.676	-35849.3	-14305.6	18.6104	0.220032	-0.00348062	2.68067e-05
573.693	-35849.2	-14305.3	18.6174	0.21998	-0.00302133	-1.67028e-05
573.71	-35849.1	-14305	18.6242	0.219993	-0.002968	-6.07834e-06
573.727	-35849	-14304.7	18.6312	0.220006	-0.00463553	4.64815e-06
573.744	-35848.9	-14304.4	18.6378	0.220002	-0.00655711	1.52325e-06
573.761	-35848.8	-14304.1	18.6436	0.219999	-0.00572129	-8.87703e-07
573.778	-35848.7	-14303.8	18.6485	0.22	-0.00356712	-1.81104e-08
573.795	-35848.6	-14303.5	18.6536	0.22	-0.00408737	-1.02624e-06
573.812	-35848.4	-14303.2	18.6588	0.22	-0.00631389	-9.91834e-07
573.829	-35848.3	-14302.9	18.6639	0.22	-0.00687167	5.42757e-06
573.846	-35848.2	-14302.6	18.6688	0.22	-0.00655672	4.04282e-06
573.863	-35848.1	-14302.3	18.6739	0.22	-0.00783462	-2.04056e-05
573.88	-35848	-14302.1	18.6791	0.22	-0.00978257	-1.18211e-05
573.897	-35847.9	-14301.8	18.6843	0.22	-0.0102303	8.07492e-05
573.914	-35847.8	-14301.4	18.6894	0.22	-0.00998008	3.10848e-05
573.931	-35847.7	-14301.1	18.6942	0.22	-0.0108176	-0.000416933
573.948	-35847.6	-14300.8	18.6993	0.22	-0.0130012	-0.00102617
573.965	-35847.5	-14300.5	18.7058	0.220001	-0.016197	-0.00149222
573.982	-35847.4	-14300.3	18.7129	0.22	-0.0197914	-0.00212496
573.999	-35847.3	-14300	18.7198	0.219995	-0.0232244	-0.00326466
574.016	-35847.1	-14299.6	18.7267	0.22	-0.0266667	-0.0043573
574.033	-35847	-14299.3	18.7336	0.220019	-0.0302816	-0.00487324
574.05	-35846.9	-14299	18.74	0.22	-0.0333333	-0.00544662
574.067	-35846.8	-14298.7	18.7454	0.21993	-0.0352192	-0.0066515
574.084	-35846.7	-14298.5	18.7503	0.220014	-0.0367698	-0.00765789
574.101	-35846.6	-14298.2	18.7554	0.220267	-0.038695	-0.00773213
574.118	-35846.5	-14297.8	18.7606	0.219892	-0.0400983	-0.0076408
574.135	-35846.4	-14297.5	18.7656	0.218371	-0.0402695	-0.00809941
574.152	-35846.3	-14297.2	18.7706	0.216452	-0.0399741	-0.00879248
574.169	-35846.2	-14296.9	18.7757	0.214767	-0.0399327	-0.00957811
574.186	-35846.1	-14296.7	18.7809	0.212993	-0.0400099	-0.0113125
574.203	-35846	-14296.4	18.7861	0.211048	-0.040017	-0.0144932
574.22	-35845.8	-14296	18.7912	0.209832	-0.0399966	-0.018347
574.237	-35845.7	-14295.7	18.7963	0.209772	-0.0399954	-0.0221937
574.254	-35845.6	-14295.4	18.8011	0.210044	-0.0400009	-0.0259164
574.271	-35845.5	-14295.1	18.806	0.210056	-0.0400011	-0.0294025
574.288	-35845.4	-14294.9	18.8119	0.209986	-0.0399997	-0.0324113
574.305	-35845.3	-14294.5	18.8188	0.209985	-0.0399997	-0.0347737
574.322	-35845.2	-14294.2	18.8257	0.210006	-0.0400001	-0.0364719
574.339	-35845.1	-14293.9	18.8323	0.210008	-0.0400001	-0.037597
574.356	-35845	-14293.6	18.8391	0.209993	-0.04	-0.0383758
574.373	-35844.9	-14293.3	18.8462	0.209983	-0.04	-0.0389575
574.39	-35844.8	-14293.1	18.8524	0.210026	-0.04	-0.0393668
574.407	-35844.6	-14292.7	18.8575	0.210058	-0.04	-0.0398451
574.424	-35844.5	-14292.4	18.8623	0.209889	-0.04	-0.0409156
574.441	-35844.4	-14292.1	18.8673	0.209779	-0.04	-0.0430182
574.458	-35844.3	-14291.8	18.8724	0.210463	-0.04	-0.0464795
574.475	-35844.2	-14291.5	18.8776	0.212212	-0.04	-0.0515182
574.492	-35844.1	-14291.2	18.8827	0.214788	-0.04	-0.0582201
574.509	-35844	-14290.9	18.8879	0.218242	-0.04	-0.0662229
574.526	-35843.9	-14290.6	18.893	0.222863	-0.04	-0.0747794
574.543	-35843.8	-14290.3	18.898	0.228029	-0.04	-0.0835141
574.56	-35843.6	-14290	18.9028	0.232446	-0.04	-0.0923332
574.577	-35843.5	-14289.7	18.9079	0.235721	-0.04	-0.100756
574.594	-35843.4	-14289.4	18.9142	0.238163	-0.04	-0.108032
574.611	-35843.3	-14289.1	18.9213	0.239741	-0.04	-0.113958
574.628	-35843.2	-14288.8	18.9281	0.240239	-0.04	-0.118692
574.645	-35843.1	-14288.5	18.9347	0.240066	-0.04	-0.122269
574.662	-35843	-14288.2	18.9416	0.239938	-0.04	-0.124667
574.679	-35842.9	-14287.9	18.9485	0.239986	-0.04	-0.126117
574.696	-35842.8	-14287.6	18.9543	0.240018	-0.04	-0.126974
574.713	-35842.7	-14287.3	18.9592	0.240004	-0.04	-0.127411
574.73	-35842.5	-14287	18.9638	0.239989	-0.04	-0.127521
574.747	-35842.4	-14286.7	18.969	0.239996	-0.04	-0.127464
574.764	-35842.3	-14286.4	18.9754	0.240024	-0.04	-0.127414
574.781	-35842.2	-14286.1	18.9825	0.240009	-0.04	-0.127441
574.798	-35842.1	-14285.8	18.9894	0.239909	-0.04	-0.127536
574.815	-35842	-14285.5	18.9963	0.239983	-0.04	-0.127467
574.832	-35841.9	-14285.1	19.0032	0.240361	-0.04	-0.127015
574.849	-35841.8	-14284.8	19.0096	0.240066	-0.04	-0.126396
574.866	-35841.7	-14284.6	19.0151	0.238297	-0.04	-0.125867
574.883	-35841.6	-14284.3	19.02	0.236667	-0.04	-0.125272
574.9	-35841.5	-14284	19.0249	0.236689	-0.0399999	-0.124511
574.917	-35841.3	-14283.6	19.0304	0.236614	-0.04	-0.12419
574.934	-35841.2	-14283.3	19.0368	0.234877	-0.0400004	-0.124887
574.951	-35841.1	-14283	19.0437	0.233289	-0.0399999	-0.126475
574.968	-35841	-14282.7	19.0506	0.233358	-0.0399986	-0.128824
574.985	-35840.9	-14282.5	19.0575	0.233225	-0.0400006	-0.132288
575.002	-35840.8	-14282.1	19.0646	0.231457	-0.0400053	-0.137271
575.019	-35840.7	-14281.8	19.071	0.229822	-0.0399967	-0.144036
575.036	-35840.6	-14281.5	19.0762	0.229674	-0.0399793	-0.152937
575.053	-35840.5	-14281.2	19.0808	0.230047	-0.0400123	-0.164597
575.07	-35840.4	-14280.9	19.0857	0.230081	-0.0400748	-0.179672
575.087	-35840.3	-14280.6	19.0915	0.229984	-0.0399377	-0.198793
575.104	-35840.1	-14280.3	19.0984	0.22998	-0.0397218	-0.221855
575.121	-35840	-14280	19.1053	0.230005	-0.0403089	-0.247274
575.138	-35839.9	-14279.7	19.1119	0.230006	-0.0419827	-0.274099
575.155	-35839.8	-14279.4	19.1187	0.229999	-0.0438443	-0.302771
575.172	-35839.7	-14279.1	19.1258	0.229998	-0.0454688	-0.33311
575.189	-35839.6	-14278.8	19.132	0.230001	-0.0474321	-0.363641
575.206	-35839.5	-14278.5	19.1372	0.230002	-0.0494547	-0.39309
575.223	-35839.4	-14278.1	19.142	0.229998	-0.0498853	-0.420673
575.24	-35839.2	-14277.8	19.1471	0.229995	-0.0482117	-0.445943
575.257	-35839.1	-14277.5	19.152	0.230008	-0.045479	-0.468812
575.274	-35839	-14277.3	19.157	0.230018	-0.0421447	-0.488781
575.291	-35838.9	-14277	19.163	0.229966	-0.0378201	-0.504823
575.308	-35838.8	-14276.6	19.17	0.229937	-0.0325897	-0.516561
575.325	-35838.7	-14276.3	19.1769	0.230144	-0.0271085	-0.524356
575.342	-35838.6	-14276	19.1835	0.23024	-0.0220479	-0.528572
575.359	-35838.5	-14275.7	19.1904	0.229394	-0.0180224	-0.529565
575.376	-35838.4	-14275.4	19.1974	0.227554	-0.014736	-0.528187
575.393	-35838.3	-14275.1	19.2033	0.22541	-0.0111423	-0.525703
575.41	-35838.2	-14274.8	19.2083	0.223696	-0.00761316	-0.522837
575.427	-35838	-14274.4	19.2132	0.22308	-0.00550258	-0.519871
575.444	-35837.9	-14274.1	19.2182	0.22326	-0.00407786	-0.517159
575.461	-35837.8	-14273.9	19.2233	0.223341	-0.0013538	-0.515075
575.478	-35837.7	-14273.6	19.2285	0.223291	0.0023404	-0.513502
575.495	-35837.6	-14273.3	19.2337	0.223565	0.00535992	-0.512004
575.512	-35837.5	-14272.9	19.2389	0.223526	0.0088241	-0.510271
575.529	-35837.4	-14272.6	19.2436	0.222133	0.0149792	-0.508072
575.546	-35837.3	-14272.3	19.2486	0.220295	0.0219816	-0.505169
575.563	-35837.2	-14272	19.2549	0.219654	0.0264769	-0.501277
575.58	-35837.1	-14271.7	19.2621	0.219944	0.0294122	-0.495758
575.597	-35836.9	-14271.4	19.269	0.220092	0.0332745	-0.487957
575.614	-35836.8	-14271.1	19.2759	0.22001	0.0364845	-0.478333
575.631	-35836.7	-14270.8	19.2828	0.219975	0.0366491	-0.467745
575.648	-35836.6	-14270.4	19.2893	0.219997	0.036495	-0.456659
575.665	-35836.5	-14270.2	19.2948	0.220006	0.0395133	-0.445497
575.682	-35836.4	-14269.9	19.2997	0.22	0.0431951	-0.435196
575.699	-35836.3	-14269.6	19.3049	0.219998	0.0439682	-0.426742
575.716	-35836.2	-14269.2	19.31	0.22	0.0433333	-0.420479
575.733	-35836	-14268.9	19.3147	0.220001	0.0434843	-0.416409
575.75	-35835.9	-14268.6	19.32	0.22	0.0433333	-0.413943
575.767	-35835.8	-14268.3	19.3266	0.219999	0.041653	-0.412454
575.784	-35835.7	-14268	19.3338	0.22	0.0399369	-0.411743
575.801	-35835.6	-14267.7	19.3407	0.220002	0.039671	-0.411649
575.818	-35835.5	-14267.4	19.3475	0.219999	0.040033	-0.411777
575.835	-35835.4	-14267.1	19.3542	0.219992	0.040095	-0.411805
575.852	-35835.3	-14266.8	19.3603	0.220001	0.0399955	-0.411762
575.869	-35835.2	-14266.5	19.3656	0.220027	0.0399766	-0.411731
575.886	-35835.1	-14266.2	19.3706	0.219989	0.0400023	-0.411776
575.903	-35834.9	-14265.9	19.3757	0.219898	0.040006	-0.411863
575.92	-35834.8	-14265.5	19.3809	0.220063	0.0399991	-0.411705
575.937	-35834.7	-14265.2	19.3859	0.2204	0.0399984	-0.411167
575.954	-35834.6	-14264.9	19.3909	0.219761	0.0400002	-0.410588
575.971	-35834.5	-14264.6	19.396	0.217814	0.0400004	-0.410126
575.988	-35834.4	-14264.3	19.4012	0.216545	0.0399999	-0.409349
576.005	-35834.3	-14264	19.4065	0.216778	0.0399999	-0.408142
576.022	-35834.1	-14263.7	19.4114	0.216322	0.04	-0.407205
576.039	-35834	-14263.3	19.4162	0.214387	0.04	-0.407046
576.056	-35833.9	-14263	19.4218	0.213198	0.04	-0.407675
576.073	-35833.8	-14262.8	19.4287	0.213475	0.04	-0.40947
576.09	-35833.7	-14262.5	19.4358	0.212873	0.04	-0.413514
576.107	-35833.6	-14262.1	19.4426	0.210846	0.04	-0.42012
576.124	-35833.5	-14261.8	19.4495	0.209877	0.04	-0.428373
576.141	-35833.4	-14261.5	19.4563	0.210256	0.04	-0.437591
576.158	-35833.2	-14261.2	19.4623	0.209252	0.04	-0.447502
576.175	-35833.1	-14260.9	19.4674	0.205772	0.04	-0.457684
576.192	-35833	-14260.6	19.4724	0.201014	0.04	-0.467511
576.209	-35832.9	-14260.3	19.4776	0.195829	0.04	-0.476971
576.226	-35832.8	-14259.9	19.4827	0.190537	0.04	-0.486707
576.243	-35832.7	-14259.6	19.4876	0.185498	0.04	-0.49707
576.26	-35832.6	-14259.3	19.4927	0.181126	0.0400001	-0.50809
576.277	-35832.5	-14259	19.4979	0.177732	0.0400001	-0.519396
576.294	-35832.4	-14258.7	19.5031	0.175482	0.0399997	-0.530247
576.311	-35832.2	-14258.4	19.5082	0.173909	0.0399997	-0.539692
576.328	-35832.1	-14258.1	19.5132	0.172131	0.0400011	-0.546703
576.345	-35832	-14257.7	19.5182	0.170404	0.0400012	-0.551197
576.362	-35831.9	-14257.4	19.5233	0.16968	0.039996	-0.553717
576.379	-35831.8	-14257.2	19.5285	0.16988	0.039996	-0.554537
576.396	-35831.7	-14256.9	19.5337	0.170232	0.040016	-0.553765
576.413	-35831.6	-14256.5	19.5388	0.170139	0.0400126	-0.551783
576.43	-35831.4	-14256.2	19.5438	0.16916	0.039935	-0.549067
576.447	-35831.3	-14255.9	19.5488	0.16724	0.0399522	-0.54561
576.464	-35831.2	-14255.6	19.5541	0.164488	0.0402406	-0.541195
576.481	-35831.1	-14255.3	19.5592	0.160774	0.0401393	-0.535876
576.498	-35831	-14255	19.5631	0.155958	0.0387944	-0.529874
576.515	-35830.9	-14254.6	19.5663	0.150621	0.0368706	-0.523607
576.532	-35830.8	-14254.3	19.5696	0.145508	0.0353737	-0.517505
576.549	-35830.6	-14254	19.573	0.140582	0.0336168	-0.511584
576.566	-35830.5	-14253.7	19.576	0.135558	0.0305918	-0.505768
576.583	-35830.4	-14253.4	19.5797	0.130317	0.0268817	-0.500303
576.6	-35830.3	-14253.1	19.5849	0.124915	0.0234062	-0.495482
576.617	-35830.2	-14252.8	19.59	0.12	0.02	-0.491285
576.634	-35830.1	-14252.4	19.5937	0.116193	0.016411	-0.487656
576.651	-35830	-14252.1	19.5967	0.113333	0.0133333	-0.484749
576.668	-35829.9	-14251.8	19.6	0.111179	0.0113819	-0.482712
576.685	-35829.8	-14251.5	19.6035	0.10996	0.00990944	-0.481423
576.702	-35829.6	-14251.2	19.607	0.109794	0.00821421	-0.480699
576.719	-35829.5	-14250.9	19.6104	0.11002	0.0064705	-0.480368
576.736	-35829.4	-14250.5	19.6137	0.110056	0.00486568	-0.480292
576.753	-35829.3	-14250.2	19.6171	0.109995	0.00310634	-0.480416
576.77	-35829.2	-14250	19.6206	0.109987	0.0011458	-0.480788
576.787	-35829.1	-14249.7	19.6239	0.110001	-0.000130509	-0.481695
576.804	-35829	-14249.3	19.6271	0.109999	-0.000225474	-0.483516
576.821	-35828.8	-14249	19.6311	0.110003	4.48391e-05	-0.486755
576.838	-35828.7	-14248.7	19.6362	0.110017	6.09264e-05	-0.491749
576.855	-35828.6	-14248.4	19.641	0.109986	-1.17732e-05	-0.498461
576.872	-35828.5	-14248.1	19.6445	0.109937	-1.49957e-05	-0.506663
576.889	-35828.4	-14247.8	19.6476	0.110067	3.7201e-06	-0.515835
576.906	-35828.3	-14247.4	19.6511	0.110233	3.71732e-06	-0.525107
576.923	-35828.1	-14247.1	19.6545	0.109672	-1.1502e-06	-0.533082
576.94	-35828	-14246.8	19.6579	0.108067	-9.99849e-07	-0.538865
576.957	-35827.9	-14246.5	19.6612	0.105826	3.00847e-07	-0.542373
576.974	-35827.8	-14246.2	19.6645	0.102723	2.41385e-07	-0.543702
576.991	-35827.7	-14245.9	19.6682	0.0975559	-8.8384e-08	-0.543119
577.008	-35827.6	-14245.6	19.6719	0.0904947	-5.82998e-08	-0.540922
577.025	-35827.5	-14245.2	19.6742	0.083441	2.59556e-08	-0.537422
577.042	-35827.3	-14244.9	19.6756	0.0756638	1.54853e-08	-0.532609
577.059	-35827.2	-14244.6	19.6781	0.0635668	-6.50841e-09	-0.526122
577.076	-35827.1	-14244.3	19.6818	0.0461514	-3.17572e-09	-0.517264
577.093	-35827	-14244	19.6845	0.0252927	7.77363e-10	-0.505037
577.11	-35826.9	-14243.7	19.686	0.00120021	-8.70703e-10	-0.48908
577.127	-35826.8	-14243.3	19.6879	-0.0274075	4.17646e-09	-0.469659
577.144	-35826.7	-14243	19.6898	-0.0589211	5.67437e-09	-0.447382
577.161	-35826.5	-14242.7	19.6895	-0.0896638	-1.93535e-08	-0.42308
577.178	-35826.4	-14242.4	19.6874	-0.119371	-2.23854e-08	-0.39724
577.195	-35826.3	-14242.1	19.6856	-0.149956	7.24756e-08	-0.370145
577.212	-35826.2	-14241.8	19.684	-0.181044	7.25576e-08	-0.342507
577.229	-35826.1	-14241.4	19.6812	-0.210726	-2.92515e-07	-0.315358
577.246	-35826	-14241.1	19.6775	-0.237559	-2.2966e-07	-0.289911
577.263	-35825.9	-14240.8	19.6743	-0.2605	1.1885e-06	-0.267379
577.28	-35825.8	-14240.5	19.6709	-0.279428	8.74686e-07	-0.248089
577.297	-35825.7	-14240.2	19.6664	-0.294568	-4.39837e-06	-0.231993
577.314	-35825.5	-14239.9	19.661	-0.305306	-2.54587e-06	-0.219606
577.331	-35825.4	-14239.5	19.6557	-0.310954	1.73863e-05	-0.211632
577.348	-35825.3	-14239.2	19.6506	-0.313174	6.69259e-06	-0.208177
577.365	-35825.2	-14238.9	19.6453	-0.31417	-6.96257e-05	-0.209051
577.382	-35825.1	-14238.7	19.6405	-0.313569	-2.54032e-05	-0.213807
577.399	-35825	-14238.3	19.6367	-0.310541	0.000256252	-0.22187
577.416	-35824.8	-14238	19.6335	-0.306847	4.92882e-05	-0.232435
577.433	-35824.7	-14237.7	19.6301	-0.304616	-0.0013751	-0.244567
577.45	-35824.6	-14237.3	19.6267	-0.303333	-0.00333333	-0.257081
577.467	-35824.5	-14237.1	19.6236	-0.301898	-0.005	-0.268934
577.484	-35824.4	-14236.8	19.62	-0.3	-0.00666667	-0.279956
577.501	-35824.3	-14236.5	19.6151	-0.297813	-0.0086249	-0.290401
577.518	-35824.2	-14236.1	19.6097	-0.296656	-0.0100493	-0.301333
577.535	-35824	-14235.8	19.6044	-0.297122	-0.0102563	-0.313701
577.552	-35823.9	-14235.5	19.5994	-0.296408	-0.0099746	-0.327373
577.569	-35823.8	-14235.2	19.5945	-0.292242	-0.00993037	-0.342323
577.586	-35823.7	-14234.9	19.5894	-0.28586	-0.0100067	-0.359463
577.603	-35823.6	-14234.6	19.584	-0.278241	-0.0100174	-0.379229
577.62	-35823.5	-14234.2	19.5793	-0.267895	-0.00999745	-0.400238
577.637	-35823.3	-14233.9	19.5758	-0.254278	-0.0099956	-0.421161
577.654	-35823.2	-14233.6	19.5725	-0.240119	-0.0100009	-0.441554
577.671	-35823.1	-14233.3	19.5689	-0.227781	-0.0100012	-0.461277
577.688	-35823	-14233	19.5662	-0.217927	-0.00999977	-0.480537
577.705	-35822.9	-14232.7	19.5647	-0.210636	-0.00999971	-0.499316
577.722	-35822.8	-14232.3	19.5625	-0.20523	-0.0100001	-0.517056
577.739	-35822.7	-14232	19.5587	-0.201403	-0.0100001	-0.533169
577.756	-35822.6	-14231.7	19.5559	-0.199642	-0.00999998	-0.547143
577.773	-35822.5	-14231.4	19.5546	-0.199689	-0.00999998	-0.558832
577.79	-35822.4	-14231.1	19.5523	-0.200094	-0.01	-0.568623
577.807	-35822.2	-14230.8	19.5486	-0.200075	-0.01	-0.576709
577.824	-35822.1	-14230.4	19.5458	-0.199972	-0.01	-0.582948
577.841	-35822	-14230.1	19.5444	-0.199982	-0.01	-0.587463
577.858	-35821.9	-14229.8	19.5419	-0.200008	-0.01	-0.590741
577.875	-35821.8	-14229.5	19.5383	-0.200005	-0.01	-0.592973
577.892	-35821.7	-14229.3	19.5357	-0.199998	-0.01	-0.594022
577.909	-35821.6	-14228.9	19.5343	-0.199999	-0.01	-0.593979
577.926	-35821.4	-14228.6	19.5317	-0.200001	-0.01	-0.5932
577.943	-35821.3	-14228.2	19.5279	-0.2	-0.01	-0.592026
577.96	-35821.2	-14227.9	19.5255	-0.2	-0.01	-0.590774
577.977	-35821.1	-14227.7	19.5242	-0.2	-0.01	-0.589684
577.994	-35821	-14227.4	19.5215	-0.199999	-0.01	-0.588922
578.011	-35820.9	-14227	19.5177	-0.199999	-0.01	-0.588409
578.028	-35820.7	-14226.7	19.5154	-0.200003	-0.00999999	-0.587845
578.045	-35820.6	-14226.4	19.514	-0.200004	-0.00999999	-0.586644
578.062	-35820.5	-14226.1	19.5111	-0.200132	-0.01	-0.584031
578.079	-35820.4	-14225.8	19.5075	-0.202055	-0.01	-0.579261
578.096	-35820.3	-14225.5	19.5053	-0.208043	-0.0099999	-0.571694
578.113	-35820.2	-14225.2	19.5038	-0.21751	-0.00999992	-0.561522
578.13	-35820.1	-14224.8	19.5011	-0.228405	-0.0100004	-0.549353
578.147	-35820	-14224.5	19.4975	-0.240331	-0.0100003	-0.535226
578.164	-35819.9	-14224.2	19.4942	-0.253601	-0.00999844	-0.518973
578.181	-35819.7	-14223.9	19.4907	-0.267553	-0.0099991	-0.501086
578.198	-35819.6	-14223.6	19.4861	-0.281232	-0.0100062	-0.482241
578.215	-35819.5	-14223.3	19.4806	-0.294999	-0.0100024	-0.462168
578.232	-35819.4	-14222.9	19.4753	-0.30969	-0.00997578	-0.44049
578.249	-35819.3	-14222.6	19.4703	-0.325681	-0.00999533	-0.418477
578.266	-35819.2	-14222.4	19.4653	-0.342808	-0.0100964	-0.397662
578.283	-35819.1	-14222.1	19.4603	-0.359119	-0.0100177	-0.378034
578.3	-35819	-14221.8	19.4551	-0.372584	-0.00964623	-0.359428
578.317	-35818.8	-14221.4	19.45	-0.383333	-0.01	-0.343137
578.334	-35818.7	-14221.1	19.4451	-0.391776	-0.0118181	-0.330444
578.351	-35818.6	-14220.8	19.4397	-0.396846	-0.013376	-0.320856
578.368	-35818.5	-14220.5	19.4332	-0.397849	-0.0132903	-0.313537
578.385	-35818.4	-14220.2	19.4263	-0.396569	-0.0133889	-0.307994
578.402	-35818.3	-14219.9	19.4195	-0.394869	-0.0151688	-0.303766
578.419	-35818.2	-14219.6	19.4125	-0.393129	-0.0167616	-0.300258
578.436	-35818	-14219.2	19.4053	-0.391404	-0.0167218	-0.296931
578.453	-35817.9	-14218.9	19.399	-0.389701	-0.016784	-0.293491
578.47	-35817.8	-14218.6	19.3942	-0.388021	-0.018295	-0.289765
578.487	-35817.7	-14218.4	19.389	-0.38638	-0.0203481	-0.28577
578.504	-35817.6	-14218	19.3822	-0.384729	-0.0221103	-0.281458
578.521	-35817.5	-14217.7	19.375	-0.382865	-0.0237086	-0.276556
578.538	-35817.4	-14217.3	19.3681	-0.380931	-0.0253715	-0.270993
578.555	-35817.3	-14217	19.3613	-0.379806	-0.0272456	-0.26517
578.572	-35817.2	-14216.8	19.3545	-0.379792	-0.0291183	-0.25927
578.589	-35817.1	-14216.5	19.3483	-0.380051	-0.0301817	-0.253002
578.606	-35816.9	-14216.2	19.3431	-0.380051	-0.0301858	-0.246275
578.623	-35816.8	-14215.8	19.3383	-0.379984	-0.0299364	-0.239416
578.64	-35816.7	-14215.5	19.3333	-0.379987	-0.0299309	-0.232662
578.657	-35816.6	-14215.2	19.3275	-0.380006	-0.0300572	-0.226057
578.674	-35816.5	-14214.9	19.3207	-0.380007	-0.0301095	-0.219543
578.691	-35816.4	-14214.6	19.3138	-0.379993	-0.0298428	-0.212955
578.708	-35816.3	-14214.3	19.307	-0.379987	-0.0296558	-0.206222
578.725	-35816.1	-14214	19.3	-0.380024	-0.0307042	-0.199396
578.742	-35816	-14213.6	19.293	-0.380045	-0.0326599	-0.192632
578.759	-35815.9	-14213.4	19.287	-0.379897	-0.0336263	-0.186158
578.776	-35815.8	-14213.1	19.2821	-0.379829	-0.0334192	-0.179707
578.793	-35815.7	-14212.8	19.2775	-0.380451	-0.0334399	-0.172552
578.81	-35815.6	-14212.5	19.2724	-0.382211	-0.0335908	-0.164097
578.827	-35815.5	-14212.1	19.2661	-0.385418	-0.0324533	-0.153906
578.844	-35815.4	-14211.8	19.2591	-0.390756	-0.0305044	-0.141893
578.861	-35815.3	-14211.5	19.2525	-0.399075	-0.0296212	-0.128264
578.878	-35815.2	-14211.2	19.246	-0.409518	-0.0298669	-0.113343
578.895	-35815	-14210.9	19.2379	-0.420166	-0.0301108	-0.0975654
578.912	-35814.9	-14210.6	19.2291	-0.430378	-0.030042	-0.0818046
578.929	-35814.8	-14210.3	19.2214	-0.44026	-0.0299176	-0.0671614
578.946	-35814.7	-14210	19.2148	-0.44852	-0.02995	-0.054056
578.963	-35814.6	-14209.7	19.2083	-0.453402	-0.0302354	-0.0424527
578.98	-35814.5	-14209.4	19.2016	-0.456075	-0.0301694	-0.0318436
578.997	-35814.4	-14209.1	19.1947	-0.458944	-0.0289505	-0.0214943
579.014	-35814.3	-14208.8	19.1879	-0.462622	-0.0270069	-0.0107126
579.031	-35814.1	-14208.4	19.1812	-0.466943	-0.0252331	0.00107008
579.048	-35814	-14208.1	19.1742	-0.472545	-0.0235484	0.0137241
579.065	-35813.9	-14207.8	19.1662	-0.480138	-0.0216293	0.026913
579.082	-35813.8	-14207.6	19.1577	-0.488945	-0.0201078	0.0407905
579.099	-35813.7	-14207.3	19.1493	-0.497784	-0.019733	0.0554854
579.116	-35813.6	-14206.9	19.1406	-0.50619	-0.0199862	0.0699891
579.133	-35813.5	-14206.6	19.1306	-0.513854	-0.0200699	0.0831172
579.15	-35813.4	-14206.3	19.12	-0.52	-0.02	0.0947712
579.167	-35813.3	-14206	19.1096	-0.524037	-0.0199809	0.105154
579.184	-35813.2	-14205.7	19.1	-0.526667	-0.02	0.114379
579.201	-35813.1	-14205.4	19.0913	-0.528696	-0.0200048	0.12258
579.218	-35812.9	-14205.1	19.0828	-0.530056	-0.0199998	0.130055
579.235	-35812.8	-14204.7	19.0741	-0.530493	-0.0199988	0.13704
579.252	-35812.7	-14204.4	19.0657	-0.529868	-0.0200001	0.143413
579.269	-35812.6	-14204.2	19.0577	-0.528285	-0.0200003	0.149074
579.286	-35812.5	-14203.9	19.0489	-0.526467	-0.02	0.154172
579.303	-35812.4	-14203.6	19.0385	-0.524877	-0.0200001	0.159045
579.32	-35812.3	-14203.2	19.0283	-0.522933	-0.0199999	0.164418
579.337	-35812.2	-14202.9	19.0196	-0.520688	-0.0199995	0.170847
579.354	-35812	-14202.6	19.0114	-0.520141	-0.0200004	0.178318
579.371	-35811.9	-14202.4	19.003	-0.522729	-0.0200021	0.187022
579.388	-35811.8	-14202.1	18.9947	-0.528184	-0.0199983	0.197732
579.405	-35811.7	-14201.8	18.9864	-0.536178	-0.0199925	0.210808
579.422	-35811.6	-14201.4	18.9771	-0.546675	-0.020008	0.225629
579.439	-35811.5	-14201.1	18.9668	-0.558874	-0.0200277	0.241383
579.456	-35811.4	-14200.8	18.9564	-0.570634	-0.0199632	0.257142
579.473	-35811.3	-14200.5	18.9465	-0.580772	-0.0198927	0.272421
579.49	-35811.2	-14200.3	18.9364	-0.589731	-0.0201382	0.287401
579.507	-35811.1	-14199.9	18.9261	-0.59821	-0.0203786	0.302087
579.524	-35811	-14199.6	18.9158	-0.607101	-0.0193612	0.316158
579.541	-35810.8	-14199.3	18.9056	-0.617227	-0.0173561	0.329601
579.558	-35810.7	-14199	18.8947	-0.629265	-0.0165589	0.342814
579.575	-35810.6	-14198.7	18.883	-0.642788	-0.0169088	0.355919
579.592	-35810.5	-14198.4	18.871	-0.656195	-0.0158798	0.368716
579.609	-35810.4	-14198.1	18.859	-0.668292	-0.0137477	0.381066
579.626	-35810.3	-14197.8	18.8469	-0.67843	-0.0137797	0.392918
579.643	-35810.2	-14197.5	18.8348	-0.686822	-0.0159254	0.404125
579.66	-35810.1	-14197.2	18.8233	-0.694478	-0.017092	0.414505
579.677	-35810	-14196.9	18.8118	-0.70273	-0.0168089	0.424723
579.694	-35809.9	-14196.6	18.7989	-0.713048	-0.0166828	0.43604
579.711	-35809.8	-14196.3	18.7849	-0.725391	-0.0167918	0.448585
579.728	-35809.7	-14196	18.7713	-0.738564	-0.0160269	0.461598
579.745	-35809.5	-14195.7	18.7581	-0.751939	-0.0141716	0.474688
579.762	-35809.4	-14195.4	18.7445	-0.765218	-0.0117118	0.48769
579.779	-35809.4	-14195.1	18.7307	-0.777077	-0.0100465	0.499949
579.796	-35809.2	-14194.8	18.7172	-0.785741	-0.0108912	0.510523
579.813	-35809.1	-14194.5	18.7034	-0.791976	-0.0129836	0.519012
579.83	-35809	-14194.2	18.6884	-0.797746	-0.0136885	0.525369
579.847	-35808.9	-14193.9	18.6727	-0.802669	-0.0133601	0.529868
579.864	-35808.8	-14193.6	18.6576	-0.805454	-0.0135183	0.532908
579.881	-35808.7	-14193.3	18.6427	-0.806557	-0.0134813	0.534673
579.898	-35808.6	-14193	18.6272	-0.807011	-0.0119856	0.535271
579.915	-35808.5	-14192.7	18.6117	-0.806765	-0.010142	0.534944
579.932	-35808.4	-14192.4	18.5975	-0.805448	-0.00966079	0.533995
579.949	-35808.2	-14192.1	18.5841	-0.803457	-0.00998494	0.532754
579.966	-35808.1	-14191.8	18.5708	-0.801452	-0.0100253	0.531539
579.983	-35808.1	-14191.6	18.5575	-0.800051	-0.00999153	0.530549
580	-35808	-14191.3	18.5441	-0.79969	-0.0102427	0.529891
580.017	-35807.8	-14190.9	18.53	-0.8	-0.01	0.529412
580.034	-35807.7	-14190.6	18.5148	-0.800339	-0.00852017	0.528905
580.051	-35807.6	-14190.3	18.4991	-0.799942	-0.00655808	0.528281
580.068	-35807.5	-14190	18.4838	-0.798395	-0.00490577	0.527427
580.085	-35807.4	-14189.8	18.4692	-0.796572	-0.00322324	0.526042
580.102	-35807.3	-14189.5	18.4553	-0.795117	-0.00126619	0.523947
580.119	-35807.2	-14189.2	18.4417	-0.793007	9.33833e-05	0.521494
580.136	-35807.1	-14188.8	18.4279	-0.789573	0.000243318	0.518901
580.153	-35807	-14188.5	18.4143	-0.786129	-3.60958e-05	0.515708
580.17	-35806.9	-14188.3	18.4009	-0.783271	-6.5921e-05	0.511574
580.187	-35806.8	-14188	18.3876	-0.779059	9.49402e-06	0.506733
580.204	-35806.7	-14187.7	18.374	-0.77238	1.63505e-05	0.501347
580.221	-35806.6	-14187.4	18.36	-0.764966	-3.20525e-06	0.495207
580.238	-35806.4	-14187.1	18.3459	-0.758099	-4.09639e-06	0.488412
580.255	-35806.3	-14186.8	18.3331	-0.751307	1.03235e-06	0.481775
580.272	-35806.2	-14186.5	18.3218	-0.744451	1.10425e-06	0.475746
580.289	-35806.1	-14186.2	18.3095	-0.73832	-2.7056e-07	0.46999
580.306	-35806	-14185.9	18.2955	-0.733174	-2.69383e-07	0.46432
580.323	-35805.9	-14185.6	18.2822	-0.728222	8.19266e-08	0.458924
580.34	-35805.8	-14185.3	18.2704	-0.723043	6.59906e-08	0.453867
580.357	-35805.7	-14185	18.258	-0.717912	-2.46255e-08	0.448972
580.374	-35805.6	-14184.8	18.2445	-0.712932	-1.77133e-08	0.444087
580.391	-35805.5	-14184.5	18.2315	-0.707921	6.42764e-09	0.439113
580.408	-35805.4	-14184.2	18.2196	-0.702774	4.22413e-09	0.43405
580.425	-35805.3	-14183.9	18.2075	-0.697516	-1.84637e-09	0.429009
580.442	-35805.2	-14183.6	18.1953	-0.692325	-1.00468e-09	0.423978
580.459	-35805.1	-14183.3	18.1845	-0.687499	5.35104e-10	0.4188
580.476	-35805	-14183	18.1748	-0.682621	2.68683e-10	0.413355
580.493	-35804.9	-14182.8	18.164	-0.67666	-1.39021e-10	0.407558
580.51	-35804.8	-14182.4	18.1518	-0.669634	-6.19672e-11	0.401363
580.527	-35804.7	-14182.1	18.1395	-0.662518	3.86501e-11	0.394768
580.544	-35804.6	-14181.8	18.1275	-0.655694	1.41102e-11	0.387987
580.561	-35804.5	-14181.5	18.1156	-0.649038	-1.09527e-11	0.38137
580.578	-35804.4	-14181.3	18.1039	-0.642384	-3.76303e-12	0.374872
580.595	-35804.3	-14181	18.0931	-0.635563	2.83642e-12	0.368209
580.612	-35804.2	-14180.7	18.0829	-0.628669	8.27434e-13	0.361443
580.629	-35804	-14180.4	18.073	-0.62194	-7.96963e-13	0.354843
580.646	-35803.9	-14180.1	18.063	-0.615304	-2.20209e-13	0.348339
580.663	-35803.8	-14179.8	18.0528	-0.608532	2.05282e-13	0.341689
580.68	-35803.7	-14179.6	18.0424	-0.601628	4.59334e-14	0.334922
580.697	-35803.6	-14179.3	18.0321	-0.594724	-5.50465e-14	0.328199
580.714	-35803.5	-14179	18.0218	-0.58787	-8.9615e-15	0.321464
580.731	-35803.4	-14178.6	18.0115	-0.58106	1.46621e-14	0.314611
580.748	-35803.3	-14178.4	18.0012	-0.57416	1.56087e-15	0.30794
580.765	-35803.2	-14178.1	17.9909	-0.567121	-4.04526e-15	0.301808
580.782	-35803.1	-14177.8	17.9811	-0.560673	-4.13624e-16	0.29591
580.799	-35803	-14177.6	17.9722	-0.555488	1.03097e-15	0.289803
580.816	-35802.9	-14177.2	17.9638	-0.550342	5.31652e-17	0.283587
580.833	-35802.8	-14176.9	17.9552	-0.543804	-2.69947e-16	0.277469
580.85	-35802.7	-14176.6	17.9467	-0.536667	0	0.271242
580.867	-35802.6	-14176.4	17.9387	-0.53	7.38683e-17	0.264706
580.884	-35802.5	-14176.1	17.93	-0.523333	0	0.25817
580.901	-35802.4	-14175.8	17.9197	-0.516196	-1.87428e-17	0.251943
580.918	-35802.3	-14175.5	17.9094	-0.509658	9.42141e-19	0.245825
580.935	-35802.2	-14175.2	17.9006	-0.504513	5.16107e-18	0.23961
580.952	-35802.1	-14174.9	17.8923	-0.499327	-6.20113e-19	0.233501
580.969	-35802	-14174.7	17.8837	-0.492876	-2.71382e-18	0.227599
580.986	-35801.9	-14174.4	17.8758	-0.485842	6.69112e-19	0.221473
581.003	-35801.8	-14174.1	17.8692	-0.478953	5.43309e-18	0.214817
581.02	-35801.7	-14173.8	17.8619	-0.472122	-3.16928e-18	0.207939
581.037	-35801.6	-14173.5	17.8531	-0.46523	-1.92569e-17	0.201155
581.054	-35801.5	-14173.2	17.8449	-0.458411	1.60383e-17	0.194538
581.071	-35801.4	-14173	17.8385	-0.451741	7.46952e-17	0.188038
581.088	-35801.3	-14172.7	17.8315	-0.445098	-6.02933e-17	0.181429
581.105	-35801.2	-14172.4	17.8228	-0.438317	-2.67643e-16	0.174651
581.122	-35801.1	-14172.1	17.8144	-0.431195	2.85912e-16	0.168021
581.139	-35800.9	-14171.8	17.8075	-0.424055	9.85714e-16	0.161777
581.156	-35800.8	-14171.5	17.801	-0.418106	-1.31008e-15	0.155936
581.173	-35800.8	-14171.3	17.7944	-0.413342	-3.8146e-15	0.150457
581.19	-35800.7	-14171	17.7876	-0.407872	4.91489e-15	0.145242
581.207	-35800.6	-14170.7	17.7807	-0.400953	1.3463e-14	0.140191
581.224	-35800.4	-14170.4	17.7738	-0.393735	-2.15853e-14	0.135201
581.241	-35800.3	-14170.1	17.767	-0.386873	-4.84259e-14	0.130169
581.258	-35800.2	-14169.8	17.7601	-0.380208	9.35916e-14	0.124987
581.275	-35800.1	-14169.6	17.7533	-0.37356	1.86396e-13	0.11956
581.292	-35800.1	-14169.3	17.7473	-0.366795	-3.49965e-13	0.113801
581.309	-35799.9	-14169	17.7423	-0.359909	-6.43157e-13	0.107636
581.326	-35799.8	-14168.7	17.7375	-0.353037	1.47141e-12	0.101015
581.343	-35799.7	-14168.4	17.7324	-0.346181	2.23897e-12	0.0942176
581.36	-35799.6	-14168.1	17.7263	-0.339241	-6.17016e-12	0.0877991
581.377	-35799.5	-14167.9	17.7195	-0.332538	-8.57795e-12	0.0818737
581.394	-35799.4	-14167.6	17.7127	-0.326689	2.29868e-11	0.0762018
581.411	-35799.3	-14167.3	17.7058	-0.321673	2.85379e-11	0.0706064
581.428	-35799.2	-14167	17.6987	-0.316934	-9.38357e-11	0.0649801
581.445	-35799.1	-14166.7	17.6918	-0.311738	-9.42455e-11	0.0593638
581.462	-35799	-14166.4	17.6862	-0.305378	3.84649e-10	0.0538787
581.479	-35798.9	-14166.2	17.6815	-0.298546	3.59606e-10	0.0484526
581.496	-35798.8	-14165.9	17.6762	-0.292628	-1.42692e-09	0.0429694
581.513	-35798.7	-14165.6	17.6711	-0.287736	-1.1165e-09	0.0380172
581.53	-35798.6	-14165.3	17.6671	-0.283394	5.77193e-09	0.0344609
581.547	-35798.5	-14165	17.6641	-0.28037	4.2469e-09	0.0320682
581.564	-35798.4	-14164.7	17.6608	-0.279743	-2.1354e-08	0.0301348
581.581	-35798.3	-14164.5	17.6573	-0.280053	-1.236e-08	0.0285515
581.598	-35798.2	-14164.2	17.6541	-0.278976	8.44088e-08	0.0274244
581.615	-35798.1	-14163.9	17.6505	-0.276904	3.24917e-08	0.0263063
581.632	-35798	-14163.6	17.6457	-0.275119	-3.31917e-07	0.0246803
581.649	-35797.9	-14163.3	17.6403	-0.273443	-6.40338e-08	0.0229636
581.666	-35797.8	-14163	17.6352	-0.271456	1.32163e-06	0.0217342
581.683	-35797.7	-14162.8	17.6303	-0.270039	2.42694e-07	0.020757
581.7	-35797.6	-14162.5	17.6252	-0.270005	-4.84871e-06	0.0196537
581.717	-35797.5	-14162.2	17.62	-0.27	0	0.0185185
581.734	-35797.4	-14161.9	17.6148	-0.268582	1.86731e-05	0.017482
581.751	-35797.3	-14161.6	17.6097	-0.266555	-3.68719e-06	0.0162554
581.768	-35797.2	-14161.3	17.6048	-0.264888	-7.3586e-05	0.0146257
581.785	-35797.1	-14161.1	17.5997	-0.263224	1.39336e-05	0.0129843
581.802	-35797	-14160.8	17.5943	-0.261274	0.000267928	0.0117215
581.819	-35796.9	-14160.5	17.5895	-0.259905	-0.00010792	0.0107981
581.836	-35796.8	-14160.2	17.586	-0.259739	-0.00162995	0.0101331
581.853	-35796.7	-14159.9	17.583	-0.260025	-0.00354825	0.00978127
581.87	-35796.6	-14159.7	17.5795	-0.260065	-0.00523151	0.0097451
581.887	-35796.5	-14159.4	17.5761	-0.25999	-0.00700781	0.00981253
581.904	-35796.4	-14159.1	17.5729	-0.259984	-0.00895612	0.00981874
581.921	-35796.3	-14158.8	17.5689	-0.260003	-0.0101647	0.00980102
581.938	-35796.2	-14158.6	17.5638	-0.260004	-0.0102105	0.00980021
581.955	-35796.1	-14158.3	17.5585	-0.259999	-0.00994696	0.00980486
581.972	-35796	-14158	17.5535	-0.259999	-0.00994326	0.00980492
581.989	-35795.9	-14157.7	17.5485	-0.26	-0.0100139	0.00980368
582.006	-35795.8	-14157.4	17.5434	-0.26	-0.0100138	0.00980368
582.023	-35795.7	-14157.1	17.5382	-0.26	-0.00999579	0.009804
582.04	-35795.6	-14156.9	17.5331	-0.26	-0.00999661	0.00980398
582.057	-35795.5	-14156.6	17.5278	-0.26	-0.0100013	0.0098039
582.074	-35795.4	-14156.3	17.5227	-0.26	-0.0100009	0.00980391
582.091	-35795.3	-14156	17.5184	-0.26	-0.00999968	0.00980393
582.108	-35795.2	-14155.7	17.515	-0.26	-0.00999981	0.00980393
582.125	-35795.1	-14155.4	17.5118	-0.26	-0.01	0.00980392
582.142	-35795	-14155.1	17.5084	-0.26	-0.00999996	0.00980392
582.159	-35794.9	-14154.9	17.5052	-0.26	-0.0100002	0.00980392
582.176	-35794.8	-14154.6	17.5019	-0.26	-0.0100003	0.00980392
582.193	-35794.7	-14154.4	17.4975	-0.26	-0.00999921	0.00980392
582.21	-35794.6	-14154	17.4923	-0.26	-0.00999879	0.00980392
582.227	-35794.5	-14153.8	17.4869	-0.26	-0.0100033	0.00980392
582.244	-35794.4	-14153.5	17.4818	-0.26	-0.0100041	0.00980392
582.261	-35794.3	-14153.3	17.4768	-0.26	-0.00998627	0.00980392
582.278	-35794.2	-14153	17.4718	-0.26	-0.00998421	0.00980392
582.295	-35794.1	-14152.7	17.4665	-0.26	-0.010051	0.00980392
582.312	-35794	-14152.4	17.4613	-0.26	-0.0100511	0.00980392
582.329	-35793.9	-14152.1	17.4574	-0.26	-0.00979177	0.00980392
582.346	-35793.8	-14151.8	17.4543	-0.26	-0.00980537	0.00980392
582.363	-35793.7	-14151.5	17.451	-0.26	-0.0109325	0.00980392
582.38	-35793.6	-14151.3	17.4475	-0.26	-0.0128664	0.00980392
582.397	-35793.5	-14151	17.4442	-0.26	-0.0147235	0.00980392
582.414	-35793.4	-14150.7	17.4407	-0.26	-0.0163771	0.00980392
582.431	-35793.3	-14150.4	17.436	-0.26	-0.0180521	0.00980392
582.448	-35793.2	-14150.2	17.4306	-0.26	-0.0197925	0.00980392
582.465	-35793.1	-14149.9	17.4255	-0.26	-0.0215471	0.00980392
582.482	-35793	-14149.6	17.4206	-0.26	-0.0231615	0.00980392
582.499	-35792.9	-14149.3	17.4156	-0.26	-0.0245795	0.00980392
582.516	-35792.8	-14149	17.4103	-0.26	-0.0265155	0.00980392
582.533	-35792.7	-14148.8	17.4049	-0.26	-0.0296656	0.00980392
582.55	-35792.6	-14148.5	17.4	-0.26	-0.0333333	0.00980392
582.567	-35792.5	-14148.2	17.3964	-0.26	-0.0366853	0.00980392
582.584	-35792.4	-14147.9	17.3933	-0.26	-0.04	0.00980392
582.601	-35792.3	-14147.6	17.3899	-0.26	-0.0435948	0.00980392
582.618	-35792.2	-14147.4	17.3865	-0.26	-0.0468315	0.00980392
582.635	-35792.1	-14147.1	17.3832	-0.26	-0.0490155	0.00980392
582.652	-35792	-14146.8	17.3795	-0.26	-0.0500666	0.00980392
582.669	-35791.9	-14146.6	17.3747	-0.26	-0.0501825	0.00980392
582.686	-35791.8	-14146.3	17.3694	-0.26	-0.0499824	0.00980392
582.703	-35791.7	-14146	17.3642	-0.26	-0.0499543	0.00980392
582.72	-35791.6	-14145.7	17.3591	-0.26	-0.0500068	0.00980392
582.737	-35791.5	-14145.4	17.3542	-0.26	-0.0500124	0.00980392
582.754	-35791.4	-14145.1	17.3491	-0.26	-0.0499982	0.00980392
582.771	-35791.3	-14144.9	17.3437	-0.26	-0.0499969	0.00980392
582.788	-35791.2	-14144.6	17.339	-0.26	-0.0500006	0.00980392
582.805	-35791.1	-14144.3	17.3356	-0.26	-0.0500008	0.00980392
582.822	-35791	-14144	17.3323	-0.26	-0.0499998	0.00980392
582.839	-35790.9	-14143.8	17.3288	-0.26	-0.0499998	0.00980392
582.856	-35790.8	-14143.5	17.3256	-0.26	-0.0500001	0.00980392
582.873	-35790.7	-14143.2	17.3224	-0.26	-0.0500001	0.00980392
582.89	-35790.6	-14142.9	17.3184	-0.26	-0.05	0.00980392
582.907	-35790.5	-14142.6	17.3132	-0.26	-0.05	0.00980391
582.924	-35790.4	-14142.4	17.3078	-0.26	-0.05	0.00980393
582.941	-35790.3	-14142.1	17.3027	-0.26	-0.05	0.00980395
582.958	-35790.2	-14141.9	17.2975	-0.26	-0.05	0.00980387
582.975	-35790.1	-14141.6	17.2924	-0.26	-0.05	0.00980383
582.992	-35790	-14141.3	17.2882	-0.26	-0.05	0.0098041
583.009	-35789.9	-14141	17.2849	-0.26	-0.05	0.00980425
583.026	-35789.8	-14140.7	17.2815	-0.260001	-0.05	0.00980317
583.043	-35789.7	-14140.5	17.278	-0.260001	-0.05	0.00980278
583.06	-35789.6	-14140.2	17.2749	-0.259997	-0.05	0.00980706
583.077	-35789.5	-14139.9	17.2716	-0.259995	-0.05	0.00980828
583.094	-35789.4	-14139.6	17.2673	-0.260013	-0.05	0.00979223
583.111	-35789.3	-14139.3	17.2619	-0.260016	-0.05	0.00978941
583.128	-35789.2	-14139	17.2566	-0.259948	-0.05	0.00985164
583.145	-35789.1	-14138.8	17.2515	-0.259948	-0.05	0.00985184
583.162	-35789	-14138.5	17.2465	-0.260212	-0.05	0.00956044
583.179	-35788.9	-14138.2	17.2415	-0.260198	-0.05	0.00894511
583.196	-35788.8	-14137.9	17.2362	-0.259054	-0.05	0.00807548
583.213	-35788.7	-14137.7	17.2311	-0.257123	-0.05	0.00688081
583.23	-35788.6	-14137.4	17.2271	-0.25533	-0.05	0.00525999
583.247	-35788.5	-14137.1	17.2239	-0.253654	-0.05	0.00354089
583.264	-35788.4	-14136.9	17.2206	-0.251741	-0.05	0.00219604
583.281	-35788.3	-14136.6	17.2172	-0.250169	-0.05	0.00123357
583.298	-35788.2	-14136.3	17.2141	-0.249728	-0.05	0.000496076
583.315	-35788.1	-14136	17.2105	-0.249971	-0.05	3.06871e-05
583.332	-35788	-14135.7	17.2057	-0.250072	-0.05	-7.60896e-05
583.349	-35787.9	-14135.5	17.2003	-0.250004	-0.05	-3.95705e-06
583.366	-35787.8	-14135.2	17.1953	-0.24998	-0.05	2.08979e-05
583.383	-35787.7	-14134.9	17.1903	-0.249999	-0.05	1.04713e-06
583.4	-35787.6	-14134.6	17.1849	-0.250005	-0.05	-5.30303e-06
583.417	-35787.5	-14134.3	17.18	-0.25	-0.05	3.04052e-17
583.434	-35787.4	-14134.1	17.1763	-0.249999	-0.05	1.377e-06
583.451	-35787.3	-14133.8	17.1731	-0.25	-0.05	-6.89238e-08
583.468	-35787.2	-14133.6	17.1698	-0.25	-0.05	-3.7534e-07
583.485	-35787.1	-14133.3	17.1665	-0.25	-0.05	1.81866e-08
583.502	-35787	-14133	17.1633	-0.25	-0.05	9.42906e-08
583.519	-35786.9	-14132.7	17.1595	-0.25	-0.05	-9.23883e-09
583.536	-35786.8	-14132.5	17.1545	-0.25	-0.05	-2.40796e-08
583.553	-35786.8	-14132.2	17.1491	-0.25	-0.05	3.57665e-09
583.57	-35786.6	-14131.9	17.144	-0.25	-0.05	6.55891e-09
583.587	-35786.5	-14131.6	17.1391	-0.25	-0.05	-9.61508e-10
583.604	-35786.4	-14131.3	17.1341	-0.25	-0.0500001	-1.75365e-09
583.621	-35786.3	-14131.1	17.1287	-0.25	-0.0499999	4.30488e-10
583.638	-35786.3	-14130.8	17.1233	-0.25	-0.0499995	9.1186e-10
583.655	-35786.2	-14130.6	17.1188	-0.25	-0.0500006	-6.45517e-10
583.672	-35786.1	-14130.3	17.1155	-0.25	-0.0500021	-2.07578e-09
583.689	-35786	-14130	17.1124	-0.25	-0.0499978	2.06848e-09
583.706	-35785.9	-14129.7	17.1089	-0.25	-0.0499926	7.02558e-09
583.723	-35785.8	-14129.4	17.1055	-0.25	-0.0500098	-9.26626e-09
583.74	-35785.7	-14129.2	17.1023	-0.25	-0.0500269	-2.55003e-08
583.757	-35785.6	-14128.9	17.0982	-0.25	-0.0499567	4.11063e-08
583.774	-35785.5	-14128.6	17.0931	-0.25	-0.0498964	9.83843e-08
583.791	-35785.4	-14128.3	17.0879	-0.25	-0.0501622	-1.53959e-07
583.808	-35785.3	-14128	17.0828	-0.25	-0.0503621	-3.43733e-07
583.825	-35785.2	-14127.8	17.0774	-0.25	-0.0492574	6.59938e-07
583.842	-35785.1	-14127.5	17.0722	-0.25	-0.0472675	1.21826e-06
583.859	-35785	-14127.3	17.068	-0.25	-0.0465423	-2.80896e-06
583.876	-35784.9	-14127	17.0648	-0.25	-0.046862	-4.67789e-06
583.893	-35784.8	-14126.7	17.0616	-0.25	-0.0458619	1.04847e-05
583.91	-35784.7	-14126.4	17.0581	-0.25	-0.0438232	1.58879e-05
583.927	-35784.6	-14126.1	17.0548	-0.25	-0.0433384	-4.33851e-05
583.944	-35784.5	-14125.9	17.0514	-0.25	-0.0436674	-5.40708e-05
583.961	-35784.4	-14125.6	17.0471	-0.25	-0.0416517	0.000216589
583.978	-35784.3	-14125.3	17.0419	-0.25	-0.0378501	0.000815128
583.995	-35784.2	-14125	17.0366	-0.25	-0.0351732	0.00166977
584.012	-35784.1	-14124.8	17.0315	-0.25	-0.0337633	0.00284111
584.029	-35784	-14124.5	17.0264	-0.25	-0.0320355	0.00444062
584.046	-35783.9	-14124.3	17.0212	-0.25	-0.030271	0.00616886
584.063	-35783.8	-14124	17.0159	-0.25	-0.0296718	0.00754117
584.08	-35783.7	-14123.7	17.011	-0.25	-0.0299296	0.00852097
584.097	-35783.6	-14123.4	17.0071	-0.25	-0.0300843	0.00927071
584.114	-35783.5	-14123.1	17.0039	-0.25	-0.0300137	0.00975578
584.131	-35783.4	-14122.9	17.0005	-0.25	-0.0299775	0.00988133
584.148	-35783.4	-14122.6	16.997	-0.25	-0.0299976	0.00981216
584.165	-35783.3	-14122.4	16.994	-0.25	-0.0300062	0.00978266
584.182	-35783.2	-14122.1	16.9905	-0.25	-0.0300006	0.00980177
584.199	-35783	-14121.8	16.9857	-0.25	-0.0299984	0.009809
584.216	-35782.9	-14121.5	16.9803	-0.25	-0.0299999	0.00980413
584.233	-35782.9	-14121.2	16.9751	-0.25	-0.0300004	0.00980394
584.25	-35782.8	-14121	16.97	-0.25	-0.03	0.00980392
584.267	-35782.7	-14120.7	16.9647	-0.25	-0.0299999	0.0097986
584.284	-35782.6	-14120.4	16.96	-0.25	-0.03	0.00980392
584.301	-35782.5	-14120.1	16.9564	-0.25	-0.03	0.0098247
584.318	-35782.4	-14119.9	16.9531	-0.25	-0.03	0.00979981
584.335	-35782.3	-14119.6	16.9497	-0.25	-0.0300001	0.00972421
584.352	-35782.2	-14119.4	16.9463	-0.25	-0.03	0.00983591
584.369	-35782.1	-14119.1	16.9432	-0.25	-0.0299996	0.0101168
584.386	-35782	-14118.8	16.9395	-0.25	-0.0300002	0.00968126
584.403	-35781.9	-14118.5	16.9345	-0.25	-0.0300015	0.00700662
584.42	-35781.8	-14118.2	16.9291	-0.25	-0.0299991	-0.000798057
584.437	-35781.7	-14118	16.9239	-0.25	-0.0299943	-0.0164633
584.454	-35781.6	-14117.7	16.9188	-0.25	-0.0300047	-0.0417681
584.471	-35781.5	-14117.5	16.9135	-0.25	-0.0300221	-0.0787236
584.488	-35781.4	-14117.2	16.9091	-0.25	-0.0299822	-0.130079
584.505	-35781.3	-14116.9	16.9056	-0.25	-0.0299208	-0.196798
584.522	-35781.2	-14116.6	16.9023	-0.25	-0.0300846	-0.276042
584.539	-35781.1	-14116.4	16.8988	-0.25	-0.0302918	-0.363799
584.556	-35781	-14116.1	16.8956	-0.25	-0.0295939	-0.454851
584.573	-35780.9	-14115.8	16.8924	-0.25	-0.0278391	-0.545548
584.59	-35780.8	-14115.5	16.8884	-0.25	-0.0261402	-0.634709
584.607	-35780.7	-14115.2	16.8832	-0.25	-0.0246576	-0.720442
584.624	-35780.6	-14115	16.8778	-0.25	-0.0220415	-0.799592
584.641	-35780.6	-14114.7	16.8728	-0.25	-0.0183633	-0.871864
584.658	-35780.5	-14114.5	16.8674	-0.25	-0.0155756	-0.940599
584.675	-35780.4	-14114.2	16.8622	-0.25	-0.0140407	-1.00699
584.692	-35780.3	-14113.9	16.858	-0.25	-0.0123457	-1.06977
584.709	-35780.2	-14113.6	16.8548	-0.25	-0.0105091	-1.12981
584.726	-35780.1	-14113.4	16.8516	-0.25	-0.00987451	-1.18989
584.743	-35780	-14113.1	16.848	-0.25	-0.0101046	-1.24916
584.76	-35779.9	-14112.9	16.8448	-0.25	-0.00936592	-1.30356
584.777	-35779.8	-14112.6	16.8416	-0.25	-0.00749048	-1.35295
584.794	-35779.7	-14112.3	16.8373	-0.25	-0.0056193	-1.4003
584.811	-35779.6	-14112	16.832	-0.25	-0.00396665	-1.4468
584.828	-35779.5	-14111.7	16.8264	-0.25	-0.00205565	-1.4922
584.845	-35779.4	-14111.5	16.8213	-0.25	-0.000321371	-1.53631
584.862	-35779.3	-14111.2	16.8173	-0.25	0.000289983	-1.57897
584.879	-35779.2	-14110.9	16.8141	-0.25	6.53254e-05	-1.61945
584.896	-35779.1	-14110.7	16.8108	-0.25	-8.0927e-05	-1.65677
584.913	-35779	-14110.4	16.8074	-0.25	-1.73749e-05	-1.69073
584.93	-35778.9	-14110.1	16.8042	-0.25	2.08535e-05	-1.72146
584.947	-35778.8	-14109.9	16.8007	-0.25	3.42764e-06	-1.74842
584.964	-35778.8	-14109.6	16.7962	-0.25	-5.8671e-06	-1.77091
584.981	-35778.7	-14109.3	16.7909	-0.25	-9.55366e-07	-1.78912
584.998	-35778.6	-14109	16.7858	-0.25	1.80986e-06	-1.80363
585.015	-35778.5	-14108.8	16.7806	-0.25	2.83469e-07	-1.8148
585.032	-35778.4	-14108.5	16.7752	-0.25	-1.68963e-06	-1.82297
585.049	-35778.3	-14108.3	16.7703	-0.25	-2.70915e-07	-1.8287
585.066	-35778.2	-14108	16.7665	-0.25	5.17066e-06	-1.83264
585.083	-35778.1	-14107.7	16.7633	-0.25	0	-1.83551
585.1	-35778	-14107.4	16.76	-0.25	-2.01032e-05	-1.83794
585.117	-35777.9	-14107.2	16.7567	-0.25	4.24928e-16	-1.83987
585.134	-35777.8	-14106.9	16.7535	-0.25	7.33961e-05	-1.84119
585.151	-35777.7	-14106.7	16.7498	-0.25	-1.44557e-05	-1.84209
585.168	-35777.6	-14106.4	16.745	-0.25	-0.000288314	-1.84277
585.185	-35777.5	-14106.1	16.7397	-0.25	5.46758e-05	-1.84315
585.202	-35777.4	-14105.8	16.7346	-0.25	0.00159047	-1.84321
585.219	-35777.3	-14105.5	16.7294	-0.25	0.00355249	-1.84313
585.236	-35777.2	-14105.3	16.7239	-0.25	0.00525017	-1.8431
585.253	-35777.1	-14105.1	16.7193	-0.25	0.00700012	-1.84315
585.27	-35777	-14104.8	16.7159	-0.25	0.00890287	-1.84322
585.287	-35776.9	-14104.5	16.7128	-0.25	0.0101245	-1.84309
585.304	-35776.8	-14104.2	16.7093	-0.25	0.0102142	-1.84261
585.321	-35776.7	-14103.9	16.7059	-0.25	0.00995811	-1.84185
585.338	-35776.7	-14103.7	16.7027	-0.25	0.00994693	-1.84083
585.355	-35776.6	-14103.5	16.6987	-0.25	0.0100128	-1.8394
585.372	-35776.5	-14103.2	16.6936	-0.25	0.0100118	-1.83766
585.389	-35776.4	-14102.9	16.6881	-0.25	0.00999785	-1.8361
585.406	-35776.3	-14102.6	16.6829	-0.25	0.0100021	-1.83498
585.423	-35776.2	-14102.3	16.6786	-0.25	0.00999376	-1.83415
585.44	-35776.1	-14102.1	16.6752	-0.25	0.00998083	-1.83354
585.457	-35776	-14101.9	16.6719	-0.25	0.0100318	-1.83327
585.474	-35775.9	-14101.6	16.6684	-0.25	0.0100719	-1.83329
585.491	-35775.8	-14101.3	16.6652	-0.25	0.00986083	-1.83336
585.508	-35775.7	-14101	16.662	-0.25	0.00972269	-1.83337
585.525	-35775.6	-14100.7	16.6578	-0.25	0.0105682	-1.83329
585.542	-35775.5	-14100.5	16.6526	-0.25	0.0124063	-1.83326
585.559	-35775.4	-14100.2	16.6472	-0.25	0.0142768	-1.8335
585.576	-35775.3	-14100	16.6421	-0.25	0.0159367	-1.83359
585.593	-35775.2	-14099.7	16.6369	-0.25	0.0178038	-1.83249
585.61	-35775.1	-14099.4	16.6318	-0.25	0.019543	-1.82963
585.627	-35775.1	-14099.1	16.6277	-0.25	0.0202658	-1.82477
585.644	-35775	-14098.9	16.6245	-0.25	0.020097	-1.81723
585.661	-35774.9	-14098.7	16.6212	-0.25	0.0199247	-1.80602
585.678	-35774.8	-14098.4	16.6178	-0.25	0.0199741	-1.79128
585.695	-35774.7	-14098.1	16.6146	-0.25	0.0200195	-1.77388
585.712	-35774.6	-14097.8	16.6112	-0.25	0.0200056	-1.75442
585.729	-35774.5	-14097.5	16.6067	-0.25	0.0199947	-1.73323
585.746	-35774.4	-14097.3	16.6013	-0.25	0.0199988	-1.7097
585.763	-35774.3	-14097	16.5957	-0.25	0.0200014	-1.68278
585.78	-35774.2	-14096.8	16.5908	-0.25	0.0200002	-1.65187
585.797	-35774.1	-14096.5	16.587	-0.25	0.0199996	-1.6162
585.814	-35774	-14096.2	16.5839	-0.25	0.0199999	-1.57218
585.831	-35773.9	-14096	16.5805	-0.250001	0.0200001	-1.51573
585.848	-35773.8	-14095.7	16.5771	-0.25	0.02	-1.44764
585.865	-35773.7	-14095.4	16.5738	-0.249995	0.0200001	-1.37035
585.882	-35773.6	-14095.2	16.5702	-0.249999	0.02	-1.28422
585.899	-35773.5	-14094.9	16.5656	-0.250018	0.0199997	-1.18887
585.916	-35773.4	-14094.6	16.5603	-0.250003	0.0199999	-1.08383
585.933	-35773.4	-14094.4	16.5552	-0.249932	0.0200013	-0.968902
585.95	-35773.3	-14094.1	16.55	-0.25	0.02	-0.845316
585.967	-35773.2	-14093.9	16.5446	-0.25026	0.019995	-0.715961
585.984	-35773.1	-14093.6	16.5398	-0.249949	0.020001	-0.588583
586.001	-35773	-14093.3	16.5362	-0.248481	0.0200197	-0.47063
586.018	-35772.9	-14093	16.5331	-0.246558	0.0199963	-0.364476
586.035	-35772.8	-14092.8	16.5297	-0.244864	0.0199282	-0.271652
586.052	-35772.7	-14092.5	16.5263	-0.243108	0.0200287	-0.194414
586.069	-35772.6	-14092.2	16.5231	-0.241152	0.0202718	-0.134079
586.086	-35772.5	-14092	16.5192	-0.239867	0.0198311	-0.0888808
586.103	-35772.4	-14091.7	16.5143	-0.239757	0.0182593	-0.0559055
586.12	-35772.3	-14091.4	16.5091	-0.240035	0.0163462	-0.0308021
586.137	-35772.2	-14091.2	16.504	-0.24006	0.0146698	-0.0103526
586.154	-35772.1	-14090.9	16.4987	-0.239988	0.0128773	0.00546159
586.171	-35772.1	-14090.7	16.4933	-0.239985	0.0109477	0.0168054
586.188	-35771.9	-14090.4	16.4888	-0.240004	0.00980002	0.0250791
586.205	-35771.8	-14090.1	16.4855	-0.240004	0.00978094	0.031391
586.222	-35771.8	-14089.8	16.4824	-0.239999	0.0100595	0.0360898
586.239	-35771.7	-14089.6	16.4789	-0.240001	0.0100777	0.0395524
586.256	-35771.6	-14089.3	16.4755	-0.239998	0.00994986	0.0423284
586.273	-35771.5	-14089.1	16.4722	-0.239994	0.00989254	0.0446666
586.29	-35771.4	-14088.8	16.4682	-0.24001	0.0101576	0.0463558
586.307	-35771.3	-14088.5	16.4632	-0.240023	0.0103692	0.04743
586.324	-35771.2	-14088.3	16.4577	-0.239964	0.00939445	0.0482689
586.341	-35771.1	-14088	16.4524	-0.239919	0.00743875	0.0489072
586.358	-35771	-14087.8	16.4481	-0.240155	0.00639406	0.0489479
586.375	-35770.9	-14087.5	16.4448	-0.240287	0.00657786	0.0487931
586.392	-35770.8	-14087.2	16.4416	-0.239338	0.00656429	0.0497732
586.409	-35770.7	-14086.9	16.4382	-0.238898	0.00638886	0.0539267
586.426	-35770.6	-14086.7	16.435	-0.243011	0.0074368	0.0639192
586.443	-35770.6	-14086.4	16.4316	-0.256785	0.00938711	0.0826764
586.46	-35770.5	-14086.2	16.4273	-0.285902	0.0103926	0.113232
586.477	-35770.4	-14085.9	16.422	-0.330947	0.0101778	0.156872
586.494	-35770.3	-14085.6	16.4162	-0.38878	0.00973796	0.213491
586.511	-35770.2	-14085.3	16.4095	-0.46056	0.00977938	0.282924
586.528	-35770.1	-14085.1	16.4008	-0.549685	0.0107512	0.364695
586.545	-35770	-14084.9	16.3901	-0.65012	0.0126459	0.454524
586.562	-35769.9	-14084.6	16.3781	-0.750161	0.015203	0.54592
586.579	-35769.8	-14084.3	16.3644	-0.845898	0.0187037	0.636104
586.596	-35769.7	-14084	16.3485	-0.937793	0.0236029	0.72431
586.613	-35769.6	-14083.8	16.3309	-1.02414	0.0288971	0.808096
586.63	-35769.5	-14083.5	16.3129	-1.10226	0.0329668	0.884562
586.647	-35769.4	-14083.3	16.2936	-1.17186	0.0361129	0.955188
586.664	-35769.3	-14083	16.2719	-1.23451	0.0394318	1.02316
586.681	-35769.2	-14082.7	16.2493	-1.29586	0.0429308	1.08842
586.698	-35769.1	-14082.5	16.2278	-1.36173	0.0462538	1.15005
586.715	-35769.1	-14082.2	16.2061	-1.42896	0.0495891	1.20976
586.732	-35769	-14082	16.1816	-1.49203	0.0531819	1.26954
586.749	-35768.9	-14081.7	16.1549	-1.55006	0.0564976	1.32783
586.766	-35768.8	-14081.5	16.1276	-1.60375	0.0588332	1.38221
586.783	-35768.7	-14081.2	16.1	-1.65333	0.06	1.43246
586.8	-35768.6	-14080.9	16.0721	-1.69926	0.0601269	1.47935
586.817	-35768.5	-14080.7	16.0433	-1.74333	0.06	1.52505
586.834	-35768.4	-14080.4	16.013	-1.78748	0.0602153	1.57135
586.851	-35768.3	-14080.2	15.9814	-1.8327	0.0599501	1.61701
586.868	-35768.2	-14079.9	15.949	-1.87866	0.0584574	1.66036
586.885	-35768.1	-14079.6	15.9161	-1.92137	0.0564332	1.70064
586.902	-35768.1	-14079.4	15.883	-1.95787	0.0546405	1.73744
586.919	-35768	-14079.1	15.8493	-1.99038	0.0531775	1.77059
586.936	-35767.9	-14078.9	15.8151	-2.02082	0.0517789	1.80002
586.953	-35767.8	-14078.7	15.7806	-2.04774	0.0494838	1.82557
586.97	-35767.7	-14078.4	15.7463	-2.06976	0.0459608	1.84708
586.987	-35767.6	-14078.1	15.7119	-2.08697	0.0426618	1.86418
587.004	-35767.5	-14077.9	15.677	-2.09971	0.0399148	1.87698
587.021	-35767.4	-14077.6	15.6416	-2.10836	0.0352618	1.88656
587.038	-35767.3	-14077.4	15.6056	-2.11378	0.0280364	1.89378
587.055	-35767.3	-14077.2	15.5693	-2.11782	0.0218492	1.89891
587.072	-35767.2	-14076.9	15.5331	-2.12147	0.0184529	1.90238
587.089	-35767.1	-14076.6	15.4975	-2.1241	0.0155365	1.90503
587.106	-35767	-14076.4	15.4626	-2.12568	0.012009	1.90731
587.123	-35766.9	-14076.1	15.4276	-2.12731	0.00915168	1.90903
587.14	-35766.8	-14075.9	15.3918	-2.12921	0.00746969	1.91017
587.157	-35766.7	-14075.7	15.3544	-2.13025	0.00605764	1.91099
587.174	-35766.6	-14075.4	15.3162	-2.13017	0.00435272	1.91158
587.191	-35766.5	-14075.1	15.28	-2.12992	0.00238134	1.91184
587.208	-35766.5	-14074.9	15.2454	-2.12995	0.000587373	1.91181
587.225	-35766.4	-14074.7	15.2093	-2.13003	-0.000208667	1.91174
587.242	-35766.3	-14074.4	15.1712	-2.13003	-8.05662e-05	1.91174
587.259	-35766.2	-14074.2	15.1337	-2.12995	-3.93879e-05	1.91181
587.276	-35766.1	-14073.9	15.0978	-2.12993	-0.000130742	1.91183
587.293	-35766	-14073.7	15.0628	-2.13018	0.000507629	1.91157
587.31	-35765.9	-14073.4	15.0279	-2.13025	0.00227547	1.91099
587.327	-35765.9	-14073.2	14.9923	-2.12925	0.00515222	1.91015
587.344	-35765.8	-14073	14.9561	-2.12736	0.00871536	1.909
587.361	-35765.7	-14072.8	14.92	-2.12553	0.0122749	1.90743
587.378	-35765.6	-14072.5	14.884	-2.12386	0.01567	1.90569
587.395	-35765.5	-14072.2	14.8475	-2.12197	0.0190778	1.90429
587.412	-35765.4	-14072	14.8107	-2.1203	0.0224062	1.90329
587.429	-35765.3	-14071.8	14.7745	-2.11972	0.025486	1.90253
587.446	-35765.3	-14071.6	14.7385	-2.11994	0.0289888	1.90203
587.463	-35765.2	-14071.3	14.7023	-2.12008	0.0338514	1.90188
587.48	-35765.1	-14071.1	14.6663	-2.12002	0.0391562	1.90195
587.497	-35765	-14070.8	14.631	-2.11996	0.0432951	1.902
587.514	-35764.9	-14070.6	14.5962	-2.11999	0.0462278	1.90197
587.531	-35764.8	-14070.4	14.5609	-2.12008	0.0484771	1.90188
587.548	-35764.8	-14070.2	14.5244	-2.12003	0.0499053	1.90193
587.565	-35764.7	-14069.9	14.4864	-2.1197	0.0502383	1.90224
587.582	-35764.6	-14069.7	14.4488	-2.11994	0.050013	1.90201
587.599	-35764.5	-14069.4	14.4134	-2.1212	0.0499181	1.90028
587.616	-35764.4	-14069.2	14.3787	-2.12022	0.0499935	1.89678
587.633	-35764.4	-14069	14.3428	-2.11371	0.050081	1.89122
587.65	-35764.3	-14068.8	14.3067	-2.10333	0.05	1.88235
587.667	-35764.2	-14068.5	14.2718	-2.09123	0.0497465	1.86919
587.684	-35764.1	-14068.3	14.238	-2.0756	0.0500495	1.85303
587.701	-35764	-14068.1	14.2048	-2.05493	0.0514781	1.83528
587.718	-35763.9	-14067.8	14.1713	-2.03199	0.0534496	1.81579
587.735	-35763.9	-14067.6	14.1372	-2.00953	0.0552903	1.79401
587.752	-35763.8	-14067.4	14.1026	-1.98738	0.0568304	1.76924
587.769	-35763.7	-14067.2	14.0678	-1.96376	0.0582616	1.74087
587.786	-35763.6	-14066.9	14.0342	-1.93411	0.0604972	1.70861
587.803	-35763.5	-14066.7	14.0024	-1.89515	0.0638923	1.67099
587.82	-35763.4	-14066.5	13.9711	-1.84775	0.0671735	1.62362
587.837	-35763.4	-14066.3	13.9398	-1.79088	0.0699947	1.56375
587.854	-35763.3	-14066.1	13.9098	-1.71754	0.0747732	1.49362
587.871	-35763.2	-14065.8	13.882	-1.62699	0.0820893	1.41498
587.888	-35763.1	-14065.6	13.8557	-1.53272	0.0880255	1.32722
587.905	-35763.1	-14065.4	13.8305	-1.43935	0.0910552	1.22963
587.922	-35763	-14065.2	13.8063	-1.33332	0.0946792	1.12196
587.939	-35762.9	-14065	13.7835	-1.20785	0.100227	1.00446
587.956	-35762.8	-14064.8	13.7632	-1.07097	0.104474	0.878379
587.973	-35762.8	-14064.5	13.7459	-0.931027	0.106095	0.748146
587.99	-35762.7	-14064.3	13.7305	-0.794737	0.107195	0.622665
588.007	-35762.6	-14064	13.7169	-0.668017	0.108897	0.507696
588.024	-35762.5	-14063.8	13.7058	-0.555946	0.110747	0.404596
588.041	-35762.4	-14063.6	13.6973	-0.463186	0.112462	0.315252
588.058	-35762.4	-14063.4	13.6899	-0.393701	0.1141	0.242477
588.075	-35762.3	-14063.2	13.683	-0.345024	0.115795	0.186645
588.092	-35762.2	-14063	13.6769	-0.308028	0.117711	0.145375
588.109	-35762.1	-14062.7	13.672	-0.278205	0.119473	0.115151
588.126	-35762	-14062.5	13.668	-0.255574	0.12025	0.0916441
588.143	-35762	-14062.3	13.6647	-0.238975	0.12011	0.0728173
588.16	-35761.9	-14062.1	13.6613	-0.226096	0.119934	0.0587332
588.177	-35761.8	-14061.9	13.6579	-0.216103	0.119979	0.0486368
588.194	-35761.7	-14061.6	13.6545	-0.209274	0.120005	0.0411142
588.211	-35761.6	-14061.4	13.6512	-0.204718	0.11999	0.0354067
588.228	-35761.6	-14061.2	13.6478	-0.200839	0.120049	0.0312023
588.245	-35761.5	-14061	13.6444	-0.197454	0.120052	0.0280443
588.262	-35761.4	-14060.8	13.6409	-0.195238	0.119785	0.0254187
588.279	-35761.3	-14060.6	13.6375	-0.193715	0.11983	0.0232824
588.296	-35761.2	-14060.3	13.6341	-0.191906	0.121066	0.021824
588.313	-35761.2	-14060.1	13.6308	-0.190246	0.122938	0.0208808
588.33	-35761.1	-14059.9	13.6275	-0.189712	0.124396	0.020153
588.347	-35761	-14059.7	13.624	-0.189953	0.126191	0.0196579
588.364	-35760.9	-14059.5	13.6202	-0.190077	0.129566	0.0195272
588.381	-35760.9	-14059.3	13.617	-0.190008	0.13304	0.0195993
588.398	-35760.8	-14059	13.6152	-0.189979	0.134661	0.0196301
588.415	-35760.7	-14058.8	13.6136	-0.189998	0.136318	0.0196101
588.432	-35760.6	-14058.6	13.6107	-0.190005	0.140605	0.0196022
588.449	-35760.5	-14058.4	13.6069	-0.19	0.146338	0.0196076
588.466	-35760.5	-14058.2	13.6033	-0.189999	0.151523	0.0196093
588.483	-35760.4	-14058	13.6	-0.19	0.156667	0.0196078
588.5	-35760.3	-14057.7	13.5967	-0.19	0.162791	0.0196074
588.517	-35760.2	-14057.5	13.5933	-0.19	0.17	0.0196078
588.534	-35760.1	-14057.3	13.5899	-0.19	0.178176	0.019608
588.551	-35760.1	-14057.1	13.5865	-0.19	0.187221	0.0196078
588.568	-35760	-14056.9	13.583	-0.19	0.197105	0.0196077
588.585	-35759.9	-14056.7	13.5796	-0.19	0.208009	0.0196079
588.602	-35759.8	-14056.4	13.5763	-0.19	0.219794	0.0196083
588.619	-35759.7	-14056.2	13.5729	-0.19	0.231295	0.0196077
588.636	-35759.7	-14056	13.5695	-0.190001	0.241716	0.0196064
588.653	-35759.6	-14055.8	13.5661	-0.189999	0.251798	0.0196088
588.67	-35759.5	-14055.6	13.5626	-0.189995	0.262142	0.0196134
588.687	-35759.4	-14055.4	13.5592	-0.190004	0.27237	0.0196032
[truncated: 137 more rows]
