# Supplementary material for: Extraction of driving behavior primitives considering driver expectation and vehicle dynamics
Source: PLoS One. 2025 Dec 31;20(12):e0340123. doi: 10.1371/journal.pone.0340123 (PMC12755792; doi:10.1371/journal.pone.0340123)
Supplement: S1 File — (ZIP) [file pone.0340123.s001.zip › DataSetForPimitiveExaction-1/straight driving/c11_s_1.xlsx]

## Sheet: Sheet1
197	-36414.6	-14720.1	5.62	0.01	0.01	-2.5686e-08
197.017	-36414.6	-14720	5.62	0.01	0.01	9.2835e-08
197.034	-36414.5	-14719.9	5.62	0.01	0.00999999	-3.93213e-07
197.051	-36414.5	-14719.8	5.62	0.01	0.01	1.47857e-06
197.068	-36414.5	-14719.7	5.62	0.01	0.00999991	-5.28144e-06
197.085	-36414.4	-14719.6	5.62	0.01	0.0100004	2.19178e-05
197.102	-36414.4	-14719.5	5.62	0.01	0.00999856	-8.23371e-05
197.119	-36414.4	-14719.5	5.62	0.01	0.010005	0.000483556
197.136	-36414.3	-14719.4	5.62	0.01	0.00997939	0.00221166
197.153	-36414.3	-14719.3	5.62	0.01	0.0100774	0.00519103
197.17	-36414.3	-14719.2	5.62	0.01	0.00973323	0.0080404
197.187	-36414.2	-14719.1	5.62	0.01	0.0119773	0.00956788
197.204	-36414.2	-14719	5.62	0.01	0.0154464	0.00985384
197.221	-36414.2	-14718.9	5.62	0.01	0.0192052	0.00979281
197.238	-36414.1	-14718.8	5.62	0.01	0.0201886	0.00980702
197.255	-36414.1	-14718.7	5.62	0.01	0.01995	0.00980282
197.272	-36414.1	-14718.7	5.62	0.01	0.0200106	0.00980507
197.289	-36414	-14718.6	5.62	0.01	0.0199971	0.0098
197.306	-36414	-14718.5	5.62	0.01	0.0200008	0.00981844
197.323	-36414	-14718.4	5.62	0.01	0.0199999	0.00976011
197.34	-36413.9	-14718.3	5.62	0.01	0.02	0.0105836
197.357	-36413.9	-14718.2	5.62	0.01	0.02	0.0133346
197.374	-36413.9	-14718.1	5.61999	0.01	0.02	0.0197077
197.391	-36413.8	-14718	5.62005	0.01	0.02	0.0292485
197.408	-36413.8	-14717.9	5.61982	0.01	0.02	0.0408859
197.425	-36413.8	-14717.9	5.62311	0.01	0.02	0.0557562
197.442	-36413.7	-14717.8	5.62646	0.01	0.02	0.070001
197.459	-36413.7	-14717.7	5.62989	0.01	0.02	0.0831698
197.476	-36413.7	-14717.6	5.63	0.01	0.02	0.0936819
197.493	-36413.6	-14717.5	5.63	0.01	0.02	0.101307
197.51	-36413.6	-14717.4	5.63	0.01	0.02	0.107843
197.527	-36413.6	-14717.3	5.63	0.01	0.0200002	0.115998
197.544	-36413.5	-14717.2	5.63	0.01	0.0199992	0.127202
197.561	-36413.5	-14717.1	5.63	0.01	0.0200029	0.146257
197.578	-36413.5	-14717	5.63	0.01	0.0199774	0.173381
197.595	-36413.4	-14716.9	5.63	0.01	0.0200858	0.202654
197.612	-36413.4	-14716.9	5.63	0.01	0.0196736	0.229805
197.629	-36413.4	-14716.8	5.63	0.01	0.0164112	0.255743
197.646	-36413.3	-14716.7	5.63	0.01	0.0166119	0.275596
197.663	-36413.3	-14716.6	5.63	0.01	0.0171601	0.292469
197.68	-36413.3	-14716.5	5.63	0.01	0.0203483	0.305641
197.697	-36413.2	-14716.4	5.63	0.01	0.019907	0.315935
197.714	-36413.2	-14716.3	5.63	0.01	0.0200236	0.326382
197.731	-36413.2	-14716.2	5.63	0.01	0.0199927	0.34146
197.748	-36413.1	-14716.1	5.63	0.01	0.020002	0.361941
197.765	-36413.1	-14716.1	5.63	0.01	0.0199995	0.390473
197.782	-36413.1	-14716	5.63	0.01	0.0200002	0.423188
197.799	-36413	-14715.9	5.63	0.01	0.0199999	0.453982
197.816	-36413	-14715.8	5.63	0.01	0.0200001	0.482579
197.833	-36413	-14715.7	5.63	0.01	0.0199997	0.507379
197.85	-36412.9	-14715.6	5.63	0.01	0.0200012	0.527427
197.867	-36412.9	-14715.5	5.63	0.01	0.0199956	0.545558
197.884	-36412.9	-14715.4	5.63	0.01	0.0200186	0.56117
197.901	-36412.8	-14715.4	5.63	0.01	0.0199302	0.572484
197.918	-36412.8	-14715.3	5.63	0.01	0.0202492	0.581008
197.935	-36412.8	-14715.2	5.63	0.01	0.0184713	0.586001
197.952	-36412.7	-14715.1	5.63	0.01	0.0149273	0.58792
197.969	-36412.7	-14715	5.63	0.01	0.0112163	0.588267
197.986	-36412.7	-14714.9	5.63	0.00999999	0.00974069	0.588293
198.003	-36412.6	-14714.8	5.63	0.01	0.0100689	0.587751
198.02	-36412.6	-14714.7	5.63	0.0099999	0.00998415	0.585937
198.037	-36412.6	-14714.6	5.63	0.0100004	0.0100043	0.582799
198.054	-36412.5	-14714.5	5.63	0.00999851	0.00999885	0.580235
198.071	-36412.5	-14714.5	5.63	0.010005	0.0100003	0.578014
198.088	-36412.5	-14714.4	5.63	0.00998012	0.00999993	0.575878
198.105	-36412.4	-14714.3	5.63	0.0100745	0.01	0.572917
198.122	-36412.4	-14714.2	5.63	0.00976004	0.01	0.569486
198.139	-36412.4	-14714.1	5.63	0.0124365	0.01	0.565396
198.156	-36412.3	-14714	5.63	0.0158317	0.01	0.560204
198.173	-36412.3	-14713.9	5.63	0.0195752	0.01	0.55428
198.19	-36412.3	-14713.8	5.63	0.0201085	0.01	0.55049
198.207	-36412.2	-14713.7	5.63	0.0199714	0.01	0.549103
198.224	-36412.2	-14713.6	5.63	0.020005	0.01	0.548997
198.241	-36412.2	-14713.6	5.62999	0.0199986	0.01	0.549063
198.258	-36412.1	-14713.5	5.63004	0.0200005	0.01	0.548122
198.275	-36412.1	-14713.4	5.62991	0.0199996	0.01	0.545926
198.292	-36412.1	-14713.3	5.63312	0.0200013	0.01	0.54266
198.309	-36412	-14713.2	5.63645	0.0199953	0.01	0.540398
198.326	-36412	-14713.1	5.64	0.02	0.01	0.539216
198.343	-36412	-14713	5.64	0.02	0.01	0.538126
198.36	-36411.9	-14712.9	5.64	0.0233333	0.01	0.534858
198.377	-36411.9	-14712.8	5.64	0.0305009	0.01	0.527819
198.394	-36411.8	-14712.7	5.64	0.040712	0.01	0.517858
198.411	-36411.8	-14712.7	5.64	0.054136	0.01	0.50452
198.428	-36411.8	-14712.6	5.64	0.0685587	0.01	0.486989
198.445	-36411.7	-14712.5	5.64002	0.0851238	0.01	0.469739
198.462	-36411.7	-14712.4	5.63994	0.0980636	0.01	0.454857
198.479	-36411.7	-14712.3	5.64038	0.108072	0.01	0.443944
198.496	-36411.7	-14712.2	5.64394	0.114454	0.01	0.436779
198.513	-36411.6	-14712.1	5.64739	0.121175	0.01	0.430071
198.53	-36411.6	-14712	5.65015	0.128709	0.01	0.421619
198.547	-36411.6	-14712	5.65045	0.139509	0.01	0.40917
198.564	-36411.5	-14711.8	5.65424	0.159965	0.01	0.387122
198.581	-36411.5	-14711.8	5.65763	0.192539	0.01	0.356396
198.598	-36411.4	-14711.7	5.66103	0.222307	0.01	0.324377
198.615	-36411.4	-14711.6	5.66414	0.25104	0.01	0.295388
198.632	-36411.4	-14711.5	5.66903	0.275276	0.01	0.269722
198.649	-36411.3	-14711.4	5.67455	0.296531	0.01	0.250638
198.666	-36411.3	-14711.3	5.67908	0.311973	0.01	0.234344
198.683	-36411.3	-14711.2	5.68484	0.324436	0.01	0.221825
198.7	-36411.2	-14711.1	5.6893	0.33413	0.01	0.211552
198.717	-36411.2	-14711	5.6949	0.343813	0.01	0.198787
198.734	-36411.2	-14711	5.69953	0.358258	0.01	0.180077
198.751	-36411.1	-14710.9	5.70624	0.381723	0.01	0.155107
198.768	-36411.1	-14710.8	5.71466	0.411827	0.01	0.124752
198.785	-36411.1	-14710.7	5.72348	0.446074	0.01	0.0928063
198.802	-36411	-14710.6	5.72974	0.477647	0.01	0.0621127
198.819	-36411	-14710.5	5.73644	0.507346	0.01	0.033844
198.836	-36411	-14710.4	5.74508	0.531194	0.01	0.00972701
198.853	-36410.9	-14710.3	5.75529	0.550532	0.01	-0.0103997
198.87	-36410.9	-14710.2	5.76561	0.569848	0.01	-0.0301841
198.887	-36410.9	-14710.1	5.77596	0.584997	0.01	-0.048284
198.904	-36410.8	-14710	5.7858	0.596231	0.01	-0.061988
198.921	-36410.8	-14709.9	5.79626	0.604523	0.01	-0.0717265
198.938	-36410.8	-14709.9	5.80654	0.609301	0.01	-0.076598
198.955	-36410.7	-14709.8	5.81639	0.610141	0.01	-0.078205
198.972	-36410.7	-14709.7	5.82689	0.609988	0.01	-0.0784709
198.989	-36410.7	-14709.6	5.83712	0.609927	0.01	-0.078421
199.006	-36410.6	-14709.5	5.84698	0.610306	0.01	-0.0784326
199.023	-36410.6	-14709.4	5.85752	0.607603	0.01	-0.0784359
199.04	-36410.6	-14709.3	5.86769	0.604158	0.01	-0.0784114
199.057	-36410.5	-14709.2	5.87758	0.600473	0.01	-0.0785069
199.074	-36410.5	-14709.1	5.88814	0.600109	0.01	-0.0776189
199.091	-36410.5	-14709	5.89827	0.597356	0.01	-0.0756555
199.108	-36410.4	-14708.9	5.90818	0.593977	0.01	-0.072432
199.125	-36410.4	-14708.8	5.91877	0.590224	0.01	-0.0699766
199.142	-36410.3	-14708.8	5.92885	0.590088	0.01	-0.0677375
199.159	-36410.3	-14708.6	5.93878	0.587139	0.01	-0.0665886
199.176	-36410.3	-14708.5	5.94938	0.583551	0.01	-0.0653727
199.193	-36410.2	-14708.5	5.95942	0.580109	0.01	-0.0663663
199.21	-36410.2	-14708.4	5.96939	0.57997	0.01	-0.067471
199.227	-36410.2	-14708.3	5.98	0.58	0.01	-0.0686275
199.244	-36410.1	-14708.2	5.99	0.58	0.01	-0.0686275
199.261	-36410.1	-14708.1	6	0.58	0.01	-0.0675381
199.278	-36410	-14708	6.01061	0.576448	0.00999996	-0.0651807
199.295	-36410	-14707.9	6.02058	0.573116	0.0100002	-0.0619145
199.312	-36410	-14707.8	6.03062	0.569913	0.00999944	-0.0598502
199.329	-36409.9	-14707.7	6.0412	0.570044	0.0100044	-0.0600628
199.346	-36409.9	-14707.6	6.05122	0.569987	0.00998321	-0.062461
199.363	-36409.9	-14707.5	6.06097	0.570008	0.0100626	-0.0656957
199.38	-36409.8	-14707.4	6.06785	0.56997	0.00961973	-0.0678459
199.397	-36409.8	-14707.3	6.07439	0.570109	0.00605403	-0.0685838
199.414	-36409.8	-14707.2	6.08165	0.569575	0.00263419	-0.0672065
199.431	-36409.7	-14707.1	6.09249	0.565832	-0.000280147	-0.0646145
199.448	-36409.7	-14707	6.10229	0.562437	7.47856e-05	-0.0614527
199.465	-36409.6	-14706.9	6.11249	0.55976	-1.89712e-05	-0.0595489
199.482	-36409.6	-14706.8	6.12301	0.560075	5.8898e-06	-0.0587372
199.499	-36409.6	-14706.7	6.13288	0.559976	-1.57136e-06	-0.0588607
199.516	-36409.5	-14706.6	6.14311	0.560018	3.94727e-07	-0.0587619
199.533	-36409.5	-14706.5	6.15361	0.559939	-1.17692e-07	-0.0591256
199.55	-36409.5	-14706.4	6.16346	0.560226	3.13789e-08	-0.0602814
199.567	-36409.4	-14706.3	6.17375	0.559	-7.79249e-09	-0.0615326
199.584	-36409.4	-14706.2	6.18413	0.555259	2.25989e-09	-0.0618347
199.601	-36409.4	-14706.1	6.1943	0.551751	-6.0208e-10	-0.0605268
199.618	-36409.3	-14706	6.20315	0.549737	1.47494e-10	-0.0593776
199.635	-36409.3	-14706	6.20986	0.550076	-4.19228e-11	-0.05872
199.652	-36409.2	-14705.8	6.21616	0.549975	1.11597e-11	-0.0588554
199.669	-36409.2	-14705.7	6.22475	0.550024	-2.6891e-12	-0.0588005
199.686	-36409.2	-14705.7	6.23544	0.549917	7.52831e-13	-0.0588935
199.703	-36409.1	-14705.5	6.24519	0.550307	-2.00209e-13	-0.0584053
199.72	-36409.1	-14705.4	6.25564	0.548326	4.7268e-14	-0.0566641
199.737	-36409.1	-14705.4	6.26595	0.544703	-1.30783e-14	-0.0536029
199.754	-36409	-14705.3	6.27582	0.541104	3.47422e-15	-0.0508761
199.771	-36409	-14705.1	6.28619	0.539799	-7.99148e-16	-0.0492271
199.788	-36408.9	-14705.1	6.29682	0.540057	2.19043e-16	-0.0495399
199.805	-36408.9	-14704.9	6.30443	0.539979	-5.80072e-17	-0.0513557
199.822	-36408.9	-14704.8	6.31128	0.540024	1.25328e-17	-0.0545425
199.839	-36408.8	-14704.8	6.31782	0.539917	-1.99117e-18	-0.0573078
199.856	-36408.8	-14704.6	6.32682	0.540307	-4.77881e-18	-0.0579884
199.873	-36408.7	-14704.5	6.33755	0.537607	1.81943e-17	-0.0562563
199.89	-36408.7	-14704.5	6.34768	0.53414	-7.24469e-17	-0.0530095
199.907	-36408.7	-14704.3	6.3576	0.530541	2.71572e-16	-0.0505187
199.924	-36408.6	-14704.2	6.36809	0.529902	-8.20401e-16	-0.0491346
199.941	-36408.6	-14704.1	6.37848	0.530028	3.20679e-15	-0.0489893
199.958	-36408.6	-14704	6.38553	0.529988	-1.20062e-14	-0.0490323
199.975	-36408.5	-14703.9	6.39253	0.530013	3.22489e-14	-0.0490048
199.992	-36408.5	-14703.8	6.39908	0.529952	-1.25124e-13	-0.0490724
200.009	-36408.4	-14703.7	6.40872	0.530179	4.68239e-13	-0.0480748
200.026	-36408.4	-14703.6	6.4194	0.526894	-9.43548e-13	-0.0469203
200.043	-36408.4	-14703.5	6.42939	0.523544	3.63708e-12	-0.045758
200.06	-36408.3	-14703.4	6.43952	0.520108	-1.36047e-11	-0.0467583
200.077	-36408.3	-14703.3	6.44667	0.52	0	-0.0479303
200.094	-36408.2	-14703.2	6.45667	0.52	0	-0.0490196
200.111	-36408.2	-14703.1	6.46333	0.52	0	-0.0490196
200.128	-36408.2	-14703	6.47384	0.519991	3.13284e-09	-0.0490288
200.145	-36408.1	-14702.9	6.48046	0.520032	-1.19497e-08	-0.0489919
200.162	-36408.1	-14702.8	6.49064	0.519878	4.46323e-08	-0.0478284
200.179	-36408.1	-14702.7	6.50126	0.516236	-3.49242e-07	-0.0453859
200.196	-36408	-14702.6	6.51092	0.512893	1.3274e-06	-0.0421518
200.213	-36408	-14702.5	6.51746	0.509845	-4.94639e-06	-0.040121
200.23	-36407.9	-14702.4	6.52447	0.510058	2.86158e-05	-0.0391282
200.247	-36407.9	-14702.3	6.53152	0.509985	-0.000108462	-0.0393285
200.264	-36407.9	-14702.2	6.54192	0.510002	0.000424753	-0.0406209
200.281	-36407.8	-14702.1	6.55236	0.510008	0.00416834	-0.043224
200.298	-36407.8	-14702	6.56246	0.509964	0.00756346	-0.0464285
200.315	-36407.7	-14701.9	6.57188	0.510134	0.01024	-0.048131
200.332	-36407.7	-14701.8	6.57865	0.509283	0.0099255	-0.0474957
200.349	-36407.7	-14701.7	6.58509	0.50567	0.0100199	-0.0448044
200.366	-36407.6	-14701.6	6.59286	0.502152	0.00999494	-0.0416717
200.383	-36407.6	-14701.5	6.60363	0.499681	0.0100018	-0.0397744
200.4	-36407.5	-14701.4	6.61367	0.500085	0.00999855	-0.0391455
200.417	-36407.5	-14701.2	6.62274	0.499979	0.010004	-0.0392329
200.434	-36407.5	-14701.1	6.62946	0.500006	0.00998322	-0.0392115
200.451	-36407.4	-14701	6.63579	0.499998	0.0100631	-0.0392137
200.468	-36407.4	-14700.9	6.64412	0.500002	0.00977215	-0.0392275
200.485	-36407.3	-14700.8	6.65479	0.499995	0.0113125	-0.0391645
200.502	-36407.3	-14700.7	6.6649	0.500018	0.0148879	-0.039522
200.519	-36407.3	-14700.6	6.67356	0.499935	0.0185581	-0.041404
200.536	-36407.2	-14700.5	6.68026	0.50027	0.0202885	-0.0430623
200.553	-36407.2	-14700.4	6.68652	0.498491	0.0199178	-0.0398783
200.57	-36407.1	-14700.3	6.69542	0.494799	0.0200388	-0.0254891
200.587	-36407.1	-14700.2	6.70593	0.49109	0.0199102	-0.00198212
200.604	-36407.1	-14700.1	6.7161	0.489772	0.0203195	0.0246498
200.621	-36407	-14700	6.72436	0.490052	0.0180886	0.0518021
200.638	-36407	-14699.9	6.73105	0.489986	0.0145174	0.0769404
200.655	-36406.9	-14699.8	6.73732	0.490004	0.0109049	0.0984865
200.672	-36406.9	-14699.6	6.74665	0.489999	0.0098315	0.118806
200.689	-36406.9	-14699.6	6.75743	0.49	0.0100458	0.13456
200.706	-36406.8	-14699.4	6.76479	0.49	0.00998797	0.147121
200.723	-36406.8	-14699.3	6.77171	0.490001	0.0100022	0.156321
200.74	-36406.7	-14699.2	6.77822	0.489995	0.0100007	0.162408
200.757	-36406.7	-14699.1	6.78747	0.490018	0.0099948	0.165252
200.774	-36406.6	-14699	6.79811	0.489946	0.0100162	0.166472
200.791	-36406.6	-14698.9	6.80848	0.49021	0.00993643	0.167574
200.808	-36406.6	-14698.8	6.81553	0.487352	0.0102381	0.168614
200.825	-36406.5	-14698.7	6.82255	0.483769	0.00712751	0.16989
200.842	-36406.5	-14698.6	6.82903	0.480234	0.00374759	0.169054
200.859	-36406.4	-14698.5	6.8389	0.47994	0.000235244	0.166982
200.876	-36406.4	-14698.4	6.84629	0.480008	-2.937e-05	0.163637
200.893	-36406.4	-14698.3	6.85297	0.479998	7.8634e-06	0.159296
200.91	-36406.3	-14698.1	6.8595	0.480001	-2.06154e-06	0.154964
200.927	-36406.3	-14698	6.87	0.48	0	0.150327
200.944	-36406.2	-14697.9	6.88	0.48	0	0.148148
200.961	-36406.2	-14697.8	6.89	0.48	0	0.145969
200.978	-36406.2	-14697.7	6.89706	0.480002	8.89227e-09	0.14362
200.995	-36406.1	-14697.6	6.90369	0.479992	-2.16366e-09	0.140344
201.012	-36406.1	-14697.5	6.91052	0.480029	-2.37006e-10	0.138283
201.029	-36406	-14697.4	6.92132	0.479765	6.40486e-09	0.138489
201.046	-36406	-14697.3	6.93091	0.476252	-2.54324e-08	0.14091
201.063	-36405.9	-14697.1	6.93747	0.472872	9.50562e-08	0.14406
201.08	-36405.9	-14697	6.94444	0.469762	-5.50032e-07	0.144863
201.097	-36405.9	-14696.9	6.95163	0.470064	2.08481e-06	0.143302
201.114	-36405.8	-14696.8	6.96149	0.469984	-7.74207e-06	0.140002
201.131	-36405.8	-14696.7	6.96823	0.470005	3.93647e-05	0.13798
201.148	-36405.7	-14696.6	6.97476	0.469999	-0.000148872	0.137192
201.165	-36405.7	-14696.5	6.98221	0.47	0.000602395	0.137269
201.182	-36405.6	-14696.4	6.99326	0.470001	0.00436289	0.137257
201.199	-36405.6	-14696.3	7.00215	0.469996	0.00779358	0.137229
201.216	-36405.6	-14696.1	7.00873	0.470013	0.0102597	0.137355
201.233	-36405.5	-14696.1	7.0155	0.46994	0.00992255	0.136708
201.25	-36405.5	-14695.9	7.02341	0.470226	0.0100206	0.134088
201.267	-36405.4	-14695.8	7.03281	0.469	0.00999487	0.130127
201.284	-36405.4	-14695.7	7.03943	0.465259	0.0100015	0.126311
201.301	-36405.3	-14695.6	7.04582	0.461751	0.0099996	0.124448
201.318	-36405.3	-14695.5	7.05405	0.459737	0.0100001	0.12214
201.335	-36405.3	-14695.4	7.06512	0.460075	0.00999997	0.11982
201.352	-36405.2	-14695.3	7.07331	0.45998	0.01	0.118051
201.369	-36405.2	-14695.1	7.08002	0.460005	0.01	0.117594
201.386	-36405.1	-14695.1	7.08658	0.459999	0.01	0.117642
201.403	-36405.1	-14694.9	7.09527	0.46	0.01	0.117725
201.42	-36405.1	-14694.8	7.10402	0.46	0.01	0.117164
201.437	-36405	-14694.7	7.11064	0.460002	0.01	0.115436
201.454	-36405	-14694.6	7.11693	0.459994	0.01	0.112452
201.471	-36404.9	-14694.5	7.12599	0.460019	0.01	0.109622
201.488	-36404.9	-14694.4	7.13687	0.459922	0.01	0.108017
201.505	-36404.8	-14694.2	7.14444	0.460292	0.01	0.108323
201.522	-36404.8	-14694.1	7.15122	0.457936	0.01	0.110407
201.539	-36404.8	-14694	7.15809	0.453981	0.01	0.112276
201.556	-36404.7	-14693.9	7.16463	0.454368	0.01	0.109439
201.573	-36404.7	-14693.8	7.17174	0.468025	0.01	0.0960685
201.59	-36404.6	-14693.7	7.17822	0.493558	0.01	0.074471
201.607	-36404.6	-14693.6	7.18745	0.520217	0.01	0.0480678
201.624	-36404.5	-14693.4	7.19817	0.548601	0.01	0.019258
201.641	-36404.5	-14693.3	7.20827	0.572611	0.01	-0.00859157
201.658	-36404.4	-14693.2	7.21818	0.596221	0.01	-0.0320452
201.675	-36404.4	-14693.1	7.22877	0.614651	0.01	-0.0534115
201.692	-36404.4	-14693	7.23884	0.631712	0.01	-0.0682306
201.709	-36404.3	-14692.9	7.24883	0.642154	0.01	-0.0804631
201.726	-36404.3	-14692.8	7.2593	0.65288	0.01	-0.0889274
201.743	-36404.2	-14692.6	7.27254	0.656517	0.01	-0.0945465
201.76	-36404.2	-14692.5	7.28584	0.659874	0.01	-0.0968664
201.777	-36404.1	-14692.4	7.3	0.66	0.01	-0.0980392
201.794	-36404.1	-14692.3	7.31	0.66	0.01	-0.0980392
201.811	-36404	-14692.2	7.32	0.66	0.01	-0.0969499
201.828	-36404	-14692.1	7.33061	0.656439	0.01	-0.0946268
201.845	-36404	-14692	7.34058	0.65315	0.01	-0.0924883
201.862	-36403.9	-14691.8	7.35062	0.649783	0.01	-0.0914996
201.879	-36403.9	-14691.7	7.36121	0.64634	0.01	-0.0913734
201.896	-36403.8	-14691.6	7.37117	0.642646	0.01	-0.0889984
201.913	-36403.8	-14691.5	7.38116	0.636084	0.01	-0.0855236
201.93	-36403.7	-14691.4	7.39229	0.632677	0.00999997	-0.0811357
201.947	-36403.7	-14691.2	7.40532	0.629883	0.0100001	-0.0791793
201.964	-36403.6	-14691.1	7.41515	0.629633	0.00999951	-0.0769636
201.981	-36403.6	-14691	7.42561	0.625812	0.0100025	-0.0744339
201.998	-36403.6	-14690.9	7.43631	0.622442	0.00999054	-0.0712527
202.015	-36403.5	-14690.8	7.44943	0.619756	0.010035	-0.0693532
202.032	-36403.5	-14690.7	7.45965	0.620087	0.0098349	-0.0685439
202.049	-36403.4	-14690.5	7.46935	0.619934	0.0107081	-0.068653
202.066	-36403.4	-14690.4	7.48072	0.620174	0.0143933	-0.068609
202.083	-36403.3	-14690.3	7.494	0.619094	0.0180443	-0.0686874
202.1	-36403.3	-14690.2	7.50336	0.615483	0.0202806	-0.0683116
202.117	-36403.2	-14690	7.51377	0.611911	0.0199303	-0.0643567
202.134	-36403.2	-14689.9	7.52419	0.609682	0.0200201	-0.0533438
202.151	-36403.1	-14689.8	7.53405	0.610084	0.0199949	-0.0356532
202.168	-36403.1	-14689.7	7.54435	0.609982	0.0200002	-0.012988
202.185	-36403.1	-14689.6	7.55486	0.609996	0.0200044	0.0110178
202.202	-36403	-14689.5	7.56435	0.610035	0.019982	0.0331928
202.219	-36403	-14689.3	7.57598	0.609871	0.0200646	0.0547109
202.236	-36402.9	-14689.2	7.58129	0.610535	0.0197318	0.0741711
202.253	-36402.9	-14689.1	7.61796	0.607	0.0215022	0.0928035
202.27	-36402.8	-14689	7.68193	0.599631	0.0251701	0.109546
202.287	-36402.8	-14688.8	7.72548	0.594507	0.0276725	0.121127
202.304	-36402.7	-14688.7	7.74968	0.591544	0.0290596	0.128095
202.321	-36402.7	-14688.5	7.75761	0.590409	0.0295087	0.131148
202.338	-36402.6	-14688.4	7.75234	0.590765	0.0291969	0.130987
202.355	-36402.6	-14688.3	7.73695	0.592279	0.0283014	0.12831
202.372	-36402.5	-14688.1	7.7145	0.594616	0.0269995	0.123819
202.389	-36402.5	-14688	7.68808	0.597441	0.0254682	0.118211
202.406	-36402.4	-14687.9	7.66076	0.600419	0.0238849	0.112188
202.423	-36402.4	-14687.8	7.6356	0.603216	0.0224266	0.106449
202.44	-36402.3	-14687.7	7.61569	0.605498	0.0212705	0.101693
202.457	-36402.3	-14687.6	7.60409	0.606928	0.0205939	0.0986203
202.474	-36402.2	-14687.4	7.60388	0.607174	0.020574	0.0979305
202.491	-36402.2	-14687.3	7.61814	0.605899	0.0213879	0.100323
202.508	-36402.2	-14687.2	7.64993	0.60277	0.0232128	0.106498
202.525	-36402.1	-14687.1	7.70234	0.597452	0.0262258	0.117155
202.542	-36402.1	-14687	7.76532	0.590636	0.029768	0.131391
202.559	-36402	-14686.9	7.77969	0.586997	0.0300596	0.14168
202.576	-36402	-14686.8	7.78927	0.583569	0.0299924	0.149933
202.593	-36401.9	-14686.7	7.79946	0.580103	0.030002	0.154523
202.61	-36401.9	-14686.5	7.80938	0.579974	0.0299995	0.155815
202.627	-36401.8	-14686.4	7.82	0.58	0.03	0.153595
202.644	-36401.8	-14686.3	7.83	0.58	0.03	0.150327
202.661	-36401.7	-14686.1	7.84	0.58	0.03	0.147059
202.678	-36401.7	-14686	7.84719	0.579892	0.0299995	0.144778
202.695	-36401.7	-14685.9	7.85713	0.576456	0.0300021	0.143778
202.712	-36401.6	-14685.8	7.86387	0.573106	0.0299922	0.143764
202.729	-36401.6	-14685.7	7.87432	0.569822	0.0300612	0.142496
202.746	-36401.5	-14685.5	7.88093	0.570048	0.029762	0.140186
202.763	-36401.5	-14685.4	7.89129	0.569988	0.0262477	0.136841
202.78	-36401.4	-14685.3	7.9018	0.570005	0.0225538	0.133399
202.797	-36401.4	-14685.2	7.91173	0.569997	0.0201666	0.130142
202.814	-36401.3	-14685	7.92186	0.570008	0.0240338	0.126887
202.831	-36401.3	-14684.9	7.93242	0.569961	0.0275657	0.123161
202.848	-36401.2	-14684.8	7.94231	0.570149	0.0302526	0.119028
202.865	-36401.2	-14684.6	7.95248	0.569398	0.0299335	0.115537
202.882	-36401.1	-14684.5	7.96302	0.565637	0.030032	0.111054
202.899	-36401.1	-14684.4	7.97288	0.562206	0.0299489	0.105728
202.916	-36401	-14684.3	7.98313	0.55974	0.0301698	0.0961382
202.933	-36401	-14684.2	7.99353	0.560077	0.0290947	0.0854502
202.95	-36400.9	-14684	8.00376	0.559979	0.0254828	0.0748538
202.967	-36400.9	-14683.9	8.01249	0.560005	0.021911	0.065282
202.984	-36400.8	-14683.8	8.02079	0.559999	0.0196819	0.0564795
203.001	-36400.8	-14683.6	8.02941	0.56	0.0200845	0.0499257
203.018	-36400.7	-14683.5	8.03763	0.560001	0.0199804	0.0445065
203.035	-36400.7	-14683.4	8.04668	0.559995	0.0200011	0.0386336
203.052	-36400.6	-14683.3	8.05426	0.560018	0.0200166	0.0301883
203.069	-36400.6	-14683.1	8.06509	0.559935	0.0199354	0.0143054
203.086	-36400.5	-14683	8.07535	0.56027	0.0202695	-0.00762307
203.103	-36400.5	-14682.9	8.08522	0.558491	0.0184925	-0.0306902
203.12	-36400.4	-14682.7	8.09563	0.554799	0.0147919	-0.0532495
203.137	-36400.4	-14682.6	8.10595	0.55109	0.0111172	-0.0738681
203.154	-36400.3	-14682.5	8.11582	0.549772	0.00966867	-0.0926406
203.171	-36400.3	-14682.3	8.12619	0.550052	0.0104099	-0.110787
203.188	-36400.2	-14682.2	8.13682	0.549986	0.00764277	-0.125417
203.205	-36400.2	-14682.1	8.14443	0.550004	0.00683165	-0.136858
203.222	-36400.1	-14682	8.15128	0.549999	0.00424912	-0.146668
203.239	-36400.1	-14681.9	8.15782	0.55	0.00343347	-0.154832
203.256	-36400	-14681.7	8.16682	0.550001	0.000931761	-0.160916
203.273	-36400	-14681.6	8.17755	0.549996	-0.000179315	-0.16497
203.29	-36399.9	-14681.5	8.18768	0.550016	4.8509e-05	-0.166554
203.307	-36399.9	-14681.3	8.19758	0.549939	-1.28267e-05	-0.166758
203.324	-36399.8	-14681.2	8.20814	0.550183	2.5227e-06	-0.165867
203.341	-36399.8	-14681.1	8.21827	0.547421	-6.7932e-07	-0.163825
203.358	-36399.7	-14680.9	8.22817	0.543643	1.79227e-07	-0.162134
203.375	-36399.7	-14680.8	8.23878	0.545607	-3.09803e-08	-0.166641
203.392	-36399.6	-14680.7	8.24879	0.560866	8.31379e-09	-0.179866
203.409	-36399.6	-14680.5	8.259	0.583767	-2.18738e-09	-0.199904
203.426	-36399.5	-14680.4	8.26619	0.608577	2.79541e-10	-0.224069
203.443	-36399.5	-14680.3	8.27608	0.631966	-7.48433e-11	-0.247068
203.46	-36399.4	-14680.1	8.28594	0.655322	1.96216e-11	-0.268873
203.477	-36399.4	-14680	8.3	0.676667	0	-0.28976
203.494	-36399.3	-14679.9	8.31	0.693333	0	-0.3061
203.511	-36399.3	-14679.7	8.32	0.706667	0	-0.320261
203.528	-36399.2	-14679.6	8.33071	0.720599	-8.52091e-14	-0.331756
203.545	-36399.2	-14679.5	8.34413	0.72703	2.27798e-14	-0.340262
203.562	-36399.1	-14679.3	8.35748	0.733633	-5.90964e-15	-0.345608
203.579	-36399.1	-14679.2	8.37163	0.737064	2.93268e-15	-0.350077
203.596	-36399	-14679.1	8.38485	0.740236	-7.83679e-16	-0.351962
203.613	-36399	-14678.9	8.39838	0.739698	2.01982e-16	-0.351684
203.63	-36398.9	-14678.8	8.41205	0.736019	-7.51976e-17	-0.349124
203.647	-36398.9	-14678.7	8.42169	0.732768	2.00848e-17	-0.345829
203.664	-36398.8	-14678.5	8.43178	0.729378	-5.13836e-18	-0.342531
203.681	-36398.8	-14678.4	8.44296	0.725861	1.701e-18	-0.339088
203.698	-36398.7	-14678.3	8.45645	0.722565	-4.54084e-19	-0.335808
203.715	-36398.7	-14678.1	8.47009	0.719173	1.15189e-19	-0.332687
203.732	-36398.6	-14678	8.48331	0.715661	-3.57618e-20	-0.330686
203.749	-36398.6	-14677.9	8.49285	0.712372	9.54102e-21	-0.330049
203.766	-36398.5	-14677.7	8.50296	0.708965	-2.39671e-21	-0.329865
203.783	-36398.5	-14677.6	8.51451	0.705458	7.14605e-22	-0.328331
203.8	-36398.4	-14677.5	8.52798	0.702199	-1.90527e-22	-0.325716
203.817	-36398.3	-14677.3	8.54183	0.698679	4.73145e-23	-0.322364
203.834	-36398.3	-14677.2	8.5545	0.695591	-1.37216e-23	-0.318494
203.851	-36398.2	-14677.1	8.56402	0.690533	3.65561e-24	-0.314281
203.868	-36398.2	-14676.9	8.57419	0.685335	-8.95164e-25	-0.308861
203.885	-36398.1	-14676.8	8.58599	0.67923	2.52896e-25	-0.301744
203.902	-36398.1	-14676.7	8.59999	0.668488	-6.09413e-26	-0.292173
203.919	-36398	-14676.5	8.61406	0.656256	1.70694e-26	-0.280613
203.936	-36398	-14676.4	8.62555	0.644348	-4.57127e-27	-0.269784
203.953	-36397.9	-14676.3	8.63517	0.634936	1.21569e-27	-0.259404
203.97	-36397.9	-14676.1	8.64564	0.62407	-2.87016e-28	-0.249894
203.987	-36397.8	-14676	8.65595	0.615882	7.94131e-29	-0.241451
204.004	-36397.8	-14675.8	8.6658	0.609149	-2.10958e-29	-0.235074
204.021	-36397.7	-14675.7	8.67626	0.604614	4.85256e-30	-0.231228
204.038	-36397.7	-14675.6	8.68654	0.59932	-1.33024e-30	-0.232482
204.055	-36397.6	-14675.4	8.69638	0.591188	3.52919e-31	-0.238289
204.072	-36397.6	-14675.3	8.70691	0.573844	-7.84244e-32	-0.244868
204.089	-36397.5	-14675.2	8.71704	0.548017	2.13405e-32	-0.247327
204.106	-36397.4	-14675	8.72728	0.520998	-5.65314e-33	-0.246673
204.123	-36397.4	-14674.9	8.73514	0.495721	1.19687e-33	-0.244547
204.14	-36397.4	-14674.8	8.74176	0.471895	-3.2378e-34	-0.242464
204.157	-36397.3	-14674.6	8.74839	0.45115	8.56083e-35	-0.238679
204.174	-36397.2	-14674.4	8.75544	0.432865	-1.68204e-35	-0.233123
204.191	-36397.2	-14674.3	8.76214	0.418722	4.46484e-36	-0.22663
204.208	-36397.1	-14674.2	8.76918	0.407901	-7.71837e-37	-0.220657
204.225	-36397.1	-14674	8.77589	0.397674	2.07378e-37	-0.216124
204.242	-36397	-14673.9	8.78255	0.390753	-5.54946e-38	-0.212793
204.259	-36397	-14673.8	8.78919	0.384026	1.46008e-38	-0.209521
204.276	-36396.9	-14673.6	8.79626	0.380089	-1.86594e-39	-0.207041
204.293	-36396.9	-14673.5	8.80295	0.379976	4.99575e-40	-0.207859
204.31	-36396.8	-14673.3	8.80959	0.380006	-1.3096e-40	-0.214955
204.327	-36396.8	-14673.2	8.81667	0.38	0	-0.232026
204.344	-36396.7	-14673.1	8.82333	0.38	0	-0.254902
204.361	-36396.6	-14672.9	8.83041	0.38	-2.12313e-42	-0.28141
204.378	-36396.6	-14672.8	8.83706	0.38	5.68799e-43	-0.302905
204.395	-36396.5	-14672.7	8.84372	0.38	-1.52063e-43	-0.321237
204.412	-36396.5	-14672.5	8.8504	0.38	3.94488e-44	-0.336373
204.429	-36396.4	-14672.4	8.85756	0.38	-1.95766e-44	-0.349981
204.446	-36396.4	-14672.2	8.8638	0.38	5.23132e-45	-0.359285
204.463	-36396.3	-14672.1	8.8673	0.38	-1.3483e-45	-0.365569
204.48	-36396.3	-14671.9	8.87462	0.38	5.01969e-46	-0.369825
204.497	-36396.2	-14671.8	8.88113	0.38	-1.34073e-46	-0.371716
204.514	-36396.1	-14671.6	8.88791	0.38	3.43003e-47	-0.372606
204.531	-36396.1	-14671.5	8.89495	0.38	-1.13547e-47	-0.37253
204.548	-36396.1	-14671.4	8.90154	0.38	3.03116e-48	-0.372553
204.565	-36396	-14671.2	8.90832	0.38	-7.68928e-49	-0.372552
204.582	-36395.9	-14671.1	8.91536	0.38	2.38722e-49	-0.372531
204.599	-36395.9	-14671	8.92187	0.38	-6.36895e-50	-0.372617
204.616	-36395.8	-14670.8	8.92895	0.38	1.59988e-50	-0.372233
204.633	-36395.8	-14670.7	8.93466	0.38	-4.77023e-51	-0.368418
204.65	-36395.7	-14670.5	8.93861	0.380001	1.27183e-51	-0.35837
204.667	-36395.7	-14670.4	8.94593	0.379996	-3.1584e-52	-0.33986
204.684	-36395.6	-14670.3	8.95269	0.380017	9.15965e-53	-0.315754
204.701	-36395.6	-14670.1	8.95969	0.379937	-2.44031e-53	-0.291956
204.718	-36395.5	-14669.9	8.96482	0.380228	5.97812e-54	-0.267651
204.735	-36395.4	-14669.8	8.96948	0.378688	-1.69919e-54	-0.244314
204.752	-36395.4	-14669.7	8.97652	0.375112	4.52318e-55	-0.223591
204.769	-36395.3	-14669.5	8.98331	0.371442	-1.08993e-55	-0.205347
204.786	-36395.3	-14669.4	8.99025	0.369713	3.05133e-56	-0.191838
204.803	-36395.2	-14669.3	8.99683	0.370076	-8.11473e-57	-0.183456
204.82	-36395.2	-14669.1	9.00367	0.369982	1.91583e-57	-0.17868
204.837	-36395.1	-14669	9.01099	0.370005	-5.30079e-58	-0.1767
204.854	-36395.1	-14668.8	9.01518	0.369999	1.40802e-58	-0.17643
204.871	-36395	-14668.7	9.02059	0.37	-3.23461e-59	-0.17648
204.888	-36395	-14668.5	9.02776	0.37	8.69882e-60	-0.176469
204.905	-36394.9	-14668.4	9.03424	0.37	-1.67858e-60	-0.176466
204.922	-36394.8	-14668.2	9.04126	0.37	-1.74764e-60	-0.176487
204.939	-36394.8	-14668.1	9.0481	0.369999	8.89864e-60	-0.176404
204.956	-36394.7	-14668	9.05456	0.370003	-3.38502e-59	-0.177105
204.973	-36394.7	-14667.8	9.06197	0.369989	1.09146e-58	-0.179085
204.99	-36394.6	-14667.7	9.0658	0.370042	-4.30289e-58	-0.182228
205.007	-36394.6	-14667.5	9.07155	0.369842	1.61187e-57	-0.184953
205.024	-36394.5	-14667.4	9.07882	0.370478	-4.86912e-57	-0.183877
205.041	-36394.5	-14667.3	9.08542	0.362546	1.90324e-56	-0.175546
205.058	-36394.4	-14667.1	9.09243	0.344287	-7.12574e-56	-0.158626
205.075	-36394.3	-14666.9	9.09611	0.316757	1.91398e-55	-0.133013
205.092	-36394.3	-14666.8	9.10269	0.28955	-7.42616e-55	-0.102911
205.109	-36394.2	-14666.7	9.10612	0.26616	2.77902e-54	-0.0678964
205.126	-36394.2	-14666.5	9.11297	0.241367	-5.59999e-54	-0.0244163
205.143	-36394.1	-14666.4	9.11652	0.22108	2.15862e-53	0.0183157
205.16	-36394.1	-14666.2	9.11978	0.204153	-8.07444e-53	0.0567093
205.177	-36394	-14666.1	9.12333	0.193333	0	0.0893246
205.194	-36394	-14666	9.12667	0.186667	0	0.11329
205.211	-36393.9	-14665.8	9.13	0.183333	0	0.135076
205.228	-36393.8	-14665.7	9.13008	0.176344	1.85935e-50	0.15465
205.245	-36393.8	-14665.5	9.13356	0.173146	-7.09217e-50	0.169515
205.262	-36393.7	-14665.4	9.13686	0.169896	2.64894e-49	0.177989
205.279	-36393.7	-14665.2	9.14041	0.170124	-2.07276e-48	0.184811
205.296	-36393.6	-14665.1	9.1437	0.169683	7.87817e-48	0.191672
205.313	-36393.6	-14664.9	9.14714	0.161839	-2.9357e-47	0.204504
205.33	-36393.5	-14664.8	9.15023	0.142383	1.69836e-46	0.22376
205.347	-36393.4	-14664.7	9.14996	0.115189	-6.43726e-46	0.245715
205.364	-36393.4	-14664.5	9.14992	0.0886382	2.39051e-45	0.267423
205.381	-36393.3	-14664.4	9.15054	0.0655013	-1.21546e-44	0.287652
205.398	-36393.3	-14664.2	9.15414	0.0495059	4.59672e-44	0.304349
205.415	-36393.2	-14664	9.15761	0.0329799	-1.6992e-43	0.319408
205.432	-36393.2	-14663.9	9.16031	0.0199899	8.02574e-43	0.332127
205.449	-36393.1	-14663.8	9.15992	0.0110067	-3.02971e-42	0.339366
205.466	-36393.1	-14663.6	9.16002	0.00547043	1.11339e-41	0.342627
205.483	-36393	-14663.5	9.15999	0.0019963	-5.01038e-41	0.343184
205.5	-36392.9	-14663.3	9.16	-0.000291457	1.88854e-40	0.343125
205.517	-36392.9	-14663.2	9.16	7.22877e-05	-6.88917e-40	0.34314
205.534	-36392.8	-14663.1	9.16	-2.05662e-05	2.99497e-39	0.343137
205.551	-36392.8	-14662.9	9.16	3.98794e-06	-1.12743e-38	0.343136
205.568	-36392.7	-14662.7	9.16	4.43032e-06	4.07476e-38	0.343144
205.585	-36392.7	-14662.6	9.16	-2.41789e-05	-1.72591e-37	0.34311
205.602	-36392.6	-14662.5	9.16	9.22788e-05	6.48982e-37	0.343241
205.619	-36392.5	-14662.3	9.16	-0.000329964	-2.31816e-36	0.342496
205.636	-36392.5	-14662.2	9.16	0.00235865	9.62029e-36	0.337739
205.653	-36392.4	-14662	9.16	0.0142537	-3.61398e-35	0.326385
205.67	-36392.4	-14661.9	9.16001	0.0358355	1.27148e-34	0.306303
205.687	-36392.3	-14661.7	9.15998	0.0626684	-5.19027e-34	0.282145
205.704	-36392.3	-14661.6	9.16008	0.0870755	1.94815e-33	0.258239
205.721	-36392.2	-14661.4	9.15973	0.111424	-6.71756e-33	0.234487
205.738	-36392.2	-14661.3	9.16198	0.133519	2.70503e-32	0.213425
205.755	-36392.1	-14661.2	9.16543	0.151034	-1.01457e-31	0.196207
205.772	-36392	-14661	9.16927	0.166193	3.40277e-31	0.180657
205.789	-36392	-14660.9	9.16992	0.177468	-1.3546e-30	0.167758
205.806	-36391.9	-14660.7	9.17212	0.185006	5.07733e-30	0.157229
205.823	-36391.9	-14660.6	9.17588	0.189513	-1.63542e-29	0.150244
205.84	-36391.8	-14660.4	9.17922	0.190118	6.44694e-29	0.147301
205.857	-36391.8	-14660.3	9.18253	0.189969	-2.41502e-28	0.147002
205.874	-36391.7	-14660.1	9.18605	0.190006	7.29527e-28	0.14707
205.891	-36391.7	-14660	9.18942	0.19	-2.85157e-27	0.147057
205.908	-36391.6	-14659.8	9.19273	0.189996	1.06763e-26	0.147056
205.925	-36391.5	-14659.7	9.19626	0.190012	-2.86767e-26	0.147069
205.942	-36391.5	-14659.6	9.19962	0.189952	1.11264e-25	0.147019
205.959	-36391.4	-14659.4	9.20293	0.190178	-4.16372e-25	0.147956
205.976	-36391.4	-14659.3	9.20646	0.186894	8.39031e-25	0.150152
205.993	-36391.3	-14659.1	9.20981	0.183544	-3.2342e-24	0.15342
206.01	-36391.3	-14659	9.21314	0.180108	1.20977e-23	0.155676
206.027	-36391.2	-14658.8	9.21667	0.18	0	0.156863
206.044	-36391.2	-14658.7	9.22	0.18	5.3123e-33	0.156863
206.061	-36391.1	-14658.5	9.22	0.18	-1.98618e-32	0.156863
206.078	-36391	-14658.4	9.22357	0.180035	-2.78581e-21	0.155597
206.095	-36391	-14658.3	9.22685	0.183822	1.0626e-20	0.14984
206.112	-36390.9	-14658.1	9.23022	0.197723	-3.96883e-20	0.137325
206.129	-36390.9	-14657.9	9.23366	0.219665	3.10556e-19	0.116057
206.146	-36390.8	-14657.8	9.23737	0.246306	-1.18036e-18	0.0931448
206.163	-36390.7	-14657.6	9.24385	0.269287	4.39848e-18	0.0703832
206.18	-36390.7	-14657.5	9.2477	0.289913	-2.5446e-17	0.0500891
206.197	-36390.6	-14657.4	9.25406	0.306113	9.64477e-17	0.0330231
206.214	-36390.6	-14657.2	9.25775	0.323286	-3.58164e-16	0.0168195
206.231	-36390.5	-14657.1	9.26438	0.339709	1.82109e-15	0.00227556
206.248	-36390.5	-14656.9	9.26786	0.348493	-6.88715e-15	-0.00872224
206.265	-36390.4	-14656.8	9.27509	0.354201	2.54586e-14	-0.0174499
206.282	-36390.4	-14656.6	9.28192	0.358498	-1.20247e-13	-0.0261433
206.299	-36390.3	-14656.5	9.28883	0.364567	4.53933e-13	-0.032323
206.316	-36390.2	-14656.3	9.29446	0.367946	-1.66816e-12	-0.0366884
206.333	-36390.2	-14656.2	9.29868	0.369435	7.50692e-12	-0.0368938
206.35	-36390.1	-14656	9.30576	0.365392	-2.82955e-11	-0.034908
206.367	-36390.1	-14655.9	9.3124	0.361935	1.03219e-10	-0.0316935
206.384	-36390	-14655.7	9.31976	0.359671	-4.48728e-10	-0.0299088
206.401	-36390	-14655.6	9.3247	0.360103	1.68919e-09	-0.0293228
206.418	-36389.9	-14655.4	9.32925	0.359919	-6.1051e-09	-0.0294903
206.435	-36389.8	-14655.3	9.33664	0.360258	2.58588e-08	-0.0290353
206.452	-36389.8	-14655.1	9.34297	0.358703	-9.72352e-08	-0.0274862
206.469	-36389.7	-14655	9.35031	0.355	3.47323e-07	-0.0245095
206.486	-36389.7	-14654.9	9.35514	0.351295	-1.44138e-06	-0.0215348
206.503	-36389.6	-14654.7	9.35981	0.349748	5.41473e-06	-0.0199793
206.52	-36389.5	-14654.5	9.36719	0.35006	-1.90502e-05	-0.019547
206.537	-36389.5	-14654.4	9.37384	0.349984	7.77644e-05	-0.0196247
206.554	-36389.4	-14654.2	9.38095	0.350004	-0.000291886	-0.0196034
206.571	-36389.4	-14654.1	9.38527	0.349999	0.00182028	-0.0196089
206.588	-36389.3	-14654	9.39111	0.35	0.00584824	-0.0196076
206.605	-36389.3	-14653.8	9.39542	0.35	0.00682089	-0.0196079
206.622	-36389.2	-14653.6	9.40103	0.35	0.00671338	-0.0196078
206.639	-36389.2	-14653.5	9.40816	0.35	0.0063323	-0.0196078
206.656	-36389.1	-14653.4	9.41454	0.35	0.00913029	-0.0196078
206.673	-36389	-14653.2	9.422	0.35	0.0101662	-0.0196078
206.69	-36389	-14653.1	9.42571	0.35	0.00995504	-0.0196078
206.707	-36388.9	-14652.9	9.43189	0.350001	0.0100119	-0.0196078
206.724	-36388.9	-14652.8	9.43598	0.349996	0.00999766	-0.0196078
206.741	-36388.8	-14652.6	9.44203	0.350015	0.0100006	-0.0196078
206.758	-36388.7	-14652.5	9.44884	0.349942	0.00999983	-0.0196078
206.775	-36388.7	-14652.3	9.45579	0.350155	0.01	-0.0196078
206.792	-36388.6	-14652.2	9.46277	0.347107	0.00999997	-0.0196078
206.809	-36388.6	-14652	9.46615	0.343764	0.0100001	-0.0196078
206.826	-36388.5	-14651.9	9.47288	0.340122	0.00999987	-0.0196078
206.843	-36388.5	-14651.7	9.47963	0.339968	0.0100005	-0.0196078
206.86	-36388.4	-14651.5	9.48622	0.340008	0.00999808	-0.0196078
206.877	-36388.3	-14651.4	9.49333	0.34	0.01	-0.0196078
206.894	-36388.3	-14651.3	9.49667	0.34	0.01	-0.0196078
206.911	-36388.2	-14651.1	9.50333	0.34	0.01	-0.0196078
206.928	-36388.2	-14651	9.50694	0.34	0.00644752	-0.0196078
206.945	-36388.1	-14650.8	9.51375	0.34	0.00311603	-0.0196078
206.962	-36388	-14650.6	9.52039	0.34	-8.74284e-05	-0.0196078
206.979	-36388	-14650.5	9.52757	0.34	4.33867e-05	-0.0196078
206.996	-36387.9	-14650.4	9.53378	0.34	-1.15939e-05	-0.0196078
207.013	-36387.9	-14650.2	9.53738	0.34	2.98816e-06	-0.0196078
207.03	-36387.8	-14650.1	9.54411	0.34	-1.1125e-06	-0.0196078
207.047	-36387.8	-14649.9	9.54768	0.34	2.97171e-07	-0.0196078
207.064	-36387.7	-14649.7	9.55409	0.34	-7.61381e-08	-0.0196078
207.081	-36387.6	-14649.6	9.55815	0.34	2.5776e-08	-0.0196079
207.098	-36387.6	-14649.5	9.56403	0.34	-9.13092e-09	-0.0196076
207.115	-36387.5	-14649.3	9.56681	0.34	-3.68333e-09	-0.0196071
207.132	-36387.5	-14649.1	9.58006	0.34	-3.94778e-10	-0.0196031
207.149	-36387.4	-14649	9.58406	0.34	1.05324e-10	-0.0196288
207.166	-36387.3	-14648.8	9.58849	0.340001	-2.64576e-11	-0.0195299
207.183	-36387.3	-14648.7	9.59583	0.339996	7.88861e-12	-0.0200548
207.2	-36387.2	-14648.5	9.60222	0.340014	-2.10324e-12	-0.0232964
207.217	-36387.2	-14648.4	9.60943	0.339948	5.2231e-13	-0.0328804
207.234	-36387.1	-14648.2	9.61473	0.340228	-1.51475e-13	-0.0498165
207.251	-36387.1	-14648.1	9.61934	0.33891	4.03559e-14	-0.0694185
207.268	-36387	-14647.9	9.62484	0.335201	-9.88612e-15	-0.0900245
207.285	-36386.9	-14647.8	9.62978	0.331509	2.80998e-15	-0.108751
207.302	-36386.9	-14647.6	9.63497	0.32973	-7.48006e-16	-0.124921
207.319	-36386.8	-14647.5	9.63966	0.330065	1.80244e-16	-0.140153
207.336	-36386.8	-14647.3	9.64703	0.329982	-5.04603e-17	-0.153774
207.353	-36386.7	-14647.2	9.65335	0.330005	1.34195e-17	-0.16452
207.37	-36386.6	-14647	9.66078	0.329999	-3.16825e-18	-0.17287
207.387	-36386.6	-14646.9	9.66519	0.33	8.76607e-19	-0.178155
207.404	-36386.5	-14646.7	9.67066	0.33	-2.32868e-19	-0.181766
207.421	-36386.5	-14646.5	9.67533	0.33	5.35654e-20	-0.184471
207.438	-36386.4	-14646.4	9.68109	0.33	-1.4684e-20	-0.186115
207.455	-36386.3	-14646.2	9.68543	0.33	3.89572e-21	-0.185762
207.472	-36386.3	-14646.1	9.69103	0.33	-8.65694e-22	-0.183813
207.489	-36386.2	-14645.9	9.69817	0.33	2.35569e-22	-0.180667
207.506	-36386.2	-14645.8	9.70454	0.33	-6.24026e-23	-0.178076
207.523	-36386.1	-14645.6	9.712	0.33	1.32118e-23	-0.176635
207.54	-36386.1	-14645.5	9.7157	0.33	-3.57409e-24	-0.176431
207.557	-36386	-14645.3	9.72192	0.33	9.45059e-25	-0.176481
207.574	-36385.9	-14645.2	9.7259	0.33	-1.8587e-25	-0.176469
207.591	-36385.9	-14645	9.73233	0.33	5.00516e-26	-0.176471
207.608	-36385.8	-14644.8	9.73588	0.33	-1.32052e-26	-0.17647
207.625	-36385.7	-14644.7	9.74263	0.33	2.2826e-27	-0.176471
207.642	-36385.7	-14644.6	9.74616	0.33	-6.12551e-28	-0.176471
207.659	-36385.6	-14644.4	9.75266	0.33	1.61164e-28	-0.176471
207.676	-36385.6	-14644.2	9.75642	0.33	-2.05963e-29	-0.176471
207.693	-36385.5	-14644.1	9.7629	0.33	5.51438e-30	-0.176471
207.71	-36385.4	-14643.9	9.76961	0.33	-1.4457e-30	-0.17647
207.727	-36385.4	-14643.8	9.77667	0.33	0	-0.176471
207.744	-36385.3	-14643.6	9.78333	0.33	0	-0.176471
207.761	-36385.3	-14643.5	9.78667	0.33	0	-0.176471
207.778	-36385.2	-14643.3	9.79363	0.329892	6.27812e-33	-0.175284
207.795	-36385.2	-14643.2	9.79697	0.326456	-1.67839e-33	-0.173028
207.812	-36385.1	-14643	9.80362	0.323106	4.35416e-34	-0.16976
207.829	-36385	-14642.8	9.80732	0.319822	-2.16077e-34	-0.167564
207.846	-36385	-14642.7	9.81387	0.320048	5.77406e-35	-0.166627
207.863	-36384.9	-14642.5	9.81728	0.319988	-1.48818e-35	-0.166677
207.88	-36384.9	-14642.4	9.82463	0.320005	5.54048e-36	-0.166663
207.897	-36384.8	-14642.2	9.8311	0.319999	-1.47983e-36	-0.166668
207.914	-36384.7	-14642.1	9.83804	0.32	3.78589e-37	-0.166666
207.931	-36384.7	-14641.9	9.84423	0.32	-1.25328e-37	-0.166667
207.948	-36384.6	-14641.8	9.84808	0.32	3.34565e-38	-0.166667
207.965	-36384.5	-14641.6	9.8543	0.32	-8.48704e-39	-0.166667
207.982	-36384.5	-14641.4	9.85851	0.32	2.63489e-39	-0.166667
207.999	-36384.4	-14641.3	9.86442	0.32	-7.02972e-40	-0.166667
208.016	-36384.4	-14641.1	9.86862	0.32	1.76587e-40	-0.166667
208.033	-36384.3	-14641	9.87468	0.32	-5.26514e-41	-0.166667
208.05	-36384.2	-14640.8	9.87888	0.32	1.40378e-41	-0.166666
208.067	-36384.2	-14640.6	9.88467	0.32	-3.48608e-42	-0.166669
208.084	-36384.1	-14640.5	9.88934	0.32	1.011e-42	-0.166657
208.101	-36384.1	-14640.3	9.89481	0.319999	-2.6935e-43	-0.166779
208.118	-36384	-14640.2	9.89922	0.320002	6.59835e-44	-0.169479
208.135	-36383.9	-14640	9.90665	0.319992	-1.87548e-44	-0.178027
208.152	-36383.9	-14639.9	9.91297	0.320029	4.99246e-45	-0.193088
208.169	-36383.8	-14639.7	9.92034	0.319897	-1.20301e-45	-0.214471
208.186	-36383.8	-14639.6	9.92503	0.320429	3.3679e-46	-0.236988
208.203	-36383.7	-14639.4	9.93021	0.317401	-8.95663e-47	-0.255209
208.22	-36383.6	-14639.2	9.93518	0.306933	2.1146e-47	-0.265723
208.237	-36383.6	-14639.1	9.94057	0.28676	-5.85079e-48	-0.265332
208.254	-36383.5	-14638.9	9.94558	0.263016	1.55424e-48	-0.256818
208.271	-36383.4	-14638.8	9.94868	0.23855	-3.57514e-49	-0.242819
208.288	-36383.4	-14638.6	9.9522	0.216507	9.80059e-50	-0.228786
208.305	-36383.3	-14638.4	9.95546	0.198889	-2.60014e-50	-0.216501
208.322	-36383.3	-14638.3	9.95896	0.184062	5.77795e-51	-0.205574
208.339	-36383.2	-14638.1	9.9624	0.170345	-1.57227e-51	-0.19562
208.356	-36383.1	-14638	9.96557	0.159282	4.16497e-52	-0.186509
208.373	-36383.1	-14637.8	9.96947	0.151329	-8.818e-53	-0.178975
208.39	-36383	-14637.7	9.9699	0.147296	2.38548e-53	-0.174053
208.407	-36383	-14637.5	9.97238	0.144244	-6.30766e-54	-0.170701
208.424	-36382.9	-14637.3	9.97603	0.140395	1.24056e-54	-0.167287
208.441	-36382.8	-14637.2	9.97961	0.139959	-3.34062e-55	-0.163926
208.458	-36382.8	-14637	9.98015	0.13979	8.81364e-56	-0.16147
208.475	-36382.7	-14636.9	9.97983	0.142868	-1.52349e-56	-0.161088
208.492	-36382.7	-14636.7	9.9829	0.146254	4.08838e-57	-0.163101
208.509	-36382.6	-14636.5	9.98622	0.149764	-1.07566e-57	-0.165364
208.526	-36382.5	-14636.4	9.9899	0.150029	1.37467e-58	-0.166636
208.543	-36382.5	-14636.2	9.98994	0.149992	-3.68049e-59	-0.166675
208.56	-36382.4	-14636.1	9.9931	0.150002	9.64912e-60	-0.166665
208.577	-36382.3	-14635.9	9.99667	0.15	0	-0.166667
208.594	-36382.3	-14635.8	10	0.15	0	-0.166667
208.611	-36382.2	-14635.6	10	0.15	0	-0.166667
208.628	-36382.2	-14635.4	10.0036	0.15	-4.19024e-62	-0.166667
208.645	-36382.1	-14635.3	10.0069	0.15	1.12022e-62	-0.166667
208.662	-36382	-14635.1	10.0101	0.15	-2.90612e-63	-0.166667
208.679	-36382	-14635	10.0102	0.15	1.44217e-63	-0.166667
208.696	-36381.9	-14634.8	10.0138	0.15	-3.85381e-64	-0.166667
208.713	-36381.9	-14634.6	10.0171	0.15	9.93263e-65	-0.166667
208.73	-36381.8	-14634.5	10.0206	0.15	-3.69786e-65	-0.166665
208.747	-36381.7	-14634.3	10.0239	0.15	9.87471e-66	-0.166673
208.764	-36381.7	-14634.1	10.0274	0.15	-2.51874e-66	-0.166643
208.781	-36381.6	-14634	10.0301	0.15	7.95329e-67	-0.166803
208.798	-36381.6	-14633.9	10.0305	0.15	-6.76645e-68	-0.168203
208.815	-36381.5	-14633.7	10.0342	0.15	-5.18668e-67	-0.172575
208.832	-36381.4	-14633.5	10.0379	0.15	2.69977e-66	-0.181412
208.849	-36381.4	-14633.4	10.0401	0.15	-1.02533e-65	-0.19165
208.866	-36381.3	-14633.2	10.0407	0.15	3.76959e-65	-0.20227
208.883	-36381.3	-14633.1	10.0446	0.15	-1.69641e-64	-0.210959
208.9	-36381.2	-14632.9	10.0481	0.15	6.39421e-64	-0.217851
208.917	-36381.1	-14632.7	10.0501	0.15	-2.33253e-63	-0.222609
208.934	-36381.1	-14632.6	10.051	0.15	1.01404e-62	-0.225042
208.951	-36381	-14632.4	10.0547	0.15	-3.81723e-62	-0.225824
208.968	-36380.9	-14632.2	10.0584	0.15	1.37963e-61	-0.227385
208.985	-36380.9	-14632.1	10.0601	0.15	-5.84358e-61	-0.230245
209.002	-36380.8	-14631.9	10.0612	0.15	2.19732e-60	-0.233559
209.019	-36380.8	-14631.8	10.065	0.15	-7.8488e-60	-0.236924
209.036	-36380.7	-14631.6	10.0688	0.150001	3.25723e-59	-0.240317
209.053	-36380.6	-14631.5	10.0699	0.149998	-1.22362e-58	-0.243541
209.07	-36380.6	-14631.3	10.0716	0.150008	4.30496e-58	-0.246913
209.087	-36380.5	-14631.1	10.0753	0.149969	-1.75732e-57	-0.250416
209.104	-36380.5	-14631	10.079	0.150118	6.59605e-57	-0.252697
209.121	-36380.4	-14630.8	10.0799	0.148779	-2.27443e-56	-0.251326
209.138	-36380.3	-14630.7	10.0819	0.139029	9.15869e-56	-0.243774
209.155	-36380.3	-14630.5	10.0855	0.121097	-3.43514e-55	-0.230485
209.172	-36380.2	-14630.3	10.0892	0.0973532	1.15211e-54	-0.211217
209.189	-36380.1	-14630.2	10.0902	0.0734367	-4.58641e-54	-0.189395
209.206	-36380.1	-14630	10.0899	0.0501109	1.71908e-53	-0.16766
209.223	-36380	-14629.9	10.09	0.0280632	-5.5372e-53	-0.146127
209.24	-36380	-14629.7	10.09	0.00987266	2.1828e-52	-0.129565
209.257	-36379.9	-14629.5	10.09	-0.000982339	-8.17677e-52	-0.116849
209.274	-36379.8	-14629.4	10.09	-0.0119052	2.47003e-51	-0.108031
209.291	-36379.8	-14629.2	10.09	-0.0160429	-9.65485e-51	-0.101199
209.308	-36379.7	-14629.1	10.09	-0.0222156	3.61478e-50	-0.0966285
209.325	-36379.6	-14628.9	10.09	-0.026303	-9.70934e-50	-0.0919609
209.342	-36379.6	-14628.7	10.09	-0.0297469	3.76717e-49	-0.089493
209.359	-36379.5	-14628.6	10.09	-0.0300659	-1.40975e-48	-0.0883049
209.376	-36379.5	-14628.4	10.09	-0.02999	2.84079e-48	-0.0882248
209.393	-36379.4	-14628.3	10.09	-0.0300087	-1.09503e-47	-0.0882451
209.41	-36379.3	-14628.1	10.09	-0.0299752	4.09604e-47	-0.0882064
209.427	-36379.3	-14627.9	10.09	-0.03	0	-0.0893246
209.444	-36379.2	-14627.8	10.09	-0.0266667	0	-0.0915033
209.461	-36379.1	-14627.6	10.09	-0.0233333	0	-0.0958606
209.478	-36379.1	-14627.5	10.0864	-0.0199003	-9.4322e-45	-0.100496
209.495	-36379	-14627.3	10.0831	-0.0200266	3.59775e-44	-0.104766
209.512	-36379	-14627.1	10.0799	-0.0199931	-1.34377e-43	-0.106843
209.529	-36378.9	-14627	10.08	-0.0200034	1.05148e-42	-0.107894
209.546	-36378.9	-14626.8	10.08	-0.0199991	-3.99647e-42	-0.10783
209.563	-36378.8	-14626.6	10.08	-0.0200002	1.48924e-41	-0.107847
209.58	-36378.7	-14626.5	10.08	-0.0199999	-8.6155e-41	-0.107842
209.597	-36378.7	-14626.3	10.08	-0.02	3.26552e-40	-0.107843
209.614	-36378.6	-14626.2	10.08	-0.02	-1.21267e-39	-0.107843
209.631	-36378.5	-14626	10.08	-0.02	6.16585e-39	-0.107843
209.648	-36378.5	-14625.9	10.08	-0.02	-2.33185e-38	-0.107843
209.665	-36378.4	-14625.7	10.08	-0.02	8.61976e-38	-0.107843
209.682	-36378.3	-14625.5	10.08	-0.0199999	-4.07133e-37	-0.107843
209.699	-36378.3	-14625.4	10.08	-0.0200002	1.53692e-36	-0.107843
209.716	-36378.2	-14625.2	10.08	-0.0199993	-5.64805e-36	-0.107842
209.733	-36378.2	-14625.1	10.08	-0.0200032	2.54169e-35	-0.107847
209.75	-36378.1	-14624.9	10.08	-0.0199878	-9.58026e-35	-0.10783
209.767	-36378	-14624.7	10.08	-0.0200445	3.49477e-34	-0.107892
209.784	-36378	-14624.6	10.08	-0.0198068	-1.5193e-33	-0.107554
209.801	-36377.9	-14624.4	10.08	-0.0209602	5.71925e-33	-0.105886
209.818	-36377.8	-14624.2	10.08	-0.0255456	-2.06706e-32	-0.100565
209.835	-36377.8	-14624.1	10.0799	-0.0361007	8.75527e-32	-0.091426
209.852	-36377.7	-14623.9	10.0803	-0.0482998	-3.29219e-31	-0.0808246
209.869	-36377.7	-14623.8	10.0786	-0.0584938	1.17596e-30	-0.0709957
209.886	-36377.6	-14623.6	10.0749	-0.0671616	-4.88022e-30	-0.0642579
209.903	-36377.6	-14623.5	10.0713	-0.073627	1.83332e-29	-0.0606736
209.92	-36377.5	-14623.3	10.0698	-0.0790239	-6.45001e-29	-0.0591754
209.937	-36377.4	-14623.1	10.0701	-0.0802704	2.63294e-28	-0.0588161
209.954	-36377.4	-14623	10.07	-0.0796381	-9.88267e-28	-0.0583619
209.971	-36377.3	-14622.8	10.0699	-0.0819018	3.40771e-27	-0.0564998
209.988	-36377.2	-14622.7	10.0703	-0.0855628	-1.37222e-26	-0.0534747
210.005	-36377.2	-14622.5	10.068	-0.0887836	5.14677e-26	-0.0502038
210.022	-36377.1	-14622.3	10.0644	-0.0922992	-1.72617e-25	-0.0467017
210.039	-36377.1	-14622.2	10.0607	-0.0957064	6.87168e-25	-0.0440864
210.056	-36377	-14622	10.0599	-0.0989875	-2.57565e-24	-0.0426514
210.073	-36376.9	-14621.9	10.06	-0.102529	8.29624e-24	-0.042532
210.09	-36376.9	-14621.7	10.0602	-0.105807	-3.27043e-23	-0.041677
210.107	-36376.8	-14621.6	10.0576	-0.109536	1.2251e-22	-0.0406501
210.124	-36376.7	-14621.4	10.054	-0.10989	-3.70078e-22	-0.0385449
210.141	-36376.7	-14621.2	10.0504	-0.11264	1.44656e-21	-0.036395
210.158	-36376.6	-14621.1	10.0498	-0.116038	-5.41592e-21	-0.0332605
210.175	-36376.6	-14620.9	10.0502	-0.119735	1.45472e-20	-0.0306658
210.192	-36376.5	-14620.8	10.0471	-0.120069	-5.64425e-20	-0.0303818
210.209	-36376.4	-14620.6	10.0438	-0.119982	2.11219e-19	-0.0323142
210.226	-36376.4	-14620.4	10.0401	-0.120002	-4.25628e-19	-0.0357696
210.243	-36376.3	-14620.3	10.0399	-0.119999	1.64066e-18	-0.0380102
210.26	-36376.3	-14620.1	10.0401	-0.12	-6.13698e-18	-0.0401786
210.277	-36376.2	-14620	10.0367	-0.12	0	-0.0424837
210.294	-36376.1	-14619.8	10.0333	-0.12	-2.69484e-27	-0.0457516
210.311	-36376.1	-14619.7	10.03	-0.12	1.00756e-26	-0.0479303
210.328	-36376	-14619.5	10.0301	-0.12	1.4132e-15	-0.0502335
210.345	-36376	-14619.3	10.0299	-0.12	-5.3904e-15	-0.0524553
210.362	-36375.9	-14619.2	10.0264	-0.12	2.01333e-14	-0.0557321
210.379	-36375.8	-14619	10.0229	-0.12	-1.5754e-13	-0.0579257
210.396	-36375.8	-14618.9	10.0198	-0.120001	5.9878e-13	-0.0588635
210.413	-36375.7	-14618.7	10.0201	-0.119995	-2.23128e-12	-0.0588132
210.43	-36375.6	-14618.5	10.0196	-0.120029	1.29084e-11	-0.0588274
210.447	-36375.6	-14618.4	10.0161	-0.119892	-4.89264e-11	-0.0588225
210.464	-36375.5	-14618.2	10.0126	-0.120425	1.81691e-10	-0.0588237
210.481	-36375.5	-14618	10.0099	-0.124168	-9.23813e-10	-0.0588241
210.498	-36375.4	-14617.9	10.0095	-0.127563	3.49374e-09	-0.0588212
210.515	-36375.3	-14617.8	10.0058	-0.13024	-1.29147e-08	-0.0588323
210.532	-36375.3	-14617.6	10.0022	-0.129926	6.09997e-08	-0.0587819
210.549	-36375.2	-14617.4	9.99968	-0.13002	-2.30273e-07	-0.0590083
210.566	-36375.2	-14617.3	10.0002	-0.129995	8.46232e-07	-0.0604639
210.583	-36375.1	-14617.1	9.99907	-0.130001	-3.80814e-06	-0.0632362
210.6	-36375	-14617	9.9955	-0.13	1.43538e-05	-0.0662813
210.617	-36375	-14616.8	9.99186	-0.13	-5.23611e-05	-0.0680673
210.634	-36374.9	-14616.6	9.98991	-0.13	0.000227633	-0.0687128
210.651	-36374.9	-14616.5	9.989	-0.13	-0.00108962	-0.0686047
210.668	-36374.8	-14616.3	9.98518	-0.13	-0.00479867	-0.068633
210.685	-36374.7	-14616.1	9.98153	-0.13	-0.00849053	-0.0686258
210.702	-36374.7	-14616	9.97966	-0.13	-0.0102702	-0.0686282
210.719	-36374.6	-14615.8	9.98031	-0.13	-0.00993481	-0.0686261
210.736	-36374.5	-14615.7	9.97845	-0.13	-0.0100186	-0.0686328
210.753	-36374.5	-14615.5	9.97493	-0.13	-0.00999372	-0.0686075
210.77	-36374.4	-14615.3	9.97124	-0.13	-0.0100062	-0.0686976
210.787	-36374.4	-14615.2	9.96966	-0.13	-0.00997907	-0.0681196
210.804	-36374.3	-14615.1	9.97039	-0.129999	-0.0100775	-0.066446
210.821	-36374.2	-14614.9	9.96807	-0.130005	-0.00973321	-0.0633016
210.838	-36374.2	-14614.7	9.96454	-0.129979	-0.0119773	-0.0604951
210.855	-36374.1	-14614.6	9.96083	-0.130077	-0.0154464	-0.0591595
210.872	-36374.1	-14614.4	9.96009	-0.12974	-0.0192053	-0.0581381
210.889	-36374	-14614.3	9.95783	-0.132206	-0.0201883	-0.05635
210.906	-36373.9	-14614.1	9.95437	-0.135637	-0.0199513	-0.0532303
210.923	-36373.9	-14613.9	9.95054	-0.139398	-0.0200064	-0.0505421
210.94	-36373.8	-14613.8	9.9501	-0.140149	-0.0200135	-0.0491575
210.957	-36373.7	-14613.6	9.94762	-0.139961	-0.0199393	-0.0489872
210.974	-36373.7	-14613.5	9.94397	-0.140007	-0.0201854	-0.049025
210.991	-36373.6	-14613.3	9.94039	-0.140002	-0.0174131	-0.049022
211.008	-36373.6	-14613.1	9.93985	-0.139985	-0.0136731	-0.0490046
211.025	-36373.5	-14613	9.94017	-0.140041	-0.0132918	-0.0490611
211.042	-36373.5	-14612.8	9.9371	-0.139842	-0.0132903	-0.0481101
211.059	-36373.4	-14612.7	9.93378	-0.14288	-0.013547	-0.046099
211.076	-36373.3	-14612.5	9.9301	-0.146447	-0.0101487	-0.0426695
211.093	-36373.3	-14612.4	9.93006	-0.149892	-0.00996042	-0.0403983
211.11	-36373.2	-14612.2	9.9269	-0.150028	-0.0100104	-0.0392447
211.127	-36373.1	-14612	9.92333	-0.15	-0.01	-0.0392157
211.144	-36373.1	-14611.9	9.92	-0.15	-0.01	-0.0392157
211.161	-36373	-14611.7	9.92	-0.15	-0.01	-0.0392157
211.178	-36373	-14611.6	9.91644	-0.149972	-0.00999995	-0.0391865
211.195	-36372.9	-14611.4	9.91311	-0.150108	-0.01	-0.0380336
211.212	-36372.8	-14611.2	9.90994	-0.153551	-0.01	-0.0357599
211.229	-36372.8	-14611.1	9.90981	-0.157139	-0.01	-0.0323476
211.246	-36372.7	-14611	9.90622	-0.160088	-0.01	-0.0302617
211.263	-36372.7	-14610.8	9.90294	-0.160224	-0.01	-0.0280742
211.28	-36372.6	-14610.6	9.89938	-0.163977	-0.01	-0.0255957
211.297	-36372.5	-14610.5	9.89612	-0.167356	-0.01	-0.0224138
211.314	-36372.5	-14610.3	9.89259	-0.170109	-0.01	-0.0203049
211.331	-36372.4	-14610.2	9.88985	-0.170473	-0.01	-0.018036
211.348	-36372.4	-14610	9.88955	-0.174158	-0.00999999	-0.0156276
211.365	-36372.3	-14609.8	9.88576	-0.177602	-0.01	-0.0124048
211.382	-36372.2	-14609.7	9.88236	-0.180307	-0.00999977	-0.0104296
211.399	-36372.2	-14609.5	9.87902	-0.179921	-0.0100009	-0.00978902
211.416	-36372.1	-14609.4	9.87569	-0.180007	-0.00999676	-0.00959096
211.433	-36372.1	-14609.2	9.87188	-0.180054	-0.0100146	-0.00812965
211.45	-36372	-14609.1	9.86995	-0.179776	-0.00994506	-0.0051792
211.467	-36371.9	-14608.9	9.86908	-0.181	-0.0102004	-0.000539539
211.484	-36371.9	-14608.8	9.86517	-0.18474	-0.00889598	0.00412723
211.501	-36371.8	-14608.6	9.86201	-0.188254	-0.00529702	0.00765873
211.518	-36371.7	-14608.4	9.85854	-0.190245	-0.00167375	0.00931807
211.535	-36371.7	-14608.3	9.85507	-0.190002	0.000307111	0.00982765
211.552	-36371.6	-14608.1	9.85179	-0.189733	-8.17518e-05	0.0101331
211.569	-36371.6	-14608	9.84833	-0.191437	1.96994e-05	0.0118332
211.586	-36371.5	-14607.8	9.84488	-0.195114	-5.51496e-06	0.0148172
211.603	-36371.5	-14607.7	9.8416	-0.198687	1.46665e-06	0.0176515
211.62	-36371.4	-14607.5	9.83812	-0.200228	-3.46267e-07	0.0192653
211.637	-36371.3	-14607.4	9.83468	-0.199937	9.5807e-08	0.0196774
211.654	-36371.3	-14607.2	9.8314	-0.200017	-2.54508e-08	0.0195894
211.671	-36371.2	-14607	9.82791	-0.199996	5.85432e-09	0.0196121
211.688	-36371.2	-14606.9	9.82449	-0.200001	-1.60485e-09	0.0196066
211.705	-36371.1	-14606.7	9.8212	-0.199999	4.25775e-10	0.0196086
211.722	-36371	-14606.6	9.8177	-0.200001	-9.46142e-11	0.0196064
211.739	-36371	-14606.4	9.81429	-0.199995	2.5746e-11	0.0196132
211.756	-36370.9	-14606.2	9.81101	-0.200019	-6.82016e-12	0.0195879
211.773	-36370.9	-14606.1	9.80749	-0.199937	1.44395e-12	0.019672
211.79	-36370.8	-14606	9.8041	-0.200247	-3.90623e-13	0.0188679
211.807	-36370.7	-14605.8	9.80081	-0.197584	1.03288e-13	0.017004
211.824	-36370.7	-14605.6	9.79729	-0.19398	-2.03142e-14	0.0136505
211.841	-36370.6	-14605.5	9.79391	-0.190377	5.47029e-15	0.0111811
211.858	-36370.6	-14605.3	9.79061	-0.189905	-1.44324e-15	0.00990664
211.875	-36370.5	-14605.2	9.78708	-0.190016	2.49466e-16	0.0097872
211.892	-36370.4	-14605	9.78372	-0.189996	-6.69266e-17	0.00980841
211.909	-36370.4	-14604.8	9.78041	-0.190001	1.75358e-17	0.00980274
211.926	-36370.3	-14604.7	9.77686	-0.19	-2.09339e-18	0.00980407
211.943	-36370.3	-14604.6	9.77356	-0.19	-4.9699e-21	0.00980388
211.96	-36370.2	-14604.4	9.77008	-0.19	2.11496e-18	0.00980393
211.977	-36370.1	-14604.2	9.77	-0.19	0	0.00980392
211.994	-36370.1	-14604.1	9.76667	-0.19	0	0.00980392
212.011	-36370	-14603.9	9.76333	-0.19	0	0.00980392
212.028	-36370	-14603.8	9.75979	-0.19	-5.23408e-16	0.00980337
212.045	-36369.9	-14603.6	9.75648	-0.19	1.99645e-15	0.00980602
212.062	-36369.8	-14603.4	9.75313	-0.19	-7.45679e-15	0.00979607
212.079	-36369.8	-14603.3	9.74959	-0.19	5.83484e-14	0.00986712
212.096	-36369.7	-14603.2	9.74628	-0.19	-2.21771e-13	0.0110824
212.113	-36369.7	-14603	9.74292	-0.19	8.26402e-13	0.013451
212.13	-36369.6	-14602.8	9.73939	-0.19	-4.78089e-12	0.0168493
212.147	-36369.5	-14602.7	9.73609	-0.19	1.81209e-11	0.0187845
212.164	-36369.5	-14602.5	9.73271	-0.19	-6.72931e-11	0.0196628
212.181	-36369.4	-14602.4	9.72919	-0.19	3.42154e-10	0.0195896
212.198	-36369.4	-14602.2	9.7259	-0.19	-1.29398e-09	0.0196127
212.215	-36369.3	-14602.1	9.72251	-0.19	4.78325e-09	0.0196066
212.232	-36369.2	-14601.9	9.71899	-0.19	-2.25925e-08	0.0196082
212.249	-36369.2	-14601.8	9.7157	-0.19	8.52865e-08	0.0196077
212.266	-36369.1	-14601.6	9.7123	-0.19	-3.1342e-07	0.0196079
212.283	-36369.1	-14601.5	9.70878	-0.19	1.41043e-06	0.0196078
212.3	-36369	-14601.3	9.70558	-0.19	-5.31625e-06	0.0196079
212.317	-36368.9	-14601.1	9.70184	-0.19	1.93931e-05	0.0196078
212.334	-36368.9	-14601	9.69991	-0.19	-8.43086e-05	0.0196082
212.351	-36368.8	-14600.8	9.69901	-0.190001	0.000317371	0.0196065
212.368	-36368.8	-14600.7	9.69512	-0.189996	-0.00142618	0.0196127
212.385	-36368.7	-14600.5	9.69176	-0.190019	-0.00369115	0.0195874
212.402	-36368.7	-14600.4	9.68845	-0.18993	-0.00329665	0.0196848
212.419	-36368.6	-14600.2	9.685	-0.190249	-0.00313222	0.0191969
212.436	-36368.5	-14600.1	9.68154	-0.188471	-0.00475555	0.0175259
212.453	-36368.5	-14599.9	9.67826	-0.184927	-0.00878235	0.0146178
212.47	-36368.4	-14599.7	9.67479	-0.181216	-0.0102055	0.0116951
212.487	-36368.4	-14599.6	9.67136	-0.179741	-0.00994315	0.0100959
212.504	-36368.3	-14599.4	9.66804	-0.180069	-0.0100151	0.00974657
212.521	-36368.2	-14599.3	9.66467	-0.179984	-0.00999653	0.00981711
212.538	-36368.2	-14599.2	9.6608	-0.180004	-0.010001	0.00980031
212.555	-36368.1	-14599	9.66012	-0.179999	-0.00999975	0.00980488
212.572	-36368.1	-14598.8	9.65791	-0.18	-0.0100001	0.00980371
212.589	-36368	-14598.7	9.65424	-0.18	-0.00999998	0.00980398
212.606	-36367.9	-14598.5	9.65102	-0.18	-0.01	0.00980391
212.623	-36367.9	-14598.4	9.64749	-0.18	-0.01	0.00980392
212.64	-36367.8	-14598.2	9.6441	-0.18	-0.01	0.00980392
212.657	-36367.8	-14598.1	9.64081	-0.18	-0.01	0.00980392
212.674	-36367.7	-14597.9	9.63727	-0.18	-0.01	0.00980393
212.691	-36367.7	-14597.8	9.63399	-0.18	-0.01	0.0098039
212.708	-36367.6	-14597.6	9.63032	-0.18	-0.01	0.00980399
212.725	-36367.5	-14597.4	9.63009	-0.18	-0.01	0.00980372
212.742	-36367.5	-14597.3	9.62713	-0.18	-0.01	0.00980468
212.759	-36367.4	-14597.1	9.62372	-0.18	-0.01	0.00980107
212.776	-36367.4	-14597	9.62021	-0.18	-0.01	0.00980968
212.793	-36367.3	-14596.8	9.61686	-0.18	-0.01	0.00978174
212.81	-36367.2	-14596.7	9.61354	-0.18	-0.01	0.0107951
212.827	-36367.2	-14596.5	9.61	-0.18	-0.01	0.0130719
212.844	-36367.1	-14596.4	9.60667	-0.18	-0.01	0.0163399
212.861	-36367.1	-14596.2	9.60333	-0.18	-0.01	0.0185185
212.878	-36367	-14596.1	9.59979	-0.18	-0.0100005	0.0196346
212.895	-36367	-14595.9	9.59648	-0.18	-0.00999814	0.0196007
212.912	-36366.9	-14595.8	9.59309	-0.18	-0.010007	0.0196097
212.929	-36366.8	-14595.6	9.58988	-0.18	-0.00994556	0.0196069
212.946	-36366.8	-14595.5	9.58982	-0.18	-0.0102123	0.0196081
212.963	-36366.7	-14595.3	9.5862	-0.18	-0.013848	0.0196078
212.98	-36366.7	-14595.2	9.58275	-0.18	-0.0168743	0.0196078
212.997	-36366.6	-14595	9.57941	-0.18	-0.0166504	0.019608
213.014	-36366.5	-14594.8	9.57608	-0.18	-0.0165252	0.0196073
213.031	-36366.5	-14594.7	9.57236	-0.179997	-0.0175003	0.0196104
213.048	-36366.4	-14594.6	9.5699	-0.180009	-0.0195967	0.0195982
213.065	-36366.4	-14594.4	9.56947	-0.179965	-0.0164677	0.0196436
213.082	-36366.3	-14594.3	9.56557	-0.180165	-0.0158561	0.0194112
213.099	-36366.3	-14594.1	9.5624	-0.179292	-0.0131869	0.0180231
213.116	-36366.2	-14593.9	9.55894	-0.175607	-0.0124808	0.0153475
213.133	-36366.1	-14593.8	9.55554	-0.171956	-0.00958328	0.0121188
213.15	-36366.1	-14593.6	9.5519	-0.169719	-0.0101111	0.0103861
213.167	-36366	-14593.5	9.54994	-0.17007	-0.00997241	0.00973262
213.184	-36366	-14593.4	9.54899	-0.16998	-0.010008	0.0098246
213.201	-36365.9	-14593.2	9.54521	-0.170005	-0.00999787	0.00979841
213.218	-36365.8	-14593	9.5419	-0.169999	-0.0100005	0.00980527
213.235	-36365.8	-14592.9	9.5384	-0.17	-0.00999983	0.00980354
213.252	-36365.7	-14592.7	9.53512	-0.17	-0.0100001	0.00980402
213.269	-36365.7	-14592.6	9.53167	-0.17	-0.00999964	0.0098039
213.286	-36365.6	-14592.4	9.52818	-0.17	-0.0100015	0.00980393
213.303	-36365.6	-14592.3	9.52502	-0.17	-0.00999447	0.00980392
213.32	-36365.5	-14592.1	9.52113	-0.17	-0.0100194	0.00980392
213.337	-36365.4	-14592	9.52002	-0.17	-0.00992061	0.00980392
213.354	-36365.4	-14591.8	9.51836	-0.17	-0.010298	0.00980392
213.371	-36365.3	-14591.7	9.51451	-0.17	-0.00815863	0.00980392
213.388	-36365.3	-14591.5	9.51118	-0.17	-0.00423669	0.00980392
213.405	-36365.2	-14591.4	9.50784	-0.17	-0.00286057	0.00980392
213.422	-36365.1	-14591.2	9.50446	-0.17	-0.00543816	0.00980392
213.439	-36365.1	-14591.1	9.50061	-0.17	-0.00933779	0.00980392
213.456	-36365	-14590.9	9.50015	-0.17	-0.010153	0.00980393
213.473	-36365	-14590.8	9.49764	-0.17	-0.00996762	0.0098039
213.49	-36364.9	-14590.6	9.49415	-0.17	-0.0100088	0.00980401
213.507	-36364.9	-14590.5	9.49048	-0.17	-0.00999768	0.00980357
213.524	-36364.8	-14590.3	9.4901	-0.17	-0.0100005	0.00980498
213.541	-36364.8	-14590.2	9.48738	-0.17	-0.00999988	0.00979979
213.558	-36364.7	-14590	9.4839	-0.17	-0.01	0.00981939
213.575	-36364.6	-14589.9	9.48042	-0.17	-0.00999999	0.00976237
213.592	-36364.6	-14589.7	9.47703	-0.17	-0.01	0.0107134
213.609	-36364.5	-14589.6	9.47379	-0.17	-0.01	0.0127245
213.626	-36364.5	-14589.4	9.4701	-0.17	-0.01	0.016154
213.643	-36364.4	-14589.3	9.47005	-0.17	-0.01	0.0184252
213.66	-36364.3	-14589.1	9.46691	-0.17	-0.01	0.019579
213.677	-36364.3	-14589	9.46333	-0.17	-0.01	0.0196078
213.694	-36364.2	-14588.8	9.46	-0.17	-0.01	0.0196078
213.711	-36364.2	-14588.6	9.45667	-0.17	-0.01	0.0196078
213.728	-36364.1	-14588.5	9.45309	-0.17	-0.00999744	0.0196078
213.745	-36364.1	-14588.4	9.44995	-0.169999	-0.0100098	0.0196083
213.762	-36364	-14588.2	9.4499	-0.170002	-0.00996348	0.0196059
213.779	-36363.9	-14588.1	9.44623	-0.169982	-0.0102912	0.019623
213.796	-36363.9	-14587.9	9.44288	-0.170069	-0.0135296	0.0195486
213.813	-36363.8	-14587.8	9.4399	-0.169736	-0.0133005	0.0183104
213.83	-36363.8	-14587.6	9.43969	-0.16603	-0.013242	0.0157845
213.847	-36363.7	-14587.5	9.436	-0.162669	-0.0137657	0.0125832
213.864	-36363.7	-14587.3	9.43278	-0.159785	-0.0170678	0.0106217
213.881	-36363.6	-14587.2	9.42937	-0.160055	-0.0160822	0.00975036
213.898	-36363.5	-14587	9.42592	-0.159982	-0.0130275	0.00982159
213.915	-36363.5	-14586.9	9.42235	-0.160005	-0.0133693	0.00979944
213.932	-36363.4	-14586.7	9.41986	-0.159999	-0.0135193	0.00980531
213.949	-36363.4	-14586.6	9.41937	-0.16	-0.0124587	0.00980355
213.966	-36363.3	-14586.4	9.4156	-0.16	-0.00967688	0.00980401
213.983	-36363.3	-14586.3	9.4119	-0.16	-0.0100964	0.00980389
214	-36363.2	-14586.1	9.40994	-0.16	-0.00997404	0.00980393
214.017	-36363.1	-14586	9.40909	-0.16	-0.0100074	0.00980392
214.034	-36363.1	-14585.8	9.40517	-0.16	-0.00999377	0.00980392
214.051	-36363	-14585.7	9.40202	-0.16	-0.010017	0.00980392
214.068	-36363	-14585.5	9.39852	-0.16	-0.00994035	0.00980392
214.085	-36362.9	-14585.4	9.39517	-0.16	-0.0102522	0.00980392
214.102	-36362.9	-14585.2	9.39144	-0.16	-0.00870449	0.00980392
214.119	-36362.8	-14585.1	9.39001	-0.16	-0.005	0.00980392
214.136	-36362.7	-14584.9	9.38853	-0.16	-0.0012955	0.00980392
214.153	-36362.7	-14584.8	9.38493	-0.16	0.000252144	0.00980392
214.17	-36362.6	-14584.6	9.38115	-0.16	-5.95296e-05	0.00980392
214.187	-36362.6	-14584.5	9.38001	-0.16	1.64708e-05	0.00980392
214.204	-36362.5	-14584.3	9.37836	-0.16	-4.37491e-06	0.00980392
214.221	-36362.4	-14584.2	9.37451	-0.16	1.00457e-06	0.00980392
214.238	-36362.4	-14584	9.37118	-0.16	-2.68274e-07	0.00980392
214.255	-36362.3	-14583.9	9.36784	-0.16	4.45844e-08	0.00980392
214.272	-36362.3	-14583.7	9.36446	-0.16	7.97027e-08	0.00980392
214.289	-36362.2	-14583.6	9.36061	-0.16	-3.77613e-07	0.00980393
214.306	-36362.2	-14583.4	9.36015	-0.16	1.43079e-06	0.00980389
214.323	-36362.1	-14583.3	9.35764	-0.16	-4.61215e-06	0.00980402
214.34	-36362.1	-14583.2	9.35415	-0.16	1.81823e-05	0.00980354
214.357	-36362	-14583	9.35048	-0.16	-6.8111e-05	0.00980537
214.374	-36361.9	-14582.8	9.35011	-0.16	0.000205749	0.00979956
214.391	-36361.9	-14582.7	9.34736	-0.16	-0.00266596	0.00982097
214.408	-36361.8	-14582.5	9.34398	-0.16	-0.00603095	0.0097401
214.425	-36361.8	-14582.4	9.34022	-0.16	-0.00973615	0.0107051
214.442	-36361.7	-14582.3	9.34009	-0.16	-0.0100691	0.0127411
214.459	-36361.6	-14582.1	9.33714	-0.16	-0.00998183	0.0159739
214.476	-36361.6	-14581.9	9.33356	-0.16	-0.0100023	0.0184165
214.493	-36361.6	-14581.8	9.33008	-0.16	-0.00999938	0.0195807
214.51	-36361.5	-14581.6	9.33007	-0.16	-0.0100002	0.019615
214.527	-36361.4	-14581.5	9.32667	-0.16	-0.01	0.0196078
214.544	-36361.4	-14581.4	9.32333	-0.16	-0.01	0.0196078
214.561	-36361.3	-14581.2	9.32	-0.16	-0.01	0.0196078
214.578	-36361.3	-14581.1	9.31992	-0.160028	-0.01	0.0195789
214.595	-36361.2	-14580.9	9.31644	-0.159892	-0.01	0.0184252
214.612	-36361.1	-14580.8	9.31314	-0.156447	-0.01	0.016154
214.629	-36361.1	-14580.6	9.30958	-0.15288	-0.01	0.0127245
214.646	-36361	-14580.5	9.3063	-0.149842	-0.01	0.0107134
214.663	-36361	-14580.3	9.30284	-0.150041	-0.01	0.00976237
214.68	-36360.9	-14580.2	9.29986	-0.149985	-0.01	0.00981939
214.697	-36360.9	-14580	9.29968	-0.150004	-0.01	0.00979979
214.714	-36360.8	-14579.9	9.29601	-0.149999	-0.01	0.00980498
214.731	-36360.8	-14579.7	9.29238	-0.15	-0.01	0.00980357
214.748	-36360.7	-14579.6	9.2899	-0.15	-0.01	0.00980401
214.765	-36360.6	-14579.4	9.28946	-0.15	-0.01	0.0098039
214.782	-36360.6	-14579.3	9.28563	-0.15	-0.01	0.00980393
214.799	-36360.5	-14579.2	9.28217	-0.15	-0.01	0.00980392
214.816	-36360.5	-14579	9.27991	-0.15	-0.01	0.00980392
214.833	-36360.4	-14578.9	9.27917	-0.15	-0.01	0.00980392
214.85	-36360.4	-14578.7	9.27548	-0.15	-0.01	0.00980392
214.867	-36360.3	-14578.5	9.27186	-0.15	-0.01	0.00980392
214.884	-36360.3	-14578.4	9.26991	-0.15	-0.01	0.00980392
214.901	-36360.2	-14578.3	9.26899	-0.15	-0.01	0.00980392
214.918	-36360.1	-14578.1	9.2652	-0.15	-0.01	0.00980392
214.935	-36360.1	-14578	9.26144	-0.15	-0.01	0.00980392
214.952	-36360	-14577.8	9.26002	-0.15	-0.01	0.00980392
214.969	-36360	-14577.7	9.25862	-0.15	-0.01	0.00980392
214.986	-36359.9	-14577.5	9.25489	-0.15	-0.00999997	0.00980392
215.003	-36359.9	-14577.4	9.25124	-0.15	-0.0100001	0.00980392
215.02	-36359.8	-14577.2	9.25004	-0.15	-0.0099996	0.00980392
215.037	-36359.7	-14577.1	9.24831	-0.15	-0.0100016	0.00980392
215.054	-36359.7	-14576.9	9.24474	-0.15	-0.00999388	0.00980392
215.071	-36359.6	-14576.8	9.24093	-0.15	-0.0100211	0.00980392
215.088	-36359.6	-14576.7	9.24006	-0.15	-0.00991507	0.00980392
215.105	-36359.5	-14576.5	9.2381	-0.15	-0.0103185	0.00980392
215.122	-36359.5	-14576.3	9.2344	-0.15	-0.00784846	0.00980392
215.139	-36359.4	-14576.2	9.23063	-0.15	-0.00432991	0.00980392
215.156	-36359.3	-14576	9.23014	-0.15	-0.000716759	0.00980392
215.173	-36359.3	-14575.9	9.22764	-0.15	0.000133795	0.00980392
215.19	-36359.2	-14575.8	9.22415	-0.15	-3.61948e-05	0.00980393
215.207	-36359.2	-14575.6	9.22048	-0.15	9.57065e-06	0.00980389
215.224	-36359.1	-14575.5	9.22011	-0.15	-1.88244e-06	0.00980401
215.241	-36359.1	-14575.3	9.21736	-0.15	5.07429e-07	0.00980359
215.258	-36359	-14575.2	9.21396	-0.15	-1.35815e-07	0.00980515
215.275	-36359	-14575	9.21032	-0.15	3.58296e-08	0.00979934
215.292	-36358.9	-14574.9	9.21009	-0.15	-6.18612e-09	0.00981622
215.309	-36358.8	-14574.7	9.20714	-0.15	1.63218e-09	0.00975622
215.326	-36358.8	-14574.6	9.20356	-0.15	-2.08589e-10	0.0107979
215.343	-36358.7	-14574.5	9.20008	-0.15	5.58468e-11	0.0129035
215.36	-36358.7	-14574.3	9.20007	-0.15	-1.46413e-11	0.0161589
215.377	-36358.6	-14574.1	9.19667	-0.15	0	0.0185185
215.394	-36358.6	-14574	9.19333	-0.15	0	0.0196078
215.411	-36358.5	-14573.9	9.19	-0.15	0	0.0196078
215.428	-36358.5	-14573.7	9.18992	-0.149892	6.35816e-14	0.0184224
215.445	-36358.4	-14573.6	9.18645	-0.146456	-1.69979e-14	0.0161645
215.462	-36358.3	-14573.4	9.18311	-0.143106	4.40967e-15	0.0128973
215.479	-36358.3	-14573.3	9.1798	-0.139822	-2.18832e-15	0.0107008
215.496	-36358.2	-14573.1	9.18012	-0.140048	5.84767e-16	0.00976423
215.513	-36358.2	-14573	9.17972	-0.139988	-1.50715e-16	0.00981415
215.53	-36358.1	-14572.8	9.17604	-0.140005	5.61111e-17	0.00980011
215.547	-36358.1	-14572.7	9.17264	-0.139999	-1.49869e-17	0.00980494
215.564	-36358	-14572.5	9.16989	-0.14	3.83415e-18	0.00980366
215.581	-36358	-14572.4	9.16952	-0.14	-1.26926e-18	0.00980401
215.598	-36357.9	-14572.3	9.16585	-0.14	3.3883e-19	0.0098039
215.615	-36357.8	-14572.1	9.16236	-0.14	-8.59524e-20	0.00980393
215.632	-36357.8	-14572	9.15986	-0.14	2.66848e-20	0.00980392
215.649	-36357.7	-14571.8	9.15937	-0.14	-7.11934e-21	0.00980392
215.666	-36357.7	-14571.7	9.1556	-0.14	1.78838e-21	0.00980392
215.683	-36357.6	-14571.5	9.1519	-0.14	-5.33226e-22	0.00980392
215.7	-36357.6	-14571.4	9.14994	-0.14	1.42168e-22	0.00980392
215.717	-36357.5	-14571.2	9.14907	-0.14	-3.53053e-23	0.00980392
215.734	-36357.5	-14571.1	9.14525	-0.14	1.02388e-23	0.00980392
215.751	-36357.4	-14571	9.14169	-0.14	-2.72783e-24	0.00980392
215.768	-36357.3	-14570.8	9.13996	-0.14	6.68247e-25	0.00980392
215.785	-36357.3	-14570.7	9.13876	-0.14	-1.89939e-25	0.00980392
215.802	-36357.2	-14570.5	9.13509	-0.14	5.05611e-26	0.00980392
215.819	-36357.2	-14570.4	9.13147	-0.14	-1.21835e-26	0.00980392
215.836	-36357.1	-14570.2	9.12963	-0.14	3.41084e-27	0.00980392
215.853	-36357.1	-14570.1	9.13039	-0.14	-9.07081e-28	0.00980392
215.87	-36357	-14569.9	9.1283	-0.14	2.14156e-28	0.00980392
215.887	-36357	-14569.8	9.12473	-0.14	-5.92538e-29	0.00980392
215.904	-36356.9	-14569.7	9.12102	-0.14	1.57406e-29	0.00980392
215.921	-36356.9	-14569.5	9.12007	-0.14	-3.62072e-30	0.00980392
215.938	-36356.8	-14569.4	9.11807	-0.14	9.92554e-31	0.00980392
215.955	-36356.7	-14569.2	9.11456	-0.14	-2.63329e-31	0.00980392
215.972	-36356.7	-14569.1	9.11073	-0.14	5.85161e-32	0.00980392
215.989	-36356.6	-14568.9	9.11008	-0.14	-1.59231e-32	0.00980392
216.006	-36356.6	-14568.8	9.10787	-0.14	4.21807e-33	0.00980392
216.023	-36356.5	-14568.6	9.10417	-0.14	-8.93041e-34	0.00980392
216.04	-36356.5	-14568.5	9.10056	-0.14	2.41589e-34	0.00980392
216.057	-36356.4	-14568.3	9.0998	-0.14	-6.38807e-35	0.00980392
216.074	-36356.3	-14568.2	9.10023	-0.14	1.25638e-35	0.00980392
216.091	-36356.3	-14568.1	9.09732	-0.14	-3.38321e-36	0.00980392
216.108	-36356.2	-14567.9	9.09399	-0.14	8.926e-37	0.00980392
216.125	-36356.2	-14567.8	9.09022	-0.14	-1.54291e-37	0.00980392
216.142	-36356.1	-14567.6	9.09009	-0.14	4.1405e-38	0.00980392
216.159	-36356.1	-14567.5	9.08714	-0.14	-1.08938e-38	0.00980392
216.176	-36356	-14567.3	9.08355	-0.14	1.3922e-39	0.00980392
216.193	-36356	-14567.2	9.08011	-0.14	-3.72744e-40	0.00980391
216.21	-36355.9	-14567.1	9.07995	-0.14	9.77326e-41	0.00980396
216.227	-36355.9	-14566.9	9.08	-0.14	0	0.00980392
216.244	-36355.8	-14566.8	9.07667	-0.14	0	0.00980392
216.261	-36355.8	-14566.6	9.07355	-0.14	-1.87667e-42	0.00980175
216.278	-36355.7	-14566.5	9.07	-0.14	0	0.00980392
216.295	-36355.7	-14566.3	9.07	-0.14	0	0.00980392
216.312	-36355.6	-14566.2	9.06667	-0.14	0	0.0108932
216.329	-36355.5	-14566	9.06311	-0.139892	8.14428e-45	0.0120652
216.346	-36355.5	-14565.9	9.0599	-0.136456	-2.17729e-45	0.0130655
216.363	-36355.4	-14565.8	9.06005	-0.133106	5.64843e-46	0.0119032
216.38	-36355.4	-14565.6	9.05975	-0.129822	-2.80306e-46	0.0107487
216.397	-36355.3	-14565.5	9.05626	-0.130048	7.49039e-47	0.00975143
216.414	-36355.3	-14565.3	9.05286	-0.129988	-1.93054e-47	0.00981745
216.431	-36355.2	-14565.2	9.04986	-0.130005	7.18738e-48	0.00979889
216.448	-36355.2	-14565.1	9.04968	-0.129999	-1.9197e-48	0.00980527
216.465	-36355.1	-14564.9	9.04601	-0.13	4.91124e-49	0.00980358
216.482	-36355	-14564.7	9.04238	-0.13	-1.62581e-49	0.00980404
216.499	-36355	-14564.6	9.0399	-0.13	4.34013e-50	0.00980389
216.516	-36354.9	-14564.4	9.03946	-0.13	-1.10098e-50	0.00980393
216.533	-36354.9	-14564.3	9.03561	-0.13	3.41811e-51	0.00980392
216.55	-36354.8	-14564.2	9.03222	-0.13	-9.1193e-52	0.00980392
216.567	-36354.8	-14564	9.02969	-0.13	2.29077e-52	0.00980392
216.584	-36354.7	-14563.9	9.03028	-0.13	-6.83019e-53	0.00980392
216.601	-36354.7	-14563.8	9.02909	-0.13	1.82105e-53	0.00980392
216.618	-36354.6	-14563.6	9.0254	-0.13	-4.52232e-54	0.00980392
216.635	-36354.6	-14563.5	9.02175	-0.13	1.31151e-54	0.00980392
216.652	-36354.5	-14563.3	9.01966	-0.13	-3.49413e-55	0.00980392
216.669	-36354.4	-14563.2	9.0203	-0.13	8.5597e-56	0.00980392
216.686	-36354.4	-14563	9.01866	-0.13	-2.43296e-56	0.00980392
216.703	-36354.3	-14562.9	9.01514	-0.13	6.47646e-57	0.00980392
216.72	-36354.3	-14562.8	9.01138	-0.13	-1.5606e-57	0.00980392
216.737	-36354.2	-14562.6	9.00998	-0.13	4.369e-58	0.00980392
216.754	-36354.2	-14562.5	9.00857	-0.13	-1.1619e-58	0.00980392
216.771	-36354.1	-14562.3	9.00478	-0.13	2.74316e-59	0.00980392
216.788	-36354.1	-14562.2	9.00112	-0.13	-7.58992e-60	0.00980392
216.805	-36354	-14562.1	8.99969	-0.13	2.01624e-60	0.00980392
216.822	-36354	-14561.9	9.00032	-0.13	-4.63785e-61	0.00980392
216.839	-36353.9	-14561.7	8.998	-0.13	1.27138e-61	0.00980392
216.856	-36353.8	-14561.6	8.99458	-0.13	-3.37303e-62	0.00980392
216.873	-36353.8	-14561.5	8.99073	-0.13	7.49543e-63	0.00980392
216.89	-36353.7	-14561.3	8.99008	-0.13	-2.03963e-63	0.00980392
216.907	-36353.7	-14561.2	8.98787	-0.13	5.403e-64	0.00980392
216.924	-36353.6	-14561	8.98417	-0.13	-1.14391e-64	0.00980392
216.941	-36353.6	-14560.9	8.98056	-0.13	3.09455e-65	0.00980392
216.958	-36353.5	-14560.7	8.9798	-0.13	-8.1826e-66	0.00980392
216.975	-36353.5	-14560.6	8.98023	-0.13	1.60931e-66	0.00980392
216.992	-36353.4	-14560.5	8.97733	-0.13	-4.33362e-67	0.00980392
217.009	-36353.4	-14560.3	8.97397	-0.13	1.14335e-67	0.00980392
217.026	-36353.3	-14560.2	8.97028	-0.13	-1.97634e-68	0.00980392
217.043	-36353.2	-14560	8.96988	-0.13	5.30365e-69	0.00980392
217.06	-36353.2	-14559.9	8.9702	-0.13	-1.3954e-69	0.00980392
217.077	-36353.1	-14559.7	8.96689	-0.13	1.78329e-70	0.00980392
217.094	-36353.1	-14559.6	8.96355	-0.13	-4.77452e-71	0.00980392
217.111	-36353	-14559.5	8.96008	-0.13	1.25177e-71	0.00980392
217.128	-36353	-14559.3	8.96	-0.13	0	0.00980392
217.145	-36352.9	-14559.2	8.95667	-0.13	2.40123e-83	0.00980392
217.162	-36352.8	-14559	8.95333	-0.13	-6.80597e-84	0.00980392
217.179	-36352.8	-14558.9	8.94989	-0.13	-1.35235e-73	0.00980392
217.196	-36352.8	-14558.8	8.95006	-0.13	3.23023e-73	0.00980391
217.213	-36352.7	-14558.6	8.94987	-0.13	-1.15599e-72	0.00980396
217.23	-36352.6	-14558.5	8.94624	-0.13	9.01785e-72	0.00980363
217.247	-36352.6	-14558.3	8.9429	-0.129999	-3.42685e-71	0.00980503
217.264	-36352.5	-14558.2	8.93983	-0.130005	1.27695e-70	0.0097998
217.281	-36352.5	-14558	8.94015	-0.129971	-7.38741e-70	0.00982778
217.298	-36352.4	-14557.9	8.93961	-0.130108	2.80004e-69	0.0097075
217.315	-36352.4	-14557.8	8.93602	-0.129575	-1.03981e-68	0.00839697
217.332	-36352.3	-14557.6	8.93242	-0.125832	5.28695e-68	0.00578394
217.349	-36352.3	-14557.5	8.92972	-0.122437	-1.99946e-67	0.00264027
217.366	-36352.2	-14557.3	8.9302	-0.11976	7.39106e-67	0.000688411
217.383	-36352.2	-14557.2	8.92926	-0.120074	-3.49099e-66	0.000114457
217.4	-36352.1	-14557.1	8.92567	-0.11998	1.31784e-65	0.00160668
217.417	-36352.1	-14556.9	8.92216	-0.120005	-4.84295e-65	0.00425483
217.434	-36352	-14556.8	8.91962	-0.119999	2.17939e-64	0.00749068
217.451	-36351.9	-14556.6	8.92031	-0.12	-8.21465e-64	0.00922127
217.468	-36351.9	-14556.5	8.91898	-0.12	2.99661e-63	0.00987533
217.485	-36351.8	-14556.3	8.91526	-0.12	-1.30273e-62	0.00978321
217.502	-36351.8	-14556.2	8.91177	-0.12	4.90401e-62	0.00980944
217.519	-36351.7	-14556.1	8.90968	-0.12	-1.77242e-61	0.00980257
217.536	-36351.7	-14555.9	8.91033	-0.12	7.50725e-61	0.00980431
217.553	-36351.6	-14555.8	8.90868	-0.12	-2.8229e-60	0.00980382
217.57	-36351.6	-14555.6	8.90502	-0.12	1.00834e-59	0.00980395
217.587	-36351.5	-14555.5	8.90121	-0.12	-4.18457e-59	0.00980391
217.604	-36351.5	-14555.4	8.90005	-0.12	1.57199e-58	0.00980392
217.621	-36351.4	-14555.2	8.89839	-0.12	-5.5306e-58	0.00980392
217.638	-36351.3	-14555.1	8.89468	-0.12	2.25763e-57	0.00980392
217.655	-36351.3	-14554.9	8.89113	-0.12	-8.47396e-57	0.00980392
217.672	-36351.2	-14554.8	8.88973	-0.12	2.92196e-56	0.00980392
217.689	-36351.2	-14554.6	8.89034	-0.12	-1.17662e-55	0.00980392
217.706	-36351.1	-14554.5	8.88803	-0.12	4.41313e-55	0.00980392
217.723	-36351.1	-14554.4	8.88439	-0.12	-1.48012e-54	0.00980392
217.74	-36351	-14554.2	8.88073	-0.12	5.89217e-54	0.00980392
217.757	-36351	-14554.1	8.87976	-0.12	-2.20851e-53	0.00980392
217.774	-36350.9	-14553.9	8.88027	-0.12	7.11366e-53	0.00980392
217.791	-36350.9	-14553.8	8.87756	-0.12	-2.80425e-52	0.00980392
217.808	-36350.8	-14553.7	8.87417	-0.12	1.05047e-51	0.00980392
217.825	-36350.8	-14553.5	8.87044	-0.12	-3.17325e-51	0.00980392
217.842	-36350.7	-14553.4	8.86983	-0.12	1.24036e-50	0.00980392
217.859	-36350.7	-14553.3	8.87027	-0.12	-4.64391e-50	0.00980392
217.876	-36350.6	-14553.1	8.86712	-0.12	1.24736e-49	0.00980392
217.893	-36350.5	-14553	8.86375	-0.12	-4.8397e-49	0.00980392
217.91	-36350.5	-14552.8	8.86025	-0.12	1.81111e-48	0.00980392
217.927	-36350.4	-14552.7	8.85995	-0.12	-3.64957e-48	0.00980392
217.944	-36350.4	-14552.5	8.8601	-0.12	1.40679e-47	0.00980392
217.961	-36350.3	-14552.4	8.85689	-0.12	-5.26219e-47	0.00980392
217.978	-36350.3	-14552.2	8.85333	-0.12	0	0.00980392
217.995	-36350.2	-14552.1	8.85	-0.12	0	0.00980392
218.012	-36350.2	-14552	8.85	-0.12	0	0.00980392
218.029	-36350.1	-14551.8	8.85002	-0.12	1.21176e-44	0.00980392
218.046	-36350.1	-14551.7	8.84989	-0.12	-4.62203e-44	0.00980392
218.063	-36350	-14551.6	8.84645	-0.12	1.72634e-43	0.00980392
218.08	-36349.9	-14551.4	8.84288	-0.12	-1.35084e-42	0.00980392
218.097	-36349.9	-14551.3	8.83983	-0.12	5.13427e-42	0.00980392
218.114	-36349.9	-14551.1	8.8401	-0.12	-1.91322e-41	0.00980392
218.131	-36349.8	-14551	8.83961	-0.12	1.10684e-40	0.00980392
218.148	-36349.7	-14550.9	8.83606	-0.12	-4.19522e-40	0.00980392
218.165	-36349.7	-14550.7	8.83264	-0.12	1.55792e-39	0.00980392
218.182	-36349.6	-14550.5	8.82968	-0.12	-7.92129e-39	0.00980392
218.199	-36349.6	-14550.4	8.83022	-0.12	2.99573e-38	0.00980392
218.216	-36349.5	-14550.3	8.82938	-0.12	-1.10738e-37	0.00980392
218.233	-36349.5	-14550.1	8.82564	-0.12	5.23045e-37	0.00980392
218.25	-36349.4	-14550	8.82222	-0.12	-1.97449e-36	0.00980392
218.267	-36349.4	-14549.9	8.8197	-0.12	7.25606e-36	0.00980394
218.284	-36349.3	-14549.7	8.82028	-0.12	-3.26531e-35	0.00980385
218.301	-36349.3	-14549.6	8.81909	-0.12	1.23078e-34	0.0098042
218.318	-36349.2	-14549.5	8.8154	-0.120001	-4.48974e-34	0.00980289
218.335	-36349.1	-14549.3	8.81175	-0.119996	1.95185e-33	0.0098084
218.352	-36349.1	-14549.2	8.80966	-0.120016	-7.34754e-33	0.00978707
218.369	-36349	-14549	8.8103	-0.11994	2.65556e-32	0.00986482
218.386	-36349	-14548.9	8.80867	-0.120252	-1.12479e-31	0.00943247
218.403	-36348.9	-14548.8	8.80511	-0.118705	4.22948e-31	0.00787701
218.42	-36348.9	-14548.6	8.80146	-0.115	-1.51076e-30	0.00490196
218.437	-36348.8	-14548.5	8.79963	-0.111295	6.26963e-30	0.00192691
218.454	-36348.8	-14548.3	8.80038	-0.109748	-2.35527e-29	0.000371464
218.471	-36348.7	-14548.2	8.79831	-0.11006	8.28634e-29	-6.09226e-05
218.488	-36348.7	-14548	8.7947	-0.109984	-3.38255e-28	1.69551e-05
218.505	-36348.6	-14547.9	8.79112	-0.110004	1.26963e-27	-4.87337e-06
218.522	-36348.6	-14547.8	8.78973	-0.109999	-4.3779e-27	2.40001e-06
218.539	-36348.5	-14547.6	8.79034	-0.11	1.7629e-26	-5.80071e-06
218.556	-36348.5	-14547.5	8.78803	-0.11	-6.61207e-26	2.0773e-05
218.573	-36348.4	-14547.3	8.7844	-0.11	2.21762e-25	-6.94357e-05
218.59	-36348.3	-14547.2	8.7807	-0.11	-8.82807e-25	0.000659491
218.607	-36348.3	-14547.1	8.77985	-0.11	3.30895e-24	0.0024561
218.624	-36348.2	-14546.9	8.77997	-0.11	-1.06582e-23	0.00575256
218.641	-36348.2	-14546.8	8.78024	-0.11	4.20153e-23	0.00832475
218.658	-36348.1	-14546.7	8.77759	-0.11	-1.57389e-22	0.00965666
218.675	-36348.1	-14546.5	8.77398	-0.11	4.7544e-22	0.00983009
218.692	-36348	-14546.4	8.77039	-0.11	-1.8584e-21	0.00979687
218.709	-36348	-14546.3	8.76985	-0.11	6.95785e-21	0.00980578
218.726	-36347.9	-14546.1	8.77017	-0.11	-1.86889e-20	0.0098036
218.743	-36347.9	-14546	8.7671	-0.11	7.25119e-20	0.00980401
218.76	-36347.8	-14545.8	8.76377	-0.11	-2.71354e-19	0.0098039
218.777	-36347.8	-14545.7	8.76012	-0.11	5.46805e-19	0.00980392
218.794	-36347.7	-14545.5	8.75997	-0.11	-2.10776e-18	0.00980392
218.811	-36347.7	-14545.4	8.75998	-0.11	7.88419e-18	0.00980392
218.828	-36347.6	-14545.2	8.76	-0.11	0	0.00980392
218.845	-36347.6	-14545.1	8.75667	-0.11	0	0.00980392
218.862	-36347.5	-14545	8.75333	-0.11	0	0.00980392
218.879	-36347.4	-14544.8	8.74989	-0.11	-1.81554e-15	0.00980392
218.896	-36347.4	-14544.7	8.75006	-0.11	6.92506e-15	0.00980392
218.913	-36347.3	-14544.6	8.74987	-0.11	-2.58653e-14	0.00980392
218.93	-36347.3	-14544.4	8.74624	-0.11	2.02393e-13	0.00980392
218.947	-36347.2	-14544.3	8.7429	-0.11	-7.69254e-13	0.00980392
218.964	-36347.2	-14544.2	8.73983	-0.11	2.86653e-12	0.00980392
218.981	-36347.1	-14544	8.74015	-0.11	-1.65834e-11	0.00980392
218.998	-36347.1	-14543.9	8.73961	-0.11	6.28559e-11	0.00980392
219.015	-36347	-14543.7	8.73602	-0.11	-2.33419e-10	0.00980392
219.032	-36347	-14543.6	8.73241	-0.11	1.18682e-09	0.00980392
219.049	-36346.9	-14543.5	8.72976	-0.11	-4.48842e-09	0.00980392
219.066	-36346.9	-14543.3	8.73003	-0.11	1.65916e-08	0.00980392
219.083	-36346.8	-14543.2	8.73015	-0.11	-7.83664e-08	0.00980392
219.1	-36346.8	-14543.1	8.7293	-0.11	2.95832e-07	0.00980392
219.117	-36346.7	-14542.9	8.7256	-0.11	-1.08716e-06	0.00980392
219.134	-36346.6	-14542.7	8.72197	-0.11	4.89233e-06	0.00980392
219.151	-36346.6	-14542.6	8.71966	-0.11	-1.84404e-05	0.00980392
219.168	-36346.5	-14542.5	8.72027	-0.11	6.72685e-05	0.00980392
219.185	-36346.5	-14542.3	8.71888	-0.11	-0.00029244	0.00980392
219.202	-36346.4	-14542.2	8.7153	-0.11	0.00133358	0.00980392
219.219	-36346.4	-14542.1	8.71167	-0.11	0.0036378	0.00980392
219.236	-36346.3	-14541.9	8.70971	-0.11	0.00332821	0.00980392
219.253	-36346.3	-14541.8	8.71001	-0.11	0.00302975	0.00980392
219.27	-36346.2	-14541.7	8.71023	-0.11	0.00491634	0.00980392
219.287	-36346.2	-14541.5	8.70848	-0.11	0.00734087	0.00980392
219.304	-36346.1	-14541.4	8.70493	-0.11	0.00486668	0.00980392
219.321	-36346.1	-14541.2	8.70121	-0.11	0.00277382	0.00980392
219.338	-36346	-14541.1	8.69976	-0.11	0.00530681	0.00980392
219.355	-36346	-14541	8.69999	-0.11	0.00732844	0.00980392
219.372	-36345.9	-14540.8	8.70025	-0.11	0.00444572	0.00980392
219.389	-36345.9	-14540.7	8.69803	-0.11	0.00310027	0.00980392
219.406	-36345.8	-14540.6	8.69455	-0.11	0.00330657	0.00980392
219.423	-36345.7	-14540.4	8.69082	-0.11	0.00363785	0.00980391
219.44	-36345.7	-14540.3	8.68973	-0.11	0.000892179	0.00980396
219.457	-36345.7	-14540.2	8.69036	-0.11	-0.000237119	0.00980379
219.474	-36345.6	-14540	8.6876	-0.11	0.000125476	0.00980434
219.491	-36345.5	-14539.9	8.68414	-0.11	-0.000329756	0.00980229
219.508	-36345.5	-14539.7	8.68054	-0.11	0.00268357	0.00981005
219.525	-36345.4	-14539.6	8.67992	-0.110001	0.00343395	0.00861684
219.542	-36345.4	-14539.4	8.67996	-0.109996	0.00337879	-0.00293513
219.559	-36345.3	-14539.3	8.68023	-0.110015	0.00305017	-0.0308981
219.576	-36345.3	-14539.1	8.67713	-0.109959	0.00634851	-0.0797498
219.593	-36345.2	-14539	8.67374	-0.110158	0.00673695	-0.13063
219.61	-36345.2	-14538.9	8.67025	-0.10712	0.00669809	-0.174861
219.627	-36345.1	-14538.7	8.66995	-0.103553	0.00656132	-0.214587
219.644	-36345.1	-14538.6	8.6701	-0.100108	0.00986196	-0.250575
219.661	-36345	-14538.5	8.66689	-0.099972	0.010036	-0.290398
219.678	-36344.9	-14538.3	8.66333	-0.1	0.01	-0.33878
219.695	-36344.9	-14538.2	8.66	-0.1	0.01	-0.388889
219.712	-36344.9	-14538.1	8.66	-0.1	0.01	-0.440087
219.729	-36344.8	-14537.9	8.66002	-0.1	0.00999778	-0.489529
219.746	-36344.7	-14537.8	8.65989	-0.1	0.0100079	-0.527012
219.763	-36344.7	-14537.7	8.65645	-0.1	0.00997062	-0.55845
219.78	-36344.6	-14537.5	8.65288	-0.1	0.0102352	-0.589883
219.797	-36344.6	-14537.4	8.64985	-0.1	0.0137476	-0.623951
219.814	-36344.5	-14537.3	8.65002	-0.1	0.0171275	-0.66014
219.831	-36344.5	-14537.1	8.65008	-0.1	0.0202381	-0.695103
219.848	-36344.4	-14537	8.64963	-0.1	0.0199364	-0.720633
219.865	-36344.4	-14536.8	8.64602	-0.1	0.0200163	-0.739503
219.882	-36344.3	-14536.7	8.64241	-0.1	0.0199946	-0.754624
219.899	-36344.3	-14536.6	8.63976	-0.1	0.0200016	-0.764737
219.916	-36344.2	-14536.4	8.64003	-0.1	0.019999	-0.772898
219.933	-36344.2	-14536.3	8.64015	-0.1	0.0200033	-0.780267
219.95	-36344.1	-14536.1	8.6393	-0.1	0.019988	-0.791106
219.967	-36344.1	-14536	8.63561	-0.1	0.020044	-0.807491
219.984	-36344	-14535.9	8.63195	-0.1	0.0198019	-0.828521
220.001	-36344	-14535.7	8.62973	-0.1	0.0208933	-0.847768
220.018	-36343.9	-14535.6	8.63002	-0.1	0.0245967	-0.867739
220.035	-36343.9	-14535.4	8.63021	-0.1	0.02827	-0.889356
220.052	-36343.8	-14535.3	8.62892	-0.1	0.0302802	-0.912899
220.069	-36343.8	-14535.2	8.6252	-0.1	0.0299314	-0.936718
220.086	-36343.7	-14535	8.6215	-0.1	0.0300195	-0.959125
220.103	-36343.6	-14534.9	8.61975	-0.1	0.0299948	-0.981128
220.12	-36343.6	-14534.8	8.62	-0.1	0.0300013	-1.00852
220.137	-36343.5	-14534.6	8.62025	-0.1	0.0299996	-1.0375
220.154	-36343.5	-14534.5	8.6185	-0.1	0.0300001	-1.06057
220.171	-36343.4	-14534.4	8.6148	-0.1	0.03	-1.07881
220.188	-36343.4	-14534.2	8.61108	-0.1	0.03	-1.09241
220.205	-36343.3	-14534.1	8.60979	-0.1	0.03	-1.10289
220.222	-36343.3	-14533.9	8.60998	-0.1	0.03	-1.11179
220.239	-36343.2	-14533.8	8.61027	-0.1	0.0300001	-1.1181
220.256	-36343.2	-14533.7	8.60805	-0.1	0.0299996	-1.12283
220.273	-36343.1	-14533.5	8.60439	-0.1	0.0300013	-1.12585
220.29	-36343.1	-14533.4	8.6007	-0.1	0.0299948	-1.12726
220.307	-36343	-14533.3	8.59985	-0.1	0.0300195	-1.12749
220.324	-36343	-14533.1	8.59997	-0.1	0.0299373	-1.12745
220.341	-36342.9	-14533	8.60024	-0.1	0.0302471	-1.12743
220.358	-36342.9	-14532.9	8.59759	-0.1	0.0275836	-1.12753
220.375	-36342.8	-14532.7	8.59398	-0.1	0.02398	-1.12664
220.392	-36342.8	-14532.6	8.59037	-0.1	0.0203767	-1.12467
220.409	-36342.7	-14532.5	8.58992	-0.1	0.0199054	-1.12147
220.426	-36342.6	-14532.3	8.58998	-0.1	0.0200163	-1.11896
220.443	-36342.6	-14532.2	8.59015	-0.1	0.0199957	-1.11765
220.46	-36342.6	-14532.1	8.58712	-0.1	0.0200009	-1.11935
220.477	-36342.5	-14531.9	8.58355	-0.1	0.0200003	-1.12578
220.494	-36342.4	-14531.8	8.58011	-0.1	0.0199983	-1.13855
220.511	-36342.4	-14531.6	8.57998	-0.1	0.0200063	-1.15475
220.528	-36342.3	-14531.5	8.58	-0.1	0.02	-1.16993
220.545	-36342.3	-14531.4	8.58	-0.106667	0.02	-1.16885
220.562	-36342.2	-14531.2	8.57667	-0.143333	0.0166667	-1.14706
220.579	-36342.2	-14531.1	8.57299	-0.20021	0.0131084	-1.10289
220.596	-36342.1	-14531	8.5664	-0.256176	0.00991195	-1.05857
220.613	-36342.1	-14530.8	8.563	-0.295305	0.0100228	-1.02084
220.63	-36342	-14530.7	8.55609	-0.327057	0.00998866	-0.988741
220.647	-36342	-14530.5	8.55277	-0.360927	0.0100031	-0.956792
220.664	-36341.9	-14530.4	8.54585	-0.402065	0.0099991	-0.917378
220.681	-36341.9	-14530.3	8.53843	-0.452653	0.010001	-0.867932
220.698	-36341.8	-14530.1	8.5282	-0.506043	0.00999732	-0.816503
220.715	-36341.8	-14530	8.51816	-0.559643	0.0100097	-0.762574
220.732	-36341.7	-14529.8	8.50757	-0.610993	0.00995087	-0.711503
220.749	-36341.7	-14529.7	8.49771	-0.646784	0.0101858	-0.673776
220.766	-36341.6	-14529.6	8.48748	-0.673625	0.00926124	-0.64222
220.783	-36341.5	-14529.4	8.47715	-0.706213	0.00636602	-0.613706
220.8	-36341.5	-14529.3	8.46642	-0.741117	0.00649048	-0.587692
220.817	-36341.5	-14529.2	8.45245	-0.782217	0.00775723	-0.567833
220.834	-36341.4	-14529	8.43856	-0.81738	0.00949111	-0.558343
220.851	-36341.3	-14528.9	8.4253	-0.841064	0.00537708	-0.562544
220.868	-36341.3	-14528.8	8.41195	-0.858654	0.00193728	-0.574553
220.885	-36341.2	-14528.6	8.39633	-0.872597	-0.000325819	-0.587841
220.902	-36341.2	-14528.5	8.38125	-0.883235	8.68047e-05	-0.596904
220.919	-36341.1	-14528.4	8.36609	-0.889601	-2.12648e-05	-0.604924
220.936	-36341.1	-14528.2	8.35023	-0.895869	6.04421e-06	-0.614583
220.953	-36341	-14528.1	8.33564	-0.906735	-1.60895e-06	-0.624649
220.97	-36341	-14528	8.31991	-0.926228	3.877e-07	-0.633155
220.987	-36340.9	-14527.9	8.30476	-0.94953	-1.08539e-07	-0.639521
221.004	-36340.9	-14527.7	8.28787	-0.969005	2.8865e-08	-0.646626
221.021	-36340.8	-14527.6	8.27067	-0.987388	-6.81484e-09	-0.654396
221.038	-36340.8	-14527.5	8.25329	-1.0101	1.88556e-09	-0.658395
221.055	-36340.7	-14527.4	8.23742	-1.03539	-5.00894e-10	-0.655522
221.072	-36340.7	-14527.2	8.21732	-1.06223	1.15218e-10	-0.651901
221.089	-36340.6	-14527.1	8.19922	-1.08052	-3.15849e-11	-0.651203
221.106	-36340.6	-14527	8.1804	-1.10276	8.37962e-12	-0.651889
221.123	-36340.5	-14526.8	8.16197	-1.13383	-1.86209e-12	-0.648137
221.14	-36340.5	-14526.7	8.14233	-1.16532	5.06704e-13	-0.640424
221.157	-36340.4	-14526.6	8.12513	-1.1884	-1.34227e-13	-0.634786
221.174	-36340.4	-14526.4	8.10506	-1.20348	2.84182e-14	-0.634153
221.191	-36340.3	-14526.3	8.08488	-1.21705	-7.6878e-15	-0.641244
221.208	-36340.3	-14526.2	8.06217	-1.22801	2.0328e-15	-0.653363
221.225	-36340.2	-14526	8.04027	-1.23544	-3.99802e-16	-0.670018
221.242	-36340.2	-14525.9	8.0201	-1.24238	1.0766e-16	-0.688246
221.259	-36340.1	-14525.8	8.00052	-1.2461	-2.84042e-17	-0.710768
221.276	-36340.1	-14525.7	7.97632	-1.24972	4.90982e-18	-0.742942
221.293	-36340	-14525.5	7.95252	-1.25007	-1.31759e-18	-0.781732
221.31	-36340	-14525.4	7.93238	-1.24998	3.4666e-19	-0.823657
221.327	-36339.9	-14525.3	7.91124	-1.25	-4.43023e-20	-0.870884
221.344	-36339.9	-14525.2	7.89115	-1.25001	1.18613e-20	-0.915696
221.361	-36339.9	-14525	7.87123	-1.24998	-3.1097e-21	-0.961281
221.378	-36339.8	-14524.9	7.85	-1.25	0	-1.00763
221.395	-36339.8	-14524.8	7.83	-1.24667	-5.93591e-33	-1.04575
221.412	-36339.7	-14524.7	7.80667	-1.24333	1.58138e-33	-1.07734
221.429	-36339.7	-14524.5	7.78547	-1.23991	1.82626e-23	-1.10621
221.446	-36339.6	-14524.4	7.76554	-1.23997	-2.17606e-23	-1.13341
221.463	-36339.6	-14524.3	7.74533	-1.24019	6.87289e-23	-1.16063
221.48	-36339.5	-14524.2	7.72039	-1.2479	-5.30931e-22	-1.18412
221.497	-36339.5	-14524.1	7.69756	-1.26212	2.01632e-21	-1.19578
221.514	-36339.4	-14523.9	7.67755	-1.28232	-7.51315e-21	-1.19824
221.531	-36339.4	-14523.8	7.65644	-1.29932	4.34647e-20	-1.19691
221.548	-36339.3	-14523.7	7.63617	-1.31197	-1.64744e-19	-1.19599
221.565	-36339.3	-14523.6	7.61231	-1.32149	6.11786e-19	-1.19623
221.582	-36339.2	-14523.4	7.58757	-1.32769	-3.11064e-18	-1.19742
221.599	-36339.2	-14523.3	7.56515	-1.33072	1.1764e-17	-1.1986
221.616	-36339.1	-14523.2	7.54506	-1.33414	-4.34862e-17	-1.19924
221.633	-36339.1	-14523.1	7.52411	-1.33783	2.05397e-16	-1.19784
221.65	-36339.1	-14523	7.50354	-1.34028	-7.7537e-16	-1.19704
221.667	-36339	-14522.8	7.47934	-1.33989	2.84941e-15	-1.19747
221.684	-36339	-14522.7	7.45494	-1.34022	-1.28227e-14	-1.20145
221.701	-36338.9	-14522.6	7.4319	-1.3391	4.83319e-14	-1.21067
221.718	-36338.9	-14522.5	7.408	-1.33541	-1.76309e-13	-1.22726
221.735	-36338.8	-14522.4	7.38331	-1.3317	7.6648e-13	-1.24959
221.752	-36338.8	-14522.3	7.36165	-1.32983	-2.88533e-12	-1.26961
221.769	-36338.7	-14522.1	7.34127	-1.32969	1.04282e-11	-1.28534
221.786	-36338.7	-14522	7.32065	-1.33229	-4.41699e-11	-1.29131
221.803	-36338.7	-14521.9	7.29947	-1.34166	1.66089e-10	-1.28493
221.82	-36338.6	-14521.8	7.27493	-1.36092	-5.93268e-10	-1.26414
221.837	-36338.6	-14521.7	7.25084	-1.38697	2.46205e-09	-1.23388
221.854	-36338.5	-14521.6	7.22776	-1.41712	-9.24899e-09	-1.20301
221.871	-36338.5	-14521.4	7.20379	-1.45088	3.25399e-08	-1.17522
221.888	-36338.4	-14521.3	7.17769	-1.47844	-1.32831e-07	-1.15508
221.905	-36338.4	-14521.2	7.1512	-1.49507	4.98576e-07	-1.14157
221.922	-36338.3	-14521.1	7.12308	-1.50783	-1.71917e-06	-1.12772
221.939	-36338.3	-14521	7.09777	-1.52544	6.92278e-06	-1.10991
221.956	-36338.3	-14520.9	7.07549	-1.5501	-2.59652e-05	-1.08687
221.973	-36338.2	-14520.8	7.04835	-1.57841	8.70844e-05	-1.05809
221.99	-36338.2	-14520.6	7.02135	-1.60574	-0.000346673	-1.02748
222.007	-36338.1	-14520.6	6.99216	-1.63152	0.0024718	-0.996544
222.024	-36338.1	-14520.4	6.96344	-1.66286	0.00348183	-0.962987
222.041	-36338	-14520.3	6.93344	-1.68842	0.00335582	-0.933228
222.058	-36338	-14520.2	6.90664	-1.70892	0.00309316	-0.907705
222.075	-36337.9	-14520.1	6.87545	-1.72666	0.00588023	-0.884031
222.092	-36337.9	-14520	6.84801	-1.7488	0.00972011	-0.864437
222.109	-36337.9	-14519.9	6.81893	-1.77532	0.00984773	-0.851439
222.126	-36337.8	-14519.8	6.78701	-1.80058	0.0128577	-0.842805
222.143	-36337.8	-14519.7	6.75681	-1.82143	0.0162563	-0.837324
222.16	-36337.8	-14519.6	6.72695	-1.83499	0.0197639	-0.829111
222.177	-36337.7	-14519.4	6.69526	-1.85223	0.0200291	-0.816812
222.194	-36337.7	-14519.4	6.66198	-1.87196	0.0199938	-0.798577
222.211	-36337.6	-14519.3	6.6286	-1.89842	0.0199957	-0.777005
222.228	-36337.6	-14519.1	6.59667	-1.92333	0.02	-0.751634
222.245	-36337.5	-14519	6.56667	-1.94667	0.02	-0.72658
222.262	-36337.5	-14519	6.53667	-1.97333	0.0233333	-0.696078
222.279	-36337.5	-14518.8	6.5013	-2.01235	0.0268921	-0.655395
222.296	-36337.4	-14518.7	6.46798	-2.05256	0.0300861	-0.610583
222.313	-36337.4	-14518.6	6.43105	-2.09943	0.0299843	-0.562369
222.33	-36337.3	-14518.5	6.39222	-2.14546	0.0299558	-0.510283
222.347	-36337.3	-14518.4	6.35575	-2.19207	0.0302134	-0.460458
222.364	-36337.3	-14518.3	6.31889	-2.23922	0.0338335	-0.411422
222.381	-36337.2	-14518.2	6.27949	-2.28763	0.0369622	-0.366884
222.398	-36337.2	-14518.1	6.24018	-2.32183	0.0362976	-0.337793
222.415	-36337.2	-14518	6.20281	-2.34768	0.0324564	-0.318433
222.432	-36337.1	-14517.9	6.1604	-2.37274	0.0304116	-0.303921
222.449	-36337.1	-14517.8	6.12013	-2.39989	0.033665	-0.289453
222.466	-36337	-14517.7	6.07644	-2.43163	0.033436	-0.272366
222.483	-36337	-14517.6	6.03465	-2.4656	0.0323318	-0.254228
222.5	-36337	-14517.5	5.99529	-2.48983	0.0303547	-0.240638
222.517	-36336.9	-14517.5	5.95346	-2.50787	0.0344821	-0.23196
222.534	-36336.9	-14517.3	5.9076	-2.52149	0.0380178	-0.22566
222.551	-36336.9	-14517.3	5.86507	-2.53401	0.0402877	-0.2203
222.568	-36336.8	-14517.2	5.82026	-2.54262	0.0399286	-0.214976
222.585	-36336.8	-14517.1	5.77624	-2.54965	0.0400207	-0.211043
222.602	-36336.7	-14517	5.73717	-2.55491	0.0399945	-0.207498
222.619	-36336.7	-14516.9	5.69606	-2.55825	0.0400014	-0.202861
222.636	-36336.7	-14516.8	5.6529	-2.56041	0.0399996	-0.198247
222.653	-36336.6	-14516.7	5.60986	-2.55958	0.0400001	-0.190469
222.67	-36336.6	-14516.6	5.56502	-2.56163	0.0399999	-0.1698
222.687	-36336.6	-14516.5	5.52005	-2.56442	0.0400004	-0.126506
