# Supplementary material for: Extraction of driving behavior primitives considering driver expectation and vehicle dynamics
Source: PLoS One. 2025 Dec 31;20(12):e0340123. doi: 10.1371/journal.pone.0340123 (PMC12755792; doi:10.1371/journal.pone.0340123)
Supplement: S1 File — (ZIP) [file pone.0340123.s001.zip › DataSetForPimitiveExaction-1/straight driving/c11_s_3.xlsx]

## Sheet: Sheet1
257.01	-36299.1	-14490.7	6.70385	0.963941	-0.0737402	-0.151626
257.027	-36299	-14490.7	6.71846	0.960411	-0.0887116	-0.1504
257.044	-36298.9	-14490.8	6.73162	0.957051	-0.0960618	-0.150356
257.061	-36298.8	-14490.8	6.74793	0.953739	-0.100033	-0.149391
257.078	-36298.7	-14490.9	6.76562	0.950205	-0.0940558	-0.148221
257.095	-36298.6	-14490.9	6.78248	0.946859	-0.0778073	-0.147088
257.112	-36298.5	-14490.9	6.79578	0.943537	-0.0578164	-0.147074
257.129	-36298.4	-14491	6.81333	0.94	-0.04	-0.145969
257.146	-36298.2	-14491	6.83	0.936667	-0.0266667	-0.143791
257.163	-36298.2	-14491.1	6.84667	0.933333	-0.0166667	-0.141612
257.18	-36298	-14491.1	6.86422	0.929794	-0.00618213	-0.140507
257.197	-36298	-14491.1	6.87752	0.926485	0.000454191	-0.140494
257.214	-36297.8	-14491.2	6.89438	0.923092	0.0106739	-0.13936
257.231	-36297.7	-14491.2	6.91207	0.919885	0.0209708	-0.138197
257.248	-36297.6	-14491.3	6.92838	0.919812	0.0273979	-0.137204
257.265	-36297.5	-14491.3	6.94155	0.916224	0.0341442	-0.137264
257.282	-36297.4	-14491.3	6.95612	0.912624	0.0413445	-0.137272
257.299	-36297.3	-14491.4	6.97305	0.909898	0.0472734	-0.137166
257.316	-36297.2	-14491.4	6.98932	0.909627	0.0457991	-0.135823
257.333	-36297	-14491.4	7.0032	0.905823	0.0378755	-0.133374
257.35	-36296.9	-14491.5	7.01628	0.902405	0.0271511	-0.131602
257.367	-36296.8	-14491.5	7.03057	0.899893	0.0131967	-0.132058
257.384	-36296.7	-14491.6	7.04838	0.899355	-6.60564e-05	-0.133127
257.401	-36296.6	-14491.6	7.06498	0.895662	-0.00902099	-0.132361
257.418	-36296.5	-14491.7	7.08106	0.892113	-0.0143656	-0.130229
257.435	-36296.4	-14491.7	7.09481	0.889878	-0.0189072	-0.129461
257.452	-36296.3	-14491.7	7.10768	0.889193	-0.0248093	-0.13008
257.469	-36296.1	-14491.8	7.1229	0.885378	-0.0280162	-0.1305
257.486	-36296	-14491.8	7.13901	0.881753	-0.0303406	-0.129122
257.503	-36295.9	-14491.9	7.15336	0.879655	-0.0299046	-0.128097
257.52	-36295.8	-14491.9	7.16923	0.880298	-0.0300402	-0.127035
257.537	-36295.7	-14491.9	7.18449	0.878663	-0.0299174	-0.125461
257.554	-36295.6	-14492	7.19988	0.875136	-0.0302886	-0.122989
257.571	-36295.4	-14492	7.21322	0.871375	-0.028558	-0.121763
257.588	-36295.4	-14492.1	7.22729	0.869985	-0.0248882	-0.122575
257.605	-36295.2	-14492.1	7.23988	0.868561	-0.0213114	-0.123385
257.622	-36295.1	-14492.2	7.25618	0.864802	-0.0197759	-0.12199
257.639	-36295	-14492.2	7.27121	0.861009	-0.0200478	-0.119586
257.656	-36294.9	-14492.2	7.28643	0.860091	-0.0200404	-0.117471
257.673	-36294.8	-14492.3	7.30162	0.858136	-0.0198068	-0.115229
257.69	-36294.7	-14492.3	7.31754	0.854524	-0.0216956	-0.112806
257.707	-36294.5	-14492.4	7.33213	0.850831	-0.0274022	-0.111959
257.724	-36294.4	-14492.4	7.34577	0.850092	-0.0348122	-0.112965
257.741	-36294.3	-14492.4	7.3596	0.847834	-0.039479	-0.113531
257.758	-36294.2	-14492.5	7.37227	0.84437	-0.0401209	-0.111855
257.775	-36294.1	-14492.5	7.3893	0.840542	-0.039957	-0.10946
257.792	-36293.9	-14492.6	7.40378	0.840097	-0.0400801	-0.107241
257.809	-36293.8	-14492.6	7.4167	0.837625	-0.0397231	-0.105178
257.826	-36293.7	-14492.7	7.43094	0.833968	-0.0426196	-0.101985
257.843	-36293.6	-14492.7	7.44407	0.830394	-0.0461123	-0.0978336
257.86	-36293.5	-14492.7	7.46051	0.829847	-0.0494011	-0.0911631
257.877	-36293.3	-14492.8	7.47491	0.830173	-0.0528829	-0.077265
257.894	-36293.2	-14492.8	7.49148	0.8271	-0.0564378	-0.0571549
257.911	-36293.1	-14492.9	7.50512	0.823777	-0.0567226	-0.0325196
257.928	-36293	-14492.9	7.51917	0.820098	-0.0566653	-0.00587913
257.945	-36292.9	-14492.9	7.53257	0.820056	-0.0566447	0.0182924
257.962	-36292.7	-14493	7.54585	0.816898	-0.0567558	0.0400813
257.979	-36292.6	-14493	7.56	0.813333	-0.0533333	0.0620915
257.996	-36292.5	-14493.1	7.57333	0.81	-0.05	0.0784314
258.013	-36292.4	-14493.1	7.58667	0.81	-0.05	0.0925926
258.03	-36292.3	-14493.2	7.60081	0.806443	-0.046444	0.102936
258.047	-36292.1	-14493.2	7.6141	0.80311	-0.0431091	0.110301
258.064	-36292	-14493.3	7.62749	0.799941	-0.0399438	0.112216
258.081	-36291.9	-14493.3	7.64162	0.799809	-0.0397905	0.110688
258.098	-36291.8	-14493.3	7.65487	0.796239	-0.0363084	0.104837
258.115	-36291.6	-14493.4	7.66831	0.79288	-0.0326169	0.0940195
258.132	-36291.5	-14493.4	7.68243	0.789732	-0.0257613	0.073317
258.149	-36291.4	-14493.5	7.69564	0.790172	-0.0228452	0.0488091
258.166	-36291.3	-14493.5	7.70914	0.789559	-0.0193274	0.022827
258.183	-36291.2	-14493.6	7.72324	0.785835	-0.016036	0.000709723
258.2	-36291	-14493.6	7.73636	0.782445	-0.0118787	-0.01697
258.217	-36290.9	-14493.7	7.75014	0.779725	-0.0055876	-0.0333517
258.234	-36290.8	-14493.7	7.76315	0.78024	-0.00220797	-0.0486657
258.251	-36290.7	-14493.7	7.77352	0.779272	0.000101073	-0.0595305
258.268	-36290.5	-14493.8	7.78751	0.775612	0.000721828	-0.0672361
258.285	-36290.4	-14493.8	7.80171	0.77195	0.00457645	-0.0728038
258.302	-36290.3	-14493.9	7.81352	0.769734	0.00801258	-0.0777593
258.319	-36290.1	-14493.9	7.82465	0.770017	0.0102841	-0.0826674
258.336	-36290	-14494	7.83903	0.770207	0.00985331	-0.087647
258.353	-36289.9	-14494	7.85203	0.768917	0.0102801	-0.0906532
258.37	-36289.8	-14494	7.86583	0.765196	0.00877824	-0.0937838
258.387	-36289.6	-14494.1	7.87972	0.761528	0.00507556	-0.0989422
258.404	-36289.5	-14494.1	7.89283	0.75966	0.00152276	-0.107988
258.421	-36289.4	-14494.2	7.90669	0.760314	-0.000229378	-0.117958
258.438	-36289.3	-14494.2	7.9204	0.758453	-1.20211e-05	-0.125284
258.455	-36289.1	-14494.3	7.93399	0.754932	0.000288567	-0.129669
258.472	-36289	-14494.3	7.94559	0.751215	-0.00166937	-0.134691
258.489	-36288.9	-14494.4	7.95764	0.749743	-0.00529823	-0.141181
258.506	-36288.8	-14494.4	7.97108	0.750063	-0.00889566	-0.147016
258.523	-36288.6	-14494.5	7.98524	0.750005	-0.0102005	-0.152707
258.54	-36288.5	-14494.5	7.99685	0.749919	-0.00994501	-0.157633
258.557	-36288.4	-14494.5	8.00601	0.750317	-0.0100147	-0.161426
258.574	-36288.2	-14494.6	8.01906	0.747849	-0.00999636	-0.162641
258.591	-36288.1	-14494.6	8.03276	0.74433	-0.0100025	-0.16079
258.608	-36288	-14494.7	8.04634	0.740716	-0.00999385	-0.159152
258.625	-36287.9	-14494.7	8.05741	0.739867	-0.0100191	-0.159619
258.642	-36287.7	-14494.8	8.07009	0.740031	-0.00992485	-0.162635
258.659	-36287.6	-14494.8	8.08343	0.740008	-0.0102815	-0.165161
258.676	-36287.5	-14494.9	8.0977	0.739948	-0.00736186	-0.166608
258.693	-36287.4	-14494.9	8.10844	0.74021	-0.00396143	-0.165861
258.71	-36287.2	-14495	8.11791	0.737352	-0.000322394	-0.163945
258.727	-36287.1	-14495	8.13165	0.733769	-9.28889e-05	-0.160392
258.744	-36287	-14495	8.14509	0.730234	0.00287621	-0.161598
258.761	-36286.8	-14495.1	8.15859	0.72994	0.00624041	-0.174525
258.778	-36286.7	-14495.1	8.16933	0.730007	0.00987769	-0.212715
258.795	-36286.6	-14495.2	8.18253	0.73	0.010033	-0.270666
258.812	-36286.4	-14495.2	8.19584	0.729991	0.00998957	-0.340912
258.829	-36286.3	-14495.3	8.21	0.73	0.01	-0.416122
258.846	-36286.2	-14495.3	8.22	0.73	0.01	-0.48366
258.863	-36286	-14495.4	8.23	0.736667	0.01	-0.54793
258.88	-36285.9	-14495.4	8.24417	0.751034	0.00644756	-0.613675
258.897	-36285.8	-14495.5	8.25743	0.771301	0.00311602	-0.669721
258.914	-36285.6	-14495.5	8.27083	0.794775	-8.74258e-05	-0.71709
258.931	-36285.5	-14495.6	8.28487	0.819542	4.33854e-05	-0.751527
258.948	-36285.4	-14495.6	8.29852	0.842537	-1.15936e-05	-0.769349
258.965	-36285.2	-14495.7	8.31509	0.862136	2.98811e-06	-0.776063
258.982	-36285.1	-14495.7	8.32949	0.879858	-1.1127e-06	-0.777827
258.999	-36285	-14495.7	8.34592	0.895438	2.98069e-07	-0.777956
259.016	-36284.8	-14495.8	8.35909	0.905256	-7.95032e-08	-0.782342
259.033	-36284.7	-14495.8	8.37312	0.91482	4.28967e-08	-0.794383
259.05	-36284.6	-14495.9	8.38694	0.916879	-7.37798e-08	-0.813129
259.067	-36284.4	-14496	8.40417	0.916128	2.49602e-07	-0.835479
259.084	-36284.3	-14496	8.42184	0.911822	-1.17141e-06	-0.856102
259.101	-36284.2	-14496	8.43745	0.90351	4.42022e-06	-0.868988
259.118	-36284	-14496.1	8.45073	0.888052	-1.62434e-05	-0.872201
259.135	-36283.9	-14496.1	8.46491	0.863102	7.30971e-05	-0.864649
259.152	-36283.8	-14496.2	8.47767	0.833714	-0.000275521	-0.850702
259.169	-36283.6	-14496.2	8.49285	0.806413	0.00118085	-0.834024
259.186	-36283.5	-14496.3	8.50924	0.780997	0.00372307	-0.818265
259.203	-36283.4	-14496.3	8.52227	0.761876	0.00322385	-0.803152
259.22	-36283.2	-14496.4	8.53442	0.742257	0.00338064	-0.787681
259.237	-36283.1	-14496.4	8.54602	0.726468	0.00323307	-0.774253
259.254	-36282.9	-14496.5	8.55954	0.71524	0.0036852	-0.765248
259.271	-36282.8	-14496.5	8.57356	0.70478	0.0016662	-0.758158
259.288	-36282.7	-14496.6	8.58564	0.696229	-0.000349816	-0.751306
259.305	-36282.5	-14496.6	8.59521	0.689538	9.30304e-05	-0.745473
259.322	-36282.4	-14496.7	8.60539	0.68489	-2.19639e-05	-0.739768
259.339	-36282.3	-14496.7	8.6177	0.67934	6.07708e-06	-0.73487
259.356	-36282.1	-14496.8	8.63106	0.674685	-1.61436e-06	-0.730088
259.373	-36282	-14496.8	8.64526	0.669604	3.71342e-07	-0.72385
259.39	-36281.8	-14496.9	8.65676	0.660619	-1.01796e-07	-0.715034
259.407	-36281.7	-14496.9	8.66633	0.648057	2.70071e-08	-0.704326
259.424	-36281.6	-14497	8.6769	0.636014	-6.00142e-09	-0.693452
259.441	-36281.4	-14497	8.68711	0.628357	1.63308e-09	-0.685125
259.458	-36281.3	-14497.1	8.69698	0.622427	-4.32606e-10	-0.677616
259.475	-36281.1	-14497.1	8.70752	0.612346	9.15905e-11	-0.670404
259.492	-36281	-14497.2	8.71769	0.604787	-2.47774e-11	-0.664376
259.509	-36280.9	-14497.2	8.72758	0.597967	6.55162e-12	-0.661656
259.526	-36280.7	-14497.3	8.73814	0.594105	-1.28854e-12	-0.659393
259.543	-36280.6	-14497.3	8.74827	0.587734	3.46983e-13	-0.658136
259.56	-36280.4	-14497.4	8.75818	0.583864	-9.15452e-14	-0.656935
259.577	-36280.3	-14497.4	8.76877	0.580293	1.58241e-14	-0.657733
259.594	-36280.2	-14497.5	8.77885	0.579879	-4.24651e-15	-0.659842
259.611	-36280	-14497.5	8.78878	0.580198	1.11727e-15	-0.662146
259.628	-36279.9	-14497.6	8.79939	0.576891	-1.42784e-16	-0.662359
259.645	-36279.8	-14497.6	8.80939	0.573544	3.82307e-17	-0.661277
259.662	-36279.6	-14497.7	8.81952	0.570107	-1.0031e-17	-0.661148
259.679	-36279.5	-14497.7	8.82667	0.57	0	-0.663399
259.696	-36279.3	-14497.8	8.83667	0.57	0	-0.665577
259.713	-36279.2	-14497.8	8.84333	0.57	3.84583e-29	-0.666667
259.73	-36279	-14497.9	8.85384	0.570068	2.04115e-18	-0.666575
259.747	-36278.9	-14497.9	8.86046	0.569737	-7.63124e-18	-0.661822
259.764	-36278.7	-14498	8.87064	0.555157	2.84624e-17	-0.644232
259.781	-36278.6	-14498	8.88127	0.51339	-2.22693e-16	-0.600442
259.798	-36278.5	-14498.1	8.89091	0.444573	8.46406e-16	-0.53759
259.815	-36278.3	-14498.1	8.89751	0.36733	-3.15403e-15	-0.462434
259.832	-36278.2	-14498.2	8.90419	0.290677	1.82466e-14	-0.386001
259.849	-36278.1	-14498.2	8.90717	0.225728	-6.91599e-14	-0.321624
259.866	-36277.9	-14498.3	8.91064	0.166646	2.56829e-13	-0.264736
259.883	-36277.8	-14498.3	8.9141	0.115927	-1.30586e-12	-0.21519
259.9	-36277.6	-14498.4	8.91758	0.0793345	4.93858e-12	-0.180114
259.917	-36277.5	-14498.4	8.92023	0.055222	-1.82556e-11	-0.157184
259.934	-36277.3	-14498.5	8.91993	0.046824	8.62261e-11	-0.14966
259.951	-36277.2	-14498.5	8.92001	0.0569004	-3.25502e-10	-0.155235
259.968	-36277	-14498.6	8.92004	0.0715608	1.19619e-09	-0.169134
259.985	-36276.9	-14498.6	8.9198	0.0896943	-5.383e-09	-0.185149
260.002	-36276.8	-14498.7	8.92089	0.104415	2.02899e-08	-0.197914
260.019	-36276.6	-14498.7	8.9246	0.111552	-7.40151e-08	-0.203071
260.036	-36276.5	-14498.8	8.92827	0.104739	3.2177e-07	-0.196286
260.053	-36276.3	-14498.8	8.93028	0.0843835	-1.21127e-06	-0.179231
260.07	-36276.2	-14498.9	8.92993	0.0583816	4.3778e-06	-0.155122
260.087	-36276.1	-14498.9	8.93002	0.0316166	-1.85426e-05	-0.130366
260.104	-36275.9	-14499	8.92999	0.0103431	6.97246e-05	-0.109214
260.121	-36275.7	-14499	8.93	-0.0087138	-0.000249055	-0.0905661
260.138	-36275.6	-14499.1	8.93	-0.0243351	0.00152818	-0.0754117
260.155	-36275.5	-14499.1	8.92999	-0.0353395	0.00507444	-0.0637748
260.172	-36275.3	-14499.2	8.93002	-0.0458023	0.00877739	-0.0536686
260.189	-36275.2	-14499.2	8.92992	-0.0544078	0.0102849	-0.0459104
260.206	-36275	-14499.3	8.93032	-0.0591423	0.00983502	-0.040913
260.223	-36274.9	-14499.3	8.92809	-0.0598948	0.0103472	-0.0365879
260.24	-36274.8	-14499.4	8.92452	-0.061933	0.00775836	-0.0314068
260.257	-36274.6	-14499.4	8.9209	-0.0654581	0.00643301	-0.0257525
260.274	-36274.5	-14499.5	8.91983	-0.0692026	0.00666099	-0.0214644
260.291	-36274.3	-14499.5	8.92005	-0.0701893	0.00689698	-0.0197428
260.308	-36274.2	-14499.6	8.91998	-0.0699498	0.00457793	-0.0195794
260.325	-36274	-14499.6	8.92002	-0.0700106	0.000556867	-0.0196139
260.342	-36273.9	-14499.7	8.91992	-0.0699971	-0.000136556	-0.0196062
260.359	-36273.7	-14499.7	8.92028	-0.0700008	3.6108e-05	-0.0196083
260.376	-36273.6	-14499.8	8.91737	-0.0699998	-7.10154e-06	-0.0196077
260.393	-36273.5	-14499.8	8.91395	-0.0700003	1.91233e-06	-0.0196082
260.41	-36273.3	-14499.9	8.91038	-0.0699989	-5.04534e-07	-0.0196066
260.427	-36273.2	-14499.9	8.90994	-0.0700029	8.72114e-08	-0.0196111
260.444	-36273.1	-14500	8.91001	-0.0699886	-2.34038e-08	-0.0195953
260.461	-36272.9	-14500.1	8.91001	-0.0700426	6.1576e-09	-0.0196548
260.478	-36272.7	-14500.1	8.90998	-0.0699142	-7.86944e-10	-0.0186157
260.495	-36272.6	-14500.1	8.91009	-0.0731097	2.10758e-10	-0.0165014
260.512	-36272.5	-14500.2	8.90689	-0.0764713	-5.54976e-11	-0.0132785
260.529	-36272.3	-14500.2	8.90333	-0.08	0	-0.00980392
260.546	-36272.2	-14500.3	8.9	-0.0833333	0	-0.00653595
260.563	-36272	-14500.4	8.9	-0.0866667	0	-0.00326797
260.58	-36271.9	-14500.4	8.89999	-0.0902062	6.04594e-11	0.000196946
260.597	-36271.8	-14500.4	8.90003	-0.0935155	-2.29761e-10	0.00346674
260.614	-36271.6	-14500.5	8.89988	-0.0969083	8.57939e-10	0.00669715
260.631	-36271.5	-14500.6	8.89624	-0.100115	-6.71314e-09	0.00897302
260.648	-36271.3	-14500.6	8.89289	-0.100187	2.55153e-08	0.0111214
260.665	-36271.2	-14500.7	8.88985	-0.103781	-9.50797e-08	0.0134409
260.682	-36271	-14500.7	8.89003	-0.107347	5.50053e-07	0.0168531
260.699	-36270.9	-14500.7	8.89009	-0.110212	-2.08486e-06	0.0187829
260.716	-36270.7	-14500.8	8.88958	-0.109944	7.74225e-06	0.0196652
260.733	-36270.6	-14500.9	8.88583	-0.110027	-3.93657e-05	0.019579
260.75	-36270.5	-14500.9	8.88245	-0.109959	0.000148876	0.0196526
260.767	-36270.3	-14501	8.87972	-0.110135	-0.000602408	0.019442
260.784	-36270.2	-14501	8.88024	-0.109283	-0.00436282	0.0180022
260.801	-36270.1	-14501.1	8.87927	-0.10567	-0.00779381	0.0154144
260.818	-36269.9	-14501.1	8.87561	-0.102152	-0.0102589	0.0122544
260.835	-36269.8	-14501.2	8.87195	-0.0996815	-0.00992636	0.0103642
260.852	-36269.6	-14501.2	8.86973	-0.100085	-0.0100063	0.0097335
260.869	-36269.5	-14501.3	8.87002	-0.0999789	-0.0100472	0.00982045
260.886	-36269.3	-14501.3	8.87021	-0.100006	-0.00977385	0.00980331
260.903	-36269.2	-14501.4	8.86892	-0.0999984	-0.0110892	0.00978843
260.92	-36269	-14501.4	8.8652	-0.1	-0.0147987	0.00986449
260.937	-36268.9	-14501.5	8.8615	-0.0999999	-0.0184906	0.00943256
260.954	-36268.8	-14501.5	8.85975	-0.1	-0.0202698	0.00787698
260.971	-36268.6	-14501.6	8.86	-0.1	-0.0199362	0.00490197
260.988	-36268.5	-14501.6	8.86025	-0.1	-0.020013	0.00192691
261.005	-36268.3	-14501.7	8.8585	-0.1	-0.0200147	0.000371457
261.022	-36268.2	-14501.7	8.8548	-0.1	-0.0199325	-6.08967e-05
261.039	-36268.1	-14501.8	8.85109	-0.1	-0.0202798	1.68487e-05
261.056	-36267.9	-14501.8	8.84977	-0.1	-0.0182701	-4.47406e-06
261.073	-36267.8	-14501.9	8.85007	-0.1	-0.0145966	1.02309e-06
261.09	-36267.6	-14501.9	8.8499	-0.1	-0.0108933	-2.56115e-07
261.107	-36267.5	-14502	8.85032	-0.1	-0.00980188	-2.31075e-08
261.124	-36267.3	-14502	8.84785	-0.0999996	-0.010044	3.11998e-07
261.141	-36267.2	-14502.1	8.84433	-0.100002	-0.00998802	-1.30374e-06
261.158	-36267.1	-14502.1	8.84071	-0.0999941	-0.0100032	4.90247e-06
261.175	-36266.9	-14502.2	8.83989	-0.100019	-0.00999933	-1.57946e-05
261.192	-36266.8	-14502.2	8.83996	-0.0999252	-0.0100002	6.22642e-05
261.209	-36266.6	-14502.3	8.84027	-0.10028	-0.00999995	-0.000720367
261.226	-36266.5	-14502.3	8.83737	-0.0973658	-0.01	-0.00276093
261.243	-36266.4	-14502.4	8.83395	-0.093946	-0.01	-0.00599453
261.26	-36266.2	-14502.4	8.83038	-0.0903803	-0.01	-0.00841348
261.277	-36266.1	-14502.5	8.82995	-0.0899374	-0.01	-0.0097328
261.294	-36265.9	-14502.5	8.82997	-0.0900168	-0.01	-0.00982244
261.311	-36265.8	-14502.6	8.83017	-0.0899956	-0.01	-0.00979905
261.328	-36265.6	-14502.6	8.82689	-0.0900006	-0.01	-0.00980454
261.345	-36265.5	-14502.7	8.82354	-0.0899998	-0.01	-0.00980375
261.362	-36265.4	-14502.7	8.82011	-0.09	-0.01	-0.00980397
261.379	-36265.2	-14502.8	8.82	-0.09	-0.01	-0.00980392
261.396	-36265.1	-14502.8	8.82	-0.09	-0.01	-0.00980392
261.413	-36264.9	-14502.9	8.82	-0.09	-0.01	-0.00980392
261.43	-36264.8	-14502.9	8.81989	-0.09	-0.00999996	-0.00980392
261.447	-36264.7	-14503	8.81646	-0.09	-0.0100001	-0.00980392
261.464	-36264.5	-14503	8.81311	-0.09	-0.00999945	-0.00980392
261.481	-36264.4	-14503.1	8.80983	-0.09	-0.0100043	-0.00980392
261.498	-36264.3	-14503.1	8.81003	-0.09	-0.00998362	-0.00980392
261.515	-36264.1	-14503.2	8.81005	-0.09	-0.010061	-0.00980392
261.532	-36264	-14503.2	8.80962	-0.09	-0.00962851	-0.00980393
261.549	-36263.8	-14503.3	8.80605	-0.09	-0.00602077	-0.00980389
261.566	-36263.7	-14503.3	8.80263	-0.09	-0.0027577	-0.00980405
261.583	-36263.5	-14503.4	8.79973	-0.09	0.000951561	-0.00980329
261.6	-36263.4	-14503.4	8.80004	-0.09	0.0035296	-0.0098063
261.617	-36263.2	-14503.5	8.80011	-0.09	0.00343775	-0.00979511
261.634	-36263.1	-14503.5	8.79929	-0.09	0.00248549	-0.00984552
261.651	-36263	-14503.6	8.79567	-0.09	-0.000350324	-0.00961918
261.668	-36262.8	-14503.6	8.79215	-0.09	8.80017e-05	-0.00816351
261.685	-36262.7	-14503.7	8.78968	-0.09	-2.62387e-05	-0.00539124
261.702	-36262.6	-14503.7	8.7901	-0.09	6.9957e-06	-0.0023462
261.719	-36262.4	-14503.8	8.78993	-0.09	-1.73728e-06	-0.000560044
261.736	-36262.3	-14503.8	8.79023	-0.09	5.03827e-07	8.49592e-05
261.753	-36262.1	-14503.9	8.78891	-0.09	-1.3423e-07	-2.13932e-05
261.77	-36262	-14503.9	8.7852	-0.09	3.28827e-08	7.38801e-07
261.787	-36261.9	-14504	8.78151	-0.09	-9.34641e-09	1.88724e-05
261.804	-36261.7	-14504	8.77972	-0.09	2.48798e-09	-7.64943e-05
261.821	-36261.5	-14504.1	8.78008	-0.09	-5.99517e-10	0.000410806
261.838	-36261.4	-14504.1	8.7799	-0.0899999	1.67838e-10	0.00208207
261.855	-36261.3	-14504.2	8.78031	-0.0900004	-4.46351e-11	0.00498968
261.872	-36261.1	-14504.2	8.77832	-0.0899987	1.05381e-11	0.00791405
261.889	-36261	-14504.3	8.7747	-0.0900054	-2.91572e-12	0.00950647
261.906	-36260.9	-14504.3	8.7711	-0.0899798	7.74553e-13	0.00988196
261.923	-36260.7	-14504.4	8.76982	-0.0900697	-1.78166e-13	0.00971941
261.94	-36260.6	-14504.4	8.76997	-0.0897193	4.8841e-14	0.0103899
261.957	-36260.4	-14504.5	8.7703	-0.0919557	-1.29577e-14	0.0121174
261.974	-36260.3	-14504.5	8.76785	-0.0956067	2.87942e-15	0.0153491
261.991	-36260.2	-14504.6	8.76433	-0.0992919	-7.83537e-16	0.0180177
262.008	-36260	-14504.6	8.76071	-0.100165	2.0756e-16	0.0194312
262.025	-36259.9	-14504.7	8.75989	-0.099965	-4.39443e-17	0.0195795
262.042	-36259.7	-14504.7	8.75996	-0.100009	1.1888e-17	0.0203381
262.059	-36259.6	-14504.8	8.76027	-0.0999975	-3.1434e-18	0.0222143
262.076	-36259.5	-14504.8	8.75737	-0.1	6.1823e-19	0.0255647
262.093	-36259.3	-14504.9	8.75395	-0.0999999	-1.66479e-19	0.0280347
262.11	-36259.2	-14504.9	8.75038	-0.1	4.39225e-20	0.029309
262.127	-36259	-14505	8.74995	-0.1	-7.59225e-21	0.0294285
262.144	-36258.9	-14505	8.74997	-0.1	2.03743e-21	0.0294073
262.161	-36258.7	-14505.1	8.75017	-0.1	-5.36054e-22	0.0294129
262.178	-36258.6	-14505.1	8.74689	-0.1	6.85064e-23	0.0294116
262.195	-36258.5	-14505.2	8.74354	-0.1	-1.83416e-23	0.0294118
262.212	-36258.3	-14505.2	8.74011	-0.1	4.80861e-24	0.0294118
262.229	-36258.2	-14505.3	8.74	-0.1	0	0.0294118
262.246	-36258.1	-14505.3	8.74	-0.1	0	0.0294118
262.263	-36257.9	-14505.4	8.74	-0.1	4.78512e-36	0.0294118
262.28	-36257.8	-14505.4	8.73645	-0.1	-2.08819e-26	0.0294118
262.297	-36257.6	-14505.5	8.73312	-0.1	5.58257e-27	0.0294118
262.314	-36257.5	-14505.5	8.72991	-0.1	-1.44826e-27	0.0294118
262.331	-36257.3	-14505.6	8.73003	-0.1	7.18704e-28	0.0294118
262.348	-36257.2	-14505.6	8.73006	-0.1	-1.92054e-28	0.0294118
262.365	-36257.1	-14505.7	8.72974	-0.1	4.94991e-29	0.0294118
262.382	-36256.9	-14505.7	8.72603	-0.1	-1.84284e-29	0.0294118
262.399	-36256.8	-14505.8	8.72267	-0.1	4.92211e-30	0.0294118
262.416	-36256.6	-14505.8	8.71979	-0.1	-1.25919e-30	0.0294118
262.433	-36256.5	-14505.9	8.72008	-0.1	4.16611e-31	0.0294118
262.45	-36256.4	-14505.9	8.71995	-0.1	-1.10346e-31	0.0294117
262.467	-36256.2	-14506	8.72014	-0.1	2.4774e-32	0.0294118
262.484	-36256.1	-14506	8.71928	-0.1	7.55555e-33	0.0294115
262.501	-36256	-14506.1	8.71567	-0.1	-5.9268e-32	0.0294127
262.518	-36255.8	-14506.1	8.71215	-0.1	2.2581e-31	0.0294082
262.535	-36255.7	-14506.2	8.7097	-0.1	-1.01864e-30	0.0294279
262.552	-36255.5	-14506.2	8.71003	-0.1	3.84012e-30	0.0293511
262.569	-36255.4	-14506.3	8.71018	-0.0999997	-1.40085e-29	0.0296905
262.586	-36255.3	-14506.3	8.7089	-0.100001	6.08998e-29	0.0312466
262.603	-36255.1	-14506.4	8.7053	-0.099995	-2.29251e-28	0.0340047
262.62	-36255	-14506.4	8.70167	-0.100018	8.28564e-28	0.0370398
262.637	-36254.8	-14506.4	8.69971	-0.0999237	-3.50947e-27	0.0388619
262.654	-36254.7	-14506.5	8.70001	-0.100287	1.31964e-26	0.0389314
262.671	-36254.5	-14506.6	8.70023	-0.0985585	-4.71375e-26	0.0371756
262.688	-36254.4	-14506.6	8.69848	-0.0948878	1.95619e-25	0.0342054
262.705	-36254.3	-14506.7	8.69493	-0.0913125	-7.34869e-25	0.0313673
262.722	-36254.1	-14506.7	8.69122	-0.0897722	2.58543e-24	0.0297545
262.739	-36254	-14506.7	8.68974	-0.0900626	-1.05539e-23	0.0293422
262.756	-36253.9	-14506.8	8.69009	-0.0899847	3.96138e-23	0.0294303
262.773	-36253.7	-14506.8	8.68991	-0.0899987	-1.36595e-22	0.0294075
262.79	-36253.6	-14506.9	8.69028	-0.0900196	5.50042e-22	0.0294129
262.807	-36253.4	-14506.9	8.68804	-0.0899228	-2.06304e-21	0.0294115
262.824	-36253.3	-14507	8.68439	-0.0902597	6.9192e-21	0.0294118
262.841	-36253.2	-14507	8.68071	-0.0877936	-2.75445e-20	0.0294117
262.858	-36253	-14507.1	8.67983	-0.0843629	1.03243e-19	0.0294118
262.875	-36252.9	-14507.1	8.68005	-0.0806024	-3.32547e-19	0.0294118
262.892	-36252.8	-14507.2	8.67992	-0.0798511	1.31092e-18	0.0294117
262.909	-36252.6	-14507.2	8.68028	-0.0800394	-4.91071e-18	0.0294118
262.926	-36252.5	-14507.3	8.67737	-0.0799922	1.48342e-17	0.0294115
262.943	-36252.3	-14507.3	8.67395	-0.0800022	-5.7984e-17	0.0294127
262.96	-36252.2	-14507.4	8.67038	-0.0799992	2.17092e-16	0.0294083
262.977	-36252.1	-14507.4	8.66994	-0.0800009	-5.83113e-16	0.0294212
262.994	-36251.9	-14507.5	8.67001	-0.0799969	2.26245e-15	0.0293752
263.011	-36251.8	-14507.5	8.67001	-0.0800113	-8.46653e-15	0.0302971
263.028	-36251.6	-14507.6	8.66998	-0.0799772	1.70609e-14	0.0325284
263.045	-36251.5	-14507.6	8.67009	-0.080088	-6.57643e-14	0.0347746
263.062	-36251.3	-14507.7	8.66689	-0.0768916	2.45995e-13	0.0349384
263.079	-36251.2	-14507.7	8.66333	-0.0733333	0	0.0326797
263.096	-36251.1	-14507.8	8.66	-0.07	0	0.0305011
263.113	-36250.9	-14507.8	8.66	-0.07	0	0.0294118
263.13	-36250.8	-14507.9	8.66	-0.0699937	-5.66469e-11	0.0294177
263.147	-36250.7	-14507.9	8.65999	-0.0700017	2.1607e-10	0.0294103
263.164	-36250.5	-14508	8.66003	-0.0699996	-8.07024e-10	0.0294116
263.181	-36250.4	-14508	8.65976	-0.0700002	6.31487e-09	0.0294164
263.198	-36250.3	-14508.1	8.65625	-0.0699999	-2.40016e-08	0.0293933
263.215	-36250.1	-14508.1	8.65287	-0.07	8.94389e-08	0.0294829
263.232	-36250	-14508.2	8.64976	-0.07	-5.1742e-07	0.0308022
263.249	-36249.8	-14508.2	8.65006	-0.07	1.96117e-06	0.0332212
263.266	-36249.7	-14508.3	8.64998	-0.07	-7.28292e-06	0.0364548
263.283	-36249.6	-14508.3	8.65001	-0.07	3.70302e-05	0.0384953
263.3	-36249.4	-14508.4	8.64996	-0.07	-0.000140043	0.039278
263.317	-36249.3	-14508.4	8.65013	-0.07	0.000569759	0.0391999
263.334	-36249.1	-14508.5	8.64928	-0.07	0.00451703	0.0392206
263.351	-36249	-14508.5	8.64567	-0.07	0.00712685	0.0392144
263.368	-36248.8	-14508.6	8.64215	-0.07	0.00571449	0.039216
263.385	-36248.7	-14508.6	8.63968	-0.07	0.0027085	0.0392156
263.402	-36248.6	-14508.7	8.64008	-0.07	0.00453862	0.0392157
263.419	-36248.4	-14508.7	8.63999	-0.07	0.00695164	0.0392157
263.436	-36248.3	-14508.8	8.63994	-0.07	0.00666779	0.0392157
263.453	-36248.2	-14508.8	8.64026	-0.07	0.00635242	0.0392157
263.47	-36248	-14508.9	8.63878	-0.0700001	0.0081611	0.0392156
263.487	-36247.9	-14508.9	8.63507	-0.0699996	0.0100459	0.0392161
263.504	-36247.7	-14509	8.63153	-0.0700013	0.0114895	0.0392142
263.521	-36247.6	-14509	8.62975	-0.0699952	0.0135569	0.039221
263.538	-36247.5	-14509.1	8.63007	-0.0700199	0.0136923	0.0391938
263.555	-36247.3	-14509.1	8.62998	-0.0699253	0.0111652	0.039298
263.572	-36247.2	-14509.2	8.63003	-0.0702627	0.0117173	0.0387321
263.589	-36247.1	-14509.2	8.62991	-0.0682492	0.0133457	0.037004
263.606	-36246.9	-14509.3	8.63032	-0.0647415	0.0153463	0.0340247
263.623	-36246.8	-14509.3	8.62809	-0.0610001	0.0166087	0.0311753
263.64	-36246.7	-14509.4	8.62452	-0.059774	0.0188244	0.0296478
263.657	-36246.5	-14509.4	8.6209	-0.06006	0.020273	0.0293618
263.674	-36246.4	-14509.5	8.61983	-0.0599867	0.0199393	0.0294229
263.691	-36246.2	-14509.5	8.62005	-0.0600036	0.0200165	0.0294087
263.708	-36246.1	-14509.6	8.61999	-0.059999	0.0199956	0.0294126
263.725	-36245.9	-14509.6	8.62	-0.0600003	0.0200009	0.0294115
263.742	-36245.8	-14509.6	8.62002	-0.0599996	0.0199997	0.0294122
263.759	-36245.7	-14509.7	8.61993	-0.0600013	0.0200001	0.0294103
263.776	-36245.5	-14509.8	8.62021	-0.059996	0.02	0.0294161
263.793	-36245.4	-14509.8	8.61733	-0.0600155	0.02	0.0293947
263.81	-36245.2	-14509.8	8.61397	-0.0599421	0.02	0.0294756
263.827	-36245.1	-14509.9	8.61026	-0.0601555	0.02	0.0285106
263.844	-36245	-14509.9	8.60993	-0.057107	0.02	0.0264746
263.861	-36244.8	-14510	8.61002	-0.0537641	0.02	0.0232418
263.878	-36244.7	-14510	8.61	-0.0501216	0.02	0.0207992
263.895	-36244.6	-14510.1	8.61	-0.0499676	0.02	0.019635
263.912	-36244.4	-14510.1	8.61	-0.0500085	0.0199999	0.0196008
263.929	-36244.3	-14510.2	8.61	-0.05	0.02	0.0196078
263.946	-36244.2	-14510.2	8.61	-0.05	0.02	0.0196078
263.963	-36244	-14510.3	8.61	-0.05	0.02	0.0196078
263.98	-36243.9	-14510.3	8.60645	-0.0499915	0.020028	0.0196149
263.997	-36243.8	-14510.4	8.60312	-0.0500324	0.0198924	0.0195807
264.014	-36243.6	-14510.4	8.59991	-0.0498784	0.0164467	0.0184165
264.031	-36243.5	-14510.5	8.60004	-0.0462359	0.0128796	0.0159739
264.048	-36243.3	-14510.5	8.59999	-0.042893	0.00984209	0.0127411
264.065	-36243.2	-14510.6	8.6	-0.0398445	0.0100418	0.0107051
264.082	-36243	-14510.6	8.6	-0.0400579	0.00997792	0.0097401
264.099	-36242.9	-14510.7	8.6	-0.0399845	0.0100304	0.00982098
264.116	-36242.8	-14510.7	8.6	-0.040004	0.00990103	0.00979952
264.133	-36242.6	-14510.8	8.6	-0.0399985	0.0105417	0.00980557
264.15	-36242.5	-14510.8	8.60001	-0.040001	0.0141395	0.00980277
264.167	-36242.4	-14510.9	8.59997	-0.0399973	0.0176075	0.00980686
264.184	-36242.2	-14510.9	8.60017	-0.0400122	0.0203032	0.0097905
264.201	-36242.1	-14511	8.59929	-0.0399541	0.0199302	0.0098545
264.218	-36241.9	-14511	8.59561	-0.0401685	0.0199765	0.00958485
264.235	-36241.8	-14511.1	8.59196	-0.0390951	0.0201921	0.00808485
264.252	-36241.7	-14511.1	8.58972	-0.0354827	0.0191079	0.00541394
264.269	-36241.5	-14511.2	8.59007	-0.0319111	0.0154043	0.00230315
264.286	-36241.4	-14511.2	8.58998	-0.0296818	0.0117241	0.000486659
264.303	-36241.3	-14511.3	8.59001	-0.0300848	0.00974246	-7.05844e-05
264.32	-36241.1	-14511.3	8.59	-0.0299792	0.0099868	1.72913e-05
264.337	-36241	-14511.4	8.59	-0.0300059	0.0103271	-4.91479e-06
264.354	-36240.9	-14511.4	8.59	-0.0299984	0.00835436	1.3083e-06
264.371	-36240.7	-14511.5	8.59	-0.0300004	0.00668465	-3.15255e-07
264.388	-36240.6	-14511.5	8.59	-0.0299999	0.00489929	8.82575e-08
264.405	-36240.4	-14511.6	8.59	-0.03	0.00328794	-2.34713e-08
264.422	-36240.3	-14511.6	8.59	-0.03	0.00176644	5.54142e-09
264.439	-36240.2	-14511.7	8.59	-0.03	-0.00208965	-1.53323e-09
264.456	-36240	-14511.7	8.58999	-0.03	-0.00516851	4.07297e-10
264.473	-36239.9	-14511.8	8.59002	-0.03	-0.00902067	-9.36884e-11
264.49	-36239.8	-14511.8	8.58992	-0.03	-0.0102199	2.56829e-11
264.507	-36239.6	-14511.9	8.59032	-0.03	-0.00994304	-6.81381e-12
264.524	-36239.5	-14511.9	8.58785	-0.03	-0.010008	1.51414e-12
264.541	-36239.3	-14511.9	8.58433	-0.03	-0.0100163	-4.12038e-13
264.558	-36239.2	-14512	8.58072	-0.03	-0.00992644	1.09209e-13
264.575	-36239.1	-14512.1	8.57987	-0.03	-0.0102398	-2.33137e-14
264.592	-36238.9	-14512.1	8.58004	-0.03	-0.00756352	7.06225e-15
264.609	-36238.8	-14512.2	8.57999	-0.03	-0.00416833	-4.69092e-15
264.626	-36238.6	-14512.2	8.58	-0.03	-0.000424756	9.50217e-15
264.643	-36238.5	-14512.2	8.58	-0.03	0.000108463	-3.59589e-14
264.66	-36238.4	-14512.3	8.58	-0.03	-2.8616e-05	1.34326e-13
264.677	-36238.2	-14512.3	8.58	-0.03	4.94643e-06	-3.60742e-13
264.694	-36238.1	-14512.4	8.58	-0.03	-1.32741e-06	1.39965e-12
264.711	-36238	-14512.4	8.58	-0.03	3.49244e-07	-5.23775e-12
264.728	-36237.8	-14512.5	8.58	-0.03	-4.46326e-08	1.05546e-11
264.745	-36237.7	-14512.5	8.58	-0.03	1.19498e-08	-4.06845e-11
264.762	-36237.5	-14512.6	8.58	-0.03	-3.13286e-09	1.52183e-10
264.779	-36237.4	-14512.6	8.58	-0.03	0	0
264.796	-36237.3	-14512.7	8.58	-0.03	0	0
264.813	-36237.1	-14512.7	8.58	-0.03	0	0
264.83	-36237	-14512.8	8.57989	-0.03	1.36048e-11	-3.50441e-08
264.847	-36236.9	-14512.8	8.57646	-0.03	-3.6371e-12	1.3367e-07
264.864	-36236.7	-14512.9	8.57311	-0.03	9.43555e-13	-4.99259e-07
264.881	-36236.6	-14512.9	8.56982	-0.03	-4.68243e-13	3.90664e-06
264.898	-36236.5	-14513	8.57005	-0.03	1.25125e-13	-1.48484e-05
264.915	-36236.3	-14513	8.56999	-0.03	-3.22491e-14	5.74582e-05
264.932	-36236.2	-14513.1	8.57	-0.03	1.20063e-14	0.00147546
264.949	-36236.1	-14513.1	8.57	-0.03	-3.20681e-15	0.00525967
264.966	-36235.9	-14513.2	8.57	-0.03	8.20409e-16	0.0123904
264.983	-36235.8	-14513.2	8.57	-0.03	-2.71588e-16	0.0219225
265	-36235.6	-14513.3	8.57	-0.03	7.25008e-17	0.0316812
265.017	-36235.5	-14513.3	8.57	-0.03	-1.83916e-17	0.0416717
265.034	-36235.4	-14513.4	8.57	-0.03	5.70985e-18	0.0518258
265.051	-36235.2	-14513.4	8.57	-0.03	-1.52335e-18	0.0598712
265.068	-36235.1	-14513.5	8.57	-0.03	3.82667e-19	0.0658125
265.085	-36235	-14513.5	8.57	-0.03	-1.14097e-19	0.0698547
265.102	-36234.8	-14513.6	8.57001	-0.03	3.04202e-20	0.0730699
265.119	-36234.7	-14513.6	8.56995	-0.03	-7.55441e-21	0.0761152
265.136	-36234.5	-14513.7	8.57023	-0.03	2.19085e-21	0.0779485
265.153	-36234.4	-14513.7	8.56891	-0.03	-5.83685e-22	0.0785009
265.17	-36234.2	-14513.8	8.5652	-0.03	1.42987e-22	0.0784144
265.187	-36234.1	-14513.8	8.56151	-0.03	-4.0642e-23	0.078436
265.204	-36234	-14513.9	8.55973	-0.03	1.08188e-23	0.0784307
265.221	-36233.8	-14513.9	8.56007	-0.03	-2.60694e-24	0.0784294
265.238	-36233.7	-14514	8.55998	-0.03	7.2983e-25	0.0784409
265.255	-36233.6	-14514	8.56	-0.03	-1.94092e-25	0.0783951
265.272	-36233.4	-14514.1	8.56	-0.03	4.58238e-26	0.0785589
265.289	-36233.3	-14514.1	8.56	-0.03	-1.26788e-26	0.0774672
265.306	-36233.2	-14514.2	8.56	-0.03	3.36807e-27	0.0736531
265.323	-36233	-14514.2	8.56	-0.03	-7.7474e-28	0.0649645
265.34	-36232.9	-14514.2	8.56	-0.03	2.12381e-28	0.0539183
265.357	-36232.7	-14514.3	8.56	-0.03	-5.63456e-29	0.0430571
265.374	-36232.6	-14514.3	8.56	-0.03	1.25209e-29	0.0323561
265.391	-36232.5	-14514.4	8.56	-0.03	-3.40714e-30	0.023037
265.408	-36232.3	-14514.4	8.56	-0.03	9.02556e-31	0.015868
265.425	-36232.2	-14514.5	8.56	-0.03	-1.91088e-31	0.0107377
265.442	-36232.1	-14514.5	8.56002	-0.03	5.16937e-32	0.00727923
265.459	-36231.9	-14514.6	8.55993	-0.03	-1.36688e-32	0.00399317
265.476	-36231.8	-14514.6	8.56021	-0.03	2.68832e-33	0.00141223
265.493	-36231.7	-14514.7	8.55733	-0.03	-7.23919e-34	9.50043e-05
265.51	-36231.5	-14514.7	8.55397	-0.03	1.90993e-34	-2.34858e-05
265.527	-36231.4	-14514.8	8.55026	-0.03	-3.30142e-35	4.05964e-06
265.544	-36231.3	-14514.8	8.54993	-0.03	8.8596e-36	-1.08943e-06
265.561	-36231.1	-14514.9	8.55002	-0.03	-2.33098e-36	2.86632e-07
265.578	-36231	-14514.9	8.55	-0.03	2.97894e-37	-3.66309e-08
265.595	-36230.8	-14515	8.55	-0.03	-7.97569e-38	9.80736e-09
265.612	-36230.7	-14515	8.55	-0.03	2.09098e-38	-2.57099e-09
265.629	-36230.6	-14515.1	8.55	-0.03	0	9.02056e-18
265.646	-36230.4	-14515.1	8.55	-0.03	0	9.02056e-18
265.663	-36230.3	-14515.2	8.55	-0.03	0	9.02056e-18
265.68	-36230.1	-14515.2	8.55	-0.03	-9.08032e-41	-3.92189e-11
265.697	-36230	-14515.3	8.55	-0.03	2.42753e-41	1.89198e-10
265.714	-36229.9	-14515.3	8.55	-0.03	-6.29762e-42	-7.17035e-10
265.731	-36229.7	-14515.4	8.55	-0.03	3.12522e-42	5.61638e-09
265.748	-36229.6	-14515.4	8.55	-0.03	-8.35128e-43	-2.13481e-08
265.765	-36229.4	-14515.5	8.55	-0.03	2.15242e-43	7.95515e-08
265.782	-36229.3	-14515.5	8.55001	-0.03	-8.01344e-44	-4.6022e-07
265.799	-36229.2	-14515.6	8.54997	-0.03	2.14034e-44	1.74437e-06
265.816	-36229	-14515.6	8.5501	-0.03	-5.4757e-45	-6.47781e-06
265.833	-36228.9	-14515.7	8.54946	-0.0299999	1.81267e-45	3.29366e-05
265.85	-36228.8	-14515.7	8.54586	-0.0300006	-4.83896e-46	-0.000138752
265.867	-36228.6	-14515.8	8.54239	-0.0299979	1.22752e-46	-0.00151949
265.884	-36228.5	-14515.8	8.53969	-0.0300097	-3.81096e-47	-0.00422469
265.901	-36228.4	-14515.9	8.54008	-0.0299632	1.01674e-47	-0.00727763
265.918	-36228.2	-14515.9	8.53998	-0.0301352	-2.55406e-48	-0.00934578
265.935	-36228.1	-14516	8.54001	-0.0292449	7.61521e-49	-0.0118219
265.952	-36228	-14516	8.54	-0.0247714	-2.03035e-49	-0.0160531
265.969	-36227.8	-14516.1	8.54	-0.0164744	5.04208e-50	-0.0237802
265.986	-36227.7	-14516.1	8.54	-0.00574152	-1.46225e-50	-0.0334621
266.003	-36227.6	-14516.2	8.54	0.00403969	3.89572e-51	-0.0431876
266.02	-36227.4	-14516.2	8.54	0.0143326	-9.54348e-52	-0.0533435
266.037	-36227.3	-14516.2	8.54	0.0249579	2.71259e-52	-0.0632139
266.054	-36227.1	-14516.3	8.53998	0.0336335	-7.22082e-53	-0.0708698
266.071	-36227	-14516.4	8.54007	0.0385092	1.73997e-53	-0.0764622
266.088	-36226.9	-14516.4	8.53973	0.0417596	-4.87115e-54	-0.0802226
266.105	-36226.7	-14516.4	8.54151	0.0450112	1.29544e-54	-0.0834686
266.122	-36226.6	-14516.5	8.5452	0.0487982	-3.05844e-55	-0.0863329
266.139	-36226.5	-14516.5	8.54891	0.0502553	8.46225e-56	-0.0879464
266.156	-36226.3	-14516.6	8.55023	0.0499322	-2.24797e-56	-0.0882918
266.173	-36226.2	-14516.6	8.54995	0.0500156	5.17089e-57	-0.0882223
266.19	-36226	-14516.7	8.55001	0.0499959	-1.4175e-57	-0.0882388
266.207	-36225.9	-14516.7	8.54999	0.0500005	3.7607e-58	-0.0882347
266.224	-36225.8	-14516.8	8.55001	0.050002	-8.3569e-59	-0.0882344
266.241	-36225.6	-14516.8	8.54998	0.0499909	2.27405e-59	-0.0882397
266.258	-36225.5	-14516.9	8.55007	0.0500342	-6.02398e-60	-0.0882186
266.275	-36225.3	-14516.9	8.54976	0.0498899	1.27539e-60	-0.088289
266.292	-36225.2	-14517	8.55244	0.050434	-3.45022e-61	-0.0875364
266.309	-36225.1	-14517	8.55583	0.045393	9.12305e-62	-0.0849907
266.326	-36224.9	-14517.1	8.55958	0.0354902	-1.79428e-62	-0.0786922
266.343	-36224.8	-14517.1	8.56011	0.0221952	4.83169e-63	-0.0710863
266.36	-36224.7	-14517.2	8.55997	0.0116931	-1.27476e-63	-0.0633327
266.377	-36224.5	-14517.2	8.56001	0.00128262	2.20349e-64	-0.0572543
266.394	-36224.4	-14517.3	8.56	-0.00896124	-5.91321e-65	-0.0526757
266.411	-36224.2	-14517.3	8.56001	-0.0160881	1.55578e-65	-0.0503433
266.428	-36224.1	-14517.4	8.55998	-0.0198147	-1.98825e-66	-0.0480598
266.445	-36224	-14517.4	8.56009	-0.023142	5.32326e-67	-0.045911
266.462	-36223.8	-14517.5	8.55689	-0.0264407	-1.3956e-67	-0.042667
266.479	-36223.7	-14517.5	8.55333	-0.03	0	-0.040305
266.496	-36223.6	-14517.6	8.55	-0.03	0	-0.0392157
266.513	-36223.4	-14517.6	8.55	-0.03	-1.38878e-79	-0.0392157
266.53	-36223.3	-14517.7	8.54999	-0.0299981	6.06053e-70	-0.0404011
266.547	-36223.2	-14517.7	8.55	-0.0300005	-1.62022e-70	-0.042659
266.564	-36223	-14517.8	8.55	-0.0299999	4.20325e-71	-0.0459262
266.581	-36222.9	-14517.8	8.55	-0.0300001	-2.08588e-71	-0.0481228
266.598	-36222.8	-14517.9	8.55	-0.03	5.57394e-72	-0.0490593
266.615	-36222.6	-14517.9	8.55	-0.03	-1.4366e-72	-0.0490094
266.632	-36222.5	-14518	8.55	-0.03	5.34846e-73	-0.0490234
266.649	-36222.4	-14518	8.55	-0.03	-1.42854e-73	-0.0490186
266.666	-36222.2	-14518.1	8.55	-0.03	3.65468e-74	-0.0490198
266.683	-36222.1	-14518.1	8.55	-0.03	-1.20984e-74	-0.0490197
266.7	-36221.9	-14518.1	8.55	-0.03	3.22969e-75	-0.0490189
266.717	-36221.8	-14518.2	8.55	-0.03	-8.19289e-76	-0.0490224
266.734	-36221.7	-14518.3	8.55001	-0.03	2.54357e-76	-0.0490062
266.751	-36221.5	-14518.3	8.54995	-0.0299999	-6.78608e-77	-0.0490701
266.768	-36221.4	-14518.3	8.55017	-0.0300003	1.70467e-77	-0.0488008
266.785	-36221.3	-14518.4	8.5491	-0.0299988	-5.08266e-78	-0.0472996
266.802	-36221.1	-14518.4	8.54548	-0.0300043	1.35513e-78	-0.0446332
266.819	-36221	-14518.5	8.54191	-0.0299842	-3.36526e-79	-0.0415056
266.836	-36220.8	-14518.5	8.53968	-0.0300689	9.75956e-80	-0.0397597
266.853	-36220.7	-14518.6	8.54008	-0.0297407	-2.60014e-80	-0.0388532
266.87	-36220.6	-14518.6	8.53998	-0.0312163	6.36966e-81	-0.0373415
266.887	-36220.4	-14518.7	8.54001	-0.0349273	-1.81048e-81	-0.0343981
266.904	-36220.3	-14518.7	8.54	-0.0384713	4.81943e-82	-0.0314904
266.921	-36220.1	-14518.8	8.54	-0.0402492	-1.16132e-82	-0.0298388
266.938	-36220	-14518.8	8.54	-0.0399302	3.25117e-83	-0.0292669
266.955	-36219.9	-14518.9	8.54	-0.0400186	-8.6462e-84	-0.0298495
266.972	-36219.7	-14518.9	8.54	-0.0399956	2.04131e-84	-0.0315678
266.989	-36219.6	-14519	8.54	-0.0400012	-5.64801e-85	-0.0346282
267.006	-36219.5	-14519	8.53999	-0.0399997	1.50038e-85	-0.0373794
267.023	-36219.3	-14519.1	8.54002	-0.0400001	-3.45123e-86	-0.0389374
267.04	-36219.2	-14519.1	8.53992	-0.04	9.46084e-87	-0.0392758
267.057	-36219.1	-14519.2	8.54032	-0.04	-2.50971e-87	-0.0392013
267.074	-36218.9	-14519.2	8.53785	-0.04	5.56721e-88	-0.0392138
267.091	-36218.8	-14519.3	8.53433	-0.04	-1.47606e-88	-0.0392366
267.108	-36218.6	-14519.3	8.53072	-0.04	2.45675e-89	-0.0391338
267.125	-36218.5	-14519.4	8.52987	-0.04	4.18601e-89	-0.0399398
267.142	-36218.4	-14519.4	8.53004	-0.04	-1.96269e-88	-0.0418463
267.159	-36218.2	-14519.5	8.52999	-0.04	7.43239e-88	-0.0450022
267.176	-36218.1	-14519.5	8.53	-0.04	-2.24689e-87	-0.0476122
267.193	-36218	-14519.6	8.53	-0.0399999	8.78308e-87	-0.0489232
267.21	-36217.8	-14519.6	8.53	-0.0400003	-3.2884e-86	-0.0490437
267.227	-36217.7	-14519.7	8.53	-0.0399992	8.83268e-86	-0.0490147
267.244	-36217.6	-14519.7	8.53	-0.040003	-3.42703e-85	-0.0490237
267.261	-36217.4	-14519.8	8.53	-0.0399889	1.28247e-84	-0.049008
267.278	-36217.3	-14519.8	8.53001	-0.0400224	-2.58429e-84	-0.0490425
267.295	-36217.2	-14519.8	8.52997	-0.0399138	9.96162e-84	-0.0480232
267.312	-36217	-14519.9	8.5301	-0.0431016	-3.7262e-83	-0.0459224
267.329	-36216.9	-14520	8.52667	-0.0466667	0	-0.0424837
267.346	-36216.8	-14520	8.52333	-0.05	0	-0.0392157
267.363	-36216.6	-14520	8.52	-0.0533333	0	-0.0359477
267.38	-36216.5	-14520.1	8.52002	-0.0570059	8.58056e-81	-0.0313215
267.397	-36216.3	-14520.1	8.51999	-0.06363	-3.2729e-80	-0.0269654
267.414	-36216.2	-14520.2	8.52	-0.0668714	1.22244e-79	-0.0226782
267.431	-36216.1	-14520.2	8.52	-0.0701897	-9.56542e-79	-0.0205162
267.448	-36215.9	-14520.3	8.51998	-0.069949	3.63563e-78	-0.0195647
267.465	-36215.8	-14520.3	8.52006	-0.0700143	-1.35477e-77	-0.0196202
267.482	-36215.6	-14520.4	8.51962	-0.0699882	7.8376e-77	-0.0195961
267.499	-36215.5	-14520.4	8.51605	-0.0700277	-2.97068e-76	-0.019638
267.516	-36215.4	-14520.5	8.51263	-0.0699017	1.10318e-75	-0.0194924
267.533	-36215.2	-14520.5	8.50972	-0.0705414	-5.60914e-75	-0.0181113
267.55	-36215.1	-14520.6	8.51008	-0.0741397	2.1213e-74	-0.0156083
267.567	-36214.9	-14520.6	8.50995	-0.0776068	-7.84148e-74	-0.012407
267.584	-36214.8	-14520.7	8.51017	-0.0803064	3.70373e-73	-0.0104422
267.601	-36214.7	-14520.7	8.50929	-0.0799183	-1.39815e-72	-0.00973586
267.618	-36214.5	-14520.8	8.50561	-0.0800205	5.13808e-72	-0.00982102
267.635	-36214.4	-14520.8	8.50196	-0.0799939	-2.3122e-71	-0.00979883
267.652	-36214.3	-14520.9	8.49972	-0.0800016	8.71526e-71	-0.00980526
267.669	-36214.1	-14520.9	8.50007	-0.0799997	-3.17922e-70	-0.00980367
267.686	-36214	-14521	8.5	-0.0799998	1.38212e-69	-0.00980366
267.703	-36213.9	-14521	8.49994	-0.0800012	-5.20286e-69	-0.00980523
267.72	-36213.7	-14521.1	8.50023	-0.0799956	1.88043e-68	-0.0097991
267.737	-36213.6	-14521.1	8.49869	-0.0800185	-7.96475e-68	-0.00982438
267.754	-36213.5	-14521.2	8.49511	-0.0799302	2.99493e-67	-0.009727
267.771	-36213.3	-14521.2	8.49144	-0.0802492	-1.06979e-66	-0.0102149
267.788	-36213.2	-14521.3	8.48971	-0.0784713	4.43958e-66	-0.0118859
267.805	-36213.1	-14521.3	8.49007	-0.0749273	-1.66779e-65	-0.014794
267.822	-36212.9	-14521.4	8.49	-0.0712163	5.86763e-65	-0.0177166
267.839	-36212.8	-14521.4	8.48992	-0.0697407	-2.39521e-64	-0.0193158
267.856	-36212.6	-14521.5	8.49032	-0.0700688	8.99036e-64	-0.0196655
267.873	-36212.5	-14521.5	8.48809	-0.0699846	-3.10003e-63	-0.0195936
267.89	-36212.4	-14521.5	8.48452	-0.0700027	1.24832e-62	-0.0196156
267.907	-36212.2	-14521.6	8.4809	-0.070005	-4.68207e-62	-0.0195913
267.924	-36212.1	-14521.6	8.47983	-0.0699797	1.57031e-61	-0.0196604
267.941	-36212	-14521.7	8.48004	-0.0700817	-6.25124e-61	-0.0190164
267.958	-36211.8	-14521.7	8.48001	-0.0696936	2.3431e-60	-0.0165135
267.975	-36211.7	-14521.8	8.47994	-0.0723932	-7.54717e-60	-0.0112523
267.992	-36211.6	-14521.8	8.48025	-0.0758602	2.97514e-59	-0.00547871
268.009	-36211.4	-14521.9	8.47758	-0.0794587	-1.11449e-58	-0.00164389
268.026	-36211.3	-14521.9	8.47398	-0.0800979	3.36663e-58	-8.89115e-05
268.043	-36211.2	-14522	8.47038	-0.0799739	-1.31595e-57	2.17037e-05
268.06	-36211	-14522	8.46991	-0.0800058	4.92692e-57	-4.58582e-06
268.077	-36210.9	-14522.1	8.47001	-0.0800018	-1.32338e-56	-2.29038e-06
268.094	-36210.8	-14522.1	8.47001	-0.0799887	5.13463e-56	1.25153e-05
268.111	-36210.6	-14522.2	8.46996	-0.0800433	-1.92148e-55	-4.77727e-05
268.128	-36210.5	-14522.2	8.47009	-0.0799126	3.87197e-55	0.000993976
268.145	-36210.3	-14522.3	8.46688	-0.083116	-1.49252e-54	0.00309945
268.162	-36210.2	-14522.3	8.46355	-0.0864475	5.58287e-54	0.00635554
268.179	-36210.1	-14522.4	8.46	-0.09	0	0.0087146
268.196	-36209.9	-14522.4	8.46	-0.09	0	0.00980392
268.213	-36209.8	-14522.5	8.46	-0.09	-1.83317e-62	0.00980392
268.23	-36209.7	-14522.5	8.45989	-0.0899981	-1.2856e-51	0.00980552
268.247	-36209.5	-14522.6	8.45646	-0.0900005	4.9037e-51	0.0098035
268.264	-36209.4	-14522.6	8.45311	-0.0899999	-1.83154e-50	0.00980403
268.281	-36209.3	-14522.7	8.44982	-0.0900001	1.43316e-49	0.00980387
268.298	-36209.1	-14522.7	8.45005	-0.09	-5.44716e-49	0.00980394
268.315	-36209	-14522.8	8.44997	-0.09	2.02982e-48	0.00980392
268.332	-36208.9	-14522.8	8.4501	-0.09	-1.17429e-47	0.00980392
268.349	-36208.7	-14522.8	8.44962	-0.09	4.45088e-47	0.00980392
268.366	-36208.6	-14522.9	8.44602	-0.09	-1.65286e-46	0.00980392
268.383	-36208.4	-14522.9	8.44242	-0.09	8.40401e-46	0.00980392
268.4	-36208.3	-14523	8.43975	-0.09	-3.17829e-45	0.00980392
268.417	-36208.2	-14523.1	8.44007	-0.09	1.17487e-44	0.00980392
268.434	-36208	-14523.1	8.43993	-0.09	-5.5492e-44	0.00980392
268.451	-36207.9	-14523.1	8.44019	-0.09	2.09482e-43	0.00980392
268.468	-36207.8	-14523.2	8.4392	-0.09	-7.69825e-43	0.00980392
268.485	-36207.6	-14523.2	8.43545	-0.09	3.4643e-42	0.00980392
268.502	-36207.5	-14523.3	8.43198	-0.09	-1.30578e-41	0.00980392
268.519	-36207.4	-14523.3	8.42973	-0.09	4.76334e-41	0.00980392
268.536	-36207.2	-14523.4	8.43009	-0.09	-2.0708e-40	0.00980392
268.553	-36207.1	-14523.4	8.42992	-0.09	7.7953e-40	0.00980392
268.57	-36206.9	-14523.5	8.43023	-0.09	-2.81739e-39	0.00980392
268.587	-36206.8	-14523.5	8.42869	-0.09	1.19334e-38	0.00980392
268.604	-36206.7	-14523.6	8.42511	-0.09	-4.48723e-38	0.00980392
268.621	-36206.5	-14523.6	8.42144	-0.09	1.60283e-37	0.00980392
268.638	-36206.4	-14523.7	8.41971	-0.09	-6.65171e-37	0.00980392
268.655	-36206.3	-14523.7	8.42009	-0.09	2.4988e-36	0.00980392
268.672	-36206.1	-14523.8	8.41992	-0.09	-8.79131e-36	0.00980392
268.689	-36206	-14523.8	8.42026	-0.09	3.58868e-35	0.00980392
268.706	-36205.9	-14523.9	8.41841	-0.09	-1.43571e-34	0.00980392
268.723	-36205.7	-14523.9	8.41481	-0.09	4.60899e-34	0.00980392
268.74	-36205.6	-14524	8.41109	-0.09	-1.8707e-33	0.00980392
268.757	-36205.5	-14524	8.40977	-0.09	7.01889e-33	0.00980392
268.774	-36205.3	-14524.1	8.41007	-0.09	-2.42017e-32	0.00980392
268.791	-36205.2	-14524.1	8.4099	-0.09	9.74553e-32	0.00980392
268.808	-36205.1	-14524.1	8.41032	-0.09	-3.65524e-31	0.00980391
268.825	-36204.9	-14524.2	8.40785	-0.09	1.22593e-30	0.00980395
268.842	-36204.8	-14524.2	8.40433	-0.0900001	-4.88028e-30	0.00980382
268.859	-36204.7	-14524.3	8.40072	-0.0899996	1.82923e-29	0.0098043
268.876	-36204.5	-14524.3	8.39986	-0.0900012	-5.892e-29	0.00980269
268.893	-36204.4	-14524.4	8.40005	-0.0899952	2.32266e-28	0.00980878
268.91	-36204.3	-14524.4	8.39992	-0.0900178	-8.70069e-28	0.00978572
268.927	-36204.1	-14524.5	8.40021	-0.0899462	2.6283e-27	0.00985891
268.944	-36204	-14524.5	8.39733	-0.0902101	-1.02735e-26	0.00898058
268.961	-36203.9	-14524.6	8.39397	-0.0873516	3.84639e-26	0.00704533
268.978	-36203.7	-14524.6	8.39026	-0.0837687	-1.03315e-25	0.00364707
268.995	-36203.6	-14524.7	8.38993	-0.0802336	4.00855e-25	0.00127848
269.012	-36203.5	-14524.7	8.39003	-0.07994	-1.50008e-24	6.31936e-05
269.029	-36203.3	-14524.8	8.38997	-0.0800077	3.02281e-24	-7.8493e-06
269.046	-36203.2	-14524.8	8.39009	-0.0799979	-1.1652e-23	2.10154e-06
269.063	-36203	-14524.9	8.38689	-0.0800005	4.35849e-23	-5.5096e-07
269.08	-36202.9	-14524.9	8.38333	-0.08	0	0
269.097	-36202.8	-14525	8.38	-0.08	0	0
269.114	-36202.7	-14525	8.38	-0.08	1.43115e-31	-5.48268e-19
269.131	-36202.5	-14525.1	8.37999	-0.08	-1.00366e-20	2.39261e-09
269.148	-36202.4	-14525.1	8.38003	-0.08	3.82827e-20	-6.39638e-10
269.165	-36202.2	-14525.2	8.37988	-0.08	-1.42987e-19	1.65938e-10
269.182	-36202.1	-14525.2	8.37624	-0.08	1.11885e-18	-8.23474e-11
269.199	-36202	-14525.2	8.37289	-0.08	-4.25254e-18	2.20051e-11
269.216	-36201.8	-14525.3	8.36984	-0.08	1.58466e-17	-5.67149e-12
269.233	-36201.7	-14525.3	8.37006	-0.08	-9.16753e-17	2.11149e-12
269.25	-36201.6	-14525.4	8.36996	-0.08	3.47476e-16	-5.63966e-13
269.267	-36201.4	-14525.4	8.3701	-0.08	-1.29037e-15	1.44281e-13
269.284	-36201.3	-14525.5	8.36946	-0.08	6.56093e-15	-4.77627e-14
269.301	-36201.2	-14525.5	8.36586	-0.08	-2.48126e-14	1.27503e-14
269.318	-36201	-14525.6	8.36239	-0.08	9.17206e-14	-3.23443e-15
269.335	-36200.9	-14525.6	8.35969	-0.08	-4.3322e-13	1.00416e-15
269.352	-36200.8	-14525.7	8.36009	-0.08	1.6354e-12	-2.67904e-16
269.369	-36200.6	-14525.7	8.35994	-0.08	-6.00994e-12	6.72978e-17
269.386	-36200.5	-14525.8	8.3602	-0.08	2.70455e-11	-2.00659e-17
269.403	-36200.4	-14525.8	8.35911	-0.08	-1.01941e-10	5.35113e-18
269.42	-36200.2	-14525.9	8.3554	-0.08	3.71869e-10	-1.33328e-18
269.437	-36200.1	-14525.9	8.35173	-0.08	-1.61665e-09	4.05835e-19
269.454	-36200	-14526	8.34972	-0.08	6.08571e-09	-1.79978e-19
269.471	-36199.8	-14526	8.35006	-0.08	-2.19951e-08	3.04628e-19
269.488	-36199.7	-14526.1	8.35	-0.08	9.31626e-08	-1.19092e-18
269.505	-36199.6	-14526.1	8.34994	-0.08	-3.50313e-07	4.45318e-18
269.522	-36199.4	-14526.2	8.35025	-0.08	1.25131e-06	-1.59003e-17
269.539	-36199.3	-14526.2	8.34847	-0.08	-5.19292e-06	6.59843e-17
269.556	-36199.2	-14526.3	8.34493	-0.08	1.95079e-05	-2.47878e-16
269.573	-36199	-14526.3	8.34122	-0.08	-6.86329e-05	8.72088e-16
269.59	-36198.9	-14526.3	8.33974	-0.08	0.000280165	-3.55993e-15
269.607	-36198.8	-14526.4	8.34009	-0.08	-0.00173006	1.33621e-14
269.624	-36198.6	-14526.4	8.33991	-0.08	-0.00540321	-4.60747e-14
269.641	-36198.5	-14526.5	8.34029	-0.08	-0.00910719	1.85534e-13
269.658	-36198.4	-14526.5	8.33804	-0.08	-0.0101963	-6.95881e-13
269.675	-36198.2	-14526.6	8.33439	-0.08	-0.00996219	2.33391e-12
269.692	-36198.1	-14526.6	8.33071	-0.08	-0.00998726	-9.29101e-12
269.709	-36198	-14526.7	8.32984	-0.08	-0.0100895	3.48247e-11
269.726	-36197.8	-14526.7	8.33003	-0.08	-0.00970218	-1.12171e-10
269.743	-36197.7	-14526.8	8.33001	-0.08	-0.0126671	4.42186e-10
269.76	-36197.6	-14526.8	8.32993	-0.08	-0.0134767	-1.65643e-09
269.777	-36197.4	-14526.9	8.33021	-0.08	-0.0133698	5.00372e-09
269.794	-36197.3	-14526.9	8.32733	-0.08	-0.0130718	-1.95585e-08
269.811	-36197.2	-14527	8.32397	-0.08	-0.0162051	7.32272e-08
269.828	-36197	-14527	8.32026	-0.08	-0.0167258	-1.96689e-07
269.845	-36196.9	-14527.1	8.31993	-0.08	-0.0167183	7.63144e-07
269.862	-36196.8	-14527.1	8.32003	-0.08	-0.0164008	-2.85584e-06
269.879	-36196.6	-14527.2	8.31997	-0.08	-0.0199593	5.75479e-06
269.896	-36196.5	-14527.2	8.32009	-0.08	-0.0168436	-2.21829e-05
269.913	-36196.4	-14527.2	8.31689	-0.08	-0.0166203	0.000991153
269.93	-36196.2	-14527.3	8.31333	-0.08	-0.0166667	0.00326797
269.947	-36196.1	-14527.3	8.31	-0.08	-0.0166667	0.00653595
269.964	-36196	-14527.4	8.31	-0.08	-0.0166667	0.0087146
269.981	-36195.8	-14527.4	8.31	-0.08	-0.0167008	0.00983064
269.998	-36195.7	-14527.5	8.30999	-0.08	-0.0165364	0.00979677
270.015	-36195.6	-14527.5	8.31003	-0.08	-0.0131986	0.00980581
270.032	-36195.4	-14527.6	8.30976	-0.08	-0.0136002	0.00980276
270.049	-36195.3	-14527.6	8.30625	-0.08	-0.0171505	0.0098051
270.066	-36195.2	-14527.7	8.30287	-0.08	-0.0201454	0.0098004
270.083	-36195	-14527.7	8.29976	-0.08	-0.0199394	0.00982396
270.1	-36194.9	-14527.8	8.30007	-0.08	-0.0200407	0.00971607
270.117	-36194.8	-14527.8	8.29996	-0.08	-0.0198984	0.00657135
270.134	-36194.6	-14527.9	8.30014	-0.08	-0.0205425	-0.00446437
270.151	-36194.5	-14527.9	8.29946	-0.08	-0.0241394	-0.0237071
270.168	-36194.4	-14528	8.29581	-0.08	-0.0276069	-0.0485922
270.185	-36194.2	-14528	8.29218	-0.08	-0.0303064	-0.0731942
270.202	-36194.1	-14528	8.28973	-0.08	-0.0299183	-0.0920554
270.219	-36194	-14528.1	8.29006	-0.08	-0.0300205	-0.10885
270.236	-36193.8	-14528.1	8.29	-0.08	-0.0299939	-0.129715
270.253	-36193.7	-14528.2	8.28994	-0.08	-0.0300016	-0.156602
270.27	-36193.6	-14528.2	8.29023	-0.08	-0.0299996	-0.18861
270.287	-36193.5	-14528.3	8.289	-0.08	-0.0300001	-0.21848
270.304	-36193.3	-14528.3	8.28528	-0.08	-0.03	-0.243015
270.321	-36193.2	-14528.4	8.28168	-0.08	-0.03	-0.261278
270.338	-36193.1	-14528.4	8.27969	-0.08	-0.03	-0.276463
270.355	-36192.9	-14528.5	8.28008	-0.08	-0.03	-0.286587
270.372	-36192.8	-14528.5	8.28	-0.08	-0.03	-0.297802
270.389	-36192.7	-14528.6	8.27992	-0.08	-0.03	-0.314962
270.406	-36192.5	-14528.6	8.28031	-0.08	-0.03	-0.340019
270.423	-36192.4	-14528.7	8.27833	-0.08	-0.03	-0.370217
270.44	-36192.3	-14528.7	8.2747	-0.08	-0.03	-0.39795
270.457	-36192.1	-14528.7	8.27111	-0.08	-0.03	-0.418846
270.474	-36192	-14528.8	8.26979	-0.08	-0.03	-0.435272
270.491	-36191.9	-14528.8	8.27008	-0.08	-0.03	-0.446867
270.508	-36191.7	-14528.9	8.26991	-0.08	-0.03	-0.455019
270.525	-36191.6	-14528.9	8.27026	-0.08	-0.03	-0.461403
270.542	-36191.5	-14529	8.26779	-0.08	-0.03	-0.466274
270.559	-36191.3	-14529	8.26436	-0.08	-0.03	-0.468931
270.576	-36191.2	-14529.1	8.2606	-0.08	-0.03	-0.471141
270.593	-36191.1	-14529.1	8.25985	-0.08	-0.03	-0.47326
270.61	-36190.9	-14529.2	8.26003	-0.08	-0.03	-0.476364
270.627	-36190.8	-14529.2	8.26001	-0.08	-0.03	-0.478987
270.644	-36190.7	-14529.3	8.25994	-0.08	-0.03	-0.480296
270.661	-36190.5	-14529.3	8.26024	-0.08	-0.03	-0.480415
270.678	-36190.4	-14529.4	8.25713	-0.08	-0.03	-0.480391
270.695	-36190.3	-14529.4	8.25375	-0.08	-0.03	-0.48038
270.712	-36190.1	-14529.5	8.25024	-0.08	-0.03	-0.48044
270.729	-36190	-14529.5	8.24997	-0.08	-0.03	-0.479398
270.746	-36189.9	-14529.5	8.25001	-0.08	-0.03	-0.477293
270.763	-36189.7	-14529.6	8.25	-0.08	-0.03	-0.474037
270.78	-36189.6	-14529.6	8.25	-0.08	-0.03	-0.471678
270.797	-36189.5	-14529.7	8.25	-0.08	-0.03	-0.470588
270.814	-36189.3	-14529.7	8.24667	-0.08	-0.03	-0.470588
270.831	-36189.2	-14529.8	8.24311	-0.0800002	-0.0299995	-0.470587
270.848	-36189.1	-14529.8	8.23991	-0.0799994	-0.0300021	-0.470587
270.865	-36188.9	-14529.9	8.24002	-0.0800023	-0.0299923	-0.470593
270.882	-36188.8	-14529.9	8.23999	-0.0799818	-0.03006	-0.472096
270.899	-36188.7	-14530	8.23999	-0.0800691	-0.0297667	-0.479453
270.916	-36188.5	-14530	8.24006	-0.0797362	-0.0262301	-0.496143
270.933	-36188.4	-14530.1	8.23962	-0.076031	-0.0226553	-0.523522
270.95	-36188.3	-14530.1	8.23605	-0.072666	-0.0197635	-0.55021
270.967	-36188.1	-14530.1	8.23263	-0.0697942	-0.0201517	-0.573687
270.984	-36188	-14530.2	8.22972	-0.0700681	-0.0194409	-0.5955
271.001	-36187.9	-14530.2	8.23007	-0.0699818	-0.015865	-0.619554
271.018	-36187.7	-14530.3	8.22999	-0.0700048	-0.012392	-0.65052
271.035	-36187.6	-14530.3	8.22996	-0.0699975	-0.00969396	-0.683661
271.052	-36187.5	-14530.4	8.23019	-0.0700045	-0.0100817	-0.710887
271.069	-36187.3	-14530.4	8.22921	-0.0699849	-0.00997949	-0.733062
271.086	-36187.2	-14530.5	8.22545	-0.0700674	-0.0100061	-0.754801
271.103	-36187.1	-14530.5	8.22197	-0.069746	-0.00999836	-0.777574
271.12	-36187	-14530.6	8.21975	-0.0712782	-0.0100004	-0.800316
271.137	-36186.8	-14530.6	8.22001	-0.0835527	-0.0099998	-0.812852
271.154	-36186.7	-14530.7	8.22023	-0.107079	-0.0100003	-0.811706
271.171	-36186.6	-14530.7	8.21881	-0.13547	-0.00999885	-0.801043
271.188	-36186.4	-14530.7	8.215	-0.160265	-0.0100048	-0.788245
271.205	-36186.3	-14530.8	8.21181	-0.178353	-0.00998178	-0.777061
271.222	-36186.2	-14530.9	8.20832	-0.192664	-0.0100651	-0.765527
271.239	-36186.1	-14530.9	8.2049	-0.212763	-0.00972985	-0.751569
271.256	-36185.9	-14530.9	8.20152	-0.243284	-0.0115095	-0.734718
271.273	-36185.8	-14531	8.19839	-0.281447	-0.0152013	-0.718576
271.29	-36185.7	-14531	8.19293	-0.311831	-0.0189104	-0.708258
271.307	-36185.5	-14531.1	8.18616	-0.331818	-0.0202276	-0.70386
271.324	-36185.4	-14531.1	8.17884	-0.350768	-0.0199476	-0.700348
271.341	-36185.3	-14531.2	8.17454	-0.366107	-0.0200144	-0.699455
271.358	-36185.1	-14531.2	8.16933	-0.374568	-0.0199962	-0.703521
271.375	-36185	-14531.3	8.16201	-0.382394	-0.0200008	-0.71077
271.392	-36184.9	-14531.3	8.15529	-0.402202	-0.0199998	-0.7128
271.409	-36184.7	-14531.4	8.14861	-0.430294	-0.0200001	-0.704271
271.426	-36184.6	-14531.4	8.14187	-0.465637	-0.02	-0.691109
271.443	-36184.5	-14531.4	8.13255	-0.491861	-0.02	-0.683286
271.46	-36184.3	-14531.5	8.12202	-0.512332	-0.02	-0.68644
271.477	-36184.2	-14531.5	8.11476	-0.52786	-0.02	-0.696353
271.494	-36184.1	-14531.6	8.1049	-0.538549	-0.0199999	-0.70648
271.511	-36183.9	-14531.6	8.09806	-0.545469	-0.0200003	-0.714492
271.528	-36183.8	-14531.7	8.08779	-0.552664	-0.0199993	-0.72053
271.545	-36183.7	-14531.7	8.08083	-0.556296	-0.0200028	-0.725043
271.562	-36183.5	-14531.8	8.0713	-0.559793	-0.0199895	-0.728412
271.579	-36183.4	-14531.8	8.0606	-0.559944	-0.0200211	-0.730852
271.596	-36183.3	-14531.8	8.05059	-0.563106	-0.0199186	-0.731011
271.613	-36183.2	-14531.9	8.04058	-0.566456	-0.0230836	-0.728907
271.63	-36183	-14531.9	8.03061	-0.569892	-0.0265711	-0.726679
271.647	-36182.9	-14532	8.02	-0.57	-0.0266667	-0.72549
271.664	-36182.8	-14532	8.01	-0.57	-0.0266667	-0.72549
271.681	-36182.7	-14532.1	7.9994	-0.57	-0.0267985	-0.729067
271.698	-36182.5	-14532.1	7.98938	-0.569993	-0.030113	-0.737046
271.715	-36182.4	-14532.2	7.97954	-0.570029	-0.0299707	-0.752791
271.732	-36182.3	-14532.2	7.97225	-0.569765	-0.0300145	-0.776609
271.749	-36182.2	-14532.2	7.96244	-0.566252	-0.0299961	-0.806524
271.766	-36182	-14532.3	7.95556	-0.562872	-0.0300009	-0.839604
271.783	-36181.9	-14532.3	7.94523	-0.559762	-0.0300002	-0.873883
271.8	-36181.8	-14532.4	7.93856	-0.560064	-0.029998	-0.903968
271.817	-36181.6	-14532.4	7.92807	-0.559984	-0.0300077	-0.936491
271.834	-36181.5	-14532.5	7.9176	-0.560005	-0.0299606	-0.974163
271.851	-36181.4	-14532.5	7.90769	-0.560001	-0.0301489	-1.01208
271.868	-36181.2	-14532.6	7.89752	-0.559992	-0.0293974	-1.04888
271.885	-36181.1	-14532.6	7.88698	-0.560123	-0.0256379	-1.07922
271.902	-36181	-14532.7	7.87712	-0.566909	-0.0222033	-1.09495
271.919	-36180.9	-14532.7	7.86688	-0.586557	-0.0197518	-1.099
271.936	-36180.8	-14532.7	7.85642	-0.614086	-0.0200254	-1.09615
271.953	-36180.6	-14532.8	7.84641	-0.641654	-0.0201755	-1.09619
271.97	-36180.5	-14532.8	7.83674	-0.658795	-0.0191261	-1.0999
271.987	-36180.4	-14532.9	7.82526	-0.677922	-0.0153494	-1.10474
272.004	-36180.2	-14532.9	7.81108	-0.704903	-0.0119593	-1.1057
272.021	-36180.1	-14533	7.79764	-0.738167	-0.00862515	-1.10279
272.038	-36180	-14533	7.78561	-0.774024	-0.005288	-1.09946
272.055	-36179.9	-14533	7.7739	-0.802231	-0.00141365	-1.10267
272.072	-36179.7	-14533.1	7.76075	-0.820936	-2.19577e-05	-1.11476
272.089	-36179.6	-14533.1	7.74502	-0.84095	0.00137768	-1.13287
272.106	-36179.5	-14533.2	7.72917	-0.867054	0.0051301	-1.14668
272.123	-36179.4	-14533.2	7.7164	-0.896261	0.00868275	-1.15308
272.14	-36179.3	-14533.3	7.70273	-0.922217	0.010229	-1.15593
272.157	-36179.1	-14533.3	7.687	-0.94008	0.00993661	-1.1586
272.174	-36179	-14533.4	7.67026	-0.955265	0.0100169	-1.16265
272.191	-36178.9	-14533.4	7.65291	-0.964412	0.00999572	-1.16711
272.208	-36178.7	-14533.4	7.63577	-0.971362	0.0100027	-1.17247
272.225	-36178.6	-14533.5	7.61935	-0.975095	0.0099936	-1.17669
272.242	-36178.5	-14533.5	7.60185	-0.983052	0.0100206	-1.17818
272.259	-36178.4	-14533.6	7.58481	-0.995559	0.00991823	-1.17289
272.276	-36178.3	-14533.6	7.56835	-1.0136	0.0103064	-1.1612
272.293	-36178.2	-14533.6	7.55083	-1.0353	0.00760678	-1.14534
272.31	-36178	-14533.7	7.53375	-1.05309	0.00413977	-1.13128
272.327	-36177.9	-14533.7	7.51773	-1.06726	0.000541332	-1.12027
272.344	-36177.8	-14533.8	7.49687	-1.07785	-9.79265e-05	-1.10808
272.361	-36177.7	-14533.8	7.4797	-1.09343	2.637e-05	-1.09335
272.378	-36177.5	-14533.9	7.46015	-1.11267	-6.95728e-06	-1.07531
272.395	-36177.4	-14533.9	7.44213	-1.13731	1.20268e-06	-1.05645
272.412	-36177.3	-14533.9	7.42239	-1.15512	-3.23058e-07	-1.04183
272.429	-36177.2	-14534	7.40241	-1.16813	8.61529e-08	-1.02805
272.446	-36177.1	-14534	7.38123	-1.18855	-1.3356e-08	-1.00893
272.463	-36176.9	-14534.1	7.36115	-1.21505	1.25602e-08	-0.98511
272.48	-36176.8	-14534.1	7.34122	-1.24186	-3.68766e-08	-0.961044
272.497	-36176.7	-14534.1	7.32	-1.26333	0	-0.940087
272.514	-36176.6	-14534.2	7.3	-1.27667	0	-0.924837
272.531	-36176.5	-14534.2	7.28	-1.29	0	-0.913943
272.548	-36176.4	-14534.3	7.25523	-1.29705	8.3164e-06	-0.904785
272.565	-36176.2	-14534.3	7.23196	-1.30362	-3.17215e-05	-0.898291
272.582	-36176.1	-14534.4	7.20868	-1.30687	0.000119294	-0.889313
272.599	-36176	-14534.4	7.18759	-1.31019	0.00378223	-0.874898
272.616	-36175.9	-14534.4	7.16775	-1.30995	0.00703796	-0.854636
272.633	-36175.8	-14534.5	7.14727	-1.31	0.0104192	-0.828917
272.65	-36175.7	-14534.5	7.12236	-1.31008	0.0139118	-0.800152
272.667	-36175.5	-14534.6	7.09932	-1.30969	0.0173469	-0.77438
272.684	-36175.4	-14534.6	7.07565	-1.31123	0.0202113	-0.747833
272.701	-36175.3	-14534.6	7.05107	-1.32279	0.019885	-0.718287
272.718	-36175.2	-14534.7	7.02777	-1.33794	0.0202	-0.688184
272.735	-36175.1	-14534.7	7.00494	-1.36293	0.0192699	-0.65991
272.752	-36175	-14534.7	6.98328	-1.39297	0.0163053	-0.633583
272.769	-36174.9	-14534.8	6.96006	-1.42572	0.0167246	-0.612569
272.786	-36174.8	-14534.8	6.93517	-1.45597	0.016794	-0.590046
272.803	-36174.7	-14534.9	6.90778	-1.48719	0.0158424	-0.564929
272.82	-36174.5	-14534.9	6.8856	-1.51861	0.0118717	-0.53591
272.837	-36174.4	-14534.9	6.86019	-1.55809	0.00975952	-0.498846
272.854	-36174.3	-14535	6.83238	-1.60051	0.0100694	-0.456709
272.871	-36174.2	-14535	6.80449	-1.63775	0.00998263	-0.418494
272.888	-36174.1	-14535.1	6.77499	-1.66914	0.0100002	-0.386039
272.905	-36174	-14535.1	6.74569	-1.69345	0.0100173	-0.360183
272.922	-36173.9	-14535.1	6.71766	-1.71227	0.00993061	-0.338325
272.939	-36173.8	-14535.2	6.68835	-1.73446	0.010249	-0.31292
272.956	-36173.7	-14535.2	6.65892	-1.76113	0.00847175	-0.285046
272.973	-36173.6	-14535.2	6.63128	-1.78544	0.0049259	-0.257658
272.99	-36173.5	-14535.3	6.60002	-1.8116	0.00122139	-0.227786
273.007	-36173.4	-14535.3	6.56681	-1.83844	-0.000279923	-0.19525
273.024	-36173.2	-14535.4	6.53565	-1.87003	0.000146252	-0.163572
273.041	-36173.2	-14535.4	6.50455	-1.89787	-0.000282618	-0.129921
273.058	-36173	-14535.4	6.47398	-1.92752	0.00198163	-0.0961291
273.075	-36172.9	-14535.5	6.44222	-1.96272	0.00544524	-0.0586091
273.092	-36172.9	-14535.5	6.40701	-2.0066	0.00920542	-0.0149643
273.109	-36172.7	-14535.5	6.37288	-2.04694	0.0101885	0.0266503
273.126	-36172.6	-14535.6	6.34035	-2.07836	0.00995006	0.0655192
273.143	-36172.5	-14535.6	6.30257	-2.10462	0.0100106	0.107379
273.16	-36172.4	-14535.6	6.26509	-2.12566	0.00999714	0.150967
273.177	-36172.3	-14535.7	6.22888	-2.14295	0.0100008	0.195055
273.194	-36172.2	-14535.7	6.19014	-2.1578	0.00999985	0.242281
273.211	-36172.1	-14535.8	6.153	-2.16837	0.01	0.286764
273.228	-36172	-14535.8	6.11668	-2.17811	0.00999999	0.327385
273.245	-36171.9	-14535.8	6.07786	-2.18888	0.01	0.366227
273.262	-36171.8	-14535.9	6.04089	-2.19612	0.01	0.397532
273.279	-36171.7	-14535.9	6.00447	-2.19963	0.01	0.42733
273.296	-36171.6	-14535.9	5.96559	-2.20313	0.01	0.467792
273.313	-36171.5	-14536	5.92878	-2.20645	0.01	0.52057
273.33	-36171.5	-14536	5.89224	-2.2099	0.01	0.581239
273.347	-36171.4	-14536	5.85333	-2.21	0.01	0.642702
273.364	-36171.2	-14536.1	5.81667	-2.21	0.01	0.690632
273.381	-36171.2	-14536.1	5.78	-2.21	0.01	0.736383
273.398	-36171.1	-14536.1	5.74109	-2.21355	0.01	0.791018
273.415	-36171	-14536.2	5.70456	-2.21688	0.01	0.851028
273.432	-36170.9	-14536.2	5.66773	-2.22009	0.01	0.90969
273.449	-36170.8	-14536.2	5.62894	-2.21996	0.01	0.961729
273.466	-36170.7	-14536.3	5.59215	-2.22001	0.01	0.998299
273.483	-36170.6	-14536.3	5.55195	-2.22	0.00999998	1.02869
273.5	-36170.5	-14536.3	5.51339	-2.22	0.0100001	1.05979
273.517	-36170.4	-14536.3	5.47698	-2.22	0.00999949	1.0891
273.534	-36170.4	-14536.4	5.43986	-2.21999	0.0100019	1.1182
273.551	-36170.3	-14536.4	5.40112	-2.22007	0.00999043	1.14223
273.568	-36170.2	-14536.4	5.36488	-2.21967	0.0100362	1.15928
273.585	-36170.1	-14536.5	5.32756	-2.21493	0.0098662	1.17122
273.602	-36170	-14536.5	5.28894	-2.20167	0.0107168	1.17772
273.619	-36169.9	-14536.5	5.25275	-2.17952	0.0143299	1.17836
273.636	-36169.8	-14536.5	5.21531	-2.15071	0.0178485	1.17776
273.653	-36169.8	-14536.6	5.17657	-2.11986	0.0203185	1.18167
273.67	-36169.7	-14536.6	5.14151	-2.09489	0.0199151	1.18906
273.687	-36169.6	-14536.6	5.10761	-2.07216	0.0200211	1.19603
273.704	-36169.5	-14536.7	5.07264	-2.05254	0.0199938	1.19863
273.721	-36169.4	-14536.7	5.03987	-2.03791	0.0200019	1.19802
273.738	-36169.4	-14536.7	5.00538	-2.03344	0.0199985	1.19898
273.755	-36169.3	-14536.8	4.97096	-2.04106	0.020005	1.20196
273.772	-36169.2	-14536.8	4.93661	-2.05159	0.0199817	1.20494
273.789	-36169.1	-14536.8	4.89833	-2.06051	0.0200651	1.20255
273.806	-36169	-14536.8	4.86006	-2.06518	0.0197298	1.19596
273.823	-36169	-14536.9	4.8257	-2.06895	0.0215095	1.18885
273.84	-36168.9	-14536.9	4.79129	-2.06856	0.0252013	1.18592
273.857	-36168.8	-14536.9	4.7568	-2.06463	0.0289104	1.19154
273.874	-36168.7	-14536.9	4.724	-2.06114	0.0302276	1.20516
273.891	-36168.7	-14537	4.68915	-2.05973	0.0299476	1.22805
273.908	-36168.6	-14537	4.65479	-2.06033	0.0300144	1.25482
273.925	-36168.5	-14537	4.62235	-2.05805	0.0299962	1.28448
273.942	-36168.4	-14537	4.58488	-2.05432	0.0300008	1.31947
273.959	-36168.4	-14537.1	4.54728	-2.051	0.0299998	1.35463
273.976	-36168.3	-14537.1	4.51077	-2.04758	0.03	1.39118
