# Supplementary material for: Extraction of driving behavior primitives considering driver expectation and vehicle dynamics
Source: PLoS One. 2025 Dec 31;20(12):e0340123. doi: 10.1371/journal.pone.0340123 (PMC12755792; doi:10.1371/journal.pone.0340123)
Supplement: S1 File — (ZIP) [file pone.0340123.s001.zip › DataSetForPimitiveExaction-1/straight driving/c11_s_4.xlsx]

## Sheet: Sheet1
276.492	-36160.5	-14540	3.00999	-0.05	0.000727956	-0.98933
276.509	-36160.4	-14540	3.01	-0.0500001	-0.000239603	-1.02388
276.526	-36160.4	-14540	3.00999	-0.0499998	0.000274915	-1.06178
276.543	-36160.3	-14540	3.01002	-0.0500008	-0.00244599	-1.09951
276.56	-36160.3	-14540	3.00993	-0.049997	-0.00582916	-1.13299
276.577	-36160.2	-14540.1	3.01021	-0.0500091	-0.00957574	-1.16474
276.594	-36160.2	-14540.1	3.00733	-0.0499644	-0.0101083	-1.19159
276.611	-36160.1	-14540.1	3.00397	-0.0501331	-0.0099714	-1.21767
276.628	-36160.1	-14540.1	3.00026	-0.0496425	-0.010005	-1.24088
276.645	-36160	-14540.1	2.99993	-0.0582568	-0.00999845	-1.25139
276.662	-36160	-14540.2	3.00003	-0.0771575	-0.0100012	-1.24674
276.679	-36159.9	-14540.2	2.99997	-0.104849	-0.00999827	-1.226
276.696	-36159.9	-14540.2	3.0001	-0.137887	-0.0100065	-1.19489
276.713	-36159.8	-14540.2	2.99687	-0.177397	-0.00997577	-1.15427
276.73	-36159.8	-14540.2	2.99333	-0.226667	-0.01	-1.10022
276.747	-36159.7	-14540.2	2.98667	-0.283333	-0.00666667	-1.04466
276.764	-36159.7	-14540.3	2.98333	-0.336667	-0.00333333	-0.986928
276.781	-36159.6	-14540.3	2.97626	-0.389107	9.98625e-05	-0.933828
276.798	-36159.6	-14540.3	2.96949	-0.422072	-2.74047e-05	-0.88505
276.815	-36159.6	-14540.3	2.95947	-0.466238	9.75398e-06	-0.835465
276.832	-36159.5	-14540.3	2.95262	-0.520266	-2.56676e-05	-0.773803
276.849	-36159.5	-14540.3	2.94572	-0.579928	8.5437e-05	-0.714032
276.866	-36159.4	-14540.4	2.93515	-0.633089	-0.000321701	-0.653066
276.883	-36159.4	-14540.4	2.92078	-0.684468	-0.00361731	-0.597871
276.9	-36159.3	-14540.4	2.90805	-0.718594	-0.00327964	-0.555601
276.917	-36159.3	-14540.4	2.89829	-0.743755	-0.00326465	-0.524405
276.934	-36159.2	-14540.4	2.88702	-0.759685	-0.00382026	-0.500813
276.951	-36159.2	-14540.5	2.87357	-0.767961	-0.00765579	-0.4862
276.968	-36159.1	-14540.5	2.85988	-0.77015	-0.0102187	-0.476123
276.985	-36159.1	-14540.5	2.84684	-0.769901	-0.00992164	-0.468521
277.002	-36159.1	-14540.5	2.8365	-0.770225	-0.0100602	-0.462389
277.019	-36159	-14540.5	2.82243	-0.769111	-0.00984029	-0.456998
277.036	-36158.9	-14540.5	2.80857	-0.766005	-0.0108463	-0.450787
277.053	-36158.9	-14540.6	2.79531	-0.768096	-0.0147427	-0.441963
277.07	-36158.9	-14540.6	2.78194	-0.777865	-0.0170899	-0.42777
277.087	-36158.8	-14540.6	2.7664	-0.792564	-0.0155724	-0.409925
277.104	-36158.8	-14540.6	2.751	-0.804456	-0.0116825	-0.392771
277.121	-36158.7	-14540.6	2.73731	-0.813423	-0.00969854	-0.377795
277.138	-36158.7	-14540.6	2.72516	-0.818131	-0.0103209	-0.366342
277.155	-36158.7	-14540.6	2.71409	-0.823586	-0.0086862	-0.354787
277.172	-36158.6	-14540.7	2.70025	-0.837572	-0.00500441	-0.336616
277.189	-36158.6	-14540.7	2.68431	-0.857936	-0.00129427	-0.313717
277.206	-36158.5	-14540.7	2.66979	-0.872989	0.000251826	-0.294203
277.223	-36158.5	-14540.7	2.6539	-0.8804	-5.9487e-05	-0.278444
277.24	-36158.4	-14540.7	2.63877	-0.888205	1.65919e-05	-0.26321
277.257	-36158.4	-14540.7	2.62359	-0.904314	-4.90416e-06	-0.243836
277.274	-36158.3	-14540.8	2.60832	-0.926066	2.84785e-06	-0.219635
277.291	-36158.3	-14540.8	2.59272	-0.945173	-7.69574e-06	-0.198528
277.308	-36158.3	-14540.8	2.57601	-0.955034	2.7904e-05	-0.184358
277.325	-36158.2	-14540.8	2.5583	-0.959257	-9.33579e-05	-0.176054
277.342	-36158.2	-14540.8	2.54357	-0.960202	0.000371587	-0.170349
277.359	-36158.2	-14540.8	2.53104	-0.959844	-0.00256517	-0.165657
277.376	-36158.1	-14540.9	2.51425	-0.960366	-0.0031811	-0.161986
277.393	-36158.1	-14540.9	2.49718	-0.957103	-0.00603193	-0.158767
277.41	-36158	-14540.9	2.48058	-0.958867	-0.00653679	-0.154301
277.427	-36158	-14540.9	2.46402	-0.964301	-0.00926808	-0.143313
277.444	-36157.9	-14540.9	2.44642	-0.979602	-0.0102058	-0.123868
277.461	-36157.9	-14540.9	2.4296	-1.00231	-0.00967039	-0.0988871
277.478	-36157.9	-14540.9	2.41221	-1.02947	-0.0130338	-0.0661572
277.495	-36157.8	-14540.9	2.39241	-1.06585	-0.0133578	-0.0315561
277.512	-36157.8	-14541	2.37225	-1.09898	-0.0135292	0.00812088
277.529	-36157.8	-14541	2.35431	-1.14091	-0.0101509	0.0508213
277.546	-36157.7	-14541	2.33772	-1.17786	-0.00995984	0.0935074
277.563	-36157.7	-14541	2.31791	-1.21471	-0.0100104	0.132594
277.58	-36157.6	-14541	2.29667	-1.24333	-0.01	0.179739
277.597	-36157.6	-14541	2.27667	-1.27	-0.01	0.233115
277.614	-36157.6	-14541	2.25667	-1.29667	-0.01	0.298475
277.631	-36157.5	-14541.1	2.23175	-1.32483	-0.010028	0.367668
277.648	-36157.5	-14541.1	2.20523	-1.34413	-0.00989246	0.425746
277.665	-36157.5	-14541.1	2.18189	-1.35383	-0.00644666	0.475717
277.682	-36157.4	-14541.1	2.15744	-1.3604	-0.00287955	0.526602
277.699	-36157.4	-14541.1	2.13751	-1.35966	0.000157583	0.576917
277.716	-36157.4	-14541.1	2.11375	-1.35632	-4.06147e-05	0.632012
277.733	-36157.3	-14541.1	2.08901	-1.35224	1.51208e-05	0.68981
277.75	-36157.3	-14541.2	2.06634	-1.34594	-4.03867e-06	0.744742
277.767	-36157.3	-14541.2	2.04631	-1.34233	1.03323e-06	0.801854
277.784	-36157.2	-14541.2	2.02527	-1.33513	-3.42038e-07	0.864516
277.801	-36157.2	-14541.2	2.00486	-1.32781	9.13077e-08	0.915388
277.818	-36157.2	-14541.2	1.98085	-1.31805	-2.31624e-08	0.95779
277.835	-36157.1	-14541.2	1.95615	-1.31136	7.19101e-09	0.990302
277.852	-36157.1	-14541.2	1.93397	-1.30495	-1.91852e-09	1.01746
277.869	-36157.1	-14541.2	1.9138	-1.29699	4.81933e-10	1.0441
277.886	-36157	-14541.2	1.89296	-1.2872	-1.43694e-10	1.07119
277.903	-36157	-14541.3	1.87218	-1.28113	3.83113e-11	1.09324
277.92	-36157	-14541.3	1.84792	-1.27415	-9.51405e-12	1.1126
277.937	-36156.9	-14541.3	1.82333	-1.26721	2.75916e-12	1.13554
277.954	-36156.9	-14541.3	1.80163	-1.26063	-7.35095e-13	1.16947
277.971	-36156.9	-14541.3	1.78133	-1.25375	1.80079e-13	1.21974
277.988	-36156.9	-14541.3	1.76041	-1.24681	-5.11847e-14	1.27355
278.005	-36156.8	-14541.3	1.74075	-1.24025	1.36252e-14	1.3159
278.022	-36156.8	-14541.3	1.72	-1.23331	-3.28319e-15	1.34951
278.039	-36156.8	-14541.3	1.69926	-1.22652	9.19151e-16	1.3797
278.056	-36156.8	-14541.3	1.67957	-1.21948	-2.4444e-16	1.41213
278.073	-36156.7	-14541.4	1.65874	-1.21483	5.77107e-17	1.44945
278.09	-36156.7	-14541.4	1.63809	-1.20966	-1.59677e-17	1.48646
278.107	-36156.7	-14541.4	1.6184	-1.20279	4.24176e-18	1.52295
278.124	-36156.7	-14541.4	1.59748	-1.1956	-9.7571e-19	1.56932
278.141	-36156.6	-14541.4	1.57693	-1.19084	2.67473e-19	1.62359
278.158	-36156.6	-14541.4	1.55722	-1.18825	-7.09618e-20	1.67648
278.175	-36156.6	-14541.4	1.53622	-1.1822	1.57689e-20	1.72294
278.192	-36156.6	-14541.4	1.51577	-1.17532	-4.29096e-21	1.75539
278.209	-36156.5	-14541.4	1.49603	-1.16829	1.13668e-21	1.77761
278.226	-36156.5	-14541.4	1.47497	-1.16435	-2.40656e-22	1.79516
278.243	-36156.5	-14541.4	1.45459	-1.15805	6.51032e-23	1.80654
278.26	-36156.5	-14541.5	1.43493	-1.15431	-1.72145e-23	1.81199
278.277	-36156.4	-14541.5	1.41344	-1.14783	3.38567e-24	1.81364
278.294	-36156.4	-14541.5	1.3964	-1.14376	-9.11706e-25	1.8138
278.311	-36156.4	-14541.5	1.37679	-1.14066	2.40538e-25	1.8129
278.328	-36156.4	-14541.5	1.35885	-1.13702	-4.15782e-26	1.81083
278.345	-36156.4	-14541.5	1.33886	-1.13392	1.11578e-26	1.80668
278.362	-36156.3	-14541.5	1.32212	-1.12736	-2.93565e-27	1.80138
278.379	-36156.3	-14541.5	1.30127	-1.1235	3.75168e-28	1.79454
278.396	-36156.3	-14541.5	1.28113	-1.12021	-1.00446e-28	1.78792
278.413	-36156.3	-14541.5	1.26125	-1.11684	2.63339e-29	1.78249
278.43	-36156.2	-14541.5	1.24	-1.11333	0	1.7756
278.447	-36156.2	-14541.5	1.22333	-1.10667	0	1.76906
278.464	-36156.2	-14541.5	1.20667	-1.10333	0	1.76144
278.481	-36156.2	-14541.6	1.18888	-1.09978	-1.14358e-31	1.75452
278.498	-36156.2	-14541.6	1.16883	-1.09652	3.05724e-32	1.74795
278.515	-36156.2	-14541.6	1.14875	-1.09297	-7.93124e-33	1.74028
278.532	-36156.1	-14541.6	1.12779	-1.08611	3.93591e-33	1.7321
278.549	-36156.1	-14541.6	1.11146	-1.08276	-1.05176e-33	1.72344
278.566	-36156.1	-14541.6	1.0946	-1.07584	2.71077e-34	1.71287
278.583	-36156.1	-14541.6	1.07697	-1.06289	-1.00922e-34	1.69154
278.6	-36156.1	-14541.6	1.06045	-1.02983	2.69555e-35	1.65883
278.617	-36156	-14541.6	1.04356	-0.984433	-6.89612e-36	1.61492
278.634	-36156	-14541.6	1.026	-0.937089	2.28288e-36	1.56904
278.651	-36156	-14541.6	1.00935	-0.901164	-6.0942e-37	1.52779
278.668	-36156	-14541.6	0.99311	-0.860259	1.54594e-37	1.48598
278.685	-36156	-14541.6	0.979438	-0.816264	-4.79953e-38	1.43601
278.702	-36156	-14541.6	0.965935	-0.763537	1.28049e-38	1.382
278.719	-36156	-14541.6	0.953362	-0.700011	-3.21659e-39	1.31958
278.736	-36155.9	-14541.7	0.942883	-0.635917	9.59062e-40	1.25395
278.753	-36155.9	-14541.7	0.934269	-0.578884	-2.55703e-40	1.19165
278.77	-36155.9	-14541.7	0.926651	-0.512287	6.35001e-41	1.12373
278.787	-36155.9	-14541.7	0.915464	-0.439724	-1.84156e-41	1.05275
278.804	-36155.9	-14541.7	0.907116	-0.377404	4.90629e-42	0.992464
278.821	-36155.9	-14541.7	0.900258	-0.331746	-1.20191e-42	0.940618
278.838	-36155.8	-14541.7	0.894751	-0.293453	3.41625e-43	0.898606
278.855	-36155.8	-14541.7	0.891882	-0.261702	-9.09392e-44	0.861947
278.872	-36155.8	-14541.7	0.888289	-0.225044	2.19132e-44	0.82347
278.889	-36155.8	-14541.7	0.88498	-0.188103	-6.13474e-45	0.785699
278.906	-36155.8	-14541.7	0.881224	-0.158223	1.63148e-45	0.754345
278.923	-36155.8	-14541.7	0.880019	-0.135765	-3.85181e-46	0.724685
278.94	-36155.8	-14541.7	0.878396	-0.109236	1.06574e-46	0.690294
278.957	-36155.8	-14541.7	0.874405	-0.064735	-2.8311e-47	0.643955
278.974	-36155.7	-14541.7	0.872921	0.00135082	6.51223e-48	0.581109
278.991	-36155.7	-14541.7	0.875233	0.0679528	-1.78521e-48	0.518886
279.008	-36155.7	-14541.7	0.879239	0.113901	4.73624e-49	0.468912
279.025	-36155.7	-14541.7	0.879874	0.149614	-1.05247e-49	0.425202
279.042	-36155.7	-14541.7	0.88225	0.185367	2.86394e-50	0.383771
279.059	-36155.7	-14541.7	0.885329	0.22659	-7.58662e-51	0.340412
279.076	-36155.6	-14541.8	0.891831	0.272865	1.60623e-51	0.29315
279.093	-36155.6	-14541.8	0.895841	0.314256	-4.34522e-52	0.247956
279.11	-36155.6	-14541.8	0.901542	0.355051	1.14896e-52	0.201003
279.127	-36155.6	-14541.8	0.9088	0.412051	-2.25972e-53	0.142842
279.144	-36155.6	-14541.8	0.915494	0.475614	6.08505e-54	0.0805813
279.161	-36155.6	-14541.8	0.922163	0.536592	-1.60543e-54	0.0200814
279.178	-36155.6	-14541.8	0.929065	0.58835	2.77508e-55	-0.0346791
279.195	-36155.6	-14541.8	0.938623	0.623256	-7.44712e-56	-0.075579
279.212	-36155.5	-14541.8	0.95168	0.65049	1.95935e-56	-0.105689
279.229	-36155.5	-14541.8	0.965829	0.672169	-2.50401e-57	-0.131602
279.246	-36155.5	-14541.8	0.979319	0.689325	6.70413e-58	-0.149454
279.263	-36155.5	-14541.8	0.98941	0.696311	-1.75762e-58	-0.162756
279.28	-36155.5	-14541.8	1	0.703333	0	-0.172113
279.297	-36155.4	-14541.8	1.01	0.706667	0	-0.180828
279.314	-36155.4	-14541.8	1.02333	0.71	0	-0.187364
279.331	-36155.4	-14541.8	1.0375	0.709965	7.63265e-61	-0.200357
279.348	-36155.4	-14541.8	1.05066	0.710039	-2.04051e-61	-0.225335
279.365	-36155.4	-14541.9	1.0606	0.709876	5.29359e-62	-0.272486
279.382	-36155.4	-14541.9	1.07117	0.706241	-2.62697e-62	-0.338136
279.399	-36155.4	-14541.9	1.08138	0.702876	7.01984e-63	-0.40522
279.416	-36155.3	-14541.9	1.095	0.699906	-1.80926e-63	-0.466682
279.433	-36155.3	-14541.9	1.10917	0.699684	6.73586e-64	-0.522201
279.45	-36155.3	-14541.9	1.12193	0.696013	-1.79911e-64	-0.572255
279.467	-36155.3	-14541.9	1.13183	0.692734	4.60271e-65	-0.633355
279.484	-36155.3	-14541.9	1.14231	0.689187	-1.52368e-65	-0.71145
279.501	-36155.2	-14541.9	1.15284	0.6859	4.06748e-66	-0.787475
279.518	-36155.2	-14541.9	1.16667	0.682505	-1.03182e-66	-0.856491
279.535	-36155.2	-14541.9	1.18083	0.678995	3.20338e-67	-0.916134
279.552	-36155.2	-14541.9	1.19315	0.675704	-8.54642e-68	-0.968581
279.569	-36155.2	-14541.9	1.20304	0.672301	2.14687e-68	-1.02514
279.586	-36155.2	-14541.9	1.21363	0.668779	-6.40112e-69	-1.08459
279.603	-36155.1	-14541.9	1.22344	0.66558	1.70665e-69	-1.1385
279.62	-36155.1	-14542	1.23379	0.661839	-4.23822e-70	-1.19577
279.637	-36155.1	-14542	1.24397	0.659911	1.22912e-70	-1.25883
279.654	-36155.1	-14542	1.25513	0.65901	-3.27463e-71	-1.32098
279.671	-36155.1	-14542	1.26917	0.655123	8.02197e-72	-1.38152
279.688	-36155	-14542	1.28328	0.651763	-2.28012e-72	-1.43457
279.705	-36155	-14542	1.2949	0.648451	6.06961e-73	-1.48137
279.722	-36155	-14542	1.30493	0.645002	-1.46256e-73	-1.53431
279.739	-36155	-14542	1.31539	0.641542	4.09454e-74	-1.5919
279.756	-36154.9	-14542	1.32521	0.638262	-1.08891e-74	-1.64674
279.773	-36154.9	-14542	1.33563	0.63479	2.57084e-75	-1.699
279.79	-36154.9	-14542	1.34595	0.631348	-7.11312e-76	-1.74067
279.807	-36154.9	-14542	1.3558	0.628066	1.88958e-76	-1.76904
279.824	-36154.9	-14542	1.36626	0.62458	-4.3465e-77	-1.78816
279.841	-36154.8	-14542	1.37654	0.621155	1.19151e-77	-1.79925
279.858	-36154.8	-14542.1	1.38639	0.61787	-3.16114e-78	-1.80562
279.875	-36154.8	-14542.1	1.39689	0.61437	7.02456e-79	-1.80886
279.892	-36154.8	-14542.1	1.40712	0.610961	-1.9115e-79	-1.81039
279.909	-36154.8	-14542.1	1.41698	0.607672	5.06358e-80	-1.80924
279.926	-36154.7	-14542.1	1.42752	0.604161	-1.07205e-80	-1.80522
279.943	-36154.7	-14542.1	1.43769	0.600768	2.90015e-81	-1.79895
279.96	-36154.7	-14542.1	1.44758	0.597475	-7.66856e-82	-1.793
279.977	-36154.7	-14542.1	1.45814	0.593947	1.50822e-82	-1.78985
279.994	-36154.6	-14542.1	1.46827	0.590595	-4.06138e-83	-1.79195
280.011	-36154.6	-14542.1	1.47818	0.587202	1.07152e-83	-1.80013
280.028	-36154.6	-14542.1	1.48877	0.583937	-1.85218e-84	-1.80698
280.045	-36154.6	-14542.1	1.49885	0.577348	4.97047e-85	-1.80226
280.062	-36154.5	-14542.2	1.50878	0.573663	-1.30774e-85	-1.78054
280.079	-36154.5	-14542.2	1.51938	0.570215	1.67126e-86	-1.74023
280.096	-36154.5	-14542.2	1.52942	0.566857	-4.47457e-87	-1.68955
280.113	-36154.5	-14542.2	1.53939	0.563535	1.1731e-87	-1.6291
280.13	-36154.4	-14542.2	1.55	0.56	0	-1.56318
280.147	-36154.4	-14542.2	1.56	0.556667	0	-1.50218
280.164	-36154.4	-14542.2	1.57	0.553333	0	-1.439
280.181	-36154.4	-14542.2	1.5805	0.546341	-5.0943e-90	-1.36127
280.198	-36154.3	-14542.2	1.58703	0.543174	1.36191e-90	-1.28193
280.215	-36154.3	-14542.2	1.59372	0.539787	-3.53313e-91	-1.20707
280.232	-36154.3	-14542.3	1.60104	0.536263	1.75333e-91	-1.14142
280.249	-36154.3	-14542.3	1.6112	0.532955	-4.68529e-92	-1.09423
280.266	-36154.2	-14542.3	1.62123	0.529562	1.20757e-92	-1.05701
280.283	-36154.2	-14542.3	1.6318	0.526213	-4.49575e-93	-1.02667
280.3	-36154.2	-14542.3	1.64184	0.522157	1.20079e-93	-1.00293
280.317	-36154.2	-14542.3	1.65143	0.516255	-3.072e-94	-0.9831
280.334	-36154.1	-14542.3	1.65826	0.510003	1.0169e-94	-0.957541
280.351	-36154.1	-14542.3	1.66472	0.481646	-2.71279e-95	-0.920792
280.368	-36154.1	-14542.3	1.67234	0.426689	6.81289e-96	-0.860633
280.385	-36154.1	-14542.3	1.68255	0.347444	-1.78942e-96	-0.78431
280.402	-36154	-14542.3	1.68779	0.275537	-7.45649e-97	-0.709958
280.419	-36154	-14542.4	1.69101	0.208404	4.69313e-96	-0.643216
280.436	-36154	-14542.4	1.6945	0.156712	-2.17217e-95	-0.583592
280.453	-36154	-14542.4	1.69799	0.108185	8.20243e-95	-0.527232
280.47	-36153.9	-14542.4	1.70046	0.0387618	-2.99254e-94	-0.455695
280.487	-36153.9	-14542.4	1.69883	-0.0511578	1.30098e-93	-0.366172
280.504	-36153.9	-14542.4	1.69527	-0.136717	-4.89739e-93	-0.27063
280.521	-36153.8	-14542.4	1.69183	-0.207741	1.77002e-92	-0.167629
280.538	-36153.8	-14542.4	1.68865	-0.265446	-7.49713e-92	-0.066795
280.555	-36153.8	-14542.4	1.68384	-0.320154	2.8191e-91	0.0240647
280.572	-36153.8	-14542.4	1.67662	-0.38508	-1.00698e-90	0.113675
280.589	-36153.7	-14542.5	1.66968	-0.44949	4.17893e-90	0.189923
280.606	-36153.7	-14542.5	1.66351	-0.506306	-1.56987e-89	0.239685
280.623	-36153.7	-14542.5	1.65453	-0.566033	5.52314e-89	0.267735
280.64	-36153.7	-14542.5	1.64426	-0.634528	-2.25459e-88	0.279698
280.657	-36153.6	-14542.5	1.6325	-0.702692	8.46253e-88	0.286488
280.674	-36153.6	-14542.5	1.61828	-0.769048	-2.91802e-87	0.294196
280.691	-36153.6	-14542.5	1.60455	-0.820764	1.17503e-86	0.305657
280.708	-36153.6	-14542.5	1.59179	-0.870122	-4.40718e-86	0.325687
280.725	-36153.5	-14542.5	1.57534	-0.928053	1.47812e-85	0.364186
280.742	-36153.5	-14542.5	1.55811	-0.994337	-5.88422e-85	0.418235
280.759	-36153.5	-14542.5	1.54163	-1.05361	2.20553e-84	0.4799
280.776	-36153.5	-14542.6	1.52437	-1.11084	-7.10406e-84	0.543924
280.793	-36153.4	-14542.6	1.50476	-1.15545	2.80047e-83	0.595758
280.81	-36153.4	-14542.6	1.4848	-1.1847	-1.04905e-82	0.633326
280.827	-36153.4	-14542.6	1.46372	-1.20388	3.16897e-82	0.660417
280.844	-36153.4	-14542.6	1.44345	-1.21817	-1.23869e-81	0.682474
280.861	-36153.3	-14542.6	1.42366	-1.22556	4.63765e-81	0.707288
280.878	-36153.3	-14542.6	1.40242	-1.23266	-1.24568e-80	0.754976
280.895	-36153.3	-14542.6	1.38251	-1.23626	4.83317e-80	0.832067
280.912	-36153.3	-14542.6	1.35939	-1.23993	-1.80867e-79	0.938931
280.929	-36153.2	-14542.6	1.33787	-1.23693	3.64465e-79	1.06455
280.946	-36153.2	-14542.6	1.3178	-1.23352	-1.40489e-78	1.18386
280.963	-36153.2	-14542.6	1.29801	-1.23015	5.25509e-78	1.30279
280.98	-36153.2	-14542.7	1.27333	-1.23	0	1.44118
280.997	-36153.2	-14542.7	1.25333	-1.23667	0	1.56754
281.014	-36153.1	-14542.7	1.23333	-1.25	0	1.68083
281.031	-36153.1	-14542.7	1.21198	-1.26734	-1.21012e-75	1.77124
281.048	-36153.1	-14542.7	1.18874	-1.26589	4.6158e-75	1.82583
281.065	-36153.1	-14542.7	1.1688	-1.2414	-1.72401e-74	1.84913
281.082	-36153.1	-14542.7	1.14757	-1.20129	1.34902e-73	1.84469
281.099	-36153	-14542.7	1.12763	-1.15026	-5.12735e-73	1.8197
281.116	-36153	-14542.7	1.10781	-1.08842	1.91064e-72	1.77877
281.133	-36153	-14542.7	1.09023	-1.01928	-1.10534e-71	1.72867
281.15	-36153	-14542.7	1.07428	-0.967668	4.18956e-71	1.67976
281.167	-36153	-14542.7	1.06039	-0.908088	-1.55582e-70	1.62399
281.184	-36153	-14542.7	1.04312	-0.830611	7.9106e-70	1.55367
281.201	-36152.9	-14542.7	1.03021	-0.747651	-2.99169e-69	1.48084
281.218	-36152.9	-14542.8	1.01726	-0.673707	1.10589e-68	1.41102
281.235	-36152.9	-14542.8	1.00705	-0.614457	-5.2234e-68	1.35163
281.252	-36152.9	-14542.8	0.99714	-0.572613	1.97183e-67	1.30871
281.269	-36152.9	-14542.8	0.986727	-0.541089	-7.24628e-67	1.27336
281.286	-36152.9	-14542.8	0.977293	-0.515507	3.26091e-66	1.24481
281.303	-36152.9	-14542.8	0.971058	-0.49697	-1.22912e-65	1.22439
281.32	-36152.8	-14542.8	0.964334	-0.482488	4.48368e-65	1.20792
281.337	-36152.8	-14542.8	0.956188	-0.47239	-1.94922e-64	1.19411
281.354	-36152.8	-14542.8	0.94561	-0.463641	7.33763e-64	1.18284
281.371	-36152.8	-14542.8	0.936872	-0.457222	-2.65198e-63	1.17206
281.388	-36152.8	-14542.8	0.930116	-0.449873	1.12327e-62	1.16236
281.405	-36152.8	-14542.8	0.923913	-0.444864	-4.22377e-62	1.15427
281.422	-36152.7	-14542.8	0.915004	-0.441732	1.50873e-61	1.14699
281.439	-36152.7	-14542.8	0.906068	-0.43818	-6.26118e-61	1.14031
281.456	-36152.7	-14542.8	0.899951	-0.43498	2.35209e-60	1.1338
281.473	-36152.7	-14542.8	0.892891	-0.431293	-8.27516e-60	1.127
281.49	-36152.7	-14542.8	0.886034	-0.428001	3.37799e-59	1.1147
281.507	-36152.7	-14542.8	0.879471	-0.408207	-1.26792e-58	1.09207
281.524	-36152.7	-14542.8	0.872472	-0.369074	4.37199e-58	1.05379
281.541	-36152.6	-14542.8	0.865725	-0.324046	-1.76052e-57	1.01151
281.558	-36152.6	-14542.9	0.858762	-0.29007	6.60315e-57	0.973743
281.575	-36152.6	-14542.9	0.854199	-0.26039	-2.21463e-56	0.944039
281.592	-36152.6	-14542.9	0.851027	-0.246373	8.81616e-56	0.929455
281.609	-36152.6	-14542.9	0.847581	-0.254643	-3.30448e-55	0.937932
281.626	-36152.6	-14542.9	0.844417	-0.299199	1.06438e-54	0.97251
281.643	-36152.6	-14542.9	0.838276	-0.3589	-4.19586e-54	1.02411
281.66	-36152.6	-14542.9	0.831848	-0.422088	1.57177e-53	1.07808
281.677	-36152.5	-14542.9	0.821966	-0.478558	-4.74799e-53	1.1284
281.694	-36152.5	-14542.9	0.81168	-0.517443	1.85589e-52	1.16577
281.711	-36152.5	-14542.9	0.801906	-0.549029	-6.94846e-52	1.19218
281.728	-36152.5	-14542.9	0.791025	-0.565607	1.86637e-51	1.2109
281.745	-36152.5	-14542.9	0.78425	-0.570364	-7.24141e-51	1.21867
281.762	-36152.5	-14542.9	0.774396	-0.561408	2.70988e-50	1.21828
281.779	-36152.5	-14542.9	0.767153	-0.550616	-5.46067e-50	1.21375
281.796	-36152.5	-14542.9	0.757171	-0.540482	2.10491e-49	1.21138
281.813	-36152.4	-14542.9	0.750469	-0.533764	-7.87356e-49	1.2122
281.83	-36152.4	-14542.9	0.74	-0.526667	-1.80423e-58	1.21678
281.847	-36152.4	-14542.9	0.73	-0.523333	0	1.21569
281.864	-36152.4	-14542.9	0.72	-0.503333	-2.58536e-57	1.20479
281.881	-36152.4	-14543	0.712921	-0.466701	1.81309e-46	1.1645
281.898	-36152.4	-14542.9	0.706389	-0.383959	-6.91573e-46	1.09169
281.915	-36152.4	-14543	0.703124	-0.26176	2.58304e-45	0.985366
281.932	-36152.4	-14543	0.699809	-0.121947	-2.0212e-44	0.861352
281.949	-36152.3	-14543	0.700063	-0.00973865	7.68217e-44	0.74358
281.966	-36152.3	-14543	0.699937	0.119497	-2.86267e-43	0.622975
281.983	-36152.3	-14543	0.700314	0.262317	1.6561e-42	0.489596
282	-36152.3	-14543	0.704234	0.393108	-6.27711e-42	0.376901
282.017	-36152.3	-14543	0.711692	0.485177	2.33104e-41	0.281997
282.034	-36152.3	-14543	0.722477	0.562911	-1.18522e-40	0.208137
282.051	-36152.3	-14543	0.732282	0.617947	4.48237e-40	0.155688
282.068	-36152.3	-14543	0.74252	0.658918	-1.65692e-39	0.115603
282.085	-36152.2	-14543	0.752853	0.692291	7.82607e-39	0.0866314
282.102	-36152.2	-14543	0.76358	0.715573	-2.95433e-38	0.070251
282.119	-36152.2	-14543	0.777547	0.731243	1.08569e-37	0.0656075
282.136	-36152.2	-14543	0.791454	0.742943	-4.88573e-37	0.0730541
282.153	-36152.2	-14543	0.804642	0.749051	1.84155e-36	0.0854921
282.17	-36152.2	-14543	0.81825	0.754831	-6.71778e-36	0.0994475
282.187	-36152.2	-14543	0.832558	0.758198	2.92046e-35	0.111802
282.204	-36152.2	-14543	0.844061	0.760315	-1.09938e-34	0.123229
282.221	-36152.2	-14543	0.855517	0.759867	3.97339e-34	0.134434
282.238	-36152.1	-14543	0.869738	0.760274	-1.68297e-33	0.145331
282.255	-36152.1	-14543	0.883076	0.758694	6.32836e-33	0.1548
282.272	-36152.1	-14543	0.895314	0.755021	-2.26048e-32	0.165302
282.289	-36152.1	-14543.1	0.905037	0.751215	9.38095e-32	0.178381
282.306	-36152.1	-14543.1	0.916722	0.750049	-3.52407e-31	0.197443
282.323	-36152.1	-14543.1	0.930896	0.748406	1.23984e-30	0.228321
282.34	-36152	-14543.1	0.944586	0.744603	-5.06114e-30	0.267033
282.357	-36152	-14543.1	0.957758	0.741421	1.89969e-29	0.306263
282.374	-36152	-14543.1	0.971611	0.737908	-6.55043e-29	0.345422
282.391	-36152	-14543.1	0.985663	0.734489	2.63774e-28	0.379453
282.408	-36152	-14543.1	0.996565	0.731203	-9.89332e-28	0.408559
282.425	-36152	-14543.1	1.00692	0.727703	3.31811e-27	0.435181
282.442	-36152	-14543.1	1.01686	0.724295	-1.3209e-26	0.457401
282.459	-36151.9	-14543.1	1.02917	0.721005	4.95102e-26	0.47481
282.476	-36151.9	-14543.1	1.04331	0.717494	-1.59473e-25	0.489336
282.493	-36151.9	-14543.1	1.05723	0.714102	6.28655e-25	0.500979
282.51	-36151.9	-14543.1	1.06743	0.710807	-2.35494e-24	0.509964
282.527	-36151.9	-14543.1	1.08075	0.707286	7.11378e-24	0.518404
282.544	-36151.9	-14543.1	1.09433	0.703909	-2.78063e-23	0.523328
282.561	-36151.8	-14543.1	1.1078	0.700607	1.04107e-22	0.52744
282.578	-36151.8	-14543.1	1.11883	0.697078	-2.79633e-22	0.534505
282.595	-36151.8	-14543.2	1.12882	0.693717	1.08496e-21	0.552669
282.612	-36151.8	-14543.2	1.13883	0.690406	-4.06014e-21	0.581813
282.629	-36151.8	-14543.2	1.1493	0.686872	8.18157e-21	0.621778
282.646	-36151.7	-14543.2	1.16254	0.683524	-3.15373e-20	0.660164
282.663	-36151.7	-14543.2	1.17584	0.680208	1.17967e-19	0.696149
282.68	-36151.7	-14543.2	1.19	0.676667	0	0.730937
282.697	-36151.7	-14543.2	1.2	0.673333	0	0.759259
282.714	-36151.7	-14543.2	1.21	0.67	0	0.781046
282.731	-36151.6	-14543.2	1.22058	0.673547	-2.71651e-17	0.795814
282.748	-36151.6	-14543.2	1.2307	0.676992	1.03616e-16	0.801962
282.765	-36151.6	-14543.2	1.24413	0.683618	-3.87301e-16	0.803931
282.782	-36151.6	-14543.2	1.25751	0.686934	1.4445e-15	0.802736
282.799	-36151.6	-14543.2	1.27137	0.69442	-1.13019e-14	0.801712
282.816	-36151.5	-14543.3	1.28119	0.70457	4.28349e-14	0.804739
282.833	-36151.5	-14543.3	1.29175	0.715239	-2.48097e-13	0.817962
282.85	-36151.5	-14543.3	1.30209	0.7247	9.40431e-13	0.841299
282.867	-36151.5	-14543.3	1.31586	0.73116	-3.49236e-12	0.871871
282.884	-36151.5	-14543.3	1.32987	0.738426	1.7757e-11	0.905007
282.901	-36151.4	-14543.3	1.34309	0.74434	-6.71547e-11	0.933373
282.918	-36151.4	-14543.3	1.35661	0.747434	2.4824e-10	0.958998
282.935	-36151.4	-14543.3	1.37084	0.751024	-1.1725e-09	0.980494
282.952	-36151.4	-14543.3	1.3832	0.754291	4.42618e-09	0.994959
282.969	-36151.4	-14543.3	1.39287	0.757701	-1.62658e-08	1.00459
282.986	-36151.3	-14543.3	1.40454	0.761221	7.3198e-08	1.0103
283.003	-36151.3	-14543.3	1.41796	0.76442	-2.75902e-07	1.01223
283.02	-36151.3	-14543.3	1.43188	0.768159	1.00646e-06	1.01172
283.037	-36151.3	-14543.4	1.44429	0.770096	-4.37543e-06	1.00979
283.054	-36151.2	-14543.4	1.45503	0.770965	1.64708e-05	1.00582
283.071	-36151.2	-14543.4	1.46925	0.774968	-5.95293e-05	0.998433
283.088	-36151.2	-14543.4	1.48302	0.777852	0.000252143	0.986155
283.105	-36151.2	-14543.4	1.49618	0.783692	-0.00129549	0.970062
283.122	-36151.1	-14543.4	1.51	0.797432	-0.00500002	0.945723
283.139	-36151.1	-14543.4	1.52381	0.818946	-0.0087044	0.914886
283.156	-36151.1	-14543.4	1.53703	0.841018	-0.0102525	0.881992
283.173	-36151.1	-14543.4	1.55058	0.8598	-0.00993915	0.848559
283.19	-36151	-14543.4	1.56636	0.874735	-0.0100219	0.81779
