# Supplementary material for: Extraction of driving behavior primitives considering driver expectation and vehicle dynamics
Source: PLoS One. 2025 Dec 31;20(12):e0340123. doi: 10.1371/journal.pone.0340123 (PMC12755792; doi:10.1371/journal.pone.0340123)
Supplement: S1 File — (ZIP) [file pone.0340123.s001.zip › DataSetForPimitiveExaction-1/straight driving/c11_s_5.xlsx]

## Sheet: Sheet1
284.686	-36147.4	-14544.7	3.78394	1.66767	0.00466756	-0.491255
284.703	-36147.4	-14544.7	3.81296	1.6508	0.00883258	-0.497247
284.72	-36147.3	-14544.7	3.83987	1.63379	0.014885	-0.499204
284.737	-36147.2	-14544.8	3.86791	1.61633	0.0181826	-0.498236
284.754	-36147.2	-14544.8	3.89406	1.59992	0.0203176	-0.495396
284.771	-36147.1	-14544.8	3.92186	1.58274	0.0198708	-0.492347
284.788	-36147	-14544.8	3.94821	1.56526	0.0202547	-0.490676
284.805	-36147	-14544.9	3.97043	1.54931	0.0187684	-0.489776
284.822	-36146.9	-14544.9	3.99646	1.52998	0.0147531	-0.488189
284.839	-36146.8	-14544.9	4.02431	1.5108	0.0128201	-0.485175
284.856	-36146.8	-14544.9	4.05085	1.49436	0.0148343	-0.482194
284.873	-36146.7	-14544.9	4.0767	1.47918	0.0187949	-0.47688
284.89	-36146.6	-14545	4.1005	1.46371	0.0204399	-0.464392
284.907	-36146.6	-14545	4.12355	1.44699	0.0185174	-0.441679
284.924	-36146.5	-14545	4.14794	1.42932	0.0127219	-0.409048
284.941	-36146.4	-14545	4.17192	1.41439	0.00532002	-0.374298
284.958	-36146.4	-14545.1	4.19491	1.40154	0.00103251	-0.342365
284.975	-36146.3	-14545.1	4.21941	1.38747	-0.0022968	-0.30997
284.992	-36146.2	-14545.1	4.24327	1.37383	-0.0055544	-0.280296
285.009	-36146.2	-14545.1	4.26629	1.36074	-0.00959865	-0.253683
285.026	-36146.1	-14545.2	4.29088	1.34646	-0.00773867	-0.229402
285.043	-36146	-14545.2	4.31462	1.33527	-0.00410409	-0.210618
285.06	-36146	-14545.2	4.3377	1.32811	-0.000550741	-0.1961
285.077	-36145.9	-14545.2	4.36228	1.32152	9.97056e-05	-0.182038
285.094	-36145.8	-14545.3	4.38618	1.3116	-2.6571e-05	-0.170589
285.111	-36145.8	-14545.3	4.40644	1.3045	5.971e-06	-0.161445
285.128	-36145.7	-14545.3	4.42755	1.29732	1.7778e-06	-0.155304
285.145	-36145.6	-14545.3	4.44756	1.2938	-1.13234e-05	-0.149878
285.162	-36145.6	-14545.4	4.47039	1.28756	4.35183e-05	-0.144456
285.179	-36145.5	-14545.4	4.49533	1.28039	-8.7857e-05	-0.138669
285.196	-36145.4	-14545.4	4.51554	1.27377	0.00311772	-0.134162
285.213	-36145.3	-14545.4	4.53547	1.2669	0.00644118	-0.132869
285.23	-36145.2	-14545.5	4.55667	1.26667	0.01	-0.136166
285.247	-36145.2	-14545.5	4.58	1.27333	0.01	-0.149237
285.264	-36145.1	-14545.5	4.6	1.29667	0.0133333	-0.172113
285.281	-36145	-14545.5	4.6212	1.32874	0.0168918	-0.206958
285.298	-36145	-14545.6	4.64126	1.36545	0.0200807	-0.244085
285.315	-36144.9	-14545.6	4.66476	1.40239	0.0200065	-0.284634
285.332	-36144.8	-14545.6	4.68973	1.44472	0.019775	-0.327325
285.349	-36144.7	-14545.6	4.71643	1.48073	0.0162538	-0.365926
285.366	-36144.7	-14545.7	4.74336	1.51361	0.0128569	-0.400512
285.383	-36144.6	-14545.7	4.77106	1.54119	0.00985622	-0.432009
285.4	-36144.5	-14545.7	4.79434	1.56342	0.00968693	-0.455882
285.417	-36144.4	-14545.7	4.82169	1.579	0.00600371	-0.474567
285.434	-36144.3	-14545.8	4.84976	1.58802	0.00242176	-0.48707
285.451	-36144.3	-14545.8	4.87617	1.59024	-0.000248625	-0.493474
285.468	-36144.2	-14545.8	4.90324	1.58949	6.32556e-05	-0.495887
285.485	-36144.1	-14545.9	4.93159	1.58489	-2.05186e-05	-0.492677
285.502	-36144	-14545.9	4.95681	1.57058	8.77982e-06	-0.480048
285.519	-36144	-14545.9	4.98132	1.53957	-1.43835e-05	-0.454911
285.536	-36143.9	-14545.9	5.00966	1.49726	5.92144e-05	-0.417828
285.553	-36143.8	-14546	5.03611	1.45039	-0.000221824	-0.377499
285.57	-36143.7	-14546	5.06227	1.40225	0.000984613	-0.334257
285.587	-36143.6	-14546	5.08661	1.35574	0.00480901	-0.293314
285.604	-36143.6	-14546.1	5.10839	1.31813	0.00799487	-0.258686
285.621	-36143.5	-14546.1	5.12867	1.28191	0.011461	-0.226106
285.638	-36143.4	-14546.1	5.14959	1.24726	0.014929	-0.195321
285.655	-36143.3	-14546.1	5.16925	1.21561	0.0182043	-0.168377
285.672	-36143.2	-14546.2	5.19	1.1863	0.0216859	-0.14285
285.689	-36143.1	-14546.2	5.21076	1.16036	0.0250438	-0.120839
285.706	-36143.1	-14546.2	5.23035	1.13916	0.0287057	-0.103343
285.723	-36143	-14546.3	5.25152	1.12017	0.0302236	-0.0876366
285.74	-36142.9	-14546.3	5.27016	1.10521	0.0299381	-0.0743404
285.757	-36142.8	-14546.3	5.28634	1.09224	0.0300164	-0.063345
285.774	-36142.7	-14546.3	5.30354	1.07857	0.0299962	-0.0520691
285.791	-36142.6	-14546.4	5.32276	1.06264	0.030001	-0.0402811
285.808	-36142.6	-14546.4	5.34315	1.04603	0.0299998	-0.0275535
285.825	-36142.5	-14546.4	5.36164	1.02827	0.0299997	-0.0144992
285.842	-36142.4	-14546.5	5.37849	1.0137	0.0300015	-0.00299151
285.859	-36142.3	-14546.5	5.39498	1.00059	0.0299945	0.00642811
285.876	-36142.2	-14546.5	5.41253	0.988509	0.0300178	0.0126097
285.893	-36142.1	-14546.6	5.42949	0.985445	0.02993	0.0106423
285.91	-36142	-14546.6	5.44597	0.995813	0.0302624	-0.00124318
285.927	-36141.9	-14546.6	5.46357	1.01619	0.0274196	-0.0220218
285.944	-36141.9	-14546.7	5.48045	1.03651	0.0237359	-0.0450872
285.961	-36141.8	-14546.7	5.49697	1.05659	0.0230287	-0.0669231
285.978	-36141.7	-14546.7	5.5146	1.07464	0.0261688	-0.0890451
285.995	-36141.6	-14546.7	5.53146	1.09152	0.0297832	-0.107991
286.012	-36141.5	-14546.8	5.5478	1.10524	0.0300556	-0.124546
286.029	-36141.4	-14546.8	5.56874	1.11616	0.0299929	-0.138703
286.046	-36141.3	-14546.8	5.58886	1.12298	0.0300019	-0.149739
286.063	-36141.2	-14546.9	5.60874	1.12957	0.0299995	-0.159549
286.08	-36141.1	-14546.9	5.63	1.13667	0.03	-0.168845
286.097	-36141.1	-14546.9	5.64667	1.14	0.03	-0.174292
286.114	-36141	-14547	5.66667	1.14	0.03	-0.17756
286.131	-36140.9	-14547	5.68446	1.14001	0.03	-0.179899
286.148	-36140.8	-14547	5.70438	1.13999	0.03	-0.183213
286.165	-36140.7	-14547.1	5.72112	1.14003	0.03	-0.186441
286.182	-36140.6	-14547.1	5.74241	1.13979	0.03	-0.188646
286.199	-36140.5	-14547.1	5.7611	1.13645	0.03	-0.189562
286.216	-36140.4	-14547.2	5.78128	1.13313	0.03	-0.189535
286.233	-36140.3	-14547.2	5.80212	1.12959	0.03	-0.189565
286.25	-36140.2	-14547.2	5.81886	1.12628	0.03	-0.189465
286.267	-36140.1	-14547.3	5.83885	1.12292	0.03	-0.188311
286.284	-36140	-14547.3	5.85679	1.11939	0.03	-0.18714
286.301	-36139.9	-14547.3	5.87639	1.11609	0.03	-0.186205
286.318	-36139.9	-14547.4	5.89345	1.11271	0.03	-0.186295
286.335	-36139.7	-14547.4	5.91489	1.10919	0.03	-0.186256
286.352	-36139.7	-14547.4	5.93474	1.1059	0.03	-0.186325
286.369	-36139.6	-14547.5	5.95437	1.10251	0.03	-0.186076
286.386	-36139.5	-14547.5	5.97168	1.09899	0.03	-0.184853
286.403	-36139.4	-14547.5	5.98791	1.09571	0.03	-0.183713
286.42	-36139.3	-14547.6	6.00619	1.0923	0.03	-0.182977
286.437	-36139.2	-14547.6	6.02613	1.0888	0.03	-0.182735
286.454	-36139.1	-14547.6	6.04351	1.08551	0.03	-0.181527
286.471	-36139	-14547.7	6.06299	1.08209	0.03	-0.180353
286.488	-36138.9	-14547.7	6.08162	1.0786	0.03	-0.179686
286.505	-36138.8	-14547.7	6.10014	1.07532	0.03	-0.179495
286.522	-36138.7	-14547.8	6.11861	1.07188	0.03	-0.177765
286.539	-36138.6	-14547.8	6.13836	1.0684	0.0300001	-0.175362
286.556	-36138.5	-14547.8	6.15434	1.06512	0.0299996	-0.17359
286.573	-36138.4	-14547.9	6.17147	1.06167	0.0300013	-0.173224
286.59	-36138.3	-14547.9	6.19038	1.05821	0.0299948	-0.172718
286.607	-36138.2	-14547.9	6.2108	1.05493	0.0300195	-0.171547
286.624	-36138.1	-14548	6.22959	1.05146	0.0299313	-0.170311
286.641	-36138	-14548	6.24653	1.04802	0.0302803	-0.169941
286.658	-36137.9	-14548.1	6.26302	1.04473	0.0282695	-0.169392
286.675	-36137.8	-14548.1	6.28041	1.04125	0.0245984	-0.168164
286.692	-36137.7	-14548.1	6.29766	1.0378	0.0208864	-0.16696
286.709	-36137.6	-14548.2	6.3136	1.03463	0.0198278	-0.166602
286.726	-36137.5	-14548.2	6.33387	1.03072	0.0199569	-0.16668
286.743	-36137.4	-14548.2	6.35209	1.03008	0.0203347	-0.166669
286.76	-36137.3	-14548.3	6.36825	1.02788	0.0175314	-0.166643
286.777	-36137.2	-14548.3	6.38588	1.02412	0.0165175	-0.166745
286.794	-36137.1	-14548.3	6.40282	1.02078	0.0166443	-0.165869
286.811	-36137	-14548.4	6.4193	1.01747	0.0169069	-0.164765
286.828	-36136.9	-14548.4	6.4369	1.01395	0.0141196	-0.163525
286.845	-36136.8	-14548.5	6.45379	1.01058	0.0102807	-0.163411
286.862	-36136.7	-14548.5	6.4703	1.00727	0.0101491	-0.162621
286.879	-36136.6	-14548.5	6.48794	1.00374	0.00715084	-0.160421
286.896	-36136.5	-14548.6	6.50475	1.00038	0.00371062	-0.158168
286.913	-36136.4	-14548.6	6.5213	0.997073	0.000359724	-0.156906
286.93	-36136.3	-14548.6	6.53897	0.993538	-0.00302481	-0.156885
286.947	-36136.2	-14548.7	6.55571	0.990192	-0.00965481	-0.155845
286.964	-36136.1	-14548.7	6.57231	0.986871	-0.0132246	-0.15476
286.981	-36135.9	-14548.8	6.59	0.983333	-0.0133333	-0.153595
286.998	-36135.8	-14548.8	6.60667	0.98	-0.01	-0.154684
287.015	-36135.8	-14548.8	6.62333	0.976667	-0.0133333	-0.157952
287.032	-36135.6	-14548.9	6.64	0.973333	-0.0133333	-0.165577
287.049	-36135.5	-14548.9	6.65771	0.969796	-0.0167615	-0.179639
287.066	-36135.4	-14548.9	6.6742	0.966474	-0.0167728	-0.199615
287.083	-36135.3	-14549	6.68848	0.962849	-0.0202951	-0.225443
287.1	-36135.2	-14549	6.70531	0.959913	-0.0197023	-0.252497
287.117	-36135.1	-14549.1	6.72204	0.959781	-0.0162524	-0.277489
287.134	-36135	-14549.1	6.73971	0.955988	-0.0126138	-0.300977
287.151	-36134.9	-14549.1	6.75619	0.952776	-0.00989996	-0.317488
287.168	-36134.8	-14549.2	6.77318	0.949376	-0.00962859	-0.331107
287.185	-36134.7	-14549.2	6.79021	0.945861	-0.005814	-0.340657
287.202	-36134.6	-14549.2	6.80285	0.942568	-0.00244125	-0.346335
287.219	-36134.5	-14549.3	6.81727	0.93916	0.000241155	-0.349021
287.236	-36134.3	-14549.3	6.83503	0.935722	-7.48691e-05	-0.349658
287.253	-36134.2	-14549.4	6.85169	0.932142	1.99746e-05	-0.349988
287.27	-36134.1	-14549.4	6.86757	0.92991	-5.01764e-06	-0.350678
287.287	-36134	-14549.5	6.88231	0.929186	1.49609e-06	-0.348851
287.304	-36133.9	-14549.5	6.89916	0.925407	-3.9897e-07	-0.344297
287.321	-36133.8	-14549.5	6.91639	0.922118	9.93927e-08	-0.337699
287.338	-36133.7	-14549.6	6.93265	0.918572	-3.01934e-08	-0.332062
287.355	-36133.6	-14549.6	6.94505	0.915399	1.31737e-08	-0.32392
287.372	-36133.5	-14549.6	6.9604	0.911592	-2.18262e-08	-0.308235
287.389	-36133.3	-14549.7	6.97794	0.909959	8.50388e-08	-0.28436
287.406	-36133.2	-14549.7	6.99475	0.908755	-3.17904e-07	-0.257344
287.423	-36133.1	-14549.8	7.00978	0.905113	1.18658e-06	-0.230122
287.44	-36133	-14549.8	7.02336	0.901372	-4.2362e-06	-0.202864
287.457	-36132.9	-14549.8	7.03677	0.900019	1.75795e-05	-0.178149
287.474	-36132.8	-14549.9	7.05249	0.898396	-6.22251e-05	-0.156384
287.491	-36132.7	-14549.9	7.06991	0.894679	0.000254111	-0.13794
287.508	-36132.6	-14550	7.08662	0.89113	-0.0016323	-0.124281
287.525	-36132.4	-14550	7.1019	0.889727	-0.00574032	-0.114614
287.542	-36132.3	-14550.1	7.11527	0.890345	-0.00684668	-0.109102
287.559	-36132.2	-14550.1	7.12876	0.887996	-0.00671519	-0.105728
287.576	-36132.1	-14550.1	7.14145	0.884582	-0.00629257	-0.102405
287.593	-36132	-14550.2	7.15836	0.880716	-0.00905031	-0.0996859
287.61	-36131.9	-14550.2	7.17257	0.88012	-0.0102283	-0.0982391
287.627	-36131.7	-14550.3	7.18924	0.877642	-0.00995166	-0.097943
287.644	-36131.6	-14550.3	7.2038	0.874147	-0.0100131	-0.0987874
287.661	-36131.5	-14550.3	7.2167	0.870476	-0.00999654	-0.100643
287.678	-36131.4	-14550.4	7.23094	0.870108	-0.0100007	-0.103992
287.695	-36131.3	-14550.4	7.24407	0.867357	-0.00999974	-0.106487
287.712	-36131.2	-14550.5	7.26052	0.863977	-0.0100003	-0.107661
287.729	-36131	-14550.5	7.27489	0.860224	-0.00999925	-0.108803
287.746	-36130.9	-14550.5	7.29154	0.860089	-0.0100029	-0.109865
287.763	-36130.8	-14550.6	7.30489	0.857136	-0.0099893	-0.111098
287.78	-36130.7	-14550.6	7.32239	0.853557	-0.0100216	-0.110098
287.797	-36130.6	-14550.7	7.33582	0.850085	-0.00991687	-0.109028
287.814	-36130.5	-14550.7	7.35241	0.850059	-0.01309	-0.106859
287.831	-36130.3	-14550.8	7.36589	0.846899	-0.0165474	-0.105734
287.848	-36130.2	-14550.8	7.38	0.843333	-0.0166667	-0.104575
287.865	-36130.1	-14550.8	7.39333	0.84	-0.0133333	-0.105664
287.882	-36130	-14550.9	7.40748	0.840053	-0.00990699	-0.106796
287.899	-36129.9	-14550.9	7.42079	0.839883	-0.0100249	-0.106688
287.916	-36129.8	-14551	7.43407	0.836461	-0.00999334	-0.10439
287.933	-36129.6	-14551	7.44764	0.833097	-0.0100017	-0.101142
287.95	-36129.5	-14551	7.46515	0.829893	-0.00999914	-0.0988762
287.967	-36129.4	-14551.1	7.47824	0.829772	-0.0100002	-0.0967046
287.984	-36129.3	-14551.1	7.49248	0.826071	-0.00999992	-0.0942184
288.001	-36129.2	-14551.2	7.50555	0.822434	-0.01	-0.0892644
288.018	-36129.1	-14551.2	7.51948	0.815254	-0.00999999	-0.0794989
288.035	-36128.9	-14551.3	7.53604	0.804057	-0.01	-0.0595302
288.052	-36128.8	-14551.3	7.54989	0.785166	-0.01	-0.0247317
288.069	-36128.7	-14551.3	7.56275	0.7596	-0.01	0.020671
288.086	-36128.6	-14551.4	7.57276	0.727624	-0.01	0.0743596
288.103	-36128.4	-14551.4	7.58369	0.697546	-0.01	0.124476
288.12	-36128.3	-14551.5	7.59717	0.669419	-0.01	0.171188
288.137	-36128.2	-14551.5	7.61118	0.645914	-0.01	0.213731
288.154	-36128.1	-14551.6	7.62278	0.623242	-0.01	0.250241
288.171	-36128	-14551.6	7.62997	0.608126	-0.00999999	0.278598
288.188	-36127.8	-14551.6	7.64102	0.595351	-0.01	0.301546
288.205	-36127.7	-14551.7	7.65057	0.58685	-0.0099999	0.317243
288.222	-36127.6	-14551.7	7.66143	0.581676	-0.0100003	0.326592
288.239	-36127.5	-14551.8	7.66949	0.578427	-0.00999853	0.329818
288.256	-36127.3	-14551.8	7.67955	0.575247	-0.0100055	0.330231
288.273	-36127.2	-14551.9	7.69031	0.571176	-0.0099803	0.329243
288.29	-36127.1	-14551.9	7.69859	0.571251	-0.0100818	0.325894
288.307	-36127	-14552	7.70688	0.57513	-0.00969289	0.320116
288.324	-36126.9	-14552	7.71532	0.578829	-0.0116737	0.313936
288.341	-36126.7	-14552	7.72604	0.580008	-0.015297	0.307434
288.358	-36126.6	-14552.1	7.73578	0.582247	-0.018896	0.297464
288.375	-36126.5	-14552.1	7.74625	0.598018	-0.0202004	0.277402
288.392	-36126.4	-14552.2	7.75662	0.623756	-0.0199451	0.249922
288.409	-36126.2	-14552.2	7.76607	0.650746	-0.0200146	0.220012
288.426	-36126.1	-14552.3	7.77905	0.676263	-0.0199968	0.189548
288.443	-36126	-14552.3	7.79277	0.699752	-0.0200009	0.160567
288.46	-36125.8	-14552.3	7.80634	0.723515	-0.0199998	0.134011
288.477	-36125.7	-14552.4	7.81741	0.742979	-0.02	0.108043
288.494	-36125.6	-14552.4	7.8301	0.757184	-0.02	0.0868708
288.511	-36125.5	-14552.5	7.8434	0.767913	-0.02	0.0709126
288.528	-36125.4	-14552.5	7.85777	0.775652	-0.02	0.0574887
288.545	-36125.2	-14552.6	7.86815	0.779717	-0.02	0.0483548
288.562	-36125.1	-14552.6	7.88087	0.780066	-0.02	0.0387792
288.579	-36125	-14552.7	7.89428	0.779999	-0.02	0.0291252
288.596	-36124.8	-14552.7	7.90836	0.779954	-0.02	0.0175686
288.613	-36124.7	-14552.7	7.92175	0.780189	-0.02	0.00948287
288.63	-36124.6	-14552.8	7.93581	0.77687	-0.02	0.00351623
288.647	-36124.5	-14552.8	7.94935	0.773638	-0.02	0.00116597
288.664	-36124.3	-14552.9	7.95932	0.766976	-0.02	3.37079e-05
288.681	-36124.2	-14552.9	7.97333	0.763333	-0.02	6.52559e-16
288.698	-36124.1	-14553	7.98667	0.756667	-0.02	7.9566e-17
288.715	-36124	-14553	8	0.753333	-0.02	1.6915e-15
288.732	-36123.8	-14553.1	8.01414	0.749786	-0.02	0.00119392
288.749	-36123.7	-14553.1	8.02746	0.746485	-0.02	0.00341596
288.766	-36123.6	-14553.2	8.04071	0.743098	-0.02	0.00551856
288.783	-36123.4	-14553.2	8.05112	0.73983	-0.02	0.00527869
288.8	-36123.3	-14553.3	8.0614	0.74003	-0.02	0.00295574
288.817	-36123.2	-14553.3	8.075	0.740051	-0.02	0.000971945
288.834	-36123.1	-14553.3	8.0892	0.739624	-0.0200001	0.00127335
288.851	-36122.9	-14553.4	8.10183	0.736053	-0.0199994	0.00405974
288.868	-36122.8	-14553.4	8.11223	0.732635	-0.0200021	0.0114782
288.885	-36122.7	-14553.5	8.1266	0.72972	-0.0199894	0.0242127
288.902	-36122.5	-14553.5	8.13989	0.730075	-0.0200401	0.0411381
288.919	-36122.4	-14553.6	8.15261	0.72998	-0.0198503	0.0585504
288.936	-36122.3	-14553.6	8.1623	0.730004	-0.0206051	0.0760621
288.953	-36122.1	-14553.7	8.17368	0.730003	-0.0243504	0.0929218
288.97	-36122	-14553.7	8.18753	0.729982	-0.0278433	0.10779
288.987	-36121.9	-14553.8	8.20144	0.730084	-0.0303202	0.120545
289.004	-36121.7	-14553.8	8.21472	0.729683	-0.0299142	0.128828
289.021	-36121.6	-14553.8	8.22791	0.731479	-0.0300228	0.13238
289.038	-36121.5	-14553.9	8.24189	0.74067	-0.0299944	0.128004
289.055	-36121.3	-14553.9	8.25429	0.758994	-0.0300013	0.114432
289.072	-36121.2	-14554	8.26503	0.782916	-0.0300007	0.0949067
289.089	-36121.1	-14554	8.27928	0.807081	-0.0299958	0.0720537
289.106	-36121	-14554.1	8.2929	0.829679	-0.0300181	0.0499282
289.123	-36120.8	-14554.1	8.30674	0.850085	-0.0299349	0.0297502
289.14	-36120.7	-14554.2	8.32013	0.86945	-0.0302701	0.011545
289.157	-36120.5	-14554.2	8.33551	0.884092	-0.0284905	-0.00281486
289.174	-36120.4	-14554.3	8.35077	0.895784	-0.0247987	-0.015089
289.191	-36120.3	-14554.3	8.36664	0.906033	-0.0210896	-0.0250447
289.208	-36120.1	-14554.4	8.38096	0.914653	-0.0197724	-0.0324907
289.225	-36120	-14554.4	8.39719	0.917267	-0.0200524	-0.0372037
289.242	-36119.9	-14554.5	8.41196	0.914617	-0.0199856	-0.0390966
289.259	-36119.7	-14554.5	8.42746	0.911168	-0.0200038	-0.0386978
289.276	-36119.6	-14554.5	8.4424	0.907713	-0.0199991	-0.0367397
289.293	-36119.5	-14554.6	8.45865	0.904285	-0.0200006	-0.0336758
289.31	-36119.3	-14554.6	8.47247	0.901033	-0.0199985	-0.0303773
289.327	-36119.2	-14554.7	8.48934	0.897408	-0.0200046	-0.0269788
289.344	-36119.1	-14554.7	8.50345	0.894442	-0.0199818	-0.0235461
289.361	-36118.9	-14554.8	8.51949	0.888042	-0.0200681	-0.0211948
289.378	-36118.8	-14554.8	8.53405	0.884107	-0.0197943	-0.0188955
289.395	-36118.6	-14554.9	8.55059	0.87767	-0.022666	-0.016854
289.412	-36118.5	-14554.9	8.56408	0.874116	-0.026031	-0.0128186
289.429	-36118.4	-14555	8.58134	0.867381	-0.0297362	-0.00820285
289.446	-36118.2	-14555	8.59523	0.86378	-0.0300691	-0.0028295
289.463	-36118.1	-14555.1	8.60834	0.857566	-0.0299818	0.00260561
289.48	-36118	-14555.1	8.62255	0.850391	-0.0300023	0.00838977
289.497	-36117.8	-14555.2	8.63579	0.843754	-0.0299994	0.0128966
289.514	-36117.7	-14555.2	8.65239	0.836947	-0.0300002	0.0151007
289.531	-36117.6	-14555.3	8.66667	0.833333	-0.03	0.0185185
289.548	-36117.4	-14555.3	8.68	0.826667	-0.03	0.0228758
289.565	-36117.3	-14555.4	8.69333	0.82	-0.03	0.0315904
289.582	-36117.2	-14555.4	8.70748	0.805916	-0.03	0.0420509
289.599	-36117	-14555.5	8.72077	0.796099	-0.03	0.0528358
289.616	-36116.9	-14555.5	8.73414	0.786157	-0.03	0.060298
289.633	-36116.7	-14555.6	8.74837	0.779259	-0.0299997	0.0658621
289.65	-36116.6	-14555.6	8.76124	0.772464	-0.0300013	0.0689547
289.667	-36116.4	-14555.7	8.77145	0.766184	-0.0299951	0.0723928
289.684	-36116.3	-14555.7	8.78583	0.762309	-0.0300286	0.0770478
289.701	-36116.1	-14555.8	8.79895	0.755831	-0.0298915	0.0814134
289.718	-36116	-14555.8	8.81249	0.752698	-0.0304248	0.0855608
289.735	-36115.9	-14555.9	8.82651	0.749662	-0.0341683	0.0873171
289.752	-36115.7	-14555.9	8.83992	0.750229	-0.0375635	0.0869612
289.769	-36115.6	-14556	8.85258	0.749378	-0.04024	0.085689
289.786	-36115.5	-14556	8.86366	0.745641	-0.0399255	0.085105
289.803	-36115.3	-14556.1	8.87724	0.742214	-0.0400199	0.0864139
289.82	-36115.2	-14556.1	8.89094	0.739707	-0.039995	0.0875027
289.837	-36115	-14556.2	8.90399	0.74023	-0.0400015	0.0884453
289.854	-36114.9	-14556.2	8.91316	0.739404	-0.0399996	0.0876711
289.871	-36114.7	-14556.3	8.92474	0.742632	-0.0400001	0.0821512
289.888	-36114.6	-14556.3	8.939	0.756311	-0.04	0.0686595
289.905	-36114.4	-14556.4	8.95204	0.774838	-0.04	0.0494254
289.922	-36114.3	-14556.4	8.96583	0.794262	-0.04	0.0282418
289.939	-36114.2	-14556.5	8.97972	0.811165	-0.0400001	0.00879307
289.956	-36114	-14556.5	8.99281	0.827968	-0.0399996	-0.00731405
289.973	-36113.9	-14556.6	9.00676	0.843748	-0.0400013	-0.0221196
289.99	-36113.7	-14556.6	9.02012	0.855873	-0.0399948	-0.0339752
290.007	-36113.6	-14556.7	9.03551	0.863587	-0.0400195	-0.0423011
290.024	-36113.5	-14556.7	9.05077	0.870654	-0.0399314	-0.0494703
290.041	-36113.3	-14556.8	9.06664	0.875502	-0.0402802	-0.0562129
290.058	-36113.1	-14556.8	9.08099	0.878842	-0.03827	-0.0622206
290.075	-36113	-14556.9	9.0971	0.880213	-0.0345967	-0.0665755
290.092	-36112.8	-14556.9	9.11232	0.879942	-0.0308933	-0.068456
290.109	-36112.7	-14557	9.12519	0.880016	-0.0298019	-0.0686554
290.126	-36112.6	-14557	9.13894	0.879996	-0.030044	-0.0686375
290.143	-36112.4	-14557.1	9.15502	0.880003	-0.029988	-0.0685601
290.16	-36112.3	-14557.1	9.17162	0.879994	-0.0300032	-0.0692701
290.177	-36112.1	-14557.2	9.18942	0.880019	-0.0299993	-0.0712149
290.194	-36112	-14557.2	9.20375	0.879925	-0.0300002	-0.0744938
290.211	-36111.8	-14557.3	9.21671	0.88028	-0.0299999	-0.0762154
290.228	-36111.7	-14557.3	9.23094	0.877366	-0.0300001	-0.0755524
290.245	-36111.5	-14557.4	9.24407	0.873946	-0.0299997	-0.0724772
290.262	-36111.4	-14557.4	9.26052	0.87038	-0.0300011	-0.0699682
290.279	-36111.2	-14557.5	9.27489	0.869938	-0.029997	-0.0695426
290.296	-36111.1	-14557.5	9.29154	0.870014	-0.0300115	-0.0732693
290.313	-36110.9	-14557.6	9.30491	0.870007	-0.0299568	-0.0832461
290.33	-36110.8	-14557.6	9.32235	0.869978	-0.030087	-0.101192
290.347	-36110.6	-14557.7	9.33594	0.870088	-0.0268857	-0.121896
290.364	-36110.5	-14557.7	9.34917	0.866892	-0.0235462	-0.141575
290.381	-36110.3	-14557.8	9.36333	0.863333	-0.02	-0.160131
290.398	-36110.2	-14557.9	9.37667	0.86	-0.02	-0.176471
290.415	-36110	-14557.9	9.39333	0.86	-0.0233333	-0.191721
290.432	-36109.9	-14558	9.4076	0.859996	-0.026883	-0.205514
290.449	-36109.7	-14558	9.42418	0.859994	-0.0301277	-0.216281
290.466	-36109.6	-14558.1	9.4376	0.860029	-0.0298263	-0.226031
290.483	-36109.4	-14558.1	9.45519	0.859765	-0.0264824	-0.233864
290.5	-36109.3	-14558.2	9.46814	0.856252	-0.0266376	-0.237655
290.517	-36109.1	-14558.2	9.48166	0.852872	-0.0269728	-0.237358
290.534	-36109	-14558.3	9.49576	0.849762	-0.0302956	-0.236116
290.551	-36108.8	-14558.3	9.50896	0.850061	-0.029921	-0.235375
290.568	-36108.7	-14558.4	9.52251	0.849991	-0.0300202	-0.238307
290.585	-36108.5	-14558.4	9.53638	0.849966	-0.0299933	-0.246598
290.602	-36108.3	-14558.5	9.55046	0.850147	-0.0300018	-0.260664
290.619	-36108.2	-14558.5	9.56676	0.849398	-0.0299995	-0.277788
290.636	-36108.1	-14558.6	9.58152	0.845637	-0.0300001	-0.295643
290.653	-36107.9	-14558.6	9.59732	0.842206	-0.03	-0.310511
290.67	-36107.7	-14558.7	9.61167	0.839741	-0.03	-0.32582
290.687	-36107.6	-14558.8	9.62856	0.840074	-0.03	-0.340741
290.704	-36107.4	-14558.8	9.64117	0.839994	-0.03	-0.353939
290.721	-36107.3	-14558.9	9.65501	0.839953	-0.03	-0.366412
290.738	-36107.1	-14558.9	9.66892	0.840226	-0.03	-0.380328
290.755	-36107	-14559	9.68206	0.838911	-0.03	-0.396001
290.772	-36106.8	-14559	9.69582	0.835201	-0.03	-0.415804
290.789	-36106.7	-14559.1	9.70972	0.831509	-0.03	-0.437351
290.806	-36106.5	-14559.1	9.72281	0.829731	-0.03	-0.458434
290.823	-36106.4	-14559.2	9.73675	0.83006	-0.03	-0.480255
290.84	-36106.2	-14559.2	9.75015	0.830002	-0.03	-0.503281
290.857	-36106	-14559.3	9.76541	0.82993	-0.03	-0.527463
290.874	-36105.9	-14559.3	9.78113	0.830262	-0.03	-0.555627
290.891	-36105.7	-14559.4	9.7945	0.82825	-0.03	-0.583732
290.908	-36105.5	-14559.5	9.80785	0.824741	-0.03	-0.610898
290.925	-36105.4	-14559.5	9.82135	0.821	-0.0299999	-0.642427
290.942	-36105.2	-14559.6	9.83761	0.819774	-0.0300004	-0.677354
290.959	-36105.1	-14559.6	9.85211	0.820061	-0.0299987	-0.711363
290.976	-36104.9	-14559.7	9.86577	0.819982	-0.0300045	-0.745405
290.993	-36104.8	-14559.7	9.8796	0.820024	-0.029982	-0.77524
291.01	-36104.6	-14559.8	9.89227	0.819925	-0.0300673	-0.802482
291.027	-36104.5	-14559.8	9.9093	0.82024	-0.0297833	-0.828815
291.044	-36104.3	-14559.9	9.92377	0.817563	-0.032345	-0.850031
291.061	-36104.1	-14559.9	9.93672	0.814168	-0.0361745	-0.86456
291.078	-36104	-14560	9.95087	0.810424	-0.0367516	-0.873537
291.095	-36103.8	-14560.1	9.96436	0.809893	-0.0366568	-0.87936
291.112	-36103.6	-14560.1	9.97757	0.810024	-0.0366207	-0.883678
291.129	-36103.5	-14560.2	9.99169	0.810007	-0.036806	-0.889294
291.146	-36103.3	-14560.2	10.0051	0.809954	-0.0338321	-0.894757
291.163	-36103.2	-14560.3	10.0184	0.810178	-0.030213	-0.90113
291.18	-36103	-14560.3	10.0325	0.806894	-0.0299735	-0.908126
291.197	-36102.8	-14560.4	10.0459	0.803544	-0.0300071	-0.913637
291.214	-36102.7	-14560.4	10.0592	0.800108	-0.0299981	-0.919062
291.231	-36102.5	-14560.5	10.0733	0.8	-0.03	-0.924837
291.248	-36102.3	-14560.6	10.0867	0.8	-0.03	-0.931373
291.265	-36102.2	-14560.6	10.1	0.8	-0.03	-0.937908
291.282	-36102	-14560.7	10.1141	0.799926	-0.03	-0.943653
291.299	-36101.9	-14560.7	10.1274	0.796326	-0.03	-0.946636
291.316	-36101.7	-14560.8	10.1408	0.785682	-0.03	-0.942937
291.333	-36101.6	-14560.8	10.1549	0.76391	-0.03	-0.931837
291.35	-36101.4	-14560.9	10.1683	0.740557	-0.03	-0.91527
291.367	-36101.2	-14560.9	10.1814	0.717395	-0.03	-0.898814
291.384	-36101.1	-14561	10.1918	0.696342	-0.03	-0.88191
291.401	-36100.9	-14561.1	10.2017	0.676818	-0.03	-0.869287
291.418	-36100.7	-14561.1	10.2118	0.660617	-0.0300001	-0.857636
291.435	-36100.6	-14561.2	10.2225	0.647345	-0.0299992	-0.848862
291.452	-36100.4	-14561.2	10.2321	0.637784	-0.0300029	-0.841514
291.469	-36100.2	-14561.3	10.2432	0.627395	-0.0299894	-0.835177
291.486	-36100.1	-14561.3	10.2567	0.617582	-0.03005	-0.829624
291.503	-36099.9	-14561.4	10.2662	0.611995	-0.0298114	-0.826161
291.52	-36099.7	-14561.5	10.2763	0.609813	-0.0307949	-0.825805
291.537	-36099.6	-14561.5	10.288	0.609965	-0.0345535	-0.827928
291.554	-36099.4	-14561.6	10.3004	0.610348	-0.038023	-0.830636
291.571	-36099.3	-14561.6	10.3106	0.608324	-0.0402658	-0.828772
291.588	-36099.1	-14561.7	10.3195	0.598657	-0.039927	-0.819985
291.605	-36098.9	-14561.8	10.3273	0.582317	-0.0400041	-0.804877
291.622	-36098.8	-14561.8	10.3364	0.561221	-0.0400545	-0.785606
291.639	-36098.6	-14561.9	10.3444	0.540188	-0.0397493	-0.765478
291.656	-36098.4	-14561.9	10.3548	0.52209	-0.0412951	-0.747699
291.673	-36098.3	-14562	10.3649	0.504793	-0.0450001	-0.730756
291.69	-36098.1	-14562	10.3757	0.489322	-0.0487045	-0.715459
291.707	-36097.9	-14562.1	10.3837	0.47602	-0.0502522	-0.702834
291.724	-36097.8	-14562.1	10.3905	0.464621	-0.0499405	-0.689985
291.741	-36097.6	-14562.2	10.397	0.450737	-0.0500165	-0.675555
291.758	-36097.4	-14562.3	10.4059	0.43251	-0.0499956	-0.657335
291.775	-36097.3	-14562.3	10.4143	0.406728	-0.050001	-0.634008
291.792	-36097.1	-14562.4	10.4213	0.38119	-0.0499997	-0.609489
291.809	-36096.9	-14562.4	10.4253	0.358134	-0.0500001	-0.587233
291.826	-36096.8	-14562.5	10.4314	0.336243	-0.05	-0.564571
291.843	-36096.6	-14562.6	10.4356	0.313819	-0.05	-0.541719
291.86	-36096.4	-14562.6	10.4415	0.288432	-0.05	-0.516928
291.877	-36096.3	-14562.7	10.4457	0.257595	-0.05	-0.487523
291.894	-36096.1	-14562.7	10.4519	0.226738	-0.05	-0.457918
291.911	-36095.9	-14562.8	10.456	0.19783	-0.05	-0.427242
291.928	-36095.7	-14562.8	10.4595	0.1603	-0.0500001	-0.392086
291.945	-36095.6	-14562.9	10.4601	0.123082	-0.0499997	-0.355888
291.962	-36095.4	-14563	10.46	0.086208	-0.0500011	-0.321072
291.979	-36095.2	-14563	10.46	0.0536201	-0.049997	-0.28512
291.996	-36095	-14563.1	10.46	0.0233277	-0.0500116	-0.252986
292.013	-36094.9	-14563.1	10.46	-0.0034613	-0.0499566	-0.22347
292.03	-36094.7	-14563.2	10.46	-0.0317344	-0.0500874	-0.195396
292.047	-36094.5	-14563.2	10.46	-0.0554927	-0.046884	-0.173238
292.064	-36094.4	-14563.3	10.46	-0.0725004	-0.0435525	-0.156563
292.081	-36094.2	-14563.4	10.46	-0.0833333	-0.04	-0.145969
292.098	-36094	-14563.4	10.46	-0.0866667	-0.04	-0.139434
292.115	-36093.9	-14563.5	10.46	-0.0933333	-0.04	-0.135076
292.132	-36093.7	-14563.5	10.4564	-0.096951	-0.0400019	-0.129301
292.149	-36093.5	-14563.6	10.4531	-0.103722	-0.0399995	-0.123813
292.166	-36093.4	-14563.6	10.4499	-0.110513	-0.0400001	-0.116036
292.183	-36093.2	-14563.7	10.4501	-0.121324	-0.0399999	-0.106762
292.2	-36093	-14563.8	10.4498	-0.13091	-0.04	-0.0981794
292.217	-36092.9	-14563.8	10.4462	-0.137453	-0.04	-0.0906587
292.234	-36092.7	-14563.9	10.4426	-0.144563	-0.04	-0.0837933
292.251	-36092.5	-14563.9	10.4399	-0.15114	-0.04	-0.0772892
292.268	-36092.4	-14564	10.4396	-0.157939	-0.04	-0.0707153
292.285	-36092.2	-14564	10.4358	-0.164777	-0.04	-0.0635969
292.302	-36092	-14564.1	10.4326	-0.172222	-0.04	-0.0559766
292.319	-36091.9	-14564.2	10.4292	-0.181904	-0.04	-0.0481319
292.336	-36091.7	-14564.2	10.4257	-0.188812	-0.04	-0.0406633
292.353	-36091.5	-14564.3	10.4224	-0.194339	-0.04	-0.0354398
292.37	-36091.4	-14564.3	10.419	-0.198634	-0.04	-0.0302079
292.387	-36091.2	-14564.4	10.4155	-0.204694	-0.04	-0.0253304
292.404	-36091	-14564.4	10.4122	-0.208812	-0.04	-0.0201684
292.421	-36090.9	-14564.5	10.4088	-0.214938	-0.04	-0.0157723
292.438	-36090.7	-14564.5	10.4053	-0.217957	-0.04	-0.0115646
292.455	-36090.5	-14564.6	10.402	-0.221397	-0.04	-0.00860181
292.472	-36090.4	-14564.7	10.3985	-0.224707	-0.04	-0.00468362
292.489	-36090.2	-14564.7	10.3951	-0.228588	-0.04	-0.000179058
292.506	-36090	-14564.8	10.3918	-0.229978	-0.04	0.00470926
292.523	-36089.9	-14564.8	10.3882	-0.231378	-0.04	0.00986913
292.54	-36089.7	-14564.9	10.3852	-0.23513	-0.04	0.0144481
292.557	-36089.5	-14564.9	10.3797	-0.238683	-0.04	0.0177195
292.574	-36089.4	-14565	10.3748	-0.240229	-0.04	0.0192492
292.591	-36089.2	-14565.1	10.3694	-0.239937	-0.04	0.0196818
292.608	-36089	-14565.1	10.3644	-0.240017	-0.04	0.0195882
292.625	-36088.9	-14565.2	10.3613	-0.239996	-0.04	0.0196124
292.642	-36088.7	-14565.2	10.3577	-0.240001	-0.04	0.0196066
292.659	-36088.5	-14565.3	10.3549	-0.24	-0.04	0.0196082
292.676	-36088.4	-14565.3	10.3486	-0.24	-0.04	0.0196078
292.693	-36088.2	-14565.4	10.3441	-0.24	-0.04	0.0196079
292.71	-36088	-14565.5	10.3411	-0.24	-0.0399999	0.0196078
292.727	-36087.9	-14565.5	10.3375	-0.24	-0.0400004	0.0196078
292.744	-36087.7	-14565.6	10.3341	-0.24	-0.0399986	0.0196078
292.761	-36087.5	-14565.6	10.3308	-0.24	-0.0400054	0.0196078
292.778	-36087.4	-14565.7	10.3272	-0.24	-0.0399837	0.0196078
292.795	-36087.2	-14565.7	10.3242	-0.24	-0.0400636	0.0196078
292.812	-36087	-14565.8	10.3177	-0.24	-0.0397619	0.0196078
292.829	-36086.9	-14565.8	10.3137	-0.24	-0.0428727	0.0196078
292.846	-36086.7	-14565.9	10.3104	-0.24	-0.0462515	0.0196079
292.863	-36086.5	-14566	10.307	-0.24	-0.0497682	0.0196078
292.88	-36086.4	-14566	10.3036	-0.24	-0.0500225	0.019608
292.897	-36086.2	-14566.1	10.297	-0.240001	-0.0500187	0.0196074
292.914	-36086	-14566.1	10.2935	-0.239998	-0.0499025	0.0196094
292.931	-36085.9	-14566.2	10.29	-0.24	-0.0533333	0.0196078
292.948	-36085.7	-14566.2	10.2867	-0.24	-0.0566667	0.0196078
292.965	-36085.5	-14566.3	10.2833	-0.24	-0.06	0.0185185
292.982	-36085.4	-14566.3	10.2763	-0.236448	-0.0599476	0.0161589
292.999	-36085.2	-14566.4	10.2732	-0.233116	-0.0601147	0.0129055
293.016	-36085	-14566.5	10.2698	-0.229913	-0.0635493	0.0107901
293.033	-36084.9	-14566.5	10.2663	-0.230043	-0.0671394	0.00981927
293.05	-36084.7	-14566.6	10.2627	-0.229988	-0.0700884	0.0110952
293.067	-36084.5	-14566.6	10.2561	-0.230003	-0.0702229	0.0134477
293.084	-36084.4	-14566.7	10.2528	-0.229999	-0.0739867	0.0168505
293.101	-36084.2	-14566.7	10.2494	-0.23	-0.0773205	0.0187842
293.118	-36084	-14566.8	10.2462	-0.23	-0.080242	0.0196629
293.135	-36083.9	-14566.8	10.2419	-0.23	-0.0797525	0.0195896
293.152	-36083.7	-14566.9	10.2356	-0.23	-0.0807387	0.0196127
293.169	-36083.5	-14567	10.2326	-0.23	-0.0834472	0.0196066
293.186	-36083.4	-14567	10.229	-0.23	-0.0841704	0.0196082
293.203	-36083.2	-14567.1	10.2257	-0.23	-0.0868061	0.0196077
293.22	-36083.1	-14567.1	10.2223	-0.23	-0.087521	0.0196079
293.237	-36082.9	-14567.2	10.2187	-0.23	-0.0904161	0.0196078
293.254	-36082.7	-14567.2	10.2158	-0.23	-0.0898893	0.0196078
293.271	-36082.6	-14567.3	10.2109	-0.23	-0.0900266	0.0196078
293.288	-36082.4	-14567.3	10.2049	-0.23	-0.0899964	0.0196078
293.305	-36082.2	-14567.4	10.2021	-0.23	-0.0899857	0.0196078
293.322	-36082.1	-14567.5	10.1985	-0.23	-0.090059	0.0196078
293.339	-36081.9	-14567.5	10.1951	-0.23	-0.089748	0.0196078
293.356	-36081.7	-14567.6	10.1918	-0.23	-0.0912955	0.0196079
293.373	-36081.6	-14567.6	10.1883	-0.23	-0.0949999	0.0196077
293.39	-36081.4	-14567.7	10.1852	-0.23	-0.0987049	0.0196083
293.407	-36081.2	-14567.7	10.1798	-0.230001	-0.100251	0.0196063
293.424	-36081.1	-14567.8	10.1745	-0.229995	-0.0999454	0.0196134
293.441	-36080.9	-14567.8	10.1714	-0.230021	-0.0999962	0.0195851
293.458	-36080.7	-14567.9	10.168	-0.229923	-0.100072	0.0196931
293.475	-36080.6	-14567.9	10.1646	-0.230267	-0.0997393	0.0190478
293.492	-36080.4	-14568	10.1612	-0.228023	-0.101957	0.0172612
293.509	-36080.2	-14568.1	10.1578	-0.224554	-0.105522	0.0142182
293.526	-36080.1	-14568.1	10.1547	-0.220795	-0.10895	0.0114388
293.543	-36079.9	-14568.2	10.1485	-0.219811	-0.112375	0.0100106
293.56	-36079.8	-14568.2	10.1441	-0.22005	-0.115662	0.00968017
293.577	-36079.6	-14568.3	10.1409	-0.219989	-0.119167	0.0105369
293.594	-36079.4	-14568.3	10.1373	-0.220003	-0.122588	0.0124321
293.611	-36079.3	-14568.4	10.1345	-0.219999	-0.125774	0.015591
293.628	-36079.1	-14568.4	10.1278	-0.22	-0.12964	0.0182003
293.645	-36078.9	-14568.5	10.1238	-0.22	-0.129881	0.0195116
293.662	-36078.8	-14568.5	10.1206	-0.22	-0.132677	0.0196317
293.679	-36078.6	-14568.6	10.1171	-0.22	-0.136084	0.0196037
293.696	-36078.4	-14568.7	10.1137	-0.22	-0.142646	0.0196089
293.713	-36078.3	-14568.7	10.1104	-0.22	-0.146343	0.0196076
293.73	-36078.1	-14568.7	10.1069	-0.22	-0.149776	0.0196079
293.747	-36078	-14568.8	10.1035	-0.22	-0.153177	0.0196078
293.764	-36077.8	-14568.9	10.1002	-0.22	-0.156339	0.0196078
293.781	-36077.7	-14568.9	10.0967	-0.22	-0.163333	0.0196078
293.798	-36077.5	-14569	10.0933	-0.22	-0.166667	0.0196078
293.815	-36077.3	-14569	10.09	-0.22	-0.17	0.0196078
293.832	-36077.2	-14569.1	10.0865	-0.22	-0.169946	0.0196078
293.849	-36077	-14569.1	10.083	-0.22	-0.170115	0.0196078
293.866	-36076.8	-14569.2	10.0764	-0.22	-0.173552	0.0196078
293.883	-36076.7	-14569.2	10.073	-0.22	-0.177121	0.0196078
293.9	-36076.5	-14569.3	10.0696	-0.22	-0.180157	0.0196078
293.917	-36076.3	-14569.3	10.0663	-0.22	-0.179959	0.0196078
293.934	-36076.2	-14569.4	10.0627	-0.22	-0.180015	0.0196078
293.951	-36076	-14569.4	10.0594	-0.22	-0.179996	0.019608
293.968	-36075.8	-14569.5	10.056	-0.22	-0.180001	0.0196073
293.985	-36075.7	-14569.5	10.0525	-0.219997	-0.18	0.0196104
294.002	-36075.5	-14569.6	10.0492	-0.220009	-0.179997	0.0195982
294.019	-36075.4	-14569.7	10.046	-0.219965	-0.18001	0.0196436
294.036	-36075.2	-14569.7	10.0415	-0.220165	-0.179951	0.0194112
294.053	-36075	-14569.8	10.0354	-0.219292	-0.180185	0.0180231
294.07	-36074.9	-14569.8	10.0324	-0.215607	-0.179219	0.0153475
294.087	-36074.7	-14569.9	10.0288	-0.211956	-0.175382	0.0121189
294.104	-36074.5	-14569.9	10.0255	-0.209719	-0.172219	0.0103859
294.121	-36074.4	-14570	10.0221	-0.21007	-0.168676	0.00973365
294.138	-36074.2	-14570	10.0186	-0.20998	-0.165582	0.00982012
294.155	-36074	-14570.1	10.0153	-0.210005	-0.16057	0.00981526
294.172	-36073.9	-14570.1	10.0119	-0.209999	-0.1552	0.00974437
294.189	-36073.7	-14570.2	10.0083	-0.21	-0.150151	0.010175
294.206	-36073.6	-14570.2	10.0055	-0.21	-0.145272	0.0117309
294.223	-36073.4	-14570.3	10	-0.21	-0.139073	0.0147059
294.24	-36073.2	-14570.3	9.99453	-0.21	-0.126636	0.0176809
294.257	-36073.1	-14570.4	9.99169	-0.21	-0.111225	0.0192364
294.274	-36072.9	-14570.4	9.9881	-0.21	-0.0955535	0.0196687
294.291	-36072.8	-14570.5	9.98469	-0.21	-0.0821264	0.019591
294.308	-36072.6	-14570.5	9.9814	-0.21	-0.068948	0.0196123
294.325	-36072.5	-14570.6	9.97791	-0.21	-0.054867	0.0196068
294.342	-36072.3	-14570.6	9.97449	-0.21	-0.042682	0.0196081
294.359	-36072.1	-14570.7	9.9712	-0.21	-0.0375703	0.0196078
294.376	-36072	-14570.7	9.9677	-0.21	-0.0343421	0.0196079
294.393	-36071.8	-14570.8	9.96429	-0.21	-0.0313438	0.0196078
294.41	-36071.6	-14570.8	9.96101	-0.21	-0.0249967	0.0196078
294.427	-36071.5	-14570.9	9.95749	-0.21	-0.022757	0.0196078
294.444	-36071.3	-14570.9	9.9541	-0.21	-0.026002	0.0196078
294.461	-36071.1	-14571	9.95081	-0.21	-0.0270856	0.0196079
294.478	-36071	-14571	9.94729	-0.21	-0.0240226	0.0196078
294.495	-36070.8	-14571.1	9.94391	-0.21	-0.0205477	0.0196082
294.512	-36070.7	-14571.1	9.94061	-0.210001	-0.0173169	0.0196066
294.529	-36070.5	-14571.2	9.93708	-0.209997	-0.0136408	0.0196111
294.546	-36070.3	-14571.3	9.93372	-0.210012	-0.0130747	0.0195951
294.563	-36070.2	-14571.3	9.93041	-0.209957	-0.0163562	0.0196557
294.58	-36070	-14571.3	9.92687	-0.210087	-0.0167781	0.0186139
294.597	-36069.8	-14571.4	9.92353	-0.206884	-0.0135804	0.0165084
294.614	-36069.7	-14571.4	9.9202	-0.203552	-0.0100761	0.0132523
294.631	-36069.6	-14571.5	9.91667	-0.2	-0.01	0.0108932
294.648	-36069.4	-14571.6	9.91333	-0.2	-0.00666667	0.00980392
294.665	-36069.2	-14571.6	9.91	-0.2	-0.00333333	0.00980392
294.682	-36069.1	-14571.7	9.90646	-0.200002	0.000179965	0.00980233
294.699	-36068.9	-14571.7	9.90314	-0.199999	0.00362463	0.00980435
294.716	-36068.7	-14571.8	9.89979	-0.2	0.0104535	0.00980381
294.733	-36068.6	-14571.8	9.89626	-0.2	0.0172999	0.00980397
294.75	-36068.4	-14571.9	9.89295	-0.2	0.020094	0.00980393
294.767	-36068.3	-14571.9	9.88959	-0.2	0.020034	0.00980385
294.784	-36068.1	-14572	9.88606	-0.2	0.0196304	0.00980438
294.801	-36067.9	-14572	9.88276	-0.2	0.0160512	0.00980219
294.818	-36067.8	-14572.1	9.87938	-0.2	0.0126349	0.00981037
294.835	-36067.6	-14572.1	9.87586	-0.2	0.00971958	0.00977115
294.852	-36067.4	-14572.2	9.87256	-0.2	0.010075	0.00994206
294.869	-36067.3	-14572.2	9.86917	-0.2	0.00998054	0.0113257
294.886	-36067.1	-14572.3	9.86566	-0.2	0.0100081	0.0140179
294.903	-36067	-14572.3	9.86237	-0.2	0.00999	0.0171221
294.92	-36066.8	-14572.4	9.85896	-0.2	0.0100313	0.0189674
294.937	-36066.7	-14572.4	9.85546	-0.2	0.00986058	0.0196932
294.954	-36066.5	-14572.5	9.85218	-0.2	0.0106716	0.0195851
294.971	-36066.3	-14572.5	9.84875	-0.2	0.0155812	0.0196135
294.988	-36066.2	-14572.6	9.84527	-0.2	0.0230792	0.0196062
295.005	-36066	-14572.6	9.84199	-0.2	0.0282741	0.0196083
295.022	-36065.9	-14572.7	9.83854	-0.2	0.0313956	0.0196077
295.039	-36065.7	-14572.7	9.83507	-0.2	0.0349348	0.0196079
295.056	-36065.5	-14572.8	9.83179	-0.2	0.0382505	0.0196078
295.073	-36065.4	-14572.8	9.82833	-0.2	0.0415035	0.019608
295.09	-36065.2	-14572.9	9.82488	-0.2	0.0463003	0.0196073
295.107	-36065.1	-14572.9	9.8216	-0.2	0.0552942	0.0196098
295.124	-36064.9	-14573	9.81812	-0.200001	0.0641864	0.0196009
295.141	-36064.7	-14573	9.81468	-0.199995	0.069198	0.0196361
295.158	-36064.6	-14573.1	9.8114	-0.20002	0.0698366	0.0195019
295.175	-36064.4	-14573.1	9.80791	-0.19993	0.0719409	0.0202392
295.192	-36064.3	-14573.2	9.80449	-0.200281	0.0752113	0.0213719
295.209	-36064.1	-14573.2	9.8012	-0.198044	0.0810544	0.0226838
295.226	-36064	-14573.3	9.7977	-0.194393	0.085754	0.0222291
295.243	-36063.8	-14573.3	9.79429	-0.190708	0.0893328	0.0210025
295.26	-36063.6	-14573.4	9.79101	-0.189835	0.0898514	0.019866
295.277	-36063.5	-14573.4	9.78749	-0.190035	0.0924184	0.0194991
295.294	-36063.3	-14573.5	9.7841	-0.189991	0.0956232	0.0203599
295.311	-36063.2	-14573.5	9.78081	-0.190003	0.101873	0.0222082
295.328	-36063	-14573.6	9.77729	-0.19	0.106118	0.0255669
295.345	-36062.8	-14573.6	9.77391	-0.19	0.1096	0.0280303
295.362	-36062.7	-14573.7	9.77061	-0.19	0.11009	0.0293246
295.379	-36062.5	-14573.7	9.76708	-0.19	0.110014	0.0293869
295.396	-36062.4	-14573.8	9.76372	-0.19	0.109882	0.0303168
295.413	-36062.2	-14573.8	9.76041	-0.19	0.112747	0.0323335
295.43	-36062.1	-14573.9	9.75687	-0.19	0.119459	0.0357617
295.447	-36061.9	-14573.9	9.75353	-0.19	0.129491	0.0380331
295.464	-36061.7	-14574	9.7502	-0.19	0.13627	0.0391868
295.481	-36061.6	-14574	9.74667	-0.19	0.143333	0.0392157
295.498	-36061.4	-14574.1	9.74333	-0.19	0.146667	0.0392157
