# Supplementary material for: Extraction of driving behavior primitives considering driver expectation and vehicle dynamics
Source: PLoS One. 2025 Dec 31;20(12):e0340123. doi: 10.1371/journal.pone.0340123 (PMC12755792; doi:10.1371/journal.pone.0340123)
Supplement: S1 File — (ZIP) [file pone.0340123.s001.zip › DataSetForPimitiveExaction-1/straight driving/c11_s_6.xlsx]

## Sheet: Sheet1
296.314	-36053.9	-14576.6	9.59357	-0.166891	0.193659	0.0459012
296.331	-36053.8	-14576.7	9.59	-0.163333	0.186667	0.0424837
296.348	-36053.6	-14576.7	9.59	-0.16	0.183333	0.040305
296.365	-36053.5	-14576.8	9.58667	-0.16	0.176667	0.0392157
296.382	-36053.3	-14576.8	9.5831	-0.160022	0.173022	0.0403805
296.399	-36053.1	-14576.9	9.57994	-0.159894	0.16638	0.0414742
296.416	-36053	-14576.9	9.5799	-0.156446	0.16306	0.0424729
296.433	-36052.9	-14577	9.57623	-0.15288	0.155638	0.0412395
296.45	-36052.7	-14577	9.57288	-0.149842	0.145202	0.0401639
296.467	-36052.6	-14577.1	9.56991	-0.150041	0.131857	0.039168
296.484	-36052.4	-14577.1	9.56968	-0.149985	0.121929	0.0392111
296.501	-36052.2	-14577.2	9.56605	-0.150004	0.115656	0.0393068
296.518	-36052.1	-14577.2	9.56261	-0.149999	0.108368	0.0406245
296.535	-36051.9	-14577.3	9.55985	-0.15	0.0973402	0.0432326
296.552	-36051.8	-14577.4	9.55954	-0.15	0.0884214	0.0463893
296.569	-36051.6	-14577.4	9.5558	-0.150001	0.0810027	0.0482947
296.586	-36051.5	-14577.5	9.55214	-0.149997	0.0709768	0.049105
296.603	-36051.3	-14577.5	9.54992	-0.150012	0.0646752	0.0489854
296.62	-36051.2	-14577.6	9.54927	-0.149956	0.0586388	0.0490701
296.637	-36051	-14577.6	9.54544	-0.150198	0.0557432	0.0487675
296.654	-36050.8	-14577.7	9.54193	-0.149107	0.0512716	0.0473254
296.671	-36050.7	-14577.7	9.53993	-0.145403	0.0441315	0.0445481
296.688	-36050.5	-14577.8	9.53897	-0.14173	0.0371301	0.0413911
296.705	-36050.4	-14577.8	9.53529	-0.13972	0.0311978	0.0397408
296.722	-36050.3	-14577.9	9.53162	-0.140069	0.0310047	0.0390846
296.739	-36050.1	-14577.9	9.52994	-0.13998	0.0350761	0.0396071
296.756	-36049.9	-14578	9.52879	-0.140005	0.0380999	0.0411373
296.773	-36049.8	-14578	9.52498	-0.139999	0.0419449	0.0441189
296.79	-36049.6	-14578.1	9.52132	-0.14	0.0435062	0.0470923
296.807	-36049.5	-14578.2	9.51967	-0.14	0.0436585	0.0486482
296.824	-36049.3	-14578.2	9.52032	-0.14	0.0413522	0.0490805
296.841	-36049.2	-14578.3	9.51823	-0.14	0.0400364	0.0490028
296.858	-36049	-14578.3	9.51477	-0.14	0.038065	0.0490241
296.875	-36048.9	-14578.4	9.51093	-0.14	0.0363919	0.0490186
296.892	-36048.7	-14578.4	9.51006	-0.14	0.0367688	0.0490199
296.909	-36048.6	-14578.5	9.5081	-0.14	0.0365393	0.0490194
296.926	-36048.4	-14578.5	9.5044	-0.14	0.037033	0.0490199
296.943	-36048.2	-14578.6	9.50063	-0.140002	0.0340519	0.0490184
296.96	-36048.1	-14578.6	9.50014	-0.139994	0.0337283	0.0490241
296.977	-36048	-14578.7	9.49764	-0.140019	0.0286147	0.049005
296.994	-36047.8	-14578.7	9.49413	-0.139925	0.0215092	0.049077
297.011	-36047.6	-14578.8	9.49056	-0.14028	0.0147622	0.0483174
297.028	-36047.5	-14578.8	9.48985	-0.137366	0.0103128	0.0462037
297.045	-36047.3	-14578.9	9.49024	-0.133946	0.00993618	0.0438484
297.062	-36047.2	-14579	9.48734	-0.13038	0.00996269	0.0433647
297.079	-36047.1	-14579	9.48378	-0.129937	0.0101529	0.0454437
297.096	-36046.9	-14579.1	9.48019	-0.130017	0.00710401	0.0477226
297.113	-36046.7	-14579.1	9.48012	-0.129996	0.00377858	0.0489613
297.13	-36046.6	-14579.2	9.4769	-0.130001	9.18944e-05	0.0490268
297.147	-36046.4	-14579.2	9.47354	-0.13	8.23379e-05	0.0490176
297.164	-36046.3	-14579.3	9.47011	-0.13	-0.00319954	0.0490202
297.181	-36046.1	-14579.3	9.47	-0.13	-0.00333333	0.0490196
297.198	-36046	-14579.4	9.47	-0.13	-0.00333333	0.0490196
297.215	-36045.8	-14579.4	9.46667	-0.13	7.01155e-15	0.0490196
297.232	-36045.7	-14579.5	9.46311	-0.130028	-3.0598e-05	0.0489907
297.249	-36045.5	-14579.5	9.4599	-0.129892	8.18005e-06	0.047837
297.266	-36045.4	-14579.6	9.46005	-0.126447	-2.12211e-06	0.0455658
297.283	-36045.2	-14579.6	9.45975	-0.122879	1.0531e-06	0.0421364
297.3	-36045.1	-14579.7	9.45625	-0.119843	-2.81413e-07	0.0401248
297.317	-36044.9	-14579.8	9.45288	-0.120039	7.25301e-08	0.0391755
297.334	-36044.8	-14579.8	9.44973	-0.119992	-2.70029e-08	0.0392235
297.351	-36044.6	-14579.9	9.45017	-0.119978	7.21231e-09	0.0392406
297.368	-36044.5	-14579.9	9.44956	-0.120097	-1.84515e-09	0.0391016
297.385	-36044.3	-14580	9.44583	-0.119459	6.10816e-10	0.0377187
297.402	-36044.1	-14580	9.44244	-0.11586	-1.63058e-10	0.0352162
297.419	-36044	-14580.1	9.43973	-0.112393	4.13637e-11	0.0320149
297.436	-36043.9	-14580.1	9.44024	-0.109695	-1.28418e-11	0.0300492
297.453	-36043.7	-14580.2	9.43927	-0.110078	3.42611e-12	0.0293467
297.47	-36043.6	-14580.2	9.43561	-0.109993	-8.60641e-13	0.0294178
297.487	-36043.4	-14580.3	9.43195	-0.109946	2.5661e-13	0.0294566
297.504	-36043.2	-14580.3	9.42973	-0.110224	-6.84167e-14	0.0291771
297.521	-36043.1	-14580.4	9.43002	-0.109	1.69903e-14	0.0276479
297.538	-36042.9	-14580.4	9.43021	-0.105258	-4.92734e-15	0.024799
297.555	-36042.8	-14580.5	9.42892	-0.101751	1.31274e-15	0.0218195
297.572	-36042.6	-14580.5	9.4252	-0.0997373	-3.2158e-16	0.0200914
297.589	-36042.5	-14580.6	9.42153	-0.100075	9.13789e-17	0.0195255
297.606	-36042.3	-14580.7	9.41966	-0.0999801	-2.42292e-17	0.0196298
297.623	-36042.2	-14580.7	9.42031	-0.100005	5.49608e-18	0.0196026
297.64	-36042	-14580.8	9.41845	-0.0999988	-1.18049e-19	0.0196092
297.657	-36041.9	-14580.8	9.41493	-0.1	-5.28625e-18	0.0196078
297.674	-36041.7	-14580.9	9.41122	-0.100001	2.00309e-17	0.0196066
297.691	-36041.6	-14580.9	9.40974	-0.0999946	-8.21598e-17	0.0196133
297.708	-36041.4	-14581	9.41009	-0.10002	3.08484e-16	0.0195872
297.725	-36041.3	-14581	9.40991	-0.0999303	-1.06373e-15	0.0196791
297.742	-36041.1	-14581.1	9.41029	-0.100281	4.28344e-15	0.0190256
297.759	-36041	-14581.1	9.40804	-0.0980443	-1.60658e-14	0.017293
297.776	-36040.8	-14581.2	9.40439	-0.0943933	5.38831e-14	0.0140643
297.793	-36040.7	-14581.2	9.4007	-0.0907081	-2.14502e-13	0.0113887
297.81	-36040.5	-14581.3	9.39985	-0.0898349	8.04e-13	0.0100005
297.827	-36040.4	-14581.3	9.39997	-0.090035	-2.5897e-12	0.00976816
297.844	-36040.2	-14581.4	9.40024	-0.0899905	1.02088e-11	0.00981359
297.861	-36040.1	-14581.4	9.39759	-0.0900025	-3.82421e-11	0.00980136
297.878	-36039.9	-14581.5	9.39398	-0.0899995	1.15521e-10	0.00980442
297.895	-36039.8	-14581.5	9.39038	-0.0900001	-4.51549e-10	0.00980379
297.912	-36039.6	-14581.6	9.3899	-0.09	1.6906e-09	0.00980395
297.929	-36039.5	-14581.6	9.39003	-0.09	-4.54098e-09	0.00980393
297.946	-36039.3	-14581.7	9.38995	-0.0900001	1.76188e-08	0.00980386
297.963	-36039.2	-14581.8	9.39018	-0.0899998	-6.59329e-08	0.00980416
297.98	-36039	-14581.8	9.38689	-0.0900004	1.32861e-07	0.00980344
297.997	-36038.8	-14581.9	9.38354	-0.0899983	-5.12138e-07	0.00980579
298.014	-36038.7	-14581.9	9.38011	-0.0900063	1.91568e-06	0.00979694
298.031	-36038.6	-14582	9.38	-0.09	0	0.00980392
298.048	-36038.4	-14582	9.38	-0.09	0	0.0087146
298.065	-36038.3	-14582.1	9.38	-0.0866667	0	0.00653595
298.082	-36038.1	-14582.1	9.37989	-0.0831084	0.00355248	0.00190097
298.099	-36037.9	-14582.2	9.37646	-0.079912	0.00688397	-0.00243608
298.116	-36037.8	-14582.2	9.37311	-0.0800228	0.0100874	-0.00676625
298.133	-36037.7	-14582.3	9.36982	-0.0799887	0.00995668	-0.010186
298.15	-36037.5	-14582.3	9.37005	-0.080003	0.0100113	-0.013458
298.167	-36037.4	-14582.4	9.36997	-0.0799992	0.00999801	-0.0167203
298.184	-36037.2	-14582.4	9.37006	-0.0800002	0.00999664	-0.0200073
298.201	-36037	-14582.5	9.36963	-0.0799999	0.0100238	-0.0234899
298.218	-36036.9	-14582.5	9.36602	-0.08	0.00990936	-0.0266322
298.235	-36036.8	-14582.6	9.36242	-0.08	0.0105051	-0.0286976
298.252	-36036.6	-14582.7	9.35975	-0.08	0.0142765	-0.0294724
298.269	-36036.5	-14582.7	9.36007	-0.08	0.0170492	-0.0293964
298.286	-36036.3	-14582.7	9.35993	-0.08	0.0157316	-0.0294165
298.303	-36036.1	-14582.8	9.36019	-0.08	0.0130094	-0.0294105
298.32	-36036	-14582.9	9.3592	-0.08	0.0134033	-0.0294121
298.337	-36035.9	-14582.9	9.35545	-0.08	0.0133638	-0.0294117
298.354	-36035.7	-14583	9.35198	-0.08	0.0131325	-0.0294118
298.371	-36035.6	-14583	9.34973	-0.08	0.0142639	-0.0294117
298.388	-36035.4	-14583.1	9.35007	-0.08	0.0183706	-0.0294119
298.405	-36035.2	-14583.1	9.35	-0.08	0.0202381	-0.0294114
298.422	-36035.1	-14583.2	9.34995	-0.08	0.0199972	-0.0294129
298.439	-36035	-14583.2	9.35025	-0.08	0.0197656	-0.0294068
298.456	-36034.8	-14583.3	9.3487	-0.08	0.0212908	-0.0294304
298.473	-36034.7	-14583.3	9.345	-0.08	0.0250012	-0.0293452
298.49	-36034.5	-14583.4	9.3413	-0.08	0.028704	-0.0298497
298.507	-36034.3	-14583.4	9.33974	-0.08	0.0302527	-0.0314625
298.524	-36034.2	-14583.5	9.34008	-0.08	0.0299386	-0.0345287
298.541	-36034.1	-14583.5	9.3399	-0.08	0.0300239	-0.0374088
298.558	-36033.9	-14583.6	9.34032	-0.08	0.0299679	-0.0389018
298.575	-36033.8	-14583.6	9.33809	-0.08	0.0300965	-0.0392865
298.592	-36033.6	-14583.7	9.33452	-0.08	0.029615	-0.0391317
298.609	-36033.5	-14583.8	9.33091	-0.08	0.0323461	-0.0397748
298.626	-36033.3	-14583.8	9.32983	-0.08	0.0332142	-0.0416824
298.643	-36033.1	-14583.9	9.33007	-0.08	0.0357533	-0.0447586
298.66	-36033	-14583.9	9.32991	-0.08	0.0368	-0.0480514
298.677	-36032.9	-14584	9.33024	-0.08	0.0369173	-0.0514593
298.694	-36032.7	-14584	9.32756	-0.08	0.0340124	-0.054859
298.711	-36032.6	-14584.1	9.32417	-0.08	0.0331864	-0.0573346
298.728	-36032.4	-14584.1	9.32042	-0.08	0.033298	-0.0586555
298.745	-36032.2	-14584.2	9.31989	-0.08	0.0335929	-0.0596754
298.762	-36032.1	-14584.2	9.32002	-0.08	0.0304687	-0.0615746
298.779	-36032	-14584.3	9.32001	-0.08	0.0299219	-0.0649817
298.796	-36031.8	-14584.3	9.31995	-0.08	0.0300218	-0.0673486
298.813	-36031.7	-14584.4	9.32018	-0.08	0.0299911	-0.0685643
298.83	-36031.5	-14584.4	9.31689	-0.08	0.0300076	-0.0686353
298.847	-36031.3	-14584.5	9.31354	-0.08	0.0299732	-0.0686253
298.864	-36031.2	-14584.5	9.31011	-0.08	0.0300997	-0.068628
298.881	-36031.1	-14584.6	9.31	-0.08	0.0266667	-0.0686275
298.898	-36030.9	-14584.6	9.31	-0.08	0.0233333	-0.0686275
298.915	-36030.8	-14584.7	9.31	-0.08	0.02	-0.0686275
298.932	-36030.6	-14584.7	9.30989	-0.08	0.0200263	-0.0686252
298.949	-36030.5	-14584.8	9.30646	-0.08	0.0199857	-0.0686361
298.966	-36030.3	-14584.9	9.30311	-0.08	0.020031	-0.0685948
298.983	-36030.2	-14584.9	9.29982	-0.0800001	0.0197643	-0.0673402
299	-36030	-14585	9.30005	-0.0799997	0.0162513	-0.0650035
299.017	-36029.9	-14585	9.29999	-0.0800012	0.0128774	-0.0617491
299.034	-36029.7	-14585.1	9.29998	-0.0799932	0.0097334	-0.0596226
299.051	-36029.6	-14585.1	9.30011	-0.0800259	0.0101719	-0.0587991
299.068	-36029.4	-14585.2	9.29958	-0.0799039	0.00955962	-0.0587239
299.085	-36029.3	-14585.2	9.29583	-0.0805319	0.00583378	-0.0573121
299.102	-36029.1	-14585.3	9.29243	-0.0841753	0.00244742	-0.0548643
299.119	-36029	-14585.3	9.28977	-0.0874756	-0.000285127	-0.0514606
299.136	-36028.8	-14585.4	9.29002	-0.091011	0.000289448	-0.0480385
299.153	-36028.7	-14585.4	9.29017	-0.094294	-0.000916515	-0.0448088
299.17	-36028.5	-14585.5	9.28921	-0.0977005	-0.00359351	-0.0414642
299.187	-36028.4	-14585.5	9.28545	-0.101217	-0.00349219	-0.0380518
299.204	-36028.2	-14585.6	9.28197	-0.104434	-0.00225755	-0.0347563
299.221	-36028.1	-14585.6	9.27975	-0.10811	0.00033639	-0.0317321
299.238	-36027.9	-14585.7	9.28001	-0.110312	-9.76346e-05	-0.0298934
299.255	-36027.8	-14585.7	9.28024	-0.109917	2.6306e-05	-0.0293425
299.272	-36027.6	-14585.8	9.27879	-0.11002	-7.51097e-06	-0.0294287
299.289	-36027.5	-14585.8	9.27507	-0.109994	6.65625e-06	-0.0294069
299.306	-36027.3	-14585.9	9.27152	-0.110002	-1.87061e-05	-0.029413
299.323	-36027.2	-14585.9	9.26977	-0.11	6.52134e-05	-0.0294115
299.34	-36027	-14586	9.26999	-0.11	-0.000270185	-0.0294119
299.357	-36026.9	-14586.1	9.27029	-0.11	0.00150948	-0.0294117
299.374	-36026.8	-14586.1	9.26833	-0.11	0.00520133	-0.0294118
299.391	-36026.6	-14586.2	9.2647	-0.11	0.00891039	-0.0294117
299.408	-36026.4	-14586.2	9.26112	-0.11	0.0102276	-0.0294122
299.425	-36026.3	-14586.3	9.25973	-0.109999	0.00994774	-0.0294104
299.442	-36026.1	-14586.3	9.26034	-0.110005	0.010014	-0.0294173
299.459	-36026	-14586.4	9.25803	-0.10998	0.00999768	-0.0293911
299.476	-36025.9	-14586.4	9.25439	-0.110068	0.00999585	-0.0294812
299.493	-36025.7	-14586.5	9.25073	-0.10973	0.0100196	-0.0287523
299.51	-36025.6	-14586.5	9.24976	-0.112185	0.00992556	-0.0269556
299.527	-36025.4	-14586.6	9.25027	-0.115812	0.01024	-0.0236595
299.544	-36025.2	-14586.6	9.24756	-0.119463	0.00756337	-0.0210858
299.561	-36025.1	-14586.7	9.24417	-0.120135	0.00416869	-0.0197595
299.578	-36025	-14586.7	9.24044	-0.119958	0.000423693	-0.0195684
299.595	-36024.8	-14586.8	9.23983	-0.120069	-0.00010432	-0.0196667
299.612	-36024.7	-14586.8	9.24027	-0.119764	1.31073e-05	-0.0188036
299.629	-36024.5	-14586.9	9.23712	-0.122862	3.67096e-05	-0.0166725
299.646	-36024.4	-14586.9	9.23374	-0.126296	-0.000160296	-0.0134713
299.663	-36024.2	-14587	9.23025	-0.129603	0.00289432	-0.0101786
299.68	-36024.1	-14587	9.2299	-0.132941	0.0062355	-0.00694443
299.697	-36023.9	-14587.1	9.23009	-0.13644	0.00987861	-0.00344744
299.714	-36023.8	-14587.1	9.22689	-0.13989	0.0100316	-0.00117985
299.731	-36023.6	-14587.2	9.22333	-0.14	0.01	2.31296e-19
299.748	-36023.5	-14587.3	9.22	-0.14	0.01	0.00108932
299.765	-36023.3	-14587.3	9.22	-0.143333	0.01	0.00326797
299.782	-36023.2	-14587.4	9.21644	-0.146892	0.00999986	0.0067126
299.799	-36023	-14587.4	9.21311	-0.150088	0.01	0.00880786
299.816	-36022.9	-14587.5	9.20994	-0.149977	0.00999999	0.0098196
299.833	-36022.8	-14587.5	9.20981	-0.150011	0.01	0.00985396
299.85	-36022.6	-14587.6	9.20624	-0.149997	0.01	0.0110915
299.867	-36022.5	-14587.6	9.20288	-0.150001	0.01	0.0134275
299.884	-36022.3	-14587.7	9.19991	-0.15	0.01	0.0166835
299.901	-36022.1	-14587.7	9.19968	-0.150001	0.01	0.0188014
299.918	-36022	-14587.8	9.19601	-0.149998	0.01	0.0196601
299.935	-36021.9	-14587.8	9.19239	-0.150011	0.01	0.0195824
299.952	-36021.7	-14587.9	9.18988	-0.14996	0.01	0.0196454
299.969	-36021.6	-14587.9	9.18953	-0.15015	0.01	0.0194688
299.986	-36021.4	-14588	9.18581	-0.149395	0.01	0.0180848
300.003	-36021.3	-14588	9.18214	-0.14565	0.01	0.0154016
300.02	-36021.1	-14588.1	9.17991	-0.142157	0.01	0.0122576
300.037	-36021	-14588.1	9.17918	-0.13968	0.01	0.0103634
300.054	-36020.8	-14588.2	9.17544	-0.140086	0.01	0.00973312
300.071	-36020.7	-14588.2	9.17199	-0.139977	0.01	0.0098228
300.088	-36020.5	-14588.3	9.16967	-0.140006	0.01	0.00979924
300.105	-36020.4	-14588.3	9.17034	-0.139998	0.01	0.00980527
300.122	-36020.2	-14588.4	9.16876	-0.14	0.01	0.00980359
300.139	-36020.1	-14588.4	9.1651	-0.14	0.01	0.00980402
300.156	-36019.9	-14588.5	9.16146	-0.14	0.01	0.0098039
300.173	-36019.8	-14588.5	9.16	-0.14	0.01	0.00980393
300.19	-36019.6	-14588.6	9.15854	-0.14	0.01	0.00980392
300.207	-36019.5	-14588.7	9.15493	-0.14	0.01	0.00980392
300.224	-36019.4	-14588.7	9.15115	-0.14	0.01	0.00980392
300.241	-36019.2	-14588.8	9.15002	-0.14	0.01	0.00980392
300.258	-36019.1	-14588.8	9.14833	-0.14	0.01	0.00980392
300.275	-36018.9	-14588.9	9.1446	-0.14	0.01	0.00980392
300.292	-36018.8	-14588.9	9.14081	-0.14	0.01	0.00980392
300.309	-36018.6	-14589	9.14012	-0.14	0.01	0.00980392
300.326	-36018.5	-14589	9.13789	-0.14	0.01	0.00980392
300.343	-36018.3	-14589.1	9.13434	-0.14	0.01	0.00980392
300.36	-36018.2	-14589.1	9.13065	-0.14	0.01	0.00980392
300.377	-36018.1	-14589.2	9.13011	-0.14	0.01	0.00980392
300.394	-36017.9	-14589.2	9.1276	-0.14	0.01	0.00980392
300.411	-36017.7	-14589.3	9.12415	-0.14	0.01	0.00980392
300.428	-36017.6	-14589.3	9.12044	-0.14	0.00999997	0.00980392
300.445	-36017.4	-14589.4	9.11983	-0.14	0.0100001	0.00980392
300.462	-36017.3	-14589.4	9.12024	-0.14	0.0099996	0.00980392
300.479	-36017.2	-14589.5	9.11734	-0.14	0.0100015	0.00980392
300.496	-36017	-14589.5	9.11378	-0.14	0.00999599	0.00980392
300.513	-36016.9	-14589.6	9.11019	-0.14	0.0100156	0.00980392
300.53	-36016.7	-14589.6	9.11006	-0.14	0.00996857	0.00980392
300.547	-36016.6	-14589.7	9.10689	-0.14	0.0101212	0.00980392
300.564	-36016.4	-14589.7	9.10356	-0.14	0.00676774	0.00980392
300.581	-36016.3	-14589.8	9.1	-0.14	0.00666667	0.00980392
300.598	-36016.1	-14589.8	9.1	-0.14	0.00333333	0.00980392
300.615	-36016	-14589.9	9.09667	-0.14	0.00333333	0.00980392
300.632	-36015.9	-14589.9	9.09311	-0.14	-0.000130224	0.00980392
300.649	-36015.7	-14590	9.0899	-0.14	3.48141e-05	0.00980392
300.666	-36015.6	-14590	9.09005	-0.14	-9.03164e-06	0.00980392
300.683	-36015.4	-14590.1	9.08975	-0.14	4.48199e-06	0.00980392
300.7	-36015.3	-14590.2	9.08626	-0.14	-1.1977e-06	0.00980391
300.717	-36015.1	-14590.2	9.08286	-0.14	3.08722e-07	0.00980395
300.734	-36015	-14590.3	9.07986	-0.14	-1.15127e-07	0.00980374
300.751	-36014.8	-14590.3	9.07968	-0.14	3.14657e-08	0.00980462
300.768	-36014.7	-14590.3	9.07601	-0.14	-1.07133e-08	0.00980134
300.785	-36014.5	-14590.4	9.07238	-0.139997	1.71436e-08	0.00981703
300.802	-36014.4	-14590.5	9.0699	-0.140009	-5.56976e-08	0.00975434
300.819	-36014.3	-14590.5	9.06946	-0.139965	2.03499e-07	0.0100042
300.836	-36014.1	-14590.6	9.06561	-0.140165	-9.60402e-07	0.0112134
300.853	-36013.9	-14590.6	9.06222	-0.139292	3.62531e-06	0.0124125
300.87	-36013.8	-14590.7	9.05969	-0.135607	-1.33226e-05	0.012897
300.887	-36013.7	-14590.7	9.06028	-0.131956	5.99534e-05	0.0115585
300.904	-36013.5	-14590.8	9.05908	-0.129719	-0.000225979	0.0104568
300.921	-36013.4	-14590.8	9.05542	-0.13007	0.00100013	0.00971507
300.938	-36013.2	-14590.9	9.05166	-0.12998	0.00474145	0.00982969
300.955	-36013.1	-14590.9	9.04998	-0.130005	0.00824919	0.00979706
300.972	-36012.9	-14591	9.04885	-0.129999	0.0102627	0.0098056
300.989	-36012.8	-14591	9.04505	-0.13	0.00992533	0.00980344
301.006	-36012.6	-14591.1	9.04155	-0.13	0.0100199	0.00980405
301.023	-36012.5	-14591.1	9.03968	-0.13	0.00999521	0.00980389
301.04	-36012.4	-14591.2	9.04035	-0.13	0.0100013	0.00980393
301.057	-36012.2	-14591.2	9.03844	-0.13	0.00999964	0.00980392
301.074	-36012.1	-14591.3	9.03495	-0.13	0.0100001	0.00980392
301.091	-36011.9	-14591.3	9.03115	-0.13	0.00999998	0.00980392
301.108	-36011.8	-14591.4	9.03002	-0.13	0.01	0.00980392
301.125	-36011.7	-14591.4	9.02834	-0.13	0.01	0.00980392
301.142	-36011.5	-14591.5	9.02458	-0.13	0.01	0.00980392
301.159	-36011.3	-14591.5	9.02091	-0.13	0.01	0.00980392
301.176	-36011.2	-14591.6	9.01977	-0.13	0.01	0.00980392
301.193	-36011	-14591.6	9.02031	-0.13	0.01	0.00980392
301.21	-36010.9	-14591.7	9.0178	-0.13	0.01	0.00980392
301.227	-36010.8	-14591.7	9.01419	-0.13	0.01	0.00980392
301.244	-36010.6	-14591.8	9.01055	-0.13	0.01	0.00980392
301.261	-36010.5	-14591.8	9.0098	-0.13	0.01	0.00980392
301.278	-36010.3	-14591.9	9.01023	-0.13	0.01	0.00980392
301.295	-36010.2	-14591.9	9.00732	-0.13	0.01	0.00980392
301.312	-36010	-14592	9.00399	-0.13	0.01	0.00980392
301.329	-36009.9	-14592	9.00022	-0.13	0.01	0.00980392
301.346	-36009.7	-14592.1	9.00009	-0.13	0.01	0.00980392
301.363	-36009.6	-14592.1	8.99714	-0.13	0.01	0.00980392
301.38	-36009.5	-14592.2	8.99355	-0.13	0.01	0.00980392
301.397	-36009.3	-14592.2	8.99011	-0.13	0.01	0.00980392
301.414	-36009.2	-14592.3	8.98995	-0.13	0.01	0.00980392
301.431	-36009	-14592.3	8.99	-0.13	0.01	0.00980392
301.448	-36008.9	-14592.4	8.98667	-0.13	0.01	0.00980392
301.465	-36008.8	-14592.4	8.98333	-0.13	0.01	0.00980392
301.482	-36008.6	-14592.5	8.97987	-0.13	0.01	0.00980392
301.499	-36008.5	-14592.5	8.97955	-0.13	0.01	0.00980392
301.516	-36008.3	-14592.6	8.97991	-0.13	0.01	0.00980392
301.533	-36008.2	-14592.6	8.97622	-0.13	0.01	0.00980392
301.55	-36008	-14592.7	8.97288	-0.13	0.01	0.00980392
301.567	-36007.9	-14592.7	8.96991	-0.13	0.01	0.00980392
301.584	-36007.7	-14592.8	8.96968	-0.13	0.01	0.00980392
301.601	-36007.6	-14592.9	8.96603	-0.13	0.01	0.00980392
301.618	-36007.5	-14592.9	8.96267	-0.13	0.01	0.00980392
301.635	-36007.3	-14593	8.95977	-0.13	0.01	0.00980392
301.652	-36007.1	-14593	8.96021	-0.13	0.01	0.00980392
301.669	-36007	-14593.1	8.95938	-0.13	0.01	0.00980392
301.686	-36006.9	-14593.1	8.95564	-0.13	0.01	0.00980392
301.703	-36006.8	-14593.1	8.95222	-0.13	0.01	0.00980394
301.72	-36006.6	-14593.2	8.9497	-0.13	0.01	0.00980385
301.737	-36006.5	-14593.2	8.95028	-0.13	0.01	0.00980423
301.754	-36006.3	-14593.3	8.94908	-0.130001	0.01	0.00980276
301.771	-36006.2	-14593.4	8.94542	-0.129996	0.01	0.00980817
301.788	-36006	-14593.4	8.94166	-0.130017	0.01	0.00978543
301.805	-36005.9	-14593.5	8.93998	-0.129937	0.01	0.00987352
301.822	-36005.7	-14593.5	8.93885	-0.130228	0.01	0.00946115
301.839	-36005.6	-14593.6	8.93505	-0.128688	0.01	0.00784838
301.856	-36005.4	-14593.6	8.93155	-0.125112	0.01	0.00501024
301.873	-36005.3	-14593.7	8.92968	-0.121442	0.01	0.00204004
301.89	-36005.1	-14593.7	8.93034	-0.119713	0.01	0.00028436
301.907	-36005	-14593.8	8.92847	-0.120076	0.01	0.000353707
301.924	-36004.9	-14593.8	8.9248	-0.119982	0.01	0.00217624
301.941	-36004.7	-14593.9	8.92111	-0.120005	0.01	0.00520961
301.958	-36004.6	-14593.9	8.9197	-0.119999	0.01	0.00797415
301.975	-36004.4	-14594	8.92032	-0.12	0.01	0.00950791
301.992	-36004.3	-14594	8.91801	-0.12	0.01	0.00963915
302.009	-36004.2	-14594.1	8.91455	-0.12	0.01	0.00406896
302.026	-36004	-14594.1	8.91081	-0.12	0.01	-0.0171055
302.043	-36003.9	-14594.2	8.90973	-0.12	0.01	-0.0576852
302.06	-36003.7	-14594.2	8.91036	-0.12	0.01	-0.107837
302.077	-36003.6	-14594.3	8.9076	-0.12	0.00999998	-0.167187
302.094	-36003.5	-14594.3	8.90414	-0.12	0.0100001	-0.230162
302.111	-36003.3	-14594.4	8.90056	-0.12	0.00999966	-0.305414
302.128	-36003.2	-14594.4	8.89985	-0.12	0.010001	-0.395656
302.145	-36003	-14594.5	8.90024	-0.12	0.00999596	-0.481916
302.162	-36002.9	-14594.5	8.89735	-0.12	0.0100151	-0.554384
302.179	-36002.7	-14594.6	8.89377	-0.12	0.00995939	-0.622031
302.196	-36002.6	-14594.6	8.89024	-0.12	0.0101576	-0.685048
302.213	-36002.4	-14594.7	8.8899	-0.12	0.00712045	-0.758268
302.23	-36002.3	-14594.7	8.89009	-0.12	0.00355333	-0.845516
302.247	-36002.2	-14594.8	8.88688	-0.12	0.000107557	-0.931046
302.264	-36002	-14594.8	8.88355	-0.12	-2.80202e-05	-1.00561
302.281	-36001.9	-14594.9	8.88	-0.12	0	-1.07407
302.298	-36001.8	-14594.9	8.88	-0.12	0	-1.13181
302.315	-36001.6	-14595	8.88	-0.12	0	-1.19063
302.332	-36001.5	-14595	8.87645	-0.12	1.21695e-07	-1.25304
302.349	-36001.3	-14595.1	8.87312	-0.12	-3.25859e-08	-1.3117
302.366	-36001.2	-14595.1	8.86991	-0.12	8.6477e-09	-1.37448
302.383	-36001	-14595.2	8.8701	-0.12	-5.82005e-09	-1.4503
302.4	-36000.9	-14595.2	8.86976	-0.12	7.32241e-09	-1.52618
302.417	-36000.7	-14595.3	8.86623	-0.12	-2.34043e-08	-1.59732
302.434	-36000.6	-14595.3	8.86265	-0.12	1.33837e-07	-1.65929
302.451	-36000.5	-14595.4	8.85976	-0.12	-5.06901e-07	-1.71158
302.468	-36000.3	-14595.4	8.86015	-0.12	1.88231e-06	-1.76666
302.485	-36000.2	-14595.5	8.85944	-0.12	-9.5706e-06	-1.82881
302.502	-36000	-14595.5	8.85586	-0.12	3.61948e-05	-1.88231
302.519	-35999.9	-14595.6	8.8524	-0.12	-0.000133795	-1.92833
302.536	-35999.8	-14595.6	8.84964	-0.12	0.000716759	-1.96535
302.553	-35999.6	-14595.7	8.85027	-0.12	0.00432991	-1.99759
302.57	-35999.5	-14595.7	8.84919	-0.12	0.00784846	-2.03487
302.587	-35999.3	-14595.8	8.84545	-0.12	0.0103186	-2.0788
302.604	-35999.2	-14595.8	8.84199	-0.12	0.00991505	-2.12143
302.621	-35999	-14595.9	8.83968	-0.12	0.0100212	-2.16021
302.638	-35998.9	-14595.9	8.8403	-0.12	0.00999356	-2.19089
302.655	-35998.8	-14596	8.83889	-0.12	0.0100028	-2.21109
302.672	-35998.6	-14596	8.8352	-0.12	0.00999522	-2.22554
302.689	-35998.5	-14596.1	8.83153	-0.12	0.0100187	-2.23755
302.706	-35998.3	-14596.1	8.82966	-0.12	0.00993021	-2.2506
302.723	-35998.2	-14596.2	8.83031	-0.12	0.0102492	-2.272
302.74	-35998.1	-14596.2	8.82845	-0.12	0.00847134	-2.30115
302.757	-35997.9	-14596.3	8.82493	-0.12	0.00492735	-2.33361
302.774	-35997.8	-14596.3	8.82124	-0.12	0.00121634	-2.36721
302.791	-35997.6	-14596.4	8.81966	-0.12	-0.00025931	-2.39763
302.808	-35997.5	-14596.4	8.82039	-0.12	6.8885e-05	-2.42736
302.825	-35997.3	-14596.5	8.81807	-0.12	-1.58452e-05	-2.46372
302.842	-35997.2	-14596.5	8.81452	-0.120002	4.34368e-06	-2.50514
302.859	-35997.1	-14596.6	8.8109	-0.119994	-1.1524e-06	-2.54523
302.876	-35996.9	-14596.6	8.80985	-0.120021	2.56082e-07	-2.58277
302.893	-35996.8	-14596.7	8.80996	-0.119918	-6.96839e-08	-2.61286
302.91	-35996.6	-14596.7	8.81029	-0.120306	1.84594e-08	-2.64224
302.927	-35996.5	-14596.8	8.80761	-0.117608	-3.90819e-09	-2.68117
302.944	-35996.4	-14596.8	8.80413	-0.114137	1.05726e-09	-2.72758
302.961	-35996.2	-14596.9	8.80056	-0.110553	-2.79559e-10	-2.77285
302.978	-35996.1	-14596.9	8.79985	-0.109866	5.49823e-11	-2.81638
302.995	-35995.9	-14597	8.80023	-0.110168	-1.48058e-11	-2.85284
303.012	-35995.8	-14597	8.79736	-0.111326	3.90626e-12	-2.88013
303.029	-35995.6	-14597.1	8.79373	-0.135396	-6.75218e-13	-2.88948
303.046	-35995.5	-14597.1	8.7904	-0.183223	1.81199e-13	-2.87423
303.063	-35995.3	-14597.2	8.78703	-0.243323	-4.7674e-14	-2.84787
303.08	-35995.2	-14597.2	8.78363	-0.296643	6.09262e-15	-2.81366
303.097	-35995.1	-14597.3	8.77706	-0.362444	-1.63121e-15	-2.77504
303.114	-35994.9	-14597.3	8.7705	-0.441171	4.27655e-16	-2.71856
303.131	-35994.8	-14597.4	8.76	-0.543333	0	-2.64597
303.148	-35994.7	-14597.4	8.75	-0.63	0	-2.57625
303.165	-35994.5	-14597.5	8.74	-0.703333	-4.25493e-28	-2.5207
303.182	-35994.4	-14597.5	8.72927	-0.763544	-1.85714e-18	-2.47594
303.199	-35994.3	-14597.6	8.71591	-0.827171	4.96487e-19	-2.44006
303.216	-35994.1	-14597.6	8.70239	-0.901997	-1.28801e-19	-2.39567
303.233	-35994	-14597.7	8.68465	-1.00115	6.3918e-20	-2.3382
303.25	-35993.8	-14597.7	8.66786	-1.08642	-1.70803e-20	-2.27871
303.267	-35993.7	-14597.8	8.64749	-1.16502	4.4022e-21	-2.2262
303.284	-35993.5	-14597.8	8.62635	-1.22684	-1.63894e-21	-2.18301
303.301	-35993.4	-14597.9	8.60662	-1.28336	4.3775e-22	-2.15152
303.318	-35993.3	-14597.9	8.58596	-1.34513	-1.11991e-22	-2.11921
303.335	-35993.1	-14598	8.56047	-1.41098	3.70734e-23	-2.08272
303.352	-35993	-14598	8.53361	-1.46629	-9.8968e-24	-2.04395
303.369	-35992.8	-14598.1	8.50746	-1.53028	2.51056e-24	-1.99766
303.386	-35992.7	-14598.1	8.48227	-1.6113	-7.7943e-25	-1.94246
303.403	-35992.6	-14598.2	8.45574	-1.69352	2.07947e-25	-1.89032
303.42	-35992.4	-14598.2	8.42757	-1.76721	-5.22364e-26	-1.84525
303.437	-35992.3	-14598.3	8.39595	-1.82388	1.55749e-26	-1.8119
303.454	-35992.2	-14598.3	8.36542	-1.87178	-4.15255e-27	-1.78699
303.471	-35992	-14598.4	8.33079	-1.93202	1.03128e-27	-1.7585
303.488	-35991.9	-14598.4	8.29604	-1.99723	-2.99299e-28	-1.72383
303.505	-35991.8	-14598.4	8.26312	-2.0543	8.0562e-29	-1.69392
303.522	-35991.6	-14598.5	8.22899	-2.09689	-2.27185e-29	-1.67327
303.539	-35991.5	-14598.5	8.19275	-2.13147	1.91011e-29	-1.66363
303.556	-35991.4	-14598.6	8.15628	-2.16093	-5.24401e-29	-1.65433
303.573	-35991.2	-14598.6	8.11837	-2.20077	1.82396e-28	-1.63417
303.59	-35991.1	-14598.7	8.08022	-2.24838	-7.55561e-28	-1.60308
303.607	-35991	-14598.7	8.04453	-2.29358	2.83801e-27	-1.57215
303.624	-35990.9	-14598.8	8.00435	-2.33339	-9.98466e-27	-1.54994
303.641	-35990.7	-14598.8	7.96286	-2.36154	4.07581e-26	-1.53994
303.658	-35990.6	-14598.9	7.92321	-2.3806	-1.52984e-25	-1.53681
303.675	-35990.5	-14598.9	7.88314	-2.39306	5.7118e-25	-1.53374
303.692	-35990.4	-14598.9	7.84307	-2.40199	-2.13173e-24	-1.52794
303.709	-35990.2	-14599	7.80342	-2.41563	7.95576e-24	-1.52016
303.726	-35990.1	-14599	7.76157	-2.43652	-2.74216e-23	-1.50512
303.743	-35990	-14599.1	7.72079	-2.47015	1.10419e-22	-1.48302
303.76	-35989.9	-14599.1	7.67917	-2.50489	-4.14145e-22	-1.45465
303.777	-35989.7	-14599.2	7.63343	-2.54006	1.389e-21	-1.4223
303.794	-35989.6	-14599.2	7.58918	-2.56933	-5.52943e-21	-1.39067
303.811	-35989.5	-14599.3	7.5464	-2.59651	2.07255e-20	-1.35682
303.828	-35989.4	-14599.3	7.50078	-2.63621	-6.67573e-20	-1.31399
303.845	-35989.3	-14599.3	7.45658	-2.67976	2.63161e-19	-1.26609
303.862	-35989.1	-14599.4	7.4141	-2.72357	-9.85802e-19	-1.21967
303.879	-35989	-14599.4	7.36543	-2.76111	2.9779e-18	-1.17669
303.896	-35988.9	-14599.5	7.31806	-2.78908	-1.164e-17	-1.14262
303.913	-35988.8	-14599.5	7.27178	-2.81427	4.35802e-17	-1.11164
303.93	-35988.7	-14599.5	7.22258	-2.85455	-1.17057e-16	-1.0745
303.947	-35988.6	-14599.6	7.17249	-2.90108	4.54176e-16	-1.03236
303.964	-35988.4	-14599.6	7.12274	-2.94819	-1.69962e-15	-0.986438
303.981	-35988.3	-14599.7	7.06974	-2.98783	3.42489e-15	-0.930451
303.998	-35988.2	-14599.7	7.01958	-3.02451	-1.32019e-14	-0.871769
304.015	-35988.1	-14599.7	6.96959	-3.06119	4.93824e-14	-0.808753
304.032	-35988	-14599.8	6.91667	-3.09667	1.1316e-23	-0.744009
304.049	-35987.9	-14599.8	6.86	-3.12333	0	-0.686275
304.066	-35987.8	-14599.9	6.84019	-3.13062	-1.52324e-11	-0.668333
304.083	-35987.7	-14599.9	6.75333	-3.17333	5.15171e-22	-0.54793
304.1	-35987.6	-14599.9	6.70438	-3.20123	5.21321e-11	-0.456344
304.117	-35987.4	-14600	6.64985	-3.2246	-2.02463e-10	-0.370758
304.134	-35987.3	-14600	6.59361	-3.24172	1.58848e-09	-0.293585
304.151	-35987.2	-14600.1	6.54048	-3.25476	-6.03853e-09	-0.228706
304.168	-35987.1	-14600.1	6.48682	-3.26866	2.25021e-08	-0.151568
304.185	-35987	-14600.1	6.42991	-3.29147	-1.30179e-07	-0.0436883
304.202	-35986.9	-14600.2	6.37348	-3.32231	4.93415e-07	0.0786462
304.219	-35986.8	-14600.2	6.31616	-3.35647	-1.83233e-06	0.204017
304.236	-35986.7	-14600.2	6.25628	-3.38991	9.31651e-06	0.320435
304.253	-35986.6	-14600.3	6.20027	-3.41136	-3.52338e-05	0.417779
304.27	-35986.5	-14600.3	6.14259	-3.43141	0.000130243	0.516502
304.287	-35986.4	-14600.3	6.08294	-3.45389	-0.000699981	0.620733
304.304	-35986.3	-14600.4	6.02686	-3.48211	-0.00439325	0.723308
304.321	-35986.2	-14600.4	5.96952	-3.51169	-0.00760938	0.833208
304.338	-35986.1	-14600.4	5.90789	-3.53687	-0.0110565	0.96246
304.355	-35986.1	-14600.5	5.84538	-3.55592	-0.0144619	1.10766
304.372	-35985.9	-14600.5	5.78436	-3.57367	-0.0181027	1.2571
304.389	-35985.9	-14600.5	5.72143	-3.59595	-0.0203143	1.40992
304.406	-35985.8	-14600.6	5.66242	-3.62087	-0.0199159	1.55709
304.423	-35985.7	-14600.6	5.60039	-3.64699	-0.020022	1.72395
304.44	-35985.6	-14600.6	5.53819	-3.67219	-0.019988	1.90743
304.457	-35985.5	-14600.7	5.47762	-3.70016	-0.0200249	2.08457
304.474	-35985.4	-14600.7	5.4116	-3.73252	-0.0199161	2.26186
304.491	-35985.3	-14600.7	5.346	-3.75793	-0.0203468	2.43147
304.508	-35985.2	-14600.8	5.28365	-3.77856	-0.0182029	2.60689
304.525	-35985.2	-14600.8	5.21767	-3.80253	-0.0164038	2.83395
304.542	-35985.1	-14600.8	5.1523	-3.83147	-0.0166668	3.09736
304.559	-35985	-14600.8	5.08986	-3.85579	-0.0169383	3.3564
304.576	-35984.9	-14600.9	5.02392	-3.87469	-0.0148495	3.5927
304.593	-35984.8	-14600.9	4.95673	-3.8845	-0.0108236	3.77239
304.61	-35984.8	-14600.9	4.89035	-3.89451	-0.00982178	3.9005
304.627	-35984.7	-14601	4.8229	-3.91077	-0.0100349	4.00824
304.644	-35984.6	-14601	4.75823	-3.93357	-0.0100094	4.09148
304.661	-35984.5	-14601	4.69606	-3.95041	-0.00992699	4.15267
304.678	-35984.4	-14601	4.62668	-3.95876	-0.0102438	4.19851
304.695	-35984.4	-14601.1	4.55867	-3.96252	-0.00754593	4.22878
304.712	-35984.3	-14601.1	4.49282	-3.9679	-0.0042346	4.24953
304.729	-35984.2	-14601.1	4.42235	-3.97824	-0.000224485	4.26658
304.746	-35984.2	-14601.1	4.35497	-3.9858	-0.0025361	4.27759
304.763	-35984.1	-14601.2	4.28838	-3.98962	-0.00613966	4.28281
304.78	-35984	-14601.2	4.22209	-3.99033	-0.00937584	4.28342
304.797	-35984	-14601.2	4.15157	-3.98709	-0.0129361	4.28147
304.814	-35983.9	-14601.2	4.08434	-3.98386	-0.0162351	4.27636
304.831	-35983.8	-14601.3	4.01814	-3.97755	-0.0197701	4.26904
304.848	-35983.8	-14601.3	3.94739	-3.97039	-0.0200271	4.25879
304.865	-35983.7	-14601.3	3.88068	-3.96376	-0.0199988	4.24892
304.882	-35983.6	-14601.3	3.81	-3.95667	-0.02	4.23965
304.899	-35983.6	-14601.3	3.74333	-3.95333	-0.02	4.23203
304.916	-35983.5	-14601.4	3.67667	-3.95	-0.0166667	4.22876
304.933	-35983.5	-14601.4	3.60603	-3.95362	-0.0131063	4.22764
304.95	-35983.4	-14601.4	3.54304	-3.9567	-0.00991981	4.22638
304.967	-35983.3	-14601.4	3.47946	-3.95284	-0.00999347	4.21815
304.984	-35983.3	-14601.5	3.41205	-3.9374	-0.0102239	4.19879
305.001	-35983.2	-14601.5	3.34563	-3.90987	-0.0137506	4.1719
305.018	-35983.2	-14601.5	3.27838	-3.87964	-0.0171267	4.13985
305.035	-35983.1	-14601.5	3.20827	-3.84782	-0.0202383	4.10647
305.052	-35983.1	-14601.5	3.14564	-3.81833	-0.0199365	4.07333
