# Supplementary material for: Extraction of driving behavior primitives considering driver expectation and vehicle dynamics
Source: PLoS One. 2025 Dec 31;20(12):e0340123. doi: 10.1371/journal.pone.0340123 (PMC12755792; doi:10.1371/journal.pone.0340123)
Supplement: S1 File — (ZIP) [file pone.0340123.s001.zip › DataSetForPimitiveExaction-1/straight driving/c11_s_7.xlsx]

## Sheet: Sheet1
318.414	-35949.2	-14568.2	7.66171	0.797113	-0.121278	0.107902
318.431	-35949.2	-14568.1	7.67585	0.793561	-0.110608	0.107865
318.448	-35949.1	-14568	7.68923	0.790081	-0.100577	0.106818
318.465	-35949.1	-14567.9	7.70253	0.790072	-0.0906128	0.105772
318.482	-35949	-14567.7	7.71667	0.786667	-0.08	0.103486
318.499	-35949	-14567.6	7.73	0.783333	-0.07	0.102397
318.516	-35949	-14567.5	7.74	0.78	-0.06	0.0991285
318.533	-35948.9	-14567.3	7.75417	0.780016	-0.0528694	0.0955769
318.55	-35948.9	-14567.2	7.76747	0.780026	-0.0426267	0.0901572
318.567	-35948.8	-14567.1	7.78067	0.77988	-0.0291389	0.0869411
318.584	-35948.8	-14567	7.79141	0.776234	-0.0152636	0.0836556
318.601	-35948.7	-14566.9	7.80491	0.772898	-0.00562407	0.0825624
318.618	-35948.7	-14566.7	7.81838	0.769828	0.00482555	0.0790211
318.635	-35948.6	-14566.6	7.83197	0.770152	0.0192219	0.0742247
318.652	-35948.6	-14566.5	7.84203	0.769608	0.0319889	0.0688287
318.669	-35948.5	-14566.4	7.85588	0.766024	0.041532	0.0647604
318.686	-35948.5	-14566.2	7.86987	0.762413	0.0474245	0.0610237
318.703	-35948.4	-14566.1	7.88308	0.759763	0.0454682	0.055096
318.72	-35948.4	-14566	7.89664	0.760028	0.038304	0.0466863
318.737	-35948.3	-14565.8	7.91069	0.760146	0.0311228	0.0363716
318.754	-35948.3	-14565.7	7.92386	0.759297	0.0256794	0.0283733
318.771	-35948.2	-14565.6	7.93744	0.755605	0.0213575	0.0224237
318.788	-35948.2	-14565.5	7.95166	0.751957	0.0153272	0.0183662
318.805	-35948.1	-14565.4	7.96379	0.749715	0.0111139	0.0152224
318.822	-35948.1	-14565.2	7.97347	0.750084	0.00532913	0.0118542
318.839	-35948	-14565.1	7.9853	0.749919	0.000648087	0.00839652
318.856	-35948	-14565	7.99881	0.750235	-0.00477325	0.00542627
318.873	-35947.9	-14564.9	8.01238	0.748908	-0.00934461	0.00410538
318.89	-35947.9	-14564.7	8.02442	0.745203	-0.0147883	0.0048194
318.907	-35947.9	-14564.6	8.03591	0.741502	-0.0199923	0.00573541
318.924	-35947.8	-14564.5	8.05006	0.739758	-0.023818	0.0045065
318.941	-35947.7	-14564.3	8.06381	0.740063	-0.0235383	0.00199495
318.958	-35947.7	-14564.2	8.07698	0.740001	-0.0215093	0.000370431
318.975	-35947.6	-14564.1	8.09077	0.739936	-0.019972	-0.000120938
318.992	-35947.6	-14563.9	8.10489	0.740279	-0.0183245	0.000501087
319.009	-35947.6	-14563.8	8.116	0.73827	-0.0147407	0.00226132
319.026	-35947.5	-14563.7	8.12629	0.734596	-0.0109336	0.00477129
319.043	-35947.5	-14563.6	8.13624	0.730894	-0.0100604	0.00576717
319.06	-35947.4	-14563.5	8.14844	0.7298	-0.00807825	0.00414712
319.077	-35947.4	-14563.3	8.16192	0.730052	-0.00453893	0.00177001
319.094	-35947.3	-14563.2	8.17586	0.729991	-0.000797928	0.000210413
319.111	-35947.3	-14563.1	8.1894	0.729994	0.000188777	-5.87951e-05
319.128	-35947.2	-14562.9	8.20328	0.73003	-4.42764e-05	4.84059e-05
319.145	-35947.1	-14562.8	8.21718	0.729879	2.89109e-05	-0.000641529
319.162	-35947.1	-14562.7	8.22768	0.731944	-7.09422e-05	-0.00395609
319.179	-35947.1	-14562.5	8.23818	0.741022	0.000206289	-0.0129132
319.196	-35947	-14562.4	8.24803	0.756496	-0.00266604	-0.0291482
319.213	-35947	-14562.3	8.26098	0.779106	-0.00603118	-0.0511998
319.23	-35946.9	-14562.1	8.27396	0.802413	-0.00967982	-0.0770196
319.247	-35946.9	-14562	8.29142	0.827273	-0.00990601	-0.102819
319.264	-35946.8	-14561.9	8.305	0.847725	-0.0128793	-0.125107
319.281	-35946.7	-14561.7	8.32145	0.867702	-0.0162292	-0.14383
319.298	-35946.7	-14561.6	8.33578	0.88571	-0.0199002	-0.161413
319.315	-35946.7	-14561.5	8.35242	0.899442	-0.0199462	-0.1737
319.332	-35946.6	-14561.3	8.36588	0.906259	-0.0230935	-0.182582
319.349	-35946.6	-14561.2	8.38	0.913333	-0.0266667	-0.188453
319.366	-35946.5	-14561.1	8.39333	0.913333	-0.03	-0.19281
319.383	-35946.4	-14560.9	8.41	0.913333	-0.0333333	-0.194989
319.4	-35946.4	-14560.8	8.42772	0.909769	-0.0369086	-0.194917
319.417	-35946.3	-14560.7	8.44415	0.906481	-0.040046	-0.192637
319.434	-35946.3	-14560.5	8.45762	0.903129	-0.0401291	-0.189335
319.451	-35946.2	-14560.4	8.4751	0.899571	-0.0435355	-0.185899
319.468	-35946.2	-14560.3	8.48846	0.896373	-0.0433732	-0.182548
319.485	-35946.1	-14560.1	8.50511	0.892579	-0.0429661	-0.178125
319.502	-35946.1	-14560	8.51948	0.885899	-0.0400841	-0.173343
319.519	-35946	-14559.9	8.53593	0.882323	-0.0440251	-0.168027
319.536	-35946	-14559.7	8.54906	0.875904	-0.0473456	-0.161819
319.553	-35945.9	-14559.6	8.5633	0.871907	-0.0502868	-0.149137
319.57	-35945.9	-14559.5	8.57621	0.865749	-0.0499234	-0.131283
319.587	-35945.8	-14559.3	8.59075	0.861835	-0.0500194	-0.10749
319.604	-35945.8	-14559.2	8.6075	0.855422	-0.049994	-0.0836826
319.621	-35945.7	-14559.1	8.62135	0.851783	-0.0500016	-0.0627635
319.638	-35945.7	-14558.9	8.63762	0.844497	-0.0499996	-0.0431917
319.655	-35945.6	-14558.8	8.65246	0.837636	-0.0500001	-0.0239891
319.672	-35945.6	-14558.6	8.66834	0.830963	-0.05	-0.00765301
319.689	-35945.5	-14558.5	8.68156	0.824372	-0.05	0.00791419
319.706	-35945.5	-14558.4	8.69563	0.816116	-0.05	0.0234548
319.723	-35945.4	-14558.2	8.70871	0.805858	-0.05	0.0374186
319.74	-35945.3	-14558.1	8.72251	0.795703	-0.05	0.0512935
319.757	-35945.3	-14558	8.7363	0.784987	-0.05	0.0626398
319.774	-35945.2	-14557.8	8.7499	0.776505	-0.05	0.0716033
319.791	-35945.2	-14557.7	8.76415	0.769558	-0.05	0.0782967
319.808	-35945.1	-14557.5	8.77527	0.764633	-0.05	0.0830481
319.825	-35945.1	-14557.4	8.78667	0.761668	-0.0500001	0.0867368
319.842	-35945	-14557.2	8.80087	0.758077	-0.0499996	0.0901028
319.859	-35945	-14557.1	8.81476	0.75481	-0.0500016	0.0930448
319.876	-35944.9	-14557	8.82652	0.750918	-0.0499944	0.0938833
319.893	-35944.9	-14556.8	8.83618	0.750065	-0.0500228	0.0929706
319.91	-35944.8	-14556.7	8.84845	0.748077	-0.0499146	0.0923412
319.927	-35944.8	-14556.6	8.86193	0.744539	-0.0503187	0.0938583
319.944	-35944.7	-14556.4	8.87583	0.740798	-0.0478484	0.0963628
319.961	-35944.7	-14556.3	8.88951	0.739812	-0.0443299	0.0978451
319.978	-35944.6	-14556.1	8.90258	0.740044	-0.0407168	0.0981551
319.995	-35944.6	-14556	8.91691	0.740008	-0.0398662	0.0973226
320.012	-35944.5	-14555.9	8.92792	0.739928	-0.0400362	0.0953488
320.029	-35944.4	-14555.7	8.93725	0.740281	-0.0399904	0.0929714
320.046	-35944.4	-14555.6	8.9508	0.737362	-0.0400019	0.092407
320.063	-35944.3	-14555.4	8.96425	0.733962	-0.0399995	0.0943135
320.08	-35944.3	-14555.3	8.97848	0.730265	-0.0400001	0.096729
320.097	-35944.2	-14555.1	8.98897	0.729931	-0.04	0.0979716
320.114	-35944.2	-14555	8.99859	0.730018	-0.04	0.0981008
320.131	-35944.1	-14554.9	9.01249	0.729998	-0.04	0.0970439
320.148	-35944.1	-14554.7	9.02588	0.729999	-0.04	0.0949385
320.165	-35944	-14554.6	9.03927	0.730006	-0.04	0.09169
320.182	-35944	-14554.4	9.05	0.73	-0.04	0.0893246
320.199	-35943.9	-14554.3	9.06	0.73	-0.04	0.0893246
320.216	-35943.9	-14554.1	9.07333	0.726667	-0.04	0.0915033
320.233	-35943.8	-14554	9.08751	0.723108	-0.0400085	0.0949544
320.25	-35943.7	-14553.8	9.10063	0.719912	-0.0399677	0.0970142
320.267	-35943.7	-14553.7	9.11071	0.720023	-0.0401216	0.0968712
320.284	-35943.6	-14553.6	9.12499	0.719988	-0.0437645	0.0943927
320.301	-35943.6	-14553.4	9.13827	0.720007	-0.0471054	0.0911795
320.318	-35943.5	-14553.3	9.15132	0.719983	-0.0501613	0.0891209
320.335	-35943.5	-14553.1	9.16121	0.720061	-0.0499595	0.0882675
320.352	-35943.4	-14553	9.1717	0.719629	-0.0500086	0.0896331
320.369	-35943.4	-14552.8	9.18226	0.716019	-0.0500218	0.0920706
320.386	-35943.3	-14552.7	9.19659	0.712417	-0.0498705	0.0954697
320.403	-35943.2	-14552.5	9.20987	0.709753	-0.0505379	0.0971607
320.42	-35943.2	-14552.4	9.22271	0.710063	-0.0541775	0.0965817
320.437	-35943.1	-14552.3	9.23299	0.709981	-0.057865	0.0938053
320.454	-35943.1	-14552.1	9.24271	0.710005	-0.0600816	0.0907265
320.471	-35943	-14552	9.25391	0.71	-0.0607269	0.088874
320.488	-35943	-14551.8	9.26813	0.709994	-0.0645743	0.0881521
320.505	-35942.9	-14551.6	9.2816	0.710023	-0.0680155	0.088251
320.522	-35942.9	-14551.5	9.29355	0.709913	-0.0702759	0.0882076
320.539	-35942.8	-14551.3	9.30466	0.710494	-0.0699768	0.0854615
320.556	-35942.8	-14551.2	9.31897	0.717639	-0.0698094	0.0756829
320.573	-35942.7	-14551.1	9.33226	0.734385	-0.071023	0.0585113
320.59	-35942.6	-14550.9	9.34472	0.755668	-0.0750206	0.0364191
320.607	-35942.6	-14550.8	9.35433	0.775091	-0.0772083	0.0163457
320.624	-35942.5	-14550.6	9.36651	0.790081	-0.0752412	0.000252856
320.641	-35942.5	-14550.5	9.38019	0.804054	-0.0712284	-0.0131555
320.658	-35942.4	-14550.3	9.39549	0.81547	-0.0697641	-0.0244219
320.675	-35942.4	-14550.2	9.41064	0.825485	-0.0700627	-0.0345948
320.692	-35942.3	-14550	9.42409	0.833922	-0.0699852	-0.0447828
320.709	-35942.3	-14549.9	9.43795	0.840846	-0.0700041	-0.0543631
320.726	-35942.2	-14549.7	9.4513	0.845553	-0.0699991	-0.0621397
320.743	-35942.1	-14549.6	9.46772	0.849066	-0.0700003	-0.06675
320.76	-35942.1	-14549.4	9.48172	0.850209	-0.0699999	-0.0684142
320.777	-35942	-14549.2	9.49818	0.849953	-0.07	-0.0686594
320.794	-35942	-14549.1	9.51307	0.850014	-0.07	-0.068638
320.811	-35941.9	-14549	9.52589	0.849991	-0.07	-0.0685529
320.828	-35941.9	-14548.8	9.54012	0.85002	-0.07	-0.0693353
320.845	-35941.8	-14548.7	9.55327	0.849925	-0.07	-0.0713204
320.862	-35941.7	-14548.5	9.56945	0.85028	-0.07	-0.0736936
320.879	-35941.7	-14548.4	9.58432	0.847366	-0.07	-0.0742628
320.896	-35941.6	-14548.2	9.59764	0.843946	-0.07	-0.0723415
320.913	-35941.6	-14548	9.61099	0.84038	-0.07	-0.0700382
320.93	-35941.5	-14547.9	9.62481	0.839938	-0.07	-0.0687039
320.947	-35941.4	-14547.7	9.64156	0.840014	-0.07	-0.0685734
320.964	-35941.4	-14547.6	9.6549	0.840007	-0.07	-0.0695173
320.981	-35941.3	-14547.4	9.67235	0.839978	-0.07	-0.0717435
320.998	-35941.3	-14547.3	9.68594	0.840088	-0.07	-0.0739904
321.015	-35941.2	-14547.1	9.69917	0.836892	-0.07	-0.074154
321.032	-35941.2	-14547	9.71333	0.833333	-0.07	-0.0718954
321.049	-35941.1	-14546.8	9.72667	0.83	-0.07	-0.0697168
321.066	-35941.1	-14546.7	9.74	0.83	-0.07	-0.0686275
321.083	-35941	-14546.5	9.75415	0.829996	-0.07	-0.0686241
321.1	-35940.9	-14546.3	9.76743	0.829994	-0.07	-0.0686616
321.117	-35940.9	-14546.2	9.78083	0.830029	-0.07	-0.0697869
321.134	-35940.8	-14546	9.7949	0.829761	-0.07	-0.0709714
321.151	-35940.8	-14545.9	9.80841	0.826267	-0.07	-0.0718799
321.168	-35940.7	-14545.7	9.82423	0.823111	-0.07	-0.0707287
321.185	-35940.7	-14545.6	9.83825	0.819819	-0.07	-0.0695712
321.202	-35940.6	-14545.4	9.85157	0.820047	-0.07	-0.0685752
321.219	-35940.5	-14545.3	9.8649	0.819992	-0.07	-0.0686409
321.236	-35940.5	-14545.1	9.87956	0.819976	-0.07	-0.0686224
321.253	-35940.4	-14544.9	9.89591	0.820107	-0.07	-0.0686288
321.27	-35940.4	-14544.8	9.90907	0.819576	-0.07	-0.0686271
321.287	-35940.3	-14544.6	9.92325	0.815832	-0.07	-0.0686276
321.304	-35940.2	-14544.5	9.9364	0.812437	-0.07	-0.0686274
321.321	-35940.2	-14544.3	9.94998	0.80976	-0.07	-0.0686275
321.338	-35940.1	-14544.2	9.96402	0.810075	-0.07	-0.0686274
321.355	-35940.1	-14544	9.97718	0.809976	-0.07	-0.0686275
321.372	-35940	-14543.9	9.99081	0.810018	-0.07	-0.0686275
321.389	-35940	-14543.7	10.0048	0.809939	-0.07	-0.0686275
321.406	-35939.9	-14543.5	10.018	0.810226	-0.0700001	-0.0686274
321.423	-35939.8	-14543.4	10.0316	0.809	-0.0699997	-0.0686275
321.44	-35939.8	-14543.2	10.0457	0.805259	-0.0700013	-0.0686274
321.457	-35939.7	-14543	10.0584	0.80175	-0.069995	-0.0686277
321.474	-35939.7	-14542.9	10.0739	0.799738	-0.070018	-0.0686264
321.491	-35939.6	-14542.7	10.09	0.80007	-0.0699238	-0.068632
321.508	-35939.5	-14542.5	10.1031	0.799998	-0.0702866	-0.0686103
321.525	-35939.5	-14542.4	10.115	0.79994	-0.0685597	-0.0686888
321.542	-35939.4	-14542.2	10.1268	0.800269	-0.0648826	-0.0682113
321.559	-35939.4	-14542.1	10.1404	0.798491	-0.0613321	-0.0664948
321.576	-35939.3	-14541.9	10.1542	0.794799	-0.0597031	-0.0639926
321.593	-35939.2	-14541.7	10.1679	0.791089	-0.0603448	-0.0628484
321.61	-35939.2	-14541.6	10.1811	0.789774	-0.0582471	-0.0643049
321.627	-35939.1	-14541.4	10.195	0.790047	-0.0546216	-0.0668744
321.644	-35939.1	-14541.3	10.2087	0.790006	-0.0508073	-0.0678531
321.661	-35939	-14541.1	10.2219	0.789926	-0.0501207	-0.0659539
321.678	-35938.9	-14540.9	10.2358	0.790259	-0.0478924	-0.0593933
321.695	-35938.9	-14540.8	10.2495	0.787794	-0.0443179	-0.0492429
321.712	-35938.8	-14540.6	10.2626	0.784363	-0.04072	-0.0365274
321.729	-35938.8	-14540.5	10.277	0.780602	-0.0398652	-0.0242927
321.746	-35938.7	-14540.3	10.2876	0.779851	-0.0400378	-0.0147892
321.763	-35938.6	-14540.1	10.2999	0.780041	-0.039985	-0.00878457
321.78	-35938.6	-14540	10.3142	0.779988	-0.0400181	-0.0039523
321.797	-35938.5	-14539.8	10.3277	0.780018	-0.039936	-0.00133103
321.814	-35938.5	-14539.6	10.3409	0.779942	-0.0402379	-0.000188306
321.831	-35938.4	-14539.5	10.355	0.780156	-0.0371283	0.00095974
321.848	-35938.3	-14539.3	10.3687	0.777107	-0.0337446	0.00202624
321.865	-35938.3	-14539.1	10.3787	0.773764	-0.0302466	0.00323816
321.882	-35938.2	-14539	10.3925	0.770121	-0.0299478	0.00228755
321.899	-35938.1	-14538.8	10.4059	0.769968	-0.0300958	0.00015012
321.916	-35938.1	-14538.6	10.4192	0.770007	-0.0268899	-0.00302749
321.933	-35938	-14538.5	10.4333	0.77	-0.0233333	-0.00762527
321.95	-35938	-14538.3	10.4467	0.77	-0.02	-0.0119826
321.967	-35937.9	-14538.1	10.46	0.77	-0.02	-0.0163399
321.984	-35937.9	-14538	10.4741	0.766447	-0.019914	-0.0186387
322.001	-35937.8	-14537.8	10.4875	0.763116	-0.0163497	-0.0208166
322.018	-35937.7	-14537.6	10.5007	0.759913	-0.00955525	-0.023047
322.035	-35937.7	-14537.5	10.5114	0.760044	-0.00267908	-0.0265623
322.052	-35937.6	-14537.3	10.5249	0.759987	2.54336e-05	-0.0297614
322.069	-35937.5	-14537.1	10.5384	0.760008	0.000293126	-0.0331716
322.086	-35937.5	-14537	10.552	0.75997	0.00362795	-0.0378325
322.103	-35937.4	-14536.8	10.562	0.760109	0.00327679	-0.042204
322.12	-35937.4	-14536.6	10.5758	0.759575	0.0032654	-0.0463195
322.137	-35937.3	-14536.5	10.59	0.755832	0.00381989	-0.0482461
322.154	-35937.2	-14536.3	10.6024	0.752437	0.00765631	-0.0492342
322.171	-35937.2	-14536.1	10.613	0.74976	0.010217	-0.0504895
322.188	-35937.1	-14535.9	10.6274	0.750075	0.00992966	-0.0534314
322.205	-35937	-14535.8	10.6405	0.749976	0.0100299	-0.0579364
322.222	-35937	-14535.6	10.6542	0.750018	0.00995147	-0.0623877
322.239	-35936.9	-14535.4	10.6681	0.749939	0.0101995	-0.0666983
322.256	-35936.8	-14535.2	10.6815	0.750226	0.00910633	-0.0694809
322.273	-35936.8	-14535.1	10.694	0.749	0.00540342	-0.0714131
322.29	-35936.7	-14534.9	10.7042	0.745259	0.00173	-0.0716174
322.307	-35936.7	-14534.7	10.7138	0.741751	-0.000280148	-0.0703325
322.324	-35936.6	-14534.6	10.7256	0.739737	6.86288e-05	-0.069195
322.341	-35936.5	-14534.4	10.7398	0.740076	-1.95066e-05	-0.0684608
322.358	-35936.5	-14534.2	10.7528	0.739975	5.19212e-06	-0.0690116
322.375	-35936.4	-14534.1	10.7667	0.740024	-1.24946e-06	-0.0706282
322.392	-35936.4	-14533.9	10.7804	0.739917	3.42915e-07	-0.0737122
322.409	-35936.3	-14533.7	10.7939	0.740307	-6.54434e-08	-0.0760568
322.426	-35936.2	-14533.6	10.8059	0.738326	-7.55091e-08	-0.0759281
322.443	-35936.2	-14533.4	10.8156	0.734703	3.91929e-07	-0.0732858
322.46	-35936.1	-14533.2	10.8276	0.731104	-1.49232e-06	-0.0704449
322.477	-35936	-14533	10.8416	0.7298	5.15097e-06	-0.06891
322.494	-35936	-14532.8	10.8557	0.730055	-2.07434e-05	-0.0685662
322.511	-35935.9	-14532.7	10.8663	0.729987	7.78022e-05	-0.0686418
322.528	-35935.9	-14532.5	10.879	0.729998	-0.00026094	-0.0686306
322.545	-35935.8	-14532.3	10.8928	0.730019	0.00221117	-0.0686013
322.562	-35935.7	-14532.1	10.9063	0.729926	0.00561932	-0.0687289
322.579	-35935.7	-14532	10.9176	0.730239	0.00945493	-0.0678402
322.596	-35935.6	-14531.8	10.9277	0.727567	0.00992289	-0.0667328
322.613	-35935.5	-14531.6	10.9373	0.724155	0.0122978	-0.0654597
322.63	-35935.5	-14531.5	10.9508	0.720465	0.016267	-0.0661433
322.647	-35935.4	-14531.3	10.9644	0.719732	0.0168242	-0.068131
322.664	-35935.3	-14531.1	10.9776	0.722487	0.0164166	-0.0720136
322.681	-35935.3	-14531	10.9917	0.728971	0.0195067	-0.0786001
322.698	-35935.2	-14530.7	11.0051	0.738806	0.0230611	-0.0871315
322.715	-35935.1	-14530.6	11.0185	0.74875	0.0236058	-0.0968854
322.732	-35935.1	-14530.4	11.0294	0.759476	0.0201413	-0.106243
322.749	-35935	-14530.2	11.0393	0.766287	0.019962	-0.114
322.766	-35935	-14530.1	11.0525	0.773021	0.0200116	-0.119524
322.783	-35934.9	-14529.9	11.0667	0.776667	0.02	-0.124183
322.8	-35934.8	-14529.7	11.08	0.78	0.02	-0.126362
322.817	-35934.8	-14529.5	11.0933	0.78	0.02	-0.12963
322.834	-35934.7	-14529.4	11.1075	0.780034	0.0235805	-0.135545
322.851	-35934.6	-14529.1	11.1206	0.779893	0.0267764	-0.145532
322.868	-35934.6	-14529	11.1307	0.776439	0.0265341	-0.157653
322.885	-35934.5	-14528.8	11.145	0.772944	0.0228362	-0.171479
322.902	-35934.4	-14528.6	11.1582	0.769591	0.019854	-0.183211
322.919	-35934.4	-14528.5	11.1717	0.76634	0.0200376	-0.192598
322.936	-35934.3	-14528.3	11.1857	0.762223	0.0199859	-0.197928
322.953	-35934.2	-14528.1	11.1991	0.755963	0.0200042	-0.200665
322.97	-35934.2	-14527.9	11.212	0.752237	0.0199972	-0.201975
322.987	-35934.1	-14527.8	11.2229	0.745661	0.0200097	-0.205633
323.004	-35934	-14527.5	11.2365	0.741991	0.0199644	-0.210908
323.021	-35934	-14527.4	11.2501	0.735514	0.0201312	-0.221967
323.038	-35933.9	-14527.2	11.2634	0.732444	0.0192954	-0.236534
323.055	-35933.8	-14527	11.2726	0.728951	0.0156242	-0.251424
323.072	-35933.8	-14526.9	11.2839	0.725862	0.01232	-0.263662
323.089	-35933.7	-14526.7	11.2982	0.72097	0.00877665	-0.273227
323.106	-35933.6	-14526.5	11.3115	0.715429	0.00556731	-0.279572
323.123	-35933.6	-14526.3	11.324	0.710996	0.00189098	-0.283452
323.14	-35933.5	-14526.1	11.3342	0.704847	-0.00031648	-0.286401
323.157	-35933.4	-14525.9	11.3438	0.702116	9.96436e-05	-0.288479
323.174	-35933.4	-14525.8	11.3556	0.698441	-7.99832e-05	-0.290479
323.191	-35933.3	-14525.6	11.3697	0.695401	0.000258291	-0.290474
323.208	-35933.2	-14525.4	11.3831	0.69023	-0.00129838	-0.289308
323.225	-35933.2	-14525.2	11.3952	0.684691	-0.00499484	-0.287653
323.242	-35933.1	-14525	11.4054	0.681634	-0.00872448	-0.285378
323.259	-35933	-14524.8	11.4149	0.67822	-0.0101774	-0.282717
323.276	-35933	-14524.7	11.4273	0.674862	-0.0102032	-0.279116
323.293	-35932.9	-14524.5	11.4413	0.671074	-0.00826566	-0.276339
323.31	-35932.8	-14524.3	11.4547	0.669771	-0.00473708	-0.274817
323.327	-35932.8	-14524.1	11.4665	0.670072	-0.00100114	-0.274442
323.344	-35932.7	-14523.9	11.4765	0.669901	0.000226287	-0.274586
323.361	-35932.6	-14523.8	11.4864	0.670322	-6.01443e-05	-0.27398
323.378	-35932.6	-14523.6	11.4969	0.667848	1.37336e-05	-0.271947
323.395	-35932.5	-14523.4	11.5072	0.66433	-5.20114e-06	-0.270117
323.412	-35932.4	-14523.2	11.5167	0.660717	6.8515e-06	-0.272368
323.429	-35932.4	-14523	11.5299	0.659866	-1.91753e-05	-0.282929
323.446	-35932.3	-14522.8	11.5436	0.660036	7.48429e-05	-0.299557
323.463	-35932.2	-14522.7	11.557	0.65999	-0.00028017	-0.318804
323.48	-35932.2	-14522.5	11.5682	0.660002	0.00263422	-0.338742
323.497	-35932.1	-14522.3	11.5782	0.66	0.00605393	-0.355771
323.514	-35932	-14522.1	11.5882	0.66	0.0096201	-0.369355
323.531	-35932	-14521.9	11.5988	0.660001	0.0100616	-0.380177
323.548	-35931.9	-14521.7	11.6088	0.659997	0.0099871	-0.388133
323.565	-35931.8	-14521.5	11.6188	0.660011	0.00998987	-0.393742
323.582	-35931.8	-14521.4	11.6293	0.659977	0.0100287	-0.398466
323.599	-35931.7	-14521.2	11.6425	0.660088	0.00988717	-0.40175
323.616	-35931.6	-14521	11.6558	0.656892	0.0132016	-0.40696
323.633	-35931.6	-14520.8	11.67	0.653333	0.0133333	-0.417211
323.65	-35931.5	-14520.6	11.68	0.65	0.0133333	-0.432462
323.667	-35931.4	-14520.4	11.69	0.65	0.0133333	-0.45098
323.684	-35931.3	-14520.2	11.7006	0.649994	0.0169326	-0.471765
323.701	-35931.3	-14520	11.7106	0.650002	0.0200403	-0.49013
323.718	-35931.2	-14519.9	11.7206	0.649999	0.0201281	-0.506305
323.735	-35931.1	-14519.7	11.7312	0.650001	0.0235562	-0.518667
323.752	-35931.1	-14519.5	11.7411	0.649997	0.0232916	-0.526904
323.769	-35931	-14519.3	11.7515	0.650009	0.0232777	-0.532177
323.786	-35930.9	-14519.1	11.7658	0.649947	0.0237586	-0.536554
323.803	-35930.8	-14518.9	11.7791	0.650201	0.0270697	-0.538204
323.82	-35930.8	-14518.7	11.7921	0.649211	0.026082	-0.536384
323.837	-35930.7	-14518.6	11.8024	0.641311	0.0230265	-0.529434
323.854	-35930.6	-14518.3	11.8123	0.629931	0.023373	-0.517646
323.871	-35930.6	-14518.2	11.8225	0.612442	0.0234799	-0.502687
323.888	-35930.5	-14518	11.833	0.594883	0.0224611	-0.487278
323.905	-35930.4	-14517.8	11.8429	0.579074	0.0196988	-0.478771
323.922	-35930.4	-14517.6	11.8531	0.566536	0.0199187	-0.47945
323.939	-35930.3	-14517.4	11.8638	0.557349	0.0208789	-0.488747
323.956	-35930.2	-14517.2	11.8726	0.551045	0.0245243	-0.500822
323.973	-35930.2	-14517.1	11.8791	0.544333	0.0280871	-0.511
323.99	-35930.1	-14516.8	11.8859	0.536209	0.030319	-0.516576
324.007	-35930	-14516.6	11.8938	0.525295	0.0299139	-0.514986
324.024	-35930	-14516.5	11.9044	0.508437	0.0300252	-0.506219
324.041	-35929.9	-14516.3	11.915	0.486791	0.0299755	-0.492187
324.058	-35929.8	-14516.1	11.9234	0.46843	0.0300713	-0.478385
324.075	-35929.7	-14515.9	11.9299	0.453189	0.0297504	-0.466314
324.092	-35929.7	-14515.7	11.9369	0.439371	0.0315288	-0.458344
324.109	-35929.6	-14515.5	11.9435	0.427563	0.0350725	-0.455427
324.126	-35929.5	-14515.3	11.9504	0.419397	0.0387842	-0.45584
324.143	-35929.5	-14515.1	11.9573	0.412825	0.0402573	-0.45719
324.16	-35929.4	-14514.9	11.9639	0.405807	0.0399386	-0.457585
324.177	-35929.3	-14514.8	11.9708	0.401057	0.03999	-0.457494
324.194	-35929.2	-14514.6	11.9777	0.397854	0.0400996	-0.457548
324.211	-35929.2	-14514.4	11.9843	0.394598	0.0396113	-0.457411
324.228	-35929.1	-14514.2	11.9913	0.390785	0.0423905	-0.45822
324.245	-35929	-14514	11.9981	0.389814	0.0435455	-0.459369
324.262	-35929	-14513.8	12.0047	0.390049	0.0433398	-0.460552
324.279	-35928.9	-14513.6	12.0117	0.38999	0.0431291	-0.460823
324.296	-35928.8	-14513.4	12.0185	0.390003	0.0456765	-0.460792
324.313	-35928.7	-14513.2	12.0251	0.389999	0.0495027	-0.460713
324.33	-35928.7	-14513	12.0321	0.390002	0.0501032	-0.461593
324.347	-35928.6	-14512.8	12.0388	0.389994	0.0499178	-0.463572
324.364	-35928.5	-14512.6	12.0455	0.390023	0.0502249	-0.466739
324.381	-35928.5	-14512.5	12.0525	0.389939	0.0471786	-0.469359
324.398	-35928.4	-14512.2	12.0592	0.390239	0.0435456	-0.468769
324.415	-35928.3	-14512.1	12.0658	0.384528	0.0432818	-0.463046
324.432	-35928.3	-14511.9	12.073	0.371036	0.043334	-0.449748
324.449	-35928.2	-14511.7	12.0764	0.351199	0.043356	-0.432467
324.466	-35928.1	-14511.5	12.0829	0.331227	0.0432422	-0.412952
324.483	-35928	-14511.3	12.09	0.31	0.0466667	-0.393246
324.5	-35928	-14511.1	12.0967	0.293333	0.05	-0.376906
324.517	-35927.9	-14510.9	12.1	0.28	0.05	-0.363834
324.534	-35927.8	-14510.7	12.1035	0.269522	0.0500141	-0.353503
324.551	-35927.7	-14510.5	12.107	0.26294	0.0499666	-0.346038
324.568	-35927.7	-14510.3	12.1136	0.256366	0.0501203	-0.34067
324.585	-35927.6	-14510.2	12.1173	0.253005	0.0537776	-0.336112
324.602	-35927.5	-14509.9	12.1239	0.249477	0.0570547	-0.331607
324.619	-35927.5	-14509.8	12.127	0.242078	0.0603568	-0.323286
324.636	-35927.4	-14509.6	12.1306	0.226727	0.0642909	-0.308659
324.653	-35927.3	-14509.4	12.1339	0.206439	0.0712975	-0.290809
324.67	-35927.3	-14509.2	12.1374	0.186332	0.07756	-0.270826
324.687	-35927.2	-14509	12.1401	0.165042	0.0802521	-0.250294
324.704	-35927.1	-14508.8	12.1405	0.145845	0.0797964	-0.232325
324.721	-35927	-14508.6	12.1442	0.129575	0.0806086	-0.216663
324.738	-35927	-14508.4	12.1478	0.117494	0.0843974	-0.205269
324.755	-35926.9	-14508.2	12.1503	0.11136	0.0876475	-0.199123
324.772	-35926.8	-14508	12.1498	0.105382	0.0909023	-0.196675
324.789	-35926.7	-14507.8	12.1509	0.102023	0.0953066	-0.196006
324.806	-35926.7	-14507.6	12.1545	0.0997022	0.102842	-0.196097
324.823	-35926.6	-14507.5	12.1581	0.100071	0.10715	-0.196077
324.84	-35926.5	-14507.2	12.1603	0.0999903	0.106605	-0.196067
324.857	-35926.4	-14507	12.16	0.0999613	0.106389	-0.196126
324.874	-35926.4	-14506.9	12.1598	0.100159	0.108079	-0.195816
324.891	-35926.3	-14506.7	12.1613	0.0989732	0.110377	-0.193558
324.908	-35926.2	-14506.5	12.1649	0.0933445	0.1099	-0.186421
324.925	-35926.2	-14506.3	12.1686	0.0772505	0.110024	-0.172134
324.942	-35926.1	-14506.1	12.1703	0.0559187	0.109993	-0.152917
324.959	-35926	-14505.9	12.1699	0.0356446	0.110002	-0.134378
324.976	-35925.9	-14505.7	12.17	0.0188405	0.11	-0.117384
324.993	-35925.9	-14505.5	12.17	0.0049498	0.11	-0.104145
325.01	-35925.8	-14505.3	12.17	-0.00427041	0.11	-0.0952955
325.027	-35925.7	-14505.1	12.17	-0.0109958	0.109999	-0.0901609
325.044	-35925.7	-14504.9	12.17	-0.0157487	0.110005	-0.088486
325.061	-35925.6	-14504.7	12.17	-0.0187877	0.10998	-0.0877244
325.078	-35925.5	-14504.5	12.17	-0.022118	0.110068	-0.0851352
325.095	-35925.4	-14504.3	12.1699	-0.0276442	0.109728	-0.0802097
325.112	-35925.4	-14504.1	12.1703	-0.0367928	0.112191	-0.0737903
325.129	-35925.3	-14504	12.1676	-0.0477954	0.115793	-0.0677735
325.146	-35925.2	-14503.7	12.1641	-0.0551959	0.11954	-0.0621863
325.163	-35925.1	-14503.6	12.1605	-0.0619573	0.119849	-0.0576758
325.18	-35925.1	-14503.4	12.1599	-0.066152	0.122613	-0.0530407
325.197	-35925	-14503.2	12.16	-0.0693921	0.126045	-0.0495432
325.214	-35924.9	-14503	12.16	-0.0727485	0.129676	-0.0463717
325.231	-35924.9	-14502.8	12.16	-0.076214	0.129907	-0.0428446
325.248	-35924.8	-14502.6	12.16	-0.0797712	0.132876	-0.0404993
325.265	-35924.7	-14502.4	12.1602	-0.080058	0.13624	-0.0392767
325.282	-35924.6	-14502.2	12.1569	-0.0799942	0.139878	-0.0392099
325.299	-35924.6	-14502	12.1535	-0.0799955	0.140032	-0.0392106
325.316	-35924.5	-14501.8	12.1501	-0.0800237	0.139994	-0.0392419
325.333	-35924.4	-14501.6	12.15	-0.08	0.14	-0.0381264
325.35	-35924.3	-14501.4	12.15	-0.0833333	0.14	-0.0359477
325.367	-35924.3	-14501.2	12.15	-0.0866667	0.14	-0.0326797
325.384	-35924.2	-14501.1	12.1499	-0.0900997	0.143524	-0.0304029
325.401	-35924.1	-14500.8	12.1465	-0.0899734	0.146992	-0.0293896
325.418	-35924	-14500.7	12.1431	-0.0900069	0.153639	-0.0294175
325.435	-35924	-14500.5	12.1398	-0.0899966	0.15709	-0.0294089
325.452	-35923.9	-14500.3	12.1401	-0.0900009	0.160118	-0.0294125
325.469	-35923.8	-14500.1	12.14	-0.0899998	0.160152	-0.0294116
325.486	-35923.8	-14499.9	12.1401	-0.0900001	0.164396	-0.0294118
325.503	-35923.7	-14499.7	12.1396	-0.09	0.17116	-0.0294117
325.52	-35923.6	-14499.5	12.136	-0.09	0.178023	-0.0294118
325.537	-35923.5	-14499.3	12.1324	-0.09	0.184252	-0.0294118
325.554	-35923.4	-14499.1	12.1298	-0.09	0.188033	-0.0294118
325.571	-35923.4	-14498.9	12.13	-0.09	0.194477	-0.0294118
325.588	-35923.3	-14498.7	12.1301	-0.09	0.197574	-0.0294118
325.605	-35923.2	-14498.5	12.1293	-0.09	0.200987	-0.0294118
325.622	-35923.2	-14498.4	12.1256	-0.09	0.204364	-0.0294118
325.639	-35923.1	-14498.2	12.122	-0.0899999	0.207868	-0.0294117
325.656	-35923	-14498	12.1197	-0.0900003	0.211168	-0.029412
325.673	-35922.9	-14497.8	12.1201	-0.089999	0.214528	-0.0294107
325.69	-35922.9	-14497.6	12.1199	-0.0900044	0.218291	-0.0294162
325.707	-35922.8	-14497.4	12.1203	-0.0899835	0.22027	-0.0293949
325.724	-35922.7	-14497.2	12.1188	-0.0900595	0.219951	-0.0294727
325.741	-35922.6	-14497	12.1151	-0.0897479	0.219943	-0.0290403
325.758	-35922.6	-14496.8	12.1115	-0.0912955	0.220282	-0.0274848
325.775	-35922.5	-14496.6	12.1098	-0.095	0.21856	-0.0245098
325.792	-35922.4	-14496.4	12.11	-0.0987045	0.214887	-0.0215348
325.809	-35922.3	-14496.2	12.1103	-0.100252	0.211313	-0.0199793
325.826	-35922.3	-14496.1	12.1083	-0.0999405	0.209772	-0.0195469
325.843	-35922.2	-14495.9	12.1047	-0.100016	0.210063	-0.0196247
325.86	-35922.1	-14495.7	12.1011	-0.0999956	0.209983	-0.0196034
325.877	-35922	-14495.5	12.0998	-0.100001	0.210005	-0.0196089
325.894	-35922	-14495.3	12.1	-0.0999998	0.209994	-0.0196076
325.911	-35921.9	-14495.1	12.1003	-0.1	0.210021	-0.0196078
325.928	-35921.8	-14494.9	12.0979	-0.1	0.209932	-0.0196082
325.945	-35921.7	-14494.7	12.0943	-0.0999984	0.210272	-0.0196065
325.962	-35921.7	-14494.5	12.0907	-0.100006	0.207809	-0.0196127
325.979	-35921.6	-14494.3	12.0899	-0.0999811	0.204207	-0.0195921
325.996	-35921.5	-14494.1	12.09	-0.100075	0.200462	-0.01967
326.013	-35921.4	-14493.9	12.0903	-0.0997202	0.200145	-0.0188878
326.03	-35921.4	-14493.8	12.0874	-0.102633	0.197408	-0.0168459
326.047	-35921.3	-14493.5	12.0839	-0.106058	0.193875	-0.0136174
326.064	-35921.2	-14493.4	12.0804	-0.109605	0.190621	-0.0111789
326.081	-35921.1	-14493.2	12.0799	-0.110103	0.187061	-0.00991659
326.098	-35921.1	-14493	12.08	-0.109826	0.183777	-0.00887589
326.115	-35921	-14492.8	12.0802	-0.112884	0.180185	-0.0068882
326.132	-35920.9	-14492.6	12.0769	-0.116446	0.180064	-0.00345322
326.149	-35920.8	-14492.4	12.0735	-0.119893	0.17687	-0.00118281
326.166	-35920.8	-14492.2	12.0701	-0.120028	0.173631	-2.88417e-05
326.183	-35920.7	-14492	12.07	-0.12	0.166667	0
326.2	-35920.6	-14491.8	12.07	-0.12	0.16	1.09136e-16
326.217	-35920.5	-14491.7	12.0667	-0.12	0.15	0
326.234	-35920.5	-14491.5	12.0631	-0.12	0.139394	1.21677e-07
326.251	-35920.4	-14491.2	12.0599	-0.12	0.129429	-2.32774e-08
326.268	-35920.3	-14491.1	12.0599	-0.12	0.119361	-2.85397e-08
326.285	-35920.2	-14490.9	12.0562	-0.12	0.108976	2.86491e-07
326.302	-35920.2	-14490.7	12.0529	-0.12	0.102757	-1.10401e-06
326.319	-35920.1	-14490.5	12.0498	-0.12	0.0999379	4.11792e-06
326.336	-35920	-14490.3	12.05	-0.12	0.0996656	-2.38245e-05
326.353	-35919.9	-14490.1	12.0501	-0.12	0.0960437	9.62887e-05
326.37	-35919.9	-14490	12.0496	-0.12	0.0926296	0.00140746
326.387	-35919.8	-14489.8	12.0458	-0.12	0.0897584	0.00401742
326.404	-35919.7	-14489.5	12.0424	-0.12	0.0899254	0.00717332
326.421	-35919.6	-14489.4	12.0399	-0.12	0.0905861	0.00907975
326.438	-35919.6	-14489.2	12.0394	-0.12	0.0943557	0.00988607
326.455	-35919.5	-14489	12.0356	-0.12	0.0978415	0.009782
326.472	-35919.4	-14488.8	12.0322	-0.12	0.100078	0.00980943
326.489	-35919.3	-14488.6	12.0296	-0.12	0.100887	0.00980228
326.506	-35919.2	-14488.4	12.0303	-0.12	0.104312	0.00980436
326.523	-35919.2	-14488.2	12.029	-0.12	0.109084	0.00980381
326.54	-35919.1	-14488	12.0253	-0.12	0.115061	0.00980395
326.557	-35919	-14487.8	12.0217	-0.12	0.118164	0.00980391
326.574	-35919	-14487.7	12.0198	-0.12	0.120284	0.00980392
326.591	-35918.9	-14487.5	12.02	-0.12	0.119919	0.00980392
326.608	-35918.8	-14487.3	12.0203	-0.12	0.120021	0.00980392
326.625	-35918.7	-14487.1	12.0186	-0.12	0.119995	0.00980392
326.642	-35918.6	-14486.9	12.0149	-0.12	0.120001	0.00980392
326.659	-35918.6	-14486.7	12.0113	-0.12	0.120001	0.00980392
326.676	-35918.5	-14486.5	12.0097	-0.12	0.119995	0.00980392
326.693	-35918.4	-14486.3	12.0103	-0.12	0.120021	0.00980392
326.71	-35918.3	-14486.1	12.0083	-0.12	0.119923	0.00980392
326.727	-35918.3	-14486	12.0046	-0.12	0.120266	0.00980392
326.744	-35918.2	-14485.8	12.0009	-0.12	0.118024	0.00980392
326.761	-35918.1	-14485.6	11.9997	-0.12	0.114547	0.00980392
326.778	-35918	-14485.4	12.0003	-0.12	0.110815	0.00980392
326.795	-35918	-14485.2	11.9978	-0.12	0.10973	0.00980392
326.812	-35917.9	-14485	11.9944	-0.12	0.110356	0.00980392
326.829	-35917.8	-14484.8	11.9906	-0.12	0.107596	0.00980392
326.846	-35917.7	-14484.6	11.9898	-0.12	0.104143	0.00980392
326.863	-35917.7	-14484.4	11.9903	-0.12	0.100541	0.00980392
326.88	-35917.6	-14484.3	11.9874	-0.12	0.0999022	0.00980392
326.897	-35917.5	-14484	11.9839	-0.12	0.100026	0.00980392
326.914	-35917.4	-14483.9	11.9804	-0.12	0.099993	0.00980392
326.931	-35917.4	-14483.7	11.9799	-0.12	0.100001	0.00980392
326.948	-35917.3	-14483.5	11.9802	-0.12	0.0999988	0.00980392
326.965	-35917.2	-14483.3	11.9771	-0.12	0.100004	0.00980392
326.982	-35917.1	-14483.1	11.9736	-0.12	0.0999931	0.00980392
326.999	-35917	-14482.9	11.9701	-0.12	0.100027	0.00980392
327.016	-35917	-14482.7	11.9699	-0.12	0.0999004	0.00980392
327.033	-35916.9	-14482.6	11.97	-0.12	0.103333	0.00980392
327.05	-35916.8	-14482.3	11.9667	-0.12	0.106667	0.00980392
327.067	-35916.7	-14482.2	11.9633	-0.12	0.11	0.00980392
327.084	-35916.7	-14482	11.9599	-0.12	0.109967	0.00980392
327.101	-35916.6	-14481.8	11.9601	-0.12	0.110039	0.00980392
327.118	-35916.5	-14481.6	11.9599	-0.12	0.109876	0.00980392
327.135	-35916.4	-14481.4	11.9562	-0.12	0.106241	0.00980392
327.152	-35916.4	-14481.2	11.9529	-0.12	0.102876	0.00980392
327.169	-35916.3	-14481.1	11.9498	-0.12	0.0999072	0.00980392
327.186	-35916.2	-14480.9	11.9502	-0.12	0.0996775	0.00980392
327.203	-35916.1	-14480.6	11.9496	-0.12	0.0960391	0.00980392
327.22	-35916.1	-14480.5	11.946	-0.12	0.0926363	0.00980392
327.237	-35916	-14480.3	11.9424	-0.12	0.0897279	0.00980393
327.254	-35915.9	-14480.1	11.9398	-0.12	0.0900397	0.00980388
327.271	-35915.8	-14479.9	11.94	-0.12	0.090112	0.00980409
327.288	-35915.8	-14479.7	11.9401	-0.120001	0.0893023	0.00980312
327.305	-35915.7	-14479.5	11.9393	-0.119996	0.085619	0.00980694
327.322	-35915.6	-14479.4	11.9356	-0.120013	0.0823338	0.00979283
327.339	-35915.5	-14479.2	11.932	-0.11994	0.0787166	0.00985384
327.356	-35915.4	-14479	11.9297	-0.120226	0.0757933	0.00956789
327.373	-35915.4	-14478.8	11.9303	-0.119	0.0708908	0.0080404
327.39	-35915.3	-14478.6	11.9289	-0.115259	0.064942	0.00519103
327.407	-35915.2	-14478.4	11.9253	-0.111751	0.0618505	0.00221166
327.424	-35915.1	-14478.2	11.9217	-0.109737	0.0596571	0.000483556
327.441	-35915.1	-14478	11.9196	-0.110075	0.0603341	-8.23371e-05
327.458	-35915	-14477.8	11.9204	-0.10998	0.0586776	2.19178e-05
327.475	-35914.9	-14477.7	11.9185	-0.110005	0.0550249	-5.28144e-06
327.492	-35914.8	-14477.5	11.9149	-0.109999	0.0512123	1.47857e-06
327.509	-35914.8	-14477.3	11.9113	-0.11	0.0500553	-3.93213e-07
327.526	-35914.7	-14477.1	11.9097	-0.11	0.0483857	9.28352e-08
327.543	-35914.6	-14476.9	11.9103	-0.11	0.0446865	-2.56868e-08
327.56	-35914.5	-14476.7	11.9083	-0.11	0.0411085	6.82624e-09
327.577	-35914.5	-14476.6	11.9046	-0.11	0.0397982	-1.57929e-09
327.594	-35914.4	-14476.3	11.9009	-0.11	0.0400568	4.69455e-10
327.611	-35914.3	-14476.2	11.8997	-0.11	0.0399792	-2.61144e-10
327.628	-35914.2	-14476	11.9003	-0.11	0.0400238	5.18364e-10
327.645	-35914.1	-14475.8	11.8978	-0.11	0.0399174	-1.96947e-09
327.662	-35914.1	-14475.6	11.8944	-0.11	0.0403066	7.35795e-09
327.679	-35914	-14475.4	11.8906	-0.11	0.0376068	-2.36946e-08
327.696	-35913.9	-14475.2	11.8899	-0.11	0.0341394	9.34043e-08
327.713	-35913.8	-14475	11.89	-0.11	0.0305426	-3.49892e-07
327.73	-35913.8	-14474.9	11.8902	-0.11	0.0298981	1.05695e-06
327.747	-35913.7	-14474.6	11.8873	-0.11	0.0300419	-4.1314e-06
327.764	-35913.6	-14474.5	11.884	-0.11	0.0299349	1.5468e-05
327.781	-35913.5	-14474.3	11.8803	-0.11	0.0301574	-4.15472e-05
327.798	-35913.4	-14474.1	11.8799	-0.11	0.0271037	0.000909516
327.815	-35913.4	-14473.9	11.8802	-0.11	0.0237752	0.0029206
327.832	-35913.3	-14473.7	11.8769	-0.11	0.0200993	0.00635008
327.849	-35913.2	-14473.5	11.8735	-0.11	0.0200535	0.00862127
327.866	-35913.2	-14473.3	11.8701	-0.11	0.0169082	0.00977504
327.883	-35913.1	-14473.2	11.87	-0.11	0.0133333	0.00980392
327.9	-35913	-14473	11.87	-0.11	0.01	0.00980392
327.917	-35912.9	-14472.8	11.87	-0.11	0.00666667	0.00980392
327.934	-35912.9	-14472.6	11.8664	-0.11	0.00668459	0.00980405
327.951	-35912.8	-14472.4	11.8631	-0.11	0.00668206	0.00980389
327.968	-35912.7	-14472.2	11.8599	-0.11	0.00658643	0.00980393
327.985	-35912.6	-14472.1	11.8601	-0.11	0.00258538	0.00980392
328.002	-35912.5	-14471.8	11.8598	-0.11	-0.00387381	0.00980392
328.019	-35912.5	-14471.7	11.8562	-0.11	-0.00715322	0.00980392
328.036	-35912.4	-14471.5	11.8527	-0.11	-0.00987151	0.00980392
328.053	-35912.3	-14471.3	11.8498	-0.11	-0.00598678	0.00980392
328.07	-35912.2	-14471.1	11.8502	-0.11	-0.00265139	0.00980392
328.087	-35912.2	-14470.9	11.8494	-0.11	0.000285842	0.00980392
328.104	-35912.1	-14470.7	11.8459	-0.11	-7.6306e-05	0.00980392
328.121	-35912	-14470.6	11.8424	-0.11	1.93569e-05	0.00980392
328.138	-35911.9	-14470.4	11.8396	-0.11	-6.00954e-06	0.00980392
328.155	-35911.8	-14470.2	11.8403	-0.11	1.60331e-06	0.00980392
328.172	-35911.8	-14470	11.8392	-0.11	-4.02752e-07	0.00980392
328.189	-35911.7	-14469.8	11.8355	-0.11	1.20085e-07	0.00980392
328.206	-35911.6	-14469.6	11.832	-0.11	-3.20168e-08	0.00980392
328.223	-35911.6	-14469.4	11.8297	-0.11	7.95109e-09	0.00980392
328.24	-35911.5	-14469.2	11.83	-0.11	-2.30664e-09	0.00980392
328.257	-35911.4	-14469	11.8302	-0.11	6.17359e-10	0.00980392
328.274	-35911.3	-14468.9	11.8288	-0.11	-1.61475e-10	0.00980392
328.291	-35911.2	-14468.7	11.8251	-0.11	8.92939e-11	0.00980392
328.308	-35911.2	-14468.5	11.8215	-0.11	-1.86308e-10	0.00980392
328.325	-35911.1	-14468.3	11.8197	-0.11	6.2756e-10	0.00980392
328.342	-35911	-14468.1	11.8203	-0.11	-2.59374e-09	0.00980392
328.359	-35910.9	-14467.9	11.8185	-0.11	9.74104e-09	0.00980392
328.376	-35910.9	-14467.8	11.8148	-0.11	-3.42704e-08	0.00980392
328.393	-35910.8	-14467.6	11.8111	-0.11	1.39894e-07	0.00980392
328.41	-35910.7	-14467.4	11.8098	-0.11	-5.25089e-07	0.00980392
328.427	-35910.6	-14467.2	11.81	-0.11	1.81059e-06	0.00980392
328.444	-35910.6	-14467	11.8103	-0.11	-7.29092e-06	0.00980392
328.461	-35910.5	-14466.8	11.808	-0.11	2.7346e-05	0.00980392
328.478	-35910.4	-14466.7	11.8044	-0.11	-9.17154e-05	0.00980392
328.495	-35910.3	-14466.4	11.8007	-0.11	0.000365108	0.00980392
328.512	-35910.3	-14466.3	11.7998	-0.11	-0.0025409	0.00980392
328.529	-35910.2	-14466.1	11.8003	-0.11	-0.00325926	0.00980392
328.546	-35910.1	-14465.9	11.7976	-0.11	-0.00572381	0.00980392
328.563	-35910	-14465.7	11.7942	-0.11	-0.00918158	0.00980392
328.58	-35910	-14465.5	11.7904	-0.11	-0.0128919	0.00980392
328.597	-35909.9	-14465.3	11.7899	-0.11	-0.0134985	0.00980392
328.614	-35909.8	-14465.2	11.79	-0.11	-0.0130946	0.00980392
328.631	-35909.7	-14465	11.7902	-0.11	-0.0161353	0.00980392
328.648	-35909.6	-14464.8	11.7871	-0.11	-0.0198772	0.00980392
328.665	-35909.6	-14464.6	11.7838	-0.11	-0.0197128	0.00980392
328.682	-35909.5	-14464.4	11.7801	-0.11	-0.0261756	0.00980393
328.699	-35909.4	-14464.2	11.7799	-0.11	-0.0330292	0.00980389
328.716	-35909.4	-14464	11.7801	-0.11	-0.0365757	0.00980405
328.733	-35909.3	-14463.9	11.7767	-0.11	-0.0366667	0.00980392
328.75	-35909.2	-14463.7	11.7733	-0.11	-0.0366667	0.00980392
328.767	-35909.1	-14463.5	11.77	-0.11	-0.04	0.00980392
328.784	-35909.1	-14463.3	11.77	-0.110028	-0.0399424	0.00977504
328.801	-35909	-14463.1	11.77	-0.109892	-0.0401155	0.00862127
328.818	-35908.9	-14462.9	11.7699	-0.106447	-0.0435513	0.00635008
328.835	-35908.8	-14462.8	11.7662	-0.10288	-0.0471215	0.0029206
328.852	-35908.7	-14462.5	11.7629	-0.0998424	-0.0501573	0.000909516
328.869	-35908.7	-14462.4	11.7598	-0.100041	-0.0499596	-4.15472e-05
328.886	-35908.6	-14462.2	11.76	-0.0999849	-0.0500144	1.5468e-05
328.903	-35908.5	-14462	11.7601	-0.100004	-0.0499985	-4.1314e-06
328.92	-35908.4	-14461.8	11.7596	-0.099999	-0.0499916	1.05695e-06
328.937	-35908.4	-14461.6	11.7558	-0.1	-0.0500478	-3.49892e-07
328.954	-35908.3	-14461.4	11.7524	-0.0999999	-0.0498179	9.34042e-08
328.971	-35908.2	-14461.3	11.7498	-0.1	-0.0507255	-2.36942e-08
328.988	-35908.2	-14461.1	11.75	-0.1	-0.0536963	7.35612e-09
329.005	-35908.1	-14460.9	11.7502	-0.1	-0.0532742	-1.96257e-09
329.022	-35908	-14460.7	11.7492	-0.1	-0.0532094	4.92998e-10
329.039	-35907.9	-14460.5	11.7454	-0.1	-0.0541429	-1.46993e-10
329.056	-35907.8	-14460.3	11.742	-0.1	-0.0581839	3.9191e-11
329.073	-35907.8	-14460.2	11.7398	-0.1	-0.0600377	-9.73263e-12
329.09	-35907.7	-14460	11.74	-0.1	-0.061045	2.8231e-12
329.107	-35907.6	-14459.8	11.7403	-0.1	-0.0646811	-7.5419e-13
329.124	-35907.5	-14459.6	11.7386	-0.1	-0.0684679	1.92225e-13
329.141	-35907.5	-14459.5	11.7362	-0.1	-0.0695395	-9.28229e-14
329.158	-35907.4	-14459.3	11.7341	-0.1	-0.0693359	-7.65858e-15
329.175	-35907.3	-14459	11.7291	-0.1	-0.0755315	-2.48408e-15
329.192	-35907.3	-14458.9	11.7302	-0.1	-0.0785543	6.95435e-16
329.209	-35907.2	-14458.7	11.7302	-0.1	-0.0802975	-1.84945e-16
329.226	-35907.1	-14458.5	11.7283	-0.1	-0.0799108	4.36642e-17
329.243	-35907	-14458.3	11.7247	-0.1	-0.0801022	-1.20812e-17
329.26	-35906.9	-14458.1	11.7211	-0.1	-0.0796828	3.20934e-18
329.277	-35906.9	-14458	11.7198	-0.1	-0.0818911	-7.38228e-19
329.294	-35906.8	-14457.7	11.72	-0.1	-0.0855673	2.02372e-19
329.311	-35906.7	-14457.6	11.7203	-0.1	-0.0887767	-5.36902e-20
329.328	-35906.7	-14457.4	11.7179	-0.1	-0.09232	1.19308e-20
329.345	-35906.6	-14457.2	11.7143	-0.1	-0.0956242	-3.24657e-21
329.362	-35906.5	-14457	11.7107	-0.1	-0.0992954	8.60021e-22
329.379	-35906.4	-14456.8	11.7099	-0.1	-0.100131	-1.82082e-22
329.396	-35906.3	-14456.6	11.71	-0.1	-0.0999645	4.92575e-23
329.413	-35906.3	-14456.5	11.7103	-0.1	-0.100009	-1.30246e-23
329.43	-35906.2	-14456.3	11.7074	-0.1	-0.0999981	2.56162e-24
329.447	-35906.1	-14456.1	11.7039	-0.1	-0.100001	-6.89802e-25
329.464	-35906.1	-14455.9	11.7004	-0.1	-0.0999996	1.81992e-25
329.481	-35906	-14455.7	11.6999	-0.1	-0.100001	-3.14583e-26
329.498	-35905.9	-14455.5	11.7	-0.1	-0.099997	8.44207e-27
329.515	-35905.8	-14455.3	11.7002	-0.1	-0.100011	-2.22113e-27
329.532	-35905.8	-14455.2	11.6969	-0.1	-0.0999772	2.83855e-28
329.549	-35905.7	-14455	11.6935	-0.1	-0.100088	-7.59981e-29
329.566	-35905.6	-14454.8	11.6901	-0.1	-0.0968916	1.99244e-29
329.583	-35905.5	-14454.6	11.69	-0.1	-0.0933333	-2.84093e-40
329.6	-35905.5	-14454.4	11.69	-0.1	-0.09	0
329.617	-35905.4	-14454.2	11.69	-0.1	-0.09	0
329.634	-35905.3	-14454.1	11.6899	-0.1	-0.0899938	-8.65239e-32
329.651	-35905.2	-14453.9	11.6865	-0.1	-0.0900011	2.31313e-32
329.668	-35905.2	-14453.7	11.6831	-0.1	-0.0900019	-6.00083e-33
329.685	-35905.1	-14453.5	11.6798	-0.1	-0.089982	2.97793e-33
329.702	-35905	-14453.3	11.68	-0.1	-0.0900693	-7.95771e-34
329.719	-35905	-14453.1	11.6801	-0.1	-0.089735	2.05098e-34
329.736	-35904.9	-14453	11.6796	-0.1	-0.0860378	-7.63579e-35
329.753	-35904.8	-14452.7	11.6761	-0.1	-0.0826401	2.03947e-35
329.77	-35904.7	-14452.6	11.6726	-0.1	-0.0798903	-5.21764e-36
329.787	-35904.7	-14452.4	11.6697	-0.1	-0.0795362	1.72724e-36
329.804	-35904.6	-14452.2	11.67	-0.1	-0.0758065	-4.61091e-37
329.821	-35904.5	-14452	11.6701	-0.1	-0.0725291	1.16967e-37
329.838	-35904.4	-14451.9	11.6693	-0.1	-0.0689873	-3.63136e-38
329.855	-35904.3	-14451.6	11.6657	-0.1	-0.0657072	9.68845e-39
329.872	-35904.3	-14451.5	11.6621	-0.1	-0.0622962	-2.43448e-39
329.889	-35904.2	-14451.3	11.6597	-0.1	-0.0587973	7.29181e-40
329.906	-35904.1	-14451.1	11.66	-0.1	-0.055511	-2.06844e-40
329.923	-35904.1	-14450.9	11.6602	-0.1	-0.0520908	9.68462e-41
329.94	-35904	-14450.7	11.6589	-0.1	-0.0485838	-2.26091e-40
329.957	-35903.9	-14450.6	11.6553	-0.1	-0.0453802	8.02359e-40
329.974	-35903.9	-14450.4	11.6517	-0.1	-0.0416534	-2.88739e-39
329.991	-35903.8	-14450.2	11.6497	-0.1	-0.0396987	1.22263e-38
330.008	-35903.7	-14450	11.65	-0.1	-0.0400801	-4.59727e-38
330.025	-35903.6	-14449.8	11.6502	-0.1	-0.0399811	1.64214e-37
330.042	-35903.6	-14449.6	11.6485	-0.1	-0.0400038	-6.81483e-37
330.059	-35903.5	-14449.4	11.6449	-0.1	-0.0400045	2.56008e-36
330.076	-35903.4	-14449.3	11.6412	-0.1	-0.0399796	-9.00691e-36
330.093	-35903.3	-14449.1	11.6398	-0.1	-0.0400847	3.67669e-35
330.11	-35903.3	-14448.9	11.64	-0.1	-0.0396818	-1.38003e-34
330.127	-35903.2	-14448.7	11.6403	-0.1	-0.0419111	4.75859e-34
330.144	-35903.1	-14448.5	11.638	-0.1	-0.0454827	-1.91619e-33
330.161	-35903	-14448.3	11.6346	-0.1	-0.0490951	7.18704e-33
330.178	-35903	-14448.2	11.6308	-0.1	-0.0501685	-2.41046e-32
330.195	-35902.9	-14448	11.6298	-0.1	-0.0499541	9.59574e-32
330.212	-35902.8	-14447.8	11.63	-0.1	-0.0500121	-3.59669e-31
330.229	-35902.8	-14447.6	11.6302	-0.1	-0.0499974	1.1585e-30
330.246	-35902.7	-14447.4	11.6276	-0.1	-0.0500007	-4.56689e-30
330.263	-35902.6	-14447.2	11.6242	-0.1	-0.0499998	1.71076e-29
330.28	-35902.5	-14447.1	11.6204	-0.1	-0.05	-5.16783e-29
330.297	-35902.5	-14446.9	11.6199	-0.1	-0.05	2.02e-28
330.314	-35902.4	-14446.7	11.62	-0.1	-0.05	-7.56289e-28
330.331	-35902.3	-14446.5	11.6202	-0.1	-0.05	2.0314e-27
330.348	-35902.2	-14446.3	11.6171	-0.1	-0.05	-7.88174e-27
330.365	-35902.2	-14446.1	11.6138	-0.1	-0.05	2.9495e-26
330.382	-35902.1	-14446	11.6101	-0.1	-0.05	-5.94354e-26
330.399	-35902	-14445.8	11.61	-0.1	-0.05	2.29104e-25
330.416	-35902	-14445.6	11.61	-0.1	-0.05	-8.56979e-25
330.433	-35901.9	-14445.4	11.61	-0.1	-0.05	0
330.45	-35901.8	-14445.2	11.6067	-0.1	-0.05	7.52588e-34
330.467	-35901.7	-14445	11.6033	-0.1	-0.05	0
330.484	-35901.7	-14444.9	11.5999	-0.1	-0.05	1.97342e-22
330.501	-35901.6	-14444.7	11.6	-0.1	-0.05	-7.52726e-22
330.518	-35901.5	-14444.5	11.6	-0.1	-0.05	2.81145e-21
330.535	-35901.4	-14444.3	11.5998	-0.1	-0.05	-2.19992e-20
330.552	-35901.4	-14444.1	11.5963	-0.1	-0.05	8.36147e-20
330.569	-35901.3	-14444	11.5929	-0.1	-0.05	-3.1158e-19
330.586	-35901.2	-14443.8	11.5898	-0.1	-0.05	1.80255e-18
330.603	-35901.1	-14443.6	11.59	-0.1	-0.05	-6.83217e-18
330.62	-35901.1	-14443.4	11.5901	-0.1	-0.05	2.53717e-17
330.637	-35901	-14443.2	11.5895	-0.1	-0.05	-1.29003e-16
330.654	-35900.9	-14443	11.5859	-0.1	-0.05	4.87872e-16
330.671	-35900.9	-14442.9	11.5824	-0.1	-0.05	-1.80344e-15
330.688	-35900.8	-14442.7	11.5797	-0.1	-0.05	8.51811e-15
330.705	-35900.7	-14442.5	11.58	-0.1	-0.0500001	-3.21557e-14
330.722	-35900.7	-14442.3	11.5801	-0.1	-0.0499997	1.18169e-13
330.739	-35900.6	-14442.1	11.5791	-0.1	-0.0500012	-5.31776e-13
330.756	-35900.5	-14441.9	11.5755	-0.1	-0.0499957	2.0044e-12
330.773	-35900.4	-14441.8	11.5719	-0.1	-0.0500158	-7.31181e-12
330.79	-35900.4	-14441.6	11.5697	-0.1	-0.0499311	3.17871e-11
330.807	-35900.3	-14441.4	11.57	-0.1	-0.0502593	-1.19659e-10
330.824	-35900.2	-14441.2	11.5702	-0.1	-0.0487836	4.32474e-10
330.841	-35900.1	-14441	11.5687	-0.1	-0.0450727	-1.83179e-09
330.858	-35900.1	-14440.8	11.5651	-0.1	-0.0415284	6.88796e-09
330.875	-35900	-14440.7	11.5614	-0.1	-0.0397516	-2.46037e-08
330.892	-35899.9	-14440.5	11.5597	-0.1	-0.0400665	1.02105e-07
330.909	-35899.8	-14440.3	11.56	-0.1	-0.0399937	-3.83569e-07
330.926	-35899.8	-14440.1	11.5602	-0.1	-0.0399612	1.34948e-06
330.943	-35899.7	-14439.9	11.5583	-0.1	-0.040175	-5.50868e-06
330.96	-35899.6	-14439.7	11.5547	-0.1	-0.0386603	2.06767e-05
330.977	-35899.6	-14439.6	11.551	-0.1	-0.0324381	-7.12967e-05
330.994	-35899.5	-14439.4	11.5498	-0.1	-0.0273101	0.000582211
331.011	-35899.4	-14439.2	11.55	-0.1	-0.0264453	0.00231488
331.028	-35899.3	-14439	11.5502	-0.1	-0.0270175	0.00554359
331.045	-35899.3	-14438.8	11.5478	-0.1	-0.0242005	0.00821916
331.062	-35899.2	-14438.6	11.5444	-0.1	-0.0231492	0.00960731
331.079	-35899.1	-14438.5	11.5406	-0.1	-0.0232975	0.00983968
331.096	-35899.1	-14438.3	11.5399	-0.1	-0.0236372	0.00979425
331.113	-35899	-14438.1	11.54	-0.1	-0.0206627	0.00980648
331.13	-35898.9	-14437.9	11.5402	-0.1	-0.0198783	0.0098034
331.147	-35898.8	-14437.7	11.5373	-0.1	-0.0200325	0.00980412
331.164	-35898.8	-14437.5	11.534	-0.1	-0.0199923	0.00980365
331.181	-35898.7	-14437.4	11.5303	-0.1	-0.0199988	0.00980455
331.198	-35898.6	-14437.2	11.5299	-0.1	-0.0200101	0.00980151
331.215	-35898.6	-14437	11.53	-0.1	-0.019961	0.00981295
331.232	-35898.5	-14436.8	11.5301	-0.1	-0.0200788	0.00978572
331.249	-35898.4	-14436.6	11.5269	-0.1	-0.0169171	0.00987408
331.266	-35898.3	-14436.4	11.5236	-0.1	-0.0134285	0.0059088
331.283	-35898.3	-14436.3	11.52	-0.1	-0.0133333	-0.00653595
331.3	-35898.2	-14436.1	11.52	-0.1	-0.0133333	-0.0283224
331.317	-35898.1	-14435.9	11.52	-0.1	-0.0133333	-0.0533769
331.334	-35898.1	-14435.7	11.5199	-0.1	-0.00990604	-0.0786826
331.351	-35898	-14435.5	11.5165	-0.1	-0.00992505	-0.0979558
331.368	-35897.9	-14435.4	11.5131	-0.1	-0.00643821	-0.114236
331.385	-35897.8	-14435.2	11.5098	-0.1	-0.00288375	-0.130444
331.402	-35897.8	-14435	11.51	-0.1	0.000158705	-0.148391
331.419	-35897.7	-14434.8	11.5101	-0.1	-4.09059e-05	-0.174749
331.436	-35897.6	-14434.6	11.5096	-0.1	1.52414e-05	-0.211842
331.453	-35897.5	-14434.4	11.5061	-0.1	-4.11652e-06	-0.253747
331.47	-35897.5	-14434.3	11.5026	-0.1	1.22294e-06	-0.299439
331.487	-35897.4	-14434.1	11.4997	-0.1	-1.27168e-06	-0.349082
331.504	-35897.3	-14433.9	11.5	-0.1	3.59855e-06	-0.397346
331.521	-35897.3	-14433.7	11.5001	-0.1	-1.29856e-05	-0.453188
331.538	-35897.2	-14433.5	11.4993	-0.1	6.12313e-05	-0.518817
331.555	-35897.1	-14433.3	11.4957	-0.1	-0.000231122	-0.588026
331.572	-35897.1	-14433.2	11.4922	-0.1	0.00095107	-0.660074
331.589	-35897	-14433	11.4897	-0.1	0.00370398	-0.730453
331.606	-35896.9	-14432.8	11.4901	-0.1	0.00329713	-0.790863
331.623	-35896.8	-14432.6	11.4899	-0.1	0.00311326	-0.847583
331.64	-35896.8	-14432.4	11.4902	-0.1	0.00462715	-0.896278
331.657	-35896.7	-14432.2	11.4889	-0.1	0.00706303	-0.931499
331.674	-35896.6	-14432.1	11.4852	-0.1	0.00644718	-0.960777
331.691	-35896.5	-14431.9	11.4815	-0.1	0.00759521	-0.989272
331.708	-35896.5	-14431.7	11.4797	-0.1	0.0134332	-1.01845
331.725	-35896.4	-14431.5	11.48	-0.1	0.0172863	-1.04946
331.742	-35896.3	-14431.3	11.4803	-0.1	0.0161662	-1.07681
331.759	-35896.3	-14431.1	11.4785	-0.1	0.0185185	-1.10174
331.776	-35896.2	-14431	11.4748	-0.1	0.020201	-1.13369
331.793	-35896.1	-14430.8	11.4711	-0.1	0.0202166	-1.17179
331.81	-35896	-14430.6	11.4698	-0.1	0.018924	-1.20383
331.827	-35896	-14430.4	11.47	-0.1	0.0262161	-1.23443
331.844	-35895.9	-14430.3	11.4703	-0.1	0.0326801	-1.2689
331.861	-35895.8	-14430.1	11.468	-0.1	0.0356968	-1.32099
331.878	-35895.8	-14429.9	11.4644	-0.1	0.036594	-1.38265
331.895	-35895.7	-14429.7	11.4607	-0.1	0.0388739	-1.43756
331.912	-35895.6	-14429.5	11.4598	-0.0999996	0.04211	-1.47704
331.929	-35895.6	-14429.4	11.4601	-0.100001	0.0481384	-1.51109
331.946	-35895.5	-14429.2	11.4599	-0.0999952	0.0554129	-1.53837
331.963	-35895.4	-14429	11.4603	-0.100018	0.0593039	-1.55896
331.98	-35895.3	-14428.8	11.4574	-0.0999462	0.0627111	-1.57501
331.997	-35895.3	-14428.6	11.4539	-0.10021	0.0660192	-1.58655
332.014	-35895.2	-14428.4	11.4504	-0.0973516	0.0696817	-1.59545
332.031	-35895.1	-14428.3	11.4499	-0.0937687	0.0699092	-1.60374
332.048	-35895	-14428.1	11.45	-0.0902336	0.0728649	-1.60946
332.065	-35895	-14427.9	11.4502	-0.08994	0.0762837	-1.61396
332.082	-35894.9	-14427.7	11.4469	-0.0900077	0.0797904	-1.61646
332.099	-35894.8	-14427.5	11.4435	-0.0899979	0.0831485	-1.61762
332.116	-35894.8	-14427.4	11.4401	-0.0900005	0.086439	-1.61766
332.133	-35894.7	-14427.2	11.44	-0.09	0.09	-1.61765
332.15	-35894.6	-14427	11.44	-0.09	0.09	-1.61765
332.167	-35894.6	-14426.8	11.44	-0.09	0.09	-1.61656
332.184	-35894.5	-14426.6	11.4364	-0.0899994	0.0899981	-1.6142
332.201	-35894.4	-14426.4	11.4331	-0.0900021	0.0900007	-1.61094
332.218	-35894.3	-14426.3	11.4299	-0.0899922	0.0899993	-1.60883
332.235	-35894.3	-14426.1	11.43	-0.0900612	0.0900045	-1.60784
332.252	-35894.2	-14425.9	11.4301	-0.0897674	0.0899832	-1.60767
332.269	-35894.1	-14425.7	11.4297	-0.0908926	0.0900626	-1.60247
332.286	-35894	-14425.6	11.426	-0.106873	0.0896197	-1.5882
332.303	-35894	-14425.4	11.4226	-0.131757	0.0860542	-1.56546
332.32	-35893.9	-14425.2	11.4199	-0.161557	0.0826335	-1.53991
332.337	-35893.8	-14425	11.4195	-0.18504	0.0797233	-1.51401
332.354	-35893.8	-14424.8	11.416	-0.204227	0.0800618	-1.49312
332.371	-35893.7	-14424.7	11.4118	-0.220058	0.0800291	-1.47375
332.388	-35893.6	-14424.5	11.4053	-0.234522	0.0797786	-1.45555
332.405	-35893.5	-14424.3	11.4024	-0.252298	0.0809412	-1.43591
332.422	-35893.5	-14424.1	11.3991	-0.280209	0.0834295	-1.4076
332.439	-35893.4	-14423.9	11.3946	-0.321741	0.0843993	-1.36919
332.456	-35893.3	-14423.7	11.3876	-0.366053	0.086761	-1.32691
332.473	-35893.3	-14423.6	11.3808	-0.413906	0.0878048	-1.27974
332.49	-35893.2	-14423.4	11.3741	-0.464253	0.0901882	-1.22891
332.507	-35893.1	-14423.2	11.3662	-0.512711	0.0909788	-1.17722
332.524	-35893	-14423	11.3556	-0.56965	0.0948258	-1.11636
332.541	-35893	-14422.9	11.3452	-0.63926	0.0984828	-1.04795
332.558	-35892.9	-14422.7	11.3357	-0.712137	0.100272	-0.977956
332.575	-35892.8	-14422.5	11.3235	-0.789378	0.0999344	-0.905308
332.592	-35892.8	-14422.3	11.3097	-0.857923	0.100018	-0.836783
332.609	-35892.7	-14422.1	11.2949	-0.918441	0.0999947	-0.777447
332.626	-35892.6	-14422	11.2772	-0.977989	0.100002	-0.720823
332.643	-35892.5	-14421.8	11.2601	-1.02535	0.0999943	-0.672872
332.66	-35892.5	-14421.6	11.2436	-1.05858	0.10002	-0.636441
332.677	-35892.4	-14421.4	11.2265	-1.08446	0.0999303	-0.604491
332.694	-35892.3	-14421.2	11.2071	-1.11209	0.100281	-0.574625
332.711	-35892.2	-14421.1	11.1872	-1.14476	0.0980443	-0.544702
332.728	-35892.2	-14420.9	11.1662	-1.17795	0.0943933	-0.513879
332.745	-35892.1	-14420.7	11.1458	-1.20387	0.0907081	-0.487494
332.762	-35892	-14420.5	11.126	-1.22516	0.0898349	-0.462074
332.779	-35892	-14420.4	11.105	-1.25989	0.090035	-0.42765
332.796	-35891.9	-14420.2	11.0844	-1.3033	0.0899905	-0.387776
332.813	-35891.8	-14420	11.0688	-1.34133	0.0900025	-0.354008
332.83	-35891.8	-14419.9	11.062	-1.35602	0.0899995	-0.319928
332.847	-35891.8	-14419.9	11.0416	-1.39733	0.0900001	-0.282724
332.864	-35891.6	-14419.5	11.0105	-1.45101	0.09	-0.226782
332.881	-35891.6	-14419.3	10.9647	-1.53187	0.09	-0.165796
332.898	-35891.5	-14419.2	10.936	-1.57611	0.09	-0.113881
332.915	-35891.4	-14419	10.91	-1.6154	0.09	-0.0796333
332.932	-35891.4	-14418.8	10.8817	-1.64832	0.09	-0.0525435
332.949	-35891.3	-14418.6	10.8516	-1.67526	0.09	-0.0345938
332.966	-35891.2	-14418.5	10.8251	-1.69568	0.09	-0.0223899
332.983	-35891.1	-14418.3	10.7933	-1.71	0.09	-0.0141612
333	-35891.1	-14418.1	10.7667	-1.72	0.09	-0.0108932
333.017	-35891	-14418	10.7367	-1.72667	0.09	-0.00980392
333.034	-35890.9	-14417.8	10.7083	-1.73019	0.0899995	-0.00865144
333.051	-35890.9	-14417.6	10.6784	-1.73352	0.0900021	-0.00754218
333.068	-35890.8	-14417.5	10.6516	-1.7369	0.0899923	-0.00654747
333.085	-35890.7	-14417.3	10.6199	-1.74018	0.09006	-0.00778033
333.102	-35890.7	-14417.1	10.5934	-1.73995	0.0897664	-0.00885357
333.119	-35890.6	-14417	10.5629	-1.74002	0.0862313	-0.0098601
333.136	-35890.5	-14416.8	10.5313	-1.73997	0.0826484	-0.00975915
333.153	-35890.4	-14416.6	10.5013	-1.74011	0.0797899	-0.0099117
333.17	-35890.4	-14416.5	10.4716	-1.73957	0.0800538	-0.0111865
333.187	-35890.3	-14416.3	10.4429	-1.73583	0.0799822	-0.0139557
333.204	-35890.3	-14416.1	10.4137	-1.73244	0.0800048	-0.0185067
333.221	-35890.2	-14416	10.3862	-1.72976	0.0799988	-0.0227318
333.238	-35890.1	-14415.8	10.3542	-1.73007	0.0800004	-0.0256424
333.255	-35890.1	-14415.6	10.3248	-1.72998	0.0799997	-0.026069
333.272	-35890	-14415.5	10.2938	-1.73	0.0800009	-0.026621
333.289	-35889.9	-14415.3	10.2637	-1.73001	0.0799963	-0.0293161
333.306	-35889.9	-14415.1	10.2363	-1.72995	0.0800141	-0.0333452
333.323	-35889.8	-14415	10.2066	-1.7302	0.0799487	-0.0389875
333.34	-35889.7	-14414.8	10.1775	-1.7289	0.080223	-0.0454651
333.357	-35889.7	-14414.7	10.1491	-1.7253	0.0789278	-0.0532684
333.374	-35889.6	-14414.5	10.1206	-1.72167	0.0751383	-0.0608972
333.391	-35889.5	-14414.4	10.0888	-1.71969	0.0717764	-0.0659202
333.408	-35889.5	-14414.2	10.0596	-1.72008	0.0683787	-0.0660264
333.425	-35889.4	-14414	10.028	-1.71998	0.0652638	-0.0613659
333.442	-35889.3	-14413.9	9.9991	-1.72003	0.0599582	-0.0535585
333.459	-35889.3	-14413.7	9.97095	-1.71992	0.0533983	-0.0469841
333.476	-35889.2	-14413.6	9.9417	-1.72026	0.0446791	-0.0470383
333.493	-35889.1	-14413.4	9.91209	-1.71825	0.0336979	-0.0574606
333.51	-35889.1	-14413.2	9.88463	-1.71474	0.025948	-0.0755499
333.527	-35889	-14413.1	9.85446	-1.711	0.0191355	-0.0952877
333.544	-35889	-14412.9	9.82599	-1.70977	0.0125827	-0.109881
333.561	-35888.9	-14412.8	9.79735	-1.71006	0.00376551	-0.117786
333.578	-35888.8	-14412.6	9.76842	-1.70998	-0.0067944	-0.123637
333.595	-35888.8	-14412.5	9.73853	-1.71002	-0.0176602	-0.128538
333.612	-35888.7	-14412.3	9.71155	-1.70992	-0.0225571	-0.131497
333.629	-35888.6	-14412.2	9.68064	-1.71024	-0.0260852	-0.131225
333.646	-35888.6	-14412	9.65296	-1.70756	-0.026517	-0.128867
333.663	-35888.5	-14411.9	9.62374	-1.70417	-0.0292916	-0.129072
333.68	-35888.5	-14411.7	9.5951	-1.70042	-0.0301457	-0.132208
333.697	-35888.4	-14411.6	9.56504	-1.69989	-0.0299027	-0.135789
333.714	-35888.3	-14411.4	9.53837	-1.70003	-0.0302428	-0.136342
333.731	-35888.3	-14411.3	9.50691	-1.69999	-0.027138	-0.134454
333.748	-35888.2	-14411.1	9.47986	-1.70001	-0.0237012	-0.129137
333.765	-35888.1	-14411	9.45017	-1.69996	-0.0204102	-0.125577
333.782	-35888.1	-14410.8	9.42172	-1.70009	-0.0168714	-0.124087
333.799	-35888	-14410.7	9.39165	-1.69688	-0.0135249	-0.128284
333.816	-35888	-14410.5	9.36505	-1.69355	-0.0102054	-0.130665
333.833	-35887.9	-14410.4	9.33333	-1.69	-0.00666667	-0.130719
333.85	-35887.8	-14410.2	9.30667	-1.69	-0.00333333	-0.12854
333.867	-35887.8	-14410.1	9.27667	-1.69	0	-0.126362
333.884	-35887.7	-14410	9.24826	-1.68998	-5.16311e-05	-0.121528
333.901	-35887.7	-14409.8	9.21839	-1.69008	0.000113291	-0.109088
333.918	-35887.6	-14409.7	9.19157	-1.69364	0.003554	-0.0889719
333.935	-35887.6	-14409.5	9.15993	-1.70113	0.0071031	-0.0622865
333.952	-35887.5	-14409.4	9.13334	-1.71096	0.0102264	-0.0388397
333.969	-35887.4	-14409.2	9.10323	-1.71744	0.0096956	-0.0168325
333.986	-35887.4	-14409.1	9.07485	-1.72455	0.00604604	0.00918352
334.003	-35887.3	-14408.9	9.04472	-1.73122	0.00266198	0.0432997
334.02	-35887.3	-14408.8	9.01449	-1.73761	-0.000204902	0.0985806
334.037	-35887.2	-14408.7	8.98255	-1.74008	6.871e-05	0.173431
334.054	-35887.1	-14408.5	8.9538	-1.74048	-2.16481e-05	0.251688
334.071	-35887.1	-14408.4	8.92602	-1.7442	1.77377e-05	0.323129
334.088	-35887	-14408.2	8.89506	-1.74781	-6.35282e-05	0.393226
334.105	-35887	-14408.1	8.86839	-1.75027	0.00023482	0.459005
334.122	-35886.9	-14408	8.83723	-1.74993	-0.000963364	0.52923
334.139	-35886.9	-14407.8	8.80594	-1.75002	-0.00364906	0.592972
334.156	-35886.8	-14407.7	8.77599	-1.74998	-0.00350404	0.644328
334.173	-35886.8	-14407.5	8.74663	-1.75005	-0.00218269	0.691273
334.19	-35886.7	-14407.4	8.71779	-1.74979	0.000416705	0.736292
334.207	-35886.6	-14407.2	8.68774	-1.75101	-0.000184907	0.775257
334.224	-35886.6	-14407.1	8.65699	-1.75509	0.000313207	0.811572
334.241	-35886.5	-14407	8.62531	-1.75691	-0.00157198	0.840424
334.258	-35886.5	-14406.8	8.59768	-1.75675	-0.00359033	0.859525
334.275	-35886.4	-14406.7	8.56865	-1.75611	-0.00355895	0.874324
334.292	-35886.4	-14406.6	8.53711	-1.76005	-0.00158228	0.887731
334.309	-35886.3	-14406.4	8.50781	-1.76507	0.000328412	0.90024
334.326	-35886.3	-14406.3	8.47611	-1.77045	-7.75359e-05	0.912026
334.343	-35886.2	-14406.2	8.44748	-1.77529	2.1453e-05	0.922151
334.36	-35886.1	-14406	8.41956	-1.78057	-5.69893e-06	0.92999
334.377	-35886.1	-14405.9	8.38782	-1.78557	1.31089e-06	0.93611
334.394	-35886	-14405.8	8.35707	-1.78926	-3.59357e-07	0.93966
334.411	-35886	-14405.6	8.3275	-1.78851	9.53392e-08	0.94041
334.428	-35885.9	-14405.5	8.29597	-1.78242	-2.11859e-08	0.938163
334.445	-35885.9	-14405.4	8.26542	-1.77298	5.76503e-09	0.932966
334.462	-35885.8	-14405.3	8.23534	-1.76441	-1.52717e-09	0.928534
334.479	-35885.8	-14405.1	8.20672	-1.76492	3.23329e-10	0.929813
334.496	-35885.7	-14405	8.1771	-1.77606	-8.7468e-11	0.939887
334.513	-35885.7	-14404.9	8.14721	-1.79515	2.31282e-11	0.956402
334.53	-35885.6	-14404.8	8.1156	-1.81407	-4.54875e-12	0.97512
334.547	-35885.6	-14404.6	8.0851	-1.82524	1.2249e-12	0.990335
334.564	-35885.5	-14404.5	8.05576	-1.83246	-3.23169e-13	0.99973
334.581	-35885.5	-14404.4	8.02069	-1.83614	5.58615e-14	1.00843
334.598	-35885.4	-14404.2	7.99005	-1.84256	-1.49908e-14	1.02457
334.615	-35885.4	-14404.1	7.96029	-1.84664	3.94412e-15	1.05713
334.632	-35885.3	-14404	7.92862	-1.84368	-5.04049e-16	1.12579
334.649	-35885.3	-14403.8	7.8952	-1.83703	1.34952e-16	1.21921
334.666	-35885.2	-14403.7	7.86514	-1.83331	-3.53804e-17	1.33593
334.683	-35885.2	-14403.6	7.83333	-1.83667	0	1.45425
334.7	-35885.1	-14403.5	7.80333	-1.84	1.34927e-28	1.54902
334.717	-35885.1	-14403.4	7.77	-1.84	0	1.61656
334.734	-35885	-14403.3	7.7382	-1.83654	1.53643e-19	1.66917
334.751	-35884.9	-14403.1	7.70826	-1.8328	-4.10738e-20	1.70213
334.768	-35884.9	-14403	7.67816	-1.82319	1.0652e-20	1.72909
334.785	-35884.9	-14402.9	7.64632	-1.82692	-5.25759e-21	1.75087
334.802	-35884.8	-14402.8	7.61663	-1.82701	1.29748e-21	1.7697
334.819	-35884.8	-14402.6	7.58598	-1.82966	6.65578e-23	1.77985
334.836	-35884.7	-14402.5	7.55091	-1.82219	-2.35642e-21	1.78605
334.853	-35884.7	-14402.4	7.52156	-1.81998	9.40921e-21	1.78795
334.87	-35884.6	-14402.3	7.49108	-1.81972	-3.50669e-20	1.78993
334.887	-35884.6	-14402.2	7.45941	-1.8151	1.78342e-19	1.78746
334.904	-35884.5	-14402	7.42976	-1.80268	-6.74479e-19	1.77845
334.921	-35884.5	-14401.9	7.39919	-1.78144	2.49324e-18	1.76406
334.938	-35884.4	-14401.8	7.36774	-1.76127	-1.17762e-17	1.7468
334.955	-35884.4	-14401.7	7.33754	-1.74577	4.44551e-17	1.73239
334.972	-35884.3	-14401.6	7.3093	-1.73325	-1.63368e-16	1.71723
334.989	-35884.3	-14401.5	7.283	-1.71485	7.35176e-16	1.69733
335.006	-35884.2	-14401.4	7.25396	-1.68702	-2.77106e-15	1.66643
335.023	-35884.2	-14401.3	7.22537	-1.63473	1.01085e-14	1.61189
335.04	-35884.1	-14401.1	7.19643	-1.54817	-4.39454e-14	1.53774
335.057	-35884.1	-14401	7.17275	-1.46651	1.65428e-13	1.46294
335.074	-35884.1	-14400.9	7.14616	-1.39913	-5.97892e-13	1.39418
335.091	-35884	-14400.8	7.12203	-1.34023	2.53244e-12	1.3286
335.108	-35884	-14400.7	7.10043	-1.26962	-9.52255e-12	1.26354
335.125	-35883.9	-14400.6	7.08013	-1.19323	3.40144e-11	1.19409
335.142	-35883.9	-14400.5	7.05897	-1.1317	-1.41159e-10	1.13238
335.159	-35883.8	-14400.4	7.04107	-1.0837	5.30282e-10	1.08283
335.176	-35883.8	-14400.2	7.02401	-1.03527	-1.86565e-09	1.03543
335.193	-35883.7	-14400.1	7.00671	-0.99011	7.61571e-09	0.992477
335.21	-35883.7	-14400	6.99041	-0.953584	-2.85853e-08	0.955531
335.227	-35883.6	-14399.9	6.97264	-0.918272	9.85671e-08	0.922732
335.244	-35883.6	-14399.8	6.95772	-0.89256	-3.96911e-07	0.897089
335.261	-35883.6	-14399.7	6.9449	-0.875422	1.48869e-06	0.879618
335.278	-35883.5	-14399.6	6.93071	-0.862839	-4.9929e-06	0.866153
335.295	-35883.5	-14399.5	6.91755	-0.852691	1.98761e-05	0.856346
335.312	-35883.4	-14399.4	6.90146	-0.845236	-7.45e-05	0.848512
335.329	-35883.4	-14399.3	6.88677	-0.838108	0.000239966	0.842184
335.346	-35883.3	-14399.1	6.87046	-0.834014	-0.00243657	0.837445
335.363	-35883.3	-14399	6.85638	-0.830591	-0.00583155	0.834787
335.38	-35883.2	-14398.9	6.84251	-0.829842	-0.00957556	0.833508
335.397	-35883.2	-14398.8	6.82896	-0.830238	-0.0101072	0.83248
335.414	-35883.2	-14398.7	6.81576	-0.827344	-0.00997596	0.830583
335.431	-35883.1	-14398.6	6.80165	-0.82377	-0.00999265	0.827175
335.448	-35883.1	-14398.5	6.7882	-0.820234	-0.0100464	0.824808
335.465	-35883	-14398.4	6.77495	-0.819937	-0.00982183	0.823595
335.482	-35883	-14398.3	6.76083	-0.820015	-0.0131063	0.823516
335.499	-35883	-14398.2	6.7474	-0.819971	-0.0164558	0.823554
335.516	-35882.9	-14398.1	6.73427	-0.8201	-0.019894	0.822538
335.533	-35882.9	-14398	6.71667	-0.816667	-0.02	0.820261
335.55	-35882.8	-14397.9	6.70333	-0.813333	-0.02	0.816993
335.567	-35882.8	-14397.8	6.69	-0.81	-0.02	0.814815
335.584	-35882.7	-14397.7	6.67586	-0.809989	-0.0235529	0.81112
335.601	-35882.7	-14397.5	6.66253	-0.80221	-0.0268839	0.797283
335.618	-35882.6	-14397.4	6.6493	-0.767165	-0.0300874	0.761416
335.635	-35882.6	-14397.3	6.63884	-0.695008	-0.0299569	0.684527
335.652	-35882.6	-14397.2	6.62876	-0.575686	-0.0300103	0.583851
335.669	-35882.5	-14397.1	6.61904	-0.450591	-0.030002	0.465263
335.686	-35882.5	-14397	6.61208	-0.321012	-0.0299725	0.354614
335.703	-35882.4	-14396.9	6.6059	-0.240399	-0.0301082	0.269044
335.72	-35882.4	-14396.8	6.60267	-0.172678	-0.0295753	0.20511
335.737	-35882.3	-14396.7	6.59972	-0.122883	-0.0258316	0.152751
335.754	-35882.3	-14396.6	6.60004	-0.0855831	-0.0224365	0.116465
335.771	-35882.3	-14396.5	6.60011	-0.056975	-0.01976	0.0874072
335.788	-35882.2	-14396.4	6.59929	-0.0344088	-0.0200745	0.0649244
335.805	-35882.2	-14396.3	6.59567	-0.0189752	-0.0199801	0.0496274
335.822	-35882.1	-14396.2	6.59214	-0.00749308	-0.020005	0.0400076
335.839	-35882.1	-14396.1	6.58974	-0.000875169	-0.0199985	0.0348247
335.856	-35882.1	-14396	6.58986	0.00480222	-0.0200004	0.0330889
335.873	-35882	-14395.9	6.59098	0.00783142	-0.0199999	0.0308133
335.89	-35882	-14395.8	6.59475	0.0114388	-0.0200001	0.0281661
335.907	-35881.9	-14395.7	6.59825	0.0146138	-0.0199997	0.0247248
335.924	-35881.9	-14395.6	6.60026	0.0183481	-0.0200011	0.0217928
335.941	-35881.8	-14395.5	6.59993	0.0203009	-0.0199952	0.0200183
335.958	-35881.8	-14395.4	6.60002	0.0199199	-0.0200182	0.0195416
335.975	-35881.7	-14395.3	6.6	0.0200193	-0.0199349	0.0196239
335.992	-35881.7	-14395.2	6.6	0.0199946	-0.0202702	0.019603
336.009	-35881.7	-14395.1	6.6	0.0200014	-0.0184905	0.0196106
336.026	-35881.6	-14394.9	6.6	0.0199997	-0.0147987	0.019602
336.043	-35881.6	-14394.9	6.6	0.0200001	-0.0110896	0.0196307
336.06	-35881.5	-14394.7	6.6	0.02	-0.00977237	0.0195225
336.077	-35881.5	-14394.6	6.6	0.02	-0.0100524	0.020168
336.094	-35881.5	-14394.5	6.6	0.02	-0.00998568	0.021954
336.111	-35881.4	-14394.4	6.6	0.02	-0.0100037	0.0249991
336.128	-35881.4	-14394.3	6.6	0.02	-0.00999955	0.0277713
336.145	-35881.3	-14394.2	6.6	0.02	-0.00999866	0.0292271
336.162	-35881.3	-14394.1	6.6	0.02	-0.0100058	0.029453
336.179	-35881.3	-14394	6.6	0.02	-0.00998104	0.0294042
336.196	-35881.2	-14393.9	6.6	0.02	-0.0100748	0.0294093
336.213	-35881.2	-14393.8	6.6	0.02	-0.00971985	0.0294293
336.23	-35881.1	-14393.7	6.6	0.02	-0.0126342	0.0293569
336.247	-35881.1	-14393.6	6.6	0.02	-0.016054	0.0302351
336.264	-35881	-14393.5	6.6	0.02	-0.0196197	0.0321704
336.281	-35881	-14393.4	6.6	0.02	-0.0200626	0.0355686
336.298	-35881	-14393.3	6.6	0.02	-0.0199832	0.0379372
336.315	-35880.9	-14393.2	6.59999	0.02	-0.0200044	0.0391525
336.332	-35880.9	-14393.1	6.60002	0.02	-0.0199994	0.0392234
336.349	-35880.8	-14393	6.59991	0.02	-0.0200002	0.039214
336.366	-35880.8	-14392.9	6.60311	0.02	-0.02	0.0392146
336.383	-35880.8	-14392.8	6.60667	0.02	-0.02	0.0392157
336.4	-35880.7	-14392.7	6.61	0.02	-0.02	0.0392157
336.417	-35880.7	-14392.5	6.61	0.02	-0.02	0.040305
336.434	-35880.6	-14392.5	6.61001	0.02	-0.02	0.0426641
336.451	-35880.6	-14392.3	6.61	0.02	-0.02	0.0459201
336.468	-35880.5	-14392.2	6.61	0.02	-0.02	0.0480258
336.485	-35880.5	-14392.1	6.61	0.02	-0.02	0.0490663
336.502	-35880.5	-14392	6.61	0.02	-0.02	0.0490113
336.519	-35880.4	-14391.9	6.61	0.02	-0.02	0.0490062
336.536	-35880.4	-14391.8	6.61	0.02	-0.02	0.0491211
336.553	-35880.3	-14391.7	6.61	0.0200001	-0.02	0.0503973
336.57	-35880.3	-14391.6	6.61	0.0199995	-0.02	0.0528655
336.587	-35880.2	-14391.5	6.61	0.0200025	-0.02	0.0562229
336.604	-35880.2	-14391.4	6.61	0.0199905	-0.0200002	0.0580715
336.621	-35880.2	-14391.3	6.61	0.020035	-0.0199993	0.0589322
336.638	-35880.1	-14391.2	6.61	0.0198349	-0.0200032	0.0585655
336.655	-35880.1	-14391.1	6.61	0.0207081	-0.019988	0.0574286
336.672	-35880	-14391	6.61	0.0243933	-0.020044	0.0562031
336.689	-35880	-14390.9	6.61	0.0280443	-0.0198019	0.0557437
336.706	-35880	-14390.8	6.61	0.0302806	-0.0208933	0.057074
336.723	-35879.9	-14390.7	6.61	0.0299306	-0.0245967	0.058139
336.74	-35879.9	-14390.6	6.60998	0.0300189	-0.0282699	0.0592367
336.757	-35879.8	-14390.5	6.61006	0.0299996	-0.0302805	0.0606101
336.774	-35879.8	-14390.4	6.60977	0.0299833	-0.0299302	0.0634934
336.791	-35879.7	-14390.3	6.61131	0.0300759	-0.0300244	0.0666752
336.808	-35879.7	-14390.2	6.61489	0.0297132	-0.0299766	0.0676989
336.825	-35879.7	-14390.1	6.61856	0.0314415	-0.0300663	0.0674379
336.842	-35879.6	-14390	6.62029	0.0351122	-0.0297295	0.0681446
336.859	-35879.6	-14389.9	6.61992	0.0386875	-0.0315096	0.0731703
336.876	-35879.5	-14389.7	6.62002	0.0402279	-0.0352013	0.0826842
336.893	-35879.5	-14389.7	6.62	0.039937	-0.0389104	0.093699
336.91	-35879.5	-14389.5	6.62	0.0400167	-0.0402276	0.103658
336.927	-35879.4	-14389.4	6.62	0.0399961	-0.0399476	0.11504
336.944	-35879.4	-14389.3	6.62	0.040001	-0.0400144	0.129213
336.961	-35879.3	-14389.2	6.62	0.0399997	-0.0399962	0.147863
336.978	-35879.3	-14389.1	6.62	0.04	-0.0400008	0.17137
336.995	-35879.2	-14389	6.61998	0.0400004	-0.0399998	0.19579
337.012	-35879.2	-14388.9	6.62007	0.0399986	-0.0400001	0.218092
337.029	-35879.1	-14388.8	6.61976	0.0400046	-0.04	0.239369
337.046	-35879.1	-14388.7	6.62244	0.0399818	-0.04	0.256961
337.063	-35879.1	-14388.6	6.62583	0.0400681	-0.04	0.269802
337.08	-35879	-14388.5	6.62958	0.0397943	-0.04	0.279591
337.097	-35879	-14388.4	6.63011	0.042666	-0.04	0.287253
337.114	-35878.9	-14388.3	6.62997	0.0460309	-0.04	0.297166
337.131	-35878.9	-14388.2	6.63	0.0497362	-0.04	0.313636
337.148	-35878.9	-14388.1	6.63	0.050069	-0.04	0.334028
337.165	-35878.8	-14388	6.63	0.049982	-0.04	0.356754
337.182	-35878.8	-14387.9	6.63	0.0500019	-0.04	0.378983
337.199	-35878.7	-14387.8	6.62999	0.0500011	-0.04	0.396714
337.216	-35878.7	-14387.6	6.63002	0.0499938	-0.04	0.410906
337.233	-35878.7	-14387.5	6.63	0.05	-0.04	0.427015
337.25	-35878.6	-14387.4	6.63333	0.05	-0.04	0.445534
337.267	-35878.6	-14387.3	6.63667	0.0533333	-0.04	0.46732
337.284	-35878.5	-14387.2	6.6401	0.0568916	-0.04	0.491564
337.301	-35878.5	-14387.1	6.63997	0.060088	-0.04	0.513221
337.318	-35878.4	-14387	6.64001	0.0599772	-0.04	0.533843
337.335	-35878.4	-14386.9	6.64	0.060011	-0.04	0.552095
337.352	-35878.4	-14386.8	6.64	0.0599983	-0.04	0.566886
337.369	-35878.3	-14386.7	6.64002	0.0599958	-0.04	0.578731
337.386	-35878.3	-14386.6	6.63991	0.0600283	-0.04	0.59004
337.403	-35878.2	-14386.5	6.64038	0.0598916	-0.04	0.59813
337.42	-35878.2	-14386.4	6.64398	0.0604247	-0.04	0.603072
337.437	-35878.2	-14386.3	6.64758	0.0641683	-0.04	0.606564
