# Supplementary material for: Extraction of driving behavior primitives considering driver expectation and vehicle dynamics
Source: PLoS One. 2025 Dec 31;20(12):e0340123. doi: 10.1371/journal.pone.0340123 (PMC12755792; doi:10.1371/journal.pone.0340123)
Supplement: S1 File — (ZIP) [file pone.0340123.s001.zip › DataSetForPimitiveExaction-1/straight driving/c11_s_8.xlsx]

## Sheet: Sheet1
339.97	-35871.6	-14369.1	8.33223	0.989585	-0.119985	-0.0228839
339.987	-35871.6	-14369	8.34975	0.986061	-0.120086	-0.0228726
340.004	-35871.6	-14368.9	8.36576	0.982757	-0.119657	-0.0228773
340.021	-35871.5	-14368.7	8.3795	0.979381	-0.115896	-0.0228731
340.038	-35871.5	-14368.6	8.39745	0.97586	-0.113088	-0.0228887
340.055	-35871.4	-14368.5	8.41382	0.972565	-0.113357	-0.0228271
340.072	-35871.3	-14368.3	8.43081	0.969173	-0.113482	-0.0230727
340.089	-35871.3	-14368.2	8.44836	0.965661	-0.112469	-0.0243016
340.106	-35871.3	-14368.1	8.46481	0.962372	-0.109666	-0.0254227
340.123	-35871.2	-14367.9	8.48185	0.958963	-0.11004	-0.0262287
340.14	-35871.2	-14367.8	8.49937	0.955464	-0.110187	-0.0261185
340.157	-35871.1	-14367.7	8.5157	0.952179	-0.109059	-0.0261505
340.174	-35871.1	-14367.5	8.53317	0.948754	-0.105599	-0.0261421
340.191	-35871	-14367.4	8.54894	0.945267	-0.100639	-0.0261443
340.208	-35871	-14367.2	8.56337	0.941985	-0.0949695	-0.0261435
340.225	-35870.9	-14367.1	8.57928	0.938543	-0.0919131	-0.0261444
340.242	-35870.9	-14367	8.59424	0.935073	-0.0886031	-0.0261413
340.259	-35870.8	-14366.8	8.61118	0.931785	-0.0839411	-0.0261531
340.276	-35870.8	-14366.7	8.62822	0.928354	-0.0762869	-0.0261106
340.293	-35870.7	-14366.6	8.64597	0.924792	-0.0715693	-0.0264433
340.31	-35870.7	-14366.4	8.66023	0.922405	-0.066749	-0.0291996
340.327	-35870.6	-14366.3	8.67577	0.927568	-0.0598316	-0.0391936
340.344	-35870.6	-14366.1	8.69334	0.944691	-0.050704	-0.0566447
340.361	-35870.5	-14366	8.70965	0.964936	-0.0425329	-0.0792461
340.378	-35870.5	-14365.8	8.7271	0.986358	-0.0357916	-0.103231
340.395	-35870.4	-14365.7	8.74423	1.00244	-0.0302732	-0.124341
340.412	-35870.4	-14365.6	8.76063	1.0153	-0.0321436	-0.140859
340.429	-35870.3	-14365.4	8.77824	1.02736	-0.0334842	-0.155163
340.446	-35870.3	-14365.3	8.79485	1.03479	-0.033614	-0.167048
340.463	-35870.2	-14365.1	8.81411	1.04161	-0.0308839	-0.176186
340.48	-35870.2	-14365	8.83268	1.04592	-0.0298309	-0.184443
340.497	-35870.1	-14364.9	8.84951	1.04944	-0.0300455	-0.191021
340.514	-35870.1	-14364.7	8.86572	1.05013	-0.0299891	-0.1931
340.531	-35870	-14364.6	8.88613	1.04999	-0.0299988	-0.199968
340.548	-35870	-14364.5	8.90678	1.04994	-0.0300134	-0.145883
340.565	-35869.9	-14364.3	8.9237	1.05024	-0.0299477	-0.0852062
340.582	-35869.9	-14364.1	8.94131	1.04712	-0.0301409	0.00454848
340.599	-35869.8	-14364	8.95788	1.04376	-0.0271632	-0.0332976
340.616	-35869.8	-14363.9	8.97768	1.04019	-0.0235536	-0.0890626
340.633	-35869.7	-14363.7	8.99567	1.04006	-0.0232924	-0.184351
340.65	-35869.7	-14363.6	9.01239	1.0369	-0.023396	-0.206762
340.667	-35869.6	-14363.4	9.02889	1.03353	-0.0203445	-0.216612
340.684	-35869.6	-14363.3	9.05	1.03	-0.0133333	-0.208061
340.701	-35869.5	-14363.2	9.07	1.02667	-0.01	-0.203704
340.718	-35869.4	-14363	9.08667	1.02333	-0.01	-0.202614
340.735	-35869.4	-14362.9	9.10436	1.01979	-0.010024	-0.20382
340.752	-35869.4	-14362.7	9.12096	1.01651	-0.00989351	-0.206011
340.769	-35869.3	-14362.6	9.13769	1.01298	-0.0064464	-0.208197
340.786	-35869.2	-14362.4	9.15536	1.00604	-0.0028796	-0.210482
340.803	-35869.2	-14362.3	9.17191	1.00301	0.000157296	-0.212762
340.82	-35869.1	-14362.1	9.18875	0.999574	-3.94196e-05	-0.216032
340.837	-35869.1	-14362	9.20625	0.996063	8.15645e-06	-0.21815
340.854	-35869	-14361.8	9.22336	0.992765	2.23705e-05	-0.218993
340.871	-35869	-14361.7	9.24335	0.989349	-9.70418e-05	-0.218996
340.888	-35868.9	-14361.5	9.26062	0.986026	0.000541746	-0.218648
340.905	-35868.9	-14361.4	9.2772	0.981893	0.004137	-0.216071
340.922	-35868.8	-14361.2	9.29413	0.975542	0.00761733	-0.212618
340.939	-35868.8	-14361.1	9.3117	0.97242	0.0102565	-0.209648
340.956	-35868.7	-14360.9	9.32814	0.969014	0.0101069	-0.209177
340.973	-35868.7	-14360.8	9.34518	0.965636	0.0092257	-0.208898
340.99	-35868.6	-14360.6	9.36268	0.962128	0.00544027	-0.207665
341.007	-35868.5	-14360.5	9.37912	0.958847	0.00197892	-0.20651
341.024	-35868.5	-14360.3	9.39616	0.955415	-0.000267178	-0.205867
341.041	-35868.4	-14360.2	9.41396	0.951954	7.74841e-05	-0.205519
341.058	-35868.4	-14360	9.42875	0.948574	-2.06433e-05	-0.204444
341.075	-35868.3	-14359.9	9.44362	0.945492	5.05706e-06	-0.202691
341.092	-35868.3	-14359.7	9.4614	0.940196	-1.43739e-06	-0.201332
341.109	-35868.2	-14359.6	9.47769	0.934779	3.82629e-07	-0.201472
341.126	-35868.2	-14359.4	9.495	0.93175	-9.22003e-08	-0.202049
341.143	-35868.1	-14359.3	9.51231	0.928186	2.58121e-08	-0.202759
341.16	-35868.1	-14359.1	9.52859	0.924935	-6.86448e-09	-0.202483
341.177	-35868	-14358.9	9.5464	0.921455	1.62066e-09	-0.203169
341.194	-35868	-14358.8	9.56114	0.918015	-4.48412e-10	-0.204343
341.211	-35867.9	-14358.7	9.57646	0.914733	1.19118e-10	-0.205522
341.228	-35867.8	-14358.5	9.59159	0.911246	-2.73969e-11	-0.205948
341.245	-35867.8	-14358.4	9.60763	0.907821	7.49726e-12	-0.205865
341.262	-35867.7	-14358.2	9.62181	0.904537	-1.94008e-12	-0.205885
341.279	-35867.7	-14358	9.63794	0.901036	2.6606e-13	-0.205888
341.296	-35867.6	-14357.9	9.65518	0.89763	5.83197e-13	-0.205854
341.313	-35867.6	-14357.7	9.6719	0.894332	-2.60569e-12	-0.205989
341.33	-35867.5	-14357.6	9.68689	0.890851	8.48904e-12	-0.20508
341.347	-35867.5	-14357.4	9.69997	0.887344	-3.34892e-11	-0.204048
341.364	-35867.4	-14357.3	9.71587	0.884482	1.25457e-10	-0.202002
341.381	-35867.3	-14357.1	9.73352	0.877799	-3.7898e-10	-0.200615
341.398	-35867.3	-14357	9.75074	0.873777	1.48136e-09	-0.199478
341.415	-35867.2	-14356.8	9.76402	0.870641	-5.5462e-09	-0.199314
341.432	-35867.2	-14356.6	9.7814	0.867074	1.48972e-08	-0.199351
341.449	-35867.1	-14356.5	9.79502	0.863714	-5.78002e-08	-0.19935
341.466	-35867.1	-14356.3	9.81137	0.860425	2.163e-07	-0.199328
341.483	-35867	-14356.2	9.82593	0.856832	-4.35866e-07	-0.199385
341.5	-35867	-14356	9.83626	0.853679	1.68012e-06	-0.199199
341.517	-35866.9	-14356	9.83992	0.849627	-6.2846e-06	-0.200806
341.534	-35866.9	-14355.9	9.84	0.85	0	-0.202614
341.551	-35866.9	-14355.9	9.84333	0.85	5.51905e-15	-0.267974
341.568	-35866.9	-14355.8	9.87	1.04	0.00333333	-0.333333
341.585	-35866.7	-14355.2	9.90209	1.04241	0.00688108	-0.414774
341.602	-35866.6	-14355.1	9.93464	1.08008	0.0101283	-0.360212
341.619	-35866.6	-14354.9	9.94738	0.869224	0.00982598	-0.303228
341.636	-35866.5	-14354.7	9.9614	0.857442	0.00648401	-0.209738
341.653	-35866.4	-14354.6	9.97132	0.799954	0.00663186	-0.189609
341.67	-35866.4	-14354.4	9.98504	0.815592	0.00699413	-0.164491
341.687	-35866.3	-14354.2	9.99906	0.820071	0.0101725	-0.153544
341.704	-35866.3	-14354.1	10.0123	0.819612	0.0104062	-0.136337
341.721	-35866.2	-14354	10.0257	0.816089	0.0135754	-0.118635
341.738	-35866.2	-14353.8	10.0406	0.812013	0.0134086	-0.0991321
341.755	-35866.1	-14353.6	10.0565	0.805051	0.0126855	-0.0821329
341.772	-35866.1	-14353.5	10.0707	0.798367	0.00969691	-0.0661288
341.789	-35866	-14353.3	10.0875	0.791304	0.010094	-0.0534389
341.806	-35865.9	-14353.2	10.1013	0.784791	0.00997512	-0.0441844
341.823	-35865.9	-14353	10.1178	0.77776	0.0100055	-0.0359196
341.84	-35865.8	-14352.8	10.1314	0.771821	0.0100019	-0.029391
341.857	-35865.8	-14352.7	10.1446	0.768916	0.00998615	-0.0250907
341.874	-35865.7	-14352.5	10.1583	0.765447	0.0100522	-0.0234284
341.891	-35865.6	-14352.3	10.1723	0.761733	0.0097724	-0.0230436
341.908	-35865.6	-14352.2	10.1854	0.75966	0.0110896	-0.0248808
341.925	-35865.5	-14352	10.1992	0.760297	0.0147987	-0.0267551
341.942	-35865.5	-14351.8	10.213	0.758663	0.0184905	-0.0274366
341.959	-35865.4	-14351.7	10.2262	0.755136	0.0202702	-0.0266057
341.976	-35865.3	-14351.5	10.24	0.751375	0.0199349	-0.0265365
341.993	-35865.3	-14351.3	10.2538	0.749985	0.0200182	-0.0277675
342.01	-35865.2	-14351.2	10.267	0.74856	0.0199952	-0.0294146
342.027	-35865.2	-14351	10.2808	0.744803	0.0200012	-0.0315727
342.044	-35865.1	-14350.8	10.2946	0.741005	0.0199997	-0.0351382
342.061	-35865.1	-14350.7	10.3077	0.740109	0.0200002	-0.0394749
342.078	-35865	-14350.5	10.3217	0.738073	0.0199996	-0.0448447
342.095	-35864.9	-14350.3	10.3354	0.734778	0.0200016	-0.0496631
342.112	-35864.9	-14350.2	10.3485	0.728975	0.019994	-0.0546991
342.129	-35864.8	-14350	10.3625	0.724151	0.0200201	-0.0597003
342.146	-35864.7	-14349.8	10.3764	0.721044	0.0199198	-0.0641642
342.163	-35864.7	-14349.7	10.3872	0.717565	0.0203005	-0.0677195
342.18	-35864.6	-14349.5	10.3972	0.714461	0.0176258	-0.0710089
342.197	-35864.6	-14349.4	10.4101	0.708107	0.0140646	-0.0751484
342.214	-35864.5	-14349.2	10.4234	0.703974	0.0108228	-0.0802612
342.231	-35864.5	-14349	10.4378	0.700652	0.00726386	-0.0869961
342.248	-35864.4	-14348.9	10.4482	0.697234	0.00398809	-0.0936481
342.265	-35864.3	-14348.7	10.4608	0.693941	0.000314322	-0.100116
342.282	-35864.3	-14348.5	10.475	0.690415	9.70842e-05	-0.107033
342.299	-35864.2	-14348.4	10.4887	0.687036	-0.00288814	-0.113639
342.316	-35864.2	-14348.2	10.4987	0.683793	-0.00619687	-0.120072
342.333	-35864.1	-14348	10.5125	0.680097	-0.00996526	-0.128042
342.35	-35864	-14347.8	10.5259	0.680055	-0.00691646	-0.136713
342.367	-35864	-14347.7	10.5393	0.676906	-0.00354396	-0.146466
342.384	-35863.9	-14347.5	10.55	0.673333	0	-0.155773
342.401	-35863.8	-14347.3	10.56	0.67	0	-0.16122
342.418	-35863.8	-14347.2	10.5733	0.666667	0	-0.163399
342.435	-35863.7	-14347	10.5875	0.663129	-1.96304e-06	-0.163388
342.452	-35863.7	-14346.8	10.6007	0.659808	5.6157e-07	-0.163402
342.469	-35863.6	-14346.7	10.6106	0.656462	-2.83124e-07	-0.163398
342.486	-35863.5	-14346.5	10.6212	0.652927	1.22292e-06	-0.163398
342.503	-35863.5	-14346.3	10.6314	0.649616	-4.41061e-06	-0.163404
342.52	-35863.4	-14346.2	10.645	0.646255	1.63733e-05	-0.163378
342.537	-35863.4	-14346	10.6592	0.642727	-9.46974e-05	-0.163525
342.554	-35863.3	-14345.8	10.6719	0.639423	0.000377243	-0.16468
342.571	-35863.2	-14345.7	10.6818	0.63605	0.00397811	-0.165835
342.588	-35863.2	-14345.4	10.6924	0.632513	0.00759321	-0.166595
342.605	-35863.1	-14345.3	10.7023	0.629281	0.0102109	-0.165236
342.622	-35863.1	-14345.1	10.7125	0.625656	0.0100711	-0.164418
342.639	-35863	-14344.9	10.7229	0.623363	0.0093027	-0.167057
342.656	-35862.9	-14344.8	10.7336	0.629459	0.0056649	-0.17675
342.673	-35862.9	-14344.6	10.7475	0.646048	0.00215284	-0.192557
342.69	-35862.8	-14344.4	10.7615	0.666371	-0.000318934	-0.211496
342.707	-35862.8	-14344.3	10.7746	0.682561	8.50334e-05	-0.22941
342.724	-35862.7	-14344.1	10.7883	0.69857	-2.11168e-05	-0.24739
342.741	-35862.6	-14343.9	10.8026	0.712348	6.12407e-06	-0.264577
342.758	-35862.6	-14343.8	10.8141	0.724557	-1.63157e-06	-0.277195
342.775	-35862.5	-14343.6	10.8255	0.733241	3.99692e-07	-0.286593
342.792	-35862.4	-14343.4	10.8398	0.738853	-1.13606e-07	-0.291527
342.809	-35862.4	-14343.2	10.8528	0.739844	3.02416e-08	-0.294521
342.826	-35862.3	-14343.1	10.8667	0.741638	-7.28718e-09	-0.297811
342.843	-35862.2	-14342.9	10.8805	0.743617	2.04009e-09	-0.302029
342.86	-35862.2	-14342.7	10.8936	0.743536	-5.42544e-10	-0.304908
342.877	-35862.1	-14342.5	10.9075	0.741709	1.28091e-10	-0.304643
342.894	-35862.1	-14342.3	10.9213	0.737921	-3.54409e-11	-0.302141
342.911	-35862	-14342.2	10.9344	0.734847	9.41477e-12	-0.298636
342.928	-35861.9	-14342	10.9483	0.730912	-2.16563e-12	-0.295902
342.945	-35861.9	-14341.8	10.962	0.730056	5.93667e-13	-0.294352
342.962	-35861.8	-14341.7	10.9752	0.728117	-1.57503e-13	-0.294054
342.979	-35861.7	-14341.5	10.9892	0.724334	3.49997e-14	-0.29418
342.996	-35861.7	-14341.3	11.0028	0.720896	-9.52396e-15	-0.293528
343.013	-35861.6	-14341.2	11.016	0.71797	2.52291e-15	-0.291008
343.03	-35861.6	-14340.9	11.03	0.711782	-5.34147e-16	-0.285814
343.047	-35861.5	-14340.8	11.0435	0.704853	1.44499e-16	-0.279294
343.064	-35861.4	-14340.6	11.057	0.698222	-3.82084e-17	-0.272891
343.081	-35861.4	-14340.4	11.0683	0.691442	7.51464e-18	-0.26511
343.098	-35861.3	-14340.2	11.078	0.68182	-2.02357e-18	-0.256518
343.115	-35861.3	-14340.1	11.0908	0.671851	5.33883e-19	-0.246843
343.132	-35861.2	-14339.9	11.105	0.661084	-9.22845e-20	-0.237402
343.149	-35861.1	-14339.7	11.1186	0.654044	2.47653e-20	-0.229558
343.166	-35861.1	-14339.6	11.1289	0.647454	-6.51624e-21	-0.22305
343.183	-35861	-14339.3	11.1393	0.640494	8.33616e-22	-0.215098
343.2	-35860.9	-14339.2	11.1525	0.630608	-2.2647e-22	-0.20642
343.217	-35860.9	-14339	11.1658	0.620603	7.16381e-23	-0.196684
343.234	-35860.8	-14338.8	11.18	0.61	3.85571e-33	-0.186275
343.251	-35860.7	-14338.6	11.19	0.6	0	-0.176471
343.268	-35860.7	-14338.5	11.2	0.59	4.33654e-32	-0.166667
343.285	-35860.6	-14338.3	11.2106	0.579388	-3.03736e-21	-0.156293
343.302	-35860.5	-14338.1	11.2206	0.569426	1.15846e-20	-0.147675
343.319	-35860.5	-14337.9	11.2306	0.559377	-4.32684e-20	-0.140113
343.336	-35860.4	-14337.7	11.2412	0.548839	3.3857e-19	-0.133081
343.353	-35860.3	-14337.6	11.2512	0.538627	-1.28684e-18	-0.12412
343.37	-35860.3	-14337.4	11.2612	0.524951	4.79524e-18	-0.112885
343.387	-35860.2	-14337.2	11.2718	0.511108	-2.77413e-17	-0.100496
343.404	-35860.2	-14337	11.2817	0.502403	1.05148e-16	-0.0925333
343.421	-35860.1	-14336.9	11.2919	0.499471	-3.90472e-16	-0.0875317
343.438	-35860	-14336.6	11.3024	0.49583	1.98536e-15	-0.0842083
343.455	-35860	-14336.5	11.3123	0.492573	-7.50839e-15	-0.0809375
343.472	-35859.9	-14336.3	11.3227	0.489171	2.7755e-14	-0.0776215
343.489	-35859.8	-14336.1	11.3321	0.485658	-1.31094e-13	-0.074181
343.506	-35859.8	-14335.9	11.3395	0.482387	4.94879e-13	-0.0709378
343.523	-35859.7	-14335.8	11.3489	0.478906	-1.81863e-12	-0.0676673
343.54	-35859.6	-14335.6	11.3568	0.475722	8.18407e-12	-0.0638791
343.557	-35859.6	-14335.4	11.3658	0.471059	-3.08478e-11	-0.0595027
343.574	-35859.5	-14335.2	11.3734	0.465157	1.12529e-10	-0.0548873
343.591	-35859.4	-14335	11.3843	0.461737	-4.89205e-10	-0.0511956
343.608	-35859.4	-14334.9	11.394	0.459959	1.84156e-09	-0.0491736
343.625	-35859.3	-14334.7	11.4046	0.458858	-6.6558e-09	-0.0474501
343.642	-35859.2	-14334.5	11.4135	0.455047	2.81914e-08	-0.045838
343.659	-35859.2	-14334.3	11.4197	0.451552	-1.06006e-07	-0.0440585
343.676	-35859.1	-14334.1	11.4264	0.449684	3.78653e-07	-0.0429838
343.693	-35859	-14333.9	11.4351	0.45034	-1.5714e-06	-0.0423569
343.71	-35859	-14333.8	11.4453	0.448472	5.90316e-06	-0.0426106
343.727	-35858.9	-14333.6	11.4556	0.444803	-2.07686e-05	-0.0419307
343.744	-35858.8	-14333.4	11.4659	0.44109	8.4779e-05	-0.040753
343.761	-35858.8	-14333.2	11.4761	0.439767	-0.000318215	-0.0395811
343.778	-35858.7	-14333	11.4843	0.440073	0.00191106	-0.0391327
343.795	-35858.6	-14332.8	11.4911	0.439901	0.00548266	-0.0393043
343.812	-35858.6	-14332.7	11.4973	0.440322	0.00909512	-0.0386506
343.829	-35858.5	-14332.4	11.5067	0.437848	0.0101685	-0.0367663
343.846	-35858.4	-14332.3	11.5171	0.43433	0.00995414	-0.0336047
343.863	-35858.4	-14332.1	11.5273	0.430716	0.0100121	-0.0310183
343.88	-35858.3	-14331.9	11.5351	0.429867	0.00999743	-0.0295751
343.897	-35858.2	-14331.7	11.5418	0.430031	0.0100007	-0.0293767
343.914	-35858.2	-14331.6	11.5481	0.430008	0.00999982	-0.0294041
343.931	-35858.1	-14331.3	11.558	0.429948	0.01	-0.0294648
343.948	-35858	-14331.2	11.5683	0.43021	0.0100001	-0.0285887
343.965	-35858	-14331	11.5781	0.427352	0.00999971	-0.0266543
343.982	-35857.9	-14330.8	11.5889	0.423769	0.0100008	-0.0232516
343.999	-35857.8	-14330.6	11.596	0.420234	0.00999697	-0.0208991
344.016	-35857.8	-14330.5	11.6025	0.41994	0.0100113	-0.0196232
344.033	-35857.7	-14330.2	11.6095	0.420008	0.00997716	-0.020594
344.05	-35857.6	-14330	11.6194	0.419998	0.010088	-0.0227094
344.067	-35857.6	-14329.9	11.6294	0.420001	0.00689164	-0.0259628
344.084	-35857.5	-14329.7	11.64	0.42	0.00333333	-0.0283224
344.101	-35857.4	-14329.5	11.6467	0.42	0	-0.0294118
344.118	-35857.4	-14329.3	11.6533	0.42	-2.9009e-15	-0.0294118
344.135	-35857.3	-14329.1	11.6605	0.42	-6.33043e-06	-0.0294134
344.152	-35857.2	-14328.9	11.6706	0.42	1.69238e-06	-0.0294113
344.169	-35857.2	-14328.8	11.6806	0.42	-4.39044e-07	-0.0294119
344.186	-35857.1	-14328.5	11.691	0.42	2.17877e-07	-0.0294117
344.203	-35857	-14328.4	11.6974	0.42	-5.82218e-08	-0.0294119
344.22	-35857	-14328.2	11.7041	0.42	1.50058e-08	-0.0294114
344.237	-35856.9	-14328	11.7116	0.419998	-5.58665e-09	-0.0294136
344.254	-35856.8	-14327.8	11.7218	0.420007	1.49216e-09	-0.0294047
344.271	-35856.8	-14327.6	11.7319	0.419974	-3.81744e-10	-0.029438
344.288	-35856.7	-14327.4	11.7419	0.42013	1.26372e-10	-0.0292643
344.305	-35856.6	-14327.3	11.7482	0.419465	-3.37352e-11	-0.0279333
344.322	-35856.6	-14327.1	11.7549	0.415812	8.55776e-12	-0.0253577
344.339	-35856.5	-14326.9	11.7627	0.412185	-2.65684e-12	-0.0220765
344.356	-35856.4	-14326.7	11.7732	0.40973	7.0883e-13	-0.02022
344.373	-35856.4	-14326.5	11.7823	0.410068	-1.78059e-13	-0.0197455
344.39	-35856.3	-14326.3	11.7891	0.40998	5.30901e-14	-0.0214014
344.407	-35856.2	-14326.1	11.7954	0.410005	-1.41548e-14	-0.0237416
344.424	-35856.2	-14325.9	11.8035	0.409999	3.51513e-15	-0.0254001
344.441	-35856.1	-14325.7	11.8142	0.41	-1.01942e-15	-0.0240028
344.458	-35856	-14325.6	11.8243	0.41	2.71594e-16	-0.0200822
344.475	-35856	-14325.4	11.8332	0.41	-6.65333e-17	-0.0153862
344.492	-35855.9	-14325.2	11.8399	0.41	1.89111e-17	-0.0117821
344.509	-35855.8	-14325	11.8462	0.41	-5.03406e-18	-0.0102439
344.526	-35855.8	-14324.8	11.8548	0.41	1.21303e-18	-0.00979883
344.543	-35855.7	-14324.6	11.8654	0.41	-3.39596e-19	-0.00938649
344.56	-35855.6	-14324.4	11.8755	0.410002	9.03126e-20	-0.00774597
344.577	-35855.6	-14324.2	11.884	0.409994	-2.13222e-20	-0.00469486
344.594	-35855.5	-14324	11.8907	0.410026	5.89954e-21	-0.00177968
344.611	-35855.4	-14323.9	11.8968	0.409904	-1.56719e-21	-0.000414994
344.628	-35855.3	-14323.7	11.9063	0.410331	3.60493e-22	0.000685008
344.645	-35855.3	-14323.5	11.9146	0.407763	-9.88226e-23	0.00174927
344.662	-35855.2	-14323.3	11.9209	0.406432	2.62182e-23	0.00308026
344.679	-35855.1	-14323.1	11.9277	0.406661	-5.82634e-24	0.00261906
344.696	-35855.1	-14322.9	11.9369	0.406897	1.58634e-24	0.00140025
344.713	-35855	-14322.7	11.947	0.404578	-4.23615e-25	0.000238142
344.73	-35854.9	-14322.5	11.9577	0.400557	1.00664e-25	-4.45512e-05
344.747	-35854.9	-14322.3	11.9653	0.399863	-7.03684e-26	1.20522e-05
344.764	-35854.8	-14322.2	11.9717	0.400036	1.79856e-25	-3.18698e-06
344.781	-35854.7	-14321.9	11.9786	0.399993	-5.25344e-25	6.27255e-07
344.798	-35854.7	-14321.7	11.9881	0.400002	2.04891e-24	-1.70678e-07
344.815	-35854.6	-14321.6	11.9984	0.399999	-7.66996e-24	5.16428e-08
344.832	-35854.5	-14321.3	12.0059	0.4	2.06014e-23	-2.68043e-08
344.849	-35854.5	-14321.2	12.0126	0.4	-7.99322e-23	7.62006e-08
344.866	-35854.4	-14321	12.019	0.4	2.99122e-22	-2.77972e-07
344.883	-35854.3	-14320.8	12.0294	0.4	-6.02761e-22	5.59114e-07
344.9	-35854.2	-14320.6	12.0394	0.4	2.32345e-21	-2.15496e-06
344.917	-35854.2	-14320.4	12.0495	0.4	-8.691e-21	8.06068e-06
344.934	-35854.1	-14320.2	12.0567	0.4	1.99155e-30	-1.84664e-15
344.951	-35854	-14320	12.0633	0.4	0	0.00108932
344.968	-35854	-14319.8	12.07	0.4	0	0.00217865
344.985	-35853.9	-14319.6	12.0805	0.400002	2.00133e-18	0.00326759
345.002	-35853.8	-14319.4	12.087	0.399992	-7.63373e-18	0.00209236
345.019	-35853.8	-14319.3	12.0937	0.400029	2.85121e-17	0.00105063
345.036	-35853.7	-14319	12.101	0.399765	-2.23104e-16	0.00122303
345.053	-35853.6	-14318.9	12.1113	0.396252	8.47975e-16	0.00365799
345.07	-35853.6	-14318.7	12.121	0.392872	-3.15987e-15	0.00680441
345.087	-35853.5	-14318.4	12.1279	0.389762	1.82804e-14	0.0076084
345.104	-35853.4	-14318.3	12.1344	0.390064	-6.92881e-14	0.00604706
345.121	-35853.3	-14318.1	12.1416	0.389984	2.57305e-13	0.00274749
345.138	-35853.3	-14317.9	12.1526	0.390005	-1.30828e-12	0.000724816
345.155	-35853.2	-14317.7	12.1618	0.389999	4.94773e-12	-6.34519e-05
345.172	-35853.1	-14317.5	12.1683	0.39	-1.82895e-11	1.60961e-05
345.189	-35853	-14317.3	12.1752	0.39	8.63859e-11	-4.99732e-06
345.206	-35853	-14317.1	12.1826	0.39	-3.26106e-10	1.33367e-06
345.223	-35852.9	-14316.9	12.1933	0.39	1.19841e-09	-3.36565e-07
345.24	-35852.8	-14316.7	12.2027	0.39	-5.39298e-09	1.0732e-07
345.257	-35852.8	-14316.5	12.2089	0.39	2.03275e-08	-5.47589e-08
345.274	-35852.7	-14316.3	12.2157	0.39	-7.41523e-08	1.09247e-07
345.291	-35852.6	-14316.1	12.2238	0.39	3.22367e-07	-4.48109e-07
345.308	-35852.6	-14315.9	12.2344	0.390001	-1.21352e-06	1.68015e-06
345.325	-35852.5	-14315.7	12.2431	0.389996	4.38591e-06	-6.07071e-06
345.342	-35852.4	-14315.5	12.2499	0.390017	-1.8577e-05	2.57127e-05
345.359	-35852.4	-14315.4	12.2561	0.389936	6.98539e-05	-9.66855e-05
345.376	-35852.3	-14315.1	12.265	0.390228	-0.000249517	0.000481525
345.393	-35852.2	-14314.9	12.2739	0.388558	0.0015301	0.00162734
345.41	-35852.2	-14314.8	12.2801	0.384601	0.00506724	0.00300179
345.427	-35852.1	-14314.6	12.2869	0.382959	0.00880271	0.00238214
345.444	-35852	-14314.3	12.2956	0.384757	0.0101815	-0.00120375
345.461	-35851.9	-14314.2	12.3062	0.390695	0.010223	-0.00700423
345.478	-35851.9	-14314	12.3143	0.395587	0.00819557	-0.01344
345.495	-35851.8	-14313.8	12.3211	0.399061	0.00414741	-0.0176537
345.512	-35851.7	-14313.6	12.3272	0.400191	0.00318027	-0.0194328
345.529	-35851.6	-14313.4	12.337	0.400021	0.00328636	-0.0195713
345.546	-35851.6	-14313.2	12.345	0.399743	0.0036678	-0.0202584
345.563	-35851.5	-14313	12.3513	0.402182	0.000869591	-0.0220663
345.58	-35851.4	-14312.8	12.3581	0.405813	-0.00016584	-0.0253598
345.597	-35851.4	-14312.6	12.3676	0.409464	4.36356e-05	-0.0279331
345.614	-35851.3	-14312.4	12.3776	0.410131	-6.94743e-06	-0.029263
345.631	-35851.2	-14312.2	12.3883	0.40997	-1.25828e-05	-0.0294423
345.648	-35851.1	-14312	12.3956	0.410022	5.76922e-05	-0.0293877
345.665	-35851.1	-14311.8	12.4021	0.40994	-0.000218191	-0.0294771
345.682	-35851	-14311.6	12.409	0.410156	0.00281955	-0.0285111
345.699	-35850.9	-14311.4	12.4188	0.407107	0.00645769	-0.0264715
345.716	-35850.9	-14311.2	12.4288	0.403764	0.00670675	-0.0232533
345.733	-35850.8	-14311	12.4395	0.400122	0.00668888	-0.0207758
345.75	-35850.7	-14310.8	12.4463	0.399968	0.00655601	-0.0206332
345.767	-35850.7	-14310.6	12.4529	0.400008	0.00986611	-0.0226911
345.784	-35850.6	-14310.4	12.46	0.4	0.01	-0.0261438
345.801	-35850.5	-14310.2	12.47	0.4	0.01	-0.0283224
345.818	-35850.4	-14310	12.48	0.4	0.01	-0.0294118
345.835	-35850.4	-14309.8	12.4871	0.4	0.0100011	-0.0294053
345.852	-35850.3	-14309.6	12.4937	0.4	0.00999793	-0.0294134
345.869	-35850.2	-14309.4	12.5005	0.4	0.0100072	-0.0294115
345.886	-35850.1	-14309.2	12.5112	0.400002	0.00994401	-0.0294105
345.903	-35850.1	-14309	12.5212	0.399994	0.0102182	-0.0294173
345.92	-35850	-14308.8	12.531	0.400021	0.0138263	-0.0293909
345.937	-35849.9	-14308.6	12.5378	0.399877	0.017	-0.0295383
345.954	-35849.9	-14308.4	12.5444	0.400485	0.0161555	-0.0306927
345.971	-35849.8	-14308.2	12.5516	0.403555	0.0130057	-0.0318509
345.988	-35849.7	-14308	12.5626	0.403415	0.0139035	-0.0325946
346.005	-35849.6	-14307.8	12.5718	0.402684	0.017643	-0.0313017
346.022	-35849.6	-14307.6	12.5783	0.399695	0.020187	-0.030203
346.039	-35849.5	-14307.4	12.5852	0.400106	0.0200971	-0.0292961
346.056	-35849.4	-14307.2	12.5926	0.399929	0.0193067	-0.0294905
346.073	-35849.4	-14307	12.6033	0.400175	0.0156154	-0.0291823
346.09	-35849.3	-14306.8	12.6127	0.399093	0.0118971	-0.0277108
346.107	-35849.2	-14306.6	12.6189	0.395483	0.00994496	-0.0249606
346.124	-35849.1	-14306.4	12.6257	0.391911	0.00906966	-0.0221896
346.141	-35849.1	-14306.2	12.6338	0.389682	0.00523831	-0.0219304
346.158	-35849	-14306	12.6444	0.390085	0.0017562	-0.0241261
346.175	-35848.9	-14305.8	12.6531	0.389979	-0.000264015	-0.0272681
346.192	-35848.8	-14305.5	12.6599	0.390006	7.50423e-05	-0.0289895
346.209	-35848.8	-14305.4	12.6662	0.389998	-1.9976e-05	-0.0294811
346.226	-35848.7	-14305.2	12.6747	0.39	4.81352e-06	-0.029395
346.243	-35848.6	-14304.9	12.6857	0.39	-1.34757e-06	-0.0294164
346.26	-35848.6	-14304.8	12.6937	0.39	3.58376e-07	-0.0294105
346.277	-35848.5	-14304.6	12.7004	0.39	-8.46136e-08	-0.0294121
346.294	-35848.4	-14304.3	12.7071	0.39	2.34247e-08	-0.0294115
346.311	-35848.3	-14304.2	12.7155	0.389999	-6.2729e-09	-0.0294123
346.328	-35848.3	-14303.9	12.7266	0.390002	1.61675e-09	-0.0294099
346.345	-35848.2	-14303.7	12.7345	0.389993	-1.14214e-09	-0.0294191
346.362	-35848.1	-14303.6	12.7409	0.390028	2.91704e-09	-0.0293843
346.379	-35848	-14303.3	12.7477	0.389907	-9.45763e-09	-0.0295038
346.396	-35848	-14303.1	12.7568	0.390372	3.7564e-08	-0.0286624
346.413	-35847.9	-14303	12.7673	0.387434	-1.40776e-07	-0.0276757
346.43	-35847.8	-14302.7	12.7751	0.386821	4.53437e-07	-0.0255393
346.447	-35847.7	-14302.5	12.7819	0.383959	-1.78748e-06	-0.0242559
346.464	-35847.7	-14302.3	12.7881	0.383497	6.69588e-06	-0.0222941
346.481	-35847.6	-14302.1	12.7983	0.380548	-2.02269e-05	-0.020819
346.498	-35847.5	-14301.9	12.8056	0.379858	7.90627e-05	-0.0205636
346.515	-35847.5	-14301.7	12.8121	0.380037	-0.000296011	-0.0223331
346.532	-35847.4	-14301.5	12.819	0.379994	0.00302816	-0.0257705
346.549	-35847.3	-14301.3	12.8287	0.380002	0.00335856	-0.0281317
346.566	-35847.2	-14301.1	12.839	0.38	0.00353198	-0.029349
346.583	-35847.1	-14300.9	12.8463	0.38	0.000144645	-0.0294196
346.6	-35847.1	-14300.7	12.853	0.38	-1.57667e-05	-0.0294097
346.617	-35847	-14300.5	12.8595	0.38	-8.08767e-05	-0.0294123
346.634	-35846.9	-14300.2	12.87	0.38	0.00333333	-0.0294118
346.651	-35846.9	-14300	12.8767	0.38	0.00666667	-0.0294118
346.668	-35846.8	-14299.9	12.8833	0.38	0.00666667	-0.0294118
346.685	-35846.7	-14299.6	12.8905	0.379999	0.00663671	-0.0294123
346.702	-35846.6	-14299.4	12.9006	0.380002	0.00680184	-0.0294097
346.719	-35846.6	-14299.3	12.9105	0.379992	0.0101107	-0.0294196
346.736	-35846.5	-14299	12.9175	0.38006	0.00992943	-0.0293486
346.753	-35846.4	-14298.8	12.924	0.379766	0.0100778	-0.0281332
346.77	-35846.3	-14298.6	12.9311	0.376231	0.00975344	-0.025765
346.787	-35846.2	-14298.4	12.9415	0.372648	0.00591085	-0.0223646
346.804	-35846.2	-14298.2	12.9478	0.36979	0.00314436	-0.0204382
346.821	-35846.1	-14298	12.9545	0.370054	0.00337347	-0.0195267
346.838	-35846	-14297.8	12.9621	0.369982	0.00336194	-0.0197733
346.855	-35846	-14297.6	12.9725	0.370005	0.00316817	-0.0210822
346.872	-35845.9	-14297.4	12.9819	0.369999	0.00401086	-0.0236604
346.889	-35845.8	-14297.1	12.9887	0.37	0.00725172	-0.0269553
346.906	-35845.7	-14297	12.995	0.37	0.00568561	-0.0287524
346.923	-35845.7	-14296.8	13.003	0.37	0.00303658	-0.0294812
346.94	-35845.6	-14296.5	13.0128	0.37	0.00342346	-0.0293911
346.957	-35845.5	-14296.3	13.0189	0.37	0.00330314	-0.0294173
346.974	-35845.4	-14296.1	13.0259	0.37	0.00336337	-0.0294104
346.991	-35845.4	-14295.9	13.0328	0.37	0.0032265	-0.0294122
347.008	-35845.3	-14295.7	13.0394	0.37	0.00372958	-0.0294117
347.025	-35845.2	-14295.5	13.046	0.37	0.00162361	-0.0294117
347.042	-35845.1	-14295.3	13.0544	0.37	0.0011901	-0.0294122
347.059	-35845.1	-14295.1	13.065	0.370001	0.00369198	-0.0294103
347.076	-35845	-14294.9	13.0735	0.369995	0.00353445	-0.029417
347.093	-35844.9	-14294.6	13.0803	0.37002	0.00158914	-0.0293899
347.11	-35844.8	-14294.5	13.0864	0.369925	-0.000330236	-0.0294941
347.127	-35844.8	-14294.2	13.0957	0.370263	7.79665e-05	-0.0289283
347.144	-35844.7	-14294	13.1043	0.368249	-2.15722e-05	-0.0271995
347.161	-35844.6	-14293.8	13.1105	0.364741	5.73058e-06	-0.0242229
347.178	-35844.5	-14293.6	13.1172	0.361	-1.31817e-06	-0.021364
347.195	-35844.5	-14293.4	13.1266	0.359774	3.61353e-07	-0.0198735
347.212	-35844.4	-14293.2	13.1345	0.36006	-9.58687e-08	-0.0194467
347.229	-35844.3	-14293	13.1413	0.359987	2.13036e-08	-0.0203459
347.246	-35844.2	-14292.8	13.1477	0.360004	-5.79704e-09	-0.021363
347.263	-35844.2	-14292.6	13.1571	0.359999	1.53563e-09	-0.0233808
347.28	-35844.1	-14292.3	13.1652	0.36	-3.25062e-10	-0.0247403
347.297	-35844	-14292.1	13.1718	0.36	8.77098e-11	-0.0267533
347.314	-35843.9	-14292	13.1781	0.36	-2.23429e-11	-0.0280952
347.331	-35843.8	-14291.7	13.1883	0.36	1.81365e-12	-0.029264
347.348	-35843.8	-14291.5	13.1956	0.36	9.55797e-12	-0.0294496
347.365	-35843.7	-14291.3	13.2022	0.36	-4.00716e-11	-0.0294018
347.382	-35843.6	-14291.1	13.209	0.36	1.0845e-10	-0.0294135
347.399	-35843.5	-14290.9	13.2189	0.36	-4.20982e-10	-0.0294112
347.416	-35843.5	-14290.7	13.2259	0.36	1.57545e-09	-0.0294121
347.433	-35843.4	-14290.4	13.2329	0.36	-3.17469e-09	-0.0294113
347.45	-35843.3	-14290.2	13.2395	0.359998	1.22374e-08	-0.0294135
347.467	-35843.2	-14290.1	13.2495	0.360006	-4.57748e-08	-0.0294053
347.484	-35843.2	-14289.8	13.2567	0.36	-1.04893e-17	-0.0294118
347.501	-35843.1	-14289.6	13.2633	0.36	0	-0.0283224
347.518	-35843	-14289.4	13.27	0.356667	-1.50306e-16	-0.0261438
347.535	-35842.9	-14289.2	13.2805	0.353108	1.05409e-05	-0.0226981
347.552	-35842.9	-14289	13.287	0.349912	-4.02063e-05	-0.0206063
347.569	-35842.8	-14288.8	13.2938	0.350023	0.000150985	-0.0195837
347.586	-35842.7	-14288.5	13.3008	0.349989	0.00352883	-0.0196255
347.603	-35842.6	-14288.3	13.3075	0.350003	0.0033594	-0.0195817
347.62	-35842.6	-14288.1	13.3141	0.349999	0.00302795	-0.0196968
347.637	-35842.5	-14287.9	13.3217	0.35	-0.00029593	-0.0208934
347.654	-35842.4	-14287.7	13.3314	0.35	7.90412e-05	-0.0220472
347.671	-35842.3	-14287.5	13.3379	0.35	-2.02214e-05	-0.0227781
347.688	-35842.2	-14287.2	13.3448	0.35	6.69406e-06	-0.0216386
347.705	-35842.2	-14287.1	13.3522	0.35	-1.78699e-06	-0.0218892
347.722	-35842.1	-14286.8	13.362	0.35	4.53313e-07	-0.0235793
347.739	-35842	-14286.6	13.3686	0.35	-1.40736e-07	-0.0269804
347.756	-35841.9	-14286.4	13.3753	0.35	3.75474e-08	-0.0287459
347.773	-35841.9	-14286.2	13.3821	0.350001	-9.43194e-09	-0.029482
347.79	-35841.8	-14286	13.3891	0.349996	2.81224e-09	-0.0293945
347.807	-35841.7	-14285.8	13.3954	0.350014	-7.49793e-10	-0.0294027
347.824	-35841.6	-14285.6	13.4037	0.349948	1.862e-10	-0.0294639
347.841	-35841.5	-14285.3	13.4132	0.350228	-5.39997e-11	-0.0291033
347.858	-35841.5	-14285.1	13.4193	0.34891	1.43866e-11	-0.0276034
347.875	-35841.4	-14284.9	13.4263	0.345201	-3.52434e-12	-0.0247251
347.892	-35841.3	-14284.7	13.4332	0.341509	1.00174e-12	-0.0216585
347.909	-35841.2	-14284.5	13.4398	0.33973	-2.66659e-13	-0.0200458
347.926	-35841.2	-14284.3	13.4464	0.340065	6.42556e-14	-0.0195412
347.943	-35841.1	-14284	13.4554	0.339982	-1.79888e-14	-0.0196265
347.96	-35841	-14283.9	13.4638	0.340005	4.78395e-15	-0.0196029
347.977	-35840.9	-14283.6	13.4704	0.339999	-1.12946e-15	-0.0196091
347.994	-35840.8	-14283.4	13.477	0.34	3.12505e-16	-0.0196071
348.011	-35840.8	-14283.2	13.4859	0.34	-8.30159e-17	-0.0196096
348.028	-35840.7	-14283	13.4944	0.34	1.90957e-17	-0.0196022
348.045	-35840.6	-14282.7	13.501	0.34	-5.23473e-18	-0.0196306
348.062	-35840.5	-14282.6	13.5076	0.34	1.3888e-18	-0.0195224
348.079	-35840.5	-14282.3	13.5146	0.34	-3.08614e-19	-0.0202483
348.096	-35840.4	-14282.1	13.5215	0.34	8.39788e-20	-0.0220936
348.113	-35840.3	-14281.9	13.5276	0.34	-2.22461e-20	-0.0251979
348.13	-35840.2	-14281.7	13.5376	0.34	4.7099e-21	-0.0278899
348.147	-35840.1	-14281.4	13.5453	0.34	-1.27414e-21	-0.0292741
348.164	-35840.1	-14281.3	13.5517	0.340002	3.36907e-22	-0.0294427
348.181	-35840	-14281	13.5588	0.339995	-6.62613e-23	-0.029411
348.198	-35839.9	-14280.8	13.5655	0.340021	1.78431e-23	-0.0293913
348.215	-35839.8	-14280.6	13.5721	0.339922	-4.70758e-24	-0.0294944
348.232	-35839.8	-14280.4	13.5792	0.340208	8.1373e-25	-0.0284589
348.249	-35839.7	-14280.1	13.5859	0.336902	-2.1837e-25	-0.0274238
348.266	-35839.6	-14280	13.5926	0.336822	5.74537e-26	-0.0252655
348.283	-35839.5	-14279.7	13.5995	0.333462	-7.34245e-27	-0.024056
348.3	-35839.4	-14279.5	13.6095	0.333404	1.96584e-27	-0.0218952
348.317	-35839.4	-14279.3	13.6163	0.330144	-5.15383e-28	-0.020759
348.334	-35839.3	-14279	13.6233	0.33	0	-0.0196078
348.351	-35839.2	-14278.9	13.63	0.33	0	-0.0196078
348.368	-35839.1	-14278.7	13.6367	0.33	1.02571e-39	-0.0196078
348.385	-35839	-14278.4	13.6437	0.329999	2.23811e-30	-0.0196085
348.402	-35839	-14278.2	13.6505	0.33	-5.98335e-31	-0.0196079
348.419	-35838.9	-14278	13.6605	0.33	1.55223e-31	-0.0196071
348.436	-35838.8	-14277.7	13.6674	0.33	-7.703e-32	-0.0196142
348.453	-35838.7	-14277.5	13.6741	0.33	2.05841e-32	-0.0195837
348.47	-35838.7	-14277.3	13.6808	0.33	-5.30526e-33	-0.0196998
348.487	-35838.6	-14277.1	13.6879	0.33	1.97514e-33	-0.0208717
348.504	-35838.5	-14276.9	13.6945	0.33	-5.27549e-34	-0.0221363
348.521	-35838.4	-14276.7	13.7012	0.33	1.34964e-34	-0.0242117
348.538	-35838.3	-14276.4	13.7083	0.33	-4.46785e-35	-0.025509
348.555	-35838.3	-14276.2	13.7149	0.330001	1.1927e-35	-0.0275824
348.572	-35838.2	-14276	13.7216	0.329997	-3.02557e-36	-0.0286112
348.589	-35838.1	-14275.8	13.7287	0.330015	9.3932e-37	-0.029502
348.606	-35838	-14275.6	13.735	0.329942	-2.50605e-37	-0.0294463
348.623	-35837.9	-14275.4	13.743	0.330213	6.29521e-38	-0.029154
348.64	-35837.9	-14275.1	13.7528	0.328893	-1.87699e-38	-0.027945
348.657	-35837.8	-14274.9	13.7589	0.32639	5.00438e-39	-0.026702
348.674	-35837.7	-14274.7	13.7659	0.326455	-1.24277e-39	-0.0264369
348.691	-35837.6	-14274.4	13.7728	0.328179	3.60413e-40	-0.0274097
348.708	-35837.6	-14274.3	13.7794	0.329275	-9.60213e-41	-0.0270246
348.725	-35837.5	-14274	13.7862	0.325112	2.35227e-41	-0.0248126
348.742	-35837.4	-14273.8	13.7932	0.321535	-6.68596e-42	-0.0216337
348.759	-35837.3	-14273.6	13.7998	0.319723	1.77978e-42	-0.020052
348.776	-35837.2	-14273.4	13.8067	0.320067	-4.28865e-43	-0.0195411
348.793	-35837.1	-14273.1	13.8136	0.319981	1.20063e-43	-0.0196209
348.81	-35837.1	-14273	13.8201	0.320005	-3.19298e-44	-0.0196255
348.827	-35837	-14272.7	13.8271	0.319999	7.53842e-45	-0.0195289
348.844	-35836.9	-14272.5	13.834	0.32	-2.08577e-45	-0.0199346
348.861	-35836.8	-14272.3	13.8405	0.32	5.54077e-46	-0.0170498
348.878	-35836.7	-14272	13.8475	0.32	-1.27451e-46	-0.00400948
348.895	-35836.7	-14271.8	13.8544	0.32	3.49385e-47	0.0122575
348.912	-35836.6	-14271.6	13.8609	0.32	-9.26934e-48	0.01941
348.929	-35836.5	-14271.4	13.8679	0.32	2.0598e-48	0.00678684
348.946	-35836.4	-14271.1	13.8747	0.32	-5.60504e-49	-0.0096057
348.963	-35836.4	-14271	13.8813	0.32	1.48478e-49	-0.0194367
348.98	-35836.3	-14270.7	13.8884	0.32	-3.14356e-50	-0.0201105
348.997	-35836.2	-14270.5	13.8951	0.32	8.50406e-51	-0.0194188
349.014	-35836.1	-14270.3	13.9018	0.320001	-2.24864e-51	-0.0203604
349.031	-35836	-14270	13.9085	0.319996	4.42251e-52	-0.0223665
349.048	-35836	-14269.8	13.9184	0.320015	-1.19091e-52	-0.0255871
349.065	-35835.9	-14269.6	13.9256	0.319942	3.142e-53	-0.0280847
349.082	-35835.8	-14269.4	13.9325	0.320155	-5.43112e-54	-0.0284395
349.099	-35835.7	-14269.1	13.9392	0.317107	1.45748e-54	-0.0264931
349.116	-35835.6	-14269	13.9459	0.313764	-3.83467e-55	-0.0232369
349.133	-35835.5	-14268.7	13.9529	0.310122	4.90061e-56	-0.0207998
349.15	-35835.5	-14268.5	13.9596	0.309968	-1.31207e-56	-0.0196348
349.167	-35835.4	-14268.3	13.9663	0.310008	3.43985e-57	-0.0196008
349.184	-35835.3	-14268	13.9733	0.31	-4.9045e-68	-0.0196078
349.201	-35835.2	-14267.8	13.98	0.31	0	-0.0196078
349.218	-35835.2	-14267.6	13.9867	0.31	0	-0.0196078
349.235	-35835.1	-14267.3	13.9937	0.31	-1.49379e-59	-0.0196079
349.252	-35835	-14267.1	14.0004	0.31	3.9935e-60	-0.0196078
349.269	-35834.9	-14266.9	14.0071	0.31	-1.03601e-60	-0.0196078
349.286	-35834.8	-14266.7	14.0141	0.31	5.14125e-61	-0.0196078
349.303	-35834.7	-14266.5	14.0208	0.31	-1.37386e-61	-0.0196078
349.32	-35834.7	-14266.3	14.0275	0.31	3.54092e-62	-0.0196079
349.337	-35834.6	-14266	14.0345	0.31	-1.31828e-62	-0.0196076
349.354	-35834.5	-14265.8	14.0412	0.31	3.52105e-63	-0.0196086
349.371	-35834.4	-14265.6	14.0479	0.31	-9.00801e-64	-0.0196051
349.388	-35834.3	-14265.3	14.0549	0.31	2.982e-64	-0.0196218
349.405	-35834.3	-14265.1	14.0615	0.310001	-7.9605e-65	-0.0195549
349.422	-35834.2	-14264.9	14.0683	0.309997	2.01937e-65	-0.0198207
349.439	-35834.1	-14264.6	14.0754	0.310016	-6.26936e-66	-0.0209583
349.456	-35834	-14264.5	14.0819	0.309939	1.67263e-66	-0.022467
349.473	-35833.9	-14264.2	14.0889	0.310226	-4.20165e-67	-0.0240662
349.49	-35833.8	-14264	14.0947	0.308837	1.25277e-67	-0.0243565
349.507	-35833.8	-14263.8	14.0986	0.306602	-3.3401e-68	-0.0247868
349.524	-35833.7	-14263.6	14.1059	0.305508	8.29466e-69	-0.0239709
349.541	-35833.6	-14263.3	14.1128	0.30321	-2.40553e-69	-0.0232168
349.558	-35833.5	-14263.1	14.1194	0.302116	6.4088e-70	-0.021211
349.575	-35833.4	-14262.9	14.1262	0.299648	-1.56999e-70	-0.0201861
349.592	-35833.4	-14262.6	14.1332	0.3001	4.46245e-71	-0.0194986
349.609	-35833.3	-14262.4	14.1398	0.299973	-1.18789e-71	-0.0196369
349.626	-35833.2	-14262.2	14.1467	0.300006	2.8624e-72	-0.0196008
349.643	-35833.1	-14261.9	14.1536	0.299998	-8.01346e-73	-0.0196098
349.66	-35833	-14261.8	14.1601	0.3	2.13111e-73	-0.0196073
349.677	-35833	-14261.5	14.1671	0.3	-5.03141e-74	-0.0196079
349.694	-35832.9	-14261.3	14.174	0.3	1.39211e-74	-0.019608
349.711	-35832.8	-14261.1	14.1805	0.3	-3.69811e-75	-0.0196071
349.728	-35832.7	-14260.8	14.1875	0.3	8.50656e-76	-0.0196104
349.745	-35832.6	-14260.6	14.1944	0.3	-2.33192e-76	-0.0195977
349.762	-35832.6	-14260.4	14.2009	0.299999	6.18669e-77	-0.0196458
349.779	-35832.5	-14260.1	14.2079	0.300002	-1.37478e-77	-0.0194804
349.796	-35832.4	-14259.9	14.2147	0.299992	3.741e-78	-0.0201152
349.813	-35832.3	-14259.7	14.2213	0.300029	-9.90997e-79	-0.0146412
349.83	-35832.2	-14259.4	14.2283	0.299907	2.09812e-79	0.00212482
349.847	-35832.1	-14259.2	14.2351	0.300368	-5.67591e-80	0.0262958
349.864	-35832.1	-14259	14.2417	0.298621	1.50082e-80	0.0327326
349.881	-35832	-14258.8	14.2488	0.314894	-2.95174e-81	0.0067722
349.898	-35831.9	-14258.5	14.2554	0.343611	7.94855e-82	-0.0314151
349.915	-35831.8	-14258.4	14.2624	0.345707	-2.09709e-82	-0.0519865
349.932	-35831.7	-14258.1	14.2662	0.326638	3.62492e-83	-0.0423334
349.949	-35831.6	-14257.9	14.2725	0.298393	-9.72775e-84	-0.027496
349.966	-35831.6	-14257.7	14.2792	0.299211	2.55939e-84	-0.019776
349.983	-35831.5	-14257.4	14.2863	0.300107	-3.27084e-85	-0.0225937
350	-35831.4	-14257.2	14.293	0.299947	8.75722e-86	-0.0260182
350.017	-35831.3	-14257	14.2996	0.300107	-2.29588e-86	-0.0272264
350.034	-35831.2	-14256.7	14.3067	0.296667	0	-0.0261438
350.051	-35831.2	-14256.5	14.3133	0.293333	8.75561e-98	-0.0228758
350.068	-35831.1	-14256.3	14.32	0.29	0	-0.0206972
350.085	-35831	-14256	14.3271	0.290024	9.9701e-89	-0.0195806
350.102	-35830.9	-14255.8	14.3336	0.289994	-2.6654e-89	-0.0196151
350.119	-35830.8	-14255.6	14.337	0.290002	6.91472e-90	-0.019606
350.136	-35830.7	-14255.3	14.3442	0.289999	-3.43146e-90	-0.0196088
350.153	-35830.7	-14255.1	14.3508	0.29	9.16962e-91	-0.0196076
350.17	-35830.6	-14254.9	14.3575	0.29	-2.36334e-91	-0.0196079
350.187	-35830.5	-14254.6	14.3646	0.29	8.79868e-92	-0.0196078
350.204	-35830.4	-14254.4	14.3711	0.29	-2.35007e-92	-0.0196078
350.221	-35830.3	-14254.2	14.378	0.29	6.01226e-93	-0.0196078
350.238	-35830.2	-14253.9	14.3843	0.29	-1.99029e-93	-0.0196078
350.255	-35830.2	-14253.8	14.3879	0.29	5.31312e-94	-0.0196078
350.272	-35830.1	-14253.5	14.3951	0.29	-1.3478e-94	-0.0196078
350.289	-35830	-14253.3	14.402	0.29	4.18439e-95	-0.0196078
350.306	-35829.9	-14253.1	14.4086	0.29	-1.11637e-95	-0.0196079
350.323	-35829.8	-14252.8	14.4154	0.29	2.80433e-96	-0.0196075
350.34	-35829.7	-14252.6	14.4224	0.29	-8.36141e-97	-0.0196092
350.357	-35829.7	-14252.4	14.429	0.290001	2.2293e-97	-0.0196027
350.374	-35829.6	-14252.1	14.4358	0.289995	-5.53615e-98	-0.0196266
350.391	-35829.5	-14251.9	14.4427	0.290022	1.60553e-98	-0.0195264
350.408	-35829.4	-14251.7	14.4497	0.289915	-4.27746e-99	-0.0199903
350.425	-35829.3	-14251.4	14.4548	0.290305	1.04786e-99	-0.0210807
350.442	-35829.2	-14251.2	14.4595	0.288359	-2.9784e-100	-0.0228999
350.459	-35829.2	-14251	14.4665	0.286695	7.92838e-101	-0.0241153
350.476	-35829.1	-14250.7	14.4733	0.285	-1.91046e-101	-0.0240989
350.493	-35829	-14250.5	14.4802	0.283305	5.34847e-102	-0.0228993
350.51	-35828.9	-14250.3	14.4868	0.281641	-1.42238e-102	-0.0211092
350.527	-35828.8	-14250	14.4937	0.279695	3.35828e-103	-0.0200311
350.544	-35828.7	-14249.8	14.501	0.280085	-9.29716e-104	-0.0195159
350.561	-35828.7	-14249.6	14.5052	0.279977	2.48962e-104	-0.0196325
350.578	-35828.6	-14249.4	14.5102	0.280006	-6.61333e-105	-0.0196013
350.595	-35828.5	-14249.1	14.5176	0.279999	1.52028e-105	-0.0196094
350.612	-35828.4	-14248.9	14.5242	0.28	-4.12941e-106	-0.0196074
350.629	-35828.3	-14248.6	14.5316	0.28	9.17624e-107	-0.019608
350.646	-35828.2	-14248.4	14.5356	0.28	-2.49702e-107	-0.0196076
350.663	-35828.2	-14248.2	14.5411	0.28	6.61536e-108	-0.0196087
350.68	-35828.1	-14247.9	14.5484	0.28	-1.40291e-108	-0.0196052
350.697	-35828	-14247.7	14.5551	0.28	3.8863e-109	-0.0196182
350.714	-35827.9	-14247.5	14.5617	0.279999	-1.36815e-109	-0.019569
350.731	-35827.8	-14247.2	14.5688	0.280002	1.30384e-109	-0.0197251
350.748	-35827.7	-14247	14.5754	0.279991	-4.37939e-109	-0.0179328
350.765	-35827.7	-14246.8	14.5824	0.280034	1.62118e-108	-0.0148054
350.782	-35827.6	-14246.5	14.5861	0.279908	-4.351e-108	-0.011195
350.799	-35827.5	-14246.3	14.5927	0.280358	1.68808e-107	-0.0113821
350.816	-35827.4	-14246.1	14.5959	0.278659	-6.31711e-107	-0.0218937
350.833	-35827.3	-14245.9	14.6061	0.304675	1.27296e-106	-0.0442021
350.85	-35827.2	-14245.6	14.613	0.3351	-4.90685e-106	-0.0686788
350.867	-35827.2	-14245.4	14.6197	0.350441	1.83544e-105	-0.0754861
350.884	-35827.1	-14245.2	14.6233	0.323333	0	-0.0610022
350.901	-35827	-14244.9	14.63	0.293333	0	-0.0381264
350.918	-35826.9	-14244.7	14.6367	0.28	0	-0.0239651
350.935	-35826.8	-14244.4	14.6433	0.28	0	-0.0196078
350.952	-35826.7	-14244.2	14.647	0.28001	1.5774e-102	-0.0195985
350.969	-35826.6	-14244	14.6538	0.279897	-6.01666e-102	-0.0184119
350.986	-35826.5	-14243.7	14.6604	0.276445	2.24723e-101	-0.0161878
351.003	-35826.5	-14243.5	14.6676	0.27288	-1.75843e-100	-0.0140113
351.02	-35826.4	-14243.3	14.6738	0.269842	6.68346e-100	-0.0143372
351.037	-35826.3	-14243	14.6773	0.270041	-2.49051e-99	-0.016642
351.054	-35826.2	-14242.8	14.6846	0.269985	1.4408e-98	-0.0188167
351.071	-35826.1	-14242.6	14.6911	0.270004	-5.46106e-98	-0.0196566
351.088	-35826	-14242.3	14.698	0.269999	2.028e-97	-0.0195954
351.105	-35826	-14242.1	14.7043	0.27	-1.03114e-96	-0.019612
351.122	-35825.9	-14241.9	14.708	0.27	3.85885e-96	-0.0196068
351.139	-35825.8	-14241.7	14.7154	0.27	-1.82417e-95	-0.0196082
351.156	-35825.7	-14241.4	14.7219	0.27	6.88659e-95	-0.0196078
351.173	-35825.6	-14241.2	14.7288	0.27	-2.57222e-94	-0.0196079
351.19	-35825.5	-14240.9	14.7345	0.27	9.44552e-94	-0.0196078
351.207	-35825.5	-14240.7	14.7386	0.27	-4.25037e-93	-0.0196078
351.224	-35825.4	-14240.5	14.7459	0.27	1.56481e-92	-0.0196078
351.241	-35825.3	-14240.3	14.7528	0.27	-6.80703e-92	-0.0196078
351.258	-35825.2	-14240	14.7594	0.27	2.56254e-91	-0.0196079
351.275	-35825.1	-14239.8	14.7663	0.27	-9.26161e-91	-0.0196078
351.292	-35825	-14239.5	14.7731	0.27	3.92285e-90	-0.019608
351.309	-35824.9	-14239.3	14.7801	0.27	-1.47509e-89	-0.0196073
351.326	-35824.9	-14239.1	14.785	0.27	5.26898e-89	-0.0196097
351.343	-35824.8	-14238.8	14.7899	0.270002	-2.18661e-88	-0.0196001
351.36	-35824.7	-14238.6	14.797	0.269994	8.2143e-88	-0.0196369
351.377	-35824.6	-14238.3	14.8034	0.270022	-3.06706e-87	-0.0194994
351.394	-35824.5	-14238.1	14.8108	0.269923	1.07859e-86	-0.0201832
351.411	-35824.4	-14237.9	14.8151	0.270316	-4.40275e-86	-0.0212232
351.428	-35824.4	-14237.7	14.8209	0.26809	1.5262e-85	-0.0231906
351.445	-35824.3	-14237.4	14.8255	0.264515	-6.14787e-85	-0.0246673
351.462	-35824.2	-14237.2	14.8307	0.260912	2.30593e-84	-0.0264028
351.479	-35824.1	-14236.9	14.8377	0.259797	-8.60892e-84	-0.0285543
351.496	-35824	-14236.7	14.8445	0.260045	2.88639e-83	-0.0315898
351.513	-35823.9	-14236.5	14.8518	0.259988	-1.14901e-82	-0.0350757
351.53	-35823.8	-14236.2	14.8556	0.260003	3.71578e-82	-0.0376754
351.547	-35823.7	-14236	14.8619	0.259999	-1.46517e-81	-0.0390938
351.564	-35823.7	-14235.7	14.8658	0.26	5.48861e-81	-0.0392023
351.581	-35823.6	-14235.5	14.872	0.26	-1.65799e-80	-0.0399299
351.598	-35823.5	-14235.3	14.8789	0.26	6.48077e-80	-0.0435699
351.615	-35823.4	-14235	14.8854	0.26	-2.4264e-79	-0.0522106
351.632	-35823.3	-14234.8	14.8927	0.26	6.51735e-79	-0.0676532
351.649	-35823.2	-14234.5	14.8962	0.26	-2.5287e-78	-0.0851256
351.666	-35823.1	-14234.3	14.9024	0.26	9.46289e-78	-0.101671
351.683	-35823.1	-14234.1	14.9096	0.259999	-1.90686e-77	-0.115822
351.7	-35823	-14233.8	14.9162	0.260004	7.35035e-77	-0.126886
351.717	-35822.9	-14233.6	14.923	0.259986	-2.74944e-76	-0.135679
351.734	-35822.8	-14233.4	14.9267	0.26	-6.30038e-86	-0.143791
351.751	-35822.7	-14233.1	14.9333	0.26	0	-0.151416
351.768	-35822.6	-14232.9	14.94	0.266667	-9.02806e-85	-0.159041
351.785	-35822.5	-14232.6	14.9471	0.270123	6.33131e-74	-0.165845
351.802	-35822.4	-14232.4	14.9536	0.269748	-2.41497e-73	-0.167793
351.819	-35822.4	-14232.2	14.957	0.262973	9.01996e-73	-0.167701
351.836	-35822.3	-14231.9	14.9639	0.259888	-7.05801e-72	-0.166599
351.853	-35822.2	-14231.7	14.9672	0.26003	2.68261e-71	-0.166685
351.87	-35822.1	-14231.4	14.9742	0.259992	-9.99642e-71	-0.166662
351.887	-35822	-14231.2	14.9812	0.260003	5.78311e-70	-0.166668
351.904	-35821.9	-14230.9	14.988	0.259999	-2.19196e-69	-0.166666
351.921	-35821.9	-14230.7	14.994	0.260001	8.13999e-69	-0.166666
351.938	-35821.8	-14230.5	14.9981	0.259997	-4.1388e-68	-0.166669
351.955	-35821.7	-14230.2	15.0043	0.260009	1.56524e-67	-0.166657
351.972	-35821.6	-14230	15.008	0.259965	-5.78597e-67	-0.166702
351.989	-35821.5	-14229.8	15.0155	0.260165	2.73286e-66	-0.16647
352.006	-35821.4	-14229.5	15.0218	0.259292	-1.03165e-65	-0.165083
352.023	-35821.3	-14229.3	15.029	0.255607	3.79122e-65	-0.162403
352.04	-35821.2	-14229	15.0347	0.251956	-1.7061e-64	-0.159192
352.057	-35821.1	-14228.8	15.0386	0.249719	6.4307e-64	-0.157389
352.074	-35821.1	-14228.6	15.0459	0.25007	-2.34585e-63	-0.157052
352.091	-35821	-14228.3	15.0527	0.24998	1.01982e-62	-0.158872
352.108	-35820.9	-14228.1	15.0597	0.250005	-3.83902e-62	-0.164069
352.125	-35820.8	-14227.9	15.0647	0.249999	1.38751e-61	-0.17518
352.142	-35820.7	-14227.6	15.0698	0.25	-5.87693e-61	-0.190641
352.159	-35820.6	-14227.3	15.0749	0.25	2.20986e-60	-0.206702
352.176	-35820.6	-14227.1	15.08	0.25	-7.8936e-60	-0.221379
352.193	-35820.5	-14226.9	15.0852	0.25	3.27582e-59	-0.233828
352.21	-35820.4	-14226.6	15.0898	0.25	-1.23061e-58	-0.243282
352.227	-35820.3	-14226.4	15.0972	0.25	4.32953e-58	-0.251768
352.244	-35820.2	-14226.1	15.1038	0.25	-1.76735e-57	-0.258361
352.261	-35820.1	-14225.9	15.111	0.25	6.63369e-57	-0.263015
352.278	-35820	-14225.7	15.1153	0.25	-2.28741e-56	-0.266792
352.295	-35819.9	-14225.4	15.1211	0.25	9.21096e-56	-0.270164
352.312	-35819.8	-14225.2	15.1254	0.25	-3.45474e-55	-0.27278
352.329	-35819.8	-14225	15.131	0.250001	1.15868e-54	-0.274292
352.346	-35819.7	-14224.7	15.1382	0.249994	-4.61258e-54	-0.274565
352.363	-35819.6	-14224.4	15.1445	0.250021	1.72889e-53	-0.274475
352.38	-35819.5	-14224.2	15.152	0.249933	-5.56881e-53	-0.274582
352.397	-35819.4	-14224	15.1557	0.250265	2.19526e-52	-0.273749
352.414	-35819.3	-14223.7	15.1619	0.247517	-8.22344e-52	-0.27198
352.431	-35819.2	-14223.5	15.1659	0.244182	2.48413e-51	-0.267746
352.448	-35819.1	-14223.2	15.1723	0.237726	-9.70995e-51	-0.263285
352.465	-35819.1	-14223	15.1759	0.233817	3.63541e-50	-0.258891
352.482	-35819	-14222.8	15.1826	0.230436	-9.76476e-50	-0.255284
352.499	-35818.9	-14222.5	15.1862	0.227033	3.78868e-49	-0.252017
352.516	-35818.8	-14222.3	15.1924	0.223784	-1.4178e-48	-0.248758
352.533	-35818.7	-14222.1	15.1996	0.220118	2.857e-48	-0.245309
352.55	-35818.6	-14221.8	15.2064	0.219972	-1.10128e-47	-0.241981
352.567	-35818.5	-14221.6	15.2098	0.219994	4.11942e-47	-0.240717
352.584	-35818.5	-14221.3	15.2133	0.22	0	-0.242919
352.601	-35818.4	-14221	15.22	0.216667	0	-0.248366
352.618	-35818.3	-14220.8	15.2267	0.206667	-2.70532e-55	-0.252723
352.635	-35818.2	-14220.6	15.2302	0.188817	-9.48603e-45	-0.253767
352.652	-35818.1	-14220.3	15.2335	0.168914	3.61828e-44	-0.251445
352.669	-35818	-14220.1	15.237	0.152422	-1.35144e-43	-0.248197
352.686	-35817.9	-14219.9	15.244	0.138655	1.05748e-42	-0.245976
352.703	-35817.8	-14219.6	15.247	0.128815	-4.01928e-42	-0.245124
352.72	-35817.8	-14219.4	15.2504	0.11903	1.49774e-41	-0.246382
352.737	-35817.7	-14219.1	15.2539	0.112087	-8.66467e-41	-0.249065
352.754	-35817.6	-14218.8	15.2574	0.105868	3.28416e-40	-0.255117
352.771	-35817.5	-14218.6	15.2601	0.102773	-1.21959e-39	-0.2662
352.788	-35817.4	-14218.4	15.2605	0.099165	6.20105e-39	-0.284635
352.805	-35817.3	-14218.1	15.2641	0.0959386	-2.34516e-38	-0.305839
352.822	-35817.2	-14217.9	15.2676	0.0923733	8.66895e-38	-0.329216
352.839	-35817.1	-14217.7	15.2701	0.0896998	-4.09457e-37	-0.35337
352.856	-35817	-14217.4	15.2706	0.0900801	1.5457e-36	-0.375553
352.873	-35817	-14217.2	15.2745	0.0899799	-5.68029e-36	-0.395801
352.89	-35816.9	-14216.9	15.2778	0.090006	2.5562e-35	-0.412562
352.907	-35816.8	-14216.6	15.2812	0.0899984	-9.63494e-35	-0.424532
352.924	-35816.7	-14216.4	15.2845	0.0900004	3.51471e-34	-0.437406
352.941	-35816.6	-14216.2	15.2884	0.0899999	-1.52797e-33	-0.453709
352.958	-35816.5	-14215.9	15.29	0.09	5.7519e-33	-0.474359
352.975	-35816.4	-14215.7	15.2911	0.0900001	-2.07886e-32	-0.500291
352.992	-35816.3	-14215.4	15.295	0.0899997	8.80524e-32	-0.528678
353.009	-35816.2	-14215.2	15.2982	0.0900013	-3.31098e-31	-0.556565
353.026	-35816.2	-14215	15.3017	0.0899954	1.18268e-30	-0.586897
353.043	-35816.1	-14214.7	15.305	0.0900191	-4.90808e-30	-0.619314
353.06	-35816	-14214.5	15.3088	0.0899284	1.84378e-29	-0.650338
353.077	-35815.9	-14214.2	15.31	0.0902518	-6.48682e-29	-0.679414
353.094	-35815.8	-14214	15.3117	0.0882936	2.64797e-28	-0.700655
353.111	-35815.7	-14213.7	15.3153	0.0838964	-9.93908e-28	-0.709724
353.128	-35815.6	-14213.5	15.319	0.0701038	3.42716e-27	-0.708407
353.145	-35815.5	-14213.2	15.3203	0.0523491	-1.38005e-26	-0.699026
353.162	-35815.5	-14213	15.3196	0.0358257	5.17615e-26	-0.688503
353.179	-35815.4	-14212.8	15.3222	0.0203625	-1.73602e-25	-0.679049
353.196	-35815.3	-14212.5	15.3257	0.00949846	6.91091e-25	-0.671869
353.213	-35815.2	-14212.2	15.3293	-0.000600286	-2.59035e-24	-0.672011
353.23	-35815.1	-14212	15.3301	-0.00842222	8.34359e-24	-0.676964
353.247	-35815	-14211.8	15.33	-0.0153358	-3.2891e-23	-0.68442
353.264	-35814.9	-14211.5	15.33	-0.0193255	1.23209e-22	-0.682381
353.281	-35814.8	-14211.3	15.33	-0.0227032	-3.7219e-22	-0.67639
353.298	-35814.7	-14211	15.33	-0.0260354	1.45482e-21	-0.671304
353.315	-35814.7	-14210.8	15.33	-0.0296246	-5.44683e-21	-0.673419
353.332	-35814.6	-14210.6	15.33	-0.0300617	1.46303e-20	-0.678114
353.349	-35814.5	-14210.3	15.33	-0.0299834	-5.67647e-20	-0.68255
353.366	-35814.4	-14210.1	15.33	-0.0300044	2.12425e-19	-0.685899
353.383	-35814.3	-14209.8	15.33	-0.0299994	-4.28057e-19	-0.689334
353.4	-35814.2	-14209.5	15.33	-0.0300002	1.65002e-18	-0.692643
353.417	-35814.1	-14209.3	15.33	-0.03	-6.17201e-18	-0.694895
353.434	-35814.1	-14209.1	15.33	-0.03	1.4143e-27	-0.696078
353.451	-35813.9	-14208.8	15.33	-0.03	0	-0.697168
353.468	-35813.9	-14208.6	15.33	-0.03	0	-0.699346
353.485	-35813.8	-14208.4	15.3336	-0.0300018	1.42127e-15	-0.702796
353.502	-35813.7	-14208.1	15.3369	-0.0299933	-5.42117e-15	-0.704868
353.519	-35813.6	-14207.9	15.3401	-0.0300251	2.02482e-14	-0.705968
353.536	-35813.5	-14207.6	15.34	-0.0297984	-1.5844e-13	-0.708473
353.553	-35813.4	-14207.3	15.34	-0.0261247	6.02198e-13	-0.713026
353.57	-35813.3	-14207.1	15.34	-0.0233614	-2.24402e-12	-0.717001
353.587	-35813.3	-14206.9	15.34	-0.0279428	1.2982e-11	-0.714675
353.604	-35813.1	-14206.6	15.34	-0.0392353	-4.92057e-11	-0.704817
353.621	-35813.1	-14206.4	15.34	-0.056492	1.82728e-10	-0.689833
353.638	-35813	-14206.1	15.34	-0.0740962	-9.29085e-10	-0.672603
353.655	-35812.9	-14205.9	15.34	-0.0901367	3.51368e-09	-0.657995
353.672	-35812.8	-14205.7	15.3401	-0.102654	-1.29885e-08	-0.645279
353.689	-35812.7	-14205.4	15.3393	-0.112965	6.13478e-08	-0.634239
353.706	-35812.6	-14205.1	15.3357	-0.122892	-2.31587e-07	-0.624632
353.723	-35812.5	-14204.9	15.3322	-0.13313	8.51062e-07	-0.614623
353.74	-35812.5	-14204.7	15.3296	-0.143505	-3.82988e-06	-0.604129
353.757	-35812.4	-14204.4	15.3303	-0.154008	1.44358e-05	-0.592575
353.774	-35812.3	-14204.2	15.329	-0.169959	-5.266e-05	-0.576098
353.791	-35812.2	-14203.9	15.3252	-0.194058	0.000228932	-0.553274
353.808	-35812.1	-14203.7	15.322	-0.220847	-0.00109451	-0.526861
353.825	-35812	-14203.5	15.3185	-0.248542	-0.00478099	-0.497286
353.842	-35811.9	-14203.2	15.3154	-0.274676	-0.0085654	-0.468603
353.859	-35811.8	-14202.9	15.3101	-0.297898	-0.00998865	-0.444299
353.876	-35811.8	-14202.7	15.305	-0.319012	-0.0113571	-0.422346
353.893	-35811.7	-14202.4	15.2998	-0.334276	-0.0152106	-0.403206
353.91	-35811.6	-14202.2	15.2949	-0.345263	-0.0183814	-0.387115
353.927	-35811.5	-14202	15.2899	-0.356739	-0.021882	-0.36842
353.944	-35811.4	-14201.7	15.2826	-0.374727	-0.0253184	-0.346476
353.961	-35811.3	-14201.5	15.2762	-0.396038	-0.0285946	-0.320537
353.978	-35811.2	-14201.3	15.2691	-0.425416	-0.0321076	-0.290039
353.995	-35811.1	-14201	15.2626	-0.454126	-0.0354286	-0.258317
354.012	-35811	-14200.7	15.2538	-0.482292	-0.0391099	-0.227235
354.029	-35811	-14200.5	15.2432	-0.513843	-0.0401636	-0.192598
354.046	-35810.9	-14200.2	15.2325	-0.546723	-0.0399618	-0.157224
354.063	-35810.8	-14200	15.2255	-0.58048	-0.0399866	-0.122396
354.08	-35810.7	-14199.8	15.2159	-0.610685	-0.0400791	-0.0888388
354.097	-35810.6	-14199.5	15.2059	-0.632611	-0.0396788	-0.0617454
354.114	-35810.5	-14199.3	15.1931	-0.647542	-0.0426963	-0.0429271
354.131	-35810.4	-14199.1	15.1817	-0.65551	-0.0433859	-0.0282119
354.148	-35810.3	-14198.8	15.1717	-0.66242	-0.0435692	-0.0188851
354.165	-35810.3	-14198.6	15.1621	-0.665885	-0.0404748	-0.0094708
354.182	-35810.2	-14198.3	15.1484	-0.672551	-0.0399211	0.000975564
354.199	-35810.1	-14198.1	15.1349	-0.676496	-0.0400212	0.0116118
354.216	-35810	-14197.8	15.1214	-0.681395	-0.0399944	0.0263132
354.233	-35809.9	-14197.6	15.1106	-0.705437	-0.0400007	0.0446026
354.25	-35809.8	-14197.3	15.1006	-0.716265	-0.0399998	0.062437
354.267	-35809.7	-14197.1	15.0907	-0.720411	-0.04	0.0695009
354.284	-35809.7	-14196.9	15.0767	-0.706667	-0.04	0.0729847
354.301	-35809.6	-14196.6	15.0633	-0.71	-0.04	0.077342
354.318	-35809.5	-14196.4	15.05	-0.716667	-0.04	0.087146
354.335	-35809.4	-14196.2	15.0359	-0.72364	-0.04	0.0986302
354.352	-35809.3	-14195.9	15.0226	-0.72683	-0.04	0.107253
354.369	-35809.2	-14195.7	15.0092	-0.730214	-0.04	0.115955
354.386	-35809.1	-14195.4	14.9951	-0.733719	-0.0400003	0.124122
354.403	-35809	-14195.2	14.9817	-0.737115	-0.0399987	0.132674
354.42	-35809	-14194.9	14.9686	-0.740169	-0.0400049	0.139149
354.437	-35808.9	-14194.7	14.9583	-0.739849	-0.0399714	0.145908
354.454	-35808.8	-14194.4	14.9479	-0.740391	-0.0401085	0.151453
354.471	-35808.7	-14194.2	14.9341	-0.743978	-0.0395751	0.15954
354.488	-35808.6	-14194	14.9201	-0.747575	-0.0358324	0.16881
354.505	-35808.5	-14193.7	14.9069	-0.750283	-0.0324337	0.177276
354.522	-35808.4	-14193.5	14.8934	-0.749804	-0.0297707	0.184642
354.539	-35808.4	-14193.3	14.8791	-0.750736	-0.0300243	0.191735
354.556	-35808.3	-14193	14.867	-0.754325	-0.0301696	0.199367
354.573	-35808.2	-14192.8	14.8562	-0.75785	-0.0292069	0.20727
354.59	-35808.1	-14192.6	14.8418	-0.760318	-0.0254595	0.214565
354.607	-35808	-14192.3	14.8287	-0.759915	-0.0219227	0.219793
354.624	-35807.9	-14192.1	14.815	-0.760021	-0.0199336	0.224952
354.641	-35807.8	-14191.8	14.8011	-0.759994	-0.0189734	0.229928
354.658	-35807.8	-14191.6	14.7879	-0.760002	-0.0152765	0.234892
354.675	-35807.7	-14191.4	14.7742	-0.76	-0.0116785	0.239837
354.692	-35807.6	-14191.1	14.7603	-0.76	-0.00969292	0.245024
354.709	-35807.5	-14190.9	14.7472	-0.76	-0.0100766	0.249793
354.726	-35807.4	-14190.7	14.7333	-0.760001	-0.00999991	0.254922
354.743	-35807.3	-14190.4	14.7195	-0.759995	-0.00992379	0.25992
354.76	-35807.2	-14190.2	14.7064	-0.76002	-0.0103056	0.265263
354.777	-35807.2	-14190	14.6925	-0.759931	-0.0083266	0.271707
354.794	-35807.1	-14189.7	14.6787	-0.760282	-0.00470289	0.277434
354.811	-35807	-14189.5	14.6656	-0.758263	-0.00110404	0.280371
354.828	-35806.9	-14189.3	14.6517	-0.754619	0.000200426	0.281625
354.845	-35806.8	-14189	14.638	-0.750803	-5.49432e-05	0.284009
354.862	-35806.7	-14188.8	14.6248	-0.750142	1.45767e-05	0.288225
354.879	-35806.7	-14188.6	14.6108	-0.74782	-3.23918e-06	0.292215
354.896	-35806.6	-14188.3	14.5972	-0.744608	8.81432e-07	0.293997
354.913	-35806.5	-14188.1	14.584	-0.738462	-2.33493e-07	0.294136
354.93	-35806.4	-14187.9	14.57	-0.734289	4.94346e-08	0.294134
354.947	-35806.3	-14187.6	14.5565	-0.728153	-1.33732e-08	0.294034
354.964	-35806.2	-14187.4	14.5429	-0.723962	3.53614e-09	0.294925
354.981	-35806.2	-14187.2	14.5318	-0.720654	-6.95471e-10	0.296032
354.998	-35806.1	-14186.9	14.5217	-0.717235	1.87279e-10	0.298079
355.015	-35806	-14186.7	14.5121	-0.713937	-4.94102e-11	0.300201
355.032	-35805.9	-14186.5	14.4984	-0.710427	8.54067e-12	0.303468
355.049	-35805.8	-14186.2	14.4849	-0.706989	-2.29141e-12	0.30693
355.066	-35805.7	-14186	14.4714	-0.703972	6.0084e-13	0.308146
355.083	-35805.7	-14185.8	14.4606	-0.696991	-7.26561e-14	0.309371
355.1	-35805.6	-14185.5	14.4506	-0.693599	3.63618e-15	0.308293
355.117	-35805.5	-14185.3	14.4407	-0.687012	5.8169e-14	0.30933
355.134	-35805.4	-14185.1	14.4267	-0.683333	0	0.309368
355.151	-35805.3	-14184.8	14.4133	-0.68	0	0.311547
355.168	-35805.2	-14184.6	14.4	-0.676667	0	0.311547
355.185	-35805.2	-14184.4	14.3894	-0.669543	-1.46406e-11	0.3115
355.202	-35805.1	-14184.1	14.3794	-0.663054	5.5844e-11	0.310455
355.219	-35805	-14183.9	14.3694	-0.659845	-2.08579e-10	0.311628
355.236	-35804.9	-14183.7	14.3588	-0.656014	1.6321e-09	0.312786
355.253	-35804.8	-14183.4	14.3489	-0.649211	-6.2033e-09	0.313754
355.27	-35804.8	-14183.2	14.3385	-0.642438	2.31158e-08	0.313805
355.287	-35804.7	-14183	14.3242	-0.635952	-1.33729e-07	0.314985
355.304	-35804.6	-14182.7	14.3109	-0.632309	5.06872e-07	0.316289
355.321	-35804.5	-14182.5	14.2979	-0.625908	-1.8823e-06	0.318188
355.338	-35804.4	-14182.3	14.2876	-0.621905	9.5706e-06	0.318277
355.355	-35804.3	-14182.1	14.2777	-0.615753	-3.61948e-05	0.319181
355.372	-35804.3	-14181.9	14.2675	-0.611821	0.000133795	0.319576
355.389	-35804.2	-14181.6	14.257	-0.605488	-0.000716759	0.321819
355.406	-35804.1	-14181.4	14.2471	-0.601537	-0.00432991	0.322772
355.423	-35804	-14181.2	14.2369	-0.595503	-0.00784846	0.323628
355.44	-35803.9	-14180.9	14.2264	-0.591091	-0.0103185	0.32348
355.457	-35803.9	-14180.7	14.2165	-0.585346	-0.00991507	0.323617
355.474	-35803.8	-14180.5	14.2063	-0.581204	-0.0100211	0.323177
355.491	-35803.7	-14180.3	14.1955	-0.573741	-0.00999388	0.322085
355.508	-35803.6	-14180	14.1874	-0.567416	-0.0100016	0.320365
355.525	-35803.5	-14179.8	14.179	-0.560108	-0.0099996	0.319106
355.542	-35803.5	-14179.6	14.1701	-0.555119	-0.0100001	0.318582
355.559	-35803.4	-14179.3	14.1621	-0.550218	-0.00999997	0.318599
355.576	-35803.3	-14179.1	14.1532	-0.545007	-0.01	0.318687
355.593	-35803.2	-14178.9	14.145	-0.539753	-0.01	0.318228
355.61	-35803.1	-14178.7	14.1347	-0.534984	-0.01	0.316523
355.627	-35803.1	-14178.5	14.1244	-0.529533	-0.01	0.313591
355.644	-35803	-14178.2	14.114	-0.524728	-0.01	0.310574
355.661	-35802.9	-14178	14.1043	-0.519364	-0.01	0.308778
355.678	-35802.8	-14177.8	14.0935	-0.514668	-0.01	0.306349
355.695	-35802.7	-14177.5	14.0854	-0.508887	-0.01	0.303044
355.712	-35802.6	-14177.3	14.0791	-0.504672	-0.01	0.298267
355.729	-35802.6	-14177.1	14.0723	-0.498643	-0.01	0.293317
355.746	-35802.5	-14176.9	14.0632	-0.494318	-0.01	0.288048
355.763	-35802.4	-14176.6	14.0527	-0.488887	-0.01	0.283421
355.78	-35802.3	-14176.4	14.0449	-0.481664	-0.01	0.278725
355.797	-35802.2	-14176.2	14.0382	-0.474659	-0.01	0.275989
355.814	-35802.2	-14176	14.0319	-0.470607	-0.01	0.274023
355.831	-35802.1	-14175.8	14.022	-0.467519	-0.01	0.270908
355.848	-35802	-14175.5	14.0115	-0.461231	-0.01	0.265746
355.865	-35801.9	-14175.3	14.0045	-0.454599	-0.01	0.260097
355.882	-35801.8	-14175.1	13.9975	-0.447286	-0.01	0.256317
355.899	-35801.8	-14174.8	13.9908	-0.443865	-0.01	0.254016
355.916	-35801.7	-14174.6	13.9842	-0.437323	-0.01	0.252034
355.933	-35801.6	-14174.4	13.977	-0.433617	-0.01	0.24753
355.95	-35801.5	-14174.2	13.9705	-0.426972	-0.01	0.244203
355.967	-35801.4	-14174	13.9605	-0.423626	-0.01	0.240866
355.984	-35801.4	-14173.8	13.9533	-0.416667	-0.01	0.239651
356.001	-35801.3	-14173.5	13.9467	-0.413333	-0.01	0.236383
356.018	-35801.2	-14173.3	13.94	-0.406667	-0.01	0.232026
356.035	-35801.1	-14173.1	13.9329	-0.399612	-0.01	0.225066
356.052	-35801	-14172.8	13.9263	-0.392905	-0.00999996	0.21862
356.069	-35801	-14172.6	13.9196	-0.386415	-0.0100001	0.213166
356.086	-35800.9	-14172.4	13.9124	-0.382659	-0.00999884	0.207498
356.103	-35800.8	-14172.2	13.9062	-0.376148	-0.0100044	0.203108
356.12	-35800.7	-14172	13.9027	-0.37268	-0.00998359	0.197701
356.137	-35800.7	-14171.8	13.8958	-0.366142	-0.0100612	0.1933
356.154	-35800.6	-14171.5	13.8893	-0.362684	-0.00976605	0.187906
356.171	-35800.5	-14171.3	13.8824	-0.356131	-0.00623142	0.183467
356.188	-35800.4	-14171.1	13.8759	-0.352309	-0.00264835	0.177786
356.205	-35800.3	-14170.8	13.8725	-0.345908	0.000210103	0.173437
356.222	-35800.3	-14170.6	13.8653	-0.342371	-5.37512e-05	0.167841
356.239	-35800.2	-14170.4	13.8585	-0.334962	1.77934e-05	0.161914
356.256	-35800.1	-14170.2	13.8516	-0.328486	-4.74878e-06	0.155331
356.273	-35800	-14170	13.8458	-0.321675	1.20019e-06	0.148708
356.29	-35799.9	-14169.8	13.8415	-0.314643	-3.51512e-07	0.141834
356.307	-35799.9	-14169.5	13.8356	-0.308133	1.4552e-08	0.135309
356.324	-35799.8	-14169.3	13.8314	-0.301052	2.88231e-07	0.128946
356.341	-35799.7	-14169.1	13.8253	-0.295344	-1.40242e-06	0.123313
356.358	-35799.6	-14168.8	13.8211	-0.291389	5.31226e-06	0.118
356.375	-35799.6	-14168.7	13.8153	-0.284064	-1.93853e-05	0.112041
356.392	-35799.5	-14168.4	13.8106	-0.277316	8.42769e-05	0.104993
356.409	-35799.4	-14168.2	13.8052	-0.270291	-0.000317252	0.0990486
356.426	-35799.3	-14168	13.8006	-0.26526	0.00142575	0.0934013
356.443	-35799.2	-14167.8	13.7947	-0.260169	0.00369297	0.0883374
356.46	-35799.1	-14167.5	13.7919	-0.255134	0.0032898	0.0835278
356.477	-35799.1	-14167.3	13.7882	-0.249998	0.00315671	0.0784331
356.494	-35799	-14167.1	13.7852	-0.244873	0.00465392	0.0733275
356.511	-35798.9	-14166.9	13.7798	-0.239804	0.00916413	0.0685521
356.528	-35798.8	-14166.7	13.7745	-0.234835	0.00826903	0.063368
356.545	-35798.8	-14166.4	13.7714	-0.229322	0.00639694	0.0584171
356.562	-35798.7	-14166.2	13.768	-0.224815	0.00637766	0.0534728
356.579	-35798.6	-14166	13.7646	-0.21914	0.00879598	0.0484275
356.596	-35798.5	-14165.8	13.7612	-0.214297	0.0102819	0.043835
356.613	-35798.4	-14165.6	13.7579	-0.210891	0.00992522	0.0409656
356.63	-35798.4	-14165.4	13.7544	-0.210077	0.0100166	0.0388077
356.647	-35798.3	-14165.1	13.751	-0.207843	0.00999551	0.0366708
356.664	-35798.2	-14164.9	13.7477	-0.20435	0.0100011	0.0336598
356.681	-35798.1	-14164.7	13.7442	-0.200605	0.0100001	0.0308667
356.698	-35798	-14164.4	13.7408	-0.199852	0.00999863	0.0302895
356.715	-35798	-14164.2	13.7375	-0.200034	0.0100054	0.0319871
356.732	-35797.9	-14164	13.734	-0.200008	0.00998374	0.035362
356.749	-35797.8	-14163.8	13.7306	-0.199938	0.0100636	0.0378897
356.766	-35797.7	-14163.6	13.7273	-0.200238	0.00976195	0.0383068
356.783	-35797.7	-14163.4	13.7237	-0.197127	0.0128725	0.036308
356.8	-35797.6	-14163.1	13.7204	-0.193748	0.0162524	0.0330309
356.817	-35797.5	-14162.9	13.7171	-0.190232	0.0197648	0.0307003
356.834	-35797.4	-14162.7	13.7135	-0.189978	0.0200294	0.0294443
356.851	-35797.3	-14162.5	13.7102	-0.189981	0.0199921	0.0294031
356.868	-35797.3	-14162.3	13.7069	-0.190097	0.0200021	0.0294142
356.885	-35797.2	-14162.1	13.7033	-0.186667	0.02	0.0294118
356.902	-35797.1	-14161.8	13.7	-0.183333	0.02	0.0294118
356.919	-35797	-14161.6	13.6967	-0.18	0.02	0.0294118
356.936	-35797	-14161.4	13.6931	-0.180052	0.02	0.0293829
356.953	-35796.9	-14161.1	13.6899	-0.179886	0.0200002	0.0282291
356.97	-35796.8	-14161	13.6899	-0.176448	0.0199994	0.0259579
356.987	-35796.7	-14160.8	13.6862	-0.172879	0.0200044	0.0225284
357.004	-35796.6	-14160.5	13.683	-0.169843	0.0199831	0.0205174
357.021	-35796.6	-14160.3	13.6796	-0.170041	0.0200629	0.0195663
357.038	-35796.5	-14160.1	13.6761	-0.169985	0.0196179	0.0196233
357.055	-35796.4	-14159.8	13.6728	-0.170004	0.0160609	0.0196037
357.072	-35796.3	-14159.6	13.6694	-0.169999	0.0126086	0.0196089
357.089	-35796.2	-14159.4	13.6659	-0.17	0.00984994	0.0196075
357.106	-35796.2	-14159.2	13.6624	-0.17	0.00953941	0.0196079
357.123	-35796.1	-14159	13.6599	-0.17	0.00579303	0.0196078
357.14	-35796	-14158.8	13.6594	-0.17	0.00219085	0.0196079
357.157	-35795.9	-14158.5	13.6556	-0.17	-0.000271717	0.0196078
357.174	-35795.9	-14158.3	13.6523	-0.17	6.82555e-05	0.0196078
357.191	-35795.8	-14158.1	13.6488	-0.17	-2.03511e-05	0.0196078
357.208	-35795.7	-14157.9	13.6456	-0.17	5.42598e-06	0.0196078
357.225	-35795.6	-14157.7	13.6418	-0.17	-1.34746e-06	0.0196078
357.242	-35795.5	-14157.5	13.6399	-0.17	3.90776e-07	0.0196078
357.259	-35795.5	-14157.2	13.639	-0.17	-1.04111e-07	0.0196078
357.276	-35795.4	-14157	13.6352	-0.17	2.55043e-08	0.0196078
357.293	-35795.3	-14156.8	13.6314	-0.17	-7.24922e-09	0.0196078
357.31	-35795.2	-14156.6	13.63	-0.17	1.92972e-09	0.0196078
357.327	-35795.2	-14156.4	13.6286	-0.17	-4.64995e-10	0.0196078
357.344	-35795.1	-14156.1	13.6248	-0.17	1.30178e-10	0.0196078
357.361	-35795	-14155.9	13.6216	-0.17	-3.46197e-11	0.0196078
357.378	-35794.9	-14155.7	13.6181	-0.17	8.17349e-12	0.0196078
357.395	-35794.8	-14155.5	13.6147	-0.17	-2.26148e-12	0.0196078
357.412	-35794.8	-14155.3	13.6114	-0.17	6.00756e-13	0.0196078
357.429	-35794.7	-14155.1	13.6079	-0.17	-1.38189e-13	0.0196078
357.446	-35794.6	-14154.8	13.6046	-0.17	3.78818e-14	0.0196078
357.463	-35794.5	-14154.6	13.6008	-0.17	-1.00502e-14	0.0196078
357.48	-35794.5	-14154.4	13.6001	-0.17	2.23332e-15	0.0196078
357.497	-35794.4	-14154.2	13.5978	-0.17	-6.07717e-16	0.0196078
357.514	-35794.3	-14154	13.5944	-0.17	1.60961e-16	0.0196079
357.531	-35794.2	-14153.8	13.5905	-0.17	-3.40001e-17	0.0196075
357.548	-35794.1	-14153.5	13.5901	-0.17	8.89013e-18	0.019609
357.565	-35794.1	-14153.3	13.5876	-0.17	-1.20056e-18	0.0196034
357.582	-35794	-14153.1	13.5839	-0.17	-3.25876e-18	0.0196214
357.599	-35793.9	-14152.9	13.5806	-0.17	1.4483e-17	0.0195548
357.616	-35793.8	-14152.7	13.5773	-0.17	-5.46738e-17	0.0204147
357.633	-35793.8	-14152.5	13.5738	-0.170001	1.4694e-16	0.0225313
357.65	-35793.7	-14152.2	13.5702	-0.169997	-5.70142e-16	0.0257913
357.667	-35793.6	-14152	13.5701	-0.170011	2.13359e-15	0.0281128
357.684	-35793.5	-14151.8	13.5669	-0.169977	-4.29939e-15	0.0294025
357.701	-35793.4	-14151.6	13.5635	-0.170088	1.65728e-14	0.0284222
357.718	-35793.4	-14151.4	13.5602	-0.166892	-6.19915e-14	0.0263193
357.735	-35793.3	-14151.2	13.5567	-0.163333	0	0.0228758
357.752	-35793.2	-14150.9	13.5533	-0.16	0	0.0206972
357.769	-35793.1	-14150.7	13.55	-0.16	0	0.0196078
357.786	-35793.1	-14150.5	13.5499	-0.159994	1.42752e-11	0.0195853
357.803	-35793	-14150.3	13.5465	-0.160001	-5.44501e-11	0.018424
357.82	-35792.9	-14150.1	13.5431	-0.160002	2.03372e-10	0.0161525
357.837	-35792.8	-14149.9	13.5399	-0.159982	-1.59136e-09	0.0127394
357.854	-35792.7	-14149.6	13.5398	-0.160069	6.04846e-09	0.0106542
357.871	-35792.7	-14149.4	13.5362	-0.159736	-2.25388e-08	0.00846499
357.888	-35792.6	-14149.2	13.5326	-0.156031	1.30391e-07	0.00599556
357.905	-35792.5	-14149	13.5299	-0.152666	-4.9422e-07	0.00277687
357.922	-35792.4	-14148.8	13.5296	-0.149794	1.83532e-06	0.000812231
357.939	-35792.3	-14148.5	13.5258	-0.150068	-9.33171e-06	-7.54578e-05
357.956	-35792.3	-14148.3	13.5224	-0.149982	3.52913e-05	2.01432e-05
357.973	-35792.2	-14148.1	13.5199	-0.150005	-0.000130456	-5.10848e-06
357.99	-35792.1	-14147.9	13.5194	-0.149999	0.000700985	1.57967e-06
358.007	-35792	-14147.7	13.5156	-0.15	0.00439519	-3.96823e-07
358.024	-35792	-14147.5	13.5119	-0.15	0.00804341	1.18356e-07
358.041	-35791.9	-14147.2	13.5099	-0.15	0.0102822	-3.1702e-08
358.058	-35791.8	-14147	13.5092	-0.15	0.00992476	8.45176e-09
358.075	-35791.7	-14146.8	13.5054	-0.15	0.0100187	-2.09685e-09
358.092	-35791.7	-14146.6	13.5017	-0.15	0.0099945	5.99297e-10
358.109	-35791.6	-14146.4	13.5	-0.15	0.0100018	-1.26654e-10
358.126	-35791.5	-14146.2	13.4988	-0.15	0.0099985	-8.86676e-11
358.143	-35791.4	-14145.9	13.4951	-0.15	0.0100049	5.32547e-10
358.16	-35791.3	-14145.7	13.4915	-0.15	0.00998178	-2.04196e-09
358.177	-35791.3	-14145.5	13.49	-0.15	0.010065	7.30387e-09
358.194	-35791.2	-14145.3	13.4885	-0.15	0.00973032	-3.03137e-08
358.211	-35791.1	-14145.1	13.4849	-0.15	0.0115077	1.13878e-07
358.228	-35791	-14144.9	13.4812	-0.15	0.0152077	-4.00647e-07
358.245	-35791	-14144.6	13.48	-0.15	0.0188846	1.63547e-06
358.262	-35790.9	-14144.4	13.4783	-0.15	0.0203245	-6.1387e-06
358.279	-35790.8	-14144.2	13.4746	-0.15	0.0196135	2.11673e-05
358.296	-35790.7	-14144	13.4708	-0.15	0.0222629	-8.52365e-05
358.313	-35790.6	-14143.8	13.4701	-0.15	0.0235168	0.00064117
358.33	-35790.6	-14143.6	13.4678	-0.15	0.0233701	0.00248236
358.347	-35790.5	-14143.3	13.4644	-0.15	0.0229994	0.00560274
358.364	-35790.4	-14143.1	13.4606	-0.15	0.0258047	0.00819995
358.381	-35790.3	-14142.9	13.4601	-0.15	0.0268056	0.00963892
358.398	-35790.2	-14142.7	13.4576	-0.15	0.0267296	0.00984395
358.415	-35790.2	-14142.5	13.4542	-0.15	0.0262742	0.00979334
358.432	-35790.1	-14142.3	13.4504	-0.15	0.0296739	0.009806
358.449	-35790	-14142.1	13.4501	-0.15	0.0275306	0.00980336
358.466	-35790	-14141.9	13.4474	-0.15	0.0236955	0.00980407
358.483	-35789.9	-14141.7	13.4438	-0.15	0.0231434	0.00980389
358.5	-35789.8	-14141.4	13.4402	-0.15	0.0261778	0.00980394
358.517	-35789.7	-14141.2	13.4401	-0.15	0.0297981	0.00980386
358.534	-35789.6	-14141	13.4369	-0.15	0.0299972	0.00980403
358.551	-35789.6	-14140.8	13.4335	-0.150001	0.0301075	0.0098035
358.568	-35789.5	-14140.6	13.4301	-0.149998	0.0267939	0.00980552
358.585	-35789.4	-14140.4	13.43	-0.15	0.0266667	0.00980392
358.602	-35789.3	-14140.1	13.4267	-0.15	0.0266667	0.00980392
358.619	-35789.3	-14139.9	13.4233	-0.15	0.03	0.0087146
358.636	-35789.2	-14139.7	13.4199	-0.146448	0.0299694	0.00635554
358.653	-35789.1	-14139.5	13.4201	-0.143116	0.0300082	0.00309944
358.67	-35789	-14139.3	13.4199	-0.139913	0.0299979	0.000993983
358.687	-35788.9	-14139.1	13.4162	-0.140043	0.0300011	-4.78228e-05
358.704	-35788.9	-14138.8	13.4129	-0.139989	0.0299997	1.27056e-05
358.721	-35788.8	-14138.6	13.4099	-0.140003	0.0300001	-2.99979e-06
358.738	-35788.7	-14138.4	13.4097	-0.140001	0.03	-4.8177e-07
358.755	-35788.6	-14138.2	13.406	-0.139993	0.03	6.14819e-06
358.772	-35788.6	-14138	13.4026	-0.140029	0.03	-2.39646e-05
358.789	-35788.5	-14137.8	13.3999	-0.139853	0.03	0.000136438
358.806	-35788.4	-14137.5	13.3995	-0.140602	0.03	0.00152235
358.823	-35788.3	-14137.3	13.3956	-0.144364	0.03	0.00421302
358.84	-35788.3	-14137.1	13.3922	-0.147789	0.03	0.00732124
358.857	-35788.2	-14136.9	13.3899	-0.150277	0.03	0.00915153
358.874	-35788.1	-14136.7	13.3893	-0.14993	0.03	0.00987154
358.891	-35788	-14136.5	13.3855	-0.150021	0.03	0.00978385
358.908	-35787.9	-14136.2	13.3819	-0.149995	0.03	0.00980891
358.925	-35787.9	-14136.1	13.3799	-0.150001	0.03	0.00980246
358.942	-35787.8	-14135.8	13.379	-0.15	0.03	0.00980439
358.959	-35787.7	-14135.6	13.3752	-0.15	0.03	0.00980354
358.976	-35787.6	-14135.4	13.3714	-0.15	0.03	0.00980517
358.993	-35787.6	-14135.2	13.37	-0.15	0.03	0.00979932
359.01	-35787.5	-14135	13.3686	-0.15	0.03	0.00982035
359.027	-35787.4	-14134.8	13.3649	-0.15	0.03	0.00973575
359.044	-35787.3	-14134.5	13.3612	-0.15	0.03	0.0102216
359.061	-35787.2	-14134.3	13.36	-0.15	0.0300001	0.0119635
359.078	-35787.2	-14134.1	13.3583	-0.15	0.0299996	0.0150245
359.095	-35787.1	-14133.9	13.3547	-0.15	0.0300015	0.0177513
359.112	-35787	-14133.7	13.3509	-0.15	0.0299948	0.0194007
359.129	-35786.9	-14133.5	13.3501	-0.15	0.0300207	0.0190862
359.146	-35786.9	-14133.3	13.3481	-0.15	0.0299222	0.0172769
359.163	-35786.8	-14133	13.3444	-0.15	0.0302609	0.0140677
359.18	-35786.7	-14132.9	13.3406	-0.15	0.0277889	0.0113881
359.197	-35786.6	-14132.6	13.3401	-0.15	0.0243805	0.00999923
359.214	-35786.5	-14132.4	13.3376	-0.15	0.0205455	0.00977312
359.231	-35786.5	-14132.2	13.3341	-0.15	0.0200753	0.00979385
359.248	-35786.4	-14132	13.3305	-0.150001	0.017709	0.00987536
359.265	-35786.3	-14131.8	13.3301	-0.149996	0.0137125	0.0089966
359.282	-35786.3	-14131.6	13.3274	-0.150015	0.0132559	0.00700971
359.299	-35786.2	-14131.3	13.324	-0.149942	0.0132838	0.00387281
359.316	-35786.1	-14131.1	13.3202	-0.150155	0.013531	0.000436136
359.333	-35786	-14130.9	13.3201	-0.14711	0.0102604	-0.00378131
359.35	-35785.9	-14130.7	13.3171	-0.143752	0.0100648	-0.0091287
359.367	-35785.9	-14130.5	13.3138	-0.140234	0.00719603	-0.0146845
359.384	-35785.8	-14130.3	13.3101	-0.139971	0.00343981	-0.0183823
359.401	-35785.7	-14130.1	13.3101	-0.140008	0.00331477	-0.0195966
359.418	-35785.6	-14129.9	13.3069	-0.139998	0.00330185	-0.0195853
359.435	-35785.6	-14129.7	13.3033	-0.14	0.00333333	-0.0206972
359.452	-35785.5	-14129.4	13.3	-0.14	0	-0.0228758
359.469	-35785.4	-14129.2	13.3001	-0.14	0.00347493	-0.0263217
359.486	-35785.3	-14129	13.2999	-0.14	0.00333216	-0.0284135
359.503	-35785.2	-14128.8	13.2965	-0.14	0.00319572	-0.029435
359.52	-35785.2	-14128.6	13.2929	-0.14	-0.000222885	-0.0294013
359.537	-35785.1	-14128.4	13.2899	-0.14	5.95601e-05	-0.0294105
359.554	-35785	-14128.1	13.2898	-0.14	-1.53509e-05	-0.0294273
359.571	-35784.9	-14127.9	13.286	-0.14	5.71635e-06	-0.0293118
359.588	-35784.9	-14127.7	13.2826	-0.14	-1.53134e-06	-0.0280251
359.605	-35784.8	-14127.5	13.2799	-0.14	4.09011e-07	-0.0256014
359.622	-35784.7	-14127.3	13.2796	-0.14	-1.04639e-07	-0.022369
359.639	-35784.6	-14127.1	13.2758	-0.14	3.46395e-08	-0.0203281
359.656	-35784.6	-14126.9	13.2725	-0.14	-9.24707e-09	-0.0195456
359.673	-35784.5	-14126.7	13.2697	-0.14	2.34574e-09	-0.0196236
359.69	-35784.4	-14126.5	13.2702	-0.14	-7.28259e-10	-0.0196029
359.707	-35784.3	-14126.2	13.2693	-0.14	1.94291e-10	-0.0196092
359.724	-35784.3	-14126	13.2656	-0.14	-4.87913e-11	-0.0196075
359.741	-35784.2	-14125.8	13.2619	-0.14	1.44811e-11	-0.0196079
359.758	-35784.1	-14125.6	13.2599	-0.14	-3.59711e-12	-0.0196078
359.775	-35784	-14125.4	13.259	-0.14	1.04727e-12	-0.0196079
359.792	-35783.9	-14125.2	13.2553	-0.14	-2.94306e-13	-0.0196078
359.809	-35783.9	-14125	13.2518	-0.14	1.29949e-13	-0.0196078
359.826	-35783.8	-14124.8	13.2497	-0.14	-2.18711e-13	-0.0196078
359.843	-35783.7	-14124.6	13.2503	-0.14	8.54274e-13	-0.0196078
359.86	-35783.6	-14124.3	13.2487	-0.14	-3.19415e-12	-0.0196078
359.877	-35783.6	-14124.1	13.245	-0.14	1.14049e-11	-0.0196078
359.894	-35783.5	-14123.9	13.2412	-0.14	-4.73286e-11	-0.0196078
359.911	-35783.4	-14123.7	13.2401	-0.14	1.77796e-10	-0.0196079
359.928	-35783.3	-14123.5	13.2384	-0.14	-6.25523e-10	-0.0196078
359.945	-35783.2	-14123.3	13.2347	-0.14	2.55343e-09	-0.0196079
359.962	-35783.2	-14123.1	13.231	-0.14	-9.58424e-09	-0.0196074
359.979	-35783.1	-14122.9	13.2301	-0.140001	3.30481e-08	-0.0196092
359.996	-35783	-14122.6	13.2281	-0.139995	-1.33078e-07	-0.0196023
360.013	-35783	-14122.4	13.2245	-0.14002	4.99135e-07	-0.0196286
360.03	-35782.9	-14122.2	13.2208	-0.139932	-1.67405e-06	-0.0195383
360.047	-35782.8	-14122	13.2197	-0.140271	6.66418e-06	-0.0202678
360.064	-35782.7	-14121.8	13.2204	-0.137814	-2.49787e-05	-0.0220624
360.081	-35782.6	-14121.6	13.2176	-0.134193	8.04571e-05	-0.0253655
360.098	-35782.6	-14121.4	13.2142	-0.130517	-0.000317167	-0.0279125
360.115	-35782.5	-14121.2	13.2105	-0.129938	0.00267871	-0.0293396
360.132	-35782.4	-14121	13.2101	-0.12982	0.00343957	-0.0286268
360.149	-35782.3	-14120.7	13.2074	-0.132659	0.00335912	-0.0266237
360.166	-35782.3	-14120.5	13.204	-0.136033	0.00312321	-0.0234334
360.183	-35782.2	-14120.3	13.2003	-0.139736	0.00615242	-0.0209051
360.2	-35782.1	-14120.1	13.1999	-0.140068	0.00978755	-0.0196663
360.217	-35782	-14119.9	13.2002	-0.139985	0.0100545	-0.0195961
360.234	-35782	-14119.7	13.1969	-0.139996	0.00999305	-0.0196028
360.251	-35781.9	-14119.5	13.1936	-0.140024	0.0100018	-0.0196341
360.268	-35781.8	-14119.3	13.19	-0.14	0.01	-0.0185185
360.285	-35781.7	-14119.1	13.19	-0.143333	0.01	-0.0163399
360.302	-35781.6	-14118.8	13.1867	-0.146667	0.01	-0.0130719
360.319	-35781.6	-14118.6	13.1831	-0.150071	0.01	-0.0107669
360.336	-35781.5	-14118.4	13.1799	-0.150084	0.00999984	-0.00859628
360.353	-35781.4	-14118.2	13.1799	-0.15355	0.0100006	-0.00636639
360.37	-35781.4	-14118	13.1764	-0.156893	0.00999768	-0.00309247
360.387	-35781.3	-14117.8	13.1729	-0.160175	0.0100182	-0.000892728
360.404	-35781.2	-14117.6	13.1699	-0.159969	0.00993094	2.13776e-05
360.421	-35781.1	-14117.4	13.1698	-0.15995	0.0102638	6.08386e-05
360.438	-35781	-14117.2	13.166	-0.160376	0.013969	0.00139427
360.455	-35781	-14116.9	13.1628	-0.163947	0.017334	0.00380838
360.472	-35780.9	-14116.7	13.1594	-0.167366	0.0202057	0.00704321
360.489	-35780.8	-14116.5	13.1559	-0.17028	0.0199319	0.00908367
360.506	-35780.7	-14116.3	13.1524	-0.169926	0.0200182	0.00986544
360.523	-35780.7	-14116.1	13.1499	-0.170016	0.0199954	0.00979096
360.54	-35780.6	-14115.9	13.1494	-0.170006	0.0200014	0.00979543
360.557	-35780.5	-14115.7	13.1456	-0.169956	0.0199996	0.00985318
360.574	-35780.4	-14115.5	13.1423	-0.170168	0.0200001	0.00958518
360.591	-35780.4	-14115.3	13.1388	-0.169095	0.02	0.00808475
360.608	-35780.3	-14115	13.1356	-0.165483	0.02	0.00541396
360.625	-35780.2	-14114.9	13.1318	-0.161911	0.02	0.00230314
360.642	-35780.1	-14114.6	13.1299	-0.159682	0.02	0.000486661
360.659	-35780	-14114.4	13.129	-0.160085	0.02	-7.05829e-05
360.676	-35780	-14114.2	13.1252	-0.159979	0.02	1.72843e-05
360.693	-35779.9	-14114	13.1214	-0.160006	0.02	-4.88462e-06
360.71	-35779.8	-14113.8	13.12	-0.159999	0.02	1.18271e-06
360.727	-35779.8	-14113.6	13.1186	-0.16	0.02	-3.54716e-07
360.744	-35779.7	-14113.4	13.1148	-0.16	0.02	1.82702e-07
360.761	-35779.6	-14113.2	13.1116	-0.16	0.02	-3.76092e-07
360.778	-35779.5	-14113	13.1081	-0.16	0.02	1.24559e-06
360.795	-35779.4	-14112.7	13.1048	-0.16	0.02	-5.06337e-06
360.812	-35779.4	-14112.5	13.101	-0.16	0.02	1.89998e-05
360.829	-35779.3	-14112.3	13.1001	-0.16	0.0200001	-6.55133e-05
360.846	-35779.2	-14112.1	13.0981	-0.16	0.0199996	0.000558922
360.863	-35779.1	-14111.9	13.0944	-0.16	0.0200013	0.0024511
360.88	-35779.1	-14111.7	13.0906	-0.16	0.0199946	0.00560921
360.897	-35779	-14111.5	13.0901	-0.16	0.0200201	0.0082028
360.914	-35778.9	-14111.3	13.0879	-0.16	0.0199251	0.00961165
360.931	-35778.8	-14111.1	13.0842	-0.16	0.0202412	0.00983876
360.948	-35778.8	-14110.8	13.0805	-0.16	0.0175587	0.0097945
360.965	-35778.7	-14110.6	13.0801	-0.16	0.0141861	0.00980641
360.982	-35778.6	-14110.5	13.0774	-0.16	0.010371	0.00980343
360.999	-35778.5	-14110.2	13.0739	-0.16	0.0101016	0.00980405
361.016	-35778.5	-14110	13.0706	-0.16	0.00738023	0.00980389
361.033	-35778.4	-14109.8	13.0671	-0.16	0.00376372	0.00980393
361.05	-35778.3	-14109.6	13.0638	-0.16	0.000234959	0.00980392
361.067	-35778.2	-14109.4	13.0602	-0.16	-6.03903e-05	0.00980392
361.084	-35778.2	-14109.2	13.0601	-0.16	7.71773e-06	0.00980392
361.101	-35778.1	-14109	13.0569	-0.16	-2.06631e-06	0.00980392
361.118	-35778	-14108.8	13.0536	-0.16	5.41725e-07	0.00980392
361.135	-35777.9	-14108.6	13.05	-0.16	0	0.00980392
361.152	-35777.8	-14108.3	13.05	-0.16	-2.06592e-18	0.00980392
361.169	-35777.8	-14108.2	13.0467	-0.16	0	0.00980392
361.186	-35777.7	-14108	13.0431	-0.16	-2.34727e-09	0.00980392
361.203	-35777.6	-14107.7	13.0399	-0.16	6.08949e-10	0.00980392
361.22	-35777.6	-14107.5	13.0398	-0.16	-3.02247e-10	0.00980392
361.237	-35777.5	-14107.3	13.0362	-0.16	8.09711e-11	0.00980392
361.254	-35777.4	-14107.1	13.033	-0.16	-2.16373e-11	0.00980392
361.271	-35777.3	-14106.9	13.0296	-0.16	5.5767e-12	0.00980392
361.288	-35777.3	-14106.7	13.0261	-0.16	-2.0762e-12	0.00980392
361.305	-35777.2	-14106.5	13.0226	-0.16	5.5454e-13	0.00980392
361.322	-35777.1	-14106.3	13.0199	-0.16	-1.4187e-13	0.00980392
361.339	-35777	-14106.1	13.0195	-0.16	4.69644e-14	0.00980392
361.356	-35776.9	-14105.8	13.0159	-0.16	-1.25372e-14	0.00980392
361.373	-35776.9	-14105.7	13.0124	-0.16	3.18037e-15	0.00980392
361.39	-35776.8	-14105.4	13.0099	-0.16	-9.87379e-16	0.00980392
361.407	-35776.7	-14105.2	13.0094	-0.16	2.63427e-16	0.00980392
361.424	-35776.7	-14105	13.0056	-0.16	-6.61732e-17	0.00980392
361.441	-35776.6	-14104.8	13.0019	-0.16	1.97314e-17	0.00980392
361.458	-35776.5	-14104.6	12.9999	-0.16	-5.26509e-18	0.00980392
361.475	-35776.4	-14104.4	12.9991	-0.16	1.32337e-18	0.00980392
361.492	-35776.4	-14104.2	12.9952	-0.16	-4.52827e-19	0.00980392
361.509	-35776.3	-14104	12.992	-0.16	3.79401e-19	0.00980392
361.526	-35776.2	-14103.8	12.9885	-0.16	-1.03117e-18	0.00980392
361.543	-35776.1	-14103.6	12.9852	-0.16	4.26991e-18	0.00980392
361.56	-35776	-14103.3	12.9814	-0.16	-1.53353e-17	0.00980392
361.577	-35776	-14103.2	12.98	-0.16	6.36644e-17	0.00980392
361.594	-35775.9	-14102.9	12.9786	-0.16	-2.39169e-16	0.00980392
361.611	-35775.8	-14102.7	12.9748	-0.16	8.41451e-16	0.00980392
361.628	-35775.8	-14102.6	12.971	-0.16	-3.43487e-15	0.00980392
361.645	-35775.7	-14102.3	12.9701	-0.16	1.28927e-14	0.00980392
361.662	-35775.6	-14102.1	12.9683	-0.16	-4.81358e-14	0.00980392
361.679	-35775.5	-14101.9	12.9646	-0.16	1.65918e-13	0.00980392
361.696	-35775.4	-14101.7	12.9608	-0.16	-6.68102e-13	0.00980392
361.713	-35775.4	-14101.5	12.9601	-0.16	2.50584e-12	0.00980391
361.73	-35775.3	-14101.3	12.9579	-0.16	-8.4043e-12	0.00980395
361.747	-35775.2	-14101.1	12.9543	-0.16	3.34565e-11	0.00980382
361.764	-35775.1	-14100.9	12.9506	-0.16	-1.25402e-10	0.0098043
361.781	-35775.1	-14100.7	12.9501	-0.160001	4.03923e-10	0.00980269
361.798	-35775	-14100.5	12.9476	-0.159995	-1.59229e-09	0.00980878
361.815	-35774.9	-14100.3	12.9442	-0.160018	5.96472e-09	0.00978571
361.832	-35774.9	-14100.1	12.9404	-0.159946	-1.80182e-08	0.00985893
361.849	-35774.8	-14099.8	12.9401	-0.16021	7.04294e-08	0.0089805
361.866	-35774.7	-14099.6	12.9374	-0.157351	-2.63688e-07	0.00704562
361.883	-35774.6	-14099.4	12.9338	-0.15377	7.08269e-07	0.0036463
361.9	-35774.5	-14099.2	12.9302	-0.15023	-2.74805e-06	0.00128145
361.917	-35774.5	-14099	12.9301	-0.149971	5.55141e-06	3.34103e-05
361.934	-35774.4	-14098.8	12.9269	-0.150008	-2.14023e-05	-8.8867e-06
361.951	-35774.3	-14098.6	12.9235	-0.149998	8.00574e-05	2.3775e-06
361.968	-35774.2	-14098.4	12.9202	-0.150001	-0.00307785	-6.23309e-07
361.985	-35774.2	-14098.2	12.9167	-0.15	-0.00666667	0
362.002	-35774.1	-14098	12.9133	-0.15	-0.00666667	0
362.019	-35774	-14097.8	12.91	-0.15	-0.00666667	0
362.036	-35774	-14097.6	12.9099	-0.15	-0.00679814	2.70582e-09
362.053	-35773.9	-14097.3	12.9065	-0.15	-0.0101136	-7.19955e-10
362.07	-35773.8	-14097.2	12.9031	-0.15	-0.00996837	1.73999e-10
362.087	-35773.7	-14097	12.8999	-0.15	-0.0100327	1.4269e-11
362.104	-35773.6	-14096.7	12.8998	-0.15	-0.00992714	-3.83425e-10
362.121	-35773.6	-14096.5	12.8962	-0.15	-0.0102645	1.51514e-09
362.138	-35773.5	-14096.3	12.8926	-0.15	-0.0139705	-8.80007e-09
362.155	-35773.4	-14096.1	12.8899	-0.15	-0.0173274	3.33632e-08
362.172	-35773.3	-14095.9	12.8896	-0.15	-0.0202308	-1.23898e-07
362.189	-35773.3	-14095.7	12.8858	-0.15	-0.0198043	6.29965e-07
362.206	-35773.2	-14095.5	12.8824	-0.15	-0.0205441	-2.38245e-06
362.223	-35773.1	-14095.3	12.8799	-0.15	-0.0242183	8.80681e-06
362.24	-35773.1	-14095.1	12.8794	-0.15	-0.0276514	-4.15968e-05
362.257	-35773	-14094.9	12.8757	-0.15	-0.0309778	0.000184743
362.274	-35772.9	-14094.7	12.8721	-0.15	-0.0343256	0.00164041
362.291	-35772.8	-14094.5	12.8699	-0.15	-0.0380645	0.00441268
362.308	-35772.7	-14094.3	12.8692	-0.15	-0.0402753	0.00745775
362.325	-35772.7	-14094.1	12.8654	-0.15	-0.0399316	0.0092438
362.342	-35772.6	-14093.9	12.8617	-0.15	-0.0400198	0.00988924
362.359	-35772.5	-14093.6	12.86	-0.15	-0.0399948	0.00978119
362.376	-35772.5	-14093.5	12.8588	-0.15	-0.0400009	0.00980949
362.393	-35772.4	-14093.2	12.8551	-0.15	-0.0400011	0.00980234
362.41	-35772.3	-14093	12.8515	-0.15	-0.0399946	0.00980434
362.427	-35772.2	-14092.9	12.85	-0.15	-0.0400197	0.00980382
362.444	-35772.2	-14092.6	12.8485	-0.15	-0.0399183	0.00980395
362.461	-35772.1	-14092.4	12.8449	-0.15	-0.0403071	0.00980391
362.478	-35772	-14092.2	12.8412	-0.15	-0.0383263	0.00980392
362.495	-35771.9	-14092	12.84	-0.15	-0.034703	0.00980392
362.512	-35771.9	-14091.8	12.8383	-0.15	-0.031104	0.00980392
362.529	-35771.8	-14091.6	12.8346	-0.15	-0.0297996	0.00980392
362.546	-35771.7	-14091.4	12.8308	-0.15	-0.0300549	0.00980392
362.563	-35771.6	-14091.2	12.8301	-0.15	-0.0299854	0.00980392
362.58	-35771.6	-14091	12.8279	-0.15	-0.0300032	0.00980392
362.597	-35771.5	-14090.8	12.8243	-0.15	-0.0299991	0.00980392
362.614	-35771.4	-14090.6	12.8206	-0.15	-0.0300002	0.00980392
362.631	-35771.3	-14090.4	12.8201	-0.15	-0.03	0.00980393
362.648	-35771.3	-14090.2	12.8176	-0.15	-0.03	0.00980389
362.665	-35771.2	-14090	12.8142	-0.15	-0.03	0.00980405
362.682	-35771.1	-14089.8	12.8104	-0.15	-0.03	0.00980353
362.699	-35771	-14089.5	12.8101	-0.15	-0.03	0.00980546
362.716	-35771	-14089.3	12.8074	-0.15	-0.03	0.00979818
362.733	-35770.9	-14089.2	12.8038	-0.15	-0.03	0.00981935
362.75	-35770.8	-14088.9	12.8002	-0.15	-0.03	0.00974405
362.767	-35770.8	-14088.7	12.8001	-0.15	-0.0299999	0.010028
362.784	-35770.7	-14088.6	12.7969	-0.15	-0.0300001	0.00486454
362.801	-35770.6	-14088.3	12.7935	-0.15	-0.0299995	-0.00762738
362.818	-35770.5	-14088.1	12.7901	-0.15	-0.0300019	-0.0311123
362.835	-35770.5	-14087.9	12.79	-0.15	-0.03	-0.0577342
362.852	-35770.4	-14087.7	12.7867	-0.15	-0.03	-0.0816993
362.869	-35770.3	-14087.5	12.7833	-0.15	-0.03	-0.0991285
362.886	-35770.2	-14087.3	12.7799	-0.15	-0.0335523	-0.11403
362.903	-35770.2	-14087.1	12.7799	-0.15	-0.0368846	-0.123531
362.92	-35770.1	-14086.9	12.7764	-0.15	-0.0400851	-0.12999
362.937	-35770	-14086.7	12.7729	-0.15	-0.0399748	-0.135647
362.954	-35769.9	-14086.5	12.7699	-0.15	-0.0399425	-0.139962
362.971	-35769.9	-14086.3	12.7698	-0.15	-0.0402609	-0.144178
362.988	-35769.8	-14086.1	12.766	-0.15	-0.0439702	-0.146236
363.005	-35769.7	-14085.9	12.7627	-0.15	-0.0473337	-0.147116
363.022	-35769.6	-14085.7	12.7598	-0.15	-0.0502058	-0.147044
363.039	-35769.6	-14085.5	12.7602	-0.15	-0.0499319	-0.147064
363.056	-35769.5	-14085.2	12.7594	-0.15	-0.0500182	-0.147057
363.073	-35769.4	-14085.1	12.7558	-0.15	-0.0499954	-0.147059
363.09	-35769.4	-14084.9	12.7521	-0.15	-0.0500014	-0.147058
363.107	-35769.3	-14084.6	12.7499	-0.15	-0.0499996	-0.147061
363.124	-35769.2	-14084.5	12.7493	-0.15	-0.0500002	-0.14705
363.141	-35769.1	-14084.2	12.7454	-0.15	-0.0499997	-0.147099
363.158	-35769.1	-14084	12.7419	-0.15	-0.0500011	-0.146909
363.175	-35769	-14083.8	12.7399	-0.15	-0.0499961	-0.147778
363.192	-35768.9	-14083.6	12.739	-0.150001	-0.0500167	-0.153302
363.209	-35768.8	-14083.4	12.7353	-0.149995	-0.049937	-0.167351
363.226	-35768.8	-14083.2	12.7316	-0.150018	-0.0502279	-0.195348
363.243	-35768.7	-14083	12.7299	-0.149924	-0.0486875	-0.235636
363.26	-35768.6	-14082.8	12.7288	-0.150287	-0.0451122	-0.280685
363.277	-35768.6	-14082.6	12.725	-0.148558	-0.0414415	-0.32647
363.294	-35768.5	-14082.4	12.7212	-0.144888	-0.0397131	-0.365576
363.311	-35768.4	-14082.2	12.7201	-0.141312	-0.0400764	-0.394715
363.328	-35768.3	-14082	12.7184	-0.139772	-0.0399816	-0.418042
363.345	-35768.3	-14081.8	12.7147	-0.140063	-0.0400065	-0.434998
363.362	-35768.2	-14081.6	12.711	-0.139983	-0.0399929	-0.446137
363.379	-35768.1	-14081.4	12.7101	-0.140004	-0.0400201	-0.454909
363.396	-35768	-14081.2	12.7081	-0.139999	-0.0399204	-0.461233
363.413	-35768	-14081	12.7046	-0.14	-0.0402983	-0.465991
363.43	-35767.9	-14080.8	12.7007	-0.14	-0.0379163	-0.468896
363.447	-35767.8	-14080.6	12.7001	-0.14	-0.0340598	-0.471127
363.464	-35767.7	-14080.4	12.6979	-0.14	-0.0329017	-0.472813
363.481	-35767.7	-14080.2	12.6942	-0.14	-0.0356782	-0.479058
363.498	-35767.6	-14080	12.6906	-0.14	-0.0395008	-0.491569
363.515	-35767.5	-14079.8	12.6898	-0.14	-0.0401205	-0.512508
363.532	-35767.5	-14079.6	12.6902	-0.14	-0.0399763	-0.538973
363.549	-35767.4	-14079.4	12.6873	-0.14	-0.0400064	-0.56284
363.566	-35767.3	-14079.2	12.684	-0.14	-0.0399983	-0.581686
363.583	-35767.2	-14079	12.6802	-0.14	-0.0400003	-0.601943
363.6	-35767.2	-14078.8	12.6801	-0.14	-0.0399999	-0.62635
363.617	-35767.1	-14078.6	12.6771	-0.14	-0.04	-0.657245
363.634	-35767	-14078.4	12.6736	-0.14	-0.04	-0.690955
363.651	-35766.9	-14078.1	12.6701	-0.14	-0.04	-0.71865
363.668	-35766.9	-14077.9	12.6701	-0.14	-0.04	-0.740554
363.685	-35766.8	-14077.8	12.6667	-0.14	-0.04	-0.763617
363.702	-35766.8	-14077.6	12.6633	-0.14	-0.04	-0.788671
363.719	-35766.7	-14077.3	12.66	-0.14	-0.04	-0.814815
363.736	-35766.6	-14077.1	12.6599	-0.13999	-0.04	-0.838901
363.753	-35766.5	-14077	12.6565	-0.140037	-0.04	-0.856052
363.77	-35766.4	-14076.7	12.6531	-0.139862	-0.04	-0.869882
363.787	-35766.4	-14076.5	12.6499	-0.141108	-0.04	-0.874849
363.804	-35766.3	-14076.4	12.6498	-0.159007	-0.04	-0.868817
363.821	-35766.2	-14076.1	12.6462	-0.183931	-0.04	-0.8493
363.838	-35766.2	-14075.9	12.6428	-0.218022	-0.04	-0.827138
363.855	-35766.1	-14075.7	12.6394	-0.236688	-0.04	-0.806141
363.872	-35766	-14075.5	12.6362	-0.256369	-0.04	-0.790256
363.889	-35765.9	-14075.3	12.6318	-0.26928	-0.04	-0.776032
363.906	-35765.9	-14075.1	12.6258	-0.278607	-0.04	-0.767376
363.923	-35765.8	-14074.9	12.6218	-0.284175	-0.04	-0.761086
363.94	-35765.7	-14074.7	12.6155	-0.288494	-0.04	-0.75571
363.957	-35765.7	-14074.5	12.6115	-0.29461	-0.04	-0.751379
363.974	-35765.6	-14074.3	12.6055	-0.297778	-0.04	-0.747476
363.991	-35765.5	-14074.1	12.6011	-0.30034	-0.0400001	-0.74568
364.008	-35765.4	-14073.9	12.5954	-0.299909	-0.0399997	-0.745022
364.025	-35765.4	-14073.7	12.5909	-0.300022	-0.040001	-0.745117
364.042	-35765.3	-14073.5	12.5852	-0.299993	-0.0399956	-0.745093
364.059	-35765.2	-14073.3	12.5807	-0.300002	-0.0400165	-0.745098
364.076	-35765.2	-14073.1	12.5752	-0.299999	-0.0399402	-0.745102
364.093	-35765.1	-14072.9	12.5702	-0.300001	-0.0402533	-0.745079
364.11	-35765	-14072.7	12.5651	-0.299997	-0.0387003	-0.745171
364.127	-35764.9	-14072.5	12.56	-0.300012	-0.035015	-0.7447
364.144	-35764.9	-14072.3	12.5549	-0.29995	-0.0312332	-0.742962
364.161	-35764.8	-14072.1	12.5498	-0.300188	-0.0299817	-0.740312
364.178	-35764.7	-14071.9	12.5448	-0.29934	-0.0286434	-0.735887
364.195	-35764.7	-14071.7	12.5393	-0.304731	-0.0229563	-0.727663
364.212	-35764.6	-14071.5	12.5348	-0.319766	-0.0157726	-0.711126
364.229	-35764.5	-14071.3	12.5293	-0.351414	-0.0110651	-0.68058
364.246	-35764.5	-14071.1	12.5226	-0.39627	-0.00785358	-0.638866
364.263	-35764.4	-14070.9	12.5135	-0.445951	-0.00459279	-0.59414
364.28	-35764.3	-14070.7	12.5052	-0.492051	-0.000805302	-0.550593
364.297	-35764.2	-14070.5	12.4986	-0.525582	0.000267617	-0.516689
364.314	-35764.2	-14070.3	12.4923	-0.55001	-0.000355654	-0.491353
364.331	-35764.1	-14070.1	12.4826	-0.572217	0.00240365	-0.470419
364.348	-35764	-14069.9	12.4723	-0.587359	0.00585739	-0.454915
364.365	-35763.9	-14069.7	12.4624	-0.59793	0.00945951	-0.444354
364.382	-35763.9	-14069.5	12.4519	-0.605456	0.0100975	-0.435949
364.399	-35763.8	-14069.3	12.4416	-0.612385	0.00997477	-0.429227
364.416	-35763.7	-14069.1	12.4321	-0.616081	0.0100028	-0.4227
364.433	-35763.7	-14068.9	12.4182	-0.61978	0.0100099	-0.416743
364.45	-35763.6	-14068.7	12.4078	-0.619854	0.00995727	-0.412175
364.467	-35763.5	-14068.5	12.3972	-0.623175	0.0100869	-0.40877
364.484	-35763.5	-14068.3	12.3905	-0.626158	0.00688576	-0.401483
364.501	-35763.4	-14068.1	12.3775	-0.642134	0.00354584	-0.387769
364.518	-35763.3	-14067.9	12.3642	-0.664985	0.000107354	-0.365433
364.535	-35763.2	-14067.7	12.35	-0.696667	-1.51856e-15	-0.335512
364.552	-35763.2	-14067.5	12.34	-0.72	0	-0.303922
364.569	-35763.1	-14067.3	12.3294	-0.73759	1.72917e-06	-0.267859
364.586	-35763	-14067.1	12.3193	-0.754565	-4.62275e-07	-0.224914
364.603	-35763	-14066.9	12.3059	-0.781899	1.19927e-07	-0.169279
364.62	-35762.9	-14066.7	12.2914	-0.81781	-5.95248e-08	-0.096074
364.637	-35762.8	-14066.5	12.275	-0.853733	1.59465e-08	-0.0295885
364.654	-35762.8	-14066.3	12.2615	-0.879203	-4.26121e-09	0.0277221
364.671	-35762.7	-14066.1	12.2449	-0.898997	1.09806e-09	0.0742585
364.688	-35762.6	-14065.9	12.2307	-0.920856	-4.07605e-10	0.125972
364.705	-35762.5	-14065.7	12.2135	-0.948923	1.04279e-10	0.184561
364.722	-35762.5	-14065.5	12.196	-0.979786	-3.45204e-11	0.251912
364.739	-35762.4	-14065.4	12.1795	-1.001	9.21527e-12	0.313605
364.756	-35762.3	-14065.2	12.1625	-1.01672	-2.33768e-12	0.374208
364.773	-35762.2	-14064.9	12.145	-1.03098	7.25756e-13	0.435461
364.79	-35762.2	-14064.8	12.1285	-1.04242	-1.93627e-13	0.489284
364.807	-35762.1	-14064.6	12.1114	-1.04878	4.8639e-14	0.541653
364.824	-35762	-14064.4	12.0943	-1.05483	-1.45012e-14	0.592424
364.841	-35762	-14064.2	12.0764	-1.05795	3.86236e-15	0.637158
364.858	-35761.9	-14064	12.057	-1.06029	-9.448e-16	0.676897
364.875	-35761.8	-14063.8	12.0385	-1.05992	2.11478e-16	0.709041
364.892	-35761.8	-14063.6	12.0194	-1.06002	1.77994e-16	0.732058
364.909	-35761.7	-14063.4	12.0034	-1.05999	-9.23454e-16	0.74933
364.926	-35761.6	-14063.2	11.9859	-1.06	3.4026e-15	0.761749
364.943	-35761.6	-14063	11.9692	-1.06	-1.44307e-14	0.770675
364.96	-35761.5	-14062.8	11.95	-1.06	5.19113e-14	0.777883
364.977	-35761.4	-14062.6	11.9307	-1.06	-2.15533e-13	0.78409
364.994	-35761.4	-14062.5	11.9145	-1.06	8.09703e-13	0.789013
365.011	-35761.3	-14062.3	11.8982	-1.06	-3.02328e-12	0.792216
365.028	-35761.2	-14062.1	11.879	-1.06	1.06319e-11	0.793758
365.045	-35761.2	-14061.9	11.8579	-1.06	-4.33991e-11	0.794207
365.062	-35761.1	-14061.7	11.8394	-1.06	1.50441e-10	0.794041
365.079	-35761	-14061.5	11.8224	-1.05999	-6.06011e-10	0.79466
365.096	-35761	-14061.3	11.8062	-1.06002	2.27301e-09	0.796891
365.113	-35760.9	-14061.1	11.7871	-1.05992	-8.48604e-09	0.803275
365.13	-35760.8	-14060.9	11.7683	-1.06025	2.84519e-08	0.817012
365.147	-35760.8	-14060.8	11.7517	-1.05782	-1.13261e-07	0.837349
365.164	-35760.7	-14060.5	11.734	-1.05419	3.66274e-07	0.861513
365.181	-35760.6	-14060.4	11.7175	-1.05054	-1.44425e-06	0.883359
365.198	-35760.6	-14060.2	11.6978	-1.04987	5.41026e-06	0.900632
365.215	-35760.5	-14060	11.6809	-1.05003	-2.01968e-05	0.914363
365.232	-35760.4	-14059.8	11.6603	-1.04999	6.09953e-05	0.925445
365.249	-35760.4	-14059.6	11.6428	-1.05	-0.000238414	0.932589
365.266	-35760.3	-14059.4	11.6254	-1.05	0.00287534	0.936733
365.283	-35760.2	-14059.2	11.6085	-1.05	0.00624086	0.933394
365.3	-35760.2	-14059.1	11.5923	-1.05	0.0098081	0.92154
365.317	-35760.1	-14058.9	11.5712	-1.05	0.00994201	0.899037
365.334	-35760	-14058.7	11.5543	-1.05	0.0131079	0.876022
365.351	-35760	-14058.5	11.5377	-1.05	0.0164505	0.855131
365.368	-35759.9	-14058.3	11.521	-1.05001	0.0199135	0.837666
365.385	-35759.8	-14058.1	11.5033	-1.05	0.02	0.816993
365.402	-35759.8	-14058	11.4833	-1.05	0.0233333	0.79085
365.419	-35759.7	-14057.8	11.4667	-1.04667	0.0266667	0.75817
365.436	-35759.6	-14057.6	11.4455	-1.04311	0.0267635	0.718832
365.453	-35759.6	-14057.4	11.4291	-1.03991	0.0301766	0.680736
365.47	-35759.5	-14057.2	11.4123	-1.04002	0.0337072	0.640223
365.487	-35759.4	-14057	11.3947	-1.04	0.0403968	0.598919
365.504	-35759.4	-14056.9	11.3778	-1.03996	0.0398939	0.565109
365.521	-35759.3	-14056.7	11.3577	-1.04015	0.0400274	0.536904
365.538	-35759.3	-14056.5	11.3404	-1.03906	0.0399897	0.504773
365.555	-35759.2	-14056.3	11.3238	-1.02735	0.0400032	0.464996
365.572	-35759.1	-14056.1	11.3069	-1.01014	0.0399974	0.412014
365.589	-35759.1	-14056	11.2891	-0.986334	0.0400098	0.345717
365.606	-35759	-14055.8	11.2735	-0.951925	0.0399637	0.274133
365.623	-35758.9	-14055.6	11.2593	-0.912594	0.0401338	0.192706
365.64	-35758.9	-14055.4	11.2425	-0.869304	0.0392832	0.113078
365.657	-35758.8	-14055.2	11.2287	-0.84299	0.0356701	0.0494794
365.674	-35758.7	-14055	11.2122	-0.81986	0.0321515	-0.00337735
365.691	-35758.7	-14054.9	11.1984	-0.792627	0.0296815	-0.0550618
365.708	-35758.6	-14054.7	11.1862	-0.756408	0.0300849	-0.107018
365.725	-35758.5	-14054.5	11.1766	-0.715117	0.0299789	-0.168222
365.742	-35758.5	-14054.3	11.1644	-0.672345	0.0300061	-0.237314
365.759	-35758.4	-14054.2	11.1524	-0.628031	0.0299984	-0.304193
365.776	-35758.3	-14053.9	11.1421	-0.579366	0.0300004	-0.373024
365.793	-35758.3	-14053.8	11.1335	-0.532198	0.0299999	-0.440477
365.81	-35758.2	-14053.6	11.1254	-0.490413	0.03	-0.506979
365.827	-35758.1	-14053.4	11.1163	-0.443167	0.03	-0.57896
365.844	-35758.1	-14053.3	11.1099	-0.397486	0.0299999	-0.646249
365.861	-35758	-14053.1	11.1031	-0.361805	0.0300004	-0.700115
365.878	-35758	-14052.9	11.0963	-0.330885	0.0299987	-0.746186
365.895	-35757.9	-14052.7	11.089	-0.307197	0.0300054	-0.785967
365.912	-35757.8	-14052.5	11.0849	-0.291689	0.0299798	-0.821648
365.929	-35757.8	-14052.4	11.0791	-0.280031	0.0300696	-0.858115
365.946	-35757.7	-14052.2	11.0742	-0.272098	0.0297197	-0.890243
365.963	-35757.6	-14052	11.0713	-0.265872	0.0319542	-0.915561
365.98	-35757.6	-14051.8	11.0676	-0.258454	0.0356116	-0.938778
365.997	-35757.5	-14051.7	11.0647	-0.254193	0.0392724	-0.961536
366.014	-35757.5	-14051.5	11.0584	-0.250754	0.0402382	-0.985926
366.031	-35757.4	-14051.3	11.0543	-0.249854	0.0397297	-1.01152
366.048	-35757.3	-14051.1	11.0482	-0.250055	0.0424278	-1.03594
366.065	-35757.3	-14050.9	11.044	-0.249928	0.0458973	-1.05972
366.082	-35757.2	-14050.8	11.0407	-0.250189	0.04937	-1.09343
366.099	-35757.1	-14050.6	11.0372	-0.247407	0.0527743	-1.13293
366.116	-35757.1	-14050.4	11.0342	-0.241831	0.0560024	-1.18021
366.133	-35757	-14050.2	11.0274	-0.225963	0.0597411	-1.23599
366.15	-35757	-14050.1	11.0237	-0.200123	0.0600677	-1.29578
366.167	-35756.9	-14049.9	11.0202	-0.170065	0.0599824	-1.35561
366.184	-35756.8	-14049.7	11.0201	-0.144555	0.0600018	-1.41512
366.201	-35756.8	-14049.6	11.0169	-0.127514	0.0600011	-1.46169
366.218	-35756.7	-14049.4	11.0136	-0.114053	0.0599938	-1.49901
366.235	-35756.6	-14049.2	11.01	-0.103333	0.06	-1.53268
366.252	-35756.6	-14049	11.01	-0.0966667	0.06	-1.56209
366.269	-35756.5	-14048.8	11.01	-0.0933333	0.0633333	-1.59477
366.286	-35756.4	-14048.7	11.0099	-0.0938389	0.0668896	-1.62707
366.303	-35756.4	-14048.5	11.0065	-0.111251	0.070096	-1.65254
366.32	-35756.3	-14048.3	11.0031	-0.134952	0.0699476	-1.665
366.337	-35756.2	-14048.1	10.9999	-0.162872	0.0702479	-1.67008
366.354	-35756.2	-14048	10.9998	-0.182007	0.0737395	-1.66865
366.371	-35756.1	-14047.8	10.9963	-0.198577	0.077147	-1.66607
366.388	-35756.1	-14047.6	10.9923	-0.217202	0.0801297	-1.65698
366.405	-35756	-14047.4	10.9858	-0.245948	0.0803656	-1.63995
366.422	-35755.9	-14047.2	10.9826	-0.281346	0.0841789	-1.61296
366.439	-35755.9	-14047.1	10.9793	-0.314922	0.0875944	-1.58167
366.456	-35755.8	-14046.9	10.9754	-0.352266	0.0901059	-1.54713
366.473	-35755.7	-14046.7	10.9683	-0.394053	0.0905377	-1.5094
366.49	-35755.7	-14046.6	10.9613	-0.438812	0.0943832	-1.47225
366.507	-35755.6	-14046.4	10.9549	-0.471897	0.0977871	-1.4414
366.524	-35755.5	-14046.2	10.9471	-0.497098	0.100265	-1.413
366.541	-35755.5	-14046	10.9363	-0.523178	0.0999038	-1.38206
366.558	-35755.4	-14045.9	10.9266	-0.555429	0.10009	-1.34813
366.575	-35755.4	-14045.7	10.9163	-0.594814	0.0997421	-1.309
366.592	-35755.3	-14045.5	10.9057	-0.636733	0.101333	-1.26761
366.609	-35755.2	-14045.3	10.8962	-0.676826	0.103613	-1.22695
366.626	-35755.2	-14045.1	10.8844	-0.724115	0.103527	-1.18313
366.643	-35755.1	-14045	10.8702	-0.768895	0.101818	-1.14159
366.66	-35755	-14044.8	10.8572	-0.801237	0.0996426	-1.10855
366.677	-35755	-14044.6	10.8432	-0.8293	0.100104	-1.08127
366.694	-35754.9	-14044.5	10.8299	-0.849168	0.0998946	-1.05787
366.711	-35754.9	-14044.3	10.8145	-0.866597	0.100313	-1.03675
366.728	-35754.8	-14044.1	10.7992	-0.889068	0.0983261	-1.01315
366.745	-35754.7	-14044	10.7834	-0.91774	0.0946981	-0.991025
366.762	-35754.7	-14043.8	10.7689	-0.944873	0.0911237	-0.974365
366.779	-35754.6	-14043.6	10.7532	-0.96354	0.0897313	-0.960231
366.796	-35754.5	-14043.4	10.7357	-0.984601	0.0903299	-0.945889
366.813	-35754.5	-14043.3	10.7194	-1.00979	0.088051	-0.927793
366.83	-35754.4	-14043.1	10.7018	-1.04124	0.0843251	-0.906833
366.847	-35754.4	-14042.9	10.6851	-1.065	0.0809917	-0.888052
366.864	-35754.3	-14042.7	10.6662	-1.08199	0.0775962	-0.873987
366.881	-35754.2	-14042.6	10.645	-1.09669	0.0743969	-0.861503
366.898	-35754.2	-14042.4	10.6244	-1.11224	0.0683496	-0.847136
366.915	-35754.1	-14042.2	10.6072	-1.13383	0.0615755	-0.827837
366.932	-35754	-14042.1	10.59	-1.16178	0.0545776	-0.803728
366.949	-35754	-14041.9	10.5702	-1.18641	0.0478223	-0.782905
366.966	-35753.9	-14041.7	10.5503	-1.20412	0.041194	-0.768221
366.983	-35753.9	-14041.5	10.5291	-1.2181	0.0342114	-0.753487
367	-35753.8	-14041.4	10.5091	-1.23747	0.0272209	-0.73653
