# Supplementary material for: Extraction of driving behavior primitives considering driver expectation and vehicle dynamics
Source: PLoS One. 2025 Dec 31;20(12):e0340123. doi: 10.1371/journal.pone.0340123 (PMC12755792; doi:10.1371/journal.pone.0340123)
Supplement: S1 File — (ZIP) [file pone.0340123.s001.zip › DataSetForPimitiveExaction-1/straight driving/c12_s_1.xlsx]

## Sheet: Sheet1
1008.02	-36400.5	-14682.7	11.7603	-0.0899255	8.28005e-25	-0.00972177
1008.03	-36400.4	-14682.5	11.7576	-0.09024	-2.66702e-24	-0.0105281
1008.05	-36400.3	-14682.3	11.7541	-0.0875635	1.05136e-23	-0.0124345
1008.07	-36400.2	-14682.1	11.7505	-0.0841683	-3.93838e-23	-0.0155904
1008.08	-36400.2	-14681.9	11.7499	-0.0804248	1.1897e-22	-0.0182004
1008.1	-36400.1	-14681.7	11.75	-0.0798915	-4.65031e-22	-0.0195116
1008.12	-36400	-14681.5	11.7499	-0.0800286	1.74108e-21	-0.0196317
1008.13	-36400	-14681.4	11.7502	-0.0799951	-4.67655e-21	-0.0196037
1008.15	-36399.9	-14681.2	11.7471	-0.0800013	1.81448e-20	-0.0196089
1008.17	-36399.8	-14681	11.7438	-0.0799997	-6.79014e-20	-0.0196076
1008.19	-36399.7	-14680.8	11.7401	-0.08	1.36828e-19	-0.0196079
1008.2	-36399.7	-14680.6	11.74	-0.08	-5.27428e-19	-0.0196078
1008.22	-36399.6	-14680.4	11.74	-0.08	1.97288e-18	-0.0196078
1008.24	-36399.5	-14680.3	11.74	-0.08	0	-0.0196078
1008.25	-36399.4	-14680	11.74	-0.08	0	-0.0196078
1008.27	-36399.4	-14679.9	11.74	-0.08	0	-0.0196078
1008.29	-36399.3	-14679.7	11.7364	-0.0800005	-4.54307e-16	-0.0196084
1008.3	-36399.2	-14679.5	11.7331	-0.0799979	1.73287e-15	-0.0196057
1008.32	-36399.2	-14679.3	11.7299	-0.0800077	-6.47232e-15	-0.0196157
1008.34	-36399.1	-14679.1	11.73	-0.07994	5.06451e-14	-0.0195447
1008.36	-36399	-14678.9	11.7301	-0.0802336	-1.92492e-13	-0.0183293
1008.37	-36398.9	-14678.8	11.7297	-0.0837688	7.17298e-13	-0.0159609
1008.39	-36398.9	-14678.6	11.726	-0.0873511	-4.1497e-12	-0.0125621
1008.41	-36398.8	-14678.4	11.7227	-0.0902122	1.57285e-11	-0.010629
1008.42	-36398.7	-14678.2	11.7198	-0.0899385	-5.84089e-11	-0.00974249
1008.44	-36398.6	-14678	11.7201	-0.0900572	2.96981e-10	-0.0098549
1008.46	-36398.6	-14677.8	11.7199	-0.0898464	-1.12315e-09	-0.00966093
1008.48	-36398.5	-14677.7	11.7201	-0.0906036	4.15175e-09	-0.00828339
1008.49	-36398.4	-14677.5	11.7193	-0.0943625	-1.96098e-08	-0.00558959
1008.51	-36398.3	-14677.3	11.7157	-0.0977937	7.40267e-08	-0.00248584
1008.53	-36398.3	-14677.1	11.7121	-0.10026	-2.72041e-07	-0.000640382
1008.54	-36398.2	-14676.9	11.7097	-0.0999226	1.22422e-06	8.53948e-05
1008.56	-36398.1	-14676.7	11.71	-0.100021	-4.61438e-06	-2.27678e-05
1008.58	-36398.1	-14676.5	11.7102	-0.0999949	1.68327e-05	5.65405e-06
1008.59	-36398	-14676.3	11.7089	-0.100001	-7.3178e-05	-1.63973e-06
1008.61	-36397.9	-14676.1	11.7053	-0.0999996	0.000275471	4.36885e-07
1008.63	-36397.8	-14676	11.7017	-0.1	-0.00127475	-1.07122e-07
1008.64	-36397.8	-14675.8	11.6997	-0.1	-0.00467995	3.08607e-08
1008.66	-36397.7	-14675.6	11.7	-0.1	-0.00974897	-9.76106e-09
1008.68	-36397.6	-14675.4	11.7002	-0.1	-0.015313	7.89436e-09
1008.7	-36397.6	-14675.2	11.6985	-0.1	-0.0183698	-2.52104e-08
1008.71	-36397.5	-14675	11.6949	-0.1	-0.0217605	9.27994e-08
1008.73	-36397.4	-14674.9	11.6912	-0.1	-0.0252065	-3.26011e-07
1008.75	-36397.3	-14674.7	11.6897	-0.1	-0.0286463	1.33067e-06
1008.76	-36397.3	-14674.5	11.6904	-0.1	-0.0319591	-4.99461e-06
1008.78	-36397.2	-14674.3	11.6881	-0.1	-0.0353311	1.72223e-05
1008.8	-36397.1	-14674.1	11.6845	-0.1	-0.0392053	-6.93507e-05
1008.81	-36397	-14673.9	11.6809	-0.1	-0.0398773	0.000555226
1008.83	-36397	-14673.8	11.6799	-0.1	-0.0421033	0.00246757
1008.85	-36396.9	-14673.6	11.68	-0.1	-0.0457017	0.00554254
1008.87	-36396.8	-14673.4	11.6803	-0.1	-0.0492056	0.00883611
1008.88	-36396.8	-14673.2	11.6776	-0.1	-0.0503744	0.0122424
1008.9	-36396.7	-14673	11.6741	-0.1	-0.0475271	0.0156482
1008.92	-36396.6	-14672.8	11.6705	-0.1	-0.0441781	0.0181007
1008.93	-36396.6	-14672.7	11.6699	-0.1	-0.0404225	0.0194948
1008.95	-36396.5	-14672.4	11.67	-0.1	-0.0398933	0.0196364
1008.97	-36396.4	-14672.3	11.6702	-0.1	-0.0400239	0.0196003
1008.99	-36396.3	-14672.1	11.6671	-0.1	-0.0400074	0.0196091
1009	-36396.2	-14671.9	11.6637	-0.1	-0.0399536	0.0196075
1009.02	-36396.2	-14671.7	11.6602	-0.1	-0.0401781	0.0196079
1009.04	-36396.1	-14671.6	11.66	-0.1	-0.0368939	0.0196078
1009.05	-36396	-14671.3	11.66	-0.1	-0.0335437	0.0196078
1009.07	-36396	-14671.2	11.6601	-0.1	-0.0301079	0.0196079
1009.09	-36395.9	-14671	11.6567	-0.1	-0.03	0.0196078
1009.1	-36395.8	-14670.8	11.6533	-0.1	-0.03	0.0196078
1009.12	-36395.8	-14670.6	11.65	-0.1	-0.03	0.0196078
1009.14	-36395.7	-14670.4	11.65	-0.1	-0.0299995	0.0196056
1009.15	-36395.6	-14670.2	11.65	-0.1	-0.0300001	0.0196165
1009.17	-36395.5	-14670.1	11.6499	-0.1	-0.03	0.0195752
1009.19	-36395.5	-14669.9	11.6462	-0.1	-0.03	0.0183205
1009.21	-36395.4	-14669.7	11.6429	-0.1	-0.03	0.0159842
1009.22	-36395.3	-14669.5	11.6398	-0.1	-0.03	0.0127282
1009.24	-36395.2	-14669.3	11.64	-0.1	-0.03	0.0106105
1009.26	-36395.2	-14669.1	11.6401	-0.1	-0.03	0.00975112
1009.27	-36395.1	-14669	11.6396	-0.1	-0.03	0.00981696
1009.29	-36395	-14668.8	11.6358	-0.1	-0.03	0.009802
1009.31	-36394.9	-14668.6	11.6324	-0.1	-0.03	0.00979545
1009.32	-36394.9	-14668.4	11.6297	-0.1	-0.03	0.00983938
1009.34	-36394.8	-14668.2	11.6302	-0.1	-0.03	0.00960741
1009.36	-36394.7	-14668	11.6293	-0.1	-0.03	0.00821913
1009.38	-36394.7	-14667.9	11.6256	-0.1	-0.03	0.00554359
1009.39	-36394.6	-14667.7	11.622	-0.1	-0.03	0.00231488
1009.41	-36394.5	-14667.5	11.6197	-0.1	-0.03	0.000582212
1009.43	-36394.5	-14667.3	11.62	-0.1	-0.03	-7.12968e-05
1009.44	-36394.4	-14667.1	11.6202	-0.1	-0.03	2.06767e-05
1009.46	-36394.3	-14666.9	11.6189	-0.1	-0.03	-5.50869e-06
1009.48	-36394.2	-14666.7	11.6152	-0.1	-0.03	1.34948e-06
1009.5	-36394.2	-14666.5	11.6115	-0.1	-0.03	-3.8357e-07
1009.51	-36394.1	-14666.3	11.6097	-0.1	-0.03	1.02105e-07
1009.53	-36394	-14666.2	11.61	-0.1	-0.03	-2.46037e-08
1009.55	-36394	-14666	11.6103	-0.1	-0.03	6.8878e-09
1009.56	-36393.9	-14665.8	11.6085	-0.1	-0.03	-1.83114e-09
1009.58	-36393.8	-14665.6	11.6048	-0.1	-0.03	4.3016e-10
1009.6	-36393.7	-14665.4	11.6011	-0.1	-0.03	-1.10209e-10
1009.61	-36393.7	-14665.3	11.5998	-0.1	-0.03	-3.68343e-12
1009.63	-36393.6	-14665.1	11.6	-0.1	-0.03	1.14997e-10
1009.65	-36393.5	-14664.9	11.6003	-0.1	-0.03	-4.90508e-10
1009.66	-36393.4	-14664.7	11.598	-0.1	-0.03	1.84673e-09
1009.68	-36393.4	-14664.5	11.5944	-0.1	-0.03	-6.1954e-09
1009.7	-36393.3	-14664.3	11.5907	-0.1	-0.03	2.46636e-08
1009.72	-36393.2	-14664.2	11.5899	-0.1	-0.03	-9.24444e-08
1009.73	-36393.2	-14664	11.59	-0.0999996	-0.03	2.97766e-07
1009.75	-36393.1	-14663.8	11.5902	-0.100001	-0.03	-1.17381e-06
1009.77	-36393	-14663.6	11.5876	-0.0999947	-0.03	4.39709e-06
1009.78	-36393	-14663.4	11.584	-0.100016	-0.03	-1.32827e-05
1009.8	-36392.9	-14663.2	11.5804	-0.0999376	-0.0299999	5.19194e-05
1009.82	-36392.8	-14663.1	11.5799	-0.100233	-0.0300003	-0.000802794
1009.83	-36392.7	-14662.9	11.58	-0.0971398	-0.0299992	-0.00293453
1009.85	-36392.7	-14662.7	11.5802	-0.0936999	-0.030003	-0.00614062
1009.87	-36392.6	-14662.5	11.5771	-0.0904137	-0.0299887	-0.00941347
1009.89	-36392.5	-14662.3	11.5736	-0.0868644	-0.0300228	-0.0128645
1009.9	-36392.5	-14662.1	11.5701	-0.0835515	-0.0299121	-0.0161736
1009.92	-36392.4	-14662	11.57	-0.0801059	-0.0331079	-0.0184185
1009.94	-36392.3	-14661.8	11.57	-0.08	-0.0366667	-0.0196078
1009.95	-36392.2	-14661.6	11.57	-0.08	-0.04	-0.0196078
1009.97	-36392.2	-14661.4	11.57	-0.08	-0.04	-0.0196078
1009.99	-36392.1	-14661.2	11.5664	-0.0799995	-0.0401143	-0.0196073
1010	-36392	-14661	11.5631	-0.0800001	-0.043542	-0.019608
1010.02	-36392	-14660.9	11.5599	-0.08	-0.0468943	-0.0196078
1010.04	-36391.9	-14660.7	11.56	-0.08	-0.0501782	-0.0196079
1010.06	-36391.8	-14660.5	11.56	-0.08	-0.0499524	-0.0196079
1010.07	-36391.8	-14660.3	11.56	-0.08	-0.0500123	-0.0196078
1010.09	-36391.7	-14660.1	11.5601	-0.0800001	-0.0499954	-0.0196081
1010.11	-36391.6	-14659.9	11.5596	-0.0799995	-0.0500012	-0.0196069
1010.12	-36391.5	-14659.8	11.556	-0.0800019	-0.0499997	-0.0196115
1010.14	-36391.5	-14659.6	11.5524	-0.0799904	-0.0499999	-0.0195892
1010.16	-36391.4	-14659.4	11.5497	-0.0800362	-0.0500007	-0.0196782
1010.17	-36391.3	-14659.2	11.5501	-0.0798647	-0.0499974	-0.0193165
1010.19	-36391.3	-14659	11.5499	-0.0805485	-0.0500097	-0.0166246
1010.21	-36391.2	-14658.8	11.5502	-0.0841379	-0.0499638	-0.0116061
1010.23	-36391.1	-14658.7	11.5494	-0.0876073	-0.0501338	-0.00520675
1010.24	-36391	-14658.5	11.5456	-0.0903062	-0.0492832	-0.00127623
1010.26	-36391	-14658.3	11.5422	-0.0899185	-0.0456701	0.000135834
1010.28	-36390.9	-14658.1	11.5397	-0.0900197	-0.0421515	-3.3315e-05
1010.29	-36390.8	-14657.9	11.5401	-0.0899977	-0.0396815	6.29574e-06
1010.31	-36390.8	-14657.7	11.5399	-0.0899873	-0.0400849	1.19663e-05
1010.33	-36390.7	-14657.6	11.5402	-0.090052	-0.039979	-5.28888e-05
1010.35	-36390.6	-14657.4	11.5389	-0.0897725	-0.0400058	0.000308715
1010.36	-36390.5	-14657.2	11.5353	-0.0910896	-0.0399996	0.00180832
1010.38	-36390.5	-14657	11.5317	-0.0947987	-0.039996	0.00468667
1010.4	-36390.4	-14656.8	11.5297	-0.0984905	-0.0400184	0.00775327
1010.41	-36390.3	-14656.6	11.53	-0.10027	-0.0399303	0.00936593
1010.43	-36390.3	-14656.5	11.5302	-0.0999349	-0.0402492	0.00987051
1010.45	-36390.2	-14656.3	11.5285	-0.100018	-0.0384713	0.00978528
1010.46	-36390.1	-14656.1	11.5249	-0.0999952	-0.0349273	0.00980888
1010.48	-36390.1	-14655.9	11.5212	-0.100001	-0.0312163	0.00980275
1010.5	-36390	-14655.7	11.5198	-0.0999997	-0.0297407	0.00980425
1010.51	-36389.9	-14655.6	11.52	-0.1	-0.0300689	0.00980384
1010.53	-36389.9	-14655.4	11.5203	-0.1	-0.0299842	0.00980394
1010.55	-36389.8	-14655.2	11.518	-0.1	-0.0300043	0.00980392
1010.57	-36389.7	-14655	11.5146	-0.1	-0.0299989	0.00980392
1010.58	-36389.6	-14654.8	11.5108	-0.1	-0.0300002	0.00980392
1010.6	-36389.6	-14654.6	11.5098	-0.1	-0.03	0.00980392
1010.62	-36389.5	-14654.5	11.51	-0.1	-0.0299996	0.00980392
1010.63	-36389.4	-14654.3	11.5102	-0.1	-0.0300012	0.00980392
1010.65	-36389.3	-14654.1	11.5076	-0.1	-0.0299952	0.00980392
1010.67	-36389.3	-14653.9	11.5042	-0.1	-0.0300179	0.00980392
1010.68	-36389.2	-14653.7	11.5004	-0.1	-0.0299459	0.00980392
1010.7	-36389.1	-14653.5	11.4999	-0.1	-0.0302113	0.00980392
1010.72	-36389.1	-14653.4	11.5	-0.1	-0.027347	0.00980392
1010.74	-36389	-14653.2	11.5002	-0.1	-0.023781	0.00980392
1010.75	-36388.9	-14653	11.4971	-0.1	-0.0201859	0.00980392
1010.77	-36388.9	-14652.8	11.4938	-0.1	-0.0201185	0.00980392
1010.79	-36388.8	-14652.7	11.4901	-0.1	-0.0169014	0.00980392
1010.8	-36388.7	-14652.4	11.49	-0.1	-0.0135421	0.00980392
1010.82	-36388.7	-14652.3	11.49	-0.1	-0.0101066	0.00980392
1010.84	-36388.6	-14652.1	11.49	-0.1	-0.01	0.00980392
1010.86	-36388.5	-14651.9	11.49	-0.1	-0.01	0.00980392
1010.87	-36388.4	-14651.7	11.4867	-0.1	-0.01	0.00980392
1010.89	-36388.4	-14651.6	11.4831	-0.1	-0.00643841	0.00980392
1010.91	-36388.3	-14651.3	11.4799	-0.1	-0.00314912	0.00980392
1010.92	-36388.2	-14651.2	11.48	-0.1	0.000211398	0.00980392
1010.94	-36388.2	-14651	11.48	-0.1	0.0037025	0.00980392
1010.96	-36388.1	-14650.8	11.4798	-0.1	0.00718764	0.00980392
1010.97	-36388	-14650.6	11.4762	-0.1	0.00988862	0.00980392
1010.99	-36388	-14650.5	11.4726	-0.1	0.00597419	0.00980392
1011.01	-36387.9	-14650.2	11.4698	-0.1	0.00268112	0.00980392
1011.02	-36387.8	-14650.1	11.47	-0.1	-0.000209628	0.00980392
1011.04	-36387.7	-14649.9	11.4701	-0.1	6.93951e-05	0.00980392
1011.06	-36387.7	-14649.7	11.4695	-0.1	-1.85251e-05	0.00980394
1011.08	-36387.6	-14649.5	11.4658	-0.1	4.69935e-06	0.00980387
1011.09	-36387.5	-14649.4	11.4622	-0.0999998	-1.45896e-06	0.00980418
1011.11	-36387.5	-14649.2	11.4597	-0.100001	3.89242e-07	0.00980295
1011.13	-36387.4	-14649	11.4601	-0.0999968	-9.77778e-08	0.00980749
1011.14	-36387.3	-14648.8	11.4599	-0.100015	2.91535e-08	0.00978785
1011.16	-36387.2	-14648.6	11.4602	-0.0999451	-7.77285e-09	0.00986451
1011.18	-36387.2	-14648.5	11.459	-0.1002	1.93027e-09	0.00952547
1011.19	-36387.1	-14648.3	11.4553	-0.098896	-5.59797e-10	0.00796803
1011.21	-36387	-14648.1	11.4517	-0.095297	1.49141e-10	0.0052151
1011.23	-36387	-14647.9	11.4498	-0.0916737	-3.65356e-11	0.00216091
1011.25	-36386.9	-14647.7	11.45	-0.0896929	1.03847e-11	0.000417327
1011.26	-36386.8	-14647.5	11.4503	-0.0900818	-2.76437e-12	-6.80641e-05
1011.28	-36386.8	-14647.4	11.4486	-0.0899803	6.66117e-13	1.64011e-05
1011.3	-36386.7	-14647.2	11.4449	-0.0900055	-1.86484e-13	-4.59159e-06
1011.31	-36386.6	-14647	11.4413	-0.0899985	4.95936e-14	1.22109e-06
1011.33	-36386.6	-14646.8	11.4398	-0.0900003	-1.17087e-14	-2.88292e-07
1011.35	-36386.5	-14646.7	11.44	-0.0899999	3.23963e-15	7.9766e-08
1011.37	-36386.4	-14646.5	11.4403	-0.09	-8.60598e-16	-2.11896e-08
1011.38	-36386.4	-14646.3	11.4381	-0.09	1.97959e-16	4.87413e-09
1011.4	-36386.3	-14646.1	11.4345	-0.09	-5.42667e-17	-1.33615e-09
1011.42	-36386.2	-14645.9	11.4309	-0.09	1.43972e-17	3.54488e-10
1011.43	-36386.1	-14645.7	11.4298	-0.09	-3.1993e-18	-7.87729e-11
1011.45	-36386.1	-14645.5	11.4301	-0.09	8.7058e-19	2.14354e-11
1011.47	-36386	-14645.4	11.4299	-0.09	-2.30618e-19	-5.67826e-12
1011.48	-36385.9	-14645.2	11.4302	-0.09	4.8826e-20	1.20219e-12
1011.5	-36385.9	-14645	11.4276	-0.09	-1.32086e-20	-3.25221e-13
1011.52	-36385.8	-14644.8	11.4242	-0.09	3.4926e-21	8.59947e-14
1011.53	-36385.7	-14644.6	11.4204	-0.09	-6.86909e-22	-1.6913e-14
1011.55	-36385.7	-14644.5	11.4199	-0.09	1.84973e-22	4.5544e-15
1011.57	-36385.6	-14644.3	11.42	-0.09	-4.88019e-23	-1.2016e-15
1011.59	-36385.5	-14644.1	11.4202	-0.09	8.43567e-24	2.07703e-16
1011.6	-36385.4	-14643.9	11.4171	-0.09	-2.26377e-24	-5.57385e-17
1011.62	-36385.4	-14643.7	11.4138	-0.09	5.95604e-25	1.46649e-17
1011.64	-36385.3	-14643.6	11.4101	-0.09	-7.61167e-26	-1.87414e-18
1011.65	-36385.2	-14643.4	11.41	-0.09	2.03792e-26	5.01775e-19
1011.67	-36385.2	-14643.2	11.41	-0.09	-5.3428e-27	-1.3155e-19
1011.69	-36385.1	-14643	11.41	-0.09	0	0
1011.7	-36385	-14642.8	11.4067	-0.09	-4.07474e-38	-1.00339e-30
1011.72	-36384.9	-14642.6	11.4033	-0.09	0	0
1011.74	-36384.9	-14642.5	11.3999	-0.09	2.32017e-29	5.71277e-22
1011.76	-36384.8	-14642.3	11.4	-0.09	-6.20274e-30	-1.52745e-22
1011.77	-36384.7	-14642.1	11.4	-0.09	1.60914e-30	3.97027e-23
1011.79	-36384.7	-14641.9	11.4001	-0.09	-7.98544e-31	-2.03063e-23
1011.81	-36384.6	-14641.8	11.3998	-0.09	2.13389e-31	7.70418e-24
1011.82	-36384.5	-14641.6	11.3962	-0.09	-5.49979e-32	-1.04843e-23
1011.84	-36384.5	-14641.4	11.3926	-0.09	2.04757e-32	5.33236e-23
1011.86	-36384.4	-14641.2	11.3898	-0.09	-5.46892e-33	-2.00335e-22
1011.88	-36384.3	-14641	11.39	-0.09	1.39913e-33	7.43491e-22
1011.89	-36384.3	-14640.8	11.3901	-0.09	-4.63167e-34	-3.78014e-21
1011.91	-36384.2	-14640.6	11.3895	-0.09	1.23643e-34	1.4296e-20
1011.93	-36384.1	-14640.5	11.3858	-0.09	-3.13651e-35	-5.28455e-20
1011.94	-36384	-14640.3	11.3822	-0.09	9.73762e-36	2.49603e-19
1011.96	-36384	-14640.1	11.3797	-0.09	-2.59794e-36	-9.42248e-19
1011.98	-36383.9	-14639.9	11.3801	-0.09	6.52604e-37	3.46267e-18
1011.99	-36383.9	-14639.8	11.3799	-0.09	-1.94581e-37	-1.55824e-17
1012.01	-36383.8	-14639.6	11.3802	-0.09	5.18787e-38	5.87341e-17
1012.03	-36383.7	-14639.4	11.379	-0.09	-1.28833e-38	-2.14255e-16
1012.04	-36383.6	-14639.2	11.3753	-0.09	3.73628e-39	9.31445e-16
1012.06	-36383.6	-14639	11.3718	-0.09	-9.95421e-40	-3.50633e-15
1012.08	-36383.5	-14638.9	11.3697	-0.09	2.43852e-40	1.26726e-14
1012.1	-36383.4	-14638.7	11.3701	-0.09	-6.93112e-41	-5.36763e-14
1012.11	-36383.4	-14638.5	11.3699	-0.09	1.84504e-41	2.01835e-13
1012.13	-36383.3	-14638.3	11.3703	-0.09	-4.4459e-42	-7.20953e-13
1012.15	-36383.2	-14638.2	11.3685	-0.09	1.24466e-42	2.99194e-12
1012.16	-36383.2	-14638	11.3649	-0.09	-3.31005e-43	-1.12396e-11
1012.18	-36383.1	-14637.8	11.3612	-0.09	7.81482e-44	3.95433e-11
1012.2	-36383	-14637.6	11.3598	-0.09	-2.16224e-44	-1.61419e-10
1012.21	-36382.9	-14637.4	11.36	-0.09	5.74393e-45	6.05881e-10
1012.23	-36382.9	-14637.2	11.3603	-0.09	-1.32125e-45	-2.08918e-09
1012.25	-36382.8	-14637.1	11.358	-0.09	3.62195e-46	8.41273e-09
1012.27	-36382.7	-14636.9	11.3546	-0.09	-9.60921e-47	-3.15535e-08
1012.28	-36382.7	-14636.7	11.3508	-0.09	2.13532e-47	1.05827e-07
1012.3	-36382.6	-14636.5	11.3498	-0.09	-5.81056e-48	-4.21285e-07
1012.32	-36382.5	-14636.3	11.3501	-0.09	1.53923e-48	1.57907e-06
1012.33	-36382.5	-14636.2	11.3499	-0.09	-3.25882e-49	-5.08621e-06
1012.35	-36382.4	-14636	11.3503	-0.09	8.81588e-50	2.00502e-05
1012.37	-36382.3	-14635.8	11.3476	-0.09	-2.33109e-50	-7.51079e-05
1012.38	-36382.3	-14635.6	11.344	-0.09	4.58467e-51	0.000811174
1012.4	-36382.2	-14635.5	11.3404	-0.09	-1.23458e-51	0.00278101
1012.42	-36382.1	-14635.3	11.3399	-0.09	3.25721e-52	0.00598009
1012.44	-36382	-14635.1	11.34	-0.09	-5.63026e-53	0.00850655
1012.45	-36382	-14634.9	11.3402	-0.09	1.51092e-53	0.00974465
1012.47	-36381.9	-14634.7	11.3371	-0.09	-3.97527e-54	0.00981905
1012.49	-36381.8	-14634.5	11.3336	-0.09	5.0803e-55	0.00980198
1012.5	-36381.8	-14634.4	11.3301	-0.09	-1.36018e-55	0.00980447
1012.52	-36381.7	-14634.2	11.33	-0.09	3.56598e-56	0.00980366
1012.54	-36381.6	-14634	11.33	-0.09	0	0.00980392
1012.55	-36381.6	-14633.8	11.33	-0.09	0	0.00980392
1012.57	-36381.5	-14633.6	11.33	-0.09	0	0.00980392
1012.59	-36381.4	-14633.5	11.3264	-0.09	-1.54856e-58	0.00983282
1012.61	-36381.4	-14633.3	11.3231	-0.09	4.13993e-59	0.0109865
1012.62	-36381.3	-14633.1	11.3199	-0.09	-1.074e-59	0.0132579
1012.64	-36381.2	-14632.9	11.32	-0.09	5.32977e-60	0.0166861
1012.66	-36381.2	-14632.8	11.32	-0.09	-1.42423e-60	0.0187028
1012.67	-36381.1	-14632.5	11.3201	-0.09	3.67075e-61	0.0196327
1012.69	-36381	-14632.4	11.3196	-0.09	-1.36662e-61	0.0196951
1012.71	-36380.9	-14632.2	11.3161	-0.09	3.65015e-62	0.0209892
1012.73	-36380.9	-14632	11.3126	-0.09	-9.3383e-63	0.0234534
1012.74	-36380.8	-14631.8	11.3097	-0.09	3.09134e-63	0.026808
1012.76	-36380.7	-14631.7	11.31	-0.09	-8.25239e-64	0.0286725
1012.78	-36380.7	-14631.5	11.3101	-0.09	2.09342e-64	0.0294731
1012.79	-36380.6	-14631.3	11.3093	-0.09	-6.49923e-65	0.0294053
1012.81	-36380.5	-14631.1	11.3057	-0.09	1.73396e-65	0.0293663
1012.83	-36380.4	-14630.9	11.3022	-0.09	-4.35571e-66	0.0296304
1012.84	-36380.4	-14630.8	11.2997	-0.09	1.2987e-66	0.0311273
1012.86	-36380.3	-14630.6	11.3001	-0.09	-3.46257e-67	0.0338163
1012.88	-36380.2	-14630.4	11.2999	-0.09	8.5988e-68	0.036859
1012.89	-36380.2	-14630.2	11.3002	-0.09	-2.49373e-68	0.0390379
1012.91	-36380.1	-14630.1	11.2989	-0.09	6.64379e-69	0.0410945
1012.93	-36380	-14629.9	11.2952	-0.09	-1.62755e-69	0.0438851
1012.95	-36380	-14629.7	11.2915	-0.09	4.62607e-70	0.0469739
1012.96	-36379.9	-14629.5	11.2897	-0.09	-1.23144e-70	0.0485803
1012.98	-36379.8	-14629.3	11.2901	-0.09	2.96735e-71	0.0490865
1013	-36379.8	-14629.2	11.2899	-0.09	-8.30728e-72	0.0490009
1013.01	-36379.7	-14629	11.2903	-0.09	2.20925e-72	0.0490246
1013.03	-36379.6	-14628.8	11.2883	-0.09	-5.21589e-73	0.0490184
1013.05	-36379.6	-14628.6	11.2847	-0.09	1.44316e-73	0.0490199
1013.06	-36379.5	-14628.4	11.2811	-0.09	-3.83374e-74	0.0490195
1013.08	-36379.4	-14628.3	11.2798	-0.09	8.81958e-75	0.0490196
1013.1	-36379.3	-14628.1	11.2801	-0.09	-2.4219e-75	0.0490196
1013.12	-36379.3	-14627.9	11.2799	-0.09	6.58147e-76	0.0490196
1013.13	-36379.2	-14627.7	11.2803	-0.09	-1.98844e-76	0.0490196
1013.15	-36379.2	-14627.6	11.2778	-0.09	2.63004e-76	0.0490196
1013.17	-36379.1	-14627.4	11.2744	-0.09	-8.50705e-76	0.0490196
1013.18	-36379	-14627.2	11.2706	-0.09	2.70923e-75	0.0490196
1013.2	-36378.9	-14627	11.2699	-0.09	-1.0672e-74	0.0490196
1013.22	-36378.9	-14626.8	11.27	-0.09	3.99751e-74	0.0490196
1013.24	-36378.8	-14626.6	11.2702	-0.09	-1.20756e-73	0.0490196
1013.25	-36378.7	-14626.5	11.2673	-0.09	4.7201e-73	0.0490196
1013.27	-36378.7	-14626.3	11.264	-0.09	-1.76721e-72	0.0490196
1013.29	-36378.6	-14626.1	11.2603	-0.0900001	4.74674e-72	0.0490195
1013.3	-36378.5	-14626	11.2599	-0.0899998	-1.84171e-71	0.0490199
1013.32	-36378.5	-14625.7	11.26	-0.0900008	6.89205e-71	0.0490187
1013.34	-36378.4	-14625.6	11.26	-0.0899983	-1.38882e-70	0.0490215
1013.35	-36378.3	-14625.4	11.2601	-0.0900065	5.35344e-70	0.0490125
1013.37	-36378.3	-14625.2	11.2569	-0.0899758	-2.00249e-69	0.0490463
1013.39	-36378.2	-14625	11.2533	-0.09	9.17732e-79	0.0479303
1013.4	-36378.1	-14624.9	11.25	-0.0866667	0	0.0457516
1013.42	-36378.1	-14624.7	11.25	-0.0833333	0	0.0424837
1013.44	-36378	-14624.5	11.25	-0.0799003	4.61125e-67	0.0402068
1013.46	-36377.9	-14624.3	11.25	-0.0800266	-1.75888e-66	0.0391937
1013.47	-36377.8	-14624.1	11.2499	-0.0799931	6.56946e-66	0.0392208
1013.49	-36377.8	-14624	11.2462	-0.0800035	-5.14052e-65	0.0392177
1013.51	-36377.7	-14623.8	11.2429	-0.079999	1.95381e-64	0.039198
1013.52	-36377.6	-14623.6	11.2398	-0.0800006	-7.28063e-64	0.0392863
1013.54	-36377.6	-14623.4	11.2401	-0.0799981	4.21198e-63	0.0406081
1013.56	-36377.5	-14623.3	11.24	-0.0800069	-1.59646e-62	0.043018
1013.57	-36377.4	-14623.1	11.24	-0.0799744	5.92855e-62	0.0462849
1013.59	-36377.4	-14622.9	11.2401	-0.0801301	-3.01439e-61	0.0481519
1013.61	-36377.3	-14622.7	11.2395	-0.0794644	1.14e-60	0.0476029
1013.63	-36377.2	-14622.5	11.2358	-0.0758127	-4.21406e-60	0.0449518
1013.64	-36377.2	-14622.4	11.2322	-0.0721818	1.99041e-59	0.0416799
1013.66	-36377.1	-14622.2	11.2297	-0.0697418	-7.51377e-59	0.0398616
1013.68	-36377	-14622	11.2301	-0.0700238	2.76124e-58	0.0391916
1013.69	-36377	-14621.8	11.23	-0.0701779	-1.24259e-57	0.0389857
1013.71	-36376.9	-14621.7	11.23	-0.0691121	4.68364e-57	0.0375159
1013.73	-36376.8	-14621.5	11.2299	-0.0654021	-1.70854e-56	0.0347445
1013.75	-36376.8	-14621.3	11.2302	-0.0617301	7.42762e-56	0.0315915
1013.76	-36376.7	-14621.1	11.2289	-0.059721	-2.79605e-55	0.0299192
1013.78	-36376.6	-14620.9	11.2252	-0.0600643	1.01055e-54	0.0293452
1013.8	-36376.5	-14620.8	11.2215	-0.0599991	-4.28031e-54	0.0294161
1013.81	-36376.5	-14620.6	11.2197	-0.0599351	1.6095e-53	0.0294651
1013.83	-36376.4	-14620.4	11.2201	-0.0602492	-5.7491e-53	0.0290674
1013.85	-36376.3	-14620.2	11.22	-0.0584665	2.38586e-52	0.0268968
1013.86	-36376.3	-14620.1	11.22	-0.0549468	-8.9628e-52	0.0223512
1013.88	-36376.2	-14619.9	11.22	-0.0511477	3.15331e-51	0.016452
1013.9	-36376.1	-14619.7	11.22	-0.0500208	-1.2872e-50	0.0113959
1013.91	-36376.1	-14619.5	11.2199	-0.0483389	4.83148e-50	0.00787533
1013.93	-36376	-14619.3	11.2203	-0.0445808	-1.66598e-49	0.0044331
1013.95	-36375.9	-14619.2	11.218	-0.0408977	6.70857e-49	0.00170132
1013.97	-36375.9	-14619	11.2146	-0.0398007	-2.51617e-48	0.000262949
1013.98	-36375.8	-14618.8	11.2108	-0.0400443	8.43898e-48	-9.57815e-05
1014	-36375.7	-14618.6	11.2098	-0.039988	-3.35946e-47	0.000216686
1014.02	-36375.7	-14618.4	11.21	-0.0400032	1.2592e-46	-0.00191953
1014.03	-36375.6	-14618.3	11.21	-0.0399993	-4.0559e-46	-0.00780332
1014.05	-36375.5	-14618.1	11.21	-0.0400002	1.59886e-45	-0.0174334
1014.07	-36375.4	-14617.9	11.21	-0.04	-5.98933e-45	-0.0248468
1014.08	-36375.4	-14617.7	11.21	-0.04	1.80925e-44	-0.0298774
1014.1	-36375.3	-14617.6	11.21	-0.04	-7.072e-44	-0.03228
1014.12	-36375.2	-14617.4	11.21	-0.04	2.64776e-43	-0.0353688
1014.14	-36375.2	-14617.2	11.21	-0.04	-7.11191e-43	-0.0379223
1014.15	-36375.1	-14617	11.21	-0.04	2.75939e-42	-0.0391553
1014.17	-36375	-14616.8	11.21	-0.04	-1.03262e-41	-0.0392311
1014.19	-36375	-14616.7	11.21	-0.04	2.08082e-41	-0.0392137
1014.2	-36374.9	-14616.5	11.21	-0.04	-8.02091e-41	-0.0392162
1014.22	-36374.8	-14616.3	11.2101	-0.04	3.00027e-40	-0.0392155
1014.24	-36374.8	-14616.1	11.2067	-0.04	-1.37501e-49	-0.0392157
1014.25	-36374.7	-14616	11.2033	-0.04	0	-0.0392157
1014.27	-36374.6	-14615.8	11.2	-0.04	-1.97035e-48	-0.0392157
1014.29	-36374.6	-14615.6	11.2	-0.04	-6.90891e-38	-0.0392157
1014.31	-36374.5	-14615.4	11.2	-0.04	2.63528e-37	-0.0392157
1014.32	-36374.4	-14615.2	11.2	-0.04	-9.84284e-37	-0.0392157
1014.34	-36374.4	-14615.1	11.2	-0.04	7.7019e-36	-0.0392157
1014.36	-36374.3	-14614.9	11.2	-0.04	-2.92734e-35	-0.0392157
1014.37	-36374.2	-14614.7	11.2	-0.04	1.09084e-34	-0.0392157
1014.39	-36374.2	-14614.5	11.2	-0.04	-6.31069e-34	-0.0392157
1014.41	-36374.1	-14614.4	11.2	-0.04	2.39193e-33	-0.0392157
1014.42	-36374	-14614.2	11.2	-0.04	-8.88258e-33	-0.0392157
1014.44	-36373.9	-14614	11.2001	-0.0399998	4.51637e-32	-0.0392155
1014.46	-36373.9	-14613.8	11.1995	-0.0400007	-1.70803e-31	-0.0392165
1014.48	-36373.8	-14613.6	11.1958	-0.0399974	6.31381e-31	-0.0392129
1014.49	-36373.7	-14613.5	11.1922	-0.0400121	-2.98218e-30	-0.0392291
1014.51	-36373.7	-14613.3	11.1897	-0.0399541	1.12577e-29	-0.0391651
1014.53	-36373.6	-14613.1	11.1901	-0.0401685	-4.13709e-29	-0.0394348
1014.54	-36373.5	-14612.9	11.19	-0.0390951	1.86174e-28	-0.0409348
1014.56	-36373.5	-14612.8	11.19	-0.0354827	-7.01736e-28	-0.0436057
1014.58	-36373.4	-14612.6	11.19	-0.0319111	2.55985e-27	-0.0467165
1014.6	-36373.3	-14612.4	11.19	-0.0296818	-1.11286e-26	-0.0485329
1014.61	-36373.3	-14612.2	11.19	-0.0300848	4.18925e-26	-0.0490902
1014.63	-36373.2	-14612	11.19	-0.0299792	-1.51409e-25	-0.0490023
1014.65	-36373.1	-14611.9	11.19	-0.0300059	6.41307e-25	-0.0490245
1014.66	-36373.1	-14611.7	11.19	-0.0299984	-2.41146e-24	-0.0490183
1014.68	-36373	-14611.5	11.19	-0.0300004	8.61372e-24	-0.0490199
1014.7	-36372.9	-14611.4	11.19	-0.0299999	-3.57467e-23	-0.0490195
1014.71	-36372.9	-14611.2	11.1899	-0.03	1.34287e-22	-0.0490196
1014.73	-36372.8	-14611	11.1903	-0.03	-4.72451e-22	-0.0490196
1014.75	-36372.7	-14610.8	11.1882	-0.0299999	1.92858e-21	-0.0490195
1014.76	-36372.7	-14610.6	11.1847	-0.0300004	-7.23887e-21	-0.04902
1014.78	-36372.6	-14610.4	11.181	-0.0299987	2.49609e-20	-0.0490182
1014.8	-36372.5	-14610.3	11.1798	-0.0300054	-1.00513e-19	-0.0490251
1014.82	-36372.4	-14610.1	11.1801	-0.0299798	3.76991e-19	-0.0489989
1014.83	-36372.4	-14609.9	11.18	-0.0300679	-1.26439e-18	-0.049089
1014.85	-36372.3	-14609.8	11.18	-0.0297299	5.03338e-18	-0.0483601
1014.87	-36372.2	-14609.6	11.18	-0.032185	-1.88662e-17	-0.0465635
1014.88	-36372.2	-14609.4	11.18	-0.035812	6.07684e-17	-0.043267
1014.9	-36372.1	-14609.2	11.18	-0.0394647	-2.39553e-16	-0.0406949
1014.92	-36372	-14609	11.18	-0.0401298	8.97365e-16	-0.0393627
1014.93	-36372	-14608.8	11.18	-0.0399754	-2.71075e-15	-0.0391903
1014.95	-36371.9	-14608.7	11.18	-0.0400032	1.05958e-14	-0.0392197
1014.97	-36371.8	-14608.5	11.18	-0.0400119	-3.96706e-14	-0.0392253
1014.99	-36371.8	-14608.4	11.18	-0.0399634	1.06556e-13	-0.0391852
1015	-36371.8	-14608.4	11.18	-0.0401432	-4.13431e-13	-0.039335
1015.02	-36371.7	-14608.3	11.1802	-0.0394638	1.54714e-12	-0.0365241
1015.04	-36371.7	-14608.3	11.1769	-0.0493202	-3.11764e-12	-0.0299377
1015.05	-36371.5	-14607.6	11.1735	-0.0593625	1.20175e-11	-0.0201254
1015.07	-36371.4	-14607.4	11.1701	-0.0697004	-4.49522e-11	-0.0133918
1015.09	-36371.3	-14607.2	11.17	-0.07	0	-0.0087146
1015.11	-36371.3	-14607.1	11.17	-0.0733333	0	-0.00653595
1015.12	-36371.2	-14606.9	11.17	-0.0766667	0	-0.00326797
1015.14	-36371.1	-14606.7	11.1699	-0.0801011	1.03514e-08	-0.000992694
1015.16	-36371.1	-14606.6	11.1665	-0.079973	-3.94837e-08	2.25948e-05
1015.17	-36371	-14606.4	11.1631	-0.080007	1.47473e-07	-5.86165e-06
1015.19	-36370.9	-14606.2	11.1598	-0.0799965	-1.15395e-06	2.90887e-06
1015.21	-36370.9	-14606	11.1601	-0.0800009	4.38595e-06	-7.77315e-07
1015.22	-36370.8	-14605.9	11.16	-0.0799998	-1.63437e-05	2.00342e-07
1015.24	-36370.7	-14605.6	11.1601	-0.0800001	9.45514e-05	-7.4587e-08
1015.26	-36370.7	-14605.5	11.1596	-0.08	-0.000376695	1.99217e-08
1015.27	-36370.6	-14605.3	11.156	-0.08	-0.00398015	-5.09663e-09
1015.29	-36370.5	-14605.1	11.1524	-0.08	-0.00758289	1.68719e-09
1015.31	-36370.5	-14605	11.1498	-0.08	-0.01025	-4.50397e-10
1015.33	-36370.4	-14604.8	11.1501	-0.08	-0.00992673	1.14254e-10
1015.34	-36370.3	-14604.6	11.15	-0.08	-0.0100694	-3.54714e-11
1015.36	-36370.3	-14604.4	11.15	-0.08	-0.0098062	9.46354e-12
1015.38	-36370.2	-14604.3	11.1502	-0.08	-0.0107961	-2.37725e-12
1015.39	-36370.1	-14604	11.1491	-0.08	-0.0145532	7.08803e-13
1015.41	-36370.1	-14603.9	11.1455	-0.08	-0.0180228	-1.88979e-13
1015.43	-36370	-14603.7	11.1419	-0.08	-0.0202667	4.69303e-14
1015.44	-36369.9	-14603.5	11.1397	-0.08	-0.0199226	-1.36102e-14
1015.46	-36369.9	-14603.4	11.1401	-0.08	-0.0200206	3.62603e-15
1015.48	-36369.8	-14603.2	11.1399	-0.08	-0.019995	-8.88282e-16
1015.5	-36369.7	-14603	11.1403	-0.08	-0.0200014	2.52481e-16
1015.51	-36369.7	-14602.8	11.1387	-0.08	-0.0199996	-6.72094e-17
1015.53	-36369.6	-14602.7	11.135	-0.08	-0.0200001	1.61951e-17
1015.55	-36369.5	-14602.5	11.1313	-0.08	-0.02	-4.53393e-18
1015.56	-36369.5	-14602.3	11.1297	-0.08	-0.02	1.20576e-18
1015.58	-36369.4	-14602.1	11.1301	-0.08	-0.02	-2.84672e-19
1015.6	-36369.3	-14601.9	11.1299	-0.08	-0.0200001	7.87644e-20
1015.62	-36369.3	-14601.8	11.1303	-0.08	-0.0199996	-2.09235e-20
1015.63	-36369.2	-14601.6	11.1281	-0.08	-0.0200013	4.81292e-21
1015.65	-36369.1	-14601.4	11.1245	-0.08	-0.0199946	-1.31937e-21
1015.67	-36369.1	-14601.3	11.1209	-0.08	-0.0200202	3.50036e-22
1015.68	-36369	-14601.1	11.1198	-0.08	-0.0199321	-7.77838e-23
1015.7	-36368.9	-14600.9	11.12	-0.08	-0.0202702	2.11662e-23
1015.72	-36368.9	-14600.7	11.12	-0.08	-0.0178147	-5.60696e-24
1015.73	-36368.8	-14600.5	11.1199	-0.08	-0.0141892	1.1871e-24
1015.75	-36368.7	-14600.3	11.1202	-0.08	-0.0105306	-3.21137e-25
1015.77	-36368.7	-14600.2	11.1176	-0.08	-0.00988771	8.49148e-26
1015.78	-36368.6	-14600	11.114	-0.08	-0.00997183	-1.67006e-26
1015.8	-36368.5	-14599.8	11.1104	-0.08	-0.0102032	4.49721e-27
1015.82	-36368.5	-14599.7	11.1099	-0.08	-0.00735343	-1.18651e-27
1015.84	-36368.4	-14599.5	11.11	-0.08	-0.00376835	2.05094e-28
1015.85	-36368.3	-14599.3	11.1099	-0.08	-0.000233716	-5.50386e-29
1015.87	-36368.2	-14599.1	11.1102	-0.08	6.00632e-05	1.44808e-29
1015.89	-36368.2	-14598.9	11.1069	-0.08	-7.67594e-06	-1.85061e-30
1015.9	-36368.1	-14598.8	11.1035	-0.08	2.05512e-06	4.95474e-31
1015.92	-36368	-14598.6	11.1001	-0.08	-5.38791e-07	-1.29898e-31
1015.94	-36368	-14598.4	11.1	-0.08	0	0
1015.95	-36367.9	-14598.2	11.1	-0.08	-4.10929e-18	-9.90903e-43
1015.97	-36367.8	-14598.1	11.1	-0.08	0	0
1015.99	-36367.8	-14597.9	11.0999	-0.08	2.33976e-09	5.64098e-34
1016.01	-36367.7	-14597.7	11.0965	-0.08	-6.25511e-10	-1.50806e-34
1016.02	-36367.6	-14597.6	11.0931	-0.08	1.62273e-10	3.91228e-35
1016.04	-36367.6	-14597.3	11.0898	-0.08	-8.05286e-11	-1.94148e-35
1016.06	-36367.5	-14597.2	11.0901	-0.08	2.15191e-11	5.18807e-36
1016.07	-36367.4	-14597	11.09	-0.08	-5.54622e-12	-1.33715e-36
1016.09	-36367.3	-14596.8	11.0901	-0.08	2.06485e-12	4.9782e-37
1016.11	-36367.3	-14596.7	11.0896	-0.08	-5.51509e-13	-1.32965e-37
1016.12	-36367.2	-14596.5	11.086	-0.08	1.41094e-13	3.40167e-38
1016.14	-36367.1	-14596.3	11.0824	-0.08	-4.67078e-14	-1.12609e-38
1016.16	-36367.1	-14596.1	11.0798	-0.08	1.24687e-14	3.00611e-39
1016.18	-36367	-14596	11.0801	-0.08	-3.16299e-15	-7.62572e-40
1016.19	-36366.9	-14595.8	11.0799	-0.08	9.81983e-16	2.36748e-40
1016.21	-36366.9	-14595.6	11.0802	-0.08	-2.61987e-16	-6.3163e-41
1016.23	-36366.8	-14595.4	11.0792	-0.08	6.58113e-17	1.58666e-41
1016.24	-36366.7	-14595.2	11.0754	-0.08	-1.96224e-17	-4.7308e-42
1016.26	-36366.7	-14595.1	11.072	-0.08	5.23168e-18	1.26132e-42
1016.28	-36366.6	-14594.9	11.0697	-0.08	-1.29921e-18	-3.13229e-43
1016.29	-36366.5	-14594.7	11.0701	-0.08	3.76783e-19	9.08394e-44
1016.31	-36366.5	-14594.6	11.07	-0.08	-1.00383e-19	-2.42014e-44
1016.33	-36366.4	-14594.4	11.0699	-0.08	2.4591e-20	5.92871e-45
1016.35	-36366.3	-14594.2	11.0703	-0.08	-6.98963e-21	-1.68515e-45
1016.36	-36366.3	-14594	11.0687	-0.08	1.86061e-21	4.48579e-46
1016.38	-36366.2	-14593.8	11.065	-0.08	-4.48344e-22	-1.08092e-46
1016.4	-36366.1	-14593.6	11.0613	-0.08	1.25517e-22	3.02611e-47
1016.41	-36366.1	-14593.5	11.0597	-0.08	-3.338e-23	-8.04765e-48
1016.43	-36366	-14593.3	11.0601	-0.08	7.8808e-24	1.9e-48
1016.45	-36365.9	-14593.1	11.0599	-0.08	-2.1805e-24	-5.25701e-49
1016.46	-36365.9	-14593	11.0603	-0.08	5.79243e-25	1.39651e-49
1016.48	-36365.8	-14592.8	11.0581	-0.08	-1.3324e-25	-3.21231e-50
1016.5	-36365.7	-14592.6	11.0545	-0.08	3.65253e-26	8.80597e-51
1016.52	-36365.7	-14592.5	11.0509	-0.08	-9.69034e-27	-2.33626e-51
1016.53	-36365.6	-14592.3	11.0498	-0.08	2.15335e-27	5.19156e-52
1016.55	-36365.5	-14592.1	11.05	-0.08	-5.85962e-28	-1.41271e-52
1016.57	-36365.5	-14591.9	11.05	-0.08	1.55222e-28	3.74228e-53
1016.58	-36365.4	-14591.7	11.0499	-0.08	-3.28633e-29	-7.92309e-54
1016.6	-36365.3	-14591.6	11.0502	-0.08	8.89031e-30	2.14338e-54
1016.62	-36365.3	-14591.4	11.0476	-0.08	-2.35077e-30	-5.66752e-55
1016.63	-36365.2	-14591.2	11.044	-0.08	4.62338e-31	1.11466e-55
1016.65	-36365.1	-14591	11.0404	-0.08	-1.245e-31	-3.0016e-56
1016.67	-36365.1	-14590.9	11.0399	-0.08	3.28471e-32	7.91918e-57
1016.69	-36365	-14590.7	11.04	-0.08	-5.6778e-33	-1.36887e-57
1016.7	-36364.9	-14590.5	11.0399	-0.08	1.52368e-33	3.67347e-58
1016.72	-36364.9	-14590.4	11.0402	-0.08	-4.00883e-34	-9.66498e-59
1016.74	-36364.8	-14590.1	11.0369	-0.08	5.12319e-35	1.23516e-59
1016.75	-36364.7	-14590	11.0335	-0.08	-1.37166e-35	-3.30697e-60
1016.77	-36364.7	-14589.8	11.0301	-0.08	3.59608e-36	8.66987e-61
1016.79	-36364.6	-14589.6	11.03	-0.08	0	0
1016.8	-36364.5	-14589.5	11.03	-0.08	0	0
1016.82	-36364.5	-14589.3	11.03	-0.08	0	0
1016.84	-36364.4	-14589.1	11.0299	-0.08	-1.56164e-38	-3.76499e-63
1016.86	-36364.3	-14588.9	11.0265	-0.08	4.17488e-39	1.00653e-63
1016.87	-36364.3	-14588.8	11.0231	-0.08	-1.08307e-39	-2.61119e-64
1016.89	-36364.2	-14588.6	11.0198	-0.08	5.37477e-40	1.29581e-64
1016.91	-36364.1	-14588.4	11.0201	-0.08	-1.43626e-40	-3.4627e-65
1016.92	-36364.1	-14588.2	11.02	-0.08	3.70175e-41	8.92462e-66
1016.94	-36364	-14588	11.0201	-0.08	-1.37816e-41	-3.32263e-66
1016.96	-36363.9	-14587.9	11.0196	-0.08	3.68097e-42	8.87452e-67
1016.98	-36363.9	-14587.7	11.016	-0.08	-9.41714e-43	-2.2704e-67
1016.99	-36363.8	-14587.5	11.0124	-0.08	3.11744e-43	7.51591e-68
1017.01	-36363.7	-14587.4	11.0098	-0.08	-8.32206e-44	-2.00638e-68
1017.03	-36363.7	-14587.2	11.0101	-0.08	2.11109e-44	5.08968e-69
1017.04	-36363.6	-14587	11.01	-0.08	-6.5541e-45	-1.58014e-69
1017.06	-36363.5	-14586.8	11.01	-0.08	1.74859e-45	4.21573e-70
1017.08	-36363.5	-14586.7	11.0102	-0.08	-4.39248e-46	-1.059e-70
1017.09	-36363.4	-14586.5	11.0091	-0.08	1.30967e-46	3.15772e-71
1017.11	-36363.3	-14586.3	11.0055	-0.08	-3.49181e-47	-8.42659e-72
1017.13	-36363.3	-14586.1	11.0019	-0.08	8.67139e-48	2.12024e-72
1017.14	-36363.2	-14585.9	10.9997	-0.08	-2.51478e-48	-7.35148e-73
1017.16	-36363.1	-14585.8	11.0001	-0.08	6.69988e-49	6.46584e-73
1017.18	-36363.1	-14585.6	10.9999	-0.08	-1.64129e-49	-1.79267e-72
1017.2	-36363	-14585.4	11.0003	-0.08	4.66514e-50	7.43668e-72
1017.21	-36362.9	-14585.3	10.9987	-0.08	-1.24187e-50	-2.79243e-71
1017.23	-36362.9	-14585.1	10.995	-0.08	2.99352e-51	9.97354e-71
1017.25	-36362.8	-14584.9	10.9913	-0.08	-8.42355e-52	-4.13897e-70
1017.26	-36362.7	-14584.8	10.9897	-0.08	2.40121e-52	1.55485e-69
1017.28	-36362.7	-14584.6	10.9901	-0.08	-1.13572e-52	-5.47031e-69
1017.3	-36362.6	-14584.4	10.99	-0.08	2.63449e-52	2.23302e-68
1017.31	-36362.5	-14584.2	10.9899	-0.08	-9.3809e-52	-8.38159e-68
1017.33	-36362.5	-14584	10.9903	-0.08	3.22225e-51	2.89011e-67
1017.35	-36362.4	-14583.8	10.988	-0.08	-1.29721e-50	-1.16379e-66
1017.37	-36362.3	-14583.7	10.9846	-0.08	4.86533e-50	4.36503e-66
1017.38	-36362.3	-14583.5	10.9808	-0.08	-1.63178e-49	-1.46398e-65
1017.4	-36362.2	-14583.3	10.9798	-0.08	6.49591e-49	5.82794e-65
1017.42	-36362.1	-14583.2	10.9801	-0.08	-2.4348e-48	-2.18444e-64
1017.43	-36362	-14583	10.9799	-0.08	7.84256e-48	7.03612e-64
1017.45	-36362	-14582.8	10.9802	-0.08	-3.09159e-47	-2.77368e-63
1017.47	-36361.9	-14582.7	10.9776	-0.08	1.15811e-46	1.03902e-62
1017.49	-36361.9	-14582.4	10.974	-0.08	-3.4984e-46	-3.13867e-62
1017.5	-36361.8	-14582.3	10.9704	-0.08	1.36745e-45	1.22684e-61
1017.52	-36361.7	-14582.1	10.9699	-0.08	-5.11975e-45	-4.5933e-61
1017.54	-36361.6	-14581.9	10.97	-0.08	1.37517e-44	1.23377e-60
1017.55	-36361.6	-14581.8	10.9699	-0.08	-5.3356e-44	-4.78695e-60
1017.57	-36361.5	-14581.6	10.9702	-0.08	1.99669e-43	1.79137e-59
1017.59	-36361.4	-14581.4	10.9669	-0.08	-4.02352e-43	-3.60979e-59
1017.6	-36361.4	-14581.2	10.9635	-0.08	1.55094e-42	1.39146e-58
1017.62	-36361.3	-14581.1	10.9601	-0.08	-5.80138e-42	-5.20483e-58
1017.64	-36361.2	-14580.9	10.96	-0.08	2.65882e-51	2.38541e-67
1017.65	-36361.2	-14580.7	10.96	-0.08	0	0
1017.67	-36361.1	-14580.6	10.96	-0.08	0	0
1017.69	-36361	-14580.3	10.96	-0.08	1.33592e-39	1.19855e-55
1017.71	-36361	-14580.2	10.9599	-0.08	-5.09563e-39	-4.57166e-55
1017.72	-36360.9	-14580	10.9564	-0.08	1.90323e-38	1.70752e-54
1017.74	-36360.9	-14579.8	10.9529	-0.08	-1.48925e-37	-1.33612e-53
1017.76	-36360.8	-14579.7	10.9498	-0.08	5.66036e-37	5.07831e-53
1017.77	-36360.7	-14579.5	10.95	-0.08	-2.10926e-36	-1.89237e-52
1017.79	-36360.6	-14579.3	10.95	-0.08	1.22025e-35	1.09477e-51
1017.81	-36360.6	-14579.2	10.9501	-0.08	-4.62509e-35	-4.1495e-51
1017.82	-36360.5	-14579	10.9496	-0.08	1.71755e-34	1.54094e-50
1017.84	-36360.4	-14578.8	10.9458	-0.08	-8.73294e-34	-7.83495e-50
1017.86	-36360.4	-14578.6	10.9424	-0.08	3.30269e-33	2.96308e-49
1017.88	-36360.3	-14578.5	10.9398	-0.08	-1.22085e-32	-1.09531e-48
1017.89	-36360.3	-14578.3	10.9401	-0.08	5.76639e-32	5.17344e-48
1017.91	-36360.2	-14578.1	10.94	-0.08	-2.17681e-31	-1.95297e-47
1017.93	-36360.1	-14577.9	10.94	-0.08	7.99955e-31	7.17697e-47
1017.94	-36360	-14577.7	10.9402	-0.08	-3.59989e-30	-3.22972e-46
1017.96	-36360	-14577.6	10.9391	-0.08	1.35689e-29	1.21736e-45
1017.98	-36359.9	-14577.4	10.9354	-0.08	-4.94978e-29	-4.4408e-45
1018	-36359.8	-14577.2	10.9317	-0.08	2.15185e-28	1.93058e-44
1018.01	-36359.8	-14577.1	10.9297	-0.08	-8.1004e-28	-7.26745e-44
1018.03	-36359.7	-14576.9	10.9301	-0.08	2.92766e-27	2.62662e-43
1018.05	-36359.6	-14576.7	10.9299	-0.08	-1.24004e-26	-1.11253e-42
1018.06	-36359.6	-14576.6	10.9303	-0.08	4.66285e-26	4.18338e-42
1018.08	-36359.5	-14576.4	10.9286	-0.08	-1.66556e-25	-1.4943e-41
1018.1	-36359.5	-14576.2	10.9249	-0.08	6.91205e-25	6.2013e-41
1018.11	-36359.4	-14576.1	10.9213	-0.08	-2.5966e-24	-2.3296e-40
1018.13	-36359.3	-14575.9	10.9198	-0.08	9.1354e-24	8.19602e-40
1018.15	-36359.3	-14575.7	10.9201	-0.08	-3.72914e-23	-3.34568e-39
1018.16	-36359.2	-14575.5	10.92	-0.08	1.39972e-22	1.25579e-38
1018.18	-36359.1	-14575.3	10.9199	-0.08	-4.82648e-22	-4.33018e-38
1018.2	-36359.1	-14575.1	10.9203	-0.08	1.94353e-21	1.74368e-37
1018.22	-36359	-14575	10.918	-0.08	-7.28957e-21	-6.54e-37
1018.23	-36358.9	-14574.8	10.9144	-0.08	2.44484e-20	2.19345e-36
1018.25	-36358.9	-14574.6	10.9107	-0.08	-9.73264e-20	-8.73185e-36
1018.27	-36358.8	-14574.5	10.9098	-0.08	3.648e-19	3.27288e-35
1018.28	-36358.7	-14574.3	10.9101	-0.08	-1.17503e-18	-1.0542e-34
1018.3	-36358.7	-14574.1	10.9099	-0.08	4.63204e-18	4.15574e-34
1018.32	-36358.6	-14574	10.9103	-0.08	-1.73516e-17	-1.55674e-33
1018.33	-36358.5	-14573.8	10.9074	-0.08	5.24156e-17	4.70258e-33
1018.35	-36358.5	-14573.6	10.9039	-0.08	-2.04882e-16	-1.83814e-32
1018.37	-36358.4	-14573.5	10.9004	-0.08	7.67078e-16	6.88201e-32
1018.39	-36358.3	-14573.2	10.8999	-0.08	-2.06038e-15	-1.84852e-31
1018.4	-36358.3	-14573.1	10.9	-0.08	7.99418e-15	7.17215e-31
1018.42	-36358.2	-14572.9	10.9	-0.08	-2.99158e-14	-2.68396e-30
1018.44	-36358.1	-14572.7	10.9	-0.08	6.02833e-14	5.40845e-30
1018.45	-36358.1	-14572.6	10.9001	-0.08	-2.32373e-13	-2.08478e-29
1018.47	-36358	-14572.4	10.8969	-0.08	8.69204e-13	7.79826e-29
1018.49	-36357.9	-14572.2	10.8933	-0.08	-3.98357e-22	-3.57405e-38
1018.5	-36357.9	-14572	10.89	-0.08	0	0
1018.52	-36357.8	-14571.9	10.89	-0.08	-5.70816e-21	-5.12122e-37
1018.54	-36357.7	-14571.7	10.89	-0.08	-2.00157e-10	-1.79575e-26
1018.56	-36357.7	-14571.5	10.89	-0.08	7.63464e-10	6.84958e-26
1018.57	-36357.6	-14571.4	10.89	-0.08	-2.85156e-09	-2.55834e-25
1018.59	-36357.5	-14571.2	10.8898	-0.08	2.23131e-08	2.00187e-24
1018.61	-36357.5	-14571	10.8863	-0.08	-8.48076e-08	-7.6087e-24
1018.62	-36357.4	-14570.9	10.8829	-0.08	3.16025e-07	2.83529e-23
1018.64	-36357.3	-14570.6	10.8798	-0.08	-1.82826e-06	-1.64027e-22
1018.66	-36357.3	-14570.5	10.8801	-0.08	6.92964e-06	6.21708e-22
1018.67	-36357.2	-14570.3	10.88	-0.08	-2.57336e-05	-2.30875e-21
1018.69	-36357.1	-14570.1	10.8801	-0.08	0.000130843	1.17389e-20
1018.71	-36357.1	-14570	10.8795	-0.08	-0.000538255	-4.4395e-20
1018.73	-36357	-14569.8	10.8758	-0.08	-0.00417736	1.64108e-19
1018.74	-36356.9	-14569.6	10.8722	-0.08	-0.00786529	-7.75123e-19
1018.76	-36356.9	-14569.5	10.8697	-0.08	-0.0100804	2.92608e-18
1018.78	-36356.8	-14569.3	10.8701	-0.08	-0.010731	-1.07531e-17
1018.79	-36356.7	-14569.1	10.87	-0.08	-0.0145557	4.839e-17
1018.81	-36356.7	-14569	10.87	-0.08	-0.0180856	-1.82394e-16
1018.83	-36356.6	-14568.8	10.8702	-0.08	-0.0200192	6.65353e-16
1018.85	-36356.5	-14568.6	10.8689	-0.08	-0.0212372	-2.89253e-15
1018.86	-36356.5	-14568.4	10.8653	-0.08	-0.0236971	1.08886e-14
1018.88	-36356.4	-14568.2	10.8617	-0.08	-0.0232947	-3.93539e-14
1018.9	-36356.3	-14568.1	10.8597	-0.08	-0.0231302	1.66688e-13
1018.91	-36356.3	-14567.9	10.8601	-0.08	-0.0245368	-6.26784e-13
1018.93	-36356.2	-14567.7	10.8599	-0.08	-0.0286386	2.23886e-12
1018.95	-36356.1	-14567.5	10.8603	-0.08	-0.030283	-9.29123e-12
1018.96	-36356.1	-14567.4	10.8585	-0.08	-0.0298554	3.49037e-11
1018.98	-36356	-14567.2	10.8548	-0.08	-0.0302792	-1.22799e-10
1019	-36355.9	-14567	10.8511	-0.08	-0.0282446	5.01274e-10
1019.01	-36355.9	-14566.9	10.8498	-0.08	-0.0247426	-1.88152e-09
1019.03	-36355.8	-14566.7	10.85	-0.08	-0.0209999	6.48779e-09
1019.05	-36355.7	-14566.5	10.85	-0.08	-0.0197737	-2.61251e-08
1019.07	-36355.7	-14566.4	10.8499	-0.08	-0.0200614	9.7987e-08
1019.08	-36355.6	-14566.2	10.8503	-0.08	-0.0199817	-3.28638e-07
1019.1	-36355.6	-14566	10.8478	-0.08	-0.0200235	1.30827e-06
1019.12	-36355.5	-14565.9	10.8444	-0.08	-0.0199245	-4.90367e-06
1019.13	-36355.4	-14565.6	10.8406	-0.08	-0.0202403	1.57948e-05
1019.15	-36355.4	-14565.5	10.8399	-0.08	-0.0175631	-6.22642e-05
1019.17	-36355.3	-14565.3	10.84	-0.08	-0.0141697	0.000720367
1019.18	-36355.2	-14565.1	10.84	-0.08	-0.0104208	0.00276093
1019.2	-36355.2	-14565	10.8399	-0.08	-0.009907	0.00599453
1019.22	-36355.1	-14564.8	10.8402	-0.08	-0.00997074	0.00841348
1019.24	-36355	-14564.6	10.8371	-0.08	-0.0101505	0.0097328
1019.25	-36355	-14564.5	10.8337	-0.08	-0.00710831	0.00982244
1019.27	-36354.9	-14564.3	10.8302	-0.08	-0.00376372	0.00979905
1019.29	-36354.8	-14564.1	10.83	-0.08	-0.00012166	0.00980454
1019.3	-36354.8	-14563.9	10.83	-0.08	3.23548e-05	0.00980375
1019.32	-36354.7	-14563.8	10.83	-0.08	-8.48244e-06	0.00980397
1019.34	-36354.6	-14563.6	10.83	-0.08	0	0.00980392
1019.36	-36354.6	-14563.4	10.83	-0.08	0	0.00980392
1019.37	-36354.5	-14563.3	10.8267	-0.08	0	0.00980392
1019.39	-36354.4	-14563.1	10.8231	-0.08	3.6836e-08	0.00980392
1019.41	-36354.4	-14562.9	10.8199	-0.08	-9.84771e-09	0.00980392
1019.42	-36354.3	-14562.8	10.82	-0.08	2.55474e-09	0.00980392
1019.44	-36354.2	-14562.5	10.82	-0.08	-1.2678e-09	0.00980392
1019.46	-36354.2	-14562.4	10.82	-0.08	3.38785e-10	0.00980392
1019.47	-36354.1	-14562.2	10.8201	-0.08	-8.73168e-11	0.00980392
1019.49	-36354	-14562	10.8196	-0.08	3.2508e-11	0.00980392
1019.51	-36354	-14561.9	10.8161	-0.08	-8.68268e-12	0.00980392
1019.52	-36353.9	-14561.7	10.8126	-0.08	2.22132e-12	0.00980392
1019.54	-36353.8	-14561.5	10.8097	-0.08	-7.35343e-13	0.00980392
1019.56	-36353.8	-14561.4	10.8101	-0.08	1.96301e-13	0.00980392
1019.58	-36353.7	-14561.2	10.8099	-0.08	-4.97965e-14	0.00980392
1019.59	-36353.6	-14561	10.8102	-0.08	1.54598e-14	0.00980392
1019.61	-36353.6	-14560.9	10.8093	-0.08	-4.12459e-15	0.00980392
1019.63	-36353.5	-14560.7	10.8056	-0.08	1.0361e-15	0.00980392
1019.64	-36353.4	-14560.5	10.802	-0.08	-3.08925e-16	0.00980392
1019.66	-36353.4	-14560.3	10.7997	-0.08	8.23652e-17	0.00980392
1019.68	-36353.3	-14560.2	10.8001	-0.08	-2.04558e-17	0.00980392
1019.69	-36353.2	-14560	10.8	-0.08	5.93932e-18	0.00980392
1019.71	-36353.2	-14559.8	10.7999	-0.08	-1.60842e-18	0.00980392
1019.73	-36353.1	-14559.7	10.8002	-0.08	4.88516e-19	0.00980392
1019.75	-36353	-14559.5	10.7987	-0.08	-5.39395e-19	0.00980392
1019.76	-36353	-14559.3	10.7951	-0.08	1.64376e-18	0.00980392
1019.78	-36352.9	-14559.1	10.7914	-0.08	-5.77393e-18	0.00980392
1019.8	-36352.9	-14558.9	10.7897	-0.08	2.39343e-17	0.00980392
1019.81	-36352.8	-14558.8	10.7901	-0.08	-8.99055e-17	0.00980392
1019.83	-36352.7	-14558.6	10.79	-0.08	3.16305e-16	0.00980392
1019.85	-36352.7	-14558.4	10.7899	-0.08	-1.29118e-15	0.00980392
1019.87	-36352.6	-14558.3	10.7903	-0.08	4.84641e-15	0.00980392
1019.88	-36352.5	-14558.1	10.7881	-0.08	-1.67112e-14	0.00980392
1019.9	-36352.5	-14557.9	10.7845	-0.08	6.7293e-14	0.00980392
1019.92	-36352.4	-14557.8	10.7809	-0.08	-2.52395e-13	0.00980392
1019.93	-36352.3	-14557.6	10.7798	-0.08	8.46506e-13	0.00980392
1019.95	-36352.3	-14557.4	10.78	-0.08	-3.36984e-12	0.00980392
1019.97	-36352.2	-14557.3	10.78	-0.08	1.26309e-11	0.00980392
1019.98	-36352.1	-14557.1	10.7799	-0.08	-4.06843e-11	0.00980392
1020	-36352.1	-14556.9	10.7802	-0.08	1.6038e-10	0.00980392
1020.02	-36352	-14556.8	10.7776	-0.08	-6.00784e-10	0.00980392
1020.03	-36351.9	-14556.5	10.774	-0.08	1.81484e-09	0.00980392
1020.05	-36351.9	-14556.4	10.7704	-0.08	-7.09385e-09	0.00980394
1020.07	-36351.8	-14556.2	10.7699	-0.0800001	2.65594e-08	0.00980385
1020.09	-36351.7	-14556	10.77	-0.0799998	-7.13389e-08	0.00980412
1020.1	-36351.7	-14555.9	10.77	-0.0800009	2.76791e-07	0.00980316
1020.12	-36351.6	-14555.7	10.77	-0.0799966	-1.03581e-06	0.00980678
1020.14	-36351.5	-14555.5	10.7701	-0.0800069	2.08726e-06	0.00979817
1020.15	-36351.5	-14555.4	10.7669	-0.0799734	-8.0457e-06	0.0098261
1020.17	-36351.4	-14555.2	10.7636	-0.0800997	3.00954e-05	0.00881277
1020.19	-36351.3	-14555	10.76	-0.0766667	0	0.00653595
1020.2	-36351.3	-14554.9	10.76	-0.0733333	0.00333333	0.00326797
1020.22	-36351.2	-14554.7	10.76	-0.07	0.00333333	0.00108932
1020.24	-36351.2	-14554.5	10.76	-0.0700242	0.00331594	-2.67198e-05
1020.26	-36351.1	-14554.3	10.76	-0.0699935	0.00342904	7.14327e-06
1020.27	-36351	-14554.2	10.7599	-0.0700017	0.00692342	-1.85314e-06
1020.29	-36351	-14554	10.7562	-0.0699992	0.0101648	9.1963e-07
1020.31	-36350.9	-14553.8	10.7529	-0.0700002	0.00995187	-2.45746e-07
1020.32	-36350.8	-14553.7	10.7498	-0.0699999	0.0100276	6.33374e-08
1020.34	-36350.8	-14553.5	10.7501	-0.07	0.00990124	-2.35804e-08
1020.36	-36350.7	-14553.3	10.75	-0.07	0.0103779	6.29819e-09
1020.38	-36350.6	-14553.2	10.75	-0.07	0.0139797	-1.61129e-09
1020.39	-36350.6	-14553	10.7501	-0.07	0.0175837	5.33399e-10
1020.41	-36350.5	-14552.8	10.7495	-0.07	0.0202471	-1.42392e-10
1020.43	-36350.5	-14552.6	10.7458	-0.07	0.0199373	3.6121e-11
1020.44	-36350.4	-14552.4	10.7422	-0.07	0.0200195	-1.1214e-11
1020.46	-36350.3	-14552.3	10.7397	-0.07	0.0199946	2.99142e-12
1020.48	-36350.3	-14552.1	10.7401	-0.07	0.0200022	-7.49924e-13
1020.49	-36350.2	-14551.9	10.74	-0.07	0.0199958	2.16724e-13
1020.51	-36350.1	-14551.8	10.74	-0.07	0.0200145	-3.19982e-14
1020.53	-36350.1	-14551.6	10.7402	-0.07	0.0199476	-8.63813e-14
1020.54	-36350	-14551.4	10.7389	-0.07	0.0202276	4.35729e-13
1020.56	-36349.9	-14551.3	10.7353	-0.07	0.0189104	-1.65531e-12
1020.58	-36349.9	-14551.1	10.7317	-0.07	0.0152013	5.9865e-12
1020.6	-36349.8	-14550.9	10.7297	-0.07	0.0115095	-2.53576e-11
1020.61	-36349.7	-14550.8	10.7301	-0.07	0.00972985	9.53508e-11
1020.63	-36349.7	-14550.6	10.73	-0.07	0.0100651	-3.40592e-10
1020.65	-36349.6	-14550.4	10.7299	-0.07	0.00998178	1.41345e-09
1020.66	-36349.5	-14550.3	10.7303	-0.07	0.0100048	-5.30979e-09
1020.68	-36349.5	-14550.1	10.7283	-0.07	0.00999886	1.8681e-08
1020.7	-36349.4	-14549.9	10.7247	-0.07	0.0100003	-7.62573e-08
1020.71	-36349.3	-14549.8	10.7211	-0.07	0.00999992	2.86229e-07
1020.73	-36349.3	-14549.6	10.7198	-0.07	0.01	-9.86967e-07
1020.75	-36349.2	-14549.4	10.72	-0.07	0.00999999	3.97433e-06
1020.77	-36349.1	-14549.3	10.72	-0.07	0.01	-1.49065e-05
1020.78	-36349.1	-14549.1	10.7199	-0.07	0.01	4.99947e-05
1020.8	-36349	-14548.9	10.7203	-0.07	0.01	-0.000199023
1020.82	-36348.9	-14548.7	10.7178	-0.07	0.01	0.00074598
1020.83	-36348.9	-14548.5	10.7142	-0.07	0.01	-0.00837708
1020.85	-36348.8	-14548.4	10.7105	-0.07	0.01	-0.0475415
1020.87	-36348.8	-14548.2	10.7099	-0.07	0.01	-0.133222
1020.88	-36348.7	-14548	10.71	-0.07	0.01	-0.260513
1020.9	-36348.6	-14547.9	10.71	-0.07	0.01	-0.404413
1020.92	-36348.6	-14547.7	10.71	-0.07	0.01	-0.559936
1020.94	-36348.5	-14547.5	10.71	-0.07	0.01	-0.772942
1020.95	-36348.4	-14547.3	10.7102	-0.07	0.01	-1.01224
1020.97	-36348.4	-14547.2	10.7071	-0.07	0.01	-1.26781
1020.99	-36348.3	-14547	10.7036	-0.07	0.01	-1.52107
1021	-36348.2	-14546.8	10.7001	-0.07	0.01	-1.73274
1021.02	-36348.2	-14546.7	10.7	-0.07	0.01	-1.9164
1021.04	-36348.1	-14546.5	10.7	-0.07	0.01	-2.0915
1021.05	-36348	-14546.3	10.7	-0.07	0.01	-2.23094
1021.07	-36348	-14546.2	10.7	-0.07	0.01	-2.34205
1021.09	-36347.9	-14546	10.6999	-0.07	0.0100005	-2.42922
1021.11	-36347.8	-14545.8	10.6965	-0.07	0.00999794	-2.49112
1021.12	-36347.8	-14545.7	10.6931	-0.07	0.0100077	-2.5373
1021.14	-36347.7	-14545.5	10.6898	-0.07	0.00993994	-2.57326
1021.16	-36347.6	-14545.3	10.69	-0.07	0.0102337	-2.5972
1021.17	-36347.6	-14545.2	10.69	-0.07	0.0137683	-2.61515
1021.19	-36347.5	-14545	10.69	-0.07	0.0173534	-2.62838
1021.21	-36347.5	-14544.8	10.6901	-0.07	0.0202032	-2.63752
1021.23	-36347.4	-14544.7	10.6896	-0.07	0.0199718	-2.64363
1021.24	-36347.3	-14544.4	10.6858	-0.07	0.0198877	-2.6479
1021.26	-36347.3	-14544.3	10.6824	-0.07	0.0205308	-2.6511
1021.28	-36347.2	-14544.1	10.6798	-0.07	0.0241885	-2.65425
1021.29	-36347.1	-14543.9	10.6801	-0.07	0.0278178	-2.65623
1021.31	-36347.1	-14543.8	10.68	-0.07	0.0302583	-2.65692
1021.33	-36347	-14543.6	10.68	-0.07	0.0299761	-2.6569
1021.34	-36346.9	-14543.4	10.6802	-0.07	0.0298221	-2.65659
1021.36	-36346.9	-14543.3	10.6791	-0.07	0.0308879	-2.65525
1021.38	-36346.8	-14543.1	10.6754	-0.07	0.034598	-2.65197
1021.39	-36346.7	-14542.9	10.6717	-0.07	0.0382696	-2.64475
1021.41	-36346.7	-14542.8	10.6697	-0.07	0.0402803	-2.63241
1021.43	-36346.6	-14542.6	10.6701	-0.07	0.0399313	-2.61367
1021.45	-36346.5	-14542.4	10.67	-0.07	0.0400196	-2.59247
1021.46	-36346.5	-14542.3	10.67	-0.07	0.0399945	-2.57238
1021.48	-36346.4	-14542.1	10.6699	-0.07	0.0400025	-2.54912
1021.5	-36346.3	-14541.9	10.6703	-0.07	0.0399945	-2.52023
1021.51	-36346.3	-14541.8	10.6685	-0.07	0.0400196	-2.48783
1021.53	-36346.2	-14541.6	10.6648	-0.07	0.0399313	-2.45357
1021.55	-36346.1	-14541.4	10.6611	-0.07	0.0402802	-2.42234
1021.56	-36346.1	-14541.3	10.6598	-0.07	0.03827	-2.39409
1021.58	-36346	-14541.1	10.66	-0.07	0.0345967	-2.35997
1021.6	-36345.9	-14540.9	10.66	-0.07	0.0308933	-2.32179
1021.62	-36345.9	-14540.8	10.6599	-0.07	0.0298019	-2.28292
1021.63	-36345.8	-14540.6	10.6603	-0.07	0.030044	-2.2442
1021.65	-36345.7	-14540.4	10.6578	-0.07	0.029988	-2.20653
1021.67	-36345.7	-14540.3	10.6544	-0.07	0.0300032	-2.16462
1021.68	-36345.6	-14540.1	10.6506	-0.07	0.0299993	-2.11217
1021.7	-36345.6	-14539.9	10.6499	-0.0699999	0.0300002	-2.05868
1021.72	-36345.5	-14539.8	10.65	-0.0700002	0.03	-2.00947
1021.74	-36345.4	-14539.5	10.65	-0.0699993	0.03	-1.95938
1021.75	-36345.4	-14539.4	10.65	-0.0700027	0.03	-1.91632
1021.77	-36345.3	-14539.2	10.6499	-0.06999	0.03	-1.88038
1021.79	-36345.2	-14539	10.6502	-0.0700268	0.03	-1.85153
1021.8	-36345.2	-14538.9	10.6471	-0.0698962	0.03	-1.82906
1021.82	-36345.1	-14538.7	10.6438	-0.0703886	0.03	-1.80915
1021.84	-36345	-14538.5	10.6401	-0.0692169	0.03	-1.77214
1021.85	-36345	-14538.4	10.6401	-0.109146	0.03	-1.70161
1021.87	-36344.9	-14538.2	10.6369	-0.211716	0.03	-1.58549
1021.89	-36344.8	-14538	10.6333	-0.366667	0.03	-1.43464
1021.9	-36344.8	-14537.9	10.6267	-0.496667	0.03	-1.27669
1021.92	-36344.7	-14537.7	10.6167	-0.663333	0.03	-1.10458
1021.94	-36344.6	-14537.5	10.6024	-0.877944	0.0300002	-0.86972
1021.96	-36344.6	-14537.4	10.5856	-1.14935	0.0299994	-0.606757
1021.97	-36344.5	-14537.2	10.5652	-1.41599	0.0300023	-0.313347
1021.99	-36344.4	-14537	10.5365	-1.67767	0.0299818	-0.0199135
1022.01	-36344.4	-14536.9	10.5063	-1.87851	0.0300691	0.228983
1022.02	-36344.3	-14536.7	10.4726	-2.06165	0.0297362	0.460446
1022.04	-36344.2	-14536.5	10.437	-2.23958	0.0260308	0.698395
1022.06	-36344.2	-14536.4	10.4	-2.38141	0.0226665	0.910499
1022.07	-36344.1	-14536.2	10.3588	-2.48343	0.0197924	1.10394
1022.09	-36344.1	-14536	10.3128	-2.56721	0.0200777	1.28202
1022.11	-36344	-14535.9	10.27	-2.62548	0.0199456	1.44948
1022.13	-36343.9	-14535.7	10.2259	-2.66917	0.0201384	1.63494
1022.14	-36343.9	-14535.5	10.1804	-2.7022	0.0192819	1.83132
1022.16	-36343.8	-14535.4	10.1368	-2.72565	0.0156702	1.99561
1022.18	-36343.8	-14535.2	10.0888	-2.74103	0.0121523	2.14006
1022.19	-36343.7	-14535.1	10.0398	-2.75403	0.00967768	2.26335
1022.21	-36343.6	-14534.9	9.99383	-2.76273	0.0100993	2.35938
1022.23	-36343.6	-14534.8	9.94588	-2.76812	0.00992662	2.43775
1022.25	-36343.5	-14534.6	9.89707	-2.77135	0.0102334	2.49834
1022.26	-36343.5	-14534.5	9.8511	-2.77464	0.00890997	2.54136
1022.28	-36343.4	-14534.3	9.80302	-2.77834	0.00519735	2.57503
1022.3	-36343.3	-14534.1	9.754	-2.7803	0.00152793	2.59947
1022.31	-36343.3	-14534	9.70997	-2.77994	-0.000339984	2.61652
1022.33	-36343.2	-14533.8	9.66362	-2.77995	0.000314638	2.63007
1022.35	-36343.1	-14533.7	9.61494	-2.78029	-0.00154845	2.63964
1022.36	-36343.1	-14533.5	9.56865	-2.77839	-0.00506191	2.64496
1022.38	-36343	-14533.4	9.5223	-2.77516	-0.00880557	2.64596
1022.4	-36343	-14533.2	9.47584	-2.76827	-0.0101742	2.64133
1022.41	-36342.9	-14533.1	9.42961	-2.75467	-0.0102494	2.6291
1022.43	-36342.9	-14532.9	9.38048	-2.73213	-0.00810476	2.61056
1022.45	-36342.8	-14532.8	9.33504	-2.70992	-0.004513	2.59116
1022.47	-36342.8	-14532.6	9.29052	-2.69074	-0.000906029	2.57416
1022.48	-36342.7	-14532.5	9.24084	-2.66809	0.000168769	2.55246
1022.5	-36342.6	-14532.3	9.19577	-2.6371	-4.59247e-05	2.52441
1022.52	-36342.6	-14532.2	9.15272	-2.60095	1.21655e-05	2.49165
1022.53	-36342.5	-14532	9.11011	-2.56428	-2.57566e-06	2.45749
1022.55	-36342.5	-14531.9	9.06651	-2.53612	6.96777e-07	2.42709
1022.57	-36342.4	-14531.8	9.02651	-2.50752	-1.84241e-07	2.3986
1022.58	-36342.4	-14531.6	8.98131	-2.47356	3.62357e-08	2.363
1022.6	-36342.3	-14531.5	8.9401	-2.43096	-9.75767e-09	2.32487
1022.62	-36342.2	-14531.3	8.90066	-2.39031	2.57439e-09	2.28578
1022.64	-36342.2	-14531.2	8.85825	-2.35089	-4.44997e-10	2.24734
1022.65	-36342.1	-14531	8.81799	-2.31758	1.19418e-10	2.20946
1022.67	-36342.1	-14530.9	8.77802	-2.27316	-3.14192e-11	2.16599
1022.69	-36342	-14530.7	8.73892	-2.21347	4.01529e-12	2.11217
1022.7	-36342	-14530.6	8.70203	-2.15964	-1.07504e-12	2.05958
1022.72	-36341.9	-14530.5	8.66867	-2.10959	2.81842e-13	2.01056
1022.74	-36341.9	-14530.3	8.63333	-2.06	-8.03689e-24	1.96078
1022.75	-36341.8	-14530.2	8.6	-2.01333	0	1.91939
1022.77	-36341.8	-14530.1	8.56667	-1.98	-5.60835e-25	1.88453
1022.79	-36341.7	-14529.9	8.5313	-1.95193	-1.22393e-15	1.85697
1022.81	-36341.7	-14529.8	8.49809	-1.93225	3.27206e-16	1.83542
1022.82	-36341.6	-14529.7	8.4646	-1.912	-8.48853e-17	1.81457
1022.84	-36341.5	-14529.5	8.42943	-1.88686	4.21245e-17	1.79012
1022.86	-36341.5	-14529.4	8.40023	-1.86033	-1.12562e-17	1.76637
1022.87	-36341.5	-14529.3	8.37312	-1.83763	2.89946e-18	1.74489
1022.89	-36341.4	-14529.2	8.34126	-1.82072	-1.06983e-18	1.72713
1022.91	-36341.4	-14529	8.31103	-1.80792	2.49465e-19	1.71497
1022.92	-36341.3	-14528.9	8.27749	-1.7989	7.11345e-20	1.70507
1022.94	-36341.2	-14528.7	8.24621	-1.79011	-7.12524e-19	1.6911
1022.96	-36341.2	-14528.6	8.2162	-1.76643	2.78056e-18	1.66742
1022.98	-36341.1	-14528.5	8.18665	-1.72474	-1.03009e-17	1.62929
1022.99	-36341.1	-14528.3	8.15782	-1.6726	4.8661e-17	1.58359
1023.01	-36341.1	-14528.2	8.12866	-1.63171	-1.83697e-16	1.53923
1023.03	-36341	-14528.1	8.10164	-1.58355	6.75068e-16	1.48704
1023.04	-36340.9	-14528	8.07456	-1.5125	-3.03789e-15	1.41713
1023.06	-36340.9	-14527.9	8.05205	-1.42403	1.14506e-14	1.33692
1023.08	-36340.8	-14527.7	8.02777	-1.33123	-4.17703e-14	1.24889
1023.1	-36340.8	-14527.6	8.00441	-1.24488	1.81591e-13	1.15174
1023.11	-36340.8	-14527.5	7.98639	-1.13425	-6.83579e-13	1.03847
1023.13	-36340.7	-14527.3	7.96945	-0.971462	2.4706e-12	0.890402
1023.15	-36340.6	-14527.2	7.95192	-0.797007	-1.04645e-11	0.73015
1023.16	-36340.6	-14527.1	7.93631	-0.654666	3.9349e-11	0.591635
1023.18	-36340.6	-14527	7.92633	-0.532327	-1.40554e-10	0.466302
1023.2	-36340.5	-14526.8	7.91951	-0.420415	5.83296e-10	0.359853
1023.21	-36340.5	-14526.7	7.91503	-0.333964	-2.19122e-09	0.27543
1023.23	-36340.4	-14526.6	7.90959	-0.264622	7.7092e-09	0.205178
1023.25	-36340.4	-14526.4	7.90442	-0.210547	-3.14695e-08	0.151952
1023.26	-36340.3	-14526.3	7.9012	-0.172415	1.1812e-07	0.114224
1023.28	-36340.3	-14526.2	7.89971	-0.144843	-4.07298e-07	0.0847696
1023.3	-36340.2	-14526.1	7.90034	-0.122898	1.64011e-06	0.0636485
1023.32	-36340.2	-14526	7.89803	-0.107943	-6.15154e-06	0.047508
1023.33	-36340.1	-14525.8	7.8944	-0.0936957	2.06316e-05	0.0346797
1023.35	-36340.1	-14525.7	7.89071	-0.084949	-8.2132e-05	0.025076
1023.37	-36340	-14525.6	7.88983	-0.0784632	0.000307848	0.018875
1023.38	-36340	-14525.5	7.89005	-0.0740644	-0.00239784	0.0140056
1023.4	-36339.9	-14525.3	7.88992	-0.0705857	-0.00584205	0.0112284
1023.42	-36339.9	-14525.2	7.89028	-0.0697933	-0.00952678	0.0100354
1023.43	-36339.8	-14525.1	7.88737	-0.070233	-0.00989218	0.00896485
1023.45	-36339.8	-14524.9	7.88395	-0.0673267	-0.0126396	0.00703013
1023.47	-36339.7	-14524.8	7.88038	-0.063971	-0.0160379	0.00382304
1023.49	-36339.7	-14524.7	7.87994	-0.0602635	-0.019735	0.00129452
1023.5	-36339.6	-14524.6	7.88002	-0.059931	-0.0200694	7.15683e-05
1023.52	-36339.6	-14524.5	7.88	-0.0600181	-0.0199817	-0.000809788
1023.54	-36339.5	-14524.3	7.88	-0.0599977	-0.0200023	-0.00599002
1023.55	-36339.5	-14524.2	7.88001	-0.0600006	-0.0199994	-0.0196136
1023.57	-36339.4	-14524.1	7.87998	-0.0599998	-0.0200002	-0.0420076
1023.59	-36339.4	-14523.9	7.88	-0.06	-0.02	-0.0697168
1023.61	-36339.3	-14523.8	7.87667	-0.06	-0.02	-0.0925926
1023.62	-36339.3	-14523.7	7.87333	-0.06	-0.02	-0.11329
1023.64	-36339.2	-14523.6	7.8699	-0.06	-0.0200006	-0.137777
1023.66	-36339.2	-14523.5	7.87003	-0.06	-0.0199978	-0.167364
1023.67	-36339.2	-14523.3	7.86999	-0.06	-0.0200083	-0.200494
1023.69	-36339.1	-14523.2	7.87	-0.06	-0.0199352	-0.244027
1023.71	-36339.1	-14523.1	7.87	-0.06	-0.0202518	-0.295396
1023.72	-36339	-14523	7.86998	-0.06	-0.0237011	-0.360004
1023.74	-36339	-14522.8	7.87009	-0.06	-0.0277606	-0.430589
1023.76	-36338.9	-14522.7	7.86962	-0.06	-0.0340471	-0.499103
1023.77	-36338.9	-14522.6	7.86602	-0.06	-0.0377386	-0.576136
1023.79	-36338.8	-14522.4	7.86242	-0.06	-0.0444569	-0.669194
1023.81	-36338.8	-14522.3	7.85975	-0.06	-0.0475192	-0.760851
1023.83	-36338.7	-14522.2	7.86006	-0.06	-0.0501296	-0.847814
1023.84	-36338.7	-14522.1	7.85998	-0.06	-0.0506207	-0.92302
1023.86	-36338.6	-14522	7.86	-0.06	-0.0544093	-0.981443
1023.88	-36338.6	-14521.8	7.86001	-0.06	-0.0576305	-1.03789
1023.89	-36338.5	-14521.7	7.85994	-0.06	-0.0614232	-1.09641
1023.91	-36338.5	-14521.6	7.86023	-0.06	-0.0635384	-1.15058
1023.93	-36338.4	-14521.5	7.859	-0.06	-0.0635145	-1.20174
1023.94	-36338.4	-14521.3	7.85526	-0.06	-0.0620377	-1.24495
1023.96	-36338.3	-14521.2	7.85175	-0.06	-0.0596532	-1.2769
1023.98	-36338.3	-14521.1	7.84974	-0.06	-0.0600296	-1.30399
1024	-36338.2	-14520.9	7.85007	-0.06	-0.0602265	-1.33079
1024.01	-36338.2	-14520.8	7.84998	-0.06	-0.0587126	-1.35845
1024.03	-36338.1	-14520.7	7.85001	-0.06	-0.0549936	-1.38735
1024.05	-36338.1	-14520.6	7.84999	-0.06	-0.0513156	-1.41069
1024.06	-36338	-14520.5	7.85002	-0.06	-0.049674	-1.42563
1024.08	-36338	-14520.3	7.84993	-0.06	-0.050319	-1.43713
1024.1	-36337.9	-14520.2	7.85028	-0.06	-0.0482459	-1.44642
1024.12	-36337.9	-14520.1	7.84827	-0.06	-0.0446964	-1.45442
1024.13	-36337.9	-14520	7.8446	-0.06	-0.0411695	-1.4563
1024.15	-36337.8	-14519.8	7.84089	-0.06	-0.038185	-1.44612
1024.17	-36337.8	-14519.7	7.8398	-0.06	-0.0322553	-1.42081
1024.18	-36337.7	-14519.6	7.84004	-0.06	-0.027608	-1.38281
1024.2	-36337.7	-14519.5	7.83999	-0.06	-0.0238998	-1.33945
1024.22	-36337.6	-14519.4	7.84	-0.06	-0.023856	-1.28814
1024.23	-36337.6	-14519.2	7.84002	-0.06	-0.0183045	-1.21284
1024.25	-36337.5	-14519.1	7.83993	-0.06	-0.0141966	-1.11898
1024.27	-36337.5	-14519	7.84028	-0.06	-0.00817028	-1.01911
1024.29	-36337.4	-14518.8	7.83737	-0.06	-0.00388837	-0.912663
1024.3	-36337.4	-14518.7	7.83395	-0.06	-0.000342186	-0.813011
1024.32	-36337.3	-14518.6	7.83038	-0.06	-0.000135906	-0.703627
1024.34	-36337.3	-14518.5	7.82994	-0.06	0.00285503	-0.572693
1024.35	-36337.2	-14518.3	7.83002	-0.06	0.00625632	-0.439597
1024.37	-36337.2	-14518.2	7.83	-0.06	0.00976664	-0.322204
1024.39	-36337.1	-14518.1	7.83	-0.06	0.0100232	-0.221739
1024.4	-36337.1	-14518	7.83	-0.06	0.0100164	-0.153574
1024.42	-36337.1	-14517.9	7.83001	-0.06	0.00991112	-0.103914
1024.44	-36337	-14517.7	7.83	-0.06	0.0133333	-0.0642702
1024.45	-36337	-14517.6	7.83	-0.06	0.0166667	-0.0359477
1024.47	-36336.9	-14517.5	7.82667	-0.06	0.0166667	-0.0141612
1024.49	-36336.9	-14517.3	7.82311	-0.0600043	0.0165288	0.00306085
1024.51	-36336.8	-14517.2	7.81991	-0.0599837	0.0132582	0.0159171
1024.52	-36336.8	-14517.1	7.82002	-0.0600618	0.0132168	0.0268029
1024.54	-36336.7	-14517	7.81997	-0.0642487	0.00975152	0.0399291
1024.56	-36336.7	-14516.9	7.82006	-0.079212	0.0101234	0.0593652
1024.57	-36336.6	-14516.7	7.81976	-0.106892	0.00974932	0.0861774
1024.59	-36336.6	-14516.6	7.81624	-0.136678	0.00623613	0.11566
1024.61	-36336.5	-14516.5	7.81262	-0.159831	0.00264429	0.142617
1024.62	-36336.5	-14516.4	7.80991	-0.17702	-0.000200206	0.165378
1024.64	-36336.4	-14516.2	7.80948	-0.203209	6.62762e-05	0.191848
1024.66	-36336.4	-14516.1	7.806	-0.235067	-1.76925e-05	0.221738
1024.68	-36336.3	-14516	7.80177	-0.271261	4.48814e-06	0.256516
1024.69	-36336.3	-14515.8	7.79546	-0.310338	-1.39339e-06	0.301377
1024.71	-36336.2	-14515.7	7.79173	-0.368151	3.71746e-07	0.354907
1024.73	-36336.2	-14515.6	7.78468	-0.439671	-9.33773e-08	0.421421
1024.74	-36336.1	-14515.5	7.77667	-0.513572	2.78162e-08	0.491762
1024.76	-36336.1	-14515.4	7.76669	-0.576693	-7.32173e-09	0.560521
1024.78	-36336.1	-14515.2	7.75523	-0.658652	1.47226e-09	0.640952
1024.8	-36336	-14515.1	7.74129	-0.758205	1.07937e-09	0.734677
1024.81	-36336	-14515	7.72657	-0.856138	-5.93332e-09	0.825606
1024.83	-36335.9	-14514.9	7.71075	-0.945599	2.19242e-08	0.911408
1024.85	-36335.9	-14514.7	7.69568	-1.01712	-9.30003e-08	0.983201
1024.86	-36335.8	-14514.6	7.67913	-1.07138	3.49737e-07	1.04015
1024.88	-36335.8	-14514.5	7.66027	-1.12769	-1.24927e-06	1.0974
1024.9	-36335.7	-14514.4	7.63918	-1.18911	5.18443e-06	1.15525
1024.91	-36335.7	-14514.3	7.61961	-1.24545	-1.9476e-05	1.20886
1024.93	-36335.6	-14514.2	7.59866	-1.29719	6.85206e-05	1.25926
1024.95	-36335.6	-14514	7.57839	-1.33991	-0.000279706	1.30026
1024.96	-36335.5	-14513.9	7.55662	-1.36963	0.00172834	1.33087
1024.98	-36335.5	-14513.8	7.53226	-1.39462	0.00540914	1.35771
1025	-36335.4	-14513.7	7.50619	-1.41977	0.0090833	1.38457
1025.02	-36335.4	-14513.6	7.47939	-1.45171	0.0102858	1.41268
1025.03	-36335.4	-14513.4	7.45273	-1.4813	0.00962675	1.44015
1025.05	-36335.3	-14513.3	7.42674	-1.50478	0.0121684	1.46228
1025.07	-36335.3	-14513.2	7.40604	-1.51755	0.0156468	1.47699
1025.08	-36335.2	-14513.1	7.3828	-1.52734	0.0193944	1.48791
1025.1	-36335.2	-14513	7.35654	-1.53798	0.0201542	1.49695
1025.12	-36335.1	-14512.9	7.32715	-1.54512	0.0199427	1.50447
1025.13	-36335.1	-14512.7	7.29798	-1.55045	0.0200615	1.50449
1025.15	-36335	-14512.6	7.2739	-1.53765	0.0197878	1.49183
1025.17	-36335	-14512.5	7.25116	-1.50716	0.022649	1.46386
1025.19	-36335	-14512.4	7.22338	-1.46192	0.026231	1.4244
1025.2	-36334.9	-14512.3	7.19628	-1.42148	0.0297673	1.38031
1025.22	-36334.9	-14512.2	7.17262	-1.37123	0.0300566	1.32603
1025.24	-36334.8	-14512	7.1512	-1.28898	0.0299992	1.2461
1025.25	-36334.8	-14511.9	7.13119	-1.1864	0.0299754	1.15068
1025.27	-36334.7	-14511.8	7.11112	-1.07631	0.0300991	1.04977
1025.29	-36334.7	-14511.7	7.09333	-0.973333	0.0266667	0.943355
1025.31	-36334.7	-14511.6	7.07667	-0.873333	0.0233333	0.844227
1025.32	-36334.6	-14511.5	7.06333	-0.766667	0.02	0.730937
1025.34	-36334.6	-14511.4	7.0494	-0.617986	0.0200242	0.597652
1025.36	-36334.5	-14511.3	7.04296	-0.48223	0.0199935	0.466583
1025.37	-36334.5	-14511.2	7.0364	-0.356734	0.0200017	0.352027
1025.39	-36334.4	-14511	7.03268	-0.264128	0.0199992	0.256306
1025.41	-36334.4	-14510.9	7.02608	-0.20039	0.0200002	0.192996
1025.42	-36334.4	-14510.8	7.02292	-0.155123	0.0199999	0.145177
1025.44	-36334.3	-14510.7	7.01975	-0.117249	0.0200002	0.107668
1025.46	-36334.3	-14510.6	7.02007	-0.0892701	0.0199995	0.0802154
1025.47	-36334.2	-14510.5	7.01998	-0.0700928	0.0200019	0.0476713
1025.49	-36334.2	-14510.4	7.02001	-0.0530889	0.0199904	-0.00309401
1025.51	-36334.1	-14510.2	7.02	-0.0407419	0.0200364	-0.073203
1025.53	-36334.1	-14510.1	7.02001	-0.0313564	0.0198655	-0.157749
1025.54	-36334.1	-14510	7.01995	-0.0254189	0.0207199	-0.253334
1025.56	-36334	-14509.9	7.02019	-0.0224399	0.0243182	-0.35187
1025.58	-36334	-14509.8	7.01921	-0.0189341	0.0278916	-0.469145
1025.59	-36333.9	-14509.7	7.01545	-0.0155272	0.0301242	-0.596552
1025.61	-36333.9	-14509.6	7.01198	-0.0119557	0.030794	-0.712169
1025.63	-36333.8	-14509.5	7.00973	-0.00973858	0.0346701	-0.815775
1025.64	-36333.8	-14509.4	7.01008	-0.0100758	0.0380362	-0.905599
1025.66	-36333.8	-14509.2	7.00998	-0.0099798	0.0413714	-0.976794
1025.68	-36333.7	-14509.2	7.01001	-0.0100049	0.0447295	-1.0416
1025.7	-36333.7	-14509	7.01	-0.00999859	0.0485106	-1.09679
1025.71	-36333.6	-14508.9	7.01	-0.0100004	0.0502631	-1.13819
1025.73	-36333.6	-14508.8	7.01	-0.00999991	0.0499426	-1.17178
1025.75	-36333.5	-14508.7	7.01	-0.01	0.0499912	-1.19873
1025.76	-36333.5	-14508.6	7.01	-0.00999999	0.0500953	-1.22363
1025.78	-36333.5	-14508.5	7.01	-0.01	0.049649	-1.25176
1025.8	-36333.4	-14508.3	7.01	-0.01	0.0521154	-1.27904
1025.82	-36333.4	-14508.3	7.01	-0.01	0.0532107	-1.30105
1025.83	-36333.3	-14508.2	7.01	-0.01	0.0555066	-1.32155
