# Supplementary material for: Extraction of driving behavior primitives considering driver expectation and vehicle dynamics
Source: PLoS One. 2025 Dec 31;20(12):e0340123. doi: 10.1371/journal.pone.0340123 (PMC12755792; doi:10.1371/journal.pone.0340123)
Supplement: S1 File — (ZIP) [file pone.0340123.s001.zip › DataSetForPimitiveExaction-1/straight driving/c12_s_3.xlsx]

## Sheet: Sheet1
1065.97	-36108.7	-14558.5	10.448	0.949218	-0.279387	-1.01701
1065.99	-36108.6	-14558.5	10.4652	0.947251	-0.272289	-1.01579
1066	-36108.4	-14558.6	10.4809	0.945458	-0.264219	-1.01359
1066.02	-36108.2	-14558.7	10.4956	0.943865	-0.255774	-1.01069
1066.04	-36108.1	-14558.7	10.5107	0.941898	-0.247602	-1.00773
1066.05	-36107.9	-14558.8	10.5263	0.940209	-0.238945	-1.00497
1066.07	-36107.7	-14558.8	10.5419	0.939917	-0.228582	-1.00248
1066.09	-36107.6	-14558.9	10.5573	0.940074	-0.218247	-1.00034
1066.11	-36107.4	-14558.9	10.5724	0.939001	-0.210583	-0.998579
1066.12	-36107.2	-14559	10.5874	0.937022	-0.204459	-0.997011
1066.14	-36107	-14559.1	10.6024	0.935168	-0.197595	-0.995374
1066.16	-36106.9	-14559.1	10.6181	0.933527	-0.190718	-0.993665
1066.17	-36106.7	-14559.2	10.635	0.931835	-0.185348	-0.991975
1066.19	-36106.5	-14559.2	10.6523	0.930101	-0.180329	-0.990295
1066.21	-36106.4	-14559.3	10.669	0.928409	-0.174029	-0.988608
1066.22	-36106.2	-14559.3	10.6857	0.926763	-0.167069	-0.987016
1066.24	-36106	-14559.4	10.703	0.925118	-0.160398	-0.985667
1066.26	-36105.8	-14559.5	10.72	0.923333	-0.153333	-0.984749
1066.28	-36105.7	-14559.5	10.7356	0.921397	-0.145053	-0.984435
1066.29	-36105.5	-14559.6	10.7509	0.919942	-0.136142	-0.98479
1066.31	-36105.3	-14559.6	10.7669	0.919544	-0.127452	-0.985763
1066.33	-36105.1	-14559.7	10.7807	0.920049	-0.119568	-0.987001
1066.34	-36105	-14559.8	10.7913	0.920766	-0.112137	-0.987995
1066.36	-36104.8	-14559.8	10.8055	0.919712	-0.101851	-0.987925
1066.38	-36104.6	-14559.9	10.8256	0.916244	-0.0885922	-0.985301
1066.39	-36104.5	-14559.9	10.843	0.912653	-0.078183	-0.979298
1066.41	-36104.3	-14560	10.8592	0.909754	-0.0685165	-0.974239
1066.43	-36104.1	-14560	10.8725	0.910193	-0.0625711	-0.971175
1066.44	-36103.9	-14560.1	10.8864	0.909187	-0.0592347	-0.967181
1066.46	-36103.7	-14560.2	10.9005	0.900507	-0.0559092	-0.957806
1066.48	-36103.6	-14560.2	10.9168	0.88063	-0.0524208	-0.939229
1066.5	-36103.4	-14560.3	10.9315	0.851663	-0.0494954	-0.913827
1066.51	-36103.2	-14560.3	10.9475	0.826228	-0.0509315	-0.888046
1066.53	-36103.1	-14560.4	10.9607	0.803479	-0.0537459	-0.862701
1066.55	-36102.9	-14560.5	10.9749	0.783445	-0.0525957	-0.83872
1066.56	-36102.7	-14560.5	10.9879	0.769001	-0.0477246	-0.821158
1066.58	-36102.5	-14560.6	11.0019	0.761471	-0.0416273	-0.809191
1066.6	-36102.3	-14560.6	11.0143	0.759874	-0.0395517	-0.802886
1066.62	-36102.1	-14560.7	11.0251	0.759793	-0.041148	-0.799518
1066.63	-36102	-14560.7	11.0392	0.761204	-0.0447858	-0.798182
1066.65	-36101.8	-14560.8	11.0533	0.764931	-0.048488	-0.799405
1066.67	-36101.6	-14560.9	11.0646	0.76847	-0.050294	-0.801421
1066.68	-36101.5	-14560.9	11.0764	0.770249	-0.049846	-0.801503
1066.7	-36101.3	-14561	11.0906	0.769932	-0.0503884	-0.798978
1066.72	-36101.1	-14561.1	11.1036	0.770012	-0.0481098	-0.79606
1066.73	-36100.9	-14561.1	11.1175	0.770017	-0.0467155	-0.794447
1066.75	-36100.7	-14561.2	11.1313	0.769914	-0.0447203	-0.794121
1066.77	-36100.5	-14561.2	11.1444	0.770327	-0.0430917	-0.793636
1066.79	-36100.4	-14561.3	11.1584	0.768058	-0.043164	-0.791856
1066.8	-36100.2	-14561.4	11.1719	0.764643	-0.0451874	-0.788225
1066.82	-36100	-14561.4	11.1856	0.759529	-0.0491735	-0.78245
1066.84	-36099.8	-14561.5	11.1967	0.749032	-0.0501511	-0.768129
1066.85	-36099.6	-14561.5	11.2096	0.721687	-0.0499589	-0.740672
1066.87	-36099.5	-14561.6	11.2201	0.676687	-0.0500109	-0.697927
1066.89	-36099.3	-14561.7	11.2337	0.613232	-0.0499977	-0.637693
1066.9	-36099.1	-14561.7	11.2418	0.543141	-0.0500005	-0.570043
1066.92	-36098.9	-14561.8	11.251	0.470005	-0.0500002	-0.495314
1066.94	-36098.7	-14561.8	11.2589	0.376631	-0.049999	-0.409757
1066.95	-36098.5	-14561.9	11.2656	0.290853	-0.050004	-0.325449
1066.97	-36098.4	-14562	11.2697	0.21012	-0.0499849	-0.250277
1066.99	-36098.2	-14562	11.27	0.140671	-0.0500406	-0.179603
1067.01	-36098	-14562.1	11.27	0.0826407	-0.0498424	-0.124337
1067.02	-36097.8	-14562.1	11.27	0.0379438	-0.0528795	-0.0799078
1067.04	-36097.7	-14562.2	11.27	0.00183331	-0.0564467	-0.0432621
1067.06	-36097.4	-14562.3	11.27	-0.0252248	-0.0598924	-0.0155788
1067.07	-36097.3	-14562.3	11.27	-0.0487414	-0.060028	0.00645553
1067.09	-36097.1	-14562.4	11.27	-0.0666667	-0.06	0.0239651
1067.11	-36096.9	-14562.5	11.27	-0.0766667	-0.06	0.0348584
1067.12	-36096.7	-14562.5	11.27	-0.0833333	-0.06	0.0413943
1067.14	-36096.6	-14562.6	11.27	-0.0868689	-0.0599999	0.0459521
1067.16	-36096.3	-14562.6	11.2699	-0.0901242	-0.06	0.04799
1067.18	-36096.2	-14562.7	11.2664	-0.0898546	-0.06	0.0478527
1067.19	-36096	-14562.7	11.2629	-0.0862477	-0.06	0.0453736
1067.21	-36095.8	-14562.8	11.2598	-0.0828899	-0.06	0.042156
1067.23	-36095.7	-14562.9	11.26	-0.079845	-0.06	0.0401164
1067.24	-36095.5	-14562.9	11.26	-0.0800594	-0.06	0.0391503
1067.26	-36095.3	-14563	11.2601	-0.0799778	-0.0600001	0.0392396
1067.28	-36095.1	-14563	11.2596	-0.0800294	-0.0599995	0.0391854
1067.3	-36094.9	-14563.1	11.2558	-0.0798694	-0.0600025	0.0393633
1067.31	-36094.7	-14563.2	11.2524	-0.0805329	-0.0599906	0.0406986
1067.33	-36094.6	-14563.2	11.2498	-0.0841985	-0.0600349	0.0432519
1067.35	-36094.4	-14563.3	11.2501	-0.0877651	-0.0598351	0.0466357
1067.36	-36094.2	-14563.4	11.2499	-0.0904587	-0.0607072	0.048032
1067.38	-36094	-14563.4	11.2502	-0.0891373	-0.0643966	0.0456231
1067.4	-36093.8	-14563.5	11.2491	-0.0854667	-0.0680297	0.0382538
1067.41	-36093.6	-14563.5	11.2455	-0.0819716	-0.0703359	0.0277896
1067.43	-36093.5	-14563.6	11.2419	-0.0797356	-0.0697289	0.0167928
1067.45	-36093.3	-14563.7	11.2397	-0.0800723	-0.0711286	0.00769214
1067.46	-36093.1	-14563.7	11.2401	-0.0799972	-0.0746811	0.00267658
1067.48	-36092.9	-14563.8	11.24	-0.0799412	-0.0783871	0.000485164
1067.5	-36092.7	-14563.8	11.2399	-0.0802689	-0.0800546	-0.000455659
1067.52	-36092.5	-14563.9	11.2403	-0.0786365	-0.0812138	-0.0018344
1067.53	-36092.4	-14564	11.2386	-0.0752443	-0.0850197	-0.00531173
1067.55	-36092.2	-14564	11.2349	-0.0697867	-0.088699	-0.00997968
1067.57	-36092	-14564.1	11.2313	-0.0646006	-0.0902536	-0.0143406
1067.58	-36091.8	-14564.1	11.2298	-0.0615382	-0.0899401	-0.0182607
1067.6	-36091.6	-14564.2	11.2301	-0.057975	-0.0900166	-0.0215121
1067.62	-36091.5	-14564.3	11.23	-0.0548086	-0.0899956	-0.0248556
1067.63	-36091.3	-14564.3	11.23	-0.0510044	-0.090001	-0.0276516
1067.65	-36091.1	-14564.4	11.23	-0.0496937	-0.0899997	-0.0291089
1067.67	-36090.9	-14564.4	11.23	-0.0503773	-0.0900001	-0.030021
1067.69	-36090.8	-14564.5	11.2299	-0.0478354	-0.09	-0.0318514
1067.7	-36090.6	-14564.6	11.2303	-0.0443335	-0.09	-0.0350253
1067.72	-36090.4	-14564.6	11.2278	-0.0407158	-0.09	-0.0376088
1067.74	-36090.2	-14564.7	11.2242	-0.0398664	-0.09	-0.0390513
1067.75	-36090	-14564.7	11.2205	-0.0400361	-0.09	-0.0392556
1067.77	-36089.8	-14564.8	11.2199	-0.0399904	-0.09	-0.0392051
1067.79	-36089.7	-14564.8	11.22	-0.0400019	-0.09	-0.0392178
1067.81	-36089.5	-14564.9	11.22	-0.0399995	-0.09	-0.0392151
1067.82	-36089.3	-14565	11.22	-0.0400001	-0.09	-0.0392158
1067.84	-36089.1	-14565	11.22	-0.04	-0.09	-0.0392157
1067.86	-36088.9	-14565.1	11.22	-0.04	-0.09	-0.0392157
1067.87	-36088.7	-14565.1	11.22	-0.04	-0.09	-0.0392157
1067.89	-36088.6	-14565.2	11.22	-0.04	-0.09	-0.0392157
1067.91	-36088.4	-14565.3	11.22	-0.04	-0.09	-0.0392157
1067.92	-36088.2	-14565.3	11.22	-0.04	-0.09	-0.0392157
1067.94	-36088	-14565.4	11.22	-0.04	-0.09	-0.0392157
1067.96	-36087.8	-14565.5	11.22	-0.04	-0.09	-0.0392157
1067.97	-36087.7	-14565.5	11.22	-0.04	-0.09	-0.0392157
1067.99	-36087.5	-14565.6	11.2164	-0.04	-0.0900021	-0.0392157
1068.01	-36087.3	-14565.6	11.2131	-0.04	-0.0899919	-0.0392157
1068.03	-36087.1	-14565.7	11.2099	-0.04	-0.0900301	-0.0392157
1068.04	-36087	-14565.7	11.21	-0.04	-0.0897592	-0.0392157
1068.06	-36086.7	-14565.8	11.21	-0.04	-0.0862736	-0.0392157
1068.08	-36086.6	-14565.9	11.21	-0.04	-0.0827936	-0.0392157
1068.09	-36086.4	-14565.9	11.21	-0.04	-0.0802367	-0.0392157
1068.11	-36086.2	-14566	11.21	-0.04	-0.0836332	-0.0392157
1068.13	-36086	-14566	11.21	-0.04	-0.0833682	-0.0392157
1068.14	-36085.9	-14566.1	11.21	-0.04	-0.0827088	-0.0392157
1068.16	-36085.7	-14566.2	11.21	-0.04	-0.0796506	-0.0392157
1068.18	-36085.5	-14566.2	11.21	-0.04	-0.0801783	-0.0392157
1068.2	-36085.3	-14566.3	11.21	-0.04	-0.0794348	-0.0392157
1068.21	-36085.1	-14566.3	11.21	-0.04	-0.0749239	-0.0392157
1068.23	-36085	-14566.4	11.2102	-0.04	-0.0679215	-0.0392157
1068.25	-36084.8	-14566.4	11.2091	-0.04	-0.0607486	-0.0392157
1068.26	-36084.6	-14566.5	11.2055	-0.0399999	-0.0552273	-0.0392157
1068.28	-36084.4	-14566.6	11.2019	-0.0400003	-0.0521769	-0.0392158
1068.3	-36084.2	-14566.6	11.1997	-0.0399987	-0.0484906	-0.0392151
1068.32	-36084	-14566.7	11.2001	-0.0400049	-0.0456606	-0.0392178
1068.33	-36083.9	-14566.7	11.2	-0.0399824	-0.0403788	-0.0392081
1068.35	-36083.7	-14566.8	11.2	-0.0400746	-0.0350129	-0.0392477
1068.37	-36083.5	-14566.9	11.2	-0.0397196	-0.0303545	-0.0389816
1068.38	-36083.3	-14566.9	11.2	-0.0414181	-0.0245843	-0.0366332
1068.4	-36083.1	-14567	11.2	-0.0452085	-0.0221701	-0.0330572
1068.42	-36083	-14567	11.1999	-0.0483065	-0.0204712	-0.0299468
1068.43	-36082.8	-14567.1	11.2002	-0.052346	-0.0197699	-0.0261977
1068.45	-36082.6	-14567.2	11.2002	-0.0576703	-0.0198853	-0.0215908
1068.47	-36082.4	-14567.2	11.1993	-0.0632753	-0.0201078	-0.0168174
1068.48	-36082.2	-14567.3	11.1974	-0.0684025	-0.0200807	-0.0123478
1068.5	-36082.1	-14567.3	11.1955	-0.0725659	-0.0197882	-0.00844289
1068.52	-36081.9	-14567.4	11.1939	-0.0757347	-0.0197703	-0.00527634
1068.54	-36081.7	-14567.5	11.1923	-0.0781558	-0.0208512	-0.00295377
1068.55	-36081.5	-14567.5	11.1905	-0.0797399	-0.0227613	-0.00141656
1068.57	-36081.3	-14567.6	11.1888	-0.0802326	-0.0245717	-0.000497484
1068.59	-36081.1	-14567.6	11.187	-0.0800524	-0.0262419	-5.0769e-05
1068.6	-36081	-14567.7	11.1855	-0.0799351	-0.0281467	6.04787e-05
1068.62	-36080.8	-14567.7	11.1838	-0.0799861	-0.0297653	1.29764e-05
1068.64	-36080.6	-14567.8	11.1817	-0.0800167	-0.0302752	-1.55297e-05
1068.65	-36080.4	-14567.9	11.1801	-0.0800027	-0.0300453	-2.52821e-06
1068.67	-36080.2	-14567.9	11.1799	-0.0799956	-0.0299226	4.13647e-06
1068.69	-36080.1	-14568	11.1801	-0.0799995	-0.0299906	4.4035e-07
1068.71	-36079.9	-14568	11.1789	-0.0800012	-0.0300375	-1.14124e-06
1068.72	-36079.7	-14568.1	11.1769	-0.0800001	-0.0300084	-1.16691e-07
1068.74	-36079.5	-14568.1	11.1752	-0.0799997	-0.0299309	2.90855e-07
1068.76	-36079.3	-14568.2	11.1734	-0.08	-0.0299874	1.49988e-08
1068.77	-36079.1	-14568.3	11.1714	-0.0800001	-0.0302497	-7.61552e-08
1068.79	-36079	-14568.3	11.17	-0.08	-0.03	0
1068.81	-36078.8	-14568.4	11.17	-0.08	-0.0285994	2.08317e-08
1068.83	-36078.6	-14568.4	11.17	-0.08	-0.0266667	0
1068.84	-36078.4	-14568.5	11.1686	-0.08	-0.0249212	-5.25859e-09
1068.86	-36078.2	-14568.6	11.1666	-0.08	-0.0232291	2.60061e-10
1068.88	-36078.1	-14568.6	11.1648	-0.08	-0.0214101	1.34482e-09
1068.89	-36077.9	-14568.7	11.1631	-0.08	-0.0198448	-1.30328e-10
1068.91	-36077.7	-14568.7	11.1612	-0.08	-0.018567	-3.29254e-10
1068.93	-36077.5	-14568.8	11.1599	-0.08	-0.0163008	2.04469e-11
1068.94	-36077.4	-14568.8	11.1601	-0.08	-0.0127182	-7.63365e-12
1068.96	-36077.1	-14568.9	11.1596	-0.08	-0.00939274	2.11912e-12
1068.98	-36077	-14569	11.1561	-0.08	-0.00618807	-8.52241e-13
1068.99	-36076.8	-14569	11.1543	-0.08	-0.00427463	-1.45902e-12
1069.01	-36076.6	-14569.1	11.1529	-0.08	-0.00306382	2.783e-13
1069.03	-36076.5	-14569.1	11.151	-0.08	-0.00164113	3.23484e-13
1069.05	-36076.3	-14569.2	11.1498	-0.08	0.000915909	-4.53483e-14
1069.06	-36076.1	-14569.3	11.1502	-0.08	0.00428069	1.21015e-14
1069.08	-36075.9	-14569.3	11.1492	-0.08	0.00784642	-3.05054e-15
1069.1	-36075.7	-14569.4	11.1453	-0.08	0.0103841	9.57496e-16
1069.11	-36075.5	-14569.4	11.1424	-0.08	0.00959561	-4.58183e-16
1069.13	-36075.4	-14569.5	11.1405	-0.08	0.00803523	-3.30554e-16
1069.15	-36075.2	-14569.5	11.1399	-0.08	0.0054446	5.87301e-17
1069.16	-36075	-14569.6	11.14	-0.08	0.00170124	-1.56469e-17
1069.18	-36074.8	-14569.7	11.1402	-0.08	-0.000250551	3.83307e-18
1069.2	-36074.6	-14569.7	11.1387	-0.08	7.12153e-05	-1.08949e-18
1069.22	-36074.4	-14569.8	11.1351	-0.08	-1.89572e-05	2.90019e-19
1069.23	-36074.3	-14569.8	11.1314	-0.08	4.56804e-06	-6.98845e-20
1069.25	-36074.1	-14569.9	11.1297	-0.08	-1.27885e-06	1.95646e-20
1069.27	-36073.9	-14570	11.1301	-0.08	3.40099e-07	-5.20303e-21
1069.28	-36073.8	-14570	11.1299	-0.08	-8.02952e-08	1.2284e-21
1069.3	-36073.6	-14570.1	11.1303	-0.08	2.22165e-08	-3.3988e-22
1069.32	-36073.4	-14570.1	11.1283	-0.08	-5.90173e-09	9.02881e-23
1069.34	-36073.2	-14570.2	11.1246	-0.08	1.35754e-09	-2.07685e-23
1069.35	-36073	-14570.2	11.1209	-0.08	-3.72141e-10	5.6933e-24
1069.37	-36072.8	-14570.3	11.1198	-0.08	9.87162e-11	-1.51046e-24
1069.39	-36072.7	-14570.4	11.1201	-0.08	-2.18868e-11	3.35649e-25
1069.4	-36072.5	-14570.4	11.1199	-0.08	5.75882e-12	-9.13354e-26
1069.42	-36072.3	-14570.5	11.1203	-0.08	-7.8928e-13	2.41949e-26
1069.44	-36072.1	-14570.5	11.1176	-0.08	-2.21696e-12	-5.1225e-27
1069.45	-36071.9	-14570.6	11.1141	-0.08	9.96877e-12	1.38576e-27
1069.47	-36071.8	-14570.6	11.1105	-0.08	-3.76583e-11	-3.66421e-28
1069.49	-36071.6	-14570.7	11.1099	-0.08	1.13826e-10	7.20658e-29
1069.5	-36071.4	-14570.8	11.11	-0.08	-4.44938e-10	-1.94061e-29
1069.52	-36071.2	-14570.8	11.11	-0.08	1.66585e-09	5.11997e-30
1069.54	-36071.1	-14570.9	11.11	-0.08	-4.47451e-09	-8.85014e-31
1069.56	-36070.8	-14570.9	11.1102	-0.08	1.73609e-08	2.375e-31
1069.57	-36070.7	-14571	11.1071	-0.08	-6.49678e-08	-6.24867e-32
1069.59	-36070.5	-14571.1	11.1036	-0.08	1.30917e-07	7.98565e-33
1069.61	-36070.3	-14571.1	11.1001	-0.08	-5.04641e-07	-2.13805e-33
1069.62	-36070.1	-14571.2	11.1	-0.08	1.88764e-06	5.60549e-34
1069.64	-36070	-14571.2	11.1	-0.08	0	0
1069.66	-36069.8	-14571.3	11.1	-0.08	0	0
1069.67	-36069.6	-14571.4	11.1	-0.08	0	0
1069.69	-36069.4	-14571.4	11.0964	-0.08	0.00355894	-6.65451e-36
1069.71	-36069.2	-14571.5	11.0931	-0.08	0.00685934	1.67485e-35
1069.73	-36069.1	-14571.5	11.0899	-0.08	0.0101802	-6.02943e-35
1069.74	-36068.9	-14571.6	11.09	-0.08	0.0139516	4.70558e-34
1069.76	-36068.7	-14571.6	11.09	-0.08	0.0208826	-1.7882e-33
1069.78	-36068.5	-14571.7	11.0901	-0.08	0.0272187	6.66344e-33
1069.79	-36068.4	-14571.8	11.0896	-0.08	0.0305541	-3.85492e-32
1069.81	-36068.1	-14571.8	11.0861	-0.08	0.033926	1.46112e-31
1069.83	-36068	-14571.9	11.0826	-0.08	0.0372725	-5.42597e-31
1069.85	-36067.8	-14571.9	11.0797	-0.08	0.0408567	2.75885e-30
1069.86	-36067.6	-14572	11.0801	-0.08	0.0439174	-1.04336e-29
1069.88	-36067.5	-14572	11.08	-0.08	0.0482272	3.85682e-29
1069.9	-36067.3	-14572.1	11.08	-0.08	0.0546667	-1.82168e-28
1069.91	-36067.1	-14572.2	11.0802	-0.08	0.0577014	6.87681e-28
1069.93	-36066.9	-14572.2	11.0792	-0.08	0.0603239	-2.52716e-27
1069.95	-36066.7	-14572.3	11.0754	-0.08	0.0597184	1.13725e-26
1069.96	-36066.5	-14572.3	11.072	-0.08	0.0609158	-4.28659e-26
1069.98	-36066.4	-14572.4	11.0697	-0.08	0.0645901	1.5637e-25
1070	-36066.2	-14572.4	11.0701	-0.08	0.068276	-6.79796e-25
1070.01	-36066	-14572.5	11.0699	-0.08	0.0702632	2.55902e-24
1070.03	-36065.9	-14572.6	11.0702	-0.08	0.0699912	-9.24886e-24
1070.05	-36065.7	-14572.6	11.0687	-0.08	0.0697665	3.91746e-23
1070.07	-36065.5	-14572.7	11.0651	-0.08	0.0712936	-1.47306e-22
1070.08	-36065.3	-14572.7	11.0614	-0.08	0.0749894	5.26173e-22
1070.1	-36065.1	-14572.8	11.0597	-0.08	0.0787533	-2.18361e-21
1070.12	-36064.9	-14572.9	11.0602	-0.08	0.0800678	8.20299e-21
1070.13	-36064.8	-14572.9	11.0594	-0.08	0.0810374	-4.23687e-20
1070.15	-36064.6	-14573	11.0575	-0.08	0.0850301	-7.23405e-20
1070.17	-36064.4	-14573	11.0556	-0.08	0.0884507	2.04685e-19
1070.18	-36064.2	-14573.1	11.054	-0.08	0.0916068	2.56962e-19
1070.2	-36064.1	-14573.1	11.052	-0.08	0.0977163	-8.5596e-19
1070.22	-36063.9	-14573.2	11.0503	-0.08	0.104891	-9.85152e-19
1070.24	-36063.7	-14573.3	11.0499	-0.08	0.108232	3.18442e-18
1070.25	-36063.5	-14573.3	11.0501	-0.08	0.10927	3.18692e-18
1070.27	-36063.3	-14573.4	11.0491	-0.08	0.113296	-1.28466e-17
1070.29	-36063.2	-14573.4	11.0471	-0.08	0.118984	-1.00859e-17
1070.3	-36063	-14573.5	11.0454	-0.08	0.121805	5.21948e-17
1070.32	-36062.8	-14573.6	11.0438	-0.08	0.122898	3.8413e-17
1070.34	-36062.6	-14573.6	11.0418	-0.08	0.125715	-1.9316e-16
1070.36	-36062.4	-14573.7	11.0401	-0.08	0.129461	-1.11805e-16
1070.37	-36062.3	-14573.7	11.0399	-0.08	0.131694	7.63544e-16
1070.39	-36062.1	-14573.8	11.0401	-0.08	0.133124	2.93914e-16
1070.41	-36061.9	-14573.9	11.0389	-0.08	0.135552	-3.0577e-15
1070.42	-36061.7	-14573.9	11.0369	-0.08	0.139446	-1.11561e-15
1070.44	-36061.5	-14574	11.0351	-0.08	0.144606	1.12536e-14
1070.46	-36061.4	-14574	11.0334	-0.08	0.149735	2.16456e-15
1070.47	-36061.2	-14574.1	11.0317	-0.08	0.153547	-4.37045e-14
1070.49	-36061	-14574.1	11.03	-0.08	0.156667	0
1070.51	-36060.9	-14574.2	11.0283	-0.08	0.160003	1.73054e-13
1070.53	-36060.7	-14574.3	11.0267	-0.08	0.163333	0
1070.54	-36060.5	-14574.3	11.0251	-0.08	0.166439	-6.32621e-13
1070.56	-36060.3	-14574.4	11.0232	-0.08	0.170267	1.24595e-13
1070.58	-36060.1	-14574.4	11.0212	-0.08	0.175443	2.41613e-12
1070.59	-36060	-14574.5	11.0199	-0.08	0.180535	-9.6935e-13
1070.61	-36059.8	-14574.6	11.02	-0.08	0.184258	-9.48029e-12
1070.63	-36059.6	-14574.6	11.0199	-0.08	0.18695	3.65797e-12
1070.64	-36059.4	-14574.7	11.0184	-0.08	0.188997	3.43615e-11
1070.66	-36059.2	-14574.8	11.0163	-0.08	0.190112	-2.10018e-11
1070.68	-36059.1	-14574.8	11.0147	-0.08	0.190209	-1.29005e-10
1070.69	-36058.9	-14574.9	11.0129	-0.08	0.189945	1.07795e-10
1070.71	-36058.7	-14574.9	11.0109	-0.08	0.189869	5.02395e-10
1070.73	-36058.5	-14575	11.0099	-0.08	0.190074	-4.05621e-10
1070.75	-36058.3	-14575	11.0101	-0.08	0.190298	-1.80065e-09
1070.76	-36058.2	-14575.1	11.0097	-0.08	0.18968	1.92359e-09
1070.78	-36058	-14575.2	11.008	-0.08	0.187957	6.63182e-09
1070.8	-36057.8	-14575.2	11.006	-0.08	0.186014	-8.81415e-09
1070.81	-36057.7	-14575.3	11.0043	-0.08	0.184357	-2.56644e-08
1070.83	-36057.5	-14575.3	11.0028	-0.08	0.18276	3.30671e-08
1070.85	-36057.3	-14575.4	11.001	-0.08	0.181055	9.05786e-08
1070.87	-36057.1	-14575.5	10.9993	-0.08	0.179244	-1.45225e-07
1070.88	-36056.9	-14575.5	10.9975	-0.08	0.177477	-3.25807e-07
1070.9	-36056.8	-14575.6	10.9959	-0.08	0.176043	6.29679e-07
1070.92	-36056.6	-14575.6	10.9943	-0.08	0.174544	1.25406e-06
1070.93	-36056.4	-14575.7	10.9924	-0.08	0.171878	-2.35455e-06
1070.95	-36056.2	-14575.8	10.9905	-0.08	0.168246	-4.32713e-06
1070.97	-36056	-14575.8	10.9899	-0.08	0.16518	9.89959e-06
1070.98	-36055.9	-14575.9	10.9901	-0.08	0.161996	1.50637e-05
1071	-36055.7	-14575.9	10.9894	-0.08	0.156059	-4.15125e-05
1071.02	-36055.5	-14576	10.9875	-0.08	0.147295	-5.7712e-05
1071.04	-36055.3	-14576.1	10.9856	-0.08	0.137618	-5.75302e-05
1071.05	-36055.2	-14576.1	10.984	-0.08	0.127315	-0.00398442
1071.07	-36055	-14576.2	10.982	-0.08	0.115496	-0.0186657
1071.09	-36054.8	-14576.2	10.9803	-0.08	0.103295	-0.0481305
1071.1	-36054.7	-14576.3	10.9799	-0.08	0.0930524	-0.0947478
1071.12	-36054.5	-14576.4	10.9801	-0.08	0.0852517	-0.163885
1071.14	-36054.3	-14576.4	10.9791	-0.08	0.0792715	-0.261704
1071.15	-36054.1	-14576.5	10.9771	-0.08	0.0744003	-0.384576
1071.17	-36053.9	-14576.5	10.9753	-0.08	0.0700449	-0.52333
1071.19	-36053.8	-14576.6	10.9737	-0.08	0.0669688	-0.669947
1071.2	-36053.6	-14576.7	10.9717	-0.08	0.0662616	-0.817461
1071.22	-36053.4	-14576.7	10.9701	-0.08	0.0666536	-0.961945
1071.24	-36053.2	-14576.8	10.97	-0.08	0.0663266	-1.10077
1071.26	-36053	-14576.9	10.9701	-0.08	0.0664981	-1.23146
1071.27	-36052.9	-14576.9	10.9689	-0.08	0.0691241	-1.35227
1071.29	-36052.7	-14577	10.9668	-0.08	0.0731038	-1.46521
1071.31	-36052.5	-14577	10.9649	-0.08	0.0766427	-1.57125
1071.32	-36052.4	-14577.1	10.9634	-0.08	0.0798117	-1.66009
1071.34	-36052.2	-14577.2	10.9623	-0.08	0.0831991	-1.72413
1071.36	-36052	-14577.2	10.9611	-0.08	0.0872093	-1.78484
1071.38	-36051.8	-14577.3	10.959	-0.08	0.0921519	-1.87119
1071.39	-36051.7	-14577.3	10.9565	-0.08	0.0968877	-1.96892
1071.41	-36051.5	-14577.4	10.9548	-0.08	0.0993023	-2.02935
1071.43	-36051.3	-14577.5	10.9532	-0.08	0.100017	-2.06751
1071.44	-36051.1	-14577.5	10.9512	-0.08	0.100083	-2.10556
1071.46	-36050.9	-14577.6	10.9499	-0.08	0.0999935	-2.14243
1071.48	-36050.8	-14577.6	10.95	-0.08	0.0999982	-2.17387
1071.49	-36050.6	-14577.7	10.9499	-0.08	0.0999906	-2.20049
1071.51	-36050.4	-14577.7	10.9483	-0.08	0.0999251	-2.22337
1071.53	-36050.2	-14577.8	10.9463	-0.08	0.100047	-2.24285
1071.55	-36050	-14577.9	10.9447	-0.08	0.10029	-2.25904
1071.56	-36049.9	-14577.9	10.9429	-0.08	0.0997512	-2.27172
1071.58	-36049.7	-14578	10.9409	-0.08	0.0980553	-2.28087
1071.6	-36049.5	-14578.1	10.9399	-0.08	0.0961427	-2.28687
1071.61	-36049.4	-14578.1	10.9401	-0.08	0.0945353	-2.29037
1071.63	-36049.2	-14578.2	10.9397	-0.08	0.0927672	-2.29247
1071.65	-36049	-14578.2	10.938	-0.08	0.0908513	-2.29379
1071.66	-36048.8	-14578.3	10.936	-0.08	0.0897786	-2.29409
1071.68	-36048.7	-14578.4	10.9343	-0.08	0.0898217	-2.29314
1071.7	-36048.5	-14578.4	10.9327	-0.08	0.0900665	-2.29079
1071.71	-36048.3	-14578.5	10.931	-0.08	0.0900479	-2.2867
1071.73	-36048.1	-14578.5	10.9293	-0.08	0.0899826	-2.28023
1071.75	-36047.9	-14578.6	10.9276	-0.08	0.0899886	-2.2705
1071.77	-36047.8	-14578.7	10.9259	-0.08	0.090005	-2.25634
1071.78	-36047.6	-14578.7	10.9242	-0.08	0.0900027	-2.23768
1071.8	-36047.4	-14578.8	10.9222	-0.08	0.0899986	-2.21563
1071.82	-36047.3	-14578.8	10.9205	-0.08	0.0899993	-2.19007
1071.83	-36047.1	-14578.9	10.9199	-0.08	0.0900004	-2.1598
1071.85	-36046.9	-14579	10.9201	-0.08	0.0900002	-2.12515
1071.87	-36046.7	-14579	10.9193	-0.08	0.0899999	-2.08789
1071.88	-36046.6	-14579.1	10.9174	-0.08	0.09	-2.04952
1071.9	-36046.4	-14579.2	10.9156	-0.08	0.09	-2.01121
1071.92	-36046.2	-14579.2	10.914	-0.08	0.09	-1.97315
1071.94	-36046	-14579.3	10.912	-0.08	0.0900001	-1.93498
1071.95	-36045.8	-14579.3	10.9103	-0.08	0.0900001	-1.89743
1071.97	-36045.7	-14579.4	10.9099	-0.08	0.0899995	-1.86187
1071.99	-36045.5	-14579.5	10.9101	-0.08	0.0899996	-1.82878
1072	-36045.3	-14579.5	10.9091	-0.08	0.090002	-1.79812
1072.02	-36045.2	-14579.6	10.9071	-0.08	0.0900015	-1.7699
1072.04	-36045	-14579.6	10.9053	-0.08	0.0899926	-1.74415
1072.06	-36044.8	-14579.7	10.9036	-0.08	0.0899957	-1.7207
1072.07	-36044.6	-14579.8	10.902	-0.08	0.0900292	-1.69918
1072.09	-36044.5	-14579.8	10.9002	-0.08	0.0900113	-1.67883
1072.11	-36044.3	-14579.9	10.8984	-0.08	0.0898829	-1.65915
1072.12	-36044.1	-14580	10.8968	-0.08	0.0899573	-1.6422
1072.14	-36043.9	-14580	10.8957	-0.08	0.0904901	-1.62961
1072.16	-36043.7	-14580.1	10.8946	-0.08	0.0906562	-1.61541
1072.17	-36043.6	-14580.1	10.8924	-0.08	0.0892756	-1.59118
1072.19	-36043.4	-14580.2	10.89	-0.08	0.0866667	-1.55991
1072.21	-36043.2	-14580.3	10.8894	-0.08	0.0847646	-1.5365
1072.22	-36043.1	-14580.3	10.89	-0.08	0.0833333	-1.51743
1072.24	-36042.9	-14580.4	10.8904	-0.08	0.0817121	-1.49598
1072.26	-36042.7	-14580.4	10.8899	-0.08	0.07989	-1.47245
1072.28	-36042.5	-14580.5	10.8884	-0.08	0.078054	-1.44812
1072.29	-36042.4	-14580.6	10.8864	-0.08	0.0765107	-1.42152
1072.31	-36042.2	-14580.6	10.8847	-0.08	0.0752037	-1.39068
1072.33	-36042	-14580.7	10.8831	-0.08	0.0729814	-1.35365
1072.34	-36041.8	-14580.8	10.8814	-0.08	0.0693575	-1.30888
1072.36	-36041.6	-14580.8	10.8797	-0.08	0.0662586	-1.25581
1072.38	-36041.5	-14580.9	10.8779	-0.08	0.0647242	-1.19447
1072.39	-36041.3	-14580.9	10.8763	-0.08	0.0626789	-1.12602
1072.41	-36041.1	-14581	10.8747	-0.08	0.0591224	-1.05162
1072.43	-36041	-14581.1	10.8729	-0.08	0.0561398	-0.972187
1072.45	-36040.8	-14581.1	10.8709	-0.08	0.0546516	-0.888401
1072.46	-36040.6	-14581.2	10.8699	-0.08	0.0524884	-0.800573
1072.48	-36040.4	-14581.2	10.8701	-0.08	0.0488325	-0.710646
1072.5	-36040.3	-14581.3	10.8697	-0.08	0.0458093	-0.623393
1072.51	-36040.1	-14581.4	10.868	-0.08	0.0442525	-0.540603
1072.53	-36039.9	-14581.4	10.866	-0.08	0.0426874	-0.459325
1072.55	-36039.7	-14581.5	10.8644	-0.08	0.0407338	-0.379628
1072.57	-36039.6	-14581.6	10.8625	-0.08	0.0398533	-0.306537
1072.58	-36039.4	-14581.6	10.8606	-0.08	0.0400838	-0.24312
1072.6	-36039.2	-14581.7	10.8599	-0.08	0.0395388	-0.189463
1072.62	-36039.1	-14581.7	10.8601	-0.08	0.0377359	-0.145171
1072.63	-36038.9	-14581.8	10.8595	-0.08	0.0358145	-0.109527
1072.65	-36038.7	-14581.9	10.8576	-0.08	0.0341617	-0.0816009
1072.67	-36038.5	-14581.9	10.8557	-0.08	0.0323029	-0.0602567
1072.68	-36038.4	-14582	10.8541	-0.08	0.0304988	-0.0443972
1072.7	-36038.2	-14582	10.8522	-0.08	0.0296722	-0.0329583
1072.72	-36038	-14582.1	10.8504	-0.08	0.0298258	-0.0246458
1072.73	-36037.8	-14582.2	10.8499	-0.08	0.0302176	-0.0180352
1072.75	-36037.6	-14582.2	10.8501	-0.08	0.0302043	-0.0125461
1072.77	-36037.5	-14582.3	10.8492	-0.08	0.0292739	-0.00825887
1072.79	-36037.3	-14582.3	10.8473	-0.08	0.0273732	-0.00509957
1072.8	-36037.1	-14582.4	10.8455	-0.08	0.0247264	-0.00287762
1072.82	-36037	-14582.5	10.8439	-0.08	0.0212318	-0.00140605
1072.84	-36036.8	-14582.5	10.8419	-0.0800001	0.0166507	-0.000506437
1072.85	-36036.6	-14582.6	10.8402	-0.08	0.011301	-5.24678e-05
1072.87	-36036.4	-14582.7	10.8399	-0.0799998	0.00581936	6.06733e-05
1072.89	-36036.3	-14582.7	10.8401	-0.0799999	0.000796231	9.94353e-06
1072.9	-36036.1	-14582.8	10.8389	-0.0800008	-0.00327158	-1.67457e-05
1072.92	-36035.9	-14582.8	10.8369	-0.0800003	-0.00635972	-1.9573e-06
1072.94	-36035.7	-14582.9	10.8352	-0.0799968	-0.00860296	6.9583e-06
1072.96	-36035.5	-14583	10.8336	-0.0799988	-0.00991461	1.37093e-06
1072.97	-36035.4	-14583	10.8315	-0.0800119	-0.0102253	-1.03756e-05
1072.99	-36035.2	-14583.1	10.83	-0.0800023	-0.0100143	-1.83613e-06
1073.01	-36035.1	-14583.1	10.83	-0.0799528	-0.00987097	3.69586e-05
1073.02	-36034.9	-14583.2	10.83	-0.0799913	-0.0099839	6.74373e-06
1073.04	-36034.7	-14583.3	10.8287	-0.0801733	-0.010279	0.000734618
1073.06	-36034.5	-14583.3	10.8267	-0.08	-0.01	0.00762527
1073.08	-36034.3	-14583.4	10.8251	-0.0825227	-0.00852158	0.0270407
1073.09	-36034.2	-14583.5	10.8232	-0.10565	-0.00655629	0.0637147
1073.11	-36034	-14583.5	10.8201	-0.164357	-0.00484642	0.121658
1073.13	-36033.8	-14583.6	10.8162	-0.251309	-0.0031123	0.203821
1073.14	-36033.6	-14583.6	10.8118	-0.359236	-0.00119968	0.310999
1073.16	-36033.5	-14583.7	10.8058	-0.494218	8.78025e-05	0.438536
1073.18	-36033.3	-14583.8	10.7969	-0.656879	0.000228098	0.580763
1073.19	-36033.1	-14583.8	10.7841	-0.825847	-3.34003e-05	0.731832
1073.21	-36033	-14583.9	10.7674	-0.983515	-5.77039e-05	0.884702
1073.23	-36032.8	-14583.9	10.7489	-1.13043	1.14753e-05	1.02959
1073.24	-36032.6	-14584	10.7297	-1.26826	1.55925e-05	1.16127
1073.26	-36032.4	-14584.1	10.7079	-1.3956	-3.01303e-06	1.28455
1073.28	-36032.3	-14584.1	10.6826	-1.5123	-3.83776e-06	1.40262
1073.3	-36032.1	-14584.2	10.6551	-1.62155	9.52066e-07	1.51294
1073.31	-36031.9	-14584.2	10.6261	-1.72459	9.5137e-07	1.61375
1073.33	-36031.8	-14584.3	10.5959	-1.81869	-2.94395e-07	1.70588
1073.35	-36031.6	-14584.4	10.5645	-1.90396	-2.55981e-07	1.79023
1073.36	-36031.4	-14584.4	10.5315	-1.9851	7.71183e-08	1.8674
1073.38	-36031.3	-14584.5	10.4971	-2.06129	6.21175e-08	1.93706
1073.4	-36031.1	-14584.5	10.4624	-2.12323	-2.31802e-08	1.99757
1073.41	-36030.9	-14584.6	10.4276	-2.16957	-1.66737e-08	2.04874
1073.43	-36030.7	-14584.7	10.3916	-2.20968	6.05039e-09	2.09229
1073.45	-36030.6	-14584.7	10.3538	-2.248	3.97621e-09	2.12999
1073.47	-36030.4	-14584.8	10.3149	-2.28192	-1.73801e-09	2.16346
1073.48	-36030.3	-14584.8	10.2754	-2.31086	-9.45714e-10	2.19327
1073.5	-36030.1	-14584.9	10.2356	-2.3368	5.03698e-10	2.21892
1073.52	-36029.9	-14585	10.1957	-2.36018	2.52913e-10	2.2405
1073.53	-36029.8	-14585	10.1551	-2.37994	-1.30862e-10	2.25871
1073.55	-36029.6	-14585.1	10.1138	-2.39519	-5.83301e-11	2.27371
1073.57	-36029.4	-14585.1	10.0722	-2.40538	3.63813e-11	2.28515
1073.59	-36029.3	-14585.2	10.031	-2.41162	1.32816e-11	2.29313
1073.6	-36029.1	-14585.2	9.99065	-2.41617	-1.03082e-11	2.29814
1073.62	-36029	-14585.3	9.95078	-2.41937	-3.54024e-12	2.30102
1073.64	-36028.8	-14585.4	9.91053	-2.42041	2.6637e-12	2.30284
1073.65	-36028.6	-14585.4	9.86915	-2.42008	7.72618e-13	2.30383
1073.67	-36028.5	-14585.5	9.82618	-2.42008	-7.2324e-13	2.30371
1073.69	-36028.3	-14585.5	9.78317	-2.42013	-1.62919e-13	2.30228
1073.7	-36028.2	-14585.6	9.74238	-2.41882	2.01789e-13	2.29938
1073.72	-36028	-14585.6	9.70277	-2.41481	4.32962e-14	2.29452
1073.74	-36027.8	-14585.7	9.66199	-2.40698	-5.18152e-14	2.28704
1073.75	-36027.7	-14585.7	9.62056	-2.39563	-8.43544e-15	2.27587
1073.77	-36027.5	-14585.8	9.58022	-2.38141	1.38014e-14	2.26001
1073.79	-36027.4	-14585.8	9.54119	-2.36264	1.46924e-15	2.24004
1073.81	-36027.3	-14585.9	9.50298	-2.33725	-3.8078e-15	2.21687
1073.82	-36027.1	-14586	9.46458	-2.30706	-3.89343e-16	2.18978
1073.84	-36026.9	-14586	9.42515	-2.27458	9.70446e-16	2.15779
1073.86	-36026.8	-14586.1	9.38563	-2.23891	5.0044e-17	2.12201
1073.87	-36026.6	-14586.1	9.34731	-2.19873	-2.54095e-16	2.08421
1073.89	-36026.5	-14586.2	9.31	-2.15667	0	2.04575
1073.91	-36026.4	-14586.2	9.27317	-2.11585	6.95079e-17	2.00758
1073.92	-36026.2	-14586.3	9.23667	-2.07667	0	1.9695
1073.94	-36026	-14586.3	9.20046	-2.03871	-1.75541e-17	1.93138
1073.96	-36025.9	-14586.4	9.16456	-2.00111	8.69403e-19	1.8944
1073.98	-36025.8	-14586.4	9.12935	-1.96377	4.52006e-18	1.85972
1073.99	-36025.6	-14586.5	9.09628	-1.92959	-4.48091e-19	1.82749
1074.01	-36025.5	-14586.5	9.06604	-1.90045	-1.22814e-18	1.79765
1074.03	-36025.3	-14586.6	9.03647	-1.87349	1.18052e-19	1.77034
1074.04	-36025.2	-14586.6	9.00575	-1.84669	3.06681e-19	1.74554
1074.06	-36025.1	-14586.7	8.97449	-1.82282	-4.49071e-20	1.72265
1074.08	-36024.9	-14586.7	8.94347	-1.80353	-7.75836e-20	1.70131
1074.1	-36024.8	-14586.8	8.91283	-1.78577	1.54287e-20	1.68191
1074.11	-36024.6	-14586.8	8.88266	-1.76735	2.09642e-20	1.66412
1074.13	-36024.5	-14586.9	8.85311	-1.74912	-4.05105e-21	1.64588
1074.15	-36024.3	-14586.9	8.82402	-1.73095	-5.1599e-21	1.6259
1074.16	-36024.2	-14587	8.79461	-1.71008	1.28005e-21	1.60487
1074.18	-36024	-14587	8.76503	-1.68584	1.27908e-21	1.5835
1074.2	-36023.9	-14587.1	8.7371	-1.66174	-3.95746e-22	1.56225
1074.21	-36023.8	-14587.1	8.71082	-1.63989	-3.43961e-22	1.54112
1074.23	-36023.6	-14587.2	8.68331	-1.61965	1.03418e-22	1.51952
1074.25	-36023.5	-14587.2	8.65384	-1.59951	8.27815e-23	1.49714
1074.26	-36023.4	-14587.3	8.62507	-1.57693	-2.99682e-23	1.47407
1074.28	-36023.2	-14587.3	8.59781	-1.55113	-1.90644e-23	1.44928
1074.3	-36023.1	-14587.4	8.57019	-1.5235	7.00892e-24	1.42039
1074.32	-36022.9	-14587.4	8.54241	-1.49305	1.58174e-24	1.38614
1074.33	-36022.8	-14587.5	8.51691	-1.45602	4.76943e-24	1.34655
1074.35	-36022.6	-14587.5	8.49389	-1.40934	1.08836e-23	1.30034
1074.37	-36022.5	-14587.6	8.47138	-1.3508	-2.65822e-23	1.24515
1074.38	-36022.4	-14587.6	8.44897	-1.28268	-4.09836e-23	1.18099
1074.4	-36022.3	-14587.7	8.42763	-1.21092	1.13415e-22	1.11012
1074.42	-36022.1	-14587.7	8.40777	-1.13444	1.57811e-22	1.03389
1074.43	-36022	-14587.8	8.3893	-1.04712	-4.23019e-22	0.95292
1074.45	-36021.8	-14587.8	8.37229	-0.952772	-5.25206e-22	0.867658
1074.47	-36021.7	-14587.9	8.35694	-0.862334	1.72697e-21	0.778641
1074.49	-36021.6	-14587.9	8.34353	-0.775803	1.73452e-21	0.689099
1074.5	-36021.4	-14588	8.33228	-0.686445	-7.07919e-21	0.6036
1074.52	-36021.3	-14588	8.32266	-0.5959	-6.61828e-21	0.521708
1074.54	-36021.2	-14588	8.31375	-0.510296	2.62613e-20	0.440582
1074.55	-36021	-14588.1	8.30526	-0.431147	2.05484e-20	0.362614
1074.57	-36020.9	-14588.1	8.29735	-0.357741	-1.04821e-19	0.292837
1074.59	-36020.8	-14588.2	8.2909	-0.293361	-6.08648e-20	0.232879
1074.61	-36020.6	-14588.2	8.2868	-0.24236	4.2261e-19	0.1826
1074.62	-36020.5	-14588.3	8.28388	-0.202804	2.31405e-19	0.141446
1074.64	-36020.4	-14588.3	8.28042	-0.170669	-1.55988e-18	0.108651
1074.66	-36020.2	-14588.4	8.277	-0.145731	-5.98667e-19	0.0831787
1074.67	-36020.1	-14588.4	8.27482	-0.128775	6.11045e-18	0.063891
1074.69	-36020	-14588.5	8.27342	-0.117255	1.1786e-18	0.0497165
1074.71	-36019.9	-14588.5	8.27186	-0.107985	-2.43243e-17	0.0395473
1074.72	-36019.7	-14588.6	8.2701	-0.10039	-4.46669e-18	0.0319857
1074.74	-36019.6	-14588.6	8.26835	-0.094556	8.92381e-17	0.02577
1074.76	-36019.5	-14588.6	8.26667	-0.09	0	0.0206972
1074.78	-36019.3	-14588.7	8.26503	-0.0862036	-3.43669e-16	0.0168287
1074.79	-36019.2	-14588.8	8.26322	-0.0831794	6.78607e-17	0.0140221
1074.81	-36019.1	-14588.8	8.26121	-0.0810643	1.35431e-15	0.0120859
1074.83	-36018.9	-14588.8	8.25997	-0.0799653	-2.56441e-16	0.0108354
1074.84	-36018.8	-14588.9	8.26005	-0.0798199	-4.93107e-15	0.0101042
1074.86	-36018.7	-14588.9	8.25991	-0.0800177	1.973e-15	0.00978451
1074.88	-36018.5	-14589	8.25834	-0.0800461	1.86749e-14	0.00975327
1074.89	-36018.4	-14589	8.25634	-0.0799931	-1.14483e-14	0.00981148
1074.91	-36018.3	-14589.1	8.25473	-0.0799871	-7.29887e-14	0.00981802
1074.93	-36018.1	-14589.1	8.25299	-0.080002	4.31407e-14	0.00980171
1074.94	-36018	-14589.2	8.25098	-0.0800046	2.63178e-13	0.00979908
1074.96	-36017.9	-14589.2	8.24989	-0.0799981	-2.19157e-13	0.00980579
1074.98	-36017.7	-14589.3	8.25006	-0.0799936	-9.78998e-13	0.00981015
1075	-36017.6	-14589.3	8.24975	-0.0800062	1.05004e-12	0.00979794
1075.01	-36017.5	-14589.4	8.24809	-0.0800219	3.8001e-12	0.0097828
1075.03	-36017.4	-14589.4	8.24613	-0.0799774	-3.94535e-12	0.00982566
1075.05	-36017.2	-14589.4	8.24448	-0.0799226	-1.35245e-11	0.00987832
1075.06	-36017.1	-14589.5	8.24262	-0.0801023	1.78902e-11	0.00969902
1075.08	-36016.9	-14589.6	8.24068	-0.0802816	4.92634e-11	0.00916431
1075.1	-36016.8	-14589.6	8.23987	-0.0795159	-7.91163e-11	0.00835082
1075.12	-36016.7	-14589.6	8.2401	-0.0777028	-1.77557e-10	0.0072615
1075.13	-36016.6	-14589.7	8.23953	-0.0758456	3.43198e-10	0.00579587
1075.15	-36016.4	-14589.7	8.23773	-0.0742495	6.83524e-10	0.00410623
1075.17	-36016.3	-14589.8	8.23582	-0.0724173	-1.28335e-09	0.00261601
1075.18	-36016.1	-14589.8	8.23418	-0.0705742	-2.35852e-09	0.00150629
1075.2	-36016	-14589.9	8.23227	-0.0697195	5.43024e-09	0.000685979
1075.22	-36015.9	-14589.9	8.23047	-0.0698591	9.04049e-09	0.000141185
1075.23	-36015.8	-14590	8.2299	-0.0700729	-2.02607e-08	-6.5702e-05
1075.25	-36015.6	-14590	8.23013	-0.0700325	-3.07013e-08	-2.92757e-05
1075.27	-36015.5	-14590.1	8.22932	-0.0699798	8.38352e-08	1.82291e-05
1075.29	-36015.3	-14590.1	8.22738	-0.0699927	1.04484e-07	6.61998e-06
1075.3	-36015.2	-14590.2	8.22552	-0.0700056	-3.43975e-07	-5.00459e-06
1075.32	-36015.1	-14590.2	8.22387	-0.0700016	-3.45567e-07	-1.45997e-06
1075.34	-36015	-14590.2	8.22192	-0.0699984	1.4105e-06	1.40641e-06
1075.35	-36014.8	-14590.3	8.22026	-0.0699996	1.31868e-06	3.88779e-07
1075.37	-36014.7	-14590.3	8.21993	-0.0700004	-5.23257e-06	-3.63175e-07
1075.39	-36014.5	-14590.4	8.2201	-0.0700001	-4.09427e-06	-8.18101e-08
1075.4	-36014.4	-14590.4	8.21908	-0.0699999	2.1166e-05	1.01329e-07
1075.42	-36014.3	-14590.5	8.21713	-0.07	1.55736e-05	2.17412e-08
1075.44	-36014.2	-14590.5	8.21534	-0.07	-7.83064e-05	-2.6019e-08
1075.45	-36014	-14590.6	8.21367	-0.07	-4.53248e-05	-4.23587e-09
1075.47	-36013.9	-14590.6	8.21165	-0.07	0.000309532	6.93041e-09
1075.49	-36013.8	-14590.7	8.21009	-0.07	0.000119149	7.3778e-10
1075.51	-36013.6	-14590.7	8.20996	-0.07	-0.00152578	-1.91209e-09
1075.52	-36013.5	-14590.7	8.21006	-0.07	-0.00323128	-1.95509e-10
1075.54	-36013.4	-14590.8	8.20881	-0.07	-0.00333316	4.87311e-10
1075.56	-36013.2	-14590.8	8.20678	-0.07	-0.00328604	2.51296e-11
1075.57	-36013.1	-14590.9	8.20504	-0.07	-0.00492967	-1.27594e-10
1075.59	-36013	-14591	8.20333	-0.07	-0.00666667	0
1075.61	-36012.9	-14591	8.20134	-0.07	-0.00671667	3.49034e-11
1075.62	-36012.7	-14591	8.2	-0.07	-0.00666667	0
1075.64	-36012.6	-14591.1	8.20003	-0.07	-0.00820823	-8.81481e-12
1075.66	-36012.5	-14591.1	8.19996	-0.07	-0.0100839	4.36572e-13
1075.68	-36012.3	-14591.2	8.19846	-0.07	-0.0107016	2.26975e-12
1075.69	-36012.2	-14591.2	8.19645	-0.07	-0.00982028	-2.25009e-13
1075.71	-36012.1	-14591.3	8.19482	-0.07	-0.00790387	-6.16711e-13
1075.73	-36012	-14591.3	8.19311	-0.07	-0.00660574	5.92797e-14
1075.74	-36011.8	-14591.4	8.19109	-0.07	-0.00678421	1.54e-13
1075.76	-36011.7	-14591.4	8.18991	-0.07	-0.00646974	-2.25501e-14
1075.78	-36011.5	-14591.5	8.19005	-0.07	-0.00455989	-3.89587e-14
1075.8	-36011.4	-14591.5	8.18981	-0.07	-0.00319119	7.74756e-15
1075.81	-36011.3	-14591.5	8.1882	-0.07	-0.00340563	1.05272e-14
1075.83	-36011.2	-14591.6	8.18623	-0.07	-0.00308333	-2.03424e-15
1075.85	-36011	-14591.6	8.18458	-0.07	-0.00120592	-2.59105e-15
1075.86	-36010.9	-14591.7	8.18274	-0.07	0.000259107	6.42783e-16
1075.88	-36010.7	-14591.7	8.18077	-0.07	0.000257979	6.42307e-16
1075.9	-36010.6	-14591.8	8.17988	-0.07	-7.84562e-05	-1.98671e-16
1075.91	-36010.5	-14591.8	8.18009	-0.07	-6.31899e-05	-1.68446e-16
1075.93	-36010.4	-14591.9	8.17961	-0.07	2.35711e-05	7.76064e-17
1075.95	-36010.2	-14591.9	8.17785	-0.07	1.69345e-05	8.79489e-17
1075.96	-36010.1	-14592	8.17592	-0.07	-6.11019e-06	-8.71217e-17
1075.98	-36009.9	-14592	8.17426	-0.07	-3.944e-06	-1.70489e-16
1076	-36009.8	-14592.1	8.17242	-0.07	1.57368e-06	3.12465e-16
1076.02	-36009.7	-14592.1	8.17059	-0.07	6.03029e-07	5.71114e-16
1076.03	-36009.6	-14592.1	8.16968	-0.07	3.15588e-07	-1.3126e-15
1076.05	-36009.4	-14592.2	8.16979	-0.07	1.12167e-06	-2.18446e-15
1076.07	-36009.3	-14592.2	8.17022	-0.07	-2.95761e-06	4.89502e-15
1076.08	-36009.2	-14592.3	8.17026	-0.07	-4.6242e-06	7.41726e-15
1076.1	-36009	-14592.3	8.16926	-0.07	1.28526e-05	-2.04129e-14
1076.12	-36008.9	-14592.4	8.16744	-0.07	1.79002e-05	-2.83705e-14
1076.13	-36008.8	-14592.4	8.16566	-0.07	-4.79966e-05	7.60191e-14
1076.15	-36008.7	-14592.5	8.16399	-0.07	-5.95948e-05	9.43751e-14
1076.17	-36008.5	-14592.5	8.162	-0.07	0.000195962	-3.10313e-13
1076.19	-36008.4	-14592.6	8.16027	-0.07	0.000196819	-3.11668e-13
1076.2	-36008.3	-14592.6	8.15991	-0.07	-0.000954555	1.25775e-12
1076.22	-36008.1	-14592.6	8.16009	-0.07	-0.00288594	9.87702e-13
1076.24	-36008	-14592.7	8.15908	-0.07	-0.00461356	-5.11175e-12
1076.25	-36007.9	-14592.7	8.15713	-0.07	-0.0062329	-3.76208e-12
1076.27	-36007.7	-14592.8	8.15534	-0.07	-0.00822863	1.89178e-11
1076.29	-36007.6	-14592.8	8.15367	-0.07	-0.0098538	1.095e-11
1076.31	-36007.5	-14592.9	8.15165	-0.07	-0.0100626	-7.47802e-11
1076.32	-36007.4	-14592.9	8.15009	-0.07	-0.00994348	-2.87854e-11
1076.34	-36007.2	-14593	8.14996	-0.07	-0.011115	2.99466e-10
1076.36	-36007.1	-14593	8.15006	-0.07	-0.0131024	1.09261e-10
1076.37	-36006.9	-14593.1	8.14881	-0.07	-0.0148846	-1.10216e-09
1076.39	-36006.8	-14593.1	8.14678	-0.07	-0.0165608	-2.11993e-10
1076.41	-36006.7	-14593.2	8.14504	-0.07	-0.018447	4.28035e-09
1076.42	-36006.6	-14593.2	8.14333	-0.07	-0.02	0
1076.44	-36006.4	-14593.3	8.14134	-0.07	-0.0205569	-1.69486e-08
1076.46	-36006.3	-14593.3	8.14	-0.07	-0.02	0
1076.47	-36006.2	-14593.4	8.14002	-0.07	-0.0184653	6.19578e-08
1076.49	-36006	-14593.4	8.13996	-0.07	-0.016557	-1.22026e-08
1076.51	-36005.9	-14593.4	8.13847	-0.07	-0.0148099	-2.36631e-07
1076.53	-36005.8	-14593.5	8.13644	-0.07	-0.0131324	9.49365e-08
1076.54	-36005.7	-14593.5	8.13479	-0.07	-0.0114094	9.28484e-07
1076.56	-36005.5	-14593.6	8.13312	-0.07	-0.00982908	-3.58256e-07
1076.58	-36005.4	-14593.6	8.13118	-0.07	-0.00835869	-3.36531e-06
1076.59	-36005.2	-14593.7	8.12985	-0.07	-0.00619383	2.05688e-06
1076.61	-36005.1	-14593.7	8.12969	-0.07	-0.00288027	1.26345e-05
1076.63	-36005	-14593.8	8.13011	-0.07	0.000879394	-1.05572e-05
1076.64	-36004.9	-14593.8	8.13036	-0.07	0.00438372	-4.92037e-05
1076.66	-36004.7	-14593.9	8.12974	-0.07	0.00727532	3.77859e-05
1076.68	-36004.6	-14593.9	8.12804	-0.07	0.00926542	-0.000104367
1076.7	-36004.5	-14594	8.12614	-0.07	0.0101255	-0.00185925
1076.71	-36004.3	-14594	8.12448	-0.07	0.0100712	-0.0063382
1076.73	-36004.2	-14594	8.12263	-0.07	0.0100557	-0.0139896
1076.75	-36004.1	-14594.1	8.12072	-0.07	0.0102554	-0.0262767
1076.76	-36003.9	-14594.1	8.1199	-0.07	0.00961165	-0.0462275
1076.78	-36003.8	-14594.2	8.12012	-0.07	0.00783944	-0.0755278
1076.8	-36003.7	-14594.2	8.11957	-0.07	0.00592105	-0.113708
1076.82	-36003.6	-14594.3	8.11774	-0.07	0.00426013	-0.160362
1076.83	-36003.4	-14594.3	8.11584	-0.07	0.00242781	-0.215357
1076.85	-36003.3	-14594.4	8.11426	-0.07	0.000624593	-0.277968
1076.87	-36003.2	-14594.4	8.11238	-0.07	-0.000244075	-0.346805
1076.88	-36003	-14594.5	8.11051	-0.07	-0.000132217	-0.420475
1076.9	-36002.9	-14594.5	8.10988	-0.07	6.88658e-05	-0.497553
1076.92	-36002.8	-14594.5	8.1101	-0.07	3.08451e-05	-0.575378
1076.93	-36002.7	-14594.6	8.10937	-0.07	-1.97107e-05	-0.650363
1076.95	-36002.5	-14594.6	8.10749	-0.07	-8.23504e-06	-0.722308
1076.97	-36002.4	-14594.7	8.10562	-0.07	5.10761e-06	-0.793588
1076.98	-36002.2	-14594.7	8.10396	-0.07	1.85485e-06	-0.86435
1077	-36002.1	-14594.8	8.10207	-0.07	-1.40222e-06	-0.932942
1077.02	-36002	-14594.8	8.10034	-0.07	-4.09052e-07	-0.998025
1077.04	-36001.9	-14594.9	8.09964	-0.07	3.93992e-07	-1.05866
1077.05	-36001.7	-14594.9	8.09986	-0.07	1.08867e-07	-1.11555
1077.07	-36001.6	-14595	8.10029	-0.07	-1.01502e-07	-1.17017
1077.09	-36001.5	-14595	8.10018	-0.07	-2.27216e-08	-1.22238
1077.1	-36001.3	-14595.1	8.09892	-0.07	2.7284e-08	-1.27126
1077.12	-36001.2	-14595.1	8.097	-0.07	4.4715e-09	-1.31687
1077.14	-36001.1	-14595.1	8.0953	-0.07	-7.55837e-09	-1.35985
1077.15	-36001	-14595.2	8.09366	-0.07	-1.18199e-09	-1.40126
1077.17	-36000.8	-14595.2	8.09165	-0.07	1.90275e-09	-1.44232
1077.19	-36000.7	-14595.3	8.09009	-0.07	1.91719e-10	-1.4841
1077.21	-36000.6	-14595.3	8.08996	-0.07	-3.80189e-10	-1.52727
1077.22	-36000.5	-14595.4	8.09003	-0.07	-1.30812e-12	-1.57049
1077.24	-36000.3	-14595.4	8.08878	-0.07	-3.81316e-10	-1.61243
1077.26	-36000.2	-14595.5	8.08678	-0.07	-8.87698e-11	-1.65533
1077.27	-36000	-14595.5	8.08503	-0.07	1.87843e-09	-1.70145
1077.29	-35999.9	-14595.5	8.08333	-0.07	0	-1.74837
1077.31	-35999.8	-14595.6	8.08139	-0.07	-7.36207e-09	-1.7929
1077.33	-35999.7	-14595.6	8.07995	-0.07	1.45508e-09	-1.83463
1077.34	-35999.5	-14595.7	8.07965	-0.07	2.9046e-08	-1.87364
1077.36	-35999.4	-14595.7	8.08003	-0.07	-5.50026e-09	-1.90941
1077.38	-35999.3	-14595.8	8.08035	-0.07	-1.05765e-07	-1.94157
1077.39	-35999.1	-14595.8	8.07988	-0.07	4.23187e-08	-1.97059
1077.41	-35999	-14595.9	8.07826	-0.07	4.00556e-07	-1.99712
1077.43	-35998.9	-14595.9	8.07635	-0.07	-2.45553e-07	-2.02163
1077.44	-35998.8	-14596	8.07475	-0.07	-1.56553e-06	-2.04469
1077.46	-35998.6	-14596	8.07298	-0.07	9.2532e-07	-2.06713
1077.48	-35998.5	-14596.1	8.07098	-0.07	5.64489e-06	-2.08981
1077.49	-35998.4	-14596.1	8.0699	-0.07	-4.70067e-06	-2.11357
1077.51	-35998.2	-14596.1	8.07006	-0.07	-2.09984e-05	-2.13872
1077.53	-35998.1	-14596.2	8.06975	-0.07	2.25221e-05	-2.16444
1077.55	-35998	-14596.2	8.06808	-0.07	8.15079e-05	-2.19066
1077.56	-35997.8	-14596.3	8.06613	-0.07	-8.46235e-05	-2.2188
1077.58	-35997.7	-14596.3	8.06448	-0.07	-0.000290086	-2.24915
1077.6	-35997.6	-14596.4	8.06262	-0.07	0.00040376	-2.27977
1077.61	-35997.5	-14596.4	8.06068	-0.07	0.0021852	-2.30918
1077.63	-35997.3	-14596.5	8.05987	-0.07	0.0040474	-2.33687
1077.65	-35997.2	-14596.5	8.06011	-0.07	0.00563266	-2.36226
1077.66	-35997.1	-14596.6	8.05958	-0.07	0.00749982	-2.38462
1077.68	-35996.9	-14596.6	8.05776	-0.07	0.00941267	-2.40419
1077.7	-35996.8	-14596.7	8.0558	-0.07	0.0101179	-2.42249
1077.72	-35996.7	-14596.7	8.05415	-0.07	0.00988006	-2.44042
1077.73	-35996.6	-14596.7	8.05233	-0.07	0.0105886	-2.45826
1077.75	-35996.4	-14596.8	8.05056	-0.07	0.0124553	-2.47712
1077.77	-35996.3	-14596.8	8.0497	-0.07	0.0141334	-2.49892
1077.78	-35996.2	-14596.9	8.04982	-0.07	0.0157081	-2.52341
1077.8	-35996	-14596.9	8.05024	-0.07	0.018532	-2.54841
1077.82	-35995.9	-14597	8.05024	-0.07	0.0221897	-2.57192
1077.84	-35995.8	-14597	8.04917	-0.07	0.0249324	-2.59217
1077.85	-35995.7	-14597.1	8.04733	-0.07	0.0263683	-2.6079
1077.87	-35995.5	-14597.1	8.04556	-0.07	0.0270144	-2.61822
1077.89	-35995.4	-14597.1	8.04389	-0.07	0.0268945	-2.62282
1077.9	-35995.3	-14597.2	8.04188	-0.07	0.0257397	-2.62187
1077.92	-35995.1	-14597.2	8.0402	-0.07	0.0238283	-2.61624
1077.94	-35995	-14597.3	8.03993	-0.07	0.0217662	-2.60718
1077.95	-35994.9	-14597.3	8.0401	-0.07	0.0202159	-2.5956
1077.97	-35994.8	-14597.4	8.03903	-0.07	0.0197482	-2.58219
1077.99	-35994.6	-14597.4	8.03702	-0.07	0.019959	-2.56711
1078	-35994.5	-14597.5	8.03521	-0.07	0.0200671	-2.55046
1078.02	-35994.4	-14597.5	8.03354	-0.07	0.0200071	-2.53352
1078.04	-35994.3	-14597.6	8.03165	-0.07	0.0199815	-2.51786
1078.06	-35994.1	-14597.6	8.03011	-0.07	0.0199981	-2.50375
1078.07	-35994	-14597.7	8.02967	-0.07	0.0200047	-2.49112
1078.09	-35993.8	-14597.7	8.02997	-0.07	0.0200002	-2.48089
1078.11	-35993.7	-14597.7	8.03032	-0.07	0.0199988	-2.47395
1078.12	-35993.6	-14597.8	8.03	-0.07	0.02	-2.4695
1078.14	-35993.5	-14597.8	8.02856	-0.07	0.0200003	-2.46638
1078.16	-35993.3	-14597.9	8.02667	-0.07	0.02	-2.46405
1078.17	-35993.2	-14597.9	8.02499	-0.07	0.0199999	-2.46203
1078.19	-35993.1	-14598	8.02322	-0.07	0.02	-2.45952
1078.21	-35993	-14598	8.02118	-0.07	0.02	-2.45573
1078.23	-35992.8	-14598.1	8.01994	-0.07	0.02	-2.45023
1078.24	-35992.7	-14598.1	8.02004	-0.07	0.02	-2.44279
1078.26	-35992.6	-14598.1	8.01991	-0.07	0.02	-2.43344
1078.28	-35992.4	-14598.2	8.01836	-0.07	0.02	-2.42248
1078.29	-35992.3	-14598.2	8.01633	-0.07	0.02	-2.41078
1078.31	-35992.2	-14598.3	8.01463	-0.07	0.02	-2.39924
1078.33	-35992.1	-14598.3	8.01289	-0.07	0.02	-2.38873
1078.35	-35991.9	-14598.4	8.01102	-0.07	0.0200001	-2.37969
1078.36	-35991.8	-14598.4	8.00983	-0.07	0.0199999	-2.3719
1078.38	-35991.7	-14598.5	8.00973	-0.07	0.0199996	-2.36503
1078.4	-35991.5	-14598.5	8.01013	-0.07	0.0200004	-2.35877
1078.41	-35991.4	-14598.6	8.01032	-0.07	0.0200014	-2.35301
1078.43	-35991.3	-14598.6	8.0096	-0.07	0.0199981	-2.34801
1078.45	-35991.2	-14598.6	8.0079	-0.07	0.0199944	-2.34369
1078.46	-35991	-14598.7	8.00605	-0.07	0.0200072	-2.33942
1078.48	-35990.9	-14598.7	8.0044	-0.07	0.0200197	-2.33491
1078.5	-35990.8	-14598.8	8.00249	-0.0699999	0.0199684	-2.33041
1078.51	-35990.7	-14598.8	8.00059	-0.0699998	0.019929	-2.32597
1078.53	-35990.5	-14598.9	7.99988	-0.0700003	0.0201371	-2.32127
1078.55	-35990.4	-14598.9	8.00012	-0.0700006	0.0202731	-2.31633
1078.57	-35990.3	-14599	7.9995	-0.0699988	0.0194397	-2.31147
1078.58	-35990.1	-14599	7.99763	-0.0699978	0.0176082	-2.30696
1078.6	-35990	-14599.1	7.9957	-0.0700049	0.0156899	-2.30298
1078.62	-35989.9	-14599.1	7.99405	-0.0700075	0.0140126	-2.29965
1078.63	-35989.8	-14599.1	7.99221	-0.0699793	0.0123359	-2.29699
1078.65	-35989.6	-14599.2	7.99048	-0.0699712	0.0106513	-2.29489
1078.67	-35989.5	-14599.2	7.98969	-0.0700773	0.00912082	-2.29302
1078.68	-35989.3	-14599.3	7.98984	-0.0700959	0.00743096	-2.29022
1078.7	-35989.2	-14599.3	7.99027	-0.069808	0.00491634	-2.28474
1078.72	-35989.1	-14599.4	7.99021	-0.0717194	0.00128517	-2.2757
1078.74	-35989	-14599.4	7.98905	-0.0798377	-0.00343073	-2.2627
1078.75	-35988.9	-14599.5	7.98719	-0.0946197	-0.00856225	-2.24361
1078.77	-35988.7	-14599.5	7.98558	-0.114916	-0.0130937	-2.21558
1078.79	-35988.6	-14599.6	7.98387	-0.144374	-0.0162129	-2.17864
1078.8	-35988.5	-14599.6	7.98111	-0.188346	-0.017343	-2.13443
1078.82	-35988.4	-14599.7	7.97738	-0.243151	-0.0168569	-2.08368
1078.84	-35988.2	-14599.7	7.97311	-0.301985	-0.0155311	-2.02686
1078.86	-35988.1	-14599.7	7.96779	-0.367317	-0.0136984	-1.96542
1078.87	-35987.9	-14599.8	7.96057	-0.444044	-0.0115957	-1.90114
1078.89	-35987.8	-14599.8	7.95124	-0.526946	-0.0100863	-1.83474
1078.91	-35987.7	-14599.9	7.93993	-0.607804	-0.00995408	-1.76683
1078.92	-35987.6	-14599.9	7.92742	-0.685498	-0.0100289	-1.69992
1078.94	-35987.5	-14600	7.91448	-0.761279	-0.00884089	-1.63632
1078.96	-35987.3	-14600	7.90084	-0.835662	-0.00679332	-1.57445
1078.97	-35987.2	-14600.1	7.88601	-0.90878	-0.00477597	-1.51213
1078.99	-35987.1	-14600.1	7.87	-0.98	-0.00333333	-1.44989
1079.01	-35986.9	-14600.2	7.85304	-1.04851	-0.00283915	-1.38911
1079.03	-35986.8	-14600.2	7.83564	-1.11374	-0.00339576	-1.33111
1079.04	-35986.7	-14600.2	7.81798	-1.17529	-0.00489846	-1.27635
1079.06	-35986.6	-14600.3	7.7988	-1.23332	-0.00677547	-1.22227
1079.08	-35986.4	-14600.3	7.77714	-1.28799	-0.00852374	-1.1662
1079.09	-35986.3	-14600.4	7.75389	-1.33917	-0.0101988	-1.10728
1079.11	-35986.2	-14600.4	7.73004	-1.38676	-0.0119167	-1.04488
1079.13	-35986.1	-14600.5	7.70566	-1.43087	-0.013633	-0.978029
1079.14	-35986	-14600.5	7.68075	-1.47243	-0.0153048	-0.90541
1079.16	-35985.8	-14600.5	7.65554	-1.51418	-0.0169589	-0.82503
1079.18	-35985.7	-14600.6	7.63004	-1.55747	-0.0186438	-0.735541
1079.19	-35985.6	-14600.6	7.60369	-1.59967	-0.0204342	-0.637384
1079.21	-35985.5	-14600.7	7.5763	-1.64011	-0.0222505	-0.531849
1079.23	-35985.3	-14600.7	7.54848	-1.68324	-0.0237012	-0.421385
1079.25	-35985.2	-14600.8	7.52042	-1.73038	-0.0250342	-0.306223
1079.26	-35985.1	-14600.8	7.49126	-1.77647	-0.0276466	-0.182555
1079.28	-35985	-14600.9	7.46055	-1.82016	-0.0314815	-0.0485915
1079.3	-35984.9	-14600.9	7.42862	-1.86749	-0.0338179	0.0933059
1079.31	-35984.7	-14600.9	7.39596	-1.91862	-0.0337148	0.241347
1079.33	-35984.6	-14601	7.36319	-1.96417	-0.0332064	0.395252
1079.35	-35984.5	-14601	7.33011	-2.0007	-0.0332758	0.55709
1079.37	-35984.4	-14601.1	7.29549	-2.03323	-0.0332963	0.731639
1079.38	-35984.3	-14601.1	7.25928	-2.06439	-0.0331901	0.919968
1079.4	-35984.1	-14601.1	7.22301	-2.09319	-0.0336931	1.11812
1079.42	-35984	-14601.2	7.18707	-2.11895	-0.0353735	1.31816
1079.43	-35983.9	-14601.2	7.15056	-2.14168	-0.0385004	1.50851
1079.45	-35983.8	-14601.3	7.11373	-2.16296	-0.0420897	1.68296
1079.47	-35983.7	-14601.3	7.07781	-2.18568	-0.044082	1.84042
1079.48	-35983.6	-14601.3	7.042	-2.21003	-0.0438759	1.97825
1079.5	-35983.5	-14601.4	7.00382	-2.23389	-0.0422788	2.09253
1079.52	-35983.4	-14601.4	6.96391	-2.25775	-0.0404445	2.18382
1079.54	-35983.3	-14601.5	6.92516	-2.28406	-0.039654	2.25638
1079.55	-35983.1	-14601.5	6.88711	-2.31286	-0.0398637	2.31559
1079.57	-35983	-14601.5	6.84722	-2.34272	-0.0402877	2.36719
