# Supplementary material for: Extraction of driving behavior primitives considering driver expectation and vehicle dynamics
Source: PLoS One. 2025 Dec 31;20(12):e0340123. doi: 10.1371/journal.pone.0340123 (PMC12755792; doi:10.1371/journal.pone.0340123)
Supplement: S1 File — (ZIP) [file pone.0340123.s001.zip › DataSetForPimitiveExaction-1/straight driving/c12_s_4.xlsx]

## Sheet: Sheet1
1092.86	-35940.4	-14537.5	12.0282	0.390219	0.256396	-0.449016
1092.88	-35940.4	-14537.3	12.0351	0.389375	0.255188	-0.448469
1092.9	-35940.3	-14537.1	12.042	0.384936	0.252102	-0.445486
1092.91	-35940.2	-14536.9	12.049	0.376739	0.2467	-0.439862
1092.93	-35940.1	-14536.7	12.0557	0.365992	0.241884	-0.431235
1092.95	-35940.1	-14536.5	12.0623	0.353151	0.23875	-0.419911
1092.96	-35940	-14536.3	12.0691	0.337403	0.235261	-0.407202
1092.98	-35939.9	-14536.1	12.0761	0.319748	0.230213	-0.393852
1093	-35939.8	-14536	12.0825	0.303923	0.224	-0.37967
1093.02	-35939.8	-14535.8	12.0877	0.290578	0.217108	-0.364958
1093.03	-35939.7	-14535.6	12.0917	0.276279	0.209936	-0.35066
1093.05	-35939.6	-14535.4	12.0949	0.259543	0.201874	-0.335854
1093.07	-35939.5	-14535.2	12.0984	0.24118	0.191305	-0.317616
1093.08	-35939.5	-14535	12.1019	0.219416	0.178902	-0.294555
1093.1	-35939.4	-14534.8	12.1045	0.189804	0.167705	-0.26706
1093.12	-35939.3	-14534.6	12.106	0.15283	0.157743	-0.235889
1093.13	-35939.2	-14534.4	12.1077	0.113464	0.146361	-0.202076
1093.15	-35939.1	-14534.2	12.1095	0.0734981	0.134321	-0.166968
1093.17	-35939.1	-14534	12.1103	0.0322804	0.124982	-0.132178
1093.19	-35939	-14533.9	12.1101	-0.00740143	0.118618	-0.0997557
1093.2	-35938.9	-14533.7	12.1099	-0.0402552	0.113125	-0.0719936
1093.22	-35938.8	-14533.5	12.1099	-0.0644501	0.108008	-0.0499939
1093.24	-35938.8	-14533.3	12.1102	-0.0806891	0.103856	-0.0339492
1093.25	-35938.7	-14533.1	12.1102	-0.0910152	0.100749	-0.0230934
1093.27	-35938.6	-14532.9	12.109	-0.0980471	0.0984677	-0.0161138
1093.29	-35938.5	-14532.7	12.1071	-0.102631	0.0969241	-0.0117001
1093.31	-35938.5	-14532.5	12.1055	-0.104788	0.0961429	-0.00859423
1093.32	-35938.4	-14532.3	12.1038	-0.106276	0.09646	-0.00592397
1093.34	-35938.3	-14532.1	12.1007	-0.109264	0.0981335	-0.00304783
1093.36	-35938.2	-14531.9	12.0972	-0.112817	0.0998436	0.000401907
1093.37	-35938.2	-14531.7	12.0949	-0.115045	0.10002	0.00460655
1093.39	-35938.1	-14531.6	12.0935	-0.116479	0.0999174	0.00925249
1093.41	-35938	-14531.4	12.0919	-0.118332	0.101421	0.0138686
1093.42	-35937.9	-14531.2	12.0901	-0.119941	0.103265	0.0182683
1093.44	-35937.9	-14531	12.0883	-0.12031	0.103623	0.0223516
1093.46	-35937.8	-14530.8	12.0867	-0.120016	0.103335	0.0259511
1093.47	-35937.7	-14530.6	12.0854	-0.119922	0.103578	0.0289523
1093.49	-35937.6	-14530.4	12.0833	-0.12	0.103333	0.0315904
1093.51	-35937.5	-14530.2	12.0799	-0.12002	0.101585	0.034068
1093.53	-35937.5	-14530	12.0765	-0.119999	0.0999473	0.0360412
1093.54	-35937.4	-14529.8	12.0746	-0.119996	0.0998618	0.0372514
1093.56	-35937.3	-14529.6	12.0733	-0.12	0.0999778	0.0381851
1093.58	-35937.2	-14529.5	12.0716	-0.119997	0.0988012	0.0392993
1093.59	-35937.2	-14529.3	12.0698	-0.120002	0.0963161	0.0404293
1093.61	-35937.1	-14529.1	12.068	-0.120017	0.0929344	0.0414553
1093.63	-35937	-14528.9	12.0664	-0.11999	0.0893996	0.0427517
1093.64	-35936.9	-14528.7	12.0651	-0.119934	0.0861383	0.0444617
1093.66	-35936.9	-14528.5	12.0628	-0.120039	0.0826849	0.0459722
1093.68	-35936.8	-14528.3	12.0592	-0.120239	0.0789668	0.0467595
1093.7	-35936.7	-14528.1	12.0561	-0.119795	0.076153	0.0467763
1093.71	-35936.6	-14527.9	12.0543	-0.118252	0.0745886	0.0459362
1093.73	-35936.5	-14527.7	12.0529	-0.115921	0.0725965	0.0439365
1093.75	-35936.5	-14527.5	12.0513	-0.112868	0.0692967	0.0407701
1093.76	-35936.4	-14527.3	12.0495	-0.108584	0.065599	0.0369824
1093.78	-35936.3	-14527.2	12.0477	-0.103273	0.0621493	0.0330348
1093.8	-35936.3	-14527	12.0461	-0.0984483	0.0588326	0.0291515
1093.82	-35936.2	-14526.8	12.0444	-0.0949347	0.0554465	0.02565
1093.83	-35936.1	-14526.6	12.0425	-0.0923609	0.0517865	0.0230098
1093.85	-35936	-14526.4	12.0406	-0.0905785	0.0482418	0.0213519
1093.87	-35935.9	-14526.2	12.0399	-0.0898274	0.0459112	0.0203327
1093.88	-35935.9	-14526	12.0401	-0.0899001	0.0444707	0.0197448
1093.9	-35935.8	-14525.9	12.0395	-0.0900153	0.0418314	0.0195816
1093.92	-35935.7	-14525.7	12.0376	-0.0899606	0.0380858	0.019634
1093.93	-35935.6	-14525.5	12.0357	-0.0901411	0.0356706	0.0194721
1093.95	-35935.6	-14525.3	12.0341	-0.0902525	0.0343606	0.0189089
1093.97	-35935.5	-14525.1	12.0325	-0.0893533	0.031515	0.0179961
1093.98	-35935.4	-14524.9	12.0307	-0.087488	0.02769	0.0168455
1094	-35935.3	-14524.7	12.029	-0.0855932	0.0262422	0.0156182
1094.02	-35935.2	-14524.5	12.0272	-0.0839253	0.0267105	0.0144957
1094.04	-35935.2	-14524.3	12.0256	-0.0822039	0.0258035	0.0136634
1094.05	-35935.1	-14524.1	12.024	-0.0805196	0.0237932	0.0131718
1094.07	-35935	-14523.9	12.022	-0.0791503	0.0231864	0.0129377
1094.09	-35935	-14523.8	12.0203	-0.0774298	0.0234624	0.0123578
1094.1	-35934.9	-14523.6	12.0197	-0.0740981	0.0223042	0.0105012
1094.12	-35934.8	-14523.4	12.0199	-0.0684004	0.0203299	0.00668655
1094.14	-35934.7	-14523.2	12.0201	-0.059801	0.0196073	0.000422454
1094.15	-35934.6	-14523	12.02	-0.0470893	0.0199216	-0.00843507
1094.17	-35934.6	-14522.8	12.02	-0.0290597	0.0200619	-0.019756
1094.19	-35934.5	-14522.6	12.02	-0.00732665	0.0199927	-0.032553
1094.21	-35934.4	-14522.4	12.02	0.0153085	0.0201376	-0.045302
1094.22	-35934.3	-14522.2	12.02	0.0374619	0.0200606	-0.0556985
1094.24	-35934.2	-14522	12.0201	0.0581284	0.0190599	-0.0613671
1094.26	-35934.2	-14521.8	12.02	0.075048	0.0169804	-0.0613894
1094.27	-35934.1	-14521.7	12.0197	0.0858384	0.0139113	-0.0553119
1094.29	-35934	-14521.5	12.02	0.0899625	0.0102259	-0.0423862
1094.31	-35934	-14521.3	12.0214	0.0876877	0.00644721	-0.0222325
1094.33	-35933.9	-14521.1	12.0233	0.08	0.00333333	0.00326797
1094.34	-35933.8	-14520.9	12.025	0.0681178	0.00141073	0.0319467
1094.36	-35933.7	-14520.7	12.0267	0.0533333	0	0.0631808
1094.38	-35933.6	-14520.5	12.0286	0.0372401	-0.00165792	0.0965042
1094.39	-35933.6	-14520.4	12.0301	0.0225629	-0.00343491	0.130533
1094.41	-35933.5	-14520.2	12.0303	0.0113359	-0.00510958	0.163796
1094.43	-35933.4	-14520	12.03	0.00232638	-0.00689135	0.195309
1094.44	-35933.3	-14519.8	12.0299	-0.00603226	-0.00880358	0.224654
1094.46	-35933.3	-14519.6	12.03	-0.0143173	-0.0100902	0.252729
1094.48	-35933.2	-14519.4	12.0303	-0.0228258	-0.0102588	0.280164
1094.49	-35933.1	-14519.2	12.0298	-0.0315531	-0.00994636	0.306188
1094.51	-35933	-14519	12.0282	-0.0402991	-0.00981593	0.329971
1094.53	-35933	-14518.8	12.0262	-0.0485239	-0.0101176	0.351133
1094.55	-35932.9	-14518.6	12.0246	-0.0556469	-0.0105106	0.369646
1094.56	-35932.8	-14518.4	12.0229	-0.0611077	-0.00959127	0.386056
1094.58	-35932.7	-14518.3	12.021	-0.0647727	-0.00736228	0.400632
1094.6	-35932.7	-14518.1	12.0198	-0.0673626	-0.00690016	0.412944
1094.61	-35932.6	-14517.9	12.0197	-0.0692758	-0.00900716	0.422819
1094.63	-35932.5	-14517.7	12.0202	-0.0701859	-0.00999116	0.430676
1094.65	-35932.4	-14517.5	12.0203	-0.0701615	-0.00925263	0.436874
1094.66	-35932.3	-14517.3	12.0196	-0.0699515	-0.0113263	0.441597
1094.68	-35932.3	-14517.1	12.0178	-0.0699614	-0.0170332	0.445061
1094.7	-35932.2	-14517	12.0159	-0.0700137	-0.0212328	0.447545
1094.72	-35932.1	-14516.8	12.0143	-0.070008	-0.022519	0.449258
1094.73	-35932	-14516.5	12.0124	-0.0699985	-0.0246723	0.450313
1094.75	-35931.9	-14516.3	12.0105	-0.0700028	-0.0283976	0.450848
1094.77	-35931.9	-14516.2	12.0099	-0.069991	-0.0307854	0.451036
1094.78	-35931.8	-14516	12.0101	-0.0699821	-0.0306683	0.451023
1094.8	-35931.7	-14515.8	12.0094	-0.070042	-0.0289758	0.450928
1094.82	-35931.7	-14515.6	12.0075	-0.0700643	-0.0270954	0.450915
1094.84	-35931.6	-14515.4	12.0056	-0.0698226	-0.0266022	0.451176
1094.85	-35931.5	-14515.2	12.0041	-0.0697533	-0.0268792	0.451755
1094.87	-35931.4	-14515	12.0021	-0.070754	-0.025737	0.452588
1094.89	-35931.4	-14514.9	12.0003	-0.0726466	-0.0237312	0.453737
1094.9	-35931.3	-14514.7	11.9999	-0.0744611	-0.0233527	0.455332
1094.92	-35931.2	-14514.5	12.0001	-0.0761255	-0.0236212	0.457067
1094.94	-35931.1	-14514.3	11.9992	-0.0780893	-0.0215227	0.458399
1094.95	-35931	-14514.1	11.9973	-0.079748	-0.0177081	0.459401
1094.97	-35931	-14513.9	11.9954	-0.0800656	-0.0147904	0.460466
1094.99	-35930.9	-14513.7	11.9937	-0.0798982	-0.0134619	0.461613
1095	-35930.8	-14513.5	11.992	-0.0809623	-0.0132475	0.46268
1095.02	-35930.7	-14513.3	11.9903	-0.0829755	-0.0133528	0.46382
1095.04	-35930.7	-14513.1	11.9886	-0.084813	-0.0130553	0.465296
1095.06	-35930.6	-14512.9	11.987	-0.0863891	-0.0131631	0.467011
1095.07	-35930.5	-14512.8	11.9853	-0.0880214	-0.0147723	0.46874
1095.09	-35930.4	-14512.6	11.9835	-0.0897851	-0.0165545	0.470399
1095.11	-35930.4	-14512.4	11.9818	-0.0916175	-0.016717	0.472
1095.12	-35930.3	-14512.2	11.9801	-0.0932507	-0.0166267	0.473744
1095.14	-35930.2	-14512	11.9784	-0.0945665	-0.0181202	0.475821
1095.16	-35930.1	-14511.8	11.9768	-0.0965063	-0.0199305	0.47808
1095.17	-35930.1	-14511.6	11.9751	-0.0998766	-0.0203515	0.480317
1095.19	-35930	-14511.5	11.9733	-0.103333	-0.02	0.482571
1095.21	-35929.9	-14511.3	11.9716	-0.105414	-0.0199087	0.484888
1095.23	-35929.8	-14511.1	11.9699	-0.106745	-0.0200046	0.487045
1095.24	-35929.7	-14510.9	11.9682	-0.108254	-0.0200249	0.48883
1095.26	-35929.7	-14510.7	11.9666	-0.11012	-0.0199988	0.490273
1095.28	-35929.6	-14510.5	11.9649	-0.112146	-0.0199938	0.491462
1095.29	-35929.5	-14510.3	11.9631	-0.113407	-0.0200006	0.49249
1095.31	-35929.4	-14510.1	11.9614	-0.113421	-0.0200016	0.493299
1095.33	-35929.4	-14509.9	11.9597	-0.113388	-0.0199998	0.493409
1095.35	-35929.3	-14509.7	11.958	-0.113836	-0.0199996	0.492525
1095.36	-35929.2	-14509.5	11.9564	-0.113003	-0.0200001	0.490984
1095.38	-35929.1	-14509.4	11.9547	-0.109824	-0.0200001	0.488982
1095.4	-35929.1	-14509.2	11.9529	-0.105704	-0.02	0.486175
1095.41	-35929	-14509	11.9511	-0.102018	-0.02	0.482666
1095.43	-35928.9	-14508.8	11.9496	-0.099333	-0.02	0.479601
1095.45	-35928.8	-14508.6	11.9483	-0.0967769	-0.02	0.476597
1095.46	-35928.8	-14508.4	11.9457	-0.0912356	-0.02	0.470471
1095.48	-35928.7	-14508.2	11.9423	-0.0851026	-0.02	0.462849
1095.5	-35928.6	-14508	11.9405	-0.0836899	-0.02	0.458917
1095.51	-35928.5	-14507.9	11.9398	-0.0827837	-0.02	0.456852
1095.53	-35928.5	-14507.7	11.9397	-0.0806268	-0.02	0.454785
1095.55	-35928.4	-14507.5	11.9403	-0.0801547	-0.02	0.45177
1095.57	-35928.3	-14507.3	11.9388	-0.0788093	-0.02	0.448933
1095.58	-35928.2	-14507.1	11.9351	-0.0750654	-0.02	0.446211
1095.6	-35928.2	-14506.9	11.9315	-0.0715306	-0.02	0.443247
1095.62	-35928.1	-14506.7	11.9298	-0.0697504	-0.02	0.44159
1095.63	-35928	-14506.6	11.9301	-0.0700699	-0.02	0.441099
1095.65	-35927.9	-14506.4	11.93	-0.0699814	-0.02	0.441197
1095.67	-35927.9	-14506.2	11.93	-0.0700045	-0.02	0.441171
1095.68	-35927.8	-14506	11.9299	-0.0699984	-0.02	0.441178
1095.7	-35927.7	-14505.8	11.9303	-0.0700019	-0.02	0.441174
1095.72	-35927.6	-14505.6	11.9281	-0.0699945	-0.02	0.441182
1095.74	-35927.6	-14505.4	11.9245	-0.0700219	-0.02	0.441153
1095.75	-35927.5	-14505.2	11.9209	-0.0699178	-0.02	0.441266
1095.77	-35927.4	-14505	11.9198	-0.0702757	-0.02	0.440524
1095.79	-35927.3	-14504.9	11.92	-0.06773	-0.02	0.43874
1095.8	-35927.3	-14504.7	11.92	-0.0646011	-0.02	0.43502
1095.82	-35927.2	-14504.5	11.92	-0.058429	-0.02	0.4296
1095.84	-35927.1	-14504.3	11.92	-0.0516337	-0.02	0.42246
1095.86	-35927	-14504.1	11.92	-0.0429612	-0.02	0.412716
1095.87	-35927	-14503.9	11.92	-0.0270368	-0.02	0.396007
1095.89	-35926.9	-14503.7	11.92	-0.00218516	-0.02	0.37109
1095.91	-35926.8	-14503.5	11.92	0.0331779	-0.0200001	0.3397
1095.92	-35926.7	-14503.3	11.92	0.0720121	-0.0199998	0.300956
1095.94	-35926.7	-14503.2	11.9201	0.112024	-0.0200009	0.262652
1095.96	-35926.6	-14503	11.9198	0.151657	-0.0199966	0.222872
1095.97	-35926.5	-14502.8	11.9231	0.197268	-0.0200069	0.179015
1095.99	-35926.4	-14502.6	11.9264	0.240979	-0.0199734	0.138397
1096.01	-35926.3	-14502.4	11.933	0.277965	-0.0200997	0.102249
1096.03	-35926.3	-14502.2	11.9367	0.31	-0.0166667	0.0697168
1096.04	-35926.2	-14502	11.9433	0.333333	-0.0133333	0.043573
1096.06	-35926.1	-14501.8	11.9467	0.353333	-0.01	0.0206972
1096.08	-35926	-14501.7	11.9538	0.370807	-0.0100242	0.00237267
1096.09	-35926	-14501.5	11.9604	0.380447	-0.00999352	-0.00922534
1096.11	-35925.9	-14501.3	11.9671	0.386976	-0.0100017	-0.0155242
1096.13	-35925.8	-14501.1	11.9741	0.390138	-0.00999908	-0.018757
1096.14	-35925.7	-14500.9	11.9808	0.389963	-0.0100005	-0.0196352
1096.16	-35925.7	-14500.7	11.9875	0.390009	-0.00999874	-0.0196008
1096.18	-35925.6	-14500.5	11.9945	0.389996	-0.010007	-0.0196105
1096.19	-35925.5	-14500.3	12.0012	0.390001	-0.00997362	-0.0196071
1096.21	-35925.4	-14500.1	12.0079	0.39	-0.0100979	-0.0196081
1096.23	-35925.4	-14500	12.0149	0.39	-0.00945867	-0.0196076
1096.25	-35925.3	-14499.8	12.0215	0.39	-0.00586023	-0.0196086
1096.26	-35925.2	-14499.6	12.0283	0.39	-0.00239322	-0.019605
1096.28	-35925.1	-14499.4	12.0353	0.39	0.000306416	-0.0196212
1096.3	-35925.1	-14499.2	12.0419	0.39	-8.175e-05	-0.0195573
1096.31	-35925	-14499	12.0487	0.39	2.05356e-05	-0.0198268
1096.33	-35924.9	-14498.8	12.0557	0.39	-6.12293e-06	-0.0213272
1096.35	-35924.8	-14498.6	12.0623	0.39	1.63248e-06	-0.0239966
1096.37	-35924.8	-14498.4	12.0692	0.39	-4.05403e-07	-0.0271132
1096.38	-35924.7	-14498.2	12.0762	0.39	1.17571e-07	-0.0289054
1096.4	-35924.6	-14498.1	12.0826	0.39	-3.1323e-08	-0.0295565
1096.42	-35924.5	-14497.8	12.0899	0.390001	7.67259e-09	-0.0291263
1096.43	-35924.5	-14497.7	12.095	0.389995	-2.17784e-09	-0.0311202
1096.45	-35924.4	-14497.5	12.0994	0.390018	5.68588e-10	-0.0399639
1096.47	-35924.3	-14497.3	12.1067	0.389935	-9.70575e-11	-0.0607592
1096.48	-35924.2	-14497.1	12.1136	0.39027	-1.3863e-10	-0.0883969
1096.5	-35924.1	-14496.9	12.1201	0.388491	6.57499e-10	-0.112481
1096.52	-35924.1	-14496.7	12.1271	0.384799	-2.34741e-09	-0.130707
1096.53	-35924	-14496.5	12.1339	0.38109	9.59166e-09	-0.142414
1096.55	-35923.9	-14496.3	12.1409	0.379772	-3.60044e-08	-0.150187
1096.57	-35923.8	-14496.1	12.1454	0.380052	1.2415e-07	-0.154856
1096.59	-35923.8	-14496	12.1507	0.379986	-4.99928e-07	-0.156678
1096.6	-35923.7	-14495.8	12.1577	0.380004	1.87507e-06	-0.156899
1096.62	-35923.6	-14495.5	12.1646	0.379999	-6.28879e-06	-0.156855
1096.64	-35923.5	-14495.4	12.1714	0.38	2.50349e-05	-0.156865
1096.65	-35923.5	-14495.2	12.178	0.38	-9.38362e-05	-0.156862
1096.67	-35923.4	-14495	12.185	0.38	0.000302249	-0.156863
1096.69	-35923.3	-14494.8	12.1918	0.38	-0.00268209	-0.156863
1096.7	-35923.2	-14494.6	12.1985	0.38	-0.00342123	-0.156863
1096.72	-35923.1	-14494.4	12.2051	0.38	-0.00353733	-0.156863
1096.74	-35923.1	-14494.2	12.2152	0.38	-0.000555227	-0.156863
1096.76	-35923	-14494	12.2196	0.38	0.00074238	-0.156863
1096.77	-35922.9	-14493.8	12.2225	0.38	1.81458e-05	-0.156863
1096.79	-35922.8	-14493.7	12.2324	0.38	0.000128537	-0.156863
1096.81	-35922.8	-14493.4	12.2362	0.38	-0.00282103	-0.156863
1096.82	-35922.7	-14493.2	12.2429	0.38	-0.00655742	-0.156862
1096.84	-35922.6	-14493.1	12.2496	0.38	-0.00668824	-0.156864
1096.86	-35922.5	-14492.9	12.2563	0.38	-0.00668889	-0.156858
1096.88	-35922.4	-14492.7	12.2633	0.38	-0.00666667	-0.156863
1096.89	-35922.4	-14492.5	12.27	0.38	-0.01	-0.156863
1096.91	-35922.3	-14492.3	12.2767	0.38	-0.01	-0.16122
1096.93	-35922.2	-14492.1	12.2837	0.38	-0.0100081	-0.175596
1096.94	-35922.1	-14491.9	12.2904	0.38	-0.00999783	-0.207066
1096.96	-35922.1	-14491.7	12.2971	0.38	-0.0100006	-0.255057
1096.98	-35922	-14491.5	12.3039	0.379999	-0.00999971	-0.319015
1096.99	-35921.9	-14491.3	12.3072	0.380004	-0.0100001	-0.376628
1097.01	-35921.8	-14491.1	12.3142	0.379984	-0.00999988	-0.423019
1097.03	-35921.8	-14490.9	12.3212	0.380095	-0.0100006	-0.452427
1097.05	-35921.7	-14490.7	12.328	0.379623	-0.00999783	-0.462758
1097.06	-35921.6	-14490.5	12.334	0.37602	-0.0100081	-0.462204
1097.08	-35921.5	-14490.3	12.338	0.372417	-0.00995905	-0.456223
1097.1	-35921.4	-14490.2	12.3448	0.369752	-0.0101549	-0.452452
1097.11	-35921.4	-14489.9	12.3523	0.370066	-0.00937542	-0.450851
1097.13	-35921.3	-14489.8	12.3625	0.369965	-0.00577096	-0.451038
1097.15	-35921.2	-14489.6	12.3676	0.369962	-0.00413873	-0.451
1097.16	-35921.1	-14489.4	12.3711	0.370009	-0.00286314	-0.451027
1097.18	-35921	-14489.2	12.3761	0.370009	-0.00094297	-0.451499
1097.2	-35921	-14489	12.3823	0.369997	0.000243679	-0.452474
1097.21	-35920.9	-14488.8	12.3893	0.369998	0.000182223	-0.45405
1097.23	-35920.8	-14488.6	12.3961	0.370001	-4.33789e-05	-0.456422
1097.25	-35920.7	-14488.4	12.4027	0.370001	2.24307e-05	-0.45964
1097.27	-35920.7	-14488.2	12.4096	0.37	-0.000100306	-0.463566
1097.28	-35920.6	-14488	12.4167	0.37	-0.000254959	-0.468045
1097.3	-35920.5	-14487.8	12.4226	0.37	0.000556172	-0.472923
1097.32	-35920.4	-14487.6	12.4275	0.37	0.00239569	-0.478002
1097.33	-35920.3	-14487.4	12.4332	0.37	0.00429067	-0.483045
1097.35	-35920.3	-14487.2	12.44	0.37	0.00591102	-0.487941
1097.37	-35920.2	-14487	12.447	0.37	0.00755835	-0.492692
1097.38	-35920.1	-14486.8	12.4538	0.37	0.00929775	-0.497186
1097.4	-35920	-14486.6	12.4609	0.370001	0.0109696	-0.501202
1097.42	-35919.9	-14486.4	12.4679	0.370001	0.0126696	-0.5045
1097.44	-35919.9	-14486.2	12.4733	0.369996	0.0147531	-0.506857
1097.45	-35919.8	-14486	12.4781	0.369996	0.0181979	-0.508345
1097.47	-35919.7	-14485.8	12.4841	0.370014	0.0241983	-0.509236
1097.49	-35919.6	-14485.7	12.4912	0.370014	0.0314202	-0.50972
1097.5	-35919.6	-14485.5	12.4983	0.369943	0.0371433	-0.509918
1097.52	-35919.5	-14485.2	12.5051	0.369956	0.0420232	-0.509858
1097.54	-35919.4	-14485.1	12.5119	0.37023	0.0483205	-0.509517
1097.56	-35919.3	-14484.9	12.5186	0.370169	0.0552133	-0.508899
1097.57	-35919.3	-14484.7	12.5243	0.368945	0.0606952	-0.508011
1097.59	-35919.2	-14484.5	12.5292	0.367003	0.0656663	-0.506793
1097.61	-35919.1	-14484.3	12.5338	0.365268	0.0720497	-0.505198
1097.62	-35919	-14484.1	12.539	0.363647	0.0789034	-0.503534
1097.64	-35918.9	-14483.9	12.5452	0.361756	0.0844212	-0.502203
1097.66	-35918.8	-14483.7	12.5521	0.360173	0.0891369	-0.501233
1097.67	-35918.8	-14483.5	12.559	0.359705	0.0943114	-0.500512
1097.69	-35918.7	-14483.3	12.5658	0.359963	0.099454	-0.500038
1097.71	-35918.6	-14483.1	12.573	0.360152	0.103521	-0.49985
1097.72	-35918.5	-14482.9	12.5796	0.360019	0.106516	-0.499982
1097.74	-35918.4	-14482.7	12.5851	0.359663	0.108718	-0.50032
1097.76	-35918.4	-14482.5	12.5897	0.359941	0.109963	-0.500056
1097.78	-35918.3	-14482.3	12.5945	0.361169	0.110137	-0.498276
1097.79	-35918.2	-14482.1	12.6	0.36	0.11	-0.494553
1097.81	-35918.1	-14481.9	12.6066	0.353237	0.110207	-0.488561
1097.83	-35918	-14481.7	12.6138	0.34266	0.109951	-0.479789
1097.84	-35918	-14481.5	12.6207	0.330414	0.108495	-0.468066
1097.86	-35917.9	-14481.3	12.627	0.315708	0.106558	-0.454515
1097.88	-35917.8	-14481.1	12.6326	0.298258	0.10486	-0.440393
1097.89	-35917.7	-14480.9	12.6372	0.281543	0.103108	-0.426506
1097.91	-35917.6	-14480.7	12.6408	0.268508	0.101154	-0.413568
1097.93	-35917.6	-14480.5	12.6439	0.258353	0.0998663	-0.402305
1097.95	-35917.5	-14480.3	12.6469	0.249797	0.0997539	-0.393091
1097.96	-35917.4	-14480.1	12.6508	0.241971	0.100037	-0.38545
1097.98	-35917.3	-14479.9	12.6558	0.234628	0.10007	-0.378952
1098	-35917.3	-14479.7	12.6613	0.228843	0.0999801	-0.373559
1098.01	-35917.2	-14479.5	12.6667	0.225159	0.0999488	-0.369326
1098.03	-35917.1	-14479.3	12.6712	0.222661	0.100043	-0.366373
1098.05	-35917	-14479.1	12.6745	0.22078	0.100144	-0.36461
1098.07	-35916.9	-14478.9	12.6776	0.219845	0.0998535	-0.363579
1098.08	-35916.8	-14478.7	12.681	0.219845	0.0995002	-0.362953
1098.1	-35916.8	-14478.5	12.6846	0.220047	0.1007	-0.362694
1098.12	-35916.7	-14478.3	12.688	0.220038	0.104074	-0.362704
1098.13	-35916.6	-14478.1	12.6914	0.219986	0.108602	-0.36276
1098.15	-35916.5	-14477.9	12.6947	0.21999	0.113581	-0.362756
1098.17	-35916.4	-14477.7	12.6981	0.220004	0.118875	-0.362741
1098.18	-35916.3	-14477.5	12.7016	0.220002	0.124129	-0.362742
1098.2	-35916.3	-14477.3	12.7048	0.219999	0.128683	-0.362746
1098.22	-35916.2	-14477.1	12.7082	0.219999	0.132129	-0.362746
1098.23	-35916.1	-14476.9	12.7123	0.22	0.134378	-0.362745
1098.25	-35916	-14476.7	12.7174	0.22	0.135911	-0.362745
1098.27	-35915.9	-14476.5	12.7229	0.22	0.137666	-0.362745
1098.29	-35915.9	-14476.3	12.7281	0.22	0.139496	-0.362745
1098.3	-35915.8	-14476.1	12.7323	0.22	0.140305	-0.362745
1098.32	-35915.7	-14475.9	12.7355	0.22	0.140123	-0.362745
1098.34	-35915.6	-14475.7	12.7388	0.22	0.139861	-0.362745
1098.35	-35915.5	-14475.5	12.7422	0.22	0.139907	-0.362745
1098.37	-35915.4	-14475.3	12.7453	0.22	0.140231	-0.362745
1098.39	-35915.4	-14475.1	12.7487	0.22	0.140216	-0.362745
1098.4	-35915.3	-14474.9	12.7536	0.22	0.138987	-0.362745
1098.42	-35915.2	-14474.7	12.7589	0.22	0.137072	-0.362745
1098.44	-35915.1	-14474.5	12.7629	0.22	0.135599	-0.362745
1098.46	-35915	-14474.3	12.766	0.22	0.133923	-0.362745
1098.47	-35915	-14474.1	12.7692	0.22	0.130785	-0.362745
1098.49	-35914.9	-14473.9	12.7727	0.22	0.127189	-0.362745
1098.51	-35914.8	-14473.7	12.7762	0.219999	0.124926	-0.362746
1098.52	-35914.7	-14473.5	12.7796	0.22	0.123511	-0.362746
1098.54	-35914.6	-14473.3	12.7829	0.220005	0.121776	-0.36274
1098.56	-35914.5	-14473.1	12.7863	0.220002	0.12014	-0.362743
1098.58	-35914.5	-14472.9	12.7898	0.219983	0.119466	-0.362766
1098.59	-35914.4	-14472.7	12.7931	0.219997	0.119938	-0.362749
1098.61	-35914.3	-14472.5	12.7963	0.220066	0.121412	-0.362666
1098.63	-35914.2	-14472.3	12.8	0.22	0.123333	-0.362745
1098.64	-35914.1	-14472.1	12.805	0.219739	0.12513	-0.36306
1098.66	-35914	-14471.9	12.81	0.22	0.126667	-0.362745
1098.68	-35914	-14471.7	12.8137	0.220954	0.12808	-0.360849
1098.69	-35913.9	-14471.5	12.8169	0.219812	0.130157	-0.357016
1098.71	-35913.8	-14471.3	12.8203	0.214192	0.133437	-0.350749
1098.73	-35913.7	-14471.1	12.8237	0.205569	0.137077	-0.340599
1098.74	-35913.6	-14470.9	12.827	0.194626	0.140366	-0.325455
1098.76	-35913.5	-14470.7	12.8304	0.177519	0.143759	-0.305746
1098.78	-35913.5	-14470.5	12.834	0.151787	0.147463	-0.281963
1098.8	-35913.4	-14470.3	12.8372	0.121097	0.15041	-0.25402
1098.81	-35913.3	-14470.1	12.8392	0.0888585	0.152085	-0.222672
1098.83	-35913.2	-14469.9	12.8401	0.0553169	0.153836	-0.190922
1098.85	-35913.1	-14469.7	12.8401	0.0212729	0.156802	-0.161015
1098.86	-35913.1	-14469.5	12.84	-0.0104173	0.161147	-0.133005
1098.88	-35913	-14469.3	12.8402	-0.037447	0.166442	-0.107317
1098.9	-35912.9	-14469.1	12.8397	-0.059129	0.171299	-0.0856544
1098.91	-35912.8	-14468.9	12.838	-0.0753929	0.174883	-0.069101
1098.93	-35912.7	-14468.7	12.836	-0.0868907	0.177508	-0.0573997
1098.95	-35912.6	-14468.4	12.8344	-0.0941394	0.17934	-0.0499118
1098.97	-35912.5	-14468.3	12.8328	-0.0973632	0.180164	-0.0456359
