# Supplementary material for: Extraction of driving behavior primitives considering driver expectation and vehicle dynamics
Source: PLoS One. 2025 Dec 31;20(12):e0340123. doi: 10.1371/journal.pone.0340123 (PMC12755792; doi:10.1371/journal.pone.0340123)
Supplement: S1 File — (ZIP) [file pone.0340123.s001.zip › DataSetForPimitiveExaction-1/straight driving/c12_s_5.xlsx]

## Sheet: Sheet1
1101.72	-35898.7	-14436.3	12.4603	-0.0899922	-0.190999	0.78432
1101.74	-35898.7	-14436.1	12.4599	-0.0900061	-0.197091	0.784312
1101.75	-35898.6	-14435.9	12.4601	-0.0900021	-0.201849	0.784316
1101.77	-35898.5	-14435.7	12.4592	-0.0899984	-0.205886	0.784302
1101.79	-35898.4	-14435.5	12.4573	-0.0899995	-0.209214	0.784301
1101.81	-35898.3	-14435.3	12.4554	-0.0900004	-0.211494	0.784365
1101.82	-35898.3	-14435.1	12.4537	-0.0900001	-0.213014	0.784354
1101.84	-35898.2	-14434.9	12.4521	-0.09	-0.214416	0.784045
1101.86	-35898.1	-14434.7	12.4504	-0.09	-0.216164	0.783412
1101.87	-35898	-14434.5	12.4487	-0.0899998	-0.218454	0.782517
1101.89	-35897.9	-14434.3	12.447	-0.0899998	-0.219968	0.781302
1101.91	-35897.9	-14434.1	12.4452	-0.0900011	-0.219058	0.7797
1101.92	-35897.8	-14433.9	12.4435	-0.0900004	-0.216894	0.777971
1101.94	-35897.7	-14433.7	12.4419	-0.0899957	-0.21536	0.776505
1101.96	-35897.6	-14433.6	12.4402	-0.0899984	-0.213632	0.775645
1101.97	-35897.5	-14433.4	12.4385	-0.090016	-0.210378	0.775773
1101.99	-35897.5	-14433.2	12.4368	-0.0900031	-0.206838	0.7776
1102.01	-35897.4	-14432.9	12.4351	-0.0899379	-0.204687	0.781839
1102.03	-35897.3	-14432.7	12.4333	-0.09	-0.203333	0.788671
1102.04	-35897.2	-14432.6	12.4313	-0.0902457	-0.201765	0.798012
1102.06	-35897.1	-14432.4	12.43	-0.09	-0.2	0.809368
1102.08	-35897.1	-14432.2	12.43	-0.0886461	-0.198263	0.821924
1102.09	-35897	-14432	12.43	-0.0865317	-0.196567	0.833996
1102.11	-35896.9	-14431.8	12.4285	-0.0838311	-0.194872	0.84366
1102.13	-35896.8	-14431.6	12.4264	-0.0793273	-0.193123	0.848906
1102.14	-35896.7	-14431.4	12.4248	-0.0713967	-0.191352	0.848118
1102.16	-35896.7	-14431.2	12.4231	-0.0580909	-0.189847	0.840849
1102.18	-35896.6	-14431	12.4212	-0.0380246	-0.18852	0.826922
1102.2	-35896.5	-14430.8	12.4198	-0.011563	-0.186095	0.806348
1102.21	-35896.4	-14430.6	12.4196	0.0201777	-0.181546	0.780101
1102.23	-35896.3	-14430.4	12.4202	0.0550204	-0.17494	0.751365
1102.25	-35896.3	-14430.2	12.4216	0.0905707	-0.166745	0.722514
1102.26	-35896.2	-14430.1	12.424	0.124312	-0.157919	0.69363
1102.28	-35896.1	-14429.8	12.4274	0.154439	-0.149232	0.665364
1102.3	-35896	-14429.6	12.4311	0.180606	-0.140958	0.640073
1102.32	-35895.9	-14429.4	12.4345	0.202271	-0.13366	0.619202
1102.33	-35895.8	-14429.2	12.4379	0.218266	-0.128474	0.602282
1102.35	-35895.8	-14429.1	12.4412	0.228664	-0.125286	0.58878
1102.37	-35895.7	-14428.9	12.4444	0.235446	-0.122078	0.578335
1102.38	-35895.6	-14428.7	12.4477	0.240517	-0.118342	0.570004
1102.4	-35895.5	-14428.5	12.4519	0.245448	-0.115953	0.561981
1102.42	-35895.4	-14428.2	12.4571	0.251944	-0.114654	0.553091
1102.43	-35895.4	-14428.1	12.4624	0.261848	-0.11138	0.543045
1102.45	-35895.3	-14427.9	12.4674	0.27532	-0.105977	0.531663
1102.47	-35895.2	-14427.7	12.4724	0.290696	-0.101528	0.51885
1102.48	-35895.1	-14427.5	12.4775	0.306327	-0.0984224	0.505219
1102.5	-35895	-14427.3	12.4828	0.320697	-0.0941016	0.492117
1102.52	-35895	-14427.1	12.488	0.332646	-0.0886363	0.480386
1102.54	-35894.9	-14426.9	12.4928	0.341428	-0.0844984	0.470338
1102.55	-35894.8	-14426.7	12.4977	0.347717	-0.0814789	0.461804
1102.57	-35894.7	-14426.5	12.5037	0.353226	-0.0773065	0.454274
1102.59	-35894.6	-14426.3	12.5108	0.358381	-0.0718927	0.447629
1102.6	-35894.6	-14426.1	12.5178	0.362602	-0.0667815	0.442075
1102.62	-35894.5	-14425.9	12.5246	0.365848	-0.061707	0.437805
1102.64	-35894.4	-14425.7	12.5316	0.368395	-0.0553497	0.434938
1102.65	-35894.3	-14425.5	12.5382	0.369875	-0.0484885	0.432985
1102.67	-35894.3	-14425.3	12.5439	0.369761	-0.0428966	0.431126
1102.69	-35894.2	-14425.1	12.5489	0.369695	-0.0379535	0.428777
1102.71	-35894.1	-14424.9	12.5537	0.372354	-0.0320661	0.425533
1102.72	-35894	-14424.7	12.559	0.378549	-0.0271559	0.421318
1102.74	-35893.9	-14424.5	12.565	0.388134	-0.0261333	0.416317
1102.76	-35893.8	-14424.4	12.572	0.400805	-0.0267285	0.411434
1102.77	-35893.8	-14424.2	12.5802	0.415977	-0.0252696	0.407827
1102.79	-35893.7	-14423.9	12.589	0.431592	-0.0234005	0.406325
1102.81	-35893.6	-14423.7	12.5976	0.445246	-0.0242352	0.407416
1102.83	-35893.5	-14423.5	12.6062	0.456119	-0.0265442	0.410458
1102.84	-35893.4	-14423.3	12.6149	0.464091	-0.0281673	0.414507
1102.86	-35893.4	-14423.2	12.6229	0.469725	-0.0298632	0.419109
1102.88	-35893.3	-14423	12.6297	0.473744	-0.0328818	0.423881
1102.89	-35893.2	-14422.7	12.6367	0.476667	-0.0366667	0.428105
1102.91	-35893.1	-14422.5	12.6453	0.478825	-0.0402919	0.431216
1102.93	-35893	-14422.3	12.6538	0.48004	-0.04351	0.433693
1102.94	-35892.9	-14422.1	12.6605	0.480218	-0.0464948	0.436043
1102.96	-35892.9	-14422	12.6671	0.479989	-0.0502648	0.438006
1102.98	-35892.8	-14421.8	12.6754	0.479941	-0.0554171	0.439307
1102.99	-35892.7	-14421.5	12.6844	0.480007	-0.0605425	0.440178
1103.01	-35892.6	-14421.3	12.6931	0.480031	-0.0643539	0.440844
1103.03	-35892.5	-14421.1	12.7015	0.479987	-0.0670947	0.441214
1103.05	-35892.5	-14420.9	12.7097	0.479929	-0.0690715	0.441248
1103.06	-35892.4	-14420.8	12.7182	0.48004	-0.0701027	0.441163
1103.08	-35892.3	-14420.6	12.7271	0.480244	-0.0701914	0.440901
1103.1	-35892.2	-14420.3	12.7351	0.479798	-0.0699496	0.43966
1103.11	-35892.1	-14420.1	12.7418	0.479097	-0.0698819	0.436748
1103.13	-35892	-14419.9	12.7489	0.481011	-0.0700915	0.43192
1103.15	-35892	-14419.7	12.7573	0.487117	-0.0703035	0.424873
1103.16	-35891.9	-14419.6	12.7658	0.496257	-0.0696825	0.415131
1103.18	-35891.8	-14419.4	12.7742	0.507734	-0.0679707	0.402906
1103.2	-35891.7	-14419.1	12.7834	0.522083	-0.0659931	0.389619
1103.22	-35891.6	-14418.9	12.7938	0.53808	-0.0642668	0.376535
1103.23	-35891.6	-14418.7	12.8042	0.55181	-0.0626948	0.364503
1103.25	-35891.5	-14418.5	12.8141	0.561797	-0.0610785	0.354008
1103.27	-35891.4	-14418.4	12.8243	0.569886	-0.0591678	0.345109
1103.28	-35891.3	-14418.1	12.8348	0.576924	-0.0572895	0.337347
1103.3	-35891.2	-14417.9	12.8442	0.582302	-0.0564597	0.329659
1103.32	-35891.1	-14417.7	12.8526	0.587096	-0.0566144	0.321284
1103.34	-35891.1	-14417.5	12.8617	0.594201	-0.0565428	0.311833
1103.35	-35891	-14417.3	12.8719	0.604436	-0.0563751	0.300938
1103.37	-35890.9	-14417.1	12.8819	0.616649	-0.0574514	0.288264
1103.39	-35890.8	-14416.9	12.8921	0.630442	-0.0594039	0.274071
1103.4	-35890.7	-14416.7	12.9037	0.64606	-0.0603512	0.259148
1103.42	-35890.6	-14416.5	12.916	0.661744	-0.0601274	0.243954
1103.44	-35890.6	-14416.3	12.9267	0.674366	-0.059904	0.228635
1103.45	-35890.5	-14416.1	12.9363	0.683767	-0.05997	0.212812
1103.47	-35890.4	-14415.9	12.9474	0.691706	-0.0600119	0.195812
1103.49	-35890.3	-14415.7	12.9597	0.698396	-0.0599936	0.177624
1103.5	-35890.2	-14415.5	12.9717	0.703078	-0.0600491	0.158754
1103.52	-35890.2	-14415.3	12.9837	0.706093	-0.0600424	0.140295
1103.54	-35890.1	-14415.1	12.9968	0.708324	-0.0597742	0.123552
1103.56	-35890	-14414.9	13.0103	0.709803	-0.0598328	0.108847
1103.57	-35889.9	-14414.7	13.0228	0.710229	-0.0610463	0.0960588
1103.59	-35889.8	-14414.5	13.0346	0.710037	-0.0629923	0.0854787
1103.61	-35889.7	-14414.2	13.0466	0.709939	-0.0647707	0.0774638
1103.62	-35889.7	-14414	13.0586	0.709994	-0.0664528	0.0714309
1103.64	-35889.6	-14413.8	13.0703	0.710017	-0.0683581	0.0665158
1103.66	-35889.5	-14413.7	13.082	0.710002	-0.0698877	0.0625035
1103.67	-35889.4	-14413.5	13.0938	0.709995	-0.0703126	0.0592595
1103.69	-35889.3	-14413.2	13.106	0.71	-0.0700225	0.0557939
1103.71	-35889.2	-14413	13.1181	0.710002	-0.0697531	0.0510004
1103.73	-35889.2	-14412.8	13.13	0.71	-0.07	0.0446623
1103.74	-35889.1	-14412.6	13.1417	0.709994	-0.0711368	0.0366531
1103.76	-35889	-14412.4	13.1533	0.71	-0.0733333	0.0261438
1103.78	-35888.9	-14412.2	13.1653	0.71002	-0.0765627	0.0123885
1103.79	-35888.8	-14412	13.1774	0.709996	-0.0802128	-0.004323
1103.81	-35888.7	-14411.7	13.1895	0.709926	-0.0837045	-0.0233644
1103.83	-35888.7	-14411.5	13.2014	0.71003	-0.087059	-0.043849
1103.85	-35888.6	-14411.4	13.213	0.710291	-0.0903914	-0.0653643
1103.86	-35888.5	-14411.2	13.2247	0.709887	-0.0937261	-0.0889889
1103.88	-35888.4	-14411	13.2367	0.708308	-0.0971019	-0.115802
1103.9	-35888.3	-14410.7	13.2488	0.706333	-0.100642	-0.146145
1103.91	-35888.2	-14410.5	13.2609	0.704607	-0.104254	-0.180756
1103.93	-35888.2	-14410.3	13.2728	0.702925	-0.107293	-0.221619
1103.95	-35888.1	-14410.1	13.2845	0.701175	-0.109257	-0.270463
1103.96	-35888	-14409.9	13.296	0.699699	-0.110098	-0.328121
1103.98	-35887.9	-14409.7	13.3077	0.699162	-0.110087	-0.394744
1104	-35887.8	-14409.5	13.3207	0.700767	-0.110023	-0.469285
1104.01	-35887.7	-14409.2	13.3347	0.705365	-0.110164	-0.548516
1104.03	-35887.7	-14409	13.3476	0.713087	-0.109728	-0.62574
1104.05	-35887.6	-14408.9	13.359	0.724161	-0.108207	-0.69684
1104.07	-35887.5	-14408.7	13.3713	0.739029	-0.105656	-0.761984
1104.08	-35887.4	-14408.4	13.3853	0.75654	-0.102263	-0.820468
1104.1	-35887.3	-14408.2	13.3985	0.773215	-0.0983238	-0.869849
1104.12	-35887.2	-14408	13.4103	0.787082	-0.0934269	-0.909444
1104.13	-35887.2	-14407.8	13.4227	0.79829	-0.0863257	-0.940962
1104.15	-35887.1	-14407.6	13.4361	0.80677	-0.0776472	-0.966429
1104.17	-35887	-14407.4	13.4496	0.812117	-0.0700041	-0.988
1104.18	-35886.9	-14407.2	13.4632	0.815266	-0.0634719	-1.00658
1104.2	-35886.8	-14406.9	13.4781	0.818512	-0.0554393	-1.02175
1104.22	-35886.7	-14406.7	13.4938	0.822125	-0.0464635	-1.03382
1104.24	-35886.6	-14406.5	13.5082	0.82455	-0.0399194	-1.04377
1104.25	-35886.6	-14406.3	13.5213	0.825982	-0.035409	-1.05181
1104.27	-35886.5	-14406.1	13.5346	0.827933	-0.0296496	-1.05756
1104.29	-35886.4	-14405.9	13.5485	0.829796	-0.022451	-1.0612
1104.3	-35886.3	-14405.6	13.5622	0.829455	-0.0160266	-1.06332
1104.32	-35886.2	-14405.4	13.5759	0.827322	-0.0111648	-1.06422
1104.34	-35886.1	-14405.2	13.5903	0.825378	-0.00757988	-1.06405
1104.36	-35886.1	-14405	13.6054	0.823833	-0.00438021	-1.06336
1104.37	-35886	-14404.8	13.6211	0.821968	-0.0005425	-1.06292
1104.39	-35885.9	-14404.6	13.6365	0.820255	0.00284952	-1.06306
1104.41	-35885.8	-14404.3	13.6509	0.819698	0.00383941	-1.06383
1104.42	-35885.7	-14404.1	13.6643	0.819949	0.00338322	-1.0651
1104.44	-35885.6	-14403.9	13.6776	0.820099	0.00349089	-1.06665
1104.46	-35885.5	-14403.7	13.691	0.820022	0.00348304	-1.06833
1104.47	-35885.5	-14403.5	13.7046	0.819918	0.00193955	-1.07002
1104.49	-35885.4	-14403.3	13.7184	0.819974	0.000121277	-1.0717
1104.51	-35885.3	-14403	13.7322	0.820246	-0.000118723	-1.07338
1104.53	-35885.2	-14402.8	13.7459	0.820047	2.78779e-05	-1.07506
1104.54	-35885.1	-14402.6	13.7592	0.818695	-0.0012106	-1.07673
1104.56	-35885	-14402.4	13.7725	0.816777	-0.00321951	-1.07834
1104.58	-35884.9	-14402.2	13.7862	0.815055	-0.00494878	-1.07991
1104.59	-35884.8	-14402	13.8	0.813333	-0.00666667	-1.0817
1104.61	-35884.7	-14401.7	13.8138	0.811377	-0.00869964	-1.0839
1104.63	-35884.7	-14401.5	13.8275	0.809949	-0.0100352	-1.08619
1104.64	-35884.6	-14401.3	13.8408	0.809692	-0.00998109	-1.0883
1104.66	-35884.5	-14401.1	13.8541	0.81002	-0.0100418	-1.09056
1104.68	-35884.4	-14400.9	13.8678	0.81021	-0.0115282	-1.09324
1104.69	-35884.3	-14400.7	13.8816	0.809936	-0.0135568	-1.09622
1104.71	-35884.2	-14400.4	13.8954	0.809443	-0.0152454	-1.0996
1104.73	-35884.1	-14400.2	13.9091	0.810341	-0.0170111	-1.10452
1104.75	-35884.1	-14400	13.9224	0.814151	-0.0189848	-1.11191
1104.76	-35884	-14399.8	13.9357	0.821606	-0.0200739	-1.12173
1104.78	-35883.9	-14399.6	13.9491	0.832834	-0.0199029	-1.13389
1104.8	-35883.8	-14399.3	13.9635	0.846803	-0.0202241	-1.14857
1104.81	-35883.7	-14399.1	13.979	0.86226	-0.0219682	-1.16507
1104.83	-35883.6	-14398.9	13.9945	0.877851	-0.0237882	-1.18091
1104.85	-35883.5	-14398.7	14.0095	0.891982	-0.02518	-1.19471
1104.87	-35883.5	-14398.5	14.0245	0.902685	-0.0275515	-1.20737
1104.88	-35883.4	-14398.3	14.0399	0.909639	-0.0311977	-1.21909
1104.9	-35883.3	-14398	14.0555	0.915383	-0.0341957	-1.22842
1104.92	-35883.2	-14397.8	14.0711	0.920893	-0.0358183	-1.23512
1104.93	-35883.1	-14397.6	14.086	0.924468	-0.0373909	-1.24098
1104.95	-35883	-14397.4	14.1008	0.925951	-0.0392392	-1.24663
1104.97	-35882.9	-14397.2	14.1169	0.927357	-0.0402453	-1.25109
1104.98	-35882.8	-14396.9	14.1344	0.929263	-0.0401612	-1.25434
1105	-35882.7	-14396.7	14.1508	0.9303	-0.0399295	-1.25759
1105.02	-35882.6	-14396.4	14.166	0.930176	-0.0399617	-1.26107
1105.03	-35882.5	-14396.2	14.182	0.929873	-0.0400204	-1.2639
1105.05	-35882.5	-14396	14.199	0.929886	-0.0400103	-1.26597
1105.07	-35882.4	-14395.8	14.2149	0.930182	-0.0399947	-1.26795
1105.09	-35882.3	-14395.6	14.2301	0.930252	-0.0399976	-1.2697
1105.1	-35882.2	-14395.3	14.2466	0.929239	-0.0400015	-1.27039
1105.12	-35882.1	-14395.1	14.2641	0.927347	-0.0400005	-1.26966
1105.14	-35882	-14394.9	14.2801	0.925562	-0.0399996	-1.26752
1105.15	-35881.9	-14394.7	14.2948	0.923959	-0.0399999	-1.26405
1105.17	-35881.8	-14394.5	14.3098	0.922058	-0.0400001	-1.25934
1105.19	-35881.7	-14394.2	14.3254	0.920319	-0.04	-1.25353
1105.2	-35881.7	-14394	14.341	0.919724	-0.0400002	-1.24683
1105.22	-35881.6	-14393.7	14.3564	0.919946	-0.0400002	-1.24005
1105.24	-35881.5	-14393.5	14.3715	0.920019	-0.0399991	-1.23417
1105.26	-35881.4	-14393.3	14.3864	0.919972	-0.0399993	-1.22892
1105.27	-35881.3	-14393.1	14.4017	0.92021	-0.0400034	-1.22344
1105.29	-35881.2	-14392.9	14.4172	0.92013	-0.040002	-1.21776
1105.31	-35881.1	-14392.6	14.4329	0.918838	-0.0399864	-1.21216
1105.32	-35881	-14392.4	14.4482	0.916886	-0.0399948	-1.20568
1105.34	-35880.9	-14392.2	14.4629	0.91522	-0.0400546	-1.19712
1105.36	-35880.8	-14392	14.4781	0.913561	-0.0400199	-1.18654
1105.38	-35880.8	-14391.7	14.495	0.911466	-0.0397992	-1.17431
1105.39	-35880.7	-14391.5	14.5124	0.910029	-0.0399614	-1.15997
1105.41	-35880.6	-14391.2	14.5282	0.910242	-0.0411597	-1.14303
1105.43	-35880.5	-14391	14.5433	0.91	-0.0433333	-1.12418
1105.44	-35880.4	-14390.8	14.5586	0.906768	-0.0462696	-1.10422
1105.46	-35880.3	-14390.6	14.5733	0.9	-0.05	-1.08279
1105.48	-35880.2	-14390.3	14.587	0.889656	-0.0546368	-1.0596
1105.49	-35880.1	-14390.1	14.6009	0.875751	-0.0603715	-1.03563
1105.51	-35880	-14389.8	14.6161	0.858849	-0.0671632	-1.01225
1105.53	-35879.9	-14389.6	14.6318	0.841329	-0.0741275	-0.991159
1105.55	-35879.8	-14389.4	14.6472	0.825422	-0.0806707	-0.973397
1105.56	-35879.8	-14389.2	14.6617	0.811878	-0.0875186	-0.957954
1105.58	-35879.7	-14389	14.6754	0.800895	-0.0948802	-0.943896
1105.6	-35879.6	-14388.7	14.6891	0.791843	-0.100857	-0.931506
1105.61	-35879.5	-14388.4	14.7032	0.784343	-0.104414	-0.920517
1105.63	-35879.4	-14388.2	14.7162	0.778956	-0.107453	-0.908832
1105.65	-35879.3	-14388	14.7276	0.775589	-0.111059	-0.895053
1105.66	-35879.2	-14387.8	14.7397	0.772554	-0.113823	-0.87974
1105.68	-35879.1	-14387.6	14.7537	0.768959	-0.11529	-0.863009
1105.7	-35879	-14387.3	14.7671	0.765883	-0.117538	-0.843611
1105.71	-35878.9	-14387.1	14.7789	0.763067	-0.121233	-0.820661
1105.73	-35878.8	-14386.8	14.7912	0.757566	-0.124115	-0.794159
1105.75	-35878.7	-14386.6	14.8047	0.747925	-0.125533	-0.76319
1105.77	-35878.7	-14386.4	14.8178	0.735262	-0.127606	-0.725377
1105.78	-35878.6	-14386.2	14.8297	0.720181	-0.131141	-0.679219
1105.8	-35878.5	-14385.9	14.8417	0.702241	-0.134729	-0.624743
1105.82	-35878.4	-14385.6	14.8539	0.681629	-0.138002	-0.564286
1105.83	-35878.3	-14385.4	14.865	0.659404	-0.14209	-0.502841
1105.85	-35878.2	-14385.2	14.8749	0.636115	-0.147194	-0.442532
1105.87	-35878.1	-14385	14.8847	0.611643	-0.152429	-0.382258
1105.88	-35878	-14384.7	14.895	0.584513	-0.157524	-0.322492
1105.9	-35877.9	-14384.5	14.9056	0.551939	-0.16289	-0.265433
1105.92	-35877.8	-14384.2	14.916	0.513629	-0.16814	-0.210322
1105.94	-35877.7	-14384	14.9253	0.471309	-0.172206	-0.153649
1105.95	-35877.6	-14383.8	14.9335	0.421331	-0.175339	-0.0929626
1105.97	-35877.5	-14383.6	14.9411	0.356332	-0.178773	-0.0268026
1105.99	-35877.4	-14383.3	14.948	0.278603	-0.182311	0.0451874
1106	-35877.3	-14383.1	14.9531	0.197813	-0.184721	0.122234
1106.02	-35877.2	-14382.8	14.9561	0.119124	-0.186221	0.200111
1106.04	-35877.2	-14382.6	14.9573	0.0447642	-0.187911	0.272694
1106.06	-35877.1	-14382.4	14.9569	-0.0202754	-0.189624	0.338188
1106.07	-35877	-14382.2	14.9558	-0.0700965	-0.190503	0.397137
1106.09	-35876.9	-14381.9	14.9539	-0.106203	-0.190231	0.448072
1106.11	-35876.8	-14381.6	14.9509	-0.134077	-0.18887	0.488745
1106.12	-35876.7	-14381.4	14.9473	-0.156501	-0.18699	0.520242
1106.14	-35876.6	-14381.2	14.9438	-0.174899	-0.185293	0.545268
1106.16	-35876.5	-14381	14.9406	-0.190705	-0.183653	0.566257
1106.17	-35876.4	-14380.7	14.9372	-0.205195	-0.181731	0.585359
1106.19	-35876.3	-14380.5	14.9337	-0.218523	-0.180123	0.60356
1106.21	-35876.2	-14380.2	14.9302	-0.230283	-0.179625	0.621272
1106.22	-35876.1	-14380	14.9269	-0.239556	-0.179968	0.638445
1106.24	-35876.1	-14379.7	14.9238	-0.245643	-0.180444	0.654844
1106.26	-35876	-14379.5	14.9202	-0.249779	-0.180071	0.670163
1106.28	-35875.9	-14379.3	14.9154	-0.253458	-0.178257	0.684056
1106.29	-35875.8	-14379	14.91	-0.256667	-0.176667	0.696078
1106.31	-35875.7	-14378.8	14.9047	-0.258967	-0.176773	0.705773
1106.33	-35875.6	-14378.5	14.8997	-0.260022	-0.176598	0.712747
1106.34	-35875.5	-14378.3	14.8948	-0.259915	-0.174565	0.717221
1106.36	-35875.4	-14378.1	14.8897	-0.260044	-0.173348	0.721419
1106.38	-35875.3	-14377.9	14.8843	-0.26152	-0.175031	0.727038
1106.39	-35875.2	-14377.6	14.8795	-0.263566	-0.176744	0.732611
1106.41	-35875.1	-14377.4	14.8759	-0.265343	-0.176395	0.736972
1106.43	-35875	-14377.1	14.8728	-0.266949	-0.177015	0.741683
1106.45	-35875	-14376.9	14.8694	-0.268586	-0.180473	0.747085
1106.46	-35874.9	-14376.7	14.8661	-0.270313	-0.183736	0.749475
1106.48	-35874.8	-14376.5	14.8629	-0.272086	-0.185808	0.746948
1106.5	-35874.7	-14376.2	14.8589	-0.273681	-0.192229	0.743276
1106.51	-35874.6	-14375.9	14.8538	-0.275199	-0.205665	0.741068
1106.53	-35874.5	-14375.7	14.8485	-0.277457	-0.221081	0.738926
1106.55	-35874.4	-14375.5	14.8435	-0.280761	-0.236499	0.736354
1106.57	-35874.3	-14375.3	14.8385	-0.284387	-0.256757	0.735229
1106.58	-35874.2	-14375	14.8334	-0.287837	-0.282937	0.736315
1106.6	-35874.1	-14374.8	14.8282	-0.291172	-0.308569	0.738056
1106.62	-35874.1	-14374.5	14.823	-0.294557	-0.330679	0.739282
1106.63	-35874	-14374.3	14.8179	-0.298212	-0.352474	0.73974
1106.65	-35873.9	-14374.1	14.813	-0.301756	-0.37466	0.739656
1106.67	-35873.8	-14373.9	14.8079	-0.304091	-0.394207	0.739751
1106.68	-35873.7	-14373.6	14.8027	-0.305535	-0.409738	0.739925
1106.7	-35873.6	-14373.4	14.7977	-0.308159	-0.422242	0.739049
1106.72	-35873.5	-14373.1	14.7926	-0.311896	-0.432502	0.737192
1106.73	-35873.4	-14372.9	14.7867	-0.314371	-0.440898	0.735724
1106.75	-35873.4	-14372.7	14.7799	-0.315709	-0.44753	0.734775
1106.77	-35873.3	-14372.5	14.773	-0.318328	-0.45228	0.733329
1106.79	-35873.2	-14372.2	14.7662	-0.322073	-0.455547	0.73151
1106.8	-35873.1	-14371.9	14.7591	-0.324499	-0.458146	0.730461
1106.82	-35873	-14371.7	14.7522	-0.325923	-0.45983	0.730055
1106.84	-35872.9	-14371.5	14.7465	-0.328694	-0.459589	0.729216
1106.85	-35872.8	-14371.3	14.7417	-0.332314	-0.457599	0.728016
1106.87	-35872.7	-14371	14.7368	-0.334541	-0.454794	0.727252
1106.89	-35872.6	-14370.8	14.7316	-0.336004	-0.451254	0.726779
1106.9	-35872.6	-14370.5	14.7263	-0.338996	-0.446565	0.725882
1106.92	-35872.5	-14370.3	14.7211	-0.342664	-0.441234	0.724669
1106.94	-35872.4	-14370.1	14.7164	-0.344708	-0.436181	0.723637
1106.96	-35872.3	-14369.9	14.7114	-0.346134	-0.431229	0.722551
1106.97	-35872.2	-14369.6	14.7051	-0.349194	-0.425615	0.72092
1106.99	-35872.1	-14369.4	14.6979	-0.352834	-0.418244	0.719198
1107.01	-35872	-14369.1	14.6909	-0.354849	-0.408027	0.718104
1107.02	-35871.9	-14368.9	14.6841	-0.356396	-0.395022	0.71697
1107.04	-35871.9	-14368.7	14.6775	-0.359493	-0.379705	0.715047
1107.06	-35871.8	-14368.5	14.6708	-0.362999	-0.362203	0.714438
1107.08	-35871.7	-14368.2	14.664	-0.365103	-0.342268	0.71747
1107.09	-35871.6	-14368	14.6571	-0.366565	-0.318252	0.72199
1107.11	-35871.5	-14367.7	14.6502	-0.36857	-0.288837	0.72507
1107.13	-35871.4	-14367.5	14.6433	-0.37	-0.256667	0.727669
1107.14	-35871.4	-14367.3	14.6364	-0.369394	-0.224812	0.730511
1107.16	-35871.3	-14367.1	14.63	-0.366667	-0.193333	0.728758
1107.18	-35871.2	-14366.8	14.6246	-0.362127	-0.162353	0.718209
1107.19	-35871.1	-14366.6	14.6197	-0.356298	-0.135255	0.702766
1107.21	-35871	-14366.3	14.6148	-0.349673	-0.114695	0.687053
1107.23	-35870.9	-14366.1	14.6093	-0.342459	-0.0981439	0.671332
1107.24	-35870.9	-14365.9	14.6028	-0.335186	-0.0828266	0.655707
1107.26	-35870.8	-14365.7	14.5959	-0.329465	-0.0683388	0.642436
1107.28	-35870.7	-14365.4	14.5891	-0.32603	-0.0545472	0.6329
1107.3	-35870.6	-14365.2	14.5821	-0.32261	-0.0409148	0.624954
1107.31	-35870.5	-14364.9	14.5749	-0.317576	-0.0278534	0.616405
1107.33	-35870.4	-14364.7	14.5687	-0.312072	-0.0181914	0.606422
1107.35	-35870.3	-14364.5	14.5637	-0.306264	-0.0129805	0.594491
1107.36	-35870.3	-14364.3	14.5588	-0.297533	-0.00897813	0.580335
1107.38	-35870.2	-14364	14.5534	-0.284414	-0.00473967	0.563924
1107.4	-35870.1	-14363.8	14.5488	-0.268455	-0.00346813	0.545667
1107.41	-35870	-14363.5	14.5453	-0.251265	-0.00569595	0.526423
1107.43	-35869.9	-14363.3	14.5422	-0.233925	-0.00645931	0.507713
1107.45	-35869.8	-14363.1	14.5389	-0.217135	-0.00426928	0.490563
1107.47	-35869.8	-14362.9	14.5354	-0.201123	-0.00349418	0.475171
1107.48	-35869.7	-14362.6	14.532	-0.186815	-0.00555652	0.461891
1107.5	-35869.6	-14362.4	14.5286	-0.176173	-0.0069286	0.451391
1107.52	-35869.5	-14362.1	14.5252	-0.1694	-0.00661245	0.443953
1107.53	-35869.4	-14361.9	14.5216	-0.164442	-0.00721249	0.439323
1107.55	-35869.3	-14361.7	14.5181	-0.160854	-0.0091584	0.436724
1107.57	-35869.3	-14361.5	14.5158	-0.159987	-0.0103403	0.434869
1107.59	-35869.2	-14361.2	14.5144	-0.160504	-0.0101878	0.43271
1107.6	-35869.1	-14361	14.5116	-0.158253	-0.00989334	0.429488
1107.62	-35869	-14360.7	14.5079	-0.152636	-0.00993997	0.424403
1107.64	-35868.9	-14360.5	14.5055	-0.146253	-0.0100751	0.416641
1107.65	-35868.8	-14360.3	14.5042	-0.138113	-0.0100779	0.406011
1107.67	-35868.7	-14360.1	14.5015	-0.124569	-0.00981462	0.39282
1107.69	-35868.7	-14359.8	14.4978	-0.106559	-0.00977606	0.377384
1107.7	-35868.6	-14359.6	14.4952	-0.0884657	-0.0108533	0.359992
1107.72	-35868.5	-14359.3	14.4938	-0.0715508	-0.0127678	0.340569
1107.74	-35868.4	-14359.1	14.4921	-0.0546455	-0.0145345	0.31874
1107.75	-35868.3	-14358.9	14.4904	-0.0341226	-0.0161423	0.293602
1107.77	-35868.2	-14358.7	14.4895	-0.00545846	-0.0180562	0.263985
1107.79	-35868.2	-14358.4	14.4898	0.0307631	-0.0197518	0.229086
1107.81	-35868.1	-14358.2	14.491	0.0712754	-0.0202875	0.188705
1107.82	-35868	-14357.9	14.4929	0.115203	-0.0200453	0.145827
1107.84	-35867.9	-14357.7	14.4956	0.162112	-0.0199369	0.104599
1107.86	-35867.8	-14357.5	14.4992	0.206382	-0.0199971	0.0663449
1107.87	-35867.7	-14357.3	14.504	0.241277	-0.0199547	0.0314383
1107.89	-35867.6	-14357	14.5094	0.267346	-0.0199768	0.0019056
1107.91	-35867.5	-14356.8	14.5146	0.287703	-0.0202533	-0.0200553
1107.92	-35867.5	-14356.5	14.5197	0.302639	-0.0200496	-0.0352273
1107.94	-35867.4	-14356.3	14.5247	0.311791	-0.0186242	-0.0453838
1107.96	-35867.3	-14356.1	14.5297	0.31649	-0.0167632	-0.0519812
1107.98	-35867.2	-14355.9	14.5349	0.318583	-0.0153245	-0.0563776
1107.99	-35867.1	-14355.6	14.54	0.32	-0.0133333	-0.0599129
1108.01	-35867	-14355.4	14.5449	0.32249	-0.00988119	-0.0638267
1108.03	-35867	-14355.1	14.5503	0.327001	-0.00650897	-0.0689784
1108.04	-35866.9	-14354.9	14.5568	0.334132	-0.00463835	-0.0759098
1108.06	-35866.8	-14354.7	14.5637	0.343989	-0.00323619	-0.0844154
1108.08	-35866.7	-14354.5	14.5706	0.356041	-0.00133337	-0.0939665
1108.1	-35866.6	-14354.2	14.5775	0.367978	9.99652e-05	-0.103474
1108.11	-35866.5	-14354	14.5843	0.377628	0.000260468	-0.111903
1108.13	-35866.4	-14353.8	14.5912	0.384267	-3.86399e-05	-0.118712
1108.15	-35866.4	-14353.6	14.5979	0.388013	-7.05673e-05	-0.123845
1108.16	-35866.3	-14353.3	14.6045	0.390399	1.01632e-05	-0.128212
1108.18	-35866.2	-14353.1	14.611	0.393174	1.75029e-05	-0.13286
1108.2	-35866.1	-14352.8	14.6186	0.398114	-3.43116e-06	-0.138833
1108.21	-35866	-14352.6	14.6275	0.406166	-4.38509e-06	-0.146803
1108.23	-35865.9	-14352.4	14.6355	0.416588	1.1051e-06	-0.156689
1108.25	-35865.9	-14352.1	14.6419	0.42831	1.18202e-06	-0.16805
1108.26	-35865.8	-14351.9	14.6489	0.440043	-2.89571e-07	-0.179999
1108.28	-35865.7	-14351.7	14.6576	0.450692	-2.88172e-07	-0.192799
1108.3	-35865.6	-14351.4	14.6663	0.459552	8.74393e-08	-0.208757
1108.32	-35865.5	-14351.2	14.6747	0.466512	6.99212e-08	-0.229478
1108.33	-35865.4	-14351	14.684	0.472244	-2.51995e-08	-0.255323
1108.35	-35865.4	-14350.7	14.6942	0.476146	-1.61811e-08	-0.289744
1108.37	-35865.3	-14350.5	14.7038	0.476058	2.52934e-09	-0.340062
1108.38	-35865.2	-14350.3	14.7123	0.474757	-5.19307e-09	-0.408256
1108.4	-35865.1	-14350	14.7207	0.48096	1.66753e-08	-0.489309
1108.42	-35865	-14349.8	14.7293	0.492892	3.33562e-08	-0.579337
1108.43	-35864.9	-14349.5	14.7378	0.497646	-7.88169e-08	-0.676006
1108.45	-35864.8	-14349.3	14.7461	0.494462	-1.31924e-07	-0.773927
1108.47	-35864.8	-14349.1	14.7545	0.493796	2.96181e-07	-0.865008
1108.49	-35864.7	-14348.9	14.7631	0.494964	4.48975e-07	-0.945175
1108.5	-35864.6	-14348.6	14.7718	0.487414	-1.22615e-06	-1.01408
1108.52	-35864.5	-14348.4	14.7804	0.473773	-1.52819e-06	-1.06998
1108.54	-35864.4	-14348.1	14.7885	0.466495	5.07885e-06	-1.11036
1108.55	-35864.3	-14347.9	14.7968	0.46637	5.84255e-06	-1.13803
1108.57	-35864.2	-14347.7	14.8065	0.466432	-1.88825e-05	-1.15913
1108.59	-35864.2	-14347.4	14.8171	0.464276	-1.88967e-05	-1.17578
1108.61	-35864.1	-14347.2	14.8265	0.460754	7.61725e-05	-1.18744
1108.62	-35864	-14346.9	14.8348	0.457288	5.98032e-05	-1.19481
1108.64	-35863.9	-14346.7	14.8429	0.455305	-0.000309483	-1.19927
1108.66	-35863.8	-14346.5	14.8513	0.453837	-0.000227765	-1.20136
1108.67	-35863.7	-14346.3	14.8599	0.451013	0.0013491	-1.20121
1108.69	-35863.6	-14346	14.8685	0.447294	0.00316732	-1.19889
1108.71	-35863.5	-14345.7	14.877	0.444008	0.00332112	-1.19455
1108.72	-35863.5	-14345.5	14.8856	0.440497	0.00322959	-1.18911
1108.74	-35863.4	-14345.3	14.8944	0.435648	0.00499464	-1.18365
1108.76	-35863.3	-14345.1	14.9025	0.430534	0.00663982	-1.17821
1108.78	-35863.2	-14344.8	14.9093	0.426652	0.00551854	-1.17257
1108.79	-35863.1	-14344.6	14.9162	0.42352	0.00341588	-1.16699
1108.81	-35863	-14344.3	14.9248	0.420168	0.00296302	-1.16178
1108.83	-35862.9	-14344.1	14.9333	0.416667	0.00333333	-1.15686
1108.84	-35862.9	-14343.9	14.94	0.413302	0.00319666	-1.15203
1108.86	-35862.8	-14343.6	14.9467	0.41	0.00333333	-1.14706
1108.88	-35862.7	-14343.4	14.9552	0.406619	0.00469348	-1.14171
1108.89	-35862.6	-14343.1	14.9638	0.403124	0.00679586	-1.1358
1108.91	-35862.5	-14342.9	14.9706	0.399581	0.00883041	-1.12907
1108.93	-35862.4	-14342.6	14.9776	0.396307	0.0100849	-1.12096
1108.94	-35862.3	-14342.4	14.986	0.393294	0.0102327	-1.11092
1108.96	-35862.3	-14342.2	14.9942	0.389467	0.00997763	-1.09865
1108.98	-35862.2	-14342	15.0009	0.384277	0.00994188	-1.08391
1109	-35862.1	-14341.7	15.0081	0.379188	0.0100085	-1.06642
1109.01	-35862	-14341.4	15.0168	0.375425	0.0100147	-1.04598
1109.03	-35861.9	-14341.2	15.0251	0.372791	0.00999708	-1.02253
1109.05	-35861.8	-14341	15.0319	0.370188	0.00999603	-0.996576
1109.06	-35861.7	-14340.8	15.0382	0.365136	0.0100008	-0.969722
1109.08	-35861.6	-14340.5	15.045	0.359225	0.010001	-0.942382
1109.1	-35861.5	-14340.3	15.0521	0.362509	0.00999975	-0.912296
1109.12	-35861.4	-14340	15.059	0.376214	0.00999973	-0.879022
1109.13	-35861.4	-14339.8	15.0657	0.384803	0.0100001	-0.845738
1109.15	-35861.3	-14339.6	15.0723	0.382404	0.0100002	-0.812176
1109.17	-35861.2	-14339.3	15.0791	0.379644	0.00999984	-0.772572
1109.18	-35861.1	-14339.1	15.0859	0.378434	0.0099996	-0.72606
1109.2	-35861	-14338.8	15.0929	0.366285	0.0100006	-0.679545
1109.22	-35860.9	-14338.5	15.0998	0.343559	0.0100014	-0.636831
1109.23	-35860.8	-14338.3	15.1064	0.327783	0.00999732	-0.597078
1109.25	-35860.8	-14338.1	15.113	0.323898	0.00999466	-0.560721
1109.27	-35860.7	-14337.9	15.12	0.322263	0.01001	-0.529816
1109.28	-35860.6	-14337.6	15.1271	0.318539	0.0100184	-0.504298
1109.3	-35860.5	-14337.4	15.1329	0.314813	0.00995789	-0.481811
1109.32	-35860.4	-14337.1	15.1378	0.311534	0.00993592	-0.461655
1109.34	-35860.3	-14336.9	15.1436	0.307416	0.0101766	-0.444703
1109.35	-35860.2	-14336.7	15.1504	0.302259	0.0102455	-0.430895
1109.37	-35860.2	-14336.4	15.1574	0.296775	0.00924933	-0.419422
1109.39	-35860.1	-14336.2	15.1642	0.291625	0.00735751	-0.410111
1109.4	-35860	-14335.9	15.1713	0.287374	0.0055252	-0.403271
1109.42	-35859.9	-14335.6	15.1782	0.284127	0.00386076	-0.39864
1109.44	-35859.8	-14335.4	15.1838	0.281708	0.00196688	-0.395582
1109.45	-35859.7	-14335.2	15.1886	0.280221	0.000304557	-0.393649
1109.47	-35859.6	-14335	15.1935	0.279857	-0.000274069	-0.392531
1109.49	-35859.5	-14334.7	15.1987	0.280006	-6.13527e-05	-0.39214
1109.51	-35859.4	-14334.4	15.2041	0.279782	7.36764e-05	-0.392466
1109.52	-35859.3	-14334.2	15.2091	0.27985	1.20772e-05	-0.393135
1109.54	-35859.3	-14334	15.2139	0.281326	-2.04331e-05	-0.393597
1109.56	-35859.2	-14333.8	15.219	0.283131	-3.20493e-06	-0.393386
1109.57	-35859.1	-14333.5	15.2254	0.283597	5.22801e-06	-0.391996
1109.59	-35859	-14333.3	15.2325	0.283338	5.52339e-07	-0.38842
1109.61	-35858.9	-14333	15.2394	0.283562	-1.38045e-06	-0.381675
1109.62	-35858.8	-14332.7	15.2463	0.28339	-7.17904e-08	-0.372094
1109.64	-35858.7	-14332.5	15.2533	0.281736	3.79138e-07	-0.360433
1109.66	-35858.6	-14332.3	15.2597	0.280053	1.89975e-08	-0.347221
1109.68	-35858.6	-14332	15.2648	0.279931	-9.62095e-08	-0.333056
1109.69	-35858.5	-14331.8	15.27	0.28	0	-0.319172
1109.71	-35858.4	-14331.5	15.2766	0.278612	2.49814e-08	-0.306859
1109.73	-35858.3	-14331.3	15.2837	0.276552	-1.25032e-09	-0.296874
1109.74	-35858.2	-14331.1	15.2903	0.274838	-6.8071e-09	-0.289843
1109.76	-35858.1	-14330.8	15.2971	0.273233	3.29479e-10	-0.2864
1109.78	-35858	-14330.6	15.3044	0.27144	1.70162e-09	-0.28666
1109.8	-35857.9	-14330.3	15.3106	0.269838	-1.63996e-10	-0.288988
1109.81	-35857.8	-14330.1	15.3144	0.268669	-3.99544e-10	-0.292495
1109.83	-35857.8	-14329.9	15.318	0.267387	6.2387e-11	-0.299422
1109.85	-35857.7	-14329.6	15.3238	0.265367	-4.59644e-10	-0.312172
1109.86	-35857.6	-14329.4	15.3313	0.262914	5.24797e-10	-0.327024
1109.88	-35857.5	-14329.1	15.3382	0.26091	3.57315e-09	-0.338337
1109.9	-35857.4	-14328.8	15.3449	0.259862	-3.06855e-09	-0.347344
1109.91	-35857.3	-14328.6	15.3518	0.259823	-1.37989e-08	-0.355475
1109.93	-35857.2	-14328.3	15.3587	0.260045	1.48303e-08	-0.362489
1109.95	-35857.1	-14328.1	15.3656	0.260048	5.36945e-08	-0.368166
1109.96	-35857	-14327.9	15.3717	0.259988	-5.57547e-08	-0.372677
1109.98	-35857	-14327.6	15.3769	0.259988	-1.91131e-07	-0.376195
1110	-35856.9	-14327.4	15.3817	0.260004	2.5283e-07	-0.378832
1110.02	-35856.8	-14327.1	15.3867	0.260003	6.96208e-07	-0.380628
1110.03	-35856.7	-14326.9	15.3925	0.259999	-1.1225e-06	-0.381517
1110.05	-35856.6	-14326.7	15.3993	0.259999	-2.68672e-06	-0.381554
1110.07	-35856.5	-14326.4	15.4062	0.260001	4.20444e-06	-0.380951
1110.08	-35856.4	-14326.2	15.413	0.260001	9.38697e-06	-0.379852
1110.1	-35856.3	-14325.9	15.42	0.259998	-1.80222e-05	-0.378309
1110.12	-35856.2	-14325.6	15.427	0.259997	-3.32694e-05	-0.37657
1110.13	-35856.1	-14325.4	15.4329	0.260007	7.67098e-05	-0.375089
1110.15	-35856.1	-14325.2	15.4378	0.260011	0.000127748	-0.374027
1110.17	-35856	-14324.9	15.4427	0.259975	-0.000353945	-0.373266
1110.19	-35855.9	-14324.7	15.4479	0.259962	-0.00206414	-0.372721
1110.2	-35855.8	-14324.4	15.4529	0.260103	-0.00581884	-0.372332
1110.22	-35855.7	-14324.1	15.458	0.260128	-0.0112557	-0.371786
1110.24	-35855.6	-14323.9	15.464	0.259461	-0.017189	-0.37061
1110.25	-35855.5	-14323.7	15.4709	0.257648	-0.0238847	-0.368865
1110.27	-35855.4	-14323.5	15.4778	0.25443	-0.0324018	-0.36681
1110.29	-35855.3	-14323.2	15.4846	0.250845	-0.0411849	-0.362653
1110.31	-35855.2	-14322.9	15.4917	0.248109	-0.0473055	-0.353336
1110.32	-35855.1	-14322.7	15.4985	0.240319	-0.0520253	-0.33715
1110.34	-35855.1	-14322.4	15.5043	0.218368	-0.0585081	-0.312866
1110.36	-35855	-14322.2	15.509	0.180836	-0.0653838	-0.276621
1110.37	-35854.9	-14322	15.5131	0.129505	-0.0695823	-0.223862
1110.39	-35854.8	-14321.7	15.5163	0.0609897	-0.072629	-0.155158
1110.41	-35854.7	-14321.4	15.5177	-0.0287966	-0.0776269	-0.0737419
1110.42	-35854.6	-14321.2	15.5169	-0.131125	-0.0828727	0.016283
1110.44	-35854.5	-14320.9	15.5134	-0.233721	-0.0853923	0.110503
1110.46	-35854.4	-14320.7	15.5075	-0.334788	-0.0864981	0.204779
1110.47	-35854.4	-14320.5	15.4997	-0.43472	-0.0884226	0.295014
1110.49	-35854.3	-14320.2	15.4906	-0.525214	-0.089972	0.376811
1110.51	-35854.2	-14319.9	15.4807	-0.596896	-0.0892343	0.446124
1110.53	-35854.1	-14319.7	15.47	-0.65	-0.0866667	0.501089
1110.54	-35854	-14319.5	15.4585	-0.687684	-0.0833458	0.541453
1110.56	-35853.9	-14319.2	15.4467	-0.713333	-0.08	0.570806
1110.58	-35853.8	-14319	15.435	-0.730617	-0.0769278	0.593088
1110.59	-35853.7	-14318.7	15.4226	-0.744108	-0.0730585	0.609775
1110.61	-35853.6	-14318.5	15.4089	-0.757081	-0.0677381	0.621826
1110.63	-35853.5	-14318.2	15.3951	-0.7677	-0.0628604	0.630522
1110.64	-35853.5	-14318	15.3821	-0.774026	-0.0596808	0.636864
1110.66	-35853.4	-14317.8	15.3683	-0.776861	-0.0561483	0.640868
1110.68	-35853.3	-14317.5	15.3528	-0.777376	-0.0508695	0.64258
1110.7	-35853.2	-14317.2	15.3374	-0.776428	-0.0459376	0.642618
1110.71	-35853.1	-14317	15.3235	-0.774751	-0.0426519	0.641637
1110.73	-35853	-14316.7	15.3102	-0.772915	-0.0389708	0.640154
1110.75	-35852.9	-14316.5	15.297	-0.771246	-0.0338122	0.638531
1110.76	-35852.8	-14316.3	15.2835	-0.769608	-0.0290144	0.636861
1110.78	-35852.7	-14316.1	15.2698	-0.767893	-0.0256056	0.635182
1110.8	-35852.7	-14315.8	15.2559	-0.766159	-0.0222757	0.633485
1110.82	-35852.6	-14315.5	15.2421	-0.764444	-0.0185695	0.631786
1110.83	-35852.5	-14315.3	15.2286	-0.762725	-0.0159632	0.630154
1110.85	-35852.4	-14315.1	15.2153	-0.761029	-0.0145791	0.628556
1110.87	-35852.3	-14314.8	15.2019	-0.75947	-0.0122975	0.6268
1110.88	-35852.2	-14314.6	15.1881	-0.75787	-0.00862236	0.624652
1110.9	-35852.1	-14314.3	15.1743	-0.755626	-0.0056683	0.621834
1110.92	-35852	-14314	15.1606	-0.752286	-0.00409334	0.618021
1110.93	-35851.9	-14313.8	15.1469	-0.747624	-0.00250222	0.612829
1110.95	-35851.9	-14313.6	15.1335	-0.741129	-0.000669278	0.605858
1110.97	-35851.8	-14313.4	15.1209	-0.731994	0.000263455	0.596698
1110.98	-35851.7	-14313.1	15.109	-0.719935	0.000142715	0.584955
1111	-35851.6	-14312.9	15.0968	-0.705241	-7.43339e-05	0.570281
1111.02	-35851.5	-14312.6	15.0847	-0.687938	-3.32943e-05	0.552681
1111.04	-35851.4	-14312.4	15.0738	-0.667771	2.12757e-05	0.532459
1111.05	-35851.4	-14312.2	15.064	-0.644202	8.88892e-06	0.50939
1111.07	-35851.3	-14311.9	15.0541	-0.616545	-5.51317e-06	0.482848
1111.09	-35851.2	-14311.7	15.0437	-0.585118	-2.00213e-06	0.452663
1111.1	-35851.1	-14311.4	15.0331	-0.55098	1.51357e-06	0.419102
1111.12	-35851	-14311.2	15.0228	-0.514515	4.4155e-07	0.383274
1111.14	-35850.9	-14310.9	15.0137	-0.475707	-4.2535e-07	0.346719
1111.15	-35850.8	-14310.7	15.0056	-0.435329	-1.17581e-07	0.309595
1111.17	-35850.7	-14310.5	14.9982	-0.39466	1.09838e-07	0.271462
1111.19	-35850.7	-14310.2	14.9915	-0.355458	2.47423e-08	0.23393
1111.21	-35850.6	-14310	14.9857	-0.319557	-3.06451e-08	0.19951
1111.22	-35850.5	-14309.7	14.981	-0.287173	-6.57505e-09	0.168246
1111.24	-35850.4	-14309.5	14.9773	-0.257755	7.8676e-09	0.139103
1111.26	-35850.3	-14309.3	14.9739	-0.23109	1.2802e-09	0.112276
1111.27	-35850.2	-14309	14.9703	-0.207119	-2.08997e-09	0.0884651
1111.29	-35850.1	-14308.8	14.967	-0.185695	-2.20805e-10	0.067631
1111.31	-35850	-14308.5	14.9649	-0.166744	5.51852e-10	0.0495321
1111.33	-35850	-14308.3	14.9634	-0.150825	2.86992e-11	0.0345414
1111.34	-35849.9	-14308.1	14.9615	-0.138624	-1.51566e-10	0.0230603
1111.36	-35849.8	-14307.9	14.96	-0.130362	-7.59452e-12	0.0145829
1111.38	-35849.7	-14307.6	14.96	-0.125818	3.84611e-11	0.00842688
1111.39	-35849.6	-14307.4	14.96	-0.123333	0	0.0043573
1111.41	-35849.5	-14307.1	14.9586	-0.121288	-9.98692e-12	0.00214371
1111.43	-35849.4	-14306.8	14.9566	-0.119954	4.99882e-13	0.00103942
1111.44	-35849.4	-14306.6	14.9549	-0.119752	2.72221e-12	0.000349889
1111.46	-35849.3	-14306.4	14.9532	-0.120012	-1.31901e-13	-1.14484e-05
1111.48	-35849.2	-14306.2	14.9512	-0.120066	-6.83841e-13	-5.92709e-05
1111.49	-35849.1	-14305.9	14.9499	-0.119993	6.69992e-14	5.77255e-06
1111.51	-35849	-14305.7	14.95	-0.119971	1.74575e-13	1.47276e-05
1111.53	-35848.9	-14305.4	14.9499	-0.12001	-2.58996e-14	-2.7323e-06
1111.55	-35848.8	-14305.2	14.9483	-0.120056	-4.73101e-14	-0.000224141
1111.56	-35848.8	-14305	14.9463	-0.119966	6.82008e-15	-0.00140374
1111.58	-35848.7	-14304.7	14.9446	-0.119072	1.17827e-14	-0.00421108
1111.6	-35848.6	-14304.5	14.9429	-0.115469	-2.34316e-15	-0.00891377
1111.61	-35848.5	-14304.2	14.941	-0.107975	-3.18379e-15	-0.0158136
1111.63	-35848.4	-14304	14.9398	-0.0972206	6.15177e-16	-0.0253958
1111.65	-35848.3	-14303.8	14.9398	-0.0839434	7.83372e-16	-0.0375228
1111.66	-35848.2	-14303.6	14.94	-0.068668	-1.94118e-16	-0.0507559
1111.68	-35848.2	-14303.3	14.94	-0.0527216	-1.93274e-16	-0.0638361
1111.7	-35848.1	-14303	14.94	-0.0388319	5.87798e-17	-0.0760796
1111.72	-35848	-14302.8	14.94	-0.0283176	4.73461e-17	-0.0866097
1111.73	-35847.9	-14302.5	14.94	-0.0202498	-1.7668e-17	-0.0941992
1111.75	-35847.8	-14302.3	14.94	-0.0147333	-1.27087e-17	-0.0982699
1111.77	-35847.7	-14302.1	14.94	-0.0133719	4.61163e-18	-0.0990869
1111.78	-35847.6	-14301.9	14.94	-0.0166826	3.03068e-18	-0.0965667
1111.8	-35847.5	-14301.6	14.94	-0.0237121	-1.32473e-18	-0.0901611
1111.82	-35847.4	-14301.3	14.94	-0.0339931	-7.20849e-19	-0.0804119
1111.84	-35847.4	-14301.1	14.94	-0.0476037	3.83974e-19	-0.0690341
1111.85	-35847.3	-14300.9	14.94	-0.063004	1.92861e-19	-0.057009
1111.87	-35847.2	-14300.7	14.94	-0.0772181	-9.99453e-20	-0.0446147
1111.89	-35847.1	-14300.4	14.94	-0.089045	-4.47657e-20	-0.032729
1111.9	-35847	-14300.2	14.94	-0.0989587	2.86062e-20	-0.0227336
1111.92	-35846.9	-14299.9	14.9399	-0.107149	1.19516e-20	-0.0148175
1111.94	-35846.9	-14299.7	14.9402	-0.113552	-7.41269e-21	-0.00823793
1111.95	-35846.8	-14299.5	14.9402	-0.11849	-2.69194e-21	-0.00274173
1111.97	-35846.7	-14299.3	14.9392	-0.122554	2.03504e-21	0.00153433
1111.99	-35846.6	-14299	14.9372	-0.125865	5.93659e-22	0.00469163
1112	-35846.5	-14298.7	14.9354	-0.128242	-5.71803e-22	0.00698072
1112.02	-35846.4	-14298.5	14.9338	-0.129715	-1.57999e-22	0.00844925
1112.04	-35846.3	-14298.3	14.9322	-0.130418	1.4731e-22	0.00904058
1112.06	-35846.3	-14298.1	14.9304	-0.130213	3.29766e-23	0.00885203
1112.07	-35846.2	-14297.8	14.9287	-0.128891	-3.96005e-23	0.0080642
1112.09	-35846.1	-14297.6	14.927	-0.126993	-6.49138e-24	0.00680102
1112.11	-35846	-14297.3	14.9254	-0.125293	1.09825e-23	0.00518582
1112.12	-35845.9	-14297.1	14.9237	-0.123655	1.72254e-24	0.00353361
1112.14	-35845.8	-14296.8	14.9216	-0.121709	-2.80944e-24	0.00219287
1112.16	-35845.7	-14296.6	14.9201	-0.120114	-2.96654e-25	0.00119011
1112.17	-35845.6	-14296.4	14.92	-0.119717	7.39686e-25	0.000442342
1112.19	-35845.6	-14296.1	14.92	-0.119985	3.81441e-26	1.28853e-05
1112.21	-35845.5	-14295.9	14.9187	-0.120074	-1.93674e-25	-4.79337e-05
1112.23	-35845.4	-14295.7	14.9167	-0.12	-2.24194e-36	2.02536e-16
1112.24	-35845.3	-14295.5	14.915	-0.11998	5.29796e-26	-7.22602e-05
1112.26	-35845.2	-14295.2	14.9133	-0.12	0	0
1112.28	-35845.1	-14294.9	14.9113	-0.120005	-1.33797e-26	0.000479262
1112.29	-35845	-14294.7	14.91	-0.12	6.62622e-28	0.00112542
1112.31	-35845	-14294.5	14.91	-0.119999	3.44432e-27	0.00168111
1112.33	-35844.9	-14294.3	14.9099	-0.12	-3.4117e-28	0.0022525
1112.35	-35844.8	-14294	14.9084	-0.12	-9.32485e-28	0.00289268
1112.36	-35844.7	-14293.8	14.9064	-0.12	8.8585e-29	0.0032901
1112.38	-35844.6	-14293.5	14.9048	-0.12	2.20648e-28	0.0032806
1112.4	-35844.5	-14293.3	14.903	-0.12	-2.62173e-29	0.00329576
1112.41	-35844.4	-14293.1	14.901	-0.12	-9.92448e-30	0.00372437
1112.43	-35844.4	-14292.8	14.8999	-0.12	-2.93599e-29	0.00460487
1112.45	-35844.3	-14292.6	14.9001	-0.12	-1.75667e-28	0.00601817
1112.46	-35844.2	-14292.3	14.8998	-0.12	1.51642e-28	0.0082355
1112.48	-35844.1	-14292.1	14.8981	-0.12	6.82952e-28	0.0116878
1112.5	-35844	-14291.8	14.8961	-0.12	-7.32805e-28	0.0170769
1112.51	-35843.9	-14291.6	14.8945	-0.12	-2.52883e-27	0.0246676
1112.53	-35843.9	-14291.4	14.8926	-0.12	3.36198e-27	0.0339212
1112.55	-35843.8	-14291.2	14.8907	-0.12	9.7898e-27	0.0445607
1112.57	-35843.7	-14290.9	14.8899	-0.12	-1.26139e-26	0.0567952
1112.58	-35843.6	-14290.7	14.8901	-0.12	-3.45525e-26	0.0699622
1112.6	-35843.5	-14290.4	14.8896	-0.12	5.53981e-26	0.0820883
1112.62	-35843.4	-14290.2	14.8878	-0.12	1.24284e-25	0.0922275
1112.63	-35843.3	-14290	14.8858	-0.12	-2.402e-25	0.100845
1112.65	-35843.3	-14289.7	14.8842	-0.12	-4.78379e-25	0.108029
1112.67	-35843.2	-14289.5	14.8826	-0.12	8.98176e-25	0.113388
1112.68	-35843.1	-14289.2	14.8808	-0.12	1.65064e-24	0.117195
1112.7	-35843	-14289	14.8791	-0.12	-3.77634e-24	0.120423
1112.72	-35842.9	-14288.8	14.8773	-0.12	-5.74626e-24	0.12326
1112.74	-35842.8	-14288.6	14.8757	-0.12	1.58355e-23	0.125171
1112.75	-35842.7	-14288.3	14.8741	-0.12	2.20151e-23	0.126139
1112.77	-35842.6	-14288	14.8721	-0.12	-5.89951e-23	0.126565
1112.79	-35842.6	-14287.8	14.8703	-0.12	-7.32418e-23	0.126524
1112.8	-35842.5	-14287.6	14.8699	-0.12	2.40827e-22	0.125844
1112.82	-35842.4	-14287.4	14.8701	-0.12	2.41878e-22	0.124612
1112.84	-35842.3	-14287.1	14.8692	-0.12	-9.87192e-22	0.123084
1112.86	-35842.2	-14286.9	14.8672	-0.12	-9.22918e-22	0.121418
1112.87	-35842.1	-14286.6	14.8654	-0.12	3.66214e-21	0.119759
1112.89	-35842	-14286.4	14.8638	-0.12	2.86547e-21	0.118768
1112.91	-35842	-14286.1	14.8618	-0.12	-1.46172e-20	0.119046
1112.92	-35841.9	-14285.9	14.8601	-0.12	-8.48759e-21	0.118203
1112.94	-35841.8	-14285.7	14.8599	-0.12	5.89329e-20	0.11403
1112.96	-35841.7	-14285.4	14.8601	-0.12	3.22694e-20	0.115697
1112.97	-35841.6	-14285.2	14.8589	-0.12	-2.17525e-19	0.135306
1112.99	-35841.5	-14284.9	14.8569	-0.12	-8.3484e-20	0.172329
1113.01	-35841.4	-14284.7	14.8551	-0.12	8.52101e-19	0.221276
1113.03	-35841.3	-14284.4	14.8534	-0.12	1.64355e-19	0.278567
1113.04	-35841.3	-14284.2	14.8515	-0.12	-3.39202e-18	0.338832
1113.06	-35841.2	-14284	14.85	-0.12	-6.22879e-19	0.384886
1113.08	-35841.1	-14283.8	14.85	-0.12	1.24442e-17	0.399659
1113.09	-35841	-14283.5	14.85	-0.12	0	0.383442
1113.11	-35840.9	-14283.3	14.8486	-0.12	-4.79246e-17	0.343532
1113.13	-35840.8	-14283.1	14.8466	-0.12	9.46317e-18	0.294547
1113.14	-35840.8	-14282.8	14.8449	-0.12	1.88859e-16	0.249875
1113.16	-35840.7	-14282.6	14.8432	-0.12	-3.57607e-17	0.212629
1113.18	-35840.6	-14282.3	14.8412	-0.12	-6.87637e-16	0.18387
1113.19	-35840.5	-14282.1	14.8399	-0.12	2.75135e-16	0.165007
1113.21	-35840.4	-14281.9	14.84	-0.12	2.60421e-15	0.154877
1113.23	-35840.3	-14281.7	14.8399	-0.12	-1.59646e-15	0.144876
1113.25	-35840.2	-14281.4	14.8383	-0.12	-1.01783e-14	0.129558
1113.26	-35840.2	-14281.2	14.8363	-0.12	6.01596e-15	0.114116
1113.28	-35840.1	-14280.9	14.8347	-0.12	3.67002e-14	0.103027
1113.3	-35840	-14280.7	14.8329	-0.12	-3.05614e-14	0.0953698
1113.31	-35839.9	-14280.4	14.8309	-0.12	-1.36521e-13	0.0901672
1113.33	-35839.8	-14280.2	14.8299	-0.12	1.46427e-13	0.0879145
1113.35	-35839.7	-14280	14.8301	-0.12	5.29923e-13	0.0886534
1113.37	-35839.6	-14279.8	14.8297	-0.12	-5.50179e-13	0.0913408
1113.38	-35839.5	-14279.5	14.828	-0.12	-1.88599e-12	0.0951374
1113.4	-35839.5	-14279.2	14.826	-0.12	2.49478e-12	0.0997386
1113.42	-35839.4	-14279	14.8244	-0.12	6.86978e-12	0.104814
1113.43	-35839.3	-14278.8	14.8225	-0.12	-1.10762e-11	0.109926
1113.45	-35839.2	-14278.6	14.8206	-0.12	-2.6511e-11	0.114837
1113.47	-35839.1	-14278.3	14.8199	-0.12	4.14869e-11	0.119583
1113.48	-35839	-14278.1	14.8201	-0.12	9.26251e-11	0.124112
1113.5	-35839	-14277.8	14.8195	-0.12	-1.77832e-10	0.128242
1113.52	-35838.9	-14277.6	14.8176	-0.12	-3.28282e-10	0.131661
1113.53	-35838.8	-14277.4	14.8157	-0.12	7.56927e-10	0.133941
1113.55	-35838.7	-14277.2	14.8142	-0.12	1.26054e-09	0.134971
1113.57	-35838.6	-14276.9	14.8123	-0.12	-2.8253e-09	0.134927
1113.59	-35838.5	-14276.6	14.8104	-0.12	-4.2813e-09	0.133763
1113.6	-35838.4	-14276.4	14.8099	-0.12	1.16909e-08	0.131252
1113.62	-35838.4	-14276.2	14.8101	-0.12	1.45704e-08	0.127713
1113.64	-35838.3	-14276	14.8093	-0.12	-4.84235e-08	0.123878
1113.65	-35838.2	-14275.7	14.8074	-0.12	-5.57048e-08	0.120068
1113.67	-35838.1	-14275.5	14.8055	-0.12	1.80032e-07	0.116343
1113.69	-35838	-14275.2	14.8039	-0.12	1.80167e-07	0.113025
1113.7	-35837.9	-14275	14.8019	-0.12	-7.26253e-07	0.110584
1113.72	-35837.8	-14274.8	14.8002	-0.12	-5.70183e-07	0.109137
1113.74	-35837.8	-14274.6	14.7999	-0.12	2.9507e-06	0.108593
1113.76	-35837.7	-14274.3	14.8001	-0.12	2.17159e-06	0.108796
1113.77	-35837.6	-14274	14.799	-0.12	-1.09198e-05	0.109575
1113.79	-35837.5	-14273.8	14.797	-0.12	-6.32064e-06	0.110841
1113.81	-35837.4	-14273.6	14.7952	-0.12	4.31651e-05	0.112506
1113.82	-35837.3	-14273.4	14.7936	-0.12	1.66157e-05	0.1142
1113.84	-35837.3	-14273.1	14.7916	-0.12	-0.00017286	0.115512
1113.86	-35837.2	-14272.9	14.7901	-0.12	-6.30685e-05	0.116462
1113.88	-35837.1	-14272.6	14.79	-0.12	0.000636196	0.117188
1113.89	-35837	-14272.4	14.79	-0.12	0.000122368	0.117632
1113.91	-35836.9	-14272.2	14.7887	-0.12	-0.00323058	0.117721
1113.93	-35836.8	-14272	14.7867	-0.12	-0.00666667	0.117647
1113.94	-35836.7	-14271.7	14.785	-0.12	-0.00768123	0.117627
1113.96	-35836.7	-14271.5	14.7833	-0.12	-0.01	0.117647
1113.98	-35836.6	-14271.2	14.7813	-0.12	-0.016896	0.117652
1113.99	-35836.5	-14270.9	14.78	-0.12	-0.0236015	0.117647
1114.01	-35836.4	-14270.7	14.78	-0.12	-0.0257318	0.117646
1114.03	-35836.3	-14270.5	14.7799	-0.12	-0.0269309	0.117647
1114.05	-35836.2	-14270.3	14.7784	-0.12	-0.030432	0.117647
1114.06	-35836.1	-14270	14.7764	-0.12	-0.033563	0.117647
1114.08	-35836	-14269.8	14.7747	-0.12	-0.0339831	0.117647
1114.1	-35835.9	-14269.5	14.773	-0.12	-0.0332041	0.117647
1114.11	-35835.9	-14269.3	14.7711	-0.12	-0.0329125	0.117648
1114.13	-35835.8	-14269.1	14.7698	-0.12	-0.0335921	0.117647
1114.15	-35835.7	-14268.9	14.7697	-0.120002	-0.0344438	0.117645
1114.16	-35835.6	-14268.6	14.7701	-0.119998	-0.0324432	0.117649
1114.18	-35835.5	-14268.4	14.7703	-0.119993	-0.0269079	0.117654
1114.2	-35835.4	-14268.1	14.7697	-0.120007	-0.0223995	0.11764
1114.21	-35835.4	-14267.9	14.7679	-0.120025	-0.0209308	0.117622
1114.23	-35835.3	-14267.7	14.7661	-0.119966	-0.0190758	0.11768
1114.25	-35835.2	-14267.4	14.7645	-0.119901	-0.0154668	0.117744
1114.27	-35835.1	-14267.2	14.7626	-0.120127	-0.0125244	0.117516
1114.28	-35835	-14266.9	14.7607	-0.120348	-0.0110289	0.116937
1114.3	-35834.9	-14266.7	14.7599	-0.11941	-0.00893661	0.116317
1114.32	-35834.9	-14266.5	14.7601	-0.117466	-0.0054275	0.115776
1114.33	-35834.8	-14266.3	14.7595	-0.116346	-0.00150291	0.115164
1114.35	-35834.7	-14266	14.7577	-0.116484	0.00193668	0.114567
1114.37	-35834.6	-14265.8	14.7558	-0.116724	0.0042618	0.11433
1114.38	-35834.5	-14265.5	14.7542	-0.116662	0.00581413	0.114391
1114.4	-35834.4	-14265.3	14.7523	-0.116759	0.00787368	0.114252
1114.42	-35834.3	-14265.1	14.7504	-0.116833	0.00980837	0.113663
1114.44	-35834.3	-14264.9	14.7499	-0.1161	0.00936263	0.112617
1114.45	-35834.2	-14264.6	14.7501	-0.11432	0.00727102	0.110953
1114.47	-35834.1	-14264.3	14.7493	-0.111695	0.00649031	0.108369
1114.49	-35834	-14264.1	14.7474	-0.108172	0.00680883	0.104315
1114.5	-35833.9	-14263.9	14.7455	-0.103421	0.00569772	0.0981192
1114.52	-35833.8	-14263.7	14.7438	-0.0961978	0.00370089	0.0898724
1114.54	-35833.8	-14263.4	14.742	-0.0849298	0.0031911	0.0801392
1114.56	-35833.7	-14263.2	14.7404	-0.0708944	0.00346697	0.0689609
1114.57	-35833.6	-14262.9	14.7395	-0.0568127	0.00230321	0.056211
1114.59	-35833.5	-14262.7	14.7398	-0.0432118	0.000332261	0.043182
1114.61	-35833.4	-14262.5	14.7411	-0.0296432	-0.000408408	0.0317872
1114.62	-35833.3	-14262.2	14.743	-0.0182092	-7.59596e-05	0.0222383
1114.64	-35833.2	-14262	14.7447	-0.0115643	0.000194462	0.0140237
1114.66	-35833.2	-14261.8	14.7463	-0.00745391	6.45687e-05	0.00746918
1114.67	-35833.1	-14261.5	14.7483	-0.00225677	-0.000349281	0.00300678
1114.69	-35833	-14261.3	14.7499	0.00287923	-0.000126417	-0.000625141
1114.71	-35832.9	-14261.1	14.7504	0.00544505	0.00158101	-0.0051174
1114.72	-35832.8	-14260.8	14.75	0.00659113	0.00328294	-0.0105544
1114.74	-35832.7	-14260.6	14.7497	0.0082545	0.00333203	-0.0167007
1114.76	-35832.6	-14260.4	14.7499	0.0099277	0.00328537	-0.0245148
1114.78	-35832.6	-14260.1	14.7514	0.0105614	0.00493871	-0.0349051
1114.79	-35832.5	-14259.9	14.7533	0.01	0.00666667	-0.046841
1114.81	-35832.4	-14259.6	14.7551	0.00845711	0.00669258	-0.0588953
1114.83	-35832.3	-14259.4	14.7568	0.00655812	0.00671358	-0.0703661
1114.84	-35832.2	-14259.2	14.7587	0.00484545	0.0083517	-0.0807785
1114.86	-35832.1	-14258.9	14.7601	0.00323789	0.0100633	-0.0898128
1114.88	-35832	-14258.7	14.7603	0.0015636	0.0103331	-0.0974108
1114.89	-35832	-14258.4	14.7599	-0.000214124	0.00996534	-0.104284
1114.91	-35831.9	-14258.2	14.7596	-0.00139003	0.00989125	-0.110237
1114.93	-35831.8	-14258	14.7602	0.000739748	0.010028	-0.112072
1114.95	-35831.7	-14257.8	14.7619	0.00455306	0.010122	-0.110905
1114.96	-35831.6	-14257.5	14.7636	-0.00266184	0.00993798	-0.119372
1114.98	-35831.6	-14257.4	14.7648	-0.0161972	0.00963589	-0.146469
1115	-35831.6	-14257.4	14.7675	0.013804	0.0103056	-0.188505
1115.01	-35831.6	-14257.4	14.7726	0.107441	0.0121941	-0.240762
1115.03	-35831.5	-14257.2	14.7783	0.211509	0.0135808	-0.300116
1115.05	-35831.3	-14256.5	14.7833	0.28614	0.0136003	-0.357631
1115.07	-35831.1	-14256	14.788	0.329665	0.0132653	-0.39413
1115.08	-35831	-14255.8	14.7919	0.33939	0.0132555	-0.39819
1115.1	-35830.9	-14255.7	14.7934	0.304546	0.0133581	-0.37355
1115.12	-35830.8	-14255.4	14.7919	0.229214	0.0133761	-0.329246
1115.13	-35830.8	-14255.1	14.7888	0.144365	0.0132942	-0.280751
1115.15	-35830.7	-14254.9	14.7853	0.0787359	0.0132304	-0.238556
1115.17	-35830.6	-14254.7	14.7824	0.0533495	0.0134614	-0.204865
1115.18	-35830.5	-14254.5	14.7806	0.0625845	0.0136813	-0.181411
1115.2	-35830.4	-14254.2	14.7797	0.0633269	0.012745	-0.170058
1115.22	-35830.3	-14254	14.7797	0.0403982	0.0108033	-0.16761
1115.23	-35830.3	-14253.7	14.7804	0.017063	0.00967178	-0.16474
1115.25	-35830.2	-14253.5	14.7821	0.00297142	0.00980291	-0.15909
1115.27	-35830.1	-14253.3	14.7847	-0.00937614	0.0100855	-0.15613
1115.29	-35830	-14253.1	14.7883	-0.0219941	0.0100463	-0.158043
1115.3	-35829.9	-14252.8	14.7919	-0.0302385	0.00997588	-0.163093
1115.32	-35829.8	-14252.5	14.7953	-0.0331014	0.0099892	-0.170496
1115.34	-35829.7	-14252.3	14.7986	-0.0331485	0.0100069	-0.180522
1115.35	-35829.7	-14252.1	14.802	-0.0313594	0.0100029	-0.193294
1115.37	-35829.6	-14251.9	14.8053	-0.0274106	0.00999821	-0.208763
1115.39	-35829.5	-14251.6	14.8087	-0.0219853	0.00999935	-0.226474
1115.4	-35829.4	-14251.4	14.8124	-0.0165152	0.0100005	-0.245648
1115.42	-35829.3	-14251.1	14.8158	-0.0114477	0.0100001	-0.265435
1115.44	-35829.2	-14250.9	14.8183	-0.00654411	0.00999986	-0.285037
1115.46	-35829.2	-14250.7	14.8198	-0.00153443	0.00999996	-0.304606
1115.47	-35829.1	-14250.5	14.8202	0.00379064	0.01	-0.324744
1115.49	-35829	-14250.2	14.82	0.00892129	0.01	-0.345003
1115.51	-35828.9	-14249.9	14.8199	0.0130352	0.00999999	-0.364331
1115.52	-35828.8	-14249.7	14.82	0.0161773	0.01	-0.381733
1115.54	-35828.7	-14249.5	14.82	0.0186873	0.01	-0.396336
1115.56	-35828.6	-14249.3	14.82	0.0199739	0.01	-0.407871
1115.58	-35828.6	-14249	14.82	0.0192421	0.01	-0.416445
1115.59	-35828.5	-14248.8	14.82	0.0169846	0.01	-0.423039
1115.61	-35828.4	-14248.5	14.8201	0.0140532	0.01	-0.429064
1115.63	-35828.3	-14248.3	14.82	0.0102617	0.01	-0.436313
1115.64	-35828.2	-14248.1	14.8197	0.00532808	0.01	-0.446568
1115.66	-35828.1	-14247.9	14.82	0.000271238	0.01	-0.460887
1115.68	-35828	-14247.6	14.8214	-0.00373941	0.01	-0.479783
1115.69	-35827.9	-14247.4	14.8233	-0.00666667	0.01	-0.502179
1115.71	-35827.9	-14247.1	14.825	-0.00875853	0.01	-0.526412
1115.73	-35827.8	-14246.9	14.8268	-0.0100539	0.01	-0.550383
1115.74	-35827.7	-14246.7	14.8288	-0.0105031	0.00999997	-0.572257
1115.76	-35827.6	-14246.4	14.83	-0.00993491	0.01	-0.591464
1115.78	-35827.5	-14246.2	14.83	-0.00835557	0.0100001	-0.607782
1115.8	-35827.4	-14245.9	14.8301	-0.0064528	0.00999996	-0.62127
1115.81	-35827.3	-14245.7	14.8317	-0.0047636	0.0099996	-0.632135
1115.83	-35827.3	-14245.4	14.8337	-0.00299785	0.0100002	-0.640833
1115.85	-35827.2	-14245.2	14.8353	-0.00109345	0.0100016	-0.648032
1115.86	-35827.1	-14245	14.837	0.000123963	0.00999908	-0.654809
1115.88	-35827	-14244.8	14.8389	0.000213488	0.00999438	-0.661978
1115.9	-35826.9	-14244.5	14.8402	-4.18509e-05	0.0100047	-0.669579
1115.91	-35826.8	-14244.2	14.8402	-5.34864e-05	0.0100209	-0.677458
1115.93	-35826.7	-14244	14.84	1.34794e-05	0.00997759	-0.685284
1115.95	-35826.7	-14243.8	14.84	1.44182e-05	0.00991891	-0.692904
1115.97	-35826.6	-14243.6	14.8399	-3.53269e-06	0.0100842	-0.700499
1115.98	-35826.5	-14243.3	14.8397	-3.51733e-06	0.0102886	-0.707963
1116	-35826.4	-14243.1	14.8404	1.06971e-06	0.00959822	-0.71465
1116.02	-35826.3	-14242.8	14.8422	8.61637e-07	0.00782027	-0.720307
1116.03	-35826.2	-14242.6	14.8441	-3.21535e-07	0.00594379	-0.725325
1116.05	-35826.2	-14242.4	14.8457	-2.31282e-07	0.00434626	-0.729795
1116.07	-35826.1	-14242.2	14.8475	8.39256e-08	0.00253317	-0.733373
1116.09	-35826	-14241.9	14.8493	5.51543e-08	0.000660993	-0.736131
1116.1	-35825.9	-14241.7	14.8503	-2.4108e-08	-0.000259362	-0.738677
1116.12	-35825.8	-14241.4	14.8502	-1.3118e-08	-0.000141122	-0.741006
1116.14	-35825.7	-14241.2	14.8498	6.98675e-09	7.51484e-05	-0.742449
1116.15	-35825.6	-14241	14.8497	3.50803e-09	3.77104e-05	-0.74291
1116.17	-35825.6	-14240.7	14.8507	-1.81485e-09	-1.94562e-05	-0.742836
1116.19	-35825.5	-14240.5	14.8525	-8.08576e-10	-8.59476e-06	-0.742278
1116.2	-35825.4	-14240.2	14.8544	5.0321e-10	5.12897e-06	-0.740943
1116.22	-35825.3	-14240	14.856	1.82438e-10	1.60779e-06	-0.739151
1116.24	-35825.2	-14239.8	14.8579	-1.37032e-10	-2.9455e-07	-0.737672
1116.25	-35825.1	-14239.6	14.8596	-4.22571e-11	9.02471e-07	-0.73667
1116.27	-35825	-14239.3	14.8603	1.48105e-11	-4.22664e-06	-0.73591
1116.29	-35824.9	-14239.1	14.8601	-1.14375e-11	-4.51232e-06	-0.735383
1116.31	-35824.9	-14238.8	14.86	7.92728e-11	1.8546e-05	-0.735214
1116.32	-35824.8	-14238.6	14.86	6.78536e-11	1.46209e-05	-0.735276
1116.34	-35824.7	-14238.3	14.8598	-3.60039e-10	-7.57593e-05	-0.735316
1116.36	-35824.6	-14238.1	14.8598	-2.66432e-10	-5.57711e-05	-0.735299
1116.37	-35824.5	-14237.9	14.861	1.34206e-09	0.00028047	-0.735288
1116.39	-35824.4	-14237.6	14.863	7.77111e-10	0.000162346	-0.735293
1116.41	-35824.3	-14237.4	14.8648	-5.30767e-09	-0.00136322	-0.735296
1116.42	-35824.2	-14237.1	14.8665	-2.04315e-09	-0.00319004	-0.735294
1116.44	-35824.2	-14236.9	14.8684	2.12559e-08	-0.00370874	-0.735294
1116.46	-35824.1	-14236.7	14.8699	7.75531e-09	-0.0033738	-0.735294
1116.48	-35824	-14236.5	14.8703	-7.82308e-08	-0.00321051	-0.735295
1116.49	-35823.9	-14236.2	14.87	-1.50472e-08	-0.00332289	-0.735294
1116.51	-35823.8	-14235.9	14.8697	3.03817e-07	-0.00347115	-0.735292
1116.53	-35823.7	-14235.7	14.87	0	-0.00333333	-0.735294
1116.54	-35823.7	-14235.5	14.8714	-1.20301e-06	-0.00287804	-0.735301
1116.56	-35823.6	-14235.3	14.8733	0	-0.00333333	-0.735294
1116.58	-35823.5	-14235	14.875	4.39773e-06	-0.00543061	-0.73527
1116.6	-35823.4	-14234.8	14.8768	-8.66134e-07	-0.00665517	-0.735299
1116.61	-35823.3	-14234.5	14.8787	-1.6796e-05	-0.00504629	-0.735386
1116.63	-35823.2	-14234.3	14.8801	6.73855e-06	-0.00322285	-0.735257
1116.65	-35823.1	-14234.1	14.8803	6.59033e-05	-0.003295	-0.734744
1116.66	-35823.1	-14233.9	14.8799	-2.54288e-05	-0.00322981	-0.734141
1116.68	-35823	-14233.6	14.8796	-0.000238868	-0.00146654	-0.733441
1116.7	-35822.9	-14233.3	14.8802	0.000145996	0.000177475	-0.731551
1116.71	-35822.8	-14233.1	14.8818	0.00089679	0.000306614	-0.727614
1116.73	-35822.7	-14232.8	14.8838	-0.000771058	-6.09748e-05	-0.721783
1116.75	-35822.6	-14232.6	14.8854	-0.00663412	-8.28499e-05	-0.713914
1116.76	-35822.6	-14232.4	14.8871	-0.0156784	1.60084e-05	-0.702977
1116.78	-35822.5	-14232.2	14.889	-0.0270788	2.03853e-05	-0.688739
1116.8	-35822.4	-14231.9	14.8903	-0.0410596	-5.05144e-06	-0.672799
1116.82	-35822.3	-14231.7	14.8905	-0.0568196	-5.02953e-06	-0.656487
1116.83	-35822.2	-14231.4	14.8895	-0.0715971	1.52967e-06	-0.640298
1116.85	-35822.1	-14231.2	14.8878	-0.083822	1.23228e-06	-0.624876
1116.87	-35822	-14231	14.886	-0.0939592	-4.60119e-07	-0.611189
1116.88	-35821.9	-14230.7	14.8844	-0.102419	-3.31556e-07	-0.599631
1116.9	-35821.8	-14230.5	14.8825	-0.10933	1.21327e-07	-0.589847
1116.92	-35821.8	-14230.2	14.8806	-0.114623	8.18151e-08	-0.581817
1116.93	-35821.7	-14230	14.8799	-0.11801	-4.01868e-08	-0.575979
1116.95	-35821.6	-14229.8	14.8801	-0.119638	-3.07943e-08	-0.572215
1116.97	-35821.5	-14229.6	14.8795	-0.12013	2.71286e-08	-0.569779
1116.99	-35821.4	-14229.3	14.8776	-0.120071	3.79085e-08	-0.568128
1117	-35821.3	-14229	14.8757	-0.119963	-7.79035e-08	-0.566962
1117.02	-35821.2	-14228.8	14.874	-0.119983	-1.15749e-07	-0.565889
1117.04	-35821.2	-14228.6	14.8724	-0.120012	3.16515e-07	-0.564454
1117.05	-35821.1	-14228.4	14.8707	-0.120006	4.39305e-07	-0.562749
1117.07	-35821	-14228.2	14.869	-0.119993	-1.17659e-06	-0.56128
1117.09	-35820.9	-14227.9	14.8673	-0.119993	-1.46056e-06	-0.560213
1117.11	-35820.8	-14227.6	14.8656	-0.120019	4.80229e-06	-0.559446
1117.12	-35820.7	-14227.4	14.8639	-0.120019	4.82322e-06	-0.558929
1117.14	-35820.6	-14227.2	14.8619	-0.119925	-1.96852e-05	-0.558613
1117.16	-35820.6	-14227	14.8602	-0.11993	-1.84036e-05	-0.558047
1117.17	-35820.5	-14226.7	14.86	-0.120439	7.30253e-05	-0.556545
1117.19	-35820.4	-14226.5	14.8601	-0.12248	5.71392e-05	-0.553363
1117.21	-35820.3	-14226.2	14.859	-0.127305	-0.000291477	-0.547806
1117.22	-35820.2	-14226	14.857	-0.135034	-0.000169248	-0.539783
1117.24	-35820.1	-14225.7	14.8555	-0.145243	0.00140787	-0.529533
1117.26	-35820.1	-14225.5	14.8538	-0.157613	0.00317002	-0.517514
1117.28	-35820	-14225.3	14.8505	-0.171641	0.0033485	-0.504303
1117.29	-35819.9	-14225	14.847	-0.185226	0.00324412	-0.490693
1117.31	-35819.8	-14224.8	14.845	-0.196224	0.00483523	-0.477463
1117.33	-35819.7	-14224.5	14.8435	-0.206066	0.00661474	-0.464782
1117.34	-35819.6	-14224.3	14.8405	-0.217013	0.00661907	-0.452478
1117.36	-35819.5	-14224.1	14.8369	-0.229249	0.00660662	-0.439778
1117.38	-35819.5	-14223.9	14.8336	-0.242434	0.00853331	-0.425877
1117.39	-35819.4	-14223.6	14.83	-0.256667	0.01	-0.410675
1117.41	-35819.3	-14223.3	14.8251	-0.271975	0.00853964	-0.394447
1117.43	-35819.2	-14223.1	14.8197	-0.287575	0.00660556	-0.378144
1117.44	-35819.1	-14222.9	14.8146	-0.302726	0.0065989	-0.362442
1117.46	-35819	-14222.7	14.8097	-0.317533	0.00661851	-0.346533
1117.48	-35818.9	-14222.4	14.8045	-0.332472	0.00490747	-0.329739
1117.5	-35818.8	-14222.2	14.7994	-0.34868	0.00321524	-0.312861
1117.51	-35818.7	-14221.9	14.7945	-0.36635	0.0030752	-0.296781
1117.53	-35818.7	-14221.7	14.7889	-0.382623	0.00333984	-0.281741
1117.55	-35818.6	-14221.5	14.7824	-0.395272	0.00315442	-0.268023
1117.56	-35818.5	-14221.3	14.7754	-0.40484	0.00348114	-0.256267
1117.58	-35818.4	-14221	14.7686	-0.412177	0.00501755	-0.246555
1117.6	-35818.3	-14220.8	14.7617	-0.417906	0.00719747	-0.237493
1117.62	-35818.2	-14220.5	14.7548	-0.423722	0.00920392	-0.227474
1117.63	-35818.2	-14220.3	14.748	-0.433537	0.0100974	-0.2149
1117.65	-35818.1	-14220.1	14.7413	-0.449744	0.00990506	-0.198719
1117.67	-35818	-14219.8	14.734	-0.471651	0.0103238	-0.17884
1117.68	-35817.9	-14219.6	14.7259	-0.498005	0.0120324	-0.155683
1117.7	-35817.8	-14219.3	14.7165	-0.527172	0.0139787	-0.130287
1117.72	-35817.7	-14219.1	14.7062	-0.556879	0.0156404	-0.104167
1117.73	-35817.6	-14218.9	14.6958	-0.583993	0.0174631	-0.079452
1117.75	-35817.6	-14218.7	14.6856	-0.606611	0.0193211	-0.057803
1117.77	-35817.5	-14218.4	14.6748	-0.62448	0.0203001	-0.0401938
1117.78	-35817.4	-14218.2	14.663	-0.637849	0.0202297	-0.0266098
1117.8	-35817.3	-14217.9	14.651	-0.647401	0.0197981	-0.0160253
1117.82	-35817.2	-14217.7	14.639	-0.65412	0.0197182	-0.00765924
1117.84	-35817.1	-14217.5	14.6269	-0.659288	0.0206441	-0.00102727
1117.85	-35817.1	-14217.3	14.6152	-0.664148	0.0224367	0.00478985
1117.87	-35817	-14217	14.6045	-0.66985	0.0242577	0.0110923
1117.89	-35816.9	-14216.8	14.5944	-0.676819	0.0259229	0.0184625
1117.9	-35816.8	-14216.5	14.5832	-0.684804	0.0278293	0.0267982
1117.92	-35816.7	-14216.3	14.571	-0.693495	0.0295977	0.0358835
1117.94	-35816.6	-14216.1	14.559	-0.702517	0.0303025	0.0454225
1117.95	-35816.6	-14215.9	14.547	-0.711067	0.0301007	0.0549896
1117.97	-35816.5	-14215.6	14.534	-0.718214	0.0298481	0.0641114
1117.99	-35816.4	-14215.4	14.5205	-0.724662	0.0299107	0.0727111
1118.01	-35816.3	-14215.1	14.5081	-0.731828	0.0302871	0.0809749
1118.02	-35816.2	-14214.9	14.4963	-0.738692	0.0302132	0.0894157
1118.04	-35816.1	-14214.7	14.4831	-0.743173	0.0287269	0.0986273
1118.06	-35816	-14214.5	14.4691	-0.746129	0.026877	0.108317
1118.07	-35816	-14214.2	14.4556	-0.74952	0.0263752	0.1179
1118.09	-35815.9	-14214	14.4424	-0.752863	0.026652	0.12779
1118.11	-35815.8	-14213.7	14.4287	-0.754928	0.0264679	0.138577
1118.12	-35815.7	-14213.5	14.4149	-0.756451	0.026564	0.149176
1118.14	-35815.6	-14213.3	14.4015	-0.758566	0.0280995	0.158118
1118.16	-35815.5	-14213.1	14.3882	-0.75998	0.0298708	0.165797
1118.18	-35815.5	-14212.9	14.3747	-0.759024	0.0302532	0.173045
1118.19	-35815.4	-14212.6	14.3608	-0.756793	0.0300005	0.179411
1118.21	-35815.3	-14212.4	14.347	-0.754965	0.0302562	0.184286
1118.23	-35815.2	-14212.1	14.3333	-0.753333	0.03	0.188453
1118.24	-35815.1	-14211.9	14.32	-0.751431	0.0282384	0.192825
1118.26	-35815.1	-14211.7	14.3067	-0.75	0.0266667	0.197168
1118.28	-35815	-14211.5	14.293	-0.749744	0.0267815	0.201129
1118.3	-35814.9	-14211.2	14.2792	-0.750013	0.0265965	0.205029
1118.31	-35814.8	-14211	14.2654	-0.750066	0.0245408	0.209113
1118.33	-35814.7	-14210.8	14.2517	-0.749993	0.0233564	0.212809
1118.35	-35814.6	-14210.6	14.2381	-0.749982	0.0250147	0.215681
1118.36	-35814.6	-14210.4	14.2252	-0.750002	0.0267616	0.218154
1118.38	-35814.5	-14210.1	14.2133	-0.750004	0.0265844	0.220555
1118.4	-35814.4	-14209.9	14.2011	-0.749999	0.0268925	0.222515
1118.41	-35814.3	-14209.6	14.1875	-0.749999	0.0290212	0.223766
1118.43	-35814.2	-14209.4	14.1734	-0.75	0.0299121	0.224566
1118.45	-35814.1	-14209.2	14.1595	-0.75	0.0280606	0.22516
1118.46	-35814.1	-14209	14.1461	-0.75	0.0263821	0.225611
1118.48	-35814	-14208.8	14.1329	-0.749999	0.0264501	0.226068
1118.5	-35813.9	-14208.5	14.1192	-0.75	0.0266209	0.226874
1118.52	-35813.8	-14208.3	14.1052	-0.750002	0.0263063	0.22837
1118.53	-35813.7	-14208	14.0924	-0.749998	0.0272482	0.230855
1118.55	-35813.6	-14207.9	14.081	-0.749994	0.0293907	0.234501
1118.57	-35813.6	-14207.6	14.0688	-0.750008	0.029739	0.239294
1118.58	-35813.5	-14207.4	14.055	-0.750021	0.0276917	0.245292
1118.6	-35813.4	-14207.2	14.0409	-0.749966	0.0264443	0.252664
1118.62	-35813.3	-14206.9	14.0271	-0.749924	0.0267642	0.261142
1118.63	-35813.2	-14206.7	14.0138	-0.750146	0.0260653	0.269909
1118.65	-35813.2	-14206.5	14.0005	-0.750291	0.024076	0.2786
1118.67	-35813.1	-14206.3	13.9868	-0.749407	0.0231714	0.287359
1118.69	-35813	-14206.1	13.9729	-0.747548	0.0234704	0.295875
1118.7	-35812.9	-14205.8	13.9601	-0.745829	0.0226312	0.303345
1118.72	-35812.8	-14205.6	13.9483	-0.744224	0.020636	0.309424
1118.74	-35812.7	-14205.4	13.9358	-0.741669	0.019614	0.314222
1118.75	-35812.7	-14205.2	13.9223	-0.738172	0.0198388	0.317918
1118.77	-35812.6	-14205	13.9086	-0.734591	0.0200998	0.320736
1118.79	-35812.5	-14204.7	13.8949	-0.731194	0.020036	0.322889
1118.81	-35812.4	-14204.5	13.8809	-0.727782	0.0199735	0.324599
1118.82	-35812.3	-14204.2	13.8671	-0.724337	0.019993	0.326251
1118.84	-35812.2	-14204	13.8548	-0.720961	0.0200036	0.328328
1118.86	-35812.2	-14203.9	13.8434	-0.717643	0.0199983	0.331202
1118.87	-35812.1	-14203.6	13.8316	-0.714302	0.0200131	0.335232
1118.89	-35812	-14203.4	13.8195	-0.710843	0.0200114	0.34129
1118.91	-35811.9	-14203.1	13.8076	-0.707217	0.0199402	0.350415
1118.92	-35811.8	-14202.9	13.7956	-0.703851	0.0199651	0.362525
1118.94	-35811.8	-14202.7	13.7824	-0.701362	0.020243	0.377011
1118.96	-35811.7	-14202.5	13.769	-0.700084	0.0201331	0.39344
1118.97	-35811.6	-14202.3	13.7565	-0.700051	0.0188481	0.411328
1118.99	-35811.5	-14202.1	13.7447	-0.700073	0.0168923	0.429327
1119.01	-35811.4	-14201.8	13.7328	-0.698785	0.0151358	0.445853
1119.03	-35811.4	-14201.6	13.7207	-0.696779	0.0134416	0.460036
1119.04	-35811.3	-14201.4	13.7089	-0.695078	0.0115194	0.471496
1119.06	-35811.2	-14201.2	13.6973	-0.693441	0.0100514	0.480964
1119.08	-35811.1	-14201	13.6858	-0.691491	0.00974	0.489338
1119.09	-35811.1	-14200.8	13.6733	-0.69	0.01	0.496732
1119.11	-35811	-14200.5	13.6595	-0.689727	0.0100673	0.503146
1119.13	-35810.9	-14200.3	13.6459	-0.690014	0.00999667	0.509059
1119.14	-35810.8	-14200.1	13.6339	-0.690088	0.00998277	0.514856
1119.16	-35810.7	-14199.9	13.6218	-0.689985	0.0100017	0.520197
1119.18	-35810.7	-14199.7	13.6085	-0.689906	0.0100043	0.524771
1119.2	-35810.6	-14199.4	13.5951	-0.690031	0.0099997	0.528773
1119.21	-35810.5	-14199.2	13.5829	-0.690279	0.0100002	0.532359
1119.23	-35810.4	-14199	13.5713	-0.689829	0.00999932	0.535325
1119.25	-35810.3	-14198.8	13.5597	-0.688252	0.00999484	0.537596
1119.26	-35810.3	-14198.6	13.5479	-0.68635	0.0100032	0.53956
1119.28	-35810.2	-14198.4	13.5359	-0.684692	0.0100197	0.541652
1119.3	-35810.1	-14198.1	13.5238	-0.682859	0.00998358	0.544248
1119.32	-35810	-14197.9	13.5118	-0.680868	0.00992658	0.547519
1119.33	-35809.9	-14197.7	13.4998	-0.679885	0.0100786	0.55123
1119.35	-35809.9	-14197.5	13.4877	-0.680079	0.0102711	0.555152
1119.37	-35809.8	-14197.3	13.4759	-0.679679	0.00962133	0.559141
1119.38	-35809.7	-14197.1	13.4642	-0.677965	0.00791884	0.563021
1119.4	-35809.6	-14196.8	13.4525	-0.676029	0.00603743	0.566555
1119.42	-35809.5	-14196.6	13.4405	-0.674384	0.00437614	0.56984
1119.43	-35809.5	-14196.4	13.4283	-0.672497	0.00252454	0.57346
1119.45	-35809.4	-14196.2	13.4163	-0.670589	0.000657768	0.577466
1119.47	-35809.3	-14196	13.4045	-0.669875	-0.000263302	0.581228
1119.48	-35809.2	-14195.8	13.3929	-0.670118	-0.000158107	0.584892
1119.5	-35809.2	-14195.6	13.3811	-0.669501	6.85716e-05	0.589485
1119.52	-35809.1	-14195.3	13.369	-0.667631	3.71456e-05	0.595642
1119.54	-35809	-14195.1	13.3569	-0.665704	-1.93475e-05	0.603544
1119.55	-35808.9	-14194.9	13.3449	-0.664055	-8.66579e-06	0.613703
1119.57	-35808.9	-14194.7	13.3331	-0.662202	5.53762e-06	0.626896
1119.59	-35808.8	-14194.5	13.3215	-0.660459	2.31359e-06	0.643022
1119.6	-35808.7	-14194.3	13.3097	-0.659733	-1.43496e-06	0.661258
1119.62	-35808.6	-14194	13.2977	-0.659903	-5.21109e-07	0.68054
1119.64	-35808.5	-14193.8	13.2853	-0.660073	3.93946e-07	0.699639
1119.65	-35808.5	-14193.7	13.2733	-0.660021	1.14921e-07	0.717408
1119.67	-35808.4	-14193.5	13.2626	-0.65998	-1.10691e-07	0.732853
1119.69	-35808.3	-14193.2	13.2528	-0.659994	-3.05862e-08	0.745963
1119.71	-35808.2	-14193	13.2431	-0.660005	2.85185e-08	0.757267
1119.72	-35808.1	-14192.8	13.2326	-0.660001	6.38526e-09	0.766997
1119.74	-35808.1	-14192.6	13.221	-0.66	-7.67408e-09	0.77522
1119.76	-35808	-14192.4	13.2088	-0.66	-1.26135e-09	0.782124
1119.77	-35807.9	-14192.2	13.197	-0.659996	2.15892e-09	0.787981
1119.79	-35807.9	-14192	13.1854	-0.659998	3.51477e-10	0.79322
1119.81	-35807.8	-14191.7	13.1735	-0.660017	-6.65365e-10	0.798293
1119.83	-35807.7	-14191.5	13.1614	-0.660007	-1.04062e-10	0.803331
1119.84	-35807.6	-14191.3	13.1497	-0.659932	6.28509e-10	0.80832
1119.86	-35807.5	-14191.1	13.138	-0.659975	1.89752e-10	0.813169
1119.88	-35807.5	-14190.9	13.1262	-0.660251	-1.79711e-09	0.817786
1119.89	-35807.4	-14190.7	13.1141	-0.660048	-3.40257e-10	0.822187
1119.91	-35807.3	-14190.5	13.1017	-0.658647	6.8402e-09	0.826371
1119.93	-35807.2	-14190.3	13.09	-0.656667	0	0.830065
1119.94	-35807.2	-14190.1	13.0796	-0.654899	-2.63942e-08	0.833051
1119.96	-35807.1	-14189.9	13.0694	-0.653232	5.21234e-09	0.835664
1119.98	-35807	-14189.7	13.058	-0.651473	1.04027e-07	0.838143
1119.99	-35806.9	-14189.4	13.046	-0.649922	-1.96977e-08	0.839944
1120.01	-35806.9	-14189.2	13.034	-0.648605	-3.78766e-07	0.840498
1120.03	-35806.8	-14189	13.0219	-0.646295	1.5155e-07	0.839706
1120.05	-35806.7	-14188.8	13.0096	-0.641889	1.43446e-06	0.837497
1120.06	-35806.6	-14188.6	12.9981	-0.635372	-8.79365e-07	0.833599
1120.08	-35806.6	-14188.4	12.988	-0.627196	-5.60641e-06	0.827968
1120.1	-35806.5	-14188.2	12.9782	-0.618473	3.31372e-06	0.821191
1120.11	-35806.4	-14188	12.968	-0.609945	2.02153e-05	0.813894
1120.13	-35806.3	-14187.8	12.9576	-0.601246	-1.68339e-05	0.806582
1120.15	-35806.3	-14187.6	12.9473	-0.592397	-7.51988e-05	0.799677
1120.16	-35806.2	-14187.4	12.937	-0.584518	8.06554e-05	0.793467
1120.18	-35806.1	-14187.2	12.9268	-0.57792	0.000291893	0.787976
1120.2	-35806	-14187	12.9173	-0.571307	-0.000314645	0.782798
1120.22	-35805.9	-14186.7	12.9088	-0.56423	-0.0020265	0.777702
1120.23	-35805.9	-14186.5	12.9003	-0.55796	-0.00400774	0.772823
1120.25	-35805.8	-14186.3	12.8916	-0.552886	-0.00573393	0.768286
1120.27	-35805.7	-14186.1	12.8833	-0.547875	-0.00730491	0.764144
1120.28	-35805.7	-14185.9	12.8752	-0.542697	-0.00892137	0.760703
1120.3	-35805.6	-14185.7	12.8661	-0.538396	-0.0108323	0.758591
1120.32	-35805.5	-14185.5	12.8557	-0.535081	-0.0127105	0.758402
1120.34	-35805.4	-14185.3	12.8449	-0.531633	-0.0135403	0.760654
1120.35	-35805.4	-14185.1	12.8345	-0.528043	-0.0133857	0.765688
1120.37	-35805.3	-14184.9	12.8253	-0.525528	-0.0134568	0.773632
1120.39	-35805.2	-14184.7	12.8172	-0.52404	-0.0136244	0.784144
1120.4	-35805.1	-14184.5	12.8089	-0.522364	-0.0125498	0.796442
1120.42	-35805	-14184.3	12.8002	-0.520524	-0.0105979	0.809503
1120.44	-35805	-14184.1	12.7918	-0.519663	-0.00964376	0.822104
1120.45	-35804.9	-14183.9	12.7832	-0.519842	-0.00986633	0.833206
1120.47	-35804.8	-14183.7	12.7736	-0.520247	-0.0101168	0.842008
1120.49	-35804.8	-14183.5	12.7634	-0.520216	-0.0100538	0.848723
1120.5	-35804.7	-14183.3	12.7542	-0.51925	-0.00991104	0.85423
1120.52	-35804.6	-14183	12.7458	-0.517353	-0.0099293	0.85916
1120.54	-35804.5	-14182.9	12.7373	-0.514792	-0.0102619	0.863965
1120.56	-35804.5	-14182.7	12.7287	-0.51112	-0.0102017	0.869077
1120.57	-35804.4	-14182.5	12.7203	-0.505589	-0.00877623	0.874839
1120.59	-35804.3	-14182.3	12.712	-0.498482	-0.00694767	0.880938
1120.61	-35804.2	-14182	12.7033	-0.490508	-0.00638307	0.886726
1120.62	-35804.2	-14181.8	12.6947	-0.481674	-0.00664572	0.891482
1120.64	-35804.1	-14181.6	12.6874	-0.471746	-0.00651871	0.894503
1120.66	-35804	-14181.5	12.6808	-0.461237	-0.00658418	0.895457
1120.67	-35803.9	-14181.3	12.6741	-0.4509	-0.00788726	0.89427
1120.69	-35803.9	-14181	12.6674	-0.441106	-0.00979324	0.891469
1120.71	-35803.8	-14180.8	12.661	-0.432056	-0.0113494	0.887762
1120.73	-35803.7	-14180.6	12.6538	-0.423795	-0.0131906	0.883684
1120.74	-35803.6	-14180.4	12.6452	-0.41636	-0.0162271	0.879652
1120.76	-35803.6	-14180.2	12.6367	-0.41	-0.02	0.875817
1120.78	-35803.5	-14180	12.6297	-0.40481	-0.0236897	0.872144
1120.79	-35803.4	-14179.8	12.6233	-0.4	-0.0266667	0.868192
1120.81	-35803.3	-14179.6	12.6162	-0.39484	-0.0285913	0.863513
1120.83	-35803.3	-14179.4	12.6097	-0.389711	-0.0300921	0.858045
1120.85	-35803.2	-14179.2	12.6046	-0.384875	-0.0317979	0.851929
1120.86	-35803.1	-14179	12.5993	-0.379254	-0.0335266	0.845683
1120.88	-35803.1	-14178.8	12.5926	-0.37176	-0.0351107	0.839685
1120.9	-35803	-14178.6	12.586	-0.362073	-0.0369022	0.83371
1120.91	-35802.9	-14178.4	12.5807	-0.349724	-0.0389337	0.827551
1120.93	-35802.8	-14178.2	12.5757	-0.333451	-0.0400821	0.821352
1120.95	-35802.8	-14178	12.5703	-0.313134	-0.0399287	0.815213
1120.96	-35802.7	-14177.8	12.5658	-0.291694	-0.0402085	0.808968
1120.98	-35802.6	-14177.6	12.5627	-0.271392	-0.04188	0.802489
1121	-35802.6	-14177.4	12.5589	-0.252259	-0.0436989	0.795793
1121.01	-35802.5	-14177.2	12.5536	-0.234487	-0.0451283	0.789004
1121.03	-35802.4	-14177	12.5488	-0.219133	-0.0475832	0.782414
1121.05	-35802.3	-14176.8	12.5454	-0.206723	-0.0512932	0.776193
1121.07	-35802.3	-14176.6	12.5421	-0.196685	-0.054074	0.77027
1121.08	-35802.2	-14176.4	12.5385	-0.188284	-0.0554391	0.764706
1121.1	-35802.1	-14176.2	12.536	-0.180706	-0.0577169	0.759794
1121.12	-35802	-14176	12.5345	-0.173675	-0.0614395	0.755394
1121.13	-35802	-14175.8	12.5321	-0.167691	-0.0642211	0.750718
1121.15	-35801.9	-14175.6	12.5283	-0.162634	-0.0656531	0.745592
1121.17	-35801.8	-14175.4	12.5257	-0.157557	-0.0680347	0.740653
1121.18	-35801.8	-14175.2	12.5244	-0.152414	-0.07164	0.735866
1121.2	-35801.7	-14175	12.5219	-0.14816	-0.0744297	0.73045
1121.22	-35801.6	-14174.8	12.5181	-0.144844	-0.0759713	0.724667
1121.24	-35801.5	-14174.6	12.5156	-0.141529	-0.077626	0.719901
1121.25	-35801.5	-14174.4	12.5142	-0.138031	-0.0794669	0.71666
1121.27	-35801.4	-14174.2	12.5116	-0.134853	-0.0803571	0.714627
1121.29	-35801.3	-14174	12.508	-0.131611	-0.0801958	0.714142
1121.3	-35801.2	-14173.8	12.5053	-0.12727	-0.0797415	0.716032
1121.32	-35801.2	-14173.6	12.5038	-0.121932	-0.0797494	0.720285
1121.34	-35801.1	-14173.4	12.5023	-0.116564	-0.0808736	0.726214
1121.36	-35801	-14173.2	12.5005	-0.11147	-0.0827739	0.733153
1121.37	-35801	-14173	12.4988	-0.106488	-0.0845278	0.740467
1121.39	-35800.9	-14172.8	12.4971	-0.101489	-0.0861398	0.747522
1121.41	-35800.8	-14172.6	12.4955	-0.0963824	-0.0880616	0.753691
1121.42	-35800.7	-14172.4	12.4938	-0.0912126	-0.0897553	0.758415
1121.44	-35800.7	-14172.2	12.4918	-0.0860804	-0.0902711	0.761252
1121.46	-35800.6	-14172	12.4902	-0.0809234	-0.0900359	0.762444
1121.47	-35800.5	-14171.8	12.4897	-0.0756734	-0.0900017	0.762443
1121.49	-35800.5	-14171.6	12.49	-0.0707773	-0.0900325	0.760851
1121.51	-35800.4	-14171.4	12.4901	-0.0665487	-0.0897161	0.756964
1121.53	-35800.3	-14171.2	12.49	-0.0609012	-0.0898853	0.750412
1121.54	-35800.2	-14171	12.49	-0.051215	-0.0915007	0.740979
1121.56	-35800.2	-14170.8	12.49	-0.0375704	-0.0932692	0.728501
1121.58	-35800.1	-14170.6	12.49	-0.0208558	-0.0936046	0.712965
1121.59	-35800	-14170.4	12.49	-0.00124465	-0.093335	0.695013
1121.61	-35799.9	-14170.2	12.4901	0.0209047	-0.0935707	0.675546
1121.63	-35799.9	-14170	12.49	0.0433333	-0.0933333	0.655773
1121.64	-35799.8	-14169.8	12.4897	0.0636161	-0.0916347	0.636931
1121.66	-35799.7	-14169.6	12.4901	0.0809286	-0.0899373	0.619987
1121.68	-35799.7	-14169.4	12.4916	0.0951731	-0.0896595	0.605513
1121.69	-35799.6	-14169.2	12.4934	0.107347	-0.0900163	0.592985
1121.71	-35799.5	-14169	12.4948	0.118307	-0.0900801	0.581804
1121.73	-35799.4	-14168.8	12.497	0.127663	-0.0899939	0.571884
1121.75	-35799.4	-14168.6	12.5006	0.135057	-0.0900004	0.563158
1121.76	-35799.3	-14168.4	12.5037	0.140961	-0.0899896	0.555307
1121.78	-35799.2	-14168.2	12.5052	0.146009	-0.0899188	0.548054
1121.8	-35799.2	-14168	12.5072	0.150875	-0.0900507	0.541335
1121.81	-35799.1	-14167.8	12.5108	0.155997	-0.0903128	0.535078
1121.83	-35799	-14167.6	12.5139	0.161229	-0.0897327	0.529116
1121.85	-35798.9	-14167.4	12.5155	0.166403	-0.0879725	0.523396
1121.87	-35798.9	-14167.2	12.5174	0.171484	-0.0862315	0.51811
1121.88	-35798.8	-14167	12.5207	0.176483	-0.0848566	0.513235
1121.9	-35798.7	-14166.8	12.5244	0.18147	-0.0824219	0.508333
1121.92	-35798.7	-14166.6	12.5278	0.186561	-0.0787199	0.503234
1121.93	-35798.6	-14166.4	12.5312	0.191937	-0.0759097	0.498304
1121.95	-35798.5	-14166.2	12.5346	0.197286	-0.0744699	0.493775
1121.97	-35798.5	-14166	12.5381	0.201585	-0.0721164	0.489611
1121.98	-35798.4	-14165.8	12.5415	0.20479	-0.0684794	0.485772
1122	-35798.3	-14165.6	12.5446	0.208129	-0.0658245	0.482242
1122.02	-35798.2	-14165.4	12.5478	0.211749	-0.0644128	0.478902
1122.03	-35798.2	-14165.2	12.5523	0.214375	-0.0618587	0.475508
1122.05	-35798.1	-14165	12.5577	0.215931	-0.058104	0.472099
1122.07	-35798	-14164.8	12.5621	0.217671	-0.0556526	0.469012
1122.09	-35798	-14164.6	12.5652	0.219503	-0.054339	0.466322
1122.1	-35797.9	-14164.4	12.5684	0.220111	-0.0515573	0.463855
1122.12	-35797.8	-14164.2	12.5719	0.219877	-0.0477521	0.461608
1122.14	-35797.7	-14164	12.5752	0.220683	-0.0460744	0.459727
1122.15	-35797.7	-14163.8	12.5786	0.222628	-0.0465018	0.458095
1122.17	-35797.6	-14163.6	12.5831	0.224446	-0.0466095	0.45641
1122.19	-35797.5	-14163.4	12.5883	0.226031	-0.0464521	0.454758
1122.2	-35797.4	-14163.2	12.5925	0.227994	-0.0476404	0.453458
1122.22	-35797.4	-14163	12.5957	0.229736	-0.0495876	0.452396
1122.24	-35797.3	-14162.8	12.5991	0.230046	-0.0503877	0.451215
1122.26	-35797.2	-14162.6	12.6026	0.229872	-0.0500964	0.450093
1122.27	-35797.2	-14162.4	12.6057	0.231108	-0.0498303	0.449377
1122.29	-35797.1	-14162.2	12.6091	0.233011	-0.0499291	0.44821
1122.31	-35797	-14162	12.6136	0.233961	-0.0502712	0.445252
1122.32	-35796.9	-14161.8	12.619	0.235931	-0.0501459	0.440122
1122.34	-35796.9	-14161.6	12.6243	0.242126	-0.0487716	0.432839
1122.36	-35796.8	-14161.4	12.6294	0.252023	-0.0468638	0.422937
1122.38	-35796.7	-14161.2	12.6344	0.263895	-0.0454386	0.409997
1122.39	-35796.7	-14161	12.6394	0.27812	-0.04364	0.395062
1122.41	-35796.6	-14160.8	12.6445	0.295231	-0.0403595	0.379613
1122.43	-35796.5	-14160.6	12.6497	0.312407	-0.0368371	0.364678
1122.44	-35796.4	-14160.4	12.6549	0.326291	-0.0346864	0.351132
1122.46	-35796.4	-14160.2	12.66	0.336667	-0.0333333	0.339869
1122.48	-35796.3	-14160	12.665	0.34428	-0.031787	0.331394
1122.49	-35796.2	-14159.8	12.67	0.35	-0.03	0.324619
1122.51	-35796.1	-14159.5	12.6752	0.354853	-0.0281764	0.318167
1122.53	-35796.1	-14159.3	12.6803	0.360373	-0.0265845	0.311099
1122.55	-35796	-14159.2	12.6852	0.367939	-0.0252033	0.302733
1122.56	-35796	-14159	12.6907	0.377985	-0.0229894	0.292878
1122.58	-35795.9	-14158.8	12.6973	0.39055	-0.0194716	0.281478
1122.6	-35795.8	-14158.5	12.7041	0.405134	-0.0163964	0.268555
1122.61	-35795.7	-14158.3	12.7107	0.420828	-0.014833	0.254474
1122.63	-35795.6	-14158.1	12.7181	0.435851	-0.0128464	0.240533
1122.65	-35795.6	-14157.9	12.7266	0.44868	-0.00927724	0.227796
1122.66	-35795.5	-14157.7	12.7354	0.458777	-0.00606368	0.216387
1122.68	-35795.4	-14157.5	12.7437	0.466045	-0.00437836	0.206015
1122.7	-35795.4	-14157.3	12.752	0.470984	-0.00293594	0.195829
1122.71	-35795.3	-14157.1	12.7604	0.47442	-0.00103721	0.184964
1122.73	-35795.2	-14156.9	12.7693	0.477685	0.000239131	0.172664
1122.75	-35795.2	-14156.7	12.7782	0.481288	0.000307787	0.158746
1122.77	-35795.1	-14156.5	12.7858	0.484229	-0.000194067	0.143985
1122.78	-35795	-14156.3	12.7922	0.485983	-0.000431816	0.129156
1122.8	-35794.9	-14156.1	12.7994	0.486937	0.000520397	0.114897
1122.82	-35794.9	-14155.9	12.808	0.487134	0.0024661	0.101771
1122.83	-35794.8	-14155.7	12.817	0.486026	0.00358605	0.090238
1122.85	-35794.7	-14155.5	12.8256	0.484085	0.00343667	0.0801777
1122.87	-35794.6	-14155.3	12.8339	0.483108	0.00342081	0.0707485
1122.88	-35794.6	-14155.1	12.8422	0.484562	0.00362746	0.0610732
1122.9	-35794.5	-14154.9	12.8507	0.489444	0.00265888	0.0502998
1122.92	-35794.4	-14154.6	12.8593	0.498078	0.000702731	0.0379584
1122.94	-35794.3	-14154.4	12.8677	0.510046	-0.000341286	0.0240284
1122.95	-35794.3	-14154.2	12.8762	0.524086	-0.000152862	0.00925839
1122.97	-35794.2	-14154.1	12.8858	0.538245	9.76823e-05	-0.00495604
1122.99	-35794.1	-14153.8	12.8961	0.551516	4.08113e-05	-0.0179245
1123	-35794.1	-14153.6	12.9051	0.56363	-2.53123e-05	-0.0295252
1123.02	-35794	-14153.4	12.9135	0.573784	-9.19225e-06	-0.0394595
1123.04	-35793.9	-14153.2	12.923	0.580869	6.94911e-06	-0.0473119
1123.06	-35793.8	-14153	12.9336	0.585507	2.02718e-06	-0.0531064
1123.07	-35793.8	-14152.8	12.9438	0.589353	-1.95255e-06	-0.0571956
1123.09	-35793.7	-14152.6	12.9537	0.592594	-5.39525e-07	-0.0602074
1123.11	-35793.6	-14152.4	12.9641	0.594671	5.03024e-07	-0.0628447
1123.12	-35793.5	-14152.1	12.9744	0.596229	1.12606e-07	-0.0649903
1123.14	-35793.5	-14152	12.9834	0.598355	-1.35225e-07	-0.0661326
1123.16	-35793.4	-14151.8	12.9918	0.599941	-2.21664e-08	-0.0664422
1123.17	-35793.3	-14151.6	13.0012	0.599192	3.75027e-08	-0.0663364
1123.19	-35793.3	-14151.3	13.0115	0.597037	5.8823e-09	-0.0655936
1123.21	-35793.2	-14151.1	13.0218	0.595253	-9.59545e-09	-0.0639064
1123.22	-35793.1	-14150.9	13.0321	0.593576	-1.01376e-09	-0.0622213
1123.24	-35793	-14150.7	13.0424	0.591287	2.53366e-09	-0.0618372
1123.26	-35793	-14150.5	13.0527	0.589993	1.31764e-10	-0.0630599
1123.28	-35792.9	-14150.3	13.0628	0.591693	-6.95867e-10	-0.0659946
1123.29	-35792.8	-14150.1	13.0728	0.596318	-3.48679e-11	-0.0714717
1123.31	-35792.7	-14149.9	13.0826	0.603381	1.76583e-10	-0.0802257
1123.33	-35792.7	-14149.6	13.0933	0.613333	0	-0.0915033
1123.34	-35792.6	-14149.4	13.1055	0.62641	-4.58519e-11	-0.104169
1123.36	-35792.5	-14149.3	13.1173	0.640846	2.29505e-12	-0.117331
1123.38	-35792.4	-14149	13.1273	0.654737	1.24982e-11	-0.130223
1123.39	-35792.4	-14148.8	13.1373	0.667366	-6.05581e-13	-0.14229
1123.41	-35792.3	-14148.6	13.149	0.678365	-3.13964e-12	-0.153062
1123.43	-35792.2	-14148.4	13.1615	0.687674	3.07605e-13	-0.1622
1123.45	-35792.1	-14148.2	13.1736	0.69524	8.0149e-13	-0.169518
1123.46	-35792.1	-14148	13.1854	0.700833	-1.189e-13	-0.175181
1123.48	-35792	-14147.8	13.197	0.70451	-2.17144e-13	-0.179402
1123.5	-35791.9	-14147.5	13.2088	0.707079	3.12733e-14	-0.182353
1123.51	-35791.8	-14147.3	13.2207	0.709079	5.38586e-14	-0.184249
1123.53	-35791.8	-14147.1	13.2329	0.71014	-1.05581e-14	-0.18541
1123.55	-35791.7	-14146.9	13.2449	0.710179	-1.34935e-14	-0.186076
1123.57	-35791.6	-14146.7	13.2568	0.709955	3.40057e-15	-0.186295
1123.58	-35791.5	-14146.5	13.2684	0.709953	3.6374e-15	-0.186242
1123.6	-35791.5	-14146.3	13.2801	0.71001	-8.91221e-16	-0.186348
1123.62	-35791.4	-14146	13.2922	0.710006	-8.87341e-16	-0.186863
1123.63	-35791.3	-14145.8	13.3043	0.710004	2.69856e-16	-0.187677
1123.65	-35791.2	-14145.6	13.3163	0.710017	2.17346e-16	-0.188749
1123.67	-35791.2	-14145.4	13.3282	0.709968	-8.10732e-17	-0.190189
1123.68	-35791.1	-14145.2	13.3398	0.709923	-5.82438e-17	-0.192243
1123.7	-35791	-14145	13.3515	0.710122	2.10103e-17	-0.195311
1123.72	-35790.9	-14144.8	13.3636	0.710272	1.35519e-17	-0.199699
1123.73	-35790.8	-14144.6	13.3757	0.709429	-5.3862e-18	-0.205584
1123.75	-35790.8	-14144.4	13.3877	0.707585	-2.02504e-18	-0.213365
1123.77	-35790.7	-14144.2	13.3995	0.705749	-1.19877e-18	-0.223668
1123.79	-35790.6	-14143.9	13.4112	0.704154	-4.04671e-18	-0.23682
1123.8	-35790.5	-14143.7	13.423	0.702298	1.05958e-17	-0.252921
1123.82	-35790.5	-14143.5	13.435	0.700484	1.6546e-17	-0.273166
1123.84	-35790.4	-14143.3	13.4471	0.699717	-4.56122e-17	-0.299682
1123.85	-35790.3	-14143.1	13.4592	0.699897	-5.69586e-17	-0.333085
1123.87	-35790.3	-14142.9	13.4709	0.700081	1.89416e-16	-0.372848
1123.89	-35790.2	-14142.6	13.4825	0.700029	2.17927e-16	-0.419532
1123.9	-35790.1	-14142.4	13.4944	0.699976	-7.04347e-16	-0.474177
1123.92	-35790	-14142.2	13.5064	0.69999	-7.04882e-16	-0.534284
1123.94	-35789.9	-14142	13.5186	0.700021	2.84139e-15	-0.594995
1123.96	-35789.9	-14141.8	13.5306	0.700013	2.23078e-15	-0.652028
1123.97	-35789.8	-14141.6	13.5423	0.699937	-1.15443e-14	-0.701764
1123.99	-35789.7	-14141.3	13.5539	0.699954	-8.4961e-15	-0.743109
1124.01	-35789.6	-14141.1	13.5658	0.700229	4.27227e-14	-0.776292
1124.02	-35789.5	-14140.9	13.5779	0.700132	2.47288e-14	-0.802195
1124.04	-35789.5	-14140.7	13.59	0.698841	-1.68879e-13	-0.822041
1124.06	-35789.4	-14140.5	13.6019	0.696889	-6.50071e-14	-0.837231
1124.08	-35789.3	-14140.3	13.6136	0.695185	6.76296e-13	-0.849225
1124.09	-35789.3	-14140	13.6253	0.693548	2.46749e-13	-0.859421
1124.11	-35789.2	-14139.8	13.6372	0.691599	-2.48905e-12	-0.868948
1124.13	-35789.1	-14139.6	13.6493	0.690055	-4.78752e-13	-0.877536
1124.14	-35789	-14139.4	13.6614	0.689723	9.66646e-12	-0.88455
1124.16	-35788.9	-14139.2	13.6733	0.69	4.28006e-22	-0.889978
1124.18	-35788.9	-14139	13.685	0.690077	-3.82757e-11	-0.893962
1124.19	-35788.8	-14138.7	13.6967	0.69	0	-0.896514
1124.21	-35788.7	-14138.5	13.7086	0.689976	1.39922e-10	-0.897655
1124.23	-35788.6	-14138.2	13.7207	0.690002	-2.75576e-11	-0.897568
1124.24	-35788.5	-14138	13.7328	0.690025	-5.34393e-10	-0.89657
1124.26	-35788.5	-14137.8	13.7447	0.689991	2.14399e-10	-0.89528
1124.28	-35788.4	-14137.6	13.7563	0.689919	2.09683e-09	-0.894171
1124.3	-35788.3	-14137.4	13.7681	0.690031	-8.09062e-10	-0.893118
1124.31	-35788.2	-14137.2	13.7804	0.69029	-7.6e-09	-0.891982
1124.33	-35788.1	-14136.9	13.7919	0.689821	4.64512e-09	-0.890883
1124.35	-35788.1	-14136.7	13.8021	0.688171	2.85329e-08	-0.889844
1124.36	-35788	-14136.5	13.8126	0.686244	-2.38418e-08	-0.88854
1124.38	-35787.9	-14136.3	13.8241	0.684629	-1.11119e-07	-0.886869
1124.4	-35787.8	-14136.1	13.8362	0.682883	8.97143e-08	-0.885281
1124.41	-35787.8	-14135.8	13.8481	0.680951	3.98264e-07	-0.884089
1124.43	-35787.7	-14135.6	13.8603	0.679804	-4.25455e-07	-0.883208
1124.45	-35787.6	-14135.4	13.8726	0.679804	-1.46681e-06	-0.882583
1124.47	-35787.5	-14135.2	13.8837	0.680061	1.94949e-06	-0.882294
1124.48	-35787.5	-14135	13.8934	0.680054	5.6764e-06	-0.8823
1124.5	-35787.4	-14134.7	13.9039	0.679982	-7.31371e-06	-0.88237
1124.52	-35787.3	-14134.5	13.916	0.679981	-2.0034e-05	-0.882371
1124.53	-35787.2	-14134.3	13.9284	0.680015	3.21205e-05	-0.882339
1124.55	-35787.1	-14134.1	13.9403	0.680025	7.20612e-05	-0.882329
1124.57	-35787.1	-14133.9	13.9523	0.679955	-0.000139271	-0.882396
1124.59	-35787	-14133.6	13.9641	0.679913	-0.00027737	-0.882436
1124.6	-35786.9	-14133.4	13.9749	0.680162	0.000568264	-0.882183
1124.62	-35786.8	-14133.1	13.985	0.680297	0.00240636	-0.881596
1124.64	-35786.7	-14132.9	13.9961	0.679254	0.00427675	-0.880866
1124.65	-35786.7	-14132.7	14.0083	0.677337	0.0059366	-0.879778
1124.67	-35786.6	-14132.5	14.0203	0.676011	0.00780401	-0.87774
1124.69	-35786.5	-14132.3	14.0318	0.674553	0.00954332	-0.874371
1124.7	-35786.4	-14132.1	14.0438	0.670569	0.010265	-0.869453
1124.72	-35786.3	-14131.9	14.0559	0.663271	0.010096	-0.862525
1124.74	-35786.3	-14131.6	14.067	0.653175	0.00992817	-0.853012
1124.75	-35786.2	-14131.4	14.0771	0.640724	0.00997975	-0.841359
1124.77	-35786.1	-14131.1	14.087	0.626346	0.0100164	-0.828659
1124.79	-35786	-14130.9	14.097	0.611105	0.0100018	-0.815478
1124.81	-35785.9	-14130.7	14.1072	0.596374	0.0100098	-0.802114
1124.82	-35785.9	-14130.5	14.1176	0.58293	0.0100106	-0.789313
1124.84	-35785.8	-14130.3	14.128	0.57119	0.00994111	-0.778002
1124.86	-35785.7	-14130	14.1382	0.561481	0.00996522	-0.768408
1124.87	-35785.6	-14129.8	14.1482	0.553944	0.0102427	-0.760399
1124.89	-35785.5	-14129.6	14.1582	0.547724	0.0101331	-0.753768
1124.91	-35785.5	-14129.4	14.1687	0.541817	0.00884816	-0.748257
1124.92	-35785.4	-14129.1	14.1789	0.537073	0.00689233	-0.743459
1124.94	-35785.3	-14128.9	14.1879	0.534688	0.00513574	-0.73894
1124.96	-35785.2	-14128.7	14.1962	0.533418	0.0034416	-0.73447
1124.98	-35785.1	-14128.4	14.2045	0.531643	0.00151947	-0.729854
1124.99	-35785.1	-14128.2	14.2128	0.530058	5.14376e-05	-0.724727
1125.01	-35785	-14128	14.2211	0.529709	-0.000260067	-0.718804
1125.03	-35784.9	-14127.8	14.23	0.53	0	-0.712418
1125.04	-35784.8	-14127.5	14.24	0.530076	6.75298e-05	-0.706058
1125.06	-35784.7	-14127.3	14.2506	0.529996	-3.38011e-06	-0.700103
1125.08	-35784.6	-14127.1	14.2609	0.529979	-1.84071e-05	-0.694846
1125.1	-35784.6	-14126.8	14.2705	0.530001	8.91889e-07	-0.690393
1125.11	-35784.5	-14126.6	14.2793	0.530007	4.62401e-06	-0.686757
1125.13	-35784.4	-14126.3	14.2877	0.529999	-4.53034e-07	-0.683772
1125.15	-35784.3	-14126.1	14.2963	0.529993	-1.18042e-06	-0.681312
1125.16	-35784.3	-14125.9	14.3048	0.530003	1.75113e-07	-0.679461
1125.18	-35784.2	-14125.7	14.3132	0.530021	3.19805e-07	-0.67824
1125.2	-35784.1	-14125.4	14.3215	0.529988	-4.60587e-08	-0.677438
1125.21	-35784	-14125.2	14.33	0.529926	-7.93219e-08	-0.676849
1125.23	-35783.9	-14125	14.3387	0.530061	1.55498e-08	-0.676359
1125.25	-35783.8	-14124.8	14.3474	0.530274	1.9873e-08	-0.675846
1125.26	-35783.8	-14124.6	14.3557	0.529695	-5.0083e-09	-0.675146
1125.28	-35783.7	-14124.3	14.3637	0.528033	-5.35709e-09	-0.674132
1125.3	-35783.6	-14124.1	14.3729	0.526139	1.31258e-09	-0.67276
1125.32	-35783.5	-14123.9	14.3834	0.524475	1.30687e-09	-0.671083
1125.33	-35783.4	-14123.7	14.3933	0.522642	-3.97454e-10	-0.669313
1125.35	-35783.4	-14123.4	14.4019	0.520751	-3.20143e-10	-0.667611
1125.37	-35783.3	-14123.2	14.4101	0.519754	1.19467e-10	-0.666034
1125.38	-35783.2	-14122.9	14.4185	0.519823	8.59331e-11	-0.66446
1125.4	-35783.1	-14122.7	14.4267	0.520064	-3.11827e-11	-0.662556
1125.42	-35783	-14122.5	14.4351	0.520042	-2.04927e-11	-0.660282
1125.43	-35783	-14122.3	14.4448	0.519981	8.95738e-12	-0.657967
1125.45	-35782.9	-14122	14.4553	0.51999	4.87404e-12	-0.655737
1125.47	-35782.8	-14121.8	14.4648	0.520006	-2.59597e-12	-0.653482
1125.49	-35782.7	-14121.5	14.4729	0.520004	-1.30347e-12	-0.651275
1125.5	-35782.6	-14121.3	14.4811	0.519996	6.74438e-13	-0.649363
1125.52	-35782.5	-14121.1	14.4897	0.519995	3.00623e-13	-0.647721
1125.54	-35782.5	-14120.9	14.4985	0.520013	-1.87503e-13	-0.646083
1125.55	-35782.4	-14120.6	14.507	0.520016	-6.84508e-14	-0.644385
1125.57	-35782.3	-14120.4	14.5154	0.519948	5.31267e-14	-0.642724
1125.59	-35782.2	-14120.1	14.5237	0.519941	1.82458e-14	-0.6411
1125.61	-35782.1	-14119.9	14.5322	0.520192	-1.37282e-14	-0.639448
1125.62	-35782	-14119.7	14.5408	0.520192	-3.98193e-15	-0.637756
1125.64	-35782	-14119.5	14.5492	0.519066	3.72745e-15	-0.636053
1125.66	-35781.9	-14119.2	14.5578	0.51713	8.39657e-16	-0.634374
1125.67	-35781.8	-14119	14.5676	0.515303	-1.03998e-15	-0.632687
1125.69	-35781.7	-14118.7	14.5777	0.513705	-2.23141e-16	-0.630367
1125.71	-35781.6	-14118.5	14.5868	0.511878	2.67046e-16	-0.626563
1125.72	-35781.6	-14118.3	14.5951	0.507822	4.34748e-17	-0.620993
1125.74	-35781.5	-14118.1	14.604	0.499333	-7.11302e-17	-0.613578
1125.76	-35781.4	-14117.8	14.6124	0.488032	-7.5722e-18	-0.603748
1125.78	-35781.3	-14117.6	14.6192	0.476333	1.96247e-17	-0.590855
1125.79	-35781.2	-14117.3	14.6258	0.462032	2.00661e-18	-0.575022
1125.81	-35781.1	-14117.1	14.6341	0.442096	-5.00151e-18	-0.55634
1125.83	-35781.1	-14116.9	14.6429	0.418132	-2.57918e-19	-0.533144
1125.84	-35781	-14116.7	14.6501	0.392123	1.30956e-18	-0.50352
1125.86	-35780.9	-14116.4	14.6567	0.36	0	-0.46732
1125.88	-35780.8	-14116.2	14.6637	0.317069	-3.58231e-19	-0.42454
1125.89	-35780.7	-14115.9	14.67	0.263333	0	-0.373638
1125.91	-35780.6	-14115.7	14.6741	0.200529	9.04706e-20	-0.313825
1125.93	-35780.6	-14115.5	14.6768	0.132611	-4.48074e-21	-0.248845
1125.94	-35780.5	-14115.3	14.6792	0.0646196	-2.32954e-20	-0.183575
1125.96	-35780.4	-14115	14.68	0.00337784	2.30931e-21	-0.122885
1125.98	-35780.3	-14114.7	14.6785	-0.0459498	6.32889e-21	-0.0704997
1126	-35780.2	-14114.5	14.6765	-0.0839308	-6.0814e-22	-0.0269175
1126.01	-35780.1	-14114.3	14.6749	-0.112301	-1.57797e-21	0.00821
1126.03	-35780.1	-14114.1	14.6729	-0.133262	2.29852e-22	0.0360243
1126.05	-35780	-14113.8	14.6695	-0.14928	3.90077e-22	0.0579621
1126.06	-35779.9	-14113.6	14.6658	-0.163256	-7.13489e-23	0.0758319
1126.08	-35779.8	-14113.3	14.6625	-0.176912	-6.9977e-23	0.0913225
1126.1	-35779.7	-14113.1	14.6592	-0.189465	-9.85755e-24	0.105765
1126.12	-35779.6	-14112.9	14.6558	-0.200192	-1.09851e-22	0.119656
1126.13	-35779.6	-14112.7	14.6523	-0.209106	1.39163e-22	0.131897
1126.15	-35779.5	-14112.4	14.6488	-0.216279	4.95935e-22	0.141781
1126.17	-35779.4	-14112.2	14.6456	-0.221725	-6.63896e-22	0.14961
1126.18	-35779.3	-14111.9	14.6423	-0.225393	-1.83272e-21	0.155505
1126.2	-35779.2	-14111.7	14.6381	-0.227158	2.95726e-21	0.159185
1126.22	-35779.1	-14111.5	14.6328	-0.227206	7.07943e-21	0.160848
1126.23	-35779.1	-14111.3	14.6283	-0.22612	-1.10792e-20	0.161329
1126.25	-35779	-14111	14.625	-0.224391	-2.4736e-20	0.1613
1126.27	-35778.9	-14110.8	14.6218	-0.222369	4.77325e-20	0.161167
1126.28	-35778.8	-14110.5	14.6184	-0.220589	9.50324e-20	0.161156
1126.3	-35778.7	-14110.3	14.6152	-0.219771	-1.78408e-19	0.161313
1126.32	-35778.6	-14110.1	14.6119	-0.219876	-3.27866e-19	0.161381
1126.34	-35778.6	-14109.9	14.6074	-0.220065	7.50085e-19	0.160792
1126.35	-35778.5	-14109.6	14.602	-0.220029	1.14136e-18	0.159074
1126.37	-35778.4	-14109.4	14.5977	-0.219982	-3.14537e-18	0.155887
1126.39	-35778.3	-14109.1	14.5946	-0.219992	-4.37278e-18	0.151368
1126.4	-35778.2	-14108.9	14.5914	-0.220005	1.1718e-17	0.146023
1126.42	-35778.1	-14108.7	14.5879	-0.220002	1.45478e-17	0.140342
1126.44	-35778.1	-14108.5	14.5844	-0.219999	-4.78347e-17	0.134791
1126.45	-35778	-14108.2	14.581	-0.22	-4.80436e-17	0.129825
1126.47	-35777.9	-14108	14.5777	-0.22	1.96083e-16	0.125844
1126.49	-35777.8	-14107.7	14.5743	-0.22	1.83316e-16	0.122781
1126.51	-35777.7	-14107.5	14.5709	-0.22	-7.274e-16	0.120298
1126.52	-35777.6	-14107.3	14.5674	-0.22	-5.6916e-16	0.118134
1126.54	-35777.6	-14107.1	14.5643	-0.22	2.90338e-15	0.116057
1126.56	-35777.5	-14106.8	14.5608	-0.22	1.68586e-15	0.113749
1126.57	-35777.4	-14106.5	14.5558	-0.22	-1.1524e-14	0.110867
1126.59	-35777.3	-14106.3	14.5505	-0.22	-4.43691e-15	0.107235
1126.61	-35777.2	-14106.1	14.5467	-0.22	4.61618e-14	0.102778
1126.62	-35777.1	-14105.9	14.5437	-0.22	1.68425e-14	0.0975989
1126.64	-35777.1	-14105.7	14.5404	-0.22	-1.69898e-13	0.0918265
1126.66	-35777	-14105.4	14.5369	-0.22	-3.26788e-14	0.0853718
1126.68	-35776.9	-14105.1	14.5334	-0.22	6.59816e-13	0.0781889
1126.69	-35776.8	-14104.9	14.53	-0.22	0	0.0708061
1126.71	-35776.7	-14104.7	14.5267	-0.22	-2.61263e-12	0.0637237
1126.73	-35776.7	-14104.5	14.5233	-0.22	-1.1056e-22	0.0566449
1126.74	-35776.6	-14104.3	14.5198	-0.22	9.5508e-12	0.0492691
1126.76	-35776.5	-14104	14.5165	-0.22	-1.88103e-12	0.0420779
1126.78	-35776.4	-14103.7	14.5133	-0.220001	-3.64767e-11	0.0355994
1126.8	-35776.3	-14103.5	14.5095	-0.22	1.46345e-11	0.0298621
1126.81	-35776.2	-14103.3	14.5044	-0.219995	1.43126e-10	0.024771
1126.83	-35776.2	-14103.1	14.4995	-0.220002	-5.52251e-11	0.0201775
1126.85	-35776.1	-14102.9	14.4959	-0.220017	-5.18763e-10	0.0160205
1126.86	-35776	-14102.6	14.4927	-0.219989	3.17068e-10	0.0125103
1126.88	-35775.9	-14102.3	14.4892	-0.219935	1.94761e-09	0.00967097
1126.9	-35775.8	-14102.1	14.4859	-0.220054	-1.6274e-09	0.006972
1126.91	-35775.7	-14101.9	14.4829	-0.220254	-7.58476e-09	0.00414988
1126.93	-35775.7	-14101.7	14.4789	-0.219789	6.12374e-09	0.0016428
1126.95	-35775.6	-14101.5	14.4736	-0.218232	2.71848e-08	-0.000474176
1126.96	-35775.5	-14101.2	14.4688	-0.21594	-2.90408e-08	-0.00302549
1126.98	-35775.4	-14101	14.4654	-0.212855	-1.00122e-07	-0.00638406
1127	-35775.3	-14100.7	14.4621	-0.208054	1.33069e-07	-0.00996711
1127.02	-35775.2	-14100.5	14.4585	-0.201408	3.87461e-07	-0.01363
1127.03	-35775.2	-14100.3	14.456	-0.194079	-4.99221e-07	-0.018001
1127.05	-35775.1	-14100.1	14.4545	-0.187067	-1.36748e-06	-0.0231292
1127.07	-35775	-14099.8	14.4521	-0.18096	2.20112e-06	-0.0281328
1127.08	-35774.9	-14099.6	14.4485	-0.175924	5.26654e-06	-0.0325233
1127.1	-35774.8	-14099.4	14.4458	-0.171643	-8.24062e-06	-0.0364004
1127.12	-35774.8	-14099.2	14.4443	-0.168103	-1.83978e-05	-0.0398069
1127.13	-35774.7	-14098.9	14.4421	-0.165686	3.5322e-05	-0.0426674
1127.15	-35774.6	-14098.7	14.4385	-0.164095	6.5205e-05	-0.0449172
1127.17	-35774.5	-14098.4	14.4347	-0.162331	-0.000149391	-0.0465184
1127.19	-35774.4	-14098.2	14.4313	-0.160501	-0.000227389	-0.0475862
1127.2	-35774.3	-14098	14.4281	-0.159701	0.000711506	-0.0483635
1127.22	-35774.3	-14097.8	14.4248	-0.159876	0.00254057	-0.048897
1127.24	-35774.2	-14097.5	14.4211	-0.160074	0.00436529	-0.0490869
1127.25	-35774.1	-14097.3	14.4176	-0.160024	0.00603215	-0.0490408
1127.27	-35774	-14097	14.4155	-0.159993	0.00792956	-0.0490151
1127.29	-35773.9	-14096.8	14.414	-0.160008	0.00965977	-0.0490289
1127.31	-35773.8	-14096.6	14.4111	-0.159948	0.0103726	-0.0489638
1127.32	-35773.8	-14096.4	14.4075	-0.159947	0.0101513	-0.0489638
1127.34	-35773.7	-14096.2	14.4054	-0.160214	0.00965057	-0.0492979
1127.36	-35773.6	-14095.9	14.4039	-0.160168	0.00976965	-0.0499364
1127.37	-35773.5	-14095.7	14.4009	-0.158943	0.0113087	-0.0507242
1127.39	-35773.4	-14095.4	14.3973	-0.157069	0.0131045	-0.0519049
1127.41	-35773.4	-14095.2	14.3953	-0.155571	0.0133712	-0.05384
1127.42	-35773.3	-14095	14.3938	-0.15379	0.0132142	-0.056225
1127.44	-35773.2	-14094.8	14.3906	-0.150563	0.0146882	-0.0585108
1127.46	-35773.1	-14094.5	14.387	-0.14701	0.0165453	-0.0607321
1127.47	-35773	-14094.3	14.3851	-0.144822	0.0167386	-0.0630718
1127.49	-35772.9	-14094	14.3836	-0.143493	0.0165899	-0.0651573
1127.51	-35772.9	-14093.8	14.3804	-0.141927	0.0180591	-0.0665422
1127.53	-35772.8	-14093.6	14.3768	-0.140107	0.0199277	-0.0674855
1127.54	-35772.7	-14093.4	14.375	-0.13834	0.0203658	-0.0683303
1127.56	-35772.6	-14093.1	14.3733	-0.136667	0.02	-0.0686275
1127.58	-35772.5	-14092.9	14.37	-0.135019	0.0199037	-0.0678801
1127.59	-35772.5	-14092.6	14.3665	-0.13322	0.020005	-0.0663446
1127.61	-35772.4	-14092.4	14.3645	-0.131284	0.0200313	-0.0642017
1127.63	-35772.3	-14092.2	14.3633	-0.129955	0.0199977	-0.0607467
1127.64	-35772.2	-14092	14.3616	-0.129765	0.0199737	-0.0555032
1127.66	-35772.1	-14091.7	14.3598	-0.130023	0.0200086	-0.0493821
1127.68	-35772	-14091.5	14.3579	-0.13006	0.0200766	-0.0432466
1127.7	-35772	-14091.3	14.3564	-0.129991	0.0199538	-0.0370072
1127.71	-35771.9	-14091.1	14.3551	-0.129983	0.0197065	-0.030735
1127.73	-35771.8	-14090.9	14.3528	-0.130003	0.0201758	-0.0252828
1127.75	-35771.7	-14090.6	14.3491	-0.130006	0.0217988	-0.0211526
1127.76	-35771.6	-14090.4	14.3461	-0.129998	0.0237828	-0.0177423
1127.78	-35771.6	-14090.1	14.3446	-0.129991	0.0255209	-0.0147109
1127.8	-35771.5	-14089.9	14.3425	-0.130008	0.0271451	-0.0125659
1127.82	-35771.4	-14089.7	14.339	-0.13003	0.0288014	-0.0114413
1127.83	-35771.3	-14089.5	14.3359	-0.12997	0.0305067	-0.0106557
1127.85	-35771.2	-14089.2	14.3342	-0.129896	0.0322362	-0.00994644
1127.87	-35771.1	-14089	14.3328	-0.130138	0.0339175	-0.0099057
1127.88	-35771.1	-14088.7	14.3311	-0.130379	0.0355942	-0.0109159
1127.9	-35771	-14088.5	14.3293	-0.12933	0.0374745	-0.0129305
1127.92	-35770.9	-14088.3	14.3276	-0.126192	0.0392991	-0.016045
1127.93	-35770.8	-14088.1	14.326	-0.120896	0.0402239	-0.020563
1127.95	-35770.7	-14087.9	14.3242	-0.11395	0.0401477	-0.0262471
1127.97	-35770.7	-14087.6	14.3225	-0.106516	0.0399341	-0.0321728
1127.98	-35770.6	-14087.4	14.3209	-0.0996947	0.0399604	-0.0376767
1128	-35770.5	-14087.2	14.3192	-0.0944429	0.0400172	-0.0424337
1128.02	-35770.4	-14087	14.3175	-0.0910596	0.0400093	-0.0463457
1128.04	-35770.3	-14086.7	14.3158	-0.0891091	0.0399951	-0.0495472
1128.05	-35770.3	-14086.5	14.314	-0.0875549	0.0399978	-0.0522943
1128.07	-35770.2	-14086.2	14.3123	-0.0849342	0.0400016	-0.0549397
1128.09	-35770.1	-14086	14.3106	-0.0812938	0.0400008	-0.0577529
1128.1	-35770	-14085.8	14.3089	-0.0778053	0.0399986	-0.0609068
1128.12	-35769.9	-14085.6	14.3072	-0.0745519	0.0399987	-0.0642256
1128.14	-35769.9	-14085.4	14.3056	-0.0709429	0.0400039	-0.0673192
1128.15	-35769.8	-14085.1	14.3039	-0.0674774	0.0400038	-0.0700597
1128.17	-35769.7	-14084.9	14.3019	-0.0652505	0.0399846	-0.0724941
1128.19	-35769.6	-14084.6	14.3003	-0.0638069	0.0399856	-0.0746093
1128.21	-35769.5	-14084.4	14.2997	-0.0619539	0.040057	-0.0763796
1128.22	-35769.4	-14084.2	14.3	-0.0602232	0.0400446	-0.0780238
1128.24	-35769.4	-14084	14.3	-0.0598913	0.0397724	-0.0798958
1128.26	-35769.3	-14083.7	14.3	-0.0600651	0.0398678	-0.0822915
1128.27	-35769.2	-14083.5	14.3002	-0.0590405	0.041158	-0.0854026
1128.29	-35769.1	-14083.2	14.3001	-0.0569426	0.0431111	-0.0889105
1128.31	-35769	-14083	14.2988	-0.0546938	0.044816	-0.0923363
1128.33	-35769	-14082.8	14.2969	-0.0533747	0.0464523	-0.0955072
1128.34	-35768.9	-14082.6	14.2952	-0.0539558	0.0483974	-0.0982898
1128.36	-35768.8	-14082.3	14.2934	-0.0564655	0.0499447	-0.100151
1128.38	-35768.7	-14082.1	14.2914	-0.0606259	0.050292	-0.100627
1128.39	-35768.6	-14081.9	14.29	-0.0662891	0.0500147	-0.100249
1128.41	-35768.5	-14081.7	14.29	-0.0731538	0.0499243	-0.0997188
1128.43	-35768.5	-14081.5	14.29	-0.08	0.05	-0.0991285
1128.44	-35768.4	-14081.2	14.2886	-0.0856573	0.0500259	-0.0984658
1128.46	-35768.3	-14081	14.2865	-0.0902485	0.0499977	-0.0980262
1128.48	-35768.2	-14080.7	14.2847	-0.0940742	0.049969	-0.0980085
1128.49	-35768.1	-14080.5	14.2831	-0.0969457	0.0500109	-0.0980268
1128.51	-35768.1	-14080.3	14.2815	-0.0987913	0.0501035	-0.0976728
1128.53	-35768	-14080.1	14.2798	-0.100157	0.0499605	-0.0968214
1128.55	-35767.9	-14079.8	14.278	-0.101654	0.0496295	-0.0953858
1128.56	-35767.8	-14079.6	14.2764	-0.103773	0.0502288	-0.0932483
1128.58	-35767.7	-14079.4	14.2751	-0.106824	0.0521214	-0.090287
1128.6	-35767.6	-14079.1	14.2728	-0.110752	0.0534265	-0.0863838
1128.61	-35767.6	-14078.9	14.2692	-0.11556	0.0532167	-0.0815325
1128.63	-35767.5	-14078.7	14.2661	-0.121521	0.053608	-0.0759915
1128.65	-35767.4	-14078.5	14.2643	-0.128462	0.0555611	-0.0699474
1128.66	-35767.3	-14078.2	14.2629	-0.135244	0.0568214	-0.0633646
1128.68	-35767.2	-14078	14.2612	-0.141616	0.056554	-0.0563087
1128.7	-35767.1	-14077.8	14.2596	-0.149052	0.0570191	-0.0490657
1128.72	-35767.1	-14077.6	14.258	-0.157849	0.058991	-0.0417963
1128.73	-35767	-14077.4	14.2557	-0.166019	0.0601902	-0.0344133
1128.75	-35766.9	-14077.1	14.2522	-0.172794	0.0599531	-0.0270336
1128.77	-35766.8	-14076.9	14.2485	-0.179507	0.0603981	-0.0201063
1128.78	-35766.7	-14076.6	14.2451	-0.186524	0.0622405	-0.0138939
1128.8	-35766.7	-14076.4	14.2418	-0.192793	0.0641797	-0.00838731
1128.82	-35766.6	-14076.2	14.2385	-0.197803	0.0657656	-0.00349156
1128.84	-35766.5	-14076	14.2351	-0.201731	0.0675762	0.000955259
1128.85	-35766.4	-14075.7	14.2316	-0.205072	0.0694223	0.00491457
1128.87	-35766.3	-14075.5	14.2282	-0.208574	0.0702822	0.00814691
1128.89	-35766.2	-14075.3	14.2249	-0.212033	0.0701414	0.010795
1128.9	-35766.2	-14075	14.2215	-0.21441	0.0699276	0.0133346
1128.92	-35766.1	-14074.8	14.218	-0.215944	0.0699687	0.0156306
1128.94	-35766	-14074.6	14.2149	-0.217956	0.0700164	0.017011
1128.95	-35765.9	-14074.4	14.2115	-0.219804	0.0700025	0.0174267
1128.97	-35765.8	-14074.1	14.2067	-0.219449	0.0700105	0.0173069
1128.99	-35765.8	-14073.9	14.2014	-0.21732	0.0700145	0.0166669
1129	-35765.7	-14073.7	14.1973	-0.21538	0.0699355	0.0152902
1129.02	-35765.6	-14073.5	14.1942	-0.213834	0.0699387	0.0135491
1129.04	-35765.5	-14073.2	14.191	-0.211967	0.0702445	0.0121075
1129.06	-35765.4	-14073	14.1875	-0.210254	0.0701916	0.011091
1129.07	-35765.3	-14072.7	14.184	-0.209702	0.0688187	0.0103329
1129.09	-35765.3	-14072.5	14.1806	-0.209951	0.0669279	0.0098517
1129.11	-35765.2	-14072.3	14.1773	-0.210083	0.0657938	0.00972454
1129.12	-35765.1	-14072.1	14.1739	-0.210013	0.0639352	0.00979151
1129.14	-35765	-14071.9	14.1705	-0.209979	0.0592998	0.00982393
1129.16	-35764.9	-14071.6	14.167	-0.209998	0.0538571	0.00980595
1129.17	-35764.8	-14071.4	14.1639	-0.210006	0.0504168	0.00979982
1129.19	-35764.8	-14071.2	14.1603	-0.21	0.0469513	0.00980389
1129.21	-35764.7	-14071	14.1553	-0.209998	0.0407119	0.00980036
1129.23	-35764.6	-14070.8	14.1503	-0.21	0.0336972	0.00980307
1129.24	-35764.5	-14070.5	14.1464	-0.21	0.0284475	0.00982201
1129.26	-35764.4	-14070.3	14.1433	-0.21	0.0233333	0.00980392
1129.28	-35764.4	-14070	14.1401	-0.21	0.0164795	0.00973116
1129.29	-35764.3	-14069.8	14.1367	-0.21	0.01	0.00980392
1129.31	-35764.2	-14069.6	14.1332	-0.21	0.00607295	0.0102191
1129.33	-35764.1	-14069.4	14.1298	-0.21	0.00314427	0.0109427
1129.35	-35764	-14069.2	14.1264	-0.21	-0.000452654	0.0119239
1129.36	-35763.9	-14068.9	14.1229	-0.21	-0.00363226	0.0132494
1129.38	-35763.9	-14068.7	14.1195	-0.210002	-0.00543133	0.0149053
1129.4	-35763.8	-14068.4	14.1163	-0.209999	-0.00685893	0.016512
1129.41	-35763.7	-14068.2	14.1132	-0.209994	-0.00870808	0.0177514
1129.43	-35763.6	-14068	14.1092	-0.210004	-0.0101878	0.0186587
1129.45	-35763.5	-14067.8	14.1039	-0.210023	-0.010533	0.0193004
1129.46	-35763.5	-14067.6	14.099	-0.209981	-0.00970368	0.0196691
1129.48	-35763.4	-14067.3	14.0955	-0.209913	-0.00799451	0.0197445
1129.5	-35763.3	-14067.1	14.0924	-0.210093	-0.006158	0.0195028
1129.51	-35763.2	-14066.9	14.0891	-0.210338	-0.00455164	0.0189804
1129.53	-35763.2	-14066.7	14.0857	-0.209638	-0.00276318	0.0183147
1129.55	-35763.1	-14066.4	14.0822	-0.207811	-0.000847318	0.0173759
1129.57	-35763	-14066.2	14.0788	-0.206207	0.000220144	0.0155656
1129.58	-35762.9	-14066	14.0753	-0.204859	0.000177317	0.0127578
1129.6	-35762.8	-14065.7	14.072	-0.201681	-6.61603e-05	0.0095704
1129.62	-35762.7	-14065.5	14.0686	-0.196447	-4.75704e-05	0.00596338
1129.63	-35762.7	-14065.3	14.0653	-0.191416	1.72293e-05	0.00101756
1129.65	-35762.6	-14065.1	14.0618	-0.18668	1.12557e-05	-0.00526461
1129.67	-35762.5	-14064.8	14.0584	-0.179523	-4.77907e-06	-0.0116792
1129.68	-35762.4	-14064.6	14.055	-0.170436	-2.36307e-06	-0.0177913
1129.7	-35762.3	-14064.4	14.0514	-0.163395	6.61746e-07	-0.0240431
1129.72	-35762.3	-14064.2	14.048	-0.158822	-5.70558e-07	-0.0301455
1129.74	-35762.2	-14064	14.0455	-0.15383	2.52345e-06	-0.0351348
1129.75	-35762.1	-14063.7	14.0439	-0.148396	4.22345e-06	-0.0389222
1129.77	-35762	-14063.5	14.0424	-0.145089	-1.18838e-05	-0.0422077
1129.79	-35761.9	-14063.3	14.0406	-0.143767	-1.49023e-05	-0.0449942
1129.8	-35761.8	-14063	14.0388	-0.142233	4.96231e-05	-0.0467628
1129.82	-35761.8	-14062.9	14.0372	-0.140431	5.71085e-05	-0.0476852
1129.84	-35761.7	-14062.6	14.0358	-0.139689	-0.000184594	-0.0483716
1129.86	-35761.6	-14062.4	14.0341	-0.139909	-0.000184738	-0.0489209
1129.87	-35761.5	-14062.2	14.031	-0.140087	0.000899685	-0.049111
1129.89	-35761.4	-14061.9	14.0275	-0.140024	0.00277233	-0.0490449
1129.91	-35761.4	-14061.7	14.0254	-0.139977	0.00455606	-0.0489961
1129.92	-35761.3	-14061.5	14.0239	-0.139995	0.00623444	-0.0490143
1129.94	-35761.2	-14061.3	14.0208	-0.140006	0.00818062	-0.0490259
1129.96	-35761.1	-14061	14.0172	-0.140001	0.0098209	-0.0490206
1129.97	-35761	-14060.8	14.0152	-0.139998	0.0102988	-0.0490179
1129.99	-35760.9	-14060.6	14.0137	-0.14	0.0100469	-0.0490193
1130.01	-35760.9	-14060.4	14.0106	-0.14	0.00992355	-0.04902
1130.03	-35760.8	-14060.2	14.007	-0.14	0.00999192	-0.0490196
1130.04	-35760.7	-14059.9	14.0051	-0.14	0.0100202	-0.0490199
1130.06	-35760.6	-14059.7	14.0035	-0.14	0.0100011	-0.0490197
1130.08	-35760.5	-14059.5	14.0003	-0.139999	0.00999435	-0.0490182
1130.09	-35760.5	-14059.2	13.9968	-0.14	0.0099997	-0.0490193
1130.11	-35760.4	-14059	13.9947	-0.140005	0.0100018	-0.0490249
1130.13	-35760.3	-14058.8	13.9933	-0.14	0.01	-0.0490196
1130.14	-35760.2	-14058.6	13.9917	-0.139979	0.00999819	-0.0489992
1130.16	-35760.1	-14058.4	13.9899	-0.140004	0.0100003	-0.0490236
1130.18	-35760.1	-14058.1	13.9881	-0.140081	0.0100058	-0.0491001
1130.19	-35760	-14057.9	13.9866	-0.139985	0.00999892	-0.0490043
1130.21	-35759.9	-14057.7	13.9852	-0.139704	0.00997931	-0.0485497
1130.23	-35759.8	-14057.5	13.983	-0.140119	0.0100083	-0.0478385
1130.25	-35759.7	-14057.3	13.9794	-0.141757	0.0100783	-0.0469072
1130.26	-35759.7	-14057	13.9763	-0.143626	0.00995205	-0.0454366
1130.28	-35759.6	-14056.8	13.9747	-0.145137	0.00970534	-0.0432742
1130.3	-35759.5	-14056.5	13.9727	-0.147295	0.0102517	-0.0408116
1130.31	-35759.4	-14056.4	13.9692	-0.15061	0.0119331	-0.0382349
1130.33	-35759.3	-14056.1	13.9661	-0.154119	0.0136934	-0.0351542
1130.35	-35759.3	-14055.9	13.9645	-0.157367	0.0151412	-0.031338
1130.37	-35759.2	-14055.7	13.9626	-0.16128	0.0175566	-0.0270128
1130.38	-35759.1	-14055.4	13.9593	-0.16626	0.0211505	-0.0222633
1130.4	-35759	-14055.2	13.9556	-0.17153	0.0239607	-0.0168371
1130.42	-35758.9	-14055	13.9522	-0.176639	0.0254204	-0.0107003
1130.43	-35758.9	-14054.8	13.9488	-0.181888	0.0277028	-0.00425311
1130.45	-35758.8	-14054.6	13.9454	-0.18718	0.031382	0.00203216
1130.47	-35758.7	-14054.3	13.9419	-0.191742	0.0343229	0.00764514
1130.48	-35758.6	-14054.1	13.9385	-0.195206	0.035886	0.0122206
1130.5	-35758.5	-14053.9	13.9351	-0.19778	0.0375382	0.0155871
1130.52	-35758.4	-14053.7	13.9318	-0.1995	0.0394114	0.0177686
1130.53	-35758.4	-14053.5	13.9284	-0.20019	0.0401119	0.0189875
1130.55	-35758.3	-14053.2	13.925	-0.200103	0.0398641	0.0195128
1130.57	-35758.2	-14053	13.9215	-0.199946	0.0406308	0.0196493
1130.59	-35758.1	-14052.7	13.9181	-0.199976	0.0425671	0.0196264
1130.6	-35758	-14052.5	13.9147	-0.200015	0.0441823	0.019596
1130.62	-35758	-14052.3	13.9114	-0.200006	0.0456952	0.0196029
1130.64	-35757.9	-14052.1	13.908	-0.199996	0.0485975	0.0196109
1130.65	-35757.8	-14051.9	13.9046	-0.199999	0.0522785	0.019609
1130.67	-35757.7	-14051.7	13.9011	-0.200001	0.054634	0.019607
1130.69	-35757.6	-14051.4	13.8977	-0.2	0.0560924	0.0196076
1130.7	-35757.6	-14051.2	13.8943	-0.2	0.0586348	0.0196081
1130.72	-35757.5	-14051	13.891	-0.2	0.0622431	0.0196079
1130.74	-35757.4	-14050.8	13.8876	-0.2	0.0658135	0.0196078
1130.76	-35757.3	-14050.6	13.8841	-0.2	0.0691902	0.0196078
1130.77	-35757.2	-14050.3	13.8808	-0.2	0.0726959	0.0196079
1130.79	-35757.1	-14050.1	13.8775	-0.2	0.0759932	0.0196078
1130.81	-35757.1	-14049.9	13.8741	-0.2	0.0784621	0.0196078
1130.82	-35757	-14049.7	13.8706	-0.2	0.0798662	0.0196078
1130.84	-35756.9	-14049.5	13.8672	-0.2	0.0802271	0.0196078
1130.86	-35756.8	-14049.2	13.8637	-0.2	0.0800287	0.0196078
1130.88	-35756.7	-14049	13.8603	-0.2	0.0798782	0.0196078
1130.89	-35756.7	-14048.8	13.8569	-0.2	0.0799843	0.0196078
1130.91	-35756.6	-14048.6	13.8535	-0.2	0.0802792	0.0196078
1130.93	-35756.5	-14048.4	13.8502	-0.2	0.0800492	0.0196078
1130.94	-35756.4	-14048.1	13.8468	-0.2	0.078648	0.0196078
1130.96	-35756.3	-14047.9	13.8433	-0.2	0.0766667	0.0196078
1130.98	-35756.3	-14047.7	13.8399	-0.2	0.0748697	0.0196079
1130.99	-35756.2	-14047.4	13.8365	-0.2	0.0732381	0.0196078
1131.01	-35756.1	-14047.2	13.8331	-0.2	0.0715959	0.0196078
1131.03	-35756	-14047	13.8298	-0.2	0.0698983	0.0196078
