# Supplementary material for: Extraction of driving behavior primitives considering driver expectation and vehicle dynamics
Source: PLoS One. 2025 Dec 31;20(12):e0340123. doi: 10.1371/journal.pone.0340123 (PMC12755792; doi:10.1371/journal.pone.0340123)
Supplement: S1 File — (ZIP) [file pone.0340123.s001.zip › DataSetForPimitiveExaction-1/straight driving/c13_s_1.xlsx]

## Sheet: Sheet1
552.011	-36410.9	-14710.3	10.2013	1.15023	6.90627e-05	-0.121521
552.028	-36410.9	-14710.1	10.221	1.14995	-1.81667e-05	-0.126683
552.045	-36410.8	-14710	10.2389	1.14998	2.31376e-06	-0.13361
552.062	-36410.7	-14709.8	10.2588	1.15009	-5.89232e-07	-0.139121
552.079	-36410.7	-14709.6	10.2788	1.14689	4.14248e-08	-0.144585
552.096	-36410.6	-14709.5	10.3	1.14333	0	-0.149237
552.113	-36410.5	-14709.3	10.32	1.14	-2.12286e-16	-0.154684
552.13	-36410.5	-14709.1	10.34	1.14	0	-0.160131
552.147	-36410.4	-14709	10.3611	1.14002	2.79951e-05	-0.167018
552.164	-36410.4	-14708.8	10.3775	1.1399	-0.000107463	-0.171207
552.181	-36410.3	-14708.6	10.3947	1.13643	-0.00355368	-0.173251
552.198	-36410.2	-14708.5	10.4189	1.13299	-0.00711886	-0.173166
552.215	-36410.2	-14708.3	10.4304	1.13087	-0.0111278	-0.173259
552.232	-36410.1	-14708.1	10.4462	1.12995	-0.0134239	-0.174521
552.249	-36410	-14708	10.4744	1.13011	-0.013357	-0.176893
552.266	-36410	-14707.8	10.4928	1.12962	-0.013111	-0.178972
552.283	-36409.9	-14707.6	10.5103	1.12602	-0.0142378	-0.179647
552.3	-36409.9	-14707.5	10.5309	1.12241	-0.0213352	-0.178373
552.317	-36409.8	-14707.3	10.5478	1.11976	-0.0234992	-0.177222
552.334	-36409.7	-14707.1	10.5677	1.12003	-0.0231787	-0.176591
552.351	-36409.7	-14707	10.5856	1.12015	-0.0239996	-0.177905
552.368	-36409.6	-14706.8	10.6059	1.1193	-0.0278906	-0.179073
552.385	-36409.5	-14706.6	10.6261	1.11561	-0.0302351	-0.179564
552.402	-36409.5	-14706.5	10.6474	1.11195	-0.029931	-0.178229
552.419	-36409.4	-14706.3	10.666	1.10973	-0.0300144	-0.177109
552.436	-36409.3	-14706.1	10.6829	1.11002	-0.0300112	-0.176436
552.453	-36409.3	-14705.9	10.7001	1.11021	-0.0299325	-0.176183
552.47	-36409.2	-14705.8	10.7178	1.10892	-0.030259	-0.174673
552.487	-36409.1	-14705.6	10.7387	1.1052	-0.0287837	-0.171724
552.504	-36409.1	-14705.4	10.7598	1.1015	-0.0250726	-0.169093
552.521	-36409	-14705.3	10.778	1.09975	-0.0215287	-0.169013
552.538	-36409	-14705.1	10.795	1.1	-0.0197508	-0.171569
552.555	-36408.9	-14704.9	10.812	1.10025	-0.0200698	-0.174124
552.572	-36408.8	-14704.7	10.8302	1.09849	-0.0199814	-0.174044
552.589	-36408.8	-14704.6	10.8513	1.0948	-0.0200044	-0.171414
552.606	-36408.7	-14704.4	10.8722	1.09108	-0.0199988	-0.168464
552.623	-36408.6	-14704.2	10.8899	1.0898	-0.0200003	-0.166956
552.64	-36408.6	-14704.1	10.9071	1.08996	-0.0199999	-0.166695
552.657	-36408.5	-14703.9	10.924	1.09035	-0.02	-0.166051
552.674	-36408.4	-14703.7	10.9425	1.08773	-0.0200001	-0.164824
552.691	-36408.4	-14703.6	10.9641	1.08655	-0.0199996	-0.16421
552.708	-36408.3	-14703.4	10.982	1.08636	-0.0200017	-0.166564
552.725	-36408.2	-14703.2	10.9983	1.08919	-0.0199937	-0.17077
552.742	-36408.2	-14703	11.0156	1.08995	-0.0200202	-0.175457
552.759	-36408.1	-14702.8	11.0353	1.09232	-0.0199205	-0.179074
552.776	-36408	-14702.7	11.0551	1.09612	-0.0202979	-0.181561
552.793	-36408	-14702.5	11.0765	1.09695	-0.0173121	-0.182089
552.81	-36407.9	-14702.3	11.0939	1.09399	-0.0141561	-0.180237
552.827	-36407.8	-14702.1	11.1103	1.09059	-0.00773199	-0.177082
552.844	-36407.8	-14702	11.1277	1.08708	-0.00370581	-0.173602
552.861	-36407.7	-14701.8	11.1478	1.08373	-0.000251551	-0.170316
552.878	-36407.6	-14701.6	11.1646	1.08034	6.86844e-05	-0.167048
552.895	-36407.6	-14701.5	11.1844	1.07725	-2.86141e-05	-0.163798
552.912	-36407.5	-14701.2	11.2022	1.07044	2.50596e-05	-0.160326
552.929	-36407.4	-14701.1	11.2222	1.06371	-8.86785e-05	-0.157074
552.946	-36407.4	-14700.9	11.239	1.05708	0.00310867	-0.152801
552.963	-36407.3	-14700.7	11.2567	1.05	0.00666667	-0.147059
552.98	-36407.2	-14700.5	11.2733	1.04333	0.01	-0.140523
552.997	-36407.1	-14700.4	11.2912	1.03639	0.00997582	-0.137169
553.014	-36407.1	-14700.2	11.3111	1.03306	0.0100084	-0.138623
553.031	-36407	-14700	11.3276	1.02625	0.00999043	-0.146545
553.048	-36406.9	-14699.8	11.3444	1.0196	0.0100298	-0.157583
553.065	-36406.9	-14699.6	11.362	1.01249	0.00976453	-0.170308
553.082	-36406.8	-14699.5	11.3786	1.00599	0.00625251	-0.180703
553.099	-36406.7	-14699.3	11.3954	0.998852	0.00287234	-0.186927
553.116	-36406.7	-14699.1	11.413	0.988518	-0.000237301	-0.191028
553.133	-36406.6	-14698.9	11.4297	0.982172	6.07103e-05	-0.1919
553.15	-36406.5	-14698.7	11.4474	0.975066	-2.01024e-05	-0.192919
553.167	-36406.4	-14698.5	11.4639	0.968314	5.38499e-06	-0.192782
553.184	-36406.4	-14698.4	11.4807	0.962308	-1.43751e-06	-0.192818
553.201	-36406.3	-14698.2	11.4968	0.959234	3.64563e-07	-0.192811
553.218	-36406.2	-14698	11.5113	0.955657	-1.12732e-07	-0.1928
553.235	-36406.2	-14697.8	11.5285	0.952312	2.83183e-08	-0.192852
553.252	-36406.1	-14697.6	11.5462	0.948779	-8.44342e-09	-0.192576
553.269	-36406	-14697.4	11.5616	0.945568	2.25117e-09	-0.191056
553.286	-36406	-14697.3	11.5747	0.941886	-5.59044e-10	-0.188616
553.303	-36405.9	-14697.1	11.5901	0.939705	1.62128e-10	-0.187026
553.32	-36405.8	-14696.9	11.6067	0.94002	-4.31941e-11	-0.188088
553.337	-36405.8	-14696.7	11.6242	0.940207	1.05814e-11	-0.190634
553.354	-36405.7	-14696.5	11.6398	0.938693	-3.00743e-12	-0.192067
553.371	-36405.6	-14696.3	11.654	0.935111	7.99933e-13	-0.190853
553.388	-36405.6	-14696.2	11.6718	0.931442	-1.90491e-13	-0.188364
553.405	-36405.5	-14696	11.6888	0.929713	4.39268e-14	-0.186608
553.422	-36405.4	-14695.8	11.7058	0.930076	2.35126e-14	-0.186216
553.439	-36405.3	-14695.6	11.7207	0.929983	-1.29864e-13	-0.186287
553.456	-36405.3	-14695.4	11.7366	0.929999	5.43021e-13	-0.186276
553.473	-36405.2	-14695.2	11.7511	0.930019	-2.04149e-12	-0.186254
553.49	-36405.1	-14695.1	11.7664	0.929923	7.62293e-12	-0.186354
553.507	-36405.1	-14694.9	11.7817	0.930267	-2.62754e-11	-0.185732
553.524	-36405	-14694.7	11.7973	0.928023	1.05803e-10	-0.183858
553.541	-36404.9	-14694.5	11.8139	0.924554	-3.96835e-10	-0.181443
553.558	-36404.8	-14694.3	11.8319	0.920795	1.33094e-09	-0.180563
553.575	-36404.8	-14694.1	11.8457	0.91981	-5.29832e-09	-0.18226
553.592	-36404.7	-14693.9	11.8628	0.920054	1.98592e-08	-0.184648
553.609	-36404.6	-14693.7	11.8695	0.919964	-1.24407e-07	-0.185988
553.626	-36404.5	-14693.5	11.8905	0.920002	9.34439e-08	-0.186279
553.643	-36404.5	-14693.4	11.9122	0.919996	-9.63444e-07	-0.186277
553.66	-36404.4	-14693.1	11.9237	0.920016	3.94756e-06	-0.186258
553.677	-36404.3	-14693	11.9406	0.919942	-1.48265e-05	-0.186338
553.694	-36404.3	-14692.8	11.9549	0.920155	3.9833e-05	-0.185373
553.711	-36404.2	-14692.6	11.9715	0.917107	-0.000154552	-0.183337
553.728	-36404.1	-14692.4	11.9849	0.913764	0.00286821	-0.180104
553.745	-36404	-14692.2	12.0024	0.910122	0.00646952	-0.177662
553.762	-36404	-14692	12.0159	0.909968	0.00980437	-0.176496
553.779	-36403.9	-14691.8	12.0323	0.910008	0.0131365	-0.17647
553.796	-36403.8	-14691.6	12.05	0.91	0.0166667	-0.176471
553.813	-36403.7	-14691.4	12.0667	0.91	0.02	-0.17756
553.83	-36403.7	-14691.3	12.08	0.91	0.02	-0.179739
553.847	-36403.6	-14691.1	12.0941	0.910002	0.019978	-0.183182
553.864	-36403.5	-14690.8	12.1075	0.909992	0.0201065	-0.185285
553.881	-36403.5	-14690.7	12.1244	0.910029	0.0235514	-0.186265
553.898	-36403.4	-14690.5	12.1421	0.909765	0.0271384	-0.184976
553.915	-36403.3	-14690.3	12.1584	0.906253	0.0300886	-0.182653
553.932	-36403.2	-14690.1	12.1715	0.902871	0.0302232	-0.179396
553.949	-36403.2	-14689.9	12.1862	0.899773	0.0339842	-0.177265
553.966	-36403.1	-14689.7	12.2029	0.900021	0.03733	-0.176464
553.983	-36403	-14689.5	12.2198	0.90014	0.0402068	-0.176297
554	-36402.9	-14689.3	12.2368	0.899123	0.0399315	-0.173225
554.017	-36402.9	-14689.1	12.2497	0.890877	0.0400183	-0.16531
554.034	-36402.8	-14688.9	12.2633	0.875463	0.0399954	-0.150622
554.051	-36402.7	-14688.7	12.2774	0.853649	0.0400014	-0.131639
554.068	-36402.6	-14688.5	12.2904	0.835097	0.0399996	-0.113708
554.085	-36402.6	-14688.4	12.3046	0.817723	0.0400001	-0.10035
554.102	-36402.5	-14688.2	12.3146	0.804936	0.04	-0.0928445
554.119	-36402.4	-14688	12.3211	0.800682	0.04	-0.0917026
554.136	-36402.3	-14687.8	12.3474	0.781978	0.04	-0.103251
554.153	-36402.3	-14687.6	12.3582	0.777905	0.04	-0.113208
554.17	-36402.2	-14687.4	12.3723	0.770196	0.04	-0.124485
554.187	-36402.1	-14687.2	12.3854	0.765073	0.04	-0.134568
554.204	-36402.1	-14687	12.3992	0.761941	0.04	-0.142513
554.221	-36402	-14686.8	12.413	0.758369	0.04	-0.148407
554.238	-36401.9	-14686.6	12.4262	0.755198	0.04	-0.151361
554.255	-36401.8	-14686.4	12.44	0.751416	0.04	-0.154073
554.272	-36401.7	-14686.2	12.454	0.749741	0.04	-0.157373
554.289	-36401.7	-14686	12.4659	0.749996	0.04	-0.16163
554.306	-36401.6	-14685.8	12.4756	0.750269	0.04	-0.164449
554.323	-36401.5	-14685.6	12.4877	0.748248	0.04	-0.164124
554.34	-36401.4	-14685.4	12.5011	0.744742	0.04	-0.161545
554.357	-36401.4	-14685.2	12.5153	0.741	0.04	-0.158605
554.374	-36401.3	-14685	12.5265	0.739774	0.04	-0.157126
554.391	-36401.2	-14684.8	12.5383	0.74006	0.04	-0.156726
554.408	-36401.1	-14684.6	12.5525	0.739987	0.04	-0.157514
554.425	-36401.1	-14684.4	12.5665	0.740004	0.04	-0.159345
554.442	-36401	-14684.2	12.5768	0.739999	0.04	-0.162453
554.459	-36400.9	-14684	12.5899	0.74	0.04	-0.165145
554.476	-36400.8	-14683.8	12.6036	0.740001	0.04	-0.166527
554.493	-36400.8	-14683.6	12.617	0.739995	0.04	-0.166704
554.51	-36400.7	-14683.4	12.6283	0.740016	0.04	-0.166647
554.527	-36400.6	-14683.2	12.638	0.739936	0.04	-0.166721
554.544	-36400.5	-14683	12.6508	0.740238	0.0400001	-0.16586
554.561	-36400.4	-14682.8	12.665	0.737128	0.0399998	-0.163742
554.578	-36400.4	-14682.6	12.6785	0.733748	0.0400009	-0.160486
554.595	-36400.3	-14682.4	12.6917	0.730235	0.0399966	-0.15815
554.612	-36400.2	-14682.2	12.7058	0.729971	0.0400069	-0.156895
554.629	-36400.1	-14682	12.7193	0.730008	0.0399734	-0.156854
554.646	-36400.1	-14681.8	12.7294	0.729998	0.0400997	-0.156865
554.663	-36400	-14681.6	12.74	0.73	0.0366667	-0.156863
554.68	-36399.9	-14681.4	12.75	0.73	0.0333333	-0.156863
554.697	-36399.8	-14681.2	12.7633	0.73	0.03	-0.156863
554.714	-36399.7	-14681	12.7775	0.73	0.0300242	-0.156862
554.731	-36399.7	-14680.8	12.7906	0.73	0.0299935	-0.156865
554.748	-36399.6	-14680.6	12.8007	0.729999	0.0300017	-0.156856
554.765	-36399.5	-14680.3	12.815	0.730004	0.0299992	-0.156921
554.782	-36399.4	-14680.2	12.8282	0.729984	0.0300002	-0.15816
554.799	-36399.4	-14680	12.8414	0.730061	0.0299999	-0.160437
554.816	-36399.3	-14679.7	12.8516	0.729631	0.03	-0.162529
554.833	-36399.2	-14679.6	12.8625	0.726012	0.03	-0.161991
554.85	-36399.1	-14679.4	12.8743	0.722794	0.03	-0.159844
554.867	-36399.1	-14679.2	12.8792	0.720348	0.03	-0.158677
554.884	-36399	-14678.9	12.905	0.720024	0.03	-0.156571
554.901	-36398.9	-14678.8	12.9117	0.719994	0.03	-0.156937
554.918	-36398.8	-14678.5	12.9239	0.720002	0.03	-0.15684
554.935	-36398.7	-14678.3	12.9371	0.72	0.03	-0.156869
554.952	-36398.7	-14678.1	12.951	0.72	0.03	-0.156861
554.969	-36398.6	-14677.9	12.9637	0.72	0.03	-0.156863
554.986	-36398.5	-14677.7	12.9743	0.72	0.03	-0.156863
555.003	-36398.4	-14677.5	12.9884	0.720002	0.03	-0.156861
555.02	-36398.3	-14677.3	13.0025	0.719992	0.03	-0.156871
555.037	-36398.3	-14677.1	13.0143	0.72003	0.03	-0.156831
555.054	-36398.2	-14676.9	13.0244	0.719892	0.03	-0.156979
555.071	-36398.1	-14676.7	13.0346	0.720458	0.03	-0.156145
555.088	-36398	-14676.5	13.0459	0.717583	0.03	-0.1528
555.105	-36397.9	-14676.3	13.06	0.708962	0.03	-0.144251
555.122	-36397.8	-14676	13.0741	0.694815	0.03	-0.13161
555.139	-36397.8	-14675.9	13.0855	0.678197	0.03	-0.117353
555.156	-36397.7	-14675.6	13.0956	0.65879	0.03	-0.101975
555.173	-36397.6	-14675.4	13.106	0.639535	0.03	-0.0873219
555.19	-36397.5	-14675.3	13.1158	0.625234	0.03	-0.074427
555.207	-36397.4	-14675	13.1263	0.613285	0.03	-0.0633609
555.224	-36397.4	-14674.8	13.1365	0.605575	0.03	-0.0546219
555.241	-36397.3	-14674.6	13.1464	0.59871	0.03	-0.0487399
555.258	-36397.2	-14674.4	13.1569	0.594521	0.03	-0.0430141
555.275	-36397.1	-14674.2	13.1671	0.588538	0.03	-0.0382752
555.292	-36397.1	-14674	13.177	0.584188	0.03	-0.0338328
555.309	-36397	-14673.8	13.1875	0.580639	0.03	-0.0308955
555.326	-36396.9	-14673.5	13.1977	0.579841	0.03	-0.0295606
555.343	-36396.8	-14673.4	13.2076	0.580043	0.03	-0.0293748
555.36	-36396.7	-14673.1	13.2181	0.579988	0.03	-0.0294231
555.377	-36396.6	-14672.9	13.2283	0.580018	0.03	-0.0293928
555.394	-36396.6	-14672.8	13.2382	0.579942	0.03	-0.0294762
555.411	-36396.5	-14672.5	13.2488	0.580156	0.0300001	-0.0285103
555.428	-36396.4	-14672.3	13.2588	0.577107	0.0299998	-0.0264753
555.445	-36396.3	-14672.1	13.2688	0.573764	0.0300008	-0.0232389
555.462	-36396.2	-14671.9	13.2794	0.570122	0.0299983	-0.020805
555.479	-36396.2	-14671.7	13.2894	0.569968	0.0300065	-0.0196128
555.496	-36396.1	-14671.5	13.2994	0.570008	0.0299756	-0.0205919
555.513	-36396	-14671.2	13.31	0.57	0.03	-0.0228758
555.53	-36395.9	-14671	13.3167	0.57	0.0266667	-0.0261438
555.547	-36395.8	-14670.9	13.3267	0.57	0.0233333	-0.0283224
555.564	-36395.7	-14670.6	13.3339	0.57	0.0199285	-0.0294385
555.581	-36395.7	-14670.4	13.3438	0.57	0.0199185	-0.0294046
555.598	-36395.6	-14670.2	13.3505	0.57	0.0164419	-0.0294136
555.615	-36395.5	-14670	13.3613	0.57	0.0128659	-0.0294108
555.632	-36395.4	-14669.8	13.3711	0.57	0.00990646	-0.029412
555.649	-36395.4	-14669.6	13.3812	0.57	0.00979227	-0.0294117
555.666	-36395.3	-14669.4	13.3918	0.57	0.00592745	-0.0294118
555.683	-36395.2	-14669.1	13.4017	0.57	0.00302298	-0.0294119
555.7	-36395.1	-14668.9	13.4119	0.57	0.00386151	-0.0294113
555.717	-36395	-14668.7	13.4224	0.569997	0.0071597	-0.0294143
555.734	-36394.9	-14668.5	13.4323	0.570009	0.00590402	-0.0294021
555.751	-36394.9	-14668.3	13.4424	0.569965	0.00307136	-0.0294474
555.768	-36394.8	-14668.1	13.4532	0.570165	0.00335773	-0.029216
555.785	-36394.7	-14667.9	13.4619	0.569292	0.0035406	-0.027824
555.802	-36394.6	-14667.7	13.4697	0.565607	0.00239195	-0.0251625
555.819	-36394.5	-14667.5	13.479	0.561956	-0.000390227	-0.0218728
555.836	-36394.4	-14667.2	13.4878	0.559719	0.000104037	-0.0204261
555.853	-36394.4	-14667	13.4996	0.56007	-2.58197e-05	-0.0213001
555.87	-36394.3	-14666.8	13.5073	0.55998	7.41675e-06	-0.0242414
555.887	-36394.2	-14666.6	13.5162	0.560005	-1.70908e-06	-0.0271946
555.904	-36394.1	-14666.4	13.524	0.559999	-5.49024e-07	-0.0289296
555.921	-36394	-14666.1	13.5349	0.56	4.25783e-06	-0.0294937
555.938	-36393.9	-14665.9	13.5446	0.56	-1.64961e-05	-0.0293899
555.955	-36393.9	-14665.8	13.555	0.56	5.90472e-05	-0.029417
555.972	-36393.8	-14665.5	13.5654	0.56	-0.000245079	-0.0294103
555.989	-36393.7	-14665.3	13.5752	0.56	0.00141528	-0.0294121
556.006	-36393.6	-14665.1	13.5856	0.56	0.00553268	-0.0294117
556.023	-36393.5	-14664.9	13.596	0.56	0.00687932	-0.0294117
556.04	-36393.4	-14664.6	13.6057	0.56	0.0066995	-0.0294122
556.057	-36393.4	-14664.5	13.6166	0.560001	0.00634976	-0.0294104
556.074	-36393.3	-14664.2	13.6242	0.559995	0.00890046	-0.0294173
556.091	-36393.2	-14664	13.6332	0.56002	0.010234	-0.029391
556.108	-36393.1	-14663.8	13.6411	0.559932	0.0100114	-0.0294813
556.125	-36393	-14663.5	13.6505	0.56027	0.00974513	-0.0287519
556.142	-36393	-14663.4	13.6579	0.557815	0.0121813	-0.0269572
556.159	-36392.9	-14663.2	13.6673	0.554188	0.0158117	-0.0236541
556.176	-36392.8	-14662.9	13.6777	0.550535	0.0194691	-0.0211071
556.193	-36392.7	-14662.7	13.6876	0.54987	0.0201123	-0.01968
556.21	-36392.6	-14662.5	13.6981	0.550026	0.0200282	-0.0203928
556.227	-36392.5	-14662.3	13.7083	0.549993	0.0197968	-0.0223959
556.244	-36392.4	-14662.1	13.7182	0.550002	0.0226466	-0.0255861
556.261	-36392.4	-14661.9	13.7287	0.55	0.0262316	-0.0281147
556.278	-36392.3	-14661.6	13.739	0.55	0.0297663	-0.0293524
556.295	-36392.2	-14661.4	13.7459	0.55	0.0300598	-0.0294269
556.312	-36392.1	-14661.2	13.7529	0.55	0.0299928	-0.0294098
556.329	-36392	-14660.9	13.7595	0.55	0.0300001	-0.0294123
556.346	-36391.9	-14660.8	13.7694	0.55	0.0300066	-0.0294116
556.363	-36391.8	-14660.5	13.78	0.55	0.03	-0.0294118
556.38	-36391.8	-14660.3	13.79	0.55	0.03	-0.0294118
556.397	-36391.7	-14660.1	13.8006	0.55	0.0264469	-0.029412
556.414	-36391.6	-14659.8	13.8106	0.55	0.0231181	-0.029411
556.431	-36391.5	-14659.6	13.8206	0.549999	0.0199048	-0.0294145
556.448	-36391.4	-14659.4	13.8312	0.550004	0.0201038	-0.0293905
556.465	-36391.3	-14659.2	13.8412	0.549983	0.0197534	-0.0294962
556.482	-36391.2	-14659	13.851	0.550063	0.0162393	-0.0321379
556.499	-36391.2	-14658.8	13.8579	0.54962	0.0126187	-0.0399088
556.516	-36391.1	-14658.6	13.8644	0.546054	0.00989865	-0.0525955
556.533	-36391	-14658.3	13.8717	0.542634	0.00962892	-0.0683473
556.55	-36390.9	-14658.1	13.8825	0.53972	0.00581389	-0.0857204
556.567	-36390.8	-14657.9	13.8923	0.540075	0.00244128	-0.10157
556.584	-36390.7	-14657.7	13.9025	0.539981	-0.000241167	-0.115217
556.601	-36390.7	-14657.5	13.9129	0.540006	7.48943e-05	-0.125666
556.618	-36390.6	-14657.2	13.9232	0.539998	-2.00616e-05	-0.132689
556.635	-36390.5	-14657	13.932	0.54	5.35219e-06	-0.139016
556.652	-36390.4	-14656.8	13.9397	0.54	-1.34399e-06	-0.143954
556.669	-36390.3	-14656.6	13.9492	0.54	3.98552e-07	-0.146589
556.686	-36390.2	-14656.3	13.9569	0.54	-9.77469e-08	-0.147102
556.703	-36390.1	-14656.1	13.9663	0.54	2.30025e-08	-0.147046
556.72	-36390	-14655.9	13.9737	0.54	1.39047e-08	-0.147062
556.737	-36390	-14655.7	13.9842	0.54	-7.86211e-08	-0.147058
556.754	-36389.9	-14655.5	13.9944	0.54	2.90897e-07	-0.147059
556.771	-36389.8	-14655.2	14.0047	0.540001	-1.23406e-06	-0.147057
556.788	-36389.7	-14655	14.0149	0.539995	4.43935e-06	-0.147064
556.805	-36389.6	-14654.8	14.0256	0.54002	-1.8432e-05	-0.147037
556.822	-36389.5	-14654.6	14.0337	0.539925	6.92442e-05	-0.147141
556.839	-36389.5	-14654.3	14.0404	0.540263	-0.000243617	-0.146575
556.856	-36389.4	-14654.1	14.047	0.538249	0.00167293	-0.144847
556.873	-36389.3	-14653.9	14.0556	0.534741	0.00555085	-0.141868
556.89	-36389.2	-14653.7	14.0663	0.531	0.00717816	-0.139018
556.907	-36389.1	-14653.5	14.0765	0.529774	0.00438352	-0.137491
556.924	-36389	-14653.2	14.0865	0.530061	0.00309748	-0.137204
556.941	-36388.9	-14653	14.0963	0.529984	0.00337313	-0.137268
556.958	-36388.9	-14652.8	14.1071	0.530004	0.00340126	-0.137252
556.975	-36388.8	-14652.6	14.1149	0.529999	0.00300992	-0.137257
556.992	-36388.7	-14652.3	14.1213	0.53	0.00573149	-0.13725
557.009	-36388.6	-14652.1	14.1281	0.53	0.00704927	-0.13727
557.026	-36388.5	-14651.9	14.1375	0.53	0.0042765	-0.137197
557.043	-36388.4	-14651.7	14.1476	0.53	0.000505147	-0.137959
557.06	-36388.3	-14651.5	14.1581	0.53	-9.07202e-05	-0.140065
557.077	-36388.2	-14651.2	14.1682	0.53	2.40809e-05	-0.143057
557.094	-36388.2	-14651	14.1787	0.53	-4.16286e-06	-0.148443
557.111	-36388.1	-14650.8	14.189	0.53	1.11848e-06	-0.156643
557.128	-36388	-14650.5	14.1959	0.53	-2.99305e-07	-0.170294
557.145	-36387.9	-14650.3	14.2025	0.530001	7.8741e-08	-0.186372
557.162	-36387.8	-14650.1	14.2095	0.529998	-1.00488e-08	-0.20485
557.179	-36387.7	-14649.9	14.2194	0.530006	2.63648e-09	-0.220309
557.196	-36387.6	-14649.6	14.23	0.53	0	-0.233115
557.213	-36387.6	-14649.4	14.24	0.53	2.0109e-20	-0.240741
557.23	-36387.5	-14649.2	14.25	0.526667	0	-0.244009
557.247	-36387.4	-14649	14.2571	0.523108	-1.1451e-11	-0.246307
557.264	-36387.3	-14648.8	14.2637	0.519912	3.06779e-12	-0.248536
557.281	-36387.2	-14648.5	14.2705	0.520024	-8.20142e-13	-0.251805
557.298	-36387.1	-14648.3	14.2806	0.519994	2.12765e-13	-0.253907
557.315	-36387	-14648.1	14.2912	0.520003	-1.05586e-13	-0.254951
557.332	-36386.9	-14647.8	14.3011	0.519999	2.82148e-14	-0.254885
557.349	-36386.9	-14647.6	14.3113	0.52	-7.27197e-15	-0.254922
557.366	-36386.8	-14647.4	14.3214	0.52	2.70735e-15	-0.254798
557.383	-36386.7	-14647.1	14.3278	0.52	-7.23118e-16	-0.253526
557.4	-36386.6	-14646.9	14.3345	0.520001	1.85006e-16	-0.251053
557.417	-36386.5	-14646.7	14.3421	0.519997	-6.12878e-17	-0.247712
557.434	-36386.4	-14646.5	14.3524	0.520011	1.65247e-17	-0.2458
557.451	-36386.3	-14646.3	14.3624	0.51996	-4.79856e-18	-0.24519
557.468	-36386.2	-14646	14.3732	0.520188	4.36421e-18	-0.246765
557.485	-36386.1	-14645.8	14.3822	0.519121	-1.19579e-17	-0.249104
557.502	-36386.1	-14645.6	14.3887	0.508933	4.27682e-17	-0.250801
557.519	-36386	-14645.3	14.3956	0.489637	-1.92099e-16	-0.24998
557.536	-36385.9	-14645.1	14.4031	0.46946	7.2398e-16	-0.247273
557.553	-36385.8	-14644.9	14.414	0.450269	-2.64097e-15	-0.2439
557.57	-36385.7	-14644.7	14.4231	0.432694	1.14812e-14	-0.240303
557.587	-36385.6	-14644.4	14.4293	0.418468	-4.32199e-14	-0.238062
557.604	-36385.5	-14644.2	14.4363	0.410289	1.56206e-13	-0.239824
557.621	-36385.4	-14644	14.4432	0.403566	-6.61629e-13	-0.247336
557.638	-36385.3	-14643.7	14.4498	0.396693	2.48788e-12	-0.260624
557.655	-36385.3	-14643.5	14.4567	0.39118	-8.88667e-12	-0.280833
557.672	-36385.2	-14643.3	14.4636	0.389786	3.68795e-11	-0.30769
557.689	-36385.1	-14643	14.4701	0.390057	-1.38542e-10	-0.337309
557.706	-36385	-14642.8	14.4771	0.389987	4.87422e-10	-0.368209
557.723	-36384.9	-14642.6	14.484	0.390004	-1.98969e-09	-0.395102
557.74	-36384.8	-14642.3	14.4905	0.389999	7.46826e-09	-0.415469
557.757	-36384.7	-14642.2	14.4975	0.39	-2.57518e-08	-0.432089
557.774	-36384.6	-14641.9	14.5043	0.39	1.03698e-07	-0.44304
557.791	-36384.5	-14641.7	14.5113	0.39	-3.88937e-07	-0.44933
557.808	-36384.5	-14641.5	14.5156	0.39	1.30445e-06	-0.453307
557.825	-36384.4	-14641.2	14.5211	0.39	-5.19288e-06	-0.456585
557.842	-36384.3	-14641	14.5284	0.39	1.67932e-05	-0.459318
557.859	-36384.2	-14640.8	14.5351	0.39	-6.62172e-05	-0.459915
557.876	-36384.1	-14640.5	14.5418	0.39	0.000248054	-0.458189
557.893	-36384	-14640.3	14.5484	0.39	-0.0024166	-0.454989
557.91	-36383.9	-14640.1	14.5554	0.39	-0.00601995	-0.45239
557.927	-36383.8	-14639.8	14.5622	0.39	-0.00962328	-0.451076
557.944	-36383.7	-14639.6	14.5688	0.39	-0.0100946	-0.450957
557.961	-36383.7	-14639.4	14.5758	0.39	-0.00998366	-0.450985
557.978	-36383.6	-14639.1	14.5828	0.390001	-0.0100044	-0.450979
557.995	-36383.5	-14638.9	14.5861	0.389997	-0.00999885	-0.450983
558.012	-36383.4	-14638.7	14.5929	0.390007	-0.0100001	-0.450975
558.029	-36383.3	-14638.4	14.5996	0.389975	-0.00999996	-0.451001
558.046	-36383.2	-14638.2	14.6063	0.390095	-0.01	-0.449995
558.063	-36383.1	-14638	14.6133	0.386667	-0.01	-0.447712
558.08	-36383	-14637.7	14.62	0.383333	-0.01	-0.444444
558.097	-36382.9	-14637.5	14.6271	0.379596	-0.01	-0.438591
558.114	-36382.9	-14637.3	14.6337	0.36932	-0.01	-0.42959
558.131	-36382.8	-14637	14.6404	0.355636	-0.01	-0.415209
558.148	-36382.7	-14636.8	14.6471	0.335518	-0.01	-0.398721
558.165	-36382.6	-14636.6	14.6538	0.318011	-0.01	-0.380324
558.182	-36382.5	-14636.3	14.6573	0.301485	-0.01	-0.365555
558.199	-36382.4	-14636.1	14.6639	0.288937	-0.01	-0.35386
558.216	-36382.3	-14635.9	14.6677	0.282098	-0.01	-0.345255
558.233	-36382.2	-14635.6	14.6742	0.275954	-0.01	-0.339967
558.25	-36382.1	-14635.4	14.6774	0.271929	-0.01	-0.334372
558.267	-36382	-14635.2	14.6808	0.265599	-0.01	-0.330092
558.284	-36381.9	-14634.9	14.684	0.26246	-0.01	-0.326063
558.301	-36381.9	-14634.7	14.6886	0.259672	-0.01	-0.32419
558.318	-36381.8	-14634.5	14.6944	0.260091	-0.01	-0.323452
558.335	-36381.7	-14634.2	14.6984	0.259965	-0.00999998	-0.323561
558.352	-36381.6	-14634	14.7047	0.26005	-0.0100001	-0.323479
558.369	-36381.5	-14633.8	14.7077	0.2598	-0.00999973	-0.323782
558.386	-36381.4	-14633.5	14.7113	0.260894	-0.010001	-0.325223
558.403	-36381.3	-14633.3	14.7143	0.264595	-0.00999624	-0.328005
558.42	-36381.2	-14633.1	14.7195	0.268279	-0.0100163	-0.33114
558.437	-36381.1	-14632.8	14.7247	0.270248	-0.00993852	-0.332875
558.454	-36381.1	-14632.6	14.7295	0.270049	-0.0102222	-0.333133
558.471	-36381	-14632.4	14.735	0.269172	-0.00871149	-0.330825
558.488	-36380.9	-14632.1	14.7399	0.262572	-0.00499856	-0.323597
558.505	-36380.8	-14631.9	14.7455	0.248171	-0.00129491	-0.310976
558.522	-36380.7	-14631.7	14.7483	0.231148	0.000248271	-0.295278
558.539	-36380.6	-14631.4	14.7518	0.214296	-4.55501e-05	-0.279473
558.556	-36380.5	-14631.2	14.7551	0.199095	-6.15681e-05	-0.264041
558.573	-36380.4	-14631	14.759	0.184805	0.000312046	-0.251538
558.59	-36380.3	-14630.7	14.7599	0.175931	-0.00190967	-0.240535
558.607	-36380.2	-14630.5	14.7619	0.165293	-0.00548295	-0.228921
558.624	-36380.1	-14630.3	14.7655	0.14996	-0.0090954	-0.214362
558.641	-36380	-14630	14.7692	0.127787	-0.0101673	-0.195495
558.658	-36380	-14629.8	14.7702	0.101297	-0.00995923	-0.175031
558.675	-36379.9	-14629.6	14.7699	0.0728573	-0.00999305	-0.153182
558.692	-36379.8	-14629.3	14.77	0.0382545	-0.0100589	-0.127081
558.709	-36379.7	-14629.1	14.77	0.00629793	-0.00975822	-0.103076
558.726	-36379.6	-14628.9	14.77	-0.0180431	-0.0123987	-0.0826563
558.743	-36379.5	-14628.6	14.77	-0.0400571	-0.0160728	-0.066692
558.76	-36379.4	-14628.4	14.77	-0.0546414	-0.0194172	-0.054083
558.777	-36379.3	-14628.2	14.77	-0.0653541	-0.0227278	-0.0458402
558.794	-36379.2	-14627.9	14.77	-0.0697021	-0.0262556	-0.0397206
558.811	-36379.2	-14627.7	14.77	-0.0729267	-0.0296132	-0.0372169
558.828	-36379.1	-14627.4	14.77	-0.0762376	-0.0329384	-0.0359263
558.845	-36379	-14627.2	14.7701	-0.0798568	-0.0364391	-0.0379226
558.862	-36378.9	-14627	14.7669	-0.0801201	-0.0398945	-0.0421649
558.879	-36378.8	-14626.7	14.7636	-0.0768833	-0.0400275	-0.0485986
558.896	-36378.7	-14626.5	14.76	-0.0733333	-0.04	-0.0555556
558.913	-36378.6	-14626.3	14.76	-0.07	-0.04	-0.0610022
558.93	-36378.5	-14626	14.76	-0.07	-0.04	-0.0653595
558.947	-36378.4	-14625.8	14.76	-0.07	-0.04	-0.0675381
558.964	-36378.3	-14625.6	14.76	-0.0700017	-0.04	-0.0698314
558.981	-36378.2	-14625.3	14.7599	-0.0699996	-0.04	-0.0721057
558.998	-36378.2	-14625.1	14.7562	-0.0700002	-0.04	-0.0768057
559.015	-36378.1	-14624.9	14.7529	-0.0699999	-0.04	-0.0811302
559.032	-36378	-14624.6	14.7498	-0.07	-0.04	-0.0854078
559.049	-36377.9	-14624.4	14.75	-0.07	-0.04	-0.0886016
559.066	-36377.8	-14624.2	14.75	-0.07	-0.04	-0.0922382
559.083	-36377.7	-14623.9	14.75	-0.07	-0.0400001	-0.0965862
559.1	-36377.6	-14623.7	14.75	-0.07	-0.0399995	-0.101201
559.117	-36377.5	-14623.5	14.7501	-0.07	-0.0400025	-0.106774
559.134	-36377.4	-14623.2	14.7495	-0.07	-0.0399906	-0.111232
559.151	-36377.3	-14623	14.7458	-0.07	-0.0400349	-0.116596
559.168	-36377.3	-14622.8	14.7422	-0.07	-0.0398351	-0.121411
559.185	-36377.2	-14622.5	14.7397	-0.07	-0.0407072	-0.126573
559.202	-36377.1	-14622.3	14.7401	-0.07	-0.0443966	-0.131272
559.219	-36377	-14622.1	14.74	-0.07	-0.0480297	-0.136746
559.236	-36376.9	-14621.8	14.74	-0.07	-0.0503356	-0.141053
559.253	-36376.8	-14621.6	14.7399	-0.07	-0.0497298	-0.144779
559.27	-36376.7	-14621.4	14.7402	-0.07	-0.0511245	-0.146859
559.287	-36376.6	-14621.1	14.7389	-0.07	-0.0546964	-0.148944
559.304	-36376.5	-14620.9	14.7352	-0.07	-0.0583318	-0.151727
559.321	-36376.4	-14620.7	14.7315	-0.07	-0.0602886	-0.154817
559.338	-36376.3	-14620.4	14.7297	-0.07	-0.0599864	-0.156423
559.355	-36376.3	-14620.2	14.7301	-0.07	-0.0597767	-0.15693
559.372	-36376.2	-14620	14.73	-0.07	-0.0614974	-0.156843
559.389	-36376.1	-14619.7	14.73	-0.07	-0.0652043	-0.156872
559.406	-36376	-14619.5	14.7299	-0.07	-0.0689091	-0.156843
559.423	-36375.9	-14619.3	14.7303	-0.07	-0.0702298	-0.156934
559.44	-36375.8	-14619	14.7283	-0.07	-0.0699389	-0.156376
559.457	-36375.7	-14618.8	14.7246	-0.07	-0.0700141	-0.15456
559.474	-36375.6	-14618.6	14.7209	-0.07	-0.0699961	-0.151449
559.491	-36375.5	-14618.3	14.7198	-0.07	-0.0700011	-0.148778
559.508	-36375.5	-14618.1	14.72	-0.07	-0.0699994	-0.147278
559.525	-36375.4	-14617.9	14.72	-0.0699999	-0.0700016	-0.147008
559.542	-36375.3	-14617.6	14.72	-0.0700003	-0.0699941	-0.147072
559.559	-36375.2	-14617.4	14.7199	-0.0699992	-0.070019	-0.147055
559.576	-36375.1	-14617.2	14.7202	-0.0700032	-0.0699252	-0.147063
559.593	-36375	-14616.9	14.7176	-0.069988	-0.0702802	-0.147045
559.61	-36374.9	-14616.7	14.714	-0.0700364	-0.0673658	-0.147099
559.627	-36374.8	-14616.5	14.7104	-0.0698578	-0.063946	-0.146293
559.644	-36374.7	-14616.2	14.7099	-0.0723941	-0.06038	-0.143477
559.661	-36374.7	-14616	14.71	-0.0791474	-0.0599382	-0.138023
559.678	-36374.6	-14615.8	14.7099	-0.0858496	-0.0600138	-0.131431
559.695	-36374.5	-14615.5	14.7102	-0.0927478	-0.0600069	-0.125929
559.712	-36374.4	-14615.3	14.7069	-0.0963809	-0.0599777	-0.120132
559.729	-36374.3	-14615	14.7035	-0.103003	-0.0600878	-0.115724
559.746	-36374.2	-14614.8	14.7001	-0.106477	-0.056892	-0.111322
559.763	-36374.1	-14614.6	14.7	-0.11	-0.0533333	-0.108932
559.78	-36374	-14614.4	14.7	-0.11	-0.05	-0.107843
559.797	-36373.9	-14614.1	14.6999	-0.109977	-0.0500524	-0.10782
559.814	-36373.9	-14613.9	14.6965	-0.110117	-0.0498834	-0.106663
559.831	-36373.7	-14613.6	14.6931	-0.113512	-0.0464586	-0.104374
559.848	-36373.7	-14613.4	14.6899	-0.117013	-0.0431056	-0.0999392
559.865	-36373.6	-14613.2	14.6901	-0.123961	-0.0398218	-0.0953174
559.882	-36373.5	-14612.9	14.6898	-0.12699	-0.0400476	-0.0910732
559.899	-36373.4	-14612.7	14.6862	-0.130433	-0.0399877	-0.0878508
559.916	-36373.3	-14612.5	14.6826	-0.133899	-0.0400046	-0.0843357
559.933	-36373.2	-14612.2	14.6799	-0.137379	-0.0399988	-0.0812612
559.95	-36373.1	-14612	14.6796	-0.140096	-0.0400003	-0.0791164
559.967	-36373	-14611.8	14.6758	-0.140513	-0.0399999	-0.0768933
559.984	-36372.9	-14611.5	14.6724	-0.144012	-0.04	-0.0743159
560.001	-36372.9	-14611.4	14.6699	-0.148193	-0.04	-0.0696942
560.018	-36372.8	-14611.1	14.6694	-0.154724	-0.04	-0.0650984
560.035	-36372.7	-14610.9	14.6657	-0.15751	-0.04	-0.0610428
560.052	-36372.6	-14610.7	14.6621	-0.161123	-0.04	-0.0578896
560.069	-36372.5	-14610.4	14.6599	-0.164256	-0.04	-0.0540526
560.086	-36372.4	-14610.2	14.6592	-0.168998	-0.04	-0.0497601
560.103	-36372.3	-14610	14.6553	-0.174641	-0.04	-0.0448085
560.12	-36372.2	-14609.7	14.652	-0.179372	-0.04	-0.0395383
560.137	-36372.1	-14609.5	14.6486	-0.184726	-0.04	-0.0348473
560.154	-36372.1	-14609.3	14.6452	-0.189533	-0.04	-0.0296715
560.171	-36372	-14609	14.6417	-0.194985	-0.04	-0.0246447
560.188	-36371.9	-14608.8	14.6385	-0.19975	-0.04	-0.0197664
560.205	-36371.8	-14608.6	14.635	-0.20502	-0.04	-0.0147224
560.222	-36371.7	-14608.3	14.6315	-0.210163	-0.04	-0.00957231
560.239	-36371.6	-14608.1	14.6283	-0.215325	-0.04	-0.00518713
560.256	-36371.5	-14607.9	14.6248	-0.218788	-0.04	-0.00189539
560.273	-36371.4	-14607.6	14.6214	-0.219997	-0.04	0.000198094
560.29	-36371.3	-14607.4	14.618	-0.221656	-0.04	0.00224206
560.307	-36371.3	-14607.2	14.6149	-0.22542	-0.04	0.00531715
560.324	-36371.2	-14606.9	14.6089	-0.229102	-0.04	0.00811353
560.341	-36371.1	-14606.7	14.6043	-0.230199	-0.04	0.00955222
560.358	-36371	-14606.5	14.6011	-0.229955	-0.04	0.00984952
560.375	-36370.9	-14606.2	14.5976	-0.230014	-0.04	0.0097903
560.392	-36370.8	-14606	14.5943	-0.229991	-0.04	0.00981209
560.409	-36370.8	-14605.8	14.5908	-0.23002	-0.04	0.00978744
560.426	-36370.6	-14605.5	14.5873	-0.229925	-0.04	0.00986637
560.443	-36370.6	-14605.3	14.5845	-0.23028	-0.04	0.00908351
560.46	-36370.5	-14605.1	14.5778	-0.227366	-0.04	0.007043
560.477	-36370.4	-14604.8	14.5738	-0.223946	-0.04	0.00380939
560.494	-36370.3	-14604.6	14.5706	-0.22038	-0.04	0.00139044
560.511	-36370.2	-14604.4	14.5671	-0.219937	-0.04	7.11197e-05
560.528	-36370.1	-14604.1	14.5637	-0.220017	-0.04	-1.85145e-05
560.545	-36370	-14603.9	14.5604	-0.219996	-0.0400001	4.87121e-06
560.562	-36370	-14603.7	14.5568	-0.220001	-0.0399999	-6.22529e-07
560.579	-36369.8	-14603.4	14.5536	-0.22	-0.0400005	1.66673e-07
560.596	-36369.8	-14603.2	14.547	-0.22	-0.0399981	-4.36967e-08
560.613	-36369.7	-14603	14.5433	-0.22	-0.04	1.24607e-18
560.63	-36369.6	-14602.7	14.54	-0.22	-0.04	0
560.647	-36369.5	-14602.5	14.5367	-0.22	-0.04	0
560.664	-36369.4	-14602.3	14.5331	-0.22	-0.0364411	1.89758e-10
560.681	-36369.3	-14602	14.5298	-0.22	-0.0331407	-5.07298e-11
560.698	-36369.2	-14601.8	14.5265	-0.22	-0.0298198	1.31606e-11
560.715	-36369.2	-14601.6	14.5226	-0.22	-0.0260485	-6.53098e-12
560.732	-36369.1	-14601.3	14.5161	-0.22	-0.019117	1.74523e-12
560.749	-36369	-14601.1	14.513	-0.22	-0.0127826	-4.49806e-13
560.766	-36368.9	-14600.9	14.5094	-0.22	-0.00943848	1.67462e-13
560.783	-36368.8	-14600.6	14.5061	-0.22	-0.00610232	-4.47282e-14
560.8	-36368.7	-14600.5	14.5027	-0.22	-0.00262229	1.1443e-14
560.817	-36368.6	-14600.2	14.4991	-0.22	0.000278549	-3.78806e-15
560.834	-36368.5	-14600	14.4961	-0.22	-8.31591e-05	1.01123e-15
560.851	-36368.5	-14599.8	14.4918	-0.22	5.3693e-05	-2.56523e-16
560.868	-36368.4	-14599.5	14.4853	-0.22	-0.000171115	7.96402e-17
560.885	-36368.3	-14599.3	14.4825	-0.22	0.000710407	-2.12475e-17
560.902	-36368.2	-14599.1	14.4789	-0.22	0.00439002	5.33738e-18
560.919	-36368.1	-14598.8	14.4755	-0.22	0.00805757	-1.59134e-18
560.936	-36368	-14598.6	14.4722	-0.22	0.0102311	4.24057e-19
560.953	-36367.9	-14598.4	14.4688	-0.22	0.010111	-1.04496e-19
560.97	-36367.8	-14598.1	14.4653	-0.22	0.00900183	2.6767e-20
560.987	-36367.8	-14597.9	14.462	-0.22	0.00496928	6.12825e-21
561.004	-36367.7	-14597.7	14.4585	-0.22	0.00311926	-4.95784e-20
561.021	-36367.6	-14597.5	14.4554	-0.22	0.00330736	2.17875e-19
561.038	-36367.5	-14597.2	14.4502	-0.22	0.00366542	-8.21242e-19
561.055	-36367.4	-14597	14.4447	-0.22	0.00167097	2.93397e-18
561.072	-36367.3	-14596.8	14.4416	-0.22	-0.00035115	-1.2176e-17
561.089	-36367.2	-14596.5	14.4382	-0.22	9.33852e-05	4.57409e-17
561.106	-36367.2	-14596.3	14.4348	-0.22	-2.20476e-05	-1.60926e-16
561.123	-36367.1	-14596.1	14.4314	-0.22	6.10027e-06	6.56913e-16
561.14	-36367	-14595.8	14.428	-0.22	-1.62057e-06	-2.46571e-15
561.157	-36366.9	-14595.6	14.4246	-0.22	3.72941e-07	8.50217e-15
561.174	-36366.8	-14595.4	14.4209	-0.22	-1.02923e-07	-3.42366e-14
561.191	-36366.8	-14595.3	14.4197	-0.22	2.98788e-08	1.28411e-13
561.208	-36366.7	-14595.2	14.4202	-0.22	-1.53104e-08	-4.30676e-13
561.225	-36366.7	-14595.2	14.4181	-0.22	3.86062e-08	1.71447e-12
561.242	-36366.6	-14594.7	14.4121	-0.22	-1.38994e-07	-6.4262e-12
561.259	-36366.4	-14594.2	14.405	-0.22	4.46396e-07	2.06989e-11
561.276	-36366.3	-14594	14.398	-0.22	-1.75939e-06	-8.15965e-11
561.293	-36366.2	-14593.8	14.394	-0.22	6.59057e-06	3.0566e-10
561.31	-36366.1	-14593.5	14.3907	-0.22	-1.99087e-05	-9.23336e-10
561.327	-36366	-14593.3	14.3872	-0.22	7.78191e-05	3.60913e-09
561.344	-36365.9	-14593.1	14.3842	-0.22	-0.000291355	-1.35126e-08
561.361	-36365.8	-14592.9	14.3774	-0.22	0.00301566	3.6295e-08
561.378	-36365.8	-14592.7	14.3736	-0.22	0.00340708	-1.40823e-07
561.395	-36365.7	-14592.4	14.3704	-0.22	0.00335039	5.26988e-07
561.412	-36365.6	-14592.2	14.3669	-0.22	0.00325714	-1.06193e-06
561.429	-36365.5	-14592	14.3635	-0.22	0.00641622	4.0934e-06
561.446	-36365.4	-14591.7	14.3602	-0.22	0.00990218	-1.53116e-05
561.463	-36365.3	-14591.5	14.3567	-0.22	0.01	7.01733e-15
561.48	-36365.2	-14591.3	14.3533	-0.22	0.01	-0.00326797
561.497	-36365.1	-14591	14.3467	-0.22	0.01	-0.0130719
561.514	-36365.1	-14590.8	14.3432	-0.22	0.0101004	-0.03425
561.531	-36365	-14590.6	14.3398	-0.22	0.013574	-0.0677237
561.548	-36364.9	-14590.3	14.3365	-0.22	0.0167792	-0.120527
561.565	-36364.8	-14590.1	14.3329	-0.22	0.0163595	-0.200717
561.582	-36364.7	-14589.9	14.3296	-0.22	0.0130594	-0.288259
561.599	-36364.6	-14589.7	14.3263	-0.22	0.0136983	-0.380508
561.616	-36364.5	-14589.4	14.3223	-0.22	0.0169652	-0.47983
561.633	-36364.5	-14589.2	14.3158	-0.22	0.0164937	-0.585782
561.65	-36364.4	-14589	14.3128	-0.22	0.0170797	-0.704138
561.667	-36364.3	-14588.8	14.3092	-0.22	0.0209832	-0.827995
561.684	-36364.2	-14588.5	14.3059	-0.22	0.0236047	-0.931787
561.701	-36364.1	-14588.3	14.3025	-0.22	0.0231093	-1.02779
561.718	-36364	-14588.1	14.299	-0.22	0.0242232	-1.12034
561.735	-36363.9	-14587.9	14.2957	-0.22	0.0269873	-1.209
561.752	-36363.8	-14587.6	14.2923	-0.22	0.026654	-1.30179
561.769	-36363.8	-14587.4	14.2887	-0.22	0.0263644	-1.39508
561.786	-36363.7	-14587.2	14.2858	-0.22	0.028042	-1.47489
561.803	-36363.6	-14586.9	14.2809	-0.22	0.0291304	-1.55097
561.82	-36363.5	-14586.7	14.2749	-0.22	0.0262703	-1.62314
561.837	-36363.4	-14586.5	14.2721	-0.22	0.0264645	-1.68714
561.854	-36363.3	-14586.2	14.2685	-0.22	0.0281113	-1.74773
561.871	-36363.3	-14586.1	14.2651	-0.22	0.0301548	-1.79896
561.888	-36363.2	-14585.8	14.2618	-0.22	0.0311054	-1.83646
561.905	-36363.1	-14585.6	14.2583	-0.22	0.0353388	-1.86702
561.922	-36363	-14585.4	14.2552	-0.22	0.0368992	-1.89347
561.939	-36362.9	-14585.1	14.2498	-0.22	0.0366894	-1.9198
561.956	-36362.8	-14584.9	14.2445	-0.22	0.0363628	-1.94908
561.973	-36362.7	-14584.7	14.2414	-0.22	0.0386471	-1.97628
561.99	-36362.6	-14584.5	14.238	-0.22	0.0403695	-1.99731
562.007	-36362.6	-14584.2	14.2346	-0.22	0.039666	-2.01367
562.024	-36362.5	-14584	14.2312	-0.22	0.0419957	-2.02539
562.041	-36362.4	-14583.8	14.2279	-0.22	0.0454415	-2.0328
562.058	-36362.3	-14583.5	14.2244	-0.22	0.0492063	-2.03803
562.075	-36362.2	-14583.3	14.221	-0.22	0.0501883	-2.04156
562.092	-36362.1	-14583.1	14.2176	-0.22	0.0499501	-2.04483
562.109	-36362	-14582.9	14.2145	-0.22	0.0500106	-2.04752
562.126	-36362	-14582.7	14.2081	-0.22	0.0499971	-2.04878
562.143	-36361.9	-14582.4	14.204	-0.22	0.0500008	-2.04944
562.16	-36361.8	-14582.2	14.2007	-0.22	0.0499999	-2.04433
562.177	-36361.7	-14582	14.1972	-0.22	0.05	-2.02917
562.194	-36361.6	-14581.7	14.1939	-0.22	0.05	-1.99979
562.211	-36361.5	-14581.5	14.1904	-0.22	0.05	-1.96209
562.228	-36361.4	-14581.3	14.1871	-0.22	0.05	-1.92376
562.245	-36361.4	-14581.1	14.1837	-0.22	0.05	-1.88462
562.262	-36361.3	-14580.8	14.1802	-0.22	0.05	-1.82838
562.279	-36361.2	-14580.6	14.1768	-0.22	0.0499999	-1.76031
562.296	-36361.1	-14580.4	14.1737	-0.22	0.0500005	-1.68236
562.313	-36361	-14580.2	14.1667	-0.22	0.05	-1.6024
562.33	-36360.9	-14580	14.1633	-0.22	0.05	-1.53595
562.347	-36360.8	-14579.7	14.16	-0.22	0.05	-1.47712
562.364	-36360.7	-14579.5	14.1565	-0.22	0.049892	-1.42062
562.381	-36360.7	-14579.3	14.1531	-0.22	0.0464565	-1.37208
562.398	-36360.6	-14579	14.1498	-0.22	0.0431056	-1.32732
562.415	-36360.5	-14578.8	14.1463	-0.220003	0.0398259	-1.27702
562.432	-36360.4	-14578.6	14.143	-0.21999	0.0400312	-1.22059
562.449	-36360.3	-14578.3	14.1396	-0.220036	0.0400491	-1.15525
562.466	-36360.2	-14578.1	14.1362	-0.219793	0.0396313	-1.08646
562.483	-36360.2	-14577.9	14.1322	-0.22084	0.0360264	-1.02548
562.5	-36360.1	-14577.7	14.1259	-0.233083	0.0327324	-0.963284
562.517	-36360	-14577.5	14.1219	-0.256055	0.0291785	-0.892482
562.534	-36359.9	-14577.3	14.1157	-0.289361	0.0259349	-0.815322
562.551	-36359.8	-14577	14.112	-0.346455	0.0223749	-0.720026
562.568	-36359.7	-14576.8	14.1047	-0.435672	0.0196963	-0.606108
562.585	-36359.6	-14576.6	14.0974	-0.533946	0.0200922	-0.49631
562.602	-36359.5	-14576.3	14.087	-0.623996	0.0199358	-0.387092
562.619	-36359.5	-14576.1	14.0755	-0.721407	0.0202041	-0.277322
562.636	-36359.4	-14575.9	14.0622	-0.832398	0.0191051	-0.168538
562.653	-36359.3	-14575.7	14.0473	-0.963735	0.0154037	-0.054292
562.67	-36359.2	-14575.5	14.0298	-1.08964	0.0117299	0.0549664
562.687	-36359.1	-14575.2	14.0121	-1.19268	0.00971988	0.145036
562.704	-36359	-14575	13.9914	-1.2863	0.0100686	0.231984
562.721	-36359	-14574.8	13.9691	-1.37769	0.00998049	0.317498
562.738	-36358.9	-14574.6	13.9461	-1.46738	0.0100052	0.401313
562.755	-36358.8	-14574.3	13.9202	-1.56746	0.00999875	0.491027
562.772	-36358.7	-14574.1	13.8926	-1.66095	0.0100004	0.578091
562.789	-36358.6	-14573.9	13.8646	-1.74123	0.00999991	0.652704
562.806	-36358.5	-14573.7	13.8333	-1.81627	0.01	0.720138
562.823	-36358.5	-14573.5	13.8004	-1.88872	0.00999999	0.776046
562.84	-36358.4	-14573.2	13.7673	-1.95423	0.01	0.820382
562.857	-36358.3	-14573	13.7325	-2.01667	0.01	0.857224
562.874	-36358.2	-14572.8	13.6981	-2.06635	0.01	0.878508
562.891	-36358.1	-14572.6	13.6657	-2.1027	0.01	0.880798
562.908	-36358	-14572.4	13.6282	-2.12952	0.01	0.869521
562.925	-36358	-14572.2	13.5905	-2.15556	0.01	0.854293
562.942	-36357.9	-14571.9	13.5544	-2.18122	0.01	0.844776
562.959	-36357.8	-14571.7	13.5157	-2.21546	0.01	0.832104
562.976	-36357.7	-14571.5	13.4788	-2.24191	0.01	0.810827
562.993	-36357.6	-14571.3	13.4394	-2.26231	0.01	0.77501
563.01	-36357.5	-14571.1	13.4003	-2.27788	0.01	0.729364
563.027	-36357.5	-14570.9	13.3602	-2.28847	0.01	0.684044
563.044	-36357.4	-14570.7	13.3232	-2.29577	0.01	0.641799
563.061	-36357.3	-14570.5	13.2845	-2.29963	0.01	0.594914
563.078	-36357.2	-14570.3	13.2477	-2.30295	0.01	0.548951
563.095	-36357.1	-14570	13.2083	-2.30623	0.01	0.50227
563.112	-36357	-14569.8	13.1658	-2.30987	0.01	0.456732
563.129	-36357	-14569.6	13.1255	-2.31007	0.01	0.419111
563.146	-36356.9	-14569.4	13.089	-2.30987	0.01	0.389524
563.163	-36356.8	-14569.2	13.0467	-2.31	0.01	0.358388
563.18	-36356.7	-14569	13.01	-2.29	0.01	0.323529
563.197	-36356.6	-14568.8	12.9733	-2.25667	0.01	0.278867
563.214	-36356.6	-14568.6	12.9344	-2.21099	0.01	0.230337
563.231	-36356.5	-14568.4	12.8979	-2.178	0.01	0.185985
563.248	-36356.4	-14568.2	12.8612	-2.13733	0.01	0.140675
563.265	-36356.3	-14568	12.826	-2.08209	0.01	0.0780365
563.282	-36356.3	-14567.8	12.7928	-2.00368	0.01	0.00510769
563.299	-36356.2	-14567.5	12.7592	-1.91979	0.01	-0.0763915
563.316	-36356.1	-14567.4	12.7243	-1.83669	0.01	-0.158517
563.333	-36356	-14567.2	12.6947	-1.7732	0.01	-0.23029
563.35	-36355.9	-14566.9	12.665	-1.71609	0.01	-0.303045
563.367	-36355.9	-14566.8	12.6363	-1.65709	0.01	-0.377307
563.384	-36355.8	-14566.6	12.6069	-1.60957	0.01	-0.44301
563.401	-36355.7	-14566.3	12.58	-1.56639	0.01	-0.50867
563.418	-36355.6	-14566.2	12.5526	-1.51804	0.01	-0.583956
563.435	-36355.6	-14566	12.53	-1.45733	0.01	-0.666788
563.452	-36355.5	-14565.7	12.5061	-1.38433	0.01	-0.756999
563.469	-36355.4	-14565.6	12.4814	-1.31359	0.00999999	-0.84319
563.486	-36355.3	-14565.4	12.4595	-1.25858	0.01	-0.913849
563.503	-36355.3	-14565.2	12.439	-1.20894	0.00999993	-0.98237
563.52	-36355.2	-14565	12.4196	-1.16139	0.0100003	-1.05169
563.537	-36355.1	-14564.8	12.4023	-1.11993	0.00999879	-1.11471
563.554	-36355	-14564.6	12.3812	-1.08108	0.0100044	-1.17167
563.571	-36355	-14564.4	12.3602	-1.05092	0.00998148	-1.21582
563.588	-36354.9	-14564.2	12.342	-1.03187	0.0100697	-1.24627
563.605	-36354.8	-14564	12.3251	-1.01584	0.0097512	-1.26944
563.622	-36354.7	-14563.8	12.3077	-1.00712	0.0115271	-1.28428
563.639	-36354.7	-14563.6	12.2913	-1.00723	0.0150784	-1.28876
563.656	-36354.6	-14563.4	12.2739	-1.01685	0.0187633	-1.28392
563.673	-36354.5	-14563.2	12.2567	-1.03166	0.0203425	-1.2736
563.69	-36354.4	-14563	12.2404	-1.04286	0.019619	-1.26297
563.707	-36354.4	-14562.8	12.2228	-1.05135	0.0219057	-1.25494
563.724	-36354.3	-14562.6	12.2061	-1.05533	0.0255636	-1.24902
563.741	-36354.2	-14562.4	12.1871	-1.06101	0.0287762	-1.24455
563.758	-36354.1	-14562.2	12.1683	-1.06582	0.0323248	-1.23919
563.775	-36354.1	-14562.1	12.1514	-1.06908	0.0356043	-1.23376
563.792	-36354	-14561.8	12.1353	-1.07197	0.0393704	-1.22642
563.809	-36353.9	-14561.6	12.1151	-1.07986	0.0398897	-1.21388
563.826	-36353.8	-14561.5	12.0947	-1.09843	0.0424072	-1.19719
563.843	-36353.8	-14561.3	12.0745	-1.11832	0.0458179	-1.17733
563.86	-36353.7	-14561.1	12.0565	-1.14221	0.0496434	-1.1537
563.877	-36353.6	-14560.9	12.0369	-1.1679	0.0498353	-1.1278
563.894	-36353.5	-14560.7	12.0169	-1.20542	0.0528577	-1.1007
563.911	-36353.5	-14560.5	11.9958	-1.25144	0.0533638	-1.07378
563.928	-36353.4	-14560.3	11.9756	-1.29223	0.0535127	-1.05044
563.945	-36353.3	-14560.1	11.9559	-1.3291	0.0502954	-1.02819
563.962	-36353.3	-14559.9	11.9315	-1.36734	0.0499634	-0.996619
563.979	-36353.2	-14559.8	11.908	-1.41998	0.0500082	-0.959865
563.996	-36353.1	-14559.6	11.8849	-1.47949	0.0500037	-0.917549
564.013	-36353	-14559.4	11.8567	-1.54667	0.05	-0.876906
564.03	-36353	-14559.2	11.83	-1.6	0.05	-0.842048
564.047	-36352.9	-14559	11.8	-1.65	0.0466667	-0.810458
564.064	-36352.8	-14558.8	11.7716	-1.69974	0.0431084	-0.77224
564.081	-36352.8	-14558.6	11.7417	-1.753	0.039912	-0.734056
564.098	-36352.7	-14558.4	11.7149	-1.80314	0.0400228	-0.692503
564.115	-36352.6	-14558.3	11.683	-1.85527	0.0399887	-0.651014
564.132	-36352.5	-14558.1	11.653	-1.89034	0.0400031	-0.612111
564.149	-36352.5	-14557.9	11.6192	-1.91993	0.0399991	-0.573719
564.166	-36352.4	-14557.7	11.5839	-1.94347	0.040001	-0.53349
564.183	-36352.3	-14557.5	11.5509	-1.95917	0.0399973	-0.498623
564.2	-36352.2	-14557.3	11.5171	-1.9721	0.0400097	-0.465354
564.217	-36352.2	-14557.2	11.4819	-1.98196	0.0399509	-0.426289
564.234	-36352.1	-14557	11.449	-1.98762	0.0401858	-0.381755
564.251	-36352	-14556.8	11.4151	-1.9908	0.0392612	-0.327924
564.268	-36352	-14556.6	11.3799	-1.99428	0.036366	-0.272443
564.285	-36351.9	-14556.4	11.3471	-1.99788	0.0364905	-0.218423
564.302	-36351.8	-14556.2	11.313	-1.99999	0.0377572	-0.148199
564.319	-36351.8	-14556.1	11.278	-2.00143	0.0394911	-0.0410673
564.336	-36351.7	-14555.9	11.2451	-2.0105	0.0353772	0.0913846
564.353	-36351.6	-14555.7	11.2109	-2.02697	0.031937	0.244701
564.37	-36351.6	-14555.5	11.176	-2.04887	0.0296755	0.396446
564.387	-36351.5	-14555.4	11.1431	-2.06653	0.0300818	0.541967
564.404	-36351.4	-14555.2	11.109	-2.08609	0.0299968	0.710642
564.421	-36351.3	-14555	11.0727	-2.11252	0.0299297	0.896103
564.438	-36351.3	-14554.8	11.0364	-2.13946	0.0302853	1.07081
564.455	-36351.2	-14554.7	10.998	-2.16436	0.0285588	1.24689
564.472	-36351.2	-14554.5	10.9621	-2.1807	0.0248878	1.41649
564.489	-36351.1	-14554.3	10.9278	-2.19485	0.0213122	1.56948
564.506	-36351	-14554.1	10.8896	-2.2139	0.0197735	1.71004
564.523	-36350.9	-14554	10.8494	-2.23889	0.0200577	1.82356
564.54	-36350.9	-14553.8	10.8122	-2.26435	0.0200035	1.90723
564.557	-36350.8	-14553.6	10.7715	-2.28463	0.0199342	1.97551
564.574	-36350.8	-14553.5	10.7328	-2.2968	0.0202796	2.02507
564.591	-36350.7	-14553.3	10.6943	-2.30663	0.0180446	2.05885
564.608	-36350.6	-14553.1	10.6549	-2.31471	0.0143932	2.0838
564.625	-36350.5	-14553	10.6147	-2.32164	0.0107085	2.09917
564.642	-36350.5	-14552.8	10.5779	-2.32576	0.00983346	2.10907
564.659	-36350.4	-14552.6	10.5365	-2.32937	0.0100396	2.11387
564.676	-36350.4	-14552.5	10.4986	-2.33016	0.00997236	2.11542
564.693	-36350.3	-14552.3	10.4595	-2.32996	0.0100706	2.1152
564.71	-36350.2	-14552.1	10.4202	-2.33	0.00979376	2.11871
564.727	-36350.2	-14552	10.3804	-2.33001	0.0126661	2.12596
564.744	-36350.1	-14551.8	10.3406	-2.32994	0.0160309	2.13469
564.761	-36350	-14551.6	10.2983	-2.33016	0.0197362	2.14202
564.778	-36350	-14551.5	10.2577	-2.32711	0.0200691	2.14666
564.795	-36349.9	-14551.3	10.2213	-2.32376	0.0199818	2.14988
564.812	-36349.8	-14551.1	10.179	-2.32012	0.0200023	2.15441
564.829	-36349.8	-14551	10.1422	-2.31997	0.0199994	2.15877
564.846	-36349.7	-14550.8	10.1024	-2.31999	0.02	2.16321
564.863	-36349.7	-14550.6	10.0633	-2.32	0.02	2.16558
564.88	-36349.6	-14550.5	10.0233	-2.32	0.02	2.17102
564.897	-36349.5	-14550.3	9.98333	-2.33	0.02	2.18192
564.914	-36349.5	-14550.2	9.94085	-2.34787	0.020028	2.20163
564.931	-36349.4	-14550	9.90117	-2.36765	0.0198924	2.21995
564.948	-36349.3	-14549.8	9.8643	-2.38067	0.0164467	2.23496
564.965	-36349.3	-14549.7	9.82182	-2.39109	0.0128795	2.24642
564.982	-36349.2	-14549.6	9.78178	-2.40157	0.00984242	2.25863
564.999	-36349.2	-14549.4	9.7382	-2.41897	0.0100406	2.27458
565.016	-36349.1	-14549.2	9.6961	-2.44087	0.00998488	2.2956
565.033	-36349	-14549.1	9.6565	-2.46343	0.010004	2.3148
565.05	-36349	-14548.9	9.61552	-2.47933	0.00999897	2.33169
565.067	-36348.9	-14548.8	9.56931	-2.49264	0.0100003	2.34485
565.084	-36348.9	-14548.6	9.52723	-2.50234	0.00999991	2.35517
565.101	-36348.8	-14548.5	9.48676	-2.51209	0.01	2.3634
565.118	-36348.8	-14548.3	9.44475	-2.51759	0.00999999	2.36759
565.135	-36348.7	-14548.2	9.40443	-2.51477	0.01	2.36428
565.152	-36348.6	-14548	9.35983	-2.50198	0.01	2.35311
565.169	-36348.6	-14547.9	9.31419	-2.48307	0.01	2.33553
565.186	-36348.5	-14547.7	9.27253	-2.46272	0.01	2.3171
565.203	-36348.5	-14547.6	9.23178	-2.44361	0.01	2.29505
565.22	-36348.4	-14547.5	9.18983	-2.41553	0.01	2.26425
565.237	-36348.4	-14547.3	9.15056	-2.37091	0.01	2.22327
565.254	-36348.3	-14547.1	9.10895	-2.31461	0.01	2.17251
565.271	-36348.2	-14547	9.06889	-2.262	0.01	2.12063
565.288	-36348.2	-14546.9	9.03283	-2.21612	0.01	2.06902
565.305	-36348.1	-14546.7	8.99639	-2.14843	0.01	1.99445
565.322	-36348.1	-14546.6	8.96223	-2.03661	0.00999997	1.88745
565.339	-36348	-14546.4	8.92902	-1.89496	0.0100001	1.75998
565.356	-36348	-14546.3	8.89604	-1.74711	0.0099996	1.62183
565.373	-36347.9	-14546.2	8.86697	-1.62261	0.0100016	1.49085
565.39	-36347.9	-14546	8.84301	-1.49926	0.00999388	1.36273
565.407	-36347.8	-14545.9	8.81857	-1.33819	0.0100211	1.20948
565.424	-36347.7	-14545.7	8.7964	-1.16593	0.00991507	1.05069
565.441	-36347.7	-14545.6	8.77928	-1.01749	0.0103185	0.901181
565.458	-36347.6	-14545.4	8.76168	-0.864333	0.00784846	0.746803
565.475	-36347.6	-14545.3	8.74677	-0.707105	0.00432991	0.597818
565.492	-36347.5	-14545.2	8.73604	-0.562662	0.000716759	0.462704
565.509	-36347.5	-14545	8.72789	-0.439538	-0.000133795	0.345627
565.526	-36347.4	-14544.9	8.72432	-0.360896	3.61948e-05	0.26145
565.543	-36347.4	-14544.8	8.71808	-0.302244	-9.5706e-06	0.203538
565.56	-36347.3	-14544.6	8.71408	-0.256763	1.8823e-06	0.156273
565.577	-36347.3	-14544.5	8.70775	-0.22161	-5.06872e-07	0.12329
565.594	-36347.2	-14544.3	8.70381	-0.199591	1.33729e-07	0.100231
565.611	-36347.1	-14544.2	8.70043	-0.184658	-2.31158e-08	0.0851373
565.628	-36347.1	-14544.1	8.69704	-0.177136	6.2033e-09	0.0769476
565.645	-36347	-14543.9	8.69374	-0.173806	-1.6321e-09	0.0722267
565.662	-36347	-14543.8	8.69021	-0.170018	2.08579e-10	0.0708291
565.679	-36346.9	-14543.7	8.68685	-0.173149	-5.5844e-11	0.0707734
565.696	-36346.9	-14543.5	8.68357	-0.17343	1.46406e-11	0.0709142
565.713	-36346.8	-14543.4	8.68	-0.17	-4.17508e-22	0.0664488
565.73	-36346.8	-14543.3	8.68	-0.16	0	0.0588235
565.747	-36346.7	-14543.1	8.67667	-0.15	0	0.0501089
565.764	-36346.7	-14543	8.67311	-0.142947	-6.35784e-14	0.0420603
565.781	-36346.6	-14542.8	8.6699	-0.136275	1.6997e-14	0.0355799
565.798	-36346.6	-14542.7	8.67005	-0.129599	-4.40946e-15	0.0289995
565.815	-36346.5	-14542.6	8.66975	-0.122456	2.18821e-15	0.0221485
565.832	-36346.5	-14542.4	8.66626	-0.116149	-5.84739e-16	0.0168471
565.849	-36346.4	-14542.3	8.66287	-0.112884	1.50708e-16	0.0127143
565.866	-36346.4	-14542.2	8.65977	-0.109846	-5.61084e-17	0.0105192
565.883	-36346.3	-14542	8.66004	-0.10969	1.49862e-17	0.00837073
565.9	-36346.2	-14541.9	8.66008	-0.106003	-3.8339e-18	0.00597166
565.917	-36346.2	-14541.7	8.65946	-0.102422	1.26886e-18	0.00259914
565.934	-36346.1	-14541.6	8.65586	-0.0997514	-3.37564e-19	0.000741197
565.951	-36346.1	-14541.5	8.65239	-0.100063	8.13286e-20	-6.44484e-05
565.968	-36346	-14541.3	8.64971	-0.0999804	-4.86432e-21	1.99943e-05
565.985	-36346	-14541.2	8.65004	-0.100005	-7.52481e-20	-5.28044e-06
566.002	-36345.9	-14541	8.65015	-0.0999987	3.00903e-19	1.12782e-06
566.019	-36345.9	-14540.9	8.6491	-0.1	-1.36161e-18	5.59611e-07
566.036	-36345.8	-14540.8	8.64548	-0.0999999	5.13413e-18	-3.50981e-06
566.053	-36345.8	-14540.6	8.64193	-0.1	-1.87292e-17	1.31658e-05
566.07	-36345.7	-14540.5	8.63961	-0.1	8.14227e-17	-5.73439e-05
566.087	-36345.7	-14540.4	8.64034	-0.1	-3.06507e-16	0.000291943
566.104	-36345.6	-14540.2	8.63876	-0.1	1.10778e-15	0.00189122
566.121	-36345.6	-14540.1	8.63508	-0.1	-4.69214e-15	0.00481385
566.138	-36345.5	-14540	8.63152	-0.1	1.76435e-14	0.00772199
566.155	-36345.4	-14539.8	8.62977	-0.1	-6.30225e-14	0.00939299
566.172	-36345.4	-14539.7	8.62999	-0.1	2.61542e-13	0.00988084
566.189	-36345.3	-14539.5	8.63029	-0.1	-9.82515e-13	0.00978346
566.206	-36345.3	-14539.4	8.62833	-0.1	3.4567e-12	0.00980875
566.223	-36345.2	-14539.3	8.6247	-0.1	-1.41105e-11	0.00980259
566.24	-36345.2	-14539.2	8.6211	-0.1	5.29634e-11	0.00980428
566.257	-36345.1	-14539	8.61982	-0.1	-1.82627e-10	0.00980384
566.274	-36345.1	-14538.9	8.61997	-0.1	7.35403e-10	0.00980394
566.291	-36345	-14538.7	8.6203	-0.1	-2.75827e-09	0.00980392
566.308	-36345	-14538.6	8.61785	-0.1	9.25093e-09	0.00980392
566.325	-36344.9	-14538.5	8.61433	-0.1	-3.68269e-08	0.00980392
566.342	-36344.9	-14538.3	8.61071	-0.1	1.38035e-07	0.00980392
566.359	-36344.8	-14538.2	8.60989	-0.1	-4.44614e-07	0.00980392
566.376	-36344.8	-14538.1	8.60996	-0.1	1.7527e-06	0.00980392
566.393	-36344.7	-14537.9	8.61027	-0.1	-6.56559e-06	0.00980392
566.41	-36344.6	-14537.8	8.60737	-0.1	1.98333e-05	0.00980392
566.427	-36344.6	-14537.6	8.60395	-0.1	-7.75243e-05	0.00980392
566.444	-36344.6	-14537.5	8.60036	-0.1	0.000290251	0.00980392
566.461	-36344.5	-14537.4	8.59998	-0.1	-0.00301269	0.00980392
566.478	-36344.4	-14537.2	8.59985	-0.1	-0.00341859	0.00980392
566.495	-36344.4	-14537.2	8.60209	-0.1	-0.00331516	0.00980392
566.512	-36344.3	-14537	8.59719	-0.1	-0.00328271	0.00980392
566.529	-36344.3	-14536.8	8.59347	-0.1	-0.00651649	0.00980392
566.546	-36344.2	-14536.7	8.59013	-0.1	-0.00669617	0.00980392
566.563	-36344.2	-14536.5	8.59	-0.1	-0.00666667	0.00980392
566.58	-36344.1	-14536.4	8.59	-0.1	-0.00666667	0.00980392
566.597	-36344.1	-14536.3	8.59	-0.1	-0.01	0.00980392
566.614	-36344	-14536.1	8.58645	-0.1	-0.0065147	0.00980392
566.631	-36344	-14536	8.58312	-0.1	-0.00670819	0.00980392
566.648	-36343.9	-14535.9	8.57991	-0.1	-0.00665256	0.00980392
566.665	-36343.9	-14535.7	8.58003	-0.1	-0.00669996	0.00980392
566.682	-36343.8	-14535.6	8.58006	-0.1	-0.00655857	0.00980392
566.699	-36343.8	-14535.5	8.57974	-0.1	-0.00707114	0.00980392
566.716	-36343.7	-14535.3	8.57603	-0.1	-0.00978749	0.00980392
566.733	-36343.7	-14535.2	8.57267	-0.1	-0.00645899	0.00980392
566.75	-36343.6	-14535.1	8.56979	-0.1	-0.00621938	0.00980392
566.767	-36343.5	-14534.9	8.57008	-0.1	-0.00307715	0.00980392
566.784	-36343.5	-14534.8	8.56995	-0.1	-0.00295473	0.00980392
566.801	-36343.4	-14534.7	8.57014	-0.1	0.00109321	0.00980392
566.818	-36343.4	-14534.5	8.56928	-0.1	0.00338104	0.00980392
566.835	-36343.3	-14534.4	8.56567	-0.1	0.0041984	0.00980392
566.852	-36343.3	-14534.2	8.56215	-0.1	0.00679791	0.00980392
566.869	-36343.2	-14534.1	8.5597	-0.1	0.00765032	0.00980392
566.886	-36343.2	-14534	8.56003	-0.1	0.0103857	0.00980392
566.903	-36343.1	-14533.8	8.56018	-0.1	0.00990422	0.00980392
566.92	-36343.1	-14533.7	8.5589	-0.1	0.0100278	0.00980392
566.937	-36343	-14533.6	8.5553	-0.1	0.00999257	0.00980392
566.954	-36343	-14533.4	8.55167	-0.1	0.0100019	0.00980392
566.971	-36342.9	-14533.3	8.54971	-0.1	0.00999901	0.00980395
566.988	-36342.9	-14533.1	8.55001	-0.1	0.0100019	0.00980383
567.005	-36342.8	-14533	8.55023	-0.0999996	0.00999355	0.00980424
567.022	-36342.8	-14532.9	8.54848	-0.100002	0.0100266	0.00980261
567.039	-36342.7	-14532.8	8.54493	-0.0999941	0.00989992	0.00980884
567.056	-36342.6	-14532.6	8.54121	-0.100021	0.0103521	0.00978663
567.073	-36342.6	-14532.5	8.53976	-0.0999152	0.00788426	0.00987451
567.09	-36342.5	-14532.4	8.53999	-0.100318	0.0067897	0.00931726
567.107	-36342.5	-14532.2	8.54025	-0.0980889	0.0044924	0.00750078
567.124	-36342.4	-14532.1	8.53803	-0.0945173	0.00339805	0.00438999
567.141	-36342.4	-14532	8.53455	-0.0909049	0.00116295	0.00171908
567.158	-36342.3	-14531.8	8.53079	-0.0898315	-0.000225861	0.000219067
567.175	-36342.3	-14531.7	8.52983	-0.0900459	6.14603e-05	-5.05656e-05
567.192	-36342.2	-14531.5	8.52998	-0.0899879	-1.62809e-05	1.33949e-05
567.209	-36342.2	-14531.4	8.53023	-0.0900026	3.44697e-06	-2.83595e-06
567.226	-36342.1	-14531.3	8.52757	-0.0899993	-9.32486e-07	7.6719e-07
567.243	-36342.1	-14531.1	8.52417	-0.0900002	2.46567e-07	-2.0286e-07
567.26	-36342	-14531	8.52043	-0.09	-4.84937e-08	3.98975e-08
567.277	-36342	-14530.9	8.51989	-0.09	1.30585e-08	-1.07437e-08
567.294	-36341.9	-14530.7	8.52004	-0.09	-3.44527e-09	2.83454e-09
567.311	-36341.9	-14530.6	8.51995	-0.09	5.95533e-10	-4.89966e-10
567.328	-36341.8	-14530.5	8.52016	-0.09	-1.59816e-10	1.31486e-10
567.345	-36341.8	-14530.3	8.51712	-0.09	4.20478e-11	-3.45937e-11
567.362	-36341.7	-14530.2	8.51355	-0.09	-5.37361e-12	4.41988e-12
567.379	-36341.7	-14530	8.51011	-0.09	1.43871e-12	-1.17913e-12
567.396	-36341.6	-14529.9	8.50998	-0.09	-3.77186e-13	2.93318e-13
567.413	-36341.5	-14529.8	8.51	-0.09	0	0
567.43	-36341.5	-14529.6	8.51	-0.09	0	0
567.447	-36341.4	-14529.5	8.50667	-0.09	0	0
567.464	-36341.4	-14529.4	8.50311	-0.09	1.63797e-15	3.91475e-12
567.481	-36341.3	-14529.2	8.49991	-0.09	-4.37894e-16	-1.49369e-11
567.498	-36341.3	-14529.1	8.50003	-0.09	1.13601e-16	5.57909e-11
567.515	-36341.2	-14529	8.49997	-0.09	-5.63748e-17	-4.36558e-10
567.532	-36341.2	-14528.8	8.50007	-0.09	1.50646e-17	1.65927e-09
567.549	-36341.1	-14528.7	8.49974	-0.09	-3.88275e-18	-6.18306e-09
567.566	-36341.1	-14528.6	8.49603	-0.09	1.44587e-18	3.57702e-08
567.583	-36341	-14528.4	8.49267	-0.09	-3.87419e-19	-1.35579e-07
567.6	-36341	-14528.3	8.48978	-0.09	1.03807e-19	5.06546e-07
567.617	-36340.9	-14528.2	8.49006	-0.09	-2.78086e-20	-1.89061e-06
567.634	-36340.9	-14528	8.48996	-0.09	7.42751e-21	7.05588e-06
567.651	-36340.8	-14527.9	8.4901	-0.09	-1.9002e-21	-2.61736e-05
567.668	-36340.8	-14527.7	8.48946	-0.09	6.29042e-22	0.00014726
567.685	-36340.7	-14527.6	8.48586	-0.09	-1.67924e-22	0.00147917
567.702	-36340.7	-14527.5	8.48239	-0.09	4.25979e-23	0.00405136
567.719	-36340.6	-14527.3	8.47971	-0.09	-1.3225e-23	0.00734782
567.736	-36340.6	-14527.2	8.48004	-0.09	3.52834e-24	0.00914444
567.753	-36340.5	-14527.1	8.48015	-0.09	-8.86321e-25	0.00987334
567.77	-36340.4	-14526.9	8.4791	-0.09	2.64266e-25	0.00978322
567.787	-36340.4	-14526.8	8.47548	-0.09	-7.04581e-26	0.00980944
567.804	-36340.3	-14526.7	8.47191	-0.09	1.74973e-26	0.00980255
567.821	-36340.3	-14526.5	8.46968	-0.09	-5.07436e-27	0.00980432
567.838	-36340.2	-14526.4	8.4701	-0.09	1.35191e-27	0.00980382
567.855	-36340.2	-14526.3	8.46992	-0.09	-3.31182e-28	0.00980395
567.872	-36340.1	-14526.1	8.47026	-0.09	9.41336e-29	0.00980391
567.889	-36340.1	-14526	8.4687	-0.09	-2.5058e-29	0.00980392
567.906	-36340	-14525.9	8.465	-0.09	6.03811e-30	0.00980392
567.923	-36340	-14525.7	8.46129	-0.09	-1.69041e-30	0.00980392
567.94	-36339.9	-14525.6	8.45977	-0.09	4.49549e-31	0.00980392
567.957	-36339.9	-14525.5	8.45999	-0.09	-1.06136e-31	0.00980392
567.974	-36339.8	-14525.3	8.46026	-0.09	2.93661e-32	0.00980392
567.991	-36339.8	-14525.2	8.45827	-0.09	-7.80102e-33	0.00980392
568.008	-36339.7	-14525.1	8.4546	-0.09	1.79443e-33	0.00980392
568.025	-36339.7	-14524.9	8.4509	-0.09	-4.91909e-34	0.00980392
568.042	-36339.6	-14524.8	8.4498	-0.09	1.30506e-34	0.00980392
568.059	-36339.6	-14524.7	8.45006	-0.09	-2.90005e-35	0.00980392
568.076	-36339.5	-14524.5	8.44991	-0.09	7.8915e-36	0.00980392
568.093	-36339.5	-14524.4	8.45031	-0.09	-2.09047e-36	0.00980392
568.11	-36339.4	-14524.3	8.44761	-0.09	4.42591e-37	0.00980392
568.127	-36339.3	-14524.1	8.44414	-0.09	-1.19731e-37	0.00980392
568.144	-36339.3	-14524	8.44054	-0.09	3.16592e-38	0.00980392
568.161	-36339.3	-14523.9	8.4399	-0.09	-6.22658e-39	0.00980392
568.178	-36339.2	-14523.7	8.44004	-0.09	1.67672e-39	0.00980392
568.195	-36339.1	-14523.6	8.43994	-0.09	-4.42372e-40	0.00980392
568.212	-36339.1	-14523.5	8.44016	-0.09	7.64664e-41	0.00980392
568.229	-36339	-14523.3	8.43711	-0.09	-2.05203e-41	0.00980392
568.246	-36339	-14523.2	8.43376	-0.09	5.39894e-42	0.00980392
568.263	-36338.9	-14523.1	8.43012	-0.09	-6.89971e-43	0.00980392
568.28	-36338.9	-14522.9	8.42997	-0.09	1.8473e-43	0.00980392
568.297	-36338.8	-14522.8	8.43001	-0.09	-4.84306e-44	0.00980392
568.314	-36338.8	-14522.7	8.43	-0.09	0	0.00980392
568.331	-36338.7	-14522.5	8.43	-0.09	0	0.00980392
568.348	-36338.7	-14522.4	8.42667	-0.09	9.63923e-56	0.00980392
568.365	-36338.6	-14522.3	8.42311	-0.09	2.10315e-46	0.00980392
568.382	-36338.6	-14522.1	8.41991	-0.09	-5.62256e-47	0.00980392
568.399	-36338.5	-14522	8.42003	-0.09	1.45863e-47	0.00980392
568.416	-36338.5	-14521.9	8.41997	-0.09	-7.23852e-48	0.00980392
568.433	-36338.4	-14521.7	8.42007	-0.09	1.9343e-48	0.00980392
568.45	-36338.4	-14521.6	8.41974	-0.09	-4.98536e-49	0.00980392
568.467	-36338.3	-14521.5	8.41603	-0.09	1.85605e-49	0.00980392
568.484	-36338.3	-14521.4	8.41267	-0.09	-4.95738e-50	0.00980392
568.501	-36338.2	-14521.2	8.40979	-0.09	1.26826e-50	0.00980392
568.518	-36338.2	-14521.1	8.41008	-0.09	-4.19851e-51	0.00980392
568.535	-36338.1	-14520.9	8.40995	-0.09	1.121e-51	0.00980392
568.552	-36338.1	-14520.8	8.41014	-0.09	-2.85119e-52	0.00980393
568.569	-36338	-14520.7	8.40928	-0.0900001	9.20727e-53	0.00980386
568.586	-36338	-14520.5	8.40567	-0.0899998	-3.79118e-53	0.00980416
568.603	-36337.9	-14520.4	8.40215	-0.0900008	5.86961e-53	0.00980306
568.62	-36337.8	-14520.3	8.39968	-0.0899962	-2.39282e-52	0.00980782
568.637	-36337.8	-14520.2	8.4001	-0.0900144	8.95737e-52	0.00978923
568.654	-36337.7	-14520	8.39993	-0.0899476	-3.26595e-51	0.00985751
568.671	-36337.7	-14519.9	8.40023	-0.0902276	1.41978e-50	0.0094949
568.688	-36337.7	-14519.8	8.39891	-0.0889104	-5.34459e-50	0.00799608
568.705	-36337.6	-14519.6	8.3952	-0.0852013	1.93165e-49	0.0051157
568.722	-36337.5	-14519.5	8.39151	-0.0815095	-8.18172e-49	0.00205717
568.739	-36337.5	-14519.4	8.38972	-0.0797298	3.07652e-48	0.000413489
568.756	-36337.4	-14519.2	8.39008	-0.0800651	-1.09893e-47	2.09305e-05
568.773	-36337.4	-14519.1	8.3899	-0.0799818	4.56052e-47	-0.000667846
568.79	-36337.3	-14519	8.39031	-0.0800048	-1.71322e-46	-0.00530304
568.807	-36337.3	-14518.8	8.38833	-0.0799989	6.02747e-46	-0.0174919
568.824	-36337.2	-14518.7	8.3847	-0.0800003	-2.46046e-45	-0.0434654
568.841	-36337.2	-14518.6	8.38111	-0.0799999	9.23527e-45	-0.0854913
568.858	-36337.1	-14518.4	8.37979	-0.08	-3.18448e-44	-0.149755
568.875	-36337.1	-14518.3	8.38008	-0.08	1.28233e-43	-0.219098
568.892	-36337	-14518.2	8.37991	-0.08	-4.80961e-43	-0.28337
568.909	-36337	-14518	8.38026	-0.08	1.61309e-42	-0.348688
568.926	-36336.9	-14517.9	8.37779	-0.08	-6.42153e-42	-0.423507
568.943	-36336.9	-14517.8	8.37436	-0.08	2.40692e-41	-0.509656
568.96	-36336.8	-14517.6	8.3706	-0.08	-7.75276e-41	-0.6121
568.977	-36336.8	-14517.5	8.36985	-0.08	3.05619e-40	-0.705807
568.994	-36336.7	-14517.4	8.37006	-0.08	-1.14485e-39	-0.787422
569.011	-36336.7	-14517.2	8.36994	-0.08	3.45834e-39	-0.865747
569.028	-36336.6	-14517.1	8.37021	-0.08	-1.3518e-38	-0.938646
569.045	-36336.6	-14517	8.36735	-0.08	5.06113e-38	-1.00757
569.062	-36336.5	-14516.8	8.36377	-0.08	-1.35943e-37	-1.07366
569.079	-36336.5	-14516.7	8.36023	-0.08	5.2745e-37	-1.12455
569.096	-36336.4	-14516.6	8.35994	-0.08	-1.97382e-36	-1.16531
569.113	-36336.4	-14516.4	8.36001	-0.08	3.97745e-36	-1.20469
569.13	-36336.3	-14516.3	8.36	-0.08	-1.53318e-35	-1.24285
569.147	-36336.3	-14516.2	8.35998	-0.08	5.73495e-35	-1.28195
569.164	-36336.2	-14516	8.36	-0.08	0	-1.32244
569.181	-36336.2	-14515.9	8.35667	-0.08	0	-1.36057
569.198	-36336.1	-14515.8	8.35333	-0.08	0	-1.39869
569.215	-36336	-14515.6	8.3499	-0.08	-1.32062e-32	-1.44025
569.232	-36336	-14515.5	8.35003	-0.08	5.03728e-32	-1.47705
569.249	-36335.9	-14515.4	8.34999	-0.08	-1.88144e-31	-1.51302
569.266	-36335.9	-14515.2	8.35006	-0.08	1.4722e-30	-1.55034
569.283	-36335.8	-14515.1	8.34977	-0.08	-5.59555e-30	-1.59085
569.3	-36335.8	-14515	8.34623	-0.08	2.08511e-29	-1.63407
569.317	-36335.7	-14514.8	8.34265	-0.08	-1.20627e-28	-1.6807
569.334	-36335.7	-14514.7	8.33979	-0.08	4.57213e-28	-1.71754
569.351	-36335.6	-14514.6	8.34006	-0.08	-1.69789e-27	-1.75219
569.368	-36335.6	-14514.4	8.33994	-0.08	8.63295e-27	-1.78562
569.385	-36335.5	-14514.3	8.34015	-0.08	-3.26487e-26	-1.81768
569.402	-36335.5	-14514.2	8.3394	-0.08	1.20687e-25	-1.8464
569.419	-36335.4	-14514	8.33564	-0.08	-5.70036e-25	-1.86952
569.436	-36335.4	-14513.9	8.33221	-0.08	2.15188e-24	-1.88398
569.453	-36335.3	-14513.8	8.32974	-0.08	-7.90796e-24	-1.89515
569.47	-36335.3	-14513.6	8.33007	-0.08	3.55867e-23	-1.90348
569.487	-36335.2	-14513.5	8.32999	-0.08	-1.34135e-22	-1.90914
569.504	-36335.2	-14513.4	8.32995	-0.08	4.8931e-22	-1.91301
569.521	-36335.1	-14513.2	8.33023	-0.08	-2.12721e-21	-1.9165
569.538	-36335.1	-14513.1	8.32891	-0.08	8.00765e-21	-1.91905
569.555	-36335	-14513	8.3252	-0.08	-2.89414e-20	-1.9192
569.572	-36335	-14512.8	8.32151	-0.08	1.22584e-19	-1.91683
569.589	-36334.9	-14512.7	8.31972	-0.08	-4.60946e-19	-1.91383
569.606	-36334.9	-14512.6	8.32008	-0.08	1.64649e-18	-1.91217
569.623	-36334.8	-14512.4	8.3199	-0.08	-6.83291e-18	-1.91175
569.64	-36334.8	-14512.3	8.32031	-0.08	2.56687e-17	-1.9114
569.657	-36334.7	-14512.2	8.31833	-0.08	-9.0308e-17	-1.90949
569.674	-36334.7	-14512.1	8.3147	-0.0799999	3.68644e-16	-1.90744
569.691	-36334.6	-14511.9	8.3111	-0.0800004	-1.38369e-15	-1.90908
569.708	-36334.6	-14511.8	8.3098	-0.0799985	4.77121e-15	-1.91794
569.725	-36334.5	-14511.7	8.31005	-0.0800061	-1.92128e-14	-1.93239
569.742	-36334.5	-14511.6	8.31001	-0.079977	7.20611e-14	-1.94783
569.759	-36334.4	-14511.4	8.30993	-0.0800771	-2.41685e-13	-1.96255
569.776	-36334.3	-14511.3	8.31027	-0.0796931	9.6212e-13	-1.97245
569.793	-36334.3	-14511.2	8.30781	-0.0834951	-3.60623e-12	-1.9741
569.81	-36334.2	-14511	8.30421	-0.0986605	1.16157e-11	-1.96518
569.827	-36334.2	-14510.9	8.30046	-0.121546	-4.579e-11	-1.939
569.844	-36334.2	-14510.8	8.30016	-0.171044	1.71529e-10	-1.89508
569.861	-36334.1	-14510.6	8.29735	-0.242741	-5.18154e-10	-1.82757
569.878	-36334	-14510.5	8.2941	-0.32127	2.02536e-09	-1.75969
569.895	-36334	-14510.4	8.28793	-0.379846	-7.58295e-09	-1.69547
569.912	-36333.9	-14510.2	8.28096	-0.445202	2.03679e-08	-1.6293
569.929	-36333.9	-14510.1	8.27123	-0.516634	-7.90264e-08	-1.55222
569.946	-36333.8	-14510	8.26117	-0.617117	2.95733e-07	-1.46459
569.963	-36333.8	-14509.8	8.25068	-0.723896	-5.9593e-07	-1.36394
569.98	-36333.7	-14509.7	8.23755	-0.821601	2.29712e-06	-1.28298
569.997	-36333.7	-14509.6	8.22104	-0.898905	-8.59252e-06	-1.21903
570.014	-36333.6	-14509.4	8.20333	-0.976667	0	-1.16776
570.031	-36333.6	-14509.3	8.18667	-1.05	0	-1.12309
570.048	-36333.6	-14509.2	8.17	-1.12333	0.00333333	-1.08061
570.065	-36333.5	-14509	8.14875	-1.19015	0.00341961	-1.04165
570.082	-36333.4	-14508.9	8.12886	-1.23905	0.00685327	-1.01746
570.099	-36333.4	-14508.8	8.10876	-1.27549	0.0103445	-1.00372
570.116	-36333.3	-14508.7	8.08763	-1.31474	0.0172937	-0.994721
570.133	-36333.3	-14508.5	8.06745	-1.35462	0.0203285	-0.987067
570.15	-36333.2	-14508.4	8.04381	-1.39501	0.0237457	-0.979739
570.167	-36333.2	-14508.3	8.01872	-1.43682	0.0273514	-0.975079
570.184	-36333.1	-14508.2	7.99202	-1.47333	0.030243	-0.968198
570.201	-36333.1	-14508	7.96494	-1.5141	0.0298156	-0.95687
570.218	-36333	-14507.9	7.93755	-1.55663	0.0307285	-0.937969
570.235	-36333	-14507.8	7.91412	-1.59465	0.0334502	-0.920618
570.252	-36332.9	-14507.7	7.88681	-1.6289	0.0340248	-0.904017
570.269	-36332.9	-14507.5	7.85773	-1.66708	0.0368426	-0.889571
570.286	-36332.8	-14507.4	7.82882	-1.70708	0.0374843	-0.871687
570.303	-36332.8	-14507.3	7.80096	-1.75741	0.0401918	-0.849543
570.32	-36332.7	-14507.1	7.76932	-1.80291	0.040746	-0.822183
570.337	-36332.7	-14507	7.73853	-1.84132	0.0447525	-0.798874
570.354	-36332.7	-14506.9	7.70513	-1.87195	0.0471492	-0.774693
570.371	-36332.6	-14506.8	7.6741	-1.90731	0.0452862	-0.750054
570.388	-36332.6	-14506.7	7.64476	-1.94078	0.0429995	-0.725206
570.405	-36332.5	-14506.5	7.61237	-1.97131	0.0433945	-0.702134
570.422	-36332.5	-14506.4	7.5773	-1.9922	0.0434032	-0.684379
570.439	-36332.4	-14506.3	7.54459	-2.00501	0.042988	-0.671928
570.456	-36332.4	-14506.2	7.50999	-2.01508	0.0450044	-0.65968
570.473	-36332.3	-14506.1	7.47545	-2.02416	0.0469925	-0.646668
570.49	-36332.3	-14506	7.44255	-2.02856	0.0466655	-0.633656
570.507	-36332.2	-14505.8	7.40816	-2.03188	0.0463648	-0.620199
570.524	-36332.2	-14505.7	7.37173	-2.03516	0.048661	-0.605952
570.541	-36332.1	-14505.6	7.33541	-2.03923	0.0503113	-0.592488
570.558	-36332.1	-14505.5	7.2968	-2.03829	0.0498681	-0.579431
570.575	-36332.1	-14505.4	7.26132	-2.03446	0.0502787	-0.568616
570.592	-36332	-14505.3	7.22876	-2.03091	0.0481158	-0.55915
