# Supplementary material for: Extraction of driving behavior primitives considering driver expectation and vehicle dynamics
Source: PLoS One. 2025 Dec 31;20(12):e0340123. doi: 10.1371/journal.pone.0340123 (PMC12755792; doi:10.1371/journal.pone.0340123)
Supplement: S1 File — (ZIP) [file pone.0340123.s001.zip › DataSetForPimitiveExaction-1/straight driving/c13_s_3.xlsx]

## Sheet: Sheet1
620.334	-36054.4	-14576.6	8.63667	-0.05	0.183333	-9.36406e-16
620.351	-36054.2	-14576.7	8.63333	-0.05	0.176667	-6.93889e-19
620.368	-36054.1	-14576.7	8.6299	-0.0498921	0.165746	-0.00118477
620.385	-36054	-14576.8	8.63003	-0.0464563	0.145321	-0.00345155
620.402	-36053.8	-14576.8	8.62999	-0.0431062	0.121956	-0.006678
620.419	-36053.7	-14576.9	8.63	-0.0398215	0.101397	-0.00761967
620.436	-36053.6	-14576.9	8.63	-0.0400477	0.0885691	-0.0062201
620.453	-36053.4	-14577	8.63	-0.0399877	0.0749068	-0.00291381
620.47	-36053.3	-14577	8.63	-0.0400046	0.0558993	-0.000811936
620.487	-36053.2	-14577.1	8.63	-0.0399988	0.0281391	5.9725e-05
620.504	-36053	-14577.1	8.63	-0.0400003	-0.00207137	-3.52328e-05
620.521	-36052.9	-14577.2	8.63001	-0.0399997	-0.0283554	0.000127718
620.538	-36052.8	-14577.2	8.62996	-0.0400007	-0.0426734	0.00158333
620.555	-36052.6	-14577.3	8.63013	-0.0399974	-0.0520469	0.00571157
620.572	-36052.5	-14577.3	8.62928	-0.0400121	-0.0573784	0.0133203
620.589	-36052.3	-14577.4	8.62567	-0.0399541	-0.0558263	0.0224348
620.606	-36052.2	-14577.4	8.62215	-0.0401685	-0.0522566	0.0322569
620.623	-36052.1	-14577.5	8.61968	-0.0390951	-0.0488526	0.0410195
620.64	-36051.9	-14577.5	8.62008	-0.0354827	-0.0453331	0.0480714
620.657	-36051.8	-14577.6	8.61998	-0.0319111	-0.0429077	0.0547667
620.674	-36051.6	-14577.6	8.62001	-0.0296818	-0.0443569	0.0612677
620.691	-36051.5	-14577.7	8.62	-0.0300848	-0.0486041	0.0661812
620.708	-36051.3	-14577.7	8.62	-0.0299792	-0.0489812	0.0701098
620.725	-36051.2	-14577.8	8.62	-0.0300059	-0.0451932	0.0735022
620.742	-36051.1	-14577.8	8.62	-0.0299984	-0.0404872	0.076334
620.759	-36050.9	-14577.9	8.62	-0.0300004	-0.0334877	0.0780213
620.776	-36050.8	-14577.9	8.62	-0.0299999	-0.025001	0.0785201
620.793	-36050.7	-14578	8.61999	-0.03	-0.0144397	0.0783629
620.81	-36050.5	-14578	8.62002	-0.03	-0.00592013	0.0788
620.827	-36050.4	-14578.1	8.61992	-0.03	-0.000593995	0.0815738
620.844	-36050.3	-14578.1	8.62032	-0.03	-0.00156485	0.0887432
620.861	-36050.1	-14578.2	8.61809	-0.03	-0.00542325	0.103272
620.878	-36050	-14578.2	8.61452	-0.03	-0.00917393	0.123572
620.895	-36049.8	-14578.3	8.6109	-0.0299999	-0.0099084	0.148835
620.912	-36049.7	-14578.3	8.60983	-0.0300004	-0.0120198	0.178304
620.929	-36049.6	-14578.4	8.61005	-0.0299984	-0.016029	0.20272
620.946	-36049.4	-14578.4	8.60999	-0.0300059	-0.0168081	0.234816
620.963	-36049.3	-14578.5	8.61	-0.0299811	-0.0166531	0.290617
620.98	-36049.2	-14578.5	8.61	-0.0300747	-0.016606	0.374973
620.997	-36049	-14578.6	8.61	-0.0297202	-0.0169231	0.453484
621.014	-36048.9	-14578.6	8.61	-0.0326332	-0.0140977	0.51568
621.031	-36048.7	-14578.6	8.61	-0.0360581	-0.0103591	0.549383
621.048	-36048.6	-14578.7	8.61	-0.0396046	-0.00985731	0.570881
621.065	-36048.5	-14578.7	8.61	-0.0401031	-0.0101673	0.584254
621.082	-36048.3	-14578.8	8.61001	-0.0398258	-0.00711459	0.584537
621.099	-36048.2	-14578.8	8.60996	-0.0428832	-0.00372173	0.575628
621.116	-36048	-14578.9	8.61009	-0.0464477	-0.00020891	0.559854
621.133	-36047.9	-14578.9	8.60688	-0.0498866	0.00314834	0.542404
621.15	-36047.8	-14579	8.60355	-0.0500503	0.00643905	0.525049
621.167	-36047.6	-14579	8.6	-0.05	0.01	0.506536
621.184	-36047.5	-14579.1	8.6	-0.0533333	0.01	0.492375
621.201	-36047.3	-14579.1	8.6	-0.0566667	0.01	0.479303
621.218	-36047.2	-14579.2	8.6	-0.0565471	0.00999866	0.466549
621.235	-36047.1	-14579.2	8.6	-0.0530894	0.00999845	0.45353
621.252	-36046.9	-14579.3	8.6	-0.0499195	0.0100075	0.442794
621.269	-36046.8	-14579.3	8.59998	-0.05004	0.00994002	0.43504
621.286	-36046.7	-14579.4	8.60007	-0.0499893	0.0102336	0.430987
621.303	-36046.5	-14579.4	8.59974	-0.0500028	0.0137687	0.427688
621.32	-36046.4	-14579.5	8.59603	-0.0499988	0.0173516	0.424341
621.337	-36046.3	-14579.5	8.59267	-0.0500008	0.02021	0.422388
621.354	-36046.1	-14579.6	8.58979	-0.049998	0.0199467	0.421514
621.371	-36046	-14579.6	8.59007	-0.0500096	0.0200153	0.421591
621.388	-36045.8	-14579.7	8.58998	-0.0499638	0.0200047	0.421547
621.405	-36045.7	-14579.7	8.59	-0.0501338	0.0199663	0.421649
621.422	-36045.6	-14579.8	8.59	-0.0492833	0.0201646	0.423661
621.439	-36045.4	-14579.8	8.59	-0.0456699	0.0192927	0.430989
621.456	-36045.3	-14579.9	8.59	-0.0421522	0.0156043	0.446991
621.473	-36045.2	-14579.9	8.59001	-0.0396786	0.0119665	0.470373
621.49	-36045	-14580	8.58995	-0.0400958	0.00967876	0.494062
621.507	-36044.9	-14580	8.5902	-0.0399393	0.0102178	0.516463
621.524	-36044.7	-14580	8.5889	-0.0401783	0.0091034	0.535343
621.541	-36044.6	-14580.1	8.5853	-0.0391175	0.00421278	0.548244
621.558	-36044.4	-14580.2	8.58167	-0.0341682	-0.00312624	0.555859
621.575	-36044.3	-14580.2	8.57969	-0.0254605	-0.00879727	0.558233
621.592	-36044.2	-14580.2	8.58008	-0.0153052	-0.0101885	0.556563
621.609	-36044	-14580.3	8.57999	-0.00501931	-0.0099546	0.551941
621.626	-36043.9	-14580.3	8.57999	0.00539079	-0.0100126	0.545561
621.643	-36043.8	-14580.4	8.58007	0.015158	-0.00999697	0.539086
621.66	-36043.6	-14580.4	8.57974	0.0258211	-0.00999958	0.532183
621.677	-36043.5	-14580.5	8.58175	0.0345008	-0.0100048	0.526102
621.694	-36043.4	-14580.5	8.58526	0.03875	-0.00998133	0.520762
621.711	-36043.2	-14580.6	8.589	0.0420718	-0.0100646	0.515596
621.728	-36043.1	-14580.6	8.59023	0.0454388	-0.00974001	0.512722
621.745	-36042.9	-14580.7	8.58994	0.0491059	-0.0118782	0.516774
621.762	-36042.8	-14580.7	8.59001	0.0501688	-0.0158665	0.531283
621.779	-36042.7	-14580.8	8.58999	0.0499432	-0.0170851	0.551645
621.796	-36042.5	-14580.8	8.59001	0.0500557	-0.0145294	0.571726
621.813	-36042.4	-14580.9	8.58998	0.0498565	-0.0105628	0.590024
621.83	-36042.3	-14580.9	8.59007	0.0520471	-0.00987877	0.60265
621.847	-36042.1	-14581	8.58972	0.0602742	-0.00996875	0.607952
621.864	-36042	-14581	8.59264	0.0763691	-0.0101985	0.603195
621.881	-36041.9	-14581.1	8.59605	0.0990594	-0.00733595	0.589257
621.898	-36041.7	-14581.1	8.59963	0.124581	-0.00396869	0.568566
621.915	-36041.6	-14581.2	8.60002	0.159233	-0.000263517	0.543147
621.932	-36041.4	-14581.2	8.60014	0.185485	6.746e-05	0.519618
621.949	-36041.4	-14581.2	8.59941	0.197758	-1.21066e-05	0.478374
621.966	-36041.4	-14581.2	8.60943	0.275664	-9.9068e-06	0.400585
621.983	-36041.2	-14581.3	8.61406	0.315238	0.000638762	0.354101
622	-36040.9	-14581.4	8.61684	0.34424	0.00241062	0.314308
622.017	-36040.7	-14581.5	8.62943	0.441772	0.00547508	0.2259
622.034	-36040.6	-14581.5	8.63827	0.498417	0.00949262	0.140367
622.051	-36040.4	-14581.6	8.6467	0.521562	0.00949548	0.0909826
622.068	-36040.3	-14581.6	8.65758	0.546069	0.0149155	0.0533065
622.085	-36040.2	-14581.7	8.66768	0.558437	0.0195976	0.0277503
622.102	-36040	-14581.7	8.67758	0.561443	0.0204518	0.0162718
622.119	-36039.9	-14581.7	8.68787	0.548207	0.0170612	0.0160102
622.136	-36039.7	-14581.8	8.6955	0.527012	0.0190817	0.025068
622.153	-36039.6	-14581.9	8.70223	0.50688	0.0231495	0.0379471
622.17	-36039.5	-14581.9	8.7085	0.486653	0.0210677	0.0517571
622.187	-36039.3	-14582	8.71886	0.468898	0.0140358	0.0679243
622.204	-36039.2	-14582	8.72597	0.448733	0.0103076	0.0813
622.221	-36039.1	-14582	8.73255	0.434862	0.00709297	0.0943755
622.238	-36038.9	-14582.1	8.73948	0.420747	0.00353543	0.106093
622.255	-36038.8	-14582.1	8.74948	0.410559	0.000194349	0.117057
622.272	-36038.7	-14582.2	8.75629	0.400547	-0.00313632	0.125898
622.289	-36038.5	-14582.2	8.76333	0.393333	-0.00666667	0.132898
622.306	-36038.4	-14582.3	8.77	0.39	-0.01	0.137255
622.323	-36038.2	-14582.3	8.77711	0.386465	-0.00998422	0.140726
622.34	-36038.1	-14582.4	8.78359	0.383112	-0.00997796	0.143954
622.357	-36037.9	-14582.4	8.78694	0.379911	-0.0101046	0.146064
622.374	-36037.8	-14582.5	8.79377	0.380024	-0.0135591	0.147082
622.391	-36037.6	-14582.5	8.8008	0.379982	-0.0170781	0.147042
622.408	-36037.5	-14582.6	8.80744	0.380027	-0.0203231	0.147084
622.425	-36037.4	-14582.6	8.81416	0.37991	-0.0239884	0.146973
622.442	-36037.2	-14582.7	8.82121	0.380553	-0.0313559	0.143925
622.459	-36037.1	-14582.7	8.82782	0.388735	-0.037464	0.133694
622.476	-36037	-14582.8	8.83458	0.407804	-0.0404577	0.113158
622.493	-36036.8	-14582.8	8.84158	0.436623	-0.0447716	0.0848962
622.51	-36036.7	-14582.9	8.84834	0.462708	-0.0512483	0.0580005
622.527	-36036.5	-14582.9	8.85519	0.486414	-0.0535393	0.0339343
622.544	-36036.4	-14583	8.86262	0.505141	-0.0532964	0.0156579
622.561	-36036.2	-14583	8.87318	0.521195	-0.0532763	-3.71567e-06
622.578	-36036.1	-14583.1	8.88357	0.533808	-0.0536495	-0.0128765
622.595	-36035.9	-14583.1	8.89353	0.543594	-0.0519802	-0.0229167
622.612	-36035.8	-14583.2	8.90348	0.552846	-0.050761	-0.0308723
622.629	-36035.7	-14583.2	8.91375	0.558098	-0.053694	-0.0366931
622.646	-36035.5	-14583.3	8.92415	0.561341	-0.0534634	-0.0406071
622.663	-36035.4	-14583.3	8.93429	0.564733	-0.0521702	-0.0439691
622.68	-36035.2	-14583.4	8.94505	0.568528	-0.0482995	-0.0468698
622.697	-36035.1	-14583.4	8.95333	0.570192	-0.0452324	-0.0490218
622.714	-36035	-14583.5	8.96	0.570199	-0.0413519	-0.0506719
622.731	-36034.8	-14583.5	8.96667	0.568433	-0.0399901	-0.0522043
622.748	-36034.6	-14583.6	8.97496	0.565629	-0.038565	-0.0550476
622.765	-36034.5	-14583.6	8.98569	0.571023	-0.034781	-0.0630356
622.782	-36034.4	-14583.7	8.99592	0.5876	-0.031095	-0.0782919
622.799	-36034.2	-14583.7	9.00587	0.610524	-0.0297691	-0.0981676
622.816	-36034.1	-14583.8	9.0159	0.632211	-0.0300612	-0.118433
622.833	-36033.9	-14583.8	9.02599	0.650516	-0.0299862	-0.137512
622.85	-36033.8	-14583.9	9.03851	0.66773	-0.0300025	-0.153996
622.867	-36033.7	-14583.9	9.05184	0.682321	-0.0300041	-0.167723
622.884	-36033.5	-14584	9.0661	0.693844	-0.029983	-0.179258
622.901	-36033.4	-14584	9.07729	0.701911	-0.0300685	-0.186715
622.918	-36033.2	-14584.1	9.08723	0.705592	-0.0297782	-0.192678
622.935	-36033.1	-14584.2	9.10012	0.712036	-0.0323653	-0.196623
622.952	-36032.9	-14584.2	9.1135	0.713912	-0.0360985	-0.197727
622.969	-36032.8	-14584.2	9.12705	0.709249	-0.0370444	-0.192022
622.986	-36032.6	-14584.3	9.13825	0.693442	-0.0340784	-0.179246
623.003	-36032.5	-14584.4	9.14818	0.673922	-0.0303466	-0.162248
623.02	-36032.3	-14584.4	9.15877	0.649431	-0.0299401	-0.143824
623.037	-36032.2	-14584.5	9.16884	0.628997	-0.0300281	-0.125174
623.054	-36032	-14584.5	9.17883	0.608708	-0.0299477	-0.108612
623.071	-36031.9	-14584.6	9.18878	0.59487	-0.0301812	-0.0931882
623.088	-36031.7	-14584.6	9.19939	0.580746	-0.0268903	-0.0802031
623.105	-36031.6	-14584.7	9.2094	0.570563	-0.0235567	-0.0692535
623.122	-36031.5	-14584.7	9.22	0.56	-0.02	-0.0588235
623.139	-36031.3	-14584.8	9.23	0.55	-0.02	-0.0501089
623.156	-36031.2	-14584.8	9.24	0.543333	-0.0166667	-0.043573
623.173	-36031	-14584.9	9.25064	0.539812	-0.0131018	-0.0389983
623.19	-36030.8	-14584.9	9.26047	0.536478	-0.00994393	-0.0357563
623.207	-36030.7	-14585	9.26706	0.533101	-0.0099008	-0.0325095
623.224	-36030.6	-14585	9.2741	0.529824	-0.00622894	-0.0303054
623.241	-36030.4	-14585.1	9.28099	0.530047	-0.00287927	-0.0293771
623.258	-36030.3	-14585.1	9.29128	0.529988	9.36787e-05	-0.0294051
623.275	-36030.1	-14585.2	9.3018	0.530005	0.0003221	-0.0295108
623.292	-36029.9	-14585.2	9.31174	0.529999	0.00396151	-0.0307898
623.309	-36029.8	-14585.3	9.32183	0.53	0.00736184	-0.0332588
623.326	-36029.7	-14585.3	9.33255	0.53	0.0102815	-0.0366083
623.343	-36029.5	-14585.4	9.34177	0.53	0.00992485	-0.0384892
623.36	-36029.4	-14585.4	9.34829	0.53	0.0100191	-0.0392301
623.377	-36029.2	-14585.5	9.3552	0.530001	0.00999385	-0.0394859
623.394	-36029	-14585.5	9.36261	0.529996	0.0100025	-0.0428627
623.411	-36028.9	-14585.6	9.37317	0.530013	0.00999636	-0.0530244
623.428	-36028.8	-14585.7	9.3836	0.52994	0.0100147	-0.0712809
623.445	-36028.6	-14585.7	9.39341	0.530226	0.00994503	-0.0926382
623.462	-36028.5	-14585.7	9.40394	0.529	0.0102004	-0.114355
623.479	-36028.3	-14585.8	9.4131	0.525259	0.00889598	-0.133956
623.496	-36028.1	-14585.9	9.41934	0.521751	0.00529702	-0.150196
623.513	-36028	-14585.9	9.42604	0.519737	0.00167375	-0.165227
623.53	-36027.8	-14586	9.43447	0.520075	-0.000307111	-0.180414
623.547	-36027.7	-14586	9.44473	0.51998	8.17518e-05	-0.199569
623.564	-36027.6	-14586.1	9.45492	0.520005	-1.96994e-05	-0.23224
623.581	-36027.4	-14586.1	9.46565	0.519999	5.51496e-06	-0.277435
623.598	-36027.2	-14586.2	9.4737	0.52	-1.46665e-06	-0.32824
623.615	-36027.1	-14586.2	9.48043	0.52	3.46267e-07	-0.384129
623.632	-36026.9	-14586.3	9.48704	0.520002	-9.5807e-08	-0.439016
623.649	-36026.8	-14586.3	9.49557	0.519994	2.54508e-08	-0.487159
623.666	-36026.6	-14586.4	9.50631	0.520021	-5.85432e-09	-0.530391
623.683	-36026.5	-14586.4	9.51654	0.519915	1.60485e-09	-0.562544
623.7	-36026.3	-14586.5	9.52632	0.520319	-4.25775e-10	-0.583644
623.717	-36026.2	-14586.5	9.53715	0.517848	9.46142e-11	-0.59731
623.734	-36026	-14586.6	9.54491	0.51433	-2.5746e-11	-0.606416
623.751	-36025.9	-14586.7	9.55135	0.510717	6.82016e-12	-0.615548
623.768	-36025.7	-14586.7	9.55812	0.509866	-1.44395e-12	-0.627578
623.785	-36025.6	-14586.8	9.56754	0.510036	3.90623e-13	-0.640815
623.802	-36025.4	-14586.8	9.57764	0.50999	-1.03288e-13	-0.652972
623.819	-36025.3	-14586.9	9.58808	0.510002	2.03142e-14	-0.664786
623.836	-36025.1	-14586.9	9.59848	0.509999	-5.47029e-15	-0.673985
623.853	-36025	-14587	9.60553	0.51	1.44324e-15	-0.68171
623.87	-36024.8	-14587	9.61253	0.51	-2.49472e-16	-0.688747
623.887	-36024.6	-14587.1	9.61908	0.51	6.69472e-17	-0.695347
623.904	-36024.5	-14587.1	9.62873	0.51	-1.76127e-17	-0.700973
623.921	-36024.3	-14587.2	9.63937	0.51	2.2484e-18	-0.704656
623.938	-36024.2	-14587.2	9.64951	0.509998	-5.92531e-19	-0.705866
623.955	-36024	-14587.3	9.65628	0.510006	1.20035e-19	-0.705881
623.972	-36023.9	-14587.4	9.66333	0.51	0	-0.705882
623.989	-36023.7	-14587.4	9.67	0.51	0	-0.704793
624.006	-36023.6	-14587.5	9.68	0.506667	0	-0.702614
624.023	-36023.4	-14587.5	9.69063	0.503108	8.74299e-18	-0.69914
624.04	-36023.2	-14587.6	9.70047	0.499912	-3.3351e-17	-0.695894
624.057	-36023.1	-14587.6	9.70706	0.500023	1.24567e-16	-0.692601
624.074	-36022.9	-14587.7	9.71409	0.499989	-9.74725e-16	-0.689207
624.091	-36022.8	-14587.7	9.72102	0.500003	3.70474e-15	-0.687181
624.108	-36022.6	-14587.8	9.73119	0.499999	-1.38442e-14	-0.686232
624.125	-36022.5	-14587.8	9.74129	0.5	5.15267e-14	-0.686285
624.142	-36022.3	-14587.9	9.75143	0.5	-2.98067e-13	-0.68627
624.159	-36022.2	-14587.9	9.75786	0.5	1.12291e-12	-0.686276
624.176	-36022	-14588	9.76484	0.5	-5.71509e-12	-0.686274
624.193	-36021.8	-14588.1	9.77207	0.5	2.16151e-11	-0.686275
624.21	-36021.7	-14588.1	9.78251	0.500001	-7.99015e-11	-0.686274
624.227	-36021.5	-14588.2	9.79316	0.499997	3.77395e-10	-0.686278
624.244	-36021.4	-14588.2	9.80218	0.500012	-1.42466e-09	-0.686262
624.261	-36021.2	-14588.3	9.80872	0.499956	5.2355e-09	-0.68632
624.278	-36021.1	-14588.3	9.81556	0.500198	-2.35604e-08	-0.686024
624.295	-36020.9	-14588.4	9.8232	0.499106	8.8805e-08	-0.684581
624.312	-36020.7	-14588.4	9.83376	0.495405	-3.2395e-07	-0.681801
624.329	-36020.6	-14588.5	9.84441	0.491725	1.40833e-06	-0.678657
624.346	-36020.4	-14588.6	9.85296	0.48974	-5.3015e-06	-0.676955
624.363	-36020.3	-14588.6	9.85956	0.489996	1.91608e-05	-0.676485
624.38	-36020.1	-14588.7	9.86631	0.490287	-8.11576e-05	-0.675904
624.397	-36019.9	-14588.7	9.87429	0.488156	0.000305172	-0.671684
624.414	-36019.8	-14588.8	9.88531	0.476099	-0.00150674	-0.659861
624.431	-36019.6	-14588.8	9.89385	0.454503	-0.00484159	-0.640829
624.448	-36019.5	-14588.9	9.90006	0.431149	-0.0101988	-0.618758
624.465	-36019.3	-14588.9	9.90713	0.40659	-0.0154229	-0.595524
624.482	-36019.1	-14589	9.91385	0.384652	-0.018873	-0.572948
624.499	-36019	-14589.1	9.92095	0.364546	-0.0201481	-0.552669
624.516	-36018.8	-14589.1	9.92526	0.347787	-0.0202756	-0.532944
624.533	-36018.7	-14589.2	9.93113	0.335223	-0.0177761	-0.514429
624.55	-36018.5	-14589.2	9.93534	0.316893	-0.0164353	-0.492293
624.567	-36018.4	-14589.3	9.94129	0.280854	-0.0166367	-0.456348
624.584	-36018.2	-14589.3	9.94595	0.229163	-0.0169979	-0.410092
624.601	-36018	-14589.4	9.94892	0.176319	-0.0141985	-0.358301
624.618	-36017.9	-14589.4	9.95256	0.117318	-0.0131854	-0.301902
624.635	-36017.7	-14589.5	9.95575	0.0621402	-0.0133053	-0.248043
624.652	-36017.6	-14589.6	9.95975	0.0109927	-0.013595	-0.201025
624.669	-36017.4	-14589.6	9.95746	-0.0304303	-0.0107213	-0.158844
624.686	-36017.2	-14589.7	9.95392	-0.0623763	-0.00720112	-0.129324
624.703	-36017.1	-14589.7	9.95038	-0.0808015	-0.00400412	-0.108662
624.72	-36016.9	-14589.8	9.94995	-0.0952151	-0.000257784	-0.0940629
624.737	-36016.7	-14589.8	9.94997	-0.105428	6.74311e-05	-0.0819797
624.754	-36016.6	-14589.9	9.95017	-0.118296	-1.77413e-05	-0.0701401
624.771	-36016.5	-14589.9	9.9469	-0.13253	2.26729e-06	-0.0563756
624.788	-36016.3	-14590	9.94352	-0.145869	-6.07036e-07	-0.0432103
624.805	-36016.1	-14590	9.94021	-0.15929	1.59146e-07	-0.0312072
624.822	-36016	-14590.1	9.93667	-0.17	0	-0.0196078
624.839	-36015.8	-14590.2	9.93333	-0.18	1.21383e-18	-0.0108932
624.856	-36015.6	-14590.2	9.93	-0.186667	0	-0.00326797
624.873	-36015.6	-14590.2	9.92646	-0.193741	-6.91111e-10	0.00366521
624.89	-36015.3	-14590.3	9.92314	-0.200406	1.84761e-10	0.0101639
624.907	-36015.2	-14590.4	9.91979	-0.206987	-4.79317e-11	0.0155163
624.924	-36015	-14590.4	9.91626	-0.210132	2.37863e-11	0.0187609
624.941	-36014.8	-14590.5	9.91295	-0.209965	-6.35623e-12	0.0196343
624.958	-36014.7	-14590.5	9.90959	-0.210009	1.63823e-12	0.0196007
624.975	-36014.5	-14590.6	9.90606	-0.209995	-6.0991e-13	0.0196122
624.992	-36014.4	-14590.7	9.90276	-0.210008	1.62903e-13	0.0196002
625.009	-36014.2	-14590.7	9.89938	-0.209974	-4.1676e-14	0.0196341
625.026	-36014.1	-14590.8	9.89586	-0.21013	1.37964e-14	0.0194612
625.043	-36013.9	-14590.8	9.89257	-0.209465	-3.68297e-15	0.0181261
625.06	-36013.7	-14590.9	9.88917	-0.205812	9.34293e-16	0.0155661
625.077	-36013.6	-14590.9	9.88567	-0.202185	-2.90144e-16	0.0122145
625.094	-36013.4	-14591	9.88235	-0.199729	7.77196e-17	0.0106632
625.111	-36013.3	-14591	9.87903	-0.200072	-2.07348e-17	0.0113141
625.128	-36013.1	-14591.1	9.87563	-0.199982	5.20725e-18	0.014083
625.145	-36012.9	-14591.2	9.87215	-0.200005	-1.54656e-18	0.0172875
625.162	-36012.8	-14591.2	9.86876	-0.199999	3.88095e-19	0.0190281
625.179	-36012.6	-14591.3	9.86526	-0.2	-1.30087e-19	0.0197564
625.196	-36012.4	-14591.3	9.86199	-0.2	1.00384e-19	0.0191244
625.213	-36012.3	-14591.4	9.85854	-0.2	-2.62905e-19	0.0117995
625.23	-36012.1	-14591.4	9.85507	-0.2	1.08486e-18	-0.0104161
625.247	-36012	-14591.5	9.85179	-0.2	-4.07211e-18	-0.0548543
625.264	-36011.8	-14591.5	9.84833	-0.2	1.45437e-17	-0.129494
625.281	-36011.7	-14591.6	9.84488	-0.2	-6.03554e-17	-0.229305
625.298	-36011.5	-14591.7	9.8416	-0.2	2.26733e-16	-0.336976
625.315	-36011.4	-14591.7	9.83812	-0.2	-7.97694e-16	-0.449314
625.332	-36011.2	-14591.8	9.83468	-0.2	3.25625e-15	-0.552172
625.349	-36011	-14591.8	9.8314	-0.2	-1.22222e-14	-0.641252
625.366	-36010.9	-14591.9	9.82791	-0.2	4.21443e-14	-0.729381
625.383	-36010.7	-14591.9	9.82449	-0.2	-1.69707e-13	-0.810034
625.4	-36010.6	-14592	9.8212	-0.2	6.36518e-13	-0.886183
625.417	-36010.4	-14592	9.8177	-0.200001	-2.13481e-12	-0.972293
625.434	-36010.2	-14592.1	9.81429	-0.199995	8.49844e-12	-1.06096
625.451	-36010.1	-14592.2	9.81101	-0.200019	-3.1854e-11	-1.14483
625.468	-36009.9	-14592.2	9.80749	-0.199937	1.02602e-10	-1.22459
625.485	-36009.8	-14592.3	9.8041	-0.200247	-4.04465e-10	-1.29185
625.502	-36009.6	-14592.3	9.80081	-0.197584	1.51513e-09	-1.35174
625.519	-36009.5	-14592.4	9.79729	-0.19398	-4.57688e-09	-1.4132
625.536	-36009.3	-14592.4	9.79391	-0.190377	1.78901e-08	-1.46917
625.553	-36009.1	-14592.5	9.79061	-0.189905	-6.69805e-08	-1.51804
625.57	-36009	-14592.5	9.78708	-0.190016	1.79911e-07	-1.56104
625.587	-36008.8	-14592.6	9.78372	-0.189996	-6.98044e-07	-1.59177
625.604	-36008.7	-14592.6	9.78041	-0.190001	2.61222e-06	-1.61596
625.621	-36008.5	-14592.7	9.77686	-0.19	-5.26388e-06	-1.64013
625.638	-36008.3	-14592.8	9.77356	-0.19	2.02906e-05	-1.66618
625.655	-36008.2	-14592.8	9.77008	-0.19	-7.58981e-05	-1.69336
625.672	-36008.1	-14592.9	9.77	-0.19	0.00333333	-1.72004
625.689	-36007.9	-14592.9	9.76667	-0.19	0.01	-1.73965
625.706	-36007.7	-14593	9.76333	-0.19	0.0166667	-1.75381
625.723	-36007.6	-14593	9.75979	-0.19	0.0201834	-1.76411
625.74	-36007.4	-14593.1	9.75648	-0.19	0.0235235	-1.77042
625.757	-36007.3	-14593.1	9.75313	-0.19	0.026899	-1.77357
625.774	-36007.1	-14593.2	9.74959	-0.19	0.0301759	-1.77585
625.791	-36006.9	-14593.2	9.74628	-0.19	0.029953	-1.77805
625.808	-36006.8	-14593.3	9.74292	-0.19	0.0300121	-1.78014
625.825	-36006.6	-14593.4	9.73939	-0.19	0.0299955	-1.77938
625.842	-36006.5	-14593.4	9.73609	-0.19	0.0300012	-1.77139
625.859	-36006.3	-14593.5	9.73272	-0.19	0.0299997	-1.75092
625.876	-36006.2	-14593.5	9.72914	-0.19	0.0300001	-1.71178
625.893	-36006	-14593.6	9.72608	-0.19	0.03	-1.66395
625.91	-36005.9	-14593.6	9.72177	-0.19	0.03	-1.6084
625.927	-36005.7	-14593.7	9.71539	-0.19	0.03	-1.5566
625.944	-36005.5	-14593.7	9.71425	-0.19	0.03	-1.53359
625.961	-36005.4	-14593.8	9.71226	-0.19	0.03	-1.48121
625.978	-36005.2	-14593.8	9.70983	-0.19	0.03	-1.38651
625.995	-36005.1	-14593.9	9.70922	-0.19	0.03	-1.28994
626.012	-36004.9	-14593.9	9.70533	-0.19	0.03	-1.1909
626.029	-36004.8	-14594	9.70196	-0.19	0.03	-1.10457
626.046	-36004.6	-14594.1	9.69864	-0.190001	0.03	-1.03948
626.063	-36004.5	-14594.1	9.69521	-0.189996	0.03	-0.987279
626.08	-36004.3	-14594.2	9.69174	-0.190019	0.03	-0.946766
626.097	-36004.1	-14594.2	9.68846	-0.18993	0.0299999	-0.917322
626.114	-36004	-14594.3	9.685	-0.190249	0.0300004	-0.893537
626.131	-36003.8	-14594.3	9.68155	-0.188472	0.0299984	-0.876986
626.148	-36003.7	-14594.4	9.67824	-0.184925	0.0300059	-0.870041
626.165	-36003.5	-14594.4	9.67488	-0.181224	0.0299792	-0.873797
626.182	-36003.4	-14594.5	9.67099	-0.17971	0.0300848	-0.885207
626.199	-36003.2	-14594.6	9.67009	-0.180185	0.0296818	-0.900519
626.216	-36003.1	-14594.6	9.66816	-0.179585	0.0319111	-0.916992
626.233	-36002.9	-14594.7	9.66443	-0.184319	0.0354827	-0.93285
626.25	-36002.7	-14594.7	9.66117	-0.208724	0.0390951	-0.944951
626.267	-36002.6	-14594.8	9.65789	-0.258818	0.0401685	-0.943947
626.284	-36002.4	-14594.8	9.65238	-0.344073	0.0399542	-0.923367
626.301	-36002.3	-14594.9	9.64312	-0.445739	0.0400118	-0.87919
626.318	-36002.1	-14594.9	9.63247	-0.573418	0.0399986	-0.821067
626.335	-36002	-14595	9.62226	-0.68425	0.0399959	-0.764711
626.352	-36001.8	-14595	9.61262	-0.780363	0.0400176	-0.716788
626.369	-36001.7	-14595.1	9.59946	-0.877123	0.0399463	-0.66943
626.386	-36001.5	-14595.1	9.58289	-0.9628	0.0402101	-0.625793
626.403	-36001.4	-14595.2	9.5666	-1.03965	0.0373516	-0.586652
626.42	-36001.2	-14595.3	9.54581	-1.12015	0.0337687	-0.543531
626.437	-36001	-14595.3	9.52583	-1.20612	0.0302336	-0.495312
626.454	-36000.9	-14595.4	9.50268	-1.29877	0.02994	-0.43772
626.471	-36000.8	-14595.4	9.48129	-1.39169	0.0300077	-0.37389
626.488	-36000.6	-14595.5	9.45803	-1.46609	0.0299979	-0.321788
626.505	-36000.4	-14595.5	9.43484	-1.52972	0.0300005	-0.282054
626.522	-36000.3	-14595.6	9.40667	-1.59	0.03	-0.248366
626.539	-36000.1	-14595.6	9.38	-1.64667	0.03	-0.216776
626.556	-36000	-14595.7	9.35333	-1.7	0.03	-0.184096
626.573	-35999.9	-14595.7	9.32148	-1.75278	0.03	-0.153138
626.59	-35999.7	-14595.8	9.29161	-1.79201	0.03	-0.134346
626.607	-35999.6	-14595.8	9.26148	-1.82142	0.03	-0.127237
626.624	-35999.4	-14595.9	9.22974	-1.84252	0.0300001	-0.125059
626.641	-35999.2	-14595.9	9.19965	-1.86625	0.0299996	-0.121253
626.658	-35999.1	-14596	9.16585	-1.89361	0.0300016	-0.110536
626.675	-35999	-14596.1	9.13061	-1.92527	0.0299907	-0.0938615
626.692	-35998.8	-14596.1	9.09757	-1.95065	0.0300353	-0.076495
626.709	-35998.7	-14596.1	9.06381	-1.96954	0.0298687	-0.0606108
626.726	-35998.5	-14596.2	9.0286	-1.98269	0.0307108	-0.0489635
626.743	-35998.4	-14596.3	8.99565	-1.99184	0.0334555	-0.0423463
626.76	-35998.2	-14596.3	8.96173	-1.99784	0.0340212	-0.0384102
626.777	-35998.1	-14596.4	8.92661	-2.00009	0.0368543	-0.0347501
626.794	-35997.9	-14596.4	8.89372	-2.00059	0.0374417	-0.0302763
626.811	-35997.8	-14596.5	8.85964	-2.00462	0.0403481	-0.0260224
626.828	-35997.7	-14596.5	8.82462	-2.00696	0.0398962	-0.0234852
626.845	-35997.5	-14596.6	8.79184	-2.00641	0.0400277	-0.0250197
626.862	-35997.4	-14596.6	8.75734	-1.9988	0.0399931	-0.0337279
626.879	-35997.2	-14596.7	8.72378	-1.97517	0.040002	-0.0554106
626.896	-35997.1	-14596.7	8.69454	-1.93349	0.0399996	-0.0919357
626.913	-35997	-14596.8	8.66381	-1.87457	0.0399998	-0.141734
626.93	-35996.8	-14596.8	8.63082	-1.81948	0.0400014	-0.196644
626.947	-35996.7	-14596.9	8.59891	-1.76644	0.0399945	-0.252459
626.964	-35996.6	-14596.9	8.56951	-1.69125	0.0400197	-0.325287
626.981	-35996.4	-14597	8.54425	-1.59089	0.0399182	-0.416018
626.998	-35996.3	-14597	8.51942	-1.48491	0.0403071	-0.512511
627.015	-35996.1	-14597	8.4933	-1.38233	0.0383263	-0.60962
627.032	-35996	-14597.1	8.46925	-1.29718	0.034703	-0.690355
627.049	-35995.9	-14597.1	8.44813	-1.23533	0.031104	-0.749589
627.066	-35995.7	-14597.2	8.42763	-1.1849	0.0297996	-0.79713
627.083	-35995.6	-14597.2	8.40653	-1.14732	0.0300549	-0.833854
627.1	-35995.4	-14597.3	8.38957	-1.11878	0.0299854	-0.861034
627.117	-35995.3	-14597.3	8.36941	-1.09583	0.0300032	-0.882774
627.134	-35995.2	-14597.4	8.3516	-1.07749	0.0299991	-0.896307
627.151	-35995.1	-14597.4	8.33253	-1.06727	0.0300002	-0.902022
627.168	-35994.9	-14597.5	8.31426	-1.07044	0.03	-0.898202
627.185	-35994.8	-14597.5	8.29456	-1.08624	0.03	-0.892044
627.202	-35994.7	-14597.6	8.2772	-1.09973	0.03	-0.890153
627.219	-35994.5	-14597.6	8.25976	-1.11951	0.03	-0.897389
627.236	-35994.4	-14597.7	8.24301	-1.14132	0.03	-0.899636
627.253	-35994.3	-14597.7	8.22397	-1.18356	0.03	-0.887663
627.27	-35994.1	-14597.8	8.19959	-1.24275	0.03	-0.855395
627.287	-35994	-14597.8	8.17601	-1.30315	0.0300001	-0.815232
627.304	-35993.9	-14597.8	8.15285	-1.36002	0.0299998	-0.774115
627.321	-35993.7	-14597.9	8.1281	-1.41673	0.0300004	-0.73019
627.338	-35993.6	-14597.9	8.10468	-1.4703	0.0299983	-0.689667
627.355	-35993.5	-14598	8.0814	-1.52049	0.0300063	-0.650458
627.372	-35993.4	-14598	8.05667	-1.56667	0.03	-0.6122
627.389	-35993.2	-14598.1	8.03	-1.60667	0.03	-0.578431
627.406	-35993.1	-14598.1	8.00333	-1.64333	0.0266667	-0.544662
627.423	-35993	-14598.2	7.97161	-1.68573	0.0231085	-0.508869
627.44	-35992.8	-14598.2	7.94506	-1.72196	0.0199113	-0.477619
627.457	-35992.7	-14598.3	7.91479	-1.75147	0.0200252	-0.450493
627.474	-35992.6	-14598.3	7.88303	-1.77221	0.0199705	-0.422461
627.491	-35992.4	-14598.4	7.85319	-1.7928	0.0200721	-0.390249
627.508	-35992.3	-14598.4	7.82304	-1.81998	0.0197354	-0.351141
627.525	-35992.2	-14598.4	7.79074	-1.84844	0.0160312	-0.305713
627.542	-35992.1	-14598.5	7.75789	-1.87353	0.0126659	-0.25942
627.559	-35992	-14598.5	7.72781	-1.88953	0.00979427	-0.198228
627.576	-35991.8	-14598.6	7.69618	-1.90783	0.0100681	-0.107502
627.593	-35991.7	-14598.6	7.6659	-1.9285	0.00998182	0.0048034
627.61	-35991.6	-14598.7	7.63166	-1.95261	0.0100046	0.13991
627.627	-35991.5	-14598.7	7.59663	-1.97645	0.00999857	0.282202
627.644	-35991.3	-14598.8	7.56371	-1.9951	0.0100004	0.420985
627.661	-35991.2	-14598.8	7.52964	-2.01132	0.0099999	0.575534
627.678	-35991.1	-14598.8	7.49464	-2.02309	0.01	0.752816
627.695	-35991	-14598.9	7.46179	-2.02822	0.00999999	0.926324
627.712	-35990.9	-14598.9	7.42754	-2.03005	0.01	1.10869
627.729	-35990.7	-14599	7.39267	-2.03097	0.01	1.28876
627.746	-35990.6	-14599	7.35985	-2.03498	0.01	1.4407
627.763	-35990.5	-14599	7.32545	-2.03711	0.01	1.56792
627.78	-35990.4	-14599.1	7.29063	-2.03538	0.01	1.66267
627.797	-35990.3	-14599.1	7.25819	-2.03144	0.01	1.72803
627.814	-35990.2	-14599.2	7.22189	-2.02979	0.01	1.78033
627.831	-35990	-14599.2	7.18365	-2.02998	0.01	1.81952
627.848	-35989.9	-14599.3	7.14727	-2.03029	0.01	1.8464
627.865	-35989.8	-14599.3	7.111	-2.02833	0.01	1.8655
627.882	-35989.7	-14599.3	7.07688	-2.0247	0.01	1.87825
627.899	-35989.6	-14599.4	7.04398	-2.02112	0.01	1.8881
627.916	-35989.5	-14599.4	7.00913	-2.01973	0.01	1.89786
627.933	-35989.4	-14599.5	6.97488	-2.02034	0.01	1.90493
627.95	-35989.2	-14599.5	6.94203	-2.01803	0.01	1.90743
627.967	-35989.1	-14599.5	6.90703	-2.01439	0.00999997	1.90668
627.984	-35989	-14599.6	6.87295	-2.01073	0.0100001	1.90605
628.001	-35988.9	-14599.6	6.84005	-2.00976	0.00999963	1.90781
628.018	-35988.8	-14599.6	6.80494	-2.01027	0.0100012	1.9095
628.035	-35988.7	-14599.7	6.77102	-2.00756	0.00999525	1.90894
628.052	-35988.6	-14599.7	6.73807	-2.00417	0.0100178	1.90673
628.069	-35988.5	-14599.8	6.70286	-2.00044	0.00994625	1.90611
628.086	-35988.4	-14599.8	6.66909	-1.99983	0.0102101	1.90811
628.103	-35988.3	-14599.8	6.63607	-2.00027	0.00735162	1.90954
628.12	-35988.2	-14599.9	6.60078	-1.99712	0.00376866	1.90877
628.137	-35988.1	-14599.9	6.56717	-1.99375	0.000233632	1.9056
628.154	-35988	-14600	6.53406	-1.99025	-6.00411e-05	1.90323
628.171	-35987.9	-14600	6.49872	-1.98995	7.6731e-06	1.90291
628.188	-35987.7	-14600	6.46525	-1.99287	-2.05437e-06	1.90897
628.205	-35987.6	-14600.1	6.43204	-2.00852	5.38593e-07	1.9246
628.222	-35987.6	-14600.1	6.39667	-2.04	0	1.95207
628.239	-35987.4	-14600.1	6.36333	-2.07333	0	1.98148
628.256	-35987.3	-14600.2	6.33	-2.1	0	2.00763
628.273	-35987.2	-14600.2	6.29107	-2.12111	-2.53673e-09	2.02943
628.29	-35987.1	-14600.3	6.25456	-2.1375	1.37989e-09	2.04553
628.307	-35987	-14600.3	6.21774	-2.15083	-2.98069e-09	2.05961
628.324	-35986.9	-14600.3	6.17889	-2.16472	2.21348e-08	2.0722
628.341	-35986.8	-14600.4	6.14236	-2.17451	-8.38454e-08	2.08281
628.358	-35986.7	-14600.4	6.1058	-2.18431	3.12365e-07	2.09142
628.375	-35986.6	-14600.4	6.07025	-2.19125	-1.80706e-06	2.09919
628.392	-35986.5	-14600.5	6.03372	-2.19746	6.84926e-06	2.10431
628.409	-35986.4	-14600.5	5.99603	-2.20057	-2.54351e-05	2.1085
628.426	-35986.4	-14600.5	5.95411	-2.2041	0.000129326	2.11193
628.443	-35986.2	-14600.6	5.91831	-2.20767	-0.000532515	2.11493
628.46	-35986.2	-14600.6	5.88086	-2.20984	-0.00419857	2.11514
628.477	-35986.1	-14600.6	5.84234	-2.20441	-0.00776508	2.10995
628.494	-35986	-14600.7	5.80586	-2.19232	-0.0104587	2.09858
628.511	-35985.9	-14600.7	5.76955	-2.17451	-0.00913732	2.08349
628.528	-35985.8	-14600.7	5.73381	-2.15825	-0.00546655	2.06466
628.545	-35985.7	-14600.8	5.69723	-2.1366	-0.00197217	2.03865
628.562	-35985.6	-14600.8	5.65951	-2.09105	0.000266434	1.99125
628.579	-35985.5	-14600.8	5.62211	-2.01286	-8.13285e-05	1.91535
628.596	-35985.4	-14600.9	5.59107	-1.91088	3.68855e-05	1.81906
628.613	-35985.3	-14600.9	5.56003	-1.7875	-6.42142e-05	1.70407
628.63	-35985.3	-14600.9	5.53031	-1.66502	0.000252134	1.58416
628.647	-35985.2	-14601	5.50418	-1.55254	-0.00129047	1.46298
628.664	-35985.1	-14601	5.47787	-1.40088	-0.00501922	1.31725
628.681	-35985	-14601	5.45553	-1.2264	-0.00862438	1.15038
628.698	-35984.9	-14601	5.43747	-1.05118	-0.0105532	0.98146
628.715	-35984.8	-14601.1	5.42237	-0.86556	-0.00828792	0.799351
628.732	-35984.7	-14601.1	5.40856	-0.681004	-0.00463294	0.626058
628.749	-35984.6	-14601.1	5.39709	-0.526666	-0.00142439	0.480493
628.766	-35984.6	-14601.2	5.38866	-0.407589	0.00213301	0.357053
628.783	-35984.5	-14601.2	5.38467	-0.318946	0.00533726	0.264881
628.8	-35984.4	-14601.2	5.37898	-0.252655	0.00944993	0.199118
628.817	-35984.3	-14601.3	5.37424	-0.202261	0.00794077	0.148998
628.834	-35984.2	-14601.3	5.37067	-0.165237	0.00457547	0.114578
628.851	-35984.1	-14601.3	5.37013	-0.139465	-0.0015327	0.0901058
628.868	-35984	-14601.4	5.36764	-0.120372	-0.0057022	0.0704132
628.885	-35983.9	-14601.4	5.36413	-0.106369	-0.0118886	0.0553286
628.902	-35983.9	-14601.4	5.36054	-0.093034	-0.0158804	0.0430229
628.919	-35983.8	-14601.4	5.3599	-0.0815869	-0.0198228	0.0321057
628.936	-35983.7	-14601.5	5.36003	-0.0742781	-0.017179	0.024874
628.953	-35983.6	-14601.5	5.35999	-0.0702438	-0.0168146	0.0203482
628.97	-35983.5	-14601.5	5.36001	-0.0701063	-0.0136557	0.0158387
628.987	-35983.4	-14601.6	5.35995	-0.067121	-0.0133357	0.0104751
629.004	-35983.3	-14601.6	5.36018	-0.0637572	-0.0130069	0.00492792
629.021	-35983.3	-14601.6	5.35689	-0.060129	-0.0195296	0.00121778
629.038	-35983.2	-14601.7	5.35354	-0.0599409	-0.0262969	4.07889e-05
629.055	-35983.1	-14601.7	5.35011	-0.0601082	-0.0329299	-0.000995964
629.072	-35983	-14601.7	5.35	-0.0566667	-0.04	-0.00326797
629.089	-35982.9	-14601.8	5.35	-0.0533333	-0.0466667	-0.00653595
629.106	-35982.8	-14601.8	5.35	-0.05	-0.05	-0.0087146
629.123	-35982.8	-14601.8	5.35	-0.0500242	-0.0570869	-0.00983289
