# Supplementary material for: Extraction of driving behavior primitives considering driver expectation and vehicle dynamics
Source: PLoS One. 2025 Dec 31;20(12):e0340123. doi: 10.1371/journal.pone.0340123 (PMC12755792; doi:10.1371/journal.pone.0340123)
Supplement: S1 File — (ZIP) [file pone.0340123.s001.zip › DataSetForPimitiveExaction-1/straight driving/c13_s_4.xlsx]

## Sheet: Sheet1
638.813	-35944.5	-14556.1	12.6283	1.15805	0.416234	-0.124766
638.83	-35944.4	-14555.9	12.6478	1.15579	0.399421	-0.123656
638.847	-35944.3	-14555.7	12.666	1.15409	0.379786	-0.122393
638.864	-35944.3	-14555.5	12.6843	1.15291	0.356727	-0.122024
638.881	-35944.2	-14555.3	12.7033	1.15269	0.330815	-0.123088
638.898	-35944.1	-14555.1	12.7222	1.15447	0.304167	-0.125434
638.915	-35944.1	-14554.9	12.741	1.15809	0.278322	-0.128832
638.932	-35944	-14554.7	12.7604	1.16206	0.254023	-0.133004
638.949	-35943.9	-14554.5	12.7804	1.16541	0.230884	-0.137449
638.966	-35943.8	-14554.3	12.8008	1.16779	0.207547	-0.141479
638.983	-35943.8	-14554.1	12.8214	1.1694	0.183441	-0.144796
639	-35943.7	-14553.9	12.8424	1.17092	0.158805	-0.147471
639.017	-35943.6	-14553.7	12.8631	1.17267	0.134716	-0.149644
639.034	-35943.5	-14553.5	12.882	1.17457	0.112893	-0.151495
639.051	-35943.5	-14553.3	12.9	1.17625	0.095039	-0.153092
639.068	-35943.4	-14553.1	12.9195	1.17711	0.0826561	-0.154433
639.085	-35943.3	-14552.9	12.9405	1.17692	0.0750087	-0.155509
639.102	-35943.2	-14552.7	12.9614	1.17572	0.0699926	-0.156307
639.119	-35943.2	-14552.5	12.9819	1.17382	0.0670303	-0.156796
639.136	-35943.1	-14552.2	13.0022	1.17177	0.0662883	-0.156956
639.153	-35943	-14552	13.0221	1.17021	0.0666248	-0.156892
639.17	-35942.9	-14551.8	13.0413	1.16976	0.0665039	-0.156779
639.187	-35942.9	-14551.6	13.06	1.16997	0.066524	-0.156823
639.204	-35942.8	-14551.4	13.0787	1.17	0.067994	-0.157204
639.221	-35942.7	-14551.2	13.0977	1.16998	0.0698515	-0.157864
639.238	-35942.6	-14551	13.1174	1.17023	0.0704033	-0.158699
639.255	-35942.5	-14550.8	13.1376	1.17009	0.0700484	-0.159942
639.272	-35942.5	-14550.6	13.1581	1.16876	0.0698039	-0.161866
639.289	-35942.4	-14550.4	13.1788	1.16678	0.0699758	-0.164332
639.306	-35942.3	-14550.2	13.1995	1.16498	0.0704143	-0.167075
639.323	-35942.2	-14549.9	13.22	1.16333	0.07	-0.169935
639.34	-35942.2	-14549.7	13.24	1.16163	0.0676186	-0.172768
639.357	-35942.1	-14549.5	13.26	1.16	0.0633333	-0.175381
639.374	-35942	-14549.3	13.2804	1.1585	0.0573758	-0.177512
639.391	-35941.9	-14549.1	13.3012	1.15652	0.0494743	-0.178682
639.408	-35941.9	-14548.9	13.3222	1.1535	0.0395667	-0.178544
639.425	-35941.8	-14548.7	13.3423	1.14948	0.0287169	-0.177384
639.442	-35941.7	-14548.4	13.3607	1.14468	0.0181724	-0.175498
639.459	-35941.6	-14548.2	13.3788	1.13935	0.00903196	-0.172848
639.476	-35941.6	-14548	13.3976	1.13392	0.00182929	-0.169514
639.493	-35941.5	-14547.8	13.4167	1.12928	-0.00442027	-0.166084
639.51	-35941.4	-14547.6	13.4357	1.12582	-0.0101678	-0.163093
639.527	-35941.3	-14547.4	13.4543	1.1225	-0.0139669	-0.160726
639.544	-35941.2	-14547.2	13.4726	1.11888	-0.0154928	-0.158996
639.561	-35941.2	-14546.9	13.491	1.11619	-0.0172425	-0.157659
639.578	-35941.1	-14546.8	13.5099	1.11471	-0.0206559	-0.156509
639.595	-35941	-14546.5	13.5289	1.11247	-0.0243573	-0.15548
639.612	-35940.9	-14546.3	13.5479	1.10882	-0.0276354	-0.154428
639.629	-35940.8	-14546.1	13.5665	1.10581	-0.0314977	-0.153058
639.646	-35940.8	-14545.9	13.5848	1.10426	-0.0364463	-0.151371
639.663	-35940.7	-14545.6	13.6032	1.10269	-0.0419838	-0.149827
639.68	-35940.6	-14545.5	13.6221	1.10073	-0.0473458	-0.148679
639.697	-35940.5	-14545.2	13.6412	1.09985	-0.0515262	-0.147825
639.714	-35940.5	-14545	13.6601	1.10009	-0.0547455	-0.147234
639.731	-35940.4	-14544.8	13.6787	1.09954	-0.0587421	-0.146992
639.748	-35940.3	-14544.5	13.6969	1.09773	-0.063887	-0.147022
639.765	-35940.2	-14544.3	13.7154	1.09583	-0.0690109	-0.147068
639.782	-35940.1	-14544.1	13.7344	1.09418	-0.0740219	-0.147053
639.799	-35940.1	-14543.9	13.7534	1.09225	-0.0800204	-0.14709
639.816	-35940	-14543.7	13.7723	1.09042	-0.0870433	-0.147112
639.833	-35939.9	-14543.5	13.7908	1.08989	-0.0941177	-0.146881
639.85	-35939.8	-14543.2	13.8091	1.09013	-0.10075	-0.146303
639.867	-35939.7	-14543	13.8276	1.08932	-0.106929	-0.145404
639.884	-35939.7	-14542.8	13.8466	1.08738	-0.113744	-0.144246
639.901	-35939.6	-14542.6	13.8657	1.08553	-0.122816	-0.142933
639.918	-35939.5	-14542.4	13.8845	1.08388	-0.131593	-0.141824
639.935	-35939.4	-14542.1	13.9029	1.08187	-0.135344	-0.141387
639.952	-35939.3	-14541.9	13.9212	1.08021	-0.136127	-0.141524
639.969	-35939.3	-14541.7	13.9401	1.08009	-0.139263	-0.141803
639.986	-35939.2	-14541.5	13.9591	1.08023	-0.143002	-0.141735
640.003	-35939.1	-14541.3	13.9766	1.0782	-0.142384	-0.140829
640.02	-35939	-14541	13.9936	1.07415	-0.140091	-0.138824
640.037	-35938.9	-14540.8	14.0117	1.06937	-0.141638	-0.135622
640.054	-35938.8	-14540.6	14.0302	1.06426	-0.14592	-0.131507
640.071	-35938.8	-14540.4	14.0474	1.05894	-0.149576	-0.126936
640.088	-35938.7	-14540.1	14.0645	1.05388	-0.152883	-0.12249
640.105	-35938.6	-14539.9	14.0834	1.04969	-0.157372	-0.11871
640.122	-35938.5	-14539.7	14.1023	1.04679	-0.162982	-0.115631
640.139	-35938.4	-14539.4	14.1191	1.04522	-0.168872	-0.113133
640.156	-35938.4	-14539.2	14.1356	1.04348	-0.173176	-0.111206
640.173	-35938.3	-14539	14.1542	1.04017	-0.17429	-0.109848
640.19	-35938.2	-14538.8	14.1733	1.03667	-0.173333	-0.108932
640.207	-35938.1	-14538.6	14.191	1.03459	-0.171852	-0.108301
640.224	-35938	-14538.3	14.2076	1.03325	-0.169862	-0.107816
640.241	-35937.9	-14538.1	14.2243	1.03167	-0.167019	-0.107339
640.258	-35937.9	-14537.8	14.241	1.0299	-0.163066	-0.10671
640.275	-35937.8	-14537.6	14.2578	1.02815	-0.158015	-0.105769
640.292	-35937.7	-14537.4	14.2755	1.02647	-0.152734	-0.104385
640.309	-35937.6	-14537.2	14.2943	1.02481	-0.147771	-0.102621
640.326	-35937.5	-14536.9	14.3133	1.02299	-0.142279	-0.101082
640.343	-35937.5	-14536.7	14.3319	1.0211	-0.135706	-0.10028
640.36	-35937.4	-14536.5	14.3498	1.01987	-0.128796	-0.100275
640.377	-35937.3	-14536.3	14.367	1.01972	-0.122046	-0.101106
640.394	-35937.2	-14536	14.384	1.0201	-0.114919	-0.102919
640.411	-35937.1	-14535.8	14.4013	1.02033	-0.106745	-0.105647
640.428	-35937.1	-14535.6	14.4183	1.01968	-0.096897	-0.108771
640.445	-35937	-14535.3	14.4349	1.01803	-0.0853374	-0.111983
640.462	-35936.9	-14535.1	14.4516	1.01614	-0.0730314	-0.115427
640.479	-35936.8	-14534.9	14.4688	1.01446	-0.0608629	-0.119263
640.496	-35936.7	-14534.7	14.4861	1.01267	-0.0494	-0.123598
640.513	-35936.7	-14534.4	14.5033	1.01083	-0.0389724	-0.128551
640.53	-35936.6	-14534.2	14.5202	1.00963	-0.029602	-0.134257
640.547	-35936.5	-14533.9	14.5368	1.00952	-0.0212122	-0.140744
640.564	-35936.4	-14533.7	14.5536	1.01058	-0.0136336	-0.147902
640.581	-35936.3	-14533.5	14.5708	1.0124	-0.00673546	-0.155706
640.598	-35936.2	-14533.3	14.5882	1.01403	-0.000460241	-0.164238
640.615	-35936.2	-14533	14.6054	1.01558	0.00479585	-0.173282
640.632	-35936.1	-14532.8	14.622	1.01832	0.00819254	-0.182303
640.649	-35936	-14532.5	14.6385	1.02189	0.00971453	-0.191012
640.666	-35935.9	-14532.3	14.6565	1.02452	0.0101249	-0.199359
640.683	-35935.8	-14532.1	14.6756	1.02604	0.0100552	-0.207206
640.7	-35935.7	-14531.9	14.6939	1.02776	0.00996691	-0.214386
640.717	-35935.7	-14531.6	14.7108	1.02957	0.00998947	-0.221593
640.734	-35935.6	-14531.3	14.7274	1.03032	0.0100026	-0.230232
640.751	-35935.5	-14531.1	14.7441	1.03011	0.00999502	-0.242012
640.768	-35935.4	-14530.9	14.7608	1.02991	0.0100245	-0.258745
640.785	-35935.3	-14530.7	14.7781	1.02997	0.0100263	-0.281066
640.802	-35935.2	-14530.4	14.7964	1.03004	0.00989155	-0.308623
640.819	-35935.1	-14530.2	14.8155	1.03002	0.00991447	-0.339153
640.836	-35935.1	-14529.9	14.8344	1.02993	0.0106296	-0.369471
640.853	-35935	-14529.7	14.8525	1.02995	0.0126161	-0.397852
640.87	-35934.9	-14529.5	14.8699	1.03023	0.0164199	-0.423271
640.887	-35934.8	-14529.3	14.887	1.03013	0.0221358	-0.444501
640.904	-35934.7	-14529	14.9043	1.02884	0.0296379	-0.460451
640.921	-35934.6	-14528.8	14.9214	1.02689	0.0388151	-0.471695
640.938	-35934.5	-14528.5	14.9377	1.02518	0.0492789	-0.479419
640.955	-35934.5	-14528.3	14.9546	1.02355	0.0590211	-0.484332
640.972	-35934.4	-14528	14.9732	1.02162	0.0661665	-0.48698
640.989	-35934.3	-14527.8	14.9922	1.02006	0.0728755	-0.487994
641.006	-35934.2	-14527.6	15.01	1.01965	0.0816734	-0.487941
641.023	-35934.1	-14527.3	15.0267	1.02	0.09	-0.486928
641.04	-35934	-14527.1	15.0432	1.02036	0.0951624	-0.485011
641.057	-35933.9	-14526.8	15.06	1.02	0.1	-0.482571
641.074	-35933.9	-14526.6	15.0771	1.0185	0.107236	-0.48009
641.091	-35933.8	-14526.4	15.0944	1.01656	0.113598	-0.478122
641.108	-35933.7	-14526.1	15.1116	1.01485	0.115972	-0.477303
641.125	-35933.6	-14525.9	15.1286	1.01311	0.1168	-0.478486
641.142	-35933.5	-14525.6	15.1453	1.01121	0.118502	-0.482536
641.159	-35933.4	-14525.4	15.162	1.00991	0.12014	-0.490224
641.176	-35933.4	-14525.1	15.1791	1.00971	0.120578	-0.501731
641.193	-35933.3	-14524.9	15.1964	1.01007	0.119775	-0.515621
641.21	-35933.2	-14524.7	15.2136	1.01028	0.118076	-0.530331
641.227	-35933.1	-14524.4	15.2307	1.0098	0.116279	-0.544679
641.244	-35933	-14524.1	15.2474	1.00835	0.114743	-0.557719
641.261	-35932.9	-14523.9	15.2638	1.00606	0.112803	-0.568882
641.278	-35932.8	-14523.7	15.2805	1.00293	0.110607	-0.578372
641.295	-35932.7	-14523.5	15.2991	0.998574	0.110179	-0.587856
641.312	-35932.6	-14523.2	15.319	0.993271	0.112042	-0.597768
641.329	-35932.6	-14522.9	15.3348	0.988432	0.113778	-0.606155
641.346	-35932.5	-14522.7	15.3459	0.984581	0.114522	-0.613113
641.363	-35932.4	-14522.5	15.3599	0.980754	0.116135	-0.622104
641.38	-35932.3	-14522.2	15.3828	0.976121	0.120248	-0.635681
641.397	-35932.2	-14522	15.4046	0.971558	0.125452	-0.648447
641.414	-35932.1	-14521.7	15.4193	0.968039	0.130512	-0.657102
641.431	-35932	-14521.4	15.434	0.965734	0.136033	-0.665208
641.448	-35931.9	-14521.2	15.4511	0.964196	0.142606	-0.675766
641.465	-35931.8	-14521	15.4674	0.962412	0.150643	-0.690678
641.482	-35931.8	-14520.7	15.4826	0.960523	0.159452	-0.711339
641.499	-35931.7	-14520.5	15.499	0.959868	0.167243	-0.738603
641.516	-35931.6	-14520.2	15.5165	0.960102	0.173905	-0.772203
641.533	-35931.5	-14520	15.5323	0.959368	0.180821	-0.810825
641.55	-35931.4	-14519.7	15.547	0.957491	0.187637	-0.852687
641.567	-35931.3	-14519.5	15.5632	0.955619	0.192673	-0.895672
641.584	-35931.2	-14519.3	15.5807	0.953967	0.195804	-0.937776
641.601	-35931.1	-14519	15.5969	0.952055	0.198098	-0.977094
641.618	-35931	-14518.7	15.6121	0.95032	0.199719	-1.0117
641.635	-35930.9	-14518.5	15.6283	0.949714	0.200271	-1.03996
641.652	-35930.8	-14518.2	15.6452	0.94993	0.200084	-1.06331
641.669	-35930.8	-14518	15.6609	0.950024	0.19988	-1.08474
641.686	-35930.7	-14517.8	15.6762	0.949975	0.199943	-1.10461
641.703	-35930.6	-14517.5	15.6931	0.950194	0.200235	-1.12193
641.72	-35930.5	-14517.2	15.7105	0.950121	0.200129	-1.13695
641.737	-35930.4	-14517	15.7258	0.948908	0.198886	-1.15039
641.754	-35930.3	-14516.7	15.7406	0.947001	0.196993	-1.1617
641.771	-35930.2	-14516.5	15.7573	0.94525	0.195294	-1.17004
641.788	-35930.1	-14516.2	15.7747	0.943553	0.193569	-1.1759
641.805	-35930	-14516	15.7905	0.941586	0.191422	-1.18017
641.822	-35929.9	-14515.7	15.8057	0.940054	0.190022	-1.1829
641.839	-35929.8	-14515.4	15.8222	0.93973	0.190729	-1.18399
641.856	-35929.7	-14515.2	15.839	0.939989	0.193156	-1.1841
641.873	-35929.7	-14515	15.8548	0.940006	0.196449	-1.18391
641.89	-35929.6	-14514.7	15.87	0.94	0.2	-1.18301
641.907	-35929.5	-14514.5	15.8855	0.940241	0.203416	-1.18097
641.924	-35929.4	-14514.2	15.9009	0.93995	0.206877	-1.17851
641.941	-35929.3	-14513.9	15.916	0.938486	0.210469	-1.17632
641.958	-35929.2	-14513.7	15.9309	0.936558	0.213479	-1.17416
641.975	-35929.1	-14513.4	15.946	0.934863	0.215382	-1.17178
641.992	-35929	-14513.2	15.962	0.933108	0.216846	-1.16973
642.009	-35928.9	-14512.9	15.9791	0.931154	0.218521	-1.16845
642.026	-35928.8	-14512.7	15.9963	0.929866	0.220316	-1.16763
642.043	-35928.7	-14512.4	16.0129	0.929751	0.222041	-1.16699
642.06	-35928.6	-14512.1	16.0297	0.930038	0.223591	-1.16663
642.077	-35928.5	-14511.9	16.047	0.930081	0.225105	-1.16659
642.094	-35928.5	-14511.7	16.0638	0.929971	0.227276	-1.16669
642.111	-35928.4	-14511.4	16.0794	0.929908	0.230529	-1.16675
642.128	-35928.3	-14511.1	16.0944	0.930087	0.234594	-1.16658
642.145	-35928.2	-14510.9	16.1093	0.930303	0.239367	-1.16609
642.162	-35928.1	-14510.6	16.1245	0.929677	0.245163	-1.16533
642.179	-35928	-14510.4	16.1399	0.927946	0.251986	-1.16429
642.196	-35927.9	-14510.1	16.1555	0.926027	0.259229	-1.16283
642.213	-35927.8	-14509.9	16.171	0.924362	0.26624	-1.16109
642.23	-35927.7	-14509.6	16.1862	0.92254	0.272395	-1.15956
642.247	-35927.6	-14509.3	16.2011	0.920709	0.277451	-1.15846
642.264	-35927.5	-14509.1	16.2163	0.919778	0.28163	-1.15763
642.281	-35927.4	-14508.8	16.2318	0.919864	0.2851	-1.15703
642.298	-35927.3	-14508.6	16.2473	0.920039	0.287897	-1.15681
642.315	-35927.2	-14508.3	16.2628	0.919987	0.289697	-1.15686
642.332	-35927.1	-14508	16.2781	0.920092	0.28982	-1.15677
642.349	-35927	-14507.8	16.2931	0.920175	0.288067	-1.15624
642.366	-35926.9	-14507.5	16.3077	0.919523	0.28468	-1.15505
642.383	-35926.8	-14507.3	16.3231	0.917744	0.279476	-1.1528
642.4	-35926.7	-14507	16.3407	0.914802	0.271952	-1.14895
642.417	-35926.6	-14506.7	16.3582	0.911229	0.263065	-1.14424
642.434	-35926.5	-14506.5	16.3708	0.907896	0.254789	-1.14025
642.451	-35926.4	-14506.3	16.3808	0.904359	0.247179	-1.13621
642.468	-35926.3	-14506	16.3956	0.899279	0.23896	-1.12976
642.485	-35926.2	-14505.7	16.4173	0.892189	0.229509	-1.12034
642.502	-35926.1	-14505.5	16.4347	0.884969	0.220062	-1.11222
642.519	-35926	-14505.2	16.4471	0.878225	0.211715	-1.10599
642.536	-35925.9	-14504.9	16.4607	0.871598	0.205033	-1.09975
642.553	-35925.8	-14504.6	16.4763	0.864919	0.198473	-1.09309
642.57	-35925.7	-14504.4	16.4919	0.85813	0.189926	-1.08635
642.587	-35925.6	-14504.2	16.5072	0.851228	0.181255	-1.07962
642.604	-35925.5	-14503.9	16.523	0.844262	0.175789	-1.07289
642.621	-35925.4	-14503.6	16.5383	0.837446	0.173469	-1.06615
642.638	-35925.3	-14503.3	16.5521	0.830938	0.172904	-1.05943
642.655	-35925.2	-14503.1	16.5651	0.824182	0.17326	-1.053
642.672	-35925.1	-14502.8	16.5786	0.81674	0.174136	-1.04718
642.689	-35925	-14502.6	16.5925	0.810296	0.176455	-1.04171
642.706	-35924.9	-14502.3	16.6064	0.806508	0.18112	-1.03608
642.723	-35924.8	-14502	16.62	0.803333	0.186667	-1.02941
642.74	-35924.7	-14501.7	16.6332	0.797678	0.191544	-1.02055
642.757	-35924.6	-14501.5	16.6467	0.786667	0.196667	-1.00763
642.774	-35924.5	-14501.2	16.6606	0.768013	0.203147	-0.988984
642.791	-35924.4	-14501	16.6741	0.741569	0.210434	-0.96465
642.808	-35924.3	-14500.7	16.6863	0.708476	0.217622	-0.935638
642.825	-35924.2	-14500.4	16.6981	0.672405	0.224025	-0.904899
642.842	-35924.1	-14500.2	16.71	0.637352	0.229285	-0.875202
642.859	-35924	-14499.9	16.7213	0.606735	0.233854	-0.847661
642.876	-35923.9	-14499.7	16.7315	0.582627	0.237878	-0.823178
642.893	-35923.8	-14499.4	16.7419	0.563586	0.240239	-0.80287
642.91	-35923.7	-14499.1	16.7529	0.548429	0.240426	-0.787475
642.927	-35923.6	-14498.8	16.7617	0.538042	0.2399	-0.776736
642.944	-35923.5	-14498.6	16.7675	0.532241	0.239402	-0.769805
642.961	-35923.4	-14498.4	16.774	0.528065	0.237646	-0.76493
642.978	-35923.3	-14498.1	16.7848	0.522807	0.233426	-0.760514
642.995	-35923.2	-14497.8	16.7964	0.519656	0.22883	-0.757622
643.012	-35923.1	-14497.5	16.8051	0.521384	0.225622	-0.757436
643.029	-35923	-14497.2	16.8128	0.524184	0.221758	-0.758683
643.046	-35922.9	-14497	16.8211	0.525799	0.216551	-0.760324
643.063	-35922.8	-14496.7	16.8297	0.527215	0.211829	-0.762027
643.08	-35922.7	-14496.5	16.8384	0.528982	0.207329	-0.763329
643.097	-35922.6	-14496.2	16.8467	0.530612	0.199514	-0.763508
643.114	-35922.5	-14495.9	16.8552	0.530963	0.188594	-0.761979
643.131	-35922.4	-14495.6	16.8646	0.528217	0.179663	-0.758355
643.148	-35922.3	-14495.4	16.8748	0.521601	0.173526	-0.752023
643.165	-35922.2	-14495.1	16.8843	0.511502	0.166156	-0.742153
643.182	-35922.1	-14494.9	16.8927	0.497843	0.157118	-0.729059
643.199	-35922	-14494.6	16.9013	0.480119	0.149963	-0.714281
643.216	-35921.9	-14494.3	16.91	0.460675	0.145189	-0.69903
643.233	-35921.8	-14494	16.9176	0.444251	0.140412	-0.684127
643.25	-35921.6	-14493.7	16.924	0.431485	0.135259	-0.670023
643.267	-35921.5	-14493.5	16.9306	0.419765	0.130974	-0.656845
643.284	-35921.5	-14493.3	16.9375	0.407721	0.127712	-0.644053
643.301	-35921.4	-14493	16.9445	0.395024	0.124727	-0.630656
643.318	-35921.2	-14492.7	16.9514	0.381103	0.121237	-0.616469
643.335	-35921.1	-14492.4	16.958	0.365332	0.116583	-0.601861
643.352	-35921	-14492.1	16.9647	0.348355	0.111414	-0.587117
643.369	-35920.9	-14491.9	16.9716	0.331567	0.107049	-0.572503
643.386	-35920.8	-14491.7	16.9785	0.316471	0.103907	-0.558626
643.403	-35920.7	-14491.4	16.9845	0.304402	0.10183	-0.546161
643.42	-35920.6	-14491.1	16.9893	0.294861	0.100275	-0.534678
643.437	-35920.5	-14490.8	16.993	0.286248	0.0986159	-0.523071
643.454	-35920.4	-14490.5	16.9961	0.275665	0.0969363	-0.509353
643.471	-35920.3	-14490.3	16.9994	0.259834	0.0954885	-0.491277
643.488	-35920.2	-14490	17.0029	0.236625	0.093627	-0.467315
643.505	-35920.1	-14489.8	17.0063	0.204834	0.0905672	-0.436561
643.522	-35920	-14489.5	17.0098	0.165806	0.0868806	-0.39991
643.539	-35919.9	-14489.2	17.0136	0.121556	0.0834317	-0.35892
643.556	-35919.8	-14488.9	17.0166	0.07298	0.0801905	-0.315252
643.573	-35919.7	-14488.7	17.0174	0.0215816	0.0768818	-0.270716
643.59	-35919.6	-14488.4	17.0167	-0.0266667	0.0733333	-0.227669
643.607	-35919.5	-14488.1	17.0154	-0.0661997	0.0696002	-0.188501
643.624	-35919.4	-14487.9	17.0132	-0.0984152	0.0665222	-0.155088
643.641	-35919.3	-14487.6	17.0097	-0.125685	0.064695	-0.128219
643.658	-35919.2	-14487.4	17.0065	-0.147813	0.0632365	-0.105475
643.675	-35919.1	-14487.1	17.0049	-0.165209	0.0613918	-0.0844988
643.692	-35918.9	-14486.8	17.003	-0.182129	0.0598707	-0.065411
643.709	-35918.8	-14486.5	16.9997	-0.201408	0.0594491	-0.048543
643.726	-35918.7	-14486.2	16.9961	-0.219602	0.0602213	-0.0333621
643.743	-35918.6	-14485.9	16.993	-0.233835	0.0619025	-0.0195935
643.76	-35918.5	-14485.7	16.9892	-0.245204	0.0635891	-0.00793655
643.777	-35918.4	-14485.4	16.9842	-0.25463	0.0649791	0.00112713
643.794	-35918.3	-14485.2	16.9787	-0.261249	0.0674101	0.00797286
643.811	-35918.2	-14484.9	16.9736	-0.264904	0.0711578	0.0129211
643.828	-35918.1	-14484.6	16.9685	-0.267387	0.0738887	0.0159319
643.845	-35918	-14484.3	16.9633	-0.269481	0.0750768	0.0172051
643.862	-35917.9	-14484.1	16.9588	-0.269842	0.0778257	0.0174261
643.879	-35917.8	-14483.8	16.9554	-0.268111	0.0832024	0.0170094
643.896	-35917.7	-14483.6	16.9521	-0.265977	0.0881836	0.0158272
643.913	-35917.6	-14483.3	16.9486	-0.264321	0.0914691	0.0140731
643.93	-35917.5	-14483	16.9454	-0.262557	0.0948444	0.0124808
643.947	-35917.3	-14482.7	16.9422	-0.260723	0.0985234	0.0113879
643.964	-35917.2	-14482.5	16.9381	-0.259768	0.100474	0.0105824
643.981	-35917.2	-14482.2	16.9329	-0.259848	0.100311	0.00998752
643.998	-35917.1	-14482	16.9275	-0.260067	0.0998643	0.00973333
644.015	-35916.9	-14481.7	16.9224	-0.260036	0.0999268	0.00976551
644.032	-35916.8	-14481.4	16.9174	-0.259981	0.100037	0.00982438
644.049	-35916.7	-14481.1	16.9124	-0.25999	0.100016	0.00981419
644.066	-35916.6	-14480.9	16.9073	-0.260005	0.0999976	0.00979861
644.083	-35916.5	-14480.6	16.9022	-0.260002	0.100007	0.00980155
644.1	-35916.4	-14480.4	16.8968	-0.259999	0.0999705	0.00980539
644.117	-35916.3	-14480.1	16.8916	-0.259999	0.0999608	0.00980446
644.134	-35916.2	-14479.8	16.8876	-0.26	0.100133	0.00980352
644.151	-35916.1	-14479.5	16.8844	-0.26	0.100154	0.0098038
644.168	-35916	-14479.3	16.8812	-0.26	0.099379	0.00980396
644.185	-35915.9	-14479	16.8777	-0.26	0.0974658	0.00980388
644.202	-35915.8	-14478.8	16.8744	-0.26	0.0943571	0.00980417
644.219	-35915.7	-14478.5	16.8709	-0.26	0.0907814	0.00980414
644.236	-35915.6	-14478.2	16.8665	-0.260001	0.0877081	0.00980279
644.253	-35915.5	-14478	16.8612	-0.260001	0.0843462	0.00980308
644.27	-35915.4	-14477.7	16.8561	-0.259996	0.0793569	0.00980815
644.287	-35915.3	-14477.4	16.8509	-0.259997	0.0740899	0.00980637
644.304	-35915.2	-14477.1	16.8455	-0.260017	0.0706534	0.0097872
644.321	-35915	-14476.8	16.8405	-0.260007	0.0672295	0.00979749
644.338	-35914.9	-14476.6	16.8368	-0.25993	0.0611254	0.00987087
644.355	-35914.8	-14476.3	16.8337	-0.259975	0.0540723	0.00982835
644.372	-35914.7	-14476	16.8303	-0.260256	0.0486861	0.00945522
644.389	-35914.6	-14475.8	16.8269	-0.260049	0.0436738	0.00876326
644.406	-35914.5	-14475.5	16.8236	-0.258625	0.0370343	0.00781544
644.423	-35914.4	-14475.2	16.82	-0.256667	0.03	0.00653595
644.44	-35914.3	-14475	16.8153	-0.255	0.0243256	0.00490196
644.457	-35914.2	-14474.7	16.81	-0.253333	0.02	0.00326797
644.474	-35914.1	-14474.5	16.8048	-0.251375	0.0165129	0.00198849
644.491	-35914	-14474.2	16.7997	-0.249951	0.0131223	0.00104066
644.508	-35913.9	-14473.9	16.7946	-0.249744	0.00942934	0.0003487
644.525	-35913.8	-14473.6	16.7894	-0.250025	0.00638096	-2.44263e-05
644.542	-35913.7	-14473.4	16.7841	-0.25007	0.00461917	-6.69482e-05
644.559	-35913.6	-14473.2	16.7795	-0.249993	0.00313048	6.43522e-06
644.576	-35913.5	-14472.9	16.776	-0.249983	0.00121244	1.67177e-05
644.593	-35913.4	-14472.6	16.7727	-0.250003	-0.000142804	-2.44797e-06
644.61	-35913.3	-14472.3	16.7692	-0.250004	-0.000261446	-4.22923e-06
644.627	-35913.2	-14472.1	16.7659	-0.249999	6.50428e-05	8.4105e-07
644.644	-35913	-14471.8	16.7628	-0.249999	0.000144926	1.1428e-06
644.661	-35912.9	-14471.5	16.759	-0.25	-7.70242e-05	-2.2083e-07
644.678	-35912.9	-14471.3	16.7539	-0.25	-0.000302103	-2.81276e-07
644.695	-35912.7	-14471	16.7484	-0.25	0.000321179	6.9778e-08
644.712	-35912.6	-14470.7	16.7432	-0.25	0.00204526	6.97252e-08
644.729	-35912.5	-14470.5	16.7383	-0.25	0.0040022	-2.15733e-08
644.746	-35912.4	-14470.2	16.7333	-0.25	0.00667046	-1.87514e-08
644.763	-35912.3	-14469.9	16.7281	-0.25	0.0126204	5.6393e-09
644.78	-35912.2	-14469.7	16.7228	-0.25	0.0216734	4.51753e-09
644.797	-35912.1	-14469.4	16.7183	-0.25	0.0294737	-1.64157e-09
644.814	-35912	-14469.2	16.715	-0.25	0.0356595	-1.05706e-09
644.831	-35911.9	-14468.9	16.7118	-0.25	0.0451248	4.1636e-10
644.848	-35911.8	-14468.6	16.7084	-0.25	0.0576057	1.50068e-10
644.865	-35911.7	-14468.3	16.7052	-0.25	0.0671624	1.4151e-10
644.882	-35911.6	-14468.1	16.7019	-0.25	0.0747083	4.24849e-10
644.899	-35911.5	-14467.9	16.6975	-0.25	0.0883835	-1.09366e-09
644.916	-35911.4	-14467.6	16.6922	-0.25	0.10681	-1.70269e-09
644.933	-35911.3	-14467.3	16.687	-0.25	0.120127	4.72629e-09
644.95	-35911.2	-14467.1	16.6821	-0.25	0.128912	6.58062e-09
644.967	-35911.1	-14466.8	16.6768	-0.25	0.141715	-1.76433e-08
644.984	-35911	-14466.5	16.6716	-0.25	0.15812	-2.19063e-08
645.001	-35910.9	-14466.3	16.6675	-0.25	0.170997	7.20328e-08
645.018	-35910.8	-14466	16.6643	-0.25	0.180455	7.23478e-08
645.035	-35910.7	-14465.7	16.661	-0.25	0.19119	-2.95278e-07
645.052	-35910.5	-14465.4	16.6576	-0.25	0.203255	-2.76053e-07
645.069	-35910.5	-14465.2	16.6545	-0.25	0.214058	1.09538e-06
645.086	-35910.4	-14465	16.651	-0.25	0.221993	8.57088e-07
645.103	-35910.2	-14464.7	16.6463	-0.25	0.226386	-4.37215e-06
645.12	-35910.1	-14464.4	16.6409	-0.25	0.22936	-2.53872e-06
645.137	-35910	-14464.2	16.6359	-0.25	0.233636	1.76274e-05
645.154	-35909.9	-14463.9	16.6309	-0.25	0.236633	9.65208e-06
645.171	-35909.8	-14463.7	16.6256	-0.25	0.234536	-6.50636e-05
645.188	-35909.7	-14463.4	16.6205	-0.25	0.230356	-2.49708e-05
645.205	-35909.6	-14463.1	16.6167	-0.25	0.228697	0.000357174
645.222	-35909.5	-14462.8	16.6135	-0.25	0.22689	0.00104243
645.239	-35909.4	-14462.6	16.6102	-0.25	0.221041	0.00194208
645.256	-35909.3	-14462.4	16.6069	-0.25	0.213714	0.00318055
645.273	-35909.2	-14462.1	16.6037	-0.25	0.208344	0.0048444
645.29	-35909.1	-14461.8	16.6	-0.25	0.203333	0.00653595
645.307	-35909	-14461.5	16.5951	-0.25	0.19654	0.00782923
645.324	-35908.9	-14461.3	16.5897	-0.25	0.189638	0.00876226
645.341	-35908.8	-14461	16.5847	-0.25	0.184398	0.00944178
645.358	-35908.7	-14460.8	16.5797	-0.25	0.179709	0.00981597
645.375	-35908.6	-14460.5	16.5743	-0.25	0.174445	0.00986638
645.392	-35908.5	-14460.2	16.5695	-0.25	0.169471	0.0097978
645.409	-35908.3	-14459.9	16.5659	-0.25	0.165683	0.00978798
645.426	-35908.2	-14459.7	16.5628	-0.25	0.162899	0.00980629
645.443	-35908.2	-14459.5	16.5594	-0.25	0.160913	0.00980824
645.46	-35908.1	-14459.2	16.5561	-0.25	0.159902	0.0098033
645.477	-35908	-14458.9	16.5529	-0.25	0.159832	0.00980285
645.494	-35907.8	-14458.7	16.5489	-0.25	0.160032	0.00980413
645.511	-35907.7	-14458.4	16.5438	-0.25	0.160039	0.00980419
645.528	-35907.6	-14458.1	16.5385	-0.25	0.159993	0.00980385
645.545	-35907.5	-14457.8	16.5336	-0.25	0.160003	0.00980385
645.562	-35907.4	-14457.6	16.5284	-0.25	0.159988	0.00980394
645.579	-35907.3	-14457.4	16.5231	-0.25	0.159952	0.00980394
645.596	-35907.2	-14457.1	16.5186	-0.25	0.160067	0.00980392
645.613	-35907.1	-14456.8	16.5152	-0.25	0.160185	0.00980392
645.63	-35907	-14456.6	16.512	-0.25	0.159672	0.00980392
645.647	-35906.9	-14456.3	16.5086	-0.25	0.158112	0.00980392
645.664	-35906.8	-14456.1	16.5054	-0.25	0.155423	0.00980392
645.681	-35906.7	-14455.8	16.5021	-0.25	0.15192	0.00980392
645.698	-35906.6	-14455.5	16.4978	-0.25	0.148362	0.00980392
645.715	-35906.5	-14455.3	16.4925	-0.25	0.144975	0.00980392
645.732	-35906.4	-14455	16.4873	-0.25	0.14141	0.00980392
645.749	-35906.3	-14454.8	16.4824	-0.25	0.137973	0.00980392
645.766	-35906.2	-14454.5	16.4772	-0.25	0.135553	0.00980392
645.783	-35906	-14454.3	16.4719	-0.25	0.133993	0.00980392
645.8	-35905.9	-14454	16.4677	-0.25	0.132221	0.00980392
645.817	-35905.8	-14453.7	16.4644	-0.25	0.130419	0.00980392
645.834	-35905.7	-14453.5	16.4612	-0.25	0.12969	0.00980392
645.851	-35905.6	-14453.2	16.4578	-0.25	0.129894	0.00980392
645.868	-35905.5	-14453	16.4546	-0.25	0.13008	0.00980392
645.885	-35905.4	-14452.7	16.4512	-0.25	0.130023	0.00980392
645.902	-35905.3	-14452.4	16.4466	-0.25	0.129978	0.00980392
645.919	-35905.2	-14452.1	16.4412	-0.25	0.129995	0.00980392
645.936	-35905.1	-14451.9	16.4362	-0.25	0.130007	0.00980392
645.953	-35905	-14451.7	16.4312	-0.25	0.130002	0.00980392
645.97	-35904.9	-14451.4	16.4259	-0.25	0.129994	0.00980392
645.987	-35904.8	-14451.1	16.4208	-0.25	0.129997	0.00980392
646.004	-35904.7	-14450.9	16.4169	-0.25	0.130018	0.00980392
646.021	-35904.6	-14450.6	16.4137	-0.25	0.130007	0.00980392
646.038	-35904.5	-14450.4	16.4104	-0.25	0.12993	0.00980392
646.055	-35904.4	-14450.1	16.407	-0.25	0.129974	0.00980392
646.072	-35904.3	-14449.9	16.4039	-0.25	0.130258	0.00980392
646.089	-35904.1	-14449.6	16.4003	-0.25	0.13005	0.00980392
646.106	-35904	-14449.3	16.3954	-0.25	0.12862	0.00980392
646.123	-35903.9	-14449	16.39	-0.25	0.126667	0.00980392
646.14	-35903.8	-14448.8	16.385	-0.25	0.125019	0.00980392
646.157	-35903.7	-14448.6	16.38	-0.25	0.123333	0.00980392
646.174	-35903.6	-14448.3	16.3746	-0.25	0.121306	0.00980392
646.191	-35903.5	-14448	16.3697	-0.25	0.119964	0.00980392
646.208	-35903.4	-14447.8	16.3661	-0.25	0.120006	0.00980392
646.225	-35903.3	-14447.5	16.363	-0.25	0.11992	0.00980392
646.242	-35903.2	-14447.3	16.3596	-0.25	0.118459	0.00980392
646.259	-35903.1	-14447	16.3563	-0.25	0.116438	0.00980392
646.276	-35903	-14446.8	16.3531	-0.25	0.114682	0.00980392
646.293	-35902.9	-14446.5	16.3492	-0.25	0.113037	0.00980392
646.31	-35902.8	-14446.2	16.3441	-0.25	0.111306	0.00980392
646.327	-35902.7	-14446	16.3388	-0.25	0.109614	0.00980392
646.344	-35902.6	-14445.7	16.3338	-0.25	0.107997	0.00980392
646.361	-35902.5	-14445.5	16.3288	-0.25	0.106222	0.00980392
646.378	-35902.4	-14445.2	16.3234	-0.25	0.104345	0.00980392
646.395	-35902.3	-14444.9	16.3188	-0.25	0.103061	0.00980392
646.412	-35902.1	-14444.7	16.3154	-0.25	0.102868	0.00980392
646.429	-35902	-14444.4	16.3122	-0.25	0.103774	0.00980392
646.446	-35901.9	-14444.2	16.3088	-0.25	0.105474	0.00980392
646.463	-35901.8	-14444	16.3056	-0.25	0.107271	0.00980392
646.48	-35901.7	-14443.7	16.3023	-0.25	0.108918	0.00980392
646.497	-35901.6	-14443.4	16.2981	-0.25	0.110856	0.00980392
646.514	-35901.5	-14443.1	16.2928	-0.25	0.112775	0.00980392
646.531	-35901.4	-14442.9	16.2876	-0.25	0.11341	0.00980392
646.548	-35901.3	-14442.7	16.2827	-0.25	0.113121	0.00980392
646.565	-35901.2	-14442.4	16.2775	-0.25	0.114007	0.00980392
646.582	-35901.1	-14442.2	16.2722	-0.25	0.116021	0.00980392
646.599	-35901	-14441.9	16.2679	-0.25	0.116833	0.00980392
646.616	-35900.9	-14441.6	16.2646	-0.25	0.11654	0.00980392
646.633	-35900.8	-14441.4	16.2614	-0.25	0.117437	0.00980392
646.65	-35900.7	-14441.1	16.258	-0.25	0.119387	0.00980392
646.667	-35900.6	-14440.9	16.2548	-0.25	0.12037	0.00980392
646.684	-35900.5	-14440.6	16.2514	-0.25	0.120143	0.00980392
646.701	-35900.3	-14440.3	16.2469	-0.25	0.119861	0.00980392
646.718	-35900.2	-14440.1	16.2416	-0.25	0.11993	0.00980392
646.735	-35900.1	-14439.8	16.2364	-0.25	0.120194	0.00980392
646.752	-35900	-14439.6	16.2315	-0.25	0.120163	0.00980392
646.769	-35899.9	-14439.4	16.2262	-0.25	0.119215	0.00980392
646.786	-35899.8	-14439.1	16.2211	-0.25	0.117253	0.00980392
646.803	-35899.7	-14438.8	16.2171	-0.25	0.114459	0.00980392
646.82	-35899.6	-14438.5	16.2139	-0.25	0.110761	0.00980392
646.837	-35899.5	-14438.3	16.2106	-0.25	0.106057	0.00980392
646.854	-35899.4	-14438.1	16.2072	-0.25	0.100896	0.00980392
646.871	-35899.3	-14437.8	16.2041	-0.25	0.0959343	0.00980392
646.888	-35899.2	-14437.6	16.2005	-0.25	0.090682	0.00980392
646.905	-35899.1	-14437.3	16.1958	-0.25	0.0843426	0.00980392
646.922	-35899	-14437	16.1903	-0.25	0.0771085	0.00980392
646.939	-35898.9	-14436.8	16.1849	-0.25	0.0693444	0.00980391
646.956	-35898.8	-14436.6	16.1802	-0.25	0.060564	0.00980392
646.973	-35898.7	-14436.3	16.1766	-0.25	0.0503696	0.00980395
646.99	-35898.6	-14436	16.1733	-0.25	0.04	0.00980392
647.007	-35898.4	-14435.7	16.1699	-0.25	0.0308381	0.00980382
647.024	-35898.3	-14435.5	16.1665	-0.25	0.0228938	0.00980394
647.041	-35898.2	-14435.3	16.1634	-0.25	0.0158783	0.00980432
647.058	-35898.2	-14435	16.1597	-0.25	0.00965385	0.00980385
647.075	-35898	-14434.8	16.1548	-0.250001	0.00416114	0.00980246
647.092	-35897.9	-14434.5	16.1494	-0.249999	-0.000501154	0.00980451
647.109	-35897.8	-14434.2	16.1442	-0.249995	-0.00424577	0.00980946
647.126	-35897.7	-14434	16.1391	-0.250003	-0.0071109	0.00980052
647.143	-35897.6	-14433.7	16.1338	-0.25002	-0.00910241	0.00978226
647.16	-35897.5	-14433.5	16.1293	-0.249988	-0.0100975	0.00981673
647.177	-35897.4	-14433.3	16.1258	-0.249926	-0.0101778	0.00988203
647.194	-35897.3	-14433	16.1225	-0.250061	-0.00995631	0.00973694
647.211	-35897.2	-14432.7	16.119	-0.250274	-0.00990735	0.00923264
647.228	-35897.1	-14432.5	16.1157	-0.249695	-0.0100657	0.00847088
647.245	-35897	-14432.2	16.1126	-0.248033	-0.0102113	0.0074731
647.262	-35896.9	-14432	16.1087	-0.246139	-0.00978943	0.00607326
647.279	-35896.8	-14431.7	16.1036	-0.244475	-0.00928477	0.00433776
647.296	-35896.7	-14431.5	16.098	-0.242642	-0.0109834	0.00276073
647.313	-35896.6	-14431.2	16.0927	-0.240751	-0.0148532	0.00161218
647.33	-35896.5	-14430.9	16.0884	-0.239754	-0.0172881	0.000772299
647.347	-35896.4	-14430.7	16.0852	-0.239823	-0.0182322	0.000190838
647.364	-35896.3	-14430.5	16.082	-0.240064	-0.0223414	-5.91924e-05
647.381	-35896.2	-14430.2	16.0785	-0.240042	-0.0298728	-3.89001e-05
647.398	-35896	-14429.9	16.0751	-0.239982	-0.035352	1.70033e-05
647.415	-35895.9	-14429.7	16.0718	-0.23999	-0.0381708	9.25213e-06
647.432	-35895.8	-14429.4	16.0677	-0.240005	-0.0431378	-4.92779e-06
647.449	-35895.7	-14429.2	16.0626	-0.240003	-0.0503888	-2.47431e-06
647.466	-35895.6	-14429	16.0571	-0.239999	-0.0556747	1.28025e-06
647.483	-35895.5	-14428.7	16.0519	-0.239999	-0.0586514	5.70657e-07
647.5	-35895.4	-14428.4	16.0477	-0.24	-0.0625724	-3.55926e-07
647.517	-35895.3	-14428.1	16.0445	-0.24	-0.0680194	-1.29936e-07
647.534	-35895.2	-14427.9	16.0412	-0.24	-0.0734319	1.00848e-07
647.551	-35895.1	-14427.7	16.0378	-0.24	-0.0783348	3.46349e-08
647.568	-35895	-14427.5	16.0346	-0.24	-0.0830581	-2.60596e-08
647.585	-35894.9	-14427.2	16.0312	-0.24	-0.0882556	-7.55869e-09
647.602	-35894.8	-14426.9	16.0266	-0.24	-0.0946627	7.07561e-09
647.619	-35894.7	-14426.6	16.0212	-0.24	-0.10172	1.59387e-09
647.636	-35894.6	-14426.4	16.0162	-0.24	-0.108312	-1.97414e-09
647.653	-35894.5	-14426.2	16.0112	-0.24	-0.114954	-4.23568e-10
647.67	-35894.4	-14425.9	16.0059	-0.24	-0.122809	5.0688e-10
647.687	-35894.3	-14425.7	16.0008	-0.24	-0.131714	8.2503e-11
647.704	-35894.2	-14425.4	15.9969	-0.24	-0.140825	-1.34867e-10
647.721	-35894.1	-14425.1	15.9937	-0.24	-0.149127	-1.43138e-11
647.738	-35894	-14424.9	15.9904	-0.24	-0.155898	3.66278e-11
647.755	-35893.9	-14424.7	15.987	-0.24	-0.162476	3.58111e-12
647.772	-35893.8	-14424.4	15.9839	-0.24	-0.170219	-7.19499e-12
647.789	-35893.6	-14424.2	15.9802	-0.24	-0.176437	-4.73744e-14
647.806	-35893.5	-14423.9	15.9755	-0.24	-0.178395	-6.44292e-12
647.823	-35893.4	-14423.6	15.97	-0.24	-0.18	0
647.84	-35893.3	-14423.4	15.9646	-0.24	-0.185177	3.46747e-11
647.857	-35893.2	-14423.2	15.96	-0.24	-0.19	0
647.874	-35893.1	-14422.9	15.9564	-0.24	-0.190458	-1.29072e-10
647.891	-35893	-14422.6	15.9531	-0.24	-0.190048	2.54461e-11
647.908	-35892.9	-14422.4	15.9497	-0.24	-0.192122	4.93568e-10
647.925	-35892.8	-14422.1	15.9463	-0.24	-0.193263	-1.98033e-10
647.942	-35892.7	-14421.9	15.9432	-0.24	-0.190509	-1.9368e-09
647.959	-35892.6	-14421.7	15.9395	-0.24	-0.186181	7.47319e-10
647.976	-35892.5	-14421.4	15.9346	-0.24	-0.182594	7.02002e-09
647.993	-35892.4	-14421.1	15.929	-0.24	-0.179442	-4.29064e-09
648.01	-35892.3	-14420.9	15.9236	-0.24	-0.176121	-2.63555e-08
648.027	-35892.2	-14420.6	15.9191	-0.24	-0.172424	2.20223e-08
648.044	-35892.1	-14420.4	15.9157	-0.24	-0.168699	1.02639e-07
648.061	-35892	-14420.2	15.9126	-0.24	-0.166288	-8.28679e-08
648.078	-35891.9	-14419.9	15.9091	-0.24	-0.165118	-3.67871e-07
648.095	-35891.8	-14419.6	15.9057	-0.24	-0.162042	3.92987e-07
648.112	-35891.7	-14419.4	15.9024	-0.24	-0.156394	1.35487e-06
648.129	-35891.6	-14419.1	15.8985	-0.24	-0.15235	-1.80072e-06
648.146	-35891.5	-14418.9	15.8935	-0.24	-0.151111	-5.24321e-06
648.163	-35891.4	-14418.7	15.888	-0.24	-0.148852	6.75558e-06
648.18	-35891.3	-14418.4	15.8827	-0.24	-0.144814	1.85051e-05
648.197	-35891.2	-14418.1	15.8784	-0.24	-0.143247	-2.96693e-05
648.214	-35891.1	-14417.9	15.875	-0.24	-0.145268	-6.6562e-05
648.231	-35891	-14417.6	15.8718	-0.24	-0.14762	0.000142833
648.248	-35890.9	-14417.4	15.8684	-0.24	-0.14911	0.000689256
648.265	-35890.8	-14417.2	15.8652	-0.24	-0.151062	0.00150014
648.282	-35890.7	-14416.9	15.8619	-0.24	-0.154447	0.00260471
648.299	-35890.6	-14416.6	15.8575	-0.24	-0.159627	0.00413386
648.316	-35890.5	-14416.4	15.8522	-0.24	-0.165087	0.00587825
648.333	-35890.4	-14416.1	15.847	-0.24	-0.167861	0.00733271
648.35	-35890.3	-14415.9	15.8421	-0.24	-0.169004	0.0083684
648.367	-35890.2	-14415.7	15.8368	-0.24	-0.172536	0.0091539
648.384	-35890.1	-14415.4	15.8316	-0.24	-0.178192	0.00969525
648.401	-35890	-14415.1	15.8275	-0.24	-0.182525	0.00988112
648.418	-35889.9	-14414.9	15.8243	-0.24	-0.185622	0.00982644
648.435	-35889.8	-14414.6	15.821	-0.24	-0.189803	0.00978225
648.452	-35889.7	-14414.4	15.8176	-0.24	-0.195093	0.00979795
648.469	-35889.6	-14414.2	15.8144	-0.24	-0.200122	0.00980943
648.486	-35889.5	-14413.9	15.811	-0.24	-0.203132	0.00980511
648.503	-35889.4	-14413.6	15.8064	-0.24	-0.202567	0.00980274
648.52	-35889.3	-14413.4	15.801	-0.24	-0.200306	0.00980386
648.537	-35889.2	-14413.1	15.7956	-0.24	-0.199222	0.00980304
648.554	-35889.1	-14412.9	15.7907	-0.24	-0.197372	0.00980328
648.571	-35889	-14412.7	15.787	-0.24	-0.191578	0.00980861
648.588	-35888.9	-14412.4	15.7837	-0.24	-0.184111	0.00980575
648.605	-35888.8	-14412.1	15.7803	-0.24	-0.178628	0.00978515
648.622	-35888.7	-14411.9	15.7769	-0.24	-0.173678	0.0098003
648.639	-35888.6	-14411.7	15.7738	-0.24	-0.166557	0.00987874
648.656	-35888.5	-14411.4	15.7702	-0.24	-0.157264	0.00981766
648.673	-35888.4	-14411.2	15.7655	-0.24	-0.146748	0.00940527
648.69	-35888.3	-14410.9	15.76	-0.24	-0.136667	0.0087146
648.707	-35888.2	-14410.6	15.7545	-0.24	-0.128158	0.00781666
648.724	-35888.1	-14410.4	15.7498	-0.24	-0.119436	0.00643478
648.741	-35888	-14410.2	15.7462	-0.24	-0.109104	0.00437909
648.758	-35887.9	-14409.9	15.7431	-0.24	-0.0995123	0.00204265
648.775	-35887.8	-14409.7	15.7397	-0.24	-0.0925303	-0.000200548
648.792	-35887.7	-14409.4	15.7363	-0.24	-0.0857791	-0.00244996
648.809	-35887.6	-14409.1	15.733	-0.24	-0.0772579	-0.00477412
648.826	-35887.5	-14408.9	15.7293	-0.24	-0.0685444	-0.00687484
648.843	-35887.4	-14408.7	15.7244	-0.24	-0.0612923	-0.00856393
648.86	-35887.3	-14408.4	15.719	-0.24	-0.0558391	-0.0100688
648.877	-35887.2	-14408.2	15.7136	-0.24	-0.0513619	-0.0116586
648.894	-35887.1	-14407.9	15.709	-0.24	-0.0447486	-0.013557
648.911	-35887	-14407.6	15.7056	-0.24	-0.035421	-0.0158038
648.928	-35886.9	-14407.4	15.7024	-0.24	-0.0285545	-0.0180831
648.945	-35886.8	-14407.2	15.699	-0.24	-0.0258037	-0.0202381
648.962	-35886.7	-14407	15.6957	-0.24	-0.0216079	-0.0224579
648.979	-35886.6	-14406.7	15.6925	-0.24	-0.0140637	-0.024762
648.996	-35886.5	-14406.4	15.6884	-0.24	-0.00871957	-0.0268227
649.013	-35886.4	-14406.2	15.6832	-0.24	-0.00741426	-0.02851
649.03	-35886.3	-14405.9	15.6777	-0.24	-0.00553774	-0.0300356
649.047	-35886.2	-14405.7	15.6726	-0.24	-0.00175148	-0.031627
649.064	-35886.1	-14405.5	15.6684	-0.24	0.000574011	-0.0334939
649.081	-35886	-14405.2	15.6651	-0.24	0.000377229	-0.0357265
649.098	-35885.9	-14404.9	15.6617	-0.24	-0.000164888	-0.0382669
649.115	-35885.8	-14404.7	15.6582	-0.24	-8.97214e-05	-0.041074
649.132	-35885.7	-14404.4	15.6551	-0.24	4.77867e-05	-0.0441344
649.149	-35885.6	-14404.2	15.6519	-0.24	2.39944e-05	-0.0474149
649.166	-35885.5	-14404	15.6474	-0.24	-1.24153e-05	-0.050855
649.183	-35885.4	-14403.7	15.642	-0.24	-5.53431e-06	-0.0542497
649.2	-35885.3	-14403.4	15.6376	-0.24	3.45274e-06	-0.0572854
649.217	-35885.2	-14403.2	15.6344	-0.24	1.26152e-06	-0.0600317
649.234	-35885.1	-14403	15.6312	-0.24	-9.82877e-07	-0.0628296
649.251	-35885	-14402.7	15.6278	-0.24	-3.41528e-07	-0.065572
649.268	-35884.9	-14402.5	15.6246	-0.24	2.71001e-07	-0.067894
649.285	-35884.8	-14402.2	15.6212	-0.24	9.1605e-08	-0.0700818
649.302	-35884.7	-14402	15.6166	-0.24	-1.42405e-07	-0.0727731
649.319	-35884.6	-14401.7	15.6112	-0.24	-7.33889e-08	-0.0756459
649.336	-35884.5	-14401.5	15.6062	-0.24	3.18945e-07	-0.0779509
649.353	-35884.4	-14401.3	15.6012	-0.24	2.24748e-07	-0.0800481
649.37	-35884.3	-14401	15.5959	-0.24	-1.11441e-06	-0.0827132
649.387	-35884.2	-14400.8	15.5908	-0.24	-6.42998e-07	-0.0855943
649.404	-35884.1	-14400.5	15.5869	-0.24	4.38702e-06	-0.0879438
649.421	-35884	-14400.2	15.5837	-0.24	1.68835e-06	-0.0901289
649.438	-35883.9	-14400	15.5804	-0.24	-1.75635e-05	-0.092802
649.455	-35883.9	-14399.8	15.577	-0.24	-6.408e-06	-0.0955653
649.472	-35883.8	-14399.5	15.574	-0.24	6.46397e-05	-0.0978326
649.489	-35883.6	-14399.3	15.5703	-0.24	1.2433e-05	-0.100069
649.506	-35883.5	-14399	15.5651	-0.24	-0.000251034	-0.10287
649.523	-35883.4	-14398.8	15.56	-0.24	0	-0.105664
649.54	-35883.3	-14398.5	15.5563	-0.24	0.00141067	-0.107843
649.557	-35883.3	-14398.3	15.5533	-0.24	0.00333333	-0.110022
649.574	-35883.2	-14398.1	15.5499	-0.24	0.00504055	-0.112816
649.591	-35883.1	-14397.8	15.5465	-0.24	0.00677847	-0.115617
649.608	-35882.9	-14397.5	15.5432	-0.24	0.00873626	-0.117854
649.625	-35882.8	-14397.3	15.5395	-0.24	0.0100958	-0.120121
649.642	-35882.8	-14397.1	15.5348	-0.24	0.010277	-0.122884
649.659	-35882.7	-14396.9	15.5293	-0.24	0.00996754	-0.125557
649.676	-35882.6	-14396.6	15.5239	-0.24	0.00986291	-0.127742
649.693	-35882.5	-14396.3	15.5193	-0.24	0.010054	-0.130092
649.71	-35882.4	-14396.1	15.5157	-0.24	0.0102901	-0.132974
649.727	-35882.3	-14395.8	15.5126	-0.24	0.00976254	-0.135638
649.744	-35882.2	-14395.6	15.5092	-0.24	0.00814382	-0.137733
649.761	-35882.1	-14395.4	15.5059	-0.24	0.00624173	-0.140042
649.778	-35882	-14395.1	15.5027	-0.24	0.0045683	-0.142921
649.795	-35881.9	-14394.8	15.4987	-0.24	0.00276572	-0.145597
649.812	-35881.8	-14394.6	15.4936	-0.24	0.000867148	-0.147765
649.829	-35881.7	-14394.4	15.4881	-0.24	-0.000251183	-0.15015
649.846	-35881.6	-14394.1	15.4829	-0.24	-0.000274451	-0.152962
649.863	-35881.5	-14393.9	15.4786	-0.24	0.000161563	-0.155513
649.88	-35881.4	-14393.7	15.4752	-0.24	0.000329223	-0.157661
649.897	-35881.3	-14393.4	15.4719	-0.24	-0.000501574	-0.160153
649.914	-35881.2	-14393.1	15.4684	-0.24	-0.00230891	-0.163065
649.931	-35881.1	-14392.9	15.4652	-0.24	-0.00414886	-0.165572
649.948	-35881	-14392.7	15.4621	-0.24	-0.00574647	-0.167636
649.965	-35880.9	-14392.4	15.4577	-0.24	-0.00758576	-0.170102
649.982	-35880.8	-14392.2	15.4523	-0.24	-0.00942967	-0.173013
649.999	-35880.7	-14391.9	15.4478	-0.24	-0.0102726	-0.175542
650.016	-35880.6	-14391.7	15.4446	-0.24	-0.0101225	-0.177689
650.033	-35880.5	-14391.4	15.4414	-0.24	-0.0099204	-0.180207
650.05	-35880.4	-14391.2	15.438	-0.24	-0.00996511	-0.183024
650.067	-35880.3	-14391	15.4348	-0.24	-0.0100264	-0.185441
650.084	-35880.2	-14390.7	15.4314	-0.24	-0.0100151	-0.1876
650.101	-35880.1	-14390.5	15.427	-0.240001	-0.00996894	-0.190242
650.118	-35880	-14390.2	15.4216	-0.240001	-0.00997276	-0.193133
650.135	-35879.9	-14390	15.4162	-0.239996	-0.0101061	-0.195475
650.152	-35879.8	-14389.8	15.4113	-0.239996	-0.0100982	-0.197558
650.169	-35879.8	-14389.5	15.4074	-0.240015	-0.00961163	-0.200202
650.186	-35879.6	-14389.3	15.4041	-0.240012	-0.00969634	-0.203093
650.203	-35879.5	-14389	15.4007	-0.23994	-0.0119562	-0.20541
650.22	-35879.4	-14388.7	15.3972	-0.239965	-0.015908	-0.207605
650.237	-35879.3	-14388.5	15.3942	-0.240243	-0.020285	-0.210582
650.254	-35879.3	-14388.3	15.3908	-0.240133	-0.0255542	-0.21401
650.271	-35879.2	-14388.1	15.3858	-0.238848	-0.0325241	-0.217205
650.288	-35879.1	-14387.8	15.3805	-0.236892	-0.0393449	-0.220663
650.305	-35879	-14387.5	15.3766	-0.235136	-0.0436505	-0.225095
650.322	-35878.9	-14387.3	15.3735	-0.233442	-0.0464963	-0.22961
650.339	-35878.8	-14387.1	15.3702	-0.231519	-0.0497247	-0.233108
650.356	-35878.7	-14386.9	15.3669	-0.230051	-0.0531434	-0.236191
650.373	-35878.6	-14386.6	15.3637	-0.22974	-0.0562546	-0.239669
650.39	-35878.5	-14386.3	15.36	-0.23	-0.06	-0.242919
650.407	-35878.4	-14386.1	15.3552	-0.230068	-0.065173	-0.245252
650.424	-35878.3	-14385.8	15.3497	-0.229997	-0.0702594	-0.247419
650.441	-35878.2	-14385.6	15.3443	-0.229982	-0.0738537	-0.250148
650.458	-35878.1	-14385.4	15.3398	-0.230001	-0.0768511	-0.252868
650.475	-35878	-14385.1	15.3362	-0.230005	-0.0802434	-0.255073
650.492	-35877.9	-14384.9	15.3329	-0.23	-0.0837301	-0.257386
650.509	-35877.8	-14384.6	15.3295	-0.229999	-0.0870337	-0.260251
650.526	-35877.7	-14384.4	15.3261	-0.23	-0.090705	-0.262952
650.543	-35877.6	-14384.2	15.323	-0.229999	-0.0953128	-0.265063
650.56	-35877.5	-14383.9	15.3192	-0.230001	-0.101121	-0.267338
650.577	-35877.4	-14383.7	15.3143	-0.230006	-0.107988	-0.270205
650.594	-35877.3	-14383.4	15.3087	-0.229995	-0.114911	-0.272904
650.611	-35877.2	-14383.2	15.3033	-0.229978	-0.121535	-0.275069
650.628	-35877.1	-14382.9	15.2988	-0.230024	-0.129038	-0.277467
650.645	-35877	-14382.7	15.2955	-0.230087	-0.137615	-0.28033
650.662	-35877	-14382.5	15.2924	-0.22991	-0.145454	-0.282741
650.679	-35876.9	-14382.2	15.2889	-0.229691	-0.152063	-0.284365
650.696	-35876.8	-14382	15.2855	-0.230428	-0.159531	-0.286065
650.713	-35876.6	-14381.7	15.2822	-0.232253	-0.168367	-0.287947
650.73	-35876.6	-14381.5	15.2782	-0.233938	-0.176422	-0.288865
650.747	-35876.5	-14381.3	15.2732	-0.235372	-0.182975	-0.288718
650.764	-35876.4	-14381	15.2677	-0.23794	-0.189361	-0.288823
650.781	-35876.3	-14380.8	15.2624	-0.241607	-0.196252	-0.289508
650.798	-35876.2	-14380.5	15.2581	-0.244476	-0.203329	-0.289786
650.815	-35876.1	-14380.3	15.2548	-0.246051	-0.210236	-0.289647
650.832	-35876	-14380	15.2516	-0.247445	-0.216685	-0.290181
650.849	-35875.9	-14379.8	15.2482	-0.249143	-0.223207	-0.291409
650.866	-35875.8	-14379.6	15.245	-0.250973	-0.23108	-0.292353
650.883	-35875.7	-14379.3	15.2417	-0.252707	-0.241444	-0.292831
650.9	-35875.6	-14379.1	15.2372	-0.254136	-0.255158	-0.293392
650.917	-35875.5	-14378.8	15.2319	-0.255806	-0.271053	-0.293995
650.934	-35875.4	-14378.6	15.2267	-0.258731	-0.286657	-0.294157
650.951	-35875.3	-14378.4	15.2217	-0.26227	-0.303217	-0.294078
650.968	-35875.2	-14378.1	15.2167	-0.264776	-0.324087	-0.294375
650.985	-35875.1	-14377.9	15.2115	-0.266259	-0.347054	-0.29502
651.002	-35875	-14377.6	15.2063	-0.267782	-0.366804	-0.295587
651.019	-35875	-14377.4	15.2012	-0.26957	-0.385208	-0.296134
651.036	-35874.9	-14377.1	15.1962	-0.271362	-0.407461	-0.296911
651.053	-35874.8	-14376.9	15.1912	-0.272988	-0.431412	-0.297406
651.07	-35874.7	-14376.7	15.1859	-0.274405	-0.451982	-0.29685
651.087	-35874.6	-14376.4	15.1808	-0.276231	-0.470098	-0.295479
651.104	-35874.5	-14376.2	15.1768	-0.279229	-0.489049	-0.293928
651.121	-35874.4	-14375.9	15.1737	-0.282904	-0.507912	-0.292173
651.138	-35874.3	-14375.7	15.1707	-0.286378	-0.524388	-0.290009
651.155	-35874.2	-14375.5	15.1672	-0.289621	-0.538465	-0.287815
651.172	-35874.1	-14375.2	15.1623	-0.292898	-0.550945	-0.286045
651.189	-35874	-14375	15.157	-0.296445	-0.562651	-0.284417
651.206	-35873.9	-14374.7	15.1521	-0.300269	-0.573988	-0.282449
651.223	-35873.8	-14374.5	15.1467	-0.303333	-0.583333	-0.279956
651.24	-35873.8	-14374.3	15.1399	-0.304898	-0.589235	-0.276892
651.257	-35873.7	-14374	15.1333	-0.306667	-0.593333	-0.27342
651.274	-35873.6	-14373.8	15.1282	-0.310128	-0.597332	-0.269684
651.291	-35873.5	-14373.5	15.123	-0.313481	-0.600095	-0.265536
651.308	-35873.4	-14373.3	15.1161	-0.315134	-0.600512	-0.260957
651.325	-35873.3	-14373	15.1093	-0.316978	-0.599942	-0.256606
651.342	-35873.2	-14372.8	15.1041	-0.320443	-0.599778	-0.252869
651.359	-35873.1	-14372.6	15.0994	-0.32361	-0.600047	-0.248953
651.376	-35873	-14372.4	15.0944	-0.325167	-0.600356	-0.244368
651.393	-35872.9	-14372.1	15.0891	-0.327164	-0.599795	-0.240049
651.41	-35872.8	-14371.8	15.0838	-0.330802	-0.598037	-0.236628
651.427	-35872.8	-14371.6	15.0789	-0.333867	-0.596351	-0.233427
651.444	-35872.7	-14371.4	15.0741	-0.335293	-0.595122	-0.230044
651.461	-35872.6	-14371.2	15.0686	-0.337336	-0.592469	-0.227023
651.478	-35872.5	-14370.9	15.0617	-0.341004	-0.586615	-0.224423
651.495	-35872.4	-14370.6	15.0546	-0.343996	-0.576553	-0.221099
651.512	-35872.3	-14370.4	15.0478	-0.345459	-0.561838	-0.216596
651.529	-35872.2	-14370.1	15.0409	-0.347686	-0.542809	-0.211881
651.546	-35872.2	-14369.9	15.0341	-0.351306	-0.518935	-0.207198
651.563	-35872.1	-14369.7	15.028	-0.354077	-0.488333	-0.201522
651.58	-35872	-14369.5	15.0228	-0.355501	-0.451966	-0.194334
651.597	-35871.9	-14369.2	15.018	-0.357928	-0.415044	-0.18598
651.614	-35871.8	-14368.9	15.013	-0.361674	-0.379367	-0.176151
651.631	-35871.7	-14368.7	15.0071	-0.364287	-0.342117	-0.163659
651.648	-35871.6	-14368.5	15.0004	-0.365621	-0.303329	-0.148343
651.665	-35871.6	-14368.3	14.9934	-0.368118	-0.266345	-0.131211
651.682	-35871.5	-14368	14.9866	-0.371866	-0.232205	-0.11317
651.699	-35871.4	-14367.8	14.9797	-0.374408	-0.199384	-0.0949856
651.716	-35871.3	-14367.5	14.9728	-0.375821	-0.168355	-0.0780476
651.733	-35871.2	-14367.3	14.9661	-0.378484	-0.141417	-0.0642233
651.75	-35871.1	-14367.1	14.9594	-0.382122	-0.118611	-0.0537248
651.767	-35871	-14366.8	14.9527	-0.384456	-0.0981938	-0.0454701
651.784	-35870.9	-14366.6	14.9458	-0.385893	-0.0794886	-0.0389393
651.801	-35870.8	-14366.3	14.9389	-0.388775	-0.0626713	-0.0340169
651.818	-35870.8	-14366.1	14.932	-0.392478	-0.0475352	-0.0297065
651.835	-35870.7	-14365.8	14.9253	-0.394629	-0.0337493	-0.0244844
651.852	-35870.6	-14365.6	14.9186	-0.396019	-0.0225146	-0.0176203
651.869	-35870.5	-14365.4	14.9119	-0.398976	-0.0155724	-0.00888233
651.886	-35870.4	-14365.1	14.905	-0.402655	-0.0111094	0.00164749
651.903	-35870.3	-14364.9	14.898	-0.404753	-0.00577724	0.013636
651.92	-35870.2	-14364.6	14.8912	-0.406263	-0.000640984	0.0261515
651.937	-35870.2	-14364.4	14.8847	-0.40934	0.00168032	0.0381752
651.954	-35870.1	-14364.2	14.878	-0.412856	0.00294776	0.0501139
651.971	-35870	-14364	14.87	-0.414782	0.00611766	0.0628783
651.988	-35869.9	-14363.7	14.8611	-0.416378	0.00970571	0.0767306
652.005	-35869.8	-14363.4	14.8521	-0.41967	0.0109134	0.091484
652.022	-35869.7	-14363.2	14.8438	-0.423178	0.0100814	0.105945
652.039	-35869.7	-14363	14.8368	-0.424928	0.00851079	0.118942
652.056	-35869.6	-14362.8	14.8304	-0.426521	0.00676722	0.131095
652.073	-35869.5	-14362.5	14.8236	-0.429876	0.00510414	0.143366
652.09	-35869.4	-14362.3	14.8167	-0.433333	0.00333333	0.155773
652.107	-35869.3	-14362	14.81	-0.435064	0.00135522	0.168418
652.124	-35869.2	-14361.8	14.8029	-0.436818	-4.88169e-05	0.18285
652.141	-35869.1	-14361.6	14.7948	-0.440221	-0.000265843	0.200199
652.158	-35869.1	-14361.4	14.7862	-0.443476	1.2881e-05	0.218972
652.175	-35869	-14361.1	14.7776	-0.44509	6.67817e-05	0.237583
652.192	-35868.9	-14360.9	14.769	-0.44699	-6.5429e-06	0.255973
652.209	-35868.8	-14360.6	14.7604	-0.450577	-1.70481e-05	0.27419
652.226	-35868.7	-14360.4	14.7518	-0.453745	2.52905e-06	0.291675
652.243	-35868.6	-14360.2	14.7435	-0.455218	4.61877e-06	0.308136
652.26	-35868.5	-14360	14.7352	-0.457157	-6.65206e-07	0.324184
652.277	-35868.5	-14359.7	14.7266	-0.460781	-1.14564e-06	0.340137
652.294	-35868.4	-14359.4	14.718	-0.463878	2.24614e-07	0.355306
652.311	-35868.3	-14359.2	14.7093	-0.465376	2.87186e-07	0.368834
652.328	-35868.2	-14359	14.7009	-0.467499	-7.25178e-08	0.37983
652.345	-35868.1	-14358.8	14.6926	-0.471093	-7.8042e-08	0.388208
652.362	-35868	-14358.5	14.6842	-0.47397	1.96552e-08	0.395264
652.379	-35867.9	-14358.3	14.6756	-0.475413	2.12686e-08	0.401686
652.396	-35867.8	-14358	14.6669	-0.477728	-8.90736e-09	0.406885
652.413	-35867.8	-14357.8	14.6583	-0.481461	-1.3345e-08	0.410798
652.43	-35867.7	-14357.6	14.6499	-0.484191	1.57869e-08	0.4143
652.447	-35867.6	-14357.3	14.6416	-0.485534	3.48974e-08	0.417678
652.464	-35867.5	-14357.1	14.6332	-0.487914	-5.31189e-08	0.420402
652.481	-35867.4	-14356.9	14.6246	-0.491656	-1.17886e-07	0.422544
652.498	-35867.3	-14356.6	14.6159	-0.494313	2.25892e-07	0.424979
652.515	-35867.2	-14356.4	14.6073	-0.495725	4.16832e-07	0.427867
652.532	-35867.2	-14356.1	14.5989	-0.498278	-9.60972e-07	0.430596
652.549	-35867.1	-14355.9	14.5905	-0.501924	-1.60031e-06	0.43369
652.566	-35867	-14355.7	14.5823	-0.504368	3.5868e-06	0.438711
652.583	-35866.9	-14355.5	14.5738	-0.505787	5.43521e-06	0.446196
652.6	-35866.8	-14355.2	14.5642	-0.508558	-1.48419e-05	0.455718
652.617	-35866.7	-14355	14.5537	-0.512285	-1.84974e-05	0.467155
652.634	-35866.7	-14354.8	14.5435	-0.514549	6.14746e-05	0.480575
652.651	-35866.6	-14354.6	14.5336	-0.515911	7.07184e-05	0.494992
652.668	-35866.5	-14354.3	14.5232	-0.518756	-0.000228554	0.508794
652.685	-35866.4	-14354.1	14.5129	-0.522467	-0.000228726	0.52149
652.702	-35866.3	-14353.8	14.5036	-0.524671	0.00108227	0.533286
652.719	-35866.2	-14353.6	14.4953	-0.526143	0.00298606	0.543634
652.736	-35866.2	-14353.4	14.487	-0.529123	0.00409567	0.551736
652.753	-35866.1	-14353.2	14.4786	-0.532682	0.0058518	0.558387
652.77	-35866	-14352.9	14.4704	-0.534704	0.0105525	0.564953
652.787	-35865.9	-14352.7	14.4617	-0.536246	0.0159718	0.570987
652.804	-35865.8	-14352.4	14.4517	-0.539444	0.0184391	0.57542
652.821	-35865.7	-14352.2	14.4412	-0.543015	0.0197355	0.579068
652.838	-35865.7	-14352	14.4311	-0.544856	0.0230407	0.583355
652.855	-35865.6	-14351.8	14.4212	-0.546384	0.0264346	0.588638
652.872	-35865.5	-14351.5	14.411	-0.549648	0.0270193	0.595088
652.889	-35865.4	-14351.3	14.4006	-0.553176	0.0266433	0.603945
652.906	-35865.3	-14351	14.3902	-0.554989	0.0280242	0.6163
652.923	-35865.2	-14350.8	14.38	-0.556667	0.03	0.630719
652.94	-35865.2	-14350.6	14.37	-0.559995	0.030694	0.645406
652.957	-35865.1	-14350.4	14.36	-0.563333	0.03	0.660131
652.974	-35865	-14350.2	14.3498	-0.565032	0.0283522	0.674773
652.991	-35864.9	-14349.9	14.3394	-0.56682	0.026575	0.688082
653.008	-35864.8	-14349.7	14.329	-0.570276	0.0251391	0.698986
653.025	-35864.7	-14349.4	14.3188	-0.573647	0.0230019	0.707951
653.042	-35864.7	-14349.2	14.3088	-0.57544	0.0195633	0.715558
653.059	-35864.6	-14349	14.2988	-0.57687	0.0163645	0.721791
653.076	-35864.5	-14348.8	14.2886	-0.578847	0.0145411	0.726649
653.093	-35864.4	-14348.5	14.2782	-0.580097	0.0130259	0.730461
653.11	-35864.3	-14348.3	14.2678	-0.579967	0.0111049	0.733499
653.127	-35864.2	-14348.1	14.2576	-0.58019	0.00982081	0.735752
653.144	-35864.2	-14347.9	14.2477	-0.581807	0.00975652	0.73738
653.161	-35864.1	-14347.7	14.2376	-0.583754	0.010047	0.738962
653.178	-35864	-14347.4	14.2273	-0.585371	0.0100599	0.740741
653.195	-35863.9	-14347.2	14.2169	-0.587313	0.00998516	0.742184
653.212	-35863.8	-14346.9	14.2066	-0.589415	0.00998524	0.742883
653.229	-35863.7	-14346.7	14.1965	-0.589853	0.0100045	0.742807
653.246	-35863.7	-14346.5	14.1865	-0.588135	0.0100036	0.742209
653.263	-35863.6	-14346.3	14.1764	-0.585953	0.0099993	0.741704
653.28	-35863.5	-14346.1	14.1661	-0.584258	0.0100004	0.742016
653.297	-35863.4	-14345.8	14.1557	-0.582656	0.00999816	0.743981
653.314	-35863.3	-14345.6	14.1454	-0.580925	0.00999531	0.74827
653.331	-35863.3	-14345.3	14.1353	-0.579194	0.0100094	0.755297
653.348	-35863.2	-14345.1	14.1253	-0.577529	0.0100189	0.764669
653.365	-35863.1	-14344.9	14.1152	-0.575905	0.00996441	0.775143
653.382	-35863	-14344.7	14.1049	-0.574211	0.00993457	0.785851
653.399	-35862.9	-14344.4	14.0944	-0.572277	0.0101497	0.796356
653.416	-35862.8	-14344.2	14.0841	-0.570486	0.0102278	0.805932
653.433	-35862.8	-14344	14.0743	-0.569684	0.0092873	0.813623
653.45	-35862.7	-14343.8	14.0644	-0.569835	0.00745779	0.819383
653.467	-35862.6	-14343.6	14.0531	-0.5702	0.00563911	0.823854
653.484	-35862.5	-14343.3	14.0408	-0.570184	0.0039733	0.827105
653.501	-35862.4	-14343.1	14.0297	-0.569339	0.00205253	0.828779
653.518	-35862.3	-14342.9	14.0196	-0.567439	0.000322239	0.82907
653.535	-35862.3	-14342.6	14.0094	-0.56446	-0.000299208	0.828518
653.552	-35862.2	-14342.5	13.9994	-0.560983	-8.26765e-05	0.827293
653.569	-35862.1	-14342.2	13.9906	-0.5578	7.70832e-05	0.825268
653.586	-35862	-14342	13.9821	-0.554337	1.72557e-05	0.821535
653.603	-35861.9	-14341.8	13.9724	-0.549271	-2.07217e-05	0.814782
653.62	-35861.9	-14341.5	13.9618	-0.541663	-3.39667e-06	0.804092
653.637	-35861.8	-14341.3	13.9517	-0.530808	5.74627e-06	0.788813
653.654	-35861.7	-14341.1	13.9418	-0.516296	9.01055e-07	0.768745
653.671	-35861.6	-14340.9	13.9314	-0.49818	-1.46807e-06	0.744116
653.688	-35861.6	-14340.7	13.9212	-0.478862	-1.54452e-07	0.716783
653.705	-35861.5	-14340.4	13.9118	-0.461438	3.79114e-07	0.689239
653.722	-35861.4	-14340.2	13.9038	-0.447371	1.84278e-08	0.663704
653.739	-35861.3	-14340	13.8969	-0.437258	-7.02375e-08	0.641943
653.756	-35861.2	-14339.8	13.8904	-0.430333	1.34044e-09	0.624036
653.773	-35861.2	-14339.6	13.8836	-0.42565	-1.06469e-07	0.609553
653.79	-35861.1	-14339.3	13.8767	-0.423333	0	0.598039
653.807	-35861	-14339.1	13.8701	-0.42329	5.07211e-07	0.588934
653.824	-35860.9	-14338.8	13.8629	-0.423285	-1.01189e-07	0.581269
653.841	-35860.8	-14338.7	13.8545	-0.421092	-2.02457e-06	0.573971
653.858	-35860.7	-14338.5	13.8462	-0.416314	3.83625e-07	0.565936
653.875	-35860.7	-14338.2	13.8391	-0.408893	7.37796e-06	0.556544
653.892	-35860.6	-14338	13.8325	-0.39864	-2.95219e-06	0.546812
653.909	-35860.5	-14337.7	13.8257	-0.386237	-2.79434e-05	0.537898
653.926	-35860.4	-14337.5	13.8188	-0.374901	1.71302e-05	0.530389
653.943	-35860.3	-14337.3	13.8121	-0.366479	0.000109214	0.524746
653.96	-35860.3	-14337.1	13.8055	-0.358485	-6.45521e-05	0.521372
653.977	-35860.2	-14336.9	13.7987	-0.348712	-0.000393798	0.520098
653.994	-35860.1	-14336.6	13.7917	-0.337124	0.000333864	0.519414
654.011	-35860	-14336.4	13.7846	-0.32384	0.00232389	0.518573
654.028	-35859.9	-14336.2	13.7782	-0.308684	0.00344034	0.518752
654.045	-35859.9	-14336	13.773	-0.293764	0.00309125	0.520109
654.062	-35859.8	-14335.8	13.7689	-0.285109	0.00380572	0.520647
654.079	-35859.7	-14335.6	13.7654	-0.282899	0.00605793	0.519181
654.096	-35859.6	-14335.4	13.7622	-0.276707	0.00631194	0.516272
654.113	-35859.5	-14335.2	13.7587	-0.262563	0.00404847	0.511354
654.13	-35859.5	-14334.9	13.7553	-0.247408	0.00366659	0.502024
654.147	-35859.4	-14334.7	13.7519	-0.233271	0.00589307	0.488241
654.164	-35859.3	-14334.5	13.7486	-0.215046	0.00642348	0.473087
654.181	-35859.2	-14334.2	13.7452	-0.193363	0.00429935	0.458053
654.198	-35859.1	-14334	13.7416	-0.176378	0.00306887	0.44242
654.215	-35859.1	-14333.8	13.738	-0.165213	0.00340557	0.426515
654.232	-35859	-14333.6	13.7356	-0.153101	0.00268961	0.411865
654.249	-35858.9	-14333.4	13.7341	-0.137738	0.000728538	0.398459
654.266	-35858.8	-14333.1	13.7323	-0.121304	-0.000354491	0.384877
654.283	-35858.7	-14332.9	13.7305	-0.105763	-0.00015801	0.371256
654.3	-35858.7	-14332.7	13.7297	-0.0926707	9.85531e-05	0.359167
654.317	-35858.6	-14332.5	13.7299	-0.0827394	3.59783e-05	0.349335
654.334	-35858.5	-14332.3	13.7301	-0.0759514	-2.79239e-05	0.341742
654.351	-35858.4	-14332.1	13.73	-0.0713751	-9.59014e-06	0.336065
654.368	-35858.3	-14331.8	13.7299	-0.0675604	7.21568e-06	0.331803
654.385	-35858.3	-14331.6	13.7299	-0.0641806	2.09294e-06	0.328637
654.402	-35858.2	-14331.4	13.7302	-0.0616565	-1.95918e-06	0.326379
654.419	-35858.1	-14331.2	13.7302	-0.0601862	-4.41332e-07	0.324877
654.436	-35858	-14331	13.729	-0.0597733	5.46626e-07	0.323995
654.453	-35857.9	-14330.7	13.7271	-0.059949	1.17285e-07	0.323578
654.47	-35857.9	-14330.5	13.7253	-0.0600739	-1.40362e-07	0.323462
654.487	-35857.8	-14330.3	13.7237	-0.060019	-2.28507e-08	0.323512
654.504	-35857.7	-14330.1	13.7217	-0.0599182	3.73861e-08	0.323602
654.521	-35857.6	-14329.9	13.7201	-0.0599728	3.97978e-09	0.323554
654.538	-35857.5	-14329.6	13.7197	-0.0602707	-1.03125e-08	0.323103
654.555	-35857.5	-14329.4	13.72	-0.0600977	-1.05379e-09	0.321627
654.572	-35857.4	-14329.2	13.7201	-0.0583919	2.61975e-09	0.31842
654.589	-35857.3	-14329	13.72	-0.0537325	1.33816e-10	0.313029
654.606	-35857.2	-14328.7	13.7197	-0.0450242	-6.53015e-10	0.305201
654.623	-35857.2	-14328.5	13.72	-0.0333333	0	0.295207
654.64	-35857.1	-14328.3	13.7214	-0.0202231	4.85087e-11	0.283577
654.657	-35857	-14328.1	13.7233	-0.00666667	0	0.271242
654.674	-35856.9	-14327.9	13.7251	0.00635194	4.63434e-10	0.259125
654.691	-35856.8	-14327.6	13.7268	0.0172142	-9.82837e-11	0.247722
654.708	-35856.7	-14327.4	13.7285	0.0248613	-1.93933e-09	0.237469
654.725	-35856.7	-14327.2	13.7302	0.0306434	7.81758e-10	0.228956
654.742	-35856.6	-14327	13.7319	0.0358968	7.65418e-09	0.222462
654.759	-35856.5	-14326.8	13.7335	0.0404945	-2.95433e-09	0.217299
654.776	-35856.4	-14326.5	13.7352	0.0441928	-2.7754e-08	0.212943
654.793	-35856.3	-14326.3	13.737	0.0471416	1.69636e-08	0.209796
654.81	-35856.3	-14326.1	13.7387	0.0492976	1.04201e-07	0.207994
654.827	-35856.2	-14325.9	13.7404	0.0499991	-8.70689e-08	0.206638
654.844	-35856.1	-14325.7	13.7422	0.0495652	-4.05799e-07	0.204795
654.861	-35856	-14325.5	13.7436	0.0504777	3.27632e-07	0.201755
654.878	-35855.9	-14325.2	13.7451	0.0547269	1.45444e-06	0.196801
654.895	-35855.9	-14325	13.7476	0.0627742	-1.55374e-06	0.189148
654.912	-35855.8	-14324.8	13.7513	0.0744012	-5.35672e-06	0.178717
654.929	-35855.7	-14324.6	13.7541	0.088531	7.11945e-06	0.166662
654.946	-35855.6	-14324.4	13.7555	0.103748	2.07299e-05	0.154056
654.963	-35855.5	-14324.1	13.7576	0.118269	-2.67093e-05	0.141669
654.98	-35855.5	-14323.9	13.7612	0.130683	-7.3163e-05	0.130216
654.997	-35855.4	-14323.7	13.7647	0.140194	0.000117302	0.120352
655.014	-35855.3	-14323.5	13.768	0.147008	0.000263164	0.112399
655.031	-35855.2	-14323.3	13.7722	0.152508	-0.000550803	0.106254
655.048	-35855.2	-14323.1	13.7772	0.157416	-0.00230057	0.101523
655.065	-35855.1	-14322.8	13.7817	0.16166	-0.00393219	0.0975409
655.082	-35855	-14322.6	13.785	0.165147	-0.00544473	0.0940869
655.099	-35854.9	-14322.4	13.7883	0.167816	-0.00816695	0.0915083
655.116	-35854.8	-14322.2	13.7918	0.169554	-0.0118483	0.0898612
655.133	-35854.8	-14322	13.795	0.17021	-0.014528	0.088855
655.15	-35854.7	-14321.8	13.7982	0.170102	-0.0159864	0.0883268
655.167	-35854.6	-14321.5	13.8024	0.169955	-0.0176275	0.0882357
655.184	-35854.5	-14321.3	13.8077	0.169991	-0.0194789	0.0882916
655.201	-35854.4	-14321.1	13.8133	0.169972	-0.020315	0.0880022
655.218	-35854.4	-14320.9	13.8184	0.169952	-0.0201262	0.0873732
655.235	-35854.3	-14320.7	13.8224	0.170173	-0.0198616	0.0867471
655.252	-35854.2	-14320.4	13.8256	0.170203	-0.0199099	0.0856556
655.269	-35854.1	-14320.2	13.8288	0.16934	-0.0202181	0.0831275
655.286	-35854	-14319.9	13.8323	0.169339	-0.0202026	0.0788864
655.303	-35853.9	-14319.7	13.8356	0.173306	-0.019043	0.0730829
655.32	-35853.9	-14319.5	13.8391	0.181141	-0.0171156	0.0653523
655.337	-35853.8	-14319.3	13.8435	0.191098	-0.0153727	0.0551715
655.354	-35853.7	-14319.1	13.8487	0.203335	-0.0137561	0.0432307
655.371	-35853.6	-14318.9	13.854	0.218567	-0.0118283	0.0307579
655.388	-35853.5	-14318.6	13.8591	0.234189	-0.0101793	0.0184587
655.405	-35853.5	-14318.4	13.864	0.246514	-0.00971074	0.00682735
655.422	-35853.4	-14318.2	13.8693	0.255708	-0.00996923	-0.00330818
655.439	-35853.3	-14318	13.8756	0.263303	-0.0100795	-0.0111496
655.456	-35853.2	-14317.8	13.8825	0.2694	-0.010008	-0.0168713
655.473	-35853.1	-14317.5	13.8894	0.2737	-0.0099809	-0.0211763
655.49	-35853.1	-14317.3	13.8963	0.276534	-0.00999919	-0.0258152
655.507	-35853	-14317.1	13.9034	0.278454	-0.0100005	-0.0320498
655.524	-35852.9	-14316.9	13.91	0.28	-0.01	-0.037037
655.541	-35852.8	-14316.7	13.9154	0.281611	-0.0100177	-0.0382367
655.558	-35852.8	-14316.4	13.92	0.283333	-0.01	-0.0392157
655.575	-35852.7	-14316.2	13.9248	0.285099	-0.00993045	-0.0431759
655.592	-35852.6	-14316	13.9304	0.286758	-0.0100138	-0.0457534
655.609	-35852.5	-14315.8	13.9371	0.287765	-0.0102669	-0.0435459
655.626	-35852.4	-14315.6	13.9441	0.286299	-0.0098922	-0.0427206
655.643	-35852.3	-14315.3	13.9508	0.28094	-0.00837057	-0.0473608
655.66	-35852.3	-14315.1	13.9575	0.272146	-0.00645162	-0.0500123
655.677	-35852.2	-14314.8	13.9646	0.260733	-0.00476744	-0.0447017
655.694	-35852.1	-14314.6	13.971	0.247597	-0.0029928	-0.0353315
655.711	-35852	-14314.4	13.9762	0.233724	-0.0010476	-0.0251294
655.728	-35851.9	-14314.2	13.9812	0.220265	0.000167807	-0.0116044
655.745	-35851.9	-14314	13.9864	0.208136	0.000228012	0.00602865
655.762	-35851.8	-14313.7	13.991	0.197718	-4.40602e-05	0.0234255
655.779	-35851.7	-14313.5	13.9944	0.188956	-5.61204e-05	0.0374891
655.796	-35851.6	-14313.3	13.9977	0.181048	1.39222e-05	0.048893
655.813	-35851.5	-14313.1	14.0012	0.17382	1.39118e-05	0.0582765
655.83	-35851.5	-14312.9	14.0044	0.168324	-4.30452e-06	0.065443
655.847	-35851.4	-14312.6	14.0076	0.164887	-3.74187e-06	0.0705062
655.864	-35851.3	-14312.4	14.0116	0.162596	1.12591e-06	0.0741502
655.881	-35851.2	-14312.2	14.0167	0.160825	9.03403e-07	0.076621
655.898	-35851.1	-14311.9	14.0223	0.159531	-3.30833e-07	0.0774598
655.915	-35851	-14311.7	14.0276	0.159279	-2.18322e-07	0.0764289
655.932	-35851	-14311.5	14.0318	0.161319	9.74072e-08	0.0736294
655.949	-35850.9	-14311.3	14.035	0.166257	5.84907e-08	0.0688634
655.966	-35850.8	-14311.1	14.0383	0.173958	-2.53676e-08	0.0616109
655.983	-35850.7	-14310.8	14.0418	0.184274	-1.37418e-08	0.0519753
656	-35850.6	-14310.6	14.0449	0.197035	7.1575e-09	0.0407555
656.017	-35850.6	-14310.4	14.0482	0.21104	3.20586e-09	0.0288466
656.034	-35850.5	-14310.2	14.0534	0.224216	-2.04861e-09	0.0171789
656.051	-35850.4	-14309.9	14.0604	0.235717	-8.55901e-10	0.00633388
656.068	-35850.3	-14309.7	14.0674	0.245685	5.30854e-10	-0.00338384
656.085	-35850.2	-14309.5	14.0742	0.2541	1.92781e-10	-0.0116526
656.102	-35850.1	-14309.3	14.0813	0.26079	-1.45738e-10	-0.0181558
656.119	-35850.1	-14309.1	14.0882	0.265617	-4.25144e-11	-0.0228837
656.136	-35850	-14308.8	14.0938	0.268514	4.09492e-11	-0.0260448
656.153	-35849.9	-14308.6	14.0986	0.269828	1.1315e-11	-0.0279486
656.17	-35849.8	-14308.4	14.1036	0.27015	-1.05495e-11	-0.0289551
656.187	-35849.7	-14308.1	14.1088	0.270034	-2.3616e-12	-0.0293703
656.204	-35849.7	-14307.9	14.1138	0.26996	2.83596e-12	-0.0294601
656.221	-35849.6	-14307.7	14.119	0.269993	4.64877e-13	-0.0294201
656.238	-35849.5	-14307.5	14.1252	0.270011	-7.86513e-13	-0.0293943
656.255	-35849.4	-14307.2	14.1321	0.270002	-1.23365e-13	-0.0294073
656.272	-35849.3	-14307	14.139	0.269997	2.01237e-13	-0.0294311
656.289	-35849.2	-14306.8	14.1458	0.27	2.12607e-14	-0.0294182
656.306	-35849.2	-14306.5	14.153	0.270001	-5.31364e-14	-0.0293484
656.323	-35849.1	-14306.3	14.1596	0.27	-2.76337e-15	-0.0293997
656.34	-35849	-14306.1	14.1651	0.27	1.45938e-14	-0.0297742
656.357	-35848.9	-14305.9	14.1697	0.27	7.31256e-16	-0.0304534
656.374	-35848.8	-14305.6	14.1745	0.27	-3.70332e-15	-0.0313864
656.391	-35848.8	-14305.4	14.18	0.27	-2.12325e-26	-0.0326797
656.408	-35848.7	-14305.2	14.1867	0.27	9.61614e-16	-0.0343713
656.425	-35848.6	-14305	14.1937	0.27	-4.81323e-17	-0.0360351
656.442	-35848.5	-14304.8	14.2004	0.27	-2.62115e-16	-0.0372735
656.459	-35848.4	-14304.5	14.2071	0.27	1.27004e-17	-0.0381733
656.476	-35848.3	-14304.3	14.2142	0.27	6.58451e-17	-0.0388589
656.493	-35848.3	-14304	14.2207	0.27	-6.45114e-18	-0.0392405
656.51	-35848.2	-14303.8	14.226	0.270001	-1.6809e-17	-0.0392794
656.527	-35848.1	-14303.6	14.2309	0.269999	2.49358e-18	-0.0392069
656.544	-35848	-14303.4	14.2359	0.269994	4.55398e-18	-0.0392034
656.561	-35847.9	-14303.2	14.2409	0.270003	-6.55869e-19	-0.0392151
656.578	-35847.8	-14302.9	14.2458	0.270021	-1.12953e-18	-0.0392009
656.595	-35847.8	-14302.7	14.2515	0.269983	2.21426e-19	-0.0392308
656.612	-35847.7	-14302.5	14.2583	0.269923	2.82988e-19	-0.0392858
656.629	-35847.6	-14302.3	14.2653	0.270083	-7.13174e-20	-0.0391361
656.646	-35847.5	-14302	14.2719	0.270299	-7.62841e-20	-0.0386445
656.663	-35847.4	-14301.8	14.2787	0.269678	1.86909e-20	-0.0378762
656.68	-35847.3	-14301.5	14.2858	0.267947	1.86096e-20	-0.0368336
656.697	-35847.3	-14301.3	14.2921	0.266027	-5.65968e-21	-0.0353814
656.714	-35847.2	-14301.1	14.2973	0.264361	-4.55878e-21	-0.0336375
656.731	-35847.1	-14300.9	14.3019	0.262542	1.70119e-21	-0.0321053
656.748	-35847	-14300.7	14.3067	0.260713	1.22367e-21	-0.0310087
656.765	-35846.9	-14300.4	14.3126	0.259772	-4.44036e-22	-0.0301838
656.782	-35846.8	-14300.2	14.3195	0.25985	-2.91812e-22	-0.0295876
656.799	-35846.8	-14299.9	14.3266	0.260065	1.27552e-22	-0.0293521
656.816	-35846.7	-14299.7	14.3334	0.260036	6.94056e-23	-0.0293919
656.833	-35846.6	-14299.5	14.3403	0.259981	-3.69662e-23	-0.0293907
656.85	-35846.5	-14299.3	14.3471	0.25999	-1.85612e-23	-0.0293533
656.867	-35846.4	-14299	14.353	0.260005	9.60389e-24	-0.0295824
656.884	-35846.4	-14298.8	14.358	0.260002	4.28083e-24	-0.0301752
656.901	-35846.3	-14298.6	14.363	0.259999	-2.67001e-24	-0.0310353
656.918	-35846.2	-14298.4	14.3682	0.259999	-9.74728e-25	-0.0321835
656.935	-35846.1	-14298.1	14.3733	0.26	7.56516e-25	-0.0337135
656.952	-35846	-14297.9	14.3783	0.26	2.59817e-25	-0.035399
656.969	-35845.9	-14297.6	14.3831	0.26	-1.95488e-25	-0.0368196
656.986	-35845.8	-14297.4	14.3883	0.26	-5.67021e-26	-0.0378711
657.003	-35845.8	-14297.2	14.3946	0.26	5.30783e-26	-0.0386543
657.02	-35845.7	-14297	14.4017	0.26	1.19566e-26	-0.0391505
657.037	-35845.6	-14296.8	14.4085	0.26	-1.48092e-26	-0.0392943
657.054	-35845.5	-14296.5	14.4151	0.26	-3.17749e-27	-0.0392327
657.071	-35845.4	-14296.3	14.4221	0.260001	3.8027e-27	-0.0391944
657.088	-35845.4	-14296	14.4289	0.260001	6.19074e-28	-0.0392117
657.105	-35845.3	-14295.8	14.4345	0.259996	-1.01288e-27	-0.0392257
657.122	-35845.2	-14295.6	14.4394	0.259998	-1.07827e-28	-0.039218
657.139	-35845.1	-14295.4	14.4444	0.260018	2.79459e-28	-0.0391956
657.156	-35845	-14295.1	14.4494	0.260006	2.8576e-29	-0.0392087
657.173	-35844.9	-14294.9	14.4543	0.259935	-7.12434e-29	-0.0392846
657.19	-35844.8	-14294.6	14.4596	0.259988	-3.67707e-30	-0.0392289
657.207	-35844.8	-14294.4	14.4663	0.260251	1.8736e-29	-0.0388252
657.224	-35844.7	-14294.2	14.4733	0.26	0	-0.0381264
657.241	-35844.6	-14294	14.48	0.258589	-5.45e-30	-0.037212
657.258	-35844.5	-14293.7	14.4867	0.256667	0	-0.0359477
657.275	-35844.4	-14293.5	14.4937	0.254961	2.56354e-30	-0.0342674
657.292	-35844.3	-14293.3	14.5004	0.253221	-3.14967e-31	-0.0325909
657.309	-35844.3	-14293	14.5057	0.251259	-5.20222e-30	-0.0313226
657.326	-35844.2	-14292.8	14.5106	0.249906	1.98693e-30	-0.0304067
657.343	-35844.1	-14292.6	14.5155	0.249741	1.92008e-29	-0.0297445
657.36	-35844	-14292.4	14.5206	0.250025	-7.38251e-30	-0.0293882
657.377	-35843.9	-14292.1	14.5257	0.25007	-6.92894e-29	-0.0293457
657.394	-35843.8	-14291.9	14.5309	0.249987	4.23392e-29	-0.0294246
657.411	-35843.8	-14291.7	14.5362	0.24996	2.60057e-28	-0.0294523
657.428	-35843.7	-14291.4	14.5411	0.250023	-2.17297e-28	-0.0293874
657.445	-35843.6	-14291.2	14.5459	0.250097	-1.01274e-27	-0.0293082
657.462	-35843.5	-14290.9	14.5514	0.249925	8.17663e-28	-0.029491
657.479	-35843.4	-14290.7	14.5583	0.249668	3.62981e-27	-0.0294889
657.496	-35843.3	-14290.5	14.5654	0.250342	-3.87763e-27	-0.0273708
657.513	-35843.3	-14290.3	14.5723	0.25023	-1.33686e-26	-0.0233769
657.53	-35843.2	-14290	14.5791	0.242923	1.77678e-26	-0.0217292
657.547	-35843.1	-14289.8	14.5859	0.231443	5.1735e-26	-0.0233271
657.564	-35843	-14289.5	14.5921	0.233062	-6.66577e-26	-0.023669
657.581	-35842.9	-14289.3	14.5974	0.248295	-1.82591e-25	-0.0218562
657.598	-35842.8	-14289.1	14.6016	0.251912	2.92748e-25	-0.022766
657.615	-35842.8	-14288.9	14.605	0.239003	6.56771e-25	-0.0256226
657.632	-35842.7	-14288.6	14.6082	0.232081	-1.26933e-24	-0.0222492
657.649	-35842.6	-14288.4	14.6116	0.233343	-2.52797e-24	-0.0124263
657.666	-35842.5	-14288.1	14.6148	0.222005	4.74636e-24	-0.0048118
657.683	-35842.4	-14287.9	14.6181	0.199815	8.72274e-24	-0.00199809
657.7	-35842.3	-14287.7	14.6225	0.192915	-1.99559e-23	0.000227924
657.717	-35842.2	-14287.5	14.6278	0.20441	-3.03658e-23	0.00172566
657.734	-35842.2	-14287.2	14.633	0.215761	8.36821e-23	-0.00166577
657.751	-35842.1	-14287	14.6379	0.221413	1.16337e-22	-0.00900432
657.768	-35842	-14286.7	14.643	0.226497	-3.11756e-22	-0.0153993
657.785	-35841.9	-14286.5	14.6482	0.231878	-3.87042e-22	-0.0195058
657.802	-35841.8	-14286.3	14.6532	0.235023	1.27264e-21	-0.0227852
657.819	-35841.7	-14286.1	14.6583	0.236299	1.27819e-21	-0.0255233
657.836	-35841.7	-14285.8	14.6644	0.237879	-5.21676e-21	-0.0272256
657.853	-35841.6	-14285.6	14.6713	0.239653	-4.87711e-21	-0.0281187
657.87	-35841.5	-14285.3	14.6782	0.240314	1.93524e-20	-0.0288032
657.887	-35841.4	-14285.1	14.685	0.24007	1.51424e-20	-0.0293364
657.904	-35841.3	-14284.9	14.6922	0.239916	-7.7244e-20	-0.0294999
657.921	-35841.2	-14284.7	14.6989	0.239986	-4.48522e-20	-0.0294262
657.938	-35841.1	-14284.4	14.7044	0.240023	3.11428e-19	-0.0293873
657.955	-35841.1	-14284.2	14.7092	0.240004	1.70526e-19	-0.0294079
657.972	-35841	-14283.9	14.7141	0.239994	-1.1495e-18	-0.0294181
657.989	-35840.9	-14283.7	14.7194	0.239999	-4.41167e-19	-0.0294125
658.006	-35840.8	-14283.5	14.7246	0.240002	4.50288e-18	-0.0294098
658.023	-35840.7	-14283.3	14.7297	0.24	8.68525e-19	-0.0294116
658.04	-35840.6	-14283	14.7347	0.24	-1.7925e-17	-0.0294136
658.057	-35840.5	-14282.8	14.7397	0.24	-3.29157e-18	-0.029412
658.074	-35840.5	-14282.5	14.7448	0.24	6.57609e-17	-0.0294067
658.091	-35840.4	-14282.3	14.75	0.24	0	-0.0294118
658.108	-35840.3	-14282.1	14.7552	0.24	-2.53255e-16	-0.0294309
658.125	-35840.2	-14281.8	14.7603	0.24	5.00076e-17	-0.029408
658.142	-35840.1	-14281.6	14.7654	0.24	9.98014e-16	-0.0293365
658.159	-35840	-14281.3	14.7703	0.24	-1.88975e-16	-0.029426
658.176	-35839.9	-14281.1	14.7751	0.24	-3.63378e-15	-0.0298624
658.193	-35839.9	-14280.9	14.7807	0.24	1.45393e-15	-0.0306006
658.21	-35839.8	-14280.6	14.7875	0.240001	1.37618e-14	-0.0315972
658.227	-35839.7	-14280.4	14.7945	0.239999	-8.43641e-15	-0.0329491
658.244	-35839.6	-14280.2	14.8012	0.239994	-5.37864e-14	-0.0346202
658.261	-35839.5	-14279.9	14.8079	0.240003	3.1791e-14	-0.0361996
658.278	-35839.4	-14279.7	14.815	0.240021	1.9394e-13	-0.0373961
658.295	-35839.3	-14279.4	14.8214	0.239983	-1.615e-13	-0.0383322
658.312	-35839.3	-14279.2	14.8266	0.239923	-7.21438e-13	-0.0390298
658.329	-35839.2	-14279	14.8314	0.240083	7.73787e-13	-0.0391874
658.346	-35839.1	-14278.8	14.8364	0.240299	2.80035e-12	-0.0386994
658.363	-35839	-14278.5	14.8415	0.239678	-2.90739e-12	-0.0378627
658.38	-35838.9	-14278.2	14.8467	0.237947	-9.96643e-12	-0.0368201
658.397	-35838.8	-14278	14.8518	0.236027	1.31835e-11	-0.0353856
658.414	-35838.7	-14277.8	14.857	0.234361	3.6303e-11	-0.0336412
658.431	-35838.7	-14277.6	14.8621	0.232542	-5.85316e-11	-0.0321035
658.448	-35838.6	-14277.3	14.8671	0.230713	-1.40096e-10	-0.0310064
658.465	-35838.5	-14277.1	14.8721	0.229772	2.19236e-10	-0.0301864
658.482	-35838.4	-14276.8	14.8772	0.22985	4.89472e-10	-0.0295929
658.499	-35838.3	-14276.6	14.8824	0.230065	-9.39746e-10	-0.0293421
658.516	-35838.2	-14276.4	14.8876	0.230036	-1.73479e-09	-0.0293736
658.533	-35838.1	-14276.1	14.8927	0.229981	3.99994e-09	-0.0294327
658.55	-35838.1	-14275.9	14.8976	0.22999	6.66128e-09	-0.0294232
658.567	-35838	-14275.6	14.9027	0.230005	-1.49302e-08	-0.0294036
658.584	-35837.9	-14275.4	14.9079	0.230002	-2.26243e-08	-0.029405
658.601	-35837.8	-14275.2	14.9131	0.229999	6.178e-08	-0.0294253
658.618	-35837.7	-14274.9	14.9182	0.23	7.69964e-08	-0.0294274
658.635	-35837.6	-14274.7	14.9232	0.23	-2.55891e-07	-0.0293612
658.652	-35837.5	-14274.5	14.9282	0.23	-2.94369e-07	-0.029354
658.669	-35837.4	-14274.2	14.9333	0.23	9.51369e-07	-0.0296789
658.686	-35837.4	-14274	14.9385	0.23	9.52082e-07	-0.0309291
658.703	-35837.3	-14273.7	14.9435	0.23	-3.83784e-06	-0.0338701
658.72	-35837.2	-14273.5	14.9487	0.23	-3.0131e-06	-0.0388343
658.737	-35837.1	-14273.3	14.9548	0.230001	1.55928e-05	-0.0459052
658.754	-35837	-14273	14.9617	0.230001	1.14756e-05	-0.0552061
658.771	-35836.9	-14272.8	14.9686	0.229996	-5.77053e-05	-0.0667497
658.788	-35836.8	-14272.5	14.9754	0.229997	-3.34011e-05	-0.0794576
658.805	-35836.8	-14272.3	14.9826	0.230017	0.000228104	-0.0918417
658.822	-35836.7	-14272.1	14.9893	0.230007	8.78047e-05	-0.103299
658.839	-35836.6	-14271.9	14.9947	0.22993	-0.0011997	-0.113568
658.856	-35836.5	-14271.6	14.9994	0.229975	-0.0031123	-0.122208
658.873	-35836.4	-14271.3	15.0044	0.230256	-0.00484634	-0.128833
658.89	-35836.3	-14271.1	15.0097	0.230049	-0.00655628	-0.13374
658.907	-35836.2	-14270.9	15.0149	0.228625	-0.0085219	-0.137339
658.924	-35836.2	-14270.6	15.02	0.226667	-0.01	-0.139434
658.941	-35836.1	-14270.4	15.025	0.225	-0.0102798	-0.139878
658.958	-35836	-14270.2	15.03	0.223333	-0.01	-0.139434
658.975	-35835.9	-14269.9	15.0351	0.221375	-0.00992899	-0.138898
658.992	-35835.8	-14269.6	15.0403	0.219951	-0.0100036	-0.138305
659.009	-35835.7	-14269.4	15.0455	0.219744	-0.0100196	-0.137623
659.026	-35835.6	-14269.2	15.0506	0.220025	-0.00999762	-0.137241
659.043	-35835.5	-14269	15.0556	0.22007	-0.00998939	-0.137331
659.06	-35835.4	-14268.7	15.0606	0.219993	-0.0100027	-0.137202
659.077	-35835.4	-14268.5	15.0657	0.219983	-0.0100218	-0.1367
659.094	-35835.3	-14268.2	15.0709	0.220003	-0.00998726	-0.137604
659.111	-35835.2	-14268	15.0761	0.220004	-0.00992256	-0.139411
659.128	-35835.1	-14267.8	15.0812	0.219999	-0.0100645	-0.13545
659.145	-35835	-14267.5	15.0862	0.219999	-0.0103004	-0.128838
659.162	-35834.9	-14267.3	15.0912	0.22	-0.00975154	-0.144111
659.179	-35834.8	-14267	15.0963	0.22	-0.00806443	-0.176129
659.196	-35834.7	-14266.8	15.1015	0.22	-0.00612997	-0.155179
659.213	-35834.7	-14266.5	15.1067	0.22	-0.00445876	-0.062725
659.23	-35834.6	-14266.3	15.1118	0.22	-0.00265744	0.0194004
659.247	-35834.5	-14266.1	15.1168	0.22	-0.000804583	0.0686431
659.264	-35834.4	-14265.8	15.1218	0.22	0.00020813	0.162607
659.281	-35834.3	-14265.6	15.1269	0.22	0.000166999	0.290711
659.298	-35834.2	-14265.3	15.1321	0.22	-6.11569e-05	0.304461
659.315	-35834.1	-14265.1	15.1373	0.22	-4.03599e-05	0.183252
659.332	-35834.1	-14264.9	15.1424	0.22	1.80101e-05	0.0773009
659.349	-35834	-14264.6	15.1473	0.22	1.082e-05	0.0277771
659.366	-35833.9	-14264.4	15.1524	0.22	-4.70386e-06	-0.0505991
659.383	-35833.8	-14264.1	15.1576	0.22	-2.56694e-06	-0.16021
659.4	-35833.7	-14263.9	15.1628	0.220001	1.38419e-06	-0.211453
659.417	-35833.6	-14263.6	15.1679	0.220001	6.85573e-07	-0.200333
659.434	-35833.5	-14263.4	15.1729	0.219997	-6.3486e-07	-0.202585
659.451	-35833.4	-14263.2	15.1779	0.219995	-5.14346e-07	-0.23442
659.468	-35833.3	-14262.9	15.183	0.220013	1.05247e-06	-0.263846
659.485	-35833.3	-14262.6	15.1882	0.220016	1.22044e-06	-0.281953
659.502	-35833.2	-14262.4	15.1934	0.219948	-3.9227e-06	-0.298577
659.519	-35833.1	-14262.2	15.1985	0.219948	-3.92063e-06	-0.315681
659.536	-35833	-14262	15.2035	0.220212	1.5977e-05	-0.329815
659.553	-35832.9	-14261.7	15.2085	0.220198	1.49318e-05	-0.340477
659.57	-35832.8	-14261.4	15.2136	0.219054	-5.92429e-05	-0.348842
659.587	-35832.7	-14261.2	15.2188	0.217123	-4.6354e-05	-0.35509
659.604	-35832.6	-14261	15.224	0.21533	0.000236458	-0.358886
659.621	-35832.6	-14260.7	15.2291	0.213654	0.0001373	-0.360475
659.638	-35832.5	-14260.5	15.2341	0.211741	-0.00118605	-0.360359
659.655	-35832.4	-14260.2	15.2391	0.210169	-0.00304855	-0.358801
659.672	-35832.3	-14260	15.2442	0.209728	-0.00442179	-0.355988
659.689	-35832.2	-14259.7	15.2494	0.209971	-0.00632161	-0.352317
659.706	-35832.1	-14259.5	15.2546	0.210072	-0.0100076	-0.348387
659.723	-35832	-14259.3	15.2597	0.210004	-0.0132326	-0.345429
659.74	-35832	-14259	15.2647	0.20998	-0.0135257	-0.344897
659.757	-35831.9	-14258.8	15.2697	0.209999	-0.0132822	-0.348236
659.774	-35831.8	-14258.5	15.2748	0.210005	-0.0152193	-0.356793
659.791	-35831.7	-14258.3	15.28	0.21	-0.0166667	-0.37146
659.808	-35831.6	-14258	15.2852	0.209999	-0.0148917	-0.392433
659.825	-35831.5	-14257.8	15.2903	0.21	-0.013337	-0.417679
659.842	-35831.4	-14257.6	15.2953	0.21	-0.0150636	-0.444979
659.859	-35831.3	-14257.3	15.3003	0.21	-0.0166733	-0.473365
659.876	-35831.2	-14257	15.3054	0.21	-0.0151387	-0.50195
659.893	-35831.1	-14256.8	15.3106	0.21	-0.0132144	-0.529233
659.91	-35831.1	-14256.6	15.3158	0.21	-0.013271	-0.553893
659.927	-35831	-14256.3	15.3209	0.21	-0.0131815	-0.575464
659.944	-35830.9	-14256.1	15.3259	0.21	-0.0114289	-0.593823
659.961	-35830.8	-14255.8	15.3309	0.21	-0.00982773	-0.609289
659.978	-35830.7	-14255.6	15.336	0.21	-0.00970332	-0.622011
659.995	-35830.6	-14255.3	15.3412	0.21	-0.0100582	-0.631569
660.012	-35830.5	-14255.1	15.3464	0.21	-0.0100743	-0.637813
660.029	-35830.4	-14254.9	15.3515	0.21	-0.00998126	-0.6413
660.046	-35830.4	-14254.6	15.3565	0.210002	-0.00997993	-0.642669
660.063	-35830.3	-14254.4	15.3615	0.209998	-0.0100049	-0.642548
660.08	-35830.2	-14254.1	15.3666	0.209994	-0.010005	-0.641494
660.097	-35830.1	-14253.8	15.3718	0.210007	-0.00999837	-0.639946
660.114	-35830	-14253.6	15.377	0.21002	-0.00999841	-0.638244
660.131	-35829.9	-14253.4	15.3821	0.209967	-0.0100011	-0.636589
660.148	-35829.8	-14253.1	15.3871	0.209922	-0.0100018	-0.63499
660.165	-35829.7	-14252.9	15.3921	0.210122	-0.00999753	-0.633224
660.182	-35829.6	-14252.6	15.3972	0.210273	-0.00999468	-0.631043
660.199	-35829.5	-14252.4	15.4024	0.209429	-0.0100101	-0.62818
660.216	-35829.5	-14252.2	15.4076	0.207585	-0.0100186	-0.6243
660.233	-35829.4	-14251.9	15.4127	0.205749	-0.00995714	-0.618993
660.25	-35829.3	-14251.7	15.4176	0.204154	-0.00992864	-0.611894
660.267	-35829.2	-14251.4	15.4227	0.202298	-0.0101599	-0.60272
660.284	-35829.1	-14251.1	15.4279	0.200484	-0.0102424	-0.591865
660.301	-35829	-14250.9	15.4331	0.199718	-0.00924545	-0.580351
660.318	-35828.9	-14250.7	15.4382	0.199897	-0.00734952	-0.569107
660.335	-35828.8	-14250.4	15.4432	0.20008	-0.00555884	-0.558951
660.352	-35828.7	-14250.2	15.4482	0.200027	-0.00395735	-0.550456
660.369	-35828.6	-14249.9	15.4533	0.199979	-0.00206217	-0.543979
660.386	-35828.5	-14249.6	15.4585	0.199994	-0.000323261	-0.53927
660.403	-35828.5	-14249.4	15.4637	0.200006	0.000291748	-0.535715
660.42	-35828.4	-14249.2	15.4688	0.200001	6.57202e-05	-0.533136
660.437	-35828.3	-14248.9	15.4738	0.199998	-8.13998e-05	-0.531569
660.454	-35828.2	-14248.7	15.4788	0.2	-1.74653e-05	-0.530672
660.471	-35828.1	-14248.4	15.4839	0.2	2.09018e-05	-0.529972
660.488	-35828	-14248.2	15.4891	0.2	3.40278e-06	-0.529464
660.505	-35827.9	-14247.9	15.4943	0.2	-5.56737e-06	-0.529327
660.522	-35827.9	-14247.7	15.4994	0.2	-5.92676e-07	-0.529403
660.539	-35827.8	-14247.5	15.5044	0.200001	1.53602e-06	-0.529434
660.556	-35827.7	-14247.2	15.5094	0.200001	1.57053e-07	-0.529414
660.573	-35827.6	-14246.9	15.5145	0.199995	-3.91423e-07	-0.529411
660.59	-35827.5	-14246.7	15.5197	0.199999	-2.01784e-08	-0.529413
660.607	-35827.4	-14246.4	15.5248	0.200021	1.02319e-07	-0.529392
660.624	-35827.3	-14246.2	15.53	0.2	-5.89275e-19	-0.529412
660.641	-35827.2	-14246	15.5353	0.199917	-2.73254e-08	-0.529495
660.658	-35827.1	-14245.7	15.54	0.2	0	-0.529412
660.675	-35827	-14245.4	15.5436	0.200304	4.47296e-09	-0.528809
660.692	-35826.9	-14245.2	15.5469	0.19994	1.62975e-10	-0.527089
660.709	-35826.9	-14245	15.5503	0.197757	8.13796e-09	-0.523596
660.726	-35826.8	-14244.7	15.5537	0.192518	-3.81572e-09	-0.517674
660.743	-35826.7	-14244.5	15.5568	0.183556	-3.85904e-08	-0.508701
660.76	-35826.6	-14244.2	15.5605	0.171856	1.50336e-08	-0.496141
660.777	-35826.5	-14243.9	15.5654	0.158505	1.41544e-07	-0.479809
660.794	-35826.4	-14243.7	15.571	0.14406	-8.65689e-08	-0.460459
660.811	-35826.3	-14243.5	15.5765	0.129579	-5.31834e-07	-0.439207
660.828	-35826.2	-14243.2	15.5809	0.117511	4.44415e-07	-0.417642
660.845	-35826.1	-14243	15.5842	0.108911	2.07129e-06	-0.397063
660.862	-35826	-14242.7	15.5875	0.101599	-1.67231e-06	-0.378045
660.879	-35825.9	-14242.4	15.5912	0.0943341	-7.42381e-06	-0.361118
660.896	-35825.9	-14242.2	15.5939	0.0885487	7.93066e-06	-0.346895
660.913	-35825.8	-14242	15.5954	0.0849651	2.7342e-05	-0.335724
660.93	-35825.7	-14241.7	15.5977	0.0825382	-3.63394e-05	-0.327475
660.947	-35825.6	-14241.5	15.6013	0.0806988	-0.00010581	-0.321787
660.964	-35825.5	-14241.2	15.6041	0.0798267	0.000136331	-0.318024
660.981	-35825.4	-14240.9	15.6055	0.0798685	0.000373442	-0.315668
660.998	-35825.3	-14240.7	15.6079	0.0800349	-0.000630554	-0.314409
661.015	-35825.2	-14240.5	15.6117	0.0799958	-0.0026255	-0.313875
661.032	-35825.2	-14240.2	15.6143	0.0800591	-0.00347671	-0.313611
661.049	-35825.1	-14240	15.6156	0.0801391	-0.00316211	-0.313553
661.066	-35825	-14239.7	15.6181	0.0797255	-0.00398697	-0.314016
661.083	-35824.9	-14239.4	15.6218	0.0794904	-0.00600742	-0.314246
661.1	-35824.8	-14239.2	15.6246	0.0811697	-0.00684812	-0.312544
661.117	-35824.7	-14239	15.6261	0.0817811	-0.00655722	-0.311931
661.134	-35824.6	-14238.7	15.6277	0.0750906	-0.00739355	-0.318669
661.151	-35824.5	-14238.5	15.6295	0.0731745	-0.00932853	-0.320597
661.168	-35824.4	-14238.2	15.6302	0.098291	-0.0105257	-0.294373
661.185	-35824.4	-14238.1	15.63	0.102708	-0.0103364	-0.272371
661.202	-35824.4	-14238.1	15.6303	0.00150579	-0.00910148	-0.32381
661.219	-35824.4	-14238.1	15.6323	-0.0581139	-0.00725585	-0.422794
661.236	-35824.2	-14237.7	15.6369	0.184643	-0.00528077	-0.488529
661.253	-35824	-14237.1	15.6442	0.536028	-0.00366704	-0.546056
661.27	-35823.9	-14236.6	15.6531	0.589141	-0.00288334	-0.667889
661.287	-35823.8	-14236.4	15.6617	0.465176	-0.00312399	-0.778502
661.304	-35823.7	-14236.2	15.6673	0.528878	-0.00438188	-0.740381
661.321	-35823.6	-14236	15.6698	0.610028	-0.0062996	-0.617336
661.338	-35823.5	-14235.7	15.6699	0.35743	-0.00833327	-0.549045
661.355	-35823.4	-14235.5	15.6674	0.00362141	-0.00984022	-0.509942
661.372	-35823.3	-14235.2	15.6624	-0.0499168	-0.0102747	-0.422867
661.389	-35823.2	-14234.9	15.6572	0.0731958	-0.0100355	-0.333931
661.406	-35823.2	-14234.7	15.6543	0.0845546	-0.0098418	-0.320472
661.423	-35823.1	-14234.5	15.6534	0.0136864	-0.00997883	-0.342482
661.44	-35823	-14234.2	15.653	-0.0229323	-0.0103839	-0.334645
661.457	-35822.9	-14234	15.6533	-0.0326525	-0.0100681	-0.309529
661.474	-35822.8	-14233.7	15.6544	-0.0515743	-0.00827385	-0.296615
661.491	-35822.7	-14233.5	15.6567	-0.0766667	-0.00666667	-0.295207
661.508	-35822.6	-14233.2	15.6599	-0.0962582	-0.0067635	-0.297658
661.525	-35822.5	-14233	15.6635	-0.110775	-0.00659917	-0.304491
661.542	-35822.4	-14232.7	15.6669	-0.123064	-0.00458874	-0.317621
661.559	-35822.3	-14232.5	15.6702	-0.133941	-0.00334358	-0.336794
661.576	-35822.2	-14232.2	15.6737	-0.14348	-0.00494888	-0.360935
661.593	-35822.1	-14231.9	15.677	-0.150688	-0.00677695	-0.38774
661.61	-35822.1	-14231.7	15.6794	-0.154886	-0.00670564	-0.414773
661.627	-35822	-14231.5	15.6799	-0.156915	-0.00682244	-0.43995
661.644	-35821.9	-14231.2	15.6784	-0.157478	-0.00858125	-0.461789
661.661	-35821.8	-14231	15.6764	-0.156321	-0.010169	-0.480099
661.678	-35821.7	-14230.7	15.6748	-0.153298	-0.0102805	-0.495004
661.695	-35821.6	-14230.4	15.6727	-0.148856	-0.00995436	-0.506913
661.712	-35821.5	-14230.2	15.6693	-0.143648	-0.00998066	-0.51605
661.729	-35821.4	-14230	15.6656	-0.13859	-0.00996007	-0.522161
661.746	-35821.3	-14229.7	15.6623	-0.135597	-0.00980796	-0.524737
661.763	-35821.3	-14229.5	15.659	-0.138241	-0.0102268	-0.522922
661.78	-35821.2	-14229.2	15.6556	-0.14887	-0.0117372	-0.515716
661.797	-35821.1	-14229	15.6521	-0.16743	-0.0144055	-0.501965
661.814	-35821	-14228.7	15.6486	-0.192811	-0.0178997	-0.482014
661.831	-35820.9	-14228.5	15.6454	-0.222696	-0.021385	-0.458414
661.848	-35820.8	-14228.2	15.6423	-0.254621	-0.0246331	-0.432905
661.865	-35820.7	-14228	15.6381	-0.286078	-0.0282079	-0.405998
661.882	-35820.6	-14227.8	15.6328	-0.315456	-0.0318457	-0.378791
661.899	-35820.5	-14227.5	15.6276	-0.342285	-0.0342384	-0.353186
661.916	-35820.5	-14227.2	15.6226	-0.366331	-0.0356985	-0.330188
661.933	-35820.4	-14227	15.6167	-0.387533	-0.0382562	-0.309768
661.95	-35820.3	-14226.7	15.6099	-0.405795	-0.0418596	-0.291872
661.967	-35820.2	-14226.5	15.6032	-0.420977	-0.0445341	-0.276472
661.984	-35820.1	-14226.3	15.5965	-0.432833	-0.0460465	-0.263695
662.001	-35820	-14226	15.5884	-0.441044	-0.0477511	-0.253799
662.018	-35819.9	-14225.7	15.5796	-0.445749	-0.0495679	-0.246857
662.035	-35819.8	-14225.5	15.572	-0.447478	-0.0503307	-0.242758
662.052	-35819.7	-14225.2	15.5656	-0.447099	-0.0501251	-0.240971
662.069	-35819.6	-14225	15.5591	-0.445674	-0.0498651	-0.240707
662.086	-35819.5	-14224.7	15.5521	-0.443875	-0.0499232	-0.24146
662.103	-35819.5	-14224.5	15.545	-0.442077	-0.0502363	-0.242913
662.12	-35819.4	-14224.2	15.5382	-0.440387	-0.0501731	-0.244682
662.137	-35819.3	-14224	15.5319	-0.438752	-0.0489375	-0.246383
662.154	-35819.2	-14223.7	15.5251	-0.437079	-0.0470685	-0.247987
662.171	-35819.1	-14223.5	15.5168	-0.435287	-0.045568	-0.249626
662.188	-35819	-14223.3	15.5081	-0.433594	-0.0437871	-0.251329
662.205	-35818.9	-14223	15.5009	-0.432213	-0.0405814	-0.253144
662.222	-35818.8	-14222.8	15.4942	-0.430316	-0.037017	-0.255621
662.239	-35818.7	-14222.5	15.4861	-0.426738	-0.0347463	-0.25946
662.256	-35818.6	-14222.2	15.4776	-0.420862	-0.0334653	-0.265017
662.273	-35818.6	-14222	15.4704	-0.41229	-0.0322049	-0.27246
662.29	-35818.5	-14221.8	15.4637	-0.400773	-0.0301606	-0.281556
662.307	-35818.4	-14221.5	15.4567	-0.386712	-0.0268824	-0.291767
662.324	-35818.3	-14221.3	15.45	-0.373333	-0.0233333	-0.301743
662.341	-35818.2	-14221	15.4447	-0.363679	-0.0203608	-0.310188
662.358	-35818.1	-14220.8	15.44	-0.356667	-0.0166667	-0.316993
662.375	-35818	-14220.5	15.435	-0.350729	-0.0112516	-0.322276
662.392	-35818	-14220.3	15.4297	-0.346485	-0.00645871	-0.325868
662.409	-35817.9	-14220	15.4245	-0.344474	-0.00433913	-0.327643
662.426	-35817.8	-14219.8	15.4194	-0.343149	-0.00316258	-0.327837
662.443	-35817.7	-14219.5	15.4143	-0.341301	-0.00133741	-0.326506
662.46	-35817.6	-14219.3	15.4094	-0.339902	0.00010101	-0.322974
662.477	-35817.5	-14219.1	15.4046	-0.339747	0.000262123	-0.316654
662.494	-35817.4	-14218.8	15.3989	-0.340037	-3.81989e-05	-0.30757
662.511	-35817.3	-14218.6	15.3921	-0.340064	-6.49281e-05	-0.295897
662.528	-35817.2	-14218.3	15.3851	-0.339987	1.19674e-05	-0.281925
662.545	-35817.1	-14218	15.3785	-0.339983	1.21682e-05	-0.26599
662.562	-35817.1	-14217.8	15.3717	-0.340003	1.19662e-06	-0.248485
662.579	-35817	-14217.6	15.3646	-0.340003	1.62892e-05	-0.229972
662.596	-35816.9	-14217.3	15.3583	-0.34	-2.1024e-05	-0.211337
662.613	-35816.8	-14217.1	15.3531	-0.340002	-7.51659e-05	-0.193557
662.63	-35816.7	-14216.8	15.3483	-0.339996	0.000101017	-0.177684
662.647	-35816.6	-14216.6	15.3433	-0.339987	0.000294826	-0.164285
662.664	-35816.5	-14216.3	15.3382	-0.340017	-0.000400193	-0.153199
662.681	-35816.4	-14216.1	15.333	-0.340046	-0.00217006	-0.144083
662.698	-35816.4	-14215.9	15.3279	-0.339926	-0.00407548	-0.13643
662.715	-35816.3	-14215.6	15.3227	-0.339834	-0.00573759	-0.130119
662.732	-35816.2	-14215.3	15.3176	-0.340322	-0.00757319	-0.125525
662.749	-35816.1	-14215.1	15.3127	-0.340641	-0.00937596	-0.122774
662.766	-35816	-14214.9	15.3076	-0.338655	-0.0102439	-0.12171
662.783	-35815.9	-14214.6	15.3025	-0.333442	-0.0101323	-0.122716
662.8	-35815.8	-14214.4	15.2972	-0.325455	-0.00993069	-0.126702
662.817	-35815.7	-14214.1	15.2921	-0.315	-0.00996839	-0.133187
662.834	-35815.6	-14213.9	15.2871	-0.302253	-0.0100219	-0.140426
662.851	-35815.6	-14213.6	15.2821	-0.288633	-0.0100113	-0.147508
662.868	-35815.5	-14213.4	15.2768	-0.276449	-0.00998672	-0.154186
662.885	-35815.4	-14213.2	15.2716	-0.266442	-0.00998799	-0.159739
662.902	-35815.3	-14212.9	15.2675	-0.258132	-0.0100348	-0.163131
662.919	-35815.2	-14212.7	15.2642	-0.251549	-0.010034	-0.164404
662.936	-35815.1	-14212.4	15.2611	-0.247015	-0.00986269	-0.164282
662.953	-35815	-14212.2	15.2577	-0.244047	-0.00987189	-0.16295
662.97	-35815	-14211.9	15.2542	-0.241778	-0.0106683	-0.160318
662.987	-35814.9	-14211.7	15.2508	-0.240212	-0.0126596	-0.156705
663.004	-35814.8	-14211.5	15.2474	-0.239753	-0.0159822	-0.152607
663.021	-35814.7	-14211.2	15.2439	-0.23996	-0.019494	-0.147961
663.038	-35814.6	-14210.9	15.2405	-0.240068	-0.0217069	-0.142406
663.055	-35814.5	-14210.7	15.2372	-0.240011	-0.0230815	-0.135415
663.072	-35814.4	-14210.5	15.2342	-0.239983	-0.0247174	-0.126399
663.089	-35814.3	-14210.3	15.2305	-0.239998	-0.026481	-0.11484
663.106	-35814.3	-14210	15.2255	-0.240002	-0.0279331	-0.100418
663.123	-35814.2	-14209.7	15.2203	-0.24	-0.0298473	-0.0838116
663.14	-35814.1	-14209.5	15.2165	-0.240011	-0.0330414	-0.0660194
663.157	-35814	-14209.2	15.2135	-0.240002	-0.0364896	-0.0478996
663.174	-35813.9	-14209	15.2102	-0.239956	-0.0388618	-0.0301688
663.191	-35813.8	-14208.8	15.2067	-0.24	-0.04	-0.0130719
663.208	-35813.7	-14208.5	15.2032	-0.240169	-0.0401769	0.0033692
663.225	-35813.6	-14208.3	15.1998	-0.239967	-0.0399912	0.0194626
663.242	-35813.5	-14208	15.1965	-0.239335	-0.0399532	0.0359255
663.259	-35813.5	-14207.8	15.1931	-0.240126	-0.0400021	0.0545706
663.276	-35813.4	-14207.6	15.1896	-0.244046	-0.0400066	0.0770283
663.293	-35813.3	-14207.3	15.1863	-0.25095	-0.040001	0.103547
663.31	-35813.2	-14207.1	15.1831	-0.260407	-0.0400177	0.133686
663.327	-35813.1	-14206.8	15.1792	-0.272259	-0.0399877	0.165886
663.344	-35813	-14206.6	15.1744	-0.285788	-0.0399194	0.198882
663.361	-35812.9	-14206.3	15.1691	-0.298829	-0.040048	0.23258
663.378	-35812.9	-14206.1	15.1639	-0.309733	-0.0402933	0.266603
663.395	-35812.8	-14205.9	15.1588	-0.318582	-0.0397497	0.299494
663.412	-35812.7	-14205.6	15.1536	-0.325739	-0.0380492	0.330518
663.429	-35812.6	-14205.4	15.1485	-0.331634	-0.036149	0.360727
663.446	-35812.5	-14205.1	15.1434	-0.33758	-0.0345579	0.391374
663.463	-35812.4	-14204.9	15.1386	-0.346385	-0.0327438	0.423696
663.48	-35812.3	-14204.7	15.1337	-0.35957	-0.0307711	0.45887
663.497	-35812.3	-14204.4	15.1277	-0.376196	-0.0298847	0.497955
663.514	-35812.2	-14204.2	15.1207	-0.396143	-0.0301137	0.54062
663.531	-35812.1	-14203.9	15.1141	-0.420818	-0.0295666	0.584551
663.548	-35812	-14203.6	15.1078	-0.450574	-0.0277486	0.628939
663.565	-35811.9	-14203.4	15.0996	-0.48427	-0.0260808	0.675014
663.582	-35811.8	-14203.2	15.0891	-0.520442	-0.0246261	0.722044
663.599	-35811.7	-14203	15.0785	-0.557308	-0.0216713	0.766698
663.616	-35811.6	-14202.7	15.0684	-0.592097	-0.0178431	0.806655
663.633	-35811.6	-14202.5	15.0572	-0.621095	-0.0162527	0.840891
663.65	-35811.5	-14202.2	15.0453	-0.642523	-0.016704	0.869015
663.667	-35811.4	-14202	15.0344	-0.656504	-0.0159747	0.891196
663.684	-35811.3	-14201.8	15.0244	-0.664501	-0.0139167	0.908173
663.701	-35811.2	-14201.5	15.0132	-0.669103	-0.0131513	0.921197
663.718	-35811.1	-14201.3	15.001	-0.672281	-0.0134519	0.931462
663.735	-35811	-14201	14.989	-0.675396	-0.012462	0.9401
663.752	-35810.9	-14200.8	14.9774	-0.678794	-0.0105095	0.948121
663.769	-35810.9	-14200.5	14.9657	-0.682175	-0.00963045	0.95639
663.786	-35810.8	-14200.3	14.9536	-0.685603	-0.00989281	0.964876
663.803	-35810.7	-14200.1	14.9414	-0.689315	-0.0101003	0.972997
663.82	-35810.6	-14199.8	14.9294	-0.692703	-0.0100226	0.980759
663.837	-35810.5	-14199.6	14.918	-0.694842	-0.009972	0.988467
663.854	-35810.4	-14199.3	14.9063	-0.696288	-0.00999399	0.996072
663.871	-35810.4	-14199.1	14.893	-0.698132	-0.0100072	1.00339
663.888	-35810.3	-14198.9	14.879	-0.699821	-0.0100012	1.01067
663.905	-35810.2	-14198.6	14.8663	-0.70024	-0.00999809	1.0182
663.922	-35810.1	-14198.4	14.8547	-0.700008	-0.0099998	1.02537
663.939	-35810	-14198.1	14.8431	-0.700173	-0.0100005	1.03136
663.956	-35809.9	-14197.9	14.8314	-0.700085	-0.0100001	1.03646
663.973	-35809.9	-14197.7	14.8197	-0.698763	-0.00999987	1.04124
663.99	-35809.8	-14197.5	14.8074	-0.69678	-0.00999999	1.04552
664.007	-35809.7	-14197.2	14.794	-0.695034	-0.01	1.04905
664.024	-35809.6	-14197	14.78	-0.693333	-0.01	1.05229
664.041	-35809.5	-14196.7	14.7663	-0.691412	-0.00999999	1.05584
664.058	-35809.4	-14196.5	14.7533	-0.69	-0.01	1.05991
664.075	-35809.3	-14196.3	14.7412	-0.68975	-0.01	1.06463
664.092	-35809.3	-14196.1	14.7293	-0.690012	-0.01	1.07006
664.109	-35809.2	-14195.8	14.7172	-0.690058	-0.01	1.07615
664.126	-35809.1	-14195.5	14.7053	-0.689996	-0.01	1.08243
664.143	-35809	-14195.3	14.6936	-0.69001	-0.01	1.08867
664.16	-35808.9	-14195.1	14.6819	-0.689991	-0.01	1.09566
664.177	-35808.8	-14194.9	14.67	-0.689905	-0.01	1.10411
664.194	-35808.8	-14194.6	14.6578	-0.69006	-0.01	1.11406
664.211	-35808.7	-14194.4	14.6457	-0.690371	-0.01	1.12569
664.228	-35808.6	-14194.1	14.634	-0.689684	-0.01	1.13972
664.245	-35808.5	-14193.9	14.6226	-0.687765	-0.01	1.15605
664.262	-35808.4	-14193.7	14.6102	-0.686557	-0.01	1.17267
664.279	-35808.3	-14193.4	14.5964	-0.686802	-0.01	1.18781
664.296	-35808.3	-14193.2	14.5829	-0.686304	-0.00999999	1.20066
664.313	-35808.2	-14193	14.5708	-0.684317	-0.00999997	1.21009
664.33	-35808.1	-14192.7	14.5593	-0.683173	-0.01	1.21429
664.347	-35808	-14192.5	14.5476	-0.683476	-0.0100001	1.21301
664.364	-35807.9	-14192.3	14.5358	-0.682873	-0.00999986	1.20835
664.381	-35807.8	-14192	14.5238	-0.680849	-0.00999961	1.20179
664.398	-35807.8	-14191.8	14.5117	-0.679871	-0.0100006	1.19364
664.415	-35807.7	-14191.6	14.4996	-0.68022	-0.0100014	1.18453
664.432	-35807.6	-14191.3	14.4878	-0.679174	-0.00999732	1.17564
664.449	-35807.5	-14191.1	14.4762	-0.675747	-0.00999467	1.16707
664.466	-35807.4	-14190.9	14.4644	-0.670967	-0.01001	1.15779
664.483	-35807.3	-14190.7	14.4523	-0.664362	-0.0100184	1.14714
664.5	-35807.3	-14190.4	14.4403	-0.653848	-0.00995789	1.13498
664.517	-35807.2	-14190.2	14.4283	-0.639666	-0.00993592	1.1214
664.534	-35807.1	-14189.9	14.4161	-0.624151	-0.0101766	1.10669
664.551	-35807	-14189.7	14.4043	-0.607524	-0.0102455	1.09082
664.568	-35806.9	-14189.5	14.3945	-0.588392	-0.00924933	1.07354
664.585	-35806.8	-14189.3	14.3862	-0.567413	-0.00735751	1.05541
664.602	-35806.8	-14189	14.3779	-0.54685	-0.0055252	1.03756
664.619	-35806.7	-14188.8	14.3692	-0.528267	-0.00386076	1.02091
664.636	-35806.6	-14188.5	14.3607	-0.51263	-0.00196687	1.00612
664.653	-35806.5	-14188.3	14.3524	-0.499927	-0.000304554	0.99349
664.67	-35806.4	-14188.1	14.3441	-0.489625	0.000274055	0.983055
664.687	-35806.4	-14187.9	14.3354	-0.481564	6.13418e-05	0.97454
664.704	-35806.3	-14187.7	14.3264	-0.475679	-7.3621e-05	0.967514
664.721	-35806.2	-14187.4	14.318	-0.470862	-1.2045e-05	0.9617
664.738	-35806.1	-14187.2	14.3112	-0.465748	2.02098e-05	0.956883
664.755	-35806	-14186.9	14.3046	-0.460774	3.08269e-06	0.952753
664.772	-35805.9	-14186.7	14.2964	-0.456918	-4.40403e-06	0.948943
664.789	-35805.9	-14186.5	14.2876	-0.453717	-2.36102e-07	0.944951
664.806	-35805.8	-14186.3	14.2802	-0.450291	-1.8473e-06	0.940203
664.823	-35805.7	-14186	14.2737	-0.446856	-5.50785e-07	0.93398
664.84	-35805.6	-14185.8	14.2672	-0.443771	1.24698e-05	0.925474
664.857	-35805.5	-14185.6	14.2604	-0.440245	2.34046e-06	0.913674
664.874	-35805.5	-14185.4	14.2536	-0.435448	-4.70424e-05	0.897871
664.891	-35805.4	-14185.2	14.2467	-0.43	-1.0403e-15	0.879085
664.908	-35805.3	-14184.9	14.2398	-0.424747	0.000181513	0.858853
664.925	-35805.2	-14184.7	14.2329	-0.419706	-3.59299e-05	0.838715
664.942	-35805.1	-14184.4	14.2263	-0.414715	-0.00120999	0.81995
664.959	-35805	-14184.2	14.2196	-0.409704	-0.00350029	0.802977
664.976	-35805	-14184	14.2128	-0.404617	-0.00680346	0.787849
664.993	-35804.9	-14183.8	14.2059	-0.399372	-0.0104139	0.774017
665.01	-35804.8	-14183.6	14.199	-0.394052	-0.0138057	0.760718
665.027	-35804.7	-14183.3	14.1921	-0.389205	-0.0173149	0.746943
665.044	-35804.6	-14183.1	14.1852	-0.384724	-0.0209677	0.731564
665.061	-35804.6	-14182.8	14.179	-0.378743	-0.0236954	0.713281
665.078	-35804.5	-14182.6	14.1737	-0.369575	-0.0251919	0.691262
665.095	-35804.4	-14182.4	14.1688	-0.356572	-0.0273419	0.665862
665.112	-35804.3	-14182.2	14.1637	-0.339885	-0.0309603	0.637966
665.129	-35804.2	-14181.9	14.1584	-0.320961	-0.0340654	0.609192
665.146	-35804.1	-14181.7	14.1532	-0.301027	-0.0356885	0.581021
665.163	-35804.1	-14181.5	14.1489	-0.280671	-0.0371767	0.554534
665.18	-35804	-14181.3	14.1455	-0.261109	-0.0390886	0.530167
665.197	-35803.9	-14181.1	14.142	-0.244702	-0.0402457	0.507314
665.214	-35803.8	-14180.8	14.1384	-0.231336	-0.0402132	0.485389
665.231	-35803.8	-14180.6	14.1359	-0.217156	-0.0398936	0.463972
665.248	-35803.7	-14180.4	14.1345	-0.200454	-0.039865	0.441648
665.265	-35803.6	-14180.1	14.1321	-0.182589	-0.0401494	0.415782
665.282	-35803.5	-14179.9	14.1284	-0.163923	-0.0403042	0.38551
665.299	-35803.4	-14179.7	14.1256	-0.143359	-0.0393866	0.352303
665.316	-35803.4	-14179.5	14.124	-0.120883	-0.0375131	0.317864
665.333	-35803.3	-14179.2	14.1224	-0.0977178	-0.0359091	0.283942
665.35	-35803.2	-14179	14.1206	-0.0744006	-0.034418	0.251318
665.367	-35803.1	-14178.8	14.1198	-0.0507808	-0.0316394	0.219905
665.384	-35803	-14178.6	14.1199	-0.0267229	-0.0279597	0.19017
665.401	-35803	-14178.4	14.1199	-0.00219037	-0.0253417	0.16304
665.418	-35802.9	-14178.1	14.1198	0.0219079	-0.0238596	0.138146
665.435	-35802.8	-14177.9	14.1208	0.0441156	-0.0221611	0.114084
665.452	-35802.7	-14177.6	14.1227	0.0654792	-0.0204061	0.0895815
665.469	-35802.6	-14177.4	14.1243	0.0885277	-0.0197082	0.0635004
665.486	-35802.6	-14177.2	14.126	0.112911	-0.0199154	0.0350463
665.503	-35802.5	-14177	14.1289	0.136448	-0.0200792	0.00385179
665.52	-35802.4	-14176.8	14.1325	0.15839	-0.0200178	-0.0284746
665.537	-35802.3	-14176.5	14.1357	0.178724	-0.0199779	-0.0594045
665.554	-35802.2	-14176.3	14.1391	0.196397	-0.0199953	-0.088258
665.571	-35802.1	-14176.1	14.1436	0.210164	-0.0200057	-0.115133
665.588	-35802.1	-14175.9	14.149	0.221409	-0.0200009	-0.138944
665.605	-35802	-14175.6	14.1544	0.232381	-0.0199985	-0.1583
665.622	-35801.9	-14175.4	14.1594	0.242325	-0.0199998	-0.173756
665.639	-35801.8	-14175.2	14.1644	0.249721	-0.0200004	-0.186548
665.656	-35801.7	-14174.9	14.1694	0.255909	-0.02	-0.197146
665.673	-35801.7	-14174.7	14.1745	0.262784	-0.0199999	-0.205801
665.69	-35801.6	-14174.5	14.1797	0.269633	-0.02	-0.213105
665.707	-35801.5	-14174.3	14.1849	0.275193	-0.02	-0.219651
665.724	-35801.4	-14174	14.19	0.28	-0.02	-0.22549
665.741	-35801.3	-14173.8	14.1951	0.284921	-0.02	-0.230599
665.758	-35801.3	-14173.6	14.2	0.29	-0.02	-0.235294
665.775	-35801.2	-14173.4	14.2048	0.295117	-0.02	-0.239877
665.792	-35801.1	-14173.1	14.2104	0.300309	-0.02	-0.244257
665.809	-35801	-14172.9	14.2171	0.305561	-0.02	-0.248302
665.826	-35800.9	-14172.7	14.2241	0.310564	-0.02	-0.252065
665.843	-35800.9	-14172.4	14.2308	0.315292	-0.02	-0.255735
665.86	-35800.8	-14172.2	14.2375	0.32071	-0.02	-0.259769
665.877	-35800.7	-14172	14.2445	0.327428	-0.02	-0.264549
665.894	-35800.6	-14171.8	14.2511	0.334578	-0.02	-0.270096
665.911	-35800.5	-14171.5	14.2564	0.341445	-0.02	-0.276241
665.928	-35800.4	-14171.3	14.2611	0.348298	-0.02	-0.282503
665.945	-35800.4	-14171.1	14.2658	0.355172	-0.02	-0.288541
665.962	-35800.3	-14170.8	14.2714	0.361351	-0.02	-0.294392
665.979	-35800.2	-14170.6	14.2783	0.366538	-0.02	-0.300072
665.996	-35800.1	-14170.4	14.2854	0.371475	-0.02	-0.305475
666.013	-35800.1	-14170.2	14.2923	0.376634	-0.0200001	-0.31056
666.03	-35800	-14169.9	14.299	0.381815	-0.0199999	-0.315426
666.047	-35799.9	-14169.7	14.3056	0.386843	-0.0199996	-0.320266
666.064	-35799.8	-14169.5	14.3124	0.391693	-0.0200005	-0.325388
666.081	-35799.7	-14169.3	14.3194	0.396681	-0.0200015	-0.330958
666.098	-35799.7	-14169	14.326	0.402589	-0.0199976	-0.336918
666.115	-35799.6	-14168.8	14.3327	0.40952	-0.0199947	-0.343115
666.132	-35799.5	-14168.5	14.3405	0.41668	-0.0200103	-0.349313
666.149	-35799.4	-14168.3	14.3491	0.423419	-0.0200204	-0.355738
666.166	-35799.3	-14168.1	14.3567	0.429365	-0.0199617	-0.36311
666.183	-35799.2	-14167.9	14.3633	0.435857	-0.0199296	-0.372037
666.2	-35799.2	-14167.7	14.3709	0.445938	-0.0201611	-0.382982
666.217	-35799.1	-14167.4	14.3797	0.460101	-0.0202452	-0.396539
666.234	-35799	-14167.2	14.3882	0.476497	-0.0192394	-0.413381
666.251	-35798.9	-14166.9	14.3964	0.494904	-0.0173913	-0.433338
666.268	-35798.8	-14166.7	14.4057	0.516204	-0.0158174	-0.455547
666.285	-35798.8	-14166.5	14.4162	0.5372	-0.0141947	-0.478772
666.302	-35798.7	-14166.3	14.427	0.551837	-0.0112013	-0.501479
666.319	-35798.6	-14166	14.4372	0.55899	-0.00755509	-0.521924
666.336	-35798.5	-14165.8	14.4461	0.560821	-0.00516535	-0.538369
666.353	-35798.4	-14165.5	14.4543	0.558242	-0.00377448	-0.550533
666.37	-35798.3	-14165.3	14.4627	0.551534	-0.00202246	-0.55899
666.387	-35798.3	-14165.1	14.4713	0.542289	-0.00026654	-0.564435
666.404	-35798.2	-14164.9	14.4797	0.532779	0.000313795	-0.567634
666.421	-35798.1	-14164.6	14.4884	0.52456	5.18982e-05	-0.569466
666.438	-35798	-14164.4	14.4982	0.518579	-9.1174e-05	-0.570843
666.455	-35797.9	-14164.1	14.5083	0.514083	-1.60409e-05	-0.572582
666.472	-35797.9	-14163.9	14.5174	0.5099	3.8628e-05	-0.575346
666.489	-35797.8	-14163.7	14.5257	0.506869	8.6536e-06	-0.579043
666.506	-35797.7	-14163.5	14.5342	0.506226	-7.02574e-05	-0.583303
666.523	-35797.6	-14163.2	14.5428	0.506655	-1.2726e-05	-0.587952
666.54	-35797.5	-14163	14.5515	0.506488	0.000252591	-0.592891
666.557	-35797.4	-14162.8	14.56	0.506667	0	-0.598039
666.574	-35797.4	-14162.5	14.5683	0.508296	-0.00141144	-0.603354
666.591	-35797.3	-14162.3	14.5767	0.51	-0.00333333	-0.608932
666.608	-35797.2	-14162.1	14.5853	0.510325	-0.00503911	-0.614892
666.625	-35797.1	-14161.8	14.5938	0.509984	-0.00677874	-0.621306
666.642	-35797	-14161.6	14.6022	0.509915	-0.00874141	-0.628099
666.659	-35796.9	-14161.3	14.6111	0.510009	-0.0100937	-0.63474
666.676	-35796.9	-14161.1	14.6212	0.510027	-0.0102569	-0.640838
666.693	-35796.8	-14160.9	14.6311	0.509996	-0.00997529	-0.646651
666.71	-35796.7	-14160.7	14.6399	0.509978	-0.00993572	-0.652385
666.727	-35796.6	-14160.4	14.6481	0.510011	-0.0100095	-0.657774
666.744	-35796.5	-14160.2	14.6564	0.510065	-0.0100169	-0.662691
666.761	-35796.4	-14160	14.6648	0.509962	-0.0099978	-0.667537
666.778	-35796.4	-14159.7	14.6734	0.509772	-0.00999759	-0.672349
666.795	-35796.3	-14159.5	14.682	0.51019	-0.00999925	-0.676111
666.812	-35796.2	-14159.3	14.6906	0.510846	-0.00999393	-0.677853
666.829	-35796.1	-14159	14.6992	0.50905	-0.0100074	-0.677014
666.846	-35796	-14158.8	14.7078	0.503103	-0.0100275	-0.672972
666.863	-35795.9	-14158.5	14.7154	0.493503	-0.00997123	-0.664936
666.88	-35795.9	-14158.3	14.722	0.480495	-0.00990122	-0.652949
666.897	-35795.8	-14158.1	14.7295	0.463551	-0.0101307	-0.638525
666.914	-35795.7	-14157.9	14.7384	0.444126	-0.0103601	-0.623222
666.931	-35795.6	-14157.6	14.7464	0.426635	-0.00939035	-0.60844
666.948	-35795.5	-14157.4	14.753	0.413164	-0.00743801	-0.595157
666.965	-35795.4	-14157.1	14.7594	0.402572	-0.00654108	-0.583827
666.982	-35795.4	-14156.9	14.7663	0.393928	-0.00683752	-0.574309
666.999	-35795.3	-14156.7	14.7733	0.386801	-0.00601205	-0.56576
667.016	-35795.2	-14156.4	14.7802	0.380139	-0.00398949	-0.557415
667.033	-35795.1	-14156.2	14.7868	0.372228	-0.00316077	-0.548641
667.05	-35795	-14155.9	14.7934	0.362172	-0.00347603	-0.538865
667.067	-35794.9	-14155.7	14.8004	0.349898	-0.00262584	-0.527601
667.084	-35794.9	-14155.5	14.8074	0.335963	-0.00063071	-0.515098
667.101	-35794.8	-14155.3	14.8133	0.321485	0.000373539	-0.502273
667.118	-35794.7	-14155	14.8183	0.307746	0.000136366	-0.489941
667.135	-35794.6	-14154.8	14.8232	0.296034	-0.000105838	-0.478787
667.152	-35794.5	-14154.5	14.8282	0.286393	-3.63488e-05	-0.469202
667.169	-35794.4	-14154.3	14.8333	0.278098	2.73491e-05	-0.461344
667.186	-35794.4	-14154.1	14.8384	0.271477	7.93272e-06	-0.454886
667.203	-35794.3	-14153.8	14.8439	0.267349	-7.42574e-06	-0.449181
667.22	-35794.2	-14153.6	14.849	0.264227	-1.67275e-06	-0.443618
667.237	-35794.1	-14153.3	14.8529	0.259482	2.07184e-06	-0.437576
667.254	-35794	-14153.1	14.8559	0.252127	4.44536e-07	-0.430161
667.271	-35793.9	-14152.9	14.8592	0.242022	-5.32004e-07	-0.420462
667.288	-35793.9	-14152.7	14.8627	0.229202	-8.66095e-08	-0.408592
667.305	-35793.8	-14152.4	14.8662	0.214017	1.41704e-07	-0.395249
667.322	-35793.7	-14152.2	14.8696	0.19841	1.50852e-08	-0.38171
667.339	-35793.6	-14151.9	14.8728	0.184777	-3.90959e-08	-0.369321
667.356	-35793.5	-14151.6	14.8762	0.174319	-3.99752e-09	-0.358471
667.373	-35793.4	-14151.4	14.88	0.16755	9.9639e-09	-0.349292
667.39	-35793.3	-14151.2	14.8832	0.163517	5.13818e-10	-0.342369
667.407	-35793.3	-14151	14.8849	0.161	-2.60887e-09	-0.338133
667.424	-35793.2	-14150.7	14.8867	0.16	0	-0.335512
667.441	-35793.1	-14150.5	14.89	0.160382	7.13659e-10	-0.333113
667.458	-35793	-14150.2	14.8933	0.16	3.99048e-21	-0.330065
667.475	-35792.9	-14150	14.895	0.156596	-1.8023e-10	-0.325579
667.492	-35792.8	-14149.8	14.8968	0.149473	8.92577e-12	-0.318681
667.509	-35792.8	-14149.5	14.9003	0.13861	4.63957e-11	-0.308823
667.526	-35792.7	-14149.3	14.9036	0.124952	-4.59538e-12	-0.297031
667.543	-35792.6	-14149	14.9055	0.109818	-1.25577e-11	-0.2845
667.56	-35792.5	-14148.8	14.9069	0.0950007	1.192e-12	-0.271967
667.577	-35792.4	-14148.6	14.9088	0.0820687	2.96021e-12	-0.26016
667.594	-35792.3	-14148.3	14.9102	0.0717174	-3.45817e-13	-0.250003
667.611	-35792.3	-14148.1	14.9103	0.0641786	-8.85911e-14	-0.24211
667.628	-35792.2	-14147.8	14.9099	0.0589423	-4.33172e-13	-0.236263
667.645	-35792.1	-14147.6	14.9096	0.0553688	-2.54193e-12	-0.232112
667.662	-35792	-14147.4	14.9103	0.052777	2.18448e-12	-0.22928
667.679	-35791.9	-14147.1	14.912	0.0508197	9.82913e-12	-0.227432
667.696	-35791.8	-14146.9	14.9139	0.049832	-1.05436e-11	-0.226311
667.713	-35791.7	-14146.7	14.9155	0.0498182	-3.63828e-11	-0.225699
667.73	-35791.6	-14146.4	14.9173	0.0500761	4.82268e-11	-0.22542
667.747	-35791.6	-14146.1	14.9192	0.0501141	1.32858e-10	-0.225385
667.764	-35791.5	-14145.9	14.9203	0.049865	-2.14238e-10	-0.225624
667.781	-35791.4	-14145.7	14.9203	0.0497015	-5.12797e-10	-0.226149
667.798	-35791.3	-14145.5	14.9198	0.0504862	8.0248e-10	-0.226933
667.815	-35791.2	-14145.2	14.9197	0.0522907	1.79165e-09	-0.228018
667.832	-35791.1	-14145	14.9206	0.0541755	-3.43982e-09	-0.229522
667.849	-35791	-14144.7	14.9224	0.0558362	-6.34997e-09	-0.231265
667.866	-35791	-14144.5	14.9242	0.0576889	1.46412e-08	-0.232761
667.883	-35790.9	-14144.3	14.9258	0.0594613	2.43827e-08	-0.233824
667.9	-35790.8	-14144.1	14.9277	0.0602566	-5.46499e-08	-0.234564
667.917	-35790.7	-14143.8	14.9295	0.060115	-8.28132e-08	-0.235102
667.934	-35790.6	-14143.5	14.9303	0.0599265	2.27912e-07	-0.235563
667.951	-35790.5	-14143.3	14.9301	0.0599693	3.16761e-07	-0.2361
667.968	-35790.5	-14143.1	14.93	0.060019	-8.48765e-07	-0.236884
667.985	-35790.4	-14142.8	14.93	0.0600069	-1.05371e-06	-0.238045
668.002	-35790.3	-14142.6	14.9298	0.0599948	3.46469e-06	-0.239646
668.019	-35790.2	-14142.4	14.9298	0.0599985	3.47982e-06	-0.241378
668.036	-35790.1	-14142.1	14.9309	0.0600013	-1.4043e-05	-0.242733
668.053	-35790	-14141.8	14.9329	0.0600002	-1.10278e-05	-0.24377
668.07	-35790	-14141.6	14.9346	0.0600001	5.70735e-05	-0.244833
668.087	-35789.9	-14141.4	14.9362	0.0600003	4.20042e-05	-0.245938
668.104	-35789.8	-14141.2	14.9382	0.0599983	-0.00021122	-0.24697
668.121	-35789.7	-14140.9	14.9398	0.059999	-0.000122259	-0.248124
668.138	-35789.6	-14140.7	14.9404	0.0600072	0.00108081	-0.249671
668.155	-35789.5	-14140.4	14.9401	0.0600039	0.00299083	-0.251358
668.172	-35789.5	-14140.2	14.9397	0.0599735	0.00481112	-0.252753
668.189	-35789.4	-14140	14.9399	0.0599898	0.00647105	-0.253726
668.206	-35789.3	-14139.7	14.9413	0.0601039	0.00816917	-0.254218
668.223	-35789.2	-14139.5	14.9432	0.06002	0.00989896	-0.253869
668.24	-35789.1	-14139.2	14.9449	0.059239	0.0115926	-0.252199
668.257	-35789	-14139	14.9466	0.0568763	0.013238	-0.248646
668.274	-35788.9	-14138.8	14.9485	0.0519241	0.0148697	-0.242701
668.291	-35788.9	-14138.5	14.95	0.0433333	0.0166667	-0.234205
668.308	-35788.8	-14138.3	14.9503	0.0306411	0.0186512	-0.223254
668.325	-35788.7	-14138	14.95	0.0157774	0.0200486	-0.210548
668.342	-35788.6	-14137.8	14.9498	0.000745642	0.0202656	-0.196943
668.359	-35788.5	-14137.5	14.95	-0.0142135	0.0199869	-0.183309
668.376	-35788.4	-14137.3	14.9503	-0.0288025	0.0199278	-0.170438
668.393	-35788.4	-14137.1	14.9499	-0.0412959	0.0200088	-0.158849
668.41	-35788.3	-14136.9	14.9483	-0.0505497	0.020039	-0.148829
668.427	-35788.2	-14136.6	14.9463	-0.0579039	0.0199839	-0.14017
668.444	-35788.1	-14136.3	14.9447	-0.064762	0.0199122	-0.13261
668.461	-35788	-14136.1	14.9429	-0.0716382	0.0200707	-0.125957
668.478	-35787.9	-14135.9	14.9409	-0.0785315	0.0203265	-0.119935
668.495	-35787.9	-14135.7	14.9399	-0.0846647	0.0197312	-0.114083
668.512	-35787.8	-14135.4	14.9401	-0.0897878	0.0179746	-0.108288
668.529	-35787.7	-14135.2	14.9397	-0.0948954	0.0162263	-0.103185
668.546	-35787.6	-14134.9	14.938	-0.100205	0.0148354	-0.0988939
668.563	-35787.5	-14134.7	14.9362	-0.104354	0.0124447	-0.0945014
668.58	-35787.4	-14134.5	14.9348	-0.107378	0.00879855	-0.089485
668.597	-35787.3	-14134.2	14.9322	-0.111962	0.00580541	-0.084169
668.614	-35787.3	-14134	14.9285	-0.118963	0.00418266	-0.0786495
668.631	-35787.2	-14133.7	14.9258	-0.126207	0.00260871	-0.0725744
668.648	-35787.1	-14133.5	14.9245	-0.132762	0.000760517	-0.0659817
668.665	-35787	-14133.2	14.9221	-0.13954	-0.00024516	-0.0594386
668.682	-35786.9	-14133	14.9183	-0.146579	-0.000161042	-0.053255
668.699	-35786.8	-14132.8	14.9157	-0.1527	7.02389e-05	-0.0473755
668.716	-35786.7	-14132.5	14.9143	-0.15773	3.79621e-05	-0.0417627
668.733	-35786.7	-14132.3	14.9117	-0.162635	-1.95556e-05	-0.0364248
668.75	-35786.6	-14132	14.9079	-0.16782	-8.45704e-06	-0.0313883
668.767	-35786.5	-14131.8	14.9055	-0.173111	4.49843e-06	-0.0266938
668.784	-35786.4	-14131.6	14.9041	-0.178132	7.32694e-07	-0.0223678
668.801	-35786.3	-14131.4	14.9017	-0.182386	2.92199e-06	-0.0184374
668.818	-35786.2	-14131.1	14.898	-0.185703	4.91987e-06	-0.0151183
668.835	-35786.1	-14130.8	14.8944	-0.188163	-1.76996e-05	-0.0127454
668.852	-35786.1	-14130.6	14.8911	-0.189705	-2.06927e-05	-0.0112636
668.869	-35786	-14130.4	14.8878	-0.190208	6.72265e-05	-0.0103624
668.886	-35785.9	-14130.2	14.8844	-0.19006	6.73524e-05	-0.00987677
668.903	-35785.8	-14129.9	14.8809	-0.189944	-0.000271593	-0.00973621
668.92	-35785.7	-14129.7	14.8775	-0.189987	-0.000213244	-0.00978643
668.937	-35785.6	-14129.4	14.8741	-0.190016	0.00128989	-0.00983791
668.954	-35785.6	-14129.2	14.8708	-0.190003	0.00310202	-0.00981967
668.971	-35785.5	-14129	14.8675	-0.189996	0.00336546	-0.00973936
668.988	-35785.4	-14128.7	14.864	-0.189999	0.00320851	-0.00976845
669.005	-35785.3	-14128.5	14.8602	-0.190001	0.00473172	-0.0101255
669.022	-35785.2	-14128.2	14.857	-0.19	0.00656248	-0.0107984
669.039	-35785.1	-14128	14.8552	-0.19	0.00655888	-0.0117038
669.056	-35785	-14127.7	14.8536	-0.19	0.00652419	-0.0129056
669.073	-35785	-14127.5	14.8507	-0.19	0.00903505	-0.0144759
669.09	-35784.9	-14127.3	14.8469	-0.19	0.0130947	-0.0162361
669.107	-35784.8	-14127.1	14.8433	-0.19	0.0168037	-0.017959
669.124	-35784.7	-14126.8	14.84	-0.19	0.02	-0.0196078
669.141	-35784.6	-14126.6	14.8367	-0.19	0.0230881	-0.0212167
669.158	-35784.5	-14126.3	14.8333	-0.19	0.0266667	-0.0228758
669.175	-35784.5	-14126.1	14.8299	-0.190001	0.0308213	-0.0246229
669.192	-35784.4	-14125.9	14.8265	-0.19	0.0333922	-0.0262291
669.209	-35784.3	-14125.6	14.823	-0.189995	0.0331102	-0.0274782
669.226	-35784.2	-14125.4	14.8196	-0.190002	0.0335752	-0.0284209
669.243	-35784.1	-14125.1	14.8163	-0.19002	0.0371979	-0.0291068
669.26	-35784	-14124.9	14.8129	-0.189992	0.0401556	-0.0294259
669.277	-35784	-14124.7	14.8095	-0.189927	0.0398724	-0.0293924
669.294	-35783.9	-14124.5	14.8061	-0.190045	0.0403653	-0.0294514
669.311	-35783.8	-14124.2	14.8026	-0.190274	0.0440897	-0.0299304
669.328	-35783.7	-14124	14.7992	-0.189765	0.0470415	-0.0306976
669.345	-35783.6	-14123.7	14.796	-0.188146	0.0469311	-0.0316782
669.362	-35783.5	-14123.5	14.7925	-0.186242	0.0468339	-0.0330463
669.379	-35783.5	-14123.3	14.7887	-0.184574	0.0486149	-0.0347751
669.396	-35783.4	-14123	14.7861	-0.182759	0.0503884	-0.0363737
669.413	-35783.3	-14122.8	14.7846	-0.180843	0.0506577	-0.0375424
669.43	-35783.2	-14122.5	14.7823	-0.179781	0.0493909	-0.0384055
669.447	-35783.1	-14122.3	14.7786	-0.179824	0.0474127	-0.0390172
669.464	-35783	-14122	14.7758	-0.180066	0.0465463	-0.0392717
669.481	-35783	-14121.8	14.7744	-0.180047	0.0468489	-0.0392414
669.498	-35782.9	-14121.6	14.7722	-0.179983	0.0461068	-0.0392315
669.515	-35782.8	-14121.4	14.7687	-0.179989	0.0440899	-0.0392776
669.532	-35782.7	-14121.1	14.7649	-0.180005	0.0431631	-0.0390648
669.549	-35782.6	-14120.9	14.7615	-0.180003	0.0434615	-0.0384859
669.566	-35782.5	-14120.6	14.7583	-0.179999	0.0426483	-0.0376738
669.583	-35782.4	-14120.4	14.755	-0.179999	0.0406903	-0.0365989
669.6	-35782.4	-14120.2	14.7513	-0.18	0.0397084	-0.0350877
669.617	-35782.3	-14119.9	14.7478	-0.18	0.03993	-0.0333401
669.634	-35782.2	-14119.7	14.7456	-0.18	0.039863	-0.0318813
669.651	-35782.1	-14119.4	14.7441	-0.18	0.0397127	-0.0308466
669.668	-35782	-14119.2	14.7417	-0.18	0.0409484	-0.0300622
669.685	-35781.9	-14119	14.738	-0.18	0.0429106	-0.0295206
669.702	-35781.9	-14118.8	14.7343	-0.18	0.0434459	-0.0293345
669.719	-35781.8	-14118.5	14.731	-0.18	0.0431887	-0.0293892
669.736	-35781.7	-14118.3	14.7277	-0.18	0.0443992	-0.0294334
669.753	-35781.6	-14118	14.7244	-0.18	0.0463282	-0.0294177
669.77	-35781.5	-14117.8	14.7207	-0.18	0.0467608	-0.0294064
669.787	-35781.4	-14117.6	14.7173	-0.18	0.0465332	-0.0294107
669.804	-35781.4	-14117.4	14.7153	-0.179999	0.0478748	-0.0294122
669.821	-35781.3	-14117.1	14.7137	-0.179999	0.0497957	-0.0294114
669.838	-35781.2	-14116.8	14.7109	-0.180005	0.0501608	-0.0294156
669.855	-35781.1	-14116.6	14.7071	-0.180002	0.0499551	-0.0294134
669.872	-35781	-14116.4	14.7036	-0.179981	0.0510721	-0.0293948
669.889	-35780.9	-14116.2	14.7004	-0.179993	0.0530935	-0.0294055
669.906	-35780.9	-14116	14.6971	-0.180068	0.0549536	-0.0294747
669.923	-35780.8	-14115.7	14.6936	-0.180013	0.0565731	-0.0294239
669.94	-35780.7	-14115.4	14.6898	-0.179729	0.0581912	-0.0290487
669.957	-35780.6	-14115.2	14.6868	-0.17995	0.0598961	-0.0283699
669.974	-35780.5	-14115	14.6851	-0.181375	0.0616847	-0.0274403
669.991	-35780.4	-14114.8	14.6833	-0.183333	0.0633333	-0.0261438
670.008	-35780.3	-14114.5	14.6802	-0.185028	0.0647739	-0.02444
670.025	-35780.3	-14114.3	14.6764	-0.186782	0.0668225	-0.0227908
670.042	-35780.2	-14114	14.6729	-0.188815	0.0700888	-0.021589
670.059	-35780.1	-14113.8	14.6696	-0.190063	0.0737479	-0.0205748
670.076	-35780	-14113.6	14.6663	-0.18996	0.0770658	-0.0194796
670.093	-35779.9	-14113.4	14.6629	-0.190091	0.0804135	-0.0183968
670.11	-35779.8	-14113.1	14.6595	-0.191652	0.0840167	-0.0173635
670.127	-35779.8	-14112.9	14.6561	-0.193662	0.0871453	-0.0160799
670.144	-35779.7	-14112.6	14.6527	-0.195294	0.0891677	-0.0144203
670.161	-35779.6	-14112.4	14.6494	-0.197	0.0900865	-0.0128146
670.178	-35779.5	-14112.2	14.646	-0.198943	0.0901501	-0.0116008
670.195	-35779.4	-14112	14.6425	-0.200167	0.0899697	-0.0107039
670.212	-35779.3	-14111.7	14.6391	-0.200213	0.0899574	-0.010061
670.229	-35779.2	-14111.5	14.6356	-0.199947	0.0900152	-0.00975314
670.246	-35779.2	-14111.2	14.6322	-0.199947	0.0900298	-0.00975318
670.263	-35779.1	-14111	14.6289	-0.200016	0.0899698	-0.00981962
670.28	-35779	-14110.8	14.6256	-0.200014	0.0899177	-0.00981757
670.297	-35778.9	-14110.6	14.622	-0.199996	0.0901035	-0.00979981
670.314	-35778.8	-14110.3	14.6183	-0.199997	0.0902822	-0.00980061
670.331	-35778.7	-14110.1	14.6158	-0.200001	0.0895174	-0.00980516
670.348	-35778.7	-14109.8	14.6144	-0.200001	0.0877429	-0.00980481
670.365	-35778.6	-14109.6	14.6122	-0.2	0.0860317	-0.0098036
670.382	-35778.5	-14109.4	14.6087	-0.2	0.0844888	-0.00980371
670.399	-35778.4	-14109.1	14.605	-0.2	0.0819519	-0.00980401
670.416	-35778.3	-14108.9	14.6016	-0.2	0.0783677	-0.00980397
670.433	-35778.2	-14108.6	14.5982	-0.2	0.0749101	-0.0098039
670.45	-35778.1	-14108.4	14.5947	-0.2	0.071589	-0.00980391
670.467	-35778.1	-14108.2	14.5914	-0.2	0.0673469	-0.00980393
670.484	-35778	-14108	14.588	-0.2	0.0621872	-0.00980392
670.501	-35777.9	-14107.8	14.5847	-0.2	0.0569475	-0.00980392
670.518	-35777.8	-14107.5	14.5812	-0.2	0.0518333	-0.00980392
670.535	-35777.7	-14107.2	14.5778	-0.2	0.0465813	-0.00980392
670.552	-35777.6	-14107	14.5745	-0.2	0.0415633	-0.00980392
670.569	-35777.6	-14106.8	14.5711	-0.2	0.0375181	-0.00980392
670.586	-35777.5	-14106.6	14.5677	-0.2	0.0342603	-0.00980392
670.603	-35777.4	-14106.4	14.5642	-0.2	0.0310208	-0.00980392
670.62	-35777.3	-14106.1	14.5608	-0.2	0.0275246	-0.00980392
670.637	-35777.2	-14105.8	14.5574	-0.2	0.0238534	-0.00980392
670.654	-35777.1	-14105.6	14.5541	-0.2	0.0206087	-0.00980392
670.671	-35777.1	-14105.4	14.5507	-0.2	0.018496	-0.00980392
670.688	-35777	-14105.2	14.5473	-0.2	0.0169647	-0.00980392
670.705	-35776.9	-14105	14.5438	-0.2	0.0150722	-0.00980392
670.722	-35776.8	-14104.7	14.5404	-0.2	0.0134471	-0.00980392
670.739	-35776.7	-14104.4	14.5371	-0.2	0.013087	-0.00980391
670.756	-35776.6	-14104.2	14.5337	-0.2	0.0133245	-0.00980392
670.773	-35776.6	-14104	14.5303	-0.2	0.0131832	-0.00980395
670.79	-35776.5	-14103.8	14.5269	-0.2	0.0132934	-0.00980393
670.807	-35776.4	-14103.6	14.5234	-0.2	0.014581	-0.00980382
670.824	-35776.3	-14103.3	14.52	-0.2	0.0166667	-0.00980392
670.841	-35776.2	-14103.1	14.5167	-0.2	0.0187621	-0.0098043
670.858	-35776.1	-14102.8	14.5133	-0.2	0.02	-0.00980392
670.875	-35776.1	-14102.6	14.5099	-0.199999	0.0199544	-0.00980252
670.892	-35776	-14102.4	14.5065	-0.2	0.0200424	-0.0098042
670.909	-35775.9	-14102.2	14.503	-0.200005	0.0215205	-0.00980926
670.926	-35775.8	-14101.9	14.4996	-0.199998	0.0235619	-0.00980178
670.943	-35775.7	-14101.7	14.4963	-0.19998	0.0252807	-0.00978297
670.96	-35775.6	-14101.4	14.4929	-0.200008	0.0268564	-0.00981201
670.977	-35775.6	-14101.2	14.4895	-0.200072	0.0285481	-0.00987987
670.994	-35775.5	-14101	14.4861	-0.199956	0.0303124	-0.00975668
671.011	-35775.4	-14100.8	14.4826	-0.199731	0.0320584	-0.00927629
671.028	-35775.3	-14100.5	14.4792	-0.20023	0.03371	-0.0085163
671.045	-35775.2	-14100.3	14.4759	-0.201833	0.0353089	-0.0075194
671.062	-35775.1	-14100	14.4725	-0.203774	0.037129	-0.00618644
671.079	-35775.1	-14099.8	14.4691	-0.205501	0.0390643	-0.00451867
671.096	-35775	-14099.6	14.4656	-0.207161	0.0401924	-0.00275394
671.113	-35774.9	-14099.4	14.4622	-0.208882	0.0401922	-0.00105955
671.13	-35774.8	-14099.1	14.4588	-0.210602	0.0399405	0.000568759
671.147	-35774.7	-14098.9	14.4555	-0.212276	0.0399483	0.00218371
671.164	-35774.6	-14098.7	14.4521	-0.213904	0.0400156	0.00388163
671.181	-35774.5	-14098.4	14.4486	-0.215577	0.0400125	0.00561181
671.198	-35774.5	-14098.2	14.4454	-0.217493	0.0399954	0.00710614
671.215	-35774.4	-14098	14.4421	-0.219354	0.039997	0.00823789
671.232	-35774.3	-14097.7	14.4378	-0.220258	0.0400013	0.00907808
671.249	-35774.2	-14097.5	14.4325	-0.220155	0.0400008	0.00964011
671.266	-35774.1	-14097.3	14.4281	-0.219933	0.0399997	0.00986674
671.283	-35774.1	-14097.1	14.4248	-0.219964	0.0399999	0.00983885
671.3	-35774	-14096.8	14.4216	-0.220019	0.0399999	0.00978347
671.317	-35773.9	-14096.6	14.4181	-0.220008	0.0399997	0.00979162
671.334	-35773.8	-14096.3	14.4147	-0.219995	0.040001	0.00982121
671.351	-35773.7	-14096.1	14.4114	-0.219998	0.0400014	0.00982307
671.368	-35773.6	-14095.9	14.408	-0.220001	0.0399963	0.00975692
671.385	-35773.5	-14095.7	14.4046	-0.22	0.0399954	0.00974671
671.402	-35773.5	-14095.5	14.401	-0.220001	0.040015	0.0100312
671.419	-35773.4	-14095.2	14.3976	-0.220001	0.0400151	0.0106568
671.436	-35773.3	-14094.9	14.3945	-0.219996	0.039939	0.0115479
671.453	-35773.2	-14094.7	14.391	-0.219997	0.0399521	0.0127379
671.47	-35773.1	-14094.5	14.3862	-0.220016	0.0402478	0.0142892
671.487	-35773	-14094.3	14.3811	-0.220012	0.0401824	0.0159677
671.504	-35773	-14094.1	14.3771	-0.219939	0.0388792	0.0174102
671.521	-35772.9	-14093.8	14.3739	-0.219965	0.0369648	0.0184012
671.538	-35772.8	-14093.6	14.3706	-0.220243	0.0355341	0.018813
671.555	-35772.7	-14093.3	14.3672	-0.220133	0.0337925	0.0186157
671.572	-35772.6	-14093.1	14.3641	-0.218848	0.030517	0.0178284
671.589	-35772.5	-14092.9	14.3605	-0.216892	0.0269899	0.0165231
671.606	-35772.5	-14092.7	14.3555	-0.215136	0.0250242	0.014838
671.623	-35772.4	-14092.4	14.3503	-0.213442	0.0234601	0.0131602
671.64	-35772.3	-14092.2	14.3465	-0.211519	0.0205623	0.0118755
671.657	-35772.2	-14092	14.3435	-0.210051	0.0168813	0.010941
671.674	-35772.1	-14091.8	14.3402	-0.20974	0.01341	0.0102273
671.691	-35772.1	-14091.6	14.3367	-0.21	0.01	0.00980392
671.708	-35772	-14091.3	14.3332	-0.210068	0.00638282	0.00973266
671.725	-35771.9	-14091.1	14.3298	-0.209997	0.00317045	0.00980749
671.742	-35771.8	-14090.8	14.3265	-0.209982	0.00101544	0.00982335
671.759	-35771.7	-14090.6	14.3231	-0.210001	-3.2374e-05	0.00980298
671.776	-35771.6	-14090.4	14.3197	-0.210005	-0.00016792	0.00979904
671.793	-35771.5	-14090.2	14.3163	-0.21	1.64837e-05	0.0098044
671.81	-35771.5	-14089.9	14.3128	-0.209999	4.32383e-05	0.00980517
671.827	-35771.4	-14089.7	14.3094	-0.21	-6.59943e-06	0.00980374
671.844	-35771.3	-14089.5	14.3061	-0.21	-1.31633e-05	0.00980358
671.861	-35771.2	-14089.3	14.3027	-0.21	2.59177e-06	0.00980397
671.878	-35771.1	-14089.1	14.2992	-0.21	8.49241e-06	0.00980401
671.895	-35771	-14088.8	14.2959	-0.21	-5.23899e-06	0.00980391
671.912	-35771	-14088.6	14.2927	-0.21	-2.16035e-05	0.0098039
671.929	-35770.9	-14088.3	14.2886	-0.21	2.25792e-05	0.00980393
671.946	-35770.8	-14088.1	14.2835	-0.21	8.12512e-05	0.00980393
671.963	-35770.7	-14087.9	14.2788	-0.21	-8.42028e-05	0.00980392
671.98	-35770.6	-14087.7	14.2753	-0.21	-0.000288528	0.00980392
671.997	-35770.6	-14087.4	14.2722	-0.21	0.00040165	0.00980392
672.014	-35770.5	-14087.2	14.2687	-0.21	0.00217936	0.00980392
672.031	-35770.4	-14087	14.2653	-0.21	0.00405682	0.00980392
672.048	-35770.3	-14086.8	14.2619	-0.21	0.00565522	0.00980392
672.065	-35770.2	-14086.6	14.2586	-0.21	0.00746451	0.00980392
672.082	-35770.1	-14086.3	14.2552	-0.21	0.00933382	0.00980392
672.099	-35770.1	-14086.1	14.2517	-0.21	0.0102693	0.00980392
672.116	-35770	-14085.8	14.2482	-0.21	0.0101595	0.00980392
672.133	-35769.9	-14085.6	14.2451	-0.21	0.00988247	0.00980393
672.15	-35769.8	-14085.4	14.2419	-0.21	0.00989171	0.00980393
672.167	-35769.7	-14085.1	14.2374	-0.21	0.0101777	0.00980391
672.184	-35769.6	-14084.9	14.232	-0.21	0.0102483	0.0098039
672.201	-35769.6	-14084.7	14.2276	-0.21	0.0092475	0.00980399
672.218	-35769.5	-14084.5	14.2244	-0.21	0.00735685	0.009804
672.235	-35769.4	-14084.2	14.2212	-0.21	0.00552571	0.00980365
672.252	-35769.3	-14084	14.2177	-0.21	0.0038609	0.00980365
672.269	-35769.2	-14083.8	14.2143	-0.21	0.00196674	0.00980503
672.286	-35769.2	-14083.6	14.211	-0.21	0.000304518	0.00980495
672.303	-35769.1	-14083.3	14.2076	-0.21	-0.000274033	0.00979983
672.32	-35769	-14083.1	14.2042	-0.21	-6.13447e-05	0.00980072
672.337	-35768.9	-14082.9	14.2006	-0.21	7.36676e-05	0.00982026
672.354	-35768.8	-14082.7	14.1972	-0.21	1.20762e-05	0.00981341
672.371	-35768.7	-14082.5	14.1942	-0.21	-2.04345e-05	0.00973804
672.388	-35768.7	-14082.2	14.1908	-0.21	-3.20677e-06	0.00976785
672.405	-35768.6	-14082	14.1858	-0.21	5.24258e-06	0.0101303
672.422	-35768.5	-14081.7	14.1805	-0.21	5.58123e-07	0.0108003
672.439	-35768.4	-14081.5	14.1767	-0.21	-1.44671e-06	0.0116839
672.456	-35768.3	-14081.3	14.1737	-0.21	-1.48007e-07	0.0128983
672.473	-35768.3	-14081.1	14.1704	-0.21	3.6978e-07	0.0145496
672.49	-35768.2	-14080.9	14.1669	-0.21	1.92313e-08	0.0162503
672.507	-35768.1	-14080.6	14.1635	-0.21	-1.01582e-07	0.0175431
672.524	-35768	-14080.4	14.1602	-0.21	-5.09312e-09	0.0184712
672.541	-35767.9	-14080.2	14.1568	-0.21	2.5858e-08	0.0191819
672.558	-35767.8	-14080	14.1533	-0.21	0	0.0196078
672.575	-35767.8	-14079.7	14.15	-0.21	-7.07585e-09	0.0196836
672.592	-35767.7	-14079.5	14.1467	-0.21	0	0.0196078
672.609	-35767.6	-14079.3	14.1432	-0.21	1.79566e-09	0.0195886
672.626	-35767.5	-14079	14.1398	-0.21	-9.03072e-11	0.0196088
672.643	-35767.4	-14078.8	14.1365	-0.21	-5.00106e-10	0.0196131
672.66	-35767.4	-14078.6	14.1331	-0.21	2.58438e-11	0.0196076
672.677	-35767.3	-14078.4	14.1296	-0.21	1.6441e-10	0.0196065
672.694	-35767.2	-14078.2	14.1263	-0.21	-2.86934e-11	0.019608
672.711	-35767.1	-14077.9	14.1232	-0.21	-1.89089e-10	0.0196082
672.728	-35767	-14077.7	14.1192	-0.21	1.01278e-10	0.0196078
672.745	-35766.9	-14077.5	14.1139	-0.21	6.02227e-10	0.0196078
672.762	-35766.9	-14077.3	14.109	-0.21	-4.98261e-10	0.0196079
672.779	-35766.8	-14077	14.1056	-0.21	-2.31712e-09	0.0196079
672.796	-35766.7	-14076.8	14.1026	-0.21	1.86949e-09	0.0196078
[truncated: 131 more rows]
