# Supplementary material for: Extraction of driving behavior primitives considering driver expectation and vehicle dynamics
Source: PLoS One. 2025 Dec 31;20(12):e0340123. doi: 10.1371/journal.pone.0340123 (PMC12755792; doi:10.1371/journal.pone.0340123)
Supplement: S1 File — (ZIP) [file pone.0340123.s001.zip › DataSetForPimitiveExaction-1/straight driving/c14_s_2.xlsx]

## Sheet: Sheet1
818.782	-36267.3	-14502.3	9.80672	1.46256	0.211652	-0.166039
818.799	-36267.1	-14502.3	9.82923	1.45521	0.215757	-0.160573
818.816	-36267	-14502.4	9.8569	1.44829	0.219387	-0.155808
818.833	-36266.8	-14502.5	9.88115	1.44177	0.220094	-0.150509
818.85	-36266.7	-14502.5	9.90698	1.43255	0.220191	-0.145258
818.867	-36266.5	-14502.6	9.93247	1.42184	0.217519	-0.137692
818.884	-36266.4	-14502.6	9.95593	1.41172	0.211515	-0.129058
818.901	-36266.2	-14502.7	9.97911	1.40188	0.201602	-0.119395
818.918	-36266	-14502.8	10.0037	1.39108	0.194238	-0.109948
818.935	-36265.9	-14502.8	10.0275	1.38403	0.184562	-0.102117
818.952	-36265.8	-14502.9	10.0474	1.3775	0.174568	-0.0955618
818.969	-36265.6	-14502.9	10.0719	1.3704	0.163872	-0.0886199
818.986	-36265.4	-14503	10.0953	1.36375	0.156992	-0.0830585
819.003	-36265.2	-14503.1	10.1187	1.35697	0.150511	-0.0796172
819.02	-36265.1	-14503.1	10.1388	1.35351	0.140536	-0.0794754
819.037	-36264.9	-14503.2	10.16	1.35	0.133333	-0.08061
819.054	-36264.8	-14503.2	10.1833	1.34667	0.126667	-0.0827887
819.071	-36264.6	-14503.3	10.2082	1.34313	0.119467	-0.0839745
819.088	-36264.4	-14503.3	10.2348	1.33981	0.109477	-0.0861748
819.105	-36264.2	-14503.4	10.2581	1.33647	0.10305	-0.0884358
819.122	-36264.1	-14503.5	10.2826	1.33285	0.0997941	-0.0932224
819.139	-36263.9	-14503.5	10.3023	1.32991	0.100269	-0.0986953
819.156	-36263.8	-14503.6	10.3224	1.32978	0.103775	-0.104075
819.173	-36263.6	-14503.6	10.344	1.32601	0.107261	-0.1086
819.19	-36263.5	-14503.7	10.3674	1.32268	0.110586	-0.113036
819.207	-36263.3	-14503.8	10.391	1.31977	0.113926	-0.118843
819.224	-36263.1	-14503.8	10.4157	1.3202	0.117602	-0.125602
819.241	-36262.9	-14503.9	10.4387	1.31945	0.120239	-0.13088
819.258	-36262.8	-14504	10.4626	1.31581	0.11995	-0.136352
819.275	-36262.6	-14504	10.4863	1.3122	0.119964	-0.142616
819.292	-36262.4	-14504.1	10.5057	1.30968	0.120204	-0.150433
819.309	-36262.3	-14504.1	10.5263	1.31024	0.119132	-0.15798
819.326	-36262.1	-14504.2	10.547	1.30907	0.115782	-0.164085
819.343	-36262	-14504.3	10.5678	1.30549	0.110417	-0.168054
819.36	-36261.8	-14504.3	10.5921	1.30189	0.0995405	-0.172989
819.377	-36261.6	-14504.4	10.6167	1.29975	0.0887929	-0.178771
819.394	-36261.4	-14504.5	10.6384	1.29982	0.0811815	-0.184146
819.411	-36261.2	-14504.5	10.6584	1.3012	0.0798377	-0.189633
819.428	-36261.1	-14504.6	10.6809	1.30491	0.0802116	-0.196006
819.445	-36260.9	-14504.6	10.7041	1.30854	0.0789766	-0.201548
819.462	-36260.7	-14504.7	10.7286	1.31	0.0735812	-0.205886
819.479	-36260.6	-14504.8	10.751	1.31146	0.0660974	-0.210199
819.496	-36260.4	-14504.8	10.7703	1.31509	0.061381	-0.21582
819.513	-36260.2	-14504.9	10.7913	1.31877	0.058111	-0.221724
819.53	-36260.1	-14505	10.8116	1.32028	0.0549409	-0.224875
819.547	-36259.9	-14505	10.8333	1.31985	0.049695	-0.225712
819.564	-36259.7	-14505.1	10.8579	1.32028	0.0424357	-0.224832
819.581	-36259.5	-14505.2	10.8822	1.31802	0.0356755	-0.223734
819.598	-36259.4	-14505.2	10.903	1.31456	0.0289992	-0.22241
819.615	-36259.2	-14505.3	10.9238	1.31079	0.0223086	-0.222876
819.632	-36259	-14505.3	10.944	1.30983	0.0131497	-0.224068
819.649	-36258.9	-14505.4	10.9661	1.30998	0.00266448	-0.225334
819.666	-36258.7	-14505.5	10.9909	1.31023	-0.00512508	-0.224812
819.683	-36258.5	-14505.5	11.0145	1.30757	-0.0117934	-0.222841
819.7	-36258.4	-14505.6	11.038	1.30416	-0.0182829	-0.21973
819.717	-36258.1	-14505.7	11.0597	1.30044	-0.0257658	-0.217024
819.734	-36258	-14505.7	11.0799	1.29983	-0.0271336	-0.21666
819.751	-36257.8	-14505.8	11.0996	1.30027	-0.0237991	-0.217609
819.768	-36257.6	-14505.9	11.1235	1.29712	-0.0231156	-0.218937
819.785	-36257.4	-14505.9	11.1505	1.29376	-0.0262236	-0.217974
819.802	-36257.2	-14506	11.171	1.29019	-0.0296429	-0.217868
819.819	-36257.1	-14506.1	11.1921	1.29006	-0.0330544	-0.217801
819.836	-36256.9	-14506.1	11.2121	1.28689	-0.0395324	-0.219943
819.853	-36256.7	-14506.2	11.2352	1.28355	-0.0464636	-0.221014
819.87	-36256.5	-14506.3	11.26	1.28	-0.0466667	-0.224401
819.887	-36256.4	-14506.3	11.28	1.28	-0.0466667	-0.227669
819.904	-36256.2	-14506.4	11.3	1.28	-0.0466667	-0.232026
819.921	-36256	-14506.5	11.3212	1.28	-0.046534	-0.234324
819.938	-36255.8	-14506.5	11.3413	1.28	-0.0432211	-0.236499
819.955	-36255.7	-14506.6	11.3648	1.27999	-0.0433605	-0.23875
819.972	-36255.4	-14506.7	11.3896	1.28006	-0.0433355	-0.242111
819.989	-36255.3	-14506.7	11.4125	1.27975	-0.0432738	-0.242933
820.006	-36255.1	-14506.8	11.4324	1.2763	-0.0435753	-0.241401
820.023	-36254.9	-14506.9	11.4537	1.27224	-0.0474236	-0.236775
820.04	-36254.7	-14506.9	11.4734	1.26596	-0.0501907	-0.233587
820.057	-36254.6	-14507	11.4937	1.26224	-0.0499517	-0.230656
820.074	-36254.4	-14507.1	11.5147	1.25563	-0.0500137	-0.229286
820.091	-36254.2	-14507.1	11.5353	1.25209	-0.0500051	-0.225738
820.108	-36254	-14507.2	11.5586	1.24509	-0.0499661	-0.220552
820.125	-36253.8	-14507.3	11.5793	1.23714	-0.0501648	-0.212243
820.142	-36253.6	-14507.3	11.5989	1.22774	-0.049292	-0.204728
820.159	-36253.5	-14507.4	11.6205	1.22129	-0.0456067	-0.197236
820.176	-36253.2	-14507.5	11.6443	1.21449	-0.0419556	-0.190432
820.193	-36253.1	-14507.5	11.6635	1.20659	-0.0397196	-0.184225
820.21	-36252.9	-14507.6	11.6842	1.19719	-0.0400687	-0.179112
820.227	-36252.7	-14507.7	11.705	1.19056	-0.0399842	-0.174767
820.244	-36252.5	-14507.7	11.7251	1.1842	-0.0399889	-0.169786
820.261	-36252.3	-14507.8	11.7439	1.17588	-0.0400582	-0.161985
820.278	-36252.1	-14507.9	11.7629	1.16521	-0.0397481	-0.152164
820.295	-36252	-14507.9	11.7811	1.1551	-0.0412957	-0.142877
820.312	-36251.8	-14508	11.7997	1.14644	-0.0449989	-0.13431
820.329	-36251.6	-14508.1	11.8209	1.13973	-0.0487093	-0.127652
820.346	-36251.4	-14508.2	11.8403	1.13353	-0.050234	-0.122373
820.363	-36251.2	-14508.2	11.8616	1.12441	-0.0500045	-0.11731
820.38	-36251	-14508.3	11.8798	1.11544	-0.0497553	-0.112809
820.397	-36250.8	-14508.4	11.8985	1.11127	-0.0516544	-0.10913
820.414	-36250.6	-14508.4	11.9167	1.10792	-0.05565	-0.105838
820.431	-36250.4	-14508.5	11.9388	1.10458	-0.0572141	-0.102343
820.448	-36250.2	-14508.6	11.9573	1.10082	-0.0544333	-0.0998557
820.465	-36250	-14508.7	11.9775	1.10009	-0.0529024	-0.0976312
820.482	-36249.9	-14508.7	11.9926	1.09784	-0.0554934	-0.0954358
820.499	-36249.7	-14508.8	12.0106	1.09435	-0.0593304	-0.093101
820.516	-36249.5	-14508.9	12.0291	1.09061	-0.0601227	-0.0923561
820.533	-36249.3	-14508.9	12.0489	1.08985	-0.0599711	-0.0941834
820.55	-36249.1	-14509	12.0658	1.09006	-0.0599914	-0.0964914
820.567	-36248.9	-14509.1	12.0864	1.08994	-0.0600509	-0.0979855
820.584	-36248.7	-14509.1	12.1036	1.09021	-0.0597947	-0.0972433
820.601	-36248.6	-14509.2	12.1232	1.08735	-0.0626319	-0.0952731
820.618	-36248.3	-14509.3	12.1412	1.08377	-0.0662752	-0.0918844
820.635	-36248.1	-14509.4	12.1612	1.08023	-0.0695962	-0.0895103
820.652	-36248	-14509.4	12.1778	1.07994	-0.0729866	-0.0883104
820.669	-36247.7	-14509.5	12.1988	1.08001	-0.0763442	-0.0882036
820.686	-36247.5	-14509.6	12.2157	1.08	-0.083039	-0.0892374
820.703	-36247.4	-14509.6	12.2323	1.08001	-0.0863685	-0.0913185
820.72	-36247.1	-14509.7	12.25	1.08	-0.0933333	-0.0947712
820.737	-36247	-14509.8	12.27	1.08	-0.0966667	-0.0958606
820.754	-36246.8	-14509.9	12.29	1.07667	-0.103333	-0.0947712
820.771	-36246.5	-14509.9	12.3077	1.0731	-0.106982	-0.0913269
820.788	-36246.4	-14510	12.3243	1.06995	-0.113606	-0.0892053
820.805	-36246.2	-14510.1	12.3412	1.06989	-0.116991	-0.0870305
820.822	-36246	-14510.1	12.3622	1.06629	-0.123955	-0.08453
820.839	-36245.8	-14510.2	12.3785	1.06265	-0.127056	-0.0801648
820.856	-36245.6	-14510.3	12.3953	1.05614	-0.130167	-0.0769122
820.873	-36245.4	-14510.4	12.4134	1.05232	-0.129944	-0.0737572
820.89	-36245.2	-14510.4	12.4336	1.04584	-0.12999	-0.0726744
820.907	-36245	-14510.5	12.4533	1.04267	-0.130094	-0.0705441
820.924	-36244.8	-14510.6	12.4706	1.03983	-0.12946	-0.0692951
820.941	-36244.6	-14510.6	12.4872	1.03954	-0.12586	-0.0670617
820.958	-36244.4	-14510.7	12.5041	1.03579	-0.122393	-0.0645948
820.975	-36244.2	-14510.8	12.5217	1.03219	-0.119693	-0.0612894
820.992	-36244	-14510.9	12.5381	1.02974	-0.120083	-0.059422
821.009	-36243.8	-14510.9	12.5552	1.03002	-0.119976	-0.0590178
821.026	-36243.6	-14511	12.5728	1.03018	-0.120021	-0.0603129
821.043	-36243.4	-14511.1	12.5888	1.02911	-0.119944	-0.0615136
821.06	-36243.2	-14511.2	12.6074	1.0254	-0.1202	-0.0618532
821.077	-36243	-14511.2	12.6274	1.02173	-0.1189	-0.0605162
821.094	-36242.8	-14511.3	12.6433	1.01972	-0.115281	-0.0594029
821.111	-36242.6	-14511.4	12.6606	1.02007	-0.111733	-0.0587345
821.128	-36242.4	-14511.5	12.678	1.01998	-0.109441	-0.0588546
821.145	-36242.2	-14511.5	12.6944	1.02002	-0.111377	-0.0587937
821.162	-36242	-14511.6	12.7117	1.01993	-0.11498	-0.0589081
821.179	-36241.8	-14511.7	12.729	1.02027	-0.11871	-0.058317
821.196	-36241.6	-14511.7	12.7454	1.01849	-0.120251	-0.0571903
821.213	-36241.4	-14511.8	12.7627	1.0148	-0.119941	-0.0558672
821.23	-36241.1	-14511.9	12.7799	1.01109	-0.120017	-0.0560429
821.247	-36241	-14512	12.7963	1.00977	-0.119994	-0.0572969
821.264	-36240.7	-14512	12.8138	1.01005	-0.120007	-0.0584901
821.281	-36240.5	-14512.1	12.8309	1.00998	-0.119974	-0.0589044
821.298	-36240.4	-14512.2	12.8473	1.01002	-0.120096	-0.0587825
821.315	-36240.1	-14512.3	12.8648	1.00993	-0.119677	-0.0588987
821.332	-36239.9	-14512.3	12.8819	1.01027	-0.122457	-0.0581575
821.349	-36239.7	-14512.4	12.8983	1.00781	-0.123527	-0.0563877
821.366	-36239.5	-14512.5	12.9159	1.00419	-0.123346	-0.0530068
821.383	-36239.3	-14512.6	12.9325	1.00054	-0.123121	-0.0512388
821.4	-36239.1	-14512.6	12.9521	0.99987	-0.125662	-0.0517707
821.417	-36238.9	-14512.7	12.9701	1.00003	-0.12961	-0.054951
821.434	-36238.7	-14512.8	12.99	0.999994	-0.130096	-0.0574524
821.451	-36238.5	-14512.8	13.007	0.999997	-0.129988	-0.0587226
821.468	-36238.2	-14512.9	13.0247	1.00001	-0.129967	-0.0588308
821.485	-36238.1	-14513	13.0386	0.999952	-0.130146	-0.0588567
821.502	-36237.9	-14513.1	13.0515	1.00018	-0.127161	-0.0579352
821.519	-36237.6	-14513.2	13.0689	0.996894	-0.123472	-0.0557152
821.536	-36237.4	-14513.2	13.0857	0.993544	-0.123198	-0.053428
821.553	-36237.2	-14513.3	13.1023	0.990108	-0.126513	-0.055236
821.57	-36237	-14513.4	13.12	0.99	-0.126667	-0.0642702
821.587	-36236.8	-14513.4	13.1367	0.99	-0.123333	-0.0795207
821.604	-36236.6	-14513.5	13.1533	0.99	-0.123333	-0.0980392
821.621	-36236.4	-14513.6	13.171	0.989999	-0.126778	-0.117639
821.638	-36236.2	-14513.7	13.1876	0.990002	-0.126646	-0.133738
821.655	-36236	-14513.7	13.2044	0.989992	-0.126638	-0.146684
821.672	-36235.7	-14513.8	13.222	0.99006	-0.126953	-0.158126
821.689	-36235.5	-14513.9	13.2386	0.989766	-0.130202	-0.169192
821.706	-36235.3	-14514	13.2554	0.986231	-0.129948	-0.183892
821.723	-36235.1	-14514.1	13.273	0.982648	-0.130019	-0.202957
821.74	-36234.9	-14514.1	13.2895	0.97979	-0.129995	-0.223554
821.757	-36234.7	-14514.2	13.3064	0.980054	-0.130001	-0.24324
821.774	-36234.4	-14514.3	13.324	0.979983	-0.13	-0.262004
821.791	-36234.3	-14514.3	13.3405	0.980002	-0.13	-0.275251
821.808	-36234.1	-14514.4	13.3575	0.980009	-0.13	-0.286902
821.825	-36233.8	-14514.5	13.375	0.97995	-0.130001	-0.296923
821.842	-36233.6	-14514.6	13.3917	0.980189	-0.129996	-0.304791
821.859	-36233.4	-14514.6	13.4076	0.979205	-0.130013	-0.309285
821.876	-36233.2	-14514.7	13.4223	0.975446	-0.12994	-0.31046
821.893	-36233	-14514.8	13.4392	0.971977	-0.130226	-0.311111
821.91	-36232.8	-14514.9	13.4562	0.969733	-0.129	-0.315869
821.927	-36232.5	-14515	13.4737	0.970077	-0.125258	-0.32716
821.944	-36232.3	-14515	13.4901	0.969981	-0.121752	-0.346132
821.961	-36232.1	-14515.1	13.5073	0.970001	-0.119733	-0.372892
821.978	-36231.9	-14515.2	13.5247	0.970017	-0.120093	-0.404841
821.995	-36231.7	-14515.2	13.541	0.969931	-0.11991	-0.437121
822.012	-36231.5	-14515.3	13.5586	0.970249	-0.120254	-0.471987
822.029	-36231.2	-14515.4	13.5742	0.968471	-0.11847	-0.509013
822.046	-36231	-14515.5	13.5866	0.964927	-0.114928	-0.548757
822.063	-36230.8	-14515.6	13.6025	0.961216	-0.111216	-0.600474
822.08	-36230.6	-14515.6	13.62	0.959741	-0.109742	-0.660394
822.097	-36230.4	-14515.7	13.6363	0.960069	-0.110063	-0.721877
822.114	-36230.1	-14515.8	13.6538	0.959984	-0.110005	-0.78674
822.131	-36229.9	-14515.9	13.6708	0.960006	-0.109919	-0.848838
822.148	-36229.7	-14515.9	13.6877	0.959993	-0.110317	-0.905322
822.165	-36229.5	-14516	13.7024	0.960021	-0.107849	-0.960315
822.182	-36229.2	-14516.1	13.7183	0.959918	-0.10433	-1.00339
822.199	-36229.1	-14516.2	13.735	0.960306	-0.100717	-1.03266
822.216	-36228.8	-14516.3	13.7525	0.957607	-0.0998662	-1.05127
822.233	-36228.6	-14516.3	13.7695	0.95414	-0.100036	-1.06368
822.25	-36228.4	-14516.4	13.7859	0.950541	-0.0999901	-1.07622
822.267	-36228.1	-14516.5	13.8038	0.949902	-0.100003	-1.091
822.284	-36227.9	-14516.6	13.8179	0.950026	-0.0999955	-1.10553
822.301	-36227.7	-14516.6	13.8306	0.949993	-0.100015	-1.11773
822.318	-36227.5	-14516.7	13.8479	0.950002	-0.0999594	-1.12953
822.335	-36227.3	-14516.8	13.8647	0.949997	-0.100158	-1.13755
822.352	-36227.1	-14516.9	13.8815	0.950011	-0.0971203	-1.1442
822.369	-36226.8	-14517	13.8958	0.949977	-0.0935536	-1.149
822.386	-36226.6	-14517	13.9123	0.950088	-0.0901064	-1.15239
822.403	-36226.4	-14517.1	13.929	0.946892	-0.0899763	-1.15259
822.42	-36226.1	-14517.2	13.9467	0.943333	-0.09	-1.15033
822.437	-36225.9	-14517.3	13.9633	0.94	-0.09	-1.14815
822.454	-36225.7	-14517.3	13.9767	0.94	-0.0866667	-1.14706
822.471	-36225.5	-14517.4	13.9942	0.939993	-0.0795856	-1.14704
822.488	-36225.3	-14517.5	14.0075	0.940003	-0.0729145	-1.14587
822.505	-36225.1	-14517.6	14.0244	0.939996	-0.0664039	-1.14361
822.522	-36224.8	-14517.7	14.042	0.940031	-0.0627353	-1.14013
822.539	-36224.6	-14517.7	14.0587	0.939877	-0.0558569	-1.1368
822.556	-36224.4	-14517.8	14.075	0.935805	-0.0491306	-1.13086
822.573	-36224.1	-14517.9	14.0895	0.924087	-0.0424871	-1.11963
822.59	-36223.9	-14518	14.1058	0.906672	-0.0394879	-1.10368
822.607	-36223.7	-14518	14.1196	0.88618	-0.0360308	-1.08472
822.624	-36223.4	-14518.1	14.1368	0.865608	-0.0325344	-1.06549
822.641	-36223.2	-14518.2	14.1503	0.849954	-0.0292207	-1.05007
822.658	-36223	-14518.3	14.167	0.837278	-0.0258739	-1.03751
822.675	-36222.7	-14518.4	14.1806	0.827267	-0.0221658	-1.02609
822.692	-36222.6	-14518.4	14.1939	0.816085	-0.019735	-1.01323
822.709	-36222.3	-14518.5	14.2074	0.79643	-0.0200666	-0.995039
822.726	-36222.1	-14518.6	14.2217	0.77159	-0.0199801	-0.972158
822.743	-36221.9	-14518.7	14.2337	0.748143	-0.0200056	-0.950052
822.76	-36221.6	-14518.8	14.2437	0.726673	-0.0199977	-0.929544
822.777	-36221.4	-14518.8	14.254	0.709378	-0.0200048	-0.911875
822.794	-36221.2	-14518.9	14.2651	0.695353	-0.0199834	-0.899058
822.811	-36220.9	-14519	14.2792	0.685816	-0.0200596	-0.88768
822.828	-36220.7	-14519.1	14.2933	0.675002	-0.0197478	-0.878004
822.845	-36220.5	-14519.1	14.3049	0.666368	-0.0212955	-0.870302
822.862	-36220.3	-14519.2	14.3149	0.661522	-0.025	-0.86469
822.879	-36220	-14519.3	14.3254	0.6581	-0.0287045	-0.861064
822.896	-36219.8	-14519.4	14.3352	0.655517	-0.0302521	-0.856969
822.913	-36219.6	-14519.5	14.3456	0.648156	-0.0299405	-0.849796
822.93	-36219.3	-14519.6	14.356	0.636562	-0.0300165	-0.836504
822.947	-36219.1	-14519.6	14.3658	0.61562	-0.0299956	-0.816579
822.964	-36218.9	-14519.7	14.3763	0.584837	-0.030001	-0.788129
822.981	-36218.6	-14519.8	14.3866	0.551665	-0.0299997	-0.756278
822.998	-36218.4	-14519.9	14.3963	0.519024	-0.03	-0.72363
823.015	-36218.2	-14520	14.4071	0.481339	-0.0300001	-0.68768
823.032	-36217.9	-14520	14.4149	0.444824	-0.0299996	-0.648389
823.049	-36217.7	-14520.1	14.4213	0.399438	-0.0300014	-0.604498
823.066	-36217.5	-14520.2	14.4283	0.341629	-0.0299955	-0.547332
823.083	-36217.2	-14520.3	14.4353	0.275512	-0.0300178	-0.486049
823.1	-36217	-14520.3	14.4396	0.211843	-0.0299332	-0.42367
823.117	-36216.8	-14520.4	14.4401	0.144893	-0.0302018	-0.358738
823.134	-36216.5	-14520.5	14.44	0.0837633	-0.0273495	-0.29771
823.151	-36216.4	-14520.6	14.44	0.0236223	-0.0239113	-0.241812
823.168	-36216.1	-14520.7	14.44	-0.0307699	-0.0204191	-0.187572
823.185	-36215.9	-14520.8	14.44	-0.0759416	-0.0170388	-0.147585
823.202	-36215.6	-14520.8	14.44	-0.10112	-0.0137788	-0.119253
823.219	-36215.4	-14520.9	14.4401	-0.119096	-0.0101262	-0.100078
823.236	-36215.2	-14521	14.4369	-0.132514	-0.00994163	-0.0847524
823.253	-36215	-14521.1	14.4336	-0.148921	-0.010108	-0.069564
823.27	-36214.7	-14521.2	14.43	-0.166667	-0.00666667	-0.0533769
823.287	-36214.5	-14521.2	14.43	-0.18	-0.00333333	-0.0392157
823.304	-36214.3	-14521.3	14.4267	-0.193333	0	-0.0272331
823.321	-36214	-14521.4	14.4231	-0.203984	-2.40347e-05	-0.0157791
823.338	-36213.8	-14521.5	14.4198	-0.213665	5.85848e-06	-0.00831265
823.355	-36213.6	-14521.6	14.4165	-0.216976	5.99197e-07	-0.00185964
823.372	-36213.3	-14521.6	14.4126	-0.223962	-1.69861e-05	0.00271492
823.389	-36213.1	-14521.7	14.4061	-0.227054	6.75033e-05	0.00691658
823.406	-36212.9	-14521.8	14.403	-0.230169	-0.000258825	0.00887402
823.423	-36212.6	-14521.9	14.3994	-0.229935	-0.00399779	0.00997667
823.44	-36212.4	-14522	14.3961	-0.230024	-0.0072252	0.0111559
823.457	-36212.2	-14522	14.3927	-0.22997	-0.0106319	0.0136813
823.474	-36211.9	-14522.1	14.3891	-0.230132	-0.0140931	0.0168552
823.491	-36211.7	-14522.2	14.3861	-0.229464	-0.0176086	0.0173891
823.508	-36211.5	-14522.3	14.3818	-0.225812	-0.0201359	0.0156205
823.525	-36211.2	-14522.4	14.3753	-0.222185	-0.0204816	0.0122401
823.542	-36211	-14522.4	14.3725	-0.21973	-0.025046	0.0104687
823.559	-36210.8	-14522.5	14.3689	-0.220068	-0.0322792	0.00973317
823.576	-36210.5	-14522.6	14.3655	-0.21998	-0.0381738	0.00982502
823.593	-36210.3	-14522.7	14.3622	-0.220005	-0.0410599	0.0097983
823.61	-36210.1	-14522.8	14.3587	-0.219999	-0.0446532	0.00980532
823.627	-36209.8	-14522.9	14.3556	-0.22	-0.0478275	0.00980352
823.644	-36209.6	-14522.9	14.3507	-0.22	-0.0524606	0.00980403
823.661	-36209.4	-14523	14.3449	-0.22	-0.0595116	0.0098039
823.678	-36209.1	-14523.1	14.3418	-0.22	-0.0670766	0.00980393
823.695	-36208.9	-14523.1	14.3384	-0.22	-0.0702483	0.00980392
823.712	-36208.7	-14523.2	14.335	-0.22	-0.0713126	0.00980392
823.729	-36208.4	-14523.3	14.3315	-0.22	-0.0751483	0.00980392
823.746	-36208.3	-14523.4	14.3283	-0.22	-0.0786779	0.00980392
823.763	-36208	-14523.5	14.3248	-0.22	-0.0802301	0.00980392
823.78	-36207.8	-14523.6	14.3214	-0.22	-0.0799364	0.00980392
823.797	-36207.6	-14523.6	14.318	-0.22	-0.0800165	0.00980392
823.814	-36207.3	-14523.7	14.3149	-0.22	-0.0799974	0.00980392
823.831	-36207.1	-14523.8	14.3089	-0.22	-0.0799957	0.00980392
823.848	-36206.9	-14523.9	14.3043	-0.22	-0.0800199	0.00980392
823.865	-36206.6	-14524	14.3011	-0.22	-0.0799323	0.00980392
823.882	-36206.4	-14524	14.2976	-0.22	-0.0802697	0.00980392
823.899	-36206.2	-14524.1	14.2943	-0.22	-0.0778165	0.00980392
823.916	-36205.9	-14524.2	14.2908	-0.22	-0.0741834	0.00980392
823.933	-36205.7	-14524.3	14.2873	-0.22	-0.0705537	0.00980392
823.95	-36205.5	-14524.3	14.2845	-0.22	-0.0698014	0.00980392
823.967	-36205.2	-14524.4	14.2778	-0.22	-0.0702327	0.00980392
823.984	-36205	-14524.5	14.2738	-0.22	-0.067322	0.00980392
824.001	-36204.8	-14524.6	14.2706	-0.22	-0.0639903	0.00980392
824.018	-36204.5	-14524.7	14.2671	-0.22	-0.0602114	0.00980392
824.035	-36204.3	-14524.7	14.2637	-0.22	-0.0601333	0.00980392
824.052	-36204.1	-14524.8	14.2604	-0.22	-0.0569715	0.00980392
824.069	-36203.8	-14524.9	14.2569	-0.22	-0.0566344	0.00980392
824.086	-36203.6	-14525	14.2535	-0.22	-0.0566525	0.00980392
824.103	-36203.4	-14525	14.2502	-0.22	-0.0567555	0.00980392
824.12	-36203.2	-14525.1	14.2467	-0.22	-0.0533333	0.00980392
824.137	-36202.9	-14525.2	14.2433	-0.22	-0.05	0.00980392
824.154	-36202.8	-14525.3	14.2367	-0.22	-0.05	0.00980392
824.171	-36202.5	-14525.4	14.2332	-0.22	-0.049995	0.00980392
824.188	-36202.3	-14525.5	14.2298	-0.22	-0.0499989	0.00980392
824.205	-36202.1	-14525.5	14.2265	-0.22	-0.0500096	0.00980392
824.222	-36201.8	-14525.6	14.2229	-0.22	-0.049922	0.00980392
824.239	-36201.6	-14525.7	14.2196	-0.22	-0.0503026	0.00980392
824.256	-36201.4	-14525.8	14.2163	-0.22	-0.0535048	0.00980392
824.273	-36201.1	-14525.9	14.2127	-0.22	-0.0533826	0.00980392
824.29	-36200.9	-14525.9	14.2094	-0.22	-0.0528761	0.00980392
824.307	-36200.7	-14526	14.2062	-0.22	-0.0497405	0.00980393
824.324	-36200.4	-14526.1	14.2019	-0.22	-0.0500859	0.00980387
824.341	-36200.2	-14526.2	14.1956	-0.22	-0.0499771	0.00980411
824.358	-36200	-14526.2	14.1926	-0.220001	-0.0500059	0.00980323
824.375	-36199.7	-14526.3	14.189	-0.219997	-0.049998	0.00980717
824.392	-36199.5	-14526.4	14.1857	-0.220012	-0.0500014	0.00979167
824.409	-36199.3	-14526.5	14.1823	-0.219956	-0.0499966	0.00984896
824.426	-36199	-14526.6	14.1788	-0.220198	-0.0500147	0.00955336
824.443	-36198.8	-14526.6	14.1755	-0.219107	-0.0499448	0.00810959
824.46	-36198.6	-14526.7	14.1721	-0.215403	-0.0502014	0.00533146
824.477	-36198.4	-14526.8	14.1685	-0.21173	-0.0488916	0.00217986
824.494	-36198.2	-14526.8	14.1656	-0.20972	-0.0453135	0.000508311
824.511	-36197.9	-14526.9	14.1605	-0.210069	-0.0416143	-7.02066e-05
824.528	-36197.7	-14527	14.1547	-0.20998	-0.0399446	1.99552e-05
824.545	-36197.5	-14527.1	14.1519	-0.210005	-0.0387877	-5.312e-06
824.562	-36197.2	-14527.2	14.1483	-0.209999	-0.034975	1.28005e-06
824.579	-36197	-14527.3	14.1449	-0.21	-0.0313232	-3.58537e-07
824.596	-36196.8	-14527.3	14.1416	-0.21	-0.0296632	9.60177e-08
824.613	-36196.5	-14527.4	14.1383	-0.21	-0.0303713	-2.55341e-08
824.63	-36196.3	-14527.5	14.1348	-0.21	-0.0283238	6.02519e-09
824.647	-36196.1	-14527.5	14.1314	-0.21	-0.0246517	-1.6538e-09
824.664	-36195.9	-14527.6	14.1279	-0.21	-0.0212698	3.80433e-10
824.681	-36195.6	-14527.7	14.1245	-0.21	-0.0177959	-1.04357e-10
824.698	-36195.4	-14527.8	14.1212	-0.21	-0.0146139	2.79436e-11
824.715	-36195.2	-14527.9	14.1179	-0.21	-0.0108073	-7.4172e-12
824.732	-36194.9	-14527.9	14.1144	-0.21	-0.0100957	1.66043e-12
824.749	-36194.8	-14528	14.111	-0.21	-0.00783817	-5.00292e-13
824.766	-36194.5	-14528.1	14.1077	-0.21	-0.00435122	3.13728e-13
824.783	-36194.3	-14528.2	14.1041	-0.21	-0.000604401	-6.53178e-13
824.8	-36194.1	-14528.3	14.1008	-0.21	0.000147588	2.48256e-12
824.817	-36193.8	-14528.3	14.0972	-0.21	-2.9029e-05	-7.5061e-12
824.834	-36193.6	-14528.4	14.0942	-0.21	7.82502e-06	2.93416e-11
824.851	-36193.4	-14528.5	14.0877	-0.21	-2.09439e-06	-1.09855e-10
824.868	-36193.1	-14528.6	14.0838	-0.21	5.52526e-07	4.1008e-10
824.885	-36192.9	-14528.6	14.0804	-0.21	-9.53969e-08	-1.10125e-09
824.902	-36192.7	-14528.7	14.0771	-0.21	2.51753e-08	4.27273e-09
824.919	-36192.4	-14528.8	14.0735	-0.21	-3.22787e-09	-8.63146e-09
824.936	-36192.2	-14528.9	14.0702	-0.21	9.04569e-10	3.32767e-08
824.953	-36192	-14528.9	14.0669	-0.21	-3.87982e-10	-1.24475e-07
824.97	-36191.8	-14529	14.0633	-0.21	0	0
824.987	-36191.6	-14529.1	14.06	-0.21	0	0
825.004	-36191.3	-14529.2	14.0567	-0.21	-1.06565e-18	-8.17452e-16
825.021	-36191.1	-14529.3	14.0531	-0.21	3.73518e-08	2.88854e-05
825.038	-36190.9	-14529.3	14.0498	-0.21	-1.42468e-07	0.00118265
825.055	-36190.7	-14529.4	14.0465	-0.21	5.32121e-07	0.00345384
825.072	-36190.4	-14529.5	14.0429	-0.21	-4.16378e-06	0.00688333
825.089	-36190.2	-14529.6	14.0396	-0.21	1.58257e-05	0.00889441
825.106	-36190	-14529.6	14.0363	-0.21	-5.89726e-05	0.00984547
825.123	-36189.7	-14529.7	14.0327	-0.21	0.000359486	0.00978845
825.14	-36189.5	-14529.8	14.0294	-0.21	0.00402474	0.00980805
825.157	-36189.3	-14529.9	14.026	-0.21	0.00707328	0.00980286
825.174	-36189	-14530	14.0225	-0.21	0.0118978	0.00980427
825.191	-36188.9	-14530	14.0192	-0.21	0.0223685	0.00980383
825.208	-36188.6	-14530.1	14.016	-0.21	0.0327506	0.00980395
825.225	-36188.4	-14530.2	14.0115	-0.21	0.0414172	0.00980391
825.242	-36188.2	-14530.3	14.0054	-0.21	0.0449747	0.00980392
825.259	-36188	-14530.3	14.0024	-0.21	0.0515382	0.00980392
825.276	-36187.7	-14530.4	13.9988	-0.21	0.0536558	0.00980392
825.293	-36187.5	-14530.5	13.9955	-0.21	0.0528341	0.00980392
825.31	-36187.3	-14530.6	13.9921	-0.21	0.0553209	0.00980392
825.327	-36187	-14530.7	13.9886	-0.21	0.0629264	0.00980392
825.344	-36186.8	-14530.7	13.9853	-0.21	0.0694034	0.00980392
825.361	-36186.6	-14530.8	13.9819	-0.21	0.0759685	0.00980392
825.378	-36186.3	-14530.9	13.9784	-0.21	0.0847527	0.00980392
825.395	-36186.2	-14530.9	13.9751	-0.21	0.0933466	0.00980392
825.412	-36185.9	-14531	13.9717	-0.21	0.10022	0.00980392
825.429	-36185.7	-14531.1	13.9681	-0.21	0.105186	0.00980392
825.446	-36185.5	-14531.2	13.9652	-0.21	0.109729	0.00980392
825.463	-36185.2	-14531.3	13.9598	-0.21	0.117917	0.00980392
825.48	-36185	-14531.3	13.9545	-0.21	0.131293	0.00980392
825.497	-36184.8	-14531.4	13.9515	-0.21	0.140007	0.00980392
825.514	-36184.6	-14531.5	13.9479	-0.21	0.138274	0.00980392
825.531	-36184.3	-14531.6	13.9445	-0.21	0.133796	0.00980392
825.548	-36184.2	-14531.6	13.9412	-0.21	0.13541	0.00980392
825.565	-36183.9	-14531.7	13.9377	-0.21	0.13689	0.00980392
825.582	-36183.7	-14531.8	13.9343	-0.21	0.136699	0.00980392
825.599	-36183.5	-14531.9	13.931	-0.21	0.136311	0.00980392
825.616	-36183.2	-14532	13.9275	-0.21	0.139273	0.00980392
825.633	-36183	-14532	13.9241	-0.21	0.140183	0.00980392
825.65	-36182.8	-14532.1	13.9208	-0.21	0.139952	0.00980392
825.667	-36182.5	-14532.2	13.9173	-0.21	0.14001	0.00980392
825.684	-36182.3	-14532.3	13.9139	-0.21	0.139996	0.00980392
825.701	-36182.1	-14532.3	13.9106	-0.21	0.140005	0.00980392
825.718	-36181.9	-14532.4	13.907	-0.21	0.139987	0.00980392
825.735	-36181.6	-14532.5	13.9039	-0.21	0.14005	0.00980392
825.752	-36181.5	-14532.6	13.8974	-0.21	0.139814	0.00980392
825.769	-36181.2	-14532.7	13.8935	-0.21	0.143122	0.00980392
825.786	-36181	-14532.7	13.8902	-0.21	0.146397	0.00980392
825.803	-36180.8	-14532.8	13.8869	-0.21	0.152894	0.00980392
825.82	-36180.5	-14532.9	13.8833	-0.21	0.16	0.00980392
825.837	-36180.3	-14533	13.88	-0.21	0.166667	0.00980392
825.854	-36180.1	-14533	13.8767	-0.21	0.173333	0.00980392
825.871	-36179.8	-14533.1	13.8731	-0.21	0.176883	0.00980392
825.888	-36179.7	-14533.2	13.8698	-0.21	0.18006	0.00980392
825.905	-36179.5	-14533.3	13.8665	-0.21	0.180099	0.00980392
825.922	-36179.2	-14533.4	13.8629	-0.21	0.183763	0.00980392
825.939	-36179	-14533.4	13.8596	-0.21	0.187155	0.00980392
825.956	-36178.8	-14533.5	13.8563	-0.21	0.189959	0.00980392
825.973	-36178.5	-14533.6	13.8527	-0.209998	0.185572	0.00980392
825.99	-36178.3	-14533.7	13.8494	-0.210007	0.178814	0.00980392
826.007	-36178.1	-14533.7	13.846	-0.209974	0.17211	0.00980392
826.024	-36177.8	-14533.8	13.8425	-0.21013	0.165018	0.00980394
826.041	-36177.7	-14533.9	13.8392	-0.209465	0.158585	0.00980386
826.058	-36177.4	-14534	13.8358	-0.205812	0.151176	0.00980416
826.075	-36177.2	-14534.1	13.8323	-0.202185	0.139735	0.00980278
826.092	-36177	-14534.1	13.829	-0.19973	0.125269	0.00980821
826.109	-36176.8	-14534.2	13.8256	-0.200068	0.108675	0.00978815
826.126	-36176.5	-14534.3	13.8221	-0.19998	0.0963525	0.00987488
826.143	-36176.3	-14534.4	13.8188	-0.200005	0.0857584	0.00953646
826.16	-36176.1	-14534.4	13.8154	-0.199999	0.0714437	0.0107222
826.177	-36175.9	-14534.5	13.8119	-0.2	0.058663	0.000788283
826.194	-36175.7	-14534.6	13.8087	-0.2	0.0502859	-0.0461476
826.211	-36175.4	-14534.7	13.8052	-0.2	0.0443542	-0.149269
826.228	-36175.2	-14534.8	13.8017	-0.2	0.0337629	-0.315391
826.245	-36175	-14534.8	13.7985	-0.2	0.0227016	-0.534642
826.262	-36174.8	-14534.9	13.795	-0.2	0.0179378	-0.859925
826.279	-36174.5	-14535	13.7915	-0.2	0.0167065	-1.29003
826.296	-36174.4	-14535.1	13.7884	-0.2	0.0151399	-1.74432
826.313	-36174.1	-14535.1	13.785	-0.2	0.0128027	-2.23592
826.33	-36173.9	-14535.2	13.7815	-0.2	0.0148526	-2.70198
826.347	-36173.7	-14535.3	13.7783	-0.2	0.0187384	-3.07666
826.364	-36173.5	-14535.4	13.7748	-0.2	0.0202798	-3.4149
826.381	-36173.2	-14535.5	13.7713	-0.2	0.0196618	-3.7028
826.398	-36173	-14535.5	13.7681	-0.2	0.0217441	-3.93436
826.415	-36172.8	-14535.6	13.7646	-0.2	0.0254049	-4.13137
826.432	-36172.6	-14535.7	13.7612	-0.2	0.029087	-4.28146
826.449	-36172.4	-14535.8	13.7579	-0.2	0.0302753	-4.39178
826.466	-36172.1	-14535.8	13.7544	-0.2	0.0296963	-4.47782
826.483	-36171.9	-14535.9	13.751	-0.2	0.0322184	-4.53357
826.5	-36171.7	-14536	13.7477	-0.2	0.0356339	-4.5578
826.517	-36171.5	-14536.1	13.7442	-0.2	0.0393983	-4.56146
826.534	-36171.2	-14536.2	13.7408	-0.2	0.0401487	-4.51461
826.551	-36171.1	-14536.2	13.7375	-0.2	0.0399607	-4.38936
826.568	-36170.8	-14536.3	13.734	-0.2	0.0400077	-4.12683
826.585	-36170.6	-14536.4	13.7306	-0.2	0.0399979	-3.79952
826.602	-36170.4	-14536.5	13.7273	-0.2	0.0400005	-3.4167
826.619	-36170.1	-14536.5	13.7237	-0.2	0.0399999	-2.94227
826.636	-36169.9	-14536.6	13.7204	-0.2	0.04	-2.40771
826.653	-36169.7	-14536.7	13.7171	-0.2	0.04	-1.87647
826.67	-36169.5	-14536.8	13.7135	-0.2	0.04	-1.3784
826.687	-36169.3	-14536.9	13.7102	-0.2	0.04	-1.02074
826.704	-36169.1	-14536.9	13.7069	-0.2	0.04	-0.75163
826.721	-36168.8	-14537	13.7033	-0.2	0.04	-0.537037
826.738	-36168.6	-14537.1	13.7	-0.2	0.04	-0.383442
826.755	-36168.4	-14537.1	13.6967	-0.2	0.04	-0.265795
826.772	-36168.1	-14537.2	13.6931	-0.2	0.039992	-0.172907
826.789	-36168	-14537.3	13.6898	-0.2	0.0400305	-0.107856
826.806	-36167.8	-14537.4	13.6865	-0.2	0.0398853	-0.0595668
826.823	-36167.5	-14537.5	13.6829	-0.2	0.0361815	-0.0223776
826.84	-36167.3	-14537.5	13.6796	-0.2	0.0331055	0.00368123
826.857	-36167.1	-14537.6	13.6763	-0.2	0.0336921	0.0227854
826.874	-36166.8	-14537.7	13.6727	-0.2	0.0369347	0.0382221
826.891	-36166.6	-14537.8	13.6694	-0.2	0.0366254	0.0485137
826.908	-36166.4	-14537.8	13.666	-0.2	0.0365644	0.0567628
826.925	-36166.2	-14538	13.6625	-0.2	0.03732	0.0621711
826.942	-36166	-14538	13.6592	-0.2	0.0403175	0.0660087
826.959	-36165.8	-14538.1	13.6558	-0.200001	0.0399195	0.0680541
826.976	-36165.5	-14538.2	13.6523	-0.199997	0.040025	0.070323
826.993	-36165.3	-14538.2	13.649	-0.200012	0.0399933	0.0727853
827.01	-36165.1	-14538.3	13.6456	-0.199956	0.0400017	0.0760326
827.027	-36164.9	-14538.4	13.6421	-0.200198	0.0399995	0.077615
827.044	-36164.7	-14538.5	13.6388	-0.199107	0.0400001	0.0768226
827.061	-36164.5	-14538.6	13.6354	-0.195404	0.04	0.0738888
827.078	-36164.2	-14538.6	13.6319	-0.191729	0.04	0.0711164
827.095	-36164	-14538.7	13.6286	-0.189724	0.04	0.0709612
827.112	-36163.8	-14538.8	13.6253	-0.190054	0.04	0.0731621
827.129	-36163.6	-14538.9	13.6219	-0.190057	0.04	0.0762132
827.146	-36163.4	-14538.9	13.6184	-0.189686	0.04	0.0783291
827.163	-36163.1	-14539	13.615	-0.191147	0.0400001	0.0774841
827.18	-36162.9	-14539.1	13.6115	-0.185728	0.0399996	0.0904346
827.197	-36162.7	-14539.2	13.6085	-0.229724	0.0400014	0.140914
827.214	-36162.5	-14539.3	13.6033	-0.359081	0.039995	0.249148
827.231	-36162.2	-14539.3	13.5945	-0.519706	0.0400206	0.418439
827.248	-36162.1	-14539.4	13.5826	-0.747333	0.0399226	0.64464
827.265	-36161.8	-14539.5	13.5667	-1.08542	0.0402668	0.988491
827.282	-36161.6	-14539.6	13.5458	-1.54335	0.0380227	1.42407
827.299	-36161.4	-14539.6	13.5164	-2.05653	0.0345536	1.90447
827.316	-36161.2	-14539.7	13.4763	-2.593	0.0307948	2.41519
827.333	-36161	-14539.8	13.4311	-3.05626	0.0298114	2.86071
827.35	-36160.8	-14539.9	13.378	-3.41823	0.03005	3.22631
827.367	-36160.5	-14539.9	13.3128	-3.74931	0.0299894	3.5592
827.384	-36160.3	-14540	13.2457	-4.04114	0.0300029	3.83489
827.401	-36160.1	-14540.1	13.1773	-4.26659	0.0299992	4.05978
827.418	-36159.9	-14540.2	13.1006	-4.45687	0.0300001	4.2501
827.435	-36159.7	-14540.2	13.0234	-4.60287	0.03	4.39124
827.452	-36159.5	-14540.3	12.9472	-4.70432	0.03	4.49689
827.469	-36159.3	-14540.4	12.8663	-4.78831	0.03	4.57841
827.486	-36159.1	-14540.5	12.7859	-4.84268	0.03	4.62814
827.503	-36158.9	-14540.5	12.7066	-4.86045	0.0299999	4.64808
827.52	-36158.7	-14540.6	12.6184	-4.8501	0.0300001	4.64642
827.537	-36158.5	-14540.7	12.5379	-4.83749	0.0299995	4.58735
827.554	-36158.3	-14540.7	12.4582	-4.68075	0.0300019	4.44221
827.571	-36158.1	-14540.8	12.3767	-4.38333	0.03	4.15904
827.588	-36157.9	-14540.9	12.3067	-4.00667	0.03	3.82571
827.605	-36157.7	-14541	12.2433	-3.64667	0.03	3.4281
827.622	-36157.5	-14541	12.1834	-3.13437	0.0335525	2.93869
827.639	-36157.3	-14541.1	12.1342	-2.56815	0.036884	2.40083
827.656	-36157.1	-14541.2	12.0982	-1.97073	0.0400874	1.87226
827.673	-36156.9	-14541.2	12.0704	-1.49837	0.0399566	1.39228
827.69	-36156.7	-14541.3	12.0475	-1.15571	0.0400117	1.05723
827.707	-36156.5	-14541.4	12.0277	-0.906397	0.0399967	0.797896
827.724	-36156.3	-14541.5	12.011	-0.701326	0.0400029	0.594102
827.741	-36156.1	-14541.5	12.0021	-0.554448	0.0399928	0.448966
827.758	-36155.9	-14541.6	11.9954	-0.445186	0.0400257	0.335745
827.775	-36155.7	-14541.7	11.9884	-0.354894	0.0398699	0.247836
827.792	-36155.6	-14541.7	11.9816	-0.294542	0.0405354	0.186636
827.809	-36155.4	-14541.8	11.9756	-0.250103	0.044188	0.140436
827.826	-36155.1	-14541.9	11.9722	-0.214307	0.0478148	0.105272
827.843	-36155	-14541.9	11.9699	-0.190177	0.050271	0.0808495
827.86	-36154.8	-14542	11.9693	-0.172182	0.0499291	0.0623761
827.877	-36154.6	-14542.1	11.9654	-0.158244	0.0500337	0.047941
827.894	-36154.4	-14542.1	11.9619	-0.147165	0.0499437	0.0380783
827.911	-36154.2	-14542.2	11.9599	-0.14077	0.0501869	0.0303783
827.928	-36154	-14542.3	11.959	-0.134997	0.0489601	0.0252216
827.945	-36153.8	-14542.3	11.9553	-0.131762	0.0450543	0.0218305
827.962	-36153.6	-14542.4	11.9517	-0.129947	0.0428305	0.0197633
827.979	-36153.4	-14542.5	11.9496	-0.128767	0.0448724	0.0175646
827.996	-36153.3	-14542.5	11.9504	-0.125091	0.0472576	0.0148421
828.013	-36153.1	-14542.6	11.9485	-0.121448	0.0452295	0.0118207
828.03	-36152.9	-14542.7	11.9449	-0.119706	0.0412313	0.0101632
828.047	-36152.7	-14542.7	11.9413	-0.120096	0.0397649	0.00972003
828.064	-36152.5	-14542.8	11.9397	-0.119913	0.0400555	0.0098892
828.081	-36152.3	-14542.9	11.9403	-0.120285	0.0399846	0.00929154
828.098	-36152.1	-14542.9	11.9383	-0.118269	0.0400041	0.00762478
828.115	-36151.9	-14543	11.9346	-0.114596	0.0399991	0.00447357
828.132	-36151.7	-14543.1	11.9309	-0.110899	0.0400003	0.00168891
828.149	-36151.5	-14543.1	11.9297	-0.109782	0.0399999	0.000271141
828.166	-36151.3	-14543.2	11.9303	-0.110111	0.04	-0.000114122
828.183	-36151.1	-14543.3	11.9278	-0.109719	0.04	0.000670432
828.2	-36151	-14543.3	11.9244	-0.112182	0.04	0.00245776
828.217	-36150.8	-14543.4	11.9206	-0.11583	0.04	0.00573745
828.234	-36150.6	-14543.5	11.9198	-0.11939	0.04	0.00838683
828.251	-36150.4	-14543.6	11.9203	-0.12041	0.0400001	0.00893634
828.268	-36150.2	-14543.6	11.9174	-0.11734	0.0399997	0.00706915
828.285	-36150	-14543.7	11.9139	-0.113953	0.0400012	0.00380235
828.302	-36149.8	-14543.8	11.9104	-0.110378	0.0399957	0.0013923
828.319	-36149.6	-14543.8	11.9099	-0.109938	0.0400116	7.07985e-05
828.336	-36149.4	-14543.9	11.9102	-0.110017	0.0399551	-1.84283e-05
828.353	-36149.3	-14544	11.9071	-0.109996	0.0401682	4.84854e-06
828.37	-36149	-14544	11.9036	-0.110001	0.0369146	-6.19631e-07
828.387	-36148.9	-14544.1	11.9001	-0.11	0.0334637	1.65898e-07
828.404	-36148.7	-14544.2	11.9	-0.11	0.0331862	-4.34933e-08
828.421	-36148.5	-14544.2	11.9	-0.11	0.0366667	0
828.438	-36148.3	-14544.3	11.9	-0.11	0.0366667	0
828.455	-36148.1	-14544.4	11.8967	-0.11	0.0366667	8.6563e-20
828.472	-36147.9	-14544.5	11.8931	-0.11	0.0366899	1.88874e-10
828.489	-36147.7	-14544.5	11.8899	-0.11	0.0365694	-5.04936e-11
828.506	-36147.5	-14544.6	11.8901	-0.11	0.0330768	1.30993e-11
828.523	-36147.3	-14544.7	11.8898	-0.11	0.0298361	-6.50058e-12
828.54	-36147.2	-14544.7	11.8863	-0.11	0.0300438	1.7371e-12
828.557	-36147	-14544.8	11.8829	-0.11	0.0299887	-4.47712e-13
828.574	-36146.7	-14544.9	11.8797	-0.11	0.0300042	1.66683e-13
828.591	-36146.6	-14544.9	11.8802	-0.11	0.0299989	-4.452e-14
828.608	-36146.4	-14545	11.8796	-0.11	0.0300003	1.13897e-14
828.625	-36146.2	-14545.1	11.8758	-0.11	0.0299999	-3.77043e-15
828.642	-36146	-14545.1	11.8724	-0.11	0.03	1.00652e-15
828.659	-36145.8	-14545.2	11.8698	-0.11	0.03	-2.55329e-16
828.676	-36145.6	-14545.3	11.87	-0.11	0.03	7.92694e-17
828.693	-36145.4	-14545.3	11.8702	-0.11	0.03	-2.11485e-17
828.71	-36145.3	-14545.4	11.8692	-0.11	0.03	5.31223e-18
828.727	-36145	-14545.5	11.8654	-0.11	0.03	-1.5826e-18
828.744	-36144.9	-14545.5	11.862	-0.11	0.03	4.17061e-19
828.761	-36144.7	-14545.6	11.8597	-0.11	0.03	-8.56911e-20
828.778	-36144.5	-14545.7	11.8603	-0.11	0.03	-5.29941e-20
828.795	-36144.3	-14545.7	11.8589	-0.11	0.03	3.05883e-19
828.812	-36144.1	-14545.8	11.8552	-0.11	0.03	-1.13283e-18
828.829	-36143.9	-14545.9	11.8515	-0.11	0.03	4.80607e-18
828.846	-36143.7	-14545.9	11.8497	-0.11	0.03	-1.80739e-17
828.863	-36143.5	-14546	11.85	-0.11	0.03	6.45603e-17
828.88	-36143.3	-14546.1	11.8503	-0.11	0.03	-2.67924e-16
828.897	-36143.2	-14546.1	11.8485	-0.11	0.03	1.00649e-15
828.914	-36143	-14546.2	11.8448	-0.11	0.03	-3.54105e-15
828.931	-36142.8	-14546.3	11.8411	-0.11	0.03	1.44548e-14
828.948	-36142.6	-14546.4	11.8397	-0.11	0.03	-5.42558e-14
828.965	-36142.4	-14546.4	11.8403	-0.11	0.03	1.87083e-13
828.982	-36142.2	-14546.5	11.838	-0.11	0.0300001	-7.53348e-13
828.999	-36142	-14546.6	11.8346	-0.11	0.0299996	2.82557e-12
829.016	-36141.8	-14546.6	11.8308	-0.11	0.0300013	-9.47666e-12
829.033	-36141.6	-14546.7	11.8297	-0.11	0.0299948	3.77255e-11
829.05	-36141.5	-14546.8	11.8304	-0.11	0.0300195	-1.41403e-10
829.067	-36141.3	-14546.8	11.8276	-0.11	0.0299373	4.55463e-10
829.084	-36141.1	-14546.9	11.8241	-0.11	0.0302472	-1.79546e-09
829.101	-36140.9	-14547	11.8205	-0.11	0.0275833	6.7258e-09
829.118	-36140.7	-14547	11.8199	-0.11	0.0239809	-2.03172e-08
829.135	-36140.5	-14547.1	11.82	-0.11	0.0203731	7.94159e-08
829.152	-36140.3	-14547.2	11.8202	-0.11	0.0199191	-2.97333e-07
829.169	-36140.1	-14547.2	11.8174	-0.11	0.0199689	1.10992e-06
829.186	-36139.9	-14547.3	11.8138	-0.11	0.0201473	-2.98063e-06
829.203	-36139.8	-14547.4	11.8102	-0.11	0.017123	1.15645e-05
829.22	-36139.6	-14547.5	11.8099	-0.11	0.0135534	-2.33618e-05
829.237	-36139.4	-14547.5	11.8101	-0.11	0.010106	0.000998243
829.254	-36139.2	-14547.6	11.8069	-0.11	0.00997829	0.00309027
829.271	-36139	-14547.7	11.8033	-0.11	0.01	0.00653595
829.288	-36138.8	-14547.7	11.8	-0.11	0.01	0.0087146
829.305	-36138.6	-14547.8	11.8	-0.11	0.00666667	0.00980392
829.322	-36138.4	-14547.9	11.8	-0.11	0.00310848	0.00979745
829.339	-36138.3	-14547.9	11.7999	-0.11	-8.80782e-05	0.00980565
829.356	-36138.1	-14548	11.7964	-0.11	2.28497e-05	0.00980347
829.373	-36137.8	-14548.1	11.7929	-0.11	-1.13392e-05	0.00980414
829.39	-36137.7	-14548.1	11.7898	-0.11	3.0301e-06	0.00980386
829.407	-36137.5	-14548.2	11.7901	-0.11	-7.80976e-07	0.00980394
829.424	-36137.3	-14548.3	11.7896	-0.11	2.90818e-07	0.00980392
829.441	-36137.1	-14548.3	11.7861	-0.11	-7.79064e-08	0.00980392
829.458	-36136.9	-14548.4	11.7827	-0.11	2.0808e-08	0.00980392
829.475	-36136.7	-14548.5	11.7798	-0.11	-5.32219e-09	0.00980392
829.492	-36136.6	-14548.5	11.78	-0.11	1.75581e-09	0.00980392
829.509	-36136.4	-14548.6	11.7801	-0.11	-4.45403e-10	0.00980392
829.526	-36136.2	-14548.7	11.7793	-0.11	1.3828e-10	0.00980392
829.543	-36136	-14548.7	11.7757	-0.11	-3.68923e-11	0.00980392
829.56	-36135.8	-14548.8	11.7722	-0.11	9.26757e-12	0.00980392
829.577	-36135.6	-14548.9	11.7696	-0.11	-2.76414e-12	0.00980392
829.594	-36135.4	-14548.9	11.7703	-0.11	7.40385e-13	0.00980392
829.611	-36135.2	-14549	11.7691	-0.11	-1.974e-13	0.00980392
829.628	-36135	-14549.1	11.7654	-0.11	4.90214e-14	0.00980392
829.645	-36134.9	-14549.2	11.7617	-0.11	-1.42166e-14	0.00980392
829.662	-36134.7	-14549.2	11.7597	-0.11	3.78749e-15	0.00980392
829.679	-36134.5	-14549.3	11.76	-0.11	-9.27457e-16	0.00980392
829.696	-36134.3	-14549.4	11.7603	-0.11	2.6202e-16	0.00980392
829.713	-36134.1	-14549.4	11.7586	-0.11	-6.31398e-17	0.00980392
829.73	-36133.9	-14549.5	11.7549	-0.11	1.76852e-17	0.00980392
829.747	-36133.7	-14549.6	11.7513	-0.11	-4.73618e-18	0.00980392
829.764	-36133.6	-14549.6	11.7497	-0.11	1.25954e-18	0.00980392
829.781	-36133.4	-14549.7	11.7503	-0.11	-2.9737e-19	0.00980392
829.798	-36133.2	-14549.8	11.7482	-0.11	8.22776e-20	0.00980392
829.815	-36133	-14549.8	11.7447	-0.11	-2.18559e-20	0.00980392
829.832	-36132.8	-14549.9	11.741	-0.11	5.02425e-21	0.00980392
829.849	-36132.6	-14550	11.7398	-0.11	-1.36466e-21	0.00980392
829.866	-36132.4	-14550	11.74	-0.11	3.03122e-22	0.00980392
829.883	-36132.2	-14550.1	11.7403	-0.11	-8.19775e-23	0.00980392
829.9	-36132	-14550.2	11.7378	-0.11	1.98211e-23	0.00980392
829.917	-36131.9	-14550.2	11.7344	-0.11	2.69297e-24	0.00980392
829.934	-36131.7	-14550.3	11.7306	-0.11	-2.62929e-23	0.00980392
829.951	-36131.5	-14550.4	11.7299	-0.11	1.08199e-22	0.00980392
829.968	-36131.3	-14550.4	11.73	-0.11	-4.06481e-22	0.00980392
829.985	-36131.1	-14550.5	11.7302	-0.11	1.22815e-21	0.00980392
830.002	-36130.9	-14550.6	11.7273	-0.11	-4.80064e-21	0.00980392
830.019	-36130.8	-14550.6	11.724	-0.11	1.79736e-20	0.00980392
830.036	-36130.5	-14550.7	11.7203	-0.11	-4.82774e-20	0.00980392
830.053	-36130.4	-14550.8	11.7199	-0.11	1.87314e-19	0.00980392
830.07	-36130.1	-14550.9	11.7202	-0.11	-7.00965e-19	0.00980392
830.087	-36130	-14550.9	11.7169	-0.11	1.41251e-18	0.00980392
830.104	-36129.8	-14551	11.7135	-0.11	-5.44479e-18	0.00980392
830.121	-36129.6	-14551.1	11.7101	-0.11	2.03666e-17	0.00980393
830.138	-36129.4	-14551.1	11.71	-0.11	0	0.00980392
830.155	-36129.2	-14551.2	11.71	-0.11	0	0.00980392
830.172	-36129.1	-14551.2	11.7099	-0.109999	1.25645e-15	0.00980453
830.189	-36128.8	-14551.3	11.7065	-0.110002	-4.79303e-15	0.0098016
830.206	-36128.7	-14551.4	11.7031	-0.109992	1.79157e-14	0.00981261
830.223	-36128.4	-14551.5	11.6999	-0.110029	-6.68194e-14	0.00977126
830.24	-36128.3	-14551.5	11.7	-0.109765	5.22801e-13	0.00851659
830.257	-36128.1	-14551.6	11.7001	-0.106252	-1.98705e-12	0.0061803
830.274	-36127.9	-14551.7	11.6997	-0.102872	7.4045e-12	0.00292441
830.291	-36127.7	-14551.7	11.696	-0.0997627	-4.28364e-11	0.000805982
830.308	-36127.6	-14551.8	11.6926	-0.100061	1.61379e-10	-5.05468e-05
830.325	-36127.4	-14551.8	11.6897	-0.0999799	-8.21345e-10	1.67371e-05
830.342	-36127.2	-14551.9	11.6902	-0.100005	3.10642e-09	-4.48349e-06
830.359	-36127	-14552	11.6894	-0.0999986	-1.16043e-08	1.19687e-06
830.376	-36126.8	-14552	11.6858	-0.1	4.28582e-08	-3.03616e-07
830.393	-36126.6	-14552.1	11.6822	-0.0999999	-2.02418e-07	9.42608e-08
830.41	-36126.4	-14552.2	11.6797	-0.1	7.64124e-07	-2.51482e-08
830.427	-36126.2	-14552.3	11.68	-0.1	-2.80808e-06	6.31724e-09
830.444	-36126	-14552.3	11.6802	-0.1	1.26367e-05	-1.88355e-09
830.461	-36125.9	-14552.4	11.6791	-0.1	-4.76309e-05	5.02177e-10
830.478	-36125.6	-14552.5	11.6754	-0.1	0.000173752	-1.24664e-10
830.495	-36125.5	-14552.5	11.6717	-0.1	-0.000988078	3.5963e-11
830.512	-36125.3	-14552.6	11.6698	-0.1	-0.00514373	-8.81024e-12
830.529	-36125.1	-14552.7	11.67	-0.1	-0.00668792	2.50527e-12
830.546	-36124.9	-14552.7	11.6702	-0.1	-0.0079185	-6.70969e-13
830.563	-36124.8	-14552.8	11.6687	-0.1	-0.0115445	1.78609e-13
830.58	-36124.6	-14552.9	11.665	-0.1	-0.0153213	-4.30387e-14
830.597	-36124.4	-14552.9	11.6613	-0.1	-0.0165378	1.20489e-14
830.614	-36124.2	-14553	11.6598	-0.1	-0.019146	-3.20418e-15
830.631	-36124	-14553.1	11.66	-0.1	-0.0293097	7.56079e-16
830.648	-36123.8	-14553.1	11.6603	-0.1	-0.0361835	-2.0753e-16
830.665	-36123.6	-14553.2	11.6581	-0.1	-0.0365484	4.77391e-17
830.682	-36123.4	-14553.3	11.6545	-0.1	-0.0383092	-1.30954e-17
830.699	-36123.2	-14553.3	11.6509	-0.1	-0.0442047	3.50642e-18
830.716	-36123.1	-14553.4	11.6498	-0.1	-0.0509011	-9.30269e-19
830.733	-36122.9	-14553.5	11.65	-0.1	-0.058157	2.06721e-19
830.75	-36122.7	-14553.5	11.6503	-0.1	-0.0626174	-5.62521e-20
830.767	-36122.5	-14553.6	11.6478	-0.1	-0.0653954	1.49013e-20
830.784	-36122.3	-14553.7	11.6442	-0.1	-0.0712851	-3.15487e-21
830.801	-36122.1	-14553.7	11.6405	-0.1	-0.0810606	8.53466e-22
830.818	-36122	-14553.8	11.6399	-0.1	-0.088904	-2.25673e-22
830.835	-36121.7	-14553.9	11.64	-0.1	-0.0925221	4.43842e-23
830.852	-36121.6	-14553.9	11.6402	-0.1	-0.0989403	-1.19519e-23
830.869	-36121.4	-14554	11.6374	-0.1	-0.102813	3.15306e-24
830.886	-36121.2	-14554.1	11.6338	-0.1	-0.106338	-5.44387e-25
830.903	-36121	-14554.1	11.6302	-0.1	-0.109217	1.43634e-25
830.92	-36120.9	-14554.2	11.6299	-0.1	-0.119406	-1.83562e-26
830.937	-36120.6	-14554.3	11.6301	-0.1	-0.126351	4.91499e-27
830.954	-36120.5	-14554.3	11.6269	-0.1	-0.132835	-1.28995e-27
830.971	-36120.3	-14554.4	11.6233	-0.1	-0.143333	0
830.988	-36120.1	-14554.5	11.62	-0.1	-0.156667	0
831.005	-36119.9	-14554.5	11.62	-0.1	-0.173333	0
831.022	-36119.7	-14554.6	11.62	-0.1	-0.194661	3.50801e-28
831.039	-36119.5	-14554.7	11.6199	-0.1	-0.218106	-1.31822e-27
831.056	-36119.4	-14554.7	11.6164	-0.1	-0.245105	4.91839e-27
831.073	-36119.2	-14554.8	11.6129	-0.1	-0.277064	-3.84829e-26
831.09	-36119	-14554.9	11.6098	-0.1	-0.306614	1.46265e-25
831.107	-36118.8	-14554.9	11.61	-0.1	-0.33301	-5.4504e-25
831.124	-36118.6	-14555	11.6101	-0.1	-0.357459	3.15316e-24
831.141	-36118.4	-14555.1	11.6096	-0.1	-0.381018	-1.19514e-23
831.158	-36118.2	-14555.1	11.6061	-0.1	-0.403121	4.46523e-23
831.175	-36118	-14555.2	11.6026	-0.1	-0.414993	-1.65649e-22
831.192	-36117.8	-14555.3	11.5997	-0.1	-0.420506	8.42189e-22
831.209	-36117.7	-14555.3	11.6	-0.1	-0.419745	-3.15172e-21
831.226	-36117.5	-14555.4	11.6001	-0.1	-0.420765	1.48989e-20
831.243	-36117.3	-14555.5	11.5993	-0.1	-0.424278	-5.62463e-20
831.26	-36117.1	-14555.5	11.5956	-0.1	-0.428006	2.06701e-19
831.277	-36116.9	-14555.6	11.592	-0.1	-0.429476	-9.30178e-19
831.294	-36116.7	-14555.6	11.5897	-0.1	-0.425161	3.50607e-18
831.311	-36116.6	-14555.7	11.59	-0.1	-0.422971	-1.27898e-17
831.328	-36116.4	-14555.8	11.5902	-0.1	-0.42425	5.56017e-17
831.345	-36116.2	-14555.8	11.5889	-0.1	-0.429198	-2.09307e-16
831.362	-36116	-14555.9	11.5853	-0.1	-0.436107	7.81625e-16
831.379	-36115.8	-14556	11.5817	-0.1	-0.442874	-2.82335e-15
831.396	-36115.6	-14556	11.5797	-0.1	-0.449954	1.19581e-14
831.413	-36115.4	-14556.1	11.58	-0.1	-0.45614	-4.30129e-14
831.43	-36115.2	-14556.2	11.5802	-0.1	-0.466701	1.78586e-13
831.447	-36115	-14556.2	11.5785	-0.1	-0.480067	-6.70902e-13
831.464	-36114.9	-14556.3	11.5748	-0.1	-0.496019	2.36038e-12
831.481	-36114.7	-14556.3	11.5711	-0.1	-0.511729	-9.63527e-12
