# Supplementary material for: Extraction of driving behavior primitives considering driver expectation and vehicle dynamics
Source: PLoS One. 2025 Dec 31;20(12):e0340123. doi: 10.1371/journal.pone.0340123 (PMC12755792; doi:10.1371/journal.pone.0340123)
Supplement: S1 File — (ZIP) [file pone.0340123.s001.zip › DataSetForPimitiveExaction-1/straight driving/c14_s_3.xlsx]

## Sheet: Sheet1
832.025	-36108.7	-14558.3	11.5201	-0.1	0.0461453	0.00980392
832.042	-36108.5	-14558.4	11.5195	-0.1	0.0634939	0.00980392
832.059	-36108.4	-14558.4	11.5158	-0.1	0.0705629	0.00980392
832.076	-36108.2	-14558.5	11.5122	-0.1	0.0772525	0.00980392
832.093	-36108	-14558.5	11.5097	-0.1	0.101586	0.00980392
832.11	-36107.8	-14558.6	11.51	-0.1	0.118158	0.00980392
832.127	-36107.6	-14558.7	11.5102	-0.1	0.117575	0.00980392
832.144	-36107.4	-14558.7	11.5091	-0.1	0.127572	0.00980392
832.161	-36107.2	-14558.8	11.5054	-0.1	0.142026	0.00980392
832.178	-36107	-14558.8	11.5017	-0.1	0.143734	0.00980392
832.195	-36106.8	-14558.9	11.4997	-0.1	0.134777	0.00980392
832.212	-36106.7	-14559	11.5001	-0.1	0.139679	0.00980392
832.229	-36106.5	-14559	11.4999	-0.1	0.144628	0.00980392
832.246	-36106.3	-14559.1	11.5003	-0.1	0.140073	0.00980392
832.263	-36106.1	-14559.1	11.4987	-0.1	0.135961	0.00980392
832.28	-36105.9	-14559.2	11.495	-0.1	0.137059	0.00980392
832.297	-36105.7	-14559.3	11.4913	-0.1	0.13514	0.00980392
832.314	-36105.6	-14559.3	11.4898	-0.1	0.131406	0.00980392
832.331	-36105.4	-14559.4	11.49	-0.1	0.128031	0.00980392
832.348	-36105.2	-14559.5	11.4903	-0.1	0.12472	0.00980392
832.365	-36105	-14559.5	11.4881	-0.1	0.121279	0.00980392
832.382	-36104.8	-14559.6	11.4845	-0.1	0.117694	0.00980392
832.399	-36104.6	-14559.6	11.4809	-0.1	0.115015	0.00980392
832.416	-36104.5	-14559.7	11.4799	-0.1	0.10835	0.00980392
832.433	-36104.3	-14559.8	11.48	-0.1	0.106432	0.00980392
832.45	-36104.1	-14559.8	11.4803	-0.1	0.1061	0.00980392
832.467	-36103.9	-14559.9	11.4776	-0.1	0.111636	0.00980392
832.484	-36103.7	-14560	11.4741	-0.1	0.11609	0.00980392
832.501	-36103.5	-14560	11.4705	-0.1	0.119253	0.00980392
832.518	-36103.4	-14560.1	11.4699	-0.1	0.122368	0.00980392
832.535	-36103.1	-14560.1	11.47	-0.1	0.13121	0.00980392
832.552	-36103	-14560.2	11.4702	-0.1	0.144101	0.00980392
832.569	-36102.8	-14560.3	11.4671	-0.1	0.158635	0.00980392
832.586	-36102.6	-14560.3	11.4637	-0.1	0.166151	0.00980394
832.603	-36102.4	-14560.4	11.4602	-0.1	0.169755	0.00980387
832.62	-36102.2	-14560.4	11.46	-0.0999999	0.170103	0.00980403
832.637	-36102	-14560.5	11.46	-0.100001	0.166917	0.0098035
832.654	-36101.9	-14560.6	11.4601	-0.0999981	0.160625	0.00980552
832.671	-36101.7	-14560.6	11.4567	-0.1	0.146667	0.00980392
832.688	-36101.5	-14560.7	11.4533	-0.1	0.133333	0.00980392
832.705	-36101.3	-14560.8	11.45	-0.1	0.12	0.0087146
832.722	-36101.1	-14560.8	11.45	-0.0964475	0.109488	0.00635554
832.739	-36100.9	-14560.9	11.45	-0.093116	0.103091	0.00309944
832.756	-36100.8	-14560.9	11.45	-0.0899126	0.0997488	0.000993985
832.773	-36100.6	-14561	11.4498	-0.0900434	0.0920216	-4.78436e-05
832.79	-36100.4	-14561.1	11.4463	-0.0899884	0.078334	1.27849e-05
832.807	-36100.2	-14561.1	11.4429	-0.090003	0.0652352	-3.29512e-06
832.824	-36100	-14561.2	11.4398	-0.0899989	0.0552889	1.22677e-06
832.841	-36099.8	-14561.3	11.44	-0.0900003	0.0488186	-3.27663e-07
832.858	-36099.7	-14561.3	11.4401	-0.0899999	0.042396	8.3827e-08
832.875	-36099.5	-14561.4	11.4395	-0.09	0.0398357	-2.775e-08
832.892	-36099.3	-14561.4	11.4359	-0.09	0.0399049	7.40791e-09
832.909	-36099.1	-14561.5	11.4324	-0.09	0.0405912	-1.8792e-09
832.926	-36098.9	-14561.6	11.4297	-0.09	0.044355	5.83416e-10
832.943	-36098.7	-14561.6	11.4301	-0.09	0.0478383	-1.55652e-10
832.96	-36098.6	-14561.7	11.4299	-0.09	0.0500915	3.90998e-11
832.977	-36098.4	-14561.8	11.4302	-0.09	0.0508274	-1.1658e-11
832.994	-36098.2	-14561.8	11.4291	-0.09	0.0545377	3.10824e-12
833.011	-36098	-14561.9	11.4254	-0.09	0.0580848	-7.71887e-13
833.028	-36097.8	-14561.9	11.4217	-0.09	0.0603153	2.23854e-13
833.045	-36097.6	-14562	11.4197	-0.09	0.0599314	-5.96392e-14
833.062	-36097.5	-14562.1	11.42	-0.09	0.0599611	1.461e-14
833.079	-36097.2	-14562.1	11.4202	-0.09	0.0602473	-4.15268e-15
833.096	-36097.1	-14562.2	11.4187	-0.09	0.058702	1.10543e-15
833.113	-36096.9	-14562.2	11.415	-0.09	0.0550142	-2.6637e-16
833.13	-36096.7	-14562.3	11.4113	-0.09	0.0512353	7.45719e-17
833.147	-36096.5	-14562.4	11.4097	-0.09	0.0499745	-1.98317e-17
833.164	-36096.3	-14562.4	11.4101	-0.09	0.0486689	4.68226e-18
833.181	-36096.1	-14562.5	11.4099	-0.09	0.0428526	-1.29596e-18
833.198	-36096	-14562.6	11.4103	-0.09	0.0361619	3.45964e-19
833.215	-36095.8	-14562.6	11.4081	-0.09	0.0289087	-8.54501e-20
833.232	-36095.6	-14562.7	11.4045	-0.09	0.0242616	4.70271e-20
833.249	-36095.4	-14562.8	11.4009	-0.09	0.0212687	-1.0075e-19
833.266	-36095.2	-14562.8	11.3999	-0.09	0.0176699	3.19874e-19
833.283	-36095	-14562.9	11.4	-0.09	0.0143785	-1.26864e-18
833.3	-36094.9	-14562.9	11.4003	-0.09	0.0107038	4.75391e-18
833.317	-36094.7	-14563	11.3976	-0.09	0.0098693	-1.53122e-17
833.334	-36094.5	-14563.1	11.3941	-0.09	0.010034	6.03615e-17
833.351	-36094.3	-14563.1	11.3905	-0.09	0.00999603	-2.26114e-16
833.368	-36094.1	-14563.2	11.3899	-0.09	0.0099855	6.83043e-16
833.385	-36093.9	-14563.3	11.39	-0.09	0.0100634	-2.66988e-15
833.402	-36093.8	-14563.3	11.3902	-0.09	0.00976097	9.99603e-15
833.419	-36093.6	-14563.4	11.3871	-0.09	0.0128755	-2.68495e-14
833.436	-36093.4	-14563.4	11.3837	-0.09	0.0162408	1.04175e-13
833.453	-36093.2	-14563.5	11.3802	-0.09	0.0198081	-3.89842e-13
833.47	-36093.1	-14563.6	11.38	-0.09	0.0199419	7.8557e-13
833.487	-36092.8	-14563.6	11.38	-0.09	0.0231082	-3.02812e-12
833.504	-36092.7	-14563.7	11.38	-0.09	0.0264496	1.13269e-11
833.521	-36092.5	-14563.7	11.38	-0.09	0.03	-5.19109e-21
833.538	-36092.3	-14563.8	11.3767	-0.09	0.03	0
833.555	-36092.1	-14563.9	11.3733	-0.09	0.03	7.43857e-20
833.572	-36091.9	-14563.9	11.3699	-0.09	0.0299981	-2.60831e-09
833.589	-36091.7	-14564	11.37	-0.09	0.0300005	9.94893e-09
833.606	-36091.6	-14564.1	11.37	-0.09	0.0299999	-3.71595e-08
833.623	-36091.4	-14564.1	11.3698	-0.09	0.0300001	2.90768e-07
833.64	-36091.2	-14564.2	11.3663	-0.09	0.0299999	-1.10515e-06
833.657	-36091	-14564.2	11.3629	-0.09	0.0300003	4.11822e-06
833.674	-36090.8	-14564.3	11.3598	-0.09	0.0299982	-2.38246e-05
833.691	-36090.6	-14564.4	11.3601	-0.09	0.0300069	9.62887e-05
833.708	-36090.5	-14564.4	11.36	-0.09	0.0299743	0.00140746
833.725	-36090.3	-14564.5	11.3601	-0.09	0.0301308	0.00401742
833.742	-36090.1	-14564.6	11.3595	-0.09	0.0294618	0.00717332
833.759	-36089.9	-14564.6	11.3558	-0.09	0.0258224	0.00907976
833.776	-36089.7	-14564.7	11.3522	-0.09	0.0221357	0.00988606
833.793	-36089.5	-14564.7	11.3497	-0.09	0.0199157	0.00978206
833.81	-36089.4	-14564.8	11.3501	-0.09	0.0192831	0.00980921
833.827	-36089.2	-14564.9	11.3499	-0.09	0.0153808	0.00980325
833.844	-36089	-14564.9	11.3502	-0.09	0.0121537	0.00980072
833.861	-36088.8	-14565	11.349	-0.09	0.00893218	0.00981709
833.878	-36088.6	-14565.1	11.3453	-0.09	0.00423229	0.00974625
833.895	-36088.4	-14565.1	11.3417	-0.09	-0.00297289	0.0100972
833.912	-36088.3	-14565.2	11.3398	-0.09	-0.00858387	0.0116903
833.929	-36088.1	-14565.2	11.34	-0.09	-0.0102339	0.0146382
833.946	-36087.9	-14565.3	11.3403	-0.09	-0.00993771	0.017449
833.963	-36087.7	-14565.4	11.3386	-0.09	-0.0100151	0.0196078
833.98	-36087.5	-14565.4	11.3349	-0.09	-0.00999542	0.0217667
833.997	-36087.4	-14565.5	11.3313	-0.09	-0.0100026	0.0245775
834.014	-36087.2	-14565.5	11.3298	-0.09	-0.00999469	0.0275254
834.031	-36087	-14565.6	11.3301	-0.09	-0.0100207	0.0291185
834.048	-36086.8	-14565.7	11.3299	-0.09	-0.00992259	0.0294695
834.065	-36086.7	-14565.7	11.3303	-0.09	-0.0102669	0.0293985
834.082	-36086.4	-14565.8	11.328	-0.09	-0.00802231	0.0294154
834.099	-36086.3	-14565.9	11.3246	-0.09	-0.00455509	0.0294108
834.116	-36086.1	-14565.9	11.3208	-0.09	-0.000789876	0.029412
834.133	-36085.9	-14566	11.3198	-0.09	0.000168868	0.0294117
834.15	-36085.7	-14566.1	11.3201	-0.09	2.4021e-05	0.0294118
834.167	-36085.6	-14566.1	11.3199	-0.09	-0.000227723	0.0294118
834.184	-36085.3	-14566.2	11.3203	-0.09	0.00242714	0.0294118
834.201	-36085.2	-14566.2	11.3176	-0.09	0.0058569	0.0294118
834.218	-36085	-14566.3	11.314	-0.09	0.00950112	0.0294117
834.235	-36084.8	-14566.4	11.3104	-0.09	0.0103977	0.0294121
834.252	-36084.6	-14566.4	11.3099	-0.09	0.00702706	0.0294105
834.269	-36084.5	-14566.5	11.31	-0.09	0.00680156	0.0294151
834.286	-36084.3	-14566.6	11.3102	-0.09	0.0035917	0.029399
834.303	-36084.1	-14566.6	11.3071	-0.09	0.00346914	0.0294596
834.32	-36083.9	-14566.7	11.3036	-0.09	0.000158613	0.0284179
834.337	-36083.7	-14566.7	11.3001	-0.09	-4.22485e-05	0.0263119
834.354	-36083.5	-14566.8	11.3	-0.09	1.10756e-05	0.0230578
834.371	-36083.4	-14566.9	11.3	-0.09	-3.15581e-16	0.0206972
834.388	-36083.2	-14566.9	11.3	-0.09	0	0.0196078
834.405	-36083	-14567	11.3	-0.09	0	0.0185185
834.422	-36082.8	-14567	11.2964	-0.09	1.11539e-07	0.016158
834.439	-36082.6	-14567.1	11.2931	-0.09	-5.96057e-07	0.0129033
834.456	-36082.5	-14567.2	11.2899	-0.09	2.27269e-06	0.0107997
834.473	-36082.3	-14567.2	11.29	-0.09	-8.48832e-06	0.00978119
834.49	-36082.1	-14567.3	11.29	-0.09	6.64199e-05	0.00981517
834.507	-36081.9	-14567.3	11.2901	-0.09	-0.000258248	0.00980102
834.524	-36081.7	-14567.4	11.2896	-0.09	-0.00399973	0.009805
834.541	-36081.5	-14567.5	11.2861	-0.09	-0.00721815	0.00980363
834.558	-36081.4	-14567.5	11.2826	-0.09	-0.010658	0.00980399
834.575	-36081.2	-14567.6	11.2797	-0.09	-0.0139606	0.00980391
834.592	-36081	-14567.7	11.2801	-0.0900001	-0.0181532	0.00980388
834.609	-36080.8	-14567.7	11.2799	-0.0899998	-0.0242895	0.00980409
834.626	-36080.6	-14567.8	11.2802	-0.090001	-0.0284587	0.00980312
834.643	-36080.4	-14567.8	11.2793	-0.0899964	-0.0346196	0.00980694
834.66	-36080.3	-14567.9	11.2756	-0.0900133	-0.0377757	0.00979283
834.677	-36080.1	-14568	11.272	-0.08994	-0.0403402	0.00985384
834.694	-36079.9	-14568	11.2697	-0.090226	-0.0399093	0.00956789
834.711	-36079.7	-14568.1	11.2701	-0.0889999	-0.0400225	0.0080404
834.728	-36079.5	-14568.1	11.2699	-0.0852585	-0.0399934	0.00519103
834.745	-36079.3	-14568.2	11.2703	-0.0817508	-0.0400018	0.00221166
834.762	-36079.2	-14568.3	11.2688	-0.0797373	-0.0399992	0.000483551
834.779	-36079	-14568.3	11.2651	-0.0800746	-0.0400016	-8.23135e-05
834.796	-36078.8	-14568.4	11.2615	-0.0799802	-0.0399944	2.1829e-05
834.813	-36078.7	-14568.5	11.2597	-0.0800044	-0.0400198	-4.96423e-06
834.83	-36078.5	-14568.5	11.2601	-0.0800002	-0.0399179	1.62151e-07
834.847	-36078.3	-14568.6	11.2599	-0.0799944	-0.0403085	4.55209e-06
834.864	-36078.1	-14568.6	11.2603	-0.0800208	-0.0383212	-1.73058e-05
834.881	-36077.9	-14568.7	11.2582	-0.0799149	-0.0347236	7.09969e-05
834.898	-36077.7	-14568.8	11.2547	-0.0803197	-0.0310266	-0.000488297
834.915	-36077.6	-14568.8	11.251	-0.0780838	-0.0300664	-0.00229748
834.932	-36077.4	-14568.9	11.2498	-0.0745379	-0.0280777	-0.00543677
834.949	-36077.2	-14569	11.2501	-0.0708278	-0.024539	-0.00799919
834.966	-36077	-14569	11.25	-0.0700899	-0.0207981	-0.0102261
834.983	-36076.8	-14569.1	11.2499	-0.0678449	-0.0198104	-0.0123369
835	-36076.6	-14569.1	11.2503	-0.0643302	-0.0200508	-0.0153931
835.017	-36076.5	-14569.2	11.2478	-0.0607166	-0.0199866	-0.0180074
835.034	-36076.3	-14569.3	11.2442	-0.0598663	-0.0200028	-0.0194422
835.051	-36076.1	-14569.3	11.2405	-0.0600357	-0.0199992	-0.0196476
835.068	-36075.9	-14569.4	11.2399	-0.059993	-0.0200001	-0.0196
835.085	-36075.7	-14569.4	11.24	-0.0600019	-0.02	-0.0196099
835.102	-36075.6	-14569.5	11.24	-0.0599995	-0.02	-0.0196073
835.119	-36075.4	-14569.6	11.24	-0.0600001	-0.02	-0.0196079
835.136	-36075.2	-14569.6	11.24	-0.06	-0.02	-0.0196078
835.153	-36075	-14569.7	11.24	-0.06	-0.02	-0.0196078
835.17	-36074.9	-14569.7	11.24	-0.06	-0.02	-0.0196078
835.187	-36074.6	-14569.8	11.2401	-0.06	-0.02	-0.0196078
835.204	-36074.5	-14569.9	11.2369	-0.06	-0.02	-0.0196079
835.221	-36074.3	-14569.9	11.2336	-0.06	-0.02	-0.0196078
835.238	-36074.1	-14570	11.23	-0.06	-0.02	-0.0196078
835.255	-36073.9	-14570	11.23	-0.06	-0.02	-0.0196078
835.272	-36073.8	-14570.1	11.23	-0.0599979	-0.0199979	-0.0196056
835.289	-36073.5	-14570.2	11.23	-0.0600079	-0.0200079	-0.0196165
835.306	-36073.4	-14570.2	11.23	-0.0599707	-0.0199706	-0.0195752
835.323	-36073.2	-14570.3	11.23	-0.0602349	-0.0202353	-0.0183202
835.34	-36073	-14570.4	11.2301	-0.0637489	-0.0237473	-0.0159854
835.357	-36072.9	-14570.4	11.2297	-0.0671226	-0.0271287	-0.0127241
835.374	-36072.7	-14570.5	11.226	-0.0702667	-0.0302311	-0.0106343
835.391	-36072.5	-14570.5	11.2227	-0.069828	-0.0299628	-0.0096547
835.408	-36072.3	-14570.6	11.2198	-0.070441	-0.0299183	-0.00841001
835.425	-36072.1	-14570.7	11.2201	-0.074163	-0.0305361	-0.00578201
835.442	-36071.9	-14570.7	11.2199	-0.0775649	-0.0341405	-0.0026318
835.459	-36071.8	-14570.8	11.2201	-0.0802396	-0.037609	-0.000723865
835.476	-36071.6	-14570.9	11.2193	-0.0799256	-0.0402943	8.20565e-05
835.493	-36071.4	-14570.9	11.2157	-0.0800198	-0.0399644	-2.18922e-05
835.51	-36071.2	-14571	11.2122	-0.079995	-0.0398509	5.49933e-06
835.527	-36071	-14571	11.2097	-0.0800015	-0.0409037	-1.63969e-06
835.544	-36070.8	-14571.1	11.2101	-0.0799996	-0.0445002	4.37169e-07
835.561	-36070.7	-14571.1	11.21	-0.0800001	-0.048157	-1.08565e-07
835.578	-36070.5	-14571.2	11.2099	-0.08	-0.0500205	3.14847e-08
835.595	-36070.3	-14571.3	11.2103	-0.08	-0.051269	-8.38817e-09
835.612	-36070.1	-14571.3	11.2088	-0.08	-0.0535854	2.05488e-09
835.629	-36070	-14571.4	11.2051	-0.08	-0.0536321	-5.84083e-10
835.646	-36069.8	-14571.5	11.2015	-0.08	-0.051519	1.55533e-10
835.663	-36069.6	-14571.5	11.1997	-0.08	-0.0511071	-3.76659e-11
835.68	-36069.4	-14571.6	11.2001	-0.08	-0.0552824	1.1324e-11
835.697	-36069.2	-14571.6	11.1999	-0.08	-0.0583555	-5.92844e-12
835.714	-36069.1	-14571.7	11.2003	-0.08	-0.0619122	1.17027e-11
835.731	-36068.9	-14571.8	11.1982	-0.08	-0.0652118	-4.52653e-11
835.748	-36068.7	-14571.8	11.1947	-0.08	-0.0689905	1.69267e-10
835.765	-36068.5	-14571.9	11.191	-0.08	-0.0699296	-5.83504e-10
835.782	-36068.3	-14571.9	11.1898	-0.08	-0.0719238	2.34962e-09
835.799	-36068.1	-14572	11.1901	-0.08	-0.0754592	-8.81267e-09
835.816	-36068	-14572.1	11.1899	-0.08	-0.079207	2.95567e-08
835.833	-36067.8	-14572.1	11.1903	-0.08	-0.0801696	-1.17662e-07
835.85	-36067.6	-14572.2	11.1878	-0.08	-0.0800244	4.41022e-07
835.867	-36067.4	-14572.2	11.1842	-0.08	-0.0797703	-1.42054e-06
835.884	-36067.2	-14572.3	11.1805	-0.08	-0.0824351	5.59986e-06
835.901	-36067.1	-14572.4	11.1799	-0.08	-0.085827	-2.09771e-05
835.918	-36066.9	-14572.4	11.18	-0.08	-0.0895913	6.33673e-05
835.935	-36066.7	-14572.5	11.1799	-0.08	-0.090045	-0.00024769
835.952	-36066.5	-14572.5	11.1802	-0.08	-0.0902091	0.000927353
835.969	-36066.4	-14572.6	11.1771	-0.08	-0.0871332	-0.0163564
835.986	-36066.2	-14572.7	11.1737	-0.08	-0.0837432	-0.0752428
836.003	-36066	-14572.7	11.1702	-0.08	-0.0802469	-0.200092
836.02	-36065.8	-14572.8	11.17	-0.08	-0.0799477	-0.399685
836.037	-36065.6	-14572.9	11.17	-0.08	-0.0800959	-0.633646
836.054	-36065.4	-14572.9	11.17	-0.08	-0.0768896	-0.894288
836.071	-36065.3	-14573	11.17	-0.08	-0.0733333	-1.17647
836.088	-36065.1	-14573	11.1667	-0.08	-0.07	-1.42157
836.105	-36064.9	-14573.1	11.1633	-0.08	-0.07	-1.63943
836.122	-36064.7	-14573.1	11.1599	-0.08	-0.0699852	-1.85933
836.139	-36064.5	-14573.2	11.16	-0.08	-0.070034	-2.07444
836.156	-36064.4	-14573.3	11.16	-0.08	-0.0698779	-2.27993
836.173	-36064.2	-14573.3	11.1601	-0.08	-0.0662361	-2.46837
836.19	-36064	-14573.4	11.1598	-0.08	-0.062893	-2.60567
836.207	-36063.8	-14573.4	11.1562	-0.08	-0.0598446	-2.71315
836.224	-36063.7	-14573.5	11.1526	-0.08	-0.0600579	-2.79821
836.241	-36063.4	-14573.6	11.1498	-0.08	-0.0599845	-2.85661
836.258	-36063.3	-14573.6	11.1501	-0.08	-0.060004	-2.90134
836.275	-36063.1	-14573.7	11.1499	-0.08	-0.0599987	-2.93548
836.292	-36062.9	-14573.8	11.1502	-0.08	-0.0600003	-2.96175
836.309	-36062.8	-14573.8	11.1494	-0.08	-0.0600001	-2.98184
836.326	-36062.6	-14573.9	11.1456	-0.08	-0.0599991	-2.99578
836.343	-36062.4	-14573.9	11.1422	-0.08	-0.0600036	-2.99885
836.36	-36062.2	-14574	11.1397	-0.08	-0.0599867	-3.00107
836.377	-36062	-14574	11.1401	-0.08	-0.0600597	-3.00268
836.394	-36061.8	-14574.1	11.1399	-0.08	-0.0597751	-3.00749
836.411	-36061.7	-14574.2	11.1402	-0.08	-0.0609963	-3.00461
836.428	-36061.5	-14574.2	11.1389	-0.08	-0.0647583	-2.98596
836.445	-36061.3	-14574.3	11.1353	-0.08	-0.0681858	-2.94538
836.462	-36061.1	-14574.3	11.1317	-0.08	-0.0704917	-2.88871
836.479	-36060.9	-14574.4	11.1297	-0.08	-0.068608	-2.83064
836.496	-36060.8	-14574.5	11.1301	-0.08	-0.0651503	-2.77944
836.513	-36060.6	-14574.5	11.13	-0.08	-0.0613716	-2.71977
836.53	-36060.4	-14574.6	11.1299	-0.08	-0.0599845	-2.64826
836.547	-36060.2	-14574.6	11.1303	-0.08	-0.0585666	-2.57096
836.564	-36060.1	-14574.7	11.1283	-0.08	-0.0547803	-2.48639
836.581	-36059.9	-14574.8	11.1247	-0.08	-0.0510962	-2.38765
836.598	-36059.7	-14574.8	11.1211	-0.08	-0.0497649	-2.26467
836.615	-36059.5	-14574.9	11.1198	-0.08	-0.0500738	-2.09585
836.632	-36059.3	-14574.9	11.1201	-0.08	-0.0499006	-1.9055
836.649	-36059.1	-14575	11.1199	-0.08	-0.0503224	-1.71416
836.666	-36059	-14575	11.1203	-0.08	-0.0478476	-1.50452
836.683	-36058.8	-14575.1	11.1178	-0.08	-0.0443302	-1.3029
836.7	-36058.6	-14575.2	11.1144	-0.08	-0.0407167	-1.12365
836.717	-36058.5	-14575.2	11.1106	-0.08	-0.0398663	-0.962586
836.734	-36058.2	-14575.3	11.1098	-0.08	-0.0400358	-0.836441
836.751	-36058.1	-14575.3	11.1101	-0.08	-0.0399917	-0.738221
836.768	-36057.9	-14575.4	11.1099	-0.08	-0.0399979	-0.660125
836.785	-36057.7	-14575.5	11.1102	-0.08	-0.040015	-0.612184
836.802	-36057.5	-14575.5	11.1074	-0.08	-0.0399423	-0.5902
836.819	-36057.4	-14575.6	11.1038	-0.08	-0.0401554	-0.584773
836.836	-36057.2	-14575.6	11.1002	-0.0799999	-0.037107	-0.590422
836.853	-36057	-14575.7	11.0999	-0.0800002	-0.0337641	-0.602452
836.87	-36056.8	-14575.8	11.1	-0.0799995	-0.0301216	-0.625845
836.887	-36056.6	-14575.8	11.1	-0.0800018	-0.0299677	-0.654045
836.904	-36056.5	-14575.9	11.1001	-0.0799932	-0.0300085	-0.686251
836.921	-36056.3	-14575.9	11.0967	-0.08	-0.03	-0.729847
836.938	-36056.1	-14576	11.0933	-0.08	-0.03	-0.787582
836.955	-36055.9	-14576.1	11.09	-0.08	-0.03	-0.863834
836.972	-36055.7	-14576.1	11.09	-0.0815723	-0.030002	-0.927395
836.989	-36055.5	-14576.2	11.0899	-0.149169	-0.0299921	-0.935149
837.006	-36055.4	-14576.2	11.0863	-0.291141	-0.0300295	-0.864068
837.023	-36055.2	-14576.3	11.079	-0.518407	-0.0297636	-0.729758
837.04	-36055	-14576.4	11.0687	-0.762559	-0.0262567	-0.572285
837.057	-36054.8	-14576.4	11.0545	-1.03569	-0.0228565	-0.398899
837.074	-36054.7	-14576.5	11.0326	-1.34408	-0.0198546	-0.215142
837.091	-36054.5	-14576.5	11.0089	-1.58387	-0.0196942	-0.0550167
837.108	-36054.3	-14576.6	10.9815	-1.7879	-0.0159763	0.0909666
837.125	-36054.1	-14576.6	10.9482	-2.01187	-0.0125614	0.232785
837.142	-36053.9	-14576.7	10.9117	-2.2343	-0.00917986	0.359054
837.159	-36053.8	-14576.8	10.873	-2.45959	-0.00600885	0.467826
837.176	-36053.6	-14576.8	10.8269	-2.63641	-0.00144863	0.556198
837.193	-36053.4	-14576.9	10.7835	-2.7695	0.00459484	0.616253
837.21	-36053.3	-14576.9	10.7356	-2.87429	0.00778192	0.664828
837.227	-36053.1	-14577	10.6855	-2.95126	0.0103384	0.701908
837.244	-36052.9	-14577	10.6362	-3.00796	0.00990978	0.727321
837.261	-36052.7	-14577.1	10.5834	-3.05069	0.0100224	0.746599
837.278	-36052.6	-14577.2	10.5289	-3.07963	0.00999348	0.760274
837.295	-36052.4	-14577.2	10.4785	-3.10636	0.0100018	0.766983
837.312	-36052.2	-14577.3	10.4247	-3.12905	0.00999923	0.76375
837.329	-36052.1	-14577.3	10.3715	-3.13922	0.0100016	0.749207
837.346	-36051.9	-14577.4	10.3185	-3.14036	0.00999445	0.728206
837.363	-36051.7	-14577.4	10.2634	-3.13945	0.0100197	0.707506
837.38	-36051.6	-14577.5	10.2076	-3.14307	0.00991825	0.691668
837.397	-36051.4	-14577.5	10.1574	-3.14909	0.0103071	0.681634
837.414	-36051.2	-14577.6	10.1032	-3.15025	0.00832625	0.666581
837.431	-36051.1	-14577.7	10.0503	-3.12892	0.00470302	0.636617
837.448	-36050.9	-14577.7	9.99904	-3.08068	0.0011039	0.58915
837.465	-36050.8	-14577.7	9.94516	-3.01306	-0.000200023	0.527699
837.482	-36050.6	-14577.8	9.89378	-2.95307	5.33405e-05	0.468653
837.499	-36050.4	-14577.9	9.84664	-2.91094	-8.57102e-06	0.408391
837.516	-36050.3	-14577.9	9.79787	-2.8469	-1.69018e-05	0.331787
837.533	-36050.1	-14578	9.7502	-2.76928	7.92972e-05	0.240535
837.55	-36049.9	-14578	9.70377	-2.68885	-0.000300293	0.143684
837.567	-36049.8	-14578.1	9.65734	-2.60045	0.0023742	0.0336806
837.584	-36049.6	-14578.1	9.61318	-2.5121	0.00593503	-0.0918275
837.601	-36049.5	-14578.2	9.57266	-2.37752	0.00917852	-0.241817
837.618	-36049.3	-14578.2	9.53325	-2.18869	0.0127321	-0.433602
837.635	-36049.2	-14578.3	9.49885	-1.99113	0.0160277	-0.633156
837.652	-36049	-14578.3	9.46855	-1.79314	0.0196267	-0.832224
837.669	-36048.9	-14578.4	9.43975	-1.57904	0.0200614	-1.049
837.686	-36048.7	-14578.4	9.416	-1.3667	0.0199835	-1.2483
837.703	-36048.6	-14578.5	9.39272	-1.18301	0.0200043	-1.42679
837.72	-36048.4	-14578.5	9.37113	-1.02809	0.0199994	-1.58341
837.737	-36048.3	-14578.6	9.35421	-0.906317	0.0200001	-1.70211
837.754	-36048.1	-14578.6	9.34069	-0.808459	0.02	-1.79268
837.771	-36048	-14578.7	9.33	-0.733333	0.02	-1.86166
837.788	-36047.8	-14578.7	9.32	-0.69	0.02	-1.89978
837.805	-36047.7	-14578.8	9.31	-0.673333	0.02	-1.91503
837.822	-36047.5	-14578.8	9.29584	-0.676911	0.02	-1.91587
837.839	-36047.4	-14578.9	9.28253	-0.680411	0.02	-1.90789
837.856	-36047.2	-14578.9	9.26933	-0.694491	0.02	-1.8931
837.873	-36047.1	-14579	9.25859	-0.720361	0.02	-1.86562
837.89	-36046.9	-14579	9.24507	-0.753687	0.02	-1.83259
837.907	-36046.8	-14579.1	9.23171	-0.783794	0.02	-1.79447
837.924	-36046.6	-14579.1	9.21754	-0.825683	0.02	-1.74418
837.941	-36046.5	-14579.2	9.20447	-0.889117	0.02	-1.68163
837.958	-36046.3	-14579.2	9.19042	-0.973828	0.02	-1.60102
837.975	-36046.2	-14579.3	9.17265	-1.07042	0.02	-1.51101
837.992	-36046	-14579.3	9.1558	-1.14267	0.02	-1.43096
838.009	-36045.9	-14579.4	9.13437	-1.20854	0.02	-1.35726
838.026	-36045.7	-14579.4	9.10959	-1.27939	0.02	-1.28149
838.043	-36045.6	-14579.5	9.08657	-1.36698	0.02	-1.20045
838.06	-36045.4	-14579.5	9.06292	-1.46821	0.02	-1.10565
838.077	-36045.3	-14579.6	9.03729	-1.56957	0.0199999	-1.0096
838.094	-36045.1	-14579.6	9.01092	-1.64292	0.0200003	-0.931399
838.111	-36045	-14579.6	8.98235	-1.70796	0.019999	-0.858143
838.128	-36044.9	-14579.7	8.95088	-1.78724	0.0200044	-0.780003
838.145	-36044.7	-14579.7	8.92014	-1.88097	0.0199835	-0.697233
838.162	-36044.6	-14579.8	8.88538	-1.98746	0.0200595	-0.609567
838.179	-36044.4	-14579.8	8.85065	-2.0792	0.0197479	-0.531361
838.196	-36044.3	-14579.9	8.81821	-2.14656	0.0212954	-0.474213
838.213	-36044.2	-14579.9	8.78182	-2.2	0.0250005	-0.430596
838.23	-36044	-14580	8.74394	-2.23876	0.0287026	-0.398869
838.247	-36043.8	-14580	8.70568	-2.26848	0.0302594	-0.376803
838.264	-36043.7	-14580.1	8.66608	-2.29	0.029915	-0.359807
838.281	-36043.6	-14580.1	8.62616	-2.30632	0.0301204	-0.346392
838.298	-36043.4	-14580.2	8.58873	-2.32415	0.0296057	-0.332154
838.315	-36043.3	-14580.2	8.54856	-2.34963	0.0321595	-0.311443
838.332	-36043.2	-14580.3	8.50711	-2.37774	0.033583	-0.287146
838.349	-36043	-14580.3	8.46779	-2.40199	0.0333566	-0.264473
838.366	-36042.9	-14580.3	8.42577	-2.42414	0.0330265	-0.244609
838.383	-36042.7	-14580.4	8.38487	-2.44211	0.0357875	-0.22994
838.4	-36042.6	-14580.4	8.34542	-2.45671	0.036854	-0.219466
838.417	-36042.5	-14580.5	8.30321	-2.46521	0.0367019	-0.210859
838.434	-36042.3	-14580.5	8.26278	-2.47189	0.036363	-0.204751
838.451	-36042.2	-14580.6	8.22068	-2.47633	0.0393372	-0.201059
838.468	-36042.1	-14580.6	8.17448	-2.47659	0.0401218	-0.198688
838.485	-36041.9	-14580.7	8.1335	-2.47909	0.0399672	-0.195065
838.502	-36041.8	-14580.7	8.09392	-2.48726	0.0400087	-0.185403
838.519	-36041.7	-14580.7	8.05175	-2.50756	0.0399985	-0.169839
838.536	-36041.6	-14580.8	8.00839	-2.52473	0.0400004	-0.151429
838.553	-36041.4	-14580.8	7.96526	-2.54403	0.0399999	-0.132191
838.57	-36041.3	-14580.9	7.91934	-2.56843	0.04	-0.108198
838.587	-36041.2	-14580.9	7.87583	-2.59524	0.04	-0.0851542
838.604	-36041.1	-14581	7.83265	-2.61565	0.04	-0.0643438
838.621	-36040.9	-14581	7.78667	-2.63	0.04	-0.0446623
838.638	-36040.8	-14581	7.74333	-2.63667	0.04	-0.0217865
838.655	-36040.7	-14581.1	7.7	-2.64333	0.04	0.00762527
838.672	-36040.6	-14581.1	7.65401	-2.64688	0.04	0.0446653
838.689	-36040.4	-14581.2	7.61087	-2.65005	0.04	0.0805502
838.706	-36040.3	-14581.2	7.56721	-2.65016	0.0399998	0.121584
838.723	-36040.2	-14581.2	7.51762	-2.65331	0.0400012	0.179815
838.74	-36040.1	-14581.3	7.47124	-2.64959	0.0399953	0.254949
838.757	-36039.9	-14581.3	7.42449	-2.64596	0.0400175	0.349832
838.774	-36039.8	-14581.4	7.37883	-2.63909	0.0398986	0.460227
838.791	-36039.7	-14581.4	7.33583	-2.63619	0.0404026	0.581457
838.808	-36039.6	-14581.4	7.29196	-2.63261	0.0438841	0.74234
838.825	-36039.5	-14581.5	7.24618	-2.62969	0.0481148	0.97432
838.842	-36039.3	-14581.5	7.20334	-2.63023	0.0544254	1.23954
838.859	-36039.2	-14581.6	7.15924	-2.62934	0.0574017	1.52829
838.876	-36039.1	-14581.6	7.1136	-2.62581	0.0610832	1.79489
838.893	-36039	-14581.6	7.07084	-2.6215	0.06409	1.99532
