# Supplementary material for: Extraction of driving behavior primitives considering driver expectation and vehicle dynamics
Source: PLoS One. 2025 Dec 31;20(12):e0340123. doi: 10.1371/journal.pone.0340123 (PMC12755792; doi:10.1371/journal.pone.0340123)
Supplement: S1 File — (ZIP) [file pone.0340123.s001.zip › DataSetForPimitiveExaction-1/straight driving/c14_s_4.xlsx]

## Sheet: Sheet1
840.236	-36032.1	-14584.1	4.56999	0.0499832	0.0299537	0.0832943
840.253	-36032	-14584.1	4.57004	0.0500044	0.0301779	0.0877814
840.27	-36032	-14584.1	4.56991	0.0499994	0.0268943	0.0913038
840.287	-36031.9	-14584.2	4.57312	0.0500002	0.023542	0.0946029
840.304	-36031.8	-14584.2	4.57645	0.05	0.0201141	0.0968504
840.321	-36031.7	-14584.2	4.58	0.05	0.02	0.0980392
840.338	-36031.7	-14584.2	4.58	0.05	0.02	0.0980392
840.355	-36031.6	-14584.3	4.58	0.05	0.0166667	0.0980392
840.372	-36031.5	-14584.3	4.58	0.05	0.0131381	0.0980387
840.389	-36031.4	-14584.3	4.58	0.05	0.00979604	0.0980394
840.406	-36031.4	-14584.4	4.58	0.05	0.00650117	0.0980392
840.423	-36031.3	-14584.4	4.58	0.05	0.00261482	0.0980392
840.44	-36031.2	-14584.4	4.58002	0.05	-0.00383311	0.0980392
840.457	-36031.2	-14584.4	4.57994	0.05	-0.00735143	0.0980392
840.474	-36031.1	-14584.5	4.58038	0.05	-0.0142225	0.0980392
840.491	-36031	-14584.5	4.58395	0.05	-0.0172644	0.0980392
840.508	-36030.9	-14584.5	4.58737	0.05	-0.0202308	0.0980392
840.525	-36030.9	-14584.5	4.59028	0.05	-0.0198866	0.0980392
840.542	-36030.8	-14584.6	4.58993	0.05	-0.0201693	0.0980392
840.559	-36030.7	-14584.6	4.59002	0.05	-0.0193898	0.0980394
840.576	-36030.6	-14584.6	4.58999	0.05	-0.0156518	0.0980384
840.593	-36030.5	-14584.6	4.59	0.05	-0.0121566	0.0980422
840.61	-36030.5	-14584.7	4.59	0.05	-0.00992187	0.0980281
840.627	-36030.4	-14584.7	4.58999	0.05	-0.00911402	0.0980891
840.644	-36030.3	-14584.7	4.59005	0.05	-0.0056826	0.0978032
840.661	-36030.3	-14584.7	4.5898	0.05	-0.000935752	0.0962757
840.678	-36030.2	-14584.8	4.5911	0.05	0.00514676	0.0934263
840.695	-36030.1	-14584.8	4.5947	0.05	0.00784176	0.090447
840.712	-36030.1	-14584.8	4.59833	0.05	0.0117274	0.0887189
840.729	-36030	-14584.9	4.60031	0.05	0.0135357	0.088153
840.746	-36029.9	-14584.9	4.59992	0.05	0.0135995	0.0882572
840.763	-36029.8	-14584.9	4.60002	0.05	0.0117052	0.08823
840.78	-36029.8	-14584.9	4.59999	0.05	0.00956312	0.0882368
840.797	-36029.7	-14585	4.6	0.05	0.0104012	0.0882349
840.814	-36029.6	-14585	4.6	0.05	0.00830527	0.0882354
840.831	-36029.5	-14585	4.60001	0.05	0.00470377	0.0882353
840.848	-36029.5	-14585	4.59998	0.05	0.0011226	0.0882353
840.865	-36029.4	-14585.1	4.60007	0.05	-0.000269765	0.0882353
840.882	-36029.3	-14585.1	4.59972	0.0499999	0.000335595	0.0882352
840.899	-36029.2	-14585.1	4.60196	0.0500004	-0.00197062	0.0882357
840.916	-36029.2	-14585.1	4.60561	0.0499987	-0.00560214	0.088234
840.933	-36029.1	-14585.2	4.60929	0.0500051	-0.00929798	0.0882405
840.95	-36029	-14585.2	4.61016	0.0499808	-0.0101455	0.0882157
840.967	-36029	-14585.2	4.60997	0.0500618	-0.0100274	0.0882984
840.984	-36028.9	-14585.3	4.61001	0.0497566	-0.00976376	0.0874994
841.001	-36028.8	-14585.3	4.61	0.0524026	-0.0124085	0.0856162
841.018	-36028.7	-14585.3	4.60998	0.0560617	-0.0160368	0.0823239
841.035	-36028.6	-14585.3	4.61006	0.0594604	-0.0195593	0.0790204
841.052	-36028.6	-14585.4	4.60976	0.0625661	-0.0203338	0.0750352
841.069	-36028.5	-14585.4	4.61287	0.068923	-0.0171082	0.0684255
841.086	-36028.4	-14585.4	4.61625	0.0789513	-0.0137636	0.0608192
841.103	-36028.4	-14585.4	4.61977	0.0859281	-0.0101907	0.0531561
841.12	-36028.3	-14585.5	4.62002	0.0929118	-0.0100582	0.0461441
841.137	-36028.2	-14585.5	4.62002	0.0996267	-0.0068918	0.0395972
841.154	-36028.1	-14585.5	4.6199	0.106229	-0.00355042	0.0330682
841.171	-36028.1	-14585.5	4.62333	0.113333	0	0.0272331
841.188	-36028	-14585.6	4.62667	0.116667	0	0.0261438
841.205	-36027.9	-14585.6	4.63	0.123333	-9.36199e-16	0.0337691
841.222	-36027.8	-14585.6	4.62995	0.130427	-3.82315e-06	0.058556
841.239	-36027.8	-14585.7	4.63011	0.136947	7.75624e-06	0.0986086
841.256	-36027.7	-14585.7	4.63355	0.140184	-2.71815e-05	0.15282
841.273	-36027.6	-14585.7	4.63714	0.143733	0.000217141	0.216531
841.29	-36027.5	-14585.7	4.64009	0.147115	0.00381663	0.275816
841.307	-36027.5	-14585.8	4.64022	0.150153	0.00686367	0.332318
841.324	-36027.4	-14585.8	4.64398	0.149943	0.006269	0.385681
841.341	-36027.3	-14585.8	4.64736	0.150015	0.00260238	0.429914
841.358	-36027.2	-14585.8	4.65011	0.149996	-0.000189483	0.468465
841.375	-36027.2	-14585.9	4.65048	0.150001	6.27262e-05	0.503336
841.392	-36027.1	-14585.9	4.65415	0.15	-1.67449e-05	0.53471
841.409	-36027	-14585.9	4.65764	0.15	4.24774e-06	0.569945
841.426	-36026.9	-14586	4.66014	0.15	-1.31875e-06	0.609611
841.443	-36026.9	-14586	4.66063	0.15	3.51836e-07	0.646665
841.46	-36026.8	-14586	4.6644	0.15	-8.83814e-08	0.681018
841.477	-36026.7	-14586	4.6681	0.15	2.63519e-08	0.711118
841.494	-36026.7	-14586	4.67006	0.15	-7.02588e-09	0.734552
841.511	-36026.6	-14586.1	4.67093	0.15	1.74478e-09	0.755254
841.528	-36026.5	-14586.1	4.67475	0.15	-5.06004e-10	0.772579
841.545	-36026.4	-14586.1	4.67831	0.15	1.34822e-10	0.785888
841.562	-36026.4	-14586.2	4.68004	0.15	-3.30729e-11	0.796046
841.579	-36026.3	-14586.2	4.68124	0.150001	9.59132e-12	0.803566
841.596	-36026.2	-14586.2	4.68491	0.149994	-3.26801e-12	0.808305
841.613	-36026.1	-14586.2	4.68854	0.150021	3.48074e-12	0.811731
841.63	-36026	-14586.3	4.69	0.149926	-1.01979e-11	0.813237
841.647	-36026	-14586.3	4.69144	0.150305	4.16954e-11	0.814222
841.664	-36025.9	-14586.3	4.6952	0.148327	-1.47439e-10	0.815868
841.681	-36025.8	-14586.4	4.69899	0.144703	6.02061e-10	0.818944
841.698	-36025.7	-14586.4	4.69991	0.141104	-2.25987e-09	0.821697
841.715	-36025.7	-14586.4	4.70186	0.1398	7.79243e-09	0.823234
841.732	-36025.6	-14586.4	4.7055	0.140055	-3.13786e-08	0.823661
841.749	-36025.5	-14586.5	4.70907	0.139985	1.17691e-07	0.822951
841.766	-36025.5	-14586.5	4.71024	0.140003	-3.94724e-07	0.821088
841.783	-36025.4	-14586.5	4.70968	0.139999	1.57135e-06	0.817896
841.8	-36025.3	-14586.5	4.7122	0.14	-5.88976e-06	0.815414
841.817	-36025.2	-14586.6	4.71579	0.14	1.8971e-05	0.813165
841.834	-36025.1	-14586.6	4.71954	0.14	-7.47851e-05	0.81106
841.851	-36025.1	-14586.6	4.71985	0.14	0.000280145	0.807931
841.868	-36025	-14586.6	4.72261	0.14	-0.00263418	0.805382
841.885	-36024.9	-14586.7	4.72605	0.14	-0.00605405	0.803194
841.902	-36024.8	-14586.7	4.72968	0.14	-0.00961964	0.801143
841.919	-36024.8	-14586.7	4.72991	0.14	-0.0100628	0.797759
841.936	-36024.7	-14586.8	4.73288	0.14	-0.00998229	0.795435
841.953	-36024.6	-14586.8	4.73623	0.14	-0.0100078	0.793283
841.97	-36024.6	-14586.8	4.7399	0.14	-0.00999253	0.791018
841.987	-36024.5	-14586.8	4.73994	0.14	-0.0100268	0.787752
842.004	-36024.4	-14586.9	4.7431	0.14	-0.00990034	0.785527
842.021	-36024.3	-14586.9	4.74667	0.14	-0.0133333	0.783224
842.038	-36024.2	-14586.9	4.75	0.14	-0.0166667	0.781046
842.055	-36024.2	-14587	4.75	0.14	-0.02	0.777778
842.072	-36024.1	-14587	4.75	0.14	-0.02	0.77451
842.089	-36024	-14587	4.75355	0.14	-0.0200066	0.771034
842.106	-36023.9	-14587	4.7569	0.14	-0.0199978	0.767815
842.123	-36023.9	-14587.1	4.76012	0.140004	-0.0200053	0.76554
842.14	-36023.8	-14587.1	4.76019	0.139986	-0.019983	0.763373
842.157	-36023.7	-14587.1	4.76378	0.140052	-0.0200626	0.761128
842.174	-36023.6	-14587.1	4.76738	0.139699	-0.0196197	0.75729
842.191	-36023.6	-14587.2	4.7701	0.141215	-0.016054	0.750026
842.208	-36023.5	-14587.2	4.7704	0.157092	-0.0126342	0.733054
842.225	-36023.4	-14587.2	4.77405	0.189993	-0.00971978	0.697242
842.242	-36023.3	-14587.2	4.77814	0.243566	-0.0100751	0.646773
842.259	-36023.2	-14587.3	4.78427	0.305007	-0.00997996	0.583926
842.276	-36023.2	-14587.3	4.78805	0.373555	-0.0100051	0.515999
842.293	-36023.1	-14587.3	4.79523	0.442001	-0.00999843	0.447092
842.31	-36023	-14587.4	4.80282	0.500428	-0.0100004	0.386533
842.327	-36022.9	-14587.4	4.8137	0.55435	-0.00999988	0.33185
842.344	-36022.9	-14587.4	4.82344	0.597976	-0.01	0.288222
842.361	-36022.8	-14587.4	4.83373	0.636437	-0.00999999	0.248771
842.378	-36022.7	-14587.5	4.84427	0.669364	-0.01	0.211924
842.395	-36022.6	-14587.5	4.85379	0.699323	-0.01	0.177503
842.412	-36022.5	-14587.5	4.86557	0.737016	-0.01	0.138957
842.429	-36022.5	-14587.6	4.87977	0.779377	-0.01	0.0972322
842.446	-36022.4	-14587.6	4.89288	0.817735	-0.01	0.0580643
842.463	-36022.3	-14587.6	4.90644	0.852206	-0.01	0.0210783
842.48	-36022.2	-14587.6	4.92193	0.881725	-0.01	-0.00973784
842.497	-36022.2	-14587.7	4.93905	0.904053	-0.01	-0.0346722
842.514	-36022.1	-14587.7	4.95445	0.925046	-0.01	-0.0577656
842.531	-36022	-14587.7	4.96761	0.94164	-0.01	-0.0773424
842.548	-36021.9	-14587.8	4.98279	0.954904	-0.01	-0.0918617
842.565	-36021.8	-14587.8	5.00048	0.964527	-0.01	-0.103989
842.582	-36021.8	-14587.8	5.01755	0.971203	-0.01	-0.113768
842.599	-36021.7	-14587.8	5.03399	0.975613	-0.01	-0.121113
842.616	-36021.6	-14587.9	5.05148	0.979168	-0.01	-0.125562
842.633	-36021.5	-14587.9	5.06852	0.980199	-0.01	-0.127967
842.65	-36021.4	-14587.9	5.08499	0.979947	-0.00999999	-0.129933
842.667	-36021.4	-14588	5.10246	0.980011	-0.01	-0.133214
842.684	-36021.3	-14588	5.11977	0.979998	-0.00999988	-0.135709
842.701	-36021.2	-14588	5.13343	0.979996	-0.0100004	-0.137852
842.718	-36021.1	-14588	5.14915	0.980018	-0.00999834	-0.139872
842.735	-36021	-14588.1	5.16693	0.979946	-0.010005	-0.143274
842.752	-36020.9	-14588.1	5.18378	0.980211	-0.00998039	-0.144806
842.769	-36020.9	-14588.1	5.20029	0.977347	-0.0100734	-0.145009
842.786	-36020.8	-14588.2	5.21796	0.973781	-0.00980276	-0.143829
842.803	-36020.7	-14588.2	5.23466	0.970186	-0.0130551	-0.144764
842.82	-36020.6	-14588.2	5.25231	0.970059	-0.0133424	-0.144883
842.837	-36020.5	-14588.2	5.26902	0.96689	-0.0134296	-0.144924
842.854	-36020.4	-14588.3	5.28574	0.963557	-0.0101602	-0.143795
842.871	-36020.4	-14588.3	5.3	0.96	-0.01	-0.14488
842.888	-36020.3	-14588.3	5.31333	0.96	-0.0133333	-0.14488
842.905	-36020.2	-14588.4	5.33	0.956667	-0.0166667	-0.14488
842.922	-36020.1	-14588.4	5.34768	0.953102	-0.0200991	-0.143792
842.939	-36020	-14588.4	5.3643	0.949944	-0.0199735	-0.144935
842.956	-36019.9	-14588.5	5.38102	0.949901	-0.0200069	-0.144842
842.973	-36019.9	-14588.5	5.39877	0.946229	-0.0199967	-0.143543
842.99	-36019.8	-14588.5	5.41495	0.94288	-0.0200006	-0.141472
843.007	-36019.7	-14588.6	5.42854	0.939905	-0.020001	-0.141742
843.024	-36019.6	-14588.6	5.44641	0.939685	-0.0199931	-0.142813
843.041	-36019.5	-14588.6	5.46296	0.936012	-0.0200263	-0.142569
843.058	-36019.4	-14588.7	5.47938	0.932737	-0.0199021	-0.141359
843.075	-36019.3	-14588.7	5.49303	0.929175	-0.0205413	-0.140479
843.092	-36019.2	-14588.7	5.50697	0.925945	-0.0241398	-0.140371
843.109	-36019.1	-14588.7	5.52415	0.922339	-0.0276068	-0.139148
843.126	-36019.1	-14588.8	5.5419	0.919864	-0.0303065	-0.137971
843.143	-36019	-14588.8	5.5572	0.919373	-0.029918	-0.137166
843.16	-36018.9	-14588.8	5.57176	0.915583	-0.0300216	-0.137277
843.177	-36018.8	-14588.9	5.58826	0.911978	-0.029989	-0.137247
843.194	-36018.7	-14588.9	5.60243	0.909657	-0.0300201	-0.13726
843.211	-36018.6	-14588.9	5.61806	0.910299	-0.0299308	-0.137194
843.228	-36018.5	-14589	5.63283	0.908991	-0.0302509	-0.13468
843.245	-36018.4	-14589	5.64892	0.905219	-0.0286769	-0.126879
843.262	-36018.3	-14589	5.66387	0.901905	-0.0263559	-0.110512
843.279	-36018.3	-14589.1	5.67978	0.898381	-0.0266896	-0.0864779
843.296	-36018.2	-14589.1	5.69437	0.895189	-0.0269055	-0.060345
843.313	-36018.1	-14589.1	5.71003	0.891442	-0.0253143	-0.0329092
843.33	-36018	-14589.2	5.72551	0.889636	-0.0212075	-0.0081469
843.347	-36017.9	-14589.2	5.74061	0.890383	-0.0197713	0.0132585
843.364	-36017.8	-14589.2	5.75416	0.888304	-0.020054	0.0335373
843.381	-36017.7	-14589.3	5.76768	0.884729	-0.0199851	0.0514655
843.398	-36017.6	-14589.3	5.78279	0.881025	-0.020004	0.065736
843.415	-36017.5	-14589.3	5.80042	0.880068	-0.0199991	0.0773369
843.432	-36017.4	-14589.4	5.81782	0.878072	-0.0200003	0.0848222
843.449	-36017.3	-14589.4	5.83206	0.874559	-0.0199999	0.0858919
843.466	-36017.2	-14589.4	5.84578	0.87073	-0.02	0.0759061
843.483	-36017.1	-14589.5	5.85961	0.870082	-0.02	0.0560114
843.5	-36017	-14589.5	5.87224	0.867859	-0.02	0.0308699
843.517	-36016.9	-14589.5	5.88938	0.864196	-0.02	0.00322447
843.534	-36016.9	-14589.6	5.90347	0.860464	-0.02	-0.0234847
843.551	-36016.8	-14589.6	5.91936	0.860149	-0.02	-0.0478522
843.568	-36016.7	-14589.6	5.93443	0.857393	-0.0200001	-0.070546
843.585	-36016.6	-14589.7	5.94539	0.853935	-0.0199997	-0.0878089
843.602	-36016.5	-14589.7	5.94969	0.850398	-0.0200012	-0.102153
843.619	-36016.5	-14589.7	5.95032	0.849895	-0.0199967	-0.115182
843.636	-36016.5	-14589.7	5.94888	0.850179	-0.0200126	-0.125387
843.653	-36016.5	-14589.7	5.9702	0.847097	-0.0199528	-0.13227
843.67	-36016.1	-14589.8	5.99619	0.843779	-0.0201762	-0.136802
843.687	-36016	-14589.9	6.03177	0.840095	-0.0168984	-0.140345
843.704	-36015.9	-14589.9	6.04595	0.840068	-0.0135262	-0.142627
843.721	-36015.8	-14589.9	6.06333	0.836667	-0.01	-0.142702
843.738	-36015.7	-14590	6.07667	0.833333	-0.00666667	-0.140523
843.755	-36015.6	-14590	6.09	0.83	-0.00333333	-0.138344
843.772	-36015.5	-14590	6.10408	0.829927	0.000100827	-0.137263
843.789	-36015.4	-14590.1	6.11667	0.826667	0	-0.139434
843.806	-36015.3	-14590.1	6.13333	0.823333	0	-0.147059
843.823	-36015.2	-14590.1	6.14667	0.82	0	-0.166667
843.84	-36015.1	-14590.2	6.16081	0.819918	-1.06798e-07	-0.205341
843.857	-36015	-14590.2	6.17414	0.816442	2.18842e-06	-0.263518
843.874	-36014.9	-14590.2	6.18829	0.812865	-1.8103e-05	-0.349815
843.891	-36014.8	-14590.3	6.20155	0.80991	6.90402e-05	-0.449004
843.908	-36014.7	-14590.3	6.2149	0.809777	-0.000263841	-0.557948
843.925	-36014.6	-14590.3	6.22956	0.806014	-0.00396905	-0.66722
843.942	-36014.5	-14590.4	6.24591	0.802677	-0.00733404	-0.756162
843.959	-36014.4	-14590.4	6.25907	0.799767	-0.0102057	-0.828883
843.976	-36014.3	-14590.4	6.27326	0.800199	-0.00993189	-0.886547
843.993	-36014.2	-14590.5	6.28636	0.799443	-0.0100182	-0.928609
844.01	-36014.1	-14590.5	6.30014	0.795827	-0.00999539	-0.966229
844.027	-36014	-14590.6	6.31315	0.792134	-0.0100014	-1.00089
844.044	-36013.9	-14590.6	6.3235	0.789919	-0.0099996	-1.02968
844.061	-36013.8	-14590.6	6.33757	0.789274	-0.0100002	-1.05327
844.078	-36013.7	-14590.7	6.35145	0.785422	-0.00999969	-1.07045
844.095	-36013.6	-14590.7	6.36464	0.781997	-0.0100011	-1.0801
844.112	-36013.5	-14590.7	6.37825	0.77968	-0.00999615	-1.08543
844.129	-36013.4	-14590.8	6.39256	0.780305	-0.0100167	-1.08758
844.146	-36013.3	-14590.8	6.40406	0.77889	-0.00993695	-1.08619
844.163	-36013.2	-14590.8	6.41552	0.775203	-0.0102279	-1.08164
844.18	-36013.1	-14590.9	6.42972	0.771521	-0.0086875	-1.0757
844.197	-36013	-14590.9	6.44316	0.769683	-0.00511222	-1.07093
844.214	-36012.9	-14591	6.45501	0.770233	-0.00144152	-1.06634
844.231	-36012.8	-14591	6.46681	0.769284	0.000286905	-1.06277
844.248	-36012.7	-14591	6.48039	0.774112	-7.62652e-05	-1.06217
844.265	-36012.6	-14591.1	6.49413	0.788272	1.78835e-05	-1.07007
844.282	-36012.5	-14591.1	6.50806	0.812131	-4.44967e-06	-1.08609
844.299	-36012.4	-14591.1	6.52065	0.837286	-6.8283e-07	-1.10561
844.316	-36012.3	-14591.2	6.53727	0.86114	6.61558e-06	-1.12684
844.333	-36012.2	-14591.2	6.55191	0.885448	-2.77826e-05	-1.14613
844.35	-36012.1	-14591.3	6.56755	0.906692	0.000104495	-1.16405
844.367	-36012	-14591.3	6.58183	0.924381	-0.000390197	-1.17943
844.384	-36011.9	-14591.3	6.59795	0.939621	0.00239144	-1.19195
844.401	-36011.7	-14591.4	6.61514	0.950389	0.00354277	-1.20065
844.418	-36011.6	-14591.4	6.63242	0.961219	0.00334335	-1.20689
844.435	-36011.5	-14591.4	6.64982	0.966442	0.00311698	-1.21025
844.452	-36011.4	-14591.5	6.66328	0.965232	0.00567976	-1.20702
844.469	-36011.3	-14591.5	6.68013	0.950664	0.00955487	-1.19307
844.486	-36011.2	-14591.5	6.69709	0.925043	0.0103096	-1.17018
844.503	-36011.1	-14591.6	6.71386	0.895485	0.00732537	-1.14257
844.52	-36011	-14591.6	6.72842	0.863728	0.0037732	-1.11145
844.537	-36010.9	-14591.7	6.74178	0.83334	0.000232414	-1.08269
844.554	-36010.8	-14591.7	6.75505	0.806381	-5.97195e-05	-1.05639
844.571	-36010.7	-14591.7	6.76918	0.781346	7.62961e-06	-1.03182
844.588	-36010.6	-14591.8	6.78257	0.761058	-2.03356e-06	-1.01194
844.605	-36010.4	-14591.8	6.79583	0.744259	4.98896e-07	-0.995441
844.622	-36010.3	-14591.9	6.81	0.73	0	-0.981481
844.639	-36010.2	-14591.9	6.82	0.72	6.05878e-17	-0.969499
844.656	-36010.1	-14591.9	6.83	0.71	2.40751e-16	-0.958606
844.673	-36010	-14592	6.84072	0.702922	8.47699e-06	-0.947143
844.69	-36009.9	-14592	6.85412	0.696389	-3.23422e-05	-0.939696
844.707	-36009.8	-14592.1	6.86751	0.693123	0.000121615	-0.934491
844.724	-36009.7	-14592.1	6.88139	0.689816	0.00376407	-0.936392
844.741	-36009.6	-14592.1	6.89112	0.690039	0.00710699	-0.945847
844.758	-36009.5	-14592.2	6.90118	0.690027	0.0101555	-0.966739
844.775	-36009.4	-14592.2	6.9122	0.689757	0.00994212	-1.01829
844.792	-36009.2	-14592.2	6.92567	0.685514	0.0100155	-1.11352
844.809	-36009.1	-14592.3	6.93923	0.673812	0.00999605	-1.26437
844.826	-36009	-14592.3	6.95266	0.649691	0.0100013	-1.44554
844.843	-36008.9	-14592.4	6.96239	0.608287	0.00999965	-1.61575
844.86	-36008.8	-14592.4	6.97187	0.541636	0.0100001	-1.77932
844.877	-36008.7	-14592.4	6.97877	0.445615	0.00999998	-1.93806
844.894	-36008.6	-14592.5	6.98454	0.333842	0.00999999	-2.05874
844.911	-36008.5	-14592.5	6.9878	0.217674	0.0100001	-2.15654
844.928	-36008.4	-14592.6	6.99033	0.101829	0.00999972	-2.24509
844.945	-36008.2	-14592.6	6.98993	0.00962445	0.0100011	-2.3416
844.962	-36008.1	-14592.6	6.98997	-0.063423	0.00999615	-2.44996
844.979	-36008	-14592.7	6.99022	-0.115924	0.0100167	-2.55206
844.996	-36007.9	-14592.7	6.98893	-0.156146	0.00993695	-2.62988
845.013	-36007.8	-14592.8	6.98514	-0.197798	0.0102279	-2.69831
845.03	-36007.7	-14592.8	6.98178	-0.237035	0.00868741	-2.76413
845.047	-36007.6	-14592.8	6.97838	-0.266128	0.00511257	-2.82458
845.064	-36007.4	-14592.9	6.97524	-0.292525	0.00144027	-2.8838
845.081	-36007.4	-14592.9	6.97004	-0.311423	-0.000281722	-2.93526
845.098	-36007.2	-14593	6.96309	-0.322438	5.67953e-05	-2.98025
845.115	-36007.1	-14593	6.95636	-0.329261	5.0616e-05	-3.02794
845.132	-36007	-14593	6.94897	-0.330049	-0.000275171	-3.07497
845.149	-36006.9	-14593.1	6.94493	-0.330278	0.0017287	-3.11577
845.166	-36006.8	-14593.1	6.93905	-0.328113	0.00540364	-3.15013
845.183	-36006.7	-14593.2	6.93458	-0.324452	0.00910661	-3.17457
845.2	-36006.6	-14593.2	6.92893	-0.321141	0.0101981	-3.19048
845.217	-36006.4	-14593.2	6.92449	-0.31796	0.00995595	-3.20212
845.234	-36006.4	-14593.3	6.91846	-0.312089	0.0100121	-3.20971
845.251	-36006.2	-14593.3	6.91451	-0.305368	0.00999647	-3.21461
845.268	-36006.1	-14593.4	6.90818	-0.298097	0.0100018	-3.2175
845.285	-36006	-14593.4	6.90425	-0.293951	0.00999533	-3.21814
845.302	-36005.9	-14593.4	6.89809	-0.290853	0.0100168	-3.21565
845.319	-36005.8	-14593.5	6.89409	-0.287258	0.00994924	-3.21028
845.336	-36005.7	-14593.5	6.88768	-0.28399	0.0101984	-3.20312
845.353	-36005.6	-14593.6	6.88408	-0.280314	0.00739553	-3.19201
845.37	-36005.5	-14593.6	6.8777	-0.280144	0.0037306	-3.1751
845.387	-36005.4	-14593.6	6.87387	-0.277141	0.00313896	-3.14743
845.404	-36005.2	-14593.7	6.86733	-0.273755	0.00617276	-3.11535
845.421	-36005.1	-14593.7	6.86361	-0.270123	0.00988633	-3.07635
845.438	-36005	-14593.7	6.85701	-0.269967	0.0100307	-3.04113
845.455	-36004.9	-14593.8	6.8535	-0.270009	0.00999017	-3.00944
845.472	-36004.8	-14593.8	6.85	-0.27	0.01	-2.9793
845.489	-36004.7	-14593.9	6.84667	-0.27	0.01	-2.94989
845.506	-36004.6	-14593.9	6.84333	-0.27	0.01	-2.91721
845.523	-36004.5	-14593.9	6.83638	-0.27	0.00644756	-2.8826
845.54	-36004.4	-14594	6.83303	-0.27	0.00311602	-2.8536
845.557	-36004.2	-14594	6.82638	-0.27	-8.7426e-05	-2.8298
845.574	-36004.1	-14594.1	6.8227	-0.269999	4.33855e-05	-2.80663
845.591	-36004	-14594.1	6.81606	-0.270004	-1.15936e-05	-2.78241
845.608	-36003.9	-14594.1	6.81298	-0.269984	2.98807e-06	-2.75467
845.625	-36003.8	-14594.2	6.80933	-0.270095	-1.11246e-06	-2.72482
845.642	-36003.7	-14594.2	6.80624	-0.269622	2.9713e-07	-2.69785
845.659	-36003.6	-14594.3	6.80216	-0.266024	-7.60158e-08	-2.66884
845.676	-36003.5	-14594.3	6.7957	-0.262397	2.51642e-08	-2.63582
845.693	-36003.4	-14594.3	6.79194	-0.259827	-6.71763e-09	-2.60229
845.71	-36003.3	-14594.4	6.78569	-0.259789	1.70409e-09	-2.5653
845.727	-36003.2	-14594.4	6.78156	-0.261529	-5.29052e-10	-2.51636
845.744	-36003.1	-14594.4	6.77534	-0.275521	1.41148e-10	-2.45934
845.761	-36002.9	-14594.5	6.77237	-0.295451	-3.54564e-11	-2.3845
845.778	-36002.8	-14594.5	6.76886	-0.340304	1.05717e-11	-2.27753
845.795	-36002.7	-14594.6	6.76505	-0.453854	-2.81861e-12	-2.12617
845.812	-36002.6	-14594.6	6.75561	-0.645133	6.99961e-13	-1.91102
845.829	-36002.5	-14594.6	6.7401	-0.870891	-2.02995e-13	-1.65534
845.846	-36002.4	-14594.7	6.72203	-1.07882	5.40819e-14	-1.39839
845.863	-36002.3	-14594.7	6.70161	-1.32018	-1.32486e-14	-1.11996
845.88	-36002.2	-14594.7	6.67804	-1.58709	3.76572e-15	-0.8405
845.897	-36002.1	-14594.8	6.64978	-1.82002	-1.00242e-15	-0.596706
845.914	-36002	-14594.8	6.61708	-2.01837	2.41549e-16	-0.368124
845.931	-36001.9	-14594.9	6.58073	-2.21452	-6.76231e-17	-0.159641
845.948	-36001.8	-14594.9	6.54289	-2.40689	1.79838e-17	0.0265084
845.965	-36001.6	-14594.9	6.49939	-2.60071	-4.24585e-18	0.198212
845.982	-36001.6	-14595	6.45232	-2.74933	1.17476e-18	0.337657
845.999	-36001.4	-14595	6.40655	-2.86182	-3.12073e-19	0.443117
846.016	-36001.3	-14595	6.35547	-2.96967	7.17877e-20	0.542279
846.033	-36001.3	-14595.1	6.30435	-3.07231	-1.96922e-20	0.633565
846.05	-36001.1	-14595.1	6.25225	-3.16632	5.27275e-21	0.717339
846.067	-36001	-14595.2	6.19946	-3.24778	-1.39882e-21	0.791173
846.084	-36001	-14595.2	6.14104	-3.31599	3.10616e-22	0.856959
846.101	-36000.8	-14595.2	6.08342	-3.37091	-8.36313e-23	0.9128
846.118	-36000.7	-14595.3	6.02416	-3.42707	1.77063e-23	0.965916
846.135	-36000.7	-14595.3	5.96631	-3.47646	-4.78996e-24	1.0148
846.152	-36000.6	-14595.3	5.91066	-3.51809	1.26656e-24	1.05558
846.169	-36000.5	-14595.4	5.8479	-3.54924	-2.49101e-25	1.08984
846.186	-36000.4	-14595.4	5.78701	-3.56772	6.70787e-26	1.1124
846.203	-36000.3	-14595.4	5.7276	-3.57844	-1.76975e-26	1.12833
846.22	-36000.2	-14595.5	5.66407	-3.58615	3.05911e-27	1.14033
846.237	-36000.1	-14595.5	5.60358	-3.58694	-8.20935e-28	1.15125
846.254	-36000	-14595.5	5.54398	-3.58377	2.1599e-28	1.16275
846.271	-35999.9	-14595.6	5.48035	-3.58019	-2.7603e-29	1.17986
846.288	-35999.8	-14595.6	5.42015	-3.57692	7.39031e-30	1.19231
846.305	-35999.7	-14595.6	5.36021	-3.57054	-1.93751e-30	1.19718
846.322	-35999.7	-14595.6	5.3	-3.56	0	1.1939
846.339	-35999.6	-14595.7	5.24	-3.55	0	1.19172
846.356	-35999.5	-14595.7	5.18	-3.53667	3.85575e-42	1.19281
846.373	-35999.4	-14595.7	5.11644	-3.51517	8.41387e-33	1.19863
846.39	-35999.3	-14595.8	5.0601	-3.48455	-2.24936e-33	1.20526
846.407	-35999.2	-14595.8	5.00317	-3.44418	5.83541e-34	1.21528
846.424	-35999.2	-14595.8	4.9431	-3.40166	-2.89584e-34	1.23133
846.441	-35999.1	-14595.8	4.88682	-3.36266	7.73834e-35	1.26276
846.458	-35999	-14595.9	4.82961	-3.3334	-1.99444e-35	1.3117
846.475	-35998.9	-14595.9	4.77005	-3.30484	7.4253e-36	1.37397
846.492	-35998.9	-14595.9	4.71751	-3.27453	-1.98325e-36	1.43703
846.509	-35998.8	-14596	4.66341	-3.23987	5.07381e-37	1.50753
846.526	-35998.7	-14596	4.6071	-3.20192	-1.67963e-37	1.59906
846.543	-35998.6	-14596	4.55437	-3.17413	4.4838e-38	1.70539
846.56	-35998.6	-14596	4.50008	-3.15161	-1.13742e-38	1.84086
846.577	-35998.5	-14596.1	4.44396	-3.13029	3.53125e-39	2.00932
846.594	-35998.4	-14596.1	4.39111	-3.10517	-9.42118e-40	2.18807
846.611	-35998.3	-14596.1	4.33751	-3.0737	2.36666e-40	2.38674
846.628	-35998.3	-14596.1	4.28545	-3.04357	-7.05878e-41	2.58568
846.645	-35998.2	-14596.2	4.23567	-3.01684	1.89072e-41	2.74708
846.662	-35998.1	-14596.2	4.18598	-2.98435	-5.04086e-42	2.86794
846.679	-35998.1	-14596.2	4.13439	-2.94619	1.25139e-42	2.94542
846.696	-35998	-14596.2	4.08375	-2.90797	-3.60998e-43	2.99289
846.713	-35997.9	-14596.3	4.03643	-2.8716	8.84375e-44	3.0136
846.73	-35997.9	-14596.3	3.98769	-2.82729	-2.51479e-44	3.01407
846.747	-35997.8	-14596.3	3.94146	-2.77638	6.7352e-45	2.99596
846.764	-35997.8	-14596.3	3.89471	-2.726	-1.79284e-45	2.96771
846.781	-35997.7	-14596.3	3.84803	-2.67925	4.31849e-46	2.93471
846.798	-35997.6	-14596.4	3.80381	-2.63882	-1.20225e-46	2.90078
846.815	-35997.6	-14596.4	3.75898	-2.5983	2.89702e-47	2.86378
846.832	-35997.5	-14596.4	3.71426	-2.55088	-1.04054e-47	2.82098
846.849	-35997.5	-14596.4	3.67122	-2.50184	1.17053e-47	2.77651
846.866	-35997.4	-14596.5	3.62809	-2.45895	-3.3658e-47	2.73321
846.883	-35997.3	-14596.5	3.58724	-2.43021	1.33736e-46	2.70074
846.9	-35997.3	-14596.5	3.54776	-2.41121	-5.01145e-46	2.67587
846.917	-35997.2	-14596.5	3.50578	-2.38628	1.68068e-45	2.65446
846.934	-35997.2	-14596.5	3.46487	-2.37375	-6.69055e-45	2.63958
846.951	-35997.1	-14596.6	3.4254	-2.37446	2.50776e-44	2.63631
846.968	-35997.1	-14596.6	3.38326	-2.38658	-8.07755e-44	2.64109
846.985	-35997	-14596.6	3.34256	-2.39795	3.18422e-43	2.64848
847.002	-35997	-14596.6	3.30302	-2.40744	-1.19281e-42	2.65621
847.019	-35996.9	-14596.6	3.26076	-2.41837	3.60322e-42	2.66332
847.036	-35996.8	-14596.6	3.22025	-2.42555	-1.40843e-41	2.66923
847.053	-35996.8	-14596.7	3.18061	-2.43234	5.27316e-41	2.67178
847.07	-35996.7	-14596.7	3.13828	-2.43628	-1.41638e-40	2.67405
847.087	-35996.7	-14596.7	3.0979	-2.43975	5.49547e-40	2.67531
847.104	-35996.6	-14596.7	3.05837	-2.44007	-2.05651e-39	2.67548
847.121	-35996.6	-14596.7	3.01272	-2.43997	4.14408e-39	2.67341
847.138	-35996.6	-14596.7	2.96907	-2.44009	-1.59741e-38	2.66911
847.155	-35996.5	-14596.8	2.92909	-2.4369	5.9752e-38	2.66476
847.172	-35996.5	-14596.8	2.88667	-2.43333	0	2.66013
847.189	-35996.4	-14596.8	2.84667	-2.43	0	2.65686
847.206	-35996.4	-14596.8	2.80667	-2.42667	0	2.65142
847.223	-35996.3	-14596.8	2.76422	-2.41965	-1.37595e-35	2.64315
847.24	-35996.3	-14596.8	2.72436	-2.41265	5.24831e-35	2.62987
847.257	-35996.2	-14596.9	2.68421	-2.39552	-1.96026e-34	2.61317
847.274	-35996.2	-14596.9	2.64179	-2.37372	1.53388e-33	2.59136
847.291	-35996.2	-14596.9	2.60208	-2.35168	-5.82996e-33	2.57573
847.308	-35996.1	-14596.9	2.56164	-2.34633	2.17246e-32	2.56432
847.325	-35996.1	-14596.9	2.51989	-2.34258	-1.25681e-31	2.556
847.342	-35996	-14596.9	2.48322	-2.33444	4.76367e-31	2.54324
847.359	-35996	-14597	2.44304	-2.31637	-1.76902e-30	2.52398
847.376	-35996	-14597	2.40388	-2.28847	8.99461e-30	2.49328
847.393	-35995.9	-14597	2.36457	-2.24628	-3.40164e-29	2.45526
847.41	-35995.9	-14597	2.32752	-2.19742	1.25743e-28	2.40537
847.427	-35995.8	-14597	2.28962	-2.13912	-5.93917e-28	2.34358
847.444	-35995.8	-14597	2.25713	-2.07138	2.24203e-27	2.27185
847.461	-35995.8	-14597	2.22298	-1.98089	-8.23924e-27	2.18694
847.478	-35995.7	-14597	2.18783	-1.88543	3.70776e-26	2.09364
847.495	-35995.7	-14597.1	2.15583	-1.79647	-1.39755e-25	2.00014
847.512	-35995.7	-14597.1	2.12631	-1.68443	5.09809e-25	1.89046
847.529	-35995.6	-14597.1	2.09992	-1.55648	-2.21632e-24	1.76017
847.546	-35995.6	-14597.1	2.07741	-1.41684	8.34311e-24	1.62063
847.563	-35995.6	-14597.1	2.05272	-1.25104	-3.01538e-23	1.45295
847.58	-35995.5	-14597.1	2.03124	-1.05352	1.2772e-22	1.25824
847.597	-35995.5	-14597.1	2.01683	-0.836236	-4.80257e-22	1.05184
847.614	-35995.5	-14597.1	2.00458	-0.596889	1.71547e-21	0.819923
847.631	-35995.4	-14597.1	1.99602	-0.357102	-7.11916e-21	0.595784
847.648	-35995.4	-14597.2	1.99108	-0.166654	2.6744e-20	0.409694
847.665	-35995.4	-14597.2	1.98989	-0.0174154	-9.40912e-20	0.257506
847.682	-35995.3	-14597.2	1.98975	0.0888121	3.84088e-19	0.14816
847.699	-35995.3	-14597.2	1.99179	0.160567	-1.44166e-18	0.0732021
847.716	-35995.3	-14597.2	1.99514	0.219932	4.97109e-18	0.0156338
847.733	-35995.2	-14597.2	2.00107	0.260057	-2.00176e-17	-0.0259033
847.75	-35995.2	-14597.2	2.0057	0.285651	7.50799e-17	-0.0547349
847.767	-35995.2	-14597.2	2.00897	0.305857	-2.5181e-16	-0.076632
847.784	-35995.1	-14597.2	2.01212	0.31514	1.00243e-15	-0.0909021
847.801	-35995.1	-14597.3	2.01785	0.321533	-3.7573e-15	-0.0985888
847.818	-35995.1	-14597.3	2.02496	0.325873	1.21024e-14	-0.103679
847.835	-35995	-14597.3	2.03213	0.32968	-4.77083e-14	-0.106389
847.852	-35995	-14597.3	2.03562	0.327717	1.78715e-13	-0.107694
847.869	-35995	-14597.3	2.04225	0.323969	-5.39861e-13	-0.107857
847.886	-35994.9	-14597.3	2.04594	0.320322	2.11021e-12	-0.107889
847.903	-35994.9	-14597.3	2.0523	0.320137	-7.90062e-12	-0.107039
847.92	-35994.9	-14597.3	2.05613	0.317157	2.12212e-11	-0.104918
847.937	-35994.9	-14597.4	2.06269	0.313695	-8.23371e-11	-0.101663
847.954	-35994.8	-14597.4	2.06611	0.310416	3.08122e-10	-0.0993256
847.971	-35994.8	-14597.4	2.073	0.306863	-6.20896e-10	-0.0980738
847.988	-35994.8	-14597.4	2.0764	0.303558	2.39335e-09	-0.0980233
848.005	-35994.7	-14597.4	2.08302	0.300082	-8.95248e-09	-0.0980687
848.022	-35994.7	-14597.4	2.08667	0.3	0	-0.0969499
848.039	-35994.7	-14597.4	2.09333	0.296667	0	-0.0947712
848.056	-35994.6	-14597.4	2.09667	0.293333	0	-0.0915033
848.073	-35994.6	-14597.5	2.10363	0.289891	2.06154e-06	-0.0904206
848.09	-35994.5	-14597.5	2.10697	0.290059	-7.8634e-06	-0.0916288
848.107	-35994.5	-14597.5	2.11362	0.289871	2.937e-05	-0.0937605
848.124	-35994.5	-14597.5	2.11733	0.28624	-0.000235244	-0.0935041
848.141	-35994.4	-14597.5	2.12384	0.282891	-0.00374759	-0.0912186
848.158	-35994.4	-14597.5	2.12737	0.27985	-0.00712751	-0.0891052
848.175	-35994.4	-14597.5	2.13412	0.280029	-0.0102381	-0.0883019
848.192	-35994.3	-14597.5	2.13767	0.280093	-0.00993641	-0.0895322
848.209	-35994.3	-14597.6	2.14411	0.279579	-0.0100163	-0.0906704
848.226	-35994.3	-14597.6	2.14804	0.275831	-0.00999443	-0.0914187
848.243	-35994.2	-14597.6	2.15445	0.272434	-0.0100021	-0.0901278
848.26	-35994.2	-14597.6	2.15739	0.269771	-0.00999706	-0.0890156
848.277	-35994.2	-14597.6	2.1611	0.270025	-0.0100123	-0.0881716
848.294	-35994.1	-14597.6	2.16404	0.270169	-0.00995411	-0.08809
848.311	-35994.1	-14597.6	2.16871	0.26921	-0.0101685	-0.0865432
848.328	-35994.1	-14597.6	2.17465	0.265446	-0.00909512	-0.0840742
848.345	-35994	-14597.6	2.17889	0.261974	-0.00548265	-0.0824753
848.362	-35994	-14597.7	2.18469	0.259747	-0.00191109	-0.0834496
848.379	-35994	-14597.7	2.18927	0.260016	0.000318345	-0.0860329
848.396	-35993.9	-14597.7	2.1951	0.260209	-8.52652e-05	-0.0874373
848.413	-35993.9	-14597.7	2.1979	0.258915	2.27164e-05	-0.0864983
848.43	-35993.9	-14597.7	2.20156	0.255201	-5.5649e-06	-0.0835312
848.447	-35993.8	-14597.7	2.2046	0.251505	1.58174e-06	-0.080487
848.464	-35993.8	-14597.7	2.20977	0.249748	-4.21053e-07	-0.078868
848.481	-35993.7	-14597.7	2.21531	0.25	1.01459e-07	-0.0783651
848.498	-35993.7	-14597.8	2.21834	0.250252	-2.84042e-08	-0.0784499
848.515	-35993.7	-14597.8	2.22186	0.248495	7.55383e-09	-0.0784264
848.532	-35993.6	-14597.8	2.22485	0.244797	-1.78341e-09	-0.0784328
848.549	-35993.6	-14597.8	2.23076	0.241092	4.93443e-10	-0.0784298
848.566	-35993.6	-14597.8	2.23517	0.239766	-1.31082e-10	-0.0784362
848.583	-35993.5	-14597.8	2.24084	0.240073	3.0152e-11	-0.0784152
848.6	-35993.5	-14597.8	2.24581	0.239901	-8.26561e-12	-0.0784966
848.617	-35993.5	-14597.8	2.24872	0.240322	2.19291e-12	-0.0778918
848.634	-35993.4	-14597.9	2.25231	0.237848	-4.87299e-13	-0.0759114
848.651	-35993.4	-14597.9	2.25571	0.23433	1.32602e-13	-0.0734807
848.668	-35993.4	-14597.9	2.25897	0.230718	-3.51265e-14	-0.072688
848.685	-35993.3	-14597.9	2.26259	0.229862	7.43691e-15	-0.0745497
848.702	-35993.3	-14597.9	2.26558	0.230054	-2.01186e-15	-0.0768922
848.719	-35993.2	-14597.9	2.27187	0.229922	5.31974e-16	-0.0783699
848.736	-35993.2	-14597.9	2.27617	0.230208	-1.04626e-16	-0.077644
848.753	-35993.2	-14597.9	2.27939	0.227333	2.81741e-17	-0.0756452
848.77	-35993.1	-14598	2.28273	0.22397	-7.43324e-18	-0.072448
848.787	-35993.1	-14598	2.28626	0.220261	1.28487e-18	-0.0699381
848.804	-35993.1	-14598	2.2896	0.219943	-3.44805e-19	-0.0686343
848.821	-35993	-14598	2.29298	0.219975	9.07191e-20	-0.069557
848.838	-35993	-14598	2.29635	0.220085	-1.15937e-20	-0.0707287
848.855	-35993	-14598	2.303	0.216885	3.10405e-21	-0.0718885
848.872	-35992.9	-14598	2.3065	0.213552	-8.13786e-22	-0.070889
848.889	-35992.9	-14598	2.31	0.21	-2.32082e-32	-0.0697168
848.906	-35992.8	-14598.1	2.31333	0.21	-6.20643e-33	-0.0686275
848.923	-35992.8	-14598.1	2.31667	0.21	0	-0.0686275
848.94	-35992.8	-14598.1	2.3202	0.21003	3.53396e-24	-0.0685959
848.957	-35992.7	-14598.1	2.32353	0.209892	-9.44767e-25	-0.0674475
848.974	-35992.7	-14598.1	2.32687	0.206447	2.45096e-25	-0.0651656
848.991	-35992.7	-14598.1	2.33041	0.20288	-1.2163e-25	-0.0618071
849.008	-35992.6	-14598.1	2.33372	0.199841	3.25022e-26	-0.0610126
849.025	-35992.6	-14598.2	2.33708	0.200046	-8.37698e-27	-0.0624249
849.042	-35992.5	-14598.2	2.34061	0.199956	3.11874e-27	-0.0659081
849.059	-35992.5	-14598.2	2.34391	0.200112	-8.32996e-28	-0.0677037
849.076	-35992.5	-14598.2	2.34729	0.199574	2.13108e-28	-0.0672759
849.093	-35992.4	-14598.2	2.35081	0.195832	-7.05471e-29	-0.0645923
849.11	-35992.4	-14598.2	2.3541	0.192437	1.88327e-29	-0.0614559
849.127	-35992.4	-14598.2	2.35749	0.189757	-4.77736e-30	-0.0595581
849.144	-35992.3	-14598.3	2.36101	0.190087	1.48318e-30	-0.0586868
849.161	-35992.3	-14598.3	2.3643	0.189934	-3.95704e-31	-0.0590807
849.178	-35992.2	-14598.3	2.3677	0.190174	9.9401e-32	-0.0602394
849.195	-35992.2	-14598.3	2.37122	0.189094	-2.96375e-32	-0.0615188
849.212	-35992.2	-14598.3	2.37442	0.185483	7.90189e-33	-0.0618909
849.229	-35992.1	-14598.3	2.37816	0.181911	-1.96232e-33	-0.0605666
849.246	-35992.1	-14598.3	2.38009	0.179681	5.6909e-34	-0.0593958
849.263	-35992	-14598.3	2.38099	0.180086	-1.51617e-34	-0.058729
849.28	-35992	-14598.4	2.38488	0.179975	3.71421e-35	-0.0588509
849.297	-35992	-14598.4	2.38823	0.180024	-1.05571e-35	-0.0587978
849.314	-35991.9	-14598.4	2.39157	0.179929	2.81026e-36	-0.0588976
849.331	-35991.9	-14598.4	2.39492	0.18025	-6.77175e-37	-0.0584286
849.348	-35991.9	-14598.4	2.3988	0.178471	1.89579e-37	-0.0566736
849.365	-35991.8	-14598.4	2.39995	0.174927	-5.04169e-38	-0.0542507
849.382	-35991.8	-14598.4	2.40159	0.171216	1.19031e-38	-0.0530718
849.399	-35991.7	-14598.5	2.4054	0.169741	-3.29341e-39	-0.0545265
849.416	-35991.7	-14598.5	2.40857	0.170068	8.74885e-40	-0.0569307
849.433	-35991.7	-14598.5	2.41212	0.169985	-2.01245e-40	-0.0585569
849.45	-35991.6	-14598.5	2.41541	0.169999	5.51676e-41	-0.058886
849.467	-35991.6	-14598.5	2.41919	0.170019	-1.46362e-41	-0.0587877
849.484	-35991.6	-14598.5	2.41991	0.169932	3.25241e-42	-0.0588964
849.501	-35991.5	-14598.5	2.42214	0.17027	-8.85032e-43	-0.0581628
849.518	-35991.5	-14598.5	2.42572	0.167815	2.34447e-43	-0.0563689
849.535	-35991.4	-14598.6	2.42916	0.164188	-4.96398e-44	-0.0530668
849.552	-35991.4	-14598.6	2.43259	0.160536	1.34405e-44	-0.0505149
849.569	-35991.4	-14598.6	2.43579	0.159868	-3.59797e-45	-0.0491065
849.586	-35991.3	-14598.6	2.43954	0.160036	9.51377e-46	-0.0497031
849.603	-35991.3	-14598.6	2.43989	0.159989	-1.87126e-46	-0.0517915
849.62	-35991.2	-14598.6	2.44264	0.160018	5.04415e-47	-0.0549967
849.637	-35991.2	-14598.6	2.44603	0.159937	-1.35013e-47	-0.0574919
849.654	-35991.2	-14598.7	2.44969	0.160233	3.56385e-48	-0.0579112
849.671	-35991.1	-14598.7	2.44987	0.157142	-6.20785e-49	-0.0559297
849.688	-35991.1	-14598.7	2.45301	0.153691	1.84945e-49	-0.052584
849.705	-35991	-14598.7	2.45408	0.150899	-2.60695e-49	-0.0511342
849.722	-35991	-14598.7	2.45962	0.14999	4.04827e-51	-0.0491472
849.739	-35991	-14598.7	2.46001	0.150003	-1.08674e-51	-0.0489862
849.756	-35990.9	-14598.7	2.46333	0.15	3.0996e-62	-0.0490196
849.773	-35990.9	-14598.8	2.46667	0.15	0	-0.0490196
849.79	-35990.8	-14598.8	2.47	0.15	0	-0.0490196
849.807	-35990.8	-14598.8	2.47	0.15	0	-0.0490196
849.824	-35990.8	-14598.8	2.47355	0.149895	-1.26171e-54	-0.0490196
849.841	-35990.7	-14598.8	2.4769	0.146446	3.27319e-55	-0.0490196
849.858	-35990.7	-14598.8	2.48012	0.14288	-1.62433e-55	-0.0490196
849.875	-35990.6	-14598.8	2.48019	0.139842	4.34058e-56	-0.0490196
849.892	-35990.6	-14598.9	2.48378	0.140041	-1.11872e-56	-0.0490196
849.909	-35990.6	-14598.9	2.48738	0.139985	4.16499e-57	-0.0490198
849.926	-35990.5	-14598.9	2.4901	0.140005	-1.11244e-57	-0.0490191
849.943	-35990.5	-14598.9	2.49037	0.139997	2.84599e-58	-0.0490217
849.96	-35990.4	-14598.9	2.49419	0.14001	-9.42136e-59	-0.0490091
849.977	-35990.4	-14598.9	2.49755	0.139964	2.51505e-59	-0.0490593
849.994	-35990.4	-14598.9	2.50028	0.140134	-6.38015e-60	-0.0488557
850.011	-35990.3	-14599	2.49976	0.139283	1.98134e-60	-0.0474103
850.028	-35990.3	-14599	2.50073	0.13567	-5.30702e-61	-0.0448385
850.045	-35990.3	-14599	2.50438	0.132152	1.41021e-61	-0.0416211
850.062	-35990.2	-14599	2.50811	0.129682	-7.68138e-62	-0.0400265
850.079	-35990.2	-14599	2.51005	0.130085	1.50896e-61	-0.0408396
850.096	-35990.1	-14599	2.51093	0.12998	-5.14577e-61	-0.0437047
850.113	-35990.1	-14599	2.51477	0.130002	2.22642e-60	-0.0468391
850.13	-35990	-14599.1	2.51823	0.130015	-8.37846e-60	-0.0484958
850.147	-35990	-14599.1	2.52032	0.129941	3.02809e-59	-0.0491504
850.164	-35990	-14599.1	2.51967	0.130252	-1.28258e-58	-0.0486283
850.181	-35989.9	-14599.1	2.52131	0.128705	4.82279e-58	-0.047098
850.198	-35989.9	-14599.1	2.525	0.125	-1.7227e-57	-0.0441164
850.215	-35989.8	-14599.1	2.52869	0.121295	7.14914e-57	-0.041143
850.232	-35989.8	-14599.1	2.53033	0.119748	-2.68567e-56	-0.039587
850.249	-35989.8	-14599.2	2.52968	0.12006	9.44876e-56	-0.0391548
850.266	-35989.7	-14599.2	2.53177	0.119984	-3.85705e-55	-0.0392324
850.283	-35989.7	-14599.2	2.53526	0.120004	1.44773e-54	-0.0392117
850.3	-35989.6	-14599.2	2.53898	0.12	-4.99203e-54	-0.039215
850.317	-35989.6	-14599.2	2.54031	0.119995	2.0102e-53	-0.0392223
850.334	-35989.6	-14599.2	2.53962	0.120021	-7.53962e-53	-0.03919
850.351	-35989.5	-14599.2	2.54216	0.11993	2.52871e-52	-0.0393019
850.368	-35989.5	-14599.3	2.54567	0.120277	-1.00665e-51	-0.0384892
850.385	-35989.4	-14599.3	2.54926	0.117789	3.77313e-51	-0.0373938
850.402	-35989.4	-14599.3	2.55024	0.114364	-1.40859e-50	-0.0360802
850.419	-35989.4	-14599.3	2.54973	0.110602	4.5358e-50	-0.0366879
850.436	-35989.3	-14599.3	2.55242	0.109853	-1.78801e-49	-0.0378683
850.453	-35989.3	-14599.3	2.55602	0.110029	5.41979e-49	-0.0390739
850.47	-35989.2	-14599.3	2.55963	0.109992	-2.11896e-48	-0.039252
850.487	-35989.2	-14599.3	2.56008	0.110002	7.93351e-48	-0.0392059
850.504	-35989.1	-14599.4	2.56003	0.109999	-2.96151e-47	-0.0392185
850.521	-35989.1	-14599.4	2.55985	0.110001	7.95297e-47	-0.0392144
850.538	-35989.1	-14599.4	2.56289	0.109997	-3.08567e-46	-0.0392189
850.555	-35989	-14599.4	2.56624	0.110011	1.15472e-45	-0.0392041
850.572	-35989	-14599.4	2.56987	0.109977	-2.32687e-45	-0.039239
850.589	-35989	-14599.4	2.57006	0.110088	8.96934e-45	-0.0382175
850.606	-35988.9	-14599.5	2.56989	0.106892	-3.35503e-44	-0.0361253
850.623	-35988.9	-14599.5	2.57333	0.103333	0	-0.0326797
850.64	-35988.8	-14599.5	2.57667	0.1	0	-0.0305011
850.657	-35988.8	-14599.5	2.58	0.1	0	-0.0294118
850.674	-35988.7	-14599.5	2.57998	0.0999937	7.72585e-42	-0.0294471
850.691	-35988.7	-14599.5	2.57997	0.100002	-2.94689e-41	-0.0305927
850.708	-35988.7	-14599.5	2.58012	0.0999996	1.10067e-40	-0.032866
850.725	-35988.6	-14599.6	2.58376	0.1	-8.6126e-40	-0.036295
850.742	-35988.6	-14599.6	2.58711	0.1	3.27348e-39	-0.0383059
850.759	-35988.5	-14599.6	2.59015	0.0999988	-1.21982e-38	-0.0392586
850.776	-35988.5	-14599.6	2.58997	0.100007	7.05689e-38	-0.0391924
850.793	-35988.5	-14599.6	2.58991	0.0999743	-2.67477e-37	-0.0392496
850.81	-35988.4	-14599.6	2.59042	0.100095	9.9329e-37	-0.039097
850.827	-35988.4	-14599.6	2.59416	0.0994711	-5.05041e-36	-0.0377322
850.844	-35988.3	-14599.7	2.5976	0.0958103	1.89002e-35	-0.0351655
850.861	-35988.3	-14599.7	2.60031	0.0921858	-8.93457e-35	-0.0318672
850.878	-35988.2	-14599.7	2.59991	0.0897285	3.37298e-34	-0.0300726
850.895	-35988.2	-14599.7	2.60007	0.0900724	-1.25984e-33	-0.0293375
850.912	-35988.2	-14599.7	2.59983	0.0899818	4.62631e-33	-0.0294312
850.929	-35988.1	-14599.7	2.60091	0.0900054	-2.08179e-32	-0.0294023
850.946	-35988.1	-14599.7	2.60452	0.0899985	7.84674e-32	-0.0294279
850.963	-35988	-14599.8	2.60809	0.0900004	-2.8624e-31	-0.0293578
850.98	-35988	-14599.8	2.6103	0.0899996	1.24439e-30	-0.0297211
850.997	-35987.9	-14599.8	2.60998	0.0900012	-4.68437e-30	-0.0312187
851.014	-35987.9	-14599.8	2.60979	0.0899956	1.69303e-29	-0.0341033
851.031	-35987.9	-14599.8	2.61131	0.0900186	-7.17103e-29	-0.0371446
851.048	-35987.8	-14599.8	2.61489	0.0899302	2.69647e-28	-0.0388546
851.065	-35987.8	-14599.8	2.61856	0.0902492	-9.63177e-28	-0.0388713
851.082	-35987.7	-14599.9	2.62029	0.0884713	3.99716e-27	-0.0371151
851.099	-35987.7	-14599.9	2.6199	0.0849273	-1.50158e-26	-0.0342306
851.116	-35987.7	-14599.9	2.62009	0.0812163	5.2829e-26	-0.0313018
851.133	-35987.6	-14599.9	2.61971	0.0797407	-2.15652e-25	-0.029704
851.15	-35987.6	-14599.9	2.62173	0.0800689	8.09443e-25	-0.0293543
851.167	-35987.5	-14599.9	2.6254	0.0799842	-2.7911e-24	-0.029425
851.184	-35987.5	-14600	2.62911	0.0800043	1.12392e-23	-0.0294081
851.201	-35987.4	-14600	2.6302	0.0799988	-4.21548e-23	-0.0294127
851.218	-35987.4	-14600	2.62996	0.0800003	1.41383e-22	-0.0294116
851.235	-35987.4	-14600	2.62999	0.0799999	-5.62827e-22	-0.0294118
851.252	-35987.3	-14600	2.63007	0.08	2.1096e-21	-0.0294117
851.269	-35987.3	-14600	2.62976	0.08	-6.79506e-21	-0.0294118
851.286	-35987.2	-14600	2.63244	0.0800001	2.67866e-20	-0.0294117
851.303	-35987.2	-14600.1	2.63583	0.0799997	-1.00342e-19	-0.0294121
851.32	-35987.1	-14600.1	2.63958	0.080001	3.03113e-19	-0.0294107
851.337	-35987.1	-14600.1	2.64011	0.079996	-1.18481e-18	-0.0294159
851.354	-35987.1	-14600.1	2.63998	0.0800151	4.43593e-18	-0.0293963
851.371	-35987	-14600.1	2.63999	0.0799594	-1.1915e-17	-0.0294533
851.388	-35987	-14600.1	2.64005	0.0801576	4.62294e-17	-0.0285022
851.405	-35986.9	-14600.1	2.63982	0.0771205	-1.73e-16	-0.0264912
851.422	-35986.9	-14600.2	2.64311	0.0735533	3.48611e-16	-0.0230617
851.439	-35986.9	-14600.2	2.64646	0.0701076	-1.34378e-15	-0.0207905
851.456	-35986.8	-14600.2	2.64989	0.069972	5.02651e-15	-0.0196366
851.473	-35986.8	-14600.2	2.65	0.07	-2.30365e-24	-0.0196078
851.49	-35986.7	-14600.2	2.65	0.07	0	-0.0196078
851.507	-35986.7	-14600.2	2.65	0.07	3.30101e-23	-0.0196078
851.524	-35986.6	-14600.3	2.64997	0.0700001	-1.15749e-12	-0.0196366
851.541	-35986.6	-14600.3	2.65011	0.07	4.41503e-12	-0.0207905
851.558	-35986.5	-14600.3	2.65355	0.07	-1.64902e-11	-0.0230617
851.575	-35986.5	-14600.3	2.65712	0.07	1.29034e-10	-0.0264912
851.592	-35986.5	-14600.3	2.66016	0.0699999	-4.90433e-10	-0.0285023
851.609	-35986.4	-14600.3	2.65996	0.0700003	1.82754e-09	-0.029453
851.626	-35986.4	-14600.3	2.66002	0.0699982	-1.05726e-08	-0.0293982
851.643	-35986.4	-14600.4	2.65999	0.0700069	4.00733e-08	-0.0294088
851.66	-35986.3	-14600.4	2.66003	0.0699744	-1.48815e-07	-0.0294369
851.677	-35986.3	-14600.4	2.65987	0.0701301	7.56651e-07	-0.0292649
851.694	-35986.2	-14600.4	2.66054	0.0694646	-2.86156e-06	-0.0279325
851.711	-35986.2	-14600.4	2.66419	0.065812	1.05779e-05	-0.0253604
851.728	-35986.1	-14600.4	2.66781	0.062185	-4.9962e-05	-0.0220639
851.745	-35986.1	-14600.4	2.67027	0.0597299	0.000188606	-0.0202673
851.762	-35986	-14600.5	2.66993	0.0600679	-0.000794834	-0.0195384
851.779	-35986	-14600.5	2.67002	0.0599798	-0.00455361	-0.0196285
851.796	-35986	-14600.5	2.66998	0.0600054	-0.0080227	-0.0196023
851.813	-35985.9	-14600.5	2.67005	0.0599987	-0.0102668	-0.0196092
851.83	-35985.9	-14600.5	2.66977	0.0600004	-0.00992255	-0.0196074
851.847	-35985.8	-14600.5	2.67109	0.0599999	-0.0100209	-0.0196079
851.864	-35985.8	-14600.5	2.6748	0.06	-0.00999381	-0.0196078
851.881	-35985.7	-14600.6	2.67849	0.0600001	-0.0100063	-0.0196078
851.898	-35985.7	-14600.6	2.68027	0.0599997	-0.00998139	-0.0196082
851.915	-35985.7	-14600.6	2.67993	0.0600013	-0.0100652	-0.0196066
851.932	-35985.6	-14600.6	2.68002	0.0599948	-0.00972982	-0.0196132
851.949	-35985.6	-14600.6	2.67999	0.0600195	-0.0115095	-0.0195879
851.966	-35985.5	-14600.6	2.68001	0.0599314	-0.0152013	-0.0196781
851.983	-35985.5	-14600.7	2.67998	0.0602802	-0.0189104	-0.0190995
852	-35985.4	-14600.7	2.68008	0.05827	-0.0202276	-0.017428
852.017	-35985.4	-14600.7	2.67973	0.0545967	-0.0199477	-0.0142764
852.034	-35985.4	-14600.7	2.68198	0.0508933	-0.0200142	-0.0114984
852.051	-35985.3	-14600.7	2.68545	0.0498019	-0.0199966	-0.0100541
852.068	-35985.3	-14600.7	2.68921	0.050044	-0.0199995	-0.00976022
852.085	-35985.2	-14600.7	2.69019	0.049988	-0.0200051	-0.00981086
852.102	-35985.2	-14600.8	2.68995	0.0500032	-0.0199802	-0.00982059
