# Supplementary material for: Extraction of driving behavior primitives considering driver expectation and vehicle dynamics
Source: PLoS One. 2025 Dec 31;20(12):e0340123. doi: 10.1371/journal.pone.0340123 (PMC12755792; doi:10.1371/journal.pone.0340123)
Supplement: S1 File — (ZIP) [file pone.0340123.s001.zip › DataSetForPimitiveExaction-1/straight driving/c14_s_5.xlsx]

## Sheet: Sheet1
896.472	-35878.7	-14387.4	8.55998	-0.03	-0.17473	0.304935
896.489	-35878.6	-14387.2	8.55999	-0.03	-0.165729	0.302322
896.506	-35878.6	-14387.1	8.56002	-0.03	-0.154933	0.299924
896.523	-35878.5	-14387	8.56001	-0.03	-0.142407	0.297742
896.54	-35878.5	-14386.8	8.55993	-0.03	-0.127988	0.295855
896.557	-35878.4	-14386.7	8.55998	-0.03	-0.111968	0.294282
896.574	-35878.4	-14386.5	8.56026	-0.03	-0.0946913	0.293109
896.591	-35878.3	-14386.4	8.56009	-0.03	-0.075712	0.292944
896.608	-35878.3	-14386.3	8.55874	-0.03	-0.0544729	0.294621
896.625	-35878.2	-14386.1	8.55678	-0.03	-0.031398	0.299182
896.642	-35878.1	-14386	8.55504	-0.03	-0.00769629	0.307489
896.659	-35878.1	-14385.9	8.55333	-0.03	0.0133333	0.319172
896.676	-35878	-14385.7	8.55141	-0.03	0.0288079	0.333491
896.693	-35878	-14385.6	8.55	-0.03	0.04	0.349673
896.71	-35877.9	-14385.5	8.54975	-0.03	0.0485599	0.366784
896.727	-35877.9	-14385.3	8.55001	-0.03	0.0534937	0.383275
896.744	-35877.8	-14385.2	8.55006	-0.03	0.0541522	0.397743
896.761	-35877.8	-14385	8.54999	-0.03	0.0532576	0.40978
896.778	-35877.7	-14384.9	8.54998	-0.03	0.0526035	0.419325
896.795	-35877.7	-14384.8	8.55	-0.03	0.0493688	0.426692
896.812	-35877.6	-14384.7	8.55001	-0.03	0.0415258	0.432465
896.829	-35877.6	-14384.5	8.55	-0.03	0.0315632	0.437777
896.846	-35877.5	-14384.4	8.54999	-0.03	0.0215416	0.44364
896.863	-35877.5	-14384.2	8.55	-0.03	0.0106208	0.450541
896.88	-35877.4	-14384.1	8.55002	-0.03	-0.00136856	0.459079
896.897	-35877.4	-14384	8.54998	-0.03	-0.0123886	0.470229
896.914	-35877.3	-14383.8	8.54992	-0.03	-0.021224	0.484089
896.931	-35877.3	-14383.7	8.55008	-0.03	-0.0288548	0.498891
896.948	-35877.2	-14383.5	8.5503	-0.03	-0.0358267	0.513236
896.965	-35877.2	-14383.4	8.54968	-0.03	-0.0414826	0.526744
896.982	-35877.1	-14383.3	8.54794	-0.03	-0.0452766	0.538941
896.999	-35877.1	-14383.2	8.54603	-0.03	-0.0470664	0.549017
897.016	-35877	-14383	8.54437	-0.03	-0.0471204	0.556564
897.033	-35876.9	-14382.9	8.54253	-0.03	-0.046236	0.561819
897.05	-35876.9	-14382.7	8.54066	-0.03	-0.0446437	0.565207
897.067	-35876.8	-14382.6	8.53974	-0.0299999	-0.0418432	0.567315
897.084	-35876.8	-14382.5	8.53984	-0.0299998	-0.0383052	0.568439
897.101	-35876.7	-14382.3	8.54007	-0.0300003	-0.0355557	0.568562
897.118	-35876.7	-14382.2	8.54004	-0.0300006	-0.0339562	0.567935
897.135	-35876.6	-14382.1	8.53998	-0.0299987	-0.032576	0.56709
897.152	-35876.6	-14381.9	8.53999	-0.0299978	-0.0309051	0.566048
897.169	-35876.5	-14381.8	8.54	-0.030005	-0.0289101	0.56437
897.186	-35876.5	-14381.7	8.54	-0.0300075	-0.0271125	0.562048
897.203	-35876.4	-14381.5	8.54001	-0.0299795	-0.0264516	0.559476
897.22	-35876.4	-14381.4	8.54001	-0.0299744	-0.0266374	0.556663
897.237	-35876.3	-14381.2	8.53995	-0.0300842	-0.0265139	0.553313
897.254	-35876.3	-14381.1	8.53995	-0.0300846	-0.0264602	0.549263
897.271	-35876.2	-14381	8.5402	-0.0295083	-0.0277234	0.544455
897.288	-35876.2	-14380.9	8.54019	-0.0276089	-0.0295997	0.538844
897.305	-35876.1	-14380.7	8.5391	-0.023611	-0.030407	0.532383
897.322	-35876.1	-14380.6	8.53716	-0.0180578	-0.030123	0.524843
897.339	-35876	-14380.4	8.53514	-0.01207	-0.0296747	0.516003
897.356	-35876	-14380.3	8.53359	-0.005207	-0.0298116	0.506548
897.373	-35875.9	-14380.2	8.53288	0.00342545	-0.0310704	0.497469
897.39	-35875.9	-14380	8.53317	0.0120467	-0.0329955	0.488547
897.407	-35875.8	-14379.9	8.53447	0.018097	-0.0347701	0.4792
897.424	-35875.8	-14379.8	8.53642	0.0227504	-0.0364545	0.470418
897.441	-35875.7	-14379.6	8.53848	0.0281602	-0.0383404	0.463511
897.458	-35875.6	-14379.5	8.53995	0.0331082	-0.0399321	0.45784
897.475	-35875.6	-14379.3	8.54027	0.0357131	-0.0405608	0.45242
897.492	-35875.6	-14379.2	8.54001	0.0366346	-0.0400645	0.447923
897.509	-35875.5	-14379.1	8.53993	0.0370134	-0.0385479	0.445172
897.526	-35875.4	-14378.9	8.54	0.0366667	-0.0366667	0.443355
897.543	-35875.4	-14378.8	8.54002	0.0352478	-0.0350211	0.44152
897.56	-35875.3	-14378.7	8.54	0.0333333	-0.0333333	0.440087
897.577	-35875.3	-14378.5	8.54	0.0315623	-0.0313695	0.439502
897.594	-35875.2	-14378.4	8.54	0.0299018	-0.029951	0.438946
897.611	-35875.2	-14378.3	8.54	0.0281988	-0.0297461	0.437741
897.628	-35875.1	-14378.1	8.54	0.026462	-0.0300249	0.436752
897.645	-35875.1	-14378	8.54	0.0247312	-0.0300647	0.436882
897.662	-35875	-14377.8	8.54	0.0230387	-0.0299904	0.438236
897.679	-35875	-14377.7	8.54001	0.0213847	-0.0299828	0.441141
897.696	-35874.9	-14377.6	8.54	0.0196959	-0.0300023	0.446786
897.713	-35874.9	-14377.5	8.53998	0.0179531	-0.030003	0.455974
897.73	-35874.8	-14377.3	8.54002	0.0162899	-0.0300003	0.468285
897.747	-35874.8	-14377.2	8.54008	0.0146722	-0.0300041	0.482507
897.764	-35874.7	-14377	8.53992	0.0127016	-0.0299947	0.496196
897.781	-35874.7	-14376.9	8.53971	0.0115422	-0.0299801	0.507328
897.798	-35874.6	-14376.8	8.54032	0.0150977	-0.0300209	0.514854
897.815	-35874.6	-14376.6	8.54203	0.0249451	-0.0300718	0.517669
897.832	-35874.5	-14376.5	8.544	0.0382154	-0.029905	0.514441
897.849	-35874.5	-14376.3	8.54572	0.0532882	-0.0297382	0.505572
897.866	-35874.4	-14376.2	8.54733	0.070967	-0.0304512	0.494013
897.883	-35874.4	-14376.1	8.54898	0.0899355	-0.0321826	0.48156
897.9	-35874.3	-14376	8.55074	0.106038	-0.0340844	0.468316
897.917	-35874.3	-14375.8	8.55251	0.11793	-0.0357701	0.455121
897.934	-35874.2	-14375.7	8.55397	0.127961	-0.0375037	0.44383
897.951	-35874.2	-14375.5	8.55554	0.136737	-0.0392658	0.434972
897.968	-35874.1	-14375.4	8.55838	0.142785	-0.0407219	0.427615
897.985	-35874.1	-14375.3	8.56197	0.145905	-0.0422672	0.421592
898.002	-35874	-14375.1	8.56434	0.147154	-0.0449278	0.417462
898.019	-35874	-14375	8.56578	0.147077	-0.0485376	0.414861
898.036	-35873.9	-14374.9	8.56856	0.145743	-0.0518967	0.412561
898.053	-35873.8	-14374.7	8.57229	0.143881	-0.055234	0.409723
898.07	-35873.8	-14374.6	8.57455	0.142822	-0.0597983	0.405787
898.087	-35873.7	-14374.5	8.57592	0.144755	-0.0650136	0.399562
898.104	-35873.7	-14374.3	8.57874	0.152235	-0.0691849	0.389514
898.121	-35873.6	-14374.2	8.58245	0.165322	-0.072388	0.375286
898.138	-35873.6	-14374	8.58473	0.182381	-0.0757891	0.357401
898.155	-35873.5	-14373.9	8.58619	0.201881	-0.0792661	0.33716
898.172	-35873.5	-14373.8	8.58887	0.222357	-0.0821524	0.316227
898.189	-35873.4	-14373.7	8.5925	0.242246	-0.0855686	0.295591
898.206	-35873.4	-14373.5	8.59585	0.259996	-0.0912478	0.275977
898.223	-35873.3	-14373.4	8.59929	0.274507	-0.098643	0.258683
898.24	-35873.3	-14373.2	8.60381	0.285094	-0.106361	0.245043
898.257	-35873.2	-14373.1	8.60906	0.292323	-0.114956	0.234684
898.274	-35873.2	-14372.9	8.61429	0.297177	-0.125371	0.226627
898.291	-35873.1	-14372.8	8.6194	0.299838	-0.135621	0.220614
898.308	-35873.1	-14372.7	8.62453	0.300366	-0.143194	0.216565
898.325	-35873	-14372.5	8.62969	0.300013	-0.149597	0.213665
898.342	-35873	-14372.4	8.63488	0.300068	-0.15693	0.211086
898.359	-35872.9	-14372.2	8.64	0.3	-0.163333	0.20915
898.376	-35872.9	-14372.1	8.645	0.298917	-0.166868	0.2083
898.393	-35872.8	-14372	8.65	0.296667	-0.17	0.208061
898.41	-35872.8	-14371.9	8.65512	0.293407	-0.175162	0.207917
898.427	-35872.7	-14371.7	8.66031	0.289791	-0.180238	0.208087
898.444	-35872.7	-14371.6	8.66549	0.286367	-0.182818	0.208727
898.461	-35872.6	-14371.4	8.67059	0.282913	-0.183316	0.209164
898.478	-35872.6	-14371.3	8.67559	0.279338	-0.182368	0.20883
898.495	-35872.5	-14371.2	8.6806	0.276379	-0.179553	0.207939
898.512	-35872.5	-14371	8.68572	0.274512	-0.174716	0.206814
898.529	-35872.4	-14370.9	8.69092	0.273073	-0.168982	0.205695
898.546	-35872.4	-14370.8	8.6961	0.271432	-0.16352	0.204649
898.563	-35872.3	-14370.6	8.70118	0.269532	-0.159082	0.203359
898.58	-35872.3	-14370.5	8.70617	0.26764	-0.155771	0.201452
898.597	-35872.2	-14370.3	8.71119	0.266516	-0.152509	0.198553
898.614	-35872.2	-14370.2	8.71634	0.267307	-0.148859	0.193829
898.631	-35872.1	-14370	8.72152	0.271821	-0.145968	0.185547
898.648	-35872.1	-14369.9	8.72668	0.281257	-0.144282	0.173062
898.665	-35872	-14369.8	8.7318	0.295613	-0.142733	0.157781
898.682	-35872	-14369.6	8.73684	0.313869	-0.140926	0.14064
898.699	-35871.9	-14369.5	8.74169	0.333692	-0.139677	0.121611
898.716	-35871.9	-14369.3	8.74667	0.352949	-0.139542	0.101628
898.733	-35871.8	-14369.2	8.75262	0.369981	-0.140548	0.0831216
898.75	-35871.8	-14369.1	8.75958	0.383892	-0.142337	0.0673229
898.767	-35871.7	-14368.9	8.76656	0.394727	-0.144142	0.0538056
898.784	-35871.7	-14368.8	8.77317	0.402999	-0.145753	0.0423037
898.801	-35871.6	-14368.7	8.77983	0.409639	-0.147562	0.0328108
898.818	-35871.5	-14368.5	8.78671	0.414862	-0.149382	0.0245784
898.835	-35871.5	-14368.4	8.79372	0.418195	-0.150386	0.0160788
898.852	-35871.4	-14368.2	8.80061	0.421285	-0.150296	0.00648334
898.869	-35871.4	-14368.1	8.80708	0.427607	-0.149357	-0.00437444
898.886	-35871.4	-14368	8.81365	0.438083	-0.14763	-0.0169896
898.903	-35871.3	-14367.8	8.82144	0.45157	-0.145017	-0.0320688
898.92	-35871.2	-14367.7	8.83023	0.467313	-0.141473	-0.0492326
898.937	-35871.2	-14367.5	8.83884	0.484797	-0.137005	-0.0672189
898.954	-35871.2	-14367.4	8.84737	0.50206	-0.131699	-0.0845708
898.971	-35871.1	-14367.3	8.85669	0.516379	-0.125677	-0.0998506
898.988	-35871	-14367.1	8.86689	0.527305	-0.118855	-0.112993
899.005	-35871	-14367	8.87754	0.535686	-0.111046	-0.124623
899.022	-35870.9	-14366.8	8.88777	0.542078	-0.102219	-0.134292
899.039	-35870.9	-14366.7	8.89666	0.546795	-0.0924802	-0.141132
899.056	-35870.8	-14366.5	8.90474	0.549648	-0.0823579	-0.146009
899.073	-35870.8	-14366.4	8.91317	0.55036	-0.0724318	-0.150441
899.09	-35870.7	-14366.3	8.92183	0.550032	-0.0619956	-0.15418
899.107	-35870.7	-14366.1	8.93018	0.550142	-0.0500537	-0.156354
899.124	-35870.6	-14365.9	8.9389	0.550086	-0.0379847	-0.157766
899.141	-35870.6	-14365.8	8.94888	0.548716	-0.0278961	-0.159599
899.158	-35870.5	-14365.7	8.95939	0.546769	-0.0203629	-0.161165
899.175	-35870.5	-14365.5	8.96942	0.545275	-0.0154474	-0.161471
899.192	-35870.4	-14365.4	8.9794	0.543476	-0.0133623	-0.161226
899.209	-35870.4	-14365.2	8.98987	0.540409	-0.0141319	-0.161335
899.226	-35870.3	-14365.1	9	0.536667	-0.0166667	-0.16122
899.243	-35870.3	-14365	9.00889	0.53311	-0.0198239	-0.160202
899.26	-35870.2	-14364.8	9.01715	0.529811	-0.0235749	-0.158983
899.277	-35870.2	-14364.7	9.02551	0.526594	-0.0281465	-0.158312
899.294	-35870.1	-14364.5	9.03381	0.523115	-0.0336886	-0.157929
899.311	-35870.1	-14364.4	9.04203	0.519339	-0.0402446	-0.157273
899.328	-35870	-14364.2	9.05116	0.51641	-0.0475551	-0.155472
899.345	-35870	-14364.1	9.06162	0.514865	-0.0549605	-0.151759
899.362	-35869.9	-14364	9.07164	0.512845	-0.0608542	-0.145846
899.379	-35869.9	-14363.8	9.08006	0.509325	-0.0644274	-0.137271
899.396	-35869.8	-14363.7	9.08814	0.506262	-0.0671671	-0.124958
899.413	-35869.8	-14363.5	9.0968	0.504731	-0.0696697	-0.108916
899.43	-35869.7	-14363.3	9.10525	0.502677	-0.0696236	-0.0919497
899.447	-35869.6	-14363.2	9.11327	0.499116	-0.0662393	-0.0760359
899.464	-35869.6	-14363	9.1223	0.496144	-0.0626507	-0.0606627
899.481	-35869.5	-14362.9	9.13279	0.49467	-0.0600067	-0.0459496
899.498	-35869.5	-14362.8	9.14275	0.492469	-0.0545251	-0.0338807
899.515	-35869.4	-14362.6	9.15126	0.488766	-0.0453904	-0.0249222
899.532	-35869.4	-14362.5	9.15976	0.485897	-0.0378455	-0.0165638
899.549	-35869.3	-14362.3	9.1686	0.484462	-0.0333011	-0.00749553
899.566	-35869.3	-14362.2	9.17624	0.482115	-0.0267733	0.00143173
899.583	-35869.2	-14362.1	9.18264	0.478469	-0.0176667	0.0107559
899.6	-35869.2	-14361.9	9.18986	0.475845	-0.0114291	0.0229242
899.617	-35869.1	-14361.7	9.19855	0.474461	-0.00869364	0.0382693
899.634	-35869.1	-14361.6	9.2075	0.471765	-0.0037487	0.0543408
899.651	-35869	-14361.5	9.21606	0.46793	0.00381956	0.0695416
899.668	-35869	-14361.3	9.22439	0.466177	0.00850633	0.0833455
899.685	-35868.9	-14361.2	9.2327	0.467988	0.00959844	0.094402
899.702	-35868.9	-14361	9.2412	0.473121	0.010928	0.100619
899.719	-35868.8	-14360.8	9.24983	0.481844	0.0129525	0.101348
899.736	-35868.8	-14360.7	9.25826	0.494837	0.0130058	0.0973189
899.753	-35868.7	-14360.6	9.26681	0.510832	0.0109051	0.0895062
899.77	-35868.7	-14360.4	9.27619	0.527091	0.00848051	0.0790562
899.787	-35868.6	-14360.3	9.28635	0.541938	0.00689752	0.0673365
899.804	-35868.5	-14360.1	9.29669	0.554484	0.00670479	0.0558125
899.821	-35868.5	-14360	9.30698	0.56431	0.00686118	0.0453164
899.838	-35868.4	-14359.8	9.31724	0.571346	0.00552481	0.0362312
899.855	-35868.4	-14359.7	9.32755	0.5759	0.00360039	0.0287505
899.872	-35868.3	-14359.5	9.33795	0.578506	0.00322542	0.0229153
899.889	-35868.3	-14359.4	9.34784	0.579808	0.00345789	0.0183706
899.906	-35868.2	-14359.2	9.35654	0.580411	0.00218155	0.0146028
899.923	-35868.2	-14359.1	9.36505	0.580169	0.000238436	0.0114032
899.94	-35868.1	-14358.9	9.37488	0.578729	-0.000397432	0.00873683
899.957	-35868.1	-14358.8	9.38544	0.576858	-4.64904e-05	0.00672175
899.974	-35868	-14358.6	9.39553	0.575473	0.000165641	0.00544793
899.991	-35868	-14358.5	9.40547	0.57365	3.2728e-05	0.00447992
900.008	-35867.9	-14358.3	9.41589	0.570269	-0.000248206	0.0033254
900.025	-35867.8	-14358.2	9.4261	0.56682	-4.39553e-05	0.00223036
900.042	-35867.8	-14358	9.43516	0.565028	0.00124647	0.00157023
900.059	-35867.7	-14357.9	9.44333	0.563333	0.00333333	0.00108932
900.076	-35867.7	-14357.7	9.45132	0.56002	0.00595197	0.000482554
900.093	-35867.6	-14357.6	9.46	0.556667	0.01	1.8915e-15
900.11	-35867.6	-14357.4	9.47	0.554892	0.0162472	-8.92551e-05
900.127	-35867.5	-14357.3	9.48062	0.553195	0.0237891	4.70169e-06
900.144	-35867.5	-14357.1	9.49104	0.550018	0.0312726	2.9775e-05
900.161	-35867.4	-14357	9.50118	0.546235	0.0372432	-5.15178e-06
900.178	-35867.4	-14356.8	9.51115	0.542824	0.0409448	-3.46895e-05
900.195	-35867.3	-14356.7	9.52119	0.539623	0.0436526	1.16144e-05
900.212	-35867.2	-14356.5	9.53147	0.536306	0.0460999	0.000105109
900.229	-35867.2	-14356.3	9.54182	0.532657	0.0464919	-6.43517e-05
900.246	-35867.1	-14356.2	9.55212	0.52889	0.0443615	-0.000631767
900.263	-35867.1	-14356.1	9.56243	0.526195	0.0434458	-0.00119908
900.28	-35867	-14355.9	9.57264	0.52479	0.0454383	-0.0016237
900.297	-35867	-14355.7	9.58214	0.522648	0.0466688	-0.00243389
900.314	-35866.9	-14355.6	9.59075	0.518978	0.0450134	-0.003709
900.331	-35866.9	-14355.4	9.59917	0.516007	0.0427689	-0.0044656
900.348	-35866.8	-14355.3	9.60779	0.514539	0.0412328	-0.00438089
900.365	-35866.8	-14355.1	9.61631	0.512322	0.0390787	-0.00447749
900.382	-35866.7	-14355	9.62461	0.508721	0.0357257	-0.00511726
900.399	-35866.6	-14354.8	9.63298	0.505888	0.0320654	-0.00550492
900.416	-35866.6	-14354.7	9.64157	0.504401	0.0286358	-0.00541832
900.433	-35866.5	-14354.5	9.65024	0.50223	0.0252823	-0.00559874
900.45	-35866.5	-14354.4	9.65885	0.498681	0.0218606	-0.00622876
900.467	-35866.4	-14354.2	9.66727	0.494985	0.0183196	-0.00670145
900.484	-35866.4	-14354	9.67557	0.491689	0.0149028	-0.00670461
900.501	-35866.3	-14353.9	9.684	0.488476	0.0121587	-0.00630406
900.518	-35866.2	-14353.7	9.6926	0.485063	0.0104307	-0.00570374
900.535	-35866.2	-14353.6	9.70122	0.481296	0.00980306	-0.00521429
900.552	-35866.1	-14353.4	9.70979	0.47776	0.00991551	-0.00470236
900.569	-35866.1	-14353.3	9.71841	0.475606	0.0100429	-0.00364138
900.586	-35866	-14353.1	9.72701	0.474115	0.0100044	-0.00186384
900.603	-35866	-14352.9	9.73541	0.471276	0.010037	0.00057299
900.62	-35865.9	-14352.8	9.74371	0.467675	0.0100552	0.00451316
900.637	-35865.9	-14352.6	9.75216	0.465466	0.00980806	0.0113409
900.654	-35865.8	-14352.5	9.76078	0.463998	0.00980502	0.0214778
900.671	-35865.7	-14352.3	9.76945	0.461003	0.0109499	0.0346641
900.688	-35865.7	-14352.2	9.77801	0.457337	0.0128828	0.0504397
900.705	-35865.6	-14352	9.78638	0.455288	0.0146293	0.0681986
900.722	-35865.6	-14351.8	9.79469	0.453862	0.0162444	0.0870308
900.739	-35865.5	-14351.7	9.80319	0.450824	0.0181712	0.105927
900.756	-35865.5	-14351.5	9.81181	0.447177	0.0198206	0.124294
900.773	-35865.4	-14351.4	9.8204	0.445079	0.0202895	0.141695
900.79	-35865.3	-14351.2	9.82898	0.443576	0.0200308	0.157356
900.807	-35865.3	-14351	9.8376	0.440798	0.0199201	0.170566
900.824	-35865.2	-14350.9	9.84577	0.437107	0.0199918	0.181779
900.841	-35865.2	-14350.7	9.85296	0.433513	0.0200204	0.191686
900.858	-35865.1	-14350.6	9.85961	0.43019	0.0200011	0.200009
900.875	-35865.1	-14350.5	9.86631	0.426981	0.0199944	0.206313
900.892	-35865	-14350.3	9.87295	0.42355	0.0199997	0.21108
900.909	-35864.9	-14350.1	9.87942	0.419759	0.0200014	0.215059
900.926	-35864.9	-14350	9.88667	0.416667	0.02	0.218954
900.943	-35864.8	-14349.8	9.89535	0.415055	0.0199996	0.223294
900.96	-35864.8	-14349.7	9.90378	0.413173	0.02	0.227946
900.977	-35864.7	-14349.5	9.9106	0.409631	0.0200001	0.232769
900.994	-35864.7	-14349.3	9.91757	0.406385	0.02	0.238151
901.011	-35864.6	-14349.1	9.92603	0.40486	0.0199999	0.244225
901.028	-35864.5	-14349	9.93421	0.403014	0.02	0.250102
901.045	-35864.5	-14348.8	9.94092	0.399443	0.0200004	0.255181
901.062	-35864.4	-14348.7	9.94807	0.396246	0.0199998	0.260175
901.079	-35864.4	-14348.5	9.9568	0.394704	0.0199985	0.265451
901.096	-35864.3	-14348.4	9.96514	0.392682	0.0200012	0.270011
901.113	-35864.2	-14348.2	9.97187	0.389123	0.0200058	0.273344
901.13	-35864.2	-14348	9.9782	0.386143	0.0199953	0.276319
901.147	-35864.1	-14347.9	9.98504	0.384671	0.0199792	0.279345
901.164	-35864.1	-14347.7	9.99206	0.382467	0.0200222	0.281556
901.181	-35864	-14347.6	9.99896	0.378757	0.0200767	0.28266
901.198	-35864	-14347.4	10.0057	0.37591	0.0198981	0.283597
901.215	-35863.9	-14347.2	10.0123	0.374546	0.0197032	0.284774
901.232	-35863.9	-14347.1	10.0191	0.372288	0.0204024	0.285637
901.249	-35863.8	-14346.9	10.0259	0.368567	0.022176	0.286108
901.266	-35863.7	-14346.8	10.0329	0.365772	0.0240661	0.2869
901.283	-35863.7	-14346.6	10.0397	0.364333	0.0257166	0.288114
901.3	-35863.6	-14346.4	10.0465	0.361991	0.0276136	0.289
901.317	-35863.5	-14346.3	10.0531	0.35841	0.0294565	0.289051
901.334	-35863.5	-14346.1	10.0598	0.355524	0.0300927	0.288053
901.351	-35863.4	-14346	10.0667	0.355306	0.0298543	0.285377
901.368	-35863.4	-14345.8	10.0737	0.359572	0.0306343	0.279953
901.385	-35863.3	-14345.7	10.0806	0.368551	0.0325665	0.271331
901.402	-35863.3	-14345.5	10.087	0.381044	0.0341893	0.259692
901.419	-35863.2	-14345.3	10.0936	0.396314	0.0357065	0.245774
901.436	-35863.1	-14345.2	10.1016	0.413909	0.0385659	0.230726
901.453	-35863.1	-14345	10.1105	0.431331	0.0422389	0.215504
901.47	-35863	-14344.9	10.118	0.44476	0.0447645	0.20094
901.487	-35863	-14344.7	10.1246	0.45424	0.0462236	0.188305
901.504	-35862.9	-14344.5	10.1322	0.462216	0.0479528	0.178947
901.521	-35862.9	-14344.3	10.1408	0.468633	0.049674	0.171902
901.538	-35862.8	-14344.2	10.1492	0.472297	0.0502909	0.165006
901.555	-35862.7	-14344	10.1578	0.475508	0.0500628	0.157578
901.572	-35862.7	-14343.9	10.1679	0.482084	0.0499373	0.149676
901.589	-35862.6	-14343.7	10.1783	0.491557	0.0499967	0.140276
901.606	-35862.6	-14343.5	10.187	0.501814	0.0499548	0.128094
901.623	-35862.5	-14343.4	10.1951	0.514092	0.0499667	0.113757
901.64	-35862.4	-14343.2	10.2048	0.530364	0.0502423	0.0986141
901.657	-35862.4	-14343.1	10.2154	0.548038	0.0500945	0.0834575
901.674	-35862.3	-14342.9	10.2256	0.563262	0.0487174	0.0689362
901.691	-35862.3	-14342.7	10.236	0.57597	0.0467734	0.0562186
901.708	-35862.2	-14342.5	10.2476	0.587128	0.045165	0.0463078
901.725	-35862.1	-14342.4	10.2593	0.596217	0.043455	0.0385412
901.742	-35862.1	-14342.2	10.2699	0.60254	0.0412188	0.0319125
901.759	-35862	-14342.1	10.28	0.606667	0.04	0.0261438
901.776	-35862	-14341.9	10.2904	0.609276	0.0412187	0.0210607
901.793	-35861.9	-14341.7	10.3006	0.609977	0.043455	0.0160323
901.81	-35861.8	-14341.6	10.3103	0.608592	0.0451654	0.0105825
901.827	-35861.8	-14341.4	10.3206	0.606561	0.0467733	0.00513743
901.844	-35861.7	-14341.3	10.3324	0.605031	0.0487159	8.22101e-05
901.861	-35861.7	-14341.1	10.3448	0.603027	0.0500951	-0.00496882
901.878	-35861.6	-14340.9	10.3568	0.599734	0.0502479	-0.0102197
901.895	-35861.5	-14340.7	10.3688	0.596036	0.0499632	-0.0149079
901.912	-35861.5	-14340.6	10.3806	0.592684	0.0499328	-0.0186742
901.929	-35861.4	-14340.4	10.3919	0.58941	0.0500097	-0.0225236
901.946	-35861.4	-14340.3	10.4024	0.585971	0.0500167	-0.0270627
901.963	-35861.3	-14340.1	10.4123	0.582538	0.0499967	-0.0314767
901.98	-35861.2	-14339.9	10.4223	0.579218	0.0499955	-0.0352761
901.997	-35861.2	-14339.8	10.4324	0.575866	0.0500009	-0.039047
902.014	-35861.1	-14339.6	10.4427	0.572415	0.0500011	-0.0430724
902.031	-35861.1	-14339.4	10.453	0.569014	0.0499997	-0.046767
902.048	-35861	-14339.3	10.4633	0.565648	0.0499997	-0.0500161
902.065	-35860.9	-14339.1	10.4737	0.561994	0.0500001	-0.0536864
902.082	-35860.9	-14338.9	10.484	0.558335	0.0500001	-0.0581674
902.099	-35860.8	-14338.7	10.4941	0.555853	0.05	-0.0630082
902.116	-35860.7	-14338.6	10.5041	0.554425	0.05	-0.0679081
902.133	-35860.7	-14338.4	10.5142	0.552225	0.05	-0.0728317
902.15	-35860.6	-14338.3	10.5245	0.54869	0.05	-0.0774477
902.167	-35860.6	-14338.1	10.5349	0.544954	0.05	-0.0810447
902.184	-35860.5	-14337.9	10.5452	0.541551	0.05	-0.0832779
902.201	-35860.4	-14337.7	10.5553	0.538252	0.05	-0.0842328
902.218	-35860.4	-14337.6	10.5653	0.534919	0.05	-0.0841595
902.235	-35860.3	-14337.4	10.5754	0.531535	0.05	-0.0834332
902.252	-35860.3	-14337.2	10.5857	0.528097	0.05	-0.0822793
902.269	-35860.2	-14337.1	10.5961	0.524614	0.05	-0.0807824
902.286	-35860.1	-14336.9	10.6064	0.521175	0.05	-0.0790628
902.303	-35860.1	-14336.7	10.6165	0.517904	0.05	-0.0772788
902.32	-35860	-14336.5	10.6264	0.514593	0.05	-0.0756513
902.337	-35859.9	-14336.4	10.6366	0.510886	0.05	-0.0744079
902.354	-35859.9	-14336.2	10.647	0.507437	0.05	-0.0733393
902.371	-35859.8	-14336.1	10.6571	0.505395	0.0500001	-0.0719789
902.388	-35859.8	-14335.9	10.6671	0.503938	0.0500001	-0.0702635
902.405	-35859.7	-14335.7	10.6772	0.501279	0.0499997	-0.0683351
902.422	-35859.6	-14335.5	10.6875	0.497559	0.0499998	-0.0660066
902.439	-35859.6	-14335.4	10.6981	0.493931	0.0500012	-0.0629653
902.456	-35859.5	-14335.2	10.7083	0.490583	0.0500007	-0.0594533
902.473	-35859.4	-14335	10.7174	0.487244	0.049995	-0.055948
902.49	-35859.4	-14334.9	10.7257	0.483758	0.0499981	-0.0526564
902.507	-35859.3	-14334.7	10.734	0.48013	0.0500199	-0.049674
902.524	-35859.2	-14334.5	10.7424	0.476969	0.0500073	-0.0471098
902.541	-35859.2	-14334.3	10.7506	0.474903	0.0499269	-0.0450723
902.558	-35859.1	-14334.2	10.7594	0.473422	0.0499859	-0.0436373
902.575	-35859.1	-14334	10.7694	0.47179	0.0502901	-0.042944
902.592	-35859	-14333.8	10.7794	0.470095	0.0500533	-0.0434894
902.609	-35858.9	-14333.6	10.7884	0.468915	0.0485559	-0.0458085
902.626	-35858.9	-14333.5	10.7967	0.47	0.0466667	-0.0501089
902.643	-35858.8	-14333.3	10.8049	0.475024	0.045238	-0.0566148
902.66	-35858.7	-14333.2	10.8139	0.483959	0.0431651	-0.0660059
902.677	-35858.7	-14333	10.8242	0.496384	0.0396239	-0.078623
902.694	-35858.6	-14332.8	10.8345	0.511992	0.0363733	-0.093286
902.711	-35858.5	-14332.6	10.8442	0.530089	0.0347067	-0.10883
902.728	-35858.5	-14332.4	10.8547	0.548841	0.0330776	-0.125032
902.745	-35858.4	-14332.3	10.8668	0.566582	0.0300452	-0.141567
902.762	-35858.4	-14332.1	10.8786	0.582711	0.0258716	-0.157366
902.779	-35858.3	-14331.9	10.8889	0.596965	0.0209467	-0.17146
902.796	-35858.2	-14331.7	10.8992	0.609455	0.0152546	-0.183441
902.813	-35858.2	-14331.6	10.9108	0.620106	0.00877239	-0.193195
902.83	-35858.1	-14331.4	10.9228	0.628363	0.00158687	-0.201038
902.847	-35858	-14331.2	10.9347	0.633991	-0.00569157	-0.20713
902.864	-35858	-14331.1	10.9471	0.637525	-0.0114323	-0.21122
902.881	-35857.9	-14330.9	10.9603	0.639459	-0.0149379	-0.213504
902.898	-35857.8	-14330.7	10.9741	0.640052	-0.0173247	-0.215033
902.915	-35857.8	-14330.5	10.9881	0.639908	-0.0192361	-0.216639
902.932	-35857.7	-14330.3	11.0011	0.640255	-0.0202006	-0.218627
902.949	-35857.7	-14330.2	11.0131	0.641839	-0.0201764	-0.22129
902.966	-35857.6	-14330	11.0249	0.644602	-0.0199085	-0.224963
902.983	-35857.5	-14329.8	11.0371	0.648114	-0.0198843	-0.229511
903	-35857.5	-14329.6	11.0487	0.651585	-0.0201681	-0.234213
903.017	-35857.4	-14329.5	11.0602	0.654848	-0.0203116	-0.2386
903.034	-35857.3	-14329.3	11.0728	0.658395	-0.0193819	-0.242518
903.051	-35857.3	-14329.1	11.0867	0.661963	-0.0175077	-0.245887
903.068	-35857.2	-14329	11.1008	0.664491	-0.0159158	-0.248686
903.085	-35857.1	-14328.8	11.1145	0.666044	-0.0143551	-0.250898
903.102	-35857.1	-14328.6	11.1278	0.667701	-0.0113085	-0.252508
903.119	-35857	-14328.4	11.141	0.669457	-0.00767186	-0.253541
903.136	-35856.9	-14328.2	11.155	0.670446	-0.00611668	-0.25405
903.153	-35856.9	-14328.1	11.1688	0.670307	-0.00650966	-0.253991
903.17	-35856.8	-14327.9	11.181	0.669129	-0.00663084	-0.253269
903.187	-35856.7	-14327.7	11.1923	0.667331	-0.00648835	-0.252086
903.204	-35856.7	-14327.5	11.2054	0.66551	-0.0075111	-0.250834
903.221	-35856.6	-14327.3	11.2194	0.663824	-0.00945555	-0.249735
903.238	-35856.5	-14327.2	11.2319	0.662139	-0.0110836	-0.248891
903.255	-35856.5	-14327	11.2437	0.660411	-0.0127798	-0.248413
903.272	-35856.4	-14326.8	11.2571	0.658661	-0.0156896	-0.248365
903.289	-35856.3	-14326.6	11.2711	0.656956	-0.0193652	-0.248395
903.306	-35856.3	-14326.4	11.283	0.655353	-0.022749	-0.248031
903.323	-35856.2	-14326.3	11.2945	0.653663	-0.0260405	-0.247391
903.34	-35856.1	-14326.1	11.3078	0.65171	-0.0297643	-0.246793
903.357	-35856.1	-14325.9	11.3218	0.650119	-0.0330445	-0.246252
903.374	-35856	-14325.7	11.3341	0.649653	-0.0348401	-0.245682
903.391	-35855.9	-14325.5	11.3459	0.649972	-0.0365235	-0.245128
903.408	-35855.9	-14325.3	11.3592	0.650347	-0.0397191	-0.24464
903.425	-35855.8	-14325.2	11.3726	0.650054	-0.0431679	-0.244051
903.442	-35855.7	-14325	11.3846	0.648608	-0.0452432	-0.243154
903.459	-35855.7	-14324.8	11.3967	0.646667	-0.0466667	-0.24183
903.476	-35855.6	-14324.6	11.4105	0.644966	-0.0484633	-0.240108
903.493	-35855.5	-14324.4	11.4241	0.64322	-0.0500723	-0.23848
903.51	-35855.5	-14324.3	11.4357	0.64123	-0.0506745	-0.237334
903.527	-35855.4	-14324.1	11.4474	0.639967	-0.0499129	-0.236318
903.544	-35855.3	-14323.9	11.4612	0.640025	-0.0479816	-0.235123
903.561	-35855.3	-14323.7	11.4749	0.639917	-0.0465976	-0.234111
903.578	-35855.2	-14323.6	11.4867	0.638442	-0.0467601	-0.233551
903.595	-35855.1	-14323.4	11.498	0.636443	-0.0465431	-0.233042
903.612	-35855.1	-14323.2	11.5099	0.634728	-0.0446815	-0.232349
903.629	-35855	-14323	11.5222	0.63301	-0.0432159	-0.232026
903.646	-35854.9	-14322.8	11.5344	0.63114	-0.0433782	-0.232464
903.663	-35854.9	-14322.6	11.546	0.629758	-0.0430995	-0.233339
903.68	-35854.8	-14322.5	11.5573	0.629427	-0.0412865	-0.234374
903.697	-35854.7	-14322.3	11.5698	0.630328	-0.0397874	-0.235604
903.714	-35854.7	-14322.1	11.5837	0.632147	-0.0397291	-0.236875
903.731	-35854.6	-14321.9	11.597	0.633679	-0.0400673	-0.237586
903.748	-35854.5	-14321.7	11.6089	0.633969	-0.0400675	-0.237252
903.765	-35854.5	-14321.5	11.6212	0.632683	-0.0399787	-0.235674
903.782	-35854.4	-14321.3	11.6347	0.629627	-0.0399804	-0.232664
903.799	-35854.3	-14321.1	11.6478	0.624721	-0.0400074	-0.228005
903.816	-35854.3	-14320.9	11.6598	0.61802	-0.0400097	-0.221868
903.833	-35854.2	-14320.8	11.6715	0.609778	-0.0399898	-0.214987
903.85	-35854.1	-14320.6	11.6835	0.600954	-0.0399796	-0.207735
903.867	-35854.1	-14320.4	11.6959	0.593302	-0.0400376	-0.199998
903.884	-35854	-14320.2	11.7081	0.5867	-0.0400688	-0.192054
903.901	-35853.9	-14320	11.7187	0.579052	-0.0398418	-0.184605
903.918	-35853.8	-14319.8	11.7284	0.570436	-0.0397366	-0.177623
903.935	-35853.8	-14319.6	11.7395	0.562929	-0.0406578	-0.170414
903.952	-35853.7	-14319.5	11.7518	0.556334	-0.0425245	-0.163037
903.969	-35853.6	-14319.3	11.7629	0.548444	-0.0443761	-0.156231
903.986	-35853.6	-14319.1	11.773	0.539582	-0.0460374	-0.150167
904.003	-35853.5	-14318.9	11.784	0.531959	-0.0479188	-0.144549
904.02	-35853.4	-14318.7	11.796	0.525576	-0.0496213	-0.139145
904.037	-35853.4	-14318.5	11.8069	0.518997	-0.0502712	-0.133766
904.054	-35853.3	-14318.3	11.817	0.512027	-0.0500787	-0.128123
904.071	-35853.2	-14318.2	11.8274	0.505252	-0.0499261	-0.121888
904.088	-35853.2	-14317.9	11.8377	0.498383	-0.0499832	-0.114997
904.105	-35853.1	-14317.7	11.8467	0.490697	-0.0500218	-0.10756
904.122	-35853	-14317.6	11.8548	0.48212	-0.0500053	-0.099853
904.139	-35853	-14317.4	11.8631	0.473011	-0.0499902	-0.0922353
904.156	-35852.9	-14317.2	11.8718	0.464614	-0.0499965	-0.0850685
904.173	-35852.8	-14317	11.8803	0.458349	-0.0500192	-0.0787129
904.19	-35852.7	-14316.8	11.8889	0.453808	-0.050007	-0.0735065
904.207	-35852.7	-14316.6	11.8985	0.45	-0.0499283	-0.0696649
904.224	-35852.6	-14316.4	11.9088	0.446956	-0.0499739	-0.0667595
904.241	-35852.5	-14316.2	11.9193	0.444936	-0.0502625	-0.0642428
904.258	-35852.5	-14316.1	11.9294	0.443423	-0.0500505	-0.0621913
904.275	-35852.4	-14315.9	11.9384	0.441769	-0.0486009	-0.0608159
904.292	-35852.3	-14315.7	11.9467	0.44	-0.0466667	-0.0599129
904.309	-35852.3	-14315.5	11.955	0.438298	-0.0450949	-0.0592309
904.326	-35852.2	-14315.3	11.9633	0.436667	-0.0433333	-0.0588235
904.343	-35852.1	-14315.1	11.9715	0.435034	-0.0410281	-0.0587549
904.36	-35852.1	-14314.9	11.9806	0.433218	-0.0400191	-0.0588269
904.377	-35852	-14314.7	11.991	0.431239	-0.0416099	-0.0588415
904.394	-35851.9	-14314.5	12.0011	0.429908	-0.0434656	-0.0588216
904.411	-35851.8	-14314.3	12.0096	0.42975	-0.0436252	-0.0588172
904.428	-35851.8	-14314.1	12.0176	0.430024	-0.0433337	-0.0588246
904.445	-35851.7	-14313.9	12.0261	0.430057	-0.0435916	-0.0588302
904.462	-35851.6	-14313.8	12.0349	0.429994	-0.0431277	-0.05882
904.479	-35851.6	-14313.6	12.0435	0.430005	-0.0412807	-0.0588027
904.496	-35851.5	-14313.4	12.052	0.429986	-0.0397858	-0.0588407
904.513	-35851.4	-14313.2	12.0603	0.429923	-0.039709	-0.0589034
904.53	-35851.4	-14313	12.0687	0.430065	-0.0400562	-0.0587572
904.547	-35851.3	-14312.8	12.0772	0.430291	-0.0400716	-0.0582569
904.564	-35851.2	-14312.6	12.0859	0.429677	-0.0399822	-0.0574846
904.581	-35851.2	-14312.4	12.0945	0.427938	-0.0399822	-0.0564472
904.598	-35851.1	-14312.2	12.1029	0.426043	-0.0400055	-0.0549806
904.615	-35851	-14312	12.1112	0.424441	-0.0400048	-0.0532449
904.632	-35850.9	-14311.8	12.1197	0.422651	-0.0399986	-0.0518964
904.649	-35850.9	-14311.6	12.1283	0.420755	-0.0399988	-0.0512819
904.666	-35850.8	-14311.5	12.1368	0.419758	-0.0400004	-0.0512382
904.683	-35850.7	-14311.2	12.1452	0.41984	-0.0400003	-0.0517376
904.7	-35850.7	-14311	12.1546	0.420071	-0.0399999	-0.0529594
904.717	-35850.6	-14310.8	12.1648	0.420043	-0.0399999	-0.0546766
904.734	-35850.5	-14310.6	12.1743	0.419981	-0.0400001	-0.0562245
904.751	-35850.5	-14310.5	12.1828	0.41999	-0.0400001	-0.0573252
904.768	-35850.4	-14310.3	12.1912	0.420006	-0.0399998	-0.0581366
904.785	-35850.3	-14310.1	12.1998	0.420004	-0.0399997	-0.0586923
904.802	-35850.2	-14309.9	12.2083	0.419995	-0.0400009	-0.0589032
904.819	-35850.2	-14309.7	12.2166	0.419995	-0.0400012	-0.0588599
904.836	-35850.1	-14309.5	12.225	0.420013	-0.0399968	-0.0587919
904.853	-35850	-14309.3	12.2336	0.420016	-0.039996	-0.0588017
904.87	-35850	-14309.1	12.2423	0.419948	-0.0400132	-0.058877
904.887	-35849.9	-14308.9	12.2509	0.419947	-0.0400133	-0.0588734
904.904	-35849.8	-14308.7	12.2592	0.420214	-0.0399457	-0.0585771
904.921	-35849.7	-14308.5	12.2675	0.4202	-0.0399493	-0.0579629
904.938	-35849.7	-14308.3	12.276	0.419045	-0.0402013	-0.0571009
904.955	-35849.6	-14308.1	12.2847	0.417116	-0.0401575	-0.0559047
904.972	-35849.5	-14307.9	12.2931	0.415372	-0.0389993	-0.0542625
904.989	-35849.5	-14307.7	12.3014	0.413756	-0.0371109	-0.0526044
905.006	-35849.4	-14307.5	12.3098	0.411829	-0.0353598	-0.0515616
905.023	-35849.3	-14307.3	12.3185	0.410179	-0.0336672	-0.0512053
905.04	-35849.2	-14307.1	12.3271	0.40971	-0.0316537	-0.0513681
905.057	-35849.2	-14307	12.3357	0.409969	-0.030095	-0.052146
905.074	-35849.1	-14306.8	12.344	0.410081	-0.029908	-0.0536427
905.091	-35849	-14306.5	12.3523	0.410009	-0.0300438	-0.0553697
905.108	-35848.9	-14306.3	12.3609	0.409975	-0.0290162	-0.0567278
905.125	-35848.9	-14306.1	12.3695	0.409998	-0.026821	-0.0576866
905.142	-35848.8	-14306	12.378	0.410024	-0.0238639	-0.0583865
905.159	-35848.8	-14305.8	12.3867	0.41	-0.02	-0.0588235
905.176	-35848.7	-14305.6	12.3956	0.409925	-0.0150907	-0.0589615
905.193	-35848.6	-14305.3	12.4038	0.410015	-0.00968071	-0.0588066
905.21	-35848.5	-14305.1	12.4104	0.410289	-0.00442136	-0.0583761
905.227	-35848.5	-14304.9	12.4171	0.409945	0.000251672	-0.0576868
905.244	-35848.4	-14304.8	12.4254	0.408409	0.00404197	-0.0567246
905.261	-35848.3	-14304.6	12.4344	0.406448	0.00696893	-0.0553717
905.278	-35848.2	-14304.4	12.4431	0.40475	0.00904874	-0.0536496
905.295	-35848.2	-14304.2	12.4515	0.403	0.0101027	-0.0520343
905.312	-35848.1	-14303.9	12.4598	0.401097	0.0101834	-0.0508639
905.329	-35848	-14303.7	12.4682	0.399875	0.00997615	-0.0499572
905.346	-35848	-14303.6	12.4767	0.399786	0.0099738	-0.0492354
905.363	-35847.9	-14303.4	12.4854	0.400042	0.00999194	-0.049042
905.38	-35847.8	-14303.2	12.494	0.400054	0.00993467	-0.0495338
905.397	-35847.7	-14303	12.5025	0.399986	0.0100797	-0.0503671
905.414	-35847.7	-14302.7	12.5108	0.399985	0.010296	-0.0513662
905.431	-35847.6	-14302.5	12.5192	0.400004	0.00967854	-0.0527461
905.448	-35847.5	-14302.4	12.5277	0.400005	0.00794824	-0.0544805
905.465	-35847.5	-14302.2	12.5364	0.399997	0.00602646	-0.0560659
905.482	-35847.4	-14302	12.545	0.399994	0.0043607	-0.0572177
905.499	-35847.3	-14301.7	12.5534	0.400009	0.00254228	-0.0580422
905.516	-35847.2	-14301.5	12.5617	0.40002	0.000712753	-0.0586115
905.533	-35847.2	-14301.3	12.5703	0.399969	-0.000227863	-0.0589155
905.55	-35847.1	-14301.2	12.5791	0.399931	-0.000149747	-0.0589355
905.567	-35847	-14301	12.5867	0.400132	6.54548e-05	-0.0586508
905.584	-35846.9	-14300.8	12.5934	0.400244	3.56163e-05	-0.0580818
905.601	-35846.9	-14300.5	12.6007	0.399376	-1.89697e-05	-0.0572879
905.618	-35846.8	-14300.3	12.6092	0.397573	-9.52492e-06	-0.0562098
905.635	-35846.7	-14300.1	12.6179	0.395738	4.92836e-06	-0.0546942
905.652	-35846.6	-14300	12.6265	0.394075	2.19676e-06	-0.0529477
905.669	-35846.6	-14299.8	12.635	0.39217	-1.37015e-06	-0.051487
905.686	-35846.5	-14299.5	12.6436	0.3904	-5.00194e-07	-0.0504271
905.703	-35846.4	-14299.3	12.6523	0.389705	3.88216e-07	-0.0495786
905.72	-35846.4	-14299.1	12.6607	0.389899	1.33328e-07	-0.0490609
905.737	-35846.3	-14298.9	12.6677	0.390076	-1.00317e-07	-0.0491779
905.754	-35846.2	-14298.7	12.6744	0.390022	-2.90974e-08	-0.0498531
905.771	-35846.1	-14298.5	12.6827	0.389979	2.72378e-08	-0.050779
905.788	-35846.1	-14298.3	12.6915	0.389995	6.13567e-09	-0.051955
905.805	-35846	-14298.1	12.6986	0.390007	-7.59954e-09	-0.053514
905.822	-35845.9	-14297.9	12.705	0.390002	-1.63057e-09	-0.0551929
905.839	-35845.8	-14297.7	12.7128	0.389994	1.9514e-09	-0.0565738
905.856	-35845.8	-14297.5	12.7217	0.389997	3.17686e-10	-0.0575862
905.873	-35845.7	-14297.3	12.7306	0.390018	-5.19774e-10	-0.0583202
905.89	-35845.6	-14297.1	12.739	0.390007	-5.53327e-11	-0.0587872
905.907	-35845.5	-14296.9	12.7472	0.38993	1.43405e-10	-0.0589673
905.924	-35845.5	-14296.7	12.7556	0.389975	1.4663e-11	-0.0588558
905.941	-35845.4	-14296.5	12.7645	0.390256	-3.65478e-11	-0.0584553
905.958	-35845.3	-14296.3	12.7729	0.390049	-1.8847e-12	-0.0577819
905.975	-35845.3	-14296.1	12.7799	0.388625	9.56941e-12	-0.0568398
905.992	-35845.2	-14295.9	12.7867	0.386667	0	-0.0555556
906.009	-35845.1	-14295.7	12.7946	0.385	-2.61772e-12	-0.0539216
906.026	-35845	-14295.5	12.8033	0.383333	0	-0.0522876
906.043	-35845	-14295.3	12.812	0.381375	6.61101e-13	-0.0510034
906.06	-35844.9	-14295.1	12.8205	0.379951	-3.27424e-14	-0.0500613
906.077	-35844.8	-14294.9	12.829	0.379744	-1.70229e-13	-0.0493877
906.094	-35844.7	-14294.6	12.8377	0.380025	1.68755e-14	-0.0489874
906.111	-35844.7	-14294.4	12.8464	0.380069	4.62527e-14	-0.0488763
906.128	-35844.6	-14294.2	12.8542	0.379993	-4.44592e-15	-0.0490558
906.145	-35844.5	-14294	12.8608	0.379984	-1.15498e-14	-0.0495211
906.162	-35844.4	-14293.9	12.8681	0.380002	1.69124e-15	-0.0502581
906.179	-35844.4	-14293.6	12.8769	0.379999	2.92186e-15	-0.0512763
906.196	-35844.3	-14293.4	12.885	0.380004	-5.81059e-16	-0.0526445
906.213	-35844.2	-14293.2	12.8915	0.380019	-7.8953e-16	-0.054302
906.23	-35844.1	-14293	12.8985	0.379984	1.52566e-16	-0.05591
906.247	-35844.1	-14292.8	12.9073	0.379927	1.94326e-16	-0.0571613
906.264	-35844	-14292.6	12.9155	0.380079	-4.82079e-17	-0.0578824
906.281	-35843.9	-14292.4	12.9222	0.380271	-4.81718e-17	-0.0579846
906.298	-35843.8	-14292.2	12.9295	0.379621	1.49051e-17	-0.0574979
906.315	-35843.8	-14292	12.9381	0.377919	1.29568e-17	-0.0564739
906.332	-35843.7	-14291.8	12.9459	0.376037	-3.89865e-18	-0.0549807
906.349	-35843.6	-14291.6	12.9525	0.374376	-3.12818e-18	-0.0532428
906.366	-35843.6	-14291.4	12.9601	0.372525	1.14556e-18	-0.0517061
906.383	-35843.5	-14291.1	12.969	0.370658	7.55977e-19	-0.0505783
906.4	-35843.4	-14290.9	12.9767	0.369737	-3.37288e-19	-0.0497484
906.417	-35843.3	-14290.7	12.9831	0.369842	-2.02534e-19	-0.0491847
906.434	-35843.2	-14290.5	12.9903	0.370069	8.78397e-20	-0.0489573
906.451	-35843.2	-14290.3	12.9991	0.370037	4.75833e-20	-0.0489867
906.468	-35843.1	-14290.1	13.008	0.36998	-2.4784e-20	-0.0490345
906.485	-35843	-14289.9	13.0166	0.369991	-1.11008e-20	-0.0490232
906.502	-35842.9	-14289.7	13.0248	0.370006	7.09365e-21	-0.0490264
906.519	-35842.9	-14289.5	13.0331	0.370004	2.9637e-21	-0.0490341
906.536	-35842.8	-14289.3	13.0419	0.369995	-1.83817e-21	-0.0489765
906.553	-35842.7	-14289.1	13.0506	0.369995	-6.67538e-22	-0.048965
906.57	-35842.7	-14288.9	13.0578	0.370014	5.04642e-22	-0.0492408
906.587	-35842.6	-14288.6	13.0645	0.370014	1.47213e-22	-0.049867
906.604	-35842.5	-14288.4	13.0725	0.369943	-1.41793e-22	-0.0507818
906.621	-35842.4	-14288.2	13.081	0.369946	-3.91801e-23	-0.0519199
906.638	-35842.3	-14288	13.0882	0.370213	3.65294e-23	-0.0531928
906.655	-35842.3	-14287.8	13.0949	0.370167	8.17742e-24	-0.0542843
906.672	-35842.2	-14287.6	13.1032	0.368947	-9.82e-24	-0.0547822
906.689	-35842.1	-14287.4	13.1119	0.367002	-1.60971e-24	-0.0545737
906.706	-35842	-14287.2	13.1189	0.365278	2.72343e-24	-0.053725
906.723	-35842	-14287	13.1254	0.363653	4.27171e-25	-0.0525121
906.74	-35841.9	-14286.8	13.1336	0.361713	-6.96818e-25	-0.051277
906.757	-35841.8	-14286.6	13.1424	0.360115	-7.36188e-26	-0.0502161
906.774	-35841.7	-14286.4	13.1495	0.359716	1.83994e-25	-0.0494513
906.791	-35841.7	-14286.1	13.1562	0.359985	9.5686e-27	-0.0490329
906.808	-35841.6	-14285.9	13.1645	0.360078	-5.05333e-26	-0.0489492
906.825	-35841.5	-14285.7	13.1729	0.360004	-2.53203e-27	-0.049016
906.842	-35841.4	-14285.5	13.1797	0.35998	1.28221e-26	-0.0490389
906.859	-35841.4	-14285.3	13.1867	0.36	-7.34967e-38	-0.0490196
906.876	-35841.3	-14285.1	13.1953	0.360007	-3.3251e-27	-0.0490092
906.893	-35841.2	-14284.9	13.2038	0.359999	1.65748e-28	-0.049021
906.91	-35841.1	-14284.6	13.2104	0.359993	8.89303e-28	-0.0490438
906.927	-35841	-14284.4	13.2171	0.360001	-4.05094e-29	-0.0490152
906.944	-35841	-14284.2	13.2257	0.360021	-1.6132e-28	-0.0489358
906.961	-35840.9	-14284	13.2343	0.359992	-4.34162e-30	-0.0490533
906.978	-35840.8	-14283.8	13.2414	0.359923	-1.94326e-28	-0.0495437
906.995	-35840.7	-14283.6	13.2478	0.360047	1.46174e-28	-0.050236
907.012	-35840.7	-14283.4	13.2545	0.360299	9.71214e-28	-0.0511064
907.029	-35840.6	-14283.2	13.2612	0.359821	-5.81095e-28	-0.0526267
907.046	-35840.5	-14283	13.2678	0.358181	-3.5549e-27	-0.0551583
907.063	-35840.4	-14282.8	13.2752	0.356234	2.96276e-27	-0.0586298
907.08	-35840.4	-14282.6	13.2837	0.354556	1.32374e-26	-0.0632117
907.097	-35840.3	-14282.3	13.2926	0.352772	-1.41988e-26	-0.0696873
907.114	-35840.2	-14282.1	13.3011	0.350899	-5.13862e-26	-0.0785188
907.131	-35840.1	-14281.9	13.3088	0.349816	5.33506e-26	-0.0894866
907.148	-35840.1	-14281.7	13.3157	0.349816	1.82884e-25	-0.102206
907.165	-35840	-14281.5	13.3224	0.350056	-2.41918e-25	-0.116119
907.182	-35839.9	-14281.3	13.3294	0.350045	-6.66161e-25	-0.130351
907.199	-35839.8	-14281	13.3359	0.349983	1.07406e-24	-0.143624
907.216	-35839.7	-14280.8	13.3424	0.349988	2.57077e-24	-0.155939
907.233	-35839.7	-14280.6	13.3501	0.350005	-4.02298e-24	-0.168954
907.25	-35839.6	-14280.4	13.359	0.350004	-8.98184e-24	-0.184311
907.267	-35839.5	-14280.2	13.3667	0.349996	1.72444e-23	-0.203489
907.284	-35839.4	-14280	13.3733	0.349995	3.18335e-23	-0.22755
907.301	-35839.4	-14279.8	13.3809	0.350011	-7.3399e-23	-0.25709
907.318	-35839.3	-14279.5	13.3896	0.350018	-1.22235e-22	-0.292161
907.335	-35839.2	-14279.3	13.3971	0.34996	2.73969e-22	-0.332282
907.352	-35839.1	-14279.1	13.4037	0.349939	4.15157e-22	-0.375922
907.369	-35839.1	-14278.9	13.4116	0.350167	-1.13367e-21	-0.420565
907.386	-35839	-14278.7	13.4204	0.350208	-1.41289e-21	-0.463194
907.403	-35838.9	-14278.5	13.4281	0.349195	4.69561e-21	-0.500561
907.42	-35838.8	-14278.3	13.4344	0.347343	5.40168e-21	-0.531172
907.437	-35838.7	-14278.1	13.4409	0.345541	-1.74577e-20	-0.554719
907.454	-35838.7	-14277.9	13.4479	0.34387	-1.74707e-20	-0.570821
907.471	-35838.6	-14277.6	13.455	0.341936	7.04246e-20	-0.579172
907.488	-35838.5	-14277.4	13.4618	0.340248	5.52905e-20	-0.580935
907.505	-35838.4	-14277.2	13.4681	0.3397	-2.86129e-19	-0.578095
907.522	-35838.3	-14277	13.4749	0.339936	-2.10578e-19	-0.57239
907.539	-35838.3	-14276.8	13.4832	0.340077	1.05889e-18	-0.56536
907.556	-35838.2	-14276.6	13.4919	0.340013	6.12911e-19	-0.557945
907.573	-35838.1	-14276.4	13.4991	0.339979	-4.18571e-18	-0.550767
907.59	-35838	-14276.1	13.5058	0.339998	-1.61122e-18	-0.544274
907.607	-35838	-14275.9	13.514	0.340007	1.67622e-17	-0.538781
907.624	-35837.9	-14275.7	13.5224	0.340001	6.11573e-18	-0.534247
907.641	-35837.8	-14275.5	13.5294	0.339994	-6.16918e-17	-0.530506
907.658	-35837.7	-14275.3	13.5362	0.339999	-1.1866e-17	-0.527399
907.675	-35837.7	-14275	13.5447	0.34002	2.39586e-16	-0.524817
907.692	-35837.6	-14274.8	13.5533	0.34	0	-0.522876
907.709	-35837.5	-14274.6	13.5604	0.339924	-9.48673e-16	-0.521641
907.726	-35837.4	-14274.4	13.5667	0.34	-2.00728e-26	-0.520697
907.743	-35837.3	-14274.2	13.5734	0.340277	3.46799e-15	-0.519624
907.76	-35837.3	-14274	13.5804	0.339945	-6.83022e-16	-0.518449
907.777	-35837.2	-14273.8	13.5873	0.338401	-1.32451e-14	-0.517117
907.794	-35837.1	-14273.5	13.5941	0.336452	5.31392e-15	-0.51492
907.811	-35837	-14273.3	13.6008	0.334815	5.19705e-14	-0.511198
907.828	-35836.9	-14273.1	13.6075	0.333111	-2.00528e-14	-0.505815
907.845	-35836.9	-14272.9	13.6143	0.331158	-1.88368e-13	-0.49867
907.862	-35836.8	-14272.7	13.6212	0.329868	1.15131e-13	-0.489511
907.879	-35836.7	-14272.4	13.6282	0.329771	7.07196e-13	-0.478483
907.896	-35836.6	-14272.2	13.6348	0.330045	-5.90925e-13	-0.466738
907.913	-35836.5	-14272	13.6412	0.330062	-2.7541e-12	-0.455202
907.93	-35836.5	-14271.8	13.6486	0.329988	2.22359e-12	-0.444033
907.947	-35836.4	-14271.6	13.6573	0.329985	9.87109e-12	-0.433552
907.964	-35836.3	-14271.4	13.6656	0.330004	-1.0545e-11	-0.424584
907.981	-35836.2	-14271.1	13.6725	0.330003	-3.63553e-11	-0.417575
907.998	-35836.2	-14270.9	13.6789	0.329999	4.83187e-11	-0.412219
908.015	-35836.1	-14270.7	13.6856	0.330001	1.40691e-10	-0.408233
908.032	-35836	-14270.5	13.6924	0.329998	-1.81272e-10	-0.405477
908.049	-35835.9	-14270.3	13.6994	0.329995	-4.96547e-10	-0.403736
908.066	-35835.8	-14270	13.706	0.330009	7.96115e-10	-0.402675
908.083	-35835.8	-14269.8	13.7127	0.330019	1.78606e-09	-0.40209
908.1	-35835.7	-14269.6	13.7205	0.329962	-3.45187e-09	-0.401941
908.117	-35835.6	-14269.3	13.729	0.329925	-6.87469e-09	-0.401999
908.134	-35835.5	-14269.1	13.7368	0.330141	1.29075e-08	-0.401824
908.151	-35835.4	-14268.9	13.7436	0.330259	2.37211e-08	-0.401246
908.168	-35835.4	-14268.7	13.7502	0.329339	-5.4269e-08	-0.400392
908.185	-35835.3	-14268.5	13.7572	0.327467	-8.25784e-08	-0.399265
908.202	-35835.2	-14268.3	13.764	0.325654	2.27569e-07	-0.397758
908.219	-35835.1	-14268	13.7707	0.324056	3.16374e-07	-0.396069
908.236	-35835	-14267.8	13.7771	0.32218	-8.47806e-07	-0.394625
908.253	-35835	-14267.6	13.7839	0.320402	-1.05254e-06	-0.393555
908.27	-35834.9	-14267.4	13.7922	0.319711	3.46087e-06	-0.392757
908.287	-35834.8	-14267.2	13.8009	0.319916	3.47598e-06	-0.392242
908.304	-35834.7	-14266.9	13.8084	0.320081	-1.41867e-05	-0.392079
908.321	-35834.6	-14266.7	13.8148	0.320022	-1.32631e-05	-0.392135
908.338	-35834.6	-14266.5	13.8214	0.319979	5.26279e-05	-0.392177
908.355	-35834.5	-14266.3	13.8283	0.319995	4.11791e-05	-0.392161
908.372	-35834.4	-14266.1	13.8353	0.320006	-0.000210061	-0.392151
908.389	-35834.3	-14265.8	13.8421	0.320001	-0.000121973	-0.392156
908.406	-35834.2	-14265.6	13.8488	0.319998	0.00107963	-0.392159
908.423	-35834.2	-14265.4	13.8555	0.32	0.00299028	-0.392157
908.44	-35834.1	-14265.2	13.8623	0.320002	0.00481459	-0.392155
908.457	-35834	-14265	13.8692	0.32	0.00647237	-0.392156
908.474	-35833.9	-14264.7	13.8761	0.319995	0.0081558	-0.392162
908.491	-35833.8	-14264.5	13.8829	0.319999	0.00989638	-0.392158
908.508	-35833.8	-14264.3	13.8896	0.320018	0.0116458	-0.392137
908.525	-35833.7	-14264.1	13.8963	0.320003	0.0132477	-0.392153
908.542	-35833.6	-14263.8	13.9031	0.319932	0.0146747	-0.392228
908.559	-35833.5	-14263.6	13.91	0.32	0.0166667	-0.392157
908.576	-35833.5	-14263.4	13.9169	0.32026	0.019858	-0.391732
908.593	-35833.4	-14263.2	13.9237	0.319949	0.0235454	-0.39102
908.61	-35833.3	-14262.9	13.9304	0.318481	0.026954	-0.39009
908.627	-35833.2	-14262.7	13.9371	0.316558	0.0301909	-0.3888
908.644	-35833.1	-14262.5	13.9439	0.314864	0.0335193	-0.387104
908.661	-35833.1	-14262.3	13.9508	0.313108	0.0371067	-0.385445
908.678	-35833	-14262.1	13.9577	0.311152	0.0408216	-0.384202
908.695	-35832.9	-14261.8	13.9645	0.309867	0.0437471	-0.383302
908.712	-35832.8	-14261.6	13.9712	0.309757	0.0454501	-0.382654
908.729	-35832.7	-14261.4	13.9779	0.310035	0.0469776	-0.382321
908.746	-35832.6	-14261.2	13.9847	0.31006	0.0489051	-0.382297
908.763	-35832.6	-14261	13.9916	0.309988	0.0501738	-0.382364
908.78	-35832.5	-14260.7	13.9985	0.309985	0.0502183	-0.382367
908.797	-35832.4	-14260.5	14.0053	0.310004	0.0499493	-0.38235
908.814	-35832.3	-14260.3	14.012	0.310004	0.0499602	-0.38235
908.831	-35832.2	-14260	14.0187	0.309999	0.0499935	-0.382353
908.848	-35832.2	-14259.8	14.0255	0.31	0.0499419	-0.382353
908.865	-35832.1	-14259.6	14.0324	0.309999	0.0500919	-0.382354
908.882	-35832	-14259.4	14.0393	0.309996	0.0502617	-0.382357
908.899	-35831.9	-14259.1	14.0461	0.310007	0.0495446	-0.382346
908.916	-35831.8	-14258.9	14.0527	0.310016	0.0478049	-0.382335
908.933	-35831.7	-14258.7	14.0595	0.309974	0.0459363	-0.382381
908.95	-35831.7	-14258.5	14.0663	0.309943	0.0442765	-0.382415
908.967	-35831.6	-14258.3	14.0733	0.31011	0.0424065	-0.382218
908.984	-35831.5	-14258	14.0801	0.310203	0.0405683	-0.381659
909.001	-35831.4	-14257.8	14.0869	0.30947	0.0397226	-0.380703
909.018	-35831.3	-14257.6	14.0935	0.30773	0.0398607	-0.379101
909.035	-35831.2	-14257.4	14.1003	0.305318	0.0400721	-0.376412
909.052	-35831.2	-14257.1	14.1071	0.301912	0.0400321	-0.372408
909.069	-35831.1	-14256.9	14.1141	0.296622	0.03998	-0.367053
909.086	-35831	-14256.7	14.121	0.289482	0.0399927	-0.360158
909.103	-35830.9	-14256.4	14.1276	0.281168	0.0400057	-0.351427
909.12	-35830.8	-14256.2	14.1343	0.271	0.0400019	-0.340792
909.137	-35830.8	-14256	14.1412	0.257537	0.0399985	-0.328376
909.154	-35830.7	-14255.8	14.1481	0.241531	0.0399996	-0.314645
909.171	-35830.6	-14255.6	14.1541	0.225169	0.0400004	-0.300319
909.188	-35830.5	-14255.3	14.159	0.209959	0.0400001	-0.286345
909.205	-35830.4	-14255.1	14.1628	0.196866	0.0399999	-0.27359
909.222	-35830.3	-14254.9	14.1659	0.185741	0.04	-0.261211
909.239	-35830.3	-14254.6	14.1692	0.175581	0.04	-0.247533
909.256	-35830.2	-14254.4	14.1727	0.162867	0.04	-0.230997
909.273	-35830.1	-14254.2	14.1762	0.143402	0.04	-0.210185
909.29	-35830	-14254	14.1796	0.116861	0.04	-0.184245
909.307	-35829.9	-14253.7	14.1831	0.0842694	0.04	-0.152692
909.324	-35829.8	-14253.5	14.1863	0.0450926	0.04	-0.115782
909.341	-35829.8	-14253.3	14.1889	-0.0010453	0.04	-0.0742289
909.358	-35829.7	-14253.1	14.19	-0.0504368	0.04	-0.0298808
909.375	-35829.6	-14252.8	14.1891	-0.0984941	0.0400001	0.0148362
909.392	-35829.5	-14252.6	14.1867	-0.143333	0.04	0.0566449
909.409	-35829.4	-14252.4	14.1835	-0.18358	0.0399996	0.0925881
909.426	-35829.3	-14252.1	14.18	-0.216667	0.04	0.122004
909.443	-35829.3	-14251.9	14.1766	-0.240225	0.0400013	0.144655
909.46	-35829.2	-14251.7	14.1731	-0.253863	0.0399997	0.159698
909.477	-35829.1	-14251.5	14.1696	-0.25828	0.0399949	0.166767
909.494	-35829	-14251.2	14.1663	-0.256184	0.0400021	0.167601
909.511	-35828.9	-14251	14.1633	-0.250317	0.0400202	0.16423
909.528	-35828.9	-14250.8	14.1595	-0.242331	0.0399922	0.158252
909.545	-35828.8	-14250.6	14.1542	-0.233605	0.039927	0.151048
909.562	-35828.7	-14250.4	14.1492	-0.225272	0.0400446	0.143583
909.579	-35828.6	-14250.1	14.1458	-0.218087	0.0402742	0.136598
909.596	-35828.5	-14249.9	14.1425	-0.211986	0.0397654	0.130454
909.613	-35828.4	-14249.6	14.1389	-0.206793	0.0381466	0.125321
909.63	-35828.4	-14249.4	14.1362	-0.202347	0.0362421	0.121078
909.647	-35828.3	-14249.2	14.1347	-0.198649	0.0345728	0.117574
909.664	-35828.2	-14249	14.1325	-0.196024	0.03276	0.114668
909.681	-35828.1	-14248.8	14.1287	-0.194352	0.0308467	0.112305
909.698	-35828	-14248.5	14.1259	-0.192692	0.0297762	0.110582
909.715	-35827.9	-14248.3	14.1246	-0.19084	0.0298055	0.10946
909.732	-35827.9	-14248.1	14.1223	-0.189774	0.0300585	0.10868
909.749	-35827.8	-14247.9	14.1186	-0.189801	0.030047	0.108089
909.766	-35827.7	-14247.7	14.1158	-0.190104	0.0299828	0.107713
909.783	-35827.6	-14247.4	14.1144	-0.190132	0.0299887	0.107261
909.8	-35827.5	-14247.2	14.1119	-0.189764	0.030005	0.106037
909.817	-35827.5	-14246.9	14.1083	-0.188318	0.030003	0.103424
909.834	-35827.4	-14246.7	14.1057	-0.184496	0.0299987	0.0989279
909.851	-35827.3	-14246.5	14.1043	-0.177621	0.0299994	0.0922128
909.868	-35827.2	-14246.3	14.1017	-0.167742	0.0300001	0.0831402
909.885	-35827.1	-14246.1	14.098	-0.155481	0.0299998	0.0722643
909.902	-35827	-14245.8	14.0953	-0.141965	0.030001	0.0607431
909.919	-35827	-14245.6	14.0939	-0.128513	0.0300015	0.0492845
909.936	-35826.9	-14245.4	14.0923	-0.116524	0.0299958	0.0382363
909.953	-35826.8	-14245.2	14.0904	-0.106469	0.0299948	0.0282019
909.97	-35826.7	-14245	14.0897	-0.0981112	0.0300173	0.0199417
909.987	-35826.6	-14244.7	14.0899	-0.0915433	0.0300173	0.0135554
910.004	-35826.5	-14244.5	14.09	-0.0870207	0.0299292	0.00870229
910.021	-35826.5	-14244.2	14.09	-0.0840483	0.0299339	0.00516664
910.038	-35826.4	-14244	14.0902	-0.0817769	0.0302625	0.00279892
910.055	-35826.3	-14243.8	14.0902	-0.0802114	0.0302054	0.00133711
910.072	-35826.2	-14243.6	14.089	-0.0797533	0.0287485	0.00047114
910.089	-35826.1	-14243.4	14.087	-0.0799596	0.0268873	3.82108e-05
910.106	-35826	-14243.1	14.0853	-0.0800684	0.0263088	-6.26248e-05
910.123	-35826	-14242.9	14.0837	-0.0800107	0.0266163	-9.49285e-06
910.14	-35825.9	-14242.7	14.0817	-0.0799825	0.0267075	1.31231e-05
910.157	-35825.8	-14242.5	14.0801	-0.0799982	0.0266558	5.19755e-07
910.174	-35825.7	-14242.3	14.0797	-0.0800046	0.0268549	7.91847e-06
910.191	-35825.6	-14242	14.08	-0.0800002	0.0267065	2.1314e-06
910.208	-35825.6	-14241.8	14.0801	-0.0799987	0.0254769	-4.74133e-05
910.225	-35825.5	-14241.5	14.08	-0.0799999	0.0234633	-8.86377e-06
910.242	-35825.4	-14241.3	14.08	-0.0800003	0.0213271	0.000177966
910.259	-35825.3	-14241.1	14.08	-0.08	0.02	-3.9345e-15
910.276	-35825.2	-14240.9	14.0799	-0.0799999	0.0200116	-0.000984292
910.293	-35825.1	-14240.7	14.08	-0.08	0.0199617	-0.00224686
910.31	-35825.1	-14240.4	14.0803	-0.08	0.0185667	-0.00327748
910.327	-35825	-14240.2	14.0799	-0.08	0.0165514	-0.00443896
910.344	-35824.9	-14240	14.0784	-0.08	0.0147754	-0.00589415
910.361	-35824.8	-14239.8	14.0764	-0.08	0.0131382	-0.00652225
910.378	-35824.7	-14239.5	14.0747	-0.08	0.0114295	-0.00557659
910.395	-35824.7	-14239.3	14.073	-0.08	0.00969642	-0.00412407
910.412	-35824.6	-14239.1	14.0711	-0.08	0.00800915	-0.00303735
910.429	-35824.5	-14238.9	14.0699	-0.08	0.00638481	-0.00196986
910.446	-35824.4	-14238.7	14.0698	-0.08	0.00475166	-0.000963184
910.463	-35824.3	-14238.4	14.07	-0.08	0.0028477	-0.00140462
910.48	-35824.2	-14238.2	14.0701	-0.08	0.000853536	-0.0042707
910.497	-35824.2	-14238	14.07	-0.08	-0.000111463	-0.00931244
910.514	-35824.1	-14237.7	14.07	-0.08	9.1541e-05	-0.016417
910.531	-35824	-14237.5	14.07	-0.08	-0.00027135	-0.0259531
910.548	-35823.9	-14237.3	14.07	-0.08	-0.00200184	-0.0376669
910.565	-35823.8	-14237.1	14.07	-0.08	-0.00398875	-0.0501545
910.582	-35823.7	-14236.8	14.0699	-0.08	-0.00565164	-0.0621545
910.599	-35823.7	-14236.6	14.0701	-0.08	-0.00745296	-0.0727946
910.616	-35823.6	-14236.4	14.0703	-0.08	-0.00928349	-0.0816477
910.633	-35823.5	-14236.1	14.0695	-0.08	-0.0102298	-0.0888101
910.65	-35823.4	-14235.9	14.0677	-0.08	-0.0101522	-0.094471
910.667	-35823.3	-14235.7	14.0658	-0.08	-0.00993101	-0.0988912
910.684	-35823.3	-14235.5	14.0642	-0.08	-0.0099583	-0.102249
910.701	-35823.2	-14235.2	14.0623	-0.08	-0.0100327	-0.104633
910.718	-35823.1	-14235	14.0605	-0.08	-0.0100322	-0.106215
910.735	-35823	-14234.8	14.0597	-0.08	-0.00994433	-0.107239
910.752	-35822.9	-14234.6	14.0599	-0.08	-0.00992094	-0.10778
910.769	-35822.8	-14234.4	14.0601	-0.08	-0.0102112	-0.107787
910.786	-35822.8	-14234.1	14.06	-0.08	-0.010262	-0.107721
910.803	-35822.7	-14233.9	14.06	-0.08	-0.00901753	-0.108416
910.82	-35822.6	-14233.7	14.06	-0.08	-0.00713824	-0.110214
910.837	-35822.5	-14233.5	14.06	-0.08	-0.00632472	-0.113161
910.854	-35822.4	-14233.3	14.06	-0.08	-0.00656664	-0.117922
910.871	-35822.4	-14233	14.0602	-0.08	-0.006764	-0.125473
910.888	-35822.3	-14232.8	14.0602	-0.08	-0.00669129	-0.135655
910.905	-35822.2	-14232.6	14.059	-0.08	-0.00662128	-0.14775
910.922	-35822.1	-14232.3	14.0571	-0.08	-0.00664673	-0.161892
910.939	-35822	-14232.1	14.0553	-0.08	-0.00674572	-0.178517
910.956	-35821.9	-14231.9	14.0537	-0.08	-0.00670967	-0.197048
910.973	-35821.8	-14231.7	14.0517	-0.08	-0.00637862	-0.216393
910.99	-35821.8	-14231.4	14.0501	-0.08	-0.00655628	-0.235331
911.007	-35821.7	-14231.2	14.0497	-0.08	-0.00809984	-0.252746
911.024	-35821.6	-14231	14.05	-0.08	-0.00986403	-0.268419
911.041	-35821.5	-14230.8	14.0501	-0.08	-0.0103423	-0.282307
911.058	-35821.4	-14230.6	14.05	-0.08	-0.0100186	-0.293562
911.075	-35821.4	-14230.3	14.05	-0.08	-0.00988576	-0.301456
911.092	-35821.3	-14230.1	14.05	-0.08	-0.01	-0.30719
911.109	-35821.2	-14229.9	14.0499	-0.08	-0.0101285	-0.312525
911.126	-35821.1	-14229.7	14.05	-0.08	-0.01	-0.319172
911.143	-35821	-14229.5	14.0503	-0.08	-0.00961202	-0.328807
911.16	-35821	-14229.2	14.0499	-0.08	-0.0100756	-0.343041
911.177	-35820.9	-14229	14.0485	-0.08	-0.0119965	-0.363011
911.194	-35820.8	-14228.8	14.0466	-0.08	-0.0133515	-0.388335
911.211	-35820.7	-14228.5	14.0449	-0.08	-0.0128646	-0.417901
911.228	-35820.6	-14228.3	14.0431	-0.08	-0.0136135	-0.449219
911.245	-35820.5	-14228.1	14.0411	-0.08	-0.0174466	-0.479599
911.262	-35820.5	-14227.9	14.0399	-0.08	-0.0201775	-0.506591
911.279	-35820.4	-14227.6	14.0398	-0.08	-0.0195994	-0.528407
911.296	-35820.3	-14227.4	14.04	-0.08	-0.0207225	-0.544742
911.313	-35820.2	-14227.2	14.0401	-0.08	-0.026031	-0.556009
911.33	-35820.1	-14227	14.04	-0.08	-0.0307847	-0.563642
911.347	-35820.1	-14226.8	14.04	-0.08	-0.0323494	-0.56899
911.364	-35820	-14226.5	14.04	-0.08	-0.0340885	-0.572978
911.381	-35819.9	-14226.3	14.04	-0.08	-0.0377227	-0.576344
911.398	-35819.8	-14226.1	14.04	-0.08	-0.040923	-0.579591
911.415	-35819.7	-14225.9	14.0399	-0.08	-0.0425544	-0.582904
911.432	-35819.7	-14225.7	14.0401	-0.08	-0.0438202	-0.586035
911.449	-35819.6	-14225.4	14.0403	-0.08	-0.0455096	-0.588858
911.466	-35819.5	-14225.2	14.0395	-0.08	-0.0475173	-0.591469
911.483	-35819.4	-14224.9	14.0377	-0.08	-0.0493699	-0.593782
911.5	-35819.3	-14224.7	14.0358	-0.08	-0.0502509	-0.595471
911.517	-35819.2	-14224.5	14.0343	-0.08	-0.0501506	-0.596527
911.534	-35819.2	-14224.3	14.0324	-0.08	-0.0499348	-0.597294
911.551	-35819.1	-14224.1	14.0306	-0.08	-0.049965	-0.597877
911.568	-35819	-14223.8	14.0297	-0.08	-0.0500176	-0.598116
911.585	-35818.9	-14223.6	14.0299	-0.08	-0.050007	-0.598074
911.602	-35818.8	-14223.4	14.0301	-0.08	-0.0499983	-0.598017
911.619	-35818.7	-14223.2	14.03	-0.08	-0.0500028	-0.59803
911.636	-35818.7	-14223	14.03	-0.08	-0.049988	-0.598046
911.653	-35818.6	-14222.7	14.03	-0.08	-0.0499839	-0.598042
911.67	-35818.5	-14222.5	14.03	-0.08	-0.0500541	-0.598035
911.687	-35818.4	-14222.3	14.0299	-0.08	-0.0500546	-0.598036
911.704	-35818.3	-14222	14.0302	-0.08	-0.049777	-0.598051
911.721	-35818.3	-14221.9	14.0302	-0.08	-0.0497914	-0.59805
911.738	-35818.2	-14221.6	14.0291	-0.08	-0.050988	-0.597997
911.755	-35818.1	-14221.4	14.0271	-0.08	-0.0529099	-0.598006
911.772	-35818	-14221.1	14.0253	-0.08	-0.0545017	-0.598273
911.789	-35817.9	-14220.9	14.0237	-0.08	-0.0562483	-0.598955
911.806	-35817.8	-14220.7	14.0217	-0.08	-0.0591721	-0.60018
911.823	-35817.8	-14220.5	14.0202	-0.08	-0.0627301	-0.602009
911.84	-35817.7	-14220.3	14.0197	-0.08	-0.0659564	-0.60446
911.857	-35817.6	-14220	14.02	-0.08	-0.0695005	-0.60746
911.874	-35817.5	-14219.8	14.0201	-0.08	-0.0743659	-0.610847
911.891	-35817.4	-14219.6	14.02	-0.08	-0.0797035	-0.614195
911.908	-35817.3	-14219.4	14.02	-0.08	-0.0844489	-0.617095
911.925	-35817.3	-14219.2	14.02	-0.08	-0.0896446	-0.619677
911.942	-35817.2	-14218.9	14.02	-0.08	-0.0964217	-0.622135
911.959	-35817.1	-14218.7	14.02	-0.08	-0.103333	-0.624183
911.976	-35817	-14218.4	14.0199	-0.08	-0.108781	-0.625529
911.993	-35816.9	-14218.2	14.02	-0.08	-0.113628	-0.626407
912.01	-35816.9	-14218	14.0203	-0.08	-0.118832	-0.627079
912.027	-35816.8	-14217.8	14.0199	-0.08	-0.123579	-0.627463
912.044	-35816.7	-14217.6	14.0184	-0.0800001	-0.127155	-0.627499
912.061	-35816.6	-14217.4	14.0164	-0.08	-0.130403	-0.627452
912.078	-35816.5	-14217.1	14.0147	-0.0799997	-0.133988	-0.627503
912.095	-35816.4	-14216.9	14.013	-0.0800002	-0.13715	-0.62741
912.112	-35816.4	-14216.7	14.0111	-0.080001	-0.139177	-0.626963
912.129	-35816.3	-14216.5	14.0099	-0.0799994	-0.140084	-0.62621
912.146	-35816.2	-14216.2	14.0098	-0.0799964	-0.140141	-0.62519
912.163	-35816.1	-14216	14.01	-0.080003	-0.139976	-0.623827
912.18	-35816	-14215.8	14.0101	-0.0800135	-0.139985	-0.622149
912.197	-35816	-14215.5	14.01	-0.0799855	-0.139986	-0.620416
912.214	-35815.9	-14215.3	14.01	-0.0799476	-0.139926	-0.618783
912.231	-35815.8	-14215.1	14.01	-0.0800544	-0.140084	-0.617164
912.248	-35815.7	-14214.9	14.01	-0.0801866	-0.140295	-0.615173
912.265	-35815.6	-14214.7	14.01	-0.0797532	-0.139588	-0.611974
912.282	-35815.6	-14214.4	14.0099	-0.0793203	-0.13779	-0.60745
912.299	-35815.5	-14214.2	14.0101	-0.081154	-0.135994	-0.602601
912.316	-35815.4	-14214	14.0103	-0.0849677	-0.134466	-0.597795
912.333	-35815.3	-14213.8	14.0095	-0.0871625	-0.132313	-0.592513
912.35	-35815.3	-14213.6	14.0077	-0.0868712	-0.128959	-0.587203
912.367	-35815.2	-14213.3	14.0058	-0.0868323	-0.124345	-0.583535
912.384	-35815.1	-14213.1	14.0042	-0.0871866	-0.119048	-0.581517
912.401	-35815	-14212.9	14.0023	-0.0851854	-0.114216	-0.579344
912.418	-35814.9	-14212.7	14.0005	-0.0813691	-0.109435	-0.576508
912.435	-35814.9	-14212.4	13.9998	-0.0793134	-0.102949	-0.573726
912.452	-35814.8	-14212.2	13.9999	-0.0796618	-0.0957141	-0.570488
912.469	-35814.7	-14212	14	-0.0803996	-0.0909856	-0.565184
912.486	-35814.6	-14211.7	14	-0.0820472	-0.0880284	-0.557556
912.503	-35814.5	-14211.5	14.0002	-0.0870673	-0.0832525	-0.548361
912.52	-35814.5	-14211.3	14.0002	-0.0960329	-0.0778673	-0.53726
912.537	-35814.4	-14211.1	13.9991	-0.108166	-0.075992	-0.523279
912.554	-35814.3	-14210.9	13.9972	-0.12232	-0.0766445	-0.507095
912.571	-35814.2	-14210.6	13.9956	-0.137072	-0.0757708	-0.490439
912.588	-35814.1	-14210.4	13.9939	-0.150568	-0.0736873	-0.474269
912.605	-35814	-14210.2	13.9908	-0.160959	-0.072944	-0.459072
912.622	-35814	-14210	13.9873	-0.1685	-0.0732784	-0.445269
912.639	-35813.9	-14209.8	13.9853	-0.174408	-0.0732445	-0.433159
912.656	-35813.8	-14209.5	13.9838	-0.179241	-0.0732344	-0.422319
912.673	-35813.7	-14209.3	13.9806	-0.183207	-0.0743596	-0.412117
912.69	-35813.6	-14209	13.977	-0.186352	-0.0764021	-0.402936
912.707	-35813.6	-14208.8	13.9751	-0.188638	-0.0785643	-0.39535
912.724	-35813.5	-14208.6	13.9736	-0.189923	-0.0799349	-0.388597
912.741	-35813.4	-14208.4	13.9704	-0.190154	-0.079919	-0.381691
912.758	-35813.3	-14208.2	13.9668	-0.190001	-0.0799506	-0.375086
912.775	-35813.2	-14207.9	13.965	-0.190134	-0.0815634	-0.369426
912.792	-35813.2	-14207.7	13.9633	-0.19	-0.0833333	-0.363834
912.809	-35813.1	-14207.5	13.96	-0.189274	-0.0836061	-0.35725
912.826	-35813	-14207.3	13.9567	-0.19	-0.0833333	-0.349673
912.843	-35812.9	-14207.1	13.9549	-0.19407	-0.0835814	-0.341102
912.86	-35812.9	-14206.8	13.9532	-0.200403	-0.0832708	-0.330446
912.877	-35812.8	-14206.6	13.9499	-0.207921	-0.081516	-0.316811
912.894	-35812.7	-14206.3	13.9463	-0.218058	-0.0798807	-0.300869
912.911	-35812.6	-14206.2	13.9431	-0.231999	-0.0796732	-0.283215
912.928	-35812.5	-14206	13.9395	-0.248736	-0.0800314	-0.263314
912.945	-35812.5	-14205.7	13.9345	-0.267151	-0.0800816	-0.240868
912.962	-35812.4	-14205.5	13.929	-0.286908	-0.079988	-0.216826
912.979	-35812.3	-14205.2	13.9239	-0.307563	-0.0799794	-0.192401
912.996	-35812.2	-14205	13.9188	-0.328094	-0.0800041	-0.168922
913.013	-35812.1	-14204.8	13.9138	-0.347247	-0.0800056	-0.147245
913.03	-35812.1	-14204.6	13.9089	-0.363475	-0.0799989	-0.127241
913.047	-35812	-14204.4	13.904	-0.376068	-0.0799986	-0.10911
913.064	-35811.9	-14204.1	13.8982	-0.386076	-0.0800004	-0.0939557
913.081	-35811.8	-14203.9	13.8913	-0.393716	-0.0800004	-0.0819657
913.098	-35811.7	-14203.7	13.8842	-0.397463	-0.0799998	-0.0715644
913.115	-35811.7	-14203.5	13.8776	-0.398423	-0.0799998	-0.0610373
913.132	-35811.6	-14203.3	13.8709	-0.401796	-0.0800002	-0.0487181
913.149	-35811.5	-14203	13.864	-0.411238	-0.0800005	-0.0327194
913.166	-35811.4	-14202.8	13.8572	-0.427629	-0.0799992	-0.0108742
913.183	-35811.3	-14202.6	13.8504	-0.451268	-0.0799982	0.0171346
913.2	-35811.3	-14202.3	13.8431	-0.481929	-0.0800034	0.0492738
913.217	-35811.2	-14202.2	13.8349	-0.517404	-0.0800068	0.0837189
913.234	-35811.1	-14201.9	13.8254	-0.553406	-0.0799873	0.119008
913.251	-35811.1	-14201.7	13.8149	-0.586342	-0.0799766	0.153013
913.268	-35811	-14201.5	13.8046	-0.613549	-0.0800535	0.182935
913.285	-35810.9	-14201.2	13.7944	-0.633741	-0.0800814	0.20731
913.302	-35810.8	-14201	13.7834	-0.646946	-0.0797755	0.226016
913.319	-35810.7	-14200.8	13.7716	-0.654573	-0.079688	0.240143
913.336	-35810.7	-14200.6	13.7596	-0.65905	-0.080929	0.251644
913.353	-35810.6	-14200.4	13.7476	-0.662247	-0.0828638	0.261543
913.37	-35810.5	-14200.1	13.7355	-0.665482	-0.0836235	0.27012
913.387	-35810.4	-14199.9	13.7235	-0.668989	-0.0833721	0.277794
913.404	-35810.3	-14199.7	13.7117	-0.672327	-0.0834977	0.285063
913.421	-35810.3	-14199.5	13.7001	-0.675632	-0.0835527	0.292097
913.438	-35810.2	-14199.3	13.6883	-0.679282	-0.0822192	0.29889
913.455	-35810.1	-14199.1	13.6762	-0.682691	-0.0803104	0.305597
913.472	-35810	-14198.8	13.6641	-0.684887	-0.0796342	0.312414
913.489	-35810	-14198.6	13.6521	-0.686382	-0.07994	0.319121
913.506	-35809.9	-14198.4	13.6404	-0.688199	-0.0801019	0.325359
913.523	-35809.8	-14198.2	13.6287	-0.689822	-0.0800162	0.331226
913.54	-35809.7	-14198	13.6169	-0.690287	-0.0799722	0.336964
913.557	-35809.7	-14197.7	13.6048	-0.69003	-0.0799966	0.342507
913.574	-35809.6	-14197.5	13.5926	-0.689924	-0.0800139	0.347703
913.591	-35809.5	-14197.3	13.5807	-0.689996	-0.0800017	0.352653
913.608	-35809.4	-14197.1	13.569	-0.690021	-0.0799699	0.357537
913.625	-35809.4	-14196.9	13.5574	-0.690001	-0.0799947	0.362453
913.642	-35809.3	-14196.7	13.5454	-0.689994	-0.0801039	0.367462
913.659	-35809.2	-14196.4	13.5333	-0.69	-0.08	0.372549
913.676	-35809.1	-14196.2	13.5212	-0.690005	-0.0796016	0.377657
913.693	-35809	-14196	13.5093	-0.689999	-0.0800787	0.38264
913.71	-35809	-14195.8	13.4979	-0.689985	-0.0820633	0.38741
913.727	-35808.9	-14195.6	13.4867	-0.69	-0.0833333	0.392157
913.744	-35808.8	-14195.4	13.4752	-0.690049	-0.0820007	0.397091
913.761	-35808.8	-14195.1	13.4625	-0.68999	-0.0799051	0.402273
913.778	-35808.7	-14194.9	13.4486	-0.689813	-0.0786901	0.407737
913.795	-35808.6	-14194.7	13.4352	-0.690076	-0.0762162	0.413561
913.812	-35808.5	-14194.5	13.4237	-0.691315	-0.0710855	0.419853
913.829	-35808.5	-14194.3	13.4118	-0.693671	-0.0662283	0.426779
913.846	-35808.4	-14194.1	13.398	-0.69701	-0.0640306	0.434432
913.863	-35808.3	-14193.8	13.3844	-0.700622	-0.063204	0.442662
913.88	-35808.2	-14193.6	13.3725	-0.704025	-0.0627352	0.451171
913.897	-35808.1	-14193.4	13.3603	-0.707516	-0.0637951	0.459396
913.914	-35808.1	-14193.2	13.3469	-0.711084	-0.066955	0.46706
913.931	-35808	-14193	13.3337	-0.71387	-0.0709304	0.474529
913.948	-35807.9	-14192.8	13.3216	-0.71557	-0.0745617	0.481954
913.965	-35807.9	-14192.6	13.3098	-0.717205	-0.077398	0.488888
913.982	-35807.8	-14192.3	13.2977	-0.719119	-0.0792569	0.495116
913.999	-35807.7	-14192.1	13.2859	-0.720233	-0.0802695	0.500941
914.016	-35807.6	-14191.9	13.2745	-0.720199	-0.0804413	0.50648
914.033	-35807.6	-14191.7	13.2621	-0.719946	-0.0795557	0.511505
914.05	-35807.5	-14191.5	13.2484	-0.71997	-0.0777946	0.515997
914.067	-35807.4	-14191.3	13.2341	-0.719986	-0.0759375	0.520269
914.084	-35807.3	-14191	13.2202	-0.719941	-0.074271	0.524288
914.101	-35807.3	-14190.8	13.2076	-0.720132	-0.0724229	0.527573
914.118	-35807.2	-14190.7	13.1961	-0.72027	-0.0706216	0.530209
914.135	-35807.1	-14190.5	13.1844	-0.719441	-0.0697574	0.532906
914.152	-35807	-14190.2	13.1723	-0.717609	-0.0698689	0.53578
914.169	-35807	-14190	13.1604	-0.715689	-0.0700675	0.538303
914.186	-35806.9	-14189.8	13.1485	-0.714012	-0.0700291	0.540478
914.203	-35806.8	-14189.6	13.1355	-0.712338	-0.0699847	0.542787
914.22	-35806.8	-14189.4	13.122	-0.710654	-0.0699978	0.545026
914.237	-35806.7	-14189.2	13.1096	-0.709115	-0.0699889	0.546469
914.254	-35806.6	-14189	13.0978	-0.707423	-0.0699818	0.546897
914.271	-35806.5	-14188.7	13.0845	-0.704942	-0.0700646	0.546487
914.288	-35806.5	-14188.5	13.0706	-0.701311	-0.0700659	0.545221
914.305	-35806.4	-14188.3	13.0581	-0.696464	-0.0697299	0.54298
914.322	-35806.3	-14188.1	13.0467	-0.69134	-0.0697472	0.540098
914.339	-35806.3	-14187.9	13.0348	-0.687295	-0.0711638	0.537145
914.356	-35806.2	-14187.7	13.0227	-0.684091	-0.0730475	0.534383
914.373	-35806.1	-14187.5	13.012	-0.680697	-0.0735961	0.531891
914.39	-35806	-14187.3	13.0019	-0.677233	-0.0733364	0.529748
914.407	-35806	-14187.1	12.9907	-0.674199	-0.0736209	0.527993
914.424	-35805.9	-14186.9	12.9788	-0.670756	-0.0735297	0.526424
914.441	-35805.8	-14186.7	12.9668	-0.665824	-0.0716755	0.524778
914.458	-35805.7	-14186.4	12.9548	-0.660547	-0.0700244	0.523074
914.475	-35805.7	-14186.2	12.9423	-0.656615	-0.07117	0.521416
914.492	-35805.6	-14186	12.9306	-0.653517	-0.0732549	0.519713
914.509	-35805.5	-14185.8	12.9207	-0.650213	-0.0736211	0.517789
914.526	-35805.5	-14185.6	12.9106	-0.646855	-0.0733251	0.51541
914.543	-35805.4	-14185.4	12.8988	-0.643722	-0.0738391	0.512375
914.56	-35805.3	-14185.2	12.8867	-0.64	-0.0733333	0.508715
914.577	-35805.2	-14185	12.8763	-0.634983	-0.0700576	0.504503
914.594	-35805.2	-14184.8	12.866	-0.629709	-0.0665145	0.4997
914.611	-35805.1	-14184.6	12.8544	-0.62502	-0.0649482	0.494337
914.628	-35805	-14184.4	12.8427	-0.619633	-0.0631669	0.488783
914.645	-35805	-14184.2	12.8322	-0.612652	-0.059411	0.483292
914.662	-35804.9	-14184	12.8221	-0.605977	-0.0564868	0.477501
914.679	-35804.8	-14183.7	12.8116	-0.600935	-0.056449	0.471238
914.696	-35804.7	-14183.5	12.8017	-0.595595	-0.0565357	0.465226
914.713	-35804.7	-14183.4	12.7932	-0.588758	-0.0547871	0.45985
914.73	-35804.6	-14183.2	12.7853	-0.58233	-0.0531658	0.454305
914.747	-35804.5	-14183	12.777	-0.577374	-0.0530927	0.448108
914.764	-35804.5	-14182.7	12.7677	-0.571862	-0.053338	0.441956
914.781	-35804.4	-14182.5	12.7574	-0.564812	-0.053162	0.436316
914.798	-35804.3	-14182.3	12.747	-0.558255	-0.0535909	0.430847
914.815	-35804.3	-14182.1	12.737	-0.553253	-0.0551798	0.42535
914.832	-35804.2	-14181.9	12.727	-0.548577	-0.0573026	0.420041
914.849	-35804.1	-14181.7	12.7168	-0.543431	-0.0592183	0.414996
914.866	-35804	-14181.5	12.7062	-0.538144	-0.0602001	0.409985
914.883	-35804	-14181.3	12.6957	-0.532979	-0.0601609	0.404913
914.9	-35803.9	-14181.1	12.6863	-0.527938	-0.0599405	0.399927
914.917	-35803.8	-14180.9	12.6781	-0.522955	-0.0599583	0.395045
914.934	-35803.8	-14180.7	12.6699	-0.517906	-0.0600132	0.390107
914.951	-35803.7	-14180.5	12.6613	-0.512751	-0.0600048	0.385052
914.968	-35803.6	-14180.3	12.6526	-0.507554	-0.0600061	0.379954
914.985	-35803.6	-14180.1	12.644	-0.502393	-0.0600172	0.374895
915.002	-35803.5	-14179.9	12.6356	-0.497343	-0.0599559	0.369945
915.019	-35803.4	-14179.7	12.6274	-0.492363	-0.0599251	0.365062
915.036	-35803.4	-14179.5	12.6186	-0.487306	-0.060169	0.360104
915.053	-35803.3	-14179.3	12.6099	-0.482141	-0.0602564	0.35504
915.07	-35803.2	-14179	12.6025	-0.476943	-0.0592067	0.349944
915.087	-35803.1	-14178.8	12.5958	-0.471792	-0.0573012	0.344894
915.104	-35803.1	-14178.7	12.5883	-0.466755	-0.0557195	0.339959
915.121	-35803	-14178.5	12.5797	-0.461773	-0.0541422	0.335074
915.138	-35803	-14178.3	12.5711	-0.456707	-0.0513412	0.330096
915.155	-35802.9	-14178.1	12.5626	-0.451534	-0.0476892	0.325024
915.172	-35802.8	-14177.8	12.5537	-0.446314	-0.0444677	0.319953
915.189	-35802.7	-14177.6	12.5452	-0.441178	-0.0410315	0.314909
915.206	-35802.7	-14177.4	12.5379	-0.436247	-0.0357822	0.309897
915.223	-35802.6	-14177.3	12.5315	-0.431241	-0.028581	0.305028
915.24	-35802.5	-14177.1	12.5248	-0.425816	-0.0200787	0.300439
915.257	-35802.5	-14176.8	12.5179	-0.420755	-0.0114343	0.295996
915.274	-35802.4	-14176.6	12.5112	-0.417093	-0.0038744	0.291479
915.291	-35802.3	-14176.4	12.5042	-0.413788	0.00261535	0.287004
915.308	-35802.3	-14176.2	12.496	-0.40927	0.00840574	0.282738
915.325	-35802.2	-14176.1	12.4876	-0.403958	0.0129268	0.27833
915.342	-35802.1	-14175.9	12.4804	-0.39879	0.0158019	0.273383
915.359	-35802.1	-14175.6	12.4737	-0.393646	0.0196631	0.268266
915.376	-35802	-14175.4	12.4666	-0.388246	0.0272434	0.263529
915.393	-35801.9	-14175.2	12.46	-0.383333	0.0366667	0.259259
915.41	-35801.8	-14175	12.455	-0.379645	0.0453443	0.255371
915.427	-35801.8	-14174.9	12.45	-0.376667	0.0533333	0.251634
915.444	-35801.7	-14174.7	12.4435	-0.373599	0.0609552	0.247809
915.461	-35801.6	-14174.4	12.4362	-0.369739	0.0669441	0.243763
915.478	-35801.6	-14174.2	12.4293	-0.364741	0.0705105	0.239406
915.495	-35801.5	-14174	12.4225	-0.359384	0.0737936	0.234727
915.512	-35801.4	-14173.8	12.4156	-0.354351	0.0785828	0.229803
915.529	-35801.4	-14173.7	12.4093	-0.349411	0.0839494	0.224931
915.546	-35801.3	-14173.5	12.404	-0.344292	0.0890062	0.22035
915.563	-35801.2	-14173.2	12.3991	-0.33908	0.0943259	0.216029
915.58	-35801.2	-14173	12.394	-0.333898	0.0999507	0.211967
915.597	-35801.1	-14172.8	12.3888	-0.328816	0.104058	0.208349
915.614	-35801	-14172.6	12.3838	-0.32383	0.105824	0.205135
915.631	-35801	-14172.5	12.3788	-0.318807	0.106993	0.201782
915.648	-35800.9	-14172.3	12.3737	-0.313667	0.108739	0.197934
915.665	-35800.8	-14172	12.3685	-0.308471	0.11046	0.193725
915.682	-35800.8	-14171.8	12.3633	-0.303297	0.111995	0.189278
915.699	-35800.7	-14171.6	12.3582	-0.298226	0.11429	0.184593
915.716	-35800.6	-14171.5	12.3532	-0.293243	0.117644	0.179701
915.733	-35800.6	-14171.3	12.3482	-0.288208	0.121249	0.174699
915.75	-35800.5	-14171.1	12.3431	-0.283057	0.124661	0.169651
915.767	-35800.4	-14170.8	12.3379	-0.277859	0.128101	0.164572
915.784	-35800.3	-14170.6	12.3327	-0.272694	0.131581	0.159507
915.801	-35800.3	-14170.4	12.3277	-0.267637	0.134806	0.154545
915.818	-35800.2	-14170.3	12.3227	-0.262657	0.138018	0.149662
915.835	-35800.2	-14170.1	12.3175	-0.257607	0.142044	0.144713
915.852	-35800.1	-14169.9	12.3122	-0.252446	0.147224	0.139654
915.869	-35800	-14169.7	12.3079	-0.247248	0.153342	0.134557
915.886	-35799.9	-14169.5	12.3046	-0.242093	0.160261	0.129502
915.903	-35799.9	-14169.3	12.3014	-0.237049	0.167942	0.12456
915.92	-35799.8	-14169.1	12.2981	-0.232067	0.176344	0.119676
915.937	-35799.7	-14168.9	12.2947	-0.227008	0.185357	0.114707
915.954	-35799.7	-14168.7	12.2912	-0.22184	0.194009	0.109638
915.971	-35799.6	-14168.5	12.2878	-0.216624	0.200757	0.104561
915.988	-35799.5	-14168.3	12.2843	-0.211478	0.205514	0.0995156
916.005	-35799.5	-14168.1	12.281	-0.206521	0.209173	0.0945167
916.022	-35799.4	-14167.9	12.2777	-0.201534	0.212394	0.0896341
916.039	-35799.3	-14167.7	12.2742	-0.196186	0.215662	0.0849645
916.056	-35799.3	-14167.5	12.2708	-0.191056	0.219149	0.0805314
916.073	-35799.2	-14167.3	12.2674	-0.187086	0.222797	0.0763334
916.09	-35799.1	-14167.1	12.264	-0.183894	0.226153	0.0725139
916.107	-35799	-14166.9	12.2603	-0.180582	0.228618	0.0692056
916.124	-35799	-14166.7	12.2571	-0.177227	0.229906	0.0659729
916.141	-35798.9	-14166.5	12.2553	-0.174147	0.230015	0.0622494
916.158	-35798.8	-14166.3	12.2536	-0.170522	0.229952	0.0582081
916.175	-35798.8	-14166.1	12.2503	-0.165448	0.230956	0.0542538
916.192	-35798.7	-14165.9	12.2468	-0.160263	0.233171	0.0503421
916.209	-35798.6	-14165.7	12.2451	-0.156579	0.236299	0.0463659
916.226	-35798.6	-14165.6	12.2435	-0.153528	0.239796	0.0426808
916.243	-35798.5	-14165.4	12.2401	-0.14993	0.243185	0.0396525
916.26	-35798.4	-14165.1	12.2367	-0.146667	0.246667	0.037037
916.277	-35798.3	-14164.9	12.2349	-0.144744	0.250388	0.0345643
916.294	-35798.3	-14164.7	12.2332	-0.14323	0.253477	0.0325861
916.311	-35798.2	-14164.6	12.2298	-0.141281	0.255284	0.0313784
916.328	-35798.2	-14164.4	12.2265	-0.139967	0.256768	0.0304417
916.345	-35798.1	-14164.2	12.2249	-0.140049	0.258699	0.029314
916.362	-35798	-14164	12.223	-0.139902	0.260092	0.0282039
916.379	-35797.9	-14163.8	12.2194	-0.138275	0.260201	0.0272269
916.396	-35797.9	-14163.6	12.2163	-0.136385	0.259996	0.0258414
916.413	-35797.8	-14163.4	12.2148	-0.135003	0.260144	0.0237295
916.43	-35797.7	-14163.2	12.2129	-0.132821	0.259881	0.0213811
916.447	-35797.7	-14163	12.2093	-0.129238	0.258506	0.0191628
916.464	-35797.6	-14162.8	12.206	-0.126067	0.255969	0.0168684
916.481	-35797.5	-14162.6	12.2042	-0.124342	0.252546	0.0144925
916.498	-35797.4	-14162.4	12.2029	-0.122826	0.248981	0.0126008
916.515	-35797.4	-14162.2	12.2013	-0.120957	0.24567	0.0114553
916.532	-35797.3	-14162	12.1995	-0.119801	0.242328	0.0106785
916.549	-35797.2	-14161.8	12.1977	-0.119802	0.238846	0.0100525
916.566	-35797.2	-14161.6	12.1962	-0.12006	0.235535	0.00974059
916.583	-35797.1	-14161.4	12.1947	-0.120048	0.232256	0.00975291
916.6	-35797	-14161.2	12.1921	-0.119982	0.228171	0.00982296
916.617	-35797	-14161.1	12.1885	-0.119987	0.223119	0.00981762
916.634	-35796.9	-14160.9	12.1857	-0.120005	0.217852	0.00979895
916.651	-35796.8	-14160.7	12.1841	-0.120003	0.212726	0.00980066
916.668	-35796.7	-14160.5	12.1826	-0.119999	0.207541	0.00980535
916.685	-35796.7	-14160.2	12.1809	-0.119999	0.202346	0.0098047
916.702	-35796.6	-14160	12.179	-0.12	0.197469	0.00980351
916.719	-35796.5	-14159.9	12.1774	-0.12	0.192577	0.00980371
916.736	-35796.5	-14159.7	12.176	-0.12	0.186753	0.00980403
916.753	-35796.4	-14159.5	12.1743	-0.12	0.179773	0.00980397
916.77	-35796.3	-14159.3	12.1714	-0.12	0.172046	0.00980389
916.787	-35796.2	-14159.1	12.1678	-0.12	0.163396	0.00980391
916.804	-35796.2	-14158.9	12.1652	-0.12	0.1532	0.00980393
916.821	-35796.1	-14158.7	12.1638	-0.12	0.14127	0.00980392
916.838	-35796	-14158.5	12.1623	-0.12	0.127795	0.00980392
916.855	-35796	-14158.3	12.1606	-0.12	0.113906	0.00980392
916.872	-35795.9	-14158.1	12.1587	-0.12	0.101195	0.00980392
916.889	-35795.8	-14157.9	12.157	-0.12	0.0894344	0.00980392
916.906	-35795.7	-14157.7	12.1557	-0.12	0.0775248	0.00980392
916.923	-35795.7	-14157.6	12.1539	-0.12	0.0658984	0.00980392
916.94	-35795.6	-14157.4	12.1508	-0.12	0.0555073	0.00980392
916.957	-35795.5	-14157.2	12.1472	-0.12	0.045278	0.00980392
916.974	-35795.4	-14156.9	12.1449	-0.12	0.0335354	0.00980392
916.991	-35795.4	-14156.7	12.1435	-0.12	0.0213576	0.00980392
917.008	-35795.3	-14156.6	12.142	-0.12	0.010614	0.00980392
917.025	-35795.2	-14156.4	12.1402	-0.12	0.00108563	0.00980392
917.042	-35795.2	-14156.2	12.1384	-0.12	-0.00798761	0.00980392
917.059	-35795.1	-14156	12.1368	-0.12	-0.0162249	0.00980392
917.076	-35795	-14155.8	12.1354	-0.12	-0.0227973	0.00980392
917.093	-35794.9	-14155.6	12.1333	-0.12	-0.0266667	0.00980392
917.11	-35794.9	-14155.4	12.13	-0.12	-0.0273293	0.00980392
917.127	-35794.8	-14155.2	12.1267	-0.12	-0.0266667	0.00980392
917.144	-35794.7	-14155	12.1246	-0.12	-0.0265794	0.00980392
917.161	-35794.7	-14154.8	12.1232	-0.12	-0.0266583	0.00980392
917.178	-35794.6	-14154.6	12.1216	-0.12	-0.0263827	0.00980392
917.195	-35794.5	-14154.4	12.1198	-0.12	-0.0267948	0.00980392
917.212	-35794.5	-14154.3	12.1181	-0.12	-0.0285256	0.00980392
917.229	-35794.4	-14154.1	12.1165	-0.12	-0.0301223	0.00980392
917.246	-35794.3	-14153.9	12.1148	-0.12	-0.0303904	0.00980392
917.263	-35794.2	-14153.7	12.113	-0.12	-0.0298961	0.00980392
917.28	-35794.2	-14153.4	12.1113	-0.12	-0.0295488	0.00980391
917.297	-35794.1	-14153.3	12.1096	-0.12	-0.0303357	0.00980393
917.314	-35794	-14153.1	12.1078	-0.12	-0.0322768	0.00980395
917.331	-35794	-14152.9	12.1063	-0.12	-0.0334222	0.0098039
917.348	-35793.9	-14152.7	12.1049	-0.12	-0.0331168	0.00980382
917.365	-35793.8	-14152.5	12.1024	-0.12	-0.033778	0.00980403
917.382	-35793.7	-14152.3	12.0988	-0.12	-0.0359634	0.00980431
917.399	-35793.7	-14152.1	12.0958	-0.120001	-0.036437	0.0098034
917.416	-35793.6	-14151.9	12.0942	-0.120002	-0.034411	0.00980241
917.433	-35793.6	-14151.8	12.0928	-0.119998	-0.0332047	0.00980586
917.45	-35793.5	-14151.6	12.0911	-0.119995	-0.0336388	0.00980924
917.467	-35793.4	-14151.3	12.0892	-0.120009	-0.0324429	0.00979539
917.484	-35793.3	-14151.1	12.0875	-0.12002	-0.028756	0.00978478
917.501	-35793.3	-14150.9	12.0861	-0.119962	-0.0250891	0.00984091
917.518	-35793.2	-14150.8	12.0846	-0.119925	-0.0220018	0.00987759
917.535	-35793.1	-14150.6	12.0818	-0.120141	-0.0177771	0.00965009
917.552	-35793.1	-14150.4	12.0782	-0.120259	-0.0123916	0.00907611
917.569	-35793	-14150.2	12.0754	-0.119339	-0.00771244	0.00825018
917.586	-35792.9	-14150	12.0739	-0.117467	-0.00441178	0.00712717
917.603	-35792.8	-14149.8	12.0725	-0.115654	-0.00199394	0.00555434
917.62	-35792.8	-14149.6	12.0708	-0.114056	-0.000372556	0.00384804
917.637	-35792.7	-14149.4	12.0689	-0.11218	0.000213711	0.00267025
917.654	-35792.6	-14149.2	12.0672	-0.110402	7.83912e-05	0.00220776
917.671	-35792.6	-14149	12.0658	-0.109711	-6.20579e-05	0.00228077
917.688	-35792.5	-14148.8	12.0641	-0.109916	-2.06909e-05	0.00293503
917.705	-35792.4	-14148.6	12.0611	-0.110081	3.13e-05	0.00432336
917.722	-35792.4	-14148.5	12.0575	-0.110022	1.84505e-05	0.00606036
917.739	-35792.3	-14148.3	12.0551	-0.109979	-5.94413e-05	0.00749868
917.756	-35792.2	-14148.1	12.0537	-0.109995	-4.41478e-05	0.00851635
917.773	-35792.1	-14147.9	12.0521	-0.110006	0.000221513	0.00927605
917.79	-35792.1	-14147.7	12.0503	-0.110001	0.000128149	0.00975664
917.807	-35792	-14147.5	12.0486	-0.109999	-0.00112954	0.00987993
917.824	-35791.9	-14147.3	12.0469	-0.11	-0.00310007	0.00981201
917.841	-35791.9	-14147.1	12.0452	-0.11	-0.00493094	0.00978295
917.858	-35791.8	-14146.9	12.0435	-0.11	-0.00649432	0.00980178
917.875	-35791.7	-14146.7	12.0418	-0.11	-0.00797397	0.00980928
917.892	-35791.6	-14146.5	12.0401	-0.11	-0.00986323	0.0098042
917.909	-35791.6	-14146.3	12.0383	-0.11	-0.0126666	0.00980245
917.926	-35791.5	-14146.2	12.0367	-0.11	-0.0164187	0.00980385
917.943	-35791.4	-14146	12.0354	-0.11	-0.0210505	0.0098043
917.96	-35791.4	-14145.8	12.0333	-0.11	-0.0266667	0.00980392
917.977	-35791.3	-14145.5	12.0299	-0.11	-0.0332916	0.00980382
917.994	-35791.2	-14145.3	12.0265	-0.11	-0.040422	0.00980393
918.011	-35791.2	-14145.2	12.0246	-0.11	-0.047424	0.00980395
918.028	-35791.1	-14145	12.0233	-0.11	-0.0536685	0.00980392
918.045	-35791	-14144.8	12.0216	-0.11	-0.0588794	0.00980391
918.062	-35791	-14144.6	12.0198	-0.11	-0.0639615	0.00980392
918.079	-35790.9	-14144.4	12.018	-0.11	-0.0694304	0.00980392
918.096	-35790.8	-14144.2	12.0164	-0.11	-0.0740088	0.00980392
918.113	-35790.7	-14144	12.0147	-0.11	-0.0771465	0.00980392
918.13	-35790.7	-14143.9	12.013	-0.11	-0.0807742	0.00980392
918.147	-35790.6	-14143.7	12.0113	-0.11	-0.0859936	0.00980392
918.164	-35790.5	-14143.4	12.0096	-0.11	-0.0910727	0.00980392
918.181	-35790.5	-14143.2	12.0078	-0.11	-0.0947223	0.00980392
918.198	-35790.4	-14143.1	12.0063	-0.11	-0.0973817	0.00980392
918.215	-35790.3	-14142.9	12.0049	-0.11	-0.0993069	0.00980392
918.232	-35790.3	-14142.7	12.0024	-0.11	-0.100087	0.00980392
918.249	-35790.2	-14142.5	11.9988	-0.11	-0.0999374	0.00980392
918.266	-35790.1	-14142.3	11.9958	-0.11	-0.100253	0.00980392
918.283	-35790	-14142.1	11.9941	-0.11	-0.101859	0.00980392
918.3	-35790	-14141.9	11.9927	-0.11	-0.104558	0.00980392
918.317	-35789.9	-14141.7	11.991	-0.11	-0.107936	0.00980392
918.334	-35789.8	-14141.6	11.9893	-0.11	-0.111408	0.00980392
918.351	-35789.8	-14141.4	11.9876	-0.11	-0.114794	0.00980392
918.368	-35789.7	-14141.1	11.9859	-0.11	-0.118412	0.00980392
918.385	-35789.6	-14140.9	11.9841	-0.11	-0.121966	0.00980392
918.402	-35789.6	-14140.8	11.9824	-0.11	-0.124506	0.00980392
918.419	-35789.5	-14140.6	11.9808	-0.11	-0.126036	0.00980392
918.436	-35789.4	-14140.4	11.9791	-0.11	-0.12745	0.00980392
918.453	-35789.4	-14140.2	11.9774	-0.11	-0.12919	0.00980392
918.47	-35789.3	-14140	11.9756	-0.11	-0.131215	0.00980392
918.487	-35789.2	-14139.8	11.9739	-0.11	-0.132963	0.00980392
918.504	-35789.2	-14139.6	11.9723	-0.11	-0.133566	0.00980392
918.521	-35789.1	-14139.4	11.9706	-0.11	-0.133372	0.00980392
918.538	-35789	-14139.3	11.9688	-0.11	-0.133451	0.00980392
918.555	-35789	-14139.1	11.9671	-0.11	-0.133504	0.00980392
918.572	-35788.9	-14138.8	11.9657	-0.11	-0.132421	0.00980392
918.589	-35788.8	-14138.6	11.9639	-0.11	-0.130469	0.00980392
918.606	-35788.7	-14138.5	11.9609	-0.11	-0.128623	0.00980392
918.623	-35788.7	-14138.3	11.9574	-0.11	-0.127032	0.00980392
918.64	-35788.6	-14138.1	11.955	-0.11	-0.125444	0.00980392
918.657	-35788.5	-14137.9	11.9536	-0.11	-0.123676	0.00980392
918.674	-35788.5	-14137.7	11.952	-0.11	-0.121678	0.00980392
918.691	-35788.4	-14137.5	11.9502	-0.11	-0.120112	0.00980392
918.708	-35788.3	-14137.3	11.9485	-0.11	-0.119712	0.00980392
918.725	-35788.3	-14137.2	11.9469	-0.11	-0.119971	0.00980392
918.742	-35788.2	-14137	11.9452	-0.11	-0.120073	0.00980392
918.759	-35788.1	-14136.8	11.9434	-0.11	-0.120004	0.00980392
918.776	-35788	-14136.5	11.9417	-0.11	-0.119981	0.00980392
918.793	-35788	-14136.3	11.94	-0.11	-0.12	0.00980392
918.81	-35787.9	-14136.2	11.9383	-0.11	-0.120005	0.00980392
918.827	-35787.9	-14136	11.9367	-0.11	-0.12	0.00980392
918.844	-35787.8	-14135.8	11.935	-0.11	-0.119999	0.00980392
918.861	-35787.7	-14135.6	11.9332	-0.11	-0.12	0.00980392
918.878	-35787.6	-14135.4	11.9315	-0.11	-0.12	0.00980392
918.895	-35787.6	-14135.2	11.9298	-0.11	-0.12	0.00980392
918.912	-35787.5	-14135	11.928	-0.11	-0.12	0.00980393
918.929	-35787.5	-14134.9	11.9265	-0.11	-0.12	0.00980392
918.946	-35787.4	-14134.7	11.9251	-0.11	-0.12	0.00980389
918.963	-35787.3	-14134.5	11.9228	-0.11	-0.12	0.00980394
918.98	-35787.2	-14134.2	11.9192	-0.11	-0.12	0.00980403
918.997	-35787.2	-14134	11.9161	-0.11	-0.12	0.00980383
919.014	-35787.1	-14133.9	11.9143	-0.11	-0.12	0.0098035
919.031	-35787.1	-14133.7	11.913	-0.11	-0.12	0.00980426
919.048	-35787	-14133.5	11.9113	-0.11	-0.12	0.00980543
919.065	-35786.9	-14133.3	11.9095	-0.11	-0.12	0.00980231
919.082	-35786.8	-14133.1	11.9077	-0.11	-0.12	0.00979837
919.099	-35786.8	-14132.9	11.9061	-0.11	-0.12	0.0098113
919.116	-35786.7	-14132.7	11.9044	-0.11	-0.12	0.00982542
919.133	-35786.7	-14132.6	11.9027	-0.11	-0.12	0.00977622
919.15	-35786.6	-14132.4	11.901	-0.11	-0.12	0.00972805
919.167	-35786.5	-14132.2	11.8993	-0.11	-0.12	0.00993596
919.184	-35786.4	-14131.9	11.8976	-0.11	-0.12	0.0104959
919.201	-35786.4	-14131.8	11.8959	-0.11	-0.12	0.0112894
919.218	-35786.3	-14131.6	11.8942	-0.11	-0.12	0.0123426
919.235	-35786.2	-14131.4	11.8925	-0.11	-0.12	0.013838
919.252	-35786.2	-14131.2	11.8908	-0.11	-0.12	0.0155918
919.269	-35786.1	-14131	11.8891	-0.11	-0.12	0.0170399
919.286	-35786	-14130.8	11.8874	-0.11	-0.12	0.018103
919.303	-35786	-14130.6	11.8857	-0.11	-0.12	0.0191496
919.32	-35785.9	-14130.5	11.884	-0.11	-0.12	0.0202595
919.337	-35785.8	-14130.3	11.8824	-0.11	-0.12	0.0212889
919.354	-35785.8	-14130.1	11.8806	-0.11	-0.12	0.0223936
919.371	-35785.7	-14129.9	11.8788	-0.11	-0.12	0.0239267
919.388	-35785.6	-14129.7	11.8771	-0.11	-0.12	0.0256756
919.405	-35785.6	-14129.5	11.8758	-0.11	-0.12	0.0270863
919.422	-35785.5	-14129.3	11.8741	-0.11	-0.12	0.0280802
919.439	-35785.5	-14129.1	11.871	-0.11	-0.12	0.028839
919.456	-35785.4	-14128.9	11.8674	-0.11	-0.12	0.0293444
919.473	-35785.3	-14128.7	11.865	-0.11	-0.12	0.0294905
919.49	-35785.2	-14128.5	11.8636	-0.11	-0.12	0.0294248
919.507	-35785.2	-14128.3	11.8621	-0.110001	-0.12	0.0293889
919.524	-35785.1	-14128.2	11.8603	-0.110001	-0.12	0.0294077
919.541	-35785.1	-14128	11.8586	-0.109995	-0.119999	0.0294215
919.558	-35785	-14127.8	11.8569	-0.109998	-0.12	0.029414
919.575	-35784.9	-14127.6	11.8551	-0.110018	-0.120003	0.0293939
919.592	-35784.8	-14127.4	11.8534	-0.110004	-0.120001	0.0294085
919.609	-35784.8	-14127.2	11.8518	-0.109927	-0.119989	0.0294775
919.626	-35784.7	-14127	11.8501	-0.109987	-0.119998	0.0294238
919.643	-35784.7	-14126.8	11.8484	-0.110268	-0.12004	0.0290477
919.66	-35784.6	-14126.6	11.8467	-0.11	-0.12	0.0283224
919.677	-35784.5	-14126.4	11.8449	-0.108514	-0.119847	0.0272908
919.694	-35784.4	-14126.2	11.8432	-0.106558	-0.12003	0.0260691
919.711	-35784.4	-14126.1	11.8416	-0.104908	-0.120603	0.0248372
919.728	-35784.3	-14125.9	11.8399	-0.103223	-0.119886	0.023927
919.745	-35784.3	-14125.7	11.8382	-0.101266	-0.116721	0.0236377
919.762	-35784.2	-14125.5	11.8365	-0.0999067	-0.112933	0.0240514
919.779	-35784.1	-14125.3	11.8347	-0.0997568	-0.109234	0.0250921
919.796	-35784.1	-14125.1	11.833	-0.100036	-0.101448	0.0263659
919.813	-35784	-14124.9	11.8314	-0.100066	-0.0878648	0.0275261
919.83	-35783.9	-14124.7	11.8297	-0.0999905	-0.0746854	0.0284705
919.847	-35783.9	-14124.6	11.828	-0.0999837	-0.0652297	0.0291336
919.864	-35783.8	-14124.3	11.8263	-0.100003	-0.0532343	0.0294532
919.881	-35783.7	-14124.1	11.8245	-0.100004	-0.0365256	0.0294648
919.898	-35783.7	-14123.9	11.8228	-0.099999	-0.0239485	0.0293984
919.915	-35783.6	-14123.8	11.8212	-0.0999989	-0.0183439	0.0293975
919.932	-35783.6	-14123.6	11.8195	-0.1	-0.00999484	0.0294153
919.949	-35783.5	-14123.4	11.8178	-0.1	0.00468158	0.0294153
919.966	-35783.4	-14123.2	11.8161	-0.0999999	0.0166858	0.0294107
919.983	-35783.3	-14123	11.8143	-0.0999999	0.0228651	0.0294109
920	-35783.3	-14122.8	11.8126	-0.1	0.0303517	0.0294121
920.017	-35783.2	-14122.6	11.811	-0.1	0.0410847	0.029412
920.034	-35783.2	-14122.5	11.8093	-0.1	0.0495345	0.0294117
920.051	-35783.1	-14122.3	11.8076	-0.1	0.0542458	0.0294117
920.068	-35783	-14122.1	11.8058	-0.1	0.059439	0.0294118
920.085	-35782.9	-14121.9	11.8041	-0.1	0.0679312	0.0294118
920.102	-35782.9	-14121.7	11.8025	-0.1	0.0804691	0.0294118
920.119	-35782.8	-14121.5	11.8008	-0.1	0.0944776	0.0294118
920.136	-35782.8	-14121.3	11.7991	-0.1	0.104722	0.0294118
920.153	-35782.7	-14121.1	11.7973	-0.1	0.112478	0.0294118
920.17	-35782.6	-14120.9	11.7959	-0.1	0.124495	0.0294118
920.187	-35782.6	-14120.7	11.7942	-0.1	0.137397	0.0294118
920.204	-35782.5	-14120.5	11.7913	-0.1	0.140671	0.0294118
920.221	-35782.4	-14120.4	11.7877	-0.1	0.13722	0.0294118
920.238	-35782.4	-14120.2	11.7852	-0.1	0.138227	0.0294118
920.255	-35782.3	-14120	11.7837	-0.1	0.14271	0.0294118
920.272	-35782.2	-14119.8	11.7822	-0.1	0.142232	0.0294118
920.289	-35782.2	-14119.6	11.7804	-0.1	0.137654	0.0294118
920.306	-35782.1	-14119.4	11.7787	-0.1	0.134669	0.0294118
920.323	-35782	-14119.3	11.7771	-0.1	0.133575	0.0294118
920.34	-35782	-14119.1	11.7754	-0.1	0.132002	0.0294118
920.357	-35781.9	-14118.9	11.7736	-0.1	0.127825	0.0294118
920.374	-35781.8	-14118.6	11.7719	-0.1	0.119708	0.0294118
920.391	-35781.8	-14118.5	11.7702	-0.1	0.110853	0.0294118
920.408	-35781.7	-14118.3	11.7685	-0.1	0.105267	0.0294117
920.425	-35781.6	-14118.1	11.7669	-0.1	0.100682	0.0294118
920.442	-35781.6	-14117.9	11.7652	-0.1	0.093678	0.0294119
920.459	-35781.5	-14117.7	11.7634	-0.1	0.0869499	0.0294118
920.476	-35781.4	-14117.5	11.7617	-0.1	0.0841703	0.0294114
920.493	-35781.4	-14117.3	11.76	-0.1	0.0833333	0.0294118
920.51	-35781.3	-14117.2	11.7583	-0.1	0.0816536	0.0294132
920.527	-35781.2	-14117	11.7567	-0.1	0.08	0.0294118
920.544	-35781.2	-14116.8	11.755	-0.1	0.0796698	0.0294066
920.561	-35781.1	-14116.6	11.7532	-0.1	0.0800192	0.0294128
920.578	-35781	-14116.4	11.7515	-0.1	0.0801534	0.0294313
920.595	-35781	-14116.2	11.7498	-0.1	0.0799627	0.0294039
920.612	-35780.9	-14116	11.7481	-0.1	0.0796908	0.029335
920.629	-35780.9	-14115.8	11.7465	-0.1	0.0801138	0.0294416
920.646	-35780.8	-14115.7	11.7448	-0.1	0.0816836	0.029898
920.663	-35780.7	-14115.5	11.743	-0.1	0.0836749	0.0306518
920.68	-35780.6	-14115.2	11.7413	-0.1	0.0854436	0.0316672
920.697	-35780.6	-14115.1	11.7396	-0.1	0.0870319	0.0330404
920.714	-35780.5	-14114.9	11.7379	-0.1	0.0886214	0.0347144
920.731	-35780.5	-14114.7	11.7363	-0.1	0.0904709	0.0362851
920.748	-35780.4	-14114.5	11.7346	-0.1	0.0924272	0.0374772
920.765	-35780.3	-14114.3	11.7328	-0.1	0.0934968	0.0383601
920.782	-35780.2	-14114.1	11.7311	-0.1	0.0934278	0.0389813
920.799	-35780.2	-14113.9	11.7294	-0.1	0.093403	0.0392814
920.816	-35780.1	-14113.8	11.7277	-0.1	0.0936571	0.0392878
920.833	-35780.1	-14113.6	11.7261	-0.1	0.0928453	0.0391729
920.85	-35780	-14113.4	11.7244	-0.1	0.0908928	0.0391279
920.867	-35779.9	-14113.2	11.7226	-0.1	0.0897385	0.0393516
920.884	-35779.8	-14113	11.7209	-0.1	0.0898921	0.0399093
920.901	-35779.8	-14112.8	11.7192	-0.1	0.0899119	0.0407023
920.918	-35779.7	-14112.6	11.7176	-0.1	0.0897006	0.0417585
920.935	-35779.7	-14112.5	11.7159	-0.1	0.0906868	0.0432409
920.952	-35779.6	-14112.3	11.7141	-0.1	0.0926542	0.0449868
920.969	-35779.5	-14112.1	11.7124	-0.1	0.09362	0.0464904
920.986	-35779.4	-14111.9	11.7107	-0.1	0.0934029	0.0475738
921.003	-35779.4	-14111.7	11.709	-0.0999998	0.0934654	0.0483708
921.02	-35779.3	-14111.5	11.7074	-0.0999997	0.0936119	0.0488993
921.037	-35779.3	-14111.3	11.7057	-0.100001	0.0924099	0.0490876
921.054	-35779.2	-14111.1	11.7039	-0.100001	0.0904541	0.0490435
921.071	-35779.1	-14110.9	11.7022	-0.0999964	0.0897838	0.0490045
921.088	-35779	-14110.7	11.7005	-0.0999964	0.0900405	0.0490179
921.105	-35779	-14110.6	11.6988	-0.100015	0.0893594	0.0490095
921.122	-35778.9	-14110.4	11.6972	-0.100014	0.0874028	0.0490067
921.139	-35778.9	-14110.2	11.6955	-0.099946	0.0846742	0.0490755
921.156	-35778.8	-14110	11.6937	-0.0999577	0.0810411	0.0490641
921.173	-35778.7	-14109.8	11.692	-0.100216	0.076145	0.048725
921.19	-35778.7	-14109.6	11.6903	-0.100125	0.0708609	0.0480686
921.207	-35778.6	-14109.4	11.6886	-0.0988981	0.0663144	0.0472015
921.224	-35778.5	-14109.3	11.687	-0.0969975	0.0611543	0.0460108
921.241	-35778.5	-14109.1	11.6853	-0.0952674	0.0534447	0.044367
921.258	-35778.4	-14108.9	11.6836	-0.0935591	0.044374	0.0426603
921.275	-35778.3	-14108.7	11.6815	-0.0915228	0.0359351	0.0413833
921.292	-35778.2	-14108.5	11.68	-0.0900416	0.0272283	0.0403655
921.309	-35778.2	-14108.3	11.68	-0.0899809	0.016996	0.0392814
921.326	-35778.1	-14108.2	11.68	-0.090035	0.00717036	0.0381874
921.343	-35778.1	-14108	11.6787	-0.0887057	-0.000156159	0.0371734
921.36	-35778	-14107.8	11.6767	-0.0866667	-0.00666667	0.0359477
921.377	-35777.9	-14107.6	11.6749	-0.0849238	-0.0141432	0.0342737
921.394	-35777.8	-14107.4	11.6732	-0.0832245	-0.0202626	0.0325914
921.411	-35777.8	-14107.2	11.6716	-0.0813096	-0.0228064	0.0313491
921.428	-35777.7	-14107	11.6699	-0.0799534	-0.0233526	0.0304544
921.445	-35777.7	-14106.8	11.6682	-0.0797583	-0.0236319	0.0297701
921.462	-35777.6	-14106.6	11.6665	-0.0800237	-0.0232211	0.0293867
921.479	-35777.5	-14106.4	11.6648	-0.0800617	-0.0216594	0.0293464
921.496	-35777.4	-14106.2	11.663	-0.0799909	-0.0196534	0.0294214
921.513	-35777.4	-14106.1	11.661	-0.0799834	-0.0178768	0.0294294
921.53	-35777.3	-14105.9	11.6599	-0.0800023	-0.0164375	0.0294093
921.547	-35777.3	-14105.7	11.6601	-0.0800037	-0.0150371	0.0294077
921.564	-35777.2	-14105.5	11.6598	-0.0799995	-0.0126131	0.0294123
921.581	-35777.1	-14105.3	11.6581	-0.0800004	-0.00898197	0.0294115
921.598	-35777.1	-14105.1	11.6561	-0.0799987	-0.00594953	0.029413
921.615	-35777	-14105	11.6545	-0.0799945	-0.00432866	0.0294168
921.632	-35776.9	-14104.8	11.6527	-0.0800059	-0.00281781	0.0294063
921.649	-35776.9	-14104.6	11.6508	-0.0800204	-0.000901716	0.0293929
921.666	-35776.8	-14104.4	11.6499	-0.0799729	0.000236689	0.0294368
921.683	-35776.7	-14104.2	11.6501	-0.0799254	0.000190649	0.0294807
921.7	-35776.7	-14104	11.6496	-0.0801203	-7.11442e-05	0.0292912
921.717	-35776.6	-14103.8	11.6478	-0.0802879	-5.11744e-05	0.0287627
921.734	-35776.5	-14103.7	11.6459	-0.0795176	1.85697e-05	0.0279661
921.751	-35776.5	-14103.5	11.6443	-0.0777119	1.22037e-05	0.0268828
921.768	-35776.4	-14103.3	11.6424	-0.0758234	-5.33425e-06	0.0253787
921.785	-35776.3	-14103.1	11.6405	-0.0741633	-2.90256e-06	0.0236327
921.802	-35776.3	-14102.9	11.6399	-0.0723113	1.54594e-06	0.0221514
921.819	-35776.2	-14102.7	11.6401	-0.0705386	7.76235e-07	0.0210958
921.836	-35776.1	-14102.5	11.6394	-0.0697438	-4.01637e-07	0.0202985
921.853	-35776.1	-14102.3	11.6375	-0.0698858	-1.79025e-07	0.0197393
921.87	-35776	-14102.2	11.6356	-0.0700712	1.11661e-07	0.0195323
921.887	-35775.9	-14102	11.634	-0.070026	4.07634e-08	0.0195803
921.904	-35775.9	-14101.8	11.632	-0.0699798	-3.16377e-08	0.0196292
921.921	-35775.8	-14101.6	11.6303	-0.0699931	-1.08656e-08	0.0196152
921.938	-35775.7	-14101.4	11.6299	-0.0700052	8.17538e-09	0.0196023
921.955	-35775.7	-14101.2	11.6301	-0.0700015	2.37132e-09	0.0196062
921.972	-35775.6	-14101	11.6291	-0.0699986	-2.21982e-09	0.0196093
921.989	-35775.5	-14100.8	11.6271	-0.0699997	-5.00087e-10	0.0196082
922.006	-35775.5	-14100.7	11.6254	-0.0700004	6.19632e-10	0.0196074
922.023	-35775.4	-14100.5	11.6238	-0.0700001	1.33109e-10	0.0196078
922.04	-35775.3	-14100.3	11.6218	-0.0699999	-1.60163e-10	0.019608
922.057	-35775.3	-14100.1	11.6201	-0.07	-2.65458e-11	0.0196079
922.074	-35775.2	-14099.9	11.6199	-0.07	4.70457e-11	0.0196078
922.091	-35775.1	-14099.7	11.6201	-0.07	8.48128e-12	0.0196078
922.108	-35775.1	-14099.5	11.6189	-0.07	-2.17274e-11	0.0196079
922.125	-35775	-14099.4	11.6169	-0.07	-5.19151e-12	0.0196078
922.142	-35775	-14099.2	11.6151	-0.07	4.37744e-11	0.0196078
922.159	-35774.9	-14099	11.6134	-0.07	8.0224e-12	0.0196078
922.176	-35774.8	-14098.8	11.6115	-0.07	-1.5978e-10	0.0196078
922.193	-35774.7	-14098.6	11.61	-0.07	0	0.0196078
922.21	-35774.7	-14098.4	11.6096	-0.07	6.29948e-10	0.0196078
922.227	-35774.6	-14098.3	11.61	-0.07	0	0.0196078
922.244	-35774.6	-14098.1	11.6103	-0.07	-2.30216e-09	0.0196078
922.261	-35774.5	-14097.9	11.6099	-0.07	4.53404e-10	0.0196078
922.278	-35774.4	-14097.7	11.6084	-0.07	8.79232e-09	0.0196078
922.295	-35774.3	-14097.5	11.6065	-0.07	-3.52748e-09	0.0196078
922.312	-35774.3	-14097.3	11.6048	-0.07	-3.44989e-08	0.0196078
922.329	-35774.2	-14097.2	11.6031	-0.07	1.33114e-08	0.0196078
922.346	-35774.2	-14097	11.6011	-0.07	1.25042e-07	0.0196078
922.363	-35774.1	-14096.8	11.5999	-0.07	-7.64257e-08	0.0196078
922.38	-35774	-14096.6	11.6	-0.07	-4.69449e-07	0.0196078
922.397	-35773.9	-14096.4	11.5998	-0.07	3.92266e-07	0.0196078
922.414	-35773.9	-14096.2	11.5982	-0.07	1.82822e-06	0.0196079
922.431	-35773.8	-14096	11.5962	-0.07	-1.47606e-06	0.0196078
922.448	-35773.8	-14095.8	11.5946	-0.0700001	-6.5526e-06	0.0196077
922.465	-35773.7	-14095.6	11.5927	-0.0699999	6.99997e-06	0.019608
922.482	-35773.6	-14095.4	11.5908	-0.0699996	2.41333e-05	0.0196082
922.499	-35773.5	-14095.3	11.5899	-0.0700005	-3.20748e-05	0.0196073
922.516	-35773.5	-14095.1	11.5901	-0.0700015	-9.33931e-05	0.0196064
922.533	-35773.4	-14094.9	11.5897	-0.069998	0.000120332	0.0196097
922.55	-35773.4	-14094.7	11.5879	-0.0699946	0.000329617	0.0196131
922.567	-35773.3	-14094.5	11.5859	-0.0700087	-0.00056029	0.0195995
922.584	-35773.2	-14094.4	11.5842	-0.0700195	-0.00246786	0.0195891
922.601	-35773.2	-14094.2	11.5824	-0.0699623	-0.00382479	0.0196441
922.618	-35773.1	-14094	11.5806	-0.0699249	-0.00509401	0.0196801
922.635	-35773	-14093.8	11.5797	-0.0701411	-0.00891016	0.0194567
922.652	-35773	-14093.6	11.5798	-0.0702593	-0.0145894	0.0188849
922.669	-35772.9	-14093.4	11.5802	-0.0693392	-0.0179635	0.018043
922.686	-35772.8	-14093.3	11.5803	-0.0674671	-0.0191553	0.0169142
922.703	-35772.8	-14093.1	11.5793	-0.0656529	-0.0221141	0.0154049
922.72	-35772.7	-14092.9	11.5774	-0.064055	-0.025955	0.0137168
922.737	-35772.6	-14092.7	11.5757	-0.0621829	-0.0261873	0.0122701
922.754	-35772.6	-14092.5	11.574	-0.0604057	-0.0237956	0.0111994
922.771	-35772.5	-14092.3	11.572	-0.0596979	-0.0237791	0.010414
922.788	-35772.4	-14092.1	11.5703	-0.0598934	-0.0260212	0.00990668
922.805	-35772.4	-14091.9	11.5699	-0.0600904	-0.0271025	0.00972034
922.822	-35772.3	-14091.8	11.5701	-0.0600356	-0.0267597	0.0097697
922.839	-35772.2	-14091.6	11.5691	-0.0599256	-0.026725	0.00987944
922.856	-35772.2	-14091.4	11.5671	-0.0599533	-0.0267858	0.00985264
922.873	-35772.1	-14091.2	11.5653	-0.06022	-0.0257401	0.00950502
922.89	-35772	-14091	11.5637	-0.0601254	-0.0237279	0.00885269
922.907	-35772	-14090.8	11.5617	-0.0589013	-0.0215656	0.00798302
922.924	-35771.9	-14090.7	11.5602	-0.0569999	-0.0201157	0.006793
922.941	-35771.9	-14090.5	11.5597	-0.0552506	-0.0199995	0.00516684
922.958	-35771.8	-14090.3	11.56	-0.0535525	-0.0200676	0.00345073
922.975	-35771.7	-14090.1	11.56	-0.0515903	-0.0187983	0.00210526
922.992	-35771.7	-14089.9	11.56	-0.0500547	-0.0167801	0.00113775
923.009	-35771.6	-14089.7	11.5602	-0.0497118	-0.0150762	0.00042786
923.026	-35771.5	-14089.6	11.56	-0.0499856	-0.013441	1.33674e-05
923.043	-35771.5	-14089.4	11.5586	-0.0500731	-0.0114856	-6.75567e-05
923.06	-35771.4	-14089.2	11.5567	-0.05	-0.01	0
923.077	-35771.3	-14089	11.5549	-0.049981	-0.00975105	1.7542e-05
923.094	-35771.3	-14088.8	11.5532	-0.050001	-0.0100095	-8.78039e-07
923.111	-35771.2	-14088.6	11.5513	-0.0500052	-0.00999515	-4.78155e-06
923.128	-35771.1	-14088.4	11.55	-0.0499997	-0.0100112	2.31682e-07
923.145	-35771.1	-14088.2	11.5498	-0.0499987	-0.010266	1.20116e-06
923.162	-35771	-14088	11.55	-0.0500001	-0.00988726	-1.17683e-07
923.179	-35770.9	-14087.9	11.55	-0.0500003	-0.00829134	-3.06633e-07
923.196	-35770.9	-14087.7	11.55	-0.05	-0.00634664	4.54884e-08
923.213	-35770.8	-14087.5	11.5503	-0.0499999	-0.00472088	8.30746e-08
923.23	-35770.7	-14087.3	11.5498	-0.05	-0.00299794	-1.19645e-08
923.247	-35770.7	-14087.1	11.5482	-0.05	-0.00105379	-2.06051e-08
923.264	-35770.6	-14086.9	11.5462	-0.05	0.00016663	4.0393e-09
923.281	-35770.5	-14086.8	11.5446	-0.05	0.000212957	5.16232e-09
923.298	-35770.5	-14086.6	11.5428	-0.05	-5.36686e-05	-1.30099e-09
923.315	-35770.4	-14086.4	11.5409	-0.05	-5.74062e-05	-1.39159e-09
923.332	-35770.3	-14086.2	11.5398	-0.05	1.40655e-05	3.40963e-10
923.349	-35770.3	-14086	11.5398	-0.05	1.40043e-05	3.39481e-10
923.366	-35770.2	-14085.8	11.54	-0.05	-4.25909e-06	-1.03245e-10
923.383	-35770.1	-14085.7	11.54	-0.05	-3.43062e-06	-8.31625e-11
923.4	-35770.1	-14085.5	11.5401	-0.05	1.2802e-06	3.10339e-11
923.417	-35770	-14085.3	11.5403	-0.05	9.20853e-07	2.23236e-11
923.434	-35770	-14085.1	11.5395	-0.05	-3.34151e-07	-8.10188e-12
923.451	-35769.9	-14084.9	11.5377	-0.05	-2.19598e-07	-5.32707e-12
923.468	-35769.8	-14084.7	11.5358	-0.05	9.59867e-08	2.33405e-12
923.485	-35769.7	-14084.5	11.5342	-0.05	5.22299e-08	1.27945e-12
923.502	-35769.7	-14084.3	11.5323	-0.05	-2.78182e-08	-7.05099e-13
923.519	-35769.6	-14084.2	11.5305	-0.05	-1.39679e-08	-3.89814e-13
923.536	-35769.6	-14084	11.5298	-0.05	7.22723e-09	2.89989e-13
923.553	-35769.5	-14083.8	11.5299	-0.05	3.22146e-09	2.52043e-13
923.57	-35769.4	-14083.6	11.53	-0.05	-2.00926e-09	-5.23714e-13
923.587	-35769.4	-14083.4	11.53	-0.05	-7.33513e-10	-6.09782e-13
923.604	-35769.3	-14083.3	11.5302	-0.05	5.69302e-10	1.98127e-12
923.621	-35769.2	-14083.1	11.5302	-0.05	1.9552e-10	2.26805e-12
923.638	-35769.2	-14082.9	11.5292	-0.05	-1.47111e-10	-7.31834e-12
923.655	-35769.1	-14082.7	11.5272	-0.05	-4.26701e-11	-7.32129e-12
923.672	-35769	-14082.5	11.5254	-0.05	3.99429e-11	2.95089e-11
923.689	-35769	-14082.3	11.5238	-0.05	8.99755e-12	2.3167e-11
923.706	-35768.9	-14082.2	11.5218	-0.05	-1.11436e-11	-1.19889e-10
923.723	-35768.8	-14082	11.5202	-0.05	-2.39058e-12	-8.82325e-11
923.74	-35768.8	-14081.8	11.5197	-0.05	2.85872e-12	4.43678e-10
923.757	-35768.7	-14081.6	11.52	-0.05	4.64179e-13	2.5681e-10
923.774	-35768.6	-14081.4	11.52	-0.05	-7.5066e-13	-1.75382e-09
923.791	-35768.6	-14081.2	11.52	-0.05	-7.66911e-14	-6.75102e-10
923.808	-35768.5	-14081.1	11.5202	-0.05	1.63981e-13	7.02336e-09
923.825	-35768.4	-14080.9	11.5201	-0.05	4.60413e-15	2.5625e-09
923.842	-35768.4	-14080.7	11.5187	-0.05	1.16866e-13	-2.58489e-08
923.859	-35768.3	-14080.5	11.5168	-0.05	3.00234e-14	-4.97186e-09
923.876	-35768.2	-14080.3	11.515	-0.05	-6.47972e-13	1.00387e-07
923.893	-35768.2	-14080.1	11.5133	-0.05	0	0
923.91	-35768.1	-14079.9	11.5114	-0.05	2.61746e-12	-3.97495e-07
923.927	-35768.1	-14079.7	11.51	-0.05	0	0
923.944	-35768	-14079.5	11.5097	-0.05	-9.58152e-12	1.45309e-06
923.961	-35767.9	-14079.3	11.51	-0.05	1.88722e-12	-2.86187e-07
923.978	-35767.9	-14079.2	11.5101	-0.05	3.65975e-11	-5.5497e-06
923.995	-35767.8	-14079	11.51	-0.05	-1.4683e-11	2.22654e-06
924.012	-35767.7	-14078.8	11.5099	-0.05	-1.43601e-10	2.17757e-05
924.029	-35767.7	-14078.6	11.51	-0.05	5.54083e-11	-8.40214e-06
924.046	-35767.6	-14078.4	11.5103	-0.05	5.20484e-10	-7.89264e-05
924.063	-35767.5	-14078.2	11.5098	-0.05	-3.1812e-10	4.90582e-05
924.08	-35767.5	-14078.1	11.5082	-0.05	-1.95407e-09	0.000538812
924.097	-35767.4	-14077.9	11.5062	-0.05	1.6328e-09	0.00127828
924.114	-35767.3	-14077.7	11.5046	-0.05	7.60992e-09	0.00224097
924.131	-35767.3	-14077.5	11.5029	-0.05	-6.14406e-09	0.00365265
924.148	-35767.2	-14077.3	11.5009	-0.05	-2.7275e-08	0.00544135
924.165	-35767.1	-14077.1	11.4998	-0.05	2.91372e-08	0.00687565
924.182	-35767.1	-14077	11.4998	-0.05	1.00454e-07	0.00752393
924.199	-35767	-14076.8	11.5	-0.05	-1.3351e-07	0.00760491
924.216	-35766.9	-14076.6	11.5	-0.05	-3.88746e-07	0.00718704
924.233	-35766.9	-14076.4	11.5001	-0.05	5.00877e-07	0.00603042
924.25	-35766.8	-14076.2	11.5003	-0.05	1.37202e-06	0.00427886
924.267	-35766.7	-14076	11.4995	-0.05	-2.19976e-06	0.00266606
924.284	-35766.7	-14075.9	11.4977	-0.05	-4.93509e-06	0.00154517
924.301	-35766.6	-14075.7	11.4958	-0.05	9.53793e-06	0.000735
924.318	-35766.6	-14075.5	11.4943	-0.05	1.89956e-05	0.000169028
924.335	-35766.5	-14075.3	11.4924	-0.05	-3.5665e-05	-6.45065e-05
924.352	-35766.4	-14075.1	11.4906	-0.05	-6.55442e-05	-3.48777e-05
924.369	-35766.3	-14074.9	11.4897	-0.05	0.000149952	1.80012e-05
924.386	-35766.3	-14074.8	11.4899	-0.05	0.000228174	7.83339e-06
924.403	-35766.2	-14074.6	11.49	-0.05	-0.000713611	-4.31756e-06
924.42	-35766.2	-14074.4	11.49	-0.05	-0.00254348	-9.3268e-07
924.437	-35766.1	-14074.2	11.4902	-0.05	-0.00435751	-1.98662e-06
924.454	-35766	-14074	11.4902	-0.05	-0.00602249	-3.65296e-06
924.471	-35766	-14073.8	11.4892	-0.05	-0.00796129	1.32536e-05
924.488	-35765.9	-14073.7	11.4872	-0.05	-0.00969165	1.35758e-05
924.505	-35765.8	-14073.5	11.4855	-0.05	-0.0102425	-5.57449e-05
924.522	-35765.8	-14073.3	11.4839	-0.05	-0.0100297	-5.21841e-05
924.539	-35765.7	-14073.1	11.4819	-0.05	-0.0101331	0.000259533
924.556	-35765.6	-14072.9	11.4802	-0.05	-0.0101472	0.000901385
924.573	-35765.6	-14072.7	11.4797	-0.05	-0.00897788	0.00179053
924.59	-35765.5	-14072.6	11.48	-0.05	-0.00701181	0.00300714
924.607	-35765.4	-14072.4	11.48	-0.05	-0.00522166	0.00464698
924.624	-35765.4	-14072.2	11.48	-0.05	-0.003546	0.00635562
924.641	-35765.3	-14072	11.4802	-0.05	-0.00164887	0.00767343
924.658	-35765.2	-14071.8	11.4801	-0.05	-0.000114424	0.00861908
924.675	-35765.2	-14071.6	11.4787	-0.05	0.000332363	0.00934401
924.692	-35765.1	-14071.5	11.4768	-0.05	2.62729e-05	0.00978929
924.709	-35765.1	-14071.3	11.475	-0.05	-0.000322005	0.00987806
924.726	-35765	-14071.1	11.4733	-0.05	-5.98368e-15	0.00980392
924.743	-35764.9	-14070.9	11.4714	-0.05	0.00143353	0.00978364
924.76	-35764.8	-14070.7	11.47	-0.05	0.00333333	0.00980392
924.777	-35764.8	-14070.5	11.4697	-0.05	0.00502217	0.00980904
924.794	-35764.7	-14070.4	11.47	-0.05	0.00678138	0.00980367
924.811	-35764.7	-14070.2	11.4701	-0.05	0.00878923	0.0098026
924.828	-35764.6	-14070	11.47	-0.05	0.0100749	0.00980405
924.845	-35764.5	-14069.8	11.4699	-0.05	0.0100737	0.00980428
924.862	-35764.5	-14069.6	11.47	-0.05	0.0100466	0.00980389
924.879	-35764.4	-14069.4	11.4703	-0.05	0.0112348	0.00980383
924.896	-35764.3	-14069.3	11.4698	-0.05	0.0139194	0.00980393
924.913	-35764.3	-14069.1	11.4682	-0.05	0.0176271	0.00980394
924.93	-35764.2	-14068.9	11.4662	-0.05	0.0204968	0.00980392
924.947	-35764.1	-14068.7	11.4646	-0.05	0.021889	0.00980392
924.964	-35764.1	-14068.5	11.4629	-0.05	0.0240349	0.00980392
924.981	-35764	-14068.3	11.4609	-0.05	0.0277885	0.00980392
924.998	-35764	-14068.2	11.4598	-0.05	0.0305443	0.00980392
925.015	-35763.9	-14068	11.4598	-0.05	0.0316642	0.00980392
925.032	-35763.8	-14067.8	11.46	-0.05	0.0345877	0.00980392
925.049	-35763.7	-14067.6	11.46	-0.05	0.0402054	0.00980392
925.066	-35763.7	-14067.4	11.4601	-0.05	0.0443813	0.00980392
925.083	-35763.6	-14067.2	11.4603	-0.05	0.0457686	0.00980392
925.1	-35763.6	-14067.1	11.4595	-0.05	0.0477872	0.00980392
925.117	-35763.5	-14066.9	11.4578	-0.05	0.0514354	0.00980392
925.134	-35763.4	-14066.7	11.4559	-0.05	0.0542338	0.00980392
925.151	-35763.4	-14066.5	11.4543	-0.05	0.0556816	0.00980392
925.168	-35763.3	-14066.3	11.4524	-0.05	0.0579821	0.00980392
925.185	-35763.2	-14066.1	11.4506	-0.05	0.0616106	0.00980392
925.202	-35763.2	-14066	11.4497	-0.05	0.0650611	0.00980392
925.219	-35763.1	-14065.8	11.4499	-0.05	0.0682349	0.00980392
925.236	-35763	-14065.6	11.4501	-0.05	0.0723769	0.00980392
925.253	-35763	-14065.4	11.45	-0.05	0.0776756	0.00980392
925.27	-35762.9	-14065.2	11.4499	-0.05	0.0832974	0.00980392
925.287	-35762.8	-14065	11.4499	-0.05	0.0884396	0.00980392
925.304	-35762.8	-14064.9	11.4502	-0.05	0.0924395	0.00980392
925.321	-35762.7	-14064.6	11.4502	-0.05	0.0956914	0.00980392
925.338	-35762.6	-14064.4	11.4491	-0.05	0.099174	0.00980392
925.355	-35762.6	-14064.3	11.4472	-0.05	0.102534	0.00980392
925.372	-35762.5	-14064.1	11.4454	-0.05	0.104773	0.00980392
925.389	-35762.5	-14063.9	11.4438	-0.05	0.106286	0.00980392
925.406	-35762.4	-14063.7	11.4418	-0.05	0.108103	0.00980392
925.423	-35762.3	-14063.5	11.4402	-0.05	0.1098	0.00980392
925.44	-35762.2	-14063.4	11.4397	-0.05	0.110397	0.00980392
925.457	-35762.2	-14063.2	11.44	-0.05	0.110095	0.00980392
925.474	-35762.1	-14063	11.44	-0.05	0.109615	0.00980392
925.491	-35762.1	-14062.8	11.44	-0.05	0.109875	0.00980392
925.508	-35762	-14062.6	11.4402	-0.05	0.111527	0.00980392
925.525	-35761.9	-14062.5	11.44	-0.05	0.113271	0.00980392
925.542	-35761.8	-14062.3	11.4387	-0.05	0.113597	0.00980392
925.559	-35761.8	-14062.1	11.4368	-0.05	0.113335	0.00980392
925.576	-35761.7	-14061.9	11.4351	-0.05	0.113572	0.00980392
925.593	-35761.7	-14061.7	11.4333	-0.05	0.113333	0.00980392
925.61	-35761.6	-14061.6	11.4314	-0.05	0.111635	0.00980392
925.627	-35761.5	-14061.3	11.43	-0.05	0.109937	0.00980392
925.644	-35761.5	-14061.2	11.4297	-0.05	0.109656	0.00980392
925.661	-35761.4	-14061	11.43	-0.05	0.110017	0.00980392
925.678	-35761.3	-14060.8	11.4301	-0.05	0.110091	0.00980392
925.695	-35761.3	-14060.6	11.43	-0.05	0.109989	0.00980392
925.712	-35761.2	-14060.5	11.4299	-0.05	0.109957	0.00980392
925.729	-35761.1	-14060.3	11.43	-0.05	0.110016	0.00980392
925.746	-35761.1	-14060.1	11.4303	-0.05	0.110087	0.00980392
925.763	-35761	-14059.9	11.4298	-0.05	0.109951	0.00980392
925.78	-35760.9	-14059.7	11.4282	-0.05	0.109707	0.00980392
925.797	-35760.9	-14059.5	11.4262	-0.05	0.110249	0.00980392
925.814	-35760.8	-14059.4	11.4246	-0.05	0.111944	0.00980391
925.831	-35760.7	-14059.2	11.4228	-0.05	0.113859	0.00980393
925.848	-35760.7	-14059	11.4209	-0.05	0.11547	0.00980395
925.865	-35760.6	-14058.8	11.4198	-0.05	0.117227	0.00980389
925.882	-35760.5	-14058.6	11.4198	-0.0500001	0.119128	0.00980382
925.899	-35760.5	-14058.4	11.42	-0.0499999	0.120249	0.00980406
925.916	-35760.4	-14058.3	11.42	-0.0499996	0.120253	0.0098043
925.933	-35760.3	-14058.1	11.4201	-0.0500006	0.119813	0.00980331
925.95	-35760.3	-14057.9	11.4203	-0.0500015	0.119663	0.00980245
925.967	-35760.2	-14057.7	11.4195	-0.0499976	0.120502	0.00980622
925.984	-35760.1	-14057.5	11.4177	-0.0499947	0.122304	0.00980906
926.001	-35760.1	-14057.4	11.4158	-0.0500103	0.124164	0.00979406
926.018	-35760	-14057.2	11.4142	-0.0500189	0.125819	0.00978571
926.035	-35759.9	-14057	11.4123	-0.0499563	0.127724	0.00984591
926.052	-35759.9	-14056.8	11.4105	-0.0499273	0.129518	0.00987385
926.069	-35759.8	-14056.6	11.4097	-0.050163	0.13013	0.00962508
926.086	-35759.7	-14056.4	11.4099	-0.050247	0.129923	0.00903364
926.103	-35759.7	-14056.3	11.4101	-0.0492327	0.130543	0.00819406
926.12	-35759.6	-14056.1	11.41	-0.0473337	0.132449	0.00704802
926.137	-35759.5	-14055.9	11.4099	-0.0456116	0.135158	0.00545101
926.154	-35759.5	-14055.7	11.4099	-0.044018	0.138583	0.00375814
926.171	-35759.4	-14055.5	11.4102	-0.0418662	0.142917	0.00262526
926.188	-35759.3	-14055.4	11.4102	-0.0401271	0.148244	0.00219895
926.205	-35759.3	-14055.2	11.409	-0.0406593	0.154546	0.00230014
926.222	-35759.2	-14055	11.4071	-0.0428173	0.161601	0.00299516
926.239	-35759.1	-14054.8	11.4054	-0.0447104	0.16916	0.00442699
926.256	-35759.1	-14054.6	11.4038	-0.0462618	0.177738	0.00616167
926.273	-35759	-14054.4	11.4018	-0.0481504	0.188169	0.0075524
926.29	-35758.9	-14054.3	11.4002	-0.0498172	0.200849	0.00855775
926.307	-35758.9	-14054.1	11.3997	-0.050295	0.215754	0.00937661
926.324	-35758.8	-14053.9	11.4	-0.0500314	0.231513	0.00979822
926.341	-35758.7	-14053.7	11.4001	-0.0499187	0.246569	0.00953125
926.358	-35758.7	-14053.5	11.4	-0.0499917	0.261518	0.00880983
926.375	-35758.6	-14053.3	11.3999	-0.0500204	0.277307	0.00794658
926.392	-35758.5	-14053.2	11.4	-0.050001	0.292506	0.00663795
926.409	-35758.5	-14053	11.4003	-0.0499959	0.305371	0.00454234
926.426	-35758.4	-14052.8	11.4	-0.05	0.316667	0.00217865
926.443	-35758.3	-14052.6	11.3986	-0.0499961	0.327413	8.13862e-05
926.46	-35758.2	-14052.4	11.3967	-0.05	0.336667	-0.00217865
926.477	-35758.2	-14052.2	11.395	-0.0500193	0.343223	-0.00500933
926.494	-35758.1	-14052.1	11.3932	-0.0499961	0.346793	-0.00776957
926.511	-35758.1	-14051.9	11.3913	-0.049925	0.347553	-0.00994202
926.528	-35758	-14051.7	11.3899	-0.0500301	0.346482	-0.0123041
926.545	-35757.9	-14051.5	11.3897	-0.0502947	0.344113	-0.0154819
926.562	-35757.8	-14051.3	11.39	-0.0498856	0.339251	-0.0189099
926.579	-35757.8	-14051.2	11.3901	-0.0482957	0.331212	-0.0221544
926.596	-35757.7	-14051	11.39	-0.0463403	0.321611	-0.0257419
926.613	-35757.6	-14050.8	11.3899	-0.0446531	0.310909	-0.0298464
926.63	-35757.6	-14050.6	11.3901	-0.0428865	0.295893	-0.0334045
926.647	-35757.5	-14050.4	11.3903	-0.040997	0.275739	-0.0357514
926.664	-35757.4	-14050.2	11.3898	-0.0398433	0.255525	-0.0373926
926.681	-35757.4	-14050.1	11.3881	-0.0398005	0.236617	-0.0386721
926.698	-35757.3	-14049.9	11.3861	-0.0400495	0.211509	-0.0393245
926.715	-35757.2	-14049.7	11.3845	-0.0400495	0.178221	-0.0393245
926.732	-35757.2	-14049.5	11.3827	-0.0399847	0.146012	-0.039182
926.749	-35757.1	-14049.3	11.3808	-0.0399867	0.118419	-0.0391864
926.766	-35757	-14049.2	11.3798	-0.040004	0.0890226	-0.0392245
926.783	-35757	-14049	11.3798	-0.0400032	0.0568847	-0.0392227
926.8	-35756.9	-14048.8	11.3801	-0.0399988	0.030144	-0.0392131
926.817	-35756.8	-14048.6	11.3801	-0.0399992	0.0115481	-0.039214
926.834	-35756.7	-14048.4	11.3799	-0.0400003	-0.00378626	-0.0392164
926.851	-35756.7	-14048.2	11.3799	-0.0400002	-0.0187747	-0.0392161
926.868	-35756.6	-14048.1	11.3801	-0.0399999	-0.033643	-0.0392155
926.885	-35756.5	-14047.9	11.3803	-0.04	-0.0475898	-0.0392156
926.902	-35756.5	-14047.7	11.3793	-0.04	-0.0589155	-0.0392157
926.919	-35756.4	-14047.5	11.3775	-0.04	-0.0672401	-0.0392157
926.936	-35756.3	-14047.3	11.3757	-0.04	-0.0733545	-0.0392157
926.953	-35756.2	-14047.2	11.3741	-0.04	-0.0765973	-0.0392157
926.97	-35756.2	-14047	11.3722	-0.04	-0.0752385	-0.0392157
926.987	-35756.1	-14046.8	11.3704	-0.04	-0.0694499	-0.0392157
927.004	-35756.1	-14046.7	11.3697	-0.04	-0.0609854	-0.0392157
927.021	-35756	-14046.5	11.3699	-0.04	-0.0522274	-0.0392157
927.038	-35755.9	-14046.3	11.3701	-0.04	-0.0456893	-0.0392157
927.055	-35755.8	-14046.1	11.37	-0.04	-0.0411895	-0.0392157
927.072	-35755.8	-14045.9	11.3699	-0.04	-0.0371598	-0.0392157
927.089	-35755.7	-14045.8	11.37	-0.04	-0.03386	-0.0392157
927.106	-35755.6	-14045.6	11.3702	-0.04	-0.0322779	-0.0392157
927.123	-35755.6	-14045.4	11.3701	-0.04	-0.0305621	-0.0392157
927.14	-35755.5	-14045.2	11.3689	-0.04	-0.0261029	-0.0392157
927.157	-35755.4	-14045	11.367	-0.04	-0.0207551	-0.0392157
927.174	-35755.4	-14044.8	11.3653	-0.04	-0.0177351	-0.0392157
927.191	-35755.3	-14044.7	11.3636	-0.04	-0.0167346	-0.0392157
927.208	-35755.2	-14044.5	11.3616	-0.04	-0.0162704	-0.0392157
927.225	-35755.2	-14044.3	11.3601	-0.04	-0.0166034	-0.0392157
927.242	-35755.1	-14044.1	11.3597	-0.04	-0.0182442	-0.0392157
927.259	-35755	-14043.9	11.36	-0.04	-0.0199369	-0.0392157
927.276	-35755	-14043.7	11.3601	-0.04	-0.0203154	-0.0392157
927.293	-35754.9	-14043.6	11.36	-0.04	-0.02	-0.0392157
927.31	-35754.8	-14043.4	11.3599	-0.04	-0.0199362	-0.0392157
927.327	-35754.7	-14043.2	11.36	-0.04	-0.0200003	-0.0392157
927.344	-35754.7	-14043	11.3603	-0.04	-0.0199464	-0.0392157
927.361	-35754.6	-14042.8	11.3599	-0.04	-0.0200133	-0.0392157
927.378	-35754.5	-14042.7	11.3584	-0.04	-0.0202719	-0.0392157
927.395	-35754.5	-14042.5	11.3564	-0.04	-0.0198888	-0.0392157
927.412	-35754.4	-14042.3	11.3547	-0.04	-0.0183141	-0.0392157
927.429	-35754.3	-14042.1	11.353	-0.04	-0.0163312	-0.0392157
927.446	-35754.3	-14041.9	11.3511	-0.04	-0.0146203	-0.0392157
927.463	-35754.2	-14041.8	11.3499	-0.04	-0.0130578	-0.0392157
927.48	-35754.1	-14041.6	11.3498	-0.04	-0.0114195	-0.0392157
927.497	-35754.1	-14041.4	11.35	-0.04	-0.00952276	-0.0392157
927.514	-35754	-14041.2	11.3501	-0.04	-0.00756688	-0.0392157
927.531	-35753.9	-14041	11.35	-0.04	-0.00650212	-0.0392157
927.548	-35753.8	-14040.8	11.3499	-0.04	-0.00656372	-0.0392157
927.565	-35753.8	-14040.7	11.3501	-0.04	-0.00660962	-0.0392157
927.582	-35753.7	-14040.5	11.3503	-0.04	-0.00634796	-0.0392157
927.599	-35753.7	-14040.3	11.3496	-0.04	-0.00715964	-0.0392157
927.616	-35753.6	-14040.1	11.3478	-0.04	-0.00912741	-0.0392157
927.633	-35753.5	-14040	11.3459	-0.04	-0.0102254	-0.0392157
927.65	-35753.4	-14039.8	11.3443	-0.04	-0.0100192	-0.0392157
927.667	-35753.4	-14039.6	11.3425	-0.04	-0.0102704	-0.0392157
927.684	-35753.3	-14039.4	11.3407	-0.04	-0.0119428	-0.0392157
927.701	-35753.3	-14039.3	11.3397	-0.04	-0.0148081	-0.0392157
927.718	-35753.2	-14039.1	11.3399	-0.04	-0.0183338	-0.0392157
927.735	-35753.1	-14038.9	11.3401	-0.04	-0.0217735	-0.0392157
927.752	-35753	-14038.7	11.3401	-0.04	-0.0250394	-0.0392157
927.769	-35753	-14038.5	11.3399	-0.04	-0.0286212	-0.0392157
927.786	-35752.9	-14038.4	11.3399	-0.04	-0.0321598	-0.0392157
927.803	-35752.8	-14038.2	11.3402	-0.04	-0.0345739	-0.0392157
927.82	-35752.8	-14038	11.3402	-0.04	-0.0360984	-0.0392157
927.837	-35752.7	-14037.8	11.3392	-0.04	-0.0379121	-0.0392157
927.854	-35752.6	-14037.6	11.3373	-0.04	-0.0396617	-0.0392157
927.871	-35752.6	-14037.4	11.3355	-0.04	-0.0400898	-0.0392157
927.888	-35752.5	-14037.3	11.3339	-0.04	-0.0398862	-0.0392157
927.905	-35752.4	-14037.1	11.3319	-0.04	-0.0408761	-0.0392157
927.922	-35752.4	-14036.9	11.3302	-0.04	-0.0428677	-0.0392157
927.939	-35752.3	-14036.7	11.3297	-0.04	-0.0446391	-0.0392157
927.956	-35752.2	-14036.5	11.3299	-0.04	-0.0462404	-0.0392157
927.973	-35752.2	-14036.4	11.3301	-0.04	-0.0482088	-0.0392157
927.99	-35752.1	-14036.2	11.33	-0.04	-0.0498446	-0.0392157
928.007	-35752	-14036	11.3299	-0.04	-0.0501206	-0.0392157
928.024	-35751.9	-14035.8	11.33	-0.04	-0.0499654	-0.0392157
928.041	-35751.9	-14035.6	11.3303	-0.04	-0.0508881	-0.0392157
928.058	-35751.8	-14035.4	11.3301	-0.04	-0.0530197	-0.0392157
928.075	-35751.7	-14035.3	11.3287	-0.04	-0.0560313	-0.0392157
928.092	-35751.7	-14035.1	11.3268	-0.04	-0.0597605	-0.0392157
928.109	-35751.6	-14034.9	11.3251	-0.04	-0.0641815	-0.0392157
928.126	-35751.5	-14034.7	11.3234	-0.04	-0.0696372	-0.0392157
928.143	-35751.5	-14034.5	11.3215	-0.0399999	-0.0763375	-0.0392156
928.16	-35751.4	-14034.4	11.32	-0.04	-0.0833333	-0.0392157
928.177	-35751.3	-14034.2	11.3197	-0.0400004	-0.0898448	-0.0392161
928.194	-35751.3	-14034	11.32	-0.0399999	-0.0971503	-0.0392156
928.211	-35751.2	-14033.8	11.3201	-0.0399984	-0.106067	-0.0392142
928.228	-35751.1	-14033.6	11.32	-0.0400006	-0.114138	-0.0392163
928.245	-35751.1	-14033.5	11.3199	-0.0400061	-0.119496	-0.0392214
928.262	-35751	-14033.3	11.32	-0.0399977	-0.123874	-0.0392135
928.279	-35750.9	-14033.1	11.3203	-0.0399779	-0.128918	-0.0391951
928.296	-35750.9	-14032.9	11.3198	-0.0400135	-0.134269	-0.0392283
928.313	-35750.8	-14032.8	11.3182	-0.0400828	-0.139446	-0.0392929
928.33	-35750.7	-14032.6	11.3162	-0.0399308	-0.144529	-0.0391494
928.347	-35750.7	-14032.4	11.3146	-0.0396774	-0.14958	-0.0386582
928.364	-35750.6	-14032.2	11.3129	-0.0402664	-0.154453	-0.0379468
928.381	-35750.5	-14032	11.3109	-0.0420152	-0.158502	-0.0369887
928.398	-35750.5	-14031.9	11.3098	-0.043785	-0.160136	-0.035386
928.415	-35750.4	-14031.7	11.3098	-0.045248	-0.1587	-0.0331082
928.432	-35750.3	-14031.5	11.31	-0.0477507	-0.155335	-0.0308261
928.449	-35750.3	-14031.3	11.31	-0.0513622	-0.150635	-0.0287443
928.466	-35750.2	-14031.1	11.3101	-0.0540603	-0.144138	-0.0262891
928.483	-35750.1	-14031	11.3103	-0.0554885	-0.135698	-0.0233919
928.5	-35750.1	-14030.8	11.3095	-0.0579308	-0.125768	-0.0208018
928.517	-35750	-14030.6	11.3077	-0.0616715	-0.115279	-0.0186451
928.534	-35749.9	-14030.4	11.3059	-0.0642959	-0.105665	-0.016206
928.551	-35749.9	-14030.2	11.3043	-0.065641	-0.0973854	-0.013398
928.568	-35749.8	-14030	11.3024	-0.0680795	-0.0898381	-0.0108526
928.585	-35749.7	-14029.9	11.3005	-0.0717958	-0.082911	-0.00867049
928.602	-35749.7	-14029.7	11.2999	-0.07457	-0.077047	-0.00637049
928.619	-35749.6	-14029.5	11.3001	-0.076068	-0.0720243	-0.00406211
928.636	-35749.5	-14029.3	11.2994	-0.07772	-0.0670266	-0.00239067
928.653	-35749.5	-14029.1	11.2975	-0.0795082	-0.0619745	-0.00140187
928.67	-35749.4	-14029	11.2956	-0.080287	-0.0574045	-0.000670896
928.687	-35749.3	-14028.8	11.294	-0.0801042	-0.0540569	-0.000116252
928.704	-35749.3	-14028.6	11.292	-0.0799212	-0.0527282	8.2934e-05
928.721	-35749.2	-14028.4	11.2903	-0.079977	-0.053075	2.41934e-05
928.738	-35749.1	-14028.2	11.2899	-0.0800221	-0.0540883	-2.33026e-05
928.755	-35749.1	-14028.1	11.2901	-0.0800061	-0.0558798	-6.43894e-06
928.772	-35749	-14027.9	11.2891	-0.0799943	-0.0590613	6.00333e-06
928.789	-35748.9	-14027.7	11.2871	-0.0799987	-0.0626413	1.3439e-06
928.806	-35748.9	-14027.5	11.2853	-0.0800015	-0.064946	-1.61384e-06
928.823	-35748.8	-14027.3	11.2837	-0.0800003	-0.0663914	-2.64544e-07
928.84	-35748.7	-14027.2	11.2817	-0.0799996	-0.0681827	4.47574e-07
928.857	-35748.7	-14027	11.2801	-0.0799999	-0.0698191	7.02018e-08
928.874	-35748.6	-14026.8	11.28	-0.0800001	-0.0702914	-1.14514e-07
928.891	-35748.5	-14026.6	11.2801	-0.08	-0.0700308	-1.20979e-08
928.908	-35748.5	-14026.5	11.2788	-0.08	-0.0699231	3.02295e-08
928.925	-35748.4	-14026.3	11.2768	-0.08	-0.069996	1.57091e-09
928.942	-35748.3	-14026.1	11.275	-0.08	-0.0700211	-8.27143e-09
928.959	-35748.3	-14025.9	11.2734	-0.08	-0.0700011	-4.10002e-10
928.976	-35748.2	-14025.7	11.2718	-0.08	-0.0699946	1.98498e-09
928.993	-35748.1	-14025.6	11.27	-0.08	-0.07	9.37967e-21
929.01	-35748.1	-14025.4	11.2682	-0.08	-0.0700014	-7.57064e-11
929.027	-35748	-14025.2	11.2666	-0.08	-0.0699999	-6.57143e-11
