# Supplementary material for: Extraction of driving behavior primitives considering driver expectation and vehicle dynamics
Source: PLoS One. 2025 Dec 31;20(12):e0340123. doi: 10.1371/journal.pone.0340123 (PMC12755792; doi:10.1371/journal.pone.0340123)
Supplement: S1 File — (ZIP) [file pone.0340123.s001.zip › DataSetForPimitiveExaction-1/straight driving/c15_s_2.xlsx]

## Sheet: Sheet1
276.693	-36288.6	-14494.4	5.84122	0.589822	0.0299955	0.283952
276.71	-36288.5	-14494.4	5.85115	0.590048	0.0300168	0.263405
276.727	-36288.4	-14494.4	5.86123	0.589988	0.0299374	0.242588
276.744	-36288.3	-14494.5	5.87182	0.590003	0.0303803	0.222174
276.761	-36288.2	-14494.5	5.88173	0.590006	0.0339458	0.206918
276.778	-36288.1	-14494.5	5.89186	0.589975	0.0373663	0.200155
276.795	-36288	-14494.6	5.90242	0.59013	0.0402777	0.206204
276.812	-36288	-14494.6	5.91231	0.589465	0.0399345	0.222284
276.829	-36287.9	-14494.6	5.92248	0.585812	0.0399847	0.244022
276.846	-36287.7	-14494.7	5.93303	0.582185	0.040156	0.266607
276.863	-36287.7	-14494.7	5.94282	0.57973	0.0393055	0.284923
276.88	-36287.6	-14494.7	5.95334	0.580068	0.0355622	0.30112
276.897	-36287.5	-14494.8	5.96245	0.579981	0.0321539	0.31677
276.914	-36287.4	-14494.8	5.97007	0.580001	0.028826	0.330469
276.931	-36287.3	-14494.8	5.97925	0.580015	0.025473	0.342868
276.948	-36287.2	-14494.9	5.98741	0.579932	0.0217098	0.351614
276.965	-36287.1	-14494.9	5.99616	0.580259	0.0197253	0.357441
276.982	-36287	-14494.9	6.00402	0.578784	0.0200672	0.362519
276.999	-36286.9	-14495	6.01489	0.575073	0.0199812	0.367111
277.016	-36286.8	-14495	6.0246	0.571528	0.0200038	0.370613
277.033	-36286.7	-14495	6.03501	0.569752	0.0200036	0.371717
277.05	-36286.6	-14495.1	6.04537	0.570065	0.0199805	0.37052
277.067	-36286.5	-14495.1	6.05521	0.570001	0.0200745	0.367644
277.084	-36286.4	-14495.1	6.06563	0.569936	0.0197377	0.364071
277.101	-36286.3	-14495.2	6.07596	0.570279	0.0217492	0.361402
277.118	-36286.2	-14495.2	6.0858	0.56827	0.0252647	0.359195
277.135	-36286.1	-14495.2	6.09626	0.564597	0.0289788	0.357729
277.152	-36286	-14495.3	6.10654	0.560893	0.0303109	0.355939
277.169	-36285.9	-14495.3	6.11638	0.559801	0.0296215	0.353805
277.186	-36285.8	-14495.3	6.12691	0.560046	0.0321649	0.350751
277.203	-36285.7	-14495.4	6.13703	0.55998	0.0356665	0.347324
277.22	-36285.6	-14495.4	6.14729	0.560034	0.0392842	0.344154
277.237	-36285.5	-14495.5	6.15512	0.559901	0.0401336	0.340133
277.254	-36285.4	-14495.5	6.16184	0.561877	0.0399639	0.332563
277.271	-36285.3	-14495.5	6.1681	0.5724	0.0400096	0.319334
277.288	-36285.2	-14495.6	6.1781	0.595056	0.0399981	0.295794
277.305	-36285.1	-14495.6	6.18809	0.62461	0.0400006	0.266822
277.322	-36285	-14495.6	6.20082	0.65477	0.0399996	0.235448
277.339	-36284.9	-14495.7	6.215	0.683539	0.0400008	0.204831
277.356	-36284.8	-14495.7	6.2286	0.70753	0.039997	0.179214
277.373	-36284.8	-14495.7	6.23888	0.72757	0.0400113	0.156328
277.39	-36284.6	-14495.8	6.24929	0.748841	0.0399772	0.133082
277.407	-36284.5	-14495.8	6.26254	0.765772	0.040088	0.114235
277.424	-36284.5	-14495.8	6.27586	0.779409	0.0368918	0.0998855
277.441	-36284.3	-14495.9	6.29	0.786667	0.0333333	0.0882353
277.458	-36284.2	-14495.9	6.30333	0.793333	0.03	0.0795207
277.475	-36284.2	-14496	6.31667	0.796667	0.03	0.0708061
277.492	-36284	-14496	6.33083	0.807364	0.0299572	0.0602284
277.509	-36283.9	-14496	6.34406	0.821066	0.0301416	0.0435186
277.526	-36283.8	-14496.1	6.35765	0.844947	0.0334313	0.0201465
277.543	-36283.7	-14496.1	6.37509	0.873301	0.0333566	-0.00998969
277.56	-36283.6	-14496.1	6.38846	0.89957	0.0330505	-0.0367758
277.577	-36283.5	-14496.2	6.40513	0.922596	0.0298039	-0.0617068
277.594	-36283.4	-14496.2	6.41939	0.943504	0.030073	-0.0841371
277.611	-36283.3	-14496.2	6.43631	0.958371	0.0299805	-0.0987961
277.628	-36283.2	-14496.3	6.45304	0.959015	0.030005	-0.101991
277.645	-36283.1	-14496.3	6.47089	0.945912	0.0299981	-0.0927944
277.662	-36283	-14496.4	6.48645	0.924687	0.0300013	-0.0765427
277.679	-36282.9	-14496.4	6.50068	0.900888	0.0299967	-0.0570453
277.696	-36282.8	-14496.4	6.51754	0.876145	0.0300151	-0.0353171
277.713	-36282.7	-14496.5	6.53129	0.853941	0.029943	-0.0162877
277.73	-36282.6	-14496.5	6.54783	0.833937	0.0302093	0.00201455
277.747	-36282.5	-14496.5	6.56138	0.81236	0.0289116	0.0186162
277.764	-36282.4	-14496.6	6.57465	0.795031	0.026321	0.0307252
277.781	-36282.3	-14496.6	6.58831	0.789664	0.0267081	0.0330987
277.798	-36282.2	-14496.7	6.60227	0.799123	0.0268477	0.0225611
277.815	-36282.1	-14496.7	6.61539	0.818015	0.0256619	0.00368894
277.832	-36282	-14496.7	6.62916	0.838987	0.0215843	-0.0174478
277.849	-36281.8	-14496.8	6.64303	0.858182	0.0197183	-0.0373681
277.866	-36281.8	-14496.8	6.65624	0.874663	0.020075	-0.0548412
277.883	-36281.6	-14496.8	6.66975	0.889971	0.0199819	-0.0735885
277.9	-36281.5	-14496.9	6.68536	0.905463	0.0200051	-0.0917941
277.917	-36281.4	-14496.9	6.70203	0.920875	0.0199987	-0.107367
277.934	-36281.3	-14497	6.7196	0.932626	0.0200003	-0.121453
277.951	-36281.2	-14497	6.73495	0.941146	0.0199999	-0.13253
277.968	-36281.1	-14497	6.74735	0.945359	0.02	-0.140323
277.985	-36281	-14497.1	6.76361	0.948972	0.02	-0.145611
278.002	-36280.9	-14497.1	6.78084	0.950252	0.02	-0.149201
278.019	-36280.8	-14497.2	6.79769	0.949863	0.02	-0.152565
278.036	-36280.7	-14497.2	6.81244	0.950268	0.02	-0.154597
278.053	-36280.6	-14497.2	6.82829	0.947811	0.02	-0.154103
278.07	-36280.5	-14497.3	6.84506	0.944284	0.02	-0.152039
278.087	-36280.3	-14497.3	6.86243	0.940861	0.02	-0.150436
278.104	-36280.2	-14497.4	6.87983	0.937341	0.0199999	-0.150429
278.121	-36280.1	-14497.4	6.8932	0.934483	0.0200003	-0.148848
278.138	-36280	-14497.4	6.91039	0.927799	0.019999	-0.145529
278.155	-36279.9	-14497.5	6.92422	0.923777	0.020004	-0.142063
278.172	-36279.8	-14497.5	6.94046	0.920642	0.0199849	-0.140571
278.189	-36279.7	-14497.6	6.95495	0.917072	0.0200406	-0.14055
278.206	-36279.6	-14497.6	6.97134	0.913718	0.0198424	-0.139633
278.223	-36279.5	-14497.6	6.98795	0.91041	0.0228795	-0.137539
278.24	-36279.3	-14497.7	7.00573	0.906863	0.0264467	-0.135197
278.257	-36279.2	-14497.7	7.01926	0.903558	0.0298924	-0.133975
278.274	-36279.1	-14497.7	7.03253	0.900082	0.030028	-0.135024
278.291	-36279	-14497.8	7.04667	0.9	0.03	-0.135076
278.308	-36278.9	-14497.8	7.06333	0.896667	0.03	-0.133987
278.325	-36278.8	-14497.9	7.08	0.893333	0.03	-0.130719
278.342	-36278.7	-14497.9	7.09758	0.889928	0.0299999	-0.129602
278.359	-36278.6	-14498	7.11075	0.889919	0.03	-0.129689
278.376	-36278.5	-14498	7.12412	0.886442	0.03	-0.130712
278.393	-36278.3	-14498	7.1386	0.882865	0.03	-0.129486
278.41	-36278.2	-14498.1	7.15498	0.87991	0.03	-0.128346
278.427	-36278.1	-14498.1	7.1686	0.879777	0.03	-0.126084
278.444	-36278	-14498.2	7.18595	0.876014	0.03	-0.123752
278.461	-36277.9	-14498.2	7.19936	0.872677	0.03	-0.121791
278.478	-36277.8	-14498.2	7.21609	0.869767	0.03	-0.12234
278.495	-36277.6	-14498.3	7.22979	0.870199	0.03	-0.124583
278.512	-36277.5	-14498.3	7.24315	0.869443	0.03	-0.125437
278.529	-36277.4	-14498.4	7.25646	0.865827	0.03	-0.12689
278.546	-36277.3	-14498.4	7.27162	0.862133	0.03	-0.133915
278.563	-36277.2	-14498.4	7.28728	0.85992	0.03	-0.150333
278.58	-36277.1	-14498.5	7.30173	0.85927	0.03	-0.172976
278.597	-36276.9	-14498.5	7.31831	0.855441	0.03	-0.197609
278.614	-36276.8	-14498.6	7.33228	0.851927	0.03	-0.219007
278.631	-36276.7	-14498.6	7.34868	0.849933	0.03	-0.240376
278.648	-36276.6	-14498.7	7.36216	0.848969	0.03	-0.258903
278.665	-36276.5	-14498.7	7.37542	0.845293	0.03	-0.273181
278.682	-36276.3	-14498.8	7.38916	0.841619	0.03	-0.284899
278.699	-36276.2	-14498.8	7.40303	0.839945	0.03	-0.294967
278.716	-36276.1	-14498.8	7.41626	0.838781	0.03	-0.300936
278.733	-36276	-14498.9	7.42969	0.835	0.0300001	-0.303619
278.75	-36275.9	-14498.9	7.4456	0.831219	0.0299996	-0.304098
278.767	-36275.8	-14499	7.46061	0.830053	0.0300014	-0.303065
278.784	-36275.6	-14499	7.47407	0.828387	0.029995	-0.299644
278.801	-36275.5	-14499.1	7.48806	0.824681	0.0300206	-0.293097
278.818	-36275.4	-14499.1	7.50067	0.821129	0.0299228	-0.284933
278.835	-36275.3	-14499.1	7.51717	0.819728	0.0302664	-0.274053
278.852	-36275.2	-14499.2	7.53232	0.820338	0.0280243	-0.258415
278.869	-36275.1	-14499.2	7.54512	0.818024	0.0245475	-0.237017
278.886	-36274.9	-14499.3	7.5592	0.814417	0.0208154	-0.208333
278.903	-36274.8	-14499.3	7.57282	0.810625	0.0197296	-0.179037
278.92	-36274.7	-14499.4	7.58595	0.810143	0.0203564	-0.15245
278.937	-36274.5	-14499.4	7.6001	0.807637	0.0175962	-0.127336
278.954	-36274.4	-14499.5	7.61327	0.804148	0.0141426	-0.107319
278.971	-36274.3	-14499.5	7.62947	0.800476	0.0105406	-0.0924705
278.988	-36274.2	-14499.5	7.64424	0.800107	0.00990222	-0.0794625
279.005	-36274.1	-14499.6	7.65793	0.797362	0.0100263	-0.068309
279.022	-36274	-14499.6	7.66805	0.793957	0.00999305	-0.0581471
279.039	-36273.8	-14499.7	7.68161	0.790277	0.0100012	-0.0516709
279.056	-36273.7	-14499.7	7.69515	0.789883	0.00999968	-0.0491243
279.073	-36273.6	-14499.8	7.70837	0.790196	0.0100001	-0.0489904
279.09	-36273.4	-14499.8	7.72251	0.786892	0.00999999	-0.0490287
279.107	-36273.3	-14499.8	7.7359	0.783543	0.01	-0.0489965
279.124	-36273.2	-14499.9	7.74918	0.780114	0.01	-0.050011
279.141	-36273.1	-14499.9	7.76333	0.78	0.01	-0.0522876
279.158	-36273	-14500	7.77667	0.78	0.01	-0.0555556
279.175	-36272.8	-14500	7.79	0.776667	0.01	-0.0577342
279.192	-36272.7	-14500.1	7.8007	0.77311	0.01	-0.0588404
279.209	-36272.6	-14500.1	7.81412	0.769904	0.01	-0.0588543
279.226	-36272.5	-14500.2	7.82752	0.770052	0.01	-0.0599764
279.243	-36272.3	-14500.2	7.84134	0.769753	0.01	-0.0612315
279.26	-36272.2	-14500.3	7.85133	0.766256	0.01	-0.0633487
279.277	-36272.1	-14500.3	7.86503	0.762871	0.01	-0.0644813
279.294	-36271.9	-14500.3	7.87907	0.759769	0.01	-0.0668167
279.311	-36271.8	-14500.4	7.89232	0.760037	0.01	-0.0692133
279.328	-36271.7	-14500.4	7.90578	0.760082	0.01	-0.0739332
279.345	-36271.6	-14500.5	7.92006	0.759464	0.01	-0.0799427
279.362	-36271.5	-14500.5	7.9324	0.755859	0.01	-0.0864605
279.379	-36271.3	-14500.6	7.94302	0.752394	0.01	-0.0932675
279.396	-36271.2	-14500.6	7.9574	0.74969	0.01	-0.101728
279.413	-36271.1	-14500.7	7.97066	0.750094	0.01	-0.112648
279.43	-36271	-14500.7	7.98341	0.749935	0.01	-0.130307
279.447	-36270.8	-14500.8	7.99334	0.750206	0.00999993	-0.155311
279.464	-36270.7	-14500.8	8.00436	0.749099	0.0100003	-0.183153
279.481	-36270.6	-14500.9	8.01838	0.745426	0.00999899	-0.211536
279.498	-36270.4	-14500.9	8.03224	0.741631	0.0100044	-0.23815
279.515	-36270.3	-14500.9	8.04541	0.740092	0.00998353	-0.25992
279.532	-36270.2	-14501	8.0591	0.738165	0.0100595	-0.276105
279.549	-36270	-14501.1	8.0733	0.726841	0.00974786	-0.281895
279.566	-36269.9	-14501.1	8.08489	0.704903	0.0112955	-0.2768
279.583	-36269.8	-14501.1	8.09494	0.676596	0.015	-0.264118
279.6	-36269.6	-14501.2	8.10539	0.648743	0.0187045	-0.246918
279.617	-36269.5	-14501.2	8.11521	0.624396	0.0202521	-0.228322
279.634	-36269.4	-14501.3	8.12563	0.599724	0.0199405	-0.208832
279.651	-36269.3	-14501.3	8.13595	0.579616	0.0200165	-0.192165
279.668	-36269.1	-14501.4	8.1458	0.563555	0.0199956	-0.178508
279.685	-36269	-14501.4	8.15626	0.547875	0.020001	-0.165548
279.702	-36268.9	-14501.5	8.16656	0.53645	0.0199997	-0.154451
279.719	-36268.8	-14501.5	8.17631	0.528595	0.0200001	-0.14692
279.736	-36268.6	-14501.6	8.18715	0.524284	0.0199999	-0.141671
279.753	-36268.5	-14501.6	8.19491	0.520816	0.0200005	-0.13874
279.77	-36268.4	-14501.7	8.20135	0.519512	0.0199982	-0.13811
279.787	-36268.2	-14501.7	8.20812	0.522461	0.0200057	-0.139781
279.804	-36268.1	-14501.8	8.21755	0.525727	0.0199774	-0.143713
279.821	-36268	-14501.8	8.22762	0.531415	0.0200847	-0.149497
279.838	-36267.8	-14501.9	8.23814	0.541092	0.0197441	-0.159916
279.855	-36267.7	-14501.9	8.24827	0.556578	0.0228618	-0.175399
279.872	-36267.6	-14501.9	8.25818	0.578708	0.0234359	-0.19615
279.889	-36267.4	-14502	8.26877	0.606692	0.0233617	-0.22229
279.906	-36267.3	-14502	8.27885	0.633517	0.023148	-0.248675
279.923	-36267.2	-14502.1	8.28879	0.660412	0.0263362	-0.27286
279.94	-36267	-14502.1	8.29938	0.682202	0.0267822	-0.295113
279.957	-36266.9	-14502.2	8.30945	0.699228	0.0235734	-0.313721
279.974	-36266.8	-14502.2	8.31929	0.709444	0.0201002	-0.335079
279.991	-36266.7	-14502.3	8.33333	0.72	0.02	-0.364924
280.008	-36266.5	-14502.3	8.34667	0.73	0.02	-0.397603
280.025	-36266.4	-14502.4	8.36	0.736667	0.02	-0.429194
280.042	-36266.3	-14502.4	8.37414	0.740072	0.0199997	-0.457917
280.059	-36266.1	-14502.5	8.38747	0.74001	0.0199995	-0.47933
280.076	-36266	-14502.5	8.4007	0.739886	0.0200023	-0.496562
280.093	-36265.9	-14502.6	8.41119	0.736214	0.0199819	-0.510079
280.11	-36265.7	-14502.6	8.42109	0.732967	0.020069	-0.519442
280.127	-36265.6	-14502.7	8.4315	0.729564	0.0197365	-0.525629
280.144	-36265.4	-14502.7	8.44579	0.726184	0.0160291	-0.528556
280.161	-36265.3	-14502.8	8.45906	0.722272	0.0126728	-0.528075
280.178	-36265.2	-14502.8	8.47209	0.715826	0.00976867	-0.525548
280.195	-36265	-14502.9	8.48222	0.712441	0.0101982	-0.52225
280.212	-36264.9	-14502.9	8.49286	0.709893	0.00944644	-0.520198
280.229	-36264.8	-14503	8.50667	0.70943	0.00581662	-0.51806
280.246	-36264.6	-14503	8.52084	0.705779	0.00218353	-0.515206
280.263	-36264.5	-14503.1	8.53314	0.701513	-0.000269762	-0.51074
280.28	-36264.3	-14503.1	8.54309	0.695312	6.77588e-05	-0.506003
280.297	-36264.2	-14503.2	8.55343	0.692183	-2.01777e-05	-0.500297
280.314	-36264.1	-14503.2	8.56435	0.688987	5.28468e-06	-0.494333
280.331	-36263.9	-14503.3	8.57834	0.684639	-9.64638e-07	-0.485953
280.348	-36263.8	-14503.3	8.59247	0.676034	-1.23419e-06	-0.476361
280.365	-36263.7	-14503.4	8.60433	0.665896	6.00309e-06	-0.466615
280.382	-36263.5	-14503.4	8.6143	0.655634	-2.20447e-05	-0.456447
280.399	-36263.4	-14503.5	8.62481	0.645262	9.34729e-05	-0.446653
280.416	-36263.2	-14503.5	8.63462	0.634825	-0.000351505	-0.438583
280.433	-36263.1	-14503.6	8.645	0.616079	0.00167225	-0.431312
280.45	-36263	-14503.6	8.65537	0.587921	0.00366013	-0.424591
280.467	-36262.8	-14503.7	8.66523	0.555868	0.00332724	-0.418394
280.484	-36262.7	-14503.7	8.67556	0.522617	0.00304931	-0.414533
280.501	-36262.6	-14503.8	8.68623	0.493834	0.00525481	-0.414031
280.518	-36262.4	-14503.8	8.69409	0.468977	0.00725159	-0.417978
280.535	-36262.3	-14503.9	8.70079	0.449289	0.00477739	-0.423855
280.552	-36262.1	-14503.9	8.7077	0.432226	0.000843766	-0.429833
280.569	-36262	-14504	8.71426	0.418058	-0.000184975	-0.432317
280.586	-36261.9	-14504	8.72126	0.403753	4.11044e-05	-0.433187
280.603	-36261.7	-14504.1	8.72808	0.394606	-1.11852e-05	-0.434215
280.62	-36261.6	-14504.1	8.73466	0.390951	2.96297e-06	-0.436255
280.637	-36261.5	-14504.2	8.74168	0.387488	-6.27314e-07	-0.437066
280.654	-36261.3	-14504.2	8.74846	0.384172	1.69703e-07	-0.43523
280.671	-36261.2	-14504.3	8.75505	0.380533	-4.48728e-08	-0.432903
280.688	-36261	-14504.3	8.76209	0.379904	8.82536e-09	-0.431481
280.705	-36260.9	-14504.4	8.76887	0.380026	-2.37652e-09	-0.431345
280.722	-36260.7	-14504.4	8.77538	0.379993	6.27004e-10	-0.43138
280.739	-36260.6	-14504.5	8.7827	0.380001	-1.08381e-10	-0.431371
280.756	-36260.5	-14504.5	8.7862	0.38	2.90848e-11	-0.431373
280.773	-36260.3	-14504.6	8.79244	0.38	-7.65228e-12	-0.431372
280.79	-36260.2	-14504.6	8.7996	0.38	9.77943e-13	-0.431373
280.807	-36260	-14504.7	8.80628	0.38	-2.61831e-13	-0.431373
280.824	-36259.9	-14504.7	8.81293	0.38	6.8644e-14	-0.431373
280.841	-36259.8	-14504.8	8.82	0.38	0	-0.431373
280.858	-36259.6	-14504.9	8.82667	0.38	0	-0.431373
280.875	-36259.5	-14504.9	8.83333	0.38	0	-0.431373
280.892	-36259.4	-14504.9	8.84041	0.379999	-2.98094e-16	-0.431374
280.909	-36259.2	-14505	8.84705	0.380005	7.96924e-17	-0.431368
280.926	-36259.1	-14505	8.85375	0.379983	-2.06742e-17	-0.431391
280.943	-36258.9	-14505.1	8.86079	0.380132	1.02596e-17	-0.431222
280.96	-36258.8	-14505.2	8.86752	0.379484	-2.74161e-18	-0.427384
280.977	-36258.6	-14505.2	8.87381	0.367986	7.0661e-19	-0.416441
280.994	-36258.5	-14505.2	8.87772	0.345517	-2.6307e-19	-0.395709
281.011	-36258.3	-14505.3	8.88406	0.318513	7.02644e-20	-0.371473
281.028	-36258.2	-14505.4	8.88773	0.292207	-1.7976e-20	-0.346162
281.045	-36258.1	-14505.4	8.89451	0.267482	5.95075e-21	-0.32149
281.062	-36257.9	-14505.5	8.89734	0.245685	-1.58856e-21	-0.301611
281.079	-36257.8	-14505.5	8.90085	0.229218	4.02977e-22	-0.283527
281.096	-36257.7	-14505.6	8.90433	0.212179	-1.25108e-22	-0.268139
281.113	-36257.5	-14505.6	8.90763	0.200138	3.33781e-23	-0.256048
281.13	-36257.4	-14505.7	8.91104	0.190871	-8.38461e-24	-0.247146
281.147	-36257.2	-14505.7	8.91454	0.185273	2.49996e-24	-0.241088
281.164	-36257.1	-14505.8	8.91782	0.182024	-6.66535e-25	-0.237612
281.181	-36256.9	-14505.8	8.92125	0.179722	1.65524e-25	-0.235861
281.198	-36256.8	-14505.9	8.92473	0.180081	-4.80036e-26	-0.235206
281.215	-36256.6	-14505.9	8.92801	0.179977	1.27891e-26	-0.235319
281.232	-36256.5	-14506	8.93148	0.18001	-3.13291e-27	-0.235284
281.249	-36256.4	-14506	8.93484	0.17998	8.90171e-28	-0.235316
281.266	-36256.2	-14506.1	8.93856	0.18007	-2.35791e-28	-0.235217
281.283	-36256.1	-14506.1	8.94	0.179751	5.26259e-29	-0.235705
281.3	-36255.9	-14506.2	8.94144	0.181529	2.66201e-30	-0.237376
281.317	-36255.8	-14506.2	8.94516	0.185072	-6.58207e-29	-0.240285
281.334	-36255.7	-14506.3	8.94852	0.188785	2.4553e-28	-0.243205
281.351	-36255.5	-14506.3	8.95199	0.190253	-1.00609e-27	-0.244813
281.368	-36255.3	-14506.4	8.95527	0.189955	3.7773e-27	-0.245129
281.385	-36255.2	-14506.5	8.95875	0.189933	-1.3025e-26	-0.245177
281.402	-36255.1	-14506.5	8.9622	0.190331	5.24493e-26	-0.24414
281.419	-36254.9	-14506.6	8.96537	0.186937	-1.96721e-25	-0.238821
281.436	-36254.8	-14506.6	8.96929	0.172696	6.59781e-25	-0.226191
281.453	-36254.6	-14506.7	8.96991	0.150612	-2.62651e-24	-0.207509
281.47	-36254.5	-14506.7	8.97214	0.124709	9.84472e-24	-0.186637
281.487	-36254.4	-14506.8	8.97582	0.0969054	-3.17101e-23	-0.161064
281.504	-36254.2	-14506.8	8.97946	0.0667922	1.25003e-22	-0.134724
281.521	-36254.1	-14506.9	8.98013	0.0397471	-4.68261e-22	-0.107708
281.538	-36253.9	-14506.9	8.97998	0.0112681	1.41452e-21	-0.081567
281.555	-36253.8	-14507	8.98	-0.0101766	-5.52907e-21	-0.0598562
281.572	-36253.6	-14507	8.98001	-0.0274778	2.07009e-20	-0.043861
281.589	-36253.5	-14507.1	8.97996	-0.0388516	-5.56028e-20	-0.0307199
281.606	-36253.3	-14507.1	8.98016	-0.048936	2.15736e-19	-0.0215829
281.623	-36253.2	-14507.2	8.97712	-0.0560543	-8.07327e-19	-0.0147862
281.64	-36253.1	-14507.2	8.97355	-0.0599009	1.62684e-18	-0.0110204
281.657	-36252.9	-14507.3	8.97011	-0.0600263	-6.27096e-18	-0.00982443
281.674	-36252.8	-14507.3	8.96997	-0.0599931	2.34569e-17	-0.0097986
281.691	-36252.7	-14507.4	8.97	-0.06	0	-0.00980392
281.708	-36252.5	-14507.5	8.97	-0.06	2.06005e-26	-0.00980392
281.725	-36252.4	-14507.5	8.97	-0.06	0	-0.00980392
281.742	-36252.2	-14507.5	8.96999	-0.06	-5.40156e-15	-0.00980394
281.759	-36252.1	-14507.6	8.97003	-0.06	2.06033e-14	-0.00980392
281.776	-36251.9	-14507.7	8.96988	-0.06	-7.69539e-14	-0.00980392
281.793	-36251.8	-14507.7	8.96624	-0.06	6.02154e-13	-0.00980392
281.81	-36251.6	-14507.8	8.96288	-0.06	-2.28222e-12	-0.00980394
281.827	-36251.5	-14507.8	8.95976	-0.06	1.32185e-11	-0.0098038
281.844	-36251.4	-14507.9	8.96006	-0.06	-5.01056e-11	-0.00980437
281.861	-36251.2	-14507.9	8.95998	-0.06	1.86071e-10	-0.00980226
281.878	-36251.1	-14508	8.96	-0.06	-9.46083e-10	-0.00981235
281.895	-36250.9	-14508	8.96001	-0.06	3.57797e-09	-0.00977203
281.912	-36250.8	-14508.1	8.95996	-0.06	-1.34861e-08	-0.00993609
281.929	-36250.7	-14508.1	8.9601	-0.06	3.67243e-08	-0.0111795
281.946	-36250.5	-14508.2	8.95946	-0.06	-1.84148e-07	-0.0139809
281.963	-36250.3	-14508.2	8.95586	-0.06	6.95795e-07	-0.0184139
281.98	-36250.2	-14508.3	8.95239	-0.06	-2.57187e-06	-0.0231083
281.997	-36250.1	-14508.3	8.94969	-0.06	1.21475e-05	-0.0286031
282.014	-36249.9	-14508.4	8.95008	-0.06	-4.58568e-05	-0.0331054
282.031	-36249.8	-14508.4	8.94998	-0.06	0.000168519	-0.0384916
282.048	-36249.6	-14508.5	8.95001	-0.06	-0.000904907	-0.0429958
282.065	-36249.5	-14508.5	8.94999	-0.06	-0.00451723	-0.0469861
282.082	-36249.4	-14508.6	8.95002	-0.06	-0.00808934	-0.050204
282.099	-36249.2	-14508.6	8.94993	-0.06	-0.0103165	-0.0537233
282.116	-36249.1	-14508.7	8.95026	-0.06	-0.00992173	-0.0565877
282.133	-36248.9	-14508.7	8.94878	-0.06	-0.00999723	-0.0583459
282.15	-36248.8	-14508.8	8.94507	-0.06	-0.0100938	-0.0589042
282.167	-36248.6	-14508.9	8.94153	-0.06	-0.00962667	-0.0588021
282.184	-36248.5	-14508.9	8.93975	-0.06	-0.0117554	-0.0588287
282.201	-36248.4	-14509	8.94007	-0.06	-0.0133135	-0.0588221
282.218	-36248.2	-14509	8.93998	-0.06	-0.0151244	-0.0588239
282.235	-36248.1	-14509.1	8.94003	-0.06	-0.0166451	-0.0588234
282.252	-36247.9	-14509.1	8.93991	-0.06	-0.0185897	-0.0588236
282.269	-36247.8	-14509.2	8.94032	-0.06	-0.0203071	-0.0588235
282.286	-36247.7	-14509.2	8.93809	-0.06	-0.0199491	-0.0588235
282.303	-36247.5	-14509.3	8.93452	-0.06	-0.0199344	-0.0588235
282.32	-36247.4	-14509.3	8.9309	-0.06	-0.0203148	-0.0588236
282.337	-36247.2	-14509.4	8.92983	-0.0599999	-0.0178445	-0.0588234
282.354	-36247.1	-14509.4	8.93004	-0.0600004	-0.0143501	-0.0588239
282.371	-36246.9	-14509.5	8.92999	-0.0599988	-0.0106051	-0.0588223
282.388	-36246.8	-14509.5	8.93	-0.0600047	-0.00985039	-0.0588284
282.405	-36246.6	-14509.6	8.93002	-0.0599822	-0.0100396	-0.0588053
282.422	-36246.5	-14509.6	8.92995	-0.0600538	-0.00999222	-0.0588785
282.439	-36246.4	-14509.7	8.93021	-0.0597899	-0.0100021	-0.0580002
282.456	-36246.2	-14509.7	8.92735	-0.0626484	-0.00999945	-0.0560649
282.473	-36246.1	-14509.8	8.92377	-0.0662314	-0.0100001	-0.0526668
282.49	-36245.9	-14509.8	8.92023	-0.0697661	-0.00999997	-0.0502978
282.507	-36245.8	-14509.9	8.91994	-0.0700612	-0.01	-0.0490839
282.524	-36245.6	-14509.9	8.92001	-0.0699839	-0.01	-0.0490031
282.541	-36245.5	-14510	8.92	-0.0700021	-0.01	-0.0490217
282.558	-36245.3	-14510.1	8.91998	-0.0699993	-0.01	-0.0490189
282.575	-36245.2	-14510.1	8.92061	-0.0700033	-0.01	-0.049023
282.592	-36245.1	-14510.1	8.92	-0.07	-0.01	-0.0490196
282.609	-36244.9	-14510.2	8.91667	-0.07	-0.01	-0.0490196
282.626	-36244.8	-14510.3	8.91311	-0.07	-0.01	-0.0490195
282.643	-36244.7	-14510.3	8.90991	-0.07	-0.01	-0.0490202
282.66	-36244.5	-14510.4	8.91002	-0.07	-0.01	-0.0490175
282.677	-36244.4	-14510.4	8.90999	-0.07	-0.01	-0.0490361
282.694	-36244.2	-14510.5	8.91001	-0.07	-0.01	-0.0489553
282.711	-36244.1	-14510.5	8.90998	-0.07	-0.01	-0.0477415
282.728	-36243.9	-14510.6	8.91006	-0.07	-0.01	-0.0453722
282.745	-36243.8	-14510.6	8.90963	-0.07	-0.01	-0.0419761
282.762	-36243.6	-14510.7	8.90602	-0.07	-0.01	-0.0400321
282.779	-36243.5	-14510.7	8.90242	-0.07	-0.01	-0.0391388
282.796	-36243.4	-14510.8	8.89975	-0.07	-0.01	-0.0392363
282.813	-36243.2	-14510.8	8.90006	-0.07	-0.01	-0.0392102
282.83	-36243.1	-14510.9	8.89999	-0.0699999	-0.01	-0.039217
282.847	-36242.9	-14510.9	8.89996	-0.0700002	-0.01	-0.0392155
282.864	-36242.8	-14511	8.90017	-0.0699991	-0.01	-0.0392149
282.881	-36242.6	-14511	8.8991	-0.0700041	-0.01	-0.0392199
282.898	-36242.5	-14511.1	8.89548	-0.0699845	-0.01	-0.0391998
282.915	-36242.4	-14511.1	8.89191	-0.0700565	-0.01	-0.0392738
282.932	-36242.2	-14511.2	8.88968	-0.0697545	-0.01	-0.038887
282.949	-36242.1	-14511.2	8.89008	-0.071157	-0.01	-0.037482
282.966	-36241.9	-14511.3	8.89	-0.074555	-0.01	-0.0341683
282.983	-36241.8	-14511.4	8.88994	-0.0798698	-0.01	-0.029583
283	-36241.7	-14511.4	8.89025	-0.0849068	-0.01	-0.0246563
283.017	-36241.5	-14511.4	8.88871	-0.0897677	-0.01	-0.0197637
283.034	-36241.4	-14511.5	8.885	-0.095025	-0.01	-0.0147214
283.051	-36241.2	-14511.5	8.88131	-0.100121	-0.01	-0.00957919
283.068	-36241.1	-14511.6	8.87971	-0.105511	-0.01	-0.00512556
283.085	-36240.9	-14511.7	8.88034	-0.108564	-0.01	-0.00122319
283.102	-36240.8	-14511.7	8.87825	-0.111975	-0.00999999	0.00185055
283.119	-36240.7	-14511.8	8.8746	-0.115347	-0.01	0.00538971
283.136	-36240.5	-14511.8	8.87089	-0.119122	-0.0099999	0.00809362
283.153	-36240.4	-14511.9	8.86982	-0.120194	-0.0100004	0.0095576
283.17	-36240.2	-14511.9	8.86998	-0.119957	-0.0099987	0.00984802
283.187	-36240.1	-14512	8.87026	-0.120012	-0.0100052	0.00979192
283.204	-36240	-14512	8.86781	-0.119997	-0.00998054	0.0098071
283.221	-36239.8	-14512.1	8.86421	-0.120001	-0.0100627	0.00980325
283.238	-36239.7	-14512.1	8.86046	-0.12	-0.00975287	0.0098041
283.255	-36239.6	-14512.2	8.86015	-0.12	-0.0124164	0.00980387
283.272	-36239.4	-14512.2	8.85739	-0.12	-0.01602	0.00980393
283.289	-36239.2	-14512.3	8.85394	-0.12	-0.0196233	0.00980392
283.306	-36239.1	-14512.3	8.8504	-0.12	-0.0200945	0.00980392
283.323	-36238.9	-14512.4	8.8499	-0.12	-0.0199839	0.00980392
283.34	-36238.8	-14512.4	8.85017	-0.12	-0.0200035	0.00980392
283.357	-36238.7	-14512.5	8.84712	-0.12	-0.0200023	0.00980392
283.374	-36238.5	-14512.5	8.84355	-0.12	-0.0199932	0.00980392
283.391	-36238.4	-14512.6	8.84011	-0.12	-0.0200266	0.00980392
283.408	-36238.3	-14512.6	8.83998	-0.12	-0.0199003	0.00980392
283.425	-36238.1	-14512.7	8.84	-0.12	-0.0233333	0.00980392
283.442	-36238	-14512.7	8.84	-0.12	-0.0266667	0.00980392
283.459	-36237.8	-14512.8	8.83667	-0.12	-0.03	0.00980392
283.476	-36237.7	-14512.8	8.83311	-0.12	-0.0299778	0.00980392
283.493	-36237.6	-14512.9	8.8299	-0.12	-0.0299986	0.00980392
283.51	-36237.4	-14512.9	8.83005	-0.12	-0.0300277	0.00980392
283.527	-36237.3	-14513	8.82975	-0.12	-0.0297656	0.00980392
283.544	-36237.1	-14513	8.82625	-0.12	-0.0262522	0.00980392
283.561	-36237	-14513.1	8.82288	-0.12	-0.0228725	0.00980392
283.578	-36236.8	-14513.1	8.81973	-0.12	-0.0197619	0.00980393
283.595	-36236.7	-14513.2	8.82017	-0.12	-0.0200636	0.00980389
283.612	-36236.6	-14513.2	8.81956	-0.12	-0.0199837	0.00980405
283.629	-36236.4	-14513.3	8.81583	-0.120001	-0.0200054	0.00980329
283.646	-36236.3	-14513.3	8.81244	-0.119997	-0.0199985	0.0098063
283.663	-36236.2	-14513.4	8.80973	-0.120011	-0.0200006	0.00979511
283.68	-36236	-14513.5	8.81024	-0.11995	-0.0199989	0.00984552
283.697	-36235.9	-14513.5	8.80927	-0.120189	-0.0200037	0.00961918
283.714	-36235.7	-14513.5	8.80561	-0.119205	-0.0199867	0.00816351
283.731	-36235.6	-14513.6	8.80197	-0.115446	-0.02006	0.00539124
283.748	-36235.4	-14513.6	8.79966	-0.111977	-0.0197739	0.00234617
283.765	-36235.3	-14513.7	8.80027	-0.109733	-0.0210004	0.000560131
283.782	-36235.1	-14513.8	8.79888	-0.110077	-0.0247401	-8.53354e-05
283.799	-36235	-14513.8	8.7953	-0.109979	-0.0282542	2.28092e-05
283.816	-36234.9	-14513.9	8.79167	-0.110005	-0.0302447	-5.85639e-06
283.833	-36234.7	-14513.9	8.78971	-0.109999	-0.0300016	2.80374e-06
283.85	-36234.6	-14514	8.79001	-0.11	-0.029733	-5.01288e-06
283.867	-36234.5	-14514	8.79023	-0.11	-0.0314367	1.65026e-05
283.884	-36234.3	-14514.1	8.78848	-0.11	-0.0351137	-6.80925e-05
283.901	-36234.2	-14514.1	8.78492	-0.11	-0.0386868	0.000417335
283.918	-36234	-14514.2	8.78124	-0.11	-0.0402293	0.00216091
283.935	-36233.9	-14514.2	8.77966	-0.11	-0.0399315	0.0052151
283.952	-36233.8	-14514.3	8.78039	-0.11	-0.040037	0.00796803
283.969	-36233.6	-14514.3	8.77807	-0.11	-0.0399264	0.00952547
283.986	-36233.5	-14514.4	8.77452	-0.11	-0.0402817	0.00986451
284.003	-36233.3	-14514.4	8.77092	-0.11	-0.038044	0.00978785
284.02	-36233.2	-14514.5	8.76976	-0.11	-0.0343934	0.00980749
284.037	-36233	-14514.5	8.77032	-0.11	-0.030708	0.00980295
284.054	-36232.9	-14514.6	8.7678	-0.11	-0.0298349	0.00980418
284.071	-36232.8	-14514.6	8.76419	-0.11	-0.030035	0.00980387
284.088	-36232.6	-14514.7	8.76053	-0.11	-0.0299905	0.00980394
284.105	-36232.5	-14514.7	8.75989	-0.11	-0.0300025	0.00980392
284.122	-36232.3	-14514.8	8.75997	-0.11	-0.0299995	0.00980392
284.139	-36232.2	-14514.8	8.7602	-0.11	-0.0300001	0.00980392
284.156	-36232.1	-14514.9	8.75735	-0.11	-0.03	0.00980392
284.173	-36231.9	-14514.9	8.75377	-0.11	-0.03	0.00980392
284.19	-36231.8	-14515	8.75025	-0.11	-0.03	0.00980392
284.207	-36231.7	-14515	8.7499	-0.11	-0.03	0.00980392
284.224	-36231.5	-14515.1	8.75009	-0.11	-0.03	0.00980392
284.241	-36231.4	-14515.1	8.74688	-0.11	-0.03	0.00980392
284.258	-36231.2	-14515.2	8.74355	-0.11	-0.03	0.00980392
284.275	-36231.1	-14515.2	8.74	-0.11	-0.03	0.00980392
284.292	-36230.9	-14515.3	8.74	-0.11	-0.03	0.00980392
284.309	-36230.8	-14515.3	8.74	-0.11	-0.03	0.00980392
284.326	-36230.7	-14515.4	8.73645	-0.11	-0.0300005	0.00980392
284.343	-36230.5	-14515.4	8.73311	-0.11	-0.0299979	0.00980392
284.36	-36230.4	-14515.5	8.72992	-0.11	-0.0300077	0.00980392
284.377	-36230.2	-14515.5	8.73003	-0.11	-0.02994	0.00980392
284.394	-36230.1	-14515.6	8.73006	-0.11	-0.0302336	0.00980392
284.411	-36230	-14515.6	8.72974	-0.11	-0.0337687	0.00980392
284.428	-36229.8	-14515.7	8.72603	-0.11	-0.0373517	0.00980392
284.445	-36229.7	-14515.7	8.72267	-0.11	-0.04021	0.00980392
284.462	-36229.6	-14515.8	8.71977	-0.11	-0.0399467	0.00980392
284.479	-36229.4	-14515.8	8.7202	-0.11	-0.0400153	0.00980392
284.496	-36229.3	-14515.9	8.71945	-0.11	-0.0400046	0.00980392
284.513	-36229.1	-14515.9	8.71582	-0.11	-0.0399665	0.00980392
284.53	-36229	-14516	8.71218	-0.11	-0.0401637	0.00980392
284.547	-36228.9	-14516	8.70974	-0.11	-0.0392957	0.00980392
284.564	-36228.7	-14516.1	8.71002	-0.11	-0.0355931	0.00980392
284.581	-36228.6	-14516.1	8.71018	-0.11	-0.0320168	0.00980392
284.598	-36228.4	-14516.2	8.70911	-0.11	-0.029489	0.00980392
284.615	-36228.3	-14516.2	8.7054	-0.11	-0.0310857	0.00980392
284.632	-36228.1	-14516.3	8.70173	-0.11	-0.0346524	0.00980392
284.649	-36228	-14516.3	8.69974	-0.11	-0.0385139	0.00980393
284.666	-36227.9	-14516.4	8.70001	-0.11	-0.0390451	0.0098039
284.683	-36227.7	-14516.4	8.70023	-0.11	-0.0349983	0.00980402
284.7	-36227.6	-14516.5	8.69871	-0.11	-0.0315488	0.00980355
284.717	-36227.5	-14516.5	8.69499	-0.11	-0.0297448	0.00980525
284.734	-36227.3	-14516.6	8.69132	-0.11	-0.0300763	0.00979841
284.751	-36227.2	-14516.6	8.68967	-0.11	-0.0299616	0.00982463
284.768	-36227	-14516.7	8.69032	-0.11	-0.0300731	0.00973107
284.785	-36226.9	-14516.7	8.68823	-0.11	-0.0297186	0.0101013
284.802	-36226.8	-14516.8	8.68475	-0.11	-0.0317304	0.00757903
284.819	-36226.6	-14516.8	8.68099	-0.11	-0.0354033	-0.00402612
284.836	-36226.5	-14516.9	8.67979	-0.110002	-0.0391067	-0.0405735
284.853	-36226.4	-14516.9	8.67998	-0.109994	-0.0401981	-0.108363
284.87	-36226.2	-14517	8.68025	-0.110021	-0.039956	-0.216219
284.887	-36226.1	-14517	8.6778	-0.109918	-0.040012	-0.330838
284.904	-36226	-14517.1	8.67436	-0.110306	-0.0399968	-0.440696
284.921	-36225.8	-14517.1	8.6706	-0.107607	-0.0400007	-0.55604
284.938	-36225.6	-14517.2	8.66987	-0.10414	-0.0399998	-0.685071
284.955	-36225.5	-14517.2	8.66997	-0.100541	-0.0400001	-0.821354
284.972	-36225.4	-14517.3	8.6702	-0.0999021	-0.04	-0.96801
284.989	-36225.2	-14517.3	8.66734	-0.100026	-0.0400001	-1.08946
285.006	-36225.1	-14517.4	8.66396	-0.099993	-0.0399997	-1.18842
285.023	-36224.9	-14517.4	8.66028	-0.100001	-0.0400008	-1.27695
285.04	-36224.8	-14517.5	8.65988	-0.0999997	-0.039997	-1.35225
285.057	-36224.7	-14517.5	8.6602	-0.1	-0.0400113	-1.42213
285.074	-36224.5	-14517.6	8.65689	-0.1	-0.0399772	-1.48973
285.091	-36224.4	-14517.6	8.65354	-0.1	-0.040088	-1.54895
285.108	-36224.3	-14517.7	8.65011	-0.1	-0.0368916	-1.60742
285.125	-36224.1	-14517.7	8.65	-0.1	-0.0333333	-1.6732
285.142	-36224	-14517.8	8.65	-0.1	-0.03	-1.73529
285.159	-36223.9	-14517.8	8.65	-0.1	-0.03	-1.79412
285.176	-36223.7	-14517.9	8.64645	-0.1	-0.0299937	-1.85921
285.193	-36223.6	-14517.9	8.64312	-0.1	-0.0300017	-1.93386
285.21	-36223.4	-14518	8.63991	-0.1	-0.0299995	-2.0196
285.227	-36223.3	-14518	8.64005	-0.1	-0.0300005	-2.10972
285.244	-36223.2	-14518.1	8.63998	-0.1	-0.0299989	-2.18014
285.261	-36223	-14518.1	8.64003	-0.1	-0.0300038	-2.23186
285.278	-36222.9	-14518.1	8.6389	-0.1	-0.0300298	-2.24864
285.295	-36222.7	-14518.2	8.6322	-0.1	-0.0300843	-2.32657
285.312	-36222.6	-14518.2	8.62992	-0.1	-0.0295814	-2.35838
285.329	-36222.4	-14518.3	8.62999	-0.1	-0.0258296	-2.39745
285.346	-36222.3	-14518.3	8.63014	-0.1	-0.0224371	-2.425
285.363	-36222.2	-14518.4	8.6294	-0.1	-0.0197599	-2.44571
285.38	-36222	-14518.5	8.62564	-0.1	-0.0200745	-2.46132
285.397	-36221.9	-14518.5	8.6222	-0.1	-0.0199802	-2.47093
285.414	-36221.8	-14518.5	8.61975	-0.1	-0.0200047	-2.47766
285.431	-36221.6	-14518.6	8.62002	-0.1	-0.0199997	-2.48158
285.448	-36221.5	-14518.6	8.62021	-0.1	-0.0199961	-2.48488
285.465	-36221.4	-14518.7	8.619	-0.1	-0.0200157	-2.48767
285.482	-36221.2	-14518.7	8.61526	-0.1	-0.0199311	-2.4874
285.499	-36221.1	-14518.8	8.61175	-0.1	-0.0202593	-2.48129
285.516	-36220.9	-14518.8	8.60976	-0.1	-0.0187837	-2.46692
285.533	-36220.8	-14518.9	8.61	-0.1	-0.0150723	-2.44625
285.55	-36220.7	-14518.9	8.61027	-0.1	-0.01153	-2.42472
285.567	-36220.5	-14519	8.60856	-0.1	-0.00974604	-2.40468
285.584	-36220.4	-14519	8.60489	-0.1	-0.0100896	-2.38947
285.601	-36220.3	-14519.1	8.60131	-0.1	-0.00990678	-2.37966
285.618	-36220.1	-14519.1	8.59979	-0.1	-0.0102671	-2.37202
285.635	-36220	-14519.2	8.59998	-0.1	-0.00824798	-2.36544
285.652	-36219.9	-14519.2	8.6003	-0.1	-0.00474177	-2.35886
285.669	-36219.7	-14519.3	8.59809	-0.1	-0.00100006	-2.35267
285.686	-36219.5	-14519.3	8.59452	-0.1	0.000225991	-2.34777
285.703	-36219.4	-14519.4	8.5909	-0.0999995	-6.0068e-05	-2.34426
285.72	-36219.3	-14519.4	8.58985	-0.100002	1.37238e-05	-2.34092
285.737	-36219.1	-14519.5	8.58996	-0.099993	-5.22654e-06	-2.33745
285.754	-36219	-14519.5	8.59029	-0.100026	6.96327e-06	-2.33505
285.771	-36218.9	-14519.6	8.58761	-0.099916	-1.95391e-05	-2.33271
285.788	-36218.7	-14519.6	8.58414	-0.100331	7.62781e-05	-2.3309
285.805	-36218.6	-14519.7	8.58055	-0.0987594	-0.000285546	-2.32422
285.822	-36218.4	-14519.7	8.57987	-0.112687	0.00265046	-2.30623
285.839	-36218.3	-14519.8	8.58017	-0.143332	0.00599045	-2.2614
285.856	-36218.2	-14519.8	8.57759	-0.226919	0.00985778	-2.18789
285.873	-36218	-14519.9	8.57088	-0.347872	0.00719008	-2.07961
285.89	-36217.9	-14519.9	8.56405	-0.476885	0.0037308	-1.97573
285.907	-36217.8	-14520	8.55763	-0.574574	0.000239663	-1.87482
285.924	-36217.7	-14520	8.54737	-0.692837	-2.99377e-05	-1.76913
285.941	-36217.5	-14520.1	8.53423	-0.815096	8.02692e-06	-1.65001
285.958	-36217.4	-14520.1	8.51764	-0.971043	-2.14747e-06	-1.52388
285.975	-36217.2	-14520.2	8.50109	-1.10877	5.62941e-07	-1.39619
285.992	-36217.1	-14520.2	8.48	-1.24	-8.01442e-18	-1.28105
286.009	-36217	-14520.2	8.45667	-1.33333	0	-1.18954
286.026	-36216.8	-14520.3	8.4319	-1.41815	9.12501e-09	-1.10768
286.043	-36216.7	-14520.3	8.40868	-1.49419	-2.43948e-09	-1.03628
286.06	-36216.6	-14520.4	8.38515	-1.56423	6.32861e-10	-0.96882
286.077	-36216.4	-14520.4	8.3564	-1.63412	-3.1406e-10	-0.904783
286.094	-36216.3	-14520.5	8.32681	-1.68953	8.39238e-11	-0.849871
286.111	-36216.2	-14520.5	8.29982	-1.74776	-2.16301e-11	-0.79224
286.128	-36216	-14520.6	8.26789	-1.81922	8.05288e-12	-0.727179
286.145	-36215.9	-14520.6	8.23781	-1.88378	-2.15088e-12	-0.666091
286.162	-36215.8	-14520.7	8.20372	-1.9401	5.50274e-13	-0.60679
286.179	-36215.6	-14520.7	8.16879	-2.00205	-1.82207e-13	-0.540191
286.196	-36215.5	-14520.8	8.13497	-2.08149	4.88092e-14	-0.463345
286.213	-36215.4	-14520.8	8.0981	-2.1788	-1.30295e-14	-0.377014
286.23	-36215.2	-14520.9	8.06085	-2.26725	3.30437e-15	-0.292392
286.247	-36215.1	-14520.9	8.02263	-2.34155	-1.02179e-15	-0.22276
286.264	-36215	-14520.9	7.98456	-2.39048	2.56675e-16	-0.172634
286.281	-36214.9	-14521	7.94214	-2.43473	-7.65306e-17	-0.131018
286.298	-36214.7	-14521	7.90278	-2.47364	2.04044e-17	-0.0934805
286.315	-36214.6	-14521.1	7.8619	-2.51551	-5.06714e-18	-0.0548482
286.332	-36214.5	-14521.1	7.81879	-2.55377	1.46952e-18	-0.0186313
286.349	-36214.4	-14521.2	7.77571	-2.58053	-3.91509e-19	0.00953292
286.366	-36214.2	-14521.2	7.73111	-2.59976	9.59092e-20	0.0345542
286.383	-36214.1	-14521.3	7.68581	-2.61327	-2.72608e-20	0.0585775
286.4	-36214	-14521.3	7.64368	-2.62395	7.25671e-21	0.0795776
286.417	-36213.9	-14521.3	7.59649	-2.62843	-1.74862e-21	0.0994542
286.434	-36213.7	-14521.4	7.55043	-2.63179	4.89536e-22	0.11659
286.451	-36213.6	-14521.4	7.5038	-2.63495	-1.30188e-22	0.13291
286.468	-36213.5	-14521.5	7.45543	-2.63898	3.07365e-23	0.148384
286.485	-36213.4	-14521.5	7.40863	-2.63884	-8.50433e-24	0.159069
286.502	-36213.3	-14521.6	7.36667	-2.63207	2.2592e-24	0.161605
286.519	-36213.2	-14521.6	7.32279	-2.61481	-5.19849e-25	0.155924
286.536	-36213	-14521.6	7.27989	-2.59196	1.4322e-25	0.145079
286.553	-36212.9	-14521.7	7.22773	-2.56665	-4.06627e-26	0.132094
286.57	-36212.8	-14521.7	7.20427	-2.55528	2.3426e-26	0.124992
286.587	-36212.7	-14521.8	7.15878	-2.53954	-8.51734e-28	0.117159
286.604	-36212.6	-14521.8	7.10216	-2.52336	4.522e-28	0.110729
286.621	-36212.5	-14521.8	7.06818	-2.51875	-9.5739e-29	0.111277
286.638	-36212.3	-14521.9	7.02309	-2.51141	2.58997e-29	0.110291
286.655	-36212.2	-14521.9	6.98061	-2.50504	-6.84837e-30	0.109211
286.672	-36212.1	-14522	6.9345	-2.4977	1.3469e-30	0.107982
286.689	-36212	-14522	6.89349	-2.4938	-3.62699e-31	0.107804
286.706	-36211.9	-14522	6.85395	-2.49064	9.56917e-32	0.107868
286.723	-36211.8	-14522.1	6.81169	-2.48706	-1.65408e-32	0.1078
286.74	-36211.7	-14522.1	6.76865	-2.48378	4.43885e-33	0.108754
286.757	-36211.6	-14522.2	6.72202	-2.48019	-1.16787e-33	0.110759
286.774	-36211.4	-14522.2	6.6791	-2.48006	1.49251e-34	0.114202
286.791	-36211.3	-14522.2	6.63885	-2.4769	-3.99599e-35	0.116432
286.808	-36211.3	-14522.3	6.6024	-2.47352	1.04763e-35	0.118646
286.825	-36211.2	-14522.3	6.55667	-2.47	0	0.119826
286.842	-36211	-14522.4	6.51333	-2.46667	0	0.123094
286.859	-36210.9	-14522.4	6.47333	-2.46667	0	0.12854
286.876	-36210.8	-14522.4	6.43091	-2.47388	-4.54944e-38	0.140193
286.893	-36210.7	-14522.5	6.39093	-2.48396	1.21625e-38	0.15331
286.91	-36210.6	-14522.5	6.34728	-2.4938	-3.15524e-39	0.167506
286.927	-36210.5	-14522.5	6.30163	-2.50101	1.5658e-39	0.181302
286.944	-36210.4	-14522.6	6.26209	-2.51119	-4.18418e-40	0.194367
286.961	-36210.3	-14522.6	6.22175	-2.52129	1.07843e-40	0.207318
286.978	-36210.2	-14522.6	6.17917	-2.53142	-4.01581e-41	0.218768
286.995	-36210.1	-14522.7	6.13517	-2.53788	1.07579e-41	0.229383
287.012	-36210	-14522.7	6.0889	-2.54411	-2.87331e-42	0.239498
287.029	-36209.9	-14522.7	6.04522	-2.54735	7.34925e-43	0.251349
287.046	-36209.8	-14522.8	6.00031	-2.55015	-2.42454e-43	0.259973
287.063	-36209.7	-14522.8	5.95968	-2.55053	6.15043e-44	0.267798
287.08	-36209.6	-14522.8	5.91325	-2.55439	-1.90947e-44	0.280056
287.097	-36209.5	-14522.9	5.87181	-2.55779	5.09434e-45	0.301374
287.114	-36209.5	-14522.9	5.82995	-2.56026	-1.2797e-45	0.330348
287.131	-36209.4	-14522.9	5.78542	-2.55992	3.81557e-46	0.359027
287.148	-36209.3	-14523	5.7451	-2.56002	-1.0173e-46	0.380433
287.165	-36209.2	-14523	5.70155	-2.55999	2.52631e-47	0.398863
287.182	-36209.1	-14523	5.65889	-2.56001	-7.32654e-48	0.419279
287.199	-36209	-14523.1	5.61569	-2.55998	1.95194e-48	0.442646
287.216	-36208.9	-14523.1	5.57109	-2.56006	-4.78173e-49	0.470666
287.233	-36208.8	-14523.1	5.52592	-2.55975	1.35913e-49	0.501768
287.25	-36208.7	-14523.2	5.48328	-2.5613	-3.61796e-50	0.533263
287.267	-36208.7	-14523.2	5.43833	-2.565	8.71804e-51	0.565424
287.284	-36208.6	-14523.2	5.39339	-2.5687	-2.44067e-51	0.592214
287.301	-36208.5	-14523.3	5.35074	-2.57027	6.49074e-52	0.61041
287.318	-36208.4	-14523.3	5.3056	-2.56988	-1.53242e-52	0.629608
287.335	-36208.3	-14523.3	5.26084	-2.57025	4.23998e-53	0.65641
287.352	-36208.2	-14523.3	5.21827	-2.56845	-1.12634e-53	0.702554
287.369	-36208.1	-14523.4	5.1726	-2.56316	2.59085e-54	0.77688
287.386	-36208	-14523.4	5.13032	-2.55169	-7.10235e-55	0.868405
287.403	-36208	-14523.4	5.09109	-2.53804	1.88429e-55	0.957614
287.42	-36207.9	-14523.5	5.04935	-2.52418	-4.18719e-56	1.04399
287.437	-36207.8	-14523.5	5.006	-2.51049	1.1394e-56	1.12391
287.454	-36207.7	-14523.5	4.9631	-2.49743	-3.01829e-57	1.19873
287.471	-36207.7	-14523.5	4.91719	-2.48307	6.39027e-58	1.27516
287.488	-36207.6	-14523.6	4.87576	-2.47216	-1.72872e-58	1.33994
287.505	-36207.5	-14523.6	4.8363	-2.46246	4.57107e-59	1.40287
287.522	-36207.4	-14523.6	4.79434	-2.45183	-8.99016e-60	1.47879
287.539	-36207.3	-14523.7	4.75073	-2.44179	2.4209e-60	1.56427
287.556	-36207.3	-14523.7	4.7105	-2.43159	-6.38712e-61	1.65018
287.573	-36207.2	-14523.7	4.66829	-2.42409	1.10405e-61	1.73756
287.59	-36207.1	-14523.7	4.62793	-2.41746	-2.96279e-62	1.81388
287.607	-36207	-14523.8	4.58821	-2.41079	7.79517e-63	1.88923
287.624	-36207	-14523.8	4.54579	-2.40377	-9.96204e-64	1.97411
287.641	-36206.9	-14523.8	4.50564	-2.39693	2.6672e-64	2.06242
287.658	-36206.8	-14523.8	4.46578	-2.39363	-6.99258e-65	2.14757
287.675	-36206.8	-14523.9	4.42333	-2.38667	0	2.22658
287.692	-36206.7	-14523.9	4.38333	-2.38333	0	2.28214
287.709	-36206.6	-14523.9	4.34333	-2.38	0	2.32244
287.726	-36206.5	-14523.9	4.30089	-2.3765	3.03661e-67	2.35218
287.743	-36206.5	-14524	4.26104	-2.37299	-8.11805e-68	2.37133
287.76	-36206.4	-14524	4.22084	-2.36639	2.10602e-68	2.38517
287.777	-36206.3	-14524	4.17875	-2.36267	-1.04512e-68	2.39281
287.794	-36206.3	-14524	4.14226	-2.35616	2.7928e-69	2.39539
287.811	-36206.2	-14524.1	4.10167	-2.35263	-7.19804e-70	2.39289
287.828	-36206.1	-14524.1	4.05944	-2.34588	2.67982e-70	2.3891
287.845	-36206.1	-14524.1	4.01961	-2.34233	-7.15764e-71	2.38372
287.862	-36206	-14524.1	3.97979	-2.3359	1.83116e-71	2.37922
287.879	-36206	-14524.2	3.94048	-2.33191	-6.06186e-72	2.3736
287.896	-36205.9	-14524.2	3.90141	-2.32574	1.61822e-72	2.36922
287.913	-36205.8	-14524.2	3.86354	-2.32187	-4.10502e-73	2.36358
287.93	-36205.8	-14524.2	3.8221	-2.31524	1.27444e-73	2.35765
287.947	-36205.7	-14524.2	3.78526	-2.31255	-3.40014e-74	2.3509
287.964	-36205.6	-14524.3	3.74514	-2.30868	8.54118e-75	2.3449
287.981	-36205.6	-14524.3	3.70571	-2.30677	-2.54665e-75	2.34046
287.998	-36205.5	-14524.3	3.66721	-2.30491	6.78981e-76	2.3364
288.015	-36205.5	-14524.3	3.62847	-2.29764	-1.68615e-76	2.3307
288.032	-36205.4	-14524.3	3.58783	-2.2891	4.88999e-77	2.32269
288.049	-36205.3	-14524.4	3.55054	-2.28113	-1.30279e-77	2.31699
288.066	-36205.3	-14524.4	3.51058	-2.27947	3.19149e-78	2.31093
288.083	-36205.2	-14524.4	3.47101	-2.2704	-9.07134e-79	2.30011
288.1	-36205.2	-14524.4	3.43266	-2.24888	2.41476e-79	2.28009
288.117	-36205.1	-14524.4	3.39509	-2.21642	-5.81873e-80	2.25205
288.134	-36205.1	-14524.5	3.35692	-2.18602	1.62899e-80	2.22499
288.151	-36205	-14524.5	3.32097	-2.1676	-4.33215e-81	2.20456
288.168	-36205	-14524.5	3.28243	-2.15114	1.02279e-81	2.1859
288.185	-36204.9	-14524.5	3.24656	-2.13012	-2.82991e-82	2.16513
288.202	-36204.9	-14524.5	3.21407	-2.10497	7.51758e-83	2.141
288.219	-36204.8	-14524.6	3.17911	-2.07462	-1.72923e-83	2.11214
288.236	-36204.8	-14524.6	3.14488	-2.04409	4.74036e-84	2.08152
288.253	-36204.7	-14524.6	3.11203	-2.01173	-1.25764e-84	2.05117
288.27	-36204.7	-14524.6	3.07703	-1.98087	2.79468e-85	2.02037
288.287	-36204.6	-14524.6	3.04295	-1.95831	-7.60477e-86	1.99504
288.304	-36204.6	-14524.6	3.01006	-1.94374	2.01452e-86	1.97619
288.321	-36204.5	-14524.7	2.97493	-1.92871	-4.2651e-87	1.95483
288.338	-36204.5	-14524.7	2.94108	-1.89884	1.15381e-87	1.92483
288.355	-36204.4	-14524.7	2.90784	-1.85382	-3.05089e-88	1.87142
288.372	-36204.4	-14524.7	2.87533	-1.75705	6.00035e-89	1.78558
288.389	-36204.3	-14524.7	2.84765	-1.64576	-1.61579e-89	1.68269
288.406	-36204.3	-14524.7	2.82418	-1.53821	4.26299e-90	1.58191
288.423	-36204.2	-14524.8	2.79955	-1.4407	-7.36881e-91	1.48193
288.44	-36204.2	-14524.8	2.77607	-1.35092	1.97747e-91	1.39049
288.457	-36204.1	-14524.8	2.75266	-1.25459	-5.20277e-92	1.3025
288.474	-36204.1	-14524.8	2.73123	-1.16483	6.64902e-93	1.21395
288.491	-36204.1	-14524.8	2.71107	-1.09049	-1.78018e-93	1.1403
288.508	-36204	-14524.8	2.69435	-1.02466	4.66709e-94	1.0658
288.525	-36204	-14524.9	2.67667	-0.93	0	0.977124
288.542	-36203.9	-14524.9	2.66333	-0.83	0	0.881264
288.559	-36203.9	-14524.9	2.65	-0.726667	-4.64424e-106	0.786492
288.576	-36203.8	-14524.9	2.63941	-0.634883	-2.02674e-96	0.691983
288.593	-36203.8	-14524.9	2.62942	-0.552052	5.41827e-97	0.610816
288.61	-36203.8	-14524.9	2.61936	-0.471449	-1.40564e-97	0.527434
288.627	-36203.7	-14524.9	2.60897	-0.375248	6.97552e-98	0.433121
288.644	-36203.7	-14525	2.60277	-0.278256	-1.86402e-98	0.337414
288.661	-36203.6	-14525	2.59988	-0.178878	4.80423e-99	0.244109
288.678	-36203.6	-14525	2.60005	-0.0976583	-1.78861e-99	0.161616
288.695	-36203.6	-14525	2.59999	-0.0413829	4.77726e-100	0.104662
288.712	-36203.5	-14525	2.6	-0.000300932	-1.22218e-100	0.0631316
288.729	-36203.5	-14525	2.6	0.0293944	4.0459e-101	0.0317144
288.746	-36203.4	-14525	2.6	0.0516558	-1.08006e-101	0.00942507
288.763	-36203.4	-14525.1	2.59999	0.0706479	2.73983e-102	-0.00809272
288.78	-36203.3	-14525.1	2.60005	0.0825908	-8.5061e-103	-0.0203064
288.797	-36203.3	-14525.1	2.59981	0.0879535	2.26937e-103	-0.0263447
288.814	-36203.3	-14525.1	2.6008	0.0902196	-5.70068e-104	-0.0288211
288.831	-36203.2	-14525.1	2.60455	0.0899343	1.69972e-104	-0.0294826
288.848	-36203.2	-14525.1	2.60803	0.0900185	-4.53176e-105	-0.0293918
288.865	-36203.1	-14525.1	2.61025	0.0899918	1.1254e-105	-0.0294207
288.882	-36203.1	-14525.2	2.60999	0.090018	-3.26375e-106	-0.0293919
288.899	-36203.1	-14525.2	2.60976	0.0899366	8.69529e-107	-0.0294817
288.916	-36203	-14525.2	2.61121	0.0902279	-2.13012e-107	-0.0290692
288.933	-36203	-14525.2	2.61493	0.0886875	6.05453e-108	-0.0274551
288.95	-36202.9	-14525.2	2.61847	0.0851122	-1.61169e-108	-0.0246223
288.967	-36202.9	-14525.2	2.62025	0.0814415	3.88362e-109	-0.0216328
288.984	-36202.8	-14525.3	2.61994	0.0797131	-1.08724e-109	-0.0199549
289.001	-36202.8	-14525.3	2.62	0.0800763	2.89143e-110	-0.0195643
289.018	-36202.8	-14525.3	2.62006	0.079982	-6.82646e-111	-0.0195526
289.035	-36202.7	-14525.3	2.61972	0.080005	1.8887e-111	-0.020112
289.052	-36202.7	-14525.3	2.62173	0.0799987	-5.01418e-112	-0.0217888
289.069	-36202.6	-14525.3	2.6254	0.0800003	1.1427e-112	-0.0249391
289.086	-36202.6	-14525.3	2.62911	0.0799999	-2.70297e-113	-0.0277175
289.103	-36202.6	-14525.4	2.6302	0.08	-8.8936e-114	-0.0291612
289.12	-36202.5	-14525.4	2.62994	0.08	5.61152e-113	-0.0294568
289.137	-36202.5	-14525.4	2.63009	0.08	-2.30306e-112	-0.0293995
289.154	-36202.4	-14525.4	2.62969	0.0800001	8.65004e-112	-0.0294149
289.171	-36202.4	-14525.4	2.63239	0.0799996	-2.7866e-111	-0.0294114
289.188	-36202.3	-14525.4	2.63586	0.0800014	1.09851e-110	-0.0294108
289.205	-36202.3	-14525.4	2.63946	0.0799946	-4.11501e-110	-0.0294162
289.222	-36202.3	-14525.5	2.6401	0.0800163	1.24306e-109	-0.0293983
289.239	-36202.2	-14525.5	2.63998	0.0799361	-4.85886e-109	-0.0294645
289.256	-36202.2	-14525.5	2.63999	0.0802392	1.81916e-108	-0.0286059
289.273	-36202.1	-14525.5	2.64004	0.0771244	-4.88628e-108	-0.0264855
289.29	-36202.1	-14525.5	2.63982	0.0737595	1.89585e-107	-0.0232389
289.307	-36202	-14525.5	2.64311	0.0701222	-3.82987e-107	-0.0207996
289.324	-36202	-14525.5	2.64646	0.0699675	1.47652e-106	-0.0196349
289.341	-36202	-14525.6	2.64989	0.0700087	-5.52309e-106	-0.0196007
289.358	-36201.9	-14525.6	2.65003	0.0699977	2.06158e-105	-0.0196097
289.375	-36201.9	-14525.6	2.65	0.07	0	-0.0196078
289.392	-36201.8	-14525.6	2.65	0.07	0	-0.0196078
289.409	-36201.8	-14525.6	2.64997	0.07	1.27163e-103	-0.0196079
289.426	-36201.7	-14525.6	2.65011	0.07	-4.85092e-103	-0.0196078
289.443	-36201.7	-14525.7	2.65354	0.07	1.81321e-102	-0.0196079
289.46	-36201.7	-14525.7	2.65689	0.07	-6.76265e-102	-0.0196078
289.477	-36201.6	-14525.7	2.66018	0.07	5.29116e-101	-0.0196082
289.494	-36201.6	-14525.7	2.65995	0.07	-2.01105e-100	-0.0196065
289.511	-36201.5	-14525.7	2.66001	0.07	7.49393e-100	-0.0196128
289.528	-36201.5	-14525.7	2.65999	0.0699999	-4.33538e-99	-0.0195793
289.545	-36201.4	-14525.8	2.66003	0.0700005	1.63328e-98	-0.0197224
289.562	-36201.4	-14525.8	2.65987	0.0699975	-8.31264e-98	-0.021107
289.579	-36201.4	-14525.8	2.66054	0.0700095	3.14394e-97	-0.0235977
289.596	-36201.3	-14525.8	2.66419	0.069965	-1.16217e-96	-0.0268445
289.613	-36201.3	-14525.8	2.66781	0.0701651	5.48925e-96	-0.0285769
289.63	-36201.2	-14525.8	2.67027	0.0692919	-2.07218e-95	-0.0278951
289.647	-36201.2	-14525.8	2.66993	0.0656067	7.61508e-95	-0.0251343
289.664	-36201.1	-14525.9	2.67002	0.0619557	-3.42688e-94	-0.0219278
289.681	-36201.1	-14525.9	2.66998	0.0597193	1.29168e-93	-0.0201887
289.698	-36201.1	-14525.9	2.67005	0.0600697	-4.71188e-93	-0.0195369
289.715	-36201	-14525.9	2.66977	0.0599798	2.04842e-92	-0.0196284
289.732	-36201	-14525.9	2.67109	0.0600054	-7.71108e-92	-0.0196024
289.749	-36200.9	-14525.9	2.6748	0.0599987	2.78695e-91	-0.0196092
289.766	-36200.9	-14525.9	2.67849	0.0600004	-1.18044e-90	-0.0196075
289.783	-36200.8	-14526	2.68027	0.0599999	4.43875e-90	-0.0196079
289.8	-36200.8	-14526	2.67993	0.06	-1.58551e-89	-0.0196078
289.817	-36200.8	-14526	2.68002	0.06	6.57984e-89	-0.0196079
289.834	-36200.7	-14526	2.67999	0.06	-2.4718e-88	-0.0196078
289.851	-36200.7	-14526	2.68001	0.06	8.69633e-88	-0.0196078
289.868	-36200.6	-14526	2.67998	0.06	-3.54991e-87	-0.0196078
289.885	-36200.6	-14526.1	2.68008	0.06	1.33245e-86	-0.0196078
289.902	-36200.5	-14526.1	2.67973	0.06	-4.59451e-86	-0.0196078
289.919	-36200.5	-14526.1	2.68198	0.06	1.85012e-85	-0.0196079
289.936	-36200.5	-14526.1	2.68545	0.0600001	-6.93922e-85	-0.0196077
289.953	-36200.4	-14526.1	2.68921	0.0599996	2.32734e-84	-0.0196082
289.97	-36200.4	-14526.1	2.69019	0.0600016	-9.26487e-84	-0.0196065
289.987	-36200.3	-14526.1	2.68995	0.0599941	3.47267e-83	-0.0196127
290.004	-36200.3	-14526.2	2.69001	0.060019	-1.11855e-82	-0.019592
290.021	-36200.3	-14526.2	2.69	0.0599252	4.40941e-82	-0.0196701
290.038	-36200.2	-14526.2	2.68998	0.0602801	-1.65177e-81	-0.0188875
290.055	-36200.2	-14526.2	2.69005	0.0573658	4.98964e-81	-0.0168469
290.072	-36200.1	-14526.2	2.68979	0.053946	-1.95035e-80	-0.0136133
290.089	-36200.1	-14526.2	2.69265	0.0503803	7.30211e-80	-0.0111943
290.106	-36200	-14526.2	2.69623	0.0499374	-1.96136e-79	-0.0098751
290.123	-36200	-14526.3	2.69977	0.0500168	7.60996e-79	-0.00978518
290.14	-36199.9	-14526.3	2.70006	0.0499955	-2.8478e-78	-0.00980965
290.157	-36199.9	-14526.3	2.69998	0.0500012	1.06302e-77	-0.00979976
290.174	-36199.9	-14526.3	2.7	0.0499998	-2.14171e-77	-0.00980984
290.191	-36199.8	-14526.3	2.7	0.05	8.2555e-77	-0.00978169
290.208	-36199.8	-14526.3	2.7	0.05	-3.08802e-76	-0.0107951
290.225	-36199.7	-14526.4	2.7	0.05	0	-0.0130719
290.242	-36199.7	-14526.4	2.7	0.05	-2.71182e-85	-0.0163399
290.259	-36199.6	-14526.4	2.7	0.05	0	-0.0185185
290.276	-36199.6	-14526.4	2.70355	0.05	7.11097e-74	-0.0196345
290.293	-36199.5	-14526.4	2.70689	0.05	-2.71031e-73	-0.0196009
290.31	-36199.5	-14526.4	2.71018	0.05	2.12376e-72	-0.0196113
290.327	-36199.5	-14526.5	2.70995	0.05	-8.07271e-72	-0.0196069
290.344	-36199.4	-14526.5	2.71001	0.05	3.01671e-71	-0.0196081
290.361	-36199.4	-14526.5	2.71	0.05	-1.12279e-70	-0.0196078
290.378	-36199.3	-14526.5	2.71	0.05	6.49498e-70	-0.0196079
290.395	-36199.3	-14526.5	2.71	0.05	-2.46177e-69	-0.0196078
290.412	-36199.3	-14526.5	2.71	0.05	9.14192e-69	-0.0196078
290.429	-36199.2	-14526.5	2.70999	0.05	-4.64823e-68	-0.0196079
290.446	-36199.2	-14526.6	2.71004	0.0500001	1.7579e-67	-0.0196078
290.463	-36199.1	-14526.6	2.70987	0.0499998	-6.49815e-67	-0.019608
290.48	-36199.1	-14526.6	2.71072	0.050001	3.06924e-66	-0.019607
290.497	-36199	-14526.6	2.71433	0.0499964	-1.15864e-65	-0.0196109
290.514	-36199	-14526.6	2.71785	0.0500133	4.25788e-65	-0.0195968
290.531	-36198.9	-14526.6	2.72032	0.04994	-1.91609e-64	-0.0196578
290.548	-36198.9	-14526.7	2.71992	0.050226	7.22224e-64	-0.0193718
290.565	-36198.9	-14526.7	2.72002	0.0489999	-2.63459e-63	-0.0178443
290.582	-36198.8	-14526.7	2.71999	0.0452586	1.14535e-62	-0.0149949
290.599	-36198.8	-14526.7	2.72	0.0417508	-4.31155e-62	-0.0120156
290.616	-36198.7	-14526.7	2.72	0.0397374	1.55829e-61	-0.0102874
290.633	-36198.7	-14526.7	2.72	0.0400742	-6.60031e-61	-0.00972212
290.65	-36198.6	-14526.7	2.72001	0.0399821	2.37411e-60	-0.00982363
290.667	-36198.6	-14526.8	2.71998	0.040005	-9.8571e-60	-0.0097984
290.684	-36198.6	-14526.8	2.72008	0.0399987	3.70306e-59	-0.0098054
290.701	-36198.5	-14526.8	2.71969	0.0400004	-1.38265e-58	-0.00980353
290.718	-36198.5	-14526.8	2.72167	0.0399999	4.86236e-58	-0.00980401
290.735	-36198.4	-14526.8	2.7253	0.04	-1.98479e-57	-0.0098039
290.752	-36198.4	-14526.8	2.7289	0.04	7.44985e-57	-0.00980393
290.769	-36198.3	-14526.9	2.7302	0.04	-2.56884e-56	-0.00980392
290.786	-36198.3	-14526.9	2.72995	0.04	1.03442e-55	-0.00980392
290.803	-36198.2	-14526.9	2.73001	0.04	-3.87979e-55	-0.00980392
290.82	-36198.2	-14526.9	2.73	0.04	1.30124e-54	-0.00980392
290.837	-36198.2	-14526.9	2.73	0.04	-5.18008e-54	-0.00980392
290.854	-36198.1	-14526.9	2.73	0.04	1.9416e-53	-0.00980392
290.871	-36198.1	-14526.9	2.73	0.04	-6.25395e-53	-0.00980392
290.888	-36198	-14527	2.73	0.04	2.46535e-52	-0.00980392
290.905	-36198	-14527	2.72998	0.04	-9.23519e-52	-0.00980392
290.922	-36197.9	-14527	2.73005	0.04	2.78976e-51	-0.00980392
290.939	-36197.9	-14527	2.72979	0.04	-1.09046e-50	-0.00980393
290.956	-36197.9	-14527	2.73265	0.04	4.08268e-50	-0.0098039
290.973	-36197.8	-14527	2.73623	0.04	-1.09661e-49	-0.00980398
290.99	-36197.8	-14527.1	2.73977	0.04	4.25481e-49	-0.00980368
291.007	-36197.7	-14527.1	2.74006	0.04	-1.59223e-48	-0.00980484
291.024	-36197.7	-14527.1	2.73999	0.04	3.20851e-48	-0.00980207
291.041	-36197.6	-14527.1	2.74	0.04	-1.23678e-47	-0.00981106
291.058	-36197.6	-14527.1	2.74	0.04	4.62624e-47	-0.0097772
291.075	-36197.6	-14527.1	2.74	0.04	0	-0.0108932
291.092	-36197.5	-14527.1	2.74	0.04	0	-0.0130719
291.109	-36197.5	-14527.2	2.74	0.04	0	-0.0163399
291.126	-36197.4	-14527.2	2.74	0.0400001	-1.06531e-44	-0.0186165
291.143	-36197.4	-14527.2	2.74	0.0399994	4.06345e-44	-0.0196306
291.16	-36197.3	-14527.2	2.74	0.0400021	-1.51771e-43	-0.0195998
291.177	-36197.3	-14527.2	2.74002	0.0399835	1.18759e-42	-0.0196289
291.194	-36197.2	-14527.2	2.73994	0.0400625	-4.50106e-42	-0.0195361
291.211	-36197.2	-14527.3	2.74038	0.0396198	2.60699e-41	-0.0182176
291.228	-36197.2	-14527.3	2.74395	0.036054	-9.88197e-41	-0.0157984
291.245	-36197.1	-14527.3	2.74737	0.0326342	3.66975e-40	-0.0125649
291.262	-36197.1	-14527.3	2.75028	0.0297199	-1.86589e-39	-0.0105243
291.279	-36197	-14527.3	2.74993	0.0300748	7.05657e-39	-0.00974166
291.296	-36197	-14527.3	2.75002	0.029981	-2.60849e-38	-0.00981972
291.313	-36196.9	-14527.3	2.74999	0.0300059	1.23206e-37	-0.00979902
291.33	-36196.9	-14527.4	2.75	0.0299984	-4.651e-37	-0.00980523
291.347	-36196.8	-14527.4	2.75	0.0300004	1.7092e-36	-0.00980359
291.364	-36196.8	-14527.4	2.75	0.0299999	-7.69159e-36	-0.00980402
291.381	-36196.8	-14527.4	2.75	0.03	2.89915e-35	-0.0098039
291.398	-36196.7	-14527.4	2.75	0.03	-1.05758e-34	-0.00980393
291.415	-36196.7	-14527.4	2.75	0.03	4.59767e-34	-0.00980392
291.432	-36196.6	-14527.5	2.75	0.03	-1.73074e-33	-0.00980392
291.449	-36196.6	-14527.5	2.75	0.03	6.25529e-33	-0.00980392
291.466	-36196.5	-14527.5	2.75	0.03	-2.64949e-32	-0.00980392
291.483	-36196.5	-14527.5	2.74998	0.03	9.96272e-32	-0.00980392
291.5	-36196.4	-14527.5	2.75007	0.03	-3.55867e-31	-0.00980392
291.517	-36196.4	-14527.5	2.74973	0.03	1.47684e-30	-0.00980392
291.534	-36196.4	-14527.6	2.75151	0.03	-5.54793e-30	-0.00980392
291.551	-36196.3	-14527.6	2.7552	0.03	1.95188e-29	-0.00980392
291.568	-36196.3	-14527.6	2.75891	0.03	-7.96774e-29	-0.00980392
291.585	-36196.2	-14527.6	2.76023	0.03	2.99067e-28	-0.00980392
291.602	-36196.2	-14527.6	2.75995	0.03	-1.03123e-27	-0.00980392
291.619	-36196.1	-14527.6	2.76001	0.03	4.15258e-27	-0.00980392
291.636	-36196.1	-14527.6	2.76	0.03	-1.5575e-26	-0.00980392
291.653	-36196	-14527.7	2.76	0.03	5.22369e-26	-0.00980392
291.67	-36196	-14527.7	2.76	0.03	-2.07949e-25	-0.00980392
291.687	-36196	-14527.7	2.76	0.03	7.79437e-25	-0.00980392
291.704	-36195.9	-14527.7	2.76	0.03	-2.51058e-24	-0.00980392
291.721	-36195.9	-14527.7	2.76	0.03	9.89689e-24	-0.00980392
291.738	-36195.8	-14527.7	2.76	0.03	-3.70737e-23	-0.00980392
291.755	-36195.8	-14527.8	2.76	0.03	1.11992e-22	-0.00980392
291.772	-36195.7	-14527.8	2.76	0.03	-4.37754e-22	-0.00980392
291.789	-36195.7	-14527.8	2.76	0.03	1.63895e-21	-0.00980392
291.806	-36195.6	-14527.8	2.76	0.03	-4.40224e-21	-0.00980392
291.823	-36195.6	-14527.8	2.76	0.03	1.70805e-20	-0.00980392
291.84	-36195.6	-14527.8	2.75999	0.03	-6.39186e-20	-0.00980392
291.857	-36195.5	-14527.8	2.76002	0.03	1.28802e-19	-0.00980392
291.874	-36195.5	-14527.9	2.75991	0.03	-4.96491e-19	-0.00980392
291.891	-36195.4	-14527.9	2.76311	0.03	1.85716e-18	-0.00980392
291.908	-36195.4	-14527.9	2.76667	0.03	0	-0.00980392
291.925	-36195.3	-14527.9	2.77	0.03	0	-0.00980392
291.942	-36195.3	-14527.9	2.77	0.03	0	-0.00980392
291.959	-36195.2	-14527.9	2.77001	0.03	-4.27659e-16	-0.00980391
291.976	-36195.2	-14528	2.77	0.03	1.63123e-15	-0.00980396
291.993	-36195.2	-14528	2.77	0.0300001	-6.09268e-15	-0.00980377
292.01	-36195.1	-14528	2.77	0.0299988	4.76744e-14	-0.0098051
292.027	-36195.1	-14528	2.77	0.0300044	-1.81201e-13	-0.00979943
292.044	-36195	-14528	2.77	0.0299837	6.75224e-13	-0.00982064
292.061	-36195	-14528	2.77	0.0300946	-3.90629e-12	-0.0097012
292.078	-36194.9	-14528.1	2.77	0.0296233	1.4806e-11	-0.00842672
292.095	-36194.9	-14528.1	2.77	0.02602	-5.49828e-11	-0.00595733
292.112	-36194.9	-14528.1	2.77	0.0224164	2.79562e-10	-0.00260388
292.129	-36194.8	-14528.1	2.77	0.0197529	-1.05727e-09	-0.000739932
292.146	-36194.8	-14528.1	2.77	0.0200627	3.90822e-09	6.41306e-05
292.163	-36194.7	-14528.1	2.77	0.0199805	-1.84596e-08	-1.991e-05
292.18	-36194.7	-14528.1	2.77	0.0200052	6.96846e-08	5.31187e-06
292.197	-36194.6	-14528.2	2.77	0.0199987	-2.56084e-07	-1.33436e-06
292.214	-36194.6	-14528.2	2.76999	0.0200004	1.15241e-06	3.97944e-07
292.231	-36194.5	-14528.2	2.77005	0.0199999	-4.34372e-06	-1.0643e-07
292.248	-36194.5	-14528.2	2.7698	0.02	1.58454e-05	2.76432e-08
292.265	-36194.5	-14528.2	2.7711	0.02	-6.88856e-05	-1.32966e-08
292.282	-36194.4	-14528.2	2.7747	0.02	0.000259313	2.33311e-08
292.299	-36194.4	-14528.3	2.77833	0.02	-0.00121635	-7.74665e-08
292.316	-36194.3	-14528.3	2.78031	0.02	-0.00492731	3.26148e-07
292.333	-36194.3	-14528.3	2.77992	0.02	-0.00847148	-1.2259e-06
292.35	-36194.2	-14528.3	2.78002	0.02	-0.0102487	4.37876e-06
292.367	-36194.2	-14528.3	2.77999	0.02	-0.00993226	-1.81717e-05
292.384	-36194.1	-14528.3	2.78	0.02	-0.010011	6.82643e-05
292.401	-36194.1	-14528.4	2.78	0.02	-0.0100238	-0.000416522
292.418	-36194.1	-14528.4	2.78	0.02	-0.00989989	-0.00216414
292.435	-36194	-14528.4	2.78	0.02	-0.0104131	-0.00520183
292.452	-36194	-14528.4	2.78	0.02	-0.00775308	-0.00803792
292.469	-36193.9	-14528.4	2.78	0.02	-0.00677512	-0.00956857
292.486	-36193.9	-14528.4	2.78	0.02	-0.00439562	-0.00985366
292.503	-36193.8	-14528.4	2.78	0.02	-0.00342998	-0.00979287
292.52	-36193.8	-14528.5	2.78	0.02	-0.00094252	-0.00980693
292.537	-36193.7	-14528.5	2.78	0.02	0.000227183	-0.00980312
292.554	-36193.7	-14528.5	2.78	0.02	-4.8016e-05	-0.00980409
292.571	-36193.7	-14528.5	2.78	0.02	1.2664e-05	-0.00980388
292.588	-36193.6	-14528.5	2.78	0.02	-2.13181e-06	-0.00980393
292.605	-36193.6	-14528.5	2.78	0.02	-3.27806e-06	-0.00980392
292.622	-36193.5	-14528.6	2.78	0.02	1.52764e-05	-0.00980392
292.639	-36193.5	-14528.6	2.78	0.02	-5.7829e-05	-0.00980392
292.656	-36193.4	-14528.6	2.78	0.02	0.00015545	-0.00980392
292.673	-36193.4	-14528.6	2.78	0.02	-0.00289301	-0.00980392
292.69	-36193.3	-14528.6	2.78	0.02	-0.00623593	-0.00980392
292.707	-36193.3	-14528.6	2.77999	0.02	-0.00987838	-0.00980392
292.724	-36193.3	-14528.6	2.78003	0.02	-0.0100323	-0.00980392
292.741	-36193.2	-14528.7	2.7799	0.02	-0.00999152	-0.00980392
292.758	-36193.2	-14528.7	2.78333	0.02	-0.01	-0.00980392
292.775	-36193.1	-14528.7	2.78667	0.02	-0.01	-0.00980392
292.792	-36193.1	-14528.7	2.79	0.02	-0.01	-0.00980392
292.809	-36193	-14528.7	2.78998	0.02	-0.0100002	-0.00980392
292.826	-36193	-14528.7	2.79001	0.02	-0.00999937	-0.00980392
292.843	-36192.9	-14528.8	2.79	0.02	-0.0100023	-0.00980392
292.86	-36192.9	-14528.8	2.79	0.02	-0.00998183	-0.00980392
292.877	-36192.9	-14528.8	2.79	0.02	-0.0100691	-0.00980392
292.894	-36192.8	-14528.8	2.79	0.02	-0.00973615	-0.00980392
292.911	-36192.8	-14528.8	2.79	0.02	-0.00603095	-0.00980392
292.928	-36192.7	-14528.8	2.79	0.02	-0.00266596	-0.00980392
292.945	-36192.7	-14528.9	2.79	0.02	0.000205749	-0.00980392
292.962	-36192.6	-14528.9	2.79	0.02	-6.8111e-05	-0.00980392
292.979	-36192.6	-14528.9	2.79	0.02	1.81824e-05	-0.00980392
292.996	-36192.5	-14528.9	2.79	0.02	-4.61239e-06	-0.00980392
293.013	-36192.5	-14528.9	2.79	0.02	1.43197e-06	-0.00980392
293.03	-36192.4	-14528.9	2.79	0.02	-3.8204e-07	-0.00980392
293.047	-36192.4	-14529	2.79	0.02	9.59686e-08	-0.00980392
293.064	-36192.4	-14529	2.79	0.02	-2.86141e-08	-0.00980392
293.081	-36192.3	-14529	2.79	0.02	7.62903e-09	-0.00980392
293.098	-36192.3	-14529	2.79	0.02	-1.89456e-09	-0.00980392
293.115	-36192.2	-14529	2.79	0.02	5.49439e-10	-0.00980392
293.132	-36192.2	-14529	2.79	0.02	-1.46382e-10	-0.00980392
293.149	-36192.1	-14529	2.79	0.02	3.58596e-11	-0.00980392
293.166	-36192.1	-14529.1	2.79	0.02	-1.01925e-11	-0.00980392
293.183	-36192	-14529.1	2.79	0.02	2.71322e-12	-0.00980392
293.2	-36192	-14529.1	2.79	0.02	-6.53791e-13	-0.00980392
293.217	-36192	-14529.1	2.79	0.02	1.83033e-13	-0.00980392
293.234	-36191.9	-14529.1	2.79	0.02	-4.8676e-14	-0.00980392
293.251	-36191.9	-14529.1	2.79001	0.02	1.14921e-14	-0.00980392
293.268	-36191.8	-14529.2	2.78998	0.02	-3.17969e-15	-0.00980391
293.285	-36191.8	-14529.2	2.79008	0.02	8.44674e-16	-0.00980395
293.302	-36191.7	-14529.2	2.78973	0.0200001	-1.94296e-16	-0.00980381
293.319	-36191.7	-14529.2	2.79198	0.0199996	5.32626e-17	-0.00980436
293.336	-36191.6	-14529.2	2.79545	0.0200015	-1.41308e-17	-0.00980228
293.353	-36191.6	-14529.2	2.79921	0.019995	3.1401e-18	-0.00980943
293.37	-36191.6	-14529.2	2.80019	0.0200199	-8.54471e-19	-0.009782
293.387	-36191.5	-14529.3	2.79995	0.0199255	2.26351e-19	-0.00988607
293.404	-36191.5	-14529.3	2.80001	0.02024	-4.79226e-20	-0.00907975
293.421	-36191.4	-14529.3	2.8	0.0175635	1.29642e-20	-0.00717332
293.438	-36191.4	-14529.3	2.8	0.0141683	-3.42798e-21	-0.00401742
293.455	-36191.3	-14529.3	2.8	0.0104248	6.74199e-22	-0.00140746
293.472	-36191.3	-14529.3	2.8	0.00989154	-1.81551e-22	-9.62887e-05
293.489	-36191.2	-14529.4	2.8	0.0100286	4.78989e-23	2.38246e-05
293.506	-36191.2	-14529.4	2.8	0.00999505	-8.27959e-24	-4.11822e-06
293.523	-36191.1	-14529.4	2.8	0.0100013	2.2219e-24	1.10515e-06
293.54	-36191.1	-14529.4	2.8	0.00999965	-5.84621e-25	-2.90768e-07
293.557	-36191.1	-14529.4	2.8	0.01	7.4784e-26	3.71595e-08
293.574	-36191	-14529.4	2.8	0.00999999	-2.02938e-26	-9.94893e-09
293.591	-36191	-14529.5	2.8	0.01	6.33501e-27	2.60831e-09
293.608	-36190.9	-14529.5	2.8	0.01	0	0
293.625	-36190.9	-14529.5	2.8	0.01	0	0
293.642	-36190.8	-14529.5	2.8	0.01	0	0
293.659	-36190.8	-14529.5	2.8	0.01	-2.5127e-25	-1.13269e-11
293.676	-36190.7	-14529.5	2.8	0.01	9.58343e-25	3.02812e-12
293.693	-36190.7	-14529.6	2.8	0.01	-3.57941e-24	-7.8557e-13
293.71	-36190.7	-14529.6	2.8	0.01	2.80084e-23	3.89842e-13
293.727	-36190.6	-14529.6	2.8	0.01	-1.06455e-22	-1.04175e-13
293.744	-36190.6	-14529.6	2.8	0.01	3.9669e-22	2.68495e-14
293.761	-36190.5	-14529.6	2.8	0.01	-2.29492e-21	-9.99603e-15
293.778	-36190.5	-14529.6	2.8	0.01	8.69842e-21	2.66988e-15
293.795	-36190.4	-14529.7	2.8	0.01	-3.23021e-20	-6.83043e-16
293.812	-36190.4	-14529.7	2.8	0.01	1.64241e-19	2.26114e-16
293.829	-36190.3	-14529.7	2.8	0.01	-6.21137e-19	-6.03615e-17
293.846	-36190.3	-14529.7	2.8	0.01	2.29606e-18	1.53122e-17
293.863	-36190.2	-14529.7	2.8	0.01	-1.08449e-17	-4.75382e-18
293.88	-36190.2	-14529.7	2.8	0.01	4.09393e-17	1.26829e-18
293.897	-36190.1	-14529.7	2.8	0.01	-1.50448e-16	-3.18595e-19
293.914	-36190.1	-14529.8	2.8	0.01	6.77033e-16	9.49926e-20
293.931	-36190.1	-14529.8	2.8	0.01	-2.55191e-15	-2.53267e-20
293.948	-36190	-14529.8	2.8	0.01	9.30906e-15	6.28953e-21
293.965	-36190	-14529.8	2.8	0.01	-4.04699e-14	-1.82402e-21
293.982	-36189.9	-14529.8	2.8	0.01	1.52345e-13	4.85955e-22
293.999	-36189.9	-14529.8	2.8	0.01	-5.50607e-13	-1.19046e-22
294.016	-36189.8	-14529.9	2.79998	0.01	2.33215e-12	3.38371e-23
294.033	-36189.8	-14529.9	2.80007	0.01	-8.76944e-12	-9.0073e-24
294.05	-36189.7	-14529.9	2.79975	0.01	3.13243e-11	2.17045e-24
294.067	-36189.7	-14529.9	2.80153	0.01	-1.29995e-10	-6.0763e-25
294.084	-36189.7	-14529.9	2.80507	0.01	4.88343e-10	1.61594e-25
294.101	-36189.6	-14529.9	2.80878	0.01	-1.7181e-09	-3.81513e-26
294.118	-36189.6	-14529.9	2.81026	0.01	7.01341e-09	1.05559e-26
294.135	-36189.5	-14530	2.80993	0.01	-2.63246e-08	-2.80414e-27
294.152	-36189.5	-14530	2.81002	0.01	9.07717e-08	6.4502e-28
294.169	-36189.4	-14530	2.81	0.01	-3.6552e-07	-1.7682e-28
294.186	-36189.4	-14530	2.81	0.01	1.37095e-06	4.69113e-29
294.203	-36189.3	-14530	2.81	0.01	-4.59803e-06	-1.04245e-29
294.22	-36189.3	-14530	2.81	0.01	1.83042e-05	2.83666e-30
294.237	-36189.3	-14530.1	2.81	0.01	-6.8608e-05	-7.51436e-31
294.254	-36189.2	-14530.1	2.81	0.01	0.000220988	1.59093e-31
294.271	-36189.2	-14530.1	2.81	0.01	-0.00236175	-4.30383e-32
294.288	-36189.1	-14530.1	2.81	0.01	-0.0061118	1.13802e-32
294.305	-36189.1	-14530.1	2.81	0.01	-0.00694106	-2.23821e-33
294.322	-36189	-14530.1	2.81	0.01	-0.00405443	6.02751e-34
294.339	-36189	-14530.2	2.81	0.01	-0.000351653	-1.59171e-34
294.356	-36188.9	-14530.2	2.81	0.01	5.76187e-05	2.79092e-35
294.373	-36188.9	-14530.2	2.81	0.01	-1.54624e-05	-9.01638e-36
294.39	-36188.8	-14530.2	2.81	0.01	4.06819e-06	8.07862e-36
294.407	-36188.8	-14530.2	2.81	0.01	-5.19905e-07	-1.26166e-35
294.424	-36188.8	-14530.2	2.81	0.01	1.39197e-07	4.77431e-35
294.441	-36188.7	-14530.2	2.81	0.01	-3.64933e-08	-1.78355e-34
294.458	-36188.7	-14530.3	2.81	0.01	5.20417e-19	4.08661e-44
294.475	-36188.6	-14530.3	2.81	0.01	0	0
294.492	-36188.6	-14530.3	2.81	0.01	3.63157e-20	5.85594e-43
294.509	-36188.5	-14530.3	2.81	0.01	1.58476e-10	4.10669e-32
294.526	-36188.5	-14530.3	2.81	0.01	-4.23669e-11	-1.56643e-31
294.543	-36188.4	-14530.3	2.81	0.01	1.0991e-11	5.85064e-31
294.56	-36188.4	-14530.4	2.81	0.01	-5.45435e-12	-4.57805e-30
294.577	-36188.4	-14530.4	2.81	0.01	1.45752e-12	1.74003e-29
294.594	-36188.3	-14530.4	2.81	0.01	-3.75655e-13	-6.484e-29
294.611	-36188.3	-14530.4	2.81	0.01	1.39856e-13	3.75111e-28
294.628	-36188.2	-14530.4	2.81	0.01	-3.73547e-14	-1.42178e-27
294.645	-36188.2	-14530.4	2.81	0.01	9.55657e-15	5.27986e-27
294.662	-36188.1	-14530.5	2.81	0.01	-3.1636e-15	-2.68456e-26
294.679	-36188.1	-14530.5	2.81	0.01	8.44528e-16	1.01527e-25
294.696	-36188	-14530.5	2.81	0.01	-2.14235e-16	-3.75296e-25
294.713	-36188	-14530.5	2.81	0.01	6.65115e-17	1.77262e-24
294.73	-36188	-14530.5	2.81	0.01	-1.77449e-17	-6.69163e-24
294.747	-36187.9	-14530.5	2.81	0.01	4.45752e-18	2.45911e-23
294.764	-36187.9	-14530.5	2.81	0.01	-1.32906e-18	-1.10663e-22
294.781	-36187.8	-14530.6	2.81	0.01	3.54351e-19	4.17116e-22
294.798	-36187.8	-14530.6	2.81	0.01	-8.79978e-20	-1.52159e-21
294.815	-36187.7	-14530.6	2.81	0.01	2.55202e-20	6.6149e-21
294.832	-36187.7	-14530.6	2.81	0.01	-6.79908e-21	-2.49011e-20
294.849	-36187.6	-14530.6	2.81	0.01	1.66559e-21	8.99981e-20
294.866	-36187.6	-14530.6	2.81	0.01	-4.7342e-22	-3.81196e-19
294.883	-36187.5	-14530.7	2.81	0.01	1.26023e-22	1.43339e-18
294.9	-36187.5	-14530.7	2.81	0.01	-3.03671e-23	-5.12004e-18
294.917	-36187.5	-14530.7	2.81	0.01	8.50146e-24	2.1248e-17
294.934	-36187.4	-14530.7	2.81	0.01	-2.26089e-24	-7.9821e-17
294.951	-36187.4	-14530.7	2.81	0.01	5.33781e-25	2.80827e-16
294.968	-36187.3	-14530.7	2.81	0.01	-1.47689e-25	-1.14636e-15
294.985	-36187.3	-14530.8	2.81	0.01	3.92331e-26	4.30283e-15
295.002	-36187.2	-14530.8	2.81	0.01	-9.02459e-27	-1.48369e-14
295.019	-36187.2	-14530.8	2.81001	0.01	2.47392e-27	5.97453e-14
295.036	-36187.1	-14530.8	2.80998	0.01	-6.56344e-28	-2.24086e-13
295.053	-36187.1	-14530.8	2.81007	0.01	1.4585e-28	7.5156e-13
295.07	-36187.1	-14530.8	2.80973	0.01	-3.96882e-29	-2.99187e-12
295.087	-36187	-14530.9	2.81218	0.01	1.05135e-29	1.12142e-11
295.104	-36187	-14530.9	2.81581	0.01	-2.22589e-30	-3.61211e-11
295.121	-36186.9	-14530.9	2.81946	0.01	6.02156e-31	1.42392e-10
295.138	-36186.9	-14530.9	2.82013	0.01	-1.59222e-31	-5.33399e-10
295.155	-36186.8	-14530.9	2.81997	0.01	3.1315e-32	1.61129e-09
295.172	-36186.8	-14530.9	2.82001	0.01	-8.4326e-33	-6.29819e-09
295.189	-36186.7	-14530.9	2.82	0.01	2.22479e-33	2.35804e-08
295.206	-36186.7	-14531	2.82	0.01	-3.84567e-34	-6.33374e-08
295.223	-36186.6	-14531	2.82	0.01	1.03201e-34	2.45746e-07
295.24	-36186.6	-14531	2.82	0.01	-2.71525e-35	-9.1963e-07
295.257	-36186.6	-14531	2.82	0.01	3.47003e-36	1.85314e-06
295.274	-36186.5	-14531	2.82	0.01	-9.29051e-37	-7.14327e-06
295.291	-36186.5	-14531	2.82	0.01	2.43569e-37	2.67198e-05
295.308	-36186.4	-14531.1	2.82	0.01	0	-0.00108932
295.325	-36186.4	-14531.1	2.82	0.01	0	-0.00326797
295.342	-36186.3	-14531.1	2.82	0.01	0	-0.00653595
295.359	-36186.3	-14531.1	2.82	0.01	-1.05773e-39	-0.00881277
295.376	-36186.2	-14531.1	2.82	0.01	2.82772e-40	-0.0098261
295.393	-36186.2	-14531.1	2.82	0.01	-7.33581e-41	-0.00979817
295.41	-36186.1	-14531.2	2.82	0.01	3.64042e-41	-0.00980678
295.427	-36186.1	-14531.2	2.82	0.01	-9.72803e-42	-0.00980316
295.444	-36186	-14531.2	2.82	0.01	2.50726e-42	-0.00980412
295.461	-36186	-14531.2	2.82	0.01	-9.33449e-43	-0.00980385
295.478	-36186	-14531.2	2.82	0.01	2.49319e-43	-0.00980394
295.495	-36185.9	-14531.2	2.82	0.01	-6.37839e-44	-0.00980392
295.512	-36185.9	-14531.2	2.82	0.01	2.1115e-44	-0.00980392
295.529	-36185.8	-14531.3	2.82	0.01	-5.63668e-45	-0.00980392
295.546	-36185.8	-14531.3	2.82	0.01	1.42988e-45	-0.00980392
295.563	-36185.7	-14531.3	2.82	0.01	-4.43921e-46	-0.00980392
295.58	-36185.7	-14531.3	2.82	0.01	1.18435e-46	-0.00980392
295.597	-36185.6	-14531.3	2.82	0.01	-2.97511e-47	-0.00980392
295.614	-36185.6	-14531.3	2.82	0.01	8.8706e-48	-0.00980392
295.631	-36185.6	-14531.4	2.82	0.01	-2.36506e-48	-0.00980392
295.648	-36185.5	-14531.4	2.82	0.01	5.87329e-49	-0.00980392
295.665	-36185.5	-14531.4	2.82	0.01	-1.70331e-49	-0.00980392
295.682	-36185.4	-14531.4	2.82	0.01	4.53795e-50	-0.00980392
295.699	-36185.4	-14531.4	2.82	0.01	-1.11168e-50	-0.00980392
295.716	-36185.3	-14531.4	2.82	0.01	3.15977e-51	-0.00980392
295.733	-36185.3	-14531.4	2.82	0.01	-8.4112e-52	-0.00980392
295.75	-36185.2	-14531.5	2.82	0.01	2.02681e-52	-0.00980392
295.767	-36185.2	-14531.5	2.82	0.01	-5.67417e-53	-0.00980392
295.784	-36185.1	-14531.5	2.82	0.01	1.509e-53	-0.00980392
295.801	-36185.1	-14531.5	2.82	0.01	-3.56264e-54	-0.00980392
295.818	-36185.1	-14531.5	2.82	0.01	9.85729e-55	-0.00980392
295.835	-36185	-14531.5	2.82	0.01	-2.61856e-55	-0.00980392
295.852	-36185	-14531.6	2.82	0.01	6.02333e-56	-0.00980392
295.869	-36184.9	-14531.6	2.82	0.01	-1.65119e-56	-0.00980392
295.886	-36184.9	-14531.6	2.82	0.01	4.38067e-57	-0.00980392
295.903	-36184.8	-14531.6	2.82	0.01	-9.73457e-58	-0.00980392
295.92	-36184.8	-14531.6	2.82	0.01	2.64893e-58	-0.00980392
295.937	-36184.7	-14531.6	2.82	0.01	-7.01706e-59	-0.00980392
295.954	-36184.7	-14531.7	2.82	0.01	1.48564e-59	-0.00980392
295.971	-36184.7	-14531.7	2.82	0.01	-4.019e-60	-0.00980392
295.988	-36184.6	-14531.7	2.82	0.01	1.0627e-60	-0.00980392
296.005	-36184.6	-14531.7	2.82	0.01	-2.09007e-61	-0.00980392
296.022	-36184.5	-14531.7	2.82	0.01	5.62822e-62	-0.00980392
296.039	-36184.5	-14531.7	2.82	0.01	-1.48491e-62	-0.00980392
296.056	-36184.4	-14531.8	2.82	0.01	2.56674e-63	-0.00980392
296.073	-36184.4	-14531.8	2.82	0.01	-6.88803e-64	-0.00980392
296.09	-36184.3	-14531.8	2.82	0.01	1.81226e-64	-0.00980392
296.107	-36184.3	-14531.8	2.82	0.01	-2.31602e-65	-0.00980392
296.124	-36184.3	-14531.8	2.82	0.01	6.20082e-66	-0.00980392
296.141	-36184.2	-14531.8	2.82	0.01	-1.62567e-66	-0.00980392
296.158	-36184.2	-14531.9	2.82	0.01	0	-0.00980392
296.175	-36184.1	-14531.9	2.82	0.01	0	-0.00980392
296.192	-36184.1	-14531.9	2.82	0.01	0	-0.00980392
296.209	-36184	-14531.9	2.82	0.00999996	7.05963e-69	-0.00980397
296.226	-36184	-14531.9	2.82	0.0100002	-1.88732e-69	-0.00980375
296.243	-36183.9	-14531.9	2.82	0.00999944	4.89618e-70	-0.00980454
296.26	-36183.9	-14531.9	2.82	0.0100044	-2.42975e-70	-0.00979905
296.277	-36183.8	-14532	2.82	0.00998321	6.49283e-71	-0.00982244
296.294	-36183.8	-14532	2.82	0.0100626	-1.67343e-71	-0.0097328
296.311	-36183.7	-14532	2.82	0.00961973	6.23017e-72	-0.00841348
296.328	-36183.7	-14532	2.82	0.00605403	-1.66404e-72	-0.00599453
296.345	-36183.7	-14532	2.82	0.00263419	4.25717e-73	-0.00276093
296.362	-36183.6	-14532	2.82	-0.000280147	-1.40929e-73	-0.000720367
296.379	-36183.6	-14532.1	2.82	7.47856e-05	3.76212e-74	6.22642e-05
296.396	-36183.5	-14532.1	2.82	-1.89712e-05	-9.54353e-75	-1.57948e-05
296.413	-36183.5	-14532.1	2.82	5.8898e-06	2.96289e-75	4.90367e-06
296.43	-36183.4	-14532.1	2.82	-1.57136e-06	-7.9048e-76	-1.30827e-06
296.447	-36183.4	-14532.1	2.82	3.94727e-07	1.98569e-76	3.28638e-07
296.464	-36183.3	-14532.1	2.82	-1.17692e-07	-5.92056e-77	-9.7987e-08
296.481	-36183.3	-14532.1	2.82	3.13789e-08	1.57853e-77	2.61251e-08
296.498	-36183.2	-14532.2	2.82	-7.79249e-09	-3.92004e-78	-6.48779e-09
296.515	-36183.2	-14532.2	2.82	2.25989e-09	1.13685e-78	1.88152e-09
296.532	-36183.2	-14532.2	2.82	-6.0208e-10	-3.02879e-79	-5.01274e-10
296.549	-36183.1	-14532.2	2.82	1.47494e-10	7.41972e-80	1.22799e-10
296.566	-36183.1	-14532.2	2.82	-4.19228e-11	-2.10895e-80	-3.49037e-11
296.583	-36183	-14532.3	2.82	1.11597e-11	5.61393e-81	9.29123e-12
296.6	-36183	-14532.3	2.82	-2.6891e-12	-1.35276e-81	-2.23886e-12
296.617	-36182.9	-14532.3	2.82	7.52831e-13	3.78714e-82	6.26784e-13
296.634	-36182.9	-14532.3	2.82	-2.00209e-13	-1.00716e-82	-1.66688e-13
296.651	-36182.8	-14532.3	2.82	4.7268e-14	2.37784e-83	3.93539e-14
296.668	-36182.8	-14532.3	2.82	-1.30783e-14	-6.57933e-84	-1.08886e-14
296.685	-36182.8	-14532.3	2.82	3.47422e-15	1.74857e-84	2.89253e-15
296.702	-36182.7	-14532.4	2.82	-7.99156e-16	-4.04936e-85	-6.65353e-16
296.719	-36182.7	-14532.4	2.82	2.19074e-16	1.21956e-85	1.82394e-16
296.736	-36182.6	-14532.4	2.82001	-5.81213e-17	-7.33081e-86	-4.839e-17
296.753	-36182.6	-14532.4	2.81998	1.29155e-17	1.54303e-85	1.07531e-17
296.77	-36182.5	-14532.4	2.82008	-3.51451e-18	-5.90165e-85	-2.92608e-18
296.787	-36182.5	-14532.4	2.81969	9.31e-19	2.20591e-84	7.75123e-19
296.804	-36182.4	-14532.5	2.82239	-1.9711e-19	-7.10387e-84	-1.64108e-19
296.821	-36182.4	-14532.5	2.82586	5.33228e-20	2.80035e-83	4.4395e-20
296.838	-36182.3	-14532.5	2.82946	-1.40996e-20	-1.04901e-82	-1.17389e-20
296.855	-36182.3	-14532.5	2.8301	2.77304e-21	3.16884e-82	2.30875e-21
296.872	-36182.3	-14532.5	2.82997	-7.46733e-22	-1.23864e-81	-6.21708e-22
296.889	-36182.2	-14532.5	2.83001	1.97012e-22	4.63746e-81	1.64027e-22
296.906	-36182.2	-14532.5	2.83	-3.40547e-23	-1.24563e-80	-2.83529e-23
296.923	-36182.1	-14532.6	2.83	9.13881e-24	4.83297e-80	7.6087e-24
296.94	-36182.1	-14532.6	2.83	-2.40444e-24	-1.80859e-79	-2.00187e-24
296.957	-36182	-14532.6	2.83	3.07282e-25	3.64449e-79	2.55834e-25
296.974	-36182	-14532.6	2.83	-8.22704e-26	-1.40484e-78	-6.84958e-26
296.991	-36181.9	-14532.6	2.83	2.15688e-26	5.25487e-78	1.79575e-26
297.008	-36181.9	-14532.6	2.83	0	0	0
297.025	-36181.8	-14532.7	2.83	0	0	0
297.042	-36181.8	-14532.7	2.83	2.14634e-38	1.72549e-86	1.78698e-38
297.059	-36181.7	-14532.7	2.83	-9.36649e-29	-1.21007e-75	-7.79826e-29
297.076	-36181.7	-14532.7	2.83	2.50403e-29	4.61561e-75	2.08478e-29
297.093	-36181.7	-14532.7	2.83	-6.49609e-30	-1.72394e-74	-5.40845e-30
297.11	-36181.6	-14532.7	2.83	3.22371e-30	1.34896e-73	2.68396e-30
297.127	-36181.6	-14532.8	2.83	-8.61448e-31	-5.12714e-73	-7.17215e-31
297.144	-36181.5	-14532.8	2.83	2.22026e-31	1.91056e-72	1.84852e-31
297.161	-36181.5	-14532.8	2.83	-8.26599e-32	-1.1053e-71	-6.88201e-32
297.178	-36181.4	-14532.8	2.83	2.20779e-32	4.18939e-71	1.83814e-32
297.195	-36181.4	-14532.8	2.83	-5.64827e-33	-1.55575e-70	-4.70258e-33
297.212	-36181.4	-14532.8	2.83	1.8698e-33	7.91027e-70	1.55674e-33
297.229	-36181.3	-14532.9	2.83	-4.99146e-34	-2.99156e-69	-4.15574e-34
297.246	-36181.2	-14532.9	2.83	1.2662e-34	1.10584e-68	1.0542e-34
297.263	-36181.2	-14532.9	2.83	-3.93106e-35	-5.22318e-68	-3.27288e-35
297.28	-36181.2	-14532.9	2.83	1.04878e-35	1.97174e-67	8.73185e-36
297.297	-36181.1	-14532.9	2.83	-2.63455e-36	-7.24597e-67	-2.19345e-36
297.314	-36181.1	-14532.9	2.83	7.8552e-37	3.26077e-66	6.54e-37
297.331	-36181	-14532.9	2.83	-2.09434e-37	-1.22907e-65	-1.74368e-37
297.348	-36181	-14533	2.83	5.20098e-38	4.48349e-65	4.33018e-38
297.365	-36180.9	-14533	2.83	-1.50833e-38	-1.94914e-64	-1.25579e-38
297.382	-36180.9	-14533	2.83	4.0185e-39	7.33732e-64	3.34568e-39
297.399	-36180.8	-14533	2.83	-9.84425e-40	-2.65187e-63	-8.19602e-40
297.416	-36180.8	-14533	2.83	2.79808e-40	1.12323e-62	2.3296e-40
297.433	-36180.8	-14533	2.83	-7.44838e-41	-4.2236e-62	-6.2013e-41
297.45	-36180.7	-14533.1	2.83	1.7948e-41	1.50866e-61	1.4943e-41
297.467	-36180.7	-14533.1	2.83	-5.02466e-42	-6.26091e-61	-4.18338e-42
297.484	-36180.6	-14533.1	2.83	1.33626e-42	2.35199e-60	1.11253e-42
297.501	-36180.6	-14533.1	2.83	-3.15483e-43	-8.27482e-60	-2.62662e-43
297.518	-36180.5	-14533.1	2.83	8.72894e-44	3.37784e-59	7.26745e-44
297.535	-36180.5	-14533.1	2.83	-2.31882e-44	-1.26786e-58	-1.93058e-44
297.552	-36180.4	-14533.2	2.83	5.33385e-45	4.37181e-58	4.44082e-45
297.569	-36180.4	-14533.2	2.83	-1.46218e-45	-1.76044e-57	-1.21745e-45
297.586	-36180.3	-14533.2	2.83	3.87922e-46	6.60287e-57	3.23279e-46
297.603	-36180.3	-14533.2	2.83	-8.62027e-47	-2.21453e-56	-7.2797e-47
297.62	-36180.3	-14533.2	2.83	2.34571e-47	8.81579e-56	2.36191e-47
297.637	-36180.2	-14533.2	2.83	-6.21383e-48	-3.30435e-55	-2.05015e-47
297.654	-36180.2	-14533.2	2.83	1.31558e-48	1.06434e-54	5.04674e-47
297.671	-36180.1	-14533.3	2.83	-3.55895e-49	-4.19569e-54	-1.94924e-46
297.688	-36180.1	-14533.3	2.83	9.41056e-50	1.5717e-53	7.29154e-46
297.705	-36180	-14533.3	2.83	-1.85082e-50	-4.74779e-53	-2.2024e-45
297.722	-36180	-14533.3	2.83	4.98396e-51	1.85581e-52	8.60868e-45
297.739	-36179.9	-14533.3	2.83	-1.31493e-51	-6.94817e-52	-3.22309e-44
297.756	-36179.9	-14533.3	2.83	2.27293e-52	1.86629e-51	8.65727e-44
297.773	-36179.9	-14533.4	2.83	-6.09957e-53	-7.2411e-51	-3.35897e-43
297.79	-36179.8	-14533.4	2.83	1.60481e-53	2.70977e-50	1.257e-42
297.807	-36179.8	-14533.4	2.83	-2.05091e-54	-5.46044e-50	-2.53297e-42
297.824	-36179.7	-14533.4	2.83	5.49102e-55	2.10483e-49	9.76378e-42
297.841	-36179.7	-14533.4	2.83	-1.43958e-55	-7.87323e-49	-3.6522e-41
297.858	-36179.6	-14533.4	2.83	0	0	0
297.875	-36179.6	-14533.5	2.83	0	0	0
297.892	-36179.5	-14533.5	2.83	0	0	0
297.909	-36179.5	-14533.5	2.83	6.25153e-58	1.81302e-46	8.41015e-39
297.926	-36179.4	-14533.5	2.83	-1.67128e-58	-6.91544e-46	-3.20791e-38
297.943	-36179.4	-14533.5	2.83	4.33572e-59	2.58293e-45	1.19816e-37
297.96	-36179.3	-14533.5	2.83	-2.15162e-59	-2.02111e-44	-9.37545e-37
297.977	-36179.3	-14533.6	2.83	5.74961e-60	7.68185e-44	3.56342e-36
297.994	-36179.3	-14533.6	2.83	-1.48188e-60	-2.86254e-43	-1.32787e-35
298.011	-36179.2	-14533.6	2.83	5.51701e-61	1.65603e-42	7.68195e-35
298.028	-36179.2	-14533.6	2.83	-1.47356e-61	-6.27685e-42	-2.91168e-34
298.045	-36179.1	-14533.6	2.83	3.76986e-62	2.33094e-41	1.08127e-33
298.062	-36179.1	-14533.6	2.83	-1.24799e-62	-1.18517e-40	-5.49774e-33
298.079	-36179	-14533.6	2.83	3.33241e-63	4.48218e-40	2.07917e-32
298.096	-36179	-14533.7	2.83	-8.48557e-64	-1.65685e-39	-7.68575e-32
298.113	-36178.9	-14533.7	2.83	2.7866e-64	7.82575e-39	3.63018e-31
298.13	-36178.9	-14533.7	2.83	-1.31482e-64	-2.95421e-38	-1.37039e-30
298.147	-36178.8	-14533.7	2.83	2.43525e-64	1.08564e-37	5.03604e-30
298.164	-36178.8	-14533.7	2.83	-1.02201e-63	-4.88553e-37	-2.26628e-29
298.181	-36178.8	-14533.7	2.83	3.83384e-63	1.84148e-36	8.54217e-29
298.198	-36178.7	-14533.8	2.83	-1.39806e-62	-6.71749e-36	-3.11609e-28
298.215	-36178.7	-14533.8	2.83	6.07774e-62	2.92034e-35	1.35467e-27
298.232	-36178.6	-14533.8	2.83	-2.2879e-61	-1.09933e-34	-5.09953e-27
298.249	-36178.6	-14533.8	2.83	8.26897e-61	3.97322e-34	1.84308e-26
298.266	-36178.5	-14533.8	2.83	-3.50241e-60	-1.6829e-33	-7.80657e-26
298.283	-36178.5	-14533.8	2.83	1.31699e-59	6.3281e-33	2.93545e-25
298.3	-36178.4	-14533.8	2.83	-4.70427e-59	-2.26039e-32	-1.04854e-24
298.317	-36178.4	-14533.9	2.83	1.95226e-58	9.38056e-32	4.35142e-24
298.334	-36178.4	-14533.9	2.83	-7.33391e-58	-3.52393e-31	-1.63466e-23
298.351	-36178.3	-14533.9	2.83	2.58023e-57	1.23979e-30	5.7511e-23
298.368	-36178.3	-14533.9	2.83	-1.05327e-56	-5.06093e-30	-2.34764e-22
298.385	-36178.2	-14533.9	2.83	3.95341e-56	1.89961e-29	8.81182e-22
298.402	-36178.2	-14533.9	2.83	-1.3632e-55	-6.55016e-29	-3.03846e-21
298.419	-36178.1	-14534	2.83	5.48936e-55	2.63762e-28	1.22353e-20
298.436	-36178.1	-14534	2.83	-2.05889e-54	-9.8929e-28	-4.58908e-20
298.453	-36178	-14534	2.83	6.90529e-54	3.31797e-27	1.53913e-19
298.47	-36178	-14534	2.83	-2.74891e-53	-1.32085e-26	-6.12709e-19
298.487	-36178	-14534	2.83	1.03035e-52	4.95081e-26	2.29656e-18
298.504	-36177.9	-14534	2.83	-3.31878e-52	-1.59467e-25	-7.39728e-18
298.521	-36177.8	-14534.1	2.83	1.30829e-51	6.28628e-25	2.91606e-17
298.538	-36177.8	-14534.1	2.83	-4.90083e-51	-2.35484e-24	-1.09235e-16
298.555	-36177.8	-14534.1	2.83	1.48044e-50	7.11348e-24	3.29977e-16
298.572	-36177.7	-14534.1	2.83	-5.78674e-50	-2.78051e-23	-1.28981e-15
298.589	-36177.7	-14534.1	2.83	2.16656e-49	1.04103e-22	4.82907e-15
298.606	-36177.6	-14534.1	2.83	-5.8194e-49	-2.79621e-22	-1.29709e-14
298.623	-36177.6	-14534.1	2.83	2.2579e-48	1.08491e-21	5.03266e-14
298.64	-36177.5	-14534.2	2.83	-8.4495e-48	-4.05997e-21	-1.88332e-13
298.657	-36177.5	-14534.2	2.83	1.70266e-47	8.18123e-21	3.79508e-13
298.674	-36177.4	-14534.2	2.83	-6.5632e-47	-3.1536e-20	-1.46288e-12
298.691	-36177.4	-14534.2	2.83	2.455e-46	1.17962e-19	5.47199e-12
298.708	-36177.3	-14534.2	2.83	-5.62572e-56	-2.70319e-29	-1.25397e-21
298.725	-36177.3	-14534.2	2.83	0	0	0
298.742	-36177.3	-14534.3	2.83	-8.0615e-55	-3.87339e-28	-1.79675e-20
298.759	-36177.2	-14534.3	2.83	-5.65329e-44	-2.71639e-17	-1.26007e-09
298.776	-36177.2	-14534.3	2.83	2.15635e-43	1.03612e-16	4.80632e-09
298.793	-36177.1	-14534.3	2.83	-8.05401e-43	-3.86993e-16	-1.79517e-08
298.81	-36177.1	-14534.3	2.83	6.30216e-42	3.02817e-15	1.4047e-07
298.827	-36177	-14534.3	2.83	-2.39533e-41	-1.15095e-14	-5.33898e-07
298.844	-36177	-14534.4	2.83	8.9259e-41	4.28887e-14	1.98951e-06
298.861	-36176.9	-14534.4	2.83	-5.16379e-40	-2.48119e-13	-1.74962e-05
298.878	-36176.9	-14534.4	2.83	1.95723e-39	9.40442e-13	-0.00172417
298.895	-36176.9	-14534.4	2.83	-7.26827e-39	-3.49239e-12	-0.00963259
298.912	-36176.8	-14534.4	2.83	3.69557e-38	1.77571e-11	-0.0266826
298.929	-36176.8	-14534.4	2.83	-1.39762e-37	-6.71552e-11	-0.0503059
298.946	-36176.7	-14534.5	2.83	5.16635e-37	2.48242e-10	-0.0764788
298.963	-36176.7	-14534.5	2.83	-2.4402e-36	-1.17251e-09	-0.106889
298.98	-36176.6	-14534.5	2.83	9.21172e-36	4.42621e-09	-0.138335
298.997	-36176.6	-14534.5	2.83	-3.38522e-35	-1.62659e-08	-0.174051
299.014	-36176.5	-14534.5	2.83	1.52339e-34	7.31985e-08	-0.206415
299.031	-36176.5	-14534.5	2.83	-5.74203e-34	-2.75903e-07	-0.229439
299.048	-36176.4	-14534.5	2.83	2.09463e-33	1.00646e-06	-0.246104
299.065	-36176.4	-14534.6	2.83	-9.1061e-33	-4.37546e-06	-0.258251
299.082	-36176.4	-14534.6	2.83	3.4279e-32	1.6471e-05	-0.266979
299.099	-36176.3	-14534.6	2.83	-1.23892e-31	-5.95297e-05	-0.273798
299.116	-36176.3	-14534.6	2.83	5.24757e-31	0.000252144	-0.278981
299.133	-36176.2	-14534.6	2.83	-1.97321e-30	-0.0012955	-0.282263
299.15	-36176.2	-14534.6	2.83	7.04827e-30	-0.005	-0.283957
299.167	-36176.1	-14534.7	2.83	-2.92501e-29	-0.0087045	-0.283956
299.184	-36176.1	-14534.7	2.83	1.09882e-28	-0.0102522	-0.28224
299.201	-36176	-14534.7	2.83	-3.86588e-28	-0.00994044	-0.279207
299.218	-36176	-14534.7	2.83	1.57808e-27	-0.0100166	-0.276294
299.235	-36175.9	-14534.7	2.83	-5.92329e-27	-0.00999524	-0.274904
299.252	-36175.9	-14534.7	2.83	2.04245e-26	-0.0100023	-0.273896
299.269	-36175.9	-14534.8	2.83	-8.22456e-26	-0.00999433	-0.272179
299.286	-36175.8	-14534.8	2.83	3.08477e-25	-0.0100203	-0.269113
299.303	-36175.8	-14534.8	2.83	-1.0346e-24	-0.00993213	-0.266353
299.32	-36175.7	-14534.8	2.83	4.11862e-24	-0.0102701	-0.264868
299.337	-36175.7	-14534.8	2.83	-1.54375e-23	-0.00781508	-0.264749
299.354	-36175.6	-14534.8	2.83	4.97244e-23	-0.00418787	-0.263982
299.371	-36175.6	-14534.8	2.83	-1.96017e-22	-0.000535875	-0.262105
299.388	-36175.5	-14534.9	2.83	7.34279e-22	0.000131952	-0.258801
299.405	-36175.5	-14534.9	2.83	-2.7411e-21	-3.5354e-05	-0.258258
299.422	-36175.4	-14534.9	2.83	1.02301e-20	9.46412e-06	-0.267111
299.439	-36175.4	-14534.9	2.83	-3.81793e-20	-2.5025e-06	-0.291282
299.456	-36175.4	-14534.9	2.83	1.15301e-19	4.92179e-07	-0.331914
299.473	-36175.3	-14534.9	2.83	-4.50681e-19	-1.32536e-07	-0.375981
299.49	-36175.3	-14535	2.83	1.68735e-18	3.49672e-08	-0.417469
299.507	-36175.2	-14535	2.83	-4.53225e-18	-6.04427e-09	-0.46011
299.524	-36175.2	-14535	2.83	1.75849e-17	1.62202e-09	-0.501795
299.541	-36175.1	-14535	2.83	-6.58061e-17	-4.26758e-10	-0.541207
299.558	-36175.1	-14535	2.83	1.32606e-16	5.45386e-11	-0.577685
299.575	-36175	-14535	2.83	-5.11153e-16	-1.46019e-11	-0.603295
299.592	-36175	-14535	2.83	1.912e-15	3.82819e-12	-0.624107
299.609	-36174.9	-14535.1	2.83	0	0	-0.643791
299.626	-36174.9	-14535.1	2.83	0	0	-0.664488
299.643	-36174.9	-14535.1	2.83	6.27823e-24	3.80948e-24	-0.684096
299.66	-36174.8	-14535.1	2.83	-4.40288e-13	-1.66243e-14	-0.706074
299.677	-36174.8	-14535.1	2.83	1.6794e-12	4.44434e-15	-0.727954
299.694	-36174.7	-14535.2	2.83	-6.2726e-12	-1.15297e-15	-0.753156
299.711	-36174.7	-14535.2	2.83	4.90823e-11	5.72167e-16	-0.776954
299.728	-36174.6	-14535.2	2.83	-1.86552e-10	-1.52896e-16	-0.793594
299.745	-36174.6	-14535.2	2.83	6.95164e-10	3.94067e-17	-0.806537
299.762	-36174.5	-14535.2	2.83	-4.02165e-09	-1.46711e-17	-0.820796
299.779	-36174.5	-14535.2	2.83	1.52432e-08	3.91855e-18	-0.837491
299.796	-36174.5	-14535.2	2.83	-5.66065e-08	-1.0025e-18	-0.85662
299.813	-36174.4	-14535.3	2.83	2.87817e-07	3.31865e-19	-0.878978
299.83	-36174.4	-14535.3	2.83	-1.08849e-06	-8.8592e-20	-0.902046
299.847	-36174.3	-14535.3	2.83	4.02364e-06	2.24735e-20	-0.926228
299.864	-36174.3	-14535.3	2.83	-1.90047e-05	-6.97713e-21	-0.947789
299.881	-36174.2	-14535.3	2.83	-1.30666e-05	1.86146e-21	-0.960042
299.898	-36174.2	-14535.3	2.83	-0.00735428	-4.67599e-22	-0.960674
299.915	-36174.1	-14535.4	2.83	-0.0275346	1.3942e-22	-0.948926
299.932	-36174.1	-14535.4	2.83001	-0.0538582	-3.71718e-23	-0.932224
299.949	-36174	-14535.4	2.82995	-0.0821481	9.23108e-24	-0.91769
299.966	-36174	-14535.4	2.83022	-0.109357	-2.6771e-24	-0.903852
299.983	-36174	-14535.4	2.82893	-0.144714	7.13232e-25	-0.885936
300	-36173.9	-14535.4	2.82514	-0.183191	-1.74723e-25	-0.860104
300.017	-36173.8	-14535.4	2.82178	-0.217684	4.96623e-26	-0.837168
300.034	-36173.8	-14535.5	2.81836	-0.2385	-1.32199e-26	-0.82618
300.051	-36173.8	-14535.5	2.81534	-0.25362	3.18554e-27	-0.825681
300.068	-36173.7	-14535.5	2.80966	-0.265909	-8.91813e-28	-0.830314
300.085	-36173.7	-14535.5	2.80501	-0.273577	2.3717e-28	-0.834177
300.102	-36173.6	-14535.5	2.79953	-0.280657	-5.59942e-29	-0.836387
300.119	-36173.6	-14535.5	2.79473	-0.285496	1.54928e-29	-0.836455
300.136	-36173.5	-14535.6	2.78936	-0.288862	-4.1156e-30	-0.837981
300.153	-36173.5	-14535.6	2.78467	-0.290143	9.4669e-31	-0.844013
300.17	-36173.5	-14535.6	2.77888	-0.290222	-2.59518e-31	-0.85573
300.187	-36173.4	-14535.6	2.77468	-0.288061	6.88512e-32	-0.869011
300.204	-36173.4	-14535.6	2.76862	-0.284385	-1.52999e-32	-0.882242
300.221	-36173.3	-14535.6	2.76442	-0.280729	4.16334e-33	-0.891365
300.238	-36173.3	-14535.7	2.75851	-0.27976	-1.10287e-33	-0.897804
300.255	-36173.2	-14535.7	2.75428	-0.280275	2.33499e-34	-0.905149
300.272	-36173.2	-14535.7	2.74816	-0.277554	-6.31669e-35	-0.916999
300.289	-36173.1	-14535.7	2.74395	-0.274172	1.67025e-35	-0.932804
300.306	-36173.1	-14535.7	2.74068	-0.27042	-3.28498e-36	-0.94954
300.323	-36173	-14535.7	2.73715	-0.269908	8.8459e-37	-0.960623
300.34	-36173	-14535.7	2.73425	-0.269969	-2.33383e-37	-0.965754
300.357	-36173	-14535.8	2.72734	-0.270156	4.03416e-38	-0.967285
300.374	-36172.9	-14535.8	2.72385	-0.267088	-1.0826e-38	-0.9673
300.391	-36172.9	-14535.8	2.71733	-0.263841	2.84833e-39	-0.967435
300.408	-36172.8	-14535.8	2.71362	-0.259966	-3.6401e-40	-0.963493
300.425	-36172.8	-14535.8	2.70697	-0.268906	9.74586e-41	-0.947993
300.442	-36172.8	-14535.8	2.70363	-0.297558	-2.55507e-41	-0.916415
300.459	-36172.7	-14535.9	2.69667	-0.346667	0	-0.868192
300.476	-36172.7	-14535.9	2.69333	-0.393333	0	-0.820261
300.493	-36172.6	-14535.9	2.68667	-0.433333	0	-0.77342
300.51	-36172.6	-14535.9	2.6795	-0.475872	1.10957e-43	-0.725952
300.527	-36172.5	-14535.9	2.6694	-0.519271	-2.96631e-44	-0.67928
300.544	-36172.5	-14535.9	2.65939	-0.562335	7.69535e-45	-0.635776
300.561	-36172.4	-14535.9	2.64878	-0.597003	-3.81885e-45	-0.59496
300.578	-36172.4	-14536	2.63885	-0.622248	1.02048e-45	-0.565376
300.595	-36172.4	-14536	2.62875	-0.638907	-2.63014e-46	-0.538325
300.612	-36172.3	-14536	2.61827	-0.660243	9.79199e-47	-0.512949
300.629	-36172.3	-14536	2.60789	-0.680727	-2.61538e-47	-0.488189
300.646	-36172.2	-14536	2.59417	-0.703387	6.69101e-48	-0.463754
300.663	-36172.2	-14536	2.57996	-0.721506	-2.21499e-48	-0.435644
300.68	-36172.2	-14536	2.56759	-0.746008	5.91294e-49	-0.406949
300.697	-36172.1	-14536.1	2.55699	-0.773617	-1.49996e-49	-0.376209
300.714	-36172.1	-14536.1	2.54255	-0.799623	4.65678e-50	-0.349239
300.731	-36172	-14536.1	2.52953	-0.813022	-1.2424e-50	-0.330616
300.748	-36172	-14536.1	2.51579	-0.823699	3.12092e-51	-0.31401
300.765	-36171.9	-14536.1	2.50211	-0.83893	-9.30537e-52	-0.294719
300.782	-36171.9	-14536.1	2.48761	-0.856747	2.48098e-52	-0.272983
300.799	-36171.9	-14536.1	2.47137	-0.877397	-6.16115e-53	-0.247871
300.816	-36171.8	-14536.2	2.45776	-0.899205	1.78679e-53	-0.220812
300.833	-36171.8	-14536.2	2.44484	-0.924092	-4.76036e-54	-0.19362
300.85	-36171.8	-14536.2	2.42965	-0.95084	1.16616e-54	-0.166239
300.867	-36171.7	-14536.2	2.41195	-0.972273	-3.31464e-55	-0.141934
300.884	-36171.7	-14536.2	2.39564	-0.985207	8.82345e-56	-0.124072
300.901	-36171.6	-14536.2	2.37833	-0.993825	-2.12614e-56	-0.110769
300.918	-36171.6	-14536.2	2.36104	-0.998294	5.95227e-57	-0.100475
300.935	-36171.6	-14536.2	2.34467	-1.00418	-1.58295e-57	-0.0898844
300.952	-36171.5	-14536.3	2.32719	-1.01863	3.73725e-58	-0.0721335
300.969	-36171.5	-14536.3	2.31046	-1.03917	-1.03404e-58	-0.0513744
300.986	-36171.5	-14536.3	2.29154	-1.05343	2.7469e-59	-0.0327642
301.003	-36171.4	-14536.3	2.27301	-1.06108	-6.31854e-60	-0.0185905
301.02	-36171.4	-14536.3	2.2535	-1.06685	1.73211e-60	-0.00454515
301.037	-36171.3	-14536.3	2.23616	-1.08011	-4.59538e-61	0.0117075
301.054	-36171.3	-14536.3	2.2161	-1.09816	1.02117e-61	0.0335381
301.071	-36171.3	-14536.3	2.19827	-1.11562	-2.77876e-62	0.0538636
301.088	-36171.2	-14536.4	2.17919	-1.12755	7.36098e-63	0.0700055
301.105	-36171.2	-14536.4	2.16094	-1.13527	-1.55845e-63	0.0818174
301.122	-36171.2	-14536.4	2.14116	-1.13949	4.21598e-64	0.0896894
301.139	-36171.1	-14536.4	2.12413	-1.142	-1.11479e-64	0.0986152
301.156	-36171.1	-14536.4	2.10385	-1.15112	2.19251e-65	0.112324
301.173	-36171.1	-14536.4	2.08342	-1.16418	-5.90407e-66	0.133065
301.19	-36171	-14536.4	2.06365	-1.17807	1.55768e-66	0.15896
301.207	-36171	-14536.4	2.04247	-1.18591	-2.69254e-67	0.194757
301.224	-36171	-14536.5	2.0223	-1.19273	7.22562e-68	0.233843
301.241	-36170.9	-14536.5	2.00244	-1.19617	-1.90108e-68	0.275812
301.258	-36170.9	-14536.5	1.98123	-1.20285	2.42953e-69	0.321851
301.275	-36170.9	-14536.5	1.96115	-1.21254	-6.50473e-70	0.369634
301.292	-36170.8	-14536.5	1.94123	-1.22902	1.70534e-70	0.423441
301.309	-36170.8	-14536.5	1.92	-1.24333	-2.43209e-81	0.489107
301.326	-36170.8	-14536.5	1.9	-1.25333	0	0.554466
301.343	-36170.8	-14536.5	1.87667	-1.25667	-1.69696e-82	0.619826
301.36	-36170.7	-14536.5	1.85547	-1.25655	-7.40564e-73	0.687003
301.377	-36170.7	-14536.6	1.83554	-1.25312	1.97982e-73	0.758306
301.394	-36170.7	-14536.6	1.81533	-1.24979	-5.13615e-74	0.847033
301.411	-36170.6	-14536.6	1.79039	-1.24634	2.54883e-74	0.960037
301.428	-36170.6	-14536.6	1.76755	-1.24263	-6.81106e-75	1.0676
301.445	-36170.6	-14536.6	1.74757	-1.23615	1.75545e-75	1.16462
301.462	-36170.5	-14536.6	1.72634	-1.23229	-6.53552e-76	1.25527
301.479	-36170.5	-14536.6	1.70655	-1.22594	1.7456e-76	1.34557
301.496	-36170.5	-14536.6	1.68628	-1.22224	-4.46582e-77	1.45035
301.513	-36170.5	-14536.6	1.66516	-1.21567	1.47836e-77	1.56277
301.53	-36170.4	-14536.6	1.64539	-1.21195	-3.94651e-78	1.65212
301.547	-36170.4	-14536.7	1.62504	-1.20565	1.00113e-78	1.72325
301.564	-36170.4	-14536.7	1.60397	-1.20171	-3.1081e-79	1.77588
301.581	-36170.4	-14536.7	1.58423	-1.19468	8.29223e-80	1.81049
301.598	-36170.3	-14536.7	1.56378	-1.1878	-2.08301e-80	1.83394
301.615	-36170.3	-14536.7	1.54278	-1.18175	6.21073e-81	1.85056
301.632	-36170.3	-14536.7	1.52307	-1.17916	-1.65589e-81	1.86163
301.649	-36170.3	-14536.7	1.50253	-1.1744	4.11217e-82	1.86775
301.666	-36170.2	-14536.7	1.48158	-1.1672	-1.19257e-82	1.86914
301.683	-36170.2	-14536.7	1.46199	-1.1604	3.17723e-83	1.86775
301.7	-36170.2	-14536.7	1.44096	-1.15494	-7.78338e-84	1.86623
301.717	-36170.2	-14536.7	1.42207	-1.15184	2.21231e-84	1.86397
301.734	-36170.1	-14536.7	1.40405	-1.14834	-5.88908e-85	1.86107
301.751	-36170.1	-14536.8	1.385	-1.14534	1.41906e-85	1.85531
301.768	-36170.1	-14536.8	1.36595	-1.13967	-3.97276e-86	1.84784
301.785	-36170.1	-14536.8	1.34793	-1.13498	1.05652e-86	1.84014
301.802	-36170	-14536.8	1.32905	-1.12962	-2.49437e-87	1.83284
301.819	-36170	-14536.8	1.30798	-1.12434	6.90156e-88	1.82623
301.836	-36170	-14536.8	1.2885	-1.12152	-1.83338e-88	1.8196
301.853	-36170	-14536.8	1.26721	-1.1178	4.21722e-89	1.81361
301.87	-36170	-14536.8	1.24891	-1.11485	-1.15607e-89	1.80733
301.887	-36169.9	-14536.8	1.23266	-1.10896	3.06712e-90	1.80094
301.904	-36169.9	-14536.8	1.21543	-1.10416	-6.81564e-91	1.7932
301.921	-36169.9	-14536.8	1.19594	-1.10104	1.85464e-91	1.78609
301.938	-36169.9	-14536.8	1.17606	-1.09756	-4.91298e-92	1.77988
301.955	-36169.9	-14536.8	1.15474	-1.09449	1.04017e-92	1.77206
301.972	-36169.9	-14536.8	1.13704	-1.08801	-2.8139e-93	1.76439
301.989	-36169.8	-14536.8	1.12068	-1.08434	7.44048e-94	1.75585
302.006	-36169.8	-14536.9	1.10327	-1.07776	-1.46336e-94	1.74765
302.023	-36169.8	-14536.9	1.08363	-1.07406	3.94058e-95	1.73893
302.04	-36169.8	-14536.9	1.06338	-1.06771	-1.03965e-95	1.73129
302.057	-36169.8	-14536.9	1.04533	-1.06385	1.7971e-96	1.72218
302.074	-36169.8	-14536.9	1.0286	-1.05737	-4.82264e-97	1.71437
302.091	-36169.7	-14536.9	1.01202	-1.05365	1.26885e-97	1.70676
302.108	-36169.7	-14536.9	0.994368	-1.05022	-1.62155e-98	1.69973
302.125	-36169.7	-14536.9	0.977594	-1.04683	4.34149e-99	1.69322
302.142	-36169.7	-14536.9	0.96114	-1.04365	-1.13821e-99	1.68567
302.159	-36169.7	-14536.9	0.94	-1.03667	0	1.67647
302.176	-36169.7	-14536.9	0.923333	-1.03	0	1.6634
302.193	-36169.6	-14536.9	0.906667	-1.01333	0	1.64379
302.21	-36169.6	-14536.9	0.888992	-0.984703	4.94279e-102	1.61231
302.227	-36169.6	-14536.9	0.872341	-0.947688	-1.3214e-102	1.57507
302.244	-36169.6	-14536.9	0.85576	-0.90765	3.42805e-103	1.53453
302.261	-36169.6	-14536.9	0.841753	-0.86893	-1.70118e-103	1.49195
302.278	-36169.6	-14536.9	0.828449	-0.83236	4.54594e-104	1.45283
302.295	-36169.6	-14536.9	0.815039	-0.791084	-1.17165e-104	1.40808
302.312	-36169.5	-14537	0.800813	-0.736373	4.36204e-105	1.35234
302.329	-36169.5	-14537	0.788058	-0.675796	-1.16507e-105	1.29235
302.346	-36169.5	-14537	0.778223	-0.6115	2.98064e-106	1.23897
302.363	-36169.5	-14537	0.767424	-0.54492	-9.8671e-107	1.2125
302.38	-36169.5	-14537	0.758263	-0.474603	2.63404e-107	1.23121
302.397	-36169.5	-14537	0.751597	-0.372574	-6.68188e-108	1.28609
302.414	-36169.5	-14537	0.745393	-0.245906	2.07446e-108	1.36772
302.431	-36169.5	-14537	0.742264	-0.126532	-5.53453e-109	1.46773
302.448	-36169.4	-14537	0.739753	-0.0260599	1.39028e-109	1.60433
302.465	-36169.4	-14537	0.739951	0.0602896	-4.14526e-110	1.7705
302.482	-36169.4	-14537	0.74062	0.156783	1.1052e-110	1.92341
302.499	-36169.4	-14537	0.745694	0.279659	-2.74461e-111	2.06179
302.516	-36169.4	-14537	0.75261	0.404849	7.95961e-112	2.18292
302.533	-36169.4	-14537	0.760501	0.497472	-2.1206e-112	2.28454
302.55	-36169.4	-14537	0.770824	0.567636	5.1949e-113	2.37301
302.567	-36169.4	-14537	0.78298	0.624441	-1.47657e-113	2.43288
302.584	-36169.3	-14537	0.79496	0.662048	3.93058e-114	2.45854
302.601	-36169.3	-14537	0.804981	0.689031	-9.47134e-115	2.45967
302.618	-36169.3	-14537	0.815126	0.70955	2.65156e-115	2.44114
302.635	-36169.3	-14537	0.826715	0.724356	-7.05158e-116	2.40257
302.652	-36169.3	-14537	0.840839	0.734101	1.66483e-116	2.32948
302.669	-36169.3	-14537	0.854844	0.740817	-4.60634e-117	2.21848
302.686	-36169.3	-14537	0.866106	0.745439	1.22366e-117	2.07957
302.703	-36169.3	-14537	0.875941	0.748978	-2.81472e-118	1.90732
302.72	-36169.2	-14537.1	0.888533	0.750152	7.71604e-119	1.71912
302.737	-36169.2	-14537.1	0.901813	0.750257	-2.0471e-119	1.52132
302.754	-36169.2	-14537.1	0.916164	0.747857	4.549e-120	1.29882
302.771	-36169.2	-14537.1	0.927033	0.744346	-1.23785e-120	1.08741
302.788	-36169.2	-14537.1	0.939125	0.740643	3.27909e-121	0.898408
302.805	-36169.2	-14537.1	0.953321	0.740107	-6.94244e-122	0.716551
302.822	-36169.1	-14537.1	0.967231	0.737595	1.87809e-122	0.559167
302.839	-36169.1	-14537.1	0.977431	0.734176	-4.96604e-123	0.424031
302.856	-36169.1	-14537.1	0.99075	0.730374	9.76697e-124	0.294781
302.873	-36169.1	-14537.1	1.00434	0.730097	-2.63008e-124	0.183476
302.89	-36169.1	-14537.1	1.01778	0.727395	6.93901e-125	0.0845503
302.907	-36169.1	-14537.1	1.02887	0.723724	-1.19945e-125	-0.00932278
302.924	-36169.1	-14537.1	1.03867	0.72039	3.2188e-126	-0.0894969
302.941	-36169	-14537.1	1.05167	0.717071	-8.46873e-127	-0.158803
302.958	-36169	-14537.1	1.06583	0.713539	1.08228e-127	-0.223154
302.975	-36169	-14537.1	1.07932	0.710192	-2.89766e-128	-0.27407
302.992	-36169	-14537.1	1.08941	0.70687	7.59679e-129	-0.314833
303.009	-36169	-14537.1	1.1	0.703333	0	-0.347495
303.026	-36168.9	-14537.2	1.11	0.7	0	-0.37037
303.043	-36168.9	-14537.2	1.12333	0.696667	0	-0.38671
303.06	-36168.9	-14537.2	1.1375	0.69313	-3.29899e-131	-0.396898
303.077	-36168.9	-14537.2	1.15066	0.689808	8.81951e-132	-0.399812
303.094	-36168.9	-14537.2	1.16059	0.686462	-2.288e-132	-0.398527
303.111	-36168.9	-14537.2	1.17123	0.682927	1.13543e-132	-0.395024
303.128	-36168.8	-14537.2	1.18114	0.679616	-3.03412e-133	-0.391722
303.145	-36168.8	-14537.2	1.19125	0.676255	7.82e-134	-0.387203
303.162	-36168.8	-14537.2	1.20173	0.672726	-2.91138e-134	-0.381102
303.179	-36168.8	-14537.2	1.21211	0.669424	7.77611e-135	-0.373381
303.196	-36168.8	-14537.2	1.22584	0.666047	-1.98939e-135	-0.365666
303.213	-36168.7	-14537.2	1.24	0.66253	6.58565e-136	-0.357796
303.23	-36168.7	-14537.2	1.25255	0.659219	-1.75805e-136	-0.351481
303.247	-36168.7	-14537.2	1.26242	0.655885	4.45972e-137	-0.344697
303.264	-36168.7	-14537.3	1.27304	0.652112	-1.38457e-137	-0.338331
303.281	-36168.7	-14537.3	1.28287	0.64994	3.69394e-138	-0.334445
303.298	-36168.6	-14537.3	1.29315	0.649211	-9.2792e-139	-0.331599
303.315	-36168.6	-14537.3	1.30342	0.6457	2.76669e-139	-0.32877
303.332	-36168.6	-14537.3	1.31434	0.64095	-7.3765e-140	-0.326921
303.349	-36168.6	-14537.3	1.32839	0.644729	1.83185e-140	-0.339474
303.366	-36168.6	-14537.3	1.34221	0.685469	-5.31252e-141	-0.390129
303.383	-36168.5	-14537.3	1.35552	0.790261	1.41536e-141	-0.49544
303.4	-36168.5	-14537.3	1.36873	0.972237	-3.46726e-142	-0.661295
303.417	-36168.5	-14537.3	1.38555	1.17985	9.85517e-143	-0.867058
303.434	-36168.5	-14537.3	1.40677	1.39502	-2.62341e-143	-1.08291
303.451	-36168.4	-14537.3	1.43465	1.64624	6.32151e-144	-1.33294
303.468	-36168.4	-14537.3	1.46578	1.91585	-1.76974e-144	-1.6007
303.485	-36168.4	-14537.3	1.49834	2.17613	4.70648e-145	-1.8586
303.502	-36168.4	-14537.4	1.53889	2.43353	-1.11117e-145	-2.12139
303.519	-36168.3	-14537.4	1.58203	2.67177	3.07444e-146	-2.35886
303.536	-36168.3	-14537.4	1.62667	2.86458	-8.16715e-147	-2.55526
303.553	-36168.3	-14537.4	1.67755	3.02369	1.87865e-147	-2.71996
303.57	-36168.3	-14537.4	1.73135	3.13313	-5.14996e-148	-2.83268
303.587	-36168.2	-14537.4	1.78412	3.18411	1.36631e-148	-2.89639
303.604	-36168.2	-14537.4	1.84009	3.20434	-3.03616e-149	-2.92744
303.621	-36168.2	-14537.4	1.89454	3.20437	8.26188e-150	-2.93188
303.638	-36168.1	-14537.4	1.94757	3.17886	-2.18858e-150	-2.90767
303.655	-36168.1	-14537.4	2.00099	3.10677	4.63363e-151	-2.84217
303.672	-36168.1	-14537.5	2.05203	2.99513	-1.25351e-151	-2.73471
303.689	-36168.1	-14537.5	2.09879	2.84378	3.31451e-152	-2.59661
303.706	-36168	-14537.5	2.14813	2.66581	-6.51882e-153	-2.42184
303.723	-36168	-14537.5	2.1928	2.47822	1.75541e-153	-2.23449
303.74	-36168	-14537.5	2.23291	2.26754	-4.63134e-154	-2.03136
303.757	-36167.9	-14537.5	2.27247	2.02769	8.00552e-155	-1.8023
303.774	-36167.9	-14537.5	2.30344	1.81005	-2.14834e-155	-1.58884
303.791	-36167.8	-14537.5	2.33029	1.61876	5.65233e-156	-1.39417
303.808	-36167.8	-14537.6	2.35524	1.43358	-7.22354e-157	-1.20342
303.825	-36167.8	-14537.6	2.37871	1.27513	1.934e-157	-1.03645
303.842	-36167.7	-14537.6	2.39891	1.13788	-5.07037e-158	-0.880774
303.859	-36167.7	-14537.6	2.41667	1.00667	0	-0.720044
303.876	-36167.6	-14537.6	2.43333	0.893333	0	-0.563181
303.893	-36167.6	-14537.6	2.44667	0.793333	-5.04559e-170	-0.394336
303.91	-36167.6	-14537.6	2.46072	0.694582	2.20187e-160	-0.202024
303.927	-36167.5	-14537.7	2.47054	0.61217	-5.88664e-161	-0.0068808
303.944	-36167.5	-14537.7	2.48065	0.539194	1.52782e-161	0.204066
303.961	-36167.4	-14537.7	2.49098	0.472662	-7.63499e-162	0.4414
303.978	-36167.4	-14537.7	2.49739	0.417613	2.24074e-162	0.662493
303.995	-36167.4	-14537.7	2.50417	0.375471	-1.32557e-162	0.874603
304.012	-36167.3	-14537.7	2.51118	0.341321	4.8435e-162	1.07699
304.029	-36167.3	-14537.7	2.51793	0.31605	-1.76737e-161	1.24897
304.046	-36167.3	-14537.7	2.52416	0.29706	6.54527e-161	1.40954
304.063	-36167.2	-14537.8	2.52739	0.284354	-3.32733e-160	1.55992
304.08	-36167.2	-14537.8	2.53083	0.279636	1.25834e-159	1.68135
304.097	-36167.1	-14537.8	2.53398	0.280082	-4.65149e-159	1.78609
304.114	-36167.1	-14537.8	2.53861	0.280024	2.19702e-158	1.874
304.131	-36167	-14537.8	2.54439	0.279807	-8.29371e-158	1.93875
304.148	-36167	-14537.8	2.54862	0.280836	3.04786e-157	1.98809
304.165	-36167	-14537.8	2.55468	0.28436	-1.37157e-156	2.02149
304.182	-36166.9	-14537.9	2.55889	0.288902	5.1698e-156	2.03863
304.199	-36166.9	-14537.9	2.56467	0.294916	-1.88588e-155	2.04632
304.216	-36166.8	-14537.9	2.56936	0.297965	8.19862e-155	2.0458
304.233	-36166.8	-14537.9	2.57473	0.30139	-3.08628e-154	2.03888
304.25	-36166.8	-14537.9	2.57953	0.304725	1.11545e-153	2.02489
304.267	-36166.7	-14537.9	2.58498	0.308512	-4.72461e-153	2.00661
304.284	-36166.7	-14537.9	2.58976	0.310264	1.77656e-152	1.98745
304.301	-36166.6	-14538	2.595	0.309937	-6.34586e-152	1.96484
304.318	-36166.6	-14538	2.60024	0.310013	2.63352e-151	1.94002
304.335	-36166.6	-14538	2.60502	0.310014	-9.89314e-151	1.91404
304.352	-36166.5	-14538	2.61047	0.309933	3.48062e-150	1.88547
304.369	-36166.5	-14538	2.61527	0.310276	-1.42082e-149	1.85782
304.386	-36166.4	-14538	2.62064	0.308285	5.33299e-149	1.83344
304.403	-36166.4	-14538.1	2.62533	0.304544	-1.83891e-148	1.80865
304.42	-36166.3	-14538.1	2.63112	0.301106	7.40492e-148	1.78323
304.437	-36166.3	-14538.1	2.63532	0.298103	-2.77736e-147	1.75887
304.454	-36166.2	-14538.1	2.64138	0.292494	9.31495e-147	1.73592
304.471	-36166.2	-14538.1	2.64558	0.283024	-3.70817e-146	1.71717
304.488	-36166.2	-14538.1	2.65149	0.272978	1.3899e-145	1.70194
304.505	-36166.1	-14538.1	2.65572	0.262495	-4.4769e-145	1.69235
304.522	-36166.1	-14538.2	2.66184	0.252286	1.76482e-144	1.69543
304.539	-36166.1	-14538.2	2.66604	0.242488	-6.61103e-144	1.71226
304.556	-36166	-14538.2	2.66935	0.231655	1.99705e-143	1.73889
304.573	-36166	-14538.2	2.67277	0.224378	-7.80608e-143	1.76747
304.59	-36165.9	-14538.2	2.67606	0.217914	2.9226e-142	1.79462
304.607	-36165.9	-14538.2	2.67959	0.210805	-7.85014e-142	1.8235
304.624	-36165.8	-14538.2	2.68295	0.204152	3.04581e-141	1.84912
304.641	-36165.8	-14538.3	2.68626	0.197292	-1.1398e-140	1.87119
304.658	-36165.7	-14538.3	2.68979	0.193532	2.29682e-140	1.89017
304.675	-36165.7	-14538.3	2.69314	0.190113	-8.85349e-140	1.90147
304.692	-36165.7	-14538.3	2.69646	0.189973	3.3117e-139	1.90824
304.709	-36165.6	-14538.3	2.7	0.19	0	1.91068
304.726	-36165.6	-14538.3	2.70333	0.19	0	1.91068
304.743	-36165.5	-14538.4	2.70667	0.19	0	1.90632
304.76	-36165.5	-14538.4	2.7102	0.19353	-7.62606e-137	1.89574
304.777	-36165.4	-14538.4	2.71353	0.19697	2.90883e-136	1.88023
304.794	-36165.4	-14538.4	2.71687	0.203722	-1.08645e-135	1.86036
304.811	-36165.3	-14538.4	2.72043	0.211166	8.50136e-135	1.83716
304.828	-36165.3	-14538.4	2.72363	0.22534	-3.2312e-134	1.81571
304.845	-36165.3	-14538.4	2.72742	0.246187	1.20407e-133	1.79615
304.862	-36165.2	-14538.5	2.73413	0.27613	-6.96575e-133	1.77304
304.879	-36165.2	-14538.5	2.73756	0.323875	2.64022e-132	1.7376
304.896	-36165.1	-14538.5	2.74454	0.402915	-9.80461e-132	1.68067
304.913	-36165.1	-14538.5	2.75215	0.504472	4.98518e-131	1.59732
304.93	-36165	-14538.5	2.76227	0.62005	-1.88533e-130	1.49472
304.947	-36165	-14538.5	2.77295	0.77303	6.96919e-130	1.36252
304.964	-36164.9	-14538.5	2.78803	0.953642	-3.29173e-129	1.20034
304.981	-36164.9	-14538.6	2.80535	1.1312	1.24262e-128	1.03813
304.998	-36164.9	-14538.6	2.82716	1.30509	-4.56652e-128	0.870023
305.015	-36164.8	-14538.6	2.85134	1.47327	2.05499e-127	0.703931
305.032	-36164.8	-14538.6	2.87682	1.62062	-7.74577e-127	0.553153
305.049	-36164.7	-14538.6	2.90663	1.76515	2.82557e-126	0.400095
305.066	-36164.7	-14538.6	2.93666	1.90508	-1.22838e-125	0.250441
305.083	-36164.6	-14538.7	2.9701	2.02229	4.62409e-125	0.119709
305.1	-36164.6	-14538.7	3.00569	2.12442	-1.67125e-124	-0.00302669
305.117	-36164.5	-14538.7	3.0444	2.21092	7.07875e-124	-0.110539
305.134	-36164.5	-14538.7	3.07991	2.27352	-2.66178e-123	-0.196568
305.151	-36164.4	-14538.7	3.12007	2.32143	9.50783e-123	-0.272188
305.168	-36164.4	-14538.7	3.15978	2.35619	-3.94573e-122	-0.334504
305.185	-36164.3	-14538.8	3.19717	2.37487	1.48226e-121	-0.383328
305.202	-36164.3	-14538.8	3.2393	2.38436	-5.21492e-121	-0.425937
305.219	-36164.2	-14538.8	3.28036	2.38786	2.12877e-120	-0.459666
305.236	-36164.2	-14538.8	3.32026	2.38167	-7.99028e-120	-0.484002
305.253	-36164.1	-14538.8	3.35955	2.3686	2.75518e-119	-0.503535
305.27	-36164.1	-14538.9	3.39922	2.35286	-1.10946e-118	-0.520232
305.287	-36164	-14538.9	3.43889	2.33425	4.16123e-118	-0.531649
305.304	-36164	-14538.9	3.48114	2.311	-1.39563e-117	-0.534261
305.321	-36163.9	-14538.9	3.51959	2.28441	5.55585e-117	-0.524255
305.338	-36163.8	-14538.9	3.55565	2.25838	-2.08245e-116	-0.50759
305.355	-36163.8	-14539	3.59394	2.22735	6.70762e-116	-0.488776
305.372	-36163.7	-14539	3.63422	2.19931	-2.64419e-115	-0.474418
305.389	-36163.7	-14539	3.67123	2.17311	9.90512e-115	-0.46263
305.406	-36163.6	-14539	3.71003	2.14513	-2.99213e-114	-0.449271
305.423	-36163.5	-14539	3.74435	2.11536	1.16956e-113	-0.433234
305.44	-36163.5	-14539.1	3.77723	2.08521	-4.37885e-113	-0.41678
305.457	-36163.4	-14539.1	3.81256	2.05656	1.17616e-112	-0.402119
305.474	-36163.4	-14539.1	3.84616	2.0298	-4.56346e-112	-0.396511
305.491	-36163.3	-14539.1	3.87927	2.00306	1.70774e-111	-0.401498
305.508	-36163.2	-14539.1	3.91462	1.98084	-3.44126e-111	-0.422094
305.525	-36163.2	-14539.2	3.94808	1.97634	1.32649e-110	-0.455245
305.542	-36163.1	-14539.2	3.9813	1.98888	-4.96183e-110	-0.49828
305.559	-36163	-14539.2	4.01667	2.01	1.13699e-119	-0.54793
305.576	-36163	-14539.2	4.05	2.03	0	-0.594771
305.593	-36162.9	-14539.2	4.08333	2.05333	1.62923e-118	-0.638344
305.61	-36162.8	-14539.3	4.12226	2.07455	1.14259e-107	-0.680985
305.627	-36162.8	-14539.3	4.1588	2.09442	-4.35822e-107	-0.716527
305.644	-36162.7	-14539.3	4.19548	2.1109	1.6278e-106	-0.748004
305.661	-36162.6	-14539.3	4.23062	2.12482	-1.27374e-105	-0.77629
305.678	-36162.6	-14539.4	4.26409	2.13398	4.84122e-105	-0.796222
305.695	-36162.5	-14539.4	4.30121	2.13706	-1.80402e-104	-0.812059
305.712	-36162.4	-14539.4	4.34012	2.14034	1.04366e-103	-0.82301
305.729	-36162.4	-14539.4	4.37586	2.13961	-3.95577e-103	-0.829759
305.746	-36162.3	-14539.5	4.40989	2.1358	1.469e-102	-0.831049
305.763	-36162.2	-14539.5	4.44892	2.12722	-7.46915e-102	-0.827763
305.78	-36162.2	-14539.5	4.48524	2.11366	2.82474e-101	-0.820553
305.797	-36162.1	-14539.5	4.52185	2.09928	-1.04417e-100	-0.811382
305.814	-36162	-14539.6	4.55663	2.0826	4.93191e-100	-0.803285
305.831	-36161.9	-14539.6	4.58968	2.07559	-1.86179e-99	-0.802086
305.848	-36161.9	-14539.6	4.62353	2.07884	6.8419e-99	-0.809447
305.865	-36161.8	-14539.6	4.65961	2.09224	-3.07894e-98	-0.825017
305.882	-36161.7	-14539.7	4.69605	2.10924	1.16053e-97	-0.843649
305.899	-36161.6	-14539.7	4.73394	2.12614	-4.23347e-97	-0.867581
305.916	-36161.6	-14539.7	4.77076	2.14393	1.84044e-96	-0.897406
305.933	-36161.5	-14539.7	4.80447	2.15889	-6.92815e-96	-0.932139
305.95	-36161.4	-14539.8	4.84278	2.17283	2.50399e-95	-0.972932
305.967	-36161.3	-14539.8	4.88086	2.184	-1.06059e-94	-1.01441
305.984	-36161.3	-14539.8	4.91698	2.18855	3.98807e-94	-1.04969
306.001	-36161.2	-14539.9	4.955	2.19035	-1.42453e-93	-1.08036
306.018	-36161.1	-14539.9	4.99303	2.1889	5.91177e-93	-1.10353
306.035	-36161	-14539.9	5.02913	2.18213	-2.22083e-92	-1.11779
306.052	-36160.9	-14539.9	5.06724	2.16949	7.81337e-92	-1.12467
306.069	-36160.8	-14540	5.10545	2.15382	-3.18948e-91	-1.12409
306.086	-36160.8	-14540	5.13954	2.13556	1.19716e-90	-1.11747
306.103	-36160.7	-14540	5.17422	2.11214	-4.12801e-90	-1.10607
306.12	-36160.6	-14540.1	5.20821	2.08834	1.66227e-89	-1.09225
306.137	-36160.5	-14540.1	5.24318	2.06308	-6.23466e-89	-1.07716
306.154	-36160.4	-14540.1	5.28217	2.03519	2.09104e-88	-1.05692
306.171	-36160.3	-14540.1	5.31747	2.00542	-8.32418e-88	-1.03345
306.188	-36160.3	-14540.2	5.34781	1.97604	3.12008e-87	-1.00724
306.205	-36160.2	-14540.2	5.37895	1.94151	-1.00498e-86	-0.978434
306.222	-36160.1	-14540.2	5.41219	1.91008	3.96171e-86	-0.950641
306.239	-36160	-14540.3	5.44523	1.8806	-1.48406e-85	-0.924626
306.256	-36159.9	-14540.3	5.48069	1.84904	4.48303e-85	-0.896312
306.273	-36159.8	-14540.3	5.51151	1.81611	-1.75232e-84	-0.86674
306.29	-36159.8	-14540.4	5.54148	1.78183	6.56071e-84	-0.839019
306.307	-36159.6	-14540.4	5.5699	1.75875	-1.76221e-83	-0.815713
306.324	-36159.6	-14540.4	5.59999	1.74419	6.8373e-83	-0.80471
306.341	-36159.5	-14540.4	5.62666	1.74079	-2.55865e-82	-0.798163
306.358	-36159.4	-14540.5	5.65811	1.72756	5.15594e-82	-0.79038
306.375	-36159.3	-14540.5	5.68829	1.71419	-1.98745e-81	-0.777492
306.392	-36159.2	-14540.5	5.71814	1.69761	7.43417e-81	-0.764395
306.409	-36159.1	-14540.6	5.75	1.68333	0	-0.751634
306.426	-36159	-14540.6	5.77667	1.67	0	-0.742919
306.443	-36158.9	-14540.6	5.80333	1.66	0	-0.733115
306.46	-36158.8	-14540.7	5.83163	1.6457	-1.71191e-78	-0.720192
306.477	-36158.7	-14540.7	5.8582	1.62511	6.52979e-78	-0.700167
306.494	-36158.7	-14540.7	5.88498	1.59098	-2.43889e-77	-0.672322
306.511	-36158.5	-14540.8	5.91323	1.54831	1.9084e-76	-0.636536
306.528	-36158.5	-14540.8	5.93981	1.50914	-7.25347e-76	-0.608237
306.545	-36158.4	-14540.8	5.96637	1.47617	2.70291e-75	-0.590097
306.562	-36158.3	-14540.9	5.99086	1.44487	-1.56369e-74	-0.584569
306.579	-36158.2	-14540.9	6.01405	1.41907	5.92682e-74	-0.585552
306.596	-36158.1	-14540.9	6.03766	1.39602	-2.20096e-73	-0.591865
306.613	-36158	-14541	6.06231	1.37579	1.11908e-72	-0.603636
306.63	-36157.9	-14541	6.08539	1.35939	-4.23223e-72	-0.62281
306.647	-36157.8	-14541	6.10909	1.34314	1.56446e-71	-0.649886
306.664	-36157.7	-14541.1	6.13387	1.32921	-7.38934e-71	-0.683043
306.681	-36157.6	-14541.1	6.15602	1.31688	2.78947e-70	-0.714934
306.698	-36157.5	-14541.1	6.1762	1.30678	-1.0251e-69	-0.745559
306.715	-36157.4	-14541.2	6.19704	1.29734	4.61308e-69	-0.773522
306.732	-36157.3	-14541.2	6.21782	1.29082	-1.73879e-68	-0.79492
306.749	-36157.2	-14541.2	6.24208	1.28541	6.34289e-68	-0.812669
306.766	-36157.1	-14541.3	6.26667	1.28062	-2.75748e-67	-0.824886
306.783	-36157	-14541.3	6.28837	1.27528	1.03803e-66	-0.832325
306.8	-36156.9	-14541.3	6.30867	1.27047	-3.75165e-66	-0.83571
306.817	-36156.8	-14541.4	6.3296	1.26499	1.58905e-65	-0.836043
306.834	-36156.7	-14541.4	6.34923	1.26033	-5.97521e-65	-0.832671
306.851	-36156.6	-14541.5	6.37008	1.2547	2.13434e-64	-0.826912
306.868	-36156.5	-14541.5	6.3904	1.2515	-8.85745e-64	-0.820091
306.885	-36156.4	-14541.5	6.41222	1.24875	3.32741e-63	-0.812853
306.902	-36156.3	-14541.6	6.43488	1.24182	-1.17066e-62	-0.801746
306.919	-36156.2	-14541.6	6.45516	1.22789	4.7787e-62	-0.783227
306.936	-36156.1	-14541.6	6.47498	1.20532	-1.79367e-61	-0.7578
306.953	-36155.9	-14541.7	6.49576	1.17493	6.18489e-61	-0.724148
306.97	-36155.8	-14541.7	6.51679	1.14154	-2.49054e-60	-0.689738
306.987	-36155.8	-14541.7	6.53379	1.11033	9.34122e-60	-0.658721
307.004	-36155.6	-14541.8	6.55383	1.08131	-3.13295e-59	-0.62973
307.021	-36155.5	-14541.8	6.5721	1.05638	1.24719e-58	-0.605431
307.038	-36155.4	-14541.8	6.58824	1.03567	-4.67473e-58	-0.584961
307.055	-36155.3	-14541.9	6.60588	1.01719	1.50574e-57	-0.568229
307.072	-36155.2	-14541.9	6.62282	1.00271	-5.93573e-57	-0.560217
307.089	-36155.1	-14542	6.6393	0.992328	2.22352e-56	-0.563068
307.106	-36155	-14542	6.6569	0.981864	-6.71679e-56	-0.576479
307.123	-36154.9	-14542	6.67379	0.97177	2.62546e-55	-0.5946
307.14	-36154.8	-14542.1	6.69029	0.961646	-9.82972e-55	-0.615596
307.157	-36154.7	-14542.1	6.70796	0.953942	2.64028e-54	-0.642378
307.174	-36154.6	-14542.2	6.72469	0.950333	-1.02441e-53	-0.675506
307.191	-36154.5	-14542.2	6.74152	0.947086	3.83356e-53	-0.713945
307.208	-36154.3	-14542.2	6.75579	0.943536	-7.725e-53	-0.758804
307.225	-36154.2	-14542.3	6.77234	0.940194	2.97774e-52	-0.801478
307.242	-36154.1	-14542.3	6.78897	0.936864	-1.11384e-51	-0.843818
307.259	-36154	-14542.3	6.80667	0.933333	0	-0.8878
307.276	-36153.9	-14542.4	6.82	0.93	0	-0.924837
307.293	-36153.8	-14542.4	6.83333	0.93	0	-0.954248
307.31	-36153.7	-14542.5	6.85103	0.929886	2.56491e-49	-0.974818
307.327	-36153.6	-14542.5	6.86766	0.926457	-9.78341e-49	-0.987534
307.344	-36153.5	-14542.5	6.8842	0.923108	3.65413e-48	-0.997353
307.361	-36153.4	-14542.6	6.89856	0.919804	-2.85931e-47	-1.00904
307.378	-36153.3	-14542.6	6.91499	0.920117	1.08677e-46	-1.02101
307.395	-36153.2	-14542.6	6.9286	0.919723	-4.0497e-46	-1.03302
307.412	-36153	-14542.7	6.94594	0.916042	2.34283e-45	-1.0442
307.429	-36152.9	-14542.7	6.95939	0.912638	-8.87998e-45	-1.0527
307.446	-36152.8	-14542.8	6.97599	0.909892	3.29763e-44	-1.06142
307.463	-36152.7	-14542.8	6.99034	0.909527	-1.67669e-43	-1.06925
307.48	-36152.6	-14542.8	7.00724	0.90584	6.34103e-43	-1.07527
307.497	-36152.5	-14542.9	7.02424	0.902407	-2.34398e-42	-1.07924
307.514	-36152.3	-14542.9	7.041	0.899565	1.10712e-41	-1.08038
307.531	-36152.3	-14543	7.05376	0.893187	-4.17938e-41	-1.0749
307.548	-36152.1	-14543	7.0675	0.873373	1.53588e-40	-1.05959
307.565	-36152	-14543	7.08147	0.846142	-6.91166e-40	-1.03626
307.582	-36151.9	-14543.1	7.09462	0.817213	2.60518e-39	-1.01189
307.599	-36151.8	-14543.1	7.10832	0.789207	-9.50338e-39	-0.98416
307.616	-36151.7	-14543.2	7.12228	0.756812	4.13146e-38	-0.950535
307.633	-36151.6	-14543.2	7.13535	0.720156	-1.55525e-37	-0.911453
307.65	-36151.4	-14543.2	7.14933	0.673037	5.621e-37	-0.865789
307.667	-36151.3	-14543.3	7.16199	0.624206	-2.38083e-36	-0.818144
307.684	-36151.2	-14543.3	7.17	0.57914	8.95249e-36	-0.775653
307.701	-36151.1	-14543.4	7.1764	0.537843	-3.19782e-35	-0.734208
307.718	-36151	-14543.4	7.18502	0.501181	1.32709e-34	-0.697535
307.735	-36150.9	-14543.4	7.19559	0.473634	-4.98537e-34	-0.66743
307.752	-36150.8	-14543.5	7.20394	0.451549	1.75396e-33	-0.642242
307.769	-36150.6	-14543.5	7.21068	0.434692	-7.1598e-33	-0.624234
307.786	-36150.5	-14543.6	7.21683	0.423857	2.68741e-32	-0.612513
307.803	-36150.4	-14543.6	7.22632	0.415437	-9.26665e-32	-0.604512
307.82	-36150.3	-14543.6	7.23463	0.410789	3.7315e-31	-0.599856
307.837	-36150.2	-14543.7	7.24085	0.40954	-1.39957e-30	-0.598807
307.854	-36150.1	-14543.7	7.24794	0.412163	4.69401e-30	-0.600472
307.871	-36149.9	-14543.8	7.25474	0.415748	-1.86863e-29	-0.603586
307.888	-36149.8	-14543.8	7.26132	0.41896	7.00401e-29	-0.606892
307.905	-36149.7	-14543.8	7.26835	0.422589	-2.25601e-28	-0.610219
307.922	-36149.6	-14543.9	7.27511	0.425577	8.89334e-28	-0.614422
307.939	-36149.5	-14543.9	7.2818	0.431885	-3.33144e-27	-0.618762
307.956	-36149.4	-14544	7.28851	0.436116	1.00636e-26	-0.623436
307.973	-36149.2	-14544	7.29838	0.439597	-3.93365e-26	-0.626927
307.99	-36149.1	-14544	7.30555	0.440103	1.47276e-25	-0.630093
308.007	-36149	-14544.1	7.31254	0.439978	-3.95585e-25	-0.633642
308.024	-36148.9	-14544.1	7.31904	0.440021	1.53485e-24	-0.635911
308.041	-36148.8	-14544.2	7.3289	0.439938	-5.74372e-24	-0.638168
308.058	-36148.6	-14544.2	7.33629	0.440123	1.15742e-23	-0.638402
308.075	-36148.5	-14544.2	7.34294	0.433968	-4.46147e-23	-0.635466
308.092	-36148.4	-14544.3	7.3496	0.418019	1.66884e-22	-0.624079
308.109	-36148.3	-14544.3	7.35667	0.39	0	-0.603486
308.126	-36148.2	-14544.4	7.36333	0.36	0	-0.578431
308.143	-36148.1	-14544.4	7.36667	0.33	5.47979e-31	-0.551198
308.16	-36147.9	-14544.5	7.37363	0.294582	-3.84294e-20	-0.519833
308.177	-36147.8	-14544.5	7.37696	0.257553	1.46582e-19	-0.484764
308.194	-36147.7	-14544.5	7.38365	0.2104	-5.47487e-19	-0.445205
308.211	-36147.6	-14544.6	7.38707	0.161013	4.28402e-18	-0.401233
308.228	-36147.5	-14544.6	7.39017	0.114619	-1.62827e-17	-0.360256
308.245	-36147.4	-14544.7	7.38996	0.0675647	6.06756e-17	-0.319579
308.262	-36147.2	-14544.7	7.39001	0.0182407	-3.51019e-16	-0.27744
308.279	-36147.1	-14544.7	7.39	-0.0228813	1.33046e-15	-0.244107
308.296	-36147	-14544.8	7.38998	-0.0509836	-4.94075e-15	-0.218337
308.313	-36146.9	-14544.8	7.39013	-0.0703077	2.51214e-14	-0.201568
308.33	-36146.8	-14544.9	7.38947	-0.0829636	-9.50059e-14	-0.190291
308.347	-36146.6	-14544.9	7.38581	-0.0966718	3.51193e-13	-0.179229
308.364	-36146.5	-14545	7.3822	-0.110677	-1.65877e-12	-0.167669
308.381	-36146.4	-14545	7.37968	-0.123859	6.26185e-12	-0.157278
308.398	-36146.3	-14545	7.38023	-0.137437	-2.30117e-11	-0.147041
308.415	-36146.2	-14545.1	7.37909	-0.15167	1.03555e-10	-0.135486
308.432	-36146.1	-14545.1	7.37543	-0.163754	-3.90326e-10	-0.124718
308.449	-36145.9	-14545.1	7.37211	-0.173615	1.42386e-09	-0.113841
308.466	-36145.8	-14545.2	7.36859	-0.184461	-6.19005e-09	-0.104057
308.483	-36145.7	-14545.2	7.36532	-0.192898	2.33018e-08	-0.0958876
308.5	-36145.6	-14545.3	7.36188	-0.199759	-8.42179e-08	-0.0885949
308.517	-36145.4	-14545.3	7.3584	-0.205157	3.56714e-07	-0.0817963
308.534	-36145.4	-14545.4	7.35512	-0.20847	-1.34133e-06	-0.0757462
308.551	-36145.2	-14545.4	7.35167	-0.210036	4.7912e-06	-0.0706796
308.568	-36145.1	-14545.4	7.34821	-0.211373	-1.98834e-05	-0.0667495
308.585	-36145	-14545.5	7.34493	-0.215399	7.46944e-05	-0.0640125
308.602	-36144.9	-14545.5	7.34146	-0.217105	-0.000262791	-0.0628857
308.619	-36144.7	-14545.6	7.33802	-0.214963	0.00175121	-0.0643274
308.636	-36144.6	-14545.6	7.33473	-0.211036	0.00525706	-0.0667366
308.653	-36144.5	-14545.6	7.33127	-0.20981	0.009005	-0.0683564
308.67	-36144.4	-14545.7	7.32772	-0.210071	0.0102053	-0.0687072
308.687	-36144.3	-14545.7	7.32492	-0.209909	0.0100175	-0.0685269
308.704	-36144.2	-14545.8	7.31865	-0.210263	0.00975358	-0.0692712
308.721	-36144	-14545.8	7.31406	-0.207793	0.0122028	-0.0711123
308.738	-36143.9	-14545.8	7.31107	-0.204363	0.0156381	-0.0742177
308.755	-36143.8	-14545.9	7.30748	-0.200602	0.0193974	-0.0769096
308.772	-36143.7	-14545.9	7.30411	-0.199851	0.0201489	-0.0782932
308.789	-36143.6	-14546	7.30081	-0.200039	0.0199606	-0.0784641
308.806	-36143.5	-14546	7.29729	-0.199992	0.0200077	-0.0784249
308.823	-36143.3	-14546.1	7.29391	-0.200002	0.019998	-0.0784331
308.84	-36143.2	-14546.1	7.29061	-0.199999	0.0200003	-0.0784309
308.857	-36143.1	-14546.1	7.28708	-0.2	0.0200007	-0.0784315
308.874	-36143	-14546.2	7.28372	-0.2	0.019997	-0.0784313
308.891	-36142.9	-14546.2	7.28041	-0.2	0.0200113	-0.0784316
308.908	-36142.7	-14546.3	7.27687	-0.2	0.0199772	-0.0784309
308.925	-36142.6	-14546.3	7.27353	-0.200002	0.020088	-0.0784331
308.942	-36142.5	-14546.3	7.2702	-0.199994	0.0168916	-0.078425
308.959	-36142.4	-14546.4	7.26667	-0.2	0.0133333	-0.0784314
308.976	-36142.3	-14546.4	7.26333	-0.2	0.01	-0.077342
308.993	-36142.2	-14546.5	7.26	-0.203333	0.01	-0.0751634
309.01	-36142	-14546.5	7.25646	-0.206901	0.00999367	-0.0716963
309.027	-36141.9	-14546.5	7.25314	-0.210054	0.0100017	-0.0684144
309.044	-36141.8	-14546.6	7.2498	-0.210106	0.00999956	-0.0639646
309.061	-36141.7	-14546.6	7.24626	-0.213716	0.0100002	-0.0580749
309.078	-36141.6	-14546.7	7.24295	-0.217333	0.00999994	-0.0515211
309.095	-36141.5	-14546.7	7.23957	-0.223941	0.01	-0.0449521
309.112	-36141.3	-14546.7	7.23618	-0.227201	0.00999999	-0.0380006
309.129	-36141.2	-14546.8	7.23228	-0.230595	0.01	-0.031646
309.146	-36141.1	-14546.8	7.22579	-0.23395	0.01	-0.02634
309.163	-36141	-14546.9	7.22262	-0.237462	0.01	-0.0220303
309.18	-36140.9	-14546.9	7.21916	-0.240816	0.01	-0.0187876
309.197	-36140.8	-14546.9	7.21601	-0.243982	0.01	-0.0137936
309.214	-36140.6	-14547	7.21146	-0.2486	0.01	-0.00650189
309.231	-36140.5	-14547	7.20536	-0.25441	0.01	0.00123542
309.248	-36140.4	-14547.1	7.2024	-0.258563	0.01	0.00843261
309.265	-36140.3	-14547.1	7.19869	-0.264952	0.01	0.0136712
309.282	-36140.2	-14547.1	7.19581	-0.267705	0.01	0.0175522
309.299	-36140.1	-14547.2	7.19083	-0.271293	0.01	0.0207938
309.316	-36139.9	-14547.2	7.18519	-0.274641	0.01	0.024328
309.333	-36139.9	-14547.3	7.18068	-0.278335	0.01	0.0271082
309.35	-36139.7	-14547.3	7.17517	-0.280029	0.01	0.0292717
309.367	-36139.6	-14547.4	7.1702	-0.281239	0.01	0.0314697
309.384	-36139.5	-14547.4	7.16513	-0.284907	0.01	0.0341025
309.401	-36139.4	-14547.4	7.16	-0.288554	0.01	0.037608
309.418	-36139.3	-14547.5	7.15487	-0.290288	0.01	0.0409442
309.435	-36139.2	-14547.5	7.1498	-0.289925	0.01	0.0442681
309.452	-36139	-14547.6	7.14484	-0.290013	0.01	0.0471189
309.469	-36138.9	-14547.6	7.13932	-0.290016	0.01	0.0487091
309.486	-36138.8	-14547.6	7.13483	-0.289924	0.01	0.0491612
309.503	-36138.7	-14547.7	7.12908	-0.290266	0.01	0.0484465
309.52	-36138.6	-14547.7	7.12455	-0.288023	0.01	0.046677
309.537	-36138.5	-14547.7	7.11904	-0.284554	0.01	0.0436274
309.554	-36138.4	-14547.8	7.11414	-0.280795	0.01	0.0408564
309.571	-36138.2	-14547.8	7.11105	-0.279811	0.01	0.0394
309.588	-36138.1	-14547.9	7.10756	-0.28005	0.01	0.0391757
309.605	-36138	-14547.9	7.10449	-0.279989	0.01	0.0392194
309.622	-36137.9	-14548	7.09801	-0.280003	0.01	0.0392334
309.639	-36137.8	-14548	7.09434	-0.279999	0.01	0.0391412
309.656	-36137.7	-14548	7.08776	-0.28	0.01	0.0400267
309.673	-36137.6	-14548.1	7.08406	-0.28	0.00999998	0.0419967
309.69	-36137.5	-14548.1	7.0777	-0.28	0.0100001	0.0451958
309.707	-36137.3	-14548.2	7.07387	-0.28	0.00999976	0.0477222
309.724	-36137.2	-14548.2	7.06731	-0.28	0.0100009	0.0489603
309.741	-36137.1	-14548.2	7.06389	-0.28	0.00999657	0.0490347
309.758	-36137	-14548.3	7.057	-0.28	0.0100069	0.0490177
309.775	-36136.9	-14548.3	7.0536	-0.28	0.00997336	0.0490201
309.792	-36136.8	-14548.3	7.04702	-0.28	0.0100997	0.0490195
309.809	-36136.6	-14548.4	7.04333	-0.28	0.00666667	0.0490196
309.826	-36136.5	-14548.4	7.04	-0.28	0.00333333	0.0490196
309.843	-36136.4	-14548.5	7.03667	-0.28	5.55285e-15	0.0490196
309.86	-36136.3	-14548.5	7.03298	-0.28	2.42307e-05	0.0490125
309.877	-36136.2	-14548.5	7.0264	-0.28	-6.47783e-06	0.0490468
309.894	-36136.1	-14548.6	7.023	-0.28	1.68051e-06	0.050211
309.911	-36136	-14548.6	7.01611	-0.28	-8.3396e-07	0.0526535
309.928	-36135.9	-14548.7	7.01269	-0.28	2.22855e-07	0.0558864
309.945	-36135.8	-14548.7	7.00612	-0.28	-5.74456e-08	0.057922
309.962	-36135.6	-14548.7	7.00234	-0.279998	2.14332e-08	0.0588892
309.979	-36135.5	-14548.8	6.9958	-0.280007	-5.89873e-09	0.0587994
309.996	-36135.4	-14548.8	6.9928	-0.279974	2.15661e-09	0.0588542
310.013	-36135.3	-14548.9	6.98912	-0.280131	-4.01964e-09	0.0586742
310.03	-36135.2	-14548.9	6.9861	-0.279462	1.35016e-08	0.0573471
310.047	-36135.1	-14548.9	6.98173	-0.275823	-4.94645e-08	0.0547633
310.064	-36134.9	-14549	6.97551	-0.272135	2.33489e-07	0.0515171
310.081	-36134.9	-14549	6.97153	-0.269919	-8.81383e-07	0.0494953
310.098	-36134.7	-14549.1	6.96549	-0.269273	3.23899e-06	0.0473064
310.115	-36134.6	-14549.1	6.96115	-0.265427	-1.45758e-05	0.0446427
310.132	-36134.5	-14549.1	6.95512	-0.261978	5.494e-05	0.0414994
310.149	-36134.4	-14549.2	6.9522	-0.259748	-0.000200415	0.0400422
310.166	-36134.3	-14549.2	6.94848	-0.260009	0.00110399	0.0410243
310.183	-36134.2	-14549.3	6.94566	-0.260239	0.00470308	0.0435312
310.2	-36134.1	-14549.3	6.94038	-0.258789	0.00832591	0.044977
310.217	-36133.9	-14549.3	6.93502	-0.255071	0.0103086	0.0437261
310.234	-36133.9	-14549.4	6.93033	-0.251529	0.00991273	0.0417191
310.251	-36133.7	-14549.4	6.92466	-0.249751	0.0100394	0.0416287
310.268	-36133.6	-14549.5	6.92166	-0.25007	0.00991273	0.0441801
310.285	-36133.5	-14549.5	6.91814	-0.249981	0.0103086	0.0469998
310.302	-36133.4	-14549.5	6.91515	-0.250004	0.00832591	0.049156
310.319	-36133.3	-14549.6	6.90924	-0.249998	0.00470308	0.0513025
310.336	-36133.2	-14549.6	6.90483	-0.250002	0.00110399	0.0541903
310.353	-36133.1	-14549.6	6.89916	-0.249995	-0.000200415	0.0570697
310.37	-36133	-14549.7	6.89419	-0.250021	5.494e-05	0.0585649
310.387	-36132.9	-14549.7	6.89131	-0.249923	-1.45758e-05	0.0589541
310.404	-36132.7	-14549.8	6.8876	-0.25026	3.23899e-06	0.058189
310.421	-36132.6	-14549.8	6.88464	-0.247794	-8.8138e-07	0.0562729
310.438	-36132.5	-14549.8	6.87854	-0.244363	2.33479e-07	0.0538706
310.455	-36132.4	-14549.9	6.87399	-0.240602	-4.94318e-08	0.0531458
310.472	-36132.3	-14549.9	6.87084	-0.239851	1.33725e-08	0.0549572
310.489	-36132.2	-14549.9	6.86738	-0.240039	-3.53593e-09	0.0573124
310.506	-36132.1	-14550	6.86421	-0.239992	6.95431e-10	0.0586598
310.523	-36132	-14550	6.85772	-0.240002	-1.87268e-10	0.0596741
310.54	-36131.9	-14550.1	6.85381	-0.239999	4.94073e-11	0.0615752
310.557	-36131.7	-14550.1	6.85045	-0.24	-8.54032e-12	0.0649808
310.574	-36131.6	-14550.1	6.84699	-0.24	2.29186e-12	0.067352
310.591	-36131.5	-14550.2	6.84396	-0.240001	-6.02993e-13	0.0685518
310.608	-36131.4	-14550.2	6.83702	-0.239998	7.7061e-14	0.0686605
310.625	-36131.3	-14550.3	6.83348	-0.240006	-2.0632e-14	0.06762
310.642	-36131.2	-14550.3	6.83022	-0.239976	5.40909e-15	0.0655645
310.659	-36131.1	-14550.3	6.82667	-0.24	0	0.0610022
310.676	-36131	-14550.4	6.82333	-0.236667	0	0.0566449
[truncated: 1,404 more rows]
