# Supplementary material for: Extraction of driving behavior primitives considering driver expectation and vehicle dynamics
Source: PLoS One. 2025 Dec 31;20(12):e0340123. doi: 10.1371/journal.pone.0340123 (PMC12755792; doi:10.1371/journal.pone.0340123)
Supplement: S1 File — (ZIP) [file pone.0340123.s001.zip › DataSetForPimitiveExaction-1/straight driving/c15_s_3.xlsx]

## Sheet: Sheet1
348.399	-35941.1	-14547	12.8868	1.03971	0.135374	-0.111004
348.416	-35941	-14546.8	12.9055	1.04014	0.137178	-0.112828
348.433	-35940.9	-14546.6	12.924	1.04036	0.138822	-0.115447
348.45	-35940.8	-14546.4	12.9418	1.03966	0.140518	-0.118625
348.467	-35940.8	-14546.2	12.959	1.03793	0.142299	-0.122046
348.484	-35940.7	-14546	12.9761	1.03604	0.143824	-0.125275
348.501	-35940.6	-14545.8	12.9934	1.03438	0.145331	-0.128102
348.518	-35940.5	-14545.5	13.0101	1.03251	0.147931	-0.130656
348.535	-35940.5	-14545.3	13.0265	1.03063	0.151496	-0.132908
348.552	-35940.4	-14545.1	13.0442	1.02989	0.154285	-0.134603
348.569	-35940.3	-14544.9	13.0634	1.03012	0.155865	-0.135717
348.586	-35940.2	-14544.7	13.0818	1.0295	0.157539	-0.136522
348.603	-35940.2	-14544.5	13.0989	1.02762	0.159414	-0.137101
348.62	-35940.1	-14544.3	13.1154	1.02573	0.160257	-0.137321
348.637	-35940	-14544.1	13.1321	1.02414	0.160084	-0.137278
348.654	-35939.9	-14543.9	13.1491	1.02231	0.160069	-0.13727
348.671	-35939.9	-14543.7	13.1663	1.0205	0.160186	-0.137298
348.688	-35939.8	-14543.5	13.1833	1.01967	0.159326	-0.137118
348.705	-35939.7	-14543.2	13.2004	1.01984	0.157432	-0.13708
348.722	-35939.6	-14543	13.2185	1.02027	0.155306	-0.13799
348.739	-35939.5	-14542.8	13.237	1.02025	0.153671	-0.140366
348.756	-35939.5	-14542.6	13.2545	1.01914	0.153106	-0.144538
348.773	-35939.4	-14542.4	13.2715	1.01724	0.153279	-0.151099
348.79	-35939.3	-14542.2	13.2895	1.01543	0.153331	-0.160692
348.807	-35939.2	-14542	13.308	1.01382	0.153286	-0.172686
348.824	-35939.1	-14541.7	13.3257	1.01211	0.153579	-0.185775
348.841	-35939.1	-14541.5	13.3427	1.01038	0.153536	-0.199364
348.858	-35939	-14541.3	13.3597	1.00883	0.152082	-0.213209
348.875	-35938.9	-14541.1	13.3769	1.00706	0.150219	-0.226538
348.892	-35938.8	-14540.9	13.3943	1.0044	0.149659	-0.238562
348.909	-35938.8	-14540.7	13.4114	1.00054	0.149969	-0.250211
348.926	-35938.7	-14540.5	13.428	0.995525	0.150029	-0.262945
348.943	-35938.6	-14540.2	13.4447	0.990516	0.149985	-0.277109
348.96	-35938.5	-14540	13.4619	0.986742	0.150232	-0.292747
348.977	-35938.4	-14539.9	13.479	0.983533	0.150048	-0.310427
348.994	-35938.4	-14539.6	13.495	0.979914	0.148627	-0.330675
349.011	-35938.3	-14539.4	13.51	0.976667	0.146667	-0.352941
349.028	-35938.2	-14539.2	13.5246	0.974701	0.145017	-0.376595
349.045	-35938.1	-14539	13.54	0.973333	0.143333	-0.401961
349.062	-35938	-14538.8	13.5568	0.97171	0.141306	-0.42936
349.079	-35938	-14538.6	13.5744	0.969893	0.139964	-0.458142
349.096	-35937.9	-14538.3	13.5916	0.968125	0.140011	-0.487083
349.113	-35937.8	-14538.1	13.6087	0.966481	0.139918	-0.513846
349.13	-35937.7	-14537.9	13.6256	0.964907	0.13844	-0.536761
349.147	-35937.6	-14537.7	13.6418	0.963097	0.136445	-0.5567
349.164	-35937.6	-14537.5	13.6571	0.961073	0.13475	-0.574284
349.181	-35937.5	-14537.3	13.6729	0.959911	0.132995	-0.588165
349.198	-35937.4	-14537	13.6901	0.960028	0.131052	-0.597523
349.215	-35937.3	-14536.8	13.7073	0.959829	0.129831	-0.603617
349.232	-35937.2	-14536.6	13.7239	0.958294	0.129771	-0.607483
349.249	-35937.2	-14536.3	13.7407	0.95616	0.130044	-0.609107
349.266	-35937.1	-14536.2	13.758	0.954245	0.130056	-0.60874
349.283	-35937	-14535.9	13.7748	0.953109	0.129986	-0.607423
349.3	-35936.9	-14535.7	13.7904	0.952989	0.129986	-0.606139
349.317	-35936.8	-14535.5	13.8052	0.953631	0.130004	-0.605597
349.334	-35936.7	-14535.2	13.8199	0.955068	0.130004	-0.606067
349.351	-35936.7	-14535	13.8358	0.957809	0.129999	-0.607212
349.368	-35936.6	-14534.8	13.853	0.961463	0.129999	-0.608828
349.385	-35936.5	-14534.6	13.8705	0.9643	0.13	-0.610966
349.402	-35936.4	-14534.4	13.8876	0.965886	0.13	-0.613317
349.419	-35936.3	-14534.1	13.9047	0.967507	0.13	-0.615111
349.436	-35936.2	-14533.9	13.9215	0.969336	0.13	-0.616155
349.453	-35936.2	-14533.7	13.9373	0.970261	0.13	-0.616894
349.47	-35936.1	-14533.5	13.9525	0.970141	0.13	-0.61748
349.487	-35936	-14533.3	13.9688	0.969927	0.130001	-0.617725
349.504	-35935.9	-14533.1	13.9862	0.969968	0.130001	-0.617681
349.521	-35935.8	-14532.8	14.0032	0.970018	0.129996	-0.617628
349.538	-35935.7	-14532.6	14.0198	0.970004	0.129995	-0.617642
349.555	-35935.7	-14532.4	14.0368	0.970007	0.130014	-0.617641
349.572	-35935.6	-14532.2	14.0541	0.970014	0.130017	-0.617635
349.589	-35935.5	-14531.9	14.0704	0.96995	0.129945	-0.617693
349.606	-35935.4	-14531.7	14.0857	0.969949	0.129944	-0.617694
349.623	-35935.3	-14531.5	14.1003	0.970211	0.130227	-0.617404
349.64	-35935.3	-14531.3	14.1153	0.970198	0.130213	-0.616789
349.657	-35935.2	-14531.1	14.1318	0.969055	0.128996	-0.615917
349.674	-35935.1	-14530.8	14.1492	0.967124	0.127078	-0.614723
349.691	-35935	-14530.6	14.1666	0.965325	0.125562	-0.613108
349.708	-35934.9	-14530.4	14.1837	0.963651	0.123789	-0.611387
349.725	-35934.8	-14530.1	14.2006	0.961757	0.120571	-0.610019
349.742	-35934.7	-14529.9	14.2172	0.960178	0.11713	-0.609065
349.759	-35934.6	-14529.7	14.2329	0.959667	0.115245	-0.608415
349.776	-35934.6	-14529.5	14.2482	0.959948	0.113626	-0.607903
349.793	-35934.5	-14529.2	14.2637	0.960312	0.110306	-0.607368
349.81	-35934.4	-14529	14.2791	0.96005	0.106818	-0.606789
349.827	-35934.3	-14528.8	14.2939	0.958676	0.105145	-0.606203
349.844	-35934.2	-14528.6	14.3091	0.956775	0.103492	-0.60569
349.861	-35934.2	-14528.4	14.3258	0.955064	0.0998614	-0.605267
349.878	-35934.1	-14528.1	14.3433	0.953333	0.0966667	-0.604575
349.895	-35934	-14527.9	14.3606	0.951361	0.0964031	-0.603228
349.912	-35933.9	-14527.6	14.3777	0.949952	0.0966277	-0.601167
349.929	-35933.8	-14527.4	14.3947	0.949751	0.0949485	-0.598349
349.946	-35933.7	-14527.2	14.4109	0.950009	0.0932865	-0.594512
349.963	-35933.6	-14527	14.4261	0.949996	0.093365	-0.58977
349.98	-35933.5	-14526.7	14.442	0.950022	0.0932158	-0.585667
349.997	-35933.4	-14526.5	14.4594	0.950255	0.0913606	-0.583458
350.014	-35933.4	-14526.2	14.4761	0.949834	0.0898828	-0.58274
350.031	-35933.3	-14526	14.4909	0.948263	0.0900674	-0.582998
350.048	-35933.2	-14525.8	14.5062	0.946346	0.0898114	-0.584142
350.065	-35933.1	-14525.6	14.5235	0.944671	0.0879168	-0.585663
350.082	-35933	-14525.4	14.5405	0.942876	0.0865117	-0.585904
350.099	-35932.9	-14525.1	14.5558	0.940941	0.086678	-0.583663
350.116	-35932.8	-14524.9	14.5714	0.939808	0.0864126	-0.578998
350.133	-35932.8	-14524.7	14.5882	0.939809	0.0847015	-0.571938
350.15	-35932.7	-14524.5	14.6047	0.940031	0.0828644	-0.562204
350.167	-35932.6	-14524.2	14.6202	0.939979	0.0813874	-0.55003
350.184	-35932.5	-14524	14.6354	0.940081	0.0789449	-0.536579
350.201	-35932.4	-14523.7	14.6509	0.940252	0.0753301	-0.522966
350.218	-35932.3	-14523.5	14.6663	0.939548	0.0722215	-0.510091
350.235	-35932.2	-14523.2	14.6813	0.937809	0.0704958	-0.498514
350.252	-35932.1	-14523	14.6961	0.935934	0.0698272	-0.488391
350.269	-35932	-14522.8	14.7114	0.934272	0.0698379	-0.47986
350.286	-35932	-14522.6	14.7281	0.932415	0.0701729	-0.473056
350.303	-35931.9	-14522.3	14.7456	0.930583	0.070266	-0.468014
350.32	-35931.8	-14522.1	14.7614	0.929688	0.0693642	-0.464647
350.337	-35931.7	-14521.8	14.7761	0.929804	0.0675673	-0.462578
350.354	-35931.6	-14521.6	14.7922	0.9302	0.0657407	-0.461185
350.371	-35931.5	-14521.4	14.8097	0.930226	0.0640769	-0.460091
350.388	-35931.4	-14521.2	14.826	0.929358	0.062169	-0.459148
350.405	-35931.3	-14520.9	14.8412	0.927507	0.0603997	-0.458035
350.422	-35931.2	-14520.7	14.8573	0.924903	0.0597061	-0.456328
350.439	-35931.2	-14520.5	14.8742	0.921466	0.0598999	-0.454043
350.456	-35931.1	-14520.2	14.8903	0.916947	0.0600724	-0.451478
350.473	-35931	-14520	14.9055	0.911625	0.0600183	-0.448633
350.49	-35930.9	-14519.7	14.9209	0.906135	0.0599945	-0.445347
350.507	-35930.8	-14519.5	14.9364	0.90107	0.0600073	-0.441935
350.524	-35930.7	-14519.3	14.9515	0.896944	0.0599441	-0.438919
350.541	-35930.6	-14519.1	14.9665	0.893898	0.0599558	-0.436311
350.558	-35930.5	-14518.8	14.9817	0.891838	0.0602269	-0.433896
350.575	-35930.4	-14518.6	14.9972	0.890276	0.0601319	-0.431719
350.592	-35930.3	-14518.3	15.0128	0.888616	0.0588432	-0.429909
350.609	-35930.2	-14518	15.0282	0.886866	0.0568893	-0.428295
350.626	-35930.1	-14517.8	15.0432	0.885227	0.05518	-0.426639
350.643	-35930.1	-14517.6	15.0582	0.883547	0.0535462	-0.425016
350.66	-35930	-14517.3	15.0738	0.881662	0.0516174	-0.423624
350.677	-35929.9	-14517.1	15.0891	0.880069	0.0500582	-0.422693
350.694	-35929.8	-14516.9	15.1033	0.879418	0.0496519	-0.422284
350.711	-35929.7	-14516.6	15.1167	0.88	0.05	-0.421569
350.728	-35929.6	-14516.4	15.13	0.881297	0.0503569	-0.419615
350.745	-35929.5	-14516.2	15.1433	0.88	0.05	-0.416122
350.762	-35929.4	-14515.9	15.1567	0.873234	0.0484975	-0.410762
350.779	-35929.3	-14515.7	15.1709	0.862655	0.0465583	-0.402458
350.796	-35929.2	-14515.4	15.1861	0.850157	0.0448716	-0.390705
350.813	-35929.1	-14515.2	15.2018	0.834627	0.0431036	-0.377547
350.83	-35929	-14514.9	15.2171	0.815882	0.0411185	-0.364678
350.847	-35928.9	-14514.7	15.2317	0.798121	0.0399431	-0.351301
350.864	-35928.9	-14514.5	15.2454	0.784175	0.0400617	-0.336767
350.881	-35928.8	-14514.2	15.2591	0.770841	0.0398539	-0.322068
350.898	-35928.7	-14514	15.2732	0.755531	0.0382289	-0.307745
350.915	-35928.6	-14513.7	15.2863	0.73964	0.0362328	-0.292574
350.932	-35928.5	-14513.5	15.2979	0.723697	0.0346134	-0.275593
350.949	-35928.4	-14513.2	15.3095	0.705319	0.032886	-0.256895
350.966	-35928.3	-14513	15.3217	0.683326	0.0309548	-0.236565
350.983	-35928.2	-14512.8	15.3332	0.659666	0.0298029	-0.214421
351	-35928.1	-14512.5	15.3435	0.635729	0.029803	-0.190499
351.017	-35928	-14512.3	15.3536	0.611283	0.0300609	-0.165264
351.034	-35927.9	-14512	15.3638	0.585275	0.030053	-0.138843
351.051	-35927.9	-14511.8	15.3732	0.555724	0.0299841	-0.110813
351.068	-35927.8	-14511.6	15.3817	0.522834	0.0299872	-0.0811477
351.085	-35927.6	-14511.3	15.3903	0.490081	0.0300047	-0.0504911
351.102	-35927.5	-14511	15.3991	0.459195	0.0300031	-0.020345
351.119	-35927.5	-14510.8	15.4067	0.429451	0.0299986	0.00683813
351.136	-35927.4	-14510.6	15.4132	0.402177	0.0299991	0.0302229
351.153	-35927.3	-14510.4	15.4199	0.380959	0.0300004	0.0507472
351.17	-35927.2	-14510.1	15.427	0.365951	0.0300003	0.0683041
351.187	-35927.1	-14509.8	15.433	0.353621	0.0299997	0.0816305
351.204	-35927	-14509.6	15.438	0.343239	0.0299996	0.0907989
351.221	-35926.9	-14509.3	15.4429	0.336703	0.0300009	0.0971302
351.238	-35926.8	-14509.1	15.4479	0.333862	0.0300013	0.10129
351.255	-35926.7	-14508.9	15.4531	0.332916	0.0299966	0.103394
351.272	-35926.6	-14508.6	15.4582	0.333039	0.0299957	0.103718
351.289	-35926.5	-14508.4	15.4632	0.33419	0.030014	0.102688
351.306	-35926.4	-14508.1	15.4683	0.336056	0.0300141	0.100833
351.323	-35926.3	-14507.9	15.4744	0.338113	0.0299426	0.0987182
351.34	-35926.3	-14507.7	15.4813	0.339718	0.0299463	0.0965261
351.357	-35926.2	-14507.4	15.4882	0.340253	0.030213	0.0942325
351.374	-35926.1	-14507.1	15.495	0.340057	0.0301666	0.0919938
351.391	-35926	-14506.9	15.5022	0.339932	0.0289461	0.0899844
351.408	-35925.9	-14506.6	15.5089	0.339989	0.027002	0.0876576
351.425	-35925.8	-14506.4	15.5144	0.340019	0.0252794	0.0841229
351.442	-35925.7	-14506.1	15.5192	0.340003	0.0236535	0.0785843
351.459	-35925.6	-14505.9	15.5241	0.339995	0.0217075	0.0703565
351.476	-35925.5	-14505.7	15.5294	0.339999	0.0201123	0.0592334
351.493	-35925.4	-14505.4	15.5347	0.340001	0.0197385	0.0454182
351.51	-35925.3	-14505.1	15.5397	0.34	0.0199896	0.0303027
351.527	-35925.2	-14504.9	15.5444	0.34	0.0199868	0.0155201
351.544	-35925.1	-14504.6	15.5497	0.34	0.0199871	0.00184784
351.561	-35925	-14504.4	15.5562	0.34	0.0203153	-0.0101385
351.578	-35924.9	-14504.2	15.5633	0.34	0.02	-0.0196078
351.595	-35924.8	-14503.9	15.5702	0.34	0.0182588	-0.0259276
351.612	-35924.7	-14503.7	15.5771	0.34	0.0166096	-0.0295647
351.629	-35924.6	-14503.4	15.584	0.34	0.0164256	-0.0310758
351.646	-35924.6	-14503.2	15.5903	0.34	0.0166648	-0.0303971
351.663	-35924.5	-14503	15.5957	0.34	0.0164019	-0.0275728
351.68	-35924.3	-14502.7	15.6006	0.34	0.0167989	-0.0234445
351.697	-35924.2	-14502.4	15.6057	0.340001	0.0186048	-0.0189031
351.714	-35924.2	-14502.2	15.6109	0.339999	0.0201692	-0.0145077
351.731	-35924.1	-14502	15.6159	0.339996	0.0203091	-0.0108002
351.748	-35924	-14501.7	15.6209	0.340002	0.0199555	-0.00841847
351.765	-35923.9	-14501.5	15.6261	0.340015	0.0199233	-0.00761241
351.782	-35923.8	-14501.2	15.6312	0.339988	0.020015	-0.0076728
351.799	-35923.7	-14500.9	15.6362	0.339945	0.0200193	-0.00781928
351.816	-35923.6	-14500.7	15.6417	0.340059	0.0199951	-0.00741011
351.833	-35923.5	-14500.5	15.6482	0.340222	0.0199944	-0.00578361
351.85	-35923.4	-14500.3	15.6549	0.33982	0.0200011	-0.00221984
351.867	-35923.3	-14500	15.6617	0.338373	0.0200014	0.00330195
351.884	-35923.2	-14499.7	15.6688	0.335798	0.0199997	0.00937948
351.901	-35923.1	-14499.5	15.6759	0.333314	0.0199997	0.0147284
351.918	-35923	-14499.2	15.682	0.334253	0.0200001	0.0185639
351.935	-35922.9	-14499	15.6869	0.339364	0.0200001	0.020143
351.952	-35922.8	-14498.8	15.6918	0.345319	0.02	0.0187331
351.969	-35922.7	-14498.5	15.697	0.35037	0.02	0.0147295
351.986	-35922.6	-14498.2	15.702	0.355516	0.02	0.0101604
352.003	-35922.5	-14498	15.7071	0.359627	0.02	0.00620966
352.02	-35922.4	-14497.7	15.7129	0.358776	0.0199999	0.00283568
352.037	-35922.4	-14497.5	15.7197	0.353197	0.0199999	6.71548e-05
352.054	-35922.3	-14497.3	15.7266	0.347715	0.0200002	-0.00194221
352.071	-35922.2	-14497	15.7334	0.344426	0.0200004	-0.00397352
352.088	-35922.1	-14496.7	15.7405	0.342328	0.0199991	-0.00777488
352.105	-35922	-14496.5	15.7474	0.342207	0.0199986	-0.0141182
352.122	-35921.9	-14496.2	15.7533	0.346503	0.0200038	-0.022837
352.139	-35921.8	-14496	15.7581	0.355393	0.0200053	-0.0339258
352.156	-35921.7	-14495.8	15.7627	0.367255	0.0199858	-0.0474908
352.173	-35921.6	-14495.5	15.7679	0.381252	0.0199824	-0.0629397
352.19	-35921.5	-14495.2	15.7743	0.397061	0.0200579	-0.0791177
352.207	-35921.4	-14495	15.7813	0.412615	0.0200581	-0.0947966
352.224	-35921.3	-14494.7	15.7878	0.424956	0.0197627	-0.108804
352.241	-35921.2	-14494.5	15.7944	0.434234	0.0197782	-0.120926
352.258	-35921.1	-14494.3	15.8028	0.442231	0.0210404	-0.131444
352.275	-35921	-14494	15.8115	0.448799	0.0229509	-0.139976
352.292	-35920.9	-14493.7	15.8182	0.452951	0.0242926	-0.145965
352.309	-35920.8	-14493.5	15.8251	0.456042	0.0261269	-0.150589
352.326	-35920.7	-14493.2	15.8351	0.459622	0.0295918	-0.155176
352.343	-35920.6	-14493	15.842	0.460078	0.0301214	-0.156909
352.36	-35920.5	-14492.7	15.8521	0.46003	0.0299289	-0.155932
352.377	-35920.4	-14492.5	15.8601	0.45895	0.0311439	-0.15481
352.394	-35920.3	-14492.3	15.8659	0.456903	0.033102	-0.15375
352.411	-35920.2	-14492	15.8739	0.455116	0.0349211	-0.152166
352.428	-35920.1	-14491.7	15.8829	0.453442	0.0365693	-0.15042
352.445	-35920	-14491.5	15.89	0.451488	0.0382667	-0.149087
352.462	-35919.9	-14491.2	15.8967	0.45	0.04	-0.148148
352.479	-35919.8	-14491	15.9048	0.449718	0.0416976	-0.147456
352.496	-35919.8	-14490.8	15.9133	0.45	0.0433333	-0.147059
352.513	-35919.6	-14490.5	15.9209	0.450071	0.0449459	-0.146993
352.53	-35919.5	-14490.2	15.927	0.449997	0.0467867	-0.147062
352.547	-35919.4	-14489.9	15.9323	0.449983	0.0488455	-0.147075
352.564	-35919.3	-14489.7	15.9415	0.450001	0.0500576	-0.147058
352.581	-35919.3	-14489.5	15.9547	0.449999	0.0499778	-0.14706
352.598	-35919.2	-14489.2	15.9623	0.449994	0.0499392	-0.147065
352.615	-35919.1	-14488.9	15.9673	0.450002	0.0500058	-0.147057
352.632	-35919	-14488.7	15.9739	0.45002	0.0500152	-0.147038
352.649	-35918.9	-14488.5	15.9813	0.449988	0.0499978	-0.147072
352.666	-35918.8	-14488.2	15.9883	0.449926	0.0499962	-0.147137
352.683	-35918.7	-14487.9	15.9949	0.450061	0.0500007	-0.146992
352.7	-35918.6	-14487.7	16.0015	0.450274	0.050001	-0.146488
352.717	-35918.5	-14487.4	16.0091	0.449695	0.0499998	-0.145726
352.734	-35918.4	-14487.2	16.0176	0.448033	0.0499997	-0.144728
352.751	-35918.3	-14487	16.0254	0.446139	0.0500001	-0.143328
352.768	-35918.2	-14486.7	16.032	0.444475	0.0500001	-0.141593
352.785	-35918.1	-14486.4	16.0396	0.442642	0.05	-0.140016
352.802	-35918	-14486.1	16.0485	0.440751	0.05	-0.138867
352.819	-35917.9	-14485.9	16.0563	0.439754	0.05	-0.138027
352.836	-35917.8	-14485.7	16.0626	0.439823	0.05	-0.137446
352.853	-35917.7	-14485.4	16.07	0.440064	0.05	-0.137196
352.87	-35917.6	-14485.2	16.0789	0.440042	0.05	-0.137216
352.887	-35917.5	-14484.9	16.0868	0.439982	0.05	-0.137272
352.904	-35917.4	-14484.6	16.0933	0.43999	0.05	-0.137264
352.921	-35917.3	-14484.4	16.1009	0.440005	0.05	-0.13725
352.938	-35917.2	-14484.1	16.1096	0.440003	0.05	-0.137252
352.955	-35917.1	-14483.9	16.1171	0.439999	0.05	-0.137256
352.972	-35917	-14483.6	16.1236	0.439999	0.05	-0.137255
352.989	-35916.9	-14483.3	16.1316	0.44	0.05	-0.137255
353.006	-35916.8	-14483.1	16.1405	0.44	0.05	-0.137255
353.023	-35916.7	-14482.8	16.1478	0.44	0.05	-0.137255
353.04	-35916.6	-14482.6	16.1542	0.44	0.05	-0.137255
353.057	-35916.5	-14482.4	16.1619	0.44	0.05	-0.137255
353.074	-35916.4	-14482.1	16.1708	0.44	0.05	-0.137255
353.091	-35916.3	-14481.8	16.1788	0.440001	0.05	-0.137254
353.108	-35916.2	-14481.5	16.1853	0.440001	0.05	-0.137254
353.125	-35916.1	-14481.3	16.1909	0.439996	0.05	-0.137259
353.142	-35916	-14481.1	16.1978	0.439997	0.05	-0.137258
353.159	-35915.9	-14480.8	16.2082	0.440005	0.05	-0.13725
353.176	-35915.8	-14480.5	16.2166	0.439943	0.05	-0.13731
353.193	-35915.7	-14480.3	16.2224	0.439966	0.05	-0.137288
353.21	-35915.6	-14480.1	16.2284	0.440236	0.05	-0.136945
353.227	-35915.5	-14479.8	16.2357	0.440091	0.05	-0.136264
353.244	-35915.4	-14479.5	16.2444	0.438757	0.05	-0.13531
353.261	-35915.3	-14479.2	16.2529	0.436781	0.05	-0.13407
353.278	-35915.2	-14479	16.2596	0.435003	0.05	-0.132534
353.295	-35915.1	-14478.8	16.2662	0.433425	0.05	-0.130822
353.312	-35915	-14478.5	16.2746	0.431815	0.05	-0.128962
353.329	-35914.9	-14478.2	16.2833	0.43	0.05	-0.126362
353.346	-35914.8	-14477.9	16.2905	0.427555	0.05	-0.122281
353.363	-35914.7	-14477.7	16.2971	0.422973	0.05	-0.116128
353.38	-35914.6	-14477.4	16.3039	0.414774	0.0500001	-0.107461
353.397	-35914.5	-14477.2	16.3103	0.402494	0.05	-0.0962176
353.414	-35914.4	-14477	16.3156	0.386298	0.0499997	-0.0826753
353.431	-35914.3	-14476.7	16.3206	0.367759	0.0500001	-0.0679693
353.448	-35914.2	-14476.4	16.3259	0.349242	0.050001	-0.0536247
353.465	-35914.1	-14476.1	16.3308	0.334513	0.0499994	-0.0417513
353.482	-35914	-14475.9	16.3354	0.324775	0.0499961	-0.0330312
353.499	-35913.9	-14475.7	16.3412	0.314567	0.0500022	-0.0245137
353.516	-35913.8	-14475.3	16.3483	0.305674	0.0499903	-0.0176798
353.533	-35913.7	-14475.1	16.3549	0.307592	0.0500362	-0.0196097
353.55	-35913.6	-14474.9	16.3616	0.316447	0.0498662	-0.0271774
353.567	-35913.5	-14474.6	16.3689	0.329661	0.0507169	-0.0362017
353.584	-35913.4	-14474.4	16.3743	0.333925	0.0543293	-0.0410819
353.601	-35913.3	-14474.1	16.3786	0.332209	0.0578509	-0.0412816
353.618	-35913.2	-14473.8	16.3847	0.330202	0.0603077	-0.0420002
353.635	-35913.1	-14473.6	16.3889	0.336186	0.0599559	-0.0471341
353.652	-35913	-14473.3	16.3947	0.348219	0.059872	-0.0574897
353.669	-35912.9	-14473	16.399	0.361779	0.0608746	-0.0681212
353.686	-35912.8	-14472.8	16.4062	0.367841	0.065778	-0.0732323
353.703	-35912.7	-14472.5	16.4128	0.364319	0.0731833	-0.0711948
353.72	-35912.6	-14472.2	16.4202	0.355399	0.078549	-0.0636524
353.737	-35912.5	-14472	16.4248	0.345393	0.0814712	-0.0542423
353.754	-35912.4	-14471.7	16.43	0.334743	0.085	-0.0445369
353.771	-35912.3	-14471.5	16.4352	0.326239	0.0885287	-0.0359611
353.788	-35912.2	-14471.3	16.4398	0.319539	0.0914515	-0.0297239
353.805	-35912.1	-14471	16.4472	0.314878	0.096815	-0.0241038
353.822	-35912	-14470.7	16.4538	0.309389	0.104229	-0.0191487
353.839	-35911.9	-14470.5	16.461	0.3045	0.109099	-0.0147406
353.856	-35911.8	-14470.2	16.4653	0.301056	0.110219	-0.0115104
353.873	-35911.7	-14469.9	16.4711	0.299759	0.109678	-0.0100557
353.89	-35911.6	-14469.7	16.4753	0.300064	0.111967	-0.00974946
353.907	-35911.5	-14469.4	16.4814	0.299986	0.115604	-0.00981727
353.924	-35911.4	-14469.1	16.4856	0.300004	0.119293	-0.00979534
353.941	-35911.3	-14468.9	16.4915	0.299999	0.120165	-0.0098247
353.958	-35911.1	-14468.6	16.4957	0.3	0.119965	-0.00973961
353.975	-35911	-14468.3	16.5019	0.3	0.12001	-0.0105439
353.992	-35911	-14468.1	16.5057	0.3	0.119996	-0.0124078
354.009	-35910.8	-14467.8	16.5122	0.3	0.120005	-0.0157613
354.026	-35910.7	-14467.6	16.5159	0.3	0.119984	-0.0182307
354.043	-35910.7	-14467.3	16.5223	0.3	0.120061	-0.019505
354.06	-35910.5	-14467	16.5262	0.3	0.119837	-0.0196248
354.077	-35910.4	-14466.8	16.5326	0.3	0.122922	-0.0196024
354.094	-35910.3	-14466.5	16.5371	0.3	0.125301	-0.0196211
354.111	-35910.2	-14466.2	16.5398	0.3	0.126576	-0.0196084
354.128	-35910.1	-14466	16.5442	0.3	0.128502	-0.019607
354.145	-35910	-14465.8	16.5497	0.3	0.12997	-0.0196082
354.162	-35909.9	-14465.5	16.5549	0.3	0.129737	-0.0195976
354.179	-35909.8	-14465.2	16.56	0.3	0.13	-0.0196078
354.196	-35909.7	-14464.9	16.5652	0.3	0.132976	-0.0196506
354.213	-35909.6	-14464.7	16.5703	0.3	0.136871	-0.0195994
354.23	-35909.5	-14464.4	16.5753	0.3	0.139891	-0.0194383
354.247	-35909.4	-14464.2	16.5803	0.3	0.143612	-0.0196401
354.264	-35909.3	-14463.9	16.5854	0.3	0.149151	-0.0207559
354.281	-35909.2	-14463.6	16.5906	0.3	0.153701	-0.0232567
354.298	-35909.1	-14463.3	16.5958	0.3	0.15537	-0.0275599
354.315	-35909	-14463.1	16.6009	0.3	0.157155	-0.0339788
354.332	-35908.9	-14462.9	16.6059	0.3	0.160885	-0.0426266
354.349	-35908.8	-14462.6	16.6109	0.3	0.163574	-0.0531828
354.366	-35908.7	-14462.4	16.616	0.3	0.163486	-0.0652353
354.383	-35908.6	-14462.1	16.6212	0.3	0.163541	-0.0783053
354.4	-35908.5	-14461.8	16.6264	0.3	0.165416	-0.0921177
354.417	-35908.4	-14461.5	16.6315	0.3	0.166926	-0.106831
354.434	-35908.3	-14461.3	16.6365	0.3	0.166894	-0.122779
354.451	-35908.2	-14461	16.6415	0.3	0.166668	-0.140507
354.468	-35908.1	-14460.8	16.6466	0.3	0.166849	-0.160352
354.485	-35907.9	-14460.5	16.6518	0.3	0.166331	-0.182235
354.502	-35907.8	-14460.2	16.657	0.3	0.164625	-0.205403
354.519	-35907.7	-14459.9	16.6621	0.3	0.162411	-0.228194
354.536	-35907.6	-14459.7	16.6671	0.3	0.160546	-0.249946
354.553	-35907.5	-14459.5	16.6721	0.3	0.159957	-0.271324
354.57	-35907.4	-14459.2	16.6772	0.3	0.160227	-0.292274
354.587	-35907.3	-14458.9	16.6824	0.3	0.159318	-0.31175
354.604	-35907.2	-14458.6	16.6876	0.3	0.157303	-0.329149
354.621	-35907.1	-14458.4	16.6927	0.3	0.156518	-0.344415
354.638	-35907	-14458.1	16.6976	0.3	0.156841	-0.357441
354.655	-35906.9	-14457.9	16.7027	0.3	0.155894	-0.368059
354.672	-35906.8	-14457.6	16.7079	0.3	0.153868	-0.376314
354.689	-35906.7	-14457.3	16.7131	0.300001	0.153221	-0.382455
354.706	-35906.6	-14457	16.7182	0.300001	0.153522	-0.386709
354.723	-35906.5	-14456.8	16.7232	0.299996	0.152248	-0.389306
354.74	-35906.4	-14456.6	16.7282	0.299996	0.150267	-0.390725
354.757	-35906.3	-14456.3	16.7333	0.300014	0.150532	-0.391588
354.774	-35906.2	-14456	16.7385	0.300014	0.152707	-0.392091
354.791	-35906	-14455.7	16.7437	0.299944	0.154457	-0.392176
354.808	-35905.9	-14455.4	16.7488	0.299956	0.156095	-0.392133
354.825	-35905.8	-14455.2	16.7538	0.300228	0.159182	-0.392406
354.842	-35905.7	-14455	16.7588	0.300168	0.162694	-0.393054
354.859	-35905.6	-14454.7	16.7639	0.298952	0.164691	-0.393961
354.876	-35905.5	-14454.4	16.7691	0.297007	0.166245	-0.395171
354.893	-35905.4	-14454.1	16.7743	0.295233	0.169438	-0.396761
354.91	-35905.3	-14453.9	16.7794	0.293548	0.173011	-0.398496
354.927	-35905.2	-14453.6	16.7844	0.291629	0.174896	-0.400091
354.944	-35905.1	-14453.4	16.7894	0.290108	0.176399	-0.401745
354.961	-35905	-14453.1	16.7945	0.289733	0.179496	-0.403774
354.978	-35904.9	-14452.8	16.7997	0.289986	0.183146	-0.406169
354.995	-35904.8	-14452.5	16.8049	0.29007	0.185582	-0.408827
355.012	-35904.7	-14452.3	16.81	0.29	0.186667	-0.411765
355.029	-35904.6	-14452	16.815	0.289981	0.186813	-0.414985
355.046	-35904.5	-14451.8	16.82	0.29	0.186667	-0.418301
355.063	-35904.4	-14451.5	16.8251	0.290005	0.186725	-0.421575
355.08	-35904.2	-14451.2	16.8303	0.29	0.186649	-0.425053
355.097	-35904.1	-14450.9	16.8355	0.289999	0.186289	-0.428931
355.114	-35904	-14450.7	16.8406	0.29	0.186822	-0.432925
355.131	-35903.9	-14450.4	16.8456	0.29	0.188773	-0.436768
355.148	-35903.8	-14450.2	16.8506	0.29	0.190029	-0.44053
355.165	-35903.7	-14449.9	16.8557	0.29	0.188888	-0.444153
355.182	-35903.6	-14449.6	16.8609	0.29	0.186109	-0.447053
355.199	-35903.5	-14449.4	16.8661	0.29	0.182693	-0.448898
355.216	-35903.4	-14449.1	16.8712	0.29	0.179195	-0.45017
355.233	-35903.3	-14448.9	16.8762	0.29	0.175876	-0.451287
355.25	-35903.2	-14448.6	16.8812	0.29	0.172531	-0.4523
355.267	-35903.1	-14448.3	16.8863	0.29	0.169064	-0.453327
355.284	-35902.9	-14448	16.8915	0.29	0.165703	-0.454712
355.301	-35902.8	-14447.8	16.8967	0.29	0.162396	-0.456466
355.318	-35902.7	-14447.5	16.9018	0.29	0.158535	-0.457991
355.335	-35902.6	-14447.3	16.9068	0.29	0.153694	-0.459059
355.352	-35902.5	-14447	16.9118	0.29	0.147796	-0.460072
355.369	-35902.4	-14446.7	16.9169	0.29	0.140966	-0.461218
355.386	-35902.3	-14446.4	16.9221	0.29	0.1336	-0.4623
355.403	-35902.2	-14446.2	16.9273	0.29	0.126517	-0.463364
355.42	-35902.1	-14445.9	16.9323	0.29	0.120973	-0.464784
355.437	-35902	-14445.7	16.9373	0.29	0.116337	-0.466493
355.454	-35901.9	-14445.4	16.9425	0.29	0.110028	-0.467936
355.471	-35901.8	-14445.1	16.9478	0.29	0.102658	-0.469008
355.488	-35901.6	-14444.8	16.9521	0.29	0.0981377	-0.470098
355.505	-35901.5	-14444.6	16.9554	0.29	0.0953521	-0.471252
355.522	-35901.4	-14444.3	16.9586	0.29	0.0888046	-0.47221
355.539	-35901.3	-14444.1	16.962	0.29	0.0796571	-0.473244
355.556	-35901.2	-14443.8	16.9652	0.29	0.0740603	-0.475009
355.573	-35901.1	-14443.5	16.9686	0.29	0.0713861	-0.477376
355.59	-35901	-14443.2	16.9731	0.29	0.0660148	-0.479645
355.607	-35900.9	-14443	16.9784	0.29	0.0585476	-0.481854
355.624	-35900.8	-14442.7	16.9836	0.29	0.0534639	-0.484475
355.641	-35900.7	-14442.5	16.9885	0.29	0.0507409	-0.487263
355.658	-35900.6	-14442.2	16.9936	0.29	0.0478811	-0.489629
355.675	-35900.4	-14441.9	16.9988	0.29	0.0442499	-0.49181
355.692	-35900.3	-14441.6	17.004	0.29	0.0403576	-0.494433
355.709	-35900.2	-14441.4	17.0091	0.29	0.037096	-0.497325
355.726	-35900.1	-14441.1	17.0141	0.290001	0.0352585	-0.500022
355.743	-35900	-14440.9	17.0191	0.290001	0.0337194	-0.502746
355.76	-35899.9	-14440.6	17.0242	0.289995	0.0308506	-0.505924
355.777	-35899.8	-14440.3	17.0294	0.289998	0.0271038	-0.509395
355.794	-35899.7	-14440	17.0346	0.290018	0.0235906	-0.512809
355.811	-35899.6	-14439.7	17.0397	0.290004	0.0202065	-0.516144
355.828	-35899.5	-14439.5	17.0447	0.289927	0.0166208	-0.519465
355.845	-35899.4	-14439.3	17.0497	0.289987	0.0134837	-0.522692
355.862	-35899.2	-14439	17.0548	0.290268	0.0114731	-0.525694
355.879	-35899.1	-14438.7	17.06	0.29	0.01	-0.528322
355.896	-35899	-14438.4	17.0652	0.288514	0.008319	-0.530396
355.913	-35898.9	-14438.1	17.0703	0.286558	0.00656815	-0.531635
355.93	-35898.8	-14437.9	17.0753	0.284908	0.00496061	-0.531895
355.947	-35898.7	-14437.7	17.0803	0.283223	0.00322058	-0.531564
355.964	-35898.6	-14437.4	17.0854	0.281266	0.00125241	-0.531045
355.981	-35898.5	-14437.1	17.0906	0.279907	-9.20338e-05	-0.530423
355.998	-35898.3	-14436.8	17.0958	0.279757	-0.000239802	-0.529777
356.015	-35898.2	-14436.5	17.1009	0.280036	3.55742e-05	-0.52937
356.032	-35898.1	-14436.3	17.1059	0.280066	6.49684e-05	-0.529335
356.049	-35898	-14436.1	17.1109	0.279991	-9.35685e-06	-0.529423
356.066	-35897.9	-14435.8	17.116	0.279984	-1.61144e-05	-0.52943
356.083	-35897.8	-14435.5	17.1212	0.280003	3.15909e-06	-0.529408
356.1	-35897.7	-14435.2	17.1264	0.280003	4.03792e-06	-0.529408
356.117	-35897.6	-14434.9	17.1315	0.28	-1.01822e-06	-0.529412
356.134	-35897.5	-14434.7	17.1364	0.280003	-1.09114e-06	-0.52941
356.151	-35897.4	-14434.4	17.1416	0.279996	2.6961e-07	-0.529415
356.168	-35897.3	-14434.2	17.1469	0.279987	2.75639e-07	-0.529424
356.185	-35897.1	-14433.9	17.1514	0.280017	-9.41672e-08	-0.529396
356.202	-35897	-14433.6	17.1548	0.280047	-1.02004e-07	-0.529368
356.219	-35896.9	-14433.3	17.158	0.279924	8.38714e-08	-0.529483
356.236	-35896.8	-14433.1	17.1614	0.279817	1.60115e-07	-0.529581
356.253	-35896.7	-14432.8	17.1646	0.280286	-2.29579e-07	-0.529115
356.27	-35896.6	-14432.5	17.1679	0.280638	-5.02584e-07	-0.527563
356.287	-35896.5	-14432.2	17.1722	0.278633	9.58747e-07	-0.524467
356.304	-35896.4	-14431.9	17.1775	0.273392	1.7675e-06	-0.519451
356.321	-35896.2	-14431.7	17.1827	0.265592	-4.0736e-06	-0.512231
356.338	-35896.2	-14431.4	17.1876	0.25554	-6.78333e-06	-0.502865
356.355	-35896.1	-14431.2	17.1928	0.243166	1.52033e-05	-0.49173
356.372	-35895.9	-14430.9	17.1981	0.229201	2.3038e-05	-0.479263
356.389	-35895.8	-14430.6	17.2023	0.215075	-6.29096e-05	-0.465929
356.406	-35895.7	-14430.3	17.2055	0.201398	-7.84041e-05	-0.451823
356.423	-35895.6	-14430.1	17.209	0.187973	0.00026057	-0.436728
356.44	-35895.5	-14429.8	17.2124	0.172925	0.000299751	-0.420216
356.457	-35895.4	-14429.6	17.2147	0.153527	-0.00109222	-0.401749
356.474	-35895.3	-14429.3	17.2162	0.130413	-0.00300565	-0.381169
356.491	-35895.1	-14429	17.218	0.106344	-0.00342232	-0.358672
356.508	-35895	-14428.7	17.2197	0.0823187	-0.00320251	-0.335446
356.525	-35894.9	-14428.4	17.2203	0.0583683	-0.00451456	-0.313059
356.542	-35894.8	-14428.2	17.2201	0.0352158	-0.00640753	-0.291519
356.559	-35894.7	-14427.9	17.2199	0.0137645	-0.00675652	-0.270206
356.576	-35894.6	-14427.6	17.22	-0.00646816	-0.00656458	-0.249652
356.593	-35894.5	-14427.3	17.22	-0.0263511	-0.00793153	-0.230871
356.61	-35894.4	-14427.1	17.22	-0.044703	-0.00984632	-0.214231
356.627	-35894.3	-14426.8	17.2202	-0.0598313	-0.0104014	-0.199809
356.644	-35894.2	-14426.6	17.2201	-0.0720416	-0.0100428	-0.187574
356.661	-35894.1	-14426.3	17.2188	-0.0821313	-0.0098746	-0.177441
356.678	-35893.9	-14426	17.2168	-0.0896561	-0.00999004	-0.169268
356.695	-35893.8	-14425.7	17.215	-0.0940957	-0.0101227	-0.16287
356.712	-35893.7	-14425.4	17.2133	-0.0966667	-0.01	-0.157952
356.729	-35893.6	-14425.2	17.2117	-0.0987109	-0.00961137	-0.154209
356.746	-35893.5	-14425	17.21	-0.1	-0.01	-0.151416
356.763	-35893.4	-14424.7	17.2083	-0.100184	-0.0118519	-0.149399
356.78	-35893.3	-14424.4	17.2066	-0.0999966	-0.0133703	-0.14809
356.797	-35893.1	-14424.1	17.2048	-0.100092	-0.0131916	-0.147395
356.814	-35893	-14423.8	17.2031	-0.0999458	-0.0134858	-0.147021
356.831	-35892.9	-14423.6	17.2015	-0.0994303	-0.0156193	-0.146627
356.848	-35892.8	-14423.3	17.1998	-0.100226	-0.0166022	-0.145845
356.865	-35892.7	-14423.1	17.1981	-0.10339	-0.0146258	-0.144399
356.882	-35892.6	-14422.8	17.1964	-0.107329	-0.0133609	-0.142281
356.899	-35892.5	-14422.5	17.1946	-0.11075	-0.0151463	-0.13958
356.916	-35892.4	-14422.2	17.1929	-0.114181	-0.0168683	-0.136512
356.933	-35892.3	-14422	17.1913	-0.117791	-0.0166796	-0.133265
356.95	-35892.2	-14421.7	17.1896	-0.120492	-0.0168963	-0.129931
356.967	-35892.1	-14421.4	17.1878	-0.122026	-0.0187521	-0.126567
356.984	-35891.9	-14421.1	17.1863	-0.124112	-0.0202881	-0.123188
357.001	-35891.8	-14420.8	17.1848	-0.127565	-0.020346	-0.119811
357.018	-35891.7	-14420.6	17.1822	-0.13125	-0.0198095	-0.116478
357.035	-35891.6	-14420.3	17.1786	-0.134545	-0.0196121	-0.113205
357.052	-35891.5	-14420.1	17.1759	-0.137873	-0.0204496	-0.109973
357.069	-35891.4	-14419.8	17.1745	-0.141366	-0.0222639	-0.106662
357.086	-35891.3	-14419.5	17.1721	-0.144629	-0.0239463	-0.103023
357.103	-35891.1	-14419.2	17.1683	-0.147899	-0.0254577	-0.0990611
357.12	-35891	-14419	17.1657	-0.152214	-0.0281514	-0.0951143
357.137	-35891	-14418.7	17.1644	-0.15741	-0.0317635	-0.0913144
357.154	-35890.8	-14418.5	17.1619	-0.161996	-0.0342657	-0.087563
357.171	-35890.7	-14418.2	17.1582	-0.165374	-0.0356962	-0.084118
357.188	-35890.6	-14417.9	17.1555	-0.167954	-0.0383034	-0.0816042
357.205	-35890.5	-14417.6	17.1541	-0.169672	-0.0420188	-0.0800301
357.222	-35890.4	-14417.3	17.1518	-0.170053	-0.0446572	-0.0788356
357.239	-35890.3	-14417.1	17.1482	-0.16985	-0.046077	-0.0777562
357.256	-35890.2	-14416.9	17.1446	-0.170694	-0.0477279	-0.0767674
357.273	-35890.1	-14416.6	17.1412	-0.172625	-0.0495536	-0.0756548
357.29	-35889.9	-14416.3	17.1379	-0.174477	-0.0503621	-0.0740949
357.307	-35889.8	-14416	17.1344	-0.17613	-0.0501424	-0.0723487
357.324	-35889.7	-14415.7	17.1307	-0.178086	-0.0497012	-0.0710107
357.341	-35889.6	-14415.5	17.1274	-0.179748	-0.0497781	-0.0700123
357.358	-35889.5	-14415.2	17.1254	-0.180061	-0.0509675	-0.0689373
357.375	-35889.4	-14414.9	17.1238	-0.179894	-0.0528813	-0.067791
357.392	-35889.3	-14414.6	17.121	-0.180984	-0.0546672	-0.0667702
357.409	-35889.2	-14414.4	17.1173	-0.182988	-0.0563469	-0.0656142
357.426	-35889.1	-14414.1	17.1138	-0.184725	-0.058249	-0.0639614
357.443	-35889	-14413.9	17.1106	-0.186341	-0.0598249	-0.0623158
357.46	-35888.9	-14413.6	17.1072	-0.188348	-0.060315	-0.061409
357.477	-35888.7	-14413.3	17.1037	-0.18991	-0.0600454	-0.0610382
357.494	-35888.6	-14413	17.1003	-0.190026	-0.0597574	-0.0607562
357.511	-35888.5	-14412.7	17.0969	-0.189965	-0.0599633	-0.0609602
357.528	-35888.4	-14412.5	17.0935	-0.191304	-0.0610476	-0.0620656
357.545	-35888.3	-14412.3	17.0902	-0.193234	-0.0631737	-0.0631464
357.562	-35888.2	-14412	17.0868	-0.194675	-0.066332	-0.0632469
357.579	-35888.1	-14411.7	17.0833	-0.196667	-0.07	-0.0631808
357.596	-35888	-14411.4	17.0799	-0.20019	-0.0735877	-0.0638332
357.613	-35887.9	-14411.1	17.0765	-0.203476	-0.0768464	-0.0642645
357.63	-35887.8	-14410.9	17.0731	-0.205061	-0.0798667	-0.0636642
357.647	-35887.7	-14410.7	17.0698	-0.206821	-0.083592	-0.0631838
357.664	-35887.6	-14410.4	17.0664	-0.210307	-0.0886376	-0.063766
357.681	-35887.4	-14410.1	17.0629	-0.213632	-0.0939211	-0.0642758
357.698	-35887.3	-14409.8	17.0594	-0.215319	-0.0987437	-0.0637737
357.715	-35887.2	-14409.5	17.0561	-0.217081	-0.104488	-0.0630984
357.732	-35887.1	-14409.3	17.0531	-0.22026	-0.111609	-0.0627733
357.749	-35887	-14409	17.0492	-0.223976	-0.117481	-0.0618288
357.766	-35886.9	-14408.8	17.0439	-0.227434	-0.120786	-0.0596781
357.783	-35886.8	-14408.5	17.039	-0.230799	-0.124379	-0.0571636
357.8	-35886.7	-14408.2	17.0355	-0.234243	-0.129763	-0.0549162
357.817	-35886.6	-14407.9	17.0324	-0.237662	-0.1345	-0.0527181
357.834	-35886.5	-14407.7	17.029	-0.240996	-0.137586	-0.0504742
357.851	-35886.4	-14407.4	17.0257	-0.244312	-0.1413	-0.0484746
357.868	-35886.2	-14407.2	17.0225	-0.247706	-0.146597	-0.0468064
357.885	-35886.1	-14406.9	17.0184	-0.251292	-0.151612	-0.0451463
357.902	-35886	-14406.6	17.0132	-0.254857	-0.155167	-0.0434103
357.919	-35885.9	-14406.3	17.0079	-0.257715	-0.157509	-0.0419204
357.936	-35885.8	-14406.1	17.0029	-0.259472	-0.159127	-0.0408197
357.953	-35885.7	-14405.8	16.998	-0.260161	-0.160657	-0.0399869
357.97	-35885.6	-14405.5	16.9928	-0.260106	-0.162389	-0.0393945
357.987	-35885.5	-14405.2	16.9874	-0.259954	-0.164161	-0.0391472
358.004	-35885.4	-14404.9	16.9821	-0.259975	-0.165877	-0.0391784
358.021	-35885.2	-14404.7	16.978	-0.260013	-0.167545	-0.0392356
358.038	-35885.2	-14404.5	16.9748	-0.260007	-0.169204	-0.0392258
358.055	-35885.1	-14404.2	16.9716	-0.259997	-0.170913	-0.0392103
358.072	-35884.9	-14403.9	16.9681	-0.259998	-0.172642	-0.0392131
358.089	-35884.8	-14403.6	16.9648	-0.260001	-0.174293	-0.039218
358.106	-35884.7	-14403.3	16.9614	-0.26	-0.175996	-0.0392173
358.123	-35884.6	-14403.1	16.9571	-0.26	-0.177991	-0.0392116
358.14	-35884.5	-14402.9	16.9519	-0.26	-0.179689	-0.0392113
358.157	-35884.4	-14402.6	16.9466	-0.26	-0.18007	-0.0392296
358.174	-35884.3	-14402.3	16.9415	-0.26	-0.179881	-0.0392296
358.191	-35884.2	-14402	16.9364	-0.26	-0.180877	-0.0391598
358.208	-35884.1	-14401.7	16.9312	-0.26	-0.182866	-0.0391719
358.225	-35884	-14401.5	16.9259	-0.26	-0.184655	-0.0395034
358.242	-35883.9	-14401.3	16.921	-0.26	-0.186253	-0.0401309
358.259	-35883.8	-14401	16.9171	-0.26	-0.188145	-0.040944
358.276	-35883.7	-14400.7	16.9139	-0.26	-0.189808	-0.0421878
358.293	-35883.5	-14400.4	16.9105	-0.26	-0.190372	-0.0441833
358.31	-35883.4	-14400.1	16.907	-0.26	-0.190062	-0.0465656
358.327	-35883.3	-14399.9	16.904	-0.26	-0.189593	-0.0487906
358.344	-35883.2	-14399.7	16.9005	-0.26	-0.189873	-0.050937
358.361	-35883.1	-14399.4	16.8958	-0.26	-0.191536	-0.0532266
358.378	-35883	-14399.1	16.8903	-0.26	-0.193272	-0.0554362
358.395	-35882.9	-14398.8	16.885	-0.26	-0.193579	-0.0572685
358.412	-35882.8	-14398.5	16.88	-0.26	-0.193333	-0.0588235
358.429	-35882.7	-14398.3	16.8751	-0.26	-0.193596	-0.0603342
358.446	-35882.6	-14398.1	16.87	-0.26	-0.193333	-0.0620915
358.463	-35882.5	-14397.8	16.8646	-0.26	-0.191606	-0.0642774
358.48	-35882.4	-14397.5	16.8597	-0.26	-0.189942	-0.0665797
358.497	-35882.3	-14397.2	16.8561	-0.26	-0.189754	-0.0687419
358.514	-35882.1	-14396.9	16.853	-0.26	-0.190002	-0.0711106
358.531	-35882.1	-14396.7	16.8496	-0.260002	-0.189793	-0.0738911
358.548	-35882	-14396.5	16.8463	-0.259999	-0.190106	-0.0765348
358.565	-35881.9	-14396.2	16.8431	-0.259994	-0.191681	-0.0787112
358.582	-35881.7	-14395.9	16.8392	-0.260003	-0.193664	-0.0810767
358.599	-35881.6	-14395.6	16.8341	-0.260021	-0.195358	-0.0839756
358.616	-35881.5	-14395.3	16.8288	-0.259983	-0.197108	-0.086601
358.633	-35881.4	-14395.1	16.8238	-0.259918	-0.198979	-0.0886353
358.65	-35881.3	-14394.9	16.8188	-0.260066	-0.200175	-0.0910875
358.667	-35881.2	-14394.6	16.8134	-0.260292	-0.200279	-0.0944613
358.684	-35881.1	-14394.3	16.8088	-0.259676	-0.199866	-0.0979227
358.701	-35881	-14394	16.8054	-0.257936	-0.199659	-0.101146
358.718	-35880.9	-14393.7	16.8022	-0.256045	-0.200421	-0.104942
358.735	-35880.8	-14393.5	16.7988	-0.254448	-0.202173	-0.109429
358.752	-35880.7	-14393.3	16.7956	-0.252641	-0.203857	-0.113545
358.769	-35880.6	-14393	16.7923	-0.250729	-0.205342	-0.116876
358.786	-35880.5	-14392.7	16.7881	-0.249798	-0.207955	-0.120078
358.803	-35880.4	-14392.4	16.7829	-0.249932	-0.211627	-0.123067
358.82	-35880.3	-14392.2	16.7776	-0.249894	-0.214444	-0.12476
358.837	-35880.2	-14391.9	16.7726	-0.24969	-0.215961	-0.125161
358.854	-35880.1	-14391.7	16.7677	-0.250691	-0.217416	-0.125485
358.871	-35880	-14391.4	16.7625	-0.252656	-0.219208	-0.126118
358.888	-35879.9	-14391.1	16.7571	-0.253621	-0.220781	-0.126527
358.905	-35879.7	-14390.8	16.7519	-0.253406	-0.222403	-0.126992
358.922	-35879.6	-14390.6	16.7478	-0.253456	-0.225066	-0.128514
358.939	-35879.6	-14390.3	16.7446	-0.253599	-0.228578	-0.130874
358.956	-35879.5	-14390.1	16.7414	-0.252445	-0.231864	-0.132927
358.973	-35879.4	-14389.8	16.7379	-0.250498	-0.235212	-0.134511
358.99	-35879.2	-14389.5	16.7346	-0.249638	-0.239984	-0.136207
359.007	-35879.1	-14389.2	16.7312	-0.249895	-0.247258	-0.13792
359.024	-35879	-14389	16.7268	-0.250102	-0.257838	-0.139155
359.041	-35878.9	-14388.8	16.7216	-0.250028	-0.271897	-0.140167
359.058	-35878.8	-14388.5	16.7163	-0.249974	-0.289168	-0.141582
359.075	-35878.7	-14388.2	16.7112	-0.249994	-0.308606	-0.143364
359.092	-35878.6	-14387.9	16.7061	-0.250007	-0.328645	-0.145125
359.109	-35878.5	-14387.6	16.7009	-0.250001	-0.347096	-0.146775
359.126	-35878.4	-14387.4	16.6956	-0.249998	-0.361948	-0.148376
359.143	-35878.3	-14387.2	16.6908	-0.25	-0.374491	-0.150023
359.16	-35878.2	-14386.9	16.6869	-0.250001	-0.386978	-0.151783
359.177	-35878.1	-14386.6	16.6837	-0.25	-0.398749	-0.153426
359.194	-35878	-14386.3	16.6803	-0.25	-0.408296	-0.154677
359.211	-35877.9	-14386	16.6769	-0.25	-0.416222	-0.155712
359.228	-35877.8	-14385.8	16.6738	-0.25	-0.423546	-0.156797
359.245	-35877.7	-14385.6	16.6702	-0.25	-0.429697	-0.15789
359.262	-35877.6	-14385.3	16.6654	-0.25	-0.433899	-0.158921
359.279	-35877.5	-14385	16.66	-0.25	-0.436667	-0.160131
359.296	-35877.4	-14384.7	16.6548	-0.25	-0.438718	-0.161738
359.313	-35877.3	-14384.5	16.6497	-0.25	-0.440056	-0.1635
359.33	-35877.2	-14384.2	16.6444	-0.249998	-0.440509	-0.165155
359.347	-35877.1	-14384	16.6398	-0.25	-0.439935	-0.166762
359.364	-35877	-14383.7	16.6362	-0.250006	-0.438374	-0.168421
359.381	-35876.9	-14383.4	16.6329	-0.249998	-0.436445	-0.17014
359.398	-35876.8	-14383.1	16.6295	-0.249978	-0.434684	-0.171872
359.415	-35876.7	-14382.9	16.6261	-0.250014	-0.433047	-0.173466
359.432	-35876.6	-14382.6	16.623	-0.250087	-0.431409	-0.174736
359.449	-35876.5	-14382.4	16.6192	-0.249948	-0.429687	-0.17546
359.466	-35876.4	-14382.1	16.6142	-0.249686	-0.427906	-0.175559
359.483	-35876.3	-14381.8	16.6087	-0.250268	-0.426327	-0.175306
359.5	-35876.2	-14381.5	16.6035	-0.252028	-0.424836	-0.174849
359.517	-35876.1	-14381.3	16.5986	-0.253768	-0.422505	-0.173982
359.534	-35876	-14381.1	16.5936	-0.255143	-0.419102	-0.172793
359.551	-35875.9	-14380.8	16.5884	-0.257578	-0.415756	-0.171932
359.568	-35875.8	-14380.5	16.5831	-0.26128	-0.412654	-0.171504
359.585	-35875.7	-14380.2	16.5786	-0.264091	-0.408139	-0.170586
359.602	-35875.6	-14380	16.5752	-0.265532	-0.401397	-0.168861
359.619	-35875.5	-14379.7	16.572	-0.267881	-0.393112	-0.167031
359.636	-35875.4	-14379.5	16.5686	-0.271514	-0.383381	-0.165056
359.653	-35875.3	-14379.2	16.5654	-0.274186	-0.371444	-0.161889
359.67	-35875.2	-14378.9	16.5621	-0.27561	-0.357571	-0.157333
359.687	-35875.1	-14378.7	16.5578	-0.278097	-0.343376	-0.152332
359.704	-35875	-14378.4	16.5525	-0.281814	-0.329662	-0.147309
359.721	-35874.9	-14378.1	16.5473	-0.284538	-0.316271	-0.142085
359.738	-35874.8	-14377.9	16.5423	-0.285978	-0.302968	-0.137076
359.755	-35874.8	-14377.7	16.5373	-0.287665	-0.289507	-0.133233
359.772	-35874.7	-14377.4	16.5321	-0.289542	-0.275754	-0.130577
359.789	-35874.5	-14377.1	16.5269	-0.290137	-0.261719	-0.128282
359.806	-35874.4	-14376.8	16.5218	-0.289903	-0.247949	-0.126034
359.823	-35874.4	-14376.5	16.5168	-0.290719	-0.235341	-0.123888
359.84	-35874.3	-14376.3	16.5118	-0.292628	-0.223886	-0.121156
359.857	-35874.2	-14376.1	16.5067	-0.294481	-0.213004	-0.116733
359.874	-35874.1	-14375.8	16.5015	-0.296136	-0.202793	-0.110807
359.891	-35874	-14375.5	16.4963	-0.298058	-0.193727	-0.104363
359.908	-35873.9	-14375.2	16.4912	-0.29975	-0.185326	-0.0975528
359.925	-35873.8	-14375	16.4862	-0.300302	-0.176718	-0.0901112
359.942	-35873.7	-14374.7	16.4812	-0.300065	-0.168436	-0.0823939
359.959	-35873.6	-14374.5	16.4761	-0.299922	-0.161454	-0.0749814
359.976	-35873.5	-14374.2	16.4709	-0.299987	-0.15467	-0.067744
359.993	-35873.4	-14373.9	16.4657	-0.300021	-0.146362	-0.0603127
360.01	-35873.3	-14373.6	16.4606	-0.300002	-0.137618	-0.0530899
360.027	-35873.2	-14373.4	16.4556	-0.299994	-0.130316	-0.0466763
360.044	-35873.1	-14373.2	16.4506	-0.299999	-0.124057	-0.0409508
360.061	-35873	-14372.9	16.4455	-0.300002	-0.1177	-0.0356096
360.078	-35872.9	-14372.6	16.4403	-0.3	-0.110467	-0.030765
360.095	-35872.8	-14372.3	16.435	-0.299998	-0.101999	-0.0265942
360.112	-35872.7	-14372	16.43	-0.3	-0.0933333	-0.0228758
360.129	-35872.6	-14371.8	16.4254	-0.300006	-0.0853546	-0.0192468
360.146	-35872.5	-14371.6	16.42	-0.3	-0.0766667	-0.0152505
360.163	-35872.4	-14371.3	16.4131	-0.299979	-0.06616	-0.0105167
360.18	-35872.3	-14371	16.4063	-0.300004	-0.056148	-0.00511342
360.197	-35872.2	-14370.7	16.4012	-0.30008	-0.0487559	0.000828147
360.214	-35872.1	-14370.5	16.396	-0.299968	-0.042606	0.00733205
360.231	-35872	-14370.3	16.3892	-0.299686	-0.0361111	0.0143502
360.248	-35872	-14370	16.3827	-0.300122	-0.0291644	0.0215391
360.265	-35871.9	-14369.7	16.3777	-0.301776	-0.0220769	0.0287067
360.282	-35871.8	-14369.5	16.3722	-0.303616	-0.0156055	0.0362329
360.299	-35871.7	-14369.2	16.3652	-0.305078	-0.0102366	0.0442111
360.316	-35871.6	-14368.9	16.3586	-0.307343	-0.00562847	0.0518174
360.333	-35871.5	-14368.7	16.3535	-0.310834	-0.00179772	0.05876
360.35	-35871.4	-14368.5	16.3489	-0.313932	0.000275374	0.0660921
360.367	-35871.3	-14368.2	16.3437	-0.315706	0.000350749	0.0744309
360.384	-35871.2	-14367.9	16.3385	-0.317105	-8.7013e-05	0.083189
360.401	-35871.1	-14367.6	16.3333	-0.31881	-8.69478e-05	0.0920548
360.418	-35871	-14367.4	16.3282	-0.320647	2.6903e-05	0.101427
360.435	-35870.9	-14367.1	16.3233	-0.322375	2.33865e-05	0.11098
360.452	-35870.8	-14366.9	16.3182	-0.323789	-7.03688e-06	0.11923
360.469	-35870.7	-14366.6	16.313	-0.32527	-5.64622e-06	0.125507
360.486	-35870.6	-14366.3	16.308	-0.328013	2.06769e-06	0.130468
360.503	-35870.5	-14366	16.3029	-0.33173	1.3645e-06	0.134475
360.52	-35870.4	-14365.8	16.2971	-0.33426	-6.08789e-07	0.137434
360.537	-35870.3	-14365.6	16.2903	-0.335602	-3.65562e-07	0.140376
360.554	-35870.2	-14365.3	16.2834	-0.338133	1.58544e-07	0.145521
360.571	-35870.1	-14365	16.2766	-0.341885	8.58805e-08	0.153516
360.588	-35870	-14364.8	16.2696	-0.344371	-4.47224e-08	0.163266
360.605	-35869.9	-14364.5	16.2626	-0.345767	-2.00188e-08	0.174016
360.622	-35869.8	-14364.2	16.2566	-0.348633	1.27552e-08	0.185373
360.639	-35869.8	-14364	16.2517	-0.352328	5.28186e-09	0.19636
360.656	-35869.7	-14363.7	16.2477	-0.353904	-3.13701e-09	0.205731
360.673	-35869.6	-14363.5	16.2426	-0.355207	-9.80408e-10	0.215573
360.69	-35869.5	-14363.2	16.2339	-0.361034	2.27091e-10	0.230166
360.707	-35869.4	-14362.9	16.2228	-0.365861	-5.63975e-11	0.247576
360.724	-35869.3	-14362.7	16.2156	-0.368842	5.71707e-11	0.257255
360.741	-35869.2	-14362.5	16.2115	-0.372317	1.31748e-11	0.262207
360.758	-35869.1	-14362.2	16.2051	-0.375765	-2.50978e-12	0.274146
360.775	-35869	-14361.9	16.1982	-0.379547	6.78954e-13	0.289383
360.792	-35868.9	-14361.7	16.1916	-0.379847	-1.79529e-13	0.305957
360.809	-35868.8	-14361.4	16.1846	-0.382613	3.53088e-14	0.326453
360.826	-35868.7	-14361.1	16.1778	-0.386046	-9.50808e-15	0.344781
360.843	-35868.6	-14360.9	16.1712	-0.389675	2.50854e-15	0.358483
360.86	-35868.5	-14360.6	16.1642	-0.38991	-4.33615e-16	0.369287
360.877	-35868.4	-14360.4	16.1574	-0.392864	1.16364e-16	0.37796
360.894	-35868.4	-14360.1	16.1508	-0.396284	-3.06155e-17	0.389474
360.911	-35868.2	-14359.8	16.1438	-0.39979	3.91259e-18	0.404264
360.928	-35868.2	-14359.6	16.137	-0.40315	-1.04754e-18	0.421618
360.945	-35868.1	-14359.4	16.1305	-0.406433	2.74633e-19	0.439059
360.962	-35868	-14359	16.12	-0.41	0	0.456427
360.979	-35867.9	-14358.8	16.1133	-0.41	-1.04735e-30	0.472767
360.996	-35867.8	-14358.6	16.1067	-0.413333	0	0.491285
361.013	-35867.7	-14358.3	16.0996	-0.416862	-1.19263e-21	0.514439
361.03	-35867.6	-14358	16.0929	-0.420196	3.18836e-22	0.536046
361.047	-35867.5	-14357.8	16.0863	-0.423531	-8.27141e-23	0.555632
361.064	-35867.4	-14357.5	16.079	-0.427127	4.10472e-23	0.575143
361.081	-35867.3	-14357.3	16.0687	-0.430171	-1.09687e-23	0.592466
361.098	-35867.2	-14357	16.059	-0.429898	2.82703e-24	0.611301
361.115	-35867.1	-14356.7	16.0521	-0.430394	-1.0525e-24	0.632238
361.132	-35867	-14356.5	16.0456	-0.433947	2.81116e-25	0.652854
361.149	-35866.9	-14356.3	16.0382	-0.437349	-7.19189e-26	0.671896
361.166	-35866.8	-14356	16.0281	-0.44037	2.3808e-26	0.685689
361.183	-35866.8	-14355.8	16.0218	-0.439539	-6.35558e-27	0.692699
361.2	-35866.7	-14355.5	16.0152	-0.435226	1.61228e-27	0.693948
361.217	-35866.6	-14355.2	16.0071	-0.427827	-5.00691e-28	0.691429
361.234	-35866.5	-14355	15.9977	-0.421896	1.34118e-28	0.683628
361.251	-35866.4	-14354.7	15.9914	-0.419965	-3.57811e-29	0.670757
361.268	-35866.3	-14354.4	15.9848	-0.419325	8.98552e-30	0.65012
361.285	-35866.2	-14354.2	15.9765	-0.414978	-2.66683e-30	0.62472
361.302	-35866.1	-14354	15.9672	-0.405431	6.62268e-31	0.596295
361.319	-35866	-14353.7	15.9606	-0.391221	-1.92064e-31	0.566125
361.336	-35865.9	-14353.5	15.9539	-0.376638	5.11696e-32	0.537328
361.353	-35865.8	-14353.2	15.9472	-0.360548	-1.25352e-32	0.508977
361.37	-35865.7	-14352.9	15.9398	-0.34687	3.56294e-33	0.483083
361.387	-35865.6	-14352.7	15.9352	-0.334812	-9.48442e-34	0.462608
361.404	-35865.5	-14352.4	15.93	-0.326448	2.28542e-34	0.445164
361.421	-35865.4	-14352.1	15.9249	-0.319984	-6.39816e-35	0.430907
361.438	-35865.4	-14351.9	15.9198	-0.311995	1.70153e-35	0.417147
361.455	-35865.3	-14351.7	15.9148	-0.299306	-4.01721e-36	0.400536
361.472	-35865.2	-14351.4	15.9093	-0.285433	1.1115e-36	0.382781
361.489	-35865.1	-14351.2	15.9048	-0.271954	-2.95267e-37	0.366738
361.506	-35865	-14350.9	15.8991	-0.260248	6.79187e-38	0.351553
361.523	-35864.9	-14350.6	15.8945	-0.250015	-1.86187e-38	0.337939
361.54	-35864.8	-14350.4	15.889	-0.2409	4.93976e-39	0.323871
361.557	-35864.7	-14350.1	15.8841	-0.225472	-1.09813e-39	0.306366
361.574	-35864.6	-14349.9	15.8811	-0.208227	3.00541e-40	0.286986
361.591	-35864.5	-14349.6	15.8774	-0.192225	-8.60565e-41	0.274245
361.608	-35864.5	-14349.5	15.8761	-0.193121	5.67142e-41	0.26995
361.625	-35864.4	-14349.2	15.8719	-0.195395	-2.28489e-42	0.26723
361.642	-35864.2	-14348.9	15.8671	-0.189488	8.95072e-43	0.256654
361.659	-35864.1	-14348.6	15.8641	-0.167854	-1.76038e-43	0.237852
361.676	-35864.1	-14348.3	15.8603	-0.148974	4.74041e-44	0.21778
361.693	-35864	-14348.1	15.8601	-0.135799	-1.25061e-44	0.201803
361.71	-35863.9	-14347.8	15.8571	-0.121548	2.15995e-45	0.188718
361.727	-35863.8	-14347.6	15.8537	-0.110873	-5.72744e-46	0.178606
361.744	-35863.7	-14347.4	15.8502	-0.104316	1.24918e-46	0.169893
361.761	-35863.6	-14347.1	15.85	-0.093908	3.63542e-47	0.159778
361.778	-35863.5	-14346.8	15.85	-0.0841881	-2.10104e-46	0.144787
361.795	-35863.4	-14346.6	15.85	-0.0645321	8.04073e-46	0.126475
361.812	-35863.3	-14346.3	15.85	-0.0466667	0	0.105664
361.829	-35863.2	-14346.1	15.85	-0.03	0	0.0904139
361.846	-35863.1	-14345.9	15.85	-0.02	0	0.0795207
361.863	-35863	-14345.5	15.85	-0.0129192	-1.85474e-43	0.0714939
361.88	-35862.9	-14345.3	15.85	-0.00634606	7.07459e-43	0.0649402
361.897	-35862.9	-14345.1	15.85	0.000657881	-2.64237e-42	0.0560091
361.914	-35862.7	-14344.8	15.85	0.0149669	2.06762e-41	0.0429026
361.931	-35862.7	-14344.6	15.85	0.0284736	-7.85863e-41	0.0262512
361.948	-35862.6	-14344.3	15.85	0.0451891	2.92842e-40	0.00897581
361.965	-35862.5	-14344	15.8499	0.0589551	-1.69415e-39	-0.00929716
361.982	-35862.4	-14343.8	15.8504	0.072592	6.4213e-39	-0.0299781
361.999	-35862.3	-14343.6	15.854	0.0902111	-2.38459e-38	-0.0413825
362.016	-35862.2	-14343.3	15.8576	0.111637	1.21245e-37	-0.0471401
362.033	-35862.1	-14343	15.8601	0.130923	-4.58533e-37	-0.043558
362.05	-35862	-14342.8	15.8605	0.146679	1.69498e-36	-0.0604003
362.067	-35861.9	-14342.5	15.8644	0.161385	-8.00585e-36	-0.0859083
362.084	-35861.8	-14342.3	15.8676	0.17806	3.0222e-35	-0.113996
362.101	-35861.7	-14342	15.8711	0.195904	-1.11063e-34	-0.134342
362.118	-35861.6	-14341.7	15.8743	0.217467	4.99796e-34	-0.153783
362.135	-35861.6	-14341.5	15.879	0.236135	-1.88386e-33	-0.171687
362.152	-35861.5	-14341.3	15.8847	0.252263	6.87209e-33	-0.186783
362.169	-35861.4	-14341	15.8891	0.263284	-2.98755e-32	-0.198307
362.186	-35861.3	-14340.8	15.8961	0.269524	1.12463e-31	-0.206839
362.203	-35861.2	-14340.5	15.9031	0.274877	-4.06466e-31	-0.214977
362.22	-35861.1	-14340.2	15.9086	0.279058	1.72163e-30	-0.22044
362.237	-35861	-14340	15.9112	0.276869	-6.47373e-30	-0.218229
362.254	-35860.9	-14339.7	15.9164	0.262427	2.31241e-29	-0.206179
362.271	-35860.8	-14339.5	15.9239	0.241119	-9.59644e-29	-0.18678
362.288	-35860.7	-14339.3	15.9286	0.218872	3.60502e-28	-0.167159
362.305	-35860.6	-14339	15.9319	0.200554	-1.26833e-27	-0.147838
362.322	-35860.5	-14338.7	15.935	0.183148	5.1774e-27	-0.131281
362.339	-35860.5	-14338.5	15.9406	0.168782	-1.94332e-26	-0.116802
362.356	-35860.3	-14338.2	15.9456	0.154755	6.7009e-26	-0.103534
362.373	-35860.2	-14337.9	15.9491	0.143318	-2.69833e-25	-0.0911493
362.39	-35860.2	-14337.7	15.9499	0.133332	1.01206e-24	-0.0807446
362.407	-35860.1	-14337.4	15.9521	0.125319	-3.39433e-24	-0.0709719
362.424	-35860	-14337.2	15.9557	0.118273	1.35124e-23	-0.0653257
362.441	-35859.9	-14337	15.9594	0.114538	-5.06475e-23	-0.0611612
362.458	-35859.8	-14336.7	15.9599	0.108254	1.63137e-22	-0.057497
362.475	-35859.7	-14336.4	15.9624	0.10391	-6.43095e-22	-0.0532759
362.492	-35859.6	-14336.2	15.9658	0.100857	2.40903e-21	-0.0497522
362.509	-35859.5	-14335.9	15.9696	0.097276	-7.27719e-21	-0.0463702
362.526	-35859.4	-14335.6	15.9699	0.093911	2.8445e-20	-0.0430448
362.543	-35859.3	-14335.4	15.9726	0.0906105	-1.06498e-19	-0.0398139
362.56	-35859.2	-14335.1	15.9762	0.087067	2.86056e-19	-0.0363449
362.577	-35859.1	-14334.9	15.9798	0.083761	-1.10988e-18	-0.0330799
362.594	-35859.1	-14334.7	15.9801	0.0802423	4.1534e-18	-0.0289727
362.611	-35858.9	-14334.4	15.9799	0.0799483	-8.36951e-18	-0.021336
362.628	-35858.9	-14334.1	15.9831	0.0800958	3.22618e-17	-0.00750057
362.645	-35858.8	-14333.9	15.9864	0.0768896	-1.20677e-16	0.0107585
362.662	-35858.7	-14333.6	15.99	0.0733333	-2.76533e-26	0.0315904
362.679	-35858.6	-14333.4	15.99	0.07	0	0.0446623
362.696	-35858.5	-14333.1	15.99	0.07	0	0.0522876
362.713	-35858.4	-14332.8	15.9935	0.0699957	2.77891e-14	0.0557611
362.73	-35858.3	-14332.6	15.9969	0.0699938	-1.05997e-13	0.0601948
362.747	-35858.2	-14332.4	16.0001	0.0700289	3.959e-13	0.0657678
362.764	-35858.1	-14332	16.0002	0.069765	-3.09786e-12	0.074006
362.781	-35858	-14331.8	16.0038	0.0662523	1.17744e-11	0.082746
362.798	-35857.9	-14331.6	16.0071	0.0628725	-4.38758e-11	0.0913546
362.815	-35857.8	-14331.3	16.0103	0.0597618	2.53829e-10	0.0978823
362.832	-35857.7	-14331.1	16.0098	0.0600641	-9.62086e-10	0.101937
362.849	-35857.6	-14330.8	16.0104	0.0599817	3.57276e-09	0.105057
362.866	-35857.5	-14330.5	16.0142	0.0600155	-1.81658e-08	0.107142
362.883	-35857.5	-14330.3	16.0176	0.0599603	6.87007e-08	0.107861
362.9	-35857.4	-14330.1	16.0203	0.0601416	-2.53955e-07	0.108002
362.917	-35857.3	-14329.8	16.0198	0.0592478	1.19949e-06	0.109407
362.934	-35857.2	-14329.5	16.0207	0.0558035	-4.52807e-06	0.112211
362.951	-35857.1	-14329.3	16.0244	0.0516614	1.66402e-05	0.114516
362.968	-35857	-14329	16.0281	0.0518871	-7.48831e-05	0.117734
362.985	-35856.9	-14328.8	16.0301	0.0408921	0.000282253	0.119473
363.002	-35856.8	-14328.5	16.0309	0.0391936	-0.00120541	0.109925
363.019	-35856.7	-14328.3	16.0348	0.07164	-0.00361631	0.0906882
363.036	-35856.6	-14328	16.0382	0.0924311	-0.00362572	0.0722458
363.053	-35856.5	-14327.7	16.0403	0.0937893	-0.00164905	0.0749415
363.07	-35856.4	-14327.4	16.0397	0.0631906	-0.00118285	0.0863079
363.087	-35856.3	-14327.2	16.0413	0.059677	-0.00369395	0.0970111
363.104	-35856.2	-14327	16.045	0.060079	-0.00353383	0.0981325
363.121	-35856.1	-14326.7	16.0487	0.059973	-0.00158993	0.0980075
363.138	-35856.1	-14326.5	16.0503	0.0600253	0.000332762	0.0980687
363.155	-35856	-14326.2	16.0496	0.0599256	-8.84918e-05	0.0979531
363.172	-35855.9	-14325.9	16.0517	0.0602565	2.08811e-05	0.09853
363.189	-35855.8	-14325.7	16.0553	0.0582758	-5.73146e-06	0.100223
363.206	-35855.7	-14325.4	16.0591	0.0545953	1.31838e-06	0.10337
363.223	-35855.6	-14325.2	16.0599	0.0508937	-3.61409e-07	0.106149
363.24	-35855.5	-14324.9	16.0619	0.0498018	9.58834e-08	0.107592
363.257	-35855.4	-14324.7	16.0656	0.0500441	-2.13069e-08	0.107888
363.274	-35855.3	-14324.4	16.0693	0.0499879	5.79793e-09	0.107831
363.291	-35855.2	-14324.2	16.0702	0.0500037	-1.53588e-09	0.107847
363.308	-35855.1	-14323.9	16.0697	0.0499978	3.25174e-10	0.107841
363.325	-35855	-14323.6	16.0724	0.0500064	-8.79673e-11	0.107849
363.342	-35854.9	-14323.4	16.0758	0.0499768	2.32602e-11	0.10782
363.359	-35854.8	-14323.1	16.0796	0.05007	-4.57471e-12	0.107912
363.376	-35854.7	-14322.9	16.0802	0.0497263	1.23189e-12	0.106967
363.393	-35854.7	-14322.6	16.0797	0.0528864	-3.25014e-13	0.105891
363.41	-35854.6	-14322.3	16.0829	0.0533588	5.61803e-14	0.104611
363.427	-35854.5	-14322.1	16.0863	0.053514	-1.50764e-14	0.105498
363.444	-35854.4	-14321.9	16.0898	0.0502953	3.96663e-15	0.106619
363.461	-35854.3	-14321.5	16.0901	0.049963	-5.06926e-16	0.107803
363.478	-35854.2	-14321.3	16.0899	0.0500099	1.35722e-16	0.107854
363.495	-35854.1	-14321.1	16.0931	0.0499973	-3.55823e-17	0.10784
363.512	-35854	-14320.8	16.0967	0.05	-1.01476e-27	0.107843
363.529	-35853.9	-14320.5	16.1	0.05	0	0.107843
363.546	-35853.8	-14320.3	16.1	0.05	0	0.107843
363.563	-35853.7	-14320.1	16.1036	0.0500138	1.5452e-19	0.107852
363.58	-35853.6	-14319.8	16.1069	0.0499474	-4.13093e-20	0.10781
363.597	-35853.5	-14319.6	16.1101	0.0501983	1.07167e-20	0.10538
363.614	-35853.4	-14319.2	16.1099	0.0578909	-5.31819e-21	0.0965758
363.631	-35853.3	-14319	16.1102	0.0721295	1.42114e-21	0.0807242
363.648	-35853.3	-14318.8	16.1138	0.0922845	-3.66278e-22	0.061943
363.665	-35853.1	-14318.5	16.1173	0.109529	1.36365e-22	0.0443627
363.682	-35853.1	-14318.2	16.1206	0.121147	-3.64222e-23	0.03443
363.699	-35853	-14318	16.124	0.12383	9.31801e-24	0.0273712
363.716	-35852.9	-14317.8	16.1275	0.127395	-3.08463e-24	0.0227826
363.733	-35852.8	-14317.5	16.1308	0.131279	8.23446e-25	0.0172694
363.75	-35852.7	-14317.2	16.134	0.138397	-2.08887e-25	0.0115421
363.767	-35852.6	-14317	16.1385	0.145275	6.48511e-26	0.00451055
363.784	-35852.5	-14316.7	16.1446	0.152114	-1.73019e-26	-0.00174866
363.801	-35852.4	-14316.4	16.1476	0.157954	4.34625e-27	-0.0066924
363.818	-35852.3	-14316.1	16.1513	0.161142	-1.29588e-27	-0.00938169
363.835	-35852.2	-14315.9	16.1542	0.164454	3.45505e-28	-0.00961537
363.852	-35852.1	-14315.7	16.1592	0.168105	-8.58012e-29	-0.00802757
363.869	-35852	-14315.4	16.1648	0.170313	2.48831e-29	-0.00519926
363.886	-35851.9	-14315.2	16.1692	0.169918	-6.62933e-30	-0.00219257
363.903	-35851.8	-14314.9	16.1751	0.170016	1.6239e-30	-0.000549504
363.92	-35851.7	-14314.6	16.1781	0.170013	-4.61093e-31	0.000474314
363.937	-35851.7	-14314.4	16.1817	0.169932	1.20962e-31	0.00182806
363.954	-35851.6	-14314.2	16.1847	0.170249	-2.27685e-32	0.00531818
363.971	-35851.5	-14313.9	16.1902	0.168471	-2.00991e-32	0.00995746
363.988	-35851.4	-14313.6	16.1954	0.164927	1.0444e-31	0.0144229
364.005	-35851.3	-14313.4	16.1984	0.161216	-3.74677e-31	0.0177774
364.022	-35851.2	-14313.1	16.2021	0.159741	1.53144e-30	0.0192991
364.039	-35851.1	-14312.8	16.2049	0.160069	-5.74872e-30	0.0196697
364.056	-35851	-14312.5	16.2109	0.159984	1.98227e-29	0.0195936
364.073	-35850.9	-14312.3	16.2158	0.160004	-7.98222e-29	0.0196117
364.09	-35850.8	-14312.1	16.2187	0.159999	2.99388e-28	0.0196068
364.107	-35850.7	-14311.8	16.2224	0.16	-1.00412e-27	0.0196081
364.124	-35850.6	-14311.5	16.2253	0.16	3.99726e-27	0.0196078
364.141	-35850.5	-14311.3	16.2316	0.16	-1.49826e-26	0.0196079
364.158	-35850.4	-14311	16.2357	0.16	4.82593e-26	0.0196078
364.175	-35850.3	-14310.7	16.2418	0.16	-1.90241e-25	0.0196079
364.192	-35850.2	-14310.5	16.246	0.16	7.12643e-25	0.0196077
364.209	-35850.1	-14310.3	16.2493	0.16	-2.15275e-24	0.0196082
364.226	-35850	-14310	16.2528	0.16	8.41465e-24	0.0196064
364.243	-35850	-14309.7	16.2558	0.16	-3.15045e-23	0.0196132
364.26	-35849.9	-14309.5	16.2626	0.16	8.46214e-23	0.0195935
364.277	-35849.8	-14309.2	16.2664	0.16	-3.28327e-22	0.0196634
364.294	-35849.7	-14308.9	16.2696	0.16	1.22866e-21	0.0186515
364.311	-35849.6	-14308.7	16.2732	0.16	-2.47588e-21	0.0175319
364.328	-35849.5	-14308.4	16.2764	0.16	9.54372e-21	0.015348
364.345	-35849.4	-14308.2	16.283	0.16	-3.56989e-20	0.0142563
364.362	-35849.3	-14307.9	16.2867	0.16	8.18029e-30	0.0119826
364.379	-35849.2	-14307.6	16.2933	0.16	0	0.0108932
364.396	-35849.1	-14307.4	16.2967	0.16	1.17221e-28	0.00980392
364.413	-35849	-14307.1	16.3002	0.16	8.2206e-18	0.00980558
364.43	-35848.9	-14306.8	16.3035	0.16	-3.1356e-17	0.00982827
364.447	-35848.8	-14306.6	16.307	0.16	1.17115e-16	0.0109978
364.464	-35848.7	-14306.3	16.314	0.16	-9.16414e-16	0.0134227
364.481	-35848.6	-14306.1	16.317	0.16	3.48311e-15	0.0167289
364.498	-35848.5	-14305.8	16.3204	0.16	-1.29794e-14	0.0200081
364.515	-35848.4	-14305.6	16.3238	0.16	7.50881e-14	0.0234715
364.532	-35848.3	-14305.3	16.3277	0.16	-2.84605e-13	0.0267105
364.549	-35848.2	-14305.1	16.3342	0.159998	1.0569e-12	0.0300105
364.566	-35848.2	-14304.8	16.3374	0.160009	-5.37383e-12	0.0335126
364.583	-35848	-14304.5	16.3408	0.159967	2.03231e-11	0.0365287
364.6	-35848	-14304.3	16.344	0.160121	-7.51252e-11	0.0386494
364.617	-35847.9	-14304	16.3485	0.159345	3.54836e-10	0.0409574
364.634	-35847.8	-14303.7	16.3546	0.155436	-1.3395e-09	0.0431519
364.651	-35847.7	-14303.5	16.3576	0.153115	4.92254e-09	0.0451541
364.668	-35847.6	-14303.2	16.3613	0.15333	-2.2152e-08	0.04576
364.685	-35847.5	-14302.9	16.3642	0.15359	8.34964e-08	0.0460383
364.702	-35847.4	-14302.7	16.3692	0.152157	-3.04585e-07	0.0472032
364.719	-35847.3	-14302.4	16.3748	0.149611	1.32414e-06	0.0487712
364.736	-35847.2	-14302.2	16.3793	0.150103	-4.98459e-06	0.0508839
364.753	-35847.1	-14301.9	16.3851	0.149977	1.86142e-05	0.0538815
364.77	-35847	-14301.6	16.388	0.149989	-6.72375e-05	0.0585439
364.787	-35846.9	-14301.4	16.3916	0.150073	0.000284781	0.0632845
364.804	-35846.8	-14301.1	16.395	0.149732	-0.00144101	0.0662515
364.821	-35846.7	-14300.9	16.3984	0.15161	-0.00511237	0.0661766
364.838	-35846.6	-14300.6	16.4018	0.154766	-0.00868746	0.0637057
364.855	-35846.5	-14300.4	16.4049	0.160456	-0.0102279	0.0606974
364.872	-35846.4	-14300.1	16.4108	0.165562	-0.00993695	0.0591254
364.889	-35846.3	-14299.8	16.4151	0.168807	-0.0100167	0.0587442
364.906	-35846.2	-14299.6	16.4209	0.170286	-0.00999615	0.0589086
364.923	-35846.1	-14299.3	16.4254	0.16966	-0.0100011	0.0582363
364.94	-35846	-14299	16.431	0.171971	-0.00999972	0.0565147
364.957	-35845.9	-14298.7	16.4359	0.175603	-0.0100001	0.0532626
364.974	-35845.8	-14298.4	16.439	0.179293	-0.00999998	0.0506725
364.991	-35845.8	-14298.2	16.4424	0.180165	-0.01	0.048578
365.008	-35845.7	-14298	16.4455	0.179965	-0.01	0.0463808
365.025	-35845.6	-14297.7	16.452	0.180009	-0.01	0.0432249
365.042	-35845.5	-14297.4	16.4557	0.179998	-0.01	0.0407097
365.059	-35845.4	-14297.1	16.4622	0.18	-0.01	0.0393314
365.076	-35845.3	-14296.9	16.4662	0.18	-0.01	0.0391865
365.093	-35845.2	-14296.7	16.4693	0.18	-0.01	0.0392234
365.11	-35845.1	-14296.4	16.473	0.18	-0.01	0.0392144
365.127	-35845	-14296.1	16.4761	0.18	-0.01	0.039216
365.144	-35844.9	-14295.9	16.4827	0.18	-0.01	0.0392156
365.161	-35844.8	-14295.6	16.4864	0.18	-0.01	0.0392157
365.178	-35844.7	-14295.3	16.493	0.18	-0.01	0.0392157
365.195	-35844.6	-14295.1	16.4964	0.18	-0.01	0.0392157
365.212	-35844.5	-14294.8	16.5033	0.18	-0.01	0.0392157
365.229	-35844.4	-14294.5	16.5067	0.18	-0.01	0.0392157
365.246	-35844.3	-14294.3	16.5133	0.18	-0.01	0.0392157
365.263	-35844.2	-14294	16.5168	0.179989	-0.01	0.0392059
365.28	-35844.1	-14293.7	16.5202	0.180042	-0.01	0.0392531
365.297	-35844	-14293.5	16.5235	0.179841	-0.01	0.0403684
365.314	-35843.9	-14293.2	16.5274	0.176531	-0.01	0.0416106
365.331	-35843.8	-14292.9	16.5338	0.176407	-0.01	0.0437953
365.348	-35843.7	-14292.7	16.5374	0.173203	-0.01	0.0461879
365.365	-35843.6	-14292.4	16.5441	0.172944	-0.01	0.0509285
365.382	-35843.5	-14292.1	16.5476	0.169712	-0.01	0.0552565
365.399	-35843.5	-14291.9	16.5542	0.17007	-0.01	0.0594503
365.416	-35843.3	-14291.6	16.5572	0.170009	-0.01	0.0627361
365.433	-35843.2	-14291.4	16.5609	0.169862	-0.01	0.0658363
365.45	-35843.2	-14291.1	16.564	0.17059	-0.01	0.0665336
365.467	-35843.1	-14290.9	16.5686	0.174413	-0.01	0.0661437
365.484	-35843	-14290.6	16.5744	0.177608	-0.01	0.0652985
365.501	-35842.9	-14290.3	16.5786	0.181041	-0.01	0.0651718
365.518	-35842.8	-14290	16.5847	0.184536	-0.01	0.063616
365.535	-35842.7	-14289.8	16.5889	0.187817	-0.01	0.0610327
365.552	-35842.6	-14289.5	16.5947	0.191262	-0.01	0.0575783
365.569	-35842.5	-14289.3	16.5994	0.194666	-0.01	0.0542124
365.586	-35842.4	-14289	16.6047	0.198269	-0.01	0.0508739
365.603	-35842.3	-14288.7	16.6095	0.200258	-0.01	0.0480102
365.62	-35842.2	-14288.5	16.6153	0.199927	-0.01	0.0457101
365.637	-35842.1	-14288.2	16.6182	0.20002	-0.01	0.0441817
365.654	-35842	-14287.9	16.6214	0.199994	-0.01	0.0424984
365.671	-35841.9	-14287.7	16.6266	0.200007	-0.01	0.0407205
365.688	-35841.8	-14287.4	16.6335	0.199979	-0.01	0.0396492
365.705	-35841.7	-14287.2	16.6407	0.200074	-0.01	0.0392108
365.722	-35841.6	-14286.9	16.6456	0.199699	-0.01	0.038707
365.739	-35841.5	-14286.6	16.6486	0.201807	-0.01	0.0371149
365.756	-35841.4	-14286.4	16.6518	0.205137	-0.01	0.0333264
365.773	-35841.3	-14286.1	16.6575	0.211082	-0.01	0.0287558
365.79	-35841.2	-14285.8	16.6642	0.215651	-0.01	0.0242852
365.807	-35841.1	-14285.6	16.6716	0.219141	-0.01	0.0211561
365.824	-35841	-14285.3	16.6755	0.220282	-0.01	0.0199925
365.841	-35840.9	-14285	16.6815	0.21964	-0.01	0.0184765
365.858	-35840.8	-14284.8	16.6857	0.222404	-0.01	0.0184582
365.875	-35840.7	-14284.4	16.6919	0.225857	-0.01	0.00128927
365.892	-35840.6	-14284.2	16.6957	0.22946	-0.01	-0.00198868
365.909	-35840.6	-14284	16.7022	0.230097	-0.01	0.00257714
365.926	-35840.4	-14283.6	16.706	0.229975	-0.01	0.0410197
365.943	-35840.4	-14283.4	16.712	0.230002	-0.01	0.0512068
365.96	-35840.3	-14283.2	16.7192	0.230011	-0.01	0.0444103
365.977	-35840.2	-14282.8	16.7258	0.229953	-0.01	0.01985
365.994	-35840.1	-14282.6	16.7328	0.230178	-0.01	0.011892
366.011	-35840	-14282.4	16.7364	0.226894	-0.01	0.0129426
366.028	-35839.9	-14282	16.743	0.223544	-0.01	0.0161545
366.045	-35839.8	-14281.8	16.7464	0.220108	-0.01	0.0184175
366.062	-35839.7	-14281.5	16.7533	0.22	-0.01	0.0196078
366.079	-35839.6	-14281.2	16.7567	0.22	-0.01	0.0185185
366.096	-35839.5	-14281	16.7633	0.22	-0.01	0.0163399
366.113	-35839.4	-14280.7	16.767	0.22	-0.01	0.0128913
366.13	-35839.3	-14280.4	16.7736	0.22	-0.01	0.0108115
366.147	-35839.2	-14280.2	16.777	0.22	-0.01	0.00974592
366.164	-35839.1	-14279.9	16.7839	0.22	-0.01	0.00854341
366.181	-35839	-14279.6	16.7872	0.22	-0.01	0.0061176
366.198	-35838.9	-14279.4	16.7942	0.22	-0.01	0.00162906
366.215	-35838.8	-14279.1	16.8012	0.22	-0.01	-0.00302519
366.232	-35838.7	-14278.8	16.808	0.22	-0.01	-0.00704673
366.249	-35838.6	-14278.6	16.814	0.22	-0.01	-0.00909427
366.266	-35838.5	-14278.3	16.8181	0.219999	-0.01	-0.0113807
366.283	-35838.4	-14278	16.8242	0.220003	-0.01	-0.0137799
366.3	-35838.3	-14277.8	16.8282	0.21999	-0.01	-0.0170188
366.317	-35838.2	-14277.5	16.8345	0.220049	-0.01	-0.0189271
366.334	-35838.1	-14277.2	16.8385	0.219815	-0.01	-0.0198581
366.351	-35838	-14277	16.8445	0.220781	-0.01	-0.0212422
366.368	-35837.9	-14276.7	16.8489	0.224614	-0.01	-0.0239754
366.385	-35837.8	-14276.4	16.8547	0.227796	-0.01	-0.0273014
366.402	-35837.7	-14276.2	16.8588	0.231271	-0.01	-0.0306113
366.419	-35837.6	-14275.9	16.8663	0.234647	-0.01	-0.0341283
366.436	-35837.5	-14275.6	16.8726	0.238333	-0.01	-0.0369118
366.453	-35837.4	-14275.4	16.8799	0.24003	-0.01	-0.0390802
366.47	-35837.3	-14275.1	16.885	0.241239	-0.01	-0.0412532
366.487	-35837.2	-14274.8	16.8894	0.244907	-0.01	-0.0439832
366.504	-35837.1	-14274.6	16.8968	0.248553	-0.01	-0.0470016
366.521	-35837	-14274.3	16.9035	0.25029	-0.01	-0.0486639
366.538	-35836.9	-14274	16.9105	0.249916	-0.01	-0.0490904
366.555	-35836.8	-14273.8	16.9151	0.250045	-0.01	-0.0489803
366.572	-35836.7	-14273.4	16.9207	0.249884	-0.01	-0.0491226
366.589	-35836.6	-14273.2	16.9253	0.250417	-0.01	-0.0484258
366.606	-35836.5	-14272.9	16.9306	0.247752	-0.01	-0.0473483
366.623	-35836.4	-14272.6	16.9378	0.246775	-0.01	-0.045369
366.64	-35836.3	-14272.4	16.9441	0.244396	-0.01	-0.0440133
366.657	-35836.3	-14272.1	16.9516	0.24343	-0.01	-0.0420474
366.674	-35836.1	-14271.8	16.9556	0.240943	-0.01	-0.0405941
366.691	-35836	-14271.6	16.9611	0.239773	-0.01	-0.0393588
366.708	-35836	-14271.3	16.9684	0.240048	-0.01	-0.0399772
366.725	-35835.8	-14271	16.975	0.239987	-0.01	-0.0410381
366.742	-35835.8	-14270.7	16.9821	0.240004	-0.01	-0.0431858
366.759	-35835.7	-14270.5	16.9859	0.239999	-0.00999997	-0.0436192
366.776	-35835.5	-14270.2	16.9923	0.240002	-0.0100001	-0.0436552
366.793	-35835.5	-14269.9	16.9959	0.239993	-0.00999962	-0.042589
366.81	-35835.4	-14269.7	17.0026	0.240019	-0.010001	-0.0433274
366.827	-35835.3	-14269.4	17.0062	0.239927	-0.00999605	-0.0455492
366.844	-35835.2	-14269.1	17.0124	0.240274	-0.0100148	-0.0474495
366.861	-35835.1	-14268.9	17.0196	0.239447	-0.00997025	-0.0495163
366.878	-35835	-14268.6	17.0263	0.24213	-0.0101147	-0.0342834
366.895	-35834.9	-14268.3	17.0329	0.193126	-0.00679198	-0.0367828
366.912	-35834.8	-14268.1	17.04	0.25	-0.00666667	-0.0457516
366.929	-35834.7	-14267.7	17.0467	0.266667	-0.00666667	-0.087146
366.946	-35834.6	-14267.5	17.05	0.316667	-0.01	-0.0925926
366.963	-35834.5	-14267.2	17.0537	0.256845	-0.00996944	-0.088452
366.98	-35834.4	-14266.9	17.0604	0.243308	-0.0100082	-0.0678401
366.997	-35834.3	-14266.7	17.0671	0.239863	-0.00999788	-0.0666234
367.014	-35834.2	-14266.4	17.0738	0.240067	-0.0100011	-0.0689401
367.031	-35834.1	-14266.1	17.0773	0.239986	-0.00999972	-0.0723074
367.048	-35834	-14265.9	17.0839	0.239988	-0.0100001	-0.0755081
367.065	-35833.9	-14265.6	17.0876	0.240093	-0.00999997	-0.077528
367.082	-35833.8	-14265.3	17.0946	0.239624	-0.01	-0.077105
367.099	-35833.7	-14265	17.1012	0.236018	-0.01	-0.0745738
367.116	-35833.6	-14264.8	17.1085	0.232427	-0.01	-0.0712245
367.133	-35833.5	-14264.5	17.1142	0.229714	-0.01	-0.0694085
367.15	-35833.4	-14264.2	17.1182	0.230207	-0.01	-0.0683902
367.167	-35833.3	-14263.9	17.1246	0.229214	-0.01	-0.0670831
367.184	-35833.2	-14263.6	17.1282	0.225865	-0.01	-0.0642431
367.201	-35833.1	-14263.4	17.1355	0.221352	-0.01	-0.0596387
367.218	-35833	-14263.1	17.1423	0.215143	-0.01	-0.0549538
367.235	-35832.9	-14262.8	17.1493	0.212007	-0.01	-0.0513593
367.252	-35832.8	-14262.6	17.1546	0.209913	-0.01	-0.0493059
367.269	-35832.7	-14262.3	17.1594	0.208979	-0.01	-0.0471496
367.286	-35832.6	-14262	17.1647	0.205275	-0.01	-0.0441671
367.303	-35832.5	-14261.8	17.1695	0.201679	-0.01	-0.0394645
367.32	-35832.4	-14261.5	17.175	0.199691	-0.01	-0.0348843
367.337	-35832.3	-14261.2	17.1798	0.200082	-0.01	-0.0310732
367.354	-35832.2	-14260.9	17.185	0.19998	-0.01	-0.0278143
367.371	-35832.1	-14260.6	17.1902	0.200006	-0.01	-0.0243208
367.388	-35832	-14260.4	17.195	0.199999	-0.01	-0.021566
367.405	-35831.9	-14260.1	17.2005	0.2	-0.01	-0.0200166
367.422	-35831.8	-14259.8	17.2053	0.2	-0.01	-0.0190265
367.439	-35831.7	-14259.5	17.2106	0.2	-0.01	-0.0174647
367.456	-35831.6	-14259.3	17.2153	0.2	-0.01	-0.0142079
367.473	-35831.5	-14259	17.2211	0.2	-0.01	-0.0120533
367.49	-35831.4	-14258.7	17.2253	0.2	-0.01	-0.0124752
367.507	-35831.3	-14258.5	17.2314	0.2	-0.01	-0.0145927
367.524	-35831.2	-14258.2	17.2356	0.2	-0.01	-0.016209
367.541	-35831.1	-14257.9	17.2415	0.2	-0.01	-0.0162742
367.558	-35831	-14257.6	17.2457	0.2	-0.01	-0.0171144
367.575	-35830.9	-14257.3	17.2519	0.2	-0.01	-0.0182582
367.592	-35830.8	-14257.1	17.2557	0.2	-0.01	-0.0194256
367.609	-35830.7	-14256.8	17.2622	0.2	-0.01	-0.0196545
367.626	-35830.6	-14256.5	17.2662	0.2	-0.01	-0.0195422
367.643	-35830.5	-14256.2	17.2694	0.200002	-0.01	-0.0204318
367.66	-35830.4	-14256	17.2728	0.199996	-0.01	-0.0224913
367.677	-35830.3	-14255.7	17.2792	0.200016	-0.01	-0.0266937
367.694	-35830.2	-14255.4	17.2858	0.199941	-0.01	-0.0310603
367.711	-35830.1	-14255.2	17.293	0.200119	-0.01	-0.0356983
367.728	-35830	-14254.8	17.2965	0.196763	-0.01	-0.0390689
367.745	-35829.9	-14254.6	17.2998	0.196783	-0.01	-0.0412584
367.762	-35829.8	-14254.3	17.3033	0.193333	-0.01	-0.043573
367.779	-35829.7	-14254	17.3067	0.196667	-0.01	-0.0446623
367.796	-35829.6	-14253.8	17.3133	0.196667	-0.01	-0.0457516
367.813	-35829.5	-14253.5	17.317	0.19658	-0.01	-0.0445783
367.83	-35829.4	-14253.2	17.3236	0.193081	-0.01	-0.0435197
367.847	-35829.3	-14252.9	17.327	0.189922	-0.01	-0.0436899
367.864	-35829.2	-14252.7	17.3339	0.190038	-0.01	-0.0473286
367.881	-35829.1	-14252.3	17.3373	0.189994	-0.01	-0.0517999
367.898	-35829	-14252.1	17.3439	0.189985	-0.01	-0.0572531
367.915	-35828.9	-14251.8	17.3477	0.1901	-0.01	-0.0617166
367.932	-35828.8	-14251.5	17.3541	0.189598	-0.01	-0.0645528
367.949	-35828.7	-14251.3	17.3578	0.186116	-0.01	-0.0638485
367.966	-35828.6	-14251	17.3643	0.181885	-0.01	-0.0599674
367.983	-35828.5	-14250.7	17.3681	0.175577	-0.01	-0.0557206
368	-35828.4	-14250.4	17.3743	0.17259	-0.00999995	-0.0529211
368.017	-35828.3	-14250.2	17.3784	0.168957	-0.0100002	-0.052284
368.034	-35828.2	-14249.9	17.3847	0.165757	-0.00999911	-0.0520715
368.051	-35828.1	-14249.6	17.3876	0.16213	-0.0100033	-0.050848
368.068	-35828	-14249.3	17.3913	0.159688	-0.00998535	-0.0496599
368.085	-35827.9	-14249	17.3942	0.160083	-0.0100552	-0.0489276
368.102	-35827.8	-14248.8	17.3991	0.159979	-0.00979858	-0.0490425
368.119	-35827.7	-14248.5	17.4051	0.160006	-0.0111084	-0.049013
368.136	-35827.6	-14248.2	17.4079	0.159998	-0.0146866	-0.0490214
368.153	-35827.5	-14248	17.4116	0.16	-0.0183853	-0.0490192
368.17	-35827.4	-14247.7	17.4146	0.16	-0.0200569	-0.0490197
368.187	-35827.3	-14247.4	17.4199	0.16	-0.0212064	-0.0490196
368.204	-35827.2	-14247.1	17.425	0.16	-0.0250461	-0.0490194
368.221	-35827.1	-14246.8	17.4302	0.159998	-0.0285896	-0.0490204
368.238	-35826.9	-14246.5	17.435	0.160006	-0.0311591	-0.0490165
368.255	-35826.9	-14246.3	17.4404	0.15998	-0.0384528	-0.0490307
368.272	-35826.8	-14246	17.4457	0.160083	-0.0496687	-0.0489744
368.289	-35826.7	-14245.7	17.4485	0.159688	-0.0574606	-0.0494109
368.306	-35826.6	-14245.4	17.4522	0.16189	-0.0638893	-0.0519176
368.323	-35826.5	-14245.1	17.4551	0.165567	-0.0729094	-0.0566398
368.34	-35826.3	-14244.9	17.4612	0.168777	-0.0834271	-0.0636108
368.357	-35826.3	-14244.6	17.4655	0.172319	-0.0914077	-0.0716874
368.374	-35826.1	-14244.3	17.4715	0.17563	-0.0980571	-0.079641
368.391	-35826	-14244	17.4755	0.179276	-0.104586	-0.0857099
368.408	-35826	-14243.8	17.4817	0.180195	-0.111935	-0.090438
368.425	-35825.8	-14243.5	17.4861	0.179713	-0.115953	-0.0948654
368.442	-35825.8	-14243.2	17.4891	0.182442	-0.119497	-0.0991086
368.459	-35825.7	-14242.9	17.4928	0.185969	-0.119898	-0.103935
368.476	-35825.5	-14242.6	17.4958	0.189814	-0.122638	-0.105692
368.493	-35825.4	-14242.3	17.5023	0.187519	-0.126039	-0.104895
368.51	-35825.4	-14242.1	17.5061	0.183556	-0.129732	-0.102647
368.527	-35825.2	-14241.8	17.5127	0.183289	-0.130081	-0.101341
368.544	-35825.1	-14241.5	17.5161	0.183295	-0.129938	-0.101353
368.561	-35825	-14241.3	17.523	0.183439	-0.13009	-0.100294
368.578	-35824.9	-14240.9	17.5264	0.180138	-0.126882	-0.0991964
368.595	-35824.8	-14240.7	17.533	0.179962	-0.123559	-0.0980763
368.612	-35824.8	-14240.4	17.5367	0.18	-0.12	-0.0980392
368.629	-35824.6	-14240.1	17.5433	0.18	-0.12	-0.0980392
368.646	-35824.5	-14239.8	17.5467	0.18	-0.116667	-0.0969499
368.663	-35824.4	-14239.6	17.5537	0.176478	-0.113004	-0.0945595
368.68	-35824.3	-14239.2	17.5568	0.173001	-0.106362	-0.0901608
368.697	-35824.2	-14239	17.5602	0.166389	-0.10315	-0.0857428
368.714	-35824.1	-14238.7	17.5637	0.162688	-0.0996394	-0.0800168
368.731	-35824	-14238.4	17.5674	0.156083	-0.0960527	-0.0757302
368.748	-35823.9	-14238.2	17.5739	0.152916	-0.0891535	-0.0715066
368.765	-35823.8	-14237.9	17.5777	0.149744	-0.0820337	-0.0694528
368.782	-35823.7	-14237.5	17.5842	0.150075	-0.075911	-0.0685624
368.799	-35823.6	-14237.3	17.5872	0.149955	-0.072654	-0.0686705
368.816	-35823.5	-14237	17.5909	0.150146	-0.0697988	-0.0684641
368.833	-35823.4	-14236.7	17.5939	0.149424	-0.0696888	-0.0671919
368.85	-35823.3	-14236.5	17.5982	0.145957	-0.0652004	-0.0644024
368.867	-35823.2	-14236.2	17.6047	0.141418	-0.0577783	-0.0597153
368.884	-35823.1	-14235.9	17.6075	0.135589	-0.052123	-0.0551049
368.901	-35823	-14235.6	17.6111	0.131424	-0.0490145	-0.0497605
368.918	-35822.9	-14235.3	17.6145	0.125109	-0.0454997	-0.045187
368.935	-35822.8	-14235	17.6178	0.122063	-0.0419764	-0.0414893
368.952	-35822.7	-14234.8	17.6212	0.119727	-0.0396846	-0.0397814
368.969	-35822.6	-14234.5	17.6247	0.120015	-0.0403039	-0.0391827
368.986	-35822.5	-14234.2	17.628	0.120237	-0.0388901	-0.0389462
369.003	-35822.4	-14233.9	17.6315	0.118789	-0.0352063	-0.0373246
369.02	-35822.3	-14233.6	17.6349	0.115071	-0.0315081	-0.0343777
369.037	-35822.2	-14233.3	17.6382	0.111529	-0.0297302	-0.0317039
369.054	-35822.1	-14233.1	17.6417	0.109751	-0.030065	-0.032625
369.071	-35822	-14232.8	17.6451	0.11007	-0.0299818	-0.0388548
369.088	-35821.9	-14232.5	17.6484	0.109981	-0.0300048	-0.0499968
369.105	-35821.8	-14232.2	17.6519	0.110004	-0.0299989	-0.0650415
369.122	-35821.7	-14231.9	17.6553	0.109999	-0.0300003	-0.0816197
369.139	-35821.6	-14231.6	17.6586	0.11	-0.0299999	-0.0973152
369.156	-35821.5	-14231.4	17.6621	0.11	-0.03	-0.11198
369.173	-35821.4	-14231.1	17.6655	0.11	-0.03	-0.123374
369.19	-35821.3	-14230.8	17.6688	0.11	-0.03	-0.130864
369.207	-35821.2	-14230.5	17.6723	0.11	-0.03	-0.136042
369.224	-35821.1	-14230.2	17.6757	0.11	-0.03	-0.140073
369.241	-35821	-14229.9	17.679	0.110001	-0.03	-0.147174
369.258	-35820.9	-14229.7	17.6825	0.109995	-0.03	-0.159783
369.275	-35820.8	-14229.4	17.6859	0.110018	-0.03	-0.175911
369.292	-35820.7	-14229.1	17.6892	0.109933	-0.03	-0.191483
369.309	-35820.6	-14228.9	17.6927	0.110202	-0.03	-0.205878
369.326	-35820.5	-14228.5	17.6959	0.107449	-0.03	-0.216016
369.343	-35820.4	-14228.3	17.6992	0.104454	-0.03	-0.22363
369.36	-35820.3	-14228	17.7027	0.0978048	-0.03	-0.232386
369.377	-35820.2	-14227.7	17.7061	0.0937745	-0.03	-0.243891
369.394	-35820.1	-14227.4	17.7094	0.0906468	-0.03	-0.257719
369.411	-35820	-14227.2	17.7129	0.08706	-0.03	-0.27281
369.428	-35819.9	-14226.8	17.7163	0.0837657	-0.03	-0.286127
369.445	-35819.8	-14226.6	17.7196	0.0802305	-0.03	-0.298194
369.462	-35819.7	-14226.3	17.7231	0.0799712	-0.03	-0.30886
369.479	-35819.6	-14226	17.7264	0.0800077	-0.03	-0.315578
369.496	-35819.5	-14225.7	17.7299	0.079998	-0.03	-0.321039
369.513	-35819.4	-14225.5	17.73	0.08	-0.03	-0.326797
369.53	-35819.3	-14225.1	17.7333	0.08	-0.03	-0.335512
369.547	-35819.2	-14224.9	17.7367	0.08	-0.03	-0.347495
369.564	-35819.1	-14224.6	17.7401	0.08	-0.03	-0.363712
369.581	-35819	-14224.3	17.7401	0.08	-0.03	-0.378809
369.598	-35818.9	-14224	17.7436	0.08	-0.03	-0.391825
369.615	-35818.8	-14223.8	17.7471	0.08	-0.03	-0.404462
369.632	-35818.7	-14223.4	17.7501	0.08	-0.03	-0.416571
369.649	-35818.6	-14223.2	17.7502	0.08	-0.03	-0.430942
369.666	-35818.5	-14222.9	17.754	0.08	-0.03	-0.446082
369.683	-35818.4	-14222.6	17.7572	0.08	-0.03	-0.462918
369.7	-35818.3	-14222.3	17.7606	0.08	-0.03	-0.486591
369.717	-35818.2	-14222	17.7641	0.08	-0.03	-0.522217
369.734	-35818.1	-14221.7	17.7676	0.08	-0.0300002	-0.56307
369.751	-35818	-14221.5	17.7701	0.08	-0.0299993	-0.604676
369.768	-35817.9	-14221.2	17.7706	0.08	-0.0300032	-0.643097
369.785	-35817.8	-14220.9	17.7744	0.08	-0.029988	-0.672793
369.802	-35817.7	-14220.6	17.7777	0.08	-0.030044	-0.699077
369.819	-35817.6	-14220.3	17.7812	0.08	-0.0298019	-0.720052
369.836	-35817.5	-14220	17.7844	0.08	-0.0308933	-0.734238
369.853	-35817.4	-14219.8	17.7882	0.08	-0.0345967	-0.743497
369.87	-35817.3	-14219.5	17.7901	0.08	-0.03827	-0.74963
369.887	-35817.2	-14219.2	17.791	0.08	-0.0402802	-0.754772
369.904	-35817.1	-14218.9	17.7948	0.08	-0.0399313	-0.761265
369.921	-35817	-14218.6	17.7986	0.08	-0.0400199	-0.769902
369.938	-35816.8	-14218.3	17.8	0.0800001	-0.0399935	-0.778606
369.955	-35816.8	-14218.1	17.8014	0.0799998	-0.040006	-0.787264
369.972	-35816.7	-14217.8	17.8052	0.0800009	-0.0399798	-0.793978
369.989	-35816.6	-14217.5	17.8084	0.0799968	-0.0400748	-0.798782
370.006	-35816.5	-14217.2	17.8119	0.0800114	-0.0397373	-0.80209
370.023	-35816.3	-14216.9	17.8152	0.0799536	-0.0417508	-0.803574
370.04	-35816.2	-14216.6	17.819	0.0801741	-0.0452585	-0.80414
370.057	-35816.2	-14216.4	17.8199	0.0785857	-0.0489999	-0.802834
370.074	-35816	-14216	17.8219	0.0707107	-0.050226	-0.798751
370.091	-35815.9	-14215.8	17.8255	0.0585542	-0.04994	-0.789856
370.108	-35815.9	-14215.5	17.8292	0.0419787	-0.0500133	-0.775927
370.125	-35815.7	-14215.2	17.8302	0.0248316	-0.0499964	-0.759658
370.142	-35815.6	-14214.9	17.8299	0.00813029	-0.050001	-0.744034
370.159	-35815.5	-14214.6	17.83	-0.00701612	-0.0499998	-0.729575
370.176	-35815.4	-14214.3	17.83	-0.0179737	-0.0500001	-0.718712
370.193	-35815.3	-14214	17.8301	-0.025425	-0.05	-0.711585
370.21	-35815.2	-14213.8	17.8298	-0.0294622	-0.0500001	-0.70654
370.227	-35815.1	-14213.5	17.8327	-0.0327189	-0.0499997	-0.703317
370.244	-35815	-14213.2	17.836	-0.0379931	-0.0500011	-0.69752
370.261	-35814.9	-14212.9	17.8397	-0.054453	-0.049997	-0.687729
370.278	-35814.8	-14212.6	17.8402	-0.0714085	-0.0500116	-0.673815
370.295	-35814.7	-14212.3	17.8371	-0.0881471	-0.0499566	-0.659681
370.312	-35814.6	-14212.1	17.8336	-0.102515	-0.0500874	-0.644615
370.329	-35814.5	-14211.7	17.8301	-0.115999	-0.046884	-0.632452
370.346	-35814.4	-14211.5	17.83	-0.126003	-0.0435524	-0.621565
370.363	-35814.3	-14211.2	17.83	-0.14	-0.04	-0.610022
370.38	-35814.2	-14210.9	17.83	-0.156667	-0.04	-0.59695
370.397	-35814.1	-14210.6	17.83	-0.176667	-0.04	-0.581699
370.414	-35814	-14210.4	17.8264	-0.194308	-0.0400301	-0.564343
370.431	-35813.9	-14210	17.8231	-0.211026	-0.0398913	-0.54813
370.448	-35813.8	-14209.8	17.8198	-0.22747	-0.0364491	-0.534075
370.465	-35813.7	-14209.5	17.8163	-0.237648	-0.0328612	-0.523018
370.482	-35813.6	-14209.2	17.8129	-0.243772	-0.0299118	-0.516564
370.499	-35813.5	-14208.9	17.8096	-0.247331	-0.0297756	-0.510701
370.516	-35813.4	-14208.6	17.8061	-0.254458	-0.0260228	-0.512106
370.533	-35813.3	-14208.3	17.8028	-0.261771	-0.0226434	-0.512249
370.55	-35813.2	-14208.1	17.7993	-0.276321	-0.0198918	-0.507161
370.567	-35813.1	-14207.8	17.796	-0.294143	-0.0195237	-0.483185
370.584	-35813	-14207.5	17.7918	-0.310161	-0.015855	-0.459784
370.601	-35812.9	-14207.2	17.7857	-0.322514	-0.0123498	-0.440877
370.618	-35812.8	-14206.9	17.7815	-0.333731	-0.00991935	-0.429168
370.635	-35812.7	-14206.6	17.7755	-0.347032	-0.00913961	-0.41634
370.652	-35812.6	-14206.4	17.7716	-0.361778	-0.00654938	-0.400231
370.669	-35812.5	-14206.1	17.7642	-0.378352	-0.00561057	-0.382643
370.686	-35812.4	-14205.7	17.7577	-0.392186	-0.00322308	-0.362703
370.703	-35812.3	-14205.5	17.7508	-0.417752	-0.00224794	-0.333401
370.72	-35812.2	-14205.2	17.7441	-0.4571	0.000415913	-0.292979
370.737	-35812.1	-14204.9	17.7362	-0.502847	-0.000110807	-0.24822
370.754	-35812	-14204.6	17.7256	-0.546934	2.71449e-05	-0.20203
370.771	-35811.9	-14204.3	17.7152	-0.583146	-7.71552e-06	-0.160162
370.788	-35811.8	-14204	17.7054	-0.613028	2.05384e-06	-0.126422
370.805	-35811.7	-14203.8	17.6949	-0.638829	-4.94905e-07	-0.0957353
370.822	-35811.6	-14203.5	17.6849	-0.659957	1.38552e-07	-0.070972
370.839	-35811.5	-14203.2	17.6733	-0.672442	-3.68466e-08	-0.0528811
370.856	-35811.4	-14203	17.6592	-0.68089	8.69924e-09	-0.039317
370.873	-35811.3	-14202.6	17.645	-0.685241	-2.40695e-09	-0.0283846
370.89	-35811.2	-14202.3	17.6343	-0.690323	6.39399e-10	-0.0179053
370.907	-35811.1	-14202.1	17.6219	-0.697332	-1.47077e-10	-0.00448545
370.924	-35811	-14201.8	17.608	-0.706208	4.03186e-11	0.0110241
370.941	-35810.9	-14201.5	17.5944	-0.716788	-1.06967e-11	0.0261479
370.958	-35810.8	-14201.3	17.5832	-0.724674	2.37698e-12	0.0415518
370.975	-35810.7	-14200.9	17.5707	-0.731652	-6.46815e-13	0.0544465
370.992	-35810.6	-14200.7	17.5574	-0.735767	1.71342e-13	0.06546
371.009	-35810.5	-14200.4	17.543	-0.739352	-3.62763e-14	0.0760499
371.026	-35810.4	-14200.1	17.5324	-0.740231	9.81358e-15	0.0859072
371.043	-35810.3	-14199.8	17.5201	-0.739679	-2.5949e-15	0.0963711
371.06	-35810.2	-14199.6	17.5058	-0.742642	5.10353e-16	0.108838
371.077	-35810.1	-14199.2	17.4923	-0.746052	-1.3743e-16	0.121124
371.094	-35810	-14199	17.4791	-0.74962	3.62584e-17	0.13132
371.111	-35809.9	-14198.7	17.465	-0.750062	-6.26745e-18	0.139621
371.128	-35809.8	-14198.4	17.4515	-0.749983	1.68192e-18	0.147226
371.145	-35809.7	-14198.1	17.4383	-0.750005	-4.42516e-19	0.15573
371.162	-35809.6	-14197.9	17.4242	-0.749999	5.65524e-20	0.166051
371.179	-35809.5	-14197.6	17.4107	-0.750002	-1.51411e-20	0.175928
371.196	-35809.4	-14197.3	17.4007	-0.749994	3.96954e-21	0.184692
371.213	-35809.3	-14197.1	17.3867	-0.75	-5.66008e-32	0.19281
371.23	-35809.2	-14196.7	17.3733	-0.75	0	0.200436
371.247	-35809.1	-14196.5	17.36	-0.753333	0	0.20915
371.264	-35809	-14196.2	17.3459	-0.756891	-1.72382e-23	0.219532
371.281	-35808.9	-14195.9	17.3326	-0.760089	4.60845e-24	0.228133
371.298	-35808.8	-14195.7	17.3192	-0.759975	-1.19555e-24	0.235731
371.315	-35808.7	-14195.4	17.305	-0.76003	5.93295e-25	0.242523
371.332	-35808.6	-14195.1	17.2918	-0.759928	-1.58542e-25	0.247957
371.349	-35808.5	-14194.8	17.2783	-0.760265	4.08618e-26	0.254676
371.366	-35808.4	-14194.6	17.2644	-0.763969	-1.52128e-26	0.263107
371.383	-35808.3	-14194.2	17.2506	-0.767334	4.06325e-27	0.272878
371.4	-35808.2	-14194	17.2339	-0.770205	-1.03952e-27	0.281446
371.417	-35808.1	-14193.7	17.2202	-0.769934	3.44179e-28	0.289225
371.434	-35808	-14193.4	17.2069	-0.770009	-9.20867e-29	0.295662
371.451	-35807.9	-14193.2	17.1934	-0.770029	2.41293e-29	0.30205
371.468	-35807.8	-14192.9	17.1793	-0.769841	-1.11361e-29	0.307895
371.485	-35807.7	-14192.6	17.1662	-0.770604	1.66579e-29	0.312427
371.502	-35807.6	-14192.4	17.1525	-0.767679	-5.46076e-29	0.319227
371.519	-35807.5	-14192	17.1385	-0.773487	2.43703e-28	0.334231
371.536	-35807.4	-14191.7	17.1253	-0.794364	-9.18073e-28	0.350453
371.553	-35807.4	-14191.5	17.1119	-0.798329	3.34889e-27	0.360931
371.57	-35807.3	-14191.2	17.0963	-0.787856	-1.45588e-26	0.357711
371.587	-35807.1	-14190.9	17.0812	-0.769206	5.48051e-26	0.353483
371.604	-35807.1	-14190.7	17.0662	-0.771631	-1.98078e-25	0.354699
371.621	-35807	-14190.4	17.0499	-0.773966	8.38979e-25	0.361602
371.638	-35806.9	-14190.1	17.0373	-0.771628	-3.15476e-24	0.367708
371.655	-35806.8	-14189.9	17.0233	-0.769954	1.12688e-23	0.37212
371.672	-35806.7	-14189.6	17.0095	-0.768574	-4.6765e-23	0.375465
371.689	-35806.6	-14189.3	16.9964	-0.764825	1.75679e-22	0.378042
371.706	-35806.5	-14189.1	16.9825	-0.761506	-6.18076e-22	0.380807
371.723	-35806.4	-14188.7	16.9687	-0.757898	2.52303e-21	0.384422
371.74	-35806.3	-14188.5	16.9556	-0.755151	-9.47013e-21	0.386924
371.757	-35806.2	-14188.2	16.9416	-0.748998	3.26546e-20	0.389242
371.774	-35806.1	-14187.9	16.928	-0.744599	-1.31494e-19	0.390734
371.791	-35806	-14187.7	16.9145	-0.738924	4.93193e-19	0.391866
371.808	-35805.9	-14187.4	16.903	-0.734493	-1.65411e-18	0.392146
371.825	-35805.8	-14187.1	16.8928	-0.728466	6.58483e-18	0.3928
371.842	-35805.7	-14186.9	16.8833	-0.724504	-2.46814e-17	0.394617
371.859	-35805.6	-14186.6	16.8701	-0.718204	7.94992e-17	0.397909
371.876	-35805.5	-14186.3	16.8564	-0.71415	-3.13391e-16	0.400482
371.893	-35805.4	-14186	16.843	-0.708459	1.17396e-15	0.401813
371.91	-35805.3	-14185.8	16.8318	-0.701203	-3.54629e-15	0.401987
371.927	-35805.2	-14185.5	16.8217	-0.694495	1.38617e-14	0.401954
371.944	-35805.1	-14185.2	16.8121	-0.687879	-5.18984e-14	0.401962
371.961	-35805.1	-14185	16.7984	-0.680821	1.394e-13	0.401963
371.978	-35804.9	-14184.7	16.7849	-0.674112	-5.40864e-13	0.401952
371.995	-35804.8	-14184.4	16.7715	-0.667436	2.02402e-12	0.401996
372.012	-35804.8	-14184.2	16.7606	-0.660496	-4.0786e-12	0.400993
372.029	-35804.6	-14183.9	16.7506	-0.650609	1.57217e-11	0.397854
372.046	-35804.6	-14183.6	16.7406	-0.640596	-5.8808e-11	0.39255
372.063	-35804.5	-14183.4	16.73	-0.63	0	0.385621
372.08	-35804.4	-14183.1	16.72	-0.62	5.16444e-20	0.381264
372.097	-35804.3	-14182.8	16.71	-0.613333	0	0.377996
372.114	-35804.2	-14182.6	16.6994	-0.60628	1.35421e-08	0.376779
372.131	-35804.1	-14182.3	16.6894	-0.599513	-5.16539e-08	0.373453
372.148	-35804	-14182	16.6794	-0.58936	1.92928e-07	0.370086
372.165	-35803.9	-14181.8	16.6688	-0.578811	-1.50964e-06	0.364317
372.182	-35803.8	-14181.5	16.6588	-0.568777	5.73785e-06	0.360043
372.199	-35803.7	-14181.2	16.6488	-0.559025	-2.13814e-05	0.355837
372.216	-35803.6	-14181	16.6381	-0.552176	0.000123695	0.353656
372.233	-35803.5	-14180.7	16.6286	-0.545499	-0.000487159	0.351528
372.25	-35803.4	-14180.4	16.6221	-0.538765	-0.00354796	0.34902
372.267	-35803.3	-14180.2	16.6152	-0.531722	-0.00345233	0.344092
372.284	-35803.2	-14179.9	16.6079	-0.525118	-0.00254361	0.338401
372.301	-35803.2	-14179.6	16.5974	-0.51839	-0.000267159	0.331815
372.318	-35803.1	-14179.4	16.5871	-0.511111	-0.00461076	0.326671
372.335	-35803	-14179.1	16.5769	-0.505625	-0.00710267	0.323984
372.352	-35802.9	-14178.9	16.5677	-0.501581	-0.00571752	0.321608
372.369	-35802.8	-14178.6	16.5609	-0.494165	-0.00272129	0.317462
372.386	-35802.7	-14178.3	16.5545	-0.487715	-0.00448382	0.311445
372.403	-35802.6	-14178.1	16.5466	-0.480839	-0.00715325	0.305008
372.42	-35802.5	-14177.8	16.5355	-0.473848	-0.00555807	0.29977
372.437	-35802.4	-14177.5	16.527	-0.467381	-0.00167101	0.295977
372.454	-35802.3	-14177.3	16.5205	-0.460139	0.000243145	0.292766
372.471	-35802.2	-14177	16.5135	-0.455015	-6.91104e-05	0.288916
372.488	-35802.1	-14176.7	16.5069	-0.4506	1.83969e-05	0.284119
372.505	-35802	-14176.5	16.4999	-0.443225	-4.43302e-06	0.277866
372.522	-35801.9	-14176.2	16.4934	-0.436548	1.24104e-06	0.270886
372.539	-35801.8	-14175.9	16.4847	-0.429452	-3.30004e-07	0.265089
372.556	-35801.7	-14175.7	16.476	-0.424913	7.77744e-08	0.259371
372.573	-35801.6	-14175.4	16.4694	-0.419322	-2.09577e-08	0.254494
372.59	-35801.6	-14175.1	16.4628	-0.414736	3.4674e-09	0.249638
372.607	-35801.5	-14174.9	16.4558	-0.409433	6.47507e-09	0.243923
372.624	-35801.4	-14174.6	16.449	-0.40221	-3.10177e-08	0.237664
372.641	-35801.3	-14174.3	16.4424	-0.395855	1.17596e-07	0.230992
372.658	-35801.2	-14174.1	16.4354	-0.388414	-3.94706e-07	0.224963
372.675	-35801.1	-14173.8	16.4286	-0.384376	1.57136e-06	0.219423
372.692	-35801	-14173.6	16.422	-0.378888	-5.8898e-06	0.214156
372.709	-35800.9	-14173.3	16.4151	-0.371611	1.89712e-05	0.207548
372.726	-35800.8	-14173	16.4079	-0.364881	-7.47856e-05	0.200843
372.743	-35800.7	-14172.8	16.4043	-0.358284	0.000280147	0.19439
372.76	-35800.6	-14172.5	16.398	-0.351218	-0.00263419	0.187506
372.777	-35800.5	-14172.2	16.3911	-0.344564	-0.00605403	0.180798
372.794	-35800.4	-14172	16.3846	-0.337585	-0.00961973	0.175263
372.811	-35800.4	-14171.7	16.3773	-0.333851	-0.0100626	0.169497
372.828	-35800.2	-14171.4	16.3739	-0.327461	-0.00998321	0.164127
372.845	-35800.2	-14171.2	16.3673	-0.321007	-0.0100044	0.156737
372.862	-35800.1	-14171	16.3636	-0.310561	-0.00999942	0.14862
372.879	-35800	-14170.6	16.357	-0.303677	-0.0100002	0.140935
372.896	-35799.9	-14170.4	16.3536	-0.297085	-0.0099998	0.134377
372.913	-35799.8	-14170.2	16.3467	-0.29	-0.01	0.127451
372.93	-35799.7	-14169.9	16.3433	-0.283333	-0.01	0.120915
372.947	-35799.6	-14169.6	16.3367	-0.276667	-0.01	0.114379
372.964	-35799.5	-14169.4	16.3332	-0.269593	-0.0100365	0.107443
372.981	-35799.4	-14169.1	16.3298	-0.262947	-0.0098601	0.100933
372.998	-35799.3	-14168.8	16.3265	-0.256264	-0.00656828	0.0943612
373.015	-35799.2	-14168.6	16.3226	-0.249128	-0.00664362	0.0875028
373.032	-35799.1	-14168.3	16.3162	-0.242801	-0.0069494	0.0822235
373.049	-35799.1	-14168.1	16.3127	-0.239606	-0.0101961	0.0780093
373.066	-35799	-14167.8	16.3058	-0.236175	-0.009927	0.0744492
373.083	-35798.9	-14167.5	16.3028	-0.232249	-0.0100195	0.0700749
373.1	-35798.8	-14167.3	16.2994	-0.225923	-0.00999501	0.0654666
373.117	-35798.7	-14167	16.2959	-0.2219	-0.0100017	0.0598923
373.134	-35798.6	-14166.7	16.2926	-0.215754	-0.00999956	0.0554351
373.151	-35798.5	-14166.5	16.2892	-0.211821	-0.0100001	0.0500703
373.168	-35798.4	-14166.2	16.2857	-0.205487	-0.00999997	0.0452554
373.185	-35798.3	-14165.9	16.2824	-0.20154	-0.01	0.0400935
373.202	-35798.2	-14165.7	16.279	-0.195494	-0.01	0.0353952
373.219	-35798.1	-14165.5	16.2755	-0.191135	-0.01	0.0299169
373.236	-35798	-14165.2	16.2722	-0.185181	-0.01	0.0256271
373.253	-35798	-14165	16.2687	-0.181982	-0.01	0.0218379
373.27	-35797.9	-14164.7	16.2654	-0.179677	-0.01	0.0200985
373.287	-35797.8	-14164.4	16.2617	-0.180028	-0.01	0.0196008
373.304	-35797.7	-14164.2	16.26	-0.180206	-0.01	0.019284
373.321	-35797.6	-14163.9	16.2588	-0.178693	-0.01	0.0176461
373.338	-35797.5	-14163.6	16.255	-0.175112	-0.01	0.0148187
373.355	-35797.4	-14163.4	16.2517	-0.171437	-0.01	0.0118325
373.372	-35797.3	-14163.1	16.2482	-0.169733	-0.01	0.0101345
373.389	-35797.2	-14162.8	16.245	-0.170002	-0.01	0.00982271
373.406	-35797.1	-14162.6	16.2411	-0.170245	-0.01	0.00933537
373.423	-35797	-14162.3	16.24	-0.168254	-0.01	0.00758811
373.44	-35796.9	-14162	16.2383	-0.16474	-0.01	0.00461399
373.457	-35796.8	-14161.8	16.2346	-0.161	-0.01	0.00176327
373.474	-35796.7	-14161.5	16.2308	-0.159774	-0.01	0.000236105
373.491	-35796.6	-14161.3	16.2301	-0.16006	-0.01	-4.99339e-05
373.508	-35796.6	-14161.1	16.2279	-0.159987	-0.01	1.10961e-05
373.525	-35796.5	-14160.7	16.2242	-0.160004	-0.01	-3.01943e-06
373.542	-35796.4	-14160.5	16.221	-0.159999	-0.01	7.99852e-07
373.559	-35796.3	-14160.3	16.2175	-0.16	-0.01	-1.69345e-07
373.576	-35796.2	-14160	16.2142	-0.16	-0.01	4.58198e-08
373.593	-35796.1	-14159.7	16.2105	-0.16	-0.01	-1.21452e-08
373.61	-35796	-14159.5	16.2101	-0.16	-0.01	2.47858e-09
373.627	-35795.9	-14159.2	16.2074	-0.16	-0.01	-1.01749e-09
373.644	-35795.8	-14158.9	16.204	-0.16	-0.01	1.5768e-09
373.661	-35795.7	-14158.7	16.2002	-0.16	-0.01	-3.80993e-09
373.678	-35795.6	-14158.4	16.2001	-0.16	-0.01	1.46767e-08
373.695	-35795.5	-14158.2	16.1971	-0.16	-0.01	-5.48957e-08
373.712	-35795.5	-14157.9	16.1936	-0.16	-0.01	1.10616e-07
373.729	-35795.4	-14157.6	16.1901	-0.16	-0.01	-4.2639e-07
373.746	-35795.3	-14157.4	16.1901	-0.16	-0.00999999	1.59494e-06
373.763	-35795.2	-14157.1	16.1867	-0.16	-0.01	3.65481e-16
373.78	-35795.1	-14156.8	16.1833	-0.16	-0.01	0
373.797	-35795	-14156.6	16.18	-0.16	-0.01	-0.00108932
373.814	-35794.9	-14156.4	16.1799	-0.16	-0.0100021	-0.00344838
373.831	-35794.8	-14156.1	16.1765	-0.16	-0.00999195	-0.00670448
373.848	-35794.7	-14155.8	16.1731	-0.16	-0.0100301	-0.00880994
373.865	-35794.6	-14155.6	16.1699	-0.16	-0.00975918	-0.00985177
373.882	-35794.5	-14155.3	16.1698	-0.16	-0.00627359	-0.00979113
373.899	-35794.5	-14155.1	16.1662	-0.16	-0.00279358	-0.00980724
373.916	-35794.4	-14154.8	16.1627	-0.16	-0.000236778	-0.00980255
373.933	-35794.3	-14154.5	16.1594	-0.16	-0.00363282	-0.00980481
373.95	-35794.2	-14154.3	16.1561	-0.16	-0.00336955	-0.00980176
373.967	-35794.1	-14154	16.1524	-0.16	-0.00270189	-0.0098145
373.984	-35794	-14153.7	16.1499	-0.16	0.000323355	-0.009764
374.001	-35793.9	-14153.5	16.1495	-0.16	-8.20268e-05	-0.00996848
374.018	-35793.8	-14153.2	16.1456	-0.16	2.54661e-05	-0.01141
374.035	-35793.7	-14153	16.1422	-0.16	-6.79419e-06	-0.0139972
374.052	-35793.6	-14152.7	16.1399	-0.16	1.70671e-06	-0.0171574
374.069	-35793.5	-14152.5	16.1392	-0.16	-5.08873e-07	-0.0190472
374.086	-35793.4	-14152.2	16.1355	-0.16	1.35675e-07	-0.0196797
374.103	-35793.4	-14152	16.1319	-0.16	-3.36928e-08	-0.019586
374.12	-35793.3	-14151.7	16.1299	-0.16	9.77122e-09	-0.0196314
374.137	-35793.2	-14151.4	16.129	-0.16	-2.60325e-09	-0.019537
374.154	-35793.1	-14151.2	16.1252	-0.16	6.37727e-10	-0.0199507
374.171	-35793	-14150.9	16.1214	-0.16	-1.81264e-10	-0.0215645
374.188	-35792.9	-14150.6	16.12	-0.16	4.82519e-11	-0.024397
374.205	-35792.8	-14150.4	16.1186	-0.16	-1.1627e-11	-0.0273881
374.222	-35792.7	-14150.1	16.1148	-0.16	3.25506e-12	-0.0290594
374.239	-35792.6	-14149.9	16.1116	-0.16	-8.65653e-13	-0.0294753
374.256	-35792.5	-14149.6	16.1081	-0.16	2.04375e-13	-0.0293968
374.273	-35792.4	-14149.4	16.1048	-0.16	-5.65475e-14	-0.0294159
374.29	-35792.3	-14149.1	16.101	-0.16	1.50217e-14	-0.0294107
374.307	-35792.3	-14148.9	16.1001	-0.16	-3.45536e-15	-0.029412
374.324	-35792.2	-14148.6	16.0981	-0.16	9.47222e-16	-0.0294117
374.341	-35792.1	-14148.3	16.0946	-0.16	-2.51303e-16	-0.0294119
374.358	-35792	-14148.1	16.0907	-0.16	5.58435e-17	-0.0294114
374.375	-35791.9	-14147.8	16.0901	-0.16	-1.51959e-17	-0.0294131
374.392	-35791.8	-14147.5	16.0879	-0.16	4.02542e-18	-0.0294069
374.409	-35791.7	-14147.3	16.0842	-0.16	-8.52255e-19	-0.0294276
374.426	-35791.6	-14147	16.0805	-0.16	2.30555e-19	-0.0293495
374.443	-35791.5	-14146.8	16.0802	-0.16	-6.09632e-20	-0.0301321
374.46	-35791.4	-14146.5	16.0774	-0.16	1.19899e-20	-0.0321727
374.477	-35791.3	-14146.2	16.074	-0.16	-3.22869e-21	-0.0354064
374.494	-35791.3	-14146	16.0703	-0.16	8.51834e-22	-0.0378249
374.511	-35791.2	-14145.8	16.0701	-0.16	-1.47244e-22	-0.0391454
374.528	-35791.1	-14145.5	16.0671	-0.16	3.9514e-23	-0.0392311
374.545	-35791	-14145.2	16.0638	-0.16	-1.03962e-23	-0.0392224
374.562	-35790.9	-14145	16.0601	-0.16	1.32861e-24	-0.0391929
374.579	-35790.8	-14144.7	16.0601	-0.16	-3.55717e-25	-0.0402138
374.596	-35790.7	-14144.5	16.0569	-0.16	9.32583e-26	-0.042306
374.613	-35790.6	-14144.2	16.0533	-0.16	-2.65981e-36	-0.0457516
374.63	-35790.5	-14143.9	16.05	-0.16	0	-0.0479303
374.647	-35790.4	-14143.7	16.0467	-0.16	0	-0.0490196
374.664	-35790.4	-14143.5	16.0431	-0.16	-4.04984e-28	-0.0490131
374.681	-35790.2	-14143.2	16.0399	-0.16	1.08268e-28	-0.0490213
374.698	-35790.2	-14142.9	16.0399	-0.16	-2.80875e-29	-0.0490192
374.715	-35790.1	-14142.7	16.0362	-0.16	1.39385e-29	-0.0490195
374.732	-35790	-14142.4	16.0329	-0.160001	-3.72469e-30	-0.0490207
374.749	-35789.9	-14142.2	16.0299	-0.159995	9.59985e-31	-0.0490154
374.766	-35789.8	-14141.9	16.0297	-0.160029	-3.57401e-31	-0.0490439
374.783	-35789.7	-14141.6	16.026	-0.159892	9.54597e-32	-0.0489216
374.8	-35789.6	-14141.4	16.0226	-0.160425	-2.44217e-32	-0.0476186
374.817	-35789.5	-14141.1	16.0198	-0.164168	8.08456e-33	-0.0449694
374.834	-35789.4	-14140.8	16.0195	-0.167563	-2.15819e-33	-0.0419844
374.851	-35789.4	-14140.6	16.0158	-0.17024	5.47476e-34	-0.0414616
374.868	-35789.3	-14140.4	16.0124	-0.169925	-1.6997e-34	-0.0433475
374.885	-35789.2	-14140.1	16.009	-0.17002	4.53468e-35	-0.0465558
374.902	-35789.1	-14139.9	16.0057	-0.169995	-1.13912e-35	-0.0483736
374.919	-35789	-14139.6	16.0019	-0.170002	3.3964e-36	-0.049107
374.936	-35788.9	-14139.3	15.9999	-0.169999	-9.0554e-37	-0.0489952
374.953	-35788.8	-14139.1	15.9991	-0.170004	2.24878e-37	-0.0490296
374.97	-35788.7	-14138.8	15.9952	-0.169983	-6.52166e-38	-0.0489995
374.987	-35788.6	-14138.5	15.992	-0.170063	1.7375e-38	-0.0490896
375.004	-35788.5	-14138.3	15.9885	-0.169772	-4.25641e-39	-0.048677
375.021	-35788.4	-14138	15.9852	-0.171312	1.20982e-39	-0.0470629
375.038	-35788.3	-14137.8	15.9814	-0.174888	-3.2205e-40	-0.0442305
375.055	-35788.3	-14137.6	15.98	-0.178558	7.76029e-41	-0.0412392
375.072	-35788.2	-14137.3	15.9786	-0.180287	-2.17254e-41	-0.0395685
375.089	-35788.1	-14137	15.9748	-0.179922	5.77745e-42	-0.0391507
375.106	-35788	-14136.8	15.9715	-0.180023	-1.36328e-42	-0.0392357
375.123	-35787.9	-14136.5	15.968	-0.179975	3.74195e-43	-0.039191
375.14	-35787.8	-14136.2	15.9646	-0.180071	-8.60741e-44	-0.0392879
375.157	-35787.7	-14136	15.9612	-0.179719	2.35956e-44	-0.0386332
375.174	-35787.6	-14135.7	15.9578	-0.181956	-6.26003e-45	-0.036901
375.191	-35787.5	-14135.5	15.9545	-0.185607	1.39108e-45	-0.0336718
375.208	-35787.5	-14135.3	15.9506	-0.189292	-3.78535e-46	-0.0309978
375.225	-35787.4	-14135	15.9501	-0.190165	1.00275e-46	-0.0296035
375.242	-35787.3	-14134.7	15.9477	-0.189965	-2.123e-47	-0.0293918
375.259	-35787.2	-14134.5	15.9441	-0.190009	5.7432e-48	-0.0293592
375.276	-35787.1	-14134.2	15.9408	-0.189997	-1.51861e-48	-0.0301296
375.293	-35787	-14133.9	15.9373	-0.19	2.98674e-49	-0.0321732
375.31	-35786.9	-14133.7	15.9339	-0.19	-8.04279e-50	-0.0354062
375.327	-35786.8	-14133.4	15.9306	-0.19	2.12195e-50	-0.0378253
375.344	-35786.7	-14133.2	15.9271	-0.19	-3.6679e-51	-0.0391445
375.361	-35786.6	-14133	15.9237	-0.19	9.84308e-52	-0.0392344
375.378	-35786.5	-14132.7	15.9204	-0.189999	-2.58975e-52	-0.0392101
375.395	-35786.5	-14132.4	15.9169	-0.190002	3.30997e-53	-0.0392178
375.412	-35786.4	-14132.2	15.9135	-0.189993	-8.87473e-54	-0.0392096
375.429	-35786.3	-14132	15.9102	-0.190027	2.37428e-54	-0.0392379
375.446	-35786.2	-14131.7	15.9069	-0.1899	-6.22399e-55	-0.0382248
375.463	-35786.1	-14131.4	15.9033	-0.193333	8.85936e-66	-0.0359477
375.48	-35786	-14131.1	15.9	-0.196667	0	-0.0326797
375.497	-35785.9	-14130.9	15.8965	-0.2001	-1.00888e-56	-0.0304025
375.514	-35785.8	-14130.7	15.8931	-0.199974	2.69714e-57	-0.0293902
375.531	-35785.8	-14130.4	15.8898	-0.200005	-6.99713e-58	-0.0294154
375.548	-35785.6	-14130.1	15.8863	-0.200013	3.47297e-58	-0.0294254
375.565	-35785.6	-14129.9	15.8829	-0.19994	-9.30398e-59	-0.0293482
375.582	-35785.4	-14129.6	15.8796	-0.200234	2.4862e-59	-0.0281335
375.599	-35785.4	-14129.4	15.8763	-0.203768	-6.40661e-60	-0.0257644
375.616	-35785.3	-14129.1	15.8727	-0.207354	2.37817e-60	-0.0223682
375.633	-35785.2	-14128.8	15.8694	-0.210201	-6.08424e-61	-0.0204243
375.65	-35785.1	-14128.6	15.8659	-0.209934	2.01462e-61	-0.019531
375.667	-35785	-14128.4	15.8626	-0.210018	-5.39671e-62	-0.0196284
375.684	-35784.9	-14128.1	15.8592	-0.209995	1.44066e-62	-0.0196023
375.701	-35784.8	-14127.9	15.8558	-0.210001	-3.65458e-63	-0.0196092
375.718	-35784.7	-14127.6	15.8523	-0.21	1.1346e-63	-0.0196074
375.735	-35784.6	-14127.3	15.849	-0.21	-3.02699e-64	-0.0196079
375.752	-35784.6	-14127.1	15.8456	-0.21	7.6015e-65	-0.0196081
375.769	-35784.5	-14126.9	15.8422	-0.209999	-2.25606e-65	-0.0196067
375.786	-35784.4	-14126.6	15.8387	-0.210004	5.60257e-66	-0.0196121
375.803	-35784.3	-14126.3	15.8356	-0.209983	-1.62463e-66	-0.0195894
375.82	-35784.2	-14126.1	15.8307	-0.210063	4.32213e-67	-0.0196774
375.837	-35784.1	-14125.8	15.8249	-0.209772	-1.0363e-67	-0.0192654
375.854	-35784	-14125.5	15.8218	-0.211312	1.99156e-68	-0.0176511
375.871	-35784	-14125.3	15.8184	-0.214888	3.04284e-68	-0.0148188
375.888	-35783.9	-14125.1	15.815	-0.218558	-1.35416e-67	-0.0118276
375.905	-35783.8	-14124.8	15.8115	-0.220287	5.69457e-67	-0.0101563
375.922	-35783.7	-14124.5	15.8083	-0.219924	-2.14113e-66	-0.00974039
375.939	-35783.6	-14124.3	15.8048	-0.220018	7.53342e-66	-0.00981892
375.956	-35783.5	-14124	15.8014	-0.219995	-3.07521e-65	-0.00979977
375.973	-35783.4	-14123.8	15.798	-0.220001	1.15427e-64	-0.00980502
375.99	-35783.3	-14123.5	15.7949	-0.22	-3.98013e-64	-0.00980367
376.007	-35783.2	-14123.3	15.7889	-0.22	1.60272e-63	-0.00980399
376.024	-35783.1	-14123	15.7843	-0.22	-6.01131e-63	-0.0098039
376.041	-35783	-14122.7	15.7811	-0.22	2.01613e-62	-0.00980393
376.058	-35783	-14122.5	15.7776	-0.22	-8.02596e-62	-0.00980392
376.075	-35782.9	-14122.3	15.7743	-0.22	3.0083e-61	-0.00980392
376.092	-35782.8	-14122	15.7708	-0.22	-9.68981e-61	-0.00980392
376.109	-35782.7	-14121.8	15.7674	-0.22	3.81979e-60	-0.00980392
376.126	-35782.6	-14121.5	15.7641	-0.22	-1.43089e-59	-0.00980392
376.143	-35782.5	-14121.2	15.7606	-0.22	4.32242e-59	-0.00980392
376.16	-35782.4	-14121	15.7572	-0.22	-1.68955e-58	-0.00980394
376.177	-35782.3	-14120.8	15.7542	-0.22	6.32567e-58	-0.00980384
376.194	-35782.2	-14120.5	15.7477	-0.22	-2.36131e-57	-0.00980422
376.211	-35782.1	-14120.3	15.7437	-0.219999	6.34118e-57	-0.00980312
376.228	-35782.1	-14120	15.7404	-0.220003	-2.46031e-56	-0.00980702
376.245	-35782	-14119.7	15.7371	-0.219989	9.20697e-56	-0.00979232
376.262	-35781.9	-14119.5	15.7335	-0.220023	-1.85529e-55	-0.0098273
376.279	-35781.8	-14119.3	15.7302	-0.219912	7.15156e-55	-0.00880565
376.296	-35781.7	-14119	15.7268	-0.223109	-2.67509e-54	-0.00671377
376.313	-35781.6	-14118.8	15.7233	-0.226667	0	-0.00326797
376.33	-35781.5	-14118.5	15.7167	-0.23	2.34923e-63	-0.00108932
376.347	-35781.4	-14118.2	15.7132	-0.229976	-1.65032e-52	2.73461e-05
376.364	-35781.4	-14118	15.7098	-0.230006	6.29551e-52	-7.32616e-06
376.381	-35781.3	-14117.8	15.7065	-0.229998	-2.35317e-51	1.95857e-06
376.398	-35781.2	-14117.5	15.7031	-0.23	8.77653e-51	-5.08103e-07
376.415	-35781.1	-14117.2	15.6996	-0.23	-6.86684e-50	2.52148e-07
376.432	-35781	-14117	15.6964	-0.23	2.60993e-49	-6.73796e-08
376.449	-35780.9	-14116.7	15.6926	-0.23	-9.72559e-49	1.73661e-08
376.466	-35780.8	-14116.5	15.6858	-0.23	5.62643e-48	-6.46538e-09
376.483	-35780.7	-14116.3	15.6828	-0.23	-2.13258e-47	1.72684e-09
376.5	-35780.6	-14116	15.6793	-0.23	7.91946e-47	-4.41683e-10
376.517	-35780.5	-14115.7	15.6761	-0.23	-4.02667e-46	1.45713e-10
376.534	-35780.4	-14115.4	15.6718	-0.23	1.50691e-45	-3.69635e-11
376.551	-35780.4	-14115.2	15.6653	-0.23	-7.1235e-45	1.14757e-11
376.568	-35780.3	-14115	15.6625	-0.23	2.68926e-44	-3.06166e-12
376.585	-35780.2	-14114.7	15.6589	-0.23	-9.88281e-44	7.69106e-13
376.602	-35780.1	-14114.4	15.6557	-0.23	4.44738e-43	-2.29393e-13
376.619	-35780	-14114.2	15.6511	-0.23	-1.67633e-42	6.14437e-14
376.636	-35779.9	-14114	15.6452	-0.23	6.26058e-42	-1.63816e-14
376.653	-35779.8	-14113.7	15.6422	-0.23	-2.28229e-41	4.0667e-15
376.67	-35779.8	-14113.5	15.6386	-0.23	9.92149e-41	-1.17315e-15
376.687	-35779.7	-14113.2	15.6352	-0.23	-3.61463e-40	2.87391e-16
376.704	-35779.6	-14112.9	15.6318	-0.23	1.53184e-39	-8.16867e-17
376.721	-35779.5	-14112.7	15.6284	-0.23	-5.76029e-39	2.17448e-17
376.738	-35779.4	-14112.5	15.6253	-0.23	2.05757e-38	-5.24017e-18
376.755	-35779.3	-14112.2	15.6198	-0.23	-8.53887e-38	1.46879e-18
376.772	-35779.2	-14112	15.6146	-0.23	3.20774e-37	-3.97254e-19
376.789	-35779.1	-14111.7	15.6116	-0.23	-1.12855e-36	1.17249e-19
376.806	-35779	-14111.4	15.6079	-0.23	4.60683e-36	-1.28138e-19
376.823	-35779	-14111.2	15.6051	-0.23	-1.72916e-35	3.92081e-19
376.84	-35778.9	-14111	15.5991	-0.23	5.96244e-35	-1.33018e-18
376.857	-35778.8	-14110.7	15.5942	-0.23	-2.40096e-34	5.35053e-18
376.874	-35778.7	-14110.5	15.5913	-0.23	9.00525e-34	-2.00667e-17
376.891	-35778.6	-14110.2	15.5876	-0.23	-3.02026e-33	6.73011e-17
376.908	-35778.5	-14109.9	15.5846	-0.23	1.20233e-32	-2.67917e-16
376.925	-35778.4	-14109.7	15.5785	-0.23	-4.50659e-32	1.00421e-15
376.942	-35778.3	-14109.5	15.574	-0.23	1.45158e-31	-3.23459e-15
376.959	-35778.2	-14109.2	15.5708	-0.23	-5.72224e-31	1.2751e-14
376.976	-35778.2	-14109	15.5675	-0.23	2.14355e-30	-4.7765e-14
376.993	-35778.1	-14108.7	15.5639	-0.23	-6.47521e-30	1.44288e-13
377.01	-35778	-14108.5	15.5606	-0.23	2.53103e-29	-5.63993e-13
377.027	-35777.9	-14108.3	15.5572	-0.23	-9.47618e-29	2.11159e-12
377.044	-35777.8	-14107.9	15.5539	-0.23	2.54531e-28	-5.67177e-12
377.061	-35777.7	-14107.7	15.5473	-0.23	-9.87569e-28	2.20062e-11
377.078	-35777.6	-14107.5	15.5437	-0.23	3.69568e-27	-8.23515e-11
377.095	-35777.5	-14107.2	15.5402	-0.23	-7.44716e-27	1.65946e-10
377.112	-35777.5	-14107	15.5369	-0.23	2.87064e-26	-6.39669e-10
377.129	-35777.4	-14106.8	15.5335	-0.23	-1.07378e-25	2.39272e-09
377.146	-35777.3	-14106.5	15.53	-0.23	2.46056e-35	-5.48308e-19
377.163	-35777.2	-14106.2	15.5267	-0.23	0	0
377.18	-35777.1	-14106	15.5233	-0.23	0	0
377.197	-35777	-14105.7	15.5167	-0.23	2.63209e-33	-5.86514e-17
377.214	-35776.9	-14105.5	15.5132	-0.23	-9.22821e-23	2.05634e-06
377.231	-35776.9	-14105.3	15.5098	-0.23	3.51726e-22	-7.83757e-06
377.248	-35776.7	-14105	15.5063	-0.23	-2.75607e-21	6.31878e-05
377.265	-35776.7	-14104.7	15.5027	-0.23	1.04762e-20	0.00127849
377.282	-35776.6	-14104.5	15.4961	-0.23	-3.90385e-20	0.00364707
377.299	-35776.5	-14104.2	15.4928	-0.23	2.25845e-19	0.00704533
377.316	-35776.4	-14104	15.4894	-0.23	-8.56018e-19	0.00898058
377.333	-35776.3	-14103.8	15.4861	-0.23	3.17887e-18	0.00985891
377.35	-35776.2	-14103.5	15.4825	-0.23	-1.61631e-17	0.00978572
377.367	-35776.1	-14103.3	15.4792	-0.23	6.11266e-17	0.00980878
377.384	-35776.1	-14103	15.476	-0.23	-2.25957e-16	0.00980269
377.401	-35776	-14102.7	15.4715	-0.23	1.06725e-15	0.0098043
377.418	-35775.9	-14102.5	15.4654	-0.23	-4.02887e-15	0.00980382
377.435	-35775.8	-14102.3	15.4624	-0.23	1.48057e-14	0.00980395
377.452	-35775.7	-14102	15.4587	-0.23	-6.66274e-14	0.00980391
377.469	-35775.6	-14101.8	15.4558	-0.23	2.51135e-13	0.00980392
377.486	-35775.5	-14101.5	15.4508	-0.23	-9.16112e-13	0.00980392
377.503	-35775.4	-14101.2	15.4452	-0.23	3.98267e-12	0.00980392
377.52	-35775.4	-14101	15.4408	-0.23	-1.49923e-11	0.00980392
377.537	-35775.3	-14100.8	15.4349	-0.23	6.79437e-11	0.00980392
377.554	-35775.2	-14100.5	15.4338	-0.23	1.74765e-10	0.00980392
377.571	-35775.1	-14100.3	15.4322	-0.23	-3.49805e-10	0.00980392
377.588	-35775	-14100	15.4285	-0.23	-6.51224e-10	0.00980392
377.605	-35774.9	-14099.8	15.4249	-0.23	1.5056e-09	0.00980392
377.622	-35774.8	-14099.6	15.4218	-0.23	2.50876e-09	0.00980392
377.639	-35774.7	-14099.3	15.4174	-0.23	-5.62403e-09	0.00980392
377.656	-35774.7	-14099.1	15.412	-0.23	-8.52266e-09	0.00980392
377.673	-35774.6	-14098.8	15.4076	-0.23	2.32731e-08	0.00980392
377.69	-35774.5	-14098.5	15.4044	-0.23	2.90053e-08	0.00980392
377.707	-35774.4	-14098.3	15.4012	-0.23	-9.63968e-08	0.00980392
377.724	-35774.3	-14098.1	15.3978	-0.23	-1.10892e-07	0.00980392
377.741	-35774.2	-14097.8	15.3946	-0.23	3.5839e-07	0.00980392
377.758	-35774.1	-14097.6	15.3912	-0.23	3.58659e-07	0.00980392
377.775	-35774	-14097.3	15.3867	-0.23	-1.44575e-06	0.00980392
377.792	-35773.9	-14097	15.3813	-0.23	-1.13507e-06	0.00980392
377.809	-35773.9	-14096.8	15.3759	-0.23	5.87398e-06	0.00980392
377.826	-35773.8	-14096.6	15.371	-0.23	4.32299e-06	0.00980392
377.843	-35773.7	-14096.4	15.3672	-0.23	-2.17382e-05	0.00980392
377.86	-35773.6	-14096.1	15.3639	-0.23	-1.25825e-05	0.00980392
377.877	-35773.5	-14095.8	15.3605	-0.23	8.59289e-05	0.00980392
377.894	-35773.4	-14095.6	15.357	-0.23	3.30769e-05	0.00980392
377.911	-35773.3	-14095.3	15.354	-0.23	-0.000344113	0.00980392
377.928	-35773.3	-14095.1	15.3505	-0.23	-0.000125551	0.00980392
377.945	-35773.2	-14094.9	15.3455	-0.23	0.00157953	0.00980392
377.962	-35773.1	-14094.6	15.3403	-0.23	0.00328299	0.00980392
377.979	-35773	-14094.3	15.3364	-0.23	0.00333457	0.00980392
377.996	-35772.9	-14094.1	15.3333	-0.23	0.00333333	0.00980392
378.013	-35772.8	-14093.9	15.33	-0.23	0.00499999	0.00980392
378.03	-35772.7	-14093.6	15.3267	-0.23	0.00666667	0.00980392
378.047	-35772.7	-14093.4	15.3236	-0.23	0.00666546	0.00980392
378.064	-35772.6	-14093.1	15.3197	-0.23	0.006717	0.00980392
378.081	-35772.5	-14092.9	15.3145	-0.23	0.00842038	0.00980392
378.098	-35772.4	-14092.6	15.3095	-0.23	0.0101256	0.00980392
378.115	-35772.3	-14092.4	15.306	-0.23	0.0103445	0.00980392
378.132	-35772.2	-14092.2	15.303	-0.23	0.00996678	0.00980392
378.149	-35772.1	-14091.9	15.2995	-0.23	0.0099127	0.00980392
378.166	-35772	-14091.7	15.2961	-0.23	0.0100134	0.00980392
378.183	-35771.9	-14091.4	15.2929	-0.23	0.0100269	0.00980392
378.2	-35771.9	-14091.1	15.2889	-0.23	0.00999139	0.00980392
378.217	-35771.8	-14090.9	15.2838	-0.23	0.00997413	0.00980392
378.234	-35771.7	-14090.7	15.279	-0.23	0.0100173	0.00980392
378.251	-35771.6	-14090.4	15.2756	-0.23	0.0100731	0.00980393
378.268	-35771.5	-14090.2	15.2723	-0.23	0.00992309	0.00980391
378.285	-35771.4	-14089.9	15.2688	-0.23	0.00973571	0.0098039
378.302	-35771.3	-14089.7	15.2656	-0.23	0.0103692	0.00980396
378.319	-35771.3	-14089.5	15.2625	-0.23	0.0120534	0.00980402
378.336	-35771.2	-14089.2	15.2583	-0.23	0.0139985	0.00980379
378.353	-35771.1	-14089	15.2529	-0.23	0.0157224	0.00980357
378.37	-35771	-14088.7	15.2483	-0.23	0.0173175	0.00980449
378.387	-35770.9	-14088.4	15.245	-0.23	0.0189878	0.0098052
378.404	-35770.8	-14088.2	15.2418	-0.23	0.0209918	0.00980145
378.421	-35770.7	-14088	15.2384	-0.23	0.0228476	0.00979899
378.438	-35770.7	-14087.8	15.2352	-0.23	0.0233372	0.00981317
378.455	-35770.6	-14087.5	15.2319	-0.23	0.0230322	0.00982092
378.472	-35770.5	-14087.2	15.2274	-0.23	0.0243177	0.00976502
378.489	-35770.4	-14087	15.222	-0.23	0.0264306	0.00974473
378.506	-35770.3	-14086.8	15.2177	-0.23	0.0258918	0.00999476
378.523	-35770.2	-14086.5	15.2146	-0.23	0.0236702	0.0105762
378.54	-35770.1	-14086.3	15.2114	-0.23	0.0240341	0.0114161
378.557	-35770.1	-14086	15.2079	-0.23	0.0262928	0.0125647
378.574	-35770	-14085.8	15.2046	-0.23	0.0261222	0.0141417
378.591	-35769.9	-14085.5	15.2012	-0.23	0.0238705	0.0158772
378.608	-35769.8	-14085.3	15.1966	-0.23	0.0228263	0.017277
378.625	-35769.7	-14085.1	15.1914	-0.23	0.0231926	0.0182748
378.642	-35769.6	-14084.8	15.1873	-0.23	0.0234674	0.0190366
378.659	-35769.5	-14084.6	15.1841	-0.23	0.0233654	0.0195409
378.676	-35769.4	-14084.3	15.1807	-0.23	0.0232834	0.019686
378.693	-35769.3	-14084.1	15.1772	-0.23	0.0233189	0.0196206
378.71	-35769.3	-14083.8	15.1742	-0.23	0.0234031	0.0195862
378.727	-35769.2	-14083.6	15.1708	-0.23	0.0233677	0.0196044
378.744	-35769.1	-14083.4	15.1658	-0.23	0.0231092	0.0196134
378.761	-35769	-14083.1	15.1605	-0.23	0.023248	0.0196084
378.778	-35768.9	-14082.9	15.1566	-0.23	0.0245154	0.0196063
378.795	-35768.8	-14082.6	15.1535	-0.23	0.0265403	0.0196077
378.812	-35768.7	-14082.4	15.1502	-0.23	0.0285763	0.0196086
378.829	-35768.7	-14082.2	15.1469	-0.23	0.0299534	0.0196079
378.846	-35768.6	-14081.9	15.1438	-0.230001	0.0302358	0.0196064
378.863	-35768.5	-14081.7	15.14	-0.23	0.03	0.0196078
378.88	-35768.4	-14081.4	15.1348	-0.229995	0.0299387	0.0196132
378.897	-35768.3	-14081.1	15.1297	-0.230001	0.0300031	0.0196068
378.914	-35768.2	-14080.9	15.1262	-0.23002	0.0300171	0.0195869
378.931	-35768.2	-14080.7	15.1231	-0.229996	0.0299991	0.0196118
378.948	-35768.1	-14080.5	15.1197	-0.229928	0.0299943	0.0196839
378.965	-35768	-14080.2	15.1163	-0.230029	0.030001	0.0195772
378.982	-35767.9	-14079.9	15.1131	-0.230272	0.0300067	0.0191118
378.999	-35767.8	-14079.7	15.1092	-0.229831	0.0299964	0.0183743
379.016	-35767.7	-14079.5	15.1041	-0.228259	0.0299776	0.0174118
379.033	-35767.6	-14079.3	15.0993	-0.226346	0.0300131	0.016067
379.05	-35767.6	-14079	15.0957	-0.22467	0.0300798	0.0143479
379.067	-35767.5	-14078.7	15.0925	-0.222877	0.0299336	0.012727
379.084	-35767.4	-14078.5	15.089	-0.220946	0.0297035	0.0115324
379.101	-35767.3	-14078.3	15.0858	-0.219802	0.0303286	0.0106627
379.118	-35767.2	-14078	15.0827	-0.219788	0.032054	0.0100474
379.135	-35767.1	-14077.8	15.0786	-0.220052	0.0337703	0.009756
379.152	-35767	-14077.6	15.0733	-0.220052	0.0352153	0.0097562
379.169	-35766.9	-14077.3	15.0685	-0.219984	0.0377875	0.00981844
379.186	-35766.9	-14077	15.0651	-0.219987	0.0415068	0.00981562
379.203	-35766.8	-14076.8	15.062	-0.220005	0.0441763	0.00979955
379.22	-35766.7	-14076.6	15.0586	-0.220003	0.0455302	0.00980075
379.237	-35766.6	-14076.4	15.0554	-0.219999	0.0479043	0.00980511
379.254	-35766.5	-14076.1	15.0522	-0.219999	0.0516278	0.00980477
379.271	-35766.4	-14075.8	15.0477	-0.22	0.0543723	0.0098034
379.288	-35766.3	-14075.6	15.0423	-0.22	0.0558363	0.00980338
379.305	-35766.2	-14075.4	15.0379	-0.22	0.0580193	0.00980486
379.322	-35766.2	-14075.2	15.0348	-0.22	0.0614934	0.00980538
379.339	-35766.1	-14074.9	15.0316	-0.22	0.0654015	0.00980074
379.356	-35766	-14074.7	15.0281	-0.22	0.068882	0.00979912
379.373	-35765.9	-14074.4	15.0248	-0.22	0.0711914	0.00981701
379.39	-35765.8	-14074.1	15.0214	-0.22	0.0727305	0.00982022
379.407	-35765.7	-14073.9	15.0169	-0.22	0.0746655	0.00974975
379.424	-35765.7	-14073.7	15.0117	-0.22	0.0764212	0.00974161
379.441	-35765.6	-14073.5	15.0075	-0.22	0.0764637	0.0100457
379.458	-35765.5	-14073.2	15.0043	-0.22	0.0762615	0.0106709
379.475	-35765.4	-14073	15.0009	-0.22	0.0788757	0.0114918
379.492	-35765.3	-14072.7	14.9974	-0.22	0.0827169	0.0126939
379.509	-35765.2	-14072.5	14.9944	-0.22	0.0840125	0.0145774
379.526	-35765.1	-14072.3	14.991	-0.22	0.0834314	0.0168833
379.543	-35765.1	-14072	14.9861	-0.22	0.083474	0.0191365
379.56	-35765	-14071.8	14.9808	-0.22	0.0834971	0.0213721
379.577	-35764.9	-14071.5	14.9768	-0.22	0.0817931	0.0237859
379.594	-35764.8	-14071.3	14.9737	-0.22	0.0800605	0.0259401
379.611	-35764.7	-14071.1	14.9704	-0.22	0.0808163	0.0272909
379.628	-35764.6	-14070.8	14.967	-0.22	0.0830728	0.0282103
379.645	-35764.5	-14070.6	14.964	-0.22	0.0849486	0.0292814
379.662	-35764.5	-14070.3	14.9603	-0.22	0.0865622	0.0304368
379.679	-35764.4	-14070.1	14.9551	-0.22	0.0884773	0.0314782
379.696	-35764.3	-14069.8	14.95	-0.22	0.09	0.0326797
379.713	-35764.2	-14069.6	14.9463	-0.22	0.0903624	0.0342971
379.73	-35764.1	-14069.4	14.9433	-0.22	0.09	0.0359477
379.747	-35764	-14069.2	14.9399	-0.22	0.0896506	0.0372142
379.764	-35763.9	-14068.9	14.9365	-0.22	0.0900582	0.0381784
379.781	-35763.8	-14068.6	14.9333	-0.22	0.0916174	0.0389363
379.798	-35763.8	-14068.4	14.9295	-0.22	0.0935463	0.0392117
379.815	-35763.7	-14068.2	14.9244	-0.22	0.0951815	0.0388155
379.832	-35763.6	-14068	14.9195	-0.22	0.0968887	0.0380243
379.849	-35763.5	-14067.7	14.9159	-0.22	0.0988372	0.0370454
379.866	-35763.4	-14067.5	14.9127	-0.22	0.100136	0.0356621
379.883	-35763.3	-14067.2	14.9092	-0.22	0.100249	0.0338785
379.9	-35763.2	-14067	14.9059	-0.22	0.0999371	0.032401
379.917	-35763.2	-14066.8	14.9029	-0.22	0.0998569	0.0317073
379.934	-35763.1	-14066.5	14.8989	-0.22	0.100078	0.0316063
379.951	-35763	-14066.3	14.8936	-0.22	0.100307	0.0319921
379.968	-35762.9	-14066	14.8887	-0.22	0.0996729	0.0330898
379.985	-35762.8	-14065.8	14.8853	-0.22	0.0979339	0.0348154
380.002	-35762.7	-14065.5	14.8822	-0.22	0.096044	0.0364883
380.019	-35762.7	-14065.3	14.8789	-0.22	0.0944427	0.037656
380.036	-35762.6	-14065.1	14.8755	-0.22	0.0926495	0.0382885
380.053	-35762.5	-14064.9	14.872	-0.22	0.0907524	0.0383646
380.07	-35762.4	-14064.6	14.8686	-0.22	0.0897607	0.0378291
380.087	-35762.3	-14064.3	14.8652	-0.22	0.0898468	0.0367175
380.104	-35762.2	-14064.1	14.8617	-0.22	0.0900584	0.0351872
380.121	-35762.1	-14063.9	14.8583	-0.22	0.0900171	0.0335044
380.138	-35762.1	-14063.7	14.8552	-0.22	0.0900298	0.0320364
380.155	-35762	-14063.4	14.852	-0.22	0.0900788	0.0309273
380.172	-35761.9	-14063.2	14.8474	-0.22	0.089802	0.0300813
380.189	-35761.8	-14062.9	14.842	-0.22	0.0896931	0.0295234
380.206	-35761.7	-14062.7	14.8377	-0.22	0.0909357	0.02938
380.223	-35761.6	-14062.5	14.8346	-0.22	0.0928536	0.0294402
380.24	-35761.5	-14062.3	14.8314	-0.22	0.0934323	0.029241
380.257	-35761.4	-14062	14.8279	-0.22	0.093163	0.0286238
380.274	-35761.3	-14061.7	14.8246	-0.22	0.0943239	0.0276782
380.291	-35761.3	-14061.5	14.8212	-0.22	0.0963057	0.026512
380.308	-35761.2	-14061.3	14.8166	-0.22	0.0968014	0.0252554
380.325	-35761.1	-14061.1	14.8114	-0.22	0.0965299	0.0241891
380.342	-35761	-14060.8	14.8073	-0.22	0.0977041	0.0236613
380.359	-35760.9	-14060.6	14.8041	-0.22	0.0996726	0.023823
380.376	-35760.8	-14060.3	14.8007	-0.220001	0.100385	0.024674
380.393	-35760.7	-14060.1	14.7972	-0.220001	0.100063	0.0259171
380.41	-35760.7	-14059.9	14.7942	-0.219995	0.0998978	0.0271422
380.427	-35760.6	-14059.6	14.7908	-0.219997	0.0999859	0.0281683
380.444	-35760.5	-14059.4	14.7858	-0.220017	0.100009	0.0289196
380.461	-35760.4	-14059.2	14.7805	-0.220007	0.0999958	0.0293771
380.478	-35760.3	-14058.9	14.7766	-0.219932	0.100065	0.0295451
380.495	-35760.2	-14058.7	14.7735	-0.219987	0.100014	0.0294275
380.512	-35760.1	-14058.4	14.7703	-0.220269	0.0997144	0.0290298
380.529	-35760.1	-14058.2	14.7669	-0.220049	0.0999473	0.0283691
380.546	-35760	-14058	14.7634	-0.218633	0.101435	0.0274434
380.563	-35759.9	-14057.7	14.76	-0.216667	0.103333	0.0261438
380.58	-35759.8	-14057.5	14.7566	-0.214943	0.104797	0.0244457
380.597	-35759.7	-14057.2	14.7531	-0.213224	0.106828	0.0227895
380.614	-35759.6	-14057	14.7497	-0.211304	0.110217	0.0215712
380.631	-35759.6	-14056.8	14.7465	-0.209954	0.113488	0.0206463
380.648	-35759.5	-14056.6	14.7434	-0.20976	0.115371	0.0198888
380.665	-35759.4	-14056.3	14.7395	-0.210024	0.116871	0.0196136
380.682	-35759.3	-14056.1	14.7342	-0.210061	0.118807	0.0200389
380.699	-35759.2	-14055.8	14.7292	-0.209991	0.12013	0.0208511
380.716	-35759.1	-14055.6	14.7258	-0.209983	0.12018	0.0218215
380.733	-35759	-14055.4	14.7228	-0.210002	0.12001	0.0231462
380.75	-35758.9	-14055.2	14.7194	-0.210004	0.120222	0.0248634
380.767	-35758.8	-14054.9	14.7158	-0.209999	0.119768	0.0264895
380.784	-35758.8	-14054.6	14.7124	-0.209999	0.118092	0.0276845
380.801	-35758.7	-14054.4	14.709	-0.21	0.116117	0.0285526
380.818	-35758.6	-14054.2	14.7057	-0.21	0.114451	0.0291676
380.835	-35758.5	-14054	14.7023	-0.21	0.112851	0.0294602
380.852	-35758.4	-14053.8	14.6989	-0.21	0.111135	0.029461
380.869	-35758.3	-14053.5	14.6954	-0.21	0.109384	0.0293953
380.886	-35758.2	-14053.2	14.692	-0.21	0.107662	0.0293946
380.903	-35758.2	-14053	14.6886	-0.21	0.105978	0.0294249
380.92	-35758.1	-14052.8	14.6853	-0.21	0.104316	0.0294358
380.937	-35758	-14052.6	14.6819	-0.21	0.102638	0.0293779
380.954	-35757.9	-14052.3	14.6784	-0.21	0.100923	0.0293381
380.971	-35757.8	-14052.1	14.6752	-0.21	0.0991741	0.0295677
380.988	-35757.7	-14051.8	14.6719	-0.21	0.0974448	0.0301441
381.005	-35757.6	-14051.6	14.6675	-0.21	0.0958262	0.0309528
381.022	-35757.6	-14051.4	14.6622	-0.21	0.0941959	0.0320289
