# Supplementary material for: Extraction of driving behavior primitives considering driver expectation and vehicle dynamics
Source: PLoS One. 2025 Dec 31;20(12):e0340123. doi: 10.1371/journal.pone.0340123 (PMC12755792; doi:10.1371/journal.pone.0340123)
Supplement: S1 File — (ZIP) [file pone.0340123.s001.zip › DataSetForPimitiveExaction-1/straight driving/c16_s_1.xlsx]

## Sheet: Sheet1
43514.5	-36450.3	-14812.1	4.05511	1.87407	0.0300392	-0.51542
43514.5	-36450.3	-14812.1	4.08694	1.85484	0.0298332	-0.506249
43514.5	-36450.3	-14812	4.1212	1.84477	0.0309044	-0.504071
43514.5	-36450.3	-14811.9	4.15034	1.85074	0.0345175	-0.514831
43514.5	-36450.2	-14811.9	4.18105	1.87261	0.0380889	-0.538456
43514.6	-36450.2	-14811.8	4.21368	1.90236	0.0403183	-0.571315
43514.6	-36450.2	-14811.7	4.2469	1.93245	0.0399149	-0.603788
43514.6	-36450.1	-14811.7	4.28121	1.96185	0.0400219	-0.636728
43514.6	-36450.1	-14811.6	4.31596	1.98956	0.0399893	-0.667302
43514.6	-36450.1	-14811.5	4.34876	2.01459	0.0400198	-0.694875
43514.6	-36450.1	-14811.4	4.38333	2.03722	0.0399345	-0.721113
43514.7	-36450	-14811.4	4.41791	2.05482	0.0402703	-0.742685
43514.7	-36450	-14811.3	4.45069	2.06405	0.0384905	-0.757542
43514.7	-36450	-14811.2	4.4855	2.06898	0.0347987	-0.767203
43514.7	-36450	-14811.2	4.51957	2.07007	0.0310896	-0.773435
43514.7	-36449.9	-14811.1	4.5544	2.07116	0.0297724	-0.779445
43514.7	-36449.9	-14811	4.59295	2.07881	0.0300524	-0.790752
43514.8	-36449.9	-14811	4.63087	2.09359	0.0299856	-0.807905
43514.8	-36449.8	-14810.9	4.66491	2.1127	0.0300038	-0.8284
43514.8	-36449.8	-14810.8	4.69934	2.13375	0.0299992	-0.853093
43514.8	-36449.8	-14810.7	4.73592	2.15443	0.0300002	-0.877012
43514.8	-36449.8	-14810.7	4.77232	2.17205	0.0299999	-0.898314
43514.8	-36449.7	-14810.6	4.81089	2.18697	0.03	-0.916767
43514.9	-36449.7	-14810.5	4.84822	2.19802	0.03	-0.930801
43514.9	-36449.7	-14810.4	4.88446	2.2053	0.03	-0.941364
43514.9	-36449.6	-14810.3	4.92319	2.20982	0.0300001	-0.948126
43514.9	-36449.6	-14810.3	4.96033	2.20761	0.0299997	-0.949948
43514.9	-36449.6	-14810.2	4.99666	2.20139	0.0300011	-0.948423
43514.9	-36449.5	-14810.1	5.03547	2.19157	0.029997	-0.942195
43515	-36449.5	-14810	5.07245	2.17548	0.0300117	-0.93183
43515	-36449.5	-14809.9	5.10882	2.15597	0.0299564	-0.916124
43515	-36449.5	-14809.9	5.14783	2.13147	0.0300879	-0.896576
43515	-36449.4	-14809.8	5.18145	2.10797	0.0268823	-0.877959
43515	-36449.4	-14809.7	5.21462	2.08488	0.0235588	-0.861378
43515.1	-36449.3	-14809.6	5.25	2.05667	0.02	-0.850763
43515.1	-36449.3	-14809.5	5.28333	2.03	0.02	-0.844227
43515.1	-36449.3	-14809.4	5.31667	1.99	0.0166667	-0.835512
43515.1	-36449.2	-14809.4	5.35203	1.93648	0.0131103	-0.814354
43515.1	-36449.2	-14809.3	5.38529	1.8729	0.00991144	-0.78462
43515.1	-36449.2	-14809.2	5.41859	1.80957	0.010023	-0.75057
43515.2	-36449.2	-14809.1	5.45034	1.74617	0.0099886	-0.713786
43515.2	-36449.1	-14809	5.47988	1.69062	0.010003	-0.681366
43515.2	-36449.1	-14808.9	5.50666	1.64062	0.00999922	-0.647271
43515.2	-36449	-14808.9	5.5344	1.5928	0.0100003	-0.611232
43515.2	-36449	-14808.8	5.55768	1.56205	0.00999993	-0.57556
43515.2	-36449	-14808.7	5.585	1.53991	0.00999997	-0.540411
43515.3	-36448.9	-14808.6	5.61322	1.52286	0.0100002	-0.503442
43515.3	-36448.9	-14808.5	5.63897	1.5056	0.00999912	-0.467395
43515.3	-36448.9	-14808.4	5.66238	1.485	0.0100032	-0.428358
43515.3	-36448.8	-14808.3	5.68712	1.46387	0.00998468	-0.388593
43515.3	-36448.8	-14808.2	5.70983	1.44474	0.0100578	-0.354233
43515.3	-36448.8	-14808.1	5.73487	1.42899	0.00978746	-0.323338
43515.4	-36448.7	-14808.1	5.76214	1.41529	0.011103	-0.296251
43515.4	-36448.7	-14808	5.78464	1.40186	0.013624	-0.275186
43515.4	-36448.7	-14807.9	5.80877	1.38915	0.0134923	-0.260861
43515.4	-36448.6	-14807.8	5.83304	1.38023	0.0120479	-0.259322
43515.4	-36448.6	-14807.7	5.85642	1.37427	0.00963629	-0.270525
43515.4	-36448.5	-14807.6	5.87877	1.36594	0.010085	-0.289491
43515.5	-36448.5	-14807.5	5.90079	1.35487	0.00999326	-0.310079
43515.5	-36448.5	-14807.4	5.92423	1.34676	0.00993656	-0.329306
43515.5	-36448.4	-14807.3	5.9483	1.33973	0.0102491	-0.34975
43515.5	-36448.4	-14807.2	5.97256	1.33495	0.00846517	-0.36954
43515.5	-36448.4	-14807.1	5.99542	1.32979	0.00495214	-0.387377
43515.5	-36448.3	-14807	6.02007	1.32481	0.0011287	-0.403804
43515.6	-36448.3	-14806.9	6.04214	1.31943	9.85604e-05	-0.416484
43515.6	-36448.3	-14806.8	6.06161	1.31441	-0.00195287	-0.425262
43515.6	-36448.2	-14806.7	6.08227	1.31135	-0.00359944	-0.431646
43515.6	-36448.2	-14806.7	6.10505	1.30769	-0.00325197	-0.436624
43515.6	-36448.1	-14806.5	6.12823	1.30496	-0.00338639	-0.439721
43515.6	-36448.1	-14806.4	6.15299	1.29856	-0.00321548	-0.445928
43515.7	-36448.1	-14806.4	6.1744	1.29441	-0.00378667	-0.4573
43515.7	-36448	-14806.2	6.19399	1.2886	-0.00046577	-0.475858
43515.7	-36448	-14806.1	6.21481	1.28398	-0.00253158	-0.499639
43515.7	-36448	-14806.1	6.23782	1.28082	-0.00321659	-0.523969
43515.7	-36447.9	-14805.9	6.26099	1.27746	-0.00604932	-0.546145
43515.7	-36447.9	-14805.8	6.28587	1.27395	-0.00649126	-0.567374
43515.8	-36447.8	-14805.8	6.30663	1.27059	-0.00969792	-0.584542
43515.8	-36447.8	-14805.6	6.3264	1.2672	-0.00748192	-0.598183
43515.8	-36447.8	-14805.5	6.34734	1.26394	-0.00374614	-0.607997
43515.8	-36447.7	-14805.5	6.37073	1.25735	-0.000239676	-0.614849
43515.8	-36447.7	-14805.3	6.39096	1.25366	6.16313e-05	-0.619301
43515.9	-36447.6	-14805.2	6.41211	1.25021	-7.87633e-06	-0.623963
43515.9	-36447.6	-14805.2	6.4321	1.24686	2.10878e-06	-0.626272
43515.9	-36447.6	-14805	6.45519	1.24354	-5.52857e-07	-0.627441
43515.9	-36447.5	-14804.9	6.48	1.24	-1.00908e-15	-0.626362
43515.9	-36447.5	-14804.8	6.5	1.23667	2.69874e-16	-0.623094
43515.9	-36447.4	-14804.7	6.52	1.23333	-7.04199e-17	-0.616558
43516	-36447.4	-14804.6	6.54122	1.22634	2.40084e-09	-0.608484
43516	-36447.4	-14804.5	6.56115	1.22318	-6.41841e-10	-0.602086
43516	-36447.3	-14804.4	6.58123	1.21978	1.6651e-10	-0.597828
43516	-36447.3	-14804.3	6.60244	1.2163	-8.2631e-11	-0.594332
43516	-36447.2	-14804.2	6.6223	1.2128	2.20809e-11	-0.589788
43516	-36447.2	-14804.1	6.64247	1.20549	-5.69102e-12	-0.581357
43516.1	-36447.1	-14804	6.66361	1.18953	2.11876e-12	-0.563806
43516.1	-36447.1	-14803.9	6.68357	1.16098	-5.65908e-13	-0.538746
43516.1	-36447.1	-14803.8	6.70329	1.12754	1.44778e-13	-0.508449
43516.1	-36447	-14803.7	6.72067	1.09601	-4.79272e-14	-0.476614
43516.1	-36447	-14803.6	6.73705	1.067	1.27942e-14	-0.448895
43516.1	-36446.9	-14803.5	6.7547	1.03983	-3.24556e-15	-0.421895
43516.2	-36446.9	-14803.4	6.77622	1.01345	1.00756e-15	-0.397214
43516.2	-36446.9	-14803.3	6.79523	0.99399	-2.68604e-16	-0.377124
43516.2	-36446.8	-14803.1	6.81105	0.975542	6.67091e-17	-0.364014
43516.2	-36446.8	-14803	6.82456	0.969654	-1.64429e-17	-0.3612
43516.2	-36446.7	-14802.9	6.83885	0.977228	-8.54695e-18	-0.36989
43516.2	-36446.7	-14802.8	6.85628	0.992574	4.94279e-17	-0.385305
43516.3	-36446.6	-14802.7	6.87371	1.01147	-2.2029e-16	-0.404188
43516.3	-36446.6	-14802.6	6.88984	1.03143	8.30611e-16	-0.422883
43516.3	-36446.6	-14802.5	6.90842	1.05229	-3.00236e-15	-0.443223
43516.3	-36446.5	-14802.4	6.9299	1.07156	1.27169e-14	-0.463647
43516.3	-36446.5	-14802.3	6.94794	1.08786	-4.78186e-14	-0.482751
43516.3	-36446.4	-14802.2	6.965	1.1038	1.70807e-13	-0.500359
43516.4	-36446.4	-14802.1	6.98204	1.11577	-7.08846e-13	-0.51485
43516.4	-36446.3	-14802	7.00017	1.12396	2.66287e-12	-0.527019
43516.4	-36446.3	-14801.8	7.02134	1.12817	-9.36856e-12	-0.539126
43516.4	-36446.3	-14801.7	7.04181	1.11865	3.82432e-11	-0.548132
43516.4	-36446.2	-14801.6	7.06192	1.09518	-1.43545e-10	-0.551387
43516.4	-36446.2	-14801.5	7.08063	1.06474	4.94966e-10	-0.549492
43516.5	-36446.1	-14801.4	7.0975	1.0334	-1.99313e-09	-0.544558
43516.5	-36446.1	-14801.3	7.11403	1.00619	7.47562e-09	-0.538327
43516.5	-36446	-14801.2	7.13139	0.978062	-2.50724e-08	-0.5315
43516.5	-36446	-14801.1	7.1489	0.953271	9.98104e-08	-0.524124
43516.5	-36445.9	-14800.9	7.16241	0.930157	-3.7411e-07	-0.515778
43516.5	-36445.9	-14800.8	7.17935	0.908048	1.20502e-06	-0.50638
43516.6	-36445.9	-14800.7	7.19344	0.8899	-4.75026e-06	-0.499151
43516.6	-36445.8	-14800.6	7.20948	0.878925	1.77945e-05	-0.494181
43516.6	-36445.8	-14800.5	7.22407	0.868372	-5.37533e-05	-0.493107
43516.6	-36445.7	-14800.4	7.24052	0.861011	0.000210111	-0.497487
43516.6	-36445.7	-14800.3	7.25437	0.854666	-0.00264838	-0.507714
43516.6	-36445.6	-14800.1	7.26833	0.845017	-0.00623134	-0.518622
43516.7	-36445.6	-14800	7.2818	0.826076	-0.00976637	-0.523815
43516.7	-36445.5	-14799.9	7.29504	0.800203	-0.01006	-0.522335
43516.7	-36445.5	-14799.8	7.30918	0.768442	-0.00999233	-0.515749
43516.7	-36445.5	-14799.7	7.32257	0.741519	-0.0100021	-0.506091
43516.7	-36445.4	-14799.6	7.33583	0.714894	-0.00999946	-0.494212
43516.8	-36445.4	-14799.4	7.35	0.69	-0.01	-0.481481
43516.8	-36445.3	-14799.3	7.36	0.67	-0.01	-0.470588
43516.8	-36445.3	-14799.2	7.37	0.653333	-0.01	-0.461874
43516.8	-36445.2	-14799.1	7.38061	0.639319	-0.01	-0.453841
43516.8	-36445.2	-14799	7.39058	0.629411	-0.01	-0.448562
43516.8	-36445.1	-14798.9	7.40062	0.619506	-0.01	-0.446678
43516.9	-36445.1	-14798.7	7.41122	0.612505	-0.00999989	-0.452091
43516.9	-36445	-14798.6	7.42115	0.606128	-0.0100004	-0.466044
43516.9	-36445	-14798.5	7.43123	0.60292	-0.0099985	-0.486383
43516.9	-36445	-14798.4	7.44182	0.599656	-0.0100087	-0.510758
43516.9	-36444.9	-14798.3	7.45173	0.600443	-0.00996721	-0.533276
43516.9	-36444.9	-14798.1	7.46186	0.603963	-0.0101218	-0.555064
43517	-36444.8	-14798	7.47242	0.607589	-0.0093374	-0.57491
43517	-36444.8	-14797.9	7.48231	0.610246	-0.00636228	-0.589097
43517	-36444.7	-14797.8	7.49248	0.609938	-0.00670444	-0.600462
43517	-36444.7	-14797.7	7.50302	0.610019	-0.00684182	-0.60895
43517	-36444.6	-14797.6	7.51288	0.609995	-0.00583338	-0.61475
43517	-36444.6	-14797.4	7.52311	0.610001	-0.00285797	-0.61869
43517.1	-36444.5	-14797.3	7.53361	0.61	-0.00426142	-0.622179
43517.1	-36444.5	-14797.2	7.54346	0.61	-0.00810062	-0.62485
43517.1	-36444.4	-14797.1	7.55374	0.61	-0.0102474	-0.625132
43517.1	-36444.4	-14797	7.5642	0.610001	-0.00992833	-0.622921
43517.1	-36444.3	-14796.9	7.57404	0.609995	-0.0100188	-0.619839
43517.1	-36444.3	-14796.7	7.58437	0.610018	-0.00999646	-0.618126
43517.2	-36444.3	-14796.6	7.59476	0.609924	-0.00999648	-0.617606
43517.2	-36444.2	-14796.5	7.60471	0.610287	-0.0100179	-0.617394
43517.2	-36444.2	-14796.4	7.61469	0.608559	-0.00993499	-0.615207
43517.2	-36444.1	-14796.3	7.62715	0.604887	-0.0102701	-0.610552
43517.2	-36444.1	-14796.1	7.63887	0.601314	-0.00849054	-0.604808
43517.2	-36444	-14796	7.64888	0.599767	-0.00479866	-0.600279
43517.3	-36444	-14795.9	7.65933	0.600084	-0.00108962	-0.598239
43517.3	-36443.9	-14795.8	7.66903	0.599905	0.000227633	-0.598086
43517.3	-36443.9	-14795.6	7.67993	0.600273	-5.23612e-05	-0.597486
43517.3	-36443.8	-14795.5	7.68764	0.598013	1.43539e-05	-0.5957
43517.3	-36443.8	-14795.4	7.69614	0.594586	-3.80815e-06	-0.592614
43517.3	-36443.7	-14795.3	7.70695	0.590688	8.46232e-07	-0.589993
43517.4	-36443.7	-14795.2	7.7171	0.590235	-2.30273e-07	-0.587185
43517.4	-36443.6	-14795	7.72699	0.586118	6.09997e-08	-0.582199
43517.4	-36443.6	-14794.9	7.73752	0.574141	-1.29148e-08	-0.569529
43517.4	-36443.5	-14794.8	7.74769	0.552665	3.49375e-09	-0.549955
43517.4	-36443.5	-14794.7	7.7576	0.526528	-9.23814e-10	-0.525818
43517.4	-36443.4	-14794.5	7.76809	0.498135	1.81691e-10	-0.499078
43517.5	-36443.4	-14794.4	7.77848	0.473709	-4.89264e-11	-0.475467
43517.5	-36443.3	-14794.3	7.78555	0.453624	1.29084e-11	-0.454578
43517.5	-36443.3	-14794.2	7.79249	0.432355	-2.23128e-12	-0.434649
43517.5	-36443.3	-14794.1	7.79924	0.415077	5.98781e-13	-0.417841
43517.5	-36443.2	-14793.9	7.80585	0.401399	-1.57541e-13	-0.404503
43517.6	-36443.2	-14793.8	7.81292	0.390612	2.01333e-14	-0.392766
43517.6	-36443.1	-14793.7	7.81962	0.380506	-5.39041e-15	-0.383896
43517.6	-36443.1	-14793.5	7.82623	0.373675	1.4132e-15	-0.376288
43517.6	-36443	-14793.4	7.83333	0.366667	2.57938e-24	-0.367102
43517.6	-36443	-14793.3	7.83667	0.353333	-2.06954e-24	-0.354031
43517.6	-36442.9	-14793.2	7.84333	0.333333	1.80006e-25	-0.335512
43517.7	-36442.9	-14793.1	7.84698	0.308555	-6.13698e-18	-0.312345
43517.7	-36442.8	-14792.9	7.85361	0.285341	1.64066e-18	-0.289524
43517.7	-36442.8	-14792.8	7.85699	0.261844	-4.25628e-19	-0.267876
43517.7	-36442.7	-14792.7	7.86397	0.237581	2.11219e-19	-0.251203
43517.7	-36442.7	-14792.6	7.86699	0.221664	-5.64426e-20	-0.243577
43517.7	-36442.6	-14792.4	7.87043	0.208646	1.45473e-20	-0.243013
43517.8	-36442.6	-14792.3	7.87394	0.198129	-5.41593e-21	-0.244272
43517.8	-36442.5	-14792.2	7.87724	0.18866	1.44656e-21	-0.245069
43517.8	-36442.5	-14792	7.88063	0.182033	-3.70078e-22	-0.243664
43517.8	-36442.4	-14791.9	7.88409	0.175679	1.2251e-22	-0.241135
43517.8	-36442.4	-14791.8	7.88762	0.172175	-3.27043e-23	-0.237709
43517.8	-36442.3	-14791.7	7.8901	0.164666	8.29625e-24	-0.232711
43517.9	-36442.3	-14791.6	7.89064	0.151802	-2.57566e-24	-0.22321
43517.9	-36442.2	-14791.4	7.89435	0.129314	6.87169e-25	-0.208977
43517.9	-36442.2	-14791.3	7.89784	0.101498	-1.72617e-25	-0.19192
43517.9	-36442.1	-14791.2	7.90032	0.0744754	5.14678e-26	-0.175666
43517.9	-36442.1	-14791.1	7.89991	0.0526928	-1.37222e-26	-0.164008
43517.9	-36442	-14790.9	7.90002	0.0334094	3.40781e-27	-0.155092
43518	-36442	-14790.8	7.89999	0.0172653	-9.8867e-28	-0.149936
43518	-36441.9	-14790.7	7.9	0.00572779	2.64805e-28	-0.149572
43518	-36441.9	-14790.6	7.9	-0.00420389	-7.05493e-29	-0.153851
43518	-36441.8	-14790.4	7.9	-0.0134046	1.72827e-29	-0.163831
43518	-36441.8	-14790.3	7.9	-0.0184777	-4.91233e-30	-0.178016
43518	-36441.7	-14790.2	7.9	-0.0215215	1.3076e-30	-0.193817
43518.1	-36441.7	-14790.1	7.9	-0.0248754	-3.1494e-31	-0.210767
43518.1	-36441.6	-14789.9	7.9	-0.0290304	8.75571e-32	-0.227989
43518.1	-36441.6	-14789.8	7.9	-0.0285458	-2.06717e-32	-0.246707
43518.1	-36441.5	-14789.7	7.9	-0.0246419	5.71954e-33	-0.266038
43518.1	-36441.5	-14789.6	7.9	-0.0211216	-1.51938e-33	-0.283392
43518.1	-36441.4	-14789.4	7.9	-0.0197908	3.49494e-34	-0.297675
43518.2	-36441.4	-14789.3	7.9	-0.0200765	-9.58074e-35	-0.307873
43518.2	-36441.3	-14789.2	7.9	-0.0199081	2.54183e-35	-0.314058
43518.2	-36441.3	-14789.1	7.89999	-0.0202617	-5.64865e-36	-0.319724
43518.2	-36441.3	-14788.9	7.90002	-0.0177981	1.53825e-36	-0.324452
43518.2	-36441.2	-14788.8	7.89992	-0.0143427	-4.11835e-37	-0.328991
43518.2	-36441.2	-14788.7	7.90031	-0.0107133	1.0909e-37	-0.331139
43518.3	-36441.1	-14788.6	7.8976	-0.00986704	-2.30768e-38	-0.330557
43518.3	-36441.1	-14788.4	7.89416	-0.0100355	6.16649e-39	-0.327565
43518.3	-36441	-14788.3	7.89043	-0.00999301	-1.21288e-39	-0.324984
43518.3	-36441	-14788.2	7.88989	-0.0100019	3.26943e-40	-0.322809
43518.3	-36440.9	-14788.1	7.89003	-0.0099995	-8.75072e-41	-0.320729
43518.3	-36440.9	-14787.9	7.88999	-0.0100001	2.30855e-41	-0.317541
43518.4	-36440.8	-14787.8	7.89	-0.00999998	-3.9858e-42	-0.31506
43518.4	-36440.8	-14787.7	7.89	-0.01	1.05164e-42	-0.312888
43518.4	-36440.7	-14787.6	7.89	-0.01	-1.34397e-43	-0.310625
43518.4	-36440.7	-14787.4	7.89	-0.01	3.59828e-44	-0.307366
43518.4	-36440.6	-14787.3	7.89	-0.01	-9.43359e-45	-0.305108
43518.5	-36440.6	-14787.2	7.89	-0.01	-5.16546e-53	-0.303922
43518.5	-36440.5	-14787.1	7.89	-0.01	4.60495e-54	-0.303922
43518.5	-36440.5	-14786.9	7.89	-0.01	-1.2016e-54	-0.303922
43518.5	-36440.4	-14786.8	7.89	-0.01	4.09664e-47	-0.303922
43518.5	-36440.4	-14786.7	7.89	-0.01	-1.09519e-47	-0.303921
43518.5	-36440.3	-14786.6	7.89	-0.01	2.84121e-48	-0.303922
43518.6	-36440.3	-14786.4	7.89	-0.01	-1.40996e-48	-0.303922
43518.6	-36440.2	-14786.3	7.89	-0.00999999	3.76774e-49	-0.303922
43518.6	-36440.2	-14786.2	7.89	-0.0100001	-9.71092e-50	-0.303922
43518.6	-36440.1	-14786.1	7.89	-0.00999969	3.61613e-50	-0.303921
43518.6	-36440.1	-14785.9	7.89	-0.0100012	-9.68715e-51	-0.303922
43518.6	-36440	-14785.8	7.89	-0.00999562	2.58734e-51	-0.303919
43518.7	-36440	-14785.7	7.89	-0.0100163	-6.6178e-52	-0.303932
43518.7	-36439.9	-14785.6	7.89	-0.00991732	2.18323e-52	-0.303856
43518.7	-36439.9	-14785.4	7.89	-0.0103615	-5.53829e-53	-0.3021
43518.7	-36439.8	-14785.3	7.89	-0.0156691	1.71942e-53	-0.296327
43518.7	-36439.8	-14785.2	7.89	-0.0270189	-4.58731e-54	-0.286498
43518.7	-36439.7	-14785.1	7.89	-0.0409754	1.15233e-54	-0.27393
43518.8	-36439.7	-14784.9	7.89001	-0.0540665	-3.43581e-55	-0.261928
43518.8	-36439.6	-14784.8	7.88995	-0.0626563	9.16049e-56	-0.253306
43518.8	-36439.6	-14784.7	7.8902	-0.0683785	-2.27488e-56	-0.247976
43518.8	-36439.5	-14784.6	7.8889	-0.0700092	6.59734e-57	-0.245188
43518.8	-36439.5	-14784.4	7.8853	-0.0710735	-1.75766e-57	-0.243294
43518.8	-36439.4	-14784.3	7.88167	-0.0746322	4.30581e-58	-0.240131
43518.9	-36439.4	-14784.2	7.87971	-0.0796076	-1.22386e-58	-0.23506
43518.9	-36439.3	-14784.1	7.88001	-0.086224	3.25787e-59	-0.228727
43518.9	-36439.3	-14783.9	7.88023	-0.0947337	-7.85035e-60	-0.220164
43518.9	-36439.2	-14783.8	7.87848	-0.10545	2.19775e-60	-0.210505
43518.9	-36439.2	-14783.7	7.87492	-0.115179	-5.84473e-61	-0.200732
43518.9	-36439.1	-14783.6	7.87124	-0.125687	1.3799e-61	-0.190626
43519	-36439.1	-14783.4	7.86966	-0.135742	-3.81798e-62	-0.179956
43519	-36439.1	-14783.3	7.87038	-0.147275	1.01424e-62	-0.168271
43519	-36439	-14783.2	7.8681	-0.163361	-2.33299e-63	-0.151831
43519	-36439	-14783.1	7.86443	-0.182892	6.39546e-64	-0.131711
43519	-36438.9	-14782.9	7.86124	-0.202823	-1.69675e-64	-0.109561
43519	-36438.9	-14782.8	7.85761	-0.223791	3.77045e-65	-0.0861797
43519.1	-36438.8	-14782.7	7.85467	-0.244149	-1.026e-65	-0.0645923
43519.1	-36438.8	-14782.6	7.84844	-0.264287	2.7179e-66	-0.0457458
43519.1	-36438.7	-14782.4	7.84431	-0.282596	-5.75464e-67	-0.0270245
43519.1	-36438.7	-14782.3	7.83807	-0.299711	1.55813e-67	-0.0110569
43519.1	-36438.6	-14782.2	7.83427	-0.313526	-4.17103e-68	0.00344066
43519.1	-36438.6	-14782.1	7.82811	-0.327317	1.10283e-68	0.0150421
43519.2	-36438.5	-14782	7.82401	-0.335572	-2.16686e-69	0.0247583
43519.2	-36438.5	-14781.8	7.81801	-0.342335	5.7517e-70	0.0307486
43519.2	-36438.4	-14781.7	7.81079	-0.34628	-9.94213e-71	0.035505
43519.2	-36438.4	-14781.6	7.80417	-0.349764	2.66804e-71	0.0379417
43519.2	-36438.3	-14781.4	7.79725	-0.35002	-7.01973e-72	0.0391961
43519.3	-36438.3	-14781.3	7.79362	-0.350079	8.97194e-73	0.0382293
43519.3	-36438.2	-14781.2	7.78698	-0.346886	-2.40556e-73	0.036117
43519.3	-36438.2	-14781.1	7.78358	-0.343552	6.43572e-74	0.0328494
43519.3	-36438.1	-14781	7.77711	-0.340083	-1.68725e-74	0.0306251
43519.3	-36438.1	-14780.8	7.77	-0.34	-3.07957e-83	0.0283224
43519.3	-36438	-14780.7	7.76333	-0.336667	8.23613e-84	0.0261438
43519.4	-36438	-14780.6	7.75667	-0.333333	-2.14883e-84	0.0228758
43519.4	-36437.9	-14780.5	7.75301	-0.329932	7.31079e-77	0.0205728
43519.4	-36437.9	-14780.3	7.74639	-0.329904	-1.8966e-77	0.0183947
43519.4	-36437.8	-14780.2	7.74268	-0.326223	9.41196e-78	0.0159847
43519.4	-36437.8	-14780.1	7.73614	-0.322896	-2.51509e-78	0.0127382
43519.4	-36437.7	-14780	7.73271	-0.319844	6.48227e-79	0.0107059
43519.5	-36437.7	-14779.9	7.7254	-0.320058	-2.41334e-79	0.00973982
43519.5	-36437.7	-14779.7	7.71877	-0.319984	6.44589e-80	0.00982104
43519.5	-36437.6	-14779.6	7.71248	-0.320004	-1.64907e-80	0.00979954
43519.5	-36437.6	-14779.5	7.70939	-0.319999	5.45907e-81	0.00980537
43519.5	-36437.5	-14779.4	7.70534	-0.32	-1.45731e-81	0.00980353
43519.5	-36437.5	-14779.2	7.69834	-0.32	3.69682e-82	0.00980402
43519.6	-36437.4	-14779.1	7.69111	-0.32	-1.14771e-82	0.00980389
43519.6	-36437.4	-14779	7.68568	-0.32	3.06203e-83	0.00980393
43519.6	-36437.3	-14778.9	7.68136	-0.32	-7.69184e-84	0.00980392
43519.6	-36437.3	-14778.8	7.67533	-0.32	2.29341e-84	0.00980392
43519.6	-36437.2	-14778.6	7.67111	-0.32	-6.11464e-85	0.00980392
43519.6	-36437.2	-14778.5	7.66533	-0.32	1.51848e-85	0.00980392
43519.7	-36437.1	-14778.4	7.66064	-0.32	-4.40373e-86	0.00980392
43519.7	-36437.1	-14778.3	7.65527	-0.32	1.17324e-86	0.00980392
43519.7	-36437	-14778.1	7.65047	-0.32	-2.87413e-87	0.00980392
43519.7	-36437	-14778	7.64501	-0.32	8.16929e-88	0.00980392
43519.7	-36436.9	-14777.9	7.64027	-0.32	-2.17463e-88	0.00980392
43519.7	-36436.9	-14777.8	7.63491	-0.32	5.24011e-89	0.00980392
43519.8	-36436.9	-14777.7	7.63013	-0.32	-1.467e-89	0.00980392
43519.8	-36436.8	-14777.5	7.62306	-0.32	3.90136e-90	0.00980392
43519.8	-36436.7	-14777.4	7.61636	-0.32	-9.21086e-91	0.00980392
43519.8	-36436.7	-14777.3	7.60897	-0.32	2.54851e-91	0.00980392
43519.8	-36436.7	-14777.2	7.60493	-0.32	-6.77003e-92	0.00980392
43519.8	-36436.6	-14777.1	7.59905	-0.32	1.55727e-92	0.00980392
43519.9	-36436.6	-14777	7.59458	-0.32	-4.26898e-93	0.00980391
43519.9	-36436.5	-14776.8	7.58893	-0.32	1.13258e-93	0.00980395
43519.9	-36436.5	-14776.7	7.58449	-0.32	-2.51678e-94	0.00980381
43519.9	-36436.4	-14776.6	7.57846	-0.32	6.84855e-95	0.00980435
43519.9	-36436.4	-14776.5	7.57451	-0.320001	-1.81419e-95	0.00980231
43519.9	-36436.3	-14776.3	7.56818	-0.319995	3.84098e-96	0.00980911
43520	-36436.3	-14776.2	7.56425	-0.320018	-1.03907e-96	0.00978349
43520	-36436.2	-14776.1	7.55809	-0.319932	2.74751e-97	0.00988047
43520	-36436.2	-14776	7.55409	-0.320206	-5.40368e-98	0.00898839
43520	-36436.1	-14775.9	7.54769	-0.317334	1.45512e-98	0.00703996
43520	-36436.1	-14775.7	7.54405	-0.313969	-3.83908e-99	0.00376001
43520	-36436	-14775.6	7.53756	-0.310264	6.63605e-100	0.00219856
43520.1	-36436	-14775.5	7.53079	-0.309931	-1.78083e-100	0.00299647
43520.1	-36436	-14775.4	7.52399	-0.310018	4.68541e-101	0.00615488
43520.1	-36435.9	-14775.3	7.52015	-0.309998	-5.98784e-102	0.00861449
43520.1	-36435.9	-14775.2	7.51696	-0.310001	1.60316e-102	0.00977625
43520.1	-36435.8	-14775	7.51042	-0.31	-4.203e-103	0.00981112
43520.2	-36435.8	-14774.9	7.50333	-0.31	-7.67132e-112	0.00980392
43520.2	-36435.7	-14774.8	7.49667	-0.31	2.05167e-112	0.00980392
43520.2	-36435.7	-14774.7	7.49333	-0.31	-5.35355e-113	0.00980392
43520.2	-36435.6	-14774.6	7.48637	-0.31	1.8252e-105	0.00980389
43520.2	-36435.6	-14774.4	7.48303	-0.31	-4.87948e-106	0.00980393
43520.2	-36435.5	-14774.3	7.47638	-0.31	1.26586e-106	0.00980392
43520.3	-36435.5	-14774.2	7.47267	-0.31	-6.28187e-107	0.00980392
43520.3	-36435.4	-14774.1	7.46616	-0.31	1.67866e-107	0.00980392
43520.3	-36435.4	-14774	7.46263	-0.31	-4.3265e-108	0.00980392
43520.3	-36435.4	-14773.8	7.45588	-0.31	1.61075e-108	0.00980392
43520.3	-36435.3	-14773.7	7.45233	-0.31	-4.30221e-109	0.00980392
43520.3	-36435.3	-14773.6	7.4459	-0.31	1.10065e-109	0.00980392
43520.4	-36435.2	-14773.5	7.44191	-0.31	-3.64358e-110	0.00980392
43520.4	-36435.2	-14773.4	7.43575	-0.31	9.72659e-111	0.00980392
43520.4	-36435.1	-14773.2	7.43182	-0.31	-2.46739e-111	0.00980391
43520.4	-36435.1	-14773.1	7.42549	-0.31	7.66025e-112	0.00980396
43520.4	-36435	-14773	7.42154	-0.31	-2.04371e-112	0.00980379
43520.4	-36435	-14772.9	7.4155	-0.31	5.13381e-113	0.0098044
43520.5	-36434.9	-14772.8	7.41109	-0.31	-1.5307e-113	0.00980177
43520.5	-36434.9	-14772.7	7.40535	-0.31	4.08112e-114	0.00981204
43520.5	-36434.8	-14772.5	7.40118	-0.31	-1.01349e-114	0.0097743
43520.5	-36434.8	-14772.4	7.39383	-0.31	2.93921e-115	0.0099327
43520.5	-36434.8	-14772.3	7.38709	-0.31	-7.83064e-116	0.00909098
43520.5	-36434.7	-14772.2	7.38155	-0.31	1.9183e-116	0.00326786
43520.6	-36434.7	-14772.1	7.37873	-0.31	-5.45247e-117	-0.0115476
43520.6	-36434.6	-14772	7.3738	-0.31	1.45143e-117	-0.0344719
43520.6	-36434.6	-14771.8	7.3667	-0.31	-3.49744e-118	-0.0752678
43520.6	-36434.5	-14771.7	7.3594	-0.31	9.7913e-119	-0.149282
43520.6	-36434.5	-14771.6	7.35508	-0.31	-2.60391e-119	-0.266984
43520.6	-36434.4	-14771.5	7.34951	-0.31	6.14791e-120	-0.437154
43520.7	-36434.4	-14771.4	7.34474	-0.31	-1.70201e-120	-0.622241
43520.7	-36434.3	-14771.3	7.33933	-0.31	4.55769e-121	-0.786945
43520.7	-36434.3	-14771.1	7.33483	-0.31	-1.21069e-121	-0.926532
43520.7	-36434.3	-14771	7.32906	-0.31	2.78314e-122	-1.05456
43520.7	-36434.2	-14770.9	7.32464	-0.31	-7.55961e-123	-1.18001
43520.7	-36434.2	-14770.8	7.31863	-0.31	1.67987e-123	-1.32001
43520.8	-36434.1	-14770.7	7.31442	-0.31	-4.57119e-124	-1.46642
43520.8	-36434.1	-14770.6	7.30851	-0.31	1.21092e-124	-1.60283
43520.8	-36434	-14770.5	7.3043	-0.31	-2.56373e-125	-1.73225
43520.8	-36434	-14770.3	7.29806	-0.31	6.93549e-126	-1.84223
43520.8	-36433.9	-14770.2	7.29433	-0.31	-1.83388e-126	-1.94399
43520.8	-36433.9	-14770.1	7.28776	-0.31	3.60678e-127	-2.0472
43520.9	-36433.8	-14770	7.28406	-0.31	-9.71247e-128	-2.13407
43520.9	-36433.8	-14769.9	7.2777	-0.31	2.56246e-128	-2.20014
43520.9	-36433.8	-14769.8	7.27387	-0.31	-4.42935e-129	-2.25203
43520.9	-36433.7	-14769.7	7.26731	-0.31	1.18865e-129	-2.28753
43520.9	-36433.7	-14769.5	7.26389	-0.31	-3.12736e-130	-2.31236
43521	-36433.6	-14769.4	7.257	-0.31	3.99669e-131	-2.33032
43521	-36433.6	-14769.3	7.2536	-0.31	-1.07006e-131	-2.34155
43521	-36433.5	-14769.2	7.24698	-0.31	2.80537e-132	-2.34829
43521	-36433.5	-14769.1	7.24333	-0.31	5.12036e-141	-2.35185
43521	-36433.4	-14769	7.23667	-0.31	-1.36942e-141	-2.35294
43521	-36433.4	-14768.8	7.23333	-0.31	0	-2.35185
43521.1	-36433.4	-14768.7	7.22637	-0.309892	-1.21826e-134	-2.35068
43521.1	-36433.3	-14768.6	7.22303	-0.306456	3.2569e-135	-2.34968
43521.1	-36433.3	-14768.5	7.21638	-0.303106	-8.44921e-136	-2.35084
43521.1	-36433.2	-14768.4	7.21268	-0.299822	4.19295e-136	-2.35199
43521.1	-36433.2	-14768.3	7.20613	-0.300048	-1.12045e-136	-2.35301
43521.1	-36433.1	-14768.1	7.20271	-0.299988	2.8878e-137	-2.35286
43521.2	-36433.1	-14768	7.1954	-0.300005	-1.07512e-137	-2.35155
43521.2	-36433	-14767.9	7.18876	-0.299999	2.87159e-138	-2.34916
43521.2	-36433	-14767.8	7.18251	-0.3	-7.34648e-139	-2.34578
43521.2	-36433	-14767.7	7.17922	-0.3	2.43197e-139	-2.34238
43521.2	-36432.9	-14767.6	7.17603	-0.3	-6.49219e-140	-2.33898
43521.2	-36432.9	-14767.5	7.17191	-0.3	1.6469e-140	-2.33426
43521.3	-36432.8	-14767.4	7.16463	-0.3	-5.11297e-141	-2.32817
43521.3	-36432.8	-14767.3	7.15792	-0.3	1.36411e-141	-2.32162
43521.3	-36432.7	-14767.1	7.15199	-0.3	-3.42665e-142	-2.31497
43521.3	-36432.7	-14767	7.14907	-0.3	1.02169e-142	-2.3081
43521.3	-36432.6	-14766.9	7.1446	-0.3	-2.72402e-143	-2.30166
43521.3	-36432.6	-14766.8	7.1375	-0.3	6.76471e-144	-2.29494
43521.4	-36432.6	-14766.7	7.13032	-0.3	-1.96183e-144	-2.28809
43521.4	-36432.5	-14766.6	7.12506	-0.3	5.2267e-145	-2.28179
43521.4	-36432.5	-14766.5	7.12189	-0.3	-1.2804e-145	-2.2777
43521.4	-36432.4	-14766.4	7.11864	-0.3	3.63935e-146	-2.27974
43521.4	-36432.4	-14766.2	7.11383	-0.3	-9.68782e-147	-2.29067
43521.4	-36432.3	-14766.1	7.10667	-0.300001	2.33443e-147	-2.31203
43521.5	-36432.3	-14766	7.0995	-0.299996	-6.53538e-148	-2.33876
43521.5	-36432.2	-14765.9	7.0947	-0.300014	1.73802e-148	-2.36329
43521.5	-36432.2	-14765.8	7.09145	-0.29995	-4.10336e-149	-2.38468
43521.5	-36432.2	-14765.7	7.08828	-0.300205	1.13534e-149	-2.40618
43521.5	-36432.1	-14765.6	7.083	-0.299231	-3.01599e-150	-2.43208
43521.5	-36432.1	-14765.4	7.07586	-0.305092	6.93753e-151	-2.46288
43521.6	-36432	-14765.3	7.06863	-0.321738	-1.90179e-151	-2.48575
43521.6	-36432	-14765.2	7.06467	-0.34874	5.04555e-152	-2.4931
43521.6	-36431.9	-14765.1	7.05887	-0.383959	-1.1212e-152	-2.47351
43521.6	-36431.9	-14765	7.05217	-0.460089	3.05097e-153	-2.41615
43521.6	-36431.9	-14764.9	7.04306	-0.592217	-8.08208e-154	-2.31344
43521.6	-36431.8	-14764.8	7.03287	-0.787274	1.71112e-154	-2.16209
43521.7	-36431.8	-14764.7	7.01765	-0.98474	-4.62899e-155	-2.00072
43521.7	-36431.7	-14764.6	6.99849	-1.15193	1.22399e-155	-1.8567
43521.7	-36431.7	-14764.4	6.97443	-1.2881	-2.40729e-156	-1.72343
43521.7	-36431.6	-14764.3	6.95063	-1.40935	6.48244e-157	-1.60637
43521.7	-36431.6	-14764.2	6.92778	-1.52923	-1.71028e-157	-1.48368
43521.7	-36431.6	-14764.1	6.90013	-1.68133	2.95631e-158	-1.33989
43521.8	-36431.5	-14764	6.87033	-1.83275	-7.93346e-159	-1.19507
43521.8	-36431.5	-14763.9	6.83745	-1.97722	2.08731e-159	-1.05923
43521.8	-36431.4	-14763.8	6.80203	-2.10336	-2.66753e-160	-0.929735
43521.8	-36431.4	-14763.7	6.76865	-2.20752	7.14195e-161	-0.818832
43521.8	-36431.3	-14763.6	6.73234	-2.3101	-1.8724e-161	-0.712314
43521.9	-36431.3	-14763.5	6.69	-2.42333	-3.41751e-170	-0.604575
43521.9	-36431.3	-14763.4	6.64667	-2.50667	2.74201e-170	-0.517429
43521.9	-36431.2	-14763.2	6.60333	-2.57	-2.38496e-171	-0.448802
43521.9	-36431.2	-14763.2	6.55735	-2.61907	8.13111e-164	-0.39493
43521.9	-36431.1	-14763.1	6.51417	-2.65157	-2.17377e-164	-0.358871
43521.9	-36431.1	-14762.9	6.47066	-2.67454	5.6393e-165	-0.33672
43522	-36431.1	-14762.8	6.42478	-2.69155	-2.79852e-165	-0.32611
43522	-36431	-14762.7	6.38144	-2.7009	7.47828e-166	-0.324775
43522	-36431	-14762.6	6.33421	-2.70728	-1.92742e-166	-0.328556
43522	-36430.9	-14762.5	6.28476	-2.71016	7.17576e-167	-0.335837
43522	-36430.9	-14762.4	6.23894	-2.71006	-1.9166e-167	-0.344914
43522	-36430.9	-14762.3	6.19544	-2.70959	4.9033e-168	-0.356085
43522.1	-36430.8	-14762.3	6.14895	-2.70583	-1.62318e-168	-0.367513
43522.1	-36430.8	-14762.2	6.10254	-2.70244	4.33312e-169	-0.376399
43522.1	-36430.7	-14762	6.05496	-2.69976	-1.09922e-169	-0.380957
43522.1	-36430.7	-14762	6.00668	-2.70009	3.41362e-170	-0.3825
43522.1	-36430.7	-14761.9	5.96404	-2.69993	-9.14393e-171	-0.382317
43522.1	-36430.6	-14761.8	5.92069	-2.70019	2.43949e-171	-0.382351
43522.2	-36430.6	-14761.7	5.87666	-2.69921	-6.12617e-172	-0.382395
43522.2	-36430.6	-14761.6	5.83039	-2.6954	1.8182e-172	-0.382105
43522.2	-36430.5	-14761.5	5.78263	-2.69213	-4.51523e-173	-0.380642
43522.2	-36430.5	-14761.4	5.73351	-2.68853	1.30946e-173	-0.377435
43522.2	-36430.5	-14761.3	5.68887	-2.68557	-3.48866e-174	-0.37294
43522.2	-36430.4	-14761.2	5.64446	-2.68068	8.54628e-175	-0.368389
43522.3	-36430.4	-14761.1	5.59926	-2.6734	-2.42915e-175	-0.364416
43522.3	-36430.4	-14761	5.55655	-2.66693	6.46631e-176	-0.360887
43522.3	-36430.3	-14760.9	5.51191	-2.66	-1.55816e-176	-0.355884
43522.3	-36430.3	-14760.9	5.46519	-2.65309	4.36215e-177	-0.348983
43522.3	-36430.2	-14760.8	5.419	-2.64653	-1.16008e-177	-0.341412
43522.3	-36430.2	-14760.7	5.37015	-2.63957	2.73886e-178	-0.332805
43522.4	-36430.2	-14760.6	5.32394	-2.63273	-7.57803e-179	-0.324019
43522.4	-36430.2	-14760.5	5.2816	-2.626	2.01308e-179	-0.313145
43522.4	-36430.1	-14760.4	5.23619	-2.62041	-4.63058e-180	-0.291982
43522.4	-36430.1	-14760.4	5.19168	-2.62314	1.26939e-180	-0.256018
43522.4	-36430.1	-14760.3	5.14897	-2.63606	-3.36774e-181	-0.204418
43522.4	-36430	-14760.2	5.1035	-2.66096	7.48368e-182	-0.135228
43522.5	-36430	-14760.1	5.05908	-2.69164	-2.03643e-182	-0.0627379
43522.5	-36430	-14760	5.01671	-2.71725	5.39455e-183	0.00513203
43522.5	-36429.9	-14760	4.96836	-2.73603	-1.14219e-183	0.0739497
43522.5	-36429.9	-14759.9	4.92081	-2.75436	3.09261e-184	0.144759
43522.5	-36429.9	-14759.8	4.87431	-2.78429	-8.27876e-185	0.223788
43522.5	-36429.8	-14759.7	4.82785	-2.82607	2.18893e-185	0.314289
43522.6	-36429.8	-14759.7	4.77887	-2.86984	-4.30083e-186	0.418266
43522.6	-36429.8	-14759.6	4.72877	-2.90231	1.14161e-186	0.520233
43522.6	-36429.8	-14759.5	4.67919	-2.9242	-1.97334e-187	0.622412
43522.6	-36429.7	-14759.4	4.62917	-2.94707	5.29559e-188	0.714265
43522.6	-36429.7	-14759.3	4.5794	-2.97332	-1.39328e-188	0.800098
43522.7	-36429.7	-14759.3	4.52641	-3.00183	1.78058e-189	0.890173
43522.7	-36429.6	-14759.2	4.47621	-3.0224	-4.76726e-190	0.97651
43522.7	-36429.6	-14759.1	4.42639	-3.03595	1.24983e-190	1.0614
43522.7	-36429.6	-14759.1	4.37333	-3.04667	6.84357e-199	1.14488
43522.7	-36429.6	-14759	4.32333	-3.05	-6.10097e-200	1.21133
43522.7	-36429.5	-14758.9	4.27333	-3.05	1.59196e-200	1.2658
43522.8	-36429.5	-14758.9	4.21669	-3.04999	-5.42753e-193	1.32399
43522.8	-36429.5	-14758.8	4.16371	-3.05003	1.45099e-193	1.39707
43522.8	-36429.4	-14758.7	4.11361	-3.04987	-3.76424e-194	1.49709
43522.8	-36429.4	-14758.7	4.06056	-3.0463	1.86802e-194	1.62223
43522.8	-36429.4	-14758.6	4.01092	-3.04264	-4.99176e-195	1.73488
43522.8	-36429.4	-14758.5	3.96047	-3.03614	1.28655e-195	1.83866
43522.9	-36429.4	-14758.5	3.90768	-3.0323	-4.78983e-196	1.93624
43522.9	-36429.3	-14758.4	3.85755	-3.02593	1.27933e-196	2.02919
43522.9	-36429.3	-14758.3	3.80379	-3.02229	-3.27296e-197	2.12287
43522.9	-36429.3	-14758.3	3.75132	-3.01543	1.08348e-197	2.21829
43522.9	-36429.3	-14758.2	3.70178	-3.01293	-2.89236e-198	2.3015
43522.9	-36429.2	-14758.2	3.65092	-3.01442	7.33717e-199	2.3907
43523	-36429.2	-14758.1	3.59827	-3.02285	-2.2779e-199	2.49414
43523	-36429.2	-14758.1	3.54885	-3.03293	6.0773e-200	2.59886
43523	-36429.2	-14758	3.49801	-3.0431	-1.52662e-200	2.70664
43523	-36429.2	-14758	3.44412	-3.05362	4.55179e-201	2.82488
43523	-36429.1	-14757.9	3.39262	-3.06342	-1.21359e-201	2.9541
43523	-36429.1	-14757.8	3.34015	-3.0739	3.01377e-202	3.10591
43523.1	-36429.1	-14757.8	3.28555	-3.08327	-8.74021e-203	3.24939
43523.1	-36429.1	-14757.7	3.23522	-3.08846	2.32857e-203	3.35883
43523.1	-36429	-14757.7	3.18115	-3.09021	-5.70437e-204	3.44187
43523.1	-36429	-14757.6	3.12943	-3.08996	1.62138e-204	3.50419
43523.1	-36429	-14757.6	3.08043	-3.08994	-4.31605e-205	3.54744
43523.1	-36429	-14757.5	3.02698	-3.09026	1.04002e-205	3.58075
43523.2	-36429	-14757.5	2.97101	-3.08841	-2.9116e-206	3.6031
43523.2	-36428.9	-14757.5	2.9204	-3.08517	7.74313e-207	3.61536
43523.2	-36428.9	-14757.4	2.86848	-3.07975	-1.8281e-207	3.62174
43523.2	-36428.9	-14757.4	2.81723	-3.07291	5.05809e-208	3.623
43523.2	-36428.9	-14757.3	2.76565	-3.06443	-1.34367e-208	3.6199
43523.2	-36428.9	-14757.3	2.71178	-3.05371	3.09076e-209	3.61306
43523.3	-36428.9	-14757.2	2.66072	-3.04339	-8.47275e-210	3.60461
43523.3	-36428.8	-14757.2	2.61136	-3.03395	2.24786e-210	3.59387
43523.3	-36428.8	-14757.1	2.55889	-3.02089	-4.99512e-211	3.58053
43523.3	-36428.8	-14757.1	2.50775	-3.0075	1.35925e-211	3.56538
43523.3	-36428.8	-14757.1	2.45842	-2.99148	-3.60068e-212	3.55122
43523.3	-36428.8	-14757	2.40574	-2.97675	7.62329e-213	3.53466
43523.4	-36428.8	-14757	2.35487	-2.96053	-2.06228e-213	3.5174
43523.4	-36428.8	-14757	2.30542	-2.94464	5.45306e-214	3.49633
43523.4	-36428.7	-14756.9	2.25267	-2.9191	-1.07248e-214	3.46684
43523.4	-36428.7	-14756.9	2.20177	-2.8836	2.88802e-215	3.42983
43523.4	-36428.7	-14756.8	2.15508	-2.84157	-7.61957e-216	3.38648
43523.4	-36428.7	-14756.8	2.10576	-2.7925	1.31719e-216	3.33601
43523.5	-36428.7	-14756.8	2.05875	-2.74523	-3.53904e-217	3.28771
43523.5	-36428.7	-14756.8	2.01216	-2.70181	9.47054e-218	3.23982
43523.5	-36428.7	-14756.7	1.96553	-2.65584	-2.49172e-218	3.19132
43523.5	-36428.7	-14756.7	1.91922	-2.60324	3.18436e-219	3.13614
43523.5	-36428.6	-14756.7	1.87894	-2.54955	-8.52567e-220	3.08271
43523.6	-36428.6	-14756.6	1.83912	-2.50015	2.23517e-220	3.02445
43523.6	-36428.6	-14756.6	1.79667	-2.43	4.07964e-229	2.95534
43523.6	-36428.6	-14756.6	1.75667	-2.35667	-1.09109e-229	2.87908
43523.6	-36428.6	-14756.5	1.71667	-2.27667	2.84704e-230	2.80283
43523.6	-36428.6	-14756.5	1.67776	-2.20623	-9.70647e-223	2.7268
43523.6	-36428.6	-14756.5	1.64132	-2.14661	2.5949e-223	2.66307
43523.7	-36428.6	-14756.5	1.60797	-2.08614	-6.73075e-224	2.59825
43523.7	-36428.6	-14756.4	1.57265	-2.01455	3.33184e-224	2.52396
43523.7	-36428.5	-14756.4	1.53928	-1.93729	-8.58733e-225	2.44951
43523.7	-36428.5	-14756.4	1.50381	-1.86096	3.19706e-225	2.37283
43523.7	-36428.5	-14756.4	1.47131	-1.80004	-8.53915e-226	2.30873
43523.7	-36428.5	-14756.3	1.44104	-1.74801	2.18463e-226	2.25097
43523.8	-36428.5	-14756.3	1.40999	-1.69703	-7.23377e-227	2.18665
43523.8	-36428.5	-14756.3	1.38368	-1.6216	1.93776e-227	2.10587
43523.8	-36428.5	-14756.3	1.35768	-1.5078	-5.17289e-228	1.99756
43523.8	-36428.5	-14756.3	1.33415	-1.37315	1.31223e-228	1.87109
43523.8	-36428.5	-14756.2	1.31036	-1.24307	-4.07395e-229	1.74484
43523.8	-36428.5	-14756.2	1.29079	-1.14457	1.08691e-229	1.63765
43523.9	-36428.5	-14756.2	1.27124	-1.04327	-2.73031e-230	1.53367
43523.9	-36428.5	-14756.2	1.25393	-0.94003	8.14073e-231	1.42589
43523.9	-36428.4	-14756.2	1.2382	-0.83775	-2.17046e-231	1.32552
43523.9	-36428.4	-14756.1	1.22606	-0.738326	5.39003e-232	1.22647
43523.9	-36428.4	-14756.1	1.21593	-0.649422	-1.56316e-232	1.13284
43523.9	-36428.4	-14756.1	1.20567	-0.568868	4.16444e-233	1.04534
43524	-36428.4	-14756.1	1.19689	-0.46933	-1.01976e-233	0.945401
43524	-36428.4	-14756.1	1.18997	-0.35877	2.88098e-234	0.842741
43524	-36428.4	-14756	1.18482	-0.266165	-6.94239e-235	0.740111
43524	-36428.4	-14756	1.18133	-0.163595	1.94453e-235	0.628436
43524	-36428.4	-14756	1.1798	-0.0320503	-5.20756e-236	0.499205
43524	-36428.4	-14756	1.17983	0.12106	1.3849e-236	0.357464
43524.1	-36428.4	-14756	1.18144	0.261658	-3.26967e-237	0.221412
43524.1	-36428.4	-14755.9	1.18686	0.362776	9.04665e-238	0.113117
43524.1	-36428.4	-14755.9	1.19555	0.437913	-2.40311e-238	0.0362168
43524.1	-36428.4	-14755.9	1.20657	0.496362	5.52431e-239	-0.0263477
43524.1	-36428.3	-14755.9	1.21456	0.538013	-1.50053e-239	-0.0728282
43524.1	-36428.3	-14755.9	1.22104	0.571772	3.33459e-240	-0.107823
43524.2	-36428.3	-14755.9	1.22991	0.592746	-9.08083e-241	-0.134312
43524.2	-36428.3	-14755.8	1.24291	0.606269	2.43122e-241	-0.153253
43524.2	-36428.3	-14755.8	1.25384	0.617391	-6.44033e-242	-0.168314
43524.2	-36428.3	-14755.8	1.26422	0.625359	1.36353e-242	-0.179747
43524.2	-36428.3	-14755.8	1.27406	0.629273	-3.68866e-243	-0.187988
43524.2	-36428.3	-14755.8	1.28691	0.632794	9.75292e-244	-0.193777
43524.3	-36428.3	-14755.7	1.29828	0.633361	-1.91626e-244	-0.198713
43524.3	-36428.3	-14755.7	1.30818	0.633597	5.08653e-245	-0.201113
43524.3	-36428.3	-14755.7	1.31877	0.630322	-8.79235e-246	-0.204382
43524.3	-36428.3	-14755.7	1.32885	0.629926	2.35949e-246	-0.207599
43524.3	-36428.3	-14755.6	1.33878	0.62998	-6.20791e-247	-0.212029
43524.4	-36428.2	-14755.6	1.34939	0.630082	7.93436e-248	-0.213488
43524.4	-36428.2	-14755.6	1.35942	0.626894	-2.12737e-248	-0.213554
43524.4	-36428.2	-14755.6	1.36942	0.623519	5.69145e-249	-0.212433
43524.4	-36428.2	-14755.6	1.37939	0.620205	-1.49213e-249	-0.213423
43524.4	-36428.2	-14755.5	1.39	0.616667	-2.72343e-258	-0.214597
43524.4	-36428.2	-14755.5	1.4	0.613333	7.28365e-259	-0.215686
43524.5	-36428.2	-14755.5	1.41	0.61	-1.90032e-259	-0.215686
43524.5	-36428.2	-14755.5	1.4206	0.606466	6.46532e-252	-0.215699
43524.5	-36428.2	-14755.4	1.43061	0.60313	-1.67727e-252	-0.215646
43524.5	-36428.2	-14755.4	1.44122	0.599593	8.32349e-253	-0.214456
43524.5	-36428.1	-14755.4	1.45115	0.596281	-2.22422e-253	-0.213365
43524.5	-36428.1	-14755.4	1.46123	0.592928	5.7326e-254	-0.212362
43524.6	-36428.1	-14755.4	1.47182	0.589358	-2.13418e-254	-0.21247
43524.6	-36428.1	-14755.3	1.48173	0.586223	5.6981e-255	-0.212282
43524.6	-36428.1	-14755.3	1.49186	0.582201	-1.44968e-255	-0.211151
43524.6	-36428.1	-14755.3	1.50242	0.575518	4.38643e-256	-0.209763
43524.6	-36428.1	-14755.3	1.51231	0.572656	3.80242e-257	-0.207717
43524.6	-36428.1	-14755.2	1.52248	0.56915	-5.84265e-256	-0.206684
43524.7	-36428.1	-14755.2	1.53302	0.565664	2.9039e-255	-0.205779
43524.7	-36428.1	-14755.2	1.54288	0.562385	-1.09978e-254	-0.2059
43524.7	-36428.1	-14755.2	1.55312	0.558908	4.04252e-254	-0.205916
43524.7	-36428	-14755.1	1.56355	0.555717	-1.81921e-253	-0.205653
43524.7	-36428	-14755.1	1.57369	0.551078	6.85706e-253	-0.204114
43524.7	-36428	-14755.1	1.58274	0.545089	-2.50138e-252	-0.201737
43524.8	-36428	-14755.1	1.58944	0.542035	1.08744e-251	-0.199809
43524.8	-36428	-14755	1.59587	0.538605	-4.09355e-251	-0.199279
43524.8	-36428	-14755	1.60378	0.535312	1.52868e-250	-0.199374
43524.8	-36428	-14755	1.61443	0.531899	-5.52181e-250	-0.199303
43524.8	-36428	-14755	1.62479	0.528311	2.33873e-249	-0.199512
43524.8	-36428	-14754.9	1.63456	0.525474	-8.79416e-249	-0.198499
43524.9	-36428	-14754.9	1.64525	0.52	3.14126e-248	-0.196078
43524.9	-36428	-14754.9	1.65384	0.514526	-1.30362e-247	-0.193658
43524.9	-36427.9	-14754.9	1.66014	0.511689	4.8972e-247	-0.192644
43524.9	-36427.9	-14754.8	1.66684	0.508101	-1.72294e-246	-0.192856
43524.9	-36427.9	-14754.8	1.67572	0.504688	7.03317e-246	-0.192772
43524.9	-36427.9	-14754.8	1.68579	0.501398	-2.63988e-245	-0.192918
43525	-36427.9	-14754.8	1.69651	0.497915	9.10275e-245	-0.192182
43525	-36427.9	-14754.7	1.70457	0.49448	-3.66551e-244	-0.19103
43525	-36427.9	-14754.7	1.71093	0.491233	1.37482e-243	-0.189796
43525	-36427.9	-14754.7	1.71772	0.487603	-4.61099e-243	-0.189628
43525	-36427.9	-14754.6	1.72677	0.484694	1.83558e-242	-0.188232
43525	-36427.8	-14754.6	1.73779	0.478221	-5.93607e-242	-0.184957
43525.1	-36427.8	-14754.6	1.74525	0.473919	2.34065e-241	-0.181447
43525.1	-36427.8	-14754.6	1.75174	0.470855	-8.76822e-241	-0.179814
43525.1	-36427.8	-14754.5	1.75858	0.467278	2.6487e-240	-0.179772
43525.1	-36427.8	-14754.5	1.7681	0.463907	-1.03532e-239	-0.178945
43525.1	-36427.8	-14754.5	1.77844	0.460626	3.87625e-239	-0.176881
43525.1	-36427.8	-14754.5	1.7859	0.457026	-1.04117e-238	-0.174575
43525.2	-36427.8	-14754.4	1.79255	0.453919	4.03967e-238	-0.172298
43525.2	-36427.8	-14754.4	1.7992	0.447362	-1.51173e-237	-0.171199
43525.2	-36427.8	-14754.4	1.80625	0.443502	3.04627e-237	-0.168982
43525.2	-36427.7	-14754.3	1.81298	0.440202	-1.17424e-236	-0.166824
43525.2	-36427.7	-14754.3	1.81947	0.436868	4.39232e-236	-0.163581
43525.3	-36427.7	-14754.3	1.83	0.433333	1.28833e-243	-0.16122
43525.3	-36427.7	-14754.2	1.83667	0.43	-4.93732e-243	-0.160131
43525.3	-36427.7	-14754.2	1.84333	0.426667	0	-0.160131
43525.3	-36427.7	-14754.2	1.85054	0.422994	-1.01145e-233	-0.157784
43525.3	-36427.7	-14754.2	1.86049	0.416372	3.85799e-233	-0.154428
43525.3	-36427.7	-14754.1	1.86708	0.41312	-1.44097e-232	-0.150165
43525.4	-36427.6	-14754.1	1.87386	0.409875	1.12754e-231	-0.149189
43525.4	-36427.6	-14754.1	1.87725	0.409801	-4.28555e-231	-0.149379
43525.4	-36427.6	-14754	1.88413	0.40628	1.59696e-230	-0.150231
43525.4	-36427.6	-14754	1.89167	0.40228	-9.23869e-230	-0.147616
43525.4	-36427.6	-14754	1.90139	0.395816	3.50173e-229	-0.144127
43525.4	-36427.6	-14754	1.90796	0.392787	-1.30039e-228	-0.139947
43525.5	-36427.6	-14753.9	1.91431	0.389158	6.61186e-228	-0.138001
43525.5	-36427.6	-14753.9	1.91788	0.385949	-2.50052e-227	-0.137177
43525.5	-36427.5	-14753.9	1.92507	0.382339	9.24326e-227	-0.137308
43525.5	-36427.5	-14753.8	1.93199	0.379862	-4.36583e-226	-0.137053
43525.5	-36427.5	-14753.8	1.93859	0.379384	1.6481e-225	-0.135672
43525.5	-36427.5	-14753.8	1.94542	0.375542	-6.0566e-225	-0.132994
43525.6	-36427.5	-14753.7	1.95233	0.372161	2.72554e-224	-0.129765
43525.6	-36427.5	-14753.7	1.95925	0.36882	-1.02732e-223	-0.128037
43525.6	-36427.5	-14753.7	1.96465	0.365489	3.74756e-223	-0.127366
43525.6	-36427.5	-14753.6	1.96907	0.361642	-1.6292e-222	-0.127529
43525.6	-36427.5	-14753.6	1.97616	0.35998	6.13295e-222	-0.127154
43525.6	-36427.4	-14753.6	1.98281	0.358869	-2.21658e-221	-0.125561
43525.7	-36427.4	-14753.6	1.99021	0.354977	9.38857e-221	-0.122637
43525.7	-36427.4	-14753.5	1.99477	0.351822	-3.53032e-220	-0.119728
43525.7	-36427.4	-14753.5	2	0.348303	1.26103e-219	-0.118062
43525.7	-36427.4	-14753.5	2.00521	0.344978	-5.23323e-219	-0.117554
43525.7	-36427.4	-14753.4	2.00984	0.34122	1.96593e-218	-0.117729
43525.7	-36427.4	-14753.4	2.01694	0.34005	-7.34039e-218	-0.117249
43525.8	-36427.4	-14753.4	2.02364	0.3384	2.58139e-217	-0.115399
43525.8	-36427.3	-14753.3	2.031	0.33463	-1.05371e-216	-0.113015
43525.8	-36427.3	-14753.3	2.03525	0.331276	3.65265e-216	-0.111351
43525.8	-36427.3	-14753.3	2.04114	0.327789	-1.47137e-215	-0.111153
43525.8	-36427.3	-14753.2	2.04531	0.324634	5.51878e-215	-0.110462
43525.8	-36427.3	-14753.2	2.05138	0.320715	-1.85094e-214	-0.109361
43525.9	-36427.3	-14753.2	2.05559	0.32008	7.36838e-214	-0.107353
43525.9	-36427.3	-14753.1	2.06147	0.317884	-2.76183e-213	-0.105951
43525.9	-36427.3	-14753.1	2.06578	0.314115	8.89591e-213	-0.10477
43525.9	-36427.2	-14753.1	2.07162	0.310787	-3.50682e-212	-0.104578
43525.9	-36427.2	-14753	2.07838	0.307447	1.31365e-211	-0.103897
43525.9	-36427.2	-14753	2.0856	0.304022	-3.96828e-211	-0.101726
43526	-36427.2	-14753	2.0896	0.300306	1.55112e-210	-0.0995225
43526	-36427.2	-14752.9	2.09246	0.300145	-5.80739e-210	-0.0972623
43526	-36427.2	-14752.9	2.09913	0.297144	1.55987e-209	-0.0960002
43526	-36427.2	-14752.9	2.10587	0.29374	-6.05223e-209	-0.0948032
43526	-36427.2	-14752.8	2.11269	0.290248	2.26487e-208	-0.0956801
43526.1	-36427.1	-14752.8	2.11649	0.289948	-4.56393e-208	-0.0969039
43526.1	-36427.1	-14752.8	2.11979	0.290096	1.75925e-207	-0.0970057
43526.1	-36427.1	-14752.7	2.12316	0.28689	-6.58057e-207	-0.0949562
43526.1	-36427.1	-14752.7	2.12667	0.283333	-1.93017e-214	-0.0915033
43526.1	-36427.1	-14752.7	2.13333	0.28	2.21912e-213	-0.0893246
43526.1	-36427.1	-14752.6	2.13667	0.28	-2.76582e-213	-0.0893246
43526.2	-36427.1	-14752.6	2.14363	0.279886	1.51535e-204	-0.0905033
43526.2	-36427	-14752.6	2.14697	0.276458	-5.78003e-204	-0.0914941
43526.2	-36427	-14752.5	2.15362	0.273105	2.15885e-203	-0.090339
43526.2	-36427	-14752.5	2.1573	0.269826	-1.68928e-202	-0.0891507
43526.2	-36427	-14752.5	2.16394	0.270031	6.42061e-202	-0.0898247
43526.2	-36427	-14752.4	2.16702	0.27005	-2.39256e-201	-0.101178
43526.3	-36427	-14752.4	2.17067	0.269624	1.38414e-200	-0.128126
43526.3	-36427	-14752.4	2.17376	0.266053	-5.24629e-200	-0.170271
43526.3	-36427	-14752.3	2.17783	0.262633	1.94824e-199	-0.221491
43526.3	-36426.9	-14752.3	2.18432	0.259729	-9.90588e-199	-0.285916
43526.3	-36426.9	-14752.3	2.18802	0.260039	3.74628e-198	-0.359849
43526.3	-36426.9	-14752.2	2.19448	0.260115	-1.38482e-197	-0.452992
43526.4	-36426.9	-14752.2	2.19756	0.259289	6.54088e-197	-0.555005
43526.4	-36426.9	-14752.2	2.20105	0.255669	-2.46918e-196	-0.643408
43526.4	-36426.9	-14752.1	2.20414	0.252149	9.07399e-196	-0.724076
43526.4	-36426.9	-14752.1	2.20903	0.249696	-4.0834e-195	-0.802905
43526.4	-36426.8	-14752	2.21457	0.25003	1.53914e-194	-0.878391
43526.4	-36426.8	-14752	2.21901	0.250178	-5.61459e-194	-0.9561
43526.5	-36426.8	-14752	2.22515	0.248907	2.44086e-193	-1.02562
43526.5	-36426.8	-14751.9	2.22791	0.245278	-9.18838e-193	-1.07656
43526.5	-36426.8	-14751.9	2.23146	0.241747	3.43127e-192	-1.11836
43526.5	-36426.8	-14751.9	2.2345	0.239734	-1.23943e-191	-1.16052
43526.5	-36426.8	-14751.8	2.23979	0.240092	5.24952e-191	-1.20842
43526.5	-36426.7	-14751.8	2.24531	0.239917	-1.88823e-190	-1.25955
43526.6	-36426.7	-14751.8	2.24835	0.240275	7.83977e-190	-1.3128
43526.6	-36426.7	-14751.7	2.25185	0.238489	-2.9452e-189	-1.36432
43526.6	-36426.7	-14751.7	2.25488	0.234798	1.03619e-188	-1.4196
43526.6	-36426.7	-14751.7	2.26065	0.231092	-4.2298e-188	-1.47268
43526.6	-36426.7	-14751.6	2.26559	0.229764	1.58764e-187	-1.51818
43526.6	-36426.7	-14751.6	2.26853	0.230084	-5.92759e-187	-1.55736
43526.7	-36426.6	-14751.5	2.27211	0.229906	2.04316e-186	-1.59605
43526.7	-36426.6	-14751.5	2.27548	0.230325	-8.22721e-186	-1.63565
43526.7	-36426.6	-14751.5	2.27895	0.227832	2.77204e-185	-1.67862
43526.7	-36426.6	-14751.4	2.28235	0.224464	-1.23468e-184	-1.71434
43526.7	-36426.6	-14751.4	2.28506	0.220911	4.32955e-184	-1.74135
43526.7	-36426.6	-14751.4	2.29135	0.219849	-1.44535e-183	-1.76151
43526.8	-36426.6	-14751.3	2.29593	0.219965	5.75201e-183	-1.77335
43526.8	-36426.6	-14751.3	2.29893	0.220294	-2.15593e-182	-1.77927
43526.8	-36426.5	-14751.3	2.30252	0.217609	6.94429e-182	-1.7795
43526.8	-36426.5	-14751.2	2.30589	0.21414	-2.73748e-181	-1.77579
43526.8	-36426.5	-14751.2	2.30919	0.210536	1.02546e-180	-1.76953
43526.8	-36426.5	-14751.2	2.31271	0.209918	-3.0977e-180	-1.76349
43526.9	-36426.5	-14751.1	2.31609	0.209963	1.21083e-179	-1.75807
43526.9	-36426.5	-14751.1	2.31939	0.210231	-4.53335e-179	-1.75189
43526.9	-36426.5	-14751	2.32292	0.207129	1.21766e-178	-1.74301
43526.9	-36426.4	-14751	2.32628	0.203746	-4.72447e-178	-1.73309
43526.9	-36426.4	-14751	2.32961	0.20024	1.76799e-177	-1.72522
43527	-36426.4	-14750.9	2.33293	0.199935	-6.59952e-177	-1.71858
43527	-36426.4	-14750.9	2.33646	0.200014	1.32963e-176	-1.71276
43527	-36426.4	-14750.9	2.3398	0.199974	-5.12524e-176	-1.70632
43527	-36426.4	-14750.8	2.34333	0.2	-1.50644e-183	-1.69826
43527	-36426.3	-14750.8	2.34667	0.196667	5.77394e-183	-1.68954
43527	-36426.3	-14750.7	2.35	0.193333	-4.31787e-182	-1.67647
43527.1	-36426.3	-14750.7	2.35354	0.189901	1.18285e-173	-1.65779
43527.1	-36426.3	-14750.7	2.35686	0.190026	-4.51177e-173	-1.63477
43527.1	-36426.3	-14750.6	2.36021	0.189995	1.68515e-172	-1.61077
43527.1	-36426.3	-14750.6	2.36374	0.189985	-1.31861e-171	-1.58807
43527.1	-36426.3	-14750.6	2.36705	0.190068	5.01179e-171	-1.57109
43527.1	-36426.2	-14750.5	2.37041	0.189736	-1.86758e-170	-1.55318
43527.2	-36426.2	-14750.5	2.37394	0.186032	1.08043e-169	-1.52897
43527.2	-36426.2	-14750.5	2.37724	0.18266	-4.09514e-169	-1.49879
43527.2	-36426.2	-14750.4	2.38063	0.179816	1.52075e-168	-1.46379
43527.2	-36426.2	-14750.4	2.3841	0.179959	-7.73231e-168	-1.42065
43527.2	-36426.2	-14750.3	2.38758	0.180352	2.92426e-167	-1.36692
43527.2	-36426.2	-14750.3	2.39024	0.172106	-1.08096e-166	-1.2876
43527.3	-36426.1	-14750.3	2.38993	0.138827	5.10567e-166	-1.18048
43527.3	-36426.1	-14750.2	2.39002	0.0901205	-1.92738e-165	-1.06484
43527.3	-36426.1	-14750.2	2.39001	0.0289381	7.08295e-165	-0.94121
43527.3	-36426.1	-14750.1	2.38994	-0.0327468	-3.18741e-164	-0.805995
43527.3	-36426.1	-14750.1	2.39024	-0.109844	1.20142e-163	-0.663779
43527.3	-36426.1	-14750.1	2.38896	-0.212719	-4.38262e-163	-0.500249
43527.4	-36426.1	-14750	2.38543	-0.323804	1.90529e-162	-0.332797
43527.4	-36426	-14750	2.38089	-0.415327	-7.17225e-162	-0.185708
43527.4	-36426	-14750	2.37384	-0.497233	2.59221e-161	-0.0417413
43527.4	-36426	-14749.9	2.3658	-0.575912	-1.09796e-160	0.0979946
43527.4	-36426	-14749.9	2.35392	-0.655571	4.12858e-160	0.225129
43527.4	-36426	-14749.9	2.34026	-0.737503	-1.47472e-159	0.350722
43527.5	-36426	-14749.8	2.32444	-0.811585	6.12006e-159	0.462353
43527.5	-36426	-14749.8	2.30929	-0.862764	-2.29908e-158	0.555145
43527.5	-36425.9	-14749.7	2.29641	-0.902133	8.5843e-158	0.637221
43527.5	-36425.9	-14749.7	2.2826	-0.947137	-3.01883e-157	0.715894
43527.5	-36425.9	-14749.7	2.26755	-0.997547	1.23227e-156	0.79064
43527.5	-36425.9	-14749.6	2.24731	-1.05138	-4.27163e-156	0.866582
43527.6	-36425.9	-14749.6	2.22914	-1.1044	1.72071e-155	0.948211
43527.6	-36425.9	-14749.6	2.21072	-1.15898	-6.454e-155	1.03793
43527.6	-36425.9	-14749.5	2.18981	-1.22166	2.1646e-154	1.13999
43527.6	-36425.8	-14749.5	2.16668	-1.27856	-8.61704e-154	1.23551
43527.6	-36425.8	-14749.5	2.14576	-1.32738	3.22985e-153	1.30712
43527.6	-36425.8	-14749.4	2.12519	-1.3654	-1.04034e-152	1.36336
43527.7	-36425.8	-14749.4	2.10241	-1.40088	4.10109e-152	1.40654
43527.7	-36425.8	-14749.4	2.07661	-1.44231	-1.53627e-151	1.45056
43527.7	-36425.8	-14749.3	2.04808	-1.49151	4.64074e-151	1.4986
43527.7	-36425.8	-14749.3	2.02387	-1.53397	-1.81397e-150	1.53873
43527.7	-36425.8	-14749.3	2.00118	-1.56274	6.79152e-150	1.56857
43527.8	-36425.7	-14749.2	1.97335	-1.58163	-1.82421e-149	1.59055
43527.8	-36425.7	-14749.2	1.94639	-1.59262	7.07785e-149	1.60444
43527.8	-36425.7	-14749.2	1.91992	-1.59626	-2.64867e-148	1.61269
43527.8	-36425.7	-14749.1	1.89164	-1.59996	5.33733e-148	1.61544
43527.8	-36425.7	-14749.1	1.86487	-1.59689	-2.05737e-147	1.61454
43527.8	-36425.7	-14749.1	1.8383	-1.59365	7.69572e-147	1.61216
43527.9	-36425.7	-14749	1.81	-1.58667	2.25726e-154	1.61983
43527.9	-36425.7	-14749	1.78333	-1.58333	8.6506e-154	1.64815
43527.9	-36425.6	-14749	1.75667	-1.57667	3.23451e-153	1.70153
43527.9	-36425.6	-14749	1.73183	-1.56961	-1.77214e-144	1.77201
43527.9	-36425.6	-14748.9	1.70508	-1.5629	6.75952e-144	1.83335
43527.9	-36425.6	-14748.9	1.67845	-1.55642	-2.52659e-143	1.88395
43528	-36425.6	-14748.9	1.65169	-1.55303	9.42334e-143	1.92745
43528	-36425.6	-14748.9	1.62343	-1.5458	-7.37291e-142	1.97241
43528	-36425.6	-14748.8	1.59687	-1.53926	2.80228e-141	2.01199
43528	-36425.6	-14748.8	1.57027	-1.53246	-1.04423e-140	2.04623
43528	-36425.6	-14748.8	1.54598	-1.52575	6.04109e-140	2.07218
43528	-36425.6	-14748.8	1.52193	-1.51768	-2.27588e-139	2.08399
43528.1	-36425.5	-14748.7	1.49353	-1.4982	1.15832e-138	2.08379
43528.1	-36425.5	-14748.7	1.46697	-1.47383	-4.38089e-138	2.07319
43528.1	-36425.5	-14748.7	1.44099	-1.44738	1.63652e-137	2.05852
43528.1	-36425.5	-14748.7	1.41762	-1.42529	-6.04417e-137	2.04326
43528.1	-36425.5	-14748.6	1.39293	-1.40938	2.85464e-136	2.02834
43528.1	-36425.5	-14748.6	1.36999	-1.3951	-1.07762e-135	2.01238
43528.2	-36425.5	-14748.6	1.34591	-1.37238	3.96015e-135	1.99038
43528.2	-36425.5	-14748.6	1.32247	-1.34191	-1.78212e-134	1.96064
43528.2	-36425.5	-14748.6	1.30316	-1.30782	6.71724e-134	1.92618
43528.2	-36425.5	-14748.5	1.28248	-1.26767	-2.45037e-133	1.88052
43528.2	-36425.5	-14748.5	1.26168	-1.21094	1.06526e-132	1.82094
43528.2	-36425.5	-14748.5	1.24164	-1.13957	-4.01008e-132	1.75281
43528.3	-36425.4	-14748.5	1.22252	-1.05902	1.44933e-131	1.6753
43528.3	-36425.4	-14748.5	1.20519	-0.984106	-6.13879e-131	1.59998
43528.3	-36425.4	-14748.4	1.19008	-0.91846	2.2081e-130	1.52996
43528.3	-36425.4	-14748.4	1.17447	-0.852	-9.16786e-130	1.46022
43528.3	-36425.4	-14748.4	1.15934	-0.780836	3.44413e-129	1.39174
43528.3	-36425.4	-14748.4	1.14616	-0.712503	-1.28597e-128	1.3236
43528.4	-36425.4	-14748.4	1.13409	-0.649001	4.52237e-128	1.25655
43528.4	-36425.4	-14748.3	1.12427	-0.590567	-1.84601e-127	1.1934
43528.4	-36425.4	-14748.3	1.11348	-0.527101	6.39913e-127	1.12954
43528.4	-36425.4	-14748.3	1.10542	-0.465428	-2.57771e-126	1.06761
43528.4	-36425.4	-14748.3	1.09914	-0.413445	9.66842e-126	1.01448
43528.4	-36425.4	-14748.3	1.09204	-0.368994	-3.24269e-125	0.964064
43528.5	-36425.4	-14748.3	1.08535	-0.325829	1.29088e-124	0.918811
43528.5	-36425.4	-14748.2	1.07835	-0.285319	-4.83848e-124	0.875653
43528.5	-36425.4	-14748.2	1.07411	-0.24279	1.55849e-123	0.832701
43528.5	-36425.3	-14748.2	1.0705	-0.20908	-6.14365e-123	0.797836
43528.5	-36425.3	-14748.2	1.07011	-0.187879	2.30141e-122	0.769742
43528.5	-36425.3	-14748.2	1.06762	-0.166281	-8.59128e-122	0.743415
43528.6	-36425.3	-14748.2	1.06397	-0.136012	2.59461e-121	0.709404
43528.6	-36425.3	-14748.1	1.06038	-0.0984497	-1.01416e-120	0.668468
43528.6	-36425.3	-14748.1	1.05992	-0.0454962	2.73208e-120	0.619342
43528.6	-36425.3	-14748.1	1.06038	-0.0153977	-5.67832e-119	0.590906
43528.6	-36425.3	-14748.1	1.06039	-0.0113469	-1.41416e-118	0.584218
43528.7	-36425.3	-14748.1	1.06019	-0.0141746	-1.58522e-118	0.583803
43528.7	-36425.3	-14748.1	1.06001	-0.00468534	-1.53909e-119	0.57417
43528.7	-36425.3	-14748	1.06	0.0223214	3.56622e-119	0.548276
43528.7	-36425.3	-14748	1.06	0.0266667	1.00084e-126	0.53159
43528.7	-36425.3	-14748	1.06	0.0333333	-3.8249e-126	0.523965
43528.7	-36425.3	-14748	1.06	0.0366667	1.42988e-125	0.51634
43528.8	-36425.2	-14748	1.06	0.040117	-7.83397e-117	0.510622
43528.8	-36425.2	-14748	1.06001	0.039942	2.98813e-116	0.506255
43528.8	-36425.2	-14747.9	1.05997	0.0401156	-1.11691e-115	0.500744
43528.8	-36425.2	-14747.9	1.06012	0.0435512	4.1657e-115	0.494091
43528.8	-36425.2	-14747.9	1.06376	0.0471221	-3.25928e-114	0.486126
43528.8	-36425.2	-14747.9	1.06711	0.050155	1.23878e-113	0.480935
43528.9	-36425.2	-14747.9	1.07016	0.049968	-4.61616e-113	0.476695
43528.9	-36425.2	-14747.9	1.06994	0.0499654	2.67053e-112	0.473153
43528.9	-36425.2	-14747.8	1.07004	0.050221	-1.01221e-111	0.466918
43528.9	-36425.2	-14747.8	1.0699	0.0600773	3.7589e-111	0.447868
43528.9	-36425.2	-14747.8	1.07052	0.0991806	-1.91122e-110	0.402282
43528.9	-36425.2	-14747.8	1.07422	0.173578	7.15239e-110	0.333243
43529	-36425.2	-14747.8	1.07769	0.260756	-3.3811e-109	0.251638
43529	-36425.2	-14747.8	1.08083	0.327084	1.27643e-108	0.184167
43529	-36425.2	-14747.7	1.08498	0.377897	-4.69079e-108	0.12598
43529	-36425.2	-14747.7	1.09338	0.427532	2.11091e-107	0.0720188
43529	-36425.1	-14747.7	1.10351	0.47797	-7.95655e-107	0.0212638
43529	-36425.1	-14747.7	1.11375	0.526175	2.97153e-106	-0.0273582
43529.1	-36425.1	-14747.7	1.12254	0.566923	-1.08327e-105	-0.0699945
43529.1	-36425.1	-14747.7	1.13056	0.597613	4.70914e-105	-0.103885
43529.1	-36425.1	-14747.6	1.14049	0.617293	-1.7727e-104	-0.128108
43529.1	-36425.1	-14747.6	1.15245	0.632853	6.40693e-104	-0.148582
43529.1	-36425.1	-14747.6	1.16509	0.64519	-2.71372e-103	-0.165141
43529.1	-36425.1	-14747.6	1.17489	0.653678	9.76117e-103	-0.177483
43529.2	-36425.1	-14747.6	1.18539	0.658959	-4.05276e-102	-0.185684
43529.2	-36425.1	-14747.5	1.19527	0.66018	1.52252e-101	-0.191467
43529.2	-36425.1	-14747.5	1.2053	0.659973	-5.6848e-101	-0.196191
43529.2	-36425.1	-14747.5	1.21539	0.659934	1.99917e-100	-0.200919
43529.2	-36425.1	-14747.5	1.22759	0.660315	-8.16051e-100	-0.203619
43529.2	-36425.1	-14747.5	1.24166	0.658085	2.82881e-99	-0.203406
43529.3	-36425	-14747.4	1.25562	0.654538	-1.13951e-98	-0.199434
43529.3	-36425	-14747.4	1.26667	0.650827	4.27404e-98	-0.192617
43529.3	-36425	-14747.4	1.27635	0.650117	-1.59567e-97	-0.182224
43529.3	-36425	-14747.4	1.2869	0.647889	5.34993e-97	-0.168169
43529.3	-36425	-14747.4	1.29712	0.644337	-2.1297e-96	-0.150545
43529.3	-36425	-14747.3	1.30698	0.640649	7.98254e-96	-0.130372
43529.4	-36425	-14747.3	1.31754	0.640095	-2.5712e-95	-0.10152
43529.4	-36425	-14747.3	1.32762	0.637641	1.01358e-94	-0.0670375
43529.4	-36425	-14747.3	1.33814	0.633918	-3.07236e-94	-0.0227327
43529.4	-36425	-14747.3	1.34826	0.630591	1.20119e-93	0.0266517
43529.4	-36425	-14747.2	1.35824	0.62725	-4.49734e-93	0.0830373
43529.5	-36425	-14747.2	1.36819	0.623938	1.67882e-92	0.145244
43529.5	-36425	-14747.2	1.37877	0.620412	-4.50837e-92	0.212394
43529.5	-36424.9	-14747.2	1.38883	0.617051	1.7492e-91	0.272408
43529.5	-36424.9	-14747.1	1.39884	0.613739	-6.54585e-91	0.325151
43529.5	-36424.9	-14747.1	1.40927	0.610205	1.31905e-90	0.374279
43529.5	-36424.9	-14747.1	1.42263	0.606858	-5.08453e-90	0.414011
43529.6	-36424.9	-14747.1	1.43273	0.603538	1.9019e-89	0.448024
43529.6	-36424.9	-14747.1	1.44333	0.6	0	0.477124
43529.6	-36424.9	-14747	1.45	0.596667	-2.13788e-96	0.501089
43529.6	-36424.9	-14747	1.46064	0.593132	1.17332e-87	0.527901
43529.6	-36424.9	-14747	1.47057	0.589799	-4.4759e-87	0.562179
43529.6	-36424.9	-14747	1.48062	0.586498	1.67177e-86	0.606414
43529.7	-36424.8	-14746.9	1.49121	0.582639	-1.30814e-85	0.658502
43529.7	-36424.8	-14746.9	1.50117	0.576075	4.97198e-85	0.705706
43529.7	-36424.8	-14746.9	1.51116	0.572999	-1.85798e-84	0.747525
43529.7	-36424.8	-14746.9	1.52123	0.569576	6.91519e-84	0.784107
43529.7	-36424.8	-14746.8	1.53182	0.566062	-4.00023e-83	0.816832
43529.7	-36424.8	-14746.8	1.54173	0.562765	1.51619e-82	0.843061
43529.8	-36424.8	-14746.8	1.55186	0.559349	-5.63047e-82	0.865373
43529.8	-36424.8	-14746.8	1.56242	0.556026	2.86283e-81	0.884205
43529.8	-36424.8	-14746.7	1.57232	0.551893	-1.08269e-80	0.898302
43529.8	-36424.8	-14746.7	1.58245	0.545542	4.00218e-80	0.908527
43529.8	-36424.8	-14746.7	1.59318	0.54242	-1.89034e-79	0.915365
43529.8	-36424.7	-14746.7	1.60218	0.539015	7.13599e-79	0.917651
43529.9	-36424.7	-14746.6	1.60872	0.535632	-2.62241e-78	0.918457
43529.9	-36424.7	-14746.6	1.61557	0.532146	1.18012e-77	0.920709
43529.9	-36424.7	-14746.6	1.62318	0.528778	-4.44815e-77	0.928087
43529.9	-36424.7	-14746.6	1.63382	0.525668	1.62263e-76	0.946369
43529.9	-36424.7	-14746.5	1.64411	0.520623	-7.05417e-76	0.977717
43529.9	-36424.7	-14746.5	1.65431	0.51496	2.65547e-75	1.01511
43530	-36424.7	-14746.5	1.66315	0.511965	-9.59745e-75	1.05601
43530	-36424.7	-14746.5	1.66986	0.508379	4.0651e-74	1.09622
43530	-36424.6	-14746.4	1.67615	0.505131	-1.52857e-73	1.13739
43530	-36424.6	-14746.4	1.68477	0.501665	5.46005e-73	1.18813
43530	-36424.6	-14746.4	1.69536	0.498212	-2.2659e-72	1.24638
43530	-36424.6	-14746.4	1.7055	0.494922	8.51216e-72	1.30416
43530.1	-36424.6	-14746.3	1.71396	0.491482	-2.99476e-71	1.36485
43530.1	-36424.6	-14746.3	1.72065	0.487912	1.22248e-70	1.42451
43530.1	-36424.6	-14746.3	1.72693	0.485121	-4.58856e-70	1.48555
43530.1	-36424.6	-14746.2	1.73599	0.479096	1.58221e-69	1.5546
43530.1	-36424.6	-14746.2	1.74687	0.474205	-6.37127e-69	1.62278
43530.1	-36424.6	-14746.2	1.75441	0.471303	2.38966e-68	1.68287
43530.2	-36424.5	-14746.2	1.76131	0.467599	-8.01468e-68	1.73721
43530.2	-36424.5	-14746.1	1.76774	0.46465	3.19055e-67	1.78182
43530.2	-36424.5	-14746.1	1.77712	0.458516	-1.19588e-66	1.81804
43530.2	-36424.5	-14746.1	1.78516	0.454065	3.85197e-66	1.84989
43530.2	-36424.5	-14746.1	1.79182	0.450538	-1.51847e-65	1.87208
43530.2	-36424.5	-14746	1.79814	0.449983	5.6882e-65	1.88499
43530.3	-36424.5	-14746	1.80799	0.449659	-1.71828e-64	1.88824
43530.3	-36424.5	-14746	1.81851	0.455157	6.71643e-64	1.88217
43530.3	-36424.5	-14745.9	1.82552	0.464554	-2.51463e-63	1.86729
43530.3	-36424.5	-14745.9	1.83254	0.478361	6.75434e-63	1.84505
43530.3	-36424.4	-14745.9	1.83908	0.491568	-2.62065e-62	1.81733
43530.4	-36424.4	-14745.8	1.84872	0.510532	9.80699e-62	1.78274
43530.4	-36424.4	-14745.8	1.8594	0.538102	-1.9762e-61	1.73498
43530.4	-36424.4	-14745.8	1.8694	0.574307	7.61763e-61	1.68499
43530.4	-36424.4	-14745.8	1.88	0.616667	2.23902e-68	1.63181
43530.4	-36424.4	-14745.7	1.89	0.663333	-8.58181e-68	1.58606
43530.4	-36424.4	-14745.7	1.9	0.72	9.62647e-67	1.54139
43530.5	-36424.3	-14745.7	1.91333	0.783333	-1.19771e-66	1.49673
43530.5	-36424.3	-14745.6	1.92762	0.850361	6.56127e-58	1.45057
43530.5	-36424.3	-14745.6	1.94418	0.906386	-2.50266e-57	1.41068
43530.5	-36424.3	-14745.6	1.95758	0.956183	9.3475e-57	1.37478
43530.5	-36424.3	-14745.5	1.97542	1.00153	-7.3143e-56	1.33917
43530.5	-36424.3	-14745.5	1.9919	1.03704	2.78002e-55	1.308
43530.6	-36424.3	-14745.5	2.00874	1.06691	-1.03594e-54	1.27883
43530.6	-36424.3	-14745.5	2.02627	1.09367	5.99311e-54	1.25275
43530.6	-36424.3	-14745.4	2.04325	1.10951	-2.27156e-53	1.22879
43530.6	-36424.2	-14745.4	2.06377	1.13141	8.43557e-53	1.19829
43530.6	-36424.2	-14745.4	2.08481	1.1659	-4.28909e-52	1.15269
43530.6	-36424.2	-14745.3	2.10465	1.21157	1.62208e-51	1.0975
43530.7	-36424.2	-14745.3	2.12483	1.26136	-5.99607e-51	1.03439
43530.7	-36424.2	-14745.3	2.14674	1.30583	2.8321e-50	0.968448
43530.7	-36424.2	-14745.2	2.17014	1.34355	-1.06911e-49	0.910247
43530.7	-36424.2	-14745.2	2.1939	1.37642	3.92889e-49	0.853906
43530.7	-36424.2	-14745.2	2.21843	1.40584	-1.76805e-48	0.801759
43530.7	-36424.1	-14745.1	2.24142	1.42717	6.66421e-48	0.75726
43530.8	-36424.1	-14745.1	2.26538	1.44682	-2.43103e-47	0.720131
43530.8	-36424.1	-14745	2.28987	1.46159	1.05686e-46	0.698321
43530.8	-36424.1	-14745	2.31251	1.4697	-3.97842e-46	0.69632
43530.8	-36424.1	-14745	2.33808	1.47518	1.43789e-45	0.709491
43530.8	-36424.1	-14744.9	2.3661	1.47714	-6.09033e-45	0.730012
43530.8	-36424.1	-14744.9	2.3926	1.47535	2.29011e-44	0.7531
43530.9	-36424	-14744.9	2.41858	1.47153	-8.18023e-44	0.780205
43530.9	-36424	-14744.8	2.44247	1.46908	3.39478e-43	0.809861
43530.9	-36424	-14744.8	2.4655	1.47401	-1.27529e-42	0.838059
43530.9	-36424	-14744.7	2.48987	1.48945	4.48675e-42	0.860604
43530.9	-36424	-14744.7	2.5136	1.52075	-1.83153e-41	0.872899
43530.9	-36424	-14744.7	2.53867	1.55808	6.87458e-41	0.874776
43531	-36423.9	-14744.6	2.56645	1.59676	-2.37047e-40	0.87091
43531	-36423.9	-14744.6	2.5962	1.6309	9.54543e-40	0.860123
43531	-36423.9	-14744.5	2.62488	1.6723	-3.2162e-39	0.839891
43531	-36423.9	-14744.5	2.6548	1.72119	1.28072e-38	0.811626
43531	-36423.9	-14744.5	2.68186	1.77835	-4.80051e-38	0.782719
43531	-36423.9	-14744.4	2.71243	1.83978	1.54626e-37	0.754777
43531.1	-36423.8	-14744.4	2.74289	1.89425	-6.09545e-37	0.727871
43531.1	-36423.8	-14744.3	2.77511	1.94934	2.28336e-36	0.695095
43531.1	-36423.8	-14744.3	2.81056	2.01169	-6.89754e-36	0.646146
43531.1	-36423.8	-14744.2	2.844	2.0784	2.69611e-35	0.587248
43531.1	-36423.8	-14744.2	2.87998	2.14228	-1.00942e-34	0.522118
43531.2	-36423.8	-14744.1	2.91861	2.20346	2.71133e-34	0.450539
43531.2	-36423.7	-14744.1	2.95887	2.25184	-1.05198e-33	0.384257
43531.2	-36423.7	-14744.1	2.99538	2.28933	3.93672e-33	0.322263
43531.2	-36423.7	-14744	3.03761	2.32156	-7.93288e-33	0.258484
43531.2	-36423.7	-14744	3.07451	2.3487	3.05787e-32	0.20243
43531.2	-36423.7	-14743.9	3.11418	2.36588	-1.14381e-31	0.151118
43531.3	-36423.6	-14743.8	3.15667	2.37667	-3.35496e-39	0.102397
43531.3	-36423.6	-14743.8	3.19667	2.38	1.28574e-38	0.0610022
43531.3	-36423.6	-14743.8	3.23667	2.37667	-9.61492e-38	0.0239651
43531.3	-36423.6	-14743.7	3.27333	2.37	1.79441e-37	-0.0087146
43531.3	-36423.6	-14743.6	3.31578	2.3593	-9.83009e-29	-0.0409162
43531.3	-36423.5	-14743.6	3.35575	2.34574	3.74667e-28	-0.0643124
43531.4	-36423.5	-14743.5	3.39829	2.32775	-2.93583e-27	-0.0768472
43531.4	-36423.5	-14743.5	3.43769	2.30748	1.11595e-26	-0.074516
43531.4	-36423.5	-14743.4	3.47454	2.28823	-4.17021e-26	-0.06924
43531.4	-36423.5	-14743.4	3.51465	2.27944	1.55211e-25	-0.0705875
43531.4	-36423.4	-14743.3	3.55367	2.28148	-8.97848e-25	-0.0848563
43531.4	-36423.4	-14743.3	3.59357	2.29642	3.38247e-24	-0.106804
43531.5	-36423.4	-14743.2	3.6328	2.31399	-1.72152e-23	-0.133899
43531.5	-36423.4	-14743.2	3.67209	2.33068	6.51099e-23	-0.161095
43531.5	-36423.4	-14743.1	3.70913	2.34677	-2.43225e-22	-0.188259
43531.5	-36423.3	-14743	3.74931	2.35954	8.98301e-22	-0.213737
43531.5	-36423.3	-14743	3.78813	2.36839	-4.24265e-21	-0.233876
43531.5	-36423.3	-14742.9	3.82914	2.37008	1.57576e-20	-0.247697
43531.6	-36423.3	-14742.8	3.87103	2.37011	-7.09624e-20	-0.258254
43531.6	-36423.2	-14742.8	3.91079	2.36931	2.67488e-19	-0.266259
43531.6	-36423.2	-14742.7	3.95046	2.36452	-9.75768e-19	-0.271468
43531.6	-36423.2	-14742.7	3.98966	2.35626	4.24201e-18	-0.272011
43531.6	-36423.2	-14742.6	4.02991	2.3449	-1.59686e-17	-0.267845
43531.6	-36423.1	-14742.5	4.06951	2.33031	5.96325e-17	-0.260338
43531.7	-36423.1	-14742.5	4.11102	2.3117	-2.15402e-16	-0.250328
43531.7	-36423.1	-14742.4	4.1512	2.28907	9.12322e-16	-0.238473
43531.7	-36423.1	-14742.3	4.18687	2.26582	-3.43053e-15	-0.2257
43531.7	-36423	-14742.3	4.22509	2.24162	1.22538e-14	-0.210362
43531.7	-36423	-14742.2	4.26272	2.2177	-5.0853e-14	-0.193915
43531.7	-36423	-14742.1	4.30058	2.19339	1.80002e-13	-0.178146
43531.8	-36422.9	-14742.1	4.33852	2.17153	-7.35081e-13	-0.169755
43531.8	-36422.9	-14742	4.37461	2.16629	2.75918e-12	-0.173926
43531.8	-36422.9	-14741.9	4.41293	2.17943	-9.51414e-12	-0.19242
43531.8	-36422.9	-14741.9	4.45075	2.20149	3.83117e-11	-0.21905
43531.8	-36422.8	-14741.8	4.48634	2.22545	-1.43695e-10	-0.246752
43531.8	-36422.8	-14741.7	4.52776	2.24678	4.81938e-10	-0.277283
43531.9	-36422.8	-14741.6	4.56588	2.27178	-1.91854e-09	-0.308243
43531.9	-36422.8	-14741.6	4.60505	2.30034	7.19108e-09	-0.345185
43531.9	-36422.7	-14741.5	4.64225	2.33751	-2.68458e-08	-0.38733
43531.9	-36422.7	-14741.4	4.68321	2.38013	8.64462e-08	-0.436087
43531.9	-36422.7	-14741.4	4.72417	2.42087	-3.4077e-07	-0.482351
43531.9	-36422.6	-14741.3	4.76362	2.45838	1.27652e-06	-0.524177
43532	-36422.6	-14741.2	4.80596	2.49155	-3.85611e-06	-0.563523
43532	-36422.6	-14741.1	4.84622	2.51659	1.50727e-05	-0.594423
43532	-36422.5	-14741	4.88866	2.53361	-5.64324e-05	-0.620541
43532	-36422.5	-14741	4.93472	2.55393	0.000151578	-0.648953
43532	-36422.5	-14740.9	4.97813	2.57966	-0.00287796	-0.680981
43532.1	-36422.5	-14740.8	5.024	2.6146	-0.00644691	-0.718919
43532.1	-36422.4	-14740.7	5.06748	2.64517	-0.00989222	-0.753117
43532.1	-36422.4	-14740.7	5.11079	2.66579	-0.0100287	-0.779747
43532.1	-36422.4	-14740.6	5.15405	2.67626	-0.00999249	-0.797677
43532.1	-36422.3	-14740.5	5.2	2.68	-0.01	-0.80719
43532.1	-36422.3	-14740.4	5.24667	2.67333	-0.01	-0.80719
43532.2	-36422.3	-14740.3	5.29333	2.66	-0.01	-0.799564
43532.2	-36422.2	-14740.2	5.34271	2.63857	-0.01	-0.784415
43532.2	-36422.2	-14740.2	5.38595	2.61158	-0.00999999	-0.765593
43532.2	-36422.2	-14740.1	5.43195	2.5794	-0.01	-0.741052
43532.2	-36422.1	-14740	5.47505	2.54617	-0.01	-0.715932
43532.2	-36422.1	-14739.9	5.51843	2.51236	-0.01	-0.68822
43532.3	-36422.1	-14739.8	5.56053	2.47292	-0.00999996	-0.656607
43532.3	-36422	-14739.7	5.60039	2.43294	-0.0100001	-0.623736
43532.3	-36422	-14739.6	5.64029	2.39298	-0.00999951	-0.589856
43532.3	-36422	-14739.5	5.68084	2.35276	-0.0100018	-0.554474
43532.3	-36421.9	-14739.5	5.72249	2.3094	-0.00999067	-0.518019
43532.3	-36421.9	-14739.4	5.75836	2.26824	-0.0100353	-0.488246
43532.4	-36421.9	-14739.3	5.79587	2.24142	-0.00986954	-0.468069
43532.4	-36421.8	-14739.2	5.83398	2.22746	-0.010701	-0.458804
43532.4	-36421.8	-14739.1	5.87227	2.22087	-0.0143951	-0.454101
43532.4	-36421.7	-14739	5.91365	2.2085	-0.0180438	-0.448762
43532.4	-36421.7	-14738.9	5.94925	2.19623	-0.0202808	-0.442418
43532.4	-36421.7	-14738.8	5.9871	2.18628	-0.0199303	-0.436979
43532.5	-36421.6	-14738.7	6.02527	2.17603	-0.0200202	-0.431332
43532.5	-36421.6	-14738.6	6.06196	2.16478	-0.0199946	-0.425533
43532.5	-36421.6	-14738.5	6.09724	2.15123	-0.0200014	-0.418795
43532.5	-36421.5	-14738.4	6.13092	2.13731	-0.0199997	-0.412603
43532.5	-36421.5	-14738.3	6.16729	2.1249	-0.02	-0.406898
43532.5	-36421.5	-14738.2	6.20364	2.11546	-0.0200003	-0.402111
43532.6	-36421.4	-14738.1	6.2419	2.10496	-0.0199987	-0.397201
43532.6	-36421.4	-14738	6.27818	2.09471	-0.0200054	-0.391054
43532.6	-36421.3	-14737.9	6.31069	2.08448	-0.0199798	-0.383268
43532.6	-36421.3	-14737.8	6.34527	2.07603	-0.0200711	-0.370403
43532.6	-36421.3	-14737.7	6.38129	2.0694	-0.0197098	-0.35409
43532.6	-36421.2	-14737.6	6.41956	2.06276	-0.0218199	-0.333627
43532.7	-36421.2	-14737.5	6.45757	2.05367	-0.0258483	-0.312128
43532.7	-36421.1	-14737.4	6.4915	2.04363	-0.0268209	-0.292103
43532.7	-36421.1	-14737.3	6.52626	2.03286	-0.0267134	-0.274416
43532.7	-36421.1	-14737.2	6.5604	2.02509	-0.0263323	-0.261979
43532.7	-36421	-14737.1	6.59328	2.01866	-0.0291303	-0.253736
43532.7	-36421	-14737	6.62839	2.01186	-0.0301662	-0.246669
43532.8	-36420.9	-14736.9	6.66231	2.00253	-0.029955	-0.240689
43532.8	-36420.9	-14736.8	6.69526	1.99211	-0.0300119	-0.237656
43532.8	-36420.8	-14736.7	6.73048	1.98448	-0.0299977	-0.23817
43532.8	-36420.8	-14736.6	6.76423	1.97784	-0.0300006	-0.241162
43532.8	-36420.8	-14736.5	6.79728	1.9712	-0.0299998	-0.245324
43532.9	-36420.7	-14736.4	6.83251	1.96417	-0.03	-0.250882
43532.9	-36420.7	-14736.3	6.86632	1.95738	-0.03	-0.257447
43532.9	-36420.6	-14736.2	6.89639	1.95103	-0.03	-0.262987
43532.9	-36420.6	-14736	6.92817	1.94056	-0.03	-0.268705
43532.9	-36420.6	-14735.9	6.95817	1.93368	-0.03	-0.275182
43532.9	-36420.5	-14735.8	6.99135	1.92707	-0.03	-0.282764
43533	-36420.5	-14735.7	7.02465	1.9204	-0.03	-0.290419
43533	-36420.4	-14735.6	7.06	1.91333	-0.03	-0.297386
43533	-36420.4	-14735.5	7.09333	1.90667	-0.03	-0.303922
43533	-36420.3	-14735.4	7.12333	1.9	-0.03	-0.310458
43533	-36420.3	-14735.3	7.15515	1.89293	-0.03	-0.317384
43533	-36420.3	-14735.2	7.18516	1.88628	-0.03	-0.323942
43533.1	-36420.2	-14735	7.21877	1.87959	-0.03	-0.331625
43533.1	-36420.2	-14734.9	7.25381	1.87252	-0.03	-0.339753
43533.1	-36420.1	-14734.8	7.28343	1.86589	-0.03	-0.347099
43533.1	-36420.1	-14734.7	7.31364	1.8592	-0.03	-0.351111
43533.1	-36420	-14734.6	7.34593	1.852	-0.03	-0.353198
43533.1	-36420	-14734.5	7.37878	1.84599	-0.03	-0.354187
43533.2	-36419.9	-14734.3	7.40887	1.84235	-0.03	-0.355392
43533.2	-36419.9	-14734.2	7.44045	1.83497	-0.03	-0.356107
43533.2	-36419.9	-14734.1	7.47092	1.82848	-0.03	-0.354885
43533.2	-36419.8	-14734	7.50441	1.82168	-0.03	-0.35352
43533.2	-36419.8	-14733.9	7.53562	1.81464	-0.0300002	-0.351472
43533.2	-36419.7	-14733.7	7.56534	1.80814	-0.0299991	-0.350174
43533.3	-36419.7	-14733.6	7.59599	1.80104	-0.0300032	-0.348204
43533.3	-36419.6	-14733.5	7.62749	1.79542	-0.0299854	-0.34676
43533.3	-36419.6	-14733.4	7.65708	1.79111	-0.0300549	-0.344889
43533.3	-36419.5	-14733.2	7.68782	1.78526	-0.0297996	-0.343512
43533.3	-36419.5	-14733.1	7.71956	1.78095	-0.031104	-0.341172
43533.3	-36419.4	-14733	7.74748	1.77384	-0.034703	-0.338648
43533.4	-36419.4	-14732.9	7.77611	1.7672	-0.0383263	-0.335142
43533.4	-36419.3	-14732.8	7.80781	1.75979	-0.0403071	-0.331808
43533.4	-36419.3	-14732.6	7.8371	1.75524	-0.0399182	-0.32843
43533.4	-36419.2	-14732.5	7.86867	1.74998	-0.0400197	-0.32587
43533.4	-36419.2	-14732.4	7.89757	1.74487	-0.0399945	-0.32674
43533.4	-36419.1	-14732.3	7.92569	1.73983	-0.0400015	-0.33324
43533.5	-36419.1	-14732.1	7.95505	1.73474	-0.0399997	-0.346941
43533.5	-36419.1	-14732	7.98421	1.72971	-0.0400001	-0.364266
43533.5	-36419	-14731.9	8.01409	1.72268	-0.04	-0.381791
43533.5	-36419	-14731.7	8.04567	1.71594	-0.04	-0.398583
43533.5	-36418.9	-14731.6	8.07441	1.70859	-0.04	-0.413688
43533.5	-36418.9	-14731.5	8.09999	1.70472	-0.04	-0.425505
43533.6	-36418.8	-14731.4	8.13055	1.69873	-0.04	-0.436096
43533.6	-36418.8	-14731.2	8.16128	1.69391	-0.04	-0.445058
43533.6	-36418.7	-14731.1	8.19134	1.69278	-0.04	-0.455674
43533.6	-36418.7	-14731	8.21986	1.69763	-0.04	-0.470869
43533.6	-36418.6	-14730.9	8.24991	1.71005	-0.04	-0.488952
43533.6	-36418.6	-14730.7	8.2767	1.72345	-0.04	-0.508483
43533.7	-36418.5	-14730.6	8.30789	1.73767	-0.0400001	-0.527365
43533.7	-36418.5	-14730.5	8.33533	1.74854	-0.0399997	-0.544151
43533.7	-36418.4	-14730.3	8.3644	1.75569	-0.0400011	-0.559156
43533.7	-36418.4	-14730.2	8.39633	1.7598	-0.039997	-0.578139
43533.7	-36418.3	-14730.1	8.42648	1.76002	-0.0400116	-0.599725
43533.8	-36418.2	-14729.9	8.45656	1.76013	-0.0399567	-0.623462
43533.8	-36418.2	-14729.8	8.48497	1.75697	-0.0400873	-0.646969
43533.8	-36418.2	-14729.7	8.5149	1.75049	-0.0368845	-0.662686
43533.8	-36418.1	-14729.5	8.54485	1.74064	-0.0335506	-0.672753
43533.8	-36418	-14729.4	8.57667	1.73	-0.03	-0.678649
43533.8	-36418	-14729.2	8.60667	1.72	-0.03	-0.681917
43533.9	-36417.9	-14729.1	8.63333	1.70667	-0.03	-0.680828
43533.9	-36417.9	-14729	8.66505	1.69253	-0.0264494	-0.676114
43533.9	-36417.8	-14728.8	8.69164	1.67922	-0.0231155	-0.669565
43533.9	-36417.8	-14728.7	8.72176	1.66588	-0.0199127	-0.662928
43533.9	-36417.7	-14728.5	8.74986	1.65142	-0.0200433	-0.653544
43533.9	-36417.7	-14728.4	8.77642	1.63493	-0.0199884	-0.643644
43534	-36417.6	-14728.3	8.8033	1.62173	-0.020003	-0.632726
43534	-36417.6	-14728.1	8.83144	1.60759	-0.0199989	-0.622356
43534	-36417.5	-14728	8.85826	1.59421	-0.0200003	-0.611152
43534	-36417.4	-14727.8	8.8864	1.58012	-0.0199999	-0.598225
43534	-36417.4	-14727.7	8.91309	1.56682	-0.02	-0.585161
43534	-36417.4	-14727.6	8.93885	1.55376	-0.02	-0.572089
43534.1	-36417.3	-14727.4	8.96301	1.53927	-0.02	-0.559014
43534.1	-36417.2	-14727.3	8.99129	1.52243	-0.02	-0.546694
43534.1	-36417.2	-14727.1	9.01839	1.50898	-0.02	-0.536337
43534.1	-36417.1	-14727	9.04537	1.49694	-0.0200001	-0.527634
43534.1	-36417.1	-14726.9	9.06821	1.49117	-0.0199997	-0.52049
43534.1	-36417	-14726.7	9.0912	1.48428	-0.020001	-0.514115
43534.2	-36417	-14726.5	9.11662	1.4776	-0.0199962	-0.507235
43534.2	-36416.9	-14726.4	9.14322	1.47022	-0.0200163	-0.501216
43534.2	-36416.9	-14726.3	9.16739	1.46539	-0.0199385	-0.497346
43534.2	-36416.8	-14726.1	9.19364	1.46043	-0.0202222	-0.495154
43534.2	-36416.7	-14726	9.2191	1.45505	-0.0187116	-0.493227
43534.2	-36416.7	-14725.8	9.2453	1.4501	-0.0149983	-0.4897
43534.3	-36416.6	-14725.7	9.26907	1.4445	-0.0112961	-0.485698
43534.3	-36416.6	-14725.5	9.29238	1.44167	-0.00974741	-0.481842
43534.3	-36416.5	-14725.4	9.31554	1.43823	-0.0100617	-0.478628
43534.3	-36416.5	-14725.2	9.3398	1.4348	-0.0100048	-0.475764
43534.3	-36416.4	-14725.1	9.3639	1.43135	-0.00991966	-0.474116
43534.3	-36416.3	-14724.9	9.38687	1.42804	-0.0103169	-0.473912
43534.4	-36416.3	-14724.8	9.41127	1.42467	-0.00808957	-0.473214
43534.4	-36416.2	-14724.7	9.43526	1.4208	-0.0045158	-0.472183
43534.4	-36416.2	-14724.5	9.45823	1.42011	-0.000910415	-0.470132
43534.4	-36416.1	-14724.3	9.48279	1.41793	0.000187021	-0.469437
43534.4	-36416.1	-14724.2	9.50641	1.41297	-0.000119517	-0.469287
43534.4	-36416	-14724	9.53085	1.39794	0.00024949	-0.471205
43534.5	-36416	-14723.9	9.55463	1.37855	-0.00243911	-0.471768
43534.5	-36415.9	-14723.8	9.57768	1.35308	-0.00583099	-0.471758
43534.5	-36415.8	-14723.6	9.60236	1.32756	-0.00957535	-0.470761
43534.5	-36415.8	-14723.4	9.62587	1.30394	-0.0101085	-0.470549
43534.5	-36415.7	-14723.3	9.64945	1.28327	-0.00997095	-0.470578
43534.6	-36415.7	-14723.1	9.66977	1.26604	-0.0100077	-0.470669
43534.6	-36415.6	-14723	9.69093	1.25163	-0.00999868	-0.469633
43534.6	-36415.5	-14722.8	9.71072	1.23809	-0.0100003	-0.468609
43534.6	-36415.5	-14722.6	9.73528	1.22728	-0.00999996	-0.46634
43534.6	-36415.4	-14722.5	9.75556	1.21717	-0.01	-0.46522
43534.6	-36415.4	-14722.4	9.77543	1.21037	-0.01	-0.463106
43534.7	-36415.3	-14722.2	9.79667	1.20333	-0.01	-0.460784
43534.7	-36415.2	-14722	9.81667	1.19667	-0.01	-0.457516
43534.7	-36415.2	-14721.9	9.83667	1.19333	-0.01	-0.449891
43534.7	-36415.1	-14721.7	9.85787	1.18264	-0.01	-0.433294
43534.7	-36415.1	-14721.6	9.87788	1.16891	-0.01	-0.403121
43534.7	-36415	-14721.4	9.89768	1.14514	-0.01	-0.362285
43534.8	-36414.9	-14721.2	9.9145	1.11834	-0.01	-0.314006
43534.8	-36414.9	-14721.1	9.93548	1.09022	-0.01	-0.264848
43534.8	-36414.8	-14721	9.9523	1.06773	-0.01	-0.224088
43534.8	-36414.8	-14720.8	9.97334	1.05029	-0.01	-0.18692
43534.8	-36414.7	-14720.6	9.98951	1.03415	-0.01	-0.157153
43534.8	-36414.6	-14720.5	10.0063	1.02086	-0.01	-0.129577
43534.9	-36414.6	-14720.3	10.0231	1.00835	-0.01	-0.105506
43534.9	-36414.5	-14720.1	10.0406	1.00187	-0.01	-0.0788603
43534.9	-36414.5	-14720	10.0575	0.995024	-0.01	-0.0499893
43534.9	-36414.4	-14719.8	10.075	0.987833	-0.01	-0.0152724
43534.9	-36414.3	-14719.7	10.0917	0.982109	-0.01	0.0154211
43534.9	-36414.3	-14719.5	10.1076	0.979017	-0.01	0.0438374
43535	-36414.2	-14719.3	10.1223	0.975502	-0.01	0.0681304
43535	-36414.2	-14719.2	10.1392	0.971963	-0.01	0.087982
43535	-36414.1	-14719	10.1562	0.969733	-0.01	0.103096
43535	-36414	-14718.8	10.1737	0.970093	-0.01	0.113051
43535	-36414	-14718.7	10.1901	0.969917	-0.01	0.116553
43535	-36413.9	-14718.5	10.2073	0.970233	-0.01	0.118194
43535.1	-36413.8	-14718.4	10.2247	0.968686	-0.01	0.119169
43535.1	-36413.8	-14718.2	10.241	0.965113	-0.01	0.120612
43535.1	-36413.7	-14718.1	10.2586	0.961441	-0.01	0.120058
43535.1	-36413.7	-14717.9	10.2742	0.959715	-0.01	0.117524
43535.1	-36413.6	-14717.7	10.2866	0.96007	-0.01	0.115507
43535.1	-36413.5	-14717.6	10.3025	0.960003	-0.01	0.117316
43535.2	-36413.5	-14717.4	10.32	0.95992	-0.00999999	0.124448
43535.2	-36413.4	-14717.3	10.3363	0.960317	-0.01	0.135788
43535.2	-36413.3	-14717.1	10.3538	0.958089	-0.0099999	0.150477
43535.2	-36413.3	-14716.9	10.3708	0.954517	-0.0100004	0.164696
43535.2	-36413.2	-14716.8	10.3877	0.950905	-0.00999851	0.174862
43535.2	-36413.2	-14716.6	10.4024	0.949833	-0.010005	0.181734
43535.3	-36413.1	-14716.4	10.4183	0.950041	-0.00998012	0.184081
43535.3	-36413	-14716.3	10.435	0.950007	-0.0100745	0.183707
43535.3	-36413	-14716.1	10.4527	0.94994	-0.00976004	0.179762
43535.3	-36412.9	-14715.9	10.4672	0.950247	-0.0124365	0.176096
43535.3	-36412.9	-14715.8	10.4798	0.947583	-0.0158317	0.172774
43535.3	-36412.8	-14715.6	10.4968	0.943983	-0.0195752	0.170491
43535.4	-36412.7	-14715.4	10.5137	0.940367	-0.0201085	0.165586
43535.4	-36412.7	-14715.3	10.5306	0.939943	-0.0199714	0.159234
43535.4	-36412.6	-14715.1	10.5449	0.939915	-0.0200049	0.151979
43535.4	-36412.5	-14714.9	10.5613	0.940389	-0.0199987	0.151071
43535.4	-36412.5	-14714.8	10.5779	0.931661	-0.0200001	0.156736
43535.5	-36412.4	-14714.6	10.5957	0.914565	-0.0200004	0.170166
43535.5	-36412.3	-14714.4	10.6093	0.891399	-0.0199983	0.183383
43535.5	-36412.3	-14714.3	10.6225	0.868074	-0.0200063	0.194446
43535.5	-36412.2	-14714	10.6367	0.843333	-0.02	0.201525
43535.5	-36412.1	-14713.9	10.6533	0.82	-0.02	0.204793
43535.5	-36412.1	-14713.7	10.6667	0.8	-0.0166667	0.205882
43535.6	-36412	-14713.5	10.6807	0.782409	-0.0131084	0.205867
43535.6	-36412	-14713.4	10.6907	0.769368	-0.00991195	0.205922
43535.6	-36411.9	-14713.2	10.7042	0.75937	-0.0100229	0.207031
43535.6	-36411.8	-14713	10.7183	0.749023	-0.00998858	0.208308
43535.6	-36411.8	-14712.9	10.7315	0.742545	-0.0100034	0.210342
43535.6	-36411.7	-14712.7	10.745	0.736098	-0.00999802	0.210265
43535.7	-36411.6	-14712.5	10.7592	0.732743	-0.0100072	0.209909
43535.7	-36411.6	-14712.4	10.772	0.729596	-0.00997355	0.206239
43535.7	-36411.5	-14712.2	10.7817	0.730775	-0.0100979	0.199945
43535.7	-36411.4	-14712	10.793	0.739074	-0.00945866	0.187152
43535.7	-36411.4	-14711.9	10.8065	0.754775	-0.00586024	0.169887
43535.7	-36411.3	-14711.7	10.8199	0.779257	-0.00239322	0.147823
43535.8	-36411.2	-14711.5	10.8341	0.803767	0.000306416	0.122332
43535.8	-36411.2	-14711.3	10.8469	0.826243	-8.17499e-05	0.0988515
43535.8	-36411.1	-14711.2	10.8618	0.845323	2.05356e-05	0.0763189
43535.8	-36411	-14711	10.8783	0.862832	-6.12293e-06	0.0569481
43535.8	-36411	-14710.8	10.8923	0.878202	1.63248e-06	0.0417089
43535.8	-36410.9	-14710.6	10.9087	0.891724	-4.05401e-07	0.0278737
43535.9	-36410.8	-14710.5	10.9222	0.904993	1.17562e-07	0.0133066
43535.9	-36410.8	-14710.3	10.9352	0.921781	-3.12901e-08	-0.00470349
43535.9	-36410.7	-14710.1	10.9504	0.947925	7.55376e-09	-0.0304011
43535.9	-36410.6	-14709.9	10.968	0.977896	-1.67456e-09	-0.060951
43535.9	-36410.6	-14709.8	10.9846	1.00476	-1.32387e-09	-0.0895903
43535.9	-36410.5	-14709.6	11.0008	1.02795	6.97004e-09	-0.114207
43536	-36410.4	-14709.4	11.0197	1.04875	-2.54024e-08	-0.134966
43536	-36410.4	-14709.3	11.041	1.0659	1.05561e-07	-0.1518
43536	-36410.3	-14709.1	11.0595	1.07954	-3.73683e-07	-0.16457
43536	-36410.2	-14708.9	11.0767	1.08798	1.52603e-06	-0.172688
43536	-36410.2	-14708.7	11.0926	1.09043	-5.72807e-06	-0.175875
43536	-36410.1	-14708.5	11.1127	1.08983	1.97514e-05	-0.176579
43536.1	-36410	-14708.3	11.1308	1.09033	-7.95351e-05	-0.176416
43536.1	-36410	-14708.2	11.1496	1.08795	0.000298311	-0.17658
43536.1	-36409.9	-14708	11.168	1.0847	-0.00208367	-0.175773
43536.1	-36409.8	-14707.8	11.1877	1.0783	-0.00594023	-0.174589
43536.1	-36409.8	-14707.7	11.2048	1.07612	-0.00709828	-0.173927
43536.1	-36409.7	-14707.5	11.2252	1.07871	-0.00432179	-0.177157
43536.2	-36409.6	-14707.3	11.2427	1.08719	-0.000499182	-0.184977
43536.2	-36409.6	-14707.1	11.262	1.1	0.000120512	-0.196333
43536.2	-36409.5	-14706.9	11.2801	1.11437	-2.37016e-05	-0.209204
43536.2	-36409.4	-14706.8	11.3	1.12518	6.38246e-06	-0.219695
43536.2	-36409.4	-14706.6	11.3169	1.13245	-1.6839e-06	-0.226591
43536.3	-36409.3	-14706.4	11.3374	1.13622	2.91071e-07	-0.232552
43536.3	-36409.2	-14706.2	11.3577	1.13993	-7.8111e-08	-0.23604
43536.3	-36409.2	-14706.1	11.3775	1.13714	2.05512e-08	-0.238528
43536.3	-36409.1	-14705.8	11.3989	1.13364	-2.62639e-09	-0.236566
43536.3	-36409	-14705.7	11.4157	1.12697	7.03179e-10	-0.233365
43536.3	-36409	-14705.5	11.4323	1.12361	-1.84352e-10	-0.228004
43536.4	-36408.9	-14705.3	11.45	1.11667	-3.3648e-19	-0.222222
43536.4	-36408.8	-14705.1	11.47	1.11	-8.99907e-20	-0.214597
43536.4	-36408.8	-14705	11.49	1.1	-2.34818e-20	-0.206972
43536.4	-36408.7	-14704.7	11.5111	1.09303	8.0057e-13	-0.200139
43536.4	-36408.6	-14704.6	11.5276	1.08996	-2.14024e-13	-0.197032
43536.4	-36408.5	-14704.4	11.5443	1.08991	5.55232e-14	-0.19488
43536.5	-36408.5	-14704.2	11.5622	1.08608	-2.75536e-14	-0.192351
43536.5	-36408.4	-14704	11.5824	1.07879	7.36294e-15	-0.186563
43536.5	-36408.3	-14703.9	11.6022	1.06475	-1.89769e-15	-0.177176
43536.5	-36408.3	-14703.6	11.6196	1.04658	7.06508e-16	-0.161504
43536.5	-36408.2	-14703.5	11.6362	1.0264	-1.88704e-16	-0.143837
43536.5	-36408.1	-14703.3	11.6531	1.00664	4.82767e-17	-0.125293
43536.6	-36408	-14703.1	11.6707	0.989808	-1.59815e-17	-0.108707
43536.6	-36408	-14702.9	11.6872	0.97735	4.26628e-18	-0.0966197
43536.6	-36407.9	-14702.8	11.7041	0.968205	-1.08225e-18	-0.08723
43536.6	-36407.8	-14702.5	11.7217	0.961154	3.35995e-19	-0.0799281
43536.6	-36407.8	-14702.4	11.7381	0.95567	-8.96413e-20	-0.0745952
43536.6	-36407.7	-14702.2	11.7553	0.951363	2.25179e-20	-0.0696459
43536.7	-36407.6	-14702	11.7719	0.945311	-6.71398e-21	-0.0662605
43536.7	-36407.6	-14701.8	11.7843	0.941174	1.79007e-21	-0.0637891
43536.7	-36407.5	-14701.6	11.7993	0.935111	-4.44537e-22	-0.0624349
43536.7	-36407.4	-14701.4	11.817	0.931831	1.2892e-22	-0.0604075
43536.7	-36407.3	-14701.3	11.8337	0.929634	-3.43469e-23	-0.0594961
43536.7	-36407.3	-14701.1	11.8492	0.930302	8.41432e-24	-0.0583877
43536.8	-36407.2	-14700.8	11.8643	0.928666	-2.39269e-24	-0.0568929
43536.8	-36407.1	-14700.7	11.8811	0.925118	6.40862e-25	-0.0540288
43536.8	-36407.1	-14700.5	11.8985	0.92144	-1.68536e-25	-0.05104
43536.8	-36407	-14700.3	11.9142	0.919715	1.05742e-25	-0.0493921
43536.8	-36406.9	-14700.1	11.9266	0.92007	-2.47321e-25	-0.0488788
43536.8	-36406.8	-14699.9	11.9425	0.920003	8.32642e-25	-0.0495008
43536.9	-36406.8	-14699.7	11.9599	0.91992	-3.38865e-24	-0.0512977
43536.9	-36406.7	-14699.6	11.9766	0.920317	1.27166e-23	-0.0537251
43536.9	-36406.6	-14699.3	11.9919	0.918089	-4.38483e-23	-0.0547566
43536.9	-36406.5	-14699.1	12.0054	0.914517	1.76569e-22	-0.0531736
43536.9	-36406.5	-14699	12.0182	0.910905	-6.62253e-22	-0.0507886
43536.9	-36406.4	-14698.8	12.0347	0.909831	2.22113e-21	-0.0492276
43537	-36406.3	-14698.6	12.0518	0.910046	-8.84204e-21	-0.0489721
43537	-36406.3	-14698.4	12.0687	0.909987	3.31418e-20	-0.0490322
43537	-36406.2	-14698.2	12.0832	0.910004	-1.06751e-19	-0.0490169
43537	-36406.1	-14698	12.0996	0.909995	4.20818e-19	-0.0490203
43537	-36406.1	-14697.8	12.1132	0.910018	-1.57638e-18	-0.0490194
43537	-36406	-14697.6	12.1304	0.909946	4.76192e-18	-0.0490196
43537.1	-36405.9	-14697.4	12.1442	0.91021	-1.86134e-17	-0.0490196
43537.1	-36405.8	-14697.3	12.1605	0.907352	6.96886e-17	-0.0490196
43537.1	-36405.7	-14697	12.1749	0.903769	-1.87184e-16	-0.0490196
43537.1	-36405.7	-14696.8	12.1915	0.900234	7.26266e-16	-0.0490196
43537.1	-36405.6	-14696.7	12.2049	0.89994	-2.71783e-15	-0.0490196
43537.2	-36405.5	-14696.4	12.2224	0.900008	5.4767e-15	-0.0490196
43537.2	-36405.5	-14696.3	12.2358	0.899998	-2.11109e-14	-0.0490198
43537.2	-36405.4	-14696.1	12.2524	0.900001	7.89667e-14	-0.049019
43537.2	-36405.3	-14695.9	12.2667	0.9	2.3162e-21	-0.0490196
43537.2	-36405.2	-14695.7	12.2833	0.9	-8.87648e-21	-0.0490196
43537.2	-36405.2	-14695.5	12.2967	0.9	3.31897e-20	-0.0490196
43537.3	-36405.1	-14695.3	12.3142	0.899892	-1.81841e-11	-0.0478614
43537.3	-36405	-14695.1	12.3275	0.896456	6.93602e-11	-0.0467594
43537.3	-36404.9	-14694.9	12.3442	0.893106	-2.59062e-10	-0.0457628
43537.3	-36404.9	-14694.7	12.3585	0.889822	2.02713e-09	-0.0469959
43537.3	-36404.8	-14694.5	12.375	0.890048	-7.70472e-09	-0.0480704
43537.3	-36404.7	-14694.3	12.3886	0.889988	2.87107e-08	-0.0490714
43537.4	-36404.6	-14694.1	12.406	0.890004	-1.66096e-07	-0.0490005
43537.4	-36404.6	-14693.9	12.4194	0.889999	6.29553e-07	-0.0490242
43537.4	-36404.5	-14693.7	12.4361	0.889998	-2.33788e-06	-0.0490204
43537.4	-36404.4	-14693.5	12.4498	0.890009	1.1887e-05	-0.0490093
43537.4	-36404.3	-14693.3	12.4629	0.889964	-4.49552e-05	-0.0490602
43537.4	-36404.3	-14693.1	12.4772	0.890134	0.000166179	-0.0488522
43537.5	-36404.2	-14692.9	12.4951	0.889283	-0.000869713	-0.0474269
43537.5	-36404.1	-14692.7	12.5116	0.88567	-0.0036677	-0.0447757
43537.5	-36404	-14692.5	12.5277	0.882152	-0.00328662	-0.0418852
43537.5	-36404	-14692.3	12.5414	0.879681	-0.00317911	-0.0414951
43537.5	-36403.9	-14692.1	12.5547	0.880085	-0.00415176	-0.043535
43537.5	-36403.8	-14691.9	12.568	0.879979	-0.00817972	-0.0467339
43537.6	-36403.7	-14691.7	12.5837	0.880006	-0.0102919	-0.0485282
43537.6	-36403.7	-14691.5	12.5987	0.88	-0.00992224	-0.0490902
43537.6	-36403.6	-14691.3	12.6139	0.879996	-0.0100191	-0.0490068
43537.6	-36403.5	-14691.1	12.6298	0.880018	-0.00999459	-0.0490043
43537.6	-36403.4	-14690.9	12.6443	0.87993	-0.0100014	-0.0490948
43537.6	-36403.4	-14690.7	12.6603	0.880249	-0.00999965	-0.0486102
43537.7	-36403.3	-14690.5	12.6738	0.878471	-0.0100001	-0.0469324
43537.7	-36403.2	-14690.3	12.6867	0.874927	-0.00999997	-0.044049
43537.7	-36403.1	-14690.1	12.7025	0.871216	-0.01	-0.0410385
43537.7	-36403	-14689.9	12.7199	0.869741	-0.01	-0.0400087
43537.7	-36403	-14689.7	12.7367	0.870069	-0.01	-0.0413653
43537.7	-36402.9	-14689.5	12.7513	0.869982	-0.01	-0.0444232
43537.8	-36402.8	-14689.3	12.765	0.870004	-0.01	-0.0472522
43537.8	-36402.7	-14689.1	12.7787	0.87	-0.01	-0.0487851
43537.8	-36402.7	-14688.9	12.7922	0.869995	-0.01	-0.0490653
43537.8	-36402.6	-14688.7	12.8087	0.870022	-0.01	-0.0489902
43537.8	-36402.5	-14688.5	12.8226	0.869918	-0.01	-0.0490907
43537.8	-36402.4	-14688.3	12.8385	0.870308	-0.01	-0.0483815
43537.9	-36402.4	-14688.1	12.8533	0.867602	-0.01	-0.0464135
43537.9	-36402.3	-14687.9	12.8694	0.864158	-0.01	-0.0432281
43537.9	-36402.2	-14687.7	12.8843	0.860427	-0.00999998	-0.0406207
43537.9	-36402.1	-14687.5	12.8976	0.859891	-0.0100001	-0.0393259
43537.9	-36402.1	-14687.3	12.911	0.860029	-0.0099997	-0.0391385
43538	-36402	-14687.1	12.9242	0.859992	-0.0100011	-0.0400287
43538	-36401.9	-14686.9	12.9384	0.860001	-0.00999701	-0.0421388
43538	-36401.8	-14686.7	12.9516	0.859999	-0.0100116	-0.0453966
43538	-36401.7	-14686.4	12.9679	0.860001	-0.00995661	-0.0477313
43538	-36401.7	-14686.2	12.9856	0.859998	-0.0100874	-0.0489888
43538	-36401.6	-14686.1	13.0025	0.860006	-0.00688397	-0.0490211
43538.1	-36401.5	-14685.8	13.0159	0.859976	-0.00355248	-0.0490441
43538.1	-36401.4	-14685.6	13.03	0.86	0	-0.0479303
43538.1	-36401.3	-14685.4	13.0433	0.856667	-2.15338e-13	-0.0457516
43538.1	-36401.3	-14685.2	13.0567	0.853333	5.61894e-14	-0.0424837
43538.1	-36401.2	-14685	13.0708	0.8499	-1.91568e-06	-0.040207
43538.1	-36401.1	-14684.8	13.0841	0.850027	5.12137e-07	-0.039193
43538.2	-36401	-14684.6	13.0976	0.849993	-1.32861e-07	-0.0392234
43538.2	-36400.9	-14684.4	13.1151	0.850003	6.59328e-08	-0.0391978
43538.2	-36400.9	-14684.2	13.1285	0.849999	-1.76187e-08	-0.0392754
43538.2	-36400.8	-14683.9	13.1451	0.849999	4.54097e-09	-0.0405142
43538.2	-36400.7	-14683.8	13.1595	0.850007	-1.6906e-09	-0.0430319
43538.2	-36400.6	-14683.6	13.1759	0.849974	4.51548e-10	-0.0462677
43538.3	-36400.5	-14683.3	13.1891	0.850098	-1.15521e-10	-0.0480933
43538.3	-36400.5	-14683.1	13.2033	0.849459	3.8242e-11	-0.0475981
43538.3	-36400.4	-14682.9	13.2164	0.84586	-1.02088e-11	-0.045
43538.3	-36400.3	-14682.7	13.23	0.842393	2.5897e-12	-0.0418238
43538.3	-36400.2	-14682.5	13.2441	0.839694	-8.03999e-13	-0.0398524
43538.3	-36400.2	-14682.3	13.2569	0.840082	2.14502e-13	-0.0391478
43538.4	-36400.1	-14682.1	13.2718	0.839979	-5.3883e-14	-0.0392335
43538.4	-36400	-14681.9	13.2885	0.840006	1.60658e-14	-0.0392067
43538.4	-36399.9	-14681.7	13.3012	0.839998	-4.28344e-15	-0.0392317
43538.4	-36399.8	-14681.4	13.3151	0.84	1.06373e-15	-0.039162
43538.4	-36399.8	-14681.2	13.3286	0.840001	-3.08491e-16	-0.0395236
43538.4	-36399.7	-14681	13.3435	0.839995	8.21882e-17	-0.0410281
43538.5	-36399.6	-14680.8	13.3592	0.840018	-2.01339e-17	-0.0438874
43538.5	-36399.5	-14680.6	13.3745	0.839924	5.72276e-18	-0.0470325
43538.5	-36399.4	-14680.4	13.3899	0.840287	-1.52338e-18	-0.0482292
43538.5	-36399.3	-14680.1	13.4032	0.838558	3.67081e-19	-0.0470626
43538.5	-36399.3	-14680	13.4172	0.834888	-1.02767e-19	-0.0439861
43538.5	-36399.2	-14679.7	13.4303	0.831312	2.73299e-20	-0.0411774
43538.6	-36399.1	-14679.5	13.4442	0.829772	-6.45241e-21	-0.0395571
43538.6	-36399	-14679.3	13.4579	0.830063	1.78528e-21	-0.0391462
43538.6	-36398.9	-14679.1	13.4711	0.829983	-4.74255e-22	-0.0392351
43538.6	-36398.9	-14678.9	13.485	0.830004	1.0909e-22	-0.039208
43538.6	-36398.8	-14678.7	13.4988	0.829999	-2.99053e-23	-0.0392309
43538.6	-36398.7	-14678.5	13.5115	0.830002	7.93473e-24	-0.0391628
43538.7	-36398.6	-14678.2	13.5282	0.829995	-1.76561e-24	-0.0397462
43538.7	-36398.5	-14678	13.5431	0.830019	4.89925e-25	-0.0429053
43538.7	-36398.5	-14677.8	13.5559	0.829927	-1.65202e-25	-0.0509156
43538.7	-36398.4	-14677.6	13.5701	0.830234	1.49674e-25	-0.0649224
43538.7	-36398.3	-14677.4	13.5831	0.827587	-4.91235e-25	-0.0803
43538.7	-36398.2	-14677.1	13.6003	0.823979	1.46867e-24	-0.0955007
43538.8	-36398.1	-14676.9	13.6145	0.820377	-5.73686e-24	-0.108868
43538.8	-36398.1	-14676.8	13.6275	0.819905	2.14778e-23	-0.121841
43538.8	-36398	-14676.5	13.6417	0.820016	-5.76895e-23	-0.13479
43538.8	-36397.9	-14676.3	13.6549	0.819996	2.23832e-22	-0.144946
43538.8	-36397.8	-14676.1	13.6715	0.820001	-8.37625e-22	-0.152821
43538.9	-36397.7	-14675.8	13.6851	0.82	3.12667e-21	-0.158455
43538.9	-36397.6	-14675.6	13.6992	0.82	-6.29942e-21	-0.163166
43538.9	-36397.6	-14675.4	13.7125	0.82	2.4282e-20	-0.16648
43538.9	-36397.5	-14675.2	13.7267	0.82	7.13709e-28	-0.169935
43538.9	-36397.4	-14675	13.74	0.82	-2.73554e-27	-0.173203
43538.9	-36397.3	-14674.8	13.7533	0.82	3.06853e-26	-0.175381
43539	-36397.2	-14674.5	13.7667	0.82	-3.81782e-26	-0.175381
43539	-36397.1	-14674.3	13.7809	0.816437	2.09147e-17	-0.173006
43539	-36397.1	-14674.1	13.7937	0.813155	-8.00715e-17	-0.169805
43539	-36397	-14674	13.7978	0.810546	-1.42867e-15	-0.168592
43539	-36396.9	-14673.7	13.823	0.810015	-2.34369e-15	-0.166478
43539	-36396.8	-14673.5	13.8345	0.809996	1.16673e-14	-0.166717
43539.1	-36396.7	-14673.2	13.8483	0.810001	-4.42005e-14	-0.166654
43539.1	-36396.6	-14673	13.8627	0.81	2.55999e-13	-0.166672
43539.1	-36396.6	-14672.8	13.8743	0.81	-9.99434e-13	-0.166665
43539.1	-36396.5	-14672.6	13.8792	0.81	-4.66252e-12	-0.166665
43539.1	-36396.4	-14672.3	13.9054	0.810001	-2.01085e-11	-0.166664
43539.1	-36396.3	-14672.2	13.9158	0.809997	9.16774e-11	-0.166679
43539.2	-36396.2	-14671.9	13.9301	0.810011	-3.42976e-10	-0.166622
43539.2	-36396.1	-14671.7	13.944	0.80995	1.62129e-09	-0.166905
43539.2	-36396.1	-14671.5	13.9572	0.810189	-6.12069e-09	-0.168067
43539.2	-36396	-14671.2	13.9708	0.809205	2.2493e-08	-0.169287
43539.2	-36395.9	-14671	13.9848	0.805446	-1.01221e-07	-0.169743
43539.2	-36395.8	-14670.8	13.998	0.801977	3.81528e-07	-0.168431
43539.3	-36395.7	-14670.6	14.0117	0.799733	-1.39177e-06	-0.167298
43539.3	-36395.6	-14670.4	14.0256	0.800077	6.05053e-06	-0.166561
43539.3	-36395.5	-14670.1	14.0387	0.799979	-2.27766e-05	-0.166695
43539.3	-36395.5	-14669.9	14.0525	0.800005	8.23196e-05	-0.16666
43539.3	-36395.4	-14669.7	14.0663	0.799999	-0.000348674	-0.166669
43539.3	-36395.3	-14669.5	14.08	0.8	0.00167083	-0.166667
43539.4	-36395.2	-14669.2	14.0938	0.800001	0.00366355	-0.166665
43539.4	-36395.1	-14669	14.1071	0.799994	0.00331499	-0.166673
43539.4	-36395	-14668.8	14.1203	0.800022	0.00307647	-0.166642
43539.4	-36394.9	-14668.5	14.1342	0.799923	0.00491175	-0.166754
43539.4	-36394.9	-14668.4	14.1478	0.800316	0.00899718	-0.166088
43539.4	-36394.8	-14668.1	14.1617	0.79809	0.0101755	-0.164955
43539.5	-36394.7	-14667.9	14.1754	0.794515	0.0099587	-0.163472
43539.5	-36394.6	-14667.7	14.1886	0.790912	0.00998555	-0.165042
43539.5	-36394.5	-14667.4	14.2019	0.789797	0.0100991	-0.170814
43539.5	-36394.4	-14667.2	14.2158	0.790045	0.00965689	-0.18354
43539.5	-36394.4	-14667	14.2295	0.789988	0.0125411	-0.200651
43539.5	-36394.3	-14666.7	14.2426	0.790003	0.0132096	-0.218841
43539.6	-36394.2	-14666.5	14.2567	0.789999	0.0157734	-0.237702
43539.6	-36394.1	-14666.3	14.2702	0.79	0.0188449	-0.25366
43539.6	-36394	-14666.1	14.2842	0.790001	0.0257286	-0.267911
43539.6	-36393.9	-14665.8	14.2977	0.789998	0.0268911	-0.278538
43539.6	-36393.8	-14665.7	14.311	0.790009	0.0266684	-0.285445
43539.7	-36393.7	-14665.4	14.3242	0.789965	0.0264353	-0.291088
43539.7	-36393.7	-14665.2	14.3384	0.790093	0.0295641	-0.29492
43539.7	-36393.6	-14665	14.3518	0.787349	0.0328118	-0.295536
43539.7	-36393.5	-14664.7	14.365	0.77828	0.0391254	-0.288934
43539.7	-36393.4	-14664.5	14.3792	0.761181	0.0462629	-0.274413
43539.7	-36393.3	-14664.3	14.3926	0.741078	0.0529536	-0.25703
43539.8	-36393.2	-14664	14.4058	0.724347	0.0595698	-0.239565
43539.8	-36393.1	-14663.8	14.42	0.706667	0.0666667	-0.223312
43539.8	-36393.1	-14663.6	14.43	0.693333	0.07	-0.20915
43539.8	-36393	-14663.3	14.4406	0.679253	0.0736135	-0.196504
43539.8	-36392.9	-14663.1	14.4506	0.669561	0.0805502	-0.186859
43539.8	-36392.8	-14662.9	14.4606	0.662928	0.0904933	-0.179368
43539.9	-36392.7	-14662.6	14.4706	0.656373	0.0970505	-0.173995
43539.9	-36392.6	-14662.4	14.4815	0.652972	0.104143	-0.169526
43539.9	-36392.5	-14662.2	14.4949	0.6496	0.110828	-0.167675
43539.9	-36392.4	-14661.9	14.5084	0.646274	0.117248	-0.169333
43539.9	-36392.4	-14661.7	14.5221	0.642632	0.120457	-0.177275
43539.9	-36392.3	-14661.5	14.5317	0.639794	0.124295	-0.191252
43540	-36392.2	-14661.2	14.5419	0.640053	0.131288	-0.209334
43540	-36392.1	-14661	14.5524	0.639983	0.138261	-0.228681
43540	-36392	-14660.8	14.5623	0.640005	0.144888	-0.243878
43540	-36391.9	-14660.6	14.5725	0.639999	0.151606	-0.255182
43540	-36391.8	-14660.4	14.583	0.64	0.158906	-0.263307
43540	-36391.7	-14660.1	14.5929	0.64	0.164311	-0.268457
43540.1	-36391.6	-14659.9	14.6031	0.64	0.168654	-0.273763
43540.1	-36391.6	-14659.7	14.6135	0.64	0.17463	-0.278336
43540.1	-36391.5	-14659.4	14.6238	0.64	0.179059	-0.282077
43540.1	-36391.4	-14659.2	14.634	0.640001	0.184834	-0.283808
43540.1	-36391.3	-14659	14.6452	0.639995	0.189335	-0.284388
43540.1	-36391.2	-14658.7	14.6588	0.640019	0.19474	-0.284301
43540.2	-36391.1	-14658.5	14.6727	0.639933	0.199514	-0.284291
43540.2	-36391	-14658.3	14.685	0.640285	0.205056	-0.284541
43540.2	-36390.9	-14658	14.6949	0.638559	0.209534	-0.287047
43540.2	-36390.8	-14657.8	14.7054	0.634886	0.217998	-0.294282
43540.2	-36390.8	-14657.6	14.7153	0.63132	0.231551	-0.306728
43540.2	-36390.7	-14657.3	14.7252	0.629741	0.249435	-0.321791
43540.3	-36390.6	-14657.1	14.7356	0.630061	0.262745	-0.336985
43540.3	-36390.5	-14656.9	14.746	0.629983	0.272358	-0.351922
43540.3	-36390.4	-14656.6	14.7558	0.630004	0.283739	-0.368656
43540.3	-36390.3	-14656.4	14.7663	0.629999	0.300822	-0.390316
43540.3	-36390.2	-14656.2	14.7765	0.63	0.313627	-0.413602
43540.3	-36390.1	-14655.9	14.7864	0.63	0.323159	-0.436534
43540.4	-36390	-14655.7	14.7969	0.63	0.332811	-0.464462
43540.4	-36389.9	-14655.5	14.8071	0.630002	0.350375	-0.497887
43540.4	-36389.8	-14655.2	14.8171	0.629994	0.370636	-0.537188
43540.4	-36389.7	-14655	14.8273	0.630021	0.392142	-0.582837
43540.4	-36389.7	-14654.8	14.8401	0.629918	0.407222	-0.626703
43540.4	-36389.6	-14654.5	14.8534	0.630307	0.420043	-0.664882
43540.5	-36389.5	-14654.2	14.8677	0.627285	0.434157	-0.697871
43540.5	-36389.4	-14654.1	14.8784	0.624263	0.447883	-0.71871
43540.5	-36389.3	-14653.8	14.8881	0.615471	0.458326	-0.728933
43540.5	-36389.2	-14653.5	14.8988	0.601967	0.468606	-0.731059
43540.5	-36389.1	-14653.3	14.9088	0.582481	0.481699	-0.729046
43540.6	-36389	-14653.1	14.919	0.562219	0.495192	-0.726839
43540.6	-36388.9	-14652.8	14.9263	0.544351	0.506164	-0.724527
43540.6	-36388.8	-14652.6	14.933	0.527569	0.512972	-0.722382
43540.6	-36388.7	-14652.4	14.9395	0.514036	0.519593	-0.719138
43540.6	-36388.6	-14652.1	14.95	0.503333	0.526667	-0.716776
43540.6	-36388.5	-14651.9	14.96	0.496667	0.533333	-0.715686
43540.7	-36388.4	-14651.6	14.97	0.493333	0.536667	-0.714597
43540.7	-36388.3	-14651.4	14.9771	0.486345	0.540125	-0.712236
43540.7	-36388.3	-14651.2	14.9837	0.483143	0.53989	-0.708982
43540.7	-36388.1	-14650.9	14.9905	0.479905	0.536357	-0.706876
43540.7	-36388.1	-14650.7	15.0013	0.480047	0.528916	-0.705836
43540.7	-36388	-14650.5	15.0109	0.479987	0.518832	-0.705891
43540.8	-36387.9	-14650.2	15.0175	0.480003	0.508689	-0.705896
43540.8	-36387.8	-14650	15.0245	0.479999	0.493124	-0.705781
43540.8	-36387.7	-14649.8	15.0315	0.48	0.46886	-0.704505
43540.8	-36387.6	-14649.5	15.042	0.48	0.441331	-0.702036
43540.8	-36387.5	-14649.3	15.0519	0.479999	0.415625	-0.698684
43540.8	-36387.4	-14649.1	15.0582	0.480005	0.40408	-0.696812
43540.9	-36387.3	-14648.9	15.0649	0.479982	0.389125	-0.696037
43540.9	-36387.2	-14648.6	15.0727	0.480085	0.36514	-0.695963
43540.9	-36387.1	-14648.4	15.0832	0.479595	0.326721	-0.694201
43540.9	-36387	-14648.2	15.0923	0.47429	0.273808	-0.688171
43540.9	-36386.9	-14647.9	15.099	0.461326	0.224193	-0.675912
43540.9	-36386.8	-14647.7	15.1057	0.443265	0.188736	-0.659345
43541	-36386.7	-14647.4	15.1125	0.422309	0.160112	-0.640022
43541	-36386.6	-14647.2	15.1195	0.402617	0.131316	-0.621244
43541	-36386.5	-14647	15.126	0.387214	0.11001	-0.606858
43541	-36386.4	-14646.7	15.1329	0.3767	0.09834	-0.596007
43541	-36386.3	-14646.4	15.1399	0.369933	0.0801231	-0.588678
43541	-36386.2	-14646.3	15.1464	0.365179	0.0532022	-0.583499
43541.1	-36386.1	-14646	15.1532	0.360053	0.0212006	-0.578373
43541.1	-36386	-14645.7	15.1606	0.354586	-0.00681507	-0.573785
43541.1	-36385.9	-14645.5	15.1649	0.351392	-0.0261757	-0.570517
43541.1	-36385.8	-14645.2	15.1705	0.349755	-0.0397956	-0.568984
43541.1	-36385.7	-14645	15.1754	0.35006	-0.0459235	-0.568563
43541.1	-36385.6	-14644.8	15.1802	0.350013	-0.0470732	-0.568613
43541.2	-36385.5	-14644.6	15.1876	0.349898	-0.0448208	-0.568741
43541.2	-36385.4	-14644.3	15.1942	0.350427	-0.0408221	-0.567565
43541.2	-36385.4	-14644.1	15.2013	0.346587	-0.0398572	-0.56303
43541.2	-36385.2	-14643.8	15.2054	0.334949	-0.0399089	-0.551418
43541.2	-36385.1	-14643.6	15.2116	0.315878	-0.041685	-0.535375
43541.2	-36385.1	-14643.4	15.2155	0.29785	-0.0498979	-0.518855
43541.3	-36385	-14643.1	15.2218	0.283125	-0.0613821	-0.503469
43541.3	-36384.9	-14642.9	15.2258	0.270175	-0.0661643	-0.488507
43541.3	-36384.8	-14642.7	15.2318	0.25203	-0.069159	-0.471068
43541.3	-36384.7	-14642.4	15.2362	0.227719	-0.0726111	-0.448627
43541.3	-36384.6	-14642.2	15.2394	0.203997	-0.0765462	-0.425546
43541.4	-36384.5	-14641.9	15.2428	0.181007	-0.0739503	-0.402214
43541.4	-36384.4	-14641.7	15.2462	0.153745	-0.0730869	-0.373082
43541.4	-36384.3	-14641.4	15.2498	0.117996	-0.0762413	-0.338822
43541.4	-36384.2	-14641.2	15.2501	0.0755578	-0.0796008	-0.298275
43541.4	-36384.1	-14640.9	15.25	0.0261523	-0.0831357	-0.252135
43541.4	-36384	-14640.7	15.25	-0.0175925	-0.0864408	-0.209332
43541.5	-36383.9	-14640.5	15.25	-0.0577078	-0.0899246	-0.170994
43541.5	-36383.8	-14640.2	15.25	-0.0933333	-0.09	-0.137255
43541.5	-36383.7	-14640	15.2467	-0.116667	-0.0933333	-0.11329
43541.5	-36383.6	-14639.8	15.2433	-0.133333	-0.0933333	-0.0958606
43541.5	-36383.5	-14639.5	15.2399	-0.147573	-0.0932085	-0.0796958
43541.5	-36383.4	-14639.3	15.2399	-0.164317	-0.0898852	-0.0644381
43541.6	-36383.3	-14639	15.2364	-0.181041	-0.0900298	-0.0480337
43541.6	-36383.2	-14638.8	15.2329	-0.19851	-0.0899852	-0.032031
43541.6	-36383.1	-14638.6	15.2296	-0.211331	-0.0900039	-0.0194082
43541.6	-36383	-14638.3	15.2263	-0.220931	-0.0899991	-0.00984678
43541.6	-36382.9	-14638.1	15.2223	-0.227934	-0.0899998	-0.00213492
43541.6	-36382.8	-14637.8	15.2158	-0.234102	-0.0900021	0.00302835
43541.7	-36382.7	-14637.6	15.2128	-0.237326	-0.0899919	0.00708717
43541.7	-36382.6	-14637.3	15.2091	-0.240293	-0.0900413	0.00906888
43541.7	-36382.5	-14637.1	15.2061	-0.239922	-0.0898439	0.00987027
43541.7	-36382.4	-14636.9	15.2018	-0.240021	-0.0906293	0.00978645
43541.7	-36382.3	-14636.6	15.1953	-0.239991	-0.0942359	0.00981238
43541.7	-36382.2	-14636.4	15.1925	-0.240014	-0.0983579	0.00979028
43541.8	-36382.1	-14636.2	15.1889	-0.239956	-0.105283	0.00984931
43541.8	-36382	-14635.9	15.1857	-0.240198	-0.11341	0.00955326
43541.8	-36382	-14635.7	15.1811	-0.239107	-0.122901	0.00810961
43541.8	-36381.8	-14635.5	15.1751	-0.235403	-0.128065	0.00533145
43541.8	-36381.7	-14635.2	15.172	-0.23173	-0.131436	0.00217986
43541.8	-36381.7	-14635	15.1686	-0.22972	-0.134372	0.000508311
43541.9	-36381.6	-14634.7	15.1652	-0.230069	-0.139564	-7.02064e-05
43541.9	-36381.5	-14634.5	15.1618	-0.22998	-0.14521	1.99551e-05
43541.9	-36381.4	-14634.3	15.1584	-0.230005	-0.148466	-5.31198e-06
43541.9	-36381.3	-14634	15.1553	-0.229999	-0.15	1.28e-06
43541.9	-36381.2	-14633.8	15.1498	-0.23	-0.151535	-3.58345e-07
43541.9	-36381.1	-14633.6	15.1446	-0.23	-0.154786	9.52985e-08
43542	-36381	-14633.3	15.1416	-0.23	-0.160453	-2.24994e-08
43542	-36380.9	-14633	15.1379	-0.23	-0.165558	6.22524e-09
43542	-36380.8	-14632.9	15.1351	-0.23	-0.168827	-1.65372e-09
43542	-36380.7	-14632.6	15.1291	-0.23	-0.170217	3.80395e-10
43542	-36380.6	-14632.3	15.1242	-0.23	-0.169939	-1.04278e-10
43542	-36380.5	-14632.1	15.1213	-0.23	-0.170023	2.76655e-11
43542.1	-36380.4	-14631.9	15.1177	-0.23	-0.169971	-6.14773e-12
43542.1	-36380.3	-14631.6	15.1143	-0.23	-0.170101	1.6729e-12
43542.1	-36380.2	-14631.4	15.111	-0.23	-0.169625	-4.43153e-13
43542.1	-36380.1	-14631.1	15.1074	-0.23	-0.172614	9.38235e-14
43542.1	-36380	-14630.9	15.1044	-0.23	-0.173499	-2.53815e-14
43542.1	-36379.9	-14630.7	15.0981	-0.23	-0.173345	6.71135e-15
43542.2	-36379.8	-14630.4	15.0938	-0.23	-0.173161	-1.31996e-15
43542.2	-36379.7	-14630.2	15.0906	-0.23	-0.175903	3.55442e-16
43542.2	-36379.7	-14630	15.0872	-0.23	-0.179718	-9.37772e-17
43542.2	-36379.5	-14629.7	15.0839	-0.23	-0.179889	1.62099e-17
43542.2	-36379.4	-14629.5	15.0773	-0.23	-0.182925	-4.35004e-18
43542.3	-36379.4	-14629.3	15.0737	-0.23	-0.186064	1.14451e-18
43542.3	-36379.3	-14629	15.0702	-0.23	-0.192979	-1.46265e-19
43542.3	-36379.2	-14628.8	15.0669	-0.23	-0.19651	3.91604e-20
43542.3	-36379.1	-14628.6	15.0635	-0.23	-0.199803	-1.02667e-20
43542.3	-36379	-14628.3	15.06	-0.23	-0.203333	0
43542.3	-36378.9	-14628.1	15.0567	-0.23	-0.21	5.01161e-30
43542.4	-36378.8	-14627.8	15.0533	-0.23	-0.22	-1.30771e-30
43542.4	-36378.7	-14627.6	15.0463	-0.23	-0.230579	4.45842e-23
43542.4	-36378.6	-14627.3	15.0432	-0.23	-0.240682	-1.19191e-23
43542.4	-36378.5	-14627.1	15.0398	-0.23	-0.254177	3.09214e-24
43542.4	-36378.4	-14626.8	15.0363	-0.23	-0.268274	-1.53471e-24
43542.4	-36378.3	-14626.6	15.0327	-0.23	-0.28156	4.10951e-25
43542.5	-36378.2	-14626.4	15.0261	-0.23	-0.2949	-1.09057e-25
43542.5	-36378.1	-14626.1	15.0228	-0.23	-0.309569	5.88609e-26
43542.5	-36378	-14625.9	15.0194	-0.23	-0.325878	-8.44769e-26
43542.5	-36378	-14625.7	15.0161	-0.23	-0.339178	2.77373e-25
43542.5	-36377.8	-14625.4	15.0125	-0.23	-0.352677	-1.39753e-24
43542.5	-36377.8	-14625.2	15.0092	-0.23	-0.362383	5.28214e-24
43542.6	-36377.7	-14625	15.006	-0.23	-0.371871	-1.95248e-23
43542.6	-36377.6	-14624.7	15.0015	-0.23	-0.378784	9.22205e-23
43542.6	-36377.5	-14624.5	14.9954	-0.23	-0.384491	-3.48131e-22
43542.6	-36377.4	-14624.3	14.9924	-0.23	-0.387962	1.27935e-21
43542.6	-36377.3	-14624	14.9887	-0.23	-0.389443	-5.75722e-21
43542.6	-36377.2	-14623.8	14.9858	-0.23	-0.38534	2.17004e-20
43542.7	-36377.1	-14623.6	14.9809	-0.23	-0.382129	-7.91606e-20
43542.7	-36377	-14623.3	14.9749	-0.23	-0.378589	3.4414e-19
43542.7	-36376.9	-14623.1	14.9721	-0.23	-0.375316	-1.29548e-18
43542.7	-36376.8	-14622.8	14.9685	-0.23	-0.371895	4.68214e-18
43542.7	-36376.7	-14622.6	14.9651	-0.23	-0.368325	-1.98317e-17
43542.7	-36376.7	-14622.4	14.9618	-0.23	-0.365424	7.45719e-17
43542.8	-36376.6	-14622.1	14.9583	-0.23	-0.360179	-2.6637e-16
43542.8	-36376.5	-14621.9	14.9552	-0.23	-0.353288	1.10543e-15
43542.8	-36376.4	-14621.7	14.9498	-0.23	-0.345031	-4.15268e-15
43542.8	-36376.3	-14621.4	14.9445	-0.23	-0.334381	1.461e-14
43542.8	-36376.2	-14621.1	14.9414	-0.23	-0.32376	-5.96392e-14
43542.8	-36376.1	-14621	14.938	-0.23	-0.316008	2.23854e-13
43542.9	-36376	-14620.7	14.9346	-0.23	-0.308856	-7.71887e-13
43542.9	-36375.9	-14620.4	14.9312	-0.23	-0.304631	3.10824e-12
43542.9	-36375.9	-14620.3	14.9278	-0.23	-0.298942	-1.1658e-11
43542.9	-36375.7	-14620	14.9247	-0.23	-0.294402	3.90998e-11
43542.9	-36375.7	-14619.7	14.9185	-0.23	-0.288837	-1.55652e-10
43542.9	-36375.6	-14619.5	14.9141	-0.23	-0.28194	5.83416e-10
43543	-36375.5	-14619.3	14.9109	-0.23	-0.275022	-1.8792e-09
43543	-36375.4	-14619	14.9073	-0.23	-0.268122	7.40791e-09
43543	-36375.3	-14618.8	14.9045	-0.23	-0.261907	-2.775e-08
43543	-36375.2	-14618.5	14.8978	-0.23	-0.2519	8.3827e-08
43543	-36375.1	-14618.3	14.8938	-0.23	-0.241911	-3.27663e-07
43543.1	-36375	-14618.1	14.8906	-0.23	-0.229185	1.22677e-06
43543.1	-36374.9	-14617.8	14.8871	-0.23	-0.214988	-3.29512e-06
43543.1	-36374.8	-14617.6	14.8837	-0.23	-0.201438	1.27849e-05
43543.1	-36374.8	-14617.4	14.8804	-0.23	-0.190961	-4.78436e-05
43543.1	-36374.7	-14617.1	14.8768	-0.23	-0.183767	0.000993985
43543.1	-36374.6	-14616.9	14.8736	-0.23	-0.174107	0.00309944
43543.2	-36374.5	-14616.7	14.867	-0.23	-0.157776	0.00635554
43543.2	-36374.4	-14616.4	14.8633	-0.23	-0.14	0.0087146
43543.2	-36374.3	-14616.2	14.86	-0.23	-0.13	0.00980392
43543.2	-36374.2	-14616	14.8567	-0.23	-0.12	0.00980392
43543.2	-36374.1	-14615.7	14.8531	-0.23	-0.105877	0.00980552
43543.2	-36374	-14615.5	14.8498	-0.23	-0.0963563	0.0098035
43543.3	-36374	-14615.3	14.8465	-0.23	-0.0930791	0.00980403
43543.3	-36373.9	-14615	14.8426	-0.23	-0.0855259	0.00980387
43543.3	-36373.8	-14614.8	14.8361	-0.23	-0.0756307	0.00980394
43543.3	-36373.7	-14614.6	14.833	-0.23	-0.0695403	0.00980392
43543.3	-36373.6	-14614.3	14.8293	-0.23	-0.0657528	0.00980392
43543.3	-36373.5	-14614.1	14.8262	-0.23	-0.0586705	0.00980392
43543.4	-36373.4	-14613.9	14.8222	-0.23	-0.0525239	0.00980392
43543.4	-36373.3	-14613.6	14.8155	-0.23	-0.0492903	0.00980392
43543.4	-36373.3	-14613.4	14.8127	-0.23	-0.0457442	0.00980392
43543.4	-36373.2	-14613.1	14.8092	-0.23	-0.0430709	0.00980392
43543.4	-36373.1	-14612.9	14.8057	-0.23	-0.043552	0.00980392
43543.4	-36373	-14612.7	14.8024	-0.23	-0.0426751	0.00980392
43543.5	-36372.9	-14612.4	14.7989	-0.23	-0.0386912	0.00980392
43543.5	-36372.8	-14612.2	14.7957	-0.23	-0.0365755	0.00980392
43543.5	-36372.7	-14612	14.7911	-0.23	-0.0358334	0.00980392
43543.5	-36372.6	-14611.7	14.7851	-0.23	-0.0321174	0.00980392
43543.5	-36372.5	-14611.5	14.782	-0.23	-0.0281114	0.00980392
43543.5	-36372.5	-14611.3	14.7786	-0.23	-0.0277129	0.00980392
43543.6	-36372.4	-14611	14.7752	-0.23	-0.0303941	0.00980392
43543.6	-36372.3	-14610.8	14.7718	-0.23	-0.029888	0.00980392
43543.6	-36372.2	-14610.6	14.7684	-0.23	-0.0300298	0.00980392
43543.6	-36372.1	-14610.3	14.7653	-0.23	-0.0299928	0.00980392
43543.6	-36372	-14610	14.7598	-0.23	-0.030002	0.00980392
43543.6	-36371.9	-14609.9	14.7546	-0.23	-0.0299995	0.00980392
43543.7	-36371.8	-14609.6	14.7515	-0.23	-0.0300001	0.00980392
43543.7	-36371.7	-14609.3	14.748	-0.23	-0.0300001	0.00980392
43543.7	-36371.7	-14609.2	14.7447	-0.23	-0.0299996	0.00980392
43543.7	-36371.6	-14608.9	14.7413	-0.23	-0.0300013	0.00980392
43543.7	-36371.5	-14608.6	14.7377	-0.23	-0.0299947	0.00980392
43543.7	-36371.4	-14608.5	14.7349	-0.23	-0.0300198	0.00980392
43543.8	-36371.3	-14608.2	14.7287	-0.23	-0.0299334	0.00980392
43543.8	-36371.2	-14607.9	14.7241	-0.23	-0.030265	0.00980392
43543.8	-36371.1	-14607.8	14.7211	-0.23	-0.0278345	0.00980392
43543.8	-36371	-14607.5	14.7174	-0.23	-0.0241254	0.00980392
43543.8	-36370.9	-14607.2	14.7144	-0.23	-0.0207822	0.00980392
43543.8	-36370.9	-14607	14.7081	-0.23	-0.0174549	0.00980392
43543.9	-36370.8	-14606.8	14.7038	-0.23	-0.0140016	0.00980392
43543.9	-36370.7	-14606.5	14.7006	-0.23	-0.0103853	0.00980392
43543.9	-36370.6	-14606.3	14.6973	-0.23	-0.00984938	0.00980392
43543.9	-36370.5	-14606.1	14.6937	-0.23	-0.0101715	0.00980392
43543.9	-36370.4	-14605.8	14.6904	-0.23	-0.00710268	0.00980392
43544	-36370.4	-14605.6	14.6871	-0.23	-0.0037652	0.00980392
43544	-36370.2	-14605.4	14.6835	-0.23	-0.00012147	0.00980392
43544	-36370.2	-14605.2	14.6802	-0.23	3.23041e-05	0.00980392
43544	-36370.1	-14604.9	14.6768	-0.23	-8.46916e-06	0.00980393
43544	-36370	-14604.7	14.6733	-0.23	-1.54579e-14	0.00980392
43544	-36369.9	-14604.4	14.6667	-0.23	8.26834e-15	0.00980392
43544.1	-36369.8	-14604.2	14.6633	-0.23	-1.07876e-15	0.00980392
43544.1	-36369.7	-14604	14.6598	-0.230002	3.67783e-08	0.00980165
43544.1	-36369.6	-14603.7	14.6565	-0.229992	-9.83229e-09	0.00981259
43544.1	-36369.6	-14603.5	14.6531	-0.230029	2.55074e-09	0.00977127
43544.1	-36369.4	-14603.3	14.6496	-0.229765	-1.26582e-09	0.00851657
43544.1	-36369.4	-14603.1	14.6464	-0.226252	3.38259e-10	0.00618035
43544.2	-36369.3	-14602.8	14.6426	-0.222873	-8.7198e-11	0.00292419
43544.2	-36369.2	-14602.6	14.6358	-0.219761	3.25605e-11	0.000807236
43544.2	-36369.1	-14602.4	14.6329	-0.220067	-9.06768e-12	-5.53709e-05
43544.2	-36369	-14602.2	14.6296	-0.219988	1.67313e-12	1.02168e-05
43544.2	-36368.9	-14601.9	14.6262	-0.220005	-6.22904e-13	-3.80371e-06
43544.2	-36368.9	-14601.7	14.6223	-0.219999	1.66374e-13	1.01595e-06
43544.3	-36368.8	-14601.5	14.6158	-0.22	-4.2564e-14	-2.59913e-07
43544.3	-36368.7	-14601.2	14.6126	-0.22	1.40903e-14	8.60413e-08
43544.3	-36368.6	-14601	14.6092	-0.22	-3.76144e-15	-2.29689e-08
43544.3	-36368.5	-14600.8	14.6058	-0.22	9.5418e-16	5.82661e-09
43544.3	-36368.4	-14600.5	14.6023	-0.22	-2.96234e-16	-1.80893e-09
43544.3	-36368.3	-14600.3	14.599	-0.22	7.90319e-17	4.82601e-10
43544.4	-36368.2	-14600	14.5956	-0.22	-1.98468e-17	-1.21193e-10
43544.4	-36368.1	-14599.8	14.5922	-0.22	5.89039e-18	3.59691e-11
43544.4	-36368.1	-14599.6	14.5887	-0.22	-1.46283e-18	-8.93264e-12
43544.4	-36368	-14599.3	14.5856	-0.22	4.24395e-19	2.59153e-12
43544.4	-36367.9	-14599.1	14.5806	-0.22	-1.13669e-19	-6.94112e-13
43544.4	-36367.8	-14598.9	14.575	-0.22	3.0283e-20	1.8492e-13
43544.5	-36367.7	-14598.7	14.572	-0.22	-7.41555e-21	-4.52821e-14
43544.5	-36367.6	-14598.4	14.5684	-0.22	2.09516e-21	1.27928e-14
43544.5	-36367.6	-14598.2	14.565	-0.22	-5.05452e-22	-3.08262e-15
43544.5	-36367.5	-14597.9	14.5616	-0.22	1.43957e-22	8.63e-16
43544.5	-36367.4	-14597.7	14.5582	-0.22	-4.74668e-23	-2.29508e-16
43544.5	-36367.3	-14597.5	14.5551	-0.22	4.36411e-23	5.41874e-17
43544.6	-36367.2	-14597.2	14.5494	-0.22	-1.44379e-22	-1.50014e-17
43544.6	-36367.1	-14597	14.5444	-0.22	5.33361e-22	4.01714e-18
43544.6	-36367	-14596.8	14.5415	-0.22	-1.98906e-21	-1.06714e-18
43544.6	-36366.9	-14596.6	14.5379	-0.22	6.85547e-21	2.45468e-19
43544.6	-36366.8	-14596.3	14.5345	-0.22	-2.76048e-20	-6.72904e-20
43544.6	-36366.8	-14596.1	14.5312	-0.22	1.03537e-19	1.78516e-20
43544.7	-36366.7	-14595.9	14.5276	-0.22	-3.47251e-19	-3.96405e-21
43544.7	-36366.6	-14595.6	14.5247	-0.22	1.38237e-18	1.0673e-21
43544.7	-36366.5	-14595.4	14.5182	-0.22	-4.47043e-18	-2.2598e-22
43544.7	-36366.4	-14595.2	14.5139	-0.22	1.76273e-17	6.11866e-23
43544.7	-36366.3	-14594.9	14.5108	-0.22	-6.6033e-17	-1.63793e-23
43544.8	-36366.3	-14594.7	14.5075	-0.22	2.46505e-16	4.33074e-24
43544.8	-36366.1	-14594.5	14.5039	-0.22	-7.44456e-16	-8.50909e-25
43544.8	-36366.1	-14594.2	14.5006	-0.22	2.90988e-15	2.25867e-25
43544.8	-36366	-14594	14.497	-0.22	-7.839e-15	-3.90455e-26
43544.8	-36365.9	-14593.8	14.4939	-0.22	3.04206e-14	1.04908e-26
43544.8	-36365.8	-14593.6	14.4874	-0.22	-1.13842e-13	-2.80733e-27
43544.9	-36365.7	-14593.4	14.4837	-0.22	4.24946e-13	7.38551e-28
43544.9	-36365.6	-14593.1	14.4802	-0.22	-8.56154e-13	-9.42558e-29
43544.9	-36365.5	-14592.9	14.4769	-0.22	3.30016e-12	2.47406e-29
43544.9	-36365.5	-14592.6	14.4733	-0.22	9.70003e-20	4.54815e-38
43544.9	-36365.4	-14592.4	14.47	-0.22	-3.71787e-19	-1.33992e-38
43544.9	-36365.3	-14592.2	14.4667	-0.22	-1.39015e-18	-8.11517e-39
43545	-36365.2	-14592	14.463	-0.22	-7.61641e-10	-2.82783e-30
43545	-36365.1	-14591.7	14.4564	-0.22	2.90515e-09	1.04054e-29
43545	-36365	-14591.5	14.4532	-0.22	-1.08508e-08	-3.87645e-29
43545	-36364.9	-14591.3	14.4496	-0.22	8.49061e-08	3.03272e-28
43545	-36364.8	-14591	14.4463	-0.22	-3.22711e-07	-1.15267e-27
43545	-36364.8	-14590.8	14.443	-0.22	1.20594e-06	4.30739e-27
43545.1	-36364.7	-14590.6	14.4396	-0.22	-4.48837e-06	-1.60316e-26
43545.1	-36364.6	-14590.3	14.4362	-0.22	2.59639e-05	9.27382e-26
43545.1	-36364.5	-14590.1	14.4322	-0.22	-9.7814e-05	-3.49373e-25
43545.1	-36364.4	-14589.9	14.4255	-0.22	0.000541251	1.77815e-24
43545.1	-36364.3	-14589.6	14.4227	-0.22	0.00413995	-6.72517e-24
43545.1	-36364.3	-14589.4	14.4191	-0.22	0.00760612	2.48599e-23
43545.2	-36364.2	-14589.2	14.4157	-0.22	0.0103095	-1.1742e-22
43545.2	-36364.1	-14588.9	14.4124	-0.22	0.00990651	4.43259e-22
43545.2	-36364	-14588.7	14.409	-0.22	0.0100637	-1.62893e-21
43545.2	-36363.9	-14588.5	14.4055	-0.22	0.00979968	7.3304e-21
43545.2	-36363.8	-14588.2	14.4022	-0.22	0.0108801	-2.76301e-20
43545.2	-36363.7	-14588.1	14.3987	-0.22	0.0146502	1.00791e-19
43545.3	-36363.6	-14587.8	14.3956	-0.22	0.0180355	-4.38177e-19
43545.3	-36363.6	-14587.6	14.3906	-0.22	0.021396	1.64947e-18
43545.3	-36363.5	-14587.4	14.385	-0.22	0.024616	-6.1597e-18
43545.3	-36363.4	-14587.1	14.382	-0.22	0.028381	2.22498e-17
43545.3	-36363.3	-14586.9	14.3784	-0.22	0.0301497	-9.42378e-17
43545.3	-36363.2	-14586.7	14.3751	-0.22	0.0308388	3.54355e-16
43545.4	-36363.1	-14586.4	14.3717	-0.22	0.0367806	-1.26575e-15
43545.4	-36363	-14586.2	14.3682	-0.22	0.0419899	5.25284e-15
43545.4	-36363	-14586	14.3648	-0.22	0.045473	-1.85932e-14
43545.4	-36362.9	-14585.7	14.3614	-0.22	0.0465859	7.59298e-14
43545.4	-36362.8	-14585.5	14.358	-0.22	0.0486154	-2.85008e-13
43545.4	-36362.7	-14585.3	14.3549	-0.22	0.050265	9.82758e-13
43545.5	-36362.6	-14585.1	14.3489	-0.22	0.0499274	-3.95738e-12
43545.5	-36362.5	-14584.8	14.3443	-0.22	0.0500193	1.48429e-11
43545.5	-36362.5	-14584.6	14.3411	-0.22	0.0499957	-4.97815e-11
43545.5	-36362.4	-14584.4	14.3376	-0.22	0.0500012	1.98174e-10
43545.5	-36362.3	-14584.1	14.3343	-0.22	0.0499997	-7.42799e-10
43545.5	-36362.2	-14584	14.331	-0.22	0.0500001	2.77302e-09
43545.6	-36362.1	-14583.7	14.3274	-0.22	0.0500001	-8.92942e-09
43545.6	-36362	-14583.5	14.3245	-0.22	0.0499997	3.51997e-08
43545.6	-36361.9	-14583.3	14.3178	-0.22	0.050001	-1.06697e-07
43545.6	-36361.8	-14583	14.3138	-0.22	0.0499963	4.17149e-07
43545.6	-36361.8	-14582.8	14.3106	-0.22	0.050014	-1.56183e-06
43545.7	-36361.7	-14582.6	14.3071	-0.22	0.0499624	4.19511e-06
43545.7	-36361.6	-14582.3	14.3037	-0.22	0.0501457	-0.000764592
43545.7	-36361.5	-14582.1	14.3004	-0.22	0.0471648	-0.00645619
43545.7	-36361.4	-14581.9	14.2971	-0.22	0.0435426	-0.0205441
43545.7	-36361.3	-14581.6	14.2935	-0.22	0.0433152	-0.0441881
43545.7	-36361.2	-14581.4	14.2902	-0.22	0.0433079	-0.0713654
43545.8	-36361.2	-14581.2	14.2868	-0.22	0.0434531	-0.100464
43545.8	-36361.1	-14580.9	14.2833	-0.22	0.04	-0.136166
43545.8	-36361	-14580.7	14.2767	-0.22	0.04	-0.171024
43545.8	-36360.9	-14580.5	14.2732	-0.22	0.0399918	-0.205556
43545.8	-36360.8	-14580.3	14.2698	-0.22	0.0400003	-0.232322
43545.8	-36360.7	-14580.1	14.2665	-0.22	0.0400071	-0.253924
43545.9	-36360.6	-14579.8	14.2629	-0.22	0.0399403	-0.271895
43545.9	-36360.5	-14579.6	14.2596	-0.22	0.0402336	-0.283294
43545.9	-36360.5	-14579.4	14.2563	-0.22	0.0437687	-0.291643
43545.9	-36360.4	-14579.2	14.2523	-0.22	0.0473516	-0.29728
43545.9	-36360.3	-14578.9	14.2458	-0.22	0.0502101	-0.302542
43545.9	-36360.2	-14578.7	14.2428	-0.22	0.0499462	-0.30703
43546	-36360.1	-14578.5	14.2392	-0.22	0.0500178	-0.315035
43546	-36360	-14578.2	14.2359	-0.22	0.0499952	-0.332132
43546	-36360	-14578	14.2325	-0.22	0.0500012	-0.367843
43546	-36359.9	-14577.8	14.229	-0.22	0.0499996	-0.419587
43546	-36359.8	-14577.5	14.2257	-0.22	0.0500002	-0.472009
43546	-36359.7	-14577.4	14.2224	-0.22	0.0499997	-0.525629
43546.1	-36359.6	-14577.1	14.2189	-0.22	0.0500009	-0.588166
43546.1	-36359.5	-14576.9	14.2157	-0.22	0.0499962	-0.66663
43546.1	-36359.4	-14576.7	14.2111	-0.22	0.0500144	-0.747835
43546.1	-36359.4	-14576.5	14.2051	-0.22	0.0499476	-0.834541
43546.1	-36359.3	-14576.2	14.202	-0.22	0.0502276	-0.923496
43546.1	-36359.2	-14576	14.1986	-0.22	0.0489104	-1.00699
43546.2	-36359.1	-14575.8	14.1952	-0.22	0.0452014	-1.08885
43546.2	-36359	-14575.5	14.1917	-0.22	0.0415091	-1.15909
43546.2	-36358.9	-14575.3	14.1885	-0.22	0.0397311	-1.21508
43546.2	-36358.8	-14575.1	14.185	-0.22	0.0400607	-1.27114
43546.2	-36358.7	-14574.8	14.1816	-0.22	0.0400002	-1.33263
43546.2	-36358.7	-14574.7	14.1782	-0.22	0.0399357	-1.39735
43546.3	-36358.6	-14574.4	14.1751	-0.22	0.0402421	-1.46608
43546.3	-36358.5	-14574.2	14.1693	-0.22	0.0383289	-1.52776
43546.3	-36358.4	-14574	14.1644	-0.22	0.0344434	-1.5773
43546.3	-36358.3	-14573.7	14.1613	-0.22	0.0328415	-1.62616
43546.3	-36358.2	-14573.5	14.1578	-0.22	0.0355375	-1.67543
43546.3	-36358.2	-14573.3	14.1545	-0.22	0.0371989	-1.72575
43546.4	-36358.1	-14573.1	14.151	-0.22	0.0345502	-1.77685
43546.4	-36358	-14572.8	14.1476	-0.22	0.0306592	-1.82088
43546.4	-36357.9	-14572.6	14.1443	-0.22	0.0298711	-1.8583
43546.4	-36357.8	-14572.4	14.1409	-0.22	0.0299521	-1.8965
43546.4	-36357.7	-14572.2	14.1373	-0.22	0.0303084	-1.9307
43546.5	-36357.7	-14572	14.1345	-0.22	0.0273236	-1.95998
43546.5	-36357.6	-14571.7	14.1278	-0.22	0.02656	-1.98433
43546.5	-36357.5	-14571.5	14.1238	-0.22	0.026641	-2.0028
43546.5	-36357.4	-14571.3	14.1206	-0.22	0.0268768	-2.01563
43546.5	-36357.3	-14571	14.1171	-0.22	0.0238476	-2.02431
43546.5	-36357.2	-14570.8	14.1137	-0.22	0.0202125	-2.02901
43546.6	-36357.1	-14570.6	14.1104	-0.22	0.0199455	-2.03228
43546.6	-36357	-14570.3	14.1069	-0.22	0.020007	-2.03577
43546.6	-36357	-14570.1	14.1035	-0.22	0.0199981	-2.03803
43546.6	-36356.9	-14569.9	14.1002	-0.22	0.0200005	-2.03919
43546.6	-36356.8	-14569.7	14.0967	-0.22	0.02	-2.03922
43546.6	-36356.7	-14569.5	14.0933	-0.22	0.02	-2.03922
43546.7	-36356.6	-14569.3	14.0867	-0.22	0.02	-2.03813
43546.7	-36356.5	-14569	14.0832	-0.220021	0.02	-2.03449
43546.7	-36356.5	-14568.8	14.0798	-0.223877	0.02	-2.02426
43546.7	-36356.4	-14568.6	14.0765	-0.241473	0.02	-2.00631
43546.7	-36356.3	-14568.3	14.0726	-0.26995	0.02	-1.98046
43546.7	-36356.2	-14568.1	14.0662	-0.296582	0.02	-1.95321
43546.8	-36356.1	-14567.9	14.0626	-0.327196	0.02	-1.92298
43546.8	-36356	-14567.7	14.0558	-0.363656	0.02	-1.88549
43546.8	-36355.9	-14567.5	14.0524	-0.403154	0.02	-1.84866
43546.8	-36355.9	-14567.3	14.0455	-0.435271	0.02	-1.81318
43546.8	-36355.8	-14567	14.0379	-0.462736	0.02	-1.78366
43546.8	-36355.7	-14566.8	14.0277	-0.48435	0.02	-1.76236
43546.9	-36355.6	-14566.6	14.0174	-0.500378	0.02	-1.74611
43546.9	-36355.5	-14566.3	14.0077	-0.512509	0.02	-1.73429
43546.9	-36355.4	-14566.1	14.0014	-0.518684	0.02	-1.72541
43546.9	-36355.3	-14565.9	13.9947	-0.524442	0.02	-1.71734
43546.9	-36355.3	-14565.7	13.9867	-0.528922	0.02	-1.70874
43546.9	-36355.2	-14565.5	13.9765	-0.534664	0.02	-1.70252
43547	-36355.1	-14565.2	13.9663	-0.538919	0.02	-1.69314
43547	-36355	-14565	13.9558	-0.556216	0.02	-1.67227
43547	-36354.9	-14564.8	13.946	-0.595982	0.02	-1.63313
43547	-36354.8	-14564.6	13.9356	-0.657058	0.02	-1.57837
43547	-36354.7	-14564.3	13.9255	-0.713149	0.02	-1.5202
43547	-36354.7	-14564.2	13.914	-0.760623	0.02	-1.46517
43547.1	-36354.6	-14563.9	13.9002	-0.828101	0.02	-1.39854
43547.1	-36354.5	-14563.7	13.8846	-0.912243	0.02	-1.31916
43547.1	-36354.4	-14563.5	13.8682	-0.999198	0.02	-1.23758
43547.1	-36354.3	-14563.2	13.849	-1.08655	0.02	-1.14889
43547.1	-36354.2	-14563	13.828	-1.17648	0.02	-1.05938
43547.1	-36354.2	-14562.8	13.8084	-1.2646	0.02	-0.973194
43547.2	-36354.1	-14562.6	13.7877	-1.34957	0.02	-0.889352
43547.2	-36354	-14562.4	13.7652	-1.41782	0.02	-0.820846
43547.2	-36353.9	-14562.2	13.7398	-1.4684	0.02	-0.765535
43547.2	-36353.8	-14561.9	13.7113	-1.52503	0.02	-0.708535
43547.2	-36353.7	-14561.7	13.6867	-1.58723	0.02	-0.646338
43547.2	-36353.7	-14561.5	13.6619	-1.65789	0.02	-0.581055
43547.3	-36353.6	-14561.3	13.6309	-1.73102	0.02	-0.512102
43547.3	-36353.5	-14561.1	13.6002	-1.79122	0.02	-0.453121
43547.3	-36353.4	-14560.9	13.5706	-1.83944	0.02	-0.404478
43547.3	-36353.3	-14560.6	13.5391	-1.88481	0.02	-0.355356
43547.3	-36353.3	-14560.4	13.5061	-1.93677	0.02	-0.301833
43547.4	-36353.2	-14560.2	13.4708	-1.99349	0.02	-0.231343
43547.4	-36353.1	-14560	13.4371	-2.04472	0.02	-0.152303
43547.4	-36353	-14559.8	13.4042	-2.08545	0.02	-0.0665384
43547.4	-36352.9	-14559.6	13.3656	-2.12444	0.02	0.0321821
43547.4	-36352.8	-14559.3	13.3288	-2.16114	0.02	0.131487
43547.4	-36352.8	-14559.1	13.2923	-2.19804	0.02	0.230414
43547.5	-36352.7	-14558.9	13.2533	-2.22667	0.02	0.332244
43547.5	-36352.6	-14558.7	13.2167	-2.25	0.02	0.423747
43547.5	-36352.5	-14558.5	13.1767	-2.26667	0.02	0.505447
43547.5	-36352.4	-14558.3	13.1377	-2.28062	0.02	0.576547
43547.5	-36352.4	-14558.1	13.0978	-2.2869	0.02	0.625582
43547.5	-36352.3	-14557.9	13.0611	-2.29019	0.02	0.663152
43547.6	-36352.2	-14557.7	13.021	-2.29353	0.02	0.692244
43547.6	-36352.1	-14557.4	12.9819	-2.29713	0.02	0.717073
43547.6	-36352	-14557.3	12.9423	-2.30015	0.02	0.733741
43547.6	-36352	-14557.1	12.9052	-2.29997	0.02	0.746348
43547.6	-36351.9	-14556.8	12.8631	-2.29999	0.02	0.755294
43547.6	-36351.8	-14556.7	12.8266	-2.3001	0.02	0.762436
43547.7	-36351.7	-14556.5	12.7862	-2.29958	0.02	0.766365
43547.7	-36351.6	-14556.2	12.7479	-2.29583	0.02	0.768019
43547.7	-36351.6	-14556	12.7115	-2.29244	0.02	0.768396
43547.7	-36351.5	-14555.8	12.6744	-2.28976	0.02	0.774455
43547.7	-36351.4	-14555.6	12.6347	-2.29009	0.02	0.790273
43547.7	-36351.4	-14555.4	12.596	-2.28993	0.02	0.816874
43547.8	-36351.3	-14555.2	12.5577	-2.29017	0.02	0.850438
43547.8	-36351.2	-14555	12.5166	-2.28909	0.02	0.885007
43547.8	-36351.1	-14554.8	12.4796	-2.28548	0.02	0.911623
43547.8	-36351	-14554.6	12.4395	-2.28191	0.02	0.933324
43547.8	-36351	-14554.4	12.4	-2.27968	0.02	0.950818
43547.8	-36350.9	-14554.3	12.3618	-2.2801	0.02	0.963764
43547.9	-36350.8	-14554.1	12.3226	-2.27992	0.02	0.974727
43547.9	-36350.7	-14553.8	12.2824	-2.28026	0.02	0.982757
43547.9	-36350.7	-14553.7	12.2448	-2.2787	0.02	0.987756
43547.9	-36350.6	-14553.5	12.205	-2.275	0.0200001	0.989771
43547.9	-36350.5	-14553.3	12.1653	-2.27129	0.0199996	0.990695
43547.9	-36350.5	-14553.1	12.1272	-2.26977	0.0200014	0.992235
43548	-36350.4	-14552.9	12.0895	-2.26999	0.019995	0.995105
43548	-36350.3	-14552.7	12.0514	-2.27026	0.0200206	0.993986
43548	-36350.2	-14552.5	12.0158	-2.26827	0.0199226	0.985188
43548	-36350.2	-14552.3	11.9748	-2.2646	0.0202668	0.963174
43548	-36350.1	-14552.1	11.9361	-2.26089	0.0180227	0.92918
43548	-36350	-14552	11.8977	-2.2598	0.0145536	0.885649
43548.1	-36349.9	-14551.7	11.8578	-2.26004	0.0107948	0.835057
43548.1	-36349.9	-14551.5	11.8207	-2.26001	0.00981139	0.786823
43548.1	-36349.8	-14551.4	11.7843	-2.25993	0.01005	0.740553
43548.1	-36349.7	-14551.2	11.7461	-2.26024	0.00998942	0.684952
43548.1	-36349.7	-14551	11.7057	-2.25756	0.0100029	0.62743
43548.2	-36349.6	-14550.8	11.6691	-2.25417	0.00999924	0.57256
43548.2	-36349.5	-14550.6	11.6273	-2.25042	0.0100001	0.51926
43548.2	-36349.4	-14550.4	11.5898	-2.24989	0.00999996	0.464336
43548.2	-36349.4	-14550.3	11.5505	-2.25003	0.01	0.404048
43548.2	-36349.3	-14550.1	11.5111	-2.24999	0.01	0.332834
43548.2	-36349.2	-14549.9	11.4743	-2.25	0.01	0.269358
43548.3	-36349.2	-14549.7	11.4377	-2.25	0.01	0.212484
43548.3	-36349.1	-14549.5	11.399	-2.25	0.01	0.157695
43548.3	-36349	-14549.3	11.3589	-2.24999	0.01	0.11137
43548.3	-36349	-14549.2	11.3222	-2.25003	0.01	0.0738326
43548.3	-36348.9	-14549	11.2833	-2.25	0.01	0.043573
43548.3	-36348.8	-14548.8	11.2467	-2.25	0.01	0.0119826
43548.4	-36348.8	-14548.6	11.21	-2.23	0.01	-0.0315904
43548.4	-36348.7	-14548.4	11.1711	-2.19424	0.01	-0.0967549
43548.4	-36348.6	-14548.3	11.1346	-2.14687	0.01	-0.170041
43548.4	-36348.5	-14548.1	11.0977	-2.08599	0.01	-0.250062
43548.4	-36348.5	-14547.9	11.059	-2.01523	0.01	-0.335491
43548.4	-36348.4	-14547.8	11.0264	-1.94873	0.01	-0.414219
43548.5	-36348.4	-14547.6	10.9963	-1.87813	0.01	-0.49211
[truncated: 514 more rows]
