# Supplementary material for: Extraction of driving behavior primitives considering driver expectation and vehicle dynamics
Source: PLoS One. 2025 Dec 31;20(12):e0340123. doi: 10.1371/journal.pone.0340123 (PMC12755792; doi:10.1371/journal.pone.0340123)
Supplement: S1 File — (ZIP) [file pone.0340123.s001.zip › DataSetForPimitiveExaction-1/straight driving/c16_s_2.xlsx]

## Sheet: Sheet1
43565.8	-36305.7	-14488.3	6.09707	1.26723	-0.0542573	-0.170904
43565.8	-36305.6	-14488.3	6.11988	1.2356	-0.0464505	-0.144389
43565.8	-36305.5	-14488.3	6.13919	1.20592	-0.0414966	-0.118882
43565.8	-36305.4	-14488.4	6.15995	1.17622	-0.0386141	-0.0939094
43565.8	-36305.3	-14488.4	6.18101	1.15039	-0.0334319	-0.0717849
43565.8	-36305.2	-14488.4	6.19892	1.12911	-0.026151	-0.0543784
43565.9	-36305.1	-14488.5	6.21606	1.11033	-0.0212548	-0.0384402
43565.9	-36305	-14488.5	6.23299	1.09455	-0.0180507	-0.0267025
43565.9	-36304.9	-14488.5	6.25139	1.08674	-0.0147988	-0.0220689
43565.9	-36304.8	-14488.6	6.27251	1.08961	-0.0109711	-0.0276337
43565.9	-36304.7	-14488.6	6.29331	1.10369	-0.00984565	-0.0388706
43565.9	-36304.6	-14488.6	6.31093	1.12079	-0.0098028	-0.0476221
43566	-36304.5	-14488.7	6.32785	1.13813	-0.0119296	-0.0482721
43566	-36304.4	-14488.7	6.34739	1.15514	-0.0176774	-0.0417661
43566	-36304.3	-14488.8	6.36735	1.17186	-0.0268515	-0.0325056
43566	-36304.2	-14488.8	6.38836	1.18708	-0.0375645	-0.0213012
43566	-36304.1	-14488.8	6.40872	1.19773	-0.0476076	-0.0094565
43566.1	-36304	-14488.9	6.42849	1.20784	-0.0578793	0.00348798
43566.1	-36303.9	-14488.9	6.44962	1.21547	-0.0654551	0.0155728
43566.1	-36303.8	-14488.9	6.46988	1.22237	-0.0724258	0.0248226
43566.1	-36303.7	-14489	6.48967	1.22612	-0.0759184	0.0315393
43566.1	-36303.5	-14489	6.51092	1.22968	-0.0824513	0.0383938
43566.1	-36303.5	-14489	6.53083	1.23023	-0.0891773	0.0450274
43566.2	-36303.3	-14489.1	6.55394	1.22711	-0.0961331	0.0506437
43566.2	-36303.2	-14489.1	6.57547	1.22353	-0.0968584	0.0543305
43566.2	-36303.1	-14489.2	6.5955	1.22019	-0.090579	0.0555368
43566.2	-36303	-14489.2	6.61545	1.21687	-0.0776192	0.0555624
43566.2	-36302.9	-14489.2	6.63667	1.21333	-0.06	0.0555556
43566.2	-36302.8	-14489.3	6.65667	1.21	-0.0433333	0.0555556
43566.3	-36302.7	-14489.3	6.67667	1.20667	-0.03	0.0544662
43566.3	-36302.6	-14489.4	6.70133	1.203	-0.0229599	0.0532782
43566.3	-36302.5	-14489.4	6.72116	1.19636	-0.0163008	0.0510622
43566.3	-36302.4	-14489.4	6.74109	1.19316	-0.00948304	0.0488938
43566.3	-36302.3	-14489.5	6.75888	1.18956	0.00133811	0.0465282
43566.3	-36302.2	-14489.5	6.77904	1.18637	0.0108453	0.0445909
43566.4	-36302	-14489.5	6.7991	1.1826	0.0177031	0.0445768
43566.4	-36301.9	-14489.6	6.82044	1.17577	0.028609	0.0435078
43566.4	-36301.8	-14489.6	6.83965	1.17283	0.0381654	0.0434457
43566.4	-36301.7	-14489.7	6.85679	1.16936	0.0438884	0.0423914
43566.4	-36301.6	-14489.7	6.87827	1.16586	0.0421155	0.0425233
43566.4	-36301.5	-14489.7	6.89788	1.16258	0.035151	0.0424388
43566.5	-36301.4	-14489.8	6.91847	1.15913	0.0278168	0.0426391
43566.5	-36301.3	-14489.8	6.9385	1.15587	0.0167385	0.0441417
43566.5	-36301.2	-14489.9	6.95542	1.15149	0.00783773	0.046451
43566.5	-36301.1	-14489.9	6.97632	1.14531	0.00130805	0.0483822
43566.5	-36301	-14489.9	6.99711	1.14223	-0.00569865	0.0492324
43566.5	-36300.8	-14490	7.01723	1.13882	-0.0125272	0.051228
43566.6	-36300.7	-14490	7.03622	1.13543	-0.0181718	0.056737
43566.6	-36300.6	-14490	7.05499	1.13193	-0.0213414	0.0640706
43566.6	-36300.5	-14490.1	7.07345	1.12865	-0.0246348	0.06869
43566.6	-36300.4	-14490.1	7.092	1.12521	-0.0283609	0.0676538
43566.6	-36300.3	-14490.2	7.11146	1.12174	-0.0302213	0.0624353
43566.6	-36300.2	-14490.2	7.1289	1.11846	-0.0302255	0.0558345
43566.7	-36300	-14490.3	7.15002	1.11499	-0.0285093	0.0485511
43566.7	-36299.9	-14490.3	7.17099	1.11157	-0.0251671	0.0406164
43566.7	-36299.8	-14490.3	7.18892	1.10817	-0.0197495	0.0327802
43566.7	-36299.7	-14490.4	7.20606	1.10511	-0.014764	0.0267138
43566.7	-36299.6	-14490.4	7.22299	1.09934	-0.00968413	0.0228389
43566.7	-36299.5	-14490.5	7.24139	1.09444	-0.00275942	0.0217123
43566.8	-36299.3	-14490.5	7.2625	1.09131	0.00432077	0.0266676
43566.8	-36299.2	-14490.5	7.28334	1.0878	0.00945367	0.0408971
43566.8	-36299.1	-14490.6	7.30082	1.08454	0.00973806	0.0623132
43566.8	-36299	-14490.6	7.3182	1.08104	0.0123816	0.0868346
43566.8	-36298.9	-14490.7	7.33483	1.0776	0.0134714	0.107887
43566.9	-36298.8	-14490.7	7.3542	1.07443	0.0136454	0.125866
43566.9	-36298.6	-14490.8	7.37238	1.07053	0.010732	0.140863
43566.9	-36298.5	-14490.8	7.3922	1.07009	0.009833	0.151722
43566.9	-36298.4	-14490.8	7.40914	1.06767	0.00998083	0.157972
43566.9	-36298.3	-14490.9	7.42969	1.06384	0.0101962	0.161951
43566.9	-36298.2	-14490.9	7.44727	1.06278	0.00733634	0.161735
43567	-36298	-14491	7.46358	1.07067	0.00396948	0.157125
43567	-36297.9	-14491	7.48132	1.09043	0.000260972	0.147334
43567	-36297.8	-14491	7.49792	1.11678	-5.74781e-05	0.135436
43567	-36297.7	-14491.1	7.5175	1.14362	-2.5275e-05	0.122553
43567	-36297.6	-14491.1	7.53878	1.16859	8.52382e-05	0.107681
43567	-36297.5	-14491.2	7.55884	1.19197	-0.00311592	0.0914042
43567.1	-36297.3	-14491.2	7.57881	1.2153	-0.00644577	0.0740444
43567.1	-36297.2	-14491.3	7.6	1.23667	-0.01	0.0566449
43567.1	-36297.1	-14491.3	7.62333	1.25	-0.01	0.043573
43567.1	-36297	-14491.3	7.64333	1.26	-0.01	0.0315904
43567.1	-36296.8	-14491.4	7.66454	1.27053	-0.00644562	0.0212145
43567.1	-36296.7	-14491.4	7.68458	1.27694	-0.0031165	0.0126617
43567.2	-36296.6	-14491.5	7.70815	1.2801	8.7413e-05	0.0073727
43567.2	-36296.5	-14491.5	7.7326	1.27973	-4.22923e-05	0.00410726
43567.2	-36296.4	-14491.6	7.75228	1.27624	7.20152e-06	0.00324779
43567.2	-36296.2	-14491.6	7.77242	1.27294	1.34406e-05	0.00325778
43567.2	-36296.1	-14491.6	7.79398	1.26936	-9.39555e-05	0.0033673
43567.2	-36296	-14491.7	7.81754	1.2662	0.000378362	0.00464971
43567.3	-36295.8	-14491.7	7.84056	1.2623	0.00397293	0.00709993
43567.3	-36295.7	-14491.8	7.86149	1.25497	0.00761995	0.0105559
43567.3	-36295.6	-14491.8	7.88111	1.24853	0.0101097	0.0140502
43567.3	-36295.5	-14491.9	7.90235	1.24149	0.0104974	0.0183018
43567.3	-36295.4	-14491.9	7.92641	1.23559	0.0145823	0.0218266
43567.3	-36295.2	-14492	7.94567	1.23151	0.0169487	0.0241476
43567.4	-36295.1	-14492	7.96624	1.2255	0.016453	0.0217932
43567.4	-36295	-14492.1	7.98721	1.22115	0.017521	0.0133551
43567.4	-36294.8	-14492.1	8.00693	1.21512	0.0214374	-0.00317899
43567.4	-36294.7	-14492.1	8.02748	1.21219	0.023639	-0.0241311
43567.4	-36294.6	-14492.2	8.0484	1.20855	0.0229873	-0.0452539
43567.4	-36294.4	-14492.2	8.06809	1.2054	0.024623	-0.0618983
43567.5	-36294.3	-14492.3	8.08874	1.20159	0.027193	-0.0775597
43567.5	-36294.2	-14492.3	8.10957	1.19995	0.0253561	-0.0925407
43567.5	-36294.1	-14492.4	8.12926	1.1988	0.0214532	-0.104952
43567.5	-36293.9	-14492.4	8.15	1.19494	0.019769	-0.115802
43567.5	-36293.8	-14492.5	8.17074	1.19148	0.0200647	-0.12386
43567.5	-36293.7	-14492.5	8.19043	1.18907	0.0199828	-0.131913
43567.6	-36293.5	-14492.6	8.21126	1.19362	0.0200041	-0.141068
43567.6	-36293.4	-14492.6	8.23191	1.19904	0.0199989	-0.149947
43567.6	-36293.3	-14492.6	8.2516	1.20107	0.0200003	-0.153893
43567.6	-36293.1	-14492.7	8.27252	1.19429	0.0199999	-0.15195
43567.6	-36293	-14492.7	8.29307	1.18334	0.02	-0.146292
43567.6	-36292.9	-14492.8	8.31278	1.17355	0.02	-0.139033
43567.7	-36292.7	-14492.8	8.3338	1.16343	0.02	-0.130226
43567.7	-36292.6	-14492.9	8.35415	1.15041	0.02	-0.121178
43567.7	-36292.5	-14492.9	8.37427	1.13956	0.02	-0.113256
43567.7	-36292.3	-14493	8.39264	1.12892	0.02	-0.106189
43567.7	-36292.2	-14493	8.40953	1.12154	0.02	-0.09946
43567.8	-36292.1	-14493.1	8.4257	1.11439	0.02	-0.0949
43567.8	-36291.9	-14493.1	8.44619	1.11506	0.0199999	-0.0984248
43567.8	-36291.8	-14493.2	8.46657	1.12964	0.0200003	-0.113039
43567.8	-36291.6	-14493.2	8.48635	1.15252	0.0199989	-0.135174
43567.8	-36291.5	-14493.3	8.50753	1.17438	0.0200029	-0.15874
43567.8	-36291.4	-14493.3	8.5277	1.19164	0.0199886	-0.17683
43567.9	-36291.2	-14493.4	8.54756	1.20501	0.0200426	-0.191277
43567.9	-36291.1	-14493.4	8.56877	1.21933	0.0199142	-0.203092
43567.9	-36291	-14493.5	8.58885	1.22641	0.0231097	-0.21201
43567.9	-36290.8	-14493.5	8.60878	1.2299	0.0264713	-0.217577
43567.9	-36290.7	-14493.6	8.63	1.23	0.03	-0.222222
43567.9	-36290.6	-14493.6	8.65	1.23	0.0333333	-0.22549
43568	-36290.4	-14493.7	8.67	1.23333	0.0366667	-0.230937
43568	-36290.3	-14493.7	8.69136	1.24409	0.0402057	-0.240296
43568	-36290.2	-14493.8	8.7146	1.25748	0.0435176	-0.252386
43568	-36290	-14493.8	8.73454	1.27072	0.0469006	-0.265487
43568	-36289.9	-14493.9	8.75573	1.28101	0.0501751	-0.278024
43568	-36289.7	-14493.9	8.77585	1.28715	0.0499532	-0.287429
43568.1	-36289.6	-14494	8.79965	1.29045	0.0500121	-0.293577
43568.1	-36289.4	-14494	8.82385	1.29354	0.0499954	-0.296674
43568.1	-36289.3	-14494.1	8.84342	1.29341	0.0500017	-0.297265
43568.1	-36289.2	-14494.1	8.86363	1.29281	0.0499978	-0.296216
43568.1	-36289	-14494.2	8.88538	1.28978	0.0500097	-0.296263
43568.1	-36288.9	-14494.2	8.90875	1.28957	0.0499638	-0.296546
43568.2	-36288.7	-14494.3	8.93257	1.28575	0.0501338	-0.297325
43568.2	-36288.6	-14494.3	8.95633	1.28236	0.0492832	-0.295728
43568.2	-36288.5	-14494.4	8.97573	1.27902	0.0456701	-0.293277
43568.2	-36288.3	-14494.4	8.99609	1.27569	0.0421515	-0.289714
43568.2	-36288.2	-14494.5	9.01804	1.27188	0.0396815	-0.286956
43568.2	-36288	-14494.5	9.04173	1.26995	0.0400849	-0.286345
43568.3	-36287.9	-14494.6	9.06437	1.26906	0.0399789	-0.28696
43568.3	-36287.7	-14494.6	9.08508	1.26526	0.0400061	-0.287314
43568.3	-36287.6	-14494.7	9.10446	1.26169	0.0399984	-0.28613
43568.3	-36287.4	-14494.7	9.12682	1.25998	0.0400004	-0.284348
43568.3	-36287.3	-14494.8	9.14995	1.25868	0.0399999	-0.283348
43568.3	-36287.1	-14494.8	9.16916	1.25541	0.04	-0.28541
43568.4	-36287	-14494.9	9.19002	1.24946	0.04	-0.29082
43568.4	-36286.9	-14494.9	9.21074	1.23378	0.04	-0.29642
43568.4	-36286.7	-14495	9.23042	1.2099	0.04	-0.297728
43568.4	-36286.5	-14495.1	9.25131	1.181	0.04	-0.296296
43568.4	-36286.4	-14495.1	9.27173	1.15786	0.04	-0.293769
43568.4	-36286.2	-14495.2	9.29252	1.13733	0.04	-0.292388
43568.5	-36286.1	-14495.2	9.31296	1.11896	0.04	-0.29056
43568.5	-36286	-14495.3	9.33323	1.10232	0.04	-0.288502
43568.5	-36285.8	-14495.3	9.35085	1.08796	0.04	-0.284945
43568.5	-36285.6	-14495.4	9.36819	1.07402	0.04	-0.280132
43568.5	-36285.5	-14495.4	9.38486	1.0624	0.04	-0.276403
43568.6	-36285.3	-14495.5	9.40411	1.05531	0.04	-0.274035
43568.6	-36285.2	-14495.5	9.42268	1.04811	0.04	-0.271803
43568.6	-36285.1	-14495.6	9.43951	1.04395	0.04	-0.269514
43568.6	-36284.9	-14495.6	9.45572	1.04085	0.04	-0.268083
43568.6	-36284.7	-14495.7	9.47613	1.03726	0.0399999	-0.268022
43568.6	-36284.6	-14495.8	9.49678	1.03399	0.0400004	-0.267092
43568.7	-36284.4	-14495.8	9.51372	1.03032	0.0399986	-0.266065
43568.7	-36284.3	-14495.9	9.53126	1.03009	0.0400037	-0.263891
43568.7	-36284.1	-14495.9	9.54807	1.02712	0.0399858	-0.261746
43568.7	-36284	-14496	9.56469	1.02376	0.0400532	-0.258542
43568.7	-36283.8	-14496	9.5822	1.02012	0.0398928	-0.256092
43568.7	-36283.7	-14496.1	9.59945	1.01997	0.0431923	-0.254931
43568.8	-36283.6	-14496.1	9.60427	1.01999	0.0441782	-0.254861
43568.8	-36283.4	-14496.2	9.63333	1.02	0.05	-0.254902
43568.8	-36283.2	-14496.3	9.65	1.01667	0.05	-0.257081
43568.8	-36283	-14496.3	9.66667	1.01333	0.05	-0.264706
43568.8	-36282.9	-14496.4	9.68433	1.0099	0.0499936	-0.282291
43568.8	-36282.8	-14496.4	9.70096	1.01003	0.0500023	-0.305333
43568.9	-36282.6	-14496.5	9.7177	1.00999	0.0499972	-0.329274
43568.9	-36282.4	-14496.5	9.73529	1.01006	0.0500184	-0.350805
43568.9	-36282.3	-14496.6	9.75222	1.00977	0.0499309	-0.366588
43568.9	-36282.1	-14496.6	9.77225	1.00623	0.0502639	-0.379364
43568.9	-36282	-14496.7	9.78963	1.00265	0.053969	-0.389327
43568.9	-36281.8	-14496.8	9.80623	0.999788	0.057334	-0.396588
43569	-36281.6	-14496.8	9.82309	1.00006	0.0602057	-0.403186
43569	-36281.5	-14496.9	9.8407	0.999943	0.0599319	-0.40996
43569	-36281.3	-14496.9	9.85719	1.00015	0.0600182	-0.414951
43569	-36281.2	-14497	9.87409	0.999396	0.0599954	-0.417491
43569	-36281	-14497	9.89191	0.995637	0.0600014	-0.416702
43569	-36280.9	-14497.1	9.90726	0.992207	0.0599996	-0.414321
43569.1	-36280.7	-14497.2	9.92153	0.989737	0.0600001	-0.412391
43569.1	-36280.6	-14497.2	9.93944	0.990092	0.0599999	-0.411669
43569.1	-36280.4	-14497.3	9.95575	0.989924	0.0600003	-0.411847
43569.1	-36280.2	-14497.3	9.9729	0.990206	0.059999	-0.411481
43569.1	-36280.1	-14497.4	9.99033	0.988895	0.0600044	-0.40993
43569.1	-36279.9	-14497.4	10.0067	0.985297	0.0599835	-0.407176
43569.2	-36279.7	-14497.5	10.0239	0.981675	0.0600595	-0.404121
43569.2	-36279.6	-14497.6	10.0413	0.979688	0.0597479	-0.402383
43569.2	-36279.4	-14497.6	10.0577	0.9801	0.0612955	-0.401874
43569.2	-36279.3	-14497.7	10.075	0.979915	0.065	-0.402044
43569.2	-36279.1	-14497.7	10.0923	0.980276	0.0687046	-0.401518
43569.2	-36278.9	-14497.8	10.1087	0.978488	0.0702518	-0.399912
43569.3	-36278.8	-14497.9	10.1261	0.974802	0.0699418	-0.396841
43569.3	-36278.6	-14497.9	10.1432	0.971076	0.0700112	-0.393975
43569.3	-36278.5	-14498	10.16	0.969825	0.0700154	-0.39243
43569.3	-36278.3	-14498	10.1753	0.969872	0.0699327	-0.392225
43569.3	-36278.2	-14498.1	10.1884	0.970711	0.0702747	-0.391089
43569.3	-36278	-14498.2	10.2038	0.964573	0.0680657	-0.386625
43569.4	-36277.8	-14498.2	10.2214	0.949551	0.0643217	-0.374363
43569.4	-36277.7	-14498.3	10.2389	0.924579	0.0609932	-0.355816
43569.4	-36277.5	-14498.3	10.2524	0.90013	0.0575939	-0.33374
43569.4	-36277.3	-14498.4	10.2693	0.875684	0.0544035	-0.310232
43569.4	-36277.2	-14498.4	10.2835	0.854191	0.0483238	-0.289724
43569.5	-36277	-14498.5	10.2994	0.837337	0.0416722	-0.271995
43569.5	-36276.8	-14498.6	10.3143	0.819614	0.0342856	-0.25537
43569.5	-36276.7	-14498.6	10.3277	0.805382	0.0308253	-0.242475
43569.5	-36276.5	-14498.7	10.3409	0.79486	0.0222397	-0.234926
43569.5	-36276.3	-14498.8	10.355	0.787431	0.00841525	-0.233063
43569.5	-36276.2	-14498.8	10.3687	0.780814	-0.00544065	-0.234838
43569.6	-36276	-14498.9	10.3787	0.774021	-0.01266	-0.240811
43569.6	-36275.8	-14498.9	10.3925	0.770068	-0.0195295	-0.252779
43569.6	-36275.7	-14499	10.4059	0.770064	-0.0264618	-0.276098
43569.6	-36275.5	-14499.1	10.4193	0.766898	-0.0267121	-0.31103
43569.6	-36275.3	-14499.1	10.43	0.763333	-0.0266667	-0.366013
43569.6	-36275.2	-14499.2	10.4433	0.76	-0.0266667	-0.427015
43569.7	-36275	-14499.2	10.4567	0.76	-0.03	-0.492375
43569.7	-36274.8	-14499.3	10.4708	0.759994	-0.0300704	-0.558152
43569.7	-36274.7	-14499.4	10.4841	0.760002	-0.0335797	-0.616567
43569.7	-36274.5	-14499.4	10.4975	0.759999	-0.0367864	-0.67091
43569.7	-36274.3	-14499.5	10.5116	0.760003	-0.0362878	-0.720962
43569.7	-36274.2	-14499.5	10.5249	0.759989	-0.033341	-0.758874
43569.8	-36274	-14499.6	10.5384	0.760042	-0.0372807	-0.788483
43569.8	-36273.8	-14499.7	10.5521	0.759741	-0.0398815	-0.808781
43569.8	-36273.7	-14499.7	10.5616	0.755559	-0.035768	-0.816336
43569.8	-36273.5	-14499.8	10.5723	0.743648	-0.0335553	-0.810458
43569.8	-36273.3	-14499.9	10.5866	0.720658	-0.0377142	-0.790855
43569.8	-36273.2	-14499.9	10.5999	0.693496	-0.0402498	-0.764875
43569.9	-36273	-14500	10.6127	0.667784	-0.0397975	-0.7377
43569.9	-36272.8	-14500	10.6229	0.648184	-0.0408071	-0.713554
43569.9	-36272.7	-14500.1	10.6329	0.631752	-0.0439621	-0.69356
43569.9	-36272.5	-14500.2	10.6431	0.615465	-0.0420881	-0.674096
43569.9	-36272.3	-14500.2	10.6536	0.602634	-0.04074	-0.656444
43569.9	-36272.1	-14500.3	10.6635	0.594129	-0.0437208	-0.642732
43570	-36271.9	-14500.4	10.6737	0.587615	-0.0434683	-0.630464
43570	-36271.8	-14500.4	10.6842	0.580279	-0.0420548	-0.619092
43570	-36271.6	-14500.5	10.694	0.575109	-0.0396348	-0.611166
43570	-36271.4	-14500.5	10.7044	0.57172	-0.040084	-0.607278
43570	-36271.3	-14500.6	10.7148	0.56968	-0.0399993	-0.608558
43570	-36271.1	-14500.6	10.7246	0.570085	-0.0399133	-0.612396
43570.1	-36271	-14500.7	10.735	0.569979	-0.0403324	-0.617765
43570.1	-36270.8	-14500.8	10.7453	0.570006	-0.0381198	-0.622213
43570.1	-36270.6	-14500.8	10.7556	0.569998	-0.0367442	-0.625983
43570.1	-36270.4	-14500.9	10.7636	0.57	-0.0347426	-0.629253
43570.1	-36270.3	-14501	10.7727	0.57	-0.0333594	-0.63274
43570.1	-36270.1	-14501	10.7804	0.57	-0.0313804	-0.635399
43570.2	-36269.9	-14501.1	10.7897	0.57	-0.029801	-0.636981
43570.2	-36269.7	-14501.1	10.7977	0.57	-0.0297934	-0.637314
43570.2	-36269.6	-14501.2	10.8061	0.57	-0.0319347	-0.637239
43570.2	-36269.4	-14501.3	10.817	0.57	-0.0356159	-0.637258
43570.2	-36269.2	-14501.3	10.8271	0.57	-0.0392713	-0.637254
43570.3	-36269	-14501.4	10.837	0.57	-0.0402385	-0.637256
43570.3	-36268.9	-14501.5	10.8475	0.570001	-0.0397297	-0.637254
43570.3	-36268.7	-14501.5	10.8577	0.569995	-0.0424277	-0.63726
43570.3	-36268.5	-14501.6	10.8676	0.570018	-0.0458976	-0.637237
43570.3	-36268.3	-14501.7	10.8781	0.569946	-0.049369	-0.63731
43570.3	-36268.2	-14501.7	10.8883	0.57021	-0.0527782	-0.636431
43570.4	-36268	-14501.8	10.8982	0.567352	-0.0559875	-0.6345
43570.4	-36267.8	-14501.8	10.9088	0.563769	-0.0597809	-0.631088
43570.4	-36267.7	-14501.9	10.9188	0.560234	-0.0599132	-0.628769
43570.4	-36267.5	-14502	10.929	0.55994	-0.0628503	-0.626617
43570.4	-36267.3	-14502	10.9363	0.560008	-0.0664719	-0.624351
43570.4	-36267.1	-14502.1	10.943	0.559997	-0.0698032	-0.621086
43570.5	-36267	-14502.1	10.9495	0.560005	-0.0731386	-0.618855
43570.5	-36266.8	-14502.2	10.96	0.56	-0.0766667	-0.616558
43570.5	-36266.6	-14502.3	10.97	0.56	-0.08	-0.61329
43570.5	-36266.4	-14502.4	10.98	0.556667	-0.08	-0.606754
43570.5	-36266.3	-14502.4	10.9906	0.549451	-0.0835312	-0.597484
43570.5	-36266.1	-14502.5	11.0006	0.539472	-0.0869878	-0.587579
43570.6	-36265.9	-14502.5	11.0106	0.529131	-0.0936489	-0.574272
43570.6	-36265.7	-14502.6	11.021	0.511371	-0.0970168	-0.554848
43570.6	-36265.6	-14502.7	11.0274	0.489498	-0.100403	-0.524335
43570.6	-36265.4	-14502.7	11.0342	0.443997	-0.103725	-0.481781
43570.6	-36265.2	-14502.8	11.0412	0.384482	-0.107368	-0.420203
43570.6	-36265	-14502.8	11.0479	0.310958	-0.110206	-0.356732
43570.7	-36264.8	-14502.9	11.0541	0.244818	-0.109947	-0.289839
43570.7	-36264.7	-14503	11.0575	0.178466	-0.110018	-0.225133
43570.7	-36264.5	-14503	11.0603	0.119889	-0.109992	-0.167786
43570.7	-36264.3	-14503.1	11.0599	0.0635217	-0.110012	-0.113795
43570.7	-36264.1	-14503.2	11.06	0.0134139	-0.109949	-0.0656203
43570.7	-36264	-14503.2	11.06	-0.0228324	-0.110189	-0.0295043
43570.8	-36263.8	-14503.3	11.06	-0.0513674	-0.109203	-0.00109035
43570.8	-36263.6	-14503.4	11.06	-0.0726675	-0.105457	0.0190347
43570.8	-36263.4	-14503.4	11.0599	-0.0827527	-0.101936	0.0305848
43570.8	-36263.2	-14503.5	11.0602	-0.0884858	-0.0998823	0.0361629
43570.8	-36263.1	-14503.5	11.0589	-0.0891742	-0.0991966	0.0369343
43570.8	-36262.9	-14503.6	11.0553	-0.0851594	-0.0942034	0.0347553
43570.9	-36262.7	-14503.7	11.0517	-0.0819378	-0.0868203	0.0312006
43570.9	-36262.6	-14503.7	11.0497	-0.078294	-0.0814545	0.0279451
43570.9	-36262.4	-14503.8	11.0501	-0.0755021	-0.078511	0.0241807
43570.9	-36262.2	-14503.9	11.05	-0.0699088	-0.075065	0.0196977
43570.9	-36262	-14503.9	11.0499	-0.0649021	-0.0712011	0.0144752
43570.9	-36261.8	-14504	11.0503	-0.0597821	-0.0700582	0.00975132
43571	-36261.6	-14504.1	11.0483	-0.0548899	-0.0683854	0.00448557
43571	-36261.5	-14504.1	11.0447	-0.0491044	-0.0646851	4.98692e-05
43571	-36261.3	-14504.2	11.0411	-0.0463092	-0.0611145	-0.00275231
43571	-36261.1	-14504.2	11.0398	-0.0461724	-0.0597774	-0.0022611
43571	-36261	-14504.3	11.0401	-0.0509264	-0.0601406	0.00141725
43571	-36260.8	-14504.4	11.04	-0.0553938	-0.0596652	0.00795441
43571.1	-36260.6	-14504.4	11.04	-0.0612856	-0.0621603	0.0162393
43571.1	-36260.4	-14504.5	11.04	-0.0659256	-0.0656472	0.0233354
43571.1	-36260.3	-14504.5	11.0399	-0.0691135	-0.0694001	0.0284814
43571.1	-36260.1	-14504.6	11.0403	-0.0725929	-0.0701301	0.0319326
43571.1	-36259.9	-14504.7	11.0376	-0.0758071	-0.0700335	0.0352347
43571.2	-36259.7	-14504.7	11.0342	-0.0794727	-0.0697361	0.0377142
43571.2	-36259.5	-14504.8	11.0304	-0.0800952	-0.0726148	0.0391015
43571.2	-36259.4	-14504.9	11.0299	-0.0799744	-0.0761222	0.0392445
43571.2	-36259.2	-14504.9	11.03	-0.0800068	-0.0793664	0.0392081
43571.2	-36259	-14505	11.03	-0.0799988	-0.0829757	0.039217
43571.2	-36258.8	-14505.1	11.0302	-0.0800003	-0.086078	0.0392153
43571.3	-36258.6	-14505.1	11.0271	-0.0799999	-0.0926487	0.0392158
43571.3	-36258.5	-14505.2	11.0236	-0.08	-0.0964755	0.0392157
43571.3	-36258.3	-14505.2	11.0201	-0.08	-0.0998847	0.0392157
43571.3	-36258.1	-14505.3	11.02	-0.08	-0.10003	0.0392157
43571.3	-36257.9	-14505.4	11.02	-0.08	-0.1	0.0392157
43571.3	-36257.8	-14505.4	11.02	-0.08	-0.1	0.0392157
43571.4	-36257.6	-14505.5	11.02	-0.08	-0.1	0.0392157
43571.4	-36257.4	-14505.6	11.0199	-0.0799915	-0.0999993	0.0392228
43571.4	-36257.2	-14505.6	11.0165	-0.0800325	-0.100002	0.0391884
43571.4	-36257	-14505.7	11.0131	-0.0798778	-0.0999925	0.0380249
43571.4	-36256.9	-14505.7	11.0098	-0.0762403	-0.100059	0.0355769
43571.4	-36256.7	-14505.8	11.01	-0.0728762	-0.099771	0.0323675
43571.5	-36256.5	-14505.9	11.01	-0.069907	-0.0962141	0.0302419
43571.5	-36256.3	-14505.9	11.01	-0.0696782	-0.0927481	0.027957
43571.5	-36256.2	-14506	11.01	-0.0660365	-0.0893937	0.0256212
43571.5	-36256	-14506.1	11.0101	-0.0626459	-0.0861459	0.022358
43571.5	-36255.8	-14506.1	11.0095	-0.0596792	-0.0819881	0.0203624
43571.5	-36255.7	-14506.2	11.0059	-0.060224	-0.0750796	0.0194071
43571.6	-36255.4	-14506.2	11.0024	-0.0593785	-0.0682774	0.018102
43571.6	-36255.3	-14506.3	10.9997	-0.055643	-0.0618092	0.0153889
43571.6	-36255.1	-14506.3	11.0001	-0.0522048	-0.0600065	0.012291
43571.6	-36255	-14506.4	11	-0.0497406	-0.0592469	0.0104438
43571.6	-36254.8	-14506.5	11	-0.0500773	-0.0554522	0.00971957
43571.6	-36254.6	-14506.5	11	-0.0499794	-0.0519072	0.00982306
43571.7	-36254.4	-14506.6	11	-0.0500051	-0.0500014	0.00981142
43571.7	-36254.2	-14506.7	10.9999	-0.0499985	-0.0486751	0.00974842
43571.7	-36254.1	-14506.7	11.0003	-0.0500004	-0.0466327	0.0100946
43571.7	-36253.9	-14506.8	10.9988	-0.0499999	-0.0452343	0.0116981
43571.7	-36253.7	-14506.8	10.9951	-0.05	-0.0433683	0.0146058
43571.7	-36253.6	-14506.9	10.9914	-0.05	-0.0414542	0.0175812
43571.8	-36253.4	-14507	10.9897	-0.05	-0.041401	0.0192561
43571.8	-36253.2	-14507	10.9901	-0.05	-0.0437413	0.019672
43571.8	-36253	-14507.1	10.99	-0.05	-0.0432863	0.0195895
43571.8	-36252.8	-14507.2	10.99	-0.05	-0.0431272	0.0196169
43571.8	-36252.7	-14507.2	10.99	-0.05	-0.0449549	0.0195862
43571.8	-36252.5	-14507.3	10.99	-0.05	-0.0490697	0.0196794
43571.9	-36252.3	-14507.3	10.99	-0.05	-0.0502068	0.0190256
43571.9	-36252.1	-14507.4	10.99	-0.05	-0.0499451	0.0172928
43571.9	-36252	-14507.5	10.9899	-0.05	-0.0500122	0.0140648
43571.9	-36251.8	-14507.5	10.9903	-0.05	-0.0499967	0.0113867
43571.9	-36251.6	-14507.6	10.9878	-0.0500001	-0.0500009	0.0100082
43572	-36251.4	-14507.6	10.9844	-0.0499996	-0.0499998	0.00973746
43572	-36251.2	-14507.7	10.9806	-0.0500012	-0.05	0.00988179
43572	-36251.1	-14507.8	10.9799	-0.0499952	-0.05	0.009045
43572	-36250.9	-14507.8	10.98	-0.0500178	-0.05	0.00726214
43572	-36250.7	-14507.9	10.98	-0.0499462	-0.05	0.00307664
43572	-36250.5	-14508	10.98	-0.0502101	-0.05	-0.00217385
43572.1	-36250.4	-14508	10.98	-0.0473516	-0.05	-0.00944379
43572.1	-36250.2	-14508.1	10.98	-0.0437687	-0.05	-0.0176011
43572.1	-36250	-14508.1	10.98	-0.0402336	-0.05	-0.0244587
43572.1	-36249.9	-14508.2	10.98	-0.03994	-0.0500001	-0.0280297
43572.1	-36249.6	-14508.3	10.98	-0.0400077	-0.0499999	-0.0303789
43572.1	-36249.5	-14508.3	10.9801	-0.0399979	-0.0500005	-0.0325183
43572.2	-36249.3	-14508.4	10.9769	-0.0400005	-0.049998	-0.0357654
43572.2	-36249.1	-14508.5	10.9733	-0.04	-0.05	-0.0381264
43572.2	-36249	-14508.5	10.97	-0.04	-0.05	-0.0392157
43572.2	-36248.7	-14508.6	10.97	-0.04	-0.05	-0.0392157
43572.2	-36248.6	-14508.6	10.97	-0.04	-0.0464757	-0.0392173
43572.2	-36248.4	-14508.7	10.97	-0.04	-0.0430078	-0.0392153
43572.3	-36248.3	-14508.7	10.97	-0.04	-0.0363616	-0.0392158
43572.3	-36248.1	-14508.8	10.97	-0.04	-0.0329047	-0.0392156
43572.3	-36247.9	-14508.9	10.97	-0.04	-0.0299002	-0.0392157
43572.3	-36247.7	-14508.9	10.97	-0.04	-0.0297786	-0.0392157
43572.3	-36247.5	-14509	10.97	-0.04	-0.0260217	-0.0392157
43572.3	-36247.4	-14509	10.97	-0.04	-0.0226439	-0.0392157
43572.4	-36247.2	-14509.1	10.97	-0.04	-0.0198911	-0.0392157
43572.4	-36247	-14509.2	10.9701	-0.04	-0.019527	-0.0392157
43572.4	-36246.8	-14509.2	10.9695	-0.04	-0.0158426	-0.0392157
43572.4	-36246.7	-14509.3	10.9658	-0.04	-0.0123955	-0.0392157
43572.4	-36246.5	-14509.4	10.9622	-0.04	-0.00970333	-0.0392157
43572.4	-36246.3	-14509.4	10.9597	-0.04	-0.0100399	-0.0392157
43572.5	-36246.1	-14509.5	10.9601	-0.04	-0.0101346	-0.0392157
43572.5	-36245.9	-14509.5	10.96	-0.04	-0.00916123	-0.0392157
43572.5	-36245.8	-14509.6	10.96	-0.04	-0.00525504	-0.0392157
43572.5	-36245.6	-14509.7	10.96	-0.04	-0.0029116	-0.0392157
43572.5	-36245.4	-14509.7	10.96	-0.04	-0.00442312	-0.0392157
43572.5	-36245.3	-14509.8	10.96	-0.04	-0.008334	-0.0392157
43572.6	-36245.1	-14509.9	10.96	-0.04	-0.0102419	-0.0392157
43572.6	-36244.9	-14509.9	10.96	-0.04	-0.00993124	-0.0392157
43572.6	-36244.7	-14510	10.96	-0.0400001	-0.0100183	-0.0392158
43572.6	-36244.6	-14510	10.9599	-0.0399996	-0.00999559	-0.0392154
43572.6	-36244.4	-14510.1	10.9603	-0.0400016	-0.0100012	-0.039217
43572.6	-36244.2	-14510.1	10.9585	-0.0399941	-0.00999967	-0.0392108
43572.7	-36244	-14510.2	10.9548	-0.0400208	-0.0100001	-0.039233
43572.7	-36243.8	-14510.3	10.9511	-0.0399152	-0.00999998	-0.0391451
43572.7	-36243.7	-14510.3	10.9498	-0.0403182	-0.01	-0.0397023
43572.7	-36243.5	-14510.4	10.9501	-0.0380889	-0.01	-0.0415188
43572.7	-36243.3	-14510.5	10.95	-0.0345173	-0.01	-0.0446296
43572.7	-36243.2	-14510.5	10.95	-0.0309049	-0.01	-0.0473006
43572.8	-36243	-14510.6	10.95	-0.0298314	-0.01	-0.0488004
43572.8	-36242.8	-14510.6	10.95	-0.0300462	-0.01	-0.0490706
43572.8	-36242.6	-14510.7	10.95	-0.0299864	-0.01	-0.0490046
43572.8	-36242.4	-14510.8	10.95	-0.0300072	-0.01	-0.0490275
43572.8	-36242.3	-14510.8	10.95	-0.0299811	-0.01	-0.0489988
43572.9	-36242.1	-14510.9	10.95	-0.0300683	-0.01	-0.0490949
43572.9	-36241.9	-14511	10.95	-0.0297942	-0.01	-0.0482084
43572.9	-36241.7	-14511	10.95	-0.0326659	-0.00999998	-0.0462385
43572.9	-36241.6	-14511.1	10.9499	-0.0360313	-0.0100001	-0.0430398
43572.9	-36241.4	-14511.1	10.9502	-0.0397353	-0.00999976	-0.0405122
43572.9	-36241.2	-14511.2	10.9471	-0.0400723	-0.0100009	-0.0392783
43573	-36241.1	-14511.2	10.9438	-0.0399696	-0.00999657	-0.039188
43573	-36240.8	-14511.3	10.9401	-0.040027	-0.0100069	-0.0392429
43573	-36240.7	-14511.4	10.94	-0.0399043	-0.00997336	-0.0382094
43573	-36240.5	-14511.4	10.94	-0.0431347	-0.0100997	-0.0361539
43573	-36240.3	-14511.5	10.94	-0.0466667	-0.00666667	-0.0315904
43573	-36240.2	-14511.6	10.94	-0.0533333	-0.00333333	-0.0272331
43573.1	-36240	-14511.6	10.94	-0.0566667	7.10719e-13	-0.0217865
43573.1	-36239.8	-14511.7	10.94	-0.0636564	-2.42307e-05	-0.0171548
43573.1	-36239.6	-14511.7	10.94	-0.0668635	6.47783e-06	-0.0128881
43573.1	-36239.5	-14511.8	10.9399	-0.0700654	-1.68051e-06	-0.0107715
43573.1	-36239.3	-14511.9	10.9362	-0.0701882	8.3396e-07	-0.00846565
43573.1	-36239.1	-14511.9	10.9329	-0.0737602	-2.22853e-07	-0.00619393
43573.2	-36238.9	-14512	10.9298	-0.0771243	5.7437e-08	-0.00292079
43573.2	-36238.7	-14512.1	10.9301	-0.0802393	-2.13838e-08	-0.000807909
43573.2	-36238.6	-14512.1	10.93	-0.0799361	5.71147e-09	5.32857e-05
43573.2	-36238.4	-14512.2	10.93	-0.0800163	-1.46118e-09	-1.36322e-05
43573.2	-36238.2	-14512.2	10.9301	-0.0799946	4.83709e-10	4.51281e-06
43573.2	-36238.1	-14512.3	10.9295	-0.0800014	-1.29127e-10	-1.2047e-06
43573.3	-36237.9	-14512.3	10.9258	-0.0799996	3.27561e-11	3.05601e-07
43573.3	-36237.7	-14512.4	10.9222	-0.0800001	-1.01695e-11	-9.48771e-08
43573.3	-36237.5	-14512.5	10.9197	-0.08	2.71316e-12	2.53127e-08
43573.3	-36237.3	-14512.5	10.9201	-0.08	-6.81546e-13	-6.35882e-09
43573.3	-36237.2	-14512.6	10.9199	-0.08	2.03211e-13	1.89707e-09
43573.3	-36237	-14512.6	10.9202	-0.08	-5.41796e-14	-5.09983e-10
43573.4	-36236.8	-14512.7	10.919	-0.08	1.34547e-14	1.41978e-10
43573.4	-36236.6	-14512.8	10.9153	-0.08	-3.90199e-15	-1.07921e-10
43573.4	-36236.5	-14512.8	10.9118	-0.08	1.03957e-15	2.78918e-10
43573.4	-36236.3	-14512.9	10.9097	-0.08	-2.54666e-16	-9.75393e-10
43573.4	-36236.1	-14513	10.9101	-0.08	7.23851e-17	4.12199e-09
43573.4	-36235.9	-14513	10.91	-0.08	-1.92686e-17	-1.54973e-08
43573.5	-36235.7	-14513.1	10.9099	-0.08	4.64307e-18	5.53555e-08
43573.5	-36235.6	-14513.1	10.9103	-0.08	-1.29986e-18	-2.29724e-07
43573.5	-36235.4	-14513.2	10.9085	-0.08	3.45688e-19	8.62987e-07
43573.5	-36235.2	-14513.3	10.9048	-0.08	-8.16223e-20	-3.03618e-06
43573.5	-36235.1	-14513.3	10.9011	-0.08	2.2615e-20	1.23939e-05
43573.5	-36234.9	-14513.4	10.8998	-0.08	-6.12491e-21	-4.65201e-05
43573.6	-36234.7	-14513.4	10.9	-0.08	1.8151e-21	0.000160409
43573.6	-36234.5	-14513.5	10.9	-0.08	-2.13097e-21	-0.00153128
43573.6	-36234.4	-14513.6	10.8999	-0.08	6.67422e-21	-0.00863771
43573.6	-36234.2	-14513.6	10.9003	-0.08	-2.20703e-20	-0.0246495
43573.6	-36234	-14513.7	10.8978	-0.08	8.77767e-20	-0.0527342
43573.7	-36233.9	-14513.7	10.8944	-0.08	-3.28984e-19	-0.0930431
43573.7	-36233.7	-14513.8	10.8906	-0.08	1.05966e-18	-0.156756
43573.7	-36233.5	-14513.9	10.8898	-0.08	-4.17725e-18	-0.232193
43573.7	-36233.3	-14513.9	10.8901	-0.08	1.5648e-17	-0.312134
43573.7	-36233.1	-14514	10.8899	-0.08	-4.72693e-17	-0.390391
43573.7	-36233	-14514.1	10.8902	-0.08	1.84766e-16	-0.455921
43573.8	-36232.8	-14514.1	10.8874	-0.08	-6.91765e-16	-0.512688
43573.8	-36232.6	-14514.2	10.8838	-0.08	1.85809e-15	-0.572506
43573.8	-36232.4	-14514.2	10.8802	-0.08	-7.20929e-15	-0.629647
43573.8	-36232.3	-14514.3	10.8799	-0.08	2.69786e-14	-0.685162
43573.8	-36232.1	-14514.4	10.88	-0.08	-5.43645e-14	-0.739884
43573.8	-36231.9	-14514.4	10.88	-0.08	2.09558e-13	-0.78813
43573.9	-36231.8	-14514.5	10.88	-0.08	-7.83863e-13	-0.836685
43573.9	-36231.5	-14514.5	10.88	-0.08	-2.29918e-20	-0.896514
43573.9	-36231.4	-14514.6	10.8767	-0.08	8.81125e-20	-0.960784
43573.9	-36231.2	-14514.7	10.8733	-0.08	-3.29458e-19	-1.02614
43573.9	-36231	-14514.7	10.8699	-0.08	1.80505e-10	-1.08957
43573.9	-36230.9	-14514.8	10.87	-0.08	-6.88505e-10	-1.14596
43574	-36230.7	-14514.8	10.87	-0.08	2.57158e-09	-1.2041
43574	-36230.5	-14514.9	10.8701	-0.08	-2.01223e-08	-1.26748
43574	-36230.4	-14515	10.8698	-0.08	7.64809e-08	-1.3233
43574	-36230.2	-14515	10.8662	-0.08	-2.84997e-07	-1.37822
43574	-36230	-14515.1	10.8626	-0.08	1.64876e-06	-1.43921
43574	-36229.8	-14515.1	10.8598	-0.08	-6.24927e-06	-1.50403
43574.1	-36229.7	-14515.2	10.8601	-0.08	2.3207e-05	-1.57224
43574.1	-36229.5	-14515.3	10.86	-0.08	-0.000117997	-1.63866
43574.1	-36229.3	-14515.3	10.86	-0.08	0.000489671	-1.69285
43574.1	-36229.1	-14515.4	10.8601	-0.08	0.00435695	-1.74269
43574.1	-36228.9	-14515.4	10.8593	-0.08	0.00693222	-1.78949
43574.1	-36228.8	-14515.5	10.8557	-0.08	0.00665192	-1.82751
43574.2	-36228.6	-14515.6	10.8522	-0.08	0.0064637	-1.85958
43574.2	-36228.4	-14515.6	10.8497	-0.08	0.00780588	-1.88502
43574.2	-36228.3	-14515.7	10.8501	-0.08	0.0101345	-1.90339
43574.2	-36228.1	-14515.7	10.85	-0.08	0.0109097	-1.91775
43574.2	-36227.9	-14515.8	10.8499	-0.08	0.0147718	-1.92842
43574.2	-36227.7	-14515.9	10.8503	-0.08	0.0182257	-1.93528
43574.3	-36227.6	-14515.9	10.8488	-0.08	0.0203243	-1.94104
43574.3	-36227.4	-14516	10.8451	-0.08	0.0196712	-1.94554
43574.3	-36227.2	-14516	10.8415	-0.08	0.021321	-1.94898
43574.3	-36227	-14516.1	10.8398	-0.08	0.0249754	-1.95055
43574.3	-36226.8	-14516.2	10.8401	-0.08	0.028788	-1.95105
43574.3	-36226.7	-14516.2	10.84	-0.08	0.0299432	-1.95101
43574.4	-36226.5	-14516.3	10.8399	-0.08	0.0316194	-1.9508
43574.4	-36226.3	-14516.4	10.8403	-0.08	0.0352927	-1.95238
43574.4	-36226.2	-14516.4	10.8383	-0.08	0.0389694	-1.95842
43574.4	-36226	-14516.5	10.8346	-0.08	0.0399333	-1.97209
43574.4	-36225.8	-14516.5	10.8309	-0.08	0.0419274	-1.989
43574.4	-36225.7	-14516.6	10.8298	-0.08	0.0454411	-2.00407
43574.5	-36225.5	-14516.6	10.8301	-0.0800001	0.0492689	-2.01625
43574.5	-36225.3	-14516.7	10.8299	-0.0799998	0.0499226	-2.02853
43574.5	-36225.1	-14516.8	10.8303	-0.0800008	0.0521224	-2.04423
43574.5	-36224.9	-14516.8	10.8276	-0.0799975	0.0558624	-2.067
43574.5	-36224.8	-14516.9	10.8241	-0.0800099	0.0593048	-2.09209
43574.6	-36224.6	-14516.9	10.8205	-0.079963	0.0622093	-2.11847
43574.6	-36224.4	-14517	10.8199	-0.0801117	0.0688029	-2.14848
43574.6	-36224.2	-14517.1	10.82	-0.0795634	0.0731405	-2.17397
43574.6	-36224.1	-14517.1	10.8199	-0.0872198	0.0732237	-2.19014
43574.6	-36223.9	-14517.2	10.8202	-0.107342	0.0760062	-2.1933
43574.6	-36223.7	-14517.3	10.8171	-0.132519	0.0826141	-2.18461
43574.7	-36223.6	-14517.3	10.8137	-0.179796	0.0865469	-2.16648
43574.7	-36223.4	-14517.4	10.8102	-0.24542	0.0866068	-2.13307
43574.7	-36223.2	-14517.4	10.8069	-0.331536	0.0897469	-2.08895
43574.7	-36223.1	-14517.5	10.8005	-0.415071	0.0932296	-2.03597
43574.7	-36222.8	-14517.6	10.79	-0.496667	0.0933333	-1.98148
43574.7	-36222.7	-14517.6	10.78	-0.556667	0.0933333	-1.93791
43574.8	-36222.5	-14517.7	10.77	-0.613333	0.0966667	-1.90305
43574.8	-36222.3	-14517.7	10.7594	-0.673589	0.096503	-1.87068
43574.8	-36222.2	-14517.8	10.7493	-0.733394	0.0932313	-1.83909
43574.8	-36222	-14517.9	10.7358	-0.790058	0.0933508	-1.80626
43574.8	-36221.8	-14517.9	10.7217	-0.846043	0.0933954	-1.7732
43574.8	-36221.7	-14518	10.7085	-0.891815	0.0930442	-1.74775
43574.9	-36221.5	-14518	10.6947	-0.93966	0.0897903	-1.72213
43574.9	-36221.3	-14518.1	10.677	-1.00191	0.0901666	-1.68837
43574.9	-36221.2	-14518.2	10.6601	-1.07256	0.0896039	-1.64706
43574.9	-36221	-14518.2	10.6397	-1.14193	0.0860254	-1.60175
43574.9	-36220.8	-14518.3	10.6179	-1.20306	0.0824122	-1.55643
43574.9	-36220.6	-14518.3	10.5951	-1.25644	0.0797628	-1.51702
43575	-36220.5	-14518.4	10.5751	-1.31898	0.0800276	-1.47747
43575	-36220.3	-14518.5	10.5541	-1.38565	0.0801457	-1.43939
43575	-36220.1	-14518.5	10.5337	-1.44153	0.0792971	-1.40672
43575	-36220	-14518.6	10.5085	-1.49321	0.0756054	-1.37064
43575	-36219.8	-14518.7	10.4806	-1.55619	0.0719558	-1.32549
43575	-36219.6	-14518.7	10.453	-1.62535	0.0697202	-1.27668
43575.1	-36219.5	-14518.8	10.4232	-1.69937	0.0700662	-1.22864
43575.1	-36219.3	-14518.8	10.3944	-1.76494	0.0699952	-1.18874
43575.1	-36219.1	-14518.9	10.3647	-1.81747	0.0699473	-1.15754
43575.1	-36219	-14518.9	10.3324	-1.8673	0.0702085	-1.12579
43575.1	-36218.8	-14519	10.2973	-1.91496	0.0687642	-1.0925
43575.1	-36218.6	-14519.1	10.2646	-1.95325	0.0648252	-1.06268
43575.2	-36218.5	-14519.1	10.23	-1.98411	0.0628831	-1.03501
43575.2	-36218.3	-14519.2	10.1954	-2.00798	0.0648253	-1.01084
43575.2	-36218.2	-14519.2	10.1626	-2.02612	0.0687638	-0.990532
43575.2	-36218	-14519.3	10.1279	-2.03922	0.0702098	-0.97187
43575.2	-36217.8	-14519.4	10.0935	-2.04983	0.0699419	-0.957011
43575.2	-36217.7	-14519.4	10.0607	-2.05535	0.0700154	-0.94555
43575.3	-36217.5	-14519.5	10.0258	-2.06082	0.0699965	-0.935013
43575.3	-36217.3	-14519.5	9.99157	-2.06573	0.070001	-0.924907
43575.3	-36217.2	-14519.6	9.95862	-2.06903	0.0699997	-0.915853
43575.3	-36217	-14519.6	9.92396	-2.07018	0.0700001	-0.90784
43575.3	-36216.8	-14519.7	9.88741	-2.06996	0.07	-0.905652
43575.4	-36216.7	-14519.7	9.85108	-2.06997	0.0700001	-0.909937
43575.4	-36216.5	-14519.8	9.81221	-2.07015	0.0699996	-0.923343
43575.4	-36216.4	-14519.9	9.77753	-2.06939	0.0700014	-0.936632
43575.4	-36216.2	-14519.9	9.74479	-2.07674	0.0699946	-0.94424
43575.4	-36216.1	-14520	9.70946	-2.09316	0.0700163	-0.939673
43575.4	-36215.9	-14520	9.67597	-2.1135	0.0699364	-0.929026
43575.5	-36215.8	-14520.1	9.6401	-2.12797	0.0702381	-0.917826
43575.5	-36215.6	-14520.1	9.60118	-2.1389	0.0671275	-0.909477
43575.5	-36215.4	-14520.2	9.56423	-2.14841	0.0637476	-0.899146
43575.5	-36215.3	-14520.2	9.5278	-2.16726	0.0602352	-0.882754
43575.5	-36215.1	-14520.3	9.48892	-2.1918	0.0599706	-0.856792
43575.5	-36215	-14520.3	9.45212	-2.21846	0.0600079	-0.828476
43575.6	-36214.9	-14520.4	9.41554	-2.24496	0.0599979	-0.799178
43575.6	-36214.7	-14520.5	9.37667	-2.27667	0.06	-0.769063
43575.6	-36214.5	-14520.5	9.33667	-2.30667	0.06	-0.745098
43575.6	-36214.4	-14520.5	9.3	-2.33	0.06	-0.727669
43575.6	-36214.2	-14520.6	9.25766	-2.351	0.06	-0.716139
43575.6	-36214.1	-14520.7	9.22114	-2.36801	0.0600001	-0.703981
43575.7	-36214	-14520.7	9.18087	-2.39868	0.0599994	-0.686002
43575.7	-36213.8	-14520.8	9.13826	-2.43443	0.0600044	-0.659051
43575.7	-36213.7	-14520.8	9.09489	-2.47036	0.0599832	-0.633358
43575.7	-36213.5	-14520.9	9.05159	-2.49607	0.0600626	-0.612134
43575.7	-36213.3	-14520.9	9.0094	-2.51637	0.0596197	-0.595312
43575.7	-36213.2	-14521	8.96986	-2.53352	0.056054	-0.579938
43575.8	-36213.1	-14521	8.92879	-2.55803	0.0526342	-0.560204
43575.8	-36212.9	-14521.1	8.88296	-2.5874	0.0497199	-0.535953
43575.8	-36212.8	-14521.1	8.83931	-2.61539	0.0500748	-0.514673
43575.8	-36212.7	-14521.2	8.79245	-2.63483	0.049981	-0.494283
43575.8	-36212.5	-14521.2	8.74609	-2.65577	0.0500059	-0.474228
43575.8	-36212.4	-14521.3	8.70071	-2.67717	0.0499984	-0.451919
43575.9	-36212.2	-14521.3	8.65563	-2.70502	0.0500004	-0.426577
43575.9	-36212.1	-14521.4	8.60747	-2.73327	0.05	-0.399468
43575.9	-36212	-14521.4	8.56422	-2.75763	0.0499998	-0.376933
43575.9	-36211.8	-14521.5	8.51579	-2.77664	0.050001	-0.357142
43575.9	-36211.7	-14521.5	8.4671	-2.79214	0.0499956	-0.33894
43575.9	-36211.6	-14521.6	8.42111	-2.8073	0.0500165	-0.319561
43576	-36211.4	-14521.6	8.37296	-2.82976	0.0499405	-0.295311
43576	-36211.3	-14521.7	8.32425	-2.85627	0.0502521	-0.269279
43576	-36211.2	-14521.7	8.27869	-2.88004	0.0487045	-0.246901
43576	-36211	-14521.8	8.22855	-2.89879	0.045	-0.227999
43576	-36210.9	-14521.8	8.1765	-2.91361	0.0412955	-0.210962
43576	-36210.8	-14521.9	8.12691	-2.92966	0.0397479	-0.192568
43576.1	-36210.6	-14521.9	8.07709	-2.95269	0.0400595	-0.167135
43576.1	-36210.5	-14522	8.02721	-2.97938	0.0399836	-0.13726
43576.1	-36210.4	-14522	7.97757	-3.0027	0.040004	-0.108075
43576.1	-36210.2	-14522.1	7.92541	-3.01874	0.0400003	-0.0784002
43576.1	-36210.1	-14522.1	7.87388	-3.03061	0.0399949	-0.0528932
43576.1	-36210	-14522.1	7.8251	-3.03565	0.0400202	-0.0286764
43576.2	-36209.9	-14522.2	7.76983	-3.03942	0.0399322	-0.00225621
43576.2	-36209.7	-14522.2	7.71752	-3.03791	0.0402701	0.0307316
43576.2	-36209.6	-14522.3	7.66848	-3.03464	0.037815	0.0675136
43576.2	-36209.5	-14522.3	7.61573	-3.02815	0.034188	0.111554
43576.2	-36209.4	-14522.4	7.56488	-3.02425	0.0305354	0.15225
43576.3	-36209.3	-14522.4	7.51537	-3.01812	0.0298699	0.191816
43576.3	-36209.1	-14522.4	7.4628	-3.01402	0.0300256	0.232779
43576.3	-36209	-14522.5	7.40939	-3.00796	0.0299931	0.268845
43576.3	-36208.9	-14522.5	7.35612	-3.00118	0.0300018	0.298919
43576.3	-36208.8	-14522.6	7.30278	-2.99416	0.0299997	0.328349
43576.3	-36208.7	-14522.6	7.25244	-2.98971	0.0300001	0.366326
43576.4	-36208.6	-14522.7	7.20275	-2.9985	0.03	0.415671
43576.4	-36208.4	-14522.7	7.14974	-3.0123	0.0299999	0.480904
43576.4	-36208.3	-14522.7	7.09955	-3.03228	0.0300005	0.541276
43576.4	-36208.2	-14522.8	7.04972	-3.04597	0.0299981	0.59991
43576.4	-36208.1	-14522.8	6.99667	-3.05667	0.03	0.663399
43576.4	-36208	-14522.9	6.94667	-3.06	0.03	0.732026
43576.5	-36207.9	-14522.9	6.89667	-3.06333	0.03	0.805011
43576.5	-36207.7	-14523	6.84016	-3.06689	0.026447	0.877584
43576.5	-36207.7	-14523	6.79048	-3.07012	0.0231181	0.936699
43576.5	-36207.6	-14523	6.74027	-3.06986	0.0199049	0.990319
43576.5	-36207.4	-14523.1	6.68703	-3.06624	0.0201034	1.05349
43576.5	-36207.3	-14523.1	6.63374	-3.0629	0.0197548	1.12315
43576.6	-36207.2	-14523.1	6.58036	-3.0598	0.0162342	1.2038
43576.6	-36207.1	-14523.2	6.52758	-3.06037	0.0126478	1.28611
43576.6	-36207	-14523.2	6.47815	-3.06422	0.00978823	1.35719
43576.6	-36206.9	-14523.3	6.42684	-3.0717	0.0100609	1.42732
43576.6	-36206.8	-14523.3	6.37107	-3.08243	0.00994537	1.50825
43576.6	-36206.7	-14523.3	6.32118	-3.09245	0.0101442	1.58863
43576.7	-36206.6	-14523.4	6.26745	-3.10185	0.00943136	1.66718
43576.7	-36206.5	-14523.4	6.21409	-3.10883	0.00547239	1.73236
43576.7	-36206.4	-14523.4	6.16212	-3.11435	0.00291439	1.7759
43576.7	-36206.3	-14523.5	6.1102	-3.11858	0.00413361	1.80623
43576.7	-36206.2	-14523.5	6.05514	-3.12495	0.00812175	1.82638
43576.7	-36206.1	-14523.5	6.00495	-3.12771	0.01026	1.83977
43576.8	-36206	-14523.6	5.95121	-3.13129	0.00993543	1.85226
43576.8	-36205.9	-14523.6	5.89773	-3.13466	0.0100187	1.86951
43576.8	-36205.8	-14523.7	5.84631	-3.13827	0.00999501	1.89234
43576.8	-36205.7	-14523.7	5.79372	-3.14026	0.0100012	1.92131
43576.8	-36205.6	-14523.7	5.7377	-3.13993	0.00999965	1.95122
43576.8	-36205.6	-14523.8	5.68534	-3.14002	0.0100001	1.97747
43576.9	-36205.5	-14523.8	5.63	-3.13999	0.00999998	2.00376
43576.9	-36205.4	-14523.8	5.57466	-3.14002	0.00999998	2.04032
43576.9	-36205.3	-14523.8	5.52227	-3.13992	0.0100001	2.09639
43576.9	-36205.2	-14523.9	5.46637	-3.14026	0.0099996	2.18041
43576.9	-36205.1	-14523.9	5.41332	-3.13825	0.0100016	2.27259
43576.9	-36205	-14523.9	5.36432	-3.13474	0.00999388	2.35578
43577	-36204.9	-14524	5.31227	-3.131	0.0100211	2.4394
43577	-36204.9	-14524	5.2587	-3.12977	0.00991507	2.51832
43577	-36204.8	-14524	5.20586	-3.13008	0.0103185	2.58598
43577	-36204.7	-14524.1	5.14991	-3.12992	0.00784846	2.63953
43577	-36204.6	-14524.1	5.09546	-3.13028	0.00432991	2.67159
43577.1	-36204.5	-14524.1	5.04245	-3.12778	0.000716759	2.68896
43577.1	-36204.4	-14524.2	4.98897	-3.12431	-0.000133795	2.70098
43577.1	-36204.4	-14524.2	4.93816	-3.11855	3.61948e-05	2.71354
43577.1	-36204.3	-14524.2	4.88904	-3.10937	-9.5706e-06	2.72756
43577.1	-36204.2	-14524.2	4.83332	-3.09614	1.8823e-06	2.7417
43577.1	-36204.1	-14524.3	4.77925	-3.07945	-5.06872e-07	2.75328
43577.2	-36204.1	-14524.3	4.72615	-3.06368	1.33729e-07	2.76062
43577.2	-36204	-14524.3	4.67278	-3.03691	-2.31158e-08	2.76204
43577.2	-36203.9	-14524.4	4.62243	-3.00475	6.2033e-09	2.75047
43577.2	-36203.8	-14524.4	4.57279	-2.95617	-1.6321e-09	2.72873
43577.2	-36203.8	-14524.4	4.51966	-2.90617	2.08579e-10	2.69793
43577.2	-36203.7	-14524.4	4.47266	-2.85926	-5.5844e-11	2.66837
43577.3	-36203.6	-14524.5	4.42619	-2.81605	1.46406e-11	2.63808
43577.3	-36203.5	-14524.5	4.37667	-2.76667	5.34441e-20	2.60458
43577.3	-36203.5	-14524.5	4.33	-2.72333	-7.14672e-21	2.57407
43577.3	-36203.4	-14524.5	4.28667	-2.69	1.86484e-21	2.54575
43577.3	-36203.3	-14524.6	4.24068	-2.65462	-6.35784e-14	2.51553
43577.3	-36203.3	-14524.6	4.1975	-2.61745	1.6997e-14	2.48034
43577.4	-36203.2	-14524.6	4.15401	-2.56683	-4.40946e-15	2.43845
43577.4	-36203.1	-14524.6	4.10799	-2.51403	2.18821e-15	2.39127
43577.4	-36203.1	-14524.7	4.06526	-2.46859	-5.84739e-16	2.35043
43577.4	-36203	-14524.7	4.02502	-2.42794	1.50708e-16	2.30698
43577.4	-36202.9	-14524.7	3.9832	-2.37246	-5.61084e-17	2.25202
43577.4	-36202.9	-14524.7	3.94658	-2.30369	1.49862e-17	2.1874
43577.5	-36202.8	-14524.7	3.90628	-2.22602	-3.83397e-18	2.117
43577.5	-36202.8	-14524.8	3.86775	-2.15589	1.26919e-18	2.04954
43577.5	-36202.7	-14524.8	3.83205	-2.10465	-3.38813e-19	1.9943
43577.5	-36202.6	-14524.8	3.79845	-2.05012	8.59482e-20	1.93892
43577.5	-36202.6	-14524.8	3.76331	-1.98572	-2.66835e-20	1.87177
43577.5	-36202.5	-14524.9	3.73019	-1.90558	7.11899e-21	1.79717
43577.6	-36202.5	-14524.9	3.69713	-1.81539	-1.7883e-21	1.71346
43577.6	-36202.4	-14524.9	3.66571	-1.73038	5.332e-22	1.63376
43577.6	-36202.3	-14524.9	3.63719	-1.66909	-1.42161e-22	1.56869
43577.6	-36202.3	-14524.9	3.60991	-1.60765	3.53035e-23	1.50414
43577.6	-36202.2	-14525	3.58321	-1.53423	-1.02383e-23	1.4326
43577.6	-36202.2	-14525	3.56063	-1.4556	2.7277e-24	1.36166
43577.7	-36202.1	-14525	3.53651	-1.38402	-6.68214e-25	1.29285
43577.7	-36202.1	-14525	3.51192	-1.32656	1.8993e-25	1.23854
43577.7	-36202	-14525	3.49049	-1.29271	-5.05586e-26	1.20304
43577.7	-36201.9	-14525.1	3.47001	-1.27073	1.21829e-26	1.17982
43577.7	-36201.9	-14525.1	3.44948	-1.25722	-3.41067e-27	1.16568
43577.7	-36201.8	-14525.1	3.42817	-1.24993	9.07037e-28	1.1567
43577.8	-36201.8	-14525.1	3.40318	-1.24162	-2.14146e-28	1.14693
43577.8	-36201.7	-14525.2	3.3813	-1.22793	5.92509e-29	1.13211
43577.8	-36201.7	-14525.2	3.36138	-1.20535	-1.57398e-29	1.11103
43577.8	-36201.6	-14525.2	3.34304	-1.17478	3.62054e-30	1.08259
43577.8	-36201.6	-14525.2	3.32349	-1.14304	-9.92505e-31	1.05394
43577.8	-36201.5	-14525.2	3.30614	-1.11846	2.63316e-31	1.0277
43577.9	-36201.5	-14525.2	3.28619	-1.09152	-5.85132e-32	1.00092
43577.9	-36201.4	-14525.3	3.2679	-1.06338	1.59224e-32	0.960973
43577.9	-36201.4	-14525.3	3.25175	-0.997257	-4.21786e-33	0.901032
43577.9	-36201.3	-14525.3	3.23417	-0.900752	8.92998e-34	0.812292
43577.9	-36201.2	-14525.3	3.21702	-0.798486	-2.41577e-34	0.722257
43578	-36201.2	-14525.3	3.20281	-0.715411	6.38776e-35	0.639423
43578	-36201.2	-14525.4	3.19184	-0.629237	-1.25631e-35	0.555776
43578	-36201.1	-14525.4	3.18154	-0.543678	3.38305e-36	0.478683
43578	-36201.1	-14525.4	3.17445	-0.473619	-8.92557e-37	0.413202
43578	-36201	-14525.4	3.16751	-0.424389	1.54283e-37	0.362924
43578	-36200.9	-14525.4	3.16075	-0.395559	-4.1403e-38	0.333602
43578.1	-36200.9	-14525.4	3.1542	-0.38139	1.08932e-38	0.31559
43578.1	-36200.8	-14525.5	3.14696	-0.367636	-1.39213e-39	0.299495
43578.1	-36200.8	-14525.5	3.14361	-0.348049	3.72723e-40	0.280135
43578.1	-36200.8	-14525.5	3.13698	-0.321669	-9.77166e-41	0.256455
43578.1	-36200.7	-14525.5	3.13333	-0.293333	-1.78352e-49	0.228758
43578.1	-36200.6	-14525.5	3.12667	-0.266667	4.76998e-50	0.202614
43578.2	-36200.6	-14525.6	3.12333	-0.24	-1.24466e-50	0.176471
43578.2	-36200.5	-14525.6	3.11634	-0.211791	4.24345e-43	0.14994
43578.2	-36200.5	-14525.6	3.11314	-0.188754	-1.13444e-43	0.127326
43578.2	-36200.5	-14525.6	3.10993	-0.168912	2.94303e-44	0.107804
43578.2	-36200.4	-14525.6	3.10981	-0.151276	-1.46049e-44	0.0895403
43578.2	-36200.3	-14525.7	3.10624	-0.134979	3.90275e-45	0.0745611
43578.3	-36200.3	-14525.7	3.10287	-0.121685	-1.00588e-45	0.0604864
43578.3	-36200.2	-14525.7	3.09977	-0.10783	3.74487e-46	0.0481617
43578.3	-36200.2	-14525.7	3.10004	-0.098734	-1.00023e-46	0.0388206
43578.3	-36200.2	-14525.7	3.10008	-0.0920351	2.55893e-47	0.0315394
43578.3	-36200.1	-14525.7	3.09946	-0.0855724	-8.47104e-48	0.0260825
43578.3	-36200.1	-14525.8	3.09586	-0.0826441	2.26136e-48	0.0220554
43578.4	-36200	-14525.8	3.09239	-0.0791428	-5.73648e-49	0.0188215
43578.4	-36199.9	-14525.8	3.08969	-0.0757162	1.78095e-49	0.015309
43578.4	-36199.9	-14525.8	3.09008	-0.0721853	-4.75147e-50	0.0123095
43578.4	-36199.9	-14525.8	3.08999	-0.0697456	1.19357e-50	0.0104497
43578.4	-36199.8	-14525.9	3.08995	-0.0700759	-3.55877e-51	0.00967032
43578.4	-36199.8	-14525.9	3.09022	-0.0699798	9.4883e-52	0.0100623
43578.5	-36199.7	-14525.9	3.089	-0.070005	-2.35628e-52	0.0115619
43578.5	-36199.6	-14525.9	3.08526	-0.0699985	6.83343e-53	0.0144184
43578.5	-36199.6	-14525.9	3.08175	-0.0700004	-1.82056e-53	0.0173958
43578.5	-36199.6	-14525.9	3.07974	-0.0699999	4.4599e-54	0.0191244
43578.5	-36199.5	-14526	3.08007	-0.07	-1.26766e-54	0.0196902
43578.5	-36199.5	-14526	3.08	-0.07	3.37446e-55	0.0195859
43578.6	-36199.4	-14526	3.07994	-0.07	-8.13128e-56	0.0196131
43578.6	-36199.4	-14526	3.08027	-0.07	2.2764e-56	0.0196064
43578.6	-36199.3	-14526	3.07849	-0.07	-6.05388e-57	0.0196082
43578.6	-36199.3	-14526.1	3.0748	-0.07	1.42928e-57	0.0196078
43578.6	-36199.2	-14526.1	3.07109	-0.07	-3.95461e-58	0.0196079
43578.6	-36199.2	-14526.1	3.06977	-0.07	1.05053e-58	0.0196078
43578.7	-36199.1	-14526.1	3.07005	-0.07	-2.41648e-59	0.0196078
43578.7	-36199.1	-14526.1	3.06998	-0.07	6.62433e-60	0.0196078
43578.7	-36199	-14526.1	3.07002	-0.07	-1.75747e-60	0.0196078
43578.7	-36199	-14526.2	3.06993	-0.07	3.90538e-61	0.0196078
43578.7	-36198.9	-14526.2	3.07027	-0.07	-1.06272e-61	0.0196078
43578.8	-36198.9	-14526.2	3.06781	-0.07	2.81515e-62	0.0196078
43578.8	-36198.8	-14526.2	3.06419	-0.07	-5.96018e-63	0.0196078
43578.8	-36198.8	-14526.2	3.06054	-0.07	1.61237e-63	0.0196078
43578.8	-36198.7	-14526.2	3.05987	-0.07	-4.26342e-64	0.0196079
43578.8	-36198.7	-14526.3	3.06003	-0.0700001	8.38508e-65	0.0196078
43578.8	-36198.6	-14526.3	3.05999	-0.0699997	-2.25796e-65	0.0196082
43578.9	-36198.6	-14526.3	3.06002	-0.0700011	5.95724e-66	0.0196066
43578.9	-36198.5	-14526.3	3.05996	-0.069997	-1.02974e-66	0.0196111
43578.9	-36198.5	-14526.3	3.06016	-0.0700116	2.76338e-67	0.0195951
43578.9	-36198.4	-14526.3	3.05712	-0.0699566	-7.27052e-68	0.0196557
43578.9	-36198.4	-14526.4	3.05355	-0.0700874	9.29155e-69	0.0186139
43578.9	-36198.3	-14526.4	3.05011	-0.066884	-2.48768e-69	0.0165084
43579	-36198.3	-14526.4	3.04997	-0.0635525	6.52195e-70	0.0132523
43579	-36198.2	-14526.4	3.05	-0.06	1.19039e-78	0.0108932
43579	-36198.2	-14526.4	3.05	-0.06	-3.18365e-79	0.00980392
43579	-36198.1	-14526.5	3.05	-0.06	8.3073e-80	0.00980392
43579	-36198.1	-14526.5	3.05003	-0.0600019	-2.83223e-72	0.00980233
43579	-36198	-14526.5	3.04989	-0.0599995	7.57167e-73	0.00980435
43579.1	-36198	-14526.5	3.04645	-0.0600001	-1.96428e-73	0.00980381
43579.1	-36197.9	-14526.5	3.04288	-0.0599999	9.74782e-74	0.00980398
43579.1	-36197.9	-14526.5	3.03984	-0.06	-2.60484e-74	0.00980391
43579.1	-36197.9	-14526.6	3.04004	-0.06	6.71369e-75	0.00980393
43579.1	-36197.8	-14526.6	3.03999	-0.06	-2.50007e-75	0.00980392
43579.1	-36197.8	-14526.6	3.04	-0.06	6.6989e-76	0.00980392
43579.2	-36197.7	-14526.6	3.04001	-0.06	-1.79494e-76	0.00980392
43579.2	-36197.7	-14526.6	3.03997	-0.06	4.80841e-77	0.00980392
43579.2	-36197.6	-14526.7	3.04011	-0.06	-1.2843e-77	0.00980392
43579.2	-36197.6	-14526.7	3.03958	-0.06	3.28566e-78	0.00980392
43579.2	-36197.5	-14526.7	3.03583	-0.06	-1.08768e-78	0.00980392
43579.2	-36197.5	-14526.7	3.03244	-0.06	2.90358e-79	0.00980392
43579.3	-36197.4	-14526.7	3.02976	-0.06	-7.36564e-80	0.00980392
43579.3	-36197.4	-14526.7	3.03007	-0.06	2.28674e-80	0.00980392
43579.3	-36197.3	-14526.8	3.02998	-0.06	-6.10088e-81	0.00980392
43579.3	-36197.3	-14526.8	3.03001	-0.06	1.53255e-81	0.00980392
43579.3	-36197.2	-14526.8	3.02999	-0.06	-4.56945e-82	0.00980394
43579.3	-36197.2	-14526.8	3.03001	-0.0600001	1.2183e-82	0.00980385
43579.4	-36197.1	-14526.8	3.02995	-0.0599997	-3.02547e-83	0.00980418
43579.4	-36197.1	-14526.8	3.03023	-0.0600013	8.77413e-84	0.00980282
43579.4	-36197	-14526.9	3.02891	-0.059995	-2.3376e-84	0.00980807
43579.4	-36197	-14526.9	3.0252	-0.060018	5.7265e-85	0.00978892
43579.4	-36196.9	-14526.9	3.02151	-0.0599237	-1.62767e-85	0.00986746
43579.4	-36196.9	-14526.9	3.01973	-0.0602869	4.3328e-86	0.00945149
43579.5	-36196.8	-14526.9	3.02007	-0.0585585	-1.04406e-86	0.00778038
43579.5	-36196.8	-14527	3.01998	-0.0548878	2.9229e-87	0.00478867
43579.5	-36196.7	-14527	3.02001	-0.0513125	-7.77318e-88	0.00195835
43579.5	-36196.7	-14527	3.01999	-0.0497721	1.8352e-88	0.000336918
43579.5	-36196.6	-14527	3.02002	-0.050063	-5.07772e-89	-4.67922e-05
43579.5	-36196.6	-14527	3.01992	-0.0499833	1.34888e-89	-6.6846e-05
43579.6	-36196.5	-14527	3.02027	-0.0500039	-3.10276e-90	0.000555878
43579.6	-36196.5	-14527.1	3.01802	-0.0499989	8.50564e-91	0.00234734
43579.6	-36196.4	-14527.1	3.01455	-0.0500003	-2.25659e-91	0.00539093
43579.6	-36196.4	-14527.1	3.01079	-0.0499999	5.0145e-92	0.00816358
43579.6	-36196.4	-14527.1	3.00981	-0.05	-1.36453e-92	0.00961916
43579.7	-36196.3	-14527.1	3.01005	-0.05	3.61465e-93	0.00984552
43579.7	-36196.2	-14527.1	3.00999	-0.05	-7.65287e-94	0.00979511
43579.7	-36196.2	-14527.2	3.01	-0.05	2.07028e-94	0.0098063
43579.7	-36196.2	-14527.2	3.00999	-0.05	-5.47422e-95	0.00980329
43579.7	-36196.1	-14527.2	3.01002	-0.05	1.07664e-95	0.00980405
43579.7	-36196.1	-14527.2	3.00994	-0.05	-2.89922e-96	0.00980389
43579.8	-36196	-14527.2	3.01024	-0.05	7.64909e-97	0.00980393
43579.8	-36196	-14527.2	3.00713	-0.05	-1.32219e-97	0.00980392
43579.8	-36195.9	-14527.3	3.00375	-0.05	3.54818e-98	0.00980392
43579.8	-36195.9	-14527.3	3.00024	-0.05	-9.33535e-99	0.00980392
43579.8	-36195.8	-14527.3	2.99997	-0.05	1.19303e-99	0.00980392
43579.8	-36195.8	-14527.3	3.00001	-0.05	-3.19418e-100	0.00980392
43579.9	-36195.7	-14527.3	3	-0.05	8.37418e-101	0.00980391
43579.9	-36195.7	-14527.4	3	-0.05	0	0.00980392
43579.9	-36195.6	-14527.4	3	-0.05	-4.08781e-110	0.00980392
43579.9	-36195.6	-14527.4	3	-0.05	1.06666e-110	0.00980392
43579.9	-36195.5	-14527.4	2.99999	-0.05	-3.63658e-103	0.00980633
43579.9	-36195.5	-14527.4	3.00003	-0.05	9.72202e-104	0.00979474
43580	-36195.4	-14527.4	2.99988	-0.05	-2.52213e-104	0.00983847
43580	-36195.4	-14527.5	2.99624	-0.05	1.25162e-104	0.0110764
43580	-36195.3	-14527.5	2.99289	-0.05	-3.34461e-105	0.0134857
43580	-36195.3	-14527.5	2.98984	-0.05	8.62024e-106	0.0179849
43580	-36195.2	-14527.5	2.99006	-0.05	-3.20931e-106	0.0226017
43580	-36195.2	-14527.5	2.98998	-0.05	8.57185e-107	0.0267782
43580.1	-36195.2	-14527.5	2.99	-0.05	-2.19296e-107	0.030001
43580.1	-36195.1	-14527.6	2.99	-0.05	7.25957e-108	0.033476
43580.1	-36195.1	-14527.6	2.99001	-0.05	-1.93795e-108	0.036702
43580.1	-36195	-14527.6	2.98996	-0.05	4.91609e-109	0.0400185
43580.1	-36195	-14527.6	2.99017	-0.05	-1.52625e-109	0.0435109
43580.1	-36194.9	-14527.6	2.98929	-0.05	4.07194e-110	0.0465094
43580.2	-36194.9	-14527.6	2.98561	-0.05	-1.02288e-110	0.0483957
43580.2	-36194.8	-14527.7	2.98196	-0.05	3.04982e-111	0.0490535
43580.2	-36194.8	-14527.7	2.97972	-0.05	-8.13135e-112	0.0492333
43580.2	-36194.7	-14527.7	2.98007	-0.05	2.0193e-112	0.0507887
43580.2	-36194.7	-14527.7	2.97998	-0.05	-5.85616e-113	0.0536309
43580.2	-36194.6	-14527.7	2.98001	-0.05	1.5602e-113	0.0566124
43580.3	-36194.6	-14527.8	2.98	-0.05	-3.82207e-114	0.0583396
43580.3	-36194.5	-14527.8	2.98	-0.05	1.08637e-114	0.0589071
43580.3	-36194.5	-14527.8	2.98002	-0.05	-2.89187e-115	0.058797
43580.3	-36194.4	-14527.8	2.97993	-0.05	6.9684e-116	0.0588453
43580.3	-36194.4	-14527.8	2.98027	-0.05	-1.95085e-116	0.0587535
43580.3	-36194.3	-14527.8	2.97849	-0.05	5.1881e-117	0.0592429
43580.4	-36194.3	-14527.9	2.9748	-0.05	-1.22488e-117	0.0609784
43580.4	-36194.2	-14527.9	2.97109	-0.05	3.38905e-118	0.0640628
43580.4	-36194.2	-14527.9	2.96977	-0.05	-9.00291e-119	0.0667011
43580.4	-36194.1	-14527.9	2.97005	-0.05	2.07089e-119	0.0689268
43580.4	-36194.1	-14527.9	2.96999	-0.05	-5.67696e-120	0.0709631
43580.5	-36194.1	-14527.9	2.97	-0.05	1.50613e-120	0.0745646
43580.5	-36194	-14528	2.97	-0.0500001	-3.34686e-121	0.0792395
43580.5	-36194	-14528	2.97	-0.0499996	9.10733e-122	0.0838782
43580.5	-36193.9	-14528	2.96999	-0.0500014	-2.41254e-122	0.0865889
43580.5	-36193.9	-14528	2.97002	-0.0499954	5.1078e-123	0.088786
43580.5	-36193.8	-14528	2.96993	-0.0500182	-1.38178e-123	0.0909083
43580.6	-36193.8	-14528	2.97028	-0.0499319	3.65369e-124	0.0940103
43580.6	-36193.7	-14528.1	2.96737	-0.0502057	-7.1859e-125	0.096635
43580.6	-36193.7	-14528.1	2.96395	-0.047334	1.93505e-125	0.0979382
43580.6	-36193.6	-14528.1	2.96038	-0.043969	-5.10527e-126	0.0980786
43580.6	-36193.6	-14528.1	2.95994	-0.0402638	8.82474e-127	0.0979936
43580.6	-36193.5	-14528.1	2.96002	-0.0399309	-2.36818e-127	0.0989496
43580.7	-36193.5	-14528.1	2.96	-0.0400182	6.23074e-128	0.10096
43580.7	-36193.4	-14528.2	2.96	-0.0399977	-7.96274e-129	0.104388
43580.7	-36193.4	-14528.2	2.96	-0.0400006	2.13191e-129	0.106667
43580.7	-36193.4	-14528.2	2.96	-0.0399998	-5.58922e-130	0.107788
43580.7	-36193.3	-14528.2	2.96	-0.04	-1.02015e-138	0.108932
43580.7	-36193.2	-14528.2	2.96	-0.04	2.72835e-139	0.111111
43580.8	-36193.2	-14528.3	2.96	-0.04	-2.13577e-139	0.114379
43580.8	-36193.1	-14528.3	2.96003	-0.04	2.42718e-132	0.117835
43580.8	-36193.1	-14528.3	2.95989	-0.04	-6.48882e-133	0.121141
43580.8	-36193.1	-14528.3	2.95645	-0.04	1.68336e-133	0.125536
43580.8	-36193	-14528.3	2.95288	-0.04	-8.35375e-134	0.130253
43580.8	-36193	-14528.3	2.94984	-0.04	2.23231e-134	0.13564
43580.9	-36192.9	-14528.4	2.95004	-0.04	-5.75345e-135	0.139973
43580.9	-36192.9	-14528.4	2.94998	-0.0399999	2.142e-135	0.144478
43580.9	-36192.8	-14528.4	2.95	-0.0400005	-5.72116e-136	0.147565
43580.9	-36192.8	-14528.4	2.95	-0.039998	1.46366e-136	0.151082
43580.9	-36192.7	-14528.4	2.95	-0.0400103	-4.8453e-137	0.155725
43580.9	-36192.7	-14528.4	2.95	-0.039961	1.29346e-137	0.16017
43581	-36192.6	-14528.5	2.95	-0.0401442	-3.28117e-138	0.163953
43581	-36192.6	-14528.5	2.95	-0.0392342	1.01867e-138	0.164444
43581	-36192.6	-14528.5	2.95	-0.0358551	-2.71776e-139	0.162365
43581	-36192.5	-14528.5	2.95	-0.0313698	6.82703e-140	0.157644
43581	-36192.4	-14528.5	2.95	-0.025069	-2.03555e-140	0.153065
43581	-36192.4	-14528.5	2.95	-0.0222839	5.42715e-141	0.149101
43581.1	-36192.4	-14528.6	2.95	-0.0187279	-1.34775e-141	0.145859
43581.1	-36192.3	-14528.6	2.95	-0.0152731	3.90861e-142	0.142417
43581.1	-36192.3	-14528.6	2.95	-0.011988	-1.04133e-142	0.139182
43581.1	-36192.2	-14528.6	2.95	-0.00852607	2.55099e-143	0.135903
43581.1	-36192.2	-14528.6	2.95	-0.00514724	-7.25079e-144	0.131988
43581.1	-36192.1	-14528.6	2.95	-0.00150368	1.93013e-144	0.127632
43581.2	-36192.1	-14528.7	2.95	0.00022478	-4.65095e-145	0.122939
43581.2	-36192	-14528.7	2.95	1.33076e-05	1.30206e-145	0.119565
43581.2	-36192	-14528.7	2.95	-0.000288907	-3.46272e-146	0.117626
43581.2	-36191.9	-14528.7	2.95	0.00166944	8.17526e-147	0.115403
43581.2	-36191.9	-14528.7	2.95	0.00529824	-2.26197e-147	0.112521
43581.2	-36191.8	-14528.8	2.95	0.00889555	6.00886e-148	0.109187
43581.3	-36191.8	-14528.8	2.95	0.0102009	-1.38219e-148	0.10582
43581.3	-36191.7	-14528.8	2.95	0.0099434	3.78901e-149	0.102367
43581.3	-36191.7	-14528.8	2.95	0.0100207	-1.00524e-149	0.0997794
43581.3	-36191.6	-14528.8	2.95	0.00997612	2.23381e-150	0.0982382
43581.3	-36191.6	-14528.8	2.95	0.010083	-6.07855e-151	0.0980553
43581.4	-36191.6	-14528.9	2.95	0.0096918	1.61022e-151	0.0974231
43581.4	-36191.5	-14528.9	2.95	0.0123983	-3.40912e-152	0.0954044
43581.4	-36191.5	-14528.9	2.95	0.0158406	9.22248e-153	0.0928372
43581.4	-36191.4	-14528.9	2.95	0.0195322	-2.4386e-153	0.0938279
43581.4	-36191.4	-14528.9	2.95	0.0198758	4.79613e-154	0.0996737
43581.4	-36191.3	-14528.9	2.95	0.0227035	-1.29152e-154	0.111057
43581.5	-36191.3	-14529	2.95	0.0257988	3.40744e-155	0.123787
43581.5	-36191.2	-14529	2.95	0.0326104	-5.88994e-156	0.140553
43581.5	-36191.2	-14529	2.95	0.0363104	1.58061e-156	0.159692
43581.5	-36191.1	-14529	2.95	0.0397891	-4.15862e-157	0.186685
43581.5	-36191.1	-14529	2.95	0.039946	5.31461e-158	0.225128
43581.5	-36191	-14529	2.95	0.043101	-1.42291e-158	0.270641
43581.6	-36191	-14529.1	2.94999	0.0464741	3.73045e-159	0.31941
43581.6	-36190.9	-14529.1	2.95	0.05	6.80882e-168	0.37146
43581.6	-36190.9	-14529.1	2.95	0.0533333	0	0.416122
43581.6	-36190.9	-14529.1	2.95333	0.0566667	4.75164e-169	0.456427
43581.6	-36190.8	-14529.1	2.95689	0.0600698	-1.61999e-161	0.494478
43581.6	-36190.8	-14529.2	2.96009	0.0600813	4.33087e-162	0.528073
43581.7	-36190.7	-14529.2	2.95998	0.0635607	-1.12354e-162	0.563306
43581.7	-36190.7	-14529.2	2.96001	0.0671128	5.57559e-163	0.606655
43581.7	-36190.6	-14529.2	2.95999	0.0701749	-1.48992e-163	0.653925
43581.7	-36190.6	-14529.2	2.96002	0.0698979	3.84006e-164	0.705671
43581.7	-36190.5	-14529.2	2.95991	0.0703879	-1.42965e-164	0.758206
43581.7	-36190.5	-14529.3	2.96038	0.0739705	3.8185e-165	0.802458
43581.8	-36190.4	-14529.3	2.96398	0.0772607	-9.769e-166	0.841062
43581.8	-36190.4	-14529.3	2.96759	0.0808629	3.23392e-166	0.877739
43581.8	-36190.3	-14529.3	2.97024	0.0839069	-8.63301e-167	0.913967
43581.8	-36190.3	-14529.3	2.96997	0.0882624	2.18997e-167	0.956738
43581.8	-36190.2	-14529.3	2.96985	0.0945017	-6.79899e-168	1.0068
43581.8	-36190.2	-14529.4	2.9707	0.0984086	1.81393e-168	1.05432
43581.9	-36190.1	-14529.4	2.97439	0.10472	-4.5566e-169	1.10228
43581.9	-36190.1	-14529.4	2.97805	0.107748	1.3586e-169	1.14654
43581.9	-36190	-14529.4	2.98027	0.111251	-3.62227e-170	1.18321
43581.9	-36190	-14529.4	2.97998	0.114321	8.99539e-171	1.21392
43581.9	-36189.9	-14529.4	2.97979	0.119396	-2.60874e-171	1.23704
43581.9	-36189.9	-14529.5	2.98109	0.124977	6.95022e-172	1.25117
43582	-36189.9	-14529.5	2.98478	0.128259	-1.70262e-172	1.26077
43582	-36189.8	-14529.5	2.98857	0.130326	4.83944e-173	1.26702
43582	-36189.8	-14529.5	2.98998	0.129913	-1.28824e-173	1.26697
43582	-36189.7	-14529.5	2.99138	0.130021	3.10421e-174	1.25462
43582	-36189.7	-14529.5	2.99514	0.129994	-8.69043e-175	1.22554
43582	-36189.6	-14529.6	2.99866	0.130001	2.31114e-175	1.18314
43582.1	-36189.6	-14529.6	3.0003	0.130001	-5.45646e-176	1.12877
43582.1	-36189.5	-14529.6	2.99966	0.129995	1.50972e-176	1.07145
43582.1	-36189.5	-14529.6	3.00175	0.13002	-4.01052e-177	1.01694
43582.1	-36189.4	-14529.6	3.0054	0.12993	9.22519e-178	0.95766
43582.1	-36189.4	-14529.7	3.00909	0.130281	-2.52892e-178	0.895911
43582.2	-36189.3	-14529.7	3.01028	0.128044	6.70934e-179	0.829909
43582.2	-36189.3	-14529.7	3.00969	0.124393	-1.49092e-179	0.752531
43582.2	-36189.2	-14529.7	3.01222	0.12071	4.05704e-180	0.673611
43582.2	-36189.2	-14529.7	3.01561	0.119829	-1.07472e-180	0.599598
43582.2	-36189.1	-14529.7	3.01946	0.120054	2.27537e-181	0.52974
43582.2	-36189.1	-14529.8	3.0199	0.119916	-6.15541e-182	0.477415
43582.3	-36189	-14529.8	3.02238	0.120283	1.62761e-182	0.446709
43582.3	-36189	-14529.8	3.02603	0.117365	-3.2011e-183	0.434833
43582.3	-36188.9	-14529.8	3.02963	0.113946	8.62005e-184	0.440142
43582.3	-36188.9	-14529.8	3.03008	0.11038	-2.27425e-184	0.455078
43582.3	-36188.8	-14529.8	3.03002	0.109937	3.93116e-185	0.47843
43582.3	-36188.8	-14529.9	3.02985	0.110018	-1.05495e-185	0.504504
43582.4	-36188.8	-14529.9	3.03288	0.109991	2.77561e-186	0.532351
43582.4	-36188.7	-14529.9	3.03645	0.11001	-3.54716e-187	0.564567
43582.4	-36188.7	-14529.9	3.03989	0.109963	9.49703e-188	0.594251
43582.4	-36188.6	-14529.9	3.04005	0.112918	-2.48983e-188	0.61958
43582.4	-36188.5	-14530	3.04	0.123333	-4.54444e-197	0.638344
43582.4	-36188.5	-14530	3.04333	0.136667	-1.2154e-197	0.645969
43582.5	-36188.5	-14530	3.04667	0.156667	-3.17141e-198	0.645969
43582.5	-36188.4	-14530	3.05021	0.177948	1.08124e-190	0.637712
43582.5	-36188.4	-14530	3.05352	0.201507	-2.89057e-191	0.62429
43582.5	-36188.3	-14530	3.05688	0.232172	7.49887e-192	0.601803
43582.5	-36188.3	-14530.1	3.06035	0.275541	-3.72134e-192	0.565919
43582.5	-36188.2	-14530.1	3.06395	0.326388	9.94427e-193	0.519189
43582.6	-36188.2	-14530.1	3.07086	0.383486	-2.56299e-193	0.464725
43582.6	-36188.1	-14530.1	3.07789	0.439435	9.54199e-194	0.405031
43582.6	-36188.1	-14530.1	3.08438	0.48791	-2.5486e-194	0.352573
43582.6	-36188	-14530.1	3.09166	0.531076	6.52018e-195	0.301632
43582.6	-36188	-14530.2	3.10248	0.571837	-2.15843e-195	0.25383
43582.6	-36187.9	-14530.2	3.11232	0.604556	5.76197e-196	0.210042
43582.7	-36187.9	-14530.2	3.12235	0.64332	-1.46166e-196	0.163068
43582.7	-36187.8	-14530.2	3.13372	0.691976	4.53789e-197	0.106446
43582.7	-36187.8	-14530.2	3.14725	0.745563	-1.21068e-197	0.0491358
43582.7	-36187.7	-14530.3	3.16084	0.799969	3.04124e-198	-0.0135416
43582.7	-36187.7	-14530.3	3.17462	0.855322	-9.06778e-199	-0.0748523
43582.7	-36187.6	-14530.3	3.18883	0.902548	2.41763e-199	-0.12347
43582.8	-36187.6	-14530.3	3.20628	0.944246	-6.00384e-200	-0.156812
43582.8	-36187.5	-14530.3	3.22373	0.981391	1.74117e-200	-0.174924
43582.8	-36187.5	-14530.3	3.23975	1.02098	-4.63882e-201	-0.186712
43582.8	-36187.4	-14530.4	3.25877	1.07271	1.13639e-201	-0.202497
43582.8	-36187.3	-14530.4	3.27809	1.13045	-3.23001e-202	-0.223647
43582.8	-36187.3	-14530.4	3.29563	1.18518	8.59817e-203	-0.245932
43582.9	-36187.2	-14530.4	3.31651	1.23889	-2.07186e-203	-0.269167
43582.9	-36187.2	-14530.4	3.3389	1.28752	5.8003e-204	-0.291573
43582.9	-36187.1	-14530.5	3.36225	1.32665	-1.54254e-204	-0.313662
43582.9	-36187.1	-14530.5	3.38645	1.36092	3.64183e-205	-0.341682
43582.9	-36187	-14530.5	3.41057	1.38839	-1.00764e-205	-0.374667
43582.9	-36187	-14530.5	3.43353	1.40523	2.67677e-206	-0.410631
43583	-36186.9	-14530.5	3.45794	1.41647	-6.15722e-207	-0.451973
43583	-36186.9	-14530.6	3.48191	1.42505	1.68789e-207	-0.494791
43583	-36186.8	-14530.6	3.50493	1.42634	-4.47805e-208	-0.531072
43583	-36186.8	-14530.6	3.52934	1.41122	9.95096e-209	-0.556003
43583	-36186.7	-14530.6	3.55354	1.37922	-2.70781e-209	-0.561006
43583.1	-36186.6	-14530.6	3.57413	1.33034	7.17304e-210	-0.549314
43583.1	-36186.6	-14530.7	3.595	1.27073	-1.51866e-210	-0.526087
43583.1	-36186.5	-14530.7	3.61542	1.21309	4.10834e-211	-0.498048
43583.1	-36186.5	-14530.7	3.63508	1.15695	-1.08632e-211	-0.467916
43583.1	-36186.4	-14530.7	3.6565	1.09748	2.13653e-212	-0.428405
43583.1	-36186.3	-14530.7	3.67383	1.03493	-5.75332e-213	-0.380784
43583.2	-36186.3	-14530.8	3.69051	0.964257	1.51791e-213	-0.322383
43583.2	-36186.2	-14530.8	3.70508	0.877154	-2.62379e-214	-0.24962
43583.2	-36186.2	-14530.8	3.71846	0.792683	7.04114e-215	-0.176168
43583.2	-36186.1	-14530.8	3.73167	0.715525	-1.85254e-215	-0.10526
43583.2	-36186.1	-14530.9	3.74594	0.64372	2.3675e-216	-0.0373264
43583.2	-36186	-14530.9	3.75609	0.592279	-6.33865e-217	0.0129082
43583.3	-36185.9	-14530.9	3.76618	0.56427	1.6618e-217	0.0444529
43583.3	-36185.9	-14530.9	3.77333	0.556667	3.03312e-226	0.0588235
43583.3	-36185.8	-14531	3.78333	0.56	-8.11199e-227	0.0620915
43583.3	-36185.8	-14531	3.79	0.576667	2.11671e-227	0.0653595
43583.3	-36185.7	-14531	3.80062	0.601528	-7.21656e-220	0.0748487
43583.3	-36185.6	-14531	3.81068	0.628336	1.92927e-220	0.0915409
43583.4	-36185.6	-14531	3.82417	0.658496	-5.00501e-221	0.112409
43583.4	-36185.5	-14531.1	3.83836	0.690586	2.48376e-221	0.131156
43583.4	-36185.5	-14531.1	3.85124	0.723718	-6.63716e-222	0.133171
43583.4	-36185.4	-14531.1	3.86145	0.753425	1.71063e-222	0.112772
43583.4	-36185.3	-14531.1	3.87584	0.781277	-6.36866e-223	0.0682487
43583.4	-36185.3	-14531.1	3.88894	0.803319	1.70103e-223	0.00947089
43583.5	-36185.2	-14531.2	3.90251	0.819355	-4.3518e-224	-0.064938
43583.5	-36185.1	-14531.2	3.91639	0.832625	1.44062e-224	-0.157287
43583.5	-36185.1	-14531.2	3.93041	0.842372	-3.84575e-225	-0.252465
43583.5	-36185	-14531.2	3.94694	0.851966	9.75566e-226	-0.351822
43583.5	-36184.9	-14531.3	3.9606	0.858232	-3.02875e-226	-0.44779
43583.5	-36184.9	-14531.3	3.97387	0.85946	8.08051e-227	-0.526333
43583.6	-36184.8	-14531.3	3.98748	0.855695	-2.02983e-227	-0.595815
43583.6	-36184.8	-14531.3	4.00146	0.851197	6.05216e-228	-0.653604
43583.6	-36184.7	-14531.4	4.01469	0.84456	-1.61361e-228	-0.694419
43583.6	-36184.6	-14531.4	4.02807	0.836277	4.00718e-229	-0.722548
43583.6	-36184.6	-14531.4	4.04358	0.827118	-1.16212e-229	-0.738761
43583.6	-36184.5	-14531.4	4.05909	0.819332	3.09611e-230	-0.742958
43583.7	-36184.4	-14531.4	4.0724	0.810366	-7.58465e-231	-0.738018
43583.7	-36184.4	-14531.5	4.08643	0.801973	2.15582e-231	-0.724246
43583.7	-36184.3	-14531.5	4.09941	0.793436	-5.73872e-232	-0.70628
43583.7	-36184.2	-14531.5	4.11364	0.78553	1.38283e-232	-0.681888
43583.7	-36184.2	-14531.5	4.12539	0.773722	-3.87133e-233	-0.657681
43583.7	-36184.1	-14531.6	4.13663	0.769841	1.02954e-233	-0.639299
43583.8	-36184	-14531.6	4.1509	0.781089	-2.43069e-234	-0.631813
43583.8	-36184	-14531.6	4.16467	0.806753	6.72535e-235	-0.638405
43583.8	-36183.9	-14531.6	4.17742	0.839348	-1.78657e-235	-0.657854
43583.8	-36183.8	-14531.7	4.1936	0.874154	4.10955e-236	-0.691514
43583.8	-36183.8	-14531.7	4.21084	0.908656	-1.12656e-236	-0.733046
43583.9	-36183.7	-14531.7	4.22769	0.939643	2.98881e-237	-0.77762
43583.9	-36183.6	-14531.7	4.24244	0.968615	-6.64162e-238	-0.824534
43583.9	-36183.6	-14531.8	4.25829	0.993964	1.80729e-238	-0.865707
43583.9	-36183.5	-14531.8	4.27506	1.01071	-4.78754e-239	-0.896217
43583.9	-36183.4	-14531.8	4.29244	1.01458	1.01362e-239	-0.914938
43583.9	-36183.4	-14531.8	4.30981	1.00405	-2.74248e-240	-0.918411
43584	-36183.3	-14531.9	4.32329	0.983377	7.26648e-241	-0.909124
43584	-36183.2	-14531.9	4.34013	0.949825	-1.47423e-241	-0.888123
43584	-36183.2	-14531.9	4.35709	0.913586	5.72519e-242	-0.859477
43584	-36183.1	-14531.9	4.37386	0.870922	-8.07137e-242	-0.827431
43584	-36183	-14532	4.38841	0.831067	1.91337e-241	-0.791735
43584	-36183	-14532	4.40179	0.794162	-7.36053e-241	-0.758559
43584.1	-36182.9	-14532	4.41499	0.760462	2.75282e-240	-0.72801
43584.1	-36182.8	-14532	4.42929	0.728534	-5.54698e-240	-0.697725
43584.1	-36182.7	-14532.1	4.43938	0.698242	2.13818e-239	-0.672431
43584.1	-36182.7	-14532.1	4.45246	0.674646	-7.99797e-239	-0.648448
43584.1	-36182.6	-14532.1	4.46667	0.653333	0	-0.626362
43584.1	-36182.5	-14532.1	4.47667	0.64	8.99036e-246	-0.610022
43584.2	-36182.5	-14532.2	4.48667	0.63	-3.36155e-245	-0.600218
43584.2	-36182.4	-14532.2	4.49741	0.619471	1.84174e-236	-0.599384
43584.2	-36182.3	-14532.2	4.51069	0.613058	-7.02501e-236	-0.609859
43584.2	-36182.2	-14532.2	4.52059	0.6099	2.62386e-235	-0.629869
43584.2	-36182.2	-14532.3	4.53123	0.610269	-2.05313e-234	-0.65611
43584.2	-36182.1	-14532.3	4.54115	0.613743	7.80356e-234	-0.694979
43584.3	-36182	-14532.3	4.55124	0.617111	-2.9079e-233	-0.759299
43584.3	-36181.9	-14532.4	4.56182	0.620365	1.68227e-232	-0.863173
43584.3	-36181.9	-14532.4	4.57172	0.624914	-6.3763e-232	-0.985825
43584.3	-36181.8	-14532.4	4.58188	0.645177	2.36788e-231	-1.13182
43584.3	-36181.7	-14532.4	4.59229	0.682887	-1.20395e-230	-1.30524
43584.3	-36181.7	-14532.5	4.60283	0.728352	4.55319e-230	-1.48544
43584.4	-36181.6	-14532.5	4.61671	0.783511	-1.6831e-229	-1.67703
43584.4	-36181.5	-14532.5	4.63065	0.83853	7.94974e-229	-1.85652
43584.4	-36181.4	-14532.5	4.64391	0.873297	-3.00102e-228	-1.98253
43584.4	-36181.4	-14532.6	4.65727	0.873489	1.10285e-227	-2.06748
43584.4	-36181.3	-14532.6	4.67258	0.850239	-4.96293e-227	-2.11692
43584.4	-36181.2	-14532.6	4.68825	0.809519	1.87065e-226	-2.1426
43584.5	-36181.1	-14532.7	4.70178	0.744407	-6.82393e-226	-2.14551
43584.5	-36181.1	-14532.7	4.71446	0.66044	2.96661e-225	-2.12431
43584.5	-36181	-14532.7	4.72423	0.568669	-1.11675e-224	-2.08209
43584.5	-36180.9	-14532.7	4.73311	0.473477	4.03617e-224	-2.02449
43584.5	-36180.8	-14532.8	4.74012	0.382257	-1.70956e-223	-1.96089
43584.5	-36180.8	-14532.8	4.74481	0.305068	6.42836e-223	-1.90146
43584.6	-36180.7	-14532.8	4.74995	0.232205	-2.2962e-222	-1.84291
43584.6	-36180.6	-14532.8	4.75541	0.169563	9.52918e-222	-1.79125
43584.6	-36180.5	-14532.9	4.75861	0.123947	-3.57976e-221	-1.75134
43584.6	-36180.4	-14532.9	4.76025	0.0907405	1.25944e-220	-1.71879
43584.6	-36180.4	-14532.9	4.75994	0.0664337	-5.14112e-220	-1.69712
43584.6	-36180.3	-14533	4.76	0.0569332	1.9297e-219	-1.68608
43584.7	-36180.2	-14533	4.76007	0.055971	-6.65394e-219	-1.68463
43584.7	-36180.1	-14533	4.75972	0.0623326	2.67942e-218	-1.6907
43584.7	-36180.1	-14533	4.76195	0.0748667	-1.00497e-217	-1.70126
43584.7	-36180	-14533.1	4.76561	0.0912995	3.37054e-217	-1.7149
43584.7	-36179.9	-14533.1	4.76927	0.108659	-1.34177e-216	-1.72819
43584.8	-36179.9	-14533.1	4.77024	0.124631	5.02925e-216	-1.74181
43584.8	-36179.8	-14533.2	4.76973	0.145	-1.61993e-215	-1.757
43584.8	-36179.7	-14533.2	4.77243	0.163563	6.38589e-215	-1.76916
43584.8	-36179.6	-14533.2	4.7759	0.17269	-2.39215e-214	-1.77545
43584.8	-36179.5	-14533.2	4.77937	0.171414	7.22619e-214	-1.77176
43584.8	-36179.5	-14533.3	4.78277	0.159358	-2.82457e-213	-1.75995
43584.9	-36179.4	-14533.3	4.786	0.143355	1.05752e-212	-1.74108
43584.9	-36179.3	-14533.3	4.78974	0.122361	-2.84051e-212	-1.72198
43584.9	-36179.2	-14533.3	4.79007	0.10522	1.1021e-211	-1.70898
43584.9	-36179.2	-14533.4	4.78997	0.0885314	-4.12429e-211	-1.70494
43584.9	-36179.1	-14533.4	4.79003	0.0741464	8.31086e-211	-1.70467
43584.9	-36179	-14533.4	4.78991	0.0606829	-3.20357e-210	-1.70884
43585	-36178.9	-14533.4	4.79311	0.0506072	1.19831e-209	-1.71606
43585	-36178.8	-14533.5	4.79667	0.04	3.51481e-217	-1.73312
43585	-36178.8	-14533.5	4.8	0.0333333	-1.347e-216	-1.75381
43585	-36178.7	-14533.5	4.8	0.0266667	1.51096e-215	-1.78105
43585	-36178.6	-14533.6	4.80001	0.02312	-2.75943e-207	-1.81125
43585	-36178.5	-14533.6	4.8	0.019937	1.05254e-206	-1.84518
43585.1	-36178.5	-14533.6	4.8	0.0199102	-3.93125e-206	-1.88264
43585.1	-36178.4	-14533.7	4.8	0.0161644	3.07615e-205	-1.92806
43585.1	-36178.3	-14533.7	4.8	0.013128	-1.16919e-204	-1.97244
43585.1	-36178.2	-14533.7	4.8	0.0136194	4.35683e-204	-2.0161
43585.1	-36178.1	-14533.7	4.8	0.0173694	-2.5205e-203	-2.05789
43585.1	-36178.1	-14533.8	4.8	0.0203478	9.55343e-203	-2.09015
43585.2	-36178	-14533.8	4.8	0.0193372	-3.54772e-202	-2.11467
43585.2	-36177.9	-14533.8	4.8	0.0103473	1.80385e-201	-2.12681
43585.2	-36177.9	-14533.8	4.80001	-0.00878314	-6.82192e-201	-2.12472
43585.2	-36177.8	-14533.9	4.79996	-0.0373484	2.52175e-200	-2.11373
43585.2	-36177.7	-14533.9	4.80017	-0.0617016	-1.19109e-199	-2.09765
43585.2	-36177.6	-14533.9	4.79925	-0.0891802	4.49634e-199	-2.06782
43585.3	-36177.6	-14534	4.79574	-0.162549	-1.65236e-198	-2.00795
43585.3	-36177.5	-14534	4.7912	-0.271953	7.43583e-198	-1.90919
43585.3	-36177.4	-14534	4.7845	-0.397793	-2.80275e-197	-1.79261
43585.3	-36177.3	-14534	4.77651	-0.526377	1.02241e-196	-1.65275
43585.3	-36177.2	-14534.1	4.76588	-0.664957	-4.44479e-196	-1.49247
43585.3	-36177.2	-14534.1	4.75515	-0.80999	1.67319e-195	-1.32732
43585.4	-36177.1	-14534.1	4.73958	-0.957966	-6.04729e-195	-1.15317
43585.4	-36177	-14534.1	4.72191	-1.09253	2.56139e-194	-0.997562
43585.4	-36176.9	-14534.2	4.70587	-1.183	-9.63144e-194	-0.874412
43585.4	-36176.9	-14534.2	4.68706	-1.25702	3.44034e-193	-0.756461
43585.4	-36176.8	-14534.2	4.66471	-1.32728	-1.42773e-192	-0.63005
43585.4	-36176.7	-14534.3	4.63925	-1.39502	5.36345e-192	-0.495542
43585.5	-36176.6	-14534.3	4.61352	-1.46515	-1.88698e-191	-0.352277
43585.5	-36176.6	-14534.3	4.58778	-1.52311	7.70279e-191	-0.223686
43585.5	-36176.5	-14534.3	4.56111	-1.56649	-2.89122e-190	-0.116867
43585.5	-36176.4	-14534.4	4.53332	-1.59744	9.96942e-190	-0.00722824
43585.5	-36176.3	-14534.4	4.5059	-1.62057	-4.0145e-189	0.104191
43585.6	-36176.3	-14534.4	4.47962	-1.63573	1.50571e-188	0.213598
43585.6	-36176.2	-14534.4	4.45165	-1.6472	-5.04999e-188	0.32537
43585.6	-36176.1	-14534.5	4.42425	-1.65509	2.01034e-187	0.436867
43585.6	-36176.1	-14534.5	4.39844	-1.65942	-7.53519e-187	0.549966
43585.6	-36176	-14534.5	4.36726	-1.66011	2.4271e-186	0.678467
43585.6	-36175.9	-14534.5	4.33964	-1.65997	-9.5678e-186	0.792709
43585.7	-36175.9	-14534.6	4.31039	-1.66	3.58409e-185	0.897632
43585.7	-36175.8	-14534.6	4.28181	-1.66001	-1.08268e-184	1.01479
43585.7	-36175.7	-14534.6	4.25152	-1.65994	4.23197e-184	1.14519
43585.7	-36175.7	-14534.6	4.22761	-1.66023	-1.58445e-183	1.27925
43585.7	-36175.6	-14534.7	4.20002	-1.65714	4.25586e-183	1.40808
43585.7	-36175.5	-14534.7	4.17319	-1.6537	-1.65125e-182	1.50583
43585.8	-36175.5	-14534.7	4.14376	-1.65041	6.17932e-182	1.57672
43585.8	-36175.4	-14534.7	4.11175	-1.64686	-1.24519e-181	1.63032
43585.8	-36175.3	-14534.8	4.08484	-1.64356	4.79982e-181	1.66606
43585.8	-36175.3	-14534.8	4.05831	-1.64008	-1.7954e-180	1.69151
43585.8	-36175.2	-14534.8	4.03	-1.64	-5.26615e-188	1.71024
43585.8	-36175.1	-14534.8	4.00333	-1.63667	0	1.72004
43585.9	-36175.1	-14534.9	3.97333	-1.63333	-7.54608e-187	1.72549
43585.9	-36175	-14534.9	3.94503	-1.63007	4.13438e-178	1.73139
43585.9	-36174.9	-14534.9	3.91859	-1.6373	-1.57699e-177	1.74144
43585.9	-36174.9	-14534.9	3.89516	-1.65101	5.89008e-177	1.75463
43585.9	-36174.8	-14534.9	3.86647	-1.66838	-4.60892e-176	1.76845
43585.9	-36174.8	-14535	3.83651	-1.68193	1.75176e-175	1.78155
43586	-36174.7	-14535	3.80633	-1.70261	-6.52771e-175	1.79889
43586	-36174.6	-14535	3.77441	-1.72888	3.7764e-174	1.8251
43586	-36174.6	-14535	3.7453	-1.76199	-1.43136e-173	1.85403
43586	-36174.5	-14535.1	3.71799	-1.79311	5.31545e-173	1.88733
43586	-36174.5	-14535.1	3.68612	-1.83165	-2.70266e-172	1.92214
43586	-36174.4	-14535.1	3.65591	-1.86503	1.02211e-171	1.95708
43586.1	-36174.3	-14535.1	3.62166	-1.9078	-3.77827e-171	1.99569
43586.1	-36174.3	-14535.1	3.58663	-1.95823	1.78457e-170	2.04056
43586.1	-36174.2	-14535.2	3.55371	-2.00764	-6.73674e-170	2.08454
43586.1	-36174.2	-14535.2	3.51965	-2.05217	2.47569e-169	2.1268
43586.1	-36174.1	-14535.2	3.48458	-2.08916	-1.11409e-168	2.16461
43586.1	-36174.1	-14535.2	3.45201	-2.11988	4.19928e-168	2.19405
43586.2	-36174	-14535.2	3.41655	-2.14588	-1.53185e-167	2.22005
43586.2	-36173.9	-14535.3	3.37786	-2.16774	6.6595e-167	2.24099
43586.2	-36173.9	-14535.3	3.34186	-2.18243	-2.5069e-166	2.25626
43586.2	-36173.8	-14535.3	3.30397	-2.19461	9.06048e-166	2.26854
43586.2	-36173.8	-14535.3	3.26578	-2.20465	-3.83767e-165	2.27933
43586.2	-36173.7	-14535.3	3.2297	-2.2149	1.44305e-164	2.28852
43586.3	-36173.7	-14535.4	3.19167	-2.22367	-5.15456e-164	2.29673
43586.3	-36173.6	-14535.4	3.15363	-2.2293	2.13913e-163	2.30102
43586.3	-36173.6	-14535.4	3.11756	-2.22784	-8.03592e-163	2.29811
43586.3	-36173.5	-14535.4	3.07933	-2.21543	2.82721e-162	2.28332
43586.3	-36173.5	-14535.4	3.04158	-2.18991	-1.15409e-161	2.25687
43586.3	-36173.4	-14535.4	3.0051	-2.15748	4.33184e-161	2.22441
43586.4	-36173.4	-14535.5	2.96887	-2.12193	-1.49369e-160	2.19012
43586.4	-36173.3	-14535.5	2.93519	-2.09219	6.01481e-160	2.15935
43586.4	-36173.3	-14535.5	2.90014	-2.06526	-2.25597e-159	2.12949
43586.4	-36173.3	-14535.5	2.86117	-2.02561	7.56627e-159	2.08664
43586.4	-36173.2	-14535.5	2.82584	-1.96466	-3.01204e-158	2.02832
43586.5	-36173.1	-14535.5	2.79561	-1.88816	1.12898e-157	1.95737
43586.5	-36173.1	-14535.6	2.76412	-1.80201	-3.63646e-157	1.87932
43586.5	-36173.1	-14535.6	2.73365	-1.73361	1.43352e-156	1.80928
43586.5	-36173	-14535.6	2.70364	-1.67324	-5.36995e-156	1.74375
43586.5	-36173	-14535.6	2.67489	-1.59292	1.62215e-155	1.66284
43586.5	-36172.9	-14535.6	2.64782	-1.49735	-6.34065e-155	1.57125
43586.6	-36172.9	-14535.6	2.62392	-1.3981	2.37394e-154	1.4733
43586.6	-36172.8	-14535.7	2.60241	-1.29483	-6.37644e-154	1.36966
43586.6	-36172.8	-14535.7	2.58236	-1.19928	2.47403e-153	1.26418
43586.6	-36172.8	-14535.7	2.56228	-1.0757	-9.2583e-153	1.15278
43586.6	-36172.7	-14535.7	2.54428	-0.94432	1.86564e-152	1.02464
43586.6	-36172.7	-14535.7	2.53062	-0.822622	-7.19143e-152	0.914565
43586.7	-36172.7	-14535.7	2.52072	-0.732557	2.69e-151	0.808353
43586.7	-36172.6	-14535.7	2.50667	-0.61	7.89012e-159	0.688453
43586.7	-36172.6	-14535.8	2.49667	-0.47	3.02377e-158	0.556645
43586.7	-36172.5	-14535.8	2.48667	-0.323333	1.13061e-157	0.421569
43586.7	-36172.5	-14535.8	2.48315	-0.189884	-6.19443e-149	0.293966
43586.7	-36172.4	-14535.8	2.4799	-0.0951761	2.36276e-148	0.19889
43586.8	-36172.4	-14535.8	2.48002	-0.0229864	-8.82495e-148	0.126919
43586.8	-36172.4	-14535.8	2.48001	0.0283028	6.90541e-147	0.070526
43586.8	-36172.3	-14535.9	2.47993	0.0639066	-2.62461e-146	0.0309139
43586.8	-36172.3	-14535.9	2.48026	0.0926473	9.78029e-146	0.00245146
43586.8	-36172.3	-14535.9	2.48396	0.109313	-5.65808e-145	-0.0179992
43586.8	-36172.2	-14535.9	2.48736	0.121528	2.14457e-144	-0.0289088
43586.9	-36172.2	-14535.9	2.49011	0.127912	-7.964e-144	-0.0371502
43586.9	-36172.1	-14535.9	2.49047	0.134371	4.04932e-143	-0.0425857
43586.9	-36172.1	-14535.9	2.49416	0.137648	-1.5314e-142	-0.0463024
43586.9	-36172.1	-14535.9	2.49759	0.139654	5.66087e-142	-0.0467607
43586.9	-36172	-14536	2.50036	0.135558	-2.67378e-141	-0.0448915
43586.9	-36172	-14536	2.49973	0.132227	1.00935e-140	-0.0416796
43587	-36171.9	-14536	2.50082	0.129736	-3.70926e-140	-0.0398574
43587	-36171.9	-14536	2.50453	0.130075	1.66921e-139	-0.0391485
43587	-36171.8	-14536	2.50808	0.129993	-6.29167e-139	-0.0391636
43587	-36171.8	-14536	2.51007	0.129953	2.29513e-138	-0.0395419
43587	-36171.8	-14536	2.51103	0.130226	-9.97775e-138	-0.0407443
43587	-36171.7	-14536.1	2.51473	0.128911	3.75602e-137	-0.0419958
43587.1	-36171.7	-14536.1	2.5183	0.125201	-1.35751e-136	-0.0421721
43587.1	-36171.6	-14536.1	2.52038	0.121509	5.74987e-136	-0.040849
43587.1	-36171.6	-14536.1	2.51963	0.11973	-2.16208e-135	-0.0397218
43587.1	-36171.6	-14536.1	2.52146	0.120065	7.72294e-135	-0.0391327
43587.1	-36171.5	-14536.1	2.52511	0.119982	-3.205e-134	-0.0392389
43587.1	-36171.5	-14536.2	2.52867	0.120005	1.204e-133	-0.0392095
43587.2	-36171.5	-14536.2	2.5303	0.119999	-4.23593e-133	-0.0392171
43587.2	-36171.4	-14536.2	2.52966	0.12	1.72914e-132	-0.0392153
43587.2	-36171.4	-14536.2	2.53175	0.12	-6.49027e-132	-0.0392157
43587.2	-36171.3	-14536.2	2.5354	0.12	2.23795e-131	-0.0392161
43587.2	-36171.3	-14536.2	2.53909	0.120002	-9.01182e-131	-0.0392139
43587.3	-36171.2	-14536.2	2.54028	0.119994	3.38005e-130	-0.0392224
43587.3	-36171.2	-14536.3	2.5397	0.120021	-1.13363e-129	-0.0391931
43587.3	-36171.2	-14536.3	2.54222	0.119918	4.51286e-129	-0.0393057
43587.3	-36171.1	-14536.3	2.54563	0.120306	-1.69151e-128	-0.0384953
43587.3	-36171.1	-14536.3	2.5494	0.117607	5.44841e-128	-0.0373368
43587.3	-36171	-14536.3	2.55013	0.11414	-2.1478e-127	-0.0360419
43587.4	-36171	-14536.3	2.55003	0.110541	8.04564e-127	-0.0366949
43587.4	-36171	-14536.3	2.5498	0.109902	-2.43042e-126	-0.0379234
43587.4	-36170.9	-14536.4	2.55266	0.110026	9.50002e-126	-0.0390903
43587.4	-36170.9	-14536.4	2.55604	0.109993	-3.55681e-125	-0.0392472
43587.4	-36170.8	-14536.4	2.55972	0.110001	9.55364e-125	-0.0392102
43587.4	-36170.8	-14536.4	2.56012	0.109999	-3.70676e-124	-0.0392174
43587.5	-36170.8	-14536.4	2.5598	0.110001	1.38715e-123	-0.0392144
43587.5	-36170.7	-14536.4	2.56311	0.109998	-2.79523e-123	-0.0392176
43587.5	-36170.7	-14536.4	2.56646	0.110006	1.07747e-122	-0.0392085
43587.5	-36170.6	-14536.5	2.56989	0.109976	-4.03035e-122	-0.0392424
43587.5	-36170.6	-14536.5	2.57	0.11	-1.18216e-129	-0.0381264
43587.5	-36170.5	-14536.5	2.57	0.106667	4.53044e-129	-0.0359477
43587.6	-36170.5	-14536.5	2.57	0.103333	-1.69396e-128	-0.0326797
43587.6	-36170.5	-14536.5	2.57355	0.0999003	9.28094e-120	-0.0304029
43587.6	-36170.4	-14536.5	2.57688	0.100027	-3.54005e-119	-0.0293897
43587.6	-36170.4	-14536.6	2.58009	0.0999931	1.32222e-118	-0.0294169
43587.6	-36170.4	-14536.6	2.57997	0.100003	-1.03462e-117	-0.0294138
43587.6	-36170.3	-14536.6	2.57994	0.0999991	3.93238e-117	-0.029394
43587.7	-36170.3	-14536.6	2.58026	0.1	-1.46535e-116	-0.0294828
43587.7	-36170.2	-14536.6	2.58397	0.1	8.47734e-116	-0.0308018
43587.7	-36170.2	-14536.6	2.58734	0.0999979	-3.21315e-115	-0.0332229
43587.7	-36170.1	-14536.6	2.5902	0.100008	1.19322e-114	-0.0364483
43587.7	-36170.1	-14536.7	2.58997	0.0999606	-6.06698e-114	-0.0385281
43587.7	-36170.1	-14536.7	2.58987	0.100149	2.29445e-113	-0.0391398
43587.8	-36170	-14536.7	2.5906	0.0993976	-8.48153e-113	-0.0376781
43587.8	-36170	-14536.7	2.59436	0.0956371	4.00605e-112	-0.0350066
43587.8	-36169.9	-14536.7	2.5978	0.0922064	-1.51228e-111	-0.0318962
43587.8	-36169.9	-14536.7	2.60025	0.0897403	5.55748e-111	-0.0300525
43587.8	-36169.9	-14536.7	2.59998	0.0900774	-2.50093e-110	-0.0293263
43587.8	-36169.8	-14536.8	2.59979	0.0899794	9.42663e-110	-0.0294346
43587.9	-36169.8	-14536.8	2.60099	0.0900051	-3.43873e-109	-0.0294061
43587.9	-36169.7	-14536.8	2.60474	0.0899985	1.49494e-108	-0.0294134
43587.9	-36169.7	-14536.8	2.60825	0.0900004	-5.62754e-108	-0.0294114
43587.9	-36169.6	-14536.8	2.61027	0.09	2.03392e-107	-0.0294118
43587.9	-36169.6	-14536.8	2.60991	0.0899997	-8.61487e-107	-0.0294121
43587.9	-36169.6	-14536.8	2.61009	0.0900013	3.23939e-106	-0.0294103
43588	-36169.5	-14536.9	2.60975	0.0899952	-1.15711e-105	-0.0294171
43588	-36169.5	-14536.9	2.61153	0.0900199	4.80196e-105	-0.0293898
43588	-36169.4	-14536.9	2.61507	0.0899253	-1.80392e-104	-0.0294942
43588	-36169.4	-14536.9	2.61878	0.0902627	6.34657e-104	-0.0289279
43588	-36169.4	-14536.9	2.62026	0.0882492	-2.59072e-103	-0.0272015
43588	-36169.3	-14536.9	2.61991	0.0847415	9.72419e-103	-0.0242156
43588.1	-36169.3	-14537	2.62009	0.0810001	-3.35307e-102	-0.0213889
43588.1	-36169.2	-14537	2.61972	0.079774	1.35022e-101	-0.0197732
43588.1	-36169.2	-14537	2.62196	0.08006	-5.06424e-101	-0.0201183
43588.1	-36169.1	-14537	2.62561	0.0799867	1.69849e-100	-0.0220694
43588.1	-36169.1	-14537	2.62929	0.0800036	-6.76149e-100	-0.0252154
43588.2	-36169.1	-14537	2.63017	0.079999	2.53435e-99	-0.0278065
43588.2	-36169	-14537	2.62995	0.0800002	-8.1632e-99	-0.029247
43588.2	-36169	-14537.1	2.63008	0.08	3.21799e-98	-0.0294517
43588.2	-36168.9	-14537.1	2.62972	0.08	-1.20546e-97	-0.0294012
43588.2	-36168.9	-14537.1	2.63263	0.0800001	3.64143e-97	-0.0294138
43588.2	-36168.8	-14537.1	2.63605	0.0799997	-1.42336e-96	-0.0294115
43588.3	-36168.8	-14537.1	2.63962	0.0800011	5.32907e-96	-0.0294107
43588.3	-36168.8	-14537.1	2.64006	0.079997	-1.4314e-95	-0.029415
43588.3	-36168.7	-14537.2	2.63999	0.0800116	5.55374e-95	-0.029399
43588.3	-36168.7	-14537.2	2.63999	0.0799566	-2.07832e-94	-0.0294596
43588.3	-36168.6	-14537.2	2.64002	0.0800874	4.18802e-94	-0.0284178
43588.3	-36168.6	-14537.2	2.63991	0.076884	-1.61435e-93	-0.0263123
43588.4	-36168.6	-14537.2	2.64311	0.0735525	6.03857e-93	-0.0230562
43588.4	-36168.5	-14537.2	2.64667	0.07	0	-0.0206972
43588.4	-36168.5	-14537.3	2.65	0.07	-6.78783e-100	-0.0196078
43588.4	-36168.4	-14537.3	2.65	0.07	2.53801e-99	-0.0196078
43588.4	-36168.4	-14537.3	2.65001	0.0700019	-1.39054e-90	-0.0196136
43588.4	-36168.3	-14537.3	2.65	0.0699995	5.30396e-90	-0.01958
43588.5	-36168.3	-14537.3	2.65001	0.0700001	-1.98104e-89	-0.0184207
43588.5	-36168.3	-14537.3	2.64994	0.0699999	1.55014e-88	-0.015938
43588.5	-36168.2	-14537.3	2.65023	0.07	-5.89178e-88	-0.0113556
43588.5	-36168.2	-14537.4	2.65377	0.07	2.1955e-87	-0.00441846
43588.5	-36168.1	-14537.4	2.65735	0.07	-1.27014e-86	0.0065073
43588.5	-36168.1	-14537.4	2.66021	0.07	4.81418e-86	0.0199385
43588.6	-36168	-14537.4	2.65995	0.07	-1.78777e-85	0.0356898
43588.6	-36168	-14537.4	2.66001	0.0699998	9.08998e-85	0.0528762
43588.6	-36168	-14537.4	2.66003	0.0700007	-3.43772e-84	0.0674996
43588.6	-36167.9	-14537.4	2.65987	0.0699974	1.27076e-83	0.0802062
43588.6	-36167.9	-14537.5	2.66072	0.0700121	-6.00215e-83	0.0912702
43588.6	-36167.8	-14537.5	2.66433	0.0699541	2.2658e-82	0.100787
43588.7	-36167.8	-14537.5	2.66785	0.0701685	-8.32661e-82	0.111163
43588.7	-36167.7	-14537.5	2.67032	0.0690951	3.74707e-81	0.122639
43588.7	-36167.7	-14537.5	2.66992	0.0654827	-1.41237e-80	0.133594
43588.7	-36167.7	-14537.5	2.67002	0.0619111	5.15215e-80	0.143706
43588.7	-36167.6	-14537.5	2.67	0.0596818	-2.23982e-79	0.150802
43588.7	-36167.6	-14537.6	2.66999	0.0600848	8.43158e-79	0.154641
43588.8	-36167.5	-14537.6	2.67006	0.0599792	-3.04736e-78	0.157011
43588.8	-36167.5	-14537.6	2.66975	0.0600059	1.29074e-77	0.16108
43588.8	-36167.4	-14537.6	2.6713	0.0599984	-4.85349e-77	0.16928
43588.8	-36167.4	-14537.6	2.675	0.0600004	1.73366e-76	0.184107
43588.8	-36167.4	-14537.6	2.6787	0.0599999	-7.19465e-76	0.203657
43588.8	-36167.3	-14537.7	2.68025	0.06	2.70276e-75	0.224235
43588.9	-36167.3	-14537.7	2.67994	0.06	-9.5089e-75	0.246737
43588.9	-36167.2	-14537.7	2.68001	0.06	3.8816e-74	0.272383
43588.9	-36167.2	-14537.7	2.68	0.06	-1.45695e-73	0.304542
43588.9	-36167.2	-14537.7	2.67998	0.06	5.02381e-73	0.349128
43588.9	-36167.1	-14537.7	2.68008	0.06	-2.02299e-72	0.401139
43589	-36167.1	-14537.8	2.67968	0.06	7.58761e-72	0.458447
43589	-36167	-14537.8	2.68215	0.06	-2.5448e-71	0.528695
43589	-36167	-14537.8	2.68567	0.06	1.01306e-70	0.605055
43589	-36166.9	-14537.8	2.68928	0.0600001	-3.79715e-70	0.681674
43589	-36166.9	-14537.8	2.69013	0.0599996	1.22307e-69	0.761392
43589	-36166.8	-14537.8	2.68996	0.0600014	-4.82142e-69	0.837722
43589.1	-36166.8	-14537.8	2.69001	0.0599946	1.8061e-68	0.913241
43589.1	-36166.8	-14537.9	2.69	0.0600163	-5.45586e-68	0.999656
43589.1	-36166.7	-14537.9	2.68999	0.0599364	2.13258e-67	1.08468
43589.1	-36166.7	-14537.9	2.69006	0.0602381	-7.9844e-67	1.16634
43589.1	-36166.6	-14537.9	2.68984	0.0571275	2.14462e-66	1.2479
43589.1	-36166.6	-14537.9	2.69289	0.0537476	-8.32102e-66	1.32172
43589.2	-36166.5	-14537.9	2.69624	0.0502352	3.11389e-65	1.39409
43589.2	-36166.5	-14538	2.69988	0.0499706	-6.2748e-65	1.47256
43589.2	-36166.5	-14538	2.70003	0.0500079	2.41873e-64	1.54601
43589.2	-36166.4	-14538	2.69999	0.0499979	-9.04742e-64	1.61376
43589.2	-36166.4	-14538	2.7	0.05	-2.65373e-71	1.67647
43589.2	-36166.3	-14538	2.7	0.05	1.017e-70	1.72549
43589.3	-36166.3	-14538	2.7	0.05	-1.14079e-69	1.76471
43589.3	-36166.2	-14538.1	2.7	0.05	2.0834e-61	1.79565
43589.3	-36166.2	-14538.1	2.70001	0.05	-7.94678e-61	1.817
43589.3	-36166.2	-14538.1	2.69997	0.05	2.96814e-60	1.8356
43589.3	-36166.1	-14538.1	2.70024	0.05	-2.32253e-59	1.85792
43589.3	-36166.1	-14538.1	2.70375	0.05	8.82749e-59	1.88333
43589.4	-36166	-14538.1	2.70713	0.0500001	-3.28946e-58	1.91204
43589.4	-36166	-14538.1	2.71024	0.0499994	1.90301e-57	1.9418
43589.4	-36165.9	-14538.2	2.70994	0.0500021	-7.21295e-57	1.96711
43589.4	-36165.9	-14538.2	2.71002	0.049992	2.67857e-56	1.98814
43589.4	-36165.9	-14538.2	2.70999	0.0500405	-1.36193e-55	2.00448
43589.4	-36165.8	-14538.2	2.71	0.049847	5.15063e-55	2.01485
43589.5	-36165.8	-14538.2	2.70999	0.0506178	-1.90395e-54	2.01926
43589.5	-36165.7	-14538.2	2.71005	0.0542902	8.99285e-54	2.01843
43589.5	-36165.7	-14538.3	2.70981	0.0581529	-3.39479e-53	2.01023
43589.5	-36165.6	-14538.3	2.71079	0.0661382	1.24755e-52	1.99578
43589.5	-36165.6	-14538.3	2.71456	0.0776909	-5.61414e-52	1.97272
43589.5	-36165.5	-14538.3	2.71801	0.0922428	2.11611e-51	1.94515
43589.6	-36165.5	-14538.3	2.72032	0.10958	-7.71932e-51	1.91269
43589.6	-36165.5	-14538.3	2.71969	0.12714	3.35587e-50	1.87523
43589.6	-36165.4	-14538.3	2.72112	0.142593	-1.26328e-49	1.83489
43589.6	-36165.4	-14538.4	2.72477	0.15456	4.56577e-49	1.78729
43589.6	-36165.3	-14538.4	2.72857	0.164728	-1.93388e-48	1.73926
43589.6	-36165.3	-14538.4	2.72996	0.174662	7.27185e-48	1.6995
43589.7	-36165.3	-14538.4	2.73144	0.184927	-2.5975e-47	1.6634
43589.7	-36165.2	-14538.4	2.73487	0.19566	1.07795e-46	1.63207
43589.7	-36165.2	-14538.4	2.74017	0.203641	-4.04947e-46	1.60473
43589.7	-36165.1	-14538.5	2.7455	0.21065	1.42469e-45	1.57885
43589.7	-36165.1	-14538.5	2.74857	0.215466	-5.8157e-45	1.55546
43589.7	-36165	-14538.5	2.75195	0.218991	2.18291e-44	1.53467
43589.8	-36165	-14538.5	2.75542	0.219694	-7.52703e-44	1.51392
43589.8	-36164.9	-14538.5	2.75882	0.223838	3.03099e-43	1.4927
43589.8	-36164.9	-14538.5	2.76223	0.23203	-1.13683e-42	1.46869
43589.8	-36164.9	-14538.6	2.76528	0.250059	3.81281e-42	1.43731
43589.8	-36164.8	-14538.6	2.7716	0.270655	-1.51783e-41	1.40235
43589.9	-36164.8	-14538.6	2.77548	0.293176	5.68916e-41	1.36773
43589.9	-36164.7	-14538.6	2.7818	0.314851	-1.83249e-40	1.33127
43589.9	-36164.7	-14538.6	2.78583	0.339732	7.2238e-40	1.29299
43589.9	-36164.6	-14538.6	2.79161	0.373116	-2.70603e-39	1.24706
43589.9	-36164.6	-14538.6	2.7986	0.423569	8.17436e-39	1.18754
43589.9	-36164.5	-14538.7	2.80815	0.477238	-3.19519e-38	1.12683
43590	-36164.5	-14538.7	2.81821	0.534736	1.19628e-37	1.07035
43590	-36164.5	-14538.7	2.82875	0.610435	-3.21323e-37	1.02208
43590	-36164.4	-14538.7	2.8389	0.690678	1.24672e-36	0.991474
43590	-36164.4	-14538.7	2.84859	0.770388	-4.66546e-36	0.977917
43590	-36164.3	-14538.7	2.86251	0.852103	9.40135e-36	0.973986
43590	-36164.3	-14538.8	2.87581	0.925641	-3.62392e-35	0.970882
43590.1	-36164.2	-14538.8	2.89231	1.00501	1.35555e-34	0.961721
43590.1	-36164.2	-14538.8	2.91	1.09333	3.976e-42	0.938998
43590.1	-36164.1	-14538.8	2.93	1.18333	0	0.907407
43590.1	-36164.1	-14538.8	2.95	1.26667	5.69738e-41	0.873638
43590.1	-36164	-14538.8	2.97478	1.34434	-3.12151e-32	0.842688
43590.1	-36164	-14538.9	2.99801	1.41396	1.19064e-31	0.819998
43590.2	-36163.9	-14538.9	3.02142	1.48454	-4.44708e-31	0.792177
43590.2	-36163.9	-14538.9	3.04635	1.56616	3.47979e-30	0.752997
43590.2	-36163.8	-14538.9	3.07335	1.64185	-1.3226e-29	0.705603
43590.2	-36163.8	-14538.9	3.10373	1.71127	4.9285e-29	0.654941
43590.2	-36163.7	-14539	3.13549	1.77321	-2.85123e-28	0.600696
43590.2	-36163.7	-14539	3.16506	1.82097	1.0807e-27	0.549926
43590.3	-36163.6	-14539	3.19609	1.85965	-4.01323e-27	0.498327
43590.3	-36163.6	-14539	3.23093	1.88899	2.04054e-26	0.447126
43590.3	-36163.5	-14539	3.26019	1.90716	-7.71705e-26	0.40101
43590.3	-36163.5	-14539	3.29067	1.92448	2.85264e-25	0.351153
43590.3	-36163.4	-14539.1	3.32308	1.94737	-1.34737e-24	0.293073
43590.3	-36163.4	-14539.1	3.35635	1.97516	5.08632e-24	0.232238
43590.4	-36163.3	-14539.1	3.39039	2.00617	-1.86917e-23	0.166191
43590.4	-36163.3	-14539.1	3.42517	2.0367	8.41151e-23	0.099057
43590.4	-36163.2	-14539.1	3.4591	2.06193	-3.17051e-22	0.0373224
43590.4	-36163.2	-14539.2	3.49706	2.08382	1.15656e-21	-0.0210822
43590.4	-36163.1	-14539.2	3.53561	2.09781	-5.028e-21	-0.068737
43590.4	-36163	-14539.2	3.57041	2.10804	1.89274e-20	-0.098166
43590.5	-36163	-14539.2	3.60456	2.11404	-6.84077e-20	-0.115329
43590.5	-36162.9	-14539.2	3.63906	2.11354	2.89748e-19	-0.126082
43590.5	-36162.9	-14539.3	3.67339	2.11107	-1.08952e-18	-0.132835
43590.5	-36162.8	-14539.3	3.71166	2.10195	3.89176e-18	-0.138314
43590.5	-36162.7	-14539.3	3.74999	2.09001	-1.61507e-17	-0.139353
43590.5	-36162.7	-14539.3	3.78411	2.07488	6.06721e-17	-0.136441
43590.6	-36162.6	-14539.4	3.81936	2.05704	-2.13458e-16	-0.13019
43590.6	-36162.6	-14539.4	3.85055	2.04021	8.7135e-16	-0.119152
43590.6	-36162.5	-14539.4	3.90069	2.00799	-3.27059e-15	-0.0996282
43590.6	-36162.4	-14539.4	3.94148	1.98171	2.01917e-14	-0.0841663
43590.6	-36162.4	-14539.4	3.94893	1.97692	6.06245e-14	-0.0784261
43590.7	-36162.3	-14539.5	3.96261	1.96678	3.82189e-14	-0.0701705
43590.7	-36162.3	-14539.5	4.0162	1.92865	-5.8161e-14	-0.0487405
43590.7	-36162.2	-14539.5	4.05895	1.899	2.15592e-13	-0.0273282
43590.7	-36162.1	-14539.5	4.08735	1.87702	-8.04012e-13	-0.01432
43590.7	-36162.1	-14539.6	4.11928	1.85486	2.58881e-12	-0.00182061
43590.7	-36162	-14539.6	4.14973	1.83432	-1.0205e-11	0.00939458
43590.8	-36161.9	-14539.6	4.17941	1.8176	3.82279e-11	0.0212228
43590.8	-36161.9	-14539.6	4.21109	1.79688	-1.15478e-10	0.0319139
43590.8	-36161.8	-14539.7	4.2415	1.77976	4.51382e-10	0.0428916
43590.8	-36161.7	-14539.7	4.27113	1.75989	-1.68997e-09	0.0517451
43590.8	-36161.7	-14539.7	4.30317	1.74504	4.53929e-09	0.0620546
43590.8	-36161.6	-14539.7	4.33011	1.72848	-1.76122e-08	0.0699132
43590.9	-36161.5	-14539.7	4.35984	1.71509	6.59085e-08	0.0784906
43590.9	-36161.5	-14539.8	4.38828	1.69764	-1.32812e-07	0.0866757
43590.9	-36161.4	-14539.8	4.41835	1.68409	5.11948e-07	0.0943854
43590.9	-36161.3	-14539.8	4.44495	1.6707	-1.91497e-06	0.0999026
43590.9	-36161.2	-14539.9	4.47667	1.66	-5.61687e-14	0.105664
43590.9	-36161.2	-14539.9	4.50333	1.64667	-2.15258e-13	0.111111
43591	-36161.1	-14539.9	4.53	1.63333	-8.04863e-13	0.116558
43591	-36161	-14539.9	4.55826	1.62307	-0.00355264	0.117425
43591	-36160.9	-14540	4.58502	1.62734	-0.00688335	0.105566
43591	-36160.9	-14540	4.61505	1.65249	-0.0100897	0.0724227
43591	-36160.8	-14540	4.64344	1.71118	-0.00993845	0.012712
43591	-36160.7	-14540	4.67345	1.78206	-0.0100806	-0.0600132
43591.1	-36160.7	-14540.1	4.70395	1.85929	-0.00973326	-0.138192
43591.1	-36160.6	-14540.1	4.73947	1.93637	-0.00603151	-0.219435
43591.1	-36160.5	-14540.1	4.7724	2.00488	-0.00266775	-0.289749
43591.1	-36160.4	-14540.1	4.80622	2.0674	0.000213415	-0.355521
43591.1	-36160.3	-14540.2	4.84126	2.121	-0.000107451	-0.415186
43591.1	-36160.3	-14540.2	4.87493	2.16374	0.000167048	-0.467178
43591.2	-36160.2	-14540.2	4.91232	2.21145	-0.000607006	-0.519487
43591.2	-36160.1	-14540.3	4.95196	2.26195	-0.00436145	-0.574193
43591.2	-36160	-14540.3	4.99074	2.30882	-0.00779396	-0.620734
43591.2	-36160	-14540.3	5.02876	2.34256	-0.0102597	-0.66009
43591.2	-36159.9	-14540.3	5.07122	2.367	-0.00992258	-0.689772
43591.2	-36159.8	-14540.4	5.11043	2.38121	-0.0100206	-0.708278
43591.3	-36159.7	-14540.4	5.15188	2.3869	-0.00999487	-0.717638
43591.3	-36159.6	-14540.4	5.19215	2.37872	-0.0100015	-0.716171
43591.3	-36159.5	-14540.5	5.22917	2.36274	-0.0099996	-0.706316
43591.3	-36159.5	-14540.5	5.27084	2.33896	-0.0100001	-0.689605
43591.3	-36159.4	-14540.5	5.3127	2.30933	-0.00999997	-0.667858
43591.3	-36159.3	-14540.6	5.35057	2.27841	-0.01	-0.64208
43591.4	-36159.2	-14540.6	5.38829	2.24186	-0.01	-0.610767
43591.4	-36159.1	-14540.6	5.4263	2.20359	-0.01	-0.577678
43591.4	-36159	-14540.7	5.46274	2.16752	-0.01	-0.547155
43591.4	-36158.9	-14540.7	5.49899	2.12952	-0.01	-0.515725
43591.4	-36158.8	-14540.7	5.53312	2.09014	-0.01	-0.482734
43591.4	-36158.8	-14540.7	5.56602	2.04869	-0.01	-0.451712
43591.5	-36158.7	-14540.8	5.60087	2.01712	-0.01	-0.425194
43591.5	-36158.6	-14540.8	5.63512	2.00027	-0.01	-0.41089
43591.5	-36158.5	-14540.8	5.66797	1.99236	-0.01	-0.404767
43591.5	-36158.4	-14540.9	5.70297	1.9836	-0.01	-0.400263
43591.5	-36158.3	-14540.9	5.73705	1.97062	-0.01	-0.393445
43591.6	-36158.2	-14540.9	5.76994	1.9574	-0.01	-0.385742
43591.6	-36158.1	-14541	5.80506	1.94308	-0.01	-0.377559
43591.6	-36158	-14541	5.83898	1.93216	-0.01	-0.37156
43591.6	-36157.9	-14541	5.87195	1.92246	-0.01	-0.366148
43591.6	-36157.8	-14541.1	5.90709	1.91185	-0.01	-0.361429
43591.6	-36157.7	-14541.1	5.94112	1.90173	-0.01	-0.356011
43591.7	-36157.6	-14541.1	5.97128	1.89182	-0.01	-0.351617
43591.7	-36157.6	-14541.2	6.003	1.88124	-0.01	-0.345944
43591.7	-36157.4	-14541.2	6.03301	1.87114	-0.01	-0.341515
43591.7	-36157.4	-14541.2	6.06606	1.86126	-0.01	-0.336078
43591.7	-36157.3	-14541.3	6.09818	1.85053	-0.01	-0.332442
43591.7	-36157.2	-14541.3	6.1283	1.84369	-0.01	-0.329096
43591.8	-36157.1	-14541.3	6.15805	1.83705	-0.01	-0.328002
43591.8	-36157	-14541.4	6.19333	1.83	-0.01	-0.324619
43591.8	-36156.9	-14541.4	6.22333	1.82	-0.01	-0.32244
43591.8	-36156.8	-14541.5	6.25333	1.81333	-0.01	-0.324619
43591.8	-36156.7	-14541.5	6.28516	1.80625	-0.01	-0.337676
43591.8	-36156.6	-14541.5	6.31506	1.79962	-0.01	-0.359826
43591.9	-36156.5	-14541.6	6.34518	1.79292	-0.01	-0.386209
43591.9	-36156.4	-14541.6	6.37699	1.78586	-0.01	-0.414961
43591.9	-36156.2	-14541.6	6.40679	1.77923	-0.01	-0.439581
43591.9	-36156.2	-14541.7	6.43704	1.77251	-0.01	-0.462278
43591.9	-36156	-14541.7	6.46876	1.76544	-0.01	-0.482639
43591.9	-36155.9	-14541.8	6.49866	1.75888	-0.01	-0.499482
43592	-36155.8	-14541.8	6.52836	1.75197	-0.01	-0.514755
43592	-36155.7	-14541.8	6.55709	1.74571	-0.01	-0.528973
43592	-36155.6	-14541.9	6.58634	1.74212	-0.01	-0.537642
43592	-36155.5	-14541.9	6.61379	1.73492	-0.01	-0.541812
43592	-36155.4	-14541.9	6.64583	1.72808	-0.01	-0.540787
43592	-36155.3	-14542	6.67523	1.72116	-0.01	-0.536295
43592.1	-36155.2	-14542	6.70623	1.7156	-0.01	-0.525304
43592.1	-36155.1	-14542.1	6.73633	1.71106	-0.01	-0.507259
43592.1	-36155	-14542.1	6.76366	1.70535	-0.01	-0.485378
43592.1	-36154.9	-14542.1	6.79341	1.7012	-0.01	-0.460262
43592.1	-36154.8	-14542.2	6.82241	1.69374	-0.01	-0.433457
43592.1	-36154.7	-14542.2	6.85118	1.68742	-0.01	-0.408223
43592.2	-36154.6	-14542.2	6.8782	1.68011	-0.01	-0.384841
43592.2	-36154.4	-14542.3	6.90622	1.67512	-0.01	-0.365297
43592.2	-36154.3	-14542.3	6.93196	1.67022	-0.01	-0.350855
43592.2	-36154.2	-14542.4	6.96175	1.66501	-0.01	-0.338938
43592.2	-36154.1	-14542.4	6.991	1.65976	-0.01	-0.330477
43592.2	-36154	-14542.5	7.01893	1.65498	-0.01	-0.325827
43592.3	-36153.9	-14542.5	7.04866	1.64956	-0.01	-0.323814
43592.3	-36153.8	-14542.5	7.07577	1.64462	-0.01	-0.323491
43592.3	-36153.6	-14542.6	7.10225	1.63976	-0.01	-0.323481
43592.3	-36153.6	-14542.6	7.12969	1.63249	-0.01	-0.324009
43592.3	-36153.4	-14542.7	7.15966	1.62538	-0.01	-0.326483
43592.4	-36153.3	-14542.7	7.18729	1.62102	-0.01	-0.331146
43592.4	-36153.2	-14542.7	7.21498	1.61768	-0.01	-0.33789
43592.4	-36153.1	-14542.8	7.24232	1.61455	-0.01	-0.343802
43592.4	-36153	-14542.8	7.26862	1.60882	-0.01	-0.34915
43592.4	-36152.9	-14542.9	7.29671	1.60168	-0.01	-0.354704
43592.4	-36152.7	-14542.9	7.32385	1.59463	-0.01	-0.361992
43592.5	-36152.6	-14542.9	7.35021	1.5907	-0.01	-0.369594
43592.5	-36152.5	-14543	7.37838	1.58724	-0.00999998	-0.377803
43592.5	-36152.4	-14543	7.40541	1.58419	-0.0100001	-0.383634
43592.5	-36152.3	-14543.1	7.43174	1.57766	-0.00999971	-0.38907
43592.5	-36152.2	-14543.1	7.46023	1.57388	-0.0100008	-0.393752
43592.5	-36152	-14543.2	7.48389	1.56731	-0.00999697	-0.3992
43592.6	-36151.9	-14543.2	7.51002	1.56389	-0.0100113	-0.403548
43592.6	-36151.8	-14543.2	7.53834	1.557	-0.00997716	-0.409299
43592.6	-36151.6	-14543.3	7.56524	1.5536	-0.010088	-0.41267
43592.6	-36151.5	-14543.3	7.5885	1.54698	-0.00689164	-0.41599
43592.6	-36151.4	-14543.4	7.61667	1.54333	-0.00333333	-0.417211
43592.6	-36151.3	-14543.4	7.64333	1.53667	7.11591e-13	-0.41939
43592.7	-36151.2	-14543.5	7.67	1.53333	-1.8568e-13	-0.420479
43592.7	-36151.1	-14543.5	7.69471	1.52637	6.33043e-06	-0.422792
43592.7	-36150.9	-14543.6	7.71812	1.52303	-1.69238e-06	-0.426289
43592.7	-36150.8	-14543.6	7.74499	1.51638	4.39044e-07	-0.436519
43592.7	-36150.7	-14543.6	7.7733	1.51267	-2.17877e-07	-0.453301
43592.7	-36150.5	-14543.7	7.79951	1.50615	5.82195e-08	-0.47398
43592.8	-36150.4	-14543.7	7.82286	1.50266	-1.49973e-08	-0.492418
43592.8	-36150.3	-14543.8	7.8475	1.49575	5.53723e-09	-0.510411
43592.8	-36150.2	-14543.8	7.87107	1.49283	-1.30487e-09	-0.522449
43592.8	-36150.1	-14543.9	7.89831	1.48392	-3.13774e-10	-0.527175
43592.8	-36149.9	-14543.9	7.92656	1.46028	3.41e-09	-0.518523
43592.8	-36149.8	-14544	7.9523	1.42839	-1.33404e-08	-0.499381
43592.9	-36149.7	-14544	7.97569	1.39143	4.94294e-08	-0.475319
43592.9	-36149.5	-14544	8.00056	1.35659	-2.33506e-07	-0.449097
43592.9	-36149.4	-14544.1	8.02268	1.32425	8.8149e-07	-0.425473
43592.9	-36149.3	-14544.1	8.04288	1.29468	-3.23939e-06	-0.401514
43592.9	-36149.2	-14544.2	8.06365	1.26804	1.45777e-05	-0.37909
43592.9	-36149	-14544.2	8.08469	1.24513	-5.49468e-05	-0.35933
43593	-36148.9	-14544.3	8.10781	1.22214	0.00020044	-0.3411
43593	-36148.8	-14544.3	8.1283	1.20237	-0.0011041	-0.325236
43593	-36148.6	-14544.4	8.14814	1.18861	-0.00470267	-0.313702
43593	-36148.5	-14544.4	8.16865	1.18005	-0.00832739	-0.305102
43593	-36148.4	-14544.5	8.1899	1.17485	-0.0103023	-0.299506
43593	-36148.2	-14544.5	8.20767	1.17206	-0.00993637	-0.299455
43593.1	-36148.1	-14544.5	8.22644	1.17889	-0.00995498	-0.307856
43593.1	-36148	-14544.6	8.24715	1.19534	-0.0102631	-0.324741
43593.1	-36147.8	-14544.6	8.26886	1.21351	-0.0084979	-0.345257
43593.1	-36147.7	-14544.7	8.29155	1.2347	-0.00477755	-0.366809
43593.1	-36147.6	-14544.7	8.31183	1.25505	-0.00117449	-0.387725
43593.1	-36147.4	-14544.8	8.33163	1.27561	0.000545874	-0.405789
43593.2	-36147.3	-14544.8	8.3525	1.29193	-0.00196343	-0.422754
43593.2	-36147.2	-14544.9	8.37316	1.30587	-0.0054683	-0.436147
43593.2	-36147	-14544.9	8.39247	1.31451	-0.00909893	-0.447323
43593.2	-36146.9	-14545	8.41591	1.32172	-0.0101677	-0.456545
43593.2	-36146.8	-14545	8.43998	1.32354	-0.00995437	-0.462236
43593.3	-36146.6	-14545.1	8.46294	1.32392	-0.0100121	-0.462585
43593.3	-36146.5	-14545.1	8.48756	1.3183	-0.00999735	-0.459589
43593.3	-36146.4	-14545.2	8.51121	1.31414	-0.010001	-0.455064
43593.3	-36146.2	-14545.2	8.53463	1.3084	-0.00999851	-0.453733
43593.3	-36146.1	-14545.3	8.55636	1.3014	-0.010004	-0.458813
43593.3	-36146	-14545.3	8.5766	1.29185	-0.00998453	-0.475895
43593.4	-36145.8	-14545.4	8.59607	1.28179	-0.0100579	-0.507787
43593.4	-36145.7	-14545.4	8.62055	1.27125	-0.00984454	-0.556743
43593.4	-36145.5	-14545.5	8.6411	1.2611	-0.012893	-0.612929
43593.4	-36145.4	-14545.5	8.66093	1.2514	-0.0162359	-0.676506
43593.4	-36145.3	-14545.6	8.682	1.23751	-0.0198784	-0.759412
43593.4	-36145.1	-14545.6	8.70538	1.22412	-0.0200323	-0.851705
43593.5	-36145	-14545.7	8.72548	1.21072	-0.0199915	-0.94942
43593.5	-36144.9	-14545.7	8.74667	1.2	-0.02	-1.04793
43593.5	-36144.7	-14545.8	8.76667	1.19	-0.02	-1.12745
43593.5	-36144.6	-14545.8	8.78667	1.18	-0.02	-1.18736
43593.5	-36144.4	-14545.9	8.80774	1.16939	-0.02	-1.22837
43593.5	-36144.3	-14545.9	8.82441	1.15942	-0.0200001	-1.24925
43593.6	-36144.2	-14546	8.84445	1.14939	-0.0199994	-1.26086
43593.6	-36144	-14546	8.8622	1.13872	-0.0200044	-1.26757
43593.6	-36143.9	-14546.1	8.88237	1.12908	-0.0199832	-1.27289
43593.6	-36143.7	-14546.1	8.90244	1.12255	-0.0200626	-1.27718
43593.6	-36143.6	-14546.2	8.92374	1.11544	-0.0196197	-1.28024
43593.6	-36143.4	-14546.2	8.94308	1.10886	-0.016054	-1.27962
43593.7	-36143.3	-14546.3	8.95973	1.10207	-0.0126342	-1.27572
43593.7	-36143.2	-14546.3	8.97727	1.0952	-0.00971985	-1.26802
43593.7	-36143	-14546.4	8.99433	1.08782	-0.0100748	-1.25584
43593.7	-36142.9	-14546.4	9.01516	1.07157	-0.00998103	-1.23657
43593.7	-36142.7	-14546.5	9.03531	1.04551	-0.0100059	-1.21123
43593.7	-36142.6	-14546.5	9.05139	1.01856	-0.00999843	-1.1854
43593.8	-36142.4	-14546.6	9.06855	0.993312	-0.0100004	-1.16018
43593.8	-36142.3	-14546.6	9.08593	0.972781	-0.00999988	-1.13561
43593.8	-36142.1	-14546.7	9.10274	0.953743	-0.01	-1.11513
43593.8	-36142	-14546.7	9.11831	0.937972	-0.00999999	-1.09772
43593.8	-36141.8	-14546.8	9.13359	0.925524	-0.01	-1.08447
43593.8	-36141.7	-14546.8	9.14877	0.916091	-0.01	-1.07436
43593.9	-36141.6	-14546.9	9.1639	0.905373	-0.01	-1.0647
43593.9	-36141.4	-14546.9	9.17977	0.896587	-0.01	-1.05604
43593.9	-36141.2	-14547	9.19438	0.890046	-0.01	-1.04955
43593.9	-36141.1	-14547	9.21	0.884735	-0.01	-1.04452
43593.9	-36141	-14547.1	9.22561	0.881622	-0.01	-1.04071
43593.9	-36140.8	-14547.2	9.24026	0.878224	-0.01	-1.03714
43594	-36140.7	-14547.2	9.256	0.874861	-0.01	-1.03187
43594	-36140.5	-14547.3	9.27162	0.871074	-0.01	-1.02602
43594	-36140.4	-14547.3	9.28428	0.869771	-0.01	-1.02175
43594	-36140.2	-14547.4	9.29846	0.870072	-0.01	-1.01982
43594	-36140.1	-14547.4	9.31166	0.869901	-0.01	-1.01963
43594.1	-36139.9	-14547.5	9.32754	0.870322	-0.01	-1.01906
43594.1	-36139.8	-14547.5	9.34238	0.867848	-0.01	-1.01715
43594.1	-36139.6	-14547.6	9.35865	0.86433	-0.01	-1.014
43594.1	-36139.5	-14547.6	9.3725	0.860716	-0.01	-1.01141
43594.1	-36139.3	-14547.7	9.38925	0.859867	-0.01	-1.00997
43594.1	-36139.2	-14547.7	9.40379	0.860031	-0.01	-1.00977
43594.2	-36139	-14547.8	9.4167	0.860008	-0.01	-1.0098
43594.2	-36138.9	-14547.8	9.43094	0.859948	-0.01	-1.00986
43594.2	-36138.7	-14547.9	9.44407	0.86021	-0.01	-1.00898
43594.2	-36138.6	-14548	9.46052	0.857352	-0.01	-1.00705
43594.2	-36138.4	-14548	9.47489	0.853769	-0.01	-1.00365
43594.2	-36138.2	-14548.1	9.49154	0.850233	-0.01	-1.00128
43594.3	-36138.1	-14548.1	9.50491	0.849943	-0.01	-1.00006
43594.3	-36138	-14548.2	9.52235	0.850001	-0.00999999	-1
43594.3	-36137.8	-14548.2	9.53594	0.850024	-0.01	-0.999051
43594.3	-36137.7	-14548.3	9.54917	0.847125	-0.00999987	-0.994008
43594.3	-36137.5	-14548.3	9.56333	0.833333	-0.01	-0.979303
43594.3	-36137.3	-14548.4	9.57667	0.806667	-0.01	-0.95207
43594.4	-36137.2	-14548.4	9.59	0.76	-0.01	-0.918301
43594.4	-36137	-14548.5	9.60058	0.692687	-0.010031	-0.894678
43594.4	-36136.9	-14548.6	9.61061	0.625834	-0.00988087	-0.896193
43594.4	-36136.7	-14548.6	9.62128	0.546567	-0.00621777	-0.912073
43594.4	-36136.6	-14548.7	9.6309	0.451063	-0.00296171	-0.911614
43594.4	-36136.4	-14548.7	9.63751	0.335426	0.00041787	-0.888248
43594.5	-36136.3	-14548.8	9.64417	0.213014	0.0039195	-0.852859
43594.5	-36136.1	-14548.8	9.64725	0.109256	0.00731791	-0.835445
43594.5	-36135.9	-14548.9	9.65034	0.0186952	0.0103199	-0.846112
43594.5	-36135.8	-14548.9	9.64951	-0.0503792	0.00952115	-0.88764
43594.5	-36135.7	-14549	9.64586	-0.0952254	0.00584957	-0.952921
43594.5	-36135.5	-14549	9.6424	-0.121862	0.00243176	-1.02153
43594.6	-36135.4	-14549.1	9.63989	-0.141058	-0.000238746	-1.0926
43594.6	-36135.2	-14549.2	9.63937	-0.157581	7.41213e-05	-1.16762
43594.6	-36135	-14549.2	9.63561	-0.170591	-1.97751e-05	-1.23845
43594.6	-36134.9	-14549.3	9.63232	-0.183514	4.96752e-06	-1.30796
43594.6	-36134.7	-14549.3	9.62879	-0.192788	-1.48112e-06	-1.37188
43594.6	-36134.6	-14549.4	9.62551	-0.198202	3.94893e-07	-1.42597
43594.7	-36134.4	-14549.4	9.62209	-0.200409	-9.8066e-08	-1.47816
43594.7	-36134.3	-14549.5	9.6186	-0.198837	2.844e-08	-1.52618
43594.7	-36134.1	-14549.5	9.61532	-0.195308	-7.577e-09	-1.56582
43594.7	-36134	-14549.6	9.61188	-0.191688	1.85616e-09	-1.60469
43594.7	-36133.8	-14549.6	9.6084	-0.189618	-5.27586e-10	-1.64556
43594.7	-36133.6	-14549.7	9.60512	-0.190368	1.40441e-10	-1.68871
43594.8	-36133.5	-14549.7	9.60167	-0.188539	-3.38415e-11	-1.73614
43594.8	-36133.3	-14549.8	9.59818	-0.184893	9.47415e-12	-1.78085
43594.8	-36133.2	-14549.9	9.59502	-0.181311	-2.51956e-12	-1.81516
43594.8	-36133	-14549.9	9.59113	-0.179772	5.94853e-13	-1.84051
43594.8	-36132.9	-14550	9.59002	-0.180063	-1.64587e-13	-1.85697
43594.8	-36132.7	-14550	9.58836	-0.179983	4.3722e-14	-1.86817
43594.9	-36132.6	-14550.1	9.58451	-0.180003	-1.00571e-14	-1.87824
43594.9	-36132.4	-14550.1	9.58118	-0.180001	2.75698e-15	-1.88587
43594.9	-36132.3	-14550.2	9.57784	-0.179994	-7.31439e-16	-1.89022
43594.9	-36132.1	-14550.2	9.57446	-0.18002	1.62538e-16	-1.89199
43594.9	-36132	-14550.3	9.57062	-0.179918	-4.42291e-17	-1.89213
43595	-36131.8	-14550.4	9.57014	-0.180306	1.17164e-17	-1.89278
43595	-36131.7	-14550.4	9.56766	-0.177607	-2.48057e-18	-1.89476
43595	-36131.5	-14550.5	9.56406	-0.17414	6.71051e-19	-1.89796
43595	-36131.3	-14550.5	9.56082	-0.170541	-1.77439e-19	-1.90046
43595	-36131.2	-14550.6	9.55728	-0.169902	3.48978e-20	-1.90185
43595	-36131	-14550.6	9.55391	-0.170026	-9.39741e-21	-1.90199
43595.1	-36130.9	-14550.7	9.55061	-0.169993	2.47934e-21	-1.90195
43595.1	-36130.7	-14550.7	9.54706	-0.170001	-4.28567e-22	-1.90196
43595.1	-36130.6	-14550.8	9.54378	-0.17	1.15009e-22	-1.90196
43595.1	-36130.4	-14550.8	9.54019	-0.17	-3.02592e-23	-1.90195
43595.1	-36130.3	-14550.9	9.54006	-0.17	3.86712e-24	-1.90199
43595.1	-36130.1	-14551	9.5369	-0.17	-1.03563e-24	-1.90095
43595.2	-36130	-14551	9.53353	-0.17	2.72505e-25	-1.89892
43595.2	-36129.8	-14551.1	9.53	-0.17	5.26761e-34	-1.89325
43595.2	-36129.7	-14551.1	9.52667	-0.17	2.52585e-34	-1.88453
43595.2	-36129.5	-14551.2	9.52333	-0.17	4.83579e-34	-1.86928
43595.2	-36129.4	-14551.2	9.51993	-0.17	-2.47182e-25	-1.84951
43595.2	-36129.2	-14551.3	9.51992	-0.17	9.3865e-25	-1.8277
43595.3	-36129.1	-14551.3	9.51644	-0.17	-3.50478e-24	-1.80455
43595.3	-36128.9	-14551.4	9.51287	-0.169999	2.74239e-23	-1.77535
43595.3	-36128.7	-14551.4	9.50991	-0.170003	-1.04233e-22	-1.74605
43595.3	-36128.6	-14551.5	9.50978	-0.16999	3.8841e-22	-1.71795
43595.3	-36128.4	-14551.5	9.50599	-0.170055	-2.24702e-21	-1.69313
43595.3	-36128.3	-14551.6	9.50278	-0.169809	8.51687e-21	-1.66977
43595.4	-36128.1	-14551.6	9.49935	-0.176265	-3.16279e-20	-1.63155
43595.4	-36128	-14551.7	9.496	-0.217153	1.60813e-19	-1.56145
43595.4	-36127.8	-14551.8	9.492	-0.298045	-6.08173e-19	-1.46394
43595.4	-36127.7	-14551.8	9.48508	-0.40393	2.24813e-18	-1.34563
43595.4	-36127.5	-14551.9	9.47732	-0.510305	-1.06185e-17	-1.22579
43595.4	-36127.4	-14551.9	9.46698	-0.584154	4.00848e-17	-1.12179
43595.5	-36127.2	-14552	9.45709	-0.66045	-1.47308e-16	-1.01644
43595.5	-36127.1	-14552	9.44543	-0.749194	6.62903e-16	-0.899498
43595.5	-36126.9	-14552.1	9.4322	-0.85148	-2.49865e-15	-0.779707
43595.5	-36126.8	-14552.1	9.41735	-0.969693	9.11477e-15	-0.651592
43595.5	-36126.6	-14552.2	9.39974	-1.08507	-3.96252e-14	-0.526453
43595.5	-36126.5	-14552.3	9.38246	-1.18092	1.49165e-13	-0.420908
43595.6	-36126.3	-14552.3	9.36001	-1.27102	-5.39114e-13	-0.319683
43595.6	-36126.2	-14552.4	9.33536	-1.36276	2.28348e-12	-0.222873
43595.6	-36126	-14552.4	9.31285	-1.45141	-8.58641e-12	-0.133253
43595.6	-36125.9	-14552.5	9.28682	-1.53486	3.06705e-11	-0.0409339
43595.6	-36125.7	-14552.5	9.25931	-1.60504	-1.27282e-10	0.0522499
43595.6	-36125.6	-14552.6	9.23092	-1.66363	4.78151e-10	0.146356
43595.7	-36125.4	-14552.6	9.20162	-1.71917	-1.68224e-09	0.250878
43595.7	-36125.3	-14552.7	9.17247	-1.76497	6.86702e-09	0.355014
43595.7	-36125.1	-14552.7	9.1425	-1.79982	-2.57752e-08	0.454178
43595.7	-36125	-14552.8	9.11126	-1.83341	8.88772e-08	0.570745
43595.7	-36124.8	-14552.8	9.0803	-1.87412	-3.57891e-07	0.702018
43595.8	-36124.7	-14552.9	9.05114	-1.91959	1.34234e-06	0.838041
43595.8	-36124.6	-14552.9	9.01719	-1.96953	-4.50206e-06	0.973983
43595.8	-36124.4	-14553	8.98292	-2.0102	1.79222e-05	1.08877
43595.8	-36124.3	-14553	8.94999	-2.04228	-6.71761e-05	1.18204
43595.8	-36124.1	-14553.1	8.91518	-2.06319	0.000216376	1.26961
43595.8	-36124	-14553.1	8.87858	-2.0772	-0.00234357	1.34256
43595.9	-36123.8	-14553.2	8.84224	-2.08765	-0.00617992	1.40146
43595.9	-36123.7	-14553.2	8.80328	-2.09828	-0.00673531	1.4509
43595.9	-36123.5	-14553.3	8.769	-2.10577	-0.00672039	1.49123
43595.9	-36123.4	-14553.3	8.73604	-2.10969	-0.0063826	1.52893
43595.9	-36123.3	-14553.4	8.70093	-2.11005	-0.00967854	1.57032
43595.9	-36123.1	-14553.4	8.66428	-2.10999	-0.0100845	1.60979
43596	-36123	-14553.5	8.62782	-2.11	-0.00997776	1.65059
43596	-36122.9	-14553.5	8.58885	-2.11	-0.0100028	1.69662
43596	-36122.7	-14553.6	8.55519	-2.11	-0.00999924	1.74054
43596	-36122.6	-14553.6	8.52215	-2.11	-0.0100002	1.77792
43596	-36122.5	-14553.7	8.48333	-2.11	-0.01	1.80937
43596	-36122.3	-14553.7	8.44667	-2.11	-0.01	1.83115
43596.1	-36122.2	-14553.8	8.40787	-2.11	-0.0100001	1.85076
43596.1	-36122.1	-14553.8	8.37474	-2.11	-0.00999945	1.8694
43596.1	-36121.9	-14553.9	8.34142	-2.11	-0.0100021	1.89378
43596.1	-36121.8	-14553.9	8.30784	-2.10999	-0.00999233	1.92464
43596.1	-36121.7	-14554	8.26884	-2.11007	-0.01006	1.95784
43596.1	-36121.5	-14554	8.23239	-2.10974	-0.00976637	1.98286
43596.2	-36121.4	-14554.1	8.19573	-2.10634	-0.00623134	1.99938
43596.2	-36121.3	-14554.1	8.16063	-2.10199	-0.00264838	2.00878
43596.2	-36121.1	-14554.1	8.12766	-2.09146	0.000210111	2.01056
43596.2	-36121	-14554.2	8.09339	-2.07614	-5.3754e-05	2.00365
43596.2	-36120.9	-14554.2	8.05442	-2.05147	1.7798e-05	1.98964
43596.2	-36120.7	-14554.3	8.01812	-2.03172	-4.76363e-06	1.97174
43596.3	-36120.6	-14554.3	7.98135	-2.00713	1.25445e-06	1.95089
43596.3	-36120.5	-14554.4	7.9474	-1.97709	-6.07596e-07	1.92449
43596.3	-36120.3	-14554.4	7.91803	-1.94395	9.81216e-07	1.89717
43596.3	-36120.2	-14554.5	7.88747	-1.91548	-3.26416e-06	1.87019
43596.3	-36120.1	-14554.5	7.85501	-1.89273	1.45837e-05	1.84606
43596.3	-36120	-14554.6	7.82148	-1.87246	-5.49436e-05	1.82458
43596.4	-36119.9	-14554.6	7.78854	-1.84691	0.000200421	1.80018
43596.4	-36119.7	-14554.6	7.75748	-1.81861	-0.00110402	1.77357
43596.4	-36119.6	-14554.7	7.72782	-1.79333	-0.00470298	1.75004
43596.4	-36119.5	-14554.7	7.69698	-1.77126	-0.00832625	1.72873
43596.4	-36119.4	-14554.8	7.6653	-1.74933	-0.0103071	1.70881
43596.4	-36119.2	-14554.8	7.63774	-1.72491	-0.00991825	1.68759
43596.5	-36119.1	-14554.9	7.6084	-1.69474	-0.0100197	1.66177
43596.5	-36119	-14554.9	7.57863	-1.66674	-0.00999449	1.6359
43596.5	-36118.9	-14555	7.55289	-1.64554	-0.0100015	1.615
43596.5	-36118.8	-14555	7.52487	-1.62878	-0.00999965	1.59782
43596.5	-36118.6	-14555	7.49782	-1.61533	-0.0100001	1.58401
43596.5	-36118.5	-14555.1	7.46915	-1.60359	-0.00999997	1.5736
43596.6	-36118.4	-14555.1	7.43981	-1.59583	-0.01	1.56462
43596.6	-36118.3	-14555.2	7.41228	-1.58844	-0.01	1.5586
43596.6	-36118.1	-14555.2	7.38852	-1.58543	-0.01	1.55163
43596.6	-36118	-14555.2	7.36186	-1.57305	-0.01	1.53864
43596.6	-36117.9	-14555.3	7.33423	-1.54912	-0.01	1.51301
43596.7	-36117.8	-14555.3	7.30885	-1.51138	-0.01	1.4769
43596.7	-36117.7	-14555.4	7.28382	-1.45489	-0.01	1.42494
43596.7	-36117.6	-14555.4	7.26017	-1.39427	-0.01	1.36543
43596.7	-36117.4	-14555.4	7.23671	-1.33157	-0.01	1.30089
43596.7	-36117.3	-14555.5	7.2149	-1.24905	-0.01	1.21861
43596.7	-36117.2	-14555.5	7.19439	-1.15058	-0.01	1.12647
43596.8	-36117.1	-14555.6	7.1773	-1.04966	-0.01	1.03361
43596.8	-36117	-14555.6	7.15959	-0.957403	-0.01	0.944532
43596.8	-36116.9	-14555.7	7.14552	-0.887569	-0.01	0.871933
43596.8	-36116.8	-14555.7	7.13246	-0.824896	-0.01	0.808698
43596.8	-36116.7	-14555.7	7.1183	-0.757779	-0.01	0.743728
43596.8	-36116.5	-14555.8	7.10492	-0.696396	-0.01	0.686793
43596.9	-36116.4	-14555.8	7.09145	-0.648161	-0.00999993	0.640034
43596.9	-36116.3	-14555.8	7.08059	-0.61184	-0.0100001	0.601182
43596.9	-36116.2	-14555.9	7.07058	-0.581867	-0.00999949	0.568349
43596.9	-36116.1	-14555.9	7.06063	-0.545725	-0.0100019	0.533833
43596.9	-36116	-14556	7.05	-0.503333	-0.01	0.493464
43596.9	-36115.8	-14556	7.04333	-0.463333	-0.01	0.454248
43597	-36115.7	-14556.1	7.03667	-0.423333	-0.01	0.412854
43597	-36115.6	-14556.1	7.02957	-0.373745	-0.0135551	0.366568
43597	-36115.5	-14556.1	7.02306	-0.327414	-0.0168741	0.323353
43597	-36115.4	-14556.2	7.01981	-0.288043	-0.0201245	0.286649
43597	-36115.3	-14556.2	7.01633	-0.260354	-0.0196613	0.256228
43597	-36115.2	-14556.3	7.01265	-0.237756	-0.0164976	0.235256
43597.1	-36115.1	-14556.3	7.00608	-0.221436	-0.0166382	0.216756
43597.1	-36115	-14556.3	7.00268	-0.203088	-0.0171147	0.196614
43597.1	-36114.8	-14556.4	6.99988	-0.178248	-0.0202734	0.171558
43597.1	-36114.7	-14556.4	6.99963	-0.143011	-0.0199301	0.140015
43597.1	-36114.6	-14556.5	6.99581	-0.105854	-0.0200232	0.107182
43597.1	-36114.5	-14556.5	6.99244	-0.0814976	-0.0199938	0.0820054
43597.2	-36114.4	-14556.5	6.98976	-0.062978	-0.0200016	0.0634462
43597.2	-36114.3	-14556.6	6.99007	-0.0493123	-0.0199995	0.0483732
43597.2	-36114.2	-14556.6	6.98998	-0.0366775	-0.0200001	0.037211
43597.2	-36114.1	-14556.6	6.99001	-0.0275808	-0.02	0.0281533
43597.2	-36113.9	-14556.7	6.99	-0.021875	-0.0199997	0.022187
43597.2	-36113.8	-14556.7	6.99	-0.0189004	-0.0200011	0.0184371
43597.3	-36113.7	-14556.8	6.99	-0.0154546	-0.0199961	0.0150786
43597.3	-36113.6	-14556.8	6.99	-0.0117151	-0.0200167	0.0120003
43597.3	-36113.5	-14556.8	6.99	-0.0097239	-0.019937	0.0103078
43597.3	-36113.4	-14556.9	6.99	-0.0100673	-0.0202279	0.00973508
43597.3	-36113.3	-14556.9	6.99	-0.00998224	-0.0186875	0.00982235
43597.3	-36113.1	-14557	6.99	-0.0099996	-0.0151122	0.00980328
43597.4	-36113.1	-14557	6.99	-0.0100185	-0.0114415	0.00978878
43597.4	-36112.9	-14557	6.99	-0.00991859	-0.00971308	0.00987163
43597.4	-36112.8	-14557.1	6.99	-0.010307	-0.0100763	0.00938669
43597.4	-36112.7	-14557.1	6.99	-0.00832628	-0.00998189	0.00764299
43597.4	-36112.6	-14557.2	6.99	-0.00470298	-0.0100054	0.00458883
43597.5	-36112.5	-14557.2	6.99	-0.00110402	-0.00999719	0.00183589
43597.5	-36112.4	-14557.2	6.99	0.000200421	-0.0100054	0.000278454
43597.5	-36112.3	-14557.3	6.99	-5.49417e-05	-0.00997927	-6.05856e-05
43597.5	-36112.1	-14557.3	6.99	1.45763e-05	-0.0100775	1.60737e-05
43597.5	-36112	-14557.4	6.99	-3.23909e-06	-0.00974025	-3.57183e-06
43597.5	-36111.9	-14557.4	6.99	8.81408e-07	-0.0122064	9.71952e-07
43597.6	-36111.8	-14557.4	6.99	-2.33486e-07	-0.0156371	-2.57471e-07
43597.6	-36111.7	-14557.5	6.99	4.94333e-08	-0.0193976	5.45114e-08
43597.6	-36111.6	-14557.5	6.99	-1.33729e-08	-0.0201489	-1.47466e-08
43597.6	-36111.5	-14557.6	6.99	3.53604e-09	-0.0199606	3.89929e-09
43597.6	-36111.4	-14557.6	6.99	-6.95452e-10	-0.0200077	-7.66894e-10
43597.6	-36111.2	-14557.6	6.99	1.87274e-10	-0.0199979	2.06512e-10
43597.7	-36111.1	-14557.7	6.99	-4.94089e-11	-0.0200005	-5.44845e-11
43597.7	-36111	-14557.7	6.99	8.54059e-12	-0.0199999	9.41794e-12
43597.7	-36110.9	-14557.8	6.99	-2.29193e-12	-0.02	-2.52737e-12
43597.7	-36110.8	-14557.8	6.99	6.03012e-13	-0.0200001	6.64957e-13
43597.7	-36110.7	-14557.8	6.99	-7.70634e-14	-0.0199999	-8.49799e-14
43597.7	-36110.6	-14557.9	6.99	2.06327e-14	-0.0200005	2.27522e-14
43597.8	-36110.5	-14557.9	6.99	-5.40925e-15	-0.0199981	-5.96493e-15
43597.8	-36110.4	-14558	6.99	-9.87298e-24	-0.02	-1.08872e-23
43597.8	-36110.2	-14558	6.99	2.64049e-24	-0.02	2.91174e-24
43597.8	-36110.1	-14558	6.99	-6.89001e-25	-0.02	-7.5978e-25
43597.8	-36110	-14558.1	6.99	2.34903e-17	-0.0164482	2.59034e-17
43597.8	-36109.9	-14558.1	6.99	-6.27988e-18	-0.0131134	-6.925e-18
43597.9	-36109.8	-14558.1	6.99	1.62916e-18	-0.00992242	1.79652e-18
43597.9	-36109.7	-14558.2	6.99	-8.08476e-19	-0.00996633	-8.91528e-19
43597.9	-36109.6	-14558.2	6.99	2.16043e-19	-0.0102867	2.38236e-19
43597.9	-36109.5	-14558.3	6.99	-5.56819e-20	-0.0135242	-6.1402e-20
43597.9	-36109.3	-14558.3	6.99001	2.07303e-20	-0.0132869	2.28599e-20
43597.9	-36109.2	-14558.3	6.98997	-5.53694e-21	-0.0132531	-6.10573e-21
43598	-36109.1	-14558.4	6.9901	1.41653e-21	-0.0137204	1.56205e-21
43598	-36109	-14558.4	6.98946	-4.68928e-22	-0.0176696	-5.17099e-22
43598	-36108.9	-14558.5	6.98586	1.25181e-22	-0.0202242	1.38041e-22
43598	-36108.8	-14558.5	6.98239	-3.17552e-23	-0.0199431	-3.50173e-23
43598	-36108.7	-14558.5	6.97969	9.85873e-24	-0.0200177	1.08715e-23
43598	-36108.6	-14558.6	6.98008	-2.63025e-24	-0.0199953	-2.90045e-24
43598.1	-36108.5	-14558.6	6.97998	6.6072e-25	-0.0200012	7.28594e-25
43598.1	-36108.3	-14558.7	6.98001	-1.97001e-25	-0.0199996	-2.17238e-25
43598.1	-36108.2	-14558.7	6.98	5.2524e-26	-0.0200001	5.79196e-26
43598.1	-36108.1	-14558.7	6.98	-1.30436e-26	-0.02	-1.43835e-26
43598.1	-36108	-14558.8	6.98	3.78275e-27	-0.02	4.17134e-27
43598.1	-36107.9	-14558.8	6.98	-1.0078e-27	-0.02	-1.11133e-27
43598.2	-36107.8	-14558.9	6.98	2.46885e-28	-0.02	2.72246e-28
43598.2	-36107.7	-14558.9	6.98	-7.01732e-29	-0.02	-7.73819e-29
43598.2	-36107.5	-14558.9	6.98	1.86798e-29	-0.02	2.05988e-29
43598.2	-36107.5	-14559	6.98	-4.5012e-30	-0.02	-4.96359e-30
43598.2	-36107.3	-14559	6.98	1.26014e-30	-0.02	1.38958e-30
43598.2	-36107.2	-14559.1	6.98	-3.35122e-31	-0.02	-3.69515e-31
43598.3	-36107.1	-14559.1	6.98	7.91202e-32	-0.02	8.71318e-32
43598.3	-36107	-14559.1	6.98	-2.18914e-32	-0.02	-2.36662e-32
43598.3	-36106.9	-14559.2	6.98	5.81538e-33	-0.02	4.63347e-33
43598.3	-36106.8	-14559.2	6.98	-1.33768e-33	-0.02	4.66023e-33
43598.3	-36106.7	-14559.2	6.98	3.667e-34	-0.02	-2.43014e-32
43598.4	-36106.5	-14559.3	6.98	-9.72873e-35	-0.02	9.25564e-32
43598.4	-36106.4	-14559.3	6.98	2.16188e-35	-0.02	-3.1076e-31
43598.4	-36106.3	-14559.4	6.98	-5.88283e-36	-0.02	1.23719e-30
43598.4	-36106.2	-14559.4	6.98	1.55837e-36	-0.02	-4.63726e-30
43598.4	-36106.1	-14559.4	6.98	-3.29935e-37	-0.02	1.49367e-29
43598.4	-36106	-14559.5	6.98	8.92552e-38	-0.02	-5.88816e-29
43598.5	-36105.9	-14559.5	6.98	-2.36008e-38	-0.02	2.2057e-28
43598.5	-36105.8	-14559.6	6.98	4.64169e-39	-0.02	-6.66297e-28
43598.5	-36105.6	-14559.6	6.98	-1.24993e-39	-0.02	2.60442e-27
43598.5	-36105.5	-14559.6	6.98	3.29772e-40	-0.02	-9.75095e-27
43598.5	-36105.4	-14559.7	6.98	-5.70029e-41	-0.0199999	2.61912e-26
43598.5	-36105.3	-14559.7	6.98	1.52971e-41	-0.0200002	-1.0162e-25
43598.6	-36105.2	-14559.8	6.98	-4.02471e-42	-0.0199992	3.80284e-25
43598.6	-36105.1	-14559.8	6.98	5.14348e-43	-0.0200017	-7.6631e-25
43598.6	-36105	-14559.8	6.98	-1.3771e-43	-0.0199935	2.95388e-24
43598.6	-36104.9	-14559.9	6.98	3.61033e-44	-0.0200243	-1.10492e-23
43598.6	-36104.8	-14559.9	6.98	6.58957e-53	-0.02	-3.24086e-31
43598.6	-36104.6	-14560	6.98	-1.76236e-53	-0.0233333	1.24201e-30
43598.7	-36104.5	-14560	6.98	4.59864e-54	-0.0266667	-4.64397e-30
43598.7	-36104.4	-14560	6.98	-1.56782e-46	-0.0300912	2.54436e-21
43598.7	-36104.3	-14560.1	6.98	4.19142e-47	-0.0300057	-9.70501e-21
43598.7	-36104.2	-14560.1	6.98	-1.08736e-47	-0.0298853	3.62484e-20
43598.7	-36104.1	-14560.1	6.98	5.39607e-48	-0.0262325	-2.83639e-19
43598.7	-36104	-14560.2	6.98	-1.44201e-48	-0.0228939	1.07806e-18
43598.8	-36103.9	-14560.2	6.98	3.71869e-49	-0.0198443	-4.01725e-18
43598.8	-36103.7	-14560.3	6.98	-1.39683e-49	-0.020058	2.32405e-17
43598.8	-36103.6	-14560.3	6.98	4.1963e-50	-0.0199845	-8.80882e-17
43598.8	-36103.5	-14560.3	6.98	-2.805e-50	-0.0200041	3.27121e-16
43598.8	-36103.4	-14560.4	6.98	9.76791e-50	-0.019998	-1.66325e-15
43598.8	-36103.3	-14560.4	6.98	-3.58409e-49	-0.0200029	6.29021e-15
43598.9	-36103.2	-14560.5	6.98	1.322e-48	-0.0199903	-2.3252e-14
43598.9	-36103.1	-14560.5	6.98	-6.24319e-48	-0.0200454	1.09825e-13
43598.9	-36103	-14560.5	6.98	2.31877e-47	-0.0198316	-4.07903e-13
43598.9	-36102.8	-14560.6	6.98	-1.04423e-46	-0.0209048	1.83694e-12
43598.9	-36102.8	-14560.6	6.98	3.93614e-46	-0.0245174	-6.92422e-12
43598.9	-36102.6	-14560.6	6.98	-1.43586e-45	-0.0280889	2.52588e-11
43599	-36102.5	-14560.7	6.98	6.24222e-45	-0.0303182	-1.09809e-10
43599	-36102.4	-14560.7	6.98	-2.34982e-44	-0.0299152	4.13365e-10
43599	-36102.3	-14560.8	6.98	8.49276e-44	-0.0300208	-1.49399e-09
43599	-36102.2	-14560.8	6.98	-3.5972e-43	-0.0299941	6.32797e-09
43599	-36102.1	-14560.8	6.98	1.35263e-42	-0.0300016	-2.37946e-08
43599	-36101.9	-14560.9	6.98	-5.0508e-42	-0.0299996	8.88506e-08
43599.1	-36101.8	-14560.9	6.98	1.80324e-41	-0.0300001	-3.17215e-07
43599.1	-36101.7	-14561	6.98	-7.48316e-41	-0.03	1.31639e-06
43599.1	-36101.6	-14561	6.98	2.81114e-40	-0.03	-4.94518e-06
43599.1	-36101.5	-14561	6.98	-9.89018e-40	-0.03	1.73982e-05
43599.1	-36101.4	-14561.1	6.98	4.03725e-39	-0.03	-7.10208e-05
43599.2	-36101.3	-14561.1	6.98	-1.51537e-38	-0.03	0.000488297
43599.2	-36101.2	-14561.2	6.98	5.22525e-38	-0.03	0.0022975
43599.2	-36101	-14561.2	6.98	-2.10411e-37	-0.03	0.00543668
43599.2	-36100.9	-14561.2	6.98	7.89185e-37	-0.03	0.00799954
43599.2	-36100.8	-14561.3	6.98	-2.64684e-36	-0.0299999	0.0102249
43599.2	-36100.7	-14561.3	6.98	1.05368e-35	-0.0300004	0.0123415
43599.3	-36100.6	-14561.4	6.98	-3.9494e-35	-0.0299986	0.0153756
43599.3	-36100.5	-14561.4	6.98	1.27211e-34	-0.0300046	0.0181047
43599.3	-36100.4	-14561.4	6.98	-5.01475e-34	-0.0299818	0.0194067
43599.3	-36100.3	-14561.5	6.98	1.87852e-33	-0.0300681	0.0203612
43599.3	-36100.2	-14561.5	6.98	-5.67462e-33	-0.0297943	0.0223624
43599.3	-36100.1	-14561.5	6.98	2.2181e-32	-0.032666	0.0256038
43599.4	-36099.9	-14561.6	6.98	-8.30456e-32	-0.036031	0.0280221
43599.4	-36099.8	-14561.6	6.98	2.23062e-31	-0.0397362	0.0293374
43599.4	-36099.7	-14561.7	6.98	-8.65467e-31	-0.0400691	0.029443
43599.4	-36099.6	-14561.7	6.98	3.23875e-30	-0.0399818	0.0293591
43599.4	-36099.5	-14561.7	6.98	-6.5264e-30	-0.0400024	0.0304064
43599.4	-36099.4	-14561.8	6.98	2.51572e-29	-0.0399992	0.032511
43599.5	-36099.3	-14561.8	6.98	-9.4102e-29	-0.0400008	0.0357674
43599.5	-36099.1	-14561.9	6.98	-2.76013e-36	-0.04	0.0381264
43599.5	-36099	-14561.9	6.98	1.05778e-35	-0.04	0.0392157
43599.5	-36098.9	-14561.9	6.98	3.95511e-35	-0.04	0.0392157
43599.5	-36098.8	-14562	6.98	2.16694e-26	-0.039864	0.0392167
43599.5	-36098.7	-14562	6.98	-8.26543e-26	-0.0365639	0.0392174
43599.6	-36098.6	-14562.1	6.98	3.08716e-25	-0.0366595	0.039208
43599.6	-36098.5	-14562.1	6.98	-2.41566e-24	-0.036942	0.0392787
43599.6	-36098.4	-14562.1	6.98	9.18145e-24	-0.0402053	0.0404945
43599.6	-36098.2	-14562.2	6.98	-3.42136e-23	-0.0399471	0.0428614
43599.6	-36098.1	-14562.2	6.98	1.97932e-22	-0.0400198	0.0462687
43599.6	-36098	-14562.2	6.98	-7.50218e-22	-0.0399942	0.0481672
43599.7	-36097.9	-14562.3	6.98	2.78598e-21	-0.0400032	0.0491898
43599.7	-36097.8	-14562.3	6.98	-1.41654e-20	-0.03999	0.050498
43599.7	-36097.7	-14562.4	6.98	5.35716e-20	-0.0400363	0.053024
43599.7	-36097.6	-14562.4	6.98	-1.98029e-19	-0.0398662	0.0562193
43599.7	-36097.5	-14562.4	6.98	9.35345e-19	-0.0407168	0.0581857
