# Supplementary material for: Extraction of driving behavior primitives considering driver expectation and vehicle dynamics
Source: PLoS One. 2025 Dec 31;20(12):e0340123. doi: 10.1371/journal.pone.0340123 (PMC12755792; doi:10.1371/journal.pone.0340123)
Supplement: S1 File — (ZIP) [file pone.0340123.s001.zip › DataSetForPimitiveExaction-1/straight driving/c16_s_3.xlsx]

## Sheet: Sheet1
43600.8	-36090.6	-14564.7	6.99994	0.0600197	-0.0205187	0.0196242
43600.8	-36090.5	-14564.7	7.00002	0.0599945	0.00776458	0.0196033
43600.8	-36090.4	-14564.8	7	0.0600015	0.0340203	0.0196091
43600.8	-36090.3	-14564.8	6.99998	0.0599997	0.0605423	0.0196076
43600.8	-36090.2	-14564.9	7.00008	0.0600001	0.0804152	0.0196079
43600.9	-36090	-14564.9	6.99968	0.06	0.095366	0.0196078
43600.9	-36089.9	-14564.9	7.00191	0.06	0.102917	0.0196078
43600.9	-36089.8	-14565	7.00548	0.06	0.103389	0.0196079
43600.9	-36089.7	-14565	7.0091	0.0599999	0.103357	0.0196077
43600.9	-36089.6	-14565	7.01017	0.0600004	0.1032	0.0196082
43600.9	-36089.5	-14565.1	7.00995	0.0599984	0.103878	0.0196065
43601	-36089.3	-14565.1	7.01001	0.0600059	0.0989438	0.0196127
43601	-36089.2	-14565.2	7.01	0.059981	0.0917733	0.019592
43601	-36089.1	-14565.2	7.00998	0.0600748	0.0826612	0.0196701
43601	-36089	-14565.2	7.01007	0.0597199	0.0701712	0.0188875
43601	-36088.9	-14565.3	7.00979	0.0626342	0.0534214	0.0168469
43601	-36088.8	-14565.3	7.01267	0.066054	0.0333663	0.0136133
43601.1	-36088.7	-14565.3	7.01603	0.0696197	0.0161383	0.0111944
43601.1	-36088.6	-14565.4	7.01974	0.0700626	0.00128589	0.00987504
43601.1	-36088.5	-14565.4	7.02007	0.0699832	-0.00597014	0.00978541
43601.1	-36088.3	-14565.5	7.01998	0.0700044	-0.0126871	0.00980879
43601.1	-36088.2	-14565.5	7.02	0.0699994	-0.0164475	0.0098033
43601.1	-36088.1	-14565.5	7.01999	0.0700002	-0.0199807	0.00980409
43601.2	-36088	-14565.6	7.02002	0.07	-0.0168952	0.00980388
43601.2	-36087.9	-14565.6	7.02	0.07	-0.0133333	0.00980392
43601.2	-36087.8	-14565.6	7.02333	0.07	-0.00666667	0.00980392
43601.2	-36087.6	-14565.7	7.02667	0.07	-0.00333333	0.00980392
43601.2	-36087.5	-14565.7	7.0301	0.07	0.00363906	0.00980391
43601.2	-36087.4	-14565.7	7.02997	0.07	0.00693081	0.00980396
43601.3	-36087.3	-14565.8	7.03	0.0699999	0.0137697	0.00980377
43601.3	-36087.2	-14565.8	7.03001	0.0700012	0.0208374	0.0098051
43601.3	-36087.1	-14565.9	7.02993	0.0699956	0.0272775	0.00979943
43601.3	-36087	-14565.9	7.03026	0.0700163	0.0301103	0.00982064
43601.3	-36086.9	-14565.9	7.03397	0.0699054	0.0299658	0.0097012
43601.3	-36086.7	-14566	7.03733	0.0703767	0.0299832	0.00842672
43601.4	-36086.6	-14566	7.04021	0.07398	0.0301008	0.00595733
43601.4	-36086.5	-14566	7.03993	0.0775836	0.0294306	0.00260387
43601.4	-36086.4	-14566.1	7.04001	0.0802471	0.0259699	0.000739947
43601.4	-36086.3	-14566.1	7.04003	0.0799373	0.0219351	-6.41851e-05
43601.4	-36086.2	-14566.2	7.03984	0.0800195	0.0145649	2.01675e-05
43601.4	-36086.1	-14566.2	7.04071	0.0799948	0.00814325	-6.28381e-06
43601.5	-36085.9	-14566.2	7.04439	0.0800013	0.00108973	4.90617e-06
43601.5	-36085.8	-14566.3	7.04804	0.0799996	-0.00484852	-1.64715e-05
43601.5	-36085.7	-14566.3	7.05029	0.0800001	-0.00773417	6.06916e-05
43601.5	-36085.6	-14566.4	7.04991	0.08	-0.0112822	-0.00027848
43601.5	-36085.5	-14566.4	7.05009	0.08	-0.0146609	-0.00183589
43601.5	-36085.4	-14566.4	7.04974	0.08	-0.018266	-0.00458882
43601.6	-36085.3	-14566.5	7.05122	0.08	-0.0202754	-0.00764301
43601.6	-36085.2	-14566.5	7.05493	0.08	-0.0198502	-0.00938659
43601.6	-36085	-14566.5	7.05847	0.08	-0.0203077	-0.00987199
43601.6	-36084.9	-14566.6	7.06025	0.08	-0.0185491	-0.00978752
43601.6	-36084.8	-14566.6	7.05991	0.08	-0.0149086	-0.00980851
43601.6	-36084.7	-14566.6	7.06009	0.08	-0.0112389	-0.0098027
43601.7	-36084.6	-14566.7	7.05973	0.08	-0.0100299	-0.00980421
43601.7	-36084.5	-14566.7	7.06175	0.08	-0.00833283	-0.00980384
43601.7	-36084.4	-14566.8	7.06526	0.08	-0.00464734	-0.00980394
43601.7	-36084.2	-14566.8	7.069	0.08	-0.00127075	-0.00980394
43601.7	-36084.1	-14566.8	7.07022	0.08	0.00220433	-0.00980384
43601.8	-36084	-14566.9	7.06995	0.08	0.00538613	-0.00980425
43601.8	-36083.9	-14566.9	7.06999	0.08	0.00921865	-0.00980283
43601.8	-36083.8	-14566.9	7.07008	0.08	0.0101846	-0.00980826
43601.8	-36083.7	-14567	7.06969	0.08	0.00995243	-0.00978765
43601.8	-36083.5	-14567	7.07239	0.08	0.0100058	-0.00985634
43601.8	-36083.4	-14567.1	7.07586	0.08	0.0100154	-0.00911016
43601.9	-36083.3	-14567.1	7.07946	0.08	0.00993263	-0.00653996
43601.9	-36083.2	-14567.1	7.0801	0.08	0.0102056	-0.000319256
43601.9	-36083.1	-14567.2	7.07998	0.08	0.00733408	0.00818173
43601.9	-36083	-14567.2	7.07999	0.08	0.00396904	0.0178074
43601.9	-36082.9	-14567.2	7.08004	0.08	0.000263848	0.0281977
43601.9	-36082.8	-14567.3	7.07984	0.08	-6.90583e-05	0.038112
43602	-36082.6	-14567.3	7.08288	0.08	1.81694e-05	0.0469788
43602	-36082.5	-14567.4	7.08645	0.08	-2.32201e-06	0.0541287
43602	-36082.4	-14567.4	7.08989	0.08	6.21685e-07	0.058619
43602	-36082.3	-14567.4	7.09003	0.08	-1.62987e-07	0.06189
43602	-36082.2	-14567.5	7.09	0.08	-2.97484e-16	0.0653595
43602	-36082.1	-14567.5	7.09	0.08	7.9561e-17	0.0675381
43602.1	-36081.9	-14567.6	7.09	0.08	-2.07604e-17	0.0686275
43602.1	-36081.8	-14567.6	7.09355	0.08	7.07788e-10	0.0686453
43602.1	-36081.7	-14567.6	7.09688	0.08	-1.8922e-10	0.0698299
43602.1	-36081.6	-14567.7	7.10009	0.08	4.90884e-11	0.0746003
43602.1	-36081.5	-14567.7	7.09996	0.08	-2.43603e-11	0.0894305
43602.1	-36081.4	-14567.7	7.10001	0.08	6.50961e-12	0.114638
43602.2	-36081.3	-14567.8	7.10001	0.08	-1.67776e-12	0.150787
43602.2	-36081.1	-14567.8	7.09991	0.08	6.24622e-13	0.193713
43602.2	-36081	-14567.8	7.10038	0.08	-1.66811e-13	0.233353
43602.2	-36080.9	-14567.9	7.10398	0.08	4.25961e-14	0.269717
43602.2	-36080.8	-14567.9	7.10758	0.08	-1.36939e-14	0.30088
43602.2	-36080.7	-14568	7.11025	0.08	2.12509e-15	0.325433
43602.3	-36080.6	-14568	7.10994	0.08	5.13045e-15	0.345726
43602.3	-36080.5	-14568	7.11001	0.08	-2.84547e-14	0.364512
43602.3	-36080.4	-14568.1	7.11004	0.08	1.08458e-13	0.380799
43602.3	-36080.2	-14568.1	7.10983	0.08	-3.98845e-13	0.40076
43602.3	-36080.1	-14568.2	7.1109	0.08	1.79493e-12	0.424889
43602.3	-36080	-14568.2	7.11452	0.08	-6.76558e-12	0.450024
43602.4	-36079.9	-14568.2	7.11809	0.08	2.46801e-11	0.475093
43602.4	-36079.8	-14568.3	7.12032	0.08	-1.07293e-10	0.497771
43602.4	-36079.7	-14568.3	7.11992	0.08	4.03894e-10	0.515714
43602.4	-36079.5	-14568.3	7.12	0.0800001	-1.45976e-09	0.531185
43602.4	-36079.4	-14568.4	7.12007	0.0799996	6.18297e-09	0.54296
43602.4	-36079.3	-14568.4	7.11971	0.0800013	-2.32494e-08	0.548877
43602.5	-36079.2	-14568.5	7.12144	0.0799952	8.30466e-08	0.546781
43602.5	-36079.1	-14568.5	7.12511	0.0800199	-3.44641e-07	0.535641
43602.5	-36079	-14568.5	7.12869	0.0799253	1.29469e-06	0.519308
43602.5	-36078.8	-14568.6	7.13023	0.0802627	-4.55499e-06	0.501385
43602.5	-36078.7	-14568.6	7.12994	0.0782492	1.85938e-05	0.486366
43602.6	-36078.6	-14568.6	7.13	0.0747415	-6.97914e-05	0.475079
43602.6	-36078.5	-14568.7	7.13007	0.0710001	0.000240653	0.463776
43602.6	-36078.4	-14568.7	7.12972	0.069774	-0.00187211	0.452619
43602.6	-36078.3	-14568.8	7.13196	0.07006	-0.00584089	0.441658
43602.6	-36078.1	-14568.8	7.13561	0.0699867	-0.00679888	0.431728
43602.6	-36078.1	-14568.8	7.13929	0.0700036	-0.00670506	0.423673
43602.7	-36077.9	-14568.9	7.14016	0.069999	-0.00637844	0.416872
43602.7	-36077.8	-14568.9	7.13997	0.0700002	-0.00903434	0.410868
43602.7	-36077.7	-14568.9	7.13999	0.0699999	-0.0126191	0.406034
43602.7	-36077.6	-14569	7.14007	0.07	-0.0157822	0.403511
43602.7	-36077.5	-14569	7.13979	0.07	-0.0195887	0.401269
43602.7	-36077.4	-14569.1	7.14267	0.0699999	-0.0200905	0.39915
43602.8	-36077.2	-14569.1	7.14603	0.0700002	-0.0200299	0.395989
43602.8	-36077.1	-14569.1	7.14974	0.0699994	-0.0198494	0.393452
43602.8	-36077	-14569.2	7.15007	0.0700023	-0.0228917	0.392219
43602.8	-36076.9	-14569.2	7.14999	0.0699914	-0.0262363	0.392132
43602.8	-36076.8	-14569.2	7.15	0.0700173	-0.0298783	0.392178
43602.8	-36076.7	-14569.3	7.15003	0.0699334	-0.0300325	0.391175
43602.9	-36076.5	-14569.3	7.1499	0.0730282	-0.0299911	0.388097
43602.9	-36076.4	-14569.4	7.15333	0.08	-0.03	0.381264
43602.9	-36076.3	-14569.4	7.15667	0.09	-0.03	0.372549
43602.9	-36076.2	-14569.4	7.16	0.1	-0.03	0.362745
43602.9	-36076.1	-14569.5	7.15995	0.110606	-0.0300974	0.35231
43602.9	-36076	-14569.5	7.16011	0.120599	-0.0335839	0.341408
43603	-36075.8	-14569.6	7.16355	0.130525	-0.0367428	0.330502
43603	-36075.7	-14569.6	7.16712	0.137204	-0.0366496	0.320362
43603	-36075.6	-14569.6	7.17017	0.140353	-0.0365929	0.314237
43603	-36075.5	-14569.7	7.1699	0.143738	-0.0369843	0.310003
43603	-36075.4	-14569.7	7.17039	0.147364	-0.0402915	0.30671
43603	-36075.3	-14569.7	7.17397	0.150202	-0.0399216	0.304731
43603.1	-36075.1	-14569.8	7.17727	0.149965	-0.0400222	0.30389
43603.1	-36075	-14569.8	7.18082	0.149926	-0.0399815	0.303813
43603.1	-36074.9	-14569.8	7.18405	0.150384	-0.0400467	0.302328
43603.1	-36074.8	-14569.9	7.18766	0.154835	-0.0398334	0.296126
43603.1	-36074.7	-14569.9	7.19012	0.169607	-0.0408699	0.279432
43603.1	-36074.6	-14570	7.19068	0.1998	-0.0436676	0.252335
43603.2	-36074.4	-14570	7.19423	0.239657	-0.0432867	0.214307
43603.2	-36074.3	-14570	7.19899	0.286136	-0.0431788	0.171613
43603.2	-36074.2	-14570.1	7.20461	0.326604	-0.0441531	0.13227
43603.2	-36074.1	-14570.1	7.20887	0.363218	-0.0481749	0.0951331
43603.2	-36074	-14570.2	7.21594	0.393893	-0.0503127	0.0622291
43603.2	-36073.9	-14570.2	7.224	0.416383	-0.0498439	0.0358291
43603.3	-36073.7	-14570.2	7.23323	0.437825	-0.0503021	0.0139314
43603.3	-36073.6	-14570.3	7.23984	0.454614	-0.0484485	-0.00470573
43603.3	-36073.5	-14570.3	7.24616	0.470591	-0.0463394	-0.0211891
43603.3	-36073.4	-14570.3	7.25475	0.490938	-0.0466903	-0.0420715
43603.3	-36073.3	-14570.4	7.26544	0.517452	-0.046889	-0.0665737
43603.3	-36073.2	-14570.4	7.27519	0.544182	-0.0452558	-0.0916921
43603.4	-36073	-14570.5	7.28564	0.570227	-0.0411388	-0.116701
43603.4	-36072.9	-14570.5	7.29595	0.59231	-0.0397621	-0.138458
43603.4	-36072.8	-14570.5	7.3058	0.610101	-0.0400632	-0.155843
43603.4	-36072.7	-14570.6	7.31626	0.625346	-0.0399855	-0.170901
43603.4	-36072.6	-14570.6	7.32654	0.637069	-0.040004	-0.181689
43603.5	-36072.5	-14570.7	7.33639	0.643207	-0.0399989	-0.186461
43603.5	-36072.3	-14570.7	7.34689	0.639837	-0.0400002	-0.182669
43603.5	-36072.2	-14570.7	7.35712	0.625598	-0.0399999	-0.170173
43603.5	-36072.1	-14570.8	7.36698	0.605759	-0.04	-0.154135
43603.5	-36072	-14570.8	7.37752	0.58739	-0.04	-0.137574
43603.5	-36071.9	-14570.8	7.38769	0.57031	-0.04	-0.123835
43603.6	-36071.7	-14570.9	7.3976	0.556404	-0.04	-0.11107
43603.6	-36071.6	-14570.9	7.40809	0.54256	-0.04	-0.0970691
43603.6	-36071.5	-14571	7.41848	0.528743	-0.0400001	-0.0856667
43603.6	-36071.4	-14571	7.42553	0.518452	-0.0399997	-0.0756909
43603.6	-36071.3	-14571	7.43253	0.507768	-0.0400008	-0.0673617
43603.6	-36071.2	-14571.1	7.43908	0.500683	-0.0399967	-0.059675
43603.7	-36071	-14571.1	7.44873	0.494211	-0.0400122	-0.0530111
43603.7	-36070.9	-14571.1	7.45937	0.48698	-0.0399753	-0.0471563
43603.7	-36070.8	-14571.2	7.46951	0.483527	-0.0400951	-0.0426688
43603.7	-36070.6	-14571.2	7.47628	0.48009	-0.0368654	-0.040425
43603.7	-36070.5	-14571.3	7.48333	0.48	-0.0333333	-0.0381264
43603.7	-36070.4	-14571.3	7.49	0.476667	-0.0266667	-0.0359477
43603.8	-36070.3	-14571.3	7.5	0.473333	-0.0233333	-0.0326797
43603.8	-36070.2	-14571.4	7.50705	0.4699	-0.0163716	-0.0304029
43603.8	-36070.1	-14571.4	7.5137	0.470027	-0.0130289	-0.0293915
43603.8	-36069.9	-14571.5	7.52052	0.469993	-0.00638126	-0.0294097
43603.8	-36069.8	-14571.5	7.53132	0.470003	-0.00269134	-0.0294721
43603.8	-36069.7	-14571.5	7.54091	0.469999	0.00391773	-0.0306911
43603.9	-36069.6	-14571.6	7.54747	0.470001	0.00708368	-0.0330583
43603.9	-36069.4	-14571.6	7.55444	0.469998	0.0102542	-0.036459
43603.9	-36069.3	-14571.7	7.56163	0.470007	0.00993257	-0.0383853
43603.9	-36069.2	-14571.7	7.57149	0.469974	0.0100155	-0.0392969
43603.9	-36069.1	-14571.7	7.57823	0.47013	0.0100039	-0.0390502
43603.9	-36069	-14571.8	7.58476	0.469465	0.00996517	-0.0377414
43604	-36068.8	-14571.8	7.59221	0.465812	0.010134	-0.0351631
43604	-36068.7	-14571.9	7.60326	0.462185	0.00928042	-0.0318682
43604	-36068.6	-14571.9	7.61215	0.45973	0.00568115	-0.0300711
43604	-36068.5	-14571.9	7.61873	0.460068	0.00211077	-0.0293424
43604	-36068.3	-14572	7.6255	0.45998	-0.000135078	-0.0294325
43604	-36068.2	-14572	7.63341	0.460005	-0.00075316	-0.0294062
43604.1	-36068.1	-14572.1	7.64281	0.459999	-0.00481918	-0.0294132
43604.1	-36068	-14572.1	7.64943	0.46	-0.00715547	-0.029411
43604.1	-36067.9	-14572.1	7.65582	0.46	-0.00559527	-0.0294131
43604.1	-36067.7	-14572.2	7.66405	0.46	-0.00154519	-0.0294072
43604.1	-36067.6	-14572.2	7.67511	0.460001	3.53462e-05	-0.0294309
43604.1	-36067.5	-14572.3	7.68333	0.459994	0.00121897	-0.02934
43604.2	-36067.3	-14572.3	7.68994	0.46002	0.00501844	-0.0298044
43604.2	-36067.2	-14572.3	7.69694	0.459918	0.00869934	-0.0315695
43604.2	-36067.1	-14572.4	7.70345	0.460307	0.0102535	-0.0339554
43604.2	-36067	-14572.4	7.71051	0.458326	0.00994015	-0.0354598
43604.2	-36066.9	-14572.5	7.71694	0.454703	0.0100165	-0.0373502
43604.3	-36066.7	-14572.5	7.7259	0.451104	0.00999572	-0.0438357
43604.3	-36066.6	-14572.5	7.7344	0.4498	0.0100006	-0.0597133
43604.3	-36066.5	-14572.6	7.74103	0.450055	0.0100014	-0.0837418
43604.3	-36066.4	-14572.6	7.74732	0.449985	0.00999395	-0.114706
43604.3	-36066.2	-14572.7	7.75665	0.450003	0.0100205	-0.159032
43604.3	-36066.1	-14572.7	7.76743	0.449999	0.00991825	-0.212351
43604.4	-36066	-14572.7	7.77478	0.45	0.0103064	-0.269303
43604.4	-36065.8	-14572.8	7.78173	0.45	0.00760678	-0.327139
43604.4	-36065.7	-14572.8	7.78816	0.45	0.00413977	-0.376648
43604.4	-36065.6	-14572.9	7.79772	0.45	0.000541332	-0.416377
43604.4	-36065.5	-14572.9	7.80555	0.45	-9.79265e-05	-0.450237
43604.4	-36065.4	-14572.9	7.81215	0.450001	2.637e-05	-0.474712
43604.5	-36065.2	-14573	7.8188	0.449996	-6.95725e-06	-0.49288
43604.5	-36065.1	-14573	7.82583	0.450011	1.2026e-06	-0.506416
43604.5	-36065	-14573.1	7.83261	0.449956	-3.22726e-07	-0.51374
43604.5	-36064.8	-14573.1	7.83902	0.450164	8.49099e-08	-0.514478
43604.5	-36064.7	-14573.1	7.84933	0.446924	-1.08513e-08	-0.510108
43604.5	-36064.6	-14573.2	7.85952	0.443429	2.90528e-09	-0.505653
43604.6	-36064.4	-14573.2	7.86628	0.443316	-7.61682e-10	-0.503313
43604.6	-36064.3	-14573.3	7.87333	0.443333	-1.39039e-18	-0.503268
43604.6	-36064.2	-14573.3	7.88	0.443333	3.72499e-19	-0.502179
43604.6	-36064.1	-14573.4	7.88667	0.44	0	-0.501089
43604.6	-36063.9	-14573.4	7.8937	0.44003	4.7242e-12	-0.499967
43604.6	-36063.8	-14573.4	7.90052	0.439992	-6.28742e-12	-0.500009
43604.7	-36063.7	-14573.5	7.91052	0.440002	2.04103e-11	-0.499998
43604.7	-36063.6	-14573.5	7.91742	0.439999	-1.58027e-10	-0.500001
43604.7	-36063.4	-14573.6	7.92412	0.44	6.00226e-10	-0.5
43604.7	-36063.3	-14573.6	7.93081	0.44	-2.23656e-09	-0.5
43604.7	-36063.2	-14573.6	7.93791	0.44	1.29389e-08	-0.5
43604.7	-36063.1	-14573.7	7.94439	0.44	-4.9042e-08	-0.5
43604.8	-36062.9	-14573.7	7.95163	0.44	1.82121e-07	-0.499999
43604.8	-36062.8	-14573.8	7.96261	0.439997	-9.25996e-07	-0.500003
43604.8	-36062.7	-14573.8	7.97176	0.440009	3.502e-06	-0.49999
43604.8	-36062.5	-14573.8	7.97826	0.439965	-1.29453e-05	-0.500036
43604.8	-36062.4	-14573.9	7.98537	0.440165	6.11439e-05	-0.499803
43604.8	-36062.3	-14573.9	7.9919	0.439292	-0.000230817	-0.498415
43604.9	-36062.1	-14574	7.9988	0.435607	0.000949957	-0.49574
43604.9	-36062	-14574	8.00549	0.431956	0.00370899	-0.492511
43604.9	-36061.9	-14574	8.01341	0.429719	0.00327825	-0.490778
43604.9	-36061.7	-14574.1	8.02282	0.43007	0.00318212	-0.490125
43604.9	-36061.6	-14574.1	8.02937	0.42998	0.00432782	-0.490217
43604.9	-36061.5	-14574.2	8.03606	0.430005	0.00842254	-0.490191
43605	-36061.4	-14574.2	8.04288	0.429999	0.00999127	-0.490197
43605	-36061.2	-14574.3	8.04995	0.43	0.0113204	-0.490196
43605	-36061.1	-14574.3	8.05607	0.43	0.014623	-0.490196
43605	-36061	-14574.4	8.06501	0.43	0.0199807	-0.490196
43605	-36060.9	-14574.4	8.07391	0.43	0.0254625	-0.490196
43605	-36060.7	-14574.4	8.08014	0.43	0.0283774	-0.490196
43605.1	-36060.6	-14574.5	8.08678	0.43	0.0316608	-0.490196
43605.1	-36060.5	-14574.5	8.09597	0.43	0.0369644	-0.490197
43605.1	-36060.3	-14574.6	8.10416	0.430001	0.0442301	-0.490194
43605.1	-36060.2	-14574.6	8.11077	0.429995	0.0489977	-0.490202
43605.1	-36060.1	-14574.6	8.11771	0.430021	0.0518741	-0.490173
43605.2	-36059.9	-14574.7	8.12426	0.429923	0.0573366	-0.490281
43605.2	-36059.8	-14574.7	8.13126	0.430258	0.0648885	-0.489558
43605.2	-36059.7	-14574.8	8.13808	0.4278	0.0692128	-0.487703
43605.2	-36059.5	-14574.8	8.14466	0.424338	0.0722814	-0.484634
43605.2	-36059.4	-14574.9	8.15168	0.420683	0.0758502	-0.481366
43605.2	-36059.3	-14574.9	8.15846	0.418044	0.0792241	-0.475744
43605.3	-36059.1	-14574.9	8.16505	0.407379	0.0825447	-0.465547
43605.3	-36059	-14575	8.17209	0.387511	0.0859947	-0.445588
43605.3	-36058.9	-14575	8.17886	0.36168	0.0896303	-0.41837
43605.3	-36058.7	-14575.1	8.18539	0.33025	0.0900919	-0.382533
43605.3	-36058.6	-14575.1	8.19267	0.283256	0.0899864	-0.332257
43605.3	-36058.5	-14575.2	8.1963	0.223805	0.0899948	-0.275006
43605.4	-36058.3	-14575.2	8.19975	0.163858	0.0900343	-0.213315
43605.4	-36058.2	-14575.2	8.20003	0.103235	0.0899287	-0.151543
43605.4	-36058.1	-14575.3	8.19999	0.0558269	0.0930542	-0.0996409
