# Supplementary material for: Extraction of driving behavior primitives considering driver expectation and vehicle dynamics
Source: PLoS One. 2025 Dec 31;20(12):e0340123. doi: 10.1371/journal.pone.0340123 (PMC12755792; doi:10.1371/journal.pone.0340123)
Supplement: S1 File — (ZIP) [file pone.0340123.s001.zip › DataSetForPimitiveExaction-1/straight driving/c16_s_4.xlsx]

## Sheet: Sheet1
43606.2	-36051.9	-14577.4	8.15001	-0.0699998	0.140233	0.0490198
43606.2	-36051.7	-14577.4	8.14996	-0.0700008	0.139941	0.0490187
43606.2	-36051.6	-14577.5	8.15009	-0.0699984	0.140006	0.0490214
43606.2	-36051.5	-14577.5	8.14688	-0.0700063	0.140005	0.0490126
43606.3	-36051.3	-14577.6	8.14355	-0.0699763	0.139975	0.0490458
43606.3	-36051.2	-14577.6	8.14	-0.07	0.14	0.0479303
43606.3	-36051.1	-14577.7	8.14	-0.0666667	0.136667	0.0457516
43606.3	-36051	-14577.7	8.14	-0.0633333	0.133333	0.0424837
43606.3	-36050.8	-14577.8	8.14	-0.0597841	0.126291	0.0390267
43606.3	-36050.7	-14577.8	8.14	-0.0565147	0.119404	0.0357242
43606.4	-36050.6	-14577.9	8.14	-0.05298	0.105828	0.0313169
43606.4	-36050.4	-14577.9	8.13998	-0.0460427	0.0915016	0.026692
43606.4	-36050.3	-14577.9	8.14007	-0.0430092	0.0746939	0.022428
43606.4	-36050.2	-14578	8.13974	-0.0395674	0.0579566	0.0192941
43606.4	-36050.1	-14578	8.13603	-0.0361002	0.0402902	0.0170993
43606.4	-36049.9	-14578.1	8.13267	-0.0326231	0.0237988	0.0164413
43606.5	-36049.8	-14578.1	8.12979	-0.0298959	0.00686203	0.0175388
43606.5	-36049.7	-14578.2	8.13007	-0.0295279	-0.0104411	0.0173147
43606.5	-36049.5	-14578.2	8.12998	-0.025833	-0.0218837	0.0156999
43606.5	-36049.4	-14578.3	8.13	-0.0224327	-0.0284575	0.0123504
43606.5	-36049.3	-14578.3	8.13	-0.0195271	-0.034072	0.0106452
43606.5	-36049.2	-14578.3	8.13	-0.0207902	-0.0326833	0.0113189
43606.6	-36049	-14578.4	8.13	-0.0243727	-0.028046	0.0140818
43606.6	-36048.9	-14578.4	8.13	-0.0280505	-0.0215065	0.0172877
43606.6	-36048.8	-14578.5	8.13	-0.030279	-0.0200071	0.019027
43606.6	-36048.6	-14578.5	8.13	-0.0299307	-0.0192079	0.0196788
43606.6	-36048.5	-14578.6	8.13	-0.0300201	-0.0142964	0.0195873
43606.6	-36048.4	-14578.6	8.13	-0.0299946	-0.00623743	0.0196133
43606.7	-36048.2	-14578.7	8.13	-0.0300013	0.00466471	0.0196065
43606.7	-36048.1	-14578.7	8.13	-0.0299996	0.0133962	0.0196082
43606.7	-36048	-14578.8	8.13	-0.0300001	0.0199817	0.0196077
43606.7	-36047.8	-14578.8	8.13	-0.03	0.0251757	0.0196079
43606.7	-36047.7	-14578.9	8.12999	-0.03	0.0287452	0.0196078
43606.7	-36047.6	-14578.9	8.13002	-0.03	0.0299048	0.0196078
43606.8	-36047.4	-14578.9	8.12993	-0.03	0.0318045	0.0196078
43606.8	-36047.3	-14579	8.13028	-0.03	0.033845	0.0196078
43606.8	-36047.2	-14579	8.12827	-0.03	0.0318982	0.0196078
43606.8	-36047	-14579.1	8.1246	-0.03	0.0258139	0.0196078
43606.8	-36046.9	-14579.1	8.12089	-0.03	0.020549	0.0196078
43606.9	-36046.8	-14579.2	8.1198	-0.03	0.020113	0.0196079
43606.9	-36046.7	-14579.2	8.12004	-0.0300001	0.0181512	0.0196077
43606.9	-36046.5	-14579.3	8.11999	-0.0299996	0.0120541	0.0196083
43606.9	-36046.4	-14579.3	8.12	-0.0300014	0.00531354	0.0196063
43606.9	-36046.3	-14579.4	8.12	-0.0299954	-0.00168509	0.0196129
43606.9	-36046.2	-14579.4	8.12	-0.0300182	-0.00840931	0.0195878
43607	-36046	-14579.4	8.12	-0.0299319	-0.0152607	0.019683
43607	-36045.9	-14579.5	8.12	-0.0302057	-0.0196787	0.0187967
43607	-36045.8	-14579.5	8.12	-0.027334	-0.0200817	0.0168268
43607	-36045.6	-14579.6	8.12	-0.023969	-0.0199742	0.0136278
43607	-36045.5	-14579.6	8.12	-0.0202638	-0.0200159	0.0111013
43607	-36045.4	-14579.7	8.12	-0.0199309	-0.0199514	0.00986319
43607.1	-36045.2	-14579.7	8.12	-0.0200182	-0.0201785	0.00978879
43607.1	-36045.1	-14579.8	8.12	-0.0199977	-0.0168942	0.00980585
43607.1	-36045	-14579.8	8.12	-0.0200006	-0.013542	0.0098034
43607.1	-36044.8	-14579.9	8.12	-0.0199998	-0.0101143	0.00980406
43607.1	-36044.7	-14579.9	8.12	-0.02	-0.01	0.00980392
43607.1	-36044.6	-14579.9	8.12	-0.02	-0.01	0.00980392
43607.2	-36044.4	-14580	8.12	-0.02	-0.00666667	0.00980392
43607.2	-36044.3	-14580	8.12	-0.02	-0.0031079	0.00980392
43607.2	-36044.2	-14580.1	8.11999	-0.02	8.79221e-05	0.00980393
43607.2	-36044.1	-14580.1	8.12003	-0.02	-2.28126e-05	0.00980391
43607.2	-36043.9	-14580.2	8.11976	-0.02	1.13475e-05	0.00980402
43607.2	-36043.8	-14580.2	8.11625	-0.02	-3.13306e-06	0.00980354
43607.3	-36043.7	-14580.3	8.11287	-0.02	1.18336e-06	0.00980533
43607.3	-36043.5	-14580.3	8.10976	-0.02	-2.62623e-06	0.00979575
43607.3	-36043.4	-14580.3	8.11006	-0.02	8.9316e-06	0.00983489
43607.3	-36043.3	-14580.4	8.10998	-0.02	-3.29e-05	0.00968172
43607.3	-36043.2	-14580.4	8.11001	-0.0199998	0.000167186	0.00834307
43607.3	-36043	-14580.5	8.11	-0.0200007	-0.000675677	0.00565499
43607.4	-36042.9	-14580.5	8.11	-0.0199974	-0.00361729	0.00112286
43607.4	-36042.8	-14580.6	8.11	-0.0200121	-0.00330246	-0.0037999
43607.4	-36042.6	-14580.6	8.11	-0.0199541	-0.00312647	-0.00886685
43607.4	-36042.5	-14580.7	8.11	-0.0201685	-0.00427948	-0.013856
43607.4	-36042.4	-14580.7	8.11	-0.0190951	-0.00703353	-0.0207716
43607.4	-36042.3	-14580.7	8.11	-0.0154828	-0.00665118	-0.0280181
43607.5	-36042.1	-14580.8	8.11	-0.0119106	-0.00636933	-0.0364482
43607.5	-36042	-14580.9	8.11	-0.00968358	-0.00829689	-0.0428414
43607.5	-36041.8	-14580.9	8.11	-0.0100775	-0.00888731	-0.0469307
43607.5	-36041.7	-14581	8.11	-0.00997796	-0.00628446	-0.0489296
43607.5	-36041.6	-14581	8.11	-0.0100059	-0.00646747	-0.05105
43607.5	-36041.5	-14581	8.11	-0.00999843	-0.00819303	-0.0537891
43607.6	-36041.3	-14581.1	8.11	-0.0100004	-0.0103162	-0.0568046
43607.6	-36041.2	-14581.1	8.11	-0.00999989	-0.00991147	-0.0584698
43607.6	-36041.1	-14581.2	8.11	-0.01	-0.0100235	-0.0588874
43607.6	-36040.9	-14581.2	8.11	-0.00999999	-0.00999444	-0.0588084
43607.6	-36040.8	-14581.3	8.11	-0.01	-0.0100015	-0.0588277
43607.7	-36040.7	-14581.3	8.11	-0.01	-0.00999959	-0.0588224
43607.7	-36040.5	-14581.4	8.11	-0.01	-0.0100001	-0.0588238
43607.7	-36040.4	-14581.4	8.11	-0.01	-0.00999997	-0.0588235
43607.7	-36040.3	-14581.4	8.11	-0.01	-0.01	-0.0588235
43607.7	-36040.1	-14581.5	8.11	-0.01	-0.01	-0.0588235
43607.7	-36040	-14581.5	8.11	-0.01	-0.01	-0.0588235
43607.8	-36039.9	-14581.6	8.11	-0.01	-0.01	-0.0588235
43607.8	-36039.8	-14581.6	8.11	-0.01	-0.01	-0.0588235
43607.8	-36039.6	-14581.7	8.11	-0.01	-0.01	-0.0588235
43607.8	-36039.5	-14581.7	8.11	-0.01	-0.01	-0.0588235
43607.8	-36039.4	-14581.8	8.11	-0.01	-0.01	-0.0588235
43607.8	-36039.3	-14581.8	8.11	-0.01	-0.01	-0.0588235
43607.9	-36039.1	-14581.9	8.11	-0.01	-0.01	-0.0588235
43607.9	-36039	-14581.9	8.11	-0.01	-0.01	-0.0588235
43607.9	-36038.9	-14581.9	8.11	-0.01	-0.01	-0.0588235
43607.9	-36038.7	-14582	8.11	-0.01	-0.01	-0.0588235
43607.9	-36038.6	-14582	8.11	-0.01	-0.01	-0.0588235
43607.9	-36038.5	-14582.1	8.11	-0.01	-0.01	-0.0588235
43608	-36038.3	-14582.1	8.11	-0.01	-0.01	-0.0588235
43608	-36038.2	-14582.2	8.11	-0.01	-0.01	-0.0588235
43608	-36038.1	-14582.2	8.11	-0.01	-0.01	-0.0588235
43608	-36037.9	-14582.3	8.11	-0.01	-0.01	-0.0588235
43608	-36037.8	-14582.3	8.11	-0.01	-0.01	-0.0588235
43608	-36037.7	-14582.4	8.11	-0.01	-0.01	-0.0588235
43608.1	-36037.5	-14582.4	8.11	-0.01	-0.01	-0.0588235
43608.1	-36037.4	-14582.4	8.11	-0.01	-0.01	-0.0588235
43608.1	-36037.3	-14582.5	8.11	-0.01	-0.01	-0.0588235
43608.1	-36037.1	-14582.5	8.11	-0.01	-0.00999998	-0.0588235
43608.1	-36037	-14582.6	8.11	-0.01	-0.0100001	-0.0588235
43608.1	-36036.9	-14582.6	8.11	-0.01	-0.00999949	-0.0588235
43608.2	-36036.8	-14582.7	8.11	-0.01	-0.0100019	-0.0588235
43608.2	-36036.6	-14582.7	8.11001	-0.01	-0.00999043	-0.0588235
43608.2	-36036.5	-14582.8	8.10996	-0.01	-0.0100362	-0.0588235
43608.2	-36036.4	-14582.8	8.11013	-0.00999995	-0.0098662	-0.0588235
43608.2	-36036.3	-14582.9	8.10928	-0.0100003	-0.0107168	-0.0588238
43608.2	-36036.1	-14582.9	8.10567	-0.00999904	-0.0143299	-0.0588225
43608.3	-36036	-14582.9	8.10215	-0.0100035	-0.0178485	-0.0588273
43608.3	-36035.9	-14583	8.09968	-0.00998419	-0.0203185	-0.0588064
43608.3	-36035.7	-14583	8.10008	-0.0100596	-0.0199151	-0.058888
43608.3	-36035.6	-14583.1	8.09998	-0.00978265	-0.0200211	-0.0585308
43608.3	-36035.5	-14583.1	8.10001	-0.0111776	-0.0199939	-0.0570498
43608.3	-36035.3	-14583.2	8.1	-0.0144259	-0.0200016	-0.0539245
43608.4	-36035.2	-14583.2	8.1	-0.0196069	-0.0199996	-0.0493553
43608.4	-36035.1	-14583.3	8.1	-0.0249623	-0.0200001	-0.0442299
43608.4	-36035	-14583.3	8.1	-0.0297604	-0.02	-0.0393842
43608.4	-36034.8	-14583.4	8.1	-0.0349999	-0.02	-0.0343136
43608.4	-36034.7	-14583.4	8.1	-0.04024	-0.02	-0.0292437
43608.4	-36034.6	-14583.4	8.1	-0.0450363	-0.02	-0.0243959
43608.5	-36034.4	-14583.5	8.09999	-0.0503982	-0.02	-0.0192777
43608.5	-36034.3	-14583.5	8.10002	-0.0555535	-0.02	-0.0146802
43608.5	-36034.2	-14583.6	8.09992	-0.0588997	-0.02	-0.0116629
43608.5	-36034	-14583.6	8.10027	-0.0599506	-0.0199999	-0.00953656
43608.5	-36033.9	-14583.7	8.09802	-0.0619177	-0.0200004	-0.00739324
43608.6	-36033.8	-14583.7	8.09455	-0.0654622	-0.0199985	-0.00442979
43608.6	-36033.6	-14583.8	8.09079	-0.0692017	-0.020005	-0.00163661
43608.6	-36033.5	-14583.8	8.08981	-0.0701896	-0.01998	-0.000185778
43608.6	-36033.4	-14583.8	8.09005	-0.0699498	-0.0200748	4.1871e-05
43608.6	-36033.2	-14583.9	8.08998	-0.0700106	-0.0197589	-8.86485e-06
43608.6	-36033.1	-14583.9	8.09002	-0.0699971	-0.0224409	2.39815e-06
43608.7	-36033	-14584	8.08993	-0.0700008	-0.0258155	-6.34117e-07
43608.7	-36032.9	-14584	8.09021	-0.0699999	-0.0296241	1.24715e-07
43608.7	-36032.8	-14584.1	8.08733	-0.07	-0.0299176	-3.35837e-08
43608.7	-36032.6	-14584.1	8.08397	-0.07	-0.0325478	8.86047e-09
43608.7	-36032.5	-14584.2	8.08026	-0.07	-0.0364297	-1.53158e-09
43608.7	-36032.4	-14584.2	8.07993	-0.07	-0.0367249	4.1101e-10
43608.8	-36032.2	-14584.3	8.08002	-0.07	-0.0366649	-1.08138e-10
43608.8	-36032.1	-14584.3	8.08	-0.07	-0.0366394	1.38197e-11
43608.8	-36032	-14584.3	8.08001	-0.07	-0.0367793	-3.70004e-12
43608.8	-36031.8	-14584.4	8.07998	-0.07	-0.0334645	9.70039e-13
43608.8	-36031.7	-14584.4	8.08	-0.07	-0.0333333	1.77052e-21
43608.8	-36031.6	-14584.5	8.07667	-0.07	-0.0333333	-4.73518e-22
43608.9	-36031.4	-14584.5	8.07333	-0.07	-0.0333333	0
43608.9	-36031.3	-14584.6	8.0699	-0.07	-0.0298779	-4.21197e-15
43608.9	-36031.2	-14584.6	8.07003	-0.07	-0.0300327	1.12413e-15
43608.9	-36031	-14584.7	8.06999	-0.07	-0.0299915	-2.84547e-16
43608.9	-36030.9	-14584.7	8.07001	-0.07	-0.0300042	8.54407e-17
43608.9	-36030.8	-14584.7	8.06998	-0.07	-0.0299989	1.87568e-16
43609	-36030.7	-14584.8	8.07006	-0.07	-0.0300003	-8.33334e-16
43609	-36030.5	-14584.8	8.06962	-0.07	-0.0299999	4.87504e-15
43609	-36030.4	-14584.9	8.06605	-0.07	-0.03	-1.84909e-14
43609	-36030.3	-14584.9	8.06263	-0.07	-0.03	6.86704e-14
43609	-36030.1	-14585	8.05972	-0.07	-0.0300002	-3.49158e-13
43609	-36030	-14585	8.06008	-0.07	-0.0299993	1.32047e-12
43609.1	-36029.9	-14585.1	8.05998	-0.07	-0.0300026	-4.88117e-12
43609.1	-36029.8	-14585.1	8.06002	-0.07	-0.0299879	2.3055e-11
43609.1	-36029.6	-14585.1	8.05995	-0.07	-0.0300459	-8.70324e-11
43609.1	-36029.5	-14585.2	8.06017	-0.07	-0.0298315	3.19836e-10
43609.1	-36029.4	-14585.2	8.0591	-0.07	-0.0309049	-1.4393e-09
43609.1	-36029.2	-14585.3	8.05548	-0.07	-0.0345173	5.42508e-09
43609.2	-36029.1	-14585.3	8.05191	-0.07	-0.0380889	-1.97901e-08
43609.2	-36029	-14585.4	8.04968	-0.07	-0.0403183	8.60345e-08
43609.2	-36028.8	-14585.4	8.05009	-0.07	-0.0399149	-3.23868e-07
43609.2	-36028.7	-14585.5	8.04997	-0.07	-0.0400219	1.17053e-06
43609.2	-36028.6	-14585.5	8.05002	-0.07	-0.0399893	-4.9579e-06
43609.2	-36028.5	-14585.5	8.04993	-0.07	-0.0400198	1.86429e-05
43609.3	-36028.3	-14585.6	8.05025	-0.07	-0.0399346	-6.65921e-05
43609.3	-36028.2	-14585.6	8.04847	-0.07	-0.0402699	0.000437992
43609.3	-36028.1	-14585.7	8.04493	-0.07	-0.038492	0.00205066
43609.3	-36027.9	-14585.7	8.04122	-0.07	-0.0347933	0.00511724
43609.3	-36027.8	-14585.8	8.03974	-0.07	-0.0311115	0.00799566
43609.4	-36027.7	-14585.8	8.04007	-0.07	-0.0296902	0.00949501
43609.4	-36027.5	-14585.9	8.03998	-0.07	-0.0303356	0.00985749
43609.4	-36027.4	-14585.9	8.04002	-0.07	-0.0279421	0.00978924
43609.4	-36027.3	-14586	8.03992	-0.07	-0.0248057	0.00980782
43609.4	-36027.2	-14586	8.04026	-0.07	-0.018878	0.00980306
43609.4	-36027	-14586	8.03779	-0.07	-0.0120316	0.00980416
43609.5	-36026.9	-14586.1	8.03436	-0.07	-0.00476772	0.00980386
43609.5	-36026.8	-14586.1	8.0306	-0.07	-0.00302973	0.00980393
43609.5	-36026.7	-14586.2	8.02985	-0.07	-0.00355626	0.00980392
43609.5	-36026.5	-14586.2	8.03004	-0.07	-0.00125748	0.00980392
43609.5	-36026.4	-14586.3	8.02999	-0.07	0.00555677	0.00980392
43609.5	-36026.3	-14586.3	8.03002	-0.07	0.00954653	0.00980392
43609.6	-36026.1	-14586.4	8.02994	-0.07	0.0127075	0.00980392
43609.6	-36026	-14586.4	8.03016	-0.07	0.0162219	0.00980392
43609.6	-36025.9	-14586.4	8.02711	-0.07	0.0197661	0.00980392
43609.6	-36025.7	-14586.5	8.02376	-0.07	0.0200707	0.00980392
43609.6	-36025.6	-14586.5	8.02012	-0.07	0.0199696	0.00980392
43609.6	-36025.5	-14586.6	8.01997	-0.07	0.0200901	0.00980392
43609.7	-36025.3	-14586.6	8.02001	-0.07	0.016891	0.00980392
43609.7	-36025.2	-14586.7	8.02	-0.07	0.0133333	0.00980392
43609.7	-36025.1	-14586.7	8.02	-0.07	0.01	0.00980392
43609.7	-36025	-14586.8	8.02	-0.07	0.01	0.00980392
43609.7	-36024.8	-14586.8	8.01989	-0.07	0.0100217	0.00980392
43609.7	-36024.7	-14586.8	8.01646	-0.07	0.00989413	0.00980392
43609.8	-36024.6	-14586.9	8.01311	-0.07	0.00644623	0.00980392
43609.8	-36024.5	-14586.9	8.00982	-0.07	0.00287974	0.00980392
43609.8	-36024.3	-14587	8.01005	-0.07	-0.000157556	0.00980392
43609.8	-36024.2	-14587	8.00999	-0.07	4.03131e-05	0.00980392
43609.8	-36024.1	-14587.1	8.01001	-0.07	-1.32958e-05	0.00980392
43609.8	-36024	-14587.1	8.00997	-0.07	-2.89827e-06	0.00980392
43609.9	-36023.8	-14587.1	8.0101	-0.07	2.47327e-05	0.00980392
43609.9	-36023.7	-14587.2	8.00946	-0.07	-0.000130667	0.00980392
43609.9	-36023.6	-14587.2	8.00586	-0.07	0.000538791	0.00980392
43609.9	-36023.4	-14587.3	8.00239	-0.07	0.00417506	0.00980392
43609.9	-36023.3	-14587.3	7.99969	-0.07	0.00787624	0.00980392
43609.9	-36023.2	-14587.4	8.00008	-0.07	0.0100391	0.00980392
43610	-36023	-14587.4	7.99998	-0.07	0.010883	0.00980392
43610	-36022.9	-14587.5	8.00002	-0.07	0.0137251	0.00980392
43610	-36022.8	-14587.5	7.99994	-0.07	0.0132883	0.00980392
43610	-36022.6	-14587.5	8.0002	-0.07	0.0131269	0.00980392
43610	-36022.5	-14587.6	7.9989	-0.07	0.0145731	0.00980392
43610	-36022.4	-14587.6	7.9953	-0.07	0.0172651	0.00980392
43610.1	-36022.3	-14587.7	7.99167	-0.07	0.0154382	0.00980392
43610.1	-36022.2	-14587.7	7.98969	-0.07	0.0114421	0.00980392
43610.1	-36022	-14587.8	7.99008	-0.07	0.00974777	0.00980392
43610.1	-36021.9	-14587.8	7.98998	-0.07	0.0100608	0.00980392
43610.1	-36021.8	-14587.9	7.99003	-0.07	0.00998298	0.00980392
43610.1	-36021.6	-14587.9	7.98992	-0.07	0.0100045	0.00980391
43610.2	-36021.5	-14587.9	7.99026	-0.07	0.00999891	0.00980395
43610.2	-36021.4	-14588	7.98825	-0.0700001	0.0100004	0.00980382
43610.2	-36021.2	-14588	7.98474	-0.0699996	0.00999957	0.00980432
43610.2	-36021.1	-14588.1	7.981	-0.0700013	0.0100012	0.00980255
43610.2	-36021	-14588.1	7.97977	-0.0699946	0.0099951	0.00980944
43610.3	-36020.9	-14588.2	7.98006	-0.0700202	0.0100184	0.00978322
43610.3	-36020.7	-14588.2	7.97998	-0.0699321	0.00993844	0.00987334
43610.3	-36020.6	-14588.2	7.98002	-0.0702701	0.0102451	0.00914444
43610.3	-36020.5	-14588.3	7.97992	-0.067815	0.007909	0.00734782
43610.3	-36020.3	-14588.3	7.98024	-0.064188	0.00388535	0.00405136
43610.3	-36020.2	-14588.4	7.97756	-0.0605354	0.00321905	0.00147917
43610.4	-36020.1	-14588.4	7.97417	-0.0598699	0.00328522	0.00014726
43610.4	-36020	-14588.5	7.97042	-0.0600256	0.00358083	-2.61714e-05
43610.4	-36019.8	-14588.5	7.96989	-0.0599931	0.000478308	7.04754e-06
43610.4	-36019.7	-14588.6	7.97003	-0.0600018	-0.00012136	-1.85937e-06
43610.4	-36019.6	-14588.6	7.96999	-0.0599997	2.09777e-05	3.21402e-07
43610.4	-36019.5	-14588.6	7.97001	-0.0600001	-5.62953e-06	-8.62505e-08
43610.5	-36019.3	-14588.7	7.96996	-0.06	1.48114e-06	2.26927e-08
43610.5	-36019.2	-14588.7	7.97009	-0.06	-1.89286e-07	-2.90007e-09
43610.5	-36019.1	-14588.8	7.96688	-0.06	5.06788e-08	7.76453e-10
43610.5	-36018.9	-14588.8	7.96355	-0.06	-1.32864e-08	-2.03562e-10
43610.5	-36018.8	-14588.9	7.96	-0.06	-2.42504e-17	-3.71542e-19
43610.5	-36018.7	-14588.9	7.96	-0.06	6.48569e-18	9.93678e-20
43610.6	-36018.5	-14589	7.96	-0.06	-1.69235e-18	-2.59287e-20
43610.6	-36018.4	-14589	7.96	-0.06	5.76981e-11	8.83997e-13
43610.6	-36018.3	-14589	7.95999	-0.06	-1.54261e-11	-2.36345e-13
43610.6	-36018.2	-14589.1	7.96004	-0.06	4.00607e-12	6.13773e-14
43610.6	-36018	-14589.1	7.95971	-0.06	-2.02075e-12	-3.09601e-14
43610.6	-36017.9	-14589.2	7.95645	-0.06	6.65036e-13	1.01891e-14
43610.7	-36017.8	-14589.2	7.95542	-0.06	7.11103e-13	1.08949e-14
43610.7	-36017.7	-14589.3	7.94922	-0.06	3.79945e-14	5.82116e-16
43610.7	-36017.5	-14589.3	7.95021	-0.06	-1.01481e-14	-1.5548e-16
43610.7	-36017.4	-14589.4	7.94995	-0.06	2.59622e-15	3.97768e-17
43610.7	-36017.3	-14589.4	7.95002	-0.06	-8.5945e-16	-1.31677e-17
43610.7	-36017.2	-14589.4	7.95	-0.06	2.29435e-16	3.51514e-18
43610.8	-36017	-14589.5	7.94997	-0.06	-5.82133e-17	-8.91699e-19
43610.8	-36016.9	-14589.5	7.95016	-0.06	1.81281e-17	2.76837e-19
43610.8	-36016.8	-14589.6	7.94929	-0.06	-5.04363e-18	-7.38585e-20
43610.8	-36016.6	-14589.6	7.94561	-0.06	2.03018e-18	1.85533e-20
43610.8	-36016.5	-14589.7	7.94196	-0.06	-4.04761e-18	-5.53187e-21
43610.8	-36016.4	-14589.7	7.93972	-0.06	1.39918e-17	1.4749e-21
43610.9	-36016.2	-14589.8	7.94007	-0.06	-5.07132e-17	-3.66269e-22
43610.9	-36016.1	-14589.8	7.93998	-0.06	2.20372e-16	1.06221e-22
43610.9	-36016	-14589.8	7.94	-0.06	-8.29541e-16	-2.82995e-23
43610.9	-36015.9	-14589.9	7.94002	-0.06	2.99814e-15	6.93262e-24
43610.9	-36015.8	-14589.9	7.93992	-0.06	-1.26989e-14	-1.97049e-24
43610.9	-36015.6	-14590	7.94029	-0.06	4.7751e-14	5.24538e-25
43611	-36015.5	-14590	7.93856	-0.06	-1.70566e-13	-1.26395e-25
43611	-36015.4	-14590.1	7.93489	-0.06	7.07844e-13	3.53852e-26
43611	-36015.2	-14590.1	7.93131	-0.06	-2.65911e-12	-9.41037e-27
43611	-36015.1	-14590.2	7.92977	-0.06	9.35531e-12	2.22174e-27
43611	-36015	-14590.2	7.93006	-0.06	-3.81891e-11	-6.14762e-28
43611.1	-36014.9	-14590.2	7.92998	-0.06	1.43342e-10	1.63461e-28
43611.1	-36014.7	-14590.3	7.93002	-0.06	-4.94266e-10	-3.81247e-29
43611.1	-36014.6	-14590.3	7.92991	-0.06	1.99032e-09	1.25607e-29
43611.1	-36014.5	-14590.4	7.93032	-0.06	-7.46505e-09	-1.12219e-29
43611.1	-36014.3	-14590.4	7.92785	-0.06	2.5037e-08	2.90816e-29
43611.1	-36014.2	-14590.5	7.92433	-0.06	-9.96692e-08	-1.13519e-28
43611.2	-36014.1	-14590.5	7.92072	-0.06	3.73581e-07	4.24918e-28
43611.2	-36014	-14590.6	7.91987	-0.06	-1.20331e-06	-1.36854e-27
43611.2	-36013.8	-14590.6	7.92004	-0.06	4.74354e-06	5.39483e-27
43611.2	-36013.7	-14590.6	7.91999	-0.06	-1.77693e-05	-2.0209e-26
43611.2	-36013.6	-14590.7	7.92	-0.06	5.36773e-05	6.10472e-26
43611.2	-36013.5	-14590.7	7.92001	-0.06	-0.000209814	-2.38621e-25
43611.3	-36013.3	-14590.8	7.91994	-0.06	0.00264727	8.93399e-25
43611.3	-36013.2	-14590.8	7.92016	-0.06	0.00623432	-2.39968e-24
43611.3	-36013.1	-14590.8	7.91711	-0.06	0.00975477	9.31064e-24
43611.3	-36012.9	-14590.9	7.91376	-0.06	0.0101034	-3.48423e-23
43611.3	-36012.8	-14590.9	7.91012	-0.06	0.0099049	7.02106e-23
43611.3	-36012.7	-14591	7.90997	-0.06	0.0131181	-2.70639e-22
43611.4	-36012.5	-14591	7.91001	-0.06	0.016447	1.01234e-21
43611.4	-36012.4	-14591.1	7.91	-0.06	0.02	2.96933e-29
43611.4	-36012.3	-14591.1	7.91	-0.06	0.02	-1.13795e-28
43611.4	-36012.2	-14591.2	7.91	-0.06	0.02	4.25488e-28
43611.4	-36012	-14591.2	7.91003	-0.06	0.0199981	-2.33118e-19
43611.4	-36011.9	-14591.2	7.90989	-0.06	0.0200005	8.89189e-19
43611.5	-36011.8	-14591.3	7.90645	-0.06	0.0199999	-3.32114e-18
43611.5	-36011.7	-14591.3	7.90288	-0.06	0.0200001	2.59875e-17
43611.5	-36011.6	-14591.4	7.89984	-0.06	0.02	-9.87735e-17
43611.5	-36011.4	-14591.4	7.90004	-0.06	0.02	3.68067e-16
43611.5	-36011.3	-14591.5	7.89998	-0.06	0.02	-2.12934e-15
43611.5	-36011.2	-14591.5	7.90001	-0.06	0.02	8.07079e-15
43611.6	-36011	-14591.6	7.89997	-0.06	0.02	-2.99714e-14
43611.6	-36010.9	-14591.6	7.90013	-0.06	0.02	1.5239e-13
43611.6	-36010.8	-14591.6	7.89946	-0.06	0.02	-5.7632e-13
43611.6	-36010.6	-14591.7	7.89581	-0.06	0.02	2.13039e-12
43611.6	-36010.5	-14591.7	7.89218	-0.06	0.02	-1.00624e-11
43611.6	-36010.4	-14591.8	7.88973	-0.06	0.02	3.79853e-11
43611.7	-36010.3	-14591.8	7.89007	-0.06	0.02	-1.39592e-10
43611.7	-36010.2	-14591.9	7.88998	-0.06	0.0199999	6.28183e-10
43611.7	-36010	-14591.9	7.89	-0.06	0.0200003	-2.36778e-09
43611.7	-36009.9	-14592	7.89001	-0.06	0.0199991	8.63738e-09
43611.7	-36009.8	-14592	7.88993	-0.06	0.0200041	-3.75498e-08
43611.7	-36009.6	-14592	7.89026	-0.06	0.0199847	1.41352e-07
43611.8	-36009.5	-14592.1	7.88878	-0.06	0.0200551	-5.10878e-07
43611.8	-36009.4	-14592.1	7.88507	-0.06	0.0197664	2.16388e-06
43611.8	-36009.3	-14592.2	7.88153	-0.06	0.0212257	-8.13669e-06
43611.8	-36009.1	-14592.2	7.87975	-0.06	0.0252492	2.90642e-05
43611.8	-36009	-14592.3	7.88007	-0.06	0.0271758	-0.000120616
43611.8	-36008.9	-14592.3	7.87998	-0.06	0.0251795	0.000453108
43611.9	-36008.7	-14592.4	7.88	-0.06	0.0211568	-0.00295126
43611.9	-36008.6	-14592.4	7.88002	-0.06	0.0197572	-0.0188038
43611.9	-36008.5	-14592.4	7.87992	-0.06	0.0200645	-0.053369
43611.9	-36008.4	-14592.5	7.88027	-0.06	0.0199852	-0.104745
43611.9	-36008.3	-14592.5	7.87802	-0.06	0.0200041	-0.164474
43612	-36008.1	-14592.6	7.87455	-0.06	0.0199989	-0.227848
43612	-36008	-14592.6	7.87079	-0.06	0.0200002	-0.309485
43612	-36007.9	-14592.6	7.86981	-0.06	0.0199999	-0.393718
43612	-36007.7	-14592.7	7.87005	-0.06	0.02	-0.473853
43612	-36007.6	-14592.7	7.86999	-0.06	0.02	-0.547607
43612	-36007.5	-14592.8	7.87	-0.06	0.02	-0.608625
43612.1	-36007.4	-14592.8	7.87002	-0.06	0.02	-0.655858
43612.1	-36007.2	-14592.9	7.86995	-0.06	0.02	-0.694623
43612.1	-36007.1	-14592.9	7.87021	-0.06	0.02	-0.722536
43612.1	-36007	-14593	7.86735	-0.06	0.02	-0.743924
43612.1	-36006.9	-14593	7.86377	-0.06	0.02	-0.760884
43612.1	-36006.7	-14593	7.86023	-0.06	0.02	-0.772405
43612.2	-36006.6	-14593.1	7.85994	-0.06	0.02	-0.779328
43612.2	-36006.5	-14593.1	7.86001	-0.06	0.02	-0.784069
43612.2	-36006.4	-14593.2	7.86	-0.06	0.02	-0.788371
43612.2	-36006.2	-14593.2	7.86	-0.06	0.02	-0.795662
43612.2	-36006.1	-14593.3	7.86	-0.06	0.02	-0.810458
43612.2	-36006	-14593.3	7.86	-0.06	0.02	-0.833333
43612.3	-36005.8	-14593.4	7.86	-0.06	0.02	-0.863834
43612.3	-36005.7	-14593.4	7.85989	-0.06	0.02	-0.898473
43612.3	-36005.6	-14593.4	7.85646	-0.06	0.02	-0.928655
43612.3	-36005.5	-14593.5	7.85311	-0.06	0.02	-0.957181
43612.3	-36005.3	-14593.5	7.84982	-0.06	0.02	-0.992423
43612.3	-36005.2	-14593.6	7.85005	-0.06	0.02	-1.03217
43612.4	-36005.1	-14593.6	7.84999	-0.06	0.02	-1.07606
43612.4	-36005	-14593.7	7.85	-0.06	0.02	-1.11964
43612.4	-36004.9	-14593.7	7.85001	-0.06	0.02	-1.16095
43612.4	-36004.7	-14593.7	7.84997	-0.06	0.02	-1.20728
43612.4	-36004.6	-14593.8	7.85013	-0.06	0.02	-1.2606
43612.4	-36004.5	-14593.8	7.84946	-0.06	0.02	-1.30785
43612.5	-36004.3	-14593.9	7.84581	-0.06	0.02	-1.34932
43612.5	-36004.2	-14593.9	7.84218	-0.06	0.02	-1.3856
43612.5	-36004.1	-14594	7.83973	-0.06	0.02	-1.41655
43612.5	-36003.9	-14594	7.84007	-0.06	0.02	-1.44838
43612.5	-36003.8	-14594.1	7.83998	-0.06	0.02	-1.47863
43612.5	-36003.7	-14594.1	7.84	-0.06	0.02	-1.50389
43612.6	-36003.6	-14594.2	7.84001	-0.06	0.02	-1.52413
43612.6	-36003.5	-14594.2	7.83993	-0.06	0.02	-1.53901
43612.6	-36003.3	-14594.2	7.84026	-0.06	0.02	-1.5477
43612.6	-36003.2	-14594.3	7.83878	-0.06	0.02	-1.55328
43612.6	-36003.1	-14594.3	7.83507	-0.06	0.02	-1.55719
43612.6	-36002.9	-14594.4	7.83153	-0.06	0.02	-1.5603
43612.7	-36002.8	-14594.4	7.82975	-0.06	0.02	-1.5638
43612.7	-36002.7	-14594.5	7.83007	-0.06	0.02	-1.56666
43612.7	-36002.6	-14594.5	7.82998	-0.06	0.02	-1.56834
43612.7	-36002.4	-14594.5	7.83001	-0.06	0.02	-1.5682
43612.7	-36002.3	-14594.6	7.82999	-0.06	0.02	-1.5664
43612.8	-36002.2	-14594.6	7.83002	-0.0600002	0.02	-1.56344
43612.8	-36002.1	-14594.7	7.82993	-0.0599995	0.02	-1.56058
43612.8	-36001.9	-14594.7	7.83028	-0.0600022	0.02	-1.55909
43612.8	-36001.8	-14594.8	7.82804	-0.0599919	0.02	-1.55865
43612.8	-36001.7	-14594.8	7.82439	-0.0600272	0.02	-1.55925
43612.8	-36001.6	-14594.8	7.82071	-0.0598917	0.02	-1.55488
43612.9	-36001.4	-14594.9	7.81983	-0.0604061	0.02	-1.54248
43612.9	-36001.3	-14594.9	7.82005	-0.058692	0.02	-1.50395
43612.9	-36001.2	-14595	7.81991	-0.0755903	0.02	-1.43481
43612.9	-36001.1	-14595	7.8203	-0.116746	0.02	-1.33313
43612.9	-36000.9	-14595.1	7.81732	-0.179311	0.02	-1.20788
43612.9	-36000.8	-14595.1	7.81411	-0.233182	0.02	-1.08238
43613	-36000.7	-14595.2	7.80792	-0.302607	0.02	-0.960112
43613	-36000.6	-14595.2	7.80096	-0.385722	0.02	-0.820237
43613	-36000.5	-14595.2	7.79122	-0.482997	0.02	-0.691772
43613	-36000.3	-14595.3	7.7812	-0.558044	0.02	-0.572492
43613	-36000.2	-14595.3	7.77062	-0.63581	0.02	-0.459597
43613	-36000.1	-14595.4	7.76058	-0.693744	0.02	-0.352554
43613.1	-35999.9	-14595.4	7.75059	-0.740873	0.02	-0.248114
43613.1	-35999.8	-14595.5	7.74	-0.776667	0.02	-0.142702
43613.1	-35999.7	-14595.5	7.72667	-0.803333	0.02	-0.0577342
43613.1	-35999.6	-14595.6	7.71333	-0.823333	0.02	0.0141612
43613.1	-35999.4	-14595.6	7.69917	-0.840813	0.02	0.0797484
43613.1	-35999.3	-14595.6	7.68594	-0.850452	0.02	0.131235
43613.2	-35999.2	-14595.7	7.67235	-0.856952	0.02	0.172081
43613.2	-35999.1	-14595.7	7.65491	-0.860335	0.02	0.205217
43613.2	-35999	-14595.8	7.64154	-0.86386	0.02	0.237014
43613.2	-35998.9	-14595.8	7.6249	-0.871235	0.02	0.276848
43613.2	-35998.7	-14595.9	7.61048	-0.886743	0.02	0.331284
43613.2	-35998.6	-14595.9	7.59421	-0.911819	0.02	0.388259
43613.3	-35998.5	-14595.9	7.58039	-0.946891	0.02	0.447136
43613.3	-35998.3	-14596	7.56321	-0.984637	0.02	0.50052
43613.3	-35998.2	-14596	7.5498	-1.01289	0.02	0.541395
43613.3	-35998.1	-14596.1	7.53257	-1.04004	0.02	0.577347
43613.3	-35998	-14596.1	7.51429	-1.0751	0.02	0.616016
43613.3	-35997.9	-14596.2	7.49415	-1.12023	0.02	0.65567
43613.4	-35997.7	-14596.2	7.4738	-1.16749	0.02	0.695472
43613.4	-35997.6	-14596.2	7.45279	-1.20998	0.02	0.730797
43613.4	-35997.5	-14596.3	7.43302	-1.24811	0.02	0.763148
43613.4	-35997.4	-14596.3	7.41273	-1.29955	0.02	0.801173
43613.4	-35997.3	-14596.4	7.39044	-1.35627	0.02	0.843807
43613.4	-35997.2	-14596.4	7.36741	-1.40578	0.02	0.880121
43613.5	-35997	-14596.4	7.34194	-1.44506	0.0200001	0.910745
43613.5	-35996.9	-14596.5	7.31392	-1.47948	0.0199996	0.931788
43613.5	-35996.8	-14596.5	7.28733	-1.51045	0.0200013	0.941783
43613.5	-35996.7	-14596.6	7.26166	-1.54347	0.0199952	0.941436
43613.5	-35996.6	-14596.6	7.23603	-1.57512	0.0200199	0.933977
43613.5	-35996.4	-14596.6	7.20933	-1.59937	0.0199253	0.925499
43613.6	-35996.3	-14596.7	7.1817	-1.62028	0.0202627	0.918559
43613.6	-35996.2	-14596.7	7.15401	-1.6332	0.0182492	0.916585
43613.6	-35996.1	-14596.8	7.12825	-1.64097	0.0147415	0.919811
43613.6	-35996	-14596.8	7.09782	-1.64559	0.0110001	0.927833
43613.6	-35995.9	-14596.8	7.06895	-1.64879	0.00977402	0.938325
43613.7	-35995.8	-14596.9	7.04306	-1.65216	0.01006	0.949766
43613.7	-35995.6	-14596.9	7.01486	-1.65556	0.00998668	0.963281
43613.7	-35995.6	-14597	6.98804	-1.65932	0.0100036	0.975963
43613.7	-35995.4	-14597	6.9589	-1.66009	0.00999904	0.987109
43613.7	-35995.3	-14597.1	6.9298	-1.66021	0.0100002	0.996926
43613.7	-35995.2	-14597.1	6.90279	-1.65757	0.00999994	1.00423
43613.8	-35995.1	-14597.1	6.8767	-1.65416	0.01	1.00812
43613.8	-35995	-14597.2	6.84573	-1.65043	0.01	1.0105
43613.8	-35994.9	-14597.2	6.81493	-1.64987	0.01	1.01267
43613.8	-35994.8	-14597.2	6.78817	-1.65011	0.01	1.01615
43613.8	-35994.7	-14597.3	6.75978	-1.64978	0.01	1.02751
43613.8	-35994.6	-14597.3	6.7361	-1.65082	0.01	1.04715
43613.9	-35994.5	-14597.3	6.71001	-1.6332	0.01	1.07442
43613.9	-35994.3	-14597.4	6.68161	-1.59937	0.01	1.09209
43613.9	-35994.2	-14597.4	6.65497	-1.54077	0.01	1.09115
43613.9	-35994.1	-14597.5	6.62667	-1.46667	0.01	1.0719
43613.9	-35994	-14597.5	6.60333	-1.39333	0.01	1.05338
43613.9	-35993.9	-14597.5	6.58	-1.33	0.01	1.03704
43614	-35993.8	-14597.6	6.56	-1.27333	0.01	1.0207
43614	-35993.7	-14597.6	6.53877	-1.21689	0.01	0.997504
43614	-35993.6	-14597.7	6.51886	-1.171	0.01	0.974727
43614	-35993.5	-14597.7	6.49874	-1.13451	0.01	0.951722
43614	-35993.4	-14597.7	6.4778	-1.09514	0.01	0.923076
43614	-35993.3	-14597.8	6.46146	-1.04655	0.01	0.882359
43614.1	-35993.2	-14597.8	6.44461	-0.977832	0.01	0.828379
43614.1	-35993.1	-14597.8	6.42687	-0.904809	0.01	0.766267
43614.1	-35993	-14597.9	6.41083	-0.847482	0.01	0.713424
43614.1	-35992.9	-14597.9	6.39754	-0.797909	0.01	0.664519
43614.1	-35992.8	-14597.9	6.3836	-0.748771	0.01	0.61884
43614.1	-35992.7	-14598	6.37098	-0.706798	0.01	0.58345
43614.2	-35992.6	-14598	6.35792	-0.674632	0.01	0.552749
43614.2	-35992.5	-14598.1	6.34765	-0.647855	0.01	0.526656
43614.2	-35992.4	-14598.1	6.33767	-0.623171	0.01	0.500018
43614.2	-35992.3	-14598.1	6.32756	-0.587854	0.01	0.46738
43614.2	-35992.2	-14598.2	6.31682	-0.547655	0.01	0.429432
43614.2	-35992.1	-14598.2	6.30783	-0.510871	0.01	0.397452
43614.3	-35991.9	-14598.2	6.30127	-0.486635	0.01	0.370704
43614.3	-35991.9	-14598.3	6.2945	-0.467621	0.01	0.346046
43614.3	-35991.8	-14598.3	6.28659	-0.45711	0.01	0.314262
43614.3	-35991.7	-14598.3	6.2772	-0.451768	0.01	0.268461
43614.3	-35991.5	-14598.4	6.27055	-0.449563	0.01	0.21099
43614.3	-35991.5	-14598.4	6.26426	-0.450952	0.01	0.149666
43614.4	-35991.4	-14598.4	6.25567	-0.455815	0.01	0.0760375
43614.4	-35991.3	-14598.5	6.24645	-0.464545	0.01	-0.00649177
43614.4	-35991.2	-14598.5	6.24028	-0.474693	0.01	-0.0843868
43614.4	-35991.1	-14598.6	6.23355	-0.484984	0.01	-0.157359
43614.4	-35991	-14598.6	6.22492	-0.49538	0.01	-0.216579
43614.5	-35990.9	-14598.6	6.21471	-0.505199	0.01	-0.264205
43614.5	-35990.8	-14598.7	6.20439	-0.515678	0.01	-0.313331
43614.5	-35990.7	-14598.7	6.19404	-0.526443	0.01	-0.362873
43614.5	-35990.6	-14598.7	6.1842	-0.54919	0.01	-0.404984
43614.5	-35990.5	-14598.8	6.17374	-0.585696	0.01	-0.436579
43614.5	-35990.4	-14598.8	6.16347	-0.626693	0.01	-0.460903
43614.6	-35990.3	-14598.8	6.1536	-0.660171	0.01	-0.487642
43614.6	-35990.2	-14598.9	6.14313	-0.687129	0.01	-0.528253
43614.6	-35990.1	-14598.9	6.1328	-0.701767	0.01	-0.577943
43614.6	-35990	-14598.9	6.12332	-0.704257	0.01	-0.635331
43614.6	-35989.9	-14599	6.11009	-0.698458	0.01	-0.705669
43614.6	-35989.8	-14599	6.09645	-0.691726	0.01	-0.780139
43614.7	-35989.7	-14599	6.08296	-0.682562	0.01	-0.853045
43614.7	-35989.6	-14599.1	6.07176	-0.671828	0.01	-0.926689
43614.7	-35989.5	-14599.1	6.06175	-0.661739	0.01	-0.990804
43614.7	-35989.4	-14599.1	6.05181	-0.651809	0.01	-1.04839
43614.7	-35989.3	-14599.2	6.04124	-0.641263	0.01	-1.10939
43614.7	-35989.2	-14599.2	6.03115	-0.631044	0.01	-1.16774
43614.8	-35989.1	-14599.2	6.02122	-0.623912	0.01	-1.22164
43614.8	-35989	-14599.3	6.01062	-0.620183	0.01	-1.26887
43614.8	-35988.9	-14599.3	6.00058	-0.616866	0.01	-1.3023
43614.8	-35988.8	-14599.3	5.99061	-0.613527	0.01	-1.32846
43614.8	-35988.7	-14599.4	5.98	-0.606667	0.01	-1.36057
43614.8	-35988.6	-14599.4	5.97	-0.58	0.01	-1.40741
43614.9	-35988.5	-14599.5	5.96	-0.53	0.01	-1.47386
43614.9	-35988.4	-14599.5	5.9495	-0.466581	0.01	-1.55247
43614.9	-35988.3	-14599.5	5.94297	-0.417333	0.01	-1.62501
43614.9	-35988.2	-14599.5	5.93626	-0.370395	0.01	-1.69616
43614.9	-35988.1	-14599.6	5.92913	-0.316776	0.01	-1.7735
43614.9	-35988	-14599.6	5.9228	-0.264582	0.00999999	-1.84202
43615	-35987.9	-14599.7	5.91962	-0.225835	0.01	-1.90353
43615	-35987.8	-14599.7	5.91608	-0.195695	0.00999987	-1.96066
43615	-35987.8	-14599.7	5.91263	-0.176984	0.0100005	-2.01366
43615	-35987.7	-14599.7	5.90989	-0.160599	0.00999812	-2.06737
43615	-35987.6	-14599.8	5.90953	-0.14723	0.0100096	-2.11918
43615	-35987.5	-14599.8	5.90584	-0.138316	0.00996381	-2.16211
43615.1	-35987.4	-14599.8	5.90241	-0.131581	0.0101338	-2.20238
43615.1	-35987.3	-14599.9	5.89964	-0.125407	0.00928324	-2.24234
43615.1	-35987.2	-14599.9	5.90027	-0.122225	0.00567009	-2.27794
43615.1	-35987.1	-14600	5.89919	-0.119893	0.00215152	-2.31223
43615.1	-35987	-14600	5.89545	-0.119177	-0.000318478	-2.34751
43615.1	-35986.9	-14600	5.89199	-0.115461	8.4679e-05	-2.3819
43615.2	-35986.8	-14600.1	5.88968	-0.111916	-2.01766e-05	-2.41994
43615.2	-35986.7	-14600.1	5.8903	-0.109681	2.14097e-06	-2.45713
43615.2	-35986.6	-14600.1	5.88889	-0.110084	1.33362e-05	-2.49044
43615.2	-35986.5	-14600.2	5.88521	-0.109985	-5.36906e-05	-2.52437
43615.2	-35986.4	-14600.2	5.8815	-0.109982	0.00022899	-2.56014
43615.2	-35986.3	-14600.2	5.87975	-0.110088	-0.00120883	-2.59478
43615.3	-35986.2	-14600.3	5.87999	-0.10968	-0.00530948	-2.62934
43615.3	-35986.1	-14600.3	5.88027	-0.112812	-0.00692557	-2.65188
43615.3	-35986.1	-14600.3	5.87842	-0.13584	-0.00661429	-2.652
43615.3	-35986	-14600.4	5.87508	-0.186041	-0.00662084	-2.62761
43615.3	-35985.9	-14600.4	5.86927	-0.242441	-0.00691674	-2.58361
43615.4	-35985.8	-14600.4	5.86477	-0.307614	-0.00503359	-2.52766
43615.4	-35985.7	-14600.5	5.85935	-0.390297	-0.000932954	-2.44972
43615.4	-35985.6	-14600.5	5.85253	-0.488619	0.000207664	-2.36222
43615.4	-35985.5	-14600.5	5.84374	-0.580373	-5.54623e-05	-2.27823
43615.4	-35985.4	-14600.6	5.83334	-0.664196	1.35656e-05	-2.20578
43615.4	-35985.3	-14600.6	5.82061	-0.730876	-8.62026e-06	-2.15453
43615.5	-35985.2	-14600.6	5.8077	-0.783521	2.07119e-05	-2.11663
43615.5	-35985.1	-14600.7	5.79065	-0.844463	-6.40593e-05	-2.07681
43615.5	-35985	-14600.7	5.77646	-0.910643	0.00025184	-2.03089
43615.5	-35985	-14600.7	5.7609	-0.980382	-0.00243382	-1.98088
43615.5	-35984.8	-14600.8	5.743	-1.04612	-0.00596729	-1.91536
43615.5	-35984.7	-14600.8	5.72645	-1.10322	-0.00982928	-1.8327
43615.6	-35984.7	-14600.8	5.70699	-1.16467	-0.0074615	-1.72631
43615.6	-35984.6	-14600.9	5.68599	-1.23517	-0.00371116	-1.59803
43615.6	-35984.5	-14600.9	5.66256	-1.29968	-0.000397712	-1.47377
43615.6	-35984.4	-14600.9	5.64254	-1.3591	0.00294865	-1.35121
43615.6	-35984.3	-14600.9	5.61812	-1.42907	0.00642292	-1.20709
43615.6	-35984.2	-14601	5.59475	-1.49933	0.00995592	-1.05689
43615.7	-35984.1	-14601	5.56833	-1.56612	0.00701886	-0.900519
43615.7	-35984	-14601	5.54	-1.63	3.19089e-12	-0.74183
43615.7	-35983.9	-14601.1	5.51333	-1.68333	-0.00666667	-0.603486
43615.7	-35983.9	-14601.1	5.48333	-1.73	-0.01	-0.473856
43615.7	-35983.8	-14601.1	5.45495	-1.77975	-0.0100017	-0.335109
43615.7	-35983.7	-14601.2	5.42494	-1.83309	-0.00992958	-0.204977
43615.8	-35983.6	-14601.2	5.39471	-1.88275	-0.00632366	-0.0772325
43615.8	-35983.5	-14601.2	5.35923	-1.92422	0.000882695	0.0556231
43615.8	-35983.4	-14601.3	5.32617	-1.95274	0.00726936	0.184279
43615.8	-35983.3	-14601.3	5.29255	-1.97207	0.0100976	0.321691
43615.8	-35983.2	-14601.3	5.25727	-1.98997	0.010057	0.458088
43615.8	-35983.2	-14601.3	5.22424	-2.01053	0.00961506	0.569355
43615.9	-35983.1	-14601.4	5.19048	-2.03448	0.00608993	0.667504
43615.9	-35983	-14601.4	5.15523	-2.05836	0.00200353	0.764355
43615.9	-35982.9	-14601.4	5.12246	-2.07823	-0.00491289	0.858773
43615.9	-35982.8	-14601.5	5.0878	-2.10322	-0.0117676	0.956009
43615.9	-35982.7	-14601.5	5.04887	-2.1309	-0.0179726	1.05105
43615.9	-35982.7	-14601.5	5.01278	-2.15253	-0.0209033	1.12816
43616	-35982.6	-14601.5	4.97526	-2.17321	-0.024303	1.20031
43616	-35982.5	-14601.6	4.93676	-2.20082	-0.0282573	1.27383
43616	-35982.4	-14601.6	4.90065	-2.23676	-0.0293793	1.34638
43616	-35982.4	-14601.6	4.8629	-2.27876	-0.0253504	1.42228
43616	-35982.3	-14601.7	4.82484	-2.31793	-0.0216811	1.4959
43616	-35982.2	-14601.7	4.78737	-2.34998	-0.0199737	1.56574
43616.1	-35982.1	-14601.7	4.74599	-2.38463	-0.0188539	1.64858
43616.1	-35982	-14601.8	4.70299	-2.41918	-0.0150513	1.75027
43616.1	-35982	-14601.8	4.65957	-2.45245	-0.0115394	1.86051
43616.1	-35981.9	-14601.8	4.61646	-2.48498	-0.00972991	1.98229
43616.1	-35981.8	-14601.8	4.57516	-2.51766	-0.0101517	2.10221
43616.2	-35981.8	-14601.9	4.53612	-2.55043	-0.00967502	2.2171
43616.2	-35981.7	-14601.9	4.49243	-2.58733	-0.0116754	2.34292
43616.2	-35981.6	-14601.9	4.44775	-2.62349	-0.0153069	2.46401
