# Supplementary material for: Extraction of driving behavior primitives considering driver expectation and vehicle dynamics
Source: PLoS One. 2025 Dec 31;20(12):e0340123. doi: 10.1371/journal.pone.0340123 (PMC12755792; doi:10.1371/journal.pone.0340123)
Supplement: S1 File — (ZIP) [file pone.0340123.s001.zip › DataSetForPimitiveExaction-1/straight driving/c16_s_5.xlsx]

## Sheet: Sheet1
43631.2	-35925.5	-14504.3	14.9318	0.498055	0.427721	-0.132036
43631.2	-35925.4	-14504.1	14.9383	0.492339	0.430673	-0.108864
43631.2	-35925.3	-14503.8	14.9452	0.489035	0.434862	-0.0861008
43631.2	-35925.2	-14503.6	14.9526	0.485736	0.442845	-0.0667708
43631.2	-35925.2	-14503.4	14.9631	0.482135	0.452501	-0.0533818
43631.3	-35925.1	-14503.1	14.9738	0.479686	0.458272	-0.0487003
43631.3	-35925	-14502.9	14.9826	0.480084	0.460271	-0.053688
43631.3	-35924.9	-14502.7	14.9891	0.479979	0.459745	-0.0641409
43631.3	-35924.8	-14502.4	14.9959	0.480006	0.461124	-0.0773943
43631.3	-35924.7	-14502.2	15.0037	0.479998	0.464682	-0.0899628
43631.3	-35924.6	-14502	15.0147	0.48	0.468387	-0.101906
43631.4	-35924.5	-14501.7	15.0235	0.48	0.470055	-0.11223
43631.4	-35924.4	-14501.4	15.0297	0.48	0.471214	-0.120297
43631.4	-35924.3	-14501.2	15.0365	0.48	0.47502	-0.1271
43631.4	-35924.2	-14501	15.045	0.48	0.478699	-0.132174
43631.4	-35924.1	-14500.7	15.0556	0.48	0.480254	-0.135346
43631.5	-35924.1	-14500.5	15.0639	0.48	0.47994	-0.136901
43631.5	-35924	-14500.3	15.0707	0.48	0.480018	-0.137328
43631.5	-35923.9	-14500	15.0769	0.48	0.47999	-0.137236
43631.5	-35923.8	-14499.8	15.086	0.48	0.480019	-0.137259
43631.5	-35923.7	-14499.5	15.0969	0.48	0.479926	-0.137254
43631.5	-35923.6	-14499.3	15.1044	0.48	0.480276	-0.137255
43631.6	-35923.5	-14499.1	15.1113	0.48	0.477991	-0.137255
43631.6	-35923.4	-14498.8	15.1178	0.48	0.47259	-0.137255
43631.6	-35923.3	-14498.6	15.1267	0.48	0.460987	-0.137255
43631.6	-35923.2	-14498.4	15.1378	0.48	0.446546	-0.137255
43631.6	-35923.1	-14498.1	15.145	0.48	0.433549	-0.137255
43631.6	-35923	-14497.9	15.1513	0.48	0.421166	-0.137255
43631.7	-35922.9	-14497.7	15.1581	0.48	0.402422	-0.137255
43631.7	-35922.8	-14497.4	15.1676	0.48	0.376112	-0.137255
43631.7	-35922.7	-14497.2	15.1776	0.48	0.352193	-0.137255
43631.7	-35922.6	-14497	15.1883	0.48	0.327505	-0.137255
43631.7	-35922.5	-14496.7	15.1956	0.48	0.304799	-0.137255
43631.7	-35922.4	-14496.5	15.2022	0.48	0.270564	-0.137255
43631.8	-35922.4	-14496.2	15.209	0.48	0.228412	-0.137255
43631.8	-35922.2	-14496	15.2189	0.48	0.187384	-0.137255
43631.8	-35922.1	-14495.7	15.2259	0.48	0.15945	-0.137255
43631.8	-35922.1	-14495.5	15.2329	0.48	0.137624	-0.137255
43631.8	-35921.9	-14495.2	15.2395	0.480001	0.127109	-0.137254
43631.8	-35921.9	-14495	15.2493	0.479997	0.117471	-0.137257
43631.9	-35921.8	-14494.8	15.26	0.48	0.1	-0.137255
43631.9	-35921.7	-14494.5	15.2667	0.48	0.08	-0.137255
43631.9	-35921.6	-14494.3	15.2733	0.48	0.0633333	-0.135076
43631.9	-35921.5	-14494.1	15.2805	0.472684	0.0525776	-0.127977
43631.9	-35921.4	-14493.8	15.2905	0.459127	0.0355415	-0.115695
43631.9	-35921.3	-14493.6	15.297	0.442146	0.0193769	-0.0991896
43632	-35921.2	-14493.3	15.3042	0.421104	0.0171526	-0.0819206
43632	-35921.1	-14493.1	15.3108	0.404755	0.0240519	-0.067089
43632	-35921	-14492.9	15.3175	0.388114	0.0266974	-0.0552757
43632	-35920.9	-14492.6	15.3246	0.374739	0.0269816	-0.043839
43632	-35920.8	-14492.3	15.3311	0.364738	0.0307453	-0.0344974
43632	-35920.7	-14492.1	15.338	0.355755	0.0335479	-0.0270048
43632.1	-35920.6	-14491.9	15.3443	0.351994	0.0331157	-0.0205881
43632.1	-35920.5	-14491.6	15.3479	0.345585	0.0339862	-0.0163791
43632.1	-35920.4	-14491.4	15.3551	0.342448	0.0370908	-0.0123463
43632.1	-35920.3	-14491.2	15.3619	0.339748	0.0358709	-0.0104073
43632.1	-35920.2	-14490.9	15.3688	0.3398	0.032316	-0.0100021
43632.1	-35920.1	-14490.7	15.3744	0.341237	0.0289777	-0.0135272
43632.2	-35920	-14490.4	15.3789	0.350895	0.0254583	-0.0221742
43632.2	-35919.9	-14490.2	15.3846	0.365331	0.0221839	-0.03586
43632.2	-35919.8	-14490	15.3889	0.384173	0.0187389	-0.0532711
43632.2	-35919.7	-14489.7	15.3959	0.403798	0.0153302	-0.071866
43632.2	-35919.6	-14489.4	15.404	0.420896	0.011747	-0.0873527
43632.2	-35919.5	-14489.2	15.4132	0.43286	0.00968274	-0.0969621
43632.3	-35919.4	-14489	15.4198	0.432459	0.0103254	-0.0985776
43632.3	-35919.3	-14488.7	15.4264	0.426109	0.008685	-0.0923295
43632.3	-35919.2	-14488.5	15.4333	0.413449	0.0050047	-0.0814307
43632.3	-35919.1	-14488.2	15.4402	0.399552	0.00129418	-0.0681108
43632.3	-35919	-14488	15.4468	0.386071	-0.000251794	-0.0556995
43632.4	-35918.9	-14487.8	15.4537	0.374216	5.9447e-05	-0.0437649
43632.4	-35918.8	-14487.5	15.461	0.363811	-1.6448e-05	-0.033835
43632.4	-35918.7	-14487.3	15.4652	0.355975	4.36884e-06	-0.0258547
43632.4	-35918.7	-14487	15.4706	0.348932	-1.00317e-06	-0.0192987
43632.4	-35918.5	-14486.8	15.4778	0.344334	2.67892e-07	-0.0143825
43632.4	-35918.4	-14486.5	15.4841	0.340953	-4.44828e-08	-0.0114857
43632.5	-35918.4	-14486.3	15.4916	0.339821	-7.97252e-08	-0.0100313
43632.5	-35918.2	-14486	15.4955	0.340049	3.77619e-07	-0.0097511
43632.5	-35918.1	-14485.8	15.5015	0.339987	-1.43079e-06	-0.00981791
43632.5	-35918.1	-14485.6	15.5058	0.340003	4.61215e-06	-0.00980096
43632.5	-35917.9	-14485.3	15.5116	0.339999	-1.81823e-05	-0.0098047
43632.5	-35917.9	-14485.1	15.5185	0.34	6.8111e-05	-0.0098038
43632.6	-35917.8	-14484.8	15.5253	0.34	-0.000205749	-0.0098037
43632.6	-35917.6	-14484.6	15.5325	0.34	0.00266596	-0.00980493
43632.6	-35917.6	-14484.3	15.5358	0.34	0.00603095	-0.00980011
43632.6	-35917.5	-14484.1	15.5426	0.34	0.00973615	-0.00981415
43632.6	-35917.4	-14483.8	15.5462	0.34	0.0100691	-0.00976422
43632.6	-35917.3	-14483.6	15.5524	0.34	0.00998183	-0.0107008
43632.7	-35917.2	-14483.4	15.5596	0.34	0.0100023	-0.0128972
43632.7	-35917.1	-14483.1	15.5662	0.34	0.00999938	-0.016165
43632.7	-35917	-14482.9	15.5731	0.34	0.0100002	-0.0184208
43632.7	-35916.9	-14482.6	15.5767	0.34	0.01	-0.0196078
43632.7	-35916.8	-14482.3	15.5833	0.34	0.01	-0.0196078
43632.7	-35916.7	-14482.1	15.5867	0.34	0.01	-0.0196078
43632.8	-35916.6	-14481.9	15.5938	0.34	0.00999798	-0.0196073
43632.8	-35916.5	-14481.6	15.6004	0.34	0.0100077	-0.019608
43632.8	-35916.4	-14481.4	15.6071	0.34	0.00997119	-0.0196078
43632.8	-35916.3	-14481.1	15.6138	0.34	0.0102308	-0.0196079
43632.8	-35916.2	-14480.9	15.6173	0.34	0.0137644	-0.0196078
43632.8	-35916.1	-14480.6	15.6239	0.34	0.017065	-0.0196078
43632.9	-35916	-14480.4	15.6277	0.34	0.0206178	-0.019608
43632.9	-35915.9	-14480.1	15.6341	0.340001	0.0238845	-0.0196073
43632.9	-35915.8	-14479.9	15.6376	0.339998	0.0273743	-0.0196099
43632.9	-35915.7	-14479.7	15.6451	0.34001	0.0303141	-0.0195973
43632.9	-35915.6	-14479.4	15.6515	0.339964	0.0297778	-0.0196478
43632.9	-35915.5	-14479.2	15.6585	0.340134	0.030621	-0.0194433
43633	-35915.4	-14478.9	15.6644	0.339283	0.0343571	-0.0180018
43633	-35915.3	-14478.6	15.6685	0.33567	0.0377951	-0.0154145
43633	-35915.2	-14478.4	15.6745	0.332152	0.0402594	-0.0122544
43633	-35915.1	-14478.2	15.6789	0.329681	0.0399226	-0.0103643
43633	-35915	-14477.9	15.6846	0.330085	0.0400207	-0.00973303
43633	-35914.9	-14477.7	15.6892	0.329978	0.0399945	-0.00982214
43633.1	-35914.8	-14477.4	15.6944	0.33001	0.0400036	-0.00979554
43633.1	-35914.7	-14477.1	15.6979	0.330001	0.0400017	-0.0098027
43633.1	-35914.6	-14477	15.711	0.33	0.0400158	-0.00980368
43633.1	-35914.5	-14476.7	15.7145	0.33	0.0399251	-0.00980399
43633.1	-35914.4	-14476.4	15.7201	0.33	0.0402712	-0.0098039
43633.2	-35914.3	-14476.2	15.7251	0.33	0.0383786	-0.00980393
43633.2	-35914.2	-14475.9	15.7302	0.33	0.0352758	-0.00980392
43633.2	-35914.1	-14475.7	15.7351	0.33	0.0294352	-0.00980392
43633.2	-35914	-14475.5	15.7401	0.33	0.0264396	-0.00980392
43633.2	-35913.9	-14475.2	15.7474	0.33	0.0249803	-0.00980392
43633.2	-35913.8	-14474.9	15.7537	0.33	0.021657	-0.00980392
43633.3	-35913.7	-14474.7	15.7612	0.33	0.0158745	-0.00980392
43633.3	-35913.6	-14474.4	15.7653	0.33	0.0105121	-0.00980392
43633.3	-35913.5	-14474.2	15.7711	0.33	0.010199	-0.00980393
43633.3	-35913.4	-14474	15.7755	0.33	0.00787502	-0.0098039
43633.3	-35913.3	-14473.7	15.7815	0.33	0.00432269	-0.00980402
43633.3	-35913.2	-14473.4	15.7856	0.33	0.000718673	-0.00980357
43633.4	-35913.1	-14473.2	15.7915	0.33	-0.0001342	-0.00980505
43633.4	-35913	-14472.9	15.7985	0.33	3.63038e-05	-0.00979945
43633.4	-35912.9	-14472.7	15.8049	0.33	-9.59713e-06	-0.00982065
43633.4	-35912.8	-14472.5	15.8124	0.33	1.88056e-06	-0.00975338
43633.4	-35912.7	-14472.2	15.8159	0.33	-4.79306e-07	-0.0106099
43633.4	-35912.6	-14471.9	15.8226	0.33	2.911e-08	-0.0127283
43633.5	-35912.5	-14471.7	15.8262	0.33	1.99627e-07	-0.0159842
43633.5	-35912.4	-14471.4	15.8327	0.33	-8.27847e-07	-0.0183205
43633.5	-35912.3	-14471.2	15.8364	0.33	1.67972e-06	-0.0195752
43633.5	-35912.2	-14471	15.843	0.33	-6.4776e-06	-0.0196165
43633.5	-35912.1	-14470.7	15.8464	0.33	2.42306e-05	-0.0196056
43633.5	-35912	-14470.4	15.8533	0.33	7.10717e-13	-0.0196078
43633.6	-35911.9	-14470.2	15.86	0.33	0.00333333	-0.0196078
43633.6	-35911.8	-14469.9	15.8667	0.33	0.00666667	-0.0196078
43633.6	-35911.7	-14469.7	15.8736	0.330002	0.0100997	-0.0196056
43633.6	-35911.6	-14469.5	15.877	0.329992	0.0099733	-0.0196165
43633.6	-35911.5	-14469.2	15.8836	0.330029	0.0100071	-0.0195751
43633.6	-35911.4	-14469	15.8873	0.329766	0.00999498	-0.0183213
43633.7	-35911.3	-14468.7	15.8939	0.326248	0.010007	-0.0159814
43633.7	-35911.2	-14468.4	15.8973	0.32289	0.00997721	-0.0127391
43633.7	-35911.1	-14468.2	15.9039	0.319845	0.010084	-0.0107056
43633.7	-35911	-14468	15.9077	0.320058	0.00949621	-0.00973991
43633.7	-35910.9	-14467.7	15.9141	0.319985	0.00654043	-0.00982102
43633.7	-35910.8	-14467.5	15.9176	0.320004	0.00618498	-0.00979955
43633.8	-35910.7	-14467.2	15.925	0.319999	0.00315779	-0.00980536
43633.8	-35910.5	-14466.9	15.9316	0.32	0.00267149	-0.00980356
43633.8	-35910.5	-14466.7	15.9389	0.32	-0.000254692	-0.00980404
43633.8	-35910.4	-14466.5	15.9443	0.32	-0.000535477	-0.00980389
43633.8	-35910.2	-14466.2	15.9486	0.32	-0.0046599	-0.00980393
43633.8	-35910.1	-14465.9	15.9547	0.32	-0.00681153	-0.00980392
43633.9	-35910.1	-14465.7	15.9589	0.32	-0.0072642	-0.00980392
43633.9	-35909.9	-14465.4	15.9647	0.32	-0.0122601	-0.00980392
43633.9	-35909.9	-14465.2	15.9693	0.32	-0.0197693	-0.00980392
43633.9	-35909.8	-14464.9	15.9749	0.32	-0.0248337	-0.00980392
43633.9	-35909.6	-14464.7	15.979	0.32	-0.0286856	-0.00980392
43633.9	-35909.6	-14464.5	15.9863	0.32	-0.037839	-0.00980391
43634	-35909.4	-14464.2	15.9934	0.32	-0.0461552	-0.00980396
43634	-35909.3	-14463.9	15.9986	0.32	-0.0451661	-0.0098038
43634	-35909.2	-14463.7	16.0015	0.32	-0.0426142	-0.00980445
43634	-35909.1	-14463.4	16.0066	0.32	-0.045227	-0.00980195
43634	-35909	-14463.1	16.0137	0.32	-0.0469153	-0.00981085
43634.1	-35908.9	-14462.9	16.021	0.32	-0.0466356	-0.00977565
43634.1	-35908.8	-14462.7	16.0251	0.32	-0.0465337	-0.0101318
43634.1	-35908.7	-14462.4	16.0309	0.32	-0.0471862	-0.0131866
43634.1	-35908.6	-14462.2	16.0354	0.32	-0.0427522	-0.0203691
43634.1	-35908.5	-14461.9	16.0411	0.32	-0.0356276	-0.0320387
43634.1	-35908.4	-14461.6	16.0455	0.32	-0.0287459	-0.0467426
43634.2	-35908.3	-14461.4	16.0515	0.32	-0.0219962	-0.0614375
43634.2	-35908.2	-14461.1	16.0556	0.32	-0.0150441	-0.0738858
43634.2	-35908.1	-14460.9	16.0615	0.32	-0.0107003	-0.085697
43634.2	-35908	-14460.7	16.0684	0.32	-0.00745301	-0.0950648
43634.2	-35907.9	-14460.4	16.0753	0.32	-0.00419756	-0.102916
43634.2	-35907.8	-14460.1	16.0795	0.32	-0.000418965	-0.109104
43634.3	-35907.7	-14459.9	16.0825	0.32	0.000106744	-0.113768
43634.3	-35907.6	-14459.6	16.0888	0.32	-2.75668e-05	-0.116261
43634.3	-35907.5	-14459.4	16.0954	0.32	3.52307e-06	-0.117607
43634.3	-35907.4	-14459.1	16.1027	0.32	9.52967e-06	-0.116759
43634.3	-35907.3	-14458.8	16.1061	0.32	-4.16925e-05	-0.114721
43634.3	-35907.2	-14458.6	16.113	0.32	8.48757e-05	-0.111298
43634.4	-35907.1	-14458.4	16.1164	0.320001	-0.0031064	-0.109025
43634.4	-35907	-14458.1	16.123	0.319998	-0.00648349	-0.107874
43634.4	-35906.9	-14457.8	16.1267	0.32	-0.01	-0.107843
43634.4	-35906.8	-14457.6	16.1333	0.32	-0.0166667	-0.107843
43634.4	-35906.7	-14457.3	16.1367	0.32	-0.03	-0.106754
43634.4	-35906.6	-14457.1	16.1436	0.316448	-0.0439429	-0.104395
43634.5	-35906.5	-14456.9	16.147	0.313116	-0.050269	-0.101139
43634.5	-35906.4	-14456.6	16.1536	0.309913	-0.0573357	-0.0990332
43634.5	-35906.3	-14456.3	16.1573	0.310043	-0.0716403	-0.0979914
43634.5	-35906.2	-14456.1	16.1639	0.309988	-0.0804276	-0.0980518
43634.5	-35906.1	-14455.8	16.1673	0.310003	-0.0797803	-0.0980368
43634.5	-35906	-14455.6	16.1746	0.309999	-0.0807551	-0.0980351
43634.6	-35905.9	-14455.3	16.1812	0.31	-0.0880464	-0.0980592
43634.6	-35905.8	-14455	16.1875	0.31	-0.0940998	-0.0979633
43634.6	-35905.7	-14454.8	16.1905	0.31	-0.0972233	-0.0983427
43634.6	-35905.6	-14454.6	16.1947	0.31	-0.100897	-0.102799
43634.6	-35905.4	-14454.3	16.2017	0.31	-0.10377	-0.117286
43634.6	-35905.4	-14454	16.2089	0.31	-0.102181	-0.148999
43634.7	-35905.3	-14453.8	16.2143	0.31	-0.10057	-0.192786
43634.7	-35905.1	-14453.5	16.2186	0.31	-0.10368	-0.246011
43634.7	-35905	-14453.3	16.2247	0.31	-0.10347	-0.298931
43634.7	-35905	-14453	16.2289	0.31	-0.10225	-0.343949
43634.7	-35904.9	-14452.8	16.2347	0.31	-0.0997145	-0.382103
43634.7	-35904.7	-14452.5	16.2394	0.31	-0.0998694	-0.411272
43634.8	-35904.7	-14452.3	16.2447	0.31	-0.101067	-0.428887
43634.8	-35904.5	-14452	16.2495	0.31	-0.104791	-0.442541
43634.8	-35904.4	-14451.7	16.255	0.31	-0.10855	-0.456024
43634.8	-35904.4	-14451.5	16.2598	0.31	-0.110041	-0.469613
43634.8	-35904.2	-14451.2	16.265	0.31	-0.111171	-0.483294
43634.9	-35904.1	-14450.9	16.2702	0.31	-0.116476	-0.495502
43634.9	-35904	-14450.7	16.275	0.31	-0.124939	-0.507317
43634.9	-35903.9	-14450.4	16.2805	0.31	-0.135955	-0.51993
43634.9	-35903.8	-14450.2	16.2853	0.31	-0.144129	-0.531282
43634.9	-35903.7	-14449.9	16.2906	0.31	-0.150781	-0.539004
43634.9	-35903.6	-14449.6	16.2953	0.31	-0.155633	-0.544295
43635	-35903.5	-14449.4	16.3011	0.31	-0.158782	-0.54794
43635	-35903.4	-14449.2	16.3054	0.31	-0.162165	-0.55108
43635	-35903.3	-14448.9	16.3111	0.31	-0.16556	-0.554593
43635	-35903.2	-14448.7	16.3181	0.310001	-0.169305	-0.557294
43635	-35903.1	-14448.4	16.3249	0.309997	-0.170162	-0.557994
43635	-35903	-14448.1	16.3294	0.31001	-0.169966	-0.556249
43635.1	-35902.9	-14447.9	16.3323	0.309959	-0.170009	-0.553035
43635.1	-35902.8	-14447.7	16.3383	0.310152	-0.169999	-0.549938
43635.1	-35902.7	-14447.3	16.3454	0.307753	-0.169997	-0.544782
43635.1	-35902.6	-14447.1	16.3524	0.298709	-0.170015	-0.536703
43635.1	-35902.5	-14446.8	16.3562	0.2861	-0.169942	-0.524333
43635.1	-35902.4	-14446.6	16.3596	0.268613	-0.170156	-0.509401
43635.2	-35902.3	-14446.3	16.363	0.254837	-0.167104	-0.495002
43635.2	-35902.2	-14446.1	16.366	0.241459	-0.163775	-0.482872
43635.2	-35902.1	-14445.8	16.373	0.230608	-0.160099	-0.471201
43635.2	-35902	-14445.6	16.3765	0.220491	-0.160055	-0.462344
43635.2	-35901.9	-14445.3	16.3798	0.213737	-0.156905	-0.45465
43635.2	-35901.8	-14445	16.3833	0.206667	-0.153333	-0.448802
43635.3	-35901.7	-14444.8	16.3867	0.203333	-0.15	-0.444444
43635.3	-35901.6	-14444.5	16.39	0.2	-0.146667	-0.442266
43635.3	-35901.5	-14444.2	16.3935	0.199998	-0.139543	-0.439974
43635.3	-35901.4	-14444	16.3969	0.200101	-0.133054	-0.437692
43635.3	-35901.3	-14443.8	16.4002	0.203555	-0.129844	-0.432063
43635.3	-35901.2	-14443.4	16.4037	0.20712	-0.126019	-0.423599
43635.4	-35901.1	-14443.2	16.4071	0.210158	-0.119188	-0.411379
43635.4	-35901	-14443	16.4104	0.209959	-0.112522	-0.398031
43635.4	-35900.9	-14442.7	16.4139	0.210015	-0.105448	-0.383354
43635.4	-35900.8	-14442.4	16.4172	0.209996	-0.0988508	-0.373056
43635.4	-35900.6	-14442.1	16.4206	0.210001	-0.0920879	-0.364793
43635.4	-35900.5	-14441.9	16.4241	0.21	-0.0850893	-0.359465
43635.5	-35900.5	-14441.7	16.4274	0.21	-0.0783261	-0.355275
43635.5	-35900.4	-14441.4	16.4309	0.21	-0.0722361	-0.350505
43635.5	-35900.2	-14441.1	16.4341	0.21	-0.0692297	-0.342631
43635.5	-35900.2	-14440.9	16.4385	0.209999	-0.0649892	-0.332525
43635.5	-35900.1	-14440.6	16.4447	0.210002	-0.057866	-0.323085
43635.5	-35899.9	-14440.3	16.4478	0.209991	-0.0509413	-0.31588
43635.6	-35899.8	-14440.1	16.4512	0.210032	-0.0443683	-0.308254
43635.6	-35899.7	-14439.9	16.4545	0.20988	-0.0374678	-0.293009
43635.6	-35899.6	-14439.6	16.4579	0.210436	-0.0317825	-0.262252
43635.6	-35899.5	-14439.3	16.4614	0.207405	-0.0288763	-0.214099
43635.6	-35899.4	-14439	16.4647	0.192108	-0.0242693	-0.148934
43635.6	-35899.3	-14438.8	16.4685	0.15657	-0.0152537	-0.0719506
43635.7	-35899.2	-14438.5	16.4703	0.105829	-0.00637464	0.00162868
43635.7	-35899.1	-14438.2	16.4699	0.0478597	-0.00125767	0.0710881
43635.7	-35899	-14438	16.47	-0.0060747	0.000240288	0.128497
43635.7	-35898.9	-14437.8	16.4699	-0.0499023	-8.2028e-05	0.172219
43635.7	-35898.8	-14437.5	16.4703	-0.0903668	8.33896e-05	0.206616
43635.8	-35898.7	-14437.2	16.4682	-0.116496	-0.000284232	0.230587
43635.8	-35898.6	-14437	16.4648	-0.131779	0.00173108	0.245349
43635.8	-35898.5	-14436.7	16.4609	-0.142474	0.00540318	0.258695
43635.8	-35898.4	-14436.4	16.46	-0.157378	0.00910637	0.272035
43635.8	-35898.3	-14436.2	16.4581	-0.172082	0.0101996	0.285875
43635.8	-35898.2	-14435.9	16.4543	-0.186099	0.00995101	0.299227
43635.9	-35898.1	-14435.7	16.451	-0.197071	0.0100317	0.311334
43635.9	-35898	-14435.4	16.4477	-0.209035	0.00992272	0.323159
43635.9	-35897.9	-14435.1	16.4442	-0.223597	0.0102394	0.33591
43635.9	-35897.8	-14434.9	16.4408	-0.234658	0.00756826	0.346607
43635.9	-35897.7	-14434.7	16.4373	-0.242107	0.00414974	0.353824
43635.9	-35897.6	-14434.4	16.4345	-0.245969	0.000538663	0.358572
43636	-35897.5	-14434.1	16.4277	-0.249362	-9.73055e-05	0.362169
43636	-35897.4	-14433.9	16.4241	-0.252752	2.58288e-05	0.365396
43636	-35897.3	-14433.6	16.4174	-0.256225	-4.46464e-06	0.368949
43636	-35897.2	-14433.3	16.4136	-0.259724	1.19812e-06	0.370397
43636	-35897.1	-14433.1	16.4104	-0.260237	-3.15228e-07	0.368669
43636	-35897	-14432.8	16.4068	-0.256886	4.02854e-08	0.363113
43636.1	-35896.9	-14432.6	16.4036	-0.253546	-1.07862e-08	0.357565
43636.1	-35896.8	-14432.3	16.397	-0.250107	2.82889e-09	0.354158
43636.1	-35896.7	-14432	16.3933	-0.25	1.03911e-17	0.352941
43636.1	-35896.6	-14431.8	16.39	-0.25	-1.51211e-18	0.352941
43636.1	-35896.5	-14431.5	16.3867	-0.25	8.52909e-19	0.352941
43636.1	-35896.4	-14431.2	16.383	-0.25	-2.82239e-10	0.352942
43636.2	-35896.3	-14431	16.3764	-0.25	1.03299e-09	0.352941
43636.2	-35896.2	-14430.8	16.373	-0.25	-3.84685e-09	0.352941
43636.2	-35896	-14430.4	16.366	-0.25	3.00949e-08	0.352941
43636.2	-35896	-14430.2	16.363	-0.25	-1.14383e-07	0.352941
43636.2	-35895.9	-14430	16.3596	-0.25	4.26234e-07	0.352942
43636.2	-35895.7	-14429.7	16.3562	-0.250002	-2.46584e-06	0.352939
43636.3	-35895.7	-14429.5	16.3523	-0.249992	9.34626e-06	0.352949
43636.3	-35895.6	-14429.2	16.3457	-0.250032	-3.6322e-05	0.352911
43636.3	-35895.5	-14428.9	16.3423	-0.250239	-0.0002738	0.352478
43636.3	-35895.3	-14428.7	16.339	-0.249784	0.000247016	0.351608
43636.3	-35895.2	-14428.4	16.3337	-0.248191	0.00194877	0.350171
43636.3	-35895.1	-14428.1	16.3287	-0.24599	0.00384906	0.347741
43636.4	-35895	-14427.9	16.3254	-0.243121	0.00543178	0.344114
43636.4	-35895	-14427.7	16.3224	-0.238308	0.00726804	0.339524
43636.4	-35894.8	-14427.4	16.3189	-0.231379	0.00927022	0.334094
43636.4	-35894.7	-14427.1	16.3155	-0.224246	0.0100603	0.327688
43636.4	-35894.6	-14426.8	16.3123	-0.217592	0.00973452	0.320763
43636.4	-35894.5	-14426.6	16.308	-0.210021	0.0107072	0.314669
43636.5	-35894.4	-14426.4	16.3028	-0.201455	0.0140098	0.310181
43636.5	-35894.3	-14426.1	16.2984	-0.193646	0.0186993	0.307275
43636.5	-35894.2	-14425.8	16.2951	-0.186949	0.0239086	0.30642
43636.5	-35894.1	-14425.6	16.2916	-0.179888	0.0290468	0.30872
43636.5	-35894	-14425.3	16.288	-0.172741	0.0341214	0.313971
43636.6	-35893.9	-14425	16.2857	-0.1677	0.0396968	0.320552
43636.6	-35893.8	-14424.8	16.2843	-0.164689	0.0449339	0.327645
43636.6	-35893.7	-14424.6	16.2817	-0.161537	0.0478076	0.335207
43636.6	-35893.6	-14424.3	16.2779	-0.157936	0.0491148	0.342602
43636.6	-35893.5	-14424	16.2755	-0.155291	0.052054	0.348661
43636.6	-35893.4	-14423.7	16.2741	-0.153767	0.0558597	0.352929
43636.7	-35893.3	-14423.5	16.2713	-0.152501	0.0569269	0.355518
43636.7	-35893.2	-14423.3	16.2677	-0.150804	0.0564034	0.356364
43636.7	-35893.1	-14423	16.2654	-0.148166	0.0583584	0.355273
43636.7	-35893	-14422.7	16.264	-0.144545	0.0623129	0.352105
43636.7	-35892.9	-14422.5	16.2611	-0.140173	0.0649813	0.346841
43636.7	-35892.8	-14422.2	16.2574	-0.134801	0.0663348	0.340341
43636.8	-35892.7	-14422	16.255	-0.128092	0.0680285	0.333889
43636.8	-35892.6	-14421.7	16.2536	-0.121358	0.0697378	0.328056
43636.8	-35892.5	-14421.5	16.2521	-0.116511	0.0703198	0.323031
43636.8	-35892.4	-14421.2	16.2503	-0.11368	0.0700589	0.318768
43636.8	-35892.3	-14420.9	16.2485	-0.112041	0.0698543	0.315024
43636.8	-35892.2	-14420.6	16.2469	-0.110285	0.0699664	0.310998
43636.9	-35892.1	-14420.4	16.2453	-0.106957	0.0702823	0.305606
43636.9	-35892	-14420.2	16.2436	-0.100933	0.0700971	0.297496
43636.9	-35891.9	-14419.9	16.2416	-0.0912908	0.0687245	0.285503
43636.9	-35891.8	-14419.7	16.2401	-0.0776032	0.0667763	0.270058
43636.9	-35891.7	-14419.4	16.2397	-0.0597276	0.0650966	0.251971
43636.9	-35891.6	-14419.1	16.24	-0.0380488	0.063442	0.231164
43637	-35891.5	-14418.9	16.2401	-0.0132471	0.06148	0.207634
43637	-35891.4	-14418.7	16.24	0.0133333	0.06	0.183007
43637	-35891.3	-14418.4	16.2401	0.0400288	0.0597544	0.159168
43637	-35891.2	-14418.1	16.24	0.0646867	0.0600091	0.13711
43637	-35891.1	-14417.8	16.2397	0.0854234	0.0599884	0.117658
43637	-35891	-14417.6	16.2401	0.101669	0.0600254	0.10185
43637.1	-35890.9	-14417.3	16.2417	0.113297	0.0602961	0.0902449
43637.1	-35890.8	-14417.1	16.2435	0.120659	0.0598796	0.0819468
43637.1	-35890.7	-14416.9	16.2449	0.124599	0.0582277	0.0760765
43637.1	-35890.6	-14416.6	16.2472	0.127097	0.056384	0.0725279
43637.1	-35890.5	-14416.3	16.2509	0.129304	0.0549246	0.0710623
43637.1	-35890.4	-14416	16.2539	0.129918	0.0526534	0.0708044
43637.2	-35890.3	-14415.8	16.2553	0.128354	0.04915	0.0711491
43637.2	-35890.2	-14415.6	16.2573	0.126202	0.0460806	0.0722243
43637.2	-35890.1	-14415.3	16.2609	0.124522	0.0443518	0.073942
43637.2	-35890	-14415	16.2641	0.122773	0.0428324	0.0756024
43637.2	-35889.9	-14414.7	16.2658	0.120859	0.0409751	0.0767737
43637.2	-35889.8	-14414.5	16.2672	0.119772	0.039656	0.0776125
43637.3	-35889.7	-14414.3	16.2688	0.119802	0.0394868	0.0782115
43637.3	-35889.6	-14414	16.2707	0.12006	0.0404759	0.0784864
43637.3	-35889.5	-14413.8	16.2724	0.120048	0.0422562	0.0784756
43637.3	-35889.4	-14413.5	16.2739	0.119982	0.0439995	0.0784152
43637.3	-35889.2	-14413.2	16.2754	0.119988	0.0455963	0.0784206
43637.3	-35889.1	-14413	16.2781	0.120005	0.0478717	0.0784363
43637.4	-35889.1	-14412.7	16.2817	0.120003	0.0512016	0.0784346
43637.4	-35889	-14412.5	16.2844	0.119999	0.0554188	0.0784294
43637.4	-35888.9	-14412.2	16.286	0.119999	0.0605407	0.0784294
43637.4	-35888.7	-14411.9	16.2875	0.12	0.0667834	0.0784348
43637.4	-35888.6	-14411.7	16.2893	0.12	0.0737799	0.0784362
43637.5	-35888.5	-14411.4	16.291	0.12	0.0806593	0.0784184
43637.5	-35888.4	-14411.2	16.2927	0.12	0.087263	0.0784135
43637.5	-35888.4	-14411	16.2943	0.12	0.093991	0.0784793
43637.5	-35888.2	-14410.7	16.2961	0.12	0.100897	0.0784909
43637.5	-35888.1	-14410.4	16.2978	0.12	0.107766	0.0781955
43637.5	-35888	-14410.1	16.2995	0.12	0.114624	0.0775695
43637.6	-35887.9	-14409.9	16.3012	0.12	0.121604	0.076728
43637.6	-35887.8	-14409.7	16.3029	0.12	0.128235	0.0755859
43637.6	-35887.7	-14409.4	16.3043	0.120001	0.133812	0.0739881
43637.6	-35887.6	-14409.1	16.3061	0.120001	0.138792	0.0722571
43637.6	-35887.5	-14408.8	16.3092	0.119996	0.144126	0.07092
43637.6	-35887.4	-14408.6	16.3128	0.119998	0.149226	0.0698944
43637.7	-35887.3	-14408.3	16.3151	0.120017	0.152997	0.0688409
43637.7	-35887.2	-14408.1	16.3164	0.120009	0.156088	0.0677318
43637.7	-35887.1	-14407.9	16.318	0.119939	0.159626	0.0666471
43637.7	-35887	-14407.6	16.3198	0.119976	0.163008	0.0655046
43637.7	-35886.9	-14407.3	16.3216	0.12024	0.16517	0.0642342
43637.7	-35886.8	-14407	16.3233	0.120046	0.166585	0.0632208
43637.8	-35886.7	-14406.8	16.3246	0.118696	0.168116	0.0628971
43637.8	-35886.6	-14406.6	16.3265	0.116776	0.16989	0.0631535
43637.8	-35886.5	-14406.3	16.3299	0.115057	0.171763	0.0637127
43637.8	-35886.4	-14406	16.3333	0.113333	0.173333	0.0642702
43637.8	-35886.3	-14405.7	16.3354	0.111367	0.174524	0.0645261
43637.8	-35886.2	-14405.5	16.3367	0.109951	0.176871	0.0642336
43637.9	-35886.1	-14405.3	16.3383	0.109731	0.181524	0.0632876
43637.9	-35886	-14405	16.3401	0.110013	0.186972	0.0620151
43637.9	-35885.9	-14404.8	16.3418	0.110068	0.191886	0.060787
43637.9	-35885.8	-14404.5	16.3435	0.109993	0.197399	0.0598182
43637.9	-35885.6	-14404.2	16.3453	0.109983	0.204323	0.0591969
43637.9	-35885.5	-14403.9	16.347	0.110003	0.2111	0.0587467
43638	-35885.4	-14403.7	16.3486	0.110005	0.216442	0.058265
43638	-35885.4	-14403.5	16.3503	0.109999	0.220697	0.057596
43638	-35885.2	-14403.2	16.3521	0.109999	0.2243	0.0566027
43638	-35885.1	-14402.9	16.3537	0.11	0.227327	0.0551764
43638	-35885	-14402.6	16.3551	0.11	0.229489	0.0534265
43638	-35884.9	-14402.4	16.3575	0.11	0.229877	0.0518904
43638.1	-35884.8	-14402.2	16.3611	0.11	0.228308	0.050804
43638.1	-35884.7	-14401.9	16.3641	0.11	0.225969	0.0497971
43638.1	-35884.6	-14401.7	16.3658	0.11	0.22304	0.0486594
43638.1	-35884.5	-14401.4	16.3672	0.11	0.217752	0.0475553
43638.1	-35884.4	-14401.1	16.3689	0.11	0.209343	0.0464844
43638.1	-35884.3	-14400.8	16.3707	0.11	0.198781	0.0451561
43638.2	-35884.2	-14400.6	16.3724	0.11	0.185947	0.0435055
43638.2	-35884.1	-14400.4	16.374	0.11	0.169243	0.0417791
43638.2	-35884	-14400.1	16.3758	0.11	0.149806	0.0401016
43638.2	-35883.9	-14399.8	16.3775	0.11	0.132187	0.0384214
43638.2	-35883.8	-14399.5	16.3792	0.11	0.117165	0.0367314
43638.3	-35883.7	-14399.3	16.3809	0.11	0.101363	0.0350815
43638.3	-35883.6	-14399.1	16.3826	0.11	0.0843652	0.033457
43638.3	-35883.5	-14398.8	16.384	0.11	0.0685531	0.0317862
43638.3	-35883.4	-14398.6	16.3857	0.11	0.0534392	0.0300911
43638.3	-35883.2	-14398.3	16.3886	0.110001	0.036098	0.0284687
43638.3	-35883.1	-14398	16.3922	0.110001	0.0184994	0.0267992
43638.4	-35883	-14397.8	16.3948	0.109995	0.0061228	0.0248148
43638.4	-35882.9	-14397.5	16.3962	0.109995	-0.00119735	0.0225802
43638.4	-35882.8	-14397.3	16.3977	0.110017	-0.00725218	0.0203641
43638.4	-35882.7	-14397	16.3994	0.110017	-0.0123333	0.0181274
43638.4	-35882.6	-14396.7	16.4013	0.10993	-0.0146623	0.0156291
43638.4	-35882.5	-14396.4	16.403	0.109945	-0.0160521	0.0127309
43638.5	-35882.4	-14396.2	16.4043	0.11047	-0.0199151	0.00929205
43638.5	-35882.3	-14396	16.406	0.112499	-0.02544	0.00464009
43638.5	-35882.2	-14395.7	16.4093	0.117213	-0.0301724	-0.00209265
43638.5	-35882.1	-14395.5	16.4128	0.124981	-0.0354404	-0.0112125
43638.5	-35882	-14395.2	16.4149	0.135665	-0.0439732	-0.0226335
43638.5	-35881.9	-14394.9	16.4164	0.148417	-0.0552477	-0.0354863
43638.6	-35881.8	-14394.7	16.4192	0.162058	-0.0676925	-0.0486749
43638.6	-35881.7	-14394.4	16.4229	0.175217	-0.0815653	-0.061678
43638.6	-35881.6	-14394.2	16.4264	0.186642	-0.0976022	-0.0741354
43638.6	-35881.5	-14393.9	16.4298	0.196161	-0.115563	-0.0854422
43638.6	-35881.3	-14393.6	16.4332	0.20395	-0.134681	-0.0949702
43638.6	-35881.2	-14393.4	16.4367	0.21	-0.153333	-0.102397
43638.7	-35881.2	-14393.1	16.44	0.214252	-0.17026	-0.107626
43638.7	-35881.1	-14392.9	16.4433	0.216667	-0.186667	-0.111111
43638.7	-35881	-14392.6	16.4467	0.217302	-0.204303	-0.113342
43638.7	-35880.8	-14392.3	16.4502	0.216598	-0.224628	-0.11441
43638.7	-35880.7	-14392.1	16.4537	0.215058	-0.248209	-0.114492
43638.7	-35880.6	-14391.8	16.4571	0.213093	-0.27287	-0.114387
43638.8	-35880.5	-14391.6	16.4604	0.211161	-0.297734	-0.114767
43638.8	-35880.4	-14391.3	16.4637	0.20991	-0.327211	-0.115581
43638.8	-35880.3	-14391.1	16.4671	0.209714	-0.363399	-0.116659
43638.8	-35880.2	-14390.8	16.4706	0.210076	-0.399269	-0.117862
43638.8	-35880.1	-14390.5	16.4741	0.210328	-0.430161	-0.119044
