# Supplementary material for: Extraction of driving behavior primitives considering driver expectation and vehicle dynamics
Source: PLoS One. 2025 Dec 31;20(12):e0340123. doi: 10.1371/journal.pone.0340123 (PMC12755792; doi:10.1371/journal.pone.0340123)
Supplement: S1 File — (ZIP) [file pone.0340123.s001.zip › DataSetForPimitiveExaction-1/straight driving/c16_s_6.xlsx]

## Sheet: Sheet1
43638.9	-35879.9	-14390	16.4808	0.208132	-0.494384	-0.120686
43638.9	-35879.8	-14389.8	16.4841	0.206245	-0.52758	-0.120934
43638.9	-35879.7	-14389.5	16.4876	0.204576	-0.558479	-0.120885
43638.9	-35879.6	-14389.2	16.491	0.202759	-0.589126	-0.120989
43638.9	-35879.5	-14388.9	16.4945	0.200846	-0.62038	-0.121508
43638.9	-35879.4	-14388.7	16.4978	0.199776	-0.650248	-0.12231
43639	-35879.3	-14388.5	16.5012	0.199806	-0.677336	-0.123339
43639	-35879.2	-14388.2	16.5045	0.200058	-0.701569	-0.124715
43639	-35879.1	-14387.9	16.508	0.200047	-0.723767	-0.126409
43639	-35879	-14387.6	16.5114	0.199983	-0.745869	-0.128165
43639	-35878.9	-14387.4	16.5148	0.199989	-0.768386	-0.129847
43639	-35878.8	-14387.1	16.5183	0.200005	-0.78994	-0.131491
43639.1	-35878.7	-14386.9	16.5217	0.200003	-0.809929	-0.133124
43639.1	-35878.6	-14386.6	16.5247	0.199999	-0.828742	-0.134754
43639.1	-35878.5	-14386.4	16.528	0.199999	-0.847429	-0.136427
43639.1	-35878.4	-14386.1	16.5328	0.2	-0.867523	-0.138221
43639.1	-35878.2	-14385.8	16.5382	0.2	-0.886877	-0.139941
43639.2	-35878.2	-14385.6	16.5417	0.2	-0.900589	-0.141207
43639.2	-35878.1	-14385.3	16.5445	0.2	-0.914349	-0.142725
43639.2	-35878	-14385	16.551	0.2	-0.940319	-0.145845
43639.2	-35877.8	-14384.7	16.5556	0.2	-0.961564	-0.148657
43639.2	-35877.8	-14384.5	16.5563	0.2	-0.968631	-0.14999
43639.2	-35877.7	-14384.3	16.5583	0.2	-0.973168	-0.151017
43639.3	-35877.6	-14384	16.5622	0.2	-0.98052	-0.152793
43639.3	-35877.5	-14383.7	16.5657	0.2	-0.990709	-0.155952
43639.3	-35877.4	-14383.5	16.569	0.2	-0.997016	-0.158425
43639.3	-35877.3	-14383.2	16.5725	0.2	-0.997205	-0.1605
43639.3	-35877.2	-14382.9	16.576	0.199999	-0.994112	-0.164454
43639.3	-35877.1	-14382.6	16.5794	0.2	-0.990492	-0.169216
43639.4	-35877	-14382.4	16.5827	0.200003	-0.987837	-0.17309
43639.4	-35876.9	-14382.2	16.5861	0.200002	-0.979489	-0.181505
43639.4	-35876.8	-14381.8	16.5896	0.199997	-0.959148	-0.200186
43639.4	-35876.7	-14381.6	16.5929	0.200012	-0.93943	-0.219097
43639.4	-35876.6	-14381.4	16.5963	0.199956	-0.91038	-0.235652
43639.4	-35876.5	-14381	16.5998	0.200088	-0.881493	-0.249828
43639.5	-35876.4	-14380.8	16.6031	0.196882	-0.858031	-0.259889
43639.5	-35876.3	-14380.6	16.6065	0.193559	-0.829063	-0.266523
43639.5	-35876.2	-14380.2	16.61	0.19	-0.78	-0.272331
43639.5	-35876.1	-14380	16.6133	0.19	-0.736667	-0.275599
43639.5	-35876	-14379.8	16.6167	0.186667	-0.7	-0.277778
43639.5	-35875.9	-14379.4	16.6201	0.183102	-0.664254	-0.277796
43639.6	-35875.8	-14379.2	16.6201	0.179944	-0.617079	-0.27895
43639.6	-35875.7	-14379	16.6236	0.179902	-0.567006	-0.279992
43639.6	-35875.6	-14378.6	16.6271	0.176223	-0.518027	-0.279862
43639.6	-35875.5	-14378.4	16.6304	0.1729	-0.474626	-0.278757
43639.6	-35875.5	-14378.2	16.6337	0.169827	-0.423583	-0.279064
43639.6	-35875.3	-14377.8	16.6373	0.170153	-0.366315	-0.281399
43639.7	-35875.3	-14377.6	16.6406	0.169606	-0.311124	-0.282102
43639.7	-35875.2	-14377.4	16.6439	0.166032	-0.265387	-0.280625
43639.7	-35875.1	-14377	16.6476	0.162376	-0.225319	-0.278636
43639.7	-35875	-14376.8	16.6501	0.159899	-0.196637	-0.279079
43639.7	-35874.9	-14376.6	16.6505	0.159471	-0.165759	-0.280277
43639.7	-35874.8	-14376.2	16.6544	0.155569	-0.134745	-0.281142
43639.8	-35874.7	-14376	16.6578	0.152396	-0.110201	-0.28102
43639.8	-35874.6	-14375.8	16.6603	0.148958	-0.0915558	-0.281051
43639.8	-35874.5	-14375.4	16.6597	0.145461	-0.0729213	-0.281049
43639.8	-35874.4	-14375.2	16.6609	0.142197	-0.0539332	-0.281028
43639.8	-35874.3	-14375	16.6646	0.138687	-0.0369163	-0.281111
43639.8	-35874.2	-14374.6	16.6683	0.135558	-0.0210793	-0.280685
43639.9	-35874.1	-14374.4	16.67	0.130657	-0.00647754	-0.279507
43639.9	-35874	-14374.1	16.6711	0.124885	0.00841422	-0.278331
43639.9	-35873.9	-14373.8	16.675	0.12183	0.0171487	-0.277653
43639.9	-35873.8	-14373.6	16.6784	0.118433	0.0204957	-0.277898
43639.9	-35873.7	-14373.3	16.6803	0.115004	0.0198804	-0.277302
43640	-35873.6	-14373	16.6797	0.111548	0.0200339	-0.276102
43640	-35873.6	-14372.8	16.6815	0.108238	0.0199892	-0.274963
43640	-35873.4	-14372.5	16.6852	0.104877	0.0200088	-0.27435
43640	-35873.3	-14372.2	16.6889	0.10099	0.0199722	-0.275103
43640	-35873.3	-14372	16.6902	0.100089	0.0201025	-0.276223
43640	-35873.2	-14371.7	16.6899	0.098161	0.0196471	-0.277452
43640.1	-35873.1	-14371.4	16.6901	0.0944199	0.0223241	-0.277851
43640.1	-35873	-14371.2	16.6897	0.0912212	0.0232425	-0.277758
43640.1	-35872.9	-14370.9	16.6922	0.0876993	0.0255142	-0.277782
43640.1	-35872.8	-14370.6	16.6957	0.0842958	0.0286778	-0.277776
43640.1	-35872.7	-14370.4	16.6993	0.0810052	0.0350626	-0.277779
43640.1	-35872.6	-14370.1	16.7001	0.0774942	0.0370197	-0.277776
43640.2	-35872.5	-14369.8	16.7	0.0741019	0.0363773	-0.277784
43640.2	-35872.4	-14369.6	16.7	0.0708068	0.0389583	-0.277756
43640.2	-35872.3	-14369.3	16.7	0.0672857	0.043124	-0.277845
43640.2	-35872.2	-14369	16.7001	0.0639095	0.0408417	-0.276907
43640.2	-35872.1	-14368.8	16.6998	0.060607	0.0370003	-0.275807
43640.2	-35872	-14368.5	16.7029	0.0570782	0.0365748	-0.274596
43640.3	-35871.9	-14368.2	16.7063	0.0537172	0.0368355	-0.274487
43640.3	-35871.8	-14368	16.7098	0.0504062	0.0337936	-0.274515
43640.3	-35871.7	-14367.7	16.71	0.0468713	0.0302001	-0.27451
43640.3	-35871.6	-14367.5	16.71	0.0435271	0.0268526	-0.274507
43640.3	-35871.6	-14367.2	16.71	0.0401967	0.0235662	-0.27452
43640.3	-35871.4	-14366.9	16.71	0.0366667	0.02	-0.27342
43640.4	-35871.3	-14366.6	16.71	0.03	0.02	-0.267974
43640.4	-35871.3	-14366.4	16.71	0.0133333	0.0166667	-0.255991
43640.4	-35871.1	-14366.1	16.71	-0.00790184	0.0132133	-0.238619
43640.4	-35871.1	-14365.8	16.71	-0.0277929	0.013474	-0.222425
43640.4	-35871	-14365.6	16.71	-0.0450844	0.0171176	-0.208803
43640.4	-35870.9	-14365.3	16.7101	-0.0582148	0.0203232	-0.198227
43640.5	-35870.8	-14365.1	16.7097	-0.0714633	0.0239487	-0.189715
43640.5	-35870.7	-14364.8	16.706	-0.0813573	0.0316198	-0.183127
43640.5	-35870.6	-14364.5	16.7027	-0.0878859	0.0418654	-0.179228
43640.5	-35870.5	-14364.3	16.6998	-0.0941396	0.0514885	-0.17731
43640.5	-35870.4	-14364	16.7002	-0.0972246	0.057361	-0.176348
43640.5	-35870.3	-14363.7	16.6994	-0.100838	0.0611713	-0.174724
43640.6	-35870.2	-14363.5	16.6959	-0.104052	0.0687814	-0.169393
43640.6	-35870.1	-14363.2	16.6924	-0.107662	0.079318	-0.159545
43640.6	-35870	-14362.9	16.6896	-0.110135	0.088975	-0.146438
43640.6	-35869.9	-14362.6	16.6903	-0.110627	0.095145	-0.133443
43640.6	-35869.8	-14362.4	16.6892	-0.114417	0.102218	-0.120263
43640.6	-35869.7	-14362.1	16.6854	-0.118024	0.108356	-0.108555
43640.7	-35869.6	-14361.8	16.682	-0.120336	0.110249	-0.101553
43640.7	-35869.5	-14361.6	16.6797	-0.119733	0.109751	-0.0981926
43640.7	-35869.4	-14361.3	16.6803	-0.121108	0.111122	-0.0961552
43640.7	-35869.3	-14361	16.6789	-0.124759	0.114683	-0.0934633
43640.7	-35869.2	-14360.8	16.6752	-0.128104	0.118385	-0.0903927
43640.7	-35869.1	-14360.5	16.6714	-0.131601	0.12006	-0.0886551
43640.8	-35869.1	-14360.2	16.67	-0.134875	0.121194	-0.088161
43640.8	-35869	-14360	16.6686	-0.138334	0.125089	-0.088273
43640.8	-35868.8	-14359.7	16.6649	-0.141791	0.128413	-0.0881424
43640.8	-35868.8	-14359.4	16.6612	-0.145071	0.131824	-0.0887298
43640.8	-35868.7	-14359.1	16.66	-0.148544	0.134926	-0.0899349
43640.9	-35868.6	-14358.9	16.6583	-0.151985	0.140486	-0.0911467
43640.9	-35868.5	-14358.6	16.6546	-0.155269	0.14688	-0.0915796
43640.9	-35868.4	-14358.3	16.6513	-0.158747	0.15631	-0.0914793
43640.9	-35868.3	-14358.1	16.6478	-0.162204	0.164639	-0.0915357
43640.9	-35868.2	-14357.9	16.6446	-0.165368	0.170845	-0.0913978
43640.9	-35868.1	-14357.5	16.6407	-0.169285	0.177968	-0.0922071
43641	-35868	-14357.3	16.6401	-0.16992	0.184639	-0.0933545
43641	-35867.9	-14357.1	16.6379	-0.172117	0.191698	-0.0945434
43641	-35867.8	-14356.7	16.6341	-0.175884	0.195731	-0.0947945
43641	-35867.7	-14356.5	16.6308	-0.179219	0.201628	-0.0948402
43641	-35867.6	-14356.3	16.6275	-0.18253	0.208383	-0.0939847
43641	-35867.5	-14355.9	16.624	-0.186047	0.215573	-0.0928033
43641.1	-35867.4	-14355.7	16.6206	-0.189424	0.219719	-0.0916265
43641.1	-35867.3	-14355.5	16.6173	-0.192726	0.220137	-0.0914724
43641.1	-35867.2	-14355.1	16.6137	-0.196255	0.219793	-0.0915085
43641.1	-35867.1	-14354.9	16.6104	-0.199616	0.223054	-0.0915022
43641.1	-35867	-14354.7	16.607	-0.202927	0.223356	-0.0915023
43641.1	-35866.9	-14354.3	16.6036	-0.206462	0.223432	-0.091506
43641.2	-35866.8	-14354.1	16.597	-0.209806	0.22014	-0.0914925
43641.2	-35866.7	-14353.9	16.5935	-0.213138	0.219962	-0.0915438
43641.2	-35866.6	-14353.5	16.59	-0.216667	0.22	-0.0904139
43641.2	-35866.5	-14353.3	16.5867	-0.22	0.22	-0.0904139
43641.2	-35866.4	-14353.1	16.5833	-0.22	0.22	-0.0904139
43641.2	-35866.3	-14352.7	16.5798	-0.223567	0.216448	-0.0915438
43641.3	-35866.2	-14352.5	16.5765	-0.226851	0.213115	-0.0914925
43641.3	-35866.2	-14352.3	16.573	-0.230207	0.209915	-0.091506
43641.3	-35866	-14351.9	16.5661	-0.233739	0.210024	-0.0915022
43641.3	-35866	-14351.7	16.5627	-0.237049	0.210062	-0.0915023
43641.3	-35865.9	-14351.5	16.556	-0.240417	0.209723	-0.0915082
43641.3	-35865.8	-14351.2	16.5528	-0.243905	0.206125	-0.0914741
43641.4	-35865.7	-14350.9	16.5494	-0.247375	0.202287	-0.09162
43641.4	-35865.6	-14350.7	16.5462	-0.250106	0.195822	-0.0928275
43641.4	-35865.5	-14350.4	16.5418	-0.250465	0.192442	-0.0938474
43641.4	-35865.4	-14350.1	16.5358	-0.254193	0.189894	-0.0933234
43641.4	-35865.3	-14349.9	16.5318	-0.257471	0.189428	-0.0908991
43641.4	-35865.2	-14349.6	16.5255	-0.261013	0.185791	-0.088842
43641.5	-35865.1	-14349.4	16.5215	-0.264292	0.181466	-0.0882233
43641.5	-35865	-14349.1	16.5155	-0.267707	0.175486	-0.0880294
43641.5	-35864.9	-14348.8	16.5111	-0.27119	0.171255	-0.0865239
43641.5	-35864.8	-14348.6	16.5053	-0.274546	0.164532	-0.0837915
43641.5	-35864.7	-14348.3	16.5007	-0.278184	0.154824	-0.0804966
43641.5	-35864.6	-14348	16.4952	-0.280679	0.142187	-0.0795208
43641.6	-35864.5	-14347.8	16.4908	-0.277954	0.132402	-0.0822049
43641.6	-35864.4	-14347.5	16.4849	-0.269391	0.123697	-0.0900126
43641.6	-35864.3	-14347.2	16.4819	-0.256949	0.115588	-0.101007
43641.6	-35864.2	-14347	16.4783	-0.245094	0.105295	-0.111971
43641.6	-35864.1	-14346.7	16.4753	-0.234877	0.0949361	-0.122214
43641.7	-35864	-14346.4	16.4698	-0.225945	0.0849879	-0.130626
43641.7	-35863.9	-14346.2	16.4645	-0.221057	0.0727884	-0.137219
43641.7	-35863.8	-14345.9	16.4614	-0.21979	0.0584453	-0.142242
43641.7	-35863.7	-14345.6	16.458	-0.220037	0.0470985	-0.145244
43641.7	-35863.6	-14345.4	16.4546	-0.220055	0.0387224	-0.146841
43641.7	-35863.5	-14345.1	16.4512	-0.219729	0.0344111	-0.146546
43641.8	-35863.4	-14344.9	16.4478	-0.221933	0.0308611	-0.144705
43641.8	-35863.3	-14344.6	16.4447	-0.22568	0.0300837	-0.141594
43641.8	-35863.2	-14344.3	16.4385	-0.229002	0.0278415	-0.138158
43641.8	-35863.1	-14344.1	16.4341	-0.232423	0.0243501	-0.135075
43641.8	-35863	-14343.8	16.4309	-0.235542	0.0206054	-0.130752
43641.8	-35862.9	-14343.5	16.4273	-0.241893	0.019849	-0.12627
43641.9	-35862.8	-14343.3	16.4245	-0.246026	0.0200449	-0.121958
43641.9	-35862.7	-14343	16.4177	-0.249348	0.019976	-0.117411
43641.9	-35862.6	-14342.8	16.4141	-0.252766	0.0200654	-0.112172
43641.9	-35862.5	-14342.5	16.4077	-0.256057	0.0197625	-0.105724
43641.9	-35862.5	-14342.3	16.4039	-0.259589	0.0228696	-0.099741
43641.9	-35862.3	-14342	16.3974	-0.262949	0.026264	-0.0952045
43642	-35862.3	-14341.7	16.3937	-0.266262	0.0297214	-0.091895
43642	-35862.2	-14341.5	16.3902	-0.269793	0.0301168	-0.0884205
43642	-35862.1	-14341.2	16.3868	-0.273149	0.026876	-0.0852235
43642	-35862	-14340.9	16.3837	-0.276433	0.023555	-0.0816429
43642	-35861.9	-14340.7	16.3767	-0.28	0.02	-0.087146
43642	-35861.8	-14340.4	16.3733	-0.28	0.02	-0.0936819
43642.1	-35861.7	-14340.2	16.3667	-0.283333	0.02	-0.100218
43642.1	-35861.6	-14339.9	16.363	-0.286862	0.019894	-0.0908051
43642.1	-35861.5	-14339.6	16.3564	-0.290194	0.0164558	-0.0799458
43642.1	-35861.4	-14339.4	16.353	-0.293538	0.0131065	-0.0692283
43642.1	-35861.3	-14339.1	16.3461	-0.297071	0.00982041	-0.0637577
43642.1	-35861.2	-14338.8	16.3427	-0.300389	0.0100518	-0.0593906
43642.2	-35861.1	-14338.6	16.3361	-0.303724	0.00997256	-0.0550828
43642.2	-35861	-14338.3	16.3323	-0.307395	0.0100922	-0.0518349
43642.2	-35860.9	-14338	16.3259	-0.3101	0.00964841	-0.0497395
43642.2	-35860.8	-14337.8	16.3224	-0.310364	0.00592239	-0.0475531
43642.2	-35860.7	-14337.6	16.3149	-0.314224	0.00295759	-0.0450518
43642.2	-35860.6	-14337.3	16.3085	-0.317413	0.00389266	-0.0417058
43642.3	-35860.5	-14337	16.3015	-0.320833	0.00766946	-0.0384106
43642.3	-35860.4	-14336.8	16.2956	-0.324337	0.010287	-0.03496
43642.3	-35860.3	-14336.5	16.2915	-0.327629	0.00992344	-0.0317378
43642.3	-35860.2	-14336.3	16.2855	-0.331036	0.0100192	-0.0283952
43642.3	-35860.1	-14336	16.2811	-0.334538	0.00999427	-0.0249652
43642.3	-35860	-14335.7	16.2753	-0.337817	0.0100015	-0.0217406
43642.4	-35859.9	-14335.5	16.2712	-0.341261	0.00999969	-0.0183979
43642.4	-35859.8	-14335.2	16.2637	-0.34467	0.00999979	-0.0149157
43642.4	-35859.7	-14334.9	16.2574	-0.348253	0.0100012	-0.012021
43642.4	-35859.6	-14334.7	16.2501	-0.350317	0.00999563	-0.0103429
43642.4	-35859.5	-14334.4	16.245	-0.349675	0.0100185	-0.00935168
43642.4	-35859.4	-14334.2	16.2406	-0.351315	0.00993024	-0.00789851
43642.5	-35859.4	-14333.9	16.2333	-0.354995	0.0102492	-0.00489678
43642.5	-35859.3	-14333.6	16.2264	-0.358706	0.00847135	-0.00192837
43642.5	-35859.2	-14333.4	16.2199	-0.360252	0.00492735	-0.000371073
43642.5	-35859.1	-14333.2	16.2129	-0.359941	0.00121634	6.0812e-05
43642.5	-35859	-14332.9	16.2061	-0.360016	-0.00025931	-1.68501e-05
43642.6	-35858.9	-14332.6	16.1991	-0.359996	6.88822e-05	4.56713e-06
43642.6	-35858.8	-14332.4	16.1947	-0.360001	-1.58357e-05	-1.36556e-06
43642.6	-35858.7	-14332.1	16.1889	-0.359998	4.30528e-06	1.64097e-06
43642.6	-35858.6	-14331.8	16.1846	-0.360006	-1.00836e-06	-5.17253e-06
43642.6	-35858.5	-14331.6	16.179	-0.359979	-2.27022e-07	1.7114e-05
43642.6	-35858.4	-14331.3	16.1718	-0.360082	1.8535e-06	-6.80671e-05
43642.7	-35858.3	-14331.1	16.1655	-0.359694	-7.19002e-06	0.000638251
43642.7	-35858.2	-14330.8	16.158	-0.362393	2.32148e-05	0.00260303
43642.7	-35858.1	-14330.5	16.1542	-0.36586	-9.15285e-05	0.00580438
43642.7	-35858	-14330.3	16.1485	-0.369459	0.000342869	0.00830732
43642.7	-35857.9	-14330.1	16.1412	-0.370098	-0.00282366	0.00968876
43642.7	-35857.8	-14329.8	16.1346	-0.369974	-0.00345169	0.00983299
43642.8	-35857.7	-14329.5	16.1276	-0.370007	-0.00335058	0.00979627
43642.8	-35857.6	-14329.3	16.1239	-0.369999	-0.00319929	0.00980518
43642.8	-35857.5	-14329	16.1173	-0.37	-0.00616504	0.00980381
43642.8	-35857.4	-14328.8	16.1138	-0.370001	-0.00979304	0.0098031
43642.8	-35857.4	-14328.5	16.1071	-0.369998	-0.010015	0.00980575
43642.8	-35857.2	-14328.2	16.1004	-0.370006	-0.0100372	0.00979681
43642.9	-35857.2	-14328	16.0938	-0.369976	-0.00983635	0.00983052
43642.9	-35857.1	-14327.8	16.0867	-0.37	-0.0166667	0.0087146
43642.9	-35856.9	-14327.5	16.0833	-0.366667	-0.0266667	0.00653595
43642.9	-35856.9	-14327.2	16.0767	-0.363333	-0.0333333	0.00326797
43642.9	-35856.8	-14327	16.0696	-0.359901	-0.0403984	0.00101972
43642.9	-35856.7	-14326.7	16.0629	-0.360025	-0.0471101	0.0011617
43643	-35856.6	-14326.5	16.0564	-0.359998	-0.0535129	0.003455
43643	-35856.5	-14326.2	16.0527	-0.359963	-0.053189	0.00691646
43643	-35856.4	-14325.9	16.0461	-0.360154	-0.0535857	0.00875837
43643	-35856.3	-14325.7	16.0427	-0.359422	-0.0571111	0.0103689
43643	-35856.2	-14325.5	16.0361	-0.362198	-0.0603234	0.0184648
43643	-35856.1	-14325.1	16.0324	-0.385645	-0.064413	0.0281262
43643.1	-35856	-14324.9	16.0254	-0.387096	-0.0708347	0.0347459
43643.1	-35855.9	-14324.7	16.0184	-0.382974	-0.0742323	0.0275248
43643.1	-35855.8	-14324.4	16.0118	-0.364031	-0.0767525	0.0198296
43643.1	-35855.7	-14324.2	16.005	-0.363689	-0.0773122	0.013181
43643.1	-35855.6	-14323.9	15.9981	-0.362408	-0.0804447	0.0117005
43643.1	-35855.5	-14323.6	15.9912	-0.35967	-0.0797055	0.0104851
43643.2	-35855.5	-14323.4	15.9856	-0.360083	-0.0808237	0.00985578
43643.2	-35855.4	-14323.1	15.9811	-0.359975	-0.0845349	0.0120279
43643.2	-35855.3	-14322.9	15.9754	-0.360007	-0.0880656	0.0177017
43643.2	-35855.2	-14322.6	15.9712	-0.359998	-0.0901176	0.0285323
43643.2	-35855.1	-14322.4	15.9637	-0.36	-0.0908018	0.0429007
43643.2	-35855	-14322.1	15.9574	-0.36	-0.0958031	0.0571564
43643.3	-35854.9	-14321.9	15.9501	-0.36	-0.103156	0.0704633
43643.3	-35854.8	-14321.6	15.9451	-0.36	-0.108645	0.0807738
43643.3	-35854.7	-14321.3	15.9402	-0.36	-0.111114	0.0877844
43643.3	-35854.6	-14321.1	15.935	-0.36	-0.116691	0.0926966
43643.3	-35854.5	-14320.8	15.9298	-0.36	-0.122111	0.0966168
43643.4	-35854.4	-14320.6	15.9249	-0.36	-0.125072	0.0997011
43643.4	-35854.3	-14320.4	15.9199	-0.36	-0.12824	0.10322
43643.4	-35854.2	-14320.1	15.9126	-0.36	-0.133986	0.106022
43643.4	-35854.1	-14319.8	15.9063	-0.36	-0.138887	0.107518
43643.4	-35854.1	-14319.6	15.8988	-0.36	-0.14204	0.107967
43643.4	-35853.9	-14319.3	15.8945	-0.36	-0.145449	0.107247
43643.5	-35853.8	-14319.1	15.8893	-0.36	-0.149098	0.105532
43643.5	-35853.8	-14318.8	15.882	-0.36	-0.150187	0.102299
43643.5	-35853.7	-14318.5	15.8754	-0.36	-0.149874	0.0996242
43643.5	-35853.6	-14318.3	15.8683	-0.36	-0.150314	0.0982358
43643.5	-35853.5	-14318.1	15.8643	-0.36	-0.147618	0.0980035
43643.5	-35853.4	-14317.8	15.8581	-0.36	-0.144085	0.0980489
43643.6	-35853.3	-14317.5	15.8542	-0.36	-0.140749	0.0980367
43643.6	-35853.2	-14317.3	15.848	-0.36	-0.137487	0.0980397
43643.6	-35853.1	-14317	15.8411	-0.36	-0.131254	0.0980391
43643.6	-35853	-14316.8	15.8346	-0.36	-0.124539	0.0980393
43643.6	-35852.9	-14316.6	15.8273	-0.36	-0.117442	0.0980392
43643.6	-35852.8	-14316.3	15.8239	-0.36	-0.110972	0.0980392
43643.7	-35852.7	-14316	15.8173	-0.36	-0.101087	0.0980392
43643.7	-35852.7	-14315.8	15.8136	-0.36	-0.0937381	0.0980392
43643.7	-35852.6	-14315.5	15.8071	-0.36	-0.0869409	0.0980393
43643.7	-35852.5	-14315.3	15.8004	-0.36	-0.0836304	0.0980391
43643.7	-35852.4	-14315	15.7933	-0.36	-0.0766667	0.0980392
43643.7	-35852.3	-14314.7	15.7867	-0.36	-0.0733333	0.0980392
43643.8	-35852.2	-14314.5	15.7833	-0.36	-0.07	0.0980392
43643.8	-35852.1	-14314.3	15.7764	-0.36	-0.0700262	0.0980774
43643.8	-35852	-14314	15.7731	-0.36	-0.069993	0.099186
43643.8	-35851.9	-14313.8	15.7662	-0.36	-0.0700019	0.100334
43643.8	-35851.8	-14313.5	15.7592	-0.36	-0.0699987	0.102576
43643.8	-35851.7	-14313.2	15.7525	-0.36	-0.0700016	0.103691
43643.9	-35851.6	-14313	15.7462	-0.36	-0.069995	0.105861
43643.9	-35851.6	-14312.8	15.7423	-0.359998	-0.0700286	0.106959
43643.9	-35851.5	-14312.5	15.7359	-0.360007	-0.0698915	0.10791
43643.9	-35851.4	-14312.3	15.7324	-0.359974	-0.0704248	0.10785
43643.9	-35851.3	-14312	15.7249	-0.36013	-0.0741681	0.107702
43643.9	-35851.2	-14311.7	15.7185	-0.359465	-0.0775642	0.106362
43644	-35851.1	-14311.5	15.7115	-0.355812	-0.0802372	0.103792
43644	-35851	-14311.3	15.7056	-0.352185	-0.0799386	0.100495
43644	-35850.9	-14311	15.7015	-0.34973	-0.0799705	0.0986987
43644	-35850.8	-14310.7	15.6955	-0.350068	-0.0801766	0.0979698
43644	-35850.7	-14310.5	15.6911	-0.34998	-0.0790379	0.0980599
43644	-35850.6	-14310.2	15.6853	-0.350005	-0.0757036	0.0980337
43644.1	-35850.6	-14310	15.6812	-0.349999	-0.0709279	0.0980405
43644.1	-35850.5	-14309.7	15.6737	-0.35	-0.0648671	0.098039
43644.1	-35850.4	-14309.5	15.6674	-0.350001	-0.0621111	0.0980386
43644.1	-35850.3	-14309.3	15.6601	-0.349998	-0.0584418	0.0980418
43644.1	-35850.2	-14309	15.6551	-0.35001	-0.0554005	0.0980282
43644.1	-35850.1	-14308.8	15.6502	-0.349964	-0.0502299	0.0980807
43644.2	-35850	-14308.5	15.645	-0.35013	-0.0446909	0.0977547
43644.2	-35849.9	-14308.2	15.6398	-0.348966	-0.041634	0.0951094
43644.2	-35849.8	-14308	15.635	-0.342079	-0.0382202	0.0886805
43644.2	-35849.7	-14307.8	15.6295	-0.329619	-0.0348625	0.0768156
43644.2	-35849.7	-14307.5	15.6247	-0.313311	-0.031072	0.0624652
43644.3	-35849.6	-14307.3	15.6194	-0.298809	-0.0297771	0.048151
43644.3	-35849.5	-14307	15.6146	-0.284506	-0.0300513	0.0353626
43644.3	-35849.4	-14306.7	15.609	-0.275265	-0.0299859	0.0255527
43644.3	-35849.3	-14306.5	15.6043	-0.268883	-0.0300038	0.0191513
43644.3	-35849.2	-14306.3	15.6011	-0.264176	-0.0299991	0.0143278
43644.3	-35849.1	-14306	15.5975	-0.261019	-0.0300006	0.0106855
43644.4	-35849	-14305.7	15.5947	-0.25764	-0.0299985	0.00755565
43644.4	-35848.9	-14305.5	15.5882	-0.254224	-0.0300046	0.00401438
43644.4	-35848.8	-14305.2	15.5839	-0.25053	-0.0299818	0.00148465
43644.4	-35848.7	-14305	15.5809	-0.249855	-0.0300681	0.000162729
43644.4	-35848.7	-14304.8	15.5773	-0.250079	-0.0297943	-8.06215e-05
43644.4	-35848.6	-14304.5	15.5739	-0.249783	-0.032666	0.000830246
43644.5	-35848.5	-14304.2	15.5706	-0.25265	-0.036031	0.00275677
43644.5	-35848.4	-14304	15.567	-0.256231	-0.0397362	0.00615717
43644.5	-35848.3	-14303.8	15.5639	-0.259766	-0.0400691	0.00852535
43644.5	-35848.2	-14303.5	15.5574	-0.26006	-0.0399818	0.00974075
43644.5	-35848.1	-14303.3	15.5535	-0.259992	-0.0400023	0.00981177
43644.5	-35848	-14303	15.5502	-0.260002	-0.0399994	0.00980182
43644.6	-35847.9	-14302.8	15.5469	-0.259999	-0.0400002	0.00980447
43644.6	-35847.8	-14302.5	15.5433	-0.26	-0.04	0.00980392
43644.6	-35847.7	-14302.2	15.54	-0.26	-0.04	0.00980392
43644.6	-35847.7	-14302	15.5367	-0.26	-0.04	0.00980392
43644.6	-35847.6	-14301.8	15.533	-0.26	-0.04	0.00980392
43644.6	-35847.5	-14301.5	15.5264	-0.26	-0.04	0.00980392
43644.7	-35847.4	-14301.3	15.5232	-0.26	-0.04	0.00980393
43644.7	-35847.3	-14301	15.5196	-0.26	-0.0399999	0.00980389
43644.7	-35847.2	-14300.7	15.5163	-0.26	-0.0400003	0.00980404
43644.7	-35847.1	-14300.5	15.5129	-0.26	-0.0399988	0.0098035
43644.7	-35847	-14300.3	15.5094	-0.259997	-0.040007	0.00980639
43644.7	-35847	-14300.1	15.5062	-0.260009	-0.0399735	0.00979458
43644.8	-35846.9	-14299.8	15.5022	-0.259965	-0.0400984	0.00983862
43644.8	-35846.8	-14299.6	15.4955	-0.260179	-0.0394562	0.00961332
43644.8	-35846.7	-14299.3	15.4927	-0.25928	-0.0358695	0.00850284
43644.8	-35846.6	-14299	15.4892	-0.256548	-0.032359	0.00710959
43644.8	-35846.5	-14298.8	15.4857	-0.255831	-0.0298553	0.00506479
43644.8	-35846.4	-14298.6	15.4824	-0.253194	-0.0293865	0.00378133
43644.9	-35846.3	-14298.3	15.4789	-0.252479	-0.0255389	0.00175174
43644.9	-35846.2	-14298.1	15.4757	-0.249584	-0.0221745	0.000616509
43644.9	-35846.2	-14297.8	15.4711	-0.250111	-0.0187695	0.000137038
43644.9	-35846.1	-14297.5	15.4651	-0.249972	-0.0156739	0.00178811
43644.9	-35846	-14297.3	15.4621	-0.250008	-0.0106057	0.00460576
43644.9	-35845.9	-14297.1	15.4585	-0.249998	-0.00502237	0.00759416
43645	-35845.8	-14296.8	15.4555	-0.250001	-0.0017407	0.0093199
43645	-35845.7	-14296.6	15.4502	-0.25	0.000324775	0.00988639
43645	-35845.6	-14296.3	15.4448	-0.25	-8.13292e-05	0.00978197
43645	-35845.5	-14296.1	15.4417	-0.25	1.22704e-06	0.00980921
43645	-35845.4	-14295.9	15.4382	-0.25	7.58935e-05	0.00980244
43645.1	-35845.3	-14295.6	15.4349	-0.25	-0.000305554	0.00980432
43645.1	-35845.3	-14295.3	15.4315	-0.25	0.00167338	0.00980383
43645.1	-35845.2	-14295.1	15.428	-0.25	0.00529711	0.00980395
43645.1	-35845.1	-14294.8	15.4247	-0.25	0.00889599	0.00980391
43645.1	-35845	-14294.6	15.4213	-0.25	0.0102003	0.00980392
43645.1	-35844.9	-14294.4	15.4177	-0.25	0.00994555	0.00980392
43645.2	-35844.8	-14294.1	15.4149	-0.25	0.0100127	0.00980392
43645.2	-35844.7	-14293.9	15.4087	-0.25	0.0100029	0.00980392
43645.2	-35844.6	-14293.6	15.4041	-0.25	0.0099763	0.00980392
43645.2	-35844.5	-14293.3	15.4011	-0.25	0.0100919	0.00980392
43645.2	-35844.5	-14293.1	15.3975	-0.25	0.00970325	0.00980392
43645.2	-35844.4	-14292.9	15.3941	-0.25	0.0126606	0.00980392
43645.3	-35844.3	-14292.6	15.3908	-0.25	0.0135016	0.00980392
43645.3	-35844.2	-14292.4	15.3872	-0.25	0.0132944	0.00980392
43645.3	-35844.1	-14292.2	15.3842	-0.25	0.0133665	0.00980392
43645.3	-35844	-14291.9	15.3777	-0.25	0.01324	0.00980392
43645.3	-35843.9	-14291.6	15.3737	-0.25	0.0135783	0.00980392
43645.3	-35843.9	-14291.4	15.3704	-0.25	0.0100945	0.00980392
43645.4	-35843.7	-14291.1	15.3671	-0.25	0.0129709	0.00980392
43645.4	-35843.7	-14290.9	15.3635	-0.25	0.0133712	0.00980392
43645.4	-35843.6	-14290.7	15.3602	-0.25	0.013353	0.00980392
43645.4	-35843.5	-14290.4	15.3568	-0.25	0.0132169	0.00980392
43645.4	-35843.4	-14290.2	15.3533	-0.25	0.0166667	0.00980392
43645.4	-35843.3	-14290	15.3467	-0.25	0.0166667	0.00980392
43645.5	-35843.2	-14289.7	15.3433	-0.25	0.0166667	0.00980392
43645.5	-35843.1	-14289.4	15.3398	-0.25	0.0202221	0.00980392
43645.5	-35843	-14289.2	15.3365	-0.25	0.0235312	0.00980392
43645.5	-35842.9	-14288.9	15.3331	-0.25	0.0268298	0.00980392
43645.5	-35842.9	-14288.7	15.3296	-0.25	0.0307512	0.00980392
43645.5	-35842.8	-14288.5	15.3263	-0.25	0.0370334	0.00980392
43645.6	-35842.7	-14288.2	15.3229	-0.25	0.0365356	0.00980392
43645.6	-35842.6	-14288	15.3194	-0.25	0.0369463	0.00980392
43645.6	-35842.5	-14287.7	15.3161	-0.25	0.0411328	0.00980392
43645.6	-35842.4	-14287.5	15.3127	-0.25	0.0474264	0.00980392
43645.6	-35842.3	-14287.2	15.3091	-0.25	0.0512803	0.00980392
43645.6	-35842.2	-14287	15.3061	-0.25	0.058218	0.00980392
43645.7	-35842.1	-14286.7	15.3018	-0.25	0.0652617	0.00980392
43645.7	-35842.1	-14286.5	15.2953	-0.25	0.0704436	0.00980392
43645.7	-35842	-14286.3	15.2925	-0.25	0.0705457	0.00980392
43645.7	-35841.9	-14286	15.2889	-0.25	0.0744341	0.00980392
43645.7	-35841.8	-14285.8	15.2855	-0.25	0.0780322	0.00980392
43645.7	-35841.7	-14285.5	15.2822	-0.25	0.0802839	0.00980392
43645.8	-35841.6	-14285.3	15.2788	-0.25	0.0799296	0.00980392
43645.8	-35841.5	-14285	15.2753	-0.25	0.0800201	0.00980394
43645.8	-35841.4	-14284.8	15.272	-0.25	0.0799958	0.00980385
43645.8	-35841.4	-14284.5	15.2685	-0.25	0.0799969	0.00980418
43645.8	-35841.3	-14284.3	15.2654	-0.250001	0.0800183	0.00980283
43645.8	-35841.2	-14284.1	15.2602	-0.249994	0.07993	0.00980803
43645.9	-35841.1	-14283.8	15.2547	-0.25002	0.0802505	0.00978925
43645.9	-35841	-14283.6	15.2516	-0.249918	0.0784657	0.00986482
43645.9	-35840.9	-14283.3	15.2482	-0.250307	0.0749484	0.00941352
43645.9	-35840.8	-14283.1	15.2448	-0.248326	0.0711422	0.00754826
43645.9	-35840.7	-14282.9	15.2413	-0.244703	0.0700432	0.00519731
43646	-35840.7	-14282.6	15.2381	-0.241104	0.068255	0.00341801
43646	-35840.6	-14282.3	15.2346	-0.2398	0.06487	0.00395575
43646	-35840.5	-14282.1	15.2312	-0.240055	0.0588301	0.00432832
43646	-35840.4	-14281.9	15.2278	-0.239985	0.0546927	0.00512127
43646	-35840.3	-14281.6	15.2247	-0.240003	0.048621	0.00533094
43646	-35840.2	-14281.4	15.2185	-0.239999	0.0443942	0.00694877
43646.1	-35840.1	-14281.1	15.2141	-0.24	0.0386045	0.00845245
43646.1	-35840	-14280.9	15.2109	-0.24	0.0339799	0.00959133
43646.1	-35840	-14280.7	15.2074	-0.24	0.0308233	0.00985683
43646.1	-35839.8	-14280.4	15.2041	-0.24	0.0274375	0.00978993
43646.1	-35839.8	-14280.2	15.2006	-0.24	0.0240249	0.00980667
43646.1	-35839.7	-14280	15.1972	-0.24	0.0203017	0.00980318
43646.2	-35839.6	-14279.7	15.1939	-0.24	0.0201606	0.00980412
43646.2	-35839.5	-14279.4	15.1904	-0.24	0.0171029	0.00980389
43646.2	-35839.4	-14279.2	15.1871	-0.24	0.0139009	0.00980393
43646.2	-35839.3	-14278.9	15.1837	-0.24	0.00735683	0.00980392
43646.2	-35839.2	-14278.7	15.1802	-0.24	0.00352382	0.00980392
43646.2	-35839.2	-14278.5	15.1769	-0.24	0.000115459	0.00980392
43646.3	-35839.1	-14278.2	15.1735	-0.24	-3.00919e-05	0.00980392
43646.3	-35839	-14278	15.17	-0.24	-5.49237e-14	0.00980392
43646.3	-35838.9	-14277.8	15.1667	-0.24	1.46892e-14	0.00980392
43646.3	-35838.8	-14277.5	15.1633	-0.24	-3.83294e-15	0.00980392
43646.3	-35838.7	-14277.3	15.1563	-0.24	1.30677e-07	0.00980392
43646.3	-35838.6	-14277	15.1532	-0.24	-3.49352e-08	0.00980392
43646.4	-35838.5	-14276.8	15.1498	-0.24	9.06307e-09	0.00980392
43646.4	-35838.4	-14276.5	15.1463	-0.24	-4.49758e-09	0.00980392
43646.4	-35838.4	-14276.3	15.1429	-0.24	1.20186e-09	0.00980392
43646.4	-35838.3	-14276	15.1396	-0.24	-3.09761e-10	0.00980392
43646.4	-35838.2	-14275.8	15.1361	-0.24	1.15324e-10	0.00980392
43646.4	-35838.1	-14275.6	15.1328	-0.24	-3.08022e-11	0.00980392
43646.5	-35838	-14275.3	15.1294	-0.24	7.88023e-12	0.00980392
43646.5	-35837.9	-14275.1	15.1259	-0.24	-2.60866e-12	0.00980392
43646.5	-35837.8	-14274.9	15.1226	-0.24	6.96387e-13	0.00980392
43646.5	-35837.7	-14274.6	15.1192	-0.24	-1.76655e-13	0.00980392
43646.5	-35837.6	-14274.4	15.1157	-0.24	5.48445e-14	0.00980392
43646.5	-35837.6	-14274.1	15.1124	-0.24	-1.46322e-14	0.00980392
43646.6	-35837.5	-14273.9	15.1089	-0.24	3.67561e-15	0.00980392
43646.6	-35837.4	-14273.6	15.1057	-0.24	-1.09592e-15	0.00980392
43646.6	-35837.3	-14273.4	15.1011	-0.24	2.92193e-16	0.00980392
43646.6	-35837.2	-14273.1	15.0951	-0.24	-7.25619e-17	0.00980392
43646.6	-35837.1	-14272.9	15.092	-0.24	2.10436e-17	0.00980392
43646.6	-35837	-14272.7	15.0886	-0.24	-5.60644e-18	0.00980392
43646.7	-35836.9	-14272.4	15.0852	-0.24	1.37343e-18	0.00980392
43646.7	-35836.9	-14272.2	15.0817	-0.24	-3.90376e-19	0.00980392
43646.7	-35836.8	-14271.9	15.0785	-0.24	1.03917e-19	0.00980392
43646.7	-35836.7	-14271.7	15.075	-0.24	-2.50403e-20	0.00980392
43646.7	-35836.6	-14271.5	15.0715	-0.24	7.01019e-21	0.00980392
43646.8	-35836.5	-14271.2	15.0683	-0.24	-1.8643e-21	0.00980392
43646.8	-35836.4	-14271	15.0648	-0.24	4.40149e-22	0.00980392
43646.8	-35836.3	-14270.8	15.0613	-0.24	-1.21782e-22	0.00980392
43646.8	-35836.2	-14270.5	15.0581	-0.24	3.235e-23	0.00980391
43646.8	-35836.1	-14270.2	15.0546	-0.24	-7.4377e-24	0.00980396
43646.8	-35836.1	-14270	15.0512	-0.24	2.02441e-24	0.00980378
43646.9	-35836	-14269.8	15.0479	-0.239999	-4.82882e-25	0.00980447
43646.9	-35835.9	-14269.5	15.0444	-0.240002	-7.53688e-26	0.00980209
43646.9	-35835.8	-14269.3	15.041	-0.239993	7.46074e-25	0.00981122
43646.9	-35835.7	-14269.1	15.0377	-0.240027	-2.91044e-24	0.00977658
43646.9	-35835.6	-14268.8	15.0342	-0.239912	9.40068e-24	0.00989198
43646.9	-35835.6	-14268.6	15.0308	-0.240346	-3.70648e-23	0.00896966
43647	-35835.5	-14268.3	15.0275	-0.237212	1.38846e-22	0.00804054
43647	-35835.4	-14268.1	15.0239	-0.23689	-4.19427e-22	0.00566034
43647	-35835.3	-14267.9	15.0206	-0.233491	1.63945e-21	0.00633915
43647	-35835.2	-14267.6	15.0172	-0.236381	-6.13812e-21	0.00645555
43647	-35835.1	-14267.4	15.0139	-0.233702	1.64871e-20	0.00763309
43647	-35835	-14267.2	15.0073	-0.233424	-6.3969e-20	0.00568201
43647.1	-35834.9	-14266.9	15.0037	-0.230319	2.39385e-19	0.00534772
43647.1	-35834.8	-14266.7	15.0002	-0.22996	-4.82384e-19	0.00643379
43647.1	-35834.8	-14266.4	14.9969	-0.230011	1.85943e-18	0.008599
43647.1	-35834.7	-14266.2	14.9935	-0.229997	-6.95533e-18	0.00978087
43647.1	-35834.6	-14265.9	14.99	-0.23	0	0.00980392
43647.1	-35834.5	-14265.7	14.9867	-0.23	0	0.00980392
43647.2	-35834.4	-14265.4	14.9833	-0.23	0	0.00980392
43647.2	-35834.3	-14265.2	14.9798	-0.23	1.60165e-15	0.00980402
43647.2	-35834.2	-14265	14.9765	-0.23	-6.1092e-15	0.0098039
43647.2	-35834.1	-14264.7	14.9731	-0.23	2.2818e-14	0.00980393
43647.2	-35834.1	-14264.5	14.9696	-0.23	-1.78548e-13	0.00980392
43647.2	-35834	-14264.3	14.9663	-0.23	6.78626e-13	0.00980392
43647.3	-35833.9	-14264	14.9629	-0.23	-2.52881e-12	0.00980392
43647.3	-35833.8	-14263.8	14.9594	-0.23	1.46297e-11	0.00980392
43647.3	-35833.7	-14263.6	14.9561	-0.23	-5.54506e-11	0.00980392
43647.3	-35833.6	-14263.3	14.9527	-0.23	2.05919e-10	0.00980392
43647.3	-35833.5	-14263.1	14.9492	-0.23	-1.047e-09	0.00980392
43647.3	-35833.5	-14262.8	14.9459	-0.23	3.95962e-09	0.00980392
43647.4	-35833.4	-14262.6	14.9425	-0.23	-1.46369e-08	0.00980392
43647.4	-35833.3	-14262.4	14.939	-0.23	6.91338e-08	0.00980392
43647.4	-35833.2	-14262.1	14.9357	-0.23	-2.60979e-07	0.00980393
43647.4	-35833.1	-14261.9	14.9323	-0.23	9.59074e-07	0.0098039
43647.4	-35833	-14261.7	14.9288	-0.23	-4.31595e-06	0.00980401
43647.4	-35832.9	-14261.4	14.9255	-0.23	1.62679e-05	0.00980357
43647.5	-35832.8	-14261.1	14.9221	-0.23	-5.93433e-05	0.0098052
43647.5	-35832.8	-14260.9	14.9186	-0.23	0.000257987	0.00979834
43647.5	-35832.7	-14260.7	14.9152	-0.23	-0.00121904	0.00982425
43647.5	-35832.6	-14260.4	14.9117	-0.23	-0.00491374	0.00971779
43647.5	-35832.5	-14260.2	14.9084	-0.23	-0.00852305	0.0102413
43647.5	-35832.4	-14260	14.9051	-0.23	-0.0100585	0.0113778
43647.6	-35832.3	-14259.7	14.9017	-0.23	-0.0111304	0.0126824
43647.6	-35832.3	-14259.5	14.8982	-0.23	-0.0166397	0.0126661
43647.6	-35832.2	-14259.3	14.8949	-0.23	-0.0238299	0.0113892
43647.6	-35832.1	-14259	14.8915	-0.23	-0.02875	0.0102073
43647.6	-35832	-14258.8	14.888	-0.23	-0.0319467	0.00971755
43647.7	-35831.9	-14258.5	14.8847	-0.23	-0.0352065	0.00982687
43647.7	-35831.8	-14258.3	14.8812	-0.23	-0.0390118	0.00979864
43647.7	-35831.7	-14258.1	14.8778	-0.23	-0.0402227	0.00980537
43647.7	-35831.6	-14257.8	14.8745	-0.23	-0.0399409	0.00980354
43647.7	-35831.5	-14257.6	14.871	-0.23	-0.0400131	0.00980401
43647.7	-35831.5	-14257.4	14.8677	-0.23	-0.0399965	0.0098039
43647.8	-35831.4	-14257.1	14.8642	-0.23	-0.0400007	0.00980393
43647.8	-35831.3	-14256.9	14.8608	-0.23	-0.0399998	0.00980392
43647.8	-35831.2	-14256.7	14.8574	-0.23	-0.04	0.00980393
43647.8	-35831.1	-14256.4	14.8541	-0.23	-0.04	0.0098039
43647.8	-35831	-14256.2	14.8506	-0.23	-0.0399999	0.00980399
43647.8	-35831	-14256	14.8472	-0.23	-0.0400003	0.00980365
43647.9	-35830.9	-14255.7	14.8439	-0.23	-0.0399989	0.00980494
43647.9	-35830.8	-14255.4	14.8404	-0.23	-0.040003	0.00980118
43647.9	-35830.7	-14255.2	14.8371	-0.23	-0.0399884	0.00981457
43647.9	-35830.6	-14255	14.8337	-0.23	-0.0400433	0.00976409
43647.9	-35830.5	-14254.7	14.8302	-0.230001	-0.0399127	0.0107818
43647.9	-35830.4	-14254.5	14.8269	-0.229998	-0.0431155	0.0138738
43648	-35830.3	-14254.3	14.8236	-0.230009	-0.0464494	0.0211702
43648	-35830.3	-14254	14.82	-0.23	-0.05	0.0337691
43648	-35830.2	-14253.8	14.82	-0.23	-0.05	0.0479303
43648	-35830.1	-14253.5	14.8164	-0.226547	-0.0501241	0.0653084
43648	-35830	-14253.3	14.8131	-0.226692	-0.0535074	0.0840404
43648	-35829.9	-14253.1	14.8098	-0.226685	-0.0570236	0.108262
43648.1	-35829.8	-14252.8	14.8063	-0.226458	-0.0638819	0.133622
43648.1	-35829.7	-14252.6	14.8029	-0.222834	-0.0672942	0.155924
43648.1	-35829.7	-14252.4	14.7996	-0.21986	-0.073932	0.174332
43648.1	-35829.6	-14252.1	14.7961	-0.220052	-0.0773143	0.194139
43648.1	-35829.5	-14251.9	14.7927	-0.219986	-0.0801315	0.215455
43648.1	-35829.4	-14251.7	14.7894	-0.220004	-0.0803163	0.242774
43648.2	-35829.3	-14251.4	14.786	-0.219999	-0.0839955	0.276563
43648.2	-35829.2	-14251.2	14.7825	-0.22	-0.0875783	0.313465
43648.2	-35829.2	-14251	14.7792	-0.22	-0.0902494	0.345819
43648.2	-35829	-14250.7	14.7758	-0.22	-0.0899335	0.373448
43648.2	-35829	-14250.5	14.7723	-0.22	-0.0900359	0.397232
43648.2	-35828.9	-14250.3	14.769	-0.22	-0.0899331	0.414122
43648.3	-35828.8	-14250	14.7656	-0.22	-0.0902281	0.427158
43648.3	-35828.7	-14249.8	14.7621	-0.22	-0.0888326	0.436519
43648.3	-35828.6	-14249.6	14.7588	-0.22	-0.0866174	0.44334
43648.3	-35828.5	-14249.3	14.7554	-0.22	-0.0854515	0.448037
43648.3	-35828.5	-14249.1	14.7519	-0.22	-0.0834542	0.4509
43648.3	-35828.4	-14248.8	14.7486	-0.22	-0.0809651	0.452819
43648.4	-35828.3	-14248.6	14.7453	-0.22	-0.0750699	0.455713
43648.4	-35828.2	-14248.4	14.7414	-0.22	-0.0703273	0.458382
43648.4	-35828.1	-14248.1	14.74	-0.22	-0.0646829	0.458342
43648.4	-35828	-14247.9	14.7386	-0.22	-0.061572	0.45585
43648.4	-35828	-14247.7	14.7348	-0.22	-0.0584771	0.452911
43648.5	-35827.9	-14247.4	14.7316	-0.219999	-0.0534366	0.451351
43648.5	-35827.8	-14247.2	14.7281	-0.220002	-0.0461926	0.450918
43648.5	-35827.7	-14247	14.7247	-0.219992	-0.03936	0.451004
43648.5	-35827.6	-14246.7	14.7214	-0.220028	-0.0328683	0.450952
43648.5	-35827.5	-14246.5	14.7179	-0.219902	-0.0255752	0.451066
43648.5	-35827.5	-14246.3	14.7145	-0.220393	-0.0208925	0.450346
43648.6	-35827.4	-14246	14.711	-0.217591	-0.0179948	0.449135
43648.6	-35827.3	-14245.7	14.7076	-0.216529	-0.0121591	0.447993
43648.6	-35827.2	-14245.5	14.7043	-0.216382	-0.00505245	0.44709
43648.6	-35827.1	-14245.3	14.701	-0.219117	-0.00056823	0.444157
43648.6	-35827	-14245	14.6975	-0.220169	0.000168424	0.435307
43648.6	-35826.9	-14244.8	14.6941	-0.219955	-0.000305227	0.422013
43648.7	-35826.8	-14244.5	14.6906	-0.220009	0.00263919	0.404392
43648.7	-35826.8	-14244.3	14.6872	-0.219998	0.00605241	0.382585
43648.7	-35826.7	-14244.1	14.684	-0.220001	0.00962119	0.350747
43648.7	-35826.6	-14243.8	14.6802	-0.22	0.0100595	0.298253
43648.7	-35826.5	-14243.6	14.6801	-0.22	0.00999482	0.229909
43648.7	-35826.4	-14243.4	14.6771	-0.22	0.00996103	0.149865
43648.8	-35826.3	-14243.1	14.6735	-0.22	0.0100869	0.0557696
43648.8	-35826.3	-14242.9	14.6702	-0.22	0.00688412	-0.0390724
43648.8	-35826.2	-14242.7	14.6669	-0.22	0.00355244	-0.13673
43648.8	-35826.1	-14242.4	14.6633	-0.22	-8.05233e-13	-0.237473
43648.8	-35826	-14242.2	14.66	-0.22	2.15357e-13	-0.320261
43648.8	-35825.9	-14242	14.6567	-0.22	-1.12389e-13	-0.384532
43648.9	-35825.8	-14241.7	14.6531	-0.22	1.91585e-06	-0.431357
43648.9	-35825.8	-14241.5	14.6498	-0.220002	-5.12183e-07	-0.458802
43648.9	-35825.7	-14241.3	14.6465	-0.219994	1.32873e-07	-0.47819
43648.9	-35825.6	-14241	14.6429	-0.220048	-6.59388e-08	-0.495357
43648.9	-35825.5	-14240.8	14.6396	-0.219811	1.76203e-08	-0.510451
43648.9	-35825.4	-14240.6	14.6363	-0.21606	-4.54144e-09	-0.525897
43649	-35825.3	-14240.3	14.6326	-0.20811	1.69113e-09	-0.543527
43649	-35825.3	-14240.1	14.6299	-0.193804	-4.53034e-10	-0.562117
43649	-35825.2	-14239.9	14.6297	-0.177165	1.21002e-10	-0.580555
43649	-35825.1	-14239.6	14.626	-0.159865	-3.09565e-11	-0.599336
43649	-35825	-14239.4	14.6224	-0.138223	1.0248e-11	-0.620759
43649	-35824.9	-14239.2	14.6198	-0.113218	-2.7364e-12	-0.643686
43649.1	-35824.8	-14238.9	14.6201	-0.083639	6.9668e-13	-0.666858
43649.1	-35824.8	-14238.7	14.62	-0.0597836	-2.28836e-13	-0.688649
43649.1	-35824.7	-14238.5	14.62	-0.0391835	5.20284e-14	-0.705576
43649.1	-35824.6	-14238.2	14.6199	-0.0222567	-1.15896e-14	-0.724918
43649.1	-35824.5	-14238	14.6207	0.000676532	-4.02383e-15	-0.747871
43649.1	-35824.4	-14237.8	14.6243	0.0287612	2.9694e-14	-0.775842
43649.2	-35824.3	-14237.5	14.6279	0.0656747	-1.12899e-13	-0.810115
43649.2	-35824.2	-14237.3	14.6301	0.106196	5.09223e-13	-0.845275
43649.2	-35824.2	-14237.1	14.6309	0.137549	-1.91968e-12	-0.874244
43649.2	-35824.1	-14236.8	14.6344	0.166001	7.00283e-12	-0.898485
43649.2	-35824	-14236.6	14.6394	0.188961	-3.04439e-11	-0.919592
43649.2	-35823.9	-14236.4	14.6447	0.206088	1.14603e-10	-0.935393
43649.3	-35823.8	-14236.1	14.6495	0.218072	-4.14199e-10	-0.948052
43649.3	-35823.7	-14235.9	14.655	0.226736	1.75439e-09	-0.95704
43649.3	-35823.7	-14235.7	14.6598	0.23321	-6.5969e-09	-0.963612
43649.3	-35823.6	-14235.4	14.665	0.238906	2.3564e-08	-0.968061
43649.3	-35823.5	-14235.2	14.6702	0.239933	-9.77902e-08	-0.970763
43649.4	-35823.4	-14235	14.6751	0.241474	3.67361e-07	-0.97266
43649.4	-35823.3	-14234.7	14.6801	0.245146	-1.29246e-06	-0.975766
43649.4	-35823.2	-14234.5	14.6874	0.249187	5.27591e-06	-0.978078
43649.4	-35823.2	-14234.3	14.6937	0.248499	-1.9803e-05	-0.977903
43649.4	-35823.1	-14234	14.7012	0.244544	6.8284e-05	-0.975114
43649.4	-35823	-14233.8	14.7053	0.240908	-0.000274967	-0.972268
43649.5	-35822.9	-14233.6	14.7111	0.239798	0.00193436	-0.970843
43649.5	-35822.8	-14233.3	14.7155	0.240045	0.00567821	-0.970542
43649.5	-35822.7	-14233.1	14.7215	0.239988	0.00900716	-0.970601
43649.5	-35822.6	-14232.9	14.7256	0.240003	0.0124049	-0.970586
43649.5	-35822.6	-14232.6	14.7315	0.240001	0.0156004	-0.970587
43649.5	-35822.5	-14232.4	14.7385	0.239992	0.0216611	-0.970597
43649.6	-35822.4	-14232.2	14.7449	0.240032	0.0283846	-0.970554
43649.6	-35822.3	-14231.9	14.7524	0.239903	0.0355428	-0.970691
43649.6	-35822.2	-14231.7	14.7559	0.240381	0.0398452	-0.968968
43649.6	-35822.1	-14231.4	14.7623	0.234852	0.0396645	-0.964363
43649.6	-35822	-14231.2	14.7661	0.224906	0.0455285	-0.953625
43649.6	-35822	-14231	14.7726	0.208699	0.0555945	-0.939687
43649.7	-35821.9	-14230.7	14.7763	0.192051	0.06275	-0.922825
43649.7	-35821.8	-14230.5	14.7798	0.171507	0.0665093	-0.899274
43649.7	-35821.7	-14230.3	14.7832	0.13909	0.0696965	-0.86519
43649.7	-35821.6	-14230	14.7864	0.0872214	0.0763072	-0.814207
43649.7	-35821.5	-14229.8	14.79	0.01	0.08	-0.740741
43649.7	-35821.5	-14229.6	14.79	-0.0766667	0.08	-0.659041
43649.8	-35821.4	-14229.3	14.79	-0.166667	0.08	-0.569717
43649.8	-35821.3	-14229.1	14.7863	-0.269502	0.0800007	-0.469015
43649.8	-35821.2	-14228.9	14.7796	-0.372643	0.0799927	-0.371267
43649.8	-35821.1	-14228.6	14.773	-0.47244	0.0800283	-0.276633
43649.8	-35821	-14228.4	14.7657	-0.562686	0.0797724	-0.190416
43649.8	-35820.9	-14228.2	14.7553	-0.626124	0.0762235	-0.128954
43649.9	-35820.8	-14227.9	14.7416	-0.667353	0.0729803	-0.0861952
43649.9	-35820.8	-14227.7	14.7281	-0.693547	0.0691015	-0.058071
43649.9	-35820.7	-14227.5	14.718	-0.709361	0.0617739	-0.0394091
43649.9	-35820.6	-14227.2	14.7042	-0.726661	0.0513503	-0.0219574
43649.9	-35820.5	-14227	14.69	-0.742927	0.0414205	-0.00481311
43649.9	-35820.4	-14226.7	14.6776	-0.752282	0.0353384	0.00944789
43650	-35820.3	-14226.5	14.6669	-0.762024	0.0277624	0.0196291
43650	-35820.3	-14226.3	14.6528	-0.768047	0.0167879	0.0264781
43650	-35820.2	-14226	14.6386	-0.770219	0.00770216	0.0287661
43650	-35820.1	-14225.8	14.6222	-0.769904	0.00189464	0.0295197
43650	-35820	-14225.6	14.6086	-0.770214	-5.72829e-05	0.0291425
43650	-35819.9	-14225.3	14.5954	-0.769103	-0.000823993	0.0277224
43650.1	-35819.8	-14225.1	14.5817	-0.765404	-0.00461834	0.024938
43650.1	-35819.8	-14224.9	14.5677	-0.761729	-0.00824425	0.0217884
43650.1	-35819.7	-14224.6	14.5546	-0.759721	-0.0103599	0.0201148
43650.1	-35819.6	-14224.4	14.5409	-0.760064	-0.00964769	0.0195422
43650.1	-35819.5	-14224.2	14.5266	-0.759999	-0.0115672	0.0196086
43650.2	-35819.4	-14223.9	14.5154	-0.759935	-0.0136513	0.0196749
43650.2	-35819.3	-14223.7	14.5036	-0.760248	-0.0133303	0.0192146
43650.2	-35819.3	-14223.5	14.4894	-0.758472	-0.013029	0.0174575
43650.2	-35819.2	-14223.2	14.4764	-0.754927	-0.0150514	0.0150352
43650.2	-35819.1	-14223	14.4625	-0.751216	-0.0171876	0.013856
43650.2	-35819	-14222.8	14.4487	-0.749741	-0.0149403	0.015311
43650.3	-35818.9	-14222.5	14.4356	-0.750069	-0.0110427	0.0177146
43650.3	-35818.8	-14222.3	14.4216	-0.749984	-0.00980765	0.0193426
43650.3	-35818.8	-14222.1	14.4081	-0.750004	-0.010077	0.0196648
43650.3	-35818.7	-14221.8	14.3944	-0.749999	-0.0098888	0.0195927
43650.3	-35818.6	-14221.6	14.3832	-0.75	-0.0103306	0.0196112
43650.3	-35818.5	-14221.4	14.3707	-0.75	-0.00752264	0.0196069
43650.4	-35818.4	-14221.2	14.3573	-0.75	-0.00654795	0.0196081
43650.4	-35818.3	-14220.9	14.3433	-0.75	-0.00641472	0.0196078
43650.4	-35818.3	-14220.7	14.3297	-0.75	-0.00931432	0.0196079
43650.4	-35818.2	-14220.5	14.3166	-0.75	-0.0101749	0.0196078
43650.4	-35818.1	-14220.2	14.3025	-0.75	-0.00995031	0.0196079
43650.4	-35818	-14220	14.289	-0.75	-0.0100729	0.0196075
43650.5	-35817.9	-14219.8	14.2758	-0.75	-0.00975817	0.0196091
43650.5	-35817.8	-14219.6	14.2616	-0.75	-0.0128767	0.0196044
43650.5	-35817.8	-14219.4	14.2482	-0.75	-0.0162377	0.019621
43650.5	-35817.7	-14219.1	14.235	-0.75	-0.0198196	0.0195585
43650.5	-35817.6	-14218.9	14.2208	-0.75	-0.019919	0.0206049
43650.5	-35817.5	-14218.7	14.2074	-0.75	-0.0231967	0.0226954
43650.6	-35817.4	-14218.4	14.1941	-0.75	-0.0233393	0.026008
43650.6	-35817.3	-14218.2	14.18	-0.75	-0.0233333	0.0283224
43650.6	-35817.3	-14218	14.1667	-0.75	-0.02	0.0348584
43650.6	-35817.2	-14217.7	14.1533	-0.75	-0.02	0.0381264
43650.6	-35817.1	-14217.5	14.1392	-0.75	-0.0164394	0.0412171
43650.6	-35817	-14217.3	14.1259	-0.75	-0.0131176	0.0333941
43650.7	-35816.9	-14217	14.1125	-0.75	-0.00991432	0.0303001
43650.7	-35816.9	-14216.8	14.0984	-0.75	-0.0100255	0.0272249
43650.7	-35816.8	-14216.6	14.0852	-0.75	-0.0100574	0.0295966
43650.7	-35816.7	-14216.4	14.0716	-0.75	-0.00973916	0.0293625
43650.7	-35816.6	-14216.2	14.058	-0.75	-0.00602982	0.0294396
43650.7	-35816.5	-14216	14.048	-0.75	-0.00266629	0.0293687
43650.8	-35816.4	-14215.7	14.0341	-0.75	0.000205925	0.0295625
43650.8	-35816.4	-14215.5	14.0202	-0.75	-6.86395e-05	0.0307192
43650.8	-35816.3	-14215.3	14.0067	-0.75	2.00399e-05	0.0321045
43650.8	-35816.2	-14215	13.9927	-0.75	-1.86719e-05	0.0341515
43650.8	-35816.1	-14214.8	13.9792	-0.750001	5.17328e-05	0.035434
43650.8	-35816	-14214.6	13.967	-0.749996	-0.000188259	0.0374628
43650.9	-35816	-14214.4	13.9562	-0.750013	0.000791729	0.0384771
43650.9	-35815.9	-14214.2	13.9418	-0.74994	0.00456815	0.039377
43650.9	-35815.8	-14213.9	13.9285	-0.750226	0.00796778	0.03895
43650.9	-35815.7	-14213.7	13.9162	-0.749	0.0104672	0.0374595
43650.9	-35815.6	-14213.5	13.9048	-0.745259	0.00881862	0.0346007
43650.9	-35815.6	-14213.3	13.8912	-0.741751	0.00531763	0.031624
43651	-35815.5	-14213	13.8775	-0.739737	0.0016687	0.0298952
43651	-35815.4	-14212.8	13.8636	-0.740075	-0.000305676	0.0293295
43651	-35815.3	-14212.6	13.8505	-0.73998	8.13698e-05	0.0294337
43651	-35815.2	-14212.4	13.8367	-0.740005	-1.96073e-05	0.0294065
43651	-35815.2	-14212.2	13.8228	-0.739999	5.48917e-06	0.0294133
43651.1	-35815.1	-14211.9	13.8097	-0.74	-1.45974e-06	0.0294113
43651.1	-35815	-14211.7	13.7958	-0.74	3.4445e-07	0.029412
43651.1	-35814.9	-14211.5	13.7822	-0.74	-9.45452e-08	0.0294113
43651.1	-35814.8	-14211.3	13.7684	-0.74	2.17487e-08	0.0294132
43651.1	-35814.8	-14211	13.7543	-0.74	-5.96592e-09	0.029406
43651.1	-35814.7	-14210.9	13.7436	-0.740001	1.59743e-09	0.0294335
43651.2	-35814.6	-14210.6	13.7317	-0.739994	-4.23784e-10	0.0293305
43651.2	-35814.5	-14210.4	13.7175	-0.740019	9.41038e-11	0.0300382
43651.2	-35814.5	-14210.2	13.7036	-0.739926	-2.53369e-11	0.031953
43651.2	-35814.4	-14209.9	13.6926	-0.740239	5.36461e-12	0.0344387
43651.2	-35814.3	-14209.7	13.6799	-0.737568	-1.45253e-12	0.0351097
43651.2	-35814.2	-14209.5	13.6665	-0.73415	3.88836e-13	0.0332684
43651.3	-35814.1	-14209.3	13.6529	-0.730539	-1.02816e-13	0.0309424
43651.3	-35814.1	-14209.1	13.642	-0.729903	2.02213e-14	0.0295202
43651.3	-35814	-14208.9	13.6291	-0.730026	-5.44526e-15	0.0293845
43651.3	-35813.9	-14208.6	13.6157	-0.729993	1.43664e-15	0.029419
43651.3	-35813.8	-14208.4	13.6017	-0.730001	-2.4833e-16	0.0294105
43651.3	-35813.7	-14208.2	13.5882	-0.73	6.66412e-17	0.0294121
43651.4	-35813.7	-14208	13.575	-0.73	-1.75334e-17	0.0294117
43651.4	-35813.6	-14207.8	13.5608	-0.73	2.24073e-18	0.0294118
43651.4	-35813.5	-14207.6	13.5474	-0.73	-5.99925e-19	0.0294118
43651.4	-35813.4	-14207.3	13.5342	-0.73	1.57282e-19	0.0294118
43651.4	-35813.3	-14207.1	13.52	-0.73	2.87071e-28	0.0294118
43651.4	-35813.3	-14206.9	13.51	-0.73	-7.67763e-29	0.0294118
43651.5	-35813.2	-14206.7	13.5	-0.73	2.00337e-29	0.0294118
43651.5	-35813.1	-14206.5	13.4858	-0.730002	-6.83015e-22	0.0294117
43651.5	-35813	-14206.3	13.4725	-0.729992	1.82597e-22	0.029412
43651.5	-35812.9	-14206	13.4593	-0.73003	-4.73702e-23	0.0294107
43651.5	-35812.9	-14205.8	13.4486	-0.729756	2.35076e-23	0.0294199
43651.5	-35812.8	-14205.6	13.4351	-0.726284	-6.28177e-24	0.0293809
43651.6	-35812.7	-14205.4	13.4217	-0.722754	1.61903e-24	0.0295268
43651.6	-35812.6	-14205.2	13.4076	-0.720449	-6.02765e-25	0.028716
43651.6	-35812.6	-14205	13.3944	-0.717368	1.60995e-25	0.0232579
43651.6	-35812.5	-14204.7	13.3807	-0.703253	-4.11878e-26	0.0198007
43651.6	-35812.4	-14204.5	13.3674	-0.710183	1.36348e-26	0.0185403
43651.6	-35812.3	-14204.3	13.3572	-0.713428	-3.63982e-27	0.026306
43651.7	-35812.3	-14204.1	13.3433	-0.72678	9.23329e-28	0.0292279
43651.7	-35812.2	-14203.9	13.3292	-0.718768	-2.86657e-28	0.0313632
43651.7	-35812.1	-14203.7	13.3168	-0.72033	7.64784e-29	0.0290944
43651.7	-35812	-14203.5	13.3071	-0.719913	-1.92114e-29	0.0294958
43651.7	-35812	-14203.3	13.2955	-0.720044	5.7281e-30	0.0293672
43651.7	-35811.9	-14203.1	13.282	-0.71992	-1.52721e-30	0.0294967
43651.8	-35811.8	-14202.8	13.2684	-0.72027	3.79261e-31	0.029066
43651.8	-35811.7	-14202.6	13.2544	-0.718599	-1.09989e-31	0.0279381
43651.8	-35811.6	-14202.4	13.2413	-0.716646	2.93034e-32	0.026356
43651.8	-35811.6	-14202.2	13.2273	-0.715256	-7.17868e-33	0.0245034
43651.8	-35811.5	-14202	13.2148	-0.713256	2.04102e-33	0.0233356
43651.9	-35811.4	-14201.8	13.2057	-0.711881	-5.45499e-34	0.0231122
43651.9	-35811.3	-14201.6	13.1935	-0.709666	1.3929e-34	0.0249981
43651.9	-35811.3	-14201.4	13.1795	-0.710093	-7.15472e-35	0.0274079
43651.9	-35811.2	-14201.2	13.166	-0.709975	1.40876e-34	0.0289798
43651.9	-35811.1	-14200.9	13.1544	-0.710006	-4.63652e-34	0.0299669
43651.9	-35811	-14200.8	13.1424	-0.709998	1.88391e-33	0.0315391
43652	-35811	-14200.5	13.1289	-0.71	-7.06897e-33	0.0350885
43652	-35810.9	-14200.3	13.1147	-0.71	2.43745e-32	0.0397715
43652	-35810.8	-14200.1	13.1035	-0.71	-9.81512e-32	0.0443249
43652	-35810.7	-14199.9	13.0917	-0.71	3.68134e-31	0.0479042
43652	-35810.6	-14199.7	13.0775	-0.71	-1.23468e-30	0.0512617
43652	-35810.6	-14199.5	13.0636	-0.71	4.91513e-30	0.054597
43652.1	-35810.5	-14199.3	13.0528	-0.71	-1.84229e-29	0.0575286
43652.1	-35810.4	-14199	13.0428	-0.71	5.93407e-29	0.0576142
43652.1	-35810.4	-14198.9	13.0299	-0.71	-2.33925e-28	0.0698128
43652.1	-35810.3	-14198.6	13.0166	-0.710001	8.76282e-28	0.10377
43652.1	-35810.2	-14198.4	13.0022	-0.709996	-2.64706e-27	0.267811
43652.1	-35810.1	-14198.2	12.9918	-0.710015	1.03468e-26	0.423987
43652.2	-35810.1	-14198	12.9792	-0.709942	-3.87386e-26	0.502843
43652.2	-35810	-14197.8	12.965	-0.710155	1.04052e-25	0.329639
43652.2	-35809.9	-14197.6	12.9514	-0.707107	-4.03718e-25	0.152699
43652.2	-35809.8	-14197.4	12.9411	-0.703764	1.51079e-24	0.0568901
43652.2	-35809.8	-14197.2	12.9307	-0.700122	-3.0444e-24	0.0925401
43652.2	-35809.7	-14197	12.9175	-0.699968	1.17352e-23	0.124495
43652.3	-35809.6	-14196.8	12.9042	-0.700008	-4.38961e-23	0.13166
43652.3	-35809.5	-14196.6	12.89	-0.7	-1.28753e-30	0.133987
43652.3	-35809.5	-14196.4	12.88	-0.7	4.93427e-30	0.140523
43652.3	-35809.4	-14196.1	12.8667	-0.7	-1.84496e-29	0.148148
43652.3	-35809.3	-14196	12.8525	-0.7	1.01082e-20	0.158634
43652.3	-35809.2	-14195.8	12.8393	-0.7	-3.85561e-20	0.171942
43652.4	-35809.2	-14195.5	12.8294	-0.7	1.44008e-19	0.19082
43652.4	-35809.1	-14195.3	12.8185	-0.7	-1.12684e-18	0.215643
43652.4	-35809	-14195.1	12.8051	-0.7	4.28291e-18	0.245514
43652.4	-35808.9	-14194.9	12.7916	-0.7	-1.59597e-17	0.281647
43652.4	-35808.9	-14194.7	12.7779	-0.7	9.233e-17	0.328734
43652.4	-35808.8	-14194.5	12.7683	-0.700001	-3.49957e-16	0.376846
43652.5	-35808.7	-14194.3	12.7582	-0.699998	1.29959e-15	0.427303
43652.5	-35808.6	-14194.1	12.7471	-0.70001	-6.60778e-15	0.475941
43652.5	-35808.6	-14193.9	12.7333	-0.699964	2.47284e-14	0.518436
43652.5	-35808.5	-14193.7	12.7193	-0.700169	-1.16897e-13	0.55572
43652.5	-35808.4	-14193.5	12.7061	-0.699276	4.41308e-13	0.583667
43652.5	-35808.4	-14193.3	12.6928	-0.695672	-1.64834e-12	0.604679
43652.6	-35808.3	-14193.1	12.679	-0.692151	6.0529e-12	0.621168
43652.6	-35808.2	-14192.9	12.6661	-0.689682	-2.72374e-11	0.635529
43652.6	-35808.1	-14192.7	12.6566	-0.690085	1.02664e-10	0.648115
43652.6	-35808.1	-14192.5	12.6464	-0.689979	-3.74506e-10	0.659764
43652.6	-35808	-14192.3	12.6347	-0.690006	1.62811e-09	0.668673
43652.6	-35807.9	-14192.1	12.6213	-0.689998	-6.12887e-09	0.674201
43652.7	-35807.8	-14191.9	12.6073	-0.69	2.21511e-08	0.677296
43652.7	-35807.8	-14191.7	12.5949	-0.69	-9.38232e-08	0.677154
43652.7	-35807.7	-14191.5	12.5854	-0.69	3.52797e-07	0.672106
43652.7	-35807.6	-14191.3	12.5752	-0.69	-1.26019e-06	0.660585
43652.7	-35807.6	-14191.1	12.5631	-0.69	5.22975e-06	0.645012
43652.8	-35807.5	-14190.9	12.5497	-0.69	-1.96462e-05	0.628925
43652.8	-35807.4	-14190.7	12.5356	-0.690001	6.91196e-05	0.614879
43652.8	-35807.3	-14190.5	12.5237	-0.689995	-0.000282151	0.604387
43652.8	-35807.3	-14190.3	12.5146	-0.69002	0.00173752	0.597898
43652.8	-35807.2	-14190.1	12.5018	-0.68993	0.0053775	0.593041
43652.8	-35807.1	-14189.9	12.488	-0.69028	0.00921073	0.58922
43652.9	-35807	-14189.7	12.4745	-0.688046	0.0098079	0.586766
43652.9	-35807	-14189.5	12.4629	-0.684388	0.0123479	0.585025
43652.9	-35806.9	-14189.3	12.4532	-0.680729	0.0135527	0.586299
43652.9	-35806.8	-14189.1	12.4408	-0.679755	0.0133542	0.589279
43652.9	-35806.8	-14188.9	12.4267	-0.680294	0.0130732	0.593788
43652.9	-35806.7	-14188.7	12.4128	-0.677481	0.0158992	0.596612
43653	-35806.6	-14188.5	12.4023	-0.674446	0.0171772	0.597869
43653	-35806.5	-14188.3	12.3919	-0.667806	0.0138089	0.598097
43653	-35806.5	-14188.1	12.3817	-0.663775	0.0132286	0.597309
43653	-35806.4	-14187.9	12.3719	-0.660643	0.013296	0.593687
43653	-35806.3	-14187.7	12.3611	-0.657071	0.0135155	0.585986
43653	-35806.3	-14187.5	12.3539	-0.653721	0.0103163	0.578084
43653.1	-35806.2	-14187.4	12.3501	-0.650397	0.00985674	0.574854
43653.1	-35806.2	-14187.4	12.3501	-0.649636	0.0101431	0.579487
43653.1	-35806.2	-14187.3	12.3469	-0.651299	0.00948368	0.573483
43653.1	-35806.2	-14187.3	12.3407	-0.606263	0.0258173	0.535009
43653.1	-35805.9	-14186.5	12.3233	-0.483333	0.0333333	0.363834
43653.1	-35805.8	-14186.3	12.31	-0.12	0.0366667	0.227669
43653.2	-35805.8	-14186.1	12.2967	-0.163333	0.0233333	0.187364
43653.2	-35805.7	-14185.9	12.2859	-0.359648	0.0200047	0.396541
43653.2	-35805.6	-14185.7	12.269	-0.706813	0.0199988	0.56226
43653.2	-35805.5	-14185.5	12.2523	-0.656178	0.0200003	0.642018
43653.2	-35805.5	-14185.3	12.2349	-0.578088	0.0199999	0.597982
43653.2	-35805.4	-14185.1	12.2218	-0.56374	0.02	0.577538
43653.3	-35805.3	-14185	12.2086	-0.569953	0.0200003	0.576642
43653.3	-35805.3	-14184.8	12.1982	-0.56181	0.0199982	0.579524
43653.3	-35805.2	-14184.5	12.1883	-0.555672	0.0200069	0.576951
43653.3	-35805.1	-14184.4	12.1781	-0.54842	0.0199744	0.574396
43653.3	-35805.1	-14184.2	12.1681	-0.536993	0.0201301	0.568208
43653.3	-35805	-14184	12.1619	-0.523472	0.0194647	0.55934
43653.4	-35804.9	-14183.8	12.155	-0.503949	0.0158118	0.544005
43653.4	-35804.8	-14183.6	12.1478	-0.475512	0.0121859	0.52367
43653.4	-35804.8	-14183.4	12.1421	-0.447163	0.00972623	0.497653
43653.4	-35804.7	-14183.2	12.139	-0.407366	0.0100812	0.464649
43653.4	-35804.6	-14183	12.1355	-0.358044	0.00991981	0.421847
43653.4	-35804.6	-14182.8	12.1319	-0.305619	0.0102314	0.37845
43653.5	-35804.5	-14182.6	12.1299	-0.254377	0.00899853	0.332679
43653.5	-35804.4	-14182.4	12.129	-0.204446	0.00525894	0.290182
43653.5	-35804.3	-14182.2	12.1253	-0.162991	0.00175068	0.254368
43653.5	-35804.3	-14182.1	12.1217	-0.126024	-0.000262593	0.223896
43653.5	-35804.2	-14181.8	12.1197	-0.0967073	7.43375e-05	0.198545
43653.6	-35804.1	-14181.6	12.1201	-0.0733621	-1.86629e-05	0.179962
43653.6	-35804.1	-14181.5	12.12	-0.0546172	4.62508e-07	0.163983
43653.6	-35804	-14181.3	12.12	-0.0393229	1.6614e-05	0.152381
43653.6	-35803.9	-14181.1	12.12	-0.0262	-6.70926e-05	0.143825
43653.6	-35803.9	-14180.9	12.12	-0.0139434	0.000237217	0.137673
43653.6	-35803.8	-14180.7	12.12	-0.00555184	-0.00164713	0.135341
43653.7	-35803.7	-14180.5	12.12	-0.00123399	-0.00567138	0.139989
43653.7	-35803.7	-14180.3	12.12	0.00266775	-0.00712905	0.153513
43653.7	-35803.6	-14180.1	12.12	0.00168621	-0.00475182	0.17458
43653.7	-35803.5	-14179.9	12.12	-0.00374997	-0.000750788	0.204637
43653.7	-35803.4	-14179.7	12.12	-0.0180014	0.00017662	0.238402
43653.7	-35803.4	-14179.5	12.12	-0.0350797	-4.67872e-05	0.272782
43653.8	-35803.3	-14179.3	12.1199	-0.0526102	9.9063e-06	0.308206
43653.8	-35803.2	-14179.1	12.1203	-0.0675712	-2.68224e-06	0.337312
43653.8	-35803.2	-14178.9	12.1176	-0.0752436	7.18024e-07	0.360388
43653.8	-35803.1	-14178.7	12.1142	-0.0819558	-1.89857e-07	0.376928
43653.8	-35803	-14178.6	12.1104	-0.0861185	3.73333e-08	0.390152
43653.8	-35802.9	-14178.3	12.1099	-0.0895327	-1.00263e-08	0.39956
43653.9	-35802.9	-14178.2	12.11	-0.0903578	2.54472e-09	0.406372
43653.9	-35802.8	-14178	12.11	-0.0870581	-1.68007e-10	0.411352
43653.9	-35802.7	-14177.8	12.11	-0.0839545	-1.0043e-09	0.414507
43653.9	-35802.7	-14177.6	12.11	-0.0769905	2.25748e-09	0.421085
43653.9	-35802.6	-14177.4	12.11	-0.0736078	-8.75864e-09	0.430656
43653.9	-35802.5	-14177.2	12.11	-0.0669767	3.2777e-08	0.444698
43654	-35802.5	-14177	12.11	-0.0636168	-1.22349e-07	0.457849
43654	-35802.4	-14176.8	12.11	-0.0566667	-3.58814e-15	0.470588
43654	-35802.3	-14176.6	12.11	-0.0533333	1.37509e-14	0.481481
43654	-35802.3	-14176.4	12.1067	-0.0533333	5.14154e-14	0.494553
43654	-35802.2	-14176.2	12.1031	-0.0604916	2.81697e-05	0.510696
43654	-35802.1	-14176	12.0999	-0.0668833	-0.000108127	0.523539
43654.1	-35802	-14175.9	12.1	-0.0664156	-0.0035512	0.533139
43654.1	-35802	-14175.7	12.1	-0.0588882	-0.00713712	0.54006
43654.1	-35801.9	-14175.4	12.1	-0.0488355	-0.0100942	0.54772
43654.1	-35801.8	-14175.3	12.1	-0.0387102	-0.0102019	0.555492
43654.1	-35801.8	-14175.1	12.1	-0.0285584	-0.0141075	0.564756
43654.1	-35801.7	-14174.9	12.1	-0.0222109	-0.0168443	0.573518
43654.2	-35801.6	-14174.7	12.1	-0.0155362	-0.0166534	0.581748
43654.2	-35801.6	-14174.5	12.1	-0.00771933	-0.0165066	0.585568
43654.2	-35801.5	-14174.3	12.1	0.00180588	-0.017371	0.585631
43654.2	-35801.4	-14174.1	12.1	0.00842048	-0.0201635	0.583741
43654.2	-35801.3	-14173.9	12.1	0.0144371	-0.0206274	0.583607
43654.2	-35801.3	-14173.7	12.1	0.018484	-0.0243425	0.58285
43654.3	-35801.2	-14173.5	12.1	0.0244873	-0.0278865	0.582021
43654.3	-35801.1	-14173.3	12.0998	0.0289308	-0.0301211	0.57841
43654.3	-35801.1	-14173.1	12.1009	0.0345785	-0.0308122	0.574472
43654.3	-35801	-14173	12.1046	0.0390704	-0.034602	0.569129
43654.3	-35800.9	-14172.8	12.1083	0.0448357	-0.038333	0.564201
43654.3	-35800.8	-14172.5	12.1103	0.0493166	-0.0400213	0.559223
43654.4	-35800.8	-14172.4	12.1099	0.0548364	-0.0411516	0.554281
43654.4	-35800.7	-14172.2	12.11	0.0598036	-0.0449288	0.549095
43654.4	-35800.6	-14172	12.1101	0.0648729	-0.0485345	0.544319
43654.4	-35800.6	-14171.8	12.1098	0.07	-0.050006	0.539216
43654.4	-35800.5	-14171.6	12.1115	0.0751272	-0.0514387	0.534112
43654.5	-35800.4	-14171.4	12.1151	0.0801959	-0.0551659	0.529336
43654.5	-35800.4	-14171.2	12.1188	0.0851654	-0.058517	0.524155
43654.5	-35800.3	-14171	12.1202	0.0906759	-0.0620097	0.519191
43654.5	-35800.2	-14170.8	12.12	0.0951927	-0.0651955	0.514296
43654.5	-35800.2	-14170.6	12.1197	0.100832	-0.0689947	0.509077
43654.5	-35800.1	-14170.4	12.122	0.105815	-0.0703066	0.505754
43654.6	-35800	-14170.2	12.1255	0.108691	-0.0696226	0.506786
43654.6	-35800	-14170.1	12.1292	0.112406	-0.0721647	0.514355
43654.6	-35799.9	-14169.8	12.1303	0.115337	-0.0756662	0.525081
43654.6	-35799.8	-14169.6	12.1296	0.121532	-0.0792856	0.53608
43654.6	-35799.7	-14169.5	12.1324	0.125779	-0.080129	0.546053
43654.6	-35799.7	-14169.3	12.1359	0.131567	-0.079982	0.551861
43654.7	-35799.6	-14169.1	12.1392	0.140072	-0.0799414	0.550603
43654.7	-35799.5	-14168.9	12.1427	0.159161	-0.0802039	0.540572
43654.7	-35799.5	-14168.7	12.1461	0.182534	-0.0773345	0.525652
43654.7	-35799.4	-14168.5	12.1494	0.206009	-0.0739689	0.509592
43654.7	-35799.3	-14168.3	12.1529	0.227549	-0.0702639	0.491281
43654.7	-35799.2	-14168.1	12.1563	0.247844	-0.0699309	0.473666
43654.8	-35799.2	-14167.9	12.1596	0.264665	-0.0700184	0.457174
43654.8	-35799.1	-14167.7	12.163	0.28237	-0.0699972	0.442972
43654.8	-35799	-14167.5	12.1696	0.295993	-0.0700023	0.432956
43654.8	-35799	-14167.3	12.1762	0.306172	-0.0699935	0.425253
43654.8	-35798.9	-14167.1	12.1833	0.313333	-0.07	0.418301
43654.8	-35798.8	-14166.9	12.1867	0.32	-0.07	0.410675
43654.9	-35798.8	-14166.7	12.1933	0.326667	-0.0733333	0.401961
43654.9	-35798.7	-14166.6	12.197	0.333717	-0.0768922	0.391575
43654.9	-35798.6	-14166.3	12.2036	0.340475	-0.0800859	0.3817
43654.9	-35798.6	-14166.2	12.2072	0.35166	-0.0799528	0.368717
43654.9	-35798.5	-14166	12.2142	0.368921	-0.0800298	0.353077
43654.9	-35798.4	-14165.7	12.2208	0.389065	-0.0799278	0.334378
43655	-35798.4	-14165.6	12.2275	0.408932	-0.0802646	0.31595
43655	-35798.3	-14165.4	12.2345	0.425912	-0.0839692	0.298986
43655	-35798.2	-14165.2	12.2415	0.439038	-0.0873324	0.285394
43655	-35798.1	-14165	12.252	0.452038	-0.090212	0.27346
43655	-35798.1	-14164.8	12.2618	0.462519	-0.0898999	0.2625
43655	-35798	-14164.6	12.2683	0.471649	-0.0901378	0.253738
43655.1	-35797.9	-14164.4	12.2752	0.479913	-0.08934	0.242923
43655.1	-35797.9	-14164.2	12.2826	0.494492	-0.0854371	0.229858
43655.1	-35797.8	-14164	12.2932	0.512817	-0.0831142	0.212453
43655.1	-35797.7	-14163.8	12.3035	0.533071	-0.0833318	0.194137
43655.1	-35797.6	-14163.6	12.3138	0.54898	-0.0835846	0.176992
43655.1	-35797.6	-14163.4	12.3225	0.566346	-0.0821774	0.15898
43655.2	-35797.5	-14163.2	12.3308	0.58304	-0.0795206	0.141332
43655.2	-35797.4	-14163	12.3395	0.593082	-0.0804422	0.127869
43655.2	-35797.4	-14162.8	12.3474	0.599767	-0.0784722	0.118833
43655.2	-35797.3	-14162.6	12.3579	0.604931	-0.0766388	0.112754
43655.2	-35797.2	-14162.4	12.3696	0.609714	-0.0751407	0.107936
43655.3	-35797.1	-14162.2	12.3816	0.615182	-0.0732395	0.103492
43655.3	-35797.1	-14162	12.3917	0.618488	-0.0720229	0.0999962
43655.3	-35797	-14161.8	12.4017	0.620307	-0.068021	0.0984103
43655.3	-35796.9	-14161.6	12.4137	0.619918	-0.0653106	0.0979708
43655.3	-35796.9	-14161.4	12.4259	0.620019	-0.0596018	0.0980553
43655.3	-35796.8	-14161.2	12.4359	0.619995	-0.0541124	0.0980352
43655.4	-35796.7	-14161	12.4458	0.620001	-0.0531176	0.0980388
43655.4	-35796.7	-14160.9	12.4563	0.62	-0.0536275	0.0980446
43655.4	-35796.6	-14160.6	12.4665	0.62	-0.0513664	0.0980165
43655.4	-35796.5	-14160.4	12.4764	0.62	-0.0478175	0.0981246
43655.4	-35796.5	-14160.3	12.4869	0.62	-0.0443685	0.0973989
43655.4	-35796.4	-14160	12.4971	0.62	-0.0410136	0.0955533
43655.5	-35796.3	-14159.8	12.507	0.620001	-0.0374646	0.0924498
43655.5	-35796.2	-14159.7	12.5175	0.619998	-0.0362383	0.0897551
43655.5	-35796.2	-14159.4	12.5277	0.620007	-0.0393634	0.088381
43655.5	-35796.1	-14159.2	12.5376	0.619974	-0.0401569	0.0881743
43655.5	-35796	-14159	12.5481	0.620077	-0.0399691	0.088327
43655.5	-35795.9	-14158.8	12.5583	0.619699	-0.0400086	0.0866833
43655.6	-35795.9	-14158.6	12.5682	0.624852	-0.0399968	0.0811408
43655.6	-35795.8	-14158.4	12.5788	0.638124	-0.0400031	0.069248
43655.6	-35795.7	-14158.2	12.5889	0.654651	-0.0399892	0.054094
43655.6	-35795.7	-14158	12.5986	0.671512	-0.04004	0.0388623
43655.6	-35795.6	-14157.8	12.6125	0.685829	-0.0399195	0.0236655
43655.6	-35795.5	-14157.6	12.6259	0.699398	-0.0430894	0.0125413
43655.7	-35795.5	-14157.4	12.6393	0.706315	-0.0465472	0.00372672
43655.7	-35795.4	-14157.2	12.65	0.713333	-0.0466667	-0.00326797
43655.7	-35795.3	-14157	12.66	0.72	-0.0433333	-0.00980392
43655.7	-35795.2	-14156.8	12.6733	0.726667	-0.04	-0.0163399
43655.7	-35795.2	-14156.6	12.6875	0.730082	-0.0400225	-0.022086
43655.7	-35795.1	-14156.4	12.7006	0.729948	-0.0399934	-0.0263542
43655.8	-35795	-14156.2	12.7107	0.730127	-0.0400038	-0.0296052
43655.8	-35795	-14156	12.725	0.73376	-0.0399814	-0.0330966
43655.8	-35794.9	-14155.8	12.7383	0.737112	-0.040068	-0.0362607
43655.8	-35794.8	-14155.6	12.7514	0.740139	-0.0397409	-0.0383346
43655.8	-35794.7	-14155.4	12.7617	0.740037	-0.0360034	-0.0391755
43655.8	-35794.7	-14155.2	12.7721	0.739639	-0.0327704	-0.0378218
43655.9	-35794.6	-14155	12.7858	0.736016	-0.0293843	-0.0353734
43655.9	-35794.5	-14154.8	12.8	0.732418	-0.0258244	-0.0320142
43655.9	-35794.4	-14154.5	12.8124	0.729753	-0.0227035	-0.0301521
43655.9	-35794.4	-14154.4	12.823	0.730063	-0.0186063	-0.0293474
43655.9	-35794.3	-14154.2	12.8374	0.729981	-0.0111279	-0.0294325
43655.9	-35794.2	-14153.9	12.8507	0.730005	-0.00530653	-0.0294034
43656	-35794.2	-14153.7	12.8634	0.729999	-0.00302325	-0.0294242
43656	-35794.1	-14153.5	12.8736	0.73	-0.00391706	-0.0293615
43656	-35794	-14153.3	12.8833	0.73	-0.00104175	-0.0296479
43656	-35793.9	-14153.1	12.8947	0.73	0.00371857	-0.0311753
43656	-35793.9	-14152.9	12.909	0.73	0.00455465	-0.0340246
43656	-35793.8	-14152.7	12.922	0.73	0.00669612	-0.0370044
43656.1	-35793.7	-14152.5	12.9358	0.730001	0.00821661	-0.038731
43656.1	-35793.6	-14152.3	12.9496	0.729995	0.00909054	-0.039303
43656.1	-35793.6	-14152.1	12.9631	0.730018	0.00500493	-0.0391751
43656.1	-35793.5	-14151.9	12.9752	0.729935	0.00146738	-0.0392876
43656.1	-35793.4	-14151.7	12.9854	0.73027	-0.000294153	-0.0387762
43656.2	-35793.3	-14151.4	12.9949	0.728491	7.82273e-05	-0.0371654
43656.2	-35793.3	-14151.3	13.0073	0.724799	-1.8469e-05	-0.0340984
43656.2	-35793.2	-14151	13.0212	0.72109	5.11007e-06	-0.03122
43656.2	-35793.1	-14150.8	13.0348	0.719772	-1.35742e-06	-0.0297208
43656.2	-35793.1	-14150.6	13.0462	0.720052	3.12045e-07	-0.0293579
43656.2	-35793	-14150.4	13.0583	0.719986	-8.47585e-08	-0.0294277
43656.3	-35792.9	-14150.2	13.0725	0.720003	1.88357e-08	-0.029404
43656.3	-35792.8	-14150	13.0864	0.719999	-5.12937e-09	-0.0294309
43656.3	-35792.8	-14149.8	13.0973	0.72	1.37329e-09	-0.0293432
43656.3	-35792.7	-14149.6	13.1066	0.72	-3.63787e-10	-0.0300502
43656.3	-35792.6	-14149.4	13.1199	0.72	7.70202e-11	-0.0320147
43656.3	-35792.5	-14149.1	13.1336	0.72	-2.08358e-11	-0.0352165
43656.4	-35792.5	-14148.9	13.147	0.720001	5.50938e-12	-0.0377176
43656.4	-35792.4	-14148.7	13.1582	0.719996	-1.08356e-12	-0.0391049
43656.4	-35792.3	-14148.5	13.1683	0.720015	2.91785e-13	-0.0392277
43656.4	-35792.2	-14148.3	13.1779	0.719942	-7.69822e-14	-0.0392718
43656.4	-35792.2	-14148.1	13.1916	0.720155	1.33068e-14	-0.0383158
43656.4	-35792.1	-14147.9	13.2051	0.717107	-3.57097e-15	-0.0362781
43656.5	-35792	-14147.7	13.2185	0.713764	9.39531e-16	-0.0330458
43656.5	-35792	-14147.5	13.2294	0.710122	-1.2007e-16	-0.0306031
43656.5	-35791.9	-14147.2	13.2393	0.709968	3.2147e-17	-0.0294389
43656.5	-35791.8	-14147	13.2525	0.710008	-8.42797e-18	-0.0294047
43656.5	-35791.7	-14146.8	13.2667	0.71	-1.53827e-26	-0.0294118
43656.5	-35791.6	-14146.6	13.28	0.71	4.11406e-27	-0.0294118
43656.6	-35791.6	-14146.4	13.29	0.71	-1.07351e-27	-0.0294118
43656.6	-35791.5	-14146.2	13.3042	0.71	3.65994e-20	-0.0294048
43656.6	-35791.4	-14145.9	13.3175	0.71	-9.78435e-21	-0.0294388
43656.6	-35791.3	-14145.8	13.3307	0.71	2.53791e-21	-0.0306035
43656.6	-35791.3	-14145.6	13.3412	0.71	-1.25631e-21	-0.0330425
43656.6	-35791.2	-14145.3	13.3512	0.709999	3.238e-22	-0.0362906
43656.7	-35791.1	-14145.1	13.3622	0.710008	-1.20576e-22	-0.0384034
43656.7	-35791	-14144.9	13.3757	0.709971	3.23008e-23	-0.0392928
43656.7	-35791	-14144.7	13.3891	0.710109	-8.62733e-24	-0.0391052
43656.7	-35790.9	-14144.5	13.402	0.709575	2.20716e-24	-0.0378119
43656.7	-35790.8	-14144.3	13.4124	0.705832	-7.30656e-25	-0.0351971
43656.7	-35790.7	-14144	13.4222	0.702437	1.9505e-25	-0.0320427
43656.8	-35790.7	-14143.8	13.4331	0.69976	-4.94791e-26	-0.0301359
43656.8	-35790.6	-14143.6	13.4474	0.700074	1.53613e-26	-0.0293296
43656.8	-35790.5	-14143.4	13.4607	0.69998	-4.0983e-27	-0.0294337
43656.8	-35790.4	-14143.2	13.4734	0.700005	1.0295e-27	-0.0294063
43656.8	-35790.4	-14143	13.4836	0.699999	-3.06955e-28	-0.0294131
43656.8	-35790.3	-14142.7	13.4933	0.7	8.18378e-29	-0.0294124
43656.9	-35790.2	-14142.5	13.5048	0.7	-2.03164e-29	-0.0294081
43656.9	-35790.1	-14142.3	13.5189	0.7	5.86213e-30	-0.029428
43656.9	-35790	-14142.1	13.5327	0.7	-1.44079e-30	-0.0293524
43656.9	-35790	-14141.9	13.5451	0.7	4.2954e-31	-0.0297769
43656.9	-35789.9	-14141.7	13.5547	0.700001	-1.89317e-31	-0.0313624
43657	-35789.8	-14141.4	13.5644	0.699994	3.27729e-31	-0.0342068
43657	-35789.8	-14141.2	13.5764	0.70002	-1.07316e-30	-0.0371753
43657	-35789.7	-14141	13.5905	0.699918	4.42628e-30	-0.0389314
43657	-35789.6	-14140.8	13.6039	0.700307	-1.6621e-29	-0.0388619
43657	-35789.5	-14140.6	13.6158	0.698326	5.84745e-29	-0.0370398
43657	-35789.4	-14140.3	13.626	0.694703	-2.38697e-28	-0.0340047
43657.1	-35789.4	-14140.1	13.6355	0.691104	8.95943e-28	-0.0312466
43657.1	-35789.3	-14139.9	13.6482	0.6898	-3.08936e-27	-0.0296905
43657.1	-35789.2	-14139.7	13.662	0.690055	1.24403e-26	-0.0293511
43657.1	-35789.1	-14139.5	13.6755	0.689985	-4.66596e-26	-0.0294278
43657.1	-35789.1	-14139.3	13.6871	0.690003	1.56491e-25	-0.0294083
43657.1	-35789	-14139	13.6971	0.689999	-6.22973e-25	-0.0294123
43657.2	-35788.9	-14138.8	13.707	0.69	2.33503e-24	-0.0294131
43657.2	-35788.8	-14138.6	13.7176	0.69	-7.5212e-24	-0.0294067
43657.2	-35788.7	-14138.4	13.7274	0.69	2.9649e-23	-0.0294318
43657.2	-35788.7	-14138.2	13.74	0.69	-1.11065e-22	-0.0293366
43657.2	-35788.6	-14138	13.7542	0.69	3.35505e-22	-0.0302232
43657.2	-35788.5	-14137.7	13.7679	0.690001	-1.31142e-21	-0.0321918
43657.3	-35788.4	-14137.5	13.7783	0.689995	4.90996e-21	-0.0353957
43657.3	-35788.4	-14137.3	13.7887	0.690012	-1.31882e-20	-0.0379081
43657.3	-35788.3	-14137	13.7989	0.689952	5.11696e-20	-0.0391961
43657.3	-35788.2	-14136.8	13.8086	0.690178	-1.91487e-19	-0.0383339
43657.3	-35788.1	-14136.6	13.8225	0.686894	3.85865e-19	-0.0361205
43657.3	-35788	-14136.4	13.8359	0.683544	-1.48739e-18	-0.0328552
43657.4	-35788	-14136.2	13.8493	0.680108	5.56366e-18	-0.0305987
43657.4	-35787.9	-14136	13.86	0.68	1.63189e-25	-0.0294118
43657.4	-35787.8	-14135.7	13.87	0.68	-6.25399e-25	-0.0294118
43657.4	-35787.7	-14135.5	13.8807	0.680002	3.43233e-16	-0.0294098
43657.4	-35787.7	-14135.3	13.8941	0.68	-1.30934e-15	-0.0294123
43657.4	-35787.6	-14135	13.9075	0.68	4.89046e-15	-0.0294116
43657.5	-35787.5	-14134.8	13.9214	0.68	-3.82672e-14	-0.0294121
43657.5	-35787.4	-14134.6	13.9311	0.68	1.45446e-13	-0.0294106
43657.5	-35787.3	-14134.4	13.9412	0.68	-5.41988e-13	-0.0294159
43657.5	-35787.3	-14134.2	13.9518	0.68	3.1355e-12	-0.0293881
43657.5	-35787.2	-14134	13.9618	0.680001	-1.18844e-11	-0.0295075
43657.5	-35787.1	-14133.7	13.9718	0.679998	4.41335e-11	-0.0308213
43657.6	-35787	-14133.5	13.983	0.68001	-2.24398e-10	-0.0334186
43657.6	-35786.9	-14133.3	13.9964	0.679964	8.48645e-10	-0.036625
43657.6	-35786.8	-14133	14.0101	0.680134	-3.13705e-09	-0.038327
43657.6	-35786.8	-14132.8	14.0233	0.679283	1.48171e-08	-0.0376918
43657.6	-35786.7	-14132.6	14.0328	0.67567	-5.59343e-08	-0.0350005
43657.6	-35786.6	-14132.3	14.0431	0.672152	2.05553e-07	-0.0318677
43657.7	-35786.5	-14132.1	14.0536	0.669681	-9.25014e-07	-0.0299704
43657.7	-35786.5	-14131.9	14.0635	0.670085	3.48661e-06	-0.0293415
43657.7	-35786.4	-14131.7	14.0735	0.669979	-1.27187e-05	-0.0294292
43657.7	-35786.3	-14131.5	14.0853	0.670006	5.5293e-05	-0.0294067
43657.7	-35786.2	-14131.2	14.0988	0.669998	-0.000208145	-0.0294131
43657.7	-35786.1	-14131	14.1123	0.67	0.00101	-0.0294115
43657.8	-35786.1	-14130.8	14.1246	0.67	0.00508801	-0.0294115
43657.8	-35786	-14130.6	14.1347	0.67	0.00691713	-0.0294132
43657.8	-35785.9	-14130.3	14.1447	0.67	0.00670673	-0.0294065
43657.8	-35785.8	-14130.1	14.1569	0.67	0.00623871	-0.0294336
43657.8	-35785.7	-14129.9	14.1703	0.67	0.00883502	-0.0293298
43657.9	-35785.7	-14129.6	14.1844	0.670001	0.00834684	-0.029894
43657.9	-35785.6	-14129.4	14.1962	0.669995	0.00637496	-0.0316289
43657.9	-35785.5	-14129.2	14.2057	0.67002	0.00638522	-0.0345821
43657.9	-35785.4	-14128.9	14.2163	0.66993	0.0087883	-0.0375235
43657.9	-35785.3	-14128.8	14.2265	0.670281	0.0103079	-0.0383974
43657.9	-35785.3	-14128.5	14.2365	0.668044	0.00982897	-0.0369507
43658	-35785.2	-14128.3	14.2467	0.664393	0.0103391	-0.0336611
43658	-35785.1	-14128.1	14.2592	0.660709	0.00753933	-0.030999
43658	-35785	-14127.8	14.2731	0.659833	0.00647248	-0.0296095
43658	-35784.9	-14127.6	14.2838	0.660044	0.00665555	-0.0293667
43658	-35784.9	-14127.4	14.2942	0.659991	0.00687159	-0.0294213
43658	-35784.8	-14127.1	14.3041	0.660003	0.00432456	-0.0294092
43658.1	-35784.7	-14126.9	14.3169	0.659999	0.000492468	-0.0294124
43658.1	-35784.6	-14126.7	14.3283	0.66	-8.83162e-05	-0.0294117
43658.1	-35784.5	-14126.4	14.3382	0.66	2.37821e-05	-0.0294115
43658.1	-35784.5	-14126.2	14.3482	0.66	-6.27449e-06	-0.029413
43658.1	-35784.4	-14126	14.3588	0.66	1.08458e-06	-0.0294083
43658.1	-35784.3	-14125.7	14.3689	0.66	-2.9106e-07	-0.0294251
43658.2	-35784.2	-14125.5	14.3786	0.660001	7.65978e-08	-0.029362
43658.2	-35784.1	-14125.3	14.3925	0.659998	-9.82815e-09	-0.0304097
43658.2	-35784	-14125	14.4058	0.660006	2.78121e-09	-0.0324961
43658.2	-35784	-14124.8	14.42	0.66	1.10702e-17	-0.0359477
43658.2	-35783.9	-14124.6	14.43	0.66	-2.57464e-17	-0.037037
43658.2	-35783.8	-14124.3	14.44	0.656667	9.19153e-17	-0.0359477
43658.3	-35783.7	-14124.1	14.4506	0.653108	-5.01912e-08	-0.0324955
43658.3	-35783.6	-14123.9	14.4606	0.649912	1.91406e-07	-0.0304119
43658.3	-35783.5	-14123.6	14.4705	0.650024	-7.15434e-07	-0.0293872
43658.3	-35783.5	-14123.4	14.4807	0.649994	2.66832e-06	-0.0294181
43658.3	-35783.4	-14123.2	14.495	0.650003	-2.08772e-05	-0.0294086
43658.3	-35783.3	-14123	14.5083	0.649999	7.91259e-05	-0.0294126
43658.4	-35783.2	-14122.7	14.5221	0.65	-0.000476612	-0.0294115
43658.4	-35783.2	-14122.5	14.5317	0.65	-0.00356235	-0.0294119
43658.4	-35783.1	-14122.2	14.5419	0.65	-0.00341139	-0.0294116
43658.4	-35783	-14122	14.5524	0.65	-0.00256644	-0.0294124
43658.4	-35782.9	-14121.8	14.5623	0.65	-0.00021339	-0.0294093
43658.4	-35782.8	-14121.5	14.5725	0.65	-0.00426991	-0.0294207
43658.5	-35782.7	-14121.3	14.583	0.650001	-0.00778849	-0.0293694
43658.5	-35782.7	-14121.1	14.5929	0.649996	-0.0102814	-0.0295995
43658.5	-35782.6	-14120.8	14.603	0.650013	-0.00991388	-0.0310411
43658.5	-35782.5	-14120.6	14.6144	0.64994	-0.0100953	-0.0338744
43658.5	-35782.4	-14120.4	14.6283	0.650226	-0.00971355	-0.0366335
43658.5	-35782.3	-14120.1	14.6406	0.649	-0.0112019	-0.036892
43658.6	-35782.2	-14119.9	14.6509	0.645259	-0.013637	-0.0346881
43658.6	-35782.2	-14119.7	14.6604	0.641751	-0.0135463	-0.0316007
43658.6	-35782.1	-14119.4	14.6725	0.639737	-0.0119364	-0.0299009
43658.6	-35782	-14119.2	14.6852	0.640075	-0.00961823	-0.0293278
43658.6	-35781.9	-14119	14.6945	0.63998	-0.0101016	-0.0294341
43658.7	-35781.8	-14118.7	14.705	0.640005	-0.00997551	-0.0294064
43658.7	-35781.8	-14118.5	14.7154	0.639999	-0.0100069	-0.0294133
43658.7	-35781.7	-14118.3	14.7252	0.64	-0.00999818	-0.0294113
43658.7	-35781.6	-14118	14.7356	0.64	-0.0100004	-0.029412
43658.7	-35781.5	-14117.8	14.7459	0.64	-0.00999988	-0.0294113
43658.7	-35781.4	-14117.6	14.7559	0.64	-0.01	-0.0294134
43658.8	-35781.3	-14117.3	14.766	0.64	-0.00999999	-0.029406
43658.8	-35781.2	-14117.1	14.7784	0.64	-0.01	-0.0294349
43658.8	-35781.2	-14116.9	14.7922	0.640001	-0.01	-0.029325
43658.8	-35781.1	-14116.6	14.8037	0.639995	-0.01	-0.0300568
43658.8	-35781	-14116.4	14.8138	0.64002	-0.01	-0.031879
43658.8	-35780.9	-14116.1	14.8233	0.639926	-0.01	-0.0350712
43658.9	-35780.8	-14115.9	14.8368	0.64024	-0.01	-0.0370107
43658.9	-35780.7	-14115.7	14.8479	0.637563	-0.01	-0.0357982
43658.9	-35780.7	-14115.4	14.8575	0.634168	-0.01	-0.0295421
43658.9	-35780.6	-14115.2	14.8682	0.630425	-0.01	-0.0177883
43658.9	-35780.5	-14115	14.8783	0.629892	-0.01	-0.00201416
43658.9	-35780.4	-14114.7	14.8882	0.630029	-0.01	0.0169257
43659	-35780.3	-14114.5	14.8988	0.629995	-0.01	0.0397309
43659	-35780.2	-14114.3	14.9088	0.630001	-0.01	0.0618987
43659	-35780.2	-14114	14.9188	0.63	-0.01	0.0799213
43659	-35780.1	-14113.8	14.9294	0.63	-0.01	0.0921172
43659	-35780	-14113.5	14.9394	0.63	-0.01	0.0968267
43659	-35779.9	-14113.3	14.9494	0.63	-0.01	0.0980114
43659.1	-35779.8	-14113	14.96	0.63	-0.01	0.0980392
43659.1	-35779.7	-14112.8	14.9733	0.63	-0.01	0.0969499
43659.1	-35779.6	-14112.5	14.9833	0.63	-0.01	0.0947712
43659.1	-35779.6	-14112.3	14.9939	0.629999	-0.01	0.0888596
43659.1	-35779.5	-14112.1	15.004	0.630002	-0.01	0.0775264
43659.1	-35779.4	-14111.8	15.0175	0.629992	-0.01	0.0561426
43659.2	-35779.3	-14111.6	15.0314	0.63006	-0.01	0.0258043
43659.2	-35779.2	-14111.4	15.0411	0.629766	-0.01	-0.00180601
43659.2	-35779.1	-14111.1	15.0512	0.626231	-0.01	-0.0214007
43659.2	-35779.1	-14110.9	15.0618	0.622648	-0.01	-0.0318238
43659.2	-35779	-14110.7	15.0717	0.61979	-0.01	-0.0364866
43659.2	-35778.9	-14110.4	15.0819	0.620054	-0.01	-0.0383917
43659.3	-35778.8	-14110.2	15.0924	0.619982	-0.01	-0.0392926
43659.3	-35778.7	-14109.9	15.1023	0.620005	-0.01	-0.0392041
43659.3	-35778.6	-14109.6	15.1125	0.619999	-0.01	-0.0391853
43659.3	-35778.5	-14109.4	15.123	0.62	-0.01	-0.0394106
43659.3	-35778.5	-14109.2	15.1329	0.62	-0.00999998	-0.0408009
43659.3	-35778.4	-14108.9	15.1431	0.62	-0.0100001	-0.0434759
43659.4	-35778.3	-14108.7	15.1536	0.62	-0.00999972	-0.0467048
43659.4	-35778.2	-14108.5	15.1635	0.62	-0.0100011	-0.0484373
43659.4	-35778.1	-14108.2	15.1737	0.62	-0.00999615	-0.0490912
43659.4	-35778	-14108	15.1842	0.620001	-0.0100167	-0.0489975
43659.4	-35778	-14107.7	15.194	0.619995	-0.00993695	-0.0490306
43659.4	-35777.9	-14107.5	15.2044	0.620018	-0.0102279	-0.0489984
43659.5	-35777.8	-14107.2	15.2148	0.619924	-0.0086875	-0.049104
43659.5	-35777.7	-14107	15.2246	0.620287	-0.00511222	-0.0485902
43659.5	-35777.6	-14106.7	15.235	0.618558	-0.00144152	-0.0474069
43659.5	-35777.5	-14106.5	15.2453	0.614888	0.000286915	-0.0460867
43659.5	-35777.4	-14106.3	15.2553	0.611312	-7.63025e-05	-0.0461625
43659.6	-35777.3	-14106	15.2653	0.609772	1.80145e-05	-0.0474709
43659.6	-35777.3	-14105.8	15.278	0.610063	-4.98435e-06	-0.0486581
43659.6	-35777.2	-14105.5	15.2894	0.609983	1.32408e-06	-0.0490954
43659.6	-35777.1	-14105.3	15.2996	0.610004	-3.0457e-07	-0.0490021
43659.6	-35777	-14105.1	15.3095	0.609999	8.34923e-08	-0.0490245
43659.6	-35776.9	-14104.8	15.322	0.61	-2.21509e-08	-0.0490179
43659.7	-35776.8	-14104.5	15.3338	0.61	4.9223e-09	-0.0490212
43659.7	-35776.7	-14104.3	15.3437	0.61	-1.33943e-09	-0.0490142
43659.7	-35776.6	-14104	15.3537	0.61	3.54818e-10	-0.0490396
43659.7	-35776.6	-14103.8	15.3642	0.61	-7.51215e-11	-0.0489554
43659.7	-35776.5	-14103.6	15.3745	0.61	2.03221e-11	-0.0497599
43659.7	-35776.4	-14103.3	15.3839	0.610001	-5.37356e-12	-0.051622
43659.8	-35776.3	-14103	15.3976	0.609996	1.05685e-12	-0.0549813
43659.8	-35776.2	-14102.8	15.4084	0.610015	-2.84591e-13	-0.0574293
43659.8	-35776.1	-14102.6	15.4181	0.609942	7.50844e-14	-0.0587847
43659.8	-35776	-14102.3	15.4288	0.610155	-1.29787e-14	-0.0579389
43659.8	-35776	-14102.1	15.4388	0.607109	3.48294e-15	-0.0558825
43659.8	-35775.9	-14101.8	15.4488	0.603758	-9.16374e-16	-0.0526522
43659.9	-35775.8	-14101.6	15.4594	0.600133	1.17121e-16	-0.0511135
43659.9	-35775.7	-14101.4	15.4694	0.599922	-3.13967e-17	-0.0579474
43659.9	-35775.6	-14101.1	15.4794	0.602958	8.37799e-18	-0.084604
43659.9	-35775.5	-14100.8	15.49	0.613333	0	-0.145969
43659.9	-35775.4	-14100.6	15.5	0.63	-2.17506e-26	-0.245098
43659.9	-35775.3	-14100.3	15.51	0.65	6.73705e-26	-0.380174
43660	-35775.3	-14100.1	15.5233	0.673333	-2.47731e-25	-0.538126
43660	-35775.2	-14099.8	15.5325	0.687831	-9.10164e-16	-0.632849
43660	-35775.1	-14099.6	15.5406	0.697239	1.91854e-16	-0.688418
43660	-35775	-14099.3	15.5521	0.707926	3.78048e-15	-0.748191
43660	-35774.9	-14099.1	15.5648	0.717625	-1.52338e-15	-0.804282
43660	-35774.8	-14098.9	15.5762	0.723614	-1.4914e-14	-0.844314
43660.1	-35774.7	-14098.6	15.5882	0.726984	5.75632e-15	-0.873512
43660.1	-35774.6	-14098.3	15.602	0.729086	5.40765e-14	-0.898075
43660.1	-35774.5	-14098.1	15.6156	0.730099	-3.30522e-14	-0.918236
43660.1	-35774.5	-14097.9	15.6278	0.730187	-2.03026e-13	-0.933793
43660.1	-35774.4	-14097.6	15.6394	0.729949	1.69415e-13	-0.946001
43660.1	-35774.3	-14097.3	15.6515	0.729876	7.57137e-13	-0.955694
43660.2	-35774.2	-14097.1	15.6635	0.7301	-8.12189e-13	-0.962424
43660.2	-35774.1	-14096.9	15.6752	0.730334	-2.93941e-12	-0.966111
43660.2	-35774	-14096.6	15.6867	0.729651	3.0518e-12	-0.967568
43660.2	-35774	-14096.4	15.6984	0.727861	1.04615e-11	-0.96733
43660.2	-35773.9	-14096.1	15.7115	0.726138	-1.38384e-11	-0.965303
43660.2	-35773.8	-14095.8	15.7255	0.724665	-3.81062e-11	-0.961521
43660.3	-35773.7	-14095.6	15.7383	0.721994	6.1439e-11	-0.956295
43660.3	-35773.6	-14095.3	15.7496	0.717195	1.47055e-10	-0.949484
43660.3	-35773.5	-14095.1	15.7621	0.710149	-2.30126e-10	-0.94037
43660.3	-35773.4	-14094.8	15.7761	0.700218	-5.13786e-10	-0.928683
43660.3	-35773.3	-14094.6	15.7893	0.686125	9.86426e-10	-0.914782
43660.4	-35773.2	-14094.3	15.8012	0.668601	1.82096e-09	-0.899482
43660.4	-35773.1	-14094	15.8129	0.650537	-4.19863e-09	-0.884028
43660.4	-35773	-14093.8	15.8247	0.63382	-6.99216e-09	-0.86929
43660.4	-35773	-14093.5	15.8356	0.619292	1.56718e-08	-0.855771
43660.4	-35772.9	-14093.3	15.8458	0.607416	2.37481e-08	-0.844036
43660.4	-35772.8	-14093.1	15.8562	0.598324	-6.48488e-08	-0.834678
43660.5	-35772.7	-14092.8	15.8666	0.591789	-8.0821e-08	-0.827694
43660.5	-35772.6	-14092.5	15.8757	0.587301	2.68602e-07	-0.822616
43660.5	-35772.5	-14092.3	15.8838	0.58422	3.08991e-07	-0.819046
43660.5	-35772.4	-14092	15.8921	0.581878	-9.98626e-07	-0.816651
43660.5	-35772.3	-14091.8	15.9008	0.58027	-9.99375e-07	-0.815134
43660.5	-35772.2	-14091.5	15.9093	0.579759	4.02848e-06	-0.81423
43660.6	-35772.2	-14091.3	15.9179	0.579946	3.16277e-06	-0.813777
43660.6	-35772.1	-14091	15.9273	0.580063	-1.63674e-05	-0.813667
43660.6	-35772	-14090.7	15.9376	0.580011	-1.20457e-05	-0.813715
43660.6	-35771.9	-14090.5	15.9479	0.579999	6.05717e-05	-0.813726
43660.6	-35771.8	-14090.3	15.9582	0.580007	3.50602e-05	-0.813719
43660.6	-35771.7	-14090	15.9682	0.579939	-0.000243208	-0.813784
43660.7	-35771.6	-14089.7	15.9782	0.579965	-0.000133143	-0.813759
43660.7	-35771.5	-14089.5	15.9884	0.580242	0.00115196	-0.81341
43660.7	-35771.4	-14089.2	15.9988	0.580093	0.00310769	-0.812733
43660.7	-35771.3	-14089	16.0092	0.578735	0.00486422	-0.811801
43660.7	-35771.3	-14088.7	16.0194	0.576777	0.00655839	-0.810544
43660.7	-35771.2	-14088.5	16.0294	0.575092	0.00848056	-0.808923
43660.8	-35771.1	-14088.2	16.0394	0.573442	0.00994857	-0.807277
43660.8	-35771	-14087.9	16.0497	0.571486	0.01026	-0.80598
43660.8	-35770.9	-14087.6	16.06	0.57	0.01	-0.805011
43660.8	-35770.8	-14087.4	16.0702	0.569733	0.0099327	-0.804284
43660.8	-35770.7	-14087.2	16.0806	0.570013	0.0100033	-0.803912
43660.8	-35770.6	-14086.9	16.0912	0.570069	0.0100174	-0.803925
43660.9	-35770.5	-14086.6	16.1011	0.569993	0.00999827	-0.8039
43660.9	-35770.4	-14086.4	16.1095	0.569981	0.00999518	-0.803478
43660.9	-35770.3	-14086.1	16.1176	0.570002	0.0100005	-0.802733
43660.9	-35770.3	-14085.9	16.1262	0.570006	0.0100016	-0.801743
43660.9	-35770.2	-14085.6	16.1348	0.569998	0.00999957	-0.800379
43660.9	-35770.1	-14085.3	16.1432	0.569994	0.00999811	-0.798658
43661	-35770	-14085.1	16.1522	0.570005	0.0100014	-0.797042
43661	-35769.9	-14084.9	16.1621	0.570021	0.0100063	-0.79586
43661	-35769.8	-14084.6	16.1724	0.569983	0.00999498	-0.795041
43661	-35769.7	-14084.4	16.1827	0.569926	0.00997775	-0.79446
43661	-35769.6	-14084.1	16.193	0.570079	0.0100238	-0.793978
43661	-35769.5	-14083.8	16.2034	0.570271	0.0100819	-0.793455
43661.1	-35769.4	-14083.5	16.2136	0.569621	0.00989118	-0.79275
43661.1	-35769.4	-14083.3	16.2235	0.567919	0.00968315	-0.791731
43661.1	-35769.3	-14083.1	16.2336	0.566037	0.0104283	-0.790286
43661.1	-35769.2	-14082.8	16.2438	0.564376	0.0122468	-0.788546
43661.1	-35769.1	-14082.5	16.2544	0.562525	0.0139525	-0.786997
43661.1	-35769	-14082.2	16.2649	0.560658	0.0154617	-0.78587
43661.2	-35768.9	-14082	16.2742	0.559737	0.0181498	-0.785044
43661.2	-35768.8	-14081.7	16.2824	0.559842	0.0217629	-0.78448
43661.2	-35768.7	-14081.4	16.2906	0.560069	0.0242652	-0.78425
43661.2	-35768.6	-14081.2	16.2993	0.560037	0.0256948	-0.784279
43661.2	-35768.5	-14081	16.3078	0.559981	0.0283072	-0.784332
43661.3	-35768.4	-14080.7	16.3163	0.559991	0.0320247	-0.784322
43661.3	-35768.3	-14080.4	16.3256	0.560006	0.0346408	-0.784309
43661.3	-35768.2	-14080.1	16.3357	0.560002	0.0360542	-0.784312
43661.3	-35768.1	-14079.9	16.3461	0.559998	0.0377892	-0.784315
43661.3	-35768.1	-14079.6	16.3564	0.559999	0.0396296	-0.784314
43661.3	-35768	-14079.4	16.3666	0.560002	0.0401121	-0.784313
43661.4	-35767.9	-14079.1	16.3769	0.560002	0.0398913	-0.784314
43661.4	-35767.8	-14078.8	16.3874	0.559993	0.0408727	-0.784314
43661.4	-35767.7	-14078.6	16.3973	0.559993	0.0428047	-0.784314
43661.4	-35767.6	-14078.4	16.4059	0.560026	0.0443543	-0.784313
43661.4	-35767.5	-14078.1	16.4144	0.56002	0.0460639	-0.784313
43661.4	-35767.4	-14077.8	16.425	0.559897	0.0492738	-0.784317
43661.5	-35767.3	-14077.5	16.4353	0.55994	0.0528443	-0.784315
43661.5	-35767.2	-14077.3	16.4413	0.560461	0.05478	-0.784266
43661.5	-35767.1	-14077	16.4463	0.560718	0.0556638	-0.783913
43661.5	-35767	-14076.8	16.4565	0.559535	0.0571548	-0.782915
43661.5	-35767	-14076.5	16.4717	0.556952	0.0597143	-0.781256
43661.5	-35766.9	-14076.2	16.482	0.555021	0.0617128	-0.779513
43661.6	-35766.8	-14075.9	16.4891	0.553531	0.0631657	-0.777945
43661.6	-35766.7	-14075.7	16.4983	0.551641	0.0647034	-0.776655
43661.6	-35766.6	-14075.5	16.5093	0.550057	0.0665471	-0.77565
43661.6	-35766.5	-14075.2	16.5201	0.549713	0.0686067	-0.774917
43661.6	-35766.4	-14074.9	16.53	0.55	0.07	-0.77451
43661.6	-35766.3	-14074.6	16.5388	0.550074	0.0700724	-0.774444
43661.7	-35766.2	-14074.3	16.5472	0.549996	0.0700235	-0.774513
43661.7	-35766.1	-14074.1	16.5555	0.549983	0.0711477	-0.774522
43661.7	-35766	-14073.9	16.5638	0.55	0.0735023	-0.77451
43661.7	-35765.9	-14073.6	16.5721	0.549993	0.0767939	-0.774526
43661.7	-35765.8	-14073.3	16.5811	0.550005	0.080423	-0.774502
43661.7	-35765.7	-14073	16.5913	0.550046	0.0839036	-0.774224
43661.8	-35765.6	-14072.7	16.6019	0.549969	0.0872528	-0.773144
43661.8	-35765.5	-14072.5	16.6121	0.549137	0.0905688	-0.770388
43661.8	-35765.4	-14072.2	16.6216	0.545815	0.0939342	-0.764444
43661.8	-35765.3	-14072	16.6302	0.537797	0.0973764	-0.753833
43661.8	-35765.3	-14071.7	16.6387	0.522144	0.100797	-0.73737
43661.8	-35765.2	-14071.4	16.6476	0.497725	0.104186	-0.713986
43661.9	-35765.1	-14071.1	16.6555	0.467229	0.107739	-0.682758
43661.9	-35765	-14070.9	16.662	0.430234	0.111287	-0.642816
43661.9	-35764.9	-14070.6	16.6688	0.380224	0.113993	-0.593362
43661.9	-35764.8	-14070.4	16.676	0.315698	0.115663	-0.534877
43661.9	-35764.7	-14070.1	16.6817	0.244759	0.117306	-0.470034
43661.9	-35764.6	-14069.8	16.6851	0.172083	0.119168	-0.401803
43662	-35764.5	-14069.6	16.6875	0.0960108	0.120211	-0.333273
43662	-35764.4	-14069.3	16.6895	0.0199976	0.120155	-0.267737
43662	-35764.3	-14069.1	16.6899	-0.044427	0.119968	-0.208742
43662	-35764.2	-14068.8	16.6881	-0.092675	0.120031	-0.158701
43662	-35764.1	-14068.5	16.6852	-0.129655	0.119878	-0.11851
43662.1	-35764	-14068.2	16.6817	-0.158739	0.119751	-0.0873826
43662.1	-35763.9	-14068	16.6782	-0.181043	0.120653	-0.0628494
43662.1	-35763.8	-14067.7	16.6749	-0.198854	0.122481	-0.0429805
43662.1	-35763.8	-14067.5	16.6715	-0.215485	0.124135	-0.0264565
43662.1	-35763.6	-14067.2	16.668	-0.231137	0.125731	-0.0125911
43662.1	-35763.5	-14066.9	16.6648	-0.243224	0.128454	-0.00127495
43662.2	-35763.4	-14066.6	16.6614	-0.251244	0.132087	0.00740862
43662.2	-35763.3	-14066.4	16.657	-0.256396	0.13539	0.0132818
43662.2	-35763.3	-14066.1	16.6519	-0.259392	0.138628	0.0166866
43662.2	-35763.2	-14065.9	16.6467	-0.26058	0.143006	0.0183044
43662.2	-35763.1	-14065.6	16.6416	-0.260308	0.148383	0.0186218
43662.2	-35763	-14065.3	16.6362	-0.258945	0.153762	0.0179844
43662.3	-35762.9	-14065	16.631	-0.257093	0.158838	0.0167032
43662.3	-35762.8	-14064.8	16.6272	-0.2554	0.163741	0.0150745
43662.3	-35762.7	-14064.5	16.6241	-0.253762	0.168762	0.0134256
43662.3	-35762.6	-14064.3	16.6208	-0.251821	0.174155	0.0120676
43662.3	-35762.5	-14064	16.6173	-0.250178	0.179226	0.0110453
43662.3	-35762.4	-14063.7	16.614	-0.249713	0.183043	0.0102879
43662.4	-35762.3	-14063.4	16.6105	-0.249969	0.186265	0.00983356
43662.4	-35762.2	-14063.2	16.6059	-0.250079	0.189894	0.00972775
43662.4	-35762.1	-14062.9	16.6006	-0.250008	0.193062	0.00979613
43662.4	-35762	-14062.7	16.5955	-0.24998	0.194714	0.00982334
43662.4	-35761.9	-14062.4	16.5903	-0.249999	0.196502	0.00980492
43662.4	-35761.8	-14062.1	16.5849	-0.250005	0.200168	0.00979884
43662.5	-35761.7	-14061.8	16.58	-0.25	0.203333	0.00980392
43662.5	-35761.6	-14061.6	16.5764	-0.249999	0.203588	0.00980531
43662.5	-35761.5	-14061.3	16.5733	-0.25	0.203333	0.00980392
43662.5	-35761.5	-14061.1	16.5699	-0.25	0.205046	0.00980357
43662.5	-35761.3	-14060.8	16.5665	-0.25	0.206707	0.00980394
43662.5	-35761.2	-14060.5	16.5632	-0.25	0.20647	0.00980401
43662.6	-35761.1	-14060.2	16.5595	-0.25	0.206855	0.00980391
43662.6	-35761	-14059.9	16.5548	-0.25	0.209904	0.0098039
43662.6	-35760.9	-14059.7	16.5493	-0.25	0.213744	0.00980392
43662.6	-35760.9	-14059.5	16.5439	-0.25	0.216884	0.00980392
43662.6	-35760.8	-14059.2	16.5393	-0.25	0.220846	0.00980392
43662.6	-35760.7	-14058.9	16.5357	-0.25	0.226329	0.00980395
43662.7	-35760.6	-14058.6	16.5326	-0.25	0.230819	0.0098039
43662.7	-35760.5	-14058.4	16.5292	-0.25	0.233533	0.00980382
43662.7	-35760.4	-14058.2	16.5259	-0.25	0.238129	0.009804
43662.7	-35760.3	-14057.9	16.5227	-0.25	0.24653	0.00980429
43662.7	-35760.2	-14057.6	16.5187	-0.25	0.256092	0.00980353
43662.7	-35760.1	-14057.3	16.5135	-0.250001	0.265774	0.00980257
43662.8	-35760	-14057.1	16.5082	-0.249998	0.27819	0.00980572
43662.8	-35759.9	-14056.8	16.5033	-0.249994	0.293573	0.00980916
43662.8	-35759.8	-14056.6	16.4981	-0.250007	0.308151	0.00979717
43662.8	-35759.7	-14056.3	16.4928	-0.25002	0.320157	0.00978542
43662.8	-35759.6	-14056	16.4883	-0.249968	0.331205	0.00983359
43662.8	-35759.5	-14055.7	16.485	-0.249928	0.341746	0.00987048
43662.9	-35759.4	-14055.5	16.4818	-0.250139	0.350468	0.00966109
43662.9	-35759.3	-14055.3	16.4784	-0.250277	0.357064	0.00911467
43662.9	-35759.2	-14055	16.4752	-0.249432	0.362437	0.00830378
43662.9	-35759.1	-14054.7	16.4719	-0.247594	0.367492	0.00719921
43662.9	-35759	-14054.4	16.4676	-0.245723	0.372998	0.00567006
43663	-35758.9	-14054.2	16.4623	-0.244063	0.378316	0.00392568
43663	-35758.8	-14053.9	16.4568	-0.242196	0.381625	0.00247121
43663	-35758.7	-14053.7	16.4518	-0.240457	0.382977	0.00143552
43663	-35758.6	-14053.4	16.4478	-0.239735	0.383839	0.000650026
43663	-35758.5	-14053.2	16.4445	-0.239904	0.383863	0.000108673
43663	-35758.4	-14052.9	16.4411	-0.240073	0.381447	-7.72043e-05
43663.1	-35758.3	-14052.6	16.4376	-0.240021	0.377637	-2.25219e-05
43663.1	-35758.2	-14052.3	16.4345	-0.23998	0.375044	2.16927e-05
43663.1	-35758.1	-14052.1	16.4312	-0.239994	0.373704	5.9941e-06
43663.1	-35758	-14051.8	16.4267	-0.240005	0.372249	-5.58858e-06
43663.1	-35757.9	-14051.6	16.4213	-0.240001	0.370434	-1.25105e-06
43663.1	-35757.8	-14051.3	16.4157	-0.239999	0.368641	1.50235e-06
43663.2	-35757.7	-14051	16.4108	-0.24	0.366957	2.46268e-07
43663.2	-35757.6	-14050.8	16.407	-0.24	0.36532	-4.16662e-07
43663.2	-35757.5	-14050.5	16.4039	-0.24	0.363641	-6.53569e-08
43663.2	-35757.4	-14050.3	16.4005	-0.24	0.36186	1.06637e-07
43663.2	-35757.4	-14050	16.3971	-0.24	0.360177	1.12751e-08
43663.2	-35757.3	-14049.8	16.3938	-0.24	0.358747	-2.82747e-08
43663.3	-35757.1	-14049.5	16.3902	-0.24	0.356819	-1.48816e-09
43663.3	-35757	-14049.2	16.3857	-0.24	0.353313	8.23192e-09
43663.3	-35756.9	-14048.9	16.3803	-0.24	0.347137	4.79355e-10
43663.3	-35756.8	-14048.7	16.3748	-0.24	0.337679	-3.79933e-09
43663.3	-35756.8	-14048.4	16.37	-0.24	0.326667	3.3166e-18
43663.3	-35756.7	-14048.2	16.3664	-0.24	0.31573	7.76429e-09
43663.4	-35756.5	-14047.9	16.3633	-0.24	0.303333	-9.9758e-18
43663.4	-35756.5	-14047.7	16.3599	-0.24	0.288101	-2.65449e-08
43663.4	-35756.4	-14047.4	16.3565	-0.24	0.272463	5.2079e-09
43663.4	-35756.3	-14047.2	16.3533	-0.24	0.258643	1.00895e-07
43663.4	-35756.2	-14046.9	16.3495	-0.24	0.24499	-4.04685e-08
43663.4	-35756.1	-14046.6	16.3447	-0.24	0.230009	-3.9576e-07
43663.5	-35756	-14046.4	16.3394	-0.24	0.214946	1.52701e-07
43663.5	-35755.9	-14046.1	16.3343	-0.24	0.200967	1.43441e-06
43663.5	-35755.8	-14045.9	16.3291	-0.24	0.187674	-8.76709e-07
43663.5	-35755.7	-14045.6	16.3237	-0.24	0.174283	-5.38523e-06
43663.5	-35755.6	-14045.3	16.319	-0.24	0.159763	4.49369e-06
43663.5	-35755.5	-14045.1	16.3155	-0.24	0.144059	2.00829e-05
43663.6	-35755.4	-14044.8	16.3124	-0.24	0.129156	-2.15431e-05
43663.6	-35755.3	-14044.6	16.309	-0.24	0.115888	-7.79672e-05
43663.6	-35755.2	-14044.3	16.3057	-0.24	0.102695	8.47373e-05
43663.6	-35755.1	-14044.1	16.3025	-0.24	0.0888337	0.000600251
43663.6	-35755	-14043.8	16.2984	-0.24	0.0753661	0.00139828
43663.6	-35754.9	-14043.5	16.2932	-0.24	0.0631492	0.00246849
43663.7	-35754.8	-14043.2	16.2877	-0.24	0.0524498	0.00391201
43663.7	-35754.7	-14043	16.2826	-0.24	0.0426606	0.00560036
43663.7	-35754.6	-14042.8	16.2784	-0.24	0.0321885	0.00711047
43663.7	-35754.5	-14042.5	16.2751	-0.24	0.0214445	0.00823921
43663.7	-35754.4	-14042.2	16.2717	-0.24	0.0133528	0.0090809
43663.8	-35754.3	-14041.9	16.2682	-0.24	0.00846871	0.0096527
43663.8	-35754.2	-14041.7	16.265	-0.24	0.00468554	0.0098762
43663.8	-35754.1	-14041.5	16.2618	-0.24	0.00128014	0.00984021
43663.8	-35754	-14041.2	16.2576	-0.24	-0.00110799	0.00978514
43663.8	-35753.9	-14041	16.2523	-0.24	-0.00268215	0.00979555
43663.8	-35753.8	-14040.7	16.2467	-0.24	-0.0044064	0.00980914
43663.9	-35753.7	-14040.4	16.2416	-0.24	-0.00619531	0.00980583
43663.9	-35753.6	-14040.2	16.2376	-0.24	-0.00715445	0.00980244
43663.9	-35753.5	-14039.9	16.2344	-0.24	-0.00697895	0.00980341
43663.9	-35753.4	-14039.7	16.2311	-0.24	-0.00579656	0.0098043
43663.9	-35753.3	-14039.4	16.2276	-0.24	-0.00393994	0.00980403
43663.9	-35753.2	-14039.1	16.2245	-0.24	-0.00189052	0.00980381
43664	-35753.1	-14038.9	16.2212	-0.24	-0.000283374	0.00980389
43664	-35753	-14038.6	16.2167	-0.24	0.000253963	0.00980395
43664	-35752.9	-14038.3	16.2113	-0.24	5.65918e-05	0.00980393
43664	-35752.8	-14038.1	16.2058	-0.24	-6.6539e-05	0.00980391
43664	-35752.7	-14037.9	16.2008	-0.24	-1.01331e-05	0.00980392
43664	-35752.6	-14037.6	16.1969	-0.24	1.1526e-05	0.00980392
43664.1	-35752.5	-14037.3	16.1937	-0.24	-6.23503e-07	0.00980392
43664.1	-35752.4	-14037.1	16.1904	-0.24	2.15976e-05	0.00980392
43664.1	-35752.3	-14036.9	16.187	-0.24	9.19649e-06	0.00980392
43664.1	-35752.2	-14036.6	16.1839	-0.24	-9.66617e-05	0.00980392
43664.1	-35752.1	-14036.3	16.1802	-0.24	-1.87721e-05	0.00980392
43664.1	-35752	-14036	16.1755	-0.24	0.000380023	0.00980392
43664.2	-35751.9	-14035.8	16.17	-0.24	0	0.00980392
43664.2	-35751.8	-14035.5	16.1646	-0.24	-0.00233932	0.00980392
43664.2	-35751.7	-14035.3	16.16	-0.24	-0.00666667	0.00980392
43664.2	-35751.6	-14035.1	16.1564	-0.24	-0.0127543	0.00980392
43664.2	-35751.5	-14034.8	16.1531	-0.24	-0.0205003	0.00980392
43664.2	-35751.4	-14034.5	16.1496	-0.24	-0.0299425	0.00980392
43664.3	-35751.3	-14034.2	16.1463	-0.24	-0.0414812	0.00980392
43664.3	-35751.2	-14034	16.1433	-0.24	-0.0549149	0.00980393
43664.3	-35751.1	-14033.8	16.1395	-0.24	-0.0681318	0.00980392
43664.3	-35751	-14033.5	16.1342	-0.24	-0.0798942	0.00980389
43664.3	-35750.9	-14033.2	16.1292	-0.24	-0.0923715	0.00980394
43664.3	-35750.8	-14033	16.1258	-0.24	-0.106437	0.00980403
43664.4	-35750.7	-14032.7	16.1228	-0.24	-0.118456	0.00980386
43664.4	-35750.6	-14032.5	16.1193	-0.24	-0.126744	0.00980352
43664.4	-35750.5	-14032.2	16.1159	-0.24	-0.13581	0.00980426
43664.4	-35750.4	-14032	16.1127	-0.24	-0.14806	0.00980542
43664.4	-35750.3	-14031.7	16.1087	-0.24	-0.159846	0.00980232
43664.4	-35750.2	-14031.4	16.1035	-0.24	-0.169696	0.00979839
43664.5	-35750.1	-14031.2	16.0982	-0.24	-0.181082	0.00981128
43664.5	-35750	-14030.9	16.0933	-0.24	-0.194863	0.00982535
43664.5	-35750	-14030.7	16.0881	-0.24	-0.207379	0.00977632
43664.5	-35749.9	-14030.4	16.0828	-0.24	-0.21742	0.00972831
43664.5	-35749.7	-14030.2	16.0783	-0.24	-0.22787	0.00993555
43664.5	-35749.6	-14029.9	16.075	-0.24	-0.239984	0.0104949
43664.6	-35749.5	-14029.6	16.0718	-0.24	-0.252599	0.0112912
43664.6	-35749.5	-14029.4	16.0684	-0.24	-0.265711	0.0123461
43664.6	-35749.4	-14029.2	16.0652	-0.24	-0.280697	0.0138314
43664.6	-35749.3	-14028.9	16.0619	-0.24	-0.297959	0.0155796
43664.6	-35749.2	-14028.6	16.0574	-0.24	-0.316749	0.0170679
43664.7	-35749.1	-14028.3	16.052	-0.24	-0.335803	0.0181455
43664.7	-35749	-14028.1	16.0477	-0.24	-0.35354	0.0190048
43664.7	-35748.9	-14027.9	16.0446	-0.24	-0.369975	0.0195512
43664.7	-35748.8	-14027.6	16.0414	-0.24	-0.38629	0.019475
43664.7	-35748.7	-14027.4	16.0379	-0.24	-0.401796	0.0188234
43664.7	-35748.6	-14027.1	16.0346	-0.24	-0.414457	0.0179084
43664.8	-35748.5	-14026.8	16.0312	-0.24	-0.424182	0.016752
43664.8	-35748.4	-14026.6	16.0268	-0.24	-0.432135	0.0152119
43664.8	-35748.3	-14026.4	16.0216	-0.24	-0.438493	0.0135275
43664.8	-35748.2	-14026.1	16.0161	-0.24	-0.442936	0.0121277
43664.8	-35748.1	-14025.8	16.011	-0.24	-0.446022	0.0110955
43664.8	-35748	-14025.6	16.0071	-0.24	-0.448626	0.0103275
43664.9	-35747.9	-14025.3	16.0039	-0.24	-0.450002	0.00985082
43664.9	-35747.8	-14025.1	16.0006	-0.24	-0.448973	0.00972594
43664.9	-35747.7	-14024.8	15.9972	-0.24	-0.446942	0.00979168
43664.9	-35747.7	-14024.6	15.994	-0.24	-0.446093	0.00982393
43664.9	-35747.6	-14024.3	15.9905	-0.24	-0.446559	0.00980605
43664.9	-35747.5	-14024	15.9859	-0.24	-0.447732	0.0097984
43665	-35747.4	-14023.8	15.9806	-0.24	-0.4497	0.00980336
43665	-35747.3	-14023.5	15.9752	-0.24	-0.452705	0.00980533
43665	-35747.2	-14023.3	15.9703	-0.24	-0.456435	0.00980399
43665	-35747.1	-14023	15.9665	-0.24	-0.460303	0.00980355
43665	-35747	-14022.8	15.9633	-0.24	-0.463333	0.00980392
43665	-35746.9	-14022.5	15.9599	-0.24	-0.464974	0.00980402
43665.1	-35746.8	-14022.2	15.9565	-0.24	-0.466819	0.00980392
43665.1	-35746.7	-14022	15.9534	-0.24	-0.470163	0.0098039
43665.1	-35746.6	-14021.8	15.9498	-0.24	-0.473491	0.00980392
43665.1	-35746.5	-14021.5	15.9449	-0.24	-0.475403	0.00980393
43665.1	-35746.4	-14021.2	15.9393	-0.24	-0.476862	0.00980392
43665.1	-35746.3	-14021	15.9339	-0.24	-0.478728	0.00980392
43665.2	-35746.2	-14020.7	15.9293	-0.24	-0.480177	0.00980392
43665.2	-35746.2	-14020.5	15.9259	-0.24	-0.480478	0.00980392
43665.2	-35746.1	-14020.2	15.9228	-0.24	-0.479832	0.00980392
43665.2	-35746	-14020	15.9193	-0.24	-0.47841	0.00980392
43665.2	-35745.9	-14019.7	15.9159	-0.24	-0.475991	0.00980392
43665.2	-35745.8	-14019.4	15.9126	-0.24	-0.471762	0.00980392
43665.3	-35745.7	-14019.2	15.9087	-0.24	-0.463853	0.00980392
43665.3	-35745.6	-14018.9	15.9038	-0.24	-0.452162	0.00980392
43665.3	-35745.5	-14018.7	15.8984	-0.24	-0.43983	0.00980392
43665.3	-35745.4	-14018.5	15.893	-0.24	-0.428203	0.00980392
43665.3	-35745.3	-14018.2	15.8886	-0.24	-0.415023	0.00980392
43665.3	-35745.2	-14017.9	15.8852	-0.24	-0.39949	0.00980391
43665.4	-35745.2	-14017.6	15.882	-0.24	-0.383441	0.00980393
43665.4	-35745.1	-14017.4	15.8786	-0.24	-0.367148	0.00980395
43665.4	-35745	-14017.2	15.8754	-0.24	-0.348696	0.00980388
43665.4	-35744.9	-14016.9	15.8722	-0.24	-0.327897	0.00980382
43665.4	-35744.8	-14016.6	15.8677	-0.24	-0.306912	0.00980411
43665.5	-35744.7	-14016.4	15.8623	-0.24	-0.287814	0.00980428
43665.5	-35744.6	-14016.1	15.8579	-0.240001	-0.272296	0.0098031
43665.5	-35744.5	-14015.9	15.8548	-0.240001	-0.259424	0.00980255
43665.5	-35744.5	-14015.7	15.8516	-0.239997	-0.246008	0.00980699
43665.5	-35744.4	-14015.4	15.8481	-0.239996	-0.231965	0.00980858
43665.5	-35744.3	-14015.1	15.8448	-0.240012	-0.219993	0.00979121
43665.6	-35744.2	-14014.8	15.8414	-0.240015	-0.210086	0.00978808
43665.6	-35744.1	-14014.6	15.8371	-0.23995	-0.200163	0.00985657
43665.6	-35744	-14014.4	15.8319	-0.239943	-0.190057	0.00986449
43665.6	-35743.9	-14014.1	15.8264	-0.240185	-0.180852	0.00956784
43665.6	-35743.8	-14013.9	15.8213	-0.240185	-0.172451	0.00894263
43665.6	-35743.7	-14013.6	15.8174	-0.2391	-0.164029	0.00809745
43665.7	-35743.6	-14013.3	15.8143	-0.237227	-0.155682	0.00695539
43665.7	-35743.6	-14013.1	15.8109	-0.235445	-0.148019	0.00537307
43665.7	-35743.5	-14012.9	15.8074	-0.233766	-0.141389	0.00363943
43665.7	-35743.4	-14012.6	15.8043	-0.231816	-0.135895	0.00224268
43665.7	-35743.3	-14012.3	15.8008	-0.230177	-0.130903	0.00123797
43665.7	-35743.2	-14012.1	15.7958	-0.229714	-0.125612	0.000489619
43665.8	-35743.1	-14011.8	15.7905	-0.22997	-0.120534	3.0233e-05
43665.8	-35743	-14011.6	15.7867	-0.230079	-0.116565	-7.77385e-05
43665.8	-35742.9	-14011.3	15.7837	-0.230008	-0.11363	-7.95308e-06
43665.8	-35742.9	-14011.1	15.7803	-0.22998	-0.111398	1.98697e-05
43665.8	-35742.8	-14010.8	15.7769	-0.229999	-0.110045	1.03332e-06
43665.8	-35742.7	-14010.5	15.7737	-0.230006	-0.109765	-5.4571e-06
43665.9	-35742.6	-14010.3	15.7702	-0.23	-0.109988	-2.73427e-07
43665.9	-35742.5	-14010.1	15.7655	-0.229999	-0.11006	1.38448e-06
43665.9	-35742.4	-14009.8	15.76	-0.23	-0.11	-5.07914e-16
43665.9	-35742.3	-14009.6	15.7545	-0.23	-0.109984	-3.58304e-07
43665.9	-35742.2	-14009.3	15.7498	-0.23	-0.110001	1.77458e-08
43665.9	-35742.1	-14009	15.7461	-0.23	-0.110005	9.2261e-08
43666	-35742	-14008.8	15.743	-0.23	-0.109999	-9.14617e-09
43666	-35742	-14008.5	15.7396	-0.23	-0.109993	-2.5068e-08
43666	-35741.9	-14008.3	15.7363	-0.23	-0.110002	2.40958e-09
43666	-35741.8	-14008.1	15.7332	-0.23	-0.110022	6.25959e-09
43666	-35741.7	-14007.8	15.7292	-0.23	-0.109987	-9.1649e-10
43666	-35741.6	-14007.5	15.7239	-0.23	-0.109919	-1.58281e-09
43666.1	-35741.5	-14007.2	15.719	-0.23	-0.110067	3.14267e-10
43666.1	-35741.4	-14007	15.7156	-0.23	-0.110314	4.24854e-10
43666.1	-35741.4	-14006.8	15.7126	-0.23	-0.10974	-8.02198e-11
43666.1	-35741.3	-14006.5	15.7091	-0.23	-0.108014	-9.43648e-11
43666.1	-35741.2	-14006.3	15.7057	-0.23	-0.106184	1.44235e-11
43666.1	-35741.1	-14006	15.7024	-0.23	-0.104644	-1.42438e-11
43666.2	-35741	-14005.7	15.6985	-0.23	-0.102393	4.55523e-11
43666.2	-35740.9	-14005.5	15.6935	-0.23	-0.0990561	1.49135e-10
43666.2	-35740.8	-14005.3	15.688	-0.23	-0.0953806	-1.99087e-10
43666.2	-35740.7	-14005	15.6827	-0.23	-0.0919063	-5.4944e-10
43666.2	-35740.6	-14004.7	15.6784	-0.23	-0.088723	8.83014e-10
43666.2	-35740.6	-14004.5	15.675	-0.23	-0.0854378	1.982e-09
43666.3	-35740.5	-14004.2	15.6718	-0.23	-0.0811362	-3.83117e-09
43666.3	-35740.4	-14004	15.6684	-0.23	-0.0759677	-7.63034e-09
43666.3	-35740.3	-14003.8	15.6652	-0.23	-0.0712013	1.43264e-08
43666.3	-35740.2	-14003.5	15.6619	-0.23	-0.0663446	2.63288e-08
43666.3	-35740.1	-14003.2	15.6574	-0.23	-0.0590909	-6.0235e-08
43666.4	-35740	-14003	15.652	-0.23	-0.0500826	-9.16566e-08
43666.4	-35740	-14002.7	15.6477	-0.23	-0.0425555	2.52587e-07
43666.4	-35739.9	-14002.5	15.6446	-0.23	-0.0362732	3.51154e-07
43666.4	-35739.8	-14002.3	15.6414	-0.230001	-0.0283808	-9.4101e-07
43666.4	-35739.7	-14002	15.6379	-0.230001	-0.0194461	-1.16825e-06
43666.4	-35739.6	-14001.7	15.6347	-0.229997	-0.0125813	3.87782e-06
43666.5	-35739.5	-14001.5	15.6314	-0.229996	-0.00803941	4.45974e-06
43666.5	-35739.4	-14001.2	15.627	-0.230013	-0.00419237	-1.44122e-05
43666.5	-35739.4	-14001	15.6217	-0.230013	-0.00080343	-1.44227e-05
43666.5	-35739.3	-14000.8	15.6161	-0.229949	0.00148847	5.81376e-05
43666.5	-35739.2	-14000.5	15.611	-0.22996	0.00299729	4.5644e-05
43666.5	-35739.1	-14000.2	15.6071	-0.230204	0.00453126	-0.000299673
43666.6	-35739	-13999.9	15.6039	-0.230119	0.00632647	-0.000953794
43666.6	-35738.9	-13999.7	15.6007	-0.228951	0.00826713	-0.00179272
43666.6	-35738.8	-13999.5	15.5975	-0.227104	0.00978582	-0.00293254
43666.6	-35738.8	-13999.3	15.5941	-0.225361	0.0102492	-0.00453159
43666.6	-35738.7	-13999	15.5906	-0.223664	0.0100401	-0.00626035
43666.6	-35738.6	-13998.7	15.5872	-0.221684	0.00993767	-0.00762079
43666.7	-35738.5	-13998.5	15.5837	-0.220107	0.00999457	-0.00861248
43666.7	-35738.4	-13998.2	15.5803	-0.219776	0.010001	-0.00938956
43666.7	-35738.3	-13998	15.577	-0.219995	0.00999553	-0.00979345
43666.7	-35738.2	-13997.8	15.5739	-0.219819	0.0100593	-0.00959337
43666.7	-35738.1	-13997.5	15.5702	-0.219955	0.0100121	-0.00878006
43666.7	-35738.1	-13997.2	15.5655	-0.221355	0.00975255	-0.00740632
43666.8	-35738	-13997	15.56	-0.223333	0.01	-0.00544662
43666.8	-35737.9	-13996.7	15.5547	-0.225006	0.011401	-0.00290535
43666.8	-35737.8	-13996.5	15.55	-0.226667	0.0133333	1.28276e-12
43666.8	-35737.7	-13996.3	15.5464	-0.22862	0.0150748	0.00296897
43666.8	-35737.6	-13996	15.5431	-0.23005	0.0167717	0.0055825
43666.8	-35737.5	-13995.7	15.5398	-0.230273	0.0185946	0.00750402
43666.9	-35737.4	-13995.5	15.5365	-0.229987	0.0200658	0.00877333
43666.9	-35737.4	-13995.3	15.5334	-0.229932	0.0206162	0.00950812
43666.9	-35737.3	-13995	15.5295	-0.230007	0.0198252	0.00982288
43666.9	-35737.2	-13994.8	15.5242	-0.230017	0.0178772	0.00985332
43666.9	-35737.1	-13994.5	15.5192	-0.229997	0.0165722	0.00979659
43666.9	-35737	-13994.2	15.5158	-0.229995	0.0167783	0.00979054
43667	-35736.9	-13994	15.5128	-0.230001	0.01647	0.00980585
43667	-35736.9	-13993.8	15.5093	-0.230001	0.0145596	0.00980724
43667	-35736.8	-13993.5	15.5059	-0.23	0.0131919	0.00980327
43667	-35736.7	-13993.3	15.5027	-0.23	0.0133985	0.00980309
43667	-35736.6	-13993	15.4986	-0.23	0.0130236	0.00980413
43667	-35736.5	-13992.7	15.4935	-0.23	0.0111683	0.00980415
43667.1	-35736.4	-13992.5	15.4888	-0.23	0.00974966	0.00980387
43667.1	-35736.3	-13992.3	15.4854	-0.23	0.00975076	0.00980387
43667.1	-35736.3	-13992	15.4822	-0.23	0.0100758	0.00980394
43667.1	-35736.2	-13991.8	15.4787	-0.23	0.010061	0.00980393
43667.1	-35736.1	-13991.5	15.4754	-0.23	0.00997726	0.00980392
43667.2	-35736	-13991.2	15.4722	-0.23	0.00998372	0.00980392
43667.2	-35735.9	-13991	15.4682	-0.23	0.0100058	0.00980392
43667.2	-35735.8	-13990.8	15.463	-0.23	0.0100035	0.00980392
43667.2	-35735.7	-13990.5	15.4574	-0.23	0.00999901	0.00980392
43667.2	-35735.6	-13990.3	15.4521	-0.23	0.0100004	0.00980392
43667.2	-35735.5	-13990	15.448	-0.23	0.00999745	0.00980392
43667.3	-35735.5	-13989.7	15.4448	-0.23	0.00999518	0.00980392
43667.3	-35735.4	-13989.5	15.4416	-0.23	0.0100112	0.00980392
43667.3	-35735.3	-13989.3	15.438	-0.23	0.0100172	0.00980392
43667.3	-35735.2	-13989	15.4348	-0.23	0.00995301	0.00980392
43667.3	-35735.1	-13988.8	15.4315	-0.23	0.0099414	0.00980392
43667.3	-35735	-13988.5	15.4269	-0.23	0.0101948	0.00980392
43667.4	-35734.9	-13988.3	15.4217	-0.23	0.0102241	0.00980392
43667.4	-35734.9	-13988	15.4175	-0.23	0.00915232	0.00980392
43667.4	-35734.8	-13987.8	15.4143	-0.23	0.00723908	0.00980392
43667.4	-35734.7	-13987.6	15.4109	-0.23	0.00543092	0.00980392
43667.4	-35734.6	-13987.3	15.4074	-0.23	0.0037608	0.00980392
43667.4	-35734.5	-13987	15.4044	-0.23	0.00183811	0.00980392
43667.5	-35734.4	-13986.8	15.401	-0.23	0.000223343	0.00980392
43667.5	-35734.4	-13986.5	15.3961	-0.23	-0.000217783	0.00980392
43667.5	-35734.3	-13986.3	15.3908	-0.23	-1.19732e-05	0.00980392
43667.5	-35734.2	-13986.1	15.3868	-0.23	-0.000150071	0.00980392
43667.5	-35734.1	-13985.8	15.3837	-0.23	-7.8108e-05	0.00980392
43667.5	-35734	-13985.5	15.3804	-0.23	0.00115956	0.00980392
43667.6	-35733.9	-13985.3	15.377	-0.23	0.00310295	0.00980392
43667.6	-35733.8	-13985.1	15.374	-0.23	0.00492502	0.00980392
43667.6	-35733.8	-13984.8	15.3703	-0.23	0.00657069	0.00980392
43667.6	-35733.7	-13984.6	15.3651	-0.23	0.00823491	0.00980392
43667.6	-35733.6	-13984.3	15.36	-0.23	0.01	0.00980392
43667.6	-35733.5	-13984	15.3563	-0.23	0.0118279	0.00980392
43667.7	-35733.4	-13983.8	15.3533	-0.23	0.0133333	0.00980392
43667.7	-35733.3	-13983.6	15.3499	-0.23	0.0144685	0.00980392
43667.7	-35733.2	-13983.3	15.3465	-0.23	0.0168809	0.00980392
43667.7	-35733.2	-13983.1	15.3433	-0.23	0.0217511	0.00980392
43667.7	-35733.1	-13982.8	15.3395	-0.23	0.0272715	0.00980392
43667.7	-35733	-13982.6	15.3344	-0.23	0.0320149	0.00980392
43667.8	-35732.9	-13982.3	15.3295	-0.23	0.0373938	0.00980392
43667.8	-35732.8	-13982.1	15.3259	-0.23	0.0443466	0.00980392
43667.8	-35732.7	-13981.9	15.3228	-0.23	0.051072	0.00980392
43667.8	-35732.6	-13981.6	15.3193	-0.23	0.0563046	0.00980392
43667.8	-35732.5	-13981.3	15.3159	-0.23	0.0611963	0.00980392
43667.8	-35732.5	-13981.1	15.3128	-0.23	0.0664151	0.00980392
43667.9	-35732.4	-13980.8	15.309	-0.23	0.0709414	0.00980392
43667.9	-35732.3	-13980.6	15.3039	-0.23	0.074337	0.00980392
43667.9	-35732.2	-13980.4	15.2983	-0.23	0.0777398	0.00980392
43667.9	-35732.1	-13980.1	15.293	-0.23	0.0814501	0.00980392
43667.9	-35732	-13979.9	15.2886	-0.23	0.0840249	0.00980392
43667.9	-35731.9	-13979.6	15.2853	-0.23	0.085395	0.00980392
43668	-35731.9	-13979.4	15.2822	-0.23	0.0877322	0.00980392
43668	-35731.8	-13979.2	15.2787	-0.23	0.0914568	0.00980392
43668	-35731.7	-13978.9	15.2752	-0.23	0.0942059	0.00980392
43668	-35731.6	-13978.7	15.2718	-0.23	0.0956249	0.00980392
43668	-35731.5	-13978.4	15.2684	-0.23	0.0980875	0.00980392
43668.1	-35731.4	-13978.1	15.2649	-0.23	0.101804	0.00980392
43668.1	-35731.3	-13977.9	15.2615	-0.23	0.104555	0.00980392
43668.1	-35731.3	-13977.7	15.2582	-0.23	0.106004	0.00980392
43668.1	-35731.2	-13977.5	15.255	-0.23	0.107607	0.00980392
43668.1	-35731.1	-13977.2	15.2516	-0.23	0.109454	0.00980392
43668.1	-35731	-13976.9	15.2474	-0.23	0.110378	0.00980392
43668.2	-35730.9	-13976.7	15.2423	-0.23	0.11022	0.00980392
43668.2	-35730.8	-13976.4	15.2368	-0.23	0.109679	0.00980392
43668.2	-35730.8	-13976.2	15.2316	-0.23	0.109673	0.00980392
43668.2	-35730.7	-13976	15.2275	-0.23	0.111124	0.00980392
43668.2	-35730.6	-13975.7	15.2243	-0.23	0.113025	0.00980392
43668.2	-35730.5	-13975.5	15.221	-0.23	0.113356	0.00980392
43668.3	-35730.4	-13975.2	15.2176	-0.23	0.113113	0.00980392
43668.3	-35730.3	-13975	15.2145	-0.23	0.114675	0.00980392
43668.3	-35730.2	-13974.8	15.211	-0.23	0.116572	0.00980392
43668.3	-35730.2	-13974.5	15.2061	-0.23	0.115665	0.00980392
43668.3	-35730.1	-13974.2	15.2008	-0.23	0.113539	0.00980392
43668.3	-35730	-13974	15.1968	-0.23	0.113402	0.00980392
43668.4	-35729.9	-13973.7	15.1937	-0.23	0.113488	0.00980392
43668.4	-35729.8	-13973.5	15.1904	-0.23	0.110775	0.00980392
43668.4	-35729.7	-13973.3	15.187	-0.23	0.107017	0.00980392
43668.4	-35729.7	-13973.1	15.184	-0.23	0.104973	0.00980392
43668.4	-35729.6	-13972.8	15.1803	-0.23	0.103461	0.00980392
43668.4	-35729.5	-13972.5	15.1751	-0.23	0.100468	0.00980392
43668.5	-35729.4	-13972.3	15.17	-0.23	0.0966667	0.00980392
43668.5	-35729.3	-13972.1	15.1663	-0.23	0.0932116	0.00980391
43668.5	-35729.2	-13971.8	15.1633	-0.23	0.09	0.00980392
43668.5	-35729.1	-13971.6	15.1599	-0.23	0.0866738	0.00980395
43668.5	-35729	-13971.3	15.1565	-0.23	0.0831167	0.00980392
43668.5	-35729	-13971.1	15.1535	-0.23	0.0794692	0.00980382
43668.6	-35728.9	-13970.8	15.1497	-0.23	0.0765301	0.00980394
43668.6	-35728.8	-13970.6	15.1445	-0.23	0.0747699	0.00980428
43668.6	-35728.7	-13970.4	15.1395	-0.23	0.0730953	0.00980378
43668.6	-35728.6	-13970.1	15.1359	-0.230001	0.0709229	0.00980257
43668.6	-35728.5	-13969.9	15.1328	-0.229999	0.0700293	0.00980475
43668.6	-35728.4	-13969.6	15.1294	-0.229994	0.0714847	0.00980922
43668.7	-35728.4	-13969.4	15.1261	-0.230003	0.0736913	0.00980079
43668.7	-35728.3	-13969.2	15.123	-0.230021	0.0753984	0.00978481
43668.7	-35728.2	-13968.9	15.1189	-0.229983	0.0771062	0.00981983
43668.7	-35728.1	-13968.7	15.1135	-0.229923	0.0790177	0.00987501
43668.7	-35728	-13968.4	15.1088	-0.230083	0.0802241	0.00972421
43668.7	-35727.9	-13968.2	15.1055	-0.2303	0.0802962	0.00923288
43668.8	-35727.8	-13967.9	15.1024	-0.229677	0.0798638	0.00846398
43668.8	-35727.8	-13967.7	15.0989	-0.227945	0.079662	0.00742027
43668.8	-35727.7	-13967.5	15.0956	-0.22603	0.0804135	0.00597183
43668.8	-35727.6	-13967.2	15.0924	-0.22437	0.0821807	0.00423185
43668.8	-35727.5	-13967	15.088	-0.222527	0.0840716	0.00268327
43668.9	-35727.4	-13966.7	15.0826	-0.220659	0.085735	0.00155652
43668.9	-35727.3	-13966.5	15.0781	-0.219736	0.0875744	0.000729945
43668.9	-35727.3	-13966.3	15.0749	-0.219842	0.0893767	0.000166012
43668.9	-35727.2	-13966	15.0718	-0.220069	0.0902435	-6.32372e-05
43668.9	-35727.1	-13965.8	15.0683	-0.220037	0.0901319	-3.4256e-05
43668.9	-35727	-13965.5	15.065	-0.219981	0.0899313	1.78424e-05
43669	-35726.9	-13965.2	15.0617	-0.219991	0.0899692	7.99165e-06
43669	-35726.8	-13965	15.0572	-0.220006	0.0900197	-5.10683e-06
43669	-35726.7	-13964.8	15.0519	-0.220002	0.0900082	-2.13361e-06
43669	-35726.7	-13964.6	15.0477	-0.219999	0.0899949	1.32333e-06
43669	-35726.6	-13964.3	15.0445	-0.219999	0.0899981	4.80571e-07
43669	-35726.5	-13964	15.0411	-0.22	0.0900014	-3.633e-07
43669.1	-35726.4	-13963.8	15.0376	-0.22	0.0900004	-1.05981e-07
43669.1	-35726.3	-13963.6	15.0345	-0.22	0.0899996	1.02079e-07
43669.1	-35726.2	-13963.4	15.0312	-0.22	0.0899999	2.82064e-08
43669.1	-35726.1	-13963.1	15.0265	-0.22	0.0900001	-2.62981e-08
43669.1	-35726	-13962.9	15.0211	-0.22	0.09	-5.88706e-09
43669.1	-35725.9	-13962.6	15.017	-0.22	0.09	7.06957e-09
43669.2	-35725.9	-13962.4	15.0139	-0.22	0.09	1.15886e-09
43669.2	-35725.8	-13962.1	15.0107	-0.22	0.09	-1.96064e-09
43669.2	-35725.7	-13961.9	15.0073	-0.22	0.09	-3.07527e-10
43669.2	-35725.6	-13961.7	15.0038	-0.22	0.09	5.01651e-10
43669.2	-35725.5	-13961.4	15.0004	-0.22	0.09	5.29993e-11
43669.2	-35725.4	-13961.2	14.997	-0.22	0.0900001	-1.3246e-10
43669.3	-35725.3	-13960.9	14.9935	-0.22	0.09	-6.8886e-12
43669.3	-35725.3	-13960.7	14.9901	-0.22	0.0899998	3.638e-11
43669.3	-35725.2	-13960.5	14.9868	-0.22	0.09	1.8229e-12
43669.3	-35725.1	-13960.2	14.9838	-0.22	0.0900009	-9.23173e-12
43669.3	-35725	-13960	14.98	-0.22	0.09	1.01627e-20
43669.3	-35724.9	-13959.7	14.9748	-0.22	0.0899966	2.39712e-12
43669.4	-35724.8	-13959.5	14.9697	-0.22	0.0900007	-1.19982e-13
43669.4	-35724.8	-13959.3	14.9662	-0.22	0.0900134	-6.53331e-13
43669.4	-35724.7	-13959.1	14.9631	-0.22	0.0899975	3.16454e-14
43669.4	-35724.6	-13958.8	14.9597	-0.22	0.0899512	1.63864e-13
43669.4	-35724.5	-13958.5	14.9563	-0.22	0.0900195	-1.59709e-14
43669.4	-35724.4	-13958.3	14.9531	-0.22	0.0901847	-4.08546e-14
43669.5	-35724.3	-13958	14.9492	-0.22	0.0898845	5.57405e-15
43669.5	-35724.2	-13957.8	14.9441	-0.22	0.0885997	7.25903e-15
43669.5	-35724.2	-13957.6	14.9393	-0.22	0.0861424	7.84386e-16
43669.5	-35724.1	-13957.4	14.9357	-0.22	0.0827004	1.19435e-14
43669.5	-35724	-13957.1	14.9325	-0.22	0.0792367	-1.17385e-14
43669.5	-35723.9	-13956.8	14.929	-0.22	0.076062	-5.41973e-14
43669.6	-35723.8	-13956.6	14.9258	-0.22	0.0719524	5.87089e-14
43669.6	-35723.7	-13956.4	14.9227	-0.22	0.0667076	2.12922e-13
43669.6	-35723.7	-13956.2	14.9186	-0.22	0.062194	-2.21211e-13
43669.6	-35723.6	-13955.9	14.9133	-0.22	0.0589824	-7.58417e-13
43669.6	-35723.5	-13955.7	14.9085	-0.22	0.0550871	1.00328e-12
43669.6	-35723.4	-13955.4	14.9051	-0.22	0.0498048	2.76271e-12
43669.7	-35723.3	-13955.2	14.902	-0.22	0.0446557	-4.45436e-12
43669.7	-35723.2	-13955	14.8986	-0.22	0.0398999	-1.06616e-11
43669.7	-35723.1	-13954.8	14.8954	-0.22	0.0340246	1.66842e-11
43669.7	-35723.1	-13954.5	14.8922	-0.22	0.0269439	3.72497e-11
43669.7	-35723	-13954.2	14.8877	-0.22	0.0204711	-7.15164e-11
43669.8	-35722.9	-13954	14.8823	-0.22	0.015382	-1.32021e-10
43669.8	-35722.8	-13953.8	14.8779	-0.22	0.0112187	3.04403e-10
43669.8	-35722.7	-13953.6	14.8748	-0.22	0.00787651	5.06936e-10
43669.8	-35722.6	-13953.3	14.8716	-0.22	0.0056031	-1.13621e-09
43669.8	-35722.5	-13953.1	14.8681	-0.22	0.00401552	-1.72175e-09
43669.8	-35722.4	-13952.8	14.8648	-0.22	0.0022075	4.70157e-09
43669.9	-35722.3	-13952.6	14.8614	-0.22	0.000413908	5.85957e-09
43669.9	-35722.3	-13952.3	14.8569	-0.22	-0.00030564	-1.94738e-08
43669.9	-35722.2	-13952.1	14.8517	-0.22	-0.00010491	-2.2402e-08
43669.9	-35722.1	-13951.9	14.8475	-0.22	7.87261e-05	7.24009e-08
43669.9	-35722	-13951.6	14.8443	-0.22	2.26416e-05	7.24552e-08
43669.9	-35721.9	-13951.4	14.8409	-0.22	-2.03522e-05	-2.92067e-07
43670	-35721.8	-13951.1	14.8374	-0.22	-3.97043e-06	-2.29303e-07
43670	-35721.8	-13950.9	14.8344	-0.22	1.52722e-06	1.18664e-06
43670	-35721.7	-13950.7	14.831	-0.22	-1.99632e-06	8.73316e-07
43670	-35721.6	-13950.5	14.8261	-0.22	1.49587e-05	-4.39148e-06
43670	-35721.5	-13950.2	14.8208	-0.22	9.2977e-06	-2.54188e-06
43670	-35721.4	-13950	14.8169	-0.22	-6.58218e-05	1.76327e-05
43670.1	-35721.3	-13949.7	14.8139	-0.22	-3.62006e-05	9.65292e-06
43670.1	-35721.3	-13949.5	14.8106	-0.22	0.000244351	-6.5065e-05
43670.1	-35721.2	-13949.3	14.8071	-0.22	9.38086e-05	-2.4971e-05
43670.1	-35721.1	-13949	14.8036	-0.22	-0.00127061	0.000357175
43670.1	-35721	-13948.8	14.8002	-0.22	-0.00322409	0.00104243
43670.1	-35720.9	-13948.5	14.7969	-0.22	-0.00488806	0.00194208
43670.2	-35720.8	-13948.3	14.7935	-0.22	-0.00655482	0.00318055
43670.2	-35720.7	-13948.1	14.79	-0.22	-0.00858519	0.0048444
43670.2	-35720.7	-13947.9	14.7867	-0.22	-0.01	0.00653595
43670.2	-35720.6	-13947.6	14.7835	-0.22	-0.00999225	0.00782923
43670.2	-35720.5	-13947.4	14.7797	-0.22	-0.0100411	0.00876226
43670.2	-35720.4	-13947.1	14.7747	-0.22	-0.0115068	0.00944178
43670.3	-35720.3	-13946.9	14.7697	-0.22	-0.0134337	0.00981597
43670.3	-35720.2	-13946.7	14.7661	-0.22	-0.0149347	0.00986636
43670.3	-35720.2	-13946.5	14.7629	-0.22	-0.0169791	0.00979781
43670.3	-35720.1	-13946.2	14.7595	-0.22	-0.0203106	0.00978804
43670.3	-35720	-13945.9	14.7561	-0.22	-0.0239398	0.00980625
43670.3	-35719.9	-13945.7	14.7529	-0.22	-0.0272117	0.00980794
43670.4	-35719.8	-13945.4	14.7489	-0.22	-0.0309896	0.00980312
43670.4	-35719.7	-13945.2	14.7438	-0.22	-0.0358449	0.00980284
43670.4	-35719.7	-13945	14.739	-0.22	-0.0413084	0.00980413
43670.4	-35719.6	-13944.8	14.7356	-0.22	-0.0466998	0.00980419
43670.4	-35719.5	-13944.5	14.7323	-0.22	-0.0511745	0.00980386
43670.4	-35719.4	-13944.3	14.7288	-0.22	-0.0545669	0.00980386
43670.5	-35719.3	-13944	14.7256	-0.22	-0.0578998	0.00980394
43670.5	-35719.2	-13943.8	14.7225	-0.22	-0.0614298	0.00980394
43670.5	-35719.1	-13943.6	14.7183	-0.22	-0.0641275	0.00980392
43670.5	-35719.1	-13943.4	14.7129	-0.22	-0.0657636	0.00980392
43670.5	-35719	-13943.1	14.7083	-0.22	-0.0674108	0.00980392
43670.6	-35718.9	-13942.9	14.7051	-0.22	-0.0692524	0.00980392
43670.6	-35718.8	-13942.6	14.702	-0.22	-0.0702424	0.00980392
43670.6	-35718.7	-13942.4	14.6985	-0.22	-0.0701632	0.00980392
43670.6	-35718.6	-13942.2	14.695	-0.22	-0.0699205	0.00980392
43670.6	-35718.5	-13942	14.6916	-0.22	-0.069943	0.00980392
43670.6	-35718.5	-13941.7	14.6882	-0.22	-0.0700646	0.00980392
43670.7	-35718.4	-13941.4	14.6848	-0.22	-0.0700775	0.00980392
43670.7	-35718.3	-13941.2	14.6813	-0.22	-0.0698049	0.00980392
43670.7	-35718.2	-13941	14.678	-0.22	-0.0697341	0.00980392
43670.7	-35718.1	-13940.8	14.6749	-0.22	-0.0708005	0.00980392
43670.7	-35718	-13940.5	14.6715	-0.22	-0.072703	0.00980392
43670.7	-35718	-13940.3	14.6667	-0.22	-0.074277	0.00980392
43670.8	-35717.9	-13940	14.6614	-0.22	-0.0759409	0.00980392
43670.8	-35717.8	-13939.8	14.6573	-0.22	-0.0789889	0.00980392
43670.8	-35717.7	-13939.6	14.6542	-0.22	-0.0825203	0.00980392
43670.8	-35717.6	-13939.4	14.651	-0.22	-0.0846217	0.00980392
43670.8	-35717.5	-13939.1	14.6475	-0.22	-0.0861327	0.00980392
43670.8	-35717.4	-13938.9	14.6443	-0.22	-0.0891428	0.00980392
43670.9	-35717.4	-13938.6	14.6407	-0.22	-0.0927964	0.00980392
43670.9	-35717.3	-13938.4	14.6359	-0.22	-0.0951123	0.00980392
43670.9	-35717.2	-13938.2	14.6308	-0.22	-0.0964362	0.00980392
43670.9	-35717.1	-13938	14.6269	-0.22	-0.0979433	0.00980392
43670.9	-35717	-13937.7	14.6237	-0.22	-0.0997764	0.00980392
43670.9	-35716.9	-13937.5	14.6204	-0.22	-0.101644	0.00980392
43671	-35716.9	-13937.2	14.6169	-0.22	-0.103253	0.00980392
43671	-35716.8	-13937	14.6135	-0.22	-0.104536	0.00980392
43671	-35716.7	-13936.8	14.6102	-0.22	-0.106501	0.00980392
43671	-35716.6	-13936.6	14.6068	-0.22	-0.10997	0.00980392
43671	-35716.5	-13936.3	14.6033	-0.22	-0.113333	0.00980392
43671	-35716.4	-13936.1	14.5998	-0.22	-0.115059	0.00980392
43671.1	-35716.4	-13935.8	14.5965	-0.22	-0.116815	0.00980392
43671.1	-35716.3	-13935.6	14.5935	-0.22	-0.120144	0.00980392
43671.1	-35716.2	-13935.4	14.5897	-0.22	-0.123491	0.00980392
43671.1	-35716.1	-13935.2	14.5845	-0.22	-0.125394	0.00980392
43671.1	-35716	-13934.9	14.5795	-0.22	-0.126867	0.00980392
43671.1	-35715.9	-13934.7	14.5758	-0.22	-0.128782	0.00980392
43671.2	-35715.9	-13934.4	14.5728	-0.22	-0.130143	0.00980392
43671.2	-35715.8	-13934.2	14.5695	-0.22	-0.130261	0.00980392
43671.2	-35715.7	-13934	14.5661	-0.22	-0.129963	0.00980392
43671.2	-35715.6	-13933.8	14.5626	-0.22	-0.129937	0.00980392
43671.2	-35715.5	-13933.5	14.5592	-0.22	-0.130011	0.00980392
43671.2	-35715.5	-13933.2	14.5558	-0.22	-0.130011	0.00980392
43671.3	-35715.4	-13933	14.5523	-0.22	-0.130002	0.00980392
43671.3	-35715.3	-13932.8	14.5489	-0.22	-0.130017	0.00980392
43671.3	-35715.2	-13932.6	14.5458	-0.22	-0.129979	0.00980392
43671.3	-35715.1	-13932.4	14.5426	-0.22	-0.129927	0.00980392
43671.3	-35715	-13932.1	14.5383	-0.22	-0.130098	0.00980392
43671.3	-35715	-13931.8	14.5329	-0.22	-0.130271	0.00980392
43671.4	-35714.9	-13931.6	14.5283	-0.22	-0.129533	0.00980392
43671.4	-35714.8	-13931.4	14.5251	-0.22	-0.12778	0.00980392
43671.4	-35714.7	-13931.2	14.522	-0.22	-0.125974	0.00980392
43671.4	-35714.6	-13931	14.5185	-0.22	-0.124361	0.00980392
43671.4	-35714.6	-13930.7	14.5152	-0.22	-0.122197	0.00980392
43671.5	-35714.5	-13930.4	14.5119	-0.22	-0.118819	0.00980392
43671.5	-35714.4	-13930.2	14.5075	-0.22	-0.11375	0.00980392
43671.5	-35714.3	-13930	14.5022	-0.22	-0.106983	0.00980392
43671.5	-35714.2	-13929.8	14.4979	-0.22	-0.0988896	0.00980392
43671.5	-35714.2	-13929.6	14.4946	-0.22	-0.0886376	0.00980392
43671.5	-35714.1	-13929.3	14.4914	-0.22	-0.0745074	0.00980392
43671.6	-35714	-13929	14.4879	-0.22	-0.0585007	0.00980392
43671.6	-35713.9	-13928.8	14.4845	-0.22	-0.045196	0.00980392
43671.6	-35713.8	-13928.6	14.4812	-0.22	-0.0341178	0.00980392
43671.6	-35713.8	-13928.4	14.4778	-0.22	-0.0217106	0.00980392
43671.6	-35713.7	-13928.2	14.4744	-0.22	-0.00949558	0.00980392
43671.6	-35713.6	-13927.9	14.4708	-0.22	-0.00191624	0.00980392
43671.7	-35713.5	-13927.7	14.4674	-0.22	0.00231943	0.00980392
43671.7	-35713.4	-13927.5	14.4644	-0.22	0.00730141	0.00980393
43671.7	-35713.3	-13927.3	14.461	-0.22	0.0124254	0.00980393
43671.7	-35713.3	-13927	14.4561	-0.22	0.0151611	0.0098039
43671.7	-35713.2	-13926.8	14.4508	-0.22	0.0164062	0.00980391
43671.7	-35713.1	-13926.5	14.4468	-0.22	0.0183093	0.00980401
43671.8	-35713	-13926.3	14.4437	-0.22	0.0199315	0.00980396
43671.8	-35712.9	-13926.1	14.4405	-0.22	0.0194093	0.00980356
43671.8	-35712.9	-13925.9	14.4371	-0.22	0.0170219	0.00980379
43671.8	-35712.8	-13925.6	14.4336	-0.22	0.0137467	0.00980524
43671.8	-35712.7	-13925.4	14.4302	-0.22	0.0102059	0.00980418
43671.8	-35712.6	-13925.1	14.4268	-0.22	0.00678412	0.00979879
43671.9	-35712.5	-13924.9	14.4233	-0.22	0.00333333	0.00980392
43671.9	-35712.5	-13924.7	14.4199	-0.22	-0.000259456	0.00982422
43671.9	-35712.4	-13924.5	14.4167	-0.22	-0.00333333	0.00980392
43671.9	-35712.3	-13924.2	14.4136	-0.22	-0.00531441	0.0097297
43671.9	-35712.2	-13924	14.4097	-0.22	-0.00675091	0.00981857
43671.9	-35712.1	-13923.7	14.4045	-0.22	-0.00832769	0.0102642
43672	-35712	-13923.5	14.3995	-0.22	-0.0102465	0.0109886
43672	-35712	-13923.3	14.396	-0.220002	-0.0122936	0.0119331
43672	-35711.9	-13923.1	14.393	-0.219999	-0.0133694	0.0132527
43672	-35711.8	-13922.8	14.3895	-0.219994	-0.0130985	0.0149656
43672	-35711.7	-13922.6	14.3861	-0.220003	-0.0135814	0.0165978
43672	-35711.6	-13922.3	14.3829	-0.220021	-0.0157255	0.0177995
43672.1	-35711.6	-13922.1	14.3789	-0.219983	-0.016572	0.0187213
43672.1	-35711.5	-13921.9	14.3738	-0.219919	-0.0147381	0.0194146
43672.1	-35711.4	-13921.7	14.369	-0.220066	-0.0131593	0.0195834
43672.1	-35711.3	-13921.5	14.3655	-0.220292	-0.0133673	0.0190984
43672.1	-35711.2	-13921.2	14.3624	-0.219677	-0.0130193	0.0182503
43672.1	-35711.1	-13920.9	14.3589	-0.217938	-0.0111059	0.0171988
43672.2	-35711.1	-13920.7	14.3555	-0.216043	-0.00969602	0.0157953
43672.2	-35711	-13920.5	14.3521	-0.214441	-0.00973573	0.0141095
43672.2	-35710.9	-13920.3	14.3488	-0.21265	-0.0100796	0.0125741
43672.2	-35710.8	-13920.1	14.3454	-0.210755	-0.0100639	0.0114252
43672.2	-35710.8	-13919.8	14.3419	-0.209758	-0.00997643	0.01057
43672.3	-35710.7	-13919.6	14.3384	-0.20984	-0.00998412	0.00998
43672.3	-35710.6	-13919.4	14.3353	-0.210071	-0.0100078	0.00973522
43672.3	-35710.5	-13919.2	14.3321	-0.210043	-0.0100059	0.00976267
43672.3	-35710.4	-13918.9	14.3277	-0.209981	-0.00999486	0.00982181
43672.3	-35710.4	-13918.7	14.3223	-0.20999	-0.00999288	0.00981361
43672.3	-35710.3	-13918.4	14.3178	-0.210005	-0.0100146	0.00979887
43672.4	-35710.2	-13918.2	14.3146	-0.210002	-0.0100216	0.00980166
43672.4	-35710.1	-13918	14.3115	-0.209998	-0.00994083	0.00980537
43672.4	-35710	-13917.8	14.3081	-0.209999	-0.00991789	0.00980453
43672.4	-35710	-13917.6	14.3046	-0.21	-0.0102199	0.00980355
43672.4	-35709.9	-13917.3	14.3012	-0.21	-0.010273	0.00980379
43672.4	-35709.8	-13917.1	14.2978	-0.21	-0.00897894	0.00980402
43672.5	-35709.7	-13916.8	14.2943	-0.21	-0.00706233	0.00980395
43672.5	-35709.6	-13916.6	14.291	-0.21	-0.00630706	0.00980389
43672.5	-35709.6	-13916.4	14.2877	-0.21	-0.0065762	0.00980391
43672.5	-35709.5	-13916.2	14.2843	-0.21	-0.00671268	0.00980393
43672.5	-35709.4	-13915.9	14.2808	-0.21	-0.00664898	0.00980392
43672.5	-35709.3	-13915.7	14.2774	-0.21	-0.00684084	0.00980392
43672.6	-35709.2	-13915.4	14.2739	-0.21	-0.00677857	0.00980392
43672.6	-35709.1	-13915.2	14.2705	-0.21	-0.00563472	0.00980392
43672.6	-35709.1	-13915	14.2672	-0.21	-0.0036997	0.00980392
43672.6	-35709	-13914.8	14.2642	-0.21	-0.00170068	0.00980392
43672.6	-35708.9	-13914.6	14.2605	-0.21	-0.000136704	0.00980392
43672.6	-35708.8	-13914.3	14.2555	-0.21	0.000589734	0.00980392
43672.7	-35708.7	-13914.1	14.2503	-0.21	7.72954e-05	0.00980392
43672.7	-35708.7	-13913.9	14.2465	-0.21	-0.00173597	0.00980392
43672.7	-35708.6	-13913.7	14.2435	-0.21	-0.00329328	0.00980392
43672.7	-35708.5	-13913.4	14.2402	-0.21	-0.00322219	0.00980393
43672.7	-35708.4	-13913.2	14.2367	-0.21	-0.00333333	0.00980392
43672.7	-35708.3	-13912.9	14.2332	-0.21	-0.00532642	0.0098039
43672.8	-35708.3	-13912.7	14.2298	-0.21	-0.00666287	0.00980393
43672.8	-35708.2	-13912.5	14.2265	-0.21	-0.00514527	0.00980402
43672.8	-35708.1	-13912.3	14.2231	-0.21	-0.0032759	0.0098039
43672.8	-35708	-13912.1	14.2196	-0.21	-0.00329081	0.00980357
43672.8	-35707.9	-13911.8	14.2163	-0.21	-0.00323116	0.00980406
43672.8	-35707.9	-13911.6	14.2131	-0.21	-0.00147359	0.00980526
[truncated: 157 more rows]
