# Supplementary material for: Extraction of driving behavior primitives considering driver expectation and vehicle dynamics
Source: PLoS One. 2025 Dec 31;20(12):e0340123. doi: 10.1371/journal.pone.0340123 (PMC12755792; doi:10.1371/journal.pone.0340123)
Supplement: S1 File — (ZIP) [file pone.0340123.s001.zip › DataSetForPimitiveExaction-1/straight driving/c16_s_7.xlsx]

## Sheet: Sheet1
43679.1	-35676.8	-13832.1	13.7854	0.558902	0.281909	0.183456
43679.1	-35676.7	-13831.8	13.7944	0.580448	0.278098	0.16189
43679.1	-35676.6	-13831.6	13.8047	0.603164	0.273039	0.14039
43679.1	-35676.5	-13831.4	13.8162	0.623854	0.265985	0.12043
43679.2	-35676.4	-13831.2	13.8284	0.640815	0.257188	0.103125
43679.2	-35676.3	-13831	13.8402	0.653887	0.247761	0.0891929
43679.2	-35676.2	-13830.8	13.8518	0.663506	0.237782	0.0786465
43679.2	-35676.1	-13830.6	13.8639	0.67052	0.226543	0.0709544
43679.2	-35676	-13830.3	13.876	0.675412	0.214334	0.0656489
43679.2	-35675.9	-13830.1	13.8868	0.678382	0.202187	0.0623099
43679.3	-35675.8	-13829.9	13.8969	0.679804	0.190224	0.0603378
43679.3	-35675.7	-13829.7	13.9079	0.680178	0.178051	0.0590394
43679.3	-35675.6	-13829.5	13.9198	0.68005	0.166434	0.058016
43679.3	-35675.5	-13829.3	13.9318	0.67995	0.156665	0.0570403
43679.3	-35675.4	-13829	13.9438	0.679986	0.148485	0.0558807
43679.3	-35675.3	-13828.9	13.9558	0.680029	0.140921	0.0543499
43679.4	-35675.2	-13828.7	13.9674	0.680015	0.134526	0.0526626
43679.4	-35675.1	-13828.5	13.9782	0.679935	0.130351	0.0512121
43679.4	-35674.9	-13828.2	13.9883	0.679964	0.127265	0.0502244
43679.4	-35674.8	-13828	13.9982	0.680243	0.123489	0.0498273
43679.4	-35674.7	-13827.8	14.0087	0.680093	0.120234	0.050044
43679.4	-35674.6	-13827.6	14.0204	0.678734	0.119432	0.0508497
43679.5	-35674.5	-13827.4	14.0326	0.676777	0.119973	0.0521931
43679.5	-35674.4	-13827.2	14.0444	0.675092	0.120088	0.0539263
43679.5	-35674.3	-13826.9	14.056	0.673442	0.119995	0.0554841
43679.5	-35674.2	-13826.7	14.0679	0.671486	0.120228	0.0564526
43679.5	-35674.1	-13826.5	14.08	0.67	0.12	0.0577342
43679.5	-35674	-13826.3	14.0921	0.669732	0.118519	0.060391
43679.6	-35673.9	-13826.1	14.104	0.670013	0.116559	0.0645551
43679.6	-35673.8	-13825.9	14.1156	0.670074	0.114926	0.0704028
43679.6	-35673.7	-13825.6	14.1274	0.669996	0.113219	0.0790398
43679.6	-35673.6	-13825.4	14.1397	0.669976	0.111189	0.0911268
43679.6	-35673.5	-13825.2	14.1513	0.670004	0.109938	0.105178
43679.6	-35673.4	-13825	14.1616	0.670025	0.11005	0.119489
43679.7	-35673.3	-13824.8	14.1719	0.669987	0.109854	0.133006
43679.7	-35673.2	-13824.6	14.1834	0.669918	0.10824	0.145004
43679.7	-35673.1	-13824.3	14.1955	0.670048	0.106387	0.155276
43679.7	-35672.9	-13824.1	14.2074	0.670292	0.104961	0.163702
43679.7	-35672.8	-13823.9	14.2196	0.669751	0.102618	0.170196
43679.7	-35672.7	-13823.7	14.2318	0.668054	0.0989482	0.174926
43679.8	-35672.6	-13823.5	14.2432	0.666143	0.0960045	0.178553
43679.8	-35672.5	-13823.3	14.2532	0.664537	0.0945422	0.181469
43679.8	-35672.4	-13823	14.2628	0.662766	0.0925796	0.1835
43679.8	-35672.3	-13822.8	14.2729	0.660847	0.0891336	0.184669
43679.8	-35672.2	-13822.6	14.2841	0.659785	0.0853953	0.185442
43679.8	-35672.1	-13822.4	14.2962	0.659839	0.0820107	0.186054
43679.9	-35672	-13822.2	14.3082	0.660039	0.0785241	0.186347
43679.9	-35671.9	-13822	14.3197	0.659981	0.0750307	0.186328
43679.9	-35671.8	-13821.7	14.3317	0.660087	0.0724111	0.186241
43679.9	-35671.7	-13821.5	14.3439	0.66022	0.0707768	0.185833
43679.9	-35671.6	-13821.3	14.355	0.65956	0.0692307	0.184225
43680	-35671.5	-13821.1	14.3651	0.659181	0.0674637	0.180872
43680	-35671.4	-13820.9	14.3759	0.662141	0.0658461	0.175619
43680	-35671.3	-13820.6	14.3876	0.669118	0.0642512	0.168009
43680	-35671.1	-13820.4	14.3997	0.678573	0.0621267	0.15735
43680	-35671	-13820.2	14.4117	0.690589	0.0602407	0.144145
43680	-35670.9	-13820	14.4238	0.706591	0.0604626	0.129981
43680.1	-35670.8	-13819.8	14.4358	0.724313	0.0625319	0.115927
43680.1	-35670.7	-13819.6	14.4476	0.738871	0.0645765	0.102619
43680.1	-35670.6	-13819.3	14.4593	0.749831	0.0661347	0.0908033
43680.1	-35670.5	-13819.1	14.4708	0.759627	0.0677075	0.0812434
43680.1	-35670.4	-13818.8	14.4829	0.768068	0.0694607	0.0737947
43680.1	-35670.3	-13818.6	14.4962	0.773375	0.0713044	0.0677545
43680.2	-35670.2	-13818.4	14.5101	0.77616	0.072994	0.0629998
43680.2	-35670.1	-13818.2	14.5236	0.778241	0.074318	0.0596666
43680.2	-35669.9	-13818	14.5369	0.779786	0.0760587	0.0571978
43680.2	-35669.8	-13817.8	14.5504	0.780251	0.0792402	0.0548023
43680.2	-35669.7	-13817.5	14.5642	0.780041	0.0828169	0.0526095
43680.2	-35669.6	-13817.3	14.5781	0.779929	0.0850512	0.0511148
43680.3	-35669.5	-13817.1	14.5917	0.779991	0.0864818	0.0501967
43680.3	-35669.4	-13816.9	14.6051	0.780036	0.0882926	0.0495248
43680.3	-35669.3	-13816.7	14.6184	0.780008	0.0898843	0.0490581
43680.3	-35669.2	-13816.4	14.6319	0.779931	0.0902858	0.0488599
43680.3	-35669.1	-13816.2	14.6458	0.779987	0.0900146	0.0489994
43680.3	-35669	-13816	14.66	0.780252	0.0899295	0.0494947
43680.4	-35668.9	-13815.8	14.6733	0.78	0.09	0.0501089
43680.4	-35668.7	-13815.6	14.6849	0.778589	0.0900022	0.0506235
43680.4	-35668.6	-13815.3	14.6967	0.776667	0.09	0.0511983
43680.4	-35668.5	-13815.1	14.7104	0.774961	0.0900619	0.0519301
43680.4	-35668.4	-13814.8	14.7241	0.773221	0.089987	0.0522858
43680.4	-35668.3	-13814.6	14.7361	0.771258	0.0897451	0.0518484
43680.5	-35668.2	-13814.4	14.7482	0.769906	0.0901033	0.0511198
43680.5	-35668.1	-13814.2	14.7616	0.769745	0.0915867	0.0505705
43680.5	-35668	-13814	14.7748	0.770024	0.0935655	0.0500385
43680.5	-35667.8	-13813.7	14.7867	0.770059	0.0960225	0.0494039
43680.5	-35667.7	-13813.5	14.7989	0.769994	0.101233	0.0489755
43680.5	-35667.6	-13813.3	14.8126	0.770005	0.109958	0.0489434
43680.6	-35667.5	-13813.1	14.8266	0.769986	0.118404	0.0490348
43680.6	-35667.4	-13812.9	14.8399	0.769923	0.124671	0.0490402
43680.6	-35667.3	-13812.6	14.8531	0.770065	0.132025	0.0490156
43680.6	-35667.2	-13812.4	14.8668	0.770291	0.14228	0.0490144
43680.6	-35667.1	-13812.1	14.8809	0.769677	0.15307	0.049021
43680.6	-35667	-13811.9	14.8949	0.767938	0.163148	0.0490214
43680.7	-35666.9	-13811.7	14.9076	0.766042	0.174033	0.0490186
43680.7	-35666.7	-13811.5	14.9189	0.764441	0.185978	0.0490174
43680.7	-35666.6	-13811.2	14.9313	0.762651	0.197001	0.0490221
43680.7	-35666.5	-13811	14.9453	0.760756	0.206922	0.0490264
43680.7	-35666.4	-13810.8	14.9585	0.759755	0.218424	0.0490089
43680.8	-35666.3	-13810.6	14.9702	0.759835	0.232308	0.0489956
43680.8	-35666.2	-13810.4	14.9828	0.760081	0.24678	0.049066
43680.8	-35666.1	-13810.1	14.9964	0.760062	0.261549	0.049112
43680.8	-35665.9	-13809.9	15.0091	0.759946	0.278048	0.0488306
43680.8	-35665.8	-13809.6	15.0209	0.759924	0.295588	0.0482272
43680.8	-35665.7	-13809.4	15.0337	0.760155	0.311229	0.0476357
43680.9	-35665.6	-13809.2	15.0476	0.76023	0.32463	0.0471005
43680.9	-35665.5	-13809	15.0613	0.759286	0.337854	0.0464116
43680.9	-35665.4	-13808.8	15.0745	0.757457	0.351299	0.0458207
43680.9	-35665.2	-13808.5	15.0881	0.75564	0.364017	0.0459103
43680.9	-35665.1	-13808.3	15.102	0.753975	0.375899	0.0465837
43680.9	-35665	-13808	15.1148	0.752049	0.38753	0.0472378
43681	-35664.9	-13807.8	15.1266	0.750319	0.399595	0.0477649
43681	-35664.8	-13807.6	15.1382	0.749715	0.412705	0.0483702
43681	-35664.7	-13807.4	15.1499	0.749931	0.426177	0.0489182
43681	-35664.5	-13807.1	15.1615	0.750023	0.438725	0.0491109
43681	-35664.4	-13806.9	15.1736	0.749975	0.450544	0.04904
43681	-35664.3	-13806.7	15.1873	0.750194	0.462561	0.0489951
43681.1	-35664.2	-13806.5	15.2011	0.750121	0.474596	0.0490156
43681.1	-35664.1	-13806.2	15.213	0.748909	0.486335	0.0490264
43681.1	-35664	-13806	15.2245	0.747001	0.500342	0.0490207
43681.1	-35663.8	-13805.7	15.2378	0.745248	0.51953	0.0490179
43681.1	-35663.7	-13805.5	15.2518	0.743552	0.540924	0.0490194
43681.1	-35663.6	-13805.3	15.2641	0.741592	0.560139	0.0490201
43681.2	-35663.5	-13805.1	15.2759	0.740055	0.578835	0.0490196
43681.2	-35663.4	-13804.8	15.2892	0.739706	0.599578	0.0490195
43681.2	-35663.3	-13804.6	15.3026	0.739985	0.619007	0.0490196
43681.2	-35663.1	-13804.3	15.3146	0.740092	0.633508	0.0490196
43681.2	-35663	-13804.1	15.3267	0.74	0.646667	0.0490196
43681.2	-35662.9	-13803.9	15.3405	0.739908	0.66241	0.0490196
43681.3	-35662.8	-13803.7	15.3541	0.740015	0.67744	0.0490196
43681.3	-35662.7	-13803.5	15.3657	0.740293	0.688316	0.0490196
43681.3	-35662.5	-13803.2	15.3774	0.739945	0.697193	0.0490196
43681.3	-35662.4	-13803	15.3912	0.738408	0.706289	0.0490196
43681.3	-35662.3	-13802.7	15.4048	0.736448	0.714115	0.0490196
43681.3	-35662.2	-13802.5	15.4168	0.73475	0.718844	0.0490195
43681.4	-35662.1	-13802.3	15.4289	0.733	0.719907	0.0490197
43681.4	-35661.9	-13802.1	15.4423	0.731099	0.717372	0.0490199
43681.4	-35661.8	-13801.8	15.4556	0.729875	0.71231	0.0490194
43681.4	-35661.7	-13801.6	15.4677	0.72978	0.70573	0.0490184
43681.4	-35661.5	-13801.3	15.4795	0.730047	0.698149	0.0490206
43681.4	-35661.4	-13801.1	15.4915	0.730076	0.689797	0.0490239
43681.5	-35661.3	-13800.9	15.5035	0.729962	0.680483	0.049015
43681.5	-35661.2	-13800.7	15.5152	0.729898	0.670401	0.0490029
43681.5	-35661.1	-13800.4	15.5267	0.730094	0.660487	0.0490332
43681.5	-35660.9	-13800.2	15.5384	0.730315	0.650629	0.0487563
43681.5	-35660.8	-13799.9	15.5515	0.729588	0.638805	0.0471428
43681.5	-35660.7	-13799.7	15.5655	0.728866	0.623719	0.0434796
43681.6	-35660.6	-13799.5	15.5783	0.731972	0.605418	0.0376135
43681.6	-35660.4	-13799.3	15.5897	0.740234	0.584016	0.0292246
43681.6	-35660.3	-13799	15.602	0.751581	0.559569	0.0177531
43681.6	-35660.2	-13798.8	15.6159	0.765073	0.532225	0.00362558
43681.6	-35660.1	-13798.5	15.6298	0.781376	0.502243	-0.0114821
43681.7	-35659.9	-13798.3	15.6434	0.799013	0.469646	-0.0261839
43681.7	-35659.8	-13798.1	15.6578	0.8142	0.434262	-0.0395131
43681.7	-35659.7	-13797.9	15.673	0.825623	0.39727	-0.0509138
43681.7	-35659.5	-13797.6	15.6876	0.834345	0.360987	-0.0602003
43681.7	-35659.4	-13797.4	15.7012	0.841073	0.325197	-0.0673579
43681.7	-35659.3	-13797.1	15.7145	0.846078	0.287593	-0.0725353
43681.8	-35659.2	-13796.9	15.7278	0.849283	0.250443	-0.0761555
43681.8	-35659.1	-13796.7	15.7412	0.850409	0.219276	-0.0788417
43681.8	-35658.9	-13796.5	15.7549	0.850149	0.192811	-0.0810106
43681.8	-35658.8	-13796.2	15.7697	0.849884	0.164785	-0.0828957
43681.8	-35658.6	-13795.9	15.7854	0.849964	0.135104	-0.0845409
43681.8	-35658.5	-13795.7	15.801	0.850046	0.107758	-0.0858748
43681.9	-35658.4	-13795.5	15.8164	0.850019	0.0847155	-0.0869287
43681.9	-35658.3	-13795.3	15.8317	0.84993	0.0663907	-0.0877666
43681.9	-35658.2	-13795	15.8466	0.849953	0.0504628	-0.0882169
43681.9	-35658	-13794.8	15.8607	0.850231	0.0338912	-0.0880325
43681.9	-35657.9	-13794.5	15.8743	0.850133	0.0188173	-0.0873095
43681.9	-35657.8	-13794.3	15.8881	0.848841	0.00894169	-0.0862956
43682	-35657.6	-13794.1	15.9018	0.846889	0.00107558	-0.0851141
43682	-35657.5	-13793.9	15.9148	0.845185	-0.00944747	-0.0838705
43682	-35657.4	-13793.6	15.9283	0.843548	-0.0191964	-0.0828724
43682	-35657.2	-13793.3	15.9435	0.8416	-0.0231224	-0.0824597
43682	-35657.1	-13793.1	15.9591	0.840055	-0.023337	-0.082749
43682	-35657	-13792.9	15.9733	0.839718	-0.0235893	-0.0837073
43682.1	-35656.9	-13792.7	15.9867	0.84	-0.0233333	-0.0849673
43682.1	-35656.7	-13792.4	16	0.840095	-0.0214936	-0.0861397
43682.1	-35656.6	-13792.2	16.0133	0.84	-0.02	-0.087146
43682.1	-35656.5	-13791.9	16.0267	0.839911	-0.0208763	-0.0879323
43682.1	-35656.3	-13791.7	16.0409	0.840015	-0.0235147	-0.0882339
43682.1	-35656.2	-13791.4	16.0561	0.840272	-0.0268411	-0.0878588
43682.2	-35656.1	-13791.2	16.0718	0.839892	-0.0304254	-0.0870362
43682.2	-35656	-13791	16.0871	0.838369	-0.033943	-0.0860104
43682.2	-35655.8	-13790.7	16.1017	0.836452	-0.0369864	-0.0848186
43682.2	-35655.7	-13790.5	16.1154	0.834767	-0.0391468	-0.0835699
43682.2	-35655.5	-13790.2	16.1291	0.832993	-0.0400544	-0.0826773
43682.2	-35655.4	-13790	16.143	0.831049	-0.039901	-0.0824726
43682.3	-35655.3	-13789.8	16.1564	0.829831	-0.0401961	-0.0829647
43682.3	-35655.2	-13789.5	16.1694	0.829766	-0.0417855	-0.0840111
43682.3	-35655	-13789.3	16.1835	0.830049	-0.0437845	-0.0852597
43682.3	-35654.9	-13789	16.1991	0.830077	-0.0455176	-0.0864258
43682.3	-35654.8	-13788.8	16.2143	0.829964	-0.0471527	-0.087413
43682.3	-35654.6	-13788.6	16.2281	0.82991	-0.048859	-0.0880842
43682.4	-35654.5	-13788.3	16.2413	0.830106	-0.0506304	-0.0881974
43682.4	-35654.4	-13788.1	16.2547	0.830299	-0.0523552	-0.0876941
43682.4	-35654.2	-13787.8	16.268	0.829599	-0.0538024	-0.0868014
43682.4	-35654.1	-13787.6	16.2816	0.827829	-0.0552989	-0.0856935
43682.4	-35654	-13787.3	16.2961	0.825925	-0.0579699	-0.084438
43682.5	-35653.9	-13787.1	16.3117	0.824262	-0.0616351	-0.0832502
43682.5	-35653.7	-13786.9	16.3273	0.822427	-0.0644432	-0.0825349
43682.5	-35653.6	-13786.6	16.3423	0.820625	-0.0659664	-0.0825141
43682.5	-35653.5	-13786.3	16.3566	0.819754	-0.067401	-0.0831913
43682.5	-35653.3	-13786.1	16.3703	0.819863	-0.069179	-0.0843629
43682.5	-35653.2	-13785.9	16.3839	0.82008	-0.0708481	-0.0856221
43682.6	-35653.1	-13785.6	16.3977	0.820048	-0.0725048	-0.0867399
43682.6	-35652.9	-13785.4	16.4112	0.819932	-0.0747856	-0.087654
43682.6	-35652.8	-13785.1	16.4245	0.819925	-0.0781871	-0.0881886
43682.6	-35652.7	-13784.9	16.438	0.820183	-0.083003	-0.0880937
43682.6	-35652.5	-13784.6	16.4518	0.820223	-0.0883367	-0.0874447
43682.6	-35652.4	-13784.4	16.4656	0.819147	-0.0925028	-0.0865511
43682.7	-35652.3	-13784.2	16.4794	0.817232	-0.0956965	-0.0853937
43682.7	-35652.1	-13783.9	16.4928	0.815466	-0.099228	-0.0837827
43682.7	-35652	-13783.7	16.5061	0.813858	-0.102599	-0.0821022
43682.7	-35651.9	-13783.4	16.5196	0.811941	-0.104493	-0.0810162
43682.7	-35651.7	-13783.1	16.5334	0.810246	-0.106064	-0.0806255
43682.7	-35651.6	-13782.9	16.5473	0.809724	-0.109446	-0.0807397
43682.8	-35651.5	-13782.7	16.5609	0.809962	-0.112966	-0.0814821
43682.8	-35651.4	-13782.4	16.5743	0.810015	-0.113714	-0.0830176
43682.8	-35651.2	-13782.2	16.5876	0.809977	-0.113273	-0.0847212
43682.8	-35651.1	-13781.9	16.6012	0.810222	-0.114543	-0.0857515
43682.8	-35650.9	-13781.6	16.615	0.810091	-0.116512	-0.0860557
43682.8	-35650.8	-13781.4	16.6289	0.80874	-0.117014	-0.0858546
43682.9	-35650.7	-13781.2	16.6425	0.806777	-0.116678	-0.0850393
43682.9	-35650.6	-13780.9	16.6559	0.805091	-0.11675	-0.0835121
43682.9	-35650.4	-13780.7	16.6692	0.803441	-0.116697	-0.0817916
43682.9	-35650.3	-13780.4	16.6828	0.801488	-0.115608	-0.080459
43682.9	-35650.1	-13780.1	16.6967	0.8	-0.113333	-0.0795207
43682.9	-35650	-13779.9	16.7105	0.799727	-0.110064	-0.0788423
43683	-35649.9	-13779.7	16.7241	0.800014	-0.106459	-0.0784134
43683	-35649.7	-13779.4	16.7374	0.800093	-0.103085	-0.0782639
43683	-35649.6	-13779.2	16.7508	0.799993	-0.0998045	-0.078453
43683	-35649.5	-13778.9	16.7645	0.79991	-0.0964053	-0.0789757
43683	-35649.3	-13778.6	16.7783	0.800031	-0.092922	-0.0795879
43683	-35649.2	-13778.4	16.7921	0.800276	-0.0894463	-0.0801176
43683.1	-35649.1	-13778.2	16.8057	0.79983	-0.0860869	-0.080735
43683.1	-35648.9	-13777.9	16.819	0.798258	-0.0828289	-0.0814395
43683.1	-35648.8	-13777.7	16.8324	0.796346	-0.0793568	-0.0816814
43683.1	-35648.6	-13777.4	16.8461	0.79467	-0.0756927	-0.081175
43683.1	-35648.5	-13777.1	16.8599	0.792877	-0.0727635	-0.0804547
43683.1	-35648.4	-13776.9	16.8737	0.790947	-0.0709977	-0.0799011
43683.2	-35648.3	-13776.7	16.8873	0.7898	-0.0695522	-0.0793436
43683.2	-35648.1	-13776.4	16.9006	0.789783	-0.0678759	-0.0787368
43683.2	-35648	-13776.1	16.914	0.790058	-0.0661823	-0.0783629
43683.2	-35647.8	-13775.9	16.9277	0.790072	-0.0645322	-0.0783459
43683.2	-35647.7	-13775.6	16.9416	0.789957	-0.0626042	-0.0784821
43683.2	-35647.6	-13775.4	16.9553	0.789913	-0.060667	-0.0785347
43683.3	-35647.5	-13775.1	16.9688	0.790125	-0.0598782	-0.0782738
43683.3	-35647.3	-13774.9	16.9821	0.790291	-0.0601137	-0.0777033
43683.3	-35647.2	-13774.6	16.9956	0.789516	-0.0595808	-0.0771149
43683.3	-35647	-13774.3	17.0093	0.787711	-0.0577534	-0.0765843
43683.3	-35646.9	-13774.1	17.0232	0.785824	-0.0558053	-0.0759066
43683.4	-35646.8	-13773.8	17.0369	0.784163	-0.0541534	-0.0752699
43683.4	-35646.6	-13773.6	17.0504	0.782312	-0.0523166	-0.0752752
43683.4	-35646.5	-13773.3	17.0637	0.78054	-0.0505412	-0.0759084
43683.4	-35646.3	-13773.1	17.0771	0.779741	-0.0497424	-0.0765857
43683.4	-35646.2	-13772.8	17.0909	0.779881	-0.0498852	-0.0771189
43683.4	-35646.1	-13772.5	17.105	0.780084	-0.0500716	-0.0776915
43683.5	-35646	-13772.3	17.1188	0.780042	-0.0500261	-0.0782681
43683.5	-35645.8	-13772.1	17.1309	0.779927	-0.0499798	-0.0786297
43683.5	-35645.7	-13771.8	17.1423	0.779932	-0.0499931	-0.0785803
43683.5	-35645.5	-13771.5	17.1554	0.780201	-0.050005	-0.0779936
43683.5	-35645.4	-13771.2	17.1694	0.780198	-0.0500012	-0.0773862
43683.5	-35645.2	-13771	17.182	0.779048	-0.0499997	-0.0776485
43683.6	-35645.1	-13770.8	17.1938	0.777117	-0.0500006	-0.0790406
43683.6	-35645	-13770.5	17.2068	0.775371	-0.0499958	-0.0815962
43683.6	-35644.8	-13770.2	17.2203	0.773756	-0.0499967	-0.0865325
43683.6	-35644.7	-13770	17.2326	0.77183	-0.050017	-0.0953994
43683.6	-35644.5	-13769.7	17.2445	0.77018	-0.0500099	-0.107634
43683.6	-35644.4	-13769.4	17.2577	0.769706	-0.0499324	-0.121702
43683.7	-35644.3	-13769.2	17.2717	0.769968	-0.049974	-0.136579
43683.7	-35644.2	-13769	17.2852	0.770097	-0.0502709	-0.151418
43683.7	-35644	-13768.7	17.2984	0.770015	-0.0500988	-0.165172
43683.7	-35643.9	-13768.4	17.312	0.769915	-0.0486901	-0.176813
43683.7	-35643.7	-13768.1	17.3258	0.769987	-0.0467689	-0.185832
43683.7	-35643.6	-13767.9	17.3397	0.770256	-0.0452385	-0.192063
43683.8	-35643.5	-13767.7	17.3533	0.77	-0.0433333	-0.196078
43683.8	-35643.3	-13767.4	17.3666	0.768588	-0.0402053	-0.198513
43683.8	-35643.2	-13767.1	17.38	0.766667	-0.0366667	-0.199346
43683.8	-35643	-13766.8	17.3939	0.764961	-0.0335036	-0.198597
43683.8	-35642.9	-13766.6	17.4074	0.763221	-0.0297363	-0.197075
43683.8	-35642.8	-13766.3	17.4197	0.76126	-0.0245899	-0.195504
43683.9	-35642.6	-13766.1	17.4314	0.759906	-0.0194564	-0.193654
43683.9	-35642.5	-13765.8	17.443	0.759737	-0.015664	-0.191379
43683.9	-35642.3	-13765.5	17.4547	0.760027	-0.0130792	-0.189341
43683.9	-35642.2	-13765.3	17.4665	0.760085	-0.0112749	-0.188057
43683.9	-35642.1	-13765	17.4789	0.759978	-0.00971988	-0.187233
43683.9	-35641.9	-13764.8	17.4921	0.759901	-0.00805519	-0.186593
43684	-35641.8	-13764.5	17.5057	0.760051	-0.00637618	-0.18624
43684	-35641.7	-13764.3	17.5195	0.760299	-0.00472522	-0.186214
43684	-35641.5	-13764	17.5333	0.759748	-0.00286315	-0.186286
43684	-35641.3	-13763.7	17.5471	0.758045	-0.000916129	-0.18629
43684	-35641.2	-13763.4	17.5606	0.756152	0.000176481	-0.186271
43684	-35641.1	-13763.2	17.5737	0.754597	0.000142259	-0.18627
43684.1	-35641	-13763	17.5862	0.752888	2.29929e-05	-0.186275
43684.1	-35640.8	-13762.7	17.5982	0.750959	0.000237329	-0.186274
43684.1	-35640.7	-13762.4	17.6102	0.749801	-0.000309765	-0.186276
43684.1	-35640.5	-13762.1	17.6224	0.749797	-0.00204869	-0.18628
43684.1	-35640.4	-13761.9	17.634	0.750068	-0.0039615	-0.186268
43684.2	-35640.3	-13761.6	17.6455	0.750075	-0.00556239	-0.186254
43684.2	-35640.1	-13761.4	17.6579	0.749956	-0.00734852	-0.186301
43684.2	-35640	-13761.1	17.6717	0.749912	-0.00924484	-0.186347
43684.2	-35639.8	-13760.8	17.6857	0.750126	-0.0102423	-0.186148
43684.2	-35639.7	-13760.5	17.6994	0.750275	-0.0101592	-0.185595
43684.2	-35639.5	-13760.3	17.7133	0.749428	-0.00993041	-0.184763
43684.3	-35639.4	-13760	17.7272	0.747584	-0.00996213	-0.183652
43684.3	-35639.3	-13759.8	17.7398	0.74575	-0.0100202	-0.182181
43684.3	-35639.1	-13759.5	17.7513	0.744154	-0.0100101	-0.180498
43684.3	-35639	-13759.2	17.7629	0.742298	-0.00999476	-0.178969
43684.3	-35638.8	-13758.9	17.775	0.740486	-0.00999766	-0.177857
43684.3	-35638.7	-13758.7	17.787	0.739714	-0.0100015	-0.177322
43684.4	-35638.6	-13758.4	17.799	0.739893	-0.0100005	-0.177398
43684.4	-35638.4	-13758.2	17.8116	0.740094	-0.00999959	-0.17803
43684.4	-35638.3	-13757.9	17.8251	0.740044	-0.00999986	-0.179198
43684.4	-35638.1	-13757.6	17.8391	0.739927	-0.0100001	-0.18087
43684.4	-35638	-13757.3	17.8529	0.739942	-0.01	-0.182596
43684.4	-35637.8	-13757.1	17.8652	0.740218	-0.00999995	-0.183696
43684.5	-35637.7	-13756.8	17.8766	0.7402	-0.00999997	-0.184082
43684.5	-35637.6	-13756.6	17.8884	0.739053	-0.0100001	-0.183976
43684.5	-35637.4	-13756.3	17.9005	0.737123	-0.0100001	-0.183285
43684.5	-35637.3	-13756	17.9124	0.73533	-0.00999969	-0.181808
43684.5	-35637.1	-13755.7	17.9244	0.733654	-0.00999982	-0.180024
43684.5	-35637	-13755.5	17.9376	0.73174	-0.0100013	-0.178645
43684.6	-35636.9	-13755.2	17.951	0.730169	-0.0100007	-0.177701
43684.6	-35636.7	-13755	17.9635	0.729729	-0.00999535	-0.176972
43684.6	-35636.6	-13754.7	17.9753	0.729972	-0.00999822	-0.176502
43684.6	-35636.4	-13754.4	17.9872	0.730067	-0.0100182	-0.176393
43684.6	-35636.3	-13754.1	17.9993	0.730003	-0.0100035	-0.176467
43684.6	-35636.1	-13753.9	18.0111	0.73	-0.0099275	-0.176492
43684.7	-35636	-13753.6	18.0227	0.730003	-0.00998669	-0.176472
43684.7	-35635.9	-13753.3	18.0342	0.729933	-0.010266	-0.176465
43684.7	-35635.7	-13753	18.0467	0.73	-0.01	-0.176471
43684.7	-35635.5	-13752.7	18.0605	0.730275	-0.00851998	-0.176472
43684.7	-35635.4	-13752.5	18.0741	0.729945	-0.00655716	-0.176471
43684.7	-35635.3	-13752.2	18.0861	0.728401	-0.0048659	-0.17647
43684.8	-35635.1	-13752	18.0982	0.726452	-0.00310419	-0.176471
43684.8	-35635	-13751.7	18.1115	0.724815	-0.0011197	-0.176471
43684.8	-35634.8	-13751.4	18.1248	0.723111	5.68669e-05	-0.176471
43684.8	-35634.7	-13751.1	18.137	0.721159	-6.26703e-05	-0.17647
43684.8	-35634.5	-13750.8	18.1488	0.719868	0.000146852	-0.176471
43684.8	-35634.4	-13750.6	18.1608	0.719771	0.00177621	-0.176472
43684.9	-35634.3	-13750.3	18.1728	0.720046	0.00376285	-0.176469
43684.9	-35634.1	-13750.1	18.1845	0.720063	0.00536646	-0.176465
43684.9	-35634	-13749.8	18.196	0.719987	0.00713025	-0.176475
43684.9	-35633.8	-13749.5	18.2077	0.719979	0.00911736	-0.176492
43684.9	-35633.7	-13749.2	18.2206	0.72001	0.01012	-0.176448
43684.9	-35633.5	-13749	18.2346	0.720024	0.00993103	-0.176391
43685	-35633.4	-13748.7	18.2478	0.719971	0.0103108	-0.176576
43685	-35633.2	-13748.4	18.2593	0.719919	0.012008	-0.176777
43685	-35633.1	-13748.1	18.2708	0.720103	0.0140045	-0.176043
43685	-35632.9	-13747.8	18.2828	0.720283	0.0157079	-0.173545
43685	-35632.8	-13747.6	18.295	0.719516	0.0173566	-0.168723
43685.1	-35632.7	-13747.3	18.3071	0.717702	0.019083	-0.161093
43685.1	-35632.5	-13747.1	18.3188	0.715846	0.0208031	-0.150263
43685.1	-35632.4	-13746.8	18.3305	0.714251	0.02247	-0.13657
43685.1	-35632.2	-13746.5	18.3423	0.712416	0.0240949	-0.121135
43685.1	-35632	-13746.2	18.3543	0.710571	0.025787	-0.105255
43685.1	-35631.9	-13745.9	18.3664	0.709727	0.0277292	-0.0903571
43685.2	-35631.8	-13745.7	18.3784	0.709878	0.0295232	-0.0775091
43685.2	-35631.6	-13745.4	18.3902	0.710079	0.030291	-0.0673959
43685.2	-35631.5	-13745.1	18.4018	0.710034	0.03013	-0.0600571
43685.2	-35631.3	-13744.8	18.4136	0.709976	0.0298946	-0.0550336
43685.2	-35631.2	-13744.5	18.4257	0.709988	0.0299334	-0.0519133
43685.2	-35631	-13744.3	18.4379	0.71002	0.0301518	-0.0503372
43685.3	-35630.9	-13744	18.4499	0.710016	0.0301382	-0.0500067
43685.3	-35630.8	-13743.7	18.4613	0.709941	0.0293078	-0.0506516
43685.3	-35630.6	-13743.4	18.473	0.709946	0.0274252	-0.0518815
43685.3	-35630.4	-13743.1	18.4862	0.710213	0.0244954	-0.0532394
43685.3	-35630.3	-13742.9	18.5002	0.710167	0.0208858	-0.0543026
43685.3	-35630.1	-13742.6	18.513	0.708947	0.017165	-0.0547174
43685.4	-35630	-13742.3	18.5246	0.707002	0.0138423	-0.0545397
43685.4	-35629.9	-13742.1	18.5362	0.705277	0.0113762	-0.0540292
43685.4	-35629.7	-13741.8	18.5479	0.703652	0.010086	-0.0534617
43685.4	-35629.5	-13741.5	18.5598	0.701717	0.0100478	-0.0531213
43685.4	-35629.4	-13741.2	18.5719	0.700116	0.0100727	-0.0533064
43685.4	-35629.3	-13740.9	18.584	0.6997	0.00878587	-0.05422
43685.5	-35629.1	-13740.7	18.596	0.699982	0.00677954	-0.0554829
43685.5	-35629	-13740.4	18.6076	0.700141	0.00507819	-0.0566186
43685.5	-35628.8	-13740.1	18.6193	0.700015	0.00344087	-0.0576707
43685.5	-35628.7	-13739.8	18.6312	0.699749	0.00149027	-0.0586674
43685.5	-35628.5	-13739.5	18.6433	0.7	-3.80011e-13	-0.0588235
43685.5	-35628.4	-13739.3	18.6554	0.700895	-0.000269949	-0.057329
43685.6	-35628.2	-13739	18.6674	0.699824	1.37193e-05	-0.0542459
43685.6	-35628.1	-13738.7	18.6793	0.694514	7.87428e-05	-0.049514
43685.6	-35627.9	-13738.4	18.6906	0.686121	-4.5965e-06	-0.0419332
43685.6	-35627.8	-13738.1	18.7011	0.675674	-3.8574e-05	-0.0306541
43685.6	-35627.6	-13737.8	18.7112	0.661375	9.87828e-06	-0.0168061
43685.6	-35627.5	-13737.6	18.7215	0.642568	8.11421e-05	-0.00176201
43685.7	-35627.3	-13737.3	18.7318	0.623506	-4.75613e-05	0.0135887
43685.7	-35627.2	-13737	18.7418	0.607643	-0.00030006	0.0283372
43685.7	-35627	-13736.7	18.7518	0.594499	0.000179289	0.0413288
43685.7	-35626.9	-13736.4	18.7621	0.58345	0.00181971	0.0516843
43685.7	-35626.7	-13736.1	18.7724	0.574912	0.00376549	0.0592689
43685.7	-35626.6	-13735.9	18.7828	0.569175	0.00544381	0.0642372
43685.8	-35626.4	-13735.6	18.793	0.565958	0.00722774	0.0671087
43685.8	-35626.3	-13735.3	18.8029	0.564395	0.00910052	0.0684082
43685.8	-35626.1	-13735	18.813	0.562737	0.0101845	0.0685921
43685.8	-35626	-13734.7	18.8233	0.560616	0.0101839	0.0680763
43685.8	-35625.8	-13734.5	18.8336	0.560165	0.00994378	0.0672142
43685.9	-35625.7	-13734.2	18.8439	0.56199	0.00995399	0.0661469
43685.9	-35625.5	-13733.9	18.8543	0.564125	0.0100184	0.0647199
43685.9	-35625.4	-13733.6	18.8644	0.5657	0.010016	0.0630303
43685.9	-35625.2	-13733.3	18.8737	0.567457	0.00998948	0.0615158
43685.9	-35625.1	-13733	18.8822	0.569346	0.00998341	0.0603875
43685.9	-35624.9	-13732.8	18.8907	0.570228	0.0100276	0.0595469
43686	-35624.8	-13732.5	18.8994	0.570075	0.0100493	0.0589749
43686	-35624.6	-13732.2	18.9076	0.570081	0.00988763	0.0587512
43686	-35624.5	-13731.9	18.9158	0.570225	0.00981328	0.0587872
43686	-35624.3	-13731.6	18.9251	0.569362	0.0104858	0.0588423
43686	-35624.2	-13731.3	18.9356	0.567484	0.0122639	0.0588319
43686	-35624	-13731.1	18.9462	0.565618	0.0151808	0.0588183
43686.1	-35623.9	-13730.8	18.9564	0.563961	0.0187504	0.0588216
43686.1	-35623.7	-13730.5	18.9665	0.562083	0.0221522	0.0588249
43686.1	-35623.6	-13730.2	18.9764	0.560379	0.0254249	0.058824
43686.1	-35623.4	-13729.9	18.9866	0.559728	0.0291052	0.0588234
43686.1	-35623.2	-13729.6	18.997	0.559921	0.0325648	0.0588236
43686.1	-35623.1	-13729.4	19.0073	0.560074	0.0345916	0.0588227
43686.2	-35623	-13729.1	19.0176	0.560017	0.0361347	0.0588228
43686.2	-35622.8	-13728.8	19.0279	0.559979	0.0390822	0.0588272
43686.2	-35622.6	-13728.5	19.0378	0.559995	0.0426384	0.0588263
43686.2	-35622.5	-13728.2	19.0468	0.560006	0.0449452	0.0588097
43686.2	-35622.3	-13727.9	19.0552	0.560002	0.0463888	0.0588155
43686.2	-35622.2	-13727.6	19.0638	0.559994	0.0482095	0.0588781
43686.3	-35622	-13727.4	19.0724	0.559998	0.0498739	0.0588446
43686.3	-35621.9	-13727.1	19.0805	0.560018	0.0503521	0.0585113
43686.3	-35621.7	-13726.8	19.0889	0.560006	0.0500455	0.0578356
43686.3	-35621.6	-13726.5	19.0988	0.559935	0.0497866	0.0568437
43686.3	-35621.4	-13726.2	19.1094	0.559988	0.0499703	0.0556312
43686.3	-35621.3	-13725.9	19.1198	0.560251	0.0505373	0.0543583
43686.4	-35621.1	-13725.7	19.13	0.56	0.05	0.0533769
43686.4	-35621	-13725.4	19.1403	0.558589	0.0471169	0.0530274
43686.4	-35620.8	-13725.1	19.15	0.556667	0.0433333	0.0533769
43686.4	-35620.7	-13724.8	19.1588	0.554961	0.0401249	0.054357
43686.4	-35620.5	-13724.5	19.1672	0.553221	0.0364026	0.0556315
43686.4	-35620.4	-13724.2	19.1758	0.551259	0.0312051	0.0568491
43686.5	-35620.2	-13723.9	19.1843	0.549906	0.0261486	0.0578334
43686.5	-35620.1	-13723.7	19.1924	0.549743	0.0225919	0.0584899
43686.5	-35619.9	-13723.4	19.2011	0.550025	0.019643	0.0588528
43686.5	-35619.7	-13723	19.2112	0.550064	0.0163437	0.0589557
43686.5	-35619.6	-13722.8	19.2219	0.549991	0.0126622	0.0587673
43686.5	-35619.4	-13722.5	19.2322	0.549983	0.00895772	0.0582761
43686.6	-35619.3	-13722.2	19.2424	0.550004	0.00612842	0.0575437
43686.6	-35619.1	-13721.9	19.2526	0.550006	0.00447153	0.056566
43686.6	-35619	-13721.6	19.2621	0.549998	0.00291344	0.0551865
43686.6	-35618.8	-13721.3	19.2707	0.549993	0.000989797	0.0534539
43686.6	-35618.6	-13721	19.2792	0.550006	-0.000205813	0.0518667
43686.6	-35618.5	-13720.8	19.2879	0.550021	-0.00020575	0.0507094
43686.7	-35618.4	-13720.5	19.2962	0.549972	6.37934e-05	0.0498084
43686.7	-35618.2	-13720.2	19.3043	0.54992	5.58037e-05	0.0491596
43686.7	-35618	-13719.9	19.3134	0.550103	-1.72822e-05	0.0490707
43686.7	-35617.9	-13719.6	19.3237	0.550282	-1.5108e-05	0.049615
43686.7	-35617.7	-13719.3	19.3343	0.549516	7.70422e-06	0.0504906
43686.8	-35617.6	-13719	19.3446	0.547702	9.54086e-06	0.0515774
43686.8	-35617.4	-13718.7	19.3548	0.545846	-1.36426e-05	0.0530133
43686.8	-35617.3	-13718.4	19.365	0.544251	-2.51675e-05	0.0546951
43686.8	-35617.1	-13718.1	19.3742	0.542415	4.60049e-05	0.0562452
43686.8	-35616.9	-13717.8	19.3827	0.540571	8.40605e-05	0.0573849
43686.8	-35616.8	-13717.5	19.3912	0.539728	-0.000191955	0.057962
43686.9	-35616.7	-13717.3	19.3999	0.539879	-0.000291974	0.0579225
43686.9	-35616.5	-13717	19.4081	0.540075	0.00088933	0.0572998
43686.9	-35616.3	-13716.7	19.4163	0.540029	0.00278774	0.0561573
43686.9	-35616.2	-13716.4	19.4257	0.53999	0.00361022	0.0545903
43686.9	-35616	-13716.1	19.4362	0.540006	0.00338421	0.0528621
43686.9	-35615.9	-13715.8	19.4467	0.539962	0.00347267	0.0513566
43687	-35615.7	-13715.5	19.457	0.539958	0.00353852	0.05031
43687	-35615.6	-13715.3	19.4673	0.540176	0.00226609	0.0497486
43687	-35615.4	-13715	19.4772	0.540166	0.000387235	0.0486165
43687	-35615.2	-13714.6	19.4863	0.539342	-0.000351158	0.045256
43687	-35615.1	-13714.3	19.4947	0.539485	-7.86131e-05	0.038259
43687	-35614.9	-13714	19.5033	0.543444	9.44223e-05	0.0264301
43687.1	-35614.8	-13713.8	19.5119	0.551544	1.54879e-05	0.00910495
43687.1	-35614.6	-13713.5	19.52	0.562923	-2.6277e-05	-0.013855
43687.1	-35614.5	-13713.2	19.5284	0.577195	-4.15948e-06	-0.0407738
43687.1	-35614.3	-13712.9	19.5382	0.593964	7.0567e-06	-0.0692463
43687.1	-35614.1	-13712.6	19.5488	0.611361	8.45196e-07	-0.0970823
43687.1	-35614	-13712.3	19.559	0.627031	-3.17223e-06	-0.122215
43687.2	-35613.8	-13712	19.5694	0.639403	-3.62696e-07	-0.142764
43687.2	-35613.7	-13711.7	19.5807	0.647635	6.07288e-06	-0.15742
43687.2	-35613.5	-13711.4	19.5926	0.653059	1.0503e-06	-0.167286
43687.2	-35613.4	-13711.1	19.6046	0.657266	-2.06206e-05	-0.173914
43687.2	-35613.2	-13710.8	19.6167	0.66	2.90113e-14	-0.17756
43687.2	-35613.1	-13710.5	19.629	0.660717	7.89701e-05	-0.178358
43687.3	-35612.9	-13710.3	19.6406	0.659925	-1.55887e-05	-0.177488
43687.3	-35612.8	-13710	19.6508	0.658351	-0.000311084	-0.176073
43687.3	-35612.6	-13709.7	19.6606	0.656565	5.89957e-05	-0.174163
43687.3	-35612.4	-13709.3	19.6708	0.654916	0.00167358	-0.171798
43687.3	-35612.3	-13709	19.6812	0.653097	0.00351923	-0.169737
43687.3	-35612.1	-13708.8	19.6913	0.651068	0.00493537	-0.168511
43687.4	-35612	-13708.5	19.7019	0.649915	0.00719539	-0.167582
43687.4	-35611.8	-13708.2	19.7135	0.650058	0.0108117	-0.16649
43687.4	-35611.6	-13707.9	19.7254	0.649856	0.0136789	-0.165394
43687.4	-35611.5	-13707.6	19.7374	0.64824	0.014938	-0.164365
43687.4	-35611.3	-13707.3	19.7496	0.646223	0.0175977	-0.163039
43687.4	-35611.2	-13707	19.7619	0.644541	0.0229729	-0.161308
43687.5	-35611	-13706.7	19.7731	0.642776	0.0278378	-0.159708
43687.5	-35610.9	-13706.4	19.7831	0.640903	0.0308364	-0.158565
43687.5	-35610.7	-13706.1	19.793	0.639815	0.0347532	-0.157725
43687.5	-35610.5	-13705.8	19.8033	0.639815	0.0403657	-0.1571
43687.5	-35610.4	-13705.5	19.8136	0.640056	0.044339	-0.156801
43687.6	-35610.2	-13705.2	19.8237	0.640045	0.0457509	-0.15681
43687.6	-35610.1	-13704.9	19.8347	0.639984	0.0477653	-0.156889
43687.6	-35609.9	-13704.6	19.8467	0.639989	0.0513573	-0.156895
43687.6	-35609.7	-13704.3	19.8576	0.640002	0.0543691	-0.156828
43687.6	-35609.6	-13704	19.8677	0.639998	0.05599	-0.156792
43687.6	-35609.4	-13703.7	19.8789	0.640009	0.0573386	-0.15701
43687.7	-35609.3	-13703.4	19.8912	0.640018	0.0590596	-0.157578
43687.7	-35609.1	-13703.2	19.9022	0.639958	0.061124	-0.158445
43687.7	-35609	-13702.9	19.9118	0.639929	0.0629114	-0.159549
43687.7	-35608.8	-13702.5	19.9228	0.64016	0.0633678	-0.160812
43687.7	-35608.6	-13702.2	19.9351	0.640242	0.0631242	-0.161968
43687.7	-35608.5	-13701.9	19.9465	0.639245	0.0642265	-0.16259
43687.8	-35608.3	-13701.6	19.9566	0.63735	0.0662164	-0.162503
43687.8	-35608.2	-13701.4	19.9664	0.635559	0.0668255	-0.161755
43687.8	-35608	-13701.1	19.9764	0.633957	0.0665368	-0.16058
43687.8	-35607.8	-13700.7	19.9867	0.632062	0.0675395	-0.15933
43687.8	-35607.6	-13700.4	19.997	0.630323	0.0695239	-0.158228
43687.8	-35607.5	-13700.1	20.0071	0.629709	0.0705974	-0.157404
43687.9	-35607.3	-13699.9	20.0174	0.629935	0.0702531	-0.156923
43687.9	-35607.2	-13699.6	20.0289	0.630077	0.0688457	-0.156794
43687.9	-35607	-13699.2	20.0407	0.630014	0.0670539	-0.15685
43687.9	-35606.8	-13698.9	20.0512	0.629995	0.0655584	-0.156866
43687.9	-35606.7	-13698.6	20.0614	0.630006	0.0637707	-0.156857
43687.9	-35606.5	-13698.3	20.0732	0.629941	0.0607155	-0.156917
43688	-35606.4	-13698.1	20.0854	0.629976	0.0570706	-0.156885
43688	-35606.2	-13697.8	20.0956	0.630255	0.0538972	-0.156533
43688	-35606.1	-13697.4	20.1054	0.630094	0.0504804	-0.155868
43688	-35605.9	-13697.1	20.1171	0.628742	0.0457616	-0.154951
43688	-35605.7	-13696.8	20.1293	0.626779	0.0403181	-0.153683
43688	-35605.6	-13696.5	20.1401	0.625039	0.0350919	-0.152009
43688.1	-35605.4	-13696.2	20.15	0.623333	0.03	-0.150327
43688.1	-35605.3	-13696	20.1599	0.621411	0.0248206	-0.149057
43688.1	-35605.1	-13695.6	20.17	0.62	0.02	-0.148148
43688.1	-35604.9	-13695.3	20.1803	0.619748	0.016065	-0.147468
43688.1	-35604.7	-13695	20.1906	0.620013	0.0131957	-0.147042
43688.1	-35604.6	-13694.7	20.201	0.620066	0.0113212	-0.14692
43688.2	-35604.4	-13694.4	20.2112	0.619993	0.00981871	-0.147094
43688.2	-35604.3	-13694.1	20.2212	0.619977	0.00816909	-0.147545
43688.2	-35604.1	-13693.8	20.2312	0.620004	0.00647101	-0.148242
43688.2	-35603.9	-13693.5	20.2414	0.620025	0.00481812	-0.149208
43688.2	-35603.8	-13693.2	20.2518	0.619987	0.0029852	-0.150616
43688.2	-35603.6	-13692.9	20.2622	0.619922	0.0010334	-0.152402
43688.3	-35603.5	-13692.6	20.2724	0.620065	-0.000164037	-0.153872
43688.3	-35603.3	-13692.3	20.2823	0.620301	-0.000218798	-0.154564
43688.3	-35603.1	-13692	20.2924	0.619751	3.87316e-05	-0.15467
43688.3	-35603	-13691.7	20.3027	0.618064	3.45681e-05	-0.154288
43688.3	-35602.8	-13691.4	20.3131	0.61613	8.40757e-06	-0.153179
43688.3	-35602.6	-13691.1	20.3234	0.614459	6.25591e-05	-0.151439
43688.4	-35602.5	-13690.8	20.3335	0.612657	-9.71166e-05	-0.149813
43688.4	-35602.3	-13690.5	20.3435	0.610804	-0.000291437	-0.148696
43688.4	-35602.1	-13690.2	20.3536	0.609792	0.000399174	-0.14788
43688.4	-35602	-13689.8	20.364	0.609834	0.00216925	-0.147268
43688.4	-35601.8	-13689.5	20.3741	0.610059	0.00407577	-0.146995
43688.5	-35601.7	-13689.3	20.3843	0.610035	0.00573777	-0.14702
43688.5	-35601.5	-13689	20.3954	0.609992	0.00757313	-0.147068
43688.5	-35601.3	-13688.7	20.4073	0.610008	0.00937597	-0.14705
43688.5	-35601.2	-13688.3	20.4183	0.609969	0.0102438	-0.147091
43688.5	-35601	-13688	20.4283	0.609937	0.0101321	-0.147125
43688.5	-35600.8	-13687.7	20.4395	0.610148	0.0099312	-0.146879
43688.6	-35600.7	-13687.4	20.4518	0.610227	0.00996918	-0.146285
43688.6	-35600.5	-13687.1	20.463	0.609288	0.0100197	-0.145463
43688.6	-35600.4	-13686.8	20.4727	0.607458	0.0100082	-0.144365
43688.6	-35600.2	-13686.5	20.4826	0.605639	0.00999487	-0.142834
43688.6	-35600	-13686.1	20.493	0.603973	0.00999812	-0.14109
43688.6	-35599.8	-13685.9	20.5034	0.602053	0.0100015	-0.139633
43688.7	-35599.7	-13685.6	20.5137	0.600322	0.0100005	-0.138591
43688.7	-35599.5	-13685.3	20.5237	0.599701	0.00999923	-0.137842
43688.7	-35599.4	-13685	20.5337	0.599917	0.00999954	-0.137349
43688.7	-35599.2	-13684.6	20.5439	0.600078	0.0100015	-0.137126
43688.7	-35599	-13684.3	20.5542	0.600018	0.0100011	-0.137194
43688.7	-35598.9	-13684	20.5646	0.599975	0.00999437	-0.137572
43688.8	-35598.7	-13683.7	20.5749	0.599994	0.00999674	-0.138211
43688.8	-35598.5	-13683.4	20.5849	0.600022	0.0100226	-0.139054
43688.8	-35598.4	-13683.1	20.5949	0.60001	0.0100124	-0.140256
43688.8	-35598.2	-13682.8	20.6051	0.599937	0.00991669	-0.141958
43688.8	-35598	-13682.5	20.6154	0.599976	0.00996803	-0.143633
43688.8	-35597.9	-13682.2	20.6259	0.600241	0.0103263	-0.144596
43688.9	-35597.7	-13681.9	20.6361	0.600046	0.0100629	-0.144879
43688.9	-35597.6	-13681.6	20.646	0.598696	0.00835351	-0.144688
43688.9	-35597.4	-13681.3	20.6561	0.596777	0.00671366	-0.143865
43688.9	-35597.2	-13680.9	20.6666	0.595054	0.00669223	-0.142286
43688.9	-35597	-13680.6	20.6767	0.593333	0.00666667	-0.140523
43688.9	-35596.9	-13680.3	20.6853	0.591381	0.00493836	-0.139197
43689	-35596.7	-13680	20.6939	0.589948	0.00328545	-0.1383
43689	-35596.6	-13679.7	20.7036	0.589676	0.00333385	-0.137518
43689	-35596.4	-13679.4	20.7139	0.590023	0.00328259	-0.136043
43689	-35596.2	-13679.1	20.7242	0.589726	0.00157426	-0.133024
43689	-35596	-13678.7	20.7346	0.585937	-0.000123715	-0.127789
43689	-35595.9	-13678.5	20.7453	0.576822	-0.000323697	-0.11983
43689.1	-35595.7	-13678.2	20.7549	0.56433	4.88842e-05	-0.108984
43689.1	-35595.6	-13677.9	20.763	0.550114	9.4463e-05	-0.0956405
43689.1	-35595.4	-13677.5	20.7717	0.533529	-1.68543e-05	-0.0813678
43689.1	-35595.2	-13677.2	20.7821	0.51533	-4.78376e-05	-0.0675726
43689.1	-35595	-13676.9	20.7922	0.500387	2.60661e-05	-0.0548719
43689.1	-35594.9	-13676.6	20.8009	0.491291	0.00010292	-0.0440122
43689.2	-35594.7	-13676.3	20.8092	0.484818	-0.000105942	-0.0362259
43689.2	-35594.5	-13676	20.8177	0.47917	-0.000379924	-0.0319525
43689.2	-35594.4	-13675.6	20.8255	0.476182	0.000404882	-0.0301783
43689.2	-35594.2	-13675.3	20.8322	0.47625	0.00233496	-0.0309434
43689.2	-35594	-13675	20.8394	0.476699	0.00358005	-0.0363511
43689.3	-35593.9	-13674.7	20.8477	0.476436	0.00348393	-0.0485614
43689.3	-35593.7	-13674.5	20.8564	0.477119	0.00337795	-0.0695299
43689.3	-35593.6	-13674.1	20.865	0.479061	0.00359637	-0.101803
43689.3	-35593.4	-13673.8	20.8735	0.48031	0.00280761	-0.148718
43689.3	-35593.2	-13673.4	20.8821	0.480205	0.000909186	-0.209846
43689.3	-35593	-13673.1	20.8908	0.479909	-0.000511553	-0.279993
43689.4	-35592.9	-13672.9	20.8993	0.479945	-0.000553291	-0.355289
43689.4	-35592.7	-13672.6	20.9066	0.480024	0.000796193	-0.43354
43689.4	-35592.5	-13672.2	20.9133	0.480013	0.00271229	-0.510152
43689.4	-35592.4	-13671.9	20.9209	0.479993	0.00359264	-0.578069
43689.4	-35592.2	-13671.6	20.9296	0.479997	0.00339465	-0.634498
43689.4	-35592	-13671.3	20.9385	0.480002	0.00345707	-0.680694
43689.5	-35591.9	-13671	20.9471	0.480001	0.0035635	-0.717726
43689.5	-35591.7	-13670.7	20.9553	0.479999	0.00237535	-0.746434
43689.5	-35591.5	-13670.4	20.9636	0.48	0.000479719	-0.768177
43689.5	-35591.3	-13670	20.9724	0.480001	-0.000347155	-0.784579
43689.5	-35591.2	-13669.7	20.981	0.480001	-0.000100689	-0.796079
43689.5	-35591	-13669.4	20.9882	0.479996	9.42327e-05	-0.802391
43689.6	-35590.9	-13669.1	20.9949	0.479997	2.12116e-05	-0.80408
43689.6	-35590.7	-13668.8	21.003	0.480016	-2.61864e-05	-0.802261
43689.6	-35590.5	-13668.5	21.0115	0.480011	-5.5597e-06	-0.798409
43689.6	-35590.3	-13668.1	21.0187	0.479942	6.33509e-06	-0.794036
43689.6	-35590.1	-13667.8	21.0254	0.479967	8.57434e-07	-0.789503
43689.6	-35590	-13667.5	21.0334	0.480228	-1.4632e-07	-0.78455
43689.7	-35589.8	-13667.2	21.0423	0.480088	4.4459e-07	-0.778581
43689.7	-35589.7	-13666.9	21.0508	0.4788	-6.1211e-06	-0.770769
43689.7	-35589.5	-13666.6	21.059	0.476888	-2.36363e-06	-0.759749
43689.7	-35589.3	-13666.2	21.0674	0.475154	2.42282e-05	-0.744144
43689.7	-35589.1	-13665.9	21.0761	0.473444	4.67794e-06	-0.723586
43689.7	-35589	-13665.6	21.0851	0.471478	-9.45506e-05	-0.69821
43689.8	-35588.8	-13665.3	21.0933	0.47	1.34004e-13	-0.668845
43689.8	-35588.7	-13665	21.1	0.46972	0.000374508	-0.636267
43689.8	-35588.5	-13664.7	21.1067	0.47	-5.07151e-13	-0.600218
43689.8	-35588.3	-13664.3	21.1149	0.470071	-0.0018248	-0.560497
43689.8	-35588.1	-13664	21.1239	0.469997	-0.00337535	-0.518159
43689.8	-35588	-13663.7	21.1326	0.469982	-0.00328851	-0.474678
43689.9	-35587.8	-13663.4	21.141	0.470002	-0.0034471	-0.431881
43689.9	-35587.6	-13663.1	21.1492	0.470005	-0.00524078	-0.391225
43689.9	-35587.5	-13662.8	21.1577	0.47	-0.00674892	-0.352912
43689.9	-35587.3	-13662.4	21.1666	0.469999	-0.00663336	-0.317066
43689.9	-35587.1	-13662.1	21.1746	0.47	-0.00683268	-0.284203
43689.9	-35587	-13661.8	21.181	0.47	-0.00859706	-0.254536
43690	-35586.8	-13661.5	21.1881	0.47	-0.0101685	-0.227382
43690	-35586.6	-13661.2	21.1968	0.47	-0.0102902	-0.202147
43690	-35586.4	-13660.9	21.2051	0.47	-0.00994318	-0.178762
43690	-35586.2	-13660.5	21.2118	0.47	-0.00992762	-0.157671
43690	-35586.1	-13660.2	21.2189	0.47	-0.010018	-0.140196
43690	-35585.9	-13659.9	21.2276	0.470001	-0.0100179	-0.127137
43690.1	-35585.8	-13659.6	21.2364	0.469998	-0.00999445	-0.118211
43690.1	-35585.6	-13659.3	21.2447	0.469994	-0.00999518	-0.112917
43690.1	-35585.4	-13658.9	21.2529	0.470007	-0.0100014	-0.110582
43690.1	-35585.2	-13658.6	21.2615	0.47002	-0.0100012	-0.110468
43690.1	-35585.1	-13658.3	21.2704	0.469968	-0.00999959	-0.111759
43690.2	-35584.9	-13658	21.2792	0.469928	-0.00999975	-0.113557
43690.2	-35584.7	-13657.7	21.2866	0.470139	-0.0100001	-0.114901
43690.2	-35584.6	-13657.4	21.2929	0.470277	-0.00999994	-0.115426
43690.2	-35584.4	-13657	21.3005	0.469432	-0.0100002	-0.115409
43690.2	-35584.2	-13656.7	21.3094	0.467594	-0.0100005	-0.11488
43690.2	-35584	-13656.4	21.3172	0.465723	-0.00999892	-0.113598
43690.3	-35583.9	-13656.1	21.3237	0.464063	-0.00999835	-0.111819
43690.3	-35583.7	-13655.8	21.3314	0.462196	-0.0100045	-0.110247
43690.3	-35583.5	-13655.5	21.3401	0.460457	-0.0100063	-0.109206
43690.3	-35583.4	-13655.1	21.3475	0.459735	-0.00998305	-0.1087
43690.3	-35583.2	-13654.8	21.3541	0.459904	-0.00997896	-0.108763
43690.3	-35583	-13654.5	21.3621	0.460073	-0.0100692	-0.109445
43690.4	-35582.8	-13654.2	21.371	0.460021	-0.0100695	-0.11067
43690.4	-35582.7	-13653.9	21.3782	0.45998	-0.00971636	-0.112267
43690.4	-35582.5	-13653.5	21.3845	0.459994	-0.00973483	-0.113931
43690.4	-35582.3	-13653.2	21.3926	0.460005	-0.0112125	-0.115315
43690.4	-35582.1	-13652.9	21.4014	0.460001	-0.0130855	-0.116353
43690.4	-35582	-13652.6	21.4087	0.459999	-0.0134022	-0.117131
43690.5	-35581.8	-13652.3	21.4154	0.46	-0.0132238	-0.117604
43690.5	-35581.7	-13652	21.4234	0.46	-0.0146355	-0.117703
43690.5	-35581.5	-13651.6	21.432	0.46	-0.0164843	-0.117647
43690.5	-35581.3	-13651.3	21.4391	0.46	-0.0167304	-0.117707
43690.5	-35581.1	-13650.9	21.4458	0.46	-0.016589	-0.117676
43690.5	-35580.9	-13650.6	21.4539	0.46	-0.0180714	-0.117339
43690.6	-35580.8	-13650.3	21.4628	0.46	-0.0199303	-0.117587
43690.6	-35580.6	-13650	21.4713	0.46	-0.0203141	-0.119575
43690.6	-35580.4	-13649.7	21.4795	0.46	-0.0200061	-0.123852
43690.6	-35580.3	-13649.3	21.488	0.460001	-0.0201661	-0.130886
43690.6	-35580.1	-13649	21.4967	0.46	-0.02	-0.141612
43690.6	-35579.9	-13648.7	21.5052	0.459995	-0.0185529	-0.156436
43690.7	-35579.8	-13648.4	21.5139	0.460001	-0.0165544	-0.173091
43690.7	-35579.6	-13648.1	21.5226	0.460018	-0.0148464	-0.188923
43690.7	-35579.4	-13647.7	21.5304	0.459997	-0.0132338	-0.202209
43690.7	-35579.2	-13647.4	21.5365	0.459919	-0.0115223	-0.21192
43690.7	-35579	-13647.1	21.5429	0.459922	-0.0102499	-0.218687
43690.7	-35578.9	-13646.8	21.5518	0.460135	-0.0100281	-0.223421
43690.8	-35578.7	-13646.5	21.5615	0.459851	-0.00987248	-0.225617
43690.8	-35578.5	-13646.1	21.5685	0.458296	-0.0083348	-0.224492
43690.8	-35578.4	-13645.8	21.5744	0.456341	-0.00633534	-0.221695
43690.8	-35578.2	-13645.4	21.5808	0.454661	-0.00465156	-0.218781
43690.8	-35578	-13645.1	21.5887	0.452879	-0.00288054	-0.216222
43690.8	-35577.8	-13644.8	21.5975	0.450948	-0.000950633	-0.214316
43690.9	-35577.7	-13644.5	21.6054	0.449801	0.000199294	-0.213324
43690.9	-35577.5	-13644.2	21.6118	0.449788	0.00021355	-0.213247
43690.9	-35577.3	-13643.9	21.619	0.450052	-5.2747e-05	-0.213647
43690.9	-35577.1	-13643.5	21.6279	0.450052	-5.38668e-05	-0.214195
43690.9	-35577	-13643.2	21.6359	0.449984	1.83191e-05	-0.214819
43691	-35576.8	-13642.9	21.6425	0.449987	1.96556e-05	-0.215061
43691	-35576.6	-13642.6	21.6499	0.450005	-1.59166e-05	-0.213859
43691	-35576.5	-13642.3	21.6586	0.450003	-3.01435e-05	-0.210345
43691	-35576.3	-13641.9	21.6663	0.449999	4.30642e-05	-0.20397
43691	-35576.1	-13641.6	21.6728	0.449999	9.4193e-05	-0.194563
43691	-35575.9	-13641.2	21.6806	0.450001	-0.000179634	-0.18246
