# Supplementary material for: Extraction of driving behavior primitives considering driver expectation and vehicle dynamics
Source: PLoS One. 2025 Dec 31;20(12):e0340123. doi: 10.1371/journal.pone.0340123 (PMC12755792; doi:10.1371/journal.pone.0340123)
Supplement: S1 File — (ZIP) [file pone.0340123.s001.zip › DataSetForPimitiveExaction-1/straight driving/c17_s_4.xlsx]

## Sheet: Sheet1
761.333	-36147.5	-14544.6	5.05	-0.00999963	0.0255307	-0.148078
761.35	-36147.4	-14544.6	5.05	-0.0100014	0.0151433	-0.110233
761.367	-36147.3	-14544.6	5.05	-0.00999458	0.00264581	-0.0728635
761.384	-36147.2	-14544.7	5.05	-0.0100146	-0.011974	-0.0383396
761.401	-36147.1	-14544.7	5.05	-0.00994355	-0.0195127	-0.0142004
761.418	-36147	-14544.7	5.05	-0.0102113	-0.0229672	0.00333908
761.435	-36147	-14544.7	5.05	-0.00957428	-0.0264279	0.023673
761.452	-36146.9	-14544.8	5.05001	-0.0283151	-0.0299266	0.0522879
761.469	-36146.8	-14544.8	5.04997	-0.0667845	-0.0299101	0.0981248
761.486	-36146.7	-14544.8	5.05	-0.13	-0.0333333	0.155773
761.503	-36146.6	-14544.9	5.04667	-0.18	-0.0333333	0.212418
761.52	-36146.6	-14544.9	5.04333	-0.23	-0.03	0.265795
761.537	-36146.5	-14544.9	5.03637	-0.290602	-0.0228954	0.329568
761.554	-36146.4	-14545	5.03306	-0.360755	-0.0163283	0.394965
761.571	-36146.3	-14545	5.02625	-0.427128	-0.0094378	0.461336
761.588	-36146.2	-14545	5.01897	-0.486012	0.00101	0.520274
761.605	-36146.2	-14545	5.0088	-0.527622	0.00744863	0.563173
761.622	-36146.1	-14545.1	4.99878	-0.56015	0.0138963	0.596326
761.639	-36146	-14545.1	4.98817	-0.588331	0.0173041	0.627337
761.656	-36145.9	-14545.1	4.97828	-0.6192	0.0202227	0.658237
761.673	-36145.8	-14545.1	4.96812	-0.657448	0.0199435	0.69411
761.69	-36145.8	-14545.2	4.95771	-0.698934	0.0200164	0.731575
761.707	-36145.7	-14545.2	4.94716	-0.729685	0.0200042	0.761005
761.724	-36145.6	-14545.2	4.93334	-0.750674	0.019967	0.782124
761.741	-36145.5	-14545.3	4.91912	-0.76312	0.0201616	0.796647
761.758	-36145.4	-14545.3	4.90703	-0.772937	0.0193038	0.806692
761.775	-36145.4	-14545.3	4.89618	-0.782697	0.0155635	0.814618
761.792	-36145.3	-14545.4	4.88176	-0.786931	0.01215	0.816654
761.809	-36145.2	-14545.4	4.86874	-0.779072	0.00884039	0.808542
761.826	-36145.1	-14545.4	4.85499	-0.75736	0.00542067	0.789348
761.843	-36145.1	-14545.4	4.84114	-0.728223	0.00193745	0.764304
761.86	-36145	-14545.5	4.82769	-0.704612	-0.00136439	0.741539
761.877	-36144.9	-14545.5	4.81537	-0.685453	-0.00473133	0.722661
761.894	-36144.8	-14545.5	4.80529	-0.671389	-0.00850976	0.708444
761.911	-36144.7	-14545.6	4.79535	-0.661913	-0.0102647	0.698298
761.928	-36144.7	-14545.6	4.78502	-0.653032	-0.00993738	0.689995
761.945	-36144.6	-14545.6	4.77455	-0.646584	-0.0100127	0.682606
761.962	-36144.5	-14545.6	4.76507	-0.63951	-0.0100148	0.676792
761.979	-36144.4	-14545.7	4.75278	-0.634663	-0.00993249	0.671605
761.996	-36144.4	-14545.7	4.73838	-0.631033	-0.0102798	0.668513
762.013	-36144.3	-14545.7	4.72735	-0.630138	-0.00827006	0.666437
762.03	-36144.2	-14545.7	4.71704	-0.62794	-0.00459665	0.664532
762.047	-36144.1	-14545.8	4.70712	-0.625324	-0.000893313	0.65918
762.064	-36144.1	-14545.8	4.69478	-0.614215	0.00019812	0.647236
762.081	-36144	-14545.8	4.68264	-0.589286	-4.40254e-05	0.623866
762.098	-36143.9	-14545.9	4.67515	-0.555911	1.19799e-05	0.595976
762.115	-36143.8	-14545.9	4.66864	-0.529275	-3.173e-06	0.570825
762.132	-36143.8	-14545.9	4.66186	-0.510449	6.7021e-07	0.550238
762.149	-36143.7	-14545.9	4.65253	-0.494716	-1.75128e-07	0.530302
762.166	-36143.6	-14546	4.64208	-0.46827	2.32065e-08	0.505164
762.183	-36143.6	-14546	4.63455	-0.43036	6.56295e-08	0.47047
762.2	-36143.5	-14546	4.62757	-0.392495	-2.90935e-07	0.436691
762.217	-36143.4	-14546	4.62408	-0.364081	1.09812e-06	0.408662
762.234	-36143.3	-14546.1	4.61756	-0.342491	-2.95125e-06	0.384027
762.251	-36143.2	-14546.1	4.61079	-0.319654	1.14511e-05	0.360301
762.268	-36143.2	-14546.1	4.60397	-0.29078	-4.28525e-05	0.331734
762.285	-36143.1	-14546.1	4.60018	-0.252272	8.63521e-05	0.297222
762.302	-36143	-14546.2	4.59686	-0.218326	-0.00311188	0.265364
762.319	-36143	-14546.2	4.59357	-0.191747	-0.00646304	0.235989
762.336	-36142.9	-14546.2	4.59	-0.156667	-0.01	0.203704
762.353	-36142.8	-14546.2	4.59	-0.116667	-0.0133333	0.168845
762.37	-36142.7	-14546.3	4.58667	-0.0733333	-0.02	0.135076
762.387	-36142.7	-14546.3	4.58311	-0.0417625	-0.0235448	0.10651
762.404	-36142.6	-14546.3	4.57991	-0.0188673	-0.0267216	0.0908592
762.421	-36142.5	-14546.4	4.58003	-0.00244451	-0.0267905	0.0836488
762.438	-36142.4	-14546.4	4.57993	0.0114331	-0.0302287	0.0829882
762.455	-36142.4	-14546.4	4.58024	0.0208639	-0.0299429	0.08661
762.472	-36142.3	-14546.4	4.58377	0.0275277	-0.0299998	0.0937826
762.489	-36142.2	-14546.5	4.58735	0.0341498	-0.0300869	0.109094
762.506	-36142.1	-14546.5	4.59021	0.0373103	-0.0296317	0.136844
762.523	-36142.1	-14546.5	4.58995	0.0401207	-0.025994	0.184436
762.54	-36142	-14546.5	4.59002	0.040469	-0.0225466	0.250264
762.557	-36141.9	-14546.6	4.59	0.0441591	-0.0192173	0.319113
762.574	-36141.9	-14546.6	4.59	0.0476019	-0.0158754	0.391288
762.591	-36141.8	-14546.6	4.59	0.0503079	-0.0121623	0.467934
762.608	-36141.7	-14546.6	4.59	0.0499178	-0.00974702	0.542417
762.625	-36141.6	-14546.7	4.58999	0.0500206	-0.0100225	0.616879
762.642	-36141.6	-14546.7	4.59006	0.0499938	-0.0101782	0.685875
762.659	-36141.5	-14546.7	4.58977	0.0500016	-0.00911227	0.74035
762.676	-36141.4	-14546.7	4.591	0.0499996	-0.00540099	0.789739
762.693	-36141.3	-14546.8	4.59474	0.0500001	-0.0017349	0.83679
762.71	-36141.3	-14546.8	4.59825	0.05	0.000297151	0.881205
762.727	-36141.2	-14546.8	4.60026	0.05	-0.000129714	0.928226
762.744	-36141.1	-14546.9	4.59993	0.05	0.000278136	0.97383
762.761	-36141	-14546.9	4.60002	0.05	-0.00132505	1.01417
762.778	-36141	-14546.9	4.59999	0.05	-0.0048843	1.04978
762.795	-36140.9	-14546.9	4.6	0.05	-0.00855979	1.08026
762.812	-36140.8	-14547	4.6	0.05	-0.0102846	1.10423
762.829	-36140.8	-14547	4.60001	0.05	-0.00993282	1.12286
762.846	-36140.7	-14547	4.59998	0.05	-0.0100186	1.13784
762.863	-36140.6	-14547	4.60008	0.05	-0.00999506	1.14874
762.88	-36140.5	-14547.1	4.59973	0.05	-0.0100011	1.15744
762.897	-36140.5	-14547.1	4.60198	0.05	-0.00999969	1.1645
762.914	-36140.4	-14547.1	4.60545	0.05	-0.0100001	1.17036
762.931	-36140.3	-14547.1	4.60921	0.05	-0.00999998	1.17461
762.948	-36140.2	-14547.2	4.61019	0.05	-0.01	1.17634
762.965	-36140.2	-14547.2	4.60995	0.05	-0.01	1.17648
762.982	-36140.1	-14547.2	4.61001	0.05	-0.01	1.17653
762.999	-36140	-14547.3	4.61	0.05	-0.01	1.17573
763.016	-36139.9	-14547.3	4.61	0.05	-0.01	1.17387
763.033	-36139.9	-14547.3	4.61	0.05	-0.01	1.1705
763.05	-36139.8	-14547.3	4.61	0.05	-0.01	1.1681
763.067	-36139.7	-14547.4	4.60998	0.05	-0.01	1.16597
763.084	-36139.7	-14547.4	4.61004	0.05	-0.01	1.16372
763.101	-36139.6	-14547.4	4.60984	0.05	-0.01	1.16053
763.118	-36139.5	-14547.4	4.61288	0.05	-0.01	1.15725
763.135	-36139.4	-14547.5	4.61645	0.05	-0.00999999	1.1538
763.152	-36139.3	-14547.5	4.61989	0.05	-0.01	1.15051
763.169	-36139.3	-14547.5	4.62003	0.05	-0.00999988	1.14727
763.186	-36139.2	-14547.5	4.62	0.05	-0.01	1.14379
763.203	-36139.1	-14547.6	4.62	0.05	-0.01	1.1427
763.22	-36139.1	-14547.6	4.62	0.05	-0.01	1.14815
763.237	-36139	-14547.6	4.62	0.0499998	-0.010028	1.16342
763.254	-36138.9	-14547.7	4.62	0.0500006	-0.00989244	1.18429
763.271	-36138.8	-14547.7	4.62	0.0499977	-0.00644667	1.20606
763.288	-36138.8	-14547.7	4.62002	0.0500179	-0.00287953	1.22669
763.305	-36138.7	-14547.7	4.61993	0.049932	0.000157498	1.24502
763.322	-36138.6	-14547.8	4.62026	0.05026	-4.03003e-05	1.26535
763.339	-36138.5	-14547.8	4.62397	0.0539915	1.33025e-05	1.29248
763.356	-36138.4	-14547.8	4.62733	0.0572488	2.85322e-06	1.32132
763.373	-36138.4	-14547.8	4.63021	0.0605444	-2.45602e-05	1.35472
763.39	-36138.3	-14547.9	4.62992	0.0645814	0.000129788	1.39121
763.407	-36138.2	-14547.9	4.63005	0.0719924	-0.000535467	1.42941
763.424	-36138.2	-14547.9	4.62986	0.0831114	-0.00418735	1.46785
763.441	-36138.1	-14547.9	4.63072	0.0974421	-0.0078182	1.50426
763.458	-36138	-14548	4.63432	0.110394	-0.0102582	1.53101
763.475	-36137.9	-14548	4.6379	0.124628	-0.00997616	1.55107
763.492	-36137.9	-14548	4.64011	0.144568	-0.00982212	1.5624
763.509	-36137.8	-14548	4.64085	0.176926	-0.0108879	1.56198
763.526	-36137.7	-14548.1	4.64446	0.233051	-0.014598	1.54902
763.543	-36137.6	-14548.1	4.6492	0.308577	-0.0182696	1.52389
763.56	-36137.6	-14548.1	4.65587	0.383144	-0.0202803	1.49271
763.577	-36137.5	-14548.2	4.66409	0.459902	-0.0199314	1.45365
763.594	-36137.4	-14548.2	4.67487	0.539707	-0.0200195	1.40819
763.611	-36137.3	-14548.2	4.68459	0.617412	-0.0199949	1.35884
763.628	-36137.3	-14548.2	4.69508	0.696389	-0.0200009	1.30523
763.645	-36137.2	-14548.3	4.70508	0.763466	-0.0200012	1.25452
763.662	-36137.1	-14548.3	4.7168	0.81732	-0.0199942	1.2128
763.679	-36137.1	-14548.3	4.73055	0.864449	-0.0200207	1.17184
763.696	-36137	-14548.3	4.74668	0.910801	-0.0199152	1.13101
763.713	-36136.9	-14548.4	4.76103	0.957094	-0.0203182	1.0894
763.73	-36136.8	-14548.4	4.77691	1.00609	-0.018089	1.04288
763.747	-36136.7	-14548.4	4.79402	1.05202	-0.0145169	0.996878
763.764	-36136.7	-14548.5	4.81257	1.09287	-0.0109064	0.953785
763.781	-36136.6	-14548.5	4.83383	1.13033	-0.00982649	0.912935
763.798	-36136.5	-14548.5	4.85422	1.15973	-0.0100657	0.878787
763.815	-36136.4	-14548.5	4.87397	1.18112	-0.00991336	0.852386
763.832	-36136.4	-14548.6	4.89503	1.19947	-0.0102425	0.828662
763.849	-36136.3	-14548.6	4.91539	1.21389	-0.00756277	0.809041
763.866	-36136.2	-14548.6	4.93516	1.22461	-0.00416853	0.79242
763.883	-36136.1	-14548.6	4.95629	1.23218	-0.000424709	0.777012
763.9	-36136	-14548.7	4.97654	1.23878	0.000108424	0.76371
763.917	-36136	-14548.7	4.99636	1.24563	-2.8506e-05	0.750626
763.934	-36135.9	-14548.7	5.01752	1.2498	4.65791e-06	0.738704
763.951	-36135.8	-14548.8	5.03774	1.25005	-2.09718e-07	0.729625
763.968	-36135.7	-14548.8	5.0574	1.25	-3.83293e-06	0.722999
763.985	-36135.6	-14548.8	5.08185	1.24998	8.3828e-06	0.716071
764.002	-36135.5	-14548.8	5.10542	1.25009	-3.24731e-05	0.710514
764.019	-36135.5	-14548.9	5.12546	1.24689	0.000121509	0.706139
764.036	-36135.4	-14548.9	5.14667	1.24333	-0.00333333	0.701525
764.053	-36135.3	-14548.9	5.16667	1.24	-0.00333333	0.696078
764.07	-36135.2	-14549	5.19	1.24	-0.00333333	0.687364
764.087	-36135.1	-14549	5.21119	1.23643	-0.00332065	0.673233
764.104	-36135	-14549	5.23116	1.23315	-0.00337341	0.651026
764.121	-36135	-14549.1	5.25123	1.22979	-0.00318502	0.62225
764.138	-36134.9	-14549.1	5.27244	1.22626	0.000217553	0.587533
764.155	-36134.8	-14549.1	5.2923	1.22295	-5.80568e-05	0.556392
764.172	-36134.7	-14549.1	5.31247	1.2196	1.46708e-05	0.527114
764.189	-36134.6	-14549.2	5.33364	1.21597	-3.76128e-06	0.499821
764.206	-36134.5	-14549.2	5.35346	1.21312	-5.39923e-06	0.474757
764.223	-36134.5	-14549.2	5.37371	1.21887	2.52027e-05	0.445113
764.24	-36134.4	-14549.3	5.39488	1.23864	-0.000129956	0.408239
764.257	-36134.3	-14549.3	5.41447	1.26224	0.000535342	0.370283
764.274	-36134.2	-14549.3	5.43556	1.28533	0.00418801	0.333357
764.291	-36134.1	-14549.4	5.46044	1.30516	0.00781502	0.298783
764.308	-36134	-14549.4	5.48338	1.32189	0.0102702	0.269272
764.325	-36133.9	-14549.4	5.50726	1.34397	0.00993188	0.236803
764.342	-36133.9	-14549.5	5.53176	1.37607	0.0100214	0.199426
764.359	-36133.7	-14549.5	5.55473	1.4116	0.00999026	0.16133
764.376	-36133.7	-14549.5	5.57878	1.44761	0.0100172	0.11853
764.393	-36133.6	-14549.5	5.60289	1.4907	0.00993073	0.0712853
764.41	-36133.5	-14549.6	5.62726	1.5376	0.0102594	0.0203635
764.427	-36133.4	-14549.6	5.65475	1.59267	0.00878364	-0.0342054
764.444	-36133.3	-14549.6	5.68439	1.64154	0.00507266	-0.0852019
764.461	-36133.2	-14549.7	5.71232	1.68134	0.00152865	-0.120614
764.478	-36133.1	-14549.7	5.74165	1.71515	-0.000249169	-0.1429
764.495	-36133	-14549.7	5.77108	1.74751	6.97565e-05	-0.153998
764.512	-36132.9	-14549.8	5.7987	1.78134	-1.85511e-05	-0.164043
764.529	-36132.9	-14549.8	5.83005	1.82587	4.3798e-06	-0.180344
764.546	-36132.8	-14549.8	5.86291	1.87302	-1.21182e-06	-0.200775
764.563	-36132.7	-14549.9	5.89608	1.91389	3.21917e-07	-0.220041
764.58	-36132.6	-14549.9	5.93085	1.9514	-7.40489e-08	-0.239386
764.597	-36132.5	-14549.9	5.96513	1.98346	2.02991e-08	-0.257037
764.614	-36132.4	-14550	5.99797	2.00917	-5.38546e-09	-0.272588
764.631	-36132.3	-14550	6.03297	2.0286	1.19674e-09	-0.286236
764.648	-36132.2	-14550	6.06705	2.04314	-3.25651e-10	-0.297681
764.665	-36132.1	-14550.1	6.09995	2.054	8.62655e-11	-0.306922
764.682	-36132	-14550.1	6.13506	2.06203	-1.8264e-11	-0.315175
764.699	-36131.9	-14550.2	6.16898	2.06596	4.94084e-12	-0.322645
764.716	-36131.8	-14550.2	6.20194	2.06936	-1.30645e-12	-0.333135
764.733	-36131.7	-14550.2	6.23713	2.07033	2.56947e-13	-0.351108
764.75	-36131.6	-14550.3	6.27097	2.06724	-6.91915e-14	-0.37637
764.767	-36131.5	-14550.3	6.30369	2.06423	1.8255e-14	-0.405176
764.784	-36131.4	-14550.3	6.34209	2.05735	-3.15547e-15	-0.437476
764.801	-36131.3	-14550.4	6.37908	2.05384	8.46793e-16	-0.466368
764.818	-36131.2	-14550.4	6.4157	2.04734	-2.22793e-16	-0.491802
764.835	-36131.1	-14550.4	6.45131	2.04358	2.84724e-17	-0.51216
764.852	-36131	-14550.5	6.48474	2.03709	-7.62309e-18	-0.522562
764.869	-36130.9	-14550.5	6.51797	2.03039	1.99854e-18	-0.524118
764.886	-36130.8	-14550.5	6.55333	2.02333	-5.69936e-29	-0.518519
764.903	-36130.7	-14550.6	6.58667	2.01667	0	-0.508715
764.92	-36130.6	-14550.6	6.62	2.01	3.97755e-30	-0.495643
764.937	-36130.5	-14550.7	6.65537	1.99947	-8.67889e-21	-0.480634
764.954	-36130.3	-14550.7	6.68859	1.99298	2.32021e-21	-0.467716
764.971	-36130.2	-14550.7	6.72205	1.98625	-6.01921e-22	-0.456932
764.988	-36130.1	-14550.8	6.75739	1.9792	2.98705e-22	-0.447795
765.005	-36130	-14550.8	6.7905	1.97254	-7.98208e-23	-0.440475
765.022	-36129.9	-14550.9	6.82412	1.96593	2.05726e-23	-0.435017
765.039	-36129.8	-14550.9	6.85937	1.95824	-7.65875e-24	-0.429677
765.056	-36129.7	-14550.9	6.89254	1.94887	2.04409e-24	-0.429476
765.073	-36129.6	-14551	6.92576	1.941	-5.17324e-25	-0.435277
765.09	-36129.5	-14551	6.95724	1.92186	1.42549e-25	-0.446992
765.107	-36129.3	-14551.1	6.98675	1.89575	6.98718e-26	-0.454458
765.124	-36129.3	-14551.1	7.01818	1.85737	-4.17517e-25	-0.456236
765.141	-36129.1	-14551.1	7.05269	1.81889	2.02381e-24	-0.45325
765.158	-36129	-14551.2	7.08213	1.78329	-7.65265e-24	-0.4501
765.175	-36128.9	-14551.2	7.11168	1.75036	2.81261e-23	-0.446432
765.192	-36128.8	-14551.3	7.1407	1.71997	-1.26572e-22	-0.441797
765.209	-36128.7	-14551.3	7.16932	1.69488	4.77081e-22	-0.437345
765.226	-36128.6	-14551.3	7.19779	1.6721	-1.74034e-21	-0.433672
765.243	-36128.4	-14551.4	7.22799	1.65282	7.56587e-21	-0.431513
765.26	-36128.3	-14551.4	7.25534	1.63639	-2.84809e-20	-0.42978
765.277	-36128.2	-14551.5	7.28534	1.62061	1.02936e-19	-0.428597
765.294	-36128.1	-14551.5	7.31266	1.60686	-4.35998e-19	-0.428423
765.311	-36128	-14551.5	7.33906	1.59478	1.63945e-18	-0.429749
765.328	-36127.9	-14551.6	7.36658	1.58658	-5.85611e-18	-0.430828
765.345	-36127.7	-14551.6	7.39467	1.57943	2.43027e-17	-0.431908
765.362	-36127.6	-14551.7	7.41877	1.57507	-9.12962e-17	-0.433392
765.379	-36127.5	-14551.7	7.44476	1.56952	3.212e-16	-0.436516
765.396	-36127.4	-14551.8	7.47252	1.56472	-1.31116e-15	-0.439284
765.413	-36127.3	-14551.8	7.49917	1.55943	4.92141e-15	-0.4414
765.43	-36127.2	-14551.8	7.52455	1.55444	-1.69698e-14	-0.443375
765.447	-36127	-14551.9	7.55049	1.5507	6.83343e-14	-0.448097
765.464	-36126.9	-14551.9	7.57712	1.55255	-2.56301e-13	-0.458234
765.481	-36126.8	-14552	7.60502	1.56943	8.59605e-13	-0.478984
765.498	-36126.7	-14552	7.63231	1.59533	-3.42199e-12	-0.507258
765.515	-36126.5	-14552.1	7.65863	1.62233	1.28263e-11	-0.540175
765.532	-36126.4	-14552.1	7.68669	1.64761	-4.13139e-11	-0.580283
765.549	-36126.3	-14552.2	7.71395	1.67146	1.62862e-10	-0.623137
765.566	-36126.2	-14552.2	7.73985	1.69209	-6.10081e-10	-0.663131
765.583	-36126.1	-14552.2	7.77125	1.71074	1.84293e-09	-0.700019
765.6	-36125.9	-14552.3	7.79865	1.72167	-7.20362e-09	-0.73025
765.617	-36125.8	-14552.3	7.82774	1.73194	2.69704e-08	-0.759569
765.634	-36125.7	-14552.4	7.85967	1.73634	-7.24428e-08	-0.786909
765.651	-36125.5	-14552.4	7.88981	1.73975	2.81074e-07	-0.808306
765.668	-36125.4	-14552.5	7.91991	1.74003	-1.05184e-06	-0.825747
765.685	-36125.3	-14552.5	7.94827	1.74008	2.11955e-06	-0.846149
765.702	-36125.1	-14552.6	7.97835	1.73689	-8.1702e-06	-0.870055
765.719	-36125	-14552.6	8.00495	1.73076	3.05611e-05	-0.893023
765.736	-36124.9	-14552.6	8.03667	1.71	-1.40064e-14	-0.912854
765.753	-36124.8	-14552.7	8.06333	1.68	0.00333333	-0.921569
765.77	-36124.7	-14552.7	8.09333	1.64333	0.00333333	-0.924837
765.787	-36124.5	-14552.8	8.1216	1.60456	0.00320802	-0.929716
765.804	-36124.4	-14552.8	8.14821	1.57135	-0.00011469	-0.947094
765.821	-36124.3	-14552.9	8.17496	1.53826	2.97533e-05	-0.986735
765.838	-36124.1	-14552.9	8.20331	1.51427	-1.47652e-05	-1.05094
765.855	-36124	-14553	8.2295	1.4987	3.94559e-06	-1.12819
765.872	-36123.9	-14553	8.25286	1.49309	-1.01692e-06	-1.2147
765.889	-36123.7	-14553.1	8.2775	1.49369	3.78598e-07	-1.31045
765.906	-36123.6	-14553.1	8.30107	1.49766	-1.01121e-07	-1.39556
765.923	-36123.5	-14553.2	8.32832	1.50459	2.58701e-08	-1.47123
765.94	-36123.3	-14553.2	8.35655	1.51174	-8.56403e-09	-1.53161
765.957	-36123.2	-14553.3	8.38233	1.51764	2.28618e-09	-1.56955
765.974	-36123.1	-14553.3	8.4056	1.52091	-5.79945e-10	-1.59425
765.991	-36122.9	-14553.4	8.43111	1.5236	1.8005e-10	-1.6113
766.008	-36122.8	-14553.4	8.45772	1.52345	-4.80362e-11	-1.62439
766.025	-36122.7	-14553.5	8.48511	1.5225	1.20667e-11	-1.63465
766.042	-36122.5	-14553.5	8.51207	1.51903	-3.59783e-12	-1.64055
766.059	-36122.4	-14553.6	8.53466	1.5139	9.59246e-13	-1.63705
766.076	-36122.3	-14553.6	8.55875	1.49359	-2.38215e-13	-1.62123
766.093	-36122.1	-14553.6	8.58313	1.45831	6.90844e-14	-1.59314
766.11	-36122	-14553.7	8.60611	1.42149	-1.84055e-14	-1.56045
766.127	-36121.9	-14553.7	8.63019	1.38525	4.50885e-15	-1.52548
766.144	-36121.7	-14553.8	8.65452	1.35057	-1.28157e-15	-1.49077
766.161	-36121.5	-14553.8	8.6774	1.31903	3.4115e-16	-1.45897
766.178	-36121.4	-14553.9	8.70192	1.28931	-8.22053e-17	-1.42763
766.195	-36121.3	-14553.9	8.72433	1.26549	2.30139e-17	-1.40046
766.212	-36121.1	-14554	8.74378	1.24606	-6.12034e-18	-1.37936
766.229	-36121	-14554	8.76428	1.22709	1.44497e-18	-1.36031
766.246	-36120.9	-14554.1	8.78727	1.20987	-3.99802e-19	-1.34366
766.263	-36120.7	-14554.2	8.80846	1.19537	1.06206e-19	-1.32933
766.28	-36120.6	-14554.2	8.82948	1.18167	-2.443e-20	-1.31532
766.297	-36120.4	-14554.2	8.84742	1.16811	6.69705e-21	-1.30179
766.314	-36120.3	-14554.3	8.86624	1.15418	-1.77677e-21	-1.29015
766.331	-36120.2	-14554.3	8.88479	1.1451	3.94873e-22	-1.2802
766.348	-36120	-14554.4	8.90398	1.13858	-1.07629e-22	-1.27318
766.365	-36119.9	-14554.4	8.92406	1.13236	2.91756e-23	-1.26535
766.382	-36119.7	-14554.5	8.94495	1.12238	-8.32895e-24	-1.25528
766.399	-36119.6	-14554.6	8.96569	1.1147	1.071e-23	-1.24426
766.416	-36119.4	-14554.6	8.98255	1.10829	-3.44444e-23	-1.235
766.433	-36119.3	-14554.6	9.00204	1.10157	1.27068e-22	-1.22725
766.45	-36119.1	-14554.7	9.02011	1.09464	-3.83424e-22	-1.22006
766.467	-36119	-14554.8	9.03992	1.08756	1.49862e-21	-1.21447
766.484	-36118.9	-14554.8	9.05782	1.08387	-4.03716e-21	-1.2087
766.501	-36118.7	-14554.9	9.07776	1.0774	1.56669e-20	-1.20338
766.518	-36118.6	-14554.9	9.09471	1.07124	-5.86295e-20	-1.1943
766.535	-36118.4	-14555	9.11231	1.0546	1.18144e-19	-1.17868
766.552	-36118.3	-14555	9.12898	1.03148	-4.55408e-19	-1.15807
766.569	-36118.1	-14555.1	9.14587	1.00774	1.70348e-18	-1.13842
766.586	-36118	-14555.1	9.15667	0.993333	0	-1.11874
766.603	-36118	-14555.1	9.17	0.973333	0	-1.10131
766.62	-36117.7	-14555.2	9.18667	0.953333	0	-1.07952
766.637	-36117.5	-14555.3	9.21125	0.92543	-3.92271e-16	-1.05875
766.654	-36117.4	-14555.3	9.22759	0.912601	1.49625e-15	-1.04043
766.671	-36117.3	-14555.4	9.24426	0.895503	-5.58853e-15	-1.02395
766.688	-36117.1	-14555.4	9.25824	0.873935	4.37295e-14	-1.00139
766.705	-36117	-14555.5	9.27155	0.846131	-1.66207e-13	-0.973626
766.722	-36116.8	-14555.5	9.28498	0.808786	6.19351e-13	-0.940026
766.739	-36116.6	-14555.6	9.29907	0.76957	-3.58306e-12	-0.900602
766.756	-36116.5	-14555.6	9.31242	0.730009	1.35808e-11	-0.863997
766.773	-36116.4	-14555.7	9.32536	0.693419	-5.04332e-11	-0.826392
766.79	-36116.2	-14555.8	9.33586	0.653507	2.56429e-10	-0.78336
766.807	-36116.1	-14555.8	9.34495	0.602863	-9.69781e-10	-0.730054
766.824	-36115.9	-14555.9	9.35232	0.525448	3.58483e-09	-0.657066
766.841	-36115.7	-14555.9	9.36235	0.428703	-1.69321e-08	-0.566663
766.858	-36115.6	-14556	9.36868	0.335539	6.39184e-08	-0.475434
766.875	-36115.5	-14556	9.37461	0.237319	-2.34894e-07	-0.380783
766.892	-36115.3	-14556.1	9.37798	0.139886	1.05705e-06	-0.286662
766.909	-36115.2	-14556.1	9.38029	0.0557662	-3.98429e-06	-0.207569
766.926	-36115	-14556.2	9.37994	-0.0131224	1.45342e-05	-0.139933
766.943	-36114.8	-14556.2	9.37995	-0.0646358	-6.31855e-05	-0.0901921
766.96	-36114.7	-14556.3	9.38025	-0.0928792	0.000237855	-0.0601851
766.977	-36114.6	-14556.3	9.37878	-0.109456	-0.0011388	-0.040744
766.994	-36114.4	-14556.4	9.37509	-0.122908	-0.00525579	-0.0262887
767.011	-36114.3	-14556.5	9.37146	-0.136423	-0.00688896	-0.0138716
767.028	-36114.1	-14556.5	9.37	-0.148754	-0.0066906	-0.00237584
767.045	-36113.9	-14556.6	9.36854	-0.157389	-0.00633834	0.00607748
767.062	-36113.8	-14556.6	9.36493	-0.161947	-0.00845249	0.0111642
767.079	-36113.7	-14556.7	9.36115	-0.165099	-0.010288	0.01503
767.096	-36113.5	-14556.7	9.36001	-0.168934	-0.00990138	0.0177717
767.113	-36113.4	-14556.8	9.35836	-0.17024	-0.0100971	0.0192979
767.13	-36113.2	-14556.8	9.35451	-0.16988	-0.00973222	0.019691
767.147	-36113	-14556.9	9.35118	-0.170295	-0.0119634	0.019172
767.164	-36112.9	-14556.9	9.34784	-0.168041	-0.0155031	0.0158094
767.181	-36112.8	-14557	9.34446	-0.164394	-0.0190139	0.00464671
767.198	-36112.6	-14557	9.34061	-0.160708	-0.0221228	-0.02081
767.215	-36112.5	-14557.1	9.34015	-0.159835	-0.0277798	-0.0644224
767.232	-36112.3	-14557.2	9.33764	-0.160035	-0.0351953	-0.131459
767.249	-36112.2	-14557.2	9.33415	-0.159991	-0.0397087	-0.206173
767.266	-36112	-14557.3	9.33048	-0.160003	-0.039724	-0.278692
767.283	-36111.9	-14557.3	9.33011	-0.159999	-0.04288	-0.356353
767.3	-36111.7	-14557.4	9.32736	-0.160001	-0.0431662	-0.435533
767.317	-36111.6	-14557.4	9.32398	-0.159995	-0.0462982	-0.520318
767.334	-36111.4	-14557.5	9.32022	-0.160012	-0.0463907	-0.608001
767.351	-36111.3	-14557.5	9.32009	-0.159952	-0.0526194	-0.681872
767.368	-36111.1	-14557.6	9.31714	-0.160178	-0.0561467	-0.744259
767.385	-36111	-14557.6	9.31356	-0.156894	-0.0629607	-0.808871
767.402	-36110.8	-14557.7	9.31008	-0.153544	-0.0665428	-0.870146
767.419	-36110.7	-14557.7	9.31007	-0.150108	-0.0696908	-0.928119
767.436	-36110.5	-14557.8	9.30667	-0.15	-0.0766667	-0.979303
767.453	-36110.4	-14557.9	9.30333	-0.15	-0.0833333	-1.0207
767.47	-36110.2	-14557.9	9.3	-0.15	-0.0866667	-1.05991
767.487	-36110.1	-14557.9	9.29647	-0.15	-0.0868441	-1.10741
767.504	-36109.9	-14558	9.29311	-0.15	-0.0938377	-1.15415
767.521	-36109.8	-14558.1	9.28991	-0.15	-0.104114	-1.19973
767.538	-36109.6	-14558.1	9.2901	-0.15	-0.118021	-1.23959
767.555	-36109.5	-14558.2	9.28975	-0.15	-0.12806	-1.27274
767.572	-36109.3	-14558.2	9.28624	-0.15	-0.141437	-1.30465
767.589	-36109.2	-14558.3	9.28262	-0.15	-0.151771	-1.33914
