# Supplementary material for: Extraction of driving behavior primitives considering driver expectation and vehicle dynamics
Source: PLoS One. 2025 Dec 31;20(12):e0340123. doi: 10.1371/journal.pone.0340123 (PMC12755792; doi:10.1371/journal.pone.0340123)
Supplement: S1 File — (ZIP) [file pone.0340123.s001.zip › DataSetForPimitiveExaction-1/straight driving/c17_s_5.xlsx]

## Sheet: Sheet1
768.473	-36101.5	-14560.8	8.9864	-1.23763	-0.121076	-0.133564
768.49	-36101.3	-14560.9	8.96462	-1.28566	-0.0844314	-0.0185562
768.507	-36101.2	-14560.9	8.94121	-1.3383	-0.0488143	0.0824375
768.524	-36101	-14561	8.91757	-1.384	-0.0210554	0.175685
768.541	-36100.9	-14561	8.89293	-1.42298	-0.00114867	0.271136
768.558	-36100.7	-14561.1	8.87004	-1.45265	0.0205882	0.376545
768.575	-36100.6	-14561.1	8.84563	-1.4864	0.0481997	0.50011
768.592	-36100.5	-14561.2	8.81923	-1.52061	0.0735294	0.633162
768.609	-36100.3	-14561.2	8.79427	-1.55378	0.0926418	0.765139
768.626	-36100.2	-14561.2	8.76665	-1.57815	0.101342	0.890548
768.643	-36100	-14561.3	8.73881	-1.59627	0.0971192	1.02198
768.66	-36099.9	-14561.3	8.71254	-1.60782	0.082889	1.13994
768.677	-36099.8	-14561.4	8.68501	-1.61627	0.0694696	1.24788
768.694	-36099.6	-14561.4	8.65726	-1.62432	0.0644372	1.33735
768.711	-36099.5	-14561.5	8.6309	-1.63545	0.0646739	1.40732
768.728	-36099.3	-14561.5	8.60367	-1.65286	0.0669221	1.47047
768.745	-36099.2	-14561.6	8.57379	-1.6743	0.0670332	1.52478
768.762	-36099	-14561.6	8.54618	-1.69286	0.0639404	1.56683
768.779	-36098.9	-14561.7	8.51639	-1.70595	0.0547312	1.60141
768.796	-36098.8	-14561.7	8.48749	-1.71614	0.0422704	1.62699
768.813	-36098.6	-14561.7	8.45919	-1.72404	0.0289333	1.64571
768.83	-36098.5	-14561.8	8.42996	-1.73107	0.0147888	1.66111
768.847	-36098.4	-14561.8	8.40069	-1.73565	0.00303125	1.67237
768.864	-36098.2	-14561.9	8.37072	-1.73912	-0.00465141	1.67989
768.881	-36098.1	-14561.9	8.33944	-1.73992	-0.00928704	1.68508
768.898	-36098	-14562	8.30828	-1.74215	-0.0104135	1.68865
768.915	-36097.8	-14562	8.28161	-1.74567	-0.00779406	1.69179
768.932	-36097.7	-14562	8.25065	-1.74934	-0.00413742	1.69534
768.949	-36097.6	-14562.1	8.22287	-1.75038	-0.000765283	1.69785
768.966	-36097.4	-14562.1	8.19411	-1.74759	0.00248974	1.69924
768.983	-36097.3	-14562.2	8.16218	-1.74384	0.00616402	1.69925
769	-36097.2	-14562.2	8.13194	-1.7428	0.00710593	1.70164
769.017	-36097	-14562.3	8.10184	-1.75056	0.00353101	1.71007
769.034	-36096.9	-14562.3	8.07338	-1.77072	0.00613967	1.72651
769.051	-36096.8	-14562.4	8.04354	-1.79108	0.00958033	1.74528
769.068	-36096.6	-14562.4	8.01363	-1.80856	0.0131861	1.75997
769.085	-36096.5	-14562.4	7.98186	-1.81631	0.0131756	1.77077
769.102	-36096.4	-14562.5	7.95169	-1.82302	0.0196069	1.77642
769.119	-36096.3	-14562.5	7.92196	-1.82647	0.023266	1.78084
769.136	-36096.1	-14562.5	7.88667	-1.83	0.0233333	1.78322
769.153	-36096	-14562.6	7.85667	-1.83	0.0233333	1.78431
769.17	-36095.9	-14562.6	7.82667	-1.83	0.0266667	1.78431
769.187	-36095.8	-14562.7	7.7947	-1.83	0.0265401	1.78432
769.204	-36095.6	-14562.7	7.76149	-1.83	0.0230888	1.78431
769.221	-36095.5	-14562.8	7.73152	-1.83	0.0199289	1.78431
769.238	-36095.4	-14562.8	7.69966	-1.83	0.019962	1.78431
769.255	-36095.2	-14562.8	7.66988	-1.83001	0.0202919	1.78432
769.272	-36095.1	-14562.9	7.63963	-1.82994	0.0235076	1.78278
769.289	-36095	-14562.9	7.60786	-1.82475	0.0233815	1.77463
769.306	-36094.9	-14563	7.57818	-1.80589	0.0228763	1.75609
769.323	-36094.8	-14563	7.54763	-1.77239	0.0197406	1.7246
769.34	-36094.6	-14563	7.51677	-1.72717	0.0200851	1.68562
769.357	-36094.5	-14563.1	7.48992	-1.69116	0.0199802	1.64696
769.374	-36094.4	-14563.1	7.45973	-1.65018	0.0199944	1.60777
769.391	-36094.3	-14563.2	7.43206	-1.60684	0.0200522	1.56546
769.408	-36094.1	-14563.2	7.40561	-1.56593	0.0197965	1.52882
769.425	-36094	-14563.2	7.37841	-1.53405	0.0208512	1.49173
769.442	-36093.9	-14563.3	7.35024	-1.49316	0.0242993	1.44763
769.459	-36093.8	-14563.3	7.32475	-1.43487	0.0291279	1.39302
769.476	-36093.7	-14563.3	7.30233	-1.36209	0.0339147	1.32638
769.493	-36093.6	-14563.4	7.28166	-1.29069	0.0332279	1.261
769.51	-36093.4	-14563.4	7.26188	-1.24015	0.0331247	1.20878
769.527	-36093.3	-14563.5	7.24133	-1.19544	0.0345218	1.15956
769.544	-36093.2	-14563.5	7.22016	-1.14176	0.038334	1.10051
769.561	-36093.1	-14563.5	7.2021	-1.06344	0.0415402	1.02444
769.578	-36093	-14563.6	7.1848	-0.954599	0.044941	0.926919
769.595	-36092.9	-14563.6	7.16929	-0.848332	0.048721	0.825063
769.612	-36092.7	-14563.7	7.15614	-0.757519	0.0502478	0.730035
769.629	-36092.6	-14563.7	7.1442	-0.651652	0.0499415	0.624412
769.646	-36092.5	-14563.7	7.13382	-0.532042	0.0500163	0.512366
769.663	-36092.4	-14563.8	7.12597	-0.418864	0.0499953	0.407239
769.68	-36092.3	-14563.8	7.11895	-0.320091	0.0500023	0.310797
769.697	-36092.2	-14563.8	7.11425	-0.24463	0.0499943	0.234893
769.714	-36092.1	-14563.9	7.11127	-0.187319	0.0500203	0.179145
769.731	-36091.9	-14563.9	7.10767	-0.143606	0.0499321	0.134206
769.748	-36091.8	-14564	7.10438	-0.111425	0.0502702	0.101329
769.765	-36091.7	-14564	7.1007	-0.0862196	0.047815	0.0770901
769.782	-36091.6	-14564	7.09987	-0.067073	0.044188	0.0572755
769.799	-36091.5	-14564.1	7.10004	-0.0528193	0.0405354	0.0429736
769.816	-36091.4	-14564.1	7.09999	-0.0420232	0.0398699	0.0326487
769.833	-36091.3	-14564.1	7.1	-0.0345524	0.0400256	0.0241219
769.85	-36091.1	-14564.2	7.1	-0.0276177	0.039993	0.0182834
769.867	-36091	-14564.2	7.1	-0.0239001	0.0400021	0.01371
769.884	-36090.9	-14564.3	7.1	-0.020273	0.0399989	0.0110912
769.901	-36090.8	-14564.3	7.1	-0.0199393	0.0400031	0.009854
769.918	-36090.7	-14564.3	7.1	-0.0199756	0.0399886	0.00983569
769.935	-36090.6	-14564.4	7.1	-0.020085	0.040023	0.00881199
769.952	-36090.4	-14564.4	7.1	-0.0168846	0.0399115	0.00670393
769.969	-36090.3	-14564.4	7.1	-0.0135523	0.0431101	0.00344853
769.986	-36090.2	-14564.5	7.1	-0.01	0.0466667	0.00108932
770.003	-36090.1	-14564.5	7.1	-0.01	0.05	2.80223e-15
770.02	-36090	-14564.6	7.1	-0.01	0.05	0
770.037	-36089.9	-14564.6	7.09999	-0.0100019	0.0535974	-1.59556e-06
770.054	-36089.7	-14564.6	7.10003	-0.00999949	0.0567345	4.26557e-07
770.071	-36089.6	-14564.7	7.09988	-0.0100001	0.0566855	-1.1066e-07
770.088	-36089.5	-14564.7	7.09624	-0.00999993	0.0563648	5.49152e-08
770.105	-36089.4	-14564.8	7.09289	-0.01	0.0532135	-1.46746e-08
770.122	-36089.3	-14564.8	7.08984	-0.01	0.0530655	3.78216e-09
770.139	-36089.2	-14564.8	7.09006	-0.01	0.0496905	-1.40809e-09
770.156	-36089.1	-14564.9	7.08998	-0.01	0.050081	3.76094e-10
770.173	-36089	-14564.9	7.09	-0.01	0.0499855	-9.62188e-11
770.19	-36088.9	-14564.9	7.09	-0.01	0.0499729	3.186e-11
770.207	-36088.7	-14565	7.09	-0.01	0.0501269	-8.53457e-12
770.224	-36088.6	-14565	7.09	-0.01	0.0494758	2.27828e-12
770.241	-36088.5	-14565.1	7.09	-0.01	0.0457707	-5.7779e-13
770.258	-36088.4	-14565.1	7.09	-0.01	0.0423798	1.78667e-13
770.275	-36088.3	-14565.1	7.09	-0.01	0.0389052	-4.48812e-14
770.292	-36088.2	-14565.2	7.09	-0.01	0.0357344	1.33818e-14
770.309	-36088	-14565.2	7.09	-0.01	0.031009	-3.56783e-15
770.326	-36087.9	-14565.2	7.09	-0.01	0.025342	8.8602e-16
770.343	-36087.8	-14565.3	7.09	-0.01	0.0207019	-2.56954e-16
770.36	-36087.7	-14565.3	7.09	-0.01	0.0149967	6.84576e-17
770.377	-36087.6	-14565.4	7.09	-0.01	0.0117472	-1.67703e-17
770.394	-36087.5	-14565.4	7.09	-0.01	0.00967233	4.7667e-18
770.411	-36087.3	-14565.4	7.09	-0.01	0.010086	-1.26888e-18
770.428	-36087.3	-14565.5	7.09	-0.01	0.00998375	3.05756e-19
770.445	-36087.1	-14565.5	7.09	-0.01	0.00998601	-8.55982e-20
770.462	-36087	-14565.6	7.09	-0.01	0.0100731	2.27641e-20
770.479	-36086.9	-14565.6	7.09	-0.01	0.00973768	-5.37445e-21
770.496	-36086.8	-14565.6	7.09	-0.01	0.0117507	1.48703e-21
770.513	-36086.7	-14565.7	7.09	-0.01	0.0152586	-3.95025e-22
770.53	-36086.6	-14565.7	7.09	-0.01	0.0189999	9.08655e-23
770.547	-36086.4	-14565.7	7.09	-0.01	0.020226	-2.49091e-23
770.564	-36086.3	-14565.8	7.09	-0.01	0.01994	6.6085e-24
770.581	-36086.2	-14565.8	7.09	-0.01	0.0200134	-1.46852e-24
770.598	-36086.1	-14565.9	7.09	-0.01	0.019996	3.99607e-25
770.615	-36086	-14565.9	7.09	-0.01	0.0200024	-1.05856e-25
770.632	-36085.9	-14565.9	7.09	-0.01	0.0199952	2.24117e-26
770.649	-36085.7	-14566	7.09	-0.01	0.0200182	-6.0629e-27
770.666	-36085.6	-14566	7.09	-0.01	0.0199319	1.60315e-27
770.683	-36085.5	-14566	7.09	-0.01	0.0202058	-3.15299e-28
770.7	-36085.4	-14566.1	7.09	-0.01	0.017334	8.49049e-29
770.717	-36085.3	-14566.1	7.09	-0.01	0.013969	-2.24007e-29
770.734	-36085.2	-14566.2	7.09	-0.01	0.0102638	3.87208e-30
770.751	-36085.1	-14566.2	7.09	-0.01	0.00993094	-1.0391e-30
770.768	-36085	-14566.2	7.09	-0.01	0.0100182	2.73389e-31
770.785	-36084.8	-14566.3	7.09	-0.01	0.00999768	-3.49385e-32
770.802	-36084.7	-14566.3	7.09	-0.01	0.0100006	9.35429e-33
770.819	-36084.6	-14566.3	7.09	-0.01	0.00999984	-2.45241e-33
770.836	-36084.5	-14566.4	7.09	-0.01	0.01	0
770.853	-36084.4	-14566.4	7.09	-0.01	0.01	0
770.87	-36084.3	-14566.5	7.09	-0.01	0.01	0
770.887	-36084.2	-14566.5	7.09	-0.01	0.01	1.06499e-35
770.904	-36084	-14566.5	7.09	-0.01	0.01	-2.84713e-36
770.921	-36083.9	-14566.6	7.08999	-0.01	0.01	7.38614e-37
770.938	-36083.8	-14566.6	7.09006	-0.01	0.01	-3.66518e-37
770.955	-36083.7	-14566.7	7.08977	-0.01	0.01	9.78592e-38
770.972	-36083.6	-14566.7	7.08623	-0.01	0.01	-2.49134e-38
770.989	-36083.5	-14566.7	7.08265	-0.01	0.01	7.482e-39
771.006	-36083.3	-14566.8	7.07979	-0.01	0.01	4.75409e-39
771.023	-36083.2	-14566.8	7.08005	-0.01	0.01	-2.63345e-38
771.04	-36083.1	-14566.8	7.07998	-0.01	0.01	1.36951e-37
771.057	-36083	-14566.9	7.08	-0.01	0.01	-5.1868e-37
771.074	-36082.9	-14566.9	7.08	-0.01	0.01	1.91751e-36
771.091	-36082.8	-14567	7.08	-0.01	0.01	-9.05698e-36
771.108	-36082.7	-14567	7.08	-0.01	0.01	3.419e-35
771.125	-36082.6	-14567	7.08	-0.01	0.01	-1.27703e-34
771.142	-36082.5	-14567.1	7.08	-0.01	0.01	4.68941e-34
771.159	-36082.3	-14567.1	7.08	-0.01	0.01	-2.11018e-33
771.176	-36082.2	-14567.1	7.08	-0.01	0.01	7.76879e-33
771.193	-36082.1	-14567.2	7.08	-0.01	0.01	-3.37948e-32
771.21	-36082	-14567.2	7.08	-0.01	0.01	1.27222e-31
771.227	-36081.9	-14567.3	7.08	-0.01	0.01	-4.75094e-31
771.244	-36081.8	-14567.3	7.08	-0.01	0.01	1.71611e-30
771.261	-36081.6	-14567.3	7.08	-0.01	0.01	-7.26851e-30
771.278	-36081.5	-14567.4	7.08	-0.01	0.01	2.73312e-29
771.295	-36081.4	-14567.4	7.08	-0.01	0.01	-9.76267e-29
771.312	-36081.3	-14567.5	7.08	-0.01	0.01	4.05148e-28
771.329	-36081.2	-14567.5	7.08	-0.01	0.01	-1.43409e-27
771.346	-36081.1	-14567.5	7.08	-0.01	0.00999997	5.85643e-27
771.363	-36080.9	-14567.6	7.08	-0.01	0.0100001	-2.19825e-26
771.38	-36080.9	-14567.6	7.08	-0.01	0.00999954	8.20737e-26
771.397	-36080.7	-14567.6	7.08	-0.01	0.0100016	-2.82897e-25
771.414	-36080.6	-14567.7	7.08	-0.01	0.00999363	1.13914e-24
771.431	-36080.5	-14567.7	7.08	-0.01	0.0100215	-3.83818e-24
771.448	-36080.4	-14567.8	7.08	-0.01	0.00991453	1.5284e-23
771.465	-36080.3	-14567.8	7.08	-0.01	0.0103204	-5.72888e-23
771.482	-36080.2	-14567.8	7.08	-0.01	0.00756185	1.84529e-22
771.499	-36080	-14567.9	7.08	-0.01	0.00431686	-7.27424e-22
771.516	-36079.9	-14567.9	7.08	-0.01	-0.00161268	2.72493e-21
771.533	-36079.8	-14567.9	7.08	-0.01	-0.00869836	-8.23144e-21
771.55	-36079.7	-14568	7.08	-0.01	-0.0158611	3.2175e-20
771.567	-36079.6	-14568	7.08	-0.01	-0.0170728	-1.20463e-19
771.584	-36079.5	-14568.1	7.08	-0.01	-0.0138139	3.23566e-19
771.601	-36079.3	-14568.1	7.08	-0.01	-0.0102209	-1.25542e-18
771.618	-36079.2	-14568.1	7.08	-0.01	-0.00994567	4.69804e-18
771.635	-36079.1	-14568.2	7.08	-0.01	-0.0100022	-9.467e-18
771.652	-36079	-14568.2	7.08	-0.01	-0.0100178	3.64923e-17
771.669	-36078.9	-14568.2	7.08	-0.01	-0.00992681	-1.36502e-16
771.686	-36078.8	-14568.3	7.08	-0.01	-0.0133333	6.25588e-26
771.703	-36078.7	-14568.3	7.08	-0.01	-0.02	0
771.72	-36078.6	-14568.4	7.08	-0.01	-0.0266667	0
771.737	-36078.5	-14568.4	7.08	-0.01	-0.0336702	3.1433e-14
771.754	-36078.3	-14568.4	7.08	-0.01	-0.0367019	-1.19896e-13
771.771	-36078.2	-14568.5	7.08	-0.01	-0.0367439	4.47814e-13
771.788	-36078.1	-14568.5	7.08	-0.01	-0.0406699	-3.50409e-12
771.805	-36078	-14568.6	7.08	-0.01	-0.0475335	1.33183e-11
771.822	-36077.9	-14568.6	7.08	-0.01	-0.0538966	-4.97693e-11
771.839	-36077.8	-14568.6	7.08	-0.01	-0.0569437	1.85236e-10
771.856	-36077.6	-14568.7	7.07997	-0.01	-0.0611888	-1.07153e-09
771.873	-36077.5	-14568.7	7.0801	-0.01	-0.0671067	4.0368e-09
771.89	-36077.4	-14568.7	7.07946	-0.01	-0.0665659	-2.05455e-08
771.907	-36077.3	-14568.8	7.07586	-0.01	-0.0665248	7.77052e-08
771.924	-36077.2	-14568.8	7.07239	-0.01	-0.0673799	-2.87242e-07
771.941	-36077.1	-14568.9	7.06969	-0.01	-0.0703766	1.35672e-06
771.958	-36076.9	-14568.9	7.07008	-0.01	-0.0699006	-5.12159e-06
771.975	-36076.9	-14568.9	7.06998	-0.01	-0.0700212	1.88214e-05
771.992	-36076.7	-14569	7.07001	-0.01	-0.0700108	-8.46983e-05
772.009	-36076.6	-14569	7.07	-0.01	-0.069933	0.000319249
772.026	-36076.5	-14569	7.07	-0.01	-0.0702512	-0.0015667
772.043	-36076.4	-14569.1	7.07	-0.01	-0.0686732	-0.0151224
772.06	-36076.3	-14569.1	7.07	-0.01	-0.0663689	-0.0476453
772.077	-36076.2	-14569.2	7.07	-0.01	-0.0665363	-0.0992318
772.094	-36076	-14569.2	7.07	-0.01	-0.0679128	-0.15527
772.111	-36075.9	-14569.2	7.07	-0.01	-0.0717171	-0.208053
772.128	-36075.8	-14569.3	7.07	-0.01	-0.0746664	-0.272966
772.145	-36075.7	-14569.3	7.07	-0.01	-0.0802553	-0.355834
772.162	-36075.6	-14569.3	7.07	-0.01	-0.0853243	-0.444891
772.179	-36075.5	-14569.4	7.07	-0.01	-0.0887052	-0.533573
772.196	-36075.4	-14569.4	7.07	-0.01	-0.0903589	-0.610526
772.213	-36075.2	-14569.5	7.07	-0.01	-0.0896135	-0.678184
772.23	-36075.1	-14569.5	7.07	-0.01	-0.0919111	-0.754836
772.247	-36075	-14569.5	7.07	-0.01	-0.0955455	-0.832074
772.264	-36074.9	-14569.6	7.07	-0.01	-0.0988433	-0.901783
772.281	-36074.8	-14569.6	7.07	-0.01	-0.1021	-0.964105
772.298	-36074.7	-14569.6	7.07	-0.01	-0.106499	-1.01599
772.315	-36074.6	-14569.7	7.07	-0.01	-0.1025	-1.06588
772.332	-36074.5	-14569.7	7.07	-0.01	-0.0950844	-1.10638
772.349	-36074.4	-14569.7	7.07	-0.01	-0.0909344	-1.13103
772.366	-36074.3	-14569.8	7.07	-0.01	-0.0895557	-1.14234
772.383	-36074.1	-14569.8	7.07	-0.01	-0.0903634	-1.1429
772.4	-36074	-14569.8	7.07	-0.01	-0.0927725	-1.13532
772.417	-36073.9	-14569.9	7.07	-0.01	-0.0961981	-1.12221
772.434	-36073.8	-14569.9	7.07	-0.01	-0.100055	-1.10617
772.451	-36073.7	-14570	7.07	-0.01	-0.103759	-1.08981
772.468	-36073.6	-14570	7.07	-0.01	-0.106724	-1.07573
772.485	-36073.4	-14570.1	7.07	-0.01	-0.108366	-1.06653
772.502	-36073.3	-14570.1	7.07	-0.01	-0.108099	-1.06483
772.519	-36073.2	-14570.1	7.07	-0.01	-0.105339	-1.07322
772.536	-36073.1	-14570.2	7.07	-0.01	-0.0995013	-1.09432
772.553	-36072.9	-14570.2	7.07	-0.01	-0.09	-1.13072
772.57	-36072.8	-14570.2	7.07	-0.01	-0.08	-1.18083
772.587	-36072.7	-14570.3	7.07	-0.01	-0.0800703	-1.22921
772.604	-36072.6	-14570.3	7.07	-0.01	-0.0799812	-1.27025
772.621	-36072.5	-14570.3	7.07	-0.01	-0.080005	-1.30967
772.638	-36072.4	-14570.4	7.07	-0.01	-0.0799963	-1.35371
772.655	-36072.3	-14570.4	7.07	-0.01	-0.0800053	-1.39607
772.672	-36072.2	-14570.5	7.07	-0.01	-0.0799823	-1.43842
772.689	-36072	-14570.5	7.07	-0.01	-0.0801014	-1.47696
772.706	-36071.9	-14570.5	7.07	-0.01	-0.0795974	-1.50983
772.723	-36071.8	-14570.6	7.07	-0.01	-0.0761159	-1.54211
772.74	-36071.7	-14570.6	7.07	-0.01	-0.0718852	-1.57769
772.757	-36071.6	-14570.6	7.07	-0.01	-0.0655745	-1.60813
772.774	-36071.5	-14570.7	7.07	-0.01	-0.0625984	-1.63406
772.791	-36071.4	-14570.7	7.07	-0.01	-0.0589162	-1.65294
772.808	-36071.2	-14570.8	7.07	-0.01	-0.0559126	-1.66555
772.825	-36071.1	-14570.8	7.07	-0.01	-0.0514564	-1.67688
772.842	-36071	-14570.8	7.07	-0.01	-0.044441	-1.69212
772.859	-36070.9	-14570.9	7.07001	-0.01	-0.0365992	-1.71315
772.876	-36070.8	-14570.9	7.06995	-0.01	-0.0272115	-1.7417
772.893	-36070.7	-14570.9	7.07023	-0.01	-0.0204601	-1.77325
772.91	-36070.5	-14571	7.06891	-0.01	-0.01482	-1.8024
772.927	-36070.5	-14571	7.0652	-0.01	-0.0129437	-1.82865
772.944	-36070.3	-14571	7.06151	-0.01	-0.0146036	-1.84996
772.961	-36070.2	-14571.1	7.05973	-0.01	-0.0185625	-1.86498
772.978	-36070.1	-14571.1	7.06007	-0.01	-0.0202092	-1.8763
772.995	-36070	-14571.1	7.05998	-0.01	-0.0200162	-1.88336
773.012	-36069.9	-14571.2	7.06	-0.01	-0.0197158	-1.88817
773.029	-36069.8	-14571.2	7.06	-0.01	-0.021649	-1.89555
773.046	-36069.6	-14571.3	7.06	-0.01	-0.0253829	-1.90636
773.063	-36069.5	-14571.3	7.06	-0.01	-0.0285775	-1.91559
773.08	-36069.4	-14571.3	7.06	-0.01	-0.0321116	-1.92136
773.097	-36069.3	-14571.4	7.06	-0.01	-0.0354277	-1.92408
773.114	-36069.2	-14571.4	7.06	-0.00999996	-0.0391098	-1.92692
773.131	-36069.1	-14571.4	7.06	-0.0100001	-0.0401649	-1.92972
773.148	-36068.9	-14571.5	7.06	-0.00999952	-0.0399567	-1.93127
773.165	-36068.8	-14571.5	7.06	-0.0100018	-0.0400057	-1.9307
773.182	-36068.7	-14571.5	7.06	-0.00999416	-0.0400176	-1.92947
773.199	-36068.6	-14571.6	7.06	-0.010023	-0.0399212	-1.92825
773.216	-36068.5	-14571.6	7.06	-0.00991371	-0.0402974	-1.92868
773.233	-36068.4	-14571.6	7.06	-0.0102607	-0.0373132	-1.93118
773.25	-36068.3	-14571.7	7.06	-0.00898117	-0.0341517	-1.92862
773.267	-36068.1	-14571.7	7.06002	-0.0268466	-0.0277481	-1.91187
773.284	-36068	-14571.8	7.05996	-0.0760289	-0.0236625	-1.8698
773.301	-36067.9	-14571.8	7.06017	-0.139756	-0.0204196	-1.81865
773.318	-36067.8	-14571.8	7.05709	-0.191099	-0.0170126	-1.76681
773.335	-36067.7	-14571.9	7.05362	-0.243066	-0.013649	-1.70659
773.352	-36067.6	-14571.9	7.04706	-0.31513	-0.00698932	-1.62949
773.369	-36067.5	-14571.9	7.0405	-0.407209	-0.00352504	-1.52644
773.386	-36067.4	-14572	7.03	-0.513333	-1.33634e-14	-1.40632
773.403	-36067.2	-14572	7.02	-0.593333	0	-1.29956
773.42	-36067.1	-14572	7.01	-0.66	9.3228e-16	-1.20806
773.437	-36067	-14572.1	6.99941	-0.734434	-2.0245e-06	-1.11669
773.454	-36066.9	-14572.1	6.98935	-0.811477	5.04512e-07	-1.02868
773.471	-36066.8	-14572.2	6.9757	-0.894627	6.34641e-09	-0.941364
773.488	-36066.7	-14572.2	6.95794	-0.964055	-1.08392e-06	-0.854325
773.505	-36066.5	-14572.2	6.94141	-1.01904	4.36724e-06	-0.780121
773.522	-36066.4	-14572.3	6.92467	-1.06587	-1.63389e-05	-0.704152
773.539	-36066.3	-14572.3	6.90659	-1.11953	9.45495e-05	-0.623163
773.556	-36066.2	-14572.3	6.88648	-1.17275	-0.000376695	-0.546834
773.573	-36066.1	-14572.4	6.86631	-1.22592	-0.00398015	-0.474149
773.59	-36066	-14572.4	6.84511	-1.27341	-0.00758288	-0.405154
773.607	-36065.9	-14572.4	6.82555	-1.31252	-0.01025	-0.344303
773.624	-36065.8	-14572.5	6.80441	-1.353	-0.00992672	-0.280189
773.641	-36065.7	-14572.5	6.77972	-1.39695	-0.0100695	-0.209173
773.658	-36065.5	-14572.5	6.75593	-1.44296	-0.00980597	-0.139319
773.675	-36065.5	-14572.6	6.7283	-1.48646	-0.010797	-0.0642461
773.692	-36065.3	-14572.6	6.7004	-1.52484	-0.0145494	0.0142384
773.709	-36065.2	-14572.7	6.67409	-1.55446	-0.0180372	0.0897094
773.726	-36065.1	-14572.7	6.64669	-1.58893	-0.0202144	0.167581
773.743	-36065	-14572.7	6.61882	-1.62561	-0.0201502	0.242837
773.76	-36064.9	-14572.8	6.59249	-1.65877	-0.0189311	0.306246
773.777	-36064.8	-14572.8	6.56524	-1.68276	-0.0151959	0.368019
773.794	-36064.7	-14572.8	6.53595	-1.70043	-0.0115124	0.431925
773.811	-36064.6	-14572.9	6.50601	-1.7116	-0.00972395	0.498302
773.828	-36064.5	-14572.9	6.4751	-1.72099	-0.0100849	0.574093
773.845	-36064.4	-14572.9	6.44353	-1.73623	-0.00989997	0.654882
773.862	-36064.3	-14573	6.41618	-1.75961	-0.0103121	0.740931
773.879	-36064.2	-14573	6.38663	-1.79201	-0.00832471	0.842119
773.896	-36064.1	-14573	6.35575	-1.82476	-0.00470493	0.949667
773.913	-36064	-14573	6.32392	-1.85446	-0.00109782	1.05741
773.93	-36063.9	-14573.1	6.29098	-1.88216	0.00017931	1.18167
773.947	-36063.8	-14573.1	6.26038	-1.90145	2.99934e-05	1.31277
773.964	-36063.6	-14573.2	6.23112	-1.91547	-0.00030397	1.43729
773.981	-36063.6	-14573.2	6.1972	-1.92751	0.0021483	1.55732
773.998	-36063.4	-14573.2	6.1629	-1.93284	0.00567097	1.65481
774.015	-36063.4	-14573.2	6.13007	-1.93505	0.00928301	1.73129
774.032	-36063.3	-14573.3	6.09494	-1.9437	0.0101338	1.79679
774.049	-36063.1	-14573.3	6.06102	-1.95685	0.00996379	1.84926
774.066	-36063.1	-14573.3	6.02807	-1.96862	0.0100096	1.8878
774.083	-36063	-14573.4	5.99284	-1.97005	0.00999813	1.91736
774.1	-36062.9	-14573.4	5.95916	-1.9726	0.0100005	1.93714
774.117	-36062.8	-14573.4	5.92583	-1.97604	0.0100001	1.95371
774.134	-36062.7	-14573.5	5.89365	-1.97975	0.00999948	1.96716
774.151	-36062.6	-14573.5	5.86343	-1.98001	0.0100021	1.97541
774.168	-36062.5	-14573.5	5.83382	-1.9802	0.00999212	1.97902
774.185	-36062.4	-14573.5	5.79875	-1.97681	0.0100159	1.98136
774.202	-36062.3	-14573.6	5.76524	-1.97665	0.00993875	1.98351
774.219	-36062.2	-14573.6	5.73204	-1.97658	0.0130081	1.98672
774.236	-36062.1	-14573.6	5.69667	-1.98	0.02	1.9902
774.253	-36062	-14573.7	5.66333	-1.98333	0.0266667	1.99346
774.27	-36061.9	-14573.7	5.63	-1.98667	0.03	1.99673
774.287	-36061.8	-14573.7	5.59463	-1.99006	0.0301167	1.99904
774.304	-36061.7	-14573.8	5.56141	-1.9901	0.0334459	2.00119
774.321	-36061.7	-14573.8	5.52795	-1.99349	0.0333204	2.0022
774.338	-36061.6	-14573.8	5.49261	-1.99292	0.0332111	2.00062
774.355	-36061.5	-14573.8	5.4595	-1.98542	0.033862	1.99194
774.372	-36061.4	-14573.9	5.42588	-1.96675	0.0406215	1.97334
774.389	-36061.3	-14573.9	5.39062	-1.93471	0.0439881	1.94726
774.406	-36061.2	-14573.9	5.35747	-1.90889	0.0467374	1.92188
774.423	-36061.1	-14573.9	5.32423	-1.88694	0.047219	1.90193
774.44	-36061	-14574	5.29281	-1.87365	0.0498205	1.8855
774.457	-36060.9	-14574	5.26307	-1.86015	0.045761	1.87292
774.474	-36060.9	-14574	5.23256	-1.84691	0.0424283	1.85922
774.491	-36060.8	-14574.1	5.20095	-1.8315	0.039636	1.84216
774.508	-36060.7	-14574.1	5.17133	-1.80957	0.0402725	1.82113
774.525	-36060.6	-14574.1	5.14072	-1.78069	0.0391835	1.79442
