# Supplementary material for: Extraction of driving behavior primitives considering driver expectation and vehicle dynamics
Source: PLoS One. 2025 Dec 31;20(12):e0340123. doi: 10.1371/journal.pone.0340123 (PMC12755792; doi:10.1371/journal.pone.0340123)
Supplement: S1 File — (ZIP) [file pone.0340123.s001.zip › DataSetForPimitiveExaction-1/straight driving/c17_s_6.xlsx]

## Sheet: Sheet1
776.038	-36054	-14576.3	4.58997	0.05	-0.0140332	0.00099885
776.055	-36053.9	-14576.4	4.59011	0.05	-0.0238918	-5.17609e-05
776.072	-36053.8	-14576.4	4.59354	0.05	-0.0339291	-0.0011765
776.089	-36053.8	-14576.4	4.59689	0.05	-0.0439214	-0.00345557
776.106	-36053.7	-14576.4	4.60018	0.05	-0.054739	-0.00688141
776.123	-36053.6	-14576.5	4.59995	0.05	-0.0637619	-0.00889894
776.14	-36053.5	-14576.5	4.60002	0.05	-0.063267	-0.00986915
776.157	-36053.4	-14576.5	4.6	0.05	-0.0629818	-0.0097865
776.174	-36053.4	-14576.5	4.6	0.05	-0.059413	-0.00980838
776.191	-36053.3	-14576.6	4.6	0.05	-0.0553491	-0.00980245
776.208	-36053.2	-14576.6	4.6	0.05	-0.0483838	-0.00980432
776.225	-36053.2	-14576.6	4.59999	0.05	-0.0416987	-0.00980382
776.242	-36053.1	-14576.6	4.60005	0.05	-0.0346486	-0.00980395
776.259	-36053	-14576.7	4.59981	0.05	-0.0280822	-0.00980391
776.276	-36052.9	-14576.7	4.60079	0.05	-0.0212477	-0.00980392
776.293	-36052.9	-14576.7	4.60455	0.05	-0.0143147	-0.00980392
776.31	-36052.8	-14576.7	4.60802	0.05	-0.00748676	-0.00980392
776.327	-36052.7	-14576.8	4.61027	0.05	-0.00176078	-0.00980392
776.344	-36052.6	-14576.8	4.60992	0.05	0.00104349	-0.00980392
776.361	-36052.6	-14576.8	4.61002	0.05	0.00599017	-0.00980392
776.378	-36052.5	-14576.8	4.60999	0.05	0.0119196	-0.00980392
776.395	-36052.4	-14576.9	4.61	0.05	0.0138845	-0.00980392
776.412	-36052.3	-14576.9	4.61	0.05	0.0116485	-0.00980392
776.429	-36052.3	-14576.9	4.61	0.05	0.00995433	-0.00980392
776.446	-36052.2	-14576.9	4.60998	0.05	0.00855385	-0.00980392
776.463	-36052.1	-14577	4.61007	0.05	0.00490554	-0.00980392
776.48	-36052	-14577	4.60974	0.05	0.001221	-0.00980393
776.497	-36052	-14577	4.61175	0.05	-0.000258623	-0.0098039
776.514	-36051.9	-14577	4.61526	0.0499999	6.13023e-05	-0.00980402
776.531	-36051.8	-14577.1	4.619	0.0500004	1.15271e-05	-0.00980358
776.548	-36051.7	-14577.1	4.62023	0.0499984	-0.000106208	-0.00980528
776.565	-36051.7	-14577.1	4.61994	0.0500061	0.000413577	-0.00979882
776.582	-36051.6	-14577.1	4.62001	0.0499795	-0.00247389	-0.00982102
776.599	-36051.5	-14577.2	4.61999	0.0500817	-0.00321346	-0.00973586
776.616	-36051.4	-14577.2	4.62001	0.0496936	-0.00575657	-0.0104422
776.633	-36051.4	-14577.2	4.61998	0.0523932	-0.00678816	-0.012407
776.65	-36051.3	-14577.2	4.62007	0.0558602	-0.00684302	-0.0156083
776.667	-36051.2	-14577.3	4.61972	0.0594587	-0.00434736	-0.0181112
776.684	-36051.2	-14577.3	4.62263	0.0600979	-0.000389544	-0.0194927
776.701	-36051.1	-14577.3	4.62605	0.0599736	9.8981e-05	-0.0196369
776.718	-36051	-14577.3	4.62962	0.060007	-2.61144e-05	-0.0196002
776.735	-36050.9	-14577.4	4.63006	0.0599988	4.51401e-06	-0.0196092
776.752	-36050.8	-14577.4	4.62998	0.0600003	-1.21137e-06	-0.0196075
776.769	-36050.8	-14577.4	4.63	0.0599999	3.18714e-07	-0.0196079
776.786	-36050.7	-14577.4	4.63	0.06	-4.07308e-08	-0.0196078
776.803	-36050.6	-14577.5	4.63	0.06	1.09051e-08	-0.0196078
776.82	-36050.6	-14577.5	4.62999	0.06	-2.85899e-09	-0.0196078
776.837	-36050.5	-14577.5	4.63	0.06	0	-0.0196078
776.854	-36050.4	-14577.5	4.63	0.06	2.18062e-20	-0.0196078
776.871	-36050.3	-14577.6	4.63333	0.06	5.69008e-21	-0.0196078
776.888	-36050.3	-14577.6	4.63689	0.06	1.24155e-11	-0.0196079
776.905	-36050.2	-14577.6	4.64009	0.0600002	-3.31915e-12	-0.0196077
776.922	-36050.1	-14577.6	4.63998	0.0599994	8.6107e-13	-0.0196085
776.939	-36050	-14577.7	4.64001	0.0600044	-4.27309e-13	-0.019603
776.956	-36049.9	-14577.7	4.64	0.0599832	1.14187e-13	-0.0196263
776.973	-36049.9	-14577.7	4.64	0.0600625	-2.94299e-14	-0.0195368
776.99	-36049.8	-14577.7	4.64003	0.0596203	1.09567e-14	-0.0182169
777.007	-36049.7	-14577.8	4.63989	0.0560519	-2.92648e-15	-0.0158002
777.024	-36049.7	-14577.8	4.64042	0.0526419	7.48689e-16	-0.0125584
777.041	-36049.6	-14577.8	4.64417	0.0496805	-2.47846e-16	-0.0105571
777.058	-36049.5	-14577.8	4.64756	0.0502237	6.61628e-17	-0.00960352
777.075	-36049.4	-14577.9	4.65024	0.0493786	-1.67838e-17	-0.00829795
777.092	-36049.4	-14577.9	4.64993	0.045643	5.2107e-18	-0.00558507
777.109	-36049.3	-14577.9	4.65002	0.0422049	-1.39018e-18	-0.00248705
777.126	-36049.2	-14577.9	4.65	0.0397406	3.49215e-19	-0.000640083
777.143	-36049.1	-14578	4.65	0.0400773	-1.04122e-19	8.53229e-05
777.16	-36049.1	-14578	4.65	0.0399794	2.77608e-20	-2.28132e-05
777.177	-36049	-14578	4.65	0.0400051	-6.894e-21	5.90164e-06
777.194	-36048.9	-14578	4.65	0.0399985	1.99932e-21	-2.74038e-06
777.211	-36048.8	-14578.1	4.64998	0.0400004	-5.3266e-22	4.58621e-06
777.228	-36048.8	-14578.1	4.65006	0.0399999	1.30487e-22	-1.51053e-05
777.245	-36048.7	-14578.1	4.64975	0.04	-3.70891e-23	6.35575e-05
777.262	-36048.6	-14578.1	4.6513	0.04	9.87298e-24	-0.000352407
777.279	-36048.5	-14578.2	4.655	0.04	-2.37905e-24	-0.00202364
777.296	-36048.5	-14578.2	4.6587	0.04	6.66029e-25	-0.00501483
777.313	-36048.4	-14578.2	4.66025	0.04	-1.77124e-25	-0.00784716
777.33	-36048.3	-14578.2	4.65994	0.04	4.18184e-26	-0.00946144
777.347	-36048.2	-14578.3	4.66002	0.04	-1.15723e-26	-0.00987344
777.364	-36048.2	-14578.3	4.66	0.04	3.08068e-27	-0.00978545
777.381	-36048.1	-14578.3	4.66	0.04	-7.31282e-28	-0.00980817
777.398	-36048	-14578.3	4.66	0.04	2.91545e-28	-0.00980276
777.415	-36047.9	-14578.4	4.66	0.04	-4.17978e-28	-0.00980423
777.432	-36047.9	-14578.4	4.66	0.04	1.24082e-27	-0.00980385
777.449	-36047.8	-14578.4	4.66	0.04	-4.89719e-27	-0.00980394
777.466	-36047.7	-14578.4	4.66001	0.04	1.83449e-26	-0.00980392
777.483	-36047.6	-14578.5	4.65998	0.04	-5.90868e-26	-0.00980392
777.5	-36047.6	-14578.5	4.66007	0.04	2.32923e-25	-0.00980392
777.517	-36047.5	-14578.5	4.65972	0.04	-8.7253e-25	-0.00980392
777.534	-36047.4	-14578.5	4.66263	0.04	2.63573e-24	-0.00980392
777.551	-36047.3	-14578.6	4.66606	0.04	-1.03025e-23	-0.00980392
777.568	-36047.3	-14578.6	4.66961	0.04	3.85727e-23	-0.00980392
777.585	-36047.2	-14578.6	4.6701	0.04	-1.43988e-22	-0.00980392
777.602	-36047.1	-14578.6	4.66998	0.04	3.86673e-22	-0.00980392
777.619	-36047	-14578.7	4.67	0.04	-1.50025e-21	-0.00980392
777.636	-36047	-14578.7	4.67	0.04	3.0307e-21	-0.00980392
777.653	-36046.9	-14578.7	4.67	0.04	-1.16842e-20	-0.00980392
777.67	-36046.8	-14578.7	4.67	0.04	4.3706e-20	-0.00980392
777.687	-36046.7	-14578.8	4.67	0.04	0	-0.00980392
777.704	-36046.7	-14578.8	4.67	0.04	0	-0.00980392
777.721	-36046.6	-14578.8	4.67	0.04	0	-0.00980392
777.738	-36046.5	-14578.8	4.67001	0.04	-1.00645e-17	-0.00980392
777.755	-36046.4	-14578.9	4.66997	0.04	3.83891e-17	-0.00980392
777.772	-36046.4	-14578.9	4.67012	0.04	-1.43384e-16	-0.00980392
777.789	-36046.3	-14578.9	4.67376	0.04	1.12196e-15	-0.00980392
777.806	-36046.2	-14579	4.67711	0.04	-4.26436e-15	-0.00980392
777.823	-36046.1	-14579	4.68016	0.04	1.58906e-14	-0.00980392
777.84	-36046.1	-14579	4.67994	0.04	-9.19301e-14	-0.00980392
777.857	-36046	-14579	4.68002	0.04	3.48441e-13	-0.00980392
777.874	-36045.9	-14579	4.68	0.04	-1.29396e-12	-0.00980392
777.891	-36045.8	-14579.1	4.68	0.04	6.57916e-12	-0.00980392
777.908	-36045.8	-14579.1	4.68	0.04	-2.48815e-11	-0.00980392
777.925	-36045.7	-14579.1	4.68	0.04	9.19755e-11	-0.00980392
777.942	-36045.6	-14579.1	4.68	0.04	-4.34424e-10	-0.00980392
777.959	-36045.5	-14579.2	4.68	0.04	1.63995e-09	-0.00980392
777.976	-36045.4	-14579.2	4.68	0.04	-6.02665e-09	-0.00980392
777.993	-36045.4	-14579.2	4.67999	0.04	2.71206e-08	-0.00980392
778.01	-36045.3	-14579.3	4.68005	0.04	-1.02224e-07	-0.00980392
778.027	-36045.2	-14579.3	4.6798	0.04	3.72903e-07	-0.00980392
778.044	-36045.2	-14579.3	4.6811	0.04	-1.62114e-06	-0.00980392
778.061	-36045.1	-14579.3	4.6847	0.04	6.10262e-06	-0.00980392
778.078	-36045	-14579.3	4.68833	0.04	-2.20562e-05	-0.00980392
778.095	-36044.9	-14579.4	4.69031	0.04	9.34215e-05	-0.00980392
778.112	-36044.8	-14579.4	4.68992	0.04	-0.000351287	-0.00980392
778.129	-36044.8	-14579.4	4.69002	0.04	0.00167146	-0.00980392
778.146	-36044.7	-14579.4	4.68999	0.04	0.0036634	-0.00980395
778.163	-36044.6	-14579.5	4.69	0.0400001	0.00331496	-0.00980383
778.18	-36044.5	-14579.5	4.69	0.0399996	0.00309252	-0.00980425
778.197	-36044.5	-14579.5	4.69	0.0400016	0.00507842	-0.00980256
778.214	-36044.4	-14579.6	4.69	0.0399939	0.00859215	-0.00980901
778.231	-36044.3	-14579.6	4.69	0.0400211	0.0123375	-0.00978636
778.248	-36044.3	-14579.6	4.69	0.0399151	0.0135408	-0.00987463
778.265	-36044.2	-14579.6	4.69001	0.0403185	0.0133433	-0.0092436
778.282	-36044.1	-14579.7	4.68998	0.0378485	0.013112	-0.00735345
778.299	-36044	-14579.7	4.69008	0.0343299	0.0154364	-0.00419332
778.316	-36043.9	-14579.7	4.68969	0.0307168	0.0193451	-0.00160606
778.333	-36043.9	-14579.7	4.69239	0.0298662	0.0201208	-0.00016456
778.35	-36043.8	-14579.8	4.69586	0.0300362	0.019967	3.9913e-05
778.367	-36043.7	-14579.8	4.69946	0.0299904	0.0200099	-1.05538e-05
778.384	-36043.6	-14579.8	4.7001	0.0300019	0.0199943	2.07566e-06
778.401	-36043.6	-14579.8	4.69997	0.0299995	0.0200159	-5.58942e-07
778.418	-36043.5	-14579.9	4.70001	0.0300001	0.019942	1.47467e-07
778.435	-36043.4	-14579.9	4.7	0.03	0.0201555	-2.54904e-08
778.452	-36043.3	-14579.9	4.7	0.03	0.017107	6.84055e-09
778.469	-36043.3	-14579.9	4.7	0.03	0.0137641	-1.79976e-09
778.486	-36043.2	-14580	4.7	0.03	0.0101216	2.30005e-10
778.503	-36043.1	-14580	4.7	0.03	0.00996778	-6.15807e-11
778.52	-36043	-14580	4.7	0.03	0.010008	1.61446e-11
778.537	-36043	-14580	4.7	0.03	0.01	4.60424e-22
778.554	-36042.9	-14580.1	4.7	0.03	0.01	0
778.571	-36042.8	-14580.1	4.7	0.03	0.01	-3.21318e-23
778.588	-36042.7	-14580.1	4.70001	0.03	0.0101079	-7.01097e-14
778.605	-36042.7	-14580.1	4.69997	0.03	0.0135435	1.87431e-14
778.622	-36042.6	-14580.2	4.70012	0.03	0.0168944	-4.86243e-15
778.639	-36042.5	-14580.2	4.70376	0.03	0.020174	2.413e-15
778.656	-36042.4	-14580.2	4.70711	0.03	0.0199691	-6.44807e-16
778.673	-36042.4	-14580.2	4.71016	0.03	0.0199497	1.6619e-16
778.69	-36042.3	-14580.3	4.70994	0.03	0.0203757	-6.18722e-17
778.707	-36042.2	-14580.3	4.71002	0.03	0.0239472	1.65257e-17
778.724	-36042.1	-14580.3	4.71	0.03	0.0273655	-4.22782e-18
778.741	-36042.1	-14580.3	4.71	0.03	0.0302803	1.39957e-18
778.758	-36042	-14580.4	4.71	0.03	0.029925	-3.73618e-19
778.775	-36041.9	-14580.4	4.71	0.03	0.0300197	9.47773e-20
778.792	-36041.8	-14580.4	4.71	0.03	0.0299909	-2.94246e-20
778.809	-36041.7	-14580.5	4.71	0.03	0.0300136	7.85031e-21
778.826	-36041.7	-14580.5	4.71	0.03	0.0299553	-1.972e-21
778.843	-36041.6	-14580.5	4.71	0.03	0.0301994	5.87974e-22
778.86	-36041.5	-14580.5	4.71	0.03	0.0291023	-1.56764e-22
778.877	-36041.4	-14580.6	4.71	0.03	0.0254192	3.89302e-23
778.894	-36041.4	-14580.6	4.70998	0.03	0.0216613	-1.12903e-23
778.911	-36041.3	-14580.6	4.71006	0.03	0.0199787	3.00874e-24
778.928	-36041.2	-14580.6	4.70977	0.03	0.0188539	-7.39858e-25
778.945	-36041.2	-14580.7	4.71131	0.03	0.0150465	2.22152e-25
778.962	-36041.1	-14580.7	4.71491	0.03	0.0115589	-1.03549e-25
778.979	-36041	-14580.7	4.71848	0.03	0.00965349	1.92042e-25
778.996	-36040.9	-14580.7	4.72025	0.03	0.01031	-6.35897e-25
779.013	-36040.8	-14580.8	4.71993	0.03	0.0084785	2.62494e-24
779.03	-36040.8	-14580.8	4.72002	0.03	0.00480141	-9.28804e-24
779.047	-36040.7	-14580.8	4.72	0.03	0.00108925	3.7929e-23
779.064	-36040.6	-14580.8	4.72	0.03	-0.000228995	-1.42369e-22
779.081	-36040.5	-14580.9	4.72	0.03	5.94492e-05	5.31547e-22
779.098	-36040.5	-14580.9	4.72	0.03	-8.88654e-06	-1.83217e-21
779.115	-36040.4	-14580.9	4.72	0.03	-1.68171e-05	7.37762e-21
779.132	-36040.3	-14580.9	4.72	0.03	6.8637e-05	-2.48578e-20
779.149	-36040.2	-14581	4.72	0.03	-0.000276455	9.89862e-20
779.166	-36040.1	-14581	4.72	0.03	0.00220944	-3.71029e-19
779.183	-36040.1	-14581	4.72	0.03	0.00564117	1.38513e-18
779.2	-36040	-14581	4.72	0.03	0.00938104	-4.46026e-18
779.217	-36039.9	-14581.1	4.71998	0.03	0.0102151	1.75823e-17
779.234	-36039.9	-14581.1	4.72005	0.03	0.00976436	-5.32953e-17
779.251	-36039.8	-14581.1	4.71979	0.03	0.0126779	2.08367e-16
779.268	-36039.7	-14581.2	4.72265	0.03	0.0160134	-7.80138e-16
779.285	-36039.6	-14581.2	4.72623	0.03	0.0197781	2.09546e-15
779.302	-36039.5	-14581.2	4.72977	0.03	0.0199074	-8.13029e-15
779.319	-36039.5	-14581.2	4.73006	0.03	0.0228762	3.04252e-14
779.336	-36039.4	-14581.3	4.72998	0.03	0.0262404	-1.1357e-13
779.353	-36039.3	-14581.3	4.73	0.03	0.0298778	2.28815e-13
779.37	-36039.2	-14581.3	4.73	0.03	0.0300325	-8.81997e-13
779.387	-36039.2	-14581.3	4.73	0.03	0.0299915	3.29916e-12
779.404	-36039.1	-14581.4	4.73	0.03	0.03	0
779.421	-36039	-14581.4	4.73	0.03	0.03	0
779.438	-36038.9	-14581.4	4.73	0.03	0.0300019	2.03532e-10
779.455	-36038.9	-14581.4	4.73	0.03	0.0299922	-7.76419e-10
779.472	-36038.8	-14581.5	4.73	0.03	0.0300293	2.89996e-09
779.489	-36038.7	-14581.5	4.73	0.03	0.0297651	-2.26919e-08
779.506	-36038.6	-14581.5	4.73	0.03	0.0262511	8.62474e-08
779.523	-36038.5	-14581.5	4.73	0.03	0.0228774	-3.2139e-07
779.54	-36038.5	-14581.6	4.72999	0.03	0.0197333	1.8593e-06
779.557	-36038.4	-14581.6	4.73003	0.03	0.020172	-7.04728e-06
779.574	-36038.3	-14581.6	4.7299	0.03	0.019559	2.61705e-05
779.591	-36038.3	-14581.6	4.73054	0.03	0.015837	-0.000147255
779.608	-36038.2	-14581.7	4.73414	0.03	0.0124351	-0.00147919
779.625	-36038.1	-14581.7	4.73761	0.03	0.0097604	-0.0040513
779.642	-36038	-14581.7	4.74031	0.03	0.0100744	-0.00734814
779.659	-36038	-14581.7	4.73992	0.03	0.00998007	-0.00914324
779.676	-36037.9	-14581.8	4.74002	0.03	0.0100053	-0.00987797
779.693	-36037.8	-14581.8	4.73999	0.03	0.00999866	-0.00978533
779.71	-36037.7	-14581.8	4.74	0.03	0.0100004	-0.00980944
779.727	-36037.6	-14581.9	4.74	0.03	0.0099999	-0.00980255
779.744	-36037.6	-14581.9	4.74	0.03	0.01	-0.00980432
779.761	-36037.5	-14581.9	4.74	0.03	0.00999999	-0.00980382
779.778	-36037.4	-14581.9	4.74	0.03	0.01	-0.00980395
779.795	-36037.3	-14582	4.74	0.03	0.00999991	-0.00980391
779.812	-36037.3	-14582	4.74	0.03	0.0100004	-0.00980392
779.829	-36037.2	-14582	4.74	0.03	0.00999875	-0.00980392
779.846	-36037.1	-14582	4.74	0.03	0.0100052	-0.00980392
779.863	-36037	-14582.1	4.74	0.03	0.00998049	-0.00980392
779.88	-36037	-14582.1	4.74001	0.03	0.0100728	-0.00980392
779.897	-36036.9	-14582.1	4.73998	0.03	0.00974385	-0.00980392
779.914	-36036.8	-14582.1	4.74008	0.03	0.0117241	-0.00980392
779.931	-36036.7	-14582.2	4.73973	0.03	0.0154047	-0.00980392
779.948	-36036.7	-14582.2	4.74198	0.03	0.0191063	-0.00980392
779.965	-36036.6	-14582.2	4.74545	0.03	0.0201982	-0.00980392
779.982	-36036.5	-14582.3	4.74921	0.03	0.019956	-0.00980392
779.999	-36036.4	-14582.3	4.75019	0.03	0.020012	-0.00980392
780.016	-36036.3	-14582.3	4.74995	0.03	0.0199969	-0.00980392
780.033	-36036.3	-14582.3	4.75001	0.03	0.0200004	-0.00980392
780.05	-36036.2	-14582.4	4.75	0.03	0.0200012	-0.00980392
780.067	-36036.1	-14582.4	4.75	0.03	0.0199947	-0.00980392
780.084	-36036	-14582.4	4.75	0.03	0.0200163	-0.00980392
780.101	-36036	-14582.4	4.75	0.03	0.0199364	-0.00980392
780.118	-36035.9	-14582.5	4.75	0.03	0.0202382	-0.00980392
780.135	-36035.8	-14582.5	4.75	0.03	0.017127	-0.00980392
780.152	-36035.7	-14582.5	4.75	0.03	0.0137495	-0.00980392
780.169	-36035.6	-14582.5	4.75	0.03	0.0102281	-0.00980392
780.186	-36035.6	-14582.6	4.75	0.03	0.00998074	-0.00980392
780.203	-36035.5	-14582.6	4.75	0.03	0.00992261	-0.00980392
780.22	-36035.4	-14582.6	4.75	0.03	0.0131056	-0.00980392
780.237	-36035.3	-14582.6	4.75	0.03	0.0166667	-0.00980392
780.254	-36035.3	-14582.7	4.75	0.03	0.02	-0.00980392
780.271	-36035.2	-14582.7	4.75	0.03	0.02	-0.00980392
