# Supplementary material for: Extraction of driving behavior primitives considering driver expectation and vehicle dynamics
Source: PLoS One. 2025 Dec 31;20(12):e0340123. doi: 10.1371/journal.pone.0340123 (PMC12755792; doi:10.1371/journal.pone.0340123)
Supplement: S1 File — (ZIP) [file pone.0340123.s001.zip › DataSetForPimitiveExaction-1/straight driving/c17_s_7.xlsx]

## Sheet: Sheet1
781.206	-36031	-14584.2	4.78	0.02	0.0561222	-1.53548
781.223	-36030.9	-14584.2	4.78	0.02	0.0526476	-1.51202
781.24	-36030.8	-14584.2	4.78	0.02	0.0458502	-1.47994
781.257	-36030.8	-14584.3	4.78	0.02	0.0424254	-1.44412
781.274	-36030.7	-14584.3	4.78	0.02	0.0355276	-1.40376
781.291	-36030.6	-14584.3	4.78	0.02	0.0283833	-1.36573
781.308	-36030.5	-14584.3	4.78	0.0199999	0.0174249	-1.33048
781.325	-36030.5	-14584.4	4.78	0.0200003	0.00805724	-1.30451
781.342	-36030.4	-14584.4	4.78	0.0199987	0.00189318	-1.2816
781.359	-36030.3	-14584.4	4.78	0.020005	-7.47086e-05	-1.264
781.376	-36030.2	-14584.5	4.78	0.0199813	-0.000506751	-1.24886
781.393	-36030.2	-14584.5	4.78	0.0200688	-0.00505157	-1.23975
781.41	-36030.1	-14584.5	4.78	0.0196903	-0.0134157	-1.23783
781.427	-36030	-14584.5	4.78	0.0211403	-0.0231435	-1.2401
781.444	-36029.9	-14584.6	4.78	0.0134105	-0.0274095	-1.23505
781.461	-36029.9	-14584.6	4.78002	-0.0186025	-0.0255124	-1.21516
781.478	-36029.8	-14584.6	4.77994	-0.0712865	-0.0216208	-1.18063
781.495	-36029.7	-14584.6	4.78027	-0.126965	-0.019709	-1.14278
781.512	-36029.6	-14584.7	4.77865	-0.17066	-0.0200737	-1.10751
781.529	-36029.5	-14584.7	4.7752	-0.224437	-0.0199958	-1.05869
781.546	-36029.5	-14584.7	4.76997	-0.311675	-0.0199449	-0.987238
781.563	-36029.4	-14584.8	4.76341	-0.422429	-0.0202251	-0.899085
781.58	-36029.3	-14584.8	4.75463	-0.539482	-0.01861	-0.803862
781.597	-36029.2	-14584.8	4.74392	-0.631144	-0.0128673	-0.718986
781.614	-36029.2	-14584.8	4.73445	-0.70395	-0.00616359	-0.64724
781.631	-36029.1	-14584.9	4.72211	-0.78461	0.00111095	-0.572055
781.648	-36029	-14584.9	4.70594	-0.864175	0.00565533	-0.497938
781.665	-36028.9	-14584.9	4.68932	-0.93342	0.00904362	-0.430446
781.682	-36028.9	-14585	4.67179	-1.00172	0.0101991	-0.360545
781.699	-36028.8	-14585	4.65507	-1.0773	0.00986962	-0.292068
781.716	-36028.7	-14585	4.6362	-1.15393	0.0103194	-0.224431
781.733	-36028.6	-14585	4.61493	-1.23066	0.00760369	-0.160469
781.75	-36028.6	-14585.1	4.59463	-1.28852	0.00414194	-0.109249
781.767	-36028.5	-14585.1	4.57479	-1.33821	0.000535752	-0.0685618
781.784	-36028.4	-14585.1	4.55386	-1.38786	-8.16216e-05	-0.0237218
781.801	-36028.4	-14585.1	4.53101	-1.43807	-3.72229e-05	0.0248264
781.818	-36028.3	-14585.2	4.50492	-1.48505	0.000231099	0.0781858
781.835	-36028.2	-14585.2	4.47661	-1.53175	-0.00287129	0.136769
781.852	-36028.1	-14585.2	4.44974	-1.56659	-0.00625274	0.19732
781.869	-36028.1	-14585.2	4.42325	-1.59377	-0.00976467	0.266386
781.886	-36028	-14585.3	4.39497	-1.61561	-0.0100294	0.350143
781.903	-36027.9	-14585.3	4.3682	-1.62946	-0.00999212	0.429272
781.92	-36027.8	-14585.3	4.34163	-1.63628	-0.0100021	0.499128
781.937	-36027.8	-14585.3	4.31333	-1.64333	-0.01	0.571895
781.954	-36027.7	-14585.4	4.28667	-1.64667	-0.01	0.647059
781.971	-36027.6	-14585.4	4.26	-1.65	-0.01	0.735294
781.988	-36027.6	-14585.4	4.23156	-1.64998	-0.00999151	0.83003
782.005	-36027.5	-14585.4	4.20172	-1.65	-0.0100323	0.91534
782.022	-36027.4	-14585.5	4.17491	-1.65003	-0.00987838	0.992696
782.039	-36027.4	-14585.5	4.14319	-1.64976	-0.00623593	1.07348
782.056	-36027.3	-14585.5	4.117	-1.64626	-0.00289301	1.14812
782.073	-36027.2	-14585.5	4.09	-1.64285	0.000155458	1.22218
782.09	-36027.2	-14585.6	4.06194	-1.63988	-5.7877e-05	1.28934
782.107	-36027.1	-14585.6	4.03491	-1.63959	1.54586e-05	1.33926
782.124	-36027	-14585.6	4.00479	-1.63636	-3.95482e-06	1.3818
782.141	-36027	-14585.6	3.97697	-1.63045	1.3092e-06	1.41908
782.158	-36026.9	-14585.6	3.95048	-1.61237	-3.49493e-07	1.44937
782.175	-36026.9	-14585.7	3.92343	-1.59024	8.86574e-08	1.46935
782.192	-36026.8	-14585.7	3.89506	-1.56338	-2.75246e-08	1.4816
782.209	-36026.7	-14585.7	3.86992	-1.54374	7.3434e-09	1.48374
782.226	-36026.7	-14585.7	3.84514	-1.5192	-1.84467e-09	1.47658
782.243	-36026.6	-14585.8	3.81809	-1.48667	5.50008e-10	1.4558
782.26	-36026.6	-14585.8	3.79425	-1.44621	-1.46642e-10	1.4263
782.277	-36026.5	-14585.8	3.76763	-1.40355	3.64164e-11	1.39023
782.294	-36026.4	-14585.8	3.74343	-1.36162	-1.05611e-11	1.35513
782.311	-36026.4	-14585.8	3.72155	-1.33042	2.81368e-12	1.32532
782.328	-36026.3	-14585.9	3.70154	-1.30387	-6.89277e-13	1.30006
782.345	-36026.3	-14585.9	3.67919	-1.28376	1.95915e-13	1.27829
782.362	-36026.2	-14585.9	3.65551	-1.26519	-5.21469e-14	1.26107
782.379	-36026.1	-14585.9	3.63313	-1.24921	1.25478e-14	1.24652
782.396	-36026.1	-14586	3.61255	-1.24027	-3.43892e-15	1.23862
782.413	-36026	-14586	3.59327	-1.24123	6.37887e-16	1.23788
782.43	-36026	-14586	3.57016	-1.24665	8.26621e-16	1.243
782.447	-36025.9	-14586	3.54779	-1.25583	-4.21492e-15	1.25111
782.464	-36025.8	-14586	3.52841	-1.26554	1.60338e-14	1.26103
782.481	-36025.8	-14586.1	3.50773	-1.27816	-5.53394e-14	1.27315
782.498	-36025.7	-14586.1	3.48496	-1.292	2.22855e-13	1.28635
782.515	-36025.7	-14586.1	3.46177	-1.30556	-8.35864e-13	1.29858
782.532	-36025.6	-14586.1	3.43701	-1.31682	2.8034e-12	1.31108
782.549	-36025.6	-14586.1	3.4156	-1.32919	-1.116e-11	1.32331
782.566	-36025.5	-14586.2	3.39601	-1.34295	4.183e-11	1.3353
782.583	-36025.5	-14586.2	3.37519	-1.35447	-1.34735e-10	1.34644
782.6	-36025.4	-14586.2	3.3522	-1.36217	5.31136e-10	1.35385
782.617	-36025.4	-14586.2	3.32894	-1.3659	-1.98963e-09	1.35863
782.634	-36025.3	-14586.2	3.30434	-1.36955	6.01027e-09	1.36137
782.651	-36025.2	-14586.2	3.2807	-1.37018	-2.34929e-08	1.36259
782.668	-36025.2	-14586.3	3.25759	-1.36972	8.79575e-08	1.36359
782.685	-36025.1	-14586.3	3.23287	-1.37291	-2.36255e-07	1.36563
782.702	-36025.1	-14586.3	3.20938	-1.37612	9.16658e-07	1.3698
782.719	-36025	-14586.3	3.18606	-1.38254	-3.43032e-06	1.37508
782.736	-36025	-14586.3	3.16284	-1.38903	1.28046e-05	1.38243
782.753	-36024.9	-14586.3	3.13809	-1.39935	-2.57979e-05	1.3916
782.77	-36024.9	-14586.4	3.11474	-1.40944	9.94416e-05	1.40044
782.787	-36024.8	-14586.4	3.09	-1.41667	-0.00333333	1.40523
782.804	-36024.8	-14586.4	3.06667	-1.41333	-0.00666667	1.40305
782.821	-36024.7	-14586.4	3.04333	-1.40333	-0.01	1.39434
782.838	-36024.7	-14586.4	3.01858	-1.389	-0.00997577	1.37784
782.855	-36024.6	-14586.5	2.99529	-1.36469	-0.0100065	1.34978
782.872	-36024.6	-14586.5	2.97203	-1.31631	-0.00999832	1.30386
782.889	-36024.5	-14586.5	2.95086	-1.24476	-0.0100008	1.23937
782.906	-36024.5	-14586.5	2.93133	-1.17542	-0.00999978	1.17468
782.923	-36024.5	-14586.5	2.91433	-1.11344	-0.0100001	1.11335
782.94	-36024.4	-14586.5	2.89335	-1.05461	-0.00999998	1.04572
782.957	-36024.4	-14586.6	2.8771	-0.975719	-0.01	0.97294
782.974	-36024.3	-14586.6	2.86063	-0.885057	-0.00999999	0.884412
782.991	-36024.3	-14586.6	2.84688	-0.781513	-0.01	0.791317
783.008	-36024.2	-14586.6	2.83346	-0.701341	-0.00999983	0.70816
783.025	-36024.2	-14586.6	2.82049	-0.621696	-0.0100006	0.630167
783.042	-36024.1	-14586.6	2.8111	-0.542472	-0.00999704	0.548624
783.059	-36024.1	-14586.7	2.80479	-0.459557	-0.0100112	0.471864
783.076	-36024	-14586.7	2.79795	-0.379364	-0.0099589	0.394909
783.093	-36024	-14586.7	2.79074	-0.308088	-0.010185	0.328555
783.11	-36024	-14586.7	2.78523	-0.262634	-0.00915632	0.278719
783.127	-36023.9	-14586.7	2.78216	-0.219862	-0.00522231	0.233261
783.144	-36023.9	-14586.7	2.77856	-0.170366	-0.00274973	0.186769
783.161	-36023.8	-14586.7	2.77539	-0.123907	-0.0047402	0.142252
783.178	-36023.8	-14586.8	2.77165	-0.0792799	-0.0069687	0.101035
783.195	-36023.7	-14586.8	2.7697	-0.0461716	-0.00659645	0.0675578
783.212	-36023.7	-14586.8	2.77008	-0.0233079	-0.00662679	0.0444838
783.229	-36023.6	-14586.8	2.76998	-0.00575232	-0.00688623	0.0276859
783.246	-36023.6	-14586.8	2.77001	0.00394568	-0.00523929	0.0165971
783.263	-36023.6	-14586.8	2.77	0.010343	-0.00121902	0.0100049
783.28	-36023.5	-14586.9	2.77	0.0153947	0.000205789	0.00498637
783.297	-36023.5	-14586.9	2.77001	0.0188569	-5.69387e-05	0.00175059
783.314	-36023.4	-14586.9	2.76998	0.0202418	1.51256e-05	0.000324233
783.331	-36023.4	-14586.9	2.77007	0.0199444	-3.47926e-06	-5.70878e-05
783.348	-36023.3	-14586.9	2.76972	0.0200153	9.53774e-07	1.56491e-05
783.365	-36023.3	-14586.9	2.77196	0.019996	-2.53041e-07	-4.15003e-06
783.382	-36023.2	-14587	2.77561	0.0200009	5.62298e-08	9.16307e-07
783.399	-36023.2	-14587	2.77929	0.0199998	-1.5301e-08	-2.25914e-07
783.416	-36023.2	-14587	2.78017	0.0200001	4.05327e-09	-2.77498e-08
783.433	-36023.1	-14587	2.77997	0.02	-8.5815e-10	2.89521e-07
783.45	-36023.1	-14587	2.78001	0.02	2.3215e-10	-1.19301e-06
783.467	-36023	-14587	2.78	0.02	-6.13849e-11	4.48226e-06
783.484	-36023	-14587	2.78	0.02	1.20729e-11	-1.35428e-05
783.501	-36022.9	-14587.1	2.78	0.02	-3.25103e-12	5.29369e-05
783.518	-36022.9	-14587.1	2.78	0.02	8.57726e-13	-0.000806604
783.535	-36022.8	-14587.1	2.78	0.02	-1.48263e-13	-0.0029243
783.552	-36022.8	-14587.1	2.78	0.02	3.97873e-14	-0.00618033
783.569	-36022.8	-14587.1	2.78	0.02	-1.04681e-14	-0.00851658
783.586	-36022.7	-14587.1	2.78	0.02	1.3378e-15	-0.00977127
783.603	-36022.7	-14587.2	2.78	0.02	-3.58178e-16	-0.00981259
783.62	-36022.6	-14587.2	2.78	0.02	9.39034e-17	-0.00980165
783.637	-36022.6	-14587.2	2.78	0.02	0	-0.00980392
783.654	-36022.5	-14587.2	2.78	0.02	0	-0.00980392
783.671	-36022.5	-14587.2	2.78	0.02	0	-0.00980392
783.688	-36022.4	-14587.2	2.78	0.02	-4.07786e-19	-0.00980393
783.705	-36022.4	-14587.3	2.78	0.02	1.09017e-19	-0.00980392
783.722	-36022.3	-14587.3	2.78	0.02	-2.82818e-20	-0.00980392
783.739	-36022.3	-14587.3	2.78	0.02	1.4035e-20	-0.00980392
783.756	-36022.3	-14587.3	2.78	0.02	-3.75046e-21	-0.00980392
783.773	-36022.2	-14587.3	2.78	0.02	9.66625e-22	-0.00980392
783.79	-36022.2	-14587.3	2.78	0.02	-3.59874e-22	-0.00980392
783.807	-36022.1	-14587.4	2.77999	0.02	9.612e-23	-0.00980392
783.824	-36022.1	-14587.4	2.78003	0.02	-2.45907e-23	-0.00980392
783.841	-36022	-14587.4	2.77987	0.02	8.14048e-24	-0.00980392
783.858	-36022	-14587.4	2.78054	0.02	-2.17311e-24	-0.00980392
783.875	-36021.9	-14587.4	2.78419	0.02	5.51263e-25	-0.00980392
783.892	-36021.9	-14587.4	2.78782	0.02	-1.71145e-25	-0.00980392
783.909	-36021.9	-14587.4	2.79027	0.02	4.56605e-26	-0.00980392
783.926	-36021.8	-14587.5	2.78993	0.02	-1.14699e-26	-0.00980392
783.943	-36021.8	-14587.5	2.79002	0.02	3.41989e-27	-0.00980392
783.96	-36021.7	-14587.5	2.78999	0.02	-9.11804e-28	-0.00980392
783.977	-36021.7	-14587.5	2.79	0.02	2.26433e-28	-0.00980392
783.994	-36021.6	-14587.5	2.79	0.02	-6.56677e-29	-0.00980392
784.011	-36021.6	-14587.5	2.79	0.02	1.74952e-29	-0.00980392
784.028	-36021.5	-14587.6	2.79	0.02	-4.28586e-30	-0.00980392
784.045	-36021.5	-14587.6	2.79	0.02	1.21819e-30	-0.00980392
784.062	-36021.5	-14587.6	2.79	0.02	-3.24278e-31	-0.00980392
784.079	-36021.4	-14587.6	2.79	0.02	7.81397e-32	-0.00980392
784.096	-36021.4	-14587.6	2.79	0.02	-2.18757e-32	-0.00980392
784.113	-36021.3	-14587.6	2.79	0.02	5.81766e-33	-0.00980392
784.13	-36021.3	-14587.7	2.79	0.02	-1.37357e-33	-0.00980392
784.147	-36021.2	-14587.7	2.79	0.02	3.80262e-34	-0.00980392
784.164	-36021.2	-14587.7	2.79	0.02	-1.01828e-34	-0.00980392
784.181	-36021.1	-14587.7	2.79	0.02	2.70491e-35	-0.00980392
784.198	-36021.1	-14587.7	2.79	0.02	-6.21808e-36	-0.00980392
784.215	-36021.1	-14587.7	2.79	0.02	1.68897e-36	-0.00980392
784.232	-36021	-14587.7	2.79	0.02	-3.75316e-37	-0.00980392
784.249	-36021	-14587.8	2.79	0.02	1.0213e-37	-0.00980392
784.266	-36020.9	-14587.8	2.79	0.02	-2.70544e-38	-0.00980392
784.283	-36020.9	-14587.8	2.79	0.02	5.72825e-39	-0.00980392
784.3	-36020.8	-14587.8	2.79	0.02	-1.55099e-39	-0.00980392
784.317	-36020.8	-14587.8	2.79	0.02	4.15193e-40	-0.00980392
784.334	-36020.7	-14587.8	2.79	0.02	-1.09785e-40	-0.00980392
784.351	-36020.7	-14587.9	2.79	0.02	2.1592e-41	-0.00980392
784.368	-36020.6	-14587.9	2.79	0.02	-5.81433e-42	-0.00980392
784.385	-36020.6	-14587.9	2.78998	0.02	1.53389e-42	-0.00980392
784.402	-36020.6	-14587.9	2.79005	0.02	-2.64832e-43	-0.00980394
784.419	-36020.5	-14587.9	2.78982	0.0200001	6.98749e-44	-0.00980386
784.436	-36020.5	-14587.9	2.79311	0.0199999	-8.92984e-45	-0.00980404
784.453	-36020.4	-14587.9	2.79646	0.0200005	2.39084e-45	-0.00980346
784.47	-36020.4	-14588	2.79989	0.0199983	-6.26811e-46	-0.00980566
784.487	-36020.3	-14588	2.8	0.02	-1.78781e-56	-0.00980392
784.504	-36020.3	-14588	2.8	0.02	4.78977e-57	-0.00980392
784.521	-36020.2	-14588	2.8	0.02	1.28101e-57	-0.0087146
784.538	-36020.2	-14588	2.8	0.0166667	0	-0.00653595
784.555	-36020.2	-14588.1	2.8	0.0131076	-7.27727e-49	-0.00309081
784.572	-36020.1	-14588.1	2.8	0.00991475	1.88791e-49	-0.000996226
784.589	-36020.1	-14588.1	2.8	0.0100423	-9.3688e-50	4.89556e-05
784.606	-36020	-14588.1	2.8	0.0099887	2.50355e-50	-1.3082e-05
784.623	-36020	-14588.1	2.8	0.0100029	-6.45255e-51	3.3717e-06
784.64	-36019.9	-14588.1	2.8	0.00999892	2.40228e-51	-1.25528e-06
784.657	-36019.9	-14588.1	2.8	0.0100003	-6.41633e-52	3.35278e-07
784.674	-36019.8	-14588.2	2.8	0.00999993	1.64151e-52	-8.57752e-08
784.691	-36019.8	-14588.2	2.8	0.01	-5.43404e-53	2.83949e-08
784.708	-36019.8	-14588.2	2.8	0.00999999	1.45063e-53	-7.58007e-09
784.725	-36019.7	-14588.2	2.8	0.01	-3.67986e-54	1.92287e-09
784.742	-36019.7	-14588.2	2.8	0.01	1.14245e-54	-5.96974e-10
784.759	-36019.6	-14588.2	2.8	0.01	-3.04799e-55	1.59269e-10
784.776	-36019.6	-14588.3	2.8	0.01	7.65657e-56	-4.00085e-11
784.793	-36019.5	-14588.3	2.8	0.01	-2.28289e-56	1.1929e-11
784.81	-36019.5	-14588.3	2.8	0.01	6.0866e-57	-3.18048e-12
784.827	-36019.4	-14588.3	2.8	0.01	-1.51152e-57	7.89826e-13
784.844	-36019.4	-14588.3	2.8	0.01	4.38354e-58	-2.29057e-13
784.861	-36019.4	-14588.3	2.8	0.01	-1.16786e-58	6.10253e-14
784.878	-36019.3	-14588.3	2.8	0.01	2.86095e-59	-1.49496e-14
784.895	-36019.3	-14588.4	2.8	0.01	-8.13183e-60	4.24919e-15
784.912	-36019.2	-14588.4	2.8	0.01	2.16467e-60	-1.13112e-15
784.929	-36019.2	-14588.4	2.8	0.01	-5.21627e-61	2.7257e-16
784.946	-36019.1	-14588.4	2.8	0.01	1.46106e-61	-7.63457e-17
784.963	-36019.1	-14588.4	2.8	0.01	-3.91277e-62	2.04457e-17
784.98	-36019	-14588.4	2.8	0.01	1.04053e-62	-5.43716e-18
784.997	-36019	-14588.5	2.8	0.01	-2.45529e-63	1.28298e-18
785.014	-36019	-14588.5	2.8	0.01	6.73932e-64	-3.52155e-19
785.031	-36018.9	-14588.5	2.8	0.01	-1.55021e-64	8.10043e-20
785.048	-36018.9	-14588.5	2.8	0.01	4.24961e-65	-2.22058e-20
785.065	-36018.8	-14588.5	2.8	0.01	-1.12744e-65	5.89131e-21
785.082	-36018.8	-14588.5	2.8	0.01	2.50536e-66	-1.30915e-21
785.099	-36018.7	-14588.6	2.8	0.01	-6.81748e-67	3.56239e-22
785.116	-36018.7	-14588.6	2.80001	0.01	1.80596e-67	-9.43684e-23
785.133	-36018.6	-14588.6	2.79998	0.01	-3.82355e-68	1.99795e-23
785.15	-36018.6	-14588.6	2.80007	0.01	1.03436e-68	-5.40493e-24
785.167	-36018.5	-14588.6	2.79972	0.01	-2.73505e-69	1.42917e-24
785.184	-36018.5	-14588.6	2.80263	0.01	5.37916e-70	-2.81082e-25
785.201	-36018.5	-14588.6	2.80605	0.01	-1.44852e-70	7.56907e-26
785.218	-36018.4	-14588.7	2.80962	0.01	3.82168e-71	-1.99698e-26
785.235	-36018.4	-14588.7	2.81006	0.01	-6.60654e-72	3.45217e-27
785.252	-36018.3	-14588.7	2.80998	0.01	1.77505e-72	-9.27531e-28
785.269	-36018.3	-14588.7	2.81	0.01	-4.75006e-73	2.48209e-28
785.286	-36018.2	-14588.7	2.81	0.01	1.24975e-73	-6.53043e-29
785.303	-36018.2	-14588.7	2.81	0.01	-1.59715e-74	8.34572e-30
785.32	-36018.1	-14588.8	2.81	0.01	4.27612e-75	-2.23443e-30
785.337	-36018.1	-14588.8	2.81	0.01	-1.12095e-75	5.85739e-31
785.354	-36018.1	-14588.8	2.81	0.01	-3.19135e-86	1.6676e-41
785.371	-36018	-14588.8	2.81	0.01	-8.3273e-87	4.35163e-42
785.388	-36018	-14588.8	2.81	0.01	-1.81701e-77	9.49456e-33
785.405	-36017.9	-14588.8	2.81	0.01	4.85758e-78	-2.53827e-33
785.422	-36017.9	-14588.9	2.81	0.01	-1.26018e-78	6.58496e-34
785.439	-36017.8	-14588.9	2.81	0.01	6.25368e-79	-3.26816e-34
785.456	-36017.8	-14588.9	2.81	0.01	-1.67113e-79	8.74645e-35
785.473	-36017.7	-14588.9	2.81	0.01	4.30714e-80	-2.30348e-35
785.49	-36017.7	-14588.9	2.81	0.01	-1.60388e-80	1.14377e-35
785.507	-36017.7	-14588.9	2.81	0.01	4.2966e-81	-1.38313e-35
785.524	-36017.6	-14589	2.81	0.01	-1.14758e-81	4.38874e-35
785.541	-36017.6	-14589	2.81	0.01	2.93523e-82	-1.60741e-34
785.558	-36017.5	-14589	2.81	0.01	-9.68342e-83	8.16503e-34
785.575	-36017.5	-14589	2.81	0.01	2.45643e-83	-3.05542e-33
785.592	-36017.4	-14589	2.81	0.01	-7.62625e-84	1.44436e-32
785.609	-36017.4	-14589	2.81	0.01	2.03464e-84	-5.45275e-32
785.626	-36017.3	-14589	2.81	0.01	-5.11102e-85	2.00384e-31
785.643	-36017.3	-14589.1	2.81	0.01	1.52391e-85	-9.01753e-31
785.66	-36017.2	-14589.1	2.81	0.01	-4.06301e-86	3.39893e-30
785.677	-36017.2	-14589.1	2.81	0.01	1.00899e-86	-1.23989e-29
785.694	-36017.2	-14589.1	2.81	0.01	-2.92616e-87	5.39025e-29
785.711	-36017.1	-14589.1	2.81	0.01	7.79588e-88	-2.0291e-28
785.728	-36017.1	-14589.1	2.81	0.01	-1.90978e-88	7.33363e-28
785.745	-36017	-14589.2	2.81	0.01	5.42827e-89	-3.10624e-27
785.762	-36017	-14589.2	2.81	0.01	-1.44498e-89	1.16802e-26
785.779	-36016.9	-14589.2	2.81	0.01	3.48191e-90	-4.17214e-26
785.796	-36016.9	-14589.2	2.81	0.01	-9.74783e-91	1.73143e-25
785.813	-36016.8	-14589.2	2.81	0.01	2.59235e-91	-6.50433e-25
785.83	-36016.8	-14589.2	2.81	0.01	-6.12036e-92	2.28837e-24
785.847	-36016.7	-14589.3	2.81	0.01	1.69341e-92	-9.34128e-24
785.864	-36016.7	-14589.3	2.81	0.01	-4.4985e-93	3.50622e-23
785.881	-36016.7	-14589.3	2.81	0.01	1.03477e-93	-1.209e-22
785.898	-36016.6	-14589.3	2.81	0.01	-2.83662e-94	4.86843e-22
785.915	-36016.6	-14589.3	2.81	0.01	7.52569e-95	-1.826e-21
785.932	-36016.5	-14589.3	2.81	0.01	-1.67235e-95	6.1242e-21
785.949	-36016.5	-14589.3	2.81	0.01	4.5515e-96	-2.43797e-20
785.966	-36016.4	-14589.4	2.81	0.01	-1.20856e-96	9.13803e-20
785.983	-36016.4	-14589.4	2.81	0.01	2.65151e-97	-2.94338e-19
786	-36016.3	-14589.4	2.81	0.01	-1.08183e-97	1.1603e-18
786.017	-36016.3	-14589.4	2.81	0.01	1.64874e-97	-4.34648e-18
786.034	-36016.2	-14589.4	2.81	0.01	-4.46492e-97	1.31298e-17
786.051	-36016.2	-14589.4	2.81	0.01	1.73218e-96	-5.13217e-17
786.068	-36016.2	-14589.5	2.81	0.01	-6.48192e-96	1.92149e-16
786.085	-36016.1	-14589.5	2.81	0.01	1.74099e-95	-5.16114e-16
786.102	-36016.1	-14589.5	2.81	0.01	-6.75493e-95	2.0025e-15
786.119	-36016	-14589.5	2.81	0.01	2.52783e-94	-7.49374e-15
786.136	-36016	-14589.5	2.81	0.01	-5.09382e-94	1.51006e-14
786.153	-36015.9	-14589.5	2.80999	0.01	1.9635e-93	-5.8208e-14
786.17	-36015.9	-14589.6	2.81003	0.01	-7.34461e-93	2.17731e-13
786.187	-36015.8	-14589.6	2.8099	0.01	2.74149e-92	-8.12715e-13
786.204	-36015.8	-14589.6	2.81333	0.01	0	0
786.221	-36015.8	-14589.6	2.81667	0.01	0	0
786.238	-36015.7	-14589.6	2.8201	0.01	1.69101e-90	-5.01301e-11
786.255	-36015.7	-14589.6	2.81997	0.01	-6.45076e-90	1.91233e-10
786.272	-36015.6	-14589.7	2.82001	0.01	2.40939e-89	-7.14263e-10
786.289	-36015.6	-14589.7	2.82	0.01	-1.88532e-88	5.58902e-09
786.306	-36015.5	-14589.7	2.82	0.01	7.16573e-88	-2.12428e-08
786.323	-36015.5	-14589.7	2.82	0.01	-2.67022e-87	7.91586e-08
786.34	-36015.4	-14589.7	2.82	0.01	1.54477e-86	-4.57947e-07
786.357	-36015.4	-14589.7	2.82	0.01	-5.85512e-86	1.73575e-06
786.374	-36015.3	-14589.7	2.82	0.01	2.17433e-85	-6.44581e-06
786.391	-36015.3	-14589.8	2.82	0.01	-1.10555e-84	3.27739e-05
786.408	-36015.3	-14589.8	2.82	0.01	4.18103e-84	-0.000138137
786.425	-36015.2	-14589.8	2.82	0.01	-1.54553e-83	-0.00152176
786.442	-36015.2	-14589.8	2.82	0.01	7.29996e-83	-0.00421395
786.459	-36015.1	-14589.8	2.82	0.01	-2.75573e-82	-0.00731818
786.476	-36015.1	-14589.8	2.82	0.01	1.0127e-81	-0.00916351
786.493	-36015	-14589.9	2.82	0.01	-4.55728e-81	-0.00988932
786.51	-36015	-14589.9	2.82	0.01	1.71775e-80	-0.00978115
786.527	-36014.9	-14589.9	2.82	0.01	-6.26617e-80	-0.00980958
786.544	-36014.9	-14589.9	2.82	0.01	2.72413e-79	-0.00980228
786.561	-36014.8	-14589.9	2.82	0.01	-1.02547e-78	-0.00980436
786.578	-36014.8	-14589.9	2.82	0.01	3.70627e-78	-0.00980381
786.595	-36014.8	-14589.9	2.82	0.01	-1.56983e-77	-0.00980395
786.612	-36014.7	-14590	2.82	0.01	5.90293e-77	-0.00980391
786.629	-36014.7	-14590	2.82	0.01	-2.10852e-76	-0.00980392
786.646	-36014.6	-14590	2.82	0.01	8.7503e-76	-0.00980392
786.663	-36014.6	-14590	2.82	0.01	-3.28716e-75	-0.00980392
786.68	-36014.5	-14590	2.82	0.01	1.1565e-74	-0.00980392
786.697	-36014.5	-14590	2.82	0.01	-4.7209e-74	-0.00980392
786.714	-36014.4	-14590.1	2.82	0.01	1.77198e-73	-0.00980392
786.731	-36014.4	-14590.1	2.82	0.01	-6.61582e-73	-0.00980392
786.748	-36014.4	-14590.1	2.82	0.01	2.28038e-72	-0.00980392
786.765	-36014.3	-14590.1	2.82	0.01	-9.18243e-72	-0.00980392
786.782	-36014.3	-14590.1	2.82	0.01	3.09389e-71	-0.00980392
786.799	-36014.2	-14590.1	2.82	0.01	-1.23201e-70	-0.00980392
786.816	-36014.2	-14590.1	2.82	0.01	4.61795e-70	-0.00980392
786.833	-36014.2	-14590.1	2.82	0.01	-1.48745e-69	-0.00980392
786.85	-36014.1	-14590.2	2.82	0.01	5.86364e-69	-0.00980392
786.867	-36014	-14590.2	2.82	0.01	-2.19652e-68	-0.00980392
786.884	-36014	-14590.2	2.82	0.01	6.63522e-68	-0.00980392
786.901	-36013.9	-14590.2	2.82	0.01	-2.59357e-67	-0.00980392
786.918	-36013.9	-14590.3	2.82	0.01	9.71035e-67	-0.00980392
786.935	-36013.9	-14590.3	2.82	0.01	-3.62478e-66	-0.00980392
786.952	-36013.8	-14590.3	2.82	0.01	9.73416e-66	-0.00980392
786.969	-36013.8	-14590.3	2.82	0.01	-3.77675e-65	-0.00980392
786.986	-36013.7	-14590.3	2.82	0.01	7.62953e-65	-0.00980392
787.003	-36013.7	-14590.3	2.82	0.01	-2.9414e-64	-0.00980392
787.02	-36013.6	-14590.3	2.82	0.01	1.10026e-63	-0.00980392
787.037	-36013.6	-14590.4	2.82	0.01	5.04252e-73	-0.00980392
787.054	-36013.5	-14590.4	2.82	0.01	0	-0.00980392
787.071	-36013.5	-14590.4	2.82	0.01	-7.22572e-72	-0.00980392
787.088	-36013.4	-14590.4	2.82	0.01	-2.53364e-61	-0.00980392
787.105	-36013.4	-14590.4	2.82	0.01	9.66412e-61	-0.00980392
787.122	-36013.4	-14590.4	2.82	0.01	-3.60957e-60	-0.00980392
787.139	-36013.3	-14590.5	2.82	0.01	2.82444e-59	-0.00980392
787.156	-36013.3	-14590.5	2.82	0.01	-1.07352e-58	-0.00980392
787.173	-36013.2	-14590.5	2.82	0.01	4.01162e-58	-0.00980392
787.19	-36013.2	-14590.5	2.82	0.01	-1.49308e-57	-0.00980392
787.207	-36013.1	-14590.5	2.82	0.01	8.63702e-57	-0.00980392
787.224	-36013.1	-14590.5	2.82	0.01	-3.25383e-56	-0.00980392
787.241	-36013	-14590.6	2.82	0.01	1.65605e-55	-0.00980392
787.258	-36013	-14590.6	2.82	0.01	-6.26338e-55	-0.00980392
787.275	-36013	-14590.6	2.82	0.01	2.31529e-54	-0.00980392
787.292	-36012.9	-14590.6	2.82	0.00999998	-1.09357e-53	-0.00980394
787.309	-36012.8	-14590.6	2.82	0.0100001	4.12822e-53	-0.00980386
787.326	-36012.8	-14590.6	2.82	0.00999974	-1.51708e-52	-0.00980413
787.343	-36012.8	-14590.6	2.82	0.0100012	6.82705e-52	-0.00980296
787.36	-36012.7	-14590.7	2.82	0.00999566	-2.57329e-51	-0.00980754
787.377	-36012.7	-14590.7	2.82	0.0100158	9.38705e-51	-0.00979073
787.394	-36012.6	-14590.7	2.82	0.00993112	-4.08089e-50	-0.00986127
787.411	-36012.6	-14590.7	2.82	0.0102593	1.53621e-49	-0.00951198
787.428	-36012.5	-14590.7	2.82	0.00878366	-5.55219e-49	-0.0079127
787.445	-36012.5	-14590.7	2.82	0.00507265	2.35169e-48	-0.00499007
787.462	-36012.4	-14590.8	2.82	0.00152865	-8.8429e-48	-0.00208194
787.479	-36012.4	-14590.8	2.82	-0.00024917	3.15867e-47	-0.000410932
787.496	-36012.4	-14590.8	2.82	6.97566e-05	-1.31084e-46	7.69225e-05
787.513	-36012.3	-14590.8	2.82	-1.85511e-05	4.92434e-46	-2.04568e-05
787.53	-36012.3	-14590.8	2.82	4.37981e-06	-1.73249e-45	4.82973e-06
787.547	-36012.2	-14590.8	2.82	-1.21183e-06	7.07216e-45	-1.33631e-06
787.564	-36012.2	-14590.9	2.82	3.21918e-07	-2.65451e-44	3.54988e-07
787.581	-36012.1	-14590.9	2.82	-7.40491e-08	9.15321e-44	-8.16559e-08
787.598	-36012.1	-14590.9	2.82	2.02992e-08	-3.68582e-43	2.23845e-08
787.615	-36012	-14590.9	2.82	-5.38547e-09	1.38244e-42	-5.9387e-09
787.632	-36012	-14590.9	2.82	1.19674e-09	-4.63655e-42	1.31968e-09
787.649	-36011.9	-14590.9	2.82	-3.25652e-10	1.84575e-41	-3.59105e-10
787.666	-36011.9	-14590.9	2.82	8.62657e-11	-6.91828e-41	9.51275e-11
787.683	-36011.9	-14591	2.82	-1.8264e-11	2.22839e-40	-2.01402e-11
787.7	-36011.8	-14591	2.82	4.94085e-12	-8.78447e-40	5.4484e-12
787.717	-36011.8	-14591	2.82	-1.30645e-12	3.29066e-39	-1.44066e-12
787.734	-36011.7	-14591	2.82	2.56947e-13	-9.94039e-39	2.83343e-13
787.751	-36011.7	-14591	2.82	-6.91917e-14	3.8855e-38	-7.62995e-14
787.768	-36011.6	-14591	2.82	1.8255e-14	-1.45473e-37	2.01303e-14
787.785	-36011.6	-14591.1	2.82	-3.15547e-15	3.90743e-37	-3.47963e-15
787.802	-36011.5	-14591.1	2.82	8.46794e-16	-1.51606e-36	9.33783e-16
787.819	-36011.5	-14591.1	2.82	-2.22793e-16	5.67341e-36	-2.4568e-16
787.836	-36011.5	-14591.1	2.82	2.84725e-17	-1.14325e-35	3.13973e-17
787.853	-36011.4	-14591.1	2.82	-7.6231e-18	4.40685e-35	-8.4062e-18
787.87	-36011.4	-14591.1	2.81999	1.99855e-18	-1.64841e-34	2.20385e-18
787.887	-36011.3	-14591.2	2.82	0	0	0
787.904	-36011.3	-14591.2	2.82	0	0	0
787.921	-36011.2	-14591.2	2.82333	0	0	0
787.938	-36011.2	-14591.2	2.82689	-8.67891e-21	3.7959e-32	-9.57046e-21
787.955	-36011.1	-14591.2	2.83009	2.32022e-21	-1.44788e-31	2.55856e-21
787.972	-36011.1	-14591.2	2.82998	-6.01922e-22	5.40786e-31	-6.63755e-22
787.989	-36011	-14591.3	2.83001	2.98706e-22	-4.23158e-30	3.29391e-22
788.006	-36011	-14591.3	2.83	-7.9821e-23	1.60834e-29	-8.80207e-23
788.023	-36011	-14591.3	2.83	2.05727e-23	-5.99328e-29	2.26861e-23
788.04	-36010.9	-14591.3	2.83	-7.65919e-24	3.46722e-28	-8.446e-24
788.057	-36010.9	-14591.3	2.83	2.04572e-24	-1.31418e-27	2.25588e-24
788.074	-36010.8	-14591.3	2.83	-5.23373e-25	4.88027e-27	-5.77137e-25
788.091	-36010.8	-14591.3	2.83	1.73299e-25	-2.48139e-26	1.91102e-25
788.108	-36010.7	-14591.4	2.83	-4.6423e-26	9.38429e-26	-5.11919e-26
788.125	-36010.7	-14591.4	2.83	1.23925e-26	-3.50558e-25	1.36655e-26
788.142	-36010.6	-14591.4	2.83	-3.14283e-27	1.29471e-24	-3.46568e-27
788.159	-36010.6	-14591.4	2.83	9.7184e-28	-6.1149e-24	1.07167e-27
788.176	-36010.5	-14591.4	2.83	-2.44127e-28	2.27113e-23	-2.69205e-28
788.193	-36010.5	-14591.4	2.83	7.27891e-29	-1.02278e-22	8.02665e-29
788.21	-36010.4	-14591.5	2.83	-1.94069e-29	3.85528e-22	-2.14004e-29
788.227	-36010.4	-14591.5	2.83	4.81942e-30	-1.40637e-21	5.31427e-30
788.244	-36010.4	-14591.5	2.83	-1.39767e-30	6.11398e-21	-1.54026e-30
788.261	-36010.3	-14591.5	2.83	3.72369e-31	-2.30154e-20	4.06883e-31
788.278	-36010.3	-14591.5	2.83	-9.12204e-32	8.31828e-20	-8.70815e-32
788.295	-36010.2	-14591.5	2.83	2.5928e-32	-3.5233e-19	-2.86303e-32
788.312	-36010.2	-14591.6	2.83	-6.90194e-33	1.32484e-18	2.07556e-31
788.329	-36010.1	-14591.6	2.83	1.66313e-33	-4.73232e-18	-7.66741e-31
788.346	-36010.1	-14591.6	2.83	-4.65603e-34	1.9639e-17	3.18905e-30
788.363	-36010	-14591.6	2.83	1.23823e-34	-7.37765e-17	-1.19819e-29
788.38	-36010	-14591.6	2.83	-2.92338e-35	2.59561e-16	4.21553e-29
788.397	-36010	-14591.6	2.83	8.08856e-36	-1.05955e-15	-1.72081e-28
788.414	-36009.9	-14591.6	2.83	-2.1487e-36	3.97699e-15	6.45902e-28
788.431	-36009.9	-14591.7	2.83	4.94254e-37	-1.37133e-14	-2.22718e-27
788.448	-36009.8	-14591.7	2.83	-1.35491e-37	5.5221e-14	8.96842e-27
788.465	-36009.8	-14591.7	2.83	3.59463e-38	-2.07117e-13	-3.36378e-26
788.482	-36009.7	-14591.7	2.83	-7.98786e-39	6.94647e-13	1.12817e-25
788.499	-36009.7	-14591.7	2.83	2.17362e-39	-2.76531e-12	-4.49113e-25
788.516	-36009.6	-14591.7	2.83	-5.75796e-40	1.0365e-11	1.68337e-24
788.533	-36009.6	-14591.8	2.83	1.21906e-40	-3.33858e-11	-5.42217e-24
788.55	-36009.5	-14591.8	2.83	-3.29786e-41	1.31609e-10	2.13746e-23
788.567	-36009.5	-14591.8	2.83	8.72017e-42	-4.93006e-10	-8.0069e-23
788.584	-36009.5	-14591.8	2.83	-1.71504e-42	1.48927e-09	2.41872e-22
788.601	-36009.4	-14591.8	2.83	4.61832e-43	-5.82125e-09	-9.45428e-22
788.618	-36009.4	-14591.8	2.83	-1.21846e-43	2.17948e-08	3.53968e-21
788.635	-36009.3	-14591.8	2.83	2.10618e-44	-5.85411e-08	-9.50764e-21
788.652	-36009.3	-14591.9	2.83	-5.65208e-45	2.27136e-07	3.68891e-20
788.669	-36009.2	-14591.9	2.83	1.48708e-45	-8.4999e-07	-1.38047e-19
788.686	-36009.2	-14591.9	2.83	-1.90045e-46	1.71281e-06	2.78177e-19
788.703	-36009.1	-14591.9	2.83	5.08818e-47	-6.60234e-06	-1.07228e-18
788.72	-36009.1	-14591.9	2.83	-1.33398e-47	2.46965e-05	4.01094e-18
788.737	-36009.1	-14592	2.83	-3.80509e-58	1.13184e-14	1.83822e-27
788.754	-36009	-14592	2.83	1.02044e-58	0.00333333	-7.04472e-27
788.771	-36009	-14592	2.83	2.76644e-59	0.00666667	-2.63404e-26
788.788	-36008.9	-14592	2.83	9.70807e-50	0.00999173	-9.23625e-16
788.805	-36008.9	-14592	2.83	-1.64824e-49	0.00642967	3.52301e-15
788.822	-36008.8	-14592	2.83	5.61796e-49	0.00311309	-1.31585e-14
788.839	-36008.8	-14592	2.83	-4.36654e-48	-0.000181883	1.02964e-13
788.856	-36008.7	-14592.1	2.83	1.65893e-47	4.86033e-05	-3.91345e-13
788.873	-36008.7	-14592.1	2.83	-6.18162e-47	-1.25268e-05	1.4583e-12
788.89	-36008.6	-14592.1	2.83	3.57617e-46	4.66371e-06	-8.43652e-12
788.907	-36008.6	-14592.1	2.83	-1.35547e-45	-1.24565e-06	3.19768e-11
788.924	-36008.6	-14592.1	2.83	5.03363e-45	3.18678e-07	-1.18748e-10
788.941	-36008.5	-14592.1	2.83	-2.55936e-44	-1.05495e-07	6.03776e-10
788.958	-36008.4	-14592.2	2.83	9.67917e-44	2.8162e-08	-2.2834e-09
788.975	-36008.4	-14592.2	2.83	-3.57794e-43	-7.14363e-09	8.44069e-09
788.992	-36008.4	-14592.2	2.83	1.68995e-42	2.21627e-09	-3.98676e-08
789.009	-36008.3	-14592.2	2.83	-6.37956e-42	-5.85469e-10	1.505e-07
789.026	-36008.3	-14592.2	2.83	2.34443e-41	1.2564e-10	-5.53072e-07
789.043	-36008.2	-14592.2	2.83	-1.05502e-40	5.91935e-11	2.48889e-06
789.06	-36008.2	-14592.2	2.83	3.97663e-40	-3.7835e-10	-9.38124e-06
789.077	-36008.1	-14592.3	2.83	-1.45063e-39	1.42035e-09	3.42217e-05
789.094	-36008.1	-14592.3	2.83	6.30641e-39	-6.18666e-09	-0.000148774
789.111	-36008	-14592.3	2.83	-2.37398e-38	2.3292e-08	0.000560044
789.128	-36008	-14592.3	2.83	8.58009e-38	-8.41832e-08	-0.0028451
789.145	-36008	-14592.3	2.83	-3.63419e-37	3.56567e-07	-0.0191835
789.162	-36007.9	-14592.3	2.83	1.36654e-36	-1.34078e-06	-0.0542609
789.179	-36007.9	-14592.4	2.83	-5.10274e-36	5.00654e-06	-0.102392
789.196	-36007.8	-14592.4	2.83	1.82179e-35	-1.78744e-05	-0.15227
789.213	-36007.8	-14592.4	2.83	-7.56011e-35	7.41758e-05	-0.195204
789.23	-36007.7	-14592.4	2.83	2.67601e-34	-0.000262556	-0.237504
789.247	-36007.7	-14592.4	2.83	-1.09281e-33	0.00175068	-0.289364
789.264	-36007.6	-14592.4	2.83	4.10195e-33	0.00525892	-0.348139
789.281	-36007.6	-14592.5	2.83	-1.41442e-32	0.00899862	-0.408931
789.298	-36007.5	-14592.5	2.83	5.69562e-32	0.010231	-0.45735
789.315	-36007.5	-14592.5	2.83	-2.13625e-31	0.00992119	-0.491299
789.332	-36007.5	-14592.5	2.83	7.16475e-31	0.0100766	-0.516816
789.349	-36007.4	-14592.5	2.83	-2.8522e-30	0.00974463	-0.534407
789.366	-36007.4	-14592.5	2.83	1.06907e-29	0.0121169	-0.54528
789.383	-36007.3	-14592.5	2.83	-3.44349e-29	0.016034	-0.554428
789.4	-36007.3	-14592.6	2.83	1.35744e-28	0.0170982	-0.564545
789.417	-36007.2	-14592.6	2.83	-5.08498e-28	0.0140361	-0.580186
789.434	-36007.2	-14592.6	2.83	1.53607e-27	0.0129796	-0.602562
789.451	-36007.1	-14592.6	2.83	-6.00417e-27	0.0161626	-0.625048
789.468	-36007.1	-14592.6	2.83	2.24796e-26	0.0169981	-0.642369
789.485	-36007.1	-14592.6	2.83	-6.03806e-26	0.0138266	-0.654672
789.502	-36007	-14592.7	2.83	2.34274e-25	0.0102181	-0.661744
789.519	-36007	-14592.7	2.83	-8.76699e-25	0.00994405	-0.66534
789.536	-36006.9	-14592.7	2.83	1.76663e-24	0.0100072	-0.6666
789.553	-36006.9	-14592.7	2.83	-6.80981e-24	0.00999809	-0.66865
789.57	-36006.8	-14592.7	2.83	2.54725e-23	0.0100005	-0.674738
789.587	-36006.8	-14592.7	2.83	0	0.01	-0.690632
