# Supplementary material for: Extraction of driving behavior primitives considering driver expectation and vehicle dynamics
Source: PLoS One. 2025 Dec 31;20(12):e0340123. doi: 10.1371/journal.pone.0340123 (PMC12755792; doi:10.1371/journal.pone.0340123)
Supplement: S1 File — (ZIP) [file pone.0340123.s001.zip › DataSetForPimitiveExaction-1/straight driving/c17_s_8.xlsx]

## Sheet: Sheet1
794.279	-35997.8	-14596	2.12953	0.281674	-0.0181102	-0.0903408
794.296	-35997.8	-14596	2.13498	0.279712	-0.0215483	-0.0890006
794.313	-35997.8	-14596	2.13977	0.280006	-0.0250797	-0.0901823
794.33	-35997.7	-14596	2.1449	0.280266	-0.0271973	-0.0926927
794.347	-35997.7	-14596.1	2.14991	0.27856	-0.0252622	-0.0939826
794.364	-35997.7	-14596.1	2.15548	0.274901	-0.0211464	-0.0926924
794.381	-35997.6	-14596.1	2.15842	0.271242	-0.0200577	-0.090169
794.398	-35997.6	-14596.1	2.16212	0.269655	-0.0183008	-0.0885763
794.415	-35997.6	-14596.1	2.16484	0.270387	-0.014747	-0.0877157
794.432	-35997.5	-14596.1	2.171	0.268073	-0.0109322	-0.0858749
794.449	-35997.5	-14596.1	2.1754	0.264521	-0.0100607	-0.0833927
794.466	-35997.5	-14596.2	2.18109	0.260906	-0.00807816	-0.0824943
794.483	-35997.4	-14596.2	2.18535	0.259817	-0.0045389	-0.0840479
794.5	-35997.4	-14596.2	2.19129	0.259977	-0.000798103	-0.0866204
794.517	-35997.4	-14596.2	2.19596	0.260258	0.000189495	-0.0874025
794.534	-35997.3	-14596.2	2.1989	0.257818	-5.01976e-05	-0.0858196
794.551	-35997.3	-14596.2	2.20261	0.254189	1.06277e-05	-0.0824683
794.568	-35997.2	-14596.2	2.20556	0.25053	-2.87504e-06	-0.0799377
794.585	-35997.2	-14596.2	2.21195	0.24989	7.60168e-07	-0.0784845
794.602	-35997.2	-14596.3	2.21592	0.249965	-1.49359e-07	-0.0792723
794.619	-35997.1	-14596.3	2.22223	0.25023	3.96458e-08	-0.0803927
794.636	-35997.1	-14596.3	2.22634	0.247129	-6.85299e-09	-0.0816623
794.653	-35997.1	-14596.3	2.22958	0.243747	1.83905e-09	-0.0807771
794.67	-35997	-14596.3	2.23299	0.240236	-4.83858e-10	-0.0796545
794.687	-35997	-14596.3	2.23635	0.239969	6.18359e-11	-0.0784736
794.704	-35997	-14596.3	2.243	0.240014	-1.65557e-11	-0.0784139
794.721	-35996.9	-14596.3	2.2465	0.239974	4.3404e-12	-0.0784593
794.738	-35996.9	-14596.4	2.25	0.24	0	-0.077342
794.755	-35996.9	-14596.4	2.25333	0.236667	0	-0.0751634
794.772	-35996.8	-14596.4	2.25667	0.233333	0	-0.0729847
794.789	-35996.8	-14596.4	2.26021	0.2299	-1.88487e-14	-0.0730675
794.806	-35996.7	-14596.4	2.26349	0.230029	5.03899e-15	-0.0753076
794.823	-35996.7	-14596.4	2.26702	0.229985	-1.30724e-15	-0.077451
794.84	-35996.7	-14596.4	2.27396	0.230063	6.48723e-16	-0.0784128
794.857	-35996.6	-14596.5	2.27699	0.229765	-1.73353e-16	-0.0771421
794.874	-35996.6	-14596.5	2.28045	0.226232	4.46793e-17	-0.0747827
794.891	-35996.6	-14596.5	2.28381	0.222646	-1.66341e-17	-0.071412
794.908	-35996.5	-14596.5	2.28772	0.219797	4.44284e-18	-0.0693483
794.925	-35996.5	-14596.5	2.29421	0.220028	-1.13659e-18	-0.0689829
794.942	-35996.5	-14596.5	2.29739	0.220112	3.76046e-19	-0.0749155
794.959	-35996.4	-14596.5	2.30079	0.219469	-9.96027e-20	-0.0876493
794.976	-35996.4	-14596.6	2.30416	0.215811	2.23646e-20	-0.109442
794.993	-35996.3	-14596.6	2.30767	0.212186	6.80655e-21	-0.138744
795.01	-35996.3	-14596.6	2.31096	0.209726	-5.34468e-20	-0.17297
795.027	-35996.3	-14596.6	2.31437	0.210081	2.03638e-19	-0.212485
795.044	-35996.2	-14596.6	2.31787	0.20992	-9.18622e-19	-0.251633
795.061	-35996.2	-14596.6	2.32115	0.210231	3.46307e-18	-0.284501
795.078	-35996.2	-14596.6	2.32458	0.208999	-1.2633e-17	-0.317035
795.095	-35996.1	-14596.6	2.32806	0.205259	5.49203e-17	-0.351792
795.112	-35996.1	-14596.7	2.33137	0.201752	-2.06742e-16	-0.385045
795.129	-35996	-14596.7	2.33469	0.199731	7.72047e-16	-0.413931
795.146	-35996	-14596.7	2.33813	0.200003	-2.78875e-15	-0.437955
795.163	-35996	-14596.7	2.34157	0.200265	1.18116e-14	-0.459262
795.18	-35995.9	-14596.7	2.34499	0.198564	-4.24858e-14	-0.483155
795.197	-35995.9	-14596.7	2.34846	0.194886	1.76398e-13	-0.511265
795.214	-35995.9	-14596.7	2.35174	0.191313	-6.62681e-13	-0.538651
795.231	-35995.8	-14596.8	2.35521	0.189773	2.33146e-12	-0.56362
795.248	-35995.8	-14596.8	2.35865	0.190058	-9.5172e-12	-0.581656
795.265	-35995.7	-14596.8	2.36193	0.190003	3.57225e-11	-0.593138
795.282	-35995.7	-14596.8	2.36542	0.189934	-1.23177e-10	-0.597115
795.299	-35995.7	-14596.8	2.36884	0.19028	4.96012e-10	-0.588888
795.316	-35995.6	-14596.8	2.37216	0.188045	-1.86038e-09	-0.568208
795.333	-35995.6	-14596.8	2.37554	0.184393	6.23953e-09	-0.540149
795.35	-35995.6	-14596.9	2.37938	0.180708	-2.48388e-08	-0.511713
795.367	-35995.5	-14596.9	2.37986	0.179835	9.31012e-08	-0.480302
795.384	-35995.5	-14596.9	2.38234	0.180036	-2.99881e-07	-0.432713
795.401	-35995.4	-14596.9	2.38594	0.179986	1.18215e-06	-0.374058
795.418	-35995.4	-14596.9	2.38918	0.180021	-4.42833e-06	-0.309956
795.435	-35995.4	-14596.9	2.39272	0.179944	1.33771e-05	-0.242339
795.452	-35995.3	-14596.9	2.39609	0.180216	-5.22882e-05	-0.182698
795.469	-35995.3	-14597	2.39941	0.177331	0.000195767	-0.132133
795.486	-35995.3	-14597	2.40275	0.17397	-0.00259251	-0.0912959
795.503	-35995.2	-14597	2.4062	0.170263	-0.00638183	-0.0587012
795.52	-35995.2	-14597	2.40982	0.169932	-0.00689251	-0.0369088
795.537	-35995.1	-14597	2.40994	0.170009	-0.00358177	-0.0214381
795.554	-35995.1	-14597	2.4131	0.169996	-9.99431e-05	-0.0113645
795.571	-35995.1	-14597	2.41647	0.170007	2.60242e-05	-0.00464939
795.588	-35995	-14597	2.42	0.17	-7.4224e-16	-0.00108932
795.605	-35995	-14597.1	2.42333	0.17	0	0.00108932
795.622	-35994.9	-14597.1	2.42667	0.166667	5.17945e-17	0.00326797
795.639	-35994.9	-14597.1	2.43007	0.163108	-1.13031e-07	0.00671486
795.656	-35994.9	-14597.1	2.43008	0.159912	3.02815e-08	0.00880521
795.673	-35994.8	-14597.1	2.43355	0.160024	-8.09506e-09	0.00982795
795.69	-35994.8	-14597.1	2.4369	0.159994	2.09863e-09	0.00979834
795.707	-35994.8	-14597.2	2.44011	0.160002	-1.03019e-09	0.00980154
795.724	-35994.7	-14597.2	2.44022	0.160004	2.32833e-10	0.00982393
795.741	-35994.7	-14597.2	2.44398	0.159972	1.03374e-10	0.00967768
795.758	-35994.6	-14597.2	2.44736	0.160108	-7.43275e-10	0.00852293
795.775	-35994.6	-14597.2	2.45011	0.159575	2.85232e-09	0.00736481
795.792	-35994.6	-14597.2	2.45048	0.155832	-1.45351e-08	0.00662131
795.809	-35994.5	-14597.2	2.45415	0.152436	5.49779e-08	0.0079132
795.826	-35994.5	-14597.3	2.45764	0.14976	-2.0323e-07	0.00901582
795.843	-35994.4	-14597.3	2.46014	0.150074	9.59907e-07	0.00990506
795.86	-35994.4	-14597.3	2.46063	0.149983	-3.62364e-06	0.00978018
795.877	-35994.4	-14597.3	2.4644	0.149995	1.33165e-05	0.00979793
795.894	-35994.3	-14597.3	2.4681	0.150045	-5.9926e-05	0.00985961
795.911	-35994.3	-14597.3	2.47006	0.149824	0.000225876	0.00958689
795.928	-35994.2	-14597.3	2.47093	0.150642	-0.00099975	0.0108273
795.945	-35994.2	-14597.4	2.47476	0.146276	-0.0047431	0.0176924
795.962	-35994.2	-14597.4	2.47824	0.127884	-0.00824301	0.0322024
795.979	-35994.1	-14597.4	2.48029	0.102039	-0.0102874	0.0544979
795.996	-35994.1	-14597.4	2.47993	0.0678574	-0.00992919	0.0843107
796.013	-35994	-14597.4	2.48002	0.0281454	-0.0100218	0.121304
796.03	-35994	-14597.4	2.47999	-0.0139176	-0.00998792	0.159581
796.047	-35994	-14597.4	2.48002	-0.0544688	-0.0100254	0.197568
796.064	-35993.9	-14597.5	2.47991	-0.0857405	-0.00989954	0.232173
796.081	-35993.9	-14597.5	2.48033	-0.118254	-0.0103761	0.26499
796.098	-35993.9	-14597.5	2.47824	-0.159259	-0.00808373	0.303125
796.115	-35993.8	-14597.5	2.47506	-0.199136	-0.00637137	0.339406
796.132	-35993.8	-14597.5	2.46902	-0.231416	-0.00667547	0.367645
796.149	-35993.7	-14597.5	2.46459	-0.250894	-0.00690199	0.388261
796.166	-35993.7	-14597.5	2.45893	-0.270994	-0.00481206	0.406089
796.183	-35993.6	-14597.6	2.45449	-0.297455	-0.000737402	0.432126
796.2	-35993.6	-14597.6	2.44849	-0.332641	0.000172978	0.462725
796.217	-35993.6	-14597.6	2.44441	-0.365147	-4.5822e-05	0.492879
796.234	-35993.5	-14597.6	2.4385	-0.391702	9.70136e-06	0.518081
796.251	-35993.5	-14597.6	2.43149	-0.407487	-2.62445e-06	0.535829
796.268	-35993.5	-14597.6	2.42496	-0.417885	6.93954e-07	0.548788
796.285	-35993.4	-14597.6	2.4179	-0.423711	-1.36484e-07	0.55632
796.302	-35993.4	-14597.7	2.41115	-0.413569	3.67528e-08	0.552979
796.319	-35993.3	-14597.7	2.40455	-0.388589	-9.69657e-09	0.539791
796.336	-35993.3	-14597.7	2.39748	-0.359498	1.6761e-09	0.524561
796.353	-35993.3	-14597.7	2.39081	-0.339288	-4.49795e-10	0.510487
796.37	-35993.2	-14597.7	2.38397	-0.308323	1.18342e-10	0.491284
796.387	-35993.2	-14597.7	2.38018	-0.256951	-1.51238e-11	0.455637
796.404	-35993.2	-14597.7	2.37686	-0.190627	4.04919e-12	0.411239
796.421	-35993.1	-14597.8	2.37356	-0.124067	-1.06157e-12	0.362515
796.438	-35993.1	-14597.8	2.37	-0.0533333	0	0.310458
796.455	-35993	-14597.8	2.37	0.00666667	-8.09624e-24	0.265795
796.472	-35993	-14597.8	2.37	0.0533333	0	0.227669
796.489	-35993	-14597.8	2.37355	0.0919125	4.61e-15	0.197874
796.506	-35992.9	-14597.8	2.37689	0.117983	-1.23244e-15	0.17767
796.523	-35992.9	-14597.8	2.38006	0.137654	3.19722e-16	0.163792
796.54	-35992.8	-14597.9	2.38019	0.151367	-1.58643e-16	0.153636
796.557	-35992.8	-14597.9	2.38375	0.160946	4.23149e-17	0.146375
796.574	-35992.8	-14597.9	2.38714	0.167259	-1.06153e-17	0.142392
796.591	-35992.7	-14597.9	2.39015	0.170189	2.26105e-18	0.141817
796.608	-35992.7	-14597.9	2.39031	0.16995	5.76357e-18	0.14424
796.625	-35992.7	-14597.9	2.39402	0.170013	-2.51606e-17	0.146267
796.642	-35992.6	-14597.9	2.39744	0.169996	1.29251e-16	0.147076
796.659	-35992.6	-14598	2.4008	0.170001	-4.89136e-16	0.147278
796.676	-35992.5	-14598	2.40406	0.17	1.82729e-15	0.150274
796.693	-35992.5	-14598	2.40766	0.169998	-6.74875e-15	0.15831
796.71	-35992.5	-14598	2.41013	0.170012	3.18742e-14	0.172118
796.727	-35992.4	-14598	2.41063	0.169954	-1.20324e-13	0.187643
796.744	-35992.4	-14598	2.4144	0.170169	4.4218e-13	0.204624
796.761	-35992.4	-14598	2.4181	0.169095	-1.98986e-12	0.22349
796.778	-35992.3	-14598.1	2.42006	0.165483	7.50028e-12	0.244096
796.795	-35992.3	-14598.1	2.42092	0.161911	-2.73602e-11	0.270684
796.812	-35992.2	-14598.1	2.42481	0.159684	1.18944e-10	0.304098
796.829	-35992.2	-14598.1	2.42809	0.160077	-4.33343e-10	0.344783
796.846	-35992.2	-14598.1	2.43162	0.159978	1.83646e-09	0.391016
796.863	-35992.1	-14598.1	2.43481	0.160006	-6.90578e-09	0.435918
796.88	-35992.1	-14598.1	2.43857	0.16	2.57867e-08	0.477872
796.897	-35992	-14598.1	2.43999	0.159996	-9.20638e-08	0.517308
796.914	-35992	-14598.2	2.44147	0.16002	3.8205e-07	0.552889
796.931	-35992	-14598.2	2.44507	0.159925	-1.43521e-06	0.582863
796.948	-35991.9	-14598.2	2.44885	0.160263	5.04939e-06	0.609945
796.965	-35991.9	-14598.2	2.44998	0.158249	-2.0612e-05	0.631451
796.982	-35991.8	-14598.2	2.45167	0.154741	7.73666e-05	0.647184
796.999	-35991.8	-14598.2	2.4554	0.151	-0.000266773	0.658524
797.016	-35991.8	-14598.3	2.45919	0.149774	0.00197729	0.664507
797.033	-35991.7	-14598.3	2.45988	0.15006	0.00544639	0.666577
797.05	-35991.7	-14598.3	2.46211	0.149988	0.00920517	0.666109
797.067	-35991.6	-14598.3	2.46566	0.149998	0.0101886	0.66356
797.084	-35991.6	-14598.3	2.46935	0.150019	0.00995015	0.65807
797.101	-35991.6	-14598.3	2.46989	0.149938	0.0100102	0.649293
797.118	-35991.5	-14598.3	2.4724	0.150247	0.00999858	0.640287
797.135	-35991.5	-14598.3	2.47582	0.147584	0.00999537	0.632419
797.152	-35991.5	-14598.4	2.47963	0.14398	0.0100161	0.625427
797.169	-35991.4	-14598.4	2.4799	0.140377	0.00993646	0.617963
797.186	-35991.4	-14598.4	2.48262	0.139905	0.010238	0.609529
797.203	-35991.3	-14598.4	2.48622	0.140019	0.00712751	0.599258
797.22	-35991.3	-14598.4	2.48981	0.139987	0.00374759	0.59014
797.237	-35991.3	-14598.4	2.48988	0.140033	0.000235244	0.586026
797.254	-35991.2	-14598.5	2.4931	0.139936	-2.937e-05	0.590866
797.271	-35991.2	-14598.5	2.49645	0.143025	7.86334e-06	0.606652
797.288	-35991.1	-14598.5	2.49991	0.149567	-2.06131e-06	0.630176
797.305	-35991.1	-14598.5	2.5	0.156667	-5.86856e-17	0.660131
797.322	-35991.1	-14598.5	2.50333	0.163333	0	0.688453
797.339	-35991	-14598.5	2.50686	0.17407	-3.34182e-08	0.714934
797.356	-35991	-14598.5	2.5102	0.187475	8.95292e-09	0.736467
797.373	-35990.9	-14598.6	2.51353	0.200738	-2.39344e-09	0.754774
797.39	-35990.9	-14598.6	2.51687	0.21428	6.20822e-10	0.768678
797.407	-35990.9	-14598.6	2.52042	0.232009	-3.07318e-10	0.777247
797.424	-35990.8	-14598.6	2.52366	0.248821	7.92078e-11	0.779019
797.441	-35990.8	-14598.6	2.52777	0.265601	-2.94952e-11	0.779899
797.458	-35990.7	-14598.6	2.53406	0.275055	7.90139e-12	0.778716
797.475	-35990.7	-14598.6	2.53769	0.284749	-2.11038e-12	0.777266
797.492	-35990.7	-14598.7	2.54409	0.291147	5.39785e-13	0.772439
797.509	-35990.6	-14598.7	2.54808	0.298431	-1.78077e-13	0.766546
797.526	-35990.6	-14598.7	2.5543	0.304335	4.51744e-14	0.759629
797.543	-35990.5	-14598.7	2.5585	0.30781	-1.40289e-14	0.751387
797.56	-35990.5	-14598.7	2.56445	0.310117	3.75786e-15	0.742032
797.577	-35990.4	-14598.7	2.56848	0.310633	-1.00257e-15	0.731111
797.594	-35990.4	-14598.7	2.57449	0.314411	2.51847e-16	0.721947
797.611	-35990.4	-14598.8	2.57893	0.318044	-7.5091e-17	0.719695
797.628	-35990.3	-14598.8	2.58458	0.320261	2.00206e-17	0.730801
797.645	-35990.3	-14598.8	2.58905	0.320005	-4.97183e-18	0.755675
797.662	-35990.2	-14598.8	2.59493	0.319692	1.44187e-18	0.789497
797.679	-35990.2	-14598.8	2.59897	0.321695	-3.84144e-19	0.82049
797.696	-35990.2	-14598.8	2.60636	0.331889	9.41051e-20	0.846924
797.713	-35990.1	-14598.9	2.61307	0.347787	-2.6748e-20	0.866377
797.73	-35990.1	-14598.9	2.62012	0.364422	7.12021e-21	0.879301
797.747	-35990	-14598.9	2.62497	0.38169	-1.71572e-21	0.887814
797.764	-35990	-14598.9	2.63	0.398809	4.80327e-22	0.891279
797.781	-35989.9	-14598.9	2.63653	0.416404	-1.27739e-22	0.888761
797.798	-35989.9	-14598.9	2.64565	0.440723	3.01583e-23	0.877048
797.815	-35989.9	-14599	2.65428	0.473685	-8.34432e-24	0.855702
797.832	-35989.8	-14599	2.6605	0.516585	2.21655e-24	0.830462
797.849	-35989.8	-14599	2.66736	0.565959	-5.09543e-25	0.806522
797.866	-35989.7	-14599	2.67591	0.613965	1.38404e-25	0.79034
797.883	-35989.7	-14599	2.68907	0.658052	-3.07568e-26	0.780213
797.9	-35989.6	-14599	2.70283	0.696357	8.37456e-27	0.773058
797.917	-35989.6	-14599	2.71608	0.730488	-2.23767e-27	0.766609
797.934	-35989.6	-14599.1	2.72933	0.76161	5.76113e-28	0.760656
797.951	-35989.5	-14599.1	2.74335	0.788131	-6.8062e-29	0.75667
797.968	-35989.5	-14599.1	2.75693	0.806813	-1.93452e-28	0.754223
797.985	-35989.4	-14599.1	2.77011	0.818	8.43125e-28	0.752406
798.002	-35989.4	-14599.1	2.78419	0.825632	-2.57231e-27	0.746804
798.019	-35989.3	-14599.1	2.7977	0.829733	1.00611e-26	0.73335
798.036	-35989.3	-14599.2	2.81091	0.830022	-3.76704e-26	0.707679
798.053	-35989.2	-14599.2	2.82502	0.830113	1.01183e-25	0.667478
798.07	-35989.2	-14599.2	2.83846	0.827229	-3.92587e-25	0.623885
798.087	-35989.2	-14599.2	2.85171	0.821027	1.46914e-24	0.577161
798.104	-35989.1	-14599.2	2.86585	0.810639	-2.96046e-24	0.512339
798.121	-35989.1	-14599.2	2.87923	0.800569	1.14116e-23	0.41537
798.138	-35989	-14599.3	2.89252	0.790613	-4.26858e-23	0.27672
798.155	-35989	-14599.3	2.90667	0.78	0	0.0904139
798.172	-35988.9	-14599.3	2.92	0.77	0	-0.102397
798.189	-35988.9	-14599.3	2.93333	0.76	-2.80326e-31	-0.297386
798.206	-35988.8	-14599.3	2.94752	0.749389	9.82953e-21	-0.494423
798.223	-35988.8	-14599.3	2.96063	0.739426	-3.7493e-20	-0.656953
798.24	-35988.7	-14599.4	2.97071	0.733335	1.40037e-19	-0.800149
798.257	-35988.7	-14599.4	2.98501	0.741677	-1.09577e-18	-0.935938
798.274	-35988.6	-14599.4	2.99818	0.763296	4.16482e-18	-1.06254
798.291	-35988.6	-14599.4	3.01167	0.797835	-1.55197e-17	-1.18842
798.308	-35988.5	-14599.4	3.02563	0.83666	8.97842e-17	-1.3135
798.325	-35988.5	-14599.5	3.03947	0.87311	-3.40308e-16	-1.41542
798.342	-35988.5	-14599.5	3.05597	0.909716	1.26375e-15	-1.50413
798.359	-35988.4	-14599.5	3.07034	0.944722	-6.42559e-15	-1.58041
798.376	-35988.4	-14599.5	3.08728	0.977454	2.43008e-14	-1.63718
798.393	-35988.3	-14599.5	3.1041	1.00626	-8.98286e-14	-1.68012
798.41	-35988.3	-14599.5	3.12176	1.02989	4.24284e-13	-1.70928
798.427	-35988.2	-14599.6	3.13792	1.04758	-1.60167e-12	-1.72309
798.444	-35988.2	-14599.6	3.15608	1.06099	5.88597e-12	-1.726
798.461	-35988.1	-14599.6	3.17665	1.0732	-2.64876e-11	-1.717
798.478	-35988.1	-14599.6	3.19126	1.07816	9.98383e-11	-1.70011
798.495	-35988	-14599.6	3.20585	1.08019	-3.64198e-10	-1.676
798.512	-35988	-14599.6	3.22433	1.08014	1.5833e-09	-1.64925
798.529	-35987.9	-14599.7	3.24708	1.07899	-5.76835e-09	-1.62001
798.546	-35987.9	-14599.7	3.26859	1.07394	2.44457e-08	-1.58665
798.563	-35987.8	-14599.7	3.28442	1.06562	-9.19247e-08	-1.55207
798.58	-35987.7	-14599.7	3.30078	1.05486	3.43253e-07	-1.5187
798.597	-35987.7	-14599.7	3.31998	1.0474	-1.22549e-06	-1.49109
798.614	-35987.6	-14599.8	3.33929	1.04843	5.08556e-06	-1.47497
798.631	-35987.6	-14599.8	3.35533	1.06361	-1.91045e-05	-1.47387
798.648	-35987.5	-14599.8	3.37248	1.09478	6.72138e-05	-1.48689
798.665	-35987.5	-14599.8	3.39165	1.1316	-0.000274372	-1.50987
798.682	-35987.4	-14599.8	3.41165	1.16832	0.00170832	-1.53706
798.699	-35987.4	-14599.9	3.43258	1.20426	0.00547819	-1.56691
798.716	-35987.3	-14599.9	3.4528	1.23891	0.00880529	-1.60199
798.733	-35987.3	-14599.9	3.47474	1.26759	0.0122316	-1.64876
798.75	-35987.2	-14599.9	3.49939	1.29337	0.0153016	-1.72902
798.767	-35987.1	-14600	3.52353	1.31206	0.0215156	-1.83826
798.784	-35987.1	-14600	3.54411	1.32879	0.0257794	-1.96388
798.801	-35987	-14600	3.56506	1.34121	0.0294266	-2.09894
798.818	-35987	-14600	3.58515	1.35065	0.0299085	-2.22257
798.835	-35986.9	-14600	3.60756	1.36504	0.0323839	-2.34657
798.852	-35986.9	-14600.1	3.63234	1.39108	0.0359999	-2.49523
798.869	-35986.8	-14600.1	3.65602	1.42404	0.0397318	-2.64964
798.886	-35986.8	-14600.1	3.67885	1.45749	0.0396807	-2.80243
798.903	-35986.7	-14600.1	3.70666	1.48981	0.045563	-2.96102
798.92	-35986.6	-14600.1	3.73355	1.51709	0.0554414	-3.11031
798.937	-35986.6	-14600.2	3.7603	1.5407	0.0656179	-3.25709
798.954	-35986.5	-14600.2	3.78517	1.56215	0.0729789	-3.40169
798.971	-35986.5	-14600.2	3.81176	1.57931	0.0795009	-3.5193
798.988	-35986.4	-14600.2	3.83838	1.58638	0.0894437	-3.60251
799.005	-35986.3	-14600.3	3.86667	1.59	0.0966667	-3.66558
799.022	-35986.3	-14600.3	3.89333	1.58	0.1	-3.69935
799.039	-35986.2	-14600.3	3.92166	1.5477	0.0999766	-3.71605
799.056	-35986.1	-14600.3	3.94812	1.50382	0.100024	-3.71184
799.073	-35986.1	-14600.4	3.97134	1.45383	0.0999255	-3.69958
799.09	-35986	-14600.4	3.99477	1.40321	0.0963173	-3.67917
799.107	-35985.9	-14600.4	4.01955	1.33002	0.0891789	-3.63425
799.124	-35985.9	-14600.4	4.04252	1.2208	0.0824883	-3.5446
799.141	-35985.8	-14600.4	4.0622	1.0502	0.0761671	-3.4001
799.158	-35985.7	-14600.5	4.07945	0.839163	0.0723798	-3.20345
799.175	-35985.7	-14600.5	4.09159	0.629635	0.065553	-2.99392
799.192	-35985.6	-14600.5	4.09749	0.414542	0.0583279	-2.76534
799.209	-35985.6	-14600.5	4.10025	0.20335	0.047693	-2.52337
799.226	-35985.5	-14600.6	4.09991	0.028342	0.0369531	-2.30788
799.243	-35985.4	-14600.6	4.10015	-0.115769	0.0226101	-2.10593
