# Supplementary material for: Extraction of driving behavior primitives considering driver expectation and vehicle dynamics
Source: PLoS One. 2025 Dec 31;20(12):e0340123. doi: 10.1371/journal.pone.0340123 (PMC12755792; doi:10.1371/journal.pone.0340123)
Supplement: S1 File — (ZIP) [file pone.0340123.s001.zip › DataSetForPimitiveExaction-1/straight driving/c17_s_9.xlsx]

## Sheet: Sheet1
843.103	-35868.7	-14360.3	8.61556	-0.338328	-0.0994418	-0.111997
843.12	-35868.7	-14360.2	8.61083	-0.339871	-0.0998172	-0.112133
843.137	-35868.6	-14360	8.60596	-0.339997	-0.101235	-0.112644
843.154	-35868.6	-14359.9	8.60065	-0.339923	-0.103117	-0.113234
843.171	-35868.5	-14359.7	8.59506	-0.341321	-0.104833	-0.11353
843.188	-35868.5	-14359.6	8.59023	-0.343244	-0.106555	-0.113321
843.205	-35868.4	-14359.5	8.58667	-0.344419	-0.108526	-0.112503
843.222	-35868.4	-14359.4	8.58055	-0.346466	-0.109956	-0.111199
843.239	-35868.3	-14359.2	8.57	-0.35	-0.11	-0.110022
843.256	-35868.3	-14359.1	8.56333	-0.35	-0.11	-0.111111
843.273	-35868.2	-14358.9	8.55667	-0.35	-0.113333	-0.114379
843.29	-35868.2	-14358.8	8.55305	-0.350006	-0.116892	-0.116655
843.307	-35868.1	-14358.7	8.54625	-0.349968	-0.120087	-0.11767
843.324	-35868.1	-14358.5	8.5396	-0.350121	-0.11998	-0.117641
843.341	-35868	-14358.4	8.53252	-0.353764	-0.119992	-0.117649
843.358	-35868	-14358.2	8.52589	-0.357107	-0.120069	-0.117651
843.375	-35867.9	-14358.1	8.5192	-0.360156	-0.119726	-0.117631
843.392	-35867.9	-14358	8.512	-0.359942	-0.116095	-0.117749
843.409	-35867.8	-14357.8	8.50599	-0.360018	-0.112403	-0.119026
843.426	-35867.8	-14357.7	8.50235	-0.359988	-0.105369	-0.121488
843.443	-35867.7	-14357.5	8.49496	-0.360041	-0.0984218	-0.124877
843.46	-35867.7	-14357.4	8.48853	-0.359851	-0.0917283	-0.126583
843.477	-35867.6	-14357.3	8.48151	-0.360602	-0.0852457	-0.125958
843.494	-35867.6	-14357.1	8.47552	-0.364363	-0.0767202	-0.123414
843.511	-35867.6	-14357	8.47176	-0.367794	-0.062043	-0.121723
843.528	-35867.5	-14356.9	8.46451	-0.370259	-0.0445024	-0.122546
843.545	-35867.4	-14356.7	8.45761	-0.369927	-0.0289159	-0.125054
843.562	-35867.4	-14356.6	8.45104	-0.370005	-0.0209002	-0.126879
843.579	-35867.4	-14356.5	8.44411	-0.370051	-0.0142497	-0.127563
843.596	-35867.3	-14356.3	8.4375	-0.369757	-0.00698325	-0.127156
843.613	-35867.3	-14356.2	8.42927	-0.371153	-0.00165894	-0.125524
843.63	-35867.2	-14356.1	8.4203	-0.374462	0.00115419	-0.123334
843.647	-35867.2	-14355.9	8.41572	-0.375972	0.00450932	-0.121655
843.664	-35867.1	-14355.8	8.41048	-0.377514	0.00883228	-0.120307
843.681	-35867.1	-14355.6	8.40319	-0.379437	0.0140358	-0.119177
843.698	-35867	-14355.5	8.39706	-0.380153	0.0196639	-0.118321
843.715	-35867	-14355.4	8.3924	-0.379893	0.0247988	-0.117782
843.732	-35866.9	-14355.3	8.38677	-0.380576	0.0281704	-0.117584
843.749	-35866.9	-14355.1	8.37968	-0.382487	0.0296838	-0.117618
843.766	-35866.8	-14355	8.37249	-0.384402	0.0302979	-0.117668
843.783	-35866.8	-14354.8	8.36569	-0.38605	0.0302464	-0.117658
843.8	-35866.7	-14354.7	8.35904	-0.387899	0.0292001	-0.117628
843.817	-35866.7	-14354.6	8.35238	-0.389604	0.0273803	-0.117629
843.834	-35866.6	-14354.5	8.3456	-0.390323	0.0253851	-0.117701
843.851	-35866.6	-14354.3	8.33871	-0.390129	0.0237064	-0.1177
843.868	-35866.5	-14354.2	8.33177	-0.389725	0.0227647	-0.117383
843.885	-35866.5	-14354	8.32492	-0.389826	0.0230373	-0.116742
843.902	-35866.4	-14353.9	8.31825	-0.391022	0.0249996	-0.115883
843.919	-35866.4	-14353.8	8.31159	-0.392894	0.0288259	-0.114718
843.936	-35866.4	-14353.7	8.30472	-0.394631	0.0343148	-0.113114
843.953	-35866.3	-14353.5	8.29785	-0.39633	0.039378	-0.111388
843.97	-35866.3	-14353.4	8.29125	-0.398362	0.0416313	-0.110016
843.987	-35866.2	-14353.2	8.28424	-0.399911	0.0430458	-0.10903
844.004	-35866.2	-14353.1	8.27601	-0.400036	0.0465206	-0.108304
844.021	-35866.1	-14353	8.26759	-0.399936	0.0498133	-0.107871
844.038	-35866.1	-14352.9	8.26032	-0.401189	0.0499194	-0.107779
844.055	-35866	-14352.7	8.25372	-0.403218	0.0498944	-0.10784
844.072	-35866	-14352.6	8.24691	-0.404961	0.0533913	-0.107843
844.089	-35865.9	-14352.5	8.24	-0.406667	0.0566667	-0.107843
844.106	-35865.9	-14352.3	8.23331	-0.40866	0.0555936	-0.107911
844.123	-35865.8	-14352.2	8.22667	-0.41	0.0533333	-0.107843
844.14	-35865.8	-14352.1	8.21984	-0.409974	0.0533775	-0.107429
844.157	-35865.7	-14351.9	8.21293	-0.410042	0.0532502	-0.106704
844.174	-35865.7	-14351.8	8.20604	-0.411539	0.0502897	-0.105723
844.191	-35865.6	-14351.7	8.1992	-0.413552	0.0462144	-0.104398
844.208	-35865.6	-14351.5	8.19245	-0.415182	0.0428299	-0.10274
844.225	-35865.6	-14351.4	8.18591	-0.416895	0.039597	-0.101136
844.242	-35865.5	-14351.3	8.17942	-0.418911	0.0360147	-0.0999016
844.259	-35865.5	-14351.1	8.17187	-0.420088	0.0328474	-0.0989847
844.276	-35865.4	-14351	8.16302	-0.419954	0.0307964	-0.0983243
844.293	-35865.4	-14350.9	8.15496	-0.42019	0.0298822	-0.0979967
844.31	-35865.3	-14350.8	8.14856	-0.421797	0.0298402	-0.0979853
844.327	-35865.3	-14350.6	8.14147	-0.423765	0.0300306	-0.0980463
844.344	-35865.2	-14350.5	8.13266	-0.425422	0.030038	-0.0980342
844.361	-35865.2	-14350.4	8.12448	-0.427258	0.0299917	-0.0980565
844.378	-35865.1	-14350.2	8.11784	-0.429226	0.0299955	-0.0981078
844.395	-35865.1	-14350.1	8.11054	-0.430123	0.0299961	-0.0979384
844.412	-35865	-14350	8.10193	-0.4299	0.0299823	-0.0974236
844.429	-35865	-14349.9	8.09413	-0.430342	0.0300254	-0.0966555
844.446	-35864.9	-14349.7	8.08756	-0.432126	0.030071	-0.095608
844.463	-35864.9	-14349.6	8.07992	-0.434088	0.0298853	-0.094068
844.48	-35864.8	-14349.4	8.07099	-0.435739	0.0297424	-0.0922746
844.497	-35864.8	-14349.3	8.06342	-0.437587	0.0305402	-0.091033
844.514	-35864.8	-14349.2	8.05733	-0.439398	0.0322781	-0.0905447
844.531	-35864.7	-14349.1	8.05002	-0.440094	0.0339664	-0.0903301
844.548	-35864.7	-14349	8.04111	-0.439869	0.0355206	-0.0902648
844.565	-35864.6	-14348.8	8.03323	-0.440511	0.0380215	-0.0906922
844.582	-35864.6	-14348.7	8.02666	-0.442386	0.0415798	-0.0913636
844.599	-35864.5	-14348.6	8.01907	-0.444258	0.0452087	-0.0913997
844.616	-35864.5	-14348.4	8.01044	-0.445837	0.0485077	-0.0907482
844.633	-35864.4	-14348.3	8.00294	-0.447738	0.0516781	-0.0901212
844.65	-35864.4	-14348.2	7.99635	-0.449575	0.0550824	-0.0896146
844.667	-35864.3	-14348	7.98839	-0.450117	0.0591142	-0.0887576
844.684	-35864.3	-14347.9	7.97951	-0.449896	0.0626442	-0.0875673
844.701	-35864.2	-14347.8	7.9722	-0.450723	0.0635951	-0.0864342
844.718	-35864.2	-14347.7	7.96586	-0.452629	0.0631685	-0.0853719
844.735	-35864.2	-14347.6	7.95797	-0.454483	0.0644814	-0.0841654
844.752	-35864.1	-14347.4	7.94908	-0.45614	0.0665009	-0.0830328
844.769	-35864.1	-14347.3	7.94159	-0.458044	0.0658088	-0.0824606
844.786	-35864	-14347.1	7.93499	-0.459738	0.0636334	-0.082637
844.803	-35864	-14347	7.92736	-0.460364	0.0633555	-0.0835276
844.82	-35863.9	-14346.9	7.91873	-0.46011	0.063603	-0.084712
844.837	-35863.9	-14346.8	7.91004	-0.459694	0.0611704	-0.085622
844.854	-35863.8	-14346.7	7.9015	-0.459855	0.0572566	-0.086038
844.871	-35863.8	-14346.5	7.89298	-0.461178	0.0547807	-0.085905
844.888	-35863.7	-14346.4	7.88436	-0.463113	0.0534828	-0.0851106
844.905	-35863.7	-14346.3	7.87565	-0.464814	0.0519887	-0.0836103
844.922	-35863.7	-14346.2	7.86754	-0.466453	0.0502107	-0.0818859
844.939	-35863.6	-14346	7.86065	-0.468384	0.0484652	-0.0805159
844.956	-35863.6	-14345.9	7.85378	-0.469942	0.0467671	-0.079566
844.973	-35863.5	-14345.8	7.84553	-0.470347	0.0450457	-0.0789166
844.99	-35863.5	-14345.7	7.83667	-0.47	0.0433333	-0.0784314
845.007	-35863.4	-14345.5	7.82824	-0.469645	0.0416696	-0.0779631
845.024	-35863.4	-14345.4	7.82	-0.47	0.04	-0.077342
845.041	-35863.3	-14345.3	7.8115	-0.471496	0.0382761	-0.0764094
845.058	-35863.3	-14345.2	7.80282	-0.473443	0.0365684	-0.0750722
845.075	-35863.2	-14345	7.79417	-0.475154	0.0349096	-0.0733685
845.092	-35863.2	-14344.9	7.78568	-0.476886	0.033106	-0.0717207
845.109	-35863.2	-14344.8	7.77736	-0.478781	0.0311825	-0.070489
845.126	-35863.1	-14344.7	7.76901	-0.480095	0.0299138	-0.0696317
845.143	-35863.1	-14344.5	7.76046	-0.480301	0.0297762	-0.0690296
845.16	-35863	-14344.4	7.7518	-0.479922	0.0300328	-0.0685439
845.177	-35863	-14344.3	7.74317	-0.479668	0.0300566	-0.068033
845.194	-35862.9	-14344.1	7.73469	-0.480246	0.0299887	-0.0673567
845.211	-35862.9	-14344	7.72638	-0.481869	0.0299847	-0.0663816
845.228	-35862.8	-14343.9	7.71801	-0.483754	0.030003	-0.0649889
845.245	-35862.8	-14343.8	7.70945	-0.485422	0.0300038	-0.0632587
845.262	-35862.7	-14343.7	7.70078	-0.487243	0.0299991	-0.0616671
845.279	-35862.7	-14343.5	7.69216	-0.48916	0.0299991	-0.0604993
845.296	-35862.6	-14343.4	7.68371	-0.490216	0.0300003	-0.0596318
845.313	-35862.6	-14343.3	7.67542	-0.490172	0.0300003	-0.0590207
845.33	-35862.6	-14343.2	7.667	-0.489971	0.0299999	-0.0587942
845.347	-35862.5	-14343.1	7.65839	-0.490033	0.0299999	-0.0588479
845.364	-35862.5	-14342.9	7.64983	-0.489889	0.03	-0.0587205
845.381	-35862.4	-14342.8	7.64129	-0.489723	0.03	-0.0581715
845.398	-35862.4	-14342.7	7.63247	-0.490595	0.03	-0.0572764
845.415	-35862.3	-14342.6	7.62391	-0.492432	0.03	-0.0561686
845.432	-35862.3	-14342.4	7.61703	-0.493933	0.03	-0.0550037
845.449	-35862.3	-14342.3	7.61065	-0.495399	0.03	-0.0534278
845.466	-35862.2	-14342.2	7.60116	-0.498637	0.03	-0.0506193
845.483	-35862.2	-14342.1	7.5932	-0.50027	0.03	-0.0473159
845.5	-35862.1	-14341.9	7.58462	-0.499937	0.03	-0.0438299
845.517	-35862.1	-14341.8	7.57413	-0.500016	0.03	-0.041115
845.534	-35862	-14341.7	7.56351	-0.500001	0.03	-0.0389837
845.551	-35862	-14341.6	7.55543	-0.49998	0.03	-0.0363207
845.568	-35861.9	-14341.5	7.54906	-0.500077	0.03	-0.030581
845.585	-35861.9	-14341.3	7.54231	-0.49974	0.03	-0.0193061
845.602	-35861.9	-14341.2	7.53307	-0.502206	0.03	-0.00525367
845.619	-35861.8	-14341.1	7.52297	-0.505637	0.03	0.00845122
845.636	-35861.8	-14341	7.51247	-0.509398	0.03	0.0188655
845.653	-35861.7	-14340.9	7.50238	-0.510149	0.0299999	0.0252071
845.67	-35861.7	-14340.8	7.49212	-0.50996	0.0300005	0.0279666
845.687	-35861.6	-14340.6	7.48474	-0.510013	0.0299981	0.0292555
845.704	-35861.6	-14340.5	7.47814	-0.509992	0.0300059	0.0294398
845.721	-35861.5	-14340.4	7.46846	-0.510024	0.029977	0.029404
845.738	-35861.5	-14340.3	7.45917	-0.509753	0.0302462	0.0293314
845.755	-35861.5	-14340.2	7.45098	-0.509897	0.0301027	0.0285052
845.772	-35861.4	-14340	7.4424	-0.511385	0.028615	0.026416
845.789	-35861.4	-14339.9	7.43382	-0.513247	0.0267527	0.0240773
845.806	-35861.3	-14339.8	7.42587	-0.514403	0.0255962	0.0219031
845.823	-35861.3	-14339.7	7.41724	-0.516466	0.0235344	0.0148684
845.84	-35861.2	-14339.5	7.40667	-0.52	0.02	-0.00108932
845.857	-35861.2	-14339.4	7.39667	-0.52	0.02	-0.0196078
845.874	-35861.2	-14339.3	7.39	-0.52	0.02	-0.0381264
845.891	-35861.1	-14339.2	7.37922	-0.52	0.0200121	-0.0554283
845.908	-35861.1	-14339.1	7.36602	-0.519991	0.0199605	-0.0692474
845.925	-35861	-14339	7.3583	-0.519758	0.0184797	-0.0761538
845.942	-35861	-14338.8	7.35256	-0.520105	0.0164442	-0.0799912
845.959	-35860.9	-14338.7	7.34456	-0.521623	0.0147935	-0.0845356
845.976	-35860.9	-14338.6	7.33565	-0.523549	0.0131133	-0.0886282
845.993	-35860.9	-14338.5	7.32726	-0.525235	0.0111638	-0.0910644
846.01	-35860.8	-14338.4	7.31831	-0.527007	0.00986685	-0.0929509
846.027	-35860.8	-14338.2	7.30805	-0.52895	0.00976994	-0.0952211
846.044	-35860.7	-14338.1	7.2976	-0.530169	0.0100458	-0.0974333
846.061	-35860.7	-14338	7.28767	-0.530234	0.0100623	-0.0994276
846.078	-35860.6	-14337.9	7.27756	-0.529951	0.00998789	-0.102018
846.095	-35860.6	-14337.8	7.26706	-0.529923	0.00998427	-0.105745
846.112	-35860.6	-14337.7	7.25726	-0.530036	0.0100043	-0.110362
846.129	-35860.5	-14337.6	7.24865	-0.53009	0.0100054	-0.115449
846.146	-35860.5	-14337.4	7.24041	-0.529894	0.00999671	-0.120465
846.163	-35860.4	-14337.3	7.23204	-0.529701	0.00999283	-0.124959
846.18	-35860.4	-14337.2	7.22377	-0.530401	0.0100082	-0.128631
846.197	-35860.3	-14337.1	7.21537	-0.532171	0.0100219	-0.13075
846.214	-35860.3	-14337	7.20595	-0.534075	0.00996512	-0.12997
846.231	-35860.3	-14336.9	7.19552	-0.535738	0.00992188	-0.126043
846.248	-35860.2	-14336.8	7.18525	-0.537573	0.0101509	-0.12015
846.265	-35860.2	-14336.7	7.17536	-0.539374	0.0103005	-0.113072
846.282	-35860.1	-14336.5	7.16506	-0.540247	0.0093884	-0.105083
846.299	-35860.1	-14336.4	7.15459	-0.540138	0.00751401	-0.0970473
846.316	-35860	-14336.3	7.14529	-0.539918	0.00590862	-0.0904352
846.333	-35860	-14336.2	7.13714	-0.539946	0.00441775	-0.0856591
846.35	-35860	-14336.1	7.12888	-0.540059	0.00163948	-0.0821275
846.367	-35859.9	-14336	7.12021	-0.540069	-0.00204036	-0.0793921
846.384	-35859.9	-14335.9	7.11172	-0.539828	-0.00465809	-0.0771607
846.401	-35859.8	-14335.7	7.10319	-0.53979	-0.00614015	-0.0749598
846.418	-35859.8	-14335.6	7.0938	-0.540806	-0.00783989	-0.0722083
846.435	-35859.7	-14335.5	7.08364	-0.542658	-0.00959503	-0.06883
846.452	-35859.7	-14335.4	7.07337	-0.544458	-0.010288	-0.0650847
846.469	-35859.7	-14335.3	7.06308	-0.546129	-0.0100808	-0.0611147
846.486	-35859.6	-14335.2	7.05253	-0.548067	-0.00993617	-0.0570053
846.503	-35859.6	-14335.1	7.04227	-0.549754	-0.00999424	-0.053115
846.52	-35859.5	-14334.9	7.03312	-0.550289	-0.0099603	-0.0498974
846.537	-35859.5	-14334.8	7.02479	-0.550047	-0.00996809	-0.0472697
846.554	-35859.5	-14334.7	7.01649	-0.54992	-0.0102399	-0.044923
846.571	-35859.4	-14334.6	7.00814	-0.549987	-0.0101337	-0.0428227
846.588	-35859.4	-14334.5	6.99981	-0.550021	-0.00883973	-0.0410237
846.605	-35859.3	-14334.4	6.99108	-0.550002	-0.0068887	-0.0394036
846.622	-35859.3	-14334.3	6.98146	-0.549994	-0.00518403	-0.0377894
846.639	-35859.3	-14334.2	6.97122	-0.549999	-0.00354747	-0.0361431
846.656	-35859.2	-14334.1	6.96088	-0.550001	-0.00160493	-0.0344731
846.673	-35859.2	-14334	6.9506	-0.55	-5.5799e-05	-0.0327801
846.69	-35859.1	-14333.8	6.94039	-0.55	0.000300162	-0.0310725
846.707	-35859.1	-14333.7	6.93	-0.55	0	-0.0294118
846.724	-35859.1	-14333.6	6.91938	-0.55	-0.00016464	-0.027811
846.741	-35859	-14333.5	6.90946	-0.55	2.19447e-05	-0.0260284
846.758	-35859	-14333.4	6.90093	-0.55	0.000385896	-0.0238894
846.775	-35858.9	-14333.3	6.89285	-0.55	-7.04102e-05	-0.0216592
846.792	-35858.9	-14333.2	6.8843	-0.55	-0.00187978	-0.0195266
846.809	-35858.9	-14333.1	6.87567	-0.55	-0.00343747	-0.0171152
846.826	-35858.8	-14332.9	6.86726	-0.55	-0.00353558	-0.0142357
846.843	-35858.8	-14332.8	6.85835	-0.55	-0.00334763	-0.0115606
846.86	-35858.7	-14332.7	6.84849	-0.55	-0.00362531	-0.009452
846.877	-35858.7	-14332.6	6.83818	-0.55	-0.00312221	-0.00717195
846.894	-35858.7	-14332.5	6.82789	-0.55	-0.00126781	-0.00430795
846.911	-35858.6	-14332.4	6.81756	-0.55	0.000208586	-0.00160199
846.928	-35858.6	-14332.3	6.80719	-0.55	0.000266582	0.000575396
846.945	-35858.5	-14332.2	6.79706	-0.55	-6.71882e-05	0.00293946
846.962	-35858.5	-14332.1	6.78717	-0.55	-7.1885e-05	0.00575656
846.979	-35858.4	-14332	6.77691	-0.55	1.76329e-05	0.00830111
846.996	-35858.4	-14331.9	6.76637	-0.550001	1.76197e-05	0.0104066
847.013	-35858.4	-14331.8	6.75682	-0.549998	-5.45179e-06	0.0130301
847.03	-35858.3	-14331.6	6.74856	-0.549995	-4.73908e-06	0.0167291
847.047	-35858.3	-14331.5	6.74037	-0.550007	1.42584e-06	0.0213198
847.064	-35858.3	-14331.4	6.73172	-0.550019	1.14374e-06	0.027132
847.081	-35858.2	-14331.3	6.72323	-0.549969	-4.18288e-07	0.0353107
847.098	-35858.2	-14331.2	6.71481	-0.549931	-2.7489e-07	0.0460062
847.115	-35858.1	-14331.1	6.70537	-0.550132	1.20152e-07	0.0580425
847.132	-35858.1	-14331	6.69491	-0.550244	6.53738e-08	0.0704594
847.149	-35858.1	-14330.9	6.68466	-0.549375	-3.4806e-08	0.0826299
847.166	-35858	-14330.8	6.67477	-0.547571	-1.74571e-08	0.0940836
847.183	-35858	-14330.7	6.66444	-0.545742	8.9847e-09	0.104522
847.2	-35857.9	-14330.6	6.654	-0.544082	3.9382e-09	0.114477
847.217	-35857.9	-14330.5	6.64479	-0.542153	-2.2584e-09	0.125229
847.234	-35857.9	-14330.4	6.63668	-0.5404	-6.16686e-10	0.137847
847.251	-35857.8	-14330.3	6.62835	-0.539884	-5.79931e-10	0.153175
847.268	-35857.8	-14330.2	6.61967	-0.540089	-1.3105e-09	0.171497
847.285	-35857.7	-14330.1	6.61132	-0.539341	4.92729e-09	0.19255
847.302	-35857.7	-14329.9	6.60276	-0.537374	5.08035e-09	0.214747
847.319	-35857.7	-14329.8	6.59278	-0.534795	-2.06675e-08	0.23572
847.336	-35857.6	-14329.7	6.5823	-0.531136	-1.62581e-08	0.254233
847.353	-35857.6	-14329.6	6.57324	-0.52548	8.41863e-08	0.269746
847.37	-35857.6	-14329.5	6.56522	-0.518398	6.19657e-08	0.281947
847.387	-35857.5	-14329.4	6.55693	-0.511142	-3.11608e-07	0.290711
847.404	-35857.5	-14329.3	6.54822	-0.504428	-1.80367e-07	0.296583
847.421	-35857.4	-14329.2	6.53949	-0.498653	1.23177e-06	0.300394
847.438	-35857.4	-14329.1	6.53098	-0.493842	4.74151e-07	0.302651
847.455	-35857.4	-14329	6.52273	-0.4899	-4.93278e-06	0.303724
847.472	-35857.3	-14328.9	6.51435	-0.486941	-1.79974e-06	0.303938
847.489	-35857.3	-14328.8	6.5055	-0.485022	1.81547e-05	0.303591
847.506	-35857.2	-14328.7	6.49712	-0.483437	3.49193e-06	0.302882
847.523	-35857.2	-14328.6	6.49013	-0.48151	-7.05055e-05	0.30193
847.54	-35857.2	-14328.5	6.48333	-0.48	0	0.300654
847.557	-35857.1	-14328.4	6.47535	-0.47972	0.000279176	0.299013
847.574	-35857.1	-14328.3	6.46667	-0.48	-5.90699e-15	0.297386
847.591	-35857.1	-14328.2	6.45805	-0.480041	-0.00147627	0.296133
847.608	-35857	-14328.1	6.44949	-0.480003	-0.00344408	0.295153
847.625	-35857	-14328	6.44086	-0.480103	-0.00516058	0.294362
847.642	-35856.9	-14327.9	6.43234	-0.479953	-0.00688492	0.294136
847.659	-35856.9	-14327.8	6.42404	-0.479526	-0.00877317	0.294842
847.676	-35856.9	-14327.7	6.41567	-0.480186	-0.0100983	0.29655
847.693	-35856.8	-14327.6	6.40706	-0.483009	-0.0103264	0.299794
847.71	-35856.8	-14327.5	6.39851	-0.487568	-0.00990645	0.306555
847.727	-35856.8	-14327.3	6.39021	-0.493559	-0.00955833	0.317798
847.744	-35856.7	-14327.2	6.38183	-0.501599	-0.0102358	0.331461
847.761	-35856.7	-14327.2	6.3732	-0.511757	-0.012126	0.34846
847.778	-35856.7	-14327.1	6.3647	-0.522484	-0.0135141	0.377737
847.795	-35856.6	-14326.9	6.35635	-0.532756	-0.0134979	0.412774
847.812	-35856.6	-14326.8	6.34715	-0.543078	-0.0133681	0.413801
847.829	-35856.5	-14326.7	6.3368	-0.553556	-0.0136091	0.370865
847.846	-35856.5	-14326.7	6.32639	-0.563295	-0.0128837	0.331661
847.863	-35856.5	-14326.6	6.31643	-0.571774	-0.0110053	0.313154
847.88	-35856.4	-14326.4	6.30643	-0.57917	-0.00972582	0.279572
847.897	-35856.4	-14326.3	6.29613	-0.585957	-0.00976567	0.241018
847.914	-35856.3	-14326.2	6.28571	-0.592944	-0.0101109	0.27917
847.931	-35856.3	-14326.2	6.27538	-0.600009	-0.0101246	0.400526
847.948	-35856.3	-14326.1	6.26528	-0.605882	-0.00983606	0.512154
847.965	-35856.2	-14325.9	6.25533	-0.61067	-0.0097056	0.586027
847.982	-35856.2	-14325.8	6.24519	-0.615973	-0.0105802	0.669332
847.999	-35856.2	-14325.7	6.23484	-0.621433	-0.0124206	0.762802
848.016	-35856.1	-14325.6	6.22462	-0.624632	-0.0142478	0.815482
848.033	-35856.1	-14325.5	6.21464	-0.625898	-0.0158447	0.826173
848.05	-35856.1	-14325.4	6.20478	-0.628086	-0.0177031	0.840492
848.067	-35856	-14325.3	6.19453	-0.631764	-0.0195159	0.870364
848.084	-35856	-14325.3	6.18313	-0.635383	-0.0202821	0.895822
848.101	-35855.9	-14325.1	6.17093	-0.638722	-0.020103	0.911547
848.118	-35855.9	-14325	6.15907	-0.642654	-0.0199201	0.924452
848.135	-35855.9	-14324.9	6.14751	-0.647807	-0.0199726	0.936989
848.152	-35855.8	-14324.8	6.13547	-0.654499	-0.0200204	0.948376
848.169	-35855.8	-14324.8	6.12338	-0.661527	-0.0200057	0.958205
848.186	-35855.8	-14324.7	6.11238	-0.666799	-0.0199954	0.966311
848.203	-35855.7	-14324.6	6.10232	-0.669658	-0.0199995	0.971928
848.22	-35855.7	-14324.5	6.09237	-0.67018	-0.0199975	0.974163
848.237	-35855.7	-14324.4	6.08193	-0.667552	-0.0199979	0.973993
848.254	-35855.6	-14324.3	6.07063	-0.660875	-0.0200159	0.973276
848.271	-35855.6	-14324.2	6.05877	-0.651689	-0.0200089	0.973586
848.288	-35855.6	-14324.1	6.04685	-0.642385	-0.0199399	0.976415
848.305	-35855.5	-14324	6.03478	-0.63419	-0.0199769	0.983541
848.322	-35855.5	-14323.9	6.02243	-0.627783	-0.0202358	0.996327
848.339	-35855.5	-14323.8	6.01065	-0.623513	-0.0200455	1.01311
848.356	-35855.4	-14323.7	6.0003	-0.621359	-0.018714	1.03142
848.373	-35855.4	-14323.6	5.99058	-0.620082	-0.0167799	1.0501
848.39	-35855.3	-14323.5	5.98045	-0.618414	-0.0149897	1.0682
848.407	-35855.3	-14323.4	5.97	-0.616667	-0.0133333	1.08388
848.424	-35855.3	-14323.3	5.9596	-0.61526	-0.0116274	1.09558
848.441	-35855.2	-14323.2	5.94941	-0.613166	-0.00989916	1.1039
848.458	-35855.2	-14323.1	5.93942	-0.609698	-0.00821176	1.10979
848.475	-35855.2	-14323	5.9294	-0.606527	-0.00657137	1.11344
848.492	-35855.1	-14322.9	5.91916	-0.604905	-0.00493047	1.11508
848.509	-35855.1	-14322.8	5.90878	-0.603019	-0.00310161	1.11548
848.526	-35855.1	-14322.7	5.89841	-0.59952	-0.0011399	1.11524
848.543	-35855	-14322.7	5.88822	-0.596193	0.000133771	1.11409
848.56	-35855	-14322.6	5.87824	-0.594383	0.000258863	1.11218
848.577	-35855	-14322.5	5.86821	-0.593082	-4.64036e-05	1.11104
848.594	-35854.9	-14322.4	5.85794	-0.591404	-0.000132721	1.11201
848.611	-35854.9	-14322.3	5.84755	-0.589577	7.28631e-05	1.11541
848.628	-35854.9	-14322.2	5.8372	-0.587848	0.000288512	1.12173
848.645	-35854.8	-14322.1	5.82704	-0.586176	-0.000307889	1.13205
848.662	-35854.8	-14322	5.81707	-0.58451	-0.00196942	1.14641
848.679	-35854.8	-14321.9	5.80702	-0.582843	-0.00386129	1.16291
848.696	-35854.7	-14321.8	5.79672	-0.581147	-0.00552941	1.18051
848.713	-35854.7	-14321.7	5.78633	-0.579352	-0.00735095	1.19991
848.73	-35854.7	-14321.6	5.77599	-0.577566	-0.00923069	1.22086
848.747	-35854.6	-14321.5	5.76586	-0.576138	-0.0102759	1.24143
848.764	-35854.6	-14321.4	5.75591	-0.574702	-0.0102494	1.26168
848.781	-35854.6	-14321.3	5.74581	-0.572	-0.00982191	1.28422
848.798	-35854.5	-14321.2	5.73548	-0.568287	-0.00970332	1.30924
848.815	-35854.5	-14321.2	5.72514	-0.565712	-0.0105547	1.33369
848.832	-35854.5	-14321.1	5.71485	-0.564289	-0.0123616	1.35608
848.849	-35854.4	-14321	5.70453	-0.561715	-0.0143925	1.37678
848.866	-35854.4	-14320.9	5.69446	-0.558072	-0.0160887	1.39537
848.883	-35854.4	-14320.8	5.68527	-0.555635	-0.0170864	1.4107
848.9	-35854.3	-14320.7	5.67681	-0.554215	-0.0170529	1.42275
848.917	-35854.3	-14320.6	5.66827	-0.551438	-0.0157387	1.43257
848.934	-35854.3	-14320.5	5.65963	-0.54771	-0.0138573	1.44022
848.951	-35854.2	-14320.4	5.65142	-0.545468	-0.0128059	1.44503
848.968	-35854.2	-14320.4	5.64315	-0.544108	-0.0130087	1.44731
848.985	-35854.2	-14320.3	5.63373	-0.541181	-0.0142082	1.44805
849.002	-35854.1	-14320.2	5.62319	-0.537471	-0.0160573	1.44725
849.019	-35854.1	-14320.1	5.61238	-0.535582	-0.0181325	1.44432
849.036	-35854.1	-14320	5.6022	-0.534055	-0.0197669	1.43933
849.053	-35854	-14319.9	5.59343	-0.529478	-0.0202814	1.43266
849.07	-35854	-14319.8	5.58531	-0.521983	-0.0200604	1.42397
849.087	-35854	-14319.7	5.5766	-0.513177	-0.0199277	1.41272
849.104	-35853.9	-14319.6	5.56803	-0.502286	-0.0199882	1.39912
849.121	-35853.9	-14319.5	5.56097	-0.487849	-0.0200193	1.38381
849.138	-35853.9	-14319.5	5.55421	-0.471831	-0.0200021	1.36787
849.155	-35853.8	-14319.4	5.54601	-0.457224	-0.0199946	1.35237
849.172	-35853.8	-14319.3	5.53757	-0.444682	-0.0199994	1.33728
849.189	-35853.8	-14319.2	5.5306	-0.433905	-0.0200017	1.32221
849.206	-35853.8	-14319.1	5.52378	-0.423922	-0.0200001	1.307
849.223	-35853.7	-14319	5.51536	-0.413352	-0.0199983	1.29168
849.24	-35853.7	-14318.9	5.50667	-0.4	-0.02	1.27669
849.257	-35853.7	-14318.8	5.49942	-0.382028	-0.0200055	1.26252
849.274	-35853.6	-14318.8	5.49333	-0.36	-0.02	1.24946
849.291	-35853.6	-14318.7	5.48782	-0.335076	-0.0199803	1.23797
849.308	-35853.6	-14318.6	5.48308	-0.308403	-0.0200039	1.22946
849.325	-35853.5	-14318.5	5.47936	-0.281536	-0.0200751	1.22491
849.342	-35853.5	-14318.4	5.47633	-0.257407	-0.0199699	1.22321
849.359	-35853.5	-14318.3	5.47338	-0.237953	-0.0197053	1.22317
849.376	-35853.4	-14318.2	5.46945	-0.221474	-0.0201144	1.22465
849.393	-35853.4	-14318.1	5.46417	-0.206634	-0.0217043	1.22739
849.41	-35853.4	-14318	5.45924	-0.194908	-0.0236597	1.23033
849.427	-35853.3	-14318	5.45576	-0.187269	-0.0253469	1.23268
849.444	-35853.3	-14317.9	5.45251	-0.182321	-0.0271135	1.23466
849.461	-35853.3	-14317.8	5.44889	-0.178752	-0.029003	1.23643
849.478	-35853.2	-14317.7	5.44619	-0.176111	-0.0301567	1.23772
849.495	-35853.2	-14317.6	5.44473	-0.174198	-0.0301995	1.23838
849.512	-35853.2	-14317.5	5.44245	-0.173104	-0.0299505	1.23859
849.529	-35853.1	-14317.4	5.43874	-0.17293	-0.0299505	1.23858
849.546	-35853.1	-14317.4	5.43592	-0.173727	-0.0300153	1.23858
849.563	-35853.1	-14317.3	5.43455	-0.175359	-0.0300134	1.23896
849.58	-35853.1	-14317.2	5.43228	-0.17741	-0.0299959	1.24024
849.597	-35853	-14317.1	5.42856	-0.179294	-0.0299965	1.2432
849.614	-35853	-14317	5.42579	-0.180224	-0.0300016	1.24898
849.631	-35853	-14316.9	5.42437	-0.180147	-0.0300018	1.2583
849.648	-35852.9	-14316.8	5.42192	-0.179936	-0.0299976	1.27125
849.665	-35852.9	-14316.7	5.41828	-0.179965	-0.0299958	1.28758
849.682	-35852.9	-14316.7	5.41572	-0.180009	-0.0300077	1.30662
849.699	-35852.8	-14316.6	5.41431	-0.179994	-0.030014	1.32615
849.716	-35852.8	-14316.5	5.41167	-0.179895	-0.0299682	1.34247
849.733	-35852.8	-14316.4	5.40793	-0.176791	-0.0299516	1.35443
849.75	-35852.8	-14316.3	5.40549	-0.165677	-0.0301334	1.36295
849.767	-35852.7	-14316.2	5.40413	-0.150974	-0.0301854	1.36305
849.784	-35852.7	-14316.1	5.40161	-0.142968	-0.0294104	1.34685
849.801	-35852.6	-14316	5.39792	-0.125438	-0.0275575	1.33496
849.818	-35852.6	-14316	5.39479	-0.0696328	-0.0248677	1.36628
849.835	-35852.6	-14315.9	5.39335	-0.0545412	-0.0232004	1.4252
849.852	-35852.6	-14315.9	5.39407	-0.208103	-0.0251017	1.46419
849.869	-35852.6	-14315.9	5.39608	-0.409969	-0.0290295	1.4915
849.886	-35852.6	-14315.8	5.39785	-0.424841	-0.0314541	1.54048
849.903	-35852.5	-14315.6	5.39951	-0.319392	-0.0328503	1.56674
849.92	-35852.4	-14315.4	5.40184	-0.301021	-0.0354687	1.49492
849.937	-35852.4	-14315.3	5.40335	-0.283727	-0.0368949	1.36875
849.954	-35852.4	-14315.3	5.40204	-0.0829841	-0.0333432	1.27652
849.971	-35852.3	-14315.2	5.40011	0.160249	-0.0275207	1.2068
849.988	-35852.3	-14315.1	5.40084	0.213678	-0.0241767	1.11656
850.005	-35852.3	-14315	5.4031	0.157375	-0.023354	1.0338
850.022	-35852.2	-14314.9	5.40455	0.168204	-0.0233039	1.00381
850.039	-35852.2	-14314.8	5.40648	0.22695	-0.0233356	1.00047
850.056	-35852.2	-14314.7	5.41083	0.260724	-0.0232408	0.982405
850.073	-35852.2	-14314.7	5.41635	0.272749	-0.0233143	0.956635
850.09	-35852.1	-14314.6	5.42138	0.284558	-0.0237257	0.940452
850.107	-35852.1	-14314.5	5.42667	0.296667	-0.0233333	0.931373
850.124	-35852.1	-14314.4	5.43326	0.304765	-0.0213523	0.922718
850.141	-35852	-14314.3	5.44042	0.310307	-0.0199898	0.914603
850.158	-35852	-14314.2	5.44724	0.315503	-0.0211835	0.908226
850.175	-35852	-14314.2	5.45371	0.320257	-0.0234579	0.902728
850.192	-35851.9	-14314.1	5.46019	0.324103	-0.0252202	0.89713
850.209	-35851.9	-14314	5.46763	0.326949	-0.026884	0.891502
850.226	-35851.9	-14313.9	5.47636	0.328873	-0.0288265	0.885764
850.243	-35851.8	-14313.8	5.48469	0.330213	-0.0301363	0.878799
850.26	-35851.8	-14313.7	5.49148	0.332213	-0.030249	0.869469
850.277	-35851.8	-14313.6	5.49781	0.338158	-0.0299641	0.857024
850.294	-35851.8	-14313.5	5.50461	0.350326	-0.0299382	0.840853
850.311	-35851.7	-14313.4	5.51166	0.36788	-0.0300121	0.820539
850.328	-35851.7	-14313.3	5.51863	0.389551	-0.0300155	0.796621
850.345	-35851.7	-14313.3	5.52521	0.414115	-0.0299961	0.771505
850.362	-35851.6	-14313.2	5.53163	0.439677	-0.0299958	0.746882
850.379	-35851.6	-14313.1	5.53899	0.463192	-0.030001	0.722833
850.396	-35851.6	-14313	5.54762	0.482733	-0.030001	0.699862
850.413	-35851.5	-14312.9	5.55635	0.498486	-0.0299997	0.679458
850.43	-35851.5	-14312.8	5.56479	0.510839	-0.0299998	0.662343
850.447	-35851.5	-14312.7	5.57388	0.520166	-0.0300001	0.647966
850.464	-35851.4	-14312.6	5.58392	0.526949	-0.03	0.635834
850.481	-35851.4	-14312.6	5.59425	0.531805	-0.03	0.62566
850.498	-35851.4	-14312.5	5.60454	0.535262	-0.0300001	0.617179
850.515	-35851.3	-14312.4	5.61487	0.537725	-0.0299998	0.610149
850.532	-35851.3	-14312.3	5.6252	0.539434	-0.0299996	0.604518
850.549	-35851.3	-14312.2	5.63532	0.540449	-0.0300009	0.60039
850.566	-35851.2	-14312.1	5.64528	0.540487	-0.0300015	0.596814
850.583	-35851.2	-14312	5.65539	0.539102	-0.0299967	0.591889
850.6	-35851.2	-14311.9	5.66572	0.538702	-0.029995	0.584479
850.617	-35851.1	-14311.8	5.6761	0.544047	-0.0300137	0.574168
850.634	-35851.1	-14311.7	5.6864	0.55529	-0.030017	0.560338
850.651	-35851.1	-14311.6	5.69655	0.56915	-0.0299434	0.542313
850.668	-35851.1	-14311.6	5.70652	0.586066	-0.0299348	0.521005
850.685	-35851	-14311.5	5.71637	0.608601	-0.0302106	0.498286
850.702	-35851	-14311.4	5.72672	0.633371	-0.0302108	0.47457
850.719	-35851	-14311.3	5.7384	0.653785	-0.0289902	0.449378
850.736	-35850.9	-14311.2	5.75059	0.671945	-0.0270708	0.423328
850.753	-35850.9	-14311.1	5.7618	0.694231	-0.02561	0.397431
850.77	-35850.9	-14311	5.77352	0.720353	-0.0239316	0.370544
850.787	-35850.8	-14310.9	5.78817	0.747121	-0.0207407	0.340819
850.804	-35850.8	-14310.8	5.80403	0.774851	-0.0171632	0.309432
850.821	-35850.8	-14310.7	5.81798	0.804888	-0.0151031	0.278879
850.838	-35850.7	-14310.6	5.83159	0.833633	-0.0135792	0.250446
850.855	-35850.7	-14310.5	5.84767	0.856454	-0.0107823	0.224789
850.872	-35850.7	-14310.4	5.86473	0.874668	-0.00710317	0.201875
850.889	-35850.6	-14310.4	5.88038	0.891176	-0.00354953	0.181544
850.906	-35850.6	-14310.3	5.89572	0.905883	-0.000196456	0.164301
850.923	-35850.6	-14310.1	5.91256	0.917788	0.00318165	0.150838
850.94	-35850.5	-14310	5.93	0.926667	0.00666667	0.141612
850.957	-35850.5	-14310	5.94677	0.932688	0.0102001	0.13699
850.974	-35850.5	-14309.9	5.96333	0.936667	0.0133333	0.137255
850.991	-35850.4	-14309.8	5.98036	0.939275	0.0155808	0.142346
851.008	-35850.4	-14309.7	5.99769	0.939973	0.0166978	0.150895
851.025	-35850.4	-14309.6	6.01497	0.938487	0.0167564	0.161305
851.042	-35850.3	-14309.5	6.03198	0.936467	0.0166876	0.172311
851.059	-35850.3	-14309.4	6.04864	0.93508	0.0170026	0.182748
851.076	-35850.3	-14309.3	6.06531	0.932995	0.0165215	0.191548
851.093	-35850.2	-14309.2	6.08232	0.929411	0.01464	0.197964
851.11	-35850.2	-14309.1	6.09978	0.92624	0.0132124	0.2021
851.127	-35850.1	-14309	6.11734	0.924627	0.0133167	0.20401
851.144	-35850.1	-14308.9	6.13366	0.922755	0.0131608	0.203266
851.161	-35850.1	-14308.8	6.14844	0.919474	0.0115826	0.199862
851.178	-35850.1	-14308.7	6.16378	0.915851	0.0095398	0.194791
851.195	-35850	-14308.6	6.18086	0.912538	0.00779475	0.18854
851.212	-35850	-14308.5	6.1985	0.90882	0.00619685	0.180341
851.229	-35849.9	-14308.4	6.21574	0.904933	0.00452552	0.169583
851.246	-35849.9	-14308.3	6.23256	0.903038	0.00263689	0.15618
851.263	-35849.9	-14308.2	6.24915	0.905338	0.000786988	0.139532
851.28	-35849.8	-14308.1	6.266	0.913797	-0.000203219	0.118226
851.297	-35849.8	-14308	6.28322	0.928826	-0.000164027	0.0917357
851.314	-35849.8	-14307.9	6.30036	0.948572	6.17626e-05	0.0609494
851.331	-35849.7	-14307.8	6.31743	0.971027	4.42366e-05	0.0275982
851.348	-35849.7	-14307.7	6.33507	0.994207	-2.70622e-05	-0.00572381
851.365	-35849.7	-14307.6	6.35344	1.01617	-2.94994e-05	-0.0378303
851.382	-35849.6	-14307.5	6.37218	1.03508	4.01809e-05	-0.0690834
851.399	-35849.6	-14307.4	6.39107	1.05042	6.79238e-05	-0.0990014
851.416	-35849.5	-14307.3	6.41006	1.06308	-0.000151024	-0.126156
851.433	-35849.5	-14307.2	6.42897	1.07328	-0.000228422	-0.150052
851.45	-35849.5	-14307.1	6.44754	1.08062	0.000713072	-0.17109
851.467	-35849.4	-14307	6.46582	1.08532	0.00254237	-0.18938
851.484	-35849.4	-14306.9	6.48414	1.08814	0.00436079	-0.204847
851.501	-35849.4	-14306.8	6.50305	1.08967	0.00602666	-0.21854
851.518	-35849.3	-14306.7	6.52316	1.09037	0.00794751	-0.232362
851.535	-35849.3	-14306.6	6.54395	1.09024	0.00967779	-0.247743
851.552	-35849.2	-14306.5	6.56423	1.08906	0.0102991	-0.265889
851.569	-35849.2	-14306.4	6.58411	1.08723	0.0100826	-0.289139
851.586	-35849.2	-14306.3	6.60436	1.08555	0.0099232	-0.320225
851.603	-35849.1	-14306.1	6.62509	1.08598	0.00998297	-0.359153
851.62	-35849.1	-14306	6.64595	1.09089	0.0100196	-0.404249
851.637	-35849.1	-14305.9	6.66646	1.10101	0.0100027	-0.45308
851.654	-35849	-14305.8	6.68625	1.1162	0.00999884	-0.502998
851.671	-35849	-14305.7	6.70631	1.13605	0.0100016	-0.552418
851.688	-35849	-14305.6	6.72795	1.15971	0.00998454	-0.600123
851.705	-35848.9	-14305.5	6.75065	1.18397	0.00999366	-0.644354
851.722	-35848.9	-14305.4	6.77326	1.20513	0.0100659	-0.683302
851.739	-35848.8	-14305.3	6.79538	1.22243	0.0100128	-0.716134
851.756	-35848.8	-14305.2	6.81702	1.23611	0.00973612	-0.742607
851.773	-35848.8	-14305.1	6.83871	1.24619	0.00995153	-0.763614
851.79	-35848.7	-14305	6.86094	1.25275	0.0113484	-0.78026
851.807	-35848.7	-14304.9	6.88333	1.25667	0.0133333	-0.793028
851.824	-35848.6	-14304.7	6.90549	1.25891	0.0151304	-0.802274
851.841	-35848.6	-14304.6	6.92802	1.26004	0.016762	-0.80858
851.858	-35848.6	-14304.5	6.95139	1.26041	0.0184074	-0.812585
851.875	-35848.5	-14304.4	6.97468	1.25995	0.020101	-0.814917
851.892	-35848.5	-14304.3	6.9971	1.25856	0.0218308	-0.816028
851.909	-35848.4	-14304.2	7.0193	1.25637	0.0235289	-0.8158
851.926	-35848.4	-14304.1	7.04177	1.2534	0.0251889	-0.814277
851.943	-35848.4	-14303.9	7.06382	1.24913	0.0270092	-0.812295
851.96	-35848.3	-14303.8	7.08522	1.24375	0.0289191	-0.810561
851.977	-35848.3	-14303.7	7.10737	1.23941	0.0301223	-0.809139
851.994	-35848.2	-14303.6	7.13118	1.23742	0.0302116	-0.808218
852.011	-35848.2	-14303.5	7.15581	1.23644	0.0299577	-0.808488
852.028	-35848.2	-14303.4	7.1802	1.23588	0.0299426	-0.810122
852.045	-35848.1	-14303.3	7.20325	1.23746	0.0300184	-0.812098
852.062	-35848.1	-14303.2	7.22484	1.24119	0.0300326	-0.813748
852.079	-35848	-14303.1	7.24645	1.24377	0.0299774	-0.815259
852.096	-35848	-14302.9	7.26881	1.24371	0.0299311	-0.816563
852.113	-35847.9	-14302.8	7.29118	1.24329	0.0300877	-0.817018
852.13	-35847.9	-14302.7	7.31336	1.2435	0.0302394	-0.816458
852.147	-35847.9	-14302.6	7.3362	1.2429	0.0295861	-0.815502
852.164	-35847.8	-14302.5	7.35968	1.24113	0.027907	-0.814453
852.181	-35847.8	-14302.4	7.38268	1.23932	0.0257751	-0.813142
852.198	-35847.7	-14302.2	7.40491	1.23774	0.0239161	-0.811473
852.215	-35847.7	-14302.1	7.42723	1.23543	0.0231464	-0.809486
852.232	-35847.7	-14302	7.44967	1.23197	0.0232961	-0.807234
852.249	-35847.6	-14301.9	7.47133	1.22758	0.0231911	-0.804774
852.266	-35847.6	-14301.8	7.49277	1.22253	0.0230168	-0.802059
852.283	-35847.5	-14301.6	7.51582	1.2171	0.0241698	-0.79896
852.3	-35847.5	-14301.5	7.54015	1.21188	0.0261477	-0.79555
852.317	-35847.4	-14301.4	7.56354	1.20771	0.0268085	-0.792089
852.334	-35847.4	-14301.2	7.58562	1.20445	0.0265335	-0.78873
852.351	-35847.3	-14301.1	7.60753	1.20119	0.0275494	-0.785521
852.368	-35847.3	-14301	7.62922	1.19781	0.0294944	-0.78227
852.385	-35847.3	-14300.9	7.64996	1.19465	0.0303666	-0.778648
852.402	-35847.2	-14300.8	7.67044	1.19121	0.0301063	-0.774642
852.419	-35847.2	-14300.6	7.69219	1.18661	0.0299005	-0.770478
852.436	-35847.1	-14300.5	7.71475	1.18125	0.0299776	-0.766603
852.453	-35847.1	-14300.4	7.73671	1.17615	0.0300278	-0.763627
852.47	-35847	-14300.3	7.75823	1.17121	0.030006	-0.762437
852.487	-35847	-14300.2	7.78016	1.16589	0.0299929	-0.76394
852.504	-35847	-14300	7.80265	1.16079	0.0299988	-0.768094
852.521	-35846.9	-14299.9	7.82543	1.15688	0.0300019	-0.774295
852.538	-35846.9	-14299.8	7.84751	1.15371	0.0300002	-0.781323
852.555	-35846.8	-14299.6	7.86795	1.15041	0.0299995	-0.787764
852.572	-35846.8	-14299.5	7.88766	1.14705	0.0299999	-0.792605
852.589	-35846.7	-14299.4	7.90794	1.14387	0.0300001	-0.795204
852.606	-35846.7	-14299.3	7.92877	1.14025	0.03	-0.796258
852.623	-35846.6	-14299.1	7.94965	1.13546	0.03	-0.796941
852.64	-35846.6	-14299	7.97	1.13	0.03	-0.798475
852.657	-35846.6	-14298.9	7.98964	1.12464	0.03	-0.801864
852.674	-35846.5	-14298.8	8.01	1.12	0.03	-0.80719
852.691	-35846.5	-14298.6	8.03222	1.11639	0.03	-0.814144
852.708	-35846.4	-14298.5	8.05461	1.11314	0.03	-0.821801
852.725	-35846.4	-14298.4	8.07552	1.10964	0.03	-0.829094
852.742	-35846.3	-14298.2	8.09571	1.1063	0.03	-0.835016
852.759	-35846.3	-14298.1	8.11596	1.1033	0.03	-0.838923
852.776	-35846.2	-14298	8.13558	1.09946	0.03	-0.84115
852.793	-35846.2	-14297.9	8.15428	1.09422	0.03	-0.841902
852.81	-35846.1	-14297.7	8.17351	1.08923	0.03	-0.840526
852.827	-35846.1	-14297.6	8.1941	1.08567	0.03	-0.836374
852.844	-35846	-14297.5	8.2148	1.08259	0.03	-0.829175
852.861	-35846	-14297.3	8.23476	1.07924	0.03	-0.81869
852.878	-35845.9	-14297.2	8.25476	1.07591	0.03	-0.804641
852.895	-35845.9	-14297.1	8.27531	1.07264	0.0299999	-0.787473
852.912	-35845.8	-14296.9	8.29612	1.06876	0.0300001	-0.769108
852.929	-35845.8	-14296.8	8.31682	1.06474	0.0300004	-0.75165
852.946	-35845.7	-14296.7	8.3371	1.06327	0.0299995	-0.737199
852.963	-35845.7	-14296.5	8.35703	1.06602	0.0299985	-0.727195
852.98	-35845.7	-14296.4	8.37717	1.07286	0.030002	-0.72208
852.997	-35845.6	-14296.3	8.39777	1.08304	0.0300054	-0.721339
853.014	-35845.5	-14296.1	8.41856	1.09508	0.0299913	-0.72316
853.031	-35845.5	-14296	8.43922	1.10734	0.0299805	-0.725641
853.048	-35845.5	-14295.9	8.45945	1.11813	0.0300377	-0.726901
853.065	-35845.4	-14295.7	8.47937	1.12653	0.0300752	-0.725072
853.082	-35845.4	-14295.6	8.49957	1.13251	0.0298589	-0.718361
853.099	-35845.3	-14295.5	8.52021	1.13598	0.0297406	-0.706426
853.116	-35845.3	-14295.3	8.54101	1.1367	0.030661	-0.690487
853.133	-35845.2	-14295.2	8.56163	1.13479	0.0325332	-0.671711
853.15	-35845.2	-14295	8.5818	1.1306	0.0343463	-0.651136
853.167	-35845.1	-14294.9	8.60173	1.12377	0.0359438	-0.629743
853.184	-35845.1	-14294.8	8.62198	1.11357	0.0378203	-0.608443
853.201	-35845	-14294.6	8.64265	1.10112	0.0395982	-0.58774
853.218	-35845	-14294.5	8.66346	1.08883	0.0402886	-0.567819
853.235	-35844.9	-14294.3	8.68405	1.07695	0.0400842	-0.548906
853.252	-35844.9	-14294.2	8.70409	1.06424	0.0399189	-0.531219
853.269	-35844.8	-14294.1	8.72402	1.05071	0.0399776	-0.514567
853.286	-35844.8	-14294	8.74462	1.03698	0.0400209	-0.498541
853.303	-35844.7	-14293.8	8.76528	1.02324	0.0400047	-0.482927
853.32	-35844.7	-14293.6	8.78479	1.00945	0.0399944	-0.467694
853.337	-35844.6	-14293.5	8.8034	0.995732	0.0399991	-0.453358
853.354	-35844.6	-14293.4	8.82194	0.982255	0.0400016	-0.440487
853.371	-35844.5	-14293.3	8.84019	0.968993	0.0400002	-0.428161
853.388	-35844.5	-14293.1	8.85764	0.955748	0.0399996	-0.415057
853.405	-35844.4	-14292.9	8.87466	0.941745	0.04	-0.401388
853.422	-35844.3	-14292.8	8.89186	0.926322	0.0400001	-0.38787
853.439	-35844.3	-14292.6	8.909	0.910865	0.04	-0.374434
853.456	-35844.2	-14292.5	8.92573	0.897006	0.04	-0.360932
853.473	-35844.2	-14292.4	8.94235	0.884092	0.04	-0.348196
853.49	-35844.1	-14292.3	8.95932	0.871274	0.04	-0.336914
853.507	-35844.1	-14292.1	8.97667	0.86	0.04	-0.325708
853.524	-35844	-14291.9	8.99416	0.850965	0.04	-0.312828
853.541	-35844	-14291.8	9.01095	0.839108	0.04	-0.297496
853.558	-35843.9	-14291.7	9.02637	0.819366	0.04	-0.278771
853.575	-35843.9	-14291.5	9.04084	0.791481	0.04	-0.254351
853.592	-35843.8	-14291.4	9.05483	0.756279	0.04	-0.222747
853.609	-35843.8	-14291.2	9.0682	0.714839	0.04	-0.186167
853.626	-35843.7	-14291.1	9.08065	0.669513	0.04	-0.147616
853.643	-35843.7	-14290.9	9.09188	0.626085	0.04	-0.110162
853.66	-35843.6	-14290.8	9.10194	0.589043	0.04	-0.076158
853.677	-35843.6	-14290.7	9.11176	0.558346	0.04	-0.0462292
853.694	-35843.5	-14290.5	9.122	0.533106	0.04	-0.0207178
853.711	-35843.5	-14290.4	9.13246	0.512001	0.04	0.000111251
853.728	-35843.4	-14290.2	9.14283	0.494088	0.04	0.0165202
853.745	-35843.3	-14290.1	9.15293	0.479315	0.04	0.0298109
853.762	-35843.3	-14289.9	9.16284	0.467334	0.04	0.0410332
853.779	-35843.3	-14289.8	9.17307	0.457117	0.04	0.0505853
853.796	-35843.2	-14289.6	9.18359	0.448177	0.04	0.0586906
853.813	-35843.1	-14289.5	9.19324	0.44107	0.04	0.065381
853.83	-35843.1	-14289.3	9.20176	0.435852	0.04	0.0706217
853.847	-35843	-14289.2	9.2102	0.431704	0.04	0.0743121
853.864	-35843	-14289	9.21873	0.428256	0.04	0.0765541
853.881	-35842.9	-14288.9	9.22624	0.42578	0.04	0.0777136
853.898	-35842.9	-14288.8	9.23289	0.424125	0.0400001	0.0782352
853.915	-35842.8	-14288.6	9.24042	0.422575	0.0399998	0.0786332
853.932	-35842.8	-14288.4	9.24916	0.420832	0.0399996	0.0791922
853.949	-35842.7	-14288.3	9.25787	0.419088	0.0400008	0.0799486
853.966	-35842.7	-14288.2	9.26613	0.417429	0.0400014	0.0810234
853.983	-35842.6	-14288	9.27441	0.415812	0.0399969	0.0826026
854	-35842.5	-14287.9	9.28301	0.414109	0.0399953	0.0843686
854.017	-35842.5	-14287.7	9.29199	0.412149	0.0400128	0.0855719
854.034	-35842.4	-14287.5	9.30063	0.410392	0.0400159	0.0860252
854.051	-35842.4	-14287.4	9.30769	0.409712	0.039947	0.0859763
854.068	-35842.3	-14287.3	9.31411	0.409902	0.039939	0.0853672
854.085	-35842.3	-14287.1	9.32206	0.410071	0.040197	0.0839731
854.102	-35842.2	-14287	9.33093	0.410018	0.0401972	0.0821835
854.119	-35842.2	-14286.8	9.33841	0.409995	0.0390449	0.0807417
854.136	-35842.1	-14286.7	9.34501	0.410007	0.0371138	0.0797295
854.153	-35842.1	-14286.5	9.35264	0.409944	0.0353878	0.0788949
854.17	-35842	-14286.4	9.36127	0.409956	0.033768	0.0784379
854.187	-35842	-14286.2	9.36996	0.410227	0.0317667	0.0787064
854.204	-35841.9	-14286.1	9.3785	0.410132	0.0301435	0.0794007
854.221	-35841.8	-14285.9	9.38701	0.408842	0.0299557	0.0799878
854.238	-35841.8	-14285.8	9.39564	0.406889	0.0300635	0.0805337
854.255	-35841.7	-14285.6	9.40438	0.405185	0.028812	0.0812453
854.272	-35841.7	-14285.5	9.41247	0.403548	0.026871	0.0816941
854.289	-35841.6	-14285.3	9.41927	0.401599	0.0253843	0.0813773
854.306	-35841.6	-14285.2	9.42621	0.400055	0.0234909	0.0806513
854.323	-35841.5	-14285	9.43481	0.399722	0.0201288	0.0800525
854.34	-35841.4	-14284.9	9.44333	0.4	0.0166667	0.0795207
854.357	-35841.4	-14284.7	9.44999	0.400078	0.0146377	0.0789087
854.374	-35841.3	-14284.6	9.45667	0.4	0.0133333	0.0784314
854.391	-35841.3	-14284.4	9.46522	0.399973	0.0117428	0.0783115
854.408	-35841.2	-14284.3	9.47379	0.400003	0.00988866	0.0784427
854.425	-35841.2	-14284.1	9.48063	0.400037	0.00805122	0.078768
854.442	-35841.1	-14283.9	9.48757	0.399986	0.00650935	0.0796729
854.459	-35841.1	-14283.8	9.49602	0.399292	0.00518427	0.0816946
854.476	-35841	-14283.7	9.50421	0.396093	0.00298959	0.0855376
854.493	-35841	-14283.5	9.51091	0.388879	-0.000564573	0.0916305
854.51	-35840.9	-14283.3	9.51807	0.377779	-0.0037893	0.0995412
854.527	-35840.8	-14283.2	9.52682	0.363949	-0.00557042	0.108536
854.544	-35840.8	-14283	9.53512	0.350304	-0.00706934	0.117522
854.561	-35840.7	-14282.9	9.54177	0.339308	-0.00894413	0.125556
854.578	-35840.7	-14282.8	9.54828	0.33198	-0.010167	0.132102
854.595	-35840.6	-14282.6	9.5554	0.328229	-0.0102085	0.1372
854.612	-35840.6	-14282.4	9.56166	0.326063	-0.00995319	0.141958
854.629	-35840.5	-14282.3	9.56664	0.323241	-0.00996886	0.147348
854.646	-35840.4	-14282.1	9.57209	0.31752	-0.00998719	0.15388
854.663	-35840.4	-14282	9.57878	0.307906	-0.0099291	0.161838
854.68	-35840.3	-14281.8	9.58577	0.295259	-0.0101055	0.171227
854.697	-35840.3	-14281.7	9.59258	0.281216	-0.0102972	0.181479
854.714	-35840.2	-14281.5	9.59962	0.268309	-0.00948735	0.191239
854.731	-35840.2	-14281.4	9.60666	0.257898	-0.00763701	0.199724
854.748	-35840.1	-14281.2	9.61259	0.249764	-0.00597377	0.206955
854.765	-35840.1	-14281.1	9.61743	0.243208	-0.00450532	0.212979
854.782	-35840	-14280.9	9.62246	0.237173	-0.00193678	0.217807
854.799	-35840	-14280.8	9.62776	0.231837	0.000308963	0.221227
854.816	-35839.9	-14280.6	9.63215	0.228707	-0.00194322	0.222773
854.833	-35839.8	-14280.4	9.63545	0.22885	-0.00783174	0.221596
854.85	-35839.8	-14280.3	9.63843	0.232872	-0.0120555	0.216566
854.867	-35839.7	-14280.2	9.64174	0.241538	-0.0148372	0.207446
854.884	-35839.7	-14280	9.64591	0.2556	-0.0205638	0.194737
854.901	-35839.6	-14279.8	9.65119	0.273448	-0.0280243	0.179191
854.918	-35839.5	-14279.7	9.6576	0.291723	-0.0319436	0.161805
854.935	-35839.5	-14279.5	9.66462	0.308684	-0.0329254	0.14429
854.952	-35839.4	-14279.4	9.67142	0.32375	-0.0352345	0.128697
854.969	-35839.4	-14279.2	9.67803	0.33664	-0.0389716	0.115611
854.986	-35839.3	-14279.1	9.68486	0.34722	-0.0419158	0.104745
855.003	-35839.3	-14278.9	9.69175	0.355205	-0.0432513	0.0956327
855.02	-35839.2	-14278.7	9.69835	0.360519	-0.0431571	0.0876631
855.037	-35839.1	-14278.6	9.70531	0.36554	-0.0431586	0.0798731
855.054	-35839.1	-14278.4	9.71355	0.373438	-0.0449287	0.071102
855.071	-35839	-14278.3	9.72197	0.384468	-0.0466248	0.0600309
855.088	-35839	-14278.2	9.72903	0.397882	-0.0455699	0.0455368
855.105	-35838.9	-14278	9.73579	0.414446	-0.0434817	0.0282882
855.122	-35838.9	-14277.8	9.744	0.434831	-0.0431926	0.00970938
855.139	-35838.8	-14277.6	9.75283	0.455544	-0.0433686	-0.00875264
855.156	-35838.8	-14277.5	9.76102	0.472516	-0.0419046	-0.025768
855.173	-35838.7	-14277.4	9.76946	0.485954	-0.0400707	-0.0406016
855.19	-35838.6	-14277.2	9.77934	0.497174	-0.0396422	-0.0527641
855.207	-35838.6	-14277	9.79	0.506667	-0.04	-0.0620915
855.224	-35838.5	-14276.9	9.80045	0.51453	-0.0400929	-0.0686717
855.241	-35838.5	-14276.7	9.81059	0.520267	-0.0399953	-0.0732106
855.258	-35838.4	-14276.6	9.82057	0.523789	-0.0399746	-0.0764219
855.275	-35838.4	-14276.4	9.8306	0.526875	-0.0400012	-0.0785267
855.292	-35838.3	-14276.3	9.84084	0.530757	-0.0400065	-0.079758
855.309	-35838.2	-14276.1	9.85122	0.533517	-0.0399993	-0.0807342
855.326	-35838.2	-14275.9	9.86159	0.533742	-0.039998	-0.0818951
855.343	-35838.1	-14275.8	9.87178	0.533317	-0.0400005	-0.0829493
855.36	-35838.1	-14275.6	9.88176	0.533571	-0.0400021	-0.0838301
855.377	-35838	-14275.5	9.89179	0.533129	-0.039999	-0.0853109
855.394	-35838	-14275.3	9.90206	0.531276	-0.039994	-0.0879085
855.411	-35837.9	-14275.1	9.91245	0.529793	-0.0400049	-0.0912362
855.428	-35837.8	-14275	9.9228	0.529751	-0.040022	-0.0950092
855.445	-35837.8	-14274.8	9.93296	0.530046	-0.0399765	-0.0994113
855.462	-35837.7	-14274.7	9.94293	0.529992	-0.0399148	-0.104361
855.479	-35837.7	-14274.5	9.95298	0.530066	-0.0400884	-0.109228
855.496	-35837.6	-14274.4	9.96328	0.53027	-0.0403031	-0.113706
855.513	-35837.5	-14274.2	9.97367	0.529604	-0.039579	-0.118141
855.53	-35837.5	-14274	9.98401	0.527826	-0.0377673	-0.12267
855.547	-35837.4	-14273.9	9.99414	0.52594	-0.0360291	-0.127036
855.564	-35837.4	-14273.7	10.0041	0.52434	-0.0345505	-0.13131
855.581	-35837.3	-14273.6	10.0142	0.522542	-0.0321817	-0.136004
855.598	-35837.3	-14273.4	10.0245	0.520681	-0.0286652	-0.141532
855.615	-35837.2	-14273.2	10.0349	0.519703	-0.0249553	-0.148136
855.632	-35837.1	-14273.1	10.0452	0.51979	-0.0215368	-0.155982
855.649	-35837.1	-14272.9	10.0553	0.520233	-0.0182971	-0.165174
855.666	-35837	-14272.8	10.0653	0.520301	-0.0149986	-0.176053
855.683	-35837	-14272.6	10.0754	0.519323	-0.0113527	-0.189137
855.7	-35836.9	-14272.4	10.0857	0.517468	-0.00781974	-0.203957
855.717	-35836.9	-14272.3	10.0961	0.515626	-0.00546521	-0.219144
855.734	-35836.8	-14272.1	10.1064	0.513961	-0.00394604	-0.233701
855.751	-35836.7	-14271.9	10.1165	0.512093	-0.00194489	-0.246986
855.768	-35836.7	-14271.8	10.1265	0.510393	-0.000174901	-0.258742
855.785	-35836.6	-14271.6	10.1366	0.50968	-0.000560546	-0.268973
855.802	-35836.6	-14271.5	10.1469	0.509872	-0.00267697	-0.277684
855.819	-35836.5	-14271.3	10.1573	0.510273	-0.00465055	-0.284889
855.836	-35836.4	-14271.1	10.1676	0.510173	-0.00625965	-0.290737
855.853	-35836.4	-14271	10.1777	0.508982	-0.00812494	-0.295421
855.87	-35836.3	-14270.8	10.1876	0.507109	-0.00976076	-0.298925
855.887	-35836.3	-14270.7	10.1978	0.505353	-0.0102799	-0.301183
855.904	-35836.2	-14270.5	10.2082	0.503661	-0.0100456	-0.302616
855.921	-35836.1	-14270.3	10.2186	0.501699	-0.00992514	-0.303812
855.938	-35836.1	-14270.1	10.2288	0.500113	-0.00999194	-0.304895
855.955	-35836	-14270	10.2388	0.499723	-0.0100219	-0.305848
855.972	-35836	-14269.8	10.2488	0.499976	-0.0100026	-0.307016
855.989	-35835.9	-14269.7	10.2593	0.50001	-0.00998983	-0.308714
856.006	-35835.9	-14269.5	10.2694	0.499991	-0.00999878	-0.310379
856.023	-35835.8	-14269.3	10.2784	0.500232	-0.0100205	-0.311302
856.04	-35835.7	-14269.2	10.2867	0.5	-0.01	-0.311547
856.057	-35835.7	-14269	10.295	0.498594	-0.00992383	-0.31132
856.074	-35835.6	-14268.9	10.3033	0.496667	-0.01	-0.310458
856.091	-35835.6	-14268.7	10.3116	0.494961	-0.0102772	-0.308866
856.108	-35835.5	-14268.5	10.3206	0.493221	-0.00994533	-0.307093
856.125	-35835.4	-14268.3	10.3307	0.491254	-0.00840084	-0.305728
856.142	-35835.4	-14268.2	10.3412	0.489908	-0.006452	-0.304954
856.159	-35835.3	-14268	10.3512	0.489763	-0.00481497	-0.304984
856.176	-35835.3	-14267.9	10.3612	0.490017	-0.00311122	-0.306349
856.193	-35835.2	-14267.7	10.3714	0.489991	-0.00115846	-0.309547
856.21	-35835.1	-14267.5	10.3818	0.490035	0.000132363	-0.314813
856.227	-35835.1	-14267.3	10.3922	0.490258	0.000228677	-0.322169
856.244	-35835	-14267.2	10.4024	0.489769	-4.54762e-05	-0.331242
856.261	-35835	-14267	10.4123	0.488151	-6.1792e-05	-0.341495
856.278	-35834.9	-14266.9	10.4225	0.486241	1.19405e-05	-0.35219
856.295	-35834.8	-14266.7	10.433	0.484571	1.52088e-05	-0.362841
856.312	-35834.8	-14266.5	10.4427	0.482761	-3.77296e-06	-0.373523
856.329	-35834.7	-14266.3	10.4513	0.480848	-3.77013e-06	-0.384234
856.346	-35834.7	-14266.2	10.4596	0.479774	1.16654e-06	-0.394742
856.363	-35834.6	-14266	10.468	0.4798	1.01406e-06	-0.405368
856.38	-35834.5	-14265.9	10.4762	0.480066	-3.05128e-07	-0.417268
856.397	-35834.5	-14265.7	10.4846	0.480067	-2.44833e-07	-0.430748
856.414	-35834.4	-14265.5	10.494	0.479951	8.96691e-08	-0.44476
856.431	-35834.3	-14265.3	10.5045	0.479917	5.91939e-08	-0.458353
856.448	-35834.3	-14265.2	10.5148	0.480144	-2.64515e-08	-0.470841
856.465	-35834.2	-14265	10.5247	0.480281	-1.59584e-08	-0.4818
856.482	-35834.2	-14264.9	10.5349	0.47943	7.07616e-09	-0.491069
856.499	-35834.1	-14264.7	10.5454	0.477593	4.09429e-09	-0.498404
856.516	-35834	-14264.5	10.5548	0.475724	-2.7867e-09	-0.503494
856.533	-35834	-14264.3	10.5633	0.474065	-2.15762e-09	-0.506664
856.55	-35833.9	-14264.2	10.5716	0.472193	4.10693e-09	-0.508807
856.567	-35833.9	-14264	10.5799	0.470452	5.1697e-09	-0.510384
856.584	-35833.8	-14263.9	10.5882	0.469747	-1.33759e-08	-0.511516
856.601	-35833.7	-14263.7	10.5967	0.469919	-1.64796e-08	-0.512592
856.618	-35833.7	-14263.5	10.6064	0.470021	5.40545e-08	-0.514154
856.635	-35833.6	-14263.3	10.6169	0.469969	5.42623e-08	-0.515912
856.652	-35833.5	-14263.2	10.6271	0.470191	-2.21428e-07	-0.517062
856.669	-35833.5	-14263	10.637	0.470192	-2.07004e-07	-0.517437
856.686	-35833.4	-14262.8	10.6474	0.469059	8.21383e-07	-0.517181
856.703	-35833.4	-14262.7	10.6577	0.467124	6.42696e-07	-0.515821
856.72	-35833.3	-14262.5	10.6669	0.465329	-3.2785e-06	-0.512614
856.737	-35833.2	-14262.3	10.6752	0.463654	-1.90368e-06	-0.507583
856.754	-35833.2	-14262.1	10.6835	0.461737	1.3218e-05	-0.501063
856.771	-35833.1	-14262	10.6919	0.460166	7.23769e-06	-0.492917
856.788	-35833.1	-14261.8	10.7001	0.459745	-4.87885e-05	-0.482946
856.805	-35833	-14261.6	10.7089	0.459978	-1.87246e-05	-0.471904
856.822	-35832.9	-14261.4	10.7191	0.460004	0.000191117	-0.46087
856.839	-35832.9	-14261.3	10.7294	0.459991	3.68631e-05	-0.450473
856.856	-35832.8	-14261.1	10.7382	0.46025	-0.00110817	-0.441119
856.873	-35832.8	-14261	10.7462	0.460048	-0.00318749	-0.432909
856.89	-35832.7	-14260.8	10.7547	0.458637	-0.00604252	-0.425789
856.907	-35832.6	-14260.6	10.7633	0.456667	-0.01	-0.41939
856.924	-35832.6	-14260.4	10.7718	0.454943	-0.0151762	-0.413414
856.941	-35832.5	-14260.2	10.7805	0.453223	-0.0202675	-0.408222
856.958	-35832.4	-14260.1	10.7902	0.451299	-0.0240569	-0.404121
856.975	-35832.4	-14259.9	10.8006	0.449955	-0.0268102	-0.400677
856.992	-35832.3	-14259.8	10.8112	0.44978	-0.0289084	-0.397548
857.009	-35832.3	-14259.6	10.8211	0.450016	-0.0300759	-0.395212
857.026	-35832.2	-14259.4	10.8299	0.449985	-0.0301939	-0.393961
857.043	-35832.1	-14259.2	10.8381	0.450038	-0.0299737	-0.393079
857.06	-35832.1	-14259	10.8464	0.450281	-0.0299665	-0.391993
857.077	-35832	-14258.9	10.8548	0.449824	-0.0299957	-0.390882
857.094	-35831.9	-14258.7	10.8634	0.44819	-0.0299397	-0.389847
857.111	-35831.9	-14258.5	10.872	0.446229	-0.0300587	-0.388534
857.128	-35831.8	-14258.3	10.8806	0.444534	-0.0302707	-0.386819
857.145	-35831.7	-14258.2	10.8892	0.442795	-0.0296963	-0.385176
857.162	-35831.7	-14258	10.8975	0.44098	-0.028034	-0.383978
857.179	-35831.6	-14257.9	10.9057	0.439732	-0.026139	-0.383299
857.196	-35831.6	-14257.7	10.914	0.439529	-0.0244746	-0.383188
857.213	-35831.5	-14257.5	10.9235	0.440456	-0.0226426	-0.383693
857.23	-35831.4	-14257.3	10.9341	0.442221	-0.0207507	-0.384778
857.247	-35831.4	-14257.1	10.9437	0.444046	-0.0197545	-0.386276
857.264	-35831.3	-14257	10.952	0.445657	-0.0198234	-0.387949
857.281	-35831.3	-14256.8	10.9601	0.447447	-0.0200641	-0.389485
857.298	-35831.2	-14256.6	10.9688	0.449288	-0.0200421	-0.390648
857.315	-35831.1	-14256.4	10.9773	0.450361	-0.0199816	-0.391306
857.332	-35831	-14256.2	10.9858	0.450331	-0.01999	-0.391324
857.349	-35831	-14256.1	10.995	0.449425	-0.0200053	-0.390553
857.366	-35830.9	-14255.9	11.0051	0.447741	-0.0200027	-0.388899
857.383	-35830.9	-14255.7	11.0156	0.445228	-0.0199986	-0.386316
857.4	-35830.8	-14255.6	11.026	0.441755	-0.0199994	-0.382881
857.417	-35830.7	-14255.4	11.0354	0.437161	-0.0200004	-0.378785
857.434	-35830.7	-14255.2	11.0438	0.431869	-0.0200002	-0.374228
857.451	-35830.6	-14255	11.052	0.426707	-0.0199998	-0.369416
857.468	-35830.6	-14254.8	11.0603	0.421767	-0.0199999	-0.364491
857.485	-35830.5	-14254.7	11.0689	0.416672	-0.0200004	-0.359542
857.502	-35830.4	-14254.5	11.0775	0.411488	-0.0200004	-0.354481
857.519	-35830.3	-14254.3	11.0861	0.406516	-0.0199985	-0.34912
857.536	-35830.3	-14254.1	11.0946	0.401339	-0.0199989	-0.343428
857.553	-35830.2	-14253.9	11.1033	0.395225	-0.0200059	-0.337483
857.57	-35830.2	-14253.8	11.1115	0.388335	-0.0200043	-0.331466
857.587	-35830.1	-14253.6	11.1188	0.381259	-0.0199783	-0.325609
857.604	-35830	-14253.4	11.1255	0.37447	-0.0199874	-0.320097
857.621	-35830	-14253.2	11.1323	0.368161	-0.0200859	-0.315104
857.638	-35829.9	-14253	11.1392	0.360992	-0.0200331	-0.310889
857.655	-35829.8	-14252.9	11.1459	0.35121	-0.0196559	-0.307578
857.672	-35829.8	-14252.7	11.1526	0.338376	-0.0198744	-0.30435
857.689	-35829.7	-14252.5	11.1593	0.322598	-0.0215795	-0.300251
857.706	-35829.6	-14252.3	11.1662	0.304458	-0.023283	-0.295494
857.723	-35829.6	-14252.1	11.1734	0.285001	-0.0233346	-0.290578
857.74	-35829.5	-14252	11.18	0.266667	-0.0233333	-0.285403
857.757	-35829.4	-14251.8	11.1853	0.251713	-0.025	-0.279859
857.774	-35829.4	-14251.6	11.19	0.24	-0.0266667	-0.27451
857.791	-35829.3	-14251.5	11.1951	0.230734	-0.0266654	-0.269865
857.808	-35829.3	-14251.3	11.2003	0.222892	-0.026717	-0.265539
857.825	-35829.2	-14251.1	11.2054	0.215686	-0.0284204	-0.261252
857.842	-35829.1	-14250.9	11.2106	0.209305	-0.0301256	-0.25785
857.859	-35829.1	-14250.7	11.2159	0.203984	-0.0303443	-0.256126
857.876	-35829	-14250.6	11.2205	0.199508	-0.0299669	-0.256066
857.893	-35828.9	-14250.4	11.224	0.19573	-0.0299136	-0.257842
857.91	-35828.9	-14250.2	11.2273	0.192923	-0.0300129	-0.262531
857.927	-35828.8	-14250	11.2307	0.191124	-0.0300236	-0.270986
857.944	-35828.7	-14249.8	11.2341	0.189637	-0.0299941	-0.283139
857.961	-35828.7	-14249.7	11.2372	0.187972	-0.0299868	-0.298959
857.978	-35828.6	-14249.5	11.241	0.186276	-0.0300071	-0.318762
857.995	-35828.6	-14249.3	11.2461	0.184615	-0.0300278	-0.342902
858.012	-35828.5	-14249.1	11.2517	0.18275	-0.0299715	-0.371721
858.029	-35828.4	-14248.9	11.257	0.180838	-0.0299027	-0.404611
858.046	-35828.4	-14248.7	11.2614	0.179777	-0.0301289	-0.439351
858.063	-35828.3	-14248.6	11.2647	0.179801	-0.0303752	-0.474945
858.08	-35828.2	-14248.4	11.2678	0.180068	-0.0294966	-0.512405
858.097	-35828.2	-14248.2	11.2713	0.180073	-0.0275475	-0.551411
858.114	-35828.1	-14248	11.2747	0.17994	-0.026409	-0.589464
858.131	-35828	-14247.8	11.278	0.179891	-0.0265601	-0.624586
858.148	-35828	-14247.7	11.2821	0.180194	-0.0265805	-0.655683
858.165	-35827.9	-14247.5	11.2871	0.180379	-0.0263731	-0.682022
858.182	-35827.8	-14247.3	11.2926	0.179198	-0.0273414	-0.703183
858.199	-35827.8	-14247.1	11.2979	0.175804	-0.0292983	-0.718457
858.216	-35827.7	-14246.9	11.302	0.169831	-0.0303385	-0.726861
858.233	-35827.6	-14246.7	11.3053	0.161086	-0.0301485	-0.728593
858.25	-35827.6	-14246.6	11.3088	0.14956	-0.0299144	-0.724962
858.267	-35827.5	-14246.4	11.3122	0.135935	-0.0299761	-0.717406
858.284	-35827.5	-14246.2	11.3144	0.121456	-0.0299801	-0.707407
858.301	-35827.4	-14246.1	11.3159	0.107686	-0.029953	-0.695976
858.318	-35827.3	-14245.8	11.3187	0.0962382	-0.0301778	-0.683755
858.335	-35827.2	-14245.7	11.3224	0.0863152	-0.0301835	-0.671352
858.352	-35827.2	-14245.5	11.3249	0.0756509	-0.0290982	-0.659242
858.369	-35827.1	-14245.3	11.3262	0.0636951	-0.0272242	-0.646688
858.386	-35827.1	-14245.2	11.328	0.0508473	-0.0254595	-0.632422
858.403	-35827	-14245	11.3297	0.0368588	-0.0237781	-0.616943
858.42	-35826.9	-14244.8	11.3303	0.0213365	-0.0217551	-0.601691
858.437	-35826.9	-14244.6	11.3301	0.00586526	-0.0201417	-0.587372
858.454	-35826.8	-14244.4	11.3299	-0.00731943	-0.0199609	-0.574319
858.471	-35826.7	-14244.3	11.33	-0.0182362	-0.0200954	-0.562842
858.488	-35826.7	-14244.1	11.33	-0.027731	-0.0188632	-0.553206
858.505	-35826.6	-14243.9	11.33	-0.0358223	-0.0168768	-0.545453
858.522	-35826.5	-14243.7	11.33	-0.0421814	-0.0153559	-0.539498
858.539	-35826.5	-14243.5	11.33	-0.0464845	-0.0134869	-0.535078
858.556	-35826.4	-14243.3	11.33	-0.0486702	-0.010221	-0.531865
858.573	-35826.4	-14243.2	11.33	-0.0499222	-0.00682826	-0.529529
858.59	-35826.3	-14243	11.33	-0.0515089	-0.00479447	-0.527736
858.607	-35826.2	-14242.8	11.33	-0.0533333	-0.00333333	-0.526144
858.624	-35826.1	-14242.6	11.33	-0.0550286	-0.00144029	-0.524483
858.641	-35826.1	-14242.4	11.33	-0.0567766	5.38126e-05	-0.522776
858.658	-35826	-14242.2	11.33	-0.0586714	0.000307381	-0.521107
858.675	-35826	-14242.1	11.33	-0.0600524	-1.7671e-05	-0.519517
858.692	-35825.9	-14241.9	11.33	-0.060363	-0.000144036	-0.518131
858.709	-35825.8	-14241.7	11.33	-0.0599259	3.5797e-05	-0.517393
858.726	-35825.8	-14241.5	11.33	-0.0588291	0.00029026	-0.517855
858.743	-35825.7	-14241.3	11.33	-0.0559797	-0.000171655	-0.520184
858.76	-35825.6	-14241.2	11.33	-0.0503458	-0.00174582	-0.524867
858.777	-35825.6	-14241	11.33	-0.0415362	-0.00365305	-0.531913
858.794	-35825.5	-14240.8	11.33	-0.0298427	-0.00532841	-0.54106
858.811	-35825.4	-14240.6	11.33	-0.0169619	-0.00712341	-0.551572
858.828	-35825.4	-14240.4	11.3301	-0.00454053	-0.00905451	-0.56248
858.845	-35825.3	-14240.2	11.3299	0.00629716	-0.0101979	-0.572495
858.862	-35825.2	-14240.1	11.3297	0.0149917	-0.0102117	-0.580904
858.879	-35825.2	-14239.9	11.3303	0.0218488	-0.00994814	-0.588055
858.896	-35825.1	-14239.7	11.332	0.0272092	-0.00994836	-0.594328
858.913	-35825	-14239.5	11.334	0.0313312	-0.0100157	-0.599974
858.93	-35825	-14239.3	11.3357	0.0347011	-0.0100127	-0.605102
858.947	-35824.9	-14239.1	11.3373	0.038131	-0.00999527	-0.609627
858.964	-35824.9	-14239	11.339	0.0416391	-0.00999658	-0.613497
858.981	-35824.8	-14238.8	11.3407	0.0442347	-0.0100013	-0.616711
858.998	-35824.7	-14238.6	11.3424	0.0458358	-0.0100009	-0.619073
859.015	-35824.7	-14238.4	11.3441	0.0475444	-0.00999945	-0.620154
859.032	-35824.6	-14238.2	11.3459	0.049405	-0.00999945	-0.620068
859.049	-35824.5	-14238.1	11.3475	0.0502916	-0.0100009	-0.619517
859.066	-35824.5	-14237.9	11.3492	0.0501464	-0.0100014	-0.618952
859.083	-35824.4	-14237.7	11.3509	0.0499242	-0.0099969	-0.618565
859.1	-35824.3	-14237.5	11.3526	0.0499662	-0.00999533	-0.618567
859.117	-35824.3	-14237.3	11.3543	0.0500211	-0.0100127	-0.619179
859.134	-35824.2	-14237.1	11.356	0.0500077	-0.0100159	-0.620385
859.151	-35824.1	-14237	11.358	0.049994	-0.00994728	-0.621975
859.168	-35824.1	-14236.8	11.3597	0.049998	-0.00993935	-0.623644
859.185	-35824	-14236.6	11.3601	0.0500015	-0.010196	-0.625047
859.202	-35823.9	-14236.4	11.3599	0.0500004	-0.0101962	-0.626103
859.219	-35823.9	-14236.2	11.3609	0.0499996	-0.00904899	-0.626896
859.236	-35823.8	-14236	11.3629	0.0499999	-0.007117	-0.627389
859.253	-35823.7	-14235.9	11.3647	0.0500001	-0.00537101	-0.627512
859.27	-35823.7	-14235.7	11.3663	0.05	-0.0037557	-0.627456
859.287	-35823.6	-14235.5	11.3679	0.05	-0.00182875	-0.627492
859.304	-35823.6	-14235.3	11.3697	0.05	-0.00017942	-0.627483
859.321	-35823.5	-14235.1	11.3714	0.05	0.000289456	-0.627131
859.338	-35823.4	-14235	11.3731	0.05	3.08142e-05	-0.626455
859.355	-35823.4	-14234.8	11.3748	0.05	-7.98605e-05	-0.625568
859.372	-35823.3	-14234.6	11.3765	0.05	-8.16565e-06	-0.624356
859.389	-35823.2	-14234.4	11.3782	0.0500001	2.03531e-05	-0.622711
859.406	-35823.2	-14234.2	11.3799	0.05	1.04957e-06	-0.621006
859.423	-35823.1	-14234	11.3816	0.0499995	-5.32909e-06	-0.619687
859.44	-35823	-14233.9	11.3833	0.05	0	-0.618736
859.457	-35823	-14233.7	11.385	0.0500021	1.45778e-06	-0.61804
859.474	-35822.9	-14233.5	11.3867	0.05	0	-0.617647
859.491	-35822.8	-14233.4	11.3884	0.0499923	-3.6816e-07	-0.617589
859.508	-35822.8	-14233.1	11.3901	0.0500015	1.82339e-08	-0.617649
859.525	-35822.7	-14232.9	11.3918	0.0500293	9.47987e-08	-0.617637
859.542	-35822.6	-14232.8	11.3935	0.0499882	-9.39775e-09	-0.617656
859.559	-35822.6	-14232.6	11.3952	0.0498848	-2.57576e-08	-0.617747
859.576	-35822.5	-14232.4	11.3969	0.0500444	2.47588e-09	-0.617607
859.593	-35822.4	-14232.3	11.3986	0.0504174	6.43197e-09	-0.616853
859.61	-35822.4	-14232.1	11.4003	0.0497399	-9.4183e-10	-0.615056
859.627	-35822.3	-14231.9	11.4021	0.0469489	-1.62715e-09	-0.611742
859.644	-35822.2	-14231.7	11.4037	0.0419656	3.23585e-10	-0.606364
859.661	-35822.2	-14231.5	11.4053	0.03454	4.3968e-10	-0.598683
859.678	-35822.1	-14231.3	11.4071	0.0237948	-8.4962e-11	-0.589104
859.695	-35822.1	-14231.2	11.4091	0.0100254	-1.08217e-10	-0.578098
859.712	-35822	-14231	11.4102	-0.00396007	2.68454e-11	-0.566124
859.729	-35821.9	-14230.8	11.4102	-0.0162424	2.68226e-11	-0.554027
859.746	-35821.8	-14230.6	11.4099	-0.0269459	-8.2955e-12	-0.543301
859.763	-35821.8	-14230.4	11.4099	-0.0357979	-7.20096e-12	-0.534503
859.78	-35821.7	-14230.2	11.41	-0.0416721	2.15236e-12	-0.526726
859.797	-35821.7	-14230.1	11.41	-0.0449249	1.69067e-12	-0.519729
859.814	-35821.6	-14229.9	11.41	-0.0481374	-5.55578e-13	-0.514396
859.831	-35821.5	-14229.7	11.41	-0.0518779	-2.36194e-13	-0.510606
859.848	-35821.5	-14229.5	11.41	-0.0540563	-1.69328e-13	-0.506883
859.865	-35821.4	-14229.3	11.4099	-0.0552302	-5.98525e-13	-0.502512
859.882	-35821.3	-14229.2	11.4101	-0.0589045	1.2866e-12	-0.497658
859.899	-35821.3	-14229	11.4103	-0.0660198	2.42789e-12	-0.491673
859.916	-35821.2	-14228.8	11.4093	-0.0746853	-5.60133e-12	-0.483022
859.933	-35821.1	-14228.6	11.4074	-0.0849034	-8.53808e-12	-0.471023
859.95	-35821.1	-14228.4	11.4058	-0.0985436	2.35423e-11	-0.455793
859.967	-35821	-14228.2	11.4042	-0.117208	3.27331e-11	-0.437022
859.984	-35821	-14228.1	11.4016	-0.142087	-8.77203e-11	-0.414053
860.001	-35820.9	-14227.9	11.3979	-0.172074	-1.08905e-10	-0.386587
860.018	-35820.8	-14227.7	11.3945	-0.204462	3.58091e-10	-0.354718
860.035	-35820.7	-14227.5	11.3912	-0.239129	3.59655e-10	-0.319857
860.052	-35820.7	-14227.3	11.3867	-0.277464	-1.46788e-09	-0.284099
860.069	-35820.6	-14227.1	11.3815	-0.318068	-1.37231e-09	-0.247484
860.086	-35820.6	-14227	11.3765	-0.358149	5.44533e-09	-0.209072
860.103	-35820.5	-14226.8	11.3713	-0.397418	4.26074e-09	-0.170165
860.12	-35820.4	-14226.6	11.3652	-0.436698	-2.17347e-08	-0.133209
860.137	-35820.4	-14226.4	11.358	-0.473912	-1.26204e-08	-0.099313
860.154	-35820.3	-14226.2	11.3502	-0.505948	8.76289e-08	-0.0689071
860.171	-35820.2	-14226	11.3416	-0.532489	4.79822e-08	-0.0423778
860.188	-35820.2	-14225.9	11.3318	-0.554308	-3.23443e-07	-0.0200435
860.205	-35820.1	-14225.7	11.3212	-0.571599	-1.24135e-07	-0.00187236
860.222	-35820	-14225.5	11.3108	-0.58437	1.26701e-06	0.0122846
860.239	-35820	-14225.3	11.3006	-0.59295	2.44384e-07	0.0224077
860.256	-35819.9	-14225.1	11.2906	-0.597856	-5.04369e-06	0.0286745
860.273	-35819.8	-14225	11.2806	-0.599944	-9.26175e-07	0.0324934
860.29	-35819.8	-14224.8	11.2704	-0.60023	1.85036e-05	0.0353143
860.307	-35819.7	-14224.6	11.26	-0.6	0	0.037037
860.324	-35819.6	-14224.4	11.2496	-0.600183	-7.12603e-05	0.0373588
860.341	-35819.6	-14224.2	11.2394	-0.599952	1.4071e-05	0.0370163
860.358	-35819.5	-14224.1	11.2294	-0.598502	0.000280819	0.036673
860.375	-35819.5	-14223.9	11.2194	-0.596557	-5.32662e-05	0.035876
860.392	-35819.4	-14223.7	11.2092	-0.594859	-0.00156341	0.0342543
860.409	-35819.3	-14223.5	11.1988	-0.593108	-0.00356331	0.032495
860.426	-35819.3	-14223.3	11.1884	-0.591153	-0.00535258	0.0312377
860.443	-35819.2	-14223.1	11.1782	-0.589867	-0.00693734	0.0303638
860.46	-35819.1	-14223	11.1682	-0.589757	-0.00850263	0.0297186
860.477	-35819.1	-14222.8	11.1582	-0.590035	-0.0103635	0.0293786
860.494	-35819	-14222.6	11.1479	-0.59006	-0.0123995	0.029355
860.511	-35818.9	-14222.4	11.1376	-0.589988	-0.0134131	0.0294226
860.528	-35818.9	-14222.2	11.1272	-0.589986	-0.013171	0.0294244
860.545	-35818.8	-14222.1	11.117	-0.590002	-0.0136886	0.02941
860.562	-35818.7	-14221.9	11.1071	-0.589998	-0.0156173	0.0294147
860.579	-35818.7	-14221.7	11.097	-0.590005	-0.0168088	0.0294056
860.596	-35818.6	-14221.6	11.0867	-0.590019	-0.0165566	0.0293885
860.613	-35818.6	-14221.4	11.0763	-0.589973	-0.0170814	0.0294436
860.63	-35818.5	-14221.2	11.066	-0.589926	-0.0190269	0.0294999
860.647	-35818.4	-14221	11.0559	-0.59012	-0.0203285	0.0292599
860.664	-35818.4	-14220.9	11.0459	-0.590288	-0.0202363	0.0286877
860.681	-35818.3	-14220.7	11.0358	-0.589518	-0.0199143	0.0280939
860.698	-35818.2	-14220.5	11.0255	-0.587712	-0.0199436	0.027564
860.715	-35818.2	-14220.3	11.0151	-0.585824	-0.0200246	0.0268869
860.732	-35818.1	-14220.1	11.0048	-0.584164	-0.0200134	0.0262495
860.749	-35818.1	-14219.9	10.9947	-0.582311	-0.0199929	0.0262578
860.766	-35818	-14219.8	10.9847	-0.580537	-0.0199964	0.0268926
860.783	-35817.9	-14219.6	10.9746	-0.579747	-0.0200019	0.0275575
860.8	-35817.9	-14219.4	10.9643	-0.57989	-0.0200008	0.0280862
860.817	-35817.8	-14219.2	10.9539	-0.580059	-0.0199995	0.0287074
860.834	-35817.7	-14219.1	10.9436	-0.580011	-0.0199998	0.0292928
860.851	-35817.7	-14218.9	10.9335	-0.580029	-0.0200002	0.0294628
860.868	-35817.6	-14218.7	10.9235	-0.580049	-0.0200001	0.0293912
860.885	-35817.6	-14218.6	10.9134	-0.579823	-0.0199999	0.0296024
860.902	-35817.5	-14218.4	10.9031	-0.579819	-0.0199999	0.0302456
860.919	-35817.4	-14218.2	10.8927	-0.580894	-0.0200003	0.0312102
860.936	-35817.4	-14218	10.8824	-0.582839	-0.0200002	0.0323847
860.953	-35817.3	-14217.9	10.8723	-0.584856	-0.0199988	0.0336404
860.97	-35817.3	-14217.7	10.8624	-0.586411	-0.0199991	0.0346842
860.987	-35817.2	-14217.5	10.8522	-0.587128	-0.0200044	0.0351681
861.004	-35817.1	-14217.3	10.8418	-0.58683	-0.0200025	0.0349663
861.021	-35817.1	-14217.1	10.8314	-0.585505	-0.0199826	0.0340996
861.038	-35817	-14217	10.8212	-0.583573	-0.0199933	0.032837
861.055	-35816.9	-14216.8	10.8112	-0.581619	-0.0200696	0.0315477
861.072	-35816.9	-14216.7	10.8012	-0.580125	-0.0200254	0.0305784
861.089	-35816.8	-14216.5	10.791	-0.579497	-0.0197437	0.0302176
861.106	-35816.8	-14216.3	10.7806	-0.579938	-0.0199507	0.0304693
861.123	-35816.7	-14216.1	10.7702	-0.58144	-0.0213751	0.0312659
861.14	-35816.6	-14215.9	10.76	-0.583333	-0.0233333	0.0326797
861.157	-35816.6	-14215.8	10.75	-0.584982	-0.025	0.0347275
861.174	-35816.5	-14215.6	10.74	-0.586667	-0.0266667	0.037037
861.191	-35816.5	-14215.5	10.7298	-0.588631	-0.0286249	0.0392603
861.208	-35816.4	-14215.3	10.7194	-0.590049	-0.0300493	0.0415341
861.225	-35816.3	-14215.1	10.709	-0.59025	-0.0302563	0.0439371
861.242	-35816.3	-14214.9	10.6988	-0.589977	-0.0299746	0.0459468
861.259	-35816.2	-14214.8	10.6888	-0.589951	-0.0299304	0.0471832
861.276	-35816.1	-14214.6	10.6788	-0.589999	-0.0300067	0.0480253
861.293	-35816.1	-14214.4	10.6686	-0.589944	-0.0300174	0.0487554
861.31	-35816	-14214.2	10.6582	-0.590042	-0.0299975	0.0490093
861.327	-35815.9	-14214	10.6478	-0.59027	-0.0299956	0.0485518
861.344	-35815.9	-14213.9	10.6376	-0.589766	-0.0300009	0.0477237
861.361	-35815.8	-14213.7	10.6277	-0.588148	-0.0300012	0.0467392
861.378	-35815.8	-14213.6	10.6176	-0.586242	-0.0299998	0.045388
861.395	-35815.7	-14213.4	10.6073	-0.584573	-0.0299997	0.0436607
861.412	-35815.7	-14213.2	10.5969	-0.58276	-0.0300001	0.0420557
861.429	-35815.6	-14213	10.5866	-0.580847	-0.03	0.0408844
861.446	-35815.5	-14212.9	10.5765	-0.579776	-0.03	0.0400311
861.463	-35815.5	-14212.7	10.5665	-0.579805	-0.0300001	0.0394326
861.48	-35815.4	-14212.6	10.5564	-0.580059	-0.0299999	0.0391615
861.497	-35815.4	-14212.4	10.5461	-0.580047	-0.0299996	0.0391723
861.514	-35815.3	-14212.2	10.5357	-0.579983	-0.0300006	0.0392316
861.531	-35815.2	-14212.1	10.5254	-0.579989	-0.0300014	0.0392261
861.548	-35815.2	-14211.9	10.5153	-0.580005	-0.0299973	0.0392112
861.565	-35815.1	-14211.7	10.5053	-0.580003	-0.0299947	0.0392133
861.582	-35815.1	-14211.5	10.4952	-0.579999	-0.03001	0.0392162
861.599	-35815	-14211.4	10.4848	-0.580001	-0.0300184	0.039215
861.616	-35814.9	-14211.2	10.4747	-0.579997	-0.0299577	0.0392184
861.633	-35814.9	-14211	10.4647	-0.579995	-0.0299295	0.0392206
861.65	-35814.8	-14210.8	10.4546	-0.580011	-0.0301579	0.0392043
861.667	-35814.8	-14210.7	10.4443	-0.580016	-0.0302393	0.0391983
861.684	-35814.7	-14210.5	10.4339	-0.579955	-0.0292538	0.0392633
861.701	-35814.6	-14210.4	10.4236	-0.579944	-0.02736	0.039275
861.718	-35814.6	-14210.2	10.4133	-0.580184	-0.0255204	0.0389799
861.735	-35814.5	-14210	10.403	-0.580184	-0.0238567	0.038354
861.752	-35814.5	-14209.8	10.393	-0.579101	-0.0219827	0.0375119
861.769	-35814.4	-14209.7	10.383	-0.577228	-0.0203192	0.0363699
861.786	-35814.3	-14209.5	10.3726	-0.575444	-0.0196681	0.0347737
861.803	-35814.3	-14209.4	10.3623	-0.573766	-0.0198934	0.0330424
861.82	-35814.2	-14209.2	10.3531	-0.571819	-0.0203044	0.0316993
861.837	-35814.2	-14209	10.3448	-0.570179	-0.020146	0.0306758
861.854	-35814.1	-14208.9	10.3365	-0.569701	-0.0188167	0.0296452
861.871	-35814.1	-14208.7	10.3281	-0.569953	-0.0169609	0.0285271
861.888	-35814	-14208.5	10.3199	-0.570076	-0.0154979	0.0272746
861.905	-35813.9	-14208.4	10.3111	-0.570008	-0.0136461	0.0253577
861.922	-35813.9	-14208.2	10.3011	-0.56998	-0.0103261	0.0221592
861.939	-35813.8	-14208.1	10.2906	-0.569999	-0.00683199	0.0177228
861.956	-35813.8	-14207.9	10.2804	-0.570006	-0.00479343	0.0122817
861.973	-35813.7	-14207.7	10.2706	-0.57	-0.00342512	0.00585617
861.99	-35813.7	-14207.6	10.2607	-0.569998	-0.00160667	-0.00150807
862.007	-35813.6	-14207.4	10.2506	-0.57	-5.58413e-05	-0.00934128
862.024	-35813.5	-14207.2	10.2403	-0.570002	0.000283073	-0.0170399
862.041	-35813.5	-14207	10.23	-0.57	1.63815e-15	-0.0239651
862.058	-35813.4	-14206.9	10.22	-0.569993	-7.74349e-05	-0.0295766
862.075	-35813.4	-14206.7	10.21	-0.57	0	-0.0337691
862.092	-35813.3	-14206.6	10.1998	-0.570026	1.95561e-05	-0.0365811
862.109	-35813.2	-14206.4	10.1894	-0.569995	-9.68554e-07	-0.0381917
862.126	-35813.2	-14206.2	10.1791	-0.569899	-5.03555e-06	-0.0388959
862.143	-35813.1	-14206.1	10.1688	-0.57004	4.99193e-07	-0.0392613
862.16	-35813.1	-14205.9	10.1586	-0.570395	1.3682e-06	-0.0397527
862.177	-35813	-14205.8	10.1489	-0.569847	-1.31515e-07	-0.0403847
862.194	-35813	-14205.6	10.1402	-0.567933	-3.41656e-07	-0.0412444
862.211	-35812.9	-14205.4	10.1319	-0.566564	5.00285e-08	-0.0428453
862.228	-35812.8	-14205.3	10.1234	-0.566756	8.64316e-08	-0.0454777
862.245	-35812.8	-14205.1	10.1145	-0.566408	-1.71883e-08	-0.0487224
862.262	-35812.7	-14205	10.1049	-0.564515	-2.33551e-08	-0.0523385
862.279	-35812.7	-14204.8	10.0939	-0.563202	4.51306e-09	-0.0566529
862.296	-35812.6	-14204.6	10.0818	-0.563422	5.74836e-09	-0.0617073
862.313	-35812.6	-14204.4	10.07	-0.563006	-1.42604e-09	-0.0668296
862.33	-35812.5	-14204.3	10.0595	-0.561092	-1.42497e-09	-0.0714555
862.347	-35812.4	-14204.1	10.0502	-0.5597	4.40909e-10	-0.0753604
862.364	-35812.4	-14204	10.0419	-0.559739	3.83277e-10	-0.0786219
862.381	-35812.3	-14203.8	10.0338	-0.560078	-1.15326e-10	-0.0817046
862.398	-35812.3	-14203.7	10.0254	-0.560063	-9.2535e-11	-0.084646
862.415	-35812.2	-14203.5	10.0159	-0.559977	3.38872e-11	-0.0868197
862.432	-35812.1	-14203.3	10.0055	-0.559985	2.23633e-11	-0.0879617
862.449	-35812.1	-14203.1	9.99522	-0.560007	-9.97867e-12	-0.0883059
862.466	-35812	-14203	9.9853	-0.560004	-5.9938e-12	-0.0874225
862.483	-35812	-14202.9	9.97518	-0.559998	2.60337e-12	-0.0841693
862.5	-35811.9	-14202.7	9.96481	-0.559999	1.41672e-12	-0.0784316
862.517	-35811.9	-14202.5	9.95471	-0.56	-7.54892e-13	-0.0712168
862.534	-35811.8	-14202.4	9.94479	-0.56	-3.7954e-13	-0.0630237
862.551	-35811.8	-14202.2	9.93445	-0.560001	1.97613e-13	-0.0538522
862.568	-35811.7	-14202.1	9.92403	-0.560001	8.97973e-14	-0.0441962
862.585	-35811.7	-14201.9	9.91468	-0.559997	-6.11227e-14	-0.0349927
862.602	-35811.6	-14201.7	9.90628	-0.559996	-2.81555e-14	-0.0266803
862.619	-35811.5	-14201.6	9.89777	-0.560014	4.2611e-14	-0.0192792
862.636	-35811.5	-14201.4	9.88913	-0.560014	3.21659e-14	-0.0126969
862.653	-35811.4	-14201.3	9.88095	-0.559943	-1.17711e-13	-0.00677968
862.67	-35811.4	-14201.1	9.87265	-0.559946	-1.07286e-13	-0.00145613
862.687	-35811.3	-14200.9	9.86308	-0.560213	4.22197e-13	0.00331115
862.704	-35811.3	-14200.8	9.85251	-0.560167	3.29748e-13	0.0077057
862.721	-35811.2	-14200.6	9.84197	-0.558947	-1.68116e-12	0.011939
862.738	-35811.1	-14200.5	9.83177	-0.557002	-9.76053e-13	0.0157489
862.755	-35811.1	-14200.3	9.82184	-0.555278	6.7769e-12	0.0187504
862.772	-35811	-14200.2	9.81182	-0.553653	3.71074e-12	0.0213239
862.789	-35811	-14200	9.80134	-0.551713	-2.50136e-11	0.0240715
862.806	-35810.9	-14199.8	9.79113	-0.550115	-9.6e-12	0.0269103
862.823	-35810.9	-14199.7	9.78211	-0.549716	9.79848e-11	0.0295842
862.84	-35810.8	-14199.5	9.77382	-0.549985	1.88995e-11	0.0324883
862.857	-35810.8	-14199.4	9.76549	-0.550078	-3.90056e-10	0.036087
862.874	-35810.7	-14199.2	9.75715	-0.550004	-7.16261e-11	0.0400703
862.891	-35810.6	-14199	9.74889	-0.54998	1.43099e-09	0.0440003
862.908	-35810.6	-14198.9	9.74	-0.55	0	0.0479303
862.925	-35810.5	-14198.8	9.72989	-0.550005	-5.51095e-09	0.051957
862.942	-35810.5	-14198.6	9.71939	-0.55	1.08819e-09	0.0557662
862.959	-35810.4	-14198.5	9.70935	-0.549999	2.17173e-08	0.0591062
862.976	-35810.4	-14198.3	9.69941	-0.55	-4.1122e-09	0.0622812
862.993	-35810.3	-14198.1	9.68916	-0.55	-7.90728e-08	0.0656049
863.01	-35810.3	-14198	9.67878	-0.55	3.16383e-08	0.0690321
863.027	-35810.2	-14197.8	9.66848	-0.550001	2.99464e-07	0.0724445
863.044	-35810.2	-14197.7	9.65818	-0.549999	-1.8358e-07	0.0757291
863.061	-35810.1	-14197.5	9.64795	-0.549994	-1.17042e-06	0.0789108
863.078	-35810	-14197.4	9.63839	-0.550003	6.91788e-07	0.0823394
863.095	-35810	-14197.2	9.62976	-0.550021	4.22023e-06	0.0862171
863.112	-35809.9	-14197	9.62132	-0.549983	-3.51432e-06	0.09028
863.129	-35809.9	-14196.9	9.61264	-0.549923	-1.56988e-05	0.0942619
863.146	-35809.8	-14196.7	9.60427	-0.550083	1.6838e-05	0.0980279
863.163	-35809.8	-14196.6	9.59618	-0.550299	6.09369e-05	0.101425
863.18	-35809.7	-14196.4	9.58719	-0.549678	-6.32662e-05	0.104244
863.197	-35809.7	-14196.3	9.57689	-0.547947	-0.000216874	0.106497
863.214	-35809.6	-14196.1	9.5663	-0.546027	0.000306915	0.108589
863.231	-35809.6	-14196	9.55602	-0.544361	0.00191852	0.110809
863.248	-35809.5	-14195.8	9.54576	-0.542542	0.00450645	0.113219
863.265	-35809.4	-14195.7	9.53562	-0.540713	0.00783419	0.115898
863.282	-35809.4	-14195.5	9.52629	-0.539772	0.0115546	0.11896
863.299	-35809.3	-14195.3	9.51779	-0.53985	0.0151168	0.122348
863.316	-35809.3	-14195.2	9.50928	-0.540065	0.0177483	0.125798
863.333	-35809.2	-14195.1	9.50062	-0.540036	0.0193795	0.129164
863.35	-35809.2	-14194.9	9.49238	-0.539981	0.0207098	0.132451
863.367	-35809.1	-14194.8	9.48419	-0.53999	0.0223345	0.135708
863.384	-35809.1	-14194.6	9.47486	-0.540005	0.0247118	0.139017
863.401	-35809	-14194.4	9.46438	-0.540002	0.0281895	0.142392
863.418	-35809	-14194.3	9.45386	-0.539999	0.0329583	0.14579
863.435	-35808.9	-14194.1	9.44362	-0.539999	0.038272	0.149157
863.452	-35808.9	-14194	9.43334	-0.54	0.0427207	0.152442
863.469	-35808.8	-14193.8	9.42333	-0.54	0.0458441	0.155698
863.486	-35808.7	-14193.7	9.41425	-0.54	0.0478744	0.159034
863.503	-35808.7	-14193.5	9.40582	-0.54	0.049474	0.162415
863.52	-35808.6	-14193.4	9.39724	-0.54	0.0514452	0.16573
863.537	-35808.6	-14193.2	9.38863	-0.54	0.0531375	0.169104
863.554	-35808.5	-14193.1	9.38047	-0.54	0.0533374	0.172763
863.571	-35808.5	-14192.9	9.37212	-0.54	0.0531757	0.17664
863.588	-35808.4	-14192.8	9.36253	-0.54	0.0545828	0.180542
863.605	-35808.4	-14192.6	9.35191	-0.54	0.0564759	0.184479
863.622	-35808.3	-14192.5	9.34115	-0.54	0.0567567	0.188512
863.639	-35808.3	-14192.3	9.3311	-0.54	0.0565964	0.192384
863.656	-35808.2	-14192.2	9.32239	-0.54	0.0579969	0.195792
863.673	-35808.2	-14192	9.3143	-0.54	0.0598539	0.198969
863.69	-35808.1	-14191.9	9.30583	-0.54	0.0603635	0.202268
863.707	-35808	-14191.7	9.29717	-0.54	0.0600189	0.205681
863.724	-35808	-14191.6	9.28874	-0.539999	0.0599	0.209082
863.741	-35807.9	-14191.5	9.28	-0.54	0.06	0.212418
863.758	-35807.9	-14191.3	9.27036	-0.540004	0.0600465	0.21568
863.775	-35807.8	-14191.1	9.26	-0.54	0.06	0.218954
863.792	-35807.8	-14191	9.24942	-0.539984	0.0599182	0.222314
863.809	-35807.7	-14190.8	9.23945	-0.540003	0.0600151	0.225687
863.826	-35807.7	-14190.7	9.23063	-0.540063	0.0602891	0.229019
863.843	-35807.6	-14190.6	9.22236	-0.539975	0.0598839	0.232438
863.86	-35807.6	-14190.4	9.21401	-0.539755	0.0582902	0.236102
863.877	-35807.5	-14190.3	9.2057	-0.540095	0.0564825	0.240152
863.894	-35807.5	-14190.1	9.1974	-0.541525	0.055057	0.244816
863.911	-35807.4	-14190	9.1883	-0.543772	0.0528133	0.250573
863.928	-35807.4	-14189.8	9.17803	-0.546761	0.0492187	0.257643
863.945	-35807.3	-14189.7	9.16759	-0.551227	0.0460766	0.265507
863.962	-35807.3	-14189.5	9.1576	-0.557561	0.0444014	0.27392
863.979	-35807.2	-14189.4	9.14763	-0.565221	0.0429267	0.283404
863.996	-35807.1	-14189.2	9.13735	-0.573682	0.0410057	0.294049
864.013	-35807.1	-14189.1	9.12694	-0.58269	0.0397914	0.304889
864.03	-35807.1	-14188.9	9.11659	-0.591598	0.0397953	0.315143
864.047	-35807	-14188.8	9.10645	-0.599044	0.040058	0.324573
864.064	-35806.9	-14188.7	9.09649	-0.604298	0.0400363	0.332955
864.081	-35806.9	-14188.5	9.08642	-0.607662	0.040009	0.340017
864.098	-35806.8	-14188.3	9.07612	-0.6095	0.0400576	0.345727
864.115	-35806.8	-14188.2	9.06572	-0.610144	0.0398908	0.350409
864.132	-35806.7	-14188.1	9.05538	-0.610084	0.0397472	0.35435
864.149	-35806.7	-14187.9	9.04529	-0.609987	0.0405369	0.357765
864.166	-35806.6	-14187.8	9.03534	-0.610035	0.0423101	0.360976
864.183	-35806.6	-14187.6	9.02517	-0.609895	0.0441644	0.364421
864.2	-35806.5	-14187.5	9.0148	-0.609793	0.0458249	0.368347
864.217	-35806.5	-14187.3	9.0047	-0.610553	0.0477089	0.37279
864.234	-35806.4	-14187.2	8.99449	-0.612373	0.0495132	0.37786
864.251	-35806.4	-14187.1	8.98316	-0.61487	0.0503	0.383733
864.268	-35806.3	-14186.9	8.97128	-0.618222	0.0501371	0.390355
864.285	-35806.3	-14186.8	8.96058	-0.622981	0.0498804	0.397491
864.302	-35806.2	-14186.6	8.95051	-0.628329	0.049917	0.404833
864.319	-35806.2	-14186.5	8.93895	-0.632508	0.0502042	0.412026
864.336	-35806.1	-14186.3	8.92667	-0.635697	0.0501905	0.418683
864.353	-35806.1	-14186.2	8.91614	-0.639231	0.0490946	0.424468
864.37	-35806	-14186.1	8.90644	-0.642603	0.047226	0.429781
864.387	-35806	-14185.9	8.89504	-0.644478	0.0454461	0.435352
864.404	-35805.9	-14185.8	8.88273	-0.646051	0.0437664	0.441002
864.421	-35805.9	-14185.6	8.87188	-0.649509	0.0418161	0.446069
864.438	-35805.8	-14185.5	8.86185	-0.653003	0.0401774	0.450318
864.455	-35805.8	-14185.4	8.85076	-0.653227	0.039713	0.453634
864.472	-35805.7	-14185.2	8.83879	-0.650607	0.0399595	0.455291
864.489	-35805.6	-14185.1	8.82682	-0.64678	0.0400335	0.454468
864.506	-35805.6	-14184.9	8.81478	-0.640911	0.0399916	0.451446
864.523	-35805.5	-14184.8	8.80242	-0.631655	0.040148	0.446944
864.54	-35805.5	-14184.7	8.79065	-0.620645	0.0400314	0.441514
864.557	-35805.4	-14184.5	8.78037	-0.610165	0.0389888	0.435615
864.574	-35805.4	-14184.4	8.77059	-0.600545	0.0368296	0.42955
864.591	-35805.3	-14184.2	8.76018	-0.591582	0.0336208	0.423616
864.608	-35805.3	-14184.1	8.75	-0.583333	0.03	0.418301
864.625	-35805.2	-14183.9	8.74109	-0.575949	0.026571	0.413997
864.642	-35805.2	-14183.8	8.73285	-0.569665	0.0231226	0.410484
864.659	-35805.1	-14183.7	8.72452	-0.564506	0.0195142	0.407492
864.676	-35805.1	-14183.5	8.71618	-0.559712	0.0165254	0.405108
864.693	-35805	-14183.4	8.70787	-0.554612	0.0146969	0.40335
864.71	-35805	-14183.2	8.69888	-0.549391	0.0131224	0.401766
864.727	-35804.9	-14183.1	8.68873	-0.544269	0.0111753	0.400026
864.744	-35804.9	-14183	8.67814	-0.539066	0.00987303	0.398443
864.761	-35804.8	-14182.9	8.66788	-0.533825	0.00982589	0.39727
864.778	-35804.8	-14182.7	8.6584	-0.529286	0.00998888	0.396366
864.795	-35804.7	-14182.5	8.64979	-0.525796	0.0097713	0.395667
864.812	-35804.7	-14182.4	8.64131	-0.522537	0.0102367	0.395422
864.829	-35804.6	-14182.3	8.63262	-0.519023	0.0119292	0.395555
864.846	-35804.6	-14182.2	8.62429	-0.51577	0.0138612	0.395232
864.863	-35804.5	-14182	8.61626	-0.512716	0.0154689	0.394126
864.88	-35804.5	-14181.9	8.60711	-0.50861	0.0172318	0.392927
864.897	-35804.4	-14181.7	8.5966	-0.503263	0.0191477	0.39191
864.914	-35804.4	-14181.6	8.5867	-0.498503	0.0202217	0.390479
864.931	-35804.3	-14181.5	8.5782	-0.49511	0.0201785	0.388648
864.948	-35804.3	-14181.3	8.56982	-0.492037	0.0199334	0.387434
864.965	-35804.2	-14181.2	8.56128	-0.488694	0.0199522	0.387002
864.982	-35804.2	-14181	8.55375	-0.485248	0.0200172	0.386361
864.999	-35804.1	-14180.9	8.54711	-0.481814	0.0200111	0.385178
865.016	-35804.1	-14180.8	8.53958	-0.478388	0.0199957	0.384025
865.033	-35804	-14180.6	8.53084	-0.474955	0.0199986	0.382968
865.05	-35804	-14180.5	8.52213	-0.471508	0.0199985	0.381483
865.067	-35803.9	-14180.4	8.51387	-0.468153	0.0199958	0.379286
865.084	-35803.9	-14180.2	8.50557	-0.465069	0.0200108	0.376355
865.101	-35803.8	-14180.1	8.49697	-0.461727	0.0200167	0.372918
865.118	-35803.8	-14179.9	8.48807	-0.457052	0.019954	0.36941
865.135	-35803.7	-14179.8	8.47945	-0.451684	0.0199426	0.366059
865.152	-35803.7	-14179.7	8.47205	-0.447487	0.0201907	0.36293
865.169	-35803.6	-14179.6	8.4656	-0.444409	0.0202195	0.360251
865.186	-35803.6	-14179.4	8.45903	-0.441168	0.0191673	0.358311
865.203	-35803.5	-14179.3	8.45208	-0.437652	0.017254	0.356728
865.22	-35803.5	-14179.1	8.44502	-0.434447	0.0153707	0.354745
865.237	-35803.5	-14179	8.4382	-0.430986	0.0137135	0.352401
865.254	-35803.4	-14178.9	8.43185	-0.426249	0.012083	0.350149
865.271	-35803.4	-14178.7	8.42512	-0.421085	0.0104035	0.348005
865.288	-35803.3	-14178.6	8.41687	-0.417052	0.00867227	0.345791
865.305	-35803.2	-14178.5	8.40811	-0.413889	0.00695914	0.343531
865.322	-35803.2	-14178.3	8.40061	-0.410575	0.00532894	0.341324
865.339	-35803.2	-14178.2	8.39409	-0.407073	0.00356514	0.339059
865.356	-35803.1	-14178.1	8.38755	-0.403698	0.00151582	0.336553
865.373	-35803.1	-14177.9	8.3808	-0.400393	7.16439e-05	0.333696
865.39	-35803	-14177.8	8.37394	-0.397001	8.21403e-05	0.330449
865.407	-35803	-14177.7	8.36707	-0.393538	5.26668e-05	0.327001
865.424	-35802.9	-14177.5	8.36025	-0.390077	-0.00164743	0.323587
865.441	-35802.9	-14177.4	8.35333	-0.386667	-0.00333333	0.320261
865.458	-35802.8	-14177.3	8.34631	-0.383327	-0.00325226	0.317004
865.475	-35802.8	-14177.1	8.34	-0.38	-0.00333333	0.313725
865.492	-35802.7	-14177	8.33492	-0.376614	-0.0053361	0.310358
865.509	-35802.7	-14176.9	8.32965	-0.373125	-0.00665985	0.306994
865.526	-35802.6	-14176.7	8.32297	-0.369579	-0.00507062	0.303688
865.543	-35802.6	-14176.6	8.31585	-0.366309	-0.00322043	0.300231
865.56	-35802.5	-14176.5	8.30921	-0.363311	-0.00328838	0.296471
865.577	-35802.5	-14176.3	8.30252	-0.359461	-0.00323044	0.292569
865.594	-35802.4	-14176.2	8.29544	-0.354216	-0.00146819	0.288667
865.611	-35802.4	-14176.1	8.28895	-0.349225	0.000177717	0.284692
865.628	-35802.3	-14175.9	8.28367	-0.345654	0.000307032	0.280671
865.645	-35802.3	-14175.8	8.27887	-0.342599	-6.10583e-05	0.276949
865.662	-35802.2	-14175.7	8.27391	-0.339295	-8.29647e-05	0.27367
865.679	-35802.2	-14175.5	8.26878	-0.335857	1.60318e-05	0.270477
865.696	-35802.1	-14175.4	8.26358	-0.332426	2.042e-05	0.267121
865.713	-35802.1	-14175.3	8.25855	-0.328985	-5.06574e-06	0.263702
865.73	-35802	-14175.2	8.25357	-0.325536	-5.06195e-06	0.260321
865.747	-35802	-14175	8.24785	-0.322149	1.56625e-06	0.257012
865.764	-35802	-14174.9	8.24117	-0.318827	1.36152e-06	0.253755
865.781	-35801.9	-14174.8	8.23424	-0.315473	-4.09675e-07	0.250462
865.798	-35801.8	-14174.6	8.22741	-0.312039	-3.28713e-07	0.247095
865.815	-35801.8	-14174.5	8.22042	-0.308572	1.20377e-07	0.2437
865.832	-35801.8	-14174.4	8.21342	-0.305128	7.94389e-08	0.240325
865.849	-35801.7	-14174.2	8.20723	-0.301762	-3.54426e-08	0.237015
865.866	-35801.7	-14174.1	8.20222	-0.298444	-2.12825e-08	0.233756
865.883	-35801.6	-14174	8.19824	-0.295059	9.23029e-09	0.230474
865.9	-35801.6	-14173.8	8.19489	-0.291608	5.0001e-09	0.227111
865.917	-35801.5	-14173.7	8.19151	-0.288218	-2.60433e-09	0.223643
865.934	-35801.5	-14173.6	8.18802	-0.284808	-1.16649e-09	0.220247
865.951	-35801.4	-14173.5	8.18486	-0.281146	7.45409e-10	0.217259
865.968	-35801.4	-14173.3	8.18161	-0.27774	3.11429e-10	0.214601
865.985	-35801.3	-14173.2	8.17727	-0.275583	-1.93157e-10	0.211886
866.002	-35801.3	-14173	8.17193	-0.274068	-7.01456e-11	0.209051
866.019	-35801.2	-14172.9	8.16657	-0.271447	5.30283e-11	0.206282
866.036	-35801.2	-14172.8	8.16147	-0.267765	1.54693e-11	0.203484
866.053	-35801.1	-14172.7	8.15647	-0.264209	-1.48998e-11	0.200401
866.07	-35801.1	-14172.5	8.15147	-0.260959	-4.11709e-12	0.197073
866.087	-35801	-14172.4	8.14645	-0.257626	3.83855e-12	0.193701
866.104	-35801	-14172.3	8.14126	-0.254155	8.59293e-13	0.190337
866.121	-35800.9	-14172.1	8.13581	-0.250679	-1.0319e-12	0.186954
866.138	-35800.9	-14172	8.13077	-0.247261	-1.6915e-13	0.183592
866.155	-35800.9	-14171.9	8.12698	-0.243921	2.86181e-13	0.18031
866.172	-35800.8	-14171.8	8.12389	-0.240593	4.48876e-14	0.177051
866.189	-35800.8	-14171.6	8.12053	-0.237195	-7.32224e-14	0.173725
866.206	-35800.7	-14171.5	8.11705	-0.233741	-7.73594e-15	0.170336
866.223	-35800.7	-14171.4	8.1139	-0.230286	1.93343e-14	0.16693
866.24	-35800.6	-14171.2	8.11026	-0.226866	1.00548e-15	0.163591
866.257	-35800.6	-14171.1	8.10532	-0.223505	-5.31013e-15	0.160365
866.274	-35800.5	-14171	8.10026	-0.220194	-2.66075e-16	0.157065
866.291	-35800.5	-14170.8	8.09646	-0.216877	1.34749e-15	0.153559
866.308	-35800.4	-14170.7	8.09333	-0.213333	0	0.150327
866.325	-35800.4	-14170.6	8.08996	-0.209548	-3.49867e-16	0.147846
866.342	-35800.3	-14170.5	8.08646	-0.206533	1.75083e-17	0.145858
866.359	-35800.3	-14170.3	8.08312	-0.204921	9.52696e-17	0.144062
866.376	-35800.2	-14170.2	8.0798	-0.203193	-4.60152e-18	0.142632
866.393	-35800.2	-14170.1	8.07639	-0.200022	-2.35809e-17	0.14162
866.41	-35800.2	-14169.9	8.07293	-0.196229	2.19623e-18	0.140329
866.427	-35800.1	-14169.8	8.06948	-0.192727	4.68612e-18	0.138233
866.444	-35800.1	-14169.7	8.06607	-0.189418	-3.06751e-20	0.135714
866.461	-35800	-14169.6	8.06272	-0.1861	3.93203e-18	0.133093
866.478	-35800	-14169.4	8.05942	-0.182736	-3.06482e-18	0.130169
866.495	-35799.9	-14169.3	8.05608	-0.179316	-1.97417e-17	0.126833
866.512	-35799.9	-14169.2	8.05243	-0.175846	1.67012e-17	0.123377
866.529	-35799.8	-14169.1	8.04869	-0.172375	7.4863e-17	0.12001
866.546	-35799.8	-14168.9	8.04609	-0.169041	-8.03796e-17	0.116657
866.563	-35799.7	-14168.8	8.04471	-0.16579	-2.90961e-16	0.113329
866.58	-35799.7	-14168.7	8.04246	-0.162235	3.02105e-16	0.11024
866.597	-35799.6	-14168.5	8.03876	-0.158554	1.03562e-15	0.107442
866.614	-35799.6	-14168.4	8.0359	-0.155932	-1.36992e-15	0.104674
866.631	-35799.5	-14168.3	8.03446	-0.154417	-3.7723e-15	0.10184
866.648	-35799.5	-14168.2	8.03212	-0.15226	6.08212e-15	0.0991243
866.665	-35799.5	-14168	8.02849	-0.148853	1.45576e-14	0.0964665
866.682	-35799.4	-14167.9	8.02581	-0.145192	-2.27812e-14	0.0934781
866.699	-35799.4	-14167.7	8.02438	-0.141782	-5.08619e-14	0.0900823
866.716	-35799.3	-14167.6	8.02192	-0.138391	9.76507e-14	0.0866158
866.733	-35799.3	-14167.5	8.01821	-0.134939	1.80265e-13	0.0832534
866.75	-35799.2	-14167.4	8.01541	-0.13156	-4.15641e-13	0.0799655
866.767	-35799.2	-14167.3	8.01393	-0.128245	-6.92185e-13	0.0767044
866.784	-35799.1	-14167.1	8.01255	-0.124857	1.55142e-12	0.0734152
866.801	-35799.1	-14167	8.01078	-0.121405	2.35093e-12	0.0700476
866.818	-35799	-14166.9	8.00889	-0.118024	-6.41967e-12	0.0665709
866.835	-35799	-14166.8	8.00718	-0.114606	-8.00083e-12	0.0631894
866.852	-35798.9	-14166.6	8.00584	-0.110911	2.65901e-11	0.0602528
866.869	-35798.9	-14166.5	8.00421	-0.10755	3.05884e-11	0.0576047
866.886	-35798.8	-14166.3	8.00119	-0.10556	-9.88584e-11	0.0547897
866.903	-35798.8	-14166.2	7.99755	-0.104025	-9.89326e-11	0.0519547
866.92	-35798.8	-14166.1	7.99516	-0.10098	3.98797e-10	0.0495844
866.937	-35798.7	-14166	7.99371	-0.0973331	3.13097e-10	0.0474041
866.954	-35798.7	-14165.9	7.99187	-0.0952839	-1.62028e-09	0.0447978
866.971	-35798.6	-14165.7	7.99021	-0.0938557	-1.19245e-09	0.0420061
866.988	-35798.6	-14165.6	7.98993	-0.0908631	5.99626e-09	0.0396063
867.005	-35798.5	-14165.5	7.99008	-0.0872004	3.47076e-09	0.037436
867.022	-35798.5	-14165.3	7.98894	-0.0849173	-2.37026e-08	0.035079
867.039	-35798.4	-14165.2	7.9869	-0.0835136	-9.12394e-09	0.0328938
867.056	-35798.4	-14165.1	7.98509	-0.0817325	9.492e-08	0.0314418
867.073	-35798.3	-14165	7.98352	-0.0801229	3.46319e-08	0.0305815
867.09	-35798.3	-14164.8	7.98186	-0.0796477	-3.49345e-07	0.0299599
867.107	-35798.2	-14164.7	7.9801	-0.0799729	-6.71942e-08	0.0294404
867.124	-35798.2	-14164.6	7.97835	-0.0803219	1.35672e-06	0.0289469
867.141	-35798.2	-14164.5	7.97667	-0.08	0	0.0283224
867.158	-35798.1	-14164.3	7.97507	-0.0785874	-5.3721e-06	0.0274096
867.175	-35798.1	-14164.2	7.97333	-0.0766667	0	0.0261438
867.192	-35798	-14164.1	7.97138	-0.0748961	1.96384e-05	0.024532
867.209	-35798	-14163.9	7.96995	-0.0732348	-3.86778e-06	0.0227727
867.226	-35797.9	-14163.8	7.96967	-0.0715243	-7.50036e-05	0.0210607
867.243	-35797.9	-14163.7	7.97006	-0.0697986	3.00914e-05	0.0194176
867.26	-35797.8	-14163.6	7.97036	-0.068114	0.000294296	0.0178077
867.277	-35797.8	-14163.4	7.96988	-0.0664763	-0.000114296	0.0161368
867.294	-35797.7	-14163.3	7.96828	-0.0648315	-0.00170289	0.0143924
867.311	-35797.7	-14163.2	7.96634	-0.0629834	-0.00366059	0.0128193
867.328	-35797.6	-14163	7.96465	-0.0610314	-0.00535216	0.0116071
867.345	-35797.6	-14162.9	7.96289	-0.0598354	-0.00710911	0.0107043
867.362	-35797.6	-14162.8	7.96102	-0.0597764	-0.00898244	0.0100715
867.379	-35797.5	-14162.7	7.95983	-0.0600432	-0.0101732	0.00976392
867.396	-35797.5	-14162.5	7.95973	-0.060055	-0.0102732	0.00975272
867.413	-35797.4	-14162.4	7.96013	-0.0599863	-0.00987185	0.00981692
867.43	-35797.4	-14162.3	7.96032	-0.0599864	-0.00967939	0.00981785
867.447	-35797.3	-14162.2	7.95961	-0.0600042	-0.010394	0.00979826
867.464	-35797.3	-14162	7.95791	-0.0600037	-0.0120945	0.00979539
867.481	-35797.2	-14161.9	7.95604	-0.0599989	-0.0139586	0.00981157
867.498	-35797.2	-14161.8	7.95437	-0.0599991	-0.0156206	0.00982289
867.515	-35797.1	-14161.6	7.95253	-0.0600003	-0.0174766	0.00977453
867.532	-35797.1	-14161.5	7.95068	-0.0600002	-0.019343	0.00973845
867.549	-35797.1	-14161.4	7.9497	-0.0599999	-0.020263	0.00994436
867.566	-35797	-14161.3	7.94977	-0.0599999	-0.0201579	0.0104883
867.583	-35797	-14161.1	7.95021	-0.06	-0.0199315	0.0113133
867.6	-35796.9	-14161	7.9503	-0.06	-0.0199629	0.0124257
867.617	-35796.9	-14160.9	7.94932	-0.06	-0.0200193	0.0138987
867.634	-35796.8	-14160.8	7.94746	-0.06	-0.0200086	0.0156227
867.651	-35796.8	-14160.6	7.94566	-0.06	-0.0199947	0.0173284
867.668	-35796.7	-14160.5	7.94406	-0.06	-0.019998	0.0189459
867.685	-35796.7	-14160.4	7.94217	-0.06	-0.0200006	0.0205667
867.702	-35796.6	-14160.2	7.9404	-0.06	-0.0199994	0.0222558
867.719	-35796.6	-14160.1	7.93973	-0.06	-0.0200032	0.0240363
867.736	-35796.5	-14160	7.93993	-0.06	-0.0200035	0.0257171
867.753	-35796.5	-14159.9	7.94002	-0.06	-0.0199854	0.0270041
867.77	-35796.4	-14159.8	7.93997	-0.06	-0.0199862	0.0280211
867.787	-35796.4	-14159.6	7.94019	-0.06	-0.0200547	0.0291031
867.804	-35796.3	-14159.5	7.94016	-0.06	-0.0200428	0.0302455
867.821	-35796.3	-14159.4	7.93895	-0.06	-0.0197815	0.0312888
867.838	-35796.3	-14159.2	7.937	-0.06	-0.0198731	0.0324372
867.855	-35796.2	-14159.1	7.93527	-0.06	-0.0211138	0.0339913
867.872	-35796.2	-14159	7.93365	-0.06	-0.023009	0.0356759
867.889	-35796.1	-14158.8	7.93173	-0.06	-0.0246884	0.0370343
867.906	-35796.1	-14158.7	7.93012	-0.06	-0.026424	0.0380273
867.923	-35796	-14158.6	7.92965	-0.06	-0.02865	0.0387641
867.94	-35796	-14158.5	7.92997	-0.06	-0.0299917	0.0392014
867.957	-35795.9	-14158.4	7.93035	-0.06	-0.0289839	0.0392908
867.974	-35795.9	-14158.2	7.93005	-0.06	-0.0267909	0.0392194
867.991	-35795.8	-14158.1	7.92861	-0.06	-0.0249841	0.0391979
868.008	-35795.8	-14158	7.92667	-0.06	-0.0233333	0.0392157
868.025	-35795.8	-14157.8	7.92494	-0.06	-0.0213864	0.0392154
868.042	-35795.7	-14157.7	7.92322	-0.06	-0.0199496	0.0392165
868.059	-35795.7	-14157.6	7.92132	-0.06	-0.0197257	0.0392352
868.076	-35795.6	-14157.5	7.91995	-0.06	-0.0200133	0.0392118
868.093	-35795.6	-14157.3	7.91969	-0.06	-0.0200689	0.03914
868.11	-35795.5	-14157.2	7.92005	-0.06	-0.0199932	0.0392463
868.127	-35795.5	-14157.1	7.92033	-0.0600001	-0.0199824	0.0397116
868.144	-35795.4	-14157	7.91982	-0.0599999	-0.0200026	0.0404493
868.161	-35795.4	-14156.8	7.91824	-0.0599996	-0.0200048	0.0414122
868.178	-35795.4	-14156.7	7.91635	-0.0600002	-0.0199993	0.0427563
868.195	-35795.3	-14156.6	7.91468	-0.0600014	-0.0199988	0.0444742
868.212	-35795.3	-14156.4	7.91287	-0.0599988	-0.0200002	0.0460978
868.229	-35795.2	-14156.3	7.91094	-0.0599947	-0.0200003	0.0472968
868.246	-35795.2	-14156.2	7.90981	-0.0600057	-0.0199999	0.0481548
868.263	-35795.1	-14156.1	7.90981	-0.0600205	-0.0199999	0.0487543
868.28	-35795.1	-14155.9	7.91003	-0.0599788	-0.02	0.0490902
868.297	-35795	-14155.8	7.90998	-0.0599272	-0.02	0.0491449
868.314	-35795	-14155.7	7.91008	-0.0600963	-0.02	0.0488959
868.331	-35794.9	-14155.6	7.91025	-0.0602653	-0.02	0.0483566
868.348	-35794.9	-14155.5	7.90955	-0.0595432	-0.02	0.0475906
868.365	-35794.8	-14155.3	7.90781	-0.0578039	-0.02	0.0465567
868.382	-35794.8	-14155.2	7.90593	-0.0559366	-0.02	0.0450848
868.399	-35794.8	-14155	7.90427	-0.0542768	-0.02	0.0433309
868.416	-35794.7	-14154.9	7.90242	-0.0524064	-0.0199999	0.041855
868.433	-35794.7	-14154.8	7.90059	-0.0505683	-0.0199999	0.0407793
868.45	-35794.6	-14154.7	7.89968	-0.0497226	-0.0200002	0.0397386
868.467	-35794.6	-14154.6	7.89979	-0.0498607	-0.0200004	0.0386281
868.484	-35794.5	-14154.4	7.90023	-0.0500721	-0.0199992	0.0375935
868.501	-35794.5	-14154.3	7.90027	-0.0500321	-0.0199987	0.0365041
868.518	-35794.4	-14154.2	7.89923	-0.04998	-0.0200035	0.0349987
868.535	-35794.4	-14154.1	7.89734	-0.0499927	-0.0200043	0.0332461
868.552	-35794.4	-14153.9	7.89557	-0.0500057	-0.0199857	0.0318068
868.569	-35794.3	-14153.8	7.89396	-0.0500019	-0.0199835	0.0307938
868.586	-35794.3	-14153.7	7.89206	-0.0499985	-0.0200532	0.0300233
868.603	-35794.2	-14153.5	7.89032	-0.0499996	-0.0200532	0.0294993
868.62	-35794.2	-14153.4	7.88972	-0.0500004	-0.0197855	0.0293333
868.637	-35794.1	-14153.3	7.88995	-0.0500001	-0.0198316	0.0293941
868.654	-35794.1	-14153.2	7.89002	-0.0499999	-0.0210577	0.0294336
868.671	-35794	-14153	7.88997	-0.05	-0.0229311	0.0294165
868.688	-35794	-14152.9	7.89021	-0.05	-0.0244285	0.0294061
868.705	-35793.9	-14152.8	7.89013	-0.05	-0.0262103	0.0294109
868.722	-35793.9	-14152.7	7.88885	-0.05	-0.029438	0.0294133
868.739	-35793.9	-14152.5	7.88689	-0.05	-0.0329906	0.0294119
868.756	-35793.8	-14152.4	7.88518	-0.05	-0.0351743	0.0294114
868.773	-35793.8	-14152.3	7.88355	-0.05	-0.0365057	0.0294117
868.79	-35793.7	-14152.1	7.88162	-0.05	-0.0380878	0.0294119
868.807	-35793.7	-14152	7.88006	-0.05	-0.0398957	0.0294118
868.824	-35793.6	-14151.9	7.87965	-0.05	-0.0416008	0.0294117
868.841	-35793.6	-14151.8	7.88	-0.05	-0.0433333	0.0294118
868.858	-35793.5	-14151.7	7.88036	-0.05	-0.0451999	0.0294118
868.875	-35793.5	-14151.5	7.88	-0.05	-0.0466667	0.0294118
868.892	-35793.4	-14151.4	7.8785	-0.05	-0.0471621	0.0294118
868.909	-35793.4	-14151.3	7.87656	-0.05	-0.0466056	0.0294118
868.926	-35793.4	-14151.1	7.87485	-0.05	-0.0451173	0.0294118
868.943	-35793.3	-14151	7.87311	-0.05	-0.0430794	0.0294118
868.96	-35793.3	-14150.9	7.87119	-0.05	-0.0410532	0.0294118
868.977	-35793.2	-14150.8	7.86991	-0.05	-0.039949	0.0294118
868.994	-35793.2	-14150.6	7.86979	-0.05	-0.0400728	0.0294118
869.011	-35793.1	-14150.5	7.87002	-0.05	-0.0398549	0.0294118
869.028	-35793.1	-14150.4	7.86998	-0.05	-0.0382456	0.0294118
869.045	-35793	-14150.3	7.87005	-0.05	-0.0362161	0.0294118
869.062	-35793	-14150.1	7.87028	-0.05	-0.0345328	0.0294118
869.079	-35792.9	-14150	7.86975	-0.05	-0.0329518	0.0294118
869.096	-35792.9	-14149.9	7.86807	-0.05	-0.0312477	0.0294118
869.113	-35792.9	-14149.7	7.86613	-0.05	-0.0294782	0.0294118
869.13	-35792.8	-14149.6	7.86446	-0.05	-0.0277358	0.0294118
869.147	-35792.8	-14149.5	7.86266	-0.05	-0.0261105	0.0294118
869.164	-35792.7	-14149.4	7.8608	-0.05	-0.0245142	0.0294118
869.181	-35792.7	-14149.3	7.8598	-0.05	-0.0226087	0.0294118
869.198	-35792.6	-14149.1	7.85985	-0.05	-0.0206709	0.0294118
869.215	-35792.6	-14149	7.86003	-0.05	-0.0198759	0.0294118
869.232	-35792.5	-14148.9	7.85997	-0.05	-0.020098	0.0294118
869.249	-35792.5	-14148.8	7.86012	-0.05	-0.0195341	0.0294118
869.266	-35792.5	-14148.6	7.86027	-0.05	-0.017736	0.0294118
869.283	-35792.4	-14148.5	7.85944	-0.05	-0.0158085	0.0294118
869.3	-35792.4	-14148.4	7.8576	-0.05	-0.0141483	0.0294118
869.317	-35792.3	-14148.2	7.85572	-0.05	-0.0123354	0.0294118
869.334	-35792.3	-14148.1	7.85406	-0.05	-0.0105487	0.0294118
869.351	-35792.2	-14148	7.85221	-0.0500001	-0.00953402	0.0294117
869.368	-35792.2	-14147.9	7.85047	-0.0500001	-0.00963359	0.0294117
869.385	-35792.1	-14147.7	7.84969	-0.0499998	-0.0108257	0.029412
869.402	-35792.1	-14147.6	7.84985	-0.0499997	-0.0126697	0.029412
869.419	-35792.1	-14147.5	7.85026	-0.050001	-0.0144542	0.0294109
869.436	-35792	-14147.4	7.85021	-0.050001	-0.0161332	0.0294109
869.453	-35792	-14147.3	7.84908	-0.049996	-0.0180389	0.0294155
869.47	-35791.9	-14147.1	7.84722	-0.0499963	-0.019697	0.0294152
869.487	-35791.9	-14147	7.84545	-0.0500148	-0.0202726	0.0293981
869.504	-35791.8	-14146.8	7.84377	-0.0500116	-0.020061	0.0294011
869.521	-35791.8	-14146.7	7.84182	-0.0499409	-0.0199267	0.0294664
869.538	-35791.7	-14146.6	7.84018	-0.0499657	-0.019988	0.0294435
869.555	-35791.7	-14146.5	7.8397	-0.0502384	-0.0200203	0.0291155
869.572	-35791.6	-14146.4	7.83995	-0.0501306	-0.0200032	0.0284655
869.589	-35791.6	-14146.2	7.84007	-0.0488654	-0.0199948	0.0275465
869.606	-35791.6	-14146.1	7.84001	-0.046899	-0.0199994	0.0263135
869.623	-35791.5	-14146	7.84	-0.0450678	-0.0200014	0.0247231
869.64	-35791.5	-14145.9	7.84	-0.0434285	-0.0200001	0.0229772
869.657	-35791.4	-14145.7	7.83993	-0.04179	-0.0199996	0.0213109
869.674	-35791.4	-14145.6	7.83999	-0.0401011	-0.02	0.0197027
869.691	-35791.3	-14145.5	7.84027	-0.0383674	-0.0200002	0.0180627
869.708	-35791.3	-14145.3	7.84	-0.0366667	-0.02	0.0163399
869.725	-35791.2	-14145.2	7.83851	-0.0350301	-0.0199996	0.0145577
869.742	-35791.2	-14145.1	7.83656	-0.0332162	-0.0200001	0.0129918
869.759	-35791.2	-14145	7.83491	-0.0312079	-0.0200016	0.0118406
869.776	-35791.1	-14144.9	7.83322	-0.0299693	-0.0199997	0.0108311
869.793	-35791.1	-14144.7	7.83127	-0.0300486	-0.0199941	0.00970593
869.81	-35791	-14144.6	7.82991	-0.0299086	-0.0200023	0.00859044
869.827	-35791	-14144.5	7.82976	-0.0283468	-0.0200222	0.00755327
869.844	-35790.9	-14144.4	7.83004	-0.0263384	-0.0199864	0.00627689
869.861	-35790.9	-14144.2	7.83007	-0.0247058	-0.0199134	0.0046181
869.878	-35790.9	-14144.1	7.82999	-0.0230001	-0.0200512	0.00301042
869.895	-35790.8	-14144	7.82998	-0.0210575	-0.0203123	0.0017962
869.912	-35790.8	-14143.8	7.83	-0.0198327	-0.019734	0.00090026
869.929	-35790.7	-14143.7	7.83	-0.0197862	-0.0179793	0.000258038
869.946	-35790.7	-14143.6	7.83	-0.0200538	-0.0162239	-5.1741e-05
869.963	-35790.6	-14143.5	7.83	-0.0200573	-0.0148288	-5.50505e-05
869.98	-35790.6	-14143.3	7.83	-0.0199863	-0.0124509	1.31573e-05
869.997	-35790.5	-14143.2	7.82999	-0.0199873	-0.00881927	1.20465e-05
870.014	-35790.5	-14143.1	7.83001	-0.0200024	-0.00577821	-2.15098e-06
870.031	-35790.5	-14143	7.83002	-0.0199983	-0.00410789	2.09419e-06
870.048	-35790.4	-14142.9	7.82997	-0.0200069	-0.00272919	-7.48396e-06
870.065	-35790.4	-14142.7	7.82992	-0.0200188	-0.00104885	-1.99839e-05
870.082	-35790.3	-14142.6	7.83012	-0.0199695	0.000728168	3.23422e-05
870.099	-35790.3	-14142.5	7.83027	-0.0199314	0.00245063	7.27169e-05
870.116	-35790.2	-14142.3	7.82943	-0.020132	0.00410357	-0.000155445
870.133	-35790.2	-14142.2	7.82758	-0.0202438	0.00579365	-0.000732051
870.15	-35790.1	-14142.1	7.82575	-0.0193761	0.00771996	-0.00154133
870.167	-35790.1	-14142	7.82415	-0.0175732	0.00948975	-0.00261752
870.184	-35790	-14141.8	7.8223	-0.0157375	0.0102103	-0.00412505
870.201	-35790	-14141.7	7.82048	-0.0140754	0.0100504	-0.00587083
870.218	-35790	-14141.6	7.81972	-0.0121702	0.0100981	-0.00734906
870.235	-35789.9	-14141.5	7.8199	-0.0104003	0.0101837	-0.00841177
870.252	-35789.9	-14141.4	7.82008	-0.00970481	0.00921169	-0.00919431
870.269	-35789.8	-14141.2	7.82003	-0.00989856	0.00734534	-0.00970455
870.286	-35789.8	-14141.1	7.81998	-0.0100765	0.0055491	-0.0098736
870.303	-35789.7	-14141	7.81999	-0.0100224	0.00388153	-0.00982359
870.32	-35789.7	-14140.8	7.82001	-0.00997821	0.00188465	-0.00978787
870.337	-35789.6	-14140.7	7.82	-0.00999449	0.000207707	-0.00980202
870.354	-35789.6	-14140.6	7.82	-0.0100102	-8.83255e-05	-0.00979678
870.371	-35789.6	-14140.5	7.82	-0.0100045	9.18059e-05	-0.00979588
870.388	-35789.5	-14140.3	7.82	-0.00998229	-0.00091269	-0.00984874
870.405	-35789.5	-14140.2	7.82	-0.00999036	-0.00294684	-0.00983043
870.422	-35789.4	-14140.1	7.82	-0.0100646	-0.00501603	-0.00953854
870.439	-35789.4	-14140	7.82	-0.0100247	-0.00654158	-0.00883066
870.456	-35789.3	-14139.9	7.82	-0.00974297	-0.00716554	-0.00759135
870.473	-35789.3	-14139.7	7.82	-0.00990625	-0.00677944	-0.00571419
870.49	-35789.2	-14139.6	7.82	-0.0112586	-0.0054208	-0.00315215
870.507	-35789.2	-14139.4	7.82	-0.0132213	-0.00345731	-0.000179371
870.524	-35789.2	-14139.3	7.82	-0.0149608	-0.00141298	0.00281621
870.541	-35789.1	-14139.2	7.82	-0.0166667	-5.62571e-15	0.00544662
870.558	-35789.1	-14139.1	7.82	-0.018589	0.000281035	0.00740572
870.575	-35789	-14139	7.82	-0.02	0	0.0087146
870.592	-35789	-14138.8	7.82	-0.0202511	-0.000141053	0.00947874
870.609	-35788.9	-14138.7	7.82	-0.0199876	1.80837e-05	0.00981388
870.626	-35788.9	-14138.6	7.81999	-0.0199353	0.000304442	0.00985578
870.643	-35788.9	-14138.5	7.82	-0.0200064	-0.000117705	0.00979875
870.66	-35788.8	-14138.3	7.82002	-0.0200176	-0.00171441	0.00978945
870.677	-35788.8	-14138.2	7.81999	-0.0199983	-0.00351693	0.00980543
870.694	-35788.7	-14138.1	7.81993	-0.0199956	-0.00494015	0.00980892
870.711	-35788.7	-14137.9	7.82004	-0.0200006	-0.00718788	0.0098025
870.728	-35788.6	-14137.8	7.82027	-0.0200011	-0.0107882	0.00979744
870.745	-35788.6	-14137.7	7.81977	-0.0199998	-0.0139178	0.00980877
870.762	-35788.5	-14137.6	7.81815	-0.0199997	-0.0155727	0.00982594
870.779	-35788.5	-14137.5	7.81624	-0.0200001	-0.0170941	0.00978629
870.796	-35788.4	-14137.3	7.81457	-0.0200001	-0.0190868	0.00972581
870.813	-35788.4	-14137.2	7.81276	-0.02	-0.0201098	0.0098911
870.83	-35788.4	-14137.1	7.81085	-0.02	-0.0198641	0.0104142
870.847	-35788.3	-14137	7.80978	-0.02	-0.020413	0.0111878
870.864	-35788.3	-14136.8	7.80981	-0.02	-0.0223138	0.0122042
870.881	-35788.2	-14136.7	7.81006	-0.02	-0.0235871	0.0136315
870.898	-35788.2	-14136.6	7.81005	-0.02	-0.0234888	0.0153724
870.915	-35788.1	-14136.5	7.80998	-0.02	-0.0233607	0.0169259
870.932	-35788.1	-14136.3	7.80999	-0.02	-0.0235244	0.0180522
870.949	-35788	-14136.2	7.81001	-0.02	-0.0228403	0.0188775
870.966	-35788	-14136.1	7.81	-0.02	-0.0210793	0.0194416
870.983	-35788	-14136	7.81	-0.02	-0.0190834	0.0196712
871	-35787.9	-14135.8	7.81	-0.02	-0.0173589	0.0196422
871.017	-35787.9	-14135.7	7.81	-0.02	-0.015961	0.01959
871.034	-35787.8	-14135.6	7.81	-0.02	-0.0143304	0.0195998
871.051	-35787.8	-14135.5	7.81	-0.02	-0.011459	0.019613
871.068	-35787.7	-14135.3	7.81	-0.02	-0.00790531	0.01961
871.085	-35787.7	-14135.2	7.81	-0.02	-0.0053769	0.0196065
871.102	-35787.6	-14135.1	7.81	-0.02	-0.00387501	0.0196074
871.119	-35787.6	-14134.9	7.81001	-0.02	-0.00213783	0.0196082
871.136	-35787.6	-14134.8	7.81001	-0.02	-0.000357289	0.0196079
871.153	-35787.5	-14134.7	7.80994	-0.02	0.000377653	0.0196077
871.17	-35787.5	-14134.6	7.80995	-0.02	0.000142871	0.0196078
871.187	-35787.4	-14134.4	7.81021	-0.02	-0.000299197	0.0196079
871.204	-35787.4	-14134.3	7.81017	-0.02	-0.000188179	0.0196078
871.221	-35787.3	-14134.2	7.80895	-0.02	0.00109192	0.0196078
871.238	-35787.3	-14134.1	7.807	-0.02	0.00301087	0.0196078
871.255	-35787.3	-14134	7.80528	-0.02	0.00465013	0.0196078
871.272	-35787.2	-14133.8	7.80365	-0.02	0.0063103	0.0196078
871.289	-35787.2	-14133.7	7.80171	-0.02	0.00853142	0.0196078
871.306	-35787.1	-14133.6	7.80011	-0.02	0.00997896	0.0196078
871.323	-35787.1	-14133.4	7.79972	-0.02	0.00901826	0.0196078
871.34	-35787	-14133.3	7.79999	-0.02	0.00679162	0.0196078
871.357	-35787	-14133.2	7.80008	-0.02	0.00501446	0.0196078
871.374	-35786.9	-14133.1	7.8	-0.02	0.00343769	0.0196078
871.391	-35786.9	-14132.9	7.79998	-0.02	0.0015061	0.0196078
871.408	-35786.8	-14132.8	7.8	-0.02	0	0.0196078
871.425	-35786.8	-14132.7	7.80001	-0.02	-0.000272748	0.0196078
871.442	-35786.8	-14132.6	7.8	-0.02	1.3652e-05	0.0196078
871.459	-35786.7	-14132.5	7.8	-0.02	7.43452e-05	0.0196078
871.476	-35786.7	-14132.3	7.8	-0.02	-3.60228e-06	0.0196078
871.493	-35786.6	-14132.2	7.8	-0.02	-1.8676e-05	0.0196078
871.51	-35786.6	-14132.1	7.8	-0.02	1.82977e-06	0.0196078
871.527	-35786.5	-14132	7.8	-0.02	4.76763e-06	0.0196078
871.544	-35786.5	-14131.8	7.8	-0.02	-7.07269e-07	0.0196078
871.561	-35786.5	-14131.7	7.8	-0.02	-1.29167e-06	0.0196078
871.578	-35786.4	-14131.6	7.8	-0.02	1.86028e-07	0.0196078
871.595	-35786.4	-14131.4	7.79999	-0.02	3.20375e-07	0.0196078
871.612	-35786.3	-14131.3	7.8	-0.02	-6.28044e-08	0.0196078
871.629	-35786.3	-14131.2	7.80002	-0.02	-8.02655e-08	0.0196078
871.646	-35786.2	-14131.1	7.79998	-0.02	2.02282e-08	0.0196078
871.663	-35786.2	-14131	7.79992	-0.02	2.16369e-08	0.0196078
871.68	-35786.1	-14130.8	7.80008	-0.02	-5.3014e-09	0.0196078
871.697	-35786.1	-14130.7	7.80029	-0.02	-5.27836e-09	0.0196078
871.714	-35786.1	-14130.6	7.7996	-0.02	1.60529e-09	0.0196078
871.731	-35786	-14130.5	7.79782	-0.02	1.29303e-09	0.0196078
871.748	-35786	-14130.3	7.79594	-0.02	-4.82518e-10	0.0196078
871.765	-35785.9	-14130.2	7.79435	-0.02	-3.47078e-10	0.0196078
871.782	-35785.9	-14130.1	7.79253	-0.02	1.25945e-10	0.0196078
871.799	-35785.8	-14129.9	7.79066	-0.02	8.27685e-11	0.0196078
871.816	-35785.8	-14129.8	7.78974	-0.02	-3.61782e-11	0.0196078
871.833	-35785.7	-14129.7	7.78986	-0.02	-1.96859e-11	0.0196078
871.85	-35785.7	-14129.6	7.79008	-0.02	1.04849e-11	0.0196078
871.867	-35785.7	-14129.5	7.79004	-0.02	5.26462e-12	0.0196078
871.884	-35785.6	-14129.3	7.78998	-0.02	-2.72401e-12	0.0196078
871.901	-35785.6	-14129.2	7.78999	-0.02	-1.2142e-12	0.0196078
871.918	-35785.5	-14129.1	7.79001	-0.02	7.57309e-13	0.0196078
871.935	-35785.5	-14129	7.79	-0.02	2.76467e-13	0.0196078
871.952	-35785.4	-14128.8	7.79	-0.02	-2.14573e-13	0.0196078
871.969	-35785.4	-14128.7	7.79	-0.02	-7.36904e-14	0.0196078
871.986	-35785.3	-14128.6	7.79	-0.02	5.5438e-14	0.0196078
872.003	-35785.3	-14128.4	7.79	-0.02	1.60734e-14	0.0196078
872.02	-35785.3	-14128.3	7.79	-0.02	-1.50172e-14	0.0196078
872.037	-35785.2	-14128.2	7.79	-0.02	-3.36173e-15	0.0196078
872.054	-35785.2	-14128.1	7.79	-0.02	4.03699e-15	0.0196078
872.071	-35785.1	-14128	7.79	-0.02	6.61751e-16	0.0196078
872.088	-35785.1	-14127.8	7.79	-0.02	-1.1196e-15	0.0196078
872.105	-35785	-14127.7	7.79	-0.02	-1.75609e-16	0.0196078
872.122	-35785	-14127.6	7.79	-0.02	2.86461e-16	0.0196078
872.139	-35785	-14127.5	7.79	-0.02	3.02646e-17	0.0196078
872.156	-35784.9	-14127.3	7.79002	-0.02	-7.56396e-17	0.0196078
872.173	-35784.9	-14127.2	7.79	-0.02	-3.93365e-18	0.0196078
872.19	-35784.8	-14127.1	7.78993	-0.02	2.07743e-17	0.0196079
872.207	-35784.8	-14126.9	7.78999	-0.02	1.04094e-18	0.0196078
872.224	-35784.7	-14126.8	7.79027	-0.0200001	-5.27167e-18	0.0196077
872.241	-35784.7	-14126.7	7.79	-0.02	-3.02301e-29	0.0196078
872.258	-35784.6	-14126.6	7.78851	-0.0199996	1.36886e-18	0.0196082
872.275	-35784.6	-14126.5	7.78656	-0.0200001	-6.85162e-20	0.0196078
872.292	-35784.6	-14126.3	7.78491	-0.0200015	-3.7312e-19	0.0196064
872.309	-35784.5	-14126.2	7.78322	-0.0199997	1.80789e-20	0.0196081
872.326	-35784.5	-14126.1	7.78127	-0.0199945	9.37305e-20	0.0196131
872.343	-35784.4	-14126	7.77991	-0.0200022	-9.18318e-21	0.0196057
872.36	-35784.4	-14125.8	7.77976	-0.0200207	-2.39276e-20	0.0195879
872.377	-35784.3	-14125.7	7.78004	-0.0199873	3.54961e-21	0.0196201
872.394	-35784.3	-14125.6	7.78007	-0.019919	6.48258e-21	0.0196857
872.411	-35784.2	-14125.4	7.77999	-0.0200478	-9.33629e-22	0.019561
872.428	-35784.2	-14125.3	7.77998	-0.0202919	-1.60789e-21	0.0190846
872.445	-35784.2	-14125.2	7.78	-0.019751	3.15202e-22	0.0183159
872.462	-35784.1	-14125.1	7.78	-0.0180552	4.02843e-22	0.0172826
872.479	-35784.1	-14125	7.78	-0.0161425	-1.01531e-22	0.015886
872.496	-35784	-14124.8	7.78	-0.0145343	-1.08628e-22	0.0142058
872.513	-35784	-14124.7	7.78	-0.0127683	2.66459e-23	0.0126536
872.53	-35783.9	-14124.6	7.78	-0.010855	2.66259e-23	0.0114822
872.547	-35783.9	-14124.5	7.78	-0.00977365	-8.23848e-24	0.0106164
872.564	-35783.9	-14124.3	7.78	-0.00980324	-7.16161e-24	0.0100182
872.581	-35783.8	-14124.2	7.78	-0.0100592	2.15489e-24	0.00975055
872.598	-35783.8	-14124.1	7.78	-0.0100475	1.72903e-24	0.00976112
872.615	-35783.7	-14124	7.78	-0.00998265	-6.33184e-25	0.00981956
872.632	-35783.7	-14123.8	7.78	-0.00998861	-4.17849e-25	0.00981417
872.649	-35783.6	-14123.7	7.78	-0.0100049	1.86427e-25	0.0097995
872.666	-35783.6	-14123.6	7.78	-0.0100027	1.11942e-25	0.00980154
872.683	-35783.5	-14123.5	7.78	-0.00999935	-4.85449e-26	0.0098044
872.7	-35783.5	-14123.3	7.78	-0.0100005	-2.62886e-26	0.00980324
872.717	-35783.4	-14123.2	7.78	-0.00999749	1.36713e-26	0.00980664
872.734	-35783.4	-14123.1	7.78	-0.00999578	6.09384e-27	0.00980842
872.751	-35783.4	-14123	7.78	-0.0100119	-3.80084e-27	0.00979131
872.768	-35783.3	-14122.8	7.78	-0.0100149	-1.38759e-27	0.00978812
872.785	-35783.3	-14122.7	7.78	-0.00995037	1.07709e-27	0.00985654
872.802	-35783.2	-14122.6	7.78	-0.00994288	3.70055e-28	0.00986448
872.819	-35783.2	-14122.5	7.78	-0.0101846	-2.78933e-28	0.00956785
872.836	-35783.2	-14122.3	7.78	-0.0101848	-8.13696e-29	0.00894263
872.853	-35783.1	-14122.2	7.78	-0.00910012	7.83731e-29	0.00809744
872.87	-35783.1	-14122.1	7.78	-0.00722748	2.16553e-29	0.00695539
872.887	-35783	-14122	7.78	-0.00544467	-2.01874e-29	0.00537307
872.904	-35783	-14121.8	7.78	-0.00376613	-4.51708e-30	0.00363943
872.921	-35782.9	-14121.7	7.78	-0.00181648	5.41326e-30	0.00224268
872.938	-35782.9	-14121.6	7.78	-0.000177423	8.81272e-31	0.00123797
872.955	-35782.8	-14121.5	7.78	0.000286188	-1.44187e-30	0.000489615
872.972	-35782.8	-14121.3	7.78	3.04663e-05	-1.53495e-31	3.02314e-05
872.989	-35782.8	-14121.2	7.78	-7.89588e-05	3.9781e-31	-7.77217e-05
873.006	-35782.7	-14121.1	7.78	-8.07346e-06	4.06757e-32	-7.94696e-06
873.023	-35782.7	-14121	7.78	2.01233e-05	-1.01385e-31	1.9808e-05
873.04	-35782.6	-14120.9	7.78	1.03772e-06	-5.22822e-33	1.02146e-06
873.057	-35782.6	-14120.7	7.78	-5.26893e-06	2.65459e-32	-5.18638e-06
873.074	-35782.5	-14120.6	7.78	3.04964e-17	-1.53647e-43	3.00186e-17
873.091	-35782.5	-14120.5	7.78	1.44132e-06	-7.26166e-33	1.41874e-06
873.108	-35782.4	-14120.3	7.78	8.06007e-18	-4.06047e-44	7.93289e-18
873.125	-35782.4	-14120.2	7.78	-3.64003e-07	1.83392e-33	-3.583e-07
873.142	-35782.4	-14120.1	7.78	1.8028e-08	-9.08287e-35	1.77456e-08
873.159	-35782.3	-14120	7.78	9.37284e-08	-4.72222e-34	9.22599e-08
873.176	-35782.3	-14119.8	7.78	-9.29165e-09	4.68131e-35	-9.14607e-09
873.193	-35782.2	-14119.7	7.78	-2.54668e-08	1.28307e-34	-2.50678e-08
873.21	-35782.2	-14119.6	7.78	2.44793e-09	-1.23331e-35	2.40958e-09
873.227	-35782.1	-14119.5	7.78	6.35936e-09	-3.20397e-35	6.25972e-09
873.244	-35782.1	-14119.3	7.78	-9.31197e-10	4.69156e-36	-9.16605e-10
873.261	-35782	-14119.2	7.78	-1.60878e-09	8.10537e-36	-1.58356e-09
873.278	-35782	-14119.1	7.78	3.19932e-10	-1.6119e-36	3.14908e-10
873.295	-35781.9	-14119	7.78	4.34716e-10	-2.19026e-36	4.27853e-10
873.312	-35781.9	-14118.8	7.78	-8.4003e-11	4.23283e-37	-8.26445e-11
873.329	-35781.9	-14118.7	7.78	-1.06996e-10	5.3933e-37	-1.05132e-10
873.346	-35781.8	-14118.6	7.78	2.65433e-11	-1.34011e-37	2.59267e-11
873.363	-35781.8	-14118.5	7.78	2.65235e-11	-1.34597e-37	2.54158e-11
873.38	-35781.7	-14118.3	7.78	-8.20678e-12	4.26321e-38	-7.15836e-12
873.397	-35781.7	-14118.2	7.78	-7.13405e-12	3.96835e-38	-4.34394e-12
873.414	-35781.6	-14118.1	7.78	2.1466e-12	-1.56348e-38	-1.33792e-12
873.431	-35781.6	-14118	7.78	1.72238e-12	-2.18802e-38	-7.75739e-12
873.448	-35781.6	-14117.9	7.78	-6.30748e-13	2.43454e-38	1.45348e-11
873.465	-35781.5	-14117.7	7.78	-4.16242e-13	4.95859e-38	3.35915e-11
873.482	-35781.5	-14117.6	7.78	1.85711e-13	-9.27162e-38	-6.55305e-11
873.499	-35781.4	-14117.5	7.78	1.11515e-13	-1.8335e-37	-1.30764e-10
873.516	-35781.4	-14117.3	7.78	-4.83647e-14	3.43437e-37	2.45673e-10
873.533	-35781.3	-14117.2	7.78	-2.61994e-14	6.30843e-37	4.51553e-10
873.55	-35781.3	-14117.1	7.78	1.36461e-14	-1.44301e-36	-1.03311e-09
873.567	-35781.2	-14117	7.78	6.11212e-15	-2.19568e-36	-1.57204e-09
873.584	-35781.2	-14116.8	7.78	-3.90577e-15	6.05078e-36	4.33224e-09
873.601	-35781.2	-14116.7	7.78	-1.63182e-15	8.41196e-36	6.02282e-09
873.618	-35781.1	-14116.6	7.78	1.0121e-15	-2.2542e-35	-1.61397e-08
873.635	-35781.1	-14116.5	7.78	3.67548e-16	-2.79857e-35	-2.00373e-08
873.652	-35781	-14116.4	7.78	-2.7786e-16	9.20199e-35	6.58848e-08
873.669	-35781	-14116.2	7.78	-8.10592e-17	9.24217e-35	6.61724e-08
873.686	-35780.9	-14116.1	7.78	7.80853e-17	-3.77206e-34	-2.70073e-07
873.703	-35780.9	-14116	7.78	2.15854e-17	-3.52647e-34	-2.52489e-07
873.72	-35780.8	-14115.8	7.78	-2.01639e-17	1.3993e-33	1.00188e-06
873.737	-35780.8	-14115.7	7.78	-4.54218e-18	1.0949e-33	7.83928e-07
873.754	-35780.8	-14115.6	7.78	5.62586e-18	-5.66024e-33	-4.05264e-06
873.771	-35780.7	-14115.5	7.78	1.20709e-18	-4.16472e-33	-2.98187e-06
873.788	-35780.7	-14115.3	7.78	-1.4446e-18	2.09408e-32	1.49933e-05
873.805	-35780.6	-14115.2	7.78	-2.3518e-19	1.21208e-32	8.6783e-06
873.822	-35780.6	-14115.1	7.78	3.84783e-19	-8.27753e-32	-5.92658e-05
873.839	-35780.5	-14115	7.78	4.09623e-20	-3.1863e-32	-2.28134e-05
873.856	-35780.5	-14114.9	7.78	-1.06161e-19	3.31483e-31	0.000330876
873.873	-35780.5	-14114.7	7.78	-1.08549e-20	1.20943e-31	0.00099477
873.89	-35780.4	-14114.6	7.78	2.7056e-20	-1.22e-30	0.00191125
873.907	-35780.4	-14114.5	7.78	1.39522e-21	-2.34658e-31	0.00317915
873.924	-35780.3	-14114.4	7.78	-7.08413e-21	4.73797e-30	0.00485583
873.941	-35780.3	-14114.2	7.78	0	0	0.00653595
873.958	-35780.2	-14114.1	7.78	1.93784e-21	-1.87607e-29	0.00779887
873.975	-35780.2	-14114	7.78	0	0	0.0087146
873.992	-35780.1	-14113.9	7.78	-4.89281e-22	6.85819e-29	0.0094184
874.009	-35780.1	-14113.7	7.78	2.42141e-23	-1.35072e-29	0.00981615
874.026	-35780.1	-14113.6	7.78	1.25539e-22	-2.6193e-28	0.00985386
874.043	-35780	-14113.5	7.78	-1.22996e-23	1.05048e-28	0.00980459
874.06	-35780	-14113.4	7.78	-3.20482e-23	9.9485e-28	0.00985619
874.077	-35779.9	-14113.2	7.78	4.75461e-24	-6.09969e-28	0.00976303
874.094	-35779.9	-14113.1	7.78	8.68512e-24	-3.88901e-27	0.00931446
874.111	-35779.8	-14113	7.78	-1.25202e-24	2.29866e-27	0.00856422
874.128	-35779.8	-14112.9	7.78	-2.16305e-24	1.4023e-26	0.00754915
874.145	-35779.7	-14112.8	7.78	4.30155e-25	-1.16933e-26	0.0061751
874.162	-35779.7	-14112.6	7.78	5.84475e-25	-5.44738e-26	0.00450064
874.179	-35779.7	-14112.5	7.78	-1.12933e-25	4.39745e-26	0.00293097
874.196	-35779.6	-14112.4	7.78	-1.4381e-25	1.95208e-25	0.00174027
874.213	-35779.6	-14112.2	7.78	3.56359e-26	-2.08533e-25	0.000853743
874.23	-35779.5	-14112.1	7.78	3.54811e-26	-7.18943e-25	0.000227859
874.247	-35779.5	-14112	7.78	-1.07908e-26	9.52723e-25	-5.70282e-05
874.264	-35779.4	-14111.9	7.78	-8.69208e-27	2.62447e-24	-4.59362e-05
874.281	-35779.4	-14111.7	7.78	3.24403e-27	-4.23196e-24	1.71435e-05
874.298	-35779.3	-14111.6	7.78	2.33437e-27	-1.01295e-23	1.23349e-05
874.315	-35779.3	-14111.5	7.78	-8.48659e-28	1.58517e-23	-4.48195e-06
874.332	-35779.3	-14111.4	7.78	-5.60972e-28	3.53912e-23	-2.95772e-06
874.349	-35779.2	-14111.3	7.78	2.52237e-28	-6.82933e-23	1.31961e-06
874.366	-35779.2	-14111.1	7.78	1.54993e-28	-1.35968e-22	7.92378e-07
874.383	-35779.1	-14111	7.78	-7.452e-29	2.55257e-22	-3.43622e-07
874.4	-35779.1	-14110.9	7.78	-5.26692e-29	4.69094e-22	-1.86082e-07
874.417	-35779	-14110.8	7.78	5.82534e-29	-1.07318e-21	9.67714e-08
874.434	-35779	-14110.6	7.78	6.89402e-29	-1.63301e-21	4.31349e-08
874.451	-35779	-14110.5	7.78	-1.71279e-28	4.46518e-21	-2.6904e-08
874.468	-35778.9	-14110.4	7.78	-2.09036e-28	5.5665e-21	-9.82199e-09
874.485	-35778.9	-14110.2	7.78	6.90042e-28	-1.85014e-20	7.6241e-09
874.502	-35778.8	-14110.1	7.78	7.92653e-28	-2.12839e-20	2.61941e-09
874.519	-35778.8	-14110	7.78	-2.56056e-27	6.87876e-20	-1.97441e-09
874.536	-35778.7	-14109.9	7.78	-2.56222e-27	6.88393e-20	-5.7597e-10
874.553	-35778.7	-14109.7	7.78	1.04452e-26	-2.8064e-19	5.54759e-10
874.57	-35778.6	-14109.6	7.78	9.76263e-27	-2.62304e-19	1.53285e-10
874.587	-35778.6	-14109.5	7.78	-3.8735e-26	1.04074e-18	-1.42895e-10
874.604	-35778.6	-14109.4	7.78	-3.0308e-26	8.14321e-19	-3.19739e-11
874.621	-35778.5	-14109.2	7.78	1.54605e-25	-4.15396e-18	3.83174e-11
874.638	-35778.5	-14109.1	7.78	8.97723e-26	-2.41202e-18	6.23803e-12
874.655	-35778.4	-14109	7.78	-6.13651e-25	1.64877e-17	-1.02062e-11
874.672	-35778.4	-14108.9	7.78	-2.36265e-25	6.34803e-18	-1.08651e-12
874.689	-35778.3	-14108.8	7.78	2.45812e-24	-6.60452e-17	2.81587e-12
874.706	-35778.3	-14108.6	7.78	8.96865e-25	-2.40972e-17	2.87921e-13
874.723	-35778.3	-14108.5	7.78	-9.04706e-24	2.43079e-16	-7.17647e-13
874.74	-35778.2	-14108.4	7.78	-1.74014e-24	4.67545e-17	-3.70072e-14
874.757	-35778.2	-14108.2	7.78	3.51352e-23	-9.4402e-16	1.87904e-13
874.774	-35778.1	-14108.1	7.78	-7.77861e-34	2.08997e-26	4.62592e-19
874.791	-35778.1	-14108	7.78	-1.39123e-22	3.73798e-15	-5.14007e-14
874.808	-35778	-14107.9	7.78	0	0	4.62593e-19
874.825	-35778	-14107.7	7.78	5.0858e-22	-1.36646e-14	1.29818e-14
874.842	-35777.9	-14107.6	7.78	-1.00165e-22	2.69125e-15	-6.42463e-16
874.859	-35777.9	-14107.5	7.78	-1.94238e-21	5.21884e-14	-3.34214e-15
874.876	-35777.8	-14107.4	7.78	7.79285e-22	-2.0938e-14	3.31827e-16
874.893	-35777.8	-14107.3	7.78	7.62145e-21	-2.04775e-13	9.08681e-16
874.91	-35777.8	-14107.2	7.78	-2.94074e-21	7.90124e-14	-8.68396e-17
874.927	-35777.7	-14107	7.78	-2.76241e-20	7.42211e-13	-2.26354e-16
874.944	-35777.7	-14106.9	7.78	1.68839e-20	-4.53639e-13	3.36873e-17
874.961	-35777.6	-14106.7	7.78	1.0371e-19	-2.7865e-12	5.79329e-17
874.978	-35777.6	-14106.6	7.78	-8.66589e-20	2.32837e-12	-1.10281e-17
874.995	-35777.5	-14106.5	7.78	-4.03888e-19	1.08518e-11	-1.54186e-17
875.012	-35777.5	-14106.4	7.78	3.26089e-19	-8.76144e-12	3.76364e-18
875.029	-35777.5	-14106.3	7.78	1.44759e-18	-3.88942e-11	5.63359e-18
875.046	-35777.4	-14106.1	7.78	-1.54964e-18	4.16362e-11	-1.935e-18
875.063	-35777.4	-14106	7.78	-5.60585e-18	1.50619e-10	-5.74897e-18
875.08	-35777.3	-14105.9	7.78	5.81935e-18	-1.56356e-10	6.0911e-18
875.097	-35777.3	-14105.8	7.78	1.99479e-17	-5.35965e-10	1.91405e-17
875.114	-35777.2	-14105.7	7.78	-2.63868e-17	7.08966e-10	-2.39873e-17
875.131	-35777.2	-14105.5	7.78	-7.266e-17	1.95225e-09	-6.67147e-17
875.148	-35777.1	-14105.4	7.78	1.16691e-16	-3.13528e-09	1.08272e-16
875.165	-35777.1	-14105.2	7.78	2.61883e-16	-7.03634e-09	2.42378e-16
875.182	-35777.1	-14105.1	7.78	-5.06192e-16	1.36005e-08	-4.67112e-16
875.199	-35777	-14105	7.78	-1.00815e-15	2.70872e-08	-9.30765e-16
875.216	-35777	-14104.9	7.78	1.89285e-15	-5.08576e-08	1.74889e-15
875.233	-35776.9	-14104.8	7.78	3.47864e-15	-9.3465e-08	3.21368e-15
875.25	-35776.9	-14104.6	7.78	-7.95843e-15	2.13829e-07	-7.35072e-15
875.267	-35776.8	-14104.5	7.78	-1.21099e-14	3.25373e-07	-1.11855e-14
875.284	-35776.8	-14104.4	7.78	3.33726e-14	-8.96661e-07	3.08266e-14
875.301	-35776.7	-14104.2	7.78	4.63956e-14	-1.24657e-06	4.28559e-14
875.318	-35776.7	-14104.1	7.78	-1.24329e-13	3.3405e-06	-1.14842e-13
875.335	-35776.7	-14104	7.78	-1.54353e-13	4.1472e-06	-1.42575e-13
875.352	-35776.6	-14103.9	7.78	5.0753e-13	-1.36364e-05	4.68804e-13
875.369	-35776.6	-14103.8	7.78	5.09746e-13	-1.3696e-05	4.70851e-13
875.386	-35776.5	-14103.6	7.78	-2.08045e-12	5.58981e-05	-1.92171e-12
875.403	-35776.5	-14103.5	7.78	-1.945e-12	5.22587e-05	-1.79659e-12
875.42	-35776.4	-14103.4	7.78	7.71777e-12	-0.000207363	7.12888e-12
875.437	-35776.4	-14103.3	7.78	6.03883e-12	-0.000162253	5.57805e-12
875.454	-35776.3	-14103.1	7.78	-3.08051e-11	0.00103146	-2.84545e-11
875.471	-35776.3	-14103	7.78	-1.78871e-11	0.00298498	-1.65223e-11
875.488	-35776.3	-14102.9	7.78	1.24198e-10	0.00481091	1.14721e-10
875.505	-35776.2	-14102.8	7.78	6.80061e-11	0.00639594	6.2817e-11
875.522	-35776.2	-14102.6	7.78	-4.58422e-10	0.00795904	-4.23443e-10
875.539	-35776.1	-14102.5	7.78	-1.75938e-10	0.00975973	-1.62514e-10
875.556	-35776.1	-14102.4	7.78	1.79576e-09	0.0118808	1.65874e-09
875.573	-35776	-14102.3	7.78	3.4637e-10	0.0133017	3.19941e-10
875.59	-35776	-14102.1	7.78	-7.14851e-09	0.0131659	-6.60306e-09
875.607	-35776	-14102	7.78	-1.31268e-09	0.013265	-1.21252e-09
875.624	-35775.9	-14101.9	7.78	2.62256e-08	0.0152881	2.42245e-08
875.641	-35775.9	-14101.8	7.78	0	0.0166667	4.62593e-19
875.658	-35775.8	-14101.6	7.78	-1.00999e-07	0.0149605	-9.32921e-08
875.675	-35775.8	-14101.5	7.78	1.99431e-08	0.0133198	1.84214e-08
875.692	-35775.7	-14101.4	7.78	3.9801e-07	0.0147038	3.67641e-07
875.709	-35775.7	-14101.3	7.78	-7.53638e-08	0.0167424	-6.96133e-08
875.726	-35775.6	-14101.2	7.78	-1.44916e-06	0.0170119	-1.33858e-06
875.743	-35775.6	-14101	7.78	5.79832e-07	0.0166525	5.35589e-07
875.76	-35775.5	-14100.9	7.78	5.48824e-06	0.0168085	5.06947e-06
875.777	-35775.5	-14100.8	7.78	-3.36445e-06	0.0165287	-3.10774e-06
875.794	-35775.5	-14100.6	7.78	-2.14501e-05	0.0150528	-1.98134e-05
875.811	-35775.4	-14100.5	7.78	1.26783e-05	0.0129506	1.17109e-05
875.828	-35775.4	-14100.4	7.78	7.73437e-05	0.0109746	7.14421e-05
875.845	-35775.3	-14100.3	7.78	-6.44945e-05	0.00984671	-6.13472e-05
875.862	-35775.3	-14100.2	7.78	-0.00030045	0.00979171	-0.000534197
875.879	-35775.2	-14100	7.78	0.000248478	0.0100402	-0.00128774
875.896	-35775.2	-14099.9	7.78	0.00193567	0.0100513	-0.00231066
875.913	-35775.1	-14099.8	7.78	0.00386992	0.00998728	-0.00373649
875.93	-35775.1	-14099.6	7.78	0.00554084	0.00998729	-0.00547642
875.947	-35775.1	-14099.5	7.78	0.00734309	0.0100039	-0.00703338
875.964	-35775	-14099.4	7.78	0.00919695	0.0100034	-0.00815172
875.981	-35775	-14099.3	7.78	0.0102061	0.00999897	-0.00898854
875.998	-35774.9	-14099.1	7.78	0.0101616	0.00999917	-0.00960178
876.015	-35774.9	-14099	7.78	0.00994755	0.0100003	-0.00986039
876.032	-35774.8	-14098.9	7.78	0.00997917	0.0100002	-0.00982793
876.049	-35774.8	-14098.8	7.78	0.00998026	0.00999991	-0.00982112
876.066	-35774.8	-14098.6	7.78	0.00993564	0.00999995	-0.00986474
876.083	-35774.7	-14098.5	7.78	0.0101364	0.01	-0.00965767
876.1	-35774.7	-14098.4	7.78	0.0102568	0.01	-0.0090836
876.117	-35774.6	-14098.3	7.78	0.00934033	0.00999999	-0.0082378
876.134	-35774.6	-14098.2	7.78	0.00746742	0.01	-0.00710985
876.151	-35774.5	-14098	7.78	0.00565336	0.01	-0.00560076
876.168	-35774.5	-14097.9	7.78	0.00405605	0.01	-0.00391218
876.185	-35774.4	-14097.8	7.78	0.00217983	0.01	-0.00246839
876.202	-35774.4	-14097.6	7.78	0.000401811	0.01	-0.00139825
876.219	-35774.4	-14097.5	7.78	-0.000288613	0.01	-0.00060028
876.236	-35774.3	-14097.4	7.78	-8.41938e-05	0.01	-8.47458e-05
876.253	-35774.3	-14097.3	7.78	8.10941e-05	0.01	7.79762e-05
876.27	-35774.2	-14097.2	7.78	2.24078e-05	0.01	2.15463e-05
876.287	-35774.2	-14097	7.78	-2.08918e-05	0.01	-2.00886e-05
876.304	-35774.1	-14096.9	7.78	-4.67681e-06	0.01	-4.49699e-06
876.321	-35774.1	-14096.8	7.78	5.61623e-06	0.01	5.40027e-06
876.338	-35774	-14096.7	7.78	9.20622e-07	0.01	8.85209e-07
876.355	-35774	-14096.5	7.78	-1.55758e-06	0.01	-1.49757e-06
876.372	-35774	-14096.4	7.78	-2.44306e-07	0.01	-2.34845e-07
876.389	-35773.9	-14096.3	7.77998	3.98522e-07	0.01	3.82737e-07
876.406	-35773.9	-14096.2	7.77999	4.21038e-08	0.01	4.03074e-08
876.423	-35773.8	-14096.1	7.78007	-1.05229e-07	0.00999997	-9.93696e-08
876.44	-35773.8	-14095.9	7.78001	-5.47246e-09	0.01	-4.91221e-09
876.457	-35773.7	-14095.8	7.77973	2.8901e-08	0.0100001	2.05695e-08
876.474	-35773.7	-14095.7	7.77995	1.44815e-09	0.01	6.65957e-11
876.491	-35773.7	-14095.5	7.78137	-7.3339e-09	0.00999963	1.94372e-08
876.508	-35773.6	-14095.4	7.78333	0	0.01	0
876.525	-35773.6	-14095.3	7.78506	1.90434e-09	0.0100014	-1.00182e-07
876.542	-35773.5	-14095.2	7.78678	-9.53191e-11	0.00999972	2.00519e-08
876.559	-35773.5	-14095	7.7887	-5.19081e-10	0.00999442	4.0151e-07
876.576	-35773.4	-14094.9	7.79005	2.51512e-11	0.0100011	-7.60969e-08
876.593	-35773.4	-14094.8	7.79024	1.30397e-10	0.0100203	-1.4636e-06
876.61	-35773.3	-14094.7	7.78998	-1.27756e-11	0.00999187	5.85646e-07
876.627	-35773.3	-14094.6	7.78994	-3.32878e-11	0.00992305	5.54336e-06
876.644	-35773.3	-14094.4	7.79001	4.93819e-12	0.0100472	-3.39826e-06
876.661	-35773.2	-14094.3	7.79002	9.0185e-12	0.0103007	-2.16657e-05
876.678	-35773.2	-14094.2	7.79	-1.29886e-12	0.00981974	1.28057e-05
876.695	-35773.1	-14094	7.79	-2.23688e-12	0.00817354	7.81209e-05
876.712	-35773.1	-14093.9	7.79	4.38503e-13	0.00624033	-6.69937e-05
876.729	-35773	-14093.8	7.79	5.60416e-13	0.00458238	-0.000571322
876.746	-35773	-14093.7	7.79	-1.41233e-13	0.0027441	-0.00133299
876.763	-35772.9	-14093.5	7.79	-1.51066e-13	0.000797512	-0.00233065
876.78	-35772.9	-14093.4	7.79	3.70107e-14	-7.86595e-05	-0.00373084
876.797	-35772.9	-14093.3	7.79	3.68402e-14	0.000179038	-0.00546676
876.814	-35772.8	-14093.2	7.79	-1.11903e-14	-0.000443959	-0.00704239
876.831	-35772.8	-14093.1	7.79	-8.97887e-15	-0.00240471	-0.00818953
876.848	-35772.7	-14092.9	7.79	3.28815e-15	-0.00360864	-0.0090353
876.865	-35772.7	-14092.8	7.79	2.16995e-15	-0.0034518	-0.00962619
876.882	-35772.6	-14092.7	7.79	-9.68249e-16	-0.00341359	-0.00987333
876.899	-35772.6	-14092.6	7.79	-5.81587e-16	-0.00362227	-0.00984555
876.916	-35772.5	-14092.4	7.79	2.52601e-16	-0.00266288	-0.00978598
876.933	-35772.5	-14092.3	7.79	1.37449e-16	-0.000707845	-0.00979438
876.95	-35772.4	-14092.2	7.79	-7.32064e-17	0.000351709	-0.00980843
876.967	-35772.4	-14092	7.79	-3.6757e-17	0.000176594	-0.00980532
876.984	-35772.4	-14091.9	7.79	1.90166e-17	-9.13624e-05	-0.00980533
877.001	-35772.3	-14091.8	7.79	8.47348e-18	-4.07096e-05	-0.00980752
877.018	-35772.3	-14091.7	7.79	-5.27619e-18	2.53487e-05	-0.00979282
877.035	-35772.2	-14091.6	7.79	-1.91607e-18	9.20547e-06	-0.00978976
877.052	-35772.2	-14091.4	7.79	1.44851e-18	-6.95917e-06	-0.0098509
877.069	-35772.1	-14091.3	7.79	4.2257e-19	-2.03018e-06	-0.0098512
877.086	-35772.1	-14091.2	7.79	-4.07067e-19	1.95569e-06	-0.00956297
[truncated: 459 more rows]
