# Supplementary material for: Extraction of driving behavior primitives considering driver expectation and vehicle dynamics
Source: PLoS One. 2025 Dec 31;20(12):e0340123. doi: 10.1371/journal.pone.0340123 (PMC12755792; doi:10.1371/journal.pone.0340123)
Supplement: S1 File — (ZIP) [file pone.0340123.s001.zip › DataSetForPimitiveExaction-1/straight driving/c18_s_1.xlsx]

## Sheet: Sheet1
1042.01	-36402.2	-14685.3	10.8853	1.4102	0.0100067	-0.132232
1042.03	-36402.2	-14685.2	10.9088	1.40944	0.0099982	-0.138662
1042.04	-36402.1	-14685	10.9324	1.40583	0.0100005	-0.143841
1042.06	-36402	-14684.8	10.9571	1.40213	0.00999986	-0.148321
1042.08	-36401.9	-14684.6	10.9798	1.39992	0.01	-0.152844
1042.09	-36401.9	-14684.4	11.0049	1.39927	0.01	-0.158832
1042.11	-36401.8	-14684.3	11.0321	1.39542	0.00999993	-0.165781
1042.13	-36401.7	-14684.1	11.0546	1.392	0.0100003	-0.172175
1042.15	-36401.7	-14683.9	11.0788	1.38968	0.00999899	-0.178983
1042.16	-36401.6	-14683.7	11.103	1.39031	0.0100044	-0.185383
1042.18	-36401.5	-14683.5	11.1264	1.38888	0.00998353	-0.190674
1042.2	-36401.5	-14683.4	11.1488	1.38522	0.0100595	-0.196123
1042.21	-36401.4	-14683.2	11.1708	1.38143	0.00974786	-0.202872
1042.23	-36401.3	-14683	11.1942	1.38002	0.0112955	-0.210161
1042.25	-36401.3	-14682.8	11.2183	1.37862	0.015	-0.216517
1042.26	-36401.2	-14682.7	11.2425	1.37486	0.0187045	-0.220387
1042.28	-36401.1	-14682.5	11.2655	1.37134	0.0202521	-0.222201
1042.3	-36401.1	-14682.3	11.2898	1.3697	0.0199405	-0.224547
1042.32	-36401	-14682.2	11.3139	1.37034	0.0200165	-0.226813
1042.33	-36400.9	-14682	11.3369	1.36825	0.0199956	-0.228599
1042.35	-36400.8	-14681.8	11.3613	1.3646	0.020001	-0.228119
1042.37	-36400.8	-14681.6	11.3851	1.36091	0.0199997	-0.2275
1042.38	-36400.7	-14681.4	11.4093	1.35977	0.0200001	-0.228272
1042.4	-36400.6	-14681.2	11.4335	1.36032	0.02	-0.230386
1042.42	-36400.6	-14681	11.4543	1.35778	0.02	-0.23122
1042.43	-36400.5	-14680.9	11.474	1.35436	0.02	-0.229531
1042.45	-36400.4	-14680.7	11.4948	1.35062	0.02	-0.226968
1042.47	-36400.4	-14680.5	11.5178	1.34978	0.02	-0.226421
1042.49	-36400.3	-14680.3	11.5411	1.35032	0.02	-0.227344
1042.5	-36400.2	-14680.1	11.5656	1.34736	0.02	-0.228692
1042.52	-36400.2	-14680	11.5894	1.34394	0.02	-0.227925
1042.54	-36400.1	-14679.8	11.6121	1.34039	0.02	-0.226764
1042.55	-36400	-14679.6	11.6401	1.3399	0.02	-0.225616
1042.57	-36399.9	-14679.4	11.664	1.34017	0.02	-0.224571
1042.59	-36399.9	-14679.2	11.6873	1.33712	0.02	-0.222527
1042.6	-36399.8	-14679	11.7088	1.33355	0.02	-0.220135
1042.62	-36399.7	-14678.9	11.7288	1.33011	0.02	-0.219961
1042.64	-36399.6	-14678.7	11.7488	1.32995	0.02	-0.222097
1042.66	-36399.6	-14678.5	11.77	1.33	0.02	-0.223312
1042.67	-36399.5	-14678.3	11.7933	1.32667	0.02	-0.222222
1042.69	-36399.4	-14678.1	11.8167	1.32333	0.02	-0.218954
1042.71	-36399.4	-14677.9	11.8413	1.31989	0.02	-0.216689
1042.72	-36399.3	-14677.8	11.8612	1.32005	0.02	-0.215626
1042.74	-36399.2	-14677.5	11.8824	1.31977	0.02	-0.214458
1042.76	-36399.1	-14677.4	11.9025	1.31619	0.0199999	-0.213398
1042.77	-36399.1	-14677.2	11.9263	1.31314	0.0200003	-0.213752
1042.79	-36399	-14677	11.9509	1.31373	0.0199983	-0.217558
1042.81	-36398.9	-14676.8	11.974	1.3174	0.0200064	-0.221832
1042.83	-36398.8	-14676.6	11.9976	1.32019	0.0199763	-0.22475
1042.84	-36398.8	-14676.4	12.0224	1.31995	0.0201205	-0.225529
1042.86	-36398.7	-14676.2	12.0448	1.31998	0.0195008	-0.225528
1042.88	-36398.6	-14676	12.0649	1.32014	0.0156782	-0.225287
1042.89	-36398.5	-14675.8	12.0859	1.31924	0.0129017	-0.224111
1042.91	-36398.5	-14675.7	12.1065	1.31583	0.0140598	-0.222735
1042.93	-36398.4	-14675.5	12.1306	1.31148	0.0179163	-0.220586
1042.94	-36398.3	-14675.2	12.1553	1.30443	0.0202983	-0.21734
1042.96	-36398.3	-14675.1	12.1772	1.29661	0.0199205	-0.211346
1042.98	-36398.2	-14674.9	12.1975	1.28719	0.0200198	-0.20412
1043	-36398.1	-14674.7	12.2181	1.28057	0.0199943	-0.196565
1043.01	-36398	-14674.5	12.2395	1.27419	0.0200015	-0.189786
1043.03	-36398	-14674.3	12.2618	1.26596	0.0199996	-0.182092
1043.05	-36397.9	-14674.1	12.282	1.25678	0.0200001	-0.174092
1043.06	-36397.8	-14673.9	12.3027	1.25016	0.02	-0.167139
1043.08	-36397.7	-14673.7	12.3238	1.24384	0.02	-0.161975
1043.1	-36397.6	-14673.5	12.3486	1.23523	0.02	-0.156467
1043.11	-36397.6	-14673.3	12.371	1.22464	0.02	-0.149679
1043.13	-36397.5	-14673.1	12.3903	1.2145	0.02	-0.141973
1043.15	-36397.4	-14672.9	12.4113	1.20604	0.02	-0.133962
1043.17	-36397.3	-14672.7	12.4318	1.19934	0.02	-0.126805
1043.18	-36397.3	-14672.5	12.452	1.19311	0.02	-0.119952
1043.2	-36397.2	-14672.3	12.4704	1.1839	0.02	-0.111165
1043.22	-36397.1	-14672.2	12.4893	1.17358	0.02	-0.10205
1043.23	-36397	-14671.9	12.5105	1.16286	0.02	-0.0943863
1043.25	-36396.9	-14671.7	12.5308	1.15514	0.02	-0.08931
1043.27	-36396.9	-14671.6	12.551	1.14843	0.02	-0.0859255
1043.28	-36396.8	-14671.3	12.569	1.14402	0.02	-0.0825161
1043.3	-36396.7	-14671.1	12.5888	1.14082	0.02	-0.0791845
1043.32	-36396.7	-14671	12.606	1.13741	0.02	-0.0759501
1043.34	-36396.6	-14670.7	12.625	1.13423	0.02	-0.072609
1043.35	-36396.5	-14670.5	12.6464	1.13036	0.02	-0.0700423
1043.37	-36396.4	-14670.4	12.6663	1.13013	0.02	-0.0687204
1043.39	-36396.3	-14670.1	12.6877	1.12715	0.02	-0.0686126
1043.4	-36396.3	-14669.9	12.7046	1.12374	0.02	-0.0686307
1043.42	-36396.2	-14669.8	12.7244	1.12023	0.02	-0.0686292
1043.44	-36396.1	-14669.5	12.7422	1.11998	0.02	-0.0686219
1043.45	-36396	-14669.3	12.7623	1.11998	0.02	-0.0686495
1043.47	-36396	-14669.2	12.7789	1.1201	0.02	-0.0676368
1043.49	-36395.9	-14668.9	12.8	1.11667	0.02	-0.0653595
1043.51	-36395.8	-14668.7	12.8167	1.11333	0.02	-0.0620915
1043.52	-36395.7	-14668.5	12.8367	1.11	0.02	-0.0599129
1043.54	-36395.6	-14668.3	12.8545	1.11002	0.0199979	-0.0599844
1043.56	-36395.5	-14668.1	12.8744	1.11	0.0200079	-0.0622715
1043.57	-36395.5	-14667.9	12.8911	1.10999	0.0199705	-0.0655402
1043.59	-36395.4	-14667.7	12.9125	1.11006	0.0202364	-0.0676683
1043.61	-36395.3	-14667.5	12.9324	1.10977	0.0237432	-0.0673883
1043.62	-36395.2	-14667.3	12.9522	1.10623	0.027144	-0.0649705
1043.64	-36395.1	-14667.1	12.9697	1.10265	0.0301428	-0.061584
1043.66	-36395.1	-14666.9	12.9861	1.09979	0.0303157	-0.059653
1043.68	-36395	-14666.7	13.0035	1.10005	0.0339866	-0.0587421
1043.69	-36394.9	-14666.5	13.0249	1.09998	0.0376272	-0.0589915
1043.71	-36394.8	-14666.3	13.0447	1.10001	0.0400635	-0.0602882
1043.73	-36394.8	-14666.1	13.0644	1.09996	0.0406731	-0.0629119
1043.74	-36394.7	-14665.8	13.0817	1.10017	0.0436657	-0.0659743
1043.76	-36394.6	-14665.7	13.098	1.09929	0.0434584	-0.0663834
1043.78	-36394.5	-14665.4	13.116	1.09561	0.0424126	-0.0644363
1043.79	-36394.4	-14665.2	13.1372	1.09196	0.0396036	-0.0611186
1043.81	-36394.3	-14665	13.1571	1.08972	0.0401057	-0.0594079
1043.83	-36394.3	-14664.8	13.1765	1.09007	0.0399738	-0.058763
1043.85	-36394.2	-14664.6	13.1937	1.08998	0.0400076	-0.0587917
1043.86	-36394.1	-14664.4	13.2098	1.09002	0.0399979	-0.059093
1043.88	-36394	-14664.2	13.2288	1.08994	0.0400006	-0.060777
1043.9	-36393.9	-14664	13.248	1.09025	0.0399995	-0.0632655
1043.91	-36393.9	-14663.8	13.2659	1.0887	0.0400014	-0.0646187
1043.93	-36393.8	-14663.6	13.285	1.085	0.0399952	-0.0633146
1043.95	-36393.7	-14663.3	13.3041	1.0813	0.0400199	-0.060827
1043.96	-36393.6	-14663.2	13.322	1.07975	0.0399253	-0.059176
1043.98	-36393.5	-14662.9	13.3412	1.08006	0.0402627	-0.0587622
1044	-36393.4	-14662.7	13.3602	1.07998	0.0382492	-0.0588604
1044.02	-36393.4	-14662.5	13.3763	1.08	0.0347414	-0.0587394
1044.03	-36393.3	-14662.3	13.3936	1.08002	0.0310002	-0.0593664
1044.05	-36393.2	-14662.1	13.4127	1.07993	0.0297739	-0.0612429
1044.07	-36393.1	-14661.9	13.4333	1.08028	0.0300606	-0.0636444
1044.08	-36393	-14661.6	13.4508	1.07804	0.0299839	-0.0645967
1044.1	-36392.9	-14661.4	13.4682	1.0744	0.0300036	-0.0628632
1044.12	-36392.9	-14661.3	13.4847	1.0707	0.029999	-0.0604631
1044.13	-36392.8	-14661	13.5052	1.06987	0.0300002	-0.0589824
1044.15	-36392.7	-14660.8	13.5227	1.07004	0.0299999	-0.0587795
1044.17	-36392.6	-14660.6	13.542	1.06999	0.03	-0.0588563
1044.19	-36392.5	-14660.3	13.5601	1.07002	0.03	-0.058753
1044.2	-36392.4	-14660.1	13.5799	1.06994	0.03	-0.0597003
1044.22	-36392.4	-14660	13.5971	1.07024	0.03	-0.0607754
1044.24	-36392.3	-14659.7	13.6146	1.06713	0.03	-0.0620561
1044.25	-36392.2	-14659.5	13.6315	1.06375	0.03	-0.0611686
1044.27	-36392.1	-14659.3	13.6478	1.06024	0.03	-0.0600476
1044.29	-36392	-14659.1	13.6688	1.05997	0.03	-0.0588641
1044.3	-36391.9	-14658.9	13.6857	1.06001	0.03	-0.0588124
1044.32	-36391.9	-14658.7	13.7023	1.06	0.03	-0.0588278
1044.34	-36391.8	-14658.4	13.72	1.06	0.03	-0.0588235
1044.36	-36391.7	-14658.2	13.74	1.06	0.03	-0.0588235
1044.37	-36391.6	-14658	13.76	1.06	0.03	-0.0577342
1044.39	-36391.5	-14657.7	13.7777	1.05645	0.03	-0.055404
1044.41	-36391.4	-14657.6	13.7943	1.05312	0.03	-0.0533017
1044.42	-36391.4	-14657.4	13.8112	1.04991	0.03	-0.0534674
1044.44	-36391.2	-14657.1	13.8322	1.05004	0.03	-0.0558552
1044.46	-36391.2	-14656.9	13.8485	1.04999	0.03	-0.0579264
1044.47	-36391.1	-14656.7	13.8654	1.05	0.03	-0.0588631
1044.49	-36391	-14656.4	13.8829	1.05001	0.03	-0.0588015
1044.51	-36390.9	-14656.3	13.9001	1.04997	0.03	-0.058857
1044.53	-36390.8	-14656	13.9199	1.0501	0.03	-0.0587053
1044.54	-36390.7	-14655.8	13.9379	1.04946	0.03	-0.0573378
1044.56	-36390.7	-14655.6	13.9575	1.04586	0.03	-0.054784
1044.58	-36390.6	-14655.4	13.974	1.04239	0.03	-0.0517872
1044.59	-36390.5	-14655.1	13.9918	1.03969	0.03	-0.0512638
1044.61	-36390.4	-14654.9	14.0079	1.04008	0.03	-0.0531451
1044.63	-36390.3	-14654.7	14.0261	1.03998	0.03	-0.0563893
1044.64	-36390.2	-14654.4	14.0464	1.04	0.03	-0.058262
1044.66	-36390.1	-14654.3	14.0623	1.04001	0.03	-0.058881
1044.68	-36390	-14654	14.0796	1.03995	0.03	-0.0588589
1044.7	-36389.9	-14653.8	14.097	1.04023	0.03	-0.0585209
1044.71	-36389.9	-14653.6	14.1134	1.03891	0.03	-0.0570097
1044.73	-36389.8	-14653.4	14.1307	1.0352	0.03	-0.0541522
1044.75	-36389.7	-14653.1	14.1476	1.03151	0.03	-0.0510067
1044.76	-36389.6	-14652.9	14.166	1.02973	0.03	-0.0498099
1044.78	-36389.5	-14652.7	14.185	1.03006	0.03	-0.050977
1044.8	-36389.4	-14652.4	14.204	1.02998	0.03	-0.0540518
1044.81	-36389.4	-14652.3	14.2224	1.03	0.03	-0.0568667
1044.83	-36389.3	-14652	14.2393	1.03002	0.03	-0.0584649
1044.85	-36389.2	-14651.8	14.2566	1.02992	0.03	-0.0589634
1044.87	-36389.1	-14651.6	14.273	1.03032	0.03	-0.0583181
1044.88	-36389	-14651.3	14.2904	1.02809	0.03	-0.056526
1044.9	-36388.9	-14651.1	14.3076	1.02452	0.03	-0.0534029
1044.92	-36388.8	-14650.9	14.324	1.0209	0.03	-0.0507597
1044.93	-36388.7	-14650.6	14.3415	1.01983	0.03	-0.0491691
1044.95	-36388.6	-14650.4	14.3586	1.02005	0.03	-0.049629
1044.97	-36388.6	-14650.2	14.3746	1.01999	0.03	-0.0514875
1044.98	-36388.5	-14650	14.3951	1.02	0.03	-0.0547744
1045	-36388.4	-14649.7	14.413	1.02002	0.03	-0.057325
1045.02	-36388.3	-14649.5	14.4292	1.01993	0.03	-0.0587514
1045.04	-36388.2	-14649.3	14.4469	1.0202	0.03	-0.0580379
1045.05	-36388.1	-14649	14.4638	1.01734	0.03	-0.0560382
1045.07	-36388	-14648.9	14.4804	1.01395	0.0300001	-0.0528351
1045.09	-36387.9	-14648.6	14.497	1.01038	0.0299997	-0.0504095
1045.1	-36387.8	-14648.4	14.5146	1.00994	0.0300009	-0.0490879
1045.12	-36387.8	-14648.2	14.5313	1.01002	0.0299966	-0.0490131
1045.14	-36387.6	-14647.9	14.549	1.01	0.0300068	-0.0489981
1045.15	-36387.6	-14647.7	14.5657	1.01	0.0299739	-0.050019
1045.17	-36387.5	-14647.5	14.5823	1.01001	0.0300978	-0.0521036
1045.19	-36387.4	-14647.2	14.6	1.01	0.0266667	-0.0555556
1045.21	-36387.3	-14647	14.6167	1.01	0.0233333	-0.0566449
1045.22	-36387.2	-14646.8	14.6333	1.00667	0.02	-0.0555556
1045.24	-36387.1	-14646.5	14.651	1.00311	0.0164633	-0.0521034
1045.26	-36387	-14646.3	14.6676	0.999912	0.0131419	-0.0500196
1045.27	-36386.9	-14646.1	14.6844	1.00002	0.00979264	-0.0489958
1045.29	-36386.8	-14645.8	14.702	0.999989	0.00627848	-0.0490317
1045.31	-36386.7	-14645.6	14.7186	1	0.00288164	-0.0490154
1045.32	-36386.6	-14645.4	14.7354	1	-0.000152528	-0.0490242
1045.34	-36386.5	-14645.1	14.753	0.999998	5.6786e-05	-0.0489973
1045.36	-36386.5	-14644.9	14.7695	1.00001	-1.51673e-05	-0.0491089
1045.38	-36386.4	-14644.7	14.7864	0.999974	3.88091e-06	-0.0504532
1045.39	-36386.3	-14644.4	14.804	1.00013	-1.28779e-06	-0.0528898
1045.41	-36386.2	-14644.2	14.8205	0.999465	3.55287e-07	-0.0547138
1045.43	-36386.1	-14644	14.8375	0.995812	-1.32759e-07	-0.054048
1045.44	-36386	-14643.7	14.855	0.992185	2.43205e-07	-0.0515578
1045.46	-36385.9	-14643.5	14.8715	0.98973	-8.23353e-07	-0.0496573
1045.48	-36385.8	-14643.3	14.8885	0.990068	3.00108e-06	-0.0489554
1045.49	-36385.7	-14643	14.906	0.989979	-1.34976e-05	-0.0490399
1045.51	-36385.6	-14642.8	14.9224	0.990006	5.08739e-05	-0.0490097
1045.53	-36385.5	-14642.5	14.9396	0.989995	-0.000185582	-0.0490383
1045.55	-36385.4	-14642.3	14.957	0.990017	0.00103951	-0.0489434
1045.56	-36385.4	-14642.1	14.9734	0.989937	0.00494582	-0.0493812
1045.58	-36385.3	-14641.8	14.9906	0.990228	0.00716945	-0.0505684
1045.6	-36385.2	-14641.6	15.008	0.988687	0.00512762	-0.0518764
1045.61	-36385.1	-14641.4	15.0244	0.985112	0.0027424	-0.0519536
1045.63	-36385	-14641.1	15.0417	0.981442	0.00477053	-0.0506283
1045.65	-36384.9	-14640.9	15.0589	0.979713	0.00876874	-0.0494657
1045.66	-36384.8	-14640.7	15.0757	0.980076	0.0102351	-0.0488727
1045.68	-36384.7	-14640.4	15.0908	0.979982	0.00994448	-0.0494546
1045.7	-36384.6	-14640.1	15.1063	0.980007	0.0100155	-0.0517268
1045.72	-36384.5	-14639.9	15.1231	0.979993	0.00999556	-0.0564194
1045.73	-36384.4	-14639.7	15.1404	0.980021	0.0100022	-0.0622966
1045.75	-36384.3	-14639.4	15.1576	0.979915	0.00999471	-0.0673729
1045.77	-36384.2	-14639.2	15.174	0.980319	0.010019	-0.0700956
1045.78	-36384.1	-14639	15.1915	0.977848	0.00993663	-0.0723959
1045.8	-36384	-14638.7	15.2085	0.97433	0.0102522	-0.0737086
1045.82	-36384	-14638.5	15.225	0.970717	0.00788232	-0.075644
1045.83	-36383.8	-14638.2	15.2424	0.969866	0.00397128	-0.077062
1045.85	-36383.7	-14638	15.2598	0.970036	0.0028803	-0.0789178
1045.87	-36383.7	-14637.8	15.2732	0.96999	0.00604477	-0.081815
1045.89	-36383.6	-14637.5	15.2904	0.970003	0.0067762	-0.0870997
1045.9	-36383.5	-14637.3	15.3043	0.969995	0.00665369	-0.0936233
1045.92	-36383.4	-14637.1	15.3202	0.970015	0.00660836	-0.100727
1045.94	-36383.3	-14636.8	15.338	0.969959	0.00684365	-0.11342
1045.95	-36383.2	-14636.5	15.3547	0.970158	0.00368506	-0.135108
1045.97	-36383.1	-14636.3	15.3713	0.96712	0.00305341	-0.167564
1045.99	-36383	-14636	15.389	0.963553	0.00649898	-0.209792
1046	-36382.9	-14635.8	15.4057	0.960108	0.00681664	-0.25537
1046.02	-36382.8	-14635.6	15.4224	0.959972	0.00345474	-0.307957
1046.04	-36382.7	-14635.3	15.4367	0.96	0.00333333	-0.376906
1046.06	-36382.6	-14635.1	15.4533	0.96	0.00333333	-0.454248
1046.07	-36382.5	-14634.9	15.47	0.96	0.00333333	-0.537037
1046.09	-36382.4	-14634.6	15.4877	0.96	-0.000122092	-0.624772
1046.11	-36382.3	-14634.4	15.5043	0.960002	3.26399e-05	-0.703916
1046.12	-36382.2	-14634.1	15.5211	0.959992	-8.46761e-06	-0.785003
1046.14	-36382.1	-14633.8	15.5385	0.96006	4.20209e-06	-0.871343
1046.16	-36382	-14633.6	15.5514	0.959766	-1.12289e-06	-0.944667
1046.17	-36381.9	-14633.4	15.5653	0.956231	2.89409e-07	-1.00269
1046.19	-36381.8	-14633.1	15.5831	0.952648	-1.07747e-07	-1.04261
1046.21	-36381.7	-14632.9	15.5995	0.94979	2.87785e-08	-1.06535
1046.23	-36381.6	-14632.6	15.6164	0.950054	-7.36261e-09	-1.08094
1046.24	-36381.5	-14632.3	15.634	0.949982	2.43791e-09	-1.09479
1046.26	-36381.5	-14632.1	15.6507	0.950005	-6.53061e-10	-1.109
1046.28	-36381.4	-14631.9	15.6665	0.949999	1.74333e-10	-1.1232
1046.29	-36381.2	-14631.6	15.6805	0.950001	-4.42122e-11	-1.13714
1046.31	-36381.2	-14631.4	15.6983	0.949996	1.36715e-11	-1.14936
1046.33	-36381.1	-14631.2	15.7153	0.950013	-3.43423e-12	-1.15976
1046.34	-36380.9	-14630.9	15.7319	0.94994	1.02372e-12	-1.16832
1046.36	-36380.9	-14630.7	15.7443	0.950226	-2.7208e-13	-1.1733
1046.38	-36380.8	-14630.4	15.7593	0.949	6.44085e-14	-1.17449
1046.4	-36380.7	-14630.1	15.777	0.945259	-4.92733e-15	-1.17374
1046.41	-36380.6	-14629.9	15.7937	0.941751	-5.02287e-14	-1.17352
1046.43	-36380.5	-14629.6	15.8092	0.939737	1.99187e-13	-1.17446
1046.45	-36380.4	-14629.4	15.8243	0.940075	-8.48747e-13	-1.17401
1046.46	-36380.3	-14629.2	15.8412	0.93998	3.19276e-12	-1.17177
1046.48	-36380.2	-14628.9	15.8582	0.940004	-1.14048e-11	-1.16867
1046.5	-36380.1	-14628.6	15.876	0.94	4.73298e-11	-1.16702
1046.51	-36380	-14628.4	15.8901	0.939994	-1.77801e-10	-1.16661
1046.53	-36379.9	-14628.1	15.9061	0.940021	6.25541e-10	-1.16666
1046.55	-36379.8	-14627.9	15.9213	0.939915	-2.5535e-09	-1.16673
1046.57	-36379.7	-14627.7	15.936	0.940318	9.58451e-09	-1.16618
1046.58	-36379.6	-14627.4	15.9539	0.938089	-3.3049e-08	-1.16436
1046.6	-36379.5	-14627.1	15.9708	0.934517	1.33082e-07	-1.16125
1046.62	-36379.4	-14626.9	15.9877	0.930906	-4.99149e-07	-1.15858
1046.63	-36379.3	-14626.6	16.0023	0.929828	1.67409e-06	-1.15709
1046.65	-36379.2	-14626.4	16.0187	0.930061	-6.66436e-06	-1.1568
1046.67	-36379.1	-14626.1	16.0325	0.929932	2.49794e-05	-1.15694
1046.68	-36379	-14625.8	16.0493	0.930181	-8.04594e-05	-1.1562
1046.7	-36378.9	-14625.6	16.0635	0.927805	0.000317176	-1.1535
1046.72	-36378.8	-14625.4	16.0795	0.921771	-0.00267874	-1.14845
1046.74	-36378.7	-14625.1	16.0941	0.914347	-0.00343947	-1.14257
1046.75	-36378.6	-14624.8	16.1103	0.910494	-0.00335951	-1.13789
1046.77	-36378.5	-14624.6	16.1269	0.907228	-0.00312175	-1.13464
1046.79	-36378.4	-14624.3	16.1448	0.903936	-0.00615636	-1.13018
1046.8	-36378.3	-14624.1	16.1585	0.897335	-0.00977229	-1.1258
1046.82	-36378.2	-14623.9	16.1717	0.893713	-0.0101116	-1.12133
1046.84	-36378.1	-14623.5	16.1858	0.890114	-0.00987799	-1.11885
1046.85	-36378	-14623.3	16.2023	0.890026	-0.0132244	-1.1167
1046.87	-36377.9	-14623.1	16.219	0.887004	-0.0132697	-1.11355
1046.89	-36377.8	-14622.8	16.2367	0.88	-0.0166667	-1.10784
1046.91	-36377.7	-14622.5	16.25	0.873333	-0.02	-1.10131
1046.92	-36377.6	-14622.3	16.2633	0.866667	-0.0233333	-1.09368
1046.94	-36377.5	-14622	16.2775	0.855729	-0.023137	-1.07951
1046.96	-36377.4	-14621.8	16.2908	0.831429	-0.0200418	-1.05488
1046.97	-36377.3	-14621.5	16.3041	0.790539	-0.0234298	-1.01818
1046.99	-36377.2	-14621.2	16.3183	0.741	-0.023578	-0.971519
1047.01	-36377.1	-14621	16.3313	0.694398	-0.0268018	-0.923349
1047.02	-36377	-14620.8	16.3412	0.639152	-0.0269305	-0.867286
1047.04	-36376.9	-14620.4	16.3518	0.566498	-0.0303114	-0.796108
1047.06	-36376.8	-14620.2	16.3618	0.484675	-0.0299167	-0.717899
1047.08	-36376.7	-14620	16.3715	0.393932	-0.0300217	-0.633725
1047.09	-36376.5	-14619.7	16.3777	0.307122	-0.0299907	-0.546966
1047.11	-36376.5	-14619.5	16.3807	0.228535	-0.0300105	-0.468568
1047.13	-36376.4	-14619.2	16.3841	0.145639	-0.0299678	-0.385961
1047.14	-36376.2	-14618.9	16.388	0.0536936	-0.0301499	-0.300648
1047.16	-36376.2	-14618.7	16.3896	-0.0240035	-0.0293497	-0.228629
1047.18	-36376.1	-14618.4	16.3856	-0.0819548	-0.0253941	-0.170856
1047.19	-36375.9	-14618.1	16.3819	-0.121624	-0.023059	-0.131198
1047.21	-36375.9	-14617.9	16.3799	-0.142043	-0.0233423	-0.108629
1047.23	-36375.7	-14617.6	16.3791	-0.15486	-0.0235658	-0.0929988
1047.25	-36375.6	-14617.3	16.3752	-0.168693	-0.0220113	-0.079176
1047.26	-36375.5	-14617.1	16.372	-0.18339	-0.0197035	-0.0650719
1047.28	-36375.4	-14616.9	16.3685	-0.199426	-0.0198602	-0.0503304
1047.3	-36375.3	-14616.6	16.3651	-0.213218	-0.0212875	-0.0365132
1047.31	-36375.3	-14616.4	16.3618	-0.224861	-0.0248945	-0.0252525
1047.33	-36375.1	-14616.1	16.3583	-0.235135	-0.0285568	-0.0150625
1047.35	-36375	-14615.8	16.3552	-0.244047	-0.0302877	-0.00656651
1047.36	-36374.9	-14615.6	16.3498	-0.248949	-0.0299221	-0.000309013
1047.38	-36374.8	-14615.3	16.3445	-0.249916	-0.0300231	0.00531238
1047.4	-36374.7	-14615	16.3415	-0.25172	-0.0299744	0.0102407
1047.42	-36374.6	-14614.8	16.3379	-0.255195	-0.0300787	0.0147565
1047.43	-36374.5	-14614.5	16.3349	-0.259264	-0.0297329	0.0173412
1047.45	-36374.4	-14614.2	16.3288	-0.25825	-0.0319774	0.01701
1047.47	-36374.3	-14614	16.3247	-0.254493	-0.0354464	0.0142707
1047.48	-36374.2	-14613.7	16.3186	-0.250808	-0.0392052	0.0114323
1047.5	-36374.1	-14613.5	16.3144	-0.249808	-0.0401886	0.00999193
1047.52	-36374	-14613.3	16.3086	-0.250051	-0.03995	0.00976146
1047.53	-36373.9	-14613	16.304	-0.249989	-0.0400106	0.00981291
1047.55	-36373.8	-14612.7	16.3008	-0.250003	-0.0399971	0.00980149
1047.57	-36373.7	-14612.5	16.2974	-0.249999	-0.0400008	0.00980456
1047.59	-36373.6	-14612.2	16.2942	-0.25	-0.0399999	0.0098038
1047.6	-36373.5	-14611.9	16.2877	-0.25	-0.04	0.00980396
1047.62	-36373.4	-14611.7	16.2838	-0.25	-0.04	0.00980391
1047.64	-36373.3	-14611.4	16.2804	-0.25	-0.04	0.00980392
1047.65	-36373.2	-14611.2	16.277	-0.25	-0.04	0.00980392
1047.67	-36373.1	-14610.9	16.274	-0.25	-0.04	0.00980392
1047.69	-36373	-14610.6	16.267	-0.25	-0.04	0.00980392
1047.7	-36372.9	-14610.4	16.2635	-0.25	-0.04	0.00980392
1047.72	-36372.8	-14610.2	16.2602	-0.25	-0.04	0.00980392
1047.74	-36372.7	-14609.9	16.2567	-0.25	-0.04	0.00980392
1047.76	-36372.6	-14609.6	16.2533	-0.25	-0.04	0.00980392
1047.77	-36372.5	-14609.4	16.2467	-0.25	-0.04	0.00980392
1047.79	-36372.4	-14609.1	16.2432	-0.25	-0.04	0.00980392
1047.81	-36372.3	-14608.9	16.2398	-0.25	-0.04	0.00980392
1047.82	-36372.2	-14608.6	16.2365	-0.25	-0.04	0.00980392
1047.84	-36372.1	-14608.3	16.2326	-0.25	-0.04	0.00980392
1047.86	-36372	-14608.1	16.2262	-0.25	-0.04	0.00980392
1047.87	-36371.9	-14607.8	16.2227	-0.25	-0.04	0.00980392
1047.89	-36371.8	-14607.5	16.2157	-0.25	-0.0400001	0.00980392
1047.91	-36371.7	-14607.3	16.2128	-0.25	-0.0399995	0.00980392
1047.93	-36371.6	-14607.1	16.2093	-0.25	-0.0400019	0.00980392
1047.94	-36371.5	-14606.8	16.206	-0.25	-0.0399904	0.00980392
1047.96	-36371.4	-14606.6	16.2019	-0.25	-0.0400362	0.00980392
1047.98	-36371.3	-14606.3	16.1955	-0.25	-0.0398662	0.00980392
1047.99	-36371.2	-14606	16.1924	-0.25	-0.0407168	0.00980392
1048.01	-36371.1	-14605.8	16.189	-0.25	-0.0443299	0.00980392
1048.03	-36371	-14605.5	16.1858	-0.25	-0.0478485	0.00980392
1048.04	-36370.9	-14605.2	16.181	-0.25	-0.0503185	0.00980392
1048.06	-36370.8	-14605	16.1751	-0.25	-0.0499151	0.00980392
1048.08	-36370.7	-14604.8	16.1722	-0.25	-0.0500211	0.00980392
1048.1	-36370.6	-14604.5	16.1685	-0.25	-0.0499939	0.00980392
1048.11	-36370.5	-14604.3	16.1657	-0.25	-0.0500016	0.00980392
1048.13	-36370.4	-14604	16.1604	-0.25	-0.0499996	0.00980392
1048.15	-36370.3	-14603.7	16.155	-0.25	-0.0500001	0.00980392
1048.16	-36370.2	-14603.5	16.1503	-0.25	-0.05	0.00980392
1048.18	-36370.1	-14603.2	16.1447	-0.25	-0.05	0.00980392
1048.2	-36370	-14602.9	16.1417	-0.25	-0.05	0.00980392
1048.21	-36369.9	-14602.7	16.1381	-0.25	-0.05	0.00980391
1048.23	-36369.8	-14602.4	16.1351	-0.25	-0.05	0.00980395
1048.25	-36369.7	-14602.2	16.1293	-0.25	-0.05	0.00980382
1048.27	-36369.6	-14602	16.1244	-0.25	-0.05	0.00980432
1048.28	-36369.5	-14601.7	16.1213	-0.250001	-0.05	0.00980255
1048.3	-36369.4	-14601.4	16.1177	-0.249995	-0.05	0.00980944
1048.32	-36369.3	-14601.2	16.1149	-0.25002	-0.05	0.00978322
1048.33	-36369.2	-14600.9	16.1087	-0.249932	-0.05	0.00987334
1048.35	-36369.1	-14600.6	16.1041	-0.25027	-0.05	0.00914444
1048.37	-36369	-14600.4	16.1011	-0.247815	-0.05	0.00734782
1048.38	-36368.9	-14600.1	16.0974	-0.244188	-0.05	0.00405136
1048.4	-36368.8	-14599.9	16.0944	-0.240535	-0.05	0.00147917
1048.42	-36368.7	-14599.7	16.0881	-0.23987	-0.05	0.00014726
1048.44	-36368.6	-14599.4	16.0838	-0.240026	-0.05	-2.61714e-05
1048.45	-36368.5	-14599.1	16.0806	-0.239993	-0.05	7.0474e-06
1048.47	-36368.4	-14598.9	16.0772	-0.240002	-0.05	-1.85888e-06
1048.49	-36368.3	-14598.6	16.074	-0.24	-0.05	3.20084e-07
1048.5	-36368.2	-14598.4	16.0673	-0.24	-0.05	-8.11397e-08
1048.52	-36368.1	-14598.1	16.0639	-0.24	-0.0499999	3.56732e-09
1048.54	-36368	-14597.8	16.057	-0.24	-0.0500001	3.56394e-08
1048.55	-36367.9	-14597.6	16.0535	-0.24	-0.0499995	-1.47781e-07
1048.57	-36367.8	-14597.4	16.0502	-0.24	-0.0500019	5.55484e-07
1048.59	-36367.7	-14597.1	16.0467	-0.24	-0.05	5.09334e-16
1048.61	-36367.6	-14596.8	16.0433	-0.24	-0.05	0
1048.62	-36367.5	-14596.6	16.0367	-0.24	-0.05	0
1048.64	-36367.4	-14596.3	16.0332	-0.24	-0.0535525	-0.00012907
1048.66	-36367.3	-14596.1	16.0298	-0.24	-0.056884	-0.00597336
1048.67	-36367.2	-14595.8	16.0265	-0.24	-0.0600874	-0.0260991
1048.69	-36367.1	-14595.5	16.0226	-0.24	-0.0599566	-0.0853635
1048.71	-36367	-14595.3	16.0161	-0.24	-0.0600116	-0.18475
1048.72	-36366.9	-14595.1	16.013	-0.24	-0.059997	-0.321821
1048.74	-36366.8	-14594.8	16.0093	-0.24	-0.0600011	-0.481158
1048.76	-36366.7	-14594.6	16.0062	-0.24	-0.0599997	-0.641587
1048.78	-36366.6	-14594.3	16.0022	-0.24	-0.0600001	-0.829533
1048.79	-36366.5	-14594	15.9955	-0.24	-0.06	-1.04985
1048.81	-36366.5	-14593.8	15.9927	-0.24	-0.0599999	-1.25982
1048.83	-36366.4	-14593.5	15.9891	-0.24	-0.0600005	-1.45169
1048.84	-36366.2	-14593.2	15.9859	-0.24	-0.0599976	-1.62174
1048.86	-36366.2	-14593	15.9815	-0.24	-0.060009	-1.75723
1048.88	-36366.1	-14592.8	15.9753	-0.24	-0.0599669	-1.8848
1048.89	-36365.9	-14592.5	15.9722	-0.24	-0.060149	-2.00424
1048.91	-36365.9	-14592.3	15.9688	-0.24	-0.0592918	-2.10878
1048.93	-36365.8	-14592	15.9657	-0.24	-0.0545523	-2.20829
1048.95	-36365.6	-14591.7	15.9606	-0.24	-0.0461078	-2.30106
1048.96	-36365.6	-14591.5	15.955	-0.24	-0.0356946	-2.38287
1048.98	-36365.5	-14591.3	15.952	-0.24	-0.0266211	-2.46692
1049	-36365.4	-14591	15.9483	-0.24	-0.0215111	-2.54881
1049.01	-36365.3	-14590.8	15.9455	-0.24	-0.0184959	-2.61962
1049.03	-36365.2	-14590.5	15.9399	-0.24	-0.0150686	-2.68433
1049.05	-36365.1	-14590.2	15.9349	-0.24	-0.0112	-2.73731
1049.06	-36365	-14590	15.9299	-0.24	-0.0100586	-2.77659
1049.08	-36364.9	-14589.7	15.9245	-0.24	-0.00838492	-2.80733
1049.1	-36364.8	-14589.5	15.9214	-0.24	-0.00468675	-2.83194
1049.12	-36364.7	-14589.3	15.918	-0.24	-0.00110833	-2.85378
1049.13	-36364.6	-14589	15.9146	-0.24	0.000201412	-2.88092
1049.15	-36364.5	-14588.7	15.9112	-0.24	-5.52135e-05	-2.91359
1049.17	-36364.4	-14588.5	15.9078	-0.24	1.46484e-05	-2.95012
1049.18	-36364.3	-14588.2	15.9047	-0.24	-3.25511e-06	-2.98996
1049.2	-36364.2	-14588	15.8984	-0.24	8.85768e-07	-3.02432
1049.22	-36364.1	-14587.8	15.8945	-0.24	-2.34641e-07	-3.05022
1049.23	-36364	-14587.5	15.8883	-0.24	4.96778e-08	-3.07021
1049.25	-36363.9	-14587.2	15.8839	-0.24	-1.3439e-08	-3.08445
1049.27	-36363.8	-14587	15.8809	-0.24	3.55342e-09	-3.0949
1049.29	-36363.7	-14586.7	15.8772	-0.24	-6.98544e-10	-3.10246
1049.3	-36363.6	-14586.5	15.8742	-0.24	1.86838e-10	-3.10721
1049.32	-36363.5	-14586.2	15.8677	-0.24	-4.45544e-11	-3.11052
1049.34	-36363.4	-14585.9	15.8637	-0.24	-5.11302e-12	-3.11401
1049.35	-36363.3	-14585.7	15.8604	-0.24	5.0836e-11	-3.11637
1049.37	-36363.2	-14585.5	15.857	-0.24	-1.98252e-10	-3.11758
1049.39	-36363.1	-14585.2	15.8536	-0.24	4.0064e-10	-3.11766
1049.4	-36363	-14585	15.847	-0.24	-1.54462e-09	-3.11764
1049.42	-36362.9	-14584.7	15.8435	-0.24	5.77781e-09	-3.11767
1049.44	-36362.8	-14584.4	15.84	-0.24	0	-3.11656
1049.46	-36362.7	-14584.2	15.8367	-0.24	-2.0296e-17	-3.11438
1049.47	-36362.7	-14584	15.8333	-0.24	7.5888e-17	-3.11111
1049.49	-36362.5	-14583.7	15.8263	-0.24	-1.33049e-06	-3.10881
1049.51	-36362.4	-14583.4	15.8232	-0.24	5.07493e-06	-3.10664
1049.52	-36362.4	-14583.2	15.8198	-0.24	-1.8955e-05	-3.10439
1049.54	-36362.2	-14582.9	15.8163	-0.24	0.000153748	-3.10097
1049.56	-36362.2	-14582.7	15.8127	-0.24	0.00406276	-3.09889
1049.57	-36362.1	-14582.5	15.8061	-0.239999	0.0105858	-3.0967
1049.59	-36361.9	-14582.2	15.8028	-0.240007	0.0139082	-3.09423
1049.61	-36361.9	-14582	15.7994	-0.239973	0.0171283	-3.09101
1049.62	-36361.8	-14581.7	15.7962	-0.240102	0.0211283	-3.08905
1049.64	-36361.7	-14581.4	15.7918	-0.239483	0.0278135	-3.086
1049.66	-36361.6	-14581.2	15.7858	-0.242172	0.0306889	-3.07648
1049.68	-36361.5	-14581	15.7818	-0.263172	0.03414	-3.04762
1049.69	-36361.4	-14580.7	15.7756	-0.320603	0.0378728	-2.97882
1049.71	-36361.3	-14580.4	15.771	-0.439633	0.0400937	-2.87045
1049.73	-36361.2	-14580.2	15.7602	-0.595423	0.0406713	-2.72483
1049.74	-36361.1	-14579.9	15.7488	-0.758505	0.0448279	-2.56204
1049.76	-36361	-14579.7	15.7354	-0.912811	0.0469124	-2.39713
1049.78	-36360.9	-14579.4	15.7211	-1.11336	0.0466192	-2.19946
1049.8	-36360.8	-14579.1	15.7009	-1.35298	0.0466214	-1.97569
1049.81	-36360.7	-14578.9	15.6763	-1.57151	0.0469001	-1.76641
1049.83	-36360.6	-14578.7	15.647	-1.76514	0.0455276	-1.57504
1049.85	-36360.5	-14578.4	15.6161	-1.92558	0.0414167	-1.41108
1049.86	-36360.4	-14578.2	15.5835	-2.06042	0.0397545	-1.27697
1049.88	-36360.3	-14577.9	15.5451	-2.18746	0.0400591	-1.14698
1049.9	-36360.2	-14577.7	15.5054	-2.30691	0.0399834	-1.0274
1049.91	-36360.1	-14577.5	15.466	-2.4115	0.0400044	-0.923051
1049.93	-36360	-14577.2	15.4225	-2.51393	0.039999	-0.82285
1049.95	-36359.9	-14576.9	15.3774	-2.60356	0.0400003	-0.730882
1049.97	-36359.8	-14576.7	15.3352	-2.68484	0.0399999	-0.646631
1049.98	-36359.7	-14576.5	15.2876	-2.77223	0.04	-0.558781
1050	-36359.6	-14576.2	15.2397	-2.85683	0.0400001	-0.477555
1050.02	-36359.6	-14576	15.1916	-2.92705	0.0399996	-0.407769
1050.03	-36359.5	-14575.7	15.1388	-2.99229	0.0400012	-0.343747
1050.05	-36359.4	-14575.5	15.0878	-3.04484	0.0399953	-0.291689
1050.07	-36359.3	-14575.3	15.0383	-3.08085	0.0400177	-0.251078
1050.08	-36359.2	-14575	14.986	-3.11074	0.0399431	-0.218876
1050.1	-36359.1	-14574.8	14.9324	-3.13208	0.0402242	-0.193695
1050.12	-36359	-14574.6	14.8795	-3.15407	0.0376695	-0.171464
1050.14	-36358.9	-14574.3	14.8232	-3.1811	0.0337205	-0.142933
1050.15	-36358.8	-14574.1	14.7692	-3.21651	0.0332528	-0.109731
1050.17	-36358.7	-14573.9	14.7164	-3.25596	0.033288	-0.072359
1050.19	-36358.6	-14573.6	14.6599	-3.2986	0.0335212	-0.0334655
1050.2	-36358.5	-14573.4	14.6063	-3.33334	0.0302983	-0.0056312
1050.22	-36358.5	-14573.2	14.5503	-3.35762	0.0299229	0.00892843
1050.24	-36358.4	-14572.9	14.4901	-3.37575	0.0300098	0.0119959
1050.25	-36358.3	-14572.7	14.4333	-3.38932	0.0299974	0.0109971
1050.27	-36358.2	-14572.5	14.3768	-3.39948	0.0300007	0.00885065
1050.29	-36358.1	-14572.2	14.3167	-3.40667	0.03	0.00653595
1050.31	-36358	-14572	14.26	-3.41	0.03	0.0043573
1050.32	-36357.9	-14571.8	14.2033	-3.41333	0.03	0.0043573
1050.34	-36357.8	-14571.5	14.1432	-3.4169	0.03	0.00669091
1050.36	-36357.8	-14571.4	14.0867	-3.42009	0.03	0.00879697
1050.37	-36357.7	-14571.2	14.0299	-3.41998	0.03	0.00859146
1050.39	-36357.6	-14570.9	13.9695	-3.42002	0.03	0.00340162
1050.41	-36357.5	-14570.7	13.91	-3.41998	0.03	-0.00816925
1050.42	-36357.4	-14570.5	13.8527	-3.42006	0.03	-0.0252231
1050.44	-36357.3	-14570.2	13.7894	-3.41962	0.03	-0.0459001
1050.46	-36357.2	-14570	13.7336	-3.41606	0.03	-0.0626631
1050.48	-36357.2	-14569.8	13.6761	-3.41261	0.03	-0.076066
1050.49	-36357.1	-14569.6	13.6163	-3.40985	0.03	-0.0843406
1050.51	-36357	-14569.4	13.5603	-3.40954	0.03	-0.0891875
1050.53	-36356.9	-14569.2	13.5026	-3.4058	0.03	-0.0919156
1050.54	-36356.8	-14568.9	13.4429	-3.40214	0.03	-0.0902548
1050.56	-36356.7	-14568.8	13.387	-3.39992	0.03	-0.0796242
1050.58	-36356.7	-14568.5	13.329	-3.39927	0.03	-0.0577676
1050.59	-36356.6	-14568.3	13.2695	-3.39544	0.03	-0.0289245
1050.61	-36356.5	-14568.1	13.2137	-3.39193	0.03	0.00115045
1050.63	-36356.4	-14567.9	13.1555	-3.38993	0.03	0.0387605
1050.65	-36356.3	-14567.7	13.0963	-3.38897	0.03	0.090596
1050.66	-36356.3	-14567.5	13.0401	-3.38529	0.03	0.152584
1050.68	-36356.2	-14567.3	12.9833	-3.38162	0.03	0.223652
1050.7	-36356.1	-14567	12.9266	-3.37995	0.03	0.300848
1050.71	-36356	-14566.9	12.8704	-3.37878	0.03	0.384576
1050.73	-36355.9	-14566.7	12.8114	-3.375	0.03	0.488269
1050.75	-36355.8	-14566.4	12.7547	-3.37122	0.03	0.599452
1050.76	-36355.8	-14566.3	12.7008	-3.37005	0.03	0.703745
1050.78	-36355.7	-14566.1	12.6413	-3.36839	0.03	0.805017
1050.8	-36355.6	-14565.8	12.5829	-3.36468	0.0300001	0.894172
1050.82	-36355.5	-14565.7	12.5271	-3.36113	0.0299996	0.969276
1050.83	-36355.5	-14565.5	12.4679	-3.35973	0.0300013	1.04559
1050.85	-36355.4	-14565.3	12.4096	-3.36034	0.0299946	1.1144
1050.87	-36355.3	-14565.1	12.3538	-3.35803	0.0300202	1.16963
1050.88	-36355.2	-14564.9	12.2944	-3.35439	0.0299321	1.21216
1050.9	-36355.1	-14564.7	12.2361	-3.35073	0.0302701	1.24302
1050.92	-36355.1	-14564.5	12.1825	-3.34976	0.027815	1.26649
1050.93	-36355	-14564.3	12.1268	-3.35027	0.024188	1.28436
1050.95	-36354.9	-14564.1	12.0698	-3.34755	0.0205354	1.29492
1050.97	-36354.9	-14563.9	12.0138	-3.34417	0.0198699	1.29891
1050.99	-36354.8	-14563.7	11.9536	-3.34042	0.0200256	1.30223
1051	-36354.7	-14563.5	11.8993	-3.33991	0.0199931	1.30542
1051.02	-36354.6	-14563.4	11.8438	-3.33997	0.0200018	1.30983
1051.04	-36354.5	-14563.1	11.7836	-3.34015	0.0199997	1.31155
1051.05	-36354.5	-14563	11.7265	-3.33711	0.0200001	1.31072
1051.07	-36354.4	-14562.8	11.6702	-3.33376	0.02	1.30757
1051.09	-36354.3	-14562.6	11.6102	-3.33012	0.02	1.30511
1051.1	-36354.3	-14562.4	11.5532	-3.32997	0.02	1.30395
1051.12	-36354.2	-14562.3	11.4999	-3.33001	0.02	1.30392
1051.14	-36354.1	-14562	11.4433	-3.33	0.02	1.30392
1051.16	-36354.1	-14561.9	11.39	-3.33	0.02	1.30392
1051.17	-36354	-14561.7	11.3333	-3.33	0.02	1.30174
1051.19	-36353.9	-14561.5	11.2732	-3.33003	0.02	1.29583
1051.21	-36353.8	-14561.3	11.2167	-3.33384	0.02	1.28709
1051.22	-36353.8	-14561.2	11.1598	-3.34765	0.02	1.27951
1051.24	-36353.7	-14561	11.0998	-3.3655	0.02	1.27129
1051.26	-36353.6	-14560.8	11.0435	-3.38144	0.02	1.25966
1051.27	-36353.6	-14560.6	10.9863	-3.39121	0.02	1.23887
1051.29	-36353.5	-14560.4	10.9263	-3.40154	0.02	1.21048
1051.31	-36353.4	-14560.3	10.8702	-3.40749	0.02	1.18118
1051.33	-36353.4	-14560.1	10.8128	-3.41016	0.02	1.15308
1051.34	-36353.3	-14559.9	10.753	-3.40997	0.02	1.12718
1051.36	-36353.2	-14559.8	10.6969	-3.40991	0.02	1.105
1051.38	-36353.2	-14559.6	10.6393	-3.41043	0.02	1.08265
1051.39	-36353.1	-14559.4	10.5796	-3.41534	0.02	1.06095
1051.41	-36353	-14559.3	10.5237	-3.42842	0.02	1.04832
1051.43	-36353	-14559.1	10.4657	-3.44981	0.02	1.04471
1051.44	-36352.9	-14558.9	10.4062	-3.46995	0.02	1.04832
1051.46	-36352.8	-14558.8	10.3503	-3.48413	0.02	1.05291
1051.48	-36352.8	-14558.6	10.2923	-3.49277	0.02	1.05636
1051.5	-36352.7	-14558.4	10.2318	-3.4986	0.02	1.05969
1051.51	-36352.7	-14558.3	10.1724	-3.50005	0.02	1.06898
1051.53	-36352.6	-14558.1	10.1102	-3.50052	0.02	1.09394
1051.55	-36352.5	-14558	10.0492	-3.49658	0.02	1.14032
1051.56	-36352.5	-14557.8	9.99386	-3.48241	0.02	1.19821
1051.58	-36352.4	-14557.7	9.93498	-3.45422	0.0200001	1.26758
1051.6	-36352.3	-14557.5	9.87624	-3.41837	0.0199996	1.34588
1051.61	-36352.3	-14557.4	9.82044	-3.3866	0.0200014	1.43977
1051.63	-36352.2	-14557.2	9.7615	-3.3474	0.019995	1.55955
1051.65	-36352.2	-14557	9.70262	-3.29193	0.0200206	1.67907
1051.67	-36352.1	-14556.9	9.64892	-3.21671	0.0199226	1.77825
1051.68	-36352	-14556.7	9.59304	-3.13889	0.0202668	1.86507
1051.7	-36352	-14556.6	9.54051	-3.06537	0.0180227	1.94641
1051.72	-36351.9	-14556.4	9.49111	-2.97555	0.0145536	2.02262
1051.73	-36351.9	-14556.3	9.44107	-2.8567	0.0107948	2.09608
1051.75	-36351.8	-14556.1	9.39322	-2.73856	0.00981139	2.14517
1051.77	-36351.8	-14556	9.34964	-2.63168	0.01005	2.16601
1051.78	-36351.7	-14555.8	9.30387	-2.52353	0.00998942	2.16413
1051.8	-36351.6	-14555.7	9.2625	-2.43483	0.0100029	2.14857
1051.82	-36351.6	-14555.6	9.2227	-2.35809	0.00999924	2.12491
1051.84	-36351.5	-14555.4	9.18363	-2.28054	0.0100001	2.08956
1051.85	-36351.5	-14555.2	9.14349	-2.20473	0.00999996	2.05291
1051.87	-36351.4	-14555.1	9.10661	-2.15123	0.01	2.02033
1051.89	-36351.3	-14554.9	9.06773	-2.1078	0.00999998	1.9949
1051.9	-36351.3	-14554.8	9.03377	-2.07637	0.0100001	1.97577
1051.92	-36351.2	-14554.7	9.00075	-2.0525	0.00999978	1.96124
1051.94	-36351.2	-14554.5	8.96538	-2.03415	0.0100004	1.94933
1051.95	-36351.1	-14554.4	8.93192	-2.02381	0.0099983	1.94355
1051.97	-36351.1	-14554.3	8.8987	-2.01693	0.0100064	1.94126
1051.99	-36351	-14554.1	8.86333	-2.01333	0.01	1.94009
1052.01	-36350.9	-14554	8.83	-2.00667	0.01	1.93791
1052.02	-36350.9	-14553.8	8.79667	-2.00333	0.00666667	1.93464
1052.04	-36350.8	-14553.7	8.7613	-1.99989	0.00309988	1.93236
1052.06	-36350.8	-14553.6	8.72808	-2.00003	-5.57028e-05	1.93135
1052.07	-36350.7	-14553.4	8.69462	-1.99999	-9.87738e-05	1.93138
1052.09	-36350.7	-14553.3	8.65927	-2	-0.00377541	1.93137
1052.11	-36350.6	-14553.1	8.62616	-2	-0.00710396	1.93138
1052.12	-36350.6	-14553	8.59255	-1.99999	-0.0101562	1.93136
1052.14	-36350.5	-14552.8	8.55726	-2.00005	-0.00994182	1.93144
1052.16	-36350.5	-14552.7	8.52424	-1.99982	-0.0100156	1.93291
1052.18	-36350.4	-14552.6	8.49047	-2.00073	-0.00999588	1.93819
1052.19	-36350.4	-14552.4	8.45527	-2.00904	-0.0100021	1.95004
1052.21	-36350.3	-14552.3	8.42228	-2.02498	-0.00999679	1.96723
1052.23	-36350.3	-14552.2	8.38852	-2.04843	-0.0100107	1.98802
1052.24	-36350.2	-14552	8.35257	-2.07065	-0.00995001	2.01259
1052.26	-36350.2	-14551.9	8.31601	-2.09799	-0.0101886	2.03897
1052.28	-36350.1	-14551.8	8.27862	-2.13183	-0.00920516	2.07271
1052.29	-36350.1	-14551.7	8.24009	-2.17388	-0.00544639	2.11003
1052.31	-36350	-14551.5	8.20397	-2.20867	-0.00197729	2.14453
1052.33	-36349.9	-14551.4	8.16629	-2.24091	0.00026678	2.17479
1052.35	-36349.9	-14551.3	8.12794	-2.26532	-7.73979e-05	2.20046
1052.36	-36349.9	-14551.2	8.0918	-2.28573	2.07302e-05	2.22265
1052.38	-36349.8	-14551	8.05403	-2.31031	-5.52278e-06	2.24671
1052.4	-36349.7	-14550.9	8.0124	-2.33993	1.35239e-06	2.27415
1052.41	-36349.7	-14550.8	7.97117	-2.36875	-3.82067e-07	2.30018
1052.43	-36349.7	-14550.6	7.93008	-2.38907	9.20649e-08	2.3204
1052.45	-36349.6	-14550.5	7.88849	-2.40268	-2.57741e-08	2.33442
1052.46	-36349.6	-14550.4	7.84915	-2.41066	6.8544e-09	2.34248
1052.48	-36349.5	-14550.3	7.80748	-2.41506	-1.61828e-09	2.34833
1052.5	-36349.5	-14550.1	7.76615	-2.42002	4.47754e-10	2.34879
1052.52	-36349.4	-14550	7.7269	-2.41253	-1.18944e-10	2.34001
1052.53	-36349.4	-14549.9	7.6846	-2.38562	2.73602e-11	2.3094
1052.55	-36349.3	-14549.8	7.64618	-2.32809	-7.50054e-12	2.25328
1052.57	-36349.3	-14549.7	7.60767	-2.24329	1.99086e-12	2.17722
1052.58	-36349.2	-14549.5	7.56798	-2.1449	-4.45536e-13	2.07796
1052.6	-36349.2	-14549.4	7.53009	-2.03228	1.33687e-13	1.96607
1052.62	-36349.1	-14549.3	7.49877	-1.90331	-8.19611e-14	1.83339
1052.63	-36349.1	-14549.2	7.46733	-1.7229	1.6808e-13	1.66606
1052.65	-36349	-14549.1	7.43913	-1.53716	-6.37806e-13	1.49148
1052.67	-36349	-14549	7.41536	-1.36866	2.38286e-12	1.32781
1052.69	-36348.9	-14548.9	7.39342	-1.20713	-7.19676e-12	1.16478
1052.7	-36348.9	-14548.7	7.37618	-1.05545	2.81303e-11	1.00452
1052.72	-36348.8	-14548.6	7.35954	-0.874845	-1.0532e-10	0.836852
1052.74	-36348.8	-14548.5	7.34479	-0.678512	2.82891e-10	0.652363
1052.75	-36348.8	-14548.4	7.33433	-0.512773	-1.0976e-09	0.498229
1052.77	-36348.7	-14548.3	7.32726	-0.395452	4.10745e-09	0.3765
1052.79	-36348.7	-14548.1	7.32352	-0.298248	-8.27691e-09	0.280382
1052.8	-36348.6	-14548	7.3202	-0.229977	3.19048e-08	0.211435
1052.82	-36348.6	-14547.9	7.31686	-0.179275	-1.19342e-07	0.160616
1052.84	-36348.5	-14547.8	7.31333	-0.14	-1.09389e-16	0.119826
1052.86	-36348.5	-14547.7	7.31	-0.11	0	0.0915033
1052.87	-36348.4	-14547.6	7.31	-0.09	0	0.0697168
1052.89	-36348.4	-14547.5	7.31002	-0.0723705	2.74816e-05	0.0525293
1052.91	-36348.3	-14547.3	7.30989	-0.0594779	-0.000105502	0.0408019
1052.92	-36348.3	-14547.2	7.30645	-0.0529229	-0.003561	0.0322785
1052.94	-36348.3	-14547.1	7.30288	-0.0461443	-0.00706041	0.0265821
1052.96	-36348.2	-14547	7.29984	-0.0426999	-0.0103912	0.0212347
1052.97	-36348.2	-14546.9	7.30004	-0.0360654	-0.013728	0.0168702
1052.99	-36348.1	-14546.7	7.29998	-0.0327101	-0.0173667	0.0124956
1053.01	-36348.1	-14546.6	7.3	-0.0297734	-0.0202061	0.0106451
1053.03	-36348	-14546.5	7.3	-0.030058	-0.0199473	0.00974437
1053.04	-36348	-14546.4	7.3	-0.0299809	-0.0200175	0.00982359
1053.06	-36347.9	-14546.3	7.3	-0.0300049	-0.0199953	0.00979884
1053.08	-36347.9	-14546.2	7.3	-0.0299994	-0.0200012	0.00980457
1053.09	-36347.9	-14546.1	7.3	-0.0299972	-0.0199996	0.00980675
1053.11	-36347.8	-14545.9	7.3	-0.0300119	-0.0200001	0.00979178
1053.13	-36347.8	-14545.8	7.3	-0.029956	-0.02	0.00984893
1053.14	-36347.7	-14545.7	7.3	-0.0301981	-0.0200001	0.00955337
1053.16	-36347.7	-14545.6	7.3	-0.0291067	-0.0199997	0.00810958
1053.18	-36347.6	-14545.5	7.3	-0.0254033	-0.020001	0.00533146
1053.2	-36347.6	-14545.3	7.30002	-0.02173	-0.0199956	0.00217986
1053.21	-36347.5	-14545.2	7.29994	-0.0197198	-0.0200165	0.000508311
1053.23	-36347.5	-14545.1	7.30023	-0.0200686	-0.0199405	-7.02066e-05
1053.25	-36347.4	-14545	7.29869	-0.0199805	-0.0202521	1.99552e-05
1053.26	-36347.4	-14544.9	7.29511	-0.0200052	-0.0187045	-5.31199e-06
1053.28	-36347.3	-14544.8	7.29144	-0.0199987	-0.015	1.28001e-06
1053.3	-36347.3	-14544.7	7.28971	-0.0200004	-0.0112955	-3.58345e-07
1053.31	-36347.3	-14544.6	7.29008	-0.0199999	-0.00974786	9.52987e-08
1053.33	-36347.2	-14544.5	7.28998	-0.02	-0.0100595	-2.24994e-08
1053.35	-36347.2	-14544.3	7.29	-0.02	-0.00998353	6.22525e-09
1053.37	-36347.1	-14544.2	7.29	-0.02	-0.0100044	-1.65372e-09
1053.38	-36347.1	-14544.1	7.29	-0.02	-0.00999899	3.80396e-10
1053.4	-36347	-14544	7.29	-0.02	-0.0100003	-1.04279e-10
1053.42	-36347	-14543.9	7.29	-0.02	-0.00999993	2.76656e-11
1053.43	-36347	-14543.8	7.29	-0.02	-0.01	-6.14775e-12
1053.45	-36346.9	-14543.6	7.29	-0.02	-0.01	1.6729e-12
1053.47	-36346.9	-14543.5	7.29	-0.02	-0.01	-4.43154e-13
1053.48	-36346.8	-14543.4	7.29	-0.02	-0.01	9.38237e-14
1053.5	-36346.8	-14543.3	7.29	-0.02	-0.01	-2.53815e-14
1053.52	-36346.7	-14543.2	7.29	-0.02	-0.01	6.71136e-15
1053.54	-36346.7	-14543.1	7.29	-0.02	-0.01	-1.31996e-15
1053.55	-36346.6	-14542.9	7.29	-0.02	-0.01	3.55443e-16
1053.57	-36346.6	-14542.8	7.29	-0.02	-0.01	-9.37773e-17
1053.59	-36346.5	-14542.7	7.29	-0.02	-0.01	1.62099e-17
1053.6	-36346.5	-14542.6	7.29	-0.02	-0.01	-4.35005e-18
1053.62	-36346.5	-14542.5	7.29001	-0.02	-0.01	1.14451e-18
1053.64	-36346.4	-14542.4	7.28998	-0.02	-0.01	-1.46265e-19
1053.65	-36346.4	-14542.2	7.29009	-0.02	-0.01	3.91605e-20
1053.67	-36346.3	-14542.1	7.28689	-0.02	-0.01	-1.02667e-20
1053.69	-36346.3	-14542	7.28333	-0.02	-0.01	0
1053.71	-36346.2	-14541.9	7.28	-0.02	-0.01	1.56621e-31
1053.72	-36346.2	-14541.8	7.28	-0.02	-0.01	-4.08969e-32
1053.74	-36346.1	-14541.7	7.27999	-0.02	-0.01	4.51252e-23
1053.76	-36346.1	-14541.5	7.28	-0.02	-0.01	-1.39825e-23
1053.77	-36346	-14541.4	7.28	-0.02	-0.01	1.0799e-23
1053.79	-36346	-14541.3	7.28	-0.02	-0.01	-6.18399e-23
1053.81	-36346	-14541.2	7.28	-0.02	-0.01	2.29619e-22
1053.82	-36345.9	-14541.1	7.28	-0.02	-0.00999999	-8.54225e-22
1053.84	-36345.9	-14541	7.28	-0.02	-0.01	4.94128e-21
1053.86	-36345.8	-14540.9	7.28	-0.02	-0.00999987	-1.87287e-20
1053.88	-36345.8	-14540.8	7.28	-0.02	-0.0100005	6.95502e-20
1053.89	-36345.7	-14540.6	7.28	-0.02	-0.0099975	-3.5363e-19
1053.91	-36345.7	-14540.5	7.28	-0.02	-0.0100095	1.33738e-18
1053.93	-36345.7	-14540.4	7.28	-0.02	-0.00996505	-4.94368e-18
1053.94	-36345.6	-14540.3	7.28	-0.02	-0.0101651	2.33503e-17
1053.96	-36345.5	-14540.2	7.28	-0.02	-0.00929194	-8.8147e-17
1053.98	-36345.5	-14540.1	7.28	-0.02	-0.00560667	3.23932e-16
1053.99	-36345.5	-14539.9	7.28	-0.02	-0.00195569	-1.45773e-15
1054.01	-36345.4	-14539.8	7.28	-0.02	0.000280653	5.49456e-15
1054.03	-36345.4	-14539.7	7.28002	-0.02	-6.96963e-05	-2.00435e-14
1054.05	-36345.3	-14539.6	7.27993	-0.02	2.0213e-05	8.71364e-14
1054.06	-36345.3	-14539.5	7.28026	-0.02	-5.38686e-06	-3.28016e-13
1054.08	-36345.2	-14539.4	7.27878	-0.02	1.32584e-06	1.18552e-12
1054.1	-36345.2	-14539.3	7.27507	-0.02	-4.03138e-07	-5.0214e-12
1054.11	-36345.2	-14539.1	7.27153	-0.02	2.05771e-07	1.88816e-11
1054.13	-36345.1	-14539	7.26975	-0.02	-4.02533e-07	-6.7445e-11
1054.15	-36345.1	-14538.9	7.27007	-0.02	1.57742e-06	2.79895e-10
1054.16	-36345	-14538.8	7.26998	-0.02	-5.90229e-06	-1.05146e-09
1054.18	-36345	-14538.7	7.27	-0.02	2.07597e-05	3.69927e-09
1054.2	-36344.9	-14538.6	7.27	-0.02	-8.47409e-05	-1.51007e-08
1054.22	-36344.9	-14538.4	7.27	-0.02	0.000318072	5.668e-08
1054.23	-36344.8	-14538.3	7.27	-0.02	-0.00191057	-1.95442e-07
1054.25	-36344.8	-14538.2	7.27	-0.02	-0.00548465	7.87009e-07
1054.27	-36344.7	-14538.1	7.27	-0.02	-0.00908765	-2.95182e-06
1054.28	-36344.7	-14538	7.27	-0.02	-0.0101936	9.9001e-06
1054.3	-36344.7	-14537.9	7.27	-0.02	-0.00985444	-3.94111e-05
1054.32	-36344.6	-14537.8	7.27	-0.02	-0.0103859	0.000147721
1054.33	-36344.6	-14537.6	7.27	-0.02	-0.00738746	-0.00185449
1054.35	-36344.5	-14537.5	7.27	-0.02	-0.00648547	-0.0125553
1054.37	-36344.5	-14537.4	7.27	-0.02	-0.00671568	-0.042878
1054.39	-36344.4	-14537.3	7.27	-0.02	-0.00665369	-0.105015
1054.4	-36344.4	-14537.2	7.27	-0.02	-0.00668317	-0.188125
1054.42	-36344.3	-14537.1	7.27	-0.02	-0.0066137	-0.27788
1054.44	-36344.3	-14537	7.27	-0.02	-0.00680725	-0.369053
1054.45	-36344.2	-14536.8	7.27	-0.02	-0.00383178	-0.446877
1054.47	-36344.2	-14536.7	7.27001	-0.02	-0.000213092	-0.518621
1054.49	-36344.2	-14536.6	7.26998	-0.02	2.65389e-05	-0.592689
1054.5	-36344.1	-14536.5	7.27009	-0.02	-7.10543e-06	-0.660774
1054.52	-36344.1	-14536.4	7.26689	-0.02	1.86283e-06	-0.720039
1054.54	-36344	-14536.3	7.26333	-0.02	0	-0.771242
1054.56	-36344	-14536.1	7.26	-0.02	0	-0.808279
1054.57	-36343.9	-14536	7.26	-0.02	7.4149e-18	-0.836601
1054.59	-36343.9	-14535.9	7.25999	-0.02	-8.08953e-09	-0.859566
1054.61	-36343.8	-14535.8	7.26	-0.02	2.16265e-09	-0.878009
1054.62	-36343.8	-14535.7	7.26	-0.02	-5.61046e-10	-0.900251
1054.64	-36343.8	-14535.6	7.26	-0.02	2.78421e-10	-0.930878
1054.66	-36343.7	-14535.4	7.26	-0.02	-7.44004e-11	-0.964864
1054.67	-36343.7	-14535.3	7.26	-0.02	1.91756e-11	-0.999722
1054.69	-36343.6	-14535.2	7.26	-0.02	-7.13906e-12	-1.03274
1054.71	-36343.6	-14535.1	7.26	-0.02	1.9068e-12	-1.06151
1054.73	-36343.5	-14535	7.26	-0.02	-4.87823e-13	-1.0923
1054.74	-36343.5	-14534.9	7.26	-0.02	1.61488e-13	-1.13323
1054.76	-36343.4	-14534.8	7.26	-0.02	-4.31096e-14	-1.18106
1054.78	-36343.4	-14534.7	7.26	-0.02	1.09358e-14	-1.23845
1054.79	-36343.4	-14534.5	7.26	-0.02	-3.39513e-15	-1.29598
1054.81	-36343.3	-14534.4	7.26	-0.02	9.05799e-16	-1.34239
1054.83	-36343.3	-14534.3	7.26	-0.02	-2.27537e-16	-1.38013
1054.84	-36343.2	-14534.2	7.26	-0.02	6.78428e-17	-1.41455
1054.86	-36343.2	-14534.1	7.26	-0.02	-1.80881e-17	-1.44568
1054.88	-36343.1	-14534	7.26	-0.02	4.49192e-18	-1.47737
1054.9	-36343.1	-14533.8	7.26	-0.02	-1.3027e-18	-1.50474
1054.91	-36343	-14533.7	7.26002	-0.02	3.47064e-19	-1.52586
1054.93	-36343	-14533.6	7.25994	-0.02	-8.50215e-20	-1.54726
1054.95	-36343	-14533.5	7.26025	-0.02	2.41661e-20	-1.57202
1054.96	-36342.9	-14533.4	7.2587	-0.02	-6.43294e-21	-1.59842
1054.98	-36342.9	-14533.3	7.255	-0.02	1.55017e-21	-1.62425
1055	-36342.8	-14533.1	7.2513	-0.02	-4.34222e-22	-1.64468
1055.01	-36342.8	-14533	7.24975	-0.02	1.1638e-22	-1.65774
1055.03	-36342.7	-14532.9	7.25006	-0.02	-3.06639e-23	-1.6663
1055.05	-36342.7	-14532.8	7.24998	-0.02	2.14859e-23	-1.67213
1055.07	-36342.6	-14532.7	7.25	-0.02	-5.43522e-23	-1.6776
1055.08	-36342.6	-14532.6	7.25	-0.02	1.80971e-22	-1.68765
1055.1	-36342.5	-14532.5	7.25	-0.02	-7.27006e-22	-1.70401
1055.12	-36342.5	-14532.3	7.25	-0.02	2.72633e-21	-1.7274
1055.13	-36342.5	-14532.2	7.25	-0.02	-9.14372e-21	-1.75759
1055.15	-36342.4	-14532.1	7.25	-0.02	3.64e-20	-1.7881
1055.17	-36342.4	-14532	7.25	-0.02	-1.36435e-19	-1.81431
1055.18	-36342.3	-14531.9	7.25	-0.02	4.3946e-19	-1.8373
1055.2	-36342.3	-14531.8	7.25	-0.02	-1.73238e-18	-1.85498
1055.22	-36342.2	-14531.7	7.25	-0.02	6.4895e-18	-1.86852
1055.24	-36342.2	-14531.6	7.25	-0.0199999	-1.96034e-17	-1.8805
1055.25	-36342.1	-14531.4	7.25	-0.0200006	7.66258e-17	-1.88965
1055.27	-36342.1	-14531.3	7.25	-0.0199979	-2.86887e-16	-1.89746
1055.29	-36342.1	-14531.2	7.25	-0.0200056	7.70583e-16	-1.90355
1055.3	-36342	-14531.1	7.25	-0.0199782	-2.98982e-15	-1.90803
1055.32	-36342	-14531	7.25	-0.0200815	1.11885e-14	-1.91147
1055.34	-36341.9	-14530.9	7.25001	-0.0198357	-2.25459e-14	-1.91196
1055.35	-36341.9	-14530.7	7.24997	-0.0289703	8.69073e-14	-1.90203
1055.37	-36341.8	-14530.6	7.2501	-0.060209	-3.25082e-13	-1.869
1055.39	-36341.8	-14530.5	7.24667	-0.133333	-2.97972e-22	-1.80283
1055.41	-36341.7	-14530.4	7.24333	-0.226667	1.14193e-21	-1.71786
1055.42	-36341.7	-14530.3	7.23667	-0.323333	0	-1.62745
1055.44	-36341.7	-14530.2	7.22959	-0.414975	7.48587e-11	-1.53757
1055.46	-36341.6	-14530	7.22297	-0.490772	-2.85535e-10	-1.46204
1055.47	-36341.6	-14529.9	7.21617	-0.561088	1.06648e-09	-1.39119
1055.49	-36341.5	-14529.8	7.20517	-0.638798	-8.34508e-09	-1.31983
1055.51	-36341.5	-14529.7	7.19176	-0.707836	3.1718e-08	-1.25659
1055.52	-36341.4	-14529.6	7.17836	-0.769959	-1.18193e-07	-1.20076
1055.54	-36341.4	-14529.5	7.16423	-0.817226	6.8377e-07	-1.15395
1055.56	-36341.3	-14529.4	7.15104	-0.852438	-2.59168e-06	-1.11996
1055.58	-36341.3	-14529.3	7.1375	-0.881013	9.62437e-06	-1.09211
1055.59	-36341.3	-14529.1	7.12357	-0.90077	-4.89353e-05	-1.06628
1055.61	-36341.2	-14529	7.10973	-0.917307	0.000185067	-1.04349
1055.63	-36341.2	-14528.9	7.09247	-0.939884	-0.000736191	-1.01538
1055.64	-36341.1	-14528.8	7.075	-0.973968	-0.00364613	-0.979004
1055.66	-36341.1	-14528.7	7.05848	-1.01077	-0.00346366	-0.93885
1055.68	-36341	-14528.6	7.04165	-1.04763	-0.00241128	-0.897751
1055.69	-36341	-14528.5	7.02309	-1.07999	0.000395991	-0.862101
1055.71	-36340.9	-14528.4	7.003	-1.10664	-0.000105576	-0.836103
1055.73	-36340.9	-14528.3	6.98251	-1.13814	2.6209e-05	-0.811901
1055.75	-36340.9	-14528.1	6.96175	-1.17881	-7.56073e-06	-0.780614
1055.76	-36340.8	-14528	6.94123	-1.23388	1.85223e-06	-0.735924
1055.78	-36340.8	-14527.9	6.92073	-1.2972	-5.26697e-07	-0.679776
1055.8	-36340.7	-14527.8	6.89919	-1.35524	1.41062e-07	-0.626848
1055.81	-36340.7	-14527.7	6.87611	-1.39998	-3.75489e-08	-0.581515
1055.83	-36340.7	-14527.6	6.84998	-1.43543	9.04375e-09	-0.54282
1055.85	-36340.6	-14527.5	6.82399	-1.46714	-2.51432e-09	-0.506113
1055.86	-36340.6	-14527.4	6.80025	-1.50232	5.93788e-10	-0.468786
1055.88	-36340.5	-14527.3	6.77634	-1.53512	-1.64995e-10	-0.432955
1055.9	-36340.5	-14527.2	6.75143	-1.56135	4.64601e-11	-0.404718
1055.92	-36340.4	-14527	6.72324	-1.58026	-1.97941e-11	-0.379371
1055.93	-36340.4	-14527	6.69595	-1.60123	4.20452e-11	-0.353788
1055.95	-36340.4	-14526.8	6.66952	-1.62655	-1.48109e-10	-0.32499
1055.97	-36340.3	-14526.7	6.64198	-1.6576	4.94457e-10	-0.292872
1055.98	-36340.3	-14526.6	6.6118	-1.68406	-1.96777e-09	-0.268415
1056	-36340.2	-14526.5	6.5849	-1.70241	7.37547e-09	-0.256175
1056.02	-36340.2	-14526.4	6.55397	-1.71456	-2.37565e-08	-0.255923
1056.03	-36340.2	-14526.3	6.52629	-1.72219	9.36498e-08	-0.261919
1056.05	-36340.1	-14526.2	6.4971	-1.72571	-3.50812e-07	-0.268933
1056.07	-36340.1	-14526.1	6.46836	-1.73191	1.05973e-06	-0.271533
1056.09	-36340	-14526	6.43866	-1.741	-4.14227e-06	-0.266506
1056.1	-36340	-14525.9	6.40876	-1.75909	1.55087e-05	-0.25208
1056.12	-36340	-14525.8	6.37704	-1.7863	-4.16565e-05	-0.226773
1056.14	-36339.9	-14525.7	6.34679	-1.81948	0.000161625	-0.195666
1056.15	-36339.9	-14525.6	6.31699	-1.84998	-0.00289468	-0.160187
1056.17	-36339.8	-14525.5	6.28416	-1.87711	-0.00623541	-0.121351
1056.19	-36339.8	-14525.4	6.2486	-1.8989	-0.00987862	-0.0797712
1056.2	-36339.8	-14525.3	6.21845	-1.91575	-0.0100316	-0.0375857
1056.22	-36339.7	-14525.2	6.18667	-1.93	-0.01	0.0185185
1056.24	-36339.7	-14525.1	6.15667	-1.94	-0.01	0.104575
1056.26	-36339.7	-14525	6.12333	-1.95	-0.01	0.22549
1056.27	-36339.6	-14524.9	6.08797	-1.95708	-0.01	0.38422
1056.29	-36339.6	-14524.8	6.05475	-1.96362	-0.00999942	0.540732
1056.31	-36339.5	-14524.7	6.02128	-1.96685	-0.0100023	0.706812
1056.32	-36339.5	-14524.6	5.98594	-1.97042	-0.00998184	0.903926
1056.34	-36339.5	-14524.5	5.95283	-1.9737	-0.0100691	1.10702
1056.36	-36339.4	-14524.4	5.91922	-1.97714	-0.00973615	1.31379
1056.37	-36339.4	-14524.3	5.88393	-1.98023	-0.00603098	1.49994
1056.39	-36339.4	-14524.3	5.85091	-1.97994	-0.00266584	1.63812
1056.41	-36339.3	-14524.2	5.81714	-1.98002	0.000205294	1.74497
1056.43	-36339.3	-14524.1	5.78193	-1.97999	-6.57946e-05	1.82867
1056.44	-36339.3	-14524	5.74898	-1.98004	9.42194e-06	1.88673
1056.46	-36339.2	-14523.9	5.71506	-1.97987	2.77708e-05	1.93149
1056.48	-36339.2	-14523.8	5.67995	-1.98072	-0.000151522	1.96825
1056.49	-36339.1	-14523.7	5.64705	-1.98432	0.000661827	1.99532
1056.51	-36339.1	-14523.6	5.61297	-1.9879	0.00456194	2.01651
1056.53	-36339.1	-14523.5	5.57795	-1.99007	0.00713941	2.0323
1056.54	-36339	-14523.4	5.54518	-1.99098	0.00576331	2.04404
1056.56	-36339	-14523.3	5.51066	-1.99381	0.00184139	2.05311
1056.58	-36339	-14523.3	5.47716	-1.99243	-0.000298123	2.05734
1056.6	-36338.9	-14523.2	5.44767	-1.98727	7.9849e-05	2.05581
1056.61	-36338.9	-14523.1	5.41805	-1.98158	-2.12728e-05	2.05346
1056.63	-36338.9	-14523	5.38566	-1.97885	5.20915e-06	2.05183
1056.65	-36338.8	-14522.9	5.35089	-1.97377	-1.47166e-06	2.05007
1056.66	-36338.8	-14522.8	5.31675	-1.96671	3.54618e-07	2.04529
1056.68	-36338.8	-14522.8	5.28207	-1.95936	-9.92773e-08	2.03981
1056.7	-36338.7	-14522.7	5.2493	-1.95572	2.64011e-08	2.03732
1056.71	-36338.7	-14522.6	5.21456	-1.95954	-6.2305e-09	2.04118
1056.73	-36338.7	-14522.5	5.18015	-1.97098	1.7131e-09	2.05035
1056.75	-36338.6	-14522.4	5.14733	-1.98335	-4.14714e-10	2.05997
1056.77	-36338.6	-14522.3	5.11246	-1.98933	-4.43973e-11	2.06638
1056.78	-36338.6	-14522.3	5.07821	-1.99016	5.74261e-10	2.06847
1056.8	-36338.6	-14522.2	5.04536	-1.98988	-2.25456e-09	2.06874
1056.82	-36338.5	-14522.1	5.01037	-1.99029	7.58557e-09	2.06797
1056.83	-36338.5	-14522	4.97628	-1.98771	-3.02036e-08	2.06621
1056.85	-36338.5	-14521.9	4.94339	-1.98466	1.13211e-07	2.0624
1056.87	-36338.4	-14521.9	4.90827	-1.97823	-3.64656e-07	2.05773
1056.88	-36338.4	-14521.8	4.87435	-1.97391	1.4375e-06	2.05322
1056.9	-36338.4	-14521.7	4.84141	-1.97088	-5.38486e-06	2.04975
1056.92	-36338.3	-14521.6	4.80617	-1.96721	1.62665e-05	2.04643
1056.94	-36338.3	-14521.6	4.77249	-1.96418	-6.35826e-05	2.04218
1056.95	-36338.3	-14521.5	4.73917	-1.95775	0.000238053	2.03782
1056.97	-36338.3	-14521.4	4.70699	-1.95363	-0.00287249	2.03395
1056.99	-36338.2	-14521.3	4.67676	-1.95285	-0.00625241	2.03542
1057	-36338.2	-14521.3	4.64716	-1.96184	-0.00976475	2.04229
1057.02	-36338.2	-14521.2	4.61207	-1.97571	-0.0100294	2.0558
1057.04	-36338.1	-14521.1	4.5786	-1.99252	-0.00999212	2.06897
1057.05	-36338.1	-14521	4.54528	-2.00276	-0.0100021	2.08111
1057.07	-36338.1	-14521	4.51204	-2.01291	-0.00999945	2.08894
1057.09	-36338.1	-14520.9	4.47667	-2.01667	-0.01	2.09477
1057.11	-36338	-14520.8	4.44333	-2.02	-0.01	2.09695
1057.12	-36338	-14520.8	4.40796	-2.02002	-0.0100001	2.09683
1057.14	-36338	-14520.7	4.37475	-2.01983	-0.00999945	2.0922
1057.16	-36337.9	-14520.6	4.34128	-2.01274	-0.0100021	2.08194
1057.17	-36337.9	-14520.6	4.30596	-1.99752	-0.0099839	2.06426
1057.19	-36337.9	-14520.5	4.27276	-1.97425	-0.0100612	2.04416
1057.21	-36337.9	-14520.4	4.23947	-1.95363	-0.00976596	2.01718
1057.22	-36337.8	-14520.4	4.20583	-1.91386	-0.00623184	1.97304
1057.24	-36337.8	-14520.3	4.17098	-1.83508	-0.00264589	1.88803
1057.26	-36337.8	-14520.2	4.14152	-1.69964	0.000200617	1.76839
1057.28	-36337.8	-14520.2	4.11416	-1.53918	-6.64284e-05	1.61544
1057.29	-36337.7	-14520.1	4.09116	-1.38341	1.77947e-05	1.46359
1057.31	-36337.7	-14520	4.0683	-1.22575	-4.75023e-06	1.29998
1057.33	-36337.7	-14520	4.04892	-1.03449	1.2047e-06	1.11077
1057.34	-36337.7	-14519.9	4.03231	-0.801178	-3.72522e-07	0.898322
1057.36	-36337.6	-14519.8	4.01994	-0.591314	9.35782e-08	0.697591
1057.38	-36337.6	-14519.8	4.01046	-0.405882	-2.79033e-08	0.520773
1057.39	-36337.6	-14519.7	4.00536	-0.279067	7.44661e-09	0.390376
1057.41	-36337.6	-14519.6	4.00194	-0.174772	-1.87524e-09	0.287352
1057.43	-36337.5	-14519.6	3.99967	-0.0953171	6.56976e-10	0.208565
1057.45	-36337.5	-14519.5	4.00009	-0.0433116	-5.99073e-10	0.153689
1057.46	-36337.5	-14519.4	3.99998	0.000578444	1.68427e-09	0.110661
1057.48	-36337.5	-14519.4	4.00001	0.0338514	-6.99575e-09	0.0773933
1057.5	-36337.4	-14519.3	3.99998	0.0567507	2.62709e-08	0.0543507
1057.51	-36337.4	-14519.3	4.00007	0.0740016	-9.38306e-08	0.0370826
1057.53	-36337.4	-14519.2	3.99973	0.085472	3.89392e-07	0.0243168
1057.55	-36337.4	-14519.1	4.00151	0.0954217	-1.4628e-06	0.0148239
1057.56	-36337.3	-14519.1	4.0052	0.104158	5.14645e-06	0.00686024
1057.58	-36337.3	-14519	4.00892	0.109201	-2.10082e-05	0.00211313
1057.6	-36337.3	-14518.9	4.01021	0.109855	7.88537e-05	-0.000219782
1057.62	-36337.3	-14518.9	4.01002	0.111871	-0.000271901	-0.00234704
1057.63	-36337.2	-14518.8	4.00973	0.115494	0.00199794	-0.0054019
1057.65	-36337.2	-14518.7	4.01195	0.119092	0.00536894	-0.00808804
1057.67	-36337.2	-14518.7	4.01561	0.120169	0.00946491	-0.00958414
1057.68	-36337.2	-14518.6	4.01927	0.119954	0.00798218	-0.00985468
1057.7	-36337.1	-14518.6	4.02024	0.120012	0.00431292	-0.00979048
1057.72	-36337.1	-14518.5	4.01973	0.119997	0.000612973	-0.00980677
1057.73	-36337.1	-14518.4	4.02244	0.120001	-0.000151734	-0.00980315
1057.75	-36337.1	-14518.4	4.02583	0.12	4.01214e-05	-0.00980412
1057.77	-36337	-14518.3	4.02956	0.12	-7.89088e-06	-0.00980389
1057.79	-36337	-14518.3	4.03017	0.12	2.12488e-06	-0.00980391
1057.8	-36337	-14518.2	4.02973	0.12	-5.60616e-07	-0.00980399
1057.82	-36337	-14518.1	4.03288	0.12	9.69136e-08	-0.00980373
1057.84	-36337	-14518.1	4.03626	0.12	-2.60388e-08	-0.00980468
1057.85	-36336.9	-14518	4.03975	0.12	6.96799e-09	-0.00980107
1057.87	-36336.9	-14517.9	4.0401	0.12	-1.83313e-09	-0.00981458
1057.89	-36336.9	-14517.9	4.03991	0.12	2.33942e-10	-0.00978244
1057.9	-36336.9	-14517.8	4.04311	0.12	-6.13786e-11	-0.0107949
1057.92	-36336.8	-14517.7	4.04667	0.12	0	-0.0130719
1057.94	-36336.8	-14517.7	4.05	0.12	0	-0.0163399
1057.96	-36336.8	-14517.6	4.05	0.12	-2.44315e-22	-0.0185185
1057.97	-36336.7	-14517.5	4.05011	0.12	2.66543e-13	-0.0196346
1057.99	-36336.7	-14517.5	4.05354	0.12	-7.12576e-14	-0.0196006
1058.01	-36336.7	-14517.4	4.05689	0.12	1.8486e-14	-0.0196099
1058.02	-36336.7	-14517.3	4.0602	0.12	-9.17375e-15	-0.0196053
1058.04	-36336.7	-14517.3	4.05988	0.12	2.45143e-15	-0.0196143
1058.06	-36336.6	-14517.2	4.06028	0.119999	-6.31821e-16	-0.0195845
1058.07	-36336.6	-14517.1	4.06397	0.120007	2.35226e-16	-0.0197543
1058.09	-36336.6	-14517.1	4.06733	0.119974	-6.28274e-17	-0.0226037
1058.11	-36336.5	-14517	4.07023	0.120098	1.60733e-17	-0.0317138
1058.12	-36336.5	-14517	4.0698	0.119459	-5.32091e-18	-0.0492847
1058.14	-36336.5	-14516.9	4.07055	0.11586	1.42042e-18	-0.0704807
1058.16	-36336.5	-14516.8	4.07419	0.112393	-3.60325e-19	-0.0921808
1058.18	-36336.5	-14516.8	4.0778	0.109694	1.11867e-19	-0.112549
1058.19	-36336.4	-14516.7	4.08032	0.110082	-2.98453e-20	-0.132384
1058.21	-36336.4	-14516.6	4.07976	0.109979	7.49717e-21	-0.157817
1058.23	-36336.4	-14516.6	4.08093	0.110006	-2.23536e-21	-0.190073
1058.24	-36336.4	-14516.5	4.08451	0.109998	5.95988e-22	-0.220697
1058.26	-36336.3	-14516.4	4.08809	0.11	-1.48005e-22	-0.247432
1058.28	-36336.3	-14516.4	4.0903	0.11	4.29228e-23	-0.267759
1058.3	-36336.3	-14516.3	4.08998	0.11	-1.14355e-23	-0.282341
1058.31	-36336.3	-14516.2	4.08979	0.11	2.80139e-24	-0.294442
1058.33	-36336.2	-14516.2	4.09131	0.11	-7.96253e-25	-0.303066
1058.35	-36336.2	-14516.1	4.09489	0.11	2.11959e-25	-0.308318
1058.36	-36336.2	-14516	4.09854	0.11	-5.10749e-26	-0.31215
1058.38	-36336.2	-14516	4.10037	0.11	1.42987e-26	-0.315445
1058.4	-36336.1	-14515.9	4.09962	0.11	-3.80262e-27	-0.318782
1058.41	-36336.1	-14515.9	4.10169	0.11	8.97774e-28	-0.321622
1058.43	-36336.1	-14515.8	4.10529	0.11	-2.48401e-28	-0.323245
1058.45	-36336.1	-14515.7	4.1089	0.11	6.5987e-29	-0.323572
1058.47	-36336	-14515.7	4.11018	0.11	-1.51793e-29	-0.323829
1058.48	-36336	-14515.6	4.11002	0.11	4.16386e-30	-0.328058
1058.5	-36336	-14515.5	4.10973	0.11	-1.11491e-30	-0.339331
1058.52	-36335.9	-14515.5	4.11195	0.11	2.95792e-31	-0.35922
1058.53	-36335.9	-14515.4	4.11561	0.11	-6.57298e-32	-0.386548
1058.55	-36335.9	-14515.3	4.11927	0.11	1.78861e-32	-0.417478
1058.57	-36335.9	-14515.3	4.12024	0.11	-4.73806e-33	-0.451104
1058.58	-36335.8	-14515.2	4.11973	0.11	1.00313e-33	-0.489505
1058.6	-36335.8	-14515.1	4.12244	0.11	-2.71371e-34	-0.528982
1058.62	-36335.8	-14515.1	4.12583	0.11	7.17558e-35	-0.568935
1058.64	-36335.8	-14515	4.12956	0.11	-1.41126e-35	-0.618269
1058.65	-36335.7	-14514.9	4.13017	0.11	3.80029e-36	-0.668771
1058.67	-36335.7	-14514.9	4.12973	0.11	-1.00264e-36	-0.718947
1058.69	-36335.7	-14514.8	4.13288	0.11	1.73311e-37	-0.766145
1058.7	-36335.7	-14514.7	4.13625	0.11	-4.65094e-38	-0.806139
1058.72	-36335.6	-14514.7	4.13977	0.11	1.22367e-38	-0.842106
1058.74	-36335.6	-14514.6	4.14002	0.11	-1.56382e-39	-0.879164
1058.75	-36335.6	-14514.5	4.14002	0.11	4.18689e-40	-0.911228
1058.77	-36335.6	-14514.5	4.1399	0.11	-1.09756e-40	-0.936448
1058.79	-36335.5	-14514.4	4.14333	0.11	0	-0.961874
1058.81	-36335.5	-14514.3	4.14667	0.11	0	-0.990196
1058.82	-36335.5	-14514.3	4.1501	0.11	-1.77938e-42	-1.04036
1058.84	-36335.5	-14514.2	4.14998	0.109999	4.76704e-43	-1.10208
1058.86	-36335.4	-14514.1	4.14997	0.110002	-1.27442e-43	-1.17402
1058.87	-36335.4	-14514.1	4.15012	0.109992	3.30616e-44	-1.23905
1058.89	-36335.4	-14514	4.15376	0.11006	-1.6407e-44	-1.29933
1058.91	-36335.4	-14514	4.15711	0.109766	4.38431e-45	-1.34631
1058.92	-36335.3	-14513.9	4.16015	0.106231	-1.12999e-45	-1.39348
1058.94	-36335.3	-14513.8	4.15997	0.102648	4.20695e-46	-1.44205
1058.96	-36335.3	-14513.7	4.15991	0.0997899	-1.12365e-46	-1.48824
1058.98	-36335.3	-14513.7	4.16042	0.100054	2.87467e-47	-1.53165
1058.99	-36335.2	-14513.6	4.16417	0.0999819	-9.51627e-48	-1.57365
1059.01	-36335.2	-14513.6	4.16755	0.100006	2.54038e-48	-1.6111
1059.03	-36335.2	-14513.5	4.17028	0.0999951	-6.4443e-49	-1.65022
1059.04	-36335.2	-14513.4	4.16976	0.100018	2.0007e-49	-1.69141
1059.06	-36335.1	-14513.4	4.17073	0.0999346	-5.33774e-50	-1.7286
1059.08	-36335.1	-14513.3	4.17439	0.10024	1.34084e-50	-1.76397
1059.09	-36335.1	-14513.2	4.17805	0.0986265	-3.99788e-51	-1.7935
1059.11	-36335.1	-14513.2	4.18028	0.0888811	1.06591e-51	-1.81056
1059.13	-36335	-14513.1	4.17993	0.0673316	-2.64702e-52	-1.81531
1059.15	-36335	-14513	4.18002	0.0385605	7.6766e-53	-1.81117
1059.16	-36335	-14513	4.17999	0.0130568	-2.0452e-53	-1.80522
1059.18	-36335	-14512.9	4.18002	-0.00737118	5.0102e-54	-1.80067
1059.2	-36334.9	-14512.8	4.17992	-0.0267791	-1.42408e-54	-1.79413
1059.21	-36334.9	-14512.8	4.18029	-0.0529053	3.79096e-55	-1.78118
1059.23	-36334.9	-14512.7	4.17856	-0.0882141	-9.13924e-56	-1.76283
1059.25	-36334.8	-14512.6	4.17489	-0.124289	2.5766e-56	-1.75146
1059.26	-36334.8	-14512.6	4.17133	-0.147372	-7.63869e-57	-1.75783
1059.28	-36334.8	-14512.5	4.17001	-0.165209	1.75219e-57	-1.78561
1059.3	-36334.8	-14512.4	4.16858	-0.180912	-4.87132e-58	-1.8262
1059.32	-36334.7	-14512.4	4.16471	-0.192624	1.15013e-58	-1.86849
1059.33	-36334.7	-14512.3	4.16138	-0.201121	-3.18406e-59	-1.90511
1059.35	-36334.7	-14512.2	4.15803	-0.205464	8.5264e-60	-1.9363
1059.37	-36334.7	-14512.2	4.15473	-0.208556	-2.26501e-60	-1.96712
1059.38	-36334.6	-14512.1	4.15125	-0.212117	5.21009e-61	-1.99973
1059.4	-36334.6	-14512	4.14782	-0.215426	-1.42825e-61	-2.02955
1059.42	-36334.6	-14512	4.14453	-0.219111	3.78921e-62	-2.05751
1059.43	-36334.6	-14511.9	4.14106	-0.220163	-8.42025e-63	-2.09205
1059.45	-36334.5	-14511.8	4.13753	-0.219964	2.29128e-63	-2.13128
1059.47	-36334.5	-14511.8	4.13471	-0.219978	-6.06964e-64	-2.16874
1059.49	-36334.5	-14511.7	4.12822	-0.221513	1.28505e-64	-2.19868
1059.5	-36334.5	-14511.6	4.12391	-0.235284	-3.47636e-65	-2.21337
1059.52	-36334.4	-14511.6	4.12088	-0.256976	9.19157e-66	-2.214
1059.54	-36334.4	-14511.5	4.11721	-0.287741	-1.80597e-66	-2.20322
1059.55	-36334.4	-14511.5	4.11419	-0.317611	4.7938e-67	-2.18422
1059.57	-36334.4	-14511.4	4.1075	-0.355127	-8.28704e-68	-2.1535
1059.59	-36334.3	-14511.3	4.10096	-0.395551	2.22657e-68	-2.11413
1059.6	-36334.3	-14511.3	4.09108	-0.432145	-5.95829e-69	-2.06677
1059.62	-36334.3	-14511.2	4.08408	-0.474562	1.5675e-69	-2.01712
1059.64	-36334.3	-14511.1	4.07706	-0.523513	-2.00042e-70	-1.96181
1059.66	-36334.2	-14511.1	4.07047	-0.580019	5.24845e-71	-1.90856
1059.67	-36334.2	-14511	4.06	-0.633333	0	-1.84858
1059.69	-36334.2	-14510.9	4.04667	-0.68	0	-1.79412
1059.71	-36334.2	-14510.9	4.03333	-0.716667	2.08912e-82	-1.74292
1059.72	-36334.1	-14510.8	4.01918	-0.755611	-2.2792e-73	-1.69692
1059.74	-36334.1	-14510.7	4.0059	-0.792033	6.0932e-74	-1.66159
1059.76	-36334.1	-14510.7	3.99251	-0.825243	-1.58075e-74	-1.63478
1059.77	-36334.1	-14510.6	3.97837	-0.852229	7.84592e-75	-1.61293
1059.79	-36334	-14510.6	3.96517	-0.869443	-2.1019e-75	-1.58962
1059.81	-36334	-14510.5	3.95153	-0.900352	5.61667e-76	-1.55734
1059.83	-36334	-14510.4	3.93465	-0.944316	-1.44734e-76	-1.5047
1059.84	-36334	-14510.4	3.91653	-1.02354	5.3726e-77	-1.43459
1059.86	-36333.9	-14510.3	3.89678	-1.09726	-1.37449e-77	-1.35777
1059.88	-36333.9	-14510.2	3.87879	-1.17138	4.5501e-78	-1.28243
1059.89	-36333.9	-14510.2	3.85882	-1.22153	-1.21466e-78	-1.21452
1059.91	-36333.9	-14510.1	3.83763	-1.27158	3.08127e-79	-1.1461
1059.93	-36333.9	-14510.1	3.81376	-1.3222	-9.56613e-80	-1.06907
1059.94	-36333.8	-14510	3.79358	-1.37498	2.55219e-80	-0.994214
1059.96	-36333.8	-14509.9	3.76953	-1.42494	-6.41125e-81	-0.912245
1059.98	-36333.8	-14509.9	3.74384	-1.47188	1.91222e-81	-0.820243
1060	-36333.8	-14509.8	3.71827	-1.50951	-5.12194e-82	-0.719153
1060.01	-36333.7	-14509.8	3.69442	-1.54698	1.3656e-82	-0.60601
1060.03	-36333.7	-14509.7	3.66661	-1.58831	-3.39127e-83	-0.486515
1060.05	-36333.7	-14509.7	3.63884	-1.63029	9.83499e-84	-0.364302
1060.06	-36333.7	-14509.6	3.61248	-1.66864	-2.62024e-84	-0.242977
1060.08	-36333.7	-14509.5	3.58524	-1.70496	6.41889e-85	-0.0959396
1060.1	-36333.6	-14509.5	3.55594	-1.73803	-1.82447e-85	0.0700962
1060.11	-36333.6	-14509.4	3.52603	-1.76646	4.85668e-86	0.234591
1060.13	-36333.6	-14509.4	3.49504	-1.79037	-1.17029e-86	0.404286
1060.15	-36333.6	-14509.3	3.46377	-1.81091	3.27629e-87	0.572393
1060.17	-36333.5	-14509.3	3.43476	-1.82888	-8.71269e-88	0.727636
1060.18	-36333.5	-14509.2	3.40113	-1.84631	2.0559e-88	0.883471
1060.2	-36333.5	-14509.1	3.36877	-1.86126	-5.64307e-89	1.02807
1060.22	-36333.5	-14509.1	3.33792	-1.87553	1.2981e-89	1.17524
1060.23	-36333.5	-14509	3.30738	-1.8854	-3.56085e-90	1.33457
1060.25	-36333.4	-14509	3.27528	-1.90601	9.53447e-91	1.50796
1060.27	-36333.4	-14508.9	3.24194	-1.93753	-2.52942e-91	1.70816
1060.28	-36333.4	-14508.9	3.20701	-1.99396	5.61672e-92	1.93776
1060.3	-36333.4	-14508.8	3.17314	-2.05363	-1.51227e-92	2.15537
1060.32	-36333.4	-14508.8	3.13855	-2.11116	3.20174e-93	2.34303
1060.34	-36333.3	-14508.7	3.10193	-2.15259	-8.66146e-94	2.48489
1060.35	-36333.3	-14508.7	3.0655	-2.18496	2.29026e-94	2.59146
1060.37	-36333.3	-14508.6	3.02683	-2.22301	-4.50437e-95	2.68547
1060.39	-36333.3	-14508.6	2.98961	-2.26074	1.21295e-95	2.76094
1060.4	-36333.3	-14508.5	2.95358	-2.29147	-3.20016e-96	2.82123
1060.42	-36333.2	-14508.5	2.91167	-2.32271	5.53165e-97	2.87618
1060.44	-36333.2	-14508.5	2.87125	-2.35866	-1.48446e-97	2.92668
1060.45	-36333.2	-14508.4	2.83155	-2.40136	3.90564e-98	2.97574
1060.47	-36333.2	-14508.4	2.78911	-2.44449	-4.99132e-99	3.02256
1060.49	-36333.2	-14508.3	2.74906	-2.47506	1.33635e-99	3.05919
1060.51	-36333.2	-14508.3	2.70601	-2.50189	-3.50352e-100	3.08675
1060.52	-36333.1	-14508.2	2.66	-2.52333	-1.99832e-110	3.11002
1060.54	-36333.1	-14508.2	2.61667	-2.54	5.34444e-111	3.12527
1060.56	-36333.1	-14508.1	2.57333	-2.55	0	3.13508
1060.57	-36333.1	-14508.1	2.53078	-2.55683	1.52168e-102	3.1371
1060.59	-36333.1	-14508.1	2.48758	-2.55272	-4.07667e-103	3.13014
1060.61	-36333.1	-14508	2.44756	-2.53923	1.08984e-103	3.11917
1060.62	-36333	-14508	2.40412	-2.52962	-2.82688e-104	3.10958
1060.64	-36333	-14508	2.36169	-2.52666	1.39936e-104	3.10404
1060.66	-36333	-14507.9	2.31799	-2.5263	-3.60664e-105	3.09818
1060.68	-36333	-14507.9	2.27202	-2.51793	1.34275e-105	3.08704
1060.69	-36333	-14507.9	2.22956	-2.50423	-3.5864e-106	3.07243
1060.71	-36333	-14507.8	2.18926	-2.49106	9.17534e-107	3.05748
1060.73	-36333	-14507.8	2.14714	-2.48232	-3.03815e-107	3.04731
1060.74	-36332.9	-14507.7	2.10674	-2.48455	8.1385e-108	3.04461
1060.76	-36332.9	-14507.7	2.06324	-2.49188	-2.17255e-108	3.04619
1060.78	-36332.9	-14507.7	2.0191	-2.49724	5.50975e-109	3.04662
1060.79	-36332.9	-14507.6	1.97451	-2.49584	-1.70375e-109	3.04334
1060.81	-36332.9	-14507.6	1.93433	-2.49228	4.27983e-110	3.03722
1060.83	-36332.9	-14507.6	1.89244	-2.48875	-1.27608e-110	3.03033
1060.85	-36332.9	-14507.6	1.85172	-2.48572	3.40208e-111	3.02374
1060.86	-36332.9	-14507.5	1.80806	-2.48116	-8.4427e-112	3.01493
1060.88	-36332.9	-14507.5	1.76655	-2.47332	2.42283e-112	3.0015
1060.9	-36332.8	-14507.5	1.72745	-2.45955	-5.49432e-113	2.98308
1060.91	-36332.8	-14507.4	1.68442	-2.4367	-2.13696e-113	2.95854
1060.93	-36332.8	-14507.4	1.64057	-2.41115	1.53704e-112	2.92956
1060.95	-36332.8	-14507.4	1.60122	-2.38277	-5.93843e-112	2.89971
1060.96	-36332.8	-14507.4	1.56171	-2.35191	2.12523e-111	2.86104
1060.98	-36332.8	-14507.3	1.52192	-2.30429	-8.82078e-111	2.80846
1061	-36332.8	-14507.3	1.48395	-2.23525	3.31367e-110	2.74048
1061.02	-36332.8	-14507.3	1.44585	-2.14722	-1.16582e-109	2.65742
1061.03	-36332.8	-14507.3	1.40986	-2.06573	4.75897e-109	2.5732
1061.05	-36332.8	-14507.3	1.37746	-1.99099	-1.78627e-108	2.49327
1061.07	-36332.7	-14507.2	1.34226	-1.90405	6.15934e-108	2.39395
1061.08	-36332.7	-14507.2	1.30988	-1.78262	-2.48025e-107	2.27488
1061.1	-36332.7	-14507.2	1.28291	-1.64433	9.30264e-107	2.14096
1061.12	-36332.7	-14507.2	1.25469	-1.49207	-3.12001e-106	1.99109
1061.13	-36332.7	-14507.1	1.23004	-1.34699	1.24204e-105	1.84374
1061.15	-36332.7	-14507.1	1.20647	-1.20509	-4.65542e-105	1.70025
1061.17	-36332.7	-14507.1	1.18727	-1.04836	1.49952e-104	1.55068
1061.19	-36332.7	-14507.1	1.1703	-0.914518	-5.91121e-104	1.41267
1061.2	-36332.7	-14507.1	1.15655	-0.79426	2.21434e-103	1.28357
1061.22	-36332.7	-14507.1	1.14208	-0.652779	-6.68905e-103	1.14062
1061.24	-36332.7	-14507	1.13434	-0.506501	2.61461e-102	0.992562
1061.25	-36332.7	-14507	1.12767	-0.34719	-9.78913e-102	0.837282
1061.27	-36332.7	-14507	1.12376	-0.165723	2.62937e-101	0.656557
1061.29	-36332.7	-14507	1.12008	0.0226259	-1.02018e-100	0.483364
1061.3	-36332.6	-14507	1.12285	0.182851	3.81773e-100	0.325517
1061.32	-36332.6	-14506.9	1.12638	0.316785	-7.6931e-100	0.193839
1061.34	-36332.6	-14506.9	1.13294	0.405743	2.96544e-99	0.103411
1061.36	-36332.6	-14506.9	1.1395	0.472969	-1.10924e-98	0.0402352
1061.37	-36332.6	-14506.9	1.15	0.53	0	-0.00762527
1061.39	-36332.6	-14506.9	1.16	0.566667	3.89649e-107	-0.040305
1061.41	-36332.6	-14506.9	1.17	0.593333	-1.45692e-106	-0.0620915
1061.42	-36332.6	-14506.8	1.18061	0.614328	2.55432e-96	-0.0780871
1061.44	-36332.6	-14506.8	1.19058	0.62731	-9.743e-96	-0.0876086
1061.46	-36332.6	-14506.8	1.20062	0.637182	3.63903e-95	-0.0939357
1061.47	-36332.6	-14506.8	1.21121	0.64386	-2.8475e-94	-0.0959097
1061.49	-36332.6	-14506.8	1.22117	0.64708	1.08228e-93	-0.0943823
1061.51	-36332.6	-14506.7	1.23117	0.650167	-4.03298e-93	-0.0898673
1061.53	-36332.5	-14506.7	1.2422	0.649911	2.33315e-92	-0.085142
1061.54	-36332.5	-14506.7	1.25567	0.650124	-8.84331e-92	-0.0796853
1061.56	-36332.5	-14506.7	1.26922	0.649572	3.28401e-91	-0.0740018
1061.58	-36332.5	-14506.7	1.2827	0.645831	-1.66977e-90	-0.0671367
1061.59	-36332.5	-14506.6	1.29223	0.642445	6.31484e-90	-0.062206
1061.61	-36332.5	-14506.6	1.3025	0.639726	-2.3343e-89	-0.0595126
1061.63	-36332.5	-14506.6	1.31301	0.640236	1.10255e-88	-0.0585727
1061.64	-36332.5	-14506.6	1.32289	0.639284	-4.16212e-88	-0.057231
1061.66	-36332.5	-14506.6	1.33311	0.635568	1.52954e-87	-0.0546469
1061.68	-36332.5	-14506.5	1.34361	0.632149	-6.88311e-87	-0.0508448
1061.7	-36332.5	-14506.5	1.35346	0.628841	2.59442e-86	-0.0461744
1061.71	-36332.5	-14506.5	1.36374	0.625422	-9.46413e-86	-0.0401438
1061.73	-36332.5	-14506.5	1.3742	0.621933	4.1144e-85	-0.0329538
1061.75	-36332.4	-14506.4	1.38404	0.618652	-1.54882e-84	-0.0245131
1061.76	-36332.4	-14506.4	1.39437	0.61521	5.59778e-84	-0.0108904
1061.78	-36332.4	-14506.4	1.40479	0.611737	-2.371e-83	0.00830538
1061.8	-36332.4	-14506.4	1.41463	0.608459	8.91552e-83	0.0305504
1061.81	-36332.4	-14506.4	1.425	0.604994	-3.18461e-82	0.0594424
1061.83	-36332.4	-14506.3	1.43537	0.601567	1.32161e-81	0.0972861
1061.85	-36332.4	-14506.3	1.44521	0.59817	-4.96478e-81	0.142394
1061.87	-36332.4	-14506.3	1.45564	0.595113	1.74672e-80	0.196648
1061.88	-36332.4	-14506.3	1.46593	0.589351	-7.13023e-80	0.251135
1061.9	-36332.4	-14506.2	1.47589	0.584411	2.67631e-79	0.30354
1061.92	-36332.4	-14506.2	1.48581	0.581474	-9.99223e-79	0.35782
1061.93	-36332.4	-14506.2	1.49628	0.577889	3.44418e-78	0.421958
1061.95	-36332.3	-14506.2	1.50645	0.574521	-1.38687e-77	0.490759
1061.97	-36332.3	-14506.1	1.51688	0.57104	4.67287e-77	0.562009
1061.98	-36332.3	-14506.1	1.52712	0.567629	-1.86078e-76	0.62881
1062	-36332.3	-14506.1	1.53697	0.564332	6.97473e-76	0.691497
1062.02	-36332.3	-14506.1	1.54754	0.560851	-2.24658e-75	0.763234
1062.04	-36332.3	-14506.1	1.5576	0.557344	8.85617e-75	0.838367
1062.05	-36332.3	-14506	1.56795	0.554482	-3.31752e-74	0.915918
1062.07	-36332.3	-14506	1.57525	0.547799	1.00215e-73	0.99458
1062.09	-36332.3	-14506	1.58509	0.543777	-3.91721e-73	1.06238
1062.1	-36332.3	-14506	1.59194	0.540642	1.46661e-72	1.11907
1062.12	-36332.2	-14505.9	1.60221	0.537073	-3.93932e-72	1.17093
1062.14	-36332.2	-14505.9	1.60917	0.533715	1.52844e-71	1.21253
1062.15	-36332.2	-14505.9	1.6187	0.53042	-5.71972e-71	1.24588
1062.17	-36332.2	-14505.9	1.6294	0.526842	1.15258e-70	1.27412
1062.19	-36332.2	-14505.8	1.63939	0.523639	-4.44282e-70	1.29628
1062.21	-36332.2	-14505.8	1.64949	0.516998	1.66186e-69	1.31285
1062.22	-36332.2	-14505.8	1.65667	0.513333	1.52327e-78	1.32571
1062.24	-36332.2	-14505.8	1.66333	0.51	0	1.33115
1062.26	-36332.2	-14505.7	1.67	0.51	0	1.33224
1062.27	-36332.1	-14505.7	1.68063	0.509884	-3.82688e-67	1.32985
1062.29	-36332.1	-14505.7	1.6906	0.506464	1.4597e-66	1.32543
1062.31	-36332.1	-14505.6	1.7005	0.503085	-5.452e-66	1.31984
1062.32	-36332.1	-14505.6	1.70745	0.499992	4.26612e-65	1.3102
1062.34	-36332.1	-14505.6	1.71405	0.504047	-1.62147e-64	1.29669
1062.36	-36332.1	-14505.6	1.72108	0.510816	6.0422e-64	1.27857
1062.38	-36332.1	-14505.5	1.73188	0.518003	-3.49552e-63	1.2567
1062.39	-36332.1	-14505.5	1.74171	0.523984	1.3249e-62	1.23722
1062.41	-36332.1	-14505.5	1.75187	0.527749	-4.92011e-62	1.21635
1062.43	-36332.1	-14505.4	1.76236	0.534485	2.50164e-61	1.19551
1062.44	-36332	-14505.4	1.77252	0.537393	-9.46089e-61	1.17509
1062.46	-36332	-14505.4	1.78163	0.540654	3.49725e-60	1.15534
1062.48	-36332	-14505.4	1.7899	0.545348	-1.65184e-59	1.132
1062.49	-36332	-14505.3	1.79718	0.550705	6.73275e-59	1.1152
1062.51	-36332	-14505.3	1.79941	0.553832	1.35676e-58	1.10356
1062.53	-36332	-14505.3	1.8179	0.565979	1.19516e-57	1.06345
1062.55	-36332	-14505.2	1.82256	0.568483	-5.15932e-57	1.05511
1062.56	-36332	-14505.2	1.83397	0.574971	1.899e-56	1.05193
1062.58	-36332	-14505.2	1.84412	0.578161	-8.26064e-56	1.06424
1062.6	-36331.9	-14505.2	1.85413	0.580311	3.10976e-55	1.0862
1062.61	-36331.9	-14505.1	1.86406	0.579916	-1.1613e-54	1.11172
1062.63	-36331.9	-14505.1	1.87438	0.580025	4.19479e-54	1.13662
1062.65	-36331.9	-14505.1	1.88471	0.579976	-1.77668e-53	1.15936
1062.66	-36331.9	-14505	1.89499	0.580066	6.39063e-53	1.17903
1062.68	-36331.9	-14505	1.90536	0.57973	-2.65334e-52	1.19512
1062.7	-36331.9	-14505	1.9153	0.581506	9.96791e-52	1.20465
1062.72	-36331.9	-14504.9	1.92523	0.585181	-3.72183e-51	1.20817
1062.73	-36331.9	-14504.9	1.93565	0.588397	1.30885e-50	1.20668
1062.75	-36331.8	-14504.9	1.94587	0.593198	-5.34268e-50	1.20069
1062.77	-36331.8	-14504.9	1.95626	0.604137	1.85202e-49	1.18615
1062.78	-36331.8	-14504.8	1.9665	0.622751	-7.46035e-49	1.16262
1062.8	-36331.8	-14504.8	1.97656	0.642773	2.79821e-48	1.13136
1062.82	-36331.8	-14504.8	1.98609	0.665609	-1.04468e-47	1.09346
1062.83	-36331.8	-14504.7	1.99904	0.702984	3.50259e-47	1.04228
1062.85	-36331.8	-14504.7	2.01276	0.75146	-1.39431e-46	0.982294
1062.87	-36331.8	-14504.7	2.02666	0.804227	4.50905e-46	0.91234
1062.89	-36331.7	-14504.6	2.04031	0.855357	-1.77796e-45	0.843581
1062.9	-36331.7	-14504.6	2.05327	0.902225	6.66035e-45	0.775569
1062.92	-36331.7	-14504.6	2.06927	0.952798	-2.48634e-44	0.704622
1062.94	-36331.7	-14504.5	2.08668	1.01768	7.50887e-44	0.620918
1062.95	-36331.7	-14504.5	2.1066	1.08743	-2.93502e-43	0.536795
1062.97	-36331.7	-14504.5	2.12452	1.1588	7.90672e-43	0.449955
1062.99	-36331.7	-14504.4	2.14429	1.21985	-3.06834e-42	0.371615
1063	-36331.7	-14504.4	2.1642	1.27944	1.14825e-41	0.294664
1063.02	-36331.6	-14504.4	2.18709	1.34461	-4.28617e-41	0.212998
1063.04	-36331.6	-14504.3	2.21193	1.42521	8.63551e-41	0.119926
1063.06	-36331.6	-14504.3	2.23523	1.50227	-3.32867e-40	0.0290996
1063.07	-36331.6	-14504.3	2.26171	1.57589	1.24511e-39	-0.0569895
1063.09	-36331.6	-14504.2	2.29	1.64	1.14127e-48	-0.143791
1063.11	-36331.6	-14504.2	2.32	1.69333	-4.37376e-48	-0.224401
1063.12	-36331.6	-14504.2	2.34667	1.74	0	-0.30719
1063.14	-36331.5	-14504.1	2.37837	1.77866	-2.86719e-37	-0.398445
1063.16	-36331.5	-14504.1	2.40505	1.80827	1.09282e-36	-0.48585
1063.17	-36331.5	-14504	2.43699	1.83235	-8.56314e-36	-0.584704
1063.19	-36331.5	-14504	2.46704	1.84841	3.25497e-35	-0.685542
1063.21	-36331.5	-14504	2.50066	1.86113	-1.21636e-34	-0.795229
1063.23	-36331.5	-14503.9	2.53383	1.8672	4.52715e-34	-0.909325
1063.24	-36331.4	-14503.9	2.56545	1.87028	-2.61882e-33	-1.02801
1063.26	-36331.4	-14503.8	2.59507	1.86966	9.92602e-33	-1.13935
1063.28	-36331.4	-14503.8	2.62608	1.86569	-3.68608e-32	-1.25773
1063.29	-36331.4	-14503.8	2.66094	1.85781	1.8742e-31	-1.39051
1063.31	-36331.4	-14503.7	2.69015	1.8476	-7.08798e-31	-1.51923
1063.33	-36331.4	-14503.7	2.72084	1.83766	2.6201e-30	-1.64606
1063.34	-36331.4	-14503.6	2.75222	1.82628	-1.23754e-29	-1.75882
1063.36	-36331.3	-14503.6	2.78261	1.81269	4.59636e-29	-1.84703
1063.38	-36331.3	-14503.5	2.81415	1.79742	-2.06991e-28	-1.92266
1063.4	-36331.3	-14503.5	2.84383	1.7818	7.80239e-28	-1.98725
1063.41	-36331.3	-14503.4	2.87407	1.7679	-2.91397e-27	-2.04635
1063.43	-36331.3	-14503.4	2.90335	1.75035	1.06228e-26	-2.10013
1063.45	-36331.2	-14503.4	2.93223	1.73303	-4.61792e-26	-2.14601
1063.46	-36331.2	-14503.3	2.96217	1.71659	1.73836e-25	-2.18118
1063.48	-36331.2	-14503.3	2.99331	1.69938	-6.28282e-25	-2.20886
1063.5	-36331.2	-14503.2	3.02305	1.68205	2.66116e-24	-2.22699
1063.51	-36331.2	-14503.2	3.04902	1.6655	-1.00066e-23	-2.23481
1063.53	-36331.2	-14503.1	3.07635	1.64918	3.57434e-23	-2.23665
1063.55	-36331.1	-14503.1	3.1062	1.64011	-1.48334e-22	-2.2363
1063.57	-36331.1	-14503	3.13382	1.64292	5.57236e-22	-2.24117
1063.58	-36331.1	-14503	3.16361	1.6641	-1.96048e-21	-2.25314
1063.6	-36331.1	-14502.9	3.19251	1.69274	8.00281e-21	-2.26852
1063.62	-36331.1	-14502.9	3.22081	1.71896	-3.00383e-20	-2.28138
1063.63	-36331	-14502.8	3.25004	1.74512	1.03577e-19	-2.29057
1063.65	-36331	-14502.8	3.27931	1.76641	-4.17086e-19	-2.29569
1063.67	-36331	-14502.7	3.30925	1.78665	1.56436e-18	-2.29611
1063.68	-36331	-14502.7	3.34065	1.803	-5.24669e-18	-2.2919
1063.7	-36331	-14502.6	3.37138	1.81432	2.08864e-17	-2.28322
1063.72	-36330.9	-14502.6	3.40086	1.8196	-7.82868e-17	-2.27101
1063.74	-36330.9	-14502.5	3.43286	1.82004	2.52164e-16	-2.25633
1063.75	-36330.9	-14502.4	3.4604	1.82009	-9.94045e-16	-2.24105
1063.77	-36330.9	-14502.4	3.48932	1.81809	3.72369e-15	-2.22536
1063.79	-36330.9	-14502.3	3.52087	1.80889	-1.12485e-14	-2.20533
1063.8	-36330.8	-14502.3	3.55432	1.79571	4.39681e-14	-2.18437
1063.82	-36330.8	-14502.2	3.58468	1.78237	-1.64617e-13	-2.16467
1063.84	-36330.8	-14502.2	3.61622	1.76843	4.42162e-13	-2.14499
1063.85	-36330.8	-14502.1	3.64677	1.75214	-1.71557e-12	-2.12549
1063.87	-36330.7	-14502.1	3.67324	1.73248	6.41999e-12	-2.10395
1063.89	-36330.7	-14502	3.7049	1.71122	-1.29369e-11	-2.08183
1063.91	-36330.7	-14501.9	3.73172	1.69115	4.98677e-11	-2.06307
1063.92	-36330.7	-14501.9	3.76159	1.67122	-1.86533e-10	-2.04678
1063.94	-36330.7	-14501.8	3.79	1.65	0	-2.02832
1063.96	-36330.6	-14501.8	3.82	1.63	6.55244e-19	-2.01198
1063.97	-36330.6	-14501.7	3.84667	1.61333	-2.45e-18	-1.99673
1063.99	-36330.6	-14501.6	3.87497	1.59564	4.29541e-08	-1.98284
1064.01	-36330.5	-14501.6	3.90153	1.57904	-1.63841e-07	-1.96867
1064.02	-36330.5	-14501.5	3.92834	1.56231	6.1195e-07	-1.95447
1064.04	-36330.5	-14501.5	3.95635	1.54462	-4.78843e-06	-1.93946
1064.06	-36330.5	-14501.4	3.97932	1.52813	1.81999e-05	-1.9284
1064.08	-36330.5	-14501.3	4.00283	1.51109	-6.78196e-05	-1.9334
1064.09	-36330.4	-14501.3	4.02793	1.48919	0.000410668	-1.96969
1064.11	-36330.4	-14501.2	4.05475	1.46071	0.00383075	-2.03079
1064.13	-36330.4	-14501.1	4.08128	1.41808	0.00781566	-2.09412
1064.14	-36330.4	-14501.1	4.10505	1.36288	0.0143209	-2.15477
1064.16	-36330.3	-14501	4.12456	1.30236	0.0180146	-2.20981
1064.18	-36330.3	-14500.9	4.14494	1.23026	0.0244819	-2.26937
1064.19	-36330.3	-14500.9	4.1662	1.13438	0.0275696	-2.31525
1064.21	-36330.3	-14500.8	4.18503	1.03245	0.0309996	-2.34413
1064.23	-36330.2	-14500.7	4.20196	0.917941	0.0343202	-2.37677
1064.25	-36330.2	-14500.7	4.21843	0.800359	0.0380658	-2.42733
1064.26	-36330.2	-14500.6	4.23137	0.69002	0.040276	-2.47673
1064.28	-36330.2	-14500.5	4.24418	0.561769	0.0399276	-2.50326
1064.3	-36330.1	-14500.5	4.25319	0.416016	0.0400379	-2.49432
1064.31	-36330.1	-14500.4	4.25848	0.270905	0.0399264	-2.46062
1064.33	-36330.1	-14500.3	4.26022	0.12736	0.0402483	-2.42322
1064.35	-36330	-14500.3	4.25986	0.00428796	0.0386061	-2.39721
1064.36	-36330	-14500.2	4.26032	-0.0896717	0.0354171	-2.38644
1064.38	-36330	-14500.1	4.25851	-0.177205	0.0299361	-2.37589
1064.4	-36330	-14500.1	4.25509	-0.259794	0.0248658	-2.35543
1064.42	-36329.9	-14500	4.25005	-0.336212	0.0198988	-2.32673
1064.43	-36329.9	-14499.9	4.24311	-0.40666	0.0144842	-2.29109
1064.45	-36329.9	-14499.9	4.23432	-0.467683	0.0114374	-2.25323
1064.47	-36329.9	-14499.8	4.22413	-0.520495	0.00802561	-2.21472
1064.48	-36329.8	-14499.7	4.21376	-0.564036	0.00464855	-2.17402
1064.5	-36329.8	-14499.7	4.20346	-0.597131	0.000896464	-2.13763
1064.52	-36329.8	-14499.6	4.19362	-0.620791	-0.000263959	-2.10633
1064.53	-36329.8	-14499.5	4.18309	-0.634313	0.000277719	-2.07807
1064.55	-36329.7	-14499.5	4.17297	-0.63984	-0.00211808	-2.05572
1064.57	-36329.7	-14499.4	4.16249	-0.637805	-0.00605033	-2.03761
1064.59	-36329.7	-14499.3	4.1523	-0.632132	-0.00702861	-2.02212
1064.6	-36329.6	-14499.3	4.14242	-0.620053	-0.00429796	-2.0056
1064.62	-36329.6	-14499.2	4.13186	-0.605982	-0.000400251	-1.98451
1064.64	-36329.6	-14499.1	4.12171	-0.589602	0.000105721	-1.96064
1064.65	-36329.6	-14499.1	4.11188	-0.573244	-4.2308e-05	-1.93623
1064.67	-36329.6	-14499	4.10108	-0.552518	4.62877e-05	-1.90571
1064.69	-36329.5	-14498.9	4.09405	-0.532356	-0.000162863	-1.87425
1064.7	-36329.5	-14498.9	4.08742	-0.512178	0.00289499	-1.83956
1064.72	-36329.5	-14498.8	4.08097	-0.49534	0.00623541	-1.80669
1064.74	-36329.5	-14498.8	4.07067	-0.477608	0.00987845	-1.77408
1064.76	-36329.4	-14498.7	4.06048	-0.464094	0.0100323	-1.74859
1064.77	-36329.4	-14498.6	4.05373	-0.450723	0.00999153	-1.72771
1064.79	-36329.4	-14498.6	4.04667	-0.44	0.01	-1.71024
1064.81	-36329.3	-14498.5	4.04	-0.43	0.01	-1.69608
1064.82	-36329.3	-14498.4	4.02947	-0.423057	0.00999986	-1.68221
1064.84	-36329.3	-14498.4	4.02298	-0.419821	0.01	-1.66917
