# Supplementary material for: Extraction of driving behavior primitives considering driver expectation and vehicle dynamics
Source: PLoS One. 2025 Dec 31;20(12):e0340123. doi: 10.1371/journal.pone.0340123 (PMC12755792; doi:10.1371/journal.pone.0340123)
Supplement: S1 File — (ZIP) [file pone.0340123.s001.zip › DataSetForPimitiveExaction-1/straight driving/c18_s_2.xlsx]

## Sheet: Sheet1
1089.69	-36296.6	-14491.6	7.42494	1.32178	-0.114738	-0.0860069
1089.71	-36296.4	-14491.7	7.44586	1.31529	-0.130722	-0.0949962
1089.73	-36296.4	-14491.7	7.46657	1.31247	-0.136896	-0.10246
1089.75	-36296.2	-14491.7	7.49019	1.30895	-0.130954	-0.1099
1089.76	-36296.1	-14491.8	7.51387	1.30584	-0.119194	-0.116131
1089.78	-36296	-14491.8	7.53851	1.30106	-0.106087	-0.121762
1089.8	-36295.9	-14491.9	7.56102	1.29509	-0.0963656	-0.12723
1089.81	-36295.7	-14491.9	7.58169	1.29206	-0.0858011	-0.133394
1089.83	-36295.6	-14492	7.60137	1.28852	-0.0758392	-0.139734
1089.85	-36295.5	-14492	7.62247	1.28564	-0.0661362	-0.144281
1089.86	-36295.4	-14492	7.64718	1.28045	-0.0546132	-0.146916
1089.88	-36295.3	-14492.1	7.66969	1.27472	-0.0391207	-0.149504
1089.9	-36295.1	-14492.1	7.68995	1.27179	-0.0213595	-0.15347
1089.92	-36295	-14492.2	7.71053	1.26808	-0.00606799	-0.158399
1089.93	-36294.9	-14492.2	7.73183	1.26531	0.0075271	-0.160905
1089.95	-36294.8	-14492.3	7.7568	1.25954	0.0173866	-0.16189
1089.97	-36294.6	-14492.3	7.77879	1.25437	0.024515	-0.162291
1089.98	-36294.5	-14492.3	7.7983	1.25148	0.0266831	-0.162944
1090	-36294.4	-14492.4	7.81887	1.24789	0.0289712	-0.163486
1090.02	-36294.2	-14492.4	7.84197	1.24449	0.0283437	-0.163375
1090.03	-36294.1	-14492.5	7.86304	1.2412	0.0244159	-0.163404
1090.05	-36294	-14492.5	7.88372	1.2377	0.0210024	-0.163402
1090.07	-36293.9	-14492.6	7.90425	1.23429	0.0178798	-0.163379
1090.09	-36293.8	-14492.6	7.92396	1.23101	0.0121934	-0.163474
1090.1	-36293.6	-14492.6	7.94504	1.22749	0.00489487	-0.162695
1090.12	-36293.5	-14492.7	7.96539	1.2241	-0.0015558	-0.160686
1090.14	-36293.4	-14492.7	7.98516	1.22081	-0.0107448	-0.158406
1090.15	-36293.2	-14492.8	8.00629	1.21729	-0.0216308	-0.156956
1090.17	-36293.1	-14492.8	8.02654	1.21391	-0.0292288	-0.15689
1090.19	-36293	-14492.9	8.04636	1.21061	-0.0325114	-0.156058
1090.2	-36292.8	-14492.9	8.06753	1.20706	-0.0392325	-0.153951
1090.22	-36292.7	-14493	8.0877	1.20378	-0.0431301	-0.15063
1090.24	-36292.6	-14493	8.10756	1.20019	-0.0435982	-0.149291
1090.26	-36292.4	-14493	8.12877	1.20006	-0.0401208	-0.14919
1090.27	-36292.3	-14493.1	8.14885	1.19689	-0.0400497	-0.150316
1090.29	-36292.2	-14493.1	8.16878	1.19357	-0.0369021	-0.149307
1090.31	-36292	-14493.2	8.19	1.19	-0.0333333	-0.149237
1090.32	-36291.9	-14493.2	8.21	1.19333	-0.03	-0.152505
1090.34	-36291.8	-14493.3	8.23	1.20333	-0.03	-0.162309
1090.36	-36291.7	-14493.3	8.25119	1.22116	-0.0298878	-0.179807
1090.37	-36291.5	-14493.4	8.27126	1.24119	-0.0264502	-0.200623
1090.39	-36291.4	-14493.4	8.29478	1.26114	-0.0231351	-0.222378
1090.41	-36291.2	-14493.5	8.31956	1.2784	-0.0195865	-0.241699
1090.43	-36291.1	-14493.5	8.34246	1.29158	-0.0163	-0.256388
1090.44	-36291	-14493.5	8.36244	1.3047	-0.0128602	-0.268376
1090.46	-36290.8	-14493.6	8.38356	1.31529	-0.00976648	-0.280805
1090.48	-36290.7	-14493.6	8.40383	1.32428	-0.0100625	-0.290358
1090.49	-36290.6	-14493.7	8.42769	1.32738	-0.00998355	-0.29838
1090.51	-36290.4	-14493.7	8.45243	1.32974	-0.0100078	-0.300973
1090.53	-36290.3	-14493.8	8.47485	1.3259	-0.00998914	-0.299959
1090.54	-36290.2	-14493.8	8.49494	1.32192	-0.0100353	-0.294994
1090.56	-36290	-14493.9	8.51589	1.31473	-0.00983485	-0.288977
1090.58	-36289.9	-14493.9	8.53647	1.3074	-0.0107079	-0.282391
1090.6	-36289.8	-14494	8.56061	1.29682	-0.0143942	-0.275795
1090.61	-36289.6	-14494	8.58526	1.28641	-0.0180405	-0.268639
1090.63	-36289.5	-14494.1	8.60721	1.27654	-0.020295	-0.260715
1090.65	-36289.4	-14494.1	8.62741	1.26621	-0.019878	-0.251373
1090.66	-36289.2	-14494.2	8.64842	1.25603	-0.0202475	-0.240594
1090.68	-36289.1	-14494.2	8.66806	1.24487	-0.0189063	-0.229817
1090.7	-36288.9	-14494.2	8.68882	1.23083	-0.0151979	-0.21841
1090.71	-36288.8	-14494.3	8.70924	1.21672	-0.0115291	-0.208054
1090.73	-36288.7	-14494.3	8.73084	1.2051	-0.00965468	-0.199703
1090.75	-36288.5	-14494.4	8.75356	1.19507	-0.0103339	-0.190693
1090.77	-36288.4	-14494.4	8.77434	1.18461	-0.00837138	-0.181127
1090.78	-36288.2	-14494.5	8.79199	1.1748	-0.0052393	-0.171247
1090.8	-36288.1	-14494.5	8.81097	1.16435	0.000458551	-0.161653
1090.82	-36287.9	-14494.6	8.83202	1.15413	0.00555601	-0.153164
1090.83	-36287.8	-14494.6	8.85148	1.14388	0.00882718	-0.147051
1090.85	-36287.7	-14494.7	8.87288	1.13566	0.0102162	-0.141455
1090.87	-36287.5	-14494.7	8.89073	1.12892	0.00994073	-0.136043
1090.88	-36287.4	-14494.8	8.90961	1.12279	0.0100157	-0.12925
1090.9	-36287.2	-14494.8	8.92802	1.113	0.0099966	-0.121055
1090.92	-36287.1	-14494.9	8.94769	1.10513	0.0100006	-0.113797
1090.94	-36287	-14494.9	8.9648	1.09835	0.0100012	-0.109681
1090.95	-36286.8	-14495	8.98518	1.09431	0.00999544	-0.107262
1090.97	-36286.6	-14495	9.00268	1.08815	0.0100182	-0.105161
1090.99	-36286.5	-14495.1	9.02201	1.08396	0.00993189	-0.102134
1091	-36286.4	-14495.1	9.04009	1.08065	0.0102057	-0.0986517
1091.02	-36286.2	-14495.2	9.06002	1.07723	0.00733404	-0.095285
1091.04	-36286.1	-14495.2	9.0768	1.07394	0.00396905	-0.0929055
1091.05	-36285.9	-14495.3	9.0976	1.07041	0.000263846	-0.0915601
1091.07	-36285.8	-14495.3	9.11483	1.06704	-6.90579e-05	-0.0915359
1091.09	-36285.7	-14495.4	9.13132	1.06378	1.81693e-05	-0.0905697
1091.11	-36285.5	-14495.4	9.1489	1.06013	-2.32199e-06	-0.0893906
1091.12	-36285.3	-14495.5	9.16879	1.05994	6.2168e-07	-0.0882911
1091.14	-36285.2	-14495.5	9.18888	1.06011	-1.62985e-07	-0.0872414
1091.16	-36285	-14495.6	9.20667	1.05667	-9.29608e-18	-0.0849673
1091.17	-36284.9	-14495.6	9.22333	1.05333	2.48542e-18	-0.0827887
1091.19	-36284.8	-14495.7	9.24	1.05	0	-0.0827887
1091.21	-36284.6	-14495.7	9.2577	1.05002	6.52553e-10	-0.0851255
1091.22	-36284.5	-14495.8	9.27425	1.05003	2.14474e-11	-0.0872165
1091.24	-36284.3	-14495.8	9.29117	1.04988	-7.37754e-10	-0.0870674
1091.26	-36284.1	-14495.9	9.31225	1.04624	6.13258e-09	-0.0845757
1091.28	-36284	-14495.9	9.32852	1.04289	-2.33948e-08	-0.0814303
1091.29	-36283.9	-14496	9.34543	1.03984	8.72005e-08	-0.0806305
1091.31	-36283.7	-14496	9.3629	1.04006	-5.0448e-07	-0.0821838
1091.33	-36283.6	-14496.1	9.38006	1.03996	1.91212e-06	-0.0855009
1091.34	-36283.4	-14496.1	9.39989	1.0401	-7.10079e-06	-0.0873025
1091.36	-36283.2	-14496.2	9.41794	1.03946	3.61041e-05	-0.086826
1091.38	-36283.1	-14496.2	9.43751	1.03586	-0.000136541	-0.0841746
1091.39	-36283	-14496.3	9.45405	1.03239	0.000556813	-0.081207
1091.41	-36282.8	-14496.4	9.47172	1.02971	0.00457818	-0.0806607
1091.43	-36282.7	-14496.4	9.48814	1.03004	0.00689602	-0.0826077
1091.45	-36282.5	-14496.5	9.50517	1.03015	0.00666451	-0.0855826
1091.46	-36282.3	-14496.5	9.52275	1.0291	0.0064172	-0.0859517
1091.48	-36282.2	-14496.6	9.53883	1.02548	0.00781795	-0.0839141
1091.5	-36282	-14496.6	9.55741	1.02191	0.0101298	-0.0807284
1091.51	-36281.9	-14496.7	9.57739	1.01968	0.0110127	-0.0788722
1091.53	-36281.7	-14496.7	9.5933	1.0201	0.0147108	-0.0786277
1091.55	-36281.6	-14496.8	9.61064	1.01992	0.0183843	-0.0804257
1091.56	-36281.4	-14496.8	9.62797	1.02026	0.0200364	-0.0827647
1091.58	-36281.3	-14496.9	9.64438	1.0187	0.0212898	-0.0848461
1091.6	-36281.1	-14496.9	9.66167	1.015	0.0247465	-0.0875506
1091.62	-36280.9	-14497	9.67895	1.0113	0.0303277	-0.0962739
1091.63	-36280.8	-14497	9.69536	1.00974	0.0349504	-0.113384
1091.65	-36280.6	-14497.1	9.71272	1.01008	0.0406393	-0.138688
1091.67	-36280.5	-14497.2	9.72993	1.0099	0.0439074	-0.165508
1091.68	-36280.3	-14497.2	9.74633	1.01032	0.0432441	-0.189267
1091.7	-36280.2	-14497.3	9.76377	1.00809	0.0431349	-0.214768
1091.72	-36280	-14497.3	9.78089	1.00452	0.0451711	-0.24246
1091.73	-36279.9	-14497.4	9.79732	1.00091	0.0492686	-0.272717
1091.75	-36279.7	-14497.4	9.81482	0.999827	0.0498241	-0.306301
1091.77	-36279.5	-14497.5	9.83186	1.00007	0.0524353	-0.336467
1091.79	-36279.4	-14497.5	9.84831	0.999913	0.0534631	-0.361544
1091.8	-36279.2	-14497.6	9.86586	1.00024	0.0535834	-0.382538
1091.82	-36279.1	-14497.6	9.88282	0.997563	0.0506845	-0.397994
1091.84	-36278.9	-14497.7	9.8993	0.994168	0.0498317	-0.409187
1091.85	-36278.7	-14497.7	9.9169	0.990426	0.0500294	-0.421288
1091.87	-36278.6	-14497.8	9.93379	0.989888	0.0500065	-0.436832
1091.89	-36278.5	-14497.8	9.9503	0.990044	0.0499445	-0.45767
1091.9	-36278.3	-14497.9	9.96794	0.989954	0.050155	-0.482037
1091.92	-36278.1	-14498	9.98475	0.990159	0.0471071	-0.502313
1091.94	-36278	-14498	10.0013	0.98712	0.043764	-0.518761
1091.96	-36277.8	-14498.1	10.019	0.983553	0.0401218	-0.536897
1091.97	-36277.6	-14498.1	10.0357	0.980108	0.0399671	-0.560555
1091.99	-36277.5	-14498.2	10.0523	0.97997	0.0400104	-0.588607
1092.01	-36277.3	-14498.2	10.07	0.98	0.04	-0.619826
1092.02	-36277.1	-14498.3	10.0867	0.98	0.04	-0.64488
1092.04	-36277	-14498.4	10.1033	0.98	0.04	-0.664488
1092.06	-36276.8	-14498.4	10.1176	0.976448	0.043553	-0.678171
1092.07	-36276.7	-14498.5	10.1343	0.973116	0.046882	-0.685497
1092.09	-36276.5	-14498.5	10.151	0.969913	0.050095	-0.689766
1092.11	-36276.3	-14498.6	10.1687	0.970042	0.0498977	-0.69314
1092.12	-36276.2	-14498.6	10.1853	0.969993	0.0502409	-0.69517
1092.14	-36276	-14498.7	10.2021	0.969987	0.0537817	-0.696131
1092.16	-36275.8	-14498.8	10.2197	0.970093	0.05726	-0.695985
1092.18	-36275.7	-14498.8	10.2362	0.969624	0.0605796	-0.694609
1092.19	-36275.5	-14498.9	10.2532	0.96602	0.063952	-0.690824
1092.21	-36275.3	-14498.9	10.2702	0.962417	0.0674707	-0.68486
1092.23	-36275.2	-14499	10.2829	0.95975	0.0707803	-0.679848
1092.24	-36275	-14499	10.2973	0.960072	0.0741172	-0.677105
1092.26	-36274.8	-14499.1	10.3151	0.959936	0.0778781	-0.676527
1092.28	-36274.7	-14499.2	10.3315	0.960172	0.0800991	-0.675955
1092.3	-36274.5	-14499.2	10.3482	0.95929	0.0806379	-0.671423
1092.31	-36274.3	-14499.3	10.3651	0.955608	0.0844099	-0.660052
1092.33	-36274.2	-14499.3	10.3829	0.951951	0.0880443	-0.641232
1092.35	-36274	-14499.4	10.3983	0.949736	0.0902611	-0.618894
1092.36	-36273.8	-14499.5	10.4133	0.950092	0.0899255	-0.592397
1092.38	-36273.7	-14499.5	10.4301	0.949917	0.0900152	-0.564608
1092.4	-36273.5	-14499.6	10.4475	0.950233	0.0900131	-0.533379
1092.41	-36273.3	-14499.6	10.4634	0.948686	0.0899251	-0.502874
1092.43	-36273.2	-14499.7	10.4758	0.945113	0.0902865	-0.477372
1092.45	-36273	-14499.7	10.4915	0.941441	0.0885586	-0.455686
1092.47	-36272.8	-14499.8	10.5089	0.939715	0.0848878	-0.440544
1092.48	-36272.7	-14499.9	10.5257	0.940071	0.0813125	-0.431859
1092.5	-36272.5	-14499.9	10.5408	0.940002	0.0797721	-0.4265
1092.52	-36272.3	-14500	10.5563	0.939923	0.080063	-0.423393
1092.53	-36272.2	-14500	10.5731	0.940306	0.0799833	-0.421432
1092.55	-36272	-14500.1	10.5903	0.938126	0.0800039	-0.419109
1092.57	-36271.8	-14500.2	10.608	0.93437	0.0799989	-0.41687
1092.58	-36271.7	-14500.2	10.6216	0.931458	0.0800003	-0.414765
1092.6	-36271.5	-14500.3	10.6383	0.925811	0.0799999	-0.411615
1092.62	-36271.3	-14500.3	10.6527	0.915238	0.08	-0.40114
1092.64	-36271.2	-14500.4	10.6684	0.891916	0.08	-0.383461
1092.65	-36271	-14500.5	10.6835	0.86324	0.08	-0.358859
1092.67	-36270.8	-14500.5	10.6969	0.835895	0.08	-0.336076
1092.69	-36270.7	-14500.6	10.7101	0.812341	0.08	-0.314082
1092.7	-36270.4	-14500.6	10.7242	0.785412	0.08	-0.287308
1092.72	-36270.3	-14500.7	10.7377	0.752868	0.08	-0.257121
1092.74	-36270.1	-14500.7	10.7509	0.71652	0.08	-0.225684
1092.75	-36269.9	-14500.8	10.765	0.68063	0.08	-0.194113
1092.77	-36269.8	-14500.9	10.7786	0.649802	0.08	-0.16729
1092.79	-36269.6	-14500.9	10.7888	0.625927	0.08	-0.145113
1092.81	-36269.4	-14501	10.7994	0.604484	0.08	-0.126217
1092.82	-36269.2	-14501.1	10.8094	0.587516	0.08	-0.112865
1092.84	-36269.1	-14501.1	10.8194	0.574114	0.08	-0.101956
1092.86	-36268.9	-14501.2	10.83	0.56	0.08	-0.0904139
1092.87	-36268.7	-14501.2	10.8367	0.543333	0.08	-0.077342
1092.89	-36268.6	-14501.3	10.8433	0.52	0.08	-0.0599129
1092.91	-36268.3	-14501.4	10.8505	0.49187	0.08	-0.0414276
1092.92	-36268.2	-14501.4	10.8606	0.472364	0.08	-0.0253346
1092.94	-36268	-14501.5	10.8705	0.45557	0.08	-0.0122068
1092.96	-36267.8	-14501.6	10.8774	0.433856	0.08	0.00560123
1092.98	-36267.7	-14501.6	10.8841	0.40633	0.08	0.0279622
1092.99	-36267.5	-14501.7	10.8908	0.37272	0.08	0.055846
1093.01	-36267.3	-14501.8	10.898	0.341486	0.08	0.0853814
1093.03	-36267.2	-14501.8	10.904	0.316113	0.08	0.108221
1093.04	-36267	-14501.9	10.9078	0.296623	0.08	0.12572
1093.06	-36266.8	-14501.9	10.9143	0.280312	0.08	0.137464
1093.08	-36266.6	-14502	10.918	0.271536	0.08	0.145268
1093.09	-36266.5	-14502	10.9245	0.265665	0.08	0.150425
1093.11	-36266.2	-14502.1	10.9276	0.26223	0.08	0.154476
1093.13	-36266.1	-14502.2	10.931	0.259721	0.08	0.156188
1093.15	-36265.9	-14502.2	10.9341	0.260058	0.08	0.156926
1093.16	-36265.7	-14502.3	10.939	0.260039	0.08	0.156891
1093.18	-36265.6	-14502.4	10.9446	0.25978	0.0800001	0.156632
1093.2	-36265.4	-14502.4	10.949	0.260999	0.0799997	0.155098
1093.21	-36265.2	-14502.5	10.9552	0.26474	0.0800014	0.152249
1093.23	-36265.1	-14502.5	10.9579	0.268257	0.0799947	0.149276
1093.25	-36264.9	-14502.6	10.9616	0.270234	0.0800192	0.14752
1093.26	-36264.7	-14502.7	10.9646	0.270047	0.0799185	0.14707
1093.28	-36264.5	-14502.7	10.9699	0.269563	0.0803065	0.146504
1093.3	-36264.3	-14502.8	10.975	0.272461	0.0784886	0.142278
1093.32	-36264.2	-14502.9	10.9803	0.282947	0.0751779	0.132154
1093.33	-36264	-14502.9	10.985	0.299773	0.069728	0.116185
1093.35	-36263.8	-14503	10.9904	0.3229	0.0648348	0.094468
1093.37	-36263.6	-14503.1	10.9954	0.348373	0.0593966	0.0675801
1093.38	-36263.5	-14503.1	11.0003	0.379219	0.0545168	0.0375603
1093.4	-36263.3	-14503.2	11.0073	0.412539	0.0509884	0.00318827
1093.42	-36263.1	-14503.2	11.0162	0.441411	0.0500322	-0.0271938
1093.43	-36263	-14503.3	11.0268	0.463306	0.0481347	-0.050626
1093.45	-36262.7	-14503.4	11.0347	0.482036	0.0442907	-0.068774
1093.47	-36262.6	-14503.4	11.0415	0.494309	0.0410638	-0.0812087
1093.49	-36262.4	-14503.5	11.0477	0.501712	0.0373425	-0.0887634
1093.5	-36262.2	-14503.6	11.0574	0.505895	0.0366164	-0.0938786
1093.52	-36262	-14503.6	11.0677	0.509438	0.036386	-0.0965896
1093.54	-36261.9	-14503.7	11.0779	0.510154	0.0393314	-0.0978672
1093.55	-36261.7	-14503.7	11.0855	0.509919	0.040122	-0.0981219
1093.57	-36261.5	-14503.8	11.0922	0.510219	0.0399709	-0.0972075
1093.59	-36261.4	-14503.9	11.0986	0.507345	0.0399936	-0.0952864
1093.6	-36261.1	-14503.9	11.1087	0.503781	0.0400391	-0.0918718
1093.62	-36261	-14504	11.1188	0.500186	0.0398428	-0.0895535
1093.64	-36260.8	-14504.1	11.129	0.500118	0.0428794	-0.0874018
1093.66	-36260.6	-14504.1	11.1363	0.496902	0.0464467	-0.0851337
1093.67	-36260.4	-14504.2	11.143	0.49354	0.0498924	-0.0818781
1093.69	-36260.3	-14504.2	11.1495	0.490115	0.0500281	-0.0796114
1093.71	-36260.1	-14504.3	11.16	0.49	0.05	-0.0784314
1093.72	-36259.9	-14504.4	11.17	0.49	0.05	-0.077342
1093.74	-36259.8	-14504.4	11.18	0.486667	0.05	-0.0751634
1093.76	-36259.5	-14504.5	11.1871	0.4831	0.049991	-0.0717251
1093.77	-36259.4	-14504.6	11.1937	0.479944	0.0500338	-0.069599
1093.79	-36259.2	-14504.6	11.2006	0.479904	0.0498732	-0.0674107
1093.81	-36259	-14504.7	11.211	0.476205	0.0462767	-0.0650215
1093.83	-36258.8	-14504.8	11.2174	0.47297	0.0427327	-0.0616934
1093.84	-36258.7	-14504.8	11.2241	0.469562	0.035796	-0.0584466
1093.86	-36258.5	-14504.9	11.2316	0.466191	0.02883	-0.0548229
1093.88	-36258.3	-14505	11.2419	0.462245	0.0220705	-0.0504784
1093.89	-36258.1	-14505	11.2514	0.455924	0.0158464	-0.045832
1093.91	-36257.9	-14505.1	11.2582	0.451903	0.0125954	-0.0404293
1093.93	-36257.8	-14505.2	11.2649	0.445744	0.00920446	-0.037317
1093.94	-36257.6	-14505.2	11.2716	0.441859	0.00587782	-0.0344746
1093.96	-36257.4	-14505.3	11.2787	0.435307	0.00216537	-0.0332086
1093.98	-36257.2	-14505.3	11.285	0.432306	-0.000268072	-0.031152
1094	-36257	-14505.4	11.293	0.429674	7.89588e-05	-0.0301852
1094.01	-36256.8	-14505.5	11.3028	0.430282	-7.59471e-05	-0.0290496
1094.03	-36256.7	-14505.5	11.3089	0.429084	0.000216828	-0.0277472
1094.05	-36256.5	-14505.6	11.3159	0.425409	-0.000948775	-0.0249319
1094.06	-36256.3	-14505.7	11.3228	0.421728	-0.00497003	-0.0217898
1094.08	-36256.2	-14505.7	11.3294	0.41972	-0.00715469	-0.0201156
1094.1	-36256	-14505.8	11.3363	0.420069	-0.00548202	-0.0195378
1094.11	-36255.8	-14505.9	11.3432	0.419981	-0.0013585	-0.0196278
1094.13	-36255.6	-14505.9	11.3498	0.420005	-3.66367e-05	-0.0196025
1094.15	-36255.4	-14506	11.3564	0.419999	0.00138121	-0.0196091
1094.17	-36255.2	-14506.1	11.3654	0.42	0.00512912	-0.0196075
1094.18	-36255.1	-14506.1	11.3738	0.42	0.00868297	-0.0196079
1094.2	-36254.9	-14506.2	11.3803	0.42	0.0102291	-0.0196078
1094.22	-36254.7	-14506.3	11.3874	0.42	0.00993612	-0.0196079
1094.23	-36254.5	-14506.3	11.3936	0.42	0.0100193	-0.0196078
1094.25	-36254.3	-14506.4	11.4005	0.42	0.0099957	-0.0196079
1094.27	-36254.1	-14506.5	11.407	0.42	0.0100008	-0.0196077
1094.28	-36254	-14506.5	11.4159	0.42	0.0100012	-0.0196082
1094.3	-36253.8	-14506.6	11.4244	0.420001	0.00999495	-0.0196065
1094.32	-36253.6	-14506.7	11.431	0.419995	0.0100206	-0.0196134
1094.34	-36253.4	-14506.7	11.4376	0.42002	0.00992256	-0.0195872
1094.35	-36253.2	-14506.8	11.4446	0.419932	0.0102597	-0.0196772
1094.37	-36253	-14506.9	11.4514	0.42027	0.00779358	-0.0189485
1094.39	-36252.9	-14506.9	11.458	0.417815	0.00436289	-0.0171514
1094.4	-36252.7	-14507	11.465	0.414188	0.000602395	-0.0138564
1094.42	-36252.5	-14507	11.4718	0.410535	-0.000148872	-0.0112786
1094.44	-36252.3	-14507.1	11.4784	0.40987	3.9362e-05	-0.0099679
1094.45	-36252.1	-14507.2	11.4854	0.410026	-7.7339e-06	-0.00972725
1094.47	-36251.9	-14507.2	11.4921	0.409993	2.0529e-06	-0.0106168
1094.49	-36251.8	-14507.3	11.4992	0.410001	-3.54884e-07	-0.0127273
1094.51	-36251.6	-14507.4	11.5059	0.41	9.53506e-08	-0.0159838
1094.52	-36251.4	-14507.4	11.5126	0.41	-2.5516e-08	-0.0183233
1094.54	-36251.2	-14507.5	11.519	0.41	6.71331e-09	-0.0195462
1094.56	-36251	-14507.6	11.5294	0.41	-8.57944e-10	-0.0196155
1094.57	-36250.8	-14507.6	11.5363	0.41	2.29703e-10	-0.0196058
1094.59	-36250.7	-14507.7	11.5429	0.41	-6.0221e-11	-0.0196084
1094.61	-36250.4	-14507.8	11.55	0.41	-3.43486e-21	-0.0196078
1094.62	-36250.3	-14507.8	11.5567	0.41	9.18642e-22	-0.0196078
1094.64	-36250.1	-14507.9	11.5633	0.41	0	-0.0196078
1094.66	-36249.9	-14508	11.5704	0.41	2.61517e-13	-0.0196078
1094.68	-36249.7	-14508	11.5771	0.41	-6.99137e-14	-0.0196078
1094.69	-36249.6	-14508.1	11.5837	0.41	1.81374e-14	-0.0196078
1094.71	-36249.3	-14508.2	11.5908	0.41	-9.00074e-15	-0.0196078
1094.73	-36249.2	-14508.2	11.5974	0.41	2.4052e-15	-0.0196078
1094.74	-36249	-14508.3	11.6042	0.41	-6.1991e-16	-0.0196078
1094.76	-36248.8	-14508.4	11.6112	0.41	2.30821e-16	-0.0196078
1094.78	-36248.6	-14508.4	11.6178	0.41	-6.1759e-17	-0.0196078
1094.79	-36248.4	-14508.5	11.6246	0.41	1.62027e-17	-0.0196079
1094.81	-36248.2	-14508.6	11.6316	0.41	-7.41971e-18	-0.0196078
1094.83	-36248.1	-14508.6	11.6382	0.41	9.71054e-18	-0.019608
1094.85	-36247.9	-14508.7	11.645	0.410001	-3.10973e-17	-0.0196072
1094.86	-36247.7	-14508.8	11.652	0.409996	1.4532e-16	-0.0196108
1094.88	-36247.5	-14508.8	11.6586	0.410014	-5.48198e-16	-0.0195966
1094.9	-36247.3	-14508.9	11.6654	0.40995	2.01447e-15	-0.0196492
1094.91	-36247.1	-14509	11.6724	0.410224	-9.06534e-15	-0.0193738
1094.93	-36246.9	-14509	11.6791	0.409001	3.33748e-14	-0.0178433
1094.95	-36246.8	-14509.1	11.6861	0.405257	-1.45183e-13	-0.0149974
1094.96	-36246.5	-14509.2	11.6927	0.401757	5.46549e-13	-0.0120069
1094.98	-36246.4	-14509.2	11.6994	0.399713	-2.04101e-12	-0.0103217
1095	-36246.2	-14509.3	11.7062	0.40007	7.37245e-12	-0.00967462
1095.02	-36246	-14509.4	11.7132	0.39998	-3.12256e-11	-0.0101948
1095.03	-36245.8	-14509.4	11.7198	0.400005	1.17415e-10	-0.0117257
1095.05	-36245.6	-14509.5	11.7264	0.399999	-4.19406e-10	-0.0147071
1095.07	-36245.4	-14509.6	11.7354	0.4	1.74052e-09	-0.0176806
1095.08	-36245.3	-14509.6	11.7438	0.4	-6.5385e-09	-0.0192365
1095.1	-36245.1	-14509.7	11.7503	0.4	2.30038e-08	-0.0196687
1095.12	-36244.9	-14509.8	11.7573	0.4	-9.39035e-08	-0.019591
1095.13	-36244.7	-14509.8	11.7639	0.4	3.52464e-07	-0.0196123
1095.15	-36244.5	-14509.9	11.7708	0.4	-1.21536e-06	-0.0196068
1095.17	-36244.3	-14510	11.7777	0.4	4.894e-06	-0.0196081
1095.19	-36244.1	-14510	11.7843	0.4	-1.83559e-05	-0.0196078
1095.2	-36243.9	-14510.1	11.7913	0.4	6.15636e-05	-0.0196079
1095.22	-36243.7	-14510.2	11.7981	0.4	-0.000245078	-0.0196078
1095.24	-36243.6	-14510.2	11.8047	0.4	0.002091	-0.0196078
1095.25	-36243.4	-14510.3	11.8117	0.4	0.00611465	-0.0196078
1095.27	-36243.2	-14510.4	11.8185	0.4	0.00678095	-0.0196078
1095.29	-36243	-14510.4	11.8251	0.4	0.00671478	-0.0196078
1095.3	-36242.8	-14510.5	11.8321	0.4	0.00641918	-0.0196078
1095.32	-36242.6	-14510.6	11.8389	0.4	0.00952166	-0.0196078
1095.34	-36242.4	-14510.6	11.8454	0.4	0.0101215	-0.0196078
1095.36	-36242.2	-14510.7	11.8527	0.4	0.00997873	-0.0196079
1095.37	-36242	-14510.8	11.8562	0.4	0.0100067	-0.0196078
1095.39	-36241.9	-14510.9	11.8624	0.4	0.00999434	-0.0196081
1095.41	-36241.6	-14510.9	11.8696	0.4	0.0100086	-0.0196074
1095.42	-36241.5	-14511	11.8763	0.399998	0.00996745	-0.0196096
1095.44	-36241.3	-14511.1	11.8829	0.400006	0.0101216	-0.0196014
1095.46	-36241.1	-14511.1	11.89	0.4	0.00666667	-0.0196078
1095.47	-36240.9	-14511.2	11.8967	0.4	0.00666667	-0.0185185
1095.49	-36240.7	-14511.3	11.9033	0.396667	0.00666667	-0.0163399
1095.51	-36240.5	-14511.4	11.9104	0.393108	0.00667135	-0.0128936
1095.53	-36240.3	-14511.4	11.9171	0.389912	0.00665707	-0.0108043
1095.54	-36240.2	-14511.5	11.9237	0.390023	0.00670033	-0.00977271
1095.56	-36239.9	-14511.6	11.9308	0.389989	0.00639904	-0.00987871
1095.58	-36239.8	-14511.6	11.9374	0.390003	0.0030473	-0.0110793
1095.59	-36239.6	-14511.7	11.9442	0.389999	0.0037072	-0.0134518
1095.61	-36239.4	-14511.8	11.9512	0.39	0.00692852	-0.016849
1095.63	-36239.2	-14511.8	11.9578	0.39	0.00662903	-0.0187846
1095.64	-36239	-14511.9	11.9646	0.39	0.00655612	-0.0196628
1095.66	-36238.8	-14512	11.9716	0.39	0.00736018	-0.0195897
1095.68	-36238.6	-14512	11.9783	0.39	0.010167	-0.0196124
1095.7	-36238.4	-14512.1	11.9853	0.39	0.0106232	-0.0196064
1095.71	-36238.3	-14512.2	11.992	0.39	0.0143557	-0.0196082
1095.73	-36238	-14512.2	11.9986	0.39	0.0178363	-0.0196077
1095.75	-36237.9	-14512.3	12.0054	0.39	0.0200988	-0.0196079
1095.76	-36237.6	-14512.4	12.0124	0.39	0.0207946	-0.0196078
1095.78	-36237.5	-14512.4	12.0191	0.39	0.02467	-0.0196078
1095.8	-36237.3	-14512.5	12.0261	0.39	0.0280363	-0.0196078
1095.81	-36237.1	-14512.6	12.0327	0.39	0.0313714	-0.0196078
1095.83	-36236.9	-14512.6	12.0396	0.39	0.0347296	-0.0196078
1095.85	-36236.7	-14512.7	12.0465	0.39	0.0385102	-0.0196078
1095.87	-36236.5	-14512.8	12.053	0.39	0.0402649	-0.0196078
1095.88	-36236.3	-14512.9	12.0603	0.39	0.0399362	-0.0196078
1095.9	-36236.1	-14512.9	12.0651	0.39	0.0400179	-0.0196079
1095.92	-36235.9	-14513	12.0698	0.39	0.0399953	-0.0196077
1095.93	-36235.7	-14513.1	12.0772	0.39	0.0400011	-0.0196082
1095.95	-36235.5	-14513.1	12.0839	0.390002	0.0399998	-0.0196065
1095.97	-36235.3	-14513.2	12.0905	0.389994	0.0399997	-0.0196129
1095.98	-36235.2	-14513.3	12.0975	0.390021	0.0400013	-0.0195903
1096	-36234.9	-14513.4	12.1044	0.389915	0.0399946	-0.0196786
1096.02	-36234.7	-14513.4	12.1109	0.390319	0.0400202	-0.0190475
1096.04	-36234.6	-14513.5	12.1179	0.387848	0.0399321	-0.0171575
1096.05	-36234.4	-14513.6	12.1247	0.38433	0.0402701	-0.0139968
1096.07	-36234.2	-14513.6	12.1313	0.380717	0.037815	-0.0114116
1096.09	-36234	-14513.7	12.1383	0.379866	0.034188	-0.0099634
1096.1	-36233.8	-14513.8	12.1451	0.380036	0.0305354	-0.00978406
1096.12	-36233.6	-14513.8	12.1517	0.37999	0.0298699	-0.00973937
1096.14	-36233.4	-14513.9	12.1588	0.380002	0.0300256	-0.010613
1096.15	-36233.2	-14514	12.1654	0.379999	0.0299931	-0.0125855
1096.17	-36233	-14514.1	12.1724	0.38	0.0300018	-0.0157839
1096.19	-36232.8	-14514.1	12.1762	0.38	0.0299997	-0.0183105
1096.21	-36232.7	-14514.2	12.1825	0.38	0.0300001	-0.0195485
1096.22	-36232.4	-14514.3	12.1893	0.38	0.03	-0.0196233
1096.24	-36232.2	-14514.3	12.1958	0.38	0.03	-0.0196038
1096.26	-36232.1	-14514.4	12.203	0.38	0.03	-0.0196084
1096.27	-36231.8	-14514.5	12.2064	0.38	0.03	-0.0196077
1096.29	-36231.7	-14514.5	12.2129	0.38	0.03	-0.0196079
1096.31	-36231.4	-14514.6	12.22	0.38	0.03	-0.0196078
1096.32	-36231.2	-14514.7	12.2267	0.38	0.03	-0.0196078
1096.34	-36231.1	-14514.7	12.2333	0.38	0.03	-0.0196078
1096.36	-36230.8	-14514.8	12.2404	0.38	0.03	-0.0196078
1096.38	-36230.7	-14514.9	12.2471	0.38	0.03	-0.0196078
1096.39	-36230.5	-14515	12.2537	0.38	0.03	-0.0196078
1096.41	-36230.2	-14515	12.2608	0.38	0.03	-0.0196078
1096.43	-36230.1	-14515.1	12.2674	0.38	0.03	-0.0196078
1096.44	-36229.9	-14515.2	12.2742	0.38	0.03	-0.0196078
1096.46	-36229.7	-14515.3	12.2812	0.38	0.03	-0.0196078
1096.48	-36229.5	-14515.3	12.288	0.38	0.03	-0.019608
1096.49	-36229.3	-14515.4	12.2941	0.38	0.0299999	-0.0196073
1096.51	-36229.1	-14515.5	12.2979	0.379997	0.0300008	-0.0196104
1096.53	-36228.9	-14515.5	12.305	0.380009	0.0299971	-0.0195982
1096.55	-36228.7	-14515.6	12.3116	0.379965	0.0300106	-0.0196436
1096.56	-36228.5	-14515.7	12.3187	0.380165	0.0299501	-0.0194112
1096.58	-36228.3	-14515.7	12.3253	0.379292	0.0301884	-0.0180231
1096.6	-36228.1	-14515.8	12.332	0.375607	0.029206	-0.0153476
1096.61	-36227.9	-14515.9	12.3393	0.371956	0.0254427	-0.0121185
1096.63	-36227.7	-14516	12.3445	0.369719	0.0219914	-0.0103873
1096.65	-36227.5	-14516	12.3488	0.37007	0.0196819	-0.00972838
1096.66	-36227.3	-14516.1	12.3562	0.36998	0.0203006	-0.00984307
1096.68	-36227.1	-14516.2	12.3626	0.370005	0.0189063	-0.00972889
1096.7	-36227	-14516.2	12.3699	0.369999	0.0151468	-0.0101478
1096.72	-36226.7	-14516.3	12.375	0.37	0.0117603	-0.0117603
1096.73	-36226.5	-14516.4	12.3794	0.37	0.00843426	-0.0145932
1096.75	-36226.3	-14516.5	12.3868	0.37	0.00506667	-0.0175837
1096.77	-36226.1	-14516.5	12.3935	0.37	0.00127038	-0.0192572
1096.78	-36225.9	-14516.6	12.4004	0.37	-0.000217924	-0.0196638
1096.8	-36225.8	-14516.7	12.4073	0.37	6.03328e-05	-0.0195923
1096.82	-36225.6	-14516.7	12.4138	0.37	-1.61633e-05	-0.019612
1096.83	-36225.4	-14516.8	12.4209	0.37	4.32028e-06	-0.0196067
1096.85	-36225.2	-14516.9	12.4254	0.37	-1.08576e-06	-0.0196081
1096.87	-36224.9	-14517	12.4307	0.37	6.67521e-07	-0.0196078
1096.89	-36224.8	-14517	12.4377	0.37	-1.56044e-06	-0.0196079
1096.9	-36224.5	-14517.1	12.4445	0.37	5.00871e-06	-0.0196078
1096.92	-36224.3	-14517.2	12.4518	0.37	-1.98799e-05	-0.0196078
1096.94	-36224.2	-14517.2	12.4555	0.37	7.4499e-05	-0.0196078
1096.95	-36224	-14517.3	12.4615	0.37	-0.00023996	-0.0196078
1096.97	-36223.8	-14517.4	12.4685	0.37	0.00243654	-0.0196078
1096.99	-36223.6	-14517.5	12.475	0.37	0.00583166	-0.0196078
1097	-36223.4	-14517.5	12.4821	0.37	0.00957525	-0.0196078
1097.02	-36223.2	-14517.6	12.4889	0.37	0.0101085	-0.0196079
1097.04	-36223	-14517.7	12.4954	0.37	0.00997138	-0.0196078
1097.06	-36222.8	-14517.7	12.5027	0.37	0.0100049	-0.019608
1097.07	-36222.6	-14517.8	12.5062	0.370001	0.00999867	-0.0196071
1097.09	-36222.4	-14517.9	12.5124	0.369997	0.0100003	-0.0196107
1097.11	-36222.1	-14518	12.5196	0.370007	0.00999996	-0.0196021
1097.12	-36221.9	-14518	12.5262	0.369973	0.01	-0.01963
1097.14	-36221.8	-14518.1	12.533	0.3701	0.01	-0.0186167
1097.16	-36221.5	-14518.2	12.5367	0.366667	0.01	-0.0163399
1097.17	-36221.4	-14518.3	12.5433	0.363333	0.01	-0.0130719
1097.19	-36221.2	-14518.3	12.55	0.36	0.01	-0.0108932
1097.21	-36220.9	-14518.4	12.5571	0.360024	0.01	-0.00977727
1097.23	-36220.7	-14518.5	12.5636	0.359994	0.01	-0.0098108
1097.24	-36220.6	-14518.5	12.5673	0.360003	0.01	-0.00980081
1097.26	-36220.4	-14518.6	12.5742	0.359999	0.01	-0.00980364
1097.28	-36220.1	-14518.7	12.5808	0.36	0.01	-0.00980817
1097.29	-36220	-14518.8	12.588	0.36	0.01	-0.00977809
1097.31	-36219.8	-14518.8	12.594	0.36	0.01	-0.00990813
1097.33	-36219.5	-14518.9	12.5976	0.36	0.01	-0.0111807
1097.34	-36219.4	-14519	12.6046	0.36	0.01	-0.0136506
1097.36	-36219.1	-14519.1	12.6116	0.36	0.01	-0.0170039
1097.38	-36219	-14519.1	12.6182	0.36	0.01	-0.0188679
1097.4	-36218.8	-14519.2	12.625	0.36	0.01	-0.019672
1097.41	-36218.5	-14519.3	12.6319	0.36	0.01	-0.0195879
1097.43	-36218.4	-14519.3	12.6388	0.36	0.01	-0.0196132
1097.45	-36218.2	-14519.4	12.6444	0.36	0.01	-0.0196065
1097.46	-36217.9	-14519.5	12.6489	0.36	0.01	-0.0196082
1097.48	-36217.7	-14519.6	12.6547	0.36	0.01	-0.0196077
1097.5	-36217.5	-14519.6	12.659	0.36	0.01	-0.0196079
1097.51	-36217.3	-14519.7	12.6662	0.36	0.01	-0.0196078
1097.53	-36217.1	-14519.8	12.6728	0.36	0.01	-0.0196078
1097.55	-36216.9	-14519.9	12.6802	0.36	0.01	-0.0196078
1097.57	-36216.7	-14520	12.6849	0.36	0.01	-0.0196078
1097.58	-36216.5	-14520	12.6894	0.36	0.01	-0.0196079
1097.6	-36216.3	-14520.1	12.6968	0.36	0.01	-0.0196077
1097.62	-36216.1	-14520.2	12.7035	0.36	0.01	-0.0196083
1097.63	-36215.9	-14520.2	12.7105	0.360001	0.01	-0.0196063
1097.65	-36215.7	-14520.3	12.7152	0.359995	0.01	-0.0196134
1097.67	-36215.5	-14520.4	12.7203	0.360021	0.00999996	-0.0195851
1097.68	-36215.3	-14520.5	12.7273	0.359923	0.0100002	-0.0196932
1097.7	-36215.1	-14520.5	12.7341	0.360267	0.00999947	-0.0190477
1097.72	-36214.9	-14520.6	12.7414	0.358023	0.0100021	-0.0172617
1097.74	-36214.7	-14520.7	12.7453	0.354554	0.009992	-0.0142166
1097.75	-36214.5	-14520.7	12.751	0.350795	0.0100268	-0.0114443
1097.77	-36214.3	-14520.8	12.7582	0.349811	0.00989318	-0.00998866
1097.79	-36214.1	-14520.9	12.7645	0.35005	0.0104004	-0.00976232
1097.8	-36213.9	-14521	12.772	0.349989	0.00730413	-0.00981273
1097.82	-36213.7	-14521	12.7758	0.350003	0.00682344	-0.00980154
1097.84	-36213.5	-14521.1	12.7815	0.349999	0.00395663	-0.00980455
1097.85	-36213.3	-14521.2	12.7888	0.35	0.00345732	-0.0098038
1097.87	-36213.1	-14521.3	12.7954	0.35	0.000511568	-0.00980396
1097.89	-36212.9	-14521.3	12.8024	0.35	-0.000130135	-0.00980389
1097.91	-36212.7	-14521.4	12.8061	0.35	2.24945e-05	-0.00980399
1097.92	-36212.4	-14521.5	12.8127	0.35	-6.03657e-06	-0.00980367
1097.94	-36212.2	-14521.6	12.8162	0.35	1.58823e-06	-0.00980486
1097.96	-36212.1	-14521.6	12.8229	0.35	-2.02972e-07	-0.00980203
1097.97	-36211.8	-14521.7	12.8296	0.35	5.43426e-08	-0.00981123
1097.99	-36211.6	-14521.8	12.8362	0.35	-1.42455e-08	-0.00977658
1098.01	-36211.4	-14521.9	12.8433	0.35	0	-0.0108932
1098.02	-36211.2	-14521.9	12.8467	0.35	2.11716e-19	-0.0130719
1098.04	-36211	-14522	12.8538	0.35	-2.31974e-10	-0.0165177
1098.06	-36210.8	-14522.1	12.8604	0.35	6.5782e-11	-0.0186094
1098.08	-36210.6	-14522.2	12.8671	0.35	-3.11537e-11	-0.019632
1098.09	-36210.4	-14522.2	12.8736	0.35	5.87914e-11	-0.0196016
1098.11	-36210.2	-14522.3	12.8773	0.35	-4.28544e-10	-0.019611
1098.13	-36210	-14522.4	12.8839	0.35	1.62128e-09	-0.019607
1098.14	-36209.8	-14522.5	12.8873	0.35	-6.03951e-09	-0.0196081
1098.16	-36209.6	-14522.5	12.8946	0.35	3.49389e-08	-0.0196078
1098.18	-36209.4	-14522.6	12.9011	0.35	-1.32428e-07	-0.0196079
1098.19	-36209.2	-14522.7	12.908	0.35	4.9178e-07	-0.0196078
1098.21	-36209	-14522.7	12.9143	0.35	-2.50047e-06	-0.0196078
1098.23	-36208.7	-14522.8	12.9179	0.35	9.45645e-06	-0.019608
1098.25	-36208.6	-14522.9	12.9251	0.350001	-3.49561e-05	-0.0196072
1098.26	-36208.4	-14523	12.9319	0.349997	0.000165107	-0.0196111
1098.28	-36208.1	-14523.1	12.9388	0.350012	-0.000708085	-0.0195956
1098.3	-36207.9	-14523.1	12.9444	0.349956	-0.00439325	-0.0196529
1098.31	-36207.7	-14523.2	12.9489	0.350198	-0.00804466	-0.0193571
1098.33	-36207.5	-14523.3	12.9546	0.349107	-0.0102793	-0.0179142
1098.35	-36207.3	-14523.4	12.9588	0.345403	-0.0099351	-0.0151328
1098.36	-36207.1	-14523.4	12.9663	0.34173	-0.00999938	-0.0119948
1098.38	-36206.9	-14523.5	12.9726	0.33972	-0.010073	-0.0102706
1098.4	-36206.7	-14523.6	12.9799	0.340069	-0.00971789	-0.00997541
1098.42	-36206.5	-14523.7	12.9849	0.33998	-0.0115475	-0.0124346
1098.43	-36206.3	-14523.7	12.9898	0.340005	-0.0136554	-0.019003
1098.45	-36206.1	-14523.8	12.995	0.339999	-0.0133334	-0.0322209
1098.47	-36205.9	-14523.9	13.0002	0.34	-0.013011	-0.0495207
1098.48	-36205.6	-14524	13.0051	0.34	-0.0151202	-0.0670354
1098.5	-36205.5	-14524	13.0101	0.34	-0.016945	-0.0839176
1098.52	-36205.2	-14524.1	13.0174	0.34	-0.0166089	-0.0991255
1098.53	-36205	-14524.2	13.0237	0.34	-0.0166101	-0.111234
1098.55	-36204.8	-14524.3	13.0312	0.34	-0.0169287	-0.121252
1098.57	-36204.6	-14524.3	13.0355	0.34	-0.0146903	-0.127979
1098.59	-36204.4	-14524.4	13.0407	0.34	-0.0112212	-0.132612
1098.6	-36204.2	-14524.5	13.048	0.34	-0.00745715	-0.135655
1098.62	-36204	-14524.6	13.0546	0.34	-0.00649566	-0.137059
1098.64	-36203.8	-14524.6	13.0617	0.34	-0.0066506	-0.1373
1098.65	-36203.6	-14524.7	13.0657	0.34	-0.00686877	-0.137243
1098.67	-36203.3	-14524.8	13.0719	0.34	-0.00434051	-0.137267
1098.69	-36203.1	-14524.9	13.0759	0.34	-0.000390892	-0.137226
1098.7	-36203	-14524.9	13.0823	0.34	9.9344e-05	-0.137973
1098.72	-36202.7	-14525	13.086	0.34	-2.62103e-05	-0.142234
1098.74	-36202.5	-14525.1	13.0924	0.34	4.53085e-06	-0.15564
1098.76	-36202.3	-14525.2	13.0993	0.34	-1.21693e-06	-0.179645
1098.77	-36202.1	-14525.2	13.1058	0.34	3.2407e-07	-0.211391
1098.79	-36201.9	-14525.3	13.113	0.34	-4.93196e-08	-0.250417
1098.81	-36201.7	-14525.4	13.1164	0.34	4.34762e-08	-0.287638
1098.82	-36201.5	-14525.5	13.123	0.34	-1.24554e-07	-0.323615
1098.84	-36201.2	-14525.5	13.1267	0.34	-1.117e-16	-0.357298
1098.86	-36201.1	-14525.6	13.1333	0.34	4.27491e-16	-0.383442
1098.87	-36200.8	-14525.7	13.14	0.34	-1.59826e-15	-0.404139
1098.89	-36200.6	-14525.8	13.1471	0.34	2.8021e-05	-0.418987
1098.91	-36200.4	-14525.8	13.1536	0.34	-0.00010756	-0.42736
1098.93	-36200.2	-14525.9	13.157	0.34	-0.00355332	-0.431571
1098.94	-36200	-14526	13.1639	0.339999	-0.00712054	-0.435113
1098.96	-36199.8	-14526.1	13.1673	0.340004	-0.0101572	-0.439506
1098.98	-36199.6	-14526.2	13.1739	0.339983	-0.00996069	-0.443926
1098.99	-36199.4	-14526.2	13.1776	0.340097	-0.0100076	-0.448283
1099.01	-36199.2	-14526.3	13.1846	0.339614	-0.0100246	-0.450148
1099.03	-36198.9	-14526.4	13.1911	0.336056	-0.00989387	-0.451013
1099.04	-36198.7	-14526.5	13.198	0.332634	-0.0104194	-0.451082
1099.06	-36198.5	-14526.5	13.2042	0.329721	-0.0141943	-0.452469
1099.08	-36198.3	-14526.6	13.2082	0.330071	-0.0174683	-0.455029
1099.1	-36198.1	-14526.7	13.2145	0.329978	-0.0210246	-0.458329
1099.11	-36197.9	-14526.8	13.2184	0.330006	-0.024248	-0.460125
1099.13	-36197.7	-14526.9	13.2246	0.329999	-0.0278683	-0.460854
1099.15	-36197.5	-14526.9	13.2287	0.33	-0.0303162	-0.460764
1099.16	-36197.3	-14527	13.2358	0.33	-0.0299024	-0.46079
1099.18	-36197	-14527.1	13.2424	0.33	-0.030073	-0.460783
1099.2	-36196.8	-14527.1	13.2498	0.33	-0.0297664	-0.460786
1099.21	-36196.6	-14527.2	13.2546	0.33	-0.0310912	-0.46078
1099.23	-36196.4	-14527.3	13.2596	0.33	-0.0347983	-0.460799
1099.25	-36196.2	-14527.4	13.265	0.33	-0.0384906	-0.460721
1099.27	-36196	-14527.5	13.2697	0.33	-0.0402705	-0.461137
1099.28	-36195.8	-14527.5	13.2751	0.33	-0.0399337	-0.462808
1099.3	-36195.6	-14527.6	13.2799	0.33	-0.0400234	-0.465799
1099.32	-36195.3	-14527.7	13.2869	0.33	-0.0399757	-0.468632
1099.33	-36195.1	-14527.8	13.2936	0.330001	-0.0400696	-0.470245
1099.35	-36194.9	-14527.8	13.301	0.329997	-0.0397201	-0.470661
1099.37	-36194.7	-14527.9	13.3051	0.33001	-0.0417281	-0.470557
1099.38	-36194.5	-14528	13.311	0.329965	-0.0454101	-0.470638
1099.4	-36194.3	-14528.1	13.3154	0.330142	-0.0490792	-0.47011
1099.42	-36194.1	-14528.1	13.3211	0.328566	-0.0503013	-0.467287
1099.44	-36193.8	-14528.2	13.3255	0.320477	-0.0496098	-0.458985
1099.45	-36193.7	-14528.3	13.3315	0.305485	-0.0525625	-0.444923
1099.47	-36193.4	-14528.4	13.3355	0.285664	-0.0531719	-0.427865
1099.49	-36193.2	-14528.5	13.3415	0.268242	-0.0558375	-0.410268
1099.5	-36193	-14528.5	13.3457	0.250552	-0.0565447	-0.393643
1099.52	-36192.8	-14528.6	13.3518	0.23649	-0.0592888	-0.378921
1099.54	-36192.6	-14528.7	13.3562	0.222097	-0.0601313	-0.366786
1099.55	-36192.4	-14528.8	13.3594	0.214328	-0.0599646	-0.357472
1099.57	-36192.1	-14528.8	13.3627	0.207691	-0.0600093	-0.351649
1099.59	-36191.9	-14528.9	13.3663	0.203713	-0.0599984	-0.346804
1099.61	-36191.7	-14529	13.3696	0.200249	-0.0600004	-0.345309
1099.62	-36191.5	-14529.1	13.3729	0.199936	-0.0599999	-0.346125
1099.64	-36191.3	-14529.2	13.3765	0.200008	-0.06	-0.349479
1099.66	-36191.1	-14529.2	13.3798	0.199997	-0.06	-0.35176
1099.67	-36190.9	-14529.3	13.3831	0.200004	-0.06	-0.352916
1099.69	-36190.7	-14529.4	13.3867	0.2	-0.06	-0.352941
1099.71	-36190.5	-14529.5	13.39	0.2	-0.06	-0.352941
1099.72	-36190.2	-14529.5	13.3933	0.196667	-0.06	-0.349673
1099.74	-36190	-14529.6	13.3967	0.183333	-0.06	-0.33878
1099.76	-36189.8	-14529.7	13.4001	0.154631	-0.0600085	-0.314193
1099.78	-36189.6	-14529.8	13.4	0.117872	-0.0599675	-0.282303
1099.79	-36189.4	-14529.8	13.4	0.0809406	-0.0601222	-0.246156
1099.81	-36189.2	-14529.9	13.4	0.0386676	-0.0637592	-0.209447
1099.83	-36188.9	-14530	13.4	0.00240955	-0.0671256	-0.177044
1099.84	-36188.7	-14530.1	13.4	-0.0321475	-0.0702324	-0.146505
1099.86	-36188.5	-14530.1	13.4	-0.0571183	-0.069962	-0.122414
1099.88	-36188.3	-14530.2	13.4	-0.076818	-0.0699203	-0.102562
1099.89	-36188.1	-14530.3	13.4001	-0.092527	-0.0705263	-0.0889082
1099.91	-36187.9	-14530.4	13.3995	-0.0974567	-0.0741776	-0.0814968
1099.93	-36187.6	-14530.5	13.3958	-0.100864	-0.077472	-0.0776447
1099.95	-36187.4	-14530.5	13.3922	-0.10413	-0.0810262	-0.0739493
1099.96	-36187.2	-14530.6	13.3897	-0.108509	-0.0842372	-0.0695366
1099.98	-36187	-14530.7	13.39	-0.114692	-0.087909	-0.0650458
1100	-36186.8	-14530.8	13.3902	-0.117774	-0.0901324	-0.0608117
1100.01	-36186.6	-14530.8	13.3891	-0.12118	-0.0907417	-0.0577044
1100.03	-36186.3	-14530.9	13.3854	-0.124574	-0.0948666	-0.0543813
1100.05	-36186.2	-14531	13.3817	-0.128064	-0.0969477	-0.0506039
1100.06	-36185.9	-14531.1	13.38	-0.131364	-0.0966103	-0.0459055
1100.08	-36185.7	-14531.2	13.3789	-0.134731	-0.0966132	-0.0395775
1100.1	-36185.5	-14531.2	13.375	-0.13851	-0.0969669	-0.0335326
1100.12	-36185.3	-14531.3	13.3716	-0.140265	-0.0951716	-0.0302825
1100.13	-36185.1	-14531.4	13.3697	-0.139936	-0.0928008	-0.0292798
1100.15	-36184.9	-14531.4	13.3703	-0.140018	-0.0948435	-0.0294487
1100.17	-36184.7	-14531.5	13.3685	-0.139995	-0.0987771	-0.0294018
1100.18	-36184.4	-14531.6	13.3648	-0.140002	-0.100143	-0.0294144
1100.2	-36184.2	-14531.7	13.361	-0.139998	-0.100222	-0.0294098
1100.22	-36184	-14531.8	13.3601	-0.140006	-0.0982856	-0.029417
1100.23	-36183.8	-14531.8	13.3581	-0.139979	-0.0945927	-0.0293942
1100.25	-36183.6	-14531.9	13.3545	-0.140085	-0.090896	-0.0294825
1100.27	-36183.4	-14532	13.3508	-0.139681	-0.0897951	-0.0288514
1100.29	-36183.1	-14532.1	13.3501	-0.142152	-0.090066	-0.0269613
1100.3	-36183	-14532.1	13.3478	-0.14567	-0.0899007	-0.0238012
1100.32	-36182.7	-14532.2	13.3444	-0.149283	-0.0903306	-0.0212139
1100.34	-36182.5	-14532.3	13.3405	-0.150134	-0.0875385	-0.0197724
1100.35	-36182.3	-14532.4	13.3401	-0.149964	-0.0844064	-0.0195679
1100.37	-36182.1	-14532.4	13.3376	-0.15001	-0.0780524	-0.0196184
1100.39	-36181.9	-14532.5	13.334	-0.149998	-0.0741012	-0.0196058
1100.4	-36181.7	-14532.6	13.3303	-0.150001	-0.067685	-0.0196084
1100.42	-36181.4	-14532.7	13.3301	-0.15	-0.0640627	-0.0196077
1100.44	-36181.2	-14532.7	13.3271	-0.15	-0.0575241	-0.0196079
1100.46	-36181	-14532.8	13.3238	-0.15	-0.0509372	-0.0196078
1100.47	-36180.8	-14532.9	13.3202	-0.15	-0.0411436	-0.0196078
1100.49	-36180.6	-14533	13.3201	-0.15	-0.0336341	-0.0196079
1100.51	-36180.4	-14533	13.3169	-0.15	-0.0301184	-0.0196078
1100.52	-36180.1	-14533.1	13.3136	-0.15	-0.0270697	-0.019608
1100.54	-36179.9	-14533.2	13.31	-0.15	-0.0166667	-0.0196078
1100.56	-36179.8	-14533.3	13.31	-0.15	-0.00666667	-0.0196078
1100.57	-36179.5	-14533.4	13.3067	-0.15	0	-0.0196078
1100.59	-36179.3	-14533.4	13.3031	-0.149972	6.57057e-05	-0.0195789
1100.61	-36179.1	-14533.5	13.2999	-0.150108	0.00355497	-0.0184252
1100.62	-36178.9	-14533.6	13.2999	-0.153553	0.0068909	-0.0161539
1100.64	-36178.7	-14533.6	13.2962	-0.157122	0.0101798	-0.0127257
1100.66	-36178.5	-14533.7	13.2929	-0.160153	0.00995239	-0.0107091
1100.68	-36178.2	-14533.8	13.2899	-0.159976	0.0100106	-0.00977864
1100.69	-36178	-14533.9	13.2897	-0.159918	0.0100055	-0.0097193
1100.71	-36177.8	-14533.9	13.286	-0.160381	0.00996306	-0.0084126
1100.73	-36177.6	-14534	13.2828	-0.163947	0.0101423	-0.00599666
1100.74	-36177.4	-14534.1	13.2794	-0.167359	0.00944899	-0.0027533
1100.76	-36177.2	-14534.2	13.2759	-0.170315	0.00651725	-0.000759026
1100.78	-36176.9	-14534.3	13.2723	-0.169796	0.00598603	0.000223821
1100.8	-36176.8	-14534.3	13.2699	-0.170735	0.00314209	0.00158571
1100.81	-36176.5	-14534.4	13.2694	-0.174337	0.00256459	0.00420607
1100.83	-36176.3	-14534.5	13.2656	-0.177801	-0.000370389	0.00732028
1100.85	-36176.1	-14534.5	13.2623	-0.180258	8.92162e-05	0.00916299
1100.86	-36175.9	-14534.6	13.2588	-0.179923	-9.34545e-06	0.00988948
1100.88	-36175.7	-14534.7	13.2556	-0.180021	-6.22361e-05	0.00978111
1100.9	-36175.5	-14534.8	13.2518	-0.179995	0.00025225	0.00980959
1100.91	-36175.3	-14534.8	13.2499	-0.180001	-0.00133681	0.00980227
1100.93	-36175	-14534.9	13.249	-0.18	-0.00359206	0.00980438
1100.95	-36174.9	-14535	13.2451	-0.18	-0.0036051	0.00980372
1100.97	-36174.6	-14535.1	13.2418	-0.18	-0.00148814	0.00980435
1100.98	-36174.4	-14535.2	13.2384	-0.180001	-0.00123051	0.00980243
1101	-36174.2	-14535.2	13.2351	-0.179995	-0.00364327	0.0098092
1101.02	-36174	-14535.3	13.2312	-0.18002	-0.00356854	0.009782
1101.03	-36173.8	-14535.4	13.2301	-0.179925	-0.00157096	0.00988626
1101.05	-36173.6	-14535.4	13.2284	-0.180263	0.000288879	0.00932037
1101.07	-36173.3	-14535.5	13.2246	-0.178249	-7.99285e-05	0.00759226
1101.08	-36173.1	-14535.6	13.2214	-0.174741	2.12328e-05	0.00461289
1101.1	-36173	-14535.7	13.2179	-0.171	-4.88406e-06	0.00176352
1101.12	-36172.7	-14535.8	13.2145	-0.169774	1.33887e-06	0.000236036
1101.14	-36172.5	-14535.8	13.2112	-0.17006	-3.5521e-07	-4.99177e-05
1101.15	-36172.3	-14535.9	13.2077	-0.169987	7.89334e-08	1.10996e-05
1101.17	-36172.1	-14536	13.2044	-0.170004	-2.1479e-08	-3.04863e-06
1101.19	-36171.9	-14536.1	13.2006	-0.169999	5.68983e-09	9.13176e-07
1101.2	-36171.7	-14536.1	13.2001	-0.17	-1.20464e-09	-5.35254e-07
1101.22	-36171.4	-14536.2	13.1976	-0.17	3.25882e-10	1.48848e-06
1101.24	-36171.2	-14536.3	13.1941	-0.17	-8.6164e-11	-5.41642e-06
1101.25	-36171	-14536.3	13.1906	-0.17	1.69296e-11	1.63277e-05
1101.27	-36170.8	-14536.4	13.1872	-0.17	-4.49382e-12	-6.38129e-05
1101.29	-36170.6	-14536.5	13.1838	-0.17	7.76847e-13	0.000901668
1101.31	-36170.4	-14536.6	13.1802	-0.17	-2.08724e-13	0.00293523
1101.32	-36170.2	-14536.7	13.1801	-0.17	5.58548e-14	0.00617744
1101.34	-36170	-14536.7	13.1771	-0.17	-1.46955e-14	0.00851733
1101.36	-36169.8	-14536.8	13.1735	-0.17	1.87805e-15	0.00977117
1101.37	-36169.5	-14536.9	13.1702	-0.17	-5.02822e-16	0.00981262
1101.39	-36169.4	-14536.9	13.1669	-0.17	1.31825e-16	0.00980164
1101.41	-36169.2	-14537	13.1633	-0.17	7.51896e-27	0.00980392
1101.42	-36168.9	-14537.1	13.16	-0.17	-2.01092e-27	0.00980392
1101.44	-36168.7	-14537.2	13.16	-0.17	0	0.00980392
1101.46	-36168.5	-14537.2	13.1564	-0.17	-5.72463e-19	0.00980393
1101.48	-36168.3	-14537.3	13.1532	-0.17	1.53042e-19	0.00980392
1101.49	-36168.1	-14537.4	13.1498	-0.17	-3.97029e-20	0.00980392
1101.51	-36167.9	-14537.5	13.1463	-0.17	1.97027e-20	0.00980392
1101.53	-36167.6	-14537.6	13.1429	-0.17	-5.26485e-21	0.00980392
1101.54	-36167.5	-14537.6	13.1399	-0.17	1.35638e-21	0.00980392
1101.56	-36167.2	-14537.7	13.1397	-0.17	-5.01729e-22	0.00980392
1101.58	-36167	-14537.8	13.136	-0.17	1.2177e-22	0.00980392
1101.59	-36166.8	-14537.8	13.1327	-0.17	1.43731e-23	0.00980392
1101.61	-36166.6	-14537.9	13.1292	-0.17	-2.37177e-22	0.00980392
1101.63	-36166.4	-14538	13.1259	-0.17	9.37139e-22	0.00980392
1101.65	-36166.2	-14538.1	13.1223	-0.17	-3.47467e-21	0.00980392
1101.66	-36166	-14538.1	13.1199	-0.17	1.64152e-20	0.00980392
1101.68	-36165.7	-14538.2	13.1194	-0.17	-6.1968e-20	0.00980392
1101.7	-36165.6	-14538.3	13.1155	-0.17	2.27727e-19	0.00980392
1101.71	-36165.3	-14538.4	13.1122	-0.17	-1.0248e-18	0.00980392
1101.73	-36165.1	-14538.5	13.1087	-0.17	3.77288e-18	0.00980392
1101.75	-36164.9	-14538.5	13.1054	-0.17	-1.64123e-17	0.00980392
1101.76	-36164.7	-14538.6	13.1017	-0.17	6.1785e-17	0.00980392
1101.78	-36164.5	-14538.7	13.1	-0.17	-2.30728e-16	0.00980392
1101.8	-36164.3	-14538.7	13.0989	-0.17	8.33424e-16	0.00980392
1101.82	-36164.1	-14538.8	13.095	-0.17	-3.52992e-15	0.00980392
1101.83	-36163.8	-14538.9	13.0918	-0.17	1.32733e-14	0.00980392
1101.85	-36163.7	-14539	13.0883	-0.17	-4.7412e-14	0.00980392
1101.87	-36163.4	-14539	13.085	-0.17	1.96759e-13	0.00980392
1101.88	-36163.2	-14539.1	13.0812	-0.17	-7.39149e-13	0.00980392
1101.9	-36163	-14539.2	13.08	-0.17	2.60049e-12	0.00980392
1101.92	-36162.8	-14539.3	13.0783	-0.17	-1.06154e-11	0.00980392
1101.93	-36162.6	-14539.3	13.0746	-0.17	3.98445e-11	0.00980392
1101.95	-36162.4	-14539.4	13.0713	-0.17	-1.37391e-10	0.00980392
1101.97	-36162.2	-14539.5	13.0678	-0.17	5.53246e-10	0.00980392
1101.99	-36162	-14539.6	13.0646	-0.17	-2.07505e-09	0.00980392
1102	-36161.8	-14539.6	13.0607	-0.17	6.9595e-09	0.00980392
1102.02	-36161.5	-14539.7	13.0601	-0.17	-2.7705e-08	0.00980392
1102.04	-36161.3	-14539.8	13.0579	-0.17	1.03844e-07	0.00980392
1102.05	-36161.2	-14539.8	13.0542	-0.17	-3.34484e-07	0.00980392
1102.07	-36160.9	-14539.9	13.0505	-0.17	1.31856e-06	0.00980392
1102.09	-36160.7	-14540	13.0501	-0.17	-4.93932e-06	0.00980392
1102.1	-36160.5	-14540.1	13.0474	-0.17	1.49206e-05	0.00980392
1102.12	-36160.3	-14540.2	13.0439	-0.17	-5.83217e-05	0.00980392
1102.14	-36160.1	-14540.2	13.0406	-0.17	0.000218357	0.00980392
1102.16	-36159.9	-14540.3	13.0371	-0.17	-0.00281958	0.00980392
1102.17	-36159.7	-14540.4	13.0338	-0.17	-0.00645768	0.00980394
1102.19	-36159.5	-14540.5	13.0302	-0.17	-0.00670675	0.00980386
1102.21	-36159.3	-14540.5	13.0301	-0.17	-0.00668888	0.00980405
1102.22	-36159	-14540.6	13.0269	-0.17	-0.00655601	0.00980341
1102.24	-36158.8	-14540.7	13.0235	-0.169998	-0.00986612	0.00980584
1102.26	-36158.7	-14540.7	13.02	-0.17	-0.01	0.00980392
1102.27	-36158.4	-14540.8	13.0167	-0.17	-0.01	0.00980392
1102.29	-36158.2	-14540.9	13.0131	-0.169892	-0.00999715	0.00861685
1102.31	-36158	-14541	13.0099	-0.166456	-0.0100032	0.00636105
1102.33	-36157.8	-14541	13.0099	-0.163106	-0.00999006	0.00309327
1102.34	-36157.6	-14541.1	13.0062	-0.159822	-0.0100767	0.000896918
1102.36	-36157.4	-14541.2	13.0029	-0.160048	-0.00970342	-3.98104e-05
1102.38	-36157.2	-14541.3	12.9999	-0.159987	-0.00647229	1.06382e-05
1102.39	-36157	-14541.3	12.9998	-0.160003	-0.00669732	-2.74184e-06
1102.41	-36156.8	-14541.4	12.996	-0.159999	-0.00676832	1.02074e-06
1102.43	-36156.5	-14541.5	12.9928	-0.16	-0.00619544	-2.72455e-07
1102.44	-36156.4	-14541.6	12.9894	-0.16	-0.00307726	6.90416e-08
1102.46	-36156.1	-14541.6	12.9859	-0.16	-0.00341882	-1.94788e-08
1102.48	-36155.9	-14541.7	12.9823	-0.16	-0.00330788	-7.36342e-09
1102.5	-36155.7	-14541.8	12.9799	-0.16	-0.00335907	6.05849e-08
1102.51	-36155.5	-14541.9	12.9794	-0.16	-0.00325951	-2.35077e-07
1102.53	-36155.3	-14541.9	12.9756	-0.16	-0.00359857	8.65543e-07
1102.55	-36155.1	-14542	12.9719	-0.16	-0.00199506	-3.89556e-06
1102.56	-36154.9	-14542.1	12.9699	-0.16	-0.000742212	1.46835e-05
1102.58	-36154.7	-14542.2	12.9691	-0.16	-0.0037528	-5.35636e-05
1102.6	-36154.5	-14542.2	12.9652	-0.16	-0.00321055	0.000308911
1102.61	-36154.3	-14542.3	12.962	-0.16	-0.0033703	0.00180826
1102.63	-36154	-14542.4	12.9585	-0.16	-0.00330885	0.00468669
1102.65	-36153.8	-14542.4	12.9552	-0.16	-0.00340569	0.00775326
1102.67	-36153.6	-14542.5	12.9514	-0.16	-0.00306914	0.00936593
1102.68	-36153.4	-14542.6	12.95	-0.16	-0.00469169	0.00987051
1102.7	-36153.2	-14542.7	12.9485	-0.16	-0.00879126	0.00978528
1102.72	-36153	-14542.7	12.9449	-0.16	-0.0102274	0.00980888
1102.73	-36152.8	-14542.8	12.9412	-0.16	-0.00995226	0.00980275
1102.75	-36152.6	-14542.9	12.94	-0.16	-0.00998898	0.00980425
1102.77	-36152.4	-14543	12.9383	-0.16	-0.0100936	0.00980384
1102.78	-36152.2	-14543	12.9346	-0.16	-0.00966445	0.00980394
1102.8	-36152	-14543.1	12.9308	-0.16	-0.0122577	0.00980392
1102.82	-36151.8	-14543.2	12.9301	-0.16	-0.0134908	0.00980392
1102.84	-36151.6	-14543.3	12.9279	-0.16	-0.0135985	0.00980392
1102.85	-36151.4	-14543.3	12.9242	-0.16	-0.0108967	0.00980392
1102.87	-36151.1	-14543.4	12.921	-0.16	-0.00978494	0.00980392
1102.89	-36150.9	-14543.5	12.9175	-0.16	-0.0100455	0.00980392
1102.9	-36150.7	-14543.5	12.9142	-0.16	-0.00998768	0.00980392
1102.92	-36150.5	-14543.6	12.9105	-0.16	-0.0100033	0.00980392
1102.94	-36150.3	-14543.7	12.9101	-0.16	-0.00999934	0.00980392
1102.95	-36150.1	-14543.8	12.9074	-0.16	-0.0100002	0.00980392
1102.97	-36149.9	-14543.8	12.904	-0.16	-0.00999969	0.00980392
1102.99	-36149.7	-14543.9	12.9002	-0.16	-0.0100007	0.00980392
1103.01	-36149.5	-14544	12.9001	-0.16	-0.00999719	0.00980392
1103.02	-36149.3	-14544.1	12.8971	-0.16	-0.0100105	0.00980392
1103.04	-36149.1	-14544.1	12.8936	-0.16	-0.00997883	0.00980392
1103.06	-36148.9	-14544.2	12.8901	-0.16	-0.0100816	0.00980392
1103.07	-36148.7	-14544.3	12.8901	-0.16	-0.00691575	0.00980392
1103.09	-36148.4	-14544.4	12.8867	-0.16	-0.00333333	0.00980392
1103.11	-36148.3	-14544.4	12.8833	-0.16	-0.00333333	0.00980392
1103.12	-36148	-14544.5	12.88	-0.16	-0.00666667	0.00980392
1103.14	-36147.8	-14544.6	12.8767	-0.16	-0.01	0.00980392
1103.16	-36147.6	-14544.6	12.8731	-0.16	-0.00997764	0.00980392
1103.18	-36147.4	-14544.7	12.8699	-0.16	-0.0100058	0.00980392
1103.19	-36147.2	-14544.8	12.8698	-0.16	-0.00999712	0.00980392
1103.21	-36147	-14544.8	12.8662	-0.16	-0.0100008	0.00980392
1103.23	-36146.8	-14544.9	12.8629	-0.16	-0.00999979	0.00980392
1103.24	-36146.6	-14545	12.8599	-0.16	-0.0100001	0.00980392
1103.26	-36146.4	-14545.1	12.8597	-0.16	-0.00999998	0.00980392
1103.28	-36146.2	-14545.2	12.856	-0.16	-0.01	0.00980392
1103.29	-36146	-14545.2	12.8526	-0.16	-0.00999996	0.00980392
1103.31	-36145.8	-14545.3	12.8498	-0.16	-0.0100002	0.00980392
1103.33	-36145.6	-14545.4	12.8495	-0.16	-0.00999931	0.00980392
1103.35	-36145.4	-14545.4	12.8458	-0.16	-0.0100026	0.00980392
1103.36	-36145.2	-14545.5	12.8421	-0.16	-0.00998787	0.00980392
1103.38	-36144.9	-14545.6	12.8399	-0.16	-0.0100458	0.00980392
1103.4	-36144.8	-14545.6	12.8393	-0.16	-0.00983171	0.00980392
1103.41	-36144.5	-14545.7	12.8354	-0.16	-0.0109039	0.00980392
1103.43	-36144.3	-14545.8	12.8322	-0.16	-0.0145211	0.00980392
1103.45	-36144.1	-14545.9	12.8287	-0.16	-0.0180752	0.00980392
1103.46	-36143.9	-14545.9	12.8254	-0.16	-0.0203777	0.00980392
1103.48	-36143.7	-14546	12.8216	-0.16	-0.0196991	0.00980394
1103.5	-36143.5	-14546.1	12.82	-0.16	-0.021316	0.00980383
1103.52	-36143.3	-14546.2	12.8188	-0.16	-0.0249516	0.00980428
1103.53	-36143.1	-14546.2	12.815	-0.160001	-0.0283111	0.00980264
1103.55	-36142.9	-14546.3	12.8112	-0.159995	-0.0318136	0.00980923
1103.57	-36142.7	-14546.4	12.8101	-0.16002	-0.0350022	0.00978397
1103.58	-36142.5	-14546.5	12.8084	-0.159931	-0.0387813	0.00987413
1103.6	-36142.3	-14546.5	12.8047	-0.16028	-0.0403375	0.00929561
1103.62	-36142.1	-14546.6	12.801	-0.15827	-0.0396203	0.00762407
1103.63	-36141.9	-14546.7	12.8001	-0.154597	-0.0419055	0.00447246
1103.65	-36141.7	-14546.7	12.7981	-0.150893	-0.0455633	0.00169434
1103.67	-36141.5	-14546.8	12.7946	-0.149802	-0.0487777	0.00025056
1103.69	-36141.2	-14546.9	12.7907	-0.150044	-0.0523198	-4.50361e-05
1103.7	-36141.1	-14547	12.7901	-0.149988	-0.0556243	1.2255e-05
1103.72	-36140.8	-14547	12.7879	-0.150003	-0.0592954	-3.24638e-06
1103.74	-36140.6	-14547.1	12.7842	-0.149999	-0.0601312	6.87317e-07
1103.75	-36140.5	-14547.2	12.7805	-0.15	-0.0599645	-1.85936e-07
1103.77	-36140.2	-14547.3	12.7802	-0.15	-0.0600094	4.91651e-08
1103.79	-36140	-14547.3	12.7774	-0.15	-0.0599982	-9.67012e-09
1103.8	-36139.8	-14547.4	12.774	-0.15	-0.0600002	2.60617e-09
1103.82	-36139.6	-14547.5	12.7703	-0.15	-0.060001	-6.9569e-10
1103.84	-36139.4	-14547.5	12.7701	-0.15	-0.059997	1.42149e-10
1103.86	-36139.2	-14547.6	12.7671	-0.15	-0.0600116	-1.22662e-10
1103.87	-36139	-14547.7	12.7637	-0.15	-0.0599566	3.48159e-10
1103.89	-36138.8	-14547.8	12.7602	-0.15	-0.0600876	-6.8575e-10
1103.91	-36138.6	-14547.8	12.7569	-0.15	-0.0568835	2.6395e-09
1103.92	-36138.4	-14547.9	12.7536	-0.15	-0.0535542	-9.87222e-09
1103.94	-36138.2	-14548	12.75	-0.15	-0.05	0
1103.96	-36138	-14548	12.75	-0.15	-0.05	0
1103.97	-36137.8	-14548.1	12.75	-0.15	-0.05	-1.29665e-16
1103.99	-36137.6	-14548.2	12.7465	-0.15	-0.0535909	2.27332e-06
1104.01	-36137.4	-14548.3	12.7431	-0.15	-0.0567436	-8.67118e-06
1104.03	-36137.1	-14548.3	12.7399	-0.15	-0.0566558	3.2653e-05
1104.04	-36137	-14548.4	12.7398	-0.15	-0.0566003	0.00128735
1104.06	-36136.8	-14548.5	12.7362	-0.15	-0.0569607	0.0036236
1104.08	-36136.5	-14548.5	12.7329	-0.15	-0.0601943	0.00687962
1104.09	-36136.3	-14548.6	12.7294	-0.15	-0.0599212	0.00899732
1104.11	-36136.2	-14548.7	12.7261	-0.15	-0.0600456	0.00985686
1104.13	-36135.9	-14548.8	12.7226	-0.15	-0.0598972	0.00979038
1104.14	-36135.7	-14548.8	12.7199	-0.15	-0.060543	0.0098084
1104.16	-36135.5	-14548.9	12.7195	-0.15	-0.0641393	0.00980272
1104.18	-36135.3	-14549	12.7158	-0.15	-0.0676069	0.00980423
1104.2	-36135.1	-14549	12.7121	-0.15	-0.0703064	0.00980383
1104.21	-36134.9	-14549.1	12.7099	-0.15	-0.0699183	0.00980395
1104.23	-36134.7	-14549.2	12.7093	-0.15	-0.0700205	0.00980392
1104.25	-36134.5	-14549.3	12.7054	-0.15	-0.0699939	0.00980392
1104.26	-36134.3	-14549.3	12.7019	-0.15	-0.0700016	0.00980392
1104.28	-36134.1	-14549.4	12.6999	-0.15	-0.0699996	0.00980392
1104.3	-36133.9	-14549.5	12.699	-0.15	-0.0700001	0.00980392
1104.31	-36133.7	-14549.5	12.6953	-0.15	-0.07	0.00980392
1104.33	-36133.5	-14549.6	12.6916	-0.15	-0.07	0.00980392
1104.35	-36133.3	-14549.7	12.6899	-0.15	-0.07	0.00980392
1104.37	-36133.1	-14549.8	12.6888	-0.15	-0.07	0.00980392
1104.38	-36132.9	-14549.8	12.685	-0.15	-0.07	0.00980392
1104.4	-36132.7	-14549.9	12.6812	-0.15	-0.07	0.00980392
1104.42	-36132.5	-14550	12.6801	-0.15	-0.07	0.00980392
1104.43	-36132.3	-14550	12.6784	-0.15	-0.07	0.00980392
1104.45	-36132.1	-14550.1	12.6747	-0.15	-0.07	0.00980392
1104.47	-36131.9	-14550.2	12.671	-0.15	-0.07	0.00980392
1104.48	-36131.6	-14550.3	12.6701	-0.15	-0.07	0.00980392
1104.5	-36131.5	-14550.3	12.6681	-0.15	-0.07	0.00980392
1104.52	-36131.2	-14550.4	12.6646	-0.15	-0.07	0.00980392
1104.54	-36131	-14550.5	12.6607	-0.15	-0.07	0.00980392
1104.55	-36130.9	-14550.5	12.6601	-0.15	-0.07	0.00980392
1104.57	-36130.6	-14550.6	12.6579	-0.15	-0.07	0.00980392
1104.59	-36130.4	-14550.7	12.6542	-0.15	-0.07	0.00980392
1104.6	-36130.2	-14550.7	12.6506	-0.15	-0.07	0.00980392
1104.62	-36130	-14550.8	12.6498	-0.15	-0.07	0.00980392
1104.64	-36129.8	-14550.9	12.6502	-0.15	-0.07	0.00980392
1104.65	-36129.6	-14550.9	12.6473	-0.15	-0.0700001	0.00980392
1104.67	-36129.4	-14551	12.6439	-0.15	-0.0699997	0.00980392
1104.69	-36129.2	-14551.1	12.6404	-0.15	-0.0700007	0.00980392
1104.71	-36129	-14551.2	12.637	-0.15	-0.0699973	0.00980392
1104.72	-36128.8	-14551.2	12.6338	-0.15	-0.0700103	0.00980392
1104.74	-36128.6	-14551.3	12.6301	-0.15	-0.0699793	0.00980392
1104.76	-36128.4	-14551.4	12.6299	-0.15	-0.0700799	0.00980392
1104.77	-36128.2	-14551.5	12.6301	-0.15	-0.0669222	0.00980392
1104.79	-36128	-14551.5	12.6267	-0.15	-0.0633333	0.00980392
1104.81	-36127.8	-14551.6	12.6233	-0.15	-0.0633333	0.00980392
1104.82	-36127.6	-14551.7	12.62	-0.15	-0.0633333	0.00980392
1104.84	-36127.4	-14551.7	12.6199	-0.15	-0.0632017	0.00980392
1104.86	-36127.2	-14551.8	12.6165	-0.15	-0.059887	0.00980392
1104.88	-36127	-14551.9	12.6131	-0.15	-0.0600293	0.00980392
1104.89	-36126.8	-14551.9	12.6099	-0.15	-0.0599855	0.00980392
1104.91	-36126.6	-14552	12.6098	-0.15	-0.0600039	0.00980393
1104.93	-36126.4	-14552.1	12.6062	-0.15	-0.059999	0.0098039
1104.94	-36126.2	-14552.1	12.6026	-0.15	-0.0600004	0.00980407
1104.96	-36126	-14552.2	12.5999	-0.150001	-0.0599999	0.00980336
1104.98	-36125.8	-14552.3	12.5996	-0.149998	-0.06	0.009806
1104.99	-36125.6	-14552.4	12.5958	-0.15001	-0.06	0.00979337
1105.01	-36125.4	-14552.4	12.5924	-0.149964	-0.0600001	0.00984383
1105.03	-36125.1	-14552.5	12.5899	-0.150134	-0.0599998	0.00963936
1105.05	-36125	-14552.6	12.5894	-0.149283	-0.060001	0.00819786
1105.06	-36124.8	-14552.6	12.5857	-0.14567	-0.0599964	0.0056106
1105.08	-36124.5	-14552.7	12.5821	-0.142152	-0.0600134	0.00245048
1105.1	-36124.4	-14552.8	12.5799	-0.139681	-0.0599398	0.000560324
1105.11	-36124.2	-14552.8	12.5792	-0.140085	-0.060227	-7.07099e-05
1105.13	-36123.9	-14552.9	12.5754	-0.139979	-0.058996	1.75598e-05
1105.15	-36123.8	-14553	12.5718	-0.140006	-0.0552753	-5.09249e-06
1105.16	-36123.5	-14553.1	12.5697	-0.139998	-0.0516878	1.35674e-06
1105.18	-36123.3	-14553.1	12.5703	-0.14	-0.0499652	-3.32366e-07
1105.2	-36123.2	-14553.2	12.5687	-0.14	-0.0487622	9.447e-08
1105.22	-36122.9	-14553.3	12.565	-0.14	-0.0450923	-2.51476e-08
1105.23	-36122.7	-14553.3	12.5617	-0.14	-0.0414463	6.05969e-09
1105.25	-36122.6	-14553.4	12.5582	-0.14	-0.0397117	-1.69645e-09
1105.27	-36122.3	-14553.5	12.555	-0.14	-0.0400767	4.51151e-10
1105.28	-36122.1	-14553.5	12.5512	-0.14	-0.0399819	-1.065e-10
1105.3	-36121.9	-14553.6	12.5497	-0.14	-0.0400049	2.94114e-11
1105.32	-36121.7	-14553.7	12.5504	-0.14	-0.0399991	-7.60502e-12
1105.33	-36121.5	-14553.8	12.5481	-0.14	-0.039999	1.02891e-12
1105.35	-36121.3	-14553.8	12.5445	-0.14	-0.0400053	2.61473e-12
1105.37	-36121.1	-14553.9	12.5408	-0.14	-0.0399798	-1.15276e-11
1105.39	-36120.9	-14554	12.5401	-0.14	-0.0400679	3.90726e-11
1105.4	-36120.7	-14554	12.5378	-0.14	-0.0397299	-1.55651e-10
1105.42	-36120.5	-14554.1	12.5344	-0.14	-0.0421849	5.83442e-10
1105.44	-36120.3	-14554.2	12.5305	-0.14	-0.0458121	-1.87929e-09
1105.45	-36120.1	-14554.2	12.5301	-0.14	-0.0494642	7.40827e-09
1105.47	-36119.9	-14554.3	12.5276	-0.14	-0.0501318	-2.77514e-08
1105.49	-36119.7	-14554.4	12.5242	-0.14	-0.0499651	1.03597e-07
1105.5	-36119.5	-14554.4	12.5204	-0.14	-0.0500068	-3.12868e-07
1105.52	-36119.3	-14554.5	12.5198	-0.14	-0.0499982	1.22292e-06
1105.54	-36119.1	-14554.6	12.5202	-0.14	-0.0500003	-3.29445e-06
1105.56	-36118.9	-14554.6	12.5171	-0.14	-0.0499999	1.27847e-05
1105.57	-36118.7	-14554.7	12.5138	-0.14	-0.05	-4.78436e-05
1105.59	-36118.5	-14554.8	12.5101	-0.14	-0.05	0.000993985
1105.61	-36118.3	-14554.8	12.5101	-0.14	-0.05	0.00309944
1105.62	-36118.1	-14554.9	12.5069	-0.14	-0.05	0.00635554
1105.64	-36117.9	-14555	12.5033	-0.14	-0.05	0.0087146
1105.66	-36117.7	-14555.1	12.5	-0.14	-0.05	0.00980392
1105.67	-36117.5	-14555.1	12.5	-0.14	-0.05	0.00980392
1105.69	-36117.3	-14555.2	12.4964	-0.14	-0.05	0.00980552
1105.71	-36117.1	-14555.3	12.4931	-0.14	-0.05	0.0098035
1105.73	-36116.9	-14555.3	12.4899	-0.14	-0.05	0.00980403
1105.74	-36116.7	-14555.4	12.4898	-0.14	-0.05	0.00980387
1105.76	-36116.5	-14555.5	12.4862	-0.14	-0.05	0.00980394
1105.78	-36116.3	-14555.5	12.4829	-0.14	-0.0500001	0.00980392
1105.79	-36116.1	-14555.6	12.4799	-0.14	-0.0499996	0.00980392
1105.81	-36115.9	-14555.7	12.4797	-0.14	-0.0500016	0.00980392
1105.83	-36115.7	-14555.8	12.476	-0.14	-0.0499941	0.00980392
1105.84	-36115.5	-14555.8	12.4724	-0.14	-0.05003	0.00980392
1105.86	-36115.3	-14555.9	12.4697	-0.14	-0.0498866	0.00980392
1105.88	-36115.1	-14556	12.4702	-0.14	-0.0504714	0.00980392
1105.9	-36114.9	-14556	12.4693	-0.14	-0.0550665	0.00980392
1105.91	-36114.7	-14556.1	12.4657	-0.14	-0.0621732	0.00980392
1105.93	-36114.5	-14556.2	12.4621	-0.14	-0.0679255	0.00980392
1105.95	-36114.3	-14556.2	12.4599	-0.14	-0.07121	0.00980392
1105.96	-36114.1	-14556.3	12.4592	-0.14	-0.0742116	0.00980392
1105.98	-36113.9	-14556.4	12.4554	-0.14	-0.0791615	0.00980392
1106	-36113.7	-14556.4	12.4518	-0.14	-0.0848097	0.00980392
1106.01	-36113.5	-14556.5	12.4497	-0.14	-0.0893218	0.00980392
1106.03	-36113.3	-14556.6	12.4503	-0.14	-0.0948415	0.00980392
1106.05	-36113.1	-14556.6	12.4487	-0.14	-0.0997753	0.00980392
1106.07	-36112.9	-14556.7	12.4451	-0.14	-0.104981	0.00980392
1106.08	-36112.7	-14556.8	12.4414	-0.14	-0.109613	0.00980392
1106.1	-36112.5	-14556.8	12.44	-0.14	-0.117226	0.00980392
1106.12	-36112.3	-14556.9	12.4385	-0.14	-0.122138	0.00980392
1106.13	-36112.1	-14557	12.4349	-0.14	-0.123968	0.00980392
1106.15	-36111.9	-14557	12.4311	-0.14	-0.121143	0.00980392
1106.17	-36111.7	-14557.1	12.4301	-0.14	-0.121326	0.00980392
1106.18	-36111.5	-14557.2	12.4281	-0.14	-0.125811	0.00980392
1106.2	-36111.3	-14557.2	12.4245	-0.14	-0.126827	0.00980392
1106.22	-36111.1	-14557.3	12.4208	-0.14	-0.12672	0.00980392
1106.24	-36110.9	-14557.4	12.4201	-0.14	-0.126293	0.00980392
1106.25	-36110.7	-14557.4	12.4179	-0.14	-0.129045	0.00980392
1106.27	-36110.5	-14557.5	12.4143	-0.14	-0.130251	0.00980392
1106.29	-36110.3	-14557.6	12.4107	-0.14	-0.129864	0.00980392
1106.3	-36110.1	-14557.6	12.4098	-0.14	-0.130253	0.00980392
1106.32	-36109.9	-14557.7	12.4103	-0.14	-0.12756	0.00980392
1106.34	-36109.7	-14557.8	12.4076	-0.14	-0.124169	0.00980392
1106.35	-36109.5	-14557.8	12.404	-0.14	-0.120425	0.00980392
1106.37	-36109.3	-14557.9	12.4003	-0.14	-0.119892	0.00980392
1106.39	-36109.1	-14558	12.4001	-0.14	-0.120029	0.00980392
1106.41	-36108.9	-14558	12.3971	-0.14	-0.119995	0.00980392
1106.42	-36108.7	-14558.1	12.3937	-0.14	-0.120001	0.00980392
1106.44	-36108.5	-14558.2	12.3902	-0.14	-0.12	0.00980392
1106.46	-36108.3	-14558.2	12.3899	-0.14	-0.12	0.00980392
1106.47	-36108.1	-14558.3	12.3901	-0.14	-0.12	0.00980393
1106.49	-36107.9	-14558.4	12.3867	-0.14	-0.12	0.00980392
1106.51	-36107.7	-14558.5	12.3833	-0.14	-0.12	0.00980392
1106.52	-36107.5	-14558.5	12.38	-0.14	-0.12	0.00980392
1106.54	-36107.3	-14558.6	12.3799	-0.140002	-0.120002	0.00980203
1106.56	-36107.1	-14558.6	12.3764	-0.139991	-0.119991	0.00981114
1106.58	-36106.9	-14558.7	12.3731	-0.140032	-0.120032	0.00977673
1106.59	-36106.7	-14558.8	12.3699	-0.139878	-0.119878	0.00861257
1106.61	-36106.5	-14558.8	12.3701	-0.136236	-0.116236	0.00617
1106.63	-36106.3	-14558.9	12.3698	-0.132893	-0.112892	0.00293721
1106.64	-36106.1	-14559	12.3662	-0.129845	-0.109849	0.00090119
1106.66	-36105.9	-14559.1	12.3626	-0.130058	-0.11003	-6.38224e-05
1106.68	-36105.7	-14559.1	12.3599	-0.129985	-0.110091	1.70463e-05
1106.69	-36105.5	-14559.2	12.3596	-0.130004	-0.109585	-4.36004e-06
1106.71	-36105.3	-14559.2	12.3558	-0.129999	-0.105801	1.43839e-06
1106.73	-36105.1	-14559.3	12.3524	-0.13	-0.102546	-3.64882e-07
1106.75	-36104.9	-14559.4	12.3499	-0.13	-0.0989107	1.13281e-07
1106.76	-36104.7	-14559.4	12.3494	-0.13	-0.0959962	-3.02228e-08
1106.78	-36104.5	-14559.5	12.3456	-0.13	-0.0911325	7.59199e-09
1106.8	-36104.3	-14559.6	12.342	-0.13	-0.0861965	-2.26363e-09
1106.81	-36104.1	-14559.6	12.3397	-0.13	-0.0858373	6.03526e-10
1106.83	-36103.9	-14559.7	12.3403	-0.13	-0.0824721	-1.49881e-10
1106.85	-36103.7	-14559.8	12.3389	-0.13	-0.0759949	4.34833e-11
1106.86	-36103.5	-14559.8	12.3353	-0.13	-0.0679898	-1.16465e-11
1106.88	-36103.3	-14559.9	12.3317	-0.13	-0.0651674	3.10293e-12
1106.9	-36103.1	-14560	12.33	-0.13	-0.0633299	-7.60341e-13
1106.92	-36102.9	-14560	12.3288	-0.13	-0.0618016	2.16986e-13
1106.93	-36102.7	-14560.1	12.3251	-0.13	-0.0599187	-6.10217e-14
1106.95	-36102.5	-14560.2	12.3215	-0.13	-0.0586472	2.63935e-14
1106.97	-36102.3	-14560.2	12.3196	-0.13	-0.054863	-5.58999e-14
1106.98	-36102.1	-14560.3	12.3204	-0.13	-0.051319	1.96452e-13
1107	-36101.9	-14560.4	12.3183	-0.13	-0.0497711	-6.87774e-13
1107.02	-36101.7	-14560.4	12.3147	-0.13	-0.0500615	2.80662e-12
1107.03	-36101.5	-14560.5	12.311	-0.13	-0.0499907	-9.72884e-12
1107.05	-36101.3	-14560.6	12.3097	-0.13	-0.0499833	3.91899e-11
1107.07	-36101.1	-14560.6	12.3104	-0.13	-0.0500765	-1.46993e-10
1107.09	-36100.9	-14560.7	12.3078	-0.13	-0.0497401	4.92998e-10
1107.1	-36100.7	-14560.8	12.3044	-0.13	-0.0522079	-1.96257e-09
1107.12	-36100.5	-14560.8	12.3006	-0.13	-0.0556312	7.35612e-09
1107.14	-36100.3	-14560.9	12.3001	-0.13	-0.0594166	-2.36942e-08
1107.15	-36100.1	-14561	12.2976	-0.13	-0.0600738	9.34042e-08
1107.17	-36099.9	-14561	12.2942	-0.13	-0.0602417	-3.49892e-07
1107.19	-36099.7	-14561.1	12.2904	-0.13	-0.0573707	1.05695e-06
1107.2	-36099.5	-14561.2	12.2898	-0.13	-0.053955	-4.1314e-06
1107.22	-36099.3	-14561.2	12.2903	-0.13	-0.0503392	1.5468e-05
1107.24	-36099.1	-14561.3	12.2871	-0.13	-0.050049	-4.15472e-05
1107.26	-36098.9	-14561.4	12.2838	-0.13	-0.0472937	0.000909516
1107.27	-36098.7	-14561.4	12.2802	-0.13	-0.0408339	0.0029206
1107.29	-36098.5	-14561.5	12.2801	-0.13	-0.0337686	0.00635008
1107.31	-36098.4	-14561.5	12.2769	-0.13	-0.0269372	0.00862127
1107.32	-36098.1	-14561.6	12.2735	-0.13	-0.0236147	0.00977504
1107.34	-36097.9	-14561.7	12.27	-0.13	-0.0166667	0.00980392
1107.36	-36097.8	-14561.7	12.27	-0.13	-0.01	0.00980392
1107.37	-36097.5	-14561.8	12.27	-0.13	1.2552e-13	0.00980392
1107.39	-36097.3	-14561.9	12.2665	-0.13	0.00696302	0.00980405
1107.41	-36097.2	-14561.9	12.2631	-0.13	0.0100762	0.00980389
1107.43	-36096.9	-14562	12.2599	-0.13	0.00995303	0.00980393
1107.44	-36096.8	-14562.1	12.2598	-0.13	0.0102429	0.00980392
1107.46	-36096.6	-14562.1	12.2562	-0.13	0.0137496	0.00980392
1107.48	-36096.3	-14562.2	12.2529	-0.13	0.0171118	0.00980392
1107.49	-36096.2	-14562.3	12.2497	-0.13	0.0203323	0.00980392
1107.51	-36096	-14562.3	12.2502	-0.13	0.0195602	0.00980392
1107.53	-36095.7	-14562.4	12.2496	-0.13	0.0160344	0.00980392
1107.54	-36095.6	-14562.5	12.2458	-0.13	0.0124205	0.00980392
1107.56	-36095.4	-14562.5	12.2424	-0.13	0.00971811	0.00980392
1107.58	-36095.1	-14562.6	12.2397	-0.13	0.0101961	0.00980392
1107.6	-36095	-14562.7	12.2402	-0.13	0.00926389	0.00980392
1107.61	-36094.8	-14562.7	12.2393	-0.13	0.00567525	0.00980392
1107.63	-36094.6	-14562.8	12.2356	-0.13	0.00215024	0.00980392
1107.65	-36094.4	-14562.9	12.232	-0.13	-0.000318158	0.00980392
1107.66	-36094.2	-14562.9	12.2297	-0.13	8.48266e-05	0.00980392
1107.68	-36094	-14563	12.2303	-0.13	-2.10655e-05	0.00980392
1107.7	-36093.8	-14563.1	12.2289	-0.13	6.10917e-06	0.00980392
1107.71	-36093.6	-14563.1	12.2253	-0.13	-1.62761e-06	0.00980392
1107.73	-36093.4	-14563.2	12.2216	-0.13	3.9872e-07	0.00980392
1107.75	-36093.2	-14563.2	12.2199	-0.13	-1.1333e-07	0.00980392
1107.77	-36093	-14563.3	12.2188	-0.13	3.01681e-08	0.00980392
1107.78	-36092.8	-14563.4	12.215	-0.13	-7.26946e-09	0.00980392
1107.8	-36092.6	-14563.4	12.2113	-0.13	2.03513e-09	0.00980392
1107.82	-36092.4	-14563.5	12.2097	-0.13	-5.41225e-10	0.00980392
1107.83	-36092.2	-14563.6	12.2103	-0.13	1.2778e-10	0.00980392
1107.85	-36092	-14563.6	12.2082	-0.13	-3.53547e-11	0.00980392
1107.87	-36091.8	-14563.7	12.2047	-0.13	9.39187e-12	0.00980392
1107.88	-36091.6	-14563.8	12.201	-0.13	-2.16036e-12	0.00980392
1107.9	-36091.4	-14563.8	12.1997	-0.13	5.92223e-13	0.00980392
1107.92	-36091.2	-14563.9	12.2004	-0.13	-1.5712e-13	0.00980392
1107.94	-36091	-14564	12.1978	-0.13	3.49146e-14	0.00980392
1107.95	-36090.8	-14564	12.1944	-0.13	-9.5008e-15	0.00980392
1107.97	-36090.6	-14564.1	12.1906	-0.13	2.51678e-15	0.00980392
1107.99	-36090.4	-14564.2	12.1901	-0.13	-5.32848e-16	0.00980392
1108	-36090.3	-14564.2	12.1876	-0.13	1.44148e-16	0.00980392
1108.02	-36090	-14564.3	12.1842	-0.13	-3.81155e-17	0.00980392
1108.04	-36089.8	-14564.4	12.1804	-0.13	7.49637e-18	0.00980392
1108.05	-36089.7	-14564.4	12.1798	-0.13	-2.01865e-18	0.00980392
1108.07	-36089.4	-14564.5	12.1803	-0.13	5.32584e-19	0.00980392
1108.09	-36089.2	-14564.6	12.1771	-0.13	-9.20601e-20	0.00980392
1108.11	-36089.1	-14564.6	12.1737	-0.13	2.4705e-20	0.00980392
1108.12	-36088.8	-14564.7	12.1702	-0.13	-6.49994e-21	0.00980392
1108.14	-36088.8	-14564.7	12.1699	-0.13	8.30676e-22	0.00980393
1108.16	-36088.5	-14564.8	12.1701	-0.13	-2.22402e-22	0.00980389
1108.17	-36088.3	-14564.9	12.1669	-0.13	5.8307e-23	0.00980405
1108.19	-36088.1	-14564.9	12.1633	-0.13	0	0.00980392
1108.21	-36087.9	-14565	12.16	-0.13	0	0.00980392
1108.22	-36087.7	-14565.1	12.16	-0.13	2.32088e-34	0.00980392
1108.24	-36087.5	-14565.1	12.1599	-0.130028	-2.53205e-25	0.00977504
1108.26	-36087.3	-14565.2	12.1565	-0.129892	6.76917e-26	0.00862127
1108.28	-36087.1	-14565.3	12.1531	-0.126447	-1.75609e-26	0.00635008
1108.29	-36086.9	-14565.3	12.1499	-0.12288	8.71467e-27	0.0029206
1108.31	-36086.7	-14565.4	12.1498	-0.119842	-2.32875e-27	0.000909516
1108.33	-36086.5	-14565.5	12.1462	-0.120041	6.00203e-28	-4.15472e-05
1108.34	-36086.3	-14565.5	12.1427	-0.119985	-2.23455e-28	1.5468e-05
1108.36	-36086.1	-14565.6	12.1398	-0.120004	5.96835e-29	-4.13141e-06
1108.38	-36085.9	-14565.7	12.1402	-0.119999	-1.52693e-29	1.05697e-06
1108.39	-36085.7	-14565.7	12.1394	-0.12	5.05597e-30	-3.49984e-07
1108.41	-36085.5	-14565.8	12.1359	-0.12	-1.35438e-30	9.37527e-08
1108.43	-36085.3	-14565.8	12.1324	-0.12	3.61547e-31	-2.5027e-08
1108.45	-36085.1	-14565.9	12.1297	-0.12	-9.16912e-32	6.34705e-09
1108.46	-36084.9	-14566	12.1303	-0.12	2.83532e-32	-1.96266e-09
1108.48	-36084.7	-14566	12.1292	-0.12	-7.12234e-33	4.93022e-10
1108.5	-36084.6	-14566.1	12.1254	-0.12	2.1236e-33	-1.47e-10
1108.51	-36084.4	-14566.2	12.122	-0.12	-5.66191e-34	3.91928e-11
1108.53	-36084.1	-14566.2	12.1197	-0.12	1.40605e-34	-9.73297e-12
1108.55	-36084	-14566.3	12.1203	-0.12	-4.07771e-35	2.82265e-12
1108.56	-36083.8	-14566.4	12.1189	-0.12	1.08651e-35	-7.52011e-13
1108.58	-36083.5	-14566.4	12.1152	-0.12	-2.66628e-36	1.84223e-13
1108.6	-36083.4	-14566.5	12.1115	-0.12	7.77427e-37	-5.23625e-14
1108.62	-36083.2	-14566.6	12.1097	-0.12	-2.80265e-37	1.39387e-14
1108.63	-36083	-14566.6	12.1103	-0.12	3.30362e-37	-3.35874e-15
1108.65	-36082.8	-14566.7	12.1085	-0.12	-1.18321e-36	9.40297e-16
1108.67	-36082.6	-14566.7	12.1049	-0.12	4.39748e-36	-2.50048e-16
1108.68	-36082.4	-14566.8	12.1012	-0.12	-1.54594e-35	5.89807e-17
1108.7	-36082.2	-14566.9	12.0997	-0.12	6.31033e-35	-1.60986e-17
1108.72	-36082	-14566.9	12.1004	-0.12	-2.36855e-34	3.45177e-18
1108.73	-36081.8	-14567	12.0981	-0.12	8.16717e-34	2.06241e-18
1108.75	-36081.6	-14567.1	12.0945	-0.12	-3.28877e-33	-1.20507e-17
1108.77	-36081.4	-14567.1	12.0908	-0.12	1.23351e-32	4.61522e-17
1108.79	-36081.2	-14567.2	12.0901	-0.12	-4.13707e-32	-1.55017e-16
1108.8	-36081	-14567.3	12.0878	-0.12	1.64692e-31	6.17164e-16
1108.82	-36080.8	-14567.3	12.0844	-0.12	-6.173e-31	-2.31328e-15
1108.84	-36080.6	-14567.4	12.0806	-0.12	1.98834e-30	7.45112e-15
1108.85	-36080.5	-14567.5	12.0799	-0.12	-7.83816e-30	-2.93728e-14
1108.87	-36080.2	-14567.5	12.08	-0.12	2.93617e-29	1.1003e-13
1108.89	-36080	-14567.6	12.0802	-0.12	-8.86956e-29	-3.32379e-13
1108.9	-36079.9	-14567.6	12.0773	-0.12	3.46693e-28	1.2992e-12
1108.92	-36079.6	-14567.7	12.074	-0.12	-1.29802e-27	-4.86422e-12
1108.94	-36079.5	-14567.8	12.0702	-0.12	3.4865e-27	1.30653e-11
1108.96	-36079.3	-14567.8	12.0701	-0.12	-1.35274e-26	-5.06929e-11
1108.97	-36079.1	-14567.9	12.0671	-0.12	5.06224e-26	1.89703e-10
1108.99	-36078.9	-14568	12.0635	-0.12	-1.02009e-25	-3.8227e-10
1109.01	-36078.7	-14568	12.0601	-0.12	3.93212e-25	1.47353e-09
1109.02	-36078.5	-14568.1	12.0595	-0.12	-9.19442e-24	-3.44553e-08
1109.04	-36078.3	-14568.2	12.06	-0.12	-1.13397e-33	-4.24945e-18
1109.06	-36078.1	-14568.2	12.0567	-0.12	7.35382e-33	2.75578e-17
1109.07	-36077.9	-14568.3	12.0533	-0.12	0	0
1109.09	-36077.7	-14568.4	12.0499	-0.12	4.96805e-22	1.86173e-06
1109.11	-36077.5	-14568.4	12.05	-0.12	-1.8952e-21	-7.1021e-06
1109.12	-36077.3	-14568.5	12.05	-0.12	7.07868e-21	2.67927e-05
1109.14	-36077.1	-14568.6	12.0497	-0.12	-5.53898e-20	0.0013332
1109.16	-36077	-14568.6	12.0465	-0.12	2.13459e-19	0.0034463
1109.18	-36076.8	-14568.7	12.0454	-0.12	1.69586e-18	0.00497777
1109.19	-36076.5	-14568.7	12.0393	-0.12	4.79476e-18	0.00933305
1109.21	-36076.4	-14568.8	12.0398	-0.12	-2.27097e-17	0.00976719
1109.23	-36076.1	-14568.9	12.036	-0.12	8.55229e-17	0.00981332
1109.24	-36076	-14568.9	12.0324	-0.12	-4.35261e-16	0.00980081
1109.26	-36075.8	-14569	12.0297	-0.12	1.64621e-15	0.00980475
1109.28	-36075.6	-14569.1	12.0302	-0.12	-6.08528e-15	0.00980371
1109.3	-36075.4	-14569.1	12.0293	-0.12	2.87424e-14	0.00980399
1109.31	-36075.2	-14569.2	12.0257	-0.12	-1.08502e-13	0.0098039
1109.33	-36075	-14569.3	12.0221	-0.12	3.98735e-13	0.00980393
1109.35	-36074.8	-14569.3	12.0197	-0.12	-1.79435e-12	0.00980392
1109.36	-36074.6	-14569.4	12.02	-0.12	6.76337e-12	0.00980392
1109.38	-36074.4	-14569.5	12.0202	-0.12	-2.4672e-11	0.00980392
1109.4	-36074.2	-14569.5	12.0189	-0.12	1.07258e-10	0.00980392
1109.41	-36074	-14569.6	12.0153	-0.12	-4.03762e-10	0.00980392
1109.43	-36073.8	-14569.6	12.0117	-0.12	1.45928e-09	0.00980392
1109.45	-36073.6	-14569.7	12.0096	-0.12	-6.18095e-09	0.00980392
1109.47	-36073.4	-14569.8	12.0104	-0.12	2.32418e-08	0.00980392
1109.48	-36073.2	-14569.8	12.0085	-0.12	-8.30195e-08	0.00980392
1109.5	-36073.1	-14569.9	12.0049	-0.12	3.44529e-07	0.00980392
1109.52	-36072.9	-14570	12.0012	-0.12	-1.29427e-06	0.00980392
1109.53	-36072.7	-14570	12.0001	-0.12	4.83254e-06	0.00980392
1109.55	-36072.5	-14570.1	11.9984	-0.12	-1.69945e-05	0.00980392
1109.57	-36072.3	-14570.2	11.9947	-0.12	6.93709e-05	0.00980392
1109.58	-36072.1	-14570.2	11.991	-0.12	-0.000240472	0.00980392
1109.6	-36071.9	-14570.3	11.9898	-0.12	0.00187172	0.00980392
1109.62	-36071.7	-14570.3	11.99	-0.12	0.00584226	0.00980392
1109.64	-36071.5	-14570.4	11.9902	-0.12	0.0067943	0.00980392
1109.65	-36071.3	-14570.5	11.9878	-0.12	0.00672327	0.00980392
1109.67	-36071.1	-14570.5	11.9844	-0.12	0.00631017	0.00980392
1109.69	-36070.9	-14570.6	11.9806	-0.12	0.00925424	0.00980392
1109.7	-36070.7	-14570.7	11.9798	-0.12	0.0102616	0.00980392
1109.72	-36070.5	-14570.7	11.9803	-0.12	0.00965425	0.00980392
1109.74	-36070.3	-14570.8	11.9774	-0.12	0.0126963	0.00980392
1109.75	-36070.2	-14570.9	11.9739	-0.12	0.0158457	0.00980392
1109.77	-36069.9	-14570.9	11.9704	-0.12	0.0222525	0.00980392
1109.79	-36069.7	-14571	11.9699	-0.12	0.0263376	0.00980392
1109.81	-36069.6	-14571	11.9702	-0.12	0.0295795	0.00980392
1109.82	-36069.4	-14571.1	11.9671	-0.12	0.032991	0.00980392
1109.84	-36069.2	-14571.2	11.9636	-0.12	0.0363438	0.00980392
1109.86	-36069	-14571.2	11.9601	-0.12	0.0430384	0.00980392
1109.87	-36068.8	-14571.3	11.9599	-0.12	0.0463714	0.00980392
1109.89	-36068.6	-14571.4	11.96	-0.12	0.0533333	0.00980392
1109.91	-36068.4	-14571.4	11.9567	-0.12	0.0566667	0.00980392
1109.92	-36068.2	-14571.5	11.9533	-0.12	0.0633333	0.00980392
1109.94	-36068	-14571.6	11.9499	-0.12	0.0703099	0.00980392
1109.96	-36067.8	-14571.6	11.9501	-0.12	0.0734354	0.00980392
1109.98	-36067.6	-14571.7	11.9499	-0.12	0.0731689	0.00980392
1109.99	-36067.4	-14571.8	11.9462	-0.12	0.0697904	0.00980392
1110.01	-36067.3	-14571.8	11.9429	-0.12	0.070056	0.00980393
1110.03	-36067	-14571.9	11.9398	-0.12	0.0699855	0.0098039
1110.04	-36066.9	-14572	11.9402	-0.12	0.0700059	0.00980407
1110.06	-36066.7	-14572	11.9396	-0.120001	0.0699965	0.00980336
1110.08	-36066.5	-14572.1	11.9361	-0.119998	0.0700082	0.00980601
1110.09	-36066.3	-14572.1	11.9326	-0.120007	0.0699709	0.00979617
1110.11	-36066.1	-14572.2	11.9297	-0.119964	0.0701476	0.00984331
1110.13	-36065.9	-14572.3	11.93	-0.120134	0.0693955	0.00963949
1110.15	-36065.7	-14572.3	11.9301	-0.119283	0.0656491	0.00819782
1110.16	-36065.5	-14572.4	11.9293	-0.11567	0.0621608	0.00561061
1110.18	-36065.4	-14572.5	11.9256	-0.112152	0.0599079	0.00245047
1110.2	-36065.1	-14572.5	11.922	-0.109681	0.0591763	0.000560325
1110.21	-36065	-14572.6	11.9197	-0.110085	0.0554479	-7.07101e-05
1110.23	-36064.8	-14572.6	11.9203	-0.109979	0.0519676	1.75598e-05
1110.25	-36064.5	-14572.7	11.9189	-0.110006	0.0494569	-5.09251e-06
1110.26	-36064.4	-14572.8	11.9153	-0.109998	0.0511587	1.35675e-06
1110.28	-36064.2	-14572.8	11.9117	-0.11	0.0548361	-3.32367e-07
1110.3	-36064	-14572.9	11.9096	-0.11	0.0582495	9.44703e-08
1110.32	-36063.8	-14573	11.9104	-0.11	0.0615444	-2.51476e-08
1110.33	-36063.6	-14573	11.9085	-0.11	0.0650055	6.05971e-09
1110.35	-36063.4	-14573.1	11.9049	-0.11	0.0684314	-1.69645e-09
1110.37	-36063.2	-14573.2	11.9013	-0.11	0.071836	4.51156e-10
1110.38	-36063	-14573.2	11.8997	-0.11	0.0748644	-1.06515e-10
1110.4	-36062.8	-14573.3	11.9003	-0.11	0.0807419	2.94711e-11
1110.42	-36062.6	-14573.4	11.8983	-0.11	0.0852396	-7.82891e-12
1110.43	-36062.4	-14573.4	11.8946	-0.11	0.0905978	1.80084e-12
1110.45	-36062.3	-14573.5	11.8909	-0.11	0.0976798	-4.93668e-13
1110.47	-36062.1	-14573.6	11.8898	-0.11	0.104554	1.30972e-13
1110.49	-36061.8	-14573.6	11.89	-0.11	0.109133	-2.91042e-14
1110.5	-36061.7	-14573.7	11.8903	-0.11	0.112326	7.91972e-15
1110.52	-36061.5	-14573.7	11.8878	-0.11	0.115674	-2.09795e-15
1110.54	-36061.3	-14573.8	11.8842	-0.11	0.119167	4.44202e-16
1110.55	-36061.1	-14573.9	11.8806	-0.11	0.122578	-1.20272e-16
1110.57	-36060.9	-14573.9	11.8798	-0.11	0.125812	3.21963e-17
1110.59	-36060.7	-14574	11.8803	-0.11	0.129467	-8.51278e-18
1110.6	-36060.5	-14574.1	11.8774	-0.11	0.13011	1.6726e-18
1110.62	-36060.4	-14574.1	11.874	-0.11	0.129917	-4.43976e-19
1110.64	-36060.1	-14574.2	11.8703	-0.11	0.13016	7.6744e-20
1110.66	-36060	-14574.3	11.8699	-0.11	0.127106	-2.05964e-20
1110.67	-36059.7	-14574.3	11.8702	-0.11	0.123764	5.42484e-21
1110.69	-36059.6	-14574.4	11.8669	-0.11	0.120122	-7.0523e-22
1110.71	-36059.4	-14574.5	11.8635	-0.11	0.119966	2.34578e-22
1110.72	-36059.2	-14574.5	11.8601	-0.11	0.120015	-2.32561e-22
1110.74	-36059	-14574.6	11.86	-0.11	0.12	-1.71386e-31
1110.76	-36058.8	-14574.6	11.86	-0.11	0.12	0
1110.77	-36058.7	-14574.7	11.86	-0.11	0.116667	-2.41632e-30
1110.79	-36058.4	-14574.8	11.8564	-0.11	0.113108	4.23605e-20
1110.81	-36058.3	-14574.8	11.8531	-0.11	0.109912	-1.61576e-19
1110.83	-36058.1	-14574.9	11.8499	-0.11	0.110023	6.0349e-19
1110.84	-36057.8	-14575	11.8501	-0.11	0.109989	-4.72224e-18
1110.86	-36057.7	-14575	11.8498	-0.11	0.110003	1.79483e-17
1110.88	-36057.5	-14575.1	11.8462	-0.11	0.109999	-6.68821e-17
1110.89	-36057.3	-14575.2	11.8426	-0.11	0.11	3.86925e-16
1110.91	-36057.1	-14575.2	11.8398	-0.11	0.11	-1.46656e-15
1110.93	-36056.9	-14575.3	11.84	-0.11	0.11	5.44614e-15
1110.94	-36056.7	-14575.4	11.8401	-0.11	0.11	-2.76911e-14
1110.96	-36056.5	-14575.4	11.8395	-0.11	0.11	1.04724e-13
1110.98	-36056.4	-14575.5	11.8358	-0.11	0.11	-3.87116e-13
1111	-36056.1	-14575.6	11.8322	-0.11	0.11	1.82845e-12
1111.01	-36056	-14575.6	11.8297	-0.11	0.11	-6.90238e-12
1111.03	-36055.8	-14575.7	11.8302	-0.11	0.11	2.53656e-11
1111.05	-36055.6	-14575.8	11.8291	-0.11	0.11	-1.14148e-10
1111.06	-36055.4	-14575.8	11.8255	-0.11	0.11	4.30253e-10
1111.08	-36055.2	-14575.9	11.8219	-0.11	0.11	-1.56951e-09
1111.1	-36055	-14576	11.8196	-0.11	0.11	6.82324e-09
1111.11	-36054.8	-14576	11.8203	-0.11	0.11	-2.56854e-08
1111.13	-36054.6	-14576.1	11.8188	-0.11	0.11	9.28325e-08
1111.15	-36054.4	-14576.1	11.8151	-0.11	0.11	-3.93202e-07
1111.17	-36054.2	-14576.2	11.8115	-0.11	0.11	1.47853e-06
1111.18	-36054	-14576.3	11.8098	-0.11	0.11	-5.2813e-06
1111.2	-36053.9	-14576.3	11.81	-0.11	0.11	2.19172e-05
1111.22	-36053.7	-14576.4	11.8103	-0.11	0.110001	-8.23349e-05
1111.23	-36053.5	-14576.5	11.8083	-0.11	0.109995	0.000483548
1111.25	-36053.3	-14576.5	11.8047	-0.11	0.110021	0.00221169
1111.27	-36053.1	-14576.6	11.8011	-0.11	0.109923	0.00519091
1111.28	-36052.9	-14576.7	11.7997	-0.11	0.110267	0.00804081
1111.3	-36052.7	-14576.7	11.8003	-0.11	0.108023	0.00956624
1111.32	-36052.6	-14576.8	11.798	-0.11	0.104553	0.00985999
1111.34	-36052.3	-14576.9	11.7944	-0.11	0.100796	0.00977219
1111.35	-36052.2	-14576.9	11.7907	-0.11	0.0998059	0.00988911
1111.37	-36052	-14577	11.7899	-0.11	0.100071	0.00872887
1111.39	-36051.8	-14577.1	11.79	-0.11	0.099923	0.00256793
1111.4	-36051.6	-14577.1	11.7902	-0.11	0.100265	-0.0122065
1111.42	-36051.4	-14577.2	11.7876	-0.11	0.0975282	-0.0406551
1111.44	-36051.2	-14577.3	11.784	-0.11	0.0941453	-0.088781
1111.45	-36051	-14577.3	11.7804	-0.11	0.0878696	-0.151689
1111.47	-36050.9	-14577.4	11.7798	-0.11	0.081418	-0.219307
1111.49	-36050.6	-14577.5	11.7802	-0.11	0.0713003	-0.294917
1111.51	-36050.5	-14577.5	11.7771	-0.11	0.0611372	-0.370076
1111.52	-36050.3	-14577.6	11.7738	-0.11	0.0512104	-0.450719
1111.54	-36050.1	-14577.7	11.7701	-0.11	0.0406394	-0.536596
1111.56	-36049.9	-14577.7	11.77	-0.11	0.0304808	-0.610461
1111.57	-36049.7	-14577.8	11.77	-0.11	0.0237458	-0.6739
1111.59	-36049.5	-14577.9	11.77	-0.11	0.0166667	-0.735294
1111.61	-36049.3	-14577.9	11.7667	-0.11	0.0133333	-0.78976
1111.62	-36049.2	-14578	11.7633	-0.11	0.00666667	-0.842048
1111.64	-36048.9	-14578	11.7599	-0.11	0.00299808	-0.890331
1111.66	-36048.8	-14578.1	11.7601	-0.11	-0.00353068	-0.926695
1111.68	-36048.6	-14578.2	11.7599	-0.11	-0.00331729	-0.955931
1111.69	-36048.4	-14578.2	11.7562	-0.11	-0.00305897	-0.984893
1111.71	-36048.2	-14578.3	11.7529	-0.11	0.000165711	-1.01297
1111.73	-36048	-14578.4	11.7499	-0.11	6.14638e-05	-1.03977
1111.74	-36047.8	-14578.4	11.75	-0.11	0.00403277	-1.06718
1111.76	-36047.6	-14578.5	11.7501	-0.11	0.0107771	-1.08839
1111.78	-36047.5	-14578.5	11.7497	-0.11	0.0175653	-1.10793
1111.79	-36047.2	-14578.6	11.746	-0.11	0.0240473	-1.12789
1111.81	-36047.1	-14578.7	11.7427	-0.11	0.0276891	-1.14986
1111.83	-36046.9	-14578.7	11.7398	-0.11	0.0341001	-1.17333
1111.85	-36046.7	-14578.8	11.74	-0.11	0.0380528	-1.2002
1111.86	-36046.5	-14578.9	11.7401	-0.11	0.0444062	-1.22809
1111.88	-36046.3	-14578.9	11.7394	-0.11	0.0475392	-1.2629
1111.9	-36046.1	-14579	11.7356	-0.11	0.0503276	-1.304
1111.91	-36046	-14579.1	11.7322	-0.11	0.049912	-1.34381
1111.93	-36045.8	-14579.1	11.7297	-0.11	0.0500243	-1.38061
1111.95	-36045.6	-14579.2	11.7302	-0.11	0.0499909	-1.41157
1111.96	-36045.4	-14579.3	11.7291	-0.11	0.0500164	-1.43553
1111.98	-36045.2	-14579.3	11.7255	-0.11	0.0499443	-1.45166
1112	-36045	-14579.4	11.7219	-0.11	0.0502015	-1.46364
1112.02	-36044.8	-14579.5	11.7197	-0.11	0.0488915	-1.47299
1112.03	-36044.6	-14579.5	11.72	-0.11	0.0453136	-1.47952
1112.05	-36044.4	-14579.6	11.7202	-0.11	0.0416139	-1.48462
1112.07	-36044.3	-14579.7	11.7187	-0.11	0.0399465	-1.48836
1112.08	-36044.1	-14579.7	11.7151	-0.11	0.0387808	-1.48883
1112.1	-36043.9	-14579.8	11.7114	-0.11	0.0349998	-1.48341
1112.12	-36043.7	-14579.9	11.7097	-0.11	0.0312201	-1.47051
1112.13	-36043.5	-14579.9	11.71	-0.11	0.0300378	-1.45013
1112.15	-36043.3	-14580	11.7103	-0.11	0.0283163	-1.42512
1112.17	-36043.1	-14580.1	11.7082	-0.110001	0.0247052	-1.39655
1112.19	-36042.9	-14580.1	11.7047	-0.109994	0.0210982	-1.36308
1112.2	-36042.7	-14580.2	11.701	-0.110019	0.0198189	-1.318
1112.22	-36042.6	-14580.2	11.6997	-0.109923	0.0199774	-1.26507
1112.24	-36042.4	-14580.3	11.7003	-0.11026	0.0202472	-1.20591
1112.25	-36042.2	-14580.4	11.6978	-0.107794	0.0177985	-1.15067
1112.27	-36042	-14580.5	11.6944	-0.104363	0.0143561	-1.1028
1112.29	-36041.8	-14580.5	11.6906	-0.100603	0.0106215	-1.05838
1112.3	-36041.6	-14580.6	11.6899	-0.0998496	0.00977633	-1.02315
1112.32	-36041.5	-14580.6	11.69	-0.100045	0.0103194	-0.996743
1112.34	-36041.2	-14580.7	11.6902	-0.0999748	0.00735845	-0.97502
1112.36	-36041	-14580.8	11.6873	-0.10007	0.00394655	-0.958039
1112.37	-36040.9	-14580.8	11.6839	-0.0997447	0.000385355	-0.942787
1112.39	-36040.7	-14580.9	11.6804	-0.104675	-9.68287e-05	-0.926275
1112.41	-36040.5	-14581	11.6799	-0.120834	1.67178e-05	-0.901213
1112.42	-36040.3	-14581	11.6802	-0.148404	-4.41096e-06	-0.864928
1112.44	-36040.1	-14581.1	11.6769	-0.202965	5.63767e-07	-0.809798
1112.46	-36039.9	-14581.2	11.6736	-0.269017	-1.51158e-07	-0.742801
1112.47	-36039.8	-14581.2	11.6671	-0.345777	4.04399e-08	-0.666034
1112.49	-36039.5	-14581.3	11.6605	-0.412481	-1.06021e-08	-0.575873
1112.51	-36039.4	-14581.4	11.65	-0.493333	0	-0.458606
1112.53	-36039.2	-14581.4	11.64	-0.58	0	-0.332244
1112.54	-36039	-14581.5	11.63	-0.666667	-4.21954e-20	-0.196078
1112.56	-36038.8	-14581.6	11.6193	-0.744081	4.59386e-11	-0.0396104
1112.58	-36038.6	-14581.6	11.6058	-0.806892	-1.19178e-11	0.128398
1112.59	-36038.4	-14581.7	11.5917	-0.866897	5.91535e-12	0.317786
1112.61	-36038.3	-14581.8	11.5785	-0.923075	-1.5849e-12	0.483369
1112.63	-36038.1	-14581.8	11.565	-0.976157	4.24269e-13	0.62383
1112.64	-36037.9	-14581.9	11.5477	-1.02528	-1.12138e-13	0.735406
1112.66	-36037.7	-14582	11.5263	-1.06196	5.79642e-14	0.825246
1112.68	-36037.5	-14582	11.5067	-1.08803	-7.6134e-14	0.891136
1112.7	-36037.3	-14582.1	11.4895	-1.11701	3.38176e-13	0.949874
1112.71	-36037.1	-14582.1	11.4723	-1.14711	-1.26696e-12	1.00044
1112.73	-36037	-14582.2	11.4517	-1.17689	4.68024e-12	1.04664
1112.75	-36036.7	-14582.3	11.4306	-1.20432	-2.2105e-11	1.08661
1112.76	-36036.6	-14582.3	11.4111	-1.22506	8.34457e-11	1.11606
1112.78	-36036.4	-14582.4	11.3897	-1.24262	-3.06655e-10	1.14268
1112.8	-36036.2	-14582.5	11.3646	-1.26354	1.37998e-09	1.16795
1112.81	-36036.1	-14582.5	11.3428	-1.28558	-5.2015e-09	1.19271
1112.83	-36035.9	-14582.6	11.3225	-1.31234	1.89745e-08	1.21901
1112.85	-36035.7	-14582.7	11.3018	-1.33711	-8.24889e-08	1.24873
1112.87	-36035.5	-14582.7	11.2809	-1.36594	3.10521e-07	1.28039
1112.88	-36035.3	-14582.8	11.2563	-1.40348	-1.12229e-06	1.31852
1112.9	-36035.1	-14582.8	11.2324	-1.44735	4.75358e-06	1.3603
1112.92	-36035	-14582.9	11.2079	-1.4893	-1.78746e-05	1.39942
1112.93	-36034.8	-14583	11.18	-1.52739	6.38478e-05	1.43655
1112.95	-36034.6	-14583	11.152	-1.55883	-0.000264967	1.46648
1112.97	-36034.4	-14583.1	11.1279	-1.57956	0.00148999	1.48755
1112.98	-36034.2	-14583.1	11.1018	-1.59444	0.00526987	1.50351
1113	-36034	-14583.2	11.0744	-1.60648	0.00863062	1.51485
1113.02	-36033.9	-14583.3	11.0459	-1.61395	0.0119562	1.52323
1113.04	-36033.7	-14583.3	11.0164	-1.62107	0.0153561	1.52972
1113.05	-36033.5	-14583.4	10.9893	-1.62571	0.0191004	1.53458
1113.07	-36033.4	-14583.4	10.9628	-1.62885	0.0202718	1.53775
1113.09	-36033.2	-14583.5	10.9353	-1.63085	0.0196971	1.53719
1113.1	-36033	-14583.6	10.9052	-1.62378	0.0222182	1.53055
1113.12	-36032.8	-14583.6	10.8779	-1.60909	0.025634	1.51652
1113.14	-36032.6	-14583.7	10.8498	-1.58622	0.0293982	1.49492
1113.15	-36032.5	-14583.8	10.8252	-1.5597	0.0301488	1.46936
1113.17	-36032.3	-14583.8	10.8026	-1.53112	0.0299602	1.44035
1113.19	-36032.1	-14583.9	10.7751	-1.49404	0.0300092	1.40296
1113.21	-36032	-14584	10.7478	-1.44916	0.0299924	1.35735
1113.22	-36031.8	-14584	10.7239	-1.39125	0.0300214	1.30445
1113.24	-36031.6	-14584.1	10.7024	-1.32728	0.029944	1.24343
1113.26	-36031.4	-14584.1	10.6825	-1.26951	0.0302169	1.188
1113.27	-36031.3	-14584.2	10.6594	-1.21928	0.0268986	1.13754
1113.29	-36031.1	-14584.2	10.6379	-1.16924	0.0267469	1.0917
1113.31	-36030.9	-14584.3	10.6177	-1.13489	0.0234478	1.05724
1113.32	-36030.8	-14584.4	10.6011	-1.1113	0.0234165	1.03184
1113.34	-36030.6	-14584.4	10.58	-1.09	0.02	1.01089
1113.36	-36030.4	-14584.5	10.5633	-1.07333	0.02	0.994553
1113.38	-36030.3	-14584.5	10.5467	-1.06	0.02	0.981481
1113.39	-36030.1	-14584.6	10.5289	-1.04952	0.0200025	0.97115
1113.41	-36029.9	-14584.7	10.5088	-1.04294	0.0199993	0.963688
1113.43	-36029.8	-14584.7	10.4889	-1.03638	0.0200002	0.958304
1113.44	-36029.5	-14584.8	10.4713	-1.0329	0.0199999	0.953858
1113.46	-36029.4	-14584.8	10.4547	-1.02989	0.0199999	0.950391
1113.48	-36029.2	-14584.9	10.438	-1.02517	0.0200003	0.940546
1113.49	-36029	-14585	10.4202	-1.00142	0.0199982	0.917273
1113.51	-36028.9	-14585	10.4043	-0.961247	0.0200069	0.879519
1113.53	-36028.8	-14585.1	10.3904	-0.907829	0.0199744	0.832673
1113.55	-36028.5	-14585.1	10.3731	-0.856387	0.0201301	0.770814
1113.56	-36028.4	-14585.2	10.3602	-0.778215	0.0194647	0.691127
1113.58	-36028.2	-14585.2	10.3471	-0.657116	0.0158118	0.579614
1113.6	-36028	-14585.3	10.3378	-0.513218	0.0121859	0.451856
1113.61	-36027.9	-14585.4	10.3312	-0.400652	0.00972623	0.344583
1113.63	-36027.7	-14585.4	10.3256	-0.317577	0.0100812	0.258702
1113.65	-36027.5	-14585.5	10.3211	-0.252318	0.00991981	0.193252
1113.66	-36027.4	-14585.5	10.3152	-0.205817	0.0102314	0.147482
1113.68	-36027.2	-14585.6	10.3119	-0.171506	0.00899853	0.111238
1113.7	-36027.1	-14585.7	10.3099	-0.14288	0.00525894	0.0829876
1113.72	-36026.9	-14585.7	10.309	-0.121319	0.00175071	0.0616063
1113.73	-36026.7	-14585.8	10.3052	-0.103528	-0.000262669	0.0444991
1113.75	-36026.6	-14585.8	10.3015	-0.0914568	7.46596e-05	0.0318976
1113.77	-36026.4	-14585.9	10.2997	-0.0834049	-1.98741e-05	0.0234723
1113.78	-36026.2	-14585.9	10.3001	-0.0765591	4.78897e-06	0.016605
1113.8	-36026.1	-14586	10.3	-0.0708994	-1.3407e-06	0.0121816
1113.82	-36025.9	-14586	10.2999	-0.0701386	3.56548e-07	0.00968651
1113.83	-36025.7	-14586.1	10.3003	-0.068366	-8.41786e-08	0.0075989
1113.85	-36025.6	-14586.2	10.2982	-0.064692	2.3291e-08	0.00460146
1113.87	-36025.4	-14586.2	10.2947	-0.0611069	-6.18717e-09	0.00183093
1113.89	-36025.3	-14586.3	10.291	-0.0597989	1.4232e-09	0.000285175
1113.9	-36025.1	-14586.3	10.2898	-0.0600551	-3.90144e-10	-8.48595e-05
1113.92	-36024.9	-14586.4	10.2901	-0.0599854	1.03507e-10	0.000106407
1113.94	-36024.8	-14586.5	10.29	-0.0600032	-2.3001e-11	-0.00101432
1113.95	-36024.6	-14586.5	10.29	-0.0599991	6.25884e-12	-0.00757819
1113.97	-36024.5	-14586.6	10.29	-0.0600002	-1.65764e-12	-0.0218843
1113.99	-36024.3	-14586.6	10.2899	-0.06	3.49857e-13	-0.0492756
1114	-36024.1	-14586.7	10.2902	-0.06	-9.03393e-14	-0.0897882
1114.02	-36024	-14586.7	10.2876	-0.06	7.79439e-15	-0.144886
1114.04	-36023.8	-14586.8	10.284	-0.06	4.73674e-14	-0.213895
1114.06	-36023.6	-14586.9	10.2804	-0.06	-2.03123e-13	-0.284845
1114.07	-36023.5	-14586.9	10.2799	-0.06	7.65122e-13	-0.359722
1114.09	-36023.3	-14587	10.28	-0.06	-2.05601e-12	-0.452636
1114.11	-36023.1	-14587	10.28	-0.06	7.97743e-12	-0.546141
1114.12	-36023	-14587.1	10.28	-0.06	-2.98532e-11	-0.632068
1114.14	-36022.8	-14587.2	10.28	-0.06	6.01571e-11	-0.708323
1114.16	-36022.6	-14587.2	10.28	-0.06	-2.31886e-10	-0.773064
1114.17	-36022.5	-14587.3	10.2801	-0.06	8.67385e-10	-0.836866
1114.19	-36022.3	-14587.3	10.2767	-0.06	7.95048e-19	-0.910675
1114.21	-36022.1	-14587.4	10.2733	-0.06	0	-0.980392
1114.23	-36022	-14587.4	10.27	-0.06	1.13926e-17	-1.04575
1114.24	-36021.8	-14587.5	10.27	-0.06	-1.99738e-07	-1.10563
1114.26	-36021.6	-14587.6	10.27	-0.06	7.61866e-07	-1.15653
1114.28	-36021.5	-14587.6	10.27	-0.06	-2.84559e-06	-1.20919
1114.29	-36021.3	-14587.7	10.27	-0.06	2.22664e-05	-1.26703
1114.31	-36021.1	-14587.7	10.27	-0.06	-8.46301e-05	-1.31944
1114.33	-36021	-14587.8	10.27	-0.06	0.000321874	-1.36459
1114.34	-36020.8	-14587.9	10.2701	-0.06	0.00361503	-1.40537
1114.36	-36020.6	-14587.9	10.2696	-0.06	0.00328858	-1.44088
1114.38	-36020.5	-14588	10.266	-0.06	0.00323136	-1.47703
1114.4	-36020.3	-14588	10.2624	-0.06	0.00398953	-1.51232
1114.41	-36020.2	-14588.1	10.2598	-0.06	0.00697218	-1.54453
1114.43	-36020	-14588.1	10.2601	-0.06	0.00663079	-1.58005
1114.45	-36019.8	-14588.2	10.26	-0.06	0.00648061	-1.62264
1114.46	-36019.7	-14588.2	10.26	-0.06	0.00754158	-1.66484
1114.48	-36019.5	-14588.3	10.26	-0.06	0.0103223	-1.70563
1114.5	-36019.3	-14588.4	10.2599	-0.06	0.00990749	-1.7418
1114.51	-36019.2	-14588.4	10.2602	-0.06	0.0100112	-1.77401
1114.53	-36019	-14588.5	10.259	-0.06	0.0100463	-1.81213
1114.55	-36018.8	-14588.5	10.2553	-0.06	0.00977288	-1.85782
1114.57	-36018.7	-14588.6	10.2518	-0.06	0.0110941	-1.9025
1114.58	-36018.5	-14588.6	10.2497	-0.06	0.0147807	-1.94326
1114.6	-36018.3	-14588.7	10.2501	-0.06	0.0185673	-1.97533
1114.62	-36018.2	-14588.8	10.25	-0.06	0.0199814	-1.99825
1114.63	-36018	-14588.8	10.25	-0.06	0.0213828	-2.01692
1114.65	-36017.8	-14588.9	10.25	-0.06	0.0251038	-2.03041
1114.67	-36017.7	-14588.9	10.25	-0.06	0.0287827	-2.0386
1114.68	-36017.5	-14589	10.2499	-0.06	0.0298769	-2.04451
1114.7	-36017.3	-14589.1	10.2503	-0.06	0.0320524	-2.04992
1114.72	-36017.2	-14589.1	10.2483	-0.06	0.0332271	-2.05649
1114.74	-36017	-14589.2	10.2446	-0.06	0.0355038	-2.06523
1114.75	-36016.8	-14589.2	10.2409	-0.06	0.0366025	-2.07505
1114.77	-36016.7	-14589.3	10.2398	-0.06	0.0388386	-2.08413
1114.79	-36016.5	-14589.3	10.24	-0.06	0.0402197	-2.09261
1114.8	-36016.3	-14589.4	10.24	-0.06	0.0399632	-2.09873
1114.82	-36016.2	-14589.4	10.24	-0.06	0.0399238	-2.1041
1114.84	-36016	-14589.5	10.24	-0.0599999	0.0402946	-2.10895
1114.85	-36015.9	-14589.6	10.2399	-0.0600004	0.0373354	-2.11352
1114.87	-36015.7	-14589.6	10.2403	-0.0599987	0.0365163	-2.11611
1114.89	-36015.5	-14589.7	10.2374	-0.060004	0.0366506	-2.11834
1114.91	-36015.4	-14589.7	10.2339	-0.0599842	0.0368488	-2.12044
1114.92	-36015.2	-14589.8	10.2304	-0.0600592	0.0340922	-2.12369
1114.94	-36015	-14589.9	10.2299	-0.0598411	0.0302426	-2.12451
1114.96	-36014.9	-14589.9	10.23	-0.0651961	0.0299367	-2.1179
1114.97	-36014.7	-14590	10.2299	-0.0838388	0.0300167	-2.10188
1114.99	-36014.5	-14590	10.2301	-0.111341	0.0299979	-2.07189
1115.01	-36014.4	-14590.1	10.2269	-0.153597	0.0300006	-2.02911
1115.02	-36014.2	-14590.1	10.2237	-0.215652	0.0299999	-1.97121
1115.04	-36014	-14590.2	10.2167	-0.293333	0.03	-1.90087
1115.06	-36013.9	-14590.3	10.2133	-0.36	0.03	-1.83007
1115.08	-36013.8	-14590.3	10.2067	-0.436667	0.03	-1.75272
1115.09	-36013.5	-14590.4	10.1995	-0.53622	0.03	-1.65776
1115.11	-36013.4	-14590.4	10.1893	-0.63894	0.03	-1.56676
1115.13	-36013.3	-14590.5	10.1758	-0.724711	0.03	-1.48334
1115.14	-36013.1	-14590.6	10.1617	-0.797572	0.03	-1.40748
1115.16	-36012.9	-14590.6	10.1485	-0.857244	0.03	-1.33445
1115.18	-36012.8	-14590.7	10.1347	-0.925103	0.03	-1.25291
1115.19	-36012.6	-14590.7	10.117	-1.00038	0.03	-1.15643
1115.21	-36012.4	-14590.8	10.1	-1.07587	0.03	-1.06421
1115.23	-36012.3	-14590.8	10.0801	-1.14111	0.03	-0.967041
1115.25	-36012.1	-14590.9	10.0621	-1.1993	0.03	-0.867032
1115.26	-36012	-14590.9	10.0421	-1.24763	0.03	-0.773551
1115.28	-36011.8	-14591	10.0211	-1.30094	0.03	-0.680251
1115.3	-36011.6	-14591.1	9.99623	-1.36461	0.03	-0.588961
1115.31	-36011.5	-14591.1	9.97325	-1.41801	0.03	-0.512891
1115.33	-36011.3	-14591.2	9.94957	-1.462	0.03	-0.447697
1115.35	-36011.1	-14591.2	9.92402	-1.49975	0.0300001	-0.390988
1115.36	-36011	-14591.3	9.89734	-1.53597	0.0299996	-0.34264
1115.38	-36010.8	-14591.3	9.87007	-1.57412	0.0300015	-0.294434
1115.4	-36010.7	-14591.4	9.84204	-1.60977	0.0299935	-0.249182
1115.42	-36010.5	-14591.4	9.81623	-1.63931	0.0300243	-0.209121
1115.43	-36010.4	-14591.5	9.78681	-1.67666	0.0299122	-0.164502
1115.45	-36010.2	-14591.6	9.75735	-1.72167	0.0303721	-0.11581
1115.47	-36010.1	-14591.6	9.72871	-1.76898	0.028245	-0.0670167
1115.48	-36009.9	-14591.7	9.69717	-1.81067	0.0266859	-0.0228691
1115.5	-36009.7	-14591.7	9.6675	-1.84286	0.0248775	0.0136208
1115.52	-36009.6	-14591.8	9.63755	-1.873	0.0233631	0.0498758
1115.53	-36009.4	-14591.8	9.60671	-1.91329	0.0215036	0.0924485
1115.55	-36009.3	-14591.9	9.57375	-1.96274	0.0196612	0.140664
1115.57	-36009.1	-14591.9	9.54052	-2.01185	0.02009	0.186732
1115.59	-36009	-14592	9.50608	-2.05198	0.0199793	0.229674
1115.6	-36008.8	-14592.1	9.46956	-2.08152	0.0200057	0.262322
1115.62	-36008.7	-14592.1	9.43327	-2.10328	0.0199985	0.286494
1115.64	-36008.5	-14592.2	9.39443	-2.12205	0.0200003	0.306513
1115.65	-36008.4	-14592.2	9.3597	-2.13429	0.0199999	0.322126
1115.67	-36008.2	-14592.3	9.32458	-2.14177	0.02	0.33221
1115.69	-36008.1	-14592.3	9.28581	-2.1457	0.02	0.339418
1115.7	-36007.9	-14592.4	9.24815	-2.15169	0.02	0.345799
1115.72	-36007.8	-14592.4	9.2149	-2.15815	0.02	0.355556
1115.74	-36007.6	-14592.5	9.17687	-2.16807	0.02	0.378747
1115.76	-36007.5	-14592.5	9.13988	-2.17817	0.02	0.421232
1115.77	-36007.3	-14592.6	9.1012	-2.18893	0.02	0.503326
1115.79	-36007.2	-14592.6	9.06426	-2.1959	0.02	0.614801
1115.81	-36007	-14592.7	9.02762	-2.20275	0.02	0.749521
1115.82	-36006.9	-14592.7	8.99113	-2.2061	0.02	0.887302
1115.84	-36006.7	-14592.8	8.95223	-2.21298	0.02	1.03592
1115.86	-36006.6	-14592.8	8.91554	-2.21648	0.02	1.18643
1115.87	-36006.5	-14592.9	8.87667	-2.22	0.02	1.36383
1115.89	-36006.3	-14592.9	8.84	-2.22	0.02	1.53486
1115.91	-36006.2	-14593	8.80333	-2.22333	0.02	1.68736
1115.93	-36006	-14593	8.76097	-2.22689	0.02	1.81819
1115.94	-36005.9	-14593.1	8.72459	-2.23009	0.02	1.91098
1115.96	-36005.8	-14593.1	8.68774	-2.22998	0.02	1.98079
1115.98	-36005.6	-14593.2	8.64887	-2.23001	0.02	2.03488
1115.99	-36005.5	-14593.2	8.61245	-2.23	0.02	2.0738
1116.01	-36005.3	-14593.3	8.57545	-2.23	0.02	2.10453
1116.03	-36005.2	-14593.3	8.5368	-2.23	0.02	2.12591
1116.04	-36005	-14593.4	8.49975	-2.23	0.0199999	2.13306
1116.06	-36004.9	-14593.4	8.46	-2.22999	0.0200005	2.12666
1116.08	-36004.8	-14593.5	8.42328	-2.23003	0.0199982	2.11103
1116.1	-36004.6	-14593.5	8.38438	-2.22984	0.0200094	2.09173
1116.11	-36004.5	-14593.6	8.3484	-2.23064	0.0199645	2.07766
1116.13	-36004.4	-14593.6	8.31017	-2.23375	0.0201311	2.06583
1116.15	-36004.2	-14593.7	8.26856	-2.23249	0.0192959	2.05226
1116.16	-36004.1	-14593.7	8.23287	-2.22178	0.0156222	2.03477
1116.18	-36004	-14593.8	8.19518	-2.20036	0.0123276	2.01231
1116.2	-36003.9	-14593.8	8.15705	-2.17873	0.00874264	1.987
1116.21	-36003.7	-14593.8	8.1195	-2.15451	0.00568052	1.95742
1116.23	-36003.6	-14593.9	8.08233	-2.12022	0.000603749	1.91485
1116.25	-36003.5	-14593.9	8.04994	-2.07423	-0.00497721	1.86012
1116.27	-36003.4	-14594	8.01541	-2.02694	-0.00825908	1.79247
1116.28	-36003.2	-14594	7.98072	-1.98609	-0.0103262	1.72655
1116.3	-36003.1	-14594.1	7.94789	-1.95719	-0.00991317	1.67402
1116.32	-36003	-14594.1	7.9134	-1.93108	-0.0100209	1.63072
1116.33	-36002.8	-14594.2	7.87849	-1.91025	-0.00999424	1.59715
1116.35	-36002.7	-14594.2	7.84747	-1.89635	-0.0100012	1.57245
1116.37	-36002.6	-14594.2	7.81641	-1.88224	-0.010001	1.55107
1116.38	-36002.5	-14594.3	7.78581	-1.87053	-0.00999472	1.52947
1116.4	-36002.3	-14594.4	7.75391	-1.86063	-0.0100202	1.50397
1116.42	-36002.2	-14594.4	7.72099	-1.85226	-0.00993031	1.47041
1116.44	-36002.1	-14594.4	7.69036	-1.84578	-0.0102807	1.43531
1116.45	-36002	-14594.5	7.6612	-1.83875	-0.00804428	1.40272
1116.47	-36001.9	-14594.5	7.62695	-1.83421	-0.00439345	1.36889
1116.49	-36001.7	-14594.6	7.59509	-1.83101	-0.000707582	1.33229
1116.5	-36001.6	-14594.6	7.56578	-1.82764	0.000163295	1.29537
1116.52	-36001.5	-14594.6	7.5341	-1.82424	-2.91375e-05	1.25757
1116.54	-36001.4	-14594.7	7.50361	-1.82045	-1.34765e-05	1.2279
1116.55	-36001.2	-14594.7	7.47384	-1.82015	8.34051e-05	1.20519
1116.57	-36001.1	-14594.8	7.44249	-1.81739	-0.000259011	1.18684
1116.59	-36001	-14594.8	7.40899	-1.81395	0.00287594	1.17305
1116.61	-36000.9	-14594.9	7.37868	-1.81032	0.0033826	1.1628
1116.62	-36000.8	-14594.9	7.34706	-1.81009	0.00350481	1.15447
1116.64	-36000.6	-14595	7.31678	-1.80712	0.000302692	1.14777
1116.66	-36000.5	-14595	7.28699	-1.80376	-7.82108e-05	1.14217
1116.67	-36000.4	-14595	7.25518	-1.80013	9.99514e-06	1.13847
1116.69	-36000.3	-14595.1	7.22506	-1.79994	-2.67606e-06	1.13729
1116.71	-36000.2	-14595.1	7.19517	-1.8001	7.01582e-07	1.13627
1116.72	-36000.1	-14595.1	7.16333	-1.79667	4.00165e-17	1.13181
1116.74	-35999.9	-14595.2	7.13333	-1.78667	0	1.11547
1116.76	-35999.8	-14595.2	7.10333	-1.75	2.79261e-18	1.07734
1116.78	-35999.7	-14595.3	7.07507	-1.67405	-3.0467e-09	0.997674
1116.79	-35999.6	-14595.3	7.04843	-1.55233	8.14503e-10	0.889428
1116.81	-35999.5	-14595.4	7.02179	-1.41449	-2.11302e-10	0.757579
1116.83	-35999.4	-14595.4	6.99736	-1.26383	1.0486e-10	0.616613
1116.84	-35999.3	-14595.4	6.978	-1.13818	-2.80208e-11	0.480591
1116.86	-35999.2	-14595.5	6.96118	-0.98613	7.22196e-12	0.330077
1116.88	-35999.1	-14595.5	6.9444	-0.796206	-2.68873e-12	0.15299
1116.89	-35998.9	-14595.6	6.93495	-0.616921	7.18143e-13	-0.0126211
1116.91	-35998.8	-14595.6	6.92522	-0.465288	-1.83725e-13	-0.159702
1116.93	-35998.7	-14595.6	6.91834	-0.345118	6.08201e-14	-0.280937
1116.95	-35998.6	-14595.7	6.9123	-0.258476	-1.6236e-14	-0.366525
1116.96	-35998.5	-14595.7	6.90923	-0.192816	4.11866e-15	-0.432455
1116.98	-35998.4	-14595.7	6.90569	-0.143821	-1.27868e-15	-0.482242
1117	-35998.3	-14595.8	6.90219	-0.106266	3.41145e-16	-0.516715
1117.01	-35998.2	-14595.8	6.89974	-0.0748631	-8.56976e-17	-0.542982
1117.03	-35998.1	-14595.9	6.90007	-0.0548155	2.55601e-17	-0.560159
1117.05	-35997.9	-14595.9	6.89999	-0.0493797	-6.84637e-18	-0.564293
1117.06	-35997.8	-14595.9	6.89995	-0.0590696	1.82536e-18	-0.557788
1117.08	-35997.7	-14596	6.9002	-0.0812588	-4.53303e-19	-0.54536
1117.1	-35997.6	-14596	6.89889	-0.100709	1.31462e-19	-0.534569
1117.12	-35997.5	-14596.1	6.89531	-0.115894	-3.50241e-20	-0.530621
1117.13	-35997.4	-14596.1	6.89161	-0.127791	8.57996e-21	-0.53115
1117.15	-35997.3	-14596.1	6.88995	-0.138555	-2.43872e-21	-0.534538
1117.17	-35997.2	-14596.2	6.88878	-0.145427	6.49158e-22	-0.539507
1117.18	-35997.1	-14596.2	6.885	-0.148184	-1.56351e-22	-0.545229
1117.2	-35996.9	-14596.3	6.88122	-0.151902	4.34677e-23	-0.550647
1117.22	-35996.8	-14596.3	6.88003	-0.154836	-1.02628e-23	-0.552792
1117.23	-35996.7	-14596.3	6.87834	-0.161483	2.8412e-24	-0.550123
1117.25	-35996.6	-14596.4	6.87461	-0.177016	-7.60825e-25	-0.538832
1117.27	-35996.5	-14596.4	6.87145	-0.203776	2.02102e-25	-0.519977
1117.29	-35996.4	-14596.5	6.8678	-0.234074	-4.64595e-26	-0.49691
1117.3	-35996.3	-14596.5	6.86493	-0.257251	1.26194e-26	-0.477803
1117.32	-35996.2	-14596.5	6.85856	-0.272615	-2.80424e-27	-0.464722
1117.34	-35996.1	-14596.6	6.85443	-0.286615	7.63079e-28	-0.457944
1117.35	-35996	-14596.6	6.8485	-0.295028	-2.02141e-28	-0.459923
1117.37	-35995.9	-14596.6	6.8443	-0.301503	4.27969e-29	-0.475892
1117.39	-35995.7	-14596.7	6.83808	-0.310382	-1.15776e-29	-0.501956
1117.4	-35995.6	-14596.7	6.83424	-0.327364	3.06133e-30	-0.530717
1117.42	-35995.5	-14596.8	6.82804	-0.357406	-6.02088e-31	-0.555057
1117.44	-35995.4	-14596.8	6.82111	-0.388741	1.62132e-31	-0.575201
1117.46	-35995.3	-14596.8	6.81457	-0.412135	-4.27757e-32	-0.593336
1117.47	-35995.2	-14596.9	6.80745	-0.442772	7.39402e-33	-0.616084
1117.49	-35995.1	-14596.9	6.80092	-0.475691	-1.98424e-33	-0.636139
1117.51	-35995	-14597	6.79128	-0.515516	5.22057e-34	-0.655578
1117.52	-35994.9	-14597	6.78061	-0.548308	-6.67177e-35	-0.676294
1117.54	-35994.7	-14597	6.77058	-0.575261	1.78627e-35	-0.699
1117.56	-35994.6	-14597.1	6.76061	-0.595677	-4.68306e-36	-0.724973
1117.57	-35994.6	-14597.1	6.75	-0.61	0	-0.751634
1117.59	-35994.4	-14597.1	6.74	-0.62	7.14378e-47	-0.771242
1117.61	-35994.3	-14597.2	6.73	-0.626667	-1.86407e-47	-0.779956
1117.62	-35994.2	-14597.2	6.71939	-0.633632	2.03367e-38	-0.782167
1117.64	-35994.1	-14597.3	6.70942	-0.636863	-5.43681e-39	-0.78343
1117.66	-35994	-14597.3	6.69938	-0.640093	1.41044e-39	-0.790308
1117.68	-35993.9	-14597.3	6.68878	-0.639954	-6.99938e-40	-0.800843
1117.69	-35993.8	-14597.4	6.67885	-0.640012	1.87039e-40	-0.810252
1117.71	-35993.7	-14597.4	6.66877	-0.639997	-4.82066e-41	-0.816728
1117.73	-35993.6	-14597.4	6.65815	-0.640001	1.79473e-41	-0.825144
1117.74	-35993.5	-14597.5	6.64838	-0.64	-4.79361e-42	-0.837048
1117.76	-35993.4	-14597.5	6.63772	-0.64	1.22636e-42	-0.855317
1117.78	-35993.3	-14597.6	6.62341	-0.64	-4.05974e-43	-0.874818
1117.8	-35993.1	-14597.6	6.61013	-0.64	1.08376e-43	-0.891185
1117.81	-35993.1	-14597.6	6.59728	-0.64	-2.74921e-44	-0.903727
1117.83	-35992.9	-14597.7	6.58706	-0.64	8.5352e-45	-0.91463
1117.85	-35992.8	-14597.7	6.5771	-0.64	-2.27714e-45	-0.922647
1117.86	-35992.7	-14597.8	6.5669	-0.64	5.72021e-46	-0.928344
1117.88	-35992.6	-14597.8	6.55639	-0.64	-1.70563e-46	-0.930878
1117.9	-35992.5	-14597.8	6.54654	-0.640001	4.55068e-47	-0.93143
1117.91	-35992.4	-14597.9	6.53626	-0.639996	-1.1417e-47	-0.931342
1117.93	-35992.3	-14597.9	6.5258	-0.640017	3.81608e-48	-0.931451
1117.95	-35992.2	-14597.9	6.51595	-0.639937	-2.90963e-48	-0.931014
1117.97	-35992.1	-14598	6.50565	-0.640228	7.57637e-48	-0.929808
1117.98	-35992	-14598	6.49514	-0.638686	-3.1246e-47	-0.928583
1118	-35991.9	-14598.1	6.48566	-0.635117	1.1728e-46	-0.928072
1118.02	-35991.8	-14598.1	6.47356	-0.631426	-4.18868e-46	-0.92779
1118.03	-35991.7	-14598.1	6.45952	-0.629777	1.73828e-45	-0.925545
1118.05	-35991.6	-14598.2	6.4461	-0.629835	-6.53006e-45	-0.921193
1118.07	-35991.5	-14598.2	6.43414	-0.631424	2.29742e-44	-0.914239
1118.08	-35991.4	-14598.2	6.42411	-0.636926	-9.37822e-44	-0.905194
1118.1	-35991.3	-14598.3	6.41418	-0.645308	3.52009e-43	-0.893646
1118.12	-35991.2	-14598.3	6.40376	-0.658213	-1.21379e-42	-0.878442
1118.14	-35991.1	-14598.3	6.39338	-0.672002	4.88769e-42	-0.861842
1118.15	-35991	-14598.4	6.38393	-0.68551	-1.83322e-41	-0.846332
1118.17	-35990.9	-14598.4	6.37096	-0.696985	6.14842e-41	-0.831006
1118.19	-35990.8	-14598.5	6.35722	-0.707361	-2.44761e-40	-0.818128
1118.2	-35990.7	-14598.5	6.34373	-0.714732	9.17417e-40	-0.806978
1118.22	-35990.6	-14598.5	6.33237	-0.721957	-2.95502e-39	-0.79732
1118.24	-35990.4	-14598.6	6.32227	-0.725739	1.16489e-38	-0.788402
1118.25	-35990.3	-14598.6	6.31269	-0.731824	-4.36367e-38	-0.78131
1118.27	-35990.3	-14598.6	6.29924	-0.736181	1.31817e-37	-0.776825
1118.29	-35990.1	-14598.7	6.28561	-0.739373	-5.15247e-37	-0.779804
1118.31	-35990	-14598.7	6.27244	-0.742795	1.92909e-36	-0.788706
1118.32	-35990	-14598.7	6.2583	-0.746094	-5.18155e-36	-0.803093
1118.34	-35989.8	-14598.8	6.24493	-0.752525	2.01042e-35	-0.820213
1118.36	-35989.7	-14598.8	6.2314	-0.761395	-7.52338e-35	-0.839893
1118.37	-35989.7	-14598.8	6.22068	-0.787824	1.51603e-34	-0.854545
1118.39	-35989.5	-14598.9	6.20745	-0.830591	-5.84382e-34	-0.859504
1118.41	-35989.5	-14598.9	6.19424	-0.880078	2.18592e-33	-0.857311
1118.42	-35989.4	-14599	6.17667	-0.936667	2.00362e-42	-0.861656
1118.44	-35989.2	-14599	6.16	-0.98	-7.67858e-42	-0.872549
1118.46	-35989.2	-14599	6.14333	-1.02667	0	-0.888889
1118.48	-35989.1	-14599	6.12667	-1.07667	-1.07164e-40	-0.904139
1118.49	-35988.9	-14599.1	6.10889	-1.13686	1.87861e-30	-0.919149
1118.51	-35988.9	-14599.1	6.08876	-1.19319	-7.16017e-30	-0.934625
1118.53	-35988.8	-14599.2	6.06755	-1.24609	5.61059e-29	-0.955756
1118.54	-35988.7	-14599.2	6.04776	-1.29556	-2.13266e-28	-0.977463
1118.56	-35988.6	-14599.2	6.02727	-1.34233	7.94716e-28	-0.997924
1118.58	-35988.5	-14599.3	6.00236	-1.38662	-4.59758e-27	-1.01622
1118.59	-35988.4	-14599.3	5.97932	-1.41388	1.74261e-26	-1.03522
1118.61	-35988.3	-14599.3	5.95564	-1.42798	-6.4713e-26	-1.06091
1118.63	-35988.2	-14599.4	5.93115	-1.43038	3.29035e-25	-1.09561
1118.65	-35988.1	-14599.4	5.90742	-1.43504	-1.24437e-24	-1.13145
1118.66	-35988	-14599.4	5.88002	-1.44663	4.59985e-24	-1.16581
1118.68	-35987.9	-14599.5	5.85181	-1.4601	-2.17263e-23	-1.19496
1118.7	-35987.8	-14599.5	5.82633	-1.46908	8.20165e-23	-1.21574
1118.71	-35987.7	-14599.5	5.80282	-1.4741	-3.01403e-22	-1.22983
1118.73	-35987.6	-14599.6	5.77821	-1.48039	1.35635e-21	-1.23499
1118.75	-35987.5	-14599.6	5.75532	-1.49536	-5.11242e-21	-1.23014
1118.76	-35987.4	-14599.6	5.73097	-1.51464	1.90933e-20	-1.21723
1118.78	-35987.4	-14599.7	5.70338	-1.53702	-6.96045e-20	-1.20071
1118.8	-35987.2	-14599.7	5.67519	-1.55263	3.02582e-19	-1.18492
1118.82	-35987.2	-14599.7	5.65055	-1.56424	-1.13904e-18	-1.17519
1118.83	-35987.1	-14599.8	5.62529	-1.5745	4.11672e-18	-1.1684
1118.85	-35987	-14599.8	5.59735	-1.58367	-1.74368e-17	-1.16347
1118.87	-35986.9	-14599.8	5.57007	-1.58873	6.27196e-17	-1.15109
1118.88	-35986.8	-14599.9	5.54232	-1.59024	-2.60407e-16	-1.12211
1118.9	-35986.7	-14599.9	5.5161	-1.58993	9.78282e-16	-1.07038
1118.92	-35986.6	-14599.9	5.48832	-1.59004	-3.44182e-15	-0.999091
1118.93	-35986.5	-14599.9	5.46079	-1.58991	1.40498e-14	-0.92034
1118.95	-35986.5	-14600	5.43453	-1.59031	-5.27354e-14	-0.836576
1118.97	-35986.4	-14600	5.40664	-1.58811	1.8184e-13	-0.727643
1118.99	-35986.3	-14600	5.37921	-1.58443	-7.32237e-13	-0.600311
1119	-35986.2	-14600.1	5.35306	-1.58124	2.74639e-12	-0.46735
1119.02	-35986.1	-14600.1	5.32462	-1.57761	-9.2111e-12	-0.320955
1119.04	-35986	-14600.1	5.3002	-1.57465	3.66683e-11	-0.180572
1119.05	-35985.9	-14600.2	5.2747	-1.56852	-1.37441e-10	-0.0493221
1119.07	-35985.9	-14600.2	5.24797	-1.56413	5.13094e-10	0.0739752
1119.09	-35985.8	-14600.2	5.21992	-1.56087	-1.65222e-09	0.190554
1119.1	-35985.7	-14600.3	5.19301	-1.55745	6.51302e-09	0.28823
1119.12	-35985.6	-14600.3	5.16497	-1.55396	-1.97422e-08	0.37922
1119.14	-35985.5	-14600.3	5.13794	-1.55057	7.71854e-08	0.470741
1119.16	-35985.4	-14600.3	5.11151	-1.54727	-2.88987e-07	0.563109
1119.17	-35985.4	-14600.4	5.08333	-1.54374	7.76223e-07	0.652957
1119.19	-35985.3	-14600.4	5.05626	-1.54038	-3.01171e-06	0.720859
1119.21	-35985.2	-14600.4	5.03274	-1.53708	1.12704e-05	0.77746
1119.22	-35985.1	-14600.5	5.0082	-1.53353	-2.2711e-05	0.840212
1119.24	-35985	-14600.5	4.98156	-1.53021	8.75435e-05	0.912718
1119.26	-35985	-14600.5	4.95499	-1.5268	-0.00310648	0.992785
1119.27	-35984.9	-14600.5	4.92667	-1.52667	-0.00666667	1.07952
1119.29	-35984.8	-14600.6	4.90333	-1.53333	-0.01	1.15251
1119.31	-35984.7	-14600.6	4.87667	-1.55	-0.01	1.2146
1119.33	-35984.6	-14600.6	4.84838	-1.56784	-0.00644521	1.27233
1119.34	-35984.6	-14600.7	4.82179	-1.59157	-0.00314729	1.32807
1119.36	-35984.5	-14600.7	4.79507	-1.62598	0.000210882	1.39304
1119.38	-35984.4	-14600.7	4.76644	-1.67528	0.00370308	1.46601
1119.39	-35984.3	-14600.7	4.7368	-1.71483	0.00718626	1.53514
1119.41	-35984.3	-14600.8	4.70982	-1.76295	0.00989356	1.60454
1119.43	-35984.2	-14600.8	4.67789	-1.82046	0.00594571	1.68112
1119.44	-35984.1	-14600.8	4.6478	-1.88076	0.00278904	1.75477
1119.46	-35984	-14600.8	4.61376	-1.94545	-0.00063235	1.83098
1119.48	-35984	-14600.9	4.57858	-2.0167	-0.00410927	1.91023
1119.5	-35983.9	-14600.9	4.5458	-2.08629	-0.00754293	1.98306
1119.51	-35983.8	-14600.9	4.5111	-2.15701	-0.0103796	2.05755
1119.53	-35983.7	-14600.9	4.47236	-2.23296	-0.00916026	2.13547
1119.55	-35983.7	-14601	4.43542	-2.30706	-0.00587811	2.20706
1119.56	-35983.6	-14601	4.39415	-2.37286	-0.00135208	2.27564
1119.58	-35983.5	-14601	4.35227	-2.43165	0.00487192	2.33548
1119.6	-35983.5	-14601	4.31275	-2.47441	0.00793355	2.38247
1119.61	-35983.4	-14601.1	4.27192	-2.51358	0.0103046	2.42495
1119.63	-35983.3	-14601.1	4.22871	-2.55393	0.00984328	2.46881
1119.65	-35983.2	-14601.1	4.18598	-2.59889	0.010298	2.5135
1119.67	-35983.2	-14601.1	4.13987	-2.64643	0.00871869	2.56077
1119.68	-35983.1	-14601.2	4.09099	-2.68731	0.00532635	2.60138
1119.7	-35983	-14601.2	4.04483	-2.7155	0.000232745	2.62946
1119.72	-35983	-14601.2	3.99802	-2.73412	-0.00524908	2.64891
1119.73	-35982.9	-14601.2	3.95373	-2.74569	-0.00863474	2.66152
1119.75	-35982.9	-14601.3	3.90922	-2.75392	-0.0102708	2.6698
1119.77	-35982.8	-14601.3	3.8604	-2.75896	-0.00993567	2.67646
1119.78	-35982.7	-14601.3	3.81198	-2.76025	-0.0100194	2.68139
1119.8	-35982.7	-14601.3	3.76787	-2.7598	-0.00998876	2.68494
1119.82	-35982.6	-14601.3	3.72316	-2.76125	-0.0100255	2.68835
1119.84	-35982.6	-14601.4	3.67397	-2.76792	-0.00991599	2.69041
1119.85	-35982.5	-14601.4	3.62658	-2.77034	-0.0103372	2.68989
1119.87	-35982.4	-14601.4	3.57789	-2.76821	-0.00778098	2.67634
1119.89	-35982.4	-14601.4	3.53017	-2.73535	-0.00459986	2.64447
1119.9	-35982.3	-14601.4	3.48386	-2.67888	0.0014678	2.58808
1119.92	-35982.3	-14601.5	3.43703	-2.59056	0.00594701	2.51501
1119.94	-35982.2	-14601.5	3.39588	-2.51906	0.00942368	2.43545
1119.95	-35982.2	-14601.5	3.356	-2.43571	0.0101574	2.34877
1119.97	-35982.1	-14601.5	3.31702	-2.31397	0.00991886	2.23209
1119.99	-35982.1	-14601.5	3.2766	-2.17485	0.0102172	2.10097
1120.01	-35982	-14601.6	3.24265	-2.03293	0.00735078	1.96273
1120.02	-35982	-14601.6	3.20712	-1.87826	0.00376599	1.81171
1120.04	-35981.9	-14601.6	3.17984	-1.72989	0.000245211	1.66951
1120.06	-35981.9	-14601.6	3.15006	-1.59261	-0.000103688	1.53553
1120.07	-35981.8	-14601.6	3.12472	-1.45775	9.56703e-05	1.40166
1120.09	-35981.8	-14601.6	3.10128	-1.33612	-0.00312029	1.29025
1120.11	-35981.7	-14601.7	3.08118	-1.24512	-0.00643874	1.19296
1120.12	-35981.7	-14601.7	3.06	-1.15333	-0.01	1.09804
1120.14	-35981.6	-14601.7	3.04	-1.05667	-0.01	1.00327
1120.16	-35981.6	-14601.7	3.02333	-0.95	-0.0133333	0.907407
