# Supplementary material for: Extraction of driving behavior primitives considering driver expectation and vehicle dynamics
Source: PLoS One. 2025 Dec 31;20(12):e0340123. doi: 10.1371/journal.pone.0340123 (PMC12755792; doi:10.1371/journal.pone.0340123)
Supplement: S1 File — (ZIP) [file pone.0340123.s001.zip › DataSetForPimitiveExaction-1/straight driving/c18_s_3.xlsx]

## Sheet: Sheet1
1138.14	-35924.6	-14504.1	14.6664	1.07631	-0.158249	-0.0980381
1138.16	-35924.5	-14503.9	14.6941	1.07262	-0.171979	-0.0980401
1138.18	-35924.4	-14503.6	14.7139	1.06979	-0.182165	-0.0980372
1138.2	-35924.3	-14503.4	14.7368	1.07007	-0.195314	-0.0980468
1138.21	-35924.2	-14503.2	14.7509	1.07003	-0.202755	-0.0980959
1138.23	-35924.1	-14502.9	14.7633	1.07007	-0.208005	-0.0979874
1138.25	-35924	-14502.7	14.7802	1.07041	-0.214732	-0.0975332
1138.26	-35923.9	-14502.5	14.7987	1.06951	-0.222209	-0.0966335
1138.28	-35923.8	-14502.3	14.8167	1.06646	-0.23012	-0.0951636
1138.3	-35923.7	-14502	14.8359	1.06187	-0.23975	-0.0929411
1138.31	-35923.6	-14501.8	14.8558	1.0566	-0.250654	-0.0900949
1138.33	-35923.6	-14501.5	14.8714	1.0517	-0.259322	-0.0872825
1138.35	-35923.5	-14501.3	14.8848	1.04694	-0.272084	-0.0842511
1138.37	-35923.4	-14501.1	14.9079	1.04031	-0.309034	-0.0794286
1138.38	-35923.3	-14500.8	14.9302	1.03552	-0.350096	-0.074618
1138.4	-35923.2	-14500.6	14.9394	1.03488	-0.372644	-0.0720841
1138.42	-35923.1	-14500.4	14.9573	1.03027	-0.413135	-0.0693452
1138.43	-35923	-14500.1	14.9785	1.02484	-0.457541	-0.0661188
1138.45	-35922.9	-14499.9	14.9948	1.02145	-0.488189	-0.0657647
1138.47	-35922.8	-14499.7	15.0124	1.01996	-0.51927	-0.0666304
1138.48	-35922.7	-14499.4	15.0283	1.01857	-0.550337	-0.0661331
1138.5	-35922.6	-14499.2	15.0481	1.01478	-0.585888	-0.0636043
1138.52	-35922.5	-14498.9	15.0665	1.01109	-0.616882	-0.06054
1138.54	-35922.4	-14498.7	15.0849	1.00977	-0.638732	-0.0596248
1138.55	-35922.4	-14498.5	15.104	1.01005	-0.657792	-0.0610717
1138.57	-35922.2	-14498.2	15.1208	1.00999	-0.670108	-0.0642529
1138.59	-35922.2	-14498	15.1373	1.01001	-0.680255	-0.0669028
1138.6	-35922.1	-14497.8	15.1548	1.00999	-0.685935	-0.0684148
1138.62	-35922	-14497.5	15.1719	1.01002	-0.689139	-0.068656
1138.64	-35921.9	-14497.3	15.1883	1.00993	-0.690443	-0.0686959
1138.65	-35921.8	-14497.1	15.2059	1.01024	-0.687731	-0.0679073
1138.67	-35921.7	-14496.8	15.2228	1.00756	-0.682013	-0.0659912
1138.69	-35921.6	-14496.5	15.2393	1.00417	-0.670606	-0.0628594
1138.71	-35921.5	-14496.3	15.2569	1.00042	-0.650712	-0.060176
1138.72	-35921.4	-14496	15.2738	0.999892	-0.627507	-0.0597432
1138.74	-35921.3	-14495.8	15.2903	1.00003	-0.602091	-0.0615583
1138.76	-35921.2	-14495.6	15.3079	0.999995	-0.565257	-0.0649845
1138.77	-35921.1	-14495.3	15.3247	1	-0.516184	-0.0673479
1138.79	-35921	-14495.1	15.3413	1	-0.460704	-0.0685646
1138.81	-35921	-14494.9	15.359	1	-0.393827	-0.0686352
1138.82	-35920.9	-14494.6	15.3757	1	-0.333543	-0.0686255
1138.84	-35920.8	-14494.4	15.3923	1	-0.273181	-0.0686275
1138.86	-35920.7	-14494.1	15.41	1	-0.23	-0.0686275
1138.88	-35920.6	-14493.9	15.4267	1	-0.203333	-0.0686275
1138.89	-35920.5	-14493.6	15.4433	1	-0.176667	-0.0686275
1138.91	-35920.4	-14493.4	15.461	0.999892	-0.137778	-0.0674333
1138.93	-35920.3	-14493.1	15.4776	0.996456	-0.10883	-0.0652117
1138.94	-35920.2	-14492.9	15.4944	0.993106	-0.0921332	-0.0631082
1138.96	-35920.1	-14492.7	15.512	0.989822	-0.0623577	-0.0633543
1138.98	-35920	-14492.4	15.5286	0.990048	-0.0218233	-0.0656506
1138.99	-35919.9	-14492.2	15.5454	0.989988	0.0132178	-0.0677365
1139.01	-35919.9	-14491.9	15.563	0.990004	0.0330046	-0.0686876
1139.03	-35919.7	-14491.6	15.5795	0.989999	0.0495678	-0.0686109
1139.05	-35919.7	-14491.4	15.5964	0.989998	0.0609054	-0.0686337
1139.06	-35919.6	-14491.2	15.614	0.990009	0.0589335	-0.0686153
1139.08	-35919.5	-14490.9	15.6305	0.989964	0.0570567	-0.0686685
1139.1	-35919.4	-14490.7	15.6474	0.990134	0.0604816	-0.0684599
1139.11	-35919.3	-14490.4	15.6652	0.989283	0.0593146	-0.0670349
1139.13	-35919.2	-14490.1	15.6808	0.98567	0.0625344	-0.0643832
1139.15	-35919.1	-14489.9	15.694	0.982152	0.0788717	-0.0614945
1139.16	-35919	-14489.7	15.7085	0.979679	0.0941405	-0.0610965
1139.18	-35918.9	-14489.4	15.7281	0.980095	0.103647	-0.0631672
1139.2	-35918.8	-14489.2	15.7499	0.979934	0.112215	-0.0662286
1139.22	-35918.7	-14488.9	15.7629	0.979897	0.116087	-0.0673575
1139.23	-35918.6	-14488.6	15.7761	0.980126	0.124706	-0.0676288
1139.25	-35918.5	-14488.4	15.7937	0.980264	0.139599	-0.067694
1139.27	-35918.4	-14488.2	15.8115	0.979458	0.151103	-0.0672381
1139.28	-35918.3	-14487.9	15.8279	0.977686	0.15697	-0.0661434
1139.3	-35918.2	-14487.6	15.8447	0.975838	0.163554	-0.0645762
1139.32	-35918.1	-14487.4	15.8621	0.974178	0.172598	-0.0628413
1139.33	-35918	-14487.1	15.8784	0.972285	0.180502	-0.0613629
1139.35	-35918	-14486.9	15.8936	0.970478	0.18546	-0.0602771
1139.37	-35917.9	-14486.7	15.9095	0.969724	0.187681	-0.0594575
1139.39	-35917.8	-14486.4	15.9263	0.969897	0.189003	-0.0589251
1139.4	-35917.7	-14486.1	15.9434	0.97003	0.192227	-0.0588038
1139.42	-35917.6	-14485.9	15.9606	0.969971	0.19604	-0.0588591
1139.44	-35917.5	-14485.6	15.9778	0.970163	0.196249	-0.0586034
1139.45	-35917.4	-14485.4	15.9949	0.970179	0.193862	-0.0579642
1139.47	-35917.3	-14485.2	16.0121	0.969106	0.193033	-0.057127
1139.49	-35917.2	-14484.9	16.0287	0.967229	0.193421	-0.055988
1139.5	-35917.1	-14484.6	16.0441	0.965443	0.192356	-0.0543365
1139.52	-35917	-14484.3	16.0595	0.963766	0.190351	-0.0526143
1139.54	-35916.9	-14484.1	16.0765	0.961816	0.189529	-0.0515584
1139.56	-35916.8	-14483.9	16.0938	0.960177	0.189892	-0.0512094
1139.57	-35916.7	-14483.6	16.1091	0.959718	0.190406	-0.0513221
1139.59	-35916.6	-14483.3	16.1239	0.959962	0.190179	-0.0520652
1139.61	-35916.5	-14483.1	16.1406	0.960015	0.188624	-0.0536508
1139.62	-35916.4	-14482.8	16.158	0.959985	0.186814	-0.0553903
1139.64	-35916.3	-14482.6	16.1739	0.96022	0.186223	-0.0563799
1139.66	-35916.2	-14482.3	16.1891	0.960045	0.186629	-0.0566443
1139.67	-35916.1	-14482.1	16.2053	0.958701	0.187513	-0.0564483
1139.69	-35916	-14481.8	16.2223	0.956777	0.189794	-0.0556293
1139.71	-35915.9	-14481.5	16.2394	0.955055	0.194369	-0.0540484
1139.73	-35915.8	-14481.3	16.2567	0.953333	0.2	-0.0522876
1139.74	-35915.7	-14481	16.2742	0.951369	0.205231	-0.0509747
1139.76	-35915.6	-14480.8	16.2909	0.94995	0.210306	-0.0500625
1139.78	-35915.5	-14480.5	16.3061	0.949725	0.215564	-0.0493934
1139.79	-35915.4	-14480.3	16.3209	0.950014	0.220241	-0.049006
1139.81	-35915.3	-14480	16.3362	0.95009	0.223781	-0.0489311
1139.83	-35915.2	-14479.7	16.3518	0.949984	0.227081	-0.0490358
1139.84	-35915.1	-14479.5	16.3672	0.949897	0.230755	-0.0491299
1139.86	-35915	-14479.2	16.3828	0.950055	0.233757	-0.0489588
1139.88	-35914.9	-14479	16.399	0.95034	0.235467	-0.0484259
1139.9	-35914.8	-14478.7	16.4165	0.949799	0.236976	-0.0478383
1139.91	-35914.7	-14478.4	16.4346	0.948048	0.238907	-0.0473527
1139.93	-35914.6	-14478.2	16.4498	0.946344	0.24017	-0.0466302
1139.95	-35914.5	-14477.9	16.4622	0.945044	0.240197	-0.0457861
1139.96	-35914.4	-14477.7	16.4793	0.942258	0.239972	-0.045986
1139.98	-35914.3	-14477.4	16.4976	0.93971	0.240007	-0.0471667
1140	-35914.2	-14477.2	16.5114	0.940073	0.239998	-0.0483162
1140.01	-35914.1	-14476.9	16.5295	0.939978	0.240001	-0.049125
1140.03	-35914	-14476.6	16.5457	0.940007	0.24	-0.0489871
1140.05	-35913.9	-14476.4	16.5632	0.939995	0.24	-0.0490439
1140.07	-35913.8	-14476.1	16.579	0.940017	0.24	-0.0489418
1140.08	-35913.7	-14475.8	16.5931	0.939937	0.24	-0.0493816
1140.1	-35913.6	-14475.6	16.6106	0.940228	0.24	-0.0505684
1140.12	-35913.5	-14475.3	16.6282	0.938687	0.24	-0.0518759
1140.13	-35913.3	-14475	16.6432	0.935112	0.24	-0.0519555
1140.15	-35913.3	-14474.8	16.6564	0.931442	0.24	-0.0506217
1140.17	-35913.1	-14474.5	16.672	0.929713	0.24	-0.0494928
1140.18	-35913	-14474.2	16.6887	0.930076	0.24	-0.0486091
1140.2	-35912.9	-14474	16.7064	0.929982	0.24	-0.0463652
1140.22	-35912.8	-14473.7	16.7213	0.930005	0.24	-0.0417089
1140.24	-35912.7	-14473.4	16.7361	0.929998	0.24	-0.0349624
1140.25	-35912.6	-14473.2	16.7538	0.930002	0.24	-0.0263269
1140.27	-35912.5	-14472.9	16.7711	0.929995	0.24	-0.0159575
1140.29	-35912.4	-14472.6	16.7855	0.93002	0.24	-0.00443771
1140.3	-35912.3	-14472.4	16.7989	0.929932	0.24	0.00890119
1140.32	-35912.2	-14472.1	16.815	0.93027	0.240001	0.0229997
1140.34	-35912.1	-14471.9	16.8316	0.927815	0.239995	0.0382829
1140.35	-35912	-14471.6	16.8495	0.924188	0.240016	0.0581182
1140.37	-35911.9	-14471.3	16.8634	0.920535	0.239939	0.0791247
1140.39	-35911.8	-14471.1	16.8795	0.91987	0.24023	0.0989442
1140.41	-35911.7	-14470.8	16.894	0.920026	0.237518	0.117798
1140.42	-35911.6	-14470.5	16.9106	0.919993	0.23149	0.13445
1140.44	-35911.5	-14470.3	16.9241	0.920002	0.221702	0.150616
1140.46	-35911.4	-14470	16.9414	0.919999	0.213967	0.167911
1140.47	-35911.2	-14469.7	16.9551	0.920001	0.210193	0.184419
1140.49	-35911.1	-14469.5	16.9712	0.919997	0.20991	0.199776
1140.51	-35911	-14469.2	16.989	0.920007	0.210094	0.213859
1140.52	-35910.9	-14468.9	17.0058	0.919973	0.20688	0.224902
1140.54	-35910.8	-14468.7	17.0192	0.9201	0.203562	0.234721
1140.56	-35910.7	-14468.4	17.0333	0.916667	0.2	0.244009
1140.58	-35910.6	-14468.1	17.05	0.913333	0.2	0.250545
1140.59	-35910.5	-14467.9	17.0667	0.91	0.196667	0.253813
1140.61	-35910.4	-14467.6	17.0842	0.910024	0.196555	0.254923
1140.63	-35910.3	-14467.3	17.0974	0.909994	0.193251	0.254896
1140.64	-35910.2	-14467	17.1108	0.910002	0.193219	0.254903
1140.66	-35910.1	-14466.8	17.1252	0.909999	0.189749	0.254902
1140.68	-35909.9	-14466.5	17.1419	0.910001	0.190131	0.254898
1140.69	-35909.8	-14466.2	17.1588	0.909999	0.18972	0.254917
1140.71	-35909.7	-14466	17.1759	0.910007	0.186037	0.254807
1140.73	-35909.6	-14465.7	17.1894	0.909974	0.182664	0.253496
1140.75	-35909.5	-14465.4	17.2059	0.910098	0.179795	0.251171
1140.76	-35909.4	-14465.2	17.2205	0.909459	0.180066	0.249199
1140.78	-35909.3	-14464.8	17.2366	0.90586	0.17999	0.249837
1140.8	-35909.2	-14464.6	17.2507	0.902393	0.179973	0.252235
1140.81	-35909.1	-14464.3	17.2675	0.899694	0.180148	0.254283
1140.83	-35909	-14464	17.2813	0.900082	0.179351	0.254969
1140.85	-35908.9	-14463.8	17.2977	0.899979	0.175391	0.254872
1140.86	-35908.8	-14463.5	17.312	0.900007	0.173072	0.254971
1140.88	-35908.6	-14463.2	17.3304	0.899995	0.173293	0.254608
1140.9	-35908.5	-14463	17.3496	0.900016	0.173844	0.253405
1140.92	-35908.4	-14462.7	17.3636	0.900048	0.17613	0.252358
1140.93	-35908.3	-14462.4	17.3739	0.89992	0.176175	0.25101
1140.95	-35908.2	-14462.2	17.3849	0.899819	0.173803	0.249267
1140.97	-35908.1	-14461.9	17.403	0.900277	0.173811	0.24769
1140.98	-35908	-14461.6	17.4198	0.898698	0.170493	0.247418
1141	-35907.9	-14461.3	17.4349	0.895002	0.164729	0.249944
1141.02	-35907.8	-14461	17.4508	0.891296	0.161202	0.252991
1141.03	-35907.6	-14460.8	17.4645	0.889746	0.159911	0.254525
1141.05	-35907.5	-14460.5	17.4853	0.890066	0.145931	0.25497
1141.07	-35907.4	-14460.2	17.4998	0.889948	0.128646	0.254849
1141.09	-35907.3	-14459.9	17.5071	0.889978	0.119934	0.254881
1141.1	-35907.2	-14459.7	17.5278	0.890011	0.0986097	0.254911
1141.12	-35907.1	-14459.4	17.5476	0.889951	0.0805346	0.254868
1141.14	-35907	-14459.1	17.5567	0.889941	0.0751885	0.254861
1141.15	-35906.9	-14458.8	17.5684	0.890195	0.0673872	0.255074
1141.17	-35906.7	-14458.5	17.585	0.890196	0.0541278	0.2557
1141.19	-35906.6	-14458.3	17.6014	0.889049	0.0406943	0.256921
1141.2	-35906.5	-14458	17.6165	0.887117	0.0291158	0.25875
1141.22	-35906.4	-14457.8	17.6314	0.88537	0.0194286	0.261106
1141.24	-35906.3	-14457.5	17.6464	0.883755	0.0115856	0.263962
1141.26	-35906.2	-14457.2	17.6618	0.881832	0.0054789	0.267274
1141.27	-35906.1	-14456.9	17.6773	0.880181	0.000734049	0.270673
1141.29	-35906	-14456.6	17.6927	0.879698	-0.00312103	0.273697
1141.31	-35905.9	-14456.4	17.7082	0.879964	-0.00632581	0.276383
1141.32	-35905.7	-14456.1	17.7236	0.880129	-0.00888389	0.27889
1141.34	-35905.6	-14455.8	17.7383	0.880026	-0.0100108	0.280872
1141.36	-35905.5	-14455.5	17.752	0.879797	-0.00895998	0.281903
1141.37	-35905.4	-14455.2	17.7658	0.879964	-0.00679256	0.282138
1141.39	-35905.3	-14454.9	17.781	0.881095	-0.00491616	0.281866
1141.41	-35905.2	-14454.7	17.7967	0.883333	-0.00333333	0.281046
1141.43	-35905.1	-14454.4	17.8118	0.886547	-0.00170481	0.279612
1141.44	-35904.9	-14454.1	17.8267	0.89	0	0.277778
1141.46	-35904.8	-14453.8	17.842	0.893163	0.00173191	0.275727
1141.48	-35904.7	-14453.5	17.8576	0.896927	0.00343129	0.273258
1141.49	-35904.6	-14453.3	17.8733	0.901996	0.00509159	0.270146
1141.51	-35904.5	-14453	17.8884	0.907245	0.00689279	0.266416
1141.53	-35904.4	-14452.7	17.9028	0.911923	0.00880431	0.261987
1141.54	-35904.3	-14452.4	17.9187	0.91741	0.0100914	0.256332
1141.56	-35904.1	-14452.1	17.9366	0.924461	0.0102737	0.249441
1141.58	-35904	-14451.8	17.9524	0.931012	0.00993666	0.242981
1141.6	-35903.9	-14451.6	17.9649	0.936674	0.00975551	0.236731
1141.61	-35903.8	-14451.3	17.9813	0.946184	0.0101591	0.225306
1141.63	-35903.7	-14451	18.0004	0.959736	0.00945686	0.208551
1141.65	-35903.6	-14450.7	18.0131	0.973753	0.00581397	0.191904
1141.66	-35903.4	-14450.4	18.028	0.992431	0.00218436	0.173139
1141.68	-35903.3	-14450.1	18.0455	1.01268	-0.00027	0.154726
1141.7	-35903.2	-14449.9	18.0664	1.03209	6.78823e-05	0.136062
1141.71	-35903.1	-14449.6	18.0863	1.04928	-2.05024e-05	0.118191
1141.73	-35903	-14449.3	18.1024	1.06579	6.45102e-06	0.102263
1141.75	-35902.9	-14449	18.1193	1.08291	-5.20446e-06	0.0851187
1141.77	-35902.8	-14448.7	18.1384	1.10028	1.71934e-05	0.0664303
1141.78	-35902.6	-14448.4	18.1568	1.11693	-6.33647e-05	0.0478401
1141.8	-35902.5	-14448.2	18.1753	1.13299	0.000228665	0.0299612
1141.82	-35902.4	-14447.9	18.1948	1.14495	-0.00131581	0.0155963
1141.83	-35902.3	-14447.5	18.2122	1.1548	-0.00487534	0.00552097
1141.85	-35902.2	-14447.3	18.2334	1.16377	-0.00860291	-0.00290553
1141.87	-35902	-14447	18.254	1.16893	-0.0101025	-0.00967545
1141.88	-35901.9	-14446.7	18.2741	1.17019	-0.0111109	-0.0144692
1141.9	-35901.8	-14446.4	18.2927	1.16995	-0.0169462	-0.0177613
1141.92	-35901.7	-14446.1	18.3116	1.17001	-0.0239855	-0.0193246
1141.94	-35901.6	-14445.8	18.3317	1.17	-0.0306176	-0.0195839
1141.95	-35901.5	-14445.6	18.3525	1.17	-0.0371832	-0.0201527
1141.97	-35901.3	-14445.3	18.3731	1.16999	-0.0465751	-0.0219629
1141.99	-35901.2	-14445	18.3928	1.17002	-0.0545669	-0.024979
1142	-35901.1	-14444.7	18.4138	1.16993	-0.0610259	-0.0278355
1142.02	-35901	-14444.4	18.4342	1.17027	-0.0699733	-0.0285894
1142.04	-35900.9	-14444.1	18.454	1.16782	-0.0826821	-0.0269151
1142.05	-35900.8	-14443.8	18.475	1.16419	-0.0948116	-0.0243745
1142.07	-35900.6	-14443.5	18.4957	1.16054	-0.09948	-0.0237201
1142.09	-35900.5	-14443.2	18.5125	1.15987	-0.102465	-0.0255405
1142.11	-35900.4	-14443	18.5328	1.16003	-0.106046	-0.0279796
1142.12	-35900.3	-14442.6	18.5533	1.15999	-0.109479	-0.0293173
1142.14	-35900.2	-14442.4	18.5729	1.16	-0.112509	-0.029453
1142.16	-35900.1	-14442.1	18.5944	1.16001	-0.119076	-0.0293562
1142.17	-35899.9	-14441.7	18.6113	1.15995	-0.12607	-0.0303621
1142.19	-35899.8	-14441.5	18.631	1.16018	-0.129649	-0.031435
1142.21	-35899.7	-14441.2	18.6489	1.15689	-0.133121	-0.0326691
1142.22	-35899.6	-14440.9	18.6688	1.15354	-0.136477	-0.0316703
1142.24	-35899.5	-14440.6	18.6888	1.15011	-0.139795	-0.0305764
1142.26	-35899.3	-14440.3	18.71	1.15	-0.143333	-0.0294118
1142.28	-35899.2	-14440	18.73	1.15	-0.146667	-0.0305011
1142.29	-35899.1	-14439.7	18.75	1.15	-0.15	-0.0326797
1142.31	-35899	-14439.4	18.7713	1.15	-0.153635	-0.0361255
1142.33	-35898.9	-14439.1	18.791	1.15	-0.16044	-0.0382196
1142.34	-35898.8	-14438.8	18.8078	1.15	-0.166958	-0.0392306
1142.36	-35898.6	-14438.5	18.8288	1.15	-0.170308	-0.0392724
1142.38	-35898.5	-14438.2	18.8455	1.15002	-0.173957	-0.0404776
1142.39	-35898.4	-14437.9	18.8655	1.14993	-0.18086	-0.0429375
1142.41	-35898.3	-14437.7	18.8833	1.15041	-0.187867	-0.0476259
1142.43	-35898.1	-14437.3	18.9035	1.15384	-0.19449	-0.0521095
1142.45	-35898	-14437	18.9237	1.15779	-0.201235	-0.0574968
1142.46	-35897.9	-14436.7	18.9448	1.16444	-0.20829	-0.0622603
1142.48	-35897.8	-14436.4	18.9646	1.16752	-0.214835	-0.067503
1142.5	-35897.7	-14436.2	18.985	1.17012	-0.221786	-0.072103
1142.51	-35897.5	-14435.8	19.006	1.17064	-0.227973	-0.0776647
1142.53	-35897.4	-14435.5	19.0258	1.17435	-0.230881	-0.0819571
1142.55	-35897.3	-14435.3	19.0462	1.17786	-0.234391	-0.085804
1142.56	-35897.2	-14434.9	19.0675	1.18026	-0.237859	-0.087953
1142.58	-35897.1	-14434.6	19.0858	1.18014	-0.241175	-0.0897704
1142.6	-35897	-14434.4	19.1038	1.17902	-0.244512	-0.0909249
1142.62	-35896.8	-14434	19.1252	1.17525	-0.248359	-0.0912531
1142.63	-35896.7	-14433.7	19.1446	1.17175	-0.250016	-0.089933
1142.65	-35896.6	-14433.5	19.1657	1.16974	-0.251149	-0.0888043
1142.67	-35896.5	-14433.1	19.1846	1.17007	-0.254947	-0.0880698
1142.68	-35896.3	-14432.8	19.2026	1.16998	-0.258465	-0.0886134
1142.7	-35896.2	-14432.5	19.2218	1.17	-0.260255	-0.0902578
1142.72	-35896.1	-14432.2	19.2404	1.17002	-0.25991	-0.0932296
1142.73	-35896	-14431.9	19.2605	1.16993	-0.260092	-0.0961661
1142.75	-35895.9	-14431.6	19.2812	1.17026	-0.259736	-0.0972069
1142.77	-35895.7	-14431.3	19.3021	1.16826	-0.261737	-0.095923
1142.79	-35895.6	-14431	19.3208	1.16471	-0.265313	-0.0927324
1142.8	-35895.5	-14430.7	19.3468	1.1611	-0.268811	-0.0906047
1142.82	-35895.4	-14430.4	19.3704	1.15918	-0.27157	-0.0903825
1142.84	-35895.3	-14430.1	19.3849	1.15973	-0.272952	-0.0910546
1142.85	-35895.1	-14429.8	19.4011	1.16017	-0.274124	-0.0925709
1142.87	-35895	-14429.4	19.4208	1.16001	-0.275928	-0.0943424
1142.89	-35894.9	-14429.1	19.4402	1.16014	-0.278871	-0.0954763
1142.9	-35894.8	-14428.9	19.4589	1.16014	-0.282492	-0.0958485
1142.92	-35894.7	-14428.6	19.4783	1.15902	-0.285897	-0.0957391
1142.94	-35894.5	-14428.2	19.4985	1.15712	-0.289181	-0.0950492
1142.96	-35894.4	-14427.9	19.519	1.15534	-0.292809	-0.0935726
1142.97	-35894.3	-14427.6	19.5396	1.15366	-0.296182	-0.0917885
1142.99	-35894.2	-14427.3	19.5606	1.1517	-0.298377	-0.0904098
1143.01	-35894.1	-14427	19.581	1.15011	-0.299831	-0.0894284
1143.02	-35893.9	-14426.7	19.5998	1.14972	-0.301409	-0.0886173
1143.04	-35893.8	-14426.4	19.6178	1.14998	-0.303134	-0.0882327
1143.06	-35893.7	-14426	19.6365	1.15001	-0.304793	-0.0885818
1143.07	-35893.5	-14425.7	19.6556	1.14999	-0.306553	-0.0892855
1143.09	-35893.4	-14425.4	19.6743	1.15023	-0.308537	-0.0898519
1143.11	-35893.3	-14425.1	19.6933	1.15	-0.31	-0.0904139
1143.12	-35893.2	-14424.8	19.7131	1.14859	-0.310271	-0.0911285
1143.14	-35893.1	-14424.5	19.7333	1.14667	-0.31	-0.0915033
1143.16	-35892.9	-14424.2	19.7538	1.14496	-0.309949	-0.0911033
1143.18	-35892.8	-14423.9	19.7746	1.14322	-0.31	-0.0903738
1143.19	-35892.7	-14423.6	19.7955	1.14125	-0.309948	-0.0897986
1143.21	-35892.6	-14423.3	19.8156	1.13991	-0.310026	-0.0892541
1143.23	-35892.5	-14423	19.8341	1.13976	-0.310271	-0.0886291
1143.24	-35892.3	-14422.6	19.8522	1.14002	-0.309893	-0.0882076
1143.26	-35892.2	-14422.3	19.8709	1.13999	-0.308364	-0.0881741
1143.28	-35892.1	-14422	19.8901	1.14004	-0.306297	-0.0882374
1143.3	-35892	-14421.7	19.9091	1.14026	-0.30366	-0.0881989
1143.31	-35891.9	-14421.4	19.9276	1.13977	-0.298416	-0.0882797
1143.33	-35891.7	-14421.1	19.9457	1.13815	-0.290015	-0.0887035
1143.35	-35891.6	-14420.7	19.9646	1.13624	-0.281494	-0.0895751
1143.36	-35891.5	-14420.4	19.9852	1.13457	-0.274651	-0.0910459
1143.38	-35891.4	-14420.1	20.0061	1.13276	-0.267928	-0.0933868
1143.4	-35891.3	-14419.8	20.0268	1.13085	-0.260738	-0.096661
1143.41	-35891.1	-14419.5	20.0472	1.12977	-0.25484	-0.100551
1143.43	-35891	-14419.2	20.0673	1.1298	-0.250261	-0.104846
1143.45	-35890.9	-14418.8	20.0868	1.13007	-0.244171	-0.109551
1143.47	-35890.7	-14418.5	20.1056	1.13007	-0.235523	-0.114598
1143.48	-35890.6	-14418.2	20.1245	1.12995	-0.226215	-0.119788
1143.5	-35890.5	-14417.9	20.1434	1.12992	-0.217556	-0.124884
1143.52	-35890.4	-14417.6	20.162	1.13014	-0.209819	-0.129622
1143.53	-35890.3	-14417.2	20.1803	1.13028	-0.20312	-0.13396
1143.55	-35890.1	-14416.9	20.1988	1.12943	-0.19746	-0.138099
1143.57	-35890	-14416.6	20.2177	1.12759	-0.192413	-0.142052
1143.58	-35889.9	-14416.2	20.2368	1.12572	-0.187151	-0.145633
1143.6	-35889.8	-14416	20.2557	1.12406	-0.181888	-0.148949
1143.62	-35889.7	-14415.6	20.2742	1.12219	-0.177745	-0.152379
1143.64	-35889.5	-14415.3	20.2924	1.12045	-0.174601	-0.156209
1143.65	-35889.4	-14415	20.311	1.11975	-0.17138	-0.160643
1143.67	-35889.3	-14414.6	20.3299	1.11992	-0.167876	-0.165775
1143.69	-35889.1	-14414.3	20.349	1.12002	-0.164541	-0.171601
1143.7	-35889	-14414	20.3679	1.11997	-0.161126	-0.17787
1143.72	-35888.9	-14413.7	20.3861	1.12019	-0.156939	-0.184171
1143.74	-35888.8	-14413.4	20.4044	1.12019	-0.151727	-0.190103
1143.75	-35888.7	-14413	20.4241	1.11906	-0.145509	-0.195296
1143.77	-35888.5	-14412.7	20.445	1.11712	-0.138433	-0.19957
1143.79	-35888.4	-14412.4	20.4662	1.11533	-0.130649	-0.202892
1143.81	-35888.3	-14412.1	20.4866	1.11365	-0.121741	-0.205477
1143.82	-35888.2	-14411.8	20.5054	1.11174	-0.111352	-0.207669
1143.84	-35888	-14411.4	20.5234	1.11017	-0.101468	-0.209832
1143.86	-35887.9	-14411.1	20.5421	1.10975	-0.0943747	-0.212318
1143.87	-35887.8	-14410.7	20.5611	1.10998	-0.08764	-0.215298
1143.89	-35887.7	-14410.4	20.5798	1.11	-0.0778443	-0.218761
1143.91	-35887.5	-14410.1	20.5989	1.10999	-0.0672262	-0.222053
1143.92	-35887.4	-14409.8	20.6188	1.11025	-0.0588991	-0.224505
1143.94	-35887.3	-14409.5	20.6388	1.11005	-0.0505731	-0.226466
1143.96	-35887.2	-14409.1	20.658	1.10864	-0.0396783	-0.228396
1143.98	-35887	-14408.8	20.6767	1.10667	-0.03	-0.229847
1143.99	-35886.9	-14408.5	20.6956	1.10494	-0.0254882	-0.230419
1144.01	-35886.8	-14408.2	20.7144	1.10322	-0.0231741	-0.230992
1144.03	-35886.7	-14407.8	20.7328	1.1013	-0.0197431	-0.23241
1144.04	-35886.5	-14407.5	20.7511	1.09995	-0.0165243	-0.23432
1144.06	-35886.4	-14407.1	20.7699	1.09978	-0.0148803	-0.236349
1144.08	-35886.3	-14406.8	20.7889	1.10002	-0.0130255	-0.238909
1144.09	-35886.2	-14406.5	20.8079	1.09998	-0.00957838	-0.242245
1144.11	-35886	-14406.2	20.8266	1.10004	-0.00615794	-0.245673
1144.13	-35885.9	-14405.9	20.8449	1.10028	-0.00416306	-0.24858
1144.15	-35885.8	-14405.5	20.8633	1.09982	-0.00321436	-0.250917
1144.16	-35885.6	-14405.1	20.882	1.09818	-0.00293743	-0.252729
1144.18	-35885.5	-14404.8	20.9012	1.09623	-0.00358632	-0.254101
1144.2	-35885.4	-14404.5	20.9205	1.09456	-0.00521483	-0.2552
1144.21	-35885.3	-14404.2	20.9384	1.09277	-0.00728545	-0.256358
1144.23	-35885.2	-14403.9	20.9548	1.09089	-0.00916229	-0.257871
1144.25	-35885	-14403.5	20.9719	1.08982	-0.0101694	-0.259934
1144.26	-35884.9	-14403.1	20.9908	1.08984	-0.0101687	-0.262641
1144.28	-35884.8	-14402.8	21.0101	1.09003	-0.00994858	-0.265921
1144.3	-35884.6	-14402.5	21.0291	1.08997	-0.00995831	-0.269407
1144.32	-35884.5	-14402.2	21.0475	1.0901	-0.010016	-0.272336
1144.33	-35884.4	-14401.9	21.0657	1.09028	-0.0100126	-0.274492
1144.35	-35884.3	-14401.5	21.0845	1.08952	-0.00999363	-0.276368
1144.37	-35884.1	-14401.1	21.1036	1.08771	-0.00999211	-0.278114
1144.38	-35884	-14400.8	21.1216	1.08582	-0.0100112	-0.279399
1144.4	-35883.9	-14400.5	21.1385	1.08416	-0.0100192	-0.280425
1144.42	-35883.8	-14400.2	21.1563	1.08231	-0.00995682	-0.281966
1144.43	-35883.6	-14399.8	21.1748	1.08054	-0.00992848	-0.284211
1144.45	-35883.5	-14399.5	21.1925	1.07974	-0.01016	-0.286791
1144.47	-35883.4	-14399.1	21.2094	1.07988	-0.0102424	-0.289595
1144.49	-35883.2	-14398.8	21.2275	1.08008	-0.00924549	-0.292758
1144.5	-35883.1	-14398.5	21.2466	1.08004	-0.00734958	-0.296175
1144.52	-35883	-14398.2	21.2653	1.07993	-0.00555859	-0.299561
1144.54	-35882.9	-14397.8	21.2835	1.07993	-0.00395706	-0.302807
1144.55	-35882.7	-14397.4	21.3021	1.0802	-0.00206312	-0.305911
1144.57	-35882.6	-14397.1	21.3211	1.0802	-0.000324212	-0.308671
1144.59	-35882.5	-14396.8	21.3401	1.07905	0.000295584	-0.310787
1144.6	-35882.3	-14396.5	21.359	1.07712	6.87316e-05	-0.312327
1144.62	-35882.2	-14396.1	21.3774	1.07537	-9.69847e-05	-0.313557
1144.64	-35882.1	-14395.8	21.3957	1.07376	-2.89351e-05	-0.314594
1144.66	-35881.9	-14395.4	21.4142	1.07183	7.85781e-05	-0.315518
1144.67	-35881.8	-14395	21.4333	1.07018	3.67871e-05	-0.316714
1144.69	-35881.7	-14394.7	21.4527	1.06971	-0.000233557	-0.318627
1144.71	-35881.6	-14394.4	21.4713	1.06997	-8.83534e-05	-0.321054
1144.72	-35881.4	-14394.1	21.488	1.0701	0.00120078	-0.32361
1144.74	-35881.3	-14393.7	21.5046	1.07001	0.00311229	-0.326433
1144.76	-35881.2	-14393.3	21.5232	1.06991	0.00484763	-0.329739
1144.77	-35881	-14393	21.5423	1.06999	0.00655658	-0.333143
1144.79	-35880.9	-14392.7	21.5596	1.07026	0.00851547	-0.336153
1144.81	-35880.8	-14392.4	21.5767	1.07	0.01	-0.33878
1144.83	-35880.7	-14392	21.595	1.06859	0.0103056	-0.341134
1144.84	-35880.5	-14391.7	21.6133	1.06667	0.01	-0.343137
1144.86	-35880.4	-14391.3	21.6305	1.06496	0.00983447	-0.344779
1144.88	-35880.2	-14390.9	21.6477	1.06322	0.0100222	-0.346521
1144.89	-35880.1	-14390.6	21.6665	1.06126	0.0103807	-0.348725
1144.91	-35880	-14390.3	21.6855	1.05991	0.00985209	-0.35102
1144.93	-35879.9	-14390	21.7039	1.05974	0.00799106	-0.353121
1144.94	-35879.7	-14389.6	21.7222	1.06002	0.00659735	-0.355416
1144.96	-35879.6	-14389.2	21.7409	1.06006	0.00676243	-0.358186
1144.98	-35879.4	-14388.9	21.7601	1.05999	0.00647293	-0.36106
1145	-35879.3	-14388.6	21.7793	1.06	0.00456542	-0.3638
1145.01	-35879.2	-14388.2	21.7974	1.05999	0.00319008	-0.366746
1145.03	-35879.1	-14387.9	21.8141	1.05992	0.00340404	-0.370046
1145.05	-35878.9	-14387.5	21.8306	1.06006	0.0030837	-0.373279
1145.06	-35878.8	-14387.1	21.8478	1.06029	0.00120664	-0.376146
1145.08	-35878.7	-14386.8	21.865	1.05968	-0.000259579	-0.378735
1145.1	-35878.5	-14386.5	21.8821	1.05794	-0.000259385	-0.381065
1145.11	-35878.4	-14386.2	21.8996	1.05604	8.02578e-05	-0.382965
1145.13	-35878.3	-14385.8	21.9179	1.05444	6.97671e-05	-0.384536
1145.15	-35878.1	-14385.4	21.9366	1.05265	-2.09925e-05	-0.386296
1145.17	-35878	-14385	21.9554	1.05076	-1.68438e-05	-0.388516
1145.18	-35877.9	-14384.7	21.9746	1.04976	6.16823e-06	-0.391048
1145.2	-35877.7	-14384.4	21.9937	1.04984	4.0703e-06	-0.393827
1145.22	-35877.6	-14384.1	22.0115	1.05008	-1.81554e-06	-0.396925
1145.23	-35877.5	-14383.7	22.028	1.05006	-1.08933e-06	-0.400233
1145.25	-35877.3	-14383.3	22.0446	1.04995	4.70667e-07	-0.403434
1145.27	-35877.2	-14382.9	22.0619	1.04994	2.51966e-07	-0.406262
1145.28	-35877.1	-14382.6	22.079	1.05012	-1.23728e-07	-0.408526
1145.3	-35876.9	-14382.3	22.0961	1.05018	-4.49773e-08	-0.410167
1145.32	-35876.8	-14382	22.1139	1.04942	-2.57806e-09	-0.411241
1145.34	-35876.7	-14381.6	22.1323	1.04765	-4.07275e-08	-0.41174
1145.35	-35876.5	-14381.2	22.151	1.04503	1.42007e-07	-0.411615
1145.37	-35876.4	-14380.8	22.1699	1.04151	1.84993e-07	-0.410977
1145.39	-35876.3	-14380.5	22.1892	1.03687	-6.17379e-07	-0.410057
1145.4	-35876.1	-14380.2	22.208	1.03156	-6.22011e-07	-0.408896
1145.42	-35876	-14379.8	22.2254	1.0264	2.54112e-06	-0.407426
1145.44	-35875.9	-14379.5	22.2418	1.02146	2.37618e-06	-0.405739
1145.45	-35875.7	-14379.1	22.2586	1.01642	-9.42932e-06	-0.404014
1145.47	-35875.6	-14378.7	22.2759	1.01123	-7.37815e-06	-0.402342
1145.49	-35875.5	-14378.4	22.2933	1.00602	3.76374e-05	-0.400739
1145.51	-35875.3	-14378.1	22.3104	1.00089	2.18544e-05	-0.399027
1145.52	-35875.2	-14377.7	22.327	0.99588	-0.000151744	-0.396984
1145.54	-35875.1	-14377.3	22.3437	0.99089	-8.30893e-05	-0.394734
1145.56	-35874.9	-14377	22.361	0.98579	0.000560097	-0.392504
1145.57	-35874.8	-14376.6	22.3781	0.98061	0.00021496	-0.390252
1145.59	-35874.6	-14376.3	22.3938	0.975438	-0.00282014	-0.387893
1145.61	-35874.5	-14375.9	22.4091	0.970301	-0.00650198	-0.385732
1145.62	-35874.4	-14375.6	22.4253	0.965221	-0.00831865	-0.384062
1145.64	-35874.2	-14375.2	22.4423	0.960284	-0.00985802	-0.382459
1145.66	-35874.1	-14374.8	22.4594	0.955452	-0.0131691	-0.380409
1145.68	-35874	-14374.4	22.4767	0.95	-0.0166667	-0.377996
1145.69	-35873.8	-14374.1	22.494	0.943339	-0.0185052	-0.375384
1145.71	-35873.7	-14373.8	22.511	0.936259	-0.0201302	-0.372354
1145.73	-35873.6	-14373.4	22.5268	0.929562	-0.0231403	-0.368873
1145.74	-35873.4	-14373.1	22.5408	0.922936	-0.0268875	-0.36587
1145.76	-35873.3	-14372.7	22.5532	0.916038	-0.0304671	-0.363852
1145.78	-35873.1	-14372.3	22.5688	0.909217	-0.0336941	-0.361258
1145.79	-35873	-14372	22.589	0.902516	-0.0371531	-0.35817
1145.81	-35872.9	-14371.6	22.6058	0.895442	-0.0401599	-0.356996
1145.83	-35872.7	-14371.2	22.6194	0.888883	-0.0402341	-0.354803
1145.85	-35872.6	-14370.9	22.6359	0.881965	-0.0443164	-0.353972
1145.86	-35872.5	-14370.5	22.6505	0.875761	-0.0523203	-0.35415
1145.88	-35872.3	-14370.1	22.6666	0.871931	-0.0618298	-0.355662
1145.9	-35872.2	-14369.8	22.6806	0.865654	-0.0682868	-0.357454
1145.91	-35872.1	-14369.4	22.6978	0.861725	-0.0751682	-0.35731
1145.93	-35871.9	-14369	22.7104	0.854622	-0.0827563	-0.357043
1145.95	-35871.8	-14368.7	22.7242	0.84801	-0.0925485	-0.356031
1145.96	-35871.6	-14368.4	22.7379	0.840666	-0.0981449	-0.356602
1145.98	-35871.5	-14368	22.7525	0.835459	-0.100875	-0.357387
1146	-35871.4	-14367.7	22.7684	0.831175	-0.105579	-0.357346
1146.02	-35871.2	-14367.3	22.7836	0.823751	-0.112869	-0.356906
1146.03	-35871.1	-14366.9	22.7988	0.817407	-0.119354	-0.355985
1146.05	-35871	-14366.6	22.8138	0.810132	-0.126214	-0.35671
1146.07	-35870.8	-14366.2	22.8301	0.805019	-0.133344	-0.357383
1146.08	-35870.7	-14365.8	22.8427	0.800593	-0.138826	-0.357381
1146.1	-35870.5	-14365.5	22.8567	0.793251	-0.13993	-0.356767
1146.12	-35870.4	-14365.1	22.8705	0.78644	-0.141483	-0.356068
1146.13	-35870.3	-14364.7	22.8836	0.779859	-0.145067	-0.356334
1146.15	-35870.1	-14364.4	22.8975	0.772887	-0.148848	-0.355679
1146.17	-35870	-14364	22.9113	0.76614	-0.149984	-0.35438
1146.19	-35869.8	-14363.6	22.9244	0.759052	-0.151647	-0.353899
1146.2	-35869.7	-14363.3	22.9383	0.754734	-0.155467	-0.354532
1146.22	-35869.6	-14362.9	22.9521	0.748893	-0.158911	-0.356673
1146.24	-35869.4	-14362.5	22.9652	0.744582	-0.161821	-0.35741
1146.25	-35869.3	-14362.2	22.9792	0.738965	-0.167766	-0.357372
1146.27	-35869.1	-14361.8	22.9927	0.731862	-0.174766	-0.356505
1146.29	-35869	-14361.4	23.0064	0.725359	-0.181396	-0.35614
1146.3	-35868.9	-14361.1	23.0174	0.718324	-0.188071	-0.356217
1146.32	-35868.7	-14360.7	23.0301	0.711516	-0.19771	-0.356235
1146.34	-35868.6	-14360.3	23.0434	0.705031	-0.20552	-0.356096
1146.36	-35868.5	-14360	23.0577	0.69765	-0.209365	-0.357137
1146.37	-35868.3	-14359.6	23.0684	0.694009	-0.214911	-0.357317
1146.39	-35868.2	-14359.2	23.0779	0.688002	-0.227674	-0.35738
1146.41	-35868.1	-14358.9	23.0916	0.680802	-0.238796	-0.35632
1146.42	-35867.9	-14358.5	23.1051	0.674107	-0.249047	-0.356165
1146.44	-35867.8	-14358.1	23.1186	0.667477	-0.255667	-0.356279
1146.46	-35867.6	-14357.8	23.1294	0.66041	-0.266171	-0.355186
1146.47	-35867.5	-14357.4	23.1394	0.653719	-0.269939	-0.354128
1146.49	-35867.4	-14357	23.1493	0.647068	-0.272897	-0.35196
1146.51	-35867.2	-14356.7	23.1633	0.64	-0.283333	-0.350763
1146.53	-35867.1	-14356.3	23.1767	0.633333	-0.29	-0.349673
1146.54	-35866.9	-14355.9	23.19	0.63	-0.293333	-0.349673
1146.56	-35866.8	-14355.6	23.2006	0.626351	-0.297	-0.348482
1146.58	-35866.7	-14355.1	23.2105	0.619591	-0.303665	-0.346239
1146.59	-35866.5	-14354.8	23.2208	0.61293	-0.306736	-0.34293
1146.61	-35866.4	-14354.5	23.2348	0.605846	-0.306539	-0.339474
1146.63	-35866.2	-14354	23.2444	0.599253	-0.307057	-0.336224
1146.64	-35866.1	-14353.7	23.2545	0.592435	-0.309864	-0.33293
1146.66	-35866	-14353.4	23.2655	0.585903	-0.306339	-0.329473
1146.68	-35865.8	-14352.9	23.279	0.582514	-0.306635	-0.326223
1146.7	-35865.7	-14352.6	23.2913	0.575812	-0.306974	-0.323223
1146.71	-35865.6	-14352.3	23.3018	0.568797	-0.310295	-0.32096
1146.73	-35865.4	-14351.8	23.3117	0.562181	-0.309921	-0.318824
1146.75	-35865.3	-14351.5	23.3219	0.555419	-0.310021	-0.316464
1146.76	-35865.2	-14351.1	23.3324	0.548437	-0.309991	-0.312859
1146.78	-35865	-14350.7	23.3423	0.541603	-0.310012	-0.309926
1146.8	-35864.9	-14350.4	23.3525	0.53578	-0.309963	-0.307576
1146.81	-35864.8	-14350	23.363	0.531485	-0.310175	-0.303908
1146.83	-35864.6	-14349.6	23.3729	0.525525	-0.309255	-0.298755
1146.85	-35864.5	-14349.3	23.3831	0.521611	-0.305742	-0.290346
1146.87	-35864.3	-14348.9	23.3936	0.514139	-0.3012	-0.281137
1146.88	-35864.2	-14348.5	23.4035	0.507786	-0.294492	-0.272724
1146.9	-35864.1	-14348.2	23.4137	0.500586	-0.286541	-0.265793
1146.92	-35863.9	-14347.8	23.4245	0.495178	-0.275736	-0.260263
1146.93	-35863.8	-14347.4	23.4326	0.491	-0.265909	-0.254944
1146.95	-35863.7	-14347	23.441	0.483644	-0.255872	-0.248885
1146.97	-35863.5	-14346.6	23.4499	0.476927	-0.243822	-0.241862
1146.98	-35863.4	-14346.2	23.4579	0.469892	-0.230785	-0.235967
1147	-35863.2	-14345.9	23.4668	0.465	-0.21495	-0.230392
1147.02	-35863.1	-14345.5	23.475	0.460108	-0.199437	-0.224817
1147.04	-35862.9	-14345.1	23.4853	0.453073	-0.1849	-0.218923
1147.05	-35862.8	-14344.8	23.4955	0.446356	-0.167506	-0.211895
1147.07	-35862.7	-14344.4	23.5062	0.439	-0.148175	-0.205858
1147.09	-35862.5	-14344	23.5141	0.434822	-0.129722	-0.200457
1147.1	-35862.4	-14343.7	23.5209	0.429413	-0.114862	-0.195481
1147.12	-35862.3	-14343.3	23.5274	0.422216	-0.1013	-0.190986
1147.14	-35862.1	-14342.9	23.5362	0.415853	-0.0882129	-0.187365
1147.15	-35862	-14342.6	23.5469	0.408415	-0.0738923	-0.184106
1147.17	-35861.8	-14342.1	23.5574	0.404374	-0.062704	-0.180024
1147.19	-35861.7	-14341.8	23.5648	0.398896	-0.053045	-0.174975
1147.21	-35861.6	-14341.4	23.5717	0.391587	-0.0425384	-0.168344
1147.22	-35861.5	-14341.1	23.5782	0.384974	-0.0320465	-0.161548
1147.24	-35861.3	-14340.7	23.5877	0.377935	-0.024892	-0.155969
1147.26	-35861.2	-14340.3	23.5955	0.374059	-0.0177082	-0.150239
1147.27	-35861	-14339.9	23.6022	0.367951	-0.0138741	-0.144798
1147.29	-35860.9	-14339.5	23.6085	0.36118	-0.0103455	-0.138476
1147.31	-35860.8	-14339.2	23.6189	0.354161	-0.0100889	-0.131521
1147.32	-35860.6	-14338.7	23.626	0.347437	-0.00712507	-0.124933
1147.34	-35860.5	-14338.4	23.6325	0.340798	-0.00375854	-0.118457
1147.36	-35860.3	-14338	23.6396	0.333773	-0.000123896	-0.111485
1147.38	-35860.2	-14337.6	23.6463	0.326938	3.89814e-05	-0.10597
1147.39	-35860.1	-14337.2	23.6529	0.323607	-3.27522e-05	-0.100546
1147.41	-35859.9	-14336.9	23.66	0.316667	0	-0.0947712
1147.43	-35859.8	-14336.4	23.6667	0.31	-0.00333333	-0.0882353
1147.44	-35859.6	-14336.1	23.6733	0.303333	-0.00666667	-0.0816993
1147.46	-35859.5	-14335.8	23.6804	0.296404	-0.0100996	-0.0759146
1147.48	-35859.4	-14335.3	23.687	0.29302	-0.00997337	-0.0705382
1147.49	-35859.2	-14335	23.6937	0.286383	-0.0100069	-0.0661393
1147.51	-35859.1	-14334.6	23.7008	0.282695	-0.00999657	-0.0604023
1147.53	-35858.9	-14334.2	23.7075	0.276066	-0.0100009	-0.0561409
1147.55	-35858.8	-14333.8	23.7138	0.272978	-0.00999976	-0.0518291
1147.56	-35858.7	-14333.5	23.7176	0.269372	-0.0100001	-0.0484452
1147.58	-35858.6	-14333.1	23.7244	0.266095	-0.00999998	-0.0451804
1147.6	-35858.4	-14332.7	23.7317	0.262715	-0.01	-0.0418815
1147.61	-35858.3	-14332.3	23.742	0.259182	-0.01	-0.0384072
1147.63	-35858.1	-14331.9	23.7481	0.255944	-0.01	-0.035273
1147.65	-35858	-14331.6	23.755	0.252337	-0.01	-0.033627
1147.66	-35857.8	-14331.2	23.7619	0.249876	-0.01	-0.0338496
1147.68	-35857.7	-14330.8	23.7688	0.249327	-0.01	-0.0335555
1147.7	-35857.6	-14330.4	23.7744	0.245752	-0.01	-0.0298108
1147.72	-35857.4	-14330.1	23.7788	0.241071	-0.01	-0.0228335
1147.73	-35857.3	-14329.7	23.7855	0.235146	-0.00999999	-0.0181155
1147.75	-35857.1	-14329.3	23.7936	0.232181	-0.01	-0.0161648
1147.77	-35857	-14329	23.8032	0.228562	-0.00999992	-0.0161141
1147.78	-35856.9	-14328.6	23.8093	0.225371	-0.0100003	-0.0144464
1147.8	-35856.7	-14328.1	23.8163	0.221711	-0.00999889	-0.011994
1147.82	-35856.6	-14327.8	23.8232	0.219447	-0.0100047	-0.0105671
1147.83	-35856.5	-14327.4	23.8298	0.221376	-0.00998239	-0.0116696
1147.85	-35856.3	-14327	23.8367	0.224981	-0.0100629	-0.0147206
1147.87	-35856.2	-14326.6	23.8436	0.22871	-0.00973897	-0.0176768
1147.89	-35856	-14326.2	23.8501	0.230251	-0.0114752	-0.0192375
1147.9	-35855.9	-14325.9	23.8571	0.229941	-0.0153219	-0.0196685
1147.92	-35855.7	-14325.5	23.864	0.230016	-0.0184183	-0.0195911
1147.94	-35855.6	-14325.1	23.8705	0.229996	-0.0234315	-0.0196123
1147.95	-35855.5	-14324.7	23.8775	0.230001	-0.0324513	-0.0196068
1147.97	-35855.4	-14324.4	23.8844	0.23	-0.0454753	-0.0196081
1147.99	-35855.2	-14324	23.8909	0.23	-0.0566336	-0.0196078
1148	-35855.1	-14323.6	23.8979	0.23	-0.0668351	-0.0196078
1148.02	-35854.9	-14323.2	23.9047	0.23	-0.0771353	-0.0196083
1148.04	-35854.8	-14322.8	23.9113	0.230001	-0.086962	-0.0196063
1148.06	-35854.6	-14322.5	23.9183	0.229995	-0.0975754	-0.0196129
1148.07	-35854.5	-14322	23.9251	0.230018	-0.10747	-0.0195878
1148.09	-35854.3	-14321.7	23.9317	0.229932	-0.119911	-0.0196829
1148.11	-35854.2	-14321.3	23.9388	0.230206	-0.134419	-0.0187968
1148.12	-35854.1	-14320.9	23.9454	0.227334	-0.145034	-0.0168264
1148.14	-35853.9	-14320.5	23.9524	0.223969	-0.154834	-0.0136293
1148.16	-35853.8	-14320.2	23.9562	0.220264	-0.165398	-0.0110973
1148.17	-35853.7	-14319.8	23.9625	0.219931	-0.175665	-0.00987883
1148.19	-35853.5	-14319.4	23.9692	0.220018	-0.182591	-0.00973028
1148.21	-35853.4	-14319	23.9762	0.219998	-0.189561	-0.0108214
1148.23	-35853.3	-14318.7	23.983	0.220001	-0.196365	-0.0119117
1148.24	-35853.1	-14318.2	23.9895	0.22	-0.199846	-0.0130426
1148.26	-35853	-14317.9	24	0.22	-0.203333	-0.0130719
1148.28	-35852.8	-14317.4	24.0067	0.22	-0.21	-0.0141612
1148.29	-35852.7	-14317.1	24.0133	0.22	-0.216667	-0.0163399
1148.31	-35852.6	-14316.7	24.0169	0.22	-0.220076	-0.0186248
1148.33	-35852.4	-14316.4	24.0238	0.22	-0.21998	-0.0196279
1148.34	-35852.3	-14315.9	24.0304	0.22	-0.220005	-0.0196026
1148.36	-35852.1	-14315.6	24.0375	0.22	-0.220002	-0.0196104
1148.38	-35852	-14315.2	24.044	0.22	-0.219984	-0.0196072
1148.4	-35851.8	-14314.8	24.0511	0.22	-0.220062	-0.019608
1148.41	-35851.7	-14314.4	24.0615	0.22	-0.219624	-0.0196078
1148.43	-35851.6	-14314	24.0679	0.22	-0.216037	-0.0196079
1148.45	-35851.4	-14313.6	24.0741	0.22	-0.212697	-0.0196078
1148.46	-35851.3	-14313.3	24.0779	0.22	-0.209358	-0.0196078
1148.48	-35851.2	-14312.9	24.085	0.22	-0.20517	-0.0196078
1148.5	-35851	-14312.5	24.0916	0.22	-0.192765	-0.0196078
1148.51	-35850.9	-14312.1	24.0987	0.22	-0.175477	-0.0196079
1148.53	-35850.7	-14311.6	24.1053	0.22	-0.163363	-0.0196078
1148.55	-35850.6	-14311.3	24.112	0.22	-0.154668	-0.019608
1148.57	-35850.5	-14310.9	24.1193	0.220001	-0.146061	-0.019607
1148.58	-35850.3	-14310.5	24.1245	0.219996	-0.131025	-0.0196111
1148.6	-35850.2	-14310.2	24.1288	0.220015	-0.1136	-0.0195958
1148.62	-35850.1	-14309.8	24.1362	0.219936	-0.0972052	-0.0196603
1148.63	-35849.9	-14309.4	24.1427	0.220243	-0.0857616	-0.0193344
1148.65	-35849.8	-14309	24.1496	0.218844	-0.0756781	-0.0176497
1148.67	-35849.6	-14308.6	24.1565	0.214816	-0.0652001	-0.0151909
1148.68	-35849.5	-14308.2	24.1631	0.212842	-0.0553741	-0.0137172
1148.7	-35849.4	-14307.9	24.17	0.214686	-0.0450044	-0.0155943
1148.72	-35849.2	-14307.4	24.1769	0.219044	-0.0346066	-0.0192479
1148.74	-35849.1	-14307	24.1835	0.218724	-0.0248681	-0.0221963
1148.75	-35848.9	-14306.7	24.1904	0.214744	-0.014083	-0.0224594
1148.77	-35848.8	-14306.3	24.1973	0.211105	-0.00589166	-0.0211087
1148.79	-35848.7	-14305.9	24.2039	0.209768	0.000901927	-0.0199782
1148.8	-35848.5	-14305.5	24.2108	0.210053	0.00520646	-0.0195401
1148.82	-35848.4	-14305.2	24.2177	0.209985	0.011406	-0.0196264
1148.84	-35848.2	-14304.8	24.2242	0.210004	0.0133801	-0.0196029
1148.85	-35848.1	-14304.4	24.2316	0.209999	0.0157097	-0.0196089
1148.87	-35847.9	-14303.9	24.2356	0.21	0.0165542	-0.0196075
1148.89	-35847.8	-14303.6	24.2411	0.21	0.0191593	-0.0196079
1148.91	-35847.7	-14303.2	24.2484	0.21	0.0198758	-0.0196078
1148.92	-35847.6	-14302.9	24.2551	0.21	0.0226411	-0.0196078
1148.94	-35847.4	-14302.4	24.2617	0.21	0.0234053	-0.0196078
1148.96	-35847.3	-14302	24.2688	0.21	0.0236218	-0.0196078
1148.97	-35847.1	-14301.6	24.2754	0.21	0.020216	-0.0196078
1148.99	-35847	-14301.2	24.2824	0.21	0.022749	-0.0196078
1149.01	-35846.8	-14300.9	24.2862	0.21	0.0234181	-0.0196078
1149.02	-35846.7	-14300.5	24.2925	0.21	0.0233611	-0.0196078
1149.04	-35846.6	-14300.1	24.2992	0.21	0.0231372	-0.0196078
1149.06	-35846.4	-14299.7	24.3063	0.21	0.0264884	-0.0196078
1149.08	-35846.3	-14299.4	24.3129	0.21	0.026819	-0.0196078
1149.09	-35846.1	-14298.9	24.3196	0.21	0.0234558	-0.0196079
1149.11	-35846	-14298.5	24.3267	0.21	0.0233333	-0.0196078
1149.13	-35845.8	-14298.1	24.3333	0.21	0.0233333	-0.0196078
1149.14	-35845.7	-14297.8	24.3367	0.21	0.0233333	-0.0196078
1149.16	-35845.6	-14297.4	24.3438	0.210003	0.0234584	-0.0196052
1149.18	-35845.5	-14297	24.3504	0.20999	0.0268091	-0.0196179
1149.19	-35845.3	-14296.6	24.3571	0.210036	0.0265256	-0.0195699
1149.21	-35845.2	-14296.2	24.3641	0.209709	0.0228404	-0.0183637
1149.23	-35845	-14295.9	24.3708	0.206469	0.0198529	-0.0173405
1149.25	-35844.9	-14295.4	24.3775	0.206704	0.0200379	-0.0176015
1149.26	-35844.7	-14295.1	24.3846	0.206733	0.0199857	-0.0200894
1149.28	-35844.6	-14294.7	24.3911	0.206328	0.0200044	-0.0219444
1149.3	-35844.4	-14294.2	24.398	0.202564	0.0199967	-0.0216285
1149.31	-35844.3	-14293.9	24.4042	0.199743	0.0200122	-0.0203684
1149.33	-35844.2	-14293.5	24.4081	0.200069	0.0199549	-0.0195778
1149.35	-35844	-14293.1	24.4143	0.199983	0.0201665	-0.0194562
1149.36	-35843.9	-14292.7	24.4183	0.200005	0.0191291	-0.0204094
1149.38	-35843.8	-14292.3	24.4254	0.199999	0.0163368	-0.0165611
1149.4	-35843.6	-14291.9	24.432	0.2	0.0166968	-0.0327049
1149.42	-35843.5	-14291.6	24.4391	0.2	0.0168954	-0.113794
1149.43	-35843.3	-14291.2	24.4456	0.2	0.0155673	-0.224436
1149.45	-35843.2	-14290.7	24.4525	0.2	0.0130208	-0.286424
1149.47	-35843.1	-14290.4	24.4595	0.2	0.0133455	-0.218148
1149.48	-35842.9	-14290	24.4661	0.2	0.013624	-0.104854
1149.5	-35842.8	-14289.5	24.4728	0.2	0.0119173	-0.023398
1149.52	-35842.6	-14289.2	24.4802	0.2	0.00962399	-0.00644583
1149.53	-35842.5	-14288.8	24.4849	0.2	0.0100988	-0.00972821
1149.55	-35842.3	-14288.4	24.4897	0.2	0.00998064	-0.0101768
1149.57	-35842.2	-14288	24.497	0.2	0.00998691	-0.0118915
1149.59	-35842	-14287.6	24.5034	0.2	0.0100728	-0.0148111
1149.6	-35841.9	-14287.2	24.5108	0.2	0.00973812	-0.017647
1149.62	-35841.8	-14286.9	24.5153	0.2	0.0117491	-0.0198244
1149.64	-35841.6	-14286.4	24.5202	0.200001	0.0152646	-0.0218435
1149.65	-35841.5	-14286	24.5276	0.199995	0.0189791	-0.0249316
1149.67	-35841.4	-14285.7	24.5342	0.200021	0.0203097	-0.0276988
1149.69	-35841.2	-14285.3	24.5413	0.199923	0.0196261	-0.0292435
1149.7	-35841.1	-14284.8	24.5455	0.20026	0.0221493	-0.0288238
1149.72	-35840.9	-14284.5	24.5512	0.197794	0.0257282	-0.0268852
1149.74	-35840.8	-14284.1	24.5581	0.194363	0.0290527	-0.023932
1149.76	-35840.6	-14283.7	24.5649	0.190602	0.0322856	-0.0203248
1149.77	-35840.5	-14283.3	24.5721	0.189851	0.0382657	-0.0179178
1149.79	-35840.4	-14282.9	24.5757	0.190039	0.0452808	-0.0156721
1149.81	-35840.2	-14282.5	24.582	0.189992	0.049729	-0.0144141
1149.82	-35840.1	-14282.2	24.5889	0.190002	0.049857	-0.0123312
1149.84	-35839.9	-14281.7	24.5954	0.189999	0.0526848	-0.0110664
1149.86	-35839.8	-14281.3	24.6025	0.19	0.0560789	-0.00990083
1149.87	-35839.7	-14281	24.6092	0.19	0.0626614	-0.00976033
1149.89	-35839.5	-14280.5	24.6158	0.19	0.0662849	-0.0106316
1149.91	-35839.4	-14280.1	24.623	0.19	0.0698935	-0.0130487
1149.93	-35839.2	-14279.8	24.6264	0.19	0.0699465	-0.015578
1149.94	-35839.1	-14279.3	24.633	0.19	0.0730987	-0.0206172
1149.96	-35838.9	-14279	24.6367	0.19	0.0766667	0.0566449
1149.98	-35838.8	-14278.6	24.6433	0.19	0.08	0.149237
1149.99	-35838.6	-14278.2	24.65	0.19	0.08	0.238562
1150.01	-35838.5	-14277.8	24.6571	0.19	0.0801508	0.169555
1150.03	-35838.4	-14277.4	24.6637	0.19	0.0834021	0.0747383
1150.04	-35838.2	-14277	24.6704	0.19	0.0834625	-0.00923195
1150.06	-35838.1	-14276.6	24.6776	0.19	0.0868219	-0.0154235
1150.08	-35838	-14276.3	24.6838	0.19	0.0869018	-0.0106477
1150.1	-35837.8	-14275.8	24.6873	0.19	0.0902083	-0.0110907
1150.11	-35837.7	-14275.4	24.6946	0.19	0.0899224	-0.0136389
1150.13	-35837.5	-14275	24.7011	0.19	0.0900207	-0.0167968
1150.15	-35837.4	-14274.6	24.708	0.19	0.0899947	-0.0189122
1150.16	-35837.2	-14274.2	24.7142	0.190001	0.0900015	-0.0211788
1150.18	-35837.1	-14273.9	24.7181	0.189997	0.0900005	-0.0235898
1150.2	-35836.9	-14273.4	24.7243	0.190011	0.0899967	-0.026805
1150.21	-35836.8	-14273.1	24.7283	0.18995	0.0900162	-0.0288138
1150.23	-35836.7	-14272.7	24.7354	0.190189	0.0899386	-0.0292945
1150.25	-35836.5	-14272.2	24.742	0.189205	0.0902258	-0.0277578
1150.27	-35836.4	-14271.9	24.7493	0.185447	0.0888371	-0.0249878
1150.28	-35836.2	-14271.5	24.7545	0.181976	0.0866018	-0.0220146
1150.3	-35836.1	-14271.1	24.7588	0.179738	0.0855082	-0.0198849
1150.32	-35835.9	-14270.7	24.7662	0.180058	0.0832078	-0.0177079
1150.33	-35835.8	-14270.2	24.7726	0.180052	0.0821252	-0.0149612
1150.35	-35835.6	-14269.9	24.7799	0.179742	0.0796136	-0.0122504
1150.37	-35835.5	-14269.5	24.785	0.181112	0.0802453	-0.00898955
1150.38	-35835.4	-14269.1	24.7894	0.175813	0.0794274	-0.0143729
1150.4	-35835.2	-14268.7	24.7968	0.194956	0.0819567	0.0145058
1150.42	-35835.1	-14268.3	24.8035	0.0897398	0.0689368	0.101567
1150.44	-35834.9	-14267.9	24.8105	-0.0865131	0.0601249	0.215098
1150.45	-35834.8	-14267.5	24.8152	-0.148252	0.063728	0.251955
1150.47	-35834.6	-14267.2	24.8203	-0.0195753	0.0807321	0.170101
1150.49	-35834.5	-14266.7	24.8273	0.159082	0.0923249	0.0558303
1150.5	-35834.3	-14266.3	24.8341	0.197551	0.0876273	-0.0150466
1150.52	-35834.2	-14266	24.8414	0.190006	0.0846439	-0.0278125
1150.54	-35834	-14265.5	24.8452	0.189965	0.0808713	-0.0277067
1150.55	-35833.9	-14265.1	24.8514	0.190252	0.0798389	-0.0285776
1150.57	-35833.8	-14264.8	24.8556	0.187791	0.0800438	-0.0269747
1150.59	-35833.6	-14264.3	24.8615	0.184382	0.0799884	-0.0237904
1150.61	-35833.5	-14263.9	24.8658	0.18054	0.0800025	-0.0211962
1150.62	-35833.3	-14263.6	24.8716	0.180098	0.0799993	-0.0190054
1150.64	-35833.2	-14263.1	24.8785	0.177623	0.0800002	-0.0169713
1150.66	-35833	-14262.7	24.8853	0.173972	0.08	-0.013657
1150.67	-35832.9	-14262.3	24.8925	0.170379	0.08	-0.011179
1150.69	-35832.7	-14261.9	24.8959	0.169903	0.08	-0.00990869
1150.71	-35832.6	-14261.6	24.9024	0.17002	0.08	-0.00978283
1150.72	-35832.5	-14261.2	24.9093	0.16998	0.08	-0.00982508
1150.74	-35832.3	-14260.7	24.9158	0.170059	0.08	-0.00974044
1150.76	-35832.2	-14260.4	24.923	0.169883	0.08	-0.0108272
1150.78	-35832	-14260	24.9264	0.173231	0.08	-0.0118829
1150.79	-35831.9	-14259.5	24.933	0.17324	0.08	-0.0140603
1150.81	-35831.7	-14259.2	24.9367	0.176667	0.08	-0.0152505
1150.83	-35831.6	-14258.8	24.9433	0.176667	0.08	-0.0174292
1150.84	-35831.4	-14258.4	24.95	0.18	0.08	-0.0185185
1150.86	-35831.3	-14258	24.9571	0.179962	0.08	-0.0196461
1150.88	-35831.2	-14257.6	24.9636	0.180028	0.08	-0.0195851
1150.89	-35831	-14257.2	24.967	0.179923	0.0799998	-0.0183677
1150.91	-35830.9	-14256.8	24.9742	0.175871	0.0800012	-0.0163732
1150.93	-35830.7	-14256.4	24.9808	0.174284	0.0799955	-0.0112194
1150.95	-35830.6	-14255.9	24.9875	0.164658	0.0800167	-0.0165256
1150.96	-35830.4	-14255.6	24.9945	0.201343	0.0799036	-0.10187
1150.98	-35830.3	-14255.2	25.0013	0.427506	0.0803837	-0.198926
1151	-35830.1	-14254.8	25.0075	0.458797	0.0839543	-0.266206
1151.01	-35830	-14254.4	25.0108	0.398973	0.0877145	-0.182122
1151.03	-35829.8	-14254	25.014	0.177983	0.0897089	-0.0877567
1151.05	-35829.7	-14253.6	25.0181	0.167476	0.0857599	-0.018491
1151.06	-35829.6	-14253.2	25.0254	0.178542	0.0821543	-0.0225862
1151.08	-35829.4	-14252.8	25.0318	0.180252	0.0799139	-0.0281221
1151.1	-35829.2	-14252.4	25.039	0.179186	0.079272	-0.0278598
1151.12	-35829.1	-14252	25.0446	0.175466	0.0754362	-0.0249577
1151.13	-35829	-14251.6	25.0489	0.171921	0.0719433	-0.0220213
1151.15	-35828.8	-14251.2	25.0547	0.169934	0.0698758	-0.0198878
1151.17	-35828.7	-14250.8	25.059	0.168973	0.0692194	-0.0176871
1151.18	-35828.5	-14250.4	25.0662	0.165276	0.0641188	-0.0150416
1151.2	-35828.4	-14250	25.0728	0.161679	0.0571257	-0.0119594
1151.22	-35828.2	-14249.6	25.0802	0.159692	0.0498137	-0.0102224
1151.23	-35828.1	-14249.2	25.0848	0.160081	0.0452052	-0.00973692
1151.25	-35827.9	-14248.8	25.09	0.159985	0.0400663	-0.00981512
1151.27	-35827.8	-14248.4	25.0952	0.159986	0.0345009	-0.00982131
1151.29	-35827.6	-14248	25.0998	0.160073	0.0317202	-0.00972246
1151.3	-35827.5	-14247.6	25.1072	0.159738	0.0280059	-0.0102884
1151.32	-35827.4	-14247.2	25.1138	0.161751	0.0250721	-0.0120106
1151.34	-35827.2	-14246.8	25.121	0.165259	0.019278	-0.0150141
1151.35	-35827	-14246.4	25.1253	0.169	0.014669	-0.0177783
1151.37	-35826.9	-14246	25.1311	0.170226	0.00896239	-0.0199326
1151.39	-35826.7	-14245.6	25.1353	0.16994	0.00436906	-0.0220528
1151.4	-35826.6	-14245.2	25.1414	0.170013	0.000748651	-0.0245174
1151.42	-35826.5	-14244.8	25.1456	0.169998	0.000170283	-0.0252749
1151.44	-35826.3	-14244.4	25.1515	0.169995	-0.00251237	-0.0242675
1151.46	-35826.2	-14244	25.1558	0.170019	-0.00319059	-0.0237528
1151.47	-35826	-14243.6	25.1616	0.169925	-0.00603599	-0.0256029
1151.49	-35825.9	-14243.2	25.1685	0.17028	-0.00651092	-0.0271646
1151.51	-35825.7	-14242.8	25.1753	0.167366	-0.00943032	-0.0265416
1151.52	-35825.6	-14242.4	25.1825	0.163946	-0.0102249	-0.0234447
1151.54	-35825.4	-14242	25.1858	0.16038	-0.00965146	-0.020991
1151.56	-35825.3	-14241.6	25.1926	0.159937	-0.0130752	-0.0196802
1151.57	-35825.1	-14241.2	25.1962	0.160017	-0.0131992	-0.019589
1151.59	-35825	-14240.7	25.2027	0.159996	-0.0164121	-0.0196128
1151.61	-35824.8	-14240.3	25.2064	0.160001	-0.0165911	-0.0196072
1151.62	-35824.7	-14240	25.2129	0.16	-0.0198775	-0.019608
1151.64	-35824.5	-14239.5	25.2196	0.16	-0.0199442	-0.0196078
1151.66	-35824.4	-14239.1	25.2267	0.16	-0.0233333	-0.0196078
1151.68	-35824.3	-14238.8	25.2333	0.16	-0.0266667	-0.0196078
1151.69	-35824.1	-14238.3	25.2367	0.16	-0.0266667	-0.0196078
1151.71	-35824	-14238	25.2436	0.16	-0.023318	-0.0196078
1151.73	-35823.8	-14237.6	25.247	0.16	-0.0269358	-0.019608
1151.74	-35823.6	-14237.1	25.2536	0.16	-0.0301145	-0.0196073
1151.76	-35823.5	-14236.7	25.2572	0.16	-0.0296189	-0.0196119
1151.78	-35823.4	-14236.4	25.2642	0.16	-0.0266931	-0.0195925
1151.8	-35823.2	-14235.9	25.2708	0.16	-0.0305413	-0.0196649
1151.81	-35823.1	-14235.5	25.278	0.16	-0.0336545	-0.0192597
1151.83	-35822.9	-14235.2	25.284	0.16	-0.0328034	-0.0156397
1151.85	-35822.8	-14234.7	25.2878	0.16	-0.0297591	-0.0109982
1151.86	-35822.6	-14234.3	25.2943	0.16	-0.0300796	-0.00753916
1151.88	-35822.5	-14233.9	25.2981	0.16	-0.0299794	-0.0107621
1151.9	-35822.3	-14233.5	25.3043	0.16	-0.0300028	-0.0153641
1151.91	-35822.2	-14233.1	25.3085	0.16	-0.0300105	-0.0191936
1151.93	-35822	-14232.7	25.3145	0.16	-0.0299546	-0.0196164
1151.95	-35821.9	-14232.3	25.3184	0.160001	-0.0301684	-0.0196049
1151.97	-35821.7	-14231.9	25.3259	0.159996	-0.0290951	-0.0196124
1151.98	-35821.6	-14231.5	25.3322	0.160014	-0.0254829	-0.019593
1152	-35821.4	-14231.1	25.3394	0.159948	-0.0219102	-0.0196613
1152.02	-35821.3	-14230.7	25.3447	0.160226	-0.0196856	-0.0192994
1152.03	-35821.1	-14230.3	25.3493	0.158916	-0.0200703	-0.0177979
1152.05	-35821	-14229.8	25.3549	0.155182	-0.0200317	-0.0149272
1152.07	-35820.9	-14229.5	25.3596	0.151591	-0.0197837	-0.0118288
1152.08	-35820.7	-14229.1	25.3658	0.149354	-0.02117	-0.0103605
1152.1	-35820.5	-14228.7	25.3687	0.149649	-0.0251552	-0.00986179
1152.12	-35820.4	-14228.2	25.3719	0.150187	-0.0274897	-0.00978839
1152.14	-35820.2	-14227.8	25.377	0.150094	-0.0285498	-0.00980676
1152.15	-35820.1	-14227.4	25.3838	0.149952	-0.0329341	-0.00977622
1152.17	-35820	-14227.1	25.391	0.149979	-0.0388942	-0.00975509
1152.19	-35819.8	-14226.7	25.3959	0.150013	-0.0394558	-0.00997359
1152.2	-35819.7	-14226.2	25.4006	0.150004	-0.040146	-0.0105758
1152.22	-35819.5	-14225.8	25.41	0.149999	-0.0541197	-0.0115932
1152.24	-35819.4	-14225.5	25.417	0.150001	-0.0661774	-0.0125911
1152.25	-35819.2	-14225	25.4193	0.15	-0.0691195	-0.0130742
1152.27	-35819	-14224.6	25.4228	0.15	-0.0740153	-0.0127887
1152.29	-35818.9	-14224.2	25.4283	0.15	-0.0814749	-0.0121332
1152.31	-35818.8	-14223.8	25.4338	0.15	-0.0863786	-0.0118198
1152.32	-35818.6	-14223.4	25.4388	0.15	-0.0892209	-0.0119274
1152.34	-35818.5	-14223	25.444	0.15	-0.0933963	-0.0122175
1152.36	-35818.3	-14222.6	25.4491	0.15	-0.0989854	-0.0128842
1152.37	-35818.2	-14222.1	25.4539	0.15	-0.10452	-0.0142494
1152.39	-35818	-14221.7	25.459	0.15	-0.109273	-0.0160249
1152.41	-35817.9	-14221.4	25.4654	0.15	-0.112969	-0.0177378
1152.42	-35817.7	-14221	25.4725	0.15	-0.116258	-0.0194045
1152.44	-35817.6	-14220.6	25.4794	0.15	-0.119913	-0.0212779
1152.46	-35817.4	-14220.1	25.4863	0.15	-0.123181	-0.0237872
1152.48	-35817.3	-14219.7	25.4932	0.15	-0.12513	-0.0273855
1152.49	-35817.1	-14219.3	25.4997	0.15	-0.12657	-0.0323414
1152.51	-35817	-14218.9	25.5051	0.150001	-0.128457	-0.0388297
1152.53	-35816.8	-14218.5	25.51	0.15	-0.13	-0.046841
1152.54	-35816.7	-14218.1	25.5151	0.149998	-0.130282	-0.0563039
1152.56	-35816.5	-14217.7	25.5203	0.15	-0.129986	-0.0671207
1152.58	-35816.4	-14217.3	25.5253	0.150009	-0.129923	-0.0791737
1152.59	-35816.2	-14216.8	25.5303	0.149998	-0.130004	-0.0923024
1152.61	-35816.1	-14216.5	25.5353	0.149966	-0.130019	-0.106946
1152.63	-35816	-14216.1	25.5407	0.150014	-0.129998	-0.125586
1152.65	-35815.8	-14215.7	25.5463	0.150128	-0.129995	-0.148498
1152.66	-35815.6	-14215.2	25.5506	0.149919	-0.130001	-0.168564
1152.68	-35815.5	-14214.8	25.5533	0.14882	-0.130001	-0.187432
1152.7	-35815.3	-14214.4	25.5578	0.146016	-0.13	-0.230674
1152.71	-35815.2	-14214	25.565	0.142885	-0.13	-0.304355
1152.73	-35815.1	-14213.6	25.5715	0.144067	-0.129999	-0.379515
1152.75	-35814.9	-14213.2	25.5784	0.146997	-0.130005	-0.465928
1152.76	-35814.8	-14212.8	25.5848	0.146292	-0.129974	-0.552652
1152.78	-35814.6	-14212.4	25.588	0.144695	-0.129888	-0.598111
1152.8	-35814.5	-14211.9	25.5911	0.142728	-0.130123	-0.631614
1152.82	-35814.3	-14211.6	25.5963	0.140812	-0.130425	-0.673309
1152.83	-35814.2	-14211.2	25.602	0.139791	-0.129416	-0.713925
1152.85	-35814	-14210.8	25.6072	0.139833	-0.127316	-0.745906
1152.87	-35813.9	-14210.3	25.6119	0.14006	-0.126786	-0.768645
1152.88	-35813.7	-14209.9	25.6166	0.140039	-0.127465	-0.78716
1152.9	-35813.6	-14209.5	25.6227	0.139994	-0.125159	-0.812405
1152.92	-35813.4	-14209.1	25.6302	0.140002	-0.122981	-0.839559
1152.93	-35813.3	-14208.7	25.6348	0.14	-0.123433	-0.860055
1152.95	-35813.1	-14208.3	25.64	0.14	-0.123287	-0.879541
1152.97	-35813	-14207.9	25.6451	0.14	-0.123439	-0.894964
1152.99	-35812.8	-14207.5	25.6502	0.14	-0.122957	-0.903967
1153	-35812.7	-14207	25.6552	0.14	-0.125246	-0.907055
1153.02	-35812.5	-14206.7	25.6607	0.14	-0.126978	-0.903608
1153.04	-35812.4	-14206.2	25.6653	0.14	-0.126599	-0.896138
1153.05	-35812.2	-14205.8	25.6706	0.14	-0.126629	-0.885497
1153.07	-35812.1	-14205.4	25.6777	0.14	-0.12689	-0.873567
1153.09	-35811.9	-14205	25.6845	0.14	-0.124906	-0.860981
1153.1	-35811.8	-14204.6	25.6892	0.140001	-0.120411	-0.847184
1153.12	-35811.7	-14204.2	25.6921	0.139995	-0.122303	-0.833865
1153.14	-35811.5	-14203.8	25.6979	0.14002	-0.123498	-0.820838
1153.16	-35811.3	-14203.3	25.705	0.139935	-0.123576	-0.807942
1153.17	-35811.2	-14203	25.7121	0.140256	-0.120687	-0.796292
1153.19	-35811	-14202.5	25.7156	0.139041	-0.11983	-0.788947
1153.21	-35810.9	-14202.1	25.7222	0.14826	-0.120034	-0.783053
1153.22	-35810.8	-14201.7	25.7259	0.15304	-0.119987	-0.777993
1153.24	-35810.6	-14201.3	25.7323	0.154149	-0.120017	-0.767225
1153.26	-35810.4	-14200.9	25.7361	0.144484	-0.119959	-0.752295
1153.27	-35810.3	-14200.5	25.7427	0.140045	-0.120157	-0.738786
1153.29	-35810.1	-14200	25.7461	0.13999	-0.117121	-0.729623
1153.31	-35810	-14199.6	25.753	0.140001	-0.113552	-0.722638
1153.33	-35809.9	-14199.3	25.7564	0.14	-0.110114	-0.715067
1153.34	-35809.7	-14198.8	25.763	0.14	-0.109948	-0.706459
1153.36	-35809.6	-14198.4	25.7667	0.14	-0.11	-0.696078
1153.38	-35809.4	-14198	25.7733	0.14	-0.106667	-0.687364
1153.39	-35809.3	-14197.5	25.7767	0.14	-0.103333	-0.679739
1153.41	-35809.1	-14197.2	25.7836	0.14	-0.0999025	-0.672781
1153.43	-35809	-14196.8	25.787	0.14	-0.100019	-0.665106
1153.44	-35808.8	-14196.3	25.7936	0.139999	-0.100022	-0.656276
1153.46	-35808.7	-14195.9	25.7973	0.140006	-0.0997682	-0.64591
1153.48	-35808.5	-14195.5	25.8038	0.139979	-0.0962515	-0.63743
1153.5	-35808.4	-14195.1	25.8074	0.140079	-0.0928727	-0.629799
1153.51	-35808.2	-14194.7	25.8141	0.139523	-0.0897619	-0.621622
1153.53	-35808.1	-14194.3	25.8177	0.136438	-0.0900636	-0.612688
1153.55	-35807.9	-14193.8	25.8241	0.136589	-0.0899837	-0.602913
1153.56	-35807.8	-14193.5	25.8281	0.137431	-0.0900054	-0.593587
1153.58	-35807.7	-14193.1	25.8342	0.139795	-0.0899986	-0.583827
1153.6	-35807.5	-14192.6	25.8382	0.135699	-0.0900004	-0.573581
1153.61	-35807.3	-14192.2	25.8445	0.132356	-0.0899999	-0.562324
1153.63	-35807.2	-14191.8	25.8485	0.129088	-0.09	-0.552533
1153.65	-35807	-14191.3	25.8545	0.125308	-0.09	-0.538797
1153.67	-35806.9	-14191	25.8589	0.115022	-0.0900001	-0.518201
1153.68	-35806.8	-14190.6	25.8649	0.0965182	-0.0899997	-0.492788
1153.7	-35806.6	-14190.1	25.8678	0.0754256	-0.090001	-0.462331
1153.72	-35806.5	-14189.7	25.8714	0.0469693	-0.0899956	-0.428341
1153.73	-35806.3	-14189.3	25.8746	0.0120992	-0.0900165	-0.390803
1153.75	-35806.1	-14188.9	25.8783	-0.037236	-0.0899405	-0.339445
1153.77	-35806	-14188.5	25.8806	-0.107438	-0.0902521	-0.274538
1153.78	-35805.9	-14188.1	25.8786	-0.181957	-0.0887046	-0.203228
1153.8	-35805.7	-14187.6	25.8753	-0.262584	-0.0849996	-0.123208
1153.82	-35805.6	-14187.3	25.8697	-0.350009	-0.0812971	-0.0373323
1153.84	-35805.4	-14186.8	25.8648	-0.445295	-0.079742	0.0496757
1153.85	-35805.3	-14186.4	25.8601	-0.546705	-0.0800803	0.138085
1153.87	-35805.1	-14186	25.8509	-0.622856	-0.0798988	0.209271
1153.89	-35805	-14185.6	25.8408	-0.66637	-0.0803225	0.256927
1153.9	-35804.8	-14185.1	25.8303	-0.697683	-0.0780883	0.291351
1153.92	-35804.7	-14184.8	25.8204	-0.719655	-0.074516	0.319828
1153.94	-35804.5	-14184.3	25.8083	-0.741871	-0.0709109	0.344452
1153.95	-35804.4	-14183.9	25.7941	-0.762031	-0.069811	0.369151
1153.97	-35804.3	-14183.6	25.7805	-0.776636	-0.0701276	0.38806
1153.99	-35804.1	-14183.1	25.7674	-0.785435	-0.0696815	0.400598
1154.01	-35803.9	-14182.7	25.753	-0.78727	-0.0723957	0.405386
1154.02	-35803.8	-14182.3	25.7424	-0.782036	-0.0758599	0.402358
1154.04	-35803.6	-14181.9	25.73	-0.772418	-0.0794575	0.394525
1154.06	-35803.5	-14181.4	25.7158	-0.762046	-0.0801018	0.383431
1154.07	-35803.4	-14181.1	25.7021	-0.749081	-0.0799582	0.37062
1154.09	-35803.2	-14180.6	25.6917	-0.735731	-0.0800648	0.355856
1154.11	-35803.1	-14180.2	25.6814	-0.721654	-0.0798433	0.338587
1154.12	-35802.9	-14179.9	25.6683	-0.70819	-0.0828933	0.323059
1154.14	-35802.8	-14179.4	25.655	-0.695	-0.0862358	0.308798
1154.16	-35802.6	-14179	25.6407	-0.680735	-0.0898784	0.295906
1154.18	-35802.5	-14178.6	25.6305	-0.670544	-0.0900323	0.284907
1154.19	-35802.3	-14178.1	25.6206	-0.66062	-0.0899915	0.275101
1154.21	-35802.2	-14177.8	25.61	-0.65	-0.09	0.264706
1154.23	-35802.1	-14177.4	25.6	-0.64	-0.09	0.254902
1154.24	-35801.9	-14176.9	25.59	-0.63	-0.09	0.245098
1154.26	-35801.8	-14176.5	25.5794	-0.619361	-0.0900002	0.234724
1154.28	-35801.6	-14176.2	25.5694	-0.609532	-0.0899993	0.226108
1154.29	-35801.5	-14175.7	25.5594	-0.602938	-0.0900025	0.218537
1154.31	-35801.3	-14175.3	25.5488	-0.595904	-0.0899807	0.21157
1154.33	-35801.2	-14174.9	25.5388	-0.589001	-0.0900734	0.203848
1154.35	-35801	-14174.5	25.5288	-0.578741	-0.0897198	0.194893
1154.36	-35800.9	-14174.1	25.5182	-0.5681	-0.0861255	0.184576
1154.38	-35800.8	-14173.7	25.5083	-0.558644	-0.0822892	0.176157
1154.4	-35800.6	-14173.2	25.4982	-0.552123	-0.0758143	0.168692
1154.41	-35800.5	-14172.9	25.4874	-0.545165	-0.0724845	0.161688
1154.43	-35800.3	-14172.5	25.4782	-0.537932	-0.0697347	0.153872
1154.45	-35800.1	-14172	25.4717	-0.52749	-0.0700674	0.144654
1154.46	-35800	-14171.7	25.4648	-0.516838	-0.0699789	0.134474
1154.48	-35799.9	-14171.3	25.4574	-0.507819	-0.0700065	0.126214
1154.5	-35799.7	-14170.8	25.4469	-0.501285	-0.0699954	0.118857
1154.52	-35799.6	-14170.4	25.4362	-0.494433	-0.070015	0.111796
1154.53	-35799.4	-14170	25.4274	-0.486821	-0.0699449	0.103858
1154.55	-35799.3	-14169.6	25.4208	-0.476175	-0.0702008	0.0944713
1154.57	-35799.2	-14169.2	25.4141	-0.46589	-0.0688946	0.0839828
1154.58	-35799	-14168.8	25.406	-0.45569	-0.065302	0.0750552
1154.6	-35798.8	-14168.3	25.3968	-0.446849	-0.0616556	0.0681248
1154.62	-35798.7	-14168	25.3902	-0.440139	-0.0597695	0.0637595
1154.63	-35798.6	-14167.6	25.3836	-0.433848	-0.0597935	0.0599228
1154.65	-35798.4	-14167.1	25.3767	-0.425233	-0.0614265	0.0531119
1154.67	-35798.3	-14166.8	25.3698	-0.414624	-0.0650981	0.0438563
1154.69	-35798.1	-14166.4	25.3632	-0.404558	-0.0687596	0.0344151
1154.7	-35798	-14165.9	25.3562	-0.395828	-0.0699692	0.0264882
1154.72	-35797.9	-14165.6	25.3494	-0.390883	-0.0716725	0.0216492
1154.74	-35797.7	-14165.1	25.3428	-0.389826	-0.0753324	0.0198766
1154.75	-35797.6	-14164.7	25.3358	-0.390045	-0.0787992	0.0195582
1154.77	-35797.4	-14164.4	25.329	-0.389968	-0.0819224	0.0196427
1154.79	-35797.3	-14163.9	25.3224	-0.39008	-0.0873465	0.0195191
1154.8	-35797.1	-14163.5	25.3154	-0.389739	-0.0948097	0.0202493
1154.82	-35797	-14163.1	25.3086	-0.392208	-0.0995389	0.022092
1154.84	-35796.9	-14162.7	25.302	-0.395631	-0.0998838	0.0252032
1154.86	-35796.7	-14162.3	25.295	-0.399418	-0.10213	0.0278729
1154.87	-35796.6	-14161.9	25.2882	-0.400069	-0.108298	0.0293411
1154.89	-35796.4	-14161.5	25.2816	-0.40026	-0.115308	0.0287045
1154.91	-35796.3	-14161.1	25.2746	-0.397316	-0.119616	0.0267037
1154.92	-35796.1	-14160.7	25.2678	-0.394169	-0.120309	0.0225786
1154.94	-35796	-14160.3	25.2612	-0.387675	-0.117268	0.0183031
1154.96	-35795.8	-14159.9	25.2542	-0.383861	-0.113938	0.012621
1154.97	-35795.7	-14159.5	25.2472	-0.377357	-0.1073	0.00812672
1154.99	-35795.6	-14159	25.2439	-0.3737	-0.103851	0.00370176
1155.01	-35795.4	-14158.6	25.2371	-0.370129	-0.0970865	0.00118334
1155.03	-35795.3	-14158.3	25.2304	-0.369967	-0.090486	2.76866e-05
1155.04	-35795.1	-14157.8	25.2237	-0.370003	-0.0805437	-1.17852e-06
1155.06	-35795	-14157.4	25.2167	-0.37	-0.0733333	5.4987e-15
1155.08	-35794.9	-14157.1	25.21	-0.37	-0.0666667	0.00108932
1155.09	-35794.7	-14156.6	25.2033	-0.373333	-0.06	0.00326797
1155.11	-35794.6	-14156.2	25.1964	-0.376892	-0.052887	0.00671369
1155.13	-35794.4	-14155.9	25.1931	-0.380088	-0.04643	0.00880567
1155.14	-35794.3	-14155.4	25.1862	-0.379977	-0.0429948	0.00982729
1155.16	-35794.1	-14155	25.1792	-0.380011	-0.0360915	0.00979233
1155.18	-35794	-14154.6	25.1725	-0.379997	-0.0327785	0.00980702
1155.2	-35793.8	-14154.2	25.1662	-0.380001	-0.025798	0.00980312
1155.21	-35793.7	-14153.8	25.1624	-0.38	-0.0187489	0.00980422
1155.23	-35793.6	-14153.4	25.1554	-0.38	-0.0124127	0.00980384
1155.25	-35793.4	-14153	25.1488	-0.38	-0.0099502	0.00980394
1155.26	-35793.3	-14152.6	25.1417	-0.38	-0.00950761	0.00980391
1155.28	-35793.2	-14152.2	25.1351	-0.38	-0.00584701	0.00980392
1155.3	-35793	-14151.7	25.1283	-0.38	-0.00239715	0.00980392
1155.31	-35792.9	-14151.4	25.1213	-0.38	0.000310327	0.00980392
1155.33	-35792.7	-14151	25.1147	-0.38	-9.29078e-05	0.00980392
1155.35	-35792.6	-14150.5	25.108	-0.38	6.06005e-05	0.00980392
1155.37	-35792.4	-14150.2	25.1007	-0.38	-0.00018613	0.00980392
1155.38	-35792.3	-14149.8	25.0955	-0.38	0.000826602	0.00980392
1155.4	-35792.1	-14149.3	25.0912	-0.38	0.00484557	0.00980392
1155.42	-35792	-14149	25.0838	-0.38	0.00695354	0.00980392
1155.43	-35791.9	-14148.6	25.0773	-0.38	0.00660991	0.00980392
1155.45	-35791.7	-14148.1	25.0704	-0.38	0.00660925	0.00980392
1155.47	-35791.6	-14147.8	25.0635	-0.38	0.00698528	0.00980395
1155.48	-35791.4	-14147.4	25.0569	-0.38	0.00510226	0.00980383
1155.5	-35791.3	-14146.9	25.05	-0.38	0.00304867	0.00980424
1155.52	-35791.2	-14146.6	25.0431	-0.380002	0.00332004	0.00980261
1155.54	-35791	-14146.2	25.0366	-0.379994	0.00368493	0.00980884
1155.55	-35790.9	-14145.7	25.0293	-0.380021	0.00142765	0.00978663
1155.57	-35790.7	-14145.4	25.0247	-0.379915	-0.000317777	0.00987451
1155.59	-35790.6	-14144.9	25.0198	-0.380318	8.44165e-05	0.00931726
1155.6	-35790.4	-14144.5	25.0124	-0.378089	-1.94177e-05	0.00750078
1155.62	-35790.3	-14144.2	25.0058	-0.374517	5.32232e-06	0.00438999
1155.64	-35790.2	-14143.7	24.9987	-0.370905	-1.40946e-06	0.00171908
1155.65	-35790	-14143.3	24.9945	-0.369831	3.04524e-07	0.000219067
1155.67	-35789.9	-14143	24.9888	-0.370046	-4.83842e-08	-5.05656e-05
1155.69	-35789.7	-14142.5	24.982	-0.369988	-1.16106e-07	1.33949e-05
1155.71	-35789.6	-14142.1	24.975	-0.370003	4.42054e-07	-2.83595e-06
1155.72	-35789.5	-14141.8	24.9682	-0.369999	-1.76019e-06	7.6719e-07
1155.74	-35789.3	-14141.3	24.9616	-0.37	6.59817e-06	-2.0286e-07
1155.76	-35789.2	-14140.9	24.9546	-0.37	-1.99327e-05	3.98975e-08
1155.77	-35789.1	-14140.6	24.9476	-0.37	7.7913e-05	-1.07437e-08
1155.79	-35788.9	-14140.1	24.9441	-0.37	-0.000291707	2.83454e-09
1155.81	-35788.8	-14139.7	24.9376	-0.37	0.0030166	-4.89966e-10
1155.82	-35788.6	-14139.4	24.9307	-0.37	0.00340342	1.31487e-10
1155.84	-35788.5	-14138.9	24.9241	-0.37	0.0033641	-3.45967e-11
1155.86	-35788.3	-14138.5	24.9171	-0.37	0.0032295	4.42592e-12
1155.88	-35788.2	-14138.2	24.9104	-0.37	0.00652274	-1.20242e-12
1155.89	-35788	-14137.7	24.9038	-0.37	0.00672472	3.80434e-13
1155.91	-35787.9	-14137.3	24.8967	-0.37	0.00666667	0
1155.93	-35787.8	-14137	24.8933	-0.37	0.01	-2.51011e-22
1155.94	-35787.6	-14136.5	24.8867	-0.37	0.0133333	9.22083e-22
1155.96	-35787.5	-14136.2	24.8796	-0.37	0.0132759	-1.61459e-11
1155.98	-35787.4	-14135.8	24.8729	-0.37	0.0134748	6.15811e-11
1155.99	-35787.2	-14135.3	24.8664	-0.37	0.0167796	-2.30005e-10
1156.01	-35787.1	-14135	24.8627	-0.37	0.0165643	1.79976e-09
1156.03	-35786.9	-14134.6	24.8558	-0.37	0.016874	-6.84055e-09
1156.05	-35786.8	-14134.1	24.8492	-0.37	0.0205824	2.54904e-08
1156.06	-35786.7	-14133.8	24.8421	-0.37	0.0231112	-1.47467e-07
1156.08	-35786.5	-14133.4	24.8355	-0.37	0.0195818	5.58942e-07
1156.1	-35786.4	-14132.9	24.8288	-0.37	0.0204431	-2.07566e-06
1156.11	-35786.2	-14132.6	24.8216	-0.37	0.0244733	1.05538e-05
1156.13	-35786.1	-14132.2	24.8158	-0.37	0.0262257	-3.9913e-05
1156.15	-35785.9	-14131.7	24.812	-0.37	0.0229805	0.00016456
1156.16	-35785.8	-14131.4	24.8046	-0.37	0.0234299	0.00160606
1156.18	-35785.7	-14131	24.7981	-0.37	0.0233562	0.00419332
1156.2	-35785.5	-14130.5	24.7913	-0.37	0.0231485	0.00735345
1156.22	-35785.4	-14130.2	24.7842	-0.37	0.024343	0.0092436
1156.23	-35785.3	-14129.8	24.7778	-0.37	0.0273015	0.00987463
1156.25	-35785.1	-14129.3	24.7706	-0.37	0.0253963	0.00978636
1156.27	-35785	-14129	24.7652	-0.37	0.0229707	0.00980901
1156.28	-35784.8	-14128.6	24.761	-0.37	0.0234313	0.00980256
1156.3	-35784.7	-14128.2	24.7536	-0.37	0.0233043	0.00980425
1156.32	-35784.6	-14127.8	24.7469	-0.37	0.023363	0.00980383
1156.33	-35784.4	-14127.4	24.7399	-0.37	0.0232452	0.00980395
1156.35	-35784.3	-14127	24.735	-0.37	0.0236421	0.00980392
1156.37	-35784.1	-14126.6	24.7301	-0.37	0.021559	0.00980392
1156.39	-35784	-14126.2	24.7231	-0.37	0.0196778	0.00980392
1156.4	-35783.8	-14125.8	24.7163	-0.37	0.0200761	0.00980392
1156.42	-35783.7	-14125.4	24.7094	-0.37	0.019979	0.00980392
1156.44	-35783.6	-14125	24.7028	-0.37	0.0200056	0.00980391
1156.45	-35783.4	-14124.6	24.6959	-0.37	0.0199987	0.00980396
1156.47	-35783.3	-14124.3	24.6886	-0.37	0.0200004	0.00980377
1156.49	-35783.1	-14123.8	24.6847	-0.37	0.0199999	0.0098045
1156.5	-35783	-14123.4	24.6789	-0.37	0.02	0.00980197
1156.52	-35782.9	-14123.1	24.6719	-0.37	0.02	0.0098117
1156.54	-35782.7	-14122.6	24.6654	-0.37	0.0200001	0.00977477
1156.56	-35782.6	-14122.2	24.6583	-0.37	0.0199996	0.00989781
1156.57	-35782.5	-14121.9	24.6515	-0.37	0.0200018	0.00943382
1156.59	-35782.3	-14121.4	24.645	-0.37	0.0199934	0.0111903
1156.61	-35782.2	-14121	24.6376	-0.37	0.0200198	-0.00723845
1156.62	-35782	-14120.7	24.6341	-0.37	0.0199225	-0.0679037
1156.64	-35781.9	-14120.3	24.6277	-0.37	0.0202902	-0.212121
1156.66	-35781.8	-14119.9	24.6238	-0.37	0.0169874	-0.454983
1156.67	-35781.6	-14119.5	24.6175	-0.37	0.016581	-0.747814
1156.69	-35781.5	-14119.1	24.6108	-0.37	0.016694	-1.04929
1156.71	-35781.3	-14118.7	24.6037	-0.37	0.0166533	-1.34823
1156.73	-35781.2	-14118.3	24.5971	-0.37	0.0167079	-1.61097
1156.74	-35781	-14117.9	24.5904	-0.37	0.0165149	-1.84945
1156.76	-35780.9	-14117.5	24.5833	-0.37	0.02	-2.09586
1156.78	-35780.8	-14117.2	24.5767	-0.37	0.0166667	-2.30174
1156.79	-35780.6	-14116.7	24.5733	-0.37	0.0166667	-2.47603
1156.81	-35780.5	-14116.3	24.5662	-0.37	0.016653	-2.61941
1156.83	-35780.4	-14116	24.5596	-0.37	0.0166818	-2.71954
1156.84	-35780.2	-14115.5	24.5529	-0.37	0.0166197	-2.78994
1156.86	-35780.1	-14115.2	24.5458	-0.37	0.017034	-2.83511
1156.88	-35780	-14114.8	24.5393	-0.37	0.0199027	-2.85831
1156.9	-35779.8	-14114.3	24.5324	-0.37	0.016428	-2.87138
1156.91	-35779.7	-14114	24.526	-0.37	0.016725	-2.87293
1156.93	-35779.5	-14113.6	24.5223	-0.37	0.0167659	-2.86064
1156.95	-35779.4	-14113.1	24.5159	-0.37	0.0161923	-2.83594
1156.96	-35779.3	-14112.8	24.5121	-0.37	0.0128233	-2.80751
1156.98	-35779.1	-14112.4	24.505	-0.37	0.0140973	-2.78685
1157	-35779	-14112	24.4984	-0.37	0.0169403	-2.77415
1157.01	-35778.8	-14111.6	24.4913	-0.37	0.0165817	-2.76609
1157.03	-35778.7	-14111.2	24.485	-0.37	0.0166893	-2.76113
1157.05	-35778.5	-14110.8	24.477	-0.37	0.016661	-2.75729
1157.07	-35778.4	-14110.4	24.4671	-0.37	0.0166679	-2.75548
1157.08	-35778.3	-14110	24.4622	-0.37	0.0166625	-2.75439
1157.1	-35778.1	-14109.6	24.4586	-0.37	0.0166754	-2.75349
1157.12	-35778	-14109.3	24.4536	-0.370001	0.0166925	-2.75243
1157.13	-35777.9	-14108.9	24.4473	-0.369998	0.0166242	-2.75097
1157.15	-35777.7	-14108.5	24.4403	-0.369995	0.0165709	-2.74922
1157.17	-35777.6	-14108.1	24.4335	-0.37001	0.016852	-2.74773
1157.18	-35777.4	-14107.7	24.4269	-0.370019	0.0170359	-2.74666
1157.2	-35777.3	-14107.3	24.42	-0.369964	0.0159258	-2.74578
1157.22	-35777.2	-14106.9	24.413	-0.369935	0.0139431	-2.74517
1157.24	-35777	-14106.6	24.4069	-0.37015	0.0131832	-2.74524
1157.25	-35776.9	-14106.1	24.4019	-0.370228	0.0134645	-2.7459
1157.27	-35776.8	-14105.7	24.3973	-0.369287	0.0125694	-2.74652
1157.29	-35776.6	-14105.3	24.3923	-0.367458	0.0106267	-2.74703
1157.3	-35776.5	-14105	24.3862	-0.365639	0.00958842	-2.74771
1157.32	-35776.4	-14104.6	24.3792	-0.363973	0.00980373	-2.74831
1157.34	-35776.2	-14104.2	24.3722	-0.362053	0.0103159	-2.74818
1157.35	-35776.1	-14103.8	24.3654	-0.360322	0.0102472	-2.74749
1157.37	-35775.9	-14103.4	24.3584	-0.359701	0.00893415	-2.74686
1157.39	-35775.8	-14103	24.3518	-0.359917	0.00709035	-2.74635
1157.41	-35775.7	-14102.6	24.3461	-0.360077	0.00596585	-2.74573
1157.42	-35775.5	-14102.3	24.3411	-0.360017	0.00416999	-2.74517
1157.44	-35775.4	-14101.9	24.3363	-0.359979	-0.000645088	-2.74506
1157.46	-35775.2	-14101.4	24.331	-0.359997	-0.00602322	-2.74511
1157.47	-35775.1	-14101	24.3248	-0.360006	-0.00807606	-2.74482
1157.49	-35775	-14100.6	24.3179	-0.360001	-0.00942983	-2.74415
1157.51	-35774.8	-14100.3	24.311	-0.359999	-0.0143576	-2.74324
1157.52	-35774.7	-14099.9	24.3042	-0.36	-0.0196484	-2.742
1157.54	-35774.6	-14099.5	24.2971	-0.36	-0.0203941	-2.74035
1157.56	-35774.4	-14099.1	24.2904	-0.36	-0.0199311	-2.73865
1157.58	-35774.3	-14098.7	24.2848	-0.36	-0.0229522	-2.73733
1157.59	-35774.1	-14098.3	24.28	-0.36	-0.0266667	-2.73638
1157.61	-35774	-14097.9	24.2754	-0.36	-0.0273748	-2.73569
1157.63	-35773.9	-14097.6	24.27	-0.36	-0.0266667	-2.73529
1157.64	-35773.7	-14097.2	24.2633	-0.36	-0.0267023	-2.73521
1157.66	-35773.6	-14096.8	24.2563	-0.36	-0.0266308	-2.7353
1157.68	-35773.4	-14096.3	24.2496	-0.36	-0.0253174	-2.73539
1157.69	-35773.3	-14096	24.2429	-0.36	-0.0232003	-2.73528
1157.71	-35773.2	-14095.6	24.2359	-0.36	-0.021091	-2.73483
1157.73	-35773.1	-14095.3	24.2293	-0.36	-0.0199471	-2.73411
1157.75	-35772.9	-14094.9	24.2239	-0.36	-0.0200739	-2.73313
1157.76	-35772.8	-14094.4	24.2192	-0.36	-0.019851	-2.73175
1157.78	-35772.6	-14094	24.2145	-0.36	-0.0182389	-2.73002
1157.8	-35772.5	-14093.6	24.2089	-0.36	-0.0163847	-2.72854
1157.81	-35772.4	-14093.3	24.2021	-0.36	-0.014942	-2.72754
1157.83	-35772.2	-14092.9	24.195	-0.36	-0.0126353	-2.72618
1157.85	-35772.1	-14092.5	24.1882	-0.36	-0.00902526	-2.72371
1157.86	-35771.9	-14092.1	24.1813	-0.36	-0.00592148	-2.71982
1157.88	-35771.8	-14091.7	24.1744	-0.36	-0.00424154	-2.71396
1157.9	-35771.7	-14091.3	24.1684	-0.36	-0.00290348	-2.70507
1157.92	-35771.5	-14091	24.1635	-0.36	-0.00119178	-2.69298
1157.93	-35771.4	-14090.6	24.1578	-0.359999	0.000638913	-2.67908
1157.95	-35771.3	-14090.2	24.1509	-0.359998	0.00237074	-2.66485
1157.97	-35771.1	-14089.8	24.1439	-0.360003	0.00398493	-2.6516
1157.98	-35771	-14089.4	24.1373	-0.360007	0.00560247	-2.63966
1158	-35770.8	-14089	24.1304	-0.359989	0.00748543	-2.62815
1158.02	-35770.7	-14088.7	24.1234	-0.359976	0.00935123	-2.61642
1158.03	-35770.6	-14088.3	24.1173	-0.360046	0.010254	-2.60417
1158.05	-35770.4	-14087.9	24.1123	-0.360086	0.0101382	-2.59082
1158.07	-35770.3	-14087.4	24.1074	-0.359803	0.00992638	-2.57549
1158.09	-35770.2	-14087	24.1023	-0.359671	0.00996303	-2.55933
1158.1	-35770	-14086.7	24.0974	-0.360737	0.0100191	-2.54513
1158.12	-35769.9	-14086.3	24.0924	-0.361116	0.0100085	-2.53161
1158.14	-35769.8	-14086	24.0862	-0.356952	0.00999468	-2.5138
1158.15	-35769.6	-14085.5	24.0791	-0.356201	0.00999806	-2.48889
1158.17	-35769.5	-14085.1	24.0724	-0.37511	0.0100015	-2.45536
1158.19	-35769.3	-14084.7	24.0658	-0.415483	0.0100005	-2.40524
1158.2	-35769.2	-14084.4	24.0584	-0.47044	0.00999961	-2.32686
1158.22	-35769.1	-14084	24.0496	-0.549294	0.00999989	-2.21802
1158.24	-35769	-14083.6	24.039	-0.669607	0.0100001	-2.08316
1158.26	-35768.8	-14083.2	24.0265	-0.819979	0.01	-1.92848
1158.27	-35768.7	-14082.8	24.0121	-0.974683	0.00999997	-1.76091
1158.29	-35768.5	-14082.4	23.9947	-1.12951	0.00999999	-1.58552
1158.31	-35768.4	-14082.1	23.973	-1.29008	0.01	-1.40678
1158.32	-35768.3	-14081.7	23.9479	-1.45438	0.01	-1.2315
1158.34	-35768.1	-14081.3	23.9215	-1.616	0.01	-1.06678
1158.36	-35768	-14080.9	23.8934	-1.76406	0.01	-0.913801
1158.37	-35767.8	-14080.5	23.8631	-1.88997	0.01	-0.7711
1158.39	-35767.7	-14080.1	23.8306	-2.00874	0.01	-0.636364
1158.41	-35767.6	-14079.8	23.7964	-2.13903	0.01	-0.506947
1158.43	-35767.5	-14079.4	23.759	-2.27244	0.01	-0.380002
1158.44	-35767.3	-14079	23.7171	-2.39481	0.01	-0.253994
1158.46	-35767.2	-14078.6	23.6733	-2.51	0.01	-0.133987
1158.48	-35767	-14078.2	23.6305	-2.62446	0.01	-0.0251046
1158.49	-35766.9	-14077.8	23.5867	-2.73333	0.01	0.0751634
1158.51	-35766.8	-14077.5	23.5396	-2.83034	0.01	0.169848
1158.53	-35766.7	-14077.2	23.4904	-2.91461	0.01	0.256433
1158.54	-35766.5	-14076.8	23.4408	-2.98713	0.01	0.332026
1158.56	-35766.4	-14076.4	23.3907	-3.05039	0.01	0.397133
1158.58	-35766.2	-14076	23.3396	-3.10647	0.01	0.452995
1158.6	-35766.1	-14075.6	23.2871	-3.15537	0.01	0.50091
1158.61	-35766	-14075.3	23.2327	-3.19641	0.01	0.54173
1158.63	-35765.9	-14074.9	23.1767	-3.22821	0.01	0.575015
1158.65	-35765.7	-14074.5	23.1198	-3.25063	0.01	0.600571
1158.66	-35765.6	-14074.1	23.0636	-3.26674	0.01	0.61933
1158.68	-35765.4	-14073.7	23.0087	-3.27917	0.01	0.632694
1158.7	-35765.3	-14073.4	22.9536	-3.28866	0.01	0.642673
1158.71	-35765.2	-14073	22.897	-3.29584	0.00999999	0.650553
1158.73	-35765.1	-14072.7	22.8398	-3.30159	0.01	0.656011
1158.75	-35765	-14072.3	22.7829	-3.30576	0.01	0.659047
1158.77	-35764.8	-14071.9	22.7272	-3.30633	0.00999996	0.660546
1158.78	-35764.7	-14071.5	22.6724	-3.30203	0.00999988	0.661501
1158.8	-35764.5	-14071.2	22.6169	-3.29291	0.0100002	0.662934
1158.82	-35764.4	-14070.9	22.56	-3.27947	0.0100004	0.665913
1158.83	-35764.3	-14070.5	22.5036	-3.26286	0.00999934	0.671579
1158.85	-35764.2	-14070.1	22.4486	-3.24523	0.00999851	0.681226
1158.87	-35764	-14069.7	22.3949	-3.22997	0.0100029	0.696339
1158.88	-35763.9	-14069.4	22.3417	-3.21836	0.0100057	0.718294
1158.9	-35763.8	-14069	22.2878	-3.20936	0.00998923	0.748337
1158.92	-35763.7	-14068.7	22.2328	-3.20246	0.00998021	0.787521
1158.94	-35763.6	-14068.4	22.1773	-3.19782	0.0100453	0.836592
1158.95	-35763.4	-14068	22.1223	-3.19462	0.0100689	0.894084
1158.97	-35763.3	-14067.6	22.0685	-3.19129	0.00981011	0.956594
1158.99	-35763.2	-14067.2	22.0154	-3.18783	0.009736	1.02227
1159	-35763	-14066.9	21.9614	-3.18544	0.0108002	1.09054
1159.02	-35762.9	-14066.6	21.9063	-3.18391	0.012704	1.1604
1159.04	-35762.8	-14066.3	21.8506	-3.18206	0.0142726	1.23042
1159.05	-35762.7	-14065.9	21.7957	-3.18029	0.0159362	1.29804
1159.07	-35762.5	-14065.5	21.7431	-3.1799	0.0190085	1.3603
1159.09	-35762.4	-14065.1	21.6918	-3.18011	0.0225387	1.41742
1159.11	-35762.3	-14064.8	21.6398	-3.17914	0.0245484	1.47119
1159.12	-35762.2	-14064.5	21.5862	-3.17714	0.0260753	1.52008
1159.14	-35762.1	-14064.2	21.5312	-3.17531	0.0294354	1.56102
1159.16	-35761.9	-14063.8	21.4762	-3.17365	0.0329663	1.59401
1159.17	-35761.8	-14063.4	21.4227	-3.17174	0.0336998	1.62054
1159.19	-35761.7	-14063.1	21.3695	-3.17017	0.0332637	1.64165
1159.21	-35761.6	-14062.8	21.3149	-3.16974	0.0346119	1.65826
1159.22	-35761.5	-14062.4	21.2597	-3.16998	0.0365389	1.67175
1159.24	-35761.3	-14062.1	21.206	-3.17	0.0367418	1.68355
1159.26	-35761.2	-14061.7	21.1531	-3.16999	0.0366253	1.69437
1159.28	-35761.1	-14061.4	21.1001	-3.17025	0.0381834	1.70482
1159.29	-35761	-14061	21.0465	-3.17005	0.0399437	1.71606
1159.31	-35760.8	-14060.7	20.992	-3.16864	0.0400789	1.72907
1159.33	-35760.7	-14060.4	20.9367	-3.16667	0.04	1.74292
1159.34	-35760.6	-14060.1	20.8811	-3.16494	0.0414251	1.7563
1159.36	-35760.5	-14059.7	20.8269	-3.16322	0.0434401	1.76867
1159.38	-35760.4	-14059.4	20.7751	-3.1613	0.0449958	1.7797
1159.39	-35760.3	-14059	20.7236	-3.15995	0.0467988	1.78918
1159.41	-35760.1	-14058.7	20.6707	-3.15978	0.0497122	1.79703
1159.43	-35760	-14058.4	20.617	-3.16002	0.0538905	1.80354
1159.45	-35759.9	-14058.1	20.5637	-3.15998	0.0590632	1.809
1159.46	-35759.8	-14057.7	20.5106	-3.16004	0.0641824	1.81331
1159.48	-35759.7	-14057.4	20.4575	-3.16028	0.0688394	1.8164
1159.5	-35759.6	-14057.1	20.4038	-3.15982	0.0744703	1.81835
1159.51	-35759.4	-14056.8	20.349	-3.15818	0.0816013	1.81923
1159.53	-35759.3	-14056.5	20.2936	-3.15623	0.0879593	1.81903
1159.55	-35759.2	-14056.1	20.2381	-3.15455	0.092715	1.81794
1159.56	-35759.1	-14055.8	20.1845	-3.15277	0.0987622	1.81662
1159.58	-35759	-14055.4	20.133	-3.1509	0.107258	1.81549
1159.6	-35758.9	-14055.1	20.0813	-3.14981	0.115611	1.81456
1159.62	-35758.8	-14054.8	20.0281	-3.14981	0.12244	1.81388
1159.63	-35758.7	-14054.5	19.9744	-3.15006	0.129079	1.81377
1159.65	-35758.5	-14054.2	19.9212	-3.15007	0.136088	1.81431
1159.67	-35758.4	-14053.8	19.8682	-3.14995	0.142506	1.81521
1159.68	-35758.3	-14053.5	19.815	-3.14991	0.147648	1.81628
1159.7	-35758.2	-14053.2	19.761	-3.15013	0.151357	1.81752
1159.72	-35758.1	-14052.9	19.706	-3.15028	0.154505	1.81871
1159.73	-35758	-14052.6	19.6505	-3.14942	0.159123	1.81942
1159.75	-35757.8	-14052.3	19.5953	-3.14757	0.16468	1.81942
1159.77	-35757.7	-14051.9	19.5423	-3.14578	0.167974	1.81871
1159.79	-35757.6	-14051.6	19.4909	-3.14421	0.169182	1.81756
1159.8	-35757.5	-14051.3	19.4389	-3.14218	0.17158	1.81641
1159.82	-35757.4	-14051	19.3855	-3.1403	0.175357	1.81533
1159.84	-35757.3	-14050.7	19.3317	-3.14022	0.177901	1.814
1159.85	-35757.2	-14050.4	19.2785	-3.14052	0.179325	1.81283
1159.87	-35757.1	-14050.1	19.2265	-3.13755	0.181815	1.81275
1159.89	-35756.9	-14049.8	19.175	-3.13018	0.185408	1.81405
1159.9	-35756.8	-14049.5	19.1226	-3.11911	0.188768	1.8167
1159.92	-35756.7	-14049.2	19.0691	-3.10478	0.192143	1.82214
1159.94	-35756.6	-14048.9	19.0155	-3.08773	0.196721	1.83256
1159.96	-35756.5	-14048.6	18.9624	-3.0704	0.202097	1.84776
1159.97	-35756.4	-14048.2	18.9102	-3.05606	0.207109	1.86625
1159.99	-35756.3	-14047.9	18.8587	-3.04538	0.212064	1.88772
1160.01	-35756.2	-14047.7	18.8074	-3.03741	0.217735	1.91245
1160.02	-35756.1	-14047.4	18.7558	-3.02865	0.222714	1.94031
1160.04	-35756	-14047.1	18.704	-3.01519	0.225042	1.97104
1160.06	-35755.9	-14046.8	18.6526	-2.99864	0.226417	2.00458
1160.07	-35755.8	-14046.4	18.6026	-2.98224	0.229432	2.04135
1160.09	-35755.7	-14046.1	18.5526	-2.96543	0.23299	2.08381
1160.11	-35755.6	-14045.9	18.5013	-2.94708	0.235149	2.13433
1160.12	-35755.5	-14045.6	18.4497	-2.93078	0.236572	2.19051
1160.14	-35755.3	-14045.3	18.3992	-2.92041	0.238443	2.24829
1160.16	-35755.2	-14045	18.35	-2.91333	0.24	2.30392
1160.18	-35755.1	-14044.7	18.3018	-2.90531	0.240301	2.35389
1160.19	-35755	-14044.4	18.2533	-2.89333	0.24	2.39542
1160.21	-35754.9	-14044.1	18.2036	-2.87533	0.239925	2.42624
1160.23	-35754.8	-14043.9	18.1538	-2.85182	0.240004	2.44522
1160.24	-35754.7	-14043.6	18.1052	-2.82396	0.240014	2.45237
1160.26	-35754.6	-14043.2	18.0578	-2.79288	0.24	2.45038
