# Supplementary material for: Extraction of driving behavior primitives considering driver expectation and vehicle dynamics
Source: PLoS One. 2025 Dec 31;20(12):e0340123. doi: 10.1371/journal.pone.0340123 (PMC12755792; doi:10.1371/journal.pone.0340123)
Supplement: S1 File — (ZIP) [file pone.0340123.s001.zip › DataSetForPimitiveExaction-1/straight driving/c19_s_2.xlsx]

## Sheet: Sheet1
266.38	-36283.9	-14495.8	9.74517	1.01077	0.0351111	-1.20663
266.397	-36283.8	-14495.9	9.76547	1.00746	0.0123374	-1.20342
266.414	-36283.6	-14496	9.78366	1.004	-0.0122269	-1.1999
266.431	-36283.5	-14496	9.80043	1.00037	-0.0364283	-1.19746
266.448	-36283.3	-14496.1	9.81697	0.999903	-0.051761	-1.19618
266.465	-36283.2	-14496.1	9.83461	1.00003	-0.0567247	-1.19605
266.482	-36283	-14496.2	9.85141	0.999948	-0.0537055	-1.19612
266.499	-36282.9	-14496.2	9.86797	1.00018	-0.0530845	-1.19518
266.516	-36282.7	-14496.3	9.88564	0.996894	-0.0564211	-1.19299
266.533	-36282.5	-14496.4	9.90238	0.993544	-0.0598997	-1.18972
266.55	-36282.4	-14496.4	9.91896	0.990108	-0.0600245	-1.18746
266.567	-36282.2	-14496.5	9.93667	0.99	-0.06	-1.18627
266.584	-36282.1	-14496.5	9.95	0.99	-0.06	-1.18627
266.601	-36281.9	-14496.6	9.96333	0.99	-0.06	-1.18627
266.618	-36281.7	-14496.7	9.98103	0.989945	-0.0563994	-1.18505
266.635	-36281.6	-14496.7	9.99768	0.986251	-0.0493424	-1.18039
266.652	-36281.4	-14496.8	10.0154	0.974966	-0.0349222	-1.16941
266.669	-36281.3	-14496.8	10.0319	0.957801	-0.021985	-1.15237
266.686	-36281.1	-14496.9	10.0487	0.937417	-0.0123743	-1.13009
266.703	-36281	-14496.9	10.065	0.913767	-0.00610716	-1.10471
266.72	-36280.8	-14497	10.0795	0.889043	-0.00295839	-1.07837
266.737	-36280.6	-14497.1	10.0959	0.86616	-0.0041239	-1.05465
266.754	-36280.5	-14497.1	10.1091	0.841564	-0.0113305	-1.02881
266.771	-36280.3	-14497.2	10.1233	0.808904	-0.0182502	-0.997832
266.788	-36280.1	-14497.2	10.1364	0.774902	-0.0248766	-0.963068
266.805	-36280	-14497.3	10.1501	0.731863	-0.0316604	-0.919949
266.822	-36279.8	-14497.4	10.1633	0.675996	-0.0386425	-0.861139
266.839	-36279.7	-14497.4	10.173	0.600753	-0.0453911	-0.78512
266.856	-36279.5	-14497.5	10.1823	0.492276	-0.0514748	-0.685215
266.873	-36279.3	-14497.6	10.1892	0.370149	-0.0534892	-0.568255
266.89	-36279.2	-14497.6	10.1947	0.253454	-0.053721	-0.458792
266.907	-36279	-14497.7	10.198	0.146138	-0.0599116	-0.352622
266.924	-36278.8	-14497.7	10.2004	0.0480602	-0.0712307	-0.258569
266.941	-36278.7	-14497.8	10.1998	-0.0273245	-0.0795521	-0.18716
266.958	-36278.5	-14497.8	10.2002	-0.0805583	-0.0863754	-0.131654
266.975	-36278.3	-14497.9	10.1987	-0.118948	-0.0920632	-0.0922873
266.992	-36278.2	-14498	10.195	-0.145574	-0.0938819	-0.0631803
267.009	-36278	-14498	10.1917	-0.173709	-0.0915581	-0.036623
267.026	-36277.9	-14498.1	10.1882	-0.19844	-0.0899323	-0.0138596
267.043	-36277.7	-14498.1	10.1849	-0.214204	-0.0885805	0.00259289
267.06	-36277.6	-14498.2	10.1815	-0.225984	-0.0847771	0.0146502
267.077	-36277.4	-14498.3	10.1779	-0.234377	-0.081097	0.0228218
267.094	-36277.2	-14498.3	10.1751	-0.239078	-0.0797651	0.0272984
267.111	-36277.1	-14498.4	10.1691	-0.24016	-0.0800725	0.0291783
267.128	-36276.9	-14498.4	10.1642	-0.239951	-0.079906	0.0294653
267.145	-36276.8	-14498.5	10.1613	-0.240032	-0.0803021	0.0293779
267.162	-36276.6	-14498.5	10.1576	-0.239929	-0.0779155	0.0294857
267.179	-36276.4	-14498.6	10.1546	-0.240272	-0.07406	0.0287449
267.196	-36276.3	-14498.7	10.1485	-0.237809	-0.0729015	0.0269807
267.213	-36276.1	-14498.7	10.144	-0.234207	-0.0756786	0.0235792
267.23	-36275.9	-14498.8	10.1408	-0.230461	-0.0794994	0.0218892
267.247	-36275.8	-14498.8	10.1375	-0.23015	-0.0801259	0.0216386
267.264	-36275.6	-14498.9	10.1339	-0.227391	-0.07996	0.0227781
267.281	-36275.4	-14499	10.1306	-0.223939	-0.08007	0.0220471
267.298	-36275.3	-14499	10.1272	-0.220382	-0.0797603	0.0208937
267.315	-36275.1	-14499.1	10.1239	-0.219937	-0.0828728	0.019696
267.332	-36274.9	-14499.1	10.1173	-0.220017	-0.0862523	0.0195848
267.349	-36274.8	-14499.2	10.1137	-0.219996	-0.0897648	0.0196139
267.366	-36274.6	-14499.3	10.1102	-0.220001	-0.0900294	0.0196071
267.383	-36274.5	-14499.3	10.1069	-0.22	-0.0899921	0.0196081
267.4	-36274.3	-14499.4	10.1035	-0.22	-0.0900021	0.0196078
267.417	-36274.2	-14499.4	10.1	-0.22	-0.09	0.0196078
267.434	-36274	-14499.5	10.0967	-0.22	-0.09	0.0196078
267.451	-36273.8	-14499.5	10.0933	-0.22	-0.09	0.0196078
267.468	-36273.6	-14499.6	10.0863	-0.22	-0.0899918	0.0196078
267.485	-36273.5	-14499.7	10.0832	-0.22	-0.0900312	0.0196078
267.502	-36273.3	-14499.7	10.0796	-0.22	-0.0897501	0.0196078
267.519	-36273.2	-14499.8	10.0763	-0.22	-0.0863081	0.0196078
267.536	-36273	-14499.8	10.0729	-0.22	-0.082659	0.0196078
267.553	-36272.9	-14499.9	10.0696	-0.22	-0.0760652	0.0196078
267.57	-36272.7	-14500	10.0661	-0.22	-0.072773	0.019608
267.587	-36272.5	-14500	10.0628	-0.220001	-0.0695021	0.0196073
267.604	-36272.4	-14500.1	10.0594	-0.219998	-0.0656683	0.0196099
267.621	-36272.2	-14500.1	10.0559	-0.22001	-0.0581508	0.0195973
267.638	-36272.1	-14500.2	10.0526	-0.219964	-0.0524901	0.0196478
267.655	-36271.9	-14500.2	10.0491	-0.220134	-0.0486247	0.0194433
267.672	-36271.7	-14500.3	10.0459	-0.219283	-0.0412916	0.0180018
267.689	-36271.6	-14500.4	10.0415	-0.21567	-0.0345417	0.0154145
267.706	-36271.4	-14500.4	10.0353	-0.212152	-0.0288547	0.0122544
267.723	-36271.3	-14500.5	10.0322	-0.209681	-0.0247099	0.0103643
267.74	-36271.1	-14500.5	10.0288	-0.210085	-0.0173639	0.00973293
267.757	-36271	-14500.6	10.0254	-0.209979	-0.0118552	0.00982251
267.774	-36270.8	-14500.6	10.0219	-0.210006	-0.00865086	0.00979435
267.791	-36270.6	-14500.7	10.0187	-0.209998	-0.00536695	0.00982213
267.808	-36270.4	-14500.8	10.0152	-0.21	-0.00163984	0.00974269
267.825	-36270.3	-14500.8	10.0117	-0.21	0.000226386	0.0101755
267.842	-36270.1	-14500.9	10.0085	-0.21	0.000205991	0.0117308
267.859	-36270	-14500.9	10.005	-0.21	-0.00142077	0.0147059
267.876	-36269.8	-14501	10.0016	-0.21	-0.00512323	0.0176809
267.893	-36269.7	-14501.1	9.99817	-0.21	-0.00866511	0.0192364
267.91	-36269.5	-14501.1	9.99511	-0.21	-0.0103019	0.0196687
267.927	-36269.3	-14501.2	9.98934	-0.21	-0.00963598	0.019591
267.944	-36269.2	-14501.2	9.98444	-0.21	-0.0118246	0.0196123
267.961	-36269	-14501.3	9.98131	-0.21	-0.0151313	0.0196068
267.978	-36268.8	-14501.3	9.9778	-0.21	-0.0210909	0.0196081
267.995	-36268.7	-14501.4	9.97454	-0.21	-0.0256224	0.0196078
268.012	-36268.5	-14501.5	9.97104	-0.21	-0.0292345	0.0196079
268.029	-36268.4	-14501.5	9.96763	-0.21	-0.029909	0.0196078
268.046	-36268.2	-14501.6	9.96434	-0.21	-0.0322122	0.0196078
268.063	-36268.1	-14501.6	9.96083	-0.21	-0.0355643	0.0196078
268.08	-36267.9	-14501.7	9.95744	-0.21	-0.0419729	0.0196078
268.097	-36267.7	-14501.7	9.95414	-0.21	-0.0456824	0.0196078
268.114	-36267.6	-14501.8	9.95062	-0.21	-0.0521837	0.0196079
268.131	-36267.4	-14501.9	9.94724	-0.21	-0.0561694	0.0196078
268.148	-36267.3	-14501.9	9.94394	-0.21	-0.0595893	0.0196081
268.165	-36267.1	-14502	9.94041	-0.210001	-0.0600677	0.019607
268.182	-36266.9	-14502	9.93707	-0.209997	-0.0599821	0.0196109
268.199	-36266.8	-14502.1	9.93354	-0.210006	-0.0600023	0.0196016
268.216	-36266.6	-14502.1	9.93019	-0.209976	-0.0599994	0.019632
268.233	-36266.5	-14502.2	9.92686	-0.210088	-0.0600002	0.0186094
268.25	-36266.3	-14502.3	9.92354	-0.206891	-0.06	0.0165177
268.267	-36266.2	-14502.3	9.92	-0.203333	-0.06	0.0130719
268.284	-36266	-14502.4	9.91667	-0.2	-0.06	0.0108932
268.301	-36265.8	-14502.4	9.91313	-0.200024	-0.06	0.00977658
268.318	-36265.7	-14502.5	9.90981	-0.199994	-0.0600001	0.00981123
268.335	-36265.5	-14502.5	9.90646	-0.200002	-0.0599995	0.00980202
268.352	-36265.4	-14502.6	9.90293	-0.199999	-0.0600041	0.00980489
268.369	-36265.2	-14502.6	9.8996	-0.2	-0.0599844	0.00980357
268.386	-36265	-14502.7	9.89633	-0.2	-0.0600583	0.00980434
268.403	-36264.9	-14502.8	9.89226	-0.2	-0.0596446	0.00980184
268.42	-36264.7	-14502.8	9.88581	-0.2	-0.0559597	0.00981172
268.437	-36264.6	-14502.9	9.88282	-0.2	-0.0530054	0.00977481
268.454	-36264.4	-14502.9	9.87936	-0.2	-0.0538994	0.0099191
268.471	-36264.3	-14503	9.87587	-0.2	-0.0569768	0.0113005
268.488	-36264.1	-14503.1	9.87256	-0.2	-0.0566368	0.0138035
268.505	-36263.9	-14503.1	9.86917	-0.2	-0.0564783	0.0170046
268.522	-36263.8	-14503.2	9.86566	-0.2	-0.0577385	0.0189704
268.539	-36263.6	-14503.2	9.86237	-0.2	-0.0594624	0.0196729
268.556	-36263.5	-14503.3	9.85896	-0.2	-0.0562703	0.0196017
268.573	-36263.3	-14503.3	9.85546	-0.2	-0.0567335	0.0195637
268.59	-36263.1	-14503.4	9.85218	-0.2	-0.0568415	0.0198401
268.607	-36263	-14503.4	9.84873	-0.2	-0.0557425	0.0213804
268.624	-36262.8	-14503.5	9.84535	-0.2	-0.0516277	0.0241829
268.641	-36262.7	-14503.6	9.84167	-0.2	-0.049762	0.0274181
268.658	-36262.5	-14503.6	9.83997	-0.2	-0.0500043	0.031178
268.675	-36262.4	-14503.7	9.83878	-0.2	-0.0502275	0.0361965
268.692	-36262.2	-14503.7	9.83503	-0.2	-0.0487354	0.0422709
268.709	-36262.1	-14503.8	9.83168	-0.2	-0.0449054	0.048551
268.726	-36261.9	-14503.8	9.82823	-0.2	-0.0416838	0.0541803
268.743	-36261.7	-14503.9	9.8248	-0.2	-0.037786	0.0590629
268.76	-36261.6	-14503.9	9.82135	-0.200001	-0.0367434	0.0642286
268.777	-36261.4	-14504	9.81804	-0.199995	-0.034811	0.069093
268.794	-36261.2	-14504.1	9.81473	-0.20002	-0.0320152	0.0733947
268.811	-36261.1	-14504.1	9.81125	-0.19993	-0.0238936	0.0773546
268.828	-36260.9	-14504.2	9.80782	-0.200281	-0.0152924	0.0799454
268.845	-36260.8	-14504.2	9.80454	-0.198044	-0.0092192	0.0815566
268.862	-36260.6	-14504.3	9.80104	-0.194393	-0.0018607	0.0810564
268.879	-36260.5	-14504.3	9.79763	-0.190708	0.00279874	0.0797666
268.896	-36260.3	-14504.4	9.79434	-0.189835	0.00351504	0.079307
268.913	-36260.2	-14504.4	9.79083	-0.190035	0.0030923	0.08099
268.93	-36260	-14504.5	9.78744	-0.189991	0.00568518	0.0842478
268.947	-36259.8	-14504.6	9.78414	-0.190003	0.00950505	0.0867355
268.964	-36259.7	-14504.6	9.78062	-0.19	0.0100885	0.0881208
268.981	-36259.5	-14504.7	9.77724	-0.19	0.00997731	0.0882642
268.998	-36259.4	-14504.7	9.77394	-0.19	0.0100017	0.0882277
269.015	-36259.2	-14504.8	9.77041	-0.19	0.0100113	0.0882366
269.032	-36259	-14504.8	9.76705	-0.19	0.00995238	0.088235
269.049	-36258.9	-14504.9	9.76374	-0.19	0.0101792	0.0882353
269.066	-36258.8	-14504.9	9.7602	-0.19	0.0068921	0.0882354
269.083	-36258.6	-14505	9.75687	-0.19	0.00355035	0.0882349
269.1	-36258.4	-14505.1	9.75333	-0.19	0	0.0882353
269.117	-36258.3	-14505.1	9.75	-0.19	0	0.0882353
269.134	-36258.1	-14505.2	9.74667	-0.19	0	0.0882353
269.151	-36258	-14505.2	9.74333	-0.19	0	0.087146
269.168	-36257.8	-14505.3	9.73993	-0.19	-5.15776e-07	0.0847869
269.185	-36257.6	-14505.3	9.73992	-0.19	1.37887e-07	0.0815308
269.202	-36257.5	-14505.4	9.73643	-0.19	-3.57714e-08	0.0794254
269.219	-36257.3	-14505.4	9.73294	-0.19	1.77517e-08	0.0783835
269.236	-36257.2	-14505.5	9.72961	-0.19	-4.74365e-09	0.0784442
269.253	-36257	-14505.6	9.72626	-0.19	1.22261e-09	0.0784281
269.27	-36256.9	-14505.6	9.72273	-0.19	-4.55175e-10	0.0784326
269.287	-36256.7	-14505.7	9.71942	-0.19	1.21574e-10	0.078431
269.304	-36256.6	-14505.7	9.71605	-0.19	-3.11028e-11	0.0784315
269.321	-36256.4	-14505.8	9.71253	-0.19	1.02962e-11	0.0784313
269.338	-36256.2	-14505.8	9.70923	-0.19	-2.7486e-12	0.0784314
269.355	-36256.1	-14505.9	9.70584	-0.19	6.97248e-13	0.0784313
269.372	-36255.9	-14505.9	9.70233	-0.19	-2.16468e-13	0.0784316
269.389	-36255.8	-14506	9.69902	-0.190001	5.77523e-14	0.0784304
269.406	-36255.6	-14506.1	9.69569	-0.189997	-1.45074e-14	0.078435
269.423	-36255.5	-14506.1	9.69188	-0.190014	4.32554e-15	0.0784149
269.44	-36255.3	-14506.2	9.68995	-0.189946	-1.15324e-15	0.0784934
269.457	-36255.2	-14506.2	9.68908	-0.190195	2.86289e-16	0.0781478
269.474	-36255.1	-14506.3	9.68519	-0.188918	-8.25882e-17	0.0766179
269.491	-36254.9	-14506.3	9.68191	-0.1852	2.0232e-17	0.0737459
269.508	-36254.7	-14506.4	9.6784	-0.18151	-5.75104e-18	0.0706781
269.525	-36254.5	-14506.4	9.67513	-0.179731	1.53238e-18	0.0690643
269.542	-36254.4	-14506.5	9.67166	-0.18006	-3.7454e-19	0.0685652
269.559	-36254.2	-14506.5	9.66822	-0.180003	1.26807e-19	0.0686281
269.576	-36254.1	-14506.6	9.6649	-0.179924	-1.15894e-19	0.0686901
269.593	-36253.9	-14506.7	9.6616	-0.180302	3.36769e-19	0.0682146
269.61	-36253.8	-14506.7	9.6581	-0.178342	-1.16017e-18	0.0664549
269.627	-36253.6	-14506.8	9.65479	-0.17464	4.72916e-18	0.0634588
269.644	-36253.4	-14506.8	9.65101	-0.171338	-1.77491e-17	0.0602636
269.661	-36253.3	-14506.9	9.65007	-0.168178	6.12013e-17	0.0562196
269.678	-36253.1	-14506.9	9.64807	-0.162504	-2.46446e-16	0.0510799
269.695	-36253	-14507	9.64456	-0.155784	9.24341e-16	0.0447793
269.712	-36252.8	-14507	9.64073	-0.148405	-3.10014e-15	0.0387013
269.729	-36252.7	-14507.1	9.64008	-0.144476	1.23413e-14	0.0330377
269.746	-36252.5	-14507.2	9.63787	-0.138497	-4.62578e-14	0.0286944
269.763	-36252.4	-14507.2	9.63417	-0.134282	1.48997e-13	0.0223915
269.78	-36252.2	-14507.3	9.63056	-0.128155	-5.87357e-13	0.0157446
269.797	-36252.1	-14507.3	9.6298	-0.12396	2.20024e-12	0.00834178
269.814	-36251.9	-14507.4	9.63023	-0.120658	-6.64646e-12	0.00116885
269.831	-36251.7	-14507.4	9.62733	-0.117219	2.59797e-11	-0.00537983
269.848	-36251.6	-14507.5	9.62397	-0.113995	-9.7268e-11	-0.0119424
269.865	-36251.5	-14507.5	9.62028	-0.110271	2.61263e-10	-0.0179155
269.882	-36251.3	-14507.6	9.61988	-0.109884	-1.01369e-09	-0.0223909
269.899	-36251.1	-14507.7	9.6202	-0.110199	3.79342e-09	-0.0266978
269.916	-36251	-14507.7	9.61689	-0.106886	-7.64411e-09	-0.0313231
269.933	-36250.8	-14507.8	9.61374	-0.103734	5.48634e-08	-0.0355185
269.95	-36250.7	-14507.8	9.61024	-0.100239	-1.98194e-07	-0.0388338
269.967	-36250.5	-14507.9	9.60998	-0.0999702	3.98372e-07	-0.0422752
269.984	-36250.4	-14507.9	9.60998	-0.100008	-1.53535e-06	-0.0455858
270.001	-36250.2	-14508	9.6101	-0.0999979	5.74302e-06	-0.0478297
270.018	-36250.1	-14508	9.60667	-0.1	1.31602e-15	-0.0490196
270.035	-36249.9	-14508.1	9.60333	-0.1	0	-0.0490196
270.052	-36249.8	-14508.1	9.6	-0.1	-0.00333333	-0.0490196
270.069	-36249.6	-14508.2	9.60002	-0.0999998	-0.00675569	-0.047832
270.086	-36249.4	-14508.3	9.60003	-0.100001	-0.0066519	-0.0455772
270.103	-36249.3	-14508.3	9.59988	-0.0999977	-0.00663672	-0.0423076
270.12	-36249.2	-14508.4	9.59624	-0.100018	-0.00695298	-0.0401228
270.137	-36249	-14508.4	9.59289	-0.0999309	-0.0102036	-0.0391352
270.154	-36248.8	-14508.5	9.58985	-0.100264	-0.00994293	-0.0378574
270.171	-36248.7	-14508.5	9.59003	-0.103969	-0.010048	-0.0339977
270.188	-36248.5	-14508.6	9.59009	-0.107334	-0.00988635	-0.0283838
270.205	-36248.4	-14508.6	9.58958	-0.110206	-0.0104261	-0.0231818
270.222	-36248.2	-14508.7	9.58583	-0.109932	-0.0141679	-0.0202426
270.239	-36248.1	-14508.7	9.58243	-0.110018	-0.0175638	-0.0196055
270.256	-36247.9	-14508.8	9.57977	-0.109995	-0.0202392	-0.019454
270.273	-36247.8	-14508.8	9.58002	-0.110001	-0.0199287	-0.0179985
270.29	-36247.6	-14508.9	9.58017	-0.11	-0.0200077	-0.0154154
270.307	-36247.5	-14509	9.57921	-0.11	-0.0200399	-0.0122542
270.324	-36247.3	-14509	9.57544	-0.11	-0.0197996	-0.0103643
270.341	-36247.1	-14509.1	9.57199	-0.11	-0.0209073	-0.00973319
270.358	-36247	-14509.1	9.56968	-0.11	-0.0245444	-0.00982149
270.375	-36246.8	-14509.2	9.57031	-0.11	-0.0284976	-0.00979883
270.392	-36246.7	-14509.2	9.56889	-0.11	-0.0291905	-0.00980528
270.409	-36246.5	-14509.3	9.56521	-0.11	-0.0251327	-0.00980359
270.426	-36246.4	-14509.3	9.5615	-0.11	-0.021529	-0.00980402
270.443	-36246.2	-14509.4	9.55975	-0.11	-0.0197247	-0.0098039
270.46	-36246.1	-14509.4	9.56	-0.11	-0.0200663	-0.00980393
270.477	-36245.9	-14509.5	9.56025	-0.11	-0.0199814	-0.00980392
270.494	-36245.8	-14509.6	9.5585	-0.11	-0.0200049	-0.00980392
270.511	-36245.6	-14509.6	9.55479	-0.11	-0.0199988	-0.00980392
270.528	-36245.5	-14509.7	9.55111	-0.11	-0.0200003	-0.00980392
270.545	-36245.3	-14509.7	9.54969	-0.11	-0.0199999	-0.00980393
270.562	-36245.2	-14509.8	9.55032	-0.11	-0.02	-0.0098039
270.579	-36245	-14509.8	9.54801	-0.11	-0.02	-0.00980403
270.596	-36244.8	-14509.9	9.54456	-0.11	-0.0199999	-0.00980352
270.613	-36244.7	-14509.9	9.54079	-0.11	-0.0200004	-0.00980526
270.63	-36244.5	-14510	9.53983	-0.11	-0.0199984	-0.0097986
270.647	-36244.4	-14510	9.53998	-0.11	-0.0200059	-0.00982387
270.664	-36244.2	-14510.1	9.54023	-0.11	-0.0199809	-0.00973966
270.681	-36244.1	-14510.2	9.53757	-0.11	-0.0200751	-0.0105444
270.698	-36243.9	-14510.2	9.53416	-0.109999	-0.0197185	-0.0124059
270.715	-36243.8	-14510.3	9.53044	-0.110004	-0.0226383	-0.0157671
270.732	-36243.6	-14510.3	9.52984	-0.109985	-0.0260381	-0.0182078
270.749	-36243.5	-14510.4	9.53017	-0.110041	-0.0297349	-0.0195859
270.766	-36243.3	-14510.4	9.52711	-0.109841	-0.0300695	-0.0186814
270.783	-36243.2	-14510.5	9.52375	-0.112883	-0.0299814	-0.0175648
270.8	-36243	-14510.5	9.52025	-0.116278	-0.0300049	-0.0164034
270.817	-36242.9	-14510.6	9.51995	-0.119793	-0.0299994	-0.0163589
270.834	-36242.7	-14510.6	9.5201	-0.123142	-0.0300002	-0.0153235
270.851	-36242.6	-14510.7	9.51689	-0.126463	-0.03	-0.0142347
270.868	-36242.4	-14510.7	9.51333	-0.13	-0.03	-0.0130719
270.885	-36242.2	-14510.8	9.51	-0.133333	-0.03	-0.0130719
270.902	-36242.1	-14510.9	9.51	-0.136667	-0.03	-0.0119826
270.919	-36242	-14510.9	9.50989	-0.140106	-0.03	-0.0120144
270.936	-36241.8	-14511	9.50646	-0.139941	-0.03	-0.0131908
270.953	-36241.7	-14511	9.5031	-0.140129	-0.03	-0.0153303
270.97	-36241.5	-14511.1	9.49989	-0.143756	-0.0300001	-0.0150765
270.987	-36241.3	-14511.1	9.49978	-0.147126	-0.0299997	-0.0127697
271.004	-36241.2	-14511.2	9.49602	-0.150237	-0.0300017	-0.0105932
271.021	-36241	-14511.2	9.49264	-0.149943	-0.0299936	-0.00976289
271.038	-36240.9	-14511.3	9.48989	-0.149991	-0.0300238	-0.00978721
271.055	-36240.7	-14511.3	9.48963	-0.150091	-0.0299116	-0.0099183
271.072	-36240.6	-14511.4	9.48583	-0.149472	-0.0304926	-0.0112887
271.089	-36240.4	-14511.4	9.48237	-0.145811	-0.0343255	-0.0138545
271.106	-36240.3	-14511.5	9.47986	-0.142183	-0.0370874	-0.0171488
271.123	-36240.1	-14511.5	9.47936	-0.139741	-0.0359795	-0.0189609
271.14	-36240	-14511.6	9.47565	-0.140028	-0.0319398	-0.0196301
271.157	-36239.8	-14511.7	9.47217	-0.140146	-0.0305549	-0.0198127
271.174	-36239.7	-14511.7	9.46963	-0.139119	-0.0346244	-0.0213127
271.191	-36239.5	-14511.8	9.47028	-0.135401	-0.0380123	-0.0240786
271.208	-36239.4	-14511.8	9.46887	-0.131727	-0.0405585	-0.0272285
271.225	-36239.2	-14511.9	9.4653	-0.129735	-0.0388014	-0.0289191
271.242	-36239	-14511.9	9.46168	-0.130012	-0.0353223	-0.0294232
271.259	-36238.9	-14512	9.45997	-0.130209	-0.0316672	-0.0297204
271.276	-36238.8	-14512	9.45876	-0.128693	-0.0296961	-0.0314374
271.293	-36238.6	-14512.1	9.45509	-0.125111	-0.0300758	-0.033847
271.31	-36238.5	-14512.1	9.45147	-0.121442	-0.0300001	-0.0351687
271.327	-36238.3	-14512.2	9.44963	-0.119713	-0.0299237	-0.0338484
271.344	-36238.1	-14512.2	9.45038	-0.120076	-0.0303056	-0.0314321
271.361	-36238	-14512.3	9.44831	-0.119982	-0.0283267	-0.0297392
271.378	-36237.8	-14512.4	9.4447	-0.120005	-0.0247025	-0.0293464
271.395	-36237.7	-14512.4	9.44112	-0.119999	-0.0211055	-0.0294291
271.412	-36237.6	-14512.4	9.43973	-0.12	-0.0197944	-0.0294078
271.429	-36237.4	-14512.5	9.44034	-0.12	-0.0200756	-0.0294129
271.446	-36237.2	-14512.6	9.43803	-0.12	-0.0199079	-0.0294115
271.463	-36237.1	-14512.6	9.43439	-0.12	-0.0202634	-0.0294118
271.48	-36236.9	-14512.7	9.43073	-0.12	-0.0177911	-0.0294117
271.497	-36236.8	-14512.7	9.42976	-0.12	-0.014369	-0.0294118
271.514	-36236.6	-14512.8	9.43027	-0.12	-0.0105834	-0.0294118
271.531	-36236.5	-14512.8	9.42756	-0.12	-0.00992593	-0.0294118
271.548	-36236.3	-14512.9	9.42417	-0.12	-0.00975921	-0.0294118
271.565	-36236.2	-14512.9	9.42044	-0.12	-0.0126264	-0.0294118
271.582	-36236	-14513	9.41983	-0.12	-0.0160561	-0.0294117
271.599	-36235.9	-14513	9.42027	-0.12	-0.0196192	-0.0294121
271.616	-36235.7	-14513.1	9.41712	-0.119999	-0.0200627	-0.029411
271.633	-36235.6	-14513.2	9.41375	-0.120003	-0.0199832	-0.0294149
271.65	-36235.4	-14513.2	9.41025	-0.119989	-0.0200044	-0.0294002
271.667	-36235.3	-14513.2	9.40995	-0.120023	-0.0199994	-0.0294351
271.684	-36235.1	-14513.3	9.4101	-0.119912	-0.0200002	-0.0284135
271.701	-36235	-14513.4	9.40689	-0.123108	-0.02	-0.0263216
271.718	-36234.8	-14513.4	9.40333	-0.126667	-0.02	-0.0228758
271.735	-36234.7	-14513.5	9.4	-0.13	-0.02	-0.0206972
271.752	-36234.5	-14513.5	9.4	-0.13	-0.02	-0.0196078
271.769	-36234.4	-14513.6	9.39989	-0.129978	-0.0200002	-0.0195853
271.786	-36234.2	-14513.6	9.39646	-0.130106	-0.0199994	-0.018424
271.803	-36234.1	-14513.7	9.3931	-0.133551	-0.0200023	-0.0161525
271.82	-36233.9	-14513.7	9.38988	-0.137138	-0.0199818	-0.0127395
271.837	-36233.8	-14513.8	9.38981	-0.140088	-0.0200691	-0.0106539
271.854	-36233.6	-14513.8	9.38622	-0.140224	-0.0197362	-0.00846632
271.871	-36233.5	-14513.9	9.38262	-0.143977	-0.0160309	-0.00598789
271.888	-36233.3	-14513.9	9.3799	-0.147356	-0.012666	-0.00280595
271.905	-36233.2	-14514	9.37963	-0.150109	-0.0097941	-0.000697064
271.922	-36233	-14514	9.37582	-0.150473	-0.0100689	0.00157206
271.939	-36232.8	-14514.1	9.3724	-0.154158	-0.00997896	0.0039794
271.956	-36232.7	-14514.1	9.36989	-0.157602	-0.0100152	0.007206
271.973	-36232.6	-14514.2	9.36935	-0.160308	-0.00994869	0.00916408
271.99	-36232.4	-14514.3	9.36566	-0.159918	-0.0101887	0.00987241
272.007	-36232.3	-14514.3	9.36211	-0.160021	-0.00920617	0.0097867
272.024	-36232.1	-14514.4	9.35988	-0.159994	-0.00544146	0.00980913
272.041	-36231.9	-14514.4	9.35919	-0.160002	-0.00199598	0.00980227
272.058	-36231.8	-14514.5	9.3554	-0.16	0.000334977	0.00980529
272.075	-36231.7	-14514.5	9.35167	-0.16	-0.000373884	0.00979935
272.092	-36231.5	-14514.6	9.34997	-0.16	0.00136954	0.0098208
272.109	-36231.4	-14514.6	9.34887	-0.16	0.00357728	0.00974302
272.126	-36231.2	-14514.7	9.34498	-0.16	0.00356462	0.0101754
272.143	-36231	-14514.7	9.34182	-0.16	0.00179842	0.0117308
272.16	-36230.9	-14514.8	9.3383	-0.16	-0.000314175	0.0147059
272.177	-36230.8	-14514.8	9.33498	-0.16	8.79552e-05	0.017681
272.194	-36230.6	-14514.9	9.33122	-0.16	-2.33909e-05	0.0192363
272.211	-36230.5	-14514.9	9.33004	-0.16	5.52244e-06	0.0196691
272.228	-36230.3	-14515	9.32831	-0.160002	-1.52798e-06	0.0195896
272.245	-36230.2	-14515	9.32475	-0.159994	4.05902e-07	0.0196174
272.262	-36230	-14515.1	9.32093	-0.160021	-9.33675e-08	0.0195893
272.279	-36229.9	-14515.2	9.32006	-0.159915	2.5595e-08	0.0196788
272.296	-36229.7	-14515.2	9.3181	-0.160319	-6.79047e-09	0.0190474
272.313	-36229.6	-14515.2	9.3144	-0.157848	1.50895e-09	0.0171574
272.33	-36229.4	-14515.3	9.31063	-0.15433	-4.10609e-10	0.0139972
272.347	-36229.3	-14515.4	9.31014	-0.150717	1.08765e-10	0.01141
272.364	-36229.1	-14515.4	9.30763	-0.149866	-2.30081e-11	0.00996835
272.381	-36229	-14515.5	9.30417	-0.150036	6.14813e-12	0.00976453
272.398	-36228.8	-14515.5	9.30037	-0.149993	-1.20927e-12	0.00981167
272.415	-36228.7	-14515.6	9.30011	-0.150002	3.2597e-13	0.00980183
272.432	-36228.5	-14515.6	9.29736	-0.149999	-8.72466e-14	0.00980448
272.449	-36228.4	-14515.7	9.29398	-0.15	2.30168e-14	0.00980377
272.466	-36228.2	-14515.7	9.29022	-0.15	-3.97393e-15	0.00980395
272.483	-36228.1	-14515.8	9.29011	-0.15	1.04851e-15	0.00980391
272.5	-36227.9	-14515.8	9.2869	-0.15	-1.34011e-16	0.00980392
272.517	-36227.8	-14515.9	9.28355	-0.15	3.59311e-17	0.00980392
272.534	-36227.6	-14515.9	9.28008	-0.15	-9.61281e-18	0.00980392
272.551	-36227.5	-14516	9.28007	-0.15	2.52019e-18	0.00980392
272.568	-36227.3	-14516	9.27667	-0.15	0	0.00980392
272.585	-36227.2	-14516.1	9.27333	-0.15	-9.61105e-30	0.00980392
272.602	-36227	-14516.1	9.27	-0.15	2.50787e-30	0.00980392
272.619	-36226.9	-14516.2	9.26992	-0.15	-1.09442e-20	0.00980392
272.636	-36226.7	-14516.2	9.26645	-0.15	2.92582e-21	0.00980392
272.653	-36226.6	-14516.3	9.2631	-0.15	-7.5903e-22	0.00980392
272.67	-36226.4	-14516.3	9.25988	-0.15	3.76671e-22	0.00980392
272.687	-36226.3	-14516.4	9.25981	-0.15	-1.00655e-22	0.00980392
272.704	-36226.1	-14516.4	9.25622	-0.15	2.59424e-23	0.00980392
272.721	-36226	-14516.5	9.25262	-0.15	-9.65832e-24	0.00980392
272.738	-36225.8	-14516.6	9.2499	-0.15	2.57968e-24	0.00980392
272.755	-36225.7	-14516.6	9.24963	-0.15	-6.59967e-25	0.00980392
272.772	-36225.6	-14516.7	9.24582	-0.15	2.18475e-25	0.00980392
272.789	-36225.4	-14516.7	9.2424	-0.15	-5.83222e-26	0.00980392
272.806	-36225.3	-14516.8	9.23989	-0.15	1.47948e-26	0.00980392
272.823	-36225.1	-14516.8	9.23935	-0.15	-4.59321e-27	0.00980392
272.84	-36224.9	-14516.9	9.23566	-0.15	1.22544e-27	0.00980392
272.857	-36224.8	-14516.9	9.23211	-0.15	-3.07832e-28	0.00980392
272.874	-36224.7	-14517	9.22988	-0.15	9.17834e-29	0.00980392
272.891	-36224.5	-14517	9.22919	-0.15	-2.44711e-29	0.00980393
272.908	-36224.4	-14517.1	9.2254	-0.15	6.07704e-30	0.0098039
272.925	-36224.2	-14517.1	9.22167	-0.15	-1.7624e-30	0.00980401
272.942	-36224.1	-14517.2	9.21998	-0.15	4.69538e-31	0.0098036
272.959	-36223.9	-14517.2	9.21885	-0.15	-1.15024e-31	0.00980509
272.976	-36223.8	-14517.3	9.21507	-0.15	3.26939e-32	0.00979897
272.993	-36223.6	-14517.3	9.21146	-0.15	-8.703e-33	0.00982256
273.01	-36223.5	-14517.4	9.21	-0.15	2.09712e-33	0.00973735
273.027	-36223.3	-14517.4	9.20854	-0.15	-5.87102e-34	0.0102418
273.044	-36223.2	-14517.5	9.20493	-0.15	1.56134e-34	0.011855
273.061	-36223	-14517.5	9.20115	-0.150001	-3.68623e-35	0.0149198
273.078	-36222.9	-14517.6	9.20002	-0.149995	1.01993e-35	0.0178051
273.095	-36222.7	-14517.6	9.19833	-0.15002	-2.7094e-36	0.0192783
273.112	-36222.6	-14517.7	9.1946	-0.14993	6.23229e-37	0.0197327
273.129	-36222.4	-14517.8	9.19081	-0.150281	-1.70847e-37	0.0190109
273.146	-36222.3	-14517.8	9.19012	-0.148044	4.53264e-38	0.0172969
273.163	-36222.2	-14517.8	9.18789	-0.144393	-1.00723e-38	0.0140634
273.18	-36222	-14517.9	9.18434	-0.140708	2.74083e-39	0.0113889
273.197	-36221.8	-14518	9.18065	-0.139835	-7.26049e-40	0.0100005
273.214	-36221.7	-14518	9.18011	-0.140035	1.53718e-40	0.00976818
273.231	-36221.5	-14518.1	9.1776	-0.139991	-4.15843e-41	0.00981359
273.248	-36221.4	-14518.1	9.17415	-0.140003	1.09957e-41	0.00980136
273.265	-36221.3	-14518.2	9.17044	-0.14	-2.16258e-42	0.00980442
273.282	-36221.1	-14518.2	9.16983	-0.14	5.82347e-43	0.00980379
273.299	-36221	-14518.3	9.17027	-0.14	-1.53642e-43	0.00980396
273.316	-36220.8	-14518.3	9.16712	-0.14	2.65578e-44	0.00980392
273.333	-36220.7	-14518.4	9.16376	-0.14	-7.12699e-45	0.00980392
273.35	-36220.5	-14518.4	9.16019	-0.14	1.87513e-45	0.00980392
273.367	-36220.4	-14518.5	9.16006	-0.14	-2.39637e-46	0.00980392
273.384	-36220.2	-14518.5	9.15689	-0.14	6.41593e-47	0.00980392
273.401	-36220.1	-14518.6	9.15356	-0.14	-1.68206e-47	0.00980392
273.418	-36219.9	-14518.6	9.15	-0.14	0	0.00980392
273.435	-36219.8	-14518.7	9.15	-0.14	0	0.00980392
273.452	-36219.7	-14518.7	9.14667	-0.14	0	0.00980392
273.469	-36219.5	-14518.8	9.1431	-0.14	7.30454e-50	0.00980392
273.486	-36219.3	-14518.8	9.13994	-0.14	-1.95279e-50	0.00980392
273.503	-36219.2	-14518.9	9.1399	-0.14	5.06603e-51	0.00980392
273.52	-36219.1	-14518.9	9.13623	-0.14	-2.51404e-51	0.00980392
273.537	-36218.9	-14519	9.13288	-0.14	6.71808e-52	0.00980392
273.554	-36218.8	-14519	9.12991	-0.14	-1.73149e-52	0.00980392
273.571	-36218.6	-14519.1	9.12968	-0.14	6.44631e-53	0.00980392
273.588	-36218.5	-14519.1	9.12604	-0.14	-1.72177e-53	0.00980392
273.605	-36218.3	-14519.2	9.12265	-0.14	4.40485e-54	0.00980392
273.622	-36218.2	-14519.2	9.11968	-0.14	-1.45818e-54	0.00980392
273.639	-36218	-14519.3	9.12022	-0.14	3.89263e-55	0.00980392
273.656	-36217.9	-14519.3	9.11938	-0.14	-9.8746e-56	0.00980392
273.673	-36217.7	-14519.4	9.11566	-0.14	3.06567e-56	0.00980392
273.69	-36217.6	-14519.4	9.11216	-0.14	-8.17903e-57	0.00980392
273.707	-36217.5	-14519.5	9.10991	-0.14	2.05458e-57	0.00980392
273.724	-36217.3	-14519.5	9.10917	-0.14	-6.12595e-58	0.00980392
273.741	-36217.1	-14519.6	9.10548	-0.14	1.63329e-58	0.00980392
273.758	-36217	-14519.6	9.10186	-0.14	-4.05603e-59	0.00980392
273.775	-36216.9	-14519.7	9.09991	-0.14	1.17629e-59	0.00980392
273.792	-36216.7	-14519.8	9.099	-0.14	-3.13386e-60	0.00980392
273.809	-36216.6	-14519.8	9.09518	-0.14	7.67713e-61	0.00980392
273.826	-36216.4	-14519.9	9.09153	-0.14	-2.18211e-61	0.00980392
273.843	-36216.3	-14519.9	9.08966	-0.14	5.80869e-62	0.00980394
273.86	-36216.1	-14520	9.09032	-0.14	-1.39969e-62	0.00980385
273.877	-36216	-14520	9.08845	-0.14	3.91853e-63	0.00980421
273.894	-36215.8	-14520.1	9.08495	-0.14	-1.0421e-63	0.00980286
273.911	-36215.7	-14520.1	9.08115	-0.14	2.46032e-64	0.00980767
273.928	-36215.5	-14520.2	9.08002	-0.14	-6.80734e-65	0.00978863
273.945	-36215.4	-14520.2	9.07833	-0.14	1.80835e-65	0.00986132
273.962	-36215.3	-14520.3	9.0746	-0.140001	-4.15965e-66	0.00907409
273.979	-36215.1	-14520.3	9.07081	-0.139995	1.14029e-66	0.00147363
273.996	-36215	-14520.4	9.07012	-0.14002	-3.02525e-67	-0.0208896
274.013	-36214.8	-14520.4	9.06789	-0.139932	6.72259e-68	-0.064266
274.03	-36214.7	-14520.5	9.06431	-0.14027	-1.82932e-68	-0.115777
274.047	-36214.5	-14520.5	9.06074	-0.137815	4.84591e-69	-0.167435
274.064	-36214.4	-14520.6	9.0598	-0.134188	-1.02597e-69	-0.229952
274.081	-36214.2	-14520.6	9.06028	-0.130535	2.77548e-70	-0.311226
274.098	-36214.1	-14520.7	9.05757	-0.12987	-7.33891e-71	-0.413649
274.115	-36214	-14520.7	9.054	-0.130026	1.44338e-71	-0.536288
274.132	-36213.8	-14520.8	9.05031	-0.129993	-3.88679e-72	-0.648013
274.149	-36213.7	-14520.8	9.05014	-0.130002	1.02546e-72	-0.742334
274.166	-36213.5	-14520.9	9.04714	-0.13	-1.77256e-73	-0.830867
274.183	-36213.3	-14520.9	9.04374	-0.13	4.7568e-74	-0.914149
274.2	-36213.2	-14521	9.04025	-0.13	-1.25153e-74	-0.996574
274.217	-36213.1	-14521	9.03995	-0.13	1.59942e-75	-1.08041
274.234	-36212.9	-14521.1	9.0401	-0.13	-4.28222e-76	-1.14889
274.251	-36212.8	-14521.1	9.03689	-0.13	1.12267e-76	-1.20794
274.268	-36212.7	-14521.2	9.03333	-0.13	1.60086e-87	-1.26471
274.285	-36212.5	-14521.2	9.03	-0.13	0	-1.31808
274.302	-36212.3	-14521.3	9.03	-0.13	0	-1.37037
274.319	-36212.2	-14521.3	9.02644	-0.13	-4.87531e-79	-1.42222
274.336	-36212	-14521.4	9.02312	-0.13	1.30336e-79	-1.46534
274.353	-36211.9	-14521.4	9.0199	-0.13	-3.38125e-80	-1.50571
274.37	-36211.8	-14521.5	9.0201	-0.13	1.67796e-80	-1.54716
274.387	-36211.6	-14521.5	9.01975	-0.13	-4.48382e-81	-1.58351
274.404	-36211.5	-14521.6	9.01624	-0.13	1.15542e-81	-1.61447
274.421	-36211.3	-14521.6	9.01262	-0.13	-4.28898e-82	-1.63866
274.438	-36211.2	-14521.7	9.0099	-0.13	1.09726e-82	-1.65516
274.455	-36211	-14521.7	9.00953	-0.13	-3.63237e-83	-1.66823
274.472	-36210.9	-14521.8	9.00584	-0.13	9.69669e-84	-1.67733
274.489	-36210.7	-14521.8	9.00241	-0.13	-2.45985e-84	-1.68451
274.506	-36210.6	-14521.9	8.99965	-0.13	7.63903e-85	-1.68992
274.523	-36210.5	-14521.9	9.00025	-0.13	-2.04624e-85	-1.69365
274.54	-36210.3	-14522	8.99927	-0.13	5.45924e-86	-1.6954
274.557	-36210.2	-14522	8.99561	-0.13	-1.37136e-86	-1.69621
274.574	-36210	-14522.1	8.99197	-0.13	4.08887e-87	-1.69567
274.591	-36209.9	-14522.1	8.98967	-0.13	-1.09014e-87	-1.69211
274.608	-36209.8	-14522.2	8.99026	-0.13	2.70625e-88	-1.68128
274.625	-36209.6	-14522.2	8.9889	-0.13	-7.80694e-89	-1.66326
274.642	-36209.4	-14522.3	8.9852	-0.13	1.91249e-89	-1.64257
274.659	-36209.3	-14522.3	8.98153	-0.13	-5.43597e-90	-1.62395
274.676	-36209.2	-14522.4	8.97966	-0.13	1.44704e-90	-1.6106
274.693	-36209	-14522.5	8.98031	-0.13	-3.48698e-91	-1.59995
274.71	-36208.9	-14522.5	8.97845	-0.13	9.76688e-92	-1.59168
274.727	-36208.7	-14522.5	8.97493	-0.13	-2.61562e-92	-1.58461
274.744	-36208.6	-14522.6	8.97123	-0.13	6.956e-93	-1.57881
274.761	-36208.5	-14522.6	8.97004	-0.13	-1.64227e-93	-1.57311
274.778	-36208.3	-14522.7	8.96831	-0.13	4.54391e-94	-1.56818
274.795	-36208.2	-14522.8	8.96472	-0.13	-1.20708e-94	-1.56374
274.812	-36208	-14522.8	8.96103	-0.13	2.77657e-95	-1.5606
274.829	-36207.9	-14522.8	8.95969	-0.13	-7.61145e-96	-1.55849
274.846	-36207.7	-14522.9	8.96038	-0.13	2.01935e-96	-1.55646
274.863	-36207.6	-14522.9	8.95784	-0.13	-4.48734e-97	-1.55327
274.88	-36207.4	-14523	8.95433	-0.13	1.22108e-97	-1.55067
274.897	-36207.3	-14523	8.95074	-0.129999	-3.23465e-98	-1.54858
274.914	-36207.2	-14523.1	8.9498	-0.130003	6.84834e-99	-1.54638
274.931	-36207	-14523.2	8.95028	-0.129988	-1.85264e-99	-1.54322
274.948	-36206.9	-14523.2	8.94757	-0.130046	4.89873e-100	-1.54074
274.965	-36206.7	-14523.2	8.944	-0.129862	-9.63458e-101	-1.53807
274.982	-36206.6	-14523.3	8.94031	-0.134261	2.59443e-101	-1.52736
274.999	-36206.4	-14523.4	8.94015	-0.159103	-6.84496e-102	-1.49972
275.016	-36206.3	-14523.4	8.93712	-0.212745	1.18319e-102	-1.44982
275.033	-36206.1	-14523.5	8.93385	-0.270901	-3.17517e-103	-1.39704
275.05	-36206	-14523.5	8.92754	-0.314494	8.35394e-104	-1.34536
275.067	-36205.9	-14523.5	8.92041	-0.372547	-1.06761e-104	-1.28211
275.084	-36205.7	-14523.6	8.9137	-0.454221	2.85836e-105	-1.19743
275.101	-36205.6	-14523.7	8.90716	-0.568952	-7.49297e-106	-1.08887
275.118	-36205.4	-14523.7	8.89667	-0.703333	-1.06663e-116	-0.962963
275.135	-36205.3	-14523.8	8.88333	-0.816667	0	-0.850763
275.152	-36205.1	-14523.8	8.86563	-0.911707	-1.21477e-107	-0.742263
275.169	-36205	-14523.9	8.84903	-0.991325	3.25443e-108	-0.642186
275.186	-36204.9	-14523.9	8.83238	-1.07518	-8.70039e-109	-0.538635
275.203	-36204.7	-14524	8.81555	-1.16526	2.2571e-109	-0.43731
275.22	-36204.6	-14524	8.79396	-1.24913	-1.12009e-109	-0.337793
275.237	-36204.4	-14524.1	8.77061	-1.3171	2.99314e-110	-0.255438
275.254	-36204.3	-14524.1	8.74713	-1.37329	-7.71438e-111	-0.175546
275.271	-36204.2	-14524.1	8.72238	-1.42957	2.87206e-111	-0.0938353
275.288	-36204	-14524.2	8.69942	-1.48309	-7.67109e-112	-0.0169345
275.305	-36203.9	-14524.2	8.67521	-1.53991	1.96252e-112	0.0658245
275.322	-36203.8	-14524.3	8.64699	-1.59101	-6.4967e-113	0.163431
275.339	-36203.6	-14524.4	8.61982	-1.6327	1.73431e-113	0.271391
275.356	-36203.5	-14524.4	8.58992	-1.67319	-4.39949e-114	0.391106
275.373	-36203.3	-14524.4	8.56113	-1.71561	1.36587e-114	0.511105
275.39	-36203.2	-14524.5	8.53212	-1.75395	-3.64405e-115	0.606401
275.407	-36203.1	-14524.5	8.50435	-1.78485	9.15387e-116	0.683433
275.424	-36202.9	-14524.6	8.4724	-1.8066	-2.72933e-116	0.742888
275.441	-36202.8	-14524.6	8.44299	-1.82161	7.27687e-117	0.784817
275.458	-36202.7	-14524.7	8.41204	-1.83417	-1.80711e-117	0.818151
275.475	-36202.5	-14524.7	8.38103	-1.84298	5.24077e-118	0.844251
275.492	-36202.4	-14524.8	8.34986	-1.84957	-1.39625e-118	0.863329
275.509	-36202.3	-14524.8	8.31659	-1.85501	3.42043e-119	0.878763
275.526	-36202.1	-14524.9	8.28564	-1.85843	-9.72206e-120	0.889836
275.543	-36202	-14524.9	8.25644	-1.86031	2.58798e-120	0.895978
275.56	-36201.9	-14525	8.22333	-1.85985	-6.23613e-121	0.900572
275.577	-36201.7	-14525	8.19022	-1.86035	1.74584e-121	0.902941
275.594	-36201.6	-14525.1	8.16103	-1.85776	-4.64291e-122	0.901825
275.611	-36201.5	-14525.1	8.13008	-1.84508	1.09616e-122	0.892208
275.628	-36201.3	-14525.1	8.09678	-1.82289	-3.03291e-123	0.875049
275.645	-36201.2	-14525.2	8.06573	-1.80126	8.05684e-124	0.855397
275.662	-36201.1	-14525.2	8.03429	-1.78223	-1.85327e-124	0.837423
275.679	-36200.9	-14525.3	8.00594	-1.7698	5.0804e-125	0.824599
275.696	-36200.8	-14525.3	7.97776	-1.76008	-1.34785e-125	0.816774
275.713	-36200.7	-14525.4	7.94591	-1.75186	2.99515e-126	0.811748
275.73	-36200.6	-14525.4	7.91544	-1.74541	-8.15029e-127	0.807375
275.747	-36200.4	-14525.5	7.88531	-1.73827	2.15902e-127	0.80305
275.764	-36200.3	-14525.5	7.85681	-1.73434	-4.57105e-128	0.798937
275.781	-36200.2	-14525.5	7.82676	-1.72812	1.23658e-128	0.79962
275.798	-36200	-14525.6	7.79998	-1.72405	-3.26975e-129	0.805941
275.815	-36199.9	-14525.6	7.76876	-1.7204	6.43078e-130	0.817893
275.832	-36199.8	-14525.7	7.74142	-1.7201	-1.7317e-130	0.83099
275.849	-36199.7	-14525.7	7.71197	-1.71738	4.56879e-131	0.845524
275.866	-36199.6	-14525.8	7.68336	-1.71378	-7.8974e-132	0.866212
275.883	-36199.4	-14525.8	7.65353	-1.71019	2.11932e-132	0.897493
275.9	-36199.3	-14525.9	7.62367	-1.71012	-5.57599e-133	0.94226
275.917	-36199.2	-14525.9	7.59176	-1.7069	7.12598e-134	1.00575
275.934	-36199.1	-14525.9	7.56484	-1.70354	-1.90788e-134	1.07627
275.951	-36198.9	-14526	7.53828	-1.70011	5.00188e-135	1.1551
275.968	-36198.8	-14526	7.51	-1.7	0	1.24292
275.985	-36198.7	-14526.1	7.48	-1.7	0	1.32026
276.002	-36198.6	-14526.1	7.45	-1.69667	0	1.38235
276.019	-36198.5	-14526.1	7.42172	-1.69311	-2.17212e-137	1.43045
276.036	-36198.4	-14526.2	7.39515	-1.6899	5.80694e-138	1.46236
276.053	-36198.2	-14526.2	7.36825	-1.69005	-1.50643e-138	1.48473
276.07	-36198.1	-14526.3	7.33622	-1.68975	7.47287e-139	1.49778
276.087	-36198	-14526.3	7.30688	-1.68626	-1.98621e-139	1.50238
276.104	-36197.9	-14526.4	7.27974	-1.68284	4.71952e-140	1.50204
276.121	-36197.8	-14526.4	7.24829	-1.67996	5.66859e-141	1.49914
276.138	-36197.6	-14526.4	7.22166	-1.67924	-8.90221e-140	1.49026
276.155	-36197.5	-14526.5	7.19144	-1.66682	3.48292e-139	1.47182
276.172	-36197.4	-14526.5	7.16364	-1.64444	-1.77713e-138	1.4425
276.189	-36197.3	-14526.6	7.13716	-1.62145	6.72239e-138	1.41108
276.206	-36197.2	-14526.6	7.11005	-1.60307	-2.485e-137	1.38038
276.223	-36197.1	-14526.6	7.08196	-1.5888	1.17373e-136	1.34992
276.24	-36196.9	-14526.7	7.05564	-1.57139	-4.43082e-136	1.32118
276.257	-36196.9	-14526.7	7.02839	-1.54896	1.62828e-135	1.2864
276.274	-36196.7	-14526.8	7.00032	-1.51972	-7.32747e-135	1.24814
276.291	-36196.6	-14526.8	6.9744	-1.49631	2.69767e-134	1.20871
276.308	-36196.5	-14526.8	6.95029	-1.46979	-1.17351e-133	1.16438
276.325	-36196.4	-14526.9	6.92712	-1.42025	4.41773e-133	1.11142
276.342	-36196.3	-14526.9	6.90359	-1.34634	-1.64974e-132	1.0465
276.359	-36196.2	-14527	6.88102	-1.25543	5.95912e-132	0.975898
276.376	-36196.1	-14527	6.86048	-1.17579	-2.52395e-131	0.913124
276.393	-36196	-14527	6.84079	-1.11821	9.49062e-131	0.868529
276.41	-36195.9	-14527.1	6.81976	-1.07386	-3.39004e-130	0.834996
276.427	-36195.7	-14527.1	6.80077	-1.0398	1.40686e-129	0.811032
276.444	-36195.6	-14527.1	6.7847	-1.01358	-5.28503e-129	0.795201
276.461	-36195.5	-14527.2	6.76733	-0.993296	1.85939e-128	0.785065
276.478	-36195.4	-14527.2	6.74983	-0.978741	-7.59017e-128	0.778608
276.495	-36195.3	-14527.3	6.7353	-0.964997	2.84895e-127	0.774729
276.512	-36195.2	-14527.3	6.72197	-0.955491	-9.82365e-127	0.771202
276.529	-36195.1	-14527.3	6.70598	-0.948811	3.9558e-126	0.769407
276.546	-36195	-14527.4	6.68929	-0.944311	-1.4837e-125	0.767666
276.563	-36194.9	-14527.4	6.67187	-0.941091	4.97616e-125	0.766079
276.58	-36194.8	-14527.4	6.65478	-0.937595	-1.98095e-124	0.764954
276.597	-36194.7	-14527.5	6.63846	-0.934415	7.42502e-124	0.764648
276.614	-36194.6	-14527.5	6.62048	-0.930592	-2.39162e-123	0.764717
276.631	-36194.4	-14527.6	6.6066	-0.929849	9.4279e-123	0.764707
276.648	-36194.3	-14527.6	6.5905	-0.930056	-3.53169e-122	0.764689
276.665	-36194.2	-14527.6	6.57596	-0.929939	1.06685e-121	0.764761
276.682	-36194.1	-14527.7	6.5594	-0.930212	-4.1701e-121	0.763883
276.699	-36194	-14527.7	6.54594	-0.927353	1.56129e-120	0.761945
276.716	-36193.9	-14527.7	6.52862	-0.923765	-4.19364e-120	0.758555
276.733	-36193.8	-14527.8	6.51494	-0.92025	1.62711e-119	0.756159
276.75	-36193.7	-14527.8	6.49877	-0.919878	-6.08897e-119	0.755045
276.767	-36193.6	-14527.8	6.48103	-0.920132	1.22699e-118	0.752938
276.784	-36193.5	-14527.9	6.46424	-0.91396	-4.72964e-118	0.746765
276.801	-36193.4	-14527.9	6.45	-0.9	-1.08607e-127	0.734205
276.818	-36193.3	-14528	6.43667	-0.883333	4.16272e-127	0.720044
276.835	-36193.2	-14528	6.42333	-0.87	-1.55648e-126	0.704793
276.852	-36193.1	-14528	6.40667	-0.853333	5.80965e-126	0.687364
276.869	-36193	-14528.1	6.39255	-0.828318	-4.07377e-115	0.661631
276.886	-36192.9	-14528.1	6.37922	-0.79429	1.55385e-114	0.626125
276.903	-36192.8	-14528.1	6.36586	-0.742975	-5.80368e-114	0.576
276.92	-36192.7	-14528.2	6.35159	-0.671099	4.54131e-113	0.507866
276.937	-36192.6	-14528.2	6.33892	-0.594102	-1.72606e-112	0.433152
276.954	-36192.5	-14528.3	6.33259	-0.50907	6.43195e-112	0.350199
276.971	-36192.4	-14528.3	6.32545	-0.413954	-3.721e-111	0.26172
276.988	-36192.3	-14528.3	6.31875	-0.33368	1.41037e-110	0.185985
277.005	-36192.2	-14528.4	6.31251	-0.270141	-5.23748e-110	0.123812
277.022	-36192.1	-14528.4	6.30925	-0.223549	2.66301e-109	0.0752837
277.039	-36192	-14528.4	6.30593	-0.190076	-1.00712e-108	0.0436685
277.056	-36191.9	-14528.5	6.30234	-0.169293	3.72284e-108	0.0218534
277.073	-36191.8	-14528.5	6.29986	-0.157418	-1.75839e-107	0.0090923
277.09	-36191.6	-14528.5	6.29937	-0.152078	6.63792e-107	0.00303241
277.107	-36191.6	-14528.6	6.2956	-0.149646	-2.43937e-106	0.000773018
277.124	-36191.5	-14528.6	6.2919	-0.150824	1.09775e-105	0.00185472
277.141	-36191.4	-14528.6	6.28994	-0.155197	-4.13768e-105	0.0063199
277.158	-36191.3	-14528.7	6.28909	-0.163582	1.50938e-104	0.0138594
277.175	-36191.2	-14528.7	6.28517	-0.174031	-6.56181e-104	0.0242768
277.192	-36191	-14528.8	6.28201	-0.185124	2.47012e-103	0.0370073
277.209	-36191	-14528.8	6.27854	-0.199152	-8.92757e-103	0.0528845
277.226	-36190.9	-14528.8	6.27507	-0.213362	3.78137e-102	0.0691516
277.243	-36190.7	-14528.9	6.27182	-0.224576	-1.42188e-101	0.0824644
277.26	-36190.7	-14528.9	6.26823	-0.236502	5.07895e-101	0.0952238
277.277	-36190.6	-14528.9	6.2653	-0.249979	-2.10775e-100	0.108737
277.294	-36190.4	-14529	6.25946	-0.26647	7.46071e-100	0.122574
277.311	-36190.4	-14529	6.25475	-0.278492	-3.04676e-99	0.13288
277.328	-36190.2	-14529	6.24934	-0.28097	1.14362e-98	0.135388
277.345	-36190.2	-14529.1	6.2448	-0.275126	-4.26981e-98	0.130241
277.362	-36190.1	-14529.1	6.23917	-0.261688	1.47175e-97	0.11915
277.379	-36190	-14529.1	6.23419	-0.248019	-5.92629e-97	0.105786
277.396	-36189.8	-14529.2	6.23128	-0.234506	2.22276e-96	0.0935043
277.413	-36189.8	-14529.2	6.22768	-0.222937	-7.45491e-96	0.0816931
277.43	-36189.7	-14529.2	6.22431	-0.212957	2.96771e-95	0.0714205
277.447	-36189.6	-14529.3	6.22098	-0.2029	-1.11236e-94	0.0617361
277.464	-36189.5	-14529.3	6.21767	-0.193089	4.15267e-94	0.0518771
277.481	-36189.3	-14529.4	6.21415	-0.182217	-1.3372e-93	0.0423801
277.498	-36189.2	-14529.4	6.2108	-0.174849	5.27124e-93	0.0342898
277.515	-36189.2	-14529.4	6.20727	-0.167717	-1.59781e-92	0.0281638
277.532	-36189.1	-14529.5	6.20399	-0.163872	6.24692e-92	0.0234709
277.549	-36189	-14529.5	6.20032	-0.160346	-2.33889e-91	0.0210462
277.566	-36188.9	-14529.5	6.20009	-0.160089	6.28228e-91	0.0187774
277.583	-36188.8	-14529.6	6.19712	-0.157125	-2.43749e-90	0.0166641
277.6	-36188.7	-14529.6	6.19377	-0.153759	9.12159e-90	0.0133951
277.617	-36188.6	-14529.6	6.1901	-0.150122	-1.83809e-89	0.0119886
277.634	-36188.5	-14529.7	6.19006	-0.149967	7.08525e-89	0.0129307
277.651	-36188.4	-14529.7	6.1869	-0.150009	-2.65028e-88	0.0161524
277.668	-36188.3	-14529.7	6.18333	-0.15	0	0.0185185
277.685	-36188.2	-14529.8	6.18	-0.15	0	0.0196078
277.702	-36188.1	-14529.8	6.18	-0.15	0	0.0196078
277.719	-36188	-14529.8	6.17643	-0.15	6.10296e-86	0.0196095
277.736	-36187.9	-14529.9	6.17315	-0.15	-2.32787e-85	0.0196074
277.753	-36187.8	-14529.9	6.16979	-0.15	8.69464e-85	0.019608
277.77	-36187.7	-14529.9	6.16628	-0.15	-6.80345e-84	0.0196078
277.787	-36187.6	-14530	6.16286	-0.15	2.58586e-83	0.0196079
277.804	-36187.5	-14530	6.15991	-0.15	-9.63588e-83	0.0196078
277.821	-36187.4	-14530	6.15967	-0.15	5.57453e-82	0.0196078
277.838	-36187.3	-14530.1	6.15605	-0.15	-2.11291e-81	0.0196078
277.855	-36187.2	-14530.1	6.15261	-0.15	7.8464e-81	0.0196078
277.872	-36187.1	-14530.1	6.14985	-0.15	-3.98952e-80	0.0196078
277.889	-36187	-14530.2	6.14954	-0.15	1.50879e-79	0.0196079
277.906	-36186.9	-14530.2	6.1458	-0.15	-5.57729e-79	0.0196077
277.923	-36186.8	-14530.3	6.14214	-0.15	2.6343e-78	0.0196086
277.94	-36186.7	-14530.3	6.13992	-0.15	-9.94444e-78	0.0196048
277.957	-36186.6	-14530.3	6.13927	-0.15	3.65449e-77	0.019619
277.974	-36186.5	-14530.4	6.13544	-0.15	-1.64456e-76	0.0195576
277.991	-36186.4	-14530.4	6.13193	-0.15	6.19877e-76	0.0198451
278.008	-36186.3	-14530.4	6.12993	-0.15	-2.26124e-75	0.0213669
278.025	-36186.2	-14530.5	6.12897	-0.15	9.83042e-75	0.0242403
278.042	-36186.1	-14530.5	6.12529	-0.15	-3.70056e-74	0.0271264
278.059	-36186	-14530.5	6.12162	-0.15	1.33746e-73	0.0292857
278.076	-36185.9	-14530.6	6.11994	-0.15	-5.66497e-73	0.0313873
278.093	-36185.8	-14530.6	6.11879	-0.15	2.13016e-72	0.0345313
278.11	-36185.7	-14530.6	6.11498	-0.150001	-7.6089e-72	0.039221
278.127	-36185.6	-14530.7	6.11132	-0.149995	3.15767e-71	0.0438766
278.144	-36185.5	-14530.7	6.10967	-0.15002	-1.18622e-70	0.0471268
278.161	-36185.4	-14530.7	6.11032	-0.149931	4.17338e-70	0.048662
278.178	-36185.3	-14530.8	6.10823	-0.15028	-1.70361e-69	0.0490933
278.195	-36185.2	-14530.8	6.10477	-0.14827	6.39444e-69	0.0489999
278.212	-36185.1	-14530.8	6.10093	-0.144597	-2.20491e-68	0.0490244
278.229	-36185	-14530.9	6.10006	-0.140893	8.87875e-68	0.049017
278.246	-36184.9	-14530.9	6.0981	-0.139802	-3.33014e-67	0.0490249
278.263	-36184.8	-14530.9	6.0944	-0.140044	1.11689e-66	0.0490028
278.28	-36184.7	-14531	6.09063	-0.139988	-4.44622e-66	0.0490864
278.297	-36184.6	-14531	6.09014	-0.140003	1.66654e-65	0.0483862
278.314	-36184.5	-14531	6.08764	-0.139999	-5.36796e-65	0.0464008
278.331	-36184.4	-14531.1	6.08415	-0.14	2.11608e-64	0.0432774
278.348	-36184.3	-14531.1	6.08048	-0.14	-7.92684e-64	0.0399923
278.365	-36184.2	-14531.1	6.08011	-0.14	2.39453e-63	0.0365689
278.382	-36184.2	-14531.2	6.07736	-0.14	-9.35974e-63	0.0331962
278.399	-36184	-14531.2	6.07398	-0.14	3.50429e-62	0.0307944
278.416	-36183.9	-14531.2	6.07022	-0.14	-9.41257e-62	0.0295231
278.433	-36183.9	-14531.3	6.07009	-0.14	3.65203e-61	0.0284841
278.45	-36183.7	-14531.3	6.06714	-0.14	-1.36666e-60	0.0264959
278.467	-36183.7	-14531.3	6.06355	-0.14	2.75396e-60	0.0230611
278.484	-36183.5	-14531.4	6.06011	-0.14	-1.06156e-59	0.0207907
278.501	-36183.5	-14531.4	6.05995	-0.14	3.97084e-59	0.0196367
278.518	-36183.4	-14531.5	6.06	-0.14	9.09922e-69	0.0196078
278.535	-36183.3	-14531.5	6.05667	-0.14	0	0.0196078
278.552	-36183.2	-14531.5	6.05333	-0.14	0	0.0196078
278.569	-36183.1	-14531.6	6.04993	-0.140002	-9.1439e-57	0.0196054
278.586	-36183	-14531.6	6.04992	-0.139992	3.48778e-56	0.0196166
278.603	-36182.9	-14531.6	6.04644	-0.140029	-1.30269e-55	0.0195751
278.62	-36182.8	-14531.7	6.04286	-0.139765	1.01934e-54	0.0183208
278.637	-36182.7	-14531.7	6.03991	-0.136252	-3.87432e-54	0.0159831
278.654	-36182.6	-14531.7	6.03978	-0.132872	1.44372e-53	0.0127323
278.671	-36182.5	-14531.8	6.03601	-0.129762	-8.35216e-53	0.0105867
278.688	-36182.4	-14531.8	6.03268	-0.130064	3.16571e-52	0.00984727
278.705	-36182.3	-14531.8	6.02977	-0.129984	-1.1756e-51	0.0112249
278.722	-36182.2	-14531.9	6.0302	-0.130005	5.97739e-51	0.0138169
278.739	-36182.1	-14531.9	6.02945	-0.129999	-2.26057e-50	0.0169784
278.756	-36182	-14531.9	6.02581	-0.13	8.35629e-50	0.0188834
278.773	-36181.9	-14532	6.0222	-0.13	-3.94689e-49	0.0196901
278.79	-36181.8	-14532	6.01968	-0.13	1.48995e-48	0.0195859
278.807	-36181.7	-14532	6.02024	-0.13	-5.47542e-48	0.0196134
278.824	-36181.6	-14532.1	6.01907	-0.13	2.464e-47	0.0196062
278.841	-36181.5	-14532.1	6.0155	-0.13	-9.28744e-47	0.0196083
278.858	-36181.4	-14532.1	6.01186	-0.13	3.38795e-46	0.0196077
278.875	-36181.3	-14532.2	6.00991	-0.13	-1.47286e-45	0.0196079
278.892	-36181.2	-14532.2	6.009	-0.13	5.54444e-45	0.0196078
278.909	-36181.1	-14532.2	6.00518	-0.13	-2.00388e-44	0.0196081
278.926	-36181	-14532.3	6.00153	-0.130001	8.48766e-44	0.0196066
278.943	-36180.9	-14532.3	5.99966	-0.129994	-3.19156e-43	0.0196125
278.96	-36180.8	-14532.3	6.00031	-0.13002	1.14002e-42	0.0195913
278.977	-36180.7	-14532.4	5.99845	-0.129918	-4.73106e-42	0.0196764
278.994	-36180.6	-14532.4	5.99493	-0.130309	1.77728e-41	0.0191888
279.011	-36180.6	-14532.4	5.99124	-0.128321	-6.25286e-41	0.0174528
279.028	-36180.5	-14532.5	5.98966	-0.124725	2.55247e-40	0.0143687
279.045	-36180.4	-14532.5	5.99039	-0.121021	-9.58061e-40	0.0117302
279.062	-36180.3	-14532.5	5.98807	-0.120087	3.30355e-39	0.00950472
279.079	-36180.2	-14532.6	5.98452	-0.117993	-1.33028e-38	0.00746776
279.096	-36180.1	-14532.6	5.98092	-0.114857	4.98946e-38	0.00386883
279.113	-36180	-14532.6	5.97976	-0.108648	-1.67341e-37	-0.000814975
279.13	-36179.9	-14532.7	5.98032	-0.104135	6.66165e-37	-0.00541957
279.147	-36179.8	-14532.7	5.9778	-0.100786	-2.49693e-36	-0.00825966
279.164	-36179.7	-14532.7	5.97419	-0.0997929	8.04266e-36	-0.00956627
279.181	-36179.6	-14532.8	5.97054	-0.100286	-3.17047e-35	-0.0105866
279.198	-36179.5	-14532.8	5.96986	-0.0975732	1.18766e-34	-0.0123951
279.215	-36179.4	-14532.8	5.97004	-0.0939823	-3.58766e-34	-0.0157681
279.232	-36179.3	-14532.9	5.96993	-0.090375	1.40234e-33	-0.018212
279.249	-36179.2	-14532.9	5.97024	-0.0899101	-5.25038e-33	-0.0195728
279.266	-36179.1	-14532.9	5.96713	-0.0900043	1.41026e-32	-0.0187133
279.283	-36179	-14533	5.96375	-0.0900424	-5.47174e-32	-0.0167051
279.3	-36178.9	-14533	5.96023	-0.0898261	2.04763e-31	-0.012545
279.317	-36178.8	-14533	5.95998	-0.0930991	-4.12618e-31	-0.00789611
279.334	-36178.7	-14533.1	5.95998	-0.096483	1.59051e-30	-0.00349222
279.351	-36178.6	-14533.1	5.9601	-0.0997925	-5.9494e-30	-0.000188956
279.368	-36178.6	-14533.1	5.95667	-0.103333	-1.36331e-39	0.00326797
279.385	-36178.4	-14533.2	5.95333	-0.106667	0	0.00653595
279.402	-36178.4	-14533.2	5.95	-0.11	-1.95354e-38	0.0087146
279.419	-36178.3	-14533.3	5.95005	-0.109948	1.37001e-27	0.00985898
279.436	-36178.2	-14533.3	5.94989	-0.110114	-5.22565e-27	0.0109796
279.453	-36178.1	-14533.3	5.94645	-0.113552	1.95179e-26	0.0132596
279.47	-36178	-14533.4	5.94288	-0.117121	-1.52725e-25	0.0166863
279.487	-36177.9	-14533.4	5.93983	-0.120157	5.80478e-25	0.0186986
279.504	-36177.8	-14533.4	5.9401	-0.119959	-2.16308e-24	0.0196493
279.521	-36177.7	-14533.4	5.9396	-0.120015	1.25138e-23	0.0195924
279.538	-36177.6	-14533.5	5.93606	-0.119996	-4.7431e-23	0.019612
279.555	-36177.5	-14533.5	5.93263	-0.120001	1.76138e-22	0.0196068
279.572	-36177.4	-14533.5	5.92973	-0.12	-8.95576e-22	0.0196082
279.589	-36177.3	-14533.6	5.93004	-0.12	3.38695e-21	0.0196077
279.606	-36177.2	-14533.6	5.93011	-0.12	-1.252e-20	0.019608
279.623	-36177.1	-14533.6	5.92929	-0.120001	5.91352e-20	0.019607
279.64	-36177	-14533.7	5.92566	-0.119996	-2.23235e-19	0.0196109
279.657	-36176.9	-14533.7	5.92217	-0.120013	8.20366e-19	0.0195968
279.674	-36176.8	-14533.7	5.91962	-0.11994	-3.69175e-18	0.0196578
279.691	-36176.8	-14533.8	5.92031	-0.120226	1.39151e-17	0.0193718
279.708	-36176.6	-14533.8	5.91898	-0.119	-5.07607e-17	0.0178443
279.725	-36176.5	-14533.9	5.91526	-0.115259	2.20675e-16	0.014995
279.742	-36176.4	-14533.9	5.91177	-0.111751	-8.30708e-16	0.0120156
279.759	-36176.4	-14533.9	5.90968	-0.109737	3.00236e-15	0.0102875
279.776	-36176.3	-14534	5.91033	-0.110075	-1.27168e-14	0.00972159
279.793	-36176.2	-14534	5.90869	-0.10998	4.78182e-14	0.00982581
279.81	-36176.1	-14534	5.905	-0.110005	-1.70806e-13	0.00979874
279.827	-36176	-14534	5.90131	-0.109999	7.08841e-13	0.00980498
279.844	-36175.9	-14534.1	5.89967	-0.11	-2.66285e-12	0.00980511
279.861	-36175.8	-14534.1	5.90032	-0.11	9.36849e-12	0.00979844
279.878	-36175.7	-14534.1	5.89823	-0.11	-3.82429e-11	0.00982663
279.895	-36175.6	-14534.2	5.89475	-0.11	1.43544e-10	0.00971859
279.912	-36175.5	-14534.2	5.89099	-0.11	-4.94962e-10	0.0103641
279.929	-36175.4	-14534.2	5.88979	-0.11	1.99312e-09	0.0121498
279.946	-36175.3	-14534.3	5.88998	-0.11	-7.47557e-09	0.0151964
279.963	-36175.2	-14534.3	5.89025	-0.11	2.50723e-08	0.0179634
279.98	-36175.1	-14534.4	5.8878	-0.11	-9.98097e-08	0.0194393
279.997	-36175	-14534.4	5.88436	-0.11	3.74108e-07	0.0195888
280.014	-36174.9	-14534.4	5.88062	-0.11	-1.20501e-06	0.0202541
280.031	-36174.9	-14534.5	5.87978	-0.11	4.75023e-06	0.0230005
280.048	-36174.8	-14534.5	5.88032	-0.11	-1.77943e-05	0.0279235
280.065	-36174.7	-14534.5	5.87736	-0.11	5.3753e-05	0.0347697
280.082	-36174.6	-14534.5	5.87395	-0.11	-0.000210109	0.0405357
280.099	-36174.5	-14534.6	5.87038	-0.11	0.00264838	0.0450698
280.116	-36174.4	-14534.6	5.86995	-0.11	0.00623135	0.0485911
280.133	-36174.3	-14534.6	5.86997	-0.11	0.00976631	0.052817
280.15	-36174.2	-14534.7	5.87017	-0.11	0.0100603	0.0580765
280.167	-36174.1	-14534.7	5.86689	-0.11	0.00999189	0.0649781
280.184	-36174	-14534.7	5.86354	-0.11	0.0100037	0.0705026
280.201	-36173.9	-14534.8	5.86011	-0.11	0.00999312	0.0759255
280.218	-36173.8	-14534.8	5.86	-0.11	0.01	0.0816993
280.235	-36173.7	-14534.9	5.86	-0.11	0.01	0.0882353
280.252	-36173.6	-14534.9	5.85667	-0.11	0.0133333	0.0936819
280.269	-36173.5	-14534.9	5.85311	-0.109892	0.0168937	0.0970765
280.286	-36173.5	-14534.9	5.84991	-0.106456	0.0200802	0.0980538
280.303	-36173.3	-14535	5.85002	-0.103106	0.0200065	0.0980356
280.32	-36173.3	-14535	5.85005	-0.0998215	0.0197761	0.0980399
280.337	-36173.2	-14535	5.84977	-0.100048	0.0162494	0.0980432
280.354	-36173.1	-14535.1	5.84623	-0.0999877	0.0128733	0.0980227
280.371	-36173	-14535.1	5.84265	-0.100005	0.00976166	0.0981414
280.388	-36172.9	-14535.1	5.8398	-0.0999988	0.0100637	0.0994182
280.405	-36172.8	-14535.2	5.84003	-0.1	0.00998371	0.101879
280.422	-36172.7	-14535.2	5.84011	-0.0999999	0.0100054	0.105272
280.439	-36172.6	-14535.2	5.83947	-0.1	0.00999856	0.106965
280.456	-36172.5	-14535.3	5.83581	-0.1	0.0100004	0.106386
280.473	-36172.4	-14535.3	5.83218	-0.1	0.00999989	0.103609
280.49	-36172.3	-14535.3	5.82974	-0.1	0.01	0.10053
280.507	-36172.2	-14535.4	5.83002	-0.1	0.00999999	0.0986783
280.524	-36172.1	-14535.4	5.83018	-0.1	0.01	0.0979542
280.541	-36172	-14535.4	5.82911	-0.1	0.01	0.0980619
280.558	-36171.9	-14535.5	5.8254	-0.1	0.01	0.0980336
280.575	-36171.9	-14535.5	5.82173	-0.1	0.01	0.0980408
280.592	-36171.8	-14535.5	5.81974	-0.1	0.01	0.0980388
280.609	-36171.7	-14535.6	5.82001	-0.1	0.01	0.0980393
280.626	-36171.6	-14535.6	5.82023	-0.1	0.01	0.0980392
280.643	-36171.5	-14535.6	5.81871	-0.1	0.01	0.0980392
280.66	-36171.4	-14535.7	5.815	-0.1	0.01	0.0980392
280.677	-36171.3	-14535.7	5.81129	-0.1	0.01	0.0980392
280.694	-36171.2	-14535.7	5.80977	-0.1	0.01	0.0980392
280.711	-36171.1	-14535.8	5.80999	-0.1	0.01	0.0980393
280.728	-36171	-14535.8	5.81026	-0.1	0.01	0.0980389
280.745	-36170.9	-14535.8	5.80827	-0.1	0.01	0.0980405
280.762	-36170.8	-14535.9	5.8046	-0.1	0.01	0.0980348
280.779	-36170.7	-14535.9	5.80089	-0.1	0.01	0.098057
280.796	-36170.6	-14535.9	5.79982	-0.1	0.01	0.0979724
280.813	-36170.5	-14536	5.79998	-0.1	0.01	0.0986173
280.83	-36170.5	-14536	5.80026	-0.0999996	0.01	0.101156
280.847	-36170.4	-14536	5.79782	-0.100001	0.01	0.106574
280.864	-36170.3	-14536.1	5.79419	-0.0999954	0.01	0.116078
280.881	-36170.2	-14536.1	5.79053	-0.100018	0.01	0.127769
280.898	-36170.1	-14536.1	5.78989	-0.0999319	0.01	0.140752
280.915	-36170	-14536.2	5.78997	-0.100206	0.01	0.152822
280.932	-36169.9	-14536.2	5.7902	-0.0973338	0.01	0.162093
280.949	-36169.8	-14536.2	5.78735	-0.0939699	0.01	0.168739
280.966	-36169.7	-14536.3	5.78377	-0.0902617	0.01	0.176526
280.983	-36169.6	-14536.3	5.78023	-0.0899393	0.01	0.186063
281	-36169.5	-14536.3	5.77994	-0.0899869	0.01	0.199483
281.017	-36169.4	-14536.4	5.78001	-0.0900606	0.01	0.219815
281.034	-36169.3	-14536.4	5.77997	-0.086979	0.01	0.242627
281.051	-36169.2	-14536.4	5.7801	-0.0804201	0.01	0.266565
281.068	-36169.2	-14536.5	5.77667	-0.0733333	0.01	0.28976
281.085	-36169.1	-14536.5	5.77333	-0.0666667	0.01	0.310458
281.102	-36169	-14536.5	5.77	-0.0633333	0.01	0.328976
281.119	-36168.9	-14536.6	5.77002	-0.0598182	0.01	0.345039
281.136	-36168.8	-14536.6	5.76999	-0.0563682	0.01	0.355572
281.153	-36168.7	-14536.6	5.77	-0.0495768	0.01	0.360773
281.17	-36168.6	-14536.7	5.77	-0.0424556	0.01	0.362842
281.187	-36168.5	-14536.7	5.77	-0.0361942	0.01	0.362682
281.204	-36168.4	-14536.7	5.77	-0.0326986	0.01	0.361381
281.221	-36168.3	-14536.8	5.77	-0.0254089	0.01	0.35754
281.238	-36168.2	-14536.8	5.77	-0.01876	0.01	0.351866
281.255	-36168.1	-14536.8	5.77	-0.0125094	0.01	0.345114
281.272	-36168.1	-14536.9	5.77	-0.00925231	0.01	0.33868
281.289	-36168	-14536.9	5.77	-0.00591515	0.01	0.336503
281.306	-36167.8	-14536.9	5.77	-0.00237991	0.01	0.342625
281.323	-36167.8	-14537	5.77	0.000305232	0.01	0.361522
281.34	-36167.7	-14537	5.77	-9.25024e-05	0.01	0.387307
281.357	-36167.6	-14537	5.77	6.40139e-05	0.01	0.417591
281.374	-36167.5	-14537.1	5.77	-0.000203002	0.01	0.446259
281.391	-36167.4	-14537.1	5.77	0.000890573	0.01	0.469824
281.408	-36167.3	-14537.1	5.77	0.00461211	0.01	0.490842
281.425	-36167.2	-14537.2	5.77	0.0082012	0.01	0.509597
281.442	-36167.1	-14537.2	5.77	0.0105394	0.01	0.526356
281.459	-36167	-14537.2	5.77	0.00871504	0.01	0.542759
281.476	-36166.9	-14537.3	5.77	0.00509216	0.01	0.557901
281.493	-36166.8	-14537.3	5.77	0.00152346	0.01	0.568813
281.51	-36166.7	-14537.3	5.77	-0.000247919	0.01	0.576108
281.527	-36166.7	-14537.3	5.77	6.94064e-05	0.01	0.57986
281.544	-36166.6	-14537.4	5.77	-1.8458e-05	0.01	0.581412
281.561	-36166.5	-14537.4	5.77	4.35782e-06	0.01	0.581165
281.578	-36166.4	-14537.4	5.77	-1.20574e-06	0.01	0.580398
281.595	-36166.3	-14537.5	5.77	3.2031e-07	0.01	0.581645
281.612	-36166.2	-14537.5	5.77	-7.37058e-08	0.01	0.590421
281.629	-36166.1	-14537.5	5.77	2.03121e-08	0.01	0.607854
281.646	-36166	-14537.6	5.77	-5.78917e-09	0.01	0.631243
281.663	-36165.9	-14537.6	5.77	2.6354e-09	0.01	0.6579
281.68	-36165.8	-14537.6	5.77	-6.07507e-09	0.01	0.682748
281.697	-36165.7	-14537.7	5.77	2.1642e-08	0.01	0.705621
281.714	-36165.6	-14537.7	5.77	-6.94511e-08	0.01	0.728945
281.731	-36165.6	-14537.7	5.77	2.73714e-07	0.01	0.749535
281.748	-36165.5	-14537.8	5.77	-1.02531e-06	0.01	0.766603
281.765	-36165.4	-14537.8	5.77	3.09726e-06	0.01	0.780185
281.782	-36165.3	-14537.8	5.77	-1.21066e-05	0.01	0.789531
281.799	-36165.2	-14537.9	5.77	4.5327e-05	0.01	0.796932
281.816	-36165.1	-14537.9	5.77	-0.000121749	0.01	0.80779
281.833	-36165	-14537.9	5.77	0.00276222	0.01	0.822683
281.85	-36164.9	-14538	5.77	0.00901522	0.01	0.83993
281.867	-36164.8	-14538	5.77	0.0192737	0.01	0.85746
281.884	-36164.7	-14538	5.77	0.0325465	0.01	0.870807
281.901	-36164.6	-14538.1	5.76999	0.0458349	0.01	0.880733
281.918	-36164.5	-14538.1	5.77	0.06	0.01	0.888889
281.935	-36164.4	-14538.1	5.77	0.07	0.01	0.894336
281.952	-36164.3	-14538.2	5.77333	0.08	0.01	0.898693
281.969	-36164.3	-14538.2	5.77689	0.0905922	0.01	0.899726
281.986	-36164.2	-14538.2	5.7801	0.100642	0.01	0.896151
282.003	-36164.1	-14538.3	5.77995	0.114328	0.01	0.885843
282.02	-36164	-14538.3	5.78024	0.136539	0.01	0.866714
282.037	-36163.9	-14538.3	5.78376	0.166897	0.01	0.842141
282.054	-36163.8	-14538.4	5.78706	0.197054	0.01	0.812111
282.071	-36163.7	-14538.4	5.79065	0.228514	0.01	0.780037
282.088	-36163.6	-14538.4	5.79377	0.254224	0.01	0.75245
282.105	-36163.5	-14538.5	5.79783	0.277421	0.01	0.727959
282.122	-36163.4	-14538.5	5.8043	0.296975	0.01	0.706414
282.139	-36163.3	-14538.5	5.80806	0.309911	0.01	0.687841
282.156	-36163.2	-14538.6	5.8143	0.322122	0.01	0.672988
282.173	-36163.1	-14538.6	5.81849	0.328696	0.01	0.660361
282.19	-36163.1	-14538.6	5.82448	0.334554	0.01	0.652446
282.207	-36162.9	-14538.7	5.82839	0.337803	0.01	0.644904
282.224	-36162.9	-14538.7	5.83586	0.340286	0.01	0.638397
282.241	-36162.8	-14538.7	5.84221	0.340099	0.01	0.63362
282.258	-36162.7	-14538.8	5.84943	0.33916	0.01	0.631341
282.275	-36162.6	-14538.8	5.85473	0.334651	0.01	0.629838
282.292	-36162.5	-14538.8	5.85933	0.334712	0.01	0.624672
282.309	-36162.4	-14538.9	5.86489	0.345808	0.01	0.609762
282.326	-36162.3	-14538.9	5.86953	0.369999	0.01	0.584214
282.343	-36162.2	-14538.9	5.87626	0.400778	0.01	0.553665
282.36	-36162.1	-14539	5.88466	0.431777	0.01	0.519892
282.377	-36162	-14539	5.89572	0.461573	0.01	0.488281
282.394	-36161.9	-14539	5.90368	0.485606	0.01	0.460463
282.411	-36161.8	-14539.1	5.91043	0.509972	0.01	0.433369
282.428	-36161.7	-14539.1	5.91704	0.532384	0.01	0.408698
282.445	-36161.6	-14539.1	5.92557	0.55007	0.01	0.387979
282.462	-36161.5	-14539.2	5.93631	0.565392	0.00999997	0.369586
282.479	-36161.5	-14539.2	5.94652	0.5769	0.0100001	0.354914
282.496	-36161.4	-14539.2	5.95639	0.584742	0.0099995	0.344092
282.513	-36161.3	-14539.3	5.96689	0.589022	0.0100017	0.336173
282.53	-36161.2	-14539.3	5.97712	0.592629	0.00999333	0.331178
282.547	-36161.1	-14539.3	5.98698	0.5934	0.010025	0.327646
282.564	-36161	-14539.4	5.99752	0.593634	0.00991946	0.325151
282.581	-36160.9	-14539.4	6.0077	0.590523	0.0103175	0.322841
282.598	-36160.8	-14539.4	6.01757	0.591917	0.00732012	0.32169
282.615	-36160.7	-14539.5	6.02816	0.600628	0.00656396	0.319525
282.632	-36160.6	-14539.5	6.03819	0.62188	0.00662707	0.318328
282.649	-36160.5	-14539.5	6.04881	0.650003	0.00685435	0.316151
282.666	-36160.4	-14539.6	6.05867	0.677052	0.00362843	0.314914
282.683	-36160.3	-14539.6	6.07173	0.700672	0.00326927	0.313853
282.7	-36160.2	-14539.7	6.08501	0.723782	0.00329992	0.312798
282.717	-36160.1	-14539.7	6.09929	0.748642	0.00343965	0.310654
282.734	-36160	-14539.7	6.10933	0.768912	0.000135025	0.306384
282.751	-36159.9	-14539.8	6.12333	0.786667	1.91551e-15	0.301743
282.768	-36159.8	-14539.8	6.13667	0.8	-5.11579e-16	0.298475
282.785	-36159.7	-14539.8	6.15	0.806667	0	0.297386
282.802	-36159.6	-14539.9	6.16411	0.813785	-3.80891e-07	0.294916
282.819	-36159.5	-14539.9	6.17758	0.82421	-6.16538e-07	0.285708
282.836	-36159.4	-14539.9	6.19422	0.844774	2.84704e-06	0.267787
282.853	-36159.3	-14540	6.20747	0.871665	-1.07635e-05	0.242322
282.87	-36159.2	-14540	6.22155	0.899907	8.42943e-05	0.212152
282.887	-36159.1	-14540	6.23522	0.926388	-0.000326011	0.182821
282.904	-36159	-14540.1	6.2531	0.950558	-0.00358893	0.154233
282.921	-36158.9	-14540.1	6.26953	0.969821	-0.00338803	0.130169
282.938	-36158.8	-14540.1	6.28644	0.985929	-0.00283997	0.109531
282.955	-36158.7	-14540.2	6.30402	1.00005	0.000348353	0.0895618
282.972	-36158.6	-14540.2	6.32058	1.01219	-9.33159e-05	0.0753229
282.989	-36158.5	-14540.2	6.33721	1.01756	2.49108e-05	0.0643362
283.006	-36158.4	-14540.3	6.35413	1.02077	-6.31924e-06	0.0572172
283.023	-36158.3	-14540.3	6.3717	1.02447	1.96187e-06	0.0502386
283.04	-36158.2	-14540.4	6.38814	1.0271	-5.23416e-07	0.0442146
283.057	-36158.1	-14540.4	6.40518	1.02588	1.31482e-07	0.0405429
283.074	-36158	-14540.4	6.42268	1.02182	-3.92029e-08	0.0387429
283.091	-36157.9	-14540.5	6.43911	1.01998	1.04522e-08	0.0378201
283.108	-36157.8	-14540.5	6.45623	1.01901	-2.59565e-09	0.03643
283.125	-36157.7	-14540.5	6.47367	1.01546	7.52762e-10	0.0365691
283.142	-36157.6	-14540.6	6.49008	1.01068	-2.00551e-10	0.0390463
283.159	-36157.5	-14540.6	6.50728	1.00487	4.91296e-11	0.0413907
283.176	-36157.4	-14540.7	6.52465	1.00185	-1.39643e-11	0.042654
283.193	-36157.3	-14540.7	6.54104	0.998347	3.71713e-12	0.0426645
283.21	-36157.2	-14540.7	6.55837	0.99531	-8.95281e-13	0.0450766
283.227	-36157.1	-14540.8	6.57548	0.989786	2.489e-13	0.0486501
283.244	-36157	-14540.8	6.5927	0.98451	-5.87659e-14	0.05158
283.261	-36156.8	-14540.9	6.6099	0.981433	1.62689e-14	0.0523684
283.278	-36156.7	-14540.9	6.62647	0.978018	-4.35656e-15	0.052729
283.295	-36156.6	-14540.9	6.64303	0.974732	1.15731e-15	0.0545835
283.312	-36156.5	-14541	6.66043	0.971246	-2.66209e-16	0.0569858
283.329	-36156.4	-14541	6.67756	0.967821	7.29763e-17	0.0586315
283.346	-36156.3	-14541	6.69401	0.964536	-1.9361e-17	0.0587733
283.363	-36156.2	-14541.1	6.7114	0.961037	4.30232e-18	0.0594869
283.38	-36156.1	-14541.1	6.72887	0.957628	-1.17073e-18	0.0611807
283.397	-36156	-14541.1	6.74251	0.954339	3.10128e-19	0.0660545
283.414	-36155.9	-14541.2	6.75902	0.950827	-6.56598e-20	0.0776328
283.431	-36155.8	-14541.2	6.77623	0.947436	1.77625e-20	0.0985912
283.448	-36155.7	-14541.3	6.79253	0.944139	-4.69675e-21	0.125714
283.465	-36155.5	-14541.3	6.81052	0.940624	9.23735e-22	0.157809
283.482	-36155.4	-14541.3	6.82418	0.937224	-2.48747e-22	0.186971
283.499	-36155.3	-14541.4	6.84049	0.934012	6.56274e-23	0.213406
283.516	-36155.2	-14541.4	6.8549	0.930219	-1.1344e-23	0.237151
283.533	-36155.1	-14541.5	6.87153	0.930088	3.04426e-24	0.256216
283.55	-36155	-14541.5	6.88495	0.927146	-8.00951e-25	0.271681
283.567	-36154.9	-14541.5	6.90227	0.923535	1.0236e-25	0.285785
283.584	-36154.8	-14541.6	6.91903	0.920171	-2.74053e-26	0.294854
283.601	-36154.7	-14541.6	6.93574	0.919736	7.18485e-27	0.297517
283.618	-36154.6	-14541.7	6.95	0.93	1.02452e-37	0.28976
283.635	-36154.5	-14541.7	6.96333	0.95	0	0.271242
283.652	-36154.3	-14541.7	6.98	0.976667	7.14974e-39	0.246187
283.669	-36154.2	-14541.8	6.99769	1.00139	-3.1201e-29	0.217308
283.686	-36154.1	-14541.8	7.01426	1.02471	8.34126e-30	0.191349
283.703	-36154	-14541.9	7.03114	1.04799	-2.16393e-30	0.166225
283.72	-36153.9	-14541.9	7.05254	1.06895	1.07386e-30	0.141149
283.737	-36153.8	-14541.9	7.07206	1.08474	-2.86959e-31	0.122129
283.754	-36153.7	-14542	7.0887	1.09456	7.39596e-32	0.107675
283.771	-36153.6	-14542	7.10629	1.10479	-2.7535e-32	0.101893
283.788	-36153.4	-14542.1	7.12324	1.11116	7.35433e-33	0.103209
283.805	-36153.3	-14542.1	7.14379	1.11761	-1.88106e-33	0.112011
283.822	-36153.2	-14542.1	7.16469	1.12016	6.20569e-34	0.12536
283.839	-36153.1	-14542.2	7.18511	1.12009	-1.57425e-34	0.141313
283.856	-36153	-14542.2	7.20509	1.11925	4.88882e-35	0.158256
283.873	-36152.9	-14542.3	7.22242	1.11583	-1.30955e-35	0.173413
283.89	-36152.8	-14542.3	7.24163	1.11144	3.4938e-36	0.18802
283.907	-36152.6	-14542.4	7.25942	1.10553	-8.77645e-37	0.201402
283.924	-36152.5	-14542.4	7.27951	1.10107	2.6168e-37	0.213778
283.941	-36152.4	-14542.4	7.29677	1.0954	-6.97685e-38	0.221931
283.958	-36152.3	-14542.5	7.31657	1.091	1.7326e-38	0.22784
283.975	-36152.2	-14542.5	7.33363	1.08485	-5.02469e-39	0.229415
283.992	-36152	-14542.5	7.34986	1.08212	1.33868e-39	0.229226
284.009	-36151.9	-14542.6	7.36841	1.07844	-3.27941e-40	0.226708
284.026	-36151.8	-14542.6	7.38991	1.0754	9.3212e-41	0.224105
284.043	-36151.7	-14542.7	7.40792	1.07023	-2.48119e-41	0.220333
284.06	-36151.6	-14542.7	7.42506	1.06468	5.97601e-42	0.215279
284.077	-36151.5	-14542.8	7.44179	1.06166	-1.6614e-42	0.20902
284.094	-36151.3	-14542.8	7.46127	1.05808	3.92247e-43	0.202244
284.111	-36151.2	-14542.9	7.48023	1.05479	-1.08529e-43	0.195039
284.128	-36151.1	-14542.9	7.49632	1.05101	2.88303e-44	0.186272
284.145	-36151	-14542.9	7.51355	1.05007	-6.63169e-45	0.17509
284.162	-36150.8	-14543	7.53276	1.04808	1.81795e-45	0.16436
284.179	-36150.7	-14543	7.55315	1.04453	-4.82314e-46	0.15622
284.196	-36150.6	-14543.1	7.57165	1.04082	1.07184e-46	0.148439
284.213	-36150.5	-14543.1	7.58845	1.03974	-2.91884e-47	0.139858
284.23	-36150.4	-14543.1	7.60513	1.04032	7.81464e-48	0.131022
284.247	-36150.2	-14543.2	7.62163	1.0378	-2.07011e-48	0.123058
284.264	-36150.1	-14543.2	7.63927	1.03419	4.3828e-49	0.115965
284.281	-36150	-14543.3	7.65584	1.03055	-1.18564e-49	0.109384
284.298	-36149.9	-14543.3	7.6753	1.0298	3.13487e-50	0.102791
284.315	-36149.7	-14543.4	7.69372	1.03023	-6.15944e-51	0.0968585
284.332	-36149.6	-14543.4	7.71031	1.02734	1.63497e-51	0.0912955
284.349	-36149.5	-14543.5	7.72795	1.02378	-2.82637e-52	0.0866479
284.366	-36149.4	-14543.5	7.74473	1.0202	7.59391e-53	0.0811779
284.383	-36149.3	-14543.5	7.76138	1.02006	-2.03214e-53	0.0768921
284.4	-36149.1	-14543.6	7.77798	1.01958	5.34661e-54	0.0688542
284.417	-36149	-14543.6	7.79563	1.02911	-6.83284e-55	0.0545133
284.434	-36148.9	-14543.7	7.8124	1.04849	1.8294e-55	0.0309675
284.451	-36148.7	-14543.7	7.82888	1.07821	-4.79613e-56	0.00291092
284.468	-36148.6	-14543.8	7.85	1.10667	0	-0.0294118
284.485	-36148.5	-14543.8	7.87	1.13333	0	-0.0577342
284.502	-36148.4	-14543.9	7.89	1.15667	0	-0.083878
284.519	-36148.3	-14543.9	7.9112	1.17778	2.08057e-58	-0.108043
284.536	-36148.1	-14543.9	7.93122	1.19423	-5.48368e-59	-0.127411
284.553	-36148	-14544	7.95243	1.20807	3.39988e-59	-0.143178
284.57	-36147.9	-14544	7.97234	1.21763	-3.46873e-59	-0.153516
284.587	-36147.8	-14544.1	7.99233	1.22384	1.0475e-58	-0.160926
284.604	-36147.6	-14544.1	8.01247	1.22709	-3.83233e-58	-0.167427
284.621	-36147.5	-14544.2	8.03359	1.23035	2.21422e-57	-0.172801
284.638	-36147.4	-14544.2	8.05368	1.22952	-8.34099e-57	-0.174298
284.655	-36147.2	-14544.3	8.07485	1.22581	4.24516e-56	-0.172515
284.672	-36147.1	-14544.3	8.09461	1.22259	-1.60557e-55	-0.169272
284.689	-36147	-14544.4	8.11497	1.21913	5.93506e-55	-0.167429
284.706	-36146.8	-14544.4	8.13603	1.21587	-2.80329e-54	-0.166394
284.723	-36146.7	-14544.4	8.15577	1.2115	1.05824e-53	-0.165078
284.74	-36146.6	-14544.5	8.17622	1.20526	-3.88892e-53	-0.162532
284.757	-36146.4	-14544.6	8.19722	1.20258	1.75006e-52	-0.161391
284.774	-36146.3	-14544.6	8.21691	1.20586	-6.59641e-52	-0.165304
284.791	-36146.2	-14544.6	8.23753	1.21805	2.4063e-51	-0.175739
284.808	-36146	-14544.7	8.25819	1.23339	-1.0461e-50	-0.192145
284.825	-36145.9	-14544.7	8.2791	1.25011	3.93795e-50	-0.210534
284.842	-36145.8	-14544.8	8.30382	1.26742	-1.42326e-49	-0.230206
284.859	-36145.6	-14544.8	8.3265	1.28362	6.02837e-49	-0.246884
284.876	-36145.5	-14544.9	8.34592	1.29473	-2.26681e-48	-0.259151
284.893	-36145.4	-14544.9	8.36644	1.30524	8.09701e-48	-0.26961
284.91	-36145.2	-14545	8.38891	1.3137	-3.36024e-47	-0.279892
284.927	-36145.1	-14545	8.41226	1.32071	1.26232e-46	-0.288637
284.944	-36145	-14545.1	8.43639	1.32364	-4.4411e-46	-0.294965
284.961	-36144.8	-14545.1	8.46085	1.32386	1.81289e-45	-0.29613
284.978	-36144.7	-14545.2	8.4818	1.31955	-6.80464e-45	-0.293596
284.995	-36144.6	-14545.2	8.50254	1.31455	2.34635e-44	-0.288535
285.012	-36144.4	-14545.3	8.52281	1.3092	-9.44832e-44	-0.283641
285.029	-36144.3	-14545.3	8.54473	1.30264	3.54377e-43	-0.278704
285.046	-36144.2	-14545.4	8.56939	1.29329	-1.18854e-42	-0.273056
285.063	-36144	-14545.4	8.59352	1.28283	4.73144e-42	-0.266046
285.08	-36143.9	-14545.5	8.61413	1.27305	-1.77345e-41	-0.257102
285.097	-36143.7	-14545.5	8.635	1.26242	5.71231e-41	-0.243753
285.114	-36143.6	-14545.6	8.6554	1.25255	-2.25183e-40	-0.223607
285.131	-36143.5	-14545.6	8.67516	1.24	8.43535e-40	-0.196265
285.148	-36143.3	-14545.7	8.69629	1.22584	-2.54814e-39	-0.160096
285.165	-36143.2	-14545.7	8.71654	1.2121	9.96017e-39	-0.126286
285.182	-36143.1	-14545.8	8.73636	1.20173	-3.72909e-38	-0.0973096
285.199	-36142.9	-14545.8	8.75754	1.19125	1.00164e-37	-0.0723607
285.216	-36142.8	-14545.9	8.77767	1.18116	-3.88631e-37	-0.0513687
285.233	-36142.7	-14545.9	8.79766	1.17117	1.45433e-36	-0.0316462
285.25	-36142.5	-14546	8.81756	1.1612	-5.4287e-36	-0.013108
285.267	-36142.4	-14546	8.83879	1.15063	1.09374e-35	0.00555343
285.284	-36142.2	-14546.1	8.85876	1.1405	-4.21597e-35	0.0199125
285.301	-36142.1	-14546.1	8.88	1.13333	-9.68112e-45	0.0326797
285.318	-36141.9	-14546.2	8.89667	1.12667	3.71062e-44	0.0413943
285.335	-36141.8	-14546.2	8.91667	1.12	-1.38744e-43	0.0501089
285.352	-36141.6	-14546.3	8.93446	1.10948	9.73e-33	0.0582164
285.369	-36141.5	-14546.3	8.95437	1.10294	-3.71134e-32	0.0657022
285.386	-36141.4	-14546.4	8.97115	1.0964	1.38619e-31	0.0699448
285.403	-36141.2	-14546.4	8.99218	1.09268	-1.08468e-30	0.0732082
285.42	-36141.1	-14546.5	9.00884	1.08607	4.12265e-30	0.0742511
285.437	-36140.9	-14546.5	9.02885	1.08298	-1.53626e-29	0.0765183
285.454	-36140.8	-14546.6	9.04678	1.07938	8.88752e-29	0.0789659
285.471	-36140.6	-14546.6	9.06643	1.07609	-3.36862e-28	0.0821915
285.488	-36140.5	-14546.7	9.0833	1.07275	1.25857e-27	0.0841564
285.505	-36140.3	-14546.7	9.10338	1.06937	-4.66901e-27	0.0849901
285.522	-36140.2	-14546.8	9.12053	1.0659	2.3738e-26	0.0851224
285.539	-36140.1	-14546.8	9.13751	1.06239	-8.88347e-26	0.086341
285.556	-36139.9	-14546.9	9.1548	1.05965	4.19943e-25	0.0875196
285.573	-36139.8	-14546.9	9.17241	1.06027	-1.58537e-24	0.0883243
285.59	-36139.6	-14547	9.19196	1.05918	5.82609e-24	0.0882119
285.607	-36139.4	-14547	9.21034	1.05545	-2.62181e-23	0.0882468
285.624	-36139.3	-14547.1	9.2295	1.05197	9.88226e-23	0.0882152
285.641	-36139.2	-14547.1	9.24612	1.04975	-3.60493e-22	0.0883025
285.658	-36139	-14547.2	9.26378	1.05001	1.56719e-21	0.0878688
285.675	-36138.9	-14547.2	9.27975	1.05024	-5.89954e-21	0.0867193
285.692	-36138.7	-14547.3	9.2987	1.04879	2.13222e-20	0.0854387
285.709	-36138.6	-14547.4	9.31836	1.04507	-9.03126e-20	0.0853004
285.726	-36138.4	-14547.4	9.33426	1.04153	3.39596e-19	0.0865742
285.743	-36138.3	-14547.5	9.35178	1.03975	-1.21303e-18	0.0878191
285.76	-36138.1	-14547.5	9.36858	1.04009	5.03406e-18	0.0879147
285.777	-36138	-14547.6	9.38724	1.03991	-1.89111e-17	0.0860772
285.794	-36137.8	-14547.6	9.40601	1.04027	6.65333e-17	0.0836064
285.811	-36137.7	-14547.7	9.42519	1.03825	-2.71594e-16	0.0824547
285.828	-36137.5	-14547.7	9.44331	1.03474	1.01942e-15	0.0839127
285.845	-36137.4	-14547.8	9.46036	1.03099	-3.51513e-15	0.0864838
285.862	-36137.2	-14547.8	9.47758	1.02979	1.41548e-14	0.0874544
285.879	-36137.1	-14547.9	9.49398	1.02998	-5.30901e-14	0.0858814
285.896	-36136.9	-14548	9.51149	1.03025	1.78059e-13	0.0833205
285.913	-36136.8	-14548	9.52852	1.0278	-7.0883e-13	0.0825101
285.93	-36136.6	-14548.1	9.54498	1.02436	2.65684e-12	0.0841969
285.947	-36136.4	-14548.1	9.56251	1.0206	-8.55776e-12	0.0867433
285.964	-36136.3	-14548.2	9.57958	1.01985	3.37352e-11	0.0873619
285.981	-36136.2	-14548.2	9.59562	1.02006	-1.26372e-10	0.0856801
285.998	-36136	-14548.3	9.61639	1.01994	3.81744e-10	0.0822161
286.015	-36135.8	-14548.3	9.63392	1.02021	-1.49216e-09	0.0806371
286.032	-36135.7	-14548.4	9.65026	1.01735	5.58665e-09	0.0812789
286.049	-36135.5	-14548.4	9.66795	1.01376	-1.50058e-08	0.0846074
286.066	-36135.4	-14548.5	9.68475	1.01027	5.82218e-08	0.0860741
286.083	-36135.2	-14548.5	9.7013	1.00982	-2.17877e-07	0.0844186
286.1	-36135.1	-14548.6	9.71898	1.013	4.39044e-07	0.0768735
286.117	-36134.9	-14548.7	9.7357	1.02246	-1.69238e-06	0.0640903
286.134	-36134.8	-14548.7	9.75234	1.04196	6.33043e-06	0.0459219
286.151	-36134.6	-14548.8	9.77	1.06667	0	0.0228758
286.168	-36134.4	-14548.8	9.79	1.09	0	0.00108932
286.185	-36134.3	-14548.9	9.81	1.10667	-0.00333333	-0.0185185
286.202	-36134.1	-14548.9	9.83108	1.1207	-0.00689164	-0.0345598
286.219	-36134	-14549	9.84775	1.13054	-0.010088	-0.0451682
286.236	-36133.8	-14549	9.86777	1.14065	-0.00997716	-0.052708
286.253	-36133.6	-14549.1	9.88561	1.15097	-0.0100113	-0.0595707
286.27	-36133.5	-14549.2	9.9054	1.15746	-0.00999697	-0.0647548
286.287	-36133.3	-14549.2	9.92226	1.16389	-0.0100008	-0.0678396
286.304	-36133.2	-14549.3	9.94372	1.16731	-0.00999971	-0.0700732
286.321	-36133	-14549.3	9.96344	1.17022	-0.0100001	-0.072395
286.338	-36132.9	-14549.4	9.98372	1.16995	-0.00999998	-0.0757892
286.355	-36132.7	-14549.5	10.0048	1.16998	-0.01	-0.0792047
286.372	-36132.5	-14549.5	10.0246	1.17014	-0.01	-0.0825005
286.389	-36132.4	-14549.6	10.045	1.1694	-0.01	-0.0855903
286.406	-36132.2	-14549.6	10.066	1.16564	-0.01	-0.0877527
286.423	-36132.1	-14549.7	10.0857	1.1622	-0.01	-0.0900875
286.44	-36131.9	-14549.7	10.1064	1.15975	-0.01	-0.0940605
286.457	-36131.7	-14549.8	10.1261	1.16002	-0.01	-0.100454
286.474	-36131.6	-14549.8	10.1435	1.16021	-0.00999999	-0.106327
286.491	-36131.4	-14549.9	10.163	1.159	-0.01	-0.110286
286.508	-36131.2	-14550	10.1816	1.15526	-0.00999992	-0.113076
286.525	-36131.1	-14550	10.2002	1.15175	-0.0100003	-0.115879
286.542	-36130.9	-14550.1	10.2184	1.14976	-0.00999886	-0.120993
286.559	-36130.7	-14550.1	10.2397	1.15	-0.0100048	-0.127288
286.576	-36130.6	-14550.2	10.2592	1.15027	-0.00998178	-0.133409
286.593	-36130.4	-14550.3	10.28	1.14856	-0.0100651	-0.138514
286.61	-36130.2	-14550.3	10.3008	1.14488	-0.00972988	-0.142204
286.627	-36130.1	-14550.4	10.3203	1.14133	-0.0115094	-0.146367
286.644	-36129.9	-14550.4	10.3416	1.1397	-0.0152017	-0.152828
286.661	-36129.8	-14550.5	10.3598	1.14034	-0.0189088	-0.159918
286.678	-36129.6	-14550.5	10.3784	1.13825	-0.0202337	-0.164516
286.695	-36129.4	-14550.6	10.397	1.1346	-0.0199265	-0.166984
286.712	-36129.3	-14550.7	10.4165	1.13089	-0.0200993	-0.169064
286.729	-36129.1	-14550.7	10.4339	1.12982	-0.0196776	-0.172044
286.746	-36128.9	-14550.8	10.4535	1.12998	-0.0221524	-0.174833
286.763	-36128.7	-14550.9	10.4743	1.13026	-0.0256699	-0.176285
286.78	-36128.6	-14550.9	10.4939	1.12782	-0.0292833	-0.176512
286.797	-36128.4	-14551	10.5153	1.12419	-0.0301338	-0.176462
286.814	-36128.3	-14551	10.533	1.12053	-0.0299638	-0.176473
286.831	-36128.1	-14551.1	10.5493	1.11989	-0.0300095	-0.17647
286.848	-36127.9	-14551.2	10.5667	1.11997	-0.0299984	-0.176471
286.865	-36127.7	-14551.2	10.5865	1.1202	-0.0299993	-0.17647
286.882	-36127.6	-14551.3	10.6063	1.11735	-0.0300044	-0.176471
286.899	-36127.4	-14551.3	10.6277	1.11377	-0.0299877	-0.17647
286.916	-36127.2	-14551.4	10.6446	1.11023	-0.0300477	-0.176474
286.933	-36127.1	-14551.4	10.6644	1.10995	-0.0298215	-0.176459
286.95	-36126.9	-14551.5	10.6822	1.10998	-0.0331062	-0.176494
286.967	-36126.7	-14551.6	10.7023	1.11009	-0.0364563	-0.175471
286.984	-36126.6	-14551.6	10.7189	1.10689	-0.0398921	-0.173387
287.001	-36126.4	-14551.7	10.74	1.10333	-0.04	-0.169935
287.018	-36126.2	-14551.8	10.7567	1.1	-0.04	-0.168845
287.035	-36126.1	-14551.8	10.7767	1.1	-0.04	-0.169935
287.052	-36125.8	-14551.9	10.7945	1.10002	-0.0400005	-0.173358
287.069	-36125.7	-14551.9	10.8144	1.09989	-0.0399999	-0.174288
287.086	-36125.5	-14552	10.8312	1.09645	-0.04	-0.17304
287.103	-36125.3	-14552.1	10.8522	1.09288	-0.04	-0.169577
287.12	-36125.2	-14552.1	10.8688	1.08985	-0.04	-0.167575
287.137	-36125	-14552.2	10.8888	1.09003	-0.04	-0.16664
287.154	-36124.8	-14552.3	10.9068	1.09007	-0.04	-0.166586
287.171	-36124.7	-14552.3	10.9264	1.08965	-0.04	-0.16526
287.188	-36124.5	-14552.4	10.9436	1.08592	-0.04	-0.162921
287.205	-36124.3	-14552.4	10.964	1.08295	-0.04	-0.161055
287.222	-36124.1	-14552.5	10.9819	1.08394	-0.04	-0.16329
287.239	-36124	-14552.6	10.9981	1.0875	-0.04	-0.167226
287.256	-36123.8	-14552.6	11.0038	1.08985	-0.04	-0.169849
287.273	-36123.6	-14552.7	11.0421	1.09055	-0.04	-0.178374
287.29	-36123.4	-14552.7	11.0551	1.09459	-0.04	-0.180352
287.307	-36123.2	-14552.8	11.0767	1.09715	-0.04	-0.182272
287.324	-36123.1	-14552.9	11.0923	1.09571	-0.04	-0.181353
287.341	-36122.9	-14552.9	11.1094	1.09206	-0.04	-0.178557
287.358	-36122.7	-14553	11.128	1.08853	-0.04	-0.175154
287.375	-36122.5	-14553.1	11.1484	1.08565	-0.04	-0.171535
287.392	-36122.3	-14553.1	11.1676	1.08039	-0.04	-0.166916
287.409	-36122.1	-14553.2	11.1843	1.07499	-0.04	-0.16244
287.426	-36122	-14553.2	11.1997	1.07103	-0.04	-0.158723
287.443	-36121.8	-14553.3	11.2187	1.06364	-0.04	-0.15553
287.46	-36121.6	-14553.4	11.2383	1.05693	-0.0399999	-0.151574
287.477	-36121.5	-14553.4	11.2543	1.0499	-0.0400003	-0.147303
287.494	-36121.3	-14553.5	11.2716	1.04497	-0.0399991	-0.142187
287.511	-36121.1	-14553.6	11.29	1.04025	-0.0400039	-0.136715
287.528	-36120.9	-14553.6	11.3122	1.03253	-0.0399854	-0.130122
287.545	-36120.8	-14553.7	11.3227	1.02915	-0.0400699	-0.126524
287.562	-36120.6	-14553.7	11.3367	1.02333	-0.04	-0.120915
287.579	-36120.4	-14553.8	11.3657	1.01174	-0.0416433	-0.109477
287.596	-36120.2	-14553.9	11.3798	1.0061	-0.0454233	-0.104525
287.613	-36120	-14554	11.3977	0.998804	-0.0491012	-0.0994098
287.63	-36119.8	-14554	11.414	0.99282	-0.0501996	-0.0953567
287.647	-36119.6	-14554.1	11.4314	0.98299	-0.0499557	-0.090083
287.664	-36119.4	-14554.1	11.4489	0.975132	-0.0500121	-0.083538
287.681	-36119.3	-14554.2	11.4624	0.968344	-0.0499968	-0.0778579
287.698	-36119.1	-14554.3	11.4793	0.964319	-0.0500007	-0.0720826
287.715	-36118.9	-14554.3	11.4935	0.958124	-0.0499997	-0.0674512
287.732	-36118.7	-14554.4	11.5091	0.954048	-0.0500004	-0.0629754
287.749	-36118.5	-14554.5	11.527	0.950398	-0.049999	-0.0602661
287.766	-36118.3	-14554.5	11.5437	0.950094	-0.050004	-0.0580731
287.783	-36118.2	-14554.6	11.5606	0.947382	-0.0499849	-0.0567632
287.8	-36118	-14554.7	11.5749	0.943764	-0.0500406	-0.0572767
287.817	-36117.8	-14554.7	11.5913	0.940232	-0.0498424	-0.0650666
287.834	-36117.6	-14554.8	11.608	0.939951	-0.0528795	-0.0795005
287.851	-36117.4	-14554.9	11.6256	0.939985	-0.0564467	-0.100144
287.868	-36117.2	-14554.9	11.6425	0.940086	-0.0598924	-0.116795
287.885	-36117.1	-14555	11.6557	0.936892	-0.060028	-0.130067
287.902	-36116.8	-14555.1	11.6733	0.933333	-0.06	-0.139434
287.919	-36116.7	-14555.1	11.6867	0.93	-0.06	-0.148148
287.936	-36116.5	-14555.2	11.7033	0.93	-0.06	-0.155773
287.953	-36116.3	-14555.3	11.7176	0.929993	-0.0599973	-0.163796
287.97	-36116.1	-14555.3	11.7343	0.930004	-0.0600099	-0.169151
287.987	-36115.9	-14555.4	11.751	0.929992	-0.059963	-0.174596
288.004	-36115.7	-14555.5	11.7685	0.93006	-0.0602953	-0.179133
288.021	-36115.5	-14555.5	11.7814	0.929766	-0.0635141	-0.182106
288.038	-36115.4	-14555.6	11.7953	0.926231	-0.0633584	-0.181698
288.055	-36115.1	-14555.7	11.8131	0.922648	-0.0628888	-0.179405
288.072	-36115	-14555.7	11.8297	0.91979	-0.0597173	-0.178635
288.089	-36114.8	-14555.8	11.8459	0.920054	-0.0601035	-0.180341
288.106	-36114.6	-14555.9	11.8604	0.919982	-0.0598064	-0.185419
288.123	-36114.4	-14555.9	11.8772	0.920005	-0.060694	-0.19274
288.14	-36114.2	-14556	11.8942	0.919999	-0.0635709	-0.204793
288.157	-36114	-14556.1	11.911	0.919997	-0.0635147	-0.220479
288.174	-36113.8	-14556.1	11.9236	0.920012	-0.062242	-0.236735
288.191	-36113.6	-14556.2	11.9383	0.919956	-0.0606358	-0.253628
288.208	-36113.4	-14556.3	11.956	0.920198	-0.0637464	-0.272503
288.225	-36113.3	-14556.3	11.9726	0.919107	-0.0634793	-0.293162
288.242	-36113.1	-14556.4	11.9886	0.915403	-0.0621843	-0.319472
288.259	-36112.9	-14556.4	12.0023	0.91173	-0.0596025	-0.350926
288.276	-36112.7	-14556.5	12.0152	0.90972	-0.0601059	-0.384497
288.293	-36112.5	-14556.6	12.0304	0.910069	-0.0599741	-0.423277
288.31	-36112.3	-14556.7	12.048	0.909981	-0.0600074	-0.468199
288.327	-36112.1	-14556.7	12.0647	0.910005	-0.059998	-0.51723
288.344	-36111.9	-14556.8	12.0799	0.91	-0.0600005	-0.576548
288.361	-36111.7	-14556.9	12.0956	0.909995	-0.0599999	-0.64291
288.378	-36111.5	-14556.9	12.1102	0.910019	-0.06	-0.710631
288.395	-36111.3	-14557	12.1261	0.909931	-0.06	-0.782193
288.412	-36111.1	-14557.1	12.1412	0.91028	-0.0599999	-0.846092
288.429	-36110.9	-14557.1	12.1564	0.90827	-0.0600004	-0.896832
288.446	-36110.7	-14557.2	12.1716	0.904597	-0.0599988	-0.938207
288.463	-36110.5	-14557.3	12.1877	0.900893	-0.0600049	-0.966156
288.48	-36110.4	-14557.3	12.2017	0.899802	-0.0599816	-0.982034
288.497	-36110.1	-14557.4	12.2183	0.900044	-0.0600616	-0.991271
288.514	-36109.9	-14557.5	12.2327	0.899988	-0.0597549	-0.998853
288.531	-36109.8	-14557.5	12.2485	0.900005	-0.062091	-1.00638
288.548	-36109.5	-14557.6	12.2632	0.899995	-0.0661147	-1.01459
288.565	-36109.3	-14557.7	12.2796	0.900018	-0.066781	-1.02066
288.582	-36109.2	-14557.7	12.2933	0.899932	-0.0667148	-1.02527
288.599	-36109	-14557.8	12.3104	0.900206	-0.0664192	-1.02803
288.616	-36108.8	-14557.9	12.3242	0.897334	-0.0695218	-1.02931
288.633	-36108.6	-14557.9	12.3405	0.893969	-0.0701211	-1.02944
288.65	-36108.3	-14558	12.3549	0.890264	-0.0699798	-1.02941
288.667	-36108.2	-14558.1	12.3715	0.889931	-0.0700026	-1.02941
288.684	-36108	-14558.1	12.3849	0.890018	-0.0700099	-1.02941
288.701	-36107.8	-14558.2	12.4024	0.889998	-0.0699773	-1.02941
288.718	-36107.6	-14558.3	12.4158	0.890001	-0.0700881	-1.02941
288.735	-36107.4	-14558.3	12.4324	0.889999	-0.0668912	-1.02941
288.752	-36107.2	-14558.4	12.4467	0.89	-0.0633333	-1.02941
288.769	-36107	-14558.5	12.46	0.89	-0.06	-1.02941
288.786	-36106.8	-14558.5	12.4733	0.89	-0.06	-1.02832
288.803	-36106.5	-14558.6	12.491	0.886311	-0.0600937	-1.02351
288.82	-36106.4	-14558.7	12.5077	0.875724	-0.0635757	-1.01226
288.837	-36106.2	-14558.8	12.5242	0.855396	-0.0667794	-0.995569
288.854	-36105.9	-14558.8	12.5382	0.834136	-0.0663546	-0.974836
288.871	-36105.8	-14558.9	12.5516	0.814832	-0.0630789	-0.957812
288.888	-36105.6	-14559	12.565	0.801702	-0.0636255	-0.942823
288.905	-36105.3	-14559.1	12.5792	0.787946	-0.0674049	-0.930388
288.922	-36105.2	-14559.1	12.5918	0.778226	-0.0701959	-0.919947
288.939	-36105	-14559.2	12.6022	0.768577	-0.0699499	-0.911224
288.956	-36104.7	-14559.3	12.6166	0.761616	-0.0700166	-0.902259
288.973	-36104.6	-14559.3	12.6299	0.75582	-0.0699956	-0.894519
288.99	-36104.4	-14559.4	12.6428	0.751839	-0.0700011	-0.885984
289.007	-36104.1	-14559.5	12.6528	0.745313	-0.0699997	-0.879435
289.024	-36104	-14559.5	12.6636	0.742305	-0.0699998	-0.874881
289.041	-36103.7	-14559.6	12.6775	0.739673	-0.0700011	-0.873272
289.058	-36103.5	-14559.7	12.6915	0.740291	-0.069995	-0.872193
289.075	-36103.4	-14559.7	12.7046	0.73905	-0.0700188	-0.870918
289.092	-36103.1	-14559.8	12.7183	0.735534	-0.0699315	-0.867875
289.109	-36102.9	-14559.9	12.7325	0.730952	-0.0702978	-0.862576
289.126	-36102.7	-14559.9	12.7443	0.723318	-0.0686461	-0.854506
289.143	-36102.5	-14560	12.7544	0.709852	-0.0664357	-0.841631
289.16	-36102.3	-14560.1	12.7646	0.6919	-0.0663605	-0.825646
289.177	-36102.1	-14560.2	12.7758	0.675613	-0.0684881	-0.809439
289.194	-36101.9	-14560.2	12.7903	0.658475	-0.0688727	-0.792191
289.211	-36101.7	-14560.3	12.8022	0.63993	-0.0647998	-0.772676
289.228	-36101.5	-14560.4	12.8122	0.617043	-0.0613359	-0.749665
289.245	-36101.3	-14560.4	12.8203	0.585184	-0.0597666	-0.719102
289.262	-36101.1	-14560.5	12.8293	0.548265	-0.0600646	-0.684336
289.279	-36100.9	-14560.6	12.8371	0.51224	-0.0599828	-0.648736
289.296	-36100.7	-14560.7	12.8463	0.472154	-0.0600039	-0.608252
289.313	-36100.4	-14560.7	12.8545	0.427349	-0.0599989	-0.562741
289.33	-36100.3	-14560.8	12.8613	0.374374	-0.0600003	-0.512532
289.347	-36100	-14560.9	12.8655	0.31274	-0.0599999	-0.450999
289.364	-36099.8	-14560.9	12.8715	0.24436	-0.06	-0.384609
289.381	-36099.7	-14561	12.8758	0.172014	-0.0600001	-0.316169
289.398	-36099.4	-14561.1	12.8794	0.096676	-0.0599996	-0.244699
289.415	-36099.2	-14561.2	12.8802	0.032876	-0.0600018	-0.182673
289.432	-36099	-14561.2	12.88	-0.0188144	-0.0599934	-0.131799
289.449	-36098.8	-14561.3	12.88	-0.0633639	-0.0600199	-0.0889633
289.466	-36098.6	-14561.4	12.8802	-0.093394	-0.0599222	-0.0611634
289.483	-36098.4	-14561.4	12.8774	-0.105428	-0.0602914	-0.0454873
289.5	-36098.2	-14561.5	12.8738	-0.112561	-0.0569841	-0.0367925
289.517	-36098	-14561.6	12.8702	-0.119028	-0.0565938	-0.0292729
289.534	-36097.8	-14561.6	12.8699	-0.128909	-0.0566462	-0.0214342
289.551	-36097.5	-14561.7	12.8701	-0.13627	-0.0567498	-0.0201993
289.568	-36097.4	-14561.8	12.8669	-0.143026	-0.0535571	-0.0423625
289.585	-36097.2	-14561.9	12.8636	-0.146493	-0.0501975	-0.099841
289.602	-36097	-14561.9	12.86	-0.15	-0.0466667	-0.196078
289.619	-36096.7	-14562	12.86	-0.153333	-0.0433333	-0.300654
289.636	-36096.6	-14562.1	12.8567	-0.156667	-0.04	-0.405229
289.653	-36096.3	-14562.2	12.8531	-0.160098	-0.0399153	-0.521039
289.67	-36096.1	-14562.2	12.8498	-0.159974	-0.036452	-0.637696
289.687	-36095.9	-14562.3	12.8465	-0.160007	-0.0331002	-0.760092
289.704	-36095.7	-14562.4	12.8428	-0.159997	-0.0298808	-0.881583
289.721	-36095.5	-14562.4	12.8399	-0.160001	-0.0298143	-0.985519
289.738	-36095.3	-14562.5	12.8398	-0.16	-0.026219	-1.08649
289.755	-36095.1	-14562.6	12.836	-0.16	-0.022653	-1.19571
289.772	-36094.9	-14562.6	12.8326	-0.16	-0.0197887	-1.30329
289.789	-36094.7	-14562.7	12.8299	-0.16	-0.0200541	-1.40937
289.806	-36094.4	-14562.8	12.8295	-0.16	-0.0199821	-1.50414
289.823	-36094.3	-14562.8	12.8259	-0.16	-0.0200048	-1.57953
289.84	-36094.1	-14562.9	12.8224	-0.16	-0.0199988	-1.6468
289.857	-36093.8	-14563	12.8199	-0.16	-0.0200004	-1.71151
289.874	-36093.6	-14563.1	12.8194	-0.160001	-0.0199999	-1.76439
289.891	-36093.4	-14563.1	12.8156	-0.159997	-0.02	-1.81411
289.908	-36093.2	-14563.2	12.8119	-0.160015	-0.02	-1.85846
289.925	-36093	-14563.3	12.8099	-0.159945	-0.0200001	-1.88984
289.942	-36092.8	-14563.3	12.8091	-0.1602	-0.0199997	-1.91032
289.959	-36092.6	-14563.4	12.8053	-0.158896	-0.0200013	-1.92232
289.976	-36092.4	-14563.5	12.8017	-0.155297	-0.019995	-1.93032
289.993	-36092.2	-14563.5	12.8	-0.151674	-0.020018	-1.93689
290.01	-36092	-14563.6	12.7988	-0.149693	-0.0199238	-1.94039
290.027	-36091.8	-14563.7	12.7951	-0.150082	-0.0202866	-1.94096
290.044	-36091.6	-14563.8	12.7914	-0.14998	-0.0185597	-1.93912
290.061	-36091.3	-14563.8	12.79	-0.150006	-0.0148826	-1.93615
290.078	-36091.2	-14563.9	12.7886	-0.149999	-0.011332	-1.9334
290.095	-36090.9	-14564	12.7847	-0.15	-0.00970351	-1.93126
290.112	-36090.7	-14564	12.7814	-0.15	-0.0103432	-1.92898
290.129	-36090.6	-14564.1	12.778	-0.15	-0.00825323	-1.9266
290.146	-36090.3	-14564.2	12.7747	-0.15	-0.00460052	-1.92062
290.163	-36090.1	-14564.3	12.7708	-0.15	-0.000892251	-1.90853
290.18	-36089.9	-14564.3	12.7701	-0.15	0.000197838	-1.87854
290.197	-36089.7	-14564.4	12.7679	-0.15	-4.39629e-05	-1.82249
290.214	-36089.5	-14564.5	12.7643	-0.15	1.1963e-05	-1.7466
290.231	-36089.3	-14564.5	12.7606	-0.15	-3.16902e-06	-1.66051
290.248	-36089.1	-14564.6	12.7601	-0.15	6.70938e-07	-1.55323
290.265	-36088.9	-14564.7	12.7576	-0.15	-1.81505e-07	-1.43017
290.282	-36088.7	-14564.7	12.7542	-0.15	4.79935e-08	-1.29565
290.299	-36088.5	-14564.8	12.7504	-0.15	-9.43974e-09	-1.1446
290.316	-36088.3	-14564.9	12.7501	-0.15	2.54432e-09	-0.997471
290.333	-36088.1	-14564.9	12.7474	-0.15	-6.80065e-10	-0.857996
290.35	-36087.8	-14565	12.7437	-0.15	1.41322e-10	-0.7127
290.367	-36087.6	-14565.1	12.7401	-0.15	-3.72582e-10	-0.623762
290.384	-36087.5	-14565.1	12.7369	-0.15	-3.80961e-11	-0.574586
290.401	-36087.3	-14565.2	12.7352	-0.15	9.49553e-11	-0.513846
290.418	-36087.1	-14565.3	12.7335	-0.15	4.89665e-12	-0.440123
290.435	-36086.9	-14565.4	12.7301	-0.15	-2.48624e-11	-0.367372
290.452	-36086.7	-14565.4	12.7267	-0.15	0	-0.298475
290.469	-36086.5	-14565.5	12.725	-0.15	6.80114e-12	-0.233204
290.486	-36086.2	-14565.6	12.7233	-0.15	0	-0.172113
290.503	-36086	-14565.6	12.7199	-0.15	-1.71762e-12	-0.116301
290.52	-36085.8	-14565.7	12.7165	-0.15	8.50685e-14	-0.0682444
290.537	-36085.6	-14565.8	12.7149	-0.15	4.42275e-13	-0.0298812
290.554	-36085.4	-14565.9	12.713	-0.15	-4.38443e-14	-0.000166727
290.571	-36085.2	-14565.9	12.7096	-0.150002	-1.2017e-13	0.0225613
290.588	-36085	-14566	12.7064	-0.149999	1.1551e-14	0.0399479
290.605	-36084.8	-14566.1	12.7048	-0.149994	3.00079e-14	0.0534071
290.622	-36084.6	-14566.1	12.7028	-0.150004	-4.39409e-15	0.0637092
290.639	-36084.4	-14566.2	12.6992	-0.150022	-7.59171e-15	0.0715233
290.656	-36084.2	-14566.3	12.6961	-0.149982	1.50998e-15	0.077544
290.673	-36084	-14566.3	12.6947	-0.149916	2.05281e-15	0.0822459
290.69	-36083.8	-14566.4	12.6927	-0.150068	-3.97614e-16	0.0856532
290.707	-36083.6	-14566.5	12.689	-0.150302	-5.10345e-16	0.0882496
290.724	-36083.4	-14566.6	12.686	-0.149677	1.31087e-16	0.0915565
290.741	-36083.2	-14566.6	12.6845	-0.148886	1.4528e-16	0.0970701
290.758	-36083	-14566.7	12.6824	-0.151608	-6.54714e-17	0.10604
290.775	-36082.8	-14566.7	12.679	-0.161533	-1.11541e-16	0.120409
290.792	-36082.6	-14566.8	12.6755	-0.181909	1.1047e-16	0.143144
290.809	-36082.4	-14566.9	12.6722	-0.21475	2.82985e-16	0.175784
290.826	-36082.1	-14567	12.6682	-0.260227	-4.43655e-16	0.217611
290.843	-36081.9	-14567	12.6631	-0.315547	-9.90612e-16	0.266546
290.86	-36081.7	-14567.1	12.6571	-0.374457	1.91161e-15	0.319073
290.877	-36081.5	-14567.2	12.6505	-0.432969	3.80592e-15	0.373028
290.894	-36081.3	-14567.2	12.643	-0.489816	-7.14501e-15	0.427826
290.911	-36081.1	-14567.3	12.6344	-0.544692	-1.31306e-14	0.483345
290.928	-36080.9	-14567.4	12.6248	-0.598273	3.004e-14	0.539858
290.945	-36080.7	-14567.4	12.6145	-0.652934	4.57102e-14	0.597199
290.962	-36080.5	-14567.5	12.6034	-0.712341	-1.25968e-13	0.654864
290.979	-36080.3	-14567.6	12.5917	-0.776366	-1.75125e-13	0.713626
290.996	-36080.1	-14567.7	12.5792	-0.841915	4.69292e-13	0.775124
291.013	-36079.9	-14567.7	12.5654	-0.907174	5.82621e-13	0.838387
291.03	-36079.7	-14567.8	12.5494	-0.971346	-1.91572e-12	0.900447
291.047	-36079.5	-14567.9	12.5319	-1.03278	-1.92409e-12	0.959431
291.064	-36079.3	-14567.9	12.514	-1.08946	7.85288e-12	1.01445
291.081	-36079.1	-14568	12.4956	-1.14182	7.3416e-12	1.06659
291.098	-36078.9	-14568.1	12.476	-1.19173	-2.91315e-11	1.11798
291.115	-36078.7	-14568.1	12.4551	-1.24142	-2.27941e-11	1.16967
291.132	-36078.5	-14568.2	12.4332	-1.29305	1.16277e-10	1.22202
291.149	-36078.3	-14568.3	12.4107	-1.34696	6.75168e-11	1.27494
291.166	-36078.1	-14568.3	12.3879	-1.4026	-4.68798e-10	1.32821
291.183	-36077.9	-14568.4	12.3643	-1.45976	-2.56696e-10	1.38242
291.2	-36077.7	-14568.5	12.3393	-1.51822	1.73036e-09	1.43807
291.217	-36077.5	-14568.5	12.3131	-1.57656	6.64096e-10	1.49272
291.234	-36077.3	-14568.6	12.2863	-1.63244	-6.77826e-09	1.54316
291.251	-36077.1	-14568.7	12.2584	-1.68085	-1.30741e-09	1.58894
291.268	-36076.9	-14568.7	12.2288	-1.71808	2.69828e-08	1.63062
291.285	-36076.7	-14568.8	12.1985	-1.75128	4.95486e-09	1.66887
291.302	-36076.5	-14568.9	12.168	-1.78848	-9.89909e-08	1.70445
291.319	-36076.3	-14569	12.1367	-1.82667	0	1.73856
291.336	-36076.1	-14569	12.104	-1.86091	3.81229e-07	1.77199
291.353	-36076	-14569.1	12.0715	-1.89175	-7.52773e-08	1.80351
291.37	-36075.8	-14569.1	12.04	-1.92075	-1.50233e-06	1.83208
291.387	-36075.6	-14569.2	12.0081	-1.94824	2.84468e-07	1.85885
291.404	-36075.3	-14569.3	11.9741	-1.97439	5.46999e-06	1.88503
291.421	-36075.1	-14569.3	11.9393	-1.9996	-2.18863e-06	1.91032
291.438	-36075	-14569.4	11.9049	-2.02408	-2.07159e-05	1.9341
291.455	-36074.8	-14569.5	11.8706	-2.04731	1.26995e-05	1.95569
291.472	-36074.6	-14569.5	11.8358	-2.06845	8.09657e-05	1.97457
291.489	-36074.4	-14569.6	11.8004	-2.08615	-4.78555e-05	1.99065
291.506	-36074.2	-14569.7	11.7644	-2.09944	-0.000291941	2.00389
291.523	-36074	-14569.7	11.7281	-2.1084	0.000249045	2.0141
291.54	-36073.8	-14569.8	11.6919	-2.11385	0.001945	2.02137
291.557	-36073.7	-14569.8	11.6563	-2.11778	0.00385733	2.02631
291.574	-36073.5	-14569.9	11.6213	-2.12134	0.00546503	2.02969
291.591	-36073.3	-14570	11.5863	-2.12398	0.00723242	2.03234
291.608	-36073.1	-14570	11.5506	-2.12564	0.00914731	2.03471
291.625	-36072.9	-14570.1	11.5133	-2.12733	0.0102232	2.03649
291.642	-36072.7	-14570.2	11.4752	-2.12924	0.0101834	2.03762
291.659	-36072.5	-14570.2	11.4385	-2.13022	0.00992525	2.03846
291.676	-36072.4	-14570.3	11.4038	-2.13011	0.00993248	2.03909
291.693	-36072.2	-14570.4	11.3688	-2.13006	0.0100481	2.03915
291.71	-36072	-14570.4	11.3327	-2.13023	0.0100801	2.03857
291.727	-36071.8	-14570.5	11.2961	-2.12945	0.0098631	2.03769
291.744	-36071.6	-14570.5	11.26	-2.12759	0.00975377	2.03659
291.761	-36071.5	-14570.6	11.2249	-2.12575	0.0106247	2.0351
291.778	-36071.3	-14570.7	11.1902	-2.12417	0.0124264	2.03341
291.795	-36071.1	-14570.7	11.1537	-2.12226	0.0142646	2.03199
291.812	-36070.9	-14570.8	11.1156	-2.12043	0.0159282	2.03092
291.829	-36070.7	-14570.9	11.0783	-2.11987	0.0178196	2.02986
291.846	-36070.6	-14570.9	11.0424	-2.12009	0.0195868	2.02872
291.863	-36070.4	-14571	11.0074	-2.11934	0.0203382	2.02762
291.88	-36070.2	-14571	10.9725	-2.11744	0.0201509	2.02654
291.897	-36070	-14571.1	10.9369	-2.11529	0.0197636	2.02536
291.914	-36069.8	-14571.2	10.9007	-2.11363	0.0198176	2.0236
291.931	-36069.7	-14571.2	10.8643	-2.11289	0.0208272	2.02064
291.948	-36069.5	-14571.3	10.8283	-2.11099	0.0227742	2.0164
291.965	-36069.3	-14571.3	10.7933	-2.10492	0.0253966	2.01091
291.982	-36069.2	-14571.4	10.7583	-2.09565	0.028965	2.0019
291.999	-36069	-14571.5	10.7224	-2.08524	0.0338572	1.98638
292.016	-36068.8	-14571.5	10.6863	-2.06785	0.0391445	1.9642
292.033	-36068.6	-14571.6	10.6513	-2.03578	0.0434164	1.93657
292.05	-36068.5	-14571.6	10.6173	-1.99486	0.0463926	1.90394
292.067	-36068.3	-14571.7	10.5834	-1.95481	0.0483286	1.86658
292.084	-36068.1	-14571.7	10.5504	-1.91489	0.0498204	1.82532
292.101	-36067.9	-14571.8	10.5192	-1.87121	0.0514709	1.78096
292.118	-36067.8	-14571.9	10.4885	-1.82297	0.0532322	1.73282
292.135	-36067.6	-14571.9	10.4571	-1.77041	0.0549052	1.68003
292.152	-36067.4	-14572	10.4267	-1.71333	0.0566667	1.62309
292.169	-36067.3	-14572	10.3992	-1.65131	0.0586042	1.56262
292.186	-36067.1	-14572.1	10.3733	-1.58333	0.06	1.49782
292.203	-36066.9	-14572.2	10.3475	-1.50917	0.0602472	1.42812
292.22	-36066.8	-14572.2	10.3218	-1.43213	0.0599878	1.35513
292.237	-36066.6	-14572.3	10.297	-1.35575	0.0599367	1.2809
292.254	-36066.5	-14572.3	10.2741	-1.28138	0.0600062	1.20707
292.271	-36066.3	-14572.4	10.2537	-1.20877	0.0600158	1.13453
292.288	-36066.1	-14572.4	10.2344	-1.13435	0.0599989	1.06228
292.305	-36065.9	-14572.5	10.2151	-1.05646	0.0600011	0.989626
292.322	-36065.8	-14572.5	10.197	-0.980295	0.0599973	0.917709
292.339	-36065.6	-14572.6	10.1811	-0.910113	0.0599808	0.847817
292.356	-36065.5	-14572.7	10.1667	-0.845068	0.0600167	0.780836
292.373	-36065.3	-14572.7	10.1533	-0.782498	0.0600787	0.716294
292.39	-36065.1	-14572.8	10.1403	-0.717595	0.0599363	0.65109
292.407	-36065	-14572.8	10.1279	-0.647735	0.0597171	0.583123
292.424	-36064.8	-14572.9	10.1171	-0.57523	0.0603139	0.512961
292.441	-36064.6	-14572.9	10.1083	-0.501706	0.0620299	0.441941
292.458	-36064.5	-14573	10.1007	-0.426658	0.0640008	0.372172
292.475	-36064.3	-14573	10.0937	-0.352904	0.0657133	0.306117
292.492	-36064.1	-14573.1	10.0876	-0.288333	0.0673389	0.246615
292.509	-36064	-14573.2	10.0826	-0.23616	0.069003	0.195255
292.526	-36063.8	-14573.2	10.0784	-0.193249	0.0707044	0.152017
292.543	-36063.7	-14573.3	10.0749	-0.158227	0.0724248	0.116772
292.56	-36063.5	-14573.3	10.0722	-0.132354	0.074135	0.0893632
292.577	-36063.4	-14573.4	10.0704	-0.114383	0.0758066	0.0687498
292.594	-36063.2	-14573.4	10.07	-0.100269	0.0774182	0.0529706
292.611	-36063	-14573.5	10.0702	-0.0881562	0.0791005	0.0406906
292.628	-36062.8	-14573.6	10.0694	-0.0786892	0.081109	0.031302
292.645	-36062.7	-14573.6	10.0675	-0.0720244	0.0829276	0.0241974
292.662	-36062.5	-14573.7	10.0656	-0.0677107	0.0834282	0.0187495
292.679	-36062.4	-14573.7	10.064	-0.064627	0.0831906	0.0145232
292.696	-36062.2	-14573.8	10.0622	-0.061244	0.0840517	0.0112321
292.713	-36062	-14573.8	10.0604	-0.0576906	0.086	0.00852101
292.73	-36061.9	-14573.9	10.0597	-0.055294	0.0876613	0.0060139
292.747	-36061.7	-14573.9	10.0599	-0.0537983	0.0893108	0.00380256
292.764	-36061.6	-14574	10.0603	-0.0520027	0.0922001	0.00225237
292.781	-36061.4	-14574.1	10.0602	-0.0502636	0.0958557	0.00127461
292.798	-36061.2	-14574.1	10.059	-0.0496809	0.0990221	0.000550412
