# Supplementary material for: Extraction of driving behavior primitives considering driver expectation and vehicle dynamics
Source: PLoS One. 2025 Dec 31;20(12):e0340123. doi: 10.1371/journal.pone.0340123 (PMC12755792; doi:10.1371/journal.pone.0340123)
Supplement: S1 File — (ZIP) [file pone.0340123.s001.zip › DataSetForPimitiveExaction-1/straight driving/c19_s_3.xlsx]

## Sheet: Sheet1
296.776	-36024.9	-14587.4	8.26509	-1.39513	-0.137393	1.35809
296.793	-36024.8	-14587.5	8.24263	-1.39155	-0.13579	1.35474
296.81	-36024.6	-14587.5	8.21925	-1.38795	-0.133865	1.35206
296.827	-36024.5	-14587.5	8.19544	-1.38614	-0.133356	1.34958
296.844	-36024.4	-14587.6	8.17141	-1.38634	-0.133728	1.34638
296.861	-36024.3	-14587.6	8.14708	-1.38686	-0.132034	1.34099
296.878	-36024.1	-14587.7	8.12295	-1.38529	-0.128219	1.33042
296.895	-36024	-14587.7	8.10007	-1.37834	-0.124845	1.31033
296.912	-36023.9	-14587.8	8.07858	-1.35816	-0.121751	1.27778
296.929	-36023.7	-14587.8	8.05789	-1.31406	-0.116671	1.23098
296.946	-36023.6	-14587.8	8.03735	-1.24712	-0.109442	1.16747
296.963	-36023.5	-14587.9	8.01636	-1.16707	-0.1015	1.08487
296.98	-36023.4	-14587.9	7.99574	-1.07409	-0.0928344	0.987601
296.997	-36023.2	-14588	7.97715	-0.962839	-0.0825106	0.88401
297.014	-36023.1	-14588	7.961	-0.839813	-0.0704688	0.775249
297.031	-36023	-14588.1	7.94703	-0.717411	-0.0571831	0.659081
297.048	-36022.8	-14588.1	7.93559	-0.598026	-0.0432826	0.541793
297.065	-36022.7	-14588.1	7.92719	-0.479704	-0.0294206	0.433898
297.082	-36022.6	-14588.2	7.92098	-0.373021	-0.0157378	0.339721
297.099	-36022.4	-14588.2	7.9156	-0.292314	-0.00239847	0.260368
297.116	-36022.3	-14588.3	7.91078	-0.23506	0.00853541	0.196068
297.133	-36022.2	-14588.3	7.90672	-0.19233	0.0149081	0.146439
297.15	-36022.1	-14588.4	7.90362	-0.159907	0.0193814	0.109339
297.167	-36022	-14588.4	7.9016	-0.135611	0.0254584	0.0819723
297.184	-36021.8	-14588.4	7.90009	-0.117571	0.0299089	0.061994
297.201	-36021.7	-14588.5	7.89847	-0.104096	0.0288503	0.0473371
297.218	-36021.6	-14588.5	7.89677	-0.0938606	0.026682	0.0364953
297.235	-36021.4	-14588.6	7.89511	-0.0858464	0.0283932	0.0282302
297.252	-36021.3	-14588.6	7.89333	-0.08	0.03	0.0217865
297.269	-36021.2	-14588.7	7.89137	-0.0762294	0.0269608	0.0166741
297.286	-36021.1	-14588.7	7.88995	-0.0731397	0.0232	0.0128879
297.303	-36020.9	-14588.8	7.88966	-0.0696087	0.0228066	0.0103891
297.32	-36020.8	-14588.8	7.89003	-0.0665206	0.0233202	0.00861871
297.337	-36020.7	-14588.8	7.89035	-0.0646681	0.0219962	0.00717156
297.354	-36020.6	-14588.9	7.88988	-0.0631269	0.0197402	0.00652205
297.371	-36020.4	-14588.9	7.88827	-0.061202	0.0178341	0.00696211
297.388	-36020.3	-14589	7.88635	-0.0598594	0.0164621	0.00774947
297.405	-36020.2	-14589	7.88472	-0.0597433	0.0152172	0.00829697
297.422	-36020	-14589	7.883	-0.060037	0.0127451	0.00881904
297.439	-36019.9	-14589.1	7.88107	-0.0600637	0.0088449	0.00945066
297.456	-36019.8	-14589.1	7.87982	-0.0599875	0.00638292	0.00986012
297.473	-36019.7	-14589.2	7.87971	-0.059984	0.0065683	0.00987574
297.49	-36019.5	-14589.2	7.88014	-0.060004	0.0063771	0.00978582
297.507	-36019.4	-14589.3	7.88036	-0.0600043	0.00445302	0.00978456
297.524	-36019.3	-14589.3	7.87966	-0.0599989	0.0031739	0.00980867
297.541	-36019.2	-14589.3	7.87793	-0.059999	0.00342609	0.00980864
297.558	-36019	-14589.4	7.87603	-0.0600003	0.00292402	0.00980249
297.575	-36018.9	-14589.4	7.87436	-0.0600003	0.000977805	0.00980276
297.592	-36018.8	-14589.5	7.87255	-0.0599999	-0.00033091	0.00980435
297.609	-36018.6	-14589.5	7.87073	-0.0599999	-0.000239414	0.00980423
297.626	-36018.5	-14589.6	7.86974	-0.06	8.92637e-05	0.00980381
297.643	-36018.4	-14589.6	7.86978	-0.06	6.35586e-05	0.00980385
297.66	-36018.3	-14589.6	7.8702	-0.06	-3.807e-05	0.00980395
297.677	-36018.1	-14589.7	7.87028	-0.06	-3.80581e-05	0.00980394
297.694	-36018	-14589.7	7.86936	-0.06	6.38733e-05	0.00980391
297.711	-36017.9	-14589.8	7.86757	-0.06	9.80277e-05	0.00980392
297.728	-36017.8	-14589.8	7.86574	-0.06	-0.000213505	0.00980392
297.745	-36017.6	-14589.9	7.86407	-0.06	-0.000321539	0.00980392
297.762	-36017.5	-14589.9	7.86218	-0.06	0.00096903	0.00980392
297.779	-36017.4	-14589.9	7.86042	-0.06	0.00291734	0.00980392
297.796	-36017.2	-14590	7.85965	-0.06	0.00344189	0.00980392
297.813	-36017.1	-14590	7.85984	-0.06	0.00316136	0.00980392
297.83	-36017	-14590.1	7.86027	-0.06	0.00432585	0.00980392
297.847	-36016.9	-14590.1	7.86022	-0.06	0.00630676	0.00980392
297.864	-36016.8	-14590.2	7.85903	-0.06	0.00680019	0.00980392
297.881	-36016.6	-14590.2	7.85711	-0.06	0.00655636	0.00980392
297.898	-36016.5	-14590.2	7.85537	-0.06	0.00776458	0.00980392
297.915	-36016.4	-14590.3	7.85375	-0.06	0.0096833	0.00980392
297.932	-36016.2	-14590.3	7.85184	-0.06	0.0103734	0.00980392
297.949	-36016.1	-14590.4	7.85019	-0.06	0.0100612	0.00980392
297.966	-36016	-14590.4	7.84965	-0.06	0.00989646	0.00980392
297.983	-36015.9	-14590.5	7.84994	-0.06	0.00998776	0.00980392
298	-36015.7	-14590.5	7.85034	-0.06	0.0100449	0.00980392
298.017	-36015.6	-14590.5	7.8501	-0.06	0.0100092	0.00980392
298.034	-36015.5	-14590.6	7.84872	-0.06	0.00992836	0.00980392
298.051	-36015.4	-14590.6	7.84678	-0.06	0.0099872	0.00980392
298.068	-36015.2	-14590.7	7.84504	-0.06	0.010253	0.00980391
298.085	-36015.1	-14590.7	7.84333	-0.06	0.01	0.00980392
298.102	-36015	-14590.8	7.84143	-0.06	0.00858846	0.00980395
298.119	-36014.8	-14590.8	7.84	-0.06	0.00666667	0.00980392
298.136	-36014.7	-14590.8	7.83968	-0.0600001	0.00496092	0.00980382
298.153	-36014.6	-14590.9	7.84003	-0.06	0.00322126	0.00980394
298.17	-36014.5	-14590.9	7.84033	-0.0599996	0.00125858	0.00980429
298.187	-36014.3	-14591	7.83989	-0.0600002	-9.3734e-05	0.00980377
298.204	-36014.2	-14591	7.83835	-0.0600015	-0.000256909	0.00980247
298.221	-36014.1	-14591.1	7.83645	-0.0599994	2.46947e-05	0.00980448
298.238	-36014	-14591.1	7.83477	-0.0599945	6.41531e-05	0.00980917
298.255	-36013.8	-14591.1	7.833	-0.0600033	-9.3939e-06	0.00980072
298.272	-36013.7	-14591.2	7.83107	-0.0600205	-1.62293e-05	0.00978423
298.289	-36013.6	-14591.2	7.82981	-0.0599829	3.22747e-06	0.00982038
298.306	-36013.5	-14591.3	7.82969	-0.0599202	4.38541e-06	0.00988061
298.323	-36013.3	-14591.3	7.83011	-0.0600644	-8.47421e-07	0.00974006
298.34	-36013.2	-14591.4	7.83035	-0.0602859	-1.07938e-06	0.00924833
298.357	-36013.1	-14591.4	7.82966	-0.059683	2.67769e-07	0.00845323
298.374	-36013	-14591.4	7.82792	-0.0579595	2.67568e-07	0.00738694
298.391	-36012.8	-14591.5	7.82605	-0.0560138	-8.27899e-08	0.00601506
298.408	-36012.7	-14591.5	7.82445	-0.0543572	-7.19682e-08	0.00438272
298.425	-36012.6	-14591.6	7.82265	-0.0527587	2.16549e-08	0.00266081
298.442	-36012.5	-14591.6	7.82075	-0.051051	1.73754e-08	0.000968946
298.459	-36012.3	-14591.7	7.81976	-0.0492505	-6.36298e-09	-0.000666264
298.476	-36012.2	-14591.7	7.81984	-0.0474913	-4.19904e-09	-0.00231968
298.493	-36012.1	-14591.7	7.82007	-0.0460163	1.87345e-09	-0.00418121
298.51	-36011.9	-14591.8	7.82004	-0.0444903	1.12496e-09	-0.00635181
298.527	-36011.8	-14591.8	7.81999	-0.0419798	-4.87902e-10	-0.00882908
298.544	-36011.7	-14591.9	7.82001	-0.0384322	-2.64299e-10	-0.0116298
298.561	-36011.6	-14591.9	7.81996	-0.0347528	1.37662e-10	-0.0147895
298.578	-36011.4	-14592	7.81994	-0.0313464	6.1659e-11	-0.018194
298.595	-36011.3	-14592	7.82018	-0.0281029	-3.94014e-11	-0.0215961
298.612	-36011.2	-14592	7.82024	-0.0247904	-1.64617e-11	-0.0248554
298.629	-36011.1	-14592.1	7.81925	-0.0211442	1.021e-11	-0.0279183
298.646	-36011	-14592.1	7.81736	-0.017656	3.70781e-12	-0.0306982
298.663	-36010.8	-14592.2	7.81553	-0.0153141	-2.80301e-12	-0.0331015
298.68	-36010.7	-14592.2	7.81386	-0.0137986	-8.1769e-13	-0.0352935
298.697	-36010.6	-14592.3	7.81197	-0.0120291	7.87585e-13	-0.0378087
298.714	-36010.4	-14592.3	7.8103	-0.0103238	2.17624e-13	-0.0431285
298.731	-36010.3	-14592.3	7.80973	-0.00969895	-2.02901e-13	-0.0547187
298.748	-36010.2	-14592.4	7.80994	-0.00992604	-4.54211e-14	-0.0745998
298.765	-36010.1	-14592.4	7.81007	-0.0101247	5.45448e-14	-0.104033
298.782	-36009.9	-14592.5	7.81001	-0.01004	8.94107e-15	-0.144994
298.799	-36009.8	-14592.5	7.80998	-0.00978926	-1.51272e-14	-0.199298
298.816	-36009.7	-14592.6	7.81	-0.00989303	-2.37268e-15	-0.265191
298.833	-36009.6	-14592.6	7.81	-0.0109583	3.87033e-15	-0.339742
298.85	-36009.4	-14592.6	7.81	-0.0130318	4.08868e-16	-0.422227
298.867	-36009.3	-14592.7	7.81	-0.0159561	-1.02153e-15	-0.512109
298.884	-36009.2	-14592.7	7.81	-0.0197482	-5.30609e-17	-0.604631
298.901	-36009	-14592.8	7.81	-0.0244223	2.78879e-16	-0.695005
298.918	-36008.9	-14592.8	7.81	-0.0296808	1.37324e-17	-0.785437
298.935	-36008.8	-14592.9	7.81002	-0.035089	-6.45939e-17	-0.879349
298.952	-36008.7	-14592.9	7.81	-0.04	0	-0.976035
298.969	-36008.6	-14592.9	7.80993	-0.0438701	-7.04938e-18	-1.07357
298.986	-36008.4	-14593	7.81001	-0.0468198	4.11823e-18	-1.17011
299.003	-36008.3	-14593	7.81029	-0.0489883	9.56224e-17	-1.26489
299.02	-36008.2	-14593.1	7.80995	-0.0500212	-1.88166e-17	-1.36086
299.037	-36008.1	-14593.1	7.80841	-0.0499021	-3.65252e-16	-1.46013
299.054	-36007.9	-14593.1	7.80645	-0.0500963	1.46526e-16	-1.55948
299.071	-36007.8	-14593.2	7.80475	-0.0516657	1.38775e-15	-1.65499
299.088	-36007.7	-14593.2	7.803	-0.0536597	-8.50882e-16	-1.74384
299.105	-36007.5	-14593.3	7.80109	-0.0552909	-5.42503e-15	-1.82451
299.122	-36007.4	-14593.3	7.79988	-0.0570003	3.20656e-15	-1.89818
299.139	-36007.3	-14593.4	7.79981	-0.0589429	1.95616e-14	-1.96553
299.156	-36007.2	-14593.4	7.80002	-0.0601675	-1.62895e-14	-2.02527
299.173	-36007	-14593.4	7.79998	-0.0602152	-7.27672e-14	-2.07651
299.19	-36006.9	-14593.5	7.80007	-0.0599446	7.80473e-14	-2.11979
299.207	-36006.8	-14593.5	7.80028	-0.0599366	2.82455e-13	-2.15618
299.224	-36006.7	-14593.6	7.79968	-0.0600201	-2.93251e-13	-2.18739
299.241	-36006.6	-14593.6	7.79795	-0.0600345	-1.00525e-12	-2.21482
299.258	-36006.4	-14593.7	7.79602	-0.0599686	1.32975e-12	-2.23928
299.275	-36006.3	-14593.7	7.79435	-0.059922	3.66167e-12	-2.26138
299.292	-36006.2	-14593.7	7.79255	-0.0601216	-5.90373e-12	-2.28148
299.309	-36006	-14593.8	7.79073	-0.0602888	-1.41307e-11	-2.30004
299.326	-36005.9	-14593.8	7.78974	-0.0595173	2.2113e-11	-2.3176
299.343	-36005.8	-14593.9	7.78978	-0.0577116	4.93702e-11	-2.33447
299.36	-36005.7	-14593.9	7.7902	-0.0558235	-9.47866e-11	-2.35069
299.377	-36005.5	-14594	7.79028	-0.0541634	-1.74978e-10	-2.36637
299.394	-36005.4	-14594	7.78936	-0.0523113	4.0345e-10	-2.38178
299.411	-36005.3	-14594.1	7.78756	-0.0505386	6.71884e-10	-2.39702
299.428	-36005.2	-14594.1	7.78574	-0.0497438	-1.50592e-09	-2.41208
299.445	-36005	-14594.1	7.78408	-0.0498858	-2.28198e-09	-2.42669
299.462	-36004.9	-14594.2	7.78217	-0.0500712	6.23139e-09	-2.4404
299.479	-36004.8	-14594.2	7.7804	-0.050026	7.76617e-09	-2.45318
299.496	-36004.7	-14594.3	7.77972	-0.0499798	-2.58102e-08	-2.4653
299.513	-36004.5	-14594.3	7.77992	-0.0499931	-2.96912e-08	-2.47721
299.53	-36004.4	-14594.3	7.78002	-0.0500052	9.5959e-08	-2.48947
299.547	-36004.3	-14594.4	7.77997	-0.0500015	9.60309e-08	-2.50187
299.564	-36004.2	-14594.4	7.78019	-0.0499986	-3.87101e-07	-2.51377
299.581	-36004	-14594.5	7.78016	-0.0499997	-3.03914e-07	-2.52479
299.598	-36003.9	-14594.5	7.77895	-0.0500004	1.55191e-06	-2.53472
299.615	-36003.8	-14594.6	7.777	-0.0500001	9.01334e-07	-2.54331
299.632	-36003.7	-14594.6	7.77527	-0.0499999	-6.25877e-06	-2.55032
299.649	-36003.6	-14594.6	7.77365	-0.05	-3.42711e-06	-2.55582
299.666	-36003.4	-14594.7	7.77173	-0.05	2.31019e-05	-2.56004
299.683	-36003.3	-14594.7	7.77012	-0.05	8.86632e-06	-2.56381
299.7	-36003.1	-14594.8	7.76965	-0.05	-9.04964e-05	-2.56811
299.717	-36003	-14594.8	7.76997	-0.05	-1.74551e-05	-2.57369
299.734	-36002.9	-14594.9	7.77035	-0.05	0.000360246	-2.58137
299.751	-36002.8	-14594.9	7.77005	-0.05	6.61521e-05	-2.59285
299.768	-36002.7	-14594.9	7.7686	-0.05	-0.00170155	-2.60946
299.785	-36002.5	-14595	7.76667	-0.05	-0.00333333	-2.62963
299.802	-36002.4	-14595	7.76501	-0.05	-0.0033081	-2.65133
299.819	-36002.3	-14595.1	7.76333	-0.05	-0.00333333	-2.67429
299.836	-36002.2	-14595.1	7.76137	-0.05	-0.00506372	-2.69843
299.853	-36002	-14595.1	7.75995	-0.05	-0.00671434	-2.72252
299.87	-36001.9	-14595.2	7.75976	-0.05	-0.00666989	-2.74543
299.887	-36001.8	-14595.2	7.76002	-0.05	-0.00676798	-2.76722
299.904	-36001.7	-14595.3	7.75999	-0.05	-0.00846811	-2.78817
299.921	-36001.5	-14595.3	7.76002	-0.05	-0.0101214	-2.80846
299.938	-36001.4	-14595.4	7.76027	-0.05	-0.0103302	-2.82782
299.955	-36001.3	-14595.4	7.75982	-0.05	-0.0099421	-2.8448
299.972	-36001.2	-14595.4	7.75818	-0.05	-0.00984454	-2.85797
299.989	-36001	-14595.5	7.75624	-0.05	-0.01008	-2.86646
300.006	-36000.9	-14595.5	7.75463	-0.05	-0.0103215	-2.86988
300.023	-36000.8	-14595.6	7.75288	-0.05	-0.00974747	-2.86858
300.04	-36000.7	-14595.6	7.75095	-0.05	-0.00805924	-2.86315
300.057	-36000.6	-14595.7	7.74981	-0.05	-0.00613126	-2.85446
300.074	-36000.4	-14595.7	7.74982	-0.05	-0.00446005	-2.84375
300.091	-36000.3	-14595.7	7.75003	-0.05	-0.00265704	-2.8328
300.108	-36000.1	-14595.8	7.74997	-0.05	-0.000804237	-2.82118
300.125	-36000	-14595.8	7.75009	-0.05	0.000208026	-2.80514
300.142	-35999.9	-14595.9	7.75027	-0.05	0.000166915	-2.78198
300.159	-35999.8	-14595.9	7.74952	-0.05	-6.11254e-05	-2.75092
300.176	-35999.7	-14595.9	7.74771	-0.05	-4.03377e-05	-2.71117
300.193	-35999.5	-14596	7.74584	-0.05	1.79972e-05	-2.66179
300.21	-35999.4	-14596	7.74424	-0.05	1.08069e-05	-2.6026
300.227	-35999.3	-14596.1	7.74243	-0.05	-4.68699e-06	-2.53431
300.244	-35999.2	-14596.1	7.74059	-0.05	-2.53897e-06	-2.4574
300.261	-35999.1	-14596.2	7.73969	-0.05	1.32244e-06	-2.37208
300.278	-35998.9	-14596.2	7.73981	-0.05	5.92322e-07	-2.27744
300.295	-35998.8	-14596.2	7.74025	-0.05	-3.78506e-07	-2.1716
300.312	-35998.7	-14596.3	7.74028	-0.05	-1.58138e-07	-2.05447
300.329	-35998.5	-14596.3	7.73923	-0.05	9.80819e-08	-1.92722
300.346	-35998.4	-14596.4	7.73735	-0.05	3.56187e-08	-1.78861
300.363	-35998.3	-14596.4	7.73553	-0.05	-2.69269e-08	-1.63607
300.38	-35998.2	-14596.5	7.73386	-0.05	-7.85507e-09	-1.47467
300.397	-35998	-14596.5	7.73196	-0.05	7.56587e-09	-1.31352
300.414	-35997.9	-14596.5	7.7303	-0.05	2.09059e-09	-1.14944
300.431	-35997.8	-14596.6	7.72974	-0.05	-1.94915e-09	-0.973558
300.448	-35997.7	-14596.6	7.72995	-0.05	-4.36334e-10	-0.791606
300.465	-35997.6	-14596.7	7.73001	-0.0500001	5.23979e-10	-0.617201
300.482	-35997.4	-14596.7	7.72998	-0.05	8.58914e-11	-0.45845
300.499	-35997.3	-14596.8	7.73022	-0.0499998	-1.45316e-10	-0.320237
300.516	-35997.2	-14596.8	7.73013	-0.0499999	-2.2792e-11	-0.204364
300.533	-35997	-14596.8	7.72885	-0.0500008	3.71734e-11	-0.111084
300.55	-35996.9	-14596.9	7.72689	-0.0500003	3.92524e-12	-0.0388193
300.567	-35996.8	-14596.9	7.72514	-0.0499968	-9.78755e-12	0.0150434
300.584	-35996.7	-14597	7.72344	-0.0499994	-5.04769e-13	0.0546579
300.601	-35996.5	-14597	7.72148	-0.0500123	2.56386e-12	0.0843604
300.618	-35996.4	-14597	7.72	-0.05	-7.42989e-24	0.106754
300.635	-35996.3	-14597.1	7.71974	-0.0499511	-7.05913e-13	0.1237
300.652	-35996.2	-14597.1	7.72	-0.05	2.01163e-24	0.136166
300.669	-35996.1	-14597.2	7.72	-0.0501786	1.94972e-13	0.145037
300.686	-35995.9	-14597.2	7.72001	-0.0499648	-1.23003e-14	0.151783
300.703	-35995.8	-14597.3	7.72026	-0.0493178	-1.14081e-13	0.158388
300.72	-35995.7	-14597.3	7.71989	-0.0502784	3.19993e-14	0.16808
300.737	-35995.6	-14597.3	7.71833	-0.0567485	2.81144e-13	0.183973
300.754	-35995.4	-14597.4	7.71647	-0.0766484	-1.04891e-13	0.208124
300.771	-35995.3	-14597.4	7.71493	-0.114325	-9.77211e-13	0.242481
300.788	-35995.2	-14597.5	7.71289	-0.162072	5.96306e-13	0.28919
300.805	-35995	-14597.5	7.70975	-0.216228	3.79776e-12	0.349017
300.822	-35994.9	-14597.6	7.70598	-0.287784	-2.24398e-12	0.419362
300.839	-35994.8	-14597.6	7.70154	-0.381025	-1.36883e-11	0.498142
300.856	-35994.7	-14597.6	7.69477	-0.479202	1.13985e-11	0.585681
300.873	-35994.6	-14597.7	7.68485	-0.571414	5.09179e-11	0.680421
300.89	-35994.4	-14597.7	7.67311	-0.664756	-5.46125e-11	0.776334
300.907	-35994.3	-14597.8	7.66023	-0.764166	-1.97644e-10	0.870553
300.924	-35994.2	-14597.8	7.64537	-0.867128	2.05198e-10	0.966559
300.941	-35994.1	-14597.8	7.62834	-0.97063	7.03413e-10	1.06624
300.958	-35994	-14597.9	7.61022	-1.07212	-9.3047e-10	1.16765
300.975	-35993.8	-14597.9	7.59152	-1.17139	-2.5622e-09	1.26855
300.992	-35993.7	-14598	7.57162	-1.27153	4.13105e-09	1.36687
301.009	-35993.6	-14598	7.55011	-1.37344	9.88773e-09	1.46328
301.026	-35993.5	-14598.1	7.52688	-1.47496	-1.54733e-08	1.56168
301.043	-35993.3	-14598.1	7.50141	-1.5759	-3.45461e-08	1.6626
301.06	-35993.2	-14598.1	7.47272	-1.67871	6.63256e-08	1.76202
301.077	-35993.1	-14598.2	7.4415	-1.78097	1.22438e-07	1.85657
301.094	-35993	-14598.2	7.41021	-1.87504	-2.82308e-07	1.94395
301.111	-35992.8	-14598.3	7.37882	-1.95786	-4.70141e-07	2.02365
301.128	-35992.7	-14598.3	7.34503	-2.03083	1.05374e-06	2.09673
301.145	-35992.6	-14598.3	7.30864	-2.09546	1.59678e-06	2.1627
301.162	-35992.5	-14598.4	7.27141	-2.15316	-4.36032e-06	2.21979
301.179	-35992.4	-14598.4	7.23363	-2.20393	-5.43427e-06	2.26803
301.196	-35992.3	-14598.5	7.19454	-2.24677	1.78904e-05	2.30887
301.213	-35992.1	-14598.5	7.15487	-2.28137	1.79732e-05	2.34304
301.23	-35992	-14598.5	7.11613	-2.30817	-7.33609e-05	2.3709
301.247	-35991.9	-14598.6	7.07799	-2.33034	-6.85858e-05	2.39438
301.264	-35991.8	-14598.6	7.03909	-2.35225	0.00027215	2.41614
301.281	-35991.7	-14598.7	6.99939	-2.37475	0.000212946	2.43663
301.298	-35991.6	-14598.7	6.95949	-2.39657	-0.00128719	2.45517
301.315	-35991.5	-14598.7	6.91946	-2.41599	-0.00309984	2.47216
301.332	-35991.4	-14598.8	6.87903	-2.43143	-0.00337674	2.48842
301.349	-35991.3	-14598.8	6.83751	-2.44441	-0.00321508	2.50392
301.366	-35991.2	-14598.8	6.79437	-2.45762	-0.00468676	2.51831
301.383	-35991	-14598.9	6.75155	-2.47165	-0.00654517	2.53214
301.4	-35990.9	-14598.9	6.71127	-2.48622	-0.006739	2.54616
301.417	-35990.8	-14598.9	6.67148	-2.50148	-0.00658991	2.56041
301.434	-35990.7	-14599	6.62931	-2.51742	-0.00805905	2.57466
301.451	-35990.6	-14599	6.58587	-2.53252	-0.00992776	2.58853
301.468	-35990.5	-14599.1	6.5431	-2.54525	-0.0103654	2.60171
301.485	-35990.4	-14599.1	6.5	-2.55667	-0.01	2.61438
301.502	-35990.3	-14599.1	6.4554	-2.56832	-0.00990511	2.62681
301.519	-35990.2	-14599.2	6.41074	-2.58076	-0.0100047	2.63906
301.536	-35990.1	-14599.2	6.36738	-2.59403	-0.0100259	2.65114
301.553	-35990	-14599.2	6.32409	-2.60744	-0.00999875	2.663
301.57	-35989.9	-14599.3	6.27965	-2.62012	-0.00999353	2.67453
301.587	-35989.8	-14599.3	6.23472	-2.63119	-0.0100006	2.68531
301.604	-35989.7	-14599.3	6.19004	-2.64022	-0.0100016	2.69487
301.621	-35989.6	-14599.4	6.14546	-2.64799	-0.00999982	2.70278
301.638	-35989.5	-14599.4	6.10067	-2.65506	-0.00999994	2.70879
301.655	-35989.4	-14599.4	6.05525	-2.66092	-0.00999983	2.71306
301.672	-35989.3	-14599.5	6.00901	-2.66498	-0.00999869	2.716
301.689	-35989.2	-14599.5	5.96234	-2.66692	-0.0100012	2.71844
301.706	-35989.1	-14599.5	5.91577	-2.66783	-0.0100052	2.72137
301.723	-35989	-14599.6	5.86999	-2.67167	-0.00999435	2.72602
301.74	-35988.9	-14599.6	5.82507	-2.68082	-0.00997954	2.73372
301.757	-35988.8	-14599.6	5.78	-2.69438	-0.0100212	2.746
301.774	-35988.7	-14599.7	5.7339	-2.71216	-0.0100728	2.76334
301.791	-35988.6	-14599.7	5.68639	-2.73573	-0.00990366	2.7845
301.808	-35988.5	-14599.7	5.63803	-2.76375	-0.00973471	2.80805
301.825	-35988.4	-14599.8	5.59079	-2.79052	-0.0104568	2.83257
301.842	-35988.4	-14599.8	5.54453	-2.81373	-0.0121962	2.85713
301.859	-35988.3	-14599.8	5.49653	-2.83575	-0.0140632	2.88139
301.876	-35988.2	-14599.8	5.44642	-2.85807	-0.0157229	2.90504
301.893	-35988.1	-14599.9	5.39698	-2.88063	-0.0175944	2.92778
301.91	-35988	-14599.9	5.34908	-2.90303	-0.0194331	2.94917
301.927	-35987.9	-14599.9	5.30131	-2.92462	-0.0202743	2.9686
301.944	-35987.8	-14599.9	5.25295	-2.94466	-0.0201342	2.98502
301.961	-35987.8	-14600	5.20402	-2.96233	-0.0199393	2.99692
301.978	-35987.7	-14600	5.15422	-2.97604	-0.0199851	3.00186
301.995	-35987.6	-14600	5.10307	-2.9836	-0.0199731	2.99663
302.012	-35987.5	-14600.1	5.05137	-2.98447	-0.0199488	2.98011
302.029	-35987.4	-14600.1	5.0008	-2.97954	-0.0201889	2.95271
302.046	-35987.3	-14600.1	4.95104	-2.97046	-0.0202218	2.91351
302.063	-35987.3	-14600.1	4.90042	-2.9593	-0.0191547	2.86082
302.08	-35987.2	-14600.2	4.84867	-2.94708	-0.0172404	2.79501
302.097	-35987.1	-14600.2	4.7965	-2.93423	-0.0154268	2.71769
302.114	-35987	-14600.2	4.74514	-2.92238	-0.0137578	2.62853
302.131	-35987	-14600.2	4.69585	-2.91272	-0.0118535	2.52617
302.148	-35986.9	-14600.3	4.64793	-2.89633	-0.0102346	2.41041
302.165	-35986.8	-14600.3	4.59988	-2.86114	-0.00972575	2.28183
302.182	-35986.7	-14600.3	4.55177	-2.80993	-0.00995535	2.14296
302.199	-35986.6	-14600.4	4.50443	-2.75175	-0.010073	1.99758
302.216	-35986.6	-14600.4	4.4586	-2.68796	-0.0100078	1.85138
302.233	-35986.5	-14600.4	4.4147	-2.61674	-0.00997985	1.70962
302.25	-35986.4	-14600.4	4.37173	-2.53672	-0.00999794	1.57079
302.267	-35986.4	-14600.4	4.32852	-2.44706	-0.0100051	1.4309
302.284	-35986.3	-14600.5	4.2858	-2.34929	-0.0100003	1.28551
302.301	-35986.2	-14600.5	4.24489	-2.24361	-0.00999868	1.13175
302.318	-35986.2	-14600.5	4.20667	-2.12	-0.01	0.974946
302.335	-35986.1	-14600.5	4.17171	-1.97165	-0.0100003	0.819701
302.352	-35986	-14600.6	4.14	-1.81667	-0.01	0.657952
302.369	-35986	-14600.6	4.11132	-1.671	-0.0100003	0.482032
302.386	-35985.9	-14600.6	4.08519	-1.5169	-0.00999993	0.298547
302.403	-35985.8	-14600.6	4.06146	-1.33815	-0.00999856	0.115207
302.42	-35985.8	-14600.7	4.04116	-1.15179	-0.0100006	-0.0685552
302.437	-35985.7	-14600.7	4.02498	-0.972888	-0.0100057	-0.253344
302.454	-35985.6	-14600.7	4.01192	-0.791381	-0.00999778	-0.434986
302.471	-35985.6	-14600.7	4.00097	-0.602395	-0.00997916	-0.608085
302.488	-35985.5	-14600.7	3.99185	-0.428166	-0.0100127	-0.766164
302.505	-35985.4	-14600.8	3.98446	-0.287731	-0.0100782	-0.903507
302.522	-35985.4	-14600.8	3.97884	-0.181151	-0.00993463	-1.01668
302.539	-35985.3	-14600.8	3.97502	-0.104008	-0.00969534	-1.10617
302.556	-35985.3	-14600.8	3.97303	-0.048427	-0.0102519	-1.17971
302.573	-35985.2	-14600.8	3.97274	-0.00702961	-0.011951	-1.24401
302.59	-35985.1	-14600.9	3.97373	0.0256821	-0.0138536	-1.3019
302.607	-35985.1	-14600.9	3.97545	0.0526813	-0.0154845	-1.35494
302.624	-35985	-14600.9	3.97729	0.073007	-0.017418	-1.4032
302.641	-35984.9	-14600.9	3.97895	0.0868003	-0.0194151	-1.44682
302.658	-35984.9	-14600.9	3.98059	0.0963852	-0.0199051	-1.48621
302.675	-35984.8	-14601	3.98231	0.103461	-0.0182632	-1.52154
302.692	-35984.7	-14601	3.98405	0.108547	-0.0154045	-1.55252
302.709	-35984.7	-14601	3.98577	0.112027	-0.0119817	-1.57912
302.726	-35984.6	-14601	3.98745	0.114244	-0.00818044	-1.60158
302.743	-35984.6	-14601.1	3.98911	0.115804	-0.00466537	-1.62058
302.76	-35984.5	-14601.1	3.9908	0.117561	-0.00262743	-1.63724
302.777	-35984.4	-14601.1	3.99252	0.119416	-0.00264451	-1.6519
302.794	-35984.3	-14601.1	3.99425	0.120279	-0.00459511	-1.66405
302.811	-35984.3	-14601.1	3.99597	0.120125	-0.00816582	-1.67393
302.828	-35984.2	-14601.2	3.99763	0.11992	-0.0128807	-1.68242
302.845	-35984.2	-14601.2	3.99929	0.119967	-0.0179976	-1.68945
302.862	-35984.1	-14601.2	4.00105	0.120021	-0.022581	-1.69419
302.879	-35984	-14601.2	4.00279	0.120008	-0.0259015	-1.69612
302.896	-35984	-14601.3	4.00422	0.119994	-0.0274333	-1.69496
302.913	-35983.9	-14601.3	4.00594	0.119998	-0.0270925	-1.69045
302.93	-35983.8	-14601.3	4.00894	0.120002	-0.0250748	-1.68243
302.947	-35983.8	-14601.3	4.01246	0.12	-0.021405	-1.67142
302.964	-35983.7	-14601.3	4.01488	0.12	-0.0161581	-1.65831
302.981	-35983.6	-14601.4	4.01634	0.12	-0.0109489	-1.64327
302.998	-35983.6	-14601.4	4.01788	0.12	-0.00797119	-1.62608
