# Supplementary material for: Extraction of driving behavior primitives considering driver expectation and vehicle dynamics
Source: PLoS One. 2025 Dec 31;20(12):e0340123. doi: 10.1371/journal.pone.0340123 (PMC12755792; doi:10.1371/journal.pone.0340123)
Supplement: S1 File — (ZIP) [file pone.0340123.s001.zip › DataSetForPimitiveExaction-1/straight driving/c19_s_4.xlsx]

## Sheet: Sheet1
313.759	-35950.6	-14573.8	9.90037	1.51891	-0.0951525	-0.0743398
313.776	-35950.5	-14573.6	9.92531	1.52418	-0.0678947	-0.0793117
313.793	-35950.5	-14573.4	9.95037	1.52794	-0.0358545	-0.0831734
313.81	-35950.4	-14573.3	9.97604	1.52964	-1.43885e-05	-0.0860545
313.827	-35950.4	-14573.1	10.0026	1.53013	0.0286301	-0.0878591
313.844	-35950.3	-14573	10.0295	1.53009	0.0477649	-0.0888702
313.861	-35950.3	-14572.8	10.0552	1.52994	0.0649024	-0.0897813
313.878	-35950.2	-14572.6	10.0805	1.52993	0.0811357	-0.0909172
313.895	-35950.1	-14572.5	10.1088	1.53013	0.0904112	-0.0921758
313.912	-35950.1	-14572.3	10.1372	1.53018	0.092866	-0.0933218
313.929	-35950	-14572.2	10.1572	1.52942	0.0944071	-0.0940176
313.946	-35950	-14572	10.1764	1.52757	0.09635	-0.0939461
313.963	-35949.9	-14571.8	10.211	1.52466	0.096599	-0.0929434
313.98	-35949.9	-14571.7	10.2389	1.52079	0.0971883	-0.0924079
313.997	-35949.8	-14571.5	10.2647	1.5201	0.0926872	-0.093339
314.014	-35949.7	-14571.3	10.2923	1.51783	0.0828828	-0.0939497
314.031	-35949.7	-14571.2	10.3189	1.51438	0.0733481	-0.0921584
314.048	-35949.6	-14571	10.3443	1.51052	0.0599329	-0.0905936
314.065	-35949.6	-14570.9	10.368	1.51017	0.0485714	-0.0901953
314.082	-35949.5	-14570.7	10.3907	1.50735	0.0414428	-0.0920989
314.099	-35949.4	-14570.5	10.4183	1.50659	0.0348636	-0.0934684
314.116	-35949.4	-14570.4	10.4454	1.5065	0.0248716	-0.0954033
314.133	-35949.3	-14570.2	10.472	1.50929	0.0199454	-0.0983887
314.15	-35949.3	-14570	10.4972	1.51295	0.0227873	-0.103797
314.167	-35949.2	-14569.9	10.5205	1.51623	0.0264941	-0.110421
314.184	-35949.1	-14569.7	10.5467	1.51977	0.0265936	-0.115078
314.201	-35949.1	-14569.5	10.575	1.52003	0.0296602	-0.117559
314.218	-35949	-14569.4	10.6019	1.51999	0.036312	-0.118662
314.235	-35949	-14569.2	10.6253	1.52	0.0399603	-0.120733
314.252	-35948.9	-14569	10.65	1.52	0.04	-0.124183
314.269	-35948.8	-14568.8	10.6767	1.52	0.0433333	-0.126362
314.286	-35948.8	-14568.6	10.7033	1.52	0.0433333	-0.127451
314.303	-35948.7	-14568.5	10.7315	1.52003	0.0466545	-0.128603
314.32	-35948.7	-14568.3	10.7546	1.51989	0.0432192	-0.129712
314.337	-35948.6	-14568.1	10.7782	1.51645	0.043247	-0.13071
314.354	-35948.5	-14568	10.8066	1.51288	0.0395728	-0.129455
314.371	-35948.5	-14567.8	10.8331	1.50983	0.0361403	-0.128477
314.388	-35948.4	-14567.6	10.8597	1.5101	0.0288637	-0.128627
314.405	-35948.4	-14567.4	10.8842	1.50961	0.0181972	-0.129894
314.422	-35948.3	-14567.3	10.9073	1.50603	0.00806015	-0.130695
314.439	-35948.2	-14567.1	10.9314	1.50273	-0.000990499	-0.129263
314.456	-35948.2	-14566.9	10.9598	1.49918	-0.00418365	-0.126885
314.473	-35948.1	-14566.8	10.9863	1.49593	-0.00675426	-0.124893
314.49	-35948	-14566.5	11.0127	1.49238	-0.00735341	-0.124139
314.507	-35948	-14566.4	11.037	1.48965	-0.0102347	-0.124107
314.524	-35947.9	-14566.2	11.0599	1.49027	-0.0105869	-0.122149
314.541	-35947.8	-14566	11.0847	1.48918	-0.0144773	-0.116951
314.558	-35947.8	-14565.9	11.113	1.48547	-0.0177781	-0.10909
314.575	-35947.7	-14565.7	11.1394	1.48192	-0.0214031	-0.101033
314.592	-35947.6	-14565.5	11.1657	1.47994	-0.0235224	-0.0944265
314.609	-35947.6	-14565.3	11.1897	1.47897	-0.0235657	-0.0883949
314.626	-35947.5	-14565.1	11.2128	1.47529	-0.0219622	-0.084236
314.643	-35947.5	-14564.9	11.2368	1.47162	-0.0198989	-0.0802946
314.66	-35947.4	-14564.8	11.2612	1.46994	-0.0187769	-0.0761525
314.677	-35947.3	-14564.6	11.2838	1.46879	-0.0151038	-0.0697885
314.694	-35947.3	-14564.4	11.3098	1.46498	-0.0113885	-0.0604637
314.711	-35947.2	-14564.3	11.3376	1.46132	-0.00995648	-0.0510994
314.728	-35947.1	-14564.1	11.3642	1.45967	-0.00866146	-0.0448587
314.745	-35947.1	-14563.9	11.39	1.46032	-0.00444922	-0.0400897
314.762	-35947	-14563.7	11.4138	1.45823	-0.00312559	-0.0346594
314.779	-35946.9	-14563.5	11.4369	1.45477	-0.00329956	-0.0261649
314.796	-35946.9	-14563.3	11.4613	1.45093	-0.0036492	-0.015032
314.813	-35946.8	-14563.2	11.4853	1.45005	-0.00110485	-0.00360157
314.83	-35946.7	-14563	11.5082	1.44811	0.000254249	0.0057515
314.847	-35946.7	-14562.8	11.5328	1.44438	-5.65218e-05	0.0141459
314.864	-35946.6	-14562.6	11.5563	1.44073	1.54739e-05	0.0203908
314.881	-35946.5	-14562.4	11.5818	1.43976	-4.44823e-06	0.024947
314.898	-35946.5	-14562.2	11.61	1.44028	2.07247e-06	0.0286499
314.915	-35946.4	-14562	11.6374	1.43755	-5.00414e-06	0.0318713
314.932	-35946.3	-14561.8	11.6611	1.43419	1.79334e-05	0.0353268
314.949	-35946.3	-14561.6	11.6856	1.43037	-5.39989e-05	0.0369342
314.966	-35946.2	-14561.5	11.7093	1.4301	0.000211026	0.0371674
314.983	-35946.1	-14561.3	11.7324	1.42738	-0.0026518	0.0360033
315	-35946.1	-14561.1	11.7571	1.42376	-0.00622216	0.0369001
315.017	-35946	-14560.9	11.7806	1.42025	-0.00980196	0.0371011
315.034	-35945.9	-14560.7	11.8038	1.4199	-0.00992683	0.0361678
315.051	-35945.9	-14560.5	11.8286	1.4201	-0.0130073	0.0338712
315.068	-35945.8	-14560.4	11.852	1.41688	-0.0195888	0.0336845
315.085	-35945.7	-14560.1	11.8752	1.41355	-0.0262851	0.0358221
315.102	-35945.7	-14560	11.9	1.41	-0.0333333	0.037037
315.119	-35945.6	-14559.8	11.9233	1.41	-0.0433333	0.0359477
315.136	-35945.5	-14559.6	11.9467	1.41	-0.0533333	0.0337691
315.153	-35945.5	-14559.4	11.9714	1.40645	-0.0568081	0.0338233
315.17	-35945.4	-14559.2	11.9947	1.40312	-0.0602682	0.0349132
315.187	-35945.3	-14559	12.0181	1.39991	-0.067252	0.0347654
315.204	-35945.3	-14558.8	12.0428	1.4001	-0.0776268	0.032444
315.221	-35945.2	-14558.6	12.066	1.39976	-0.0842791	0.0315744
315.238	-35945.1	-14558.4	12.0895	1.39623	-0.0946064	0.0330721
315.255	-35945.1	-14558.2	12.1142	1.39265	-0.105225	0.0379799
315.272	-35945	-14558.1	12.1374	1.38976	-0.114704	0.0435171
315.289	-35944.9	-14557.8	12.161	1.39015	-0.121157	0.0503909
315.306	-35944.8	-14557.6	12.1856	1.38944	-0.128435	0.0584771
315.323	-35944.8	-14557.5	12.2087	1.38586	-0.134304	0.0661379
315.34	-35944.7	-14557.2	12.2325	1.3824	-0.137565	0.0733169
315.357	-35944.6	-14557.1	12.257	1.37964	-0.140319	0.0769024
315.374	-35944.6	-14556.9	12.2801	1.38027	-0.139915	0.0771701
315.391	-35944.5	-14556.6	12.3039	1.37919	-0.140021	0.0757808
315.408	-35944.4	-14556.5	12.3284	1.37545	-0.139993	0.0753452
315.425	-35944.4	-14556.3	12.3513	1.37199	-0.140003	0.0767413
315.442	-35944.3	-14556	12.3756	1.36969	-0.139995	0.0774635
315.459	-35944.2	-14555.9	12.3985	1.37029	-0.140018	0.0770326
315.476	-35944.2	-14555.7	12.4191	1.36896	-0.139932	0.0754621
315.493	-35944.1	-14555.5	12.4436	1.36496	-0.140246	0.0729335
315.51	-35944	-14555.3	12.468	1.3629	-0.138611	0.0678378
315.527	-35943.9	-14555.1	12.4896	1.36431	-0.135402	0.0579433
315.544	-35943.9	-14554.9	12.5097	1.37013	-0.129991	0.0447924
315.561	-35943.8	-14554.7	12.5323	1.37511	-0.124638	0.0304817
315.578	-35943.7	-14554.5	12.5556	1.38012	-0.12125	0.0171856
315.595	-35943.7	-14554.3	12.5798	1.38545	-0.120243	0.00287482
315.612	-35943.6	-14554.1	12.6039	1.38883	-0.116716	-0.0107045
315.629	-35943.5	-14553.9	12.6269	1.3903	-0.108226	-0.0215243
315.646	-35943.4	-14553.6	12.6513	1.38975	-0.0932788	-0.0334547
315.663	-35943.4	-14553.5	12.6753	1.39169	-0.0756561	-0.0470598
315.68	-35943.3	-14553.3	12.6982	1.39747	-0.0603299	-0.0626992
315.697	-35943.2	-14553	12.7227	1.40456	-0.0540609	-0.0793413
315.714	-35943.2	-14552.9	12.7466	1.41167	-0.0493171	-0.0934216
315.731	-35943.1	-14552.6	12.7696	1.41581	-0.0380179	-0.104757
315.748	-35943	-14552.4	12.7942	1.41918	-0.0204969	-0.115169
315.765	-35943	-14552.2	12.8181	1.4224	-0.00832815	-0.125948
315.782	-35942.9	-14552	12.8407	1.42799	-0.00189847	-0.137395
315.799	-35942.8	-14551.8	12.8686	1.43804	0.00820315	-0.15206
315.816	-35942.7	-14551.6	12.8925	1.44843	0.0157928	-0.165557
315.833	-35942.7	-14551.4	12.9187	1.45578	0.0196838	-0.177788
315.85	-35942.6	-14551.2	12.9437	1.45963	0.0200515	-0.187475
315.867	-35942.5	-14551	12.9703	1.46295	0.0199862	-0.195244
315.884	-35942.4	-14550.8	12.9939	1.46622	0.0200034	-0.201884
315.901	-35942.4	-14550.6	13.0185	1.46988	0.02	-0.20775
315.918	-35942.3	-14550.4	13.042	1.47004	0.0199985	-0.212217
315.935	-35942.2	-14550.1	13.0651	1.46997	0.0200062	-0.214537
315.952	-35942.1	-14549.9	13.0933	1.47	0.02	-0.214597
315.969	-35942.1	-14549.8	13.1167	1.46667	0.02	-0.213508
315.986	-35942	-14549.5	13.1433	1.46333	0.0166667	-0.212418
316.003	-35941.9	-14549.3	13.1682	1.45993	0.0131364	-0.213557
316.02	-35941.9	-14549.1	13.1948	1.45992	0.0098044	-0.213485
316.037	-35941.8	-14548.9	13.2181	1.45644	0.00646951	-0.212254
316.054	-35941.7	-14548.7	13.2429	1.45289	0.00286821	-0.208847
316.071	-35941.6	-14548.5	13.266	1.44982	-0.000154553	-0.208092
316.088	-35941.5	-14548.2	13.2895	1.4501	3.98339e-05	-0.20942
316.105	-35941.5	-14548	13.3143	1.4496	-1.48303e-05	-0.21153
316.122	-35941.4	-14547.8	13.3372	1.44606	3.96162e-06	-0.211144
316.139	-35941.3	-14547.6	13.3615	1.44261	-1.01554e-06	-0.210112
316.156	-35941.3	-14547.4	13.3891	1.43985	3.46539e-07	-0.210577
316.173	-35941.2	-14547.2	13.4127	1.43954	-1.3144e-07	-0.213105
316.19	-35941.1	-14546.9	13.4393	1.43579	1.77556e-07	-0.216632
316.207	-35941	-14546.8	13.4645	1.43218	-7.38396e-07	-0.221757
316.224	-35941	-14546.5	13.4904	1.42976	2.76269e-06	-0.228878
316.241	-35940.9	-14546.3	13.5138	1.42995	-1.01462e-05	-0.238426
316.258	-35940.8	-14546.1	13.5384	1.43067	4.56571e-05	-0.250847
316.275	-35940.7	-14545.9	13.5614	1.43547	-0.000172092	-0.266215
316.292	-35940.6	-14545.6	13.5854	1.44248	0.000803554	-0.287036
316.309	-35940.6	-14545.5	13.6098	1.44969	0.00582875	-0.312074
316.326	-35940.5	-14545.2	13.6328	1.45491	0.0130151	-0.337283
316.343	-35940.4	-14545	13.6569	1.45822	0.0183614	-0.364497
316.36	-35940.3	-14544.8	13.6809	1.46057	0.0215435	-0.390864
316.377	-35940.3	-14544.6	13.7054	1.45862	0.0248313	-0.413431
316.394	-35940.2	-14544.3	13.7333	1.45502	0.0285541	-0.434934
316.411	-35940.1	-14544.1	13.7612	1.45131	0.0303629	-0.458699
316.428	-35940	-14543.9	13.7857	1.44967	0.0296236	-0.487925
316.445	-35939.9	-14543.7	13.8097	1.45034	0.0316707	-0.525325
316.462	-35939.9	-14543.5	13.8339	1.44817	0.0353769	-0.56705
316.479	-35939.8	-14543.2	13.8569	1.445	0.0385791	-0.613244
316.496	-35939.7	-14543	13.8813	1.43931	0.0421112	-0.674388
316.513	-35939.6	-14542.8	13.9053	1.4325	0.0454278	-0.746471
316.53	-35939.6	-14542.6	13.9281	1.42391	0.0491097	-0.819734
316.547	-35939.5	-14542.3	13.9531	1.41274	0.0501653	-0.897435
316.564	-35939.4	-14542.1	13.9742	1.40535	0.049955	-0.973552
316.581	-35939.3	-14542	13.9961	1.39656	0.0500119	-1.0514
316.598	-35939.2	-14541.7	14.0209	1.38577	0.0499975	-1.13874
316.615	-35939.2	-14541.5	14.0446	1.37567	0.0500007	-1.21918
316.632	-35939.1	-14541.3	14.0678	1.36567	0.0499998	-1.2896
316.649	-35939	-14541	14.0921	1.35545	0.05	-1.35043
316.666	-35938.9	-14540.8	14.1188	1.34219	0.05	-1.39312
316.683	-35938.8	-14540.5	14.1425	1.33176	0.05	-1.41848
316.7	-35938.8	-14540.3	14.1673	1.3211	0.05	-1.4323
316.717	-35938.7	-14540.1	14.1878	1.31403	0.05	-1.44226
316.734	-35938.6	-14539.9	14.2076	1.3075	0.05	-1.45187
316.751	-35938.5	-14539.6	14.2287	1.3004	0.05	-1.46345
316.768	-35938.4	-14539.4	14.252	1.29375	0.05	-1.4713
316.785	-35938.4	-14539.2	14.2752	1.28694	0.05	-1.47689
316.802	-35938.3	-14539	14.3	1.28333	0.05	-1.4793
316.819	-35938.2	-14538.8	14.3167	1.27667	0.05	-1.48039
316.836	-35938.1	-14538.5	14.3367	1.27333	0.05	-1.4793
316.853	-35938	-14538.3	14.358	1.26633	0.0499979	-1.47695
316.87	-35938	-14538.1	14.3813	1.26318	0.0500079	-1.47366
316.887	-35937.9	-14537.8	14.4012	1.25978	0.0499706	-1.47039
316.904	-35937.8	-14537.6	14.4227	1.25628	0.0502352	-1.46691
316.921	-35937.7	-14537.4	14.4461	1.25288	0.0537477	-1.46373
316.938	-35937.6	-14537.1	14.4694	1.24983	0.0571272	-1.46172
316.955	-35937.5	-14536.9	14.4898	1.25015	0.0602399	-1.46052
316.972	-35937.5	-14536.7	14.5064	1.24961	0.0599295	-1.45805
316.989	-35937.4	-14536.5	14.5275	1.24602	0.060042	-1.45309
317.006	-35937.3	-14536.2	14.5525	1.24241	0.0598638	-1.44639
317.023	-35937.2	-14536	14.5748	1.23976	0.0605396	-1.44265
317.04	-35937.1	-14535.8	14.5949	1.24003	0.0641773	-1.44108
317.057	-35937	-14535.5	14.6161	1.24015	0.0678642	-1.44102
317.074	-35937	-14535.3	14.6358	1.23929	0.0700851	-1.43958
317.091	-35936.9	-14535	14.6562	1.23562	0.0707139	-1.43691
317.108	-35936.8	-14534.8	14.6772	1.23189	0.0746326	-1.43374
317.125	-35936.7	-14534.6	14.6969	1.22996	0.077796	-1.43171
317.142	-35936.6	-14534.3	14.7175	1.22903	0.0812514	-1.42958
317.159	-35936.5	-14534.1	14.7384	1.22541	0.0847369	-1.42651
317.176	-35936.5	-14533.9	14.7581	1.22088	0.0879944	-1.42173
317.193	-35936.4	-14533.6	14.7787	1.2139	0.0915324	-1.41518
317.21	-35936.3	-14533.4	14.7996	1.20553	0.0946067	-1.40664
317.227	-35936.2	-14533.2	14.8193	1.1953	0.0997685	-1.39748
317.244	-35936.1	-14532.9	14.84	1.18497	0.105308	-1.38729
317.261	-35936	-14532.6	14.8607	1.17482	0.108371	-1.37671
317.278	-35936	-14532.5	14.8804	1.16355	0.111759	-1.36501
317.295	-35935.9	-14532.2	14.9013	1.14763	0.115211	-1.3496
317.312	-35935.8	-14531.9	14.9218	1.1286	0.118627	-1.33069
317.329	-35935.7	-14531.7	14.9419	1.10654	0.122031	-1.3101
317.346	-35935.6	-14531.5	14.9606	1.08235	0.125084	-1.28575
317.363	-35935.5	-14531.2	14.9775	1.05587	0.131103	-1.26101
317.38	-35935.4	-14531	14.994	1.03148	0.13562	-1.23734
317.397	-35935.4	-14530.7	15.0115	1.00739	0.13923	-1.2125
317.414	-35935.3	-14530.5	15.0285	0.981921	0.139929	-1.1852
317.431	-35935.2	-14530.3	15.045	0.948421	0.142138	-1.1535
317.448	-35935.1	-14530	15.0625	0.906786	0.145804	-1.11363
317.465	-35935	-14529.8	15.0798	0.863788	0.149536	-1.06988
317.482	-35934.9	-14529.5	15.0935	0.814756	0.149851	-1.01793
317.499	-35934.8	-14529.3	15.1077	0.741245	0.152609	-0.948381
317.516	-35934.8	-14529.1	15.1183	0.658523	0.15606	-0.868398
317.533	-35934.7	-14528.9	15.1284	0.569143	0.159622	-0.786299
317.55	-35934.6	-14528.6	15.1359	0.483046	0.160051	-0.698677
317.567	-35934.5	-14528.3	15.1428	0.400142	0.160031	-0.614451
317.584	-35934.4	-14528.1	15.1461	0.308345	0.159826	-0.526443
317.601	-35934.3	-14527.8	15.153	0.205977	0.163105	-0.42827
317.618	-35934.2	-14527.6	15.1565	0.111604	0.166458	-0.340326
317.635	-35934.2	-14527.4	15.1599	0.0344452	0.169885	-0.261523
317.652	-35934.1	-14527.1	15.16	-0.04	0.17	-0.191721
317.669	-35934	-14526.9	15.1567	-0.0933333	0.17	-0.141612
317.686	-35933.9	-14526.7	15.1531	-0.124795	0.173577	-0.106256
317.703	-35933.8	-14526.4	15.1499	-0.144174	0.176782	-0.08611
317.72	-35933.7	-14526.2	15.1499	-0.157656	0.176515	-0.0687529
317.737	-35933.6	-14525.9	15.1464	-0.177817	0.173204	-0.0523199
317.754	-35933.5	-14525.6	15.1429	-0.195394	0.173597	-0.0339893
317.771	-35933.5	-14525.4	15.1396	-0.211552	0.177152	-0.0203749
317.788	-35933.4	-14525.2	15.1363	-0.220874	0.180144	-0.00979049
317.805	-35933.3	-14524.9	15.1327	-0.227955	0.179946	-0.00215589
317.822	-35933.2	-14524.7	15.1294	-0.234096	0.180014	0.00303399
317.839	-35933.1	-14524.5	15.1262	-0.237328	0.179996	0.00708556
317.856	-35933	-14524.2	15.1219	-0.240292	0.180001	0.00907027
317.873	-35932.9	-14524	15.1155	-0.239926	0.18	0.00986663
317.89	-35932.8	-14523.7	15.1124	-0.240024	0.18	0.00978363
317.907	-35932.7	-14523.5	15.1089	-0.239991	0.18	0.00981241
317.924	-35932.7	-14523.3	15.1059	-0.240014	0.18	0.00979027
317.941	-35932.6	-14523	15.1014	-0.239956	0.180001	0.00984931
317.958	-35932.5	-14522.7	15.0951	-0.240198	0.179996	0.00955326
317.975	-35932.4	-14522.6	15.0923	-0.239107	0.180015	0.00810961
317.992	-35932.3	-14522.3	15.0887	-0.235403	0.179944	0.00533145
318.009	-35932.2	-14522	15.0856	-0.23173	0.180244	0.00217986
318.026	-35932.1	-14521.8	15.0807	-0.22972	0.178847	0.000508311
318.043	-35932	-14521.6	15.0749	-0.230069	0.175429	-7.02064e-05
318.06	-35931.9	-14521.3	15.0718	-0.22998	0.170198	1.99551e-05
318.077	-35931.9	-14521.1	15.0684	-0.230005	0.164838	-5.31197e-06
318.094	-35931.8	-14520.8	15.065	-0.229999	0.161521	1.27999e-06
318.111	-35931.7	-14520.6	15.0616	-0.23	0.159635	-3.58305e-07
318.128	-35931.6	-14520.4	15.0582	-0.23	0.160308	9.51485e-08
318.145	-35931.5	-14520.1	15.0551	-0.23	0.158591	-2.19714e-08
318.162	-35931.4	-14519.9	15.0493	-0.23	0.152872	4.0702e-09
318.179	-35931.4	-14519.7	15.0444	-0.23	0.146164	6.43514e-09
318.196	-35931.3	-14519.4	15.0413	-0.23	0.138883	-2.75114e-08
318.213	-35931.2	-14519.2	15.0377	-0.23	0.134369	1.1221e-07
318.23	-35931.1	-14519	15.0349	-0.23	0.130867	-4.2123e-07
318.247	-35931	-14518.7	15.0287	-0.23	0.130102	1.41285e-06
318.264	-35930.9	-14518.4	15.0241	-0.23	0.12776	-5.6244e-06
318.281	-35930.8	-14518.2	15.0211	-0.23	0.124658	2.10814e-05
318.298	-35930.7	-14518	15.0174	-0.23	0.118207	-6.79038e-05
318.315	-35930.6	-14517.7	15.0144	-0.23	0.114008	0.000754806
318.332	-35930.6	-14517.5	15.0081	-0.23	0.110513	0.00254816
318.349	-35930.4	-14517.2	15.0038	-0.23	0.1101	0.00670994
318.366	-35930.4	-14517	15.0006	-0.23	0.107363	0.0120451
318.383	-35930.3	-14516.8	14.9973	-0.23	0.103962	0.0183875
318.4	-35930.2	-14516.5	14.9937	-0.23	0.100265	0.0253546
318.417	-35930.1	-14516.3	14.9904	-0.23	0.0999306	0.031874
318.434	-35930	-14516.1	14.987	-0.23	0.100018	0.0393619
318.451	-35929.9	-14515.8	14.9836	-0.23	0.0999977	0.0474543
318.468	-35929.8	-14515.6	14.977	-0.23	0.100001	0.0551511
318.485	-35929.8	-14515.4	14.9735	-0.23	0.0999998	0.061675
318.502	-35929.7	-14515.1	14.97	-0.23	0.1	0.0697168
318.519	-35929.6	-14514.9	14.9667	-0.23	0.1	0.0784314
318.536	-35929.5	-14514.6	14.9633	-0.23	0.1	0.0882353
318.553	-35929.4	-14514.4	14.9598	-0.23	0.1	0.0986419
318.57	-35929.3	-14514.1	14.9565	-0.23	0.1	0.108388
318.587	-35929.2	-14513.9	14.953	-0.23	0.1	0.117032
318.604	-35929.1	-14513.6	14.946	-0.23	0.1	0.123677
318.621	-35929.1	-14513.4	14.943	-0.23	0.1	0.126551
318.638	-35929	-14513.2	14.9396	-0.23	0.1	0.12756
318.655	-35928.9	-14512.9	14.9362	-0.23	0.1	0.128805
318.672	-35928.8	-14512.7	14.9323	-0.23	0.1	0.13136
318.689	-35928.7	-14512.5	14.9258	-0.23	0.1	0.1359
318.706	-35928.6	-14512.2	14.9226	-0.23	0.1	0.140555
318.723	-35928.5	-14512	14.9192	-0.23	0.1	0.14448
318.74	-35928.4	-14511.8	14.9158	-0.23	0.1	0.146357
318.757	-35928.3	-14511.5	14.9123	-0.23	0.1	0.146936
318.774	-35928.3	-14511.3	14.909	-0.23	0.1	0.1455
318.791	-35928.2	-14511.1	14.9058	-0.23	0.1	0.142589
318.808	-35928.1	-14510.8	14.901	-0.23	0.1	0.137833
318.825	-35928	-14510.6	14.8952	-0.23	0.1	0.13351
318.842	-35927.9	-14510.3	14.8922	-0.23	0.1	0.129399
318.859	-35927.8	-14510.1	14.8886	-0.23	0.1	0.126144
318.876	-35927.7	-14509.9	14.8852	-0.23	0.1	0.122695
318.893	-35927.6	-14509.6	14.8818	-0.23	0.1	0.119722
318.91	-35927.5	-14509.4	14.8783	-0.23	0.1	0.118061
318.927	-35927.5	-14509.2	14.8755	-0.23	0.1	0.117652
318.944	-35927.4	-14508.9	14.87	-0.23	0.1	0.117252
318.961	-35927.3	-14508.6	14.8645	-0.23	0.1	0.115567
318.978	-35927.2	-14508.5	14.8616	-0.23	0.0999999	0.112601
318.995	-35927.1	-14508.2	14.8579	-0.23	0.1	0.109149
319.012	-35927	-14507.9	14.8551	-0.23	0.0999984	0.105947
319.029	-35926.9	-14507.7	14.8494	-0.23	0.100006	0.102587
319.046	-35926.8	-14507.5	14.8443	-0.23	0.0999789	0.099823
319.063	-35926.7	-14507.2	14.8412	-0.23	0.100085	0.0982485
319.08	-35926.7	-14507	14.8379	-0.23	0.0996815	0.0980757
319.097	-35926.6	-14506.8	14.8344	-0.23	0.102152	0.0974098
319.114	-35926.5	-14506.5	14.831	-0.23	0.10567	0.0955502
319.131	-35926.4	-14506.3	14.8276	-0.23	0.109283	0.0924513
319.148	-35926.3	-14506.1	14.8245	-0.23	0.110134	0.0897527
319.165	-35926.2	-14505.8	14.8181	-0.23	0.109964	0.08839
319.182	-35926.1	-14505.6	14.814	-0.23	0.110008	0.0881408
319.199	-35926	-14505.3	14.8107	-0.23	0.110002	0.0890126
319.216	-35925.9	-14505.1	14.8072	-0.23	0.109985	0.0917807
319.233	-35925.9	-14504.9	14.8039	-0.23	0.110058	0.0977969
319.25	-35925.8	-14504.6	14.8004	-0.230001	0.109845	0.10578
319.267	-35925.7	-14504.4	14.797	-0.229997	0.112893	0.113599
319.284	-35925.6	-14504.2	14.794	-0.230012	0.116236	0.119217
319.301	-35925.5	-14503.9	14.787	-0.229976	0.119878	0.124001
319.318	-35925.4	-14503.7	14.7835	-0.230093	0.120032	0.12525
319.335	-35925.3	-14503.5	14.7802	-0.226874	0.119992	0.125339
319.352	-35925.2	-14503.2	14.7767	-0.223333	0.12	0.123094
319.369	-35925.2	-14503	14.7733	-0.216667	0.12	0.120915
319.386	-35925.1	-14502.8	14.77	-0.21	0.12	0.117647
319.403	-35925	-14502.5	14.7665	-0.202914	0.120001	0.1142
319.42	-35924.9	-14502.3	14.7631	-0.196323	0.119998	0.110852
319.437	-35924.8	-14502.1	14.7598	-0.189441	0.120008	0.105321
319.454	-35924.7	-14501.8	14.7563	-0.178975	0.11994	0.0995139
319.471	-35924.6	-14501.6	14.753	-0.172607	0.120234	0.0943272
319.488	-35924.5	-14501.4	14.7496	-0.16589	0.123769	0.0909904
319.505	-35924.4	-14501.1	14.7461	-0.158418	0.127352	0.0848132
319.522	-35924.4	-14500.9	14.7427	-0.148209	0.13021	0.0769296
319.539	-35924.3	-14500.7	14.7398	-0.138153	0.129946	0.0682316
319.556	-35924.2	-14500.4	14.7402	-0.127606	0.130018	0.0623752
319.573	-35924.1	-14500.2	14.7394	-0.117577	0.129995	0.0625475
319.59	-35924	-14500	14.7358	-0.10801	0.130001	0.0686662
319.607	-35923.9	-14499.7	14.7322	-0.101952	0.13	0.0812963
319.624	-35923.8	-14499.5	14.7297	-0.0997461	0.13	0.09623
319.641	-35923.7	-14499.3	14.73	-0.100233	0.13	0.112339
319.658	-35923.6	-14499	14.7302	-0.0990198	0.13	0.124688
319.675	-35923.6	-14498.8	14.7291	-0.095713	0.13	0.131178
319.692	-35923.5	-14498.6	14.7254	-0.0909088	0.13	0.133778
319.709	-35923.4	-14498.3	14.7217	-0.0849453	0.13	0.13561
319.726	-35923.3	-14498.1	14.7197	-0.0818179	0.13	0.136679
319.743	-35923.2	-14497.9	14.7201	-0.0797804	0.13	0.137283
319.76	-35923.1	-14497.6	14.72	-0.0798102	0.13	0.137608
319.777	-35923	-14497.4	14.7199	-0.0813425	0.130001	0.13916
319.794	-35922.9	-14497.1	14.7202	-0.0847608	0.129995	0.142259
319.811	-35922.8	-14496.9	14.7185	-0.0902118	0.13002	0.14438
319.828	-35922.8	-14496.7	14.7149	-0.0953999	0.129925	0.141798
319.845	-35922.7	-14496.4	14.7112	-0.0984613	0.130264	0.132207
319.862	-35922.6	-14496.2	14.7098	-0.102027	0.128244	0.117448
319.879	-35922.5	-14496	14.71	-0.105184	0.124762	0.102154
319.896	-35922.4	-14495.7	14.7103	-0.109022	0.12093	0.0868318
319.913	-35922.3	-14495.5	14.708	-0.110202	0.120055	0.0731854
319.93	-35922.2	-14495.3	14.7045	-0.110015	0.118103	0.0596654
319.947	-35922.1	-14495	14.7008	-0.109765	0.114384	0.0446607
319.964	-35922	-14494.8	14.6997	-0.112157	0.110698	0.0307382
319.981	-35922	-14494.6	14.7003	-0.115878	0.109892	0.020296
319.998	-35921.9	-14494.3	14.6976	-0.11921	0.109946	0.0147451
320.015	-35921.8	-14494.1	14.6941	-0.122572	0.110328	0.0138563
320.032	-35921.7	-14493.9	14.6906	-0.125795	0.107254	0.0158281
320.049	-35921.6	-14493.6	14.6898	-0.129586	0.106771	0.0173435
320.066	-35921.5	-14493.4	14.6902	-0.130091	0.103956	0.0168071
320.083	-35921.4	-14493.2	14.6873	-0.13003	0.100918	0.012783
320.1	-35921.3	-14492.9	14.6838	-0.129849	0.0939181	0.00906406
320.117	-35921.2	-14492.7	14.6802	-0.132892	0.0931833	0.00666123
320.134	-35921.2	-14492.5	14.6801	-0.136237	0.09336	0.0065434
320.151	-35921	-14492.2	14.6769	-0.139877	0.0933558	0.00555728
320.168	-35921	-14492	14.6735	-0.140038	0.093228	0.00339352
320.185	-35920.9	-14491.8	14.6701	-0.139972	0.096511	0.00124521
320.202	-35920.8	-14491.5	14.67	-0.14	0.0966667	-0.00217865
320.219	-35920.7	-14491.3	14.6667	-0.136667	0.0933333	-0.00762527
320.236	-35920.6	-14491.1	14.6633	-0.13	0.09	-0.0174292
320.253	-35920.5	-14490.8	14.6599	-0.119484	0.0900225	-0.0278161
320.27	-35920.4	-14490.6	14.66	-0.112946	0.089994	-0.0363446
320.287	-35920.4	-14490.4	14.66	-0.106377	0.0900016	-0.0416893
320.304	-35920.2	-14490.1	14.6598	-0.102897	0.0899992	-0.0461263
320.321	-35920.2	-14489.9	14.6563	-0.0999011	0.0900002	-0.0481566
320.338	-35920.1	-14489.7	14.6529	-0.0997825	0.09	-0.0503672
320.355	-35920	-14489.4	14.6498	-0.0959962	0.0899995	-0.0527936
320.372	-35919.9	-14489.2	14.65	-0.0927402	0.0900021	-0.0561802
320.389	-35919.8	-14489	14.6501	-0.0891759	0.0899894	-0.0595947
320.406	-35919.7	-14488.7	14.6495	-0.0859355	0.09004	-0.0629028
320.423	-35919.6	-14488.5	14.6459	-0.082376	0.0898505	-0.0659424
320.44	-35919.5	-14488.3	14.6424	-0.0798968	0.0906044	-0.0680747
320.457	-35919.4	-14488	14.6397	-0.0793721	0.0943538	-0.0702988
320.474	-35919.4	-14487.8	14.6401	-0.0755833	0.0978307	-0.0728635
320.491	-35919.3	-14487.6	14.64	-0.071977	0.100377	-0.0761354
320.508	-35919.2	-14487.3	14.64	-0.0696597	0.0996997	-0.0778005
320.525	-35919.1	-14487.2	14.6399	-0.0702872	0.100971	-0.0787266
320.542	-35919	-14486.9	14.6402	-0.0690342	0.104395	-0.0802999
320.559	-35918.9	-14486.6	14.6389	-0.0648001	0.109358	-0.0857843
320.576	-35918.8	-14486.5	14.6353	-0.0539385	0.115051	-0.096218
320.593	-35918.7	-14486.2	14.6317	-0.0361545	0.118011	-0.111925
320.61	-35918.6	-14486	14.6297	-0.0171681	0.12172	-0.130367
320.627	-35918.6	-14485.8	14.6301	0.00128683	0.124496	-0.147704
320.644	-35918.5	-14485.5	14.63	0.0186727	0.130086	-0.164371
320.661	-35918.4	-14485.3	14.6297	0.0328874	0.135122	-0.177321
320.678	-35918.3	-14485.1	14.6315	0.0402466	0.140128	-0.186163
320.695	-35918.2	-14484.8	14.6352	0.0470188	0.145426	-0.193303
320.712	-35918.1	-14484.6	14.6389	0.0541674	0.148928	-0.199529
320.729	-35918	-14484.4	14.6402	0.0591351	0.149926	-0.203725
320.746	-35917.9	-14484.1	14.6399	0.0601425	0.15186	-0.205664
320.763	-35917.8	-14483.9	14.64	0.0599726	0.155477	-0.205914
320.78	-35917.7	-14483.7	14.64	0.0599637	0.159169	-0.205922
320.797	-35917.6	-14483.4	14.64	0.060155	0.159908	-0.205358
320.814	-35917.6	-14483.2	14.64	0.0582017	0.162165	-0.202179
320.831	-35917.5	-14483	14.64	0.0504906	0.16563	-0.194232
320.848	-35917.4	-14482.7	14.64	0.0345626	0.169457	-0.179556
320.865	-35917.3	-14482.5	14.64	0.0147591	0.169907	-0.161267
320.882	-35917.2	-14482.3	14.64	-0.00539634	0.172359	-0.142663
320.899	-35917.1	-14482	14.64	-0.0238493	0.17608	-0.124854
320.916	-35917	-14481.8	14.64	-0.0378379	0.179415	-0.110219
320.933	-35916.9	-14481.6	14.64	-0.0506568	0.182728	-0.0963414
320.95	-35916.8	-14481.3	14.64	-0.0678668	0.186256	-0.0803584
320.967	-35916.7	-14481.1	14.64	-0.0848321	0.189613	-0.0648292
320.984	-35916.7	-14480.9	14.64	-0.0987489	0.192941	-0.0524211
321.001	-35916.5	-14480.6	14.6401	-0.106372	0.196434	-0.0439135
321.018	-35916.5	-14480.4	14.6369	-0.109908	0.199915	-0.0404063
321.035	-35916.4	-14480.2	14.6333	-0.11	0.2	-0.0392157
321.052	-35916.3	-14479.9	14.63	-0.11	0.203333	-0.0381264
321.069	-35916.2	-14479.7	14.63	-0.113333	0.21	-0.0359477
321.086	-35916.1	-14479.5	14.6299	-0.116998	0.217	-0.0313132
321.103	-35916	-14479.2	14.6265	-0.12364	0.22003	-0.0269757
321.12	-35915.9	-14479	14.6231	-0.126841	0.220103	-0.022645
321.137	-35915.8	-14478.8	14.6198	-0.130426	0.22379	-0.0192301
321.154	-35915.7	-14478.5	14.6201	-0.133692	0.227037	-0.0159371
321.171	-35915.6	-14478.3	14.6197	-0.137157	0.230415	-0.0127555
321.188	-35915.6	-14478.1	14.616	-0.140136	0.233939	-0.0105062
321.205	-35915.4	-14477.8	14.6126	-0.140323	0.237244	-0.00836529
321.222	-35915.4	-14477.6	14.6099	-0.143961	0.240616	-0.0060074
321.239	-35915.3	-14477.4	14.6096	-0.147362	0.243822	-0.00275763
321.256	-35915.2	-14477.1	14.6058	-0.150281	0.248172	-0.000721506
321.273	-35915.1	-14477	14.6024	-0.149925	0.254273	6.27412e-05
321.29	-35915	-14476.7	14.5999	-0.150019	0.258002	-1.65562e-05
321.307	-35914.9	-14476.4	14.5994	-0.149994	0.265462	8.17416e-06
321.324	-35914.8	-14476.3	14.5957	-0.150002	0.271823	-1.35739e-05
321.341	-35914.7	-14476	14.5921	-0.15	0.279016	4.53829e-05
321.358	-35914.6	-14475.8	14.5899	-0.15	0.284377	-0.000250733
321.375	-35914.5	-14475.6	14.5892	-0.15	0.289802	-0.00169403
321.392	-35914.4	-14475.3	14.5854	-0.15	0.299275	-0.0044735
321.409	-35914.3	-14475.1	14.5817	-0.15	0.307562	-0.00761959
321.426	-35914.3	-14474.9	14.58	-0.15	0.315285	-0.00931246
321.443	-35914.2	-14474.6	14.5788	-0.15	0.318184	-0.00981323
321.46	-35914.1	-14474.4	14.5751	-0.15	0.320347	-0.0101554
321.477	-35914	-14474.2	14.5715	-0.15	0.319908	-0.0117361
321.494	-35913.9	-14474	14.57	-0.15	0.320019	-0.0147046
321.511	-35913.8	-14473.7	14.5685	-0.15	0.320008	-0.0176813
321.528	-35913.7	-14473.5	14.5649	-0.15	0.319948	-0.0192363
321.545	-35913.6	-14473.3	14.5612	-0.15	0.32019	-0.0196688
321.562	-35913.5	-14473	14.56	-0.15	0.318545	-0.019591
321.579	-35913.4	-14472.8	14.5583	-0.15	0.312954	-0.0196123
321.596	-35913.3	-14472.6	14.5546	-0.15	0.305795	-0.0196068
321.613	-35913.2	-14472.3	14.5508	-0.15	0.298967	-0.0196081
321.63	-35913.1	-14472.1	14.5501	-0.15	0.292334	-0.0196078
321.647	-35913	-14471.9	14.5478	-0.15	0.283069	-0.0196078
321.664	-35913	-14471.6	14.5444	-0.15	0.272962	-0.0196079
321.681	-35912.9	-14471.5	14.5406	-0.15	0.262729	-0.0196075
321.698	-35912.8	-14471.2	14.5401	-0.15	0.254812	-0.019609
321.715	-35912.7	-14471	14.5376	-0.15	0.248418	-0.0196034
321.732	-35912.6	-14470.8	14.5342	-0.15	0.239446	-0.0196246
321.749	-35912.5	-14470.5	14.5304	-0.15	0.225986	-0.0195573
321.766	-35912.4	-14470.3	14.5301	-0.15	0.21188	-0.0204138
321.783	-35912.3	-14470.1	14.5271	-0.15	0.20411	-0.0225323
321.8	-35912.2	-14469.8	14.5238	-0.15	0.197204	-0.0257881
321.817	-35912.1	-14469.6	14.5202	-0.15	0.194069	-0.0281244
321.834	-35912	-14469.4	14.5201	-0.15	0.183922	-0.0293791
321.851	-35911.9	-14469.1	14.5169	-0.15	0.177028	-0.0294204
321.868	-35911.8	-14468.9	14.5136	-0.15	0.170318	-0.0294094
321.885	-35911.8	-14468.7	14.5101	-0.15	0.16683	-0.0294124
321.902	-35911.6	-14468.4	14.51	-0.15	0.163333	-0.0294118
321.919	-35911.6	-14468.2	14.5067	-0.15	0.16	-0.0294118
321.936	-35911.5	-14468	14.5033	-0.15	0.16	-0.0294118
321.953	-35911.4	-14467.7	14.4999	-0.15	0.156441	-0.0294118
321.97	-35911.3	-14467.5	14.4999	-0.15	0.153118	-0.0294118
321.987	-35911.2	-14467.3	14.4964	-0.15	0.149912	-0.0294118
322.004	-35911.1	-14467.1	14.4929	-0.15	0.150042	-0.0294118
322.021	-35911	-14466.9	14.4899	-0.15	0.149993	-0.0294118
322.038	-35910.9	-14466.6	14.4897	-0.15	0.149979	-0.0294118
322.055	-35910.8	-14466.4	14.486	-0.15	0.150093	-0.0294118
322.072	-35910.7	-14466.2	14.4826	-0.15	0.149631	-0.0294118
322.089	-35910.6	-14466	14.4799	-0.15	0.145992	-0.0294118
322.106	-35910.5	-14465.7	14.4795	-0.15	0.142558	-0.0294118
322.123	-35910.4	-14465.5	14.4758	-0.15	0.139172	-0.0294118
322.14	-35910.3	-14465.3	14.4721	-0.15	0.135672	-0.0294118
322.157	-35910.2	-14465	14.4699	-0.15	0.13233	-0.0294118
322.174	-35910.2	-14464.8	14.4693	-0.15	0.129116	-0.0294118
322.191	-35910	-14464.6	14.4654	-0.15	0.124628	-0.0294118
322.208	-35909.9	-14464.3	14.4619	-0.15	0.117401	-0.0294118
322.225	-35909.9	-14464.2	14.4599	-0.15	0.111792	-0.0294118
322.242	-35909.8	-14463.9	14.459	-0.15	0.108906	-0.0294118
322.259	-35909.7	-14463.7	14.4553	-0.15	0.104179	-0.0294117
322.276	-35909.6	-14463.5	14.4517	-0.15	0.0972271	-0.0294121
322.293	-35909.5	-14463.2	14.45	-0.149999	0.0904138	-0.0294105
322.31	-35909.4	-14463	14.4488	-0.150004	0.0835851	-0.029417
322.327	-35909.3	-14462.8	14.445	-0.149984	0.0764499	-0.029393
322.344	-35909.2	-14462.5	14.4412	-0.150065	0.0712032	-0.0294896
322.361	-35909.1	-14462.3	14.44	-0.149754	0.0685406	-0.0289577
322.378	-35909	-14462.1	14.4387	-0.151381	0.0636122	-0.0274406
322.395	-35908.9	-14461.9	14.435	-0.15498	0.0567273	-0.0245151
322.412	-35908.8	-14461.6	14.4312	-0.158722	0.0494092	-0.0215426
322.429	-35908.7	-14461.4	14.43	-0.1602	0.0449472	-0.0199394
322.446	-35908.6	-14461.2	14.4283	-0.160024	0.0392138	-0.0196071
322.463	-35908.5	-14461	14.4247	-0.159698	0.0351328	-0.0191401
322.48	-35908.5	-14460.8	14.4209	-0.161907	0.0272537	-0.0173003
322.497	-35908.4	-14460.5	14.42	-0.165484	0.0187103	-0.0141951
322.514	-35908.3	-14460.3	14.4181	-0.169095	0.0121861	-0.0115227
322.531	-35908.2	-14460.1	14.4143	-0.170169	0.00751776	-0.0100231
322.548	-35908.1	-14459.8	14.411	-0.169954	0.00434374	-0.00975334
322.565	-35908	-14459.6	14.4076	-0.170012	0.000997857	-0.00981732
322.582	-35907.9	-14459.4	14.4042	-0.169997	-0.00252166	-0.00980108
322.599	-35907.8	-14459.1	14.4005	-0.170001	-0.00582549	-0.00980469
322.616	-35907.7	-14458.9	14.4001	-0.17	-0.00946786	-0.00980372
322.633	-35907.6	-14458.7	14.3974	-0.17	-0.0100961	-0.00980396
322.65	-35907.5	-14458.5	14.3939	-0.17	-0.00997412	-0.00980393
322.667	-35907.4	-14458.3	14.3906	-0.17	-0.0100068	-0.00980385
322.684	-35907.3	-14458	14.3871	-0.17	-0.00999882	-0.00980412
322.701	-35907.2	-14457.8	14.3838	-0.169999	-0.0100003	-0.00980316
322.718	-35907.1	-14457.6	14.3802	-0.170003	-0.00999986	-0.00980678
322.735	-35907.1	-14457.4	14.3801	-0.169993	-0.0100001	-0.00979817
322.752	-35906.9	-14457.1	14.3769	-0.170027	-0.00999952	-0.0098261
322.769	-35906.9	-14456.9	14.3735	-0.1699	-0.0100018	-0.00881277
322.786	-35906.8	-14456.7	14.37	-0.173333	-0.01	-0.00653595
322.803	-35906.7	-14456.4	14.3667	-0.176667	-0.01	-0.00326797
322.82	-35906.6	-14456.2	14.3633	-0.18	-0.01	-0.00108932
322.837	-35906.5	-14456	14.3599	-0.179976	-0.0135869	2.67199e-05
322.854	-35906.4	-14455.8	14.3599	-0.180006	-0.0167519	-7.14328e-06
322.871	-35906.3	-14455.6	14.3564	-0.179998	-0.0166263	1.85317e-06
322.888	-35906.2	-14455.3	14.3529	-0.180001	-0.0168359	-9.19805e-07
322.905	-35906.1	-14455.1	14.3496	-0.18	-0.0207068	2.46413e-07
322.922	-35906	-14454.9	14.3463	-0.18	-0.0273271	-6.58462e-08
322.939	-35905.9	-14454.7	14.3429	-0.18	-0.0300427	1.69677e-08
322.956	-35905.8	-14454.4	14.3394	-0.18	-0.0303284	-6.2985e-09
322.973	-35905.7	-14454.2	14.3361	-0.18	-0.0340086	1.61136e-09
322.99	-35905.6	-14454	14.3324	-0.18	-0.037491	-5.33425e-10
323.007	-35905.5	-14453.7	14.3299	-0.18	-0.040628	1.42399e-10
323.024	-35905.5	-14453.5	14.3295	-0.18	-0.044752	-3.61228e-11
323.041	-35905.4	-14453.3	14.3256	-0.18	-0.0520814	1.12147e-11
323.058	-35905.3	-14453.1	14.3224	-0.18	-0.0585815	-2.99202e-12
323.075	-35905.2	-14452.9	14.319	-0.18	-0.0653683	7.51596e-13
323.092	-35905.1	-14452.6	14.3155	-0.18	-0.072599	-2.24097e-13
323.109	-35905	-14452.4	14.3122	-0.18	-0.0780974	5.97482e-14
323.126	-35904.9	-14452.2	14.3087	-0.18	-0.0811766	-1.48376e-14
323.143	-35904.8	-14451.9	14.3054	-0.18	-0.0847586	4.30304e-15
323.16	-35904.7	-14451.7	14.3017	-0.18	-0.0879887	-1.14642e-15
323.177	-35904.6	-14451.5	14.3	-0.18	-0.0915337	2.80841e-16
323.194	-35904.5	-14451.3	14.2988	-0.18	-0.0946068	-7.98249e-17
323.211	-35904.4	-14451	14.295	-0.18	-0.0997668	2.12491e-17
323.228	-35904.3	-14450.8	14.2917	-0.18	-0.105315	-5.12028e-18
323.245	-35904.2	-14450.6	14.2882	-0.18	-0.108345	1.43342e-18
323.262	-35904.2	-14450.4	14.2849	-0.18	-0.111859	-3.81078e-19
323.279	-35904.1	-14450.2	14.2815	-0.18	-0.114859	8.95191e-20
323.296	-35904	-14449.9	14.278	-0.18	-0.120743	-2.29292e-20
323.313	-35903.9	-14449.7	14.2748	-0.18	-0.125239	-7.91015e-22
323.33	-35903.8	-14449.5	14.2709	-0.18	-0.130598	2.40163e-20
323.347	-35903.7	-14449.2	14.2701	-0.18	-0.13768	-1.02419e-19
323.364	-35903.6	-14449	14.2681	-0.18	-0.144554	3.85597e-19
323.381	-35903.5	-14448.8	14.2643	-0.18	-0.149132	-1.2936e-18
323.398	-35903.4	-14448.6	14.261	-0.18	-0.152331	5.14975e-18
323.415	-35903.3	-14448.3	14.2576	-0.18	-0.155655	-1.93024e-17
323.432	-35903.2	-14448.2	14.2542	-0.18	-0.159228	6.21734e-17
323.449	-35903.1	-14447.9	14.2505	-0.18	-0.162336	-2.45092e-16
323.466	-35903	-14447.7	14.2501	-0.18	-0.16821	9.18112e-16
323.483	-35903	-14447.5	14.2474	-0.18	-0.175602	-2.77343e-15
323.5	-35902.9	-14447.2	14.2439	-0.18	-0.179734	1.08408e-14
323.517	-35902.8	-14447	14.2406	-0.18	-0.180051	-4.05878e-14
323.534	-35902.7	-14446.8	14.2371	-0.18	-0.180029	1.09019e-13
323.551	-35902.6	-14446.5	14.2337	-0.18	-0.179845	-4.2299e-13
323.568	-35902.5	-14446.3	14.2304	-0.18	-0.182879	1.58291e-12
323.585	-35902.4	-14446.1	14.2269	-0.18	-0.186446	-3.18972e-12
323.602	-35902.3	-14445.9	14.2236	-0.18	-0.189894	1.22954e-11
323.619	-35902.2	-14445.7	14.2201	-0.18	-0.190024	-4.59915e-11
323.636	-35902.1	-14445.5	14.22	-0.18	-0.19	0
323.653	-35902	-14445.2	14.2167	-0.18	-0.19	0
323.67	-35902	-14445	14.2133	-0.18	-0.193333	0
323.687	-35901.9	-14444.8	14.2098	-0.18	-0.200445	1.05908e-08
323.704	-35901.8	-14444.5	14.2065	-0.18	-0.206969	-4.03966e-08
323.721	-35901.7	-14444.3	14.2031	-0.18	-0.210074	1.50996e-07
323.738	-35901.6	-14444.1	14.1998	-0.18	-0.209954	-5.63163e-07
323.755	-35901.5	-14443.9	14.1963	-0.18	-0.210239	4.40623e-06
323.772	-35901.4	-14443.7	14.1928	-0.18	-0.213762	-1.66999e-05
323.789	-35901.3	-14443.4	14.1899	-0.18	-0.217382	0.000102711
323.806	-35901.2	-14443.2	14.1897	-0.18	-0.220096	0.00137721
323.823	-35901.1	-14443	14.186	-0.18	-0.220391	0.00384658
323.84	-35901.1	-14442.8	14.1826	-0.18	-0.224085	0.00720009
323.857	-35900.9	-14442.5	14.1792	-0.18	-0.227986	0.0090638
323.874	-35900.9	-14442.3	14.1759	-0.18	-0.234879	0.00986874
323.891	-35900.8	-14442.1	14.1721	-0.18	-0.242908	0.00978077
323.908	-35900.7	-14441.8	14.1699	-0.18	-0.252082	0.00982147
323.925	-35900.6	-14441.7	14.1693	-0.18	-0.259457	0.00975762
323.942	-35900.5	-14441.4	14.1654	-0.18	-0.270275	0.0100545
323.959	-35900.4	-14441.2	14.1622	-0.18	-0.280493	0.0114994
323.976	-35900.3	-14441	14.1587	-0.18	-0.288639	0.0142719
323.993	-35900.2	-14440.7	14.1553	-0.18	-0.290164	0.0174478
324.01	-35900.1	-14440.5	14.152	-0.18	-0.289938	0.019025
324.027	-35900.1	-14440.3	14.1485	-0.18	-0.290083	0.0200388
324.044	-35900	-14440.1	14.1452	-0.18	-0.289688	0.0214675
324.061	-35899.9	-14439.8	14.1414	-0.18	-0.291509	0.024806
324.078	-35899.8	-14439.6	14.14	-0.18	-0.293822	0.029227
324.095	-35899.7	-14439.4	14.1386	-0.18	-0.292005	0.0353208
324.112	-35899.6	-14439.2	14.1348	-0.18	-0.286713	0.0438903
324.129	-35899.5	-14439	14.1315	-0.18	-0.279557	0.0565695
324.146	-35899.4	-14438.7	14.128	-0.18	-0.272614	0.0729745
324.163	-35899.3	-14438.5	14.1248	-0.18	-0.266488	0.0938621
324.18	-35899.3	-14438.3	14.1209	-0.18	-0.25711	0.126933
324.197	-35899.2	-14438.1	14.1201	-0.18	-0.247388	0.171038
324.214	-35899.1	-14437.8	14.1181	-0.18	-0.232731	0.2232
324.231	-35899	-14437.6	14.1143	-0.18	-0.217364	0.285129
324.248	-35898.9	-14437.4	14.111	-0.18	-0.20336	0.346303
324.265	-35898.8	-14437.2	14.1077	-0.18	-0.195094	0.39914
324.282	-35898.8	-14437	14.1042	-0.18	-0.188096	0.441232
324.299	-35898.6	-14436.7	14.1008	-0.18	-0.184182	0.466529
324.316	-35898.6	-14436.5	14.0975	-0.18	-0.17844	0.482283
324.333	-35898.5	-14436.3	14.094	-0.18	-0.171241	0.498773
324.35	-35898.4	-14436	14.0903	-0.18	-0.164351	0.519988
324.367	-35898.3	-14435.8	14.0901	-0.18	-0.160278	0.542022
324.384	-35898.2	-14435.6	14.0872	-0.18	-0.159956	0.561397
324.401	-35898.1	-14435.4	14.0837	-0.18	-0.160008	0.572202
324.418	-35898	-14435.2	14.0804	-0.18	-0.160011	0.577029
324.435	-35898	-14435	14.0769	-0.18	-0.159971	0.578415
324.452	-35897.9	-14434.7	14.0735	-0.18	-0.160112	0.578428
324.469	-35897.8	-14434.5	14.0702	-0.18	-0.156803	0.578462
324.486	-35897.7	-14434.3	14.0667	-0.18	-0.156667	0.576253
324.503	-35897.6	-14434	14.0633	-0.18	-0.156667	0.567538
324.52	-35897.5	-14433.8	14.06	-0.18	-0.153333	0.54902
324.537	-35897.4	-14433.6	14.0599	-0.18	-0.142625	0.521205
324.554	-35897.3	-14433.4	14.0564	-0.18	-0.132981	0.495368
324.571	-35897.3	-14433.2	14.0531	-0.18	-0.129834	0.476245
324.588	-35897.2	-14433	14.0498	-0.18	-0.126507	0.46582
324.605	-35897.1	-14432.7	14.0463	-0.18	-0.122484	0.461608
324.622	-35897	-14432.5	14.0428	-0.18	-0.112035	0.460765
324.639	-35896.9	-14432.3	14.0399	-0.18	-0.101455	0.460792
324.656	-35896.8	-14432	14.0397	-0.18	-0.0919433	0.460782
324.673	-35896.7	-14431.8	14.036	-0.18	-0.0855717	0.460785
324.69	-35896.7	-14431.6	14.0326	-0.18	-0.0778759	0.460782
324.707	-35896.6	-14431.4	14.0292	-0.18	-0.0674762	0.460794
324.724	-35896.5	-14431.2	14.0259	-0.180001	-0.05814	0.460747
324.741	-35896.4	-14430.9	14.0221	-0.179997	-0.0513289	0.460958
324.758	-35896.3	-14430.7	14.0199	-0.180012	-0.044957	0.459988
324.775	-35896.2	-14430.5	14.0193	-0.179956	-0.0369804	0.452013
324.792	-35896.1	-14430.3	14.0154	-0.180198	-0.0272211	0.432975
324.809	-35896	-14430	14.0122	-0.179107	-0.0210633	0.401509
324.826	-35896	-14429.8	14.0087	-0.175403	-0.0143845	0.354963
324.843	-35895.9	-14429.6	14.0054	-0.17173	-0.00594812	0.291674
324.86	-35895.8	-14429.4	14.0017	-0.16972	0.00324927	0.221372
324.877	-35895.7	-14429.2	14	-0.170069	0.00851616	0.151198
324.894	-35895.6	-14428.9	13.9988	-0.169979	0.0102532	0.0967915
324.911	-35895.5	-14428.7	13.995	-0.170012	0.00993242	0.0655282
324.928	-35895.4	-14428.5	13.9917	-0.169975	0.0100169	0.0436373
324.945	-35895.4	-14428.3	13.9881	-0.170097	0.00999253	0.021818
324.962	-35895.3	-14428	13.9856	-0.169427	0.0100163	0.00356465
324.979	-35895.2	-14427.8	13.9842	-0.167507	0.0100237	-0.0070902
324.996	-35895.1	-14427.6	13.9815	-0.165625	0.00993551	-0.0168615
325.013	-35895	-14427.4	13.9779	-0.164041	0.00991062	-0.0275207
325.03	-35894.9	-14427.2	13.9755	-0.1622	0.0102393	-0.0366836
325.047	-35894.8	-14426.9	13.974	-0.160421	0.010297	-0.0436669
325.064	-35894.7	-14426.7	13.9715	-0.159654	0.00890009	-0.0491883
325.081	-35894.7	-14426.5	13.9678	-0.159859	0.00698314	-0.053466
325.098	-35894.6	-14426.3	13.9642	-0.160311	0.00663025	-0.0563983
325.115	-35894.5	-14426.1	13.9609	-0.160237	0.00687834	-0.058346
325.132	-35894.4	-14425.8	13.9577	-0.158968	0.00535348	-0.0599287
325.149	-35894.3	-14425.6	13.9542	-0.157068	0.00344868	-0.0616302
325.166	-35894.2	-14425.4	13.9504	-0.155595	0.00422811	-0.0637781
325.183	-35894.2	-14425.2	13.9471	-0.153805	0.00639922	-0.066074
325.2	-35894.1	-14425	13.9453	-0.150461	0.0070187	-0.0680603
325.217	-35894	-14424.7	13.9438	-0.14707	0.00667217	-0.0703071
325.234	-35893.9	-14424.5	13.9406	-0.145646	0.00726816	-0.0736611
325.251	-35893.8	-14424.3	13.937	-0.14378	0.0095972	-0.0779045
325.268	-35893.7	-14424.1	13.9348	-0.138111	0.0135522	-0.0825254
325.285	-35893.6	-14423.9	13.9334	-0.130436	0.0165894	-0.0878829
325.302	-35893.5	-14423.7	13.9319	-0.123643	0.0164722	-0.09447
325.319	-35893.5	-14423.4	13.9301	-0.117082	0.016549	-0.101942
325.336	-35893.4	-14423.2	13.9284	-0.109294	0.0202366	-0.109884
325.353	-35893.3	-14423	13.9267	-0.1	0.0233333	-0.118736
325.37	-35893.2	-14422.7	13.925	-0.0890996	0.0216381	-0.129111
325.387	-35893.1	-14422.5	13.9232	-0.0758007	0.0200361	-0.141293
325.404	-35893	-14422.3	13.9214	-0.0592099	0.0231086	-0.155511
325.421	-35892.9	-14422.1	13.9199	-0.0386718	0.0267957	-0.172068
325.438	-35892.8	-14421.8	13.9195	-0.0140388	0.027153	-0.191211
325.455	-35892.8	-14421.6	13.9201	0.0133018	0.0266954	-0.212925
325.472	-35892.7	-14421.4	13.9218	0.0420494	0.0280626	-0.236792
325.489	-35892.6	-14421.2	13.9236	0.0720556	0.0304266	-0.261412
325.506	-35892.5	-14421	13.925	0.103336	0.0325013	-0.285822
325.523	-35892.4	-14420.8	13.9271	0.135813	0.0333601	-0.310505
325.54	-35892.3	-14420.5	13.9305	0.168859	0.0330346	-0.33553
325.557	-35892.2	-14420.3	13.9341	0.200563	0.0337037	-0.359486
325.574	-35892.2	-14420.1	13.9374	0.229107	0.0359338	-0.381022
325.591	-35892.1	-14419.9	13.9413	0.253243	0.036429	-0.399356
325.608	-35892	-14419.7	13.9462	0.272441	0.0342834	-0.41416
325.625	-35891.9	-14419.4	13.9515	0.287288	0.0334806	-0.425761
325.642	-35891.8	-14419.2	13.9567	0.298257	0.0355147	-0.434573
325.659	-35891.7	-14419	13.9618	0.305463	0.0368123	-0.441048
325.676	-35891.6	-14418.8	13.967	0.310287	0.0363612	-0.44602
325.693	-35891.6	-14418.6	13.9721	0.315983	0.0375793	-0.450873
325.71	-35891.5	-14418.4	13.9771	0.324202	0.0412392	-0.456676
325.727	-35891.4	-14418.1	13.982	0.334398	0.044385	-0.464034
325.744	-35891.3	-14417.9	13.987	0.346283	0.0459453	-0.473008
325.761	-35891.2	-14417.7	13.993	0.360018	0.0474741	-0.483
325.778	-35891.1	-14417.5	14	0.37414	0.0493288	-0.493214
325.795	-35891	-14417.2	14.0069	0.385531	0.0504275	-0.502698
325.812	-35891	-14417	14.0136	0.393558	0.0503588	-0.510856
325.829	-35890.9	-14416.8	14.0202	0.399912	0.049391	-0.517437
325.846	-35890.8	-14416.5	14.0271	0.405065	0.0476337	-0.522382
325.863	-35890.7	-14416.3	14.0341	0.408327	0.0450249	-0.525795
325.88	-35890.6	-14416.1	14.0409	0.409782	0.0414867	-0.527865
325.897	-35890.5	-14415.9	14.0477	0.41015	0.0369673	-0.528825
325.914	-35890.4	-14415.7	14.0543	0.410048	0.0318353	-0.528672
325.931	-35890.3	-14415.4	14.0611	0.409975	0.026697	-0.527272
325.948	-35890.2	-14415.2	14.068	0.410004	0.0215652	-0.524823
325.965	-35890.2	-14415	14.0749	0.40995	0.016137	-0.521686
325.982	-35890.1	-14414.8	14.0817	0.409955	0.01103	-0.51754
325.999	-35890	-14414.6	14.0884	0.410245	0.00721291	-0.511675
326.016	-35889.9	-14414.3	14.0951	0.410182	0.00410665	-0.503439
326.033	-35889.8	-14414.1	14.1019	0.408675	0.000568709	-0.492116
326.05	-35889.7	-14413.9	14.1088	0.40446	-0.00284784	-0.476197
326.067	-35889.6	-14413.7	14.1157	0.396404	-0.00500147	-0.454163
326.084	-35889.6	-14413.5	14.1225	0.384873	-0.00647687	-0.427149
326.101	-35889.5	-14413.2	14.1292	0.370844	-0.00830138	-0.397225
326.118	-35889.4	-14413	14.1359	0.355233	-0.00988382	-0.365477
326.135	-35889.3	-14412.8	14.1429	0.339062	-0.0103016	-0.332935
326.152	-35889.2	-14412.5	14.1496	0.324129	-0.0100181	-0.302323
326.169	-35889.1	-14412.3	14.1552	0.312169	-0.00985517	-0.276486
326.186	-35889	-14412.1	14.16	0.303333	-0.01	-0.255991
326.203	-35889	-14411.9	14.1649	0.297248	-0.0103	-0.240636
326.22	-35888.9	-14411.7	14.17	0.293333	-0.01	-0.229847
326.237	-35888.8	-14411.4	14.1751	0.291018	-0.00851679	-0.222893
326.254	-35888.7	-14411.2	14.1803	0.289968	-0.00655653	-0.218771
326.271	-35888.6	-14411	14.1855	0.289836	-0.00484765	-0.216533
326.288	-35888.5	-14410.8	14.1906	0.290016	-0.00311217	-0.215635
326.305	-35888.4	-14410.6	14.1956	0.290045	-0.00119933	-0.215568
326.322	-35888.3	-14410.3	14.2006	0.289996	8.77675e-05	-0.215688
326.339	-35888.2	-14410.1	14.2057	0.289989	0.000227987	-0.215403
326.356	-35888.1	-14409.8	14.2109	0.290002	-3.33715e-05	-0.214337
326.373	-35888.1	-14409.6	14.2161	0.290003	-5.75813e-05	-0.212071
326.39	-35888	-14409.4	14.2212	0.289999	1.13864e-05	-0.207995
326.407	-35887.9	-14409.2	14.2262	0.289998	1.51917e-05	-0.201599
326.424	-35887.8	-14409	14.2312	0.290001	-2.69296e-06	-0.192641
326.441	-35887.7	-14408.7	14.2364	0.290006	-2.42037e-06	-0.181233
326.458	-35887.6	-14408.5	14.2415	0.289994	-5.60941e-07	-0.168138
326.475	-35887.5	-14408.3	14.2466	0.289978	-4.26406e-06	-0.154443
326.492	-35887.4	-14408.1	14.2519	0.290029	6.63692e-06	-0.141651
326.509	-35887.4	-14407.8	14.2571	0.290085	1.99259e-05	-0.130896
326.526	-35887.3	-14407.6	14.2614	0.28989	-2.5926e-05	-0.122693
326.543	-35887.2	-14407.4	14.2648	0.289699	-7.11665e-05	-0.116957
326.56	-35887.1	-14407.1	14.2681	0.290482	0.000114178	-0.112789
326.577	-35887	-14406.9	14.2716	0.291081	0.00025619	-0.10904
326.594	-35886.9	-14406.7	14.2748	0.287693	-0.000538576	-0.104321
326.611	-35886.8	-14406.5	14.278	0.279212	-0.00231129	-0.0970273
326.628	-35886.7	-14406.2	14.2821	0.267597	-0.00416336	-0.0853594
326.645	-35886.6	-14406	14.2874	0.253881	-0.00582353	-0.0680405
326.662	-35886.6	-14405.8	14.2929	0.23791	-0.00771163	-0.0444394
326.679	-35886.5	-14405.6	14.2981	0.218953	-0.0095173	-0.0153115
326.696	-35886.4	-14405.4	14.3024	0.195886	-0.0102888	0.0174407
326.713	-35886.3	-14405.1	14.3056	0.168771	-0.0101216	0.0535852
326.73	-35886.2	-14404.9	14.308	0.138495	-0.00992197	0.0941165
326.747	-35886.1	-14404.6	14.3097	0.103829	-0.00996865	0.137899
326.764	-35886	-14404.4	14.3102	0.0623953	-0.0100345	0.182163
326.781	-35885.9	-14404.2	14.3101	0.0186485	-0.01002	0.225193
326.798	-35885.9	-14404	14.3099	-0.0189714	-0.00993686	0.266056
326.815	-35885.8	-14403.8	14.3099	-0.0489403	-0.00994476	0.304179
326.832	-35885.7	-14403.5	14.3102	-0.0735783	-0.0102144	0.339206
326.849	-35885.6	-14403.3	14.3102	-0.0929895	-0.0101669	0.370991
326.866	-35885.5	-14403.1	14.3089	-0.10629	-0.00894613	0.399596
326.883	-35885.4	-14402.9	14.307	-0.115288	-0.00700217	0.425816
326.9	-35885.3	-14402.6	14.3055	-0.123006	-0.00527796	0.450824
326.917	-35885.2	-14402.4	14.3037	-0.131594	-0.00365268	0.475871
326.934	-35885.1	-14402.2	14.3008	-0.142521	-0.00171333	0.501993
326.951	-35885	-14401.9	14.2971	-0.155142	-0.00011454	0.52851
326.968	-35885	-14401.7	14.2935	-0.167928	0.000284412	0.554027
326.985	-35884.9	-14401.5	14.2902	-0.179398	1.47909e-05	0.577173
327.002	-35884.8	-14401.3	14.2869	-0.188508	-7.81134e-05	0.596765
327.019	-35884.7	-14401	14.2835	-0.196223	-3.91404e-06	0.612487
327.036	-35884.6	-14400.8	14.2801	-0.203681	1.9822e-05	0.624372
327.053	-35884.5	-14400.6	14.2767	-0.21	0	0.632898
327.07	-35884.4	-14400.4	14.2732	-0.214136	-5.14704e-06	0.6386
327.087	-35884.4	-14400.2	14.2698	-0.216804	2.5763e-07	0.641728
327.104	-35884.3	-14399.9	14.2665	-0.218843	1.40302e-06	0.642534
327.121	-35884.2	-14399.7	14.2631	-0.220039	-6.79886e-08	0.641511
327.138	-35884.1	-14399.4	14.2596	-0.220203	-3.52631e-07	0.638967
327.155	-35884	-14399.2	14.2563	-0.21998	3.46077e-08	0.634416
327.172	-35883.9	-14399	14.2531	-0.219948	9.07091e-08	0.627398
327.189	-35883.8	-14398.8	14.2492	-0.220008	-1.38001e-08	0.618003
327.206	-35883.7	-14398.6	14.2441	-0.220015	-2.72644e-08	0.606295
327.223	-35883.6	-14398.3	14.2393	-0.219997	5.21825e-09	0.592067
327.24	-35883.5	-14398.1	14.2357	-0.219993	1.64637e-08	0.575521
327.257	-35883.4	-14397.9	14.2325	-0.220004	-9.86049e-09	0.557936
327.274	-35883.4	-14397.7	14.229	-0.220016	-4.02682e-08	0.540692
327.291	-35883.3	-14397.4	14.2258	-0.219984	4.19473e-08	0.525045
327.308	-35883.2	-14397.2	14.2227	-0.219942	1.50835e-07	0.511624
327.325	-35883.1	-14397	14.2186	-0.22006	-1.56276e-07	0.500008
327.342	-35883	-14396.7	14.2133	-0.220206	-5.35467e-07	0.489741
327.359	-35882.9	-14396.5	14.2085	-0.219708	7.08211e-07	0.480494
327.376	-35882.8	-14396.3	14.2051	-0.218122	1.95011e-06	0.472015
327.393	-35882.8	-14396.1	14.202	-0.215428	-3.14415e-06	0.464138
327.41	-35882.7	-14395.9	14.1987	-0.21201	-7.52555e-06	0.456569
327.427	-35882.6	-14395.6	14.1952	-0.208689	1.17767e-05	0.448846
327.444	-35882.5	-14395.4	14.1918	-0.205428	2.6293e-05	0.440926
327.461	-35882.4	-14395.2	14.1884	-0.201111	-5.04804e-05	0.433286
327.478	-35882.3	-14395	14.185	-0.195791	-9.31878e-05	0.426032
327.495	-35882.2	-14394.8	14.1813	-0.190785	0.000214865	0.418867
327.512	-35882.1	-14394.5	14.1779	-0.185966	0.000357824	0.412219
327.529	-35882	-14394.3	14.1757	-0.1799	-0.000869623	0.407184
327.546	-35882	-14394	14.1743	-0.172804	-0.00284557	0.404487
327.563	-35881.9	-14393.8	14.1714	-0.16641	-0.00340674	0.404458
327.58	-35881.8	-14393.6	14.1677	-0.161438	-0.00311918	0.407034
327.597	-35881.7	-14393.4	14.1655	-0.157717	-0.00448048	0.411823
327.614	-35881.6	-14393.2	14.1641	-0.15453	-0.00646414	0.418092
327.631	-35881.5	-14392.9	14.1612	-0.150929	-0.00593162	0.424868
327.648	-35881.4	-14392.7	14.1575	-0.147445	-0.00375817	0.43098
327.665	-35881.3	-14392.5	14.1553	-0.145399	-0.00318153	0.435238
327.682	-35881.3	-14392.3	14.1539	-0.143863	-0.00347051	0.437575
327.699	-35881.2	-14392.1	14.1509	-0.14092	-0.00203108	0.438522
327.716	-35881.1	-14391.8	14.1473	-0.137362	-0.000155599	0.438186
327.733	-35881	-14391.6	14.1453	-0.135056	-0.000657401	0.43659
327.75	-35880.9	-14391.3	14.1438	-0.133612	-0.00292401	0.434841
327.767	-35880.8	-14391.1	14.1406	-0.131782	-0.00491809	0.434403
327.784	-35880.7	-14390.9	14.137	-0.130123	-0.0064816	0.435511
327.801	-35880.6	-14390.7	14.1351	-0.129682	-0.00814225	0.43803
327.818	-35880.6	-14390.5	14.1336	-0.129967	-0.00981618	0.442632
327.835	-35880.5	-14390.2	14.1304	-0.130088	-0.0113253	0.449991
327.852	-35880.4	-14390	14.1268	-0.130006	-0.0131955	0.459135
327.869	-35880.3	-14389.8	14.125	-0.12995	-0.0160745	0.468698
327.886	-35880.2	-14389.6	14.1233	-0.13	-0.02	0.478214
327.903	-35880.1	-14389.4	14.1201	-0.130118	-0.024776	0.487397
327.92	-35880	-14389.1	14.1167	-0.13	-0.03	0.495643
327.937	-35879.9	-14388.9	14.1146	-0.129131	-0.0352564	0.502579
327.954	-35879.8	-14388.7	14.1132	-0.126436	-0.0402856	0.509109
327.971	-35879.8	-14388.5	14.1116	-0.121431	-0.0451326	0.516
327.988	-35879.7	-14388.2	14.1098	-0.116103	-0.0507341	0.522496
328.005	-35879.6	-14388	14.1081	-0.111681	-0.0575287	0.52782
328.022	-35879.5	-14387.8	14.1065	-0.105803	-0.0640229	0.532035
328.039	-35879.4	-14387.5	14.1048	-0.0964567	-0.0691941	0.534629
328.056	-35879.3	-14387.3	14.103	-0.0843929	-0.0743003	0.533067
328.073	-35879.2	-14387.1	14.101	-0.0700535	-0.0799179	0.525807
328.09	-35879.2	-14386.9	14.0998	-0.0520026	-0.0840544	0.514521
328.107	-35879.1	-14386.7	14.0998	-0.0302655	-0.0857757	0.500579
328.124	-35879	-14386.4	14.1001	-0.00837066	-0.0870398	0.483799
328.141	-35878.9	-14386.2	14.1001	0.0110659	-0.088955	0.464955
328.158	-35878.8	-14386	14.0999	0.0281229	-0.0902146	0.447115
328.175	-35878.7	-14385.8	14.0997	0.0425957	-0.0901987	0.432163
328.192	-35878.6	-14385.6	14.1004	0.0532548	-0.0899611	0.41948
328.209	-35878.6	-14385.3	14.1021	0.0600773	-0.0900263	0.408741
328.226	-35878.5	-14385.1	14.104	0.0649449	-0.0899075	0.400412
328.243	-35878.4	-14384.9	14.1056	0.0686901	-0.0897119	0.394244
328.26	-35878.3	-14384.6	14.1075	0.0704085	-0.0905114	0.388864
328.277	-35878.2	-14384.4	14.1093	0.0702628	-0.0923665	0.38371
328.294	-35878.1	-14384.2	14.1103	0.0698971	-0.0940155	0.379327
328.311	-35878	-14384	14.1102	0.0699641	-0.0954716	0.37562
328.328	-35877.9	-14383.8	14.1098	0.0699621	-0.0981551	0.37174
328.345	-35877.8	-14383.5	14.1097	0.0698893	-0.10184	0.367244
328.362	-35877.8	-14383.3	14.1107	0.0703512	-0.104538	0.362144
328.379	-35877.7	-14383.1	14.1125	0.0720713	-0.106042	0.35599
328.396	-35877.6	-14382.9	14.1144	0.0758649	-0.107773	0.347908
328.413	-35877.5	-14382.6	14.116	0.0827068	-0.109576	0.337362
328.43	-35877.4	-14382.4	14.1177	0.0935905	-0.11011	0.32414
328.447	-35877.3	-14382.2	14.1194	0.107858	-0.109886	0.308663
328.464	-35877.3	-14382	14.1209	0.123561	-0.110761	0.291865
328.481	-35877.2	-14381.8	14.1227	0.139036	-0.112732	0.27495
328.498	-35877.1	-14381.5	14.1254	0.152871	-0.114608	0.259236
328.515	-35877	-14381.3	14.1289	0.16402	-0.116196	0.245457
328.532	-35876.9	-14381.1	14.1324	0.171729	-0.117863	0.233989
328.549	-35876.8	-14380.8	14.1358	0.176073	-0.119604	0.225039
328.566	-35876.7	-14380.6	14.1396	0.177615	-0.121242	0.21864
328.583	-35876.6	-14380.4	14.1429	0.176962	-0.122985	0.214168
328.6	-35876.6	-14380.2	14.1448	0.17491	-0.125297	0.210631
328.617	-35876.5	-14380	14.1463	0.173372	-0.129093	0.20672
328.634	-35876.4	-14379.7	14.1491	0.174533	-0.135194	0.201072
328.651	-35876.3	-14379.5	14.1529	0.179208	-0.142487	0.192879
328.668	-35876.2	-14379.3	14.1565	0.18755	-0.149383	0.181774
328.685	-35876.1	-14379.1	14.1598	0.199221	-0.156242	0.168572
328.702	-35876	-14378.8	14.1632	0.21327	-0.163649	0.154473
328.719	-35875.9	-14378.6	14.1667	0.226667	-0.17	0.140523
328.736	-35875.9	-14378.4	14.1701	0.236564	-0.173807	0.127519
328.753	-35875.8	-14378.1	14.1733	0.243333	-0.176667	0.115468
328.77	-35875.7	-14377.9	14.1765	0.24834	-0.180255	0.104124
328.787	-35875.6	-14377.7	14.1803	0.253699	-0.183481	0.0930267
328.804	-35875.5	-14377.5	14.185	0.261158	-0.18525	0.0815807
328.821	-35875.4	-14377.3	14.1903	0.270601	-0.18678	0.0689221
328.838	-35875.3	-14377	14.1955	0.281743	-0.188965	0.0544115
328.855	-35875.3	-14376.8	14.2006	0.295026	-0.189982	0.0383514
328.872	-35875.2	-14376.6	14.2059	0.310402	-0.188524	0.0212074
328.889	-35875.1	-14376.4	14.2108	0.326011	-0.186322	0.00334733
328.906	-35875	-14376.1	14.2156	0.340768	-0.184735	-0.0149968
328.923	-35874.9	-14375.9	14.2211	0.356183	-0.182959	-0.0338746
328.94	-35874.8	-14375.7	14.2279	0.373239	-0.180773	-0.0531051
328.957	-35874.8	-14375.5	14.2349	0.390746	-0.180084	-0.0718593
328.974	-35874.7	-14375.2	14.2415	0.407022	-0.18175	-0.0892386
328.991	-35874.6	-14375	14.249	0.420046	-0.183888	-0.1044
329.008	-35874.5	-14374.8	14.2576	0.428936	-0.185435	-0.116883
329.025	-35874.4	-14374.5	14.2655	0.434833	-0.187321	-0.126879
329.042	-35874.3	-14374.3	14.2721	0.438623	-0.190434	-0.134569
329.059	-35874.2	-14374.1	14.2795	0.440403	-0.195255	-0.140009
329.076	-35874.1	-14373.9	14.2884	0.440473	-0.201948	-0.143131
329.093	-35874.1	-14373.6	14.2964	0.439533	-0.210281	-0.143697
329.11	-35874	-14373.4	14.303	0.437944	-0.220136	-0.141328
329.127	-35873.9	-14373.2	14.3094	0.435601	-0.23155	-0.135481
329.144	-35873.8	-14373	14.3163	0.432276	-0.243783	-0.125671
329.161	-35873.7	-14372.8	14.3233	0.427608	-0.255145	-0.111527
329.178	-35873.6	-14372.5	14.3302	0.42087	-0.265301	-0.0934289
329.195	-35873.5	-14372.3	14.3368	0.410981	-0.275394	-0.0725343
329.212	-35873.5	-14372	14.3434	0.397517	-0.285507	-0.0495682
329.229	-35873.4	-14371.8	14.3504	0.380715	-0.294726	-0.0248521
329.246	-35873.3	-14371.6	14.3574	0.361542	-0.303165	0.000594431
329.263	-35873.2	-14371.3	14.3633	0.34162	-0.311838	0.0251118
329.28	-35873.1	-14371.1	14.3683	0.322733	-0.320509	0.0473578
329.297	-35873	-14370.9	14.3732	0.306659	-0.328016	0.0663474
329.314	-35872.9	-14370.7	14.3782	0.293837	-0.334462	0.0821678
329.331	-35872.8	-14370.4	14.3833	0.283762	-0.340683	0.0955975
329.348	-35872.8	-14370.2	14.3885	0.275555	-0.345724	0.107025
329.365	-35872.7	-14370	14.3937	0.268178	-0.347652	0.116586
329.382	-35872.6	-14369.8	14.3988	0.261453	-0.346988	0.124635
329.399	-35872.5	-14369.5	14.4038	0.255677	-0.345535	0.131644
329.416	-35872.4	-14369.3	14.4088	0.250957	-0.343799	0.137997
329.433	-35872.3	-14369	14.4141	0.247235	-0.341734	0.143981
329.45	-35872.2	-14368.8	14.4192	0.243935	-0.340141	0.149444
329.467	-35872.2	-14368.6	14.4231	0.240381	-0.339943	0.154046
329.484	-35872.1	-14368.4	14.4263	0.237009	-0.340056	0.157607
329.501	-35872	-14368.1	14.4297	0.234615	-0.338891	0.159918
329.518	-35871.9	-14367.9	14.4331	0.233372	-0.336797	0.160198
329.535	-35871.8	-14367.6	14.4362	0.233484	-0.334741	0.157592
329.552	-35871.7	-14367.4	14.4398	0.236372	-0.33338	0.151853
329.569	-35871.7	-14367.2	14.4446	0.24333	-0.333088	0.143041
329.586	-35871.6	-14367	14.45	0.253333	-0.333333	0.131808
329.603	-35871.5	-14366.8	14.4551	0.264799	-0.333453	0.119018
329.62	-35871.4	-14366.5	14.46	0.276667	-0.333333	0.105664
329.637	-35871.3	-14366.3	14.4651	0.28791	-0.332656	0.0927359
329.654	-35871.3	-14366.1	14.4703	0.297126	-0.329729	0.0810614
329.671	-35871.2	-14365.9	14.4755	0.303294	-0.323441	0.07127
329.688	-35871.1	-14365.6	14.4806	0.307006	-0.315779	0.063452
329.705	-35871	-14365.4	14.4856	0.309087	-0.308182	0.0574748
329.722	-35870.9	-14365.1	14.4906	0.310075	-0.298706	0.0528941
329.739	-35870.8	-14364.9	14.4957	0.310332	-0.285779	0.0490689
329.756	-35870.8	-14364.7	14.5009	0.309864	-0.270548	0.0449566
329.773	-35870.7	-14364.5	14.5061	0.309257	-0.25397	0.0397241
329.79	-35870.6	-14364.2	14.5112	0.310614	-0.235416	0.0332036
329.807	-35870.5	-14364	14.5163	0.315119	-0.215136	0.0251133
329.824	-35870.4	-14363.7	14.5211	0.321647	-0.195615	0.014749
329.841	-35870.3	-14363.5	14.526	0.329612	-0.178272	0.00204351
329.858	-35870.3	-14363.3	14.5318	0.340059	-0.161844	-0.0116829
329.875	-35870.2	-14363.1	14.5387	0.352501	-0.145931	-0.0252888
329.892	-35870.1	-14362.8	14.5458	0.36351	-0.13214	-0.0382355
329.909	-35870	-14362.6	14.5524	0.371766	-0.120628	-0.0503081
329.926	-35869.9	-14362.3	14.559	0.379467	-0.109146	-0.0616857
329.943	-35869.8	-14362.1	14.5659	0.388002	-0.0969064	-0.0728007
329.96	-35869.7	-14361.9	14.5729	0.397172	-0.0855398	-0.0843988
329.977	-35869.7	-14361.6	14.5798	0.407262	-0.0766258	-0.0967548
329.994	-35869.6	-14361.4	14.5863	0.419274	-0.0713422	-0.109527
330.011	-35869.5	-14361.2	14.5928	0.432838	-0.0684794	-0.122573
330.028	-35869.4	-14360.9	14.6005	0.446083	-0.0644031	-0.13598
330.045	-35869.3	-14360.7	14.6092	0.458078	-0.0588296	-0.149068
330.062	-35869.3	-14360.5	14.6178	0.468926	-0.0550158	-0.160353
330.079	-35869.2	-14360.3	14.6263	0.477578	-0.0520833	-0.169171
330.096	-35869.1	-14360	14.6358	0.482053	-0.0455205	-0.175643
330.113	-35869	-14359.8	14.646	0.483153	-0.0364588	-0.179802
330.13	-35868.9	-14359.5	14.6553	0.48374	-0.030306	-0.181607
330.147	-35868.8	-14359.3	14.6637	0.483839	-0.0275144	-0.181327
330.164	-35868.7	-14359	14.6724	0.481423	-0.0247149	-0.179473
330.181	-35868.7	-14358.8	14.6811	0.47759	-0.0210843	-0.176447
330.198	-35868.6	-14358.6	14.6882	0.475261	-0.0175336	-0.172567
330.215	-35868.5	-14358.4	14.6946	0.473913	-0.0142703	-0.168075
330.232	-35868.4	-14358.1	14.7023	0.471252	-0.0110635	-0.163173
330.249	-35868.3	-14357.9	14.7112	0.467516	-0.00757273	-0.15807
330.266	-35868.2	-14357.7	14.7201	0.464185	-0.00357632	-0.152965
330.283	-35868.1	-14357.4	14.7285	0.460735	-0.000341171	-0.147937
330.3	-35868.1	-14357.2	14.7368	0.455961	0.000518977	-0.142997
330.317	-35868	-14356.9	14.7451	0.450809	5.56924e-05	-0.138114
330.334	-35867.9	-14356.7	14.754	0.446847	9.32533e-05	-0.133217
330.351	-35867.8	-14356.5	14.7624	0.443704	7.74057e-05	-0.128084
330.368	-35867.7	-14356.3	14.7694	0.440373	-0.00122494	-0.122523
330.385	-35867.6	-14356	14.7762	0.43687	-0.00322085	-0.116881
330.402	-35867.5	-14355.8	14.7845	0.433497	-0.00492354	-0.111523
330.419	-35867.5	-14355.5	14.7929	0.430195	-0.00655989	-0.106008
330.436	-35867.4	-14355.3	14.7997	0.426822	-0.00849205	-0.0998697
330.453	-35867.3	-14355.1	14.8067	0.423333	-0.01	-0.0936819
330.47	-35867.2	-14354.8	14.8153	0.419782	-0.0103411	-0.0880483
330.487	-35867.1	-14354.6	14.8238	0.416487	-0.0099722	-0.0824456
330.504	-35867	-14354.3	14.8304	0.413498	-0.00964012	-0.0763904
330.521	-35867	-14354.1	14.8371	0.409734	-0.0100579	-0.0704768
330.538	-35866.9	-14353.9	14.8457	0.404537	-0.0116033	-0.0652642
330.555	-35866.8	-14353.7	14.8543	0.399477	-0.0135529	-0.0604386
330.572	-35866.7	-14353.4	14.8614	0.395837	-0.0152662	-0.0557471
330.589	-35866.6	-14353.2	14.8678	0.392785	-0.0169881	-0.0516254
330.606	-35866.5	-14352.9	14.8744	0.389498	-0.0188231	-0.0482966
330.623	-35866.4	-14352.7	14.8812	0.386058	-0.0201722	-0.0451897
330.64	-35866.4	-14352.5	14.8881	0.382621	-0.0205062	-0.0418544
330.657	-35866.3	-14352.2	14.895	0.379194	-0.0197089	-0.0384035
330.674	-35866.2	-14352	14.9019	0.375764	-0.0180009	-0.0349998
330.691	-35866.1	-14351.7	14.9086	0.372318	-0.0161567	-0.03174
330.708	-35866	-14351.5	14.9153	0.368923	-0.0145514	-0.0285485
330.725	-35865.9	-14351.2	14.922	0.365776	-0.012762	-0.0250698
330.742	-35865.9	-14351	14.9289	0.362596	-0.0108422	-0.0211584
330.759	-35865.8	-14350.8	14.9357	0.358287	-0.00978706	-0.0170776
330.776	-35865.7	-14350.6	14.9426	0.35291	-0.00984279	-0.0130977
330.793	-35865.6	-14350.3	14.9496	0.348315	-0.0100336	-0.00943604
330.81	-35865.5	-14350	14.9564	0.34508	-0.0099696	-0.00615672
330.827	-35865.4	-14349.8	14.9622	0.342018	-0.0101048	-0.00313814
330.844	-35865.3	-14349.6	14.9671	0.338554	-0.0102612	-0.000316644
330.861	-35865.3	-14349.4	14.973	0.335013	-0.0094341	0.0022961
330.878	-35865.2	-14349.1	14.98	0.331583	-0.00758724	0.00502076
330.895	-35865.1	-14348.9	14.9869	0.328236	-0.00574802	0.008517
330.912	-35865	-14348.6	14.9935	0.324912	-0.00415317	0.0129404
330.929	-35864.9	-14348.4	15.0004	0.321535	-0.00229795	0.0179781
330.946	-35864.8	-14348.2	15.0074	0.318092	-0.000484553	0.0236007
330.963	-35864.7	-14347.9	15.0133	0.314633	0.000282379	0.0300203
330.98	-35864.6	-14347.7	15.0183	0.311199	0.000103087	0.0368602
330.997	-35864.5	-14347.4	15.0232	0.307823	-8.00087e-05	0.0433185
331.014	-35864.5	-14347.2	15.0282	0.3045	-2.74781e-05	0.0492096
331.031	-35864.4	-14346.9	15.0333	0.301188	2.06747e-05	0.054742
331.048	-35864.3	-14346.7	15.0385	0.297739	5.99678e-06	0.0597157
331.065	-35864.2	-14346.5	15.0437	0.294009	-5.61352e-06	0.0636529
331.082	-35864.1	-14346.2	15.0488	0.290628	-1.26452e-06	0.0661237
331.099	-35864	-14346	15.0536	0.288686	1.56619e-06	0.0667274
331.116	-35864	-14345.7	15.0586	0.289341	3.36034e-07	0.0650448
331.133	-35863.9	-14345.5	15.0649	0.293646	-4.02093e-07	0.0607003
331.15	-35863.8	-14345.3	15.0721	0.301593	-6.54277e-08	0.0537603
331.167	-35863.7	-14345	15.0791	0.312542	1.06813e-07	0.0445775
331.184	-35863.6	-14344.8	15.0859	0.32515	1.12848e-08	0.0339735
331.201	-35863.5	-14344.5	15.0927	0.337844	-2.82042e-08	0.0229641
331.218	-35863.4	-14344.3	15.0996	0.349381	-1.46683e-09	0.0125548
331.235	-35863.3	-14344	15.1063	0.358844	7.74792e-09	0.00357648
331.252	-35863.3	-14343.8	15.1129	0.366285	3.88465e-10	-0.00395453
331.269	-35863.2	-14343.6	15.1198	0.372069	-1.97222e-09	-0.0102271
331.286	-35863.1	-14343.3	15.1267	0.376667	5.70756e-21	-0.0152505
331.303	-35863	-14343.1	15.1334	0.380455	5.39502e-10	-0.0190322
331.32	-35862.9	-14342.8	15.14	0.383333	-1.50823e-21	-0.0217865
331.337	-35862.8	-14342.6	15.1466	0.38524	-1.3625e-10	-0.0237599
331.354	-35862.7	-14342.4	15.1538	0.386759	6.74808e-12	-0.0251202
331.371	-35862.7	-14342.1	15.1622	0.388442	3.50835e-11	-0.0259517
331.388	-35862.6	-14341.9	15.171	0.390204	-3.47796e-12	-0.0261244
331.405	-35862.5	-14341.6	15.1797	0.391892	-9.53249e-12	-0.0256386
331.422	-35862.4	-14341.4	15.1875	0.393524	9.16286e-13	-0.0249881
331.439	-35862.3	-14341.1	15.1945	0.395181	2.38037e-12	-0.0245026
331.456	-35862.2	-14340.9	15.2012	0.397008	-3.48557e-13	-0.0238052
331.473	-35862.1	-14340.7	15.2082	0.398914	-6.02184e-13	-0.0226739
331.49	-35862	-14340.4	15.2149	0.400211	1.19754e-13	-0.0215493
331.507	-35861.9	-14340.1	15.2213	0.400438	1.6272e-13	-0.0205931
331.524	-35861.9	-14339.9	15.2285	0.399777	-3.14443e-14	-0.0192087
331.541	-35861.8	-14339.7	15.237	0.398316	-4.00547e-14	-0.017052
331.558	-35861.7	-14339.5	15.2459	0.395805	9.94068e-15	-0.0144722
331.575	-35861.6	-14339.2	15.2546	0.392356	9.94604e-15	-0.0117156
331.592	-35861.5	-14338.9	15.2629	0.388768	-3.09585e-15	-0.00870811
331.609	-35861.4	-14338.7	15.2712	0.385453	-2.74012e-15	-0.00544615
331.626	-35861.3	-14338.4	15.2798	0.382152	8.93394e-16	-0.00207522
331.643	-35861.3	-14338.2	15.2885	0.378716	8.90959e-16	0.0012973
331.66	-35861.2	-14338	15.2964	0.375234	-6.30914e-16	0.00463959
331.677	-35861.1	-14337.7	15.3032	0.371789	-1.04157e-15	0.0079887
331.694	-35861	-14337.5	15.3097	0.368435	1.7814e-15	0.0114629
331.711	-35860.9	-14337.2	15.3164	0.365122	3.45111e-15	0.0152348
331.728	-35860.8	-14337	15.3232	0.361706	-6.41934e-15	0.0195298
331.745	-35860.7	-14336.8	15.3301	0.358238	-1.17738e-14	0.0245583
331.762	-35860.7	-14336.5	15.337	0.354967	2.69188e-14	0.0305005
331.779	-35860.6	-14336.3	15.3439	0.3516	4.09555e-14	0.0373091
331.796	-35860.5	-14336	15.3506	0.347383	-1.1286e-13	0.0447232
331.813	-35860.4	-14335.7	15.3572	0.342257	-1.569e-13	0.0524056
331.83	-35860.3	-14335.5	15.364	0.336744	4.20454e-13	0.0599766
331.847	-35860.2	-14335.3	15.3709	0.331576	5.21989e-13	0.067238
331.864	-35860.1	-14335	15.3778	0.327546	-1.71636e-12	0.0741091
331.881	-35860	-14334.8	15.3847	0.324302	-1.72385e-12	0.0801675
331.898	-35859.9	-14334.5	15.3914	0.320842	7.03564e-12	0.0848393
331.915	-35859.8	-14334.3	15.398	0.317479	6.57757e-12	0.0883864
331.932	-35859.8	-14334	15.4048	0.315179	-2.60998e-11	0.091496
331.949	-35859.7	-14333.8	15.4117	0.313677	-2.0422e-11	0.0942206
331.966	-35859.6	-14333.6	15.4186	0.312086	1.04176e-10	0.0962872
331.983	-35859.5	-14333.3	15.4255	0.31031	6.04904e-11	0.0978056
332	-35859.4	-14333	15.4322	0.30861	-4.20011e-10	0.0990453
332.017	-35859.3	-14332.8	15.4388	0.306963	-2.29982e-10	0.100064
332.034	-35859.2	-14332.5	15.4456	0.305251	1.55028e-09	0.100825
332.051	-35859.1	-14332.3	15.4525	0.30353	5.94985e-10	0.101277
332.068	-35859.1	-14332.1	15.4594	0.301882	-6.07286e-09	0.101389
332.085	-35859	-14331.8	15.4663	0.300114	-1.17135e-09	0.101313
332.102	-35858.9	-14331.5	15.4733	0.298124	2.41747e-08	0.101245
332.119	-35858.8	-14331.3	15.4797	0.296709	4.43921e-09	0.101298
332.136	-35858.7	-14331.1	15.4848	0.296572	-8.86891e-08	0.101468
332.153	-35858.6	-14330.8	15.49	0.296667	0	0.101307
332.17	-35858.5	-14330.6	15.4966	0.296116	3.41555e-07	0.100408
332.187	-35858.4	-14330.3	15.5037	0.296785	-6.74369e-08	0.0990432
332.204	-35858.3	-14330	15.5104	0.300095	-1.30853e-06	0.0975081
332.221	-35858.2	-14329.8	15.5176	0.303664	5.2507e-07	0.0956088
332.238	-35858.2	-14329.6	15.526	0.305488	5.13541e-06	0.0933093
332.255	-35858.1	-14329.4	15.5342	0.306866	-1.98152e-06	0.0913104
332.272	-35858	-14329.1	15.5413	0.308839	-1.86137e-05	0.0900921
332.289	-35857.9	-14328.8	15.5478	0.310096	1.13767e-05	0.0891487
332.306	-35857.8	-14328.6	15.5547	0.309953	6.9882e-05	0.0880378
332.323	-35857.7	-14328.3	15.5616	0.310204	-5.83926e-05	0.0868795
332.34	-35857.6	-14328.1	15.5682	0.311873	-0.000272148	0.0857899
332.357	-35857.5	-14327.9	15.5749	0.3137	0.000225662	0.0847101
332.374	-35857.4	-14327.6	15.5818	0.315131	0.00183442	0.0835922
332.391	-35857.4	-14327.3	15.5887	0.317581	0.00397807	0.0824528
332.408	-35857.3	-14327	15.5956	0.321288	0.0059137	0.081321
332.425	-35857.2	-14326.8	15.6024	0.32408	0.00682922	0.0802266
332.442	-35857.1	-14326.6	15.6091	0.325457	0.00672219	0.0788269
332.459	-35857	-14326.4	15.6156	0.327694	0.00677074	0.0762445
332.476	-35856.9	-14326.1	15.6223	0.331376	0.00705537	0.0723036
332.493	-35856.8	-14325.8	15.63	0.334321	0.00595854	0.0679126
332.51	-35856.7	-14325.6	15.6386	0.335844	0.0038426	0.0635744
332.527	-35856.6	-14325.3	15.6462	0.337398	0.00366331	0.0591846
332.544	-35856.6	-14325.1	15.6528	0.339294	0.00573899	0.055093
332.561	-35856.5	-14324.9	15.6606	0.340279	0.00695369	0.0522369
332.578	-35856.4	-14324.6	15.6695	0.340152	0.00667298	0.0506684
332.595	-35856.3	-14324.3	15.677	0.339919	0.00710192	0.0494733
332.612	-35856.2	-14324.1	15.6833	0.339959	0.00891472	0.0483486
332.629	-35856.1	-14323.8	15.691	0.340021	0.0112288	0.047583
332.646	-35856	-14323.6	15.6999	0.340009	0.0130129	0.0470808
332.663	-35855.9	-14323.3	15.7076	0.339995	0.0132806	0.0464123
332.68	-35855.8	-14323.1	15.7141	0.339999	0.0130483	0.0458074
332.697	-35855.7	-14322.8	15.7219	0.339997	0.0146249	0.0459569
332.714	-35855.6	-14322.6	15.7305	0.339995	0.0166079	0.0466354
332.731	-35855.6	-14322.3	15.7378	0.340017	0.0154906	0.0470329
332.748	-35855.5	-14322.1	15.7445	0.340018	0.0133219	0.0469353
332.765	-35855.4	-14321.8	15.7527	0.339928	0.0152542	0.0465318
332.782	-35855.3	-14321.6	15.7615	0.339943	0.0193694	0.045921
332.799	-35855.2	-14321.3	15.7685	0.340293	0.0204169	0.0451804
332.816	-35855.1	-14321	15.7749	0.340215	0.0198499	0.0446861
332.833	-35855	-14320.8	15.7831	0.338713	0.0218829	0.0449533
332.85	-35854.9	-14320.6	15.7919	0.336869	0.0259564	0.0464254
332.867	-35854.8	-14320.3	15.7991	0.336433	0.0295443	0.0493582
332.884	-35854.7	-14320.1	15.8058	0.336676	0.0328902	0.052965
332.901	-35854.6	-14319.8	15.8142	0.336285	0.0372459	0.0561653
332.918	-35854.5	-14319.5	15.8229	0.33658	0.0429549	0.058695
332.935	-35854.5	-14319.3	15.8296	0.339227	0.0497883	0.0604864
332.952	-35854.4	-14319.1	15.8362	0.343108	0.0563289	0.0610235
332.969	-35854.3	-14318.8	15.8447	0.346644	0.0614003	0.0598846
332.986	-35854.2	-14318.5	15.8533	0.35	0.0666667	0.0577342
333.003	-35854.1	-14318.2	15.8604	0.353603	0.0737005	0.0554235
333.02	-35854	-14318	15.8671	0.35683	0.0803224	0.0532564
333.037	-35853.9	-14317.8	15.8751	0.358988	0.0843578	0.0514032
333.054	-35853.8	-14317.5	15.8838	0.360032	0.0867953	0.0500461
333.071	-35853.7	-14317.3	15.8925	0.360167	0.0888248	0.0492943
333.088	-35853.6	-14317	15.901	0.359984	0.0900867	0.0490028
333.105	-35853.5	-14316.7	15.9095	0.359957	0.0902458	0.048976
333.122	-35853.4	-14316.5	15.9182	0.360006	0.0899508	0.0490259
333.139	-35853.4	-14316.2	15.9269	0.360011	0.0898333	0.0490299
333.156	-35853.3	-14316	15.9346	0.359998	0.0900721	0.0490189
333.173	-35853.2	-14315.8	15.9412	0.359998	0.0904025	0.0490227
333.19	-35853.1	-14315.5	15.9486	0.36	0.0896682	0.0490152
333.207	-35853	-14315.2	15.9574	0.359999	0.0876946	0.048998
333.224	-35852.9	-14314.9	15.9655	0.360002	0.0865368	0.0490434
333.241	-35852.8	-14314.7	15.9718	0.360006	0.0868236	0.0491063
333.258	-35852.7	-14314.5	15.979	0.359994	0.0862835	0.0489256
333.275	-35852.6	-14314.2	15.9879	0.359978	0.0842484	0.0483875
333.292	-35852.5	-14313.9	15.9959	0.360029	0.0832631	0.0476641
333.309	-35852.4	-14313.7	16.0023	0.360086	0.0837374	0.0467016
333.326	-35852.3	-14313.4	16.0094	0.35989	0.0825168	0.0450796
333.343	-35852.3	-14313.2	16.018	0.359698	0.0787984	0.0427924
333.36	-35852.2	-14313	16.027	0.360517	0.0756037	0.0404745
333.377	-35852.1	-14312.7	16.0356	0.36237	0.0740505	0.0382957
333.394	-35852	-14312.4	16.0439	0.364014	0.0725219	0.035795
333.411	-35851.9	-14312.1	16.0522	0.365471	0.0706821	0.0329947
333.428	-35851.8	-14311.9	16.0607	0.368154	0.0697289	0.0304647
333.445	-35851.7	-14311.7	16.0693	0.371838	0.0698497	0.0282798
333.462	-35851.6	-14311.4	16.0779	0.374544	0.0700869	0.0259797
333.479	-35851.5	-14311.1	16.0865	0.37605	0.0700509	0.0236735
333.496	-35851.4	-14310.9	16.0951	0.377752	0.0699318	0.0219863
333.513	-35851.3	-14310.6	16.1037	0.379571	0.0699335	0.0209719
333.53	-35851.2	-14310.3	16.1121	0.380317	0.0702015	0.0202401
333.547	-35851.1	-14310.1	16.1204	0.380109	0.070227	0.0197159
333.564	-35851.1	-14309.9	16.1288	0.379917	0.069148	0.0195284
333.581	-35851	-14309.6	16.1375	0.379976	0.0672358	0.0195824
333.598	-35850.9	-14309.3	16.146	0.380025	0.0654427	0.0196422
333.615	-35850.8	-14309	16.1546	0.380007	0.0637698	0.0196233
333.632	-35850.7	-14308.8	16.1633	0.379982	0.061792	0.0195462
333.649	-35850.6	-14308.6	16.1716	0.37999	0.0601895	0.0195655
333.666	-35850.5	-14308.3	16.1786	0.380045	0.0599524	0.0198827
333.683	-35850.4	-14308	16.1854	0.380025	0.0600865	0.0205462
333.7	-35850.3	-14307.8	16.1933	0.379827	0.0589309	0.0215159
333.717	-35850.2	-14307.5	16.2018	0.379905	0.0569858	0.0226662
333.734	-35850.1	-14307.3	16.2101	0.380892	0.0554077	0.0238425
333.751	-35850	-14307	16.2189	0.383008	0.0536183	0.0249355
333.768	-35849.9	-14306.8	16.2291	0.386198	0.0505895	0.0258181
333.785	-35849.8	-14306.5	16.2394	0.389795	0.0468819	0.0261503
333.802	-35849.7	-14306.2	16.2482	0.393119	0.0434217	0.0256961
333.819	-35849.6	-14305.9	16.2562	0.396458	0.0401895	0.0250772
333.836	-35849.5	-14305.7	16.2646	0.400141	0.0368985	0.0248417
333.853	-35849.4	-14305.5	16.2733	0.403333	0.0333333	0.0239651
333.87	-35849.4	-14305.2	16.282	0.405259	0.0295411	0.0214581
333.887	-35849.3	-14304.9	16.2905	0.406766	0.0265339	0.018346
333.904	-35849.2	-14304.6	16.2988	0.408636	0.0249267	0.0156773
333.921	-35849.1	-14304.4	16.3072	0.41005	0.0231925	0.0128885
333.938	-35849	-14304.2	16.3158	0.410274	0.0200077	0.00964225
333.955	-35848.9	-14303.9	16.3243	0.409967	0.0162349	0.00749194
333.972	-35848.8	-14303.6	16.3326	0.409859	0.012781	0.00761165
333.989	-35848.7	-14303.3	16.3417	0.410056	0.00938512	0.008988
334.006	-35848.6	-14303.1	16.3518	0.410316	0.00588854	0.0105944
334.023	-35848.5	-14302.8	16.3616	0.409818	0.00286329	0.0122867
334.04	-35848.4	-14302.6	16.3703	0.408176	0.000821892	0.0140085
334.057	-35848.3	-14302.3	16.3787	0.406235	-0.000121169	0.0156063
334.074	-35848.2	-14302.1	16.3873	0.404557	-0.000154851	0.0168772
334.091	-35848.1	-14301.8	16.3957	0.402772	3.90184e-05	0.0175502
334.108	-35848	-14301.5	16.4038	0.400899	4.17138e-05	0.0175862
334.125	-35847.9	-14301.2	16.4128	0.399816	-1.0196e-05	0.0173559
334.142	-35847.8	-14301	16.423	0.399817	-1.00734e-05	0.0169385
334.159	-35847.7	-14300.8	16.4338	0.400056	2.95119e-06	0.0158502
334.176	-35847.6	-14300.5	16.4443	0.400044	2.0928e-06	0.0140953
334.193	-35847.5	-14300.2	16.4538	0.399984	-2.84974e-07	0.0124657
334.21	-35847.4	-14299.9	16.4623	0.39999	7.99971e-07	0.0113469
334.227	-35847.3	-14299.7	16.4705	0.400003	-2.4377e-06	0.0105385
334.244	-35847.3	-14299.4	16.4789	0.399999	-5.22717e-06	0.00997018
334.261	-35847.2	-14299.2	16.4873	0.400005	1.00462e-05	0.00974581
334.278	-35847.1	-14298.9	16.4959	0.400011	1.8553e-05	0.00978126
334.295	-35847	-14298.6	16.5046	0.399973	-4.25123e-05	0.00979364
334.312	-35846.9	-14298.3	16.5132	0.399958	-6.47099e-05	0.00976861
334.329	-35846.8	-14298.1	16.5216	0.400116	0.000178346	0.00991861
334.346	-35846.7	-14297.9	16.53	0.400162	0.000247948	0.00996846
334.363	-35846.6	-14297.6	16.5381	0.399566	-0.0007572	0.00929787
334.38	-35846.5	-14297.3	16.5467	0.399462	-0.0026506	0.00805647
334.397	-35846.4	-14297	16.5564	0.402012	-0.00444415	0.00695043
334.414	-35846.3	-14296.8	16.5666	0.405778	-0.00604691	0.00591086
334.431	-35846.2	-14296.5	16.5758	0.407174	-0.00792316	0.00443384
334.448	-35846.1	-14296.3	16.5842	0.40669	-0.00966187	0.00329722
334.465	-35846	-14296	16.5929	0.407184	-0.0103519	0.00396816
334.482	-35845.9	-14295.7	16.6015	0.407177	-0.010113	0.00601891
334.499	-35845.8	-14295.4	16.6085	0.403305	-0.00967384	0.00808895
334.516	-35845.7	-14295.2	16.615	0.397707	-0.00980239	0.0102737
334.533	-35845.6	-14294.9	16.6229	0.394665	-0.0111306	0.0132088
334.55	-35845.5	-14294.7	16.6318	0.393557	-0.0130321	0.0159904
334.567	-35845.4	-14294.4	16.6403	0.39181	-0.0145165	0.0172269
334.584	-35845.3	-14294.1	16.6489	0.390103	-0.0163566	0.0174159
334.601	-35845.2	-14293.8	16.6588	0.389981	-0.0196409	0.0176103
334.618	-35845.1	-14293.6	16.6689	0.390084	-0.0230299	0.0174992
334.635	-35845	-14293.3	16.6778	0.388569	-0.0248587	0.0165066
334.652	-35844.9	-14293.1	16.6862	0.386733	-0.0265211	0.015304
334.669	-35844.8	-14292.8	16.6947	0.386407	-0.0298196	0.0147132
334.686	-35844.7	-14292.5	16.7033	0.386667	-0.0333333	0.0141612
334.703	-35844.6	-14292.2	16.7117	0.386365	-0.0353408	0.0129998
334.72	-35844.5	-14292	16.7206	0.38674	-0.0367623	0.011942
334.737	-35844.5	-14291.7	16.7306	0.388696	-0.0386183	0.0117221
334.754	-35844.4	-14291.5	16.7406	0.390008	-0.0400501	0.0120029
334.771	-35844.3	-14291.2	16.7493	0.388775	-0.0402599	0.0124099
334.788	-35844.2	-14290.9	16.7577	0.386394	-0.0399745	0.0131963
334.805	-35844.1	-14290.6	16.7662	0.384455	-0.0399333	0.0144387
334.822	-35844	-14290.4	16.7748	0.383146	-0.0400101	0.0153448
334.839	-35843.9	-14290.1	16.7832	0.382642	-0.0400196	0.0151982
334.856	-35843.8	-14289.9	16.7915	0.383657	-0.0399965	0.0138263
334.873	-35843.7	-14289.6	16.8	0.386637	-0.0399898	0.0112649
334.89	-35843.6	-14289.3	16.8087	0.391181	-0.0400056	0.00785695
334.907	-35843.5	-14289	16.8174	0.396498	-0.0400224	0.00396324
334.924	-35843.4	-14288.8	16.8257	0.401269	-0.0399769	-0.000109088
334.941	-35843.3	-14288.5	16.8337	0.404762	-0.0399169	-0.00403951
334.958	-35843.2	-14288.3	16.8429	0.407369	-0.040086	-0.00747618
334.975	-35843.1	-14288	16.8534	0.409284	-0.0402946	-0.0103143
334.992	-35843	-14287.7	16.8633	0.41018	-0.0395903	-0.0128745
335.009	-35842.9	-14287.4	16.8719	0.410145	-0.0377986	-0.0152169
335.026	-35842.8	-14287.1	16.8801	0.409946	-0.0359787	-0.0169651
335.043	-35842.7	-14286.9	16.8884	0.409961	-0.0344298	-0.0180484
335.06	-35842.6	-14286.7	16.8967	0.410014	-0.0324024	-0.0188204
335.077	-35842.5	-14286.4	16.9052	0.410009	-0.030369	-0.0194183
335.094	-35842.4	-14286.1	16.9146	0.409996	-0.0303486	-0.0196812
335.111	-35842.3	-14285.8	16.9251	0.409997	-0.0323429	-0.019648
335.128	-35842.2	-14285.5	16.9353	0.410002	-0.0341676	-0.0195859
335.145	-35842.1	-14285.3	16.9452	0.410002	-0.0356205	-0.019596
335.162	-35842	-14285	16.9555	0.409997	-0.0383407	-0.0196161
335.179	-35841.9	-14284.7	16.9659	0.409995	-0.0420315	-0.0196145
335.196	-35841.8	-14284.4	16.9754	0.410013	-0.0446638	-0.0195949
335.213	-35841.7	-14284.2	16.9838	0.410016	-0.0461424	-0.0195931
335.23	-35841.6	-14283.9	16.992	0.409947	-0.0478374	-0.0196555
335.247	-35841.5	-14283.7	17.0003	0.409939	-0.0495934	-0.0196623
335.264	-35841.4	-14283.4	17.0089	0.410196	-0.0502919	-0.0193918
335.281	-35841.3	-14283.1	17.0175	0.410196	-0.0500845	-0.0187666
335.298	-35841.2	-14282.8	17.0261	0.409049	-0.0499217	-0.0178161
335.315	-35841.1	-14282.5	17.0347	0.407117	-0.049983	-0.0166363
335.332	-35841	-14282.3	17.0431	0.405371	-0.0500178	-0.0153785
335.349	-35840.9	-14282	17.0514	0.403756	-0.0500015	-0.0143359
335.366	-35840.8	-14281.8	17.0596	0.401829	-0.0500105	-0.0138475
335.383	-35840.7	-14281.5	17.0683	0.400179	-0.0500085	-0.0140507
335.4	-35840.6	-14281.2	17.0782	0.399711	-0.0499374	-0.0149377
335.417	-35840.5	-14280.9	17.0888	0.399969	-0.0499755	-0.0161895
335.434	-35840.4	-14280.6	17.0992	0.40008	-0.0502562	-0.0174004
335.451	-35840.3	-14280.4	17.1089	0.400008	-0.0500936	-0.0184151
335.468	-35840.2	-14280.1	17.1177	0.39998	-0.0487427	-0.0191676
335.485	-35840.1	-14279.8	17.1262	0.399999	-0.046779	-0.0195942
335.502	-35840	-14279.5	17.1348	0.400006	-0.0450343	-0.0196767
335.519	-35839.9	-14279.2	17.1433	0.4	-0.0433333	-0.0196078
335.536	-35839.8	-14279	17.1513	0.399997	-0.0414302	-0.0195896
335.553	-35839.8	-14278.8	17.16	0.4	-0.04	-0.0196078
335.57	-35839.6	-14278.5	17.1703	0.400004	-0.0396789	-0.0196104
335.587	-35839.5	-14278.2	17.1806	0.399999	-0.0400262	-0.019608
335.604	-35839.4	-14277.9	17.1894	0.399985	-0.0403321	-0.0196149
335.621	-35839.3	-14277.6	17.1976	0.400006	-0.0398856	-0.0196046
335.638	-35839.2	-14277.4	17.206	0.400058	-0.0383514	-0.0195757
335.655	-35839.1	-14277.1	17.2143	0.399978	-0.0364539	-0.0196206
335.672	-35839	-14276.8	17.2225	0.39979	-0.0347774	-0.0199334
335.689	-35838.9	-14276.5	17.2317	0.400131	-0.0329888	-0.0209477
335.706	-35838.8	-14276.2	17.2422	0.401532	-0.0310256	-0.0229511
335.723	-35838.7	-14276	17.2522	0.404009	-0.0298499	-0.0257845
335.74	-35838.6	-14275.7	17.2606	0.407311	-0.0298537	-0.0293529
335.757	-35838.6	-14275.5	17.2686	0.410805	-0.0299783	-0.0338204
335.774	-35838.4	-14275.2	17.2772	0.414165	-0.0297643	-0.0389784
335.791	-35838.3	-14274.9	17.2858	0.41778	-0.0303094	-0.043808
335.808	-35838.2	-14274.6	17.2943	0.421482	-0.0320483	-0.0477785
335.825	-35838.1	-14274.3	17.3033	0.424027	-0.0339617	-0.0513558
335.842	-35838	-14274.1	17.3133	0.425428	-0.0355626	-0.0544057
335.859	-35838	-14273.8	17.3236	0.427659	-0.0373484	-0.0557819
335.876	-35837.9	-14273.5	17.3339	0.430175	-0.0392446	-0.055228
335.893	-35837.7	-14273.2	17.3443	0.428614	-0.0402427	-0.0538969
335.91	-35837.6	-14272.9	17.3546	0.422855	-0.0401601	-0.0522992
335.927	-35837.5	-14272.6	17.3647	0.418363	-0.0399286	-0.05003
335.944	-35837.4	-14272.4	17.3746	0.416976	-0.0399571	-0.0476234
335.961	-35837.4	-14272.1	17.3849	0.416303	-0.0400186	-0.0466418
335.978	-35837.3	-14271.8	17.3954	0.416037	-0.0400101	-0.0473493
335.995	-35837.1	-14271.5	17.4048	0.418213	-0.0399948	-0.0485798
336.012	-35837	-14271.2	17.4133	0.422066	-0.0399977	-0.0496991
336.029	-35836.9	-14271	17.4216	0.424281	-0.0400013	-0.0506239
336.046	-35836.8	-14270.7	17.4299	0.423955	-0.0400003	-0.0511602
336.063	-35836.8	-14270.5	17.4382	0.42219	-0.0400005	-0.0510346
336.08	-35836.6	-14270.2	17.4467	0.420366	-0.0400009	-0.0503805
336.097	-35836.5	-14269.9	17.4564	0.41988	-0.0399966	-0.0496433
336.114	-35836.4	-14269.6	17.4669	0.420096	-0.0399966	-0.0491113
336.131	-35836.3	-14269.3	17.4771	0.419186	-0.0400142	-0.0489343
336.148	-35836.2	-14269.1	17.487	0.417251	-0.0400132	-0.0489955
336.165	-35836.1	-14268.8	17.4974	0.415422	-0.0399474	-0.0490445
336.182	-35836	-14268.5	17.5077	0.413761	-0.0399588	-0.0490269
336.199	-35835.9	-14268.2	17.5169	0.411825	-0.04021	-0.0490013
336.216	-35835.8	-14267.9	17.5252	0.41018	-0.0401219	-0.0490114
336.233	-35835.7	-14267.6	17.5335	0.4097	-0.0389207	-0.0490713
336.25	-35835.6	-14267.4	17.5419	0.409953	-0.0370099	-0.0490473
336.267	-35835.5	-14267.1	17.5501	0.410077	-0.0351841	-0.0487513
336.284	-35835.4	-14266.8	17.5589	0.410008	-0.0335271	-0.0480456
336.301	-35835.3	-14266.5	17.5689	0.40998	-0.0318493	-0.0468003
336.318	-35835.2	-14266.2	17.5794	0.409999	-0.0301046	-0.0448078
336.335	-35835.1	-14265.9	17.5894	0.410006	-0.0283341	-0.0419139
336.352	-35835	-14265.7	17.5994	0.41	-0.0267486	-0.0383495
336.369	-35834.9	-14265.4	17.6099	0.409999	-0.0253993	-0.0344499
336.386	-35834.8	-14265.1	17.62	0.41	-0.0233333	-0.0305011
336.403	-35834.7	-14264.8	17.6289	0.41	-0.0198571	-0.0268088
336.42	-35834.6	-14264.5	17.6372	0.41	-0.0165109	-0.0238171
336.437	-35834.5	-14264.2	17.6455	0.410001	-0.0146633	-0.0218405
336.454	-35834.4	-14264	17.6538	0.41	-0.0132322	-0.0206419
336.471	-35834.3	-14263.7	17.6621	0.409995	-0.0112603	-0.0199254
336.488	-35834.2	-14263.4	17.6711	0.410002	-0.00992888	-0.0195852
336.505	-35834.1	-14263.1	17.6813	0.410021	-0.0100117	-0.0195343
336.522	-35834	-14262.8	17.6919	0.409987	-0.00986967	-0.019628
336.539	-35833.9	-14262.6	17.7021	0.409919	-0.00832966	-0.0197002
336.556	-35833.8	-14262.3	17.7116	0.410048	-0.00633608	-0.0195589
336.573	-35833.7	-14262	17.7202	0.410292	-0.00465287	-0.0190812
336.59	-35833.6	-14261.7	17.7287	0.409751	-0.00288026	-0.0183165
336.607	-35833.5	-14261.4	17.7374	0.408055	-0.000950195	-0.0172831
336.624	-35833.4	-14261.1	17.7457	0.406142	0.000199087	-0.0158862
336.641	-35833.3	-14260.9	17.7537	0.404534	0.000213004	-0.0142071
336.658	-35833.2	-14260.6	17.7629	0.402768	-5.22487e-05	-0.012652
336.675	-35833.1	-14260.3	17.7734	0.400855	-5.221e-05	-0.0114767
336.692	-35833	-14260	17.7832	0.399774	1.61551e-05	-0.0106237
336.709	-35832.9	-14259.7	17.7915	0.399803	1.40449e-05	-0.0100396
336.726	-35832.8	-14259.4	17.7996	0.400059	-4.228e-06	-0.00972294
336.743	-35832.7	-14259.2	17.8082	0.400048	-3.39744e-06	-0.00968547
336.76	-35832.6	-14258.9	17.8168	0.399982	1.2529e-06	-0.00995125
336.777	-35832.5	-14258.6	17.8253	0.399988	8.44734e-07	-0.0105053
336.794	-35832.4	-14258.3	17.8345	0.400006	-4.14634e-07	-0.0112865
336.811	-35832.3	-14258	17.8445	0.400005	-3.17246e-07	-0.0123433
336.828	-35832.2	-14257.7	17.8548	0.399996	2.78707e-07	-0.0138328
336.845	-35832.1	-14257.5	17.8651	0.399994	3.88811e-07	-0.0155806
336.862	-35832	-14257.2	17.8756	0.400012	-7.98397e-07	-0.0170668
336.879	-35831.9	-14256.9	17.886	0.400017	-1.18604e-06	-0.0181443
336.896	-35831.8	-14256.6	17.8954	0.399953	3.2178e-06	-0.0190078
336.913	-35831.6	-14256.2	17.9038	0.399941	4.00489e-06	-0.0195552
336.93	-35831.6	-14256	17.912	0.400195	-1.33042e-05	-0.0194689
336.947	-35831.5	-14255.7	17.9203	0.400224	-1.53033e-05	-0.0188192
336.964	-35831.4	-14255.5	17.9289	0.399153	4.94571e-05	-0.0179188
336.981	-35831.2	-14255.1	17.9375	0.39724	4.94938e-05	-0.0167617
336.998	-35831.1	-14254.8	17.9461	0.395427	-0.000199509	-0.0151694
337.015	-35831	-14254.5	17.9547	0.393758	-0.000156635	-0.0134376
337.032	-35830.9	-14254.3	17.9631	0.391853	0.000996914	-0.0120784
337.049	-35830.8	-14254	17.9714	0.390235	0.0028864	-0.0110963
337.066	-35830.7	-14253.7	17.9796	0.389726	0.00465351	-0.0102884
337.083	-35830.6	-14253.4	17.9883	0.389955	0.0063405	-0.00982368
337.1	-35830.5	-14253.1	17.9982	0.390073	0.00829414	-0.0100039
337.117	-35830.4	-14252.8	18.0088	0.390008	0.00988495	-0.0107735
337.134	-35830.3	-14252.5	18.0192	0.38998	0.010301	-0.0119907
337.151	-35830.2	-14252.3	18.0289	0.389998	0.0100324	-0.0138786
337.168	-35830.1	-14252	18.0377	0.390005	0.00990178	-0.016726
337.185	-35830	-14251.7	18.0462	0.39	0.00999168	-0.0204548
337.202	-35829.9	-14251.4	18.0548	0.39	0.0101094	-0.0248215
337.219	-35829.8	-14251.1	18.0633	0.39	0.01	-0.0294118
337.236	-35829.7	-14250.8	18.0713	0.389995	0.00963917	-0.0338509
337.253	-35829.6	-14250.6	18.08	0.39	0.01	-0.0381264
337.27	-35829.5	-14250.3	18.0903	0.39002	0.0117565	-0.0422477
337.287	-35829.4	-14249.9	18.1006	0.389996	0.013389	-0.0459521
337.304	-35829.3	-14249.6	18.1095	0.389925	0.0135543	-0.0490002
337.321	-35829.2	-14249.3	18.1176	0.39003	0.0133397	-0.0514617
337.338	-35829.1	-14249.1	18.1259	0.390295	0.0136148	-0.0533822
337.355	-35829	-14248.8	18.1343	0.389886	0.0131992	-0.0545579
337.372	-35828.9	-14248.5	18.1429	0.388296	0.0113885	-0.0548352
337.389	-35828.7	-14248.2	18.1515	0.38634	0.00983307	-0.0543265
337.406	-35828.6	-14247.9	18.1601	0.384653	0.00970646	-0.0532548
337.423	-35828.5	-14247.6	18.1687	0.382886	0.0100629	-0.0519947
337.44	-35828.4	-14247.3	18.1771	0.380997	0.0101053	-0.0508462
337.457	-35828.3	-14247.1	18.1852	0.379843	0.00996251	-0.0499129
337.474	-35828.2	-14246.8	18.1935	0.3798	0.00988092	-0.0492682
337.491	-35828.1	-14246.5	18.2029	0.38005	0.0101116	-0.0489709
337.508	-35828	-14246.1	18.2135	0.38005	0.0103732	-0.0489709
337.525	-35827.9	-14245.9	18.2232	0.379985	0.00949054	-0.0490348
337.542	-35827.8	-14245.6	18.2315	0.379986	0.00754105	-0.0490331
337.559	-35827.7	-14245.3	18.2396	0.380005	0.00654295	-0.0490152
337.576	-35827.6	-14245	18.2483	0.380005	0.0068338	-0.0490151
337.593	-35827.5	-14244.7	18.2568	0.379997	0.00610756	-0.0490229
337.61	-35827.4	-14244.4	18.2652	0.379994	0.00407991	-0.0490252
337.627	-35827.3	-14244.1	18.2746	0.38001	0.0031904	-0.0490099
337.644	-35827.2	-14243.9	18.2848	0.380019	0.00353687	-0.0490007
337.661	-35827.1	-14243.6	18.2943	0.379964	0.00259943	-0.0490548
337.678	-35827	-14243.3	18.3027	0.379935	0.00050411	-0.0490842
337.695	-35826.9	-14242.9	18.3112	0.38015	0.00024673	-0.0488497
337.712	-35826.7	-14242.6	18.3199	0.380228	0.00229015	-0.048262
337.729	-35826.6	-14242.4	18.3281	0.379287	0.00467396	-0.0473781
337.746	-35826.6	-14242.1	18.3363	0.377458	0.00629898	-0.0462627
337.763	-35826.5	-14241.8	18.3459	0.375639	0.00686455	-0.0449953
337.78	-35826.3	-14241.5	18.3564	0.373973	0.00672467	-0.0438593
337.797	-35826.2	-14241.2	18.366	0.372053	0.00667243	-0.0432783
337.814	-35826.1	-14240.9	18.3743	0.370322	0.00671425	-0.0434055
337.831	-35826	-14240.6	18.3825	0.369701	0.00641909	-0.0441884
337.848	-35825.9	-14240.3	18.3908	0.369917	0.00642436	-0.0453774
337.865	-35825.8	-14240.1	18.3994	0.370077	0.00780225	-0.0466233
337.882	-35825.7	-14239.7	18.408	0.370017	0.00969438	-0.0477118
337.899	-35825.6	-14239.4	18.4166	0.369979	0.0103599	-0.0485154
337.916	-35825.5	-14239.1	18.4252	0.369997	0.010059	-0.0489759
337.933	-35825.4	-14238.8	18.4335	0.370005	0.00990019	-0.0490925
337.95	-35825.3	-14238.6	18.4419	0.370001	0.00998435	-0.0490312
337.967	-35825.2	-14238.3	18.4503	0.37	0.0100255	-0.0489999
337.984	-35825.1	-14238	18.459	0.37	0.0100027	-0.0490172
338.001	-35824.9	-14237.6	18.4676	0.369996	0.00999329	-0.0490288
338.018	-35824.8	-14237.3	18.4762	0.369999	0.00999966	-0.0490207
338.035	-35824.7	-14237.1	18.4845	0.370018	0.0100017	-0.0490011
338.052	-35824.6	-14236.8	18.4928	0.370003	0.0100001	-0.0490164
338.069	-35824.5	-14236.5	18.5014	0.369932	0.00999998	-0.0490827
338.086	-35824.4	-14236.2	18.51	0.37	0.01	-0.0490196
338.103	-35824.3	-14235.9	18.5186	0.37026	0.00999837	-0.0486288
338.12	-35824.2	-14235.6	18.5272	0.369949	0.0100003	-0.0478761
338.137	-35824.1	-14235.3	18.5355	0.368479	0.0100069	-0.0468194
338.154	-35824	-14235	18.5438	0.366559	0.00999869	-0.0456877
338.171	-35823.9	-14234.7	18.5524	0.364869	0.00997488	-0.0448073
338.188	-35823.8	-14234.4	18.561	0.363106	0.0100101	-0.0447102
338.205	-35823.7	-14234.1	18.5697	0.361135	0.0100952	-0.0458753
338.222	-35823.6	-14233.8	18.5781	0.359877	0.00994166	-0.048508
338.239	-35823.5	-14233.5	18.5865	0.359823	0.00962805	-0.0525723
338.256	-35823.4	-14233.2	18.5948	0.359996	0.0102224	-0.05757
338.273	-35823.3	-14232.9	18.6034	0.359821	0.0120832	-0.0630689
338.29	-35823.1	-14232.6	18.612	0.360193	0.0135399	-0.0689537
338.307	-35823	-14232.3	18.6207	0.361733	0.0136035	-0.0751132
338.324	-35822.9	-14232	18.6291	0.364083	0.0132582	-0.0813547
338.341	-35822.8	-14231.7	18.6374	0.367136	0.0132294	-0.0877346
338.358	-35822.7	-14231.5	18.6458	0.371415	0.0133853	-0.0947525
338.375	-35822.6	-14231.2	18.6544	0.376725	0.0134694	-0.102575
338.392	-35822.5	-14230.8	18.6631	0.381552	0.0131709	-0.110721
338.409	-35822.4	-14230.5	18.6717	0.385067	0.0128962	-0.118682
338.426	-35822.3	-14230.2	18.6801	0.387637	0.014062	-0.126009
338.443	-35822.2	-14230	18.6885	0.389416	0.0161775	-0.132567
338.46	-35822.1	-14229.7	18.6967	0.390181	0.0163203	-0.138604
338.477	-35822	-14229.4	18.7051	0.390119	0.0142315	-0.144247
338.494	-35821.8	-14229	18.7146	0.389948	0.0130985	-0.149456
338.511	-35821.7	-14228.7	18.7251	0.389972	0.0134217	-0.154447
338.528	-35821.6	-14228.4	18.7353	0.390015	0.012681	-0.159719
338.545	-35821.5	-14228.2	18.7452	0.390008	0.0107242	-0.165695
338.562	-35821.4	-14227.9	18.7555	0.389996	0.00964774	-0.172711
338.579	-35821.3	-14227.6	18.7659	0.389998	0.00984298	-0.181172
338.596	-35821.2	-14227.2	18.7754	0.390001	0.0100979	-0.191506
338.613	-35821.1	-14226.9	18.7838	0.39	0.0100358	-0.203534
338.63	-35821	-14226.6	18.792	0.390001	0.00997225	-0.216616
338.647	-35820.9	-14226.4	18.8003	0.390001	0.00999047	-0.230342
338.664	-35820.8	-14226.1	18.8089	0.389996	0.0100072	-0.244573
338.681	-35820.7	-14225.7	18.8175	0.389996	0.0100021	-0.260491
338.698	-35820.5	-14225.4	18.8261	0.390015	0.00999805	-0.28006
338.715	-35820.4	-14225.1	18.8347	0.390012	0.00999956	-0.304122
338.732	-35820.3	-14224.8	18.8431	0.389938	0.0100005	-0.333025
338.749	-35820.2	-14224.6	18.8514	0.389955	0.0100001	-0.368456
338.766	-35820.1	-14224.3	18.8596	0.390229	0.00999986	-0.412358
338.783	-35820	-14223.9	18.8683	0.390132	0.00999998	-0.463285
338.8	-35819.9	-14223.6	18.8782	0.388842	0.01	-0.518232
338.817	-35819.8	-14223.3	18.8888	0.386889	0.01	-0.574989
338.834	-35819.7	-14223	18.8992	0.385185	0.00999999	-0.631982
338.851	-35819.6	-14222.8	18.9089	0.383548	0.01	-0.689286
338.868	-35819.5	-14222.5	18.9177	0.381599	0.01	-0.747096
338.885	-35819.4	-14222.1	18.9262	0.380055	0.01	-0.802948
338.902	-35819.2	-14221.8	18.9348	0.379723	0.01	-0.853717
338.919	-35819.1	-14221.5	18.9433	0.38	0.01	-0.897603
338.936	-35819	-14221.2	18.9513	0.380076	0.01	-0.933549
338.953	-35818.9	-14220.9	18.96	0.38	0.01	-0.961874
338.97	-35818.8	-14220.6	18.9703	0.379982	0.01	-0.983421
338.987	-35818.7	-14220.3	18.9806	0.380001	0.01	-0.999759
339.004	-35818.6	-14220	18.9894	0.380001	0.01	-1.01234
339.021	-35818.5	-14219.7	18.9976	0.380001	0.01	-1.02163
339.038	-35818.4	-14219.4	19.006	0.380014	0.01	-1.02796
339.055	-35818.3	-14219.1	19.0143	0.379994	0.01	-1.03196
339.072	-35818.2	-14218.8	19.0225	0.379944	0.01	-1.03397
339.089	-35818	-14218.5	19.0317	0.380035	0.01	-1.03347
339.106	-35817.9	-14218.1	19.0422	0.380212	0.01	-1.03016
339.123	-35817.8	-14217.8	19.0522	0.379817	0.01	-1.02471
339.14	-35817.7	-14217.6	19.0606	0.378388	0.01	-1.01759
339.157	-35817.6	-14217.3	19.0686	0.376042	0.01	-1.00859
339.174	-35817.5	-14217	19.0771	0.37285	0.01	-0.997693
339.191	-35817.4	-14216.6	19.0859	0.368651	0.01	-0.985366
339.208	-35817.3	-14216.3	19.0945	0.363535	0.01	-0.972347
339.225	-35817.2	-14216	19.1029	0.35807	0.01	-0.959686
339.242	-35817.1	-14215.7	19.1112	0.35289	0.00999999	-0.947747
339.259	-35817	-14215.5	19.1198	0.348641	0.01	-0.935852
339.276	-35816.8	-14215.1	19.1286	0.345293	0.01	-0.923907
339.293	-35816.7	-14214.8	19.1363	0.341842	0.00999994	-0.912783
339.31	-35816.6	-14214.5	19.143	0.338229	0.00999987	-0.90272
339.327	-35816.5	-14214.2	19.1503	0.335641	0.0100002	-0.893087
339.344	-35816.4	-14213.9	19.1587	0.334128	0.0100005	-0.88375
339.361	-35816.3	-14213.6	19.1674	0.332469	0.00999907	-0.875161
339.378	-35816.2	-14213.3	19.176	0.3306	0.00999829	-0.867357
339.395	-35816	-14213	19.1845	0.329712	0.0100039	-0.859916
339.412	-35815.9	-14212.6	19.1931	0.329871	0.0100059	-0.852627
339.429	-35815.8	-14212.3	19.2018	0.330082	0.00998361	-0.845498
339.446	-35815.7	-14212.1	19.2102	0.330034	0.00997721	-0.838439
339.463	-35815.6	-14211.8	19.2174	0.329979	0.0100611	-0.831283
339.48	-35815.5	-14211.5	19.224	0.329992	0.0100758	-0.823967
339.497	-35815.4	-14211.1	19.2322	0.330006	0.00975068	-0.816531
339.514	-35815.3	-14210.8	19.241	0.330002	0.00974959	-0.809244
339.531	-35815.2	-14210.5	19.2482	0.329998	0.0111686	-0.802471
339.548	-35815.1	-14210.2	19.2545	0.33	0.0130239	-0.796025
339.565	-35815	-14209.9	19.2626	0.330001	0.0133975	-0.789437
339.582	-35814.8	-14209.6	19.2714	0.33	0.0131911	-0.782651
339.599	-35814.7	-14209.3	19.2788	0.33	0.0145637	-0.775848
339.616	-35814.6	-14208.9	19.2854	0.33	0.0164724	-0.769141
339.633	-35814.5	-14208.7	19.2931	0.330001	0.0167618	-0.762586
339.65	-35814.4	-14208.4	19.3018	0.330001	0.0165631	-0.756064
339.667	-35814.3	-14208.1	19.3105	0.329995	0.0179384	-0.749409
339.684	-35814.2	-14207.8	19.319	0.329998	0.0198487	-0.742632
339.701	-35814	-14207.4	19.3275	0.330018	0.0203764	-0.735825
339.718	-35813.9	-14207.1	19.3362	0.330004	0.0200196	-0.729144
339.735	-35813.8	-14206.8	19.3449	0.329927	0.0198966	-0.722676
339.752	-35813.7	-14206.5	19.3529	0.329987	0.0199948	-0.716087
339.769	-35813.6	-14206.2	19.3597	0.330267	0.0200265	-0.709012
339.786	-35813.5	-14205.9	19.3667	0.33	0.02	-0.701525
339.803	-35813.4	-14205.5	19.3753	0.328516	0.0199922	-0.693792
339.82	-35813.3	-14205.2	19.3838	0.326558	0.0200005	-0.685796
339.837	-35813.2	-14205	19.3904	0.324897	0.0200059	-0.677571
339.854	-35813.1	-14204.7	19.3971	0.323225	0.0199991	-0.669469
339.871	-35813	-14204.4	19.4054	0.321314	0.0199844	-0.661764
339.888	-35812.8	-14204	19.4138	0.319953	0.0200029	-0.654241
339.905	-35812.7	-14203.7	19.4207	0.319756	0.020055	-0.646754
339.922	-35812.6	-14203.4	19.4275	0.320024	0.019978	-0.63974
339.939	-35812.5	-14203.1	19.4356	0.320066	0.0197855	-0.633542
339.956	-35812.4	-14202.8	19.4444	0.319994	0.0200835	-0.627892
339.973	-35812.3	-14202.5	19.453	0.319984	0.0214135	-0.622601
339.99	-35812.1	-14202.2	19.4615	0.320002	0.02384	-0.61799
340.007	-35812	-14201.8	19.47	0.320003	0.0271809	-0.614343
340.024	-35811.9	-14201.5	19.4787	0.32	0.0308648	-0.611649
340.041	-35811.8	-14201.3	19.4874	0.320002	0.0343536	-0.609824
340.058	-35811.7	-14201	19.495	0.319998	0.0372901	-0.608734
340.075	-35811.6	-14200.6	19.5016	0.31999	0.0393218	-0.608155
340.092	-35811.5	-14200.3	19.5091	0.320011	0.0400684	-0.607699
340.109	-35811.4	-14200	19.518	0.320038	0.0398768	-0.607136
340.126	-35811.2	-14199.7	19.5259	0.31995	0.0403314	-0.606546
340.143	-35811.1	-14199.4	19.5322	0.319854	0.0420362	-0.605669
340.16	-35811	-14199.1	19.5395	0.320188	0.0439816	-0.603716
340.177	-35810.9	-14198.8	19.5484	0.320514	0.045653	-0.600407
340.194	-35810.8	-14198.4	19.5564	0.319112	0.0474405	-0.596264
340.211	-35810.7	-14198.1	19.563	0.315585	0.0492693	-0.591349
340.228	-35810.6	-14197.8	19.5704	0.3113	0.0504009	-0.585105
340.245	-35810.5	-14197.5	19.579	0.306482	0.0504307	-0.577861
340.262	-35810.4	-14197.2	19.5869	0.300072	0.049373	-0.570921
340.279	-35810.2	-14196.9	19.5936	0.292861	0.0475749	-0.564799
340.296	-35810.1	-14196.5	19.6002	0.287583	0.0457002	-0.55913
340.313	-35810	-14196.2	19.6072	0.284479	0.0440075	-0.554054
340.33	-35809.9	-14195.9	19.614	0.28149	0.0423683	-0.550159
340.347	-35809.8	-14195.6	19.6206	0.278052	0.0407017	-0.547064
340.364	-35809.7	-14195.3	19.6273	0.2748	0.0389809	-0.543659
340.381	-35809.6	-14195	19.6342	0.271424	0.037256	-0.539633
340.398	-35809.4	-14194.7	19.6411	0.266935	0.0356165	-0.535306
340.415	-35809.3	-14194.3	19.648	0.26158	0.0339008	-0.530785
340.432	-35809.2	-14194	19.6547	0.256374	0.0318691	-0.526032
340.449	-35809.1	-14193.8	19.6614	0.251451	0.0302266	-0.521086
340.466	-35809	-14193.5	19.6681	0.246445	0.0300183	-0.516036
340.483	-35808.9	-14193.1	19.675	0.241247	0.0301645	-0.510982
340.5	-35808.7	-14192.8	19.6822	0.235929	0.0287224	-0.506002
340.517	-35808.6	-14192.4	19.6889	0.230838	0.026842	-0.500927
340.534	-35808.5	-14192.2	19.6944	0.226258	0.0266853	-0.495456
340.551	-35808.4	-14191.9	19.6992	0.221097	0.0268303	-0.489225
340.568	-35808.3	-14191.6	19.7041	0.213888	0.0249945	-0.481838
340.585	-35808.2	-14191.2	19.7094	0.204549	0.0233314	-0.472859
340.602	-35808.1	-14190.9	19.7146	0.193507	0.0248333	-0.461966
340.619	-35807.9	-14190.6	19.7197	0.180801	0.0266546	-0.449564
340.636	-35807.8	-14190.3	19.7246	0.166439	0.0252202	-0.436262
340.653	-35807.7	-14190	19.7297	0.150934	0.0233553	-0.422396
340.67	-35807.6	-14189.7	19.735	0.135045	0.0245852	-0.407888
340.687	-35807.5	-14189.3	19.74	0.12	0.0266667	-0.391068
340.704	-35807.4	-14189	19.7439	0.10557	0.0267841	-0.370151
340.721	-35807.3	-14188.7	19.7468	0.0851536	0.026709	-0.344791
340.738	-35807.1	-14188.4	19.7489	0.0528752	0.0283278	-0.314397
340.755	-35807	-14188.1	19.75	0.0106361	0.0300643	-0.276364
340.772	-35806.9	-14187.8	19.75	-0.0385468	0.0303353	-0.229218
340.789	-35806.8	-14187.4	19.75	-0.0933803	0.0299663	-0.176706
340.806	-35806.7	-14187.1	19.7505	-0.152587	0.0299038	-0.122207
340.823	-35806.6	-14186.8	19.7498	-0.213913	0.0300108	-0.0649731
340.84	-35806.5	-14186.5	19.7468	-0.275587	0.0300426	-0.004582
340.857	-35806.4	-14186.2	19.7426	-0.337667	0.0299845	0.0564294
340.874	-35806.2	-14185.9	19.738	-0.399935	0.0299194	0.11538
340.891	-35806.1	-14185.5	19.7316	-0.460735	0.0300636	0.170483
340.908	-35806	-14185.2	19.723	-0.516742	0.0302807	0.219996
340.925	-35805.9	-14184.9	19.7142	-0.561725	0.0296895	0.262022
340.942	-35805.8	-14184.6	19.7061	-0.593271	0.0280123	0.295662
340.959	-35805.7	-14184.3	19.6972	-0.616134	0.0261605	0.321777
340.976	-35805.6	-14184	19.6869	-0.634035	0.0245475	0.341612
340.993	-35805.4	-14183.6	19.6764	-0.647708	0.0225464	0.356761
341.01	-35805.3	-14183.3	19.6662	-0.658091	0.0204861	0.368342
341.027	-35805.2	-14183	19.6554	-0.666816	0.0202102	0.376722
341.044	-35805.1	-14182.7	19.6437	-0.673968	0.0220168	0.382318
341.061	-35805	-14182.4	19.6317	-0.677655	0.0241316	0.385672
341.078	-35804.9	-14182.1	19.6197	-0.677587	0.0257746	0.386962
341.095	-35804.7	-14181.8	19.6077	-0.675605	0.0275567	0.385909
341.112	-35804.6	-14181.4	19.5959	-0.67241	0.0293661	0.382625
341.129	-35804.5	-14181.1	19.585	-0.66735	0.0302481	0.377667
341.146	-35804.4	-14180.9	19.5747	-0.660394	0.0301343	0.371464
341.163	-35804.3	-14180.6	19.5646	-0.652253	0.0299301	0.364284
341.18	-35804.2	-14180.2	19.5543	-0.643586	0.0299689	0.356366
341.197	-35804.1	-14179.9	19.5439	-0.634941	0.0300194	0.347941
341.214	-35803.9	-14179.6	19.5336	-0.626387	0.0300071	0.339476
341.231	-35803.8	-14179.3	19.5235	-0.61768	0.0299944	0.331564
341.248	-35803.7	-14179	19.5135	-0.609332	0.0299981	0.32404
341.265	-35803.6	-14178.7	19.5034	-0.602243	0.0300016	0.316283
341.282	-35803.5	-14178.4	19.4931	-0.595536	0.0300006	0.308374
341.299	-35803.4	-14178	19.4827	-0.587386	0.0299988	0.300823
341.316	-35803.3	-14177.7	19.4724	-0.578583	0.0299993	0.293618
341.333	-35803.2	-14177.4	19.4623	-0.571161	0.0300032	0.286477
341.35	-35803.1	-14177.1	19.4524	-0.564824	0.0300023	0.279411
341.367	-35802.9	-14176.8	19.4423	-0.558252	0.0299884	0.272563
341.384	-35802.8	-14176.5	19.4319	-0.551252	0.0299933	0.265879
341.401	-35802.7	-14176.1	19.4212	-0.544191	0.0300458	0.259216
341.418	-35802.6	-14175.8	19.4111	-0.537427	0.0300176	0.252444
341.435	-35802.5	-14175.6	19.4024	-0.531108	0.0298166	0.245464
341.452	-35802.4	-14175.3	19.3943	-0.524242	0.0299331	0.23832
341.469	-35802.3	-14175	19.3859	-0.515828	0.0309879	0.231087
341.486	-35802.1	-14174.6	19.3772	-0.507142	0.0331692	0.223748
341.503	-35802	-14174.3	19.3685	-0.499814	0.0363922	0.21632
341.52	-35801.9	-14174	19.36	-0.493333	0.04	0.20915
341.537	-35801.8	-14173.7	19.3518	-0.48676	0.043366	0.202523
341.554	-35801.7	-14173.4	19.3433	-0.48	0.0466667	0.196078
341.571	-35801.6	-14173.1	19.3344	-0.473156	0.050147	0.189415
341.588	-35801.5	-14172.8	19.3262	-0.46626	0.0535215	0.182605
341.605	-35801.3	-14172.4	19.3194	-0.45935	0.0566774	0.175822
341.622	-35801.2	-14172.1	19.3124	-0.452542	0.0605245	0.16916
341.639	-35801.1	-14171.9	19.3041	-0.445885	0.0655627	0.162635
341.656	-35801	-14171.6	19.2958	-0.439206	0.07053	0.156084
341.673	-35800.9	-14171.3	19.2887	-0.432369	0.0743152	0.14938
341.69	-35800.8	-14170.9	19.2822	-0.425443	0.0771043	0.142591
341.707	-35800.7	-14170.6	19.2753	-0.418536	0.0791202	0.13582
341.724	-35800.6	-14170.3	19.2684	-0.411754	0.0801344	0.12917
341.741	-35800.5	-14170	19.2617	-0.405106	0.0801823	0.122653
341.758	-35800.4	-14169.7	19.2551	-0.39841	0.079965	0.116088
341.775	-35800.2	-14169.4	19.2483	-0.391556	0.0799565	0.109368
341.792	-35800.1	-14169.1	19.2412	-0.384627	0.0800096	0.102576
341.809	-35800	-14168.8	19.2341	-0.377729	0.0800059	0.0958147
341.826	-35799.9	-14168.5	19.2281	-0.370969	0.0800035	0.0891823
341.843	-35799.8	-14168.2	19.2233	-0.364329	0.0800173	0.0826665
341.86	-35799.7	-14167.9	19.2179	-0.357605	0.0799747	0.0760947
341.877	-35799.6	-14167.6	19.2109	-0.350727	0.079929	0.0693712
341.894	-35799.4	-14167.2	19.2038	-0.343837	0.0801148	0.062536
341.911	-35799.3	-14166.9	19.1969	-0.33698	0.0802579	0.0557531
341.928	-35799.2	-14166.6	19.1901	-0.330076	0.0794579	0.0493216
341.945	-35799.1	-14166.4	19.1833	-0.32333	0.0776816	0.0433371
341.962	-35799	-14166.1	19.1774	-0.317255	0.0758501	0.0376791
341.979	-35798.9	-14165.7	19.1723	-0.31211	0.0742013	0.0325592
341.996	-35798.8	-14165.4	19.1673	-0.307857	0.0722316	0.0285416
342.013	-35798.7	-14165.2	19.1621	-0.304473	0.0703963	0.0258276
342.03	-35798.6	-14164.9	19.157	-0.301965	0.0699493	0.0242727
342.047	-35798.4	-14164.5	19.1521	-0.300374	0.0702095	0.0238228
342.064	-35798.3	-14164.2	19.147	-0.299747	0.0690981	0.0244742
342.081	-35798.2	-14163.9	19.1418	-0.299863	0.0671042	0.0257261
342.098	-35798.1	-14163.6	19.1367	-0.300264	0.0665503	0.0267267
342.115	-35798	-14163.3	19.1315	-0.300226	0.0668171	0.0271865
342.132	-35797.9	-14163	19.1263	-0.298978	0.065563	0.0271752
342.149	-35797.8	-14162.7	19.1212	-0.29707	0.0636068	0.0264593
342.166	-35797.6	-14162.4	19.1162	-0.295603	0.0632299	0.0247141
342.183	-35797.5	-14162.1	19.1112	-0.293924	0.0634673	0.0223492
342.2	-35797.4	-14161.8	19.1062	-0.29078	0.0621245	0.0200558
342.217	-35797.3	-14161.5	19.101	-0.287186	0.0602041	0.017838
342.234	-35797.2	-14161.2	19.0955	-0.284943	0.0598394	0.0154517
342.251	-35797.1	-14160.9	19.0905	-0.283518	0.0600449	0.0132826
342.268	-35797	-14160.5	19.0868	-0.281709	0.0589282	0.0118561
342.285	-35796.9	-14160.2	19.0837	-0.280116	0.0569066	0.0109807
342.302	-35796.8	-14160	19.0803	-0.279712	0.0550453	0.0102847
342.319	-35796.7	-14159.7	19.0769	-0.279985	0.0534267	0.00981976
342.336	-35796.5	-14159.4	19.0738	-0.280079	0.0518133	0.00972044
342.353	-35796.4	-14159	19.0702	-0.280004	0.0501047	0.00979974
342.37	-35796.3	-14158.7	19.0655	-0.27998	0.0482987	0.00982511
342.387	-35796.2	-14158.4	19.06	-0.28	0.0466667	0.00980392
342.404	-35796.1	-14158.1	19.0547	-0.280005	0.0452901	0.00979842
342.421	-35796	-14157.8	19.0497	-0.28	0.0431648	0.0098042
342.438	-35795.9	-14157.5	19.0447	-0.279999	0.0396898	0.00980542
342.455	-35795.8	-14157.2	19.0397	-0.28	0.0365274	0.00980385
342.472	-35795.6	-14156.9	19.0346	-0.28	0.0349074	0.00980354
342.489	-35795.5	-14156.6	19.0294	-0.28	0.0330184	0.00980396
342.506	-35795.4	-14156.3	19.0242	-0.28	0.0295195	0.00980402
342.523	-35795.3	-14156	19.0191	-0.28	0.0261926	0.00980391
342.54	-35795.2	-14155.7	19.0141	-0.28	0.0243817	0.0098039
342.557	-35795.1	-14155.4	19.0091	-0.28	0.023083	0.00980393
342.574	-35795	-14155.1	19.004	-0.28	0.0214098	0.00980393
342.591	-35794.9	-14154.8	18.9988	-0.28	0.0195717	0.00980392
342.608	-35794.8	-14154.5	18.9936	-0.28	0.0178259	0.00980392
342.625	-35794.6	-14154.2	18.9885	-0.28	0.0162005	0.00980392
342.642	-35794.5	-14153.9	18.9835	-0.28	0.0145973	0.00980392
342.659	-35794.4	-14153.6	18.9785	-0.28	0.0127519	0.00980392
342.676	-35794.3	-14153.2	18.9733	-0.28	0.0108356	0.00980392
342.693	-35794.2	-14152.9	18.9682	-0.28	0.00978407	0.00980392
342.71	-35794.1	-14152.7	18.9631	-0.28	0.00982771	0.00980392
342.727	-35794	-14152.4	18.9578	-0.28	0.0100614	0.00980392
342.744	-35793.9	-14152.1	18.9524	-0.28	0.0100371	0.00980392
342.761	-35793.7	-14151.7	18.9482	-0.28	0.00999078	0.00980392
342.778	-35793.6	-14151.4	18.945	-0.28	0.0100077	0.00980392
342.795	-35793.5	-14151.1	18.9418	-0.28	0.00996935	0.00980392
342.812	-35793.4	-14150.9	18.9383	-0.28	0.00993736	0.00980392
342.829	-35793.3	-14150.6	18.935	-0.28	0.010148	0.00980392
342.846	-35793.2	-14150.3	18.9316	-0.28	0.0102267	0.00980392
342.863	-35793.1	-14149.9	18.9273	-0.28	0.00928928	0.00980392
342.88	-35793	-14149.6	18.9222	-0.28	0.00746016	0.00980392
342.897	-35792.8	-14149.3	18.9169	-0.28	0.0056331	0.00980392
342.914	-35792.7	-14149	18.9118	-0.28	0.00396594	0.00980392
342.931	-35792.6	-14148.7	18.9068	-0.28	0.00207855	0.00980392
342.948	-35792.5	-14148.4	18.9018	-0.28	0.000377785	0.00980392
342.965	-35792.4	-14148.1	18.8967	-0.28	-0.000270449	0.00980392
342.982	-35792.3	-14147.8	18.8915	-0.28	-7.84301e-05	0.00980392
342.999	-35792.2	-14147.5	18.8864	-0.28	7.33535e-05	0.00980392
343.016	-35792.1	-14147.3	18.8812	-0.28	1.6477e-05	0.00980392
343.033	-35792	-14147	18.876	-0.28	-2.0094e-05	0.00980392
343.05	-35791.9	-14146.6	18.8709	-0.28	-3.46131e-06	0.00980392
343.067	-35791.7	-14146.3	18.8659	-0.28	7.08152e-06	0.00980392
343.084	-35791.6	-14146	18.8609	-0.28	1.74377e-06	0.00980392
343.101	-35791.5	-14145.7	18.8558	-0.28	-7.37758e-06	0.00980392
343.118	-35791.4	-14145.5	18.8506	-0.28	-2.44279e-06	0.00980392
343.135	-35791.3	-14145.1	18.8454	-0.28	2.37951e-05	0.00980392
343.152	-35791.2	-14144.8	18.8403	-0.28	4.53768e-06	0.00980392
343.169	-35791.1	-14144.5	18.8353	-0.28	-9.33557e-05	0.00980392
343.186	-35791	-14144.2	18.8303	-0.28	-1.71294e-05	0.00980392
343.203	-35790.9	-14143.9	18.8252	-0.28	0.000342146	0.00980392
343.22	-35790.8	-14143.7	18.82	-0.28	0	0.00980392
343.237	-35790.6	-14143.4	18.8147	-0.28	-0.00176684	0.00980392
343.254	-35790.5	-14143	18.81	-0.28	-0.00333333	0.00980392
343.271	-35790.4	-14142.7	18.8064	-0.28	-0.00328397	0.00980392
343.288	-35790.3	-14142.4	18.8031	-0.28	-0.00338968	0.00980392
343.305	-35790.2	-14142.1	18.7997	-0.28	-0.0051869	0.00980392
343.322	-35790.1	-14141.9	18.7963	-0.28	-0.00675403	0.00980392
343.339	-35790	-14141.6	18.7932	-0.28	-0.00664154	0.00980392
343.356	-35789.9	-14141.2	18.7895	-0.28	-0.00677633	0.00980392
343.373	-35789.7	-14140.9	18.7845	-0.28	-0.0085497	0.00980392
343.39	-35789.6	-14140.6	18.779	-0.28	-0.0101749	0.00980392
343.407	-35789.5	-14140.3	18.7738	-0.28	-0.0103011	0.00980392
343.424	-35789.4	-14140.1	18.7688	-0.28	-0.00994112	0.00980392
343.441	-35789.3	-14139.8	18.7638	-0.28	-0.00992429	0.00980392
343.458	-35789.2	-14139.4	18.7588	-0.28	-0.0100109	0.00980392
343.475	-35789.1	-14139.1	18.7537	-0.28	-0.0099984	0.00980392
343.492	-35789	-14138.8	18.7485	-0.28	-0.0100182	0.00980392
343.509	-35788.9	-14138.6	18.7433	-0.28	-0.010075	0.00980392
343.526	-35788.8	-14138.3	18.7382	-0.28	-0.00989552	0.00980392
343.543	-35788.6	-14137.9	18.733	-0.28	-0.00970925	0.00980392
343.56	-35788.5	-14137.6	18.7279	-0.28	-0.0104994	0.00980392
343.577	-35788.4	-14137.3	18.7229	-0.28	-0.012299	0.00980392
343.594	-35788.3	-14137	18.7179	-0.28	-0.0139019	0.00980392
343.611	-35788.2	-14136.8	18.7128	-0.28	-0.0153626	0.00980392
343.628	-35788.1	-14136.5	18.7074	-0.28	-0.0183337	0.00980392
343.645	-35788	-14136.2	18.7021	-0.28	-0.0221596	0.00980392
343.662	-35787.9	-14135.8	18.698	-0.28	-0.0237458	0.00980392
343.679	-35787.8	-14135.5	18.6948	-0.28	-0.0232953	0.00980392
343.696	-35787.7	-14135.2	18.6916	-0.28	-0.0240258	0.00980392
343.713	-35787.6	-14135	18.6881	-0.28	-0.0260836	0.00980392
343.73	-35787.4	-14134.7	18.6848	-0.28	-0.0268483	0.00980392
343.747	-35787.3	-14134.4	18.6814	-0.28	-0.0265477	0.00980392
343.764	-35787.2	-14134	18.6771	-0.28	-0.0275393	0.00980394
343.781	-35787.1	-14133.7	18.6719	-0.28	-0.029492	0.00980394
343.798	-35787	-14133.5	18.6666	-0.28	-0.0303648	0.00980385
343.815	-35786.9	-14133.2	18.6615	-0.28	-0.0301025	0.00980385
343.832	-35786.8	-14132.9	18.6564	-0.28	-0.0299187	0.0098042
343.849	-35786.7	-14132.5	18.6512	-0.28	-0.0299924	0.00980414
343.866	-35786.5	-14132.2	18.6462	-0.280001	-0.0299506	0.00980278
343.883	-35786.4	-14131.9	18.6412	-0.280001	-0.0299491	0.00980308
343.9	-35786.3	-14131.7	18.6361	-0.279996	-0.0302792	0.00980815
343.917	-35786.2	-14131.4	18.6309	-0.279997	-0.0301646	0.00980637
343.934	-35786.1	-14131.1	18.6257	-0.280017	-0.0286154	0.0097872
343.951	-35786	-14130.8	18.6206	-0.280007	-0.0268012	0.00979749
343.968	-35785.9	-14130.4	18.6156	-0.27993	-0.0263841	0.00987087
343.985	-35785.8	-14130.1	18.6106	-0.279975	-0.0266602	0.00982835
344.002	-35785.7	-14129.9	18.6056	-0.280256	-0.0264459	0.00945522
344.019	-35785.6	-14129.6	18.6003	-0.280049	-0.026611	0.00876326
344.036	-35785.5	-14129.3	18.5949	-0.278625	-0.0282437	0.00781544
344.053	-35785.3	-14129	18.59	-0.276667	-0.03	0.00653595
344.07	-35785.2	-14128.7	18.5864	-0.275	-0.0303598	0.00490196
344.087	-35785.1	-14128.4	18.5833	-0.273333	-0.03	0.00326797
344.104	-35785	-14128.1	18.5799	-0.271375	-0.0298945	0.00198849
344.121	-35784.9	-14127.8	18.5765	-0.269951	-0.0300075	0.00104066
344.138	-35784.8	-14127.5	18.5732	-0.269744	-0.030083	0.0003487
344.155	-35784.7	-14127.2	18.5695	-0.270025	-0.0299737	-2.44262e-05
344.172	-35784.6	-14126.9	18.5647	-0.27007	-0.0297586	-6.69476e-05
344.189	-35784.5	-14126.6	18.5594	-0.269993	-0.0300921	6.43501e-06
344.206	-35784.4	-14126.3	18.5542	-0.269983	-0.0314898	1.67158e-05
344.223	-35784.3	-14126	18.5491	-0.270003	-0.033794	-2.44676e-06
344.24	-35784.2	-14125.7	18.5439	-0.270004	-0.0368995	-4.22179e-06
344.257	-35784	-14125.4	18.5388	-0.269999	-0.0411051	8.34837e-07
344.274	-35783.9	-14125.1	18.5338	-0.269999	-0.0462332	1.11385e-06
344.291	-35783.8	-14124.8	18.5288	-0.27	-0.0510268	-1.97453e-07
344.308	-35783.7	-14124.6	18.5237	-0.27	-0.054655	-1.77496e-07
344.325	-35783.6	-14124.3	18.5185	-0.27	-0.0574088	-4.10871e-08
344.342	-35783.5	-14124	18.5133	-0.27	-0.0593761	-3.12497e-07
344.359	-35783.4	-14123.6	18.5082	-0.27	-0.0600771	4.86425e-07
344.376	-35783.3	-14123.3	18.5032	-0.27	-0.05986	1.4604e-06
344.393	-35783.2	-14123.1	18.4982	-0.27	-0.0603536	-1.90017e-06
344.41	-35783.1	-14122.8	18.4931	-0.27	-0.0621327	-5.21594e-06
344.427	-35783	-14122.5	18.4877	-0.27	-0.0640892	8.36831e-06
344.444	-35782.9	-14122.2	18.4824	-0.27	-0.0657466	1.87767e-05
344.461	-35782.7	-14121.9	18.4782	-0.27	-0.0675692	-3.62908e-05
344.478	-35782.6	-14121.6	18.475	-0.27	-0.0693736	-7.22769e-05
344.495	-35782.5	-14121.3	18.4718	-0.27	-0.0702448	0.000151223
344.512	-35782.4	-14121	18.4683	-0.27	-0.0701326	0.000723018
344.529	-35782.3	-14120.7	18.465	-0.27	-0.069931	0.00156471
344.546	-35782.2	-14120.4	18.4616	-0.27	-0.0699691	0.00269345
344.563	-35782.1	-14120.1	18.4573	-0.27	-0.0700196	0.00420356
344.58	-35782	-14119.8	18.4522	-0.27	-0.070008	0.00589191
344.597	-35781.9	-14119.5	18.4469	-0.27	-0.0699957	0.00733543
344.614	-35781.8	-14119.3	18.4418	-0.27	-0.0699991	0.00840564
344.631	-35781.7	-14119	18.4367	-0.27	-0.0699981	0.00920367
344.648	-35781.6	-14118.6	18.4315	-0.27	-0.0699971	0.00971918
344.665	-35781.4	-14118.3	18.4265	-0.27	-0.0700131	0.00988189
344.682	-35781.3	-14118	18.4215	-0.27	-0.0700125	0.00982547
344.699	-35781.2	-14117.8	18.4164	-0.27	-0.0699502	0.00978384
344.716	-35781.1	-14117.5	18.4112	-0.27	-0.069961	0.00979943
344.733	-35781	-14117.2	18.4061	-0.27	-0.0701992	0.00980932
344.75	-35780.9	-14116.9	18.4009	-0.27	-0.0701157	0.00980481
344.767	-35780.8	-14116.6	18.3956	-0.27	-0.068964	0.00980242
344.784	-35780.7	-14116.3	18.3908	-0.27	-0.0670336	0.00980369
344.801	-35780.6	-14116	18.3869	-0.27	-0.0650245	0.0098043
344.818	-35780.5	-14115.7	18.3837	-0.27	-0.0634659	0.00980396
344.835	-35780.4	-14115.4	18.3803	-0.27	-0.0627874	0.00980382
344.852	-35780.3	-14115.1	18.3769	-0.27	-0.0632645	0.00980392
344.869	-35780.2	-14114.8	18.3738	-0.27	-0.0648933	0.00980395
344.886	-35780	-14114.5	18.3702	-0.27	-0.0665943	0.00980392
344.903	-35780	-14114.2	18.3654	-0.27	-0.0672018	0.00980391
344.92	-35779.9	-14114	18.36	-0.27	-0.0666667	0.00980392
344.937	-35779.7	-14113.7	18.3547	-0.27	-0.0652595	0.00980392
344.954	-35779.6	-14113.4	18.3497	-0.27	-0.0631976	0.00980392
344.971	-35779.5	-14113	18.3447	-0.27	-0.0609681	0.00980392
344.988	-35779.4	-14112.8	18.3397	-0.27	-0.0600079	0.00980392
345.005	-35779.3	-14112.5	18.3346	-0.27	-0.0612953	0.00980392
345.022	-35779.2	-14112.2	18.3294	-0.27	-0.0636031	0.00980392
345.039	-35779.1	-14111.9	18.3242	-0.27	-0.0655791	0.00980392
345.056	-35779	-14111.6	18.3191	-0.27	-0.0668227	0.00980392
345.073	-35778.9	-14111.3	18.3141	-0.27	-0.0671462	0.00980392
345.09	-35778.8	-14111	18.3091	-0.27	-0.0664731	0.00980392
345.107	-35778.7	-14110.7	18.304	-0.27	-0.0648897	0.00980392
345.124	-35778.6	-14110.5	18.2987	-0.27	-0.0628331	0.00980392
345.141	-35778.5	-14110.2	18.2933	-0.27	-0.0608869	0.00980392
345.158	-35778.3	-14109.8	18.2888	-0.27	-0.0598203	0.00980392
345.175	-35778.2	-14109.5	18.2855	-0.27	-0.0598192	0.00980392
345.192	-35778.1	-14109.2	18.2824	-0.27	-0.0600314	0.00980392
345.209	-35778	-14109	18.2789	-0.27	-0.0599903	0.00980392
345.226	-35777.9	-14108.7	18.2755	-0.27	-0.0600618	0.00980392
345.243	-35777.8	-14108.4	18.2722	-0.27	-0.0601987	0.00980392
345.26	-35777.7	-14108.1	18.2682	-0.27	-0.059636	0.00980392
345.277	-35777.6	-14107.8	18.2631	-0.27	-0.0580186	0.00980392
345.294	-35777.5	-14107.5	18.2578	-0.27	-0.0555727	0.00980392
345.311	-35777.4	-14107.2	18.2527	-0.27	-0.0522549	0.00980392
345.328	-35777.3	-14107	18.2476	-0.27	-0.04767	0.00980392
345.345	-35777.2	-14106.6	18.2424	-0.27	-0.0423362	0.00980392
345.362	-35777.1	-14106.3	18.2373	-0.27	-0.0377374	0.00980392
345.379	-35777	-14106	18.2323	-0.27	-0.0344768	0.00980392
345.396	-35776.9	-14105.8	18.2273	-0.27	-0.0322847	0.00980392
345.413	-35776.8	-14105.5	18.2222	-0.27	-0.0306617	0.00980392
345.43	-35776.7	-14105.2	18.2168	-0.27	-0.0289677	0.00980392
345.447	-35776.6	-14104.9	18.2116	-0.27	-0.027207	0.00980392
345.464	-35776.4	-14104.6	18.2076	-0.27	-0.0258175	0.00980392
345.481	-35776.3	-14104.3	18.2044	-0.27	-0.0242021	0.00980392
345.498	-35776.2	-14104	18.2012	-0.27	-0.0212035	0.00980392
345.515	-35776.1	-14103.8	18.1977	-0.27	-0.0175634	0.00980392
345.532	-35776	-14103.5	18.1944	-0.27	-0.0151199	0.00980392
345.549	-35775.9	-14103.1	18.1909	-0.27	-0.0136774	0.00980392
345.566	-35775.8	-14102.8	18.1865	-0.27	-0.0120152	0.00980392
345.583	-35775.7	-14102.5	18.1812	-0.27	-0.0103119	0.00980392
345.6	-35775.6	-14102.3	18.176	-0.27	-0.00940259	0.00980392
345.617	-35775.5	-14102	18.1709	-0.27	-0.00977685	0.00980392
345.634	-35775.4	-14101.7	18.1657	-0.27	-0.0115292	0.00980392
345.651	-35775.3	-14101.4	18.1606	-0.27	-0.0132321	0.00980392
345.668	-35775.2	-14101.1	18.1556	-0.27	-0.0133367	0.00980392
345.685	-35775.1	-14100.8	18.1506	-0.27	-0.0132437	0.00980392
345.702	-35775	-14100.5	18.1456	-0.27	-0.0148187	0.00980392
345.719	-35774.9	-14100.3	18.1403	-0.27	-0.0166106	0.00980392
345.736	-35774.8	-14100	18.1349	-0.27	-0.0167145	0.00980392
345.753	-35774.7	-14099.6	18.13	-0.27	-0.0166667	0.00980392
345.77	-35774.5	-14099.3	18.1264	-0.27	-0.0182339	0.00980392
345.787	-35774.4	-14099.1	18.1233	-0.27	-0.02	0.00980392
345.804	-35774.3	-14098.8	18.1199	-0.27	-0.0203408	0.00980392
345.821	-35774.2	-14098.5	18.1165	-0.27	-0.0199831	0.00980392
345.838	-35774.1	-14098.2	18.1132	-0.27	-0.0199121	0.00980392
345.855	-35774	-14097.9	18.1095	-0.27	-0.0200087	0.00980392
345.872	-35773.9	-14097.6	18.1047	-0.27	-0.0200242	0.00980392
345.889	-35773.8	-14097.3	18.0994	-0.27	-0.0199976	0.00980392
345.906	-35773.7	-14097.1	18.0942	-0.27	-0.0199926	0.00980392
345.923	-35773.6	-14096.8	18.0891	-0.27	-0.0200017	0.00980392
345.94	-35773.5	-14096.5	18.0839	-0.27	-0.0200068	0.00980392
345.957	-35773.4	-14096.2	18.0788	-0.27	-0.0199953	0.00980392
345.974	-35773.3	-14095.9	18.0738	-0.27	-0.0199791	0.00980392
345.991	-35773.2	-14095.6	18.0688	-0.27	-0.0200167	0.00980392
346.008	-35773.1	-14095.3	18.0637	-0.27	-0.0200737	0.00980392
346.025	-35773	-14095.1	18.0584	-0.27	-0.0199213	0.00980392
346.042	-35772.9	-14094.8	18.053	-0.27	-0.0197288	0.00980392
346.059	-35772.8	-14094.4	18.0486	-0.27	-0.0203787	0.00980392
346.076	-35772.7	-14094.1	18.0453	-0.27	-0.0220812	0.00980392
346.093	-35772.6	-14093.9	18.0422	-0.27	-0.0239626	0.00980392
346.11	-35772.5	-14093.6	18.0387	-0.27	-0.0256239	0.00980392
346.127	-35772.4	-14093.3	18.0353	-0.27	-0.0274755	0.00980392
346.144	-35772.2	-14093	18.032	-0.27	-0.0293422	0.00980392
346.161	-35772.1	-14092.7	18.0279	-0.27	-0.0302634	0.00980392
346.178	-35772	-14092.4	18.0228	-0.27	-0.0301582	0.00980392
346.195	-35771.9	-14092.1	18.0175	-0.27	-0.0299312	0.00980392
346.212	-35771.8	-14091.9	18.0124	-0.27	-0.0299625	0.00980392
346.229	-35771.7	-14091.6	18.0073	-0.27	-0.0300202	0.00980392
346.246	-35771.6	-14091.3	18.0021	-0.27	-0.0300099	0.00980392
346.263	-35771.5	-14091	17.997	-0.27	-0.0299911	0.00980394
346.28	-35771.4	-14090.7	17.992	-0.27	-0.029993	0.00980395
346.297	-35771.3	-14090.4	17.9871	-0.27	-0.0300141	0.00980386
346.314	-35771.2	-14090.2	17.9819	-0.27	-0.0300162	0.00980384
346.331	-35771.1	-14089.9	17.9765	-0.27	-0.0299479	0.00980418
346.348	-35771	-14089.6	17.9713	-0.27	-0.029948	0.00980418
346.365	-35770.9	-14089.3	17.9674	-0.270001	-0.0302119	0.00980286
346.382	-35770.8	-14089	17.9643	-0.270001	-0.030198	0.00980293
346.399	-35770.7	-14088.7	17.961	-0.269996	-0.0290542	0.00980786
346.416	-35770.6	-14088.4	17.9575	-0.269997	-0.0271232	0.009807
346.433	-35770.5	-14088.1	17.9542	-0.270016	-0.0253297	0.00978821
346.45	-35770.4	-14087.8	17.9507	-0.270009	-0.0236538	0.0097948
346.467	-35770.3	-14087.5	17.9462	-0.269934	-0.0217408	0.00986728
346.484	-35770.2	-14087.2	17.9409	-0.269964	-0.0201689	0.00983861
346.501	-35770.1	-14087	17.9357	-0.270243	-0.0197282	0.00948689
346.518	-35770	-14086.7	17.9306	-0.270093	-0.0199713	0.00881114
346.535	-35769.9	-14086.4	17.9254	-0.268734	-0.0200718	0.00787923
346.552	-35769.7	-14086.1	17.9203	-0.266777	-0.0200037	0.00662249
346.569	-35769.6	-14085.8	17.9153	-0.265092	-0.0199803	0.00500246
346.586	-35769.5	-14085.5	17.9103	-0.263442	-0.019999	0.00335605
346.603	-35769.4	-14085.3	17.9053	-0.261486	-0.020005	0.00205342
346.62	-35769.3	-14085	17.9	-0.26	-0.02	0.00108932
346.637	-35769.2	-14084.7	17.8946	-0.259732	-0.0199987	0.000381476
346.654	-35769.1	-14084.4	17.8898	-0.260013	-0.0200001	-1.28797e-05
346.671	-35769	-14084.1	17.8862	-0.260073	-0.0200004	-7.01391e-05
346.688	-35768.9	-14083.8	17.8831	-0.259996	-0.02	3.39847e-06
346.705	-35768.8	-14083.6	17.8797	-0.259982	-0.0199999	1.76194e-05
346.722	-35768.7	-14083.3	17.8763	-0.260002	-0.02	-1.72625e-06
346.739	-35768.6	-14083	17.8731	-0.260005	-0.02	-4.49786e-06
346.756	-35768.5	-14082.7	17.8692	-0.259999	-0.02	6.67231e-07
346.773	-35768.4	-14082.4	17.8644	-0.259999	-0.02	1.21844e-06
346.79	-35768.3	-14082.1	17.8591	-0.26	-0.02	-1.75412e-07
346.807	-35768.2	-14081.8	17.8539	-0.26	-0.02	-3.01694e-07
346.824	-35768.1	-14081.6	17.8488	-0.26	-0.02	5.87884e-08
346.841	-35768	-14081.3	17.8436	-0.26	-0.02	7.3657e-08
346.858	-35767.9	-14081	17.8385	-0.26	-0.02	-1.68663e-08
346.875	-35767.8	-14080.7	17.8336	-0.26	-0.02	-1.23877e-08
346.892	-35767.7	-14080.4	17.8284	-0.26	-0.02	-3.33037e-09
346.909	-35767.6	-14080.1	17.8231	-0.26	-0.02	-2.35815e-08
346.926	-35767.5	-14079.9	17.8186	-0.26	-0.02	3.62662e-08
346.943	-35767.4	-14079.6	17.8152	-0.26	-0.0199999	1.02815e-07
346.96	-35767.3	-14079.2	17.812	-0.26	-0.0200002	-1.67282e-07
346.977	-35767.2	-14079	17.8086	-0.26	-0.0200004	-4.01153e-07
346.994	-35767.1	-14078.7	17.8054	-0.26	-0.0199994	6.28155e-07
347.011	-35767	-14078.4	17.8021	-0.26	-0.0199986	1.40263e-06
347.028	-35766.9	-14078.1	17.7978	-0.26	-0.0200027	-2.69304e-06
347.045	-35766.8	-14077.8	17.7925	-0.26	-0.020005	-4.97145e-06
347.062	-35766.7	-14077.5	17.7873	-0.26	-0.0199885	1.14628e-05
347.079	-35766.5	-14077.2	17.7823	-0.26	-0.0199809	1.90895e-05
347.096	-35766.5	-14077	17.7773	-0.26	-0.0200428	-4.27861e-05
347.113	-35766.4	-14076.7	17.7721	-0.26	-0.0200649	-6.48355e-05
347.13	-35766.3	-14076.4	17.767	-0.26	-0.0198228	0.000207358
347.147	-35766.1	-14076.1	17.7618	-0.26	-0.0197791	0.000817285
347.164	-35766	-14075.8	17.7566	-0.26	-0.020847	0.00165072
347.181	-35765.9	-14075.5	17.7516	-0.26	-0.0227062	0.00277003
347.198	-35765.8	-14075.3	17.7475	-0.26	-0.024301	0.00432789
347.215	-35765.7	-14075	17.7443	-0.26	-0.0259721	0.00606755
347.232	-35765.6	-14074.7	17.7409	-0.26	-0.028861	0.00749315
347.249	-35765.5	-14074.4	17.7374	-0.26	-0.0325133	0.00851615
347.266	-35765.4	-14074.1	17.7343	-0.26	-0.0357433	0.00926981
347.283	-35765.3	-14073.8	17.731	-0.26	-0.0390605	0.00974262
347.3	-35765.2	-14073.6	17.7264	-0.26	-0.0436286	0.00987516
347.317	-35765.1	-14073.3	17.721	-0.26	-0.0490449	0.00981552
347.334	-35765	-14073	17.7157	-0.26	-0.0542848	0.00978495
347.351	-35764.9	-14072.7	17.7106	-0.26	-0.0593864	0.0098019
347.368	-35764.8	-14072.4	17.7056	-0.26	-0.0646693	0.00980916
347.385	-35764.7	-14072.1	17.7006	-0.26	-0.0695052	0.00980446
347.402	-35764.6	-14071.9	17.6956	-0.26	-0.0731851	0.00980259
347.419	-35764.5	-14071.6	17.6903	-0.26	-0.0764596	0.00980385
347.436	-35764.4	-14071.3	17.6849	-0.26	-0.080194	0.00980427
347.453	-35764.3	-14071	17.68	-0.26	-0.0833333	0.00980392
347.47	-35764.2	-14070.7	17.6764	-0.26	-0.0849189	0.00980383
347.487	-35764.1	-14070.4	17.6733	-0.26	-0.0866667	0.00980392
347.504	-35764	-14070.2	17.6699	-0.26	-0.0901229	0.00980395
347.521	-35763.9	-14069.9	17.6665	-0.26	-0.0934809	0.00980392
347.538	-35763.8	-14069.6	17.6632	-0.26	-0.0951368	0.00980392
347.555	-35763.7	-14069.3	17.6595	-0.26	-0.0969769	0.00980392
347.572	-35763.6	-14069	17.6547	-0.26	-0.100436	0.00980392
347.589	-35763.5	-14068.7	17.6494	-0.26	-0.103612	0.00980392
347.606	-35763.4	-14068.5	17.6442	-0.26	-0.10519	0.00980392
347.623	-35763.3	-14068.2	17.6391	-0.26	-0.107151	0.00980392
347.64	-35763.2	-14067.9	17.634	-0.26	-0.110719	0.00980392
347.657	-35763.1	-14067.6	17.6287	-0.26	-0.113936	0.00980392
347.674	-35763	-14067.3	17.6235	-0.26	-0.115616	0.00980392
347.691	-35762.9	-14067.1	17.6191	-0.26	-0.117069	0.00980392
347.708	-35762.8	-14066.8	17.6156	-0.26	-0.118987	0.00980392
347.725	-35762.7	-14066.5	17.6123	-0.26	-0.120213	0.00980392
347.742	-35762.6	-14066.2	17.6088	-0.26	-0.120216	0.00980392
[truncated: 75 more rows]
