# Supplementary material for: Extraction of driving behavior primitives considering driver expectation and vehicle dynamics
Source: PLoS One. 2025 Dec 31;20(12):e0340123. doi: 10.1371/journal.pone.0340123 (PMC12755792; doi:10.1371/journal.pone.0340123)
Supplement: S1 File — (ZIP) [file pone.0340123.s001.zip › DataSetForPimitiveExaction-1/straight driving/c210_s_1.xlsx]

## Sheet: Sheet1
1933.53	-35997.1	-14601.9	10.4895	1.60266	0.129989	-0.17966
1933.55	-35997.3	-14601.9	10.5167	1.59914	0.130039	-0.183714
1933.57	-35997.5	-14601.8	10.5446	1.59569	0.129814	-0.18584
1933.59	-35997.6	-14601.8	10.5716	1.5923	0.130794	-0.187782
1933.6	-35997.8	-14601.7	10.5996	1.5888	0.134555	-0.188877
1933.62	-35998	-14601.6	10.6261	1.58549	0.138017	-0.189658
1933.64	-35998.1	-14601.6	10.6526	1.58218	0.140288	-0.189449
1933.65	-35998.3	-14601.5	10.6802	1.57873	0.139928	-0.189852
1933.67	-35998.5	-14601.5	10.7064	1.57537	0.140021	-0.191271
1933.69	-35998.6	-14601.4	10.7313	1.5716	0.139994	-0.194624
1933.7	-35998.8	-14601.3	10.7594	1.56996	0.140006	-0.198914
1933.72	-35999	-14601.3	10.7862	1.56876	0.139981	-0.201649
1933.74	-35999.1	-14601.2	10.8108	1.5651	0.140068	-0.202982
1933.76	-35999.3	-14601.2	10.8364	1.56143	0.139757	-0.205406
1933.77	-35999.5	-14601.1	10.8642	1.55979	0.141503	-0.212027
1933.79	-35999.7	-14601	10.8916	1.5598	0.145202	-0.223753
1933.81	-35999.9	-14601	10.9193	1.56174	0.148915	-0.238729
1933.82	-36000	-14600.9	10.9454	1.56524	0.150208	-0.254569
1933.84	-36000.2	-14600.9	10.9737	1.56907	0.150017	-0.271542
1933.86	-36000.4	-14600.8	10.9985	1.56995	0.149734	-0.289596
1933.87	-36000.6	-14600.7	11.0235	1.57189	0.151952	-0.309277
1933.89	-36000.7	-14600.7	11.0518	1.57564	0.155608	-0.332158
1933.91	-36000.9	-14600.6	11.079	1.57923	0.159292	-0.352394
1933.93	-36001.1	-14600.5	11.1053	1.58039	0.160165	-0.367726
1933.94	-36001.3	-14600.5	11.1333	1.57783	0.159965	-0.37902
1933.96	-36001.5	-14600.4	11.1608	1.57165	0.160009	-0.388074
1933.98	-36001.6	-14600.4	11.1842	1.56494	0.159999	-0.39574
1933.99	-36001.8	-14600.3	11.2116	1.55784	0.159997	-0.403976
1934.01	-36002	-14600.2	11.2387	1.55142	0.160015	-0.409652
1934.03	-36002.2	-14600.2	11.2654	1.54166	0.159943	-0.417512
1934.04	-36002.3	-14600.1	11.2904	1.53413	0.160152	-0.430453
1934.06	-36002.5	-14600	11.3169	1.52724	0.157119	-0.450578
1934.08	-36002.7	-14600	11.3434	1.52389	0.153718	-0.473087
1934.1	-36002.9	-14599.9	11.3718	1.51703	0.150215	-0.500517
1934.11	-36003.1	-14599.8	11.3953	1.51348	0.14683	-0.528737
1934.13	-36003.3	-14599.8	11.4186	1.51021	0.143641	-0.562994
1934.15	-36003.4	-14599.7	11.4433	1.50667	0.136667	-0.607843
1934.16	-36003.6	-14599.6	11.47	1.50333	0.13	-0.657952
1934.18	-36003.8	-14599.6	11.4967	1.5	0.12	-0.716776
1934.2	-36004	-14599.5	11.5233	1.49667	0.11	-0.786492
1934.21	-36004.2	-14599.4	11.5481	1.49309	0.103053	-0.879577
1934.23	-36004.4	-14599.4	11.5713	1.48995	0.0998287	-0.985829
1934.25	-36004.5	-14599.3	11.5949	1.4899	0.0964553	-1.10314
1934.27	-36004.8	-14599.3	11.6232	1.48623	0.0929373	-1.22451
1934.28	-36004.9	-14599.2	11.65	1.48288	0.0895872	-1.32512
1934.3	-36005.1	-14599.1	11.6778	1.47973	0.0860859	-1.41516
1934.32	-36005.3	-14599	11.7006	1.48017	0.0826532	-1.48201
1934.33	-36005.5	-14599	11.7244	1.47956	0.0797903	-1.53
1934.35	-36005.7	-14598.9	11.7488	1.47584	0.0801064	-1.55789
1934.37	-36005.9	-14598.9	11.7728	1.47244	0.0798326	-1.56814
1934.38	-36006	-14598.8	11.7992	1.46973	0.0806095	-1.57455
1934.4	-36006.2	-14598.7	11.8245	1.4702	0.0843493	-1.58158
1934.42	-36006.4	-14598.7	11.8502	1.46941	0.08784	-1.58758
1934.44	-36006.6	-14598.6	11.8748	1.465	0.0900903	-1.58889
1934.45	-36006.8	-14598.5	11.9022	1.45645	0.0908313	-1.58396
1934.47	-36007	-14598.4	11.9246	1.44737	0.0945236	-1.57683
1934.49	-36007.2	-14598.4	11.9488	1.44086	0.0981361	-1.56942
1934.5	-36007.4	-14598.3	11.9731	1.43414	0.100092	-1.56228
1934.52	-36007.6	-14598.2	11.9961	1.42596	0.101004	-1.55466
1934.54	-36007.7	-14598.2	12.0202	1.41684	0.104821	-1.54663
1934.55	-36008	-14598.1	12.0445	1.40989	0.108478	-1.5397
1934.57	-36008.2	-14598	12.0675	1.40518	0.110295	-1.53447
1934.59	-36008.3	-14598	12.0917	1.40007	0.10985	-1.52934
1934.61	-36008.5	-14597.9	12.1158	1.39451	0.110368	-1.52484
1934.62	-36008.7	-14597.8	12.139	1.39169	0.108188	-1.52103
1934.64	-36008.9	-14597.8	12.1622	1.38815	0.10644	-1.518
1934.66	-36009.1	-14597.7	12.1865	1.38506	0.106418	-1.51401
1934.67	-36009.3	-14597.6	12.2106	1.3796	0.108645	-1.50892
1934.69	-36009.5	-14597.6	12.2335	1.37281	0.110319	-1.5027
1934.71	-36009.7	-14597.5	12.258	1.36559	0.109853	-1.49649
1934.72	-36009.9	-14597.4	12.2817	1.3609	0.110336	-1.4911
1934.74	-36010.1	-14597.4	12.3061	1.35797	0.107843	-1.48487
1934.76	-36010.3	-14597.3	12.3299	1.35228	0.104336	-1.47591
1934.78	-36010.5	-14597.2	12.3533	1.34343	0.100697	-1.46456
1934.79	-36010.7	-14597.1	12.3751	1.33008	0.099929	-1.45099
1934.81	-36010.9	-14597.1	12.3954	1.31639	0.099789	-1.43763
1934.83	-36011.1	-14597	12.4149	1.30318	0.102407	-1.42479
1934.84	-36011.3	-14596.9	12.4389	1.28929	0.106022	-1.41017
1934.86	-36011.5	-14596.8	12.4626	1.27318	0.109623	-1.39408
1934.88	-36011.7	-14596.8	12.486	1.25375	0.110095	-1.37599
1934.89	-36011.9	-14596.7	12.5076	1.23235	0.109984	-1.35623
1934.91	-36012.1	-14596.6	12.5277	1.21503	0.110004	-1.33945
1934.93	-36012.3	-14596.6	12.5476	1.2016	0.109999	-1.32516
1934.95	-36012.5	-14596.5	12.5687	1.18746	0.11	-1.31128
1934.96	-36012.7	-14596.4	12.589	1.17422	0.11	-1.29713
1934.98	-36012.9	-14596.3	12.6056	1.15758	0.11	-1.28297
1935	-36013.1	-14596.3	12.6255	1.14413	0.11	-1.26879
1935.01	-36013.3	-14596.2	12.6433	1.13	0.11	-1.2549
1935.03	-36013.5	-14596.1	12.6633	1.11667	0.11	-1.23856
1935.05	-36013.7	-14596.1	12.6811	1.09176	0.11	-1.21641
1935.06	-36013.9	-14596	12.7011	1.06501	0.11	-1.19013
1935.08	-36014.1	-14595.9	12.7177	1.03483	0.11	-1.16158
1935.1	-36014.3	-14595.8	12.7354	1.00281	0.11	-1.12907
1935.12	-36014.5	-14595.7	12.7519	0.969369	0.11	-1.09618
1935.13	-36014.7	-14595.7	12.7688	0.931519	0.11	-1.05684
1935.15	-36014.9	-14595.6	12.786	0.880226	0.11	-1.00723
1935.17	-36015.1	-14595.5	12.7989	0.82336	0.11	-0.952898
1935.18	-36015.3	-14595.5	12.8126	0.760842	0.11	-0.888264
1935.2	-36015.5	-14595.4	12.826	0.680062	0.11	-0.8078
1935.22	-36015.8	-14595.3	12.8357	0.585872	0.11	-0.714013
1935.23	-36015.9	-14595.2	12.8452	0.465741	0.11	-0.600704
1935.25	-36016.1	-14595.2	12.852	0.33202	0.11	-0.474862
1935.27	-36016.4	-14595.1	12.8581	0.212675	0.11	-0.36075
1935.29	-36016.5	-14595	12.8602	0.10836	0.11	-0.25978
1935.3	-36016.8	-14594.9	12.86	0.0224165	0.11	-0.174082
1935.32	-36017	-14594.9	12.86	-0.0495889	0.11	-0.105214
1935.34	-36017.2	-14594.8	12.8602	-0.0970913	0.11	-0.0599522
1935.35	-36017.4	-14594.7	12.8589	-0.12044	0.11	-0.0328185
1935.37	-36017.6	-14594.6	12.8553	-0.129699	0.11	-0.0211428
1935.39	-36017.8	-14594.6	12.8516	-0.135913	0.11	-0.0130023
1935.4	-36018	-14594.5	12.8499	-0.144694	0.110001	-0.00504959
1935.42	-36018.2	-14594.4	12.8488	-0.153639	0.109994	0.00226002
1935.44	-36018.4	-14594.3	12.845	-0.15874	0.11002	0.00743814
1935.46	-36018.6	-14594.3	12.8412	-0.160236	0.109918	0.00950918
1935.47	-36018.8	-14594.2	12.84	-0.159937	0.110307	0.00985211
1935.49	-36019	-14594.1	12.8384	-0.160015	0.108326	0.00979254
1935.51	-36019.2	-14594	12.8346	-0.159996	0.104703	0.00980707
1935.52	-36019.4	-14594	12.8314	-0.160001	0.101106	0.00980309
1935.54	-36019.6	-14593.9	12.8279	-0.16	0.0997939	0.00980411
1935.56	-36019.9	-14593.8	12.8246	-0.16	0.100078	0.00980387
1935.57	-36020.1	-14593.7	12.8208	-0.16	0.0998991	0.00980394
1935.59	-36020.2	-14593.7	12.8201	-0.16	0.100326	0.00980391
1935.61	-36020.5	-14593.6	12.8179	-0.16	0.0978374	0.00980395
1935.63	-36020.7	-14593.5	12.8144	-0.16	0.0943706	0.00980382
1935.64	-36020.8	-14593.4	12.8105	-0.16	0.0905404	0.00980425
1935.66	-36021.1	-14593.4	12.8101	-0.160001	0.090105	0.00980262
1935.68	-36021.3	-14593.3	12.8076	-0.159995	0.0875952	0.0098088
1935.69	-36021.4	-14593.2	12.8042	-0.160018	0.0841765	0.00978571
1935.71	-36021.7	-14593.1	12.8004	-0.159946	0.0803729	0.00985891
1935.73	-36021.9	-14593.1	12.8001	-0.16021	0.0801012	0.00898058
1935.74	-36022.1	-14593	12.7974	-0.157352	0.0773801	0.00704533
1935.76	-36022.3	-14592.9	12.7938	-0.153769	0.0737645	0.00364707
1935.78	-36022.5	-14592.8	12.7902	-0.150234	0.0702319	0.00127848
1935.8	-36022.7	-14592.8	12.7901	-0.14994	0.0699509	6.31936e-05
1935.81	-36022.9	-14592.7	12.7869	-0.150008	0.0699849	-7.8493e-06
1935.83	-36023.1	-14592.6	12.7835	-0.149998	0.070086	2.10154e-06
1935.85	-36023.3	-14592.5	12.7801	-0.150001	0.0668922	-5.5096e-07
1935.86	-36023.5	-14592.4	12.78	-0.15	0.0633333	-3.14254e-17
1935.88	-36023.7	-14592.4	12.7767	-0.15	0.06	0
1935.9	-36023.9	-14592.3	12.7733	-0.15	0.06	-2.1923e-18
1935.91	-36024.2	-14592.2	12.7699	-0.15	0.0599957	2.37914e-09
1935.93	-36024.3	-14592.2	12.7699	-0.15	0.059994	-5.88294e-10
1935.95	-36024.5	-14592.1	12.7664	-0.15	0.0600282	-2.58339e-11
1935.97	-36024.8	-14592	12.7629	-0.15	0.0597707	1.41824e-09
1935.98	-36024.9	-14591.9	12.7596	-0.15	0.0562302	-5.66538e-09
1936	-36025.1	-14591.9	12.7561	-0.15	0.052649	3.29283e-08
1936.02	-36025.4	-14591.8	12.7526	-0.15	0.0497891	-1.24845e-07
1936.03	-36025.5	-14591.7	12.7499	-0.15	0.0500564	4.66451e-07
1936.05	-36025.7	-14591.6	12.7496	-0.15	0.0499855	-1.73042e-06
1936.07	-36026	-14591.6	12.7458	-0.15	0.0500054	8.79776e-06
1936.08	-36026.2	-14591.5	12.7424	-0.15	0.0499962	-3.29238e-05
1936.1	-36026.4	-14591.4	12.7399	-0.15	0.0500125	0.000183354
1936.12	-36026.6	-14591.3	12.7394	-0.15	0.049954	0.00163476
1936.14	-36026.8	-14591.3	12.7356	-0.15	0.0501685	0.00397687
1936.15	-36027	-14591.2	12.7319	-0.15	0.0490951	0.000218947
1936.17	-36027.2	-14591.1	12.7299	-0.15	0.0454827	-0.0199247
1936.19	-36027.4	-14591	12.7291	-0.15	0.0419111	-0.0609536
1936.2	-36027.6	-14591	12.7253	-0.15	0.0396817	-0.113291
1936.22	-36027.8	-14590.9	12.7217	-0.15	0.0400853	-0.162092
1936.24	-36028	-14590.8	12.72	-0.15	0.0399773	-0.212339
1936.25	-36028.2	-14590.7	12.7188	-0.15	0.0400056	-0.275874
1936.27	-36028.4	-14590.7	12.7151	-0.15	0.0399984	-0.355699
1936.29	-36028.6	-14590.6	12.7114	-0.15	0.0400004	-0.442133
1936.31	-36028.8	-14590.5	12.71	-0.15	0.0399999	-0.524628
1936.32	-36029	-14590.4	12.7086	-0.15	0.04	-0.589544
1936.34	-36029.2	-14590.4	12.7048	-0.15	0.04	-0.644438
1936.36	-36029.4	-14590.3	12.701	-0.15	0.04	-0.685406
1936.37	-36029.6	-14590.2	12.7001	-0.15	0.0399999	-0.714522
1936.39	-36029.8	-14590.1	12.6983	-0.15	0.0400004	-0.736382
1936.41	-36030	-14590.1	12.6946	-0.15	0.0399988	-0.754616
1936.42	-36030.2	-14590	12.6908	-0.15	0.040005	-0.768727
1936.44	-36030.4	-14589.9	12.6901	-0.15	0.0399812	-0.777669
1936.46	-36030.6	-14589.8	12.6879	-0.15	0.040063	-0.783169
1936.48	-36030.8	-14589.8	12.6843	-0.15	0.0397491	-0.786644
1936.49	-36031	-14589.7	12.6806	-0.15	0.0421128	-0.789941
1936.51	-36031.2	-14589.6	12.6801	-0.15	0.0460443	-0.792576
1936.53	-36031.4	-14589.5	12.6776	-0.15	0.0470582	-0.794032
1936.54	-36031.6	-14589.5	12.674	-0.15	0.0440745	-0.793994
1936.56	-36031.9	-14589.4	12.6703	-0.15	0.0403523	-0.796513
1936.58	-36032	-14589.3	12.6701	-0.15	0.0399081	-0.803866
1936.59	-36032.2	-14589.2	12.6671	-0.15	0.0400261	-0.821009
1936.61	-36032.5	-14589.1	12.6638	-0.15	0.0399535	-0.84437
1936.63	-36032.7	-14589.1	12.6602	-0.15	0.0401598	-0.873314
1936.65	-36032.8	-14589	12.6601	-0.15	0.0371175	-0.903806
1936.66	-36033.1	-14588.9	12.6569	-0.15	0.0335585	-0.934033
1936.68	-36033.3	-14588.9	12.6536	-0.15	0.0300878	-0.962303
1936.7	-36033.4	-14588.8	12.65	-0.15	0.03	-0.996732
1936.71	-36033.7	-14588.7	12.65	-0.15	0.0266667	-1.04466
1936.73	-36033.8	-14588.6	12.6467	-0.15	0.02	-1.10566
1936.75	-36034	-14588.6	12.6431	-0.15	0.0129024	-1.18084
1936.76	-36034.3	-14588.5	12.6399	-0.15	0.00638717	-1.25008
1936.78	-36034.5	-14588.4	12.6399	-0.15	0.00315145	-1.3154
1936.8	-36034.6	-14588.3	12.6362	-0.15	-0.000421586	-1.37827
1936.82	-36034.9	-14588.3	12.6329	-0.15	-0.00369779	-1.42928
1936.83	-36035.1	-14588.2	12.6298	-0.15	-0.00714034	-1.47337
1936.85	-36035.3	-14588.1	12.6302	-0.15	-0.0102333	-1.51325
1936.87	-36035.5	-14588	12.6296	-0.15	-0.00993766	-1.55182
1936.88	-36035.7	-14588	12.6261	-0.15	-0.0100161	-1.59307
1936.9	-36035.9	-14587.9	12.6231	-0.15	-0.0100006	-1.63329
1936.92	-36036.1	-14587.8	12.6199	-0.15	-0.00998268	-1.67817
1936.93	-36036.2	-14587.8	12.6198	-0.15	-0.0100688	-1.71392
1936.95	-36036.4	-14587.7	12.6162	-0.15	-0.00973621	-1.74158
1936.97	-36036.7	-14587.6	12.6126	-0.15	-0.00603092	-1.76357
1936.99	-36036.9	-14587.5	12.6099	-0.15	-0.002666	-1.77787
1937	-36037.1	-14587.4	12.6096	-0.15	0.00020589	-1.78939
1937.02	-36037.3	-14587.4	12.6058	-0.15	-6.88201e-05	-1.79824
1937.04	-36037.5	-14587.3	12.6024	-0.150001	2.08623e-05	-1.8054
1937.05	-36037.7	-14587.2	12.5999	-0.149998	-1.45184e-05	-1.81037
1937.07	-36037.9	-14587.1	12.5994	-0.150011	4.82205e-05	-1.81319
1937.09	-36038.1	-14587.1	12.5957	-0.149958	-0.000177008	-1.81372
1937.1	-36038.3	-14587	12.5921	-0.150155	0.000750905	-1.81393
1937.12	-36038.5	-14586.9	12.5899	-0.149155	0.0047517	-1.81548
1937.14	-36038.7	-14586.9	12.5892	-0.145257	0.00712941	-1.81785
1937.16	-36038.9	-14586.8	12.5853	-0.143262	0.00567011	-1.81387
1937.17	-36039.1	-14586.7	12.582	-0.163172	0.00165266	-1.79352
1937.19	-36039.3	-14586.6	12.5786	-0.210613	-0.000259543	-1.75568
1937.21	-36039.5	-14586.5	12.5754	-0.269285	6.35812e-05	-1.70811
1937.22	-36039.7	-14586.5	12.5705	-0.319633	-1.8072e-05	-1.66424
1937.24	-36039.9	-14586.4	12.5634	-0.363864	4.8107e-06	-1.62674
1937.26	-36040.1	-14586.3	12.557	-0.429308	-1.15921e-06	-1.57902
1937.27	-36040.3	-14586.3	12.5481	-0.515361	3.24529e-07	-1.51694
1937.29	-36040.5	-14586.2	12.5384	-0.60676	-8.63054e-08	-1.45255
1937.31	-36040.7	-14586.1	12.5257	-0.691338	2.03762e-08	-1.39617
1937.33	-36040.9	-14586	12.514	-0.761141	-5.63778e-09	-1.36177
1937.34	-36041.1	-14586	12.5025	-0.811638	1.49766e-09	-1.34798
1937.36	-36041.3	-14585.9	12.4886	-0.854408	-3.44498e-10	-1.34686
1937.38	-36041.5	-14585.8	12.4723	-0.882883	9.44378e-11	-1.3543
1937.39	-36041.7	-14585.7	12.4583	-0.903044	-2.50548e-11	-1.36703
1937.41	-36041.9	-14585.6	12.4417	-0.921793	5.56759e-12	-1.38427
1937.43	-36042.1	-14585.6	12.4273	-0.936744	-1.51503e-12	-1.40421
1937.44	-36042.3	-14585.5	12.4115	-0.945245	4.01333e-13	-1.42839
1937.46	-36042.5	-14585.4	12.3967	-0.949238	-8.49696e-14	-1.45891
1937.48	-36042.7	-14585.4	12.3807	-0.952564	2.29863e-14	-1.48765
1937.5	-36042.9	-14585.3	12.364	-0.955795	-6.07801e-15	-1.50985
1937.51	-36043.1	-14585.2	12.3465	-0.959592	1.19539e-15	-1.52602
1937.53	-36043.2	-14585.2	12.3293	-0.960066	-3.219e-16	-1.53748
1937.55	-36043.5	-14585.1	12.3159	-0.960125	8.49276e-17	-1.5466
1937.56	-36043.7	-14585	12.2988	-0.959593	-1.46802e-17	-1.55208
1937.58	-36043.8	-14584.9	12.2819	-0.968467	3.93954e-18	-1.54988
1937.6	-36044.1	-14584.8	12.2654	-0.984078	-1.0365e-18	-1.53806
1937.61	-36044.3	-14584.8	12.2477	-1.01155	1.32462e-19	-1.51571
1937.63	-36044.4	-14584.7	12.2311	-1.0415	-3.54649e-20	-1.48759
1937.65	-36044.6	-14584.6	12.2111	-1.07464	9.29782e-21	-1.45714
1937.67	-36044.8	-14584.6	12.1933	-1.10667	5.30324e-31	-1.42702
1937.68	-36045	-14584.5	12.1733	-1.13	-1.4183e-31	-1.39869
1937.7	-36045.2	-14584.4	12.1567	-1.16333	3.69942e-32	-1.36601
1937.72	-36045.4	-14584.3	12.1354	-1.21019	-4.01079e-23	-1.31353
1937.73	-36045.6	-14584.3	12.1154	-1.28099	9.76856e-24	-1.24974
1937.75	-36045.8	-14584.2	12.0919	-1.35453	1.03095e-24	-1.17517
1937.77	-36046	-14584.1	12.0672	-1.43193	-2.85896e-23	-1.09943
1937.78	-36046.2	-14584.1	12.044	-1.49713	1.13574e-22	-1.03416
1937.8	-36046.4	-14584	12.0202	-1.55731	-4.24507e-22	-0.974516
1937.82	-36046.6	-14583.9	11.9919	-1.61563	2.45637e-21	-0.917494
1937.84	-36046.7	-14583.9	11.9649	-1.65656	-9.31046e-21	-0.865347
1937.85	-36047	-14583.8	11.9349	-1.69326	3.4575e-20	-0.79986
1937.87	-36047.1	-14583.7	11.9064	-1.73318	-1.75797e-19	-0.704368
1937.89	-36047.3	-14583.6	11.8765	-1.77723	6.64843e-19	-0.59252
1937.9	-36047.5	-14583.6	11.8452	-1.8253	-2.45762e-18	-0.470355
1937.92	-36047.7	-14583.5	11.8106	-1.87214	1.1608e-17	-0.340361
1937.94	-36047.9	-14583.4	11.7814	-1.90615	-4.38199e-17	-0.196522
1937.95	-36048.1	-14583.3	11.7508	-1.93365	1.61034e-16	-0.0144429
1937.97	-36048.3	-14583.3	11.7183	-1.95319	-7.24672e-16	0.199268
1937.99	-36048.4	-14583.2	11.685	-1.96726	2.73147e-15	0.421119
1938.01	-36048.7	-14583.1	11.6509	-1.97715	-9.96409e-15	0.677072
1938.02	-36048.8	-14583.1	11.616	-1.98643	4.33175e-14	0.951278
1938.04	-36049	-14583	11.5832	-1.9928	-1.63064e-13	1.18668
1938.06	-36049.2	-14582.9	11.5488	-1.99863	5.8935e-13	1.38125
1938.07	-36049.4	-14582.9	11.514	-2.00022	-2.49625e-12	1.52595
1938.09	-36049.6	-14582.8	11.4812	-1.99994	9.3865e-12	1.6272
1938.11	-36049.8	-14582.7	11.4467	-2.00002	-3.35284e-11	1.70811
1938.12	-36049.9	-14582.7	11.4121	-1.99998	1.39142e-10	1.76906
1938.14	-36050.1	-14582.6	11.3793	-2.00007	-5.22705e-10	1.81206
1938.16	-36050.3	-14582.5	11.3446	-1.99975	1.83899e-09	1.84647
1938.18	-36050.4	-14582.5	11.3101	-2.0017	-7.5069e-09	1.87215
1938.19	-36050.6	-14582.4	11.2773	-2.00545	2.81769e-08	1.89058
1938.21	-36050.8	-14582.3	11.2425	-2.00832	-9.71588e-08	1.90778
1938.23	-36051	-14582.3	11.2082	-2.01565	3.9124e-07	1.92553
1938.24	-36051.2	-14582.2	11.1753	-2.02998	-1.46742e-06	1.94688
1938.26	-36051.4	-14582.1	11.1406	-2.05064	4.92157e-06	1.97111
1938.28	-36051.5	-14582.1	11.1041	-2.06856	-1.95922e-05	1.99461
1938.29	-36051.7	-14582	11.0678	-2.08678	7.34356e-05	2.01659
1938.31	-36051.9	-14581.9	11.0288	-2.11221	-0.000236538	2.04546
1938.33	-36052	-14581.9	10.9945	-2.15029	0.00242305	2.08041
1938.35	-36052.3	-14581.8	10.959	-2.1903	0.00588218	2.12061
1938.36	-36052.4	-14581.7	10.9204	-2.23302	0.00942262	2.16368
1938.38	-36052.6	-14581.7	10.8801	-2.26752	0.0125668	2.2028
1938.4	-36052.8	-14581.6	10.8435	-2.30341	0.0186415	2.23779
1938.41	-36052.9	-14581.5	10.8015	-2.33929	0.0259972	2.27368
1938.43	-36053.1	-14581.5	10.7643	-2.37285	0.0297379	2.30667
1938.45	-36053.3	-14581.4	10.7249	-2.40576	0.032692	2.34006
1938.46	-36053.5	-14581.4	10.6826	-2.44441	0.0396509	2.37597
1938.48	-36053.6	-14581.3	10.6391	-2.47834	0.0431723	2.40689
1938.5	-36053.8	-14581.2	10.5991	-2.50213	0.0464828	2.43124
1938.52	-36054	-14581.2	10.5567	-2.52	0.05	2.4488
1938.53	-36054.1	-14581.1	10.5167	-2.53	0.0566667	2.46078
1938.55	-36054.3	-14581	10.4733	-2.54	0.06	2.4695
1938.57	-36054.5	-14581	10.4274	-2.54708	0.063535	2.47752
1938.58	-36054.6	-14580.9	10.3842	-2.55361	0.0668952	2.48285
1938.6	-36054.8	-14580.9	10.3407	-2.55688	0.0700599	2.48712
1938.62	-36055	-14580.8	10.2947	-2.56019	0.0701698	2.48929
1938.63	-36055.1	-14580.7	10.2517	-2.55995	0.0738449	2.49024
1938.65	-36055.3	-14580.7	10.208	-2.56001	0.0767982	2.49019
1938.67	-36055.4	-14580.6	10.162	-2.56	0.0766502	2.49019
1938.69	-36055.6	-14580.6	10.1196	-2.55997	0.0765486	2.49022
1938.7	-36055.8	-14580.5	10.0793	-2.5601	0.0771745	2.49008
1938.72	-36055.9	-14580.4	10.0371	-2.55946	0.0803524	2.4887
1938.74	-36056.1	-14580.4	9.99692	-2.55586	0.0798723	2.48619
1938.75	-36056.3	-14580.3	9.95251	-2.55239	0.080157	2.48301
1938.77	-36056.4	-14580.3	9.90695	-2.54971	0.079276	2.48098
1938.79	-36056.6	-14580.2	9.86417	-2.55001	0.075672	2.48054
1938.8	-36056.7	-14580.1	9.81983	-2.55025	0.0721511	2.48191
1938.82	-36056.9	-14580.1	9.77447	-2.54848	0.0696816	2.4826
1938.84	-36057	-14580	9.73124	-2.53947	0.0700849	2.47697
1938.86	-36057.2	-14580	9.68884	-2.51414	0.0699789	2.45218
1938.87	-36057.3	-14579.9	9.64323	-2.44558	0.0700064	2.39504
1938.89	-36057.5	-14579.9	9.61292	-2.38232	0.0699974	2.34862
1938.91	-36057.6	-14579.8	9.58767	-2.33244	0.0699997	2.30268
1938.92	-36057.8	-14579.7	9.51885	-2.21532	0.0699999	2.1777
1938.94	-36058	-14579.7	9.49247	-2.11412	0.07	2.07386
1938.96	-36058.1	-14579.6	9.45537	-1.93411	0.0700001	1.913
1938.97	-36058.2	-14579.6	9.42423	-1.74354	0.0699996	1.73285
1938.99	-36058.4	-14579.5	9.3944	-1.53019	0.0700015	1.5143
1939.01	-36058.5	-14579.5	9.36968	-1.26753	0.0699937	1.26448
1939.03	-36058.7	-14579.4	9.35203	-0.993763	0.0700237	1.01369
1939.04	-36058.8	-14579.3	9.33594	-0.740197	0.0699152	0.77709
1939.06	-36059	-14579.3	9.32602	-0.556753	0.0703519	0.589524
1939.08	-36059.1	-14579.2	9.3196	-0.42909	0.0681834	0.457202
1939.09	-36059.3	-14579.2	9.31486	-0.323031	0.0664724	0.348709
1939.11	-36059.4	-14579.1	9.30939	-0.244388	0.0663866	0.265376
1939.13	-36059.6	-14579.1	9.3045	-0.189585	0.0686684	0.203856
1939.14	-36059.7	-14579	9.30106	-0.143592	0.0702528	0.154126
1939.16	-36059.9	-14579	9.29975	-0.111392	0.0699307	0.116271
1939.18	-36060	-14578.9	9.30008	-0.0898255	0.0700183	0.0894581
1939.2	-36060.2	-14578.8	9.29992	-0.0735803	0.0699963	0.0684816
1939.21	-36060.3	-14578.8	9.30027	-0.0628635	0.0699995	0.052743
1939.23	-36060.5	-14578.7	9.29781	-0.0527235	0.0700056	0.0405639
1939.25	-36060.6	-14578.7	9.29419	-0.0449167	0.0699811	0.0286089
1939.26	-36060.8	-14578.6	9.29054	-0.0379821	0.0700748	0.02005
1939.28	-36060.9	-14578.6	9.28987	-0.0340641	0.0697198	0.0140935
1939.3	-36061.1	-14578.5	9.29003	-0.0304605	0.0726345	0.0111508
1939.31	-36061.2	-14578.4	9.28999	-0.0298227	0.0760528	0.00996582
1939.33	-36061.4	-14578.4	9.29	-0.030268	0.0796243	0.00897015
1939.35	-36061.5	-14578.3	9.29	-0.0271223	0.0800503	0.00688432
1939.37	-36061.6	-14578.3	9.29	-0.023749	0.0800309	0.00362234
