# Supplementary material for: Extraction of driving behavior primitives considering driver expectation and vehicle dynamics
Source: PLoS One. 2025 Dec 31;20(12):e0340123. doi: 10.1371/journal.pone.0340123 (PMC12755792; doi:10.1371/journal.pone.0340123)
Supplement: S1 File — (ZIP) [file pone.0340123.s001.zip › DataSetForPimitiveExaction-1/straight driving/c210_s_2.xlsx]

## Sheet: Sheet1
1942.92	-36092.4	-14566.4	9.31	-0.0200319	-0.160194	-2.67755e-05
1942.94	-36092.5	-14566.3	9.31	-0.0199916	-0.15687	6.96159e-06
1942.95	-36092.7	-14566.3	9.31	-0.02	-0.153333	3.97072e-16
1942.97	-36092.8	-14566.2	9.31	-0.02	-0.15	-1.06196e-16
1942.99	-36093	-14566.2	9.31	-0.02	-0.146667	0
1943	-36093.1	-14566.1	9.31	-0.02	-0.143024	-3.02315e-08
1943.02	-36093.3	-14566.1	9.31	-0.02	-0.136255	8.08207e-09
1943.04	-36093.4	-14566	9.31	-0.02	-0.129604	-2.09672e-09
1943.05	-36093.6	-14566	9.31	-0.02	-0.122461	1.04069e-09
1943.07	-36093.7	-14565.9	9.31	-0.02	-0.116121	-2.78797e-10
1943.09	-36093.9	-14565.8	9.31001	-0.02	-0.112992	7.45003e-11
1943.11	-36094	-14565.8	9.30998	-0.02	-0.109559	-1.91989e-11
1943.12	-36094.2	-14565.7	9.31011	-0.02	-0.106181	7.13328e-12
1943.14	-36094.3	-14565.7	9.30957	-0.02	-0.102291	-1.84955e-12
1943.16	-36094.5	-14565.6	9.30586	-0.02	-0.0950482	7.39806e-13
1943.17	-36094.6	-14565.6	9.30268	-0.02	-0.0888997	-4.25803e-13
1943.19	-36094.8	-14565.5	9.29979	-0.02	-0.0820583	1.09305e-12
1943.21	-36094.9	-14565.5	9.30007	-0.02	-0.0751864	-5.38595e-12
1943.22	-36095.1	-14565.4	9.29998	-0.02	-0.0679287	2.0327e-11
1943.24	-36095.2	-14565.4	9.3	-0.02	-0.0574823	-7.51284e-11
1943.26	-36095.3	-14565.3	9.3	-0.02	-0.0468801	3.54847e-10
1943.28	-36095.5	-14565.3	9.3	-0.02	-0.0376582	-1.33954e-09
1943.29	-36095.6	-14565.2	9.3	-0.02	-0.0319798	5.00332e-09
1943.31	-36095.8	-14565.2	9.3	-0.02	-0.029798	-1.83728e-08
1943.33	-36096	-14565.1	9.3	-0.02	-0.0300566	8.26756e-08
1943.34	-36096.1	-14565	9.3	-0.02	-0.0299985	-3.11624e-07
1943.36	-36096.2	-14565	9.3	-0.02	-0.0299506	1.13677e-06
1943.38	-36096.4	-14564.9	9.3	-0.02	-0.0302311	-4.94194e-06
1943.39	-36096.5	-14564.9	9.3	-0.02	-0.0288932	1.86034e-05
1943.41	-36096.7	-14564.8	9.3	-0.02	-0.0252646	-6.72368e-05
1943.43	-36096.9	-14564.8	9.3	-0.02	-0.0212413	0.000284789
1943.45	-36097	-14564.7	9.3	-0.02	-0.0211147	-0.00156904
1943.46	-36097.1	-14564.7	9.3	-0.02	-0.0255264	-0.00895899
1943.48	-36097.3	-14564.6	9.3	-0.02	-0.0268747	-0.0254664
1943.5	-36097.4	-14564.6	9.3	-0.02	-0.0266274	-0.0482524
1943.51	-36097.6	-14564.5	9.3	-0.02	-0.0266193	-0.0839185
1943.53	-36097.7	-14564.4	9.3	-0.02	-0.0269107	-0.144163
1943.55	-36097.9	-14564.4	9.3	-0.02	-0.0250593	-0.235879
1943.56	-36098	-14564.3	9.29999	-0.02	-0.0208435	-0.357125
1943.58	-36098.2	-14564.3	9.30002	-0.02	-0.0201526	-0.479684
1943.6	-36098.3	-14564.2	9.29992	-0.02	-0.0178012	-0.590524
1943.62	-36098.5	-14564.2	9.30026	-0.02	-0.0164643	-0.710403
1943.63	-36098.6	-14564.1	9.29779	-0.02	-0.0166535	-0.833347
1943.65	-36098.8	-14564.1	9.29436	-0.02	-0.0169252	-0.958471
1943.67	-36098.9	-14564	9.2906	-0.02	-0.0143798	-1.08857
1943.68	-36099.1	-14564	9.28985	-0.02	-0.0103995	-1.20421
1943.7	-36099.2	-14563.9	9.29003	-0.02	-0.0101689	-1.31343
1943.72	-36099.4	-14563.9	9.28999	-0.02	-0.00716273	-1.41542
1943.73	-36099.5	-14563.8	9.29	-0.02	-0.0065534	-1.51046
1943.75	-36099.7	-14563.8	9.29	-0.02	-0.00665171	-1.60426
1943.77	-36099.8	-14563.7	9.29	-0.02	-0.00680401	-1.67971
1943.79	-36100	-14563.6	9.29	-0.02	-0.00384237	-1.73981
1943.8	-36100.1	-14563.6	9.29	-0.02	-0.000111581	-1.78938
1943.82	-36100.3	-14563.5	9.29	-0.02	2.95522e-05	-1.82894
1943.84	-36100.4	-14563.5	9.29	-0.02	-7.35791e-06	-1.86704
1943.85	-36100.5	-14563.4	9.29	-0.02	-1.20555e-07	-1.90513
1943.87	-36100.7	-14563.4	9.29	-0.02	-1.90141e-15	-1.94336
1943.89	-36100.8	-14563.3	9.29	-0.02	7.7105e-15	-1.97821
1943.9	-36101	-14563.3	9.29	-0.02	-0.000136603	-2.01762
1943.92	-36101.2	-14563.2	9.29	-0.02	-0.00343347	-2.05799
1943.94	-36101.3	-14563.2	9.29	-0.02	-0.00335048	-2.10058
1943.96	-36101.4	-14563.1	9.29	-0.02	-0.00297979	-2.14327
1943.97	-36101.6	-14563.1	9.29	-0.02	-9.74203e-05	-2.18311
1943.99	-36101.7	-14563	9.29	-0.02	-0.00355772	-2.22161
1944.01	-36101.9	-14563	9.29	-0.02	-0.00336287	-2.26274
1944.02	-36102.1	-14562.9	9.29	-0.02	-0.00288133	-2.2965
1944.04	-36102.2	-14562.9	9.29	-0.02	0.000260853	-2.3262
1944.06	-36102.3	-14562.8	9.29	-0.02	-8.63738e-05	-2.35076
1944.07	-36102.5	-14562.7	9.29001	-0.02	2.31376e-05	-2.37377
1944.09	-36102.6	-14562.7	9.28996	-0.02	-6.17662e-06	-2.39969
1944.11	-36102.8	-14562.6	9.29013	-0.02	1.56685e-06	-2.42837
1944.13	-36103	-14562.6	9.28928	-0.02	-4.86445e-07	-2.45487
1944.14	-36103.1	-14562.5	9.28567	-0.02	1.2978e-07	-2.47456
1944.16	-36103.2	-14562.5	9.28215	-0.02	-3.26009e-08	-2.48835
1944.18	-36103.4	-14562.4	9.27968	-0.02	9.72031e-09	-2.49667
1944.19	-36103.5	-14562.4	9.28008	-0.02	-2.59155e-09	-2.49974
1944.21	-36103.7	-14562.3	9.27998	-0.02	6.43347e-10	-2.50187
1944.23	-36103.8	-14562.3	9.28001	-0.02	-1.85591e-10	-2.50428
1944.24	-36104	-14562.2	9.28	-0.02	4.54649e-11	-2.50581
1944.26	-36104.1	-14562.2	9.28	-0.02	-1.29227e-11	-2.50421
1944.28	-36104.3	-14562.1	9.28	-0.02	3.43998e-12	-2.5002
1944.3	-36104.4	-14562	9.28	-0.02	-8.28917e-13	-2.49557
1944.31	-36104.6	-14562	9.28	-0.02	2.32065e-13	-2.49158
1944.33	-36104.7	-14561.9	9.28	-0.0200001	-6.17328e-14	-2.48866
1944.35	-36104.8	-14561.9	9.28	-0.0199996	1.46355e-14	-2.48437
1944.36	-36105	-14561.8	9.28	-0.0200015	-4.2972e-15	-2.48131
1944.38	-36105.2	-14561.8	9.28	-0.0199945	2.06862e-15	-2.48376
1944.4	-36105.3	-14561.7	9.28	-0.0200189	-3.68654e-15	-2.49938
1944.41	-36105.5	-14561.7	9.28	-0.0199238	1.39206e-14	-2.52946
1944.43	-36105.6	-14561.6	9.27999	-0.0202859	-5.19763e-14	-2.56879
1944.45	-36105.7	-14561.6	9.28002	-0.0190411	1.74267e-13	-2.61101
1944.47	-36105.9	-14561.5	9.27992	-0.0285069	-6.93721e-13	-2.64231
1944.48	-36106.1	-14561.5	9.2803	-0.0460883	2.60021e-12	-2.65639
1944.5	-36106.2	-14561.4	9.27762	-0.076107	-8.37533e-12	-2.65769
1944.52	-36106.4	-14561.3	9.27409	-0.1042	3.30161e-11	-2.64114
1944.53	-36106.5	-14561.3	9.27074	-0.164099	-1.23678e-10	-2.59999
1944.55	-36106.6	-14561.2	9.2675	-0.279419	3.73606e-10	-2.52093
1944.57	-36106.8	-14561.2	9.26119	-0.414594	-1.46035e-09	-2.42561
1944.58	-36106.9	-14561.1	9.25478	-0.529918	5.46756e-09	-2.32724
1944.6	-36107.1	-14561.1	9.24455	-0.649436	-1.46859e-08	-2.22374
1944.62	-36107.3	-14561	9.23479	-0.762853	5.69807e-08	-2.11733
1944.64	-36107.4	-14561	9.21877	-0.890592	-2.13233e-07	-2.00377
1944.65	-36107.5	-14560.9	9.2011	-1.02858	4.29685e-07	-1.87255
1944.67	-36107.7	-14560.9	9.18116	-1.15965	-1.6563e-06	-1.75182
1944.69	-36107.8	-14560.8	9.16131	-1.27027	6.19549e-06	-1.63943
1944.7	-36108	-14560.8	9.13667	-1.38	5.67881e-15	-1.5305
1944.72	-36108.1	-14560.7	9.11333	-1.48	-2.17632e-14	-1.43028
1944.74	-36108.3	-14560.7	9.09	-1.58333	-0.00333333	-1.33551
1944.75	-36108.4	-14560.6	9.06172	-1.67494	-0.00686056	-1.2435
1944.77	-36108.6	-14560.5	9.035	-1.75068	-0.0102073	-1.17398
1944.79	-36108.7	-14560.5	9.00493	-1.8096	-0.0134869	-1.12162
1944.81	-36108.8	-14560.5	8.97471	-1.85231	-0.0170224	-1.08519
1944.82	-36109	-14560.4	8.93929	-1.89124	-0.0239344	-1.05303
1944.84	-36109.1	-14560.3	8.90594	-1.93165	-0.0270794	-1.02238
1944.86	-36109.3	-14560.3	8.87057	-1.97368	-0.030256	-0.99026
1944.87	-36109.4	-14560.2	8.83758	-2.00919	-0.0299316	-0.96271
1944.89	-36109.5	-14560.2	8.80378	-2.04304	-0.0300175	-0.934561
1944.91	-36109.7	-14560.1	8.76873	-2.08337	-0.0299943	-0.90036
1944.92	-36109.8	-14560.1	8.73513	-2.12669	-0.0300014	-0.865085
1944.94	-36110	-14560	8.69749	-2.17105	-0.0300003	-0.829973
1944.96	-36110.1	-14560	8.65902	-2.21469	-0.0299969	-0.801797
1944.98	-36110.3	-14559.9	8.62249	-2.25172	-0.0300121	-0.781466
1944.99	-36110.4	-14559.9	8.58406	-2.29218	-0.0299642	-0.764531
1945.01	-36110.5	-14559.8	8.54385	-2.3294	-0.0301321	-0.743662
1945.03	-36110.7	-14559.8	8.50406	-2.36805	-0.0294641	-0.725903
1945.04	-36110.8	-14559.7	8.46342	-2.39623	-0.0258121	-0.713894
1945.06	-36111	-14559.7	8.42127	-2.41931	-0.0221849	-0.710679
1945.08	-36111.1	-14559.7	8.38177	-2.44028	-0.0197299	-0.708428
1945.09	-36111.2	-14559.6	8.341	-2.46912	-0.0200678	-0.701869
1945.11	-36111.3	-14559.5	8.29827	-2.5013	-0.0199799	-0.689748
1945.13	-36111.5	-14559.5	8.25379	-2.52831	-0.020005	-0.676918
1945.15	-36111.6	-14559.5	8.20855	-2.54743	-0.0199985	-0.664631
1945.16	-36111.7	-14559.4	8.16548	-2.56167	-0.0200004	-0.657373
1945.18	-36111.9	-14559.4	8.12248	-2.56876	-0.0199999	-0.654252
1945.2	-36112	-14559.3	8.07737	-2.56995	-0.02	-0.654832
1945.21	-36112.1	-14559.3	8.03456	-2.57117	-0.02	-0.65435
1945.23	-36112.2	-14559.2	7.99171	-2.57528	-0.02	-0.652502
1945.25	-36112.4	-14559.2	7.94857	-2.57711	-0.02	-0.650676
1945.26	-36112.5	-14559.1	7.90705	-2.57543	-0.02	-0.649954
1945.28	-36112.6	-14559.1	7.86571	-2.56975	-0.02	-0.647522
1945.3	-36112.8	-14559	7.8225	-2.5645	-0.02	-0.640651
1945.32	-36112.9	-14559	7.77781	-2.56149	-0.02	-0.633521
1945.33	-36113	-14559	7.73296	-2.55777	-0.02	-0.630917
1945.35	-36113.1	-14558.9	7.68832	-2.55504	-0.02	-0.63647
1945.37	-36113.3	-14558.9	7.64565	-2.54824	-0.02	-0.643117
1945.38	-36113.4	-14558.8	7.60014	-2.5498	-0.02	-0.64155
1945.4	-36113.5	-14558.8	7.55583	-2.56595	-0.02	-0.62387
1945.42	-36113.6	-14558.7	7.51307	-2.5973	-0.02	-0.590726
1945.43	-36113.7	-14558.7	7.46744	-2.64505	-0.02	-0.545147
1945.45	-36113.9	-14558.6	7.42325	-2.69028	-0.0200001	-0.498513
1945.47	-36114	-14558.6	7.38077	-2.7311	-0.0199997	-0.454003
1945.49	-36114.1	-14558.6	7.33208	-2.76505	-0.020001	-0.407364
1945.5	-36114.2	-14558.5	7.28478	-2.78965	-0.019996	-0.355439
1945.52	-36114.3	-14558.5	7.23822	-2.80972	-0.0200151	-0.292567
1945.54	-36114.4	-14558.4	7.19176	-2.83213	-0.0199436	-0.215259
1945.55	-36114.6	-14558.4	7.14253	-2.8599	-0.0201516	-0.129769
1945.57	-36114.7	-14558.4	7.09272	-2.8873	-0.017122	-0.0454412
1945.59	-36114.8	-14558.3	7.03976	-2.90579	-0.0135531	0.0535465
1945.6	-36114.9	-14558.3	6.9895	-2.9193	-0.0101078	0.16912
1945.62	-36115	-14558.2	6.94267	-2.92951	-0.00997135	0.302195
1945.64	-36115.1	-14558.2	6.89628	-2.93636	-0.0100075	0.450274
1945.66	-36115.2	-14558.1	6.84333	-2.94	-0.01	0.622004
1945.67	-36115.3	-14558.1	6.79333	-2.94	-0.01	0.809368
1945.69	-36115.4	-14558.1	6.74333	-2.94	-0.01	1.01634
1945.71	-36115.6	-14558	6.69373	-2.94	-0.00999997	1.25081
1945.72	-36115.7	-14558	6.64375	-2.94	-0.01	1.46195
1945.74	-36115.7	-14558	6.59361	-2.94001	-0.01	1.67313
1945.76	-36115.9	-14557.9	6.54049	-2.9399	-0.00999961	1.90021
1945.77	-36116	-14557.9	6.49123	-2.94039	-0.0100015	2.11574
1945.79	-36116.1	-14557.9	6.44392	-2.94782	-0.00999443	2.31075
1945.81	-36116.2	-14557.8	6.39144	-2.95858	-0.0100323	2.47387
1945.83	-36116.3	-14557.8	6.3444	-2.96812	-0.0098785	2.57994
1945.84	-36116.4	-14557.7	6.29111	-2.97472	-0.0106618	2.65895
1945.86	-36116.5	-14557.7	6.24184	-2.98224	-0.0136406	2.70749
1945.88	-36116.6	-14557.7	6.19091	-2.9919	-0.013285	2.74706
1945.89	-36116.7	-14557.6	6.13825	-2.99879	-0.0132081	2.77669
1945.91	-36116.8	-14557.6	6.08891	-3.00441	-0.0139781	2.7973
1945.93	-36116.9	-14557.6	6.0378	-3.00836	-0.0179366	2.81214
1945.94	-36117	-14557.5	5.98521	-3.01621	-0.0202933	2.82218
1945.96	-36117.1	-14557.5	5.93631	-3.02925	-0.0199178	2.82917
1945.98	-36117.2	-14557.5	5.88339	-3.05207	-0.0200352	2.83539
1946	-36117.3	-14557.4	5.82892	-3.0759	-0.0199255	2.83794
1946.01	-36117.4	-14557.4	5.77849	-3.09231	-0.0202608	2.83483
1946.03	-36117.4	-14557.4	5.72469	-3.10677	-0.0187833	2.82782
1946.05	-36117.5	-14557.3	5.67154	-3.12571	-0.0150728	2.82043
1946.06	-36117.6	-14557.3	5.61854	-3.14757	-0.0115286	2.8132
1946.08	-36117.7	-14557.3	5.56336	-3.17018	-0.00975093	2.80364
1946.1	-36117.8	-14557.2	5.50801	-3.19116	-0.0100694	2.79175
1946.11	-36117.9	-14557.2	5.45553	-3.2076	-0.00998288	2.77807
1946.13	-36118	-14557.2	5.39997	-3.21967	-0.00999936	2.75851
1946.15	-36118.1	-14557.1	5.3449	-3.22544	-0.0100193	2.73375
1946.17	-36118.2	-14557.1	5.29241	-3.23051	-0.00992336	2.70812
1946.18	-36118.2	-14557.1	5.23658	-3.23563	-0.0102653	2.68713
1946.2	-36118.3	-14557.1	5.18193	-3.23904	-0.00802838	2.68198
1946.22	-36118.4	-14557	5.12878	-3.24023	-0.0045324	2.69789
1946.23	-36118.5	-14557	5.07589	-3.23991	-0.000900848	2.73171
1946.25	-36118.6	-14557	5.01973	-3.24012	0.000167496	2.77943
1946.27	-36118.6	-14556.9	4.96619	-3.23838	-4.50973e-05	2.82709
1946.28	-36118.7	-14556.9	4.90735	-3.22954	9.54804e-06	2.87669
1946.3	-36118.8	-14556.9	4.8521	-3.21677	-2.58346e-06	2.929
1946.32	-36118.9	-14556.9	4.79963	-3.20215	6.84965e-07	2.99145
1946.34	-36118.9	-14556.8	4.74323	-3.1995	-1.4033e-07	3.07216
1946.35	-36119	-14556.8	4.68922	-3.20244	5.96438e-08	3.17023
1946.37	-36119.1	-14556.8	4.63639	-3.2091	-9.74238e-08	3.29219
1946.39	-36119.2	-14556.8	4.57989	-3.21029	2.37698e-07	3.45709
1946.4	-36119.3	-14556.7	4.52626	-3.20708	-9.16299e-07	3.6384
1946.42	-36119.3	-14556.7	4.47272	-3.20372	3.42743e-06	3.82844
1946.44	-36119.4	-14556.7	4.423	-3.20023	-6.9064e-06	4.02994
1946.45	-36119.4	-14556.7	4.36975	-3.19675	2.66219e-05	4.21025
1946.47	-36119.5	-14556.6	4.31682	-3.19393	-9.95808e-05	4.369
1946.49	-36119.6	-14556.6	4.25333	-3.17667	0.00333333	4.51089
1946.51	-36119.7	-14556.6	4.2	-3.15333	0.00666667	4.60458
1946.52	-36119.7	-14556.5	4.14667	-3.10333	0.01	4.66013
1946.54	-36119.8	-14556.5	4.09667	-3.04333	0.01	4.67974
1946.56	-36119.9	-14556.5	4.04361	-2.97694	0.0100381	4.68026
1946.57	-36119.9	-14556.5	3.99375	-2.92962	0.00987688	4.6544
1946.59	-36120	-14556.5	3.94428	-2.8416	0.00623667	4.59179
1946.61	-36120.1	-14556.4	3.89819	-2.73271	0.00289282	4.49094
1946.62	-36120.1	-14556.4	3.85464	-2.59972	-0.000155407	4.35658
1946.64	-36120.2	-14556.4	3.80906	-2.44491	5.7858e-05	4.18565
1946.66	-36120.2	-14556.4	3.77011	-2.2811	-1.54535e-05	4.0002
1946.68	-36120.3	-14556.3	3.73356	-2.09047	3.95359e-06	3.77875
1946.69	-36120.4	-14556.3	3.69911	-1.848	-1.30911e-06	3.52348
1946.71	-36120.4	-14556.3	3.67013	-1.62315	3.50682e-07	3.27124
1946.73	-36120.5	-14556.3	3.64425	-1.4059	-9.36144e-08	3.02579
1946.74	-36120.5	-14556.3	3.62144	-1.20088	2.37446e-08	2.77505
1946.76	-36120.6	-14556.2	3.60118	-0.965072	-7.35798e-09	2.51628
1946.78	-36120.6	-14556.2	3.58621	-0.727255	1.90595e-09	2.26516
1946.79	-36120.7	-14556.2	3.57792	-0.555443	-8.57084e-10	2.07695
1946.81	-36120.8	-14556.2	3.57231	-0.483887	-2.08726e-10	1.98327
1946.83	-36120.8	-14556.2	3.56095	-0.302373	-2.68444e-11	1.76478
1946.85	-36120.9	-14556.1	3.55555	-0.261377	8.33412e-12	1.68776
1946.86	-36120.9	-14556.1	3.55241	-0.211735	-2.22349e-12	1.62077
1946.88	-36121	-14556.1	3.54894	-0.185914	5.58543e-13	1.57549
1946.9	-36121.1	-14556.1	3.54554	-0.163276	-1.66536e-13	1.5491
1946.91	-36121.1	-14556.1	3.5419	-0.148021	4.44014e-14	1.54851
1946.93	-36121.2	-14556	3.53994	-0.137748	-1.10267e-14	1.57992
1946.95	-36121.2	-14556	3.53897	-0.137015	3.19906e-15	1.64909
1946.96	-36121.3	-14556	3.53528	-0.144593	-8.56834e-16	1.74984
1946.98	-36121.3	-14556	3.53168	-0.159822	2.28271e-16	1.87219
1947	-36121.4	-14556	3.52998	-0.178298	-5.58977e-17	2.00981
1947.02	-36121.4	-14555.9	3.52871	-0.200817	1.57919e-17	2.14711
1947.03	-36121.5	-14555.9	3.52525	-0.224804	-3.80529e-18	2.27913
1947.05	-36121.6	-14555.9	3.51969	-0.250544	1.06531e-18	2.40336
1947.07	-36121.6	-14555.9	3.515	-0.27842	-2.83311e-19	2.50952
1947.08	-36121.7	-14555.9	3.50955	-0.312199	6.68906e-20	2.61094
1947.1	-36121.7	-14555.8	3.50463	-0.344748	-1.85182e-20	2.70215
1947.12	-36121.8	-14555.8	3.49973	-0.374319	4.95886e-21	2.78394
1947.13	-36121.8	-14555.8	3.4927	-0.403858	-1.31725e-21	2.85949
1947.15	-36121.9	-14555.8	3.48585	-0.437237	3.02811e-22	2.9345
1947.17	-36121.9	-14555.8	3.47895	-0.472191	-8.22502e-23	2.99939
1947.19	-36122	-14555.7	3.47234	-0.500872	1.82774e-23	3.04953
1947.2	-36122.1	-14555.7	3.46305	-0.512047	-4.97356e-24	3.0711
1947.22	-36122.1	-14555.7	3.45305	-0.493953	1.3175e-24	3.05972
1947.24	-36122.2	-14555.7	3.44224	-0.451556	-2.78939e-25	3.01425
1947.25	-36122.2	-14555.7	3.43479	-0.402008	7.54597e-26	2.93954
1947.27	-36122.3	-14555.6	3.42805	-0.349452	-1.9953e-26	2.83672
1947.29	-36122.3	-14555.6	3.42385	-0.293835	3.92426e-27	2.68707
1947.3	-36122.4	-14555.6	3.42061	-0.22938	-1.05674e-27	2.50865
1947.32	-36122.4	-14555.6	3.41724	-0.15173	2.788e-28	2.30344
1947.34	-36122.5	-14555.6	3.41382	-0.0636285	-4.81881e-29	2.05005
1947.36	-36122.6	-14555.5	3.41011	0.0249482	1.29162e-29	1.75651
1947.37	-36122.6	-14555.5	3.41268	0.145497	-3.34068e-30	1.40561
1947.39	-36122.7	-14555.5	3.41948	0.318859	3.09984e-31	0.972765
1947.41	-36122.7	-14555.5	3.42942	0.511754	3.6489e-31	0.542138
1947.42	-36122.8	-14555.5	3.43932	0.714231	-1.76986e-30	0.122004
1947.44	-36122.8	-14555.4	3.45333	0.926667	-1.6485e-39	-0.297386
1947.46	-36122.9	-14555.4	3.47	1.11333	0	-0.651416
1947.47	-36122.9	-14555.4	3.49	1.28333	-2.36469e-38	-0.956427
1947.49	-36123	-14555.4	3.51475	1.44198	4.14586e-28	-1.22404
1947.51	-36123.1	-14555.4	3.53812	1.5698	-1.58137e-27	-1.41949
1947.53	-36123.1	-14555.3	3.56497	1.66514	5.90644e-27	-1.56639
1947.54	-36123.2	-14555.3	3.59347	1.74503	-4.62171e-26	-1.67228
1947.56	-36123.2	-14555.3	3.6235	1.80207	1.75662e-25	-1.73446
1947.58	-36123.3	-14555.3	3.65371	1.83653	-6.54584e-25	-1.76986
1947.59	-36123.4	-14555.3	3.68538	1.85558	3.78689e-24	-1.78654
1947.61	-36123.4	-14555.2	3.71553	1.85976	-1.43534e-23	-1.79503
1947.63	-36123.5	-14555.2	3.74968	1.85082	5.33021e-23	-1.79604
1947.64	-36123.5	-14555.2	3.78413	1.83168	-2.71016e-22	-1.78935
1947.66	-36123.6	-14555.2	3.81371	1.80677	1.02495e-21	-1.7738
1947.68	-36123.6	-14555.2	3.84336	1.77589	-3.78876e-21	-1.75395
1947.7	-36123.7	-14555.1	3.87223	1.74378	1.78953e-20	-1.72888
1947.71	-36123.8	-14555.1	3.90116	1.70958	-6.75545e-20	-1.70188
1947.73	-36123.8	-14555.1	3.92916	1.67197	2.48256e-19	-1.66957
1947.75	-36123.9	-14555.1	3.95997	1.63306	-1.11718e-18	-1.63578
1947.76	-36124	-14555	3.98607	1.59906	4.21094e-18	-1.60625
1947.78	-36124	-14555	4.01215	1.56891	-1.5361e-17	-1.57656
1947.8	-36124.1	-14555	4.03749	1.53741	6.67799e-17	-1.5465
1947.81	-36124.1	-14555	4.06416	1.50768	-2.51386e-16	-1.518
1947.83	-36124.2	-14554.9	4.09185	1.47788	9.08564e-16	-1.49126
1947.85	-36124.3	-14554.9	4.11815	1.45187	-3.84832e-15	-1.46828
1947.87	-36124.3	-14554.9	4.14072	1.42986	1.44706e-14	-1.45086
1947.88	-36124.4	-14554.9	4.16502	1.41373	-5.16887e-14	-1.43829
1947.9	-36124.5	-14554.8	4.18917	1.40924	2.14507e-13	-1.43701
1947.92	-36124.5	-14554.8	4.21224	1.42535	-8.05823e-13	-1.45344
1947.93	-36124.6	-14554.8	4.23619	1.47203	2.83506e-12	-1.496
1947.95	-36124.7	-14554.8	4.26238	1.54769	-1.15729e-11	-1.57117
1947.97	-36124.7	-14554.8	4.28854	1.65043	4.34386e-11	-1.68874
1947.98	-36124.8	-14554.7	4.31862	1.77528	-1.49784e-10	-1.87522
1948	-36124.9	-14554.7	4.34948	1.89656	6.03151e-10	-2.10924
1948.02	-36125	-14554.7	4.38078	2.01006	-2.26223e-09	-2.36057
1948.04	-36125	-14554.7	4.41848	2.122	7.58728e-09	-2.63371
1948.05	-36125.1	-14554.6	4.4561	2.2219	-3.0204e-08	-2.91574
1948.07	-36125.2	-14554.6	4.49234	2.29706	1.13211e-07	-3.20398
1948.09	-36125.2	-14554.6	4.53064	2.36468	-3.64656e-07	-3.52638
1948.1	-36125.3	-14554.6	4.57071	2.42435	1.4375e-06	-3.80953
1948.12	-36125.4	-14554.5	4.61006	2.47482	-5.38486e-06	-4.04161
1948.14	-36125.5	-14554.5	4.65525	2.52534	1.62665e-05	-4.24257
1948.15	-36125.5	-14554.5	4.69894	2.56394	-6.35826e-05	-4.42554
1948.17	-36125.6	-14554.5	4.74497	2.59815	0.000238053	-4.61193
1948.19	-36125.7	-14554.4	4.7914	2.62128	-0.00287249	-4.8159
1948.21	-36125.8	-14554.4	4.83499	2.63571	-0.00625241	-4.98961
1948.22	-36125.8	-14554.4	4.87806	2.63729	-0.00976476	-5.13272
1948.24	-36125.9	-14554.3	4.924	2.62758	-0.0100294	-5.2549
1948.26	-36126	-14554.3	4.96751	2.60241	-0.00999214	-5.35451
1948.27	-36126.1	-14554.3	5.01067	2.5416	-0.0100021	-5.42481
1948.29	-36126.2	-14554.2	5.05667	2.44	-0.01	-5.46296
1948.31	-36126.2	-14554.2	5.09667	2.31667	-0.01	-5.44771
1948.32	-36126.3	-14554.2	5.13333	2.18	-0.01	-5.39651
1948.34	-36126.4	-14554.2	5.1687	2.0092	-0.00999998	-5.30059
1948.36	-36126.5	-14554.1	5.20188	1.80667	-0.01	-5.17229
1948.38	-36126.6	-14554.1	5.2316	1.55024	-0.00999985	-5.00279
1948.39	-36126.7	-14554.1	5.256	1.2681	-0.0100012	-4.7974
1948.41	-36126.7	-14554	5.27512	1.0189	-0.00999561	-4.60581
1948.43	-36126.8	-14554	5.28837	0.789973	-0.0100163	-4.42543
1948.44	-36126.9	-14554	5.30168	0.574793	-0.00990544	-4.25418
1948.46	-36127	-14554	5.3078	0.40283	-0.0103767	-4.11604
1948.48	-36127.1	-14553.9	5.31416	0.268142	-0.01398	-4.00367
1948.49	-36127.2	-14553.9	5.31752	0.161187	-0.0175838	-3.92109
1948.51	-36127.3	-14553.9	5.32026	0.0898557	-0.0202464	-3.87474
1948.53	-36127.3	-14553.8	5.31993	0.0486599	-0.0199399	-3.85006
1948.55	-36127.4	-14553.8	5.32002	0.0249033	-0.0200073	-3.84406
1948.56	-36127.5	-14553.8	5.31999	0.0211138	-0.0200407	-3.85004
1948.58	-36127.6	-14553.7	5.32	0.0281876	-0.0198328	-3.86277
1948.6	-36127.7	-14553.7	5.32	0.0310031	-0.0209045	-3.87702
1948.61	-36127.8	-14553.7	5.32	0.0261992	-0.0245174	-3.88909
1948.63	-36127.8	-14553.7	5.32	0.0124728	-0.0280889	-3.90454
1948.65	-36127.9	-14553.6	5.32	0.00231636	-0.0303182	-3.92274
1948.66	-36128	-14553.6	5.32	-0.00604537	-0.0299152	-3.94064
1948.68	-36128.1	-14553.6	5.32	-0.014199	-0.0300208	-3.95909
1948.7	-36128.2	-14553.5	5.32	-0.0238366	-0.0299941	-3.98159
1948.72	-36128.3	-14553.5	5.32	-0.0283633	-0.0300016	-4.00636
1948.73	-36128.4	-14553.5	5.32	-0.0316479	-0.0299996	-4.031
1948.75	-36128.5	-14553.4	5.32	-0.035053	-0.0300001	-4.05148
1948.77	-36128.5	-14553.4	5.32	-0.0387088	-0.0299999	-4.06993
1948.78	-36128.6	-14553.4	5.32	-0.0402034	-0.0300004	-4.09083
1948.8	-36128.7	-14553.4	5.32	-0.0400228	-0.0299984	-4.10896
