# Supplementary material for: Extraction of driving behavior primitives considering driver expectation and vehicle dynamics
Source: PLoS One. 2025 Dec 31;20(12):e0340123. doi: 10.1371/journal.pone.0340123 (PMC12755792; doi:10.1371/journal.pone.0340123)
Supplement: S1 File — (ZIP) [file pone.0340123.s001.zip › DataSetForPimitiveExaction-1/straight driving/c210_s_3.xlsx]

## Sheet: Sheet1
1960.34	-36153	-14578.3	9.98136	1.27036	0.095321	-0.1376
1960.36	-36153.1	-14578.5	10.0012	1.24884	0.0860398	-0.124558
1960.38	-36153.1	-14578.7	10.0217	1.2308	0.0746799	-0.11368
1960.39	-36153.2	-14578.9	10.0424	1.21484	0.0659651	-0.10607
1960.41	-36153.2	-14579	10.063	1.20071	0.0632983	-0.102561
1960.43	-36153.3	-14579.2	10.0837	1.19253	0.0633448	-0.102639
1960.45	-36153.3	-14579.3	10.1046	1.19278	0.0638967	-0.105971
1960.46	-36153.4	-14579.5	10.1246	1.1982	0.0682263	-0.113203
1960.48	-36153.5	-14579.7	10.1438	1.20676	0.0771053	-0.12447
1960.5	-36153.5	-14579.8	10.1655	1.22048	0.0846515	-0.138577
1960.51	-36153.6	-14580	10.1893	1.23858	0.0878921	-0.153678
1960.53	-36153.6	-14580.1	10.2077	1.2537	0.0913154	-0.166973
1960.55	-36153.7	-14580.3	10.2213	1.26403	0.0960023	-0.179111
1960.56	-36153.7	-14580.5	10.2459	1.27854	0.0957262	-0.196737
1960.58	-36153.8	-14580.6	10.2747	1.29442	0.0931964	-0.215935
1960.6	-36153.8	-14580.8	10.2948	1.30276	0.0922662	-0.226289
1960.62	-36153.9	-14581	10.3199	1.30835	0.0895282	-0.23125
1960.63	-36154	-14581.1	10.3429	1.31132	0.0903153	-0.232027
1960.65	-36154	-14581.3	10.3659	1.31459	0.0889933	-0.232493
1960.67	-36154.1	-14581.4	10.3876	1.31803	0.0853717	-0.235622
1960.68	-36154.1	-14581.6	10.4083	1.32057	0.081969	-0.240874
1960.7	-36154.2	-14581.8	10.4285	1.31871	0.0785478	-0.245749
1960.72	-36154.3	-14582	10.4509	1.31509	0.0750685	-0.247975
1960.73	-36154.3	-14582.1	10.4741	1.31154	0.0717964	-0.24872
1960.75	-36154.4	-14582.3	10.4986	1.30969	0.0683139	-0.250543
1960.77	-36154.4	-14582.5	10.521	1.31034	0.0649563	-0.252379
1960.79	-36154.5	-14582.6	10.5403	1.30847	0.0612942	-0.252919
1960.8	-36154.6	-14582.8	10.5614	1.3048	0.0597768	-0.252007
1960.82	-36154.6	-14583	10.5816	1.30111	0.0600604	-0.252079
1960.84	-36154.7	-14583.1	10.6035	1.29969	0.0599889	-0.25348
1960.85	-36154.7	-14583.3	10.6269	1.30038	0.0599841	-0.253964
1960.87	-36154.8	-14583.5	10.6515	1.29808	0.0600691	-0.253224
1960.89	-36154.8	-14583.7	10.6733	1.29452	0.059718	-0.251823
1960.9	-36154.9	-14583.8	10.6928	1.29093	0.0619617	-0.252188
1960.92	-36155	-14584	10.7136	1.28976	0.0655864	-0.253563
1960.94	-36155	-14584.1	10.7362	1.29035	0.0693728	-0.253951
1960.96	-36155.1	-14584.3	10.7608	1.2876	0.0698918	-0.253065
1960.97	-36155.2	-14584.5	10.7848	1.28414	0.0723962	-0.251721
1960.99	-36155.2	-14584.6	10.8055	1.28057	0.0758598	-0.252367
1961.01	-36155.3	-14584.9	10.8248	1.2798	0.0794588	-0.253642
1961.02	-36155.3	-14585	10.8491	1.28023	0.0800979	-0.2539
1961.04	-36155.4	-14585.2	10.87	1.27734	0.0799736	-0.252962
1961.06	-36155.5	-14585.4	10.8897	1.27391	0.080007	-0.251739
1961.07	-36155.5	-14585.5	10.9107	1.27042	0.0799988	-0.251641
1961.09	-36155.6	-14585.7	10.9339	1.26704	0.0800003	-0.25079
1961.11	-36155.6	-14585.9	10.9574	1.26378	0.0799999	-0.248484
1961.13	-36155.7	-14586.1	10.9788	1.26012	0.08	-0.251129
1961.14	-36155.8	-14586.3	10.9989	1.25997	0.0800001	-0.267519
1961.16	-36155.8	-14586.4	11.0187	1.26001	0.0799995	-0.304282
1961.18	-36155.9	-14586.6	11.0433	1.26	0.08	-0.364924
1961.19	-36156	-14586.8	11.0633	1.26	0.08	-0.447712
1961.21	-36156	-14587	11.0833	1.26	0.08	-0.563181
1961.23	-36156.1	-14587.1	11.1046	1.25644	0.0801128	-0.725778
1961.24	-36156.2	-14587.3	11.1281	1.25313	0.083525	-0.901938
1961.26	-36156.2	-14587.5	11.1526	1.24965	0.0873522	-1.0825
1961.28	-36156.3	-14587.7	11.1723	1.24605	0.0939173	-1.21566
1961.3	-36156.3	-14587.9	11.1925	1.23914	0.0970418	-1.30063
1961.31	-36156.4	-14588	11.2136	1.23214	0.100532	-1.34237
1961.33	-36156.5	-14588.2	11.2335	1.22548	0.104281	-1.3552
1961.35	-36156.5	-14588.4	11.2535	1.21887	0.111267	-1.35714
1961.36	-36156.6	-14588.6	11.2761	1.21111	0.118392	-1.35224
1961.38	-36156.7	-14588.7	11.302	1.20127	0.124333	-1.34337
1961.4	-36156.7	-14588.9	11.3192	1.19442	0.126169	-1.33664
1961.41	-36156.8	-14589.1	11.3351	1.18791	0.127045	-1.33024
1961.43	-36156.9	-14589.3	11.3549	1.1797	0.128906	-1.32265
1961.45	-36156.9	-14589.5	11.3763	1.17065	0.130231	-1.31465
1961.47	-36157	-14589.7	11.3971	1.16183	0.130226	-1.30681
1961.48	-36157	-14589.8	11.4169	1.15412	0.129937	-1.29895
1961.5	-36157.1	-14590	11.4358	1.14741	0.129962	-1.29105
1961.52	-36157.2	-14590.2	11.4542	1.14022	0.12999	-1.28338
1961.53	-36157.2	-14590.4	11.4725	1.13188	0.129941	-1.27586
1961.55	-36157.3	-14590.5	11.4909	1.12298	0.13011	-1.26786
1961.57	-36157.4	-14590.7	11.5097	1.11425	0.130254	-1.25935
1961.58	-36157.4	-14590.9	11.5294	1.10654	0.12946	-1.25108
1961.6	-36157.5	-14591.1	11.5495	1.09993	0.127684	-1.24344
1961.62	-36157.6	-14591.3	11.5691	1.09382	0.125846	-1.23643
1961.64	-36157.6	-14591.5	11.5879	1.08851	0.124195	-1.23021
1961.65	-36157.7	-14591.7	11.6066	1.08527	0.122246	-1.22516
1961.67	-36157.8	-14591.9	11.6255	1.08382	0.120418	-1.22132
1961.69	-36157.8	-14592	11.6445	1.08245	0.119888	-1.21847
1961.7	-36157.9	-14592.2	11.6634	1.08065	0.120107	-1.21633
1961.72	-36158	-14592.5	11.6818	1.07887	0.119272	-1.21459
1961.74	-36158	-14592.6	11.7001	1.07724	0.117367	-1.213
1961.75	-36158.1	-14592.8	11.719	1.07561	0.115529	-1.21131
1961.77	-36158.2	-14593	11.738	1.07387	0.113873	-1.20961
1961.79	-36158.3	-14593.2	11.7554	1.072	0.111908	-1.20817
1961.81	-36158.3	-14593.4	11.7718	1.07035	0.110248	-1.20717
1961.82	-36158.4	-14593.6	11.7886	1.06952	0.109954	-1.20671
1961.84	-36158.4	-14593.7	11.8059	1.06977	0.110117	-1.20685
1961.86	-36158.5	-14593.9	11.8231	1.07114	0.108957	-1.20759
1961.87	-36158.6	-14594.1	11.8402	1.07302	0.106977	-1.20888
1961.89	-36158.7	-14594.3	11.8581	1.07465	0.105513	-1.21055
1961.91	-36158.7	-14594.5	11.8767	1.07632	0.10379	-1.21218
1961.92	-36158.8	-14594.7	11.8955	1.07847	0.100519	-1.21324
1961.94	-36158.9	-14594.9	11.9144	1.07996	0.0969891	-1.21353
1961.96	-36158.9	-14595.1	11.9334	1.07925	0.0950369	-1.21296
1961.98	-36159	-14595.3	11.9522	1.07684	0.0934628	-1.21145
1961.99	-36159.1	-14595.4	11.9706	1.07373	0.0905066	-1.209
1962.01	-36159.1	-14595.6	11.9889	1.07022	0.086871	-1.20606
1962.03	-36159.2	-14595.9	12.0076	1.06649	0.0836159	-1.20314
1962.04	-36159.3	-14596.1	12.0267	1.06333	0.08	-1.20044
1962.06	-36159.4	-14596.2	12.0459	1.06137	0.0751337	-1.19802
1962.08	-36159.4	-14596.4	12.0644	1.05991	0.0696819	-1.19597
1962.09	-36159.5	-14596.6	12.0815	1.05821	0.06445	-1.19425
1962.11	-36159.6	-14596.8	12.0988	1.05647	0.0594106	-1.19261
1962.13	-36159.6	-14597	12.1172	1.05488	0.0544072	-1.19088
1962.15	-36159.7	-14597.2	12.1354	1.0531	0.0494126	-1.18939
1962.16	-36159.8	-14597.4	12.1523	1.05107	0.0443627	-1.1883
1962.18	-36159.8	-14597.6	12.1699	1.04991	0.0390273	-1.18712
1962.2	-36159.9	-14597.8	12.1891	1.05005	0.0335622	-1.1855
1962.21	-36160	-14598	12.2074	1.04981	0.0291056	-1.18366
1962.23	-36160.1	-14598.2	12.2238	1.04821	0.0259428	-1.18167
1962.25	-36160.1	-14598.4	12.2409	1.04623	0.0223549	-1.17903
1962.26	-36160.2	-14598.6	12.2599	1.04455	0.0181608	-1.17563
1962.28	-36160.3	-14598.7	12.2787	1.04277	0.0167424	-1.17227
1962.3	-36160.3	-14598.9	12.2959	1.04087	0.0188515	-1.16943
1962.32	-36160.4	-14599.1	12.3125	1.03975	0.0200366	-1.16686
1962.33	-36160.5	-14599.3	12.3291	1.03972	0.0192848	-1.16422
1962.35	-36160.5	-14599.5	12.346	1.04016	0.021327	-1.16115
1962.37	-36160.6	-14599.7	12.3633	1.04033	0.0270598	-1.15735
1962.38	-36160.7	-14599.9	12.3803	1.0395	0.0311774	-1.15261
1962.4	-36160.8	-14600.1	12.3974	1.03769	0.0323887	-1.14699
1962.42	-36160.9	-14600.3	12.4152	1.03585	0.0349713	-1.14088
1962.43	-36160.9	-14600.5	12.4337	1.03425	0.0402333	-1.13481
1962.45	-36161	-14600.7	12.4516	1.03242	0.0459358	-1.12936
1962.47	-36161.1	-14600.9	12.4687	1.03059	0.0510294	-1.12487
1962.49	-36161.1	-14601.1	12.4858	1.02969	0.0559383	-1.12134
1962.5	-36161.2	-14601.3	12.503	1.02981	0.0610744	-1.11861
1962.52	-36161.3	-14601.5	12.5197	1.03025	0.0666926	-1.11637
1962.54	-36161.3	-14601.7	12.5362	1.03028	0.0718189	-1.11424
1962.55	-36161.4	-14601.9	12.554	1.02923	0.074671	-1.11175
1962.57	-36161.5	-14602.1	12.5731	1.02735	0.0760222	-1.10831
1962.59	-36161.6	-14602.3	12.5926	1.02553	0.0784934	-1.10329
1962.6	-36161.7	-14602.5	12.6114	1.02386	0.082225	-1.09621
1962.62	-36161.7	-14602.7	12.6287	1.02198	0.0857682	-1.08664
1962.64	-36161.8	-14602.9	12.6451	1.02032	0.0890072	-1.07344
1962.66	-36161.9	-14603.1	12.6619	1.01967	0.0925251	-1.05512
1962.67	-36161.9	-14603.3	12.6792	1.0199	0.0959662	-1.03138
1962.69	-36162	-14603.5	12.6966	1.02029	0.0984957	-1.00276
1962.71	-36162.1	-14603.8	12.7137	1.02014	0.0998725	-0.970922
1962.72	-36162.2	-14603.9	12.7304	1.01889	0.100211	-0.938028
1962.74	-36162.2	-14604.1	12.747	1.017	0.100033	-0.905428
1962.76	-36162.3	-14604.3	12.7641	1.01524	0.0999459	-0.874228
1962.77	-36162.4	-14604.5	12.7813	1.01355	0.0999943	-0.846145
1962.79	-36162.5	-14604.8	12.7983	1.01165	0.100014	-0.822905
1962.81	-36162.5	-14605	12.8156	1.01007	0.100001	-0.804828
1962.83	-36162.6	-14605.2	12.834	1.00945	0.0999957	-0.79152
1962.84	-36162.7	-14605.3	12.8523	1.00994	0.0999997	-0.781564
1962.86	-36162.8	-14605.5	12.8693	1.01102	0.100002	-0.773226
1962.88	-36162.8	-14605.8	12.8867	1.01	0.1	-0.764706
1962.89	-36162.9	-14606	12.9059	1.00406	0.0999947	-0.754172
1962.91	-36163	-14606.2	12.9243	0.992495	0.100001	-0.739751
1962.93	-36163.1	-14606.4	12.9397	0.975141	0.10002	-0.719767
1962.94	-36163.2	-14606.6	12.9542	0.95179	0.0999963	-0.693232
1962.96	-36163.2	-14606.8	12.9697	0.922636	0.0999283	-0.659212
1962.98	-36163.3	-14607	12.9851	0.889244	0.100029	-0.616484
1963	-36163.4	-14607.2	12.9989	0.852161	0.100272	-0.564393
1963.01	-36163.5	-14607.4	13.0124	0.808257	0.0998312	-0.504067
1963.03	-36163.5	-14607.6	13.0261	0.754111	0.0982602	-0.435709
1963.05	-36163.6	-14607.8	13.0388	0.687147	0.0963456	-0.356576
1963.06	-36163.7	-14608	13.0496	0.606342	0.0946667	-0.265158
1963.08	-36163.8	-14608.3	13.0586	0.514088	0.0928799	-0.16391
1963.1	-36163.8	-14608.5	13.066	0.414497	0.0909595	-0.0566898
1963.11	-36163.9	-14608.7	13.0714	0.314121	0.0897873	0.051007
1963.13	-36164	-14608.9	13.0749	0.217884	0.089735	0.155048
1963.15	-36164.1	-14609.1	13.0773	0.127408	0.0901072	0.253972
1963.17	-36164.1	-14609.3	13.0792	0.0456181	0.0902412	0.344826
1963.18	-36164.2	-14609.5	13.0803	-0.0218187	0.0897144	0.421685
1963.2	-36164.3	-14609.7	13.0805	-0.0722019	0.0882231	0.481863
1963.22	-36164.4	-14609.9	13.0795	-0.107611	0.0856115	0.527869
1963.23	-36164.5	-14610.2	13.0777	-0.130796	0.0821274	0.562083
1963.25	-36164.5	-14610.4	13.076	-0.144932	0.0785793	0.586099
1963.27	-36164.6	-14610.6	13.0745	-0.153345	0.0752143	0.601913
1963.28	-36164.7	-14610.8	13.072	-0.159431	0.0715505	0.612082
1963.3	-36164.8	-14611	13.0686	-0.16458	0.0680059	0.618556
1963.32	-36164.8	-14611.2	13.065	-0.168038	0.0659409	0.622563
1963.34	-36164.9	-14611.4	13.0616	-0.169675	0.0645953	0.624795
1963.35	-36165	-14611.6	13.0582	-0.170145	0.061027	0.625402
1963.37	-36165.1	-14611.8	13.0548	-0.170065	0.0554555	0.624718
1963.39	-36165.1	-14612	13.0511	-0.169958	0.0509576	0.623266
1963.4	-36165.2	-14612.2	13.0477	-0.169982	0.0479197	0.621567
1963.42	-36165.3	-14612.4	13.0456	-0.170012	0.044616	0.62011
1963.44	-36165.4	-14612.7	13.0441	-0.170005	0.0410532	0.619042
1963.45	-36165.5	-14612.9	13.0412	-0.169994	0.0385503	0.618252
1963.47	-36165.5	-14613	13.0375	-0.169996	0.0370585	0.617736
1963.49	-36165.6	-14613.2	13.0354	-0.170015	0.0356317	0.617553
1963.51	-36165.7	-14613.5	13.034	-0.170014	0.0339027	0.617611
1963.52	-36165.8	-14613.7	13.031	-0.169946	0.0319058	0.617724
1963.54	-36165.8	-14613.9	13.0274	-0.169958	0.0302426	0.617696
1963.56	-36165.9	-14614.1	13.0252	-0.170215	0.0297034	0.617347
1963.57	-36166	-14614.3	13.0237	-0.170125	0.0299446	0.616695
1963.59	-36166.1	-14614.5	13.021	-0.168903	0.0301432	0.615831
1963.61	-36166.2	-14614.7	13.0173	-0.167	0.0300481	0.614639
1963.62	-36166.2	-14614.9	13.0137	-0.165251	0.0297384	0.612992
1963.64	-36166.3	-14615.2	13.0104	-0.163553	0.0299051	0.611287
1963.66	-36166.4	-14615.3	13.0071	-0.161587	0.0312651	0.610019
1963.68	-36166.5	-14615.5	13.0036	-0.160054	0.0332223	0.608994
1963.69	-36166.5	-14615.7	12.9997	-0.159726	0.0349412	0.607871
1963.71	-36166.6	-14616	12.9967	-0.16	0.0366667	0.606754
1963.73	-36166.7	-14616.2	12.9951	-0.160075	0.0386648	0.605766
1963.74	-36166.8	-14616.3	12.9933	-0.16	0.04	0.604575
1963.76	-36166.8	-14616.5	12.9899	-0.159981	0.0399741	0.602913
1963.78	-36166.9	-14616.8	12.9865	-0.160001	0.0400422	0.601217
1963.79	-36167	-14617	12.9849	-0.160005	0.0415341	0.599946
1963.81	-36167.1	-14617.2	12.983	-0.16	0.0435546	0.599034
1963.83	-36167.2	-14617.4	12.9796	-0.159999	0.0452041	0.598371
1963.85	-36167.2	-14617.6	12.9764	-0.16	0.0468865	0.598016
1963.86	-36167.3	-14617.8	12.9748	-0.16	0.0488319	0.59798
1963.88	-36167.4	-14618	12.9728	-0.16	0.0501362	0.598048
1963.9	-36167.5	-14618.2	12.9692	-0.16	0.0502495	0.598054
1963.91	-36167.5	-14618.4	12.9661	-0.16	0.0499379	0.598036
1963.93	-36167.6	-14618.6	12.9646	-0.16	0.0498612	0.598036
1963.95	-36167.7	-14618.8	12.9627	-0.16	0.0500739	0.59804
1963.96	-36167.8	-14619	12.9594	-0.16	0.0502901	0.598039
1963.98	-36167.8	-14619.3	12.9556	-0.16	0.0496914	0.598041
1964	-36167.9	-14619.5	12.9523	-0.16	0.0480289	0.598045
1964.02	-36168	-14619.7	12.9491	-0.16	0.0461402	0.598033
1964.03	-36168.1	-14619.9	12.9457	-0.16	0.0444754	0.598018
1964.05	-36168.1	-14620.1	12.942	-0.16	0.0426427	0.598067
1964.07	-36168.2	-14620.3	12.9383	-0.160001	0.0407519	0.598117
1964.08	-36168.3	-14620.5	12.9359	-0.159998	0.0397522	0.597904
1964.1	-36168.4	-14620.7	12.9345	-0.159995	0.0398178	0.597356
1964.12	-36168.5	-14620.9	12.9321	-0.160008	0.040073	0.596647
1964.13	-36168.5	-14621.1	12.9283	-0.160018	0.040062	0.595629
1964.15	-36168.6	-14621.3	12.9257	-0.159965	0.0399433	0.593731
1964.17	-36168.7	-14621.5	12.9243	-0.159936	0.0399194	0.590417
1964.19	-36168.8	-14621.7	12.9217	-0.160147	0.0401671	0.585228
1964.2	-36168.9	-14622	12.9179	-0.160224	0.0402488	0.577823
1964.22	-36168.9	-14622.2	12.9155	-0.159297	0.0392343	0.567983
1964.24	-36169	-14622.4	12.9142	-0.157471	0.0373856	0.555767
1964.25	-36169.1	-14622.6	12.9115	-0.155604	0.0358313	0.541486
1964.27	-36169.2	-14622.8	12.9077	-0.15393	0.0342116	0.526109
1964.29	-36169.2	-14623	12.9054	-0.152195	0.0311459	0.511072
1964.3	-36169.3	-14623.2	12.904	-0.150465	0.0274996	0.497237
1964.32	-36169.4	-14623.4	12.9011	-0.14897	0.0253917	0.484979
1964.34	-36169.5	-14623.6	12.8975	-0.147303	0.0239861	0.473809
1964.36	-36169.5	-14623.8	12.8954	-0.144735	0.0210227	0.462742
1964.37	-36169.6	-14624	12.8939	-0.141031	0.0173475	0.450771
1964.39	-36169.7	-14624.2	12.8909	-0.136285	0.0152314	0.436976
1964.41	-36169.8	-14624.4	12.8872	-0.130954	0.013727	0.421253
1964.42	-36169.9	-14624.6	12.8849	-0.125645	0.0107304	0.403937
1964.44	-36169.9	-14624.8	12.8836	-0.120785	0.00718263	0.385632
1964.46	-36170	-14625	12.882	-0.116706	0.00495618	0.367104
1964.47	-36170.1	-14625.2	12.8802	-0.113623	0.00352143	0.349456
1964.49	-36170.2	-14625.4	12.8784	-0.111598	0.0016681	0.333841
1964.51	-36170.2	-14625.6	12.8768	-0.110089	5.87129e-05	0.320927
1964.53	-36170.3	-14625.8	12.8751	-0.108475	-0.000309637	0.310985
1964.54	-36170.4	-14626	12.8734	-0.106766	-1.55246e-05	0.303242
1964.56	-36170.5	-14626.2	12.8717	-0.105101	7.88173e-05	0.296709
1964.58	-36170.5	-14626.5	12.87	-0.103333	-9.12382e-16	0.29085
1964.59	-36170.6	-14626.7	12.8683	-0.100994	-2.15602e-05	0.285042
1964.61	-36170.7	-14626.9	12.8667	-0.0966667	2.41083e-16	0.277778
1964.63	-36170.8	-14627.1	12.865	-0.0887348	5.44369e-06	0.267432
1964.64	-36170.8	-14627.2	12.8632	-0.0757363	-2.69404e-07	0.252815
1964.66	-36170.9	-14627.5	12.8613	-0.0563785	-1.39673e-06	0.233075
1964.68	-36171	-14627.7	12.8599	-0.0298097	1.36844e-07	0.208127
1964.7	-36171.1	-14627.9	12.8595	0.00351844	3.56565e-07	0.178625
1964.71	-36171.2	-14628.1	12.8602	0.039741	-5.28994e-08	0.146843
1964.73	-36171.2	-14628.3	12.8619	0.0753506	-9.66306e-08	0.114918
1964.75	-36171.3	-14628.5	12.8636	0.109118	1.39303e-08	0.0839809
1964.76	-36171.4	-14628.7	12.8651	0.139822	2.40689e-08	0.055267
1964.78	-36171.5	-14628.9	12.8673	0.165475	-4.78839e-09	0.0306078
1964.8	-36171.5	-14629.1	12.8706	0.185062	-6.51464e-09	0.0110057
1964.81	-36171.6	-14629.3	12.8741	0.19976	1.26603e-09	-0.00438841
1964.83	-36171.7	-14629.5	12.8773	0.210758	1.6424e-09	-0.0163627
1964.85	-36171.8	-14629.7	12.8814	0.218735	-4.41755e-10	-0.0251328
1964.87	-36171.8	-14629.9	12.8867	0.224233	-5.50845e-10	-0.0310735
1964.88	-36171.9	-14630.1	12.8915	0.22767	3.26899e-10	-0.0349561
1964.9	-36172	-14630.4	12.8949	0.229486	6.66493e-10	-0.0376997
1964.92	-36172.1	-14630.6	12.898	0.230212	-9.54874e-10	-0.0403805
1964.93	-36172.1	-14630.7	12.9014	0.231359	-2.22514e-09	-0.0439709
1964.95	-36172.2	-14630.9	12.9046	0.23563	3.45094e-09	-0.0492907
1964.97	-36172.3	-14631.2	12.9079	0.244127	7.68986e-09	-0.0569561
1964.98	-36172.4	-14631.4	12.9122	0.255841	-1.47547e-08	-0.0673064
1965	-36172.5	-14631.6	12.9175	0.269695	-2.7234e-08	-0.0798222
1965.02	-36172.5	-14631.8	12.9227	0.28468	6.27913e-08	-0.0931199
1965.04	-36172.6	-14632	12.9276	0.299795	1.04568e-07	-0.1067
1965.05	-36172.7	-14632.2	12.9327	0.314089	-2.34372e-07	-0.120899
1965.07	-36172.8	-14632.4	12.938	0.327683	-3.55153e-07	-0.135575
1965.09	-36172.8	-14632.6	12.9428	0.341658	9.77425e-07	-0.150155
1965.1	-36172.9	-14632.8	12.9477	0.356723	1.35846e-06	-0.1648
1965.12	-36173	-14633	12.9538	0.373206	-3.64002e-06	-0.180197
1965.14	-36173.1	-14633.2	12.9609	0.390562	-4.51896e-06	-0.196036
1965.15	-36173.2	-14633.4	12.9676	0.407548	1.48587e-05	-0.211235
1965.17	-36173.2	-14633.6	12.9744	0.422753	1.49236e-05	-0.225039
1965.19	-36173.3	-14633.8	12.9825	0.434841	-6.09084e-05	-0.236967
1965.21	-36173.4	-14634.1	12.991	0.444218	-5.69427e-05	-0.246901
1965.22	-36173.5	-14634.3	12.9982	0.452178	0.000225949	-0.254935
1965.24	-36173.5	-14634.4	13.0049	0.458739	0.000176796	-0.261261
1965.26	-36173.6	-14634.6	13.0131	0.463292	-0.00110565	-0.266112
1965.27	-36173.7	-14634.9	13.0219	0.466244	-0.00302806	-0.269654
1965.29	-36173.8	-14635.1	13.0292	0.468401	-0.00452334	-0.272015
1965.31	-36173.9	-14635.3	13.0358	0.469879	-0.00635736	-0.273328
1965.32	-36173.9	-14635.5	13.0436	0.470505	-0.0096383	-0.273744
1965.34	-36174	-14635.7	13.0523	0.470119	-0.0130294	-0.273484
1965.36	-36174.1	-14635.9	13.061	0.468678	-0.0148619	-0.272739
1965.38	-36174.2	-14636.1	13.0695	0.466775	-0.0165217	-0.27135
1965.39	-36174.3	-14636.3	13.078	0.465056	-0.0198088	-0.269066
1965.41	-36174.3	-14636.6	13.0867	0.463333	-0.0233333	-0.265795
1965.43	-36174.4	-14636.7	13.0954	0.461407	-0.0253712	-0.26134
1965.44	-36174.5	-14636.9	13.1033	0.46	-0.0266667	-0.254902
1965.46	-36174.6	-14637.1	13.1101	0.459749	-0.0282848	-0.245821
1965.48	-36174.6	-14637.4	13.1171	0.460013	-0.0301052	-0.234588
1965.49	-36174.7	-14637.6	13.1256	0.460068	-0.0318122	-0.221921
1965.51	-36174.8	-14637.8	13.1338	0.459997	-0.0334275	-0.208334
1965.53	-36174.9	-14638	13.1405	0.459982	-0.0350635	-0.194473
1965.55	-36174.9	-14638.2	13.1476	0.460002	-0.036899	-0.181585
1965.56	-36175	-14638.4	13.1564	0.460006	-0.0388617	-0.170719
1965.58	-36175.1	-14638.6	13.1646	0.459998	-0.0401335	-0.16202
1965.6	-36175.2	-14638.9	13.1711	0.459993	-0.0402583	-0.155419
1965.61	-36175.3	-14639.1	13.1781	0.460004	-0.0399538	-0.150714
1965.63	-36175.3	-14639.2	13.1868	0.460021	-0.039868	-0.147597
1965.65	-36175.4	-14639.4	13.1951	0.459983	-0.0400723	-0.145559
1965.66	-36175.5	-14639.7	13.2018	0.459923	-0.0402862	-0.144253
1965.68	-36175.6	-14639.9	13.209	0.460083	-0.0396946	-0.143716
1965.7	-36175.7	-14640.1	13.2176	0.4603	-0.0380396	-0.143761
1965.72	-36175.7	-14640.3	13.2255	0.459677	-0.0361294	-0.143737
1965.73	-36175.8	-14640.5	13.2321	0.457945	-0.0344386	-0.143237
1965.75	-36175.9	-14640.7	13.2395	0.45603	-0.0326914	-0.142356
1965.77	-36176	-14640.9	13.2484	0.45437	-0.030886	-0.141237
1965.78	-36176.1	-14641.2	13.2563	0.452527	-0.0295052	-0.140019
1965.8	-36176.1	-14641.4	13.2629	0.450659	-0.0280581	-0.138865
1965.82	-36176.2	-14641.6	13.2704	0.449736	-0.0248369	-0.137961
1965.83	-36176.3	-14641.8	13.2791	0.449842	-0.0196652	-0.137406
1965.85	-36176.4	-14642	13.2867	0.450069	-0.0140798	-0.137199
1965.87	-36176.4	-14642.2	13.2932	0.450037	-0.00893125	-0.137225
1965.89	-36176.5	-14642.4	13.3011	0.449981	-0.00426952	-0.137268
1965.9	-36176.6	-14642.7	13.31	0.449991	-0.000785066	-0.137258
1965.92	-36176.7	-14642.9	13.3174	0.450005	0.000334268	-0.137262
1965.94	-36176.7	-14643	13.3237	0.450002	-2.08024e-05	-0.13727
1965.95	-36176.8	-14643.2	13.3316	0.45	0.000578109	-0.137212
1965.97	-36176.9	-14643.5	13.3405	0.450001	0.00254189	-0.1372
1965.99	-36177	-14643.7	13.3478	0.449996	0.0046846	-0.137475
1966	-36177.1	-14643.9	13.3541	0.449995	0.00629381	-0.138075
1966.02	-36177.2	-14644.1	13.3621	0.450015	0.00703311	-0.13891
1966.04	-36177.2	-14644.3	13.3709	0.450015	0.0068653	-0.140081
1966.06	-36177.3	-14644.5	13.3783	0.449938	0.00591802	-0.141756
1966.07	-36177.4	-14644.8	13.3849	0.449951	0.00397849	-0.143471
1966.09	-36177.5	-14645	13.3932	0.450249	0.000776425	-0.144491
1966.11	-36177.6	-14645.2	13.4019	0.450144	-0.00278086	-0.144853
1966.12	-36177.6	-14645.4	13.4089	0.448765	-0.00558157	-0.144865
1966.14	-36177.7	-14645.6	13.4154	0.446924	-0.00910855	-0.144072
1966.16	-36177.8	-14645.8	13.4236	0.445761	-0.015377	-0.14178
1966.17	-36177.9	-14646	13.4324	0.443748	-0.0225822	-0.137826
1966.19	-36178	-14646.3	13.4395	0.438652	-0.0280193	-0.132223
1966.21	-36178	-14646.5	13.4462	0.430551	-0.0329965	-0.124694
1966.23	-36178.1	-14646.7	13.4544	0.420182	-0.0395403	-0.114954
1966.24	-36178.2	-14646.9	13.4629	0.407492	-0.0463114	-0.103149
1966.26	-36178.3	-14647.1	13.47	0.392497	-0.051594	-0.0897615
1966.28	-36178.3	-14647.3	13.4767	0.376667	-0.0566667	-0.0762527
1966.29	-36178.4	-14647.6	13.4837	0.361809	-0.0631458	-0.0642806
1966.31	-36178.5	-14647.8	13.4904	0.349358	-0.0704301	-0.0551151
1966.33	-36178.6	-14648	13.4956	0.340096	-0.0774821	-0.0496618
1966.34	-36178.7	-14648.2	13.5003	0.332945	-0.0836629	-0.047928
1966.36	-36178.7	-14648.4	13.5053	0.326426	-0.088798	-0.0496124
1966.38	-36178.8	-14648.6	13.5106	0.319037	-0.0939911	-0.054009
1966.4	-36178.9	-14648.9	13.5158	0.30958	-0.0997047	-0.0601262
1966.41	-36179	-14649.1	13.5209	0.297727	-0.103839	-0.0664095
1966.43	-36179.1	-14649.3	13.5258	0.28343	-0.105405	-0.0721089
1966.45	-36179.1	-14649.4	13.5309	0.266948	-0.107121	-0.0786268
1966.46	-36179.2	-14649.7	13.5363	0.249293	-0.110664	-0.0873439
1966.48	-36179.3	-14649.9	13.541	0.233158	-0.113949	-0.0988404
1966.5	-36179.4	-14650.1	13.5445	0.220419	-0.115667	-0.113624
1966.51	-36179.5	-14650.4	13.5476	0.210794	-0.117184	-0.132282
1966.53	-36179.6	-14650.5	13.5509	0.203738	-0.119097	-0.154714
1966.55	-36179.6	-14650.7	13.5543	0.198692	-0.120137	-0.179602
1966.57	-36179.7	-14651	13.5578	0.195112	-0.119981	-0.205217
1966.58	-36179.8	-14651.2	13.5612	0.192486	-0.120248	-0.229336
1966.6	-36179.9	-14651.4	13.5646	0.190625	-0.121875	-0.250134
1966.62	-36180	-14651.7	13.5682	0.189801	-0.124516	-0.266481
1966.63	-36180	-14651.8	13.5717	0.189857	-0.127827	-0.278171
1966.65	-36180.1	-14652	13.5741	0.190052	-0.131582	-0.28609
1966.67	-36180.2	-14652.3	13.5756	0.190034	-0.135185	-0.291174
1966.68	-36180.3	-14652.5	13.578	0.189985	-0.137614	-0.294332
1966.7	-36180.4	-14652.7	13.5816	0.189992	-0.139129	-0.296471
1966.72	-36180.4	-14653	13.5852	0.190004	-0.141351	-0.298478
1966.74	-36180.5	-14653.1	13.5885	0.190002	-0.14479	-0.300685
1966.75	-36180.6	-14653.3	13.5918	0.189999	-0.14891	-0.30292
1966.77	-36180.7	-14653.6	13.5953	0.189999	-0.154017	-0.305153
1966.79	-36180.7	-14653.8	13.5986	0.19	-0.161133	-0.307487
1966.8	-36180.8	-14654	13.602	0.19	-0.169753	-0.309697
1966.82	-36180.9	-14654.2	13.6053	0.19	-0.178245	-0.311323
1966.84	-36181	-14654.4	13.6088	0.19	-0.186726	-0.312351
1966.85	-36181.1	-14654.7	13.6122	0.19	-0.196556	-0.313108
1966.87	-36181.1	-14654.9	13.6157	0.19	-0.207075	-0.313636
1966.89	-36181.2	-14655.1	13.6191	0.19	-0.216417	-0.313806
1966.91	-36181.3	-14655.3	13.6225	0.19	-0.224722	-0.313744
1966.92	-36181.4	-14655.6	13.6259	0.19	-0.233139	-0.313703
1966.94	-36181.5	-14655.7	13.6292	0.19	-0.241477	-0.313721
1966.96	-36181.5	-14656	13.6326	0.19	-0.248959	-0.313731
1966.97	-36181.6	-14656.2	13.6361	0.19	-0.255565	-0.313726
1966.99	-36181.7	-14656.4	13.6395	0.19	-0.261526	-0.313724
1967.01	-36181.8	-14656.7	13.6429	0.19	-0.266239	-0.313725
1967.02	-36181.9	-14656.9	13.6463	0.19	-0.268939	-0.313726
1967.04	-36181.9	-14657	13.6496	0.19	-0.269958	-0.313726
1967.06	-36182	-14657.3	13.6529	0.19	-0.270029	-0.313725
1967.08	-36182.1	-14657.5	13.6564	0.19	-0.269987	-0.313725
1967.09	-36182.2	-14657.7	13.6602	0.19	-0.270357	-0.313726
1967.11	-36182.3	-14658	13.6633	0.19	-0.27	-0.313725
1967.13	-36182.3	-14658.2	13.665	0.19	-0.26763	-0.313725
1967.14	-36182.4	-14658.4	13.6667	0.19	-0.263333	-0.313725
1967.16	-36182.5	-14658.6	13.6698	0.19	-0.25739	-0.313725
1967.18	-36182.6	-14658.8	13.6736	0.19	-0.249471	-0.313725
1967.19	-36182.7	-14659.1	13.6771	0.19	-0.239498	-0.313726
1967.21	-36182.7	-14659.3	13.6804	0.19	-0.228744	-0.313725
1967.23	-36182.8	-14659.5	13.6837	0.19	-0.217864	-0.313725
1967.25	-36182.9	-14659.7	13.6871	0.19	-0.204971	-0.313726
1967.26	-36182.9	-14659.9	13.6905	0.189998	-0.189265	-0.313727
1967.28	-36183	-14660.1	13.6939	0.190001	-0.174251	-0.313724
1967.3	-36183.1	-14660.4	13.6974	0.190006	-0.162168	-0.313719
1967.31	-36183.2	-14660.6	13.7008	0.189995	-0.150443	-0.313731
1967.33	-36183.3	-14660.8	13.7041	0.189978	-0.137983	-0.313751
1967.35	-36183.3	-14661	13.7075	0.190018	-0.128095	-0.313704
1967.36	-36183.4	-14661.2	13.7109	0.190079	-0.12171	-0.313632
1967.38	-36183.5	-14661.5	13.7144	0.189916	-0.113928	-0.313833
1967.4	-36183.6	-14661.7	13.7178	0.18971	-0.103044	-0.314714
1967.42	-36183.7	-14661.9	13.7212	0.190423	-0.0940116	-0.316825
1967.43	-36183.7	-14662.1	13.7245	0.193188	-0.0890318	-0.320772
1967.45	-36183.8	-14662.3	13.7279	0.199261	-0.0853174	-0.327218
1967.47	-36183.9	-14662.5	13.7314	0.209202	-0.0815917	-0.336472
1967.48	-36184	-14662.8	13.7346	0.222512	-0.0793636	-0.348291
1967.5	-36184.1	-14663	13.738	0.238093	-0.0793309	-0.361872
1967.52	-36184.1	-14663.2	13.7421	0.254207	-0.0808668	-0.375775
1967.53	-36184.2	-14663.4	13.7472	0.26939	-0.0827687	-0.388948
1967.55	-36184.3	-14663.6	13.7525	0.282532	-0.0833794	-0.400811
1967.57	-36184.4	-14663.9	13.7576	0.292878	-0.0830683	-0.410942
1967.59	-36184.4	-14664.1	13.7627	0.30009	-0.0842654	-0.419077
1967.6	-36184.5	-14664.3	13.7679	0.30494	-0.0863607	-0.42512
1967.62	-36184.6	-14664.5	13.773	0.309103	-0.0860759	-0.42916
1967.64	-36184.7	-14664.7	13.7779	0.312502	-0.0839236	-0.43168
1967.65	-36184.7	-14664.9	13.783	0.313769	-0.0832644	-0.433435
1967.67	-36184.8	-14665.2	13.7882	0.313442	-0.0836273	-0.434509
1967.69	-36184.9	-14665.4	13.7934	0.313429	-0.0817223	-0.434507
1967.7	-36185	-14665.7	13.7985	0.313526	-0.0778064	-0.433778
1967.72	-36185.1	-14665.9	13.8035	0.312278	-0.0743402	-0.433118
1967.74	-36185.1	-14666	13.8085	0.310391	-0.0711423	-0.432622
1967.76	-36185.2	-14666.3	13.8136	0.309646	-0.0666602	-0.432019
1967.77	-36185.3	-14666.5	13.8188	0.309921	-0.0612491	-0.431456
1967.79	-36185.4	-14666.8	13.824	0.310095	-0.0561767	-0.431274
1967.81	-36185.5	-14667	13.8291	0.310016	-0.0510156	-0.431356
1967.82	-36185.5	-14667.2	13.8341	0.309973	-0.0447257	-0.4314
1967.84	-36185.6	-14667.4	13.8391	0.309996	-0.0378498	-0.431377
1967.86	-36185.7	-14667.6	13.8442	0.310008	-0.0313301	-0.431364
1967.87	-36185.8	-14667.8	13.8494	0.310001	-0.0242755	-0.431371
1967.89	-36185.9	-14668.1	13.8546	0.309994	-0.0155583	-0.431379
1967.91	-36185.9	-14668.3	13.8597	0.309999	-0.00709285	-0.431374
1967.93	-36186	-14668.5	13.8647	0.310019	-0.00119029	-0.431353
1967.94	-36186.1	-14668.7	13.8697	0.310003	0.00309112	-0.431369
1967.96	-36186.2	-14668.9	13.8748	0.309932	0.00715733	-0.431444
1967.98	-36186.2	-14669.2	13.88	0.31	0.01	-0.431373
1967.99	-36186.3	-14669.4	13.8852	0.31026	0.0105002	-0.430948
1968.01	-36186.4	-14669.7	13.8903	0.309949	0.00997517	-0.430236
1968.03	-36186.5	-14669.8	13.8953	0.308481	0.00986871	-0.429306
1968.04	-36186.6	-14670	13.9003	0.306558	0.0100056	-0.428015
1968.06	-36186.6	-14670.3	13.9054	0.304864	0.0100146	-0.42632
1968.08	-36186.7	-14670.5	13.9106	0.303108	0.0100045	-0.424661
1968.1	-36186.8	-14670.8	13.9158	0.301152	0.0100661	-0.423418
1968.11	-36186.9	-14671	13.9209	0.299867	0.00995542	-0.422517
1968.13	-36187	-14671.2	13.9259	0.299756	0.00970988	-0.42187
1968.15	-36187	-14671.4	13.9309	0.300035	0.010175	-0.421536
1968.16	-36187.1	-14671.6	13.936	0.300063	0.0117961	-0.42151
1968.18	-36187.2	-14671.9	13.9412	0.299986	0.0137845	-0.421582
1968.2	-36187.3	-14672.1	13.9464	0.299974	0.0155284	-0.421594
1968.21	-36187.4	-14672.3	13.9515	0.300015	0.0171372	-0.421552
1968.23	-36187.4	-14672.5	13.9565	0.300045	0.018773	-0.421519
1968.25	-36187.5	-14672.7	13.9615	0.299956	0.0205361	-0.421617
1968.27	-36187.6	-14673	13.9666	0.299853	0.0223369	-0.421733
1968.28	-36187.7	-14673.2	13.9718	0.300193	0.0237843	-0.421332
1968.3	-36187.8	-14673.4	13.977	0.300531	0.0252275	-0.419866
1968.32	-36187.8	-14673.7	13.9821	0.299056	0.0280948	-0.416825
1968.33	-36187.9	-14673.9	13.9871	0.294433	0.0318866	-0.411667
1968.35	-36188	-14674.1	13.9921	0.286084	0.0336429	-0.403808
1968.37	-36188.1	-14674.3	13.9972	0.274133	0.0332212	-0.392806
1968.38	-36188.2	-14674.6	14.0026	0.259497	0.0340931	-0.37844
1968.4	-36188.2	-14674.8	14.0079	0.242397	0.0362881	-0.361407
1968.42	-36188.3	-14675	14.012	0.222326	0.0360754	-0.343306
1968.44	-36188.4	-14675.2	14.0152	0.200318	0.0338426	-0.324349
1968.45	-36188.5	-14675.4	14.0186	0.178714	0.0337661	-0.303475
1968.47	-36188.5	-14675.7	14.0221	0.156714	0.0359694	-0.280806
1968.49	-36188.6	-14675.9	14.0246	0.130786	0.036915	-0.25754
1968.5	-36188.7	-14676.1	14.0261	0.100934	0.0365669	-0.233969
1968.52	-36188.8	-14676.4	14.0278	0.0698792	0.0375429	-0.20969
1968.54	-36188.9	-14676.5	14.0295	0.0381842	0.0395127	-0.185072
1968.55	-36188.9	-14676.8	14.0305	0.00509357	0.0402805	-0.161043
1968.57	-36189	-14677	14.0303	-0.0276236	0.0400143	-0.138858
1968.59	-36189.1	-14677.3	14.029	-0.0565523	0.0404391	-0.119935
1968.61	-36189.2	-14677.5	14.0271	-0.0791532	0.0425381	-0.105191
1968.62	-36189.3	-14677.7	14.0253	-0.0937948	0.0466964	-0.0951217
1968.64	-36189.3	-14677.9	14.0237	-0.102003	0.0520565	-0.0891596
1968.66	-36189.4	-14678.1	14.022	-0.106711	0.0573036	-0.086202
1968.67	-36189.5	-14678.4	14.0203	-0.109599	0.0624035	-0.0850694
1968.69	-36189.6	-14678.6	14.0186	-0.111638	0.0677959	-0.0845983
1968.71	-36189.7	-14678.8	14.0169	-0.11318	0.0728189	-0.0839889
1968.72	-36189.7	-14679	14.0152	-0.114443	0.0765929	-0.0827052
1968.74	-36189.8	-14679.2	14.0135	-0.116347	0.0796416	-0.0808505
1968.76	-36189.9	-14679.5	14.0119	-0.119689	0.0828625	-0.0787181
1968.78	-36190	-14679.7	14.0101	-0.123168	0.0864459	-0.076395
1968.79	-36190.1	-14680	14.0083	-0.12523	0.0902032	-0.0739707
1968.81	-36190.2	-14680.2	14.0067	-0.126667	0.0933333	-0.0718954
1968.83	-36190.2	-14680.4	14.0054	-0.128515	0.0952137	-0.0705639
1968.84	-36190.3	-14680.6	14.0033	-0.13	0.0966667	-0.0697168
1968.86	-36190.4	-14680.8	13.9998	-0.13027	0.0985058	-0.0690348
1968.88	-36190.5	-14681.1	13.9965	-0.129987	0.100065	-0.0686134
1968.89	-36190.5	-14681.3	13.9949	-0.129931	0.100536	-0.0685545
1968.91	-36190.6	-14681.5	13.993	-0.130007	0.0998655	-0.0686347
1968.93	-36190.7	-14681.7	13.9896	-0.130019	0.0982975	-0.0686473
1968.95	-36190.8	-14681.9	13.9864	-0.129998	0.0964586	-0.0686255
1968.96	-36190.9	-14682.2	13.9848	-0.129995	0.0947857	-0.0686225
1968.98	-36190.9	-14682.4	13.9829	-0.130001	0.0929901	-0.0686282
1969	-36191	-14682.6	13.9793	-0.130001	0.091043	-0.0686286
1969.01	-36191.1	-14682.9	13.976	-0.13	0.0898331	-0.0686273
1969.03	-36191.2	-14683.1	13.9743	-0.13	0.0897732	-0.0686275
1969.05	-36191.3	-14683.3	13.973	-0.13	0.0900438	-0.0686272
1969.06	-36191.3	-14683.5	13.9713	-0.13	0.0900558	-0.0686262
1969.08	-36191.4	-14683.8	13.9694	-0.13	0.0899862	-0.0686289
1969.1	-36191.5	-14684	13.9676	-0.13	0.0899862	-0.0686325
1969.12	-36191.6	-14684.2	13.9662	-0.13	0.0900043	-0.0686207
1969.13	-36191.7	-14684.4	13.9648	-0.13	0.0900037	-0.0686079
1969.15	-36191.7	-14684.6	13.9622	-0.13	0.0899989	-0.0686526
1969.17	-36191.8	-14684.9	13.9585	-0.13	0.0899991	-0.0686964
1969.18	-36191.9	-14685.1	13.9558	-0.13	0.0900003	-0.068507
1969.2	-36192	-14685.3	13.9545	-0.13	0.0900001	-0.0679788
1969.22	-36192.1	-14685.5	13.9521	-0.13	0.0900001	-0.0671812
1969.23	-36192.2	-14685.7	13.9483	-0.13	0.0900003	-0.066097
1969.25	-36192.2	-14686	13.9457	-0.13	0.0899993	-0.0645973
1969.27	-36192.3	-14686.2	13.9443	-0.13	0.0899987	-0.0628537
1969.29	-36192.4	-14686.4	13.9417	-0.13	0.0900031	-0.061354
1969.3	-36192.5	-14686.7	13.938	-0.13	0.0900047	-0.0602698
1969.32	-36192.6	-14686.9	13.9353	-0.13	0.0899869	-0.0594722
1969.34	-36192.6	-14687.1	13.9339	-0.13	0.0899818	-0.058944
1969.35	-36192.7	-14687.3	13.9325	-0.13	0.0900487	-0.0587547
1969.37	-36192.8	-14687.5	13.9307	-0.13	0.0900604	-0.0587985
1969.39	-36192.9	-14687.8	13.9288	-0.13	0.0898013	-0.0588424
1969.4	-36193	-14688	13.9271	-0.13	0.0898004	-0.058829
1969.42	-36193.1	-14688.2	13.9258	-0.13	0.0909612	-0.0588182
1969.44	-36193.1	-14688.4	13.9241	-0.13	0.09283	-0.0588221
1969.46	-36193.2	-14688.6	13.9209	-0.13	0.0943271	-0.0588249
1969.47	-36193.3	-14688.9	13.9173	-0.13	0.0960553	-0.0588238
1969.49	-36193.4	-14689.1	13.9153	-0.13	0.0992985	-0.0588232
1969.51	-36193.5	-14689.4	13.9137	-0.13	0.102856	-0.0588235
1969.52	-36193.5	-14689.6	13.9107	-0.13	0.104761	-0.0588236
1969.54	-36193.6	-14689.7	13.9072	-0.13	0.106252	-0.0588235
1969.56	-36193.7	-14690	13.9049	-0.13	0.109423	-0.0588235
1969.57	-36193.8	-14690.2	13.9035	-0.13	0.113009	-0.0588235
1969.59	-36193.9	-14690.5	13.9019	-0.13	0.114929	-0.0588235
1969.61	-36193.9	-14690.7	13.9001	-0.13	0.116528	-0.0588235
1969.63	-36194	-14690.9	13.8983	-0.13	0.1197	-0.0588235
1969.64	-36194.1	-14691.1	13.8967	-0.13	0.123168	-0.0588235
1969.66	-36194.2	-14691.3	13.8954	-0.13	0.12523	-0.0588235
1969.68	-36194.2	-14691.6	13.8933	-0.13	0.126667	-0.0588235
1969.69	-36194.3	-14691.8	13.8898	-0.13	0.128535	-0.0588235
1969.71	-36194.4	-14692	13.8865	-0.13	0.130058	-0.0588235
1969.73	-36194.5	-14692.2	13.885	-0.13	0.130387	-0.0588235
1969.74	-36194.6	-14692.4	13.8832	-0.13	0.129967	-0.0588235
1969.76	-36194.6	-14692.6	13.8797	-0.13	0.129571	-0.0588235
1969.78	-36194.7	-14692.9	13.8764	-0.13	0.13015	-0.0588235
1969.8	-36194.8	-14693.1	13.8748	-0.13	0.132003	-0.0588235
1969.81	-36194.9	-14693.3	13.8729	-0.13	0.133481	-0.0588235
1969.83	-36195	-14693.5	13.8694	-0.13	0.133534	-0.0588235
1969.85	-36195.1	-14693.7	13.8662	-0.13	0.133348	-0.0588235
1969.86	-36195.1	-14694	13.8644	-0.13	0.133612	-0.0588235
1969.88	-36195.2	-14694.2	13.863	-0.13	0.133048	-0.0588235
1969.9	-36195.3	-14694.5	13.8613	-0.13	0.131181	-0.0588235
1969.91	-36195.4	-14694.7	13.8595	-0.13	0.129724	-0.0588235
1969.93	-36195.5	-14694.9	13.8577	-0.13	0.129644	-0.0588235
1969.95	-36195.5	-14695.1	13.8563	-0.13	0.130156	-0.0588235
1969.97	-36195.6	-14695.3	13.8548	-0.13	0.130376	-0.0588235
1969.98	-36195.7	-14695.5	13.8522	-0.13	0.12955	-0.0588235
1970	-36195.8	-14695.8	13.8485	-0.13	0.127726	-0.0588235
1970.02	-36195.9	-14696	13.8458	-0.13	0.126076	-0.0588235
1970.03	-36195.9	-14696.2	13.8445	-0.13	0.124652	-0.0588235
1970.05	-36196	-14696.4	13.8421	-0.13	0.122028	-0.0588235
1970.07	-36196.1	-14696.6	13.8383	-0.13	0.118324	-0.0588236
1970.08	-36196.2	-14696.9	13.8357	-0.13	0.115657	-0.0588235
1970.1	-36196.3	-14697.1	13.8343	-0.13	0.114193	-0.0588234
1970.12	-36196.4	-14697.3	13.8318	-0.13	0.111931	-0.0588238
1970.14	-36196.4	-14697.5	13.8282	-0.13	0.10843	-0.0588239
1970.15	-36196.5	-14697.7	13.8254	-0.13	0.104764	-0.0588227
1970.17	-36196.6	-14697.9	13.8239	-0.13	0.101368	-0.0588223
1970.19	-36196.7	-14698.2	13.8224	-0.13	0.0980344	-0.0588269
1970.2	-36196.8	-14698.4	13.8207	-0.13	0.094595	-0.0588278
1970.22	-36196.9	-14698.6	13.8188	-0.13	0.090973	-0.0588094
1970.24	-36196.9	-14698.8	13.8172	-0.13	0.0876277	-0.0588073
1970.25	-36197	-14699	13.8158	-0.13	0.0853028	-0.0588761
1970.27	-36197.1	-14699.3	13.8141	-0.13	0.0837659	-0.0588762
1970.29	-36197.2	-14699.5	13.8109	-0.129999	0.0821855	-0.058559
1970.31	-36197.3	-14699.8	13.8073	-0.129999	0.0804159	-0.0579177
1970.32	-36197.3	-14700	13.8053	-0.130004	0.0786924	-0.0570621
1970.34	-36197.4	-14700.1	13.8039	-0.130003	0.077049	-0.0558964
1970.36	-36197.5	-14700.4	13.8009	-0.129986	0.0754126	-0.0542803
1970.37	-36197.6	-14700.6	13.7972	-0.129992	0.0736641	-0.0525585
1970.39	-36197.7	-14700.8	13.7949	-0.130055	0.0717426	-0.051231
1970.41	-36197.8	-14701.1	13.7935	-0.130021	0.0701352	-0.0502216
1970.42	-36197.8	-14701.3	13.792	-0.129782	0.0694716	-0.049232
1970.44	-36197.9	-14701.5	13.7902	-0.12992	0.0698831	-0.0480825
1970.46	-36198	-14701.7	13.7884	-0.131117	0.0712685	-0.0470477
1970.48	-36198.1	-14701.9	13.7868	-0.133194	0.0732128	-0.0487593
1970.49	-36198.2	-14702.2	13.7853	-0.13589	0.0751889	-0.056411
1970.51	-36198.2	-14702.4	13.7833	-0.14	0.0766667	-0.0718954
1970.53	-36198.3	-14702.6	13.7803	-0.146188	0.077198	-0.0977349
1970.54	-36198.4	-14702.8	13.7767	-0.153333	0.0766667	-0.140523
1970.56	-36198.5	-14703	13.7732	-0.160225	0.0751566	-0.206848
1970.58	-36198.6	-14703.2	13.7698	-0.167079	0.0732195	-0.299208
1970.59	-36198.7	-14703.5	13.7664	-0.17416	0.0714005	-0.418397
1970.61	-36198.7	-14703.7	13.7629	-0.180712	0.0698292	-0.562915
1970.63	-36198.8	-14703.9	13.7596	-0.186077	0.0683697	-0.730938
1970.65	-36198.9	-14704.1	13.7563	-0.190481	0.0663818	-0.921076
1970.66	-36199	-14704.3	13.7529	-0.194187	0.0633264	-1.12991
1970.68	-36199.1	-14704.6	13.7494	-0.197123	0.0591975	-1.34809
1970.7	-36199.1	-14704.8	13.7459	-0.199153	0.0541797	-1.56577
1970.71	-36199.2	-14705	13.7425	-0.200128	0.0486908	-1.77444
1970.73	-36199.3	-14705.2	13.7392	-0.200174	0.0433592	-1.96923
1970.75	-36199.4	-14705.4	13.7359	-0.199966	0.0391648	-2.15214
1970.76	-36199.5	-14705.6	13.7324	-0.199957	0.0360587	-2.32453
1970.78	-36199.5	-14705.9	13.729	-0.200011	0.0318509	-2.48472
1970.8	-36199.6	-14706.1	13.7255	-0.200011	0.0262096	-2.6301
1970.82	-36199.7	-14706.3	13.7222	-0.199997	0.022398	-2.75715
1970.83	-36199.8	-14706.5	13.7188	-0.199997	0.0211273	-2.86562
1970.85	-36199.9	-14706.7	13.7155	-0.200001	0.0188828	-2.96018
1970.87	-36199.9	-14706.9	13.712	-0.200001	0.0149281	-3.04285
1970.88	-36200	-14707.2	13.7086	-0.2	0.0130161	-3.11124
1970.9	-36200.1	-14707.4	13.7052	-0.2	0.0135322	-3.1642
1970.92	-36200.2	-14707.6	13.7016	-0.2	0.0122981	-3.20261
1970.93	-36200.3	-14707.8	13.6981	-0.2	0.00855882	-3.22781
1970.95	-36200.3	-14708	13.6958	-0.2	0.00548612	-3.24145
1970.97	-36200.4	-14708.3	13.6943	-0.2	0.00398666	-3.24383
1970.99	-36200.5	-14708.5	13.6918	-0.2	0.00238706	-3.23387
1971	-36200.6	-14708.7	13.6882	-0.2	0.000526665	-3.2112
1971.02	-36200.7	-14708.9	13.6846	-0.2	-0.000316219	-3.17615
1971.04	-36200.8	-14709.1	13.6813	-0.2	-0.000132115	-3.12827
1971.05	-36200.8	-14709.3	13.678	-0.200001	8.19416e-05	-3.0665
1971.07	-36200.9	-14709.6	13.6746	-0.200001	2.97574e-05	-2.99018
1971.09	-36201	-14709.8	13.6711	-0.199996	-2.24958e-05	-2.89918
1971.1	-36201.1	-14710	13.6677	-0.199996	-6.56245e-06	-2.79644
1971.12	-36201.2	-14710.2	13.6643	-0.200014	6.32084e-06	-2.6864
1971.14	-36201.2	-14710.4	13.661	-0.200014	1.74656e-06	-2.56836
1971.16	-36201.3	-14710.6	13.6576	-0.199946	-1.6284e-06	-2.43907
1971.17	-36201.4	-14710.9	13.6541	-0.199958	-3.64531e-07	-2.29967
1971.19	-36201.5	-14711.1	13.6507	-0.200214	4.37754e-07	-2.1542
1971.21	-36201.6	-14711.3	13.6473	-0.200125	7.17574e-08	-2.00957
1971.22	-36201.7	-14711.5	13.6439	-0.198903	-1.21405e-07	-1.87289
1971.24	-36201.7	-14711.7	13.6406	-0.197	-1.90423e-08	-1.7435
1971.26	-36201.8	-14712	13.6372	-0.19525	3.10626e-08	-1.61851
1971.27	-36201.9	-14712.2	13.6337	-0.193552	3.28177e-09	-1.50194
1971.29	-36202	-14712.4	13.6303	-0.19159	-8.20208e-09	-1.39984
1971.31	-36202.1	-14712.6	13.6269	-0.190055	-4.26558e-10	-1.31294
1971.33	-36202.1	-14712.8	13.6235	-0.189712	2.25288e-09	-1.24038
1971.34	-36202.2	-14713	13.6202	-0.189986	1.12912e-10	-1.18265
1971.36	-36202.3	-14713.3	13.6168	-0.190073	-5.72378e-10	-1.14069
1971.38	-36202.4	-14713.5	13.6133	-0.19	6.58773e-21	-1.11547
1971.39	-36202.5	-14713.7	13.6099	-0.189981	1.51286e-10	-1.10719
1971.41	-36202.6	-14714	13.6065	-0.190001	-7.99295e-12	-1.11285
1971.43	-36202.6	-14714.1	13.6031	-0.190005	-5.17025e-11	-1.12945
1971.44	-36202.7	-14714.3	13.5998	-0.19	4.08927e-12	-1.15657
1971.46	-36202.8	-14714.6	13.5964	-0.189999	5.10993e-11	-1.19414
1971.48	-36202.9	-14714.8	13.5929	-0.19	-1.73748e-11	-1.24131
1971.5	-36203	-14715	13.5895	-0.19	-1.57625e-10	-1.29704
1971.51	-36203	-14715.2	13.5861	-0.19	9.54235e-11	-1.36023
1971.53	-36203.1	-14715.4	13.5827	-0.19	6.06623e-10	-1.4298
1971.55	-36203.2	-14715.6	13.5794	-0.19	-3.58236e-10	-1.5049
1971.56	-36203.3	-14715.9	13.5761	-0.19	-2.18497e-09	-1.58416
1971.58	-36203.4	-14716.1	13.5724	-0.19	1.81938e-09	-1.66498
1971.6	-36203.4	-14716.3	13.5687	-0.19	8.12726e-09	-1.74486
1971.61	-36203.5	-14716.5	13.5661	-0.19	-8.71695e-09	-1.82177
1971.63	-36203.6	-14716.7	13.5646	-0.19	-3.15468e-08	-1.89508
1971.65	-36203.7	-14716.9	13.5626	-0.19	3.27526e-08	-1.9664
1971.67	-36203.7	-14717.2	13.5591	-0.19	1.12275e-07	-2.03552
1971.68	-36203.8	-14717.4	13.5554	-0.19	-1.48516e-07	-2.09871
1971.7	-36203.9	-14717.6	13.5519	-0.19	-4.08964e-07	-2.15213
1971.72	-36204	-14717.8	13.5486	-0.19	6.59375e-07	-2.19229
1971.73	-36204.1	-14718	13.5453	-0.19	1.57822e-06	-2.21749
1971.75	-36204.1	-14718.2	13.5419	-0.19	-2.46975e-06	-2.22811
1971.77	-36204.2	-14718.5	13.5385	-0.19	-5.51405e-06	-2.22285
1971.78	-36204.3	-14718.7	13.535	-0.19	1.05865e-05	-2.19809
1971.8	-36204.4	-14718.9	13.5316	-0.19	1.95429e-05	-2.14978
1971.82	-36204.5	-14719.1	13.5283	-0.19	-4.50605e-05	-2.07351
1971.84	-36204.5	-14719.3	13.525	-0.19	-7.50413e-05	-1.96424
1971.85	-36204.6	-14719.5	13.5213	-0.19	0.000168193	-1.81656
1971.87	-36204.7	-14719.8	13.5178	-0.19	0.000254869	-1.63035
1971.89	-36204.8	-14720	13.5155	-0.19	-0.000788725	-1.41105
1971.9	-36204.9	-14720.2	13.514	-0.19	-0.00269308	-1.17514
1971.92	-36205	-14720.4	13.5115	-0.19	-0.00429959	-0.946599
1971.94	-36205	-14720.6	13.508	-0.19	-0.00587979	-0.73624
1971.95	-36205.1	-14720.8	13.5044	-0.19	-0.00858764	-0.546132
1971.97	-36205.2	-14721	13.501	-0.19	-0.0122396	-0.382624
1971.99	-36205.3	-14721.3	13.4976	-0.19	-0.0158193	-0.254046
1972.01	-36205.4	-14721.5	13.4941	-0.19	-0.0191938	-0.158155
1972.02	-36205.4	-14721.7	13.4908	-0.19	-0.022679	-0.0867532
1972.04	-36205.5	-14721.9	13.4875	-0.19	-0.025981	-0.0334042
1972.06	-36205.6	-14722.1	13.4841	-0.19	-0.0285229	0.00715257
1972.07	-36205.7	-14722.3	13.4806	-0.19	-0.0299013	0.0379255
1972.09	-36205.8	-14722.6	13.4771	-0.19	-0.0299875	0.0608235
1972.11	-36205.8	-14722.8	13.4737	-0.19	-0.0299365	0.0778169
1972.12	-36205.9	-14723	13.4704	-0.19	-0.0311226	0.0907281
1972.14	-36206	-14723.2	13.4671	-0.19	-0.0330995	0.100367
1972.16	-36206.1	-14723.4	13.4636	-0.190001	-0.0349307	0.107221
1972.18	-36206.2	-14723.6	13.4602	-0.19	-0.0365704	0.11197
1972.19	-36206.2	-14723.9	13.4568	-0.189995	-0.0382478	0.11531
1972.21	-36206.3	-14724.1	13.4533	-0.19	-0.04	0.117647
1972.23	-36206.4	-14724.3	13.4497	-0.190019	-0.0417676	0.119344
1972.24	-36206.5	-14724.5	13.4467	-0.19	-0.0433333	0.120915
1972.26	-36206.5	-14724.7	13.445	-0.18993	-0.0446912	0.122707
1972.28	-36206.6	-14724.9	13.4432	-0.190014	-0.0468369	0.124255
1972.29	-36206.7	-14725.1	13.44	-0.190267	-0.0503589	0.12507
1972.31	-36206.8	-14725.4	13.4362	-0.189892	-0.0536399	0.125272
1972.33	-36206.9	-14725.6	13.4328	-0.188371	-0.0554366	0.124991
1972.35	-36206.9	-14725.7	13.4296	-0.186452	-0.0568647	0.124026
1972.36	-36207	-14726	13.4263	-0.184767	-0.05878	0.122357
1972.38	-36207.1	-14726.2	13.4227	-0.182993	-0.0601407	0.120643
1972.4	-36207.2	-14726.4	13.4189	-0.181051	-0.0602393	0.119406
1972.41	-36207.3	-14726.6	13.4162	-0.179829	-0.0599558	0.118565
1972.43	-36207.3	-14726.8	13.4147	-0.179759	-0.0599544	0.117978
1972.45	-36207.4	-14727	13.4127	-0.180055	-0.0599962	0.117568
1972.46	-36207.5	-14727.3	13.4093	-0.180104	-0.0599428	0.118517
1972.48	-36207.6	-14727.5	13.4056	-0.179982	-0.0600745	0.124527
1972.5	-36207.7	-14727.7	13.4023	-0.183762	-0.0602667	0.138568
1972.52	-36207.7	-14727.9	13.3986	-0.202145	-0.0596231	0.161883
1972.53	-36207.8	-14728.1	13.3937	-0.240187	-0.0579214	0.198147
1972.55	-36207.9	-14728.3	13.3878	-0.293804	-0.0560351	0.254823
1972.57	-36208	-14728.5	13.3809	-0.366129	-0.0543705	0.336959
1972.58	-36208.1	-14728.8	13.3736	-0.471673	-0.0525333	0.445554
1972.6	-36208.1	-14729	13.3654	-0.613849	-0.0506774	0.580123
1972.62	-36208.2	-14729.2	13.3543	-0.781226	-0.0496989	0.738724
1972.63	-36208.3	-14729.4	13.3394	-0.969832	-0.0497667	0.919633
1972.65	-36208.4	-14729.6	13.3208	-1.18441	-0.0502097	1.1213
1972.67	-36208.4	-14729.8	13.2985	-1.41988	-0.0502965	1.338
1972.69	-36208.5	-14730.1	13.2724	-1.66015	-0.0493197	1.55951
1972.7	-36208.6	-14730.3	13.243	-1.89077	-0.0474582	1.77657
1972.72	-36208.7	-14730.5	13.2108	-2.10013	-0.0456593	1.98139
1972.74	-36208.8	-14730.7	13.1756	-2.29062	-0.0440585	2.17215
1972.75	-36208.8	-14730.9	13.1365	-2.47471	-0.0421783	2.35155
1972.77	-36208.9	-14731.1	13.093	-2.65152	-0.0404013	2.51984
1972.79	-36209	-14731.3	13.0453	-2.81007	-0.0397118	2.67514
1972.8	-36209.1	-14731.5	12.995	-2.94886	-0.0399159	2.81446
1972.82	-36209.1	-14731.7	12.9442	-3.07259	-0.040081	2.93459
1972.84	-36209.2	-14731.9	12.8924	-3.18129	-0.0400224	3.03759
1972.86	-36209.3	-14732.1	12.8377	-3.27256	-0.0399791	3.12807
1972.87	-36209.4	-14732.3	12.7804	-3.34765	-0.0399953	3.20601
1972.89	-36209.5	-14732.5	12.722	-3.40965	-0.0400056	3.26891
1972.91	-36209.5	-14732.8	12.6636	-3.45924	-0.0400009	3.31661
1972.92	-36209.6	-14732.9	12.6058	-3.4958	-0.0399984	3.35018
1972.94	-36209.7	-14733.1	12.5472	-3.51778	-0.0399998	3.37112
1972.96	-36209.7	-14733.3	12.4861	-3.52397	-0.0400004	3.38088
1972.97	-36209.8	-14733.5	12.4239	-3.51792	-0.0400001	3.37903
1972.99	-36209.9	-14733.8	12.363	-3.50421	-0.0399998	3.36456
1973.01	-36210	-14734	12.3035	-3.48167	-0.04	3.33749
1973.03	-36210	-14734.1	12.2448	-3.44671	-0.0400004	3.29803
1973.04	-36210.1	-14734.3	12.1867	-3.3938	-0.0400001	3.24536
1973.06	-36210.2	-14734.5	12.1294	-3.31915	-0.0399987	3.1785
1973.08	-36210.2	-14734.7	12.0733	-3.23	-0.04	3.09695
1973.09	-36210.3	-14734.9	12.019	-3.13437	-0.040005	3.00127
1973.11	-36210.4	-14735.1	11.967	-3.03022	-0.039999	2.89555
1973.13	-36210.5	-14735.3	11.9177	-2.91398	-0.0399803	2.78307
1973.14	-36210.5	-14735.5	11.8706	-2.78544	-0.0400037	2.66136
1973.16	-36210.6	-14735.6	11.8255	-2.64588	-0.0400718	2.52817
1973.18	-36210.7	-14735.9	11.7815	-2.49918	-0.0399713	2.38597
1973.2	-36210.7	-14736.1	11.739	-2.34892	-0.0397282	2.23939
1973.21	-36210.8	-14736.2	11.7002	-2.19626	-0.0401689	2.09627
1973.23	-36210.9	-14736.4	11.6662	-2.04516	-0.0417409	1.96165
1973.25	-36210.9	-14736.6	11.6344	-1.90714	-0.0436537	1.83257
1973.26	-36211	-14736.8	11.6031	-1.78802	-0.0453293	1.70805
1973.28	-36211.1	-14737	11.5732	-1.67745	-0.0471235	1.59447
1973.3	-36211.1	-14737.2	11.5454	-1.57059	-0.0490557	1.49665
1973.31	-36211.2	-14737.4	11.519	-1.47851	-0.0501964	1.41403
1973.33	-36211.3	-14737.5	11.4936	-1.40822	-0.050206	1.34605
1973.35	-36211.3	-14737.7	11.4699	-1.35646	-0.0499541	1.2933
1973.37	-36211.4	-14737.9	11.4476	-1.32082	-0.0499688	1.25691
1973.38	-36211.5	-14738.1	11.4255	-1.302	-0.0499886	1.23861
1973.4	-36211.6	-14738.3	11.403	-1.30019	-0.049938	1.23642
1973.42	-36211.6	-14738.4	11.3811	-1.31431	-0.0501156	1.2429
1973.43	-36211.7	-14738.6	11.3597	-1.34096	-0.0502845	1.25347
1973.45	-36211.7	-14738.8	11.3372	-1.37408	-0.0495188	1.26766
1973.47	-36211.8	-14739	11.3132	-1.41247	-0.0477126	1.28138
1973.48	-36211.9	-14739.2	11.2881	-1.46115	-0.0458233	1.28582
1973.5	-36211.9	-14739.4	11.2623	-1.52159	-0.0441635	1.2767
1973.52	-36212	-14739.5	11.2361	-1.59111	-0.0423106	1.25485
1973.54	-36212.1	-14739.7	11.2095	-1.66805	-0.0405373	1.21844
1973.55	-36212.1	-14739.9	11.1819	-1.75172	-0.0397468	1.16314
1973.57	-36212.2	-14740.1	11.1526	-1.83835	-0.0398904	1.08822
1973.59	-36212.3	-14740.2	11.1213	-1.9216	-0.0400585	0.996722
1973.6	-36212.3	-14740.4	11.0884	-1.99984	-0.0400102	0.897301
1973.62	-36212.4	-14740.6	11.055	-2.07528	-0.0400325	0.802105
1973.64	-36212.4	-14740.7	11.0199	-2.15006	-0.0400536	0.712937
1973.65	-36212.5	-14740.9	10.9809	-2.22581	-0.0398095	0.625008
1973.67	-36212.6	-14741.1	10.939	-2.29958	-0.0398056	0.539937
1973.69	-36212.7	-14741.3	10.8975	-2.36541	-0.0409485	0.462897
1973.71	-36212.7	-14741.5	10.8564	-2.41934	-0.0428818	0.39006
1973.72	-36212.8	-14741.6	10.8145	-2.45861	-0.0446338	0.313369
1973.74	-36212.8	-14741.8	10.7728	-2.48083	-0.0462476	0.233376
1973.76	-36212.9	-14742	10.7334	-2.4842	-0.0481549	0.154363
1973.77	-36213	-14742.1	10.6939	-2.47057	-0.0498112	0.076036
1973.79	-36213	-14742.3	10.6513	-2.44264	-0.0503536	-0.00425232
1973.81	-36213.1	-14742.5	10.6082	-2.39685	-0.0500555	-0.0896737
1973.82	-36213.1	-14742.6	10.5688	-2.32533	-0.0496635	-0.183986
1973.84	-36213.2	-14742.8	10.5312	-2.21063	-0.0498982	-0.293076
1973.86	-36213.3	-14743	10.4923	-2.03663	-0.0512778	-0.422365
1973.88	-36213.3	-14743.2	10.4553	-1.81416	-0.0532221	-0.570321
1973.89	-36213.4	-14743.3	10.4248	-1.56301	-0.0549598	-0.730349
1973.91	-36213.5	-14743.5	10.4	-1.3	-0.0566667	-0.883442
1973.93	-36213.5	-14743.7	10.3795	-1.04247	-0.0585732	-1.01063
1973.94	-36213.6	-14743.8	10.3633	-0.813333	-0.06	-1.10784
1973.96	-36213.6	-14744	10.3517	-0.630879	-0.0603136	-1.17378
1973.98	-36213.7	-14744.2	10.3429	-0.489253	-0.0599752	-1.20323
1973.99	-36213.8	-14744.3	10.3353	-0.378457	-0.0596953	-1.19394
1974.01	-36213.8	-14744.5	10.3294	-0.294828	-0.0601034	-1.15697
1974.03	-36213.9	-14744.6	10.3255	-0.234945	-0.0615413	-1.10335
1974.05	-36213.9	-14744.8	10.3231	-0.19232	-0.0635875	-1.0361
1974.06	-36214	-14745	10.3213	-0.160693	-0.0656112	-0.957221
1974.08	-36214.1	-14745.1	10.3197	-0.13598	-0.0667712	-0.869683
1974.1	-36214.1	-14745.3	10.318	-0.115678	-0.0667734	-0.776866
1974.11	-36214.2	-14745.4	10.3163	-0.100145	-0.0667109	-0.68273
1974.13	-36214.2	-14745.6	10.3147	-0.0893666	-0.0670104	-0.589383
1974.15	-36214.3	-14745.8	10.3129	-0.0817244	-0.0663484	-0.495033
1974.16	-36214.3	-14746	10.3109	-0.076061	-0.0643866	-0.400562
1974.18	-36214.4	-14746.1	10.3099	-0.0725307	-0.0631877	-0.313179
1974.2	-36214.5	-14746.3	10.3101	-0.0708102	-0.0634299	-0.238345
1974.22	-36214.5	-14746.4	10.3097	-0.0694927	-0.0629376	-0.177175
1974.23	-36214.6	-14746.6	10.308	-0.067807	-0.0610481	-0.129647
1974.25	-36214.6	-14746.8	10.306	-0.0660711	-0.0597186	-0.0946829
1974.27	-36214.7	-14747	10.3044	-0.0644031	-0.0597743	-0.0707544
1974.28	-36214.8	-14747.1	10.3025	-0.0625147	-0.0600825	-0.0558147
1974.3	-36214.8	-14747.3	10.3007	-0.0606512	-0.0600542	-0.048638
1974.32	-36214.9	-14747.5	10.2997	-0.0597396	-0.0599764	-0.0490862
1974.33	-36214.9	-14747.6	10.2998	-0.0598436	-0.0599868	-0.0570552
1974.35	-36215	-14747.8	10.3002	-0.0600678	-0.0600036	-0.0724454
1974.37	-36215.1	-14747.9	10.3003	-0.0600367	-0.0599984	-0.0963046
1974.39	-36215.1	-14748.1	10.2993	-0.0599809	-0.0600096	-0.130765
1974.4	-36215.2	-14748.3	10.2975	-0.0599914	-0.0600166	-0.174896
1974.42	-36215.2	-14748.4	10.2957	-0.0600055	-0.0599527	-0.225135
1974.44	-36215.3	-14748.6	10.2941	-0.0600023	-0.0599337	-0.282022
1974.45	-36215.4	-14748.8	10.2922	-0.0599986	-0.0601782	-0.34915
1974.47	-36215.4	-14748.9	10.2904	-0.0599995	-0.0602213	-0.425751
1974.49	-36215.5	-14749.1	10.2897	-0.0600004	-0.0591487	-0.507705
1974.5	-36215.5	-14749.3	10.2899	-0.0600001	-0.0572328	-0.593051
1974.52	-36215.6	-14749.4	10.2903	-0.0599999	-0.0554647	-0.681375
1974.54	-36215.7	-14749.6	10.2902	-0.06	-0.0538573	-0.772347
1974.56	-36215.7	-14749.7	10.289	-0.06	-0.0519448	-0.865719
1974.57	-36215.8	-14749.9	10.2871	-0.06	-0.0502488	-0.961723
1974.59	-36215.8	-14750.1	10.2853	-0.06	-0.0497093	-1.06072
1974.61	-36215.9	-14750.2	10.2837	-0.06	-0.0499529	-1.1618
1974.62	-36215.9	-14750.4	10.2818	-0.06	-0.050076	-1.26418
1974.64	-36216	-14750.6	10.2802	-0.06	-0.05001	-1.37207
1974.66	-36216.1	-14750.7	10.2797	-0.06	-0.0499977	-1.49084
1974.67	-36216.1	-14750.9	10.2799	-0.06	-0.0500049	-1.61947
1974.69	-36216.2	-14751.1	10.2803	-0.06	-0.0499332	-1.75417
1974.71	-36216.3	-14751.3	10.2801	-0.06	-0.0499863	-1.8907
1974.73	-36216.3	-14751.4	10.2787	-0.06	-0.0502862	-2.02513
1974.74	-36216.4	-14751.6	10.2768	-0.06	-0.0500527	-2.15584
1974.76	-36216.4	-14751.7	10.2751	-0.06	-0.0485651	-2.28175
1974.78	-36216.5	-14751.9	10.2733	-0.06	-0.0466667	-2.40087
1974.79	-36216.5	-14752.1	10.2714	-0.06	-0.0452042	-2.51158
1974.81	-36216.6	-14752.2	10.2699	-0.06	-0.0431718	-2.61483
1974.83	-36216.7	-14752.4	10.2697	-0.06	-0.0397793	-2.71279
1974.84	-36216.7	-14752.5	10.27	-0.06	-0.0365131	-2.80967
1974.86	-36216.8	-14752.7	10.2703	-0.06	-0.0346444	-2.90907
1974.88	-36216.8	-14752.9	10.2699	-0.06	-0.033123	-3.01101
1974.9	-36216.9	-14753.1	10.2683	-0.06	-0.0311352	-3.11468
1974.91	-36217	-14753.2	10.2663	-0.06	-0.0299056	-3.21878
1974.93	-36217	-14753.4	10.2647	-0.06	-0.0300376	-3.32157
1974.95	-36217.1	-14753.5	10.2629	-0.06	-0.0298093	-3.42034
1974.96	-36217.1	-14753.7	10.261	-0.06	-0.0281926	-3.51405
1974.98	-36217.2	-14753.9	10.2598	-0.06	-0.0262451	-3.60527
1975	-36217.2	-14754	10.2598	-0.06	-0.0246259	-3.69477
1975.01	-36217.3	-14754.2	10.26	-0.06	-0.0226901	-3.77883
1975.03	-36217.4	-14754.3	10.26	-0.06	-0.0205965	-3.85608
1975.05	-36217.4	-14754.5	10.2601	-0.06	-0.0201435	-3.9302
1975.07	-36217.5	-14754.7	10.2603	-0.06	-0.02189	-4.00318
1975.08	-36217.5	-14754.9	10.2596	-0.06	-0.0240006	-4.07335
1975.1	-36217.6	-14755	10.2578	-0.06	-0.0256052	-4.14019
1975.12	-36217.7	-14755.2	10.2559	-0.06	-0.0275685	-4.20542
1975.13	-36217.7	-14755.4	10.2543	-0.06	-0.0295804	-4.26962
1975.15	-36217.8	-14755.5	10.2524	-0.0599999	-0.0297413	-4.33174
1975.17	-36217.8	-14755.7	10.2506	-0.0599999	-0.0278722	-4.3916
1975.18	-36217.9	-14755.9	10.2497	-0.0600002	-0.0257252	-4.44998
1975.2	-36218	-14756	10.2498	-0.0600004	-0.0240624	-4.50589
1975.22	-36218	-14756.2	10.2502	-0.059999	-0.0224843	-4.55645
1975.24	-36218.1	-14756.3	10.2503	-0.0599983	-0.0208059	-4.60079
1975.25	-36218.1	-14756.5	10.2493	-0.0600037	-0.0190925	-4.64003
1975.27	-36218.2	-14756.7	10.2475	-0.0600056	-0.0173761	-4.67507
1975.29	-36218.2	-14756.8	10.2456	-0.0599846	-0.0156503	-4.70664
1975.3	-36218.3	-14757	10.244	-0.0599808	-0.0139315	-4.73545
1975.32	-36218.3	-14757.1	10.2421	-0.0600638	-0.0122517	-4.76228
1975.34	-36218.4	-14757.3	10.2404	-0.0600733	-0.0105914	-4.78821
1975.35	-36218.5	-14757.5	10.2397	-0.059763	-0.00890035	-4.81446
1975.37	-36218.5	-14757.7	10.2399	-0.0597628	-0.00717585	-4.84154
1975.39	-36218.6	-14757.8	10.2403	-0.0609562	-0.00544717	-4.86924
1975.41	-36218.6	-14758	10.2402	-0.0607507	-0.00373315	-4.89463
1975.42	-36218.7	-14758.1	10.2389	-0.056115	-0.00204521	-4.91356
1975.44	-36218.8	-14758.3	10.2371	-0.0571408	-0.000386262	-4.92453
1975.46	-36218.8	-14758.5	10.2355	-0.0782495	0.00125736	-4.92668
1975.47	-36218.9	-14758.6	10.2337	-0.115905	0.00300228	-4.91401
1975.49	-36218.9	-14758.8	10.2308	-0.160687	0.00493015	-4.87862
1975.51	-36219	-14758.9	10.2271	-0.223785	0.00653421	-4.81726
1975.52	-36219.1	-14759.1	10.2231	-0.32168	0.00716041	-4.72915
1975.54	-36219.1	-14759.3	10.2171	-0.451569	0.00672304	-4.61628
1975.56	-36219.2	-14759.4	10.2074	-0.604294	0.00537615	-4.48136
1975.58	-36219.2	-14759.6	10.1942	-0.773039	0.00345581	-4.32569
1975.59	-36219.3	-14759.8	10.1785	-0.952737	0.00141432	-4.15183
1975.61	-36219.4	-14760	10.16	-1.14333	-1.09925e-14	-3.97059
1975.63	-36219.4	-14760.1	10.1384	-1.34082	-0.000248917	-3.79308
1975.64	-36219.5	-14760.3	10.1153	-1.51943	1.24593e-05	-3.62193
1975.66	-36219.5	-14760.4	10.0915	-1.66101	6.7851e-05	-3.45774
1975.68	-36219.6	-14760.6	10.065	-1.79131	-3.2879e-06	-3.30151
1975.69	-36219.6	-14760.7	10.0339	-1.93304	-1.70515e-05	-3.15375
1975.71	-36219.7	-14760.9	9.9991	-2.06799	1.67282e-06	-3.0132
1975.73	-36219.7	-14761	9.96189	-2.17849	4.37878e-06	-2.88071
1975.75	-36219.8	-14761.2	9.92306	-2.27263	-6.62472e-07	-2.76423
1975.76	-36219.9	-14761.4	9.88322	-2.35691	-1.28721e-06	-2.66941
1975.78	-36219.9	-14761.5	9.84286	-2.42331	2.33843e-07	-2.59346
1975.8	-36220	-14761.7	9.80206	-2.46481	6.83239e-07	-2.53461
1975.81	-36220	-14761.8	9.75991	-2.48192	-3.82796e-07	-2.49633
1975.83	-36220.1	-14762	9.71657	-2.47723	-1.5272e-06	-2.48082
1975.85	-36220.1	-14762.2	9.67464	-2.4554	1.57791e-06	-2.48617
1975.86	-36220.2	-14762.3	9.6349	-2.418	5.66343e-06	-2.51096
1975.88	-36220.3	-14762.5	9.59458	-2.36091	-5.86424e-06	-2.55547
1975.9	-36220.3	-14762.6	9.55287	-2.28287	-2.00907e-05	-2.61989
1975.92	-36220.4	-14762.8	9.51303	-2.18845	2.65709e-05	-2.70401
1975.93	-36220.4	-14762.9	9.47676	-2.08145	7.31643e-05	-2.80486
1975.95	-36220.5	-14763.1	9.44298	-1.96364	-0.000117962	-2.91573
1975.97	-36220.5	-14763.2	9.4111	-1.83834	-0.000282343	-3.03314
1975.98	-36220.6	-14763.4	9.38138	-1.71094	0.000473651	-3.15804
1976	-36220.6	-14763.5	9.35383	-1.58403	0.0022687	-3.28831
1976.02	-36220.7	-14763.7	9.32808	-1.4566	0.0042139	-3.41766
1976.03	-36220.7	-14763.8	9.30401	-1.33061	0.00590562	-3.54142
1976.05	-36220.8	-14764	9.28186	-1.21116	0.00752976	-3.65708
1976.07	-36220.8	-14764.1	9.2619	-1.09854	0.00919676	-3.76584
1976.09	-36220.9	-14764.3	9.24436	-0.988409	0.010917	-3.87204
1976.1	-36220.9	-14764.4	9.22909	-0.876987	0.0126433	-3.97706
1976.12	-36221	-14764.5	9.21558	-0.761559	0.0142924	-4.07939
1976.14	-36221.1	-14764.7	9.20374	-0.645891	0.0159959	-4.17775
1976.15	-36221.1	-14764.9	9.19377	-0.538287	0.0179907	-4.27102
1976.17	-36221.2	-14765	9.18573	-0.439899	0.0196877	-4.35672
1976.19	-36221.2	-14765.2	9.1795	-0.347604	0.0200736	-4.43152
1976.2	-36221.3	-14765.3	9.17462	-0.266691	0.0198847	-4.49261
1976.22	-36221.3	-14765.4	9.17044	-0.207097	0.0208638	-4.53772
1976.24	-36221.4	-14765.6	9.16721	-0.167349	0.022855	-4.56569
1976.26	-36221.4	-14765.7	9.16544	-0.139744	0.0247101	-4.5762
1976.27	-36221.5	-14765.9	9.1639	-0.12029	0.0262935	-4.57084
1976.29	-36221.5	-14766	9.16078	-0.107114	0.0279406	-4.55184
1976.31	-36221.6	-14766.2	9.15717	-0.100418	0.0296892	-4.51923
1976.32	-36221.6	-14766.3	9.15511	-0.101432	0.0314365	-4.4724
1976.34	-36221.7	-14766.5	9.15358	-0.111492	0.0331373	-4.41381
1976.36	-36221.7	-14766.6	9.15072	-0.131493	0.0347858	-4.34656
1976.37	-36221.8	-14766.8	9.14708	-0.159619	0.0364624	-4.27005
1976.39	-36221.8	-14766.9	9.14378	-0.194224	0.0382334	-4.18288
1976.41	-36221.9	-14767.1	9.14024	-0.240129	0.0399103	-4.08651
1976.43	-36221.9	-14767.2	9.13555	-0.301679	0.0413814	-3.98312
1976.44	-36222	-14767.4	9.13	-0.37	0.0433333	-3.87364
1976.46	-36222.1	-14767.5	9.12396	-0.436565	0.0463933	-3.7579
1976.48	-36222.1	-14767.7	9.11667	-0.51	0.05	-3.6329
1976.49	-36222.2	-14767.8	9.10729	-0.599038	0.0534758	-3.49592
1976.51	-36222.2	-14767.9	9.09595	-0.695677	0.056868	-3.34837
1976.53	-36222.3	-14768.1	9.08292	-0.790636	0.0603245	-3.1921
1976.54	-36222.3	-14768.2	9.06817	-0.88438	0.0637248	-3.02693
1976.56	-36222.4	-14768.4	9.05183	-0.978891	0.0670046	-2.85621
1976.58	-36222.4	-14768.5	9.03462	-1.07468	0.0704185	-2.69435
1976.6	-36222.5	-14768.7	9.01666	-1.1726	0.0740215	-2.53454
1976.61	-36222.5	-14768.8	8.99609	-1.27525	0.0771498	-2.30481
1976.63	-36222.6	-14768.9	8.97218	-1.38402	0.0792135	-1.95576
1976.65	-36222.6	-14769.1	8.94768	-1.49676	0.0801028	-1.51894
1976.66	-36222.7	-14769.3	8.9236	-1.61455	0.0800831	-1.00888
1976.68	-36222.7	-14769.4	8.89647	-1.74594	0.080033	-0.382162
1976.7	-36222.8	-14769.5	8.86438	-1.89318	0.0802461	0.3425
1976.71	-36222.8	-14769.7	8.82969	-2.04388	0.0796926	1.00751
1976.73	-36222.9	-14769.8	8.79398	-2.1881	0.077968	1.51622
1976.75	-36222.9	-14770	8.75653	-2.32318	0.0760126	1.90568
1976.77	-36223	-14770.1	8.71682	-2.448	0.07436	2.20659
1976.78	-36223	-14770.2	8.67501	-2.56267	0.0727524	2.42133
1976.8	-36223.1	-14770.4	8.63082	-2.66813	0.071032	2.5781
1976.82	-36223.1	-14770.5	8.58334	-2.76645	0.0692817	2.74504
1976.83	-36223.2	-14770.6	8.53327	-2.86179	0.0675619	2.94493
1976.85	-36223.2	-14770.8	8.48332	-2.96065	0.0658798	3.13988
1976.87	-36223.3	-14770.9	8.4337	-3.06446	0.0642183	3.30457
1976.88	-36223.3	-14771	8.38182	-3.16913	0.062538	3.43164
1976.9	-36223.4	-14771.2	8.32675	-3.27357	0.0608202	3.51753
1976.92	-36223.4	-14771.3	8.26945	-3.38006	0.0590716	3.56233
1976.94	-36223.5	-14771.4	8.21091	-3.48704	0.057347	3.57617
1976.95	-36223.5	-14771.6	8.15199	-3.58943	0.0557305	3.57805
1976.97	-36223.6	-14771.7	8.09206	-3.68544	0.0540885	3.58384
1976.99	-36223.6	-14771.8	8.0294	-3.77605	0.052159	3.60605
1977	-36223.7	-14771.9	7.96373	-3.86304	0.0503935	3.6485
1977.02	-36223.7	-14772.1	7.89595	-3.94851	0.0497205	3.70867
1977.04	-36223.8	-14772.2	7.82702	-4.03053	0.049921	3.79007
1977.05	-36223.8	-14772.3	7.75778	-4.10506	0.0500648	3.89886
