# Supplementary material for: Extraction of driving behavior primitives considering driver expectation and vehicle dynamics
Source: PLoS One. 2025 Dec 31;20(12):e0340123. doi: 10.1371/journal.pone.0340123 (PMC12755792; doi:10.1371/journal.pone.0340123)
Supplement: S1 File — (ZIP) [file pone.0340123.s001.zip › DataSetForPimitiveExaction-1/straight driving/c210_s_5.xlsx]

## Sheet: Sheet1
2014.15	-36270.3	-14778.5	10.7271	0.929849	0.221067	0.16652
2014.17	-36270.5	-14778.5	10.7434	0.930281	0.22472	0.166982
2014.18	-36270.6	-14778.4	10.7606	0.928779	0.228296	0.168552
2014.2	-36270.8	-14778.4	10.7782	0.925069	0.230425	0.171484
2014.22	-36271	-14778.3	10.7932	0.921546	0.22913	0.174381
2014.23	-36271.1	-14778.2	10.8064	0.919686	0.222373	0.176086
2014.25	-36271.3	-14778.2	10.822	0.92034	0.209592	0.176279
2014.27	-36271.5	-14778.1	10.8387	0.918472	0.196601	0.173278
2014.28	-36271.7	-14778	10.8564	0.914804	0.180992	0.164028
2014.3	-36271.9	-14778	10.8711	0.911086	0.162081	0.147474
2014.32	-36272	-14777.9	10.8865	0.909781	0.138571	0.127567
2014.34	-36272.2	-14777.9	10.9016	0.910024	0.107999	0.105164
2014.35	-36272.4	-14777.8	10.9177	0.910099	0.0769871	0.0823463
2014.37	-36272.6	-14777.7	10.9317	0.90958	0.0485625	0.0568721
2014.39	-36272.7	-14777.7	10.9482	0.913586	0.0278543	0.0216946
2014.4	-36272.9	-14777.6	10.9628	0.927709	0.013596	-0.0197541
2014.42	-36273.1	-14777.5	10.9781	0.948762	0.00258225	-0.0658177
2014.44	-36273.2	-14777.5	10.9959	0.979207	-0.00515142	-0.118064
2014.45	-36273.4	-14777.4	11.0128	1.0075	-0.0116144	-0.170934
2014.47	-36273.6	-14777.3	11.0294	1.03159	-0.0204636	-0.221438
2014.49	-36273.8	-14777.3	11.0466	1.05058	-0.0342814	-0.269932
2014.51	-36274	-14777.2	11.0667	1.06458	-0.0452152	-0.309813
2014.52	-36274.1	-14777.1	11.0834	1.07511	-0.0523854	-0.34217
2014.54	-36274.3	-14777.1	11.1043	1.08268	-0.0563788	-0.37073
2014.56	-36274.5	-14777	11.1213	1.08646	-0.0570311	-0.391319
2014.57	-36274.7	-14777	11.141	1.08683	-0.0509113	-0.405126
2014.59	-36274.8	-14776.9	11.1589	1.08368	-0.0437389	-0.412556
2014.61	-36275	-14776.8	11.1789	1.07696	-0.037021	-0.416051
2014.62	-36275.2	-14776.8	11.1957	1.07363	-0.03053	-0.416095
2014.64	-36275.4	-14776.7	11.2133	1.06667	-0.02	-0.417211
2014.66	-36275.6	-14776.6	11.23	1.06333	-0.0133333	-0.416122
2014.68	-36275.7	-14776.6	11.2467	1.05667	-0.00666667	-0.415033
2014.69	-36275.9	-14776.5	11.2678	1.04963	-0.00311979	-0.410341
2014.71	-36276.1	-14776.4	11.2844	1.04285	6.10237e-05	-0.404948
2014.73	-36276.3	-14776.4	11.3045	1.03661	9.73934e-05	-0.401904
2014.74	-36276.5	-14776.3	11.322	1.04057	0.00377609	-0.404999
2014.76	-36276.7	-14776.2	11.3386	1.04819	0.00710377	-0.416672
2014.78	-36276.8	-14776.2	11.3553	1.06528	0.0101563	-0.43227
2014.79	-36277	-14776.1	11.3735	1.07878	0.0099418	-0.447816
2014.81	-36277.2	-14776	11.393	1.08772	0.0100156	-0.456431
2014.83	-36277.4	-14776	11.4102	1.09012	0.00999588	-0.460039
2014.85	-36277.5	-14775.9	11.4309	1.08992	0.0100021	-0.460965
2014.86	-36277.8	-14775.8	11.4478	1.0902	0.00999679	-0.4602
2014.88	-36277.9	-14775.8	11.4676	1.08925	0.0100107	-0.454774
2014.9	-36278.1	-14775.7	11.4858	1.0864	0.00995001	-0.443523
2014.91	-36278.3	-14775.6	11.5052	1.08635	0.0101886	-0.428384
2014.93	-36278.5	-14775.6	11.5218	1.08838	0.00920516	-0.415424
2014.95	-36278.7	-14775.5	11.5392	1.09495	0.00544639	-0.404333
2014.96	-36278.9	-14775.4	11.5567	1.09792	0.00197729	-0.396882
2014.98	-36279	-14775.4	11.5775	1.10029	-0.000266779	-0.388111
2015	-36279.2	-14775.3	11.5986	1.09992	7.73921e-05	-0.38015
2015.02	-36279.4	-14775.2	11.617	1.10002	-2.07082e-05	-0.373361
2015.03	-36279.6	-14775.2	11.6339	1.09999	5.39727e-06	-0.368357
2015.05	-36279.8	-14775.1	11.6511	1.1	-2.90871e-06	-0.364356
2015.07	-36280	-14775	11.669	1.1	5.92274e-06	-0.361274
2015.08	-36280.1	-14775	11.69	1.1	-1.98833e-05	-0.357772
2015.1	-36280.3	-14774.9	11.711	1.1	8.21591e-05	-0.354888
2015.12	-36280.5	-14774.8	11.7289	1.1	-0.000308551	-0.353307
2015.13	-36280.7	-14774.8	11.7461	1.1	0.00167879	-0.352882
2015.15	-36280.9	-14774.7	11.763	1.1	0.00527643	-0.352958
2015.17	-36281.1	-14774.6	11.7814	1.1	0.00897323	-0.352937
2015.19	-36281.3	-14774.6	11.8025	1.1	0.00993405	-0.35294
2015.2	-36281.5	-14774.5	11.8233	1.09999	0.0119207	-0.35295
2015.22	-36281.7	-14774.4	11.8408	1.10002	0.0154671	-0.352907
2015.24	-36281.8	-14774.4	11.8582	1.09992	0.0191813	-0.353055
2015.25	-36282	-14774.3	11.875	1.10033	0.0202716	-0.351724
2015.27	-36282.2	-14774.2	11.8937	1.09643	0.019642	-0.346883
2015.29	-36282.4	-14774.2	11.9153	1.08158	0.0224085	-0.334891
2015.3	-36282.6	-14774.1	11.933	1.05901	0.0258391	-0.318018
2015.32	-36282.8	-14774	11.9493	1.03526	0.0295278	-0.298972
2015.34	-36283	-14774	11.9669	1.01379	0.0298913	-0.277377
2015.36	-36283.2	-14773.9	11.9838	0.99098	0.0326425	-0.254721
2015.37	-36283.4	-14773.8	12.0003	0.965119	0.0360273	-0.229399
2015.39	-36283.5	-14773.7	12.0179	0.933832	0.0397635	-0.199573
2015.41	-36283.8	-14773.7	12.0349	0.903141	0.0399586	-0.171872
2015.42	-36283.9	-14773.6	12.0484	0.879361	0.0426862	-0.146735
2015.44	-36284.1	-14773.5	12.0625	0.854851	0.0495484	-0.121335
2015.46	-36284.3	-14773.5	12.0759	0.828303	0.0563743	-0.0952717
2015.47	-36284.5	-14773.4	12.0892	0.798569	0.0598225	-0.0670806
2015.49	-36284.7	-14773.3	12.1033	0.766667	0.0633333	-0.0381264
2015.51	-36284.9	-14773.2	12.1167	0.743333	0.0666667	-0.0130719
2015.53	-36285.1	-14773.2	12.13	0.72	0.07	0.0087146
2015.54	-36285.3	-14773.1	12.1406	0.69889	0.0735286	0.0293972
2015.56	-36285.5	-14773	12.1505	0.682475	0.0768904	0.0443216
2015.58	-36285.7	-14773	12.1607	0.669285	0.0800857	0.0549655
2015.59	-36285.9	-14772.9	12.175	0.65907	0.0799578	0.0617038
2015.61	-36286.1	-14772.8	12.1883	0.652514	0.0800101	0.0669717
2015.63	-36286.3	-14772.8	12.2014	0.646172	0.0800019	0.071432
2015.64	-36286.4	-14772.7	12.2118	0.642314	0.0799731	0.0771719
2015.66	-36286.7	-14772.6	12.2217	0.635832	0.080106	0.081225
2015.68	-36286.8	-14772.6	12.2319	0.632689	0.0795835	0.0826461
2015.7	-36287	-14772.5	12.2424	0.629711	0.0757898	0.0777202
2015.71	-36287.3	-14772.4	12.2523	0.630044	0.0725947	0.0667772
2015.73	-36287.4	-14772.3	12.2625	0.630114	0.0691235	0.0514736
2015.75	-36287.6	-14772.3	12.273	0.62929	0.0658731	0.0323977
2015.76	-36287.8	-14772.2	12.2829	0.625668	0.0614922	0.00766814
2015.78	-36288	-14772.1	12.2931	0.622153	0.0553014	-0.0363896
2015.8	-36288.2	-14772	12.3037	0.619678	0.0522589	-0.104942
2015.81	-36288.4	-14772	12.3132	0.620097	0.048696	-0.188436
2015.83	-36288.6	-14771.9	12.3249	0.619933	0.0458787	-0.28394
2015.85	-36288.8	-14771.8	12.3379	0.620204	0.0395013	-0.384297
2015.87	-36289	-14771.8	12.3473	0.619255	0.030316	-0.476757
2015.88	-36289.2	-14771.7	12.3575	0.623526	0.023428	-0.56779
2015.9	-36289.4	-14771.6	12.3693	0.635651	0.0193104	-0.649506
2015.92	-36289.6	-14771.5	12.3832	0.652663	0.0203802	-0.712693
2015.93	-36289.8	-14771.5	12.3952	0.670542	0.0187867	-0.760523
2015.95	-36290	-14771.4	12.4054	0.683944	0.0132888	-0.792359
2015.97	-36290.2	-14771.3	12.4149	0.695427	0.00654359	-0.813988
2015.98	-36290.4	-14771.3	12.4273	0.70584	-0.000683354	-0.833634
2016	-36290.6	-14771.2	12.4413	0.714158	-0.00549837	-0.850453
2016.02	-36290.8	-14771.1	12.4545	0.720781	-0.00882544	-0.863009
2016.04	-36291	-14771	12.4677	0.725543	-0.0102928	-0.87239
2016.05	-36291.2	-14771	12.4791	0.728014	-0.00990006	-0.878555
2016.07	-36291.4	-14770.9	12.4917	0.731241	-0.0100201	-0.882902
2016.09	-36291.6	-14770.8	12.5045	0.734671	-0.00999424	-0.887164
2016.1	-36291.8	-14770.7	12.514	0.738268	-0.0100012	-0.889893
2016.12	-36292	-14770.7	12.5242	0.740258	-0.0100008	-0.891685
2016.14	-36292.2	-14770.6	12.5361	0.739927	-0.00999526	-0.89224
2016.15	-36292.4	-14770.5	12.5496	0.74002	-0.0100182	-0.892117
2016.17	-36292.6	-14770.4	12.5633	0.739995	-0.00993491	-0.892228
2016.19	-36292.8	-14770.4	12.5772	0.740001	-0.0102702	-0.891718
2016.21	-36293	-14770.3	12.5902	0.740001	-0.00849053	-0.890105
2016.22	-36293.2	-14770.2	12.6044	0.739995	-0.00479867	-0.887045
2016.24	-36293.4	-14770.2	12.6163	0.740021	-0.00108962	-0.884139
2016.26	-36293.6	-14770.1	12.6254	0.739923	0.000227633	-0.882747
2016.27	-36293.8	-14770	12.6382	0.740267	-5.23612e-05	-0.881739
2016.29	-36294	-14769.9	12.652	0.738023	1.43538e-05	-0.880021
2016.31	-36294.2	-14769.9	12.6656	0.734554	-3.80814e-06	-0.876958
2016.32	-36294.4	-14769.8	12.6768	0.730795	8.46231e-07	-0.87419
2016.34	-36294.6	-14769.7	12.6893	0.729811	-2.3027e-07	-0.872734
2016.36	-36294.8	-14769.6	12.7026	0.73005	6.09895e-08	-0.872507
2016.38	-36295	-14769.6	12.7169	0.729989	-1.28818e-08	-0.872558
2016.39	-36295.2	-14769.5	12.7279	0.730003	3.36398e-09	-0.872547
2016.41	-36295.4	-14769.4	12.7373	0.729999	-4.37722e-10	-0.87255
2016.43	-36295.6	-14769.3	12.7508	0.73	-1.28669e-09	-0.872549
2016.44	-36295.8	-14769.3	12.7643	0.73	5.69067e-09	-0.872549
2016.46	-36296.1	-14769.2	12.7779	0.73	-2.14762e-08	-0.872549
2016.48	-36296.3	-14769.1	12.7887	0.73	5.77177e-08	-0.872549
2016.49	-36296.4	-14769.1	12.8017	0.730001	-2.2395e-07	-0.872548
2016.51	-36296.7	-14769	12.815	0.729997	8.38066e-07	-0.872552
2016.53	-36296.9	-14768.9	12.8293	0.730007	-1.68879e-06	-0.872543
2016.55	-36297	-14768.8	12.8395	0.729973	6.50973e-06	-0.872571
2016.56	-36297.3	-14768.7	12.8494	0.7301	-2.435e-05	-0.871558
2016.58	-36297.5	-14768.7	12.86	0.726667	-2.23193e-14	-0.869281
2016.6	-36297.7	-14768.6	12.8733	0.723333	-0.00333333	-0.866013
2016.61	-36297.9	-14768.5	12.8867	0.72	-0.00666667	-0.863834
2016.63	-36298.1	-14768.4	12.9008	0.720028	-0.0100722	-0.862714
2016.65	-36298.3	-14768.4	12.9141	0.719979	-0.0100788	-0.862768
2016.66	-36298.5	-14768.3	12.9275	0.720057	-0.013568	-0.862683
2016.68	-36298.7	-14768.2	12.9414	0.719559	-0.0170566	-0.860132
2016.7	-36298.9	-14768.2	12.9511	0.712386	-0.0203935	-0.854126
2016.72	-36299.1	-14768.1	12.9612	0.701537	-0.0237228	-0.842645
2016.73	-36299.3	-14768	12.9718	0.683687	-0.0273956	-0.827008
2016.75	-36299.5	-14767.9	12.9817	0.666494	-0.0300971	-0.808076
2016.77	-36299.8	-14767.8	12.9919	0.641835	-0.0303739	-0.781447
2016.78	-36300	-14767.8	13.0024	0.600263	-0.0341762	-0.734781
2016.8	-36300.2	-14767.7	13.0125	0.528571	-0.037595	-0.670305
2016.82	-36300.4	-14767.6	13.0219	0.440102	-0.0401073	-0.584922
2016.83	-36300.6	-14767.5	13.0288	0.337468	-0.0406419	-0.4878
2016.85	-36300.8	-14767.5	13.0345	0.241304	-0.0443499	-0.39273
2016.87	-36301	-14767.4	13.0378	0.139709	-0.0478434	-0.297333
2016.89	-36301.2	-14767.3	13.0403	0.0469156	-0.05032	-0.208504
2016.9	-36301.4	-14767.3	13.0399	-0.0228387	-0.0499147	-0.140157
2016.92	-36301.6	-14767.2	13.04	-0.0773028	-0.0500212	-0.087917
2016.94	-36301.8	-14767.1	13.0402	-0.110555	-0.0499939	-0.0539652
2016.95	-36302	-14767	13.0389	-0.124487	-0.0500016	-0.036477
2016.97	-36302.3	-14766.9	13.0352	-0.134212	-0.0499996	-0.0249186
2016.99	-36302.4	-14766.9	13.0314	-0.145038	-0.0500001	-0.0153932
2017	-36302.7	-14766.8	13.03	-0.153483	-0.05	-0.00688203
2017.02	-36302.9	-14766.7	13.0286	-0.160471	-0.05	-0.000132655
2017.04	-36303.1	-14766.6	13.0248	-0.165261	-0.05	0.00466493
2017.06	-36303.3	-14766.6	13.0215	-0.168739	-0.05	0.00796265
2017.07	-36303.5	-14766.5	13.018	-0.170272	-0.05	0.00949818
2017.09	-36303.7	-14766.4	13.0148	-0.169928	-0.05	0.00986484
2017.11	-36303.9	-14766.3	13.0109	-0.170016	-0.05	0.00979025
2017.12	-36304.1	-14766.3	13.0101	-0.169997	-0.05	0.00980629
2017.14	-36304.3	-14766.2	13.0081	-0.169996	-0.05	0.00980845
2017.16	-36304.6	-14766.1	13.0043	-0.170018	-0.05	0.00978554
2017.17	-36304.8	-14766	13.001	-0.169928	-0.05	0.00987793
2017.19	-36304.9	-14766	12.9976	-0.170271	-0.05	0.00914316
2017.21	-36305.2	-14765.9	12.9944	-0.167814	-0.05	0.0073485
2017.23	-36305.4	-14765.8	12.9905	-0.16419	-0.05	0.00405012
2017.24	-36305.6	-14765.7	12.9901	-0.160529	-0.05	0.00148381
2017.26	-36305.8	-14765.6	12.9874	-0.159904	-0.0499999	0.000117747
2017.28	-36306	-14765.6	12.9839	-0.160026	-0.0500003	-3.00317e-05
2017.29	-36306.2	-14765.5	12.9805	-0.159992	-0.0499988	8.88734e-06
2017.31	-36306.4	-14765.4	12.9787	-0.160008	-0.0500106	-9.64043e-06
2017.33	-36306.6	-14765.4	12.9751	-0.159999	-0.0499882	1.30175e-06
2017.34	-36306.8	-14765.3	12.9705	-0.16	-0.0500891	-4.94774e-06
2017.36	-36307	-14765.2	12.9701	-0.16	-0.0497027	1.58042e-05
2017.38	-36307.2	-14765.1	12.9676	-0.16	-0.0526653	-6.22668e-05
2017.4	-36307.4	-14765.1	12.9642	-0.16	-0.0534835	0.000720368
2017.41	-36307.7	-14765	12.9604	-0.16	-0.0533495	0.00276093
2017.43	-36307.8	-14764.9	12.9601	-0.16	-0.0531512	0.00599453
2017.45	-36308.1	-14764.8	12.9574	-0.16	-0.0559078	0.00841348
2017.46	-36308.3	-14764.8	12.9538	-0.16	-0.0597574	0.0097328
2017.48	-36308.4	-14764.7	12.9502	-0.16	-0.0600634	0.00982244
2017.5	-36308.7	-14764.6	12.9501	-0.16	-0.0599833	0.00979905
2017.51	-36308.9	-14764.5	12.9469	-0.16	-0.0600023	0.00980454
2017.53	-36309.1	-14764.5	12.9435	-0.16	-0.0599988	0.00980375
2017.55	-36309.3	-14764.4	12.9402	-0.16	-0.0600025	0.00980397
2017.57	-36309.5	-14764.3	12.9367	-0.16	-0.06	0.00980392
2017.58	-36309.7	-14764.2	12.9333	-0.16	-0.06	0.00980392
2017.6	-36309.9	-14764.2	12.93	-0.16	-0.06	0.00980392
2017.62	-36310.1	-14764.1	12.9299	-0.16	-0.0634445	0.00980392
2017.63	-36310.3	-14764	12.9265	-0.16	-0.0633403	0.00980392
2017.65	-36310.6	-14763.9	12.9231	-0.16	-0.0631936	0.00980392
2017.67	-36310.7	-14763.9	12.9199	-0.16	-0.0597782	0.00980392
2017.68	-36310.9	-14763.8	12.9198	-0.16	-0.0600593	0.00980392
2017.7	-36311.2	-14763.7	12.9162	-0.16	-0.0599847	0.00980392
2017.72	-36311.4	-14763.6	12.9126	-0.16	-0.0600057	0.00980392
2017.74	-36311.6	-14763.6	12.9099	-0.16	-0.0599985	0.00980392
2017.75	-36311.8	-14763.5	12.9096	-0.16	-0.0600004	0.00980392
2017.77	-36312	-14763.4	12.9058	-0.16	-0.0599999	0.00980392
2017.79	-36312.2	-14763.4	12.9026	-0.16	-0.06	0.00980392
2017.8	-36312.4	-14763.3	12.8992	-0.16	-0.06	0.00980392
2017.82	-36312.6	-14763.2	12.8957	-0.16	-0.06	0.00980392
2017.84	-36312.8	-14763.1	12.8921	-0.16	-0.06	0.00980392
2017.85	-36313	-14763	12.8899	-0.16	-0.06	0.00980392
2017.87	-36313.2	-14763	12.8892	-0.16	-0.06	0.00980392
2017.89	-36313.4	-14762.9	12.8855	-0.16	-0.06	0.00980392
2017.91	-36313.7	-14762.8	12.8819	-0.16	-0.06	0.00980392
2017.92	-36313.8	-14762.8	12.8799	-0.16	-0.06	0.00980392
2017.94	-36314	-14762.7	12.879	-0.16	-0.06	0.00980392
2017.96	-36314.3	-14762.6	12.8752	-0.16	-0.06	0.00980392
2017.97	-36314.4	-14762.5	12.8714	-0.16	-0.0600001	0.00980392
2017.99	-36314.7	-14762.5	12.87	-0.16	-0.0599996	0.00980392
2018.01	-36314.9	-14762.4	12.8686	-0.16	-0.0600013	0.00980392
2018.02	-36315.1	-14762.3	12.8649	-0.16	-0.0599948	0.00980392
2018.04	-36315.3	-14762.2	12.8612	-0.16	-0.0600196	0.00980392
2018.06	-36315.5	-14762.2	12.86	-0.16	-0.059931	0.00980392
2018.08	-36315.7	-14762.1	12.8583	-0.16	-0.0602818	0.00980392
2018.09	-36315.9	-14762	12.8546	-0.16	-0.0582638	0.00980392
2018.11	-36316.1	-14761.9	12.8513	-0.16	-0.0546179	0.00980392
2018.13	-36316.3	-14761.9	12.8478	-0.16	-0.050808	0.00980392
2018.14	-36316.5	-14761.8	12.8446	-0.16	-0.0501219	0.00980392
2018.16	-36316.7	-14761.7	12.8407	-0.16	-0.0478876	0.00980392
2018.18	-36316.9	-14761.7	12.8401	-0.16	-0.0443374	0.00980392
2018.19	-36317.1	-14761.6	12.8379	-0.16	-0.0406469	0.00980392
2018.21	-36317.4	-14761.5	12.8342	-0.16	-0.0401009	0.00980392
2018.23	-36317.5	-14761.4	12.8305	-0.16	-0.037618	0.00980392
2018.25	-36317.8	-14761.4	12.8302	-0.16	-0.0340906	0.00980392
2018.26	-36318	-14761.3	12.8274	-0.16	-0.0306324	0.00980392
2018.28	-36318.2	-14761.2	12.824	-0.16	-0.027225	0.00980394
2018.3	-36318.4	-14761.1	12.8203	-0.16	-0.0239979	0.00980385
2018.31	-36318.6	-14761.1	12.8201	-0.16	-0.0202586	0.00980412
2018.33	-36318.8	-14761	12.8171	-0.160001	-0.0199332	0.00980316
2018.35	-36319	-14760.9	12.8137	-0.159997	-0.0200144	0.00980678
2018.36	-36319.2	-14760.8	12.8102	-0.160007	-0.0200046	0.00979817
2018.38	-36319.4	-14760.8	12.8068	-0.159973	-0.019974	0.0098261
2018.4	-36319.6	-14760.7	12.8036	-0.1601	-0.0200995	0.00881277
2018.42	-36319.8	-14760.6	12.8	-0.156667	-0.0166667	0.00653595
2018.43	-36320	-14760.6	12.8	-0.153333	-0.0133333	0.00326797
2018.45	-36320.2	-14760.5	12.7967	-0.15	-0.01	0.00108932
2018.47	-36320.4	-14760.4	12.7931	-0.150024	-0.0100236	-2.67198e-05
2018.48	-36320.6	-14760.3	12.7899	-0.149994	-0.00999584	7.14319e-06
2018.5	-36320.8	-14760.3	12.7899	-0.150002	-0.00999302	-1.85283e-06
2018.52	-36321	-14760.2	12.7862	-0.149999	-0.0100669	9.17185e-07
2018.53	-36321.2	-14760.1	12.7829	-0.15	-0.00973681	-2.36394e-07
2018.55	-36321.5	-14760	12.7799	-0.15	-0.00603007	8.80279e-08
2018.57	-36321.6	-14760	12.7797	-0.15	-0.00266859	-2.35818e-08
2018.59	-36321.8	-14759.9	12.776	-0.15	0.000215507	6.29946e-09
2018.6	-36322.1	-14759.8	12.7726	-0.15	-5.51338e-05	-1.61494e-09
2018.62	-36322.3	-14759.8	12.7698	-0.15	1.82514e-05	5.5159e-10
2018.64	-36322.5	-14759.7	12.7695	-0.15	-4.87216e-06	-2.11097e-10
2018.65	-36322.7	-14759.6	12.7658	-0.15	1.23561e-06	2.90067e-10
2018.67	-36322.9	-14759.5	12.7621	-0.15	-3.82061e-07	-1.21066e-09
2018.69	-36323.1	-14759.5	12.7599	-0.15	9.58959e-08	4.45786e-09
2018.7	-36323.3	-14759.4	12.7592	-0.15	-2.82402e-08	-2.00636e-08
2018.72	-36323.5	-14759.3	12.7555	-0.15	6.2082e-09	7.56254e-08
2018.74	-36323.7	-14759.2	12.7519	-0.15	3.29145e-09	-2.75873e-07
2018.76	-36323.9	-14759.2	12.7499	-0.15	-2.19969e-08	1.19932e-06
2018.77	-36324.1	-14759.1	12.749	-0.15	8.47271e-08	-4.51471e-06
2018.79	-36324.3	-14759	12.7453	-0.15	-3.16912e-07	1.68595e-05
2018.81	-36324.5	-14758.9	12.7416	-0.15	1.14487e-06	-6.08992e-05
2018.82	-36324.7	-14758.9	12.7399	-0.15	-4.84905e-06	0.000371457
2018.84	-36324.9	-14758.8	12.7388	-0.15	1.82335e-05	0.00192692
2018.86	-36325.1	-14758.7	12.735	-0.15	-6.51299e-05	0.00490196
2018.87	-36325.3	-14758.7	12.7312	-0.15	0.000270287	0.007877
2018.89	-36325.5	-14758.6	12.7301	-0.15	-0.00150998	0.00943248
2018.91	-36325.7	-14758.5	12.7284	-0.15	-0.00519954	0.00986478
2018.93	-36325.9	-14758.5	12.7247	-0.15	-0.00891769	0.00978722
2018.94	-36326.2	-14758.4	12.7209	-0.15	-0.0101955	0.00980776
2018.96	-36326.4	-14758.3	12.7201	-0.15	-0.00994632	0.00980287
2018.98	-36326.5	-14758.2	12.7181	-0.15	-0.0100146	0.0098042
2018.99	-36326.8	-14758.1	12.7144	-0.15	-0.00999544	0.00980386
2019.01	-36327	-14758.1	12.7106	-0.15	-0.0100064	0.00980394
2019.03	-36327.1	-14758	12.7101	-0.15	-0.00997886	0.00980392
2019.04	-36327.4	-14757.9	12.7076	-0.15	-0.0100674	0.00980392
2019.06	-36327.6	-14757.9	12.7041	-0.15	-0.00973449	0.00980392
2019.08	-36327.7	-14757.8	12.7005	-0.15	-0.0124852	0.00980392
2019.1	-36328	-14757.7	12.7001	-0.15	-0.0158121	0.00980392
2019.11	-36328.2	-14757.6	12.6974	-0.15	-0.0222975	0.00980392
2019.13	-36328.4	-14757.6	12.694	-0.15	-0.0260944	0.00980392
2019.15	-36328.6	-14757.5	12.6902	-0.15	-0.0298032	0.00980392
2019.16	-36328.8	-14757.4	12.6901	-0.15	-0.0297497	0.00980392
2019.18	-36329	-14757.4	12.6871	-0.15	-0.0357718	0.00980392
2019.2	-36329.2	-14757.3	12.6836	-0.15	-0.0428312	0.00980392
2019.21	-36329.4	-14757.2	12.6801	-0.15	-0.0528123	0.00980392
2019.23	-36329.6	-14757.1	12.6801	-0.15	-0.0596116	0.00980392
2019.25	-36329.8	-14757.1	12.6767	-0.15	-0.0666667	0.00980392
2019.27	-36330	-14757	12.6733	-0.15	-0.07	0.00980392
2019.28	-36330.2	-14756.9	12.67	-0.15	-0.07	0.00980392
2019.3	-36330.4	-14756.8	12.67	-0.15	-0.07	0.00980392
2019.32	-36330.6	-14756.8	12.6664	-0.15	-0.0735508	0.00980392
2019.33	-36330.8	-14756.7	12.6631	-0.15	-0.0768865	0.00980392
2019.35	-36331	-14756.6	12.6599	-0.15	-0.0800788	0.00980392
2019.37	-36331.2	-14756.6	12.6598	-0.15	-0.0800233	0.00980392
2019.38	-36331.4	-14756.5	12.6562	-0.15	-0.0797526	0.00980392
2019.4	-36331.7	-14756.4	12.6526	-0.15	-0.0759979	0.00980392
2019.42	-36331.8	-14756.4	12.6499	-0.15	-0.0727761	0.00980392
2019.44	-36332	-14756.3	12.6496	-0.15	-0.0693673	0.00980392
2019.45	-36332.3	-14756.2	12.6458	-0.15	-0.0659095	0.00980392
2019.47	-36332.4	-14756.1	12.6424	-0.15	-0.0623817	0.00980392
2019.49	-36332.6	-14756.1	12.6399	-0.15	-0.0599012	0.00980392
2019.5	-36332.9	-14756	12.6395	-0.15	-0.0594579	0.00980392
2019.52	-36333	-14755.9	12.6356	-0.15	-0.0556302	0.00980392
2019.54	-36333.2	-14755.8	12.6321	-0.15	-0.0521613	0.00980392
2019.55	-36333.5	-14755.8	12.6299	-0.15	-0.0496798	0.00980392
2019.57	-36333.6	-14755.7	12.6292	-0.15	-0.0500808	0.00980392
2019.59	-36333.8	-14755.6	12.6255	-0.15	-0.0499969	0.00980392
2019.61	-36334.1	-14755.6	12.6219	-0.15	-0.0499333	0.00980392
2019.62	-36334.2	-14755.5	12.6199	-0.15	-0.050313	0.00980392
2019.64	-36334.5	-14755.4	12.6189	-0.15	-0.048575	0.00980392
2019.66	-36334.7	-14755.3	12.6151	-0.15	-0.0463082	0.00980392
2019.67	-36334.8	-14755.3	12.6115	-0.15	-0.0467048	0.00980392
2019.69	-36335.1	-14755.2	12.61	-0.15	-0.0468629	0.00980392
2019.71	-36335.3	-14755.1	12.6085	-0.15	-0.0452644	0.00980395
2019.72	-36335.5	-14755.1	12.6049	-0.15	-0.0411426	0.00980383
2019.74	-36335.7	-14755	12.6012	-0.15	-0.0400586	0.00980425
2019.76	-36335.9	-14754.9	12.6	-0.150002	-0.0383006	0.00980256
2019.78	-36336.1	-14754.9	12.5983	-0.149994	-0.0347467	0.00980901
2019.79	-36336.3	-14754.8	12.5946	-0.150021	-0.0309335	0.00978636
2019.81	-36336.5	-14754.7	12.5909	-0.149915	-0.0300554	0.00987463
2019.83	-36336.7	-14754.6	12.5897	-0.150319	-0.0280984	0.0092436
2019.84	-36336.9	-14754.6	12.5903	-0.147848	-0.0244005	0.00735345
2019.86	-36337.1	-14754.5	12.5878	-0.14433	-0.02063	0.00419332
2019.88	-36337.3	-14754.4	12.5844	-0.140717	-0.0201404	0.00160606
2019.89	-36337.5	-14754.3	12.5805	-0.139866	-0.0176419	0.00016456
2019.91	-36337.7	-14754.3	12.5801	-0.140036	-0.0141303	-3.99127e-05
2019.93	-36337.9	-14754.2	12.5776	-0.13999	-0.0105438	1.05529e-05
2019.95	-36338.1	-14754.1	12.574	-0.140002	-0.00990157	-2.07297e-06
2019.96	-36338.3	-14754.1	12.5703	-0.139999	-0.0100265	5.48403e-07
2019.98	-36338.5	-14754	12.5701	-0.14	-0.00999293	-1.08011e-07
2020	-36338.7	-14753.9	12.5671	-0.14	-0.0100014	-8.04881e-08
2020.01	-36338.9	-14753.8	12.5638	-0.14	-0.00999886	4.04351e-07
2020.03	-36339.1	-14753.8	12.5602	-0.14	-0.0100031	-1.53696e-06
2020.05	-36339.3	-14753.7	12.5601	-0.14	-0.00999387	3.10052e-06
2020.06	-36339.5	-14753.6	12.5569	-0.14	-0.0100236	-0.000920129
2020.08	-36339.7	-14753.6	12.5536	-0.14	-0.00991171	-0.00610699
2020.1	-36339.9	-14753.5	12.5501	-0.14	-0.0131086	-0.0183034
2020.12	-36340.1	-14753.4	12.55	-0.14	-0.0166667	-0.0522876
2020.13	-36340.3	-14753.4	12.5467	-0.14	-0.02	-0.1122
2020.15	-36340.5	-14753.3	12.5431	-0.14	-0.0199764	-0.211143
2020.17	-36340.7	-14753.2	12.5399	-0.14	-0.0200063	-0.32146
2020.18	-36340.9	-14753.1	12.5399	-0.14	-0.0199984	-0.438496
2020.2	-36341.1	-14753.1	12.5362	-0.14	-0.0200008	-0.56424
2020.22	-36341.3	-14753	12.5329	-0.14	-0.0199998	-0.699622
2020.23	-36341.5	-14752.9	12.5298	-0.14	-0.0200001	-0.854197
2020.25	-36341.7	-14752.8	12.5302	-0.14	-0.02	-1.02406
2020.27	-36341.9	-14752.8	12.5296	-0.14	-0.02	-1.16747
2020.29	-36342.1	-14752.7	12.526	-0.14	-0.02	-1.29569
2020.3	-36342.4	-14752.6	12.5224	-0.14	-0.02	-1.41558
2020.32	-36342.5	-14752.6	12.5199	-0.14	-0.02	-1.52075
2020.34	-36342.7	-14752.5	12.5195	-0.14	-0.02	-1.61975
2020.35	-36343	-14752.4	12.5156	-0.14	-0.02	-1.70565
2020.37	-36343.1	-14752.4	12.5122	-0.14	-0.02	-1.76822
2020.39	-36343.3	-14752.3	12.5099	-0.14	-0.02	-1.81753
2020.4	-36343.6	-14752.2	12.5092	-0.14	-0.02	-1.85634
2020.42	-36343.7	-14752.2	12.5055	-0.14	-0.02	-1.88327
2020.44	-36343.9	-14752.1	12.5019	-0.14	-0.02	-1.90244
2020.46	-36344.2	-14752	12.4999	-0.14	-0.02	-1.91555
2020.47	-36344.3	-14751.9	12.499	-0.14	-0.02	-1.92527
2020.49	-36344.5	-14751.9	12.4952	-0.14	-0.02	-1.9338
2020.51	-36344.8	-14751.8	12.4915	-0.14	-0.02	-1.94073
2020.52	-36344.9	-14751.7	12.4897	-0.14	-0.02	-1.94558
2020.54	-36345.1	-14751.7	12.4903	-0.14	-0.02	-1.94901
2020.56	-36345.4	-14751.6	12.4884	-0.14	-0.02	-1.95061
2020.57	-36345.5	-14751.5	12.485	-0.14	-0.02	-1.95105
2020.59	-36345.7	-14751.4	12.4811	-0.14	-0.02	-1.95096
2020.61	-36346	-14751.4	12.48	-0.14	-0.02	-1.95098
2020.63	-36346.1	-14751.3	12.4783	-0.14	-0.02	-1.95098
2020.64	-36346.3	-14751.2	12.4746	-0.14	-0.02	-1.95098
2020.66	-36346.5	-14751.2	12.4708	-0.14	-0.02	-1.95098
2020.68	-36346.7	-14751.1	12.4701	-0.14	-0.02	-1.95098
2020.69	-36346.9	-14751	12.4679	-0.14	-0.02	-1.95098
2020.71	-36347.1	-14750.9	12.4643	-0.14	-0.0200001	-1.95098
2020.73	-36347.3	-14750.9	12.4607	-0.14	-0.0199996	-1.95098
2020.74	-36347.5	-14750.8	12.4598	-0.14	-0.0200012	-1.95099
2020.76	-36347.7	-14750.7	12.4603	-0.14	-0.0199953	-1.95096
2020.78	-36347.9	-14750.7	12.4576	-0.14	-0.0200178	-1.95106
2020.8	-36348.1	-14750.6	12.454	-0.14	-0.0199463	-1.95017
2020.81	-36348.3	-14750.5	12.4503	-0.14	-0.0202098	-1.9482
2020.83	-36348.5	-14750.5	12.4501	-0.14	-0.0173527	-1.945
2020.85	-36348.8	-14750.4	12.4471	-0.14	-0.0137657	-1.94248
2020.86	-36348.9	-14750.3	12.4438	-0.14	-0.0102452	-1.94123
2020.88	-36349.1	-14750.3	12.4402	-0.14	-0.00989657	-1.94118
2020.9	-36349.3	-14750.2	12.4401	-0.14	-0.0100951	-1.94114
2020.91	-36349.5	-14750.1	12.4369	-0.14	-0.00688192	-1.94313
2020.93	-36349.7	-14750	12.4335	-0.14	-0.00355302	-1.94932
2020.95	-36349.9	-14750	12.43	-0.14	2.51284e-14	-1.96187
2020.97	-36350.1	-14749.9	12.43	-0.14	-6.71266e-15	-1.97712
2020.98	-36350.3	-14749.8	12.43	-0.14	1.7223e-15	-1.99564
2021	-36350.6	-14749.8	12.4265	-0.14	-1.36144e-06	-2.02026
2021.02	-36350.7	-14749.7	12.4231	-0.14	-1.5936e-06	-2.05572
2021.03	-36350.9	-14749.6	12.4199	-0.140001	7.72995e-06	-2.10237
2021.05	-36351.1	-14749.5	12.4198	-0.139992	-6.14584e-05	-2.16136
2021.07	-36351.3	-14749.5	12.4162	-0.140034	0.000239252	-2.21123
2021.08	-36351.5	-14749.4	12.4129	-0.144531	0.00374766	-2.25145
2021.1	-36351.7	-14749.3	12.4098	-0.15948	0.00747314	-2.27765
2021.12	-36351.9	-14749.3	12.4098	-0.187775	0.00973117	-2.28254
2021.14	-36352.1	-14749.2	12.4055	-0.259043	0.00636776	-2.26004
2021.15	-36352.3	-14749.1	12.3985	-0.368379	0.00672068	-2.2042
2021.17	-36352.5	-14749.1	12.3912	-0.491179	0.00682121	-2.13559
2021.19	-36352.7	-14749	12.3809	-0.608723	0.00594949	-2.06041
2021.2	-36352.9	-14748.9	12.3696	-0.732176	0.00296122	-1.97709
2021.22	-36353.1	-14748.9	12.3562	-0.868168	0.00341939	-1.87536
2021.24	-36353.3	-14748.8	12.3419	-1.04368	0.0033604	-1.74536
2021.25	-36353.5	-14748.7	12.3231	-1.21916	0.00310567	-1.6005
2021.27	-36353.7	-14748.7	12.3024	-1.36364	0.00436429	-1.47597
2021.29	-36353.9	-14748.6	12.2768	-1.4861	0.00724527	-1.35585
2021.31	-36354.1	-14748.5	12.249	-1.60459	0.00526	-1.2353
2021.32	-36354.3	-14748.4	12.2214	-1.71339	0.0030003	-1.11912
2021.34	-36354.5	-14748.4	12.1904	-1.81451	0.00341668	-1.00365
2021.36	-36354.7	-14748.3	12.1577	-1.8997	0.00330216	-0.899339
2021.37	-36354.9	-14748.2	12.1245	-1.95841	0.00336964	-0.811268
2021.39	-36355.1	-14748.2	12.09	-2.00405	0.00322416	-0.725053
2021.41	-36355.3	-14748.1	12.0554	-2.0426	0.00378064	-0.647736
2021.42	-36355.4	-14748	12.0226	-2.06849	0.0011598	-0.587422
2021.44	-36355.7	-14748	11.9878	-2.08469	0.0016545	-0.538538
2021.46	-36355.9	-14747.9	11.9538	-2.09605	0.00362422	-0.501995
2021.48	-36356	-14747.8	11.9189	-2.10608	0.00361671	-0.474925
2021.49	-36356.2	-14747.7	11.8804	-2.11431	0.00120532	-0.452399
2021.51	-36356.4	-14747.7	11.8425	-2.12126	-0.000282228	-0.434523
2021.53	-36356.6	-14747.6	11.8084	-2.1256	7.48764e-05	-0.420364
2021.54	-36356.8	-14747.6	11.774	-2.12917	-1.66388e-05	-0.409655
2021.56	-36357	-14747.5	11.7374	-2.1302	4.52767e-06	-0.403904
2021.58	-36357.2	-14747.4	11.7011	-2.12995	-1.19939e-06	-0.401996
2021.59	-36357.4	-14747.3	11.6622	-2.13001	2.53932e-07	-0.402682
2021.61	-36357.6	-14747.3	11.6275	-2.13	-6.86946e-08	-0.404529
2021.63	-36357.7	-14747.2	11.5951	-2.13	1.81642e-08	-0.408486
2021.65	-36357.9	-14747.2	11.5569	-2.13	-3.57244e-09	-0.413059
2021.66	-36358.1	-14747.1	11.5197	-2.13	9.62e-10	-0.418503
2021.68	-36358.3	-14747	11.4831	-2.13	-2.53807e-10	-0.422897
2021.7	-36358.5	-14747	11.4473	-2.13	4.38718e-11	-0.428552
2021.71	-36358.7	-14746.9	11.414	-2.13	-1.17733e-11	-0.43305
2021.73	-36358.8	-14746.8	11.3778	-2.13	3.09759e-12	-0.437476
2021.75	-36359	-14746.8	11.3389	-2.13	-3.95864e-13	-0.43999
2021.76	-36359.2	-14746.7	11.302	-2.13001	1.05987e-13	-0.441161
2021.78	-36359.4	-14746.7	11.2688	-2.12998	-2.77868e-14	-0.441131
2021.8	-36359.6	-14746.6	11.23	-2.13	-1.58509e-24	-0.443355
2021.82	-36359.7	-14746.5	11.1933	-2.12667	4.24665e-25	-0.447712
2021.83	-36359.9	-14746.5	11.1567	-2.12333	0	-0.454248
2021.85	-36360.1	-14746.4	11.1233	-2.12	2.96318e-26	-0.458606
2021.87	-36360.3	-14746.3	11.0879	-2.12002	-3.22596e-17	-0.460835
2021.88	-36360.4	-14746.3	11.0511	-2.12	8.36565e-18	-0.460783
2021.9	-36360.7	-14746.2	11.0121	-2.11992	-4.12565e-18	-0.460692
2021.92	-36360.8	-14746.1	10.976	-2.12034	1.00497e-18	-0.458121
2021.93	-36361	-14746.1	10.9427	-2.12802	1.04731e-19	-0.450843
2021.95	-36361.2	-14746	10.9069	-2.14294	-2.15421e-18	-0.437537
2021.97	-36361.3	-14746	10.8703	-2.15938	8.54028e-18	-0.421859
2021.99	-36361.5	-14745.9	10.8332	-2.17723	-3.18132e-17	-0.402579
2022	-36361.7	-14745.8	10.7944	-2.20264	1.6179e-16	-0.376216
2022.02	-36361.9	-14745.8	10.7584	-2.23731	-6.11876e-16	-0.339038
2022.04	-36362	-14745.7	10.7203	-2.29394	2.26182e-15	-0.289501
2022.05	-36362.2	-14745.6	10.6779	-2.35518	-1.06832e-14	-0.230875
2022.07	-36362.4	-14745.6	10.6385	-2.41075	4.03289e-14	-0.180788
2022.09	-36362.5	-14745.5	10.5975	-2.45242	-1.48205e-13	-0.135268
2022.1	-36362.7	-14745.5	10.5558	-2.49409	6.66939e-13	-0.0929824
2022.12	-36362.9	-14745.4	10.5153	-2.53555	-2.51386e-12	-0.0498738
2022.14	-36363	-14745.4	10.4703	-2.58445	9.17027e-12	-0.00162884
2022.16	-36363.2	-14745.3	10.4254	-2.63179	-3.98665e-11	0.0508858
2022.17	-36363.4	-14745.2	10.3814	-2.67418	1.50073e-10	0.104194
2022.19	-36363.5	-14745.2	10.3329	-2.71874	-5.42397e-10	0.167016
2022.21	-36363.7	-14745.1	10.2843	-2.76495	2.29738e-09	0.235068
2022.22	-36363.9	-14745.1	10.2384	-2.80204	-8.6387e-09	0.299199
2022.24	-36364	-14745	10.19	-2.82906	3.08573e-08	0.371998
2022.26	-36364.2	-14744.9	10.1416	-2.84944	-1.28057e-07	0.46418
2022.27	-36364.3	-14744.9	10.0956	-2.86479	4.81063e-07	0.579389
2022.29	-36364.5	-14744.8	10.0474	-2.8714	-1.69248e-06	0.71527
2022.31	-36364.7	-14744.8	9.99698	-2.86554	6.90884e-06	0.844918
2022.33	-36364.8	-14744.7	9.9489	-2.84838	-2.59321e-05	0.971858
2022.34	-36365	-14744.7	9.90296	-2.83032	9.68197e-05	1.11954
2022.36	-36365.2	-14744.6	9.854	-2.81001	-0.000333724	1.3092
2022.38	-36365.3	-14744.6	9.80664	-2.77776	0.00224686	1.50605
2022.39	-36365.5	-14744.5	9.75765	-2.73353	0.00352617	1.70322
2022.41	-36365.6	-14744.4	9.7123	-2.69092	0.00334453	1.87679
2022.43	-36365.8	-14744.4	9.66979	-2.65588	0.00309231	2.01751
2022.44	-36366	-14744.3	9.62408	-2.62637	0.00556148	2.1332
2022.46	-36366.1	-14744.3	9.57999	-2.60121	0.00983255	2.21634
2022.48	-36366.2	-14744.2	9.53715	-2.58627	0.0074202	2.27725
2022.5	-36366.4	-14744.2	9.49138	-2.57233	0.00659493	2.32617
2022.51	-36366.6	-14744.1	9.44749	-2.56165	0.00642155	2.36019
2022.53	-36366.7	-14744.1	9.40456	-2.55166	0.00958142	2.38423
2022.55	-36366.9	-14744	9.35869	-2.54398	0.00992368	2.40229
2022.56	-36367	-14744	9.31498	-2.54017	0.012872	2.41678
2022.58	-36367.1	-14743.9	9.27199	-2.54	0.0162407	2.4289
2022.6	-36367.3	-14743.9	9.22591	-2.53991	0.0198794	2.44054
2022.61	-36367.5	-14743.8	9.18561	-2.54314	0.020026	2.45042
2022.63	-36367.6	-14743.8	9.14576	-2.54634	0.0200158	2.46021
2022.65	-36367.8	-14743.7	9.10333	-2.55333	0.02	2.4695
2022.67	-36367.9	-14743.6	9.06	-2.55667	0.0233333	2.47712
2022.68	-36368	-14743.6	9.01667	-2.56333	0.0266667	2.48257
2022.7	-36368.2	-14743.5	8.97068	-2.56697	0.0300743	2.4895
2022.72	-36368.3	-14743.5	8.92751	-2.57364	0.030071	2.49608
2022.73	-36368.5	-14743.5	8.884	-2.57687	0.0335973	2.50364
2022.75	-36368.6	-14743.4	8.83806	-2.58019	0.0368213	2.508
2022.77	-36368.7	-14743.3	8.79501	-2.57997	0.0366462	2.50987
2022.78	-36368.9	-14743.3	8.75132	-2.57995	0.0365942	2.50985
2022.8	-36369	-14743.2	8.70544	-2.58038	0.0371638	2.5112
2022.82	-36369.2	-14743.2	8.66251	-2.58395	0.0401369	2.51361
2022.84	-36369.3	-14743.2	8.61862	-2.58737	0.040446	2.51685
2022.85	-36369.5	-14743.1	8.57284	-2.59028	0.0436892	2.51889
2022.87	-36369.6	-14743.1	8.53001	-2.58993	0.0432687	2.51967
2022.89	-36369.7	-14743	8.48591	-2.59002	0.0432371	2.51959
2022.9	-36369.9	-14743	8.44026	-2.58999	0.0439815	2.51961
2022.92	-36370	-14742.9	8.3975	-2.59	0.0478954	2.51961
2022.94	-36370.1	-14742.9	8.35319	-2.59	0.0502339	2.51961
2022.95	-36370.3	-14742.8	8.30769	-2.59	0.0499313	2.51961
2022.97	-36370.4	-14742.8	8.26499	-2.59	0.0500143	2.51961
2022.99	-36370.5	-14742.7	8.22046	-2.59	0.0500112	2.51961
2023.01	-36370.7	-14742.7	8.17514	-2.59	0.0499325	2.51961
2023.02	-36370.8	-14742.6	8.13247	-2.59	0.050259	2.51961
2023.04	-36370.9	-14742.6	8.08773	-2.59	0.0487837	2.51961
2023.06	-36371.1	-14742.5	8.04259	-2.59	0.0450726	2.51961
2023.07	-36371.2	-14742.5	7.99994	-2.59002	0.0415287	2.51959
2023.09	-36371.3	-14742.4	7.95501	-2.58993	0.0397508	2.51968
2023.11	-36371.4	-14742.4	7.91003	-2.59027	0.0400698	2.51917
2023.12	-36371.5	-14742.4	7.86751	-2.58848	0.0399814	2.51757
2023.14	-36371.7	-14742.3	7.82191	-2.58482	0.0400044	2.51426
2023.16	-36371.8	-14742.3	7.77964	-2.5803	0.0399988	2.50749
2023.18	-36371.9	-14742.2	7.73807	-2.56818	0.0400003	2.49529
2023.19	-36372.1	-14742.2	7.69505	-2.54581	0.0399999	2.47504
2023.21	-36372.2	-14742.1	7.6516	-2.5198	0.04	2.44899
2023.23	-36372.3	-14742.1	7.61121	-2.48958	0.04	2.4184
2023.24	-36372.4	-14742	7.56683	-2.44749	0.04	2.36927
2023.26	-36372.6	-14742	7.52444	-2.37304	0.04	2.29291
2023.28	-36372.6	-14742	7.48733	-2.25826	0.04	2.18546
2023.29	-36372.8	-14741.9	7.45148	-2.10772	0.04	2.05199
2023.31	-36372.9	-14741.9	7.41778	-1.97803	0.04	1.91724
2023.33	-36373	-14741.8	7.38449	-1.84569	0.04	1.77514
2023.35	-36373.1	-14741.8	7.35203	-1.65472	0.04	1.59089
2023.36	-36373.3	-14741.7	7.32417	-1.43424	0.04	1.37847
2023.38	-36373.4	-14741.7	7.30329	-1.1935	0.04	1.15484
2023.4	-36373.5	-14741.7	7.28525	-0.950961	0.04	0.915662
2023.41	-36373.6	-14741.6	7.27131	-0.729693	0.04	0.710938
2023.43	-36373.7	-14741.6	7.26121	-0.557594	0.04	0.541068
2023.45	-36373.9	-14741.5	7.25056	-0.420385	0.04	0.401281
2023.46	-36374	-14741.5	7.2436	-0.318208	0.04	0.302272
2023.48	-36374.1	-14741.5	7.24019	-0.247095	0.04	0.227243
2023.5	-36374.2	-14741.4	7.23667	-0.186667	0.04	0.167756
2023.52	-36374.3	-14741.4	7.23333	-0.143333	0.04	0.125272
2023.53	-36374.4	-14741.3	7.23	-0.113333	0.04	0.0936819
2023.55	-36374.5	-14741.3	7.23002	-0.0887939	0.04	0.0695997
2023.57	-36374.6	-14741.2	7.22999	-0.0725003	0.0399998	0.0525141
2023.58	-36374.8	-14741.2	7.23	-0.0592785	0.0400007	0.0396248
2023.6	-36374.9	-14741.2	7.22998	-0.049069	0.0399944	0.0294538
2023.62	-36375	-14741.1	7.23007	-0.0425306	0.0400212	0.022157
2023.63	-36375.1	-14741.1	7.22974	-0.036108	0.0399211	0.0168266
2023.65	-36375.3	-14741	7.22603	-0.0327008	0.0404748	0.0125047
2023.67	-36375.3	-14741	7.22267	-0.0297514	0.0435692	0.0106697
2023.69	-36375.5	-14741	7.21979	-0.0301548	0.0433858	0.00963034
2023.7	-36375.6	-14740.9	7.22007	-0.0294398	0.0426965	0.00832666
2023.72	-36375.7	-14740.9	7.21998	-0.0258653	0.0396783	0.00579922
2023.74	-36375.8	-14740.8	7.22	-0.0223919	0.040081	0.00260434
2023.75	-36375.9	-14740.8	7.22	-0.019694	0.0399778	0.000637843
2023.77	-36376	-14740.7	7.22	-0.0200816	0.0399948	-6.79541e-05
2023.79	-36376.2	-14740.7	7.22	-0.0199795	0.0400423	1.70701e-05
2023.8	-36376.3	-14740.7	7.22	-0.0200061	0.0398024	-5.08964e-06
2023.82	-36376.4	-14740.6	7.22	-0.0199984	0.0408932	1.35699e-06
2023.84	-36376.5	-14740.6	7.22	-0.0200004	0.0445967	-3.36989e-07
2023.86	-36376.6	-14740.5	7.22	-0.0199999	0.04827	9.77297e-08
2023.87	-36376.7	-14740.5	7.22	-0.02	0.0502802	-2.60372e-08
2023.89	-36376.9	-14740.5	7.22	-0.02	0.0499314	6.37841e-09
2023.91	-36377	-14740.4	7.22	-0.02	0.0500195	-1.81297e-09
2023.92	-36377.1	-14740.4	7.22	-0.02	0.0499948	4.82605e-10
2023.94	-36377.2	-14740.3	7.22	-0.02	0.0500013	-1.16291e-10
2023.96	-36377.3	-14740.3	7.22	-0.02	0.0499996	3.25564e-11
2023.97	-36377.4	-14740.3	7.22	-0.02	0.0500001	-8.65808e-12
2023.99	-36377.5	-14740.2	7.22	-0.02	0.05	2.04412e-12
2024.01	-36377.7	-14740.2	7.22	-0.02	0.05	-5.65577e-13
2024.03	-36377.8	-14740.1	7.21999	-0.02	0.05	1.50244e-13
2024.04	-36377.9	-14740.1	7.22002	-0.02	0.05	-3.45597e-14
2024.06	-36378	-14740	7.21992	-0.02	0.0500001	9.47392e-15
2024.08	-36378.1	-14740	7.22032	-0.02	0.0499995	-2.51348e-15
2024.09	-36378.2	-14740	7.21785	-0.02	0.0500017	5.58535e-16
2024.11	-36378.4	-14739.9	7.21433	-0.02	0.0499933	-1.51986e-16
2024.13	-36378.5	-14739.9	7.21072	-0.02	0.050025	4.02614e-17
2024.14	-36378.6	-14739.8	7.20987	-0.02	0.0499194	-8.52411e-18
2024.16	-36378.7	-14739.8	7.21004	-0.02	0.0503176	2.3061e-18
2024.18	-36378.8	-14739.8	7.20999	-0.02	0.0473197	-6.10254e-19
2024.2	-36378.9	-14739.7	7.21	-0.02	0.0465653	1.2147e-19
2024.21	-36379	-14739.7	7.21	-0.02	0.0466217	-3.83488e-20
2024.23	-36379.1	-14739.6	7.21	-0.02	0.0469487	3.11939e-20
2024.25	-36379.3	-14739.6	7.21	-0.02	0.0436545	-6.23754e-20
2024.26	-36379.4	-14739.5	7.21	-0.02	0.0432515	2.36695e-19
2024.28	-36379.5	-14739.5	7.21	-0.02	0.0433453	-8.84383e-19
2024.3	-36379.6	-14739.5	7.21	-0.02	0.0433513	1.78192e-18
2024.31	-36379.7	-14739.4	7.21	-0.02	0.0432541	-6.86869e-18
2024.33	-36379.8	-14739.4	7.21	-0.02	0.0464115	2.56927e-17
2024.35	-36380	-14739.3	7.21	-0.02	0.05	2.35501e-26
2024.37	-36380.1	-14739.3	7.21	-0.02	0.05	-9.02522e-26
2024.38	-36380.2	-14739.2	7.21	-0.02	0.05	3.37459e-25
2024.4	-36380.3	-14739.2	7.21	-0.02	0.0499898	-5.91643e-15
2024.42	-36380.4	-14739.2	7.21	-0.02	0.0500328	2.25672e-14
2024.43	-36380.5	-14739.1	7.21	-0.02	0.0498781	-8.42889e-14
2024.45	-36380.7	-14739.1	7.21	-0.02	0.0462371	6.5955e-13
2024.47	-36380.8	-14739	7.21	-0.02	0.0428889	-2.50682e-12
2024.48	-36380.9	-14739	7.21	-0.02	0.0398597	9.34136e-12
2024.5	-36381	-14738.9	7.21	-0.02	0.0399703	-5.40415e-11
2024.52	-36381.1	-14738.9	7.21	-0.02	0.0403349	2.04833e-10
2024.54	-36381.2	-14738.9	7.21	-0.02	0.0440819	-7.60658e-10
2024.55	-36381.4	-14738.8	7.21	-0.02	0.047041	3.86759e-09
2024.57	-36381.5	-14738.8	7.21001	-0.02	0.0461077	-1.46267e-08
2024.59	-36381.6	-14738.7	7.20997	-0.02	0.0423304	5.40682e-08
2024.6	-36381.7	-14738.7	7.21017	-0.02	0.0397131	-2.55378e-07
2024.62	-36381.8	-14738.7	7.20929	-0.02	0.0400766	9.64049e-07
2024.64	-36381.9	-14738.6	7.20561	-0.02	0.0399808	-3.54279e-06
2024.65	-36382.1	-14738.6	7.20196	-0.02	0.0400058	1.5943e-05
2024.67	-36382.1	-14738.5	7.19972	-0.02	0.0399982	-6.0093e-05
2024.69	-36382.3	-14738.5	7.20007	-0.02	0.0400014	0.000219212
2024.71	-36382.4	-14738.4	7.19998	-0.02	0.0399955	-0.00133325
2024.72	-36382.5	-14738.4	7.20001	-0.02	0.0400165	-0.0102931
2024.74	-36382.6	-14738.4	7.2	-0.02	0.0399405	-0.0374998
2024.76	-36382.7	-14738.3	7.2	-0.02	0.0402522	-0.0916824
2024.77	-36382.8	-14738.3	7.2	-0.02	0.0387045	-0.168264
2024.79	-36383	-14738.2	7.2	-0.02	0.0350001	-0.263311
2024.81	-36383.1	-14738.2	7.2	-0.02	0.031295	-0.35666
2024.82	-36383.2	-14738.2	7.2	-0.02	0.0297496	-0.437378
2024.84	-36383.3	-14738.1	7.2	-0.02	0.0300533	-0.518663
2024.86	-36383.4	-14738.1	7.2	-0.02	0.0300091	-0.597478
2024.88	-36383.5	-14738	7.2	-0.02	0.0299083	-0.66884
2024.89	-36383.7	-14738	7.2	-0.02	0.0303303	-0.736999
2024.91	-36383.8	-14737.9	7.2	-0.02	0.027763	-0.802005
2024.93	-36383.9	-14737.9	7.2	-0.02	0.0264318	-0.867645
2024.94	-36384	-14737.9	7.2	-0.02	0.0266611	-0.944426
2024.96	-36384.1	-14737.8	7.2	-0.02	0.0268974	-1.01634
2024.98	-36384.2	-14737.8	7.2	-0.02	0.0245761	-1.07644
2024.99	-36384.3	-14737.7	7.2	-0.02	0.0205627	-1.12888
2025.01	-36384.5	-14737.7	7.2	-0.02	0.0198405	-1.178
2025.03	-36384.6	-14737.6	7.2	-0.02	0.020122	-1.2281
2025.05	-36384.7	-14737.6	7.2	-0.02	0.0197333	-1.28363
2025.06	-36384.8	-14737.6	7.2	-0.02	0.0228783	-1.33135
2025.08	-36384.9	-14737.5	7.2	-0.02	0.0233811	-1.37213
2025.1	-36385	-14737.5	7.2	-0.02	0.0235076	-1.41144
2025.11	-36385.1	-14737.4	7.20001	-0.02	0.0202922	-1.45246
2025.13	-36385.2	-14737.4	7.19996	-0.02	0.0199609	-1.49761
2025.15	-36385.4	-14737.3	7.20009	-0.02	0.0199312	-1.54629
2025.16	-36385.5	-14737.3	7.19688	-0.02	0.0230802	-1.58821
2025.18	-36385.6	-14737.3	7.19355	-0.02	0.0265721	-1.62422
2025.2	-36385.7	-14737.2	7.19	-0.02	0.0266667	-1.66122
2025.22	-36385.8	-14737.2	7.19	-0.02	0.0266667	-1.6939
2025.23	-36385.9	-14737.1	7.19	-0.02	0.0266667	-1.7244
2025.25	-36386.1	-14737.1	7.19	-0.02	0.030122	-1.75443
2025.27	-36386.2	-14737	7.19	-0.02	0.0299674	-1.78274
2025.28	-36386.3	-14737	7.19	-0.02	0.0300085	-1.81218
2025.3	-36386.4	-14737	7.19	-0.02	0.0299958	-1.83951
2025.32	-36386.5	-14736.9	7.19	-0.02	0.0300011	-1.86055
2025.33	-36386.6	-14736.9	7.19	-0.02	0.0299997	-1.87791
2025.35	-36386.8	-14736.8	7.19	-0.02	0.0300001	-1.89654
2025.37	-36386.9	-14736.8	7.19	-0.02	0.03	-1.91504
2025.39	-36387	-14736.8	7.19	-0.02	0.03	-1.93349
2025.4	-36387.1	-14736.7	7.19	-0.02	0.03	-1.95026
2025.42	-36387.2	-14736.7	7.19	-0.02	0.03	-1.96369
2025.44	-36387.3	-14736.6	7.19	-0.02	0.03	-1.9756
2025.45	-36387.4	-14736.6	7.19	-0.02	0.03	-1.98649
2025.47	-36387.5	-14736.5	7.19	-0.02	0.03	-1.99472
2025.49	-36387.7	-14736.5	7.19	-0.02	0.03	-2.00192
2025.5	-36387.8	-14736.5	7.19	-0.02	0.03	-2.00995
2025.52	-36387.9	-14736.4	7.19	-0.02	0.03	-2.02466
2025.54	-36388	-14736.4	7.19	-0.02	0.03	-2.05195
2025.56	-36388.1	-14736.3	7.19	-0.02	0.03	-2.08958
2025.57	-36388.2	-14736.3	7.19	-0.02	0.03	-2.12589
2025.59	-36388.4	-14736.2	7.19	-0.0200001	0.03	-2.16236
2025.61	-36388.5	-14736.2	7.19	-0.0199997	0.03	-2.20671
2025.62	-36388.6	-14736.2	7.19	-0.0200013	0.03	-2.26687
2025.64	-36388.7	-14736.1	7.19	-0.0199954	0.03	-2.34867
2025.66	-36388.8	-14736.1	7.18999	-0.0200192	0.03	-2.43455
2025.67	-36388.9	-14736	7.19002	-0.0199277	0.03	-2.50581
2025.69	-36389	-14736	7.18993	-0.0202543	0.03	-2.56769
2025.71	-36389.2	-14735.9	7.19027	-0.0189619	0.03	-2.61954
2025.73	-36389.3	-14735.9	7.18829	-0.0272887	0.03	-2.66377
2025.74	-36389.4	-14735.9	7.18452	-0.0565939	0.03	-2.69792
2025.76	-36389.5	-14735.8	7.18119	-0.115067	0.03	-2.70736
2025.78	-36389.6	-14735.8	7.17778	-0.203524	0.03	-2.68913
2025.79	-36389.7	-14735.7	7.17465	-0.309769	0.03	-2.65217
2025.81	-36389.8	-14735.7	7.1687	-0.403256	0.03	-2.61554
2025.83	-36389.9	-14735.7	7.16226	-0.48025	0.03	-2.58051
2025.84	-36390.1	-14735.6	7.15264	-0.563125	0.03	-2.53529
2025.86	-36390.2	-14735.6	7.14219	-0.645556	0.03	-2.47976
2025.88	-36390.3	-14735.5	7.13272	-0.717176	0.03	-2.4229
2025.9	-36390.4	-14735.5	7.11919	-0.785428	0.03	-2.36671
2025.91	-36390.5	-14735.4	7.10581	-0.845583	0.03	-2.31605
2025.93	-36390.6	-14735.4	7.08982	-0.916117	0.03	-2.26166
2025.95	-36390.8	-14735.3	7.07199	-0.996951	0.03	-2.19338
2025.96	-36390.9	-14735.3	7.05547	-1.0755	0.03	-2.12808
2025.98	-36391	-14735.3	7.03561	-1.1309	0.03	-2.06967
2026	-36391.1	-14735.2	7.01775	-1.18054	0.03	-2.01618
2026.01	-36391.2	-14735.2	6.99783	-1.22703	0.03	-1.96284
2026.03	-36391.3	-14735.2	6.97798	-1.28322	0.0299999	-1.90765
2026.05	-36391.4	-14735.1	6.95333	-1.34	0.03	-1.84641
2026.07	-36391.5	-14735.1	6.93	-1.39	0.03	-1.7963
2026.08	-36391.6	-14735	6.90667	-1.42667	0.03	-1.75054
2026.1	-36391.8	-14735	6.88194	-1.46563	0.0300279	-1.70649
2026.12	-36391.9	-14734.9	6.85854	-1.50595	0.029893	-1.65949
2026.13	-36392	-14734.9	6.83171	-1.55655	0.0264445	-1.609
2026.15	-36392.1	-14734.9	6.80314	-1.60873	0.0228966	-1.55224
2026.17	-36392.2	-14734.8	6.7734	-1.64767	0.0197777	-1.49644
2026.18	-36392.3	-14734.8	6.74674	-1.68417	0.0202881	-1.43024
2026.2	-36392.4	-14734.7	6.71855	-1.71987	0.0240485	-1.35108
2026.22	-36392.5	-14734.7	6.69169	-1.75581	0.0269613	-1.27539
2026.24	-36392.6	-14734.7	6.66105	-1.78493	0.0262247	-1.19679
2026.25	-36392.7	-14734.6	6.62938	-1.81365	0.0223486	-1.099
2026.27	-36392.8	-14734.6	6.59989	-1.84357	0.019771	-0.961906
2026.29	-36392.9	-14734.5	6.56863	-1.87446	0.0200581	-0.772594
2026.3	-36393	-14734.5	6.53321	-1.90376	0.019982	-0.542834
2026.32	-36393.1	-14734.5	6.50041	-1.92154	0.0200048	-0.330772
2026.34	-36393.2	-14734.4	6.4663	-1.93835	0.0199988	-0.118157
2026.35	-36393.4	-14734.4	6.4313	-1.95686	0.0200004	0.0950022
2026.37	-36393.4	-14734.4	6.39845	-1.97717	0.0199999	0.288202
2026.39	-36393.5	-14734.3	6.3642	-1.99669	0.02	0.464867
2026.41	-36393.7	-14734.3	6.32934	-2.01244	0.02	0.61345
2026.42	-36393.7	-14734.2	6.29652	-2.0256	0.0200001	0.728004
2026.44	-36393.8	-14734.2	6.2621	-2.03791	0.0199997	0.828591
2026.46	-36394	-14734.2	6.22738	-2.04831	0.0200015	0.908909
2026.47	-36394	-14734.1	6.19457	-2.05663	0.0199945	0.962127
2026.49	-36394.1	-14734.1	6.16002	-2.06352	0.0200198	0.990611
2026.51	-36394.3	-14734	6.12535	-2.06921	0.019918	0.996277
2026.52	-36394.3	-14734	6.0929	-2.08325	0.0203082	0.992962
2026.54	-36394.4	-14734	6.05633	-2.116	0.0183225	1.00175
2026.56	-36394.5	-14733.9	6.01773	-2.15959	0.0147182	1.02318
2026.58	-36394.6	-14733.9	5.98415	-2.19689	0.0110469	1.0631
2026.59	-36394.7	-14733.9	5.94712	-2.23027	0.00999666	1.14537
2026.61	-36394.8	-14733.8	5.90995	-2.27048	0.00835827	1.30074
2026.63	-36394.9	-14733.8	5.86899	-2.33851	0.00258346	1.51324
2026.64	-36395	-14733.8	5.82577	-2.43174	-0.00480899	1.76268
2026.66	-36395.1	-14733.7	5.78275	-2.52353	-0.00947985	1.97495
2026.68	-36395.2	-14733.7	5.73969	-2.59276	-0.0101208	2.13231
2026.69	-36395.3	-14733.7	5.69404	-2.65063	-0.00995671	2.25649
2026.71	-36395.4	-14733.6	5.65025	-2.70139	-0.0100813	2.35013
2026.73	-36395.4	-14733.6	5.60469	-2.75762	-0.00971821	2.42936
2026.75	-36395.6	-14733.6	5.55551	-2.82998	-0.0126342	2.50679
2026.76	-36395.6	-14733.5	5.50542	-2.90186	-0.0160551	2.57265
2026.78	-36395.7	-14733.5	5.45574	-2.96286	-0.0196153	2.62567
2026.8	-36395.8	-14733.5	5.40286	-3.02315	-0.0200746	2.66881
2026.81	-36395.9	-14733.4	5.35238	-3.07735	-0.0199364	2.70081
2026.83	-36396	-14733.4	5.30293	-3.12522	-0.0201794	2.71964
2026.85	-36396.1	-14733.4	5.24664	-3.15844	-0.0169002	2.72762
2026.86	-36396.1	-14733.3	5.19306	-3.17931	-0.0135172	2.72455
2026.88	-36396.2	-14733.3	5.13993	-3.18615	-0.0102077	2.72717
2026.9	-36396.3	-14733.3	5.08333	-3.2	-0.00666667	2.74183
2026.92	-36396.4	-14733.2	5.03	-3.21333	-0.00333333	2.77015
2026.93	-36396.5	-14733.2	4.97667	-3.23	2.02059e-14	2.80174
2026.95	-36396.6	-14733.2	4.92007	-3.23691	3.88883e-06	2.83401
2026.97	-36396.6	-14733.2	4.86693	-3.24012	-9.98063e-05	2.86096
2026.98	-36396.7	-14733.1	4.81339	-3.23985	-0.0035602	2.88605
2027	-36396.8	-14733.1	4.75683	-3.23631	-0.00707881	2.9112
