# Supplementary material for: Extraction of driving behavior primitives considering driver expectation and vehicle dynamics
Source: PLoS One. 2025 Dec 31;20(12):e0340123. doi: 10.1371/journal.pone.0340123 (PMC12755792; doi:10.1371/journal.pone.0340123)
Supplement: S1 File — (ZIP) [file pone.0340123.s001.zip › DataSetForPimitiveExaction-1/straight driving/c211_s_2.xlsx]

## Sheet: Sheet1
2086.13	-35998.2	-14601.9	9.54225	0.850228	0.162724	-0.359888
2086.14	-35998.3	-14601.8	9.55548	0.84891	0.148251	-0.366282
2086.16	-35998.5	-14601.8	9.56886	0.845201	0.141382	-0.370863
2086.18	-35998.7	-14601.7	9.58468	0.84151	0.139007	-0.374047
2086.2	-35998.8	-14601.7	9.5995	0.839729	0.132539	-0.37743
2086.21	-35999	-14601.6	9.61492	0.840066	0.121549	-0.380262
2086.23	-35999.1	-14601.5	9.63088	0.839977	0.111315	-0.38237
2086.25	-35999.2	-14601.5	9.64349	0.840024	0.101494	-0.385066
2086.26	-35999.4	-14601.4	9.65762	0.83993	0.0908634	-0.393182
2086.28	-35999.6	-14601.4	9.67091	0.84028	0.0821022	-0.407826
2086.3	-35999.7	-14601.3	9.68642	0.83827	0.0781532	-0.426355
2086.31	-35999.9	-14601.3	9.70193	0.834597	0.072966	-0.446383
2086.33	-36000	-14601.2	9.71531	0.830893	0.0637058	-0.464733
2086.35	-36000.2	-14601.1	9.72854	0.829801	0.0532523	-0.480613
2086.37	-36000.4	-14601.1	9.74252	0.830046	0.0452591	-0.495062
2086.38	-36000.5	-14601	9.75616	0.829982	0.0385976	-0.50689
2086.4	-36000.6	-14601	9.76931	0.830026	0.0321282	-0.516133
2086.42	-36000.8	-14600.9	9.78336	0.829926	0.0245767	-0.523606
2086.43	-36001	-14600.9	9.7969	0.83029	0.0228159	-0.529162
2086.45	-36001.1	-14600.8	9.81019	0.827422	0.0257428	-0.536019
2086.47	-36001.3	-14600.7	9.82393	0.824467	0.0295927	-0.546039
2086.48	-36001.4	-14600.7	9.84057	0.812886	0.0301038	-0.555546
2086.5	-36001.6	-14600.6	9.85429	0.794327	0.0299726	-0.55876
2086.52	-36001.8	-14600.6	9.86853	0.766413	0.0300047	-0.558074
2086.54	-36001.9	-14600.5	9.87876	0.745522	0.0299989	-0.553839
2086.55	-36002	-14600.5	9.89164	0.72563	0.0299995	-0.550649
2086.57	-36002.2	-14600.4	9.90583	0.707673	0.0300015	-0.543998
2086.59	-36002.4	-14600.3	9.91932	0.69091	0.0299939	-0.537441
2086.6	-36002.5	-14600.3	9.92942	0.677347	0.0300228	-0.529857
2086.62	-36002.7	-14600.2	9.94	0.666667	0.03	-0.522876
2086.64	-36002.9	-14600.2	9.95	0.656667	0.0333333	-0.51634
2086.65	-36003	-14600.1	9.96	0.65	0.0366667	-0.509804
2086.67	-36003.2	-14600	9.97058	0.64299	0.0364323	-0.504101
2086.69	-36003.3	-14600	9.98069	0.63997	0.0295723	-0.500916
2086.7	-36003.5	-14599.9	9.99413	0.639908	0.0229256	-0.497617
2086.72	-36003.7	-14599.9	10.0075	0.636443	0.0163728	-0.493097
2086.74	-36003.8	-14599.8	10.0214	0.63288	0.0129785	-0.486233
2086.76	-36004	-14599.8	10.0312	0.629848	0.00957535	-0.482203
2086.77	-36004.2	-14599.7	10.0418	0.630057	0.00609737	-0.480261
2086.79	-36004.3	-14599.6	10.0517	0.629985	0.00262355	-0.480427
2086.81	-36004.4	-14599.6	10.0619	0.630004	-0.000103122	-0.480383
2086.82	-36004.6	-14599.5	10.0724	0.629999	-0.000477821	-0.480395
2086.84	-36004.8	-14599.5	10.0823	0.63	-0.00414528	-0.480391
2086.86	-36004.9	-14599.4	10.0925	0.63	-0.00764777	-0.480393
2086.88	-36005.1	-14599.3	10.103	0.630001	-0.0100928	-0.480391
2086.89	-36005.3	-14599.3	10.1129	0.629996	-0.0108143	-0.480396
2086.91	-36005.4	-14599.2	10.1231	0.630014	-0.01362	-0.48038
2086.93	-36005.6	-14599.2	10.1336	0.629935	-0.0134807	-0.480447
2086.94	-36005.7	-14599.1	10.1435	0.630243	-0.0122739	-0.480136
2086.96	-36005.9	-14599.1	10.1537	0.628936	-0.00961076	-0.478703
2086.98	-36006.1	-14599	10.1642	0.625534	-0.0103253	-0.475303
2086.99	-36006.2	-14598.9	10.174	0.620247	-0.00888436	-0.468421
2087.01	-36006.4	-14598.9	10.1844	0.606862	-0.00520771	-0.455432
2087.03	-36006.6	-14598.8	10.1948	0.586047	-0.00150765	-0.436025
2087.05	-36006.7	-14598.8	10.2046	0.562201	0.00026967	-0.414588
2087.06	-36006.9	-14598.7	10.215	0.539503	-6.4981e-05	-0.393206
2087.08	-36007.1	-14598.6	10.2254	0.52099	1.81918e-05	-0.37704
2087.1	-36007.2	-14598.6	10.2351	0.504082	-4.83795e-06	-0.370031
2087.11	-36007.4	-14598.5	10.2459	0.490641	1.14221e-06	-0.373785
2087.13	-36007.6	-14598.5	10.2542	0.48057	-3.16032e-07	-0.385268
2087.15	-36007.7	-14598.4	10.2606	0.472521	8.3953e-08	-0.400065
2087.16	-36007.9	-14598.3	10.2672	0.465959	-1.93113e-08	-0.414577
2087.18	-36008	-14598.3	10.2766	0.458661	5.29383e-09	-0.428181
2087.2	-36008.2	-14598.2	10.2845	0.454434	-1.40448e-09	-0.438865
2087.22	-36008.4	-14598.2	10.2913	0.450784	3.12098e-10	-0.449187
2087.23	-36008.5	-14598.1	10.2977	0.449962	-8.49268e-11	-0.457068
2087.25	-36008.7	-14598	10.3071	0.448286	2.24972e-11	-0.461011
2087.27	-36008.9	-14598	10.3152	0.440015	-4.76307e-12	-0.455921
2087.28	-36009	-14597.9	10.3217	0.421886	1.28852e-12	-0.441261
2087.3	-36009.2	-14597.9	10.3284	0.399062	-3.4071e-13	-0.420469
2087.32	-36009.3	-14597.8	10.3354	0.374167	6.70093e-14	-0.397173
2087.33	-36009.5	-14597.7	10.3425	0.353192	-1.80445e-14	-0.376812
2087.35	-36009.7	-14597.7	10.3458	0.336129	4.76072e-15	-0.360013
2087.37	-36009.8	-14597.6	10.3526	0.321435	-8.22916e-16	-0.345678
2087.39	-36010	-14597.6	10.3562	0.311128	2.20836e-16	-0.335365
2087.4	-36010.2	-14597.5	10.3627	0.301117	-5.81023e-17	-0.329319
2087.42	-36010.4	-14597.4	10.3664	0.293593	7.42534e-18	-0.328879
2087.44	-36010.5	-14597.4	10.373	0.290301	-1.98803e-18	-0.331026
2087.45	-36010.6	-14597.3	10.3764	0.280822	5.21217e-19	-0.33136
2087.47	-36010.9	-14597.2	10.3833	0.263333	5.94856e-29	-0.323529
2087.49	-36011	-14597.2	10.3867	0.24	0	-0.309368
2087.5	-36011.2	-14597.1	10.39	0.216667	0	-0.29085
2087.52	-36011.4	-14597.1	10.3935	0.195406	-5.98023e-21	-0.270131
2087.54	-36011.5	-14597	10.3969	0.175737	1.47824e-20	-0.254042
2087.56	-36011.7	-14597	10.4002	0.162499	-5.31094e-20	-0.241224
2087.57	-36011.9	-14596.9	10.4037	0.148834	4.14424e-19	-0.233434
2087.59	-36012	-14596.8	10.4071	0.142593	-1.57487e-18	-0.228357
2087.61	-36012.2	-14596.8	10.4102	0.136093	5.86849e-18	-0.226394
2087.62	-36012.4	-14596.7	10.4098	0.132699	-3.39502e-17	-0.225521
2087.64	-36012.5	-14596.7	10.4104	0.129778	1.28681e-16	-0.226892
2087.66	-36012.7	-14596.6	10.414	0.13005	-4.77865e-16	-0.229312
2087.67	-36012.8	-14596.5	10.4176	0.13002	2.42972e-15	-0.232806
2087.69	-36013	-14596.5	10.4201	0.129856	-9.18888e-15	-0.236171
2087.71	-36013.1	-14596.4	10.4205	0.130601	3.3967e-14	-0.240931
2087.72	-36013.3	-14596.3	10.4244	0.134363	-1.60435e-13	-0.246837
2087.74	-36013.5	-14596.3	10.4278	0.137793	6.0564e-13	-0.251759
2087.76	-36013.7	-14596.2	10.4303	0.14026	-2.22567e-12	-0.254341
2087.78	-36013.9	-14596.1	10.4297	0.139923	1.00158e-11	-0.254917
2087.79	-36014	-14596.1	10.4309	0.140021	-3.7752e-11	-0.255121
2087.81	-36014.2	-14596	10.4346	0.139995	1.37715e-10	-0.25667
2087.83	-36014.3	-14596	10.4383	0.140001	-5.98696e-10	-0.259514
2087.84	-36014.5	-14595.9	10.44	0.14	2.25373e-09	-0.262495
2087.86	-36014.7	-14595.9	10.4412	0.14	-8.14547e-09	-0.264222
2087.88	-36014.8	-14595.8	10.4449	0.14	3.4501e-08	-0.264788
2087.89	-36015	-14595.7	10.4485	0.14	-1.29732e-07	-0.264684
2087.91	-36015.1	-14595.7	10.45	0.14	4.63401e-07	-0.264711
2087.93	-36015.3	-14595.6	10.4515	0.14	-1.9231e-06	-0.264704
2087.95	-36015.5	-14595.6	10.4551	0.14	7.22437e-06	-0.264706
2087.96	-36015.7	-14595.5	10.4588	0.14	-2.54169e-05	-0.264706
2087.98	-36015.8	-14595.4	10.46	0.14	0.000103754	-0.264706
2088	-36016	-14595.4	10.4617	0.14	-0.000389437	-0.264706
2088.01	-36016.2	-14595.3	10.4654	0.139998	0.00215665	-0.264706
2088.03	-36016.3	-14595.2	10.4691	0.140007	0.0035907	-0.264704
2088.05	-36016.5	-14595.2	10.4703	0.139975	0.0033287	-0.264714
2088.07	-36016.7	-14595.1	10.4697	0.140082	0.00311988	-0.264325
2088.08	-36016.8	-14595.1	10.4722	0.138499	0.00541574	-0.259654
2088.1	-36017	-14595	10.4756	0.1282	0.00941988	-0.248255
2088.12	-36017.2	-14594.9	10.4794	0.10909	0.0098806	-0.226056
2088.13	-36017.3	-14594.9	10.4801	0.0824645	0.0124043	-0.201671
2088.15	-36017.5	-14594.8	10.48	0.0616065	0.015839	-0.177563
2088.17	-36017.6	-14594.8	10.48	0.0373892	0.0195775	-0.156016
2088.18	-36017.8	-14594.7	10.48	0.0194194	0.0200935	-0.136945
2088.2	-36018	-14594.6	10.48	0.00262392	0.0200291	-0.12218
2088.22	-36018.2	-14594.6	10.48	-0.00886915	0.0198495	-0.10917
2088.24	-36018.3	-14594.5	10.48	-0.0189313	0.0228917	-0.100009
2088.25	-36018.5	-14594.5	10.48	-0.0260556	0.0262362	-0.0932188
2088.27	-36018.7	-14594.4	10.48	-0.0299007	0.0298785	-0.0894516
2088.29	-36018.8	-14594.3	10.48	-0.0300263	0.0300318	-0.0882558
2088.3	-36019	-14594.3	10.48	-0.0299932	0.0299934	-0.0882301
2088.32	-36019.2	-14594.2	10.48	-0.03	0.03	-0.0882353
2088.34	-36019.3	-14594.1	10.48	-0.03	0.03	-0.0882353
2088.35	-36019.5	-14594.1	10.48	-0.03	0.03	-0.0882353
2088.37	-36019.7	-14594	10.48	-0.0299788	0.0335525	-0.0882116
2088.39	-36019.8	-14594	10.48	-0.0300816	0.036884	-0.0870326
2088.41	-36020	-14593.9	10.48	-0.0336509	0.0400874	-0.0835634
2088.42	-36020.2	-14593.8	10.4798	-0.0410779	0.0399566	-0.0763826
2088.44	-36020.4	-14593.8	10.4763	-0.0511768	0.0400116	-0.0675129
2088.46	-36020.5	-14593.7	10.4729	-0.0612746	0.039997	-0.0576627
2088.47	-36020.7	-14593.7	10.4698	-0.0715177	0.0400011	-0.0487144
2088.49	-36020.9	-14593.6	10.4701	-0.0774852	0.0399997	-0.0427731
2088.51	-36021	-14593.5	10.47	-0.0801904	0.04	-0.0400078
2088.52	-36021.2	-14593.5	10.4701	-0.0798176	0.0400002	-0.0390106
2088.54	-36021.3	-14593.4	10.4695	-0.0805407	0.0399993	-0.0377431
2088.56	-36021.5	-14593.4	10.4658	-0.0842186	0.0400026	-0.0351953
2088.58	-36021.7	-14593.3	10.4622	-0.0876542	0.0399879	-0.0316757
2088.59	-36021.8	-14593.2	10.4597	-0.0909662	0.0400459	-0.0284741
2088.61	-36022	-14593.2	10.4601	-0.0943687	0.0398315	-0.0251263
2088.63	-36022.2	-14593.1	10.4599	-0.0978702	0.0409049	-0.0216967
2088.64	-36022.3	-14593	10.4602	-0.101154	0.0445173	-0.0184756
2088.66	-36022.5	-14593	10.459	-0.104581	0.0480889	-0.0151188
2088.68	-36022.7	-14592.9	10.4553	-0.108062	0.0503182	-0.0116963
2088.69	-36022.9	-14592.9	10.4518	-0.111364	0.0499152	-0.00849434
2088.71	-36023	-14592.8	10.4497	-0.114732	0.0500208	-0.00506364
2088.73	-36023.2	-14592.7	10.4503	-0.118508	0.0499941	-0.0020055
2088.74	-36023.3	-14592.7	10.4487	-0.120271	0.0500016	-0.000789742
2088.76	-36023.5	-14592.6	10.445	-0.119916	0.0499996	-0.00194201
2088.78	-36023.7	-14592.6	10.4413	-0.1201	0.0500002	-0.00510076
2088.8	-36023.8	-14592.5	10.4397	-0.119688	0.0499996	-0.00742655
2088.81	-36024	-14592.4	10.4403	-0.121675	0.0500013	-0.0072961
2088.83	-36024.2	-14592.4	10.4382	-0.125297	0.0499946	-0.00468075
2088.85	-36024.3	-14592.3	10.4348	-0.128896	0.0500202	-0.00173219
2088.86	-36024.5	-14592.3	10.4309	-0.1302	0.0499303	-0.000842817
2088.88	-36024.7	-14592.2	10.4301	-0.129945	0.0502808	-0.0022844
2088.9	-36024.8	-14592.1	10.4281	-0.130015	0.0480438	-0.00540776
2088.91	-36025	-14592.1	10.4244	-0.129997	0.0443951	-0.00815943
2088.93	-36025.2	-14592	10.4207	-0.130001	0.040701	-0.00962193
2088.95	-36025.3	-14591.9	10.4198	-0.13	0.0398695	-0.00983659
2088.97	-36025.5	-14591.9	10.4203	-0.13	0.0400353	-0.00979506
2088.98	-36025.7	-14591.8	10.4176	-0.13	0.0399907	-0.00980635
2089	-36025.8	-14591.7	10.414	-0.13	0.0400018	-0.00980318
2089.02	-36026	-14591.7	10.4104	-0.130001	0.0399995	-0.00980515
2089.03	-36026.2	-14591.6	10.4098	-0.129996	0.0400001	-0.00979975
2089.05	-36026.3	-14591.6	10.4103	-0.130015	0.04	-0.00981939
2089.07	-36026.5	-14591.5	10.4071	-0.129959	0.04	-0.00976241
2089.09	-36026.7	-14591.4	10.4037	-0.130158	0.04	-0.0107133
2089.1	-36026.8	-14591.4	10.4002	-0.12712	0.04	-0.0127251
2089.12	-36027	-14591.3	10.3999	-0.123554	0.04	-0.0161528
2089.14	-36027.2	-14591.3	10.4001	-0.120105	0.04	-0.01843
2089.15	-36027.3	-14591.2	10.3967	-0.12	0.04	-0.0196078
2089.17	-36027.5	-14591.1	10.3933	-0.12	0.04	-0.0206972
2089.19	-36027.7	-14591.1	10.39	-0.12	0.04	-0.0228758
2089.2	-36027.8	-14591	10.3901	-0.12	0.04	-0.0263229
2089.22	-36028	-14591	10.3899	-0.12	0.04	-0.0284064
2089.24	-36028.2	-14590.9	10.3865	-0.12	0.04	-0.0294625
2089.26	-36028.3	-14590.8	10.3831	-0.12	0.04	-0.030599
2089.27	-36028.5	-14590.8	10.3798	-0.12	0.04	-0.0330324
2089.29	-36028.7	-14590.7	10.3801	-0.12	0.04	-0.0363417
2089.31	-36028.8	-14590.7	10.3797	-0.12	0.04	-0.0395944
2089.32	-36029	-14590.6	10.376	-0.12	0.0399998	-0.0432116
2089.34	-36029.2	-14590.5	10.3726	-0.12	0.0400006	-0.0475773
2089.36	-36029.3	-14590.5	10.3699	-0.12	0.0399976	-0.0521462
2089.37	-36029.5	-14590.4	10.3695	-0.12	0.0400121	-0.0579483
2089.39	-36029.7	-14590.3	10.3658	-0.12	0.0399543	-0.0635004
2089.41	-36029.8	-14590.3	10.3624	-0.12	0.0401688	-0.0703181
2089.43	-36030	-14590.2	10.3596	-0.12	0.0391181	-0.0768808
2089.44	-36030.2	-14590.2	10.3603	-0.12	0.0363782	-0.0822207
2089.46	-36030.3	-14590.1	10.3592	-0.12	0.0365449	-0.0874872
2089.48	-36030.5	-14590	10.3554	-0.12	0.0377258	-0.0920226
2089.49	-36030.6	-14590	10.352	-0.12	0.0403656	-0.0960038
2089.51	-36030.8	-14589.9	10.3497	-0.12	0.0399092	-0.099224
2089.53	-36031	-14589.8	10.3503	-0.12	0.0400263	-0.102743
2089.54	-36031.1	-14589.8	10.3489	-0.12	0.039993	-0.105607
2089.56	-36031.3	-14589.7	10.3452	-0.12	0.0400017	-0.107366
2089.58	-36031.5	-14589.7	10.3415	-0.12	0.0399995	-0.107924
2089.6	-36031.6	-14589.6	10.3397	-0.12	0.0400002	-0.107822
2089.61	-36031.8	-14589.6	10.3403	-0.12	0.0399997	-0.107848
2089.63	-36032	-14589.5	10.3385	-0.12	0.0400013	-0.107842
2089.65	-36032.1	-14589.4	10.3349	-0.12	0.0399951	-0.107842
2089.66	-36032.3	-14589.4	10.3312	-0.12	0.0400171	-0.107848
2089.68	-36032.5	-14589.3	10.3297	-0.119998	0.0399304	-0.107822
2089.7	-36032.6	-14589.2	10.3303	-0.120006	0.0402414	-0.107917
2089.71	-36032.8	-14589.2	10.328	-0.119977	0.0381245	-0.107249
2089.73	-36032.9	-14589.1	10.3245	-0.120085	0.034172	-0.105572
2089.75	-36033.1	-14589.1	10.3209	-0.119681	0.0331492	-0.101891
2089.77	-36033.3	-14589	10.3198	-0.122151	0.0333758	-0.0972293
2089.78	-36033.4	-14588.9	10.3203	-0.12567	0.0333156	-0.0926137
2089.8	-36033.6	-14588.9	10.3178	-0.129282	0.0333611	-0.0897982
2089.82	-36033.7	-14588.8	10.3142	-0.130138	0.0332526	-0.0884139
2089.83	-36033.9	-14588.7	10.3105	-0.129946	0.0336494	-0.0881725
2089.85	-36034.1	-14588.7	10.3102	-0.130076	0.0306595	-0.0883233
2089.87	-36034.2	-14588.6	10.3074	-0.129797	0.029879	-0.0874166
2089.88	-36034.4	-14588.6	10.304	-0.132646	0.0300321	-0.0854755
2089.9	-36034.6	-14588.5	10.3003	-0.136232	0.0299944	-0.0820786
2089.92	-36034.7	-14588.4	10.2999	-0.139766	0.0300015	-0.0797098
2089.93	-36034.9	-14588.4	10.3002	-0.14006	0.0299996	-0.0784946
2089.95	-36035.1	-14588.3	10.2969	-0.139992	0.03	-0.0784235
2089.97	-36035.2	-14588.3	10.2936	-0.140002	0.03	-0.0784335
2089.99	-36035.4	-14588.2	10.2901	-0.139999	0.03	-0.0784308
2090	-36035.6	-14588.1	10.2901	-0.14	0.03	-0.0784315
2090.02	-36035.7	-14588.1	10.2867	-0.14	0.03	-0.0784314
2090.04	-36035.9	-14588	10.2833	-0.14	0.03	-0.0784314
2090.05	-36036.1	-14587.9	10.2799	-0.14	0.0300021	-0.0784314
2090.07	-36036.2	-14587.9	10.2799	-0.14	0.0299922	-0.0784314
2090.09	-36036.4	-14587.8	10.2764	-0.14	0.0300292	-0.0784312
2090.11	-36036.6	-14587.8	10.2729	-0.140001	0.029766	-0.0784327
2090.12	-36036.7	-14587.7	10.2698	-0.139996	0.0262478	-0.0784264
2090.14	-36036.9	-14587.6	10.2701	-0.140016	0.0228898	-0.07845
2090.16	-36037	-14587.6	10.2697	-0.139939	0.0198454	-0.0783599
2090.17	-36037.2	-14587.5	10.266	-0.140371	0.0200574	-0.077043
2090.19	-36037.4	-14587.5	10.2626	-0.143983	0.0199853	-0.074613
2090.21	-36037.5	-14587.4	10.2599	-0.147573	0.0200049	-0.0710783
2090.22	-36037.7	-14587.3	10.2595	-0.150287	0.0199987	-0.0679088
2090.24	-36037.9	-14587.3	10.2559	-0.149788	0.0200003	-0.0644233
2090.26	-36038	-14587.2	10.2524	-0.150608	0.0199999	-0.0599128
2090.28	-36038.2	-14587.2	10.2499	-0.154411	0.02	-0.0552874
2090.29	-36038.4	-14587.1	10.2494	-0.157594	0.02	-0.051241
2090.31	-36038.5	-14587	10.2455	-0.161101	0.02	-0.048084
2090.33	-36038.7	-14587	10.2422	-0.164268	0.02	-0.0442541
2090.34	-36038.8	-14586.9	10.2388	-0.168976	0.02	-0.0399363
2090.36	-36039	-14586.9	10.2354	-0.174714	0.02	-0.0350771
2090.38	-36039.2	-14586.8	10.2319	-0.179053	0.02	-0.029343
2090.39	-36039.3	-14586.7	10.2287	-0.186159	0.02	-0.0236215
2090.41	-36039.5	-14586.7	10.2252	-0.192812	0.02	-0.0166396
2090.43	-36039.7	-14586.6	10.2218	-0.200179	0.02	-0.0104397
2090.45	-36039.8	-14586.5	10.2183	-0.204924	0.02	-0.00484706
2090.46	-36040	-14586.5	10.2149	-0.210159	0.02	0.000230917
2090.48	-36040.1	-14586.4	10.2116	-0.215442	0.02	0.00454474
2090.5	-36040.3	-14586.4	10.2083	-0.218314	0.02	0.00834121
2090.51	-36040.4	-14586.3	10.2048	-0.221917	0.02	0.0116042
2090.53	-36040.6	-14586.2	10.2014	-0.22523	0.02	0.0150936
2090.55	-36040.8	-14586.2	10.198	-0.228914	0.02	0.0177521
2090.56	-36040.9	-14586.1	10.1949	-0.230196	0.02	0.0193339
2090.58	-36041.1	-14586.1	10.1889	-0.229946	0.02	0.0196672
2090.6	-36041.3	-14586	10.1843	-0.230014	0.02	0.0195921
2090.62	-36041.4	-14585.9	10.1811	-0.229997	0.02	0.0196112
2090.63	-36041.6	-14585.9	10.1775	-0.23	0.02	0.0196073
2090.65	-36041.8	-14585.8	10.1747	-0.230001	0.02	0.0196065
2090.67	-36041.9	-14585.8	10.1682	-0.229995	0.02	0.0196129
2090.68	-36042.1	-14585.7	10.1639	-0.230018	0.02	0.0195878
2090.7	-36042.2	-14585.6	10.1609	-0.229932	0.02	0.0196831
2090.72	-36042.4	-14585.6	10.1573	-0.230206	0.02	0.0187964
2090.73	-36042.6	-14585.5	10.1539	-0.227334	0.02	0.0168281
2090.75	-36042.7	-14585.4	10.1506	-0.223969	0.02	0.0136231
2090.77	-36042.9	-14585.4	10.1471	-0.220264	0.02	0.0111139
2090.79	-36043.1	-14585.3	10.1437	-0.219932	0.02	0.00981444
2090.8	-36043.2	-14585.3	10.1402	-0.220009	0.02	0.0107907
2090.82	-36043.4	-14585.2	10.1368	-0.219998	0.02	0.0129053
2090.84	-36043.4	-14585.2	10.1337	-0.220001	0.02	0.016159
2090.85	-36043.7	-14585.1	10.1267	-0.22	0.02	0.0185185
2090.87	-36043.9	-14585	10.1233	-0.22	0.02	0.0196078
2090.89	-36044	-14585	10.12	-0.22	0.02	0.0196078
2090.9	-36044.2	-14584.9	10.1165	-0.22	0.02	0.0196094
2090.92	-36044.3	-14584.8	10.1131	-0.22	0.02	0.0196074
2090.94	-36044.5	-14584.8	10.1098	-0.22	0.02	0.019608
2090.95	-36044.7	-14584.7	10.1063	-0.22	0.02	0.0196078
2090.97	-36044.8	-14584.7	10.1026	-0.22	0.02	0.0196079
2090.99	-36045	-14584.6	10.0961	-0.22	0.02	0.0196078
2091.01	-36045.1	-14584.5	10.093	-0.22	0.02	0.0196078
2091.02	-36045.3	-14584.5	10.0894	-0.22	0.02	0.0196078
2091.04	-36045.5	-14584.4	10.0861	-0.22	0.02	0.0196078
2091.06	-36045.6	-14584.4	10.0825	-0.22	0.02	0.0196078
2091.07	-36045.8	-14584.3	10.0792	-0.22	0.02	0.0196078
2091.09	-36046	-14584.2	10.0758	-0.22	0.02	0.0196079
2091.11	-36046.1	-14584.2	10.0723	-0.22	0.02	0.0196078
2091.12	-36046.3	-14584.1	10.069	-0.22	0.02	0.0196081
2091.14	-36046.5	-14584.1	10.0658	-0.220001	0.02	0.019607
2091.16	-36046.6	-14584	10.061	-0.219996	0.02	0.0196117
2091.18	-36046.8	-14583.9	10.0552	-0.220014	0.02	0.0195932
2091.19	-36046.9	-14583.9	10.0522	-0.219948	0.02	0.0196614
2091.21	-36047.1	-14583.8	10.0486	-0.220228	0.02	0.0192989
2091.23	-36047.2	-14583.8	10.0453	-0.21891	0.02	0.0177996
2091.24	-36047.4	-14583.7	10.0419	-0.215201	0.02	0.0149212
2091.26	-36047.6	-14583.6	10.0384	-0.211509	0.02	0.0118546
2091.28	-36047.7	-14583.6	10.0351	-0.20973	0.02	0.0102419
2091.3	-36047.9	-14583.5	10.0317	-0.210065	0.02	0.00973743
2091.31	-36048	-14583.5	10.0282	-0.209982	0.02	0.00982214
2091.33	-36048.2	-14583.4	10.0249	-0.210005	0.02	0.00980055
2091.35	-36048.4	-14583.3	10.0215	-0.209999	0.02	0.00979952
2091.36	-36048.5	-14583.3	10.018	-0.21	0.02	0.00982633
2091.38	-36048.7	-14583.2	10.0147	-0.21	0.02	0.00971869
2091.4	-36048.8	-14583.1	10.0113	-0.21	0.02	0.010364
2091.41	-36049	-14583.1	10.0077	-0.21	0.02	0.0121501
2091.43	-36049.2	-14583	10.0049	-0.21	0.02	0.0151952
2091.45	-36049.3	-14583	9.99865	-0.21	0.02	0.0179674
2091.47	-36049.5	-14582.9	9.99406	-0.21	0.02	0.0194231
2091.48	-36049.6	-14582.9	9.99107	-0.21	0.02	0.0196494
2091.5	-36049.8	-14582.8	9.98748	-0.21	0.0199999	0.019599
2091.52	-36049.9	-14582.7	9.98411	-0.21	0.0200004	0.0196102
2091.53	-36050.1	-14582.7	9.98081	-0.21	0.0199984	0.0196072
2091.55	-36050.3	-14582.6	9.97729	-0.21	0.0200049	0.019608
2091.57	-36050.4	-14582.6	9.97391	-0.21	0.0199808	0.0196078
2091.58	-36050.6	-14582.5	9.97061	-0.21	0.0200718	0.0196079
2091.6	-36050.7	-14582.4	9.96708	-0.21	0.019807	0.0196078
2091.62	-36050.9	-14582.4	9.96372	-0.21	0.0230386	0.0196078
2091.64	-36051.1	-14582.3	9.96039	-0.21	0.0234012	0.0196078
2091.65	-36051.2	-14582.3	9.95707	-0.21	0.0233512	0.0196078
2091.67	-36051.4	-14582.2	9.95354	-0.21	0.0232585	0.0196078
2091.69	-36051.5	-14582.1	9.9502	-0.21	0.0264104	0.0196079
2091.7	-36051.7	-14582.1	9.94667	-0.21	0.03	0.0196078
2091.72	-36051.8	-14582	9.94333	-0.21	0.03	0.0196078
2091.74	-36052	-14582	9.94	-0.21	0.03	0.0196078
2091.75	-36052.2	-14581.9	9.9365	-0.210002	0.0299982	0.0196056
2091.77	-36052.3	-14581.8	9.933	-0.209992	0.0300005	0.0196165
2091.79	-36052.5	-14581.8	9.92635	-0.210029	0.0299999	0.0195752
2091.81	-36052.6	-14581.7	9.92298	-0.209765	0.0300001	0.0183205
2091.82	-36052.8	-14581.7	9.9196	-0.206252	0.03	0.0159842
2091.84	-36053	-14581.6	9.91626	-0.202872	0.03	0.0127282
2091.86	-36053.1	-14581.5	9.91272	-0.199762	0.03	0.0106105
2091.87	-36053.3	-14581.5	9.90942	-0.200064	0.03	0.00975098
2091.89	-36053.4	-14581.4	9.90605	-0.199984	0.03	0.00981747
2091.91	-36053.6	-14581.4	9.90253	-0.200005	0.03	0.00979943
2091.92	-36053.7	-14581.3	9.89923	-0.199999	0.03	0.00980516
2091.94	-36053.9	-14581.2	9.89584	-0.2	0.03	0.00980345
2091.96	-36054	-14581.2	9.89233	-0.2	0.03	0.00980482
2091.97	-36054.2	-14581.1	9.88904	-0.2	0.03	0.00980088
2091.99	-36054.4	-14581.1	9.88563	-0.2	0.03	0.00981502
2092.01	-36054.5	-14581	9.88213	-0.2	0.03	0.009754
2092.03	-36054.7	-14580.9	9.87885	-0.2	0.03	0.01004
2092.04	-36054.9	-14580.9	9.87542	-0.2	0.0299999	0.0115674
2092.06	-36055	-14580.8	9.87193	-0.2	0.0300004	0.0144168
2092.08	-36055.1	-14580.8	9.86865	-0.2	0.0299984	0.0173962
2092.09	-36055.3	-14580.7	9.86521	-0.2	0.0300059	0.0191243
2092.11	-36055.5	-14580.6	9.86174	-0.2	0.0299751	0.0196902
2092.13	-36055.6	-14580.6	9.85846	-0.2	0.0300935	0.0195859
2092.14	-36055.8	-14580.5	9.855	-0.2	0.029666	0.0196131
2092.16	-36055.9	-14580.5	9.85154	-0.2	0.0318805	0.0196064
2092.18	-36056.1	-14580.4	9.84826	-0.2	0.0332561	0.0196082
2092.2	-36056.3	-14580.3	9.84479	-0.2	0.035256	0.0196078
2092.21	-36056.4	-14580.3	9.84135	-0.2	0.0366464	0.0196079
2092.23	-36056.6	-14580.2	9.83807	-0.2	0.0385976	0.0196078
2092.25	-36056.7	-14580.2	9.83458	-0.2	0.040275	0.0196078
2092.26	-36056.9	-14580.1	9.83115	-0.2	0.0399008	0.0196078
2092.28	-36057	-14580	9.82787	-0.2	0.0401153	0.0196079
2092.3	-36057.2	-14580	9.82437	-0.2	0.0396743	0.0196077
2092.32	-36057.3	-14579.9	9.82096	-0.2	0.0424527	0.0196083
2092.33	-36057.5	-14579.9	9.81767	-0.200001	0.0435458	0.0196063
2092.35	-36057.7	-14579.8	9.81416	-0.199995	0.043283	0.0196129
2092.37	-36057.8	-14579.8	9.81077	-0.200018	0.0433679	0.0195878
2092.38	-36058	-14579.7	9.80747	-0.199932	0.0432459	0.019683
2092.4	-36058.1	-14579.6	9.80395	-0.200206	0.0435886	0.0187967
2092.42	-36058.3	-14579.6	9.80058	-0.197334	0.0404762	0.0168268
2092.43	-36058.4	-14579.5	9.79725	-0.193969	0.0398792	0.0136278
2092.45	-36058.6	-14579.5	9.7938	-0.190264	0.0400209	0.0111013
2092.47	-36058.6	-14579.4	9.79018	-0.189931	0.0399944	0.00986319
2092.49	-36058.9	-14579.3	9.79012	-0.190018	0.0400015	0.00978879
2092.5	-36059.1	-14579.3	9.78691	-0.189998	0.0399998	0.00980585
2092.52	-36059.2	-14579.2	9.78352	-0.190001	0.0400001	0.0098034
2092.54	-36059.4	-14579.2	9.78021	-0.19	0.04	0.00980406
2092.55	-36059.5	-14579.1	9.77667	-0.19	0.04	0.00980392
2092.57	-36059.7	-14579	9.77333	-0.19	0.04	0.00980392
2092.59	-36059.8	-14579	9.77	-0.19	0.04	0.00980392
2092.6	-36060	-14578.9	9.76644	-0.19	0.04	0.00980389
2092.62	-36060.1	-14578.9	9.76322	-0.19	0.04	0.00980405
2092.64	-36060.2	-14578.8	9.76179	-0.19	0.04	0.00980614
2092.66	-36060.4	-14578.8	9.75667	-0.19	0.04	0.00980392
2092.67	-36060.6	-14578.7	9.75349	-0.19	0.04	0.00981045
2092.69	-36060.8	-14578.6	9.75	-0.19	0.04	0.00980392
2092.71	-36060.9	-14578.6	9.74667	-0.19	0.04	0.0108932
2092.72	-36061.1	-14578.5	9.74333	-0.19	0.04	0.0130719
2092.74	-36061.2	-14578.4	9.7398	-0.19	0.04	0.0165176
2092.76	-36061.4	-14578.4	9.73647	-0.19	0.04	0.0186096
2092.77	-36061.5	-14578.3	9.73313	-0.19	0.04	0.0196312
2092.79	-36061.7	-14578.3	9.72959	-0.19	0.04	0.0195962
2092.81	-36061.8	-14578.2	9.72628	-0.19	0.04	0.0196109
2092.83	-36062	-14578.2	9.72292	-0.19	0.04	0.019607
2092.84	-36062.1	-14578.1	9.71938	-0.19	0.04	0.0196081
2092.86	-36062.3	-14578	9.71612	-0.19	0.04	0.0196078
2092.88	-36062.5	-14578	9.71259	-0.19	0.0399999	0.0196079
2092.89	-36062.6	-14577.9	9.70985	-0.19	0.0400008	0.0196078
2092.91	-36062.8	-14577.9	9.70955	-0.19	0.0399971	0.0196079
2092.93	-36062.9	-14577.8	9.70576	-0.19	0.0400106	0.0196078
2092.94	-36063.1	-14577.7	9.70235	-0.19	0.03995	0.0196081
2092.96	-36063.2	-14577.7	9.69903	-0.190001	0.0401886	0.0196069
2092.98	-36063.4	-14577.6	9.69563	-0.189997	0.0392052	0.0196114
2092.99	-36063.5	-14577.6	9.69213	-0.190015	0.0354464	0.0195918
2093.01	-36063.7	-14577.5	9.68885	-0.189945	0.0319773	0.0196684
2093.03	-36063.9	-14577.4	9.68542	-0.1902	0.0297332	0.0193294
2093.05	-36064	-14577.4	9.68194	-0.188896	0.0300774	0.0177719
2093.06	-36064.1	-14577.3	9.67863	-0.185297	0.0299794	0.015019
2093.08	-36064.3	-14577.3	9.67529	-0.181674	0.030005	0.0119648
2093.1	-36064.4	-14577.2	9.67142	-0.179693	0.0299986	0.0102212
2093.11	-36064.6	-14577.1	9.67002	-0.180082	0.0300004	0.00973586
2093.13	-36064.8	-14577.1	9.66864	-0.17998	0.0299999	0.00982032
2093.15	-36064.9	-14577	9.66479	-0.180006	0.03	0.00979933
2093.16	-36065.1	-14577	9.66162	-0.179999	0.03	0.00980514
2093.18	-36065.2	-14576.9	9.65812	-0.18	0.03	0.00980363
2093.2	-36065.4	-14576.9	9.65468	-0.18	0.03	0.009804
2093.22	-36065.5	-14576.8	9.65141	-0.18	0.03	0.0098039
2093.23	-36065.7	-14576.7	9.64789	-0.18	0.03	0.00980393
2093.25	-36065.8	-14576.7	9.64459	-0.18	0.03	0.00980392
2093.27	-36066	-14576.6	9.64081	-0.18	0.03	0.00980392
2093.28	-36066.2	-14576.6	9.64009	-0.18	0.03	0.00980392
2093.3	-36066.3	-14576.5	9.63786	-0.18	0.03	0.00980393
2093.32	-36066.4	-14576.4	9.63428	-0.18	0.03	0.00980388
2093.34	-36066.6	-14576.4	9.63084	-0.18	0.03	0.00980405
2093.35	-36066.7	-14576.3	9.62743	-0.18	0.0300001	0.00980341
2093.37	-36066.9	-14576.3	9.62414	-0.18	0.0299997	0.00980583
2093.39	-36067.1	-14576.2	9.62062	-0.18	0.030001	0.00979816
2093.4	-36067.2	-14576.2	9.61724	-0.18	0.029996	0.00982645
2093.42	-36067.4	-14576.1	9.61394	-0.18	0.0300151	0.00911117
2093.44	-36067.5	-14576	9.61042	-0.18	0.0299594	0.00438451
2093.45	-36067.7	-14576	9.60704	-0.18	0.0301576	-0.0104867
2093.47	-36067.8	-14575.9	9.60379	-0.18	0.0271204	-0.0390805
2093.49	-36068	-14575.9	9.6001	-0.18	0.0235534	-0.0832648
2093.51	-36068.1	-14575.8	9.60005	-0.18	0.0201074	-0.129222
2093.52	-36068.3	-14575.7	9.59691	-0.18	0.0199724	-0.170916
2093.54	-36068.4	-14575.7	9.59333	-0.18	0.02	-0.205882
2093.56	-36068.6	-14575.6	9.59	-0.18	0.02	-0.229847
2093.57	-36068.8	-14575.6	9.58667	-0.18	0.02	-0.247277
2093.59	-36068.9	-14575.5	9.58309	-0.18	0.0198922	-0.262192
2093.61	-36069	-14575.4	9.57995	-0.18	0.0164563	-0.272907
2093.62	-36069.2	-14575.4	9.5799	-0.18	0.0131062	-0.281424
2093.64	-36069.3	-14575.3	9.57621	-0.179999	0.00982154	-0.287374
2093.66	-36069.5	-14575.3	9.57297	-0.180004	0.0100477	-0.297681
2093.68	-36069.7	-14575.2	9.56958	-0.179984	0.00998771	-0.314204
2093.69	-36069.8	-14575.2	9.5661	-0.180095	0.0100046	-0.341522
2093.71	-36069.9	-14575.1	9.56262	-0.179623	0.00999878	-0.368677
2093.73	-36070.1	-14575	9.55989	-0.17602	0.0100003	-0.395589
2093.74	-36070.2	-14575	9.55953	-0.172416	0.0099999	-0.417208
2093.76	-36070.4	-14574.9	9.55581	-0.169753	0.01	-0.432634
2093.78	-36070.6	-14574.9	9.55253	-0.170063	0.01	-0.448523
2093.79	-36070.7	-14574.8	9.54899	-0.169981	0.00999981	-0.470215
2093.81	-36070.9	-14574.8	9.54571	-0.170005	0.0100007	-0.499342
2093.83	-36071	-14574.7	9.5423	-0.169999	0.00999728	-0.535688
2093.85	-36071.2	-14574.6	9.53878	-0.17	0.0100123	-0.578205
2093.86	-36071.3	-14574.6	9.53558	-0.17	0.00995381	-0.62092
2093.88	-36071.5	-14574.5	9.53186	-0.17	0.0101685	-0.667385
2093.9	-36071.6	-14574.4	9.52984	-0.17	0.00906263	-0.711869
2093.91	-36071.8	-14574.4	9.52944	-0.17	0.00575395	-0.747791
2093.93	-36071.9	-14574.3	9.52578	-0.17	0.00239851	-0.782649
2093.95	-36072.1	-14574.3	9.52235	-0.17	-0.000308057	-0.812654
2093.96	-36072.2	-14574.2	9.51903	-0.17	8.21877e-05	-0.833686
2093.98	-36072.4	-14574.2	9.51563	-0.17	-2.06456e-05	-0.853409
2094	-36072.5	-14574.1	9.51213	-0.17	6.15571e-06	-0.875043
2094.02	-36072.7	-14574	9.50883	-0.17	-1.64122e-06	-0.898048
2094.03	-36072.8	-14574	9.50549	-0.17	4.07574e-07	-0.921029
2094.05	-36073	-14573.9	9.50164	-0.17	-1.182e-07	-0.940577
2094.07	-36073.1	-14573.9	9.49999	-0.17	3.14909e-08	-0.954033
2094.08	-36073.3	-14573.8	9.49885	-0.17	-7.71443e-09	-0.964847
2094.1	-36073.4	-14573.7	9.49507	-0.17	2.19271e-09	-0.973334
2094.12	-36073.6	-14573.7	9.49147	-0.17	-5.83691e-10	-0.97986
2094.13	-36073.7	-14573.6	9.48999	-0.17	1.40649e-10	-0.984935
2094.15	-36073.9	-14573.6	9.48856	-0.17	-3.93757e-11	-0.988332
2094.17	-36074	-14573.5	9.48483	-0.17	1.04716e-11	-0.989808
2094.18	-36074.2	-14573.5	9.48148	-0.17	-2.47228e-12	-0.990261
2094.2	-36074.3	-14573.4	9.47798	-0.17	6.84042e-13	-0.990179
2094.22	-36074.5	-14573.4	9.47483	-0.17	-1.81714e-13	-0.990199
2094.24	-36074.6	-14573.3	9.47092	-0.17	4.17986e-14	-0.990201
2094.25	-36074.8	-14573.2	9.47005	-0.17	-1.14583e-14	-0.990174
2094.27	-36074.9	-14573.2	9.46812	-0.17	3.03995e-15	-0.990281
2094.29	-36075.1	-14573.1	9.46431	-0.17	-6.75533e-16	-0.989556
2094.3	-36075.2	-14573.1	9.46098	-0.17	1.83851e-16	-0.98771
2094.32	-36075.4	-14573	9.45764	-0.17	-4.88043e-17	-0.984606
2094.34	-36075.5	-14572.9	9.45424	-0.17	1.0663e-17	-0.981914
2094.36	-36075.7	-14572.9	9.45045	-0.169999	-4.18241e-18	-0.980529
2094.37	-36075.8	-14572.8	9.45015	-0.170003	5.95729e-18	-0.980366
2094.39	-36076	-14572.8	9.44739	-0.169991	-1.59131e-17	-0.980379
2094.41	-36076.1	-14572.7	9.44396	-0.170036	6.16731e-17	-0.980466
2094.42	-36076.3	-14572.7	9.44032	-0.169864	-2.30768e-16	-0.978893
2094.44	-36076.4	-14572.6	9.44011	-0.172598	6.19821e-16	-0.972048
2094.46	-36076.6	-14572.5	9.43707	-0.184188	-2.40487e-15	-0.953921
2094.47	-36076.7	-14572.5	9.43395	-0.214992	8.99949e-15	-0.922991
2094.49	-36076.9	-14572.4	9.427	-0.263604	-1.81349e-14	-0.877552
2094.51	-36077	-14572.4	9.42357	-0.313887	6.9904e-14	-0.831553
2094.53	-36077.2	-14572.3	9.41711	-0.357642	-2.6148e-13	-0.789872
2094.54	-36077.3	-14572.2	9.41	-0.393333	0	-0.754902
2094.56	-36077.5	-14572.2	9.40333	-0.416667	0	-0.730937
2094.58	-36077.6	-14572.1	9.39667	-0.433333	0	-0.712418
2094.59	-36077.8	-14572.1	9.38946	-0.447525	6.02127e-11	-0.695144
2094.61	-36077.9	-14572	9.37951	-0.460543	-2.29671e-10	-0.681172
2094.63	-36078.1	-14572	9.37294	-0.467097	8.57825e-10	-0.67055
2094.64	-36078.2	-14571.9	9.3659	-0.473644	-6.71238e-09	-0.663557
2094.66	-36078.4	-14571.8	9.35901	-0.478138	2.55124e-08	-0.653316
2094.68	-36078.5	-14571.8	9.34872	-0.499378	-9.50689e-08	-0.636756
2094.7	-36078.7	-14571.7	9.33819	-0.525608	5.49991e-07	-0.609562
2094.71	-36078.8	-14571.7	9.32827	-0.558245	-2.08462e-06	-0.58368
2094.73	-36079	-14571.6	9.31814	-0.580522	7.74137e-06	-0.559239
2094.75	-36079.1	-14571.5	9.30758	-0.600677	-3.93612e-05	-0.540973
2094.76	-36079.3	-14571.5	9.2977	-0.612008	0.000148859	-0.52741
2094.78	-36079.4	-14571.4	9.28751	-0.624066	-0.000602346	-0.512325
2094.8	-36079.6	-14571.4	9.277	-0.647223	-0.00436312	-0.490552
2094.81	-36079.7	-14571.3	9.26707	-0.676395	-0.00779269	-0.461437
2094.83	-36079.8	-14571.3	9.25707	-0.715567	-0.010263	-0.425136
2094.85	-36080	-14571.2	9.24542	-0.758504	-0.00990798	-0.382349
2094.87	-36080.1	-14571.2	9.23225	-0.802581	-0.0100756	-0.338098
2094.88	-36080.3	-14571.1	9.21714	-0.851018	-0.00979445	-0.289189
2094.9	-36080.5	-14571	9.2009	-0.898539	-0.0111055	-0.239862
2094.92	-36080.6	-14571	9.18697	-0.940385	-0.0147026	-0.198291
2094.93	-36080.7	-14570.9	9.16929	-0.977481	-0.0183264	-0.162113
2094.95	-36080.9	-14570.9	9.15204	-1.00546	-0.0203071	-0.134868
2094.97	-36081	-14570.8	9.13564	-1.02456	-0.0199183	-0.118355
2094.98	-36081.2	-14570.8	9.11825	-1.04284	-0.0200197	-0.10809
2095	-36081.3	-14570.7	9.10142	-1.06527	-0.0199946	-0.100546
2095.02	-36081.4	-14570.7	9.08276	-1.09094	-0.0200011	-0.0930168
2095.04	-36081.6	-14570.6	9.06401	-1.11521	-0.020001	-0.0848092
2095.05	-36081.8	-14570.5	9.04473	-1.13395	-0.0199947	-0.0787491
2095.07	-36081.9	-14570.5	9.027	-1.14613	-0.0200202	-0.075939
2095.09	-36082	-14570.4	9.00775	-1.15645	-0.0199303	-0.0796014
2095.1	-36082.2	-14570.4	8.98685	-1.16452	-0.0202807	-0.0899737
2095.12	-36082.3	-14570.3	8.96724	-1.17119	-0.0180443	-0.10517
2095.14	-36082.5	-14570.3	8.94622	-1.17574	-0.0143933	-0.121219
2095.15	-36082.6	-14570.2	8.92577	-1.17925	-0.0107081	-0.133361
2095.17	-36082.7	-14570.2	8.90603	-1.18017	-0.0098349	-0.141849
2095.19	-36082.9	-14570.1	8.88496	-1.17996	-0.010035	-0.147817
2095.2	-36083	-14570.1	8.86461	-1.18001	-0.00999054	-0.154893
2095.22	-36083.1	-14570	8.84484	-1.18	-0.0100025	-0.164508
2095.24	-36083.3	-14569.9	8.82372	-1.18	-0.00999951	-0.181709
2095.26	-36083.4	-14569.9	8.80344	-1.18002	-0.0100001	-0.200528
2095.27	-36083.6	-14569.8	8.78371	-1.17994	-0.00999997	-0.218184
2095.29	-36083.7	-14569.8	8.76228	-1.18016	-0.01	-0.233685
2095.31	-36083.9	-14569.7	8.74534	-1.17711	-0.01	-0.245988
2095.32	-36084	-14569.7	8.72585	-1.17376	-0.01	-0.256064
2095.34	-36084.2	-14569.6	8.70455	-1.17012	-0.01	-0.26329
2095.36	-36084.3	-14569.6	8.68452	-1.16997	-0.01	-0.267756
2095.38	-36084.4	-14569.5	8.66443	-1.17001	-0.01	-0.271083
2095.39	-36084.6	-14569.5	8.64667	-1.17	-0.01	-0.27342
2095.41	-36084.7	-14569.4	8.62667	-1.17	-0.01	-0.276688
2095.43	-36084.8	-14569.4	8.61	-1.17	-0.01	-0.284314
2095.44	-36085	-14569.3	8.58875	-1.16645	-0.01	-0.300682
2095.46	-36085.1	-14569.3	8.56886	-1.16312	-0.01	-0.320321
2095.48	-36085.2	-14569.2	8.54877	-1.15991	-0.01	-0.338693
2095.49	-36085.4	-14569.1	8.52757	-1.16004	-0.01	-0.353273
2095.51	-36085.5	-14569.1	8.5077	-1.15999	-0.01	-0.36255
2095.53	-36085.6	-14569.1	8.48753	-1.16001	-0.01	-0.368826
2095.55	-36085.8	-14569	8.46635	-1.15997	-0.01	-0.373174
2095.56	-36085.9	-14568.9	8.44658	-1.16011	-0.01	-0.376446
2095.58	-36086	-14568.9	8.42615	-1.15958	-0.01	-0.381179
2095.6	-36086.2	-14568.8	8.40587	-1.15583	-0.01	-0.388883
2095.61	-36086.3	-14568.8	8.38884	-1.15244	-0.01	-0.400792
2095.63	-36086.4	-14568.7	8.36906	-1.14976	-0.01	-0.417091
2095.65	-36086.6	-14568.7	8.35082	-1.15007	-0.01	-0.435515
2095.66	-36086.7	-14568.6	8.33167	-1.14998	-0.01	-0.450531
2095.68	-36086.8	-14568.6	8.31413	-1.15	-0.01	-0.46164
2095.7	-36087	-14568.5	8.29268	-1.15	-0.01	-0.469582
2095.72	-36087.1	-14568.5	8.2731	-1.15	-0.01	-0.474432
2095.73	-36087.2	-14568.4	8.25252	-1.15	-0.01	-0.480999
2095.75	-36087.4	-14568.4	8.23158	-1.15	-0.01	-0.492052
2095.77	-36087.5	-14568.3	8.21199	-1.15	-0.01	-0.508756
2095.78	-36087.6	-14568.3	8.19096	-1.15	-0.01	-0.529013
2095.8	-36087.8	-14568.2	8.17207	-1.15	-0.01	-0.547555
2095.82	-36087.9	-14568.2	8.15405	-1.15002	-0.01	-0.561128
2095.83	-36088	-14568.1	8.135	-1.14993	-0.01	-0.571035
2095.85	-36088.2	-14568.1	8.11595	-1.15027	-0.01	-0.578824
2095.87	-36088.3	-14568	8.09793	-1.14849	-0.01	-0.585124
2095.89	-36088.4	-14568	8.07904	-1.1448	-0.01	-0.591515
2095.9	-36088.5	-14567.9	8.05801	-1.1411	-0.01	-0.595933
2095.92	-36088.6	-14567.9	8.03842	-1.13974	-0.01	-0.597757
2095.94	-36088.8	-14567.8	8.01748	-1.14015	-0.01	-0.598197
2095.95	-36088.9	-14567.8	7.9969	-1.13958	-0.01	-0.596962
2095.97	-36089	-14567.7	7.97731	-1.14332	-0.01	-0.592748
2095.99	-36089.2	-14567.7	7.9559	-1.15537	-0.01	-0.585204
2096	-36089.3	-14567.6	7.93822	-1.17168	-0.01	-0.577842
2096.02	-36089.4	-14567.6	7.91958	-1.18857	-0.01	-0.573665
2096.04	-36089.5	-14567.5	7.89825	-1.20371	-0.01	-0.572016
2096.06	-36089.7	-14567.5	7.87798	-1.2145	-0.01	-0.571926
2096.07	-36089.8	-14567.5	7.85809	-1.22413	-0.01	-0.570695
2096.09	-36089.9	-14567.4	7.83729	-1.23686	-0.01	-0.56392
2096.11	-36090	-14567.4	7.81397	-1.25889	-0.01	-0.551636
2096.12	-36090.1	-14567.3	7.79339	-1.28292	-0.01	-0.536251
2096.14	-36090.3	-14567.3	7.7738	-1.30145	-0.01	-0.524732
2096.16	-36090.4	-14567.2	7.75294	-1.31484	-0.01	-0.517019
2096.17	-36090.5	-14567.2	7.7267	-1.32345	-0.01	-0.509049
2096.19	-36090.7	-14567.1	7.70019	-1.33068	-0.01	-0.497921
2096.21	-36090.8	-14567.1	7.67944	-1.33446	-0.01	-0.478132
2096.22	-36090.9	-14567	7.65871	-1.34335	-0.01	-0.444433
2096.24	-36091	-14567	7.63835	-1.35917	-0.01	-0.400004
2096.26	-36091.1	-14566.9	7.61669	-1.38033	-0.01	-0.350664
2096.28	-36091.3	-14566.9	7.592	-1.40114	-0.01	-0.290861
2096.29	-36091.4	-14566.8	7.56812	-1.41568	-0.01	-0.22111
2096.31	-36091.5	-14566.8	7.54498	-1.4268	-0.01	-0.143899
2096.33	-36091.6	-14566.7	7.52094	-1.43498	-0.00999997	-0.0520537
2096.34	-36091.7	-14566.7	7.49417	-1.43918	-0.0100001	0.0405362
2096.36	-36091.8	-14566.7	7.47056	-1.44232	-0.00999963	0.137031
2096.38	-36092	-14566.6	7.44315	-1.44576	-0.0100012	0.253625
2096.39	-36092.1	-14566.6	7.41884	-1.44959	-0.00999525	0.390661
2096.41	-36092.2	-14566.5	7.39303	-1.44967	-0.0100178	0.539964
2096.43	-36092.3	-14566.5	7.36753	-1.45493	-0.00994625	0.702362
2096.45	-36092.5	-14566.4	7.34408	-1.46708	-0.0102101	0.843135
2096.46	-36092.5	-14566.4	7.32085	-1.4864	-0.00735162	0.959303
2096.48	-36092.7	-14566.3	7.29637	-1.50482	-0.00376866	1.05947
2096.5	-36092.8	-14566.3	7.2698	-1.51863	-0.000233632	1.13506
2096.51	-36092.9	-14566.3	7.24327	-1.52896	6.00398e-05	1.19595
2096.53	-36093	-14566.2	7.2149	-1.53636	-7.67054e-06	1.24888
2096.55	-36093.1	-14566.2	7.19129	-1.53983	2.04451e-06	1.28981
2096.57	-36093.2	-14566.1	7.1682	-1.54312	-5.01725e-07	1.32382
2096.58	-36093.4	-14566.1	7.14	-1.54667	6.1455e-18	1.35403
2096.6	-36093.5	-14566	7.11333	-1.55	0	1.378
2096.62	-36093.6	-14566	7.08667	-1.55667	0	1.39978
2096.63	-36093.7	-14565.9	7.05837	-1.57109	-8.48733e-06	1.42529
2096.65	-36093.8	-14565.9	7.0318	-1.5911	3.23817e-05	1.45143
2096.67	-36093.9	-14565.9	7.00503	-1.6076	-0.000121762	1.47628
2096.68	-36094.1	-14565.8	6.97675	-1.62112	-0.00376292	1.49534
2096.7	-36094.1	-14565.8	6.95027	-1.62742	-0.00711137	1.50769
2096.72	-36094.2	-14565.7	6.92335	-1.6339	-0.0101391	1.51626
2096.74	-36094.4	-14565.7	6.89527	-1.63732	-0.0100367	1.52573
2096.75	-36094.5	-14565.7	6.86821	-1.64562	-0.00963872	1.53712
2096.77	-36094.6	-14565.6	6.83826	-1.66347	-0.00601605	1.55357
2096.79	-36094.7	-14565.6	6.80959	-1.6858	-0.00241767	1.57438
2096.8	-36094.8	-14565.5	6.78037	-1.70713	0.000247481	1.59234
2096.82	-36094.9	-14565.5	6.75271	-1.72005	-6.27796e-05	1.60769
2096.84	-36095	-14565.4	6.72172	-1.73262	1.94906e-05	1.61833
2096.85	-36095.1	-14565.4	6.69506	-1.73861	-5.19997e-06	1.62602
2096.87	-36095.2	-14565.4	6.66389	-1.74463	1.30624e-06	1.63111
2096.89	-36095.3	-14565.3	6.63261	-1.74798	-3.89468e-07	1.63501
2096.91	-36095.4	-14565.3	6.60264	-1.7503	1.03839e-07	1.63667
2096.92	-36095.5	-14565.3	6.57337	-1.74993	-2.5787e-08	1.63728
2096.94	-36095.7	-14565.2	6.54417	-1.75001	7.47845e-09	1.63755
2096.96	-36095.7	-14565.2	6.51576	-1.75003	-1.99241e-09	1.63903
2096.97	-36095.9	-14565.1	6.48724	-1.74988	4.88087e-10	1.64217
2096.99	-36096	-14565.1	6.45554	-1.75087	-1.38732e-10	1.64766
2097.01	-36096.1	-14565.1	6.42614	-1.75725	3.69298e-11	1.65555
2097.02	-36096.2	-14565	6.39499	-1.7698	-8.8988e-12	1.66709
2097.04	-36096.3	-14565	6.36389	-1.78415	2.49128e-12	1.67971
2097.06	-36096.4	-14564.9	6.33436	-1.79538	-6.62532e-13	1.69112
2097.08	-36096.5	-14564.9	6.30311	-1.80583	1.5642e-13	1.70118
2097.09	-36096.6	-14564.9	6.27214	-1.81424	-4.32789e-14	1.70947
2097.11	-36096.7	-14564.8	6.2426	-1.82045	1.14969e-14	1.71628
2097.13	-36096.8	-14564.8	6.21122	-1.82756	-2.64457e-15	1.723
2097.14	-36096.9	-14564.7	6.18038	-1.83421	7.24961e-16	1.72988
2097.16	-36096.9	-14564.7	6.15085	-1.84146	-1.92336e-16	1.73519
2097.18	-36097.1	-14564.7	6.11924	-1.84397	4.27401e-17	1.73708
2097.19	-36097.2	-14564.6	6.089	-1.83969	-1.16303e-17	1.73123
2097.21	-36097.2	-14564.6	6.05656	-1.82416	3.08101e-18	1.71573
2097.23	-36097.4	-14564.6	6.02403	-1.79444	-6.52709e-19	1.68991
2097.24	-36097.4	-14564.5	5.99329	-1.76328	1.78158e-19	1.66063
2097.26	-36097.5	-14564.5	5.96666	-1.73479	-5.30344e-20	1.6287
2097.28	-36097.6	-14564.4	5.93548	-1.69252	2.84369e-20	1.58537
2097.3	-36097.7	-14564.4	5.90787	-1.6351	-7.7756e-20	1.52863
2097.31	-36097.8	-14564.4	5.88131	-1.56123	2.82519e-19	1.45961
2097.33	-36097.9	-14564.3	5.85619	-1.47427	-7.57211e-19	1.37322
2097.35	-36098	-14564.3	5.83255	-1.38044	2.93753e-18	1.28607
2097.36	-36098.1	-14564.3	5.81236	-1.29213	-1.09927e-17	1.19013
2097.38	-36098.2	-14564.2	5.79126	-1.17102	2.21514e-17	1.07297
2097.4	-36098.3	-14564.2	5.77108	-1.03565	-8.53866e-17	0.935475
2097.41	-36098.4	-14564.2	5.75425	-0.866832	3.19394e-16	0.786968
2097.43	-36098.5	-14564.1	5.74	-0.706667	5.85515e-25	0.631808
2097.45	-36098.6	-14564.1	5.73	-0.58	0	0.509804
2097.47	-36098.6	-14564.1	5.72	-0.483333	0	0.412854
2097.48	-36098.7	-14564	5.7095	-0.405993	-7.35488e-14	0.333639
2097.5	-36098.8	-14564	5.70294	-0.346883	2.80539e-13	0.274666
2097.52	-36098.9	-14564	5.69637	-0.297166	-1.04782e-12	0.224854
2097.53	-36099	-14563.9	5.69297	-0.251805	8.19906e-12	0.180467
2097.55	-36099.1	-14563.9	5.6896	-0.21627	-3.1163e-11	0.145453
2097.57	-36099.2	-14563.9	5.68627	-0.18652	1.16125e-10	0.115362
2097.59	-36099.3	-14563.8	5.68264	-0.159101	-6.71805e-10	0.0896791
2097.6	-36099.4	-14563.8	5.67977	-0.140627	2.54633e-09	0.0712744
2097.62	-36099.4	-14563.8	5.68015	-0.128011	-9.45596e-09	0.0577301
2097.64	-36099.6	-14563.7	5.67944	-0.11765	4.8079e-08	0.046579
2097.65	-36099.6	-14563.7	5.67586	-0.107573	-1.81829e-07	0.0370639
2097.67	-36099.7	-14563.7	5.67239	-0.0979806	6.72137e-07	0.0286678
2097.69	-36099.8	-14563.6	5.66969	-0.0921025	-3.17468e-06	0.0224407
2097.7	-36099.9	-14563.6	5.67009	-0.0890878	1.19844e-05	0.0186318
2097.72	-36100	-14563.5	5.66994	-0.0856579	-4.40414e-05	0.0152908
2097.74	-36100.1	-14563.5	5.6702	-0.0819404	0.000198192	0.0121357
2097.76	-36100.2	-14563.5	5.66911	-0.0797234	-0.000893583	0.0103816
2097.77	-36100.3	-14563.4	5.6654	-0.0800687	-0.00459566	0.00973374
2097.79	-36100.4	-14563.4	5.66173	-0.0799801	-0.00827435	0.00982428
2097.81	-36100.4	-14563.4	5.65972	-0.0800053	-0.0102637	0.00979849
2097.82	-36100.5	-14563.3	5.66006	-0.0799987	-0.0099909	0.00980527
2097.84	-36100.6	-14563.3	5.66	-0.0800005	-0.00976736	0.00980346
2097.86	-36100.7	-14563.3	5.65994	-0.0799996	-0.0112903	0.00980434
2097.87	-36100.8	-14563.2	5.66025	-0.0800013	-0.0150013	0.00980276
2097.89	-36100.9	-14563.2	5.65847	-0.0799948	-0.0187041	0.00980863
2097.91	-36101	-14563.2	5.65493	-0.0800195	-0.0202524	0.00978625
2097.93	-36101.1	-14563.1	5.65122	-0.0799315	-0.01994	0.00986609
2097.94	-36101.2	-14563.1	5.6497	-0.0802982	-0.0200189	0.00934656
2097.96	-36101.2	-14563.1	5.65007	-0.0784838	-0.0199952	0.00775771
2097.98	-36101.3	-14563	5.65	-0.0748002	-0.0200012	0.00468564
2097.99	-36101.4	-14563	5.64992	-0.0710892	-0.0199997	0.00180853
2098.01	-36101.5	-14563	5.65032	-0.0697725	-0.0200002	0.000308932
2098.03	-36101.6	-14562.9	5.64809	-0.0700523	-0.0199996	-5.38834e-05
2098.04	-36101.7	-14562.9	5.64452	-0.0699857	-0.0200016	1.60378e-05
2098.06	-36101.8	-14562.9	5.6409	-0.0700038	-0.0199939	-8.99207e-06
2098.08	-36101.9	-14562.8	5.63983	-0.0699992	-0.0200205	1.79627e-05
2098.1	-36102	-14562.8	5.64004	-0.0700002	-0.0199182	-6.8298e-05
2098.11	-36102.1	-14562.8	5.64001	-0.0699999	-0.0203064	0.000638312
2098.13	-36102.2	-14562.7	5.63994	-0.07	-0.0176068	0.00260302
2098.15	-36102.2	-14562.7	5.64025	-0.07	-0.0141398	0.00580438
2098.16	-36102.3	-14562.7	5.63758	-0.07	-0.0105413	0.00830732
2098.18	-36102.4	-14562.6	5.63398	-0.07	-0.00990207	0.00968875
2098.2	-36102.5	-14562.6	5.63038	-0.07	-0.0100264	0.009833
2098.21	-36102.6	-14562.6	5.62991	-0.07	-0.00999304	0.00979625
2098.23	-36102.7	-14562.5	5.63001	-0.07	-0.0100012	0.00980525
2098.25	-36102.8	-14562.5	5.63001	-0.07	-0.00999968	0.00980357
2098.27	-36102.9	-14562.5	5.62996	-0.07	-0.0100001	0.00980402
2098.28	-36102.9	-14562.4	5.63009	-0.07	-0.00999999	0.00980391
2098.3	-36103	-14562.4	5.62688	-0.07	-0.01	0.00980392
2098.32	-36103.1	-14562.4	5.62355	-0.07	-0.01	0.00980392
2098.33	-36103.2	-14562.3	5.62	-0.07	-0.01	0.00980392
2098.35	-36103.3	-14562.3	5.62	-0.07	-0.01	0.00980392
2098.37	-36103.4	-14562.2	5.62	-0.07	-0.01	0.00980392
2098.38	-36103.5	-14562.2	5.61999	-0.07	-0.01	0.00980392
2098.4	-36103.5	-14562.2	5.62003	-0.07	-0.01	0.00980392
2098.42	-36103.7	-14562.2	5.61988	-0.07	-0.01	0.00980392
2098.43	-36103.7	-14562.1	5.61624	-0.07	-0.01	0.00980392
2098.45	-36103.9	-14562.1	5.61289	-0.07	-0.01	0.00980392
2098.47	-36103.9	-14562.1	5.60984	-0.07	-0.01	0.00980392
2098.49	-36104	-14562	5.61006	-0.07	-0.01	0.00980392
2098.5	-36104.1	-14562	5.60998	-0.07	-0.01	0.00980392
2098.52	-36104.2	-14562	5.61001	-0.07	-0.01	0.00980392
2098.54	-36104.3	-14561.9	5.60996	-0.07	-0.01	0.00980392
2098.55	-36104.4	-14561.9	5.61015	-0.07	-0.01	0.00980392
2098.57	-36104.5	-14561.9	5.6094	-0.07	-0.01	0.00980392
2098.59	-36104.5	-14561.8	5.60564	-0.07	-0.01	0.00980392
2098.61	-36104.6	-14561.8	5.60221	-0.07	-0.01	0.00980392
2098.62	-36104.7	-14561.8	5.59974	-0.07	-0.01	0.00980392
2098.64	-36104.8	-14561.7	5.60008	-0.07	-0.01	0.00980392
2098.66	-36104.9	-14561.7	5.59998	-0.07	-0.01	0.00980392
2098.67	-36105	-14561.6	5.60002	-0.07	-0.01	0.00980392
2098.69	-36105.1	-14561.6	5.59993	-0.07	-0.01	0.00980392
2098.71	-36105.2	-14561.6	5.60026	-0.07	-0.01	0.00980392
2098.72	-36105.3	-14561.5	5.59878	-0.07	-0.01	0.00980392
2098.74	-36105.4	-14561.5	5.59507	-0.07	-0.01	0.00980392
2098.76	-36105.4	-14561.5	5.59153	-0.07	-0.01	0.00980392
2098.78	-36105.5	-14561.4	5.58975	-0.07	-0.01	0.00980392
2098.79	-36105.6	-14561.4	5.59007	-0.07	-0.01	0.00980392
2098.81	-36105.7	-14561.4	5.58998	-0.07	-0.01	0.00980392
2098.83	-36105.8	-14561.3	5.59003	-0.07	-0.01	0.00980392
2098.84	-36105.9	-14561.3	5.58991	-0.07	-0.01	0.00980392
2098.86	-36106	-14561.3	5.59032	-0.07	-0.01	0.00980392
2098.88	-36106.1	-14561.2	5.58809	-0.07	-0.01	0.00980392
2098.89	-36106.2	-14561.2	5.58452	-0.07	-0.01	0.00980392
2098.91	-36106.2	-14561.2	5.5809	-0.07	-0.01	0.00980392
2098.93	-36106.3	-14561.1	5.57983	-0.07	-0.01	0.00980392
2098.95	-36106.4	-14561.1	5.58005	-0.07	-0.01	0.00980392
2098.96	-36106.5	-14561.1	5.57998	-0.07	-0.01	0.00980392
2098.98	-36106.6	-14561	5.58002	-0.07	-0.01	0.00980392
2099	-36106.7	-14561	5.57992	-0.07	-0.01	0.00980394
2099.01	-36106.8	-14561	5.58028	-0.0700001	-0.01	0.00980384
2099.03	-36106.9	-14560.9	5.57737	-0.0699997	-0.01	0.00980418
2099.05	-36107	-14560.9	5.57395	-0.0700012	-0.01	0.0098029
2099.06	-36107	-14560.9	5.57038	-0.0699954	-0.01	0.00980773
2099.08	-36107.1	-14560.8	5.56994	-0.0700123	-0.01	0.00979369
2099.1	-36107.2	-14560.8	5.57002	-0.0699523	-0.01	0.00984362
2099.12	-36107.3	-14560.8	5.56999	-0.0701785	-0.01	0.00890703
2099.13	-36107.4	-14560.7	5.57001	-0.0668938	-0.01	0.00671065
2099.15	-36107.5	-14560.7	5.56997	-0.0635437	-0.01	0.00344288
2099.17	-36107.6	-14560.7	5.5701	-0.0601079	-0.01	0.00118706
2099.18	-36107.7	-14560.6	5.56667	-0.06	-0.01	0
2099.2	-36107.8	-14560.6	5.56333	-0.06	-0.01	3.60828e-15
2099.22	-36107.8	-14560.6	5.56	-0.06	-0.01	0
2099.23	-36107.9	-14560.5	5.56002	-0.0599995	-0.01	5.13597e-07
2099.25	-36108	-14560.5	5.55999	-0.0600001	-0.01	-1.37305e-07
2099.27	-36108.1	-14560.5	5.56	-0.06	-0.01	3.56203e-08
2099.29	-36108.2	-14560.4	5.55998	-0.06	-0.00999999	-1.76767e-08
2099.3	-36108.3	-14560.4	5.56007	-0.06	-0.01	4.72362e-09
2099.32	-36108.4	-14560.4	5.55974	-0.06	-0.00999988	-1.21744e-09
2099.34	-36108.5	-14560.3	5.55603	-0.06	-0.0100007	4.53253e-10
2099.35	-36108.6	-14560.3	5.55267	-0.06	-0.00999745	-1.21061e-10
2099.37	-36108.6	-14560.3	5.54979	-0.06	-0.0100095	3.09714e-11
2099.39	-36108.7	-14560.2	5.55007	-0.06	-0.00995182	-1.02528e-11
2099.4	-36108.8	-14560.2	5.54998	-0.06	-0.0101822	2.73699e-12
2099.42	-36108.9	-14560.2	5.55	-0.06	-0.00927439	-6.94304e-13
2099.44	-36109	-14560.1	5.55001	-0.06	-0.00630391	2.15554e-13
2099.45	-36109.1	-14560.1	5.54995	-0.06	-0.00672494	-5.75084e-14
2099.47	-36109.2	-14560.1	5.55017	-0.06	-0.00679388	1.44462e-14
2099.49	-36109.3	-14560	5.5491	-0.06	-0.0058424	-4.30728e-15
2099.51	-36109.4	-14560	5.54548	-0.06	-0.00187163	1.1484e-15
2099.52	-36109.4	-14560	5.54191	-0.06	0.000240248	-2.85188e-16
2099.54	-36109.5	-14559.9	5.53968	-0.06	-6.84324e-05	8.27071e-17
2099.56	-36109.6	-14559.9	5.54009	-0.06	1.35779e-05	-2.20348e-17
2099.57	-36109.7	-14559.9	5.53997	-0.06	1.3548e-05	5.39789e-18
2099.59	-36109.8	-14559.8	5.54002	-0.06	-7.53753e-05	-1.53407e-18
2099.61	-36109.9	-14559.8	5.53993	-0.06	0.000287951	4.07628e-19
2099.62	-36110	-14559.8	5.54024	-0.06	-0.00144637	-9.55829e-20
2099.64	-36110.1	-14559.7	5.5385	-0.06	-0.00509179	1.57976e-20
2099.66	-36110.1	-14559.7	5.5348	-0.06	-0.00877911	3.4424e-20
2099.68	-36110.2	-14559.7	5.53109	-0.06	-0.0102607	-1.65158e-19
2099.69	-36110.3	-14559.6	5.52977	-0.06	-0.00993018	6.26165e-19
2099.71	-36110.4	-14559.6	5.53006	-0.06	-0.0100185	-2.3395e-18
2099.73	-36110.5	-14559.6	5.52999	-0.06	-0.00999573	8.06435e-18
2099.74	-36110.6	-14559.5	5.53	-0.06	-0.0100012	-3.24729e-17
2099.76	-36110.7	-14559.5	5.53002	-0.06	-0.00999969	1.21795e-16
2099.78	-36110.7	-14559.5	5.52993	-0.06	-0.0100001	-4.08489e-16
2099.8	-36110.8	-14559.4	5.53027	-0.06	-0.00999998	1.62615e-15
2099.81	-36110.9	-14559.4	5.52781	-0.06	-0.01	-6.09514e-15
2099.83	-36111	-14559.4	5.52419	-0.06	-0.01	1.96326e-14
2099.85	-36111.1	-14559.3	5.52053	-0.06	-0.01	-7.73929e-14
2099.86	-36111.2	-14559.3	5.5199	-0.06	-0.01	2.34593e-13
2099.88	-36111.3	-14559.3	5.52003	-0.06	-0.01	-9.1718e-13
2099.9	-36111.4	-14559.2	5.51999	-0.06	-0.01	3.43398e-12
2099.91	-36111.5	-14559.2	5.52	-0.06	-0.01	-9.22372e-12
2099.93	-36111.5	-14559.2	5.52001	-0.06	-0.01	3.57876e-11
2099.95	-36111.6	-14559.1	5.51996	-0.06	-0.01	-1.33924e-10
2099.97	-36111.7	-14559.1	5.52009	-0.06	-0.01	2.6987e-10
2099.98	-36111.8	-14559.1	5.51688	-0.06	-0.01	-1.04026e-09
2100	-36111.9	-14559	5.51355	-0.06	-0.01	3.89117e-09
2100.02	-36112	-14559	5.51	-0.06	-0.01	0
2100.03	-36112.1	-14559	5.51	-0.06	-0.01	0
2100.05	-36112.2	-14558.9	5.51	-0.06	-0.01	0
2100.07	-36112.3	-14558.9	5.51	-0.06	-0.01	-8.96044e-07
2100.08	-36112.3	-14558.9	5.51	-0.06	-0.01	3.4178e-06
2100.1	-36112.4	-14558.8	5.50999	-0.06	-0.01	-1.30315e-05
2100.12	-36112.5	-14558.8	5.51006	-0.06	-0.01	-0.0014462
2100.14	-36112.6	-14558.8	5.50977	-0.06	-0.01	-0.00758114
2100.15	-36112.7	-14558.7	5.50623	-0.06	-0.01	-0.021929
2100.17	-36112.8	-14558.7	5.50265	-0.06	-0.01	-0.047592
2100.19	-36112.9	-14558.7	5.49979	-0.06	-0.01	-0.080361
2100.2	-36113	-14558.6	5.50005	-0.06	-0.01	-0.123024
2100.22	-36113	-14558.6	5.49998	-0.06	-0.01	-0.177742
2100.24	-36113.1	-14558.6	5.50001	-0.06	-0.01	-0.234592
2100.25	-36113.2	-14558.5	5.5	-0.06	-0.01	-0.290578
2100.27	-36113.3	-14558.5	5.50001	-0.06	-0.01	-0.33826
2100.29	-36113.4	-14558.5	5.49995	-0.06	-0.01	-0.373128
2100.31	-36113.5	-14558.4	5.50017	-0.06	-0.01	-0.403399
2100.32	-36113.6	-14558.4	5.4991	-0.06	-0.01	-0.434742
2100.34	-36113.6	-14558.4	5.49548	-0.06	-0.01	-0.467267
2100.36	-36113.7	-14558.3	5.49191	-0.06	-0.01	-0.502963
2100.37	-36113.8	-14558.3	5.48968	-0.06	-0.01	-0.5381
2100.39	-36113.9	-14558.3	5.49008	-0.06	-0.01	-0.571579
2100.41	-36114	-14558.2	5.48998	-0.06	-0.01	-0.611973
2100.42	-36114.1	-14558.2	5.49	-0.06	-0.01	-0.659451
2100.44	-36114.2	-14558.2	5.49002	-0.06	-0.01	-0.706135
2100.46	-36114.3	-14558.1	5.48994	-0.06	-0.01	-0.752648
2100.47	-36114.3	-14558.1	5.49027	-0.06	-0.01	-0.795172
2100.49	-36114.4	-14558.1	5.48849	-0.06	-0.01	-0.834541
2100.51	-36114.5	-14558.1	5.4848	-0.06	-0.01	-0.873121
2100.53	-36114.6	-14558	5.48109	-0.06	-0.01	-0.90626
2100.54	-36114.7	-14558	5.47977	-0.06	-0.01	-0.930349
2100.56	-36114.8	-14558	5.48005	-0.06	-0.01	-0.952001
2100.58	-36114.9	-14557.9	5.47999	-0.06	-0.01	-0.972921
2100.59	-36115	-14557.9	5.48	-0.06	-0.01	-0.995668
2100.61	-36115.1	-14557.8	5.48002	-0.06	-0.01	-1.01969
2100.63	-36115.1	-14557.8	5.47993	-0.06	-0.01	-1.03978
2100.64	-36115.2	-14557.8	5.48027	-0.06	-0.01	-1.05482
2100.66	-36115.3	-14557.8	5.47781	-0.06	-0.01	-1.06915
2100.68	-36115.4	-14557.7	5.47419	-0.06	-0.01	-1.0877
2100.7	-36115.5	-14557.7	5.47054	-0.06	-0.01	-1.10904
2100.71	-36115.6	-14557.7	5.46987	-0.06	-0.01	-1.13364
2100.73	-36115.6	-14557.6	5.47003	-0.06	-0.01	-1.16662
2100.75	-36115.8	-14557.6	5.46999	-0.06	-0.01	-1.20652
2100.76	-36115.8	-14557.6	5.47	-0.06	-0.01	-1.25644
2100.78	-36115.9	-14557.5	5.47001	-0.06	-0.01	-1.30598
2100.8	-36116	-14557.5	5.46996	-0.06	-0.01	-1.35281
2100.82	-36116.1	-14557.5	5.47009	-0.06	-0.01	-1.40126
2100.83	-36116.2	-14557.4	5.46689	-0.06	-0.01	-1.45114
2100.85	-36116.3	-14557.4	5.46355	-0.06	-0.01	-1.50652
2100.87	-36116.4	-14557.4	5.46011	-0.06	-0.01	-1.56109
2100.88	-36116.4	-14557.3	5.46	-0.06	-0.01	-1.61329
2100.9	-36116.5	-14557.3	5.46	-0.06	-0.01	-1.65686
2100.92	-36116.6	-14557.3	5.46	-0.06	-0.01	-1.70192
2100.93	-36116.7	-14557.2	5.46	-0.06	-0.01	-1.7431
2100.95	-36116.8	-14557.2	5.46	-0.06	-0.01	-1.78344
2100.97	-36116.9	-14557.2	5.45998	-0.06	-0.01	-1.82227
2100.99	-36117	-14557.1	5.46007	-0.06	-0.01	-1.85286
2101	-36117.1	-14557.1	5.45974	-0.06	-0.01	-1.8775
2101.02	-36117.1	-14557.1	5.45603	-0.0600001	-0.01	-1.9005
2101.04	-36117.2	-14557	5.45267	-0.0599998	-0.01	-1.92366
2101.05	-36117.3	-14557	5.44979	-0.0600007	-0.01	-1.94894
2101.07	-36117.4	-14557	5.45007	-0.0599962	-0.01	-1.97232
2101.09	-36117.5	-14556.9	5.44998	-0.0600143	-0.01	-1.98914
2101.1	-36117.6	-14556.9	5.45001	-0.0599471	-0.01	-2.00216
2101.12	-36117.7	-14556.9	5.44995	-0.0603345	-0.01	-2.0155
2101.14	-36117.7	-14556.8	5.45019	-0.0660273	-0.01	-2.02583
2101.16	-36117.8	-14556.8	5.44922	-0.0829022	-0.01	-2.03041
2101.17	-36117.9	-14556.8	5.44538	-0.110997	-0.01	-2.02204
2101.19	-36118	-14556.7	5.44222	-0.146397	-0.00999998	-2.00238
2101.21	-36118.1	-14556.7	5.43868	-0.190524	-0.0100001	-1.96696
2101.22	-36118.2	-14556.7	5.43558	-0.248963	-0.00999968	-1.91767
2101.24	-36118.3	-14556.7	5.43059	-0.312031	-0.0100012	-1.86257
2101.26	-36118.4	-14556.6	5.42513	-0.369953	-0.00999562	-1.80859
2101.27	-36118.4	-14556.6	5.42046	-0.41563	-0.0100186	-1.76724
2101.29	-36118.5	-14556.6	5.41376	-0.447879	-0.00993024	-1.74309
2101.31	-36118.6	-14556.5	5.40527	-0.476413	-0.0102492	-1.72664
2101.33	-36118.7	-14556.5	5.39455	-0.507075	-0.00847135	-1.7098
2101.34	-36118.8	-14556.5	5.38481	-0.542186	-0.00492735	-1.68783
2101.36	-36118.9	-14556.4	5.37436	-0.581293	-0.00121634	-1.66081
2101.38	-36118.9	-14556.4	5.36407	-0.614582	0.00025931	-1.63253
2101.39	-36119	-14556.4	5.35412	-0.646993	-6.88851e-05	-1.60406
2101.41	-36119.1	-14556.3	5.344	-0.689299	1.58457e-05	-1.56663
2101.43	-36119.2	-14556.3	5.33151	-0.741419	-4.34567e-06	-1.52312
2101.44	-36119.3	-14556.3	5.31808	-0.790612	1.15987e-06	-1.47792
2101.46	-36119.4	-14556.2	5.30418	-0.836803	-2.81156e-07	-1.42787
2101.48	-36119.5	-14556.2	5.29043	-0.878714	1.69499e-07	-1.37761
2101.49	-36119.5	-14556.2	5.27766	-0.917598	-3.92588e-07	-1.32545
2101.51	-36119.6	-14556.1	5.26093	-0.961016	1.20899e-06	-1.27061
2101.53	-36119.7	-14556.1	5.24383	-0.991123	-4.75155e-06	-1.2204
2101.55	-36119.8	-14556.1	5.22727	-1.01515	1.77956e-05	-1.1715
2101.56	-36119.9	-14556	5.2106	-1.03232	-6.64309e-05	-1.11275
2101.58	-36120	-14556	5.19335	-1.05556	0.000200624	-1.03205
2101.6	-36120.1	-14556	5.17338	-1.07883	-0.00264591	-0.942191
2101.61	-36120.1	-14556	5.15553	-1.10705	-0.00623176	-0.848622
2101.63	-36120.2	-14555.9	5.13552	-1.12511	-0.00976625	-0.757094
2101.65	-36120.3	-14555.9	5.11879	-1.13845	-0.0100601	-0.657236
2101.66	-36120.4	-14555.9	5.09794	-1.15237	-0.00999232	-0.5308
2101.68	-36120.4	-14555.8	5.07781	-1.17202	-0.0100021	-0.39393
2101.7	-36120.5	-14555.8	5.0579	-1.19529	-0.00999946	-0.237482
2101.72	-36120.6	-14555.8	5.03667	-1.22	-0.01	-0.0250545
2101.73	-36120.7	-14555.7	5.01667	-1.25333	-0.01	0.211329
2101.75	-36120.8	-14555.7	4.99333	-1.29667	-0.01	0.461874
2101.77	-36120.9	-14555.7	4.96858	-1.34991	-0.01	0.697669
2101.78	-36120.9	-14555.7	4.94532	-1.40292	-0.01	0.879809
2101.8	-36121	-14555.6	4.92189	-1.44933	-0.01	1.02543
2101.82	-36121.1	-14555.6	4.89722	-1.49556	-0.01	1.15063
2101.84	-36121.2	-14555.6	4.87373	-1.54648	-0.01	1.25184
2101.85	-36121.3	-14555.5	4.84675	-1.60773	-0.01	1.34129
2101.87	-36121.3	-14555.5	4.818	-1.66949	-0.01	1.41811
2101.89	-36121.4	-14555.5	4.78856	-1.71413	-0.01	1.47267
2101.9	-36121.5	-14555.4	4.76134	-1.75803	-0.01	1.52083
2101.92	-36121.5	-14555.4	4.72943	-1.80396	-0.01	1.57352
2101.94	-36121.6	-14555.4	4.69928	-1.84609	-0.01	1.62716
2101.95	-36121.7	-14555.4	4.66485	-1.88671	-0.01	1.68352
2101.97	-36121.8	-14555.3	4.6307	-1.92777	-0.01	1.73846
2101.99	-36121.8	-14555.3	4.60133	-1.95758	-0.01	1.78382
2102.01	-36121.9	-14555.3	4.57099	-1.97952	-0.01	1.82439
2102.02	-36122	-14555.3	4.53738	-2.00126	-0.01	1.86293
2102.04	-36122.1	-14555.2	4.50052	-2.02556	-0.01	1.8997
2102.06	-36122.1	-14555.2	4.4628	-2.05392	-0.01	1.9369
2102.07	-36122.2	-14555.2	4.42569	-2.07803	-0.01	1.96996
2102.09	-36122.3	-14555.1	4.39321	-2.09254	-0.01	1.99331
2102.11	-36122.3	-14555.1	4.35898	-2.10392	-0.01	2.01209
2102.12	-36122.4	-14555.1	4.32273	-2.11873	-0.01	2.02983
2102.14	-36122.5	-14555.1	4.28637	-2.13902	-0.01	2.0487
2102.16	-36122.6	-14555	4.24804	-2.16213	-0.01	2.06946
2102.18	-36122.6	-14555	4.21207	-2.18128	-0.01	2.08773
2102.19	-36122.7	-14555	4.17788	-2.19392	-0.01	2.10095
2102.21	-36122.8	-14555	4.13927	-2.20446	-0.01	2.11086
2102.23	-36122.8	-14554.9	4.10154	-2.20901	-0.01	2.11793
2102.24	-36122.9	-14554.9	4.0653	-2.21031	-0.01	2.12242
2102.26	-36122.9	-14554.9	4.02737	-2.20954	-0.01	2.12673
2102.28	-36123	-14554.9	3.98714	-2.21348	-0.00999997	2.133
2102.29	-36123.1	-14554.9	3.94964	-2.22454	-0.0100001	2.14341
2102.31	-36123.1	-14554.8	3.91149	-2.24159	-0.00999961	2.15787
2102.33	-36123.2	-14554.8	3.87379	-2.25655	-0.0100016	2.17191
2102.35	-36123.3	-14554.8	3.83813	-2.26742	-0.00999411	2.18251
2102.36	-36123.3	-14554.8	3.7964	-2.27504	-0.010019	2.19113
2102.38	-36123.4	-14554.7	3.75861	-2.2821	-0.00992521	2.19706
2102.4	-36123.4	-14554.7	3.71949	-2.28567	-0.0102801	2.20244
2102.41	-36123.5	-14554.7	3.68029	-2.29213	-0.00736581	2.20732
2102.43	-36123.5	-14554.7	3.6401	-2.29642	-0.00394597	2.21092
2102.45	-36123.6	-14554.7	3.60352	-2.29678	-0.000380269	2.21167
2102.46	-36123.7	-14554.6	3.56148	-2.29426	6.25651e-05	2.2077
2102.48	-36123.7	-14554.6	3.52433	-2.28169	-1.67898e-05	2.20039
2102.5	-36123.8	-14554.6	3.48478	-2.26837	4.41743e-06	2.18996
2102.52	-36123.8	-14554.6	3.44555	-2.25116	-5.64537e-07	2.17525
2102.53	-36123.9	-14554.6	3.40879	-2.23114	1.51147e-07	2.15705
2102.55	-36124	-14554.5	3.37223	-2.20858	-3.96261e-08	2.12957
2102.57	-36124	-14554.5	3.33333	-2.16333	-4.52035e-18	2.08497
2102.58	-36124.1	-14554.5	3.29667	-2.1	0	2.02614
2102.6	-36124.1	-14554.5	3.26333	-2.02667	0	1.95969
2102.62	-36124.2	-14554.4	3.22793	-1.95629	1.72081e-10	1.88907
2102.63	-36124.2	-14554.4	3.19486	-1.89227	-4.6004e-11	1.81566
2102.65	-36124.3	-14554.4	3.16481	-1.79667	1.19346e-11	1.72598
2102.67	-36124.3	-14554.4	3.13324	-1.67599	-5.92259e-12	1.61256
2102.68	-36124.4	-14554.4	3.10694	-1.55917	1.58265e-12	1.49319
2102.7	-36124.4	-14554.4	3.08018	-1.42169	-4.07904e-13	1.35073
2102.72	-36124.5	-14554.3	3.05649	-1.2312	1.51862e-13	1.15967
2102.74	-36124.5	-14554.3	3.04083	-0.996105	-4.05595e-14	0.954265
2102.75	-36124.6	-14554.3	3.02796	-0.779012	1.03695e-14	0.74662
2102.77	-36124.6	-14554.3	3.01768	-0.593426	-3.39702e-15	0.570115
2102.79	-36124.7	-14554.3	3.00752	-0.475108	7.72705e-16	0.444582
2102.8	-36124.7	-14554.2	2.99815	-0.378636	3.00869e-16	0.349966
2102.82	-36124.7	-14554.2	2.99123	-0.305831	-2.44762e-15	0.27802
2102.84	-36124.8	-14554.2	2.98542	-0.261451	9.49309e-15	0.231138
2102.86	-36124.8	-14554.2	2.98237	-0.228752	-3.49522e-14	0.200281
2102.87	-36124.9	-14554.2	2.97878	-0.212869	1.57309e-13	0.183064
2102.89	-36124.9	-14554.2	2.97552	-0.210042	-5.92943e-13	0.177084
2102.91	-36125	-14554.1	2.97209	-0.208449	2.16299e-12	0.172326
2102.92	-36125	-14554.1	2.96859	-0.198408	-9.40329e-12	0.163372
2102.94	-36125.1	-14554.1	2.96538	-0.183412	3.53977e-11	0.149838
2102.96	-36125.1	-14554.1	2.96167	-0.166018	-1.27935e-10	0.133426
2102.97	-36125.2	-14554.1	2.95962	-0.14868	5.41883e-10	0.116369
2102.99	-36125.2	-14554	2.96037	-0.132358	-2.03761e-09	0.100204
2103.01	-36125.3	-14554	2.95854	-0.114736	7.2783e-09	0.0837554
2103.03	-36125.3	-14554	2.95489	-0.0993065	-3.02048e-08	0.0684182
2103.04	-36125.4	-14554	2.95131	-0.0861413	1.13468e-07	0.0556434
2103.06	-36125.4	-14554	2.94977	-0.0741799	-3.99205e-07	0.0437943
2103.08	-36125.5	-14554	2.95006	-0.0638998	1.62959e-06	0.0337611
2103.09	-36125.5	-14553.9	2.94998	-0.0556555	-6.1166e-06	0.0263422
2103.11	-36125.6	-14553.9	2.95002	-0.0508435	2.10911e-05	0.0216015
2103.13	-36125.6	-14553.9	2.94991	-0.0498166	-8.49297e-05	0.0197969
2103.14	-36125.6	-14553.9	2.95032	-0.05005	0.000318545	0.0195689
2103.16	-36125.7	-14553.9	2.94785	-0.0499842	-0.00215154	0.0196216
2103.18	-36125.7	-14553.9	2.94433	-0.0500228	-0.00567009	0.0195837
2103.2	-36125.8	-14553.8	2.94072	-0.0499247	-0.00928325	0.0196906
2103.21	-36125.8	-14553.8	2.93987	-0.0502401	-0.0101338	0.0188835
2103.23	-36125.9	-14553.8	2.94004	-0.0475634	-0.00996389	0.0169773
2103.25	-36125.9	-14553.8	2.93999	-0.0441684	-0.0100093	0.0138213
2103.26	-36126	-14553.8	2.94	-0.0404248	-0.00999906	0.0112114
2103.28	-36126	-14553.8	2.94	-0.0398915	-0.00999684	0.00990019
2103.3	-36126.1	-14553.7	2.94	-0.0400286	-0.0100136	0.00978017
2103.31	-36126.1	-14553.7	2.94	-0.0399951	-0.00996318	0.00980784
2103.33	-36126.2	-14553.7	2.94	-0.0400013	-0.010143	0.00980357
2103.35	-36126.2	-14553.7	2.94001	-0.0399996	-0.00717518	0.00980137
2103.37	-36126.3	-14553.7	2.93998	-0.0400001	-0.00344306	0.0098096
2103.38	-36126.3	-14553.7	2.94009	-0.0399999	-0.00331163	0.00978189
2103.4	-36126.4	-14553.6	2.93689	-0.0400005	-0.00331114	0.0107946
2103.42	-36126.4	-14553.6	2.93333	-0.04	-0.00333333	0.0130719
2103.43	-36126.4	-14553.6	2.93	-0.04	0	0.0163399
2103.45	-36126.5	-14553.6	2.93	-0.04	-1.4838e-14	0.0185185
2103.47	-36126.5	-14553.6	2.92999	-0.0398921	7.63513e-06	0.0184475
2103.48	-36126.6	-14553.5	2.93	-0.0364563	-3.05628e-07	0.0161578
2103.5	-36126.6	-14553.5	2.93	-0.0331062	-6.40741e-06	0.012899
2103.52	-36126.7	-14553.5	2.93	-0.0298215	5.42666e-05	0.0106999
2103.54	-36126.7	-14553.5	2.93	-0.0300477	-0.000212673	0.00976446
2103.55	-36126.8	-14553.5	2.93	-0.0299877	-0.00384651	0.00981409
2103.57	-36126.8	-14553.5	2.93	-0.0300046	-0.00688306	0.00980014
2103.59	-36126.9	-14553.4	2.93	-0.0299988	-0.00661706	0.00980493
2103.6	-36126.9	-14553.4	2.93	-0.0300003	-0.00664887	0.00980366
2103.62	-36127	-14553.4	2.93001	-0.0299999	-0.00682818	0.00980401
2103.64	-36127	-14553.4	2.92996	-0.03	-0.00599502	0.0098039
2103.65	-36127.1	-14553.4	2.93013	-0.03	-0.00303902	0.00980393
2103.67	-36127.1	-14553.4	2.92928	-0.03	-0.00341164	0.00980392
2103.69	-36127.1	-14553.3	2.92567	-0.03	-0.00336151	0.00980392
2103.7	-36127.2	-14553.3	2.92215	-0.03	-0.00314549	0.00980392
2103.72	-36127.2	-14553.3	2.91968	-0.03	-0.00435121	0.00980392
2103.74	-36127.3	-14553.3	2.92009	-0.03	-0.00727174	0.00980392
2103.76	-36127.3	-14553.3	2.91998	-0.03	-0.00551224	0.00980392
2103.77	-36127.4	-14553.3	2.92001	-0.03	-0.00286895	0.00980392
2103.79	-36127.4	-14553.2	2.92	-0.03	-0.00434308	0.00980392
2103.81	-36127.5	-14553.2	2.92	-0.03	-0.00869806	0.00980392
2103.82	-36127.5	-14553.2	2.92	-0.03	-0.00865181	0.00980392
2103.84	-36127.6	-14553.2	2.92	-0.03	-0.00659977	0.00980392
2103.86	-36127.6	-14553.2	2.92	-0.03	-0.00508357	0.00980392
2103.88	-36127.6	-14553.2	2.92	-0.03	-0.00303004	0.00980392
2103.89	-36127.7	-14553.1	2.92	-0.03	-0.00315179	0.00980392
2103.91	-36127.8	-14553.1	2.92	-0.03	-0.00489561	0.00980392
2103.93	-36127.8	-14553.1	2.92	-0.03	-0.00899497	0.00980392
2103.94	-36127.8	-14553.1	2.91999	-0.03	-0.0102052	0.00980392
2103.96	-36127.9	-14553.1	2.92002	-0.03	-0.00995281	0.00980392
2103.98	-36127.9	-14553.1	2.91992	-0.03	-0.0100129	0.00980392
2103.99	-36128	-14553	2.92032	-0.03	-0.00999657	0.00980392
2104.01	-36128	-14553	2.91785	-0.03	-0.0100008	0.00980392
