# Supplementary material for: Extraction of driving behavior primitives considering driver expectation and vehicle dynamics
Source: PLoS One. 2025 Dec 31;20(12):e0340123. doi: 10.1371/journal.pone.0340123 (PMC12755792; doi:10.1371/journal.pone.0340123)
Supplement: S1 File — (ZIP) [file pone.0340123.s001.zip › DataSetForPimitiveExaction-1/straight driving/c211_s_3.xlsx]

## Sheet: Sheet1
2113.58	-36152.1	-14575.8	9.41503	1.5235	0.00887264	-0.156925
2113.6	-36152.1	-14576	9.44333	1.52	0.0266667	-0.155773
2113.62	-36152.2	-14576.2	9.46667	1.51667	0.0533333	-0.154684
2113.63	-36152.2	-14576.3	9.49	1.51333	0.0866667	-0.153595
2113.65	-36152.3	-14576.4	9.51831	1.51001	0.118015	-0.155953
2113.67	-36152.4	-14576.6	9.54489	1.51357	0.130357	-0.159277
2113.68	-36152.4	-14576.7	9.57153	1.51689	0.129439	-0.163635
2113.7	-36152.5	-14576.9	9.59607	1.52018	0.115112	-0.167043
2113.72	-36152.5	-14577.1	9.6196	1.51995	0.10568	-0.170333
2113.74	-36152.6	-14577.2	9.64665	1.52001	0.0997635	-0.173539
2113.75	-36152.6	-14577.4	9.67493	1.52	0.0997963	-0.175644
2113.77	-36152.7	-14577.5	9.70094	1.52	0.095743	-0.17662
2113.79	-36152.7	-14577.7	9.72418	1.52001	0.0882895	-0.177859
2113.8	-36152.8	-14577.8	9.74954	1.51996	0.0776538	-0.180523
2113.82	-36152.9	-14578	9.77618	1.52015	0.0671696	-0.183514
2113.84	-36152.9	-14578.1	9.8034	1.5194	0.0533425	-0.183992
2113.85	-36153	-14578.3	9.83067	1.51563	0.0390907	-0.182342
2113.87	-36153	-14578.5	9.85336	1.51222	0.0271439	-0.180508
2113.89	-36153.1	-14578.6	9.87711	1.5097	0.0157598	-0.181419
2113.91	-36153.1	-14578.8	9.90266	1.51028	0.00407218	-0.183637
2113.92	-36153.2	-14579	9.92925	1.50908	0.00409506	-0.183964
2113.94	-36153.2	-14579.1	9.95687	1.50542	0.00841097	-0.182133
2113.96	-36153.3	-14579.3	9.98322	1.50166	0.00904663	-0.180525
2113.97	-36153.4	-14579.4	10.0071	1.49997	0.00598546	-0.181281
2113.99	-36153.4	-14579.6	10.035	1.49887	0.007939	-0.182151
2114.01	-36153.5	-14579.8	10.063	1.49498	0.0117788	-0.181064
2114.02	-36153.5	-14579.9	10.0877	1.49182	0.014337	-0.178616
2114.04	-36153.6	-14580.1	10.1116	1.4883	0.0210539	-0.176865
2114.06	-36153.6	-14580.2	10.1359	1.48498	0.0327001	-0.176403
2114.08	-36153.7	-14580.4	10.1589	1.48122	0.0388808	-0.17647
2114.09	-36153.8	-14580.5	10.1829	1.48004	0.0417059	-0.176535
2114.11	-36153.8	-14580.7	10.209	1.47831	0.0456046	-0.17597
2114.13	-36153.9	-14580.9	10.2355	1.47475	0.0469519	-0.174266
2114.14	-36153.9	-14581	10.2636	1.47093	0.0463762	-0.171222
2114.16	-36154	-14581.2	10.2888	1.47005	0.0485534	-0.167731
2114.18	-36154.1	-14581.4	10.3115	1.4681	0.0524999	-0.165077
2114.19	-36154.1	-14581.5	10.3362	1.4644	0.0534799	-0.164169
2114.21	-36154.2	-14581.7	10.3596	1.46065	0.0533177	-0.166556
2114.23	-36154.2	-14581.9	10.3855	1.46008	0.0532468	-0.170846
2114.24	-36154.3	-14582	10.4107	1.45784	0.0536453	-0.174743
2114.26	-36154.4	-14582.2	10.4373	1.45186	0.0506042	-0.176406
2114.28	-36154.4	-14582.4	10.4609	1.44259	0.0500905	-0.176398
2114.3	-36154.5	-14582.5	10.4885	1.43163	0.0474686	-0.17733
2114.31	-36154.5	-14582.7	10.5128	1.42439	0.0436635	-0.178442
2114.33	-36154.6	-14582.9	10.5357	1.41789	0.043269	-0.179644
2114.35	-36154.6	-14583	10.5605	1.41086	0.0432959	-0.17968
2114.36	-36154.7	-14583.2	10.584	1.40394	0.0435308	-0.181537
2114.38	-36154.8	-14583.4	10.6072	1.40036	0.0402909	-0.185638
2114.4	-36154.8	-14583.5	10.6319	1.39685	0.0399635	-0.191427
2114.41	-36154.9	-14583.7	10.6553	1.39364	0.0400099	-0.194856
2114.43	-36155	-14583.9	10.6786	1.387	0.039997	-0.197021
2114.45	-36155	-14584.1	10.7033	1.38333	0.04	-0.200436
2114.47	-36155.1	-14584.3	10.7267	1.38	0.04	-0.205882
2114.48	-36155.1	-14584.4	10.75	1.38	0.04	-0.211329
2114.5	-36155.2	-14584.6	10.7713	1.37644	0.0401079	-0.215931
2114.52	-36155.3	-14584.8	10.7947	1.37311	0.0435437	-0.220353
2114.53	-36155.3	-14584.9	10.8181	1.36994	0.0468938	-0.22704
2114.55	-36155.4	-14585.1	10.8426	1.36981	0.0501785	-0.235097
2114.57	-36155.5	-14585.3	10.8622	1.36625	0.0499523	-0.24135
2114.59	-36155.5	-14585.4	10.8827	1.36286	0.0500123	-0.245526
2114.6	-36155.6	-14585.6	10.9076	1.35986	0.0499954	-0.248972
2114.62	-36155.6	-14585.8	10.9307	1.35969	0.0500012	-0.252113
2114.64	-36155.7	-14586	10.9543	1.356	0.0499999	-0.254071
2114.65	-36155.8	-14586.1	10.979	1.35243	0.0499992	-0.255111
2114.67	-36155.8	-14586.4	11.002	1.34972	0.0500035	-0.256408
2114.69	-36155.9	-14586.5	11.0258	1.3502	0.0499871	-0.258768
2114.7	-36156	-14586.7	11.0503	1.34926	0.0500609	-0.260793
2114.72	-36156	-14586.9	11.0736	1.34567	0.04977	-0.261638
2114.74	-36156.1	-14587	11.0965	1.34216	0.0509468	-0.263267
2114.76	-36156.1	-14587.2	11.1172	1.33962	0.0537233	-0.267641
2114.77	-36156.2	-14587.4	11.1367	1.34031	0.0532244	-0.272986
2114.79	-36156.3	-14587.6	11.1585	1.33898	0.0533784	-0.276702
2114.81	-36156.3	-14587.8	11.1832	1.33526	0.0532419	-0.277847
2114.82	-36156.4	-14588	11.2061	1.33177	0.0536516	-0.278244
2114.84	-36156.5	-14588.1	11.2302	1.32968	0.0519106	-0.281929
2114.86	-36156.5	-14588.3	11.2544	1.33033	0.0496256	-0.289407
2114.87	-36156.6	-14588.5	11.2778	1.32869	0.0500997	-0.301836
2114.89	-36156.6	-14588.6	11.3002	1.325	0.049976	-0.322572
2114.91	-36156.7	-14588.8	11.3208	1.32131	0.0500067	-0.351728
2114.93	-36156.8	-14589	11.34	1.31967	0.0499982	-0.385087
2114.94	-36156.8	-14589.2	11.3633	1.32032	0.0500004	-0.422096
2114.96	-36156.9	-14589.4	11.3852	1.31823	0.0499999	-0.459787
2114.98	-36157	-14589.5	11.407	1.31474	0.05	-0.497294
2114.99	-36157	-14589.7	11.4291	1.31102	0.05	-0.540476
2115.01	-36157.1	-14589.9	11.452	1.30969	0.0499999	-0.585239
2115.03	-36157.2	-14590.1	11.4727	1.31038	0.0500004	-0.626656
2115.04	-36157.2	-14590.3	11.4959	1.30783	0.0499987	-0.664506
2115.06	-36157.3	-14590.5	11.5199	1.30436	0.0500052	-0.694212
2115.08	-36157.4	-14590.7	11.5433	1.30062	0.0499805	-0.717981
2115.1	-36157.4	-14590.8	11.5652	1.30017	0.0500627	-0.73862
2115.11	-36157.5	-14591	11.5854	1.29735	0.0497529	-0.755057
2115.13	-36157.6	-14591.2	11.6049	1.29657	0.0524164	-0.766634
2115.15	-36157.6	-14591.4	11.6289	1.29646	0.05602	-0.77653
2115.16	-36157.7	-14591.6	11.6526	1.29947	0.0596233	-0.780016
2115.18	-36157.8	-14591.8	11.676	1.3003	0.0600946	-0.777149
2115.2	-36157.9	-14591.9	11.6976	1.29727	0.0599837	-0.763506
2115.21	-36157.9	-14592.2	11.7177	1.29082	0.0600044	-0.745243
2115.23	-36158	-14592.3	11.7374	1.28414	0.0599988	-0.724607
2115.25	-36158	-14592.5	11.7619	1.27706	0.0600001	-0.705816
2115.27	-36158.1	-14592.7	11.7853	1.27047	0.06	-0.689352
2115.28	-36158.2	-14592.9	11.8087	1.26063	0.06	-0.674169
2115.3	-36158.2	-14593.1	11.83	1.25	0.06	-0.656863
2115.32	-36158.3	-14593.3	11.85	1.24	0.06	-0.642702
2115.33	-36158.4	-14593.5	11.87	1.23333	0.06	-0.631808
2115.35	-36158.5	-14593.6	11.8912	1.22628	0.06	-0.623728
2115.37	-36158.5	-14593.9	11.9112	1.21952	0.06	-0.614848
2115.38	-36158.6	-14594	11.9312	1.20933	0.06	-0.601441
2115.4	-36158.7	-14594.2	11.9525	1.19902	0.06	-0.582554
2115.42	-36158.7	-14594.4	11.9722	1.19262	0.06	-0.561933
2115.43	-36158.8	-14594.6	11.9912	1.1863	0.06	-0.541091
2115.45	-36158.9	-14594.8	12.0125	1.17889	0.0600001	-0.515615
2115.47	-36159	-14595	12.0323	1.16904	0.0599997	-0.4931
2115.49	-36159	-14595.2	12.0524	1.16255	0.0600012	-0.472734
2115.5	-36159.1	-14595.4	12.0738	1.15553	0.059993	-0.455782
2115.52	-36159.2	-14595.6	12.0929	1.14848	0.0600264	-0.440867
2115.54	-36159.2	-14595.7	12.1103	1.13812	0.0599021	-0.426489
2115.55	-36159.3	-14595.9	12.1309	1.12746	0.0605413	-0.412109
2115.57	-36159.4	-14596.2	12.1478	1.11826	0.0641398	-0.40176
2115.59	-36159.4	-14596.3	12.1676	1.11157	0.0676068	-0.392354
2115.61	-36159.5	-14596.5	12.1859	1.10555	0.0703064	-0.38413
2115.62	-36159.6	-14596.7	12.2049	1.10158	0.0699182	-0.375867
2115.64	-36159.6	-14596.9	12.2228	1.09529	0.0700206	-0.369629
2115.66	-36159.7	-14597.1	12.2428	1.09223	0.0699936	-0.364633
2115.67	-36159.8	-14597.3	12.2602	1.08881	0.0700027	-0.361684
2115.69	-36159.9	-14597.5	12.2797	1.08544	0.0699957	-0.358176
2115.71	-36159.9	-14597.7	12.2982	1.08186	0.0700169	-0.355207
2115.72	-36160	-14597.9	12.3171	1.07891	0.0699369	-0.353135
2115.74	-36160.1	-14598.1	12.3339	1.07399	0.070228	-0.351041
2115.76	-36160.2	-14598.3	12.3511	1.06681	0.0686871	-0.347779
2115.78	-36160.2	-14598.5	12.3689	1.05998	0.0651136	-0.343272
2115.79	-36160.3	-14598.7	12.3903	1.05477	0.0614367	-0.3387
2115.81	-36160.4	-14598.9	12.4092	1.05155	0.0597331	-0.334802
2115.83	-36160.4	-14599.1	12.4253	1.04849	0.0600013	-0.3313
2115.84	-36160.5	-14599.3	12.4427	1.04334	0.060246	-0.325644
2115.86	-36160.6	-14599.5	12.4599	1.03449	0.0582488	-0.3167
2115.88	-36160.7	-14599.7	12.4763	1.02183	0.0547605	-0.301916
2115.89	-36160.7	-14599.9	12.4938	0.995765	0.0509303	-0.276865
2115.91	-36160.8	-14600.1	12.5108	0.959636	0.0500562	-0.244206
2115.93	-36160.9	-14600.3	12.5277	0.923105	0.0480982	-0.209163
2115.95	-36160.9	-14600.5	12.5424	0.884959	0.0444005	-0.170719
2115.96	-36161	-14600.7	12.5586	0.845238	0.0406299	-0.13145
2115.98	-36161.1	-14600.9	12.5728	0.803476	0.0401404	-0.0904924
2116	-36161.2	-14601.1	12.5869	0.755058	0.0376419	-0.0437959
2116.01	-36161.3	-14601.3	12.5979	0.707268	0.0341303	0.00109962
2116.03	-36161.3	-14601.5	12.6075	0.663278	0.0305438	0.0412445
2116.05	-36161.4	-14601.7	12.6182	0.622928	0.0299016	0.0770649
2116.06	-36161.5	-14601.9	12.6283	0.591589	0.0300265	0.106616
2116.08	-36161.5	-14602.1	12.6382	0.564391	0.029993	0.129463
2116.1	-36161.6	-14602.3	12.6488	0.542219	0.0300012	0.145848
2116.12	-36161.7	-14602.5	12.6589	0.525152	0.0299997	0.150431
2116.13	-36161.8	-14602.7	12.6687	0.511235	0.0300002	0.146825
2116.15	-36161.8	-14602.9	12.6795	0.503671	0.0299999	0.136897
2116.17	-36161.9	-14603.1	12.6863	0.499926	0.0300005	0.122931
2116.18	-36162	-14603.3	12.6929	0.506138	0.0299981	0.104772
2116.2	-36162.1	-14603.5	12.7	0.516667	0.03	0.08061
2116.22	-36162.1	-14603.7	12.71	0.533333	0.03	0.0577342
2116.23	-36162.2	-14603.9	12.72	0.546667	0.03	0.037037
2116.25	-36162.3	-14604.1	12.7306	0.560612	0.0264475	0.0209774
2116.27	-36162.4	-14604.3	12.7406	0.566997	0.023116	0.00919276
2116.29	-36162.4	-14604.5	12.7506	0.573752	0.0199127	-0.000568619
2116.3	-36162.5	-14604.7	12.7612	0.580847	0.0200422	-0.00964811
2116.32	-36162.6	-14605	12.7712	0.587273	0.0199928	-0.015851
2116.34	-36162.6	-14605.1	12.7812	0.590119	0.0199866	-0.020029
2116.35	-36162.7	-14605.3	12.7918	0.589917	0.0200934	-0.0235426
2116.37	-36162.8	-14605.6	12.8017	0.590187	0.0196236	-0.0281687
2116.39	-36162.9	-14605.7	12.8119	0.594766	0.0160199	-0.0353403
2116.4	-36163	-14605.9	12.8224	0.606273	0.0124164	-0.0464515
2116.42	-36163	-14606.2	12.8323	0.620317	0.00975286	-0.0600308
2116.44	-36163.1	-14606.4	12.8425	0.637492	0.0100627	-0.0779142
2116.45	-36163.2	-14606.6	12.8531	0.655152	0.00998055	-0.10222
2116.47	-36163.3	-14606.8	12.8628	0.670862	0.0100051	-0.12918
2116.49	-36163.3	-14607	12.8736	0.683682	0.00999886	-0.159547
2116.51	-36163.4	-14607.1	12.8812	0.691506	0.00999957	-0.181604
2116.52	-36163.4	-14607.3	12.8859	0.694554	0.0099984	-0.193537
2116.54	-36163.5	-14607.6	12.9077	0.705118	0.00999081	-0.22233
2116.56	-36163.6	-14607.8	12.9181	0.706975	0.0100189	-0.233248
2116.57	-36163.7	-14608	12.9322	0.710194	0.00989305	-0.246202
2116.59	-36163.8	-14608.2	12.9417	0.710347	0.0104244	-0.256606
2116.61	-36163.9	-14608.4	12.953	0.714194	0.0141685	-0.265605
2116.62	-36163.9	-14608.6	12.9664	0.717556	0.0175634	-0.272665
2116.64	-36164	-14608.9	12.9801	0.720242	0.02024	-0.277889
2116.66	-36164.1	-14609	12.9932	0.719922	0.0199255	-0.281927
2116.68	-36164.1	-14609.2	13.0035	0.720032	0.0200199	-0.283624
2116.69	-36164.2	-14609.5	13.0175	0.719951	0.019995	-0.284433
2116.71	-36164.3	-14609.6	13.0316	0.7202	0.0200015	-0.284041
2116.73	-36164.4	-14609.9	13.0438	0.719106	0.0199996	-0.282625
2116.74	-36164.5	-14610.1	13.0535	0.715403	0.0200001	-0.27984
2116.76	-36164.5	-14610.3	13.0653	0.71173	0.02	-0.27669
2116.78	-36164.6	-14610.5	13.0788	0.709718	0.02	-0.27502
2116.8	-36164.7	-14610.7	13.0923	0.710075	0.02	-0.274433
2116.81	-36164.8	-14610.9	13.1046	0.709982	0.02	-0.274529
2116.83	-36164.8	-14611.1	13.1147	0.710005	0.02	-0.274504
2116.85	-36164.9	-14611.3	13.1247	0.709999	0.02	-0.274511
2116.86	-36165	-14611.5	13.1369	0.71	0.02	-0.274509
2116.88	-36165.1	-14611.7	13.1503	0.71	0.02	-0.27451
2116.9	-36165.2	-14612	13.1644	0.71	0.02	-0.27451
2116.91	-36165.2	-14612.2	13.1762	0.71	0.02	-0.27451
2116.93	-36165.3	-14612.4	13.1858	0.71	0.02	-0.27451
2116.95	-36165.4	-14612.6	13.196	0.710001	0.02	-0.274509
2116.97	-36165.5	-14612.8	13.2085	0.709995	0.02	-0.274515
2116.98	-36165.5	-14613	13.2218	0.71002	0.02	-0.274491
2117	-36165.6	-14613.2	13.2361	0.709931	0.02	-0.274574
2117.02	-36165.7	-14613.4	13.2473	0.710273	0.02	-0.27387
2117.03	-36165.8	-14613.6	13.257	0.707805	0.02	-0.271979
2117.05	-36165.9	-14613.9	13.2673	0.704219	0.02	-0.269458
2117.07	-36165.9	-14614.1	13.2801	0.700413	0.02	-0.268909
2117.08	-36166	-14614.3	13.2934	0.700327	0.02	-0.269315
2117.1	-36166.1	-14614.5	13.3077	0.69507	0.02	-0.266036
2117.12	-36166.1	-14614.7	13.3184	0.682938	0.02	-0.255245
2117.14	-36166.2	-14614.9	13.3282	0.663538	0.02	-0.239536
2117.15	-36166.3	-14615.1	13.3388	0.645347	0.02	-0.221021
2117.17	-36166.4	-14615.3	13.3488	0.628446	0.02	-0.20539
2117.19	-36166.5	-14615.6	13.3588	0.614927	0.02	-0.19116
2117.2	-36166.5	-14615.8	13.3694	0.600759	0.02	-0.17825
2117.22	-36166.6	-14616	13.3794	0.590482	0.02	-0.168201
2117.24	-36166.7	-14616.2	13.3894	0.583624	0.02	-0.163482
2117.25	-36166.8	-14616.4	13.4	0.58	0.02	-0.165577
2117.27	-36166.9	-14616.6	13.41	0.576667	0.02	-0.175381
2117.29	-36166.9	-14616.9	13.42	0.573333	0.02	-0.188453
2117.31	-36167	-14617.1	13.4306	0.569893	0.02	-0.204624
2117.32	-36167.1	-14617.2	13.4406	0.570059	0.0199998	-0.218631
2117.34	-36167.2	-14617.5	13.4506	0.569872	0.0200007	-0.230455
2117.36	-36167.3	-14617.7	13.4612	0.566239	0.0199944	-0.238048
2117.37	-36167.3	-14617.9	13.4712	0.562892	0.0200212	-0.241077
2117.39	-36167.4	-14618.1	13.4812	0.559846	0.0199211	-0.244395
2117.41	-36167.5	-14618.3	13.4918	0.560049	0.0204748	-0.248042
2117.42	-36167.6	-14618.5	13.5017	0.560017	0.0235692	-0.252192
2117.44	-36167.7	-14618.8	13.5118	0.559861	0.0233858	-0.252291
2117.46	-36167.7	-14619	13.5226	0.554265	0.0226965	-0.246634
2117.47	-36167.8	-14619.2	13.5318	0.539751	0.0196781	-0.237145
2117.49	-36167.9	-14619.4	13.5383	0.521654	0.0200817	-0.22845
2117.51	-36168	-14619.6	13.5452	0.502022	0.0199746	-0.226429
2117.53	-36168	-14619.8	13.5528	0.489485	0.0200068	-0.229028
2117.54	-36168.1	-14620.1	13.5624	0.47658	0.0199983	-0.234595
2117.56	-36168.2	-14620.3	13.569	0.466525	0.0200005	-0.239132
2117.58	-36168.3	-14620.5	13.5755	0.456345	0.0199999	-0.242756
2117.59	-36168.4	-14620.7	13.5834	0.447054	0.02	-0.24485
2117.61	-36168.4	-14620.9	13.5945	0.4417	0.02	-0.246716
2117.63	-36168.5	-14621.1	13.603	0.438699	0.02	-0.247854
2117.64	-36168.6	-14621.4	13.6095	0.435253	0.02	-0.24806
2117.66	-36168.7	-14621.6	13.6165	0.431495	0.02	-0.24673
2117.68	-36168.8	-14621.8	13.6231	0.429734	0.02	-0.245605
2117.7	-36168.9	-14622	13.6301	0.430064	0.02	-0.245015
2117.71	-36168.9	-14622.2	13.6366	0.429982	0.02	-0.245121
2117.73	-36169	-14622.5	13.6453	0.430005	0.0200001	-0.245092
2117.75	-36169.1	-14622.7	13.654	0.429999	0.0199996	-0.245099
2117.76	-36169.2	-14622.9	13.6606	0.43	0.0200016	-0.245098
2117.78	-36169.3	-14623.1	13.6672	0.43	0.019994	-0.245098
2117.8	-36169.3	-14623.3	13.6742	0.43	0.0200207	-0.245098
2117.82	-36169.4	-14623.5	13.681	0.43	0.0199167	-0.245098
2117.83	-36169.5	-14623.8	13.6876	0.43	0.0203124	-0.245098
2117.85	-36169.6	-14624	13.6946	0.43	0.017869	-0.245098
2117.87	-36169.6	-14624.2	13.7015	0.43	0.0142482	-0.245098
2117.88	-36169.7	-14624.4	13.7076	0.43	0.0110232	-0.245098
2117.9	-36169.8	-14624.6	13.7176	0.43	0.00747299	-0.245098
2117.92	-36169.9	-14624.8	13.7253	0.43	0.00417594	-0.245098
2117.93	-36170	-14625.1	13.7318	0.43	0.000531858	-0.245098
2117.95	-36170.1	-14625.3	13.7385	0.43	-9.6337e-05	-0.245098
2117.97	-36170.1	-14625.5	13.7484	0.43	2.70076e-05	-0.2451
2117.99	-36170.2	-14625.7	13.7556	0.430001	-1.11086e-05	-0.245091
2118	-36170.3	-14626	13.7625	0.429997	1.26894e-05	-0.245117
2118.02	-36170.4	-14626.2	13.7692	0.430012	-4.49742e-05	-0.245026
2118.04	-36170.5	-14626.4	13.7758	0.429957	0.000167201	-0.246866
2118.05	-36170.5	-14626.6	13.783	0.430087	-0.00308335	-0.252234
2118.07	-36170.6	-14626.8	13.7895	0.426884	-0.00654436	-0.262907
2118.09	-36170.7	-14627.1	13.7995	0.423552	-0.00678371	-0.27581
2118.1	-36170.8	-14627.3	13.8067	0.42	-0.00333333	-0.291939
2118.12	-36170.9	-14627.5	13.8133	0.42	0	-0.3061
2118.14	-36170.9	-14627.7	13.82	0.42	0	-0.320261
2118.16	-36171	-14627.9	13.8271	0.420002	5.86468e-06	-0.331752
2118.17	-36171.1	-14628.1	13.8337	0.419998	-1.56786e-06	-0.340264
2118.19	-36171.2	-14628.4	13.8404	0.420004	4.06743e-07	-0.345607
2118.21	-36171.3	-14628.6	13.8475	0.41997	-2.01848e-07	-0.350085
2118.22	-36171.4	-14628.8	13.8541	0.420113	5.39382e-08	-0.351931
2118.24	-36171.4	-14629.1	13.8608	0.419568	-1.39018e-08	-0.35028
2118.26	-36171.5	-14629.3	13.8679	0.411474	5.17562e-09	-0.342301
2118.27	-36171.6	-14629.5	13.8745	0.39675	-1.38238e-09	-0.328481
2118.29	-36171.7	-14629.7	13.8812	0.37664	3.53658e-10	-0.311566
2118.31	-36171.8	-14629.9	13.8884	0.359298	-1.17075e-10	-0.293447
2118.33	-36171.8	-14630.1	13.8942	0.343202	3.12532e-11	-0.278906
2118.34	-36171.9	-14630.4	13.898	0.3306	-7.92814e-12	-0.266296
2118.36	-36172	-14630.6	13.9055	0.32085	2.46137e-12	-0.257063
2118.38	-36172.1	-14630.8	13.9118	0.31574	-6.56679e-13	-0.250876
2118.39	-36172.2	-14631.1	13.919	0.311388	1.64958e-13	-0.244228
2118.41	-36172.2	-14631.2	13.9246	0.305113	-4.91841e-14	-0.236851
2118.43	-36172.3	-14631.5	13.9289	0.302087	1.31134e-14	-0.230084
2118.44	-36172.4	-14631.7	13.9347	0.299631	-3.25651e-15	-0.226717
2118.46	-36172.5	-14631.9	13.9393	0.300433	9.44418e-16	-0.224777
2118.48	-36172.6	-14632.1	13.9451	0.298198	-2.51612e-16	-0.221466
2118.49	-36172.7	-14632.4	13.948	0.288405	6.16382e-17	-0.211672
2118.51	-36172.7	-14632.6	13.9517	0.270651	-1.75197e-17	-0.196188
2118.53	-36172.8	-14632.8	13.9545	0.25197	4.66369e-18	-0.179155
2118.55	-36172.9	-14633.1	13.96	0.234811	-1.12378e-18	-0.162135
2118.56	-36173	-14633.2	13.9655	0.219362	3.14598e-19	-0.146722
2118.58	-36173.1	-14633.5	13.9683	0.205841	-8.36184e-20	-0.135127
2118.6	-36173.2	-14633.7	13.9719	0.195852	1.95791e-20	-0.12997
2118.61	-36173.2	-14633.9	13.9753	0.189197	-4.75365e-21	-0.135914
2118.63	-36173.3	-14634.2	13.9786	0.184551	-1.22e-21	-0.151545
2118.65	-36173.4	-14634.4	13.9821	0.181044	8.87916e-21	-0.174882
2118.66	-36173.5	-14634.6	13.9854	0.179762	-3.7008e-20	-0.199831
2118.68	-36173.6	-14634.8	13.9892	0.180063	1.39124e-19	-0.223055
2118.7	-36173.7	-14635.1	13.9899	0.179986	-4.66685e-19	-0.244165
2118.72	-36173.7	-14635.2	13.9921	0.180004	1.85784e-18	-0.259998
2118.73	-36173.8	-14635.5	13.9957	0.179999	-6.96357e-18	-0.270877
2118.75	-36173.9	-14635.7	13.9992	0.18	2.24298e-17	-0.278567
2118.77	-36174	-14635.9	14.0026	0.18	-8.84198e-17	-0.283437
2118.78	-36174.1	-14636.2	14.0059	0.18	3.3122e-16	-0.287381
2118.8	-36174.1	-14636.4	14.0094	0.18	-1.00055e-15	-0.29463
2118.82	-36174.2	-14636.6	14.0128	0.18	3.91094e-15	-0.305076
2118.84	-36174.3	-14636.8	14.0161	0.18	-1.46426e-14	-0.317903
2118.85	-36174.4	-14637.1	14.0196	0.18	3.93301e-14	-0.330832
2118.87	-36174.5	-14637.3	14.023	0.18	-1.52599e-13	-0.341935
2118.89	-36174.6	-14637.5	14.0262	0.18	5.71055e-13	-0.351812
2118.9	-36174.6	-14637.7	14.0299	0.18	-1.15073e-12	-0.361142
2118.92	-36174.7	-14637.9	14.0299	0.18	4.4357e-12	-0.3689
2118.94	-36174.8	-14638.2	14.0331	0.18	-1.6592e-11	-0.374435
2118.95	-36174.9	-14638.4	14.0367	0.18	0	-0.379085
2118.97	-36174.9	-14638.6	14.04	0.18	0	-0.382353
2118.99	-36175.1	-14638.9	14.0433	0.18	-4.35852e-19	-0.385621
2119.01	-36175.1	-14639.1	14.0469	0.179986	3.82075e-09	-0.38907
2119.02	-36175.2	-14639.3	14.0502	0.180053	-1.45736e-08	-0.39112
2119.04	-36175.3	-14639.5	14.0535	0.179801	5.44326e-08	-0.389746
2119.06	-36175.4	-14639.7	14.0571	0.172111	-4.25928e-07	-0.382184
2119.07	-36175.5	-14639.9	14.0602	0.157862	1.61887e-06	-0.368592
2119.09	-36175.6	-14640.2	14.0599	0.137747	-6.03252e-06	-0.351887
2119.11	-36175.6	-14640.4	14.0604	0.120271	3.48992e-05	-0.333552
2119.12	-36175.7	-14640.6	14.0639	0.104189	-0.000132278	-0.317409
2119.14	-36175.8	-14640.9	14.0674	0.0907152	0.000513195	-0.301089
2119.16	-36175.9	-14641.1	14.0703	0.0778585	0.00367523	-0.286753
2119.18	-36175.9	-14641.3	14.0699	0.0717927	0.00324132	-0.277029
2119.19	-36176	-14641.6	14.07	0.0655995	0.00335942	-0.271083
2119.21	-36176.1	-14641.8	14.07	0.0622509	0.00331221	-0.267111
2119.23	-36176.2	-14642	14.0698	0.0597123	0.00338787	-0.265379
2119.24	-36176.3	-14642.2	14.0708	0.0600723	0.00313948	-0.264633
2119.26	-36176.4	-14642.4	14.0746	0.0599785	0.00435021	-0.264728
2119.28	-36176.4	-14642.6	14.078	0.0600057	0.00728247	-0.2647
2119.29	-36176.5	-14642.9	14.0803	0.0599989	0.00546376	-0.264707
2119.31	-36176.6	-14643.1	14.0799	0.0599991	0.0026781	-0.264707
2119.33	-36176.7	-14643.3	14.08	0.0600049	0.00476531	-0.264702
2119.35	-36176.8	-14643.6	14.08	0.059982	0.00694071	-0.264721
2119.36	-36176.9	-14643.8	14.08	0.0600763	0.00669701	-0.264642
2119.38	-36176.9	-14644	14.0801	0.0597131	0.00625321	-0.265058
2119.4	-36177	-14644.2	14.0798	0.0614415	0.00863615	-0.26673
2119.41	-36177.1	-14644.4	14.0815	0.0651122	0.00857739	-0.269721
2119.43	-36177.2	-14644.7	14.0851	0.0686875	0.00625049	-0.272553
2119.45	-36177.3	-14644.9	14.0888	0.0702279	0.00676639	-0.274167
2119.46	-36177.4	-14645.1	14.0903	0.0699369	0.00663308	-0.274579
2119.48	-36177.4	-14645.4	14.0899	0.0700169	0.00669802	-0.274491
2119.5	-36177.5	-14645.6	14.09	0.0699956	0.00658178	-0.274514
2119.52	-36177.6	-14645.8	14.09	0.0700034	0.00700225	-0.274507
2119.53	-36177.7	-14646	14.0901	0.0699909	0.00450653	-0.274516
2119.55	-36177.8	-14646.3	14.0897	0.0700295	0.00282848	-0.274488
2119.57	-36177.8	-14646.5	14.0922	0.0698827	0.00574222	-0.274595
2119.58	-36177.9	-14646.7	14.0956	0.0704396	0.00723682	-0.273426
2119.6	-36178	-14646.9	14.0994	0.0657716	0.0040137	-0.267305
2119.62	-36178.1	-14647.1	14.1001	0.051608	0.00316862	-0.252863
2119.63	-36178.2	-14647.4	14.1	0.0267258	0.00335726	-0.231476
2119.65	-36178.3	-14647.6	14.1	-0.00172691	0.00338827	-0.204215
2119.67	-36178.3	-14647.8	14.1	-0.0288803	0.00308634	-0.178502
2119.68	-36178.4	-14648.1	14.0999	-0.0526458	0.00612809	-0.155288
2119.7	-36178.5	-14648.3	14.1002	-0.0745167	0.00693684	-0.134954
2119.72	-36178.6	-14648.5	14.0971	-0.0887065	0.00360857	-0.120135
2119.74	-36178.7	-14648.7	14.0938	-0.0989426	0.00326598	-0.109921
2119.75	-36178.8	-14649	14.0901	-0.106364	0.00333457	-0.102727
2119.77	-36178.8	-14649.1	14.0899	-0.109846	0.00336123	-0.0982543
2119.79	-36178.9	-14649.4	14.0901	-0.113073	0.00322051	-0.0940293
2119.8	-36179	-14649.6	14.0867	-0.12	0.00666667	-0.0860566
2119.82	-36179.1	-14649.8	14.0833	-0.133333	0.00666667	-0.0751634
2119.84	-36179.2	-14650.1	14.08	-0.146667	0.00333333	-0.0620915
2119.86	-36179.3	-14650.3	14.0799	-0.160714	0.00335912	-0.0494151
2119.87	-36179.3	-14650.5	14.0764	-0.17054	0.00333305	-0.0386197
2119.89	-36179.4	-14650.8	14.0731	-0.180653	0.00330871	-0.0288483
2119.91	-36179.5	-14651	14.0696	-0.190966	0.00354547	-0.0196879
2119.92	-36179.6	-14651.2	14.0663	-0.197456	0.0071654	-0.0123401
2119.94	-36179.7	-14651.4	14.0629	-0.20391	0.0101404	-0.00703649
2119.96	-36179.8	-14651.6	14.0594	-0.207211	0.00994773	-0.00262859
2119.97	-36179.8	-14651.8	14.0561	-0.210599	0.010014	0.000636496
2119.99	-36179.9	-14652.1	14.0527	-0.213923	0.00999644	0.00531254
2120.01	-36180	-14652.3	14.0492	-0.217603	0.0100011	0.0111981
2120.03	-36180.1	-14652.5	14.0459	-0.220242	0.00999992	0.0162427
2120.04	-36180.2	-14652.8	14.0425	-0.219939	0.0099992	0.0189458
2120.06	-36180.3	-14653	14.0389	-0.220016	0.0100041	0.0196737
2120.08	-36180.3	-14653.2	14.0359	-0.220007	0.0099844	0.0195789
2120.09	-36180.4	-14653.5	14.0313	-0.219957	0.0100573	0.0196571
2120.11	-36180.5	-14653.6	14.0251	-0.220198	0.00974193	0.019356
2120.13	-36180.6	-14653.9	14.0223	-0.219107	0.0111193	0.0179138
2120.14	-36180.7	-14654.1	14.0187	-0.215403	0.0135965	0.0151353
2120.16	-36180.8	-14654.3	14.0153	-0.21173	0.0135285	0.0119838
2120.18	-36180.8	-14654.5	14.012	-0.20972	0.012031	0.0103122
2120.2	-36180.9	-14654.8	14.0085	-0.210069	0.00966868	0.00973372
2120.21	-36181	-14655	14.0051	-0.20998	0.0100942	0.00982388
2120.23	-36181.1	-14655.2	14.0018	-0.210005	0.00997493	0.00979861
2120.25	-36181.2	-14655.5	13.9983	-0.209999	0.010006	0.0098052
2120.26	-36181.2	-14655.6	13.9949	-0.21	0.00999831	0.00980356
2120.28	-36181.3	-14655.9	13.9916	-0.21	0.0100004	0.00980402
2120.3	-36181.4	-14656.1	13.988	-0.21	0.00999989	0.0098039
2120.31	-36181.5	-14656.3	13.985	-0.21	0.01	0.00980393
2120.33	-36181.6	-14656.6	13.9794	-0.21	0.00999999	0.00980392
2120.35	-36181.7	-14656.8	13.9743	-0.21	0.01	0.00980392
2120.37	-36181.7	-14657	13.9712	-0.21	0.01	0.00980392
2120.38	-36181.8	-14657.2	13.9679	-0.21	0.01	0.00980392
2120.4	-36181.9	-14657.5	13.9644	-0.21	0.01	0.00980392
2120.42	-36182	-14657.7	13.961	-0.21	0.01	0.00980392
2120.43	-36182.1	-14657.9	13.9577	-0.21	0.01	0.00980392
2120.45	-36182.2	-14658.1	13.9542	-0.21	0.01	0.00980392
2120.47	-36182.2	-14658.3	13.9508	-0.21	0.01	0.00980392
2120.48	-36182.3	-14658.6	13.9475	-0.21	0.01	0.00980392
2120.5	-36182.4	-14658.8	13.944	-0.21	0.01	0.00980392
2120.52	-36182.5	-14659	13.9406	-0.21	0.01	0.00980392
2120.54	-36182.6	-14659.2	13.9373	-0.21	0.01	0.00980392
2120.55	-36182.7	-14659.5	13.9337	-0.21	0.01	0.00980392
2120.57	-36182.7	-14659.7	13.9304	-0.21	0.01	0.00980392
2120.59	-36182.8	-14659.9	13.927	-0.21	0.01	0.00980392
2120.6	-36182.9	-14660.1	13.9236	-0.21	0.01	0.00980392
2120.62	-36183	-14660.3	13.917	-0.21	0.01	0.00980392
2120.64	-36183.1	-14660.6	13.9135	-0.21	0.01	0.00980392
2120.65	-36183.1	-14660.8	13.91	-0.21	0.01	0.00980392
2120.67	-36183.2	-14661	13.9067	-0.21	0.01	0.00980392
2120.69	-36183.3	-14661.2	13.9033	-0.21	0.01	0.00980392
2120.7	-36183.4	-14661.5	13.8998	-0.21	0.01	0.00980392
2120.72	-36183.5	-14661.7	13.8965	-0.21	0.01	0.00980392
2120.74	-36183.6	-14661.9	13.8931	-0.21	0.01	0.00980392
2120.76	-36183.6	-14662.1	13.8896	-0.21	0.01	0.00980392
2120.77	-36183.7	-14662.3	13.8863	-0.21	0.01	0.00980392
2120.79	-36183.8	-14662.6	13.8829	-0.21	0.01	0.00980392
2120.81	-36183.9	-14662.8	13.8794	-0.21	0.01	0.00980392
2120.82	-36184	-14663	13.8761	-0.21	0.01	0.00980392
2120.84	-36184.1	-14663.2	13.8727	-0.21	0.01	0.00980392
2120.86	-36184.1	-14663.4	13.8692	-0.21	0.01	0.00980394
2120.88	-36184.2	-14663.6	13.8659	-0.21	0.01	0.00980386
2120.89	-36184.3	-14663.9	13.8625	-0.21	0.01	0.00980415
2120.91	-36184.4	-14664.1	13.859	-0.210001	0.01	0.00980286
2120.93	-36184.4	-14664.3	13.8557	-0.209996	0.01	0.00980791
2120.94	-36184.5	-14664.6	13.8523	-0.210013	0.01	0.00978926
2120.96	-36184.6	-14664.8	13.8488	-0.20994	0.01	0.00986991
2120.98	-36184.7	-14665	13.8455	-0.210226	0.01	0.0095073
2120.99	-36184.8	-14665.2	13.8421	-0.209	0.01	0.00831885
2121.01	-36184.9	-14665.4	13.8386	-0.205259	0.01	0.00702693
2121.03	-36184.9	-14665.6	13.8353	-0.201751	0.01	0.00680048
2121.05	-36185	-14665.9	13.8319	-0.199737	0.01	0.00812657
2121.06	-36185.1	-14666.1	13.8284	-0.200075	0.01	0.00930426
2121.08	-36185.2	-14666.3	13.8251	-0.19998	0.00999997	0.0098939
2121.1	-36185.3	-14666.6	13.8217	-0.200005	0.0100001	0.00978224
2121.11	-36185.3	-14666.7	13.8182	-0.199999	0.00999962	0.00980999
2121.13	-36185.4	-14667	13.8149	-0.2	0.0100014	0.00980231
2121.15	-36185.5	-14667.2	13.8115	-0.2	0.00999495	0.0098043
2121.16	-36185.6	-14667.4	13.808	-0.2	0.0100206	0.00980382
2121.18	-36185.7	-14667.6	13.8047	-0.2	0.00992263	0.00980395
2121.2	-36185.8	-14667.9	13.8012	-0.2	0.0102668	0.00980392
2121.22	-36185.8	-14668.1	13.7978	-0.2	0.00802271	0.00980392
2121.23	-36185.9	-14668.3	13.7945	-0.2	0.00455361	0.00980392
2121.25	-36186	-14668.5	13.7911	-0.2	0.000794834	0.00980392
2121.27	-36186.1	-14668.7	13.7875	-0.2	-0.000188606	0.00980392
2121.28	-36186.2	-14668.9	13.7847	-0.2	4.9962e-05	0.00980392
2121.3	-36186.2	-14669.2	13.7782	-0.2	-1.05779e-05	0.00980392
2121.32	-36186.3	-14669.4	13.7739	-0.2	2.86156e-06	0.00980392
2121.33	-36186.4	-14669.6	13.7709	-0.2	-7.56652e-07	0.00980392
2121.35	-36186.5	-14669.9	13.7673	-0.2	1.48815e-07	0.00980392
2121.37	-36186.6	-14670	13.7639	-0.2	-4.00733e-08	0.00980392
2121.39	-36186.7	-14670.3	13.7606	-0.2	1.05726e-08	0.00980392
2121.4	-36186.7	-14670.5	13.7571	-0.2	-1.82754e-09	0.00980392
2121.42	-36186.8	-14670.7	13.7537	-0.2	4.90433e-10	0.00980392
2121.44	-36186.9	-14671	13.7504	-0.2	-1.29034e-10	0.00980392
2121.45	-36187	-14671.2	13.7469	-0.2	1.64902e-11	0.00980392
2121.47	-36187.1	-14671.4	13.7435	-0.2	-4.41503e-12	0.00980392
2121.49	-36187.1	-14671.6	13.7402	-0.2	1.15749e-12	0.00980392
2121.5	-36187.2	-14671.8	13.7367	-0.2	0	0.00980392
2121.52	-36187.3	-14672	13.7333	-0.2	0	0.00980392
2121.54	-36187.4	-14672.3	13.73	-0.2	0	0.00980392
2121.56	-36187.5	-14672.5	13.7265	-0.2	-5.02651e-15	0.00980392
2121.57	-36187.5	-14672.7	13.7231	-0.2	1.34379e-15	0.00980392
2121.59	-36187.6	-14672.9	13.7198	-0.2	-3.48612e-16	0.00980392
2121.61	-36187.7	-14673.1	13.7163	-0.2	1.73e-16	0.00980392
2121.62	-36187.8	-14673.3	13.7129	-0.2	-4.62294e-17	0.00980392
2121.64	-36187.9	-14673.6	13.7096	-0.2	1.1915e-17	0.00980392
2121.66	-36188	-14673.8	13.7061	-0.2	-4.43593e-18	0.00980392
2121.67	-36188	-14674	13.7028	-0.2	1.18481e-18	0.00980392
2121.69	-36188.1	-14674.2	13.6994	-0.2	-3.03113e-19	0.00980392
2121.71	-36188.2	-14674.4	13.6959	-0.2	1.00342e-19	0.00980392
2121.72	-36188.3	-14674.6	13.6924	-0.2	-2.67866e-20	0.00980392
2121.74	-36188.4	-14674.9	13.6899	-0.2	6.79506e-21	0.00980392
2121.76	-36188.4	-14675.1	13.6894	-0.2	-2.1096e-21	0.00980392
2121.78	-36188.5	-14675.3	13.6856	-0.2	5.62828e-22	0.00980392
2121.79	-36188.6	-14675.6	13.6823	-0.2	-1.41383e-22	0.00980392
2121.81	-36188.7	-14675.7	13.6788	-0.2	4.21548e-23	0.00980392
2121.83	-36188.8	-14676	13.6755	-0.2	-1.12392e-23	0.00980392
2121.84	-36188.8	-14676.2	13.6721	-0.2	2.7911e-24	0.00980392
2121.86	-36188.9	-14676.4	13.6686	-0.2	-8.09443e-25	0.00980391
2121.88	-36189	-14676.6	13.6653	-0.2	2.15652e-25	0.00980395
2121.89	-36189.1	-14676.9	13.6619	-0.2	-5.2829e-26	0.00980383
2121.91	-36189.2	-14677	13.6584	-0.2	1.50158e-26	0.00980432
2121.93	-36189.2	-14677.3	13.6551	-0.200001	-3.99716e-27	0.00980244
2121.95	-36189.3	-14677.5	13.6517	-0.199995	9.63177e-28	0.00980921
2121.96	-36189.4	-14677.7	13.6482	-0.20002	-2.69648e-28	0.00978198
2121.98	-36189.5	-14677.9	13.6449	-0.199925	7.17103e-29	0.00988635
2122	-36189.6	-14678.2	13.6415	-0.200263	-1.69303e-29	0.00932003
2122.01	-36189.6	-14678.3	13.638	-0.198249	4.68437e-30	0.00759362
2122.03	-36189.7	-14678.6	13.6347	-0.194741	-1.24439e-30	0.0046078
2122.05	-36189.8	-14678.8	13.6312	-0.191	2.8624e-31	0.00178108
2122.07	-36189.9	-14679	13.6278	-0.189774	-7.84674e-32	0.000165326
2122.08	-36190	-14679.2	13.6245	-0.19006	2.08178e-32	0.000510408
2122.1	-36190.1	-14679.5	13.621	-0.189987	-4.62605e-33	0.00246157
2122.12	-36190.1	-14679.6	13.6176	-0.190004	1.25882e-33	0.00560759
2122.13	-36190.2	-14679.9	13.6143	-0.189999	-3.33464e-34	0.00819866
2122.15	-36190.3	-14680.1	13.6108	-0.19	7.06004e-35	0.00963919
2122.17	-36190.4	-14680.3	13.6074	-0.19	-1.90991e-35	0.00984388
2122.18	-36190.4	-14680.5	13.6041	-0.19	5.05016e-36	0.00979336
2122.2	-36190.5	-14680.8	13.6006	-0.19	-9.93242e-37	0.009806
2122.22	-36190.6	-14681	13.5972	-0.19	2.67464e-37	0.00980336
2122.24	-36190.7	-14681.2	13.5939	-0.19	-7.05655e-38	0.00980407
2122.25	-36190.8	-14681.4	13.5904	-0.19	1.21976e-38	0.0098039
2122.27	-36190.8	-14681.6	13.5871	-0.19	-3.27332e-39	0.00980393
2122.29	-36190.9	-14681.9	13.5837	-0.19	8.61218e-40	0.00980392
2122.3	-36191	-14682.1	13.5802	-0.19	-1.10062e-40	0.00980392
2122.32	-36191.1	-14682.2	13.5769	-0.19	2.94675e-41	0.00980392
2122.34	-36191.2	-14682.5	13.5736	-0.19	-7.72547e-42	0.00980392
2122.35	-36191.2	-14682.7	13.57	-0.19	-8.81284e-52	0.00980392
2122.37	-36191.3	-14682.9	13.57	-0.19	0	0.00980392
2122.39	-36191.4	-14683.1	13.5667	-0.19	0	0.00980392
2122.41	-36191.5	-14683.4	13.5631	-0.19	3.35487e-44	0.00980402
2122.42	-36191.6	-14683.5	13.5598	-0.19	-8.9689e-45	0.00980353
2122.44	-36191.6	-14683.7	13.5565	-0.19	2.32676e-45	0.00980539
2122.46	-36191.7	-14684	13.5529	-0.19	-1.15466e-45	0.0097924
2122.47	-36191.8	-14684.2	13.5496	-0.19	3.08552e-46	0.0098477
2122.49	-36191.9	-14684.4	13.5463	-0.19	-7.95247e-47	0.00963441
2122.51	-36192	-14684.7	13.5427	-0.19	2.9607e-47	0.00536098
2122.52	-36192	-14684.9	13.5394	-0.19	-7.90783e-48	-0.00590638
2122.54	-36192.1	-14685.1	13.536	-0.19	2.02309e-48	-0.0258503
2122.56	-36192.2	-14685.3	13.5325	-0.19	-6.69721e-49	-0.0504212
2122.58	-36192.3	-14685.5	13.5292	-0.19	1.78783e-49	-0.0741877
2122.59	-36192.4	-14685.7	13.5258	-0.19	-4.53526e-50	-0.100533
2122.61	-36192.4	-14685.9	13.5223	-0.19	1.40802e-50	-0.13292
2122.63	-36192.5	-14686.1	13.519	-0.19	-3.75651e-51	-0.166897
2122.64	-36192.6	-14686.4	13.5156	-0.19	9.43638e-52	-0.200191
2122.66	-36192.7	-14686.6	13.5121	-0.19	-2.81356e-52	-0.23002
2122.68	-36192.8	-14686.8	13.5088	-0.19	7.50145e-53	-0.256642
2122.69	-36192.9	-14687	13.5055	-0.19	-1.86288e-53	-0.290548
2122.71	-36192.9	-14687.2	13.5016	-0.19	5.40251e-54	-0.33653
2122.73	-36193	-14687.4	13.5	-0.19	-1.43934e-54	-0.388128
2122.74	-36193.1	-14687.7	13.4989	-0.19	3.52599e-55	-0.442437
2122.76	-36193.2	-14687.9	13.495	-0.19	-1.00221e-55	-0.488424
2122.78	-36193.2	-14688.1	13.4918	-0.19	2.66785e-56	-0.522259
2122.8	-36193.3	-14688.3	13.4883	-0.19	-6.42859e-57	-0.549454
2122.81	-36193.4	-14688.5	13.4849	-0.19	1.79972e-57	-0.572723
2122.83	-36193.5	-14688.7	13.4816	-0.19	-4.7862e-58	-0.594802
2122.85	-36193.6	-14689	13.4781	-0.19	1.12999e-58	-0.622083
2122.86	-36193.6	-14689.2	13.4747	-0.19	-3.12652e-59	-0.654637
2122.88	-36193.7	-14689.3	13.4714	-0.19	8.30549e-60	-0.689945
2122.9	-36193.8	-14689.6	13.4679	-0.19	-1.91047e-60	-0.730519
2122.91	-36193.9	-14689.8	13.4645	-0.19	5.23719e-61	-0.769134
2122.93	-36194	-14690	13.4612	-0.19	-1.38945e-61	-0.801372
2122.95	-36194	-14690.3	13.4577	-0.19	3.08759e-62	-0.828432
2122.97	-36194.1	-14690.4	13.4544	-0.19	-8.40183e-63	-0.851692
2122.98	-36194.2	-14690.6	13.4506	-0.19	2.22566e-63	-0.875455
2123	-36194.3	-14690.9	13.4501	-0.19	-4.71212e-64	-0.904732
2123.02	-36194.4	-14691.1	13.4476	-0.190001	1.27474e-64	-0.932198
2123.03	-36194.4	-14691.3	13.4441	-0.189995	-3.37071e-65	-0.955018
2123.05	-36194.5	-14691.5	13.4406	-0.190016	6.6308e-66	-0.972506
2123.07	-36194.6	-14691.7	13.4372	-0.189936	-1.79122e-66	-0.984183
2123.09	-36194.7	-14691.9	13.4339	-0.190238	4.9373e-67	-0.993013
2123.1	-36194.8	-14692.2	13.4304	-0.187128	-1.4252e-67	-1.00216
2123.12	-36194.8	-14692.4	13.4271	-0.183748	2.58946e-67	-1.01109
2123.14	-36194.9	-14692.6	13.4237	-0.180235	-8.93018e-67	-1.01697
2123.15	-36195	-14692.8	13.4202	-0.179971	1.78867e-66	-1.01955
2123.17	-36195.1	-14693	13.4169	-0.180008	-6.89212e-66	-1.01962
2123.19	-36195.1	-14693.2	13.4136	-0.179998	2.57797e-65	-1.0196
2123.2	-36195.2	-14693.5	13.41	-0.18	0	-1.01961
2123.22	-36195.3	-14693.6	13.41	-0.18	0	-1.01961
2123.24	-36195.4	-14693.8	13.4067	-0.18	6.772e-73	-1.01961
2123.26	-36195.5	-14694.1	13.4031	-0.18	-5.93644e-63	-1.01961
2123.27	-36195.5	-14694.3	13.3998	-0.18	2.26435e-62	-1.01961
2123.29	-36195.6	-14694.5	13.3965	-0.18	-8.4574e-62	-1.01961
2123.31	-36195.7	-14694.7	13.3929	-0.18	6.61781e-61	-1.01961
2123.32	-36195.8	-14694.9	13.3896	-0.18	-2.5153e-60	-1.0196
2123.34	-36195.9	-14695.2	13.3863	-0.18	9.37296e-60	-1.01962
2123.36	-36196	-14695.4	13.3827	-0.18	-5.42243e-59	-1.01951
2123.37	-36196	-14695.6	13.3794	-0.18	2.05525e-58	-1.01823
2123.39	-36196.1	-14695.8	13.3761	-0.18	-7.63231e-58	-1.01576
2123.41	-36196.2	-14696	13.3724	-0.18	3.88067e-57	-1.01241
2123.43	-36196.3	-14696.2	13.3699	-0.179998	-1.46762e-56	-1.01054
2123.44	-36196.3	-14696.5	13.3695	-0.180006	5.42511e-56	-1.00975
2123.46	-36196.4	-14696.7	13.3656	-0.179972	-2.56242e-55	-1.00979
2123.48	-36196.5	-14696.8	13.3624	-0.180108	9.6731e-55	-1.00992
2123.49	-36196.6	-14697.1	13.359	-0.179605	-3.55477e-54	-1.00927
2123.51	-36196.7	-14697.3	13.3555	-0.182219	1.59969e-53	-1.00398
2123.53	-36196.7	-14697.5	13.3522	-0.195861	-6.02963e-53	-0.991152
2123.54	-36196.8	-14697.7	13.3487	-0.219763	2.19954e-52	-0.969976
2123.56	-36196.9	-14697.9	13.3456	-0.246992	-9.56219e-52	-0.945014
2123.58	-36197	-14698.1	13.3406	-0.268934	3.59959e-51	-0.919765
2123.6	-36197	-14698.3	13.3351	-0.295531	-1.30097e-50	-0.88937
2123.61	-36197.1	-14698.6	13.3305	-0.330317	5.51039e-50	-0.853379
2123.63	-36197.2	-14698.7	13.3235	-0.367486	-2.07204e-49	-0.817736
2123.65	-36197.3	-14699	13.3167	-0.402732	7.40129e-49	-0.784343
2123.66	-36197.4	-14699.2	13.3097	-0.429149	-3.07152e-48	-0.755394
2123.68	-36197.4	-14699.4	13.3035	-0.454867	1.15385e-47	-0.728601
2123.7	-36197.5	-14699.6	13.2946	-0.488793	-4.05951e-47	-0.69204
2123.71	-36197.6	-14699.8	13.284	-0.538984	1.65712e-46	-0.645031
2123.73	-36197.7	-14700.1	13.2742	-0.596532	-6.21996e-46	-0.592468
2123.75	-36197.8	-14700.3	13.2637	-0.654767	2.14475e-45	-0.538132
2123.77	-36197.8	-14700.5	13.2535	-0.698549	-8.63649e-45	-0.492909
2123.78	-36197.9	-14700.7	13.2434	-0.731147	2.90995e-44	-0.456065
2123.8	-36198	-14700.9	13.2307	-0.757272	-1.15877e-43	-0.427466
2123.82	-36198.1	-14701.1	13.2173	-0.777199	4.3434e-43	-0.404456
2123.83	-36198.1	-14701.3	13.2033	-0.800303	-1.39902e-42	-0.37985
2123.85	-36198.2	-14701.5	13.1897	-0.829321	5.51503e-42	-0.352436
2123.87	-36198.3	-14701.7	13.1768	-0.861622	-2.06593e-41	-0.31981
2123.88	-36198.4	-14701.9	13.1605	-0.900159	7.71221e-41	-0.283745
2123.9	-36198.5	-14702.2	13.1459	-0.94248	-2.32912e-40	-0.242493
2123.92	-36198.5	-14702.4	13.1296	-0.983591	9.10392e-40	-0.205203
2123.93	-36198.6	-14702.5	13.1133	-1.0152	-3.40851e-39	-0.173908
2123.95	-36198.7	-14702.8	13.0924	-1.04075	9.1553e-39	-0.146776
2123.97	-36198.8	-14703	13.0752	-1.06081	-3.55221e-38	-0.121755
2123.99	-36198.8	-14703.2	13.0587	-1.08647	1.32931e-37	-0.0940661
2124	-36198.9	-14703.4	13.0411	-1.11809	-2.67868e-37	-0.0617296
2124.02	-36199	-14703.6	13.0212	-1.14847	1.03255e-36	-0.0341681
2124.04	-36199.1	-14703.8	13	-1.17	1.89683e-45	-0.0108932
2124.05	-36199.2	-14704	12.98	-1.18667	0	0.0043573
2124.07	-36199.2	-14704.2	12.96	-1.19667	0	0.0152505
2124.09	-36199.3	-14704.4	12.94	-1.20333	0	0.0228758
2124.11	-36199.4	-14704.7	12.9188	-1.21043	8.8936e-34	0.0297868
2124.12	-36199.5	-14704.8	12.8988	-1.21698	-3.39228e-33	0.0351153
2124.14	-36199.5	-14705	12.8788	-1.22006	1.26703e-32	0.0382391
2124.16	-36199.6	-14705.3	12.8576	-1.21997	-9.91431e-32	0.0393095
2124.17	-36199.7	-14705.4	12.8376	-1.22001	3.75761e-31	0.0405042
2124.19	-36199.8	-14705.7	12.8164	-1.22	-2.17639e-30	0.0430424
2124.21	-36199.8	-14705.9	12.7965	-1.22	8.24975e-30	0.0462395
2124.22	-36199.9	-14706.1	12.7765	-1.22	-3.08226e-29	0.048202
2124.24	-36200	-14706.3	12.7563	-1.22	1.14345e-28	0.0490731
2124.26	-36200.1	-14706.5	12.7353	-1.22	-5.81347e-28	0.0490018
2124.28	-36200.1	-14706.7	12.7147	-1.22	2.19857e-27	0.0490245
2124.29	-36200.2	-14706.9	12.6914	-1.22	-8.12709e-27	0.0490178
2124.31	-36200.3	-14707.1	12.6708	-1.22	3.83864e-26	0.049023
2124.33	-36200.4	-14707.3	12.6505	-1.22001	-1.42571e-25	0.0490084
2124.34	-36200.4	-14707.5	12.6295	-1.21994	6.42051e-25	0.0490696
2124.36	-36200.5	-14707.7	12.6097	-1.22023	-2.42017e-24	0.0487833
2124.38	-36200.6	-14707.9	12.5894	-1.219	8.82852e-24	0.047257
2124.39	-36200.7	-14708.1	12.567	-1.21526	-3.83808e-23	0.0444029
2124.41	-36200.7	-14708.3	12.5447	-1.21176	1.4448e-22	0.0414418
2124.43	-36200.8	-14708.5	12.5253	-1.20971	-5.39541e-22	0.0396471
2124.45	-36200.9	-14708.7	12.5046	-1.21007	1.9489e-21	0.0394898
2124.46	-36201	-14708.9	12.4838	-1.20998	-8.25448e-21	0.0411918
2124.48	-36201	-14709.1	12.4641	-1.21	3.10387e-20	0.0439999
2124.5	-36201.1	-14709.3	12.4433	-1.21	-1.1087e-19	0.046996
2124.51	-36201.2	-14709.5	12.4226	-1.20999	4.60107e-19	0.0486717
2124.53	-36201.2	-14709.7	12.4028	-1.21002	-1.72845e-18	0.0490649
2124.55	-36201.3	-14709.9	12.3824	-1.20992	6.08106e-18	0.0490691
2124.56	-36201.4	-14710.1	12.3596	-1.21032	-2.48233e-17	0.0485387
2124.58	-36201.5	-14710.3	12.3372	-1.20809	8.60493e-17	0.0467148
2124.6	-36201.5	-14710.5	12.317	-1.20452	-3.46626e-16	0.0436074
2124.62	-36201.6	-14710.7	12.297	-1.20091	1.30012e-15	0.0409296
2124.63	-36201.7	-14710.8	12.2772	-1.1998	-4.85384e-15	0.0394611
2124.65	-36201.8	-14711.1	12.2562	-1.20005	1.62739e-14	0.0391717
2124.67	-36201.8	-14711.3	12.2359	-1.19999	-6.47831e-14	0.0392279
2124.68	-36201.9	-14711.4	12.215	-1.2	2.09501e-13	0.0392118
2124.7	-36202	-14711.7	12.1946	-1.19999	-8.26083e-13	0.039222
2124.72	-36202	-14711.8	12.1747	-1.20002	3.09456e-12	0.0391946
2124.73	-36202.1	-14712	12.1548	-1.19993	-1.15522e-11	0.0392939
2124.75	-36202.2	-14712.2	12.1337	-1.2002	3.48881e-11	0.0383953
2124.77	-36202.3	-14712.4	12.1136	-1.19735	-1.36368e-10	0.0364707
2124.79	-36202.3	-14712.6	12.0925	-1.19377	3.67366e-10	0.0330176
2124.8	-36202.4	-14712.8	12.0721	-1.19023	-1.42563e-09	0.0315997
2124.82	-36202.5	-14713	12.0555	-1.18994	5.33506e-09	0.0323956
2124.84	-36202.5	-14713.2	12.0346	-1.19001	-1.07507e-08	0.035754
2124.85	-36202.6	-14713.4	12.0145	-1.19	4.14404e-08	0.0380353
2124.87	-36202.7	-14713.6	11.9945	-1.19	-1.5501e-07	0.0391857
2124.89	-36202.8	-14713.7	11.9746	-1.19	5.78601e-07	0.0392231
2124.9	-36202.8	-14714	11.9533	-1.19	0	0.0392157
2124.92	-36202.9	-14714.1	11.9333	-1.19	-4.06431e-15	0.0392157
2124.94	-36203	-14714.3	11.9121	-1.19003	3.56894e-05	0.0391878
2124.95	-36203.1	-14714.5	11.8922	-1.18989	-0.000136824	0.0380296
2124.97	-36203.1	-14714.7	11.8721	-1.18646	-0.00344321	0.0357745
2124.99	-36203.2	-14714.9	11.8523	-1.18311	-0.00331132	0.0324973
2125.01	-36203.3	-14715.1	11.8344	-1.17982	-0.00329315	0.0303718
2125.02	-36203.3	-14715.3	11.8143	-1.18005	-0.00354231	0.0306505
2125.04	-36203.4	-14715.4	11.7942	-1.17999	-0.00718053	0.0330694
2125.06	-36203.5	-14715.7	11.7729	-1.18	-0.0102177	0.0364515
2125.07	-36203.5	-14715.8	11.7535	-1.18	-0.00994431	0.0384003
2125.09	-36203.6	-14716	11.7355	-1.18	-0.0100184	0.0392916
2125.11	-36203.7	-14716.2	11.7152	-1.18	-0.00999506	0.0391978
2125.12	-36203.7	-14716.4	11.6954	-1.18001	-0.0100013	0.0392115
2125.14	-36203.8	-14716.6	11.675	-1.17997	-0.00999968	0.03925
2125.16	-36203.9	-14716.8	11.654	-1.18017	-0.01	0.0390196
2125.18	-36203.9	-14717	11.6342	-1.17929	-0.0100002	0.0376306
2125.19	-36204	-14717.1	11.6138	-1.17561	-0.00999905	0.0349562
2125.21	-36204.1	-14717.4	11.5928	-1.17196	-0.0100043	0.0317231
2125.23	-36204.1	-14717.5	11.5731	-1.16972	-0.00998371	0.0300075
2125.24	-36204.2	-14717.7	11.5525	-1.17007	-0.0100594	0.0292913
2125.26	-36204.3	-14717.9	11.5317	-1.16998	-0.0097417	0.0297224
2125.28	-36204.4	-14718.1	11.5113	-1.17	-0.0112202	0.0312984
2125.3	-36204.4	-14718.3	11.4904	-1.17	-0.0149089	0.0342269
2125.31	-36204.5	-14718.5	11.4707	-1.17	-0.0185414	0.0371334
2125.33	-36204.6	-14718.6	11.4501	-1.17	-0.0199988	0.0388049
2125.35	-36204.6	-14718.8	11.4289	-1.17	-0.021464	0.0392925
2125.36	-36204.7	-14719	11.4115	-1.17	-0.0250722	0.0391956
2125.38	-36204.8	-14719.2	11.392	-1.17	-0.0288462	0.0392191
2125.4	-36204.8	-14719.4	11.3733	-1.16999	-0.0299873	0.03922
2125.41	-36204.9	-14719.5	11.3554	-1.17002	-0.0316349	0.039195
2125.43	-36205	-14719.7	11.334	-1.16993	-0.0355087	0.0392883
2125.45	-36205	-14719.9	11.3137	-1.17028	-0.0387421	0.038628
2125.47	-36205.1	-14720.1	11.2935	-1.16804	-0.0424532	0.0369215
2125.48	-36205.2	-14720.2	11.2753	-1.16439	-0.0434788	0.0336027
2125.5	-36205.2	-14720.4	11.256	-1.16071	-0.0433634	0.031656
2125.52	-36205.3	-14720.6	11.236	-1.15983	-0.0430651	0.0320645
2125.53	-36205.4	-14720.8	11.215	-1.16003	-0.0456393	0.0351286
2125.55	-36205.4	-14721	11.1946	-1.15999	-0.0495283	0.0377462
2125.57	-36205.5	-14721.2	11.1748	-1.16	-0.0500499	0.0390659
2125.58	-36205.6	-14721.3	11.1538	-1.16	-0.0501825	0.0392424
2125.6	-36205.6	-14721.5	11.1332	-1.16	-0.0473403	0.0392085
2125.62	-36205.7	-14721.7	11.1165	-1.16	-0.0439674	0.0392177
2125.64	-36205.8	-14721.8	11.0959	-1.16	-0.0402642	0.0392152
2125.65	-36205.8	-14722	11.0756	-1.16	-0.0399306	0.0392165
2125.67	-36205.9	-14722.2	11.0558	-1.16	-0.040019	0.0392128
2125.69	-36205.9	-14722.4	11.0344	-1.16	-0.039996	0.0392215
2125.7	-36206	-14722.6	11.0177	-1.16	-0.0400071	0.0391935
2125.72	-36206.1	-14722.7	10.9978	-1.16	-0.0399756	0.040207
2125.74	-36206.1	-14722.9	10.98	-1.16	-0.04	0.0424837
2125.75	-36206.2	-14723.1	10.96	-1.16	-0.0366667	0.0457516
2125.77	-36206.3	-14723.3	10.94	-1.16	-0.0333333	0.0479303
2125.79	-36206.3	-14723.4	10.9188	-1.16003	-0.0299003	0.0490174
2125.81	-36206.4	-14723.6	10.8988	-1.15989	-0.0300266	0.0478299
2125.82	-36206.5	-14723.8	10.8788	-1.15645	-0.0299931	0.0455674
2125.84	-36206.5	-14723.9	10.8575	-1.15288	-0.0300034	0.0421369
2125.86	-36206.6	-14724.2	10.838	-1.14984	-0.0299991	0.0401195
2125.87	-36206.7	-14724.3	10.821	-1.15004	-0.0300002	0.0391962
2125.89	-36206.7	-14724.5	10.8001	-1.14998	-0.0300001	0.0390911
2125.91	-36206.8	-14724.7	10.7834	-1.15	-0.0299994	0.0361914
2125.92	-36206.8	-14724.8	10.7634	-1.15	-0.0300024	0.0272083
2125.94	-36206.9	-14725	10.7455	-1.15	-0.0299879	0.0111392
2125.96	-36207	-14725.2	10.7253	-1.15	-0.0300457	-0.00600092
2125.97	-36207	-14725.3	10.7051	-1.15001	-0.0298312	-0.0207285
2125.99	-36207.1	-14725.5	10.684	-1.14995	-0.0308819	-0.0322013
2126.01	-36207.2	-14725.7	10.6642	-1.15019	-0.0336218	-0.0409265
2126.03	-36207.2	-14725.8	10.6438	-1.14921	-0.0334551	-0.0529508
2126.04	-36207.3	-14726	10.6225	-1.14545	-0.0322742	-0.0699071
2126.06	-36207.4	-14726.2	10.6042	-1.14198	-0.0296344	-0.0920953
2126.08	-36207.4	-14726.3	10.5859	-1.13973	-0.0300908	-0.119492
2126.09	-36207.5	-14726.5	10.5662	-1.14008	-0.0299737	-0.151575
2126.11	-36207.5	-14726.7	10.5486	-1.13998	-0.030007	-0.182275
2126.13	-36207.6	-14726.9	10.5293	-1.14001	-0.0299983	-0.210942
2126.14	-36207.7	-14727	10.5108	-1.14	-0.0300005	-0.234204
2126.16	-36207.7	-14727.2	10.4906	-1.14	-0.0299999	-0.252953
2126.18	-36207.8	-14727.4	10.4701	-1.14	-0.03	-0.273656
2126.2	-36207.8	-14727.5	10.4489	-1.14	-0.03	-0.296993
2126.21	-36207.9	-14727.7	10.4315	-1.13999	-0.03	-0.320432
2126.23	-36208	-14727.8	10.412	-1.14002	-0.03	-0.343534
2126.25	-36208	-14728	10.3935	-1.13992	-0.03	-0.365601
2126.26	-36208.1	-14728.2	10.375	-1.14032	-0.03	-0.389616
2126.28	-36208.1	-14728.3	10.3562	-1.13809	-0.03	-0.422574
2126.3	-36208.2	-14728.5	10.3372	-1.13452	-0.03	-0.45939
2126.32	-36208.3	-14728.7	10.3171	-1.1309	-0.03	-0.492638
2126.33	-36208.3	-14728.8	10.2963	-1.12983	-0.03	-0.521167
2126.35	-36208.4	-14729	10.2754	-1.13005	-0.03	-0.542681
2126.37	-36208.4	-14729.2	10.2586	-1.12999	-0.03	-0.559758
2126.38	-36208.5	-14729.3	10.2381	-1.13	-0.03	-0.573668
2126.4	-36208.6	-14729.5	10.2207	-1.13	-0.03	-0.583029
2126.42	-36208.6	-14729.7	10.2012	-1.13	-0.03	-0.592148
2126.43	-36208.7	-14729.8	10.1841	-1.13	-0.03	-0.605614
2126.45	-36208.7	-14730	10.1638	-1.13	-0.03	-0.627605
2126.47	-36208.8	-14730.2	10.1435	-1.13002	-0.03	-0.649889
2126.49	-36208.9	-14730.3	10.1225	-1.12996	-0.03	-0.670059
2126.5	-36208.9	-14730.5	10.1021	-1.13016	-0.03	-0.684761
2126.52	-36209	-14730.6	10.0855	-1.12712	-0.03	-0.697793
2126.54	-36209	-14730.8	10.0645	-1.12355	-0.03	-0.710637
2126.55	-36209.1	-14731	10.0477	-1.12011	-0.03	-0.720665
2126.57	-36209.2	-14731.1	10.0278	-1.11997	-0.03	-0.727315
2126.59	-36209.2	-14731.3	10.01	-1.12	-0.03	-0.733115
2126.6	-36209.3	-14731.5	9.99	-1.12	-0.03	-0.737473
2126.62	-36209.3	-14731.6	9.97	-1.12	-0.03	-0.74183
2126.64	-36209.4	-14731.8	9.94875	-1.12	-0.03	-0.74528
2126.66	-36209.5	-14731.9	9.92896	-1.12	-0.03	-0.748592
2126.67	-36209.5	-14732.1	9.91232	-1.12	-0.03	-0.752996
2126.69	-36209.6	-14732.2	9.89469	-1.11998	-0.03	-0.757628
2126.71	-36209.6	-14732.4	9.87785	-1.12007	-0.03	-0.761864
2126.72	-36209.7	-14732.5	9.85751	-1.11974	-0.03	-0.765104
2126.74	-36209.7	-14732.7	9.83624	-1.11603	-0.03	-0.76852
2126.76	-36209.8	-14732.9	9.81705	-1.11267	-0.03	-0.77023
2126.77	-36209.8	-14733	9.79974	-1.10979	-0.03	-0.768475
2126.79	-36209.9	-14733.2	9.77912	-1.11007	-0.03	-0.763219
2126.81	-36210	-14733.4	9.7622	-1.10998	-0.03	-0.756773
2126.83	-36210	-14733.5	9.74239	-1.11	-0.03	-0.751517
2126.84	-36210.1	-14733.6	9.72414	-1.11	-0.03	-0.747482
2126.86	-36210.1	-14733.8	9.70507	-1.10999	-0.03	-0.745808
2126.88	-36210.2	-14734	9.68724	-1.11005	-0.03	-0.744869
2126.89	-36210.2	-14734.1	9.66717	-1.10977	-0.03	-0.743021
2126.91	-36210.3	-14734.3	9.64985	-1.11115	-0.03	-0.736714
2126.93	-36210.4	-14734.4	9.63027	-1.12203	-0.03	-0.722851
2126.94	-36210.4	-14734.6	9.61202	-1.14169	-0.03	-0.702753
2126.96	-36210.5	-14734.7	9.5918	-1.16092	-0.03	-0.682641
2126.98	-36210.5	-14734.9	9.57129	-1.17472	-0.03	-0.665419
2126.99	-36210.6	-14735	9.55042	-1.18505	-0.03	-0.652553
2127.01	-36210.6	-14735.2	9.53074	-1.19286	-0.03	-0.641843
2127.03	-36210.7	-14735.3	9.51002	-1.20262	-0.03	-0.627979
2127.05	-36210.7	-14735.5	9.48917	-1.21844	-0.03	-0.609426
2127.06	-36210.8	-14735.7	9.46988	-1.23782	-0.03	-0.586234
2127.08	-36210.8	-14735.8	9.44706	-1.26635	-0.03	-0.555684
2127.1	-36210.9	-14735.9	9.42281	-1.29945	-0.0300001	-0.521273
2127.11	-36211	-14736.1	9.39943	-1.3336	-0.0299996	-0.488819
2127.13	-36211	-14736.2	9.37754	-1.36201	-0.0300013	-0.458441
2127.15	-36211.1	-14736.4	9.35503	-1.38359	-0.0299946	-0.43355
2127.16	-36211.1	-14736.5	9.33167	-1.40017	-0.0300204	-0.411925
2127.18	-36211.2	-14736.7	9.3073	-1.42248	-0.0299317	-0.389381
2127.2	-36211.2	-14736.9	9.28329	-1.44629	-0.0302717	-0.364695
2127.22	-36211.3	-14737	9.26077	-1.47234	-0.0278091	-0.339794
2127.23	-36211.3	-14737.1	9.23312	-1.49543	-0.024207	-0.313288
2127.25	-36211.4	-14737.3	9.20877	-1.51494	-0.0204606	-0.288912
2127.27	-36211.4	-14737.4	9.1833	-1.53952	-0.0201501	-0.262329
2127.28	-36211.5	-14737.6	9.15491	-1.57339	-0.0173914	-0.2277
2127.3	-36211.6	-14737.7	9.12797	-1.61056	-0.0139391	-0.191269
2127.32	-36211.6	-14737.9	9.10144	-1.64183	-0.0103821	-0.158829
2127.34	-36211.7	-14738	9.0735	-1.66733	-0.00993712	-0.131347
2127.35	-36211.7	-14738.2	9.04331	-1.68787	-0.0100169	-0.110122
2127.37	-36211.8	-14738.3	9.01674	-1.70478	-0.00999556	-0.090593
2127.39	-36211.8	-14738.4	8.9851	-1.71936	-0.0100006	-0.0698902
2127.4	-36211.9	-14738.6	8.95828	-1.72641	-0.00999985	-0.0463006
2127.42	-36211.9	-14738.7	8.92842	-1.73265	-0.01	-0.0113491
2127.44	-36212	-14738.9	8.9	-1.75	-0.01	0.0413943
2127.45	-36212	-14739	8.87	-1.77333	-0.01	0.100218
2127.47	-36212.1	-14739.2	8.84	-1.8	-0.01	0.156863
2127.49	-36212.1	-14739.3	8.80815	-1.81753	-0.00999999	0.215821
2127.51	-36212.2	-14739.5	8.77831	-1.83065	-0.0100001	0.272433
2127.52	-36212.2	-14739.6	8.74801	-1.84063	-0.0099998	0.332696
2127.54	-36212.3	-14739.7	8.7128	-1.85097	-0.0100016	0.396067
2127.56	-36212.3	-14739.9	8.68325	-1.85747	-0.00999399	0.456134
2127.57	-36212.4	-14740	8.653	-1.86383	-0.0100224	0.526662
2127.59	-36212.4	-14740.1	8.62086	-1.86768	-0.00987042	0.612721
2127.61	-36212.5	-14740.3	8.5874	-1.8742	-0.0105095	0.699899
2127.62	-36212.5	-14740.4	8.55425	-1.8772	-0.0134651	0.783461
2127.64	-36212.6	-14740.5	8.52276	-1.88088	-0.0139173	0.876056
2127.66	-36212.6	-14740.7	8.49322	-1.88391	-0.0169723	0.98251
2127.68	-36212.7	-14740.8	8.46195	-1.88823	-0.0167017	1.126
2127.69	-36212.7	-14740.9	8.42659	-1.89466	-0.0160375	1.28574
2127.71	-36212.8	-14741.1	8.39355	-1.89772	-0.0120996	1.42575
2127.73	-36212.8	-14741.2	8.36042	-1.90025	-0.00976709	1.53899
2127.74	-36212.9	-14741.4	8.32919	-1.90005	-0.0100694	1.62742
2127.76	-36212.9	-14741.5	8.2998	-1.89937	-0.00998148	1.68626
2127.78	-36213	-14741.6	8.26786	-1.89435	-0.0100046	1.72972
2127.79	-36213	-14741.8	8.23236	-1.88722	-0.00999867	1.76013
2127.81	-36213.1	-14741.9	8.20097	-1.88038	-0.0100004	1.7799
2127.83	-36213.1	-14742	8.17021	-1.875	-0.00999991	1.79595
2127.85	-36213.2	-14742.2	8.13928	-1.87158	-0.01	1.80783
2127.86	-36213.2	-14742.3	8.10789	-1.86965	-0.00999999	1.81655
2127.88	-36213.2	-14742.4	8.07471	-1.87031	-0.01	1.82269
2127.9	-36213.3	-14742.5	8.0439	-1.86847	-0.01	1.82659
2127.91	-36213.3	-14742.7	8.01462	-1.86486	-0.01	1.82857
2127.93	-36213.4	-14742.8	7.98153	-1.86148	-0.01	1.8297
2127.95	-36213.4	-14742.9	7.94647	-1.85798	-0.01	1.82968
2127.96	-36213.5	-14743	7.91575	-1.85483	-0.01	1.82774
2127.98	-36213.5	-14743.2	7.88451	-1.85092	-0.01	1.82543
2128	-36213.6	-14743.3	7.85407	-1.85005	-0.01	1.82317
2128.02	-36213.6	-14743.4	7.82192	-1.84812	-0.01	1.82115
2128.03	-36213.7	-14743.5	7.78912	-1.84431	-0.01	1.81806
2128.05	-36213.7	-14743.7	7.75871	-1.84098	-0.01	1.81467
2128.07	-36213.8	-14743.8	7.72903	-1.83764	-0.01	1.81139
2128.08	-36213.8	-14743.9	7.69747	-1.83424	-0.01	1.80865
2128.1	-36213.8	-14744	7.66683	-1.83045	-0.01	1.8081
2128.12	-36213.9	-14744.2	7.6376	-1.83015	-0.01	1.80913
2128.13	-36213.9	-14744.3	7.60275	-1.82739	-0.01	1.80953
2128.15	-36214	-14744.4	7.57172	-1.82394	-0.00999999	1.80765
2128.17	-36214	-14744.5	7.54216	-1.8204	-0.01	1.80532
2128.18	-36214.1	-14744.6	7.51036	-1.8199	-0.00999994	1.80403
2128.2	-36214.1	-14744.8	7.48012	-1.82018	-0.0100002	1.80299
2128.22	-36214.1	-14744.9	7.45032	-1.81711	-0.00999917	1.80101
2128.24	-36214.2	-14745	7.41851	-1.81356	-0.0100017	1.79757
2128.25	-36214.2	-14745.1	7.3884	-1.81008	-0.00999352	1.79532
2128.27	-36214.3	-14745.2	7.35847	-1.81007	-0.0100242	1.79316
2128.29	-36214.3	-14745.4	7.32667	-1.80667	-0.01	1.79085
2128.3	-36214.4	-14745.5	7.29333	-1.80333	-0.0133333	1.78758
2128.32	-36214.4	-14745.6	7.26333	-1.8	-0.0166667	1.7854
2128.34	-36214.4	-14745.7	7.23149	-1.80005	-0.0200997	1.78426
2128.36	-36214.5	-14745.8	7.20162	-1.79991	-0.0199734	1.78312
2128.37	-36214.5	-14745.9	7.17145	-1.79636	-0.0200069	1.77963
2128.39	-36214.6	-14746	7.13999	-1.78886	-0.0199966	1.77098
2128.41	-36214.6	-14746.2	7.11332	-1.77439	-0.0200009	1.75464
2128.42	-36214.6	-14746.3	7.08325	-1.74556	-0.0199998	1.72698
2128.44	-36214.7	-14746.4	7.05472	-1.70238	-0.0200001	1.68931
2128.46	-36214.7	-14746.5	7.02524	-1.66379	-0.02	1.6529
2128.47	-36214.8	-14746.6	6.99793	-1.63089	-0.02	1.61763
2128.49	-36214.8	-14746.7	6.96655	-1.59341	-0.02	1.57725
2128.51	-36214.9	-14746.9	6.94047	-1.54437	-0.02	1.53269
2128.53	-36214.9	-14746.9	6.91394	-1.49081	-0.02	1.48172
2128.54	-36214.9	-14747.1	6.88976	-1.43741	-0.02	1.42646
2128.56	-36215	-14747.2	6.8664	-1.38528	-0.02	1.36995
2128.58	-36215	-14747.3	6.84353	-1.31948	-0.02	1.29869
2128.59	-36215.1	-14747.4	6.82284	-1.22891	-0.02	1.21466
2128.61	-36215.1	-14747.5	6.8031	-1.14159	-0.02	1.13243
2128.63	-36215.1	-14747.6	6.78237	-1.06186	-0.02	1.05165
2128.64	-36215.2	-14747.7	6.76253	-0.982692	-0.02	0.961341
2128.66	-36215.2	-14747.8	6.74748	-0.872349	-0.02	0.852666
2128.68	-36215.2	-14747.9	6.73546	-0.717138	-0.02	0.708236
2128.7	-36215.3	-14748	6.7251	-0.545812	-0.02	0.554624
2128.71	-36215.3	-14748.2	6.71635	-0.412784	-0.02	0.423236
2128.73	-36215.4	-14748.2	6.71149	-0.301273	-0.02	0.315242
2128.75	-36215.4	-14748.4	6.70824	-0.222136	-0.02	0.232789
2128.76	-36215.4	-14748.5	6.70499	-0.163514	-0.02	0.175229
2128.78	-36215.5	-14748.6	6.7012	-0.117965	-0.02	0.129178
2128.8	-36215.5	-14748.7	6.69974	-0.0848352	-0.02	0.0947586
2128.81	-36215.6	-14748.8	6.70007	-0.0588257	-0.02	0.0699263
2128.83	-36215.6	-14748.9	6.69998	-0.0391415	-0.02	0.049452
2128.85	-36215.6	-14749	6.7	-0.0239023	-0.02	0.0352625
2128.87	-36215.7	-14749.1	6.7	-0.0154896	-0.02	0.0255944
2128.88	-36215.7	-14749.2	6.7	-0.00847528	-0.02	0.0190107
2128.9	-36215.7	-14749.3	6.7	-0.00443871	-0.02	0.0134925
2128.92	-36215.8	-14749.4	6.7	0.00142546	-0.02	0.00892023
2128.93	-36215.8	-14749.5	6.7	0.00595485	-0.02	0.00422305
2128.95	-36215.9	-14749.7	6.7	0.00942597	-0.02	0.00143733
2128.97	-36215.9	-14749.8	6.7	0.0101403	-0.02	0.000158351
2128.98	-36215.9	-14749.9	6.7	0.00997233	-0.02	-2.84312e-05
2129	-36216	-14750	6.7	0.0100077	-0.02	7.96113e-06
2129.02	-36216	-14750.1	6.7	0.00999693	-0.02	-3.24072e-06
2129.04	-36216	-14750.2	6.7	0.0100033	-0.02	3.64324e-06
2129.05	-36216.1	-14750.3	6.7	0.00998832	-0.02	-1.28783e-05
2129.07	-36216.1	-14750.4	6.7	0.0100434	-0.02	4.78682e-05
2129.09	-36216.2	-14750.5	6.7	0.00991257	-0.02	-0.000993989
2129.1	-36216.2	-14750.6	6.7	0.013116	-0.02	-0.00309944
2129.12	-36216.2	-14750.7	6.7	0.0164475	-0.02	-0.00635554
2129.14	-36216.3	-14750.8	6.7	0.02	-0.02	-0.0087146
2129.15	-36216.3	-14751	6.7	0.02	-0.02	-0.00980392
2129.17	-36216.4	-14751	6.7	0.02	-0.02	-0.00980392
2129.19	-36216.4	-14751.1	6.7	0.0199981	-0.02	-0.00980552
2129.2	-36216.4	-14751.3	6.7	0.0200005	-0.02	-0.0098035
2129.22	-36216.5	-14751.4	6.7	0.0199999	-0.02	-0.00980403
2129.24	-36216.5	-14751.5	6.7	0.0200001	-0.02	-0.00980387
2129.26	-36216.6	-14751.6	6.7	0.02	-0.02	-0.00980394
2129.27	-36216.6	-14751.7	6.7	0.02	-0.02	-0.00980392
2129.29	-36216.6	-14751.8	6.7	0.02	-0.02	-0.00980392
2129.31	-36216.7	-14751.9	6.7	0.02	-0.02	-0.00980392
2129.32	-36216.7	-14752	6.7	0.02	-0.02	-0.00980392
2129.34	-36216.7	-14752.1	6.7	0.02	-0.02	-0.00980392
2129.36	-36216.8	-14752.2	6.7	0.02	-0.02	-0.00980392
2129.38	-36216.8	-14752.3	6.7	0.02	-0.02	-0.00980392
2129.39	-36216.9	-14752.4	6.7	0.02	-0.02	-0.00980392
2129.41	-36216.9	-14752.6	6.7	0.02	-0.02	-0.00980394
2129.43	-36216.9	-14752.6	6.69999	0.0200001	-0.02	-0.00980385
2129.44	-36217	-14752.8	6.70006	0.0199997	-0.02	-0.00980423
2129.46	-36217	-14752.9	6.69977	0.0200011	-0.02	-0.00980276
2129.48	-36217.1	-14753	6.701	0.0199961	-0.02	-0.00980817
2129.49	-36217.1	-14753.1	6.70474	0.0200167	-0.02	-0.00978545
2129.51	-36217.1	-14753.2	6.70825	0.019937	-0.02	-0.00987344
2129.53	-36217.2	-14753.3	6.71026	0.0202279	-0.02	-0.00946144
2129.55	-36217.2	-14753.4	6.70993	0.0186875	-0.02	-0.00784716
2129.56	-36217.2	-14753.5	6.71002	0.0151122	-0.02	-0.00501483
2129.58	-36217.3	-14753.6	6.71	0.0114415	-0.02	-0.00202365
2129.6	-36217.3	-14753.7	6.71	0.00971308	-0.02	-0.000352399
2129.61	-36217.4	-14753.8	6.71	0.0100763	-0.02	6.35271e-05
2129.63	-36217.4	-14753.9	6.71	0.00998199	-0.02	-1.49984e-05
2129.65	-36217.4	-14754.1	6.71	0.010005	-0.02	4.14982e-06
2129.66	-36217.5	-14754.2	6.71	0.00999868	-0.02	-1.10239e-06
2129.68	-36217.5	-14754.3	6.71	0.0100003	-0.02	2.53576e-07
2129.7	-36217.6	-14754.4	6.71	0.00999992	-0.02	-6.95132e-08
2129.72	-36217.6	-14754.5	6.71	0.01	-0.02	1.84422e-08
2129.73	-36217.6	-14754.6	6.71	0.01	-0.02	-4.09815e-09
2129.75	-36217.7	-14754.7	6.71	0.01	-0.02	1.11517e-09
2129.77	-36217.7	-14754.8	6.71	0.01	-0.02	-2.95411e-10
2129.78	-36217.7	-14754.9	6.71	0.01	-0.02	6.25439e-11
2129.8	-36217.8	-14755	6.71	0.01	-0.02	-1.69196e-11
2129.82	-36217.8	-14755.1	6.71	0.01	-0.02	4.47387e-12
2129.83	-36217.9	-14755.2	6.71	0.01	-0.02	-8.79898e-13
2129.85	-36217.9	-14755.3	6.71	0.01	-0.02	2.36942e-13
2129.87	-36217.9	-14755.5	6.71	0.01	-0.02	-6.2513e-14
2129.89	-36218	-14755.5	6.71	0.01	-0.02	1.08057e-14
2129.9	-36218	-14755.7	6.71	0.01	-0.02	-2.89979e-15
2129.92	-36218	-14755.8	6.71	0.01	-0.02	7.62941e-16
2129.94	-36218.1	-14755.9	6.71	0.01	-0.02	-9.7502e-17
2129.95	-36218.1	-14756	6.71	0.01	-0.02	2.61048e-17
2129.97	-36218.2	-14756.1	6.71	0.01	-0.02	-6.84388e-18
2129.99	-36218.2	-14756.2	6.71	0.01	-0.02	0
2130	-36218.2	-14756.3	6.71	0.01	-0.02	0
2130.02	-36218.3	-14756.4	6.71	0.01	-0.02	0
2130.04	-36218.3	-14756.5	6.71	0.01	-0.02	2.97203e-20
2130.06	-36218.4	-14756.6	6.71	0.01	-0.02	-7.94542e-21
2130.07	-36218.4	-14756.7	6.71	0.01	-0.02	2.06124e-21
2130.09	-36218.4	-14756.8	6.71	0.01	-0.02	-1.0229e-21
2130.11	-36218.5	-14757	6.71	0.01	-0.02	2.73341e-22
2130.12	-36218.5	-14757.1	6.71002	0.01	-0.02	-7.04498e-23
2130.14	-36218.5	-14757.2	6.70991	0.01	-0.02	2.62284e-23
2130.16	-36218.6	-14757.3	6.71038	0.01	-0.02	-7.00544e-24
2130.17	-36218.6	-14757.4	6.71398	0.01	-0.02	1.79222e-24
2130.19	-36218.7	-14757.5	6.71758	0.01	-0.02	-5.93296e-25
2130.21	-36218.7	-14757.6	6.72025	0.01	-0.02	1.58381e-25
2130.22	-36218.7	-14757.7	6.71994	0.01	-0.02	-4.01773e-26
2130.24	-36218.8	-14757.8	6.72002	0.01	-0.02	1.24734e-26
2130.26	-36218.8	-14757.9	6.71999	0.01	-0.02	-3.32784e-27
2130.28	-36218.8	-14758	6.72	0.01	-0.02	8.35955e-28
2130.29	-36218.9	-14758.1	6.72	0.01	-0.02	-2.49249e-28
2130.31	-36218.9	-14758.3	6.72	0.01	-0.02	6.64543e-29
2130.33	-36219	-14758.4	6.72	0.01	-0.02	-1.6503e-29
2130.34	-36219	-14758.5	6.72	0.01	-0.02	4.78601e-30
2130.36	-36219	-14758.6	6.72	0.01	-0.02	-1.27509e-30
2130.38	-36219.1	-14758.7	6.72	0.01	-0.02	3.12363e-31
2130.39	-36219.1	-14758.8	6.72	0.01	-0.02	-8.87844e-32
2130.41	-36219.2	-14758.9	6.72	0.01	-0.02	2.36341e-32
2130.43	-36219.2	-14759	6.72	0.01	-0.02	-5.69499e-33
2130.45	-36219.2	-14759.1	6.72	0.01	-0.02	1.59435e-33
2130.46	-36219.3	-14759.2	6.72	0.01	-0.02	-4.24003e-34
2130.48	-36219.3	-14759.3	6.72	0.01	-0.02	1.00104e-34
2130.5	-36219.3	-14759.4	6.72	0.01	-0.02	-2.76974e-35
2130.51	-36219.4	-14759.5	6.72	0.01	-0.02	7.35771e-36
2130.53	-36219.4	-14759.6	6.72	0.01	-0.02	-1.69243e-36
2130.55	-36219.5	-14759.8	6.72	0.01	-0.02	4.63835e-37
2130.57	-36219.5	-14759.9	6.72	0.01	-0.02	-1.22637e-37
2130.58	-36219.5	-14760	6.72	0.01	-0.02	2.5834e-38
2130.6	-36219.6	-14760.1	6.72	0.01	-0.02	-1.39787e-39
2130.62	-36219.6	-14760.2	6.72	0.01	-0.02	-2.06869e-38
2130.63	-36219.6	-14760.3	6.72	0.01	-0.02	7.25665e-38
2130.65	-36219.7	-14760.4	6.72	0.01	-0.02	-2.87595e-37
2130.67	-36219.7	-14760.5	6.72	0.01	-0.02	1.07772e-36
2130.68	-36219.8	-14760.6	6.72	0.01	-0.02	-3.25566e-36
2130.7	-36219.8	-14760.7	6.72	0.01	-0.02	1.27257e-35
2130.72	-36219.8	-14760.8	6.72	0.01	-0.02	-4.76451e-35
2130.74	-36219.9	-14760.9	6.72	0.01	-0.02	1.27975e-34
2130.75	-36219.9	-14761.1	6.72	0.01	-0.02	-4.96538e-34
2130.77	-36220	-14761.2	6.72	0.01	-0.02	1.85815e-33
2130.79	-36220	-14761.3	6.72	0.01	-0.02	-3.74434e-33
2130.8	-36220	-14761.4	6.72	0.01	-0.02	1.44332e-32
2130.82	-36220.1	-14761.5	6.71999	0.01	-0.02	-5.39884e-32
2130.84	-36220.1	-14761.6	6.72	0.01	-0.02	0
2130.85	-36220.2	-14761.7	6.72	0.01	-0.02	3.79296e-40
2130.87	-36220.2	-14761.8	6.72333	0.01	-0.02	0
2130.89	-36220.2	-14761.9	6.72689	0.01	-0.0200005	1.24323e-29
2130.91	-36220.3	-14762	6.73009	0.01	-0.0199979	-4.74206e-29
2130.92	-36220.3	-14762.1	6.72998	0.01	-0.0200077	1.77117e-28
2130.94	-36220.3	-14762.2	6.73001	0.01	-0.01994	-1.38592e-27
2130.96	-36220.4	-14762.4	6.73	0.01	-0.0202336	5.26761e-27
2130.97	-36220.4	-14762.5	6.73	0.01	-0.0237688	-1.96291e-26
2130.99	-36220.4	-14762.6	6.73	0.01	-0.0273509	1.13558e-25
2131.01	-36220.5	-14762.7	6.73	0.01	-0.0302127	-4.30417e-25
2131.02	-36220.5	-14762.8	6.73	0.01	-0.0299368	1.59838e-24
2131.04	-36220.6	-14762.9	6.73	0.01	-0.030066	-8.127e-24
2131.06	-36220.6	-14763	6.73	0.01	-0.029813	3.07353e-23
2131.08	-36220.6	-14763.1	6.73	0.01	-0.0307268	-1.13614e-22
2131.09	-36220.7	-14763.2	6.73	0.01	-0.0336957	5.36628e-22
2131.11	-36220.7	-14763.3	6.73	0.01	-0.0332752	-2.02577e-21
2131.13	-36220.7	-14763.4	6.73	0.01	-0.0332061	7.4445e-21
2131.14	-36220.8	-14763.5	6.73	0.01	-0.0341576	-3.35011e-20
2131.16	-36220.8	-14763.6	6.73	0.01	-0.0381283	1.26274e-19
2131.18	-36220.9	-14763.7	6.73	0.01	-0.0402406	-4.60633e-19
2131.19	-36220.9	-14763.9	6.73	0.01	-0.0399302	2.00254e-18
2131.21	-36220.9	-14764	6.73	0.01	-0.0400186	-7.53835e-18
2131.23	-36221	-14764.1	6.73	0.01	-0.0399955	2.72452e-17
2131.24	-36221	-14764.2	6.73	0.01	-0.0400009	-1.154e-16
2131.26	-36221.1	-14764.3	6.73	0.01	-0.040001	4.33932e-16
2131.28	-36221.1	-14764.4	6.73	0.01	-0.0399954	-1.55e-15
2131.3	-36221.1	-14764.5	6.73	0.01	-0.0400196	6.43245e-15
2131.31	-36221.2	-14764.6	6.73	0.01	-0.0399264	-2.41643e-14
2131.33	-36221.2	-14764.7	6.73	0.01	-0.0402588	8.50153e-14
2131.35	-36221.2	-14764.8	6.73	0.01	-0.0382649	-3.47039e-13
2131.36	-36221.3	-14764.9	6.73	0.01	-0.0346825	1.3026e-12
2131.38	-36221.3	-14765	6.73	0.01	-0.0312796	-5.46184e-12
2131.4	-36221.4	-14765.2	6.73	0.01	-0.0297961	1.59421e-11
2131.41	-36221.4	-14765.2	6.73	0.01	-0.0300571	-6.53179e-11
2131.43	-36221.4	-14765.4	6.73	0.01	-0.0299848	2.45163e-10
2131.45	-36221.5	-14765.5	6.73	0.01	-0.0300036	-8.62482e-10
2131.47	-36221.5	-14765.6	6.73	0.01	-0.029999	3.5207e-09
2131.48	-36221.5	-14765.7	6.73	0.01	-0.0300003	-1.32149e-08
2131.5	-36221.6	-14765.8	6.73	0.01	-0.0299999	4.5567e-08
2131.52	-36221.6	-14765.9	6.73	0.01	-0.03	-1.8349e-07
2131.53	-36221.7	-14766	6.73	0.01	-0.03	6.88213e-07
2131.55	-36221.7	-14766.1	6.73	0.01	-0.03	-2.30819e-06
2131.57	-36221.7	-14766.2	6.72998	0.01	-0.03	9.18864e-06
2131.59	-36221.8	-14766.3	6.73007	0.01	-0.0300001	-3.4441e-05
2131.6	-36221.8	-14766.4	6.72976	0.01	-0.0299996	0.000110935
2131.62	-36221.8	-14766.5	6.73244	0.01	-0.0300014	-0.00141156
2131.64	-36221.9	-14766.7	6.73583	0.01	-0.0299946	-0.00692499
2131.65	-36221.9	-14766.8	6.73958	0.01	-0.0300163	-0.0256283
2131.67	-36222	-14766.9	6.74011	0.01	-0.0299364	-0.0583129
2131.69	-36222	-14767	6.73997	0.01	-0.0302381	-0.102525
2131.7	-36222	-14767.1	6.74	0.01	-0.0271273	-0.151374
2131.72	-36222.1	-14767.2	6.74	0.01	-0.0237485	-0.194609
2131.74	-36222.1	-14767.3	6.74	0.01	-0.0202318	-0.235521
2131.76	-36222.1	-14767.4	6.74	0.01	-0.0199775	-0.283545
2131.77	-36222.2	-14767.5	6.74	0.01	-0.0199812	-0.333616
2131.79	-36222.2	-14767.6	6.74	0.01	-0.0200976	-0.38573
2131.81	-36222.3	-14767.7	6.74	0.01	-0.0166667	-0.438998
2131.82	-36222.3	-14767.8	6.74	0.01	-0.0133333	-0.485839
2131.84	-36222.3	-14768	6.74	0.01	-0.01	-0.530501
2131.86	-36222.4	-14768.1	6.74	0.01	-0.0100242	-0.581534
2131.87	-36222.4	-14768.2	6.74	0.01	-0.00999352	-0.635015
2131.89	-36222.5	-14768.3	6.74	0.01	-0.0100017	-0.690679
2131.91	-36222.5	-14768.4	6.74	0.01	-0.00999919	-0.74436
2131.93	-36222.5	-14768.5	6.74	0.01	-0.0100001	-0.788007
2131.94	-36222.6	-14768.6	6.74	0.01	-0.0100003	-0.828418
2131.96	-36222.6	-14768.7	6.74	0.01	-0.0099982	-0.869698
2131.98	-36222.6	-14768.8	6.74	0.01	-0.0100069	-0.905898
2131.99	-36222.7	-14768.9	6.74	0.01	-0.00997441	-0.941113
2132.01	-36222.7	-14769	6.74	0.01	-0.0101301	-0.979965
2132.03	-36222.7	-14769.1	6.74	0.01	-0.00946439	-1.02255
2132.04	-36222.8	-14769.3	6.74	0.01	-0.00581288	-1.07029
2132.06	-36222.8	-14769.4	6.74	0.01	-0.00218081	-1.11603
2132.08	-36222.9	-14769.5	6.74	0.01	0.000254471	-1.15264
2132.1	-36222.9	-14769.6	6.74	0.01	-1.02569e-05	-1.18742
2132.11	-36222.9	-14769.7	6.74	0.01	-0.000238991	-1.22831
2132.13	-36223	-14769.8	6.74	0.01	0.00111824	-1.27418
2132.15	-36223	-14769.9	6.74	0.01	0.00358203	-1.32816
2132.16	-36223.1	-14770	6.74	0.01	0.00359702	-1.38421
2132.18	-36223.1	-14770.1	6.74	0.01	0.00177176	-1.43601
2132.2	-36223.1	-14770.2	6.74	0.01	0.000884995	-1.48806
2132.21	-36223.2	-14770.3	6.74	0.01	0.0050215	-1.53691
2132.23	-36223.2	-14770.4	6.74	0.01	0.00844638	-1.57689
2132.25	-36223.2	-14770.6	6.74	0.01	0.0102548	-1.61159
2132.27	-36223.3	-14770.7	6.74	0.01	0.00993012	-1.64209
2132.28	-36223.3	-14770.8	6.74	0.01	0.0100131	-1.67148
2132.3	-36223.4	-14770.9	6.74	0.01	0.0100163	-1.70409
2132.32	-36223.4	-14771	6.74	0.01	0.00991646	-1.73615
2132.33	-36223.4	-14771.1	6.74001	0.01	0.0103179	-1.76595
2132.35	-36223.5	-14771.2	6.73998	0.01	0.00808901	-1.79852
2132.37	-36223.5	-14771.3	6.74008	0.01	0.00451732	-1.83169
2132.38	-36223.5	-14771.4	6.73968	0.01	0.000904884	-1.86459
2132.4	-36223.6	-14771.5	6.74215	0.01	-0.000168514	-1.9008
2132.42	-36223.6	-14771.6	6.74567	0.01	4.58555e-05	-1.93691
2132.43	-36223.6	-14771.8	6.74928	0.01	-1.21475e-05	-1.9682
2132.45	-36223.7	-14771.9	6.75013	0.01	2.573e-06	-1.99932
2132.47	-36223.7	-14772	6.74996	0.01	-7.00559e-07	-2.02882
2132.49	-36223.8	-14772.1	6.75001	0.01	2.02068e-07	-2.0615
2132.5	-36223.8	-14772.2	6.75	0.00999997	-9.08718e-08	-2.09571
2132.52	-36223.8	-14772.3	6.75	0.0100001	2.23518e-07	-2.12428
2132.54	-36223.9	-14772.4	6.75	0.00999956	-8.02946e-07	-2.14587
2132.55	-36223.9	-14772.5	6.75	0.0100012	2.15026e-06	-2.16375
2132.57	-36223.9	-14772.6	6.75	0.00999538	-8.34131e-06	-2.17724
2132.59	-36224	-14772.7	6.75	0.0100173	3.12144e-05	-2.18845
2132.61	-36224	-14772.8	6.75	0.00996517	-6.29001e-05	-2.19576
2132.62	-36224.1	-14772.9	6.75	0.0101342	0.00302148	-2.19932
2132.64	-36224.1	-14773.1	6.75001	0.00393979	0.00958021	-2.19644
2132.66	-36224.1	-14773.2	6.75	-0.0133333	0.0166667	-2.18627
2132.67	-36224.2	-14773.3	6.75	-0.0533333	0.0233333	-2.16449
2132.69	-36224.2	-14773.4	6.74667	-0.103333	0.0266667	-2.13399
2132.71	-36224.3	-14773.5	6.74314	-0.156041	0.0300823	-2.09468
2132.72	-36224.3	-14773.6	6.73979	-0.19565	0.0300559	-2.05639
2132.74	-36224.3	-14773.7	6.73634	-0.238598	0.0340854	-2.01079
2132.76	-36224.4	-14773.8	6.73264	-0.28592	0.0405693	-1.96253
2132.78	-36224.4	-14773.9	6.72613	-0.339956	0.0437009	-1.9081
2132.79	-36224.4	-14774	6.7224	-0.396479	0.0472677	-1.84828
2132.81	-36224.5	-14774.1	6.71551	-0.448725	0.0506618	-1.79456
2132.83	-36224.5	-14774.2	6.70849	-0.494291	0.0535963	-1.74288
2132.84	-36224.6	-14774.4	6.69809	-0.538166	0.0530926	-1.69183
2132.86	-36224.6	-14774.5	6.68761	-0.589468	0.0543856	-1.63318
