# Supplementary material for: Extraction of driving behavior primitives considering driver expectation and vehicle dynamics
Source: PLoS One. 2025 Dec 31;20(12):e0340123. doi: 10.1371/journal.pone.0340123 (PMC12755792; doi:10.1371/journal.pone.0340123)
Supplement: S1 File — (ZIP) [file pone.0340123.s001.zip › DataSetForPimitiveExaction-1/straight driving/c211_s_4.xlsx]

## Sheet: Sheet1
2145.53	-36295.6	-14768.9	11.1	-0.053771	-0.365245	-0.0257846
2145.54	-36295.7	-14768.8	11.1001	-0.0571208	-0.351534	-0.0225605
2145.56	-36295.9	-14768.7	11.0997	-0.0600934	-0.334562	-0.0204384
2145.58	-36296.1	-14768.7	11.096	-0.0603239	-0.317076	-0.0181551
2145.59	-36296.3	-14768.6	11.0927	-0.0639546	-0.300051	-0.0158085
2145.61	-36296.4	-14768.6	11.0898	-0.0673874	-0.279673	-0.0125866
2145.63	-36296.6	-14768.5	11.0901	-0.0701514	-0.257929	-0.0103785
2145.64	-36296.8	-14768.4	11.09	-0.0704602	-0.234728	-0.0082621
2145.66	-36297	-14768.4	11.09	-0.0742071	-0.210155	-0.00576845
2145.68	-36297.2	-14768.3	11.0902	-0.0778091	-0.182659	-0.00245116
2145.7	-36297.3	-14768.3	11.0893	-0.0802717	-0.159748	-0.000660803
2145.71	-36297.5	-14768.2	11.0856	-0.0799317	-0.13722	6.97498e-05
2145.73	-36297.7	-14768.1	11.082	-0.0800204	-0.114164	-2.07967e-05
2145.75	-36297.9	-14768.1	11.0797	-0.0799946	-0.088343	5.54476e-06
2145.76	-36298	-14768	11.0801	-0.0800013	-0.0637362	-1.37696e-06
2145.78	-36298.3	-14767.9	11.08	-0.0799996	-0.0353747	3.99331e-07
2145.8	-36298.4	-14767.9	11.0799	-0.0800001	-0.00941589	-1.0639e-07
2145.81	-36298.6	-14767.8	11.0802	-0.08	0.00909835	2.60627e-08
2145.83	-36298.8	-14767.8	11.0787	-0.08	0.0153492	-7.40793e-09
2145.85	-36298.9	-14767.7	11.0751	-0.08	0.0177707	1.97196e-09
2145.87	-36299.1	-14767.6	11.0714	-0.08	0.0233605	-4.75174e-10
2145.88	-36299.3	-14767.6	11.0697	-0.08	0.0287756	1.33028e-10
2145.9	-36299.5	-14767.5	11.0701	-0.08	0.031743	-3.53776e-11
2145.92	-36299.7	-14767.5	11.0699	-0.08	0.0348913	8.35243e-12
2145.93	-36299.9	-14767.4	11.0703	-0.08	0.0407143	-2.31099e-12
2145.95	-36300	-14767.3	11.0683	-0.08	0.0453222	6.13907e-13
2145.97	-36300.2	-14767.3	11.0646	-0.08	0.0495041	-1.41214e-13
2145.98	-36300.4	-14767.2	11.0609	-0.08	0.0461954	3.87112e-14
2146	-36300.5	-14767.2	11.0598	-0.08	0.0393819	-1.02703e-14
2146.02	-36300.7	-14767.1	11.0601	-0.08	0.0293857	2.28222e-15
2146.04	-36300.9	-14767	11.0599	-0.08	0.0242138	-6.21028e-16
2146.05	-36301.1	-14767	11.0603	-0.08	0.0186522	1.64511e-16
2146.07	-36301.3	-14766.9	11.0576	-0.08	0.0139701	-3.483e-17
2146.09	-36301.4	-14766.8	11.0541	-0.08	0.0108246	9.42234e-18
2146.1	-36301.6	-14766.8	11.0505	-0.08	0.00744211	-2.49145e-18
2146.12	-36301.8	-14766.7	11.0499	-0.08	0.00400882	4.90006e-19
2146.14	-36302	-14766.7	11.05	-0.08	0.000365113	-1.31951e-19
2146.15	-36302.1	-14766.6	11.05	-0.08	-7.70685e-05	3.48128e-20
2146.17	-36302.3	-14766.5	11.05	-0.08	-2.56844e-05	-6.01759e-21
2146.19	-36302.5	-14766.5	11.0502	-0.08	0.000157456	1.61486e-21
2146.2	-36302.7	-14766.4	11.0471	-0.08	-0.00289402	-4.24874e-22
2146.22	-36302.9	-14766.4	11.0436	-0.08	-0.00641538	5.42979e-23
2146.24	-36303	-14766.3	11.0401	-0.08	-0.0100136	-1.45375e-23
2146.26	-36303.2	-14766.2	11.04	-0.08	-0.00679577	3.81129e-24
2146.27	-36303.4	-14766.2	11.04	-0.08	-0.00666667	0
2146.29	-36303.6	-14766.1	11.04	-0.08	-0.00333333	0
2146.31	-36303.7	-14766.1	11.04	-0.08	-0.00333333	3.03413e-35
2146.32	-36303.9	-14766	11.0364	-0.08	0.000130345	-1.65509e-26
2146.34	-36304.1	-14765.9	11.0331	-0.08	-3.4843e-05	4.42472e-27
2146.36	-36304.3	-14765.9	11.0299	-0.08	9.02665e-06	-1.14788e-27
2146.38	-36304.5	-14765.8	11.03	-0.08	-4.38111e-06	5.69642e-28
2146.39	-36304.6	-14765.8	11.03	-0.08	7.99471e-07	-1.52221e-28
2146.41	-36304.8	-14765.7	11.03	-0.08	1.1791e-06	3.92327e-29
2146.43	-36305	-14765.6	11.0301	-0.08	-8.49377e-06	-1.46063e-29
2146.44	-36305.2	-14765.6	11.0296	-0.08	3.25991e-05	3.90125e-30
2146.46	-36305.3	-14765.5	11.026	-0.08	-0.000121165	-9.9807e-31
2146.48	-36305.5	-14765.4	11.0224	-0.08	0.000659525	3.304e-31
2146.49	-36305.7	-14765.4	11.0198	-0.08	0.00364934	-8.82009e-32
2146.51	-36305.9	-14765.3	11.0201	-0.08	0.00325261	2.23743e-32
2146.53	-36306.1	-14765.3	11.0199	-0.08	0.00336103	-6.94633e-33
2146.55	-36306.2	-14765.2	11.0202	-0.08	0.00331604	1.85324e-33
2146.56	-36306.4	-14765.1	11.0192	-0.08	0.00337417	-4.65537e-34
2146.58	-36306.6	-14765.1	11.0154	-0.08	0.00315657	1.38813e-34
2146.6	-36306.7	-14765	11.012	-0.08	0.00414443	-3.70409e-35
2146.61	-36306.9	-14765	11.0097	-0.08	0.00823036	9.31126e-36
2146.63	-36307.1	-14764.9	11.0101	-0.08	0.0100647	-3.191e-36
2146.65	-36307.3	-14764.8	11.0099	-0.08	0.011012	2.68909e-36
2146.66	-36307.5	-14764.8	11.0102	-0.08	0.0148166	-7.32652e-36
2146.68	-36307.7	-14764.7	11.0087	-0.08	0.01849	3.03449e-35
2146.7	-36307.8	-14764.7	11.0051	-0.08	0.0202534	-1.13931e-34
2146.72	-36308	-14764.6	11.0014	-0.08	0.0199997	4.06917e-34
2146.73	-36308.2	-14764.5	10.9997	-0.08	0.0197482	-1.68868e-33
2146.75	-36308.3	-14764.5	11.0001	-0.08	0.0215046	6.34375e-33
2146.77	-36308.5	-14764.4	10.9999	-0.08	0.0252025	-2.23187e-32
2146.78	-36308.7	-14764.4	11.0003	-0.08	0.0289101	9.11066e-32
2146.8	-36308.9	-14764.3	10.9983	-0.08	0.0302277	-3.41966e-31
2146.82	-36309.1	-14764.2	10.9946	-0.08	0.0299476	1.17916e-30
2146.83	-36309.2	-14764.2	10.9909	-0.08	0.0300144	-4.74824e-30
2146.85	-36309.4	-14764.1	10.9898	-0.08	0.0299962	1.78092e-29
2146.87	-36309.6	-14764.1	10.99	-0.08	0.0300009	-5.973e-29
2146.89	-36309.7	-14764	10.99	-0.08	0.0299997	2.37778e-28
2146.9	-36309.9	-14763.9	10.9899	-0.08	0.0300004	-8.91242e-28
2146.92	-36310.1	-14763.9	10.9902	-0.08	0.0299988	2.87071e-27
2146.94	-36310.3	-14763.8	10.9876	-0.08	0.0300048	-1.13165e-26
2146.95	-36310.5	-14763.7	10.9842	-0.08	0.0299822	4.23917e-26
2146.97	-36310.7	-14763.7	10.9804	-0.08	0.0300538	-1.28056e-25
2146.99	-36310.8	-14763.6	10.9799	-0.08	0.0297899	5.00547e-25
2147	-36311	-14763.6	10.98	-0.08	0.0326484	-1.87405e-24
2147.02	-36311.2	-14763.5	10.98	-0.08	0.0362313	5.03372e-24
2147.04	-36311.3	-14763.5	10.9802	-0.08	0.0397664	-1.95306e-23
2147.06	-36311.5	-14763.4	10.9771	-0.08	0.0400601	7.30873e-23
2147.07	-36311.7	-14763.3	10.9736	-0.08	0.0399923	-1.47278e-22
2147.09	-36311.9	-14763.3	10.9701	-0.08	0.0400022	5.6771e-22
2147.11	-36312.1	-14763.2	10.97	-0.08	0.039999	-2.12355e-21
2147.12	-36312.2	-14763.1	10.97	-0.08	0.04	0
2147.14	-36312.4	-14763.1	10.97	-0.08	0.04	1.4919e-29
2147.16	-36312.6	-14763	10.97	-0.08	0.04	0
2147.17	-36312.8	-14763	10.9699	-0.08	0.0401079	4.89004e-19
2147.19	-36312.9	-14762.9	10.9665	-0.08	0.0435437	-1.86522e-18
2147.21	-36313.1	-14762.8	10.9631	-0.08	0.0468938	6.96663e-18
2147.22	-36313.3	-14762.8	10.9598	-0.08	0.0501785	-5.4513e-17
2147.24	-36313.5	-14762.7	10.9601	-0.08	0.0499523	2.07193e-16
2147.26	-36313.7	-14762.7	10.96	-0.08	0.0500123	-7.72081e-16
2147.28	-36313.8	-14762.6	10.9601	-0.08	0.0499954	4.46663e-15
2147.29	-36314	-14762.5	10.9596	-0.08	0.0500012	-1.69298e-14
2147.31	-36314.2	-14762.5	10.956	-0.08	0.0499997	6.28698e-14
2147.33	-36314.3	-14762.4	10.9524	-0.08	0.0500001	-3.19663e-13
2147.34	-36314.5	-14762.4	10.9498	-0.08	0.05	1.20892e-12
2147.36	-36314.7	-14762.3	10.9501	-0.08	0.05	-4.46883e-12
2147.38	-36314.9	-14762.2	10.95	-0.08	0.05	2.11075e-11
2147.39	-36315	-14762.2	10.95	-0.08	0.05	-7.96804e-11
2147.41	-36315.2	-14762.1	10.9502	-0.08	0.05	2.92818e-10
2147.43	-36315.4	-14762.1	10.9491	-0.08	0.05	-1.31772e-09
2147.45	-36315.6	-14762	10.9455	-0.08	0.05	4.9668e-09
2147.46	-36315.8	-14761.9	10.9419	-0.08	0.05	-1.81183e-08
2147.48	-36315.9	-14761.9	10.9397	-0.08	0.05	7.87668e-08
2147.5	-36316.1	-14761.8	10.9401	-0.08	0.05	-2.96509e-07
2147.51	-36316.3	-14761.7	10.9399	-0.08	0.0499999	1.07165e-06
2147.53	-36316.4	-14761.7	10.9403	-0.08	0.0500004	-4.53909e-06
2147.55	-36316.6	-14761.6	10.9387	-0.08	0.0499987	-9.64541e-05
2147.57	-36316.8	-14761.6	10.935	-0.08	0.0500048	-0.00348254
2147.58	-36317	-14761.5	10.9313	-0.08	0.0499801	-0.0145945
2147.6	-36317.2	-14761.4	10.9297	-0.08	0.0500747	-0.0345157
2147.62	-36317.3	-14761.4	10.9301	-0.08	0.0497373	-0.0625408
2147.63	-36317.5	-14761.3	10.93	-0.08	0.0517508	-0.0928035
2147.65	-36317.7	-14761.3	10.9299	-0.08	0.0552585	-0.126688
2147.67	-36317.9	-14761.2	10.9303	-0.08	0.0589999	-0.177587
2147.68	-36318	-14761.1	10.928	-0.08	0.060226	-0.246691
2147.7	-36318.2	-14761.1	10.9246	-0.08	0.05994	-0.323733
2147.72	-36318.4	-14761	10.9208	-0.08	0.0600133	-0.40362
2147.74	-36318.5	-14761	10.9198	-0.08	0.0599964	-0.474293
2147.75	-36318.7	-14760.9	10.9201	-0.08	0.060001	-0.540522
2147.77	-36318.9	-14760.8	10.9199	-0.08	0.0599998	-0.611884
2147.79	-36319.1	-14760.8	10.9203	-0.08	0.0600001	-0.678676
2147.8	-36319.3	-14760.7	10.9176	-0.08	0.06	-0.735061
2147.82	-36319.4	-14760.6	10.914	-0.08	0.06	-0.784988
2147.84	-36319.6	-14760.6	10.9104	-0.08	0.06	-0.827327
2147.85	-36319.8	-14760.5	10.9099	-0.08	0.06	-0.868368
2147.87	-36320	-14760.5	10.91	-0.08	0.06	-0.910342
2147.89	-36320.1	-14760.4	10.91	-0.08	0.06	-0.94706
2147.91	-36320.3	-14760.3	10.91	-0.08	0.06	-0.980419
2147.92	-36320.5	-14760.3	10.9101	-0.08	0.06	-1.02141
2147.94	-36320.6	-14760.2	10.9069	-0.08	0.06	-1.06492
2147.96	-36320.8	-14760.2	10.9036	-0.08	0.06	-1.11059
2147.97	-36321	-14760.1	10.9	-0.08	0.06	-1.15468
2147.99	-36321.2	-14760	10.9	-0.08	0.06	-1.19281
2148.01	-36321.4	-14760	10.9	-0.08	0.06	-1.22876
2148.02	-36321.5	-14759.9	10.9	-0.08	0.06	-1.26448
2148.04	-36321.7	-14759.9	10.8999	-0.08	0.06	-1.29344
2148.06	-36321.9	-14759.8	10.8964	-0.08	0.06	-1.316
2148.08	-36322.1	-14759.7	10.8929	-0.08	0.06	-1.33422
2148.09	-36322.2	-14759.7	10.8898	-0.08	0.06	-1.35053
2148.11	-36322.4	-14759.6	10.89	-0.08	0.06	-1.36975
2148.13	-36322.6	-14759.5	10.89	-0.08	0.06	-1.39423
2148.14	-36322.7	-14759.5	10.89	-0.08	0.06	-1.4167
2148.16	-36323	-14759.4	10.8901	-0.08	0.06	-1.43676
2148.18	-36323.1	-14759.4	10.8895	-0.08	0.06	-1.45198
2148.19	-36323.3	-14759.3	10.8859	-0.08	0.06	-1.46306
2148.21	-36323.5	-14759.2	10.8824	-0.08	0.06	-1.4713
2148.23	-36323.6	-14759.2	10.8797	-0.08	0.06	-1.47757
2148.24	-36323.8	-14759.1	10.8801	-0.08	0.06	-1.48137
2148.26	-36324	-14759	10.88	-0.08	0.06	-1.48471
2148.28	-36324.1	-14759	10.8799	-0.08	0.06	-1.48786
2148.3	-36324.3	-14758.9	10.8802	-0.08	0.06	-1.48962
2148.31	-36324.5	-14758.9	10.879	-0.08	0.06	-1.49027
2148.33	-36324.7	-14758.8	10.8753	-0.08	0.06	-1.49017
2148.35	-36324.9	-14758.8	10.8718	-0.08	0.06	-1.49021
2148.36	-36325	-14758.7	10.8697	-0.08	0.06	-1.49018
2148.38	-36325.2	-14758.6	10.8701	-0.08	0.06	-1.49026
2148.4	-36325.4	-14758.6	10.8699	-0.08	0.06	-1.48984
2148.41	-36325.6	-14758.5	10.8703	-0.08	0.06	-1.48817
2148.43	-36325.7	-14758.4	10.8685	-0.08	0.06	-1.48518
2148.45	-36325.9	-14758.4	10.8649	-0.08	0.06	-1.48235
2148.47	-36326.1	-14758.3	10.8612	-0.0800001	0.06	-1.48073
2148.48	-36326.2	-14758.3	10.8597	-0.0799997	0.06	-1.48032
2148.5	-36326.4	-14758.2	10.8601	-0.0800012	0.06	-1.48041
2148.52	-36326.6	-14758.1	10.86	-0.0799959	0.06	-1.48039
2148.53	-36326.8	-14758.1	10.8599	-0.0800166	0.06	-1.48037
2148.55	-36326.9	-14758	10.8603	-0.0799376	0.06	-1.4802
2148.57	-36327.1	-14757.9	10.8578	-0.0812925	0.06	-1.47493
2148.59	-36327.3	-14757.9	10.8543	-0.0937794	0.06	-1.46044
2148.6	-36327.5	-14757.8	10.8506	-0.118034	0.06	-1.43588
2148.62	-36327.7	-14757.8	10.8501	-0.149108	0.06	-1.40415
2148.64	-36327.8	-14757.7	10.8476	-0.179941	0.06	-1.37251
2148.65	-36328	-14757.6	10.8441	-0.210244	0.06	-1.33656
2148.67	-36328.2	-14757.6	10.8406	-0.264385	0.06	-1.28171
2148.69	-36328.3	-14757.5	10.8374	-0.341093	0.06	-1.21112
2148.7	-36328.5	-14757.4	10.831	-0.433128	0.06	-1.12833
2148.72	-36328.7	-14757.4	10.8212	-0.508702	0.06	-1.05292
2148.74	-36328.8	-14757.3	10.8112	-0.57569	0.06	-0.984019
2148.76	-36329	-14757.3	10.8012	-0.641469	0.06	-0.914917
2148.77	-36329.2	-14757.2	10.7907	-0.718926	0.06	-0.839786
2148.79	-36329.4	-14757.2	10.7775	-0.786264	0.06	-0.772767
2148.81	-36329.6	-14757.1	10.7633	-0.846667	0.06	-0.713508
2148.82	-36329.7	-14757	10.7467	-0.89	0.06	-0.667756
2148.84	-36329.9	-14757	10.7333	-0.93	0.06	-0.627451
2148.86	-36330.1	-14756.9	10.7167	-0.973333	0.06	-0.588235
2148.87	-36330.2	-14756.8	10.7023	-1.01899	0.06	-0.551375
2148.89	-36330.4	-14756.8	10.6823	-1.05184	0.06	-0.521296
2148.91	-36330.6	-14756.7	10.6655	-1.08541	0.06	-0.493809
2148.93	-36330.7	-14756.7	10.6445	-1.12539	0.0599999	-0.458728
2148.94	-36330.9	-14756.6	10.6277	-1.17605	0.0600003	-0.421141
2148.96	-36331.1	-14756.5	10.6064	-1.22488	0.0599982	-0.37984
2148.98	-36331.3	-14756.5	10.5862	-1.26672	0.0600069	-0.344841
2148.99	-36331.4	-14756.4	10.5623	-1.30334	0.0599744	-0.310826
2149.01	-36331.6	-14756.4	10.5377	-1.34243	0.0601301	-0.276695
2149.03	-36331.8	-14756.3	10.5146	-1.37763	0.0594646	-0.247143
2149.04	-36331.9	-14756.2	10.4909	-1.40635	0.055812	-0.220679
2149.06	-36332.1	-14756.2	10.4663	-1.42911	0.052185	-0.199178
2149.08	-36332.3	-14756.1	10.4433	-1.44364	0.0497299	-0.182702
2149.1	-36332.4	-14756.1	10.4194	-1.45891	0.0500679	-0.165657
2149.11	-36332.6	-14756	10.3951	-1.4813	0.0499798	-0.144574
2149.13	-36332.8	-14755.9	10.371	-1.50609	0.0500054	-0.121781
2149.15	-36332.9	-14755.9	10.3434	-1.53148	0.0499987	-0.100343
2149.16	-36333.1	-14755.8	10.3152	-1.55093	0.0500004	-0.0836561
2149.18	-36333.3	-14755.8	10.2905	-1.56451	0.0499999	-0.0731158
2149.2	-36333.4	-14755.7	10.2653	-1.57441	0.05	-0.0643593
2149.21	-36333.6	-14755.6	10.2371	-1.58378	0.05	-0.0585026
2149.23	-36333.7	-14755.6	10.211	-1.58838	0.0500001	-0.0561931
2149.25	-36333.9	-14755.5	10.1833	-1.59164	0.0499996	-0.0573536
2149.27	-36334.1	-14755.5	10.1557	-1.59506	0.0500016	-0.0571359
2149.28	-36334.2	-14755.4	10.1294	-1.5987	0.0499941	-0.0524305
2149.3	-36334.4	-14755.4	10.1017	-1.60022	0.0500208	-0.0405671
2149.32	-36334.6	-14755.3	10.0741	-1.59994	0.0499152	-0.0233274
2149.33	-36334.7	-14755.3	10.0479	-1.60002	0.0503182	-0.00201239
2149.35	-36334.9	-14755.2	10.02	-1.59999	0.0480889	0.0260941
2149.37	-36335.1	-14755.1	9.99257	-1.60002	0.0445173	0.0568589
2149.38	-36335.2	-14755.1	9.96629	-1.59992	0.0409049	0.0868382
2149.4	-36335.4	-14755	9.93829	-1.60026	0.0398315	0.114031
2149.42	-36335.5	-14755	9.91102	-1.59779	0.0400459	0.134716
2149.43	-36335.7	-14754.9	9.88471	-1.59436	0.0399879	0.148928
2149.45	-36335.9	-14754.8	9.85661	-1.5906	0.0400026	0.160846
2149.47	-36336	-14754.8	9.82954	-1.58985	0.0399993	0.170855
2149.49	-36336.1	-14754.7	9.80292	-1.59004	0.0400002	0.182058
2149.5	-36336.3	-14754.7	9.77644	-1.58999	0.04	0.197083
2149.52	-36336.5	-14754.6	9.74825	-1.59	0.04	0.218275
2149.54	-36336.6	-14754.6	9.72145	-1.59001	0.04	0.239382
2149.55	-36336.8	-14754.5	9.69329	-1.58996	0.04	0.258465
2149.57	-36336.9	-14754.5	9.66646	-1.59016	0.04	0.271154
2149.59	-36337.1	-14754.4	9.6397	-1.58712	0.04	0.280193
2149.61	-36337.3	-14754.3	9.61483	-1.58355	0.04	0.286171
2149.62	-36337.4	-14754.3	9.58824	-1.58011	0.04	0.291658
2149.64	-36337.5	-14754.2	9.56162	-1.57997	0.04	0.296
2149.66	-36337.7	-14754.2	9.53333	-1.58	0.04	0.301743
2149.67	-36337.9	-14754.1	9.50667	-1.58	0.04	0.3061
2149.69	-36338	-14754.1	9.48	-1.58	0.04	0.310458
2149.71	-36338.2	-14754	9.45333	-1.58	0.04	0.313725
2149.72	-36338.3	-14754	9.42506	-1.58003	0.04	0.317174
2149.74	-36338.5	-14753.9	9.39838	-1.57988	0.04	0.319238
2149.76	-36338.6	-14753.8	9.37007	-1.57624	0.04	0.318989
2149.78	-36338.8	-14753.8	9.34362	-1.57289	0.04	0.316757
2149.79	-36338.9	-14753.7	9.31663	-1.56984	0.04	0.315929
2149.81	-36339.1	-14753.7	9.28895	-1.57009	0.04	0.317397
2149.83	-36339.2	-14753.6	9.26565	-1.56987	0.04	0.319342
2149.84	-36339.4	-14753.6	9.23835	-1.57045	0.04	0.317256
2149.86	-36339.5	-14753.5	9.21007	-1.57408	0.04	0.309249
2149.88	-36339.6	-14753.5	9.18452	-1.57794	0.04	0.29779
2149.89	-36339.8	-14753.4	9.16035	-1.58505	0.04	0.286145
2149.91	-36340	-14753.4	9.13186	-1.59199	0.04	0.278124
2149.93	-36340.1	-14753.3	9.10568	-1.59861	0.04	0.275282
2149.95	-36340.2	-14753.3	9.07831	-1.60536	0.04	0.275903
2149.96	-36340.4	-14753.2	9.05063	-1.6126	0.04	0.277165
2149.98	-36340.5	-14753.2	9.023	-1.61809	0.04	0.277811
2150	-36340.7	-14753.1	8.99303	-1.62119	0.0400001	0.278017
2150.01	-36340.8	-14753.1	8.96558	-1.62469	0.0399997	0.279696
2150.03	-36340.9	-14753	8.93911	-1.62826	0.0400012	0.282005
2150.05	-36341.1	-14753	8.91197	-1.63026	0.0399956	0.283868
2150.06	-36341.3	-14752.9	8.88236	-1.62992	0.0400186	0.284327
2150.08	-36341.4	-14752.9	8.85398	-1.63003	0.0399302	0.284641
2150.1	-36341.5	-14752.8	8.82675	-1.62998	0.0402492	0.286359
2150.12	-36341.7	-14752.7	8.79899	-1.63008	0.0384713	0.289259
2150.13	-36341.8	-14752.7	8.77276	-1.62969	0.0349273	0.29258
2150.15	-36341.9	-14752.6	8.74501	-1.63168	0.0312163	0.295932
2150.17	-36342.1	-14752.6	8.71735	-1.63528	0.0297407	0.299421
2150.18	-36342.2	-14752.6	8.69159	-1.63898	0.0300689	0.301999
2150.2	-36342.4	-14752.5	8.66115	-1.63992	0.0299842	0.30415
2150.22	-36342.5	-14752.4	8.63229	-1.64199	0.0300043	0.306854
2150.23	-36342.6	-14752.4	8.60639	-1.6452	0.0299988	0.312113
2150.25	-36342.8	-14752.3	8.57818	-1.65116	0.0300003	0.320282
2150.27	-36342.9	-14752.3	8.5514	-1.65661	0.0299999	0.325428
2150.29	-36343	-14752.3	8.52215	-1.6529	0.03	0.323681
2150.3	-36343.2	-14752.2	8.49342	-1.64059	0.03	0.312044
2150.32	-36343.3	-14752.1	8.46351	-1.62164	0.03	0.295245
2150.34	-36343.4	-14752.1	8.43635	-1.59952	0.03	0.274683
2150.35	-36343.6	-14752	8.40811	-1.56932	0.03	0.248907
2150.37	-36343.7	-14752	8.38397	-1.53568	0.03	0.220747
2150.39	-36343.8	-14752	8.36075	-1.50509	0.03	0.192203
2150.4	-36344	-14751.9	8.33774	-1.4776	0.03	0.16644
2150.42	-36344.1	-14751.9	8.31115	-1.45651	0.03	0.144874
2150.44	-36344.2	-14751.8	8.28774	-1.43946	0.03	0.128716
2150.45	-36344.4	-14751.8	8.25989	-1.42479	0.03	0.116703
2150.47	-36344.5	-14751.7	8.23593	-1.41436	0.03	0.106053
2150.49	-36344.6	-14751.7	8.21287	-1.40484	0.03	0.0889871
2150.51	-36344.8	-14751.6	8.18809	-1.38791	0.03	0.0576911
2150.52	-36344.9	-14751.6	8.1647	-1.36477	0.03	0.0206762
2150.54	-36345	-14751.5	8.14133	-1.34123	0.03	-0.0143975
2150.56	-36345.2	-14751.5	8.12	-1.32333	0.03	-0.0446623
2150.57	-36345.3	-14751.4	8.1	-1.31	0.03	-0.0686275
2150.59	-36345.4	-14751.4	8.07667	-1.3	0.03	-0.0936819
2150.61	-36345.6	-14751.3	8.05189	-1.2895	0.0300021	-0.122653
2150.62	-36345.7	-14751.3	8.02876	-1.28294	0.0299921	-0.150768
2150.64	-36345.8	-14751.2	8.00879	-1.2764	0.0300294	-0.174525
2150.66	-36346	-14751.2	7.98755	-1.27268	0.0297648	-0.194886
2150.68	-36346.1	-14751.2	7.9677	-1.26607	0.0262524	-0.209651
2150.69	-36346.2	-14751.1	7.94752	-1.26298	0.0228725	-0.222603
2150.71	-36346.3	-14751.1	7.92644	-1.25937	0.0197619	-0.233743
2150.73	-36346.4	-14751	7.9062	-1.25612	0.0200636	-0.242172
2150.74	-36346.6	-14751	7.88218	-1.25262	0.0199838	-0.24947
2150.76	-36346.7	-14750.9	7.85825	-1.24969	0.0200052	-0.255275
2150.78	-36346.8	-14750.9	7.83875	-1.25022	0.0199993	-0.263958
2150.8	-36346.9	-14750.8	7.81852	-1.2494	0.0199978	-0.280572
2150.81	-36347.1	-14750.8	7.79644	-1.24556	0.020012	-0.306569
2150.83	-36347.2	-14750.7	7.7739	-1.24261	0.0199542	-0.333085
2150.85	-36347.3	-14750.7	7.75382	-1.24546	0.0201685	-0.353968
2150.86	-36347.5	-14750.6	7.73295	-1.25871	0.0190951	-0.365381
2150.88	-36347.6	-14750.6	7.71219	-1.27689	0.0154827	-0.366995
2150.9	-36347.7	-14750.6	7.68792	-1.2969	0.0119111	-0.365472
2150.91	-36347.8	-14750.5	7.66333	-1.31154	0.00968178	-0.36495
2150.93	-36347.9	-14750.5	7.64165	-1.31983	0.0100848	-0.367653
2150.95	-36348.1	-14750.4	7.62127	-1.32473	0.00997923	-0.371886
2150.97	-36348.2	-14750.4	7.60065	-1.32976	0.0100059	-0.375376
2150.98	-36348.3	-14750.3	7.57947	-1.33517	0.00999843	-0.377401
2151	-36348.4	-14750.3	7.55493	-1.33849	0.0100004	-0.379458
2151.02	-36348.6	-14750.2	7.53082	-1.34031	0.00999989	-0.382943
2151.03	-36348.7	-14750.2	7.50781	-1.33991	0.01	-0.386881
2151.05	-36348.8	-14750.2	7.4836	-1.34004	0.00999999	-0.390365
2151.07	-36348.9	-14750.1	7.45916	-1.33991	0.01	-0.391767
2151.08	-36349	-14750.1	7.4382	-1.34032	0.01	-0.392727
2151.1	-36349.1	-14750	7.41746	-1.33809	0.01	-0.394375
2151.12	-36349.3	-14750	7.39719	-1.33452	0.01	-0.398152
2151.14	-36349.4	-14750	7.37529	-1.3309	0.01	-0.402575
2151.15	-36349.5	-14749.9	7.35054	-1.32983	0.01	-0.407219
2151.17	-36349.6	-14749.9	7.32675	-1.33004	0.01	-0.410879
2151.19	-36349.7	-14749.8	7.30368	-1.33001	0.01	-0.414052
2151.2	-36349.9	-14749.8	7.27919	-1.32994	0.01	-0.417423
2151.22	-36350	-14749.7	7.25513	-1.33025	0.01	-0.421578
2151.24	-36350.1	-14749.7	7.23473	-1.32758	0.01	-0.42656
2151.25	-36350.2	-14749.6	7.21369	-1.32398	0.01	-0.434311
2151.27	-36350.3	-14749.6	7.19366	-1.32037	0.01	-0.441231
2151.29	-36350.4	-14749.6	7.171	-1.31992	0.01	-0.446214
2151.31	-36350.6	-14749.5	7.14624	-1.31998	0.01	-0.44588
2151.32	-36350.7	-14749.5	7.12253	-1.32015	0.01	-0.441837
2151.34	-36350.8	-14749.4	7.10239	-1.31712	0.01	-0.435403
2151.36	-36350.9	-14749.4	7.08122	-1.31355	0.01	-0.429524
2151.37	-36351	-14749.4	7.06124	-1.31011	0.01	-0.424034
2151.39	-36351.1	-14749.3	7.03811	-1.30997	0.01	-0.419654
2151.41	-36351.2	-14749.3	7.01333	-1.31	0.01	-0.415033
2151.42	-36351.3	-14749.2	6.99	-1.31	0.01	-0.411765
2151.44	-36351.4	-14749.2	6.97	-1.31	0.01	-0.408497
2151.46	-36351.6	-14749.1	6.9488	-1.30638	0.01	-0.403801
2151.47	-36351.7	-14749.1	6.92874	-1.30338	0.01	-0.395901
2151.49	-36351.8	-14749.1	6.90521	-1.31079	0.01	-0.381231
2151.51	-36351.9	-14749	6.8805	-1.32912	0.01	-0.358903
2151.53	-36352	-14749	6.85731	-1.3486	0.01	-0.336195
2151.54	-36352.1	-14749	6.83379	-1.36131	0.01	-0.315887
2151.56	-36352.2	-14748.9	6.80908	-1.37175	0.00999999	-0.298881
2151.58	-36352.3	-14748.9	6.78597	-1.38192	0.01	-0.282352
2151.59	-36352.4	-14748.8	6.76233	-1.39659	0.00999982	-0.261502
2151.61	-36352.6	-14748.8	6.73769	-1.41888	0.0100009	-0.234163
2151.63	-36352.6	-14748.8	6.71462	-1.44182	0.00999644	-0.207523
2151.64	-36352.7	-14748.7	6.69089	-1.46052	0.0100131	-0.184479
2151.66	-36352.9	-14748.7	6.66625	-1.47314	0.00993789	-0.166345
2151.68	-36353	-14748.6	6.64346	-1.48303	0.0102345	-0.153341
2151.7	-36353.1	-14748.6	6.61862	-1.49229	0.00903665	-0.141073
2151.71	-36353.2	-14748.6	6.59035	-1.4992	0.00635127	-0.129132
2151.73	-36353.3	-14748.5	6.56391	-1.50475	0.00649464	-0.119863
2151.75	-36353.4	-14748.5	6.53762	-1.50795	0.00782215	-0.111896
2151.76	-36353.5	-14748.4	6.51384	-1.51094	0.0103957	-0.104383
2151.78	-36353.6	-14748.4	6.48945	-1.51719	0.00989429	-0.0923797
2151.8	-36353.7	-14748.4	6.4617	-1.53608	0.010027	-0.0719871
2151.82	-36353.8	-14748.3	6.43359	-1.56257	0.00998781	-0.0444944
2151.83	-36353.9	-14748.3	6.40924	-1.58927	0.0100202	-0.0160083
2151.85	-36354	-14748.3	6.38355	-1.61544	0.00993432	0.0118351
2151.87	-36354.1	-14748.2	6.35596	-1.63781	0.0102708	0.0361547
2151.88	-36354.2	-14748.2	6.32756	-1.65587	0.00848869	0.0555443
2151.9	-36354.3	-14748.1	6.29838	-1.67095	0.00480504	0.0748192
2151.92	-36354.4	-14748.1	6.26878	-1.68485	0.00106362	0.0927096
2151.93	-36354.5	-14748.1	6.2412	-1.69595	-0.000130053	0.108292
2151.95	-36354.6	-14748	6.21149	-1.7065	-0.000284108	0.122117
2151.97	-36354.7	-14748	6.18029	-1.71448	0.00224359	0.13365
2151.99	-36354.8	-14748	6.15095	-1.72127	0.00349451	0.143364
2152	-36354.9	-14747.9	6.11898	-1.72548	0.00359765	0.155583
2152.02	-36355	-14747.9	6.09121	-1.73146	0.0008969	0.172622
2152.04	-36355.1	-14747.9	6.06219	-1.73581	-0.000215124	0.195183
2152.05	-36355.2	-14747.8	6.03343	-1.73936	4.55457e-05	0.220691
2152.07	-36355.3	-14747.8	6.00346	-1.74016	-1.23212e-05	0.244935
2152.09	-36355.4	-14747.8	5.97655	-1.73994	3.25796e-06	0.270931
2152.1	-36355.5	-14747.7	5.94571	-1.74006	-6.4076e-07	0.312911
2152.12	-36355.6	-14747.7	5.91513	-1.73979	1.72546e-07	0.374784
2152.14	-36355.7	-14747.7	5.88554	-1.74263	-4.55232e-08	0.456604
2152.16	-36355.8	-14747.6	5.85351	-1.74627	7.86893e-09	0.552493
2152.17	-36355.9	-14747.6	5.82649	-1.74961	-2.11168e-09	0.655889
2152.19	-36355.9	-14747.6	5.79707	-1.75293	5.55589e-10	0.780427
2152.21	-36356.1	-14747.5	5.76516	-1.75646	-7.10029e-11	0.956281
2152.22	-36356.1	-14747.5	5.7351	-1.7598	1.901e-11	1.13789
2152.24	-36356.2	-14747.5	5.70504	-1.76316	-4.98385e-12	1.3045
2152.26	-36356.3	-14747.4	5.67667	-1.76667	0	1.44662
2152.27	-36356.4	-14747.4	5.64667	-1.77333	1.52052e-22	1.54684
2152.29	-36356.5	-14747.4	5.61667	-1.77667	0	1.62309
2152.31	-36356.6	-14747.3	5.5848	-1.77646	2.16429e-14	1.67921
2152.33	-36356.7	-14747.3	5.55508	-1.76947	-5.78602e-15	1.71633
2152.34	-36356.8	-14747.2	5.52826	-1.75934	1.50104e-15	1.73969
2152.36	-36356.9	-14747.2	5.49629	-1.74904	-7.44895e-16	1.75525
2152.38	-36356.9	-14747.2	5.46658	-1.74254	1.99053e-16	1.76458
2152.39	-36357	-14747.2	5.43621	-1.73609	-5.13029e-17	1.77201
2152.41	-36357.1	-14747.1	5.40504	-1.73277	1.91e-17	1.77759
2152.43	-36357.2	-14747.1	5.37827	-1.72948	-5.1015e-18	1.78151
2152.44	-36357.3	-14747.1	5.34824	-1.72576	1.30513e-18	1.78197
2152.46	-36357.4	-14747	5.31959	-1.71766	-4.3205e-19	1.7789
2152.48	-36357.5	-14747	5.29037	-1.70816	1.15336e-19	1.77302
2152.49	-36357.5	-14747	5.2627	-1.70176	-2.92579e-20	1.76634
2152.51	-36357.6	-14746.9	5.23178	-1.69462	9.08341e-21	1.75948
2152.53	-36357.7	-14746.9	5.20481	-1.68814	-2.4234e-21	1.75295
2152.55	-36357.8	-14746.9	5.17492	-1.68105	6.08759e-22	1.74659
2152.56	-36357.9	-14746.8	5.14599	-1.67534	-1.81508e-22	1.74096
2152.58	-36358	-14746.8	5.11732	-1.67139	4.83934e-23	1.73565
2152.6	-36358	-14746.8	5.08894	-1.66407	-1.20178e-23	1.72968
2152.61	-36358.1	-14746.8	5.05839	-1.65729	3.48527e-24	1.72266
2152.63	-36358.2	-14746.7	5.03266	-1.65038	-9.28545e-25	1.7166
2152.65	-36358.3	-14746.7	5.00499	-1.64495	2.27469e-25	1.71147
2152.66	-36358.4	-14746.7	4.97724	-1.64183	-6.46546e-26	1.70748
2152.68	-36358.4	-14746.6	4.95101	-1.63835	1.72108e-26	1.70449
2152.7	-36358.5	-14746.6	4.92325	-1.63531	-4.14721e-27	1.7005
2152.72	-36358.6	-14746.6	4.89602	-1.62977	1.16104e-27	1.69592
2152.73	-36358.7	-14746.6	4.86764	-1.62461	-3.08767e-28	1.69154
2152.75	-36358.8	-14746.5	4.83803	-1.62153	7.2898e-29	1.68763
2152.77	-36358.8	-14746.5	4.81089	-1.61799	-2.01698e-29	1.68435
2152.78	-36358.9	-14746.5	4.78441	-1.61474	5.35804e-30	1.68111
2152.8	-36359	-14746.4	4.75698	-1.61125	-1.23248e-30	1.67769
2152.82	-36359.1	-14746.4	4.72695	-1.6078	3.37862e-31	1.67436
2152.84	-36359.1	-14746.4	4.69957	-1.60463	-8.96363e-32	1.67101
2152.85	-36359.2	-14746.4	4.67103	-1.60071	1.99187e-32	1.66839
2152.87	-36359.3	-14746.3	4.64927	-1.6001	-5.42018e-33	1.66617
2152.89	-36359.3	-14746.3	4.62504	-1.59779	1.43581e-33	1.66425
2152.9	-36359.4	-14746.3	4.59682	-1.59441	-3.03988e-34	1.6602
2152.92	-36359.5	-14746.2	4.56685	-1.58812	8.22359e-35	1.65569
2152.94	-36359.6	-14746.2	4.53959	-1.58397	-2.17448e-35	1.6513
2152.95	-36359.7	-14746.2	4.51172	-1.58066	4.27666e-36	1.64763
2152.97	-36359.7	-14746.2	4.48433	-1.57719	-1.15163e-36	1.64439
2152.99	-36359.8	-14746.1	4.46106	-1.57411	3.03838e-37	1.64041
2153.01	-36359.9	-14746.1	4.43335	-1.56774	-5.252e-38	1.63301
2153.02	-36359.9	-14746.1	4.40644	-1.55544	1.40941e-38	1.62053
2153.04	-36360	-14746.1	4.3797	-1.53304	-3.7082e-39	1.60353
2153.06	-36360.1	-14746	4.35483	-1.50797	4.73899e-40	1.58394
2153.07	-36360.1	-14746	4.32824	-1.4879	-1.2688e-40	1.56438
2153.09	-36360.2	-14746	4.30164	-1.46193	3.3264e-41	1.54001
2153.11	-36360.3	-14746	4.27333	-1.42	0	1.49891
2153.12	-36360.3	-14745.9	4.25	-1.35333	-1.01485e-51	1.44009
2153.14	-36360.4	-14745.9	4.23	-1.26333	0	1.36383
2153.16	-36360.5	-14745.9	4.20889	-1.16146	-1.44453e-43	1.27679
2153.18	-36360.6	-14745.9	4.19237	-1.07749	3.86179e-44	1.18021
2153.19	-36360.6	-14745.8	4.17577	-0.943758	-1.00185e-44	1.05645
2153.21	-36360.7	-14745.8	4.16163	-0.755968	4.97169e-45	0.883122
2153.23	-36360.7	-14745.8	4.14893	-0.554729	-1.32855e-45	0.711364
2153.24	-36360.8	-14745.8	4.14253	-0.392711	3.42414e-46	0.554551
2153.26	-36360.9	-14745.7	4.13582	-0.262875	-1.2748e-46	0.427479
2153.28	-36361	-14745.7	4.13272	-0.169887	3.40492e-47	0.340525
2153.29	-36361	-14745.7	4.12978	-0.105642	-8.71092e-48	0.273648
2153.31	-36361.1	-14745.7	4.13007	-0.0481853	2.88366e-48	0.222577
2153.33	-36361.1	-14745.7	4.12998	-0.00815743	-7.69796e-49	0.186524
2153.35	-36361.2	-14745.6	4.13	0.0232871	1.95278e-49	0.16177
2153.36	-36361.3	-14745.6	4.13	0.0455707	-6.06264e-50	0.146936
2153.38	-36361.3	-14745.6	4.12999	0.0608021	1.61764e-50	0.140379
2153.4	-36361.4	-14745.6	4.13004	0.0735053	-4.06948e-51	0.139824
2153.41	-36361.5	-14745.5	4.1298	0.0825917	1.24028e-51	0.145739
2153.43	-36361.5	-14745.5	4.13089	0.0891455	-4.31677e-52	0.161782
2153.45	-36361.6	-14745.5	4.1346	0.0948064	4.76671e-52	0.195399
2153.46	-36361.7	-14745.5	4.13827	0.0982091	-1.74682e-51	0.249873
2153.48	-36361.7	-14745.4	4.14026	0.100296	6.49434e-51	0.318394
2153.5	-36361.8	-14745.4	4.13999	0.0999274	-2.34511e-50	0.400359
2153.52	-36361.9	-14745.4	4.13977	0.100021	9.93236e-50	0.485857
2153.53	-36361.9	-14745.4	4.14129	0.0999945	-3.73479e-49	0.565792
2153.55	-36362	-14745.3	4.145	0.100001	1.33406e-48	0.648745
2153.57	-36362.1	-14745.3	4.1487	0.0999996	-5.53632e-48	0.731038
2153.58	-36362.1	-14745.3	4.15026	0.1	2.07979e-47	0.805365
2153.6	-36362.2	-14745.3	4.14992	0.1	-7.31714e-47	0.875914
2153.62	-36362.3	-14745.2	4.15011	0.1	2.98691e-46	0.93722
2153.63	-36362.3	-14745.2	4.14966	0.1	-1.12113e-45	0.987134
2153.65	-36362.3	-14745.2	4.15197	0.1	3.86584e-45	1.03335
2153.67	-36362.3	-14745.2	4.15486	0.1	-3.09433e-44	1.06289
2153.68	-36362.4	-14745.2	4.15537	0.1	-1.08315e-43	1.07082
2153.7	-36362.5	-14745.1	4.1554	0.1	-1.61219e-43	1.06918
2153.72	-36362.7	-14745.1	4.15694	0.1	-1.2126e-43	1.07032
2153.74	-36362.7	-14745.1	4.16191	0.1	7.08957e-44	1.0864
2153.75	-36362.8	-14745	4.16814	0.1	-2.13917e-43	1.11267
2153.77	-36362.9	-14745	4.17017	0.1	7.84771e-43	1.13141
2153.79	-36362.9	-14745	4.17	0.1	-2.87803e-42	1.1471
2153.8	-36363	-14745	4.16982	0.1	1.29497e-41	1.15969
2153.82	-36363.1	-14744.9	4.17089	0.1	-4.881e-41	1.16831
2153.84	-36363.1	-14744.9	4.1746	0.1	1.78053e-40	1.17617
2153.86	-36363.2	-14744.9	4.17825	0.1	-7.74062e-40	1.18667
2153.87	-36363.3	-14744.9	4.18034	0.1	2.91387e-39	1.20218
2153.89	-36363.3	-14744.9	4.1797	0.1	-1.05314e-38	1.22474
2153.91	-36363.4	-14744.8	4.18133	0.1	4.46068e-38	1.25062
2153.92	-36363.5	-14744.8	4.18488	0.1	-1.67732e-37	1.27461
2153.94	-36363.5	-14744.8	4.18856	0.1	5.99136e-37	1.29669
2153.96	-36363.6	-14744.8	4.19027	0.1	-2.4864e-36	1.31529
2153.97	-36363.7	-14744.7	4.19	0.0999999	9.34048e-36	1.32969
2153.99	-36363.7	-14744.7	4.18976	0.1	-3.28618e-35	1.34136
2154.01	-36363.8	-14744.7	4.19175	0.0999984	1.34144e-34	1.35002
2154.03	-36363.9	-14744.7	4.19526	0.100006	-5.03507e-34	1.35693
2154.04	-36363.9	-14744.6	4.199	0.0999793	1.73618e-33	1.36277
2154.06	-36364	-14744.6	4.20021	0.100083	-6.99126e-33	1.36975
2154.08	-36364.1	-14744.6	4.20002	0.0996878	2.6222e-32	1.37807
2154.09	-36364.1	-14744.6	4.19975	0.10213	-8.79459e-32	1.39383
2154.11	-36364.2	-14744.5	4.2022	0.105755	3.50102e-31	1.41411
2154.13	-36364.3	-14744.5	4.20564	0.108964	-1.31226e-30	1.4373
2154.14	-36364.3	-14744.5	4.20938	0.112569	4.22681e-30	1.46039
2154.16	-36364.4	-14744.5	4.21022	0.115657	-1.66624e-29	1.47817
2154.18	-36364.5	-14744.4	4.20968	0.121585	6.24171e-29	1.49023
2154.2	-36364.5	-14744.4	4.21265	0.128808	-1.88549e-28	1.49791
2154.21	-36364.6	-14744.4	4.21604	0.135426	7.37e-28	1.50259
2154.23	-36364.7	-14744.4	4.21968	0.142426	-2.75933e-27	1.5061
2154.25	-36364.7	-14744.3	4.21991	0.146124	7.4116e-27	1.50756
2154.26	-36364.8	-14744.3	4.22288	0.152636	-2.87566e-26	1.50771
2154.28	-36364.9	-14744.3	4.22623	0.156342	1.07613e-25	1.5066
2154.3	-36364.9	-14744.3	4.2299	0.159785	-2.16851e-25	1.50657
2154.31	-36365	-14744.2	4.22995	0.163144	8.3589e-25	1.50454
2154.33	-36365.1	-14744.2	4.23309	0.166464	-3.1267e-24	1.50035
2154.35	-36365.1	-14744.2	4.23667	0.17	0	1.49346
2154.37	-36365.2	-14744.2	4.24	0.173333	2.19666e-32	1.48802
2154.38	-36365.3	-14744.1	4.24333	0.176667	0	1.48148
2154.4	-36365.3	-14744.1	4.24691	0.183735	7.20004e-22	1.47325
2154.42	-36365.4	-14744.1	4.25005	0.19049	-2.74633e-21	1.46115
2154.43	-36365.5	-14744.1	4.25011	0.200612	1.02576e-20	1.44788
2154.45	-36365.5	-14744	4.25371	0.211429	-8.02645e-20	1.43043
2154.47	-36365.6	-14744	4.25736	0.224954	3.0507e-19	1.41272
2154.48	-36365.7	-14744	4.26386	0.242836	-1.1368e-18	1.38744
2154.5	-36365.8	-14744	4.2677	0.277434	6.57662e-18	1.34814
2154.52	-36365.8	-14743.9	4.27409	0.330915	-2.49273e-17	1.29304
2154.54	-36365.9	-14743.9	4.27765	0.404279	9.25689e-17	1.21957
2154.55	-36366	-14743.9	4.28495	0.490627	-4.70669e-16	1.13034
2154.57	-36366	-14743.9	4.29188	0.576428	1.78001e-15	1.04268
2154.59	-36366.1	-14743.8	4.30319	0.65984	-6.57987e-15	0.953415
2154.6	-36366.2	-14743.8	4.31718	0.744947	3.10784e-14	0.863152
2154.62	-36366.2	-14743.8	4.33143	0.826787	-1.17321e-13	0.779681
2154.64	-36366.3	-14743.8	4.34763	0.907933	4.31142e-13	0.696346
2154.65	-36366.4	-14743.7	4.36233	0.984372	-1.94019e-12	0.617981
2154.67	-36366.4	-14743.7	4.37898	1.04348	7.31307e-12	0.553177
2154.69	-36366.5	-14743.7	4.39722	1.09972	-2.66772e-11	0.493378
2154.7	-36366.6	-14743.7	4.41834	1.14773	1.15975e-10	0.440432
2154.72	-36366.7	-14743.6	4.43868	1.18515	-4.22527e-10	0.396381
2154.74	-36366.7	-14743.6	4.45956	1.21704	1.79062e-09	0.360364
2154.76	-36366.8	-14743.6	4.47939	1.23999	-6.73341e-09	0.333026
2154.77	-36366.9	-14743.6	4.49937	1.25815	2.5143e-08	0.309836
2154.79	-36366.9	-14743.5	4.51974	1.27372	-8.97658e-08	0.288285
2154.81	-36367	-14743.5	4.54228	1.28584	3.72513e-07	0.270184
2154.82	-36367.1	-14743.5	4.56548	1.29377	-1.39939e-06	0.256648
2154.84	-36367.2	-14743.4	4.59009	1.3	4.92335e-06	0.24349
2154.86	-36367.2	-14743.4	4.61198	1.31019	-2.00975e-05	0.227394
2154.88	-36367.3	-14743.4	4.6325	1.32838	6.96674e-05	0.204634
2154.89	-36367.4	-14743.4	4.65282	1.35367	-0.000280636	0.176058
2154.91	-36367.4	-14743.4	4.67471	1.38072	0.00195565	0.146698
2154.93	-36367.5	-14743.3	4.69947	1.40643	0.0056068	0.116291
2154.94	-36367.6	-14743.3	4.72319	1.42788	0.00929143	0.0905162
2154.96	-36367.7	-14743.3	4.74657	1.44544	0.010167	0.0681258
2154.98	-36367.8	-14743.2	4.76935	1.45969	0.00995576	0.0495643
2154.99	-36367.8	-14743.2	4.79659	1.47118	0.0100094	0.0329356
2155.01	-36367.9	-14743.2	4.82382	1.47862	0.00999747	0.0200338
2155.03	-36368	-14743.1	4.85047	1.48489	0.0100006	0.00896325
2155.05	-36368.1	-14743.1	4.87579	1.49249	0.00999994	-0.00055187
2155.06	-36368.1	-14743.1	4.89918	1.49547	0.00999974	-0.0108606
2155.08	-36368.2	-14743.1	4.92363	1.50817	0.0100008	-0.0260177
2155.1	-36368.3	-14743	4.9502	1.52406	0.00999689	-0.0491835
2155.11	-36368.4	-14743	4.97677	1.55297	0.0100116	-0.0778117
2155.13	-36368.5	-14743	5.00503	1.58171	0.00997657	-0.114301
2155.15	-36368.5	-14742.9	5.03178	1.60859	0.0100903	-0.153328
2155.16	-36368.6	-14742.9	5.05845	1.62896	0.00688319	-0.197729
2155.18	-36368.7	-14742.9	5.08503	1.64574	0.00355273	-0.244424
2155.2	-36368.8	-14742.9	5.11333	1.66	-5.0208e-14	-0.293028
2155.22	-36368.9	-14742.8	5.14	1.67	0	-0.335512
2155.23	-36369	-14742.8	5.17171	1.68054	-7.14767e-06	-0.375812
2155.25	-36369	-14742.8	5.19834	1.68692	1.9149e-06	-0.408033
2155.27	-36369.1	-14742.7	5.2283	1.69018	-5.11922e-07	-0.435036
2155.28	-36369.2	-14742.7	5.2551	1.69353	1.32785e-07	-0.458866
2155.3	-36369.3	-14742.7	5.28668	1.6972	-6.57308e-08	-0.480612
2155.32	-36369.4	-14742.6	5.31354	1.69988	1.69414e-08	-0.500133
2155.33	-36369.5	-14742.6	5.34503	1.69598	-6.30859e-09	-0.521498
2155.35	-36369.5	-14742.6	5.37178	1.69265	1.68999e-09	-0.547407
2155.37	-36369.6	-14742.6	5.40147	1.6899	-4.51387e-10	-0.577366
2155.39	-36369.7	-14742.5	5.42875	1.6896	1.1548e-10	-0.609166
2155.4	-36369.8	-14742.5	5.45999	1.68595	-3.82283e-11	-0.639541
2155.42	-36369.9	-14742.5	5.48671	1.68187	1.02049e-11	-0.664617
2155.44	-36370	-14742.4	5.51697	1.6757	-2.58805e-12	-0.687046
2155.45	-36370.1	-14742.4	5.54446	1.67157	8.00289e-13	-0.706994
2155.47	-36370.1	-14742.4	5.57167	1.66529	-2.01038e-13	-0.726059
2155.49	-36370.3	-14742.3	5.59932	1.66225	5.99613e-14	-0.749441
2155.5	-36370.3	-14742.3	5.62723	1.65874	-1.60608e-14	-0.777343
2155.52	-36370.4	-14742.3	5.65603	1.65574	4.282e-15	-0.808264
2155.54	-36370.5	-14742.2	5.68442	1.6511	-1.063e-15	-0.83843
2155.56	-36370.6	-14742.2	5.71477	1.64382	3.06652e-16	-0.865819
2155.57	-36370.7	-14742.2	5.74147	1.6372	-7.51216e-17	-0.893392
2155.59	-36370.8	-14742.1	5.76957	1.62979	2.13522e-17	-0.927245
2155.61	-36370.9	-14742.1	5.79531	1.62524	-5.68388e-18	-0.964137
2155.62	-36371	-14742.1	5.82502	1.61997	1.36966e-18	-1.00415
2155.64	-36371.1	-14742	5.85462	1.61488	-3.83602e-19	-1.04136
2155.66	-36371.1	-14742	5.88069	1.6098	1.02608e-19	-1.07407
2155.67	-36371.2	-14742	5.90733	1.60489	-2.68301e-20	-1.10576
2155.69	-36371.3	-14741.9	5.93496	1.59986	4.71819e-21	-1.1397
2155.71	-36371.4	-14741.9	5.96271	1.59274	5.28735e-21	-1.17572
2155.72	-36371.5	-14741.8	5.98783	1.58562	-2.40555e-20	-1.2185
2155.74	-36371.6	-14741.8	6.01383	1.58084	9.84292e-20	-1.27155
2155.76	-36371.7	-14741.8	6.04045	1.57825	-3.69575e-19	-1.33173
2155.78	-36371.8	-14741.7	6.06835	1.5722	1.23961e-18	-1.40043
2155.79	-36371.9	-14741.7	6.09567	1.56532	-4.93476e-18	-1.46381
2155.81	-36372	-14741.7	6.12186	1.55829	1.84965e-17	-1.51802
2155.83	-36372.1	-14741.6	6.15035	1.55435	-5.95778e-17	-1.56468
2155.84	-36372.2	-14741.6	6.17452	1.54805	2.34859e-16	-1.5999
2155.86	-36372.3	-14741.6	6.20006	1.54433	-8.79783e-16	-1.62752
2155.88	-36372.4	-14741.5	6.22837	1.53776	2.65764e-15	-1.65615
2155.89	-36372.5	-14741.5	6.25557	1.53406	-1.03882e-14	-1.6837
2155.91	-36372.6	-14741.5	6.27924	1.5277	3.88934e-14	-1.71092
2155.93	-36372.7	-14741.4	6.30361	1.52387	-1.04468e-13	-1.73685
2155.95	-36372.8	-14741.4	6.33021	1.51731	4.05331e-13	-1.75822
2155.96	-36372.9	-14741.3	6.35673	1.51389	-1.51683e-12	-1.77399
2155.98	-36373	-14741.3	6.38511	1.507	3.05656e-12	-1.78597
2156	-36373.1	-14741.3	6.40868	1.5036	-1.1782e-11	-1.79174
2156.01	-36373.2	-14741.2	6.43192	1.49702	4.40715e-11	-1.79406
2156.03	-36373.3	-14741.2	6.45667	1.49333	0	-1.79412
2156.05	-36373.4	-14741.2	6.48333	1.49	-3.09624e-19	-1.79303
2156.07	-36373.5	-14741.1	6.51	1.48667	0	-1.79085
2156.08	-36373.6	-14741.1	6.53667	1.48333	-4.32119e-18	-1.78649
2156.1	-36373.7	-14741	6.56138	1.47637	3.78756e-08	-1.78067
2156.12	-36373.8	-14741	6.58476	1.47307	-1.4436e-07	-1.77283
2156.13	-36374	-14741	6.60951	1.46553	1.13118e-06	-1.75955
2156.15	-36374	-14740.9	6.63269	1.45094	-4.29978e-06	-1.7389
2156.17	-36374.2	-14740.9	6.65621	1.42271	1.60227e-05	-1.70832
2156.18	-36374.3	-14740.8	6.68091	1.38722	-9.26943e-05	-1.67086
2156.2	-36374.4	-14740.8	6.70404	1.35417	0.000369657	-1.63429
2156.22	-36374.5	-14740.8	6.72765	1.32081	0.00400629	-1.59943
2156.24	-36374.6	-14740.7	6.75242	1.28994	0.00744998	-1.56551
2156.25	-36374.7	-14740.7	6.77494	1.26418	0.0107961	-1.53737
2156.27	-36374.8	-14740.7	6.79458	1.24192	0.0140717	-1.51308
2156.29	-36374.9	-14740.6	6.81499	1.22137	0.0176243	-1.49217
2156.3	-36375	-14740.6	6.83593	1.20264	0.0202998	-1.47401
2156.32	-36375.1	-14740.5	6.85619	1.18705	0.0199247	-1.45485
2156.34	-36375.2	-14740.5	6.87717	1.16105	0.0200225	-1.43067
2156.35	-36375.3	-14740.5	6.89715	1.13121	0.019994	-1.40109
2156.37	-36375.5	-14740.4	6.91649	1.0938	0.0200015	-1.36757
2156.39	-36375.6	-14740.4	6.93359	1.05921	0.0199996	-1.33288
2156.41	-36375.7	-14740.3	6.9501	1.02768	0.0200001	-1.30223
2156.42	-36375.8	-14740.3	6.96727	0.996515	0.0200001	-1.27207
2156.44	-36375.9	-14740.2	6.98466	0.968234	0.0199997	-1.24477
2156.46	-36376	-14740.2	7.00098	0.945932	0.0200013	-1.22141
2156.47	-36376.1	-14740.2	7.01858	0.921991	0.0199952	-1.19706
2156.49	-36376.3	-14740.1	7.03411	0.894976	0.0200199	-1.16892
2156.51	-36376.3	-14740.1	7.04688	0.861272	0.0199253	-1.13746
2156.52	-36376.5	-14740	7.06086	0.822448	0.0202627	-1.10115
2156.54	-36376.6	-14740	7.0746	0.786177	0.0182492	-1.06638
2156.56	-36376.7	-14740	7.08776	0.756267	0.0147415	-1.03464
2156.58	-36376.8	-14739.9	7.10161	0.721245	0.0110001	-0.998824
2156.59	-36376.9	-14739.9	7.11568	0.679012	0.00977402	-0.957614
2156.61	-36377	-14739.8	7.12651	0.633363	0.0100599	-0.913198
2156.63	-36377.2	-14739.8	7.13711	0.586427	0.0099867	-0.864694
2156.64	-36377.3	-14739.7	7.14492	0.544488	0.0100035	-0.820845
2156.66	-36377.4	-14739.7	7.15136	0.507537	0.00999942	-0.782517
2156.68	-36377.5	-14739.7	7.15805	0.469332	0.00999897	-0.743476
2156.69	-36377.6	-14739.6	7.16781	0.42949	0.0100048	-0.704347
2156.71	-36377.7	-14739.6	7.17513	0.387675	0.00998176	-0.662488
2156.73	-36377.8	-14739.5	7.18233	0.336491	0.0100551	-0.611238
2156.74	-36377.9	-14739.5	7.18593	0.278251	0.0097845	-0.552524
2156.76	-36378	-14739.5	7.19225	0.206549	0.0126686	-0.486171
2156.78	-36378.2	-14739.4	7.19615	0.133125	0.0160302	-0.414965
2156.8	-36378.3	-14739.4	7.19967	0.0582253	0.0197366	-0.341446
2156.81	-36378.4	-14739.3	7.20025	-0.00358794	0.0200678	-0.279009
2156.83	-36378.5	-14739.3	7.19688	-0.0540779	0.0199913	-0.226009
2156.85	-36378.6	-14739.2	7.19355	-0.091496	0.0200023	-0.187166
2156.86	-36378.7	-14739.2	7.19008	-0.121436	0.0199994	-0.154439
2156.88	-36378.9	-14739.1	7.19	-0.156667	0.02	-0.120915
2156.9	-36379	-14739.1	7.18667	-0.19	0.02	-0.0882353
2156.91	-36379.1	-14739.1	7.18333	-0.223333	0.02	-0.0566449
2156.93	-36379.2	-14739	7.17982	-0.255087	0.02	-0.0255605
2156.95	-36379.3	-14739	7.17638	-0.281322	0.02	-0.000869432
2156.97	-36379.4	-14739	7.16954	-0.301124	0.02	0.0196378
2156.98	-36379.6	-14738.9	7.16275	-0.318251	0.02	0.0366186
2157	-36379.7	-14738.9	7.15972	-0.327579	0.02	0.0492393
2157.02	-36379.8	-14738.8	7.15603	-0.333846	0.02	0.0586761
2157.03	-36379.9	-14738.8	7.14916	-0.337101	0.02	0.0648251
2157.05	-36380	-14738.7	7.14202	-0.340254	0.0199999	0.0678694
2157.07	-36380.1	-14738.7	7.13595	-0.339909	0.0200005	0.0686921
2157.09	-36380.2	-14738.6	7.13206	-0.340161	0.0199975	0.068457
2157.1	-36380.3	-14738.6	7.12503	-0.33942	0.0200095	0.0671936
2157.12	-36380.5	-14738.6	7.11842	-0.335958	0.019965	0.0644028
2157.14	-36380.6	-14738.5	7.11109	-0.331419	0.0201651	0.0597114
2157.15	-36380.7	-14738.5	7.10569	-0.325585	0.0192919	0.0551202
2157.17	-36380.8	-14738.4	7.10136	-0.321438	0.0156067	0.0497041
2157.19	-36380.9	-14738.4	7.09533	-0.315048	0.0119557	0.0454884
2157.2	-36381	-14738.4	7.09111	-0.312294	0.00971935	0.0429439
2157.22	-36381.1	-14738.3	7.08533	-0.308711	0.0100697	0.0425037
2157.24	-36381.3	-14738.3	7.08064	-0.305342	0.00997979	0.0421361
2157.26	-36381.4	-14738.2	7.07527	-0.301728	0.0100054	0.0409432
2157.27	-36381.5	-14738.2	7.07047	-0.299743	0.00999868	0.0397635
2157.29	-36381.6	-14738.1	7.06502	-0.300073	0.0100004	0.0391151
2157.31	-36381.7	-14738.1	7.06024	-0.299981	0.0099999	0.0392426
2157.32	-36381.8	-14738.1	7.055	-0.300005	0.01	0.0392089
2157.34	-36381.9	-14738	7.04976	-0.299999	0.00999999	0.0392188
2157.36	-36382	-14738	7.04498	-0.3	0.01	0.0392103
2157.37	-36382.2	-14737.9	7.03953	-0.3	0.01	0.0392331
2157.39	-36382.3	-14737.9	7.03473	-0.3	0.01	0.0391451
2157.41	-36382.4	-14737.9	7.02936	-0.3	0.01	0.0397024
2157.43	-36382.5	-14737.8	7.02467	-0.3	0.01	0.0415188
2157.44	-36382.6	-14737.8	7.01888	-0.3	0.01	0.0446296
2157.46	-36382.7	-14737.7	7.01468	-0.3	0.01	0.0473005
2157.48	-36382.8	-14737.7	7.00862	-0.3	0.01	0.0488006
2157.49	-36382.9	-14737.6	7.00442	-0.3	0.01	0.0490701
2157.51	-36383	-14737.6	6.9985	-0.3	0.01	0.0490066
2157.53	-36383.2	-14737.6	6.9943	-0.300001	0.01	0.0490213
2157.54	-36383.3	-14737.5	6.98806	-0.299995	0.01	0.0490233
2157.56	-36383.4	-14737.5	6.98433	-0.300018	0.01	0.0490031
2157.58	-36383.5	-14737.4	6.97776	-0.299946	0.01	0.0490702
2157.6	-36383.6	-14737.4	6.97406	-0.30021	0.01	0.0482133
2157.61	-36383.7	-14737.4	6.9677	-0.297352	0.01	0.0461972
2157.63	-36383.8	-14737.3	6.96387	-0.293769	0.01	0.0437639
2157.65	-36383.9	-14737.3	6.95731	-0.290234	0.01	0.0434314
2157.66	-36384	-14737.2	6.95389	-0.28994	0.01	0.0454489
2157.68	-36384.2	-14737.2	6.947	-0.290008	0.01	0.0478204
2157.7	-36384.3	-14737.2	6.9436	-0.289998	0.01	0.0489947
2157.71	-36384.4	-14737.1	6.93702	-0.290001	0.01	0.0490256
2157.73	-36384.5	-14737.1	6.93333	-0.29	0.01	0.0490196
2157.75	-36384.6	-14737	6.93	-0.29	0.01	0.0490196
2157.77	-36384.7	-14737	6.92667	-0.29	0.01	0.0490196
2157.78	-36384.8	-14736.9	6.92298	-0.289892	0.01	0.0478325
2157.8	-36384.9	-14736.9	6.9164	-0.286456	0.01	0.0455769
2157.82	-36385	-14736.9	6.913	-0.283106	0.01	0.0423083
2157.83	-36385.2	-14736.8	6.90611	-0.279822	0.01	0.0401174
2157.85	-36385.3	-14736.8	6.90269	-0.280048	0.01	0.0391575
2157.87	-36385.4	-14736.8	6.89613	-0.279988	0.01	0.039297
2157.88	-36385.5	-14736.7	6.8923	-0.280004	0.01	0.0406025
2157.9	-36385.6	-14736.7	6.88594	-0.279999	0.01	0.0430255
2157.92	-36385.7	-14736.6	6.88224	-0.279998	0.01	0.0462605
2157.93	-36385.8	-14736.6	6.87566	-0.280009	0.01	0.0482888
2157.95	-36385.9	-14736.6	6.87199	-0.279964	0.01	0.0491218
2157.97	-36386	-14736.5	6.86551	-0.280134	0.01	0.0488393
2157.99	-36386.2	-14736.5	6.86244	-0.279283	0.01	0.0474185
2158	-36386.3	-14736.4	6.85895	-0.27567	0.01	0.044825
2158.02	-36386.4	-14736.4	6.85586	-0.272152	0.01	0.0416665
2158.04	-36386.5	-14736.3	6.85096	-0.269681	0.01	0.0397757
