# Supplementary material for: Extraction of driving behavior primitives considering driver expectation and vehicle dynamics
Source: PLoS One. 2025 Dec 31;20(12):e0340123. doi: 10.1371/journal.pone.0340123 (PMC12755792; doi:10.1371/journal.pone.0340123)
Supplement: S1 File — (ZIP) [file pone.0340123.s001.zip › DataSetForPimitiveExaction-1/straight driving/c212_s_1.xlsx]

## Sheet: Sheet1
2866.48	-36000.2	-14600.9	6.58	0.027122	0.0465636	0.548906
2866.5	-36000.3	-14600.9	6.58	0.0301516	0.0464369	0.521937
2866.51	-36000.4	-14600.8	6.58	0.0299436	0.0427449	0.49713
2866.53	-36000.6	-14600.8	6.58	0.0300151	0.0390757	0.478656
2866.55	-36000.6	-14600.8	6.58	0.029996	0.0320294	0.466998
2866.56	-36000.8	-14600.7	6.58	0.030002	0.0251134	0.466178
2866.58	-36000.9	-14600.7	6.58	0.0299968	0.0183017	0.477141
2866.6	-36001	-14600.7	6.58	0.0300107	0.0123085	0.49493
2866.62	-36001.1	-14600.6	6.58	0.02995	0.00889338	0.515707
2866.63	-36001.2	-14600.6	6.58	0.0301887	0.00642692	0.535295
2866.65	-36001.3	-14600.5	6.58	0.029205	0.00657387	0.556522
2866.67	-36001.4	-14600.5	6.57999	0.0254472	0.00753107	0.578485
2866.68	-36001.5	-14600.5	6.58005	0.0219744	0.0112619	0.597669
2866.7	-36001.6	-14600.4	6.5798	0.0197438	0.0144907	0.613165
2866.72	-36001.7	-14600.4	6.5811	0.0200315	0.0183637	0.624814
2866.73	-36001.8	-14600.3	6.5847	0.0203848	0.0200191	0.630237
2866.75	-36001.9	-14600.3	6.58833	0.0281141	0.0211304	0.629184
2866.77	-36002	-14600.3	6.59031	0.0454003	0.0250269	0.620533
2866.79	-36002.1	-14600.2	6.5899	0.0683666	0.0281636	0.608653
2866.8	-36002.2	-14600.2	6.59009	0.0979667	0.0317481	0.597303
2866.82	-36002.3	-14600.2	6.58972	0.130913	0.0348087	0.587668
2866.84	-36002.4	-14600.1	6.59152	0.164188	0.0400325	0.580457
2866.85	-36002.5	-14600.1	6.59446	0.19181	0.0450544	0.574267
2866.87	-36002.7	-14600.1	6.5996	0.219162	0.0482538	0.565923
2866.89	-36002.8	-14600	6.60497	0.252057	0.0503291	0.553125
2866.9	-36002.9	-14600	6.60974	0.287678	0.0499073	0.533229
2866.92	-36003	-14599.9	6.61506	0.331775	0.0500407	0.505951
2866.94	-36003.1	-14599.9	6.61997	0.375173	0.0499124	0.474297
2866.96	-36003.2	-14599.9	6.62653	0.413476	0.0503086	0.444538
2866.97	-36003.3	-14599.8	6.63565	0.445787	0.048326	0.416204
2866.99	-36003.4	-14599.8	6.64427	0.471123	0.0447027	0.392308
2867.01	-36003.5	-14599.7	6.65052	0.490347	0.0411055	0.37405
2867.02	-36003.6	-14599.7	6.65729	0.505316	0.0397945	0.357901
2867.04	-36003.7	-14599.7	6.6662	0.516971	0.0400756	0.345
2867.06	-36003.8	-14599.6	6.67687	0.524535	0.039908	0.333363
2867.07	-36003.9	-14599.6	6.68438	0.530786	0.040263	0.320241
2867.09	-36004	-14599.6	6.69401	0.542193	0.0377927	0.304168
2867.11	-36004.1	-14599.5	6.70085	0.55942	0.0343631	0.282302
2867.12	-36004.3	-14599.5	6.71336	0.589143	0.0306023	0.253614
2867.14	-36004.4	-14599.4	6.72428	0.617292	0.0298511	0.221801
2867.16	-36004.5	-14599.4	6.73686	0.643977	0.0300394	0.1928
2867.18	-36004.6	-14599.4	6.74828	0.666656	0.0299923	0.165524
2867.19	-36004.7	-14599.3	6.75822	0.683978	0.0300021	0.14467
2867.21	-36004.8	-14599.3	6.76825	0.697896	0.0299994	0.128096
2867.23	-36004.9	-14599.3	6.77861	0.708782	0.0300001	0.112692
2867.24	-36005	-14599.2	6.79174	0.718956	0.03	0.10136
2867.26	-36005.1	-14599.2	6.80502	0.726045	0.03	0.0923686
2867.28	-36005.2	-14599.1	6.81926	0.729911	0.03	0.0863689
2867.3	-36005.4	-14599.1	6.82948	0.729989	0.03	0.0809213
2867.31	-36005.5	-14599.1	6.83928	0.730133	0.0299999	0.0755287
2867.33	-36005.6	-14599	6.85333	0.723333	0.03	0.0686275
2867.35	-36005.7	-14599	6.86667	0.706667	0.03	0.0620915
2867.36	-36005.8	-14598.9	6.88	0.683333	0.03	0.0533769
2867.38	-36005.9	-14598.9	6.89059	0.665853	0.030028	0.0393299
2867.4	-36006	-14598.9	6.90058	0.656368	0.0298924	0.0205942
2867.41	-36006.1	-14598.8	6.91061	0.653055	0.0264467	-0.00140198
2867.43	-36006.2	-14598.8	6.92122	0.645706	0.0228795	-0.0255928
2867.45	-36006.4	-14598.7	6.93115	0.634929	0.0198424	-0.0471615
2867.47	-36006.4	-14598.7	6.94123	0.613579	0.0200406	-0.0706431
2867.48	-36006.6	-14598.7	6.95182	0.585006	0.0199849	-0.102089
2867.5	-36006.7	-14598.6	6.96173	0.559013	0.020004	-0.142988
2867.52	-36006.8	-14598.6	6.97186	0.536111	0.019999	-0.195632
2867.53	-36006.9	-14598.5	6.98243	0.515358	0.0200003	-0.260943
2867.55	-36007	-14598.5	6.99227	0.501177	0.0199999	-0.330536
2867.57	-36007.1	-14598.5	7.00262	0.501377	0.02	-0.406319
2867.58	-36007.2	-14598.4	7.0123	0.515353	0.0200002	-0.481294
2867.6	-36007.4	-14598.4	7.01855	0.535946	0.0199991	-0.541682
2867.62	-36007.4	-14598.3	7.02526	0.556189	0.0200032	-0.592422
2867.64	-36007.6	-14598.3	7.03329	0.577166	0.0199854	-0.63245
2867.65	-36007.7	-14598.3	7.04355	0.597175	0.0200549	-0.659711
2867.67	-36007.8	-14598.2	7.0537	0.616388	0.0197996	-0.677715
2867.69	-36007.9	-14598.2	7.06427	0.634053	0.021104	-0.685473
2867.7	-36008	-14598.1	7.07378	0.647885	0.024703	-0.681716
2867.72	-36008.1	-14598.1	7.08559	0.657794	0.0283263	-0.66816
2867.74	-36008.3	-14598.1	7.09971	0.666835	0.0303071	-0.646413
2867.75	-36008.4	-14598	7.1131	0.673108	0.0299182	-0.621913
2867.77	-36008.5	-14598	7.12523	0.679617	0.0300197	-0.595769
2867.79	-36008.6	-14597.9	7.13538	0.689578	0.0299945	-0.575171
2867.81	-36008.7	-14597.9	7.14493	0.706069	0.0300015	-0.563586
2867.82	-36008.8	-14597.9	7.15728	0.731588	0.0299997	-0.559912
2867.84	-36008.9	-14597.8	7.17134	0.757525	0.0300001	-0.560454
2867.86	-36009.1	-14597.8	7.18438	0.78033	0.03	-0.561539
2867.87	-36009.2	-14597.7	7.19835	0.803046	0.03	-0.558125
2867.89	-36009.3	-14597.7	7.21205	0.820878	0.03	-0.549794
2867.91	-36009.4	-14597.7	7.22516	0.837941	0.03	-0.536308
2867.92	-36009.5	-14597.6	7.23928	0.850426	0.03	-0.519447
2867.94	-36009.6	-14597.6	7.25245	0.860906	0.03	-0.500939
2867.96	-36009.7	-14597.5	7.26854	0.865938	0.03	-0.48407
2867.98	-36009.9	-14597.5	7.2832	0.869329	0.03	-0.467583
2867.99	-36010	-14597.5	7.29963	0.870186	0.03	-0.454736
2868.01	-36010.1	-14597.4	7.31328	0.869883	0.03	-0.442377
2868.03	-36010.2	-14597.4	7.33031	0.87023	0.03	-0.426174
2868.04	-36010.3	-14597.3	7.34451	0.867269	0.03	-0.403289
2868.06	-36010.4	-14597.3	7.35751	0.864203	0.03	-0.37573
2868.08	-36010.6	-14597.2	7.37175	0.857404	0.03	-0.344428
2868.09	-36010.7	-14597.2	7.38491	0.853628	0.03	-0.318588
2868.11	-36010.8	-14597.2	7.40148	0.850443	0.03	-0.296586
2868.13	-36010.9	-14597.1	7.41577	0.84684	0.03	-0.276675
2868.14	-36011	-14597.1	7.43245	0.843639	0.03	-0.260124
2868.16	-36011.2	-14597	7.44577	0.837004	0.03	-0.246877
2868.18	-36011.3	-14597	7.46333	0.833333	0.03	-0.236383
2868.2	-36011.4	-14596.9	7.47667	0.83	0.03	-0.228758
2868.21	-36011.5	-14596.9	7.49	0.826667	0.03	-0.224401
2868.23	-36011.6	-14596.9	7.50415	0.823093	0.03	-0.222204
2868.25	-36011.8	-14596.8	7.51744	0.819947	0.03	-0.223393
2868.26	-36011.9	-14596.8	7.53082	0.819899	0.03	-0.224477
2868.28	-36012	-14596.7	7.54496	0.816241	0.03	-0.225505
2868.3	-36012.1	-14596.7	7.5582	0.812829	0.03	-0.224123
2868.32	-36012.2	-14596.6	7.57165	0.805434	0.03	-0.219074
2868.33	-36012.4	-14596.6	7.58573	0.789875	0.03	-0.206409
2868.35	-36012.5	-14596.5	7.59908	0.765058	0.03	-0.188321
2868.37	-36012.6	-14596.5	7.61205	0.734396	0.03	-0.168671
2868.38	-36012.7	-14596.5	7.6224	0.702601	0.03	-0.153004
2868.4	-36012.9	-14596.4	7.63214	0.673723	0.03	-0.145621
2868.42	-36013	-14596.4	7.64321	0.646281	0.03	-0.140647
2868.43	-36013.1	-14596.3	7.65666	0.613653	0.03	-0.135013
2868.45	-36013.2	-14596.3	7.66636	0.579532	0.03	-0.123513
2868.47	-36013.3	-14596.2	7.67547	0.534853	0.03	-0.101779
2868.49	-36013.5	-14596.2	7.68342	0.474139	0.03	-0.0632945
2868.5	-36013.6	-14596.1	7.69263	0.404125	0.03	-0.0121223
2868.52	-36013.7	-14596.1	7.69928	0.323929	0.03	0.0532323
2868.54	-36013.8	-14596.1	7.70501	0.237558	0.03	0.127338
2868.55	-36013.9	-14596	7.70818	0.151571	0.03	0.19936
2868.57	-36014.1	-14596	7.71028	0.0718775	0.03	0.268866
2868.59	-36014.2	-14595.9	7.70992	0.0120242	0.03	0.325985
2868.6	-36014.3	-14595.9	7.71004	-0.0266872	0.03	0.365836
2868.62	-36014.4	-14595.8	7.70993	-0.0564746	0.03	0.394442
2868.64	-36014.6	-14595.8	7.71027	-0.0733184	0.03	0.412288
2868.66	-36014.7	-14595.7	7.70849	-0.0794542	0.03	0.420388
2868.67	-36014.8	-14595.7	7.7048	-0.0771845	0.03	0.421325
2868.69	-36014.9	-14595.7	7.70109	-0.0665142	0.03	0.413298
2868.71	-36015.1	-14595.6	7.69978	-0.0472048	0.03	0.39751
2868.72	-36015.2	-14595.6	7.70003	-0.0205604	0.03	0.373632
2868.74	-36015.3	-14595.5	7.70007	0.0113738	0.03	0.346357
2868.76	-36015.4	-14595.5	7.69969	0.044702	0.03	0.317295
2868.77	-36015.6	-14595.4	7.70213	0.079765	0.03	0.28501
2868.79	-36015.7	-14595.4	7.70576	0.111932	0.03	0.254428
2868.81	-36015.8	-14595.4	7.70893	0.138256	0.03	0.227146
2868.83	-36015.9	-14595.3	7.71268	0.168231	0.03	0.199656
2868.84	-36016	-14595.3	7.71435	0.179195	0.03	0.187524
2868.86	-36016.2	-14595.2	7.71773	0.200756	0.03	0.165206
2868.88	-36016.3	-14595.2	7.72261	0.233871	0.03	0.131922
2868.89	-36016.4	-14595.1	7.72527	0.260548	0.03	0.106529
2868.91	-36016.5	-14595.1	7.73158	0.291102	0.03	0.0774943
2868.93	-36016.7	-14595	7.73568	0.322716	0.03	0.0464803
2868.94	-36016.8	-14595	7.74193	0.350783	0.03	0.0172297
2868.96	-36016.9	-14595	7.74574	0.374949	0.03	-0.00855601
2868.98	-36017	-14594.9	7.75203	0.393864	0.03	-0.0305719
2869	-36017.2	-14594.9	7.75861	0.408085	0.03	-0.045701
2869.01	-36017.3	-14594.8	7.76831	0.417792	0.03	-0.0585658
2869.03	-36017.4	-14594.8	7.77591	0.434466	0.03	-0.0740551
2869.05	-36017.5	-14594.7	7.78259	0.453768	0.03	-0.0953171
2869.06	-36017.6	-14594.7	7.78903	0.483217	0.03	-0.119039
2869.08	-36017.8	-14594.6	7.79932	0.508598	0.03	-0.143679
2869.1	-36017.9	-14594.6	7.80956	0.532144	0.03	-0.157507
2869.11	-36018	-14594.6	7.81615	0.549031	0.03	-0.160307
2869.13	-36018.1	-14594.5	7.82667	0.566667	0.03	-0.152505
2869.15	-36018.3	-14594.5	7.83333	0.58	0.03	-0.138344
2869.16	-36018.4	-14594.4	7.84667	0.586667	0.03	-0.122004
2869.18	-36018.5	-14594.4	7.85378	0.593628	0.03	-0.102396
2869.2	-36018.7	-14594.3	7.86395	0.596893	0.03	-0.0862759
2869.22	-36018.8	-14594.3	7.87394	0.599974	0.03	-0.0734881
2869.23	-36018.9	-14594.2	7.88456	0.596172	0.0300003	-0.0686261
2869.25	-36019	-14594.2	7.89449	0.592973	0.0299987	-0.0740185
2869.27	-36019.2	-14594.1	7.90455	0.589583	0.0300049	-0.0884428
2869.28	-36019.3	-14594.1	7.91528	0.586061	0.0299719	-0.115465
2869.3	-36019.4	-14594	7.92459	0.58276	0.0301064	-0.152273
2869.32	-36019.5	-14594	7.9316	0.579369	0.029583	-0.202834
2869.34	-36019.7	-14593.9	7.9425	0.575923	0.0257923	-0.261881
2869.35	-36019.8	-14593.9	7.95228	0.572282	0.0225854	-0.314712
2869.37	-36019.9	-14593.9	7.96249	0.563947	0.0191576	-0.360891
2869.39	-36020.1	-14593.8	7.97303	0.548163	0.0157116	-0.397256
2869.4	-36020.2	-14593.8	7.98284	0.525803	0.0121865	-0.422658
2869.42	-36020.3	-14593.7	7.99328	0.499268	0.00974525	-0.440199
2869.44	-36020.5	-14593.7	8.00272	0.473907	0.010076	-0.450243
2869.45	-36020.6	-14593.6	8.00889	0.448296	0.00997975	-0.451671
2869.47	-36020.7	-14593.6	8.01585	0.424347	0.010005	-0.44629
2869.49	-36020.8	-14593.5	8.0228	0.402196	0.00999857	-0.437255
2869.51	-36020.9	-14593.5	8.02936	0.387572	0.0100003	-0.42708
2869.52	-36021.1	-14593.4	8.03627	0.375443	0.0100003	-0.415395
2869.54	-36021.2	-14593.4	8.0431	0.365089	0.00999856	-0.402289
2869.56	-36021.3	-14593.4	8.0501	0.356419	0.0100055	-0.389577
2869.57	-36021.5	-14593.3	8.055	0.351245	0.00998031	-0.378582
2869.59	-36021.6	-14593.2	8.05989	0.349773	0.0100817	-0.372116
2869.61	-36021.7	-14593.2	8.06693	0.350042	0.009693	-0.372546
2869.62	-36021.9	-14593.2	8.07364	0.350054	0.0116733	-0.378078
2869.64	-36022	-14593.1	8.08103	0.349722	0.0152986	-0.386454
2869.66	-36022.1	-14593.1	8.08508	0.351735	0.0188899	-0.394353
2869.68	-36022.2	-14593	8.09092	0.355382	0.0202215	-0.403156
2869.69	-36022.4	-14593	8.09553	0.359192	0.0198601	-0.410702
2869.71	-36022.5	-14592.9	8.10065	0.35988	0.0203331	-0.417202
2869.73	-36022.6	-14592.9	8.10801	0.362108	0.0178452	-0.422472
2869.74	-36022.8	-14592.8	8.11463	0.365682	0.0143308	-0.426969
2869.76	-36022.9	-14592.8	8.1217	0.36928	0.0107165	-0.429814
2869.78	-36023	-14592.7	8.12573	0.370134	0.00986634	-0.431199
2869.79	-36023.1	-14592.7	8.13161	0.369964	0.0100358	-0.43141
2869.81	-36023.3	-14592.6	8.13843	0.37001	0.00999174	-0.431379
2869.83	-36023.4	-14592.6	8.14542	0.369998	0.00999793	-0.43132
2869.85	-36023.5	-14592.5	8.15218	0.37	0.010015	-0.432196
2869.86	-36023.6	-14592.5	8.1588	0.370001	0.00994226	-0.43413
2869.88	-36023.8	-14592.4	8.16579	0.369997	0.0101554	-0.437533
2869.9	-36023.9	-14592.4	8.17277	0.370012	0.00710699	-0.439885
2869.91	-36024	-14592.4	8.17615	0.369957	0.00376407	-0.441161
2869.93	-36024.2	-14592.3	8.18288	0.370087	0.000121615	-0.44019
2869.95	-36024.3	-14592.3	8.18963	0.366884	-3.23429e-05	-0.438075
2869.96	-36024.4	-14592.2	8.19623	0.363552	8.47933e-06	-0.434821
2869.98	-36024.6	-14592.2	8.20333	0.36	0	-0.432462
2870	-36024.7	-14592.1	8.20667	0.36	0	-0.431373
2870.02	-36024.8	-14592.1	8.21333	0.36	6.74804e-17	-0.431373
2870.03	-36025	-14592	8.22039	0.359999	-3.66234e-08	-0.431374
2870.05	-36025.1	-14592	8.22709	0.360011	9.08507e-09	-0.431361
2870.07	-36025.2	-14591.9	8.23359	0.359958	2.81167e-10	-0.431419
2870.08	-36025.3	-14591.9	8.23726	0.360339	-2.0916e-08	-0.434098
2870.1	-36025.5	-14591.8	8.24416	0.368011	8.39757e-08	-0.442608
2870.12	-36025.6	-14591.8	8.2508	0.386268	-3.141e-07	-0.460063
2870.13	-36025.7	-14591.7	8.25791	0.414961	1.8176e-06	-0.485029
2870.15	-36025.9	-14591.7	8.26438	0.441352	-6.88932e-06	-0.510992
2870.17	-36026	-14591.6	8.27163	0.467854	2.55839e-05	-0.536141
2870.19	-36026.1	-14591.6	8.28262	0.492364	-0.000130082	-0.560988
2870.2	-36026.3	-14591.5	8.29175	0.514861	0.000535376	-0.580243
2870.22	-36026.4	-14591.5	8.2983	0.528565	0.004188	-0.592495
2870.24	-36026.5	-14591.5	8.3052	0.529287	0.00781504	-0.593661
2870.25	-36026.7	-14591.4	8.31263	0.518449	0.0102701	-0.583383
2870.27	-36026.8	-14591.4	8.32313	0.4968	0.00993214	-0.563456
2870.29	-36027	-14591.3	8.3338	0.467729	0.0100202	-0.531249
2870.3	-36027.1	-14591.3	8.34254	0.422835	0.00999461	-0.489078
2870.32	-36027.2	-14591.2	8.34929	0.363764	0.0100013	-0.432665
2870.34	-36027.4	-14591.2	8.35507	0.295853	0.00999961	-0.370497
2870.36	-36027.5	-14591.1	8.35792	0.237786	0.0100001	-0.313493
2870.37	-36027.6	-14591.1	8.3615	0.18306	0.00999997	-0.258719
2870.39	-36027.7	-14591	8.36485	0.130538	0.01	-0.207578
2870.41	-36027.9	-14591	8.36849	0.0844911	0.01	-0.162626
2870.42	-36028	-14590.9	8.37025	0.0405641	0.01	-0.121172
2870.44	-36028.2	-14590.9	8.36993	0.00619969	0.01	-0.0871719
2870.46	-36028.3	-14590.8	8.37004	-0.0182065	0.01	-0.0633846
2870.47	-36028.4	-14590.8	8.36993	-0.0349581	0.01	-0.0463604
2870.49	-36028.5	-14590.7	8.37028	-0.0445011	0.01	-0.0361677
2870.51	-36028.7	-14590.7	8.36827	-0.0493533	0.01	-0.0319828
2870.53	-36028.8	-14590.6	8.3646	-0.0482159	0.01	-0.0319079
2870.54	-36028.9	-14590.6	8.36089	-0.0446491	0.01	-0.0352679
2870.56	-36029.1	-14590.5	8.3598	-0.039344	0.01	-0.0404555
2870.58	-36029.2	-14590.5	8.36004	-0.0318567	0.01	-0.0463982
2870.59	-36029.4	-14590.4	8.35999	-0.0271082	0.01	-0.0500254
2870.61	-36029.5	-14590.4	8.36	-0.0280341	0.01	-0.0483014
2870.63	-36029.6	-14590.3	8.36	-0.0375739	0.01	-0.0421291
2870.64	-36029.8	-14590.3	8.36	-0.0452344	0.01	-0.0342981
2870.66	-36029.9	-14590.2	8.35999	-0.052027	0.01	-0.0284863
2870.68	-36030	-14590.2	8.36002	-0.0558957	0.01	-0.0227402
2870.7	-36030.2	-14590.1	8.35994	-0.0622673	0.01	-0.0181799
2870.71	-36030.3	-14590.1	8.36024	-0.0661313	0.01	-0.0137369
2870.73	-36030.4	-14590	8.35713	-0.0697188	0.01	-0.0110835
2870.75	-36030.6	-14590	8.35375	-0.0700737	0.01	-0.00986791
2870.76	-36030.7	-14589.9	8.35024	-0.0699808	0.01	-0.00978776
2870.78	-36030.8	-14589.9	8.34997	-0.070002	0.01	-0.00980557
2870.8	-36031	-14589.8	8.35001	-0.070001	0.01	-0.00980509
2870.81	-36031.1	-14589.8	8.35	-0.0699938	0.01	-0.00979759
2870.83	-36031.2	-14589.8	8.35	-0.07	0.01	-0.00980392
2870.85	-36031.4	-14589.7	8.35	-0.07	0.01	-0.0087146
2870.87	-36031.5	-14589.6	8.34667	-0.0733333	0.01	-0.00653595
2870.88	-36031.6	-14589.6	8.34311	-0.0768916	0.01	-0.00309027
2870.9	-36031.8	-14589.5	8.33991	-0.080088	0.00999985	-0.000998245
2870.92	-36031.9	-14589.5	8.34002	-0.0799772	0.0100006	2.33658e-05
2870.93	-36032	-14589.5	8.33999	-0.0800113	0.00999558	-1.15954e-05
2870.95	-36032.2	-14589.4	8.33999	-0.079997	0.0100168	3.09854e-06
2870.97	-36032.3	-14589.4	8.34006	-0.0800008	0.00993743	-7.98604e-07
2870.98	-36032.4	-14589.3	8.33962	-0.0799997	0.0103803	2.9732e-07
2871	-36032.6	-14589.3	8.33605	-0.0800001	0.0139459	-7.94124e-08
2871.02	-36032.7	-14589.2	8.33263	-0.08	0.017366	2.03172e-08
2871.04	-36032.8	-14589.2	8.32972	-0.08	0.0202794	-6.72995e-09
2871.05	-36033	-14589.1	8.33007	-0.08	0.0199281	1.8123e-09
2871.07	-36033.1	-14589.1	8.32999	-0.08	0.0200084	-5.17985e-10
2871.09	-36033.2	-14589	8.32996	-0.08	0.0200441	4.36807e-10
2871.1	-36033.4	-14589	8.33019	-0.08	0.019813	-1.1529e-09
2871.12	-36033.5	-14588.9	8.32921	-0.08	0.0207944	4.10763e-09
2871.14	-36033.6	-14588.9	8.32545	-0.08	0.024554	-1.8445e-08
2871.15	-36033.8	-14588.8	8.32198	-0.08	0.0280216	6.95139e-08
2871.17	-36033.9	-14588.8	8.31973	-0.08	0.0302706	-2.53576e-07
2871.19	-36034	-14588.7	8.32009	-0.08	0.0299059	1.10239e-06
2871.21	-36034.1	-14588.7	8.31992	-0.08	0.0300837	-4.14982e-06
2871.22	-36034.3	-14588.6	8.32023	-0.08	0.0297671	1.49984e-05
2871.24	-36034.4	-14588.6	8.31869	-0.08	0.0313138	-6.35271e-05
2871.26	-36034.6	-14588.5	8.31511	-0.08	0.0348877	0.000352399
2871.27	-36034.7	-14588.5	8.31144	-0.08	0.0385573	0.00202365
2871.29	-36034.8	-14588.4	8.30971	-0.08	0.0402921	0.00501483
2871.31	-36034.9	-14588.4	8.31007	-0.08	0.0399042	0.00784716
2871.32	-36035.1	-14588.3	8.31	-0.08	0.0400867	0.00946144
2871.34	-36035.2	-14588.3	8.30992	-0.08	0.0397145	0.00987344
2871.36	-36035.3	-14588.2	8.31032	-0.08	0.0417328	0.00978545
2871.38	-36035.5	-14588.2	8.30809	-0.08	0.0453979	0.00980817
2871.39	-36035.6	-14588.1	8.30452	-0.08	0.0491274	0.00980276
2871.41	-36035.7	-14588.1	8.30091	-0.08	0.0501206	0.00980423
2871.43	-36035.9	-14588.1	8.29983	-0.08	0.0502157	0.00980385
2871.44	-36036	-14588	8.30007	-0.08	0.0478056	0.00980394
2871.46	-36036.1	-14588	8.29991	-0.08	0.0443597	0.00980392
2871.48	-36036.3	-14587.9	8.30024	-0.08	0.0406031	0.00980392
2871.49	-36036.4	-14587.9	8.29756	-0.08	0.0398509	0.00980392
2871.51	-36036.5	-14587.8	8.29417	-0.08	0.0400394	0.00980392
2871.53	-36036.6	-14587.8	8.29042	-0.08	0.0399922	0.00980392
2871.55	-36036.8	-14587.7	8.28989	-0.08	0.0400021	0.00980392
2871.56	-36036.9	-14587.7	8.29002	-0.08	0.0399994	0.00980392
2871.58	-36037	-14587.6	8.29001	-0.08	0.0400001	0.00980392
2871.6	-36037.2	-14587.6	8.28995	-0.08	0.04	0.00980392
2871.61	-36037.3	-14587.5	8.29018	-0.08	0.04	0.00980392
2871.63	-36037.4	-14587.5	8.28689	-0.08	0.04	0.00980392
2871.65	-36037.6	-14587.4	8.28354	-0.08	0.04	0.00980392
2871.66	-36037.7	-14587.4	8.28011	-0.08	0.04	0.00980392
2871.68	-36037.8	-14587.3	8.28	-0.08	0.04	0.00980392
2871.7	-36038	-14587.3	8.28	-0.08	0.04	0.00980392
2871.72	-36038.1	-14587.2	8.28	-0.08	0.04	0.00980392
2871.73	-36038.2	-14587.2	8.28003	-0.08	0.04	0.00980392
2871.75	-36038.4	-14587.1	8.27989	-0.08	0.04	0.00980392
2871.77	-36038.5	-14587.1	8.27645	-0.08	0.04	0.00980392
2871.78	-36038.6	-14587	8.27288	-0.08	0.04	0.00980392
2871.8	-36038.8	-14587	8.26984	-0.08	0.04	0.00980392
2871.82	-36038.9	-14586.9	8.27005	-0.08	0.04	0.00980392
2871.83	-36039	-14586.9	8.26996	-0.08	0.04	0.00980392
2871.85	-36039.2	-14586.8	8.27011	-0.08	0.04	0.00980392
2871.87	-36039.3	-14586.8	8.26957	-0.08	0.04	0.00980392
2871.89	-36039.4	-14586.7	8.26583	-0.08	0.04	0.00980392
2871.9	-36039.6	-14586.7	8.26244	-0.08	0.0400002	0.00980392
2871.92	-36039.7	-14586.6	8.25976	-0.08	0.0399993	0.00980392
2871.94	-36039.8	-14586.6	8.26007	-0.08	0.0400031	0.00980392
2871.95	-36040	-14586.5	8.25999	-0.08	0.0399883	0.00980392
2871.97	-36040.1	-14586.5	8.25996	-0.08	0.0400431	0.00980392
2871.99	-36040.2	-14586.4	8.2602	-0.08	0.039806	0.00980392
2872	-36040.4	-14586.4	8.25911	-0.08	0.0408778	0.00980392
2872.02	-36040.5	-14586.3	8.2554	-0.08	0.0446534	0.00980392
2872.04	-36040.6	-14586.3	8.25172	-0.08	0.0480233	0.00980392
2872.06	-36040.8	-14586.2	8.24975	-0.08	0.0514556	0.00980392
2872.07	-36040.9	-14586.2	8.25007	-0.08	0.054924	0.00980392
2872.09	-36041	-14586.1	8.25	-0.08	0.05823	0.00980392
2872.11	-36041.1	-14586.1	8.24994	-0.08	0.0615679	0.00980392
2872.12	-36041.3	-14586.1	8.25025	-0.08	0.0649344	0.00980392
2872.14	-36041.4	-14586	8.24847	-0.08	0.0687229	0.00980395
2872.16	-36041.5	-14585.9	8.24493	-0.0800001	0.0702473	0.00980383
2872.17	-36041.7	-14585.9	8.24122	-0.0799996	0.0699416	0.00980425
2872.19	-36041.8	-14585.9	8.23974	-0.0800016	0.0700162	0.00980257
2872.21	-36041.9	-14585.8	8.24006	-0.0799939	0.0699957	0.009809
2872.23	-36042.1	-14585.8	8.24001	-0.0800212	0.0700011	0.00978643
2872.24	-36042.2	-14585.7	8.23992	-0.0799147	0.0699992	0.00987438
2872.26	-36042.3	-14585.7	8.24032	-0.0803201	0.070002	0.00924456
2872.28	-36042.4	-14585.6	8.23784	-0.0778433	0.0699937	0.00735023
2872.29	-36042.6	-14585.6	8.23435	-0.0743504	0.0700251	0.00420613
2872.31	-36042.7	-14585.5	8.2306	-0.0706051	0.0699189	0.00152339
2872.33	-36042.8	-14585.5	8.22985	-0.0698503	0.07032	0.000137805
2872.34	-36043	-14585.4	8.23004	-0.0700401	0.0673108	-3.30912e-05
2872.36	-36043.1	-14585.4	8.23001	-0.0699894	0.0665899	8.74994e-06
2872.38	-36043.2	-14585.3	8.22995	-0.0700021	0.0664325	-1.7209e-06
