# Supplementary material for: Extraction of driving behavior primitives considering driver expectation and vehicle dynamics
Source: PLoS One. 2025 Dec 31;20(12):e0340123. doi: 10.1371/journal.pone.0340123 (PMC12755792; doi:10.1371/journal.pone.0340123)
Supplement: S1 File — (ZIP) [file pone.0340123.s001.zip › DataSetForPimitiveExaction-1/straight driving/c212_s_2.xlsx]

## Sheet: Sheet1
2877.73	-36083.4	-14569.7	7.87	-0.06	-0.140679	-2.31949e-21
2877.75	-36083.5	-14569.7	7.87	-0.06	-0.126667	0
2877.77	-36083.6	-14569.6	7.87	-0.06	-0.106667	1.62956e-29
2877.78	-36083.8	-14569.6	7.87	-0.06	-0.0766667	0
2877.8	-36083.9	-14569.5	7.86989	-0.06	-0.0375127	5.34123e-19
2877.82	-36084	-14569.5	7.86646	-0.06	0.00586104	-2.03732e-18
2877.84	-36084.2	-14569.5	7.86311	-0.06	0.0454046	7.60944e-18
2877.85	-36084.3	-14569.4	7.85982	-0.06	0.0721206	-5.95429e-17
2877.87	-36084.4	-14569.4	7.86005	-0.06	0.0802557	2.26311e-16
2877.89	-36084.5	-14569.3	7.85999	-0.06	0.0799868	-8.43319e-16
2877.9	-36084.7	-14569.3	7.86	-0.06	0.0796798	4.87876e-15
2877.92	-36084.8	-14569.2	7.86001	-0.06	0.0759178	-1.84919e-14
2877.94	-36084.9	-14569.2	7.85997	-0.06	0.0731379	6.86707e-14
2877.95	-36085	-14569.1	7.86013	-0.06	0.0734518	-3.49158e-13
2877.97	-36085.2	-14569.1	7.85946	-0.06	0.0730563	1.32047e-12
2877.99	-36085.3	-14569	7.85581	-0.06	0.0680301	-4.88117e-12
2878.01	-36085.4	-14569	7.85218	-0.06	0.0563028	2.3055e-11
2878.02	-36085.5	-14569	7.84973	-0.06	0.0421151	-8.70324e-11
2878.04	-36085.7	-14568.9	7.85007	-0.06	0.0246291	3.19836e-10
2878.06	-36085.8	-14568.9	7.84998	-0.06	0.00807855	-1.4393e-09
2878.07	-36085.9	-14568.8	7.85	-0.06	-0.00384176	5.42508e-09
2878.09	-36086	-14568.8	7.85001	-0.06	-0.012852	-1.97901e-08
2878.11	-36086.2	-14568.7	7.84993	-0.06	-0.0185356	8.60345e-08
2878.12	-36086.3	-14568.7	7.85026	-0.06	-0.0202258	-3.23868e-07
2878.14	-36086.4	-14568.6	7.84878	-0.06	-0.0198852	1.17053e-06
2878.16	-36086.5	-14568.6	7.84507	-0.06	-0.0202848	-4.9579e-06
2878.18	-36086.7	-14568.6	7.84153	-0.06	-0.0186322	1.86429e-05
2878.19	-36086.8	-14568.5	7.83975	-0.06	-0.0152453	-6.65921e-05
2878.21	-36086.9	-14568.5	7.84007	-0.06	-0.00978646	0.000437992
2878.23	-36087	-14568.4	7.83998	-0.06	-0.00460061	0.00205066
2878.24	-36087.2	-14568.4	7.84	-0.06	-0.00153854	0.00511724
2878.26	-36087.3	-14568.3	7.84002	-0.06	0.00202655	0.00799566
2878.28	-36087.4	-14568.3	7.83992	-0.06	0.00518541	0.00949501
2878.29	-36087.6	-14568.2	7.84027	-0.06	0.00901632	0.00985749
2878.31	-36087.7	-14568.2	7.83802	-0.06	0.010223	0.00978924
2878.33	-36087.8	-14568.1	7.83455	-0.06	0.00993515	0.00980782
2878.35	-36087.9	-14568.1	7.83079	-0.06	0.0100336	0.00980306
2878.36	-36088	-14568.1	7.82981	-0.06	0.0099147	0.00980416
2878.38	-36088.2	-14568	7.83005	-0.06	0.0103074	0.00980386
2878.4	-36088.3	-14568	7.82999	-0.06	0.00760655	0.00980393
2878.41	-36088.4	-14567.9	7.83	-0.06	0.00413991	0.00980392
2878.43	-36088.6	-14567.9	7.82999	-0.06	0.000540974	0.00980392
2878.45	-36088.7	-14567.8	7.83002	-0.06	-9.68853e-05	0.00980392
2878.46	-36088.8	-14567.8	7.82994	-0.06	2.23103e-05	0.00980392
2878.48	-36088.9	-14567.7	7.83024	-0.06	8.23969e-06	0.00980392
2878.5	-36089	-14567.7	7.82713	-0.06	-3.96161e-05	0.00980392
2878.52	-36089.2	-14567.7	7.82375	-0.06	0.000158052	0.00980392
2878.53	-36089.3	-14567.6	7.82024	-0.06	-0.00288243	0.00980392
2878.55	-36089.4	-14567.6	7.81997	-0.06	-0.00644071	0.00980392
2878.57	-36089.5	-14567.5	7.82001	-0.06	-0.00991546	0.00980392
2878.58	-36089.7	-14567.5	7.82	-0.06	-0.00994193	0.00980392
2878.6	-36089.8	-14567.4	7.82	-0.06	-0.0133333	0.00980392
2878.62	-36089.9	-14567.4	7.82	-0.06	-0.02	0.00980392
2878.63	-36090.1	-14567.3	7.82	-0.06	-0.0333333	0.00980392
2878.65	-36090.2	-14567.3	7.81989	-0.06	-0.0473923	0.00980392
2878.67	-36090.3	-14567.2	7.81646	-0.06	-0.0571123	0.00980392
2878.69	-36090.4	-14567.2	7.81311	-0.06	-0.0637325	0.00980392
2878.7	-36090.5	-14567.1	7.80982	-0.06	-0.0707783	0.00980392
2878.72	-36090.7	-14567.1	7.81005	-0.06	-0.0775915	0.00980392
2878.74	-36090.8	-14567.1	7.80999	-0.06	-0.0835509	0.00980392
2878.75	-36090.9	-14567	7.81001	-0.06	-0.0837473	0.00980392
2878.77	-36091	-14567	7.81	-0.06	-0.0867322	0.00980392
2878.79	-36091.2	-14566.9	7.81001	-0.06	-0.0875007	0.00980392
2878.8	-36091.3	-14566.9	7.80996	-0.06	-0.0946753	0.00980392
2878.82	-36091.4	-14566.8	7.81015	-0.06	-0.0968928	0.00980392
2878.84	-36091.6	-14566.8	7.80939	-0.06	-0.0962149	0.00980392
2878.86	-36091.7	-14566.7	7.80565	-0.06	-0.0913658	0.00980392
2878.87	-36091.8	-14566.7	7.80216	-0.06	-0.0854909	0.00980392
2878.89	-36091.9	-14566.7	7.79968	-0.06	-0.0813444	0.00980392
2878.91	-36092	-14566.6	7.80009	-0.06	-0.0741938	0.00980392
2878.92	-36092.2	-14566.6	7.79998	-0.06	-0.0677627	0.00980392
2878.94	-36092.3	-14566.5	7.80001	-0.06	-0.0606251	0.00980392
2878.96	-36092.4	-14566.5	7.79999	-0.06	-0.0550235	0.00980392
2878.97	-36092.5	-14566.4	7.80002	-0.06	-0.0518125	0.00980392
2878.99	-36092.7	-14566.4	7.79994	-0.06	-0.0497255	0.00980392
2879.01	-36092.8	-14566.3	7.80025	-0.06	-0.0500641	0.00980392
2879.03	-36092.9	-14566.3	7.7987	-0.06	-0.050035	0.00980392
2879.04	-36093.1	-14566.2	7.795	-0.06	-0.0498049	0.00980392
2879.06	-36093.2	-14566.2	7.7913	-0.06	-0.0513241	0.00980392
2879.08	-36093.3	-14566.2	7.78975	-0.06	-0.0563309	0.00980391
2879.09	-36093.4	-14566.1	7.79006	-0.06	-0.0654633	0.00980395
2879.11	-36093.5	-14566.1	7.78998	-0.0600001	-0.0759428	0.00980382
2879.13	-36093.7	-14566	7.79001	-0.0599996	-0.0860231	0.00980432
2879.14	-36093.8	-14566	7.78999	-0.0600013	-0.0946368	0.00980255
2879.16	-36093.9	-14565.9	7.79002	-0.0599946	-0.0990071	0.00980944
2879.18	-36094	-14565.9	7.78992	-0.0600202	-0.102106	0.00978322
2879.2	-36094.2	-14565.9	7.79026	-0.0599321	-0.105573	0.00987334
2879.21	-36094.3	-14565.8	7.78779	-0.0602701	-0.109301	0.00914444
2879.23	-36094.4	-14565.8	7.78436	-0.057815	-0.110164	0.00734782
2879.25	-36094.5	-14565.7	7.7806	-0.054188	-0.109961	0.00405136
2879.26	-36094.7	-14565.7	7.77985	-0.0505354	-0.110029	0.00147917
2879.28	-36094.8	-14565.6	7.78004	-0.0498699	-0.109924	0.00014726
2879.3	-36094.9	-14565.6	7.77999	-0.0500256	-0.110224	-2.61714e-05
2879.31	-36095	-14565.5	7.78	-0.0499931	-0.107266	7.04754e-06
2879.33	-36095.2	-14565.5	7.77999	-0.0500018	-0.104222	-1.85937e-06
2879.35	-36095.3	-14565.5	7.78001	-0.0499997	-0.0973507	3.21402e-07
2879.37	-36095.4	-14565.4	7.77995	-0.0500001	-0.0938361	-8.62505e-08
2879.38	-36095.5	-14565.4	7.78018	-0.05	-0.0873739	2.26927e-08
2879.4	-36095.7	-14565.3	7.77689	-0.05	-0.0835216	-2.90003e-09
2879.42	-36095.8	-14565.3	7.77354	-0.05	-0.080116	7.76307e-10
2879.43	-36095.9	-14565.3	7.77011	-0.05	-0.0799698	-2.03015e-10
2879.45	-36096	-14565.2	7.77	-0.05	-0.08	-2.22183e-20
2879.47	-36096.2	-14565.2	7.77	-0.05	-0.08	0
2879.48	-36096.3	-14565.1	7.77	-0.05	-0.08	1.27528e-20
2879.5	-36096.4	-14565.1	7.77	-0.05	-0.0800001	-1.25115e-10
2879.52	-36096.5	-14565	7.77	-0.05	-0.08	4.80365e-10
2879.54	-36096.7	-14565	7.76999	-0.05	-0.08	-1.795e-09
2879.55	-36096.8	-14564.9	7.77006	-0.05	-0.08	1.40461e-08
2879.57	-36096.9	-14564.9	7.76977	-0.05	-0.08	-5.33865e-08
2879.59	-36097	-14564.9	7.76623	-0.05	-0.08	1.98938e-07
2879.6	-36097.2	-14564.8	7.76265	-0.05	-0.08	-1.15089e-06
2879.62	-36097.3	-14564.8	7.75979	-0.05	-0.0799999	4.36221e-06
2879.64	-36097.4	-14564.7	7.76005	-0.05	-0.0800005	-1.61993e-05
2879.65	-36097.5	-14564.7	7.75998	-0.05	-0.0799973	8.2366e-05
2879.67	-36097.6	-14564.6	7.76001	-0.05	-0.0800101	-0.000382449
2879.69	-36097.8	-14564.6	7.76	-0.05	-0.0799625	-0.00891843
2879.71	-36097.9	-14564.5	7.76001	-0.05	-0.080177	-0.0389945
2879.72	-36098	-14564.5	7.75995	-0.05	-0.0792469	-0.0949228
2879.74	-36098.2	-14564.5	7.76017	-0.05	-0.075772	-0.174311
2879.76	-36098.3	-14564.4	7.7591	-0.05	-0.0710651	-0.270477
2879.77	-36098.4	-14564.4	7.75548	-0.05	-0.0651481	-0.371488
2879.79	-36098.5	-14564.3	7.75191	-0.05	-0.0621773	-0.483921
2879.81	-36098.7	-14564.3	7.74968	-0.05	-0.0585744	-0.593005
2879.82	-36098.8	-14564.2	7.75008	-0.05	-0.0553238	-0.686092
2879.84	-36098.9	-14564.2	7.74998	-0.05	-0.0518808	-0.78037
2879.86	-36099	-14564.2	7.75001	-0.05	-0.0483812	-0.881177
2879.88	-36099.1	-14564.1	7.75	-0.05	-0.045213	-0.977706
2879.89	-36099.3	-14564.1	7.75	-0.05	-0.0413482	-1.07247
2879.91	-36099.4	-14564	7.75002	-0.05	-0.0400257	-1.15299
2879.93	-36099.5	-14564	7.74993	-0.05	-0.0383928	-1.22082
2879.94	-36099.6	-14563.9	7.75028	-0.05	-0.034684	-1.28183
2879.96	-36099.8	-14563.9	7.74827	-0.05	-0.031111	-1.33913
2879.98	-36099.9	-14563.9	7.7446	-0.05	-0.0297911	-1.405
2879.99	-36100	-14563.8	7.74089	-0.05	-0.030085	-1.47078
2880.01	-36100.1	-14563.8	7.7398	-0.05	-0.0298738	-1.53066
2880.03	-36100.3	-14563.7	7.74005	-0.05	-0.0304199	-1.58269
2880.05	-36100.4	-14563.7	7.73999	-0.05	-0.0275212	-1.63397
2880.06	-36100.5	-14563.6	7.74	-0.05	-0.0268016	-1.68404
2880.08	-36100.6	-14563.6	7.73999	-0.05	-0.0241879	-1.73282
2880.1	-36100.8	-14563.6	7.74002	-0.05	-0.0233903	-1.78122
2880.11	-36100.9	-14563.5	7.73993	-0.05	-0.0209628	-1.82404
2880.13	-36101	-14563.5	7.74028	-0.05	-0.0174224	-1.86312
2880.15	-36101.1	-14563.4	7.73737	-0.05	-0.0139614	-1.90387
2880.16	-36101.3	-14563.4	7.73395	-0.05	-0.0105774	-1.93816
2880.18	-36101.4	-14563.3	7.73038	-0.05	-0.00725933	-1.96533
2880.2	-36101.5	-14563.3	7.72994	-0.05	-0.00378519	-1.98678
2880.22	-36101.6	-14563.3	7.73002	-0.05	-0.000226989	-2.00643
2880.23	-36101.7	-14563.2	7.73	-0.05	5.00392e-05	-2.02668
2880.25	-36101.9	-14563.2	7.73	-0.05	1.03611e-05	-2.05193
2880.27	-36102	-14563.1	7.73	-0.05	-6.69465e-05	-2.07394
2880.28	-36102.1	-14563.1	7.73	-0.05	0.00333333	-2.09368
2880.3	-36102.3	-14563	7.73	-0.05	0.01	-2.10675
2880.32	-36102.4	-14563	7.73	-0.05	0.0133333	-2.11656
2880.33	-36102.5	-14563	7.72989	-0.05	0.013177	-2.12457
2880.35	-36102.6	-14562.9	7.72645	-0.05	0.00991751	-2.12991
2880.37	-36102.7	-14562.9	7.72311	-0.05	0.00993126	-2.13418
2880.39	-36102.9	-14562.8	7.71991	-0.05	0.00640195	-2.13625
2880.4	-36103	-14562.8	7.72004	-0.05	0.00318005	-2.13732
2880.42	-36103.1	-14562.7	7.71999	-0.05	0.00334966	-2.13717
2880.44	-36103.2	-14562.7	7.72	-0.05	0.00342104	-2.13602
2880.45	-36103.4	-14562.7	7.72	-0.05	0.00274786	-2.13491
2880.47	-36103.5	-14562.6	7.72001	-0.05	0.000216275	-2.13549
2880.49	-36103.6	-14562.6	7.71997	-0.05	0.0036216	-2.14066
2880.5	-36103.7	-14562.5	7.72015	-0.05	0.0034058	-2.14926
2880.52	-36103.9	-14562.5	7.7194	-0.05	0.00263772	-2.15931
2880.54	-36104	-14562.4	7.71564	-0.05	-0.000382323	-2.16961
2880.56	-36104.1	-14562.4	7.71221	-0.0500001	0.000102002	-2.17935
2880.57	-36104.2	-14562.4	7.70974	-0.0499998	-2.56234e-05	-2.18909
2880.59	-36104.4	-14562.3	7.71008	-0.050001	7.64243e-06	-2.19794
2880.61	-36104.5	-14562.3	7.70998	-0.0499961	-2.04705e-06	-2.20467
2880.62	-36104.6	-14562.2	7.71001	-0.0500144	5.45781e-07	-2.21001
2880.64	-36104.8	-14562.2	7.70999	-0.0499474	-1.35537e-07	-2.21517
2880.66	-36104.9	-14562.1	7.71002	-0.0502285	3.93068e-08	-2.21995
2880.67	-36105	-14562.1	7.70993	-0.0491397	-1.04718e-08	-2.2224
2880.69	-36105.1	-14562.1	7.71024	-0.0545049	2.56428e-09	-2.21288
2880.71	-36105.2	-14562	7.70864	-0.0847894	-7.24445e-10	-2.18094
2880.73	-36105.3	-14562	7.70526	-0.156434	1.74572e-10	-2.12045
2880.74	-36105.5	-14561.9	7.69971	-0.245732	-4.88966e-11	-2.03961
2880.76	-36105.6	-14561.9	7.69488	-0.337815	1.30939e-11	-1.94794
2880.78	-36105.7	-14561.8	7.69004	-0.444024	-3.47898e-12	-1.84467
2880.79	-36105.8	-14561.8	7.68335	-0.569428	8.09971e-13	-1.73075
2880.81	-36106	-14561.8	7.67259	-0.677193	-1.77632e-13	-1.62739
2880.83	-36106.1	-14561.7	7.6586	-0.769283	-1.14201e-13	-1.53977
2880.84	-36106.2	-14561.7	7.64222	-0.863034	6.54793e-13	-1.46114
2880.86	-36106.3	-14561.6	7.62861	-0.964461	-2.50555e-12	-1.38477
2880.88	-36106.4	-14561.6	7.60962	-1.07356	8.41518e-12	-1.30177
2880.89	-36106.6	-14561.5	7.59147	-1.16637	-3.3503e-11	-1.22611
2880.91	-36106.7	-14561.5	7.57287	-1.24282	1.25577e-10	-1.16586
2880.93	-36106.8	-14561.5	7.55181	-1.30913	-4.04487e-10	-1.11653
2880.95	-36106.9	-14561.4	7.52889	-1.36684	1.59451e-09	-1.0798
2880.96	-36107.1	-14561.4	7.50553	-1.42492	-5.97304e-09	-1.04307
2880.98	-36107.2	-14561.3	7.48123	-1.49373	1.80433e-08	-0.993439
2881	-36107.3	-14561.3	7.45463	-1.56523	-7.05276e-08	-0.937071
2881.01	-36107.4	-14561.2	7.42847	-1.62378	2.64056e-07	-0.88032
2881.03	-36107.5	-14561.2	7.39691	-1.67746	-7.09257e-07	-0.8245
2881.05	-36107.7	-14561.2	7.36982	-1.72433	2.75188e-06	-0.771703
2881.07	-36107.8	-14561.1	7.34036	-1.77686	-1.02981e-05	-0.722617
2881.08	-36107.9	-14561.1	7.30859	-1.83034	2.07516e-05	-0.673606
2881.1	-36108	-14561	7.27529	-1.87751	-7.99909e-05	-0.635999
2881.12	-36108.1	-14561	7.24203	-1.9176	0.00307823	-0.601209
2881.13	-36108.2	-14561	7.20667	-1.96	0.00666667	-0.565359
2881.15	-36108.4	-14560.9	7.17333	-2	0.00666667	-0.529412
2881.17	-36108.5	-14560.9	7.14	-2.03667	0.00666667	-0.496732
2881.18	-36108.6	-14560.8	7.10463	-2.06128	0.00669815	-0.466876
2881.2	-36108.7	-14560.8	7.07141	-2.08098	0.00653965	-0.444252
2881.22	-36108.8	-14560.8	7.03798	-2.09792	0.00318848	-0.421243
2881.24	-36108.9	-14560.7	7.00238	-2.12283	0.00367845	-0.395434
2881.25	-36109.1	-14560.7	6.96573	-2.14641	0.0068478	-0.367161
2881.27	-36109.2	-14560.6	6.92882	-2.17261	0.00664044	-0.341189
2881.29	-36109.3	-14560.6	6.88999	-2.1892	0.00655749	-0.317871
2881.3	-36109.4	-14560.6	6.85366	-2.20204	0.00716204	-0.302645
2881.32	-36109.5	-14560.5	6.81652	-2.21136	0.0101675	-0.289601
2881.34	-36109.6	-14560.5	6.77779	-2.21837	0.0104077	-0.277454
2881.35	-36109.7	-14560.5	6.74154	-2.22432	0.0143475	-0.2678
2881.37	-36109.8	-14560.4	6.70424	-2.22756	0.0168648	-0.258459
2881.39	-36109.9	-14560.4	6.66555	-2.23034	0.0166623	-0.252065
2881.41	-36110	-14560.3	6.62965	-2.22986	0.0164532	-0.247166
2881.42	-36110.1	-14560.3	6.59098	-2.23022	0.0176126	-0.244489
2881.44	-36110.2	-14560.3	6.54971	-2.22894	0.0203753	-0.241507
2881.46	-36110.4	-14560.2	6.51409	-2.2262	0.019951	-0.23428
2881.47	-36110.4	-14560.2	6.4762	-2.22735	0.0198253	-0.215806
2881.49	-36110.5	-14560.2	6.43823	-2.23362	0.0210968	-0.185308
2881.51	-36110.7	-14560.1	6.40051	-2.2442	0.0247039	-0.150148
2881.52	-36110.7	-14560.1	6.36032	-2.25433	0.0283298	-0.105574
2881.54	-36110.9	-14560.1	6.32257	-2.26482	0.0302902	-0.0453794
2881.56	-36111	-14560	6.28625	-2.27455	0.0299825	0.0343819
2881.58	-36111.1	-14560	6.24867	-2.28527	0.0297902	0.135287
2881.59	-36111.2	-14559.9	6.20842	-2.29376	0.0314414	0.244106
2881.61	-36111.3	-14559.9	6.17096	-2.30046	0.0353812	0.348965
2881.63	-36111.3	-14559.9	6.13079	-2.30512	0.0371096	0.485921
2881.64	-36111.5	-14559.8	6.09143	-2.31062	0.0349624	0.667094
2881.66	-36111.6	-14559.8	6.05379	-2.31548	0.0310351	0.888686
2881.68	-36111.6	-14559.8	6.01152	-2.31901	0.0298154	1.13694
2881.69	-36111.8	-14559.7	5.97065	-2.31996	0.0300506	1.3598
2881.71	-36111.8	-14559.7	5.93068	-2.32189	0.0299866	1.53819
2881.73	-36111.9	-14559.7	5.89159	-2.32562	0.030003	1.70007
2881.75	-36112	-14559.6	5.8514	-2.32928	0.0299992	1.83449
2881.76	-36112.1	-14559.6	5.81456	-2.33019	0.0300002	1.93653
2881.78	-36112.2	-14559.6	5.77314	-2.3299	0.03	2.01342
2881.8	-36112.3	-14559.5	5.73517	-2.33027	0.03	2.06121
2881.81	-36112.4	-14559.5	5.69653	-2.329	0.03	2.0958
2881.83	-36112.5	-14559.5	5.65406	-2.34015	0.03	2.12815
2881.85	-36112.6	-14559.4	5.61359	-2.35945	0.03	2.16197
2881.86	-36112.7	-14559.4	5.57395	-2.38277	0.03	2.19232
2881.88	-36112.8	-14559.4	5.5316	-2.40154	0.03	2.21686
2881.9	-36112.9	-14559.4	5.49129	-2.41525	0.03	2.22809
2881.91	-36112.9	-14559.3	5.45148	-2.42804	0.03	2.23188
2881.93	-36113	-14559.3	5.40925	-2.44867	0.03	2.232
2881.95	-36113.1	-14559.3	5.36574	-2.47179	0.0300001	2.23312
2881.97	-36113.2	-14559.2	5.32587	-2.4987	0.0299995	2.23021
2881.98	-36113.3	-14559.2	5.28	-2.51333	0.03	2.22004
2882	-36113.4	-14559.2	5.24	-2.52	0.03	2.19935
