# Supplementary material for: Extraction of driving behavior primitives considering driver expectation and vehicle dynamics
Source: PLoS One. 2025 Dec 31;20(12):e0340123. doi: 10.1371/journal.pone.0340123 (PMC12755792; doi:10.1371/journal.pone.0340123)
Supplement: S1 File — (ZIP) [file pone.0340123.s001.zip › DataSetForPimitiveExaction-1/straight driving/c212_s_3.xlsx]

## Sheet: Sheet1
2900.48	-36164.7	-14612.9	10.8859	0.420301	0.21	0.000469331
2900.5	-36164.8	-14613	10.8944	0.418093	0.21	0.00230696
2900.51	-36164.9	-14613.2	10.901	0.414517	0.21	0.00541357
2900.53	-36164.9	-14613.4	10.9076	0.410903	0.21	0.00808241
2900.55	-36165	-14613.6	10.9146	0.40984	0.209999	0.00959394
2900.56	-36165.1	-14613.8	10.9214	0.410012	0.210005	0.00981807
2900.58	-36165.1	-14613.9	10.928	0.410115	0.209982	0.00992709
2900.6	-36165.2	-14614.1	10.935	0.409594	0.210058	0.00844776
2900.62	-36165.3	-14614.3	10.9419	0.41459	0.209772	0.00321553
2900.63	-36165.3	-14614.5	10.948	0.425702	0.212344	-0.00901281
2900.65	-36165.4	-14614.6	10.9583	0.448952	0.21624	-0.0287324
2900.67	-36165.5	-14614.8	10.9656	0.470037	0.216903	-0.0515258
2900.68	-36165.5	-14615	10.9721	0.489698	0.214268	-0.0742883
2900.7	-36165.6	-14615.1	10.979	0.510729	0.207466	-0.0984721
2900.72	-36165.7	-14615.3	10.9888	0.533871	0.201041	-0.121578
2900.73	-36165.7	-14615.5	10.9988	0.557318	0.188497	-0.143416
2900.75	-36165.8	-14615.7	11.0094	0.578864	0.171221	-0.164455
2900.77	-36165.9	-14615.9	11.0194	0.595799	0.14803	-0.181065
2900.79	-36165.9	-14616	11.0294	0.609278	0.124893	-0.194294
2900.8	-36166	-14616.2	11.04	0.62	0.0966667	-0.204793
2900.82	-36166.1	-14616.4	11.05	0.626667	0.0766667	-0.212418
2900.84	-36166.1	-14616.6	11.06	0.633333	0.0566667	-0.217865
2900.85	-36166.2	-14616.7	11.0706	0.636874	0.042532	-0.222419
2900.87	-36166.3	-14616.9	11.0805	0.640088	0.0293655	-0.224492
2900.89	-36166.3	-14617.1	11.0908	0.639996	0.0192546	-0.225493
2900.9	-36166.4	-14617.2	11.1048	0.639851	0.00528011	-0.2241
2900.92	-36166.5	-14617.5	11.1144	0.635958	-0.00466461	-0.21917
2900.94	-36166.5	-14617.6	11.1246	0.624662	-0.0183247	-0.207291
2900.96	-36166.6	-14617.8	11.1351	0.602434	-0.0326604	-0.188089
2900.97	-36166.7	-14618	11.1452	0.579569	-0.0446289	-0.167438
2900.99	-36166.7	-14618.1	11.1547	0.559991	-0.0467497	-0.148163
2901.01	-36166.8	-14618.3	11.1621	0.543253	-0.0464453	-0.131449
2901.02	-36166.9	-14618.5	11.1724	0.530164	-0.0474981	-0.118001
2901.04	-36166.9	-14618.7	11.1824	0.517304	-0.049669	-0.106103
2901.06	-36167	-14618.8	11.1932	0.506888	-0.0456612	-0.0952042
2901.07	-36167.1	-14619	11.2022	0.497836	-0.0417084	-0.0869775
2901.09	-36167.1	-14619.2	11.2087	0.491167	-0.0345574	-0.0798084
2901.11	-36167.2	-14619.4	11.2156	0.48513	-0.0274298	-0.074562
2901.12	-36167.3	-14619.6	11.2231	0.482267	-0.02187	-0.070685
2901.14	-36167.4	-14619.7	11.234	0.478733	-0.018923	-0.0674361
2901.16	-36167.4	-14619.9	11.2431	0.475267	-0.0148142	-0.0639303
2901.18	-36167.5	-14620.1	11.2494	0.472006	-0.0140834	-0.0610407
2901.19	-36167.6	-14620.3	11.256	0.468462	-0.0184512	-0.0593673
2901.21	-36167.6	-14620.5	11.2647	0.465418	-0.0203855	-0.0583497
2901.23	-36167.7	-14620.6	11.2734	0.460138	-0.0194707	-0.0569996
2901.24	-36167.8	-14620.8	11.28	0.455024	-0.0224903	-0.053489
2901.26	-36167.8	-14621	11.2867	0.449753	-0.0324142	-0.0489345
2901.28	-36167.9	-14621.2	11.2949	0.444966	-0.0389585	-0.0439817
2901.3	-36168	-14621.3	11.3059	0.439601	-0.0416817	-0.0388907
2901.31	-36168	-14621.5	11.3142	0.434447	-0.045635	-0.0342868
2901.33	-36168.1	-14621.7	11.3205	0.4311	-0.046855	-0.0312707
2901.35	-36168.2	-14621.9	11.3275	0.430049	-0.0467061	-0.0291459
2901.36	-36168.2	-14622.1	11.3344	0.428082	-0.0463231	-0.0269945
2901.38	-36168.3	-14622.3	11.3409	0.424538	-0.0489054	-0.0240623
2901.4	-36168.4	-14622.4	11.3479	0.420798	-0.0502296	-0.0211617
2901.41	-36168.5	-14622.6	11.3547	0.41981	-0.0498624	-0.0208892
2901.43	-36168.5	-14622.8	11.3614	0.42005	-0.0503172	-0.0268481
2901.45	-36168.6	-14623	11.368	0.419989	-0.0476176	-0.0435023
2901.47	-36168.7	-14623.2	11.3778	0.420003	-0.0440854	-0.0701174
2901.48	-36168.7	-14623.3	11.3852	0.419999	-0.0407479	-0.102648
2901.5	-36168.8	-14623.5	11.3921	0.42	-0.0374896	-0.140319
2901.52	-36168.9	-14623.7	11.3989	0.42	-0.031244	-0.177507
2901.53	-36168.9	-14623.9	11.4055	0.42	-0.0245758	-0.21744
2901.55	-36169	-14624	11.4125	0.42	-0.0173423	-0.26724
2901.57	-36169.1	-14624.3	11.4192	0.42	-0.0136471	-0.318732
2901.58	-36169.1	-14624.4	11.4259	0.420001	-0.0104284	-0.36716
2901.6	-36169.2	-14624.6	11.4329	0.419998	-0.006861	-0.409573
2901.62	-36169.3	-14624.8	11.4396	0.420006	-0.00355851	-0.441752
2901.64	-36169.3	-14625	11.4463	0.419976	-8.14769e-05	-0.466042
2901.65	-36169.4	-14625.1	11.4533	0.42	0	-0.484749
2901.67	-36169.5	-14625.4	11.46	0.416667	0.00333333	-0.493464
2901.69	-36169.6	-14625.5	11.47	0.413333	0.00666667	-0.496732
2901.7	-36169.6	-14625.7	11.477	0.4099	0.0100917	-0.49675
2901.72	-36169.7	-14625.9	11.4837	0.410027	0.0100055	-0.497895
2901.74	-36169.8	-14626	11.4904	0.409993	0.00988548	-0.498983
2901.75	-36169.8	-14626.2	11.4975	0.410003	0.00623133	-0.500064
2901.77	-36169.9	-14626.4	11.5041	0.409999	0.00289832	-0.499966
2901.79	-36170	-14626.6	11.5108	0.41	-0.000172019	-0.500075
2901.81	-36170	-14626.8	11.5179	0.41	0.000152396	-0.501389
2901.82	-36170.1	-14627	11.5244	0.41	-0.00039172	-0.50381
2901.84	-36170.2	-14627.1	11.5318	0.41	-0.00397788	-0.507043
2901.86	-36170.2	-14627.3	11.542	0.41	-0.00757556	-0.509084
2901.87	-36170.3	-14627.5	11.5481	0.41	-0.0102823	-0.509866
2901.89	-36170.4	-14627.7	11.555	0.41	-0.00980612	-0.509788
2901.91	-36170.5	-14627.9	11.562	0.41	-0.0107243	-0.509809
2901.92	-36170.5	-14628.1	11.5686	0.41	-0.0143697	-0.509803
2901.94	-36170.6	-14628.2	11.5754	0.41	-0.0176845	-0.509804
2901.96	-36170.7	-14628.4	11.5824	0.41	-0.0212084	-0.509804
2901.98	-36170.7	-14628.6	11.589	0.41	-0.0244877	-0.509804
2901.99	-36170.8	-14628.8	11.5958	0.41	-0.0279086	-0.509804
2902.01	-36170.9	-14629	11.6028	0.41	-0.0314204	-0.509804
2902.03	-36170.9	-14629.2	11.6094	0.41	-0.0346037	-0.509804
2902.04	-36171	-14629.4	11.6162	0.41	-0.0384049	-0.509804
2902.06	-36171.1	-14629.6	11.6232	0.41	-0.0400544	-0.509804
2902.08	-36171.2	-14629.8	11.6298	0.41	-0.0411957	-0.509804
2902.09	-36171.2	-14629.9	11.6367	0.41	-0.0450892	-0.509804
2902.11	-36171.3	-14630.1	11.6436	0.410002	-0.048409	-0.509803
2902.13	-36171.4	-14630.3	11.6501	0.409994	-0.0518381	-0.509809
2902.14	-36171.4	-14630.5	11.6571	0.410021	-0.0548775	-0.509787
2902.16	-36171.5	-14630.7	11.664	0.409915	-0.060683	-0.509875
2902.18	-36171.6	-14630.9	11.6705	0.410318	-0.065462	-0.509317
2902.2	-36171.6	-14631	11.6775	0.408089	-0.0690168	-0.507501
2902.21	-36171.7	-14631.2	11.6844	0.404517	-0.0699652	-0.50439
2902.23	-36171.8	-14631.4	11.6909	0.400905	-0.0718703	-0.501719
2902.25	-36171.8	-14631.6	11.6979	0.399831	-0.0756937	-0.500219
2902.26	-36171.9	-14631.8	11.7047	0.400046	-0.0789981	-0.499949
2902.28	-36172	-14632	11.7113	0.399988	-0.0824256	-0.500013
2902.3	-36172.1	-14632.1	11.7183	0.400003	-0.0855368	-0.499997
2902.32	-36172.1	-14632.4	11.7251	0.399999	-0.091911	-0.500001
2902.33	-36172.2	-14632.5	11.7317	0.4	-0.0959579	-0.5
2902.35	-36172.3	-14632.7	11.7388	0.400001	-0.0995541	-0.499999
2902.37	-36172.4	-14632.9	11.7455	0.399996	-0.1001	-0.500005
2902.38	-36172.4	-14633.1	11.7521	0.400014	-0.100027	-0.499982
2902.4	-36172.5	-14633.3	11.7592	0.399961	-0.0998498	-0.50005
2902.42	-36172.6	-14633.5	11.7659	0.40015	-0.102892	-0.498311
2902.43	-36172.6	-14633.6	11.7725	0.394858	-0.106236	-0.490678
2902.45	-36172.7	-14633.8	11.7796	0.374877	-0.109878	-0.472019
2902.47	-36172.8	-14634	11.7862	0.345301	-0.110032	-0.444096
2902.49	-36172.8	-14634.2	11.7931	0.308946	-0.109992	-0.410647
2902.5	-36172.9	-14634.4	11.7967	0.27	-0.11	-0.372549
2902.52	-36173	-14634.6	11.8033	0.233333	-0.11	-0.335512
2902.54	-36173.1	-14634.8	11.8067	0.193333	-0.11	-0.294118
2902.55	-36173.1	-14634.9	11.8101	0.139965	-0.109892	-0.243107
2902.57	-36173.2	-14635.2	11.81	0.0835079	-0.106456	-0.19206
2902.59	-36173.3	-14635.3	11.81	0.0339161	-0.103106	-0.144396
2902.6	-36173.3	-14635.5	11.81	-0.00741785	-0.0998215	-0.103579
2902.62	-36173.4	-14635.7	11.81	-0.0366462	-0.100048	-0.0731421
2902.64	-36173.5	-14635.9	11.81	-0.0625162	-0.0999877	-0.0496979
2902.66	-36173.5	-14636.1	11.8101	-0.0794493	-0.100005	-0.0312261
2902.67	-36173.6	-14636.3	11.8096	-0.091142	-0.0999983	-0.0214892
2902.69	-36173.7	-14636.4	11.806	-0.0939275	-0.100002	-0.015602
2902.71	-36173.7	-14636.6	11.8024	-0.0968263	-0.0999903	-0.0121678
2902.72	-36173.8	-14636.9	11.7998	-0.0972512	-0.100036	-0.00764341
2902.74	-36173.9	-14637	11.8	-0.100322	-0.0998662	-0.00340707
2902.76	-36174	-14637.2	11.8001	-0.0998888	-0.100717	-0.000518788
2902.77	-36174	-14637.4	11.7993	-0.100072	-0.10433	-1.08012e-05
2902.79	-36174.1	-14637.6	11.7956	-0.0998248	-0.107848	0.000209078
2902.81	-36174.2	-14637.8	11.792	-0.100907	-0.110319	0.00172205
2902.83	-36174.3	-14638	11.7897	-0.104517	-0.109915	0.00438919
2902.84	-36174.3	-14638.1	11.79	-0.108089	-0.110021	0.00750097
2902.86	-36174.4	-14638.3	11.7902	-0.110318	-0.109994	0.00931721
2902.88	-36174.5	-14638.5	11.7889	-0.109915	-0.110002	0.00987452
2902.89	-36174.5	-14638.7	11.7852	-0.110021	-0.109999	0.00978663
2902.91	-36174.6	-14638.9	11.7815	-0.109994	-0.110002	0.00980884
2902.93	-36174.7	-14639.1	11.7797	-0.110002	-0.109994	0.00980261
2902.94	-36174.7	-14639.3	11.7803	-0.11	-0.110021	0.00980424
2902.96	-36174.8	-14639.5	11.7785	-0.11	-0.109913	0.00980383
2902.98	-36174.9	-14639.7	11.7749	-0.11	-0.110328	0.00980395
2903	-36174.9	-14639.8	11.7712	-0.11	-0.108253	0.00980392
2903.01	-36175	-14640.1	11.7698	-0.11	-0.105004	0.00980392
2903.03	-36175	-14640.1	11.77	-0.11	-0.0992962	0.00980392
2903.05	-36175.1	-14640.3	11.7703	-0.11	-0.0946644	0.00980392
2903.06	-36175.2	-14640.6	11.768	-0.11	-0.0889655	0.00980392
2903.08	-36175.3	-14640.8	11.7645	-0.11	-0.0843613	0.00980392
2903.1	-36175.3	-14641	11.7608	-0.11	-0.0807738	0.00980392
2903.11	-36175.4	-14641.2	11.7597	-0.11	-0.0800702	0.00980392
2903.13	-36175.5	-14641.4	11.7604	-0.11	-0.0778625	0.00980392
2903.15	-36175.6	-14641.5	11.7576	-0.11	-0.0741957	0.00980392
2903.17	-36175.6	-14641.7	11.7541	-0.11	-0.0704636	0.00980392
2903.18	-36175.7	-14641.9	11.7505	-0.11	-0.0701493	0.00980392
2903.2	-36175.8	-14642.1	11.7499	-0.11	-0.0673915	0.00980392
2903.22	-36175.8	-14642.3	11.75	-0.11	-0.0639391	0.00980392
2903.23	-36175.9	-14642.5	11.7502	-0.11	-0.0603817	0.00980392
2903.25	-36176	-14642.6	11.7471	-0.11	-0.0599382	0.00980392
2903.27	-36176.1	-14642.9	11.7437	-0.11	-0.0600127	0.00980392
2903.28	-36176.1	-14643	11.7402	-0.11	-0.0600112	0.00980392
2903.3	-36176.2	-14643.2	11.74	-0.11	-0.0599691	0.00980392
2903.32	-36176.3	-14643.4	11.74	-0.11	-0.060121	0.00980392
2903.34	-36176.3	-14643.6	11.7401	-0.11	-0.0567678	0.00980392
2903.35	-36176.4	-14643.8	11.7367	-0.11	-0.0566667	0.00980392
2903.37	-36176.5	-14644	11.7333	-0.11	-0.0533333	0.00980392
2903.39	-36176.5	-14644.2	11.73	-0.11	-0.0533333	0.00980392
2903.4	-36176.6	-14644.3	11.7301	-0.11	-0.0498692	0.00980392
2903.42	-36176.7	-14644.6	11.7299	-0.11	-0.0500369	0.00980392
2903.44	-36176.7	-14644.7	11.7264	-0.11	-0.0499831	0.00980392
2903.45	-36176.8	-14644.9	11.7229	-0.11	-0.050066	0.00980392
2903.47	-36176.9	-14645.1	11.7198	-0.11	-0.0497595	0.00980392
2903.49	-36176.9	-14645.3	11.72	-0.11	-0.0462529	0.00980392
2903.51	-36177	-14645.5	11.7201	-0.11	-0.0425251	0.00980392
2903.52	-36177.1	-14645.7	11.7196	-0.11	-0.0402751	0.00980392
2903.54	-36177.1	-14645.8	11.716	-0.11	-0.043609	0.00980392
2903.56	-36177.2	-14646	11.7124	-0.11	-0.0433975	0.00980392
2903.57	-36177.3	-14646.2	11.7097	-0.11	-0.0426884	0.00980394
2903.59	-36177.3	-14646.4	11.7102	-0.11	-0.0396961	0.00980387
2903.61	-36177.4	-14646.6	11.7093	-0.11	-0.0400943	0.00980418
2903.62	-36177.5	-14646.8	11.7057	-0.110001	-0.0399748	0.00980295
2903.64	-36177.6	-14646.9	11.7021	-0.109997	-0.0400063	0.00980749
2903.66	-36177.6	-14647.1	11.6997	-0.110015	-0.0399981	0.00978785
2903.68	-36177.7	-14647.4	11.7	-0.109945	-0.0400005	0.00986451
2903.69	-36177.8	-14647.5	11.7002	-0.1102	-0.0399999	0.00952547
2903.71	-36177.8	-14647.7	11.6989	-0.108896	-0.04	0.00796803
2903.73	-36177.9	-14647.9	11.6953	-0.105297	-0.0400001	0.0052151
2903.74	-36178	-14648.1	11.6917	-0.101674	-0.0399997	0.00216091
2903.76	-36178	-14648.3	11.6897	-0.0996929	-0.0400014	0.000417327
2903.78	-36178.1	-14648.5	11.69	-0.100082	-0.0399948	-6.80641e-05
2903.79	-36178.2	-14648.6	11.6902	-0.0999803	-0.0400186	1.64011e-05
2903.81	-36178.2	-14648.8	11.6885	-0.100006	-0.039923	-4.59159e-06
2903.83	-36178.3	-14649	11.6849	-0.0999985	-0.0402894	1.22109e-06
2903.85	-36178.4	-14649.2	11.6812	-0.1	-0.0383885	-2.88292e-07
2903.86	-36178.4	-14649.4	11.6798	-0.0999999	-0.0344488	7.9766e-08
2903.88	-36178.5	-14649.6	11.68	-0.1	-0.0327366	-2.11896e-08
2903.9	-36178.6	-14649.7	11.6803	-0.1	-0.035539	4.87413e-09
2903.91	-36178.7	-14650	11.678	-0.1	-0.0369053	-1.33615e-09
2903.93	-36178.7	-14650.1	11.6745	-0.1	-0.0366867	3.54488e-10
2903.95	-36178.8	-14650.3	11.6708	-0.1	-0.0363812	-7.87729e-11
2903.96	-36178.9	-14650.5	11.6697	-0.1	-0.0390328	2.14354e-11
2903.98	-36178.9	-14650.7	11.6704	-0.1	-0.0405182	-5.67826e-12
2904	-36179	-14650.9	11.6676	-0.1	-0.0375631	1.20219e-12
2904.02	-36179.1	-14651.1	11.6641	-0.1	-0.0341472	-3.25221e-13
2904.03	-36179.1	-14651.3	11.6605	-0.1	-0.0305559	8.59947e-14
2904.05	-36179.2	-14651.4	11.6599	-0.1	-0.0298489	-1.6913e-14
2904.07	-36179.3	-14651.6	11.66	-0.1	-0.0302364	4.5544e-15
2904.08	-36179.3	-14651.8	11.6602	-0.1	-0.0273445	-1.2016e-15
2904.1	-36179.4	-14652	11.6571	-0.1	-0.0237703	2.07703e-16
2904.12	-36179.5	-14652.2	11.6537	-0.1	-0.0202316	-5.57385e-17
2904.13	-36179.5	-14652.4	11.6502	-0.1	-0.0199465	1.4665e-17
2904.15	-36179.6	-14652.5	11.65	-0.1	-0.0199946	-1.87424e-18
2904.17	-36179.7	-14652.8	11.65	-0.1	-0.0200483	5.0215e-19
2904.19	-36179.7	-14652.9	11.6501	-0.1	-0.0170333	-1.32951e-19
2904.2	-36179.8	-14653.1	11.6467	-0.1	-0.01	0
2904.22	-36179.8	-14653.2	11.6453	-0.1	-0.00831989	-1.00576e-19
2904.24	-36179.9	-14653.5	11.6403	-0.1	-0.00360341	2.07173e-21
2904.25	-36180	-14653.7	11.64	-0.1	-0.00333333	0
2904.27	-36180.1	-14653.9	11.64	-0.1	0	0
2904.29	-36180.1	-14654	11.64	-0.1	-1.72148e-14	1.67141e-32
2904.3	-36180.2	-14654.2	11.6364	-0.1	9.39196e-06	-9.11876e-24
2904.32	-36180.3	-14654.4	11.6331	-0.1	-2.51616e-06	2.44296e-24
2904.34	-36180.3	-14654.6	11.6299	-0.1	6.72661e-07	-6.53094e-25
2904.36	-36180.4	-14654.8	11.63	-0.1	-1.74478e-07	1.69402e-25
2904.37	-36180.5	-14655	11.6301	-0.1	8.63695e-08	-8.38581e-26
2904.39	-36180.5	-14655.1	11.6297	-0.1	-2.22605e-08	2.16168e-26
2904.41	-36180.6	-14655.3	11.626	-0.1	8.28755e-09	-8.06886e-27
2904.42	-36180.7	-14655.5	11.6227	-0.1	-2.21355e-09	2.23403e-27
2904.44	-36180.8	-14655.7	11.6198	-0.1	5.663e-10	-8.64987e-28
2904.46	-36180.8	-14655.9	11.62	-0.1	-1.87468e-10	1.78445e-27
2904.47	-36180.9	-14656.1	11.6201	-0.1	5.00448e-11	-6.10881e-27
2904.49	-36181	-14656.3	11.6194	-0.1	-1.26951e-11	2.24142e-26
2904.51	-36181	-14656.5	11.6156	-0.1	3.94131e-12	-1.05814e-25
2904.53	-36181.1	-14656.6	11.6122	-0.1	-1.05152e-12	3.99431e-25
2904.54	-36181.2	-14656.8	11.6098	-0.1	2.64142e-13	-1.46787e-24
2904.56	-36181.2	-14657.1	11.61	-0.1	-7.87569e-14	6.60558e-24
2904.58	-36181.3	-14657.2	11.6102	-0.1	2.0998e-14	-2.48981e-23
2904.59	-36181.4	-14657.4	11.609	-0.1	-5.21455e-15	9.08254e-23
2904.61	-36181.4	-14657.6	11.6053	-0.1	1.51226e-15	-3.94851e-22
2904.63	-36181.5	-14657.8	11.6018	-0.1	-4.02892e-16	1.48637e-21
2904.64	-36181.6	-14658	11.5997	-0.1	9.86779e-17	-5.37208e-21
2904.66	-36181.7	-14658.2	11.6003	-0.1	-2.79635e-17	2.2754e-20
2904.68	-36181.7	-14658.3	11.5987	-0.1	7.12821e-18	-8.55605e-20
2904.7	-36181.8	-14658.5	11.595	-0.1	-5.86449e-19	3.05621e-19
2904.71	-36181.8	-14658.7	11.5913	-0.1	-4.53028e-18	-1.26832e-18
2904.73	-36181.9	-14658.9	11.5897	-0.1	1.87771e-17	4.7646e-18
2904.75	-36182	-14659	11.5901	-0.1	-6.65017e-17	-1.67629e-17
2904.76	-36182	-14659.2	11.5899	-0.1	2.71585e-16	6.84274e-17
2904.78	-36182.1	-14659.4	11.5903	-0.1	-1.01942e-15	-2.5684e-16
2904.8	-36182.2	-14659.6	11.5881	-0.1	3.51513e-15	8.85629e-16
2904.81	-36182.2	-14659.8	11.5845	-0.1	-1.41548e-14	-3.56626e-15
2904.83	-36182.3	-14660	11.5809	-0.1	5.30901e-14	1.33759e-14
2904.85	-36182.4	-14660.1	11.5799	-0.1	-1.78059e-13	-4.48614e-14
2904.87	-36182.4	-14660.4	11.58	-0.1	7.0883e-13	1.78588e-13
2904.88	-36182.5	-14660.5	11.5803	-0.1	-2.65684e-12	-6.69385e-13
2904.9	-36182.6	-14660.7	11.5776	-0.1	8.55776e-12	2.15611e-12
2904.92	-36182.7	-14660.9	11.5741	-0.1	-3.37352e-11	-8.49951e-12
2904.93	-36182.7	-14661.1	11.5705	-0.1	1.26372e-10	3.18391e-11
2904.95	-36182.8	-14661.3	11.5699	-0.1	-3.81744e-10	-9.61793e-11
2904.97	-36182.9	-14661.5	11.57	-0.1	1.49216e-09	3.75946e-10
2904.98	-36182.9	-14661.6	11.5702	-0.1	-5.58665e-09	-1.40754e-09
2905	-36183	-14661.8	11.5671	-0.1	1.50058e-08	3.78067e-09
2905.02	-36183.1	-14662	11.5637	-0.1	-5.82218e-08	-1.46688e-08
2905.04	-36183.1	-14662.2	11.5602	-0.1	2.17877e-07	5.48937e-08
2905.05	-36183.2	-14662.4	11.56	-0.1	-4.39044e-07	-1.10616e-07
2905.07	-36183.3	-14662.6	11.56	-0.1	1.69238e-06	4.2639e-07
2905.09	-36183.3	-14662.7	11.5601	-0.1	-6.33043e-06	-1.59494e-06
2905.1	-36183.4	-14662.9	11.5567	-0.1	0	0
2905.12	-36183.5	-14663.1	11.5533	-0.1	4.44744e-14	1.12052e-14
2905.14	-36183.5	-14663.3	11.55	-0.1	0.00333333	0.00108932
2905.15	-36183.6	-14663.5	11.55	-0.1	0.00689164	0.00344838
2905.17	-36183.7	-14663.7	11.55	-0.1	0.010088	0.00670448
2905.19	-36183.7	-14663.8	11.5499	-0.1	0.00997716	0.00880994
2905.21	-36183.8	-14664	11.5462	-0.1	0.0100113	0.00985177
2905.22	-36183.9	-14664.2	11.5429	-0.1	0.00999697	0.00979114
2905.24	-36183.9	-14664.4	11.5398	-0.1	0.0100008	0.00980722
2905.26	-36184	-14664.6	11.54	-0.1	0.00999971	0.00980269
2905.27	-36184.1	-14664.8	11.5401	-0.1	0.0100001	0.00980425
2905.29	-36184.1	-14664.9	11.5396	-0.1	0.00999998	0.00980384
2905.31	-36184.2	-14665.1	11.5358	-0.1	0.01	0.00980395
2905.32	-36184.3	-14665.3	11.5324	-0.1	0.01	0.00980391
2905.34	-36184.3	-14665.5	11.5298	-0.1	0.01	0.00980392
2905.36	-36184.4	-14665.7	11.53	-0.1	0.01	0.00980392
2905.38	-36184.5	-14665.9	11.5302	-0.1	0.01	0.00980392
2905.39	-36184.5	-14666	11.5292	-0.1	0.01	0.00980392
2905.41	-36184.6	-14666.2	11.5254	-0.1	0.01	0.00980392
2905.43	-36184.7	-14666.4	11.522	-0.1	0.01	0.00980392
2905.44	-36184.7	-14666.6	11.5197	-0.1	0.01	0.00980392
2905.46	-36184.8	-14666.8	11.52	-0.1	0.01	0.00980392
2905.48	-36184.9	-14667	11.5202	-0.1	0.01	0.00980392
2905.49	-36184.9	-14667.2	11.5188	-0.1	0.01	0.00980392
2905.51	-36185	-14667.4	11.5151	-0.1	0.01	0.00980392
2905.53	-36185.1	-14667.6	11.5115	-0.1	0.01	0.00980392
2905.55	-36185.1	-14667.7	11.5098	-0.1	0.01	0.00980392
2905.56	-36185.2	-14667.9	11.51	-0.1	0.01	0.00980392
2905.58	-36185.3	-14668.1	11.5103	-0.1	0.01	0.00980392
2905.6	-36185.3	-14668.3	11.5083	-0.1	0.00999999	0.00980392
2905.61	-36185.4	-14668.5	11.5047	-0.1	0.01	0.00980392
2905.63	-36185.5	-14668.6	11.5011	-0.1	0.00999988	0.00980392
2905.65	-36185.5	-14668.8	11.4998	-0.1	0.0100004	0.00980392
2905.66	-36185.6	-14669	11.5	-0.1	0.00999837	0.00980392
2905.68	-36185.7	-14669.2	11.5003	-0.1	0.0100061	0.00980392
2905.7	-36185.7	-14669.4	11.4979	-0.1	0.00997946	0.00980392
2905.72	-36185.8	-14669.6	11.4943	-0.1	0.0100817	0.00980392
2905.73	-36185.9	-14669.7	11.4907	-0.1	0.00969358	0.00980392
2905.75	-36185.9	-14669.9	11.4899	-0.1	0.0123932	0.00980392
2905.77	-36186	-14670.1	11.49	-0.1	0.0158602	0.00980392
2905.78	-36186.1	-14670.3	11.4903	-0.1	0.0194587	0.00980392
2905.8	-36186.1	-14670.5	11.4874	-0.1	0.0200979	0.00980392
2905.82	-36186.2	-14670.7	11.4839	-0.1	0.0199736	0.00980392
2905.83	-36186.3	-14670.8	11.4804	-0.1	0.020007	0.00980392
2905.85	-36186.3	-14671	11.4799	-0.1	0.0199988	0.00980392
2905.87	-36186.4	-14671.2	11.48	-0.1	0.0200003	0.00980392
2905.89	-36186.5	-14671.4	11.48	-0.1	0.0199999	0.00980392
2905.9	-36186.5	-14671.6	11.4801	-0.1	0.02	0.00980392
2905.92	-36186.6	-14671.8	11.4769	-0.1	0.02	0.00980392
2905.94	-36186.7	-14671.9	11.4736	-0.1	0.02	0.00980392
2905.95	-36186.8	-14672.1	11.47	-0.1	0.02	0.00980392
2905.97	-36186.8	-14672.3	11.47	-0.1	0.02	0.00980392
2905.99	-36186.9	-14672.5	11.47	-0.1	0.02	0.00980392
2906	-36187	-14672.7	11.4699	-0.1	0.02	0.00980392
2906.02	-36187	-14672.9	11.4665	-0.1	0.02	0.00980391
2906.04	-36187.1	-14673	11.4631	-0.1	0.02	0.00980396
2906.06	-36187.1	-14673.2	11.4598	-0.1	0.02	0.00980363
2906.07	-36187.2	-14673.4	11.46	-0.0999987	0.02	0.00980503
2906.09	-36187.3	-14673.6	11.4601	-0.100005	0.02	0.0097998
2906.11	-36187.4	-14673.8	11.4596	-0.0999714	0.02	0.00982775
2906.12	-36187.4	-14674	11.4561	-0.100108	0.02	0.00970763
2906.14	-36187.5	-14674.1	11.4526	-0.0995752	0.02	0.00839646
2906.16	-36187.6	-14674.3	11.4497	-0.0958317	0.02	0.0057865
2906.17	-36187.6	-14674.5	11.4501	-0.0924365	0.02	0.0026306
2906.19	-36187.7	-14674.7	11.4499	-0.08976	0.02	0.000724168
2906.21	-36187.8	-14674.9	11.4502	-0.0900745	0.02	-8.21508e-05
2906.23	-36187.8	-14675.1	11.4493	-0.0899801	0.02	2.19173e-05
2906.24	-36187.9	-14675.2	11.4456	-0.090005	0.02	-5.50565e-06
2906.26	-36188	-14675.4	11.442	-0.0899985	0.02	1.64157e-06
2906.28	-36188	-14675.6	11.4397	-0.0900004	0.02	-4.37672e-07
2906.29	-36188.1	-14675.8	11.44	-0.0899999	0.02	1.08689e-07
2906.31	-36188.2	-14676	11.4402	-0.09	0.02	-3.15209e-08
2906.33	-36188.2	-14676.2	11.4389	-0.09	0.02	8.3978e-09
2906.34	-36188.3	-14676.3	11.4352	-0.09	0.02	-2.05724e-09
2906.36	-36188.4	-14676.5	11.4315	-0.09	0.02	5.84739e-10
2906.38	-36188.4	-14676.7	11.4297	-0.09	0.02	-1.55655e-10
2906.39	-36188.5	-14676.9	11.43	-0.09	0.02	3.75075e-11
2906.41	-36188.6	-14677.1	11.4303	-0.09	0.02	-1.05005e-11
2906.43	-36188.6	-14677.3	11.4285	-0.09	0.02	2.7925e-12
2906.45	-36188.7	-14677.4	11.4248	-0.09	0.02	-6.59292e-13
2906.46	-36188.8	-14677.6	11.4211	-0.09	0.02	1.82416e-13
2906.48	-36188.8	-14677.8	11.4198	-0.09	0.02	-4.84583e-14
2906.5	-36188.9	-14678	11.4201	-0.09	0.02	1.11466e-14
2906.51	-36189	-14678.2	11.4199	-0.09	0.02	-3.05564e-15
2906.53	-36189	-14678.3	11.4203	-0.09	0.02	8.10675e-16
2906.55	-36189.1	-14678.5	11.4178	-0.09	0.02	-1.80145e-16
2906.57	-36189.2	-14678.7	11.4143	-0.09	0.02	4.90204e-17
2906.58	-36189.2	-14678.9	11.4107	-0.09	0.02	-1.29856e-17
2906.6	-36189.3	-14679	11.4099	-0.09	0.02	2.74928e-18
2906.62	-36189.4	-14679.3	11.41	-0.09	0.02	-7.43745e-19
2906.63	-36189.4	-14679.4	11.4103	-0.09	0.02	1.96661e-19
2906.65	-36189.5	-14679.6	11.4074	-0.09	0.02	-3.86783e-20
2906.67	-36189.6	-14679.8	11.4039	-0.09	0.02	1.04154e-20
2906.68	-36189.6	-14679.9	11.4004	-0.09	0.02	-2.74792e-21
2906.7	-36189.7	-14680.1	11.3999	-0.09	0.02	4.74994e-22
2906.72	-36189.8	-14680.4	11.4	-0.09	0.02	-1.27468e-22
2906.74	-36189.8	-14680.5	11.4	-0.09	0.0199999	3.35371e-23
2906.75	-36189.9	-14680.7	11.4001	-0.09	0.0200001	-4.28596e-24
2906.77	-36190	-14680.9	11.3969	-0.09	0.0199995	1.14751e-24
2906.79	-36190	-14681.1	11.3936	-0.09	0.0200019	-3.00841e-25
2906.8	-36190.1	-14681.2	11.39	-0.09	0.02	-3.43185e-35
2906.82	-36190.2	-14681.4	11.39	-0.09	0.02	0
2906.84	-36190.2	-14681.6	11.39	-0.09	0.02	0
2906.85	-36190.3	-14681.8	11.3899	-0.09	0.0235525	1.30644e-27
2906.87	-36190.4	-14682	11.3865	-0.09	0.026884	-3.49262e-28
2906.89	-36190.4	-14682.1	11.3831	-0.09	0.0300874	9.06073e-29
2906.91	-36190.5	-14682.3	11.3798	-0.09	0.0299566	-4.49642e-29
2906.92	-36190.6	-14682.5	11.3801	-0.09	0.0300116	1.20155e-29
2906.94	-36190.6	-14682.7	11.38	-0.09	0.029997	-3.09681e-30
2906.96	-36190.7	-14682.9	11.3801	-0.09	0.0300011	1.15294e-30
2906.97	-36190.8	-14683.1	11.3796	-0.09	0.0299997	-3.07943e-31
2906.99	-36190.8	-14683.2	11.376	-0.09	0.0300001	7.87819e-32
2907.01	-36190.9	-14683.4	11.3724	-0.09	0.03	-2.60799e-32
2907.02	-36191	-14683.6	11.3698	-0.09	0.03	6.96207e-33
2907.04	-36191	-14683.8	11.37	-0.09	0.03	-1.7661e-33
2907.06	-36191.1	-14684	11.3701	-0.09	0.03	5.48303e-34
2907.08	-36191.2	-14684.2	11.3693	-0.09	0.03	-1.46284e-34
2907.09	-36191.2	-14684.3	11.3656	-0.09	0.03	3.67466e-35
2907.11	-36191.3	-14684.5	11.362	-0.09	0.03	-1.09564e-35
2907.13	-36191.4	-14684.7	11.3597	-0.09	0.03	2.92123e-36
2907.14	-36191.4	-14684.9	11.3601	-0.09	0.03	-7.25633e-37
2907.16	-36191.5	-14685.1	11.3599	-0.09	0.03	2.11257e-37
2907.18	-36191.6	-14685.3	11.3603	-0.09	0.03	-5.93457e-38
2907.19	-36191.6	-14685.4	11.3588	-0.09	0.03	2.56424e-38
2907.21	-36191.7	-14685.6	11.3551	-0.09	0.03	-5.4356e-38
2907.23	-36191.8	-14685.8	11.3515	-0.09	0.03	1.90755e-37
2907.25	-36191.8	-14685.9	11.3498	-0.09	0.03	-6.77914e-37
2907.26	-36191.9	-14686.1	11.35	-0.09	0.03	2.81236e-36
2907.28	-36192	-14686.3	11.3503	-0.09	0.03	-1.05647e-35
2907.3	-36192	-14686.5	11.3483	-0.09	0.03	3.71689e-35
2907.31	-36192.1	-14686.7	11.3447	-0.09	0.03	-1.51726e-34
2907.33	-36192.2	-14686.9	11.3411	-0.09	0.03	5.69501e-34
2907.35	-36192.2	-14687	11.3398	-0.09	0.03	-1.96373e-33
2907.36	-36192.3	-14687.2	11.3401	-0.09	0.03	7.90758e-33
2907.38	-36192.4	-14687.4	11.3399	-0.09	0.03	-2.96589e-32
2907.4	-36192.4	-14687.6	11.3403	-0.09	0.03	9.94727e-32
2907.42	-36192.5	-14687.8	11.3378	-0.09	0.03	-3.95989e-31
2907.43	-36192.6	-14688	11.3344	-0.09	0.0300001	1.48425e-30
2907.45	-36192.6	-14688.1	11.3306	-0.09	0.0299996	-4.78081e-30
2907.47	-36192.7	-14688.3	11.3298	-0.09	0.0300014	1.88462e-29
2907.48	-36192.8	-14688.5	11.3301	-0.09	0.0299947	-7.0598e-29
2907.5	-36192.8	-14688.7	11.3299	-0.09	0.0300159	2.13262e-28
2907.52	-36192.9	-14688.9	11.3302	-0.09	0.0299377	-8.33597e-28
2907.53	-36193	-14689	11.3274	-0.09	0.0302333	3.12099e-27
2907.55	-36193	-14689.2	11.3238	-0.09	0.0271403	-8.38302e-27
2907.57	-36193.1	-14689.4	11.3202	-0.09	0.0236978	3.25257e-26
2907.59	-36193.2	-14689.6	11.32	-0.09	0.0204216	-1.21718e-25
2907.6	-36193.2	-14689.7	11.32	-0.09	0.0168485	2.45273e-25
2907.62	-36193.3	-14689.9	11.3201	-0.09	0.013613	-9.45448e-25
2907.64	-36193.4	-14690.1	11.3169	-0.09	0.00709717	3.53651e-24
2907.65	-36193.4	-14690.3	11.3133	-0.09	-1.9072e-13	6.48315e-33
2907.67	-36193.5	-14690.5	11.31	-0.09	-0.00666667	0
2907.69	-36193.6	-14690.7	11.31	-0.09	-0.01	9.28997e-32
2907.7	-36193.6	-14690.8	11.31	-0.09	-0.00998259	-8.14373e-22
2907.72	-36193.7	-14691	11.31	-0.09	-0.0100045	3.10395e-21
2907.74	-36193.8	-14691.2	11.3098	-0.09	-0.00999766	-2.4322e-20
2907.76	-36193.8	-14691.4	11.3062	-0.09	-0.010001	9.24515e-20
2907.77	-36193.9	-14691.6	11.3029	-0.09	-0.0099985	-3.45484e-19
2907.79	-36194	-14691.7	11.2998	-0.09	-0.010005	1.28585e-18
2907.81	-36194	-14691.9	11.3001	-0.09	-0.00997123	-7.43827e-18
2907.82	-36194.1	-14692.1	11.3	-0.09	-0.010109	2.8193e-17
2907.84	-36194.2	-14692.3	11.3001	-0.09	-0.00957335	-1.04696e-16
2907.86	-36194.2	-14692.4	11.2995	-0.09	-0.00584128	5.32332e-16
2907.87	-36194.3	-14692.7	11.2958	-0.09	-0.00239884	-1.99215e-15
2907.89	-36194.4	-14692.8	11.2922	-0.09	0.000311995	9.41738e-15
2907.91	-36194.4	-14693	11.2897	-0.09	-9.76402e-05	-3.55524e-14
2907.93	-36194.5	-14693.2	11.29	-0.09	7.75841e-05	1.30652e-13
2907.94	-36194.6	-14693.4	11.2902	-0.09	-0.000262433	-5.87951e-13
2907.96	-36194.6	-14693.5	11.2891	-0.09	0.00111417	2.21613e-12
2907.98	-36194.7	-14693.7	11.2855	-0.09	0.00362105	-8.27659e-12
2907.99	-36194.8	-14693.9	11.2819	-0.09	0.00349301	3.01722e-11
2908.01	-36194.8	-14694.1	11.2797	-0.09	0.00204803	-1.31164e-10
2908.03	-36194.9	-14694.3	11.2801	-0.09	-0.000364877	4.9375e-10
2908.04	-36195	-14694.4	11.2799	-0.09	8.93851e-05	-1.78452e-09
2908.06	-36195	-14694.6	11.2803	-0.09	-2.54063e-05	7.55853e-09
2908.08	-36195.1	-14694.8	11.2787	-0.09	6.76286e-06	-2.84218e-08
2908.1	-36195.2	-14695	11.275	-0.09	-1.62888e-06	1.01522e-07
2908.11	-36195.2	-14695.2	11.2713	-0.09	4.52983e-07	-4.21316e-07
2908.13	-36195.3	-14695.4	11.2698	-0.09	-1.07419e-07	1.49131e-06
2908.15	-36195.4	-14695.5	11.2701	-0.09	3.16491e-08	-6.09012e-06
2908.16	-36195.4	-14695.7	11.2699	-0.09	-1.56203e-08	2.28597e-05
2908.18	-36195.5	-14695.9	11.2703	-0.09	3.08322e-08	-8.53488e-05
2908.2	-36195.6	-14696	11.2681	-0.09	-9.95011e-08	0.000560134
2908.21	-36195.6	-14696.2	11.2645	-0.09	3.98845e-07	0.00234617
2908.23	-36195.7	-14696.4	11.2609	-0.09	-1.49548e-06	0.00539124
2908.25	-36195.8	-14696.6	11.2598	-0.09	5.01555e-06	0.00816351
2908.27	-36195.8	-14696.8	11.2601	-0.09	-1.99663e-05	0.00961918
2908.28	-36195.9	-14697	11.2599	-0.09	7.48379e-05	0.00984552
2908.3	-36196	-14697.1	11.2602	-0.09	-0.000241055	0.00979511
2908.32	-36196	-14697.3	11.2576	-0.09	0.00244086	0.0098063
2908.33	-36196.1	-14697.5	11.2542	-0.09	0.00581548	0.00980329
2908.35	-36196.2	-14697.7	11.2504	-0.09	0.00962411	0.00980405
2908.37	-36196.2	-14697.9	11.2499	-0.09	0.00991747	0.00980389
2908.38	-36196.3	-14698	11.25	-0.09	0.0125482	0.00980393
2908.4	-36196.4	-14698.2	11.25	-0.09	0.0164286	0.00980392
2908.42	-36196.4	-14698.4	11.2502	-0.09	0.0167291	0.00980392
2908.44	-36196.5	-14698.6	11.2471	-0.09	0.0166493	0.00980392
2908.45	-36196.6	-14698.7	11.2436	-0.09	0.0166708	0.00980392
2908.47	-36196.6	-14698.9	11.2401	-0.09	0.016658	0.00980392
2908.49	-36196.7	-14699.1	11.24	-0.09	0.016697	0.00980392
2908.5	-36196.8	-14699.3	11.24	-0.09	0.0166667	0.00980392
2908.52	-36196.8	-14699.5	11.24	-0.09	0.02	0.00980392
2908.54	-36196.9	-14699.6	11.2399	-0.09	0.0199698	0.00980392
2908.55	-36197	-14699.8	11.2365	-0.09	0.0200081	0.00980392
2908.57	-36197	-14700	11.2331	-0.09	0.0199978	0.00980392
2908.59	-36197.1	-14700.2	11.2299	-0.09	0.0200006	0.00980392
2908.61	-36197.2	-14700.3	11.23	-0.09	0.0199997	0.00980392
2908.62	-36197.2	-14700.6	11.2301	-0.09	0.0200002	0.00980392
2908.64	-36197.3	-14700.7	11.2297	-0.09	0.0199997	0.00980392
2908.66	-36197.4	-14700.9	11.226	-0.09	0.0200017	0.00980392
2908.67	-36197.4	-14701.1	11.2227	-0.09	0.0199937	0.00980392
2908.69	-36197.5	-14701.2	11.2198	-0.09	0.0200234	0.00980392
2908.71	-36197.6	-14701.4	11.2201	-0.09	0.0198811	0.00980391
2908.72	-36197.6	-14701.6	11.22	-0.09	0.0204932	0.00980395
2908.74	-36197.7	-14701.8	11.22	-0.09	0.0243438	0.0098038
2908.76	-36197.8	-14702	11.2202	-0.09	0.0269943	0.0098045
2908.78	-36197.8	-14702.2	11.2193	-0.09	0.0264175	0.00980173
2908.79	-36197.9	-14702.3	11.2156	-0.09	0.0274267	0.00981197
2908.81	-36198	-14702.5	11.212	-0.09	0.031456	0.00976769
2908.83	-36198	-14702.7	11.2097	-0.09	0.0336324	0.00993731
2908.84	-36198.1	-14702.9	11.2101	-0.09	0.0329981	0.00899553
2908.86	-36198.2	-14703	11.2099	-0.09	0.0345869	0.00370558
2908.88	-36198.2	-14703.2	11.2103	-0.09	0.0373354	-0.0112187
2908.89	-36198.3	-14703.4	11.2088	-0.09	0.0351525	-0.0448779
2908.91	-36198.4	-14703.6	11.2051	-0.09	0.0330086	-0.0972082
2908.93	-36198.4	-14703.8	11.2014	-0.09	0.033334	-0.163815
2908.95	-36198.5	-14703.9	11.1997	-0.09	0.0336551	-0.236527
2908.96	-36198.6	-14704.1	11.2	-0.09	0.0315479	-0.308521
2908.98	-36198.6	-14704.3	11.2002	-0.09	0.0297166	-0.391298
2909	-36198.7	-14704.5	11.1983	-0.09	0.0300784	-0.47865
2909.01	-36198.8	-14704.7	11.1947	-0.09	0.0299791	-0.561988
2909.03	-36198.8	-14704.8	11.191	-0.09	0.0300049	-0.642719
2909.05	-36198.9	-14705	11.1898	-0.09	0.0299983	-0.71125
2909.06	-36199	-14705.2	11.1901	-0.09	0.0300018	-0.767641
2909.08	-36199	-14705.4	11.19	-0.09	0.0299949	-0.820717
2909.1	-36199.1	-14705.5	11.1899	-0.0900001	0.0300199	-0.867764
2909.12	-36199.2	-14705.7	11.1903	-0.0899996	0.0299255	-0.908348
2909.13	-36199.2	-14705.9	11.1876	-0.0900012	0.0302399	-0.943761
2909.15	-36199.3	-14706.1	11.1841	-0.0899952	0.0275636	-0.970845
2909.17	-36199.4	-14706.3	11.1805	-0.0900178	0.024168	-0.99066
2909.18	-36199.4	-14706.4	11.1799	-0.0899462	0.0204258	-1.00548
2909.2	-36199.5	-14706.6	11.18	-0.0902101	0.0198875	-1.01596
2909.22	-36199.6	-14706.8	11.1799	-0.0873516	0.0200437	-1.02365
2909.23	-36199.6	-14707	11.1802	-0.0837687	0.0199544	-1.03187
2909.25	-36199.7	-14707.1	11.1771	-0.0802336	0.0201589	-1.03663
2909.27	-36199.8	-14707.3	11.1738	-0.07994	0.0171201	-1.03998
2909.29	-36199.8	-14707.5	11.1701	-0.0800077	0.0135534	-1.04233
2909.3	-36199.9	-14707.7	11.17	-0.0799979	0.0101075	-1.04557
2909.32	-36200	-14707.9	11.17	-0.0800005	0.00997198	-1.04783
2909.34	-36200	-14708	11.17	-0.08	0.01	-1.04902
2909.35	-36200.1	-14708.2	11.17	-0.08	0.01	-1.04902
2909.37	-36200.2	-14708.4	11.1667	-0.08	0.01	-1.04902
2909.39	-36200.2	-14708.6	11.1631	-0.08	0.0100001	-1.04903
2909.4	-36200.3	-14708.7	11.1599	-0.08	0.00999997	-1.04899
2909.42	-36200.4	-14708.9	11.16	-0.08	0.01	-1.04783
2909.44	-36200.4	-14709.1	11.16	-0.08	0.01	-1.04538
2909.46	-36200.5	-14709.3	11.1601	-0.08	0.01	-1.04216
2909.47	-36200.6	-14709.5	11.1597	-0.08	0.01	-1.04007
2909.49	-36200.6	-14709.6	11.156	-0.08	0.00999988	-1.03941
2909.51	-36200.7	-14709.8	11.1527	-0.08	0.0100005	-1.04355
2909.52	-36200.8	-14710	11.1498	-0.08	0.00999825	-1.05361
2909.54	-36200.8	-14710.2	11.1501	-0.08	0.0100065	-1.07078
2909.56	-36200.9	-14710.3	11.15	-0.08	0.00997556	-1.08932
2909.57	-36201	-14710.5	11.1501	-0.08	0.0100906	-1.10609
2909.59	-36201	-14710.7	11.1495	-0.08	0.0094957	-1.11786
2909.61	-36201.1	-14710.9	11.1459	-0.08	0.00572017	-1.12567
2909.62	-36201.2	-14711.1	11.1424	-0.08	0.00296306	-1.13078
2909.64	-36201.2	-14711.2	11.1397	-0.08	0.00421027	-1.13508
2909.66	-36201.3	-14711.4	11.1401	-0.08	0.00720993	-1.13812
2909.68	-36201.4	-14711.6	11.1399	-0.08	0.0056928	-1.14181
2909.69	-36201.4	-14711.8	11.1402	-0.08	0.00304939	-1.14826
2909.71	-36201.5	-14711.9	11.1391	-0.08	0.00335375	-1.15908
2909.73	-36201.6	-14712.1	11.1354	-0.08	0.00356298	-1.17508
2909.74	-36201.6	-14712.3	11.1317	-0.0799998	0.0020121	-1.19416
2909.76	-36201.7	-14712.5	11.1297	-0.0800008	-0.000296723	-1.21146
2909.78	-36201.7	-14712.7	11.1301	-0.0799971	-0.000139725	-1.22559
2909.8	-36201.8	-14712.8	11.1299	-0.0800124	0.00128745	-1.23706
2909.81	-36201.9	-14713	11.1303	-0.0799534	0.00489445	-1.24926
2909.83	-36201.9	-14713.2	11.1286	-0.0801663	0.00855687	-1.26772
2909.85	-36202	-14713.3	11.1249	-0.0793098	0.0102874	-1.28832
2909.86	-36202.1	-14713.5	11.1213	-0.0840768	0.00992359	-1.30281
2909.88	-36202.1	-14713.7	11.1197	-0.0989726	0.010018	-1.30214
2909.9	-36202.2	-14713.9	11.1204	-0.134796	0.00999511	-1.28332
2909.91	-36202.3	-14714.1	11.1182	-0.191746	0.0100009	-1.25014
2909.93	-36202.3	-14714.3	11.1148	-0.265841	0.010001	-1.20642
2909.95	-36202.4	-14714.4	11.1091	-0.338973	0.00999469	-1.1576
2909.97	-36202.5	-14714.6	11.1027	-0.411503	0.0100202	-1.10336
2909.98	-36202.5	-14714.8	11.0933	-0.496254	0.00993214	-1.03203
2910	-36202.6	-14714.9	11.0829	-0.589953	0.0102701	-0.953916
2910.02	-36202.7	-14715.1	11.073	-0.675841	0.00781504	-0.877378
2910.03	-36202.7	-14715.3	11.0627	-0.75854	0.004188	-0.803586
2910.05	-36202.8	-14715.5	11.0498	-0.82661	0.000535377	-0.740838
2910.07	-36202.9	-14715.7	11.0368	-0.880898	-0.000130084	-0.686736
2910.08	-36202.9	-14715.8	11.0199	-0.934214	2.559e-05	-0.634078
2910.1	-36203	-14716	11.0028	-0.982358	-6.91293e-06	-0.587996
2910.12	-36203.1	-14716.2	10.9864	-1.02318	1.90599e-06	-0.547968
2910.14	-36203.1	-14716.4	10.9687	-1.05975	-5.51519e-07	-0.513347
2910.15	-36203.2	-14716.5	10.9521	-1.08424	1.00515e-06	-0.487296
2910.17	-36203.3	-14716.7	10.9325	-1.1045	-3.46813e-06	-0.468157
2910.19	-36203.3	-14716.9	10.9112	-1.11941	6.94676e-06	-0.453836
2910.2	-36203.4	-14717	10.8912	-1.1263	-2.67674e-05	-0.444834
2910.22	-36203.5	-14717.2	10.8711	-1.13302	0.000100122	-0.439296
2910.24	-36203.5	-14717.4	10.8533	-1.13667	-0.00333333	-0.434641
2910.25	-36203.6	-14717.6	10.8333	-1.14	-0.00666667	-0.432462
2910.27	-36203.7	-14717.8	10.8167	-1.14	-0.01	-0.430283
2910.29	-36203.7	-14717.9	10.7955	-1.14356	-0.0100822	-0.427902
2910.31	-36203.8	-14718.1	10.779	-1.14688	-0.013556	-0.423484
2910.32	-36203.8	-14718.3	10.7587	-1.15009	-0.0168704	-0.419109
2910.34	-36203.9	-14718.4	10.7376	-1.14996	-0.0203545	-0.414639
2910.36	-36204	-14718.6	10.7176	-1.15001	-0.0239333	-0.412681
2910.37	-36204	-14718.8	10.6979	-1.15	-0.0309085	-0.411746
2910.39	-36204.1	-14718.9	10.6799	-1.14997	-0.0375852	-0.413449
2910.41	-36204.1	-14719.1	10.6603	-1.15011	-0.0401472	-0.419838
2910.42	-36204.2	-14719.3	10.6431	-1.14957	-0.0399643	-0.435178
2910.44	-36204.3	-14719.5	10.6224	-1.14584	-0.0400019	-0.463966
2910.46	-36204.3	-14719.6	10.6056	-1.14242	-0.0400367	-0.50069
2910.48	-36204.4	-14719.8	10.5853	-1.13984	-0.0398512	-0.54232
2910.49	-36204.5	-14720	10.565	-1.13973	-0.0406048	-0.580402
2910.51	-36204.5	-14720.1	10.5441	-1.14179	-0.0443505	-0.609201
2910.53	-36204.6	-14720.3	10.5238	-1.15447	-0.0478432	-0.622235
2910.54	-36204.6	-14720.5	10.5028	-1.17491	-0.0503204	-0.623665
2910.56	-36204.7	-14720.6	10.4831	-1.19658	-0.0499136	-0.618955
2910.58	-36204.8	-14720.8	10.4625	-1.21215	-0.050025	-0.61397
2910.59	-36204.8	-14721	10.4416	-1.22333	-0.0499771	-0.611444
2910.61	-36204.9	-14721.1	10.4219	-1.22946	-0.0500647	-0.611419
2910.63	-36205	-14721.3	10.4013	-1.23509	-0.0497718	-0.612686
2910.64	-36205	-14721.5	10.3804	-1.23814	-0.0513123	-0.613907
2910.66	-36205.1	-14721.6	10.3607	-1.24169	-0.0548891	-0.614263
2910.68	-36205.2	-14721.8	10.3402	-1.24453	-0.0585537	-0.611535
2910.7	-36205.2	-14722	10.3177	-1.25137	-0.0603068	-0.60495
2910.71	-36205.3	-14722.1	10.2945	-1.26292	-0.059849	-0.593331
2910.73	-36205.3	-14722.3	10.2699	-1.28081	-0.0602807	-0.577004
2910.75	-36205.4	-14722.4	10.2479	-1.30214	-0.0582442	-0.559649
2910.76	-36205.5	-14722.6	10.2284	-1.32048	-0.0547428	-0.545984
2910.78	-36205.5	-14722.8	10.2077	-1.33328	-0.0509998	-0.535025
2910.8	-36205.6	-14722.9	10.185	-1.34308	-0.0497742	-0.526172
2910.82	-36205.6	-14723.1	10.1617	-1.35409	-0.0500595	-0.514894
2910.83	-36205.7	-14723.3	10.1373	-1.3756	-0.0499881	-0.500038
2910.85	-36205.7	-14723.4	10.1134	-1.40016	-0.049998	-0.486344
2910.87	-36205.8	-14723.6	10.0904	-1.42141	-0.05002	-0.481219
2910.88	-36205.9	-14723.8	10.0658	-1.43679	-0.0499326	-0.483764
2910.9	-36205.9	-14723.9	10.042	-1.45221	-0.0502664	-0.48702
2910.92	-36206	-14724.1	10.0193	-1.47384	-0.0475111	-0.482734
2910.93	-36206	-14724.2	9.9917	-1.50178	-0.0441991	-0.47015
2910.95	-36206.1	-14724.4	9.96464	-1.52639	-0.0376586	-0.452964
2910.97	-36206.2	-14724.6	9.93798	-1.5442	-0.0340698	-0.436383
2910.99	-36206.2	-14724.7	9.91278	-1.55568	-0.0275225	-0.420928
2911	-36206.3	-14724.9	9.88953	-1.56262	-0.0209387	-0.410559
2911.02	-36206.3	-14725	9.8633	-1.56915	-0.0111391	-0.402779
2911.04	-36206.4	-14725.2	9.83497	-1.57632	-0.00364315	-0.396791
2911.05	-36206.4	-14725.3	9.8082	-1.57993	-8.35806e-05	-0.393363
2911.07	-36206.5	-14725.5	9.78163	-1.58002	2.11859e-05	-0.392203
2911.09	-36206.6	-14725.6	9.75333	-1.58	0	-0.391068
2911.1	-36206.6	-14725.8	9.72667	-1.58	3.47946e-15	-0.388889
2911.12	-36206.7	-14726	9.7	-1.58	0	-0.385621
2911.14	-36206.7	-14726.1	9.6717	-1.58	0.000136407	-0.379735
2911.16	-36206.8	-14726.2	9.64513	-1.58	0.00343405	-0.369598
2911.17	-36206.9	-14726.4	9.61837	-1.58	0.00334833	-0.352877
2911.19	-36206.9	-14726.6	9.59002	-1.58	0.00299659	-0.331974
2911.21	-36207	-14726.7	9.56384	-1.58	3.35653e-05	-0.312709
2911.22	-36207	-14726.9	9.54043	-1.58	0.00380177	-0.296796
2911.24	-36207.1	-14727	9.51333	-1.58	0.00711246	-0.283976
2911.26	-36207.1	-14727.2	9.48516	-1.58001	0.01025	-0.272655
2911.27	-36207.2	-14727.3	9.45873	-1.57997	0.00990933	-0.263098
2911.29	-36207.2	-14727.5	9.43169	-1.5801	0.0101121	-0.254578
2911.31	-36207.3	-14727.6	9.40365	-1.57947	0.0094656	-0.248367
2911.33	-36207.4	-14727.8	9.37675	-1.57581	0.00581176	-0.245776
2911.34	-36207.4	-14727.9	9.34867	-1.57218	0.00218504	-0.245066
2911.36	-36207.5	-14728.1	9.32208	-1.56974	-0.000270161	-0.244946
2911.38	-36207.5	-14728.2	9.29599	-1.57002	6.78485e-05	-0.243369
2911.39	-36207.6	-14728.4	9.27077	-1.57034	-2.01564e-05	-0.238217
2911.41	-36207.6	-14728.5	9.24399	-1.57703	5.0988e-06	-0.228068
2911.43	-36207.7	-14728.7	9.21674	-1.59285	-2.59259e-07	-0.209644
2911.44	-36207.7	-14728.8	9.18873	-1.62049	-4.30883e-06	-0.179836
2911.46	-36207.8	-14729	9.1628	-1.65921	1.75793e-05	-0.1423
2911.48	-36207.8	-14729.1	9.13382	-1.70257	-6.38841e-05	-0.0984673
2911.5	-36207.9	-14729.2	9.10223	-1.74396	0.000270688	-0.0582392
2911.51	-36207.9	-14729.4	9.0728	-1.77314	-0.00136525	-0.0264208
2911.53	-36208	-14729.6	9.04166	-1.7972	-0.00475083	0.000607765
2911.55	-36208.1	-14729.7	9.01055	-1.81633	-0.0102332	0.022112
2911.56	-36208.1	-14729.8	8.98105	-1.82893	-0.0153248	0.0367096
2911.58	-36208.2	-14730	8.94969	-1.83911	-0.0187241	0.0481891
2911.6	-36208.2	-14730.1	8.91916	-1.84761	-0.0202759	0.0580331
2911.61	-36208.3	-14730.3	8.88723	-1.85371	-0.0199264	0.0679584
2911.63	-36208.3	-14730.4	8.85433	-1.86114	-0.0200182	0.076922
2911.65	-36208.4	-14730.5	8.82369	-1.86565	-0.01999	0.0833694
2911.67	-36208.4	-14730.7	8.79453	-1.86905	-0.0200215	0.0871603
2911.68	-36208.5	-14730.8	8.76028	-1.87018	-0.0199318	0.0904426
2911.7	-36208.5	-14731	8.72844	-1.86993	-0.0202706	0.0939248
2911.72	-36208.6	-14731.1	8.69904	-1.87009	-0.0178136	0.0963309
2911.73	-36208.6	-14731.2	8.66765	-1.86976	-0.0141924	0.0986192
2911.75	-36208.7	-14731.4	8.63458	-1.87244	-0.0105179	0.100641
2911.77	-36208.7	-14731.5	8.60108	-1.87581	-0.00993519	0.104558
2911.78	-36208.8	-14731.7	8.56883	-1.87963	-0.0098284	0.109132
2911.8	-36208.8	-14731.8	8.53848	-1.87988	-0.0126256	0.114611
2911.82	-36208.9	-14731.9	8.50902	-1.8827	-0.0161581	0.118862
2911.84	-36208.9	-14732.1	8.47418	-1.88602	-0.0193992	0.127124
2911.85	-36209	-14732.2	8.44046	-1.89517	-0.028245	0.143245
2911.87	-36209	-14732.3	8.40749	-1.91083	-0.0474422	0.173152
2911.89	-36209.1	-14732.5	8.37186	-1.93526	-0.0660012	0.214222
2911.9	-36209.1	-14732.6	8.3449	-1.95559	-0.0700377	0.255952
2911.92	-36209.2	-14732.7	8.31519	-1.97252	-0.0698897	0.291839
2911.94	-36209.2	-14732.9	8.28333	-1.98333	-0.0733333	0.334423
2911.95	-36209.3	-14733	8.25	-1.99	-0.0733333	0.376906
2911.97	-36209.3	-14733.1	8.21667	-1.98667	-0.0666667	0.427015
2911.99	-36209.4	-14733.3	8.18116	-1.98312	-0.0632972	0.473065
2912.01	-36209.4	-14733.4	8.14464	-1.97991	-0.0632437	0.511996
2912.02	-36209.5	-14733.5	8.11131	-1.98002	-0.0597725	0.554206
2912.04	-36209.5	-14733.6	8.07593	-1.97999	-0.0562395	0.618871
2912.06	-36209.6	-14733.8	8.04283	-1.97999	-0.053077	0.706416
2912.07	-36209.6	-14733.9	8.00922	-1.98006	-0.0490874	0.820326
2912.09	-36209.7	-14734	7.97393	-1.97964	-0.0379724	0.964034
2912.11	-36209.7	-14734.1	7.9409	-1.97599	-0.0286715	1.11221
2912.12	-36209.8	-14734.3	7.90714	-1.97289	-0.0221422	1.26026
2912.14	-36209.8	-14734.4	7.87192	-1.96829	-0.015028	1.39397
2912.16	-36209.8	-14734.5	7.83902	-1.95682	-0.00850534	1.48908
2912.18	-36209.9	-14734.7	7.80493	-1.93782	-0.0015351	1.55577
2912.19	-36209.9	-14734.8	7.77066	-1.91342	0.00458693	1.59668
2912.21	-36210	-14734.9	7.74139	-1.8949	0.007745	1.61846
2912.23	-36210	-14735	7.7108	-1.87881	0.0102307	1.63218
2912.24	-36210.1	-14735.1	7.67835	-1.86613	0.0101173	1.64008
2912.26	-36210.1	-14735.3	7.64481	-1.85666	0.00912429	1.63964
2912.28	-36210.2	-14735.4	7.61188	-1.84603	0.00541345	1.63329
2912.29	-36210.2	-14735.5	7.58078	-1.83697	0.00166404	1.62297
2912.31	-36210.2	-14735.6	7.55126	-1.83044	-2.62487e-05	1.61224
2912.33	-36210.3	-14735.8	7.51994	-1.82501	-0.00112959	1.60036
2912.35	-36210.3	-14735.9	7.49054	-1.82149	-0.00502318	1.58881
2912.36	-36210.4	-14736	7.46304	-1.82	-0.00817923	1.57922
2912.38	-36210.4	-14736.1	7.43192	-1.81862	-0.0116919	1.57009
2912.4	-36210.5	-14736.2	7.3987	-1.81489	-0.0150421	1.5624
2912.41	-36210.5	-14736.4	7.36774	-1.81124	-0.0187061	1.55483
2912.43	-36210.6	-14736.5	7.33461	-1.81003	-0.0202235	1.54692
2912.45	-36210.6	-14736.6	7.30177	-1.80831	-0.0199382	1.53919
2912.46	-36210.6	-14736.7	7.27279	-1.80474	-0.0200164	1.53611
2912.48	-36210.7	-14736.8	7.24086	-1.80093	-0.0199962	1.54049
2912.5	-36210.7	-14736.9	7.21265	-1.80005	-0.0200011	1.55052
2912.52	-36210.8	-14737	7.18433	-1.79811	-0.0199993	1.56105
2912.53	-36210.8	-14737.2	7.15289	-1.79437	-0.0200014	1.56964
2912.55	-36210.8	-14737.3	7.11968	-1.79073	-0.0199948	1.57718
2912.57	-36210.9	-14737.4	7.08833	-1.78975	-0.0200195	1.58568
2912.58	-36210.9	-14737.5	7.06118	-1.79035	-0.0199273	1.59376
2912.6	-36211	-14737.6	7.03349	-1.78759	-0.020234	1.60027
2912.62	-36211	-14737.7	7.00395	-1.78416	-0.017587	1.60307
2912.63	-36211.1	-14737.8	6.97223	-1.78044	-0.0139793	1.60531
2912.65	-36211.1	-14737.9	6.94188	-1.77983	-0.0103769	1.60659
2912.67	-36211.1	-14738	6.91204	-1.78027	-0.00990539	1.60771
2912.69	-36211.2	-14738.2	6.88062	-1.77712	-0.0100164	1.60787
2912.7	-36211.2	-14738.3	6.84687	-1.77375	-0.00999561	1.60784
2912.72	-36211.3	-14738.4	6.82001	-1.77023	-0.0100012	1.60785
2912.74	-36211.3	-14738.5	6.78845	-1.76998	-0.00999985	1.60784
2912.75	-36211.3	-14738.6	6.76158	-1.76998	-0.01	1.60787
2912.77	-36211.4	-14738.7	6.73187	-1.7701	-0.00999999	1.60685
2912.79	-36211.4	-14738.8	6.7	-1.76667	-0.01	1.60458
2912.8	-36211.4	-14738.9	6.67	-1.76333	-0.01	1.60131
2912.82	-36211.5	-14739	6.64	-1.76	-0.01	1.59913
2912.84	-36211.5	-14739.1	6.60831	-1.75988	-0.01	1.59557
2912.86	-36211.6	-14739.2	6.58168	-1.75265	-0.01	1.58756
2912.87	-36211.6	-14739.3	6.55161	-1.73531	-0.01	1.57187
2912.89	-36211.6	-14739.5	6.52321	-1.71077	-0.01	1.55074
2912.91	-36211.7	-14739.5	6.49329	-1.69066	-0.01	1.52928
2912.92	-36211.7	-14739.6	6.46709	-1.66781	-0.01	1.50778
2912.94	-36211.8	-14739.8	6.44205	-1.64345	-0.01	1.47533
2912.96	-36211.8	-14739.8	6.41544	-1.59473	-0.01	1.43533
2912.97	-36211.8	-14740	6.38791	-1.54279	-0.01	1.38553
2912.99	-36211.9	-14740.1	6.35641	-1.48561	-0.01	1.34175
2913.01	-36211.9	-14740.2	6.33113	-1.4535	-0.01	1.31011
2913.03	-36211.9	-14740.3	6.30762	-1.41443	-0.01	1.27591
2913.04	-36212	-14740.4	6.28276	-1.34339	-0.01	1.22075
2913.06	-36212	-14740.5	6.26073	-1.24996	-0.01	1.14075
2913.08	-36212.1	-14740.6	6.24017	-1.12658	-0.01	1.03375
2913.09	-36212.1	-14740.7	6.22127	-0.974559	-0.01	0.90813
2913.11	-36212.1	-14740.8	6.20865	-0.811961	-0.01	0.794122
2913.13	-36212.2	-14740.9	6.19601	-0.651493	-0.01	0.700477
2913.14	-36212.2	-14741	6.18564	-0.514566	-0.01	0.638857
2913.16	-36212.2	-14741.1	6.17709	-0.410534	-0.01	0.610878
2913.18	-36212.3	-14741.2	6.17019	-0.327783	-0.01	0.605367
2913.2	-36212.3	-14741.3	6.16508	-0.271854	-0.01	0.618842
2913.21	-36212.3	-14741.3	6.16029	-0.237226	-0.01	0.640601
2913.23	-36212.4	-14741.5	6.15475	-0.20704	-0.01	0.665043
2913.25	-36212.4	-14741.6	6.15129	-0.188136	-0.01	0.689419
2913.26	-36212.4	-14741.7	6.15003	-0.180774	-0.01	0.711546
2913.28	-36212.5	-14741.8	6.14841	-0.179727	-0.01	0.727582
2913.3	-36212.5	-14741.8	6.1446	-0.181454	-0.00999994	0.73071
2913.31	-36212.5	-14742	6.14143	-0.187135	-0.0100002	0.720391
2913.33	-36212.6	-14742.1	6.13789	-0.193877	-0.00999919	0.701626
2913.35	-36212.6	-14742.1	6.13458	-0.203263	-0.0100033	0.679696
2913.37	-36212.7	-14742.3	6.13088	-0.211122	-0.00998775	0.658358
2913.38	-36212.7	-14742.3	6.12988	-0.218074	-0.0100411	0.633972
2913.4	-36212.7	-14742.3	6.12988	-0.222773	-0.0098365	0.6091
2913.42	-36212.7	-14742.4	6.13062	-0.224856	-0.0106128	0.587485
2913.43	-36212.7	-14742.3	6.12515	-0.234417	-0.00521355	0.569
2913.45	-36212.8	-14742.7	6.11854	-0.239539	0.00172044	0.555376
2913.47	-36212.9	-14742.8	6.1086	-0.241137	0.00891744	0.540274
2913.48	-36212.9	-14742.9	6.10399	-0.229505	0.0101955	0.520199
2913.5	-36212.9	-14743	6.09776	-0.215599	0.00994848	0.498285
2913.52	-36213	-14743.1	6.09388	-0.20222	0.0100093	0.478258
2913.54	-36213	-14743.2	6.09024	-0.191172	0.0100099	0.460453
2913.55	-36213	-14743.3	6.09008	-0.181157	0.00995296	0.446882
2913.57	-36213.1	-14743.4	6.08715	-0.17126	0.0101783	0.436702
2913.59	-36213.1	-14743.5	6.08353	-0.160523	0.00689387	0.429588
2913.6	-36213.2	-14743.6	6.0802	-0.153714	0.00354356	0.422077
2913.62	-36213.2	-14743.7	6.07686	-0.146976	0.000108397	0.410575
2913.64	-36213.2	-14743.8	6.07333	-0.143333	0	0.388889
2913.65	-36213.3	-14743.9	6.07	-0.14	0	0.362745
2913.67	-36213.3	-14744	6.07	-0.14	1.30886e-14	0.332244
2913.69	-36213.3	-14744.1	6.06989	-0.136441	-0.000108396	0.2999
2913.71	-36213.4	-14744.2	6.06646	-0.133118	-0.00354356	0.270721
2913.72	-36213.4	-14744.3	6.0631	-0.129912	-0.00689385	0.244702
2913.74	-36213.4	-14744.4	6.05988	-0.130044	-0.0101784	0.220668
2913.76	-36213.5	-14744.5	6.05981	-0.129988	-0.00995232	0.200409
2913.77	-36213.5	-14744.6	6.05622	-0.130003	-0.0100123	0.181807
2913.79	-36213.5	-14744.7	6.05266	-0.129999	-0.00999542	0.162335
2913.81	-36213.6	-14744.8	6.04976	-0.13	-0.0100012	0.145101
2913.82	-36213.6	-14744.9	6.05015	-0.13	-0.00999969	0.127705
2913.84	-36213.6	-14745	6.04944	-0.13	-0.0100001	0.112078
2913.86	-36213.7	-14745.1	6.04587	-0.13	-0.00999997	0.0998111
2913.88	-36213.7	-14745.2	6.04236	-0.13	-0.01	0.0907159
2913.89	-36213.7	-14745.3	6.03986	-0.130001	-0.01	0.0845487
2913.91	-36213.8	-14745.4	6.03937	-0.129997	-0.01	0.0807073
2913.93	-36213.8	-14745.4	6.03558	-0.130012	-0.01	0.077429
2913.94	-36213.9	-14745.5	6.03198	-0.129948	-0.01	0.0739728
2913.96	-36213.9	-14745.7	6.02966	-0.130196	-0.01	0.0707922
2913.98	-36213.9	-14745.7	6.03027	-0.129108	-0.01	0.0672466
2913.99	-36214	-14745.8	6.02888	-0.124554	-0.01	0.0614786
2914.01	-36214	-14745.9	6.0253	-0.115077	-0.01	0.0528468
2914.03	-36214	-14746	6.02167	-0.100781	-0.01	0.0423044
2914.05	-36214.1	-14746.1	6.01969	-0.0867347	-0.01	0.0337687
2914.06	-36214.1	-14746.2	6.02008	-0.0751078	-0.01	0.0305456
2914.08	-36214.1	-14746.3	6.01998	-0.0646138	-0.01	0.0275215
2914.1	-36214.2	-14746.4	6.02001	-0.0429187	-0.01	0.0168779
2914.11	-36214.2	-14746.5	6.01999	-0.00377386	-0.01	-0.0110707
2914.13	-36214.2	-14746.6	6.02005	0.0630841	-0.01	-0.0637411
2914.15	-36214.3	-14746.7	6.01981	0.142371	-0.01	-0.134275
2914.16	-36214.3	-14746.8	6.0214	0.217983	-0.01	-0.211579
2914.18	-36214.3	-14746.9	6.02737	0.296483	-0.01	-0.294637
2914.2	-36214.4	-14747	6.03438	0.367931	-0.01	-0.371634
2914.22	-36214.4	-14747.1	6.04099	0.427413	-0.01	-0.435675
2914.23	-36214.4	-14747.2	6.04767	0.479944	-0.01	-0.492676
2914.25	-36214.5	-14747.3	6.05693	0.519997	-0.01	-0.538105
2914.27	-36214.5	-14747.4	6.06703	0.552683	-0.01	-0.571804
2914.28	-36214.6	-14747.5	6.07753	0.569153	-0.01	-0.592478
2914.3	-36214.6	-14747.6	6.08761	0.566528	-0.01	-0.594713
2914.32	-36214.6	-14747.7	6.0979	0.54646	-0.01	-0.580235
2914.33	-36214.7	-14747.8	6.10516	0.517373	-0.01	-0.555837
2914.35	-36214.7	-14747.9	6.11215	0.485506	-0.01	-0.525073
2914.37	-36214.7	-14748	6.11852	0.45537	-0.01	-0.495467
2914.39	-36214.8	-14748	6.12887	0.423751	-0.01	-0.464396
2914.4	-36214.8	-14748.2	6.13592	0.393323	-0.01	-0.435646
2914.42	-36214.8	-14748.2	6.14273	0.366426	-0.01	-0.409285
2914.44	-36214.9	-14748.4	6.14638	0.341258	-0.01	-0.385752
2914.45	-36214.9	-14748.5	6.15303	0.324177	-0.01	-0.367974
2914.47	-36214.9	-14748.5	6.15637	0.310698	-0.01	-0.354753
2914.49	-36215	-14748.6	6.16333	0.3	-0.01	-0.343137
2914.5	-36215	-14748.8	6.16667	0.29	-0.01	-0.334423
2914.52	-36215.1	-14748.8	6.17333	0.283333	-0.01	-0.326797
2914.54	-36215.1	-14749	6.17667	0.276667	-0.01	-0.321351
2914.56	-36215.1	-14749.1	6.18363	0.273235	-0.01	-0.317976
2914.57	-36215.2	-14749.1	6.18698	0.273453	-0.01	-0.318191
2914.59	-36215.2	-14749.2	6.19397	0.277252	-0.01	-0.320474
2914.61	-36215.2	-14749.4	6.19699	0.279806	-0.01	-0.319906
2914.62	-36215.3	-14749.4	6.20043	0.271934	-0.01	-0.312351
2914.64	-36215.3	-14749.5	6.20366	0.253804	-0.01	-0.294757
2914.66	-36215.3	-14749.6	6.20775	0.224651	-0.01	-0.268488
2914.67	-36215.4	-14749.7	6.21415	0.194716	-0.01	-0.240094
2914.69	-36215.4	-14749.8	6.21732	0.16473	-0.01	-0.211739
2914.71	-36215.4	-14749.9	6.22029	0.137607	-0.00999999	-0.184697
2914.73	-36215.5	-14750	6.21996	0.114161	-0.01	-0.161166
2914.74	-36215.5	-14750.1	6.21986	0.090367	-0.00999977	-0.138451
2914.76	-36215.6	-14750.2	6.2207	0.0707443	-0.0100009	-0.118706
2914.78	-36215.6	-14750.3	6.2244	0.0514176	-0.00999676	-0.0998829
2914.79	-36215.6	-14750.4	6.22804	0.0329706	-0.0100146	-0.0807734
2914.81	-36215.7	-14750.5	6.2303	0.0138894	-0.00994506	-0.0635901
2914.83	-36215.7	-14750.6	6.22988	-0.00296078	-0.0102004	-0.0463156
2914.84	-36215.7	-14750.7	6.23025	-0.0194443	-0.00889599	-0.0312333
2914.86	-36215.8	-14750.8	6.2289	-0.0310887	-0.00529699	-0.0195564
2914.88	-36215.8	-14750.9	6.2252	-0.0400153	-0.00167383	-0.0109816
2914.89	-36215.8	-14751	6.22151	-0.0451713	0.000307468	-0.00531878
2914.91	-36215.9	-14751.1	6.21973	-0.0481399	-8.30921e-05	-0.00170203
2914.93	-36215.9	-14751.2	6.22007	-0.0517011	2.44866e-05	0.0016063
2914.95	-36216	-14751.3	6.21998	-0.0550407	-2.53817e-05	0.00509267
2914.96	-36216	-14751.4	6.22001	-0.0587022	7.60987e-05	0.00782976
2914.98	-36216	-14751.5	6.21999	-0.0602396	-0.000262918	0.00945389
2915	-36216.1	-14751.6	6.22002	-0.0598716	0.00175041	0.00992306
2915.01	-36216.1	-14751.7	6.21992	-0.0602664	0.0052604	0.00937271
2915.03	-36216.1	-14751.8	6.22027	-0.0583206	0.00899341	0.00698537
2915.05	-36216.2	-14751.9	6.21802	-0.0526675	0.010252	0.00158427
2915.07	-36216.2	-14752	6.21455	-0.0440812	0.00984238	-0.00704134
2915.08	-36216.2	-14752.1	6.21079	-0.0309126	0.0103409	-0.0189646
2915.1	-36216.3	-14752.2	6.20981	-0.0172725	0.00751993	-0.0322373
2915.12	-36216.3	-14752.3	6.21005	-0.00354549	0.00654833	-0.0439488
2915.13	-36216.3	-14752.4	6.20999	0.00564779	0.00641574	-0.0522739
2915.15	-36216.4	-14752.5	6.21	0.00727908	0.0093097	-0.053975
2915.17	-36216.4	-14752.6	6.21	0.00215927	0.0101923	-0.0495596
2915.18	-36216.5	-14752.7	6.21	-0.00830869	0.0098976	-0.0417919
2915.2	-36216.5	-14752.8	6.21	-0.0155532	0.010279	-0.0338469
2915.22	-36216.5	-14752.9	6.21	-0.022398	0.00712493	-0.0281918
2915.24	-36216.6	-14753	6.21	-0.0261145	0.00660466	-0.0224017
2915.25	-36216.6	-14753.1	6.21	-0.0326934	0.00662912	-0.0179738
2915.27	-36216.6	-14753.2	6.21	-0.0361211	0.00687908	-0.0126081
2915.29	-36216.7	-14753.3	6.21	-0.0429764	0.00348179	-0.00789366
2915.3	-36216.7	-14753.4	6.21	-0.0464908	0.00329521	-0.00347227
2915.32	-36216.7	-14753.5	6.21	-0.049883	0.00333808	-0.00117941
2915.34	-36216.8	-14753.6	6.21	-0.05	0.00333333	0
2915.35	-36216.8	-14753.7	6.21	-0.05	0.00333333	-3.84188e-15
2915.37	-36216.8	-14753.8	6.21	-0.05	0.00666667	0
2915.39	-36216.9	-14753.9	6.20989	-0.0500005	0.0100661	-5.57445e-07
2915.41	-36216.9	-14754	6.20646	-0.0499999	0.0100732	1.8678e-07
2915.42	-36217	-14754.1	6.20311	-0.05	0.0135967	-1.8956e-07
2915.44	-36217	-14754.2	6.19982	-0.05	0.016822	1.20536e-06
2915.46	-36217	-14754.3	6.20005	-0.05	0.0166445	-4.51483e-06
2915.47	-36217.1	-14754.4	6.19999	-0.05	0.0166003	1.68065e-05
2915.49	-36217.1	-14754.5	6.20001	-0.05	0.0171288	-0.000103208
2915.51	-36217.1	-14754.6	6.2	-0.05	0.0202696	-0.00137535
2915.52	-36217.2	-14754.7	6.20001	-0.05	0.019931	-0.00385346
2915.54	-36217.2	-14754.8	6.19996	-0.05	0.0200228	-0.00716513
2915.56	-36217.2	-14754.9	6.20015	-0.05	0.0199939	-0.00921022
2915.58	-36217.3	-14755	6.1994	-0.05	0.0200015	-0.0113599
2915.59	-36217.3	-14755.1	6.19564	-0.05	0.0199995	-0.014167
2915.61	-36217.4	-14755.2	6.19221	-0.05	0.0200001	-0.0188441
2915.63	-36217.4	-14755.3	6.18974	-0.05	0.02	-0.0250944
2915.64	-36217.4	-14755.4	6.19008	-0.05	0.02	-0.0332764
2915.66	-36217.5	-14755.5	6.18998	-0.05	0.02	-0.0408457
2915.68	-36217.5	-14755.6	6.19	-0.05	0.0200001	-0.0482176
2915.69	-36217.5	-14755.7	6.19	-0.05	0.0199997	-0.0553717
2915.71	-36217.6	-14755.8	6.19	-0.05	0.0200012	-0.0629946
2915.73	-36217.6	-14755.9	6.19002	-0.05	0.0199956	-0.0709941
2915.75	-36217.6	-14756	6.18992	-0.05	0.0200186	-0.0780267
2915.76	-36217.7	-14756.1	6.19029	-0.05	0.0199302	-0.0827507
2915.78	-36217.7	-14756.2	6.18856	-0.05	0.0202492	-0.0866783
2915.8	-36217.8	-14756.3	6.18489	-0.05	0.0184713	-0.0899492
2915.81	-36217.8	-14756.4	6.18131	-0.05	0.0149273	-0.093293
2915.83	-36217.8	-14756.5	6.17977	-0.05	0.0112163	-0.096132
2915.85	-36217.9	-14756.6	6.18006	-0.05	0.0097407	-0.0977517
2915.86	-36217.9	-14756.7	6.17998	-0.05	0.0100689	-0.0980954
2915.88	-36217.9	-14756.8	6.18	-0.05	0.00998425	-0.0980262
2915.9	-36218	-14756.9	6.18	-0.05	0.0100039	-0.0980432
2915.92	-36218	-14757	6.17999	-0.05	0.0100003	-0.0980366
2915.93	-36218	-14757.1	6.18002	-0.05	0.00999527	-0.0980449
2915.95	-36218.1	-14757.2	6.17992	-0.05	0.0100198	-0.0980172
2915.97	-36218.1	-14757.3	6.18031	-0.05	0.00992555	-0.0981214
2915.98	-36218.1	-14757.4	6.17761	-0.05	0.0102399	-0.097315
2916	-36218.2	-14757.5	6.17414	-0.05	0.00756381	-0.0954086
2916.02	-36218.2	-14757.6	6.17054	-0.05	0.00416703	-0.0922527
2916.03	-36218.3	-14757.7	6.1699	-0.05	0.000428708	-0.0896428
2916.05	-36218.3	-14757.8	6.17003	-0.05	-0.000123921	-0.0883316
2916.07	-36218.3	-14757.9	6.16999	-0.05	8.64928e-05	-0.0882115
2916.09	-36218.4	-14758	6.17	-0.05	-0.000160405	-0.0882394
2916.1	-36218.4	-14758.1	6.17	-0.05	0.00289434	-0.0882342
2916.12	-36218.4	-14758.2	6.17	-0.05	0.00623558	-0.0882356
2916.14	-36218.5	-14758.2	6.17001	-0.05	0.00987843	-0.0882353
2916.15	-36218.5	-14758.4	6.16997	-0.05	0.0100323	-0.0882353
2916.17	-36218.5	-14758.5	6.1701	-0.05	0.00999152	-0.0882353
2916.19	-36218.6	-14758.5	6.16667	-0.05	0.01	-0.0882353
2916.2	-36218.6	-14758.7	6.16333	-0.05	0.01	-0.0882353
2916.22	-36218.7	-14758.8	6.16	-0.05	0.01	-0.0882353
2916.24	-36218.7	-14758.8	6.16002	-0.05	0.01	-0.0882353
2916.26	-36218.7	-14759	6.15999	-0.05	0.00999999	-0.0882353
2916.27	-36218.8	-14759	6.16	-0.05	0.01	-0.0882351
2916.29	-36218.8	-14759.1	6.16	-0.05	0.01	-0.0882365
2916.31	-36218.8	-14759.3	6.16	-0.05	0.01	-0.0882308
2916.32	-36218.9	-14759.3	6.16	-0.05	0.01	-0.088252
2916.34	-36218.9	-14759.4	6.15997	-0.05	0.01	-0.0881326
2916.36	-36218.9	-14759.5	6.16011	-0.05	0.01	-0.0868581
2916.37	-36219	-14759.6	6.15958	-0.05	0.01	-0.0843886
2916.39	-36219	-14759.7	6.15583	-0.05	0.01	-0.0810357
2916.41	-36219	-14759.8	6.15244	-0.0500002	0.01	-0.0791696
2916.43	-36219.1	-14759.9	6.14976	-0.0499993	0.01	-0.0783734
2916.44	-36219.1	-14760	6.15007	-0.0500032	0.01	-0.0784222
2916.46	-36219.2	-14760.1	6.14998	-0.0499879	0.00999993	-0.0785359
2916.48	-36219.2	-14760.2	6.15	-0.0500443	0.0100003	-0.0780291
2916.49	-36219.2	-14760.3	6.15	-0.0498007	0.00999885	-0.0808221
2916.51	-36219.3	-14760.4	6.15	-0.0508979	0.0100043	-0.102042
2916.53	-36219.3	-14760.5	6.15002	-0.05458	0.00998415	-0.174127
2916.54	-36219.3	-14760.6	6.14993	-0.0583423	0.0100689	-0.312928
2916.56	-36219.4	-14760.7	6.15026	-0.0600081	0.00974069	-0.486495
2916.58	-36219.4	-14760.8	6.14878	-0.0611939	0.0112163	-0.667393
2916.6	-36219.4	-14760.9	6.14507	-0.0647512	0.0149273	-0.830865
2916.61	-36219.5	-14761	6.14153	-0.069549	0.0184713	-0.982762
2916.63	-36219.5	-14761.1	6.13975	-0.0764265	0.0202492	-1.15853
2916.65	-36219.5	-14761.2	6.14009	-0.0853427	0.0199302	-1.34782
2916.66	-36219.6	-14761.3	6.13991	-0.0937776	0.0200186	-1.52207
2916.68	-36219.6	-14761.4	6.14027	-0.100432	0.0199956	-1.68938
2916.7	-36219.7	-14761.5	6.13824	-0.106961	0.0200012	-1.82905
2916.71	-36219.7	-14761.6	6.13476	-0.115904	0.0199997	-1.94002
2916.73	-36219.7	-14761.7	6.13093	-0.124355	0.0200001	-2.04278
2916.75	-36219.8	-14761.8	6.13006	-0.131231	0.02	-2.13533
2916.77	-36219.8	-14761.9	6.1281	-0.135678	0.02	-2.21445
2916.78	-36219.8	-14762	6.1244	-0.138911	0.02	-2.28117
2916.8	-36219.9	-14762.1	6.12063	-0.142404	0.02	-2.32852
2916.82	-36219.9	-14762.2	6.12014	-0.145585	0.02	-2.35887
2916.83	-36219.9	-14762.3	6.11764	-0.149409	0.02	-2.38134
2916.85	-36220	-14762.4	6.11415	-0.150146	0.02	-2.39668
2916.87	-36220	-14762.5	6.11048	-0.149961	0.02	-2.41054
2916.88	-36220	-14762.6	6.11011	-0.150008	0.02	-2.42527
2916.9	-36220.1	-14762.7	6.10736	-0.149998	0.02	-2.44246
2916.92	-36220.1	-14762.8	6.10396	-0.150002	0.02	-2.45903
2916.94	-36220.2	-14762.9	6.10028	-0.149997	0.02	-2.47452
2916.95	-36220.2	-14763	6.09988	-0.150012	0.02	-2.48402
2916.97	-36220.2	-14763.1	6.1002	-0.149957	0.02	-2.48872
2916.99	-36220.3	-14763.2	6.09689	-0.150087	0.02	-2.4912
2917	-36220.3	-14763.3	6.09355	-0.146884	0.02	-2.4923
2917.02	-36220.3	-14763.4	6.09008	-0.143552	0.02	-2.49345
2917.04	-36220.4	-14763.4	6.09	-0.14	0.02	-2.49237
2917.05	-36220.4	-14763.6	6.08667	-0.14	0.02	-2.4902
2917.07	-36220.4	-14763.6	6.08333	-0.14	0.02	-2.48693
2917.09	-36220.5	-14763.7	6.07993	-0.140002	0.0200085	-2.48231
2917.11	-36220.5	-14763.8	6.07992	-0.139999	0.0199677	-2.47792
2917.12	-36220.6	-14763.9	6.07644	-0.14	0.0201216	-2.47246
2917.14	-36220.6	-14764	6.07286	-0.14	0.0237641	-2.46634
2917.16	-36220.6	-14764.1	6.06991	-0.14	0.027107	-2.45485
2917.17	-36220.7	-14764.2	6.06978	-0.14	0.0301555	-2.43752
2917.19	-36220.7	-14764.3	6.06601	-0.14	0.0299421	-2.41296
2917.21	-36220.7	-14764.4	6.06268	-0.14	0.0300155	-2.39038
2917.22	-36220.8	-14764.5	6.05977	-0.14	0.029996	-2.36729
2917.24	-36220.8	-14764.6	6.0602	-0.14	0.0300013	-2.34257
2917.26	-36220.8	-14764.7	6.05944	-0.14	0.0299996	-2.31615
2917.28	-36220.9	-14764.8	6.05583	-0.140001	0.0300001	-2.28854
2917.29	-36220.9	-14764.9	6.05213	-0.139997	0.0299999	-2.26177
2917.31	-36220.9	-14765	6.04992	-0.140012	0.0300002	-2.24021
2917.33	-36221	-14765.1	6.04927	-0.139956	0.0299991	-2.22112
2917.34	-36221	-14765.2	6.04544	-0.140198	0.0300039	-2.20537
2917.36	-36221.1	-14765.3	6.04193	-0.139107	0.0299854	-2.19514
2917.38	-36221.1	-14765.4	6.03993	-0.135404	0.0300533	-2.18878
2917.39	-36221.1	-14765.5	6.03898	-0.131729	0.0297684	-2.18463
2917.41	-36221.2	-14765.6	6.03527	-0.129723	0.0311046	-2.17951
2917.43	-36221.2	-14765.7	6.0317	-0.130058	0.0347447	-2.17212
2917.45	-36221.2	-14765.8	6.02962	-0.130026	0.0387193	-2.16397
2917.46	-36221.3	-14765.9	6.03037	-0.129833	0.0390626	-2.1573
2917.48	-36221.3	-14766	6.02855	-0.130613	0.0346209	-2.15251
2917.5	-36221.3	-14766.1	6.02484	-0.127452	0.0331113	-2.14223
2917.51	-36221.4	-14766.2	6.02152	-0.146004	0.0333107	-2.10833
2917.53	-36221.4	-14766.2	6.01846	-0.222216	0.0336273	-2.01756
2917.55	-36221.4	-14766.3	6.01261	-0.405648	0.0313964	-1.85231
2917.56	-36221.5	-14766.5	6.00786	-0.533104	0.0293884	-1.74042
2917.58	-36221.5	-14766.5	5.999	-0.691711	0.0300179	-1.59308
2917.6	-36221.5	-14766.6	5.9823	-0.939437	0.0299826	-1.35606
2917.62	-36221.6	-14766.7	5.96573	-1.07982	0.0300063	-1.22276
2917.63	-36221.6	-14766.8	5.94311	-1.27155	0.0299926	-1.05501
2917.65	-36221.6	-14766.9	5.91893	-1.47958	0.0300214	-0.873606
2917.67	-36221.7	-14767	5.89298	-1.67732	0.029915	-0.703974
2917.68	-36221.7	-14767.1	5.86463	-1.84375	0.0303186	-0.564458
2917.7	-36221.8	-14767.2	5.83043	-1.99492	0.0278484	-0.445663
2917.72	-36221.8	-14767.3	5.79653	-2.11307	0.02433	-0.351827
2917.73	-36221.8	-14767.4	5.76115	-2.21551	0.0207164	-0.271088
2917.75	-36221.9	-14767.5	5.72265	-2.32316	0.0198674	-0.190263
2917.77	-36221.9	-14767.6	5.68264	-2.4099	0.0200315	-0.118992
2917.79	-36221.9	-14767.7	5.64325	-2.47652	0.0200082	-0.0630609
2917.8	-36222	-14767.7	5.59815	-2.52644	0.0199482	-0.0142802
2917.82	-36222	-14767.8	5.55413	-2.55904	0.0202093	0.0251867
2917.84	-36222	-14767.9	5.51123	-2.57998	0.0173529	0.0620462
2917.85	-36222.1	-14768	5.46535	-2.59836	0.0137657	0.0991603
2917.87	-36222.1	-14768.1	5.42166	-2.60865	0.0102452	0.136065
2917.89	-36222.1	-14768.2	5.37861	-2.62455	0.00989655	0.178064
2917.9	-36222.2	-14768.3	5.33266	-2.6422	0.0100951	0.237926
2917.92	-36222.2	-14768.3	5.28917	-2.6623	0.00688176	0.306284
2917.94	-36222.2	-14768.4	5.24596	-2.67597	0.0035536	0.379097
2917.96	-36222.2	-14768.5	5.2	-2.68667	-4.91841e-14	0.45098
2917.97	-36222.3	-14768.6	5.15333	-2.69	0	0.514161
2917.99	-36222.3	-14768.7	5.10667	-2.69	0	0.576253
2918.01	-36222.3	-14768.8	5.05725	-2.6899	-0.000134047	0.642141
2918.02	-36222.4	-14768.8	5.01419	-2.68645	-0.0034366	0.704002
2918.04	-36222.4	-14768.9	4.97069	-2.68314	-0.0033405	0.768966
2918.06	-36222.4	-14769	4.92449	-2.67957	-0.00305691	0.848402
2918.07	-36222.5	-14769.1	4.87793	-2.67637	0.0002009	0.930142
2918.09	-36222.5	-14769.2	4.83086	-2.67258	-3.65641e-05	1.01309
2918.11	-36222.5	-14769.2	4.78187	-2.66589	-7.48637e-05	1.0926
2918.12	-36222.5	-14769.3	4.73924	-2.66236	0.000371474	1.16106
2918.14	-36222.6	-14769.4	4.69527	-2.65573	0.00398134	1.22887
2918.16	-36222.6	-14769.5	4.64952	-2.64635	0.0075832	1.29454
2918.18	-36222.6	-14769.5	4.60667	-2.62479	0.0102473	1.34782
2918.19	-36222.7	-14769.6	4.56258	-2.60001	0.00993728	1.39147
2918.21	-36222.7	-14769.7	4.51692	-2.57342	0.0100195	1.43328
2918.23	-36222.7	-14769.7	4.47422	-2.55385	0.00999481	1.47531
2918.24	-36222.7	-14769.8	4.42969	-2.52871	0.0100013	1.52883
2918.26	-36222.8	-14769.9	4.38527	-2.49929	0.00999962	1.58875
2918.28	-36222.8	-14770	4.34616	-2.47024	0.0100001	1.64592
2918.3	-36222.8	-14770	4.30528	-2.44428	0.01	1.70849
2918.31	-36222.8	-14770.1	4.26188	-2.42117	0.00999969	1.79096
2918.33	-36222.9	-14770.2	4.22021	-2.40284	0.0100012	1.89403
2918.35	-36222.9	-14770.2	4.17897	-2.38714	0.00999562	2.0177
2918.36	-36222.9	-14770.3	4.13913	-2.37472	0.0100186	2.1374
2918.38	-36222.9	-14770.4	4.10149	-2.36674	0.00993024	2.23593
2918.4	-36223	-14770.4	4.06158	-2.35996	0.0102492	2.32035
2918.41	-36223	-14770.5	4.02223	-2.35342	0.00847134	2.38452
2918.43	-36223	-14770.6	3.98235	-2.34471	0.00492737	2.42687
2918.45	-36223	-14770.6	3.94093	-2.33606	0.00121625	2.45681
2918.47	-36223.1	-14770.7	3.89912	-2.32906	-0.000258952	2.47695
2918.48	-36223.1	-14770.7	3.86226	-2.3249	6.75419e-05	2.48824
2918.5	-36223.1	-14770.8	3.82151	-2.31907	-1.12143e-05	2.4951
2918.52	-36223.1	-14770.9	3.7828	-2.31452	-1.43044e-05	2.49787
2918.53	-36223.1	-14770.9	3.74429	-2.30915	6.87906e-05	2.49726
2918.55	-36223.2	-14771	3.70485	-2.30375	-0.000234325	2.49573
2918.57	-36223.2	-14771	3.66477	-2.30495	0.00210617	2.49737
2918.58	-36223.2	-14771.1	3.6278	-2.31311	0.00601264	2.50452
2918.6	-36223.2	-14771.2	3.58678	-2.32659	0.00678182	2.51649
2918.62	-36223.3	-14771.2	3.54584	-2.34034	0.00665658	2.52957
2918.64	-36223.3	-14771.3	3.50636	-2.3532	0.00659059	2.54334
2918.65	-36223.3	-14771.3	3.46409	-2.37003	0.0069209	2.55907
2918.67	-36223.3	-14771.4	3.42358	-2.38946	0.00380502	2.57717
2918.69	-36223.3	-14771.4	3.38397	-2.4147	0.00323168	2.59815
2918.7	-36223.4	-14771.5	3.34155	-2.4464	0.00330234	2.62428
2918.72	-36223.4	-14771.5	3.30148	-2.47374	0.00352912	2.64975
2918.74	-36223.4	-14771.6	3.25849	-2.49753	0.000291295	2.67182
2918.75	-36223.4	-14771.6	3.21577	-2.51574	-3.65332e-05	2.69178
2918.77	-36223.4	-14771.7	3.17562	-2.52942	9.78124e-06	2.7072
2918.79	-36223.5	-14771.8	3.13587	-2.53632	-2.56434e-06	2.72148
2918.81	-36223.5	-14771.8	3.09	-2.54	-2.92528e-16	2.73094
2918.82	-36223.5	-14771.8	3.04667	-2.53	0	2.73312
2918.84	-36223.5	-14771.9	3.00333	-2.51333	-2.04145e-17	2.72767
2918.86	-36223.5	-14771.9	2.95732	-2.49199	1.1136e-08	2.71715
2918.87	-36223.5	-14772	2.91429	-2.46862	-2.97736e-09	2.70271
2918.89	-36223.6	-14772	2.87419	-2.44133	7.73377e-10	2.68019
2918.91	-36223.6	-14772.1	2.83209	-2.39727	-3.91467e-10	2.64319
2918.92	-36223.6	-14772.1	2.79552	-2.33945	1.3357e-10	2.59653
2918.94	-36223.6	-14772.2	2.75529	-2.27566	-1.42479e-10	2.54366
2918.96	-36223.6	-14772.2	2.7166	-2.213	6.81384e-10	2.48985
2918.98	-36223.6	-14772.3	2.68081	-2.15631	-2.54802e-09	2.44151
2918.99	-36223.7	-14772.3	2.64668	-2.09093	9.45314e-09	2.39153
2919.01	-36223.7	-14772.3	2.60828	-2.02109	-4.80615e-08	2.337
2919.03	-36223.7	-14772.4	2.5756	-1.95854	1.81762e-07	2.28348
2919.04	-36223.7	-14772.4	2.54228	-1.88894	-6.71889e-07	2.22117
2919.06	-36223.7	-14772.5	2.51108	-1.80306	3.1735e-06	2.14471
2919.08	-36223.7	-14772.5	2.48113	-1.70986	-1.19799e-05	2.06403
2919.09	-36223.8	-14772.5	2.4515	-1.61991	4.40251e-05	1.98151
2919.11	-36223.8	-14772.6	2.42357	-1.53598	-0.000198118	1.91199
2919.13	-36223.8	-14772.6	2.39834	-1.46503	0.000893308	1.869
2919.14	-36223.8	-14772.7	2.37448	-1.38826	0.00459666	1.85836
2919.16	-36223.8	-14772.7	2.35127	-1.30752	0.00826997	1.8917
2919.18	-36223.8	-14772.7	2.33198	-1.23366	0.0102802	1.97059
2919.2	-36223.8	-14772.8	2.3113	-1.16669	0.00993138	2.09685
2919.21	-36223.8	-14772.8	2.29017	-1.10355	0.0100195	2.25062
2919.23	-36223.9	-14772.8	2.27209	-1.03967	0.00999491	2.40376
2919.25	-36223.9	-14772.9	2.2548	-0.956454	0.0100009	2.55421
2919.26	-36223.9	-14772.9	2.23928	-0.86092	0.0100012	2.68779
2919.28	-36223.9	-14773	2.22617	-0.775483	0.00999419	2.79898
2919.3	-36223.9	-14773	2.21411	-0.692234	0.0100207	2.88977
2919.32	-36223.9	-14773	2.20418	-0.58643	0.00991523	2.93817
2919.33	-36223.9	-14773.1	2.19393	-0.451546	0.0103182	2.93833
2919.35	-36224	-14773.1	2.18544	-0.298249	0.00808894	2.90738
2919.37	-36224	-14773.1	2.18072	-0.167584	0.00451734	2.86708
2919.38	-36224	-14773.2	2.17983	-0.0645569	0.000904878	2.82743
2919.4	-36224	-14773.2	2.1801	0.0299458	-0.000168513	2.78928
2919.42	-36224	-14773.2	2.17973	0.0958321	4.58551e-05	2.75658
2919.43	-36224	-14773.3	2.18217	0.141212	-1.21471e-05	2.7305
2919.45	-36224	-14773.3	2.18588	0.179555	2.57176e-06	2.70595
2919.47	-36224	-14773.3	2.1892	0.202977	-6.95721e-07	2.6843
2919.49	-36224.1	-14773.4	2.19261	0.217117	1.83962e-07	2.66502
2919.5	-36224.1	-14773.4	2.19579	0.22838	-3.61808e-08	2.6425
2919.52	-36224.1	-14773.4	2.20228	0.235745	9.74288e-09	2.61951
2919.54	-36224.1	-14773.5	2.20619	0.239696	-2.57049e-09	2.59588
2919.55	-36224.1	-14773.5	2.20955	0.240049	4.44322e-10	2.57052
2919.57	-36224.1	-14773.5	2.21301	0.239987	-1.19237e-10	2.54549
2919.59	-36224.1	-14773.6	2.21604	0.240004	3.13716e-11	2.51863
2919.6	-36224.2	-14773.6	2.22298	0.239998	-4.00921e-12	2.48873
2919.62	-36224.2	-14773.6	2.22652	0.240007	1.07341e-12	2.45821
2919.64	-36224.2	-14773.7	2.22978	0.239976	-2.81415e-13	2.42777
2919.66	-36224.2	-14773.7	2.23333	0.24	0	2.39651
2919.67	-36224.2	-14773.8	2.23667	0.236667	0	2.36928
2919.69	-36224.2	-14773.8	2.24333	0.233333	-2.24032e-24	2.34205
2919.71	-36224.2	-14773.8	2.24684	0.229899	1.22208e-15	2.31076
2919.72	-36224.3	-14773.9	2.25021	0.230033	-3.26709e-16	2.27918
2919.74	-36224.3	-14773.9	2.2535	0.22997	8.47531e-17	2.24636
2919.76	-36224.3	-14773.9	2.25736	0.230193	-4.20328e-17	2.21166
2919.77	-36224.3	-14774	2.26392	0.233925	1.11331e-17	2.1779
2919.79	-36224.3	-14774	2.26702	0.24111	-2.50008e-18	2.14136
2919.81	-36224.3	-14774	2.27066	0.251866	-1.21682e-18	2.10072
2919.83	-36224.3	-14774.1	2.27376	0.261723	8.41185e-18	2.06194
2919.84	-36224.3	-14774.1	2.27784	0.271835	-3.22339e-17	2.02352
2919.86	-36224.4	-14774.2	2.2843	0.282547	1.64244e-16	1.98483
2919.88	-36224.4	-14774.2	2.28806	0.291779	-6.21237e-16	1.95075
2919.89	-36224.4	-14774.2	2.2943	0.298262	2.29645e-15	1.91662
2919.91	-36224.4	-14774.3	2.2985	0.305354	-1.08467e-14	1.8825
2919.93	-36224.4	-14774.3	2.30442	0.311952	4.09463e-14	1.8517
2919.94	-36224.4	-14774.3	2.30862	0.318616	-1.50474e-13	1.82063
2919.96	-36224.4	-14774.4	2.31469	0.326451	6.77149e-13	1.78836
2919.98	-36224.5	-14774.4	2.31887	0.337701	-2.55234e-12	1.75658
2920	-36224.5	-14774.5	2.32474	0.351913	9.31066e-12	1.72369
2920.01	-36224.5	-14774.5	2.32905	0.364427	-4.04768e-11	1.69219
2920.03	-36224.5	-14774.5	2.33614	0.374232	1.52371e-10	1.6645
2920.05	-36224.5	-14774.6	2.34289	0.383147	-5.50701e-10	1.63825
2920.06	-36224.5	-14774.6	2.34986	0.389963	2.33255e-09	1.61637
2920.08	-36224.5	-14774.6	2.35642	0.3954	-8.77094e-09	1.60393
2920.1	-36224.6	-14774.7	2.36331	0.397414	3.13297e-08	1.59857
2920.11	-36224.6	-14774.7	2.37033	0.407811	-1.30017e-07	1.59313
2920.13	-36224.6	-14774.7	2.37649	0.440557	4.88427e-07	1.57591
2920.15	-36224.6	-14774.8	2.38546	0.507453	-1.71839e-06	1.524
2920.17	-36224.6	-14774.8	2.39581	0.628978	7.01461e-06	1.4284
2920.18	-36224.6	-14774.9	2.40724	0.793908	-2.63291e-05	1.2939
2920.2	-36224.6	-14774.9	2.42342	1.0021	9.07873e-05	1.12032
2920.22	-36224.7	-14774.9	2.44266	1.2306	-0.000365583	0.936102
2920.23	-36224.7	-14775	2.46461	1.45659	0.00227423	0.755811
2920.25	-36224.7	-14775	2.49105	1.69977	0.00345513	0.5683
2920.27	-36224.7	-14775.1	2.52345	1.92146	0.00362185	0.393693
2920.28	-36224.7	-14775.1	2.55645	2.11707	0.00088186	0.236113
2920.3	-36224.7	-14775.1	2.59391	2.30378	-0.00016875	0.0829356
2920.32	-36224.7	-14775.2	2.63374	2.45327	4.56509e-05	-0.0504124
2920.34	-36224.8	-14775.2	2.67615	2.57601	-1.2071e-05	-0.165308
2920.35	-36224.8	-14775.3	2.72175	2.68646	2.37418e-06	-0.277414
2920.37	-36224.8	-14775.3	2.76857	2.76813	-6.39748e-07	-0.377662
2920.39	-36224.8	-14775.4	2.81455	2.83037	1.70358e-07	-0.472854
2920.4	-36224.8	-14775.4	2.8673	2.87871	-3.3696e-08	-0.5725
2920.42	-36224.8	-14775.4	2.91451	2.91063	2.54427e-08	-0.663184
2920.44	-36224.9	-14775.5	2.96401	2.9284	-6.79913e-08	-0.746421
2920.45	-36224.9	-14775.5	3.01383	2.93963	1.33124e-07	-0.82565
2920.47	-36224.9	-14775.6	3.06065	2.94025	-5.12207e-07	-0.896827
2920.49	-36224.9	-14775.6	3.10708	2.9338	1.9157e-06	-0.967278
2920.51	-36224.9	-14775.7	3.16	2.92333	0	-1.04575
2920.52	-36224.9	-14775.7	3.21333	2.90333	-1.34586e-14	-1.12636
2920.54	-36225	-14775.8	3.26333	2.88333	0	-1.22222
2920.56	-36225	-14775.8	3.31284	2.85843	0.00355248	-1.34793
2920.57	-36225	-14775.9	3.35936	2.83181	0.00688397	-1.49244
2920.59	-36225	-14776	3.4062	2.8049	0.0100874	-1.65181
2920.61	-36225.1	-14776	3.45569	2.77304	0.00995661	-1.82927
2920.62	-36225.1	-14776.1	3.50203	2.74292	0.0100116	-1.98364
2920.64	-36225.1	-14776.1	3.54916	2.70944	0.00999701	-2.12757
2920.66	-36225.1	-14776.2	3.59813	2.67792	0.0100011	-2.25769
2920.68	-36225.1	-14776.2	3.64076	2.64823	0.0099997	-2.36498
2920.69	-36225.2	-14776.3	3.68474	2.61735	0.0100001	-2.45495
2920.71	-36225.2	-14776.3	3.73044	2.58185	0.00999997	-2.52618
2920.73	-36225.2	-14776.4	3.77347	2.54903	0.01	-2.57069
2920.74	-36225.2	-14776.5	3.81683	2.51492	0.01	-2.59563
2920.76	-36225.3	-14776.5	3.85866	2.48065	0.01	-2.60067
2920.78	-36225.3	-14776.6	3.89822	2.45143	0.01	-2.58926
2920.79	-36225.3	-14776.7	3.9391	2.42064	0.01	-2.57008
2920.81	-36225.3	-14776.7	3.9811	2.38924	0.01	-2.55029
2920.83	-36225.4	-14776.8	4.02054	2.35939	0.00999993	-2.53534
2920.85	-36225.4	-14776.9	4.06157	2.32977	0.0100003	-2.52069
2920.86	-36225.4	-14776.9	4.10369	2.30221	0.00999883	-2.5036
2920.88	-36225.4	-14777	4.14176	2.27586	0.0100044	-2.4837
2920.9	-36225.4	-14777	4.17935	2.24837	0.00998411	-2.45809
2920.91	-36225.5	-14777.1	4.21731	2.2205	0.0100673	-2.43174
2920.93	-36225.5	-14777.2	4.25486	2.19478	0.00975794	-2.40823
