# Supplementary material for: Extraction of driving behavior primitives considering driver expectation and vehicle dynamics
Source: PLoS One. 2025 Dec 31;20(12):e0340123. doi: 10.1371/journal.pone.0340123 (PMC12755792; doi:10.1371/journal.pone.0340123)
Supplement: S1 File — (ZIP) [file pone.0340123.s001.zip › DataSetForPimitiveExaction-1/straight driving/c212_s_4.xlsx]

## Sheet: Sheet1
2929.02	-36273.2	-14777.9	10.2393	0.619976	-0.0138536	0.284261
2929.04	-36273.3	-14777.8	10.2533	0.62	-0.00333333	0.286492
2929.06	-36273.5	-14777.8	10.2633	0.616667	0.00666667	0.29085
2929.07	-36273.7	-14777.7	10.2733	0.613333	0.02	0.298475
2929.09	-36273.8	-14777.6	10.2841	0.6099	0.0341431	0.305388
2929.11	-36274	-14777.6	10.2974	0.610027	0.0474299	0.31067
2929.12	-36274.2	-14777.5	10.3073	0.609993	0.0608435	0.31272
2929.14	-36274.3	-14777.5	10.3178	0.610003	0.0747684	0.31378
2929.16	-36274.5	-14777.4	10.3281	0.609999	0.084274	0.313706
2929.18	-36274.7	-14777.4	10.3414	0.610001	0.0905464	0.313748
2929.19	-36274.8	-14777.3	10.3517	0.609998	0.0938352	0.313612
2929.21	-36275	-14777.2	10.3617	0.610007	0.0974775	0.312386
2929.23	-36275.2	-14777.2	10.3719	0.609974	0.0997463	0.309733
2929.24	-36275.3	-14777.1	10.3824	0.61013	0.0959063	0.305198
2929.26	-36275.5	-14777.1	10.3923	0.609465	0.0918797	0.302045
2929.28	-36275.7	-14777	10.4025	0.605812	0.085712	0.299012
2929.29	-36275.8	-14777	10.413	0.602185	0.0814941	0.296348
2929.31	-36276	-14776.9	10.4229	0.59973	0.0755683	0.291483
2929.33	-36276.2	-14776.8	10.4331	0.600068	0.0714297	0.285885
2929.35	-36276.3	-14776.8	10.4436	0.59998	0.065106	0.280153
2929.36	-36276.5	-14776.7	10.4535	0.600005	0.0620683	0.27487
2929.38	-36276.7	-14776.7	10.4637	0.599998	0.0597097	0.268898
2929.4	-36276.9	-14776.6	10.4742	0.600001	0.0600882	0.261875
2929.41	-36277	-14776.5	10.484	0.599996	0.0599614	0.25584
2929.43	-36277.2	-14776.5	10.4944	0.600013	0.0600642	0.250612
2929.45	-36277.4	-14776.4	10.5048	0.599947	0.0597497	0.247135
2929.46	-36277.5	-14776.4	10.5146	0.600548	0.0612832	0.245263
2929.48	-36277.7	-14776.3	10.525	0.608921	0.0650453	0.242643
2929.5	-36277.9	-14776.3	10.5354	0.626704	0.0685162	0.237653
2929.52	-36278	-14776.2	10.5452	0.648932	0.0714544	0.229779
2929.53	-36278.2	-14776.1	10.5556	0.671705	0.076816	0.220476
2929.55	-36278.4	-14776.1	10.566	0.690407	0.0842222	0.212163
2929.57	-36278.6	-14776	10.5755	0.704486	0.0891255	0.204728
2929.58	-36278.7	-14776	10.5882	0.718616	0.0901275	0.196814
2929.6	-36278.9	-14775.9	10.602	0.729916	0.0900461	0.188645
2929.62	-36279.1	-14775.8	10.6156	0.74036	0.0896848	0.183307
2929.63	-36279.2	-14775.8	10.6268	0.74573	0.0921742	0.17893
2929.65	-36279.4	-14775.7	10.6393	0.751089	0.0955711	0.174174
2929.67	-36279.6	-14775.7	10.6527	0.759395	0.0996567	0.163961
2929.69	-36279.7	-14775.6	10.6667	0.777773	0.0975242	0.143468
2929.7	-36279.9	-14775.5	10.6804	0.801182	0.0964471	0.114404
2929.72	-36280.1	-14775.5	10.6931	0.824591	0.0967308	0.0804499
2929.74	-36280.2	-14775.4	10.7103	0.846524	0.0966355	0.0433963
2929.75	-36280.4	-14775.4	10.7245	0.864091	0.0967473	0.00980569
2929.77	-36280.6	-14775.3	10.7375	0.877577	0.0963755	-0.0200242
2929.79	-36280.8	-14775.3	10.7517	0.891852	0.0996798	-0.0472269
2929.8	-36281	-14775.2	10.765	0.902156	0.100084	-0.0687091
2929.82	-36281.1	-14775.1	10.7813	0.912458	0.0999778	-0.0844121
2929.84	-36281.3	-14775.1	10.799	0.916499	0.100003	-0.0973936
2929.86	-36281.5	-14775	10.8158	0.919879	0.0999992	-0.106319
2929.87	-36281.6	-14775	10.8292	0.92003	0.1	-0.112959
2929.89	-36281.8	-14774.9	10.8433	0.92	0.1	-0.117647
2929.91	-36282	-14774.8	10.86	0.92	0.1	-0.120915
2929.92	-36282.2	-14774.8	10.8767	0.92	0.1	-0.123094
2929.94	-36282.3	-14774.7	10.8942	0.916447	0.1	-0.123041
2929.96	-36282.5	-14774.6	10.9074	0.913116	0.1	-0.121951
2929.97	-36282.7	-14774.6	10.9208	0.909913	0.1	-0.122089
2929.99	-36282.8	-14774.5	10.9352	0.910039	0.1	-0.124491
2930.01	-36283.1	-14774.5	10.9519	0.910007	0.1	-0.126534
2930.03	-36283.2	-14774.4	10.9688	0.909935	0.0999997	-0.127565
2930.04	-36283.4	-14774.3	10.9859	0.910408	0.100002	-0.128801
2930.06	-36283.6	-14774.3	10.9994	0.913838	0.0999931	-0.131368
2930.08	-36283.7	-14774.2	11.016	0.91779	0.100026	-0.135873
2930.09	-36283.9	-14774.2	11.0305	0.924449	0.0998699	-0.140706
2930.11	-36284.1	-14774.1	11.0466	0.927488	0.100535	-0.145945
2930.13	-36284.3	-14774	11.0605	0.93026	0.104188	-0.150479
2930.14	-36284.4	-14774	11.0785	0.929916	0.107814	-0.156421
2930.16	-36284.6	-14773.9	11.0947	0.930034	0.110274	-0.163871
2930.18	-36284.8	-14773.8	11.1121	0.929947	0.109919	-0.176279
2930.2	-36285	-14773.8	11.1282	0.930215	0.11008	-0.191802
2930.21	-36285.2	-14773.7	11.1424	0.929048	0.109769	-0.206441
2930.23	-36285.3	-14773.7	11.1584	0.925616	0.111001	-0.218556
2930.25	-36285.5	-14773.6	11.1736	0.920575	0.114741	-0.227938
2930.26	-36285.7	-14773.5	11.1888	0.915208	0.118249	-0.234125
2930.28	-36285.9	-14773.5	11.2039	0.910773	0.120263	-0.237667
2930.3	-36286.1	-14773.4	11.2198	0.903354	0.119925	-0.238302
2930.31	-36286.3	-14773.3	11.2344	0.897027	0.12002	-0.236909
2930.33	-36286.4	-14773.3	11.25	0.889686	0.119995	-0.235819
2930.35	-36286.6	-14773.2	11.2656	0.88486	0.120001	-0.234857
2930.37	-36286.8	-14773.1	11.2803	0.880186	0.12	-0.232742
2930.38	-36286.9	-14773.1	11.296	0.872815	0.12	-0.22859
2930.4	-36287.1	-14773	11.3116	0.866142	0.12	-0.223682
2930.42	-36287.3	-14772.9	11.3243	0.859119	0.12	-0.221684
2930.43	-36287.5	-14772.9	11.3385	0.854484	0.12	-0.224209
2930.45	-36287.7	-14772.8	11.3517	0.850805	0.12	-0.234057
2930.47	-36287.9	-14772.8	11.3675	0.851172	0.12	-0.252527
2930.48	-36288	-14772.7	11.3824	0.859749	0.12	-0.28164
2930.5	-36288.2	-14772.6	11.3987	0.872618	0.12	-0.318264
2930.52	-36288.4	-14772.6	11.4125	0.886324	0.12	-0.361631
2930.54	-36288.6	-14772.5	11.4293	0.897599	0.12	-0.419394
2930.55	-36288.8	-14772.4	11.4434	0.907829	0.12	-0.485252
2930.57	-36289	-14772.4	11.4595	0.915466	0.12	-0.554344
2930.59	-36289.1	-14772.3	11.474	0.919446	0.12	-0.63288
2930.6	-36289.3	-14772.2	11.4906	0.922754	0.12	-0.710917
2930.62	-36289.5	-14772.2	11.5041	0.926005	0.12	-0.787343
2930.64	-36289.7	-14772.1	11.5214	0.929747	0.12	-0.859481
2930.65	-36289.9	-14772	11.5351	0.930042	0.12	-0.916032
2930.67	-36290.1	-14772	11.5512	0.93008	0.12	-0.956852
2930.69	-36290.2	-14771.9	11.569	0.927059	0.12	-0.983731
2930.71	-36290.4	-14771.8	11.5858	0.917357	0.12	-0.992327
2930.72	-36290.6	-14771.8	11.5992	0.90426	0.12	-0.988523
2930.74	-36290.8	-14771.7	11.6133	0.886667	0.12	-0.977124
2930.76	-36291	-14771.6	11.6267	0.87	0.12	-0.964052
2930.77	-36291.2	-14771.6	11.6433	0.853333	0.12	-0.95207
2930.79	-36291.4	-14771.5	11.6576	0.839288	0.12	-0.940608
2930.81	-36291.6	-14771.4	11.6742	0.82955	0.12	-0.933182
2930.82	-36291.7	-14771.4	11.6876	0.822938	0.12	-0.927865
2930.84	-36291.9	-14771.3	11.7052	0.815864	0.12	-0.924385
2930.86	-36292.1	-14771.2	11.7181	0.809166	0.12	-0.919962
2930.88	-36292.3	-14771.2	11.7317	0.80277	0.12	-0.915568
2930.89	-36292.5	-14771.1	11.7457	0.799441	0.119998	-0.911101
2930.91	-36292.7	-14771	11.7591	0.796108	0.120007	-0.907917
2930.93	-36292.9	-14771	11.772	0.792597	0.119974	-0.904756
2930.94	-36293	-14770.9	11.7829	0.789854	0.12013	-0.902531
2930.96	-36293.3	-14770.8	11.7965	0.789538	0.119465	-0.90042
2930.98	-36293.4	-14770.8	11.81	0.785793	0.115812	-0.897925
2930.99	-36293.6	-14770.7	11.824	0.782191	0.112185	-0.894608
2931.01	-36293.8	-14770.6	11.8371	0.779728	0.10973	-0.892818
2931.03	-36294	-14770.6	11.851	0.780069	0.110068	-0.892086
2931.05	-36294.2	-14770.5	11.8637	0.779976	0.10998	-0.892182
2931.06	-36294.4	-14770.4	11.8743	0.78002	0.110005	-0.892136
2931.08	-36294.6	-14770.3	11.8884	0.779944	0.109999	-0.892214
2931.1	-36294.8	-14770.3	11.9022	0.780238	0.11	-0.891836
2931.11	-36295	-14770.2	11.9154	0.778871	0.11	-0.890392
2931.13	-36295.1	-14770.1	11.9291	0.775344	0.110001	-0.887222
2931.15	-36295.3	-14770.1	11.9434	0.770559	0.109995	-0.881818
2931.16	-36295.5	-14770	11.9546	0.762787	0.110017	-0.873491
2931.18	-36295.7	-14769.9	11.9664	0.748759	0.109939	-0.860348
2931.2	-36295.9	-14769.9	11.9805	0.731006	0.110251	-0.844298
2931.22	-36296.1	-14769.8	11.9939	0.714364	0.108561	-0.828056
2931.23	-36296.3	-14769.7	12.0058	0.698973	0.10455	-0.811036
2931.25	-36296.5	-14769.7	12.016	0.685273	0.102783	-0.794546
2931.27	-36296.7	-14769.6	12.0255	0.673619	0.105246	-0.781295
2931.28	-36296.8	-14769.5	12.0382	0.665779	0.107498	-0.77082
2931.3	-36297.1	-14769.4	12.052	0.658634	0.102388	-0.764268
2931.32	-36297.3	-14769.4	12.0655	0.654728	0.0976704	-0.758978
2931.33	-36297.4	-14769.3	12.0771	0.64867	0.0941146	-0.754058
2931.35	-36297.6	-14769.2	12.0871	0.644155	0.0933936	-0.749463
2931.37	-36297.8	-14769.2	12.097	0.640685	0.0912284	-0.746749
2931.39	-36298	-14769.1	12.1075	0.640125	0.0874252	-0.744525
2931.4	-36298.2	-14769	12.1177	0.637484	0.0842059	-0.742516
2931.42	-36298.4	-14769	12.1276	0.634603	0.0804602	-0.738008
2931.44	-36298.6	-14768.9	12.1381	0.625506	0.0801113	-0.72963
2931.45	-36298.8	-14768.8	12.1483	0.6127	0.0773557	-0.716332
2931.47	-36299	-14768.7	12.1582	0.594072	0.0739774	-0.698622
2931.49	-36299.2	-14768.7	12.1688	0.569512	0.0702244	-0.676069
2931.5	-36299.4	-14768.6	12.1788	0.546271	0.0700882	-0.650415
2931.52	-36299.6	-14768.5	12.189	0.515008	0.0671387	-0.617086
2931.54	-36299.7	-14768.5	12.1963	0.463412	0.063551	-0.568576
2931.56	-36300	-14768.4	12.2029	0.403684	0.0601082	-0.511154
2931.57	-36300.2	-14768.3	12.2096	0.33747	0.0599718	-0.447485
2931.59	-36300.3	-14768.2	12.2167	0.263333	0.06	-0.372549
2931.61	-36300.6	-14768.2	12.22	0.183333	0.06	-0.298475
2931.62	-36300.7	-14768.1	12.22	0.106667	0.06	-0.22549
2931.64	-36300.9	-14768	12.22	0.0363641	0.0600001	-0.157614
2931.66	-36301.2	-14767.9	12.22	-0.0161399	0.0599999	-0.105163
2931.67	-36301.3	-14767.9	12.22	-0.0587584	0.0600002	-0.0654676
2931.69	-36301.5	-14767.8	12.22	-0.0858565	0.0599988	-0.0366015
2931.71	-36301.7	-14767.7	12.2201	-0.101211	0.0600044	-0.0215722
2931.73	-36301.9	-14767.7	12.2197	-0.107133	0.0599836	-0.0134582
2931.74	-36302.1	-14767.6	12.216	-0.110595	0.0600946	-0.00919527
2931.76	-36302.3	-14767.5	12.2127	-0.113882	0.0596231	-0.00594167
2931.78	-36302.5	-14767.5	12.2098	-0.117406	0.0560205	-0.00279882
2931.79	-36302.7	-14767.4	12.2102	-0.120145	0.0524139	-0.000569227
2931.81	-36302.9	-14767.3	12.2094	-0.120462	0.0497621	0.0015404
2931.83	-36303.1	-14767.2	12.2058	-0.124207	0.0500284	0.00403583
2931.84	-36303.3	-14767.2	12.2022	-0.127809	0.0501425	0.00735265
2931.86	-36303.5	-14767.1	12.1997	-0.130272	0.0493091	0.00914315
2931.88	-36303.6	-14767	12.2002	-0.129932	0.0455613	0.00987366
2931.89	-36303.9	-14767	12.1991	-0.13002	0.0421542	0.00978313
2931.91	-36304.1	-14766.9	12.1955	-0.129995	0.0388259	0.00980947
2931.93	-36304.2	-14766.8	12.1919	-0.130001	0.0354731	0.00980254
2931.95	-36304.4	-14766.7	12.1896	-0.13	0.0317098	0.00980432
2931.96	-36304.7	-14766.7	12.1903	-0.13	0.0297252	0.00980382
2931.98	-36304.8	-14766.6	12.1888	-0.13	0.0300673	0.00980395
2932	-36305	-14766.5	12.1851	-0.13	0.0299809	0.00980391
2932.01	-36305.2	-14766.5	12.1815	-0.13	0.0300051	0.00980392
2932.03	-36305.4	-14766.4	12.18	-0.13	0.0299988	0.00980392
2932.05	-36305.6	-14766.3	12.1785	-0.13	0.0300003	0.00980392
2932.07	-36305.8	-14766.2	12.1749	-0.13	0.0299999	0.00980392
2932.08	-36306	-14766.2	12.1712	-0.13	0.03	0.00980392
2932.1	-36306.2	-14766.1	12.1697	-0.13	0.03	0.00980395
2932.12	-36306.4	-14766	12.1704	-0.13	0.03	0.00980382
2932.13	-36306.6	-14766	12.1681	-0.13	0.0300001	0.00980426
2932.15	-36306.8	-14765.9	12.1645	-0.130002	0.0299996	0.00980256
2932.17	-36307	-14765.8	12.1609	-0.129994	0.0300015	0.00980902
2932.18	-36307.1	-14765.7	12.1598	-0.130021	0.029995	0.00978682
2932.2	-36307.4	-14765.7	12.1603	-0.129918	0.0300198	0.00987198
2932.22	-36307.6	-14765.6	12.1578	-0.130306	0.0299256	0.00916567
2932.24	-36307.7	-14765.5	12.1542	-0.127607	0.0302396	0.00720089
2932.25	-36307.9	-14765.4	12.1505	-0.12414	0.027565	0.00399954
2932.27	-36308.1	-14765.4	12.1501	-0.120541	0.0241626	0.0014966
2932.29	-36308.3	-14765.3	12.1474	-0.119902	0.0204421	0.000115167
2932.3	-36308.5	-14765.2	12.1439	-0.120026	0.0198239	-2.90789e-05
2932.32	-36308.7	-14765.2	12.1404	-0.119993	0.0202818	7.67195e-06
2932.34	-36308.8	-14765.1	12.1399	-0.120001	0.017082	-1.32614e-06
2932.35	-36309.1	-14765	12.1402	-0.12	0.0139065	3.55879e-07
2932.37	-36309.3	-14764.9	12.1371	-0.12	0.00735535	-9.36325e-08
2932.39	-36309.5	-14764.9	12.1336	-0.12	0.00352401	1.1966e-08
2932.41	-36309.7	-14764.8	12.1301	-0.12	0.000115408	-3.20373e-09
2932.42	-36309.9	-14764.7	12.1299	-0.12	-3.00786e-05	8.3992e-10
2932.44	-36310.1	-14764.7	12.13	-0.12	-3.43122e-15	9.5814e-20
2932.46	-36310.3	-14764.6	12.1267	-0.12	0	0
2932.47	-36310.5	-14764.5	12.1233	-0.12	-2.39453e-16	6.68653e-21
2932.49	-36310.6	-14764.5	12.1199	-0.12	1.3062e-07	-3.64745e-12
2932.51	-36310.9	-14764.4	12.1201	-0.12	-3.49198e-08	9.75107e-13
2932.52	-36311	-14764.3	12.1199	-0.12	9.05907e-09	-2.52967e-13
2932.54	-36311.2	-14764.2	12.1162	-0.12	-4.4956e-09	1.25536e-13
2932.56	-36311.4	-14764.2	12.1129	-0.12	1.20133e-09	-3.3546e-14
2932.58	-36311.6	-14764.1	12.1098	-0.12	-3.09624e-10	8.646e-15
2932.59	-36311.8	-14764	12.1102	-0.12	1.15273e-10	-3.2189e-15
2932.61	-36312	-14763.9	12.1096	-0.12	-3.07886e-11	8.59745e-16
2932.63	-36312.2	-14763.9	12.106	-0.12	7.87675e-12	-2.19942e-16
2932.64	-36312.4	-14763.8	12.1024	-0.12	-2.60751e-12	7.2765e-17
2932.66	-36312.6	-14763.7	12.0997	-0.12	6.9608e-13	-1.92572e-17
2932.68	-36312.8	-14763.7	12.1002	-0.12	-1.76577e-13	4.26447e-18
2932.69	-36313	-14763.6	12.0993	-0.12	5.48203e-14	1.61636e-18
2932.71	-36313.2	-14763.5	12.0957	-0.12	-1.46257e-14	-1.14721e-17
2932.73	-36313.3	-14763.5	12.0922	-0.12	3.67399e-15	4.35573e-17
2932.75	-36313.5	-14763.4	12.0896	-0.12	-1.09544e-15	-1.96444e-16
2932.76	-36313.8	-14763.3	12.0903	-0.12	2.92064e-16	7.40553e-16
2932.78	-36313.9	-14763.3	12.089	-0.12	-7.25299e-17	-2.70148e-15
2932.8	-36314.1	-14763.2	12.0853	-0.12	2.10343e-17	1.17443e-14
2932.81	-36314.3	-14763.1	12.0818	-0.12	-5.60397e-18	-4.42103e-14
2932.83	-36314.5	-14763	12.0797	-0.12	1.37282e-18	1.59786e-13
2932.85	-36314.7	-14763	12.0803	-0.12	-3.90204e-19	-6.76789e-13
2932.86	-36314.9	-14762.9	12.0787	-0.12	1.03871e-19	2.54488e-12
2932.88	-36315.1	-14762.8	12.075	-0.12	-2.50293e-20	-9.09029e-12
2932.9	-36315.3	-14762.7	12.0712	-0.12	7.0071e-21	3.77245e-11
2932.92	-36315.5	-14762.7	12.0701	-0.12	-1.86347e-21	-1.41717e-10
2932.93	-36315.6	-14762.6	12.0684	-0.12	4.39942e-22	4.9859e-10
2932.95	-36315.9	-14762.5	12.0647	-0.12	-1.21676e-22	-2.03528e-09
2932.97	-36316.1	-14762.5	12.0611	-0.12	3.21401e-23	7.63938e-09
2932.98	-36316.2	-14762.4	12.0598	-0.12	-6.75969e-24	-2.63419e-08
2933	-36316.4	-14762.3	12.06	-0.12	-6.93483e-25	1.06074e-07
2933.02	-36316.6	-14762.3	12.0603	-0.12	9.70797e-24	-3.97849e-07
2933.03	-36316.8	-14762.2	12.0578	-0.12	-3.42536e-23	1.33434e-06
2933.05	-36317	-14762.1	12.0543	-0.12	1.36805e-22	-5.31186e-06
2933.07	-36317.2	-14762	12.0506	-0.12	-5.1289e-22	1.991e-05
2933.09	-36317.4	-14762	12.0501	-0.12	1.65206e-21	-6.41306e-05
2933.1	-36317.6	-14761.9	12.0476	-0.12	-6.51252e-21	0.000739932
2933.12	-36317.8	-14761.8	12.0442	-0.12	2.43959e-20	0.00260388
2933.14	-36318	-14761.8	12.0404	-0.12	-7.36949e-20	0.00595733
2933.15	-36318.2	-14761.7	12.0398	-0.12	2.88058e-19	0.00842672
2933.17	-36318.4	-14761.6	12.0403	-0.12	-1.07849e-18	0.0097012
2933.19	-36318.5	-14761.5	12.0371	-0.12	2.89684e-18	0.00982064
2933.2	-36318.8	-14761.5	12.0337	-0.12	-1.12396e-17	0.00979943
2933.22	-36318.9	-14761.4	12.0302	-0.12	4.20608e-17	0.0098051
2933.24	-36319.1	-14761.3	12.03	-0.12	-8.47567e-17	0.00980377
2933.26	-36319.3	-14761.3	12.03	-0.12	3.2671e-16	0.00980396
2933.27	-36319.5	-14761.2	12.0301	-0.12	-1.22208e-15	0.00980391
2933.29	-36319.7	-14761.1	12.0267	-0.12	0	0.00980392
2933.31	-36319.9	-14761	12.0233	-0.12	0	0.00980392
2933.32	-36320.1	-14761	12.02	-0.12	-3.21025e-23	0.00980392
2933.34	-36320.3	-14760.9	12.0201	-0.12	2.81415e-13	0.00980392
2933.36	-36320.5	-14760.8	12.0199	-0.12	-1.07341e-12	0.00980392
2933.37	-36320.6	-14760.8	12.0164	-0.12	4.00921e-12	0.00980392
2933.39	-36320.8	-14760.7	12.0129	-0.12	-3.13716e-11	0.00980392
2933.41	-36321.1	-14760.6	12.0098	-0.12	1.19237e-10	0.00980392
2933.43	-36321.2	-14760.6	12.0101	-0.12	-4.44322e-10	0.00980392
2933.44	-36321.4	-14760.5	12.0096	-0.12	2.57049e-09	0.00980392
2933.46	-36321.6	-14760.4	12.0061	-0.12	-9.74288e-09	0.00980392
2933.48	-36321.8	-14760.3	12.0026	-0.12	3.61808e-08	0.00980392
2933.49	-36322	-14760.3	11.9997	-0.12	-1.83962e-07	0.00980392
2933.51	-36322.2	-14760.2	12.0002	-0.12	6.95721e-07	0.00980392
2933.53	-36322.4	-14760.1	11.9994	-0.12	-2.57176e-06	0.00980392
2933.54	-36322.6	-14760.1	11.9956	-0.12	1.21471e-05	0.00980392
2933.56	-36322.8	-14760	11.9922	-0.12	-4.58551e-05	0.00980392
2933.58	-36322.9	-14759.9	11.9897	-0.12	0.000168513	0.00980392
2933.6	-36323.1	-14759.9	11.9903	-0.12	-0.000904878	0.00980392
2933.61	-36323.4	-14759.8	11.9891	-0.12	-0.00451734	0.00980392
2933.63	-36323.5	-14759.7	11.9854	-0.12	-0.00808894	0.00980392
2933.65	-36323.7	-14759.6	11.9817	-0.12	-0.0103182	0.00980392
2933.66	-36323.9	-14759.6	11.9797	-0.12	-0.00991522	0.00980392
2933.68	-36324.1	-14759.5	11.9803	-0.12	-0.0100208	0.00980392
2933.7	-36324.3	-14759.4	11.9787	-0.12	-0.0099941	0.00980392
2933.71	-36324.5	-14759.3	11.9751	-0.12	-0.0100016	0.00980392
2933.73	-36324.7	-14759.3	11.9715	-0.12	-0.00999962	0.00980392
2933.75	-36324.9	-14759.2	11.9696	-0.12	-0.0100001	0.00980392
2933.77	-36325.1	-14759.1	11.9704	-0.12	-0.00999997	0.00980392
2933.78	-36325.2	-14759.1	11.9683	-0.12	-0.01	0.00980392
2933.8	-36325.4	-14759	11.9647	-0.12	-0.01	0.00980392
2933.82	-36325.6	-14758.9	11.9611	-0.12	-0.01	0.00980392
2933.83	-36325.8	-14758.9	11.9597	-0.12	-0.01	0.00980392
2933.85	-36326	-14758.8	11.9603	-0.12	-0.01	0.00980392
2933.87	-36326.2	-14758.7	11.958	-0.12	-0.01	0.00980392
2933.88	-36326.4	-14758.7	11.9544	-0.12	-0.01	0.00980392
2933.9	-36326.5	-14758.6	11.9507	-0.12	-0.01	0.00980392
2933.92	-36326.8	-14758.5	11.9498	-0.12	-0.01	0.00980392
2933.94	-36327	-14758.4	11.9503	-0.12	-0.01	0.00980392
2933.95	-36327.2	-14758.4	11.9476	-0.12	-0.01	0.00980392
2933.97	-36327.4	-14758.3	11.9442	-0.12	-0.01	0.00980391
2933.99	-36327.5	-14758.2	11.9404	-0.12	-0.01	0.00980394
2934	-36327.7	-14758.2	11.9398	-0.12	-0.01	0.00980384
2934.02	-36327.9	-14758.1	11.9402	-0.12	-0.01	0.00980414
2934.04	-36328.1	-14758	11.9371	-0.120001	-0.01	0.00980309
2934.05	-36328.3	-14757.9	11.9338	-0.119997	-0.01	0.00980703
2934.07	-36328.5	-14757.9	11.9302	-0.120011	-0.01	0.00979232
2934.09	-36328.7	-14757.8	11.93	-0.119977	-0.01	0.00982729
2934.11	-36328.8	-14757.8	11.93	-0.120088	-0.01	0.00880568
2934.12	-36329.1	-14757.7	11.9301	-0.116892	-0.01	0.00671365
2934.14	-36329.2	-14757.6	11.9267	-0.113333	-0.01	0.00326797
2934.16	-36329.5	-14757.5	11.9233	-0.11	-0.01	0.00108932
2934.17	-36329.6	-14757.5	11.92	-0.11	-0.01	-1.18715e-14
2934.19	-36329.8	-14757.4	11.9201	-0.109994	-0.01	6.4758e-06
2934.21	-36330	-14757.3	11.9199	-0.110002	-0.01	-1.73122e-06
2934.22	-36330.2	-14757.3	11.9164	-0.11	-0.01	4.49051e-07
2934.24	-36330.4	-14757.2	11.9129	-0.11	-0.01	-2.22288e-07
2934.26	-36330.6	-14757.1	11.9098	-0.11	-0.01	5.72923e-08
2934.28	-36330.8	-14757	11.9102	-0.11	-0.00999999	-2.13344e-08
2934.29	-36330.9	-14757	11.9096	-0.11	-0.01	5.71521e-09
2934.31	-36331.1	-14756.9	11.9061	-0.11	-0.00999985	-1.52647e-09
2934.33	-36331.3	-14756.8	11.9026	-0.11	-0.0100006	3.90436e-10
2934.34	-36331.5	-14756.8	11.8997	-0.11	-0.00999718	-1.28806e-10
2934.36	-36331.7	-14756.7	11.9	-0.11	-0.0100106	3.26753e-11
2934.38	-36331.9	-14756.6	11.9001	-0.11	-0.00995006	-1.0147e-11
2934.39	-36332.1	-14756.6	11.8993	-0.11	-0.0101885	2.71688e-12
2934.41	-36332.3	-14756.5	11.8956	-0.11	-0.00920548	-7.18312e-13
2934.43	-36332.5	-14756.4	11.892	-0.11	-0.00544497	3.75781e-13
2934.45	-36332.6	-14756.4	11.8897	-0.11	-0.00198265	-7.06408e-13
2934.46	-36332.8	-14756.3	11.8903	-0.11	0.000287834	2.44985e-12
2934.48	-36333.1	-14756.2	11.889	-0.11	-7.14543e-05	-8.88171e-12
2934.5	-36333.2	-14756.1	11.8853	-0.11	2.0613e-05	3.85957e-11
2934.51	-36333.5	-14756.1	11.8817	-0.11	-5.04964e-06	-1.40609e-10
2934.53	-36333.6	-14756	11.8796	-0.11	1.43528e-06	5.95887e-10
2934.55	-36333.8	-14755.9	11.8804	-0.11	-3.82067e-07	-2.24075e-09
2934.56	-36334	-14755.9	11.8785	-0.11	9.20649e-08	8.00397e-09
2934.58	-36334.2	-14755.8	11.8749	-0.11	-2.57742e-08	-3.32163e-08
2934.6	-36334.4	-14755.7	11.8713	-0.11	6.85442e-09	1.24781e-07
2934.62	-36334.6	-14755.6	11.8697	-0.11	-1.61835e-09	-4.39007e-07
2934.63	-36334.8	-14755.6	11.8704	-0.11	4.48028e-10	1.79206e-06
2934.65	-36334.9	-14755.5	11.8682	-0.11	-1.19975e-10	-6.72645e-06
2934.67	-36335.1	-14755.4	11.8647	-0.11	3.18709e-11	-0.000196609
2934.68	-36335.3	-14755.4	11.861	-0.11	-7.3311e-12	-0.00436705
2934.7	-36335.5	-14755.3	11.8598	-0.11	2.00968e-12	-0.0163951
2934.72	-36335.7	-14755.2	11.86	-0.11	-5.33152e-13	-0.0377478
2934.73	-36335.9	-14755.2	11.8602	-0.11	1.18389e-13	-0.0640148
2934.75	-36336.1	-14755.1	11.8578	-0.11	-3.18756e-14	-0.0913379
2934.77	-36336.3	-14755	11.8542	-0.11	6.74864e-15	-0.125219
2934.79	-36336.5	-14755	11.8506	-0.11	-1.82567e-15	-0.173038
2934.8	-36336.7	-14754.9	11.8498	-0.11	4.82741e-16	-0.234515
2934.82	-36336.9	-14754.8	11.8502	-0.11	-9.49433e-17	-0.315913
2934.84	-36337	-14754.7	11.8473	-0.11	2.55667e-17	-0.41386
2934.85	-36337.2	-14754.7	11.844	-0.11	-6.74535e-18	-0.525907
2934.87	-36337.4	-14754.6	11.8403	-0.11	1.16607e-18	-0.65621
2934.89	-36337.6	-14754.5	11.8399	-0.11	-3.133e-19	-0.769146
2934.9	-36337.8	-14754.5	11.84	-0.11	8.3839e-20	-0.863812
2934.92	-36338	-14754.4	11.8402	-0.11	-2.20563e-20	-0.939327
2934.94	-36338.2	-14754.3	11.8369	-0.11	2.81479e-21	-1.01114
2934.96	-36338.3	-14754.3	11.8335	-0.11	-7.38509e-22	-1.08058
2934.97	-36338.6	-14754.2	11.83	-0.11	0	-1.16013
2934.99	-36338.7	-14754.1	11.83	-0.11	0	-1.2342
2935.01	-36338.9	-14754.1	11.83	-0.11	-5.88733e-33	-1.30065
2935.02	-36339.1	-14754	11.8264	-0.11	3.27833e-24	-1.36176
2935.04	-36339.3	-14753.9	11.8231	-0.11	-1.12925e-24	-1.41598
2935.06	-36339.5	-14753.8	11.8199	-0.11	1.2379e-24	-1.47067
2935.07	-36339.7	-14753.8	11.8201	-0.11	-8.05633e-24	-1.52693
2935.09	-36339.8	-14753.7	11.8198	-0.11	3.02305e-23	-1.5736
2935.11	-36340	-14753.6	11.8162	-0.11	-1.12548e-22	-1.61214
2935.12	-36340.3	-14753.6	11.8126	-0.11	6.51069e-22	-1.64613
2935.14	-36340.4	-14753.5	11.8098	-0.11	-2.46773e-21	-1.67637
2935.16	-36340.6	-14753.4	11.81	-0.11	9.16406e-21	-1.7086
2935.18	-36340.8	-14753.4	11.8101	-0.11	-4.65949e-20	-1.74129
2935.19	-36341	-14753.3	11.8095	-0.11	1.76216e-19	-1.76703
2935.21	-36341.2	-14753.2	11.8059	-0.11	-6.58269e-19	-1.78746
2935.23	-36341.4	-14753.1	11.8024	-0.11	2.43118e-18	-1.80307
2935.24	-36341.5	-14753.1	11.7997	-0.11	-1.14824e-17	-1.81589
2935.26	-36341.7	-14753	11.8	-0.11	4.26468e-17	-1.825
2935.28	-36341.9	-14752.9	11.8002	-0.11	-1.92054e-16	-1.83224
2935.3	-36342.1	-14752.9	11.7991	-0.11	7.23935e-16	-1.8372
2935.31	-36342.3	-14752.8	11.7954	-0.11	-2.64084e-15	-1.84089
2935.33	-36342.5	-14752.7	11.7917	-0.11	1.14807e-14	-1.84263
2935.35	-36342.7	-14752.7	11.7897	-0.11	-4.32178e-14	-1.84321
2935.36	-36342.9	-14752.6	11.7903	-0.11	1.56199e-13	-1.84312
2935.38	-36343.1	-14752.5	11.7887	-0.11	-6.61596e-13	-1.84315
2935.4	-36343.2	-14752.5	11.7851	-0.11	2.48776e-12	-1.84312
2935.41	-36343.4	-14752.4	11.7815	-0.11	-8.88624e-12	-1.8432
2935.43	-36343.6	-14752.3	11.7796	-0.11	3.68777e-11	-1.8427
2935.45	-36343.8	-14752.3	11.7804	-0.11	-1.38536e-10	-1.84109
2935.47	-36344	-14752.2	11.7783	-0.11	4.87398e-10	-1.83802
2935.48	-36344.2	-14752.1	11.7747	-0.11	-1.9896e-09	-1.83514
2935.5	-36344.4	-14752	11.7711	-0.11	7.46789e-09	-1.83363
2935.52	-36344.6	-14752	11.7698	-0.11	-2.57506e-08	-1.83331
2935.53	-36344.8	-14751.9	11.77	-0.11	1.03693e-07	-1.83324
2935.55	-36344.9	-14751.8	11.7703	-0.11	-3.88918e-07	-1.83431
2935.57	-36345.1	-14751.8	11.7679	-0.11	1.30439e-06	-1.83942
2935.58	-36345.3	-14751.7	11.7643	-0.11	-5.19262e-06	-1.85068
2935.6	-36345.5	-14751.6	11.7607	-0.11	1.94631e-05	-1.86758
2935.62	-36345.7	-14751.6	11.7598	-0.110001	-6.2691e-05	-1.89038
2935.64	-36345.9	-14751.5	11.7603	-0.109997	0.000247132	-1.91786
2935.65	-36346	-14751.4	11.7576	-0.11001	-0.00241636	-1.9492
2935.67	-36346.3	-14751.3	11.754	-0.109969	-0.00602	-1.9862
2935.69	-36346.4	-14751.3	11.7504	-0.111981	-0.00962326	-2.01565
2935.7	-36346.6	-14751.2	11.7498	-0.126042	-0.0100946	-2.03328
2935.72	-36346.8	-14751.1	11.7502	-0.152925	-0.00998365	-2.03618
2935.74	-36347	-14751.1	11.7471	-0.183845	-0.0100044	-2.03327
2935.75	-36347.2	-14751	11.7437	-0.203653	-0.00999885	-2.02612
2935.77	-36347.4	-14750.9	11.7402	-0.240684	-0.0100001	-2.01416
2935.79	-36347.6	-14750.9	11.7369	-0.289918	-0.00999996	-1.98782
2935.81	-36347.7	-14750.8	11.7304	-0.358674	-0.01	-1.94648
2935.82	-36348	-14750.7	11.7233	-0.443333	-0.01	-1.88126
2935.84	-36348.1	-14750.7	11.7167	-0.54	-0.01	-1.79521
2935.86	-36348.3	-14750.6	11.7067	-0.67	-0.01	-1.68954
2935.87	-36348.5	-14750.5	11.6924	-0.80433	-0.01	-1.56723
2935.89	-36348.7	-14750.5	11.6757	-0.922728	-0.01	-1.46392
2935.91	-36348.9	-14750.4	11.659	-1.01151	-0.01	-1.37529
2935.92	-36349.1	-14750.3	11.6413	-1.08805	-0.01	-1.29886
2935.94	-36349.2	-14750.3	11.6246	-1.15079	-0.01	-1.23186
2935.96	-36349.4	-14750.2	11.6039	-1.22281	-0.00999999	-1.16088
2935.98	-36349.6	-14750.1	11.579	-1.30833	-0.01	-1.08098
2935.99	-36349.8	-14750.1	11.556	-1.38593	-0.00999987	-1.00853
2936.01	-36350	-14750	11.5323	-1.45105	-0.0100005	-0.943014
2936.03	-36350.2	-14749.9	11.5078	-1.5096	-0.0099975	-0.883203
2936.04	-36350.3	-14749.9	11.484	-1.56273	-0.0100095	-0.829514
2936.06	-36350.5	-14749.8	11.4568	-1.62099	-0.00996505	-0.774109
2936.08	-36350.7	-14749.7	11.4277	-1.67934	-0.0101651	-0.718915
2936.09	-36350.9	-14749.7	11.3988	-1.72605	-0.00929194	-0.674212
2936.11	-36351.1	-14749.6	11.371	-1.76331	-0.00560667	-0.638231
2936.13	-36351.3	-14749.5	11.3391	-1.79379	-0.00195569	-0.60972
2936.14	-36351.4	-14749.5	11.3097	-1.82464	0.000280653	-0.586588
2936.16	-36351.6	-14749.4	11.2787	-1.85924	-6.96962e-05	-0.561743
2936.18	-36351.8	-14749.3	11.2476	-1.89351	2.02125e-05	-0.537279
2936.2	-36352	-14749.3	11.2168	-1.91904	-5.38502e-06	-0.517411
2936.21	-36352.2	-14749.2	11.182	-1.93754	1.31919e-06	-0.501487
2936.23	-36352.4	-14749.1	11.1474	-1.9535	-3.74959e-07	-0.48941
2936.25	-36352.5	-14749.1	11.1146	-1.96512	9.98127e-08	-0.481476
2936.26	-36352.7	-14749	11.08	-1.97346	-2.40514e-08	-0.475301
2936.28	-36352.9	-14748.9	11.0454	-1.98048	6.73334e-09	-0.470829
2936.3	-36353	-14748.9	11.0126	-1.98526	-1.79067e-09	-0.468032
2936.32	-36353.2	-14748.8	10.9779	-1.98874	4.22766e-10	-0.467729
2936.33	-36353.4	-14748.7	10.9435	-1.99027	-1.16973e-10	-0.46909
2936.35	-36353.5	-14748.7	10.9107	-1.98993	3.10735e-11	-0.470217
2936.37	-36353.7	-14748.6	10.8758	-1.99002	-7.14767e-12	-0.470657
2936.38	-36353.9	-14748.5	10.8415	-1.98999	1.9594e-12	-0.470564
2936.4	-36354.1	-14748.5	10.8087	-1.99002	-5.19839e-13	-0.470614
2936.42	-36354.3	-14748.4	10.7737	-1.98993	1.15517e-13	-0.470518
2936.43	-36354.4	-14748.3	10.7396	-1.99027	-3.14339e-14	-0.471248
2936.45	-36354.6	-14748.3	10.7067	-1.98781	8.32689e-15	-0.473044
2936.47	-36354.8	-14748.2	10.6716	-1.98419	-1.76295e-15	-0.476341
2936.49	-36354.9	-14748.2	10.6377	-1.98053	4.76921e-16	-0.478911
2936.5	-36355.1	-14748.1	10.6047	-1.97988	-1.26107e-16	-0.480251
2936.52	-36355.3	-14748	10.5696	-1.98	2.48021e-17	-0.480398
2936.54	-36355.5	-14748	10.5355	-1.98009	-6.67884e-18	-0.480463
2936.55	-36355.6	-14747.9	10.5054	-1.97962	1.76222e-18	-0.478887
2936.57	-36355.8	-14747.8	10.4736	-1.98548	-3.04945e-19	-0.472799
2936.59	-36356	-14747.8	10.4438	-1.9981	8.31301e-20	-0.460436
2936.6	-36356.1	-14747.7	10.4079	-2.01731	-2.67159e-20	-0.442566
2936.62	-36356.3	-14747.7	10.3689	-2.04186	1.32481e-20	-0.418792
2936.64	-36356.5	-14747.6	10.332	-2.06818	-4.12089e-20	-0.389642
2936.66	-36356.6	-14747.6	10.2987	-2.10436	1.51585e-19	-0.355277
2936.67	-36356.8	-14747.5	10.2633	-2.14333	0	-0.312636
2936.69	-36356.9	-14747.4	10.2267	-2.18	-1.06361e-27	-0.27451
2936.71	-36357.1	-14747.4	10.19	-2.21	0	-0.238562
2936.72	-36357.3	-14747.3	10.1511	-2.23808	-3.4862e-17	-0.20744
2936.74	-36357.4	-14747.3	10.1146	-2.25775	1.32975e-16	-0.180455
2936.76	-36357.6	-14747.2	10.0776	-2.27799	-4.96664e-16	-0.155214
2936.77	-36357.8	-14747.1	10.0354	-2.30316	3.88634e-15	-0.125069
2936.79	-36357.9	-14747.1	9.99894	-2.32958	-1.47712e-14	-0.0968675
2936.81	-36358.1	-14747	9.95834	-2.35268	5.50431e-14	-0.0687826
2936.83	-36358.3	-14746.9	9.91607	-2.37292	-3.18434e-13	-0.045175
2936.84	-36358.4	-14746.9	9.87641	-2.38526	1.20696e-12	-0.0266158
2936.86	-36358.5	-14746.8	9.83591	-2.39473	-4.48211e-12	-0.0128888
2936.88	-36358.7	-14746.8	9.79365	-2.40164	2.27894e-11	-0.000843022
2936.89	-36358.8	-14746.7	9.75411	-2.40784	-8.61865e-11	0.007117
2936.91	-36359	-14746.7	9.7134	-2.41017	3.18592e-10	0.0132817
2936.93	-36359.2	-14746.6	9.67127	-2.40995	-1.50479e-09	0.017148
2936.94	-36359.3	-14746.6	9.6318	-2.41001	5.68057e-09	0.0191239
2936.96	-36359.5	-14746.5	9.59089	-2.41	-2.08755e-08	0.0213166
2936.98	-36359.6	-14746.4	9.5489	-2.41	9.39424e-08	0.0240152
2937	-36359.8	-14746.4	9.50948	-2.41	-3.54092e-07	0.0270105
2937.01	-36359.9	-14746.3	9.46838	-2.41	1.29169e-06	0.0291295
2937.03	-36360.1	-14746.3	9.42654	-2.41	-5.61543e-06	0.0313297
2937.05	-36360.2	-14746.2	9.38715	-2.41	2.11387e-05	0.0339915
2937.06	-36360.4	-14746.2	9.34585	-2.40999	-7.63999e-05	0.0370106
2937.08	-36360.5	-14746.1	9.30421	-2.41006	0.0003236	0.039121
2937.1	-36360.7	-14746.1	9.26473	-2.40976	-0.00156419	0.0415021
2937.11	-36360.8	-14746	9.22364	-2.41126	-0.00362357	0.0464804
2937.13	-36361	-14745.9	9.18006	-2.41635	-0.00332213	0.0545854
2937.15	-36361.1	-14745.9	9.13885	-2.42534	-0.00307411	0.0638719
2937.17	-36361.3	-14745.8	9.09746	-2.43396	-0.00491395	0.0742091
2937.18	-36361.4	-14745.8	9.05652	-2.44084	-0.0089899	0.0838412
2937.2	-36361.5	-14745.7	9.01477	-2.44551	-0.0102065	0.0912096
2937.22	-36361.7	-14745.7	8.9714	-2.44869	-0.00995251	0.0967045
2937.23	-36361.9	-14745.6	8.93049	-2.45222	-0.010013	0.099486
2937.25	-36362	-14745.6	8.89148	-2.45536	-0.00999666	0.10223
2937.27	-36362.1	-14745.5	8.84672	-2.45929	-0.0100004	0.106052
2937.28	-36362.3	-14745.5	8.80466	-2.45991	-0.0100014	0.114474
2937.3	-36362.4	-14745.4	8.76539	-2.46214	-0.00999417	0.125534
2937.32	-36362.6	-14745.4	8.72347	-2.46582	-0.010019	0.142861
2937.34	-36362.7	-14745.3	8.68022	-2.46946	-0.00992522	0.169065
2937.35	-36362.8	-14745.3	8.63683	-2.47013	-0.0102801	0.215562
2937.37	-36363	-14745.2	8.59403	-2.46997	-0.00736581	0.29297
2937.39	-36363.1	-14745.2	8.55353	-2.47001	-0.00394597	0.392743
2937.4	-36363.2	-14745.1	8.51424	-2.47	-0.000380269	0.506245
2937.42	-36363.4	-14745.1	8.46859	-2.47	6.25651e-05	0.639492
2937.44	-36363.5	-14745	8.42787	-2.47	-1.67898e-05	0.776823
2937.45	-36363.6	-14745	8.38819	-2.47	4.41743e-06	0.918995
2937.47	-36363.8	-14744.9	8.34587	-2.47	-5.64537e-07	1.07404
2937.49	-36363.9	-14744.9	8.30255	-2.47	1.51147e-07	1.20851
2937.51	-36364	-14744.8	8.25921	-2.47	-3.96261e-08	1.32276
2937.52	-36364.2	-14744.8	8.21667	-2.47	-4.52035e-18	1.4183
2937.54	-36364.3	-14744.7	8.17667	-2.47	0	1.48693
2937.56	-36364.4	-14744.7	8.13667	-2.47	0	1.53813
2937.57	-36364.6	-14744.6	8.09077	-2.47	1.72081e-10	1.57703
2937.59	-36364.7	-14744.6	8.05106	-2.47	-4.6004e-11	1.60136
2937.61	-36364.8	-14744.5	8.01089	-2.46999	1.19346e-11	1.61733
2937.62	-36365	-14744.5	7.96825	-2.47006	-5.92259e-12	1.62718
2937.64	-36365.1	-14744.5	7.92489	-2.46975	1.58265e-12	1.63091
2937.66	-36365.2	-14744.4	7.88159	-2.4663	-4.07904e-13	1.62896
2937.68	-36365.3	-14744.4	7.8394	-2.46224	1.51862e-13	1.62036
2937.69	-36365.4	-14744.3	7.79987	-2.45596	-4.05615e-14	1.61019
2937.71	-36365.6	-14744.3	7.75873	-2.45224	1.0377e-14	1.59821
2937.73	-36365.7	-14744.2	7.71331	-2.44567	-3.43519e-15	1.58826
2937.74	-36365.8	-14744.2	7.6742	-2.44194	9.17028e-16	1.58182
2937.76	-36365.9	-14744.1	7.63338	-2.4357	-2.32626e-16	1.58061
2937.78	-36366.1	-14744.1	7.59129	-2.4315	7.22213e-17	1.58279
2937.79	-36366.2	-14744	7.55174	-2.42558	-1.92682e-17	1.58729
2937.81	-36366.3	-14744	7.5111	-2.42139	4.84018e-18	1.59211
2937.83	-36366.4	-14744	7.46781	-2.4153	-1.44315e-18	1.59733
2937.85	-36366.5	-14743.9	7.42579	-2.41119	3.84771e-19	1.60288
2937.86	-36366.7	-14743.9	7.38513	-2.40506	-9.55522e-20	1.61796
2937.88	-36366.8	-14743.8	7.34318	-2.40204	2.7711e-20	1.6525
2937.9	-36366.9	-14743.8	7.30383	-2.3986	-7.38277e-21	1.70981
2937.91	-36367	-14743.7	7.26253	-2.39529	1.80858e-21	1.78431
2937.93	-36367.1	-14743.7	7.22083	-2.39141	-5.14062e-22	1.86163
2937.95	-36367.2	-14743.7	7.18157	-2.39002	1.36841e-22	1.92788
2937.96	-36367.3	-14743.6	7.13969	-2.38862	-3.2974e-23	1.99299
2937.98	-36367.5	-14743.6	7.10029	-2.38489	9.23128e-24	2.05251
2938	-36367.6	-14743.5	7.0628	-2.38124	-2.45498e-24	2.10144
2938.02	-36367.7	-14743.5	7.02073	-2.38004	5.79604e-25	2.14226
2938.03	-36367.8	-14743.4	6.97953	-2.37831	-1.60368e-25	2.17173
2938.05	-36367.9	-14743.4	6.94013	-2.37474	4.26012e-26	2.19157
2938.07	-36368	-14743.4	6.89826	-2.37093	-9.79933e-27	2.20744
2938.08	-36368.1	-14743.3	6.85729	-2.37006	2.6863e-27	2.21989
2938.1	-36368.2	-14743.3	6.81738	-2.3681	-7.12689e-28	2.22872
2938.12	-36368.4	-14743.2	6.77816	-2.3644	1.58371e-28	2.23343
2938.13	-36368.5	-14743.2	6.73844	-2.36063	-4.30953e-29	2.23586
2938.15	-36368.5	-14743.2	6.69864	-2.36014	1.1416e-29	2.23715
2938.17	-36368.7	-14743.1	6.6567	-2.35764	-2.41698e-30	2.23844
2938.19	-36368.8	-14743.1	6.61555	-2.35414	6.5385e-31	2.23781
2938.2	-36368.9	-14743.1	6.57911	-2.35052	-1.72891e-31	2.23667
2938.22	-36369	-14743	6.53728	-2.34998	3.40058e-32	2.23536
2938.24	-36369.1	-14743	6.49981	-2.34971	-9.16658e-33	2.23618
2938.25	-36369.2	-14742.9	6.4605	-2.35303	2.45346e-33	2.23649
2938.27	-36369.3	-14742.9	6.42055	-2.35092	-6.47253e-34	2.23495
2938.29	-36369.4	-14742.9	6.37829	-2.34454	1.11751e-34	2.22856
2938.3	-36369.5	-14742.8	6.3379	-2.33144	-2.94849e-35	2.22109
2938.32	-36369.6	-14742.8	6.29901	-2.32081	3.7681e-36	2.20904
2938.34	-36369.7	-14742.8	6.25891	-2.29857	-1.00886e-36	2.18507
2938.36	-36369.8	-14742.7	6.22223	-2.2509	2.64492e-37	2.13577
2938.37	-36369.9	-14742.7	6.18333	-2.16	3.01719e-47	2.05338
2938.39	-36370	-14742.6	6.15	-2.05667	0	1.95098
2938.41	-36370.1	-14742.6	6.11667	-1.93333	2.10559e-48	1.83442
2938.42	-36370.2	-14742.6	6.08139	-1.79531	-1.14858e-39	1.69885
2938.44	-36370.3	-14742.5	6.0517	-1.65819	3.07062e-40	1.56159
2938.46	-36370.4	-14742.5	6.02517	-1.50391	-7.96596e-41	1.41689
2938.47	-36370.5	-14742.5	6.00049	-1.34519	3.95314e-41	1.26283
2938.49	-36370.6	-14742.4	5.97746	-1.20523	-1.05637e-41	1.13288
2938.51	-36370.7	-14742.4	5.95785	-1.09454	2.72263e-42	1.02152
2938.53	-36370.8	-14742.4	5.94021	-1.00233	-1.01363e-42	0.930449
2938.54	-36370.9	-14742.3	5.92429	-0.936717	2.70735e-43	0.865814
2938.56	-36370.9	-14742.3	5.91037	-0.889095	-6.9263e-44	0.81679
2938.58	-36371.1	-14742.3	5.89325	-0.852432	2.29288e-44	0.780479
2938.59	-36371.1	-14742.2	5.87968	-0.829332	-6.12087e-45	0.758083
2938.61	-36371.2	-14742.2	5.86304	-0.817415	1.55271e-45	0.743262
2938.63	-36371.3	-14742.1	5.84941	-0.807411	-4.82054e-46	0.734303
2938.64	-36371.4	-14742.1	5.83613	-0.802741	1.28609e-46	0.730135
2938.66	-36371.5	-14742.1	5.82253	-0.804062	-3.23067e-47	0.730507
2938.68	-36371.6	-14742	5.80852	-0.80881	9.63259e-48	0.734884
2938.7	-36371.7	-14742	5.79538	-0.815686	-2.56822e-48	0.740802
2938.71	-36371.8	-14742	5.78168	-0.82258	6.3778e-49	0.747378
2938.73	-36371.9	-14741.9	5.76773	-0.828779	-1.84962e-49	0.75195
2938.75	-36372	-14741.9	5.75461	-0.82931	4.92776e-50	0.752425
2938.76	-36372.1	-14741.9	5.74084	-0.82412	-1.20716e-50	0.748084
2938.78	-36372.2	-14741.8	5.72695	-0.815479	3.43094e-51	0.740035
2938.8	-36372.2	-14741.8	5.71383	-0.805281	-9.12399e-52	0.730827
2938.81	-36372.4	-14741.8	5.7	-0.795092	2.16615e-52	0.720519
2938.83	-36372.4	-14741.7	5.68618	-0.784309	-4.71905e-53	0.710658
2938.85	-36372.5	-14741.7	5.67303	-0.77597	-3.78045e-53	0.699082
2938.87	-36372.6	-14741.7	5.65923	-0.757246	1.86786e-52	0.676997
2938.88	-36372.7	-14741.7	5.6451	-0.717727	-7.77195e-52	0.634098
2938.9	-36372.8	-14741.6	5.63406	-0.647033	2.92091e-51	0.570565
2938.92	-36372.9	-14741.6	5.6235	-0.556726	-1.00727e-50	0.490066
2938.93	-36373	-14741.5	5.61552	-0.47774	4.05612e-50	0.412156
2938.95	-36373.1	-14741.5	5.60873	-0.410088	-1.52132e-49	0.344878
2938.97	-36373.2	-14741.5	5.60451	-0.343203	5.10235e-49	0.277328
2938.98	-36373.3	-14741.4	5.59856	-0.277162	-2.03119e-48	0.21708
2939	-36373.3	-14741.4	5.59411	-0.225876	7.61332e-48	0.166797
