# Supplementary material for: Extraction of driving behavior primitives considering driver expectation and vehicle dynamics
Source: PLoS One. 2025 Dec 31;20(12):e0340123. doi: 10.1371/journal.pone.0340123 (PMC12755792; doi:10.1371/journal.pone.0340123)
Supplement: S1 File — (ZIP) [file pone.0340123.s001.zip › DataSetForPimitiveExaction-1/straight driving/c213_s_4.xlsx]

## Sheet: Sheet1
2985.09	-36427.4	-14759.7	10.2831	0.959768	-0.182281	-0.391073
2985.11	-36427.4	-14759.8	10.2992	0.960041	-0.175152	-0.399615
2985.12	-36427.5	-14760	10.3122	0.960068	-0.170085	-0.416536
2985.14	-36427.5	-14760.2	10.3277	0.959532	-0.167456	-0.440413
2985.16	-36427.6	-14760.3	10.3477	0.955575	-0.149173	-0.459724
2985.17	-36427.7	-14760.5	10.3632	0.949674	-0.135456	-0.465591
2985.19	-36427.7	-14760.6	10.3779	0.939941	-0.122528	-0.464626
2985.21	-36427.8	-14760.8	10.3946	0.925479	-0.107045	-0.461364
2985.22	-36427.8	-14761	10.4115	0.907976	-0.0929151	-0.453447
2985.24	-36427.9	-14761.2	10.4272	0.888118	-0.0833583	-0.439545
2985.26	-36428	-14761.3	10.4417	0.864461	-0.0791397	-0.421265
2985.27	-36428	-14761.5	10.4555	0.836988	-0.0792394	-0.399757
2985.29	-36428.1	-14761.6	10.4688	0.80805	-0.0804313	-0.375083
2985.31	-36428.1	-14761.8	10.482	0.77839	-0.0817196	-0.347836
2985.33	-36428.2	-14762	10.4957	0.746551	-0.0850871	-0.319384
2985.34	-36428.3	-14762.2	10.5095	0.713401	-0.0905334	-0.291116
2985.36	-36428.3	-14762.3	10.5228	0.682849	-0.0953872	-0.264392
2985.38	-36428.4	-14762.5	10.5348	0.657088	-0.0986862	-0.240647
2985.39	-36428.4	-14762.6	10.5455	0.636226	-0.10143	-0.221306
2985.41	-36428.5	-14762.8	10.5553	0.619793	-0.103265	-0.205884
2985.43	-36428.6	-14763	10.5655	0.606819	-0.102555	-0.192176
2985.44	-36428.6	-14763.2	10.5759	0.595163	-0.0988744	-0.178774
2985.46	-36428.7	-14763.4	10.5854	0.581771	-0.0928881	-0.165073
2985.48	-36428.8	-14763.5	10.5938	0.565944	-0.0840696	-0.150417
2985.5	-36428.8	-14763.7	10.602	0.548794	-0.071132	-0.134112
2985.51	-36428.9	-14763.8	10.6104	0.530319	-0.0555246	-0.115852
2985.53	-36428.9	-14764	10.6188	0.509774	-0.0402903	-0.095597
2985.55	-36429	-14764.2	10.6274	0.48705	-0.024951	-0.0733596
2985.56	-36429.1	-14764.4	10.6363	0.462474	-0.00715079	-0.0492735
2985.58	-36429.1	-14764.5	10.6448	0.436344	0.0100478	-0.0243437
2985.6	-36429.2	-14764.7	10.6523	0.409101	0.0212799	-5.13991e-05
2985.61	-36429.2	-14764.9	10.6586	0.382546	0.0283571	0.0223566
2985.63	-36429.3	-14765.1	10.6642	0.359216	0.0359259	0.0416639
2985.65	-36429.4	-14765.2	10.6692	0.342124	0.0425841	0.0559178
2985.67	-36429.4	-14765.4	10.6738	0.334138	0.0446686	0.0631407
2985.68	-36429.5	-14765.5	10.679	0.335515	0.0435864	0.0636799
2985.7	-36429.5	-14765.7	10.6854	0.344993	0.0423532	0.0588787
2985.72	-36429.6	-14765.9	10.6925	0.358412	0.0403787	0.0502203
2985.73	-36429.7	-14766.1	10.6995	0.371129	0.0360263	0.0392849
2985.75	-36429.7	-14766.3	10.7063	0.38267	0.0303341	0.0278784
2985.77	-36429.8	-14766.4	10.7131	0.393707	0.0249611	0.0176042
2985.78	-36429.9	-14766.6	10.72	0.403333	0.02	0.0087146
2985.8	-36429.9	-14766.7	10.7268	0.410648	0.0150992	0.00106766
2985.82	-36430	-14766.9	10.7333	0.416667	0.01	-0.00544662
2985.84	-36430.1	-14767.1	10.7398	0.422395	0.00465104	-0.0109315
2985.85	-36430.1	-14767.3	10.7471	0.426869	-0.000261314	-0.0154955
2985.87	-36430.2	-14767.4	10.7558	0.429157	-0.0040934	-0.019218
2985.89	-36430.2	-14767.6	10.7642	0.430075	-0.00696328	-0.0220765
2985.9	-36430.3	-14767.8	10.7711	0.430418	-0.00902159	-0.0240437
2985.92	-36430.4	-14768	10.7774	0.429874	-0.0100608	-0.025139
2985.94	-36430.4	-14768.1	10.7842	0.428266	-0.0101066	-0.0254038
2985.95	-36430.5	-14768.3	10.7913	0.426344	-0.0100174	-0.0249183
2985.97	-36430.5	-14768.5	10.7982	0.424656	-0.0102221	-0.0238532
2985.99	-36430.6	-14768.6	10.8048	0.422889	-0.00978038	-0.0225774
2986.01	-36430.7	-14768.8	10.8112	0.421015	-0.00818678	-0.0214114
2986.02	-36430.7	-14769	10.8186	0.419827	-0.0062172	-0.0205189
2986.04	-36430.8	-14769.2	10.8273	0.419727	-0.00446953	-0.0199347
2986.06	-36430.9	-14769.3	10.8356	0.420128	-0.00286789	-0.0194719
2986.07	-36430.9	-14769.5	10.8425	0.42032	-0.00121694	-0.0189489
2986.09	-36431	-14769.7	10.8489	0.419606	0.000733371	-0.018239
2986.11	-36431	-14769.8	10.8556	0.417906	0.00265635	-0.0172206
2986.12	-36431.1	-14770	10.8624	0.416041	0.00339377	-0.0157763
2986.14	-36431.2	-14770.2	10.8694	0.414379	0.00310564	-0.0140362
2986.16	-36431.2	-14770.4	10.876	0.412523	0.00393175	-0.012487
2986.18	-36431.3	-14770.5	10.8827	0.410657	0.00598121	-0.0113603
2986.19	-36431.4	-14770.7	10.8905	0.409737	0.00670826	-0.0105339
2986.21	-36431.4	-14770.9	10.899	0.409842	0.00626832	-0.00996992
2986.23	-36431.5	-14771.1	10.9068	0.410068	0.00780947	-0.00974076
2986.24	-36431.6	-14771.3	10.9136	0.410037	0.0116077	-0.00976982
2986.26	-36431.6	-14771.4	10.9202	0.409981	0.0148405	-0.00982139
2986.28	-36431.7	-14771.6	10.9272	0.409993	0.0179348	-0.00981134
2986.3	-36431.7	-14771.7	10.934	0.410002	0.0242207	-0.00980041
2986.31	-36431.8	-14771.9	10.9406	0.409998	0.0331199	-0.009804
2986.33	-36431.9	-14772.1	10.9473	0.410011	0.0410626	-0.00979932
2986.35	-36431.9	-14772.3	10.9542	0.410015	0.0476201	-0.00979704
2986.36	-36432	-14772.5	10.9611	0.40995	0.0547144	-0.0098681
2986.38	-36432.1	-14772.6	10.968	0.409949	0.0616727	-0.0104935
2986.4	-36432.1	-14772.8	10.9748	0.410354	0.0662906	-0.0124014
2986.41	-36432.2	-14773	10.9814	0.412262	0.0691626	-0.0160099
2986.43	-36432.3	-14773.2	10.9879	0.41706	0.0723327	-0.0215622
2986.45	-36432.3	-14773.4	10.9948	0.424604	0.0758883	-0.0293811
2986.46	-36432.4	-14773.5	11.0033	0.43393	0.0787789	-0.0396759
2986.48	-36432.4	-14773.7	11.012	0.444641	0.0800224	-0.0513175
2986.5	-36432.5	-14773.9	11.019	0.456473	0.0789682	-0.0626877
2986.52	-36432.6	-14774	11.0254	0.468102	0.0769571	-0.0733505
2986.53	-36432.6	-14774.2	11.0333	0.477961	0.0757019	-0.0832697
2986.55	-36432.7	-14774.4	11.0423	0.485851	0.0737402	-0.0917377
2986.57	-36432.8	-14774.6	11.0511	0.492068	0.0690062	-0.0979539
2986.58	-36432.8	-14774.7	11.0595	0.496471	0.0635963	-0.102195
2986.6	-36432.9	-14774.9	11.0678	0.498912	0.060157	-0.105039
2986.62	-36433	-14775.1	11.0762	0.499965	0.0569171	-0.106692
2986.63	-36433	-14775.3	11.0847	0.500294	0.0516979	-0.107365
2986.65	-36433.1	-14775.5	11.0933	0.5	0.0466667	-0.107843
2986.67	-36433.1	-14775.6	11.102	0.499368	0.0443166	-0.108989
2986.69	-36433.2	-14775.8	11.1105	0.50012	0.0432654	-0.111285
2986.7	-36433.3	-14776	11.1188	0.50384	0.0417382	-0.115185
2986.72	-36433.3	-14776.2	11.1272	0.510463	0.0398927	-0.121353
2986.74	-36433.4	-14776.4	11.1358	0.51968	0.0381513	-0.130145
2986.75	-36433.5	-14776.6	11.1443	0.531535	0.0364667	-0.140738
2986.77	-36433.5	-14776.7	11.1527	0.545446	0.0347447	-0.15207
2986.79	-36433.6	-14776.9	11.1616	0.558876	0.033036	-0.163099
2986.8	-36433.7	-14777.1	11.1715	0.569751	0.0313756	-0.172933
2986.82	-36433.7	-14777.2	11.1818	0.577917	0.0296998	-0.181016
2986.84	-36433.8	-14777.4	11.1921	0.583626	0.027975	-0.187101
2986.86	-36433.9	-14777.6	11.2024	0.587415	0.0262722	-0.191559
2986.87	-36433.9	-14777.8	11.2128	0.589583	0.0245937	-0.194964
2986.89	-36434	-14777.9	11.223	0.589875	0.0227751	-0.198118
2986.91	-36434.1	-14778.1	11.2329	0.588377	0.0209435	-0.201721
2986.92	-36434.1	-14778.3	11.243	0.585872	0.0197586	-0.20625
2986.94	-36434.2	-14778.5	11.2533	0.582688	0.0196127	-0.212429
2986.96	-36434.3	-14778.7	11.2636	0.578265	0.0203488	-0.221441
2986.97	-36434.3	-14778.9	11.2739	0.572907	0.021927	-0.233963
2986.99	-36434.4	-14779	11.2843	0.56829	0.0245475	-0.249888
2987.01	-36434.4	-14779.2	11.2944	0.565005	0.02796	-0.269909
2987.03	-36434.5	-14779.4	11.3037	0.562144	0.0313435	-0.295755
2987.04	-36434.6	-14779.6	11.3122	0.558838	0.0346386	-0.327251
2987.06	-36434.7	-14779.8	11.3207	0.554371	0.0387656	-0.361753
2987.08	-36434.7	-14779.9	11.3293	0.547673	0.0439824	-0.396788
2987.09	-36434.8	-14780.1	11.3378	0.537364	0.0497973	-0.430246
2987.11	-36434.8	-14780.3	11.3461	0.523721	0.0563906	-0.46028
2987.13	-36434.9	-14780.5	11.3544	0.508546	0.0645205	-0.485312
2987.14	-36435	-14780.7	11.363	0.493025	0.0733596	-0.504607
2987.16	-36435.1	-14780.9	11.372	0.477768	0.0806745	-0.518226
2987.18	-36435.1	-14781	11.3806	0.464093	0.0855224	-0.526542
2987.2	-36435.2	-14781.2	11.3877	0.453709	0.0880987	-0.530218
2987.21	-36435.2	-14781.4	11.3941	0.445909	0.0894844	-0.530713
2987.23	-36435.3	-14781.6	11.4021	0.438521	0.0912	-0.529936
2987.25	-36435.4	-14781.8	11.4109	0.431668	0.0929991	-0.528737
2987.26	-36435.5	-14781.9	11.4184	0.426874	0.0935934	-0.527288
2987.28	-36435.5	-14782.1	11.425	0.423905	0.0933613	-0.526234
2987.3	-36435.6	-14782.3	11.4329	0.421632	0.0934678	-0.526344
2987.32	-36435.7	-14782.5	11.4414	0.420155	0.0934781	-0.527091
2987.33	-36435.7	-14782.7	11.4489	0.419995	0.0923296	-0.527425
2987.35	-36435.8	-14782.9	11.4555	0.420094	0.0903566	-0.527278
2987.37	-36435.9	-14783	11.4622	0.418904	0.0884755	-0.52698
2987.38	-36435.9	-14783.2	11.4692	0.416895	0.0868486	-0.526277
2987.4	-36436	-14783.4	11.476	0.415168	0.0853024	-0.524811
2987.42	-36436.1	-14783.6	11.4826	0.413546	0.0835646	-0.523064
2987.43	-36436.1	-14783.8	11.489	0.411603	0.081509	-0.521702
2987.45	-36436.2	-14784	11.4962	0.410055	0.0800409	-0.520745
2987.47	-36436.3	-14784.1	11.5048	0.409722	0.0799807	-0.52003
2987.48	-36436.3	-14784.3	11.5133	0.41	0.08	-0.519608
2987.5	-36436.4	-14784.5	11.5203	0.410076	0.0786629	-0.519533
2987.52	-36436.5	-14784.7	11.5267	0.41	0.0766667	-0.519608
2987.54	-36436.5	-14784.9	11.5334	0.409981	0.0749421	-0.519627
2987.55	-36436.6	-14785.1	11.5404	0.410001	0.0732222	-0.519607
2987.57	-36436.7	-14785.2	11.5473	0.410005	0.0712634	-0.519603
2987.59	-36436.7	-14785.4	11.5541	0.41	0.0699058	-0.519608
2987.6	-36436.8	-14785.6	11.5608	0.409999	0.0697419	-0.519609
2987.62	-36436.9	-14785.8	11.5675	0.41	0.0700248	-0.519608
2987.64	-36436.9	-14786	11.5743	0.41	0.0700641	-0.519607
2987.65	-36437	-14786.2	11.5812	0.41	0.0699908	-0.519608
2987.67	-36437.1	-14786.3	11.5881	0.41	0.0699852	-0.519608
2987.69	-36437.1	-14786.5	11.5949	0.41	0.070002	-0.519608
2987.71	-36437.2	-14786.7	11.6016	0.410002	0.0699987	-0.519606
2987.72	-36437.3	-14786.9	11.6083	0.409999	0.0700037	-0.519609
2987.74	-36437.4	-14787.1	11.6151	0.409994	0.0700193	-0.519613
2987.76	-36437.4	-14787.3	11.622	0.410006	0.0699785	-0.519602
2987.77	-36437.5	-14787.4	11.6289	0.410021	0.069925	-0.519588
2987.79	-36437.6	-14787.6	11.6357	0.409973	0.0700999	-0.519634
2987.81	-36437.6	-14787.8	11.6423	0.40992	0.070291	-0.519685
2987.82	-36437.7	-14788	11.649	0.410103	0.0696049	-0.519502
2987.84	-36437.8	-14788.2	11.6559	0.410282	0.0678441	-0.518968
2987.86	-36437.8	-14788.4	11.6629	0.409516	0.0659018	-0.518155
2987.88	-36437.9	-14788.6	11.6698	0.407702	0.0642114	-0.517066
2987.89	-36438	-14788.7	11.6763	0.405846	0.0625254	-0.515599
2987.91	-36438	-14788.9	11.6828	0.404251	0.0608205	-0.51391
2987.93	-36438.1	-14789.1	11.6906	0.402415	0.0593398	-0.512421
2987.94	-36438.2	-14789.3	11.6994	0.400571	0.0577406	-0.511312
2987.96	-36438.3	-14789.5	11.7073	0.399727	0.055086	-0.510485
2987.98	-36438.3	-14789.7	11.714	0.399878	0.0514925	-0.509932
2987.99	-36438.4	-14789.8	11.7205	0.400078	0.0480189	-0.509729
2988.01	-36438.4	-14790	11.7272	0.400033	0.0447671	-0.509773
2988.03	-36438.5	-14790.2	11.734	0.39998	0.0411237	-0.509823
2988.05	-36438.6	-14790.4	11.7409	0.399993	0.0376087	-0.509811
2988.06	-36438.7	-14790.6	11.7478	0.400006	0.0354927	-0.509799
2988.08	-36438.7	-14790.8	11.7547	0.400002	0.0339829	-0.509802
2988.1	-36438.8	-14791	11.7614	0.399998	0.0311244	-0.509805
2988.11	-36438.9	-14791.2	11.768	0.4	0.0275454	-0.509804
2988.13	-36438.9	-14791.4	11.7748	0.4	0.0251692	-0.509804
2988.15	-36439	-14791.6	11.7817	0.4	0.0237125	-0.509804
2988.16	-36439.1	-14791.8	11.7886	0.4	0.0218371	-0.509804
2988.18	-36439.1	-14791.9	11.7955	0.4	0.0201569	-0.509804
2988.2	-36439.2	-14792.1	11.8022	0.4	0.0199224	-0.509804
2988.22	-36439.3	-14792.3	11.8088	0.4	0.0200827	-0.509804
2988.23	-36439.4	-14792.5	11.8156	0.4	0.0189312	-0.509804
2988.25	-36439.4	-14792.7	11.8225	0.4	0.0169014	-0.509804
2988.27	-36439.5	-14792.9	11.8294	0.400001	0.0151095	-0.509803
2988.28	-36439.6	-14793	11.8363	0.4	0.0134396	-0.509804
2988.3	-36439.6	-14793.2	11.8429	0.399995	0.0115438	-0.509809
2988.32	-36439.7	-14793.4	11.8496	0.399999	0.0100551	-0.509805
2988.34	-36439.8	-14793.6	11.8564	0.400019	0.0096709	-0.509786
2988.35	-36439.9	-14793.8	11.8633	0.4	0.01	-0.509804
2988.37	-36439.9	-14794	11.8702	0.399927	0.010328	-0.509871
2988.39	-36440	-14794.2	11.8771	0.400014	0.00994516	-0.509791
2988.4	-36440.1	-14794.4	11.8841	0.400288	0.00846206	-0.509376
2988.42	-36440.1	-14794.6	11.8903	0.399945	0.00655929	-0.508666
2988.44	-36440.2	-14794.8	11.8954	0.39841	0.00486877	-0.507699
2988.45	-36440.3	-14795	11.9007	0.396448	0.00310727	-0.506353
2988.47	-36440.4	-14795.1	11.9074	0.39475	0.00115118	-0.504637
2988.49	-36440.4	-14795.3	11.9146	0.393	-0.000133217	-0.503011
2988.5	-36440.5	-14795.5	11.9213	0.391097	-0.000244486	-0.501822
2988.52	-36440.6	-14795.7	11.9278	0.389875	3.59591e-05	-0.50095
2988.54	-36440.6	-14795.9	11.9347	0.389786	6.62585e-05	-0.500294
2988.56	-36440.7	-14796.1	11.9416	0.390042	-1.68303e-05	-0.499955
2988.57	-36440.8	-14796.3	11.9485	0.390054	-3.75318e-05	-0.499943
2988.59	-36440.8	-14796.5	11.9553	0.389986	2.78743e-05	-0.500014
2988.61	-36440.9	-14796.6	11.962	0.389986	9.11834e-05	-0.500015
2988.62	-36441	-14796.9	11.9687	0.390004	-9.14425e-05	-0.499996
2988.64	-36441.1	-14797.1	11.9755	0.390003	-0.000311038	-0.499996
2988.66	-36441.1	-14797.2	11.9824	0.389999	0.000430463	-0.500001
2988.67	-36441.2	-14797.4	11.9893	0.389999	0.00225814	-0.500001
2988.69	-36441.3	-14797.6	11.9961	0.39	0.00393009	-0.5
2988.71	-36441.3	-14797.8	12.0027	0.389999	0.00535203	-0.500001
2988.73	-36441.4	-14798	12.0095	0.390002	0.00797071	-0.499999
2988.74	-36441.5	-14798.2	12.0163	0.390004	0.0116752	-0.499997
2988.76	-36441.6	-14798.4	12.0233	0.389992	0.0143438	-0.500006
2988.78	-36441.6	-14798.6	12.0302	0.389985	0.0158077	-0.500011
2988.79	-36441.7	-14798.7	12.0368	0.390035	0.0180676	-0.499974
2988.81	-36441.8	-14798.9	12.0434	0.390058	0.0215674	-0.499956
2988.83	-36441.9	-14799.2	12.0505	0.38987	0.0252401	-0.500098
2988.84	-36441.9	-14799.4	12.0575	0.389804	0.0286389	-0.500148
2988.86	-36442	-14799.5	12.0631	0.390536	0.0319468	-0.499475
2988.88	-36442.1	-14799.7	12.068	0.390668	0.0353816	-0.49711
2988.9	-36442.1	-14799.9	12.0743	0.387441	0.0391047	-0.492026
2988.91	-36442.2	-14800.1	12.0812	0.38186	0.0424617	-0.485644
2988.93	-36442.3	-14800.3	12.0864	0.377096	0.0443715	-0.480599
2988.95	-36442.4	-14800.5	12.0908	0.371026	0.0453362	-0.473807
2988.96	-36442.4	-14800.7	12.0977	0.357904	0.0469395	-0.458279
2988.98	-36442.5	-14800.9	12.1078	0.335687	0.0495526	-0.432248
2989	-36442.6	-14801.1	12.1152	0.311868	0.0504979	-0.407127
2989.01	-36442.6	-14801.3	12.1192	0.28662	0.0500746	-0.382407
2989.03	-36442.7	-14801.5	12.1225	0.255838	0.0500853	-0.351198
2989.05	-36442.8	-14801.7	12.126	0.217589	0.0501092	-0.313262
2989.07	-36442.9	-14801.8	12.1297	0.17168	0.0488785	-0.271572
2989.08	-36442.9	-14802	12.133	0.1224	0.0468924	-0.228397
2989.1	-36443	-14802.2	12.1353	0.0752098	0.0451797	-0.185665
2989.12	-36443.1	-14802.4	12.1366	0.0315663	0.0435488	-0.145081
2989.13	-36443.1	-14802.6	12.1371	-0.0081529	0.0415827	-0.108267
2989.15	-36443.2	-14802.8	12.1367	-0.0416235	0.0400511	-0.0768129
2989.17	-36443.3	-14803	12.1353	-0.066466	0.0397963	-0.0520096
2989.18	-36443.4	-14803.2	12.1333	-0.0833333	0.04	-0.0337691
2989.2	-36443.4	-14803.4	12.1316	-0.093861	0.0397826	-0.0213542
2989.22	-36443.5	-14803.6	12.13	-0.1	0.04	-0.0130719
2989.24	-36443.6	-14803.8	12.1282	-0.103735	0.0415091	-0.00722565
2989.25	-36443.7	-14804	12.1266	-0.106865	0.0434348	-0.00306016
2989.27	-36443.7	-14804.2	12.1252	-0.110507	0.0449667	-3.40598e-05
2989.29	-36443.8	-14804.3	12.123	-0.113625	0.0469649	0.00246563
2989.3	-36443.9	-14804.5	12.1196	-0.115397	0.0501337	0.00482129
2989.32	-36443.9	-14804.7	12.1164	-0.116868	0.0537508	0.00672208
2989.34	-36444	-14804.9	12.1145	-0.118789	0.0571654	0.0079481
2989.36	-36444.1	-14805.1	12.1131	-0.12014	0.0606334	0.00887766
2989.37	-36444.2	-14805.3	12.1114	-0.120242	0.0642411	0.00966912
2989.39	-36444.2	-14805.5	12.1096	-0.119952	0.0672932	0.00971286
2989.41	-36444.3	-14805.7	12.1078	-0.119935	0.0692483	0.00922684
2989.42	-36444.4	-14805.9	12.1064	-0.120013	0.0701082	0.0103084
2989.44	-36444.5	-14806.1	12.1049	-0.120016	0.0701335	0.012082
2989.46	-36444.5	-14806.3	12.1024	-0.119996	0.0699718	0.00722882
2989.47	-36444.6	-14806.5	12.0988	-0.119996	0.0699876	-0.00961325
2989.49	-36444.7	-14806.6	12.0958	-0.120001	0.0699812	-0.0391801
2989.51	-36444.7	-14806.8	12.0942	-0.120001	0.0699233	-0.0863826
2989.52	-36444.8	-14807.1	12.0928	-0.12	0.0701081	-0.162813
2989.54	-36444.9	-14807.3	12.0911	-0.12	0.0703014	-0.272937
2989.56	-36445	-14807.4	12.0892	-0.12	0.0694821	-0.409959
2989.58	-36445	-14807.6	12.0875	-0.12	0.067626	-0.567229
2989.59	-36445.1	-14807.8	12.0861	-0.12	0.0659947	-0.739447
2989.61	-36445.2	-14808	12.0846	-0.12	0.0645467	-0.922117
2989.63	-36445.2	-14808.2	12.0818	-0.12	0.0618116	-1.11151
2989.64	-36445.3	-14808.4	12.0782	-0.12	0.0580991	-1.30341
2989.66	-36445.4	-14808.6	12.0754	-0.12	0.0556003	-1.49311
2989.68	-36445.5	-14808.8	12.0739	-0.12	0.0541691	-1.67603
2989.69	-36445.5	-14809	12.0725	-0.12	0.0515614	-1.84807
2989.71	-36445.6	-14809.2	12.0708	-0.12	0.0479472	-2.00913
2989.73	-36445.7	-14809.4	12.0689	-0.12	0.0453536	-2.16209
2989.75	-36445.8	-14809.6	12.0672	-0.12	0.0438696	-2.30607
2989.76	-36445.8	-14809.7	12.0658	-0.12	0.0421309	-2.43739
2989.78	-36445.9	-14809.9	12.0641	-0.12	0.0403451	-2.55439
2989.8	-36446	-14810.1	12.0611	-0.12	0.0396788	-2.65712
2989.81	-36446	-14810.3	12.0575	-0.12	0.0399112	-2.74759
2989.83	-36446.1	-14810.5	12.0551	-0.12	0.0400828	-2.82883
2989.85	-36446.2	-14810.7	12.0537	-0.12	0.0400185	-2.90216
2989.86	-36446.3	-14810.9	12.0521	-0.12	0.0399778	-2.96785
2989.88	-36446.3	-14811.1	12.0503	-0.12	0.0399964	-3.02555
2989.9	-36446.4	-14811.3	12.0485	-0.12	0.0400062	-3.07496
2989.92	-36446.5	-14811.5	12.0469	-0.12	0.040001	-3.11809
2989.93	-36446.5	-14811.6	12.0456	-0.12	0.0399984	-3.15754
2989.95	-36446.6	-14811.8	12.0437	-0.12	0.0399998	-3.19326
2989.97	-36446.7	-14812	12.0403	-0.12	0.0400004	-3.22435
2989.98	-36446.8	-14812.2	12.0368	-0.12	0.04	-3.25125
2990	-36446.8	-14812.4	12.0347	-0.12	0.0399999	-3.2749
2990.02	-36446.9	-14812.6	12.0334	-0.12	0.04	-3.29619
2990.03	-36447	-14812.8	12.0318	-0.12	0.04	-3.31605
2990.05	-36447.1	-14813	12.03	-0.12	0.04	-3.33551
2990.07	-36447.1	-14813.2	12.0282	-0.12	0.04	-3.35516
2990.09	-36447.2	-14813.4	12.0266	-0.12	0.04	-3.37356
2990.1	-36447.3	-14813.6	12.0253	-0.12	0.04	-3.3893
2990.12	-36447.3	-14813.8	12.0232	-0.12	0.04	-3.4027
2990.14	-36447.4	-14813.9	12.0197	-0.12	0.04	-3.41403
2990.15	-36447.5	-14814.1	12.0163	-0.12	0.04	-3.42235
2990.17	-36447.6	-14814.3	12.0144	-0.12	0.04	-3.42708
2990.19	-36447.6	-14814.5	12.0131	-0.12	0.04	-3.42954
2990.2	-36447.7	-14814.7	12.0115	-0.12	0.0400001	-3.43093
2990.22	-36447.8	-14814.9	12.0097	-0.12	0.0399999	-3.43138
2990.24	-36447.9	-14815.1	12.0079	-0.12	0.0399996	-3.43121
2990.26	-36447.9	-14815.3	12.0063	-0.12	0.0400004	-3.43158
2990.27	-36448	-14815.5	12.0049	-0.12	0.0400016	-3.43343
2990.29	-36448.1	-14815.7	12.0025	-0.12	0.0399983	-3.43694
2990.31	-36448.1	-14815.8	11.9989	-0.12	0.0399939	-3.4424
2990.32	-36448.2	-14816.1	11.9959	-0.12	0.0400064	-3.45034
2990.34	-36448.3	-14816.3	11.9942	-0.12	0.0400219	-3.4611
2990.36	-36448.4	-14816.4	11.9928	-0.12	0.0399711	-3.47453
2990.38	-36448.4	-14816.6	11.9911	-0.12	0.0399203	-3.49015
2990.39	-36448.5	-14816.8	11.9892	-0.12	0.0401285	-3.50708
2990.41	-36448.6	-14817	11.9875	-0.12	0.0403076	-3.52566
2990.43	-36448.7	-14817.2	11.9861	-0.12	0.0394868	-3.54776
2990.44	-36448.7	-14817.4	11.9846	-0.12	0.0376431	-3.57364
2990.46	-36448.8	-14817.6	11.9818	-0.12	0.0359555	-3.60143
2990.48	-36448.9	-14817.8	11.9782	-0.12	0.0344071	-3.63006
2990.49	-36448.9	-14817.9	11.9754	-0.12	0.0316874	-3.65938
2990.51	-36449	-14818.1	11.9739	-0.12	0.0281118	-3.68798
2990.53	-36449.1	-14818.3	11.9725	-0.12	0.0254813	-3.71326
2990.55	-36449.2	-14818.5	11.9708	-0.12	0.0239612	-3.73377
2990.56	-36449.2	-14818.7	11.969	-0.12	0.0222415	-3.74913
2990.58	-36449.3	-14818.9	11.9673	-0.12	0.0204265	-3.75861
2990.6	-36449.4	-14819.1	11.9656	-0.12	0.019684	-3.76126
2990.61	-36449.5	-14819.3	11.9639	-0.12	0.0198909	-3.75808
2990.63	-36449.5	-14819.5	11.9622	-0.12	0.0200842	-3.75131
2990.65	-36449.6	-14819.7	11.9605	-0.12	0.0200263	-3.74249
2990.66	-36449.7	-14819.9	11.9587	-0.12	0.019967	-3.73265
2990.68	-36449.7	-14820	11.957	-0.12	0.0199865	-3.72315
2990.7	-36449.8	-14820.2	11.9557	-0.12	0.0200502	-3.7154
2990.71	-36449.9	-14820.4	11.9539	-0.12	0.0200337	-3.70933
2990.73	-36450	-14820.6	11.9508	-0.120001	0.0198354	-3.70423
2990.75	-36450	-14820.8	11.9472	-0.120001	0.0199054	-3.69999
2990.77	-36450.1	-14821	11.9449	-0.119996	0.0208994	-3.69675
2990.78	-36450.2	-14821.2	11.9435	-0.119998	0.0230114	-3.69418
2990.8	-36450.2	-14821.4	11.942	-0.120018	0.0261403	-3.69185
2990.82	-36450.3	-14821.6	11.9402	-0.120006	0.0296102	-3.68976
2990.83	-36450.4	-14821.7	11.9384	-0.119935	0.0327844	-3.68803
2990.85	-36450.4	-14821.9	11.9368	-0.119988	0.0364126	-3.68638
2990.87	-36450.5	-14822.1	11.9354	-0.120251	0.0413562	-3.68442
2990.88	-36450.6	-14822.3	11.9333	-0.12	0.0466667	-3.68192
2990.9	-36450.7	-14822.5	11.93	-0.118589	0.0513847	-3.67863
2990.92	-36450.8	-14822.7	11.9267	-0.116667	0.0566667	-3.67429
2990.94	-36450.8	-14822.9	11.9246	-0.114961	0.0635349	-3.66869
2990.95	-36450.9	-14823.1	11.9232	-0.113221	0.0703593	-3.66188
2990.97	-36451	-14823.3	11.9216	-0.111259	0.075652	-3.65412
2990.99	-36451	-14823.4	11.9198	-0.109906	0.0806256	-3.64613
2991	-36451.1	-14823.6	11.9181	-0.109743	0.086125	-3.63845
2991.02	-36451.2	-14823.8	11.9165	-0.110025	0.0903604	-3.63092
2991.04	-36451.3	-14824	11.9148	-0.110064	0.0922015	-3.62366
2991.05	-36451.3	-14824.2	11.913	-0.109991	0.093678	-3.61789
2991.07	-36451.4	-14824.4	11.9113	-0.109984	0.095907	-3.61473
2991.09	-36451.5	-14824.6	11.9096	-0.110003	0.096523	-3.61466
2991.11	-36451.5	-14824.8	11.9078	-0.110004	0.0946152	-3.61828
2991.12	-36451.6	-14825	11.9063	-0.109999	0.0932318	-3.62662
2991.14	-36451.7	-14825.2	11.9049	-0.109999	0.0936623	-3.6399
2991.16	-36451.8	-14825.4	11.9024	-0.11	0.0927013	-3.65656
2991.17	-36451.8	-14825.5	11.8988	-0.11	0.0890684	-3.67472
2991.19	-36451.9	-14825.7	11.8958	-0.11	0.0857031	-3.69229
2991.21	-36452	-14825.9	11.8942	-0.11	0.0840718	-3.70822
2991.22	-36452.1	-14826.1	11.8928	-0.11	0.0828662	-3.72298
2991.24	-36452.1	-14826.3	11.8911	-0.110001	0.0811918	-3.73704
2991.26	-36452.2	-14826.5	11.8893	-0.109999	0.0791035	-3.7507
2991.28	-36452.3	-14826.7	11.8876	-0.109997	0.0771985	-3.76457
2991.29	-36452.3	-14826.8	11.8859	-0.110005	0.0766028	-3.77961
2991.31	-36452.4	-14827	11.8842	-0.11001	0.0768874	-3.79601
2991.33	-36452.5	-14827.2	11.8825	-0.10998	0.075988	-3.81309
2991.34	-36452.6	-14827.4	11.8808	-0.109964	0.0739729	-3.83048
2991.36	-36452.6	-14827.6	11.879	-0.110083	0.0731774	-3.8482
2991.38	-36452.7	-14827.8	11.8773	-0.110126	0.0734755	-3.86568
2991.39	-36452.8	-14828	11.8759	-0.109653	0.0725219	-3.8819
2991.41	-36452.9	-14828.2	11.8743	-0.109518	0.0705555	-3.89746
2991.43	-36452.9	-14828.4	11.8714	-0.111291	0.0697837	-3.91396
2991.45	-36453	-14828.6	11.8677	-0.111603	0.0700474	-3.92706
2991.46	-36453.1	-14828.8	11.8654	-0.10473	0.0693899	-3.92816
2991.48	-36453.1	-14828.9	11.8639	-0.104707	0.0674047	-3.91361
2991.5	-36453.2	-14829.1	11.8614	-0.136584	0.0647064	-3.88254
2991.51	-36453.3	-14829.3	11.8578	-0.200521	0.0612352	-3.82745
2991.53	-36453.4	-14829.5	11.8538	-0.284221	0.0566093	-3.73805
2991.55	-36453.4	-14829.6	11.8483	-0.396913	0.0512638	-3.61556
2991.57	-36453.5	-14829.8	11.8399	-0.55629	0.0460167	-3.46767
2991.58	-36453.6	-14830	11.8288	-0.74591	0.0409118	-3.30026
2991.6	-36453.7	-14830.2	11.816	-0.936407	0.0357019	-3.11811
2991.62	-36453.7	-14830.4	11.8	-1.12593	0.0307864	-2.92496
2991.63	-36453.8	-14830.6	11.7789	-1.32255	0.0267557	-2.72426
2991.65	-36453.9	-14830.8	11.7533	-1.52317	0.0236474	-2.52064
2991.67	-36453.9	-14831	11.7243	-1.72004	0.0213304	-2.31926
2991.68	-36454	-14831.2	11.692	-1.90619	0.0200365	-2.12543
2991.7	-36454.1	-14831.3	11.6565	-2.07694	0.0199044	-1.94332
2991.72	-36454.2	-14831.5	11.6189	-2.23738	0.0200126	-1.77131
2991.73	-36454.2	-14831.7	11.5805	-2.3933	0.0195796	-1.60722
2991.75	-36454.3	-14831.9	11.54	-2.54	0.02	-1.45425
2991.77	-36454.4	-14832.1	11.4961	-2.67069	0.0227362	-1.31643
2991.79	-36454.4	-14832.3	11.4507	-2.78271	0.0269278	-1.19483
2991.8	-36454.5	-14832.4	11.4051	-2.87681	0.0315567	-1.08914
2991.82	-36454.6	-14832.6	11.3571	-2.96158	0.0370239	-0.997094
2991.84	-36454.6	-14832.8	11.3047	-3.04373	0.0436967	-0.916247
2991.85	-36454.7	-14833	11.2502	-3.1181	0.0508319	-0.845014
2991.87	-36454.8	-14833.2	11.1956	-3.17984	0.0577395	-0.782203
2991.89	-36454.9	-14833.3	11.1401	-3.23205	0.0645355	-0.727228
2991.9	-36454.9	-14833.5	11.0834	-3.27837	0.0713118	-0.678587
2991.92	-36455	-14833.7	11.0267	-3.32053	0.077766	-0.632354
2991.94	-36455.1	-14833.9	10.9704	-3.35942	0.0834053	-0.585941
2991.96	-36455.1	-14834.1	10.9129	-3.39457	0.0874232	-0.540796
2991.97	-36455.2	-14834.2	10.854	-3.42515	0.0894489	-0.498465
2991.99	-36455.3	-14834.4	10.7969	-3.44998	0.0900856	-0.459498
2992.01	-36455.3	-14834.6	10.7425	-3.46989	0.0900486	-0.423733
2992.02	-36455.4	-14834.7	10.6864	-3.48922	0.0900365	-0.389994
2992.04	-36455.4	-14834.9	10.6265	-3.51008	0.0901904	-0.357019
2992.06	-36455.5	-14835	10.5648	-3.5302	0.0897008	-0.323602
2992.07	-36455.6	-14835.2	10.503	-3.54885	0.088087	-0.289686
2992.09	-36455.6	-14835.4	10.4413	-3.56813	0.0854928	-0.256875
2992.11	-36455.7	-14835.6	10.3796	-3.5873	0.0821681	-0.22581
2992.13	-36455.8	-14835.7	10.3179	-3.60181	0.0784397	-0.195779
2992.14	-36455.9	-14835.9	10.2561	-3.61031	0.0748695	-0.166899
2992.16	-36455.9	-14836.1	10.1942	-3.6156	0.0722787	-0.1404
2992.18	-36456	-14836.2	10.1323	-3.6191	0.0706705	-0.116409
2992.19	-36456	-14836.4	10.0708	-3.6204	0.0691747	-0.0937917
2992.21	-36456.1	-14836.5	10.0092	-3.62016	0.0674731	-0.0715591
2992.23	-36456.2	-14836.7	9.94675	-3.62002	0.065787	-0.048947
2992.24	-36456.2	-14836.9	9.8831	-3.62014	0.0640942	-0.0258623
2992.26	-36456.3	-14837	9.81882	-3.6195	0.0621683	-0.00264589
2992.28	-36456.3	-14837.2	9.75524	-3.61935	0.0604108	0.0231632
2992.3	-36456.4	-14837.3	9.69411	-3.62265	0.0596563	0.0552652
2992.31	-36456.5	-14837.5	9.63452	-3.62998	0.0598395	0.0848785
2992.33	-36456.5	-14837.6	9.57387	-3.64029	0.060271	0.0962491
2992.35	-36456.6	-14837.8	9.51174	-3.65271	0.0602178	0.0928798
2992.36	-36456.6	-14837.9	9.4492	-3.66665	0.0590294	0.0902147
2992.38	-36456.7	-14838.1	9.38756	-3.68254	0.057113	0.091213
2992.4	-36456.8	-14838.2	9.32783	-3.70119	0.0553735	0.0918628
2992.41	-36456.8	-14838.4	9.26788	-3.72174	0.0537546	0.0915804
2992.43	-36456.9	-14838.5	9.20446	-3.74301	0.0518391	0.091411
2992.45	-36456.9	-14838.6	9.13839	-3.76811	0.050186	0.0914882
2992.47	-36457	-14838.8	9.0723	-3.80092	0.0496642	0.0915279
2992.48	-36457	-14838.9	9.0075	-3.83613	0.0499512	0.0915059
2992.5	-36457.1	-14839.1	8.94435	-3.86625	0.050267	0.0914965
2992.52	-36457.2	-14839.2	8.88094	-3.89341	0.0500765	0.0915026
2992.53	-36457.2	-14839.4	8.81507	-3.92156	0.0489773	0.091505
2992.55	-36457.3	-14839.5	8.74734	-3.94556	0.046827	0.0915034
2992.57	-36457.3	-14839.6	8.67904	-3.95884	0.0436694	0.0915028
2992.59	-36457.4	-14839.8	8.61	-3.96333	0.04	0.0915033
2992.6	-36457.4	-14839.9	8.53997	-3.96261	0.0364096	0.0915034
2992.62	-36457.5	-14840.1	8.47	-3.95667	0.0333333	0.0915033
2992.64	-36457.5	-14840.2	8.40108	-3.94549	0.0311243	0.0915032
2992.65	-36457.6	-14840.3	8.33264	-3.93261	0.0299631	0.0915033
2992.67	-36457.6	-14840.5	8.26451	-3.92149	0.0298083	0.0915033
2992.69	-36457.7	-14840.6	8.19923	-3.91235	0.030019	0.0915033
2992.7	-36457.7	-14840.7	8.13789	-3.90492	0.0300521	0.0915033
2992.72	-36457.8	-14840.8	8.07581	-3.89947	0.029995	0.0915033
2992.74	-36457.8	-14841	8.00947	-3.8959	0.0299871	0.0915033
2992.75	-36457.9	-14841.1	7.94133	-3.89273	0.0300018	0.0915033
2992.77	-36457.9	-14841.2	7.87401	-3.88908	0.0300029	0.0915033
2992.79	-36458	-14841.3	7.80789	-3.8861	0.0299997	0.0915033
2992.81	-36458	-14841.5	7.7428	-3.88439	0.0300007	0.0915033
2992.82	-36458.1	-14841.6	7.67811	-3.88296	0.0299989	0.0915033
2992.84	-36458.1	-14841.7	7.61311	-3.88117	0.0299946	0.0915033
2992.86	-36458.2	-14841.8	7.54712	-3.87959	0.0300059	0.0915033
2992.87	-36458.2	-14841.9	7.4801	-3.87816	0.0300206	0.0915033
2992.89	-36458.3	-14842.1	7.41307	-3.8755	0.0299725	0.0915033
2992.91	-36458.3	-14842.2	7.34647	-3.87078	0.02992	0.0915033
2992.92	-36458.4	-14842.3	7.27973	-3.86409	0.0301031	0.0915033
2992.94	-36458.4	-14842.4	7.21269	-3.85566	0.0302824	0.0915033
2992.96	-36458.5	-14842.5	7.14591	-3.84579	0.0295155	0.0915033
2992.98	-36458.5	-14842.6	7.08036	-3.83531	0.0277021	0.0915033
2992.99	-36458.5	-14842.7	7.01745	-3.82562	0.0258468	0.0915033
2993.01	-36458.6	-14842.9	6.95624	-3.81729	0.024252	0.0915033
2993.03	-36458.6	-14843	6.89331	-3.81001	0.0224128	0.0915033
2993.04	-36458.7	-14843.1	6.82781	-3.80322	0.020566	0.0915033
2993.06	-36458.7	-14843.2	6.76174	-3.79634	0.0197386	0.0915033
2993.08	-36458.8	-14843.3	6.69648	-3.79095	0.019895	0.0915033
2993.09	-36458.8	-14843.4	6.63261	-3.79049	0.0200309	0.0915033
2993.11	-36458.8	-14843.5	6.56948	-3.79609	0.019967	0.0915033
2993.13	-36458.9	-14843.6	6.50556	-3.80707	0.0201555	0.0915033
2993.15	-36458.9	-14843.7	6.44013	-3.82312	0.0202108	0.0915033
2993.16	-36459	-14843.8	6.37324	-3.84405	0.0191647	0.0915033
2993.18	-36459	-14843.9	6.30615	-3.86693	0.017245	0.0915033
2993.2	-36459	-14844	6.24061	-3.88722	0.0154202	0.0915033
2993.21	-36459.1	-14844.1	6.17588	-3.90297	0.0138167	0.0915033
2993.23	-36459.1	-14844.2	6.1099	-3.91406	0.0121047	0.0915033
2993.25	-36459.2	-14844.3	6.04259	-3.92393	0.0103737	0.0915033
2993.26	-36459.2	-14844.4	5.97499	-3.93737	0.00886886	0.0915033
2993.28	-36459.2	-14844.5	5.90826	-3.95373	0.00707886	0.0915033
2993.3	-36459.3	-14844.6	5.84325	-3.97011	0.0042617	0.0915033
2993.32	-36459.3	-14844.7	5.77832	-3.98687	0.00066549	0.0915033
2993.33	-36459.3	-14844.8	5.71113	-4.00539	-0.00305727	0.0915033
2993.35	-36459.4	-14844.8	5.64162	-4.02449	-0.00633519	0.0915033
2993.37	-36459.4	-14844.9	5.57086	-4.04229	-0.00868815	0.0915033
2993.38	-36459.4	-14845	5.50073	-4.05903	-0.00995977	0.0915033
2993.4	-36459.5	-14845.1	5.43261	-4.07557	-0.010213	0.0915033
2993.42	-36459.5	-14845.2	5.36412	-4.09233	-0.0100109	0.0915033
2993.43	-36459.5	-14845.3	5.29264	-4.10911	-0.00994115	0.0915033
2993.45	-36459.6	-14845.3	5.22	-4.12333	-0.01	0.0915033
2993.47	-36459.6	-14845.4	5.14875	-4.13245	-0.0100338	0.0915033
2993.49	-36459.6	-14845.5	5.07929	-4.13681	-0.00999539	0.0915033
2993.5	-36459.7	-14845.6	5.01112	-4.13762	-0.00991808	0.0915033
2993.52	-36459.7	-14845.7	4.94259	-4.13659	-0.010015	0.0915033
2993.54	-36459.7	-14845.8	4.87249	-4.1351	-0.0102854	0.0915033
2993.55	-36459.8	-14845.8	4.80168	-4.13305	-0.00988536	0.0915033
2993.57	-36459.8	-14845.9	4.73116	-4.13004	-0.0082864	0.0915033
2993.59	-36459.8	-14846	4.66097	-4.12582	-0.00634737	0.0915033
2993.61	-36459.9	-14846.1	4.59096	-4.11997	-0.00472221	0.0915033
2993.62	-36459.9	-14846.1	4.52097	-4.11165	-0.00299775	0.0915033
2993.64	-36459.9	-14846.2	4.45075	-4.10035	-0.00105346	0.0915033
2993.66	-36459.9	-14846.3	4.37993	-4.08657	0.000166565	0.0915033
2993.67	-36460	-14846.3	4.30898	-4.07115	0.000212874	0.0915033
2993.69	-36460	-14846.4	4.24007	-4.05542	-5.36476e-05	0.0915033
2993.71	-36460	-14846.5	4.17364	-4.04027	-5.73838e-05	0.0915033
2993.72	-36460	-14846.5	4.10677	-4.02583	1.406e-05	0.0915033
2993.74	-36460.1	-14846.6	4.03803	-4.01203	1.39989e-05	0.0915033
2993.76	-36460.1	-14846.7	3.9691	-3.99865	-4.25742e-06	0.0915033
2993.77	-36460.1	-14846.7	3.90061	-3.98622	-3.42928e-06	0.0915033
2993.79	-36460.1	-14846.8	3.83126	-3.97633	1.2797e-06	0.0915033
2993.81	-36460.2	-14846.9	3.76102	-3.96953	9.20493e-07	0.0915033
2993.83	-36460.2	-14846.9	3.69164	-3.96506	-3.34021e-07	0.0915033
2993.84	-36460.2	-14847	3.62322	-3.963	-2.19512e-07	0.0915033
2993.86	-36460.2	-14847	3.55375	-3.96458	9.59492e-08	0.0915033
2993.88	-36460.3	-14847.1	3.48447	-3.96851	5.22095e-08	0.0915033
2993.89	-36460.3	-14847.1	3.42003	-3.97075	-2.78074e-08	0.0915033
2993.91	-36460.3	-14847.2	3.35924	-3.96903	-1.39624e-08	0.0915033
2993.93	-36460.3	-14847.2	3.29566	-3.96277	7.2244e-09	0.0915033
2993.94	-36460.3	-14847.3	3.22808	-3.95214	3.2202e-09	0.0915033
2993.96	-36460.4	-14847.3	3.16025	-3.93795	-2.00848e-09	0.0915033
2993.98	-36460.4	-14847.4	3.09347	-3.92213	-7.33227e-10	0.0915033
2994	-36460.4	-14847.4	3.02696	-3.90729	5.6908e-10	0.0915033
2994.01	-36460.4	-14847.5	2.96028	-3.89425	1.95444e-10	0.0915033
2994.03	-36460.4	-14847.5	2.89325	-3.8825	-1.47053e-10	0.0915033
2994.05	-36460.5	-14847.6	2.82625	-3.87054	-4.26534e-11	0.0915033
2994.06	-36460.5	-14847.6	2.76003	-3.85643	3.99275e-11	0.0915033
2994.08	-36460.5	-14847.7	2.69507	-3.8405	8.9942e-12	0.0915033
2994.1	-36460.5	-14847.7	2.63154	-3.8242	-1.11401e-11	0.0915033
2994.11	-36460.5	-14847.8	2.56834	-3.80744	-2.39027e-12	0.0915033
2994.13	-36460.5	-14847.8	2.50394	-3.78945	2.86075e-12	0.0915033
2994.15	-36460.5	-14847.8	2.43832	-3.77018	4.65819e-13	0.0915033
2994.17	-36460.6	-14847.9	2.37233	-3.74995	-7.62809e-13	0.0915033
2994.18	-36460.6	-14847.9	2.30747	-3.72913	-8.14503e-14	0.0915033
2994.2	-36460.6	-14847.9	2.24506	-3.708	2.1374e-13	0.0915033
2994.22	-36460.6	-14848	2.18388	-3.68601	2.27804e-14	0.0915033
2994.23	-36460.6	-14848	2.12219	-3.66255	-6.65486e-14	0.0915033
2994.25	-36460.6	-14848	2.06029	-3.63811	-5.25816e-15	0.0915033
2994.27	-36460.7	-14848.1	1.99922	-3.61363	6.44125e-14	0.0915033
2994.28	-36460.7	-14848.1	1.94	-3.59	0	0.0915033
