# Supplementary material for: Extraction of driving behavior primitives considering driver expectation and vehicle dynamics
Source: PLoS One. 2025 Dec 31;20(12):e0340123. doi: 10.1371/journal.pone.0340123 (PMC12755792; doi:10.1371/journal.pone.0340123)
Supplement: S1 File — (ZIP) [file pone.0340123.s001.zip › DataSetForPimitiveExaction-1/straight driving/c214_s_3.xlsx]

## Sheet: Sheet1
2410.38	-36154.2	-14579.8	10.7171	1.3801	0.187032	-0.237336
2410.39	-36154.2	-14579.9	10.7405	1.37714	0.183355	-0.238495
2410.41	-36154.3	-14580.1	10.7652	1.37355	0.186534	-0.238552
2410.43	-36154.4	-14580.3	10.7887	1.37011	0.18375	-0.239542
2410.44	-36154.4	-14580.4	10.8119	1.36995	0.174083	-0.241712
2410.46	-36154.5	-14580.7	10.8367	1.37	0.16	-0.242919
2410.48	-36154.5	-14580.8	10.86	1.36667	0.146667	-0.24183
2410.5	-36154.6	-14581	10.8833	1.36333	0.13	-0.238562
2410.51	-36154.7	-14581.2	10.9067	1.36	0.113333	-0.236383
2410.53	-36154.7	-14581.3	10.9313	1.35992	0.0990153	-0.235267
2410.55	-36154.8	-14581.5	10.9512	1.35644	0.0787111	-0.235302
2410.56	-36154.8	-14581.7	10.9724	1.35289	0.0577155	-0.235286
2410.58	-36154.9	-14581.9	10.9927	1.34983	0.0418462	-0.235312
2410.6	-36154.9	-14582	11.0177	1.35015	0.0316451	-0.235189
2410.61	-36155	-14582.2	11.0407	1.34961	0.0214236	-0.233923
2410.63	-36155.1	-14582.4	11.0643	1.34602	0.0121093	-0.231424
2410.65	-36155.1	-14582.6	11.089	1.34243	0.010467	-0.228229
2410.67	-36155.2	-14582.8	11.1121	1.33971	0.0139174	-0.227756
2410.68	-36155.2	-14582.9	11.1354	1.34021	0.0186561	-0.229285
2410.7	-36155.3	-14583.1	11.1591	1.33938	0.0285201	-0.231186
2410.72	-36155.4	-14583.3	11.1839	1.33564	0.0360979	-0.23044
2410.73	-36155.4	-14583.5	11.206	1.33222	0.0456321	-0.228034
2410.75	-36155.5	-14583.6	11.2262	1.3297	0.0519765	-0.226155
2410.77	-36155.6	-14583.9	11.247	1.33028	0.0591117	-0.225175
2410.78	-36155.6	-14584	11.2678	1.32909	0.0655946	-0.223757
2410.8	-36155.7	-14584.2	11.2922	1.32541	0.0726418	-0.221289
2410.82	-36155.7	-14584.4	11.3159	1.32172	0.0785927	-0.219711
2410.84	-36155.8	-14584.5	11.3318	1.31975	0.0802248	-0.220754
2410.85	-36155.8	-14584.6	11.3392	1.31997	0.0798337	-0.223365
2410.87	-36155.8	-14584.6	11.3381	1.3204	0.0805187	-0.224418
2410.89	-36155.8	-14584.6	11.3509	1.31772	0.0774014	-0.221328
2410.9	-36155.9	-14585	11.3889	1.30849	0.0700154	-0.213713
2410.92	-36156.1	-14585.5	11.4363	1.29776	0.0625305	-0.204293
2410.94	-36156.2	-14585.7	11.471	1.28924	0.0597223	-0.196706
2410.95	-36156.2	-14585.8	11.491	1.28488	0.0587288	-0.191252
2410.97	-36156.3	-14586	11.5121	1.27965	0.0528345	-0.187539
2410.99	-36156.3	-14586.2	11.5313	1.27278	0.0461723	-0.184411
2411.01	-36156.4	-14586.4	11.5544	1.26565	0.038887	-0.180893
2411.02	-36156.5	-14586.6	11.5786	1.26067	0.0343453	-0.178156
2411.04	-36156.5	-14586.8	11.6019	1.25978	0.0309561	-0.176808
2411.06	-36156.6	-14587	11.6239	1.26031	0.0298013	-0.175769
2411.07	-36156.7	-14587.2	11.6442	1.2577	0.0301288	-0.174065
2411.09	-36156.7	-14587.3	11.664	1.25469	0.0296865	-0.170238
2411.11	-36156.8	-14587.5	11.685	1.24814	0.0323773	-0.16559
2411.12	-36156.9	-14587.7	11.7055	1.24425	0.0359332	-0.160984
2411.14	-36156.9	-14587.9	11.7248	1.23811	0.0391828	-0.158388
2411.16	-36157	-14588.1	11.7491	1.23404	0.0427196	-0.156214
2411.18	-36157	-14588.3	11.77	1.22788	0.0460764	-0.153283
2411.19	-36157.1	-14588.5	11.7896	1.22147	0.0494443	-0.147316
2411.21	-36157.2	-14588.6	11.8109	1.21114	0.0527844	-0.139299
2411.23	-36157.2	-14588.9	11.8309	1.20406	0.0591057	-0.131565
2411.24	-36157.3	-14589.1	11.8521	1.19707	0.0663198	-0.124599
2411.26	-36157.4	-14589.2	11.8722	1.19047	0.069951	-0.117036
2411.28	-36157.4	-14589.4	11.8921	1.18064	0.06992	-0.108386
2411.3	-36157.5	-14589.6	11.9133	1.17	0.0733333	-0.0991285
2411.31	-36157.6	-14589.8	11.93	1.16	0.0766667	-0.0915033
2411.33	-36157.6	-14590	11.95	1.15	0.08	-0.0860566
2411.35	-36157.7	-14590.2	11.97	1.14333	0.08	-0.0816993
2411.36	-36157.7	-14590.4	11.9912	1.13982	0.0800064	-0.078241
2411.38	-36157.8	-14590.6	12.0111	1.13646	0.0799989	-0.0749624
2411.4	-36157.9	-14590.8	12.029	1.13293	0.0799964	-0.0715008
2411.41	-36157.9	-14591	12.0487	1.12961	0.0800166	-0.068237
2411.43	-36158	-14591.2	12.0657	1.12627	0.0799372	-0.0650108
2411.45	-36158.1	-14591.4	12.0866	1.12263	0.080382	-0.0629873
2411.46	-36158.1	-14591.5	12.1032	1.11979	0.0839392	-0.0634539
2411.48	-36158.2	-14591.8	12.1238	1.12006	0.0873911	-0.0658061
2411.5	-36158.3	-14591.9	12.1448	1.11994	0.0901516	-0.0679578
2411.52	-36158.3	-14592.1	12.1648	1.12015	0.0904548	-0.0685466
2411.53	-36158.4	-14592.4	12.1844	1.1194	0.0942283	-0.0670918
2411.55	-36158.5	-14592.5	12.2017	1.11564	0.0977084	-0.0644147
2411.57	-36158.5	-14592.7	12.218	1.11221	0.100737	-0.0613206
2411.58	-36158.6	-14592.9	12.236	1.10974	0.105319	-0.0594183
2411.6	-36158.7	-14593.1	12.2572	1.11007	0.111574	-0.0589925
2411.62	-36158.7	-14593.3	12.2772	1.10999	0.114452	-0.060526
2411.63	-36158.8	-14593.5	12.2962	1.10995	0.117691	-0.063344
2411.65	-36158.9	-14593.7	12.315	1.11023	0.122703	-0.0661401
2411.67	-36158.9	-14593.9	12.3334	1.10891	0.128375	-0.0663114
2411.69	-36159	-14594.1	12.352	1.1052	0.131368	-0.0640075
2411.7	-36159.1	-14594.3	12.3714	1.10151	0.134955	-0.0608692
2411.72	-36159.1	-14594.5	12.3893	1.09973	0.1382	-0.0592104
2411.74	-36159.2	-14594.7	12.4083	1.10007	0.141677	-0.0590935
2411.75	-36159.3	-14594.9	12.4274	1.09998	0.145089	-0.0613893
2411.77	-36159.4	-14595.1	12.4453	1.10002	0.148534	-0.0657585
2411.79	-36159.4	-14595.3	12.4646	1.09993	0.151422	-0.0724028
2411.8	-36159.5	-14595.5	12.4832	1.10028	0.158531	-0.0780569
2411.82	-36159.6	-14595.7	12.5017	1.09827	0.170882	-0.0811057
2411.84	-36159.6	-14595.9	12.5203	1.0946	0.185372	-0.0817408
2411.86	-36159.7	-14596.1	12.5398	1.09089	0.196451	-0.0822246
2411.87	-36159.8	-14596.3	12.5572	1.0898	0.208366	-0.0841268
2411.89	-36159.8	-14596.5	12.5772	1.09005	0.22225	-0.0865355
2411.91	-36159.9	-14596.7	12.5951	1.08998	0.238611	-0.0880763
2411.92	-36160	-14596.9	12.614	1.09002	0.252785	-0.0882341
2411.94	-36160	-14597.1	12.6327	1.08994	0.266886	-0.088352
2411.96	-36160.1	-14597.3	12.6495	1.09025	0.277829	-0.0867718
2411.97	-36160.2	-14597.5	12.6659	1.08756	0.287627	-0.0829735
2411.99	-36160.3	-14597.7	12.6851	1.08417	0.297546	-0.076679
2412.01	-36160.3	-14597.9	12.7063	1.08042	0.308307	-0.0713889
2412.03	-36160.4	-14598.2	12.7266	1.07989	0.315754	-0.0696381
2412.04	-36160.5	-14598.4	12.7447	1.08002	0.319781	-0.0714809
2412.06	-36160.5	-14598.5	12.7614	1.08	0.320058	-0.0757206
2412.08	-36160.6	-14598.8	12.7779	1.08	0.319982	-0.0800808
2412.09	-36160.7	-14599	12.7975	1.08001	0.320015	-0.0845406
2412.11	-36160.7	-14599.2	12.8189	1.07998	0.319977	-0.0870515
2412.13	-36160.8	-14599.4	12.8357	1.08009	0.320087	-0.0882062
2412.14	-36160.9	-14599.6	12.8523	1.07689	0.316896	-0.0882428
2412.16	-36161	-14599.8	12.87	1.07333	0.313333	-0.0882353
2412.18	-36161	-14600	12.89	1.07	0.31	-0.0882353
2412.2	-36161.1	-14600.2	12.9067	1.07	0.306667	-0.0882353
2412.21	-36161.2	-14600.4	12.9243	1.06999	0.29944	-0.0882617
2412.23	-36161.3	-14600.6	12.9411	1.07	0.289494	-0.0894272
2412.25	-36161.3	-14600.8	12.9625	1.07	0.282552	-0.0918661
2412.26	-36161.4	-14601	12.9821	1.06998	0.275953	-0.0951137
2412.28	-36161.5	-14601.3	12.9986	1.07007	0.268924	-0.0970927
2412.3	-36161.6	-14601.4	13.0153	1.06974	0.259008	-0.0967125
2412.32	-36161.6	-14601.6	13.0335	1.06603	0.252061	-0.0928022
2412.33	-36161.7	-14601.9	13.0531	1.06267	0.246004	-0.08724
2412.35	-36161.8	-14602.1	13.0697	1.05979	0.242234	-0.0818874
2412.37	-36161.9	-14602.3	13.0873	1.06007	0.235626	-0.0775797
2412.38	-36161.9	-14602.5	13.1043	1.05998	0.232138	-0.0743919
2412.4	-36162	-14602.7	13.1252	1.06002	0.224915	-0.0712324
2412.42	-36162.1	-14602.9	13.1452	1.05995	0.218068	-0.0693038
2412.43	-36162.2	-14603.1	13.1617	1.06019	0.211207	-0.0683761
2412.45	-36162.2	-14603.3	13.1774	1.0592	0.205419	-0.0670018
2412.47	-36162.3	-14603.5	13.1933	1.05546	0.202016	-0.0642192
2412.48	-36162.4	-14603.7	13.2131	1.05192	0.199688	-0.0611312
2412.5	-36162.5	-14604	13.2315	1.04968	0.200247	-0.0593089
2412.52	-36162.5	-14604.1	13.2507	1.05009	0.199114	-0.0587533
2412.54	-36162.6	-14604.4	13.2663	1.04998	0.194149	-0.0588408
2412.55	-36162.7	-14604.6	13.2855	1.05	0.18711	-0.0588244
2412.57	-36162.8	-14604.8	13.3045	1.05002	0.179853	-0.0588018
2412.59	-36162.8	-14605.1	13.3232	1.04994	0.175032	-0.0589062
2412.6	-36162.9	-14605.2	13.3427	1.05027	0.170005	-0.0583176
2412.62	-36163	-14605.5	13.3585	1.04849	0.163454	-0.0571902
2412.64	-36163.1	-14605.7	13.3765	1.0448	0.154425	-0.0558672
2412.65	-36163.2	-14605.9	13.3909	1.04109	0.145431	-0.0560432
2412.67	-36163.2	-14606.1	13.4082	1.03977	0.141271	-0.0572957
2412.69	-36163.3	-14606.3	13.4271	1.04005	0.137915	-0.0584946
2412.71	-36163.4	-14606.5	13.4463	1.04	0.134599	-0.0588865
2412.72	-36163.4	-14606.7	13.4644	1.03994	0.130757	-0.0588498
2412.74	-36163.5	-14606.9	13.4806	1.04023	0.130335	-0.0583605
2412.76	-36163.6	-14607.2	13.4982	1.03813	0.126084	-0.0557092
2412.77	-36163.7	-14607.3	13.5152	1.03204	0.116109	-0.0508162
2412.79	-36163.8	-14607.6	13.5316	1.02538	0.108216	-0.0443201
2412.81	-36163.8	-14607.8	13.5492	1.01809	0.103994	-0.0390074
2412.82	-36163.9	-14608.1	13.5662	1.01395	0.101087	-0.0362024
2412.84	-36164	-14608.3	13.5826	1.01085	0.0948774	-0.0359522
2412.86	-36164.1	-14608.5	13.6002	1.00726	0.0902445	-0.0351669
2412.88	-36164.2	-14608.7	13.6171	1.00397	0.090132	-0.0330943
2412.89	-36164.2	-14608.9	13.6336	1.00037	0.0873861	-0.0308352
2412.91	-36164.3	-14609.1	13.6513	0.999942	0.0837253	-0.0294741
2412.93	-36164.4	-14609.3	13.6681	1.00001	0.0803897	-0.0294075
2412.94	-36164.5	-14609.6	13.6846	1.00004	0.0770693	-0.0293683
2412.96	-36164.6	-14609.8	13.7023	0.999916	0.0735426	-0.0304053
2412.98	-36164.7	-14610	13.7189	1.00311	0.0701764	-0.0325109
2412.99	-36164.7	-14610.2	13.74	1.00667	0.0666667	-0.0359477
2413.01	-36164.8	-14610.4	13.76	1.01	0.06	-0.0392157
2413.03	-36164.9	-14610.7	13.7767	1.01	0.0533333	-0.0413943
2413.05	-36165	-14610.9	13.7942	1.00648	0.0464135	-0.0424444
2413.06	-36165	-14611.1	13.8075	1.00302	0.0429755	-0.0401404
2413.08	-36165.1	-14611.3	13.8233	0.996667	0.0333333	-0.037037
2413.1	-36165.2	-14611.5	13.84	0.993333	0.0233333	-0.0326797
2413.11	-36165.3	-14611.7	13.8577	0.989927	0.0128297	-0.0303846
2413.13	-36165.3	-14611.9	13.8742	0.989906	0.0062924	-0.0281961
2413.15	-36165.4	-14612.2	13.8885	0.986222	-0.000868324	-0.0257937
2413.16	-36165.5	-14612.4	13.9053	0.982897	-0.00726888	-0.0225266
2413.18	-36165.6	-14612.6	13.9219	0.979842	-0.0101138	-0.0205689
2413.2	-36165.7	-14612.9	13.9387	0.980026	-0.00998598	-0.0208812
2413.22	-36165.8	-14613.1	13.9564	0.980079	-0.00991615	-0.023344
2413.23	-36165.8	-14613.3	13.9729	0.979627	-0.0103761	-0.0252501
2413.25	-36165.9	-14613.5	13.9898	0.976021	-0.0139719	-0.024753
2413.27	-36166	-14613.7	14.0074	0.972407	-0.0176286	-0.0222968
2413.28	-36166.1	-14613.9	14.0238	0.969788	-0.0200763	-0.0202887
2413.3	-36166.2	-14614.2	14.0408	0.969931	-0.0206212	-0.0197103
2413.32	-36166.2	-14614.4	14.0583	0.970685	-0.0239126	-0.0212464
2413.34	-36166.3	-14614.6	14.075	0.974381	-0.0224411	-0.0237427
2413.35	-36166.4	-14614.9	14.0911	0.977679	-0.0193595	-0.0271926
2413.37	-36166.5	-14615.1	14.1045	0.981224	-0.0219353	-0.0305204
2413.39	-36166.6	-14615.3	14.1188	0.984432	-0.0287231	-0.034108
2413.4	-36166.7	-14615.6	14.1363	0.98811	-0.0290279	-0.0386606
2413.42	-36166.7	-14615.7	14.1535	0.99031	-0.0260096	-0.0433377
2413.44	-36166.8	-14616	14.1706	0.989924	-0.0278735	-0.0469187
2413.45	-36166.9	-14616.2	14.188	0.990022	-0.0320499	-0.0485853
2413.47	-36167	-14616.4	14.2045	0.989994	-0.0329718	-0.049092
2413.49	-36167.1	-14616.7	14.2214	0.990001	-0.0363027	-0.049003
2413.51	-36167.1	-14616.9	14.2408	0.99	-0.0424685	-0.0490206
2413.52	-36167.2	-14617.2	14.2589	0.99	-0.0435501	-0.0490329
2413.54	-36167.3	-14617.4	14.2763	0.99	-0.0430026	-0.0489687
2413.56	-36167.4	-14617.6	14.2912	0.990002	-0.0452435	-0.0494505
2413.57	-36167.5	-14617.8	14.3061	0.989994	-0.0473453	-0.0517115
2413.59	-36167.6	-14618.1	14.3235	0.990021	-0.0444418	-0.0565667
2413.61	-36167.6	-14618.3	14.3431	0.989915	-0.0431014	-0.0631906
2413.62	-36167.7	-14618.5	14.3608	0.990319	-0.0433059	-0.0684326
2413.64	-36167.8	-14618.8	14.3784	0.987848	-0.0436392	-0.0714785
2413.66	-36167.9	-14619	14.3928	0.98433	-0.0408871	-0.0719282
2413.67	-36168	-14619.2	14.4081	0.980717	-0.0397818	-0.072504
2413.69	-36168.1	-14619.4	14.4259	0.979866	-0.0400647	-0.0745145
2413.71	-36168.1	-14619.7	14.4428	0.980036	-0.0399098	-0.0776572
2413.73	-36168.2	-14619.9	14.4593	0.97999	-0.0402954	-0.0808444
2413.74	-36168.3	-14620.1	14.4769	0.980003	-0.0373287	-0.0851685
2413.76	-36168.4	-14620.4	14.4937	0.979995	-0.0340885	-0.0904561
2413.78	-36168.5	-14620.5	14.5106	0.980016	-0.0279853	-0.0968729
2413.79	-36168.6	-14620.8	14.5249	0.979958	-0.0207922	-0.102915
2413.81	-36168.6	-14621	14.5413	0.980162	-0.0141589	-0.106501
2413.83	-36168.7	-14621.2	14.5581	0.977105	-0.00727894	-0.107797
2413.84	-36168.8	-14621.5	14.5746	0.973765	-0.0037211	-0.10785
2413.86	-36168.9	-14621.7	14.5923	0.970121	-0.000125395	-0.107853
2413.88	-36169	-14621.9	14.609	0.969968	2.67995e-05	-0.107801
2413.9	-36169.1	-14622.2	14.6267	0.97	7.82563e-15	-0.110022
2413.91	-36169.1	-14622.4	14.6433	0.97	0	-0.116558
2413.93	-36169.2	-14622.6	14.66	0.97	0.00333333	-0.12963
2413.95	-36169.3	-14622.9	14.6776	0.97	0.00689149	-0.14822
2413.96	-36169.4	-14623.1	14.6907	0.970002	0.0100881	-0.167785
2413.98	-36169.5	-14623.4	14.7043	0.969992	0.00997715	-0.186266
2414	-36169.6	-14623.6	14.7221	0.97006	0.0100113	-0.203252
2414.01	-36169.6	-14623.8	14.7386	0.969766	0.00999697	-0.214592
2414.03	-36169.7	-14624.1	14.7554	0.966231	0.0100008	-0.221809
2414.05	-36169.8	-14624.4	14.773	0.962649	0.00999972	-0.226085
2414.07	-36169.9	-14624.6	14.7897	0.959789	0.01	-0.229451
2414.08	-36170	-14624.8	14.8058	0.960056	0.0100001	-0.233883
2414.1	-36170.1	-14625	14.8195	0.959985	0.0099995	-0.238326
2414.12	-36170.2	-14625.3	14.8375	0.960005	0.0100026	-0.242597
2414.13	-36170.2	-14625.5	14.8538	0.959996	0.0099902	-0.244232
2414.15	-36170.3	-14625.8	14.8708	0.96001	0.0100362	-0.245612
2414.17	-36170.4	-14626	14.8882	0.959955	0.00982894	-0.250183
2414.18	-36170.5	-14626.2	14.9053	0.960168	0.0107371	-0.261304
2414.2	-36170.6	-14626.5	14.9218	0.959099	0.0148115	-0.278552
2414.22	-36170.7	-14626.7	14.9344	0.955468	0.0169047	-0.295724
2414.24	-36170.8	-14626.9	14.9489	0.951972	0.0166668	-0.311325
2414.25	-36170.9	-14627.2	14.9663	0.949735	0.0164339	-0.324912
2414.27	-36170.9	-14627.4	14.9835	0.950077	0.0179803	-0.336965
2414.29	-36171	-14627.7	15.0006	0.949981	0.0203286	-0.347107
2414.3	-36171.1	-14627.9	15.0179	0.950005	0.0199066	-0.355739
2414.32	-36171.2	-14628.1	15.0347	0.95	0.0200249	-0.362104
2414.34	-36171.3	-14628.4	15.05	0.949996	0.019994	-0.367925
2414.36	-36171.4	-14628.6	15.0653	0.95002	0.0200017	-0.376107
2414.37	-36171.5	-14628.8	15.082	0.949926	0.0199995	-0.388661
2414.39	-36171.6	-14629.1	15.0996	0.950261	0.0200002	-0.40632
2414.41	-36171.7	-14629.4	15.1149	0.948255	0.0199996	-0.423884
2414.42	-36171.7	-14629.6	15.1275	0.94472	0.0200015	-0.438883
2414.44	-36171.8	-14629.8	15.1428	0.941099	0.0199944	-0.451669
2414.46	-36171.9	-14630.1	15.1604	0.939801	0.0200193	-0.462903
2414.47	-36172	-14630.3	15.1779	0.940054	0.0199222	-0.470754
2414.49	-36172.1	-14630.6	15.1917	0.939986	0.0202917	-0.476372
2414.51	-36172.2	-14630.8	15.208	0.94	0.0179386	-0.481235
2414.53	-36172.2	-14631	15.2251	0.940012	0.0139712	-0.485784
2414.54	-36172.3	-14631.3	15.2424	0.939958	0.0132374	-0.488757
2414.56	-36172.4	-14631.5	15.2598	0.940168	0.0132761	-0.489364
2414.58	-36172.5	-14631.7	15.2732	0.937881	0.0136595	-0.486936
2414.59	-36172.6	-14632	15.2904	0.931293	0.0105362	-0.481384
2414.61	-36172.7	-14632.3	15.3042	0.924529	0.00978418	-0.477332
2414.63	-36172.8	-14632.5	15.3205	0.917652	0.0103461	-0.479157
2414.64	-36172.9	-14632.8	15.3349	0.913683	0.00692539	-0.489682
2414.66	-36173	-14633	15.3513	0.9104	0.00679981	-0.503766
2414.68	-36173	-14633.2	15.368	0.907069	0.0035912	-0.517943
2414.69	-36173.1	-14633.5	15.3857	0.903537	0.0034024	-0.531897
2414.71	-36173.2	-14633.7	15.3993	0.900198	0.000147748	-0.544039
2414.73	-36173.3	-14633.9	15.4125	0.896846	-3.85572e-05	-0.552969
2414.75	-36173.4	-14634.2	15.4267	0.893333	0	-0.557734
2414.76	-36173.5	-14634.5	15.4433	0.886667	0	-0.557734
2414.78	-36173.6	-14634.7	15.4567	0.88	3.06839e-16	-0.555556
2414.8	-36173.7	-14635	15.4742	0.87303	1.66497e-07	-0.552127
2414.81	-36173.8	-14635.2	15.4875	0.869833	-4.11696e-08	-0.551249
2414.83	-36173.8	-14635.4	15.5043	0.866461	-1.80919e-09	-0.554853
2414.85	-36174	-14635.7	15.5182	0.862879	9.92615e-08	-0.564572
2414.86	-36174	-14636	15.5316	0.859818	-3.97637e-07	-0.577919
2414.88	-36174.1	-14636.2	15.5449	0.860141	1.48709e-06	-0.592009
2414.9	-36174.2	-14636.5	15.5596	0.859367	-8.60521e-06	-0.602615
2414.92	-36174.3	-14636.7	15.5758	0.851535	3.26167e-05	-0.60407
2414.93	-36174.4	-14636.9	15.5896	0.836609	-0.000121124	-0.596125
2414.95	-36174.5	-14637.2	15.6069	0.815081	0.000659282	-0.58252
2414.97	-36174.6	-14637.4	15.6198	0.795301	0.00365027	-0.567427
2414.98	-36174.7	-14637.7	15.6326	0.775512	0.00324917	-0.553095
2415	-36174.8	-14638	15.6437	0.758977	0.00337728	-0.538579
2415.02	-36174.8	-14638.2	15.6572	0.74671	0.00325471	-0.527468
2415.03	-36174.9	-14638.4	15.671	0.737781	0.00359954	-0.518064
2415.05	-36175	-14638.7	15.6837	0.73073	0.00199585	-0.511016
2415.07	-36175.1	-14638.9	15.6944	0.725458	0.00073796	-0.505456
2415.09	-36175.2	-14639.2	15.708	0.721136	0.00377068	-0.498774
2415.1	-36175.3	-14639.5	15.7218	0.715116	0.00327542	-0.492182
2415.12	-36175.4	-14639.7	15.7344	0.711846	0.0031294	-0.488437
2415.14	-36175.5	-14639.9	15.7443	0.709575	0.0044655	-0.493392
2415.15	-36175.6	-14640.2	15.7546	0.710711	0.00858386	-0.504128
2415.17	-36175.7	-14640.4	15.7659	0.706559	0.0102505	-0.514253
2415.19	-36175.8	-14640.7	15.78	0.692506	0.00992122	-0.517795
2415.2	-36175.9	-14641	15.7941	0.671078	0.0100985	-0.513383
2415.22	-36175.9	-14641.2	15.8055	0.64895	0.00968746	-0.504875
2415.24	-36176	-14641.5	15.8156	0.630295	0.0116784	-0.494374
2415.26	-36176.1	-14641.7	15.826	0.614879	0.0152819	-0.484866
2415.27	-36176.2	-14641.9	15.8358	0.604118	0.0189517	-0.477145
2415.29	-36176.3	-14642.2	15.8463	0.593487	0.0200085	-0.473656
2415.31	-36176.4	-14642.5	15.8565	0.585525	0.0216208	-0.475968
2415.32	-36176.5	-14642.7	15.8664	0.578704	0.027495	-0.48425
2415.34	-36176.6	-14643	15.8769	0.574586	0.0345459	-0.494424
2415.36	-36176.7	-14643.3	15.8871	0.567092	0.0416996	-0.499816
2415.38	-36176.8	-14643.5	15.8969	0.552186	0.0457079	-0.497708
2415.39	-36176.9	-14643.8	15.9078	0.531787	0.0495153	-0.488549
2415.41	-36177	-14644	15.9153	0.510979	0.0495955	-0.476785
2415.43	-36177	-14644.2	15.9217	0.494036	0.0550377	-0.463854
2415.44	-36177.2	-14644.5	15.9286	0.47608	0.0595167	-0.451669
2415.46	-36177.2	-14644.8	15.9381	0.464718	0.0627884	-0.444022
2415.48	-36177.3	-14645	15.9484	0.457539	0.0657983	-0.442972
2415.49	-36177.4	-14645.3	15.9559	0.453885	0.0725511	-0.446925
2415.51	-36177.5	-14645.6	15.9625	0.447351	0.0765554	-0.455333
2415.53	-36177.6	-14645.8	15.9692	0.443701	0.0765786	-0.46491
2415.55	-36177.7	-14646.1	15.9762	0.440131	0.0796598	-0.477483
2415.56	-36177.8	-14646.3	15.983	0.439961	0.0863209	-0.488503
2415.58	-36177.9	-14646.5	15.9895	0.440025	0.0899254	-0.498394
2415.6	-36178	-14646.8	15.9995	0.43994	0.0900214	-0.505202
2415.61	-36178.1	-14647.1	16.0067	0.44	0.09	-0.506536
2415.63	-36178.2	-14647.3	16.0133	0.43	0.09	-0.501089
2415.65	-36178.3	-14647.6	16.0204	0.412153	0.0901362	-0.488274
2415.66	-36178.3	-14647.8	16.027	0.392268	0.0934361	-0.474102
2415.68	-36178.4	-14648.1	16.0337	0.375671	0.0933405	-0.459992
2415.7	-36178.5	-14648.4	16.0408	0.357937	0.0930581	-0.447376
2415.71	-36178.6	-14648.6	16.0475	0.341497	0.0897942	-0.43693
2415.73	-36178.7	-14648.8	16.0538	0.328966	0.090055	-0.43074
2415.75	-36178.8	-14649.1	16.0574	0.322515	0.0899858	-0.426774
2415.77	-36178.9	-14649.4	16.0641	0.315844	0.0900053	-0.425612
2415.78	-36179	-14649.6	16.0677	0.312654	0.0899987	-0.423506
2415.8	-36179.1	-14649.9	16.0743	0.309888	0.0900004	-0.422113
2415.82	-36179.2	-14650.1	16.0781	0.309287	0.0899999	-0.418419
2415.83	-36179.3	-14650.4	16.0843	0.300471	0.09	-0.411823
2415.85	-36179.4	-14650.7	16.0884	0.285226	0.09	-0.400916
2415.87	-36179.5	-14650.9	16.0947	0.268267	0.09	-0.389906
2415.88	-36179.6	-14651.2	16.0975	0.252379	0.09	-0.379796
2415.9	-36179.7	-14651.5	16.1011	0.23993	0.09	-0.372769
2415.92	-36179.7	-14651.7	16.1042	0.230423	0.09	-0.36825
2415.94	-36179.8	-14651.9	16.1091	0.225488	0.09	-0.366292
2415.95	-36180	-14652.2	16.1151	0.22066	0.09	-0.364366
2415.97	-36180	-14652.4	16.1179	0.215008	0.09	-0.363339
2415.99	-36180.1	-14652.7	16.1215	0.211745	0.09	-0.362668
2416	-36180.2	-14653	16.1249	0.209671	0.09	-0.362709
2416.02	-36180.3	-14653.2	16.1282	0.210092	0.09	-0.363087
2416.04	-36180.4	-14653.5	16.1317	0.209962	0.09	-0.364784
2416.05	-36180.5	-14653.8	16.1351	0.210078	0.09	-0.367703
2416.07	-36180.6	-14654	16.1384	0.209727	0.09	-0.370967
2416.09	-36180.7	-14654.3	16.142	0.21155	0.0900001	-0.374517
2416.11	-36180.8	-14654.6	16.145	0.215804	0.0899997	-0.376782
2416.12	-36180.9	-14654.8	16.1506	0.215635	0.0900011	-0.376272
2416.14	-36181	-14655	16.1556	0.207894	0.0899963	-0.370425
2416.16	-36181.1	-14655.3	16.1591	0.192786	0.090015	-0.36039
2416.17	-36181.2	-14655.5	16.1599	0.17598	0.0899439	-0.347323
2416.19	-36181.3	-14655.8	16.1621	0.158334	0.0901883	-0.332222
2416.21	-36181.4	-14656.1	16.1657	0.143451	0.0880781	-0.318341
2416.22	-36181.4	-14656.3	16.1693	0.132674	0.082124	-0.307572
2416.24	-36181.6	-14656.6	16.1702	0.124656	0.074964	-0.299859
2416.26	-36181.7	-14656.9	16.1697	0.12061	0.0682116	-0.295
2416.28	-36181.7	-14657.1	16.1724	0.117662	0.061607	-0.291032
2416.29	-36181.8	-14657.4	16.176	0.111682	0.0545866	-0.283856
2416.31	-36181.9	-14657.6	16.1796	0.0993549	0.0477607	-0.272532
2416.33	-36182	-14657.8	16.1801	0.0831192	0.0414316	-0.25777
2416.34	-36182.1	-14658.2	16.18	0.065273	0.031339	-0.241444
2416.36	-36182.2	-14658.4	16.18	0.051307	0.0209682	-0.227967
2416.38	-36182.3	-14658.6	16.18	0.0412077	0.0141375	-0.216893
2416.39	-36182.4	-14658.9	16.18	0.0305576	0.00698963	-0.207448
2416.41	-36182.5	-14659.2	16.18	0.0235964	0.00352428	-0.200751
2416.43	-36182.6	-14659.4	16.18	0.0201895	9.04857e-05	-0.196288
2416.45	-36182.7	-14659.7	16.18	0.0166667	0	-0.19281
2416.46	-36182.8	-14659.9	16.1833	0.0133333	-0.00333333	-0.187364
2416.48	-36182.9	-14660.2	16.1867	0.00666667	-0.00666667	-0.178649
2416.5	-36183	-14660.5	16.19	-0.00403158	-0.0101002	-0.164685
2416.51	-36183.1	-14660.7	16.1864	-0.0175947	-0.00997322	-0.149433
2416.53	-36183.2	-14660.9	16.1831	-0.0342506	-0.010007	-0.134164
2416.55	-36183.3	-14661.3	16.1798	-0.0482851	-0.00999647	-0.11933
2416.57	-36183.3	-14661.5	16.18	-0.0613713	-0.0100012	-0.107672
2416.58	-36183.4	-14661.7	16.18	-0.0709936	-0.00999856	-0.0981562
2416.6	-36183.6	-14662	16.18	-0.0774668	-0.010007	-0.0916649
2416.62	-36183.6	-14662.3	16.18	-0.0805239	-0.00997361	-0.0876302
2416.63	-36183.7	-14662.5	16.1801	-0.0839681	-0.0100979	-0.0843732
2416.65	-36183.8	-14662.8	16.1795	-0.0874563	-0.00945867	-0.0808913
2416.67	-36183.9	-14663	16.1759	-0.0908181	-0.00586023	-0.0777306
2416.68	-36184	-14663.3	16.1724	-0.0939818	-0.00239322	-0.0741435
2416.7	-36184.1	-14663.6	16.1697	-0.098601	0.000306416	-0.0695387
2416.72	-36184.2	-14663.8	16.17	-0.104406	-8.17499e-05	-0.0649036
2416.73	-36184.3	-14664.1	16.1701	-0.108577	2.05356e-05	-0.0595657
2416.75	-36184.4	-14664.4	16.1691	-0.114891	-6.12293e-06	-0.0549904
2416.77	-36184.5	-14664.6	16.1655	-0.117937	1.63248e-06	-0.0512936
2416.79	-36184.6	-14664.8	16.1619	-0.120272	-4.05403e-07	-0.0495843
2416.8	-36184.7	-14665.1	16.1596	-0.11999	1.17571e-07	-0.0489911
2416.82	-36184.8	-14665.3	16.1603	-0.119745	-3.13232e-08	-0.0487334
2416.84	-36184.9	-14665.6	16.1588	-0.121275	7.67334e-09	-0.0471893
2416.85	-36185	-14665.9	16.1551	-0.124659	-2.18103e-09	-0.043811
2416.87	-36185.1	-14666.1	16.1515	-0.129835	5.80582e-10	-0.0394643
2416.89	-36185.2	-14666.4	16.15	-0.135005	-1.399e-10	-0.0342525
2416.9	-36185.3	-14666.7	16.1485	-0.140144	3.91659e-11	-0.0295959
2416.92	-36185.3	-14666.9	16.1449	-0.145418	-1.04158e-11	-0.0269465
2416.94	-36185.4	-14667.2	16.1412	-0.148457	2.45911e-12	-0.0260673
2416.96	-36185.5	-14667.4	16.14	-0.152026	-6.80399e-13	-0.0257007
2416.97	-36185.6	-14667.7	16.1383	-0.155191	1.80746e-13	-0.0238543
2416.99	-36185.7	-14667.9	16.1346	-0.158996	-4.1576e-14	-0.021423
2417.01	-36185.8	-14668.2	16.1308	-0.160306	1.13973e-14	-0.0198905
2417.02	-36185.9	-14668.4	16.1301	-0.159623	-3.02376e-15	-0.0190231
2417.04	-36186	-14668.7	16.1279	-0.162165	6.71928e-16	-0.0170983
2417.06	-36186.1	-14669	16.1242	-0.165665	-1.82842e-16	-0.0146527
2417.07	-36186.2	-14669.2	16.121	-0.16929	4.84352e-17	-0.0138717
2417.09	-36186.3	-14669.5	16.1175	-0.170115	-1.02546e-17	-0.0157051
2417.11	-36186.4	-14669.8	16.1142	-0.170039	2.77411e-18	-0.0181511
2417.13	-36186.5	-14670	16.1105	-0.169729	-7.33529e-19	-0.0187508
2417.14	-36186.6	-14670.3	16.1101	-0.172632	1.44267e-19	-0.016871
2417.16	-36186.7	-14670.5	16.1074	-0.176055	-3.88487e-20	-0.0136068
2417.18	-36186.8	-14670.7	16.1039	-0.17962	1.02495e-20	-0.0111961
2417.19	-36186.9	-14671.1	16.1004	-0.180063	-1.77169e-21	-0.00987474
2417.21	-36187	-14671.3	16.097	-0.179983	4.75446e-22	-0.0097855
2417.23	-36187	-14671.5	16.0938	-0.180004	-1.25091e-22	-0.00980872
2417.24	-36187.2	-14671.8	16.0901	-0.179999	1.59863e-23	-0.00980341
2417.26	-36187.2	-14672.1	16.0901	-0.18	-4.28011e-24	-0.00980366
2417.28	-36187.3	-14672.3	16.0869	-0.18	1.12211e-24	-0.00980547
2417.3	-36187.4	-14672.6	16.0833	-0.18	0	-0.00980392
2417.31	-36187.5	-14672.8	16.08	-0.18	0	-0.00980392
2417.33	-36187.6	-14673	16.0767	-0.18	0	-0.0087146
2417.35	-36187.7	-14673.4	16.0731	-0.18	-4.87291e-27	-0.00635551
2417.36	-36187.8	-14673.6	16.0698	-0.18	1.30272e-27	-0.00309957
2417.38	-36187.9	-14673.8	16.0665	-0.18	-3.37958e-28	-0.000993514
2417.4	-36188	-14674.1	16.0629	-0.179999	1.67713e-28	4.41529e-05
2417.41	-36188.1	-14674.4	16.0599	-0.180004	-4.48167e-29	1.24289e-06
2417.43	-36188.2	-14674.6	16.0598	-0.179984	1.15509e-29	-5.11053e-05
2417.45	-36188.3	-14674.9	16.056	-0.180095	-4.3006e-30	-0.00149438
2417.47	-36188.4	-14675.1	16.0528	-0.179623	1.14949e-30	-0.0051863
2417.48	-36188.5	-14675.4	16.0494	-0.17602	-2.97145e-31	-0.0108895
2417.5	-36188.6	-14675.7	16.0459	-0.172416	1.14027e-31	-0.0162842
2417.52	-36188.6	-14675.9	16.0424	-0.169753	-8.93168e-32	-0.0189278
2417.53	-36188.7	-14676.1	16.0399	-0.170063	2.40759e-31	-0.019665
2417.55	-36188.9	-14676.4	16.0394	-0.169981	-1.1081e-30	-0.0195512
2417.57	-36188.9	-14676.6	16.0356	-0.170005	4.17587e-30	-0.0197966
2417.59	-36189	-14676.9	16.0323	-0.169999	-1.53441e-29	-0.0212473
2417.6	-36189.1	-14677.2	16.0288	-0.17	6.90496e-29	-0.0240205
2417.62	-36189.2	-14677.4	16.0256	-0.17	-2.60265e-28	-0.0270667
2417.64	-36189.3	-14677.7	16.0218	-0.17	9.49416e-28	-0.0288474
2417.65	-36189.4	-14678	16.0199	-0.17	-4.12746e-27	-0.0295155
2417.67	-36189.5	-14678.2	16.019	-0.17	1.55374e-26	-0.0293195
2417.69	-36189.6	-14678.5	16.0151	-0.17	-5.61555e-26	-0.0297598
2417.7	-36189.7	-14678.7	16.0118	-0.17	2.37853e-25	-0.0313669
2417.72	-36189.8	-14678.9	16.0085	-0.17	-8.94381e-25	-0.0342013
2417.74	-36189.9	-14679.2	16.005	-0.17	3.19472e-24	-0.0371919
2417.76	-36190	-14679.5	16.0015	-0.17	-1.3258e-23	-0.0388633
2417.77	-36190.1	-14679.7	15.9982	-0.17	4.98054e-23	-0.0392792
2417.79	-36190.2	-14680	15.9949	-0.17	-1.75226e-22	-0.0392007
2417.81	-36190.3	-14680.3	15.991	-0.17	7.15286e-22	-0.0392197
2417.82	-36190.3	-14680.5	15.9901	-0.17	-2.68481e-21	-0.039215
2417.84	-36190.4	-14680.8	15.9882	-0.169999	9.25766e-21	-0.0392146
2417.86	-36190.5	-14681	15.9844	-0.170005	-3.72788e-20	-0.0392211
2417.87	-36190.6	-14681.2	15.9812	-0.16998	1.39821e-19	-0.039195
2417.89	-36190.7	-14681.5	15.9777	-0.170068	-4.68945e-19	-0.0392851
2417.91	-36190.8	-14681.8	15.9744	-0.16973	1.86682e-18	-0.0385562
2417.92	-36190.9	-14682	15.9706	-0.172185	-6.99722e-18	-0.0367595
2417.94	-36191	-14682.3	15.9701	-0.175812	2.25382e-17	-0.0334632
2417.96	-36191.1	-14682.6	15.9676	-0.179465	-8.88471e-17	-0.0308905
2417.98	-36191.2	-14682.8	15.9641	-0.18013	3.32821e-16	-0.0295608
2417.99	-36191.3	-14683.1	15.9606	-0.179973	-1.00538e-15	-0.0293802
2418.01	-36191.4	-14683.3	15.9572	-0.180011	3.92984e-15	-0.02944
2418.03	-36191.5	-14683.5	15.9539	-0.179983	-1.47133e-14	-0.0293307
2418.04	-36191.6	-14683.8	15.9504	-0.180041	3.95202e-14	-0.0303546
2418.06	-36191.7	-14684.1	15.947	-0.179842	-1.53336e-13	-0.0314401
2418.08	-36191.7	-14684.3	15.9438	-0.18288	5.73815e-13	-0.0326583
2418.09	-36191.9	-14684.6	15.9401	-0.186447	-1.15629e-12	-0.03168
2418.11	-36191.9	-14684.8	15.9401	-0.189892	4.45714e-12	-0.0305449
2418.13	-36192	-14685.1	15.9369	-0.190028	-1.66722e-11	-0.0304394
2418.15	-36192.1	-14685.4	15.9333	-0.19	3.05636e-20	-0.0326797
2418.16	-36192.2	-14685.6	15.93	-0.19	0	-0.0359477
2418.18	-36192.3	-14685.8	15.9267	-0.19	0	-0.0381264
2418.2	-36192.4	-14686.1	15.9231	-0.19	3.83921e-09	-0.0404293
2418.21	-36192.5	-14686.4	15.9198	-0.19	-1.4644e-08	-0.0426515
2418.23	-36192.6	-14686.6	15.9165	-0.19	5.46957e-08	-0.0459281
2418.25	-36192.7	-14686.9	15.9129	-0.19	-4.27987e-07	-0.0481221
2418.26	-36192.8	-14687.1	15.9096	-0.189999	1.62669e-06	-0.0490584
2418.28	-36192.9	-14687.3	15.9063	-0.190005	-6.06167e-06	-0.0490134
2418.3	-36193	-14687.7	15.9027	-0.189971	3.50679e-05	-0.0489996
2418.32	-36193.1	-14687.9	15.8994	-0.190108	-0.000132917	-0.0491149
2418.33	-36193.1	-14688.1	15.8961	-0.189575	0.000515569	-0.0504273
2418.35	-36193.3	-14688.4	15.8924	-0.185832	0.00366316	-0.0530371
2418.37	-36193.3	-14688.6	15.8899	-0.182436	0.00328697	-0.0561922
2418.38	-36193.4	-14688.9	15.8895	-0.179763	0.00319067	-0.0581022
2418.4	-36193.5	-14689.2	15.8856	-0.180062	0.00419407	-0.0588923
2418.42	-36193.6	-14689.4	15.8824	-0.180026	0.00700972	-0.0588522
2418.43	-36193.7	-14689.6	15.879	-0.179836	0.00659462	-0.05861
2418.45	-36193.8	-14689.9	15.8755	-0.180903	0.00662442	-0.0571028
2418.47	-36193.9	-14690.1	15.8722	-0.184518	0.00691699	-0.0544339
2418.49	-36194	-14690.4	15.8688	-0.188089	0.00555417	-0.0513229
2418.5	-36194.1	-14690.7	15.8653	-0.190317	0.00265342	-0.0495052
2418.52	-36194.2	-14690.9	15.862	-0.18992	0.00476613	-0.0489532
2418.54	-36194.3	-14691.2	15.8585	-0.190003	0.00696138	-0.0490219
2418.55	-36194.4	-14691.4	15.8551	-0.19007	0.00660264	-0.0490782
2418.57	-36194.4	-14691.7	15.8518	-0.189715	0.00660976	-0.0486685
2418.59	-36194.6	-14691.9	15.8483	-0.191441	0.00694547	-0.0469956
2418.61	-36194.7	-14692.2	15.8449	-0.195113	0.00499387	-0.0440052
2418.62	-36194.7	-14692.4	15.8416	-0.198686	0.00263544	-0.041171
2418.64	-36194.8	-14692.7	15.8381	-0.200233	0.00532294	-0.0395631
2418.66	-36194.9	-14693	15.8347	-0.199917	0.00695238	-0.0391262
2418.67	-36195	-14693.2	15.8313	-0.200084	0.00662347	-0.0393028
2418.69	-36195.1	-14693.5	15.8278	-0.199715	0.00658794	-0.0386291
2418.71	-36195.2	-14693.7	15.8245	-0.201957	0.00702628	-0.036902
2418.72	-36195.3	-14693.9	15.821	-0.205606	0.00436206	-0.0336718
2418.74	-36195.4	-14694.2	15.8176	-0.209292	0.00278237	-0.0309966
2418.76	-36195.5	-14694.5	15.8143	-0.210165	0.00576855	-0.0296084
2418.78	-36195.6	-14694.7	15.8108	-0.209965	0.00711664	-0.029376
2418.79	-36195.7	-14695	15.8074	-0.210009	0.00396269	-0.0294214
2418.81	-36195.8	-14695.2	15.8041	-0.209997	0.00318366	-0.0294092
2418.83	-36195.8	-14695.4	15.8006	-0.21	0.0033468	-0.0294123
2418.84	-36196	-14695.7	15.7972	-0.21	0.00339188	-0.0294116
2418.86	-36196	-14696	15.7939	-0.21	0.00308549	-0.0294118
2418.88	-36196.1	-14696.2	15.7906	-0.21	0.00612788	-0.0294118
2418.89	-36196.2	-14696.5	15.7871	-0.21	0.00693805	-0.0294118
2418.91	-36196.3	-14696.7	15.7837	-0.21	0.0036037	-0.0294118
2418.93	-36196.4	-14697	15.7802	-0.21	0.00330144	-0.0294118
2418.94	-36196.5	-14697.3	15.7769	-0.21	0.00333436	-0.0294117
2418.96	-36196.6	-14697.5	15.7735	-0.21	0.00336114	-0.0294119
2418.98	-36196.7	-14697.7	15.7702	-0.21	0.00322107	-0.0294113
2419	-36196.8	-14698	15.7667	-0.21	0.00666667	-0.0294118
2419.01	-36196.9	-14698.2	15.7633	-0.21	0.00666667	-0.0294118
2419.03	-36197	-14698.5	15.7598	-0.209972	0.00322108	-0.0293829
2419.05	-36197.1	-14698.8	15.7565	-0.210107	0.00336111	-0.028229
2419.06	-36197.1	-14699	15.753	-0.213554	0.00333448	-0.0259585
2419.08	-36197.2	-14699.2	15.746	-0.217115	0.00326696	-0.0225242
2419.1	-36197.4	-14699.5	15.743	-0.220177	0.00360475	-0.0205333
2419.11	-36197.4	-14699.7	15.7396	-0.219888	0.00695138	-0.0195049
2419.13	-36197.5	-14700	15.7363	-0.220276	0.00629427	-0.018323
2419.15	-36197.6	-14700.3	15.7327	-0.223958	0.00306437	-0.0157722
2419.17	-36197.7	-14700.5	15.7294	-0.227361	0.00339757	-0.0126151
2419.18	-36197.8	-14700.7	15.726	-0.230108	0.00334516	-0.0104996
2419.2	-36197.9	-14701	15.7225	-0.230473	0.00318514	-0.00823231
2419.22	-36198	-14701.2	15.7192	-0.234158	0.00395877	-0.0058244
2419.23	-36198.1	-14701.5	15.716	-0.237602	0.0071307	-0.00259795
2419.25	-36198.2	-14701.8	15.7114	-0.240308	0.00570229	-0.000639827
2419.27	-36198.3	-14702	15.7056	-0.239918	0.00303243	6.84833e-05
2419.28	-36198.3	-14702.2	15.7014	-0.240021	0.00334137	-1.7203e-05
2419.3	-36198.5	-14702.5	15.695	-0.239994	0.00363562	5.12928e-06
2419.32	-36198.5	-14702.7	15.6923	-0.240002	0.00196329	-1.36756e-06
2419.34	-36198.6	-14703	15.6887	-0.24	0.000849073	3.39613e-07
2419.35	-36198.7	-14703.3	15.6856	-0.24	0.00381955	-9.84912e-08
2419.37	-36198.8	-14703.5	15.6807	-0.24	0.00319717	2.62415e-08
2419.39	-36198.9	-14703.7	15.6749	-0.24	0.00339072	-6.4336e-09
2419.4	-36199	-14704	15.6719	-0.24	0.00321517	1.85044e-09
2419.42	-36199.1	-14704.2	15.6683	-0.24	0.00372841	-5.64062e-10
2419.44	-36199.2	-14704.5	15.6649	-0.24	0.00120672	6.48316e-10
2419.45	-36199.3	-14704.8	15.6616	-0.24	0.00149429	-2.00809e-09
2419.47	-36199.4	-14705	15.658	-0.24	0.00360426	6.95803e-09
2419.49	-36199.5	-14705.3	15.6551	-0.24	0.00358978	-2.83739e-08
2419.51	-36199.6	-14705.5	15.6493	-0.24	0.00134681	1.06493e-07
2419.52	-36199.6	-14705.7	15.6448	-0.24	-0.000295955	-3.976e-07
2419.54	-36199.7	-14706	15.6392	-0.24	6.80769e-05	1.37047e-06
2419.56	-36199.8	-14706.3	15.6342	-0.24	-1.8662e-05	-5.51849e-06
2419.57	-36199.9	-14706.5	15.6313	-0.24	4.95112e-06	2.06981e-05
2419.59	-36200	-14706.8	15.6276	-0.24	-1.10022e-06	-6.94191e-05
2419.61	-36200.1	-14707	15.6246	-0.24	2.99387e-07	0.000659486
2419.62	-36200.2	-14707.2	15.6185	-0.24	-7.93082e-08	0.0024561
2419.64	-36200.3	-14707.5	15.614	-0.24	1.6791e-08	0.00575256
2419.66	-36200.4	-14707.8	15.6108	-0.24	-4.54236e-09	0.00832475
2419.68	-36200.5	-14708	15.6075	-0.24	1.20109e-09	0.00965666
2419.69	-36200.6	-14708.3	15.6039	-0.24	-2.36224e-10	0.00983009
2419.71	-36200.7	-14708.5	15.6006	-0.24	6.36112e-11	0.00979687
2419.73	-36200.7	-14708.7	15.5972	-0.24	-1.67827e-11	0.00980578
2419.74	-36200.8	-14709	15.5939	-0.24	2.90098e-12	0.0098036
2419.76	-36200.9	-14709.2	15.5873	-0.24	-7.78499e-13	0.00980401
2419.78	-36201	-14709.4	15.5837	-0.24	2.04825e-13	0.0098039
2419.8	-36201.1	-14709.8	15.5802	-0.24	-2.61761e-14	0.00980392
2419.81	-36201.2	-14710	15.5768	-0.24	7.00829e-15	0.00980392
2419.83	-36201.3	-14710.2	15.5737	-0.24	-1.83736e-15	0.00980392
2419.85	-36201.4	-14710.5	15.5667	-0.24	0	0.00980392
2419.86	-36201.5	-14710.7	15.5633	-0.24	0	0.00980392
2419.88	-36201.6	-14710.9	15.56	-0.24	0	0.00980392
2419.9	-36201.7	-14711.3	15.5565	-0.24	7.97893e-18	0.00980392
2419.91	-36201.8	-14711.5	15.553	-0.24	-2.13306e-18	0.00980392
2419.93	-36201.8	-14711.7	15.5464	-0.24	5.53283e-19	0.00980392
2419.95	-36201.9	-14712	15.543	-0.24	-2.73885e-19	0.00980392
2419.96	-36202	-14712.2	15.5396	-0.24	7.05897e-20	0.00980392
2419.98	-36202.1	-14712.5	15.5362	-0.24	-2.62805e-20	0.00980392
2420	-36202.2	-14712.7	15.5323	-0.24	7.01936e-21	0.00980392
2420.02	-36202.3	-14712.9	15.5258	-0.24	-1.79581e-21	0.00980392
2420.03	-36202.4	-14713.2	15.5226	-0.24	5.94631e-22	0.00980393
2420.05	-36202.5	-14713.5	15.5191	-0.24	-1.59288e-22	0.0098039
2420.07	-36202.6	-14713.7	15.5161	-0.24	4.25223e-23	0.009804
2420.08	-36202.7	-14713.9	15.5118	-0.24	-1.07868e-23	0.00980364
2420.1	-36202.8	-14714.2	15.5053	-0.24	3.34888e-24	0.00980524
2420.12	-36202.8	-14714.4	15.5025	-0.24	-8.9346e-25	0.00979895
2420.13	-36202.9	-14714.7	15.4989	-0.24	2.24438e-25	0.00982218
2420.15	-36203	-14715	15.4957	-0.24	-6.69185e-26	0.00972178
2420.17	-36203.1	-14715.2	15.4911	-0.24	1.78412e-26	0.0100657
2420.19	-36203.2	-14715.4	15.4851	-0.24	-4.42905e-27	0.00565015
2420.2	-36203.3	-14715.7	15.4821	-0.24	1.27768e-27	-0.0157186
2420.22	-36203.4	-14715.9	15.4785	-0.24	-3.12999e-28	-0.0675249
2420.24	-36203.5	-14716.2	15.4751	-0.24	8.89652e-29	-0.142495
2420.25	-36203.6	-14716.4	15.4718	-0.24	-2.36822e-29	-0.223834
2420.27	-36203.7	-14716.7	15.4683	-0.24	5.70659e-30	-0.319354
2420.29	-36203.8	-14716.9	15.4652	-0.24	-1.59759e-30	-0.437358
2420.3	-36203.9	-14717.2	15.4598	-0.24	4.24867e-31	-0.577725
2420.32	-36203.9	-14717.4	15.4545	-0.24	-1.00312e-31	-0.749568
2420.34	-36204	-14717.7	15.4515	-0.24	2.77708e-32	-0.927765
2420.36	-36204.1	-14717.9	15.4479	-0.24	-7.43656e-33	-1.09557
2420.37	-36204.2	-14718.1	15.4451	-0.24	1.9755e-33	-1.25694
2420.39	-36204.3	-14718.4	15.4391	-0.24	-4.54414e-34	-1.42322
2420.41	-36204.4	-14718.7	15.4342	-0.24	1.24569e-34	-1.57784
2420.42	-36204.5	-14718.9	15.4313	-0.24	-3.30488e-35	-1.71223
2420.44	-36204.6	-14719.1	15.4276	-0.24	7.34398e-36	-1.84129
2420.46	-36204.7	-14719.4	15.4246	-0.24	-1.99841e-36	-1.96206
2420.47	-36204.7	-14719.6	15.4185	-0.24	5.29383e-37	-2.07455
2420.49	-36204.8	-14719.9	15.414	-0.24	-1.1208e-37	-2.18893
2420.51	-36204.9	-14720.1	15.4108	-0.24	3.03203e-38	-2.28914
2420.53	-36205	-14720.3	15.4074	-0.24	-8.01727e-39	-2.37826
2420.54	-36205.1	-14720.6	15.4042	-0.240001	1.5768e-39	-2.46416
2420.56	-36205.2	-14720.9	15.3977	-0.239996	-4.24605e-40	-2.55098
2420.58	-36205.3	-14721.1	15.3938	-0.240015	1.12025e-40	-2.6408
2420.59	-36205.4	-14721.4	15.3904	-0.239959	-1.93641e-41	-2.74227
2420.61	-36205.5	-14721.6	15.387	-0.240158	5.19649e-42	-2.83051
2420.63	-36205.6	-14721.8	15.384	-0.23712	-1.36721e-42	-2.90738
2420.64	-36205.7	-14722.1	15.377	-0.233553	1.74726e-43	-2.97961
2420.66	-36205.7	-14722.3	15.3735	-0.230108	-4.67804e-44	-3.04529
2420.68	-36205.8	-14722.5	15.3702	-0.229972	1.22644e-44	-3.10847
2420.7	-36205.9	-14722.8	15.3667	-0.23	0	-3.16993
2420.71	-36206	-14723.1	15.3633	-0.23	3.74173e-55	-3.22004
2420.73	-36206.1	-14723.3	15.3567	-0.23	0	-3.26471
2420.75	-36206.2	-14723.6	15.3532	-0.23	-5.32595e-47	-3.31097
2420.76	-36206.3	-14723.8	15.3498	-0.23	1.42384e-47	-3.35554
2420.78	-36206.4	-14724	15.3465	-0.23	-3.69379e-48	-3.40028
2420.8	-36206.5	-14724.3	15.3429	-0.23	1.83306e-48	-3.44365
2420.82	-36206.6	-14724.5	15.3396	-0.23	-4.89834e-49	-3.47738
2420.83	-36206.6	-14724.7	15.3363	-0.23	1.26248e-49	-3.50395
2420.85	-36206.8	-14725	15.3323	-0.23	-4.70018e-50	-3.525
2420.87	-36206.8	-14725.3	15.3258	-0.23	1.25539e-50	-3.54084
2420.88	-36206.9	-14725.5	15.3228	-0.23	-3.2117e-51	-3.55774
2420.9	-36207	-14725.8	15.3191	-0.23	1.0632e-51	-3.57992
2420.92	-36207.1	-14726	15.3161	-0.23	-2.83817e-52	-3.60847
2420.93	-36207.2	-14726.2	15.3118	-0.23	7.19784e-53	-3.64268
2420.95	-36207.3	-14726.5	15.3053	-0.23	-2.22575e-53	-3.67866
2420.97	-36207.4	-14726.7	15.3024	-0.23	5.59109e-54	-3.70959
2420.98	-36207.5	-14727	15.2987	-0.23	-1.66705e-54	-3.74062
2421	-36207.6	-14727.2	15.2958	-0.23	4.44464e-55	-3.77446
2421.02	-36207.6	-14727.4	15.2909	-0.23	-1.10376e-55	-3.82108
2421.04	-36207.7	-14727.7	15.2849	-0.23	3.20101e-56	-3.87737
2421.05	-36207.8	-14728	15.2821	-0.23	-8.52814e-57	-3.93079
2421.07	-36207.9	-14728.2	15.2785	-0.23	2.08917e-57	-3.97938
2421.09	-36208	-14728.4	15.2751	-0.23	-5.93814e-58	-4.02254
2421.1	-36208.1	-14728.7	15.2718	-0.230001	1.58071e-58	-4.0633
2421.12	-36208.2	-14728.9	15.2683	-0.229996	-3.80896e-59	-4.10972
2421.14	-36208.3	-14729.2	15.2652	-0.230017	1.06634e-59	-4.15886
2421.15	-36208.4	-14729.4	15.2598	-0.229936	-2.83584e-60	-4.20846
2421.17	-36208.4	-14729.6	15.2545	-0.230226	6.69523e-61	-4.26636
2421.19	-36208.5	-14729.9	15.2513	-0.229754	-1.85241e-61	-4.32011
2421.21	-36208.6	-14730.2	15.2484	-0.249538	4.91864e-62	-4.34865
2421.22	-36208.7	-14730.4	15.2427	-0.312401	-1.12369e-62	-4.33826
2421.24	-36208.8	-14730.6	15.2356	-0.403681	2.77006e-63	-4.30237
2421.26	-36208.9	-14730.9	15.2289	-0.478353	4.25731e-64	-4.25802
2421.27	-36209	-14731.1	15.2226	-0.577801	-4.00603e-63	-4.20599
2421.29	-36209.1	-14731.4	15.2107	-0.697422	1.6626e-62	-4.13234
2421.31	-36209.2	-14731.6	15.1979	-0.850394	-6.24912e-62	-4.03222
2421.32	-36209.2	-14731.8	15.1785	-1.03542	2.01325e-61	-3.89301
2421.34	-36209.3	-14732.1	15.1582	-1.22189	-7.93648e-61	-3.74489
2421.36	-36209.4	-14732.3	15.1356	-1.3892	2.973e-60	-3.59502
2421.38	-36209.5	-14732.5	15.1125	-1.55045	-1.10984e-59	-3.44768
2421.39	-36209.6	-14732.8	15.0852	-1.72288	3.35176e-59	-3.28963
2421.41	-36209.7	-14733.1	15.0555	-1.88521	-1.31011e-58	-3.1497
2421.43	-36209.8	-14733.3	15.0228	-2.01169	4.90507e-58	-3.02796
2421.44	-36209.9	-14733.5	14.9876	-2.14144	-1.31751e-57	-2.9175
2421.46	-36210	-14733.8	14.9511	-2.26296	5.11186e-57	-2.81735
2421.48	-36210	-14734	14.9118	-2.37971	-1.91296e-56	-2.72193
2421.49	-36210.1	-14734.3	14.866	-2.49347	3.8548e-56	-2.62014
2421.51	-36210.2	-14734.5	14.8225	-2.59793	-1.4859e-55	-2.53005
2421.53	-36210.3	-14734.7	14.7793	-2.68167	5.55811e-55	-2.44607
2421.55	-36210.4	-14735	14.7333	-2.77	0	-2.36275
2421.56	-36210.5	-14735.2	14.6867	-2.85	0	-2.27669
2421.58	-36210.6	-14735.4	14.6367	-2.95333	0	-2.18519
2421.6	-36210.7	-14735.7	14.5836	-3.05588	-1.2799e-52	-2.08499
2421.61	-36210.7	-14735.9	14.5337	-3.14803	4.88195e-52	-2.00682
2421.63	-36210.8	-14736.1	14.4799	-3.21726	-1.82342e-51	-1.94441
2421.65	-36210.9	-14736.4	14.4197	-3.28429	1.4268e-50	-1.89288
2421.66	-36211	-14736.6	14.3638	-3.34762	-5.423e-50	-1.84392
2421.68	-36211.1	-14736.8	14.3098	-3.41457	2.02081e-49	-1.79337
2421.7	-36211.2	-14737.1	14.2497	-3.47652	-1.16908e-48	-1.74217
2421.72	-36211.2	-14737.2	14.1932	-3.52444	4.43114e-48	-1.69987
2421.73	-36211.3	-14737.5	14.1321	-3.56789	-1.64553e-47	-1.65933
2421.75	-36211.4	-14737.7	14.069	-3.61435	8.36674e-47	-1.61804
2421.77	-36211.5	-14737.9	14.0088	-3.66093	-3.16419e-46	-1.581
2421.78	-36211.6	-14738.1	13.9449	-3.70782	1.16966e-45	-1.54828
2421.8	-36211.7	-14738.4	13.8813	-3.75199	-5.52459e-45	-1.52599
2421.82	-36211.7	-14738.6	13.8183	-3.78535	2.08553e-44	-1.5222
2421.84	-36211.8	-14738.8	13.7536	-3.81002	-7.66411e-44	-1.53313
2421.85	-36211.9	-14739.1	13.6874	-3.82977	3.44894e-43	-1.55214
2421.87	-36212	-14739.2	13.6234	-3.84482	-1.26976e-42	-1.56662
2421.89	-36212.1	-14739.5	13.5554	-3.86081	5.52354e-42	-1.57326
2421.9	-36212.2	-14739.7	13.4907	-3.88299	-2.07936e-41	-1.56881
2421.92	-36212.2	-14739.9	13.4257	-3.91532	7.5153e-41	-1.55297
2421.94	-36212.3	-14740.1	13.3599	-3.9545	-3.18319e-40	-1.52779
2421.95	-36212.4	-14740.3	13.296	-3.98958	1.19695e-39	-1.49988
2421.97	-36212.5	-14740.5	13.2268	-4.02029	-4.2755e-39	-1.47094
2421.99	-36212.5	-14740.8	13.156	-4.04863	1.77432e-38	-1.44358
2422.01	-36212.6	-14741	13.0868	-4.08213	-6.66546e-38	-1.4166
2422.02	-36212.7	-14741.1	13.0139	-4.13398	2.34505e-37	-1.38353
2422.04	-36212.8	-14741.4	12.9417	-4.19588	-9.57269e-37	-1.3457
2422.06	-36212.8	-14741.6	12.8725	-4.25294	3.59308e-36	-1.30854
2422.07	-36212.9	-14741.8	12.8005	-4.29743	-1.34151e-35	-1.27425
2422.09	-36213	-14742	12.7262	-4.33808	4.62399e-35	-1.23969
2422.11	-36213.1	-14742.2	12.6522	-4.38082	-1.86194e-34	-1.20092
2422.12	-36213.1	-14742.4	12.5801	-4.42871	6.98356e-34	-1.15824
2422.14	-36213.2	-14742.6	12.5004	-4.47866	-2.34221e-33	-1.10817
2422.16	-36213.3	-14742.8	12.4245	-4.53044	9.32406e-33	-1.05593
2422.17	-36213.3	-14743	12.3499	-4.58791	-3.49486e-32	-1.0003
2422.19	-36213.4	-14743.2	12.2693	-4.65467	1.1257e-31	-0.938857
2422.21	-36213.5	-14743.4	12.1883	-4.7124	-4.43759e-31	-0.883898
2422.23	-36213.6	-14743.5	12.1121	-4.7543	1.66232e-30	-0.838191
2422.24	-36213.6	-14743.8	12.0281	-4.79325	-5.02152e-30	-0.794142
2422.26	-36213.7	-14744	11.9479	-4.83202	1.96281e-29	-0.751005
2422.28	-36213.8	-14744.1	11.8602	-4.88364	-5.28767e-29	-0.70202
2422.29	-36213.9	-14744.4	11.7793	-4.93429	2.05197e-28	-0.653515
2422.31	-36213.9	-14744.5	11.6969	-4.98162	-7.679e-28	-0.610386
2422.33	-36214	-14744.7	11.6084	-5.01829	1.54739e-27	-0.573704
2422.34	-36214.1	-14744.9	11.5248	-5.04217	-5.96471e-27	-0.549057
2422.36	-36214.1	-14745.1	11.4417	-5.05922	2.23114e-26	-0.532469
2422.38	-36214.2	-14745.2	11.3533	-5.07	0	-0.518519
2422.4	-36214.3	-14745.5	11.2667	-5.08	1.56748e-34	-0.507625
2422.41	-36214.3	-14745.6	11.1833	-5.08667	0	-0.494553
2422.43	-36214.4	-14745.8	11.0915	-5.1009	-5.13777e-24	-0.478211
2422.45	-36214.5	-14746	11.0084	-5.11791	1.95971e-23	-0.457285
2422.46	-36214.5	-14746.1	10.9217	-5.14125	-7.32508e-23	-0.434394
2422.48	-36214.6	-14746.3	10.8381	-5.15741	2.73201e-22	-0.412737
2422.5	-36214.7	-14746.5	10.746	-5.16766	-2.13755e-21	-0.394715
2422.51	-36214.7	-14746.7	10.66	-5.17382	8.12434e-21	-0.382094
2422.53	-36214.8	-14746.8	10.5726	-5.17711	-3.02743e-20	-0.371374
2422.55	-36214.8	-14747	10.4809	-5.18024	1.75143e-19	-0.362362
2422.57	-36214.9	-14747.2	10.395	-5.17994	-6.63841e-19	-0.35506
2422.58	-36215	-14747.3	10.3072	-5.17999	2.46521e-18	-0.348324
2422.6	-36215	-14747.5	10.2157	-5.18018	-1.25344e-17	-0.338106
2422.62	-36215.1	-14747.6	10.13	-5.18563	4.74036e-17	-0.322696
2422.63	-36215.1	-14747.8	10.0418	-5.20066	-1.75229e-16	-0.301714
2422.65	-36215.2	-14748	9.95052	-5.21872	8.27653e-16	-0.277091
2422.67	-36215.2	-14748.1	9.86502	-5.23337	-3.12438e-15	-0.251147
2422.68	-36215.3	-14748.3	9.77634	-5.2431	1.14818e-14	-0.217939
2422.7	-36215.4	-14748.5	9.68557	-5.25294	-5.16694e-14	-0.179549
2422.72	-36215.4	-14748.6	9.59916	-5.25805	1.94755e-13	-0.145354
2422.74	-36215.5	-14748.7	9.50608	-5.26103	-7.10444e-13	-0.114563
2422.75	-36215.5	-14748.9	9.41333	-5.26573	3.08856e-12	-0.0847196
2422.77	-36215.6	-14749	9.32829	-5.27338	-1.16265e-11	-0.0523676
2422.79	-36215.6	-14749.2	9.239	-5.28666	4.20209e-11	-0.0109251
2422.8	-36215.7	-14749.4	9.14724	-5.30613	-1.77984e-10	0.0401286
2422.82	-36215.8	-14749.5	9.0582	-5.33731	6.69261e-10	0.0975832
2422.84	-36215.8	-14749.6	8.96527	-5.38029	-2.39059e-09	0.165424
2422.86	-36215.9	-14749.8	8.87012	-5.4209	9.9209e-09	0.23953
2422.87	-36215.9	-14749.9	8.77801	-5.45	-3.72691e-08	0.315323
2422.89	-36216	-14750.1	8.68053	-5.47149	1.31121e-07	0.40063
2422.91	-36216	-14750.2	8.58616	-5.4903	-5.35245e-07	0.484968
2422.92	-36216.1	-14750.3	8.4978	-5.50513	2.00903e-06	0.559165
2422.94	-36216.1	-14750.5	8.40385	-5.51472	-6.92746e-06	0.634227
2422.96	-36216.2	-14750.6	8.30942	-5.51926	2.78956e-05	0.709477
2422.97	-36216.2	-14750.7	8.21623	-5.5201	-0.000104628	0.788718
2422.99	-36216.3	-14750.9	8.12332	-5.52109	0.000390615	0.872015
2423.01	-36216.3	-14751	8.02759	-5.53164	-0.00239282	0.957877
2423.03	-36216.3	-14751.1	7.93703	-5.55036	-0.00353728	1.03858
2423.04	-36216.4	-14751.3	7.84005	-5.57216	-0.00336112	1.12251
2423.06	-36216.5	-14751.4	7.74479	-5.58739	-0.00304695	1.2158
2423.08	-36216.5	-14751.5	7.65261	-5.59786	-0.00594211	1.31443
2423.09	-36216.5	-14751.6	7.554	-5.60566	-0.00697443	1.4193
2423.11	-36216.6	-14751.7	7.45947	-5.60971	-0.00404544	1.50941
2423.13	-36216.6	-14751.8	7.367	-5.61007	-0.000354024	1.59326
2423.14	-36216.7	-14752	7.26819	-5.60999	5.80286e-05	1.6868
2423.16	-36216.7	-14752.1	7.17408	-5.61	-1.55725e-05	1.78469
2423.18	-36216.7	-14752.2	7.08138	-5.61001	4.09751e-06	1.88452
2423.19	-36216.8	-14752.3	6.98238	-5.60998	-5.24374e-07	1.98656
2423.21	-36216.8	-14752.4	6.88882	-5.61009	1.4316e-07	2.0807
2423.23	-36216.9	-14752.5	6.7925	-5.60689	-4.78722e-08	2.17481
2423.25	-36216.9	-14752.7	6.69333	-5.60333	0	2.28322
2423.26	-36216.9	-14752.8	6.6	-5.6	0	2.38671
2423.28	-36217	-14752.8	6.50667	-5.6	2.92385e-16	2.49237
2423.3	-36217	-14753	6.40763	-5.59999	2.56068e-06	2.61299
2423.31	-36217.1	-14753.1	6.31463	-5.6	-9.76672e-06	2.74093
2423.33	-36217.1	-14753.1	6.22092	-5.6	3.64788e-05	2.87991
2423.35	-36217.1	-14753.3	6.12197	-5.59998	-0.000290869	3.02131
2423.36	-36217.2	-14753.3	6.02924	-5.60007	-0.00353074	3.14571
2423.38	-36217.2	-14753.4	5.93517	-5.59974	-0.00329631	3.26987
2423.4	-36217.2	-14753.6	5.83622	-5.596	-0.00326657	3.41914
2423.42	-36217.3	-14753.6	5.74434	-5.59278	-0.00367278	3.5769
2423.43	-36217.3	-14753.7	5.65292	-5.58935	-0.00743395	3.7487
2423.45	-36217.3	-14753.8	5.55399	-5.58599	-0.0102665	3.91456
2423.47	-36217.4	-14753.9	5.46184	-5.58204	-0.00989521	4.05401
2423.48	-36217.4	-14754	5.36681	-5.57495	-0.0101512	4.19118
2423.5	-36217.4	-14754.1	5.26858	-5.56801	-0.00927784	4.34482
2423.52	-36217.5	-14754.2	5.17618	-5.56141	-0.00567153	4.49892
2423.53	-36217.5	-14754.2	5.08193	-5.55459	-0.00215117	4.65389
2423.55	-36217.5	-14754.3	4.98669	-5.54761	0.000318437	4.7964
2423.57	-36217.6	-14754.4	4.89428	-5.54097	-8.49009e-05	4.9254
2423.59	-36217.6	-14754.5	4.79828	-5.53436	2.10839e-05	5.06834
2423.6	-36217.6	-14754.6	4.70182	-5.52617	-6.11453e-06	5.22227
2423.62	-36217.6	-14754.6	4.61394	-5.51567	1.62903e-06	5.35912
2423.64	-36217.7	-14754.7	4.51944	-5.50666	-3.99069e-07	5.49069
2423.65	-36217.7	-14754.8	4.422	-5.501	1.1343e-07	5.60951
2423.67	-36217.7	-14754.8	4.32988	-5.4892	-3.01945e-08	5.70373
2423.69	-36217.7	-14754.9	4.23475	-5.4625	7.27583e-09	5.77386
2423.7	-36217.8	-14755	4.14173	-5.42845	-2.03691e-09	5.81607
2423.72	-36217.8	-14755	4.05304	-5.39861	5.41699e-10	5.83832
2423.74	-36217.8	-14755.1	3.9594	-5.37338	-1.27892e-10	5.85056
2423.76	-36217.8	-14755.2	3.86612	-5.34966	3.53857e-11	5.85404
2423.77	-36217.9	-14755.2	3.77953	-5.32503	-9.4001e-12	5.84834
2423.79	-36217.9	-14755.3	3.68903	-5.29478	2.16225e-12	5.8334
2423.81	-36217.9	-14755.4	3.60037	-5.26333	-5.92742e-13	5.81423
2423.82	-36217.9	-14755.4	3.51234	-5.2364	1.57257e-13	5.79363
2423.84	-36217.9	-14755.5	3.42017	-5.20628	-3.49451e-14	5.76769
2423.86	-36218	-14755.5	3.33135	-5.17259	9.50913e-15	5.73093
2423.88	-36218	-14755.6	3.24867	-5.11972	-2.51898e-15	5.682
2423.89	-36218	-14755.6	3.1581	-5.05003	5.33314e-16	5.6166
2423.91	-36218	-14755.7	3.07243	-4.98162	-1.44274e-16	5.54979
2423.93	-36218	-14755.7	2.98995	-4.92064	3.81489e-17	5.48618
2423.94	-36218.1	-14755.8	2.90473	-4.85877	-7.50293e-18	5.4169
2423.96	-36218.1	-14755.8	2.82393	-4.78416	2.02042e-18	5.34352
2423.98	-36218.1	-14755.9	2.74427	-4.70196	-5.33051e-19	5.26356
2423.99	-36218.1	-14755.9	2.6629	-4.61342	9.21407e-20	5.1763
2424.01	-36218.1	-14755.9	2.58489	-4.53721	-2.47266e-20	5.10352
2424.03	-36218.1	-14756	2.51853	-4.48326	6.50563e-21	5.03928
2424.05	-36218.1	-14756	2.43803	-4.41761	-8.31404e-22	4.96965
2424.06	-36218.2	-14756.1	2.36434	-4.33873	2.22597e-22	4.88645
2424.08	-36218.2	-14756.1	2.28772	-4.23624	-5.83581e-23	4.79445
2424.1	-36218.2	-14756.1	2.21667	-4.13667	0	4.69499
2424.11	-36218.2	-14756.2	2.14667	-4.05333	0	4.60893
2424.13	-36218.2	-14756.2	2.08667	-3.97333	0	4.52179
2424.15	-36218.2	-14756.2	2.01604	-3.87405	2.53427e-25	4.42326
2424.16	-36218.2	-14756.3	1.95277	-3.77398	-6.7751e-26	4.32188
2424.18	-36218.3	-14756.3	1.88263	-3.66682	1.75763e-26	4.21822
2424.2	-36218.3	-14756.3	1.81975	-3.56247	-8.7223e-27	4.11455
2424.21	-36218.3	-14756.4	1.76347	-3.47572	2.33079e-27	4.01829
2424.23	-36218.3	-14756.4	1.70635	-3.37025	-6.00728e-28	3.91726
2424.25	-36218.3	-14756.4	1.64628	-3.25623	2.23651e-28	3.80134
2424.27	-36218.3	-14756.4	1.59049	-3.14478	-5.97357e-29	3.69367
2424.28	-36218.3	-14756.5	1.53716	-3.04075	1.52824e-29	3.5813
2424.3	-36218.3	-14756.5	1.48501	-2.91994	-5.05906e-30	3.45434
2424.32	-36218.3	-14756.5	1.43986	-2.78347	1.35052e-30	3.32038
2424.33	-36218.3	-14756.5	1.39581	-2.63311	-3.42593e-31	3.17543
2424.35	-36218.3	-14756.6	1.351	-2.48861	1.06361e-31	3.03297
2424.37	-36218.4	-14756.6	1.31169	-2.37199	-2.8376e-32	2.90764
2424.38	-36218.4	-14756.6	1.27169	-2.24411	7.12591e-33	2.77409
2424.4	-36218.4	-14756.6	1.23336	-2.09243	-2.11491e-33	2.61806
2424.42	-36218.4	-14756.6	1.19809	-1.9096	5.25222e-34	2.44524
2424.44	-36218.4	-14756.6	1.16874	-1.72034	-1.52377e-34	2.26119
2424.45	-36218.4	-14756.7	1.14215	-1.55783	4.08125e-35	2.10066
2424.47	-36218.4	-14756.7	1.11701	-1.42149	-1.08733e-35	1.95381
2424.49	-36218.4	-14756.7	1.09276	-1.27854	2.66366e-36	1.80428
2424.5	-36218.4	-14756.7	1.07145	-1.11245	-7.57104e-37	1.63973
2424.52	-36218.4	-14756.7	1.05556	-0.939884	2.01532e-37	1.47556
2424.54	-36218.4	-14756.8	1.0395	-0.76941	-4.85395e-38	1.31125
2424.55	-36218.4	-14756.8	1.02762	-0.631086	1.34946e-38	1.16273
2424.57	-36218.4	-14756.8	1.01914	-0.493788	-3.18598e-39	1.01588
2424.59	-36218.4	-14756.8	1.01456	-0.333024	8.81513e-40	0.857037
2424.61	-36218.4	-14756.8	1.01112	-0.167666	-2.34171e-40	0.701029
2424.62	-36218.4	-14756.8	1.00986	-0.0121035	5.38651e-41	0.545125
2424.64	-36218.5	-14756.9	1.00976	0.121751	-1.47661e-41	0.405532
2424.66	-36218.5	-14756.9	1.012	0.247293	3.91752e-42	0.283476
2424.67	-36218.5	-14756.9	1.0154	0.363686	-8.70538e-43	0.168647
2424.69	-36218.5	-14756.9	1.02129	0.4521	2.36887e-43	0.0764238
2424.71	-36218.5	-14756.9	1.02775	0.520101	-6.27518e-44	0.00842916
2424.72	-36218.5	-14756.9	1.03736	0.567858	1.32857e-44	-0.0459264
2424.74	-36218.5	-14757	1.04781	0.603006	-3.59409e-45	-0.0851228
2424.76	-36218.5	-14757	1.05729	0.628461	9.50348e-46	-0.114779
2424.78	-36218.5	-14757	1.07078	0.647442	-1.86911e-46	-0.138238
2424.79	-36218.5	-14757	1.08433	0.658401	5.03346e-47	-0.154525
2424.81	-36218.5	-14757	1.0978	0.668323	-1.32901e-47	-0.166828
2424.83	-36218.5	-14757	1.10883	0.676027	2.32476e-48	-0.177592
2424.84	-36218.5	-14757.1	1.11883	0.679817	-7.30007e-49	-0.184595
2424.86	-36218.5	-14757.1	1.12879	0.680057	5.88781e-49	-0.189022
2424.88	-36218.5	-14757.1	1.13938	0.679971	-8.80586e-49	-0.193654
2424.89	-36218.5	-14757.1	1.14945	0.68009	3.32008e-48	-0.197
2424.91	-36218.6	-14757.1	1.15929	0.67689	-1.23997e-47	-0.199291
2424.93	-36218.6	-14757.1	1.17333	0.673333	0	-0.199346
2424.95	-36218.6	-14757.2	1.18667	0.67	0	-0.200436
2424.96	-36218.6	-14757.2	1.2	0.67	3.25687e-55	-0.201525
2424.98	-36218.6	-14757.2	1.21	0.666667	0	-0.202614
2425	-36218.6	-14757.2	1.22061	0.663102	-1.06552e-44	-0.202675
2425.01	-36218.6	-14757.2	1.23061	0.659944	4.06115e-44	-0.204939
2425.03	-36218.6	-14757.3	1.24123	0.659807	-3.18225e-43	-0.207272
2425.05	-36218.6	-14757.3	1.25111	0.656241	1.20962e-42	-0.209234
2425.07	-36218.6	-14757.3	1.2614	0.652877	-4.52025e-42	-0.209199
2425.08	-36218.6	-14757.3	1.275	0.649904	1.68239e-41	-0.210389
2425.1	-36218.6	-14757.3	1.28915	0.649693	-9.73211e-41	-0.211551
2425.12	-36218.6	-14757.4	1.30204	0.645978	3.66638e-40	-0.212485
2425.13	-36218.7	-14757.4	1.31236	0.642553	-1.86602e-39	-0.212393
2425.15	-36218.7	-14757.4	1.32232	0.639213	7.05751e-39	-0.212436
2425.17	-36218.7	-14757.4	1.33248	0.635885	-2.60885e-38	-0.212374
2425.18	-36218.7	-14757.4	1.34302	0.632116	1.23223e-37	-0.212649
2425.2	-36218.7	-14757.5	1.35288	0.62992	-4.65164e-37	-0.213848
2425.22	-36218.7	-14757.5	1.36311	0.629286	1.70943e-36	-0.214927
2425.23	-36218.7	-14757.5	1.37361	0.625363	-7.69265e-36	-0.216091
2425.25	-36218.7	-14757.5	1.38346	0.622223	2.89955e-35	-0.217117
2425.27	-36218.7	-14757.6	1.39374	0.61868	-1.05772e-34	-0.218401
2425.29	-36218.7	-14757.6	1.4042	0.61556	4.5983e-34	-0.218701
2425.3	-36218.7	-14757.6	1.41404	0.610657	-1.73098e-33	-0.21737
2425.32	-36218.7	-14757.6	1.42437	0.604885	6.25615e-33	-0.216314
2425.34	-36218.7	-14757.6	1.43479	0.60183	-2.64986e-32	-0.215156
2425.35	-36218.8	-14757.7	1.44463	0.598434	9.96409e-32	-0.214114
2425.37	-36218.8	-14757.7	1.455	0.595	-3.55916e-31	-0.21289
2425.39	-36218.8	-14757.7	1.46537	0.591566	1.47704e-30	-0.212298
2425.4	-36218.8	-14757.7	1.47521	0.58817	-5.5487e-30	-0.212549
2425.42	-36218.8	-14757.8	1.48563	0.585115	1.95215e-29	-0.211843
2425.44	-36218.8	-14757.8	1.49596	0.579343	-7.96883e-29	-0.21078
2425.46	-36218.8	-14757.8	1.5058	0.574442	2.99108e-28	-0.208945
2425.47	-36218.8	-14757.8	1.51626	0.571313	-1.03137e-27	-0.207319
2425.49	-36218.8	-14757.9	1.52653	0.567805	4.15315e-27	-0.206191
2425.51	-36218.8	-14757.9	1.53642	0.564535	-1.55772e-26	-0.205818
2425.52	-36218.8	-14757.9	1.5468	0.561057	5.22441e-26	-0.205881
2425.54	-36218.9	-14757.9	1.55747	0.557543	-2.07978e-25	-0.205945
2425.56	-36218.9	-14758	1.5645	0.554658	7.79544e-25	-0.20525
2425.57	-36218.9	-14758	1.57385	0.548534	-2.9102e-24	-0.203326
2425.59	-36218.9	-14758	1.58154	0.543996	9.37114e-24	-0.200912
2425.61	-36218.9	-14758	1.59115	0.540813	-3.6941e-23	-0.199473
2425.63	-36218.9	-14758.1	1.59829	0.537462	1.38381e-22	-0.199315
2425.64	-36218.9	-14758.1	1.60801	0.533955	-4.18019e-22	-0.199357
2425.66	-36218.9	-14758.1	1.61832	0.530575	1.63395e-21	-0.199324
2425.68	-36218.9	-14758.1	1.62811	0.527277	-6.11752e-21	-0.199424
2425.69	-36218.9	-14758.2	1.63893	0.523737	1.64317e-20	-0.19841
2425.71	-36218.9	-14758.2	1.64592	0.520414	-6.37543e-20	-0.197293
2425.73	-36219	-14758.2	1.65294	0.516843	1.28792e-19	-0.196147
2425.74	-36219	-14758.2	1.65953	0.513638	-4.96529e-19	-0.195049
2425.76	-36219	-14758.3	1.66937	0.507004	1.85732e-18	-0.193976
2425.78	-36219	-14758.3	1.68	0.503333	0	-0.19281
2425.8	-36219	-14758.3	1.69	0.5	0	-0.19281
2425.81	-36219	-14758.4	1.69667	0.496667	0	-0.191721
2425.83	-36219	-14758.4	1.70333	0.493333	0	-0.190632
2425.85	-36219	-14758.4	1.71051	0.48979	1.5962e-15	-0.189528
2425.86	-36219	-14758.4	1.72063	0.4865	-6.08382e-15	-0.189481
2425.88	-36219	-14758.5	1.73127	0.482636	4.76718e-14	-0.187001
2425.9	-36219.1	-14758.5	1.74092	0.476082	-1.81207e-13	-0.183675
2425.91	-36219.1	-14758.5	1.74746	0.472974	6.7525e-13	-0.180572
2425.93	-36219.1	-14758.5	1.75448	0.469374	-3.90645e-12	-0.17972
2425.95	-36219.1	-14758.6	1.76149	0.466093	1.48066e-11	-0.179664
2425.97	-36219.1	-14758.6	1.77201	0.462722	-5.4985e-11	-0.178288
2425.98	-36219.1	-14758.6	1.78187	0.459146	2.79573e-10	-0.175944
2426	-36219.1	-14758.7	1.78813	0.45608	-1.05731e-09	-0.173733
2426.02	-36219.1	-14758.7	1.79501	0.451783	3.90838e-09	-0.171812
2426.03	-36219.1	-14758.7	1.80199	0.445287	-1.84603e-08	-0.17047
2426.05	-36219.2	-14758.7	1.80865	0.442472	6.96874e-08	-0.168257
2426.07	-36219.2	-14758.8	1.8152	0.438937	-2.56094e-07	-0.165697
2426.09	-36219.2	-14758.8	1.82348	0.435476	1.15246e-06	-0.162443
2426.1	-36219.2	-14758.8	1.83271	0.432156	-4.34389e-06	-0.1607
2426.12	-36219.2	-14758.9	1.83889	0.42884	1.62231e-05	-0.160115
2426.14	-36219.2	-14758.9	1.84586	0.425417	-5.91412e-05	-0.159866
2426.15	-36219.2	-14758.9	1.85275	0.421956	0.000257097	-0.158312
2426.17	-36219.2	-14758.9	1.85957	0.418552	-0.0012158	-0.155444
2426.19	-36219.2	-14759	1.86653	0.415063	-0.0049275	-0.152388
2426.2	-36219.2	-14759	1.87308	0.411814	-0.0084713	-0.150724
2426.22	-36219.3	-14759	1.88	0.40825	-0.0102492	-0.150408
2426.24	-36219.3	-14759.1	1.88691	0.405221	-0.00993024	-0.149408
2426.26	-36219.3	-14759.1	1.89348	0.399804	-0.0100186	-0.146613
2426.27	-36219.3	-14759.1	1.90042	0.394506	-0.00999562	-0.142341
2426.29	-36219.3	-14759.2	1.9073	0.391433	-0.0100012	-0.138977
2426.31	-36219.3	-14759.2	1.91387	0.38802	-0.00999968	-0.137592
2426.32	-36219.3	-14759.2	1.92084	0.384674	-0.0100001	-0.137179
2426.34	-36219.3	-14759.2	1.92769	0.380794	-0.00999998	-0.137342
2426.36	-36219.3	-14759.3	1.93426	0.380119	-0.01	-0.13669
2426.37	-36219.4	-14759.3	1.94126	0.37791	-0.01	-0.134805
2426.39	-36219.4	-14759.3	1.94809	0.374243	-0.01	-0.131646
2426.41	-36219.4	-14759.4	1.9546	0.371	-0.01	-0.129051
2426.42	-36219.4	-14759.4	1.96173	0.367639	-0.01	-0.127648
2426.44	-36219.4	-14759.4	1.96565	0.364243	-0.01	-0.1274
2426.46	-36219.4	-14759.5	1.97193	0.360452	-0.01	-0.127522
2426.48	-36219.4	-14759.5	1.97576	0.360149	-0.01	-0.126729
2426.49	-36219.4	-14759.5	1.98197	0.357402	-0.01	-0.124688
2426.51	-36219.4	-14759.6	1.98886	0.353897	-0.01	-0.121467
2426.53	-36219.5	-14759.6	1.99578	0.350422	-0.01	-0.118945
2426.54	-36219.5	-14759.6	2.00277	0.347034	-0.01	-0.117709
2426.56	-36219.5	-14759.7	2.00614	0.343794	-0.01	-0.117622
2426.58	-36219.5	-14759.7	2.01289	0.340096	-0.01	-0.11767
2426.59	-36219.5	-14759.7	2.01963	0.340057	-0.01	-0.116659
2426.61	-36219.5	-14759.8	2.02624	0.336898	-0.01	-0.114519
2426.63	-36219.5	-14759.8	2.03306	0.333527	-0.01	-0.11231
2426.65	-36219.5	-14759.8	2.03667	0.33	-0.01	-0.111111
2426.66	-36219.6	-14759.9	2.04333	0.326667	-0.01	-0.111111
2426.68	-36219.6	-14759.9	2.04698	0.323093	-0.0100002	-0.109958
2426.7	-36219.6	-14759.9	2.0536	0.319946	-0.00999938	-0.108827
2426.71	-36219.6	-14760	2.057	0.319903	-0.0100023	-0.106654
2426.73	-36219.6	-14760	2.06391	0.316207	-0.00998183	-0.105526
