# Supplementary material for: Extraction of driving behavior primitives considering driver expectation and vehicle dynamics
Source: PLoS One. 2025 Dec 31;20(12):e0340123. doi: 10.1371/journal.pone.0340123 (PMC12755792; doi:10.1371/journal.pone.0340123)
Supplement: S1 File — (ZIP) [file pone.0340123.s001.zip › DataSetForPimitiveExaction-1/straight driving/c214_s_5.xlsx]

## Sheet: Sheet1
2465.81	-36259.9	-14782.4	7.96031	0.366856	0.0890693	0.00845998
2465.83	-36260	-14782.3	7.96514	0.380559	0.0807168	-0.0102756
2465.85	-36260.1	-14782.3	7.96982	0.392673	0.0786189	-0.0248419
2465.86	-36260.3	-14782.2	7.97716	0.399186	0.0736286	-0.0353554
2465.88	-36260.4	-14782.2	7.98395	0.40015	0.062414	-0.0409482
2465.9	-36260.5	-14782.1	7.99054	0.399954	0.0492105	-0.044494
2465.92	-36260.6	-14782.1	7.99751	0.400031	0.0328191	-0.0472347
2465.93	-36260.8	-14782	8.00436	0.399907	0.0178382	-0.0487946
2465.95	-36260.9	-14782	8.01093	0.40034	0.00425048	-0.0490473
2465.97	-36261	-14781.9	8.01793	0.39778	-0.00490033	-0.0490784
2465.98	-36261.2	-14781.9	8.02475	0.394602	-0.0114773	-0.0483624
2466	-36261.3	-14781.8	8.03132	0.388526	-0.0174099	-0.0465652
2466.02	-36261.4	-14781.8	8.03837	0.384073	-0.0297649	-0.0432594
2466.03	-36261.5	-14781.7	8.04504	0.380497	-0.0436285	-0.0407257
2466.05	-36261.7	-14781.7	8.05206	0.38014	-0.0553992	-0.0392472
2466.07	-36261.8	-14781.6	8.05594	0.377393	-0.0544814	-0.0407077
2466.09	-36261.9	-14781.6	8.06205	0.373939	-0.0479676	-0.0464088
2466.1	-36262.1	-14781.6	8.06882	0.370382	-0.0406876	-0.0573843
2466.12	-36262.2	-14781.5	8.07584	0.369937	-0.0400308	-0.0732314
2466.14	-36262.3	-14781.5	8.08256	0.370017	-0.0371487	-0.0887067
2466.15	-36262.4	-14781.4	8.0892	0.369996	-0.0337223	-0.102911
2466.17	-36262.6	-14781.4	8.09623	0.370001	-0.0301894	-0.116877
2466.19	-36262.7	-14781.3	8.10306	0.37	-0.0269312	-0.128953
2466.2	-36262.8	-14781.3	8.10639	0.37	-0.0204831	-0.13995
2466.22	-36262.9	-14781.2	8.11333	0.37	-0.0133333	-0.148148
2466.24	-36263.1	-14781.2	8.12	0.37	-0.0133333	-0.153595
2466.26	-36263.2	-14781.1	8.12667	0.37	-0.0133333	-0.155773
2466.27	-36263.3	-14781.1	8.13374	0.37	-0.0132316	-0.15808
2466.29	-36263.5	-14781	8.14037	0.369999	-0.00977894	-0.160296
2466.31	-36263.6	-14781	8.14711	0.370002	-0.00647611	-0.163581
2466.32	-36263.7	-14780.9	8.15386	0.369982	-0.00286494	-0.16572
2466.34	-36263.8	-14780.9	8.15723	0.370069	0.000153678	-0.16537
2466.36	-36264	-14780.8	8.16421	0.369736	-3.96082e-05	-0.161707
2466.38	-36264.1	-14780.8	8.17116	0.366031	1.47461e-05	-0.155831
2466.39	-36264.3	-14780.7	8.17796	0.362666	-3.93859e-06	-0.150538
2466.41	-36264.4	-14780.7	8.18406	0.359794	1.00762e-06	-0.144724
2466.43	-36264.5	-14780.7	8.18794	0.360068	-3.33562e-07	-0.134085
2466.44	-36264.6	-14780.6	8.19497	0.359982	8.9045e-08	-0.116077
2466.46	-36264.8	-14780.5	8.20159	0.360005	-2.25884e-08	-0.0918335
2466.48	-36264.9	-14780.5	8.2089	0.359997	7.01281e-09	-0.0657334
2466.49	-36265.1	-14780.4	8.21437	0.360005	-1.87097e-09	-0.0441523
2466.51	-36265.2	-14780.4	8.21842	0.359981	4.6999e-10	-0.0248882
2466.53	-36265.3	-14780.4	8.22584	0.360084	-1.40133e-10	-0.00725672
2466.55	-36265.4	-14780.3	8.23228	0.359684	3.73619e-11	0.00669265
2466.56	-36265.6	-14780.3	8.23917	0.361504	-9.27828e-12	0.0150526
2466.58	-36265.7	-14780.2	8.24613	0.372339	2.69078e-12	0.0127948
2466.6	-36265.8	-14780.2	8.2527	0.392787	-7.16879e-13	0.0010531
2466.61	-36266	-14780.1	8.25958	0.415098	1.75616e-13	-0.0138529
2466.63	-36266.1	-14780.1	8.26652	0.427766	-4.99163e-14	-0.0246364
2466.65	-36266.2	-14780	8.27309	0.430284	1.32875e-14	-0.0286822
2466.66	-36266.4	-14780	8.28	0.430099	-3.20183e-15	-0.0291835
2466.68	-36266.5	-14779.9	8.28691	0.42878	8.96373e-16	-0.0268421
2466.7	-36266.6	-14779.9	8.29348	0.42335	-2.38382e-16	-0.0224486
2466.71	-36266.8	-14779.8	8.30042	0.416233	5.62805e-17	-0.0159422
2466.73	-36266.9	-14779.8	8.3073	0.409269	-1.5572e-17	-0.00928396
2466.75	-36267	-14779.7	8.31387	0.403193	4.13665e-18	-0.00209019
2466.77	-36267.2	-14779.7	8.32084	0.393647	-9.51531e-19	0.00527445
2466.78	-36267.3	-14779.6	8.32769	0.385476	2.60845e-19	0.0115348
2466.8	-36267.4	-14779.6	8.33426	0.378738	-6.92033e-20	0.0145309
2466.82	-36267.6	-14779.5	8.34125	0.37451	1.53781e-20	0.017437
2466.83	-36267.7	-14779.5	8.3481	0.368559	-4.18463e-21	0.020757
2466.85	-36267.8	-14779.4	8.35456	0.364113	1.10851e-21	0.0248666
2466.87	-36268	-14779.4	8.362	0.360879	-2.34693e-22	0.0286608
2466.88	-36268.1	-14779.4	8.36571	0.357406	6.34899e-23	0.0318927
2466.9	-36268.2	-14779.3	8.37189	0.354205	-1.6788e-23	0.0352299
2466.92	-36268.4	-14779.2	8.37598	0.350433	3.30177e-24	0.0378147
2466.94	-36268.5	-14779.2	8.38203	0.34983	-8.89113e-25	0.0390684
2466.95	-36268.6	-14779.1	8.38884	0.350266	2.34577e-25	0.0400456
2466.97	-36268.8	-14779.1	8.39579	0.347123	-4.05479e-26	0.0421359
2466.99	-36268.9	-14779.1	8.40277	0.343749	1.08813e-26	0.0453975
2467	-36269	-14779	8.40615	0.340233	-2.8629e-27	0.0477305
2467.02	-36269.2	-14779	8.41288	0.339975	3.65871e-28	0.0489899
2467.04	-36269.3	-14778.9	8.41963	0.339991	-9.79569e-29	0.0490171
2467.05	-36269.4	-14778.9	8.42622	0.340061	2.56813e-29	0.0499673
2467.07	-36269.6	-14778.8	8.43333	0.336667	0	0.0544662
2467.09	-36269.7	-14778.8	8.43667	0.326667	0	0.0642702
2467.11	-36269.8	-14778.7	8.44333	0.31	-2.04451e-40	0.0784314
2467.12	-36270	-14778.7	8.44697	0.292297	-1.11524e-31	0.0957499
2467.14	-36270.1	-14778.6	8.45365	0.275808	2.98144e-32	0.11087
2467.16	-36270.2	-14778.6	8.45684	0.262542	-7.73339e-33	0.124989
2467.17	-36270.4	-14778.5	8.46044	0.248314	3.82817e-33	0.137464
2467.19	-36270.5	-14778.5	8.46366	0.235332	-9.86654e-34	0.147014
2467.21	-36270.7	-14778.4	8.46774	0.224701	3.6733e-34	0.154727
2467.22	-36270.8	-14778.4	8.47418	0.215698	-9.81116e-35	0.159898
2467.24	-36270.9	-14778.3	8.47722	0.212702	2.51002e-35	0.163924
2467.26	-36271.1	-14778.3	8.48083	0.209818	-8.30915e-36	0.166078
2467.28	-36271.2	-14778.2	8.4841	0.20955	2.21814e-36	0.168215
2467.29	-36271.3	-14778.2	8.4875	0.205781	-5.62696e-37	0.170692
2467.31	-36271.5	-14778.1	8.491	0.202236	1.74745e-37	0.174066
2467.33	-36271.6	-14778.1	8.49431	0.199559	-4.68082e-38	0.175609
2467.34	-36271.7	-14778	8.49764	0.200787	1.24882e-38	0.174965
2467.36	-36271.9	-14778	8.50103	0.204356	-3.13703e-39	0.172178
2467.38	-36272	-14777.9	8.50454	0.208136	9.35341e-40	0.169049
2467.39	-36272.1	-14777.9	8.5078	0.209956	-2.49379e-40	0.166918
2467.41	-36272.3	-14777.8	8.51132	0.211461	6.19296e-41	0.162374
2467.43	-36272.4	-14777.8	8.51442	0.222244	-1.79601e-41	0.151113
2467.45	-36272.5	-14777.7	8.51943	0.243448	4.78494e-42	0.131809
2467.46	-36272.7	-14777.7	8.52481	0.271987	-1.17218e-42	0.106686
2467.48	-36272.8	-14777.6	8.52981	0.298263	3.33175e-43	0.081218
2467.5	-36272.9	-14777.6	8.53488	0.319747	-8.869e-44	0.0602944
2467.51	-36273.1	-14777.5	8.53997	0.338483	2.13712e-44	0.0411499
2467.53	-36273.2	-14777.5	8.54523	0.355764	-5.983e-45	0.0242235
2467.55	-36273.4	-14777.4	8.5498	0.370795	1.59113e-45	0.0102591
2467.57	-36273.5	-14777.4	8.55717	0.382645	-3.75655e-46	-0.00156814
2467.58	-36273.6	-14777.3	8.56395	0.391141	1.03938e-46	-0.00969154
2467.6	-36273.8	-14777.3	8.57054	0.395358	-2.76096e-47	-0.0146924
2467.62	-36273.9	-14777.2	8.57752	0.398977	6.34692e-48	-0.0184751
2467.63	-36274	-14777.2	8.5843	0.40023	-1.72397e-48	-0.0212502
2467.65	-36274.2	-14777.1	8.59125	0.399949	3.83114e-49	-0.0216137
2467.67	-36274.3	-14777.1	8.59806	0.400014	-1.0433e-49	-0.0154816
2467.68	-36274.4	-14777	8.60471	0.399996	2.79323e-50	-0.0004733
2467.7	-36274.6	-14777	8.61133	0.400002	-7.3989e-51	0.0218177
2467.72	-36274.7	-14776.9	8.61836	0.399995	1.56516e-51	0.0484391
2467.73	-36274.8	-14776.9	8.62508	0.400018	-4.18235e-52	0.0715283
2467.75	-36275	-14776.8	8.63209	0.399946	8.22564e-53	0.0906366
2467.77	-36275.2	-14776.8	8.63885	0.40021	-2.21503e-53	0.106429
2467.79	-36275.3	-14776.7	8.64545	0.397352	5.84396e-54	0.120469
2467.8	-36275.4	-14776.7	8.65251	0.393769	-1.01016e-54	0.135676
2467.82	-36275.6	-14776.6	8.65923	0.390234	2.71084e-55	0.146125
2467.84	-36275.7	-14776.6	8.66585	0.38994	-7.13227e-56	0.153003
2467.85	-36275.9	-14776.5	8.67292	0.390008	9.11487e-57	0.156689
2467.87	-36276	-14776.5	8.67962	0.389998	-2.44038e-57	0.159925
2467.89	-36276.1	-14776.4	8.68626	0.390001	6.39793e-58	0.163244
2467.9	-36276.3	-14776.4	8.69333	0.39	-7.29844e-68	0.165577
2467.92	-36276.4	-14776.3	8.7	0.39	0	0.169935
2467.94	-36276.5	-14776.3	8.70667	0.39	0	0.178649
2467.96	-36276.7	-14776.2	8.71361	0.39	-2.77837e-60	0.196135
2467.97	-36276.8	-14776.2	8.71694	0.39	7.42769e-61	0.215755
2467.99	-36276.9	-14776.1	8.72377	0.39	-1.92693e-61	0.235346
2468.01	-36277.1	-14776.1	8.7308	0.39	9.56246e-62	0.253605
2468.02	-36277.2	-14776	8.73744	0.39	-2.5553e-62	0.268519
2468.04	-36277.4	-14776	8.74416	0.39	6.58592e-63	0.281353
2468.06	-36277.5	-14775.9	8.75121	0.39	-2.45193e-63	0.291151
2468.07	-36277.6	-14775.9	8.75782	0.39	6.54896e-64	0.297295
2468.09	-36277.8	-14775.8	8.76457	0.39	-1.67544e-64	0.302599
2468.11	-36277.9	-14775.7	8.77161	0.389997	5.54636e-65	0.307206
2468.13	-36278.1	-14775.7	8.7782	0.390009	-1.48061e-65	0.31117
2468.14	-36278.2	-14775.7	8.78499	0.389965	3.75593e-66	0.312948
2468.16	-36278.4	-14775.6	8.79201	0.390165	-1.16607e-66	0.314013
2468.18	-36278.5	-14775.6	8.79859	0.389292	3.111e-67	0.315275
2468.19	-36278.6	-14775.5	8.80541	0.385607	-7.81502e-68	0.318035
2468.21	-36278.8	-14775.4	8.8124	0.381956	2.3309e-68	0.320968
2468.23	-36278.9	-14775.4	8.81901	0.379718	-6.2434e-69	0.321232
2468.24	-36279	-14775.3	8.82567	0.380075	1.66456e-69	0.319215
2468.26	-36279.2	-14775.3	8.83243	0.379981	-4.13224e-70	0.316011
2468.28	-36279.3	-14775.2	8.83973	0.380005	1.19206e-70	0.314215
2468.3	-36279.5	-14775.2	8.84481	0.379999	-2.92024e-71	0.313664
2468.31	-36279.6	-14775.1	8.84949	0.38	8.30059e-72	0.313724
2468.33	-36279.8	-14775.1	8.85652	0.38	-2.21053e-72	0.313798
2468.35	-36279.9	-14775	8.86331	0.38	5.36047e-73	0.313315
2468.36	-36280.1	-14775	8.87024	0.38	-1.64122e-73	0.311647
2468.38	-36280.2	-14774.9	8.87686	0.38	9.62465e-74	0.308721
2468.4	-36280.3	-14774.9	8.88349	0.38	-2.20864e-73	0.305883
2468.41	-36280.5	-14774.8	8.89042	0.38	7.41866e-73	0.304236
2468.43	-36280.6	-14774.8	8.89727	0.38	-3.01872e-72	0.303968
2468.45	-36280.8	-14774.7	8.90407	0.38	1.04621e-71	0.303004
2468.47	-36280.9	-14774.7	8.91139	0.38	-4.2143e-71	0.29759
2468.48	-36281	-14774.6	8.91535	0.38	1.58069e-70	0.285188
2468.5	-36281.2	-14774.6	8.92105	0.38	-5.30146e-70	0.264976
2468.52	-36281.3	-14774.5	8.92816	0.38	2.11045e-69	0.24191
2468.53	-36281.4	-14774.5	8.93455	0.38	-7.91041e-69	0.219874
2468.55	-36281.6	-14774.4	8.94198	0.380001	2.54796e-68	0.198497
2468.57	-36281.8	-14774.4	8.9458	0.379994	-1.00442e-67	0.181079
2468.59	-36281.9	-14774.3	8.95155	0.380021	3.76257e-67	0.166646
2468.6	-36282	-14774.3	8.95879	0.379936	-1.13659e-66	0.153437
2468.62	-36282.2	-14774.2	8.96551	0.380252	4.44271e-66	0.143938
2468.64	-36282.3	-14774.2	8.97212	0.377196	-1.66335e-65	0.138097
2468.65	-36282.5	-14774.1	8.97918	0.37642	4.46778e-65	0.132715
2468.67	-36282.6	-14774	8.9859	0.381924	-1.73348e-64	0.121633
2468.69	-36282.7	-14774	8.99252	0.400347	6.48702e-64	0.102169
2468.7	-36282.9	-14773.9	8.99959	0.428317	-1.3072e-63	0.0717044
2468.72	-36283	-14773.9	9.00628	0.455181	5.03883e-63	0.0369875
2468.74	-36283.2	-14773.8	9.01295	0.478769	-1.8848e-62	-0.000926478
2468.76	-36283.3	-14773.8	9.02	0.496667	0	-0.0413943
2468.77	-36283.5	-14773.7	9.03	0.51	0	-0.08061
2468.79	-36283.6	-14773.7	9.04	0.523333	4.95117e-70	-0.123094
2468.81	-36283.8	-14773.6	9.05062	0.533974	4.34026e-60	-0.177644
2468.82	-36283.9	-14773.6	9.06056	0.543705	-1.65551e-59	-0.235542
2468.84	-36284	-14773.5	9.07065	0.546824	6.18338e-59	-0.297894
2468.86	-36284.2	-14773.5	9.0809	0.550436	-4.83842e-58	-0.361184
2468.87	-36284.3	-14773.4	9.08771	0.553684	1.83899e-57	-0.418219
2468.89	-36284.5	-14773.4	9.09761	0.557182	-6.85276e-57	-0.47273
2468.91	-36284.6	-14773.3	9.10497	0.559996	3.96445e-56	-0.526325
2468.92	-36284.8	-14773.3	9.11467	0.560891	-1.50264e-55	-0.571878
2468.94	-36284.9	-14773.2	9.12158	0.572656	5.58014e-55	-0.614326
2468.96	-36285.1	-14773.1	9.13251	0.591928	-2.83724e-54	-0.654605
2468.98	-36285.2	-14773.1	9.14227	0.615133	1.07301e-53	-0.685065
2468.99	-36285.4	-14773	9.15252	0.634254	-3.96641e-53	-0.708933
2469.01	-36285.5	-14773	9.16285	0.651771	1.87344e-52	-0.728682
2469.03	-36285.6	-14772.9	9.17359	0.667612	-7.0722e-52	-0.7457
2469.04	-36285.8	-14772.9	9.1875	0.680067	2.59897e-51	-0.761318
2469.06	-36286	-14772.8	9.20166	0.689599	-1.16957e-50	-0.772235
2469.08	-36286.1	-14772.8	9.21373	0.694415	4.40839e-50	-0.778752
2469.09	-36286.2	-14772.7	9.22372	0.699058	-1.60813e-49	-0.783796
2469.11	-36286.4	-14772.7	9.23399	0.705069	6.99112e-49	-0.788433
2469.13	-36286.5	-14772.6	9.24513	0.708162	-2.63173e-48	-0.791979
2469.15	-36286.7	-14772.6	9.25917	0.710285	9.51166e-48	-0.793615
2469.16	-36286.8	-14772.5	9.27326	0.709914	-4.02876e-47	-0.79421
2469.18	-36287	-14772.5	9.28497	0.71004	1.51491e-46	-0.794076
2469.2	-36287.1	-14772.4	9.29469	0.70993	-5.41124e-46	-0.79419
2469.21	-36287.3	-14772.3	9.30692	0.710272	2.24565e-45	-0.793678
2469.23	-36287.4	-14772.3	9.32028	0.70849	-8.43607e-45	-0.792067
2469.25	-36287.6	-14772.2	9.33442	0.704799	2.96799e-44	-0.789
2469.26	-36287.7	-14772.2	9.34619	0.701089	-1.21156e-43	-0.786122
2469.28	-36287.9	-14772.1	9.35581	0.699774	4.54754e-43	-0.784621
2469.3	-36288	-14772.1	9.36601	0.700047	-1.56807e-42	-0.784264
2469.32	-36288.2	-14772	9.37851	0.700006	6.31432e-42	-0.784311
2469.33	-36288.3	-14772	9.39184	0.699926	-2.3683e-41	-0.784375
2469.35	-36288.5	-14771.9	9.40609	0.700259	7.94303e-41	-0.783742
2469.37	-36288.6	-14771.9	9.41731	0.697793	-3.16203e-40	-0.781173
2469.38	-36288.8	-14771.8	9.42691	0.694365	1.18519e-39	-0.77625
2469.4	-36288.9	-14771.7	9.43759	0.690596	-3.81754e-39	-0.770335
2469.42	-36289.1	-14771.7	9.44744	0.689876	1.5049e-38	-0.765617
2469.43	-36289.2	-14771.6	9.46	0.689947	-5.63735e-38	-0.761604
2469.45	-36289.4	-14771.6	9.47416	0.69027	1.70292e-37	-0.754475
2469.47	-36289.5	-14771.5	9.48789	0.685193	-6.65639e-37	-0.742399
2469.49	-36289.7	-14771.5	9.49827	0.670394	2.49215e-36	-0.724002
2469.5	-36289.8	-14771.4	9.50875	0.646288	-6.69396e-36	-0.699254
2469.52	-36290	-14771.4	9.51885	0.622703	2.59722e-35	-0.671987
2469.54	-36290.1	-14771.3	9.52878	0.59937	-9.71932e-35	-0.645837
2469.55	-36290.3	-14771.2	9.53938	0.577806	1.95854e-34	-0.619101
2469.57	-36290.4	-14771.2	9.54942	0.560844	-7.54954e-34	-0.597078
2469.59	-36290.6	-14771.1	9.55939	0.54748	2.82395e-33	-0.576347
2469.61	-36290.8	-14771.1	9.57	0.533333	0	-0.557734
2469.62	-36290.9	-14771	9.58	0.523333	0	-0.543573
2469.64	-36291	-14771	9.59	0.516667	0	-0.533769
2469.66	-36291.2	-14770.9	9.59706	0.513152	-6.50289e-31	-0.525717
2469.67	-36291.4	-14770.9	9.60369	0.50979	2.48041e-30	-0.519254
2469.69	-36291.5	-14770.8	9.61053	0.50651	-9.26439e-30	-0.512608
2469.71	-36291.7	-14770.7	9.62124	0.502545	7.24927e-29	-0.503126
2469.72	-36291.8	-14770.7	9.63121	0.491771	-2.75531e-28	-0.49063
2469.74	-36292	-14770.6	9.64098	0.474014	1.02673e-27	-0.47255
2469.76	-36292.1	-14770.6	9.64782	0.449117	-5.93983e-27	-0.450042
2469.78	-36292.3	-14770.5	9.65451	0.42548	2.25136e-26	-0.424437
2469.79	-36292.4	-14770.5	9.66121	0.393403	-8.36057e-26	-0.391968
2469.81	-36292.6	-14770.4	9.66842	0.348263	4.25095e-25	-0.34714
2469.83	-36292.7	-14770.4	9.67431	0.293141	-1.60766e-24	-0.295539
2469.84	-36292.9	-14770.3	9.67756	0.23144	5.94276e-24	-0.23744
2469.86	-36293.1	-14770.2	9.68032	0.170044	-2.80692e-23	-0.178243
2469.88	-36293.2	-14770.2	9.67991	0.117929	1.05961e-22	-0.125489
2469.89	-36293.4	-14770.1	9.68002	0.0641325	-3.89396e-22	-0.0737213
2469.91	-36293.5	-14770.1	9.67999	0.0122973	1.75233e-21	-0.0240412
2469.93	-36293.7	-14770	9.68	-0.0297944	-6.60497e-21	0.0150341
2469.94	-36293.8	-14770	9.68	-0.0597061	2.40941e-20	0.0456949
2469.96	-36294	-14769.9	9.68	-0.0803021	-1.04746e-19	0.0654555
2469.98	-36294.1	-14769.9	9.68002	-0.0889482	3.94305e-19	0.0748365
2470	-36294.3	-14769.8	9.67994	-0.089879	-1.42511e-18	0.0781702
2470.01	-36294.5	-14769.7	9.68025	-0.0912821	6.03619e-18	0.0781399
2470.03	-36294.6	-14769.7	9.6787	-0.0948959	-2.26975e-17	0.0762064
2470.05	-36294.8	-14769.6	9.675	-0.0985565	8.10751e-17	0.0711459
2470.06	-36294.9	-14769.6	9.67129	-0.100287	-3.3646e-16	0.0630924
2470.08	-36295	-14769.5	9.66977	-0.0999236	1.26395e-15	0.0536739
2470.1	-36295.2	-14769.5	9.66999	-0.100018	-4.44686e-15	0.0439844
2470.11	-36295.4	-14769.4	9.67026	-0.099995	1.81524e-14	0.0355398
2470.13	-36295.5	-14769.3	9.66827	-0.100001	-6.81346e-14	0.0293333
2470.15	-36295.7	-14769.3	9.6646	-0.0999997	2.3494e-13	0.0243155
2470.17	-36295.8	-14769.2	9.66089	-0.1	-9.46057e-13	0.0212522
2470.18	-36296	-14769.2	9.65982	-0.1	3.54836e-12	0.0198764
2470.2	-36296.2	-14769.1	9.65998	-0.1	-1.19008e-11	0.0195427
2470.22	-36296.3	-14769.1	9.66026	-0.1	4.73758e-11	0.0196894
2470.23	-36296.4	-14769	9.65782	-0.1	-1.77574e-10	0.0189646
2470.25	-36296.6	-14768.9	9.65419	-0.1	5.71972e-10	0.0170106
2470.27	-36296.8	-14768.9	9.65053	-0.1	-2.25475e-09	0.0137831
2470.28	-36296.9	-14768.8	9.64989	-0.0999997	8.44628e-09	0.0113759
2470.3	-36297.1	-14768.8	9.64997	-0.100001	-2.55145e-08	0.00910712
2470.32	-36297.2	-14768.7	9.6502	-0.099996	9.97308e-08	0.00699689
2470.34	-36297.4	-14768.7	9.64735	-0.100015	-3.73393e-07	0.00382007
2470.35	-36297.5	-14768.6	9.64377	-0.0999599	1.00294e-06	0.00132675
2470.37	-36297.7	-14768.6	9.64023	-0.100155	-3.89134e-06	-0.000807836
2470.39	-36297.8	-14768.5	9.63994	-0.0971284	1.45622e-05	-0.00384151
2470.4	-36298	-14768.4	9.64001	-0.0935373	-2.93442e-05	-0.00942367
2470.42	-36298.2	-14768.4	9.63997	-0.0901695	0.000113113	-0.0159594
2470.44	-36298.3	-14768.3	9.6401	-0.0869612	-0.00320213	-0.0224713
2470.45	-36298.5	-14768.3	9.63667	-0.08	-0.00333333	-0.0294118
2470.47	-36298.6	-14768.2	9.63333	-0.0733333	-0.00333333	-0.0348584
2470.49	-36298.8	-14768.2	9.63	-0.07	-0.00333333	-0.0392157
2470.51	-36298.9	-14768.1	9.63002	-0.0664951	-0.00682204	-0.0427434
2470.52	-36299.1	-14768	9.62999	-0.0629978	-0.00650654	-0.0482735
2470.54	-36299.2	-14768	9.63	-0.0563823	-0.00319703	-0.0549596
2470.56	-36299.4	-14767.9	9.63	-0.052746	-0.00367454	-0.0641828
2470.57	-36299.5	-14767.9	9.63	-0.0458541	-0.00684761	-0.0717023
2470.59	-36299.7	-14767.8	9.63	-0.0391314	-0.00664512	-0.0792241
2470.61	-36299.9	-14767.8	9.62997	-0.0324869	-0.0065288	-0.0847388
2470.62	-36300	-14767.7	9.63011	-0.029488	-0.00727115	-0.0888577
2470.64	-36300.1	-14767.7	9.62958	-0.0260308	-0.00974028	-0.0920949
2470.66	-36300.3	-14767.6	9.62583	-0.0225344	-0.00625213	-0.0955698
2470.68	-36300.4	-14767.5	9.62244	-0.0192207	-0.0067357	-0.0987812
2470.69	-36300.6	-14767.5	9.61976	-0.0158739	-0.00680334	-0.102157
2470.71	-36300.8	-14767.4	9.62007	-0.0121658	-0.00580888	-0.105354
2470.73	-36300.9	-14767.4	9.61998	-0.00973498	-0.00298539	-0.107239
2470.74	-36301.1	-14767.3	9.62	-0.0100666	-0.00342174	-0.107692
2470.76	-36301.2	-14767.3	9.62	-0.00998015	-0.00330243	-0.106104
2470.78	-36301.4	-14767.2	9.62	-0.0100053	-0.00335862	-0.103459
2470.8	-36301.5	-14767.2	9.62	-0.00999869	-0.00326469	-0.100341
2470.81	-36301.7	-14767.1	9.62	-0.0100004	-0.00362476	-0.0985263
2470.83	-36301.8	-14767	9.62	-0.0099999	-0.00200532	-0.0979685
2470.85	-36302	-14767	9.62	-0.01	0.000325043	-0.0980565
2470.86	-36302.2	-14766.9	9.62	-0.00999999	-9.23887e-05	-0.0980343
2470.88	-36302.3	-14766.9	9.62	-0.01	2.45935e-05	-0.0980406
2470.9	-36302.5	-14766.8	9.62	-0.00999993	-5.92619e-06	-0.0980387
2470.91	-36302.6	-14766.7	9.62	-0.0100003	1.65907e-06	-0.0980401
2470.93	-36302.7	-14766.7	9.62	-0.00999885	-4.41215e-07	-0.0980363
2470.95	-36302.9	-14766.7	9.62	-0.010004	1.04168e-07	-0.0980493
2470.96	-36303.1	-14766.6	9.62	-0.00998347	-2.88218e-08	-0.0979983
2470.98	-36303.2	-14766.5	9.62	-0.010062	7.65641e-09	-0.0981929
2471	-36303.4	-14766.5	9.62	-0.00978605	-1.76116e-09	-0.0969773
2471.02	-36303.5	-14766.4	9.62	-0.0117646	4.8279e-10	-0.0928166
2471.03	-36303.7	-14766.4	9.62	-0.0171473	-1.28087e-10	-0.0844517
2471.05	-36303.8	-14766.3	9.62	-0.0267496	2.84629e-11	-0.0731287
2471.07	-36304	-14766.3	9.61999	-0.0371738	-7.74522e-12	-0.0618991
2471.08	-36304.1	-14766.2	9.62002	-0.0468946	2.05172e-12	-0.0518392
2471.1	-36304.3	-14766.1	9.61994	-0.0577749	-4.34386e-13	-0.0423951
2471.12	-36304.5	-14766.1	9.62025	-0.065197	1.17512e-13	-0.0342586
2471.13	-36304.6	-14766	9.61758	-0.0719735	-3.10724e-14	-0.0284099
2471.15	-36304.8	-14766	9.61398	-0.0760989	6.11117e-15	-0.0236033
2471.17	-36304.9	-14765.9	9.61038	-0.0796009	-1.64564e-15	-0.0201374
2471.19	-36305.1	-14765.9	9.6099	-0.0801047	4.34172e-16	-0.0169619
2471.2	-36305.2	-14765.8	9.61003	-0.0799703	-7.5049e-17	-0.0134229
2471.22	-36305.4	-14765.8	9.60995	-0.0800526	2.01399e-17	-0.0111271
2471.24	-36305.5	-14765.7	9.61018	-0.0798195	-5.29886e-18	-0.00896805
2471.25	-36305.7	-14765.6	9.60689	-0.083108	6.77181e-19	-0.00670481
2471.27	-36305.8	-14765.6	9.60354	-0.0864498	-1.81306e-19	-0.0034378
2471.29	-36306	-14765.5	9.60011	-0.0899163	4.75329e-20	-0.0012132
2471.3	-36306.2	-14765.5	9.6	-0.09	0	0.00108932
2471.32	-36306.3	-14765.4	9.6	-0.0933333	0	0.00326797
2471.34	-36306.4	-14765.4	9.6	-0.0966667	0	0.00653595
2471.36	-36306.6	-14765.3	9.59989	-0.100109	-2.06417e-22	0.00880519
2471.37	-36306.8	-14765.3	9.59646	-0.0999409	5.51834e-23	0.00985339
2471.39	-36306.9	-14765.2	9.59311	-0.100129	-1.4316e-23	0.0109895
2471.41	-36307.1	-14765.1	9.58983	-0.103761	7.10434e-24	0.0134407
2471.42	-36307.2	-14765.1	9.59003	-0.107108	-1.89844e-24	0.0166698
2471.44	-36307.4	-14765	9.59005	-0.110155	4.89295e-25	0.0187072
2471.46	-36307.5	-14765	9.58962	-0.109944	-1.82164e-25	0.0196697
2471.47	-36307.7	-14764.9	9.58605	-0.110009	4.86549e-26	0.0195979
2471.49	-36307.8	-14764.9	9.58264	-0.110022	-1.24475e-26	0.019586
2471.51	-36308	-14764.8	9.57968	-0.109871	4.12061e-27	0.0197537
2471.53	-36308.1	-14764.7	9.58022	-0.110535	-1.09996e-27	0.0210874
2471.54	-36308.3	-14764.7	9.57938	-0.114188	2.78864e-28	0.0236591
2471.56	-36308.5	-14764.6	9.57564	-0.117815	-8.57825e-29	0.0269557
2471.58	-36308.6	-14764.6	9.57222	-0.12027	1.99062e-29	0.0287523
2471.59	-36308.7	-14764.5	9.5697	-0.119932	5.97807e-30	0.0294812
2471.61	-36308.9	-14764.5	9.57028	-0.12002	-5.12984e-29	0.0293911
2471.63	-36309	-14764.4	9.56909	-0.119995	1.9942e-28	0.0294173
2471.64	-36309.2	-14764.4	9.5654	-0.120001	-7.29031e-28	0.0294103
2471.66	-36309.4	-14764.3	9.56175	-0.119999	3.16982e-27	0.0294125
2471.68	-36309.5	-14764.3	9.55966	-0.120001	-1.19326e-26	0.0294103
2471.7	-36309.7	-14764.2	9.5603	-0.119996	4.3127e-26	0.0294166
2471.71	-36309.8	-14764.1	9.55867	-0.120019	-1.82669e-25	0.0293913
2471.73	-36309.9	-14764.1	9.55511	-0.11993	6.86879e-25	0.0294887
2471.75	-36310.1	-14764	9.55146	-0.120249	-2.45352e-24	0.0290008
2471.76	-36310.3	-14764	9.54963	-0.118471	1.01821e-23	0.0273298
2471.78	-36310.4	-14763.9	9.55038	-0.114927	-3.82502e-23	0.0244217
2471.8	-36310.6	-14763.9	9.54831	-0.111216	1.34572e-22	0.0214991
2471.82	-36310.7	-14763.8	9.54471	-0.109741	-5.49335e-22	0.0198998
2471.83	-36310.9	-14763.8	9.5411	-0.110069	2.06191e-21	0.0195505
2471.85	-36311	-14763.7	9.53982	-0.109984	-7.10982e-21	0.019621
2471.87	-36311.2	-14763.6	9.53997	-0.110004	2.86299e-20	0.0196042
2471.88	-36311.3	-14763.6	9.5403	-0.109999	-1.07382e-19	0.0196088
2471.9	-36311.5	-14763.5	9.53785	-0.11	3.60147e-19	0.0196075
2471.92	-36311.7	-14763.5	9.53432	-0.11	-1.4337e-18	0.0196083
2471.93	-36311.8	-14763.4	9.53074	-0.110001	5.37382e-18	0.0196062
2471.95	-36312	-14763.4	9.5298	-0.109995	-1.73092e-17	0.0196129
2471.97	-36312.1	-14763.3	9.53028	-0.110018	6.8234e-17	0.0195878
2471.98	-36312.2	-14763.3	9.52757	-0.109932	-2.55604e-16	0.019683
2472	-36312.4	-14763.2	9.52398	-0.110206	7.72127e-16	0.0187967
2472.02	-36312.6	-14763.1	9.52037	-0.107334	-3.01809e-15	0.0168268
2472.04	-36312.7	-14763.1	9.51992	-0.103969	1.12997e-14	0.0136278
2472.05	-36312.9	-14763	9.51998	-0.100264	-3.03512e-14	0.0111013
2472.07	-36313	-14763	9.52015	-0.099931	1.17761e-13	0.00986313
2472.09	-36313.1	-14762.9	9.51712	-0.100018	-4.40686e-13	0.00978902
2472.1	-36313.3	-14762.9	9.51355	-0.0999981	8.88025e-13	0.00980541
2472.12	-36313.5	-14762.8	9.51011	-0.0999989	-3.42305e-12	0.00980514
2472.14	-36313.6	-14762.8	9.50998	-0.100006	1.28041e-11	0.00979758
2472.15	-36313.8	-14762.7	9.51	-0.1	-2.34726e-20	0.00980392
2472.17	-36313.9	-14762.6	9.51	-0.1	0	0.0087146
2472.19	-36314.1	-14762.6	9.50667	-0.0966667	0	0.00653595
2472.21	-36314.2	-14762.5	9.50311	-0.0931084	-2.94849e-09	0.00309026
2472.22	-36314.4	-14762.5	9.49991	-0.089912	1.12465e-08	0.000998285
2472.24	-36314.5	-14762.4	9.50003	-0.0900228	-4.20059e-08	-2.35167e-05
2472.26	-36314.7	-14762.4	9.49997	-0.0899887	3.28691e-07	1.27759e-05
2472.27	-36314.8	-14762.3	9.50007	-0.090003	-1.24929e-06	-7.58571e-06
2472.29	-36315	-14762.3	9.49974	-0.0899992	4.65532e-06	1.75195e-05
2472.31	-36315.2	-14762.2	9.49603	-0.0900003	-2.69319e-05	-0.000103017
2472.32	-36315.3	-14762.2	9.49266	-0.0899999	0.00010208	-0.00137712
2472.34	-36315.4	-14762.1	9.4898	-0.09	-0.000401051	-0.00384661
2472.36	-36315.6	-14762	9.49003	-0.09	-0.00428885	-0.00720004
2472.38	-36315.7	-14762	9.49013	-0.09	-0.00706428	-0.00906399
2472.39	-36315.9	-14761.9	9.4894	-0.09	-0.00591817	-0.00986805
2472.41	-36316.1	-14761.9	9.48564	-0.09	-0.00282722	-0.00978401
2472.43	-36316.2	-14761.8	9.48221	-0.09	-0.00407964	-0.00980923
2472.44	-36316.3	-14761.8	9.47974	-0.09	-0.00791133	-0.00980259
2472.46	-36316.5	-14761.7	9.48009	-0.09	-0.0102998	-0.00980432
2472.48	-36316.7	-14761.7	9.47992	-0.09	-0.00992009	-0.00980382
2472.49	-36316.8	-14761.6	9.48021	-0.09	-0.0100198	-0.00980395
2472.51	-36317	-14761.5	9.47889	-0.09	-0.00999464	-0.00980391
2472.53	-36317.1	-14761.5	9.4753	-0.09	-0.01	-0.00980392
2472.55	-36317.3	-14761.4	9.47167	-0.09	-0.0100051	-0.00980392
2472.56	-36317.4	-14761.4	9.46971	-0.09	-0.00997707	-0.00980392
2472.58	-36317.6	-14761.3	9.47001	-0.09	-0.0100866	-0.00980392
2472.6	-36317.7	-14761.3	9.47023	-0.09	-0.00969053	-0.00980392
2472.61	-36317.9	-14761.2	9.46848	-0.09	-0.0117789	-0.00980392
2472.63	-36318	-14761.2	9.46493	-0.09	-0.0136379	-0.00980392
2472.65	-36318.2	-14761.1	9.46122	-0.09	-0.0133196	-0.00980392
2472.66	-36318.3	-14761	9.45974	-0.09	-0.0130997	-0.00980391
2472.68	-36318.5	-14761	9.46009	-0.09	-0.014962	-0.00980395
2472.7	-36318.6	-14760.9	9.45991	-0.09	-0.0190681	-0.00980381
2472.72	-36318.8	-14760.9	9.46028	-0.09	-0.0202073	-0.00980436
2472.73	-36318.9	-14760.8	9.45804	-0.09	-0.019945	-0.00980228
2472.75	-36319.1	-14760.8	9.45439	-0.09	-0.0200122	-0.00980943
2472.77	-36319.2	-14760.7	9.45071	-0.09	-0.0199967	-0.009782
2472.78	-36319.4	-14760.7	9.44983	-0.09	-0.0200009	-0.00988607
2472.8	-36319.5	-14760.6	9.45005	-0.09	-0.0199998	-0.00907975
2472.82	-36319.7	-14760.6	9.44992	-0.09	-0.0200001	-0.00717332
2472.84	-36319.8	-14760.5	9.45028	-0.09	-0.02	-0.00401742
2472.85	-36320	-14760.4	9.44737	-0.09	-0.02	-0.00140748
2472.87	-36320.1	-14760.4	9.44395	-0.09	-0.02	-9.62093e-05
2472.89	-36320.3	-14760.3	9.44038	-0.09	-0.02	2.35273e-05
2472.9	-36320.4	-14760.3	9.43995	-0.09	-0.02	-3.31961e-06
2472.92	-36320.6	-14760.2	9.43997	-0.09	-0.02	-1.99338e-06
2472.94	-36320.7	-14760.2	9.44017	-0.09	-0.02	1.13046e-05
2472.95	-36320.9	-14760.1	9.43689	-0.09	-0.02	-2.33286e-05
2472.97	-36321	-14760.1	9.43354	-0.09	-0.02	0.000998235
2472.99	-36321.2	-14760	9.43011	-0.09	-0.02	0.00309027
2473.01	-36321.4	-14760	9.43	-0.09	-0.02	0.00653595
2473.02	-36321.5	-14759.9	9.43	-0.09	-0.02	0.0087146
2473.04	-36321.6	-14759.9	9.43	-0.09	-0.02	0.00980392
2473.06	-36321.8	-14759.8	9.42989	-0.09	-0.02	0.00979745
2473.07	-36321.9	-14759.7	9.42646	-0.09	-0.02	0.00980565
2473.09	-36322.1	-14759.7	9.42311	-0.09	-0.02	0.00980347
2473.11	-36322.3	-14759.6	9.41982	-0.09	-0.02	0.00980414
2473.12	-36322.4	-14759.6	9.42005	-0.09	-0.02	0.00980386
2473.14	-36322.5	-14759.5	9.41997	-0.09	-0.02	0.00980394
2473.16	-36322.7	-14759.5	9.4201	-0.09	-0.02	0.00980391
2473.17	-36322.8	-14759.4	9.41962	-0.09	-0.02	0.00980393
2473.19	-36323	-14759.4	9.41602	-0.09	-0.02	0.0098039
2473.21	-36323.2	-14759.3	9.41241	-0.09	-0.02	0.00980402
2473.23	-36323.3	-14759.3	9.40976	-0.0900002	-0.02	0.00980354
2473.24	-36323.4	-14759.2	9.41003	-0.0899993	-0.02	0.00980534
2473.26	-36323.6	-14759.1	9.41015	-0.0900032	-0.02	0.00979722
2473.28	-36323.7	-14759.1	9.4093	-0.089988	-0.02	0.00982923
2473.29	-36323.9	-14759	9.40561	-0.090044	-0.02	0.00971092
2473.31	-36324.1	-14759	9.40196	-0.0898019	-0.02	0.0103182
2473.33	-36324.2	-14758.9	9.39971	-0.0908933	-0.02	0.0131429
2473.34	-36324.3	-14758.9	9.40009	-0.0945967	-0.02	0.0189877
2473.36	-36324.5	-14758.8	9.39991	-0.09827	-0.02	0.0271361
2473.38	-36324.6	-14758.8	9.40026	-0.10028	-0.02	0.035097
2473.4	-36324.8	-14758.7	9.39878	-0.0999314	-0.02	0.0437268
2473.41	-36325	-14758.6	9.39507	-0.10002	-0.02	0.0516353
2473.43	-36325.1	-14758.6	9.39152	-0.0999948	-0.02	0.0586548
2473.45	-36325.3	-14758.5	9.38977	-0.100001	-0.02	0.06541
2473.46	-36325.4	-14758.5	9.39	-0.0999997	-0.02	0.0716785
2473.48	-36325.5	-14758.4	9.39024	-0.1	-0.02	0.0766585
2473.5	-36325.7	-14758.4	9.38826	-0.1	-0.02	0.0804232
2473.51	-36325.9	-14758.3	9.38472	-0.1	-0.02	0.0836745
2473.53	-36326	-14758.3	9.38109	-0.1	-0.02	0.0863873
2473.55	-36326.2	-14758.2	9.37982	-0.1	-0.02	0.0879759
2473.57	-36326.3	-14758.2	9.37997	-0.1	-0.02	0.0882252
2473.58	-36326.4	-14758.1	9.3803	-0.1	-0.02	0.088778
2473.6	-36326.6	-14758	9.37785	-0.1	-0.02	0.0906948
2473.62	-36326.8	-14758	9.37433	-0.1	-0.02	0.093823
2473.63	-36326.9	-14757.9	9.37071	-0.1	-0.02	0.0965156
2473.65	-36327.1	-14757.9	9.36989	-0.1	-0.02	0.0971504
2473.67	-36327.2	-14757.8	9.36996	-0.1	-0.02	0.0954485
2473.68	-36327.3	-14757.8	9.37027	-0.1	-0.02	0.0922422
2473.7	-36327.5	-14757.7	9.36737	-0.1	-0.02	0.0896447
2473.72	-36327.7	-14757.7	9.36395	-0.0999997	-0.02	0.0883315
2473.74	-36327.8	-14757.6	9.36038	-0.100001	-0.02	0.0882099
2473.75	-36328	-14757.6	9.35995	-0.099997	-0.02	0.088244
2473.77	-36328.1	-14757.5	9.35997	-0.100012	-0.02	0.0882164
2473.79	-36328.2	-14757.5	9.36017	-0.0999566	-0.02	0.0883022
2473.8	-36328.4	-14757.4	9.35689	-0.100087	-0.02	0.0872034
2473.82	-36328.6	-14757.3	9.35354	-0.096884	-0.02	0.0870983
2473.84	-36328.7	-14757.3	9.35011	-0.0935525	-0.02	0.0900041
2473.86	-36328.9	-14757.2	9.35	-0.09	-0.02	0.101307
2473.87	-36329	-14757.2	9.35	-0.09	-0.02	0.118736
2473.89	-36329.1	-14757.1	9.35	-0.09	-0.02	0.141612
2473.91	-36329.3	-14757.1	9.34645	-0.0900014	-0.02	0.167031
2473.92	-36329.4	-14757	9.34312	-0.0900015	-0.0200002	0.189673
2473.94	-36329.6	-14757	9.33991	-0.0899925	-0.0199994	0.209191
2473.96	-36329.8	-14756.9	9.34005	-0.09006	-0.0200044	0.227425
2473.97	-36329.9	-14756.9	9.33997	-0.0897664	-0.0199832	0.241019
2473.99	-36330	-14756.8	9.34007	-0.0862313	-0.0200625	0.250327
2474.01	-36330.2	-14756.7	9.33962	-0.0826484	-0.0196199	0.255583
2474.03	-36330.3	-14756.7	9.33605	-0.0797899	-0.0160534	0.258738
2474.04	-36330.5	-14756.6	9.33263	-0.0800538	-0.0126366	0.261938
2474.06	-36330.7	-14756.6	9.32972	-0.0799822	-0.00970778	0.26399
2474.08	-36330.8	-14756.5	9.33008	-0.0800048	-0.0101204	0.264758
2474.09	-36330.9	-14756.5	9.32995	-0.0799988	-0.00981228	0.264726
2474.11	-36331.1	-14756.4	9.33017	-0.0800004	-0.0108878	0.264514
2474.13	-36331.2	-14756.4	9.32929	-0.0799999	-0.0136203	0.26312
2474.14	-36331.4	-14756.3	9.32561	-0.08	-0.0134555	0.260446
2474.16	-36331.6	-14756.3	9.32196	-0.08	-0.0122741	0.257217
2474.18	-36331.7	-14756.2	9.31972	-0.08	-0.00963445	0.255484
2474.19	-36331.8	-14756.2	9.32007	-0.08	-0.0100908	0.254831
2474.21	-36332	-14756.1	9.32	-0.0800001	-0.00997367	0.254923
2474.23	-36332.1	-14756.1	9.31994	-0.0799996	-0.010007	0.254897
2474.25	-36332.3	-14756	9.32022	-0.0800014	-0.00999828	0.254902
2474.26	-36332.4	-14755.9	9.31871	-0.0799942	-0.0100005	0.254906
2474.28	-36332.6	-14755.9	9.315	-0.0800207	-0.00999988	0.254885
2474.3	-36332.7	-14755.8	9.3113	-0.0799139	-0.01	0.254974
2474.31	-36332.9	-14755.8	9.30975	-0.0803234	-0.00999999	0.254469
2474.33	-36333	-14755.7	9.31005	-0.0782689	-0.01	0.252795
2474.35	-36333.2	-14755.7	9.31001	-0.074937	-0.01	0.249244
2474.36	-36333.3	-14755.6	9.30992	-0.0695473	-0.01	0.244287
2474.38	-36333.5	-14755.6	9.31032	-0.0631117	-0.01	0.237527
2474.4	-36333.6	-14755.5	9.30809	-0.0536902	-0.01	0.229425
2474.42	-36333.8	-14755.5	9.30452	-0.045367	-0.01	0.221507
2474.43	-36333.9	-14755.4	9.3009	-0.0391289	-0.01	0.214734
2474.45	-36334.1	-14755.4	9.29983	-0.0321184	-0.01	0.207853
2474.47	-36334.2	-14755.3	9.30005	-0.0250149	-0.01	0.201914
2474.48	-36334.4	-14755.3	9.29999	-0.0207054	-0.01	0.197058
2474.5	-36334.5	-14755.2	9.3	-0.0174558	-0.01	0.193529
2474.52	-36334.7	-14755.1	9.3	-0.0141812	-0.01	0.19032
2474.53	-36334.8	-14755.1	9.3	-0.0105254	-0.01	0.187059
2474.55	-36335	-14755	9.3	-0.00992034	-0.01	0.183615
2474.57	-36335.1	-14755	9.3	-0.00996252	-0.01	0.180304
2474.59	-36335.2	-14754.9	9.3	-0.0102301	-0.01	0.177063
2474.6	-36335.4	-14754.9	9.3	-0.00713168	-0.01	0.173613
2474.62	-36335.6	-14754.8	9.3	-0.00373568	-0.00999998	0.170285
2474.64	-36335.7	-14754.8	9.3	-0.000278714	-0.0100001	0.167911
2474.65	-36335.9	-14754.7	9.3	0.000116809	-0.00999987	0.167693
2474.67	-36336	-14754.7	9.3	-0.0031239	-0.0100005	0.169758
2474.69	-36336.1	-14754.6	9.3	-0.00644546	-0.00999808	0.173024
2474.7	-36336.3	-14754.5	9.3	-0.01	-0.01	0.175381
2474.72	-36336.4	-14754.5	9.3	-0.01	-0.01	0.176471
2474.74	-36336.6	-14754.5	9.3	-0.01	-0.01	0.176471
2474.76	-36336.8	-14754.4	9.3	-0.0099973	-0.00644964	0.176473
2474.77	-36336.9	-14754.3	9.3	-0.0100035	-0.00310792	0.176467
2474.79	-36337	-14754.3	9.3	-0.00997585	0.000179346	0.176498
2474.81	-36337.2	-14754.2	9.3	-0.0100909	-4.80462e-05	0.176365
2474.82	-36337.3	-14754.2	9.3	-0.00964955	1.28389e-05	0.173826
2474.84	-36337.5	-14754.1	9.3	-0.00201277	-3.30841e-06	0.166466
2474.86	-36337.7	-14754.1	9.29999	0.0131274	1.2281e-06	0.15178
2474.88	-36337.8	-14754	9.30003	0.0340844	-3.14193e-07	0.132168
2474.89	-36337.9	-14754	9.29987	0.0596375	1.04036e-07	0.107516
2474.91	-36338.1	-14753.9	9.30055	0.085867	-2.78689e-08	0.0837696
2474.93	-36338.2	-14753.9	9.30413	0.108302	7.43965e-09	0.0615879
2474.94	-36338.4	-14753.8	9.30764	0.127641	-1.88725e-09	0.0423668
2474.96	-36338.6	-14753.8	9.31014	0.145031	5.85914e-10	0.0245199
2474.98	-36338.7	-14753.7	9.31061	0.161174	-1.56315e-10	0.010353
2474.99	-36338.8	-14753.7	9.31446	0.172469	3.92546e-11	-0.000888131
2475.01	-36339	-14753.6	9.31782	0.179136	-1.16505e-11	-0.00875579
2475.03	-36339.1	-14753.5	9.32125	0.184809	2.89329e-12	-0.0137415
