# Supplementary material for: Extraction of driving behavior primitives considering driver expectation and vehicle dynamics
Source: PLoS One. 2025 Dec 31;20(12):e0340123. doi: 10.1371/journal.pone.0340123 (PMC12755792; doi:10.1371/journal.pone.0340123)
Supplement: S1 File — (ZIP) [file pone.0340123.s001.zip › DataSetForPimitiveExaction-1/straight driving/c215_s_1.xlsx]

## Sheet: Sheet1
2334.11	-35983.6	-14606.8	7.81667	1.52667	0.1	-0.0555556
2334.13	-35983.7	-14606.8	7.84	1.52333	0.0933333	-0.0577342
2334.15	-35983.8	-14606.7	7.86474	1.51625	0.0827389	-0.057642
2334.16	-35983.9	-14606.7	7.88812	1.50953	0.0726001	-0.0541614
2334.18	-35984	-14606.6	7.91499	1.49933	0.059377	-0.0474782
2334.2	-35984.2	-14606.6	7.9433	1.48905	0.0527569	-0.0393288
2334.22	-35984.3	-14606.5	7.96951	1.48252	0.0499939	-0.0319646
2334.23	-35984.4	-14606.5	7.99284	1.47617	0.0495457	-0.0265427
2334.25	-35984.5	-14606.4	8.0176	1.47229	0.0418058	-0.0210498
2334.27	-35984.7	-14606.4	8.04069	1.46594	0.0308336	-0.0179188
2334.28	-35984.8	-14606.3	8.06436	1.46227	0.0134839	-0.0149372
2334.3	-35984.9	-14606.3	8.08885	1.45549	-0.00405479	-0.0137679
2334.32	-35985.1	-14606.2	8.11258	1.45266	-0.0202734	-0.0114555
2334.33	-35985.2	-14606.2	8.13998	1.44916	-0.0321022	-0.00922853
2334.35	-35985.3	-14606.2	8.16819	1.44563	-0.0382766	-0.00722781
2334.37	-35985.5	-14606.1	8.19367	1.4426	-0.0390363	-0.0085648
2334.39	-35985.6	-14606.1	8.21719	1.44541	-0.0301973	-0.0159513
2334.4	-35985.7	-14606	8.24176	1.45895	-0.0202692	-0.0290265
2334.42	-35985.9	-14606	8.2648	1.47583	-0.0159661	-0.0451681
2334.44	-35986	-14605.9	8.28852	1.49308	-0.0178271	-0.063142
2334.45	-35986.1	-14605.9	8.31424	1.5092	-0.0211768	-0.0815759
2334.47	-35986.3	-14605.8	8.34079	1.52218	-0.0259029	-0.0976135
2334.49	-35986.4	-14605.8	8.36858	1.53483	-0.0321285	-0.111203
2334.5	-35986.5	-14605.7	8.39456	1.5436	-0.0326829	-0.122163
2334.52	-35986.7	-14605.7	8.41868	1.54864	-0.0259883	-0.129804
2334.54	-35986.8	-14605.6	8.44669	1.55038	-0.0136958	-0.134471
2334.56	-35986.9	-14605.6	8.47455	1.54867	0.00191654	-0.134895
2334.57	-35987.1	-14605.5	8.49916	1.54348	0.0192422	-0.132253
2334.59	-35987.2	-14605.5	8.52283	1.53585	0.0331262	-0.129736
2334.61	-35987.3	-14605.4	8.54894	1.53216	0.0395261	-0.13072
2334.62	-35987.5	-14605.4	8.57566	1.53806	0.0386524	-0.138562
2334.64	-35987.6	-14605.4	8.60254	1.55297	0.0329557	-0.152283
2334.66	-35987.8	-14605.3	8.62793	1.56881	0.0256892	-0.169578
2334.67	-35987.9	-14605.3	8.6536	1.58028	0.0203218	-0.183541
2334.69	-35988	-14605.2	8.68173	1.58793	0.0221094	-0.194377
2334.71	-35988.2	-14605.2	8.70897	1.59517	0.0254129	-0.202067
2334.73	-35988.3	-14605.1	8.73529	1.59727	0.0315282	-0.207178
2334.74	-35988.4	-14605.1	8.76338	1.5943	0.0357278	-0.20829
2334.76	-35988.6	-14605	8.79052	1.59043	0.041785	-0.207254
2334.78	-35988.7	-14605	8.81688	1.59017	0.0462694	-0.206046
2334.79	-35988.9	-14604.9	8.84505	1.58736	0.0468598	-0.205879
2334.81	-35989	-14604.8	8.87205	1.58404	0.0442719	-0.205172
2334.83	-35989.2	-14604.8	8.8985	1.57815	0.0377013	-0.201512
2334.84	-35989.3	-14604.8	8.92666	1.56813	0.0337114	-0.193867
2334.86	-35989.5	-14604.7	8.9538	1.5548	0.0302491	-0.185036
2334.88	-35989.6	-14604.7	8.97704	1.54436	0.0299357	-0.178211
2334.89	-35989.7	-14604.6	9.005	1.53694	0.0300087	-0.173437
2334.91	-35989.9	-14604.5	9.03178	1.53362	0.029996	-0.170087
2334.93	-35990	-14604.5	9.05846	1.52698	0.0300074	-0.167887
2334.95	-35990.2	-14604.4	9.08333	1.52333	0.03	-0.165577
2334.96	-35990.3	-14604.4	9.10667	1.51667	0.03	-0.163399
2334.98	-35990.5	-14604.4	9.13333	1.51333	0.0266667	-0.159041
2335	-35990.6	-14604.3	9.16165	1.50637	0.0230004	-0.155564
2335.01	-35990.8	-14604.2	9.1881	1.50304	0.0163682	-0.152397
2335.03	-35990.9	-14604.2	9.21142	1.49635	0.0131292	-0.151314
2335.05	-35991	-14604.1	9.23613	1.49297	0.00980905	-0.149042
2335.07	-35991.2	-14604.1	9.25958	1.48965	0.0100551	-0.147981
2335.08	-35991.3	-14604	9.28665	1.48608	0.00997049	-0.145635
2335.1	-35991.5	-14604	9.31493	1.47825	0.0101	-0.141864
2335.12	-35991.7	-14603.9	9.34091	1.46862	0.00961988	-0.136227
2335.13	-35991.8	-14603.9	9.36428	1.46206	0.00602808	-0.131003
2335.15	-35991.9	-14603.8	9.389	1.4556	0.00237688	-0.12822
2335.17	-35992.1	-14603.8	9.41204	1.4525	-9.82303e-05	-0.128988
2335.18	-35992.2	-14603.7	9.4358	1.44975	-0.000539711	-0.133194
2335.2	-35992.4	-14603.7	9.46036	1.45008	-0.00438235	-0.140668
2335.22	-35992.6	-14603.6	9.48344	1.44999	-0.00778837	-0.150347
2335.24	-35992.7	-14603.6	9.50709	1.44996	-0.0102611	-0.165041
2335.25	-35992.9	-14603.5	9.53266	1.4502	-0.00992188	-0.185311
2335.27	-35993	-14603.4	9.55927	1.44911	-0.0100218	-0.208793
2335.29	-35993.2	-14603.4	9.58681	1.4454	-0.00999099	-0.233188
2335.3	-35993.3	-14603.3	9.61345	1.44175	-0.0100182	-0.255959
2335.32	-35993.5	-14603.3	9.63602	1.43966	-0.00993656	-0.273891
2335.34	-35993.6	-14603.2	9.66022	1.4403	-0.010228	-0.289308
2335.35	-35993.8	-14603.2	9.6845	1.43867	-0.00868747	-0.301447
2335.37	-35993.9	-14603.1	9.70747	1.43511	-0.00511223	-0.30929
2335.39	-35994.1	-14603.1	9.73167	1.43146	-0.00144152	-0.312142
2335.41	-35994.3	-14603	9.75587	1.42963	0.000286915	-0.309714
2335.42	-35994.4	-14603	9.77883	1.43038	-7.63025e-05	-0.303649
2335.44	-35994.6	-14602.9	9.80314	1.4283	1.80152e-05	-0.298315
2335.46	-35994.7	-14602.8	9.82723	1.42473	-4.98709e-06	-0.297449
2335.47	-35994.9	-14602.8	9.8502	1.42102	1.33441e-06	-0.301042
2335.49	-35995	-14602.7	9.87461	1.42007	-3.40203e-07	-0.30415
2335.51	-35995.2	-14602.7	9.89858	1.41807	2.26982e-07	-0.301156
2335.52	-35995.4	-14602.6	9.92158	1.41456	-5.60335e-07	-0.291836
2335.54	-35995.5	-14602.6	9.94608	1.41073	1.80994e-06	-0.279325
2335.56	-35995.7	-14602.5	9.96994	1.41008	-7.18688e-06	-0.267478
2335.58	-35995.8	-14602.4	9.99296	1.40786	2.69333e-05	-0.260183
2335.59	-35996	-14602.4	10.0175	1.4042	-8.67517e-05	-0.25995
2335.61	-35996.2	-14602.3	10.0413	1.40046	0.000341981	-0.270811
2335.63	-35996.3	-14602.3	10.0644	1.40015	-0.00277166	-0.287503
2335.64	-35996.5	-14602.2	10.089	1.39739	-0.00315878	-0.307207
2335.66	-35996.6	-14602.2	10.1126	1.39395	-0.00631838	-0.323143
2335.68	-35996.8	-14602.1	10.1358	1.39032	-0.00619433	-0.3383
2335.69	-35996.9	-14602.1	10.1605	1.39009	-0.0127269	-0.352477
2335.71	-35997.1	-14602	10.184	1.38712	-0.0132879	-0.364777
2335.73	-35997.3	-14601.9	10.2072	1.38376	-0.0164003	-0.373786
2335.75	-35997.4	-14601.9	10.2319	1.38013	-0.0165691	-0.380974
2335.76	-35997.6	-14601.8	10.2553	1.37994	-0.0199731	-0.38249
2335.78	-35997.8	-14601.8	10.2786	1.38011	-0.0168046	-0.37644
2335.8	-35997.9	-14601.7	10.3033	1.37667	-0.0166667	-0.362745
2335.81	-35998.1	-14601.6	10.3267	1.37333	-0.0133333	-0.347495
2335.83	-35998.3	-14601.6	10.35	1.37	-0.0133333	-0.334423
2335.85	-35998.4	-14601.5	10.3748	1.36992	-0.00631728	-0.322942
2335.86	-35998.6	-14601.5	10.398	1.36645	-0.0031503	-0.314335
2335.88	-35998.8	-14601.4	10.4214	1.3631	9.42803e-05	-0.306825
2335.9	-35998.9	-14601.4	10.4462	1.35988	-3.07271e-05	-0.30247
2335.91	-35999.1	-14601.3	10.4694	1.35981	-5.23805e-05	-0.302035
2335.93	-35999.3	-14601.2	10.4926	1.35622	0.000246075	-0.30819
2335.95	-35999.4	-14601.2	10.5136	1.35266	0.00405401	-0.319313
2335.97	-35999.6	-14601.1	10.5334	1.34976	0.00701633	-0.333682
2335.98	-35999.8	-14601.1	10.5541	1.35015	0.0114504	-0.347881
2336	-35999.9	-14601	10.579	1.34944	0.0225881	-0.361041
2336.02	-36000.1	-14600.9	10.602	1.34587	0.0320934	-0.370284
2336.03	-36000.3	-14600.9	10.6258	1.34236	0.0368744	-0.380869
2336.05	-36000.5	-14600.8	10.6504	1.33986	0.0377013	-0.395934
2336.07	-36000.7	-14600.7	10.6734	1.33937	0.0464616	-0.413881
2336.09	-36000.8	-14600.7	10.6973	1.3356	0.0551029	-0.432584
2336.1	-36001	-14600.6	10.7217	1.3319	0.0566405	-0.450367
2336.12	-36001.2	-14600.6	10.745	1.32995	0.0574559	-0.46667
2336.14	-36001.3	-14600.5	10.7677	1.32903	0.0615023	-0.484963
2336.15	-36001.5	-14600.4	10.7884	1.32541	0.0637069	-0.505183
2336.17	-36001.7	-14600.4	10.8079	1.32086	0.0629395	-0.526126
2336.19	-36001.8	-14600.3	10.8299	1.31396	0.0647759	-0.549109
2336.2	-36002	-14600.3	10.8545	1.30532	0.0670296	-0.573177
2336.22	-36002.2	-14600.2	10.8777	1.2961	0.0665918	-0.594892
2336.24	-36002.3	-14600.1	10.9002	1.28085	0.0666066	-0.614927
2336.26	-36002.5	-14600.1	10.9207	1.25814	0.0670077	-0.630147
2336.27	-36002.7	-14600	10.9404	1.23124	0.0648678	-0.640095
2336.29	-36002.9	-14600	10.9613	1.20117	0.0630826	-0.651483
2336.31	-36003.1	-14599.9	10.9819	1.17548	0.0632821	-0.669941
2336.32	-36003.3	-14599.8	11.0016	1.15627	0.0637983	-0.700725
2336.34	-36003.4	-14599.8	11.0225	1.14159	0.0608495	-0.746715
2336.36	-36003.6	-14599.7	11.0434	1.12781	0.061981	-0.802699
2336.37	-36003.8	-14599.6	11.0608	1.11634	0.0635641	-0.863195
2336.39	-36003.9	-14599.6	11.0782	1.10999	0.0635823	-0.933838
2336.41	-36004.1	-14599.5	11.0949	1.11424	0.0609006	-1.00318
2336.43	-36004.3	-14599.4	11.1138	1.12156	0.0597856	-1.06368
2336.44	-36004.5	-14599.4	11.135	1.12656	0.06004	-1.11208
2336.46	-36004.7	-14599.3	11.1557	1.12231	0.0600105	-1.14233
2336.48	-36004.8	-14599.3	11.1724	1.11199	0.0599174	-1.15844
2336.49	-36005	-14599.2	11.1931	1.10679	0.0602589	-1.16935
2336.51	-36005.2	-14599.1	11.2103	1.10885	0.0571241	-1.17816
2336.53	-36005.4	-14599.1	11.2299	1.11804	0.0566175	-1.1878
2336.54	-36005.5	-14599	11.2479	1.12879	0.056495	-1.19721
2336.56	-36005.8	-14598.9	11.2676	1.13884	0.0596982	-1.20519
2336.58	-36005.9	-14598.9	11.2876	1.14651	0.0600748	-1.20818
2336.6	-36006.1	-14598.8	11.3087	1.14072	0.0599968	-1.20323
2336.61	-36006.3	-14598.7	11.3289	1.12456	0.0599765	-1.18842
2336.63	-36006.5	-14598.7	11.3457	1.10136	0.060097	-1.16902
2336.65	-36006.6	-14598.6	11.3633	1.08	0.0566667	-1.14706
2336.66	-36006.8	-14598.5	11.38	1.06	0.0533333	-1.12854
2336.68	-36007	-14598.5	11.4	1.04333	0.05	-1.11111
2336.7	-36007.2	-14598.4	11.4211	1.02575	0.0464738	-1.09496
2336.71	-36007.4	-14598.3	11.4376	1.01257	0.0431016	-1.08096
2336.73	-36007.5	-14598.3	11.4544	0.999252	0.0399438	-1.07026
2336.75	-36007.7	-14598.2	11.472	0.989148	0.0398062	-1.06395
2336.77	-36007.9	-14598.2	11.4886	0.986921	0.0362454	-1.06595
2336.78	-36008.1	-14598.1	11.5054	0.994756	0.0328591	-1.0743
2336.8	-36008.3	-14598	11.523	1.00927	0.0298554	-1.08732
2336.82	-36008.5	-14597.9	11.5395	1.0219	0.0296871	-1.10032
2336.83	-36008.6	-14597.9	11.5564	1.03188	0.0260037	-1.11348
2336.85	-36008.8	-14597.8	11.574	1.04204	0.0224217	-1.12554
2336.87	-36009.1	-14597.8	11.5906	1.04757	0.0197516	-1.13336
2336.88	-36009.2	-14597.7	11.6073	1.05088	0.0200624	-1.13806
2336.9	-36009.4	-14597.6	11.6259	1.05382	0.0199836	-1.13959
2336.92	-36009.6	-14597.6	11.6452	1.05242	0.0199932	-1.13687
2336.94	-36009.8	-14597.5	11.6618	1.04212	0.0200427	-1.12708
2336.95	-36010	-14597.4	11.6794	1.02385	0.0198022	-1.11216
2336.97	-36010.2	-14597.4	11.6958	1.00737	0.0208935	-1.09754
2336.99	-36010.3	-14597.3	11.7129	0.991487	0.0245957	-1.08505
2337	-36010.5	-14597.2	11.7304	0.977465	0.0282745	-1.07435
2337.02	-36010.7	-14597.2	11.7467	0.96613	0.0302633	-1.06415
2337.04	-36010.9	-14597.1	11.7643	0.953442	0.0299924	-1.05045
2337.05	-36011.1	-14597	11.7796	0.934263	0.0297609	-1.03245
2337.07	-36011.3	-14596.9	11.7945	0.912305	0.0313146	-1.0121
2337.09	-36011.4	-14596.9	11.8095	0.890488	0.0348871	-0.99127
2337.11	-36011.7	-14596.8	11.8249	0.869659	0.0385591	-0.971028
2337.12	-36011.9	-14596.7	11.8408	0.851517	0.0402848	-0.951624
2337.14	-36012	-14596.7	11.8541	0.830605	0.0399327	-0.931071
2337.16	-36012.2	-14596.6	11.868	0.806523	0.040019	-0.906552
2337.17	-36012.4	-14596.5	11.881	0.779676	0.0399934	-0.878899
2337.19	-36012.6	-14596.5	11.8953	0.748033	0.0400068	-0.845056
2337.21	-36012.8	-14596.4	11.9067	0.715134	0.0399767	-0.810287
2337.22	-36013	-14596.3	11.9164	0.681954	0.0400862	-0.775945
2337.24	-36013.2	-14596.3	11.9264	0.646733	0.0396783	-0.741403
2337.26	-36013.4	-14596.2	11.9369	0.608009	0.0421616	-0.703931
2337.28	-36013.6	-14596.1	11.9471	0.570683	0.0456302	-0.667727
2337.29	-36013.7	-14596.1	11.9574	0.533128	0.0494577	-0.62779
2337.31	-36013.9	-14596	11.968	0.488054	0.0499024	-0.584058
2337.33	-36014.1	-14595.9	11.9751	0.437456	0.0523771	-0.532513
2337.34	-36014.3	-14595.9	11.9823	0.369489	0.0560267	-0.468542
2337.36	-36014.5	-14595.8	11.9859	0.299232	0.0596252	-0.399091
2337.38	-36014.7	-14595.7	11.9922	0.22398	0.06008	-0.327933
2337.39	-36014.9	-14595.7	11.9963	0.145441	0.0600242	-0.252474
2337.41	-36015.1	-14595.6	11.9997	0.0771052	0.0598468	-0.187593
2337.43	-36015.3	-14595.5	12.0001	0.0223743	0.0628784	-0.134225
2337.45	-36015.5	-14595.4	12	-0.0211997	0.0664468	-0.090433
2337.46	-36015.7	-14595.4	12	-0.0517485	0.0698924	-0.0592119
2337.48	-36015.9	-14595.3	12.0001	-0.0756575	0.070028	-0.038066
2337.5	-36016.1	-14595.2	11.9967	-0.0866667	0.07	-0.0239651
2337.51	-36016.3	-14595.2	11.9933	-0.0933333	0.07	-0.0185185
2337.53	-36016.4	-14595.1	11.99	-0.0933333	0.07	-0.0163399
2337.55	-36016.6	-14595	11.99	-0.0932121	0.0699999	-0.0175138
2337.56	-36016.9	-14594.9	11.99	-0.0898842	0.07	-0.0185861
2337.58	-36017	-14594.9	11.99	-0.09003	0.07	-0.0196373
2337.6	-36017.2	-14594.8	11.9898	-0.0899851	0.07	-0.0195932
2337.62	-36017.4	-14594.7	11.9863	-0.090004	0.07	-0.0196117
2337.63	-36017.6	-14594.7	11.9829	-0.0899991	0.0699999	-0.0196069
2337.65	-36017.8	-14594.6	11.9798	-0.0899998	0.0700005	-0.0196078
2337.67	-36018	-14594.5	11.9801	-0.090002	0.0699979	-0.0196095
2337.68	-36018.2	-14594.5	11.98	-0.0899923	0.0700077	-0.0196014
2337.7	-36018.4	-14594.4	11.9801	-0.0900393	0.0699606	-0.0196406
2337.72	-36018.6	-14594.3	11.9795	-0.0898513	0.0701489	-0.0194699
2337.73	-36018.7	-14594.3	11.9758	-0.0906017	0.0693976	-0.0180854
2337.75	-36018.9	-14594.2	11.9722	-0.0943661	0.0656371	-0.0153971
2337.77	-36019.1	-14594.1	11.9697	-0.0977816	0.0622064	-0.0122774
2337.79	-36019.3	-14594.1	11.97	-0.100304	0.0597403	-0.0104894
2337.8	-36019.5	-14594	11.9702	-0.0997244	0.0600774	-0.00946796
2337.82	-36019.7	-14593.9	11.9691	-0.100914	0.0599794	-0.00813236
2337.84	-36019.9	-14593.8	11.9654	-0.104592	0.0600048	-0.00532579
2337.85	-36020.1	-14593.8	11.9617	-0.108271	0.06	-0.00218155
2337.87	-36020.3	-14593.7	11.9597	-0.110281	0.0599946	-0.000507687
2337.89	-36020.4	-14593.6	11.9603	-0.109929	0.0600208	6.94228e-05
2337.9	-36020.7	-14593.6	11.9587	-0.110031	0.0599115	-1.70586e-05
2337.92	-36020.9	-14593.5	11.9551	-0.109952	0.0603328	-5.47364e-06
2337.94	-36021	-14593.4	11.9515	-0.110156	0.0583947	3.72191e-05
2337.96	-36021.2	-14593.4	11.9493	-0.109163	0.0558739	-0.000167885
2337.97	-36021.4	-14593.3	11.9499	-0.109722	0.0536691	0.00090337
2337.99	-36021.6	-14593.2	11.9488	-0.115111	0.0495118	0.00487239
2338.01	-36021.8	-14593.1	11.945	-0.118402	0.0489084	0.00770049
2338.02	-36022	-14593.1	11.9416	-0.120294	0.0449883	0.00937995
2338.04	-36022.2	-14593	11.9397	-0.119929	0.0417049	0.00986723
2338.06	-36022.4	-14592.9	11.9403	-0.12002	0.0381757	0.0097858
2338.07	-36022.5	-14592.9	11.9385	-0.119994	0.0350237	0.00981024
2338.09	-36022.8	-14592.8	11.9348	-0.120003	0.0311309	0.00979714
2338.11	-36023	-14592.7	11.9311	-0.119994	0.0300199	0.00982736
2338.12	-36023.1	-14592.7	11.9298	-0.120021	0.0283599	0.00971702
2338.14	-36023.3	-14592.6	11.93	-0.119928	0.0245039	0.0101033
2338.16	-36023.5	-14592.5	11.9303	-0.120288	0.0212084	0.00712281
2338.18	-36023.7	-14592.5	11.928	-0.118017	0.0177318	-0.00351828
2338.19	-36023.9	-14592.4	11.9245	-0.114555	0.0149232	-0.025219
2338.21	-36024.1	-14592.3	11.9208	-0.110794	0.00864406	-0.0532605
2338.23	-36024.3	-14592.3	11.9197	-0.109814	0.00409301	-0.0859884
2338.24	-36024.5	-14592.2	11.9203	-0.110039	0.00088372	-0.134499
2338.26	-36024.7	-14592.1	11.9176	-0.109989	-0.0025966	-0.205371
2338.28	-36024.8	-14592	11.9142	-0.110003	-0.00578933	-0.289948
2338.3	-36025.1	-14592	11.9104	-0.109999	-0.00958357	-0.38517
2338.31	-36025.2	-14591.9	11.9098	-0.11	-0.0101062	-0.476562
2338.33	-36025.4	-14591.8	11.9103	-0.11	-0.00997198	-0.568894
2338.35	-36025.6	-14591.8	11.9071	-0.11	-0.0100048	-0.667481
2338.36	-36025.8	-14591.7	11.9037	-0.11	-0.0099987	-0.75445
2338.38	-36026	-14591.6	11.9002	-0.11	-0.0100003	-0.82744
2338.4	-36026.2	-14591.6	11.8999	-0.11	-0.00999996	-0.892992
2338.41	-36026.4	-14591.5	11.9001	-0.11	-0.01	-0.947003
2338.43	-36026.5	-14591.4	11.8969	-0.11	-0.01	-0.994051
2338.45	-36026.8	-14591.3	11.8933	-0.11	-0.01	-1.03704
2338.47	-36026.9	-14591.3	11.89	-0.11	-0.01	-1.06863
2338.48	-36027.1	-14591.2	11.89	-0.11	-0.01	-1.0915
2338.5	-36027.3	-14591.1	11.89	-0.11	-0.01	-1.10675
2338.52	-36027.5	-14591.1	11.8899	-0.11	-0.0100005	-1.11823
2338.53	-36027.7	-14591	11.8865	-0.11	-0.00999808	-1.12684
2338.55	-36027.9	-14590.9	11.8831	-0.11	-0.0100072	-1.13438
2338.57	-36028.1	-14590.9	11.8798	-0.11	-0.00994384	-1.14003
2338.58	-36028.2	-14590.8	11.8801	-0.11	-0.0102189	-1.14415
2338.6	-36028.5	-14590.7	11.8797	-0.11	-0.0138237	-1.14615
2338.62	-36028.6	-14590.7	11.876	-0.11	-0.0170151	-1.14713
2338.64	-36028.8	-14590.6	11.8726	-0.11	-0.0160977	-1.14704
2338.65	-36029	-14590.5	11.8697	-0.11	-0.0130121	-1.14706
2338.67	-36029.2	-14590.5	11.8702	-0.11	-0.0134114	-1.14706
2338.69	-36029.4	-14590.4	11.8694	-0.11	-0.0133423	-1.14706
2338.7	-36029.6	-14590.3	11.8658	-0.11	-0.0132206	-1.14706
2338.72	-36029.8	-14590.3	11.8622	-0.11	-0.0139764	-1.14706
2338.74	-36030	-14590.2	11.8598	-0.11	-0.0179375	-1.14706
2338.75	-36030.2	-14590.1	11.86	-0.11	-0.0202909	-1.14706
2338.77	-36030.3	-14590	11.8602	-0.11	-0.0199265	-1.14706
2338.79	-36030.5	-14590	11.859	-0.11	-0.0200035	-1.14706
2338.81	-36030.8	-14589.9	11.8553	-0.11	-0.0200632	-1.14707
2338.82	-36030.9	-14589.8	11.8518	-0.11	-0.0197425	-1.14701
2338.84	-36031.1	-14589.8	11.8497	-0.11	-0.0212149	-1.14725
2338.86	-36031.3	-14589.7	11.8503	-0.11	-0.024932	-1.14567
2338.87	-36031.5	-14589.6	11.8487	-0.11	-0.0284541	-1.13462
2338.89	-36031.7	-14589.6	11.845	-0.11	-0.0303106	-1.10233
2338.91	-36031.9	-14589.5	11.8413	-0.11	-0.0296751	-1.0513
2338.92	-36032	-14589.4	11.8398	-0.11	-0.0314715	-0.990571
2338.94	-36032.2	-14589.4	11.84	-0.11	-0.0353745	-0.924019
2338.96	-36032.5	-14589.3	11.8402	-0.11	-0.0371068	-0.838729
2338.98	-36032.6	-14589.2	11.8383	-0.11	-0.0349809	-0.737589
2338.99	-36032.8	-14589.1	11.8346	-0.11	-0.0309451	-0.622573
2339.01	-36033	-14589.1	11.8309	-0.11	-0.0297891	-0.510962
2339.03	-36033.2	-14589	11.8297	-0.11	-0.0300559	-0.41482
2339.04	-36033.4	-14588.9	11.8303	-0.11	-0.0299876	-0.324393
2339.06	-36033.6	-14588.9	11.8278	-0.11	-0.0300034	-0.245753
2339.08	-36033.7	-14588.8	11.8244	-0.110001	-0.0299991	-0.18083
2339.09	-36034	-14588.7	11.8206	-0.109996	-0.0300002	-0.124954
2339.11	-36034.2	-14588.7	11.8196	-0.110023	-0.0299999	-0.0893758
2339.13	-36034.3	-14588.6	11.8204	-0.109929	-0.03	-0.062004
2339.14	-36034.5	-14588.5	11.8182	-0.110262	-0.03	-0.0385385
2339.16	-36034.7	-14588.5	11.8146	-0.109097	-0.03	-0.0184049
2339.18	-36034.9	-14588.4	11.8108	-0.117246	-0.03	0.00333079
2339.2	-36035.1	-14588.3	11.8101	-0.136981	-0.03	0.0303978
2339.21	-36035.3	-14588.3	11.8079	-0.168058	-0.03	0.0626194
2339.23	-36035.5	-14588.2	11.8043	-0.191859	-0.03	0.100553
2339.25	-36035.6	-14588.1	11.801	-0.233668	-0.03	0.148936
2339.26	-36035.9	-14588	11.7977	-0.311464	-0.0299999	0.224361
2339.28	-36036	-14588	11.7919	-0.407634	-0.0300003	0.31316
2339.3	-36036.2	-14587.9	11.7825	-0.498712	-0.0299987	0.405483
2339.32	-36036.4	-14587.8	11.7718	-0.592909	-0.0300039	0.503408
2339.33	-36036.6	-14587.8	11.762	-0.689359	-0.0299846	0.599047
2339.35	-36036.8	-14587.7	11.7491	-0.789172	-0.0300576	0.691634
2339.37	-36037	-14587.6	11.7351	-0.883361	-0.0298453	0.783156
2339.38	-36037.2	-14587.6	11.7187	-0.958952	-0.03289	0.857291
2339.4	-36037.3	-14587.5	11.702	-1.01988	-0.0362473	0.918959
2339.42	-36037.5	-14587.4	11.6844	-1.07678	-0.0398555	0.976206
2339.43	-36037.7	-14587.4	11.6676	-1.12737	-0.0401204	1.02361
2339.45	-36037.9	-14587.3	11.6511	-1.16777	-0.0368832	1.06423
2339.47	-36038.1	-14587.2	11.63	-1.20333	-0.0333333	1.09804
2339.49	-36038.3	-14587.2	11.61	-1.22667	-0.03	1.12092
2339.5	-36038.4	-14587.1	11.5867	-1.24	-0.03	1.13617
2339.52	-36038.7	-14587	11.5655	-1.25063	-0.0299852	1.14764
2339.54	-36038.8	-14587	11.5455	-1.26046	-0.0300342	1.15625
2339.55	-36039	-14586.9	11.5253	-1.26708	-0.0298774	1.16379
2339.57	-36039.2	-14586.8	11.5004	-1.27391	-0.0262406	1.16944
2339.59	-36039.4	-14586.8	11.4776	-1.27707	-0.0228762	1.17356
2339.6	-36039.5	-14586.7	11.4576	-1.28017	-0.0199071	1.17556
2339.62	-36039.8	-14586.6	11.4364	-1.27994	-0.0196775	1.17654
2339.64	-36039.9	-14586.6	11.4162	-1.28002	-0.0160391	1.17645
2339.66	-36040.1	-14586.5	11.3923	-1.28	-0.0126363	1.17648
2339.67	-36040.3	-14586.4	11.3676	-1.28	-0.00972793	1.17647
2339.69	-36040.5	-14586.4	11.3451	-1.28	-0.0100396	1.17647
2339.71	-36040.6	-14586.3	11.3251	-1.28	-0.0101122	1.17647
2339.72	-36040.9	-14586.2	11.3041	-1.28	-0.0093013	1.17647
2339.74	-36041	-14586.2	11.2836	-1.28	-0.00562268	1.17647
2339.76	-36041.2	-14586.1	11.2592	-1.28	-0.00232037	1.17647
2339.77	-36041.4	-14586	11.2358	-1.28	0.00122319	1.17647
2339.79	-36041.5	-14586	11.2164	-1.28	0.00443371	1.17647
2339.81	-36041.7	-14585.9	11.1961	-1.27999	0.00810518	1.17648
2339.83	-36041.9	-14585.9	11.1736	-1.28005	0.0103332	1.17641
2339.84	-36042.1	-14585.8	11.1516	-1.27981	0.00983734	1.17669
2339.86	-36042.3	-14585.7	11.1313	-1.28069	0.0103077	1.17524
2339.88	-36042.5	-14585.7	11.1107	-1.27535	0.00842969	1.16364
2339.89	-36042.6	-14585.6	11.0892	-1.24526	0.0064088	1.13351
2339.91	-36042.8	-14585.5	11.0664	-1.18528	0.00644282	1.08246
2339.93	-36043	-14585.5	11.0457	-1.12153	0.00841079	1.01961
2339.94	-36043.1	-14585.4	11.0278	-1.05677	0.0103543	0.953467
2339.96	-36043.3	-14585.3	11.0104	-0.97413	0.00983127	0.86835
2339.98	-36043.5	-14585.3	10.9952	-0.866052	0.0103937	0.766055
2340	-36043.7	-14585.2	10.982	-0.748136	0.00791863	0.656927
2340.01	-36043.9	-14585.2	10.9703	-0.629728	0.00660363	0.543355
2340.03	-36044.1	-14585.1	10.9599	-0.527267	0.00599469	0.442892
2340.05	-36044.2	-14585	10.9522	-0.442601	0.0112288	0.357775
2340.06	-36044.4	-14585	10.9455	-0.359833	0.0134748	0.276889
2340.08	-36044.6	-14584.9	10.9383	-0.287345	0.0155042	0.209374
2340.1	-36044.7	-14584.8	10.9343	-0.235849	0.0187045	0.157077
2340.11	-36044.9	-14584.8	10.9306	-0.194959	0.0250851	0.115834
2340.13	-36045.1	-14584.7	10.9301	-0.165326	0.0294727	0.0862443
2340.15	-36045.2	-14584.7	10.9276	-0.144528	0.0322707	0.0643662
2340.16	-36045.5	-14584.6	10.924	-0.126011	0.0384694	0.0471559
2340.18	-36045.6	-14584.5	10.9204	-0.114663	0.0482053	0.0353611
2340.2	-36045.8	-14584.5	10.9198	-0.10783	0.0581378	0.0274033
2340.22	-36046	-14584.4	10.9202	-0.100855	0.0689312	0.0203781
2340.23	-36046.1	-14584.3	10.9171	-0.0940031	0.0759016	0.0146819
2340.25	-36046.3	-14584.3	10.9138	-0.0901291	0.0827502	0.0112053
2340.27	-36046.5	-14584.2	10.9101	-0.0900661	0.0863478	0.00883436
2340.28	-36046.7	-14584.1	10.91	-0.0868897	0.0931371	0.00669801
2340.3	-36046.8	-14584.1	10.91	-0.083551	0.0931933	0.00345008
2340.32	-36047	-14584	10.91	-0.08	0.1	0.00108932
2340.34	-36047.2	-14584	10.91	-0.08	0.106667	0
2340.35	-36047.3	-14583.9	10.9067	-0.08	0.116667	2.93735e-15
2340.37	-36047.6	-14583.8	10.9031	-0.0800019	0.120149	-1.6023e-06
2340.39	-36047.7	-14583.8	10.8999	-0.0799995	0.123538	4.28358e-07
2340.4	-36047.9	-14583.7	10.9	-0.0800001	0.126876	-1.11127e-07
2340.42	-36048.1	-14583.6	10.9	-0.0799999	0.130349	5.51471e-08
2340.44	-36048.2	-14583.6	10.9001	-0.08	0.133947	-1.47365e-08
2340.45	-36048.4	-14583.5	10.8997	-0.08	0.140859	3.79813e-09
2340.47	-36048.6	-14583.4	10.896	-0.08	0.147889	-1.41404e-09
2340.49	-36048.7	-14583.4	10.8927	-0.08	0.154403	3.77681e-10
2340.51	-36048.9	-14583.3	10.8898	-0.08	0.16158	-9.66234e-11
2340.52	-36049.1	-14583.2	10.8901	-0.08	0.172906	3.19861e-11
2340.54	-36049.3	-14583.2	10.89	-0.08	0.186934	-8.53876e-12
2340.56	-36049.4	-14583.1	10.89	-0.08	0.204389	2.1661e-12
2340.57	-36049.6	-14583.1	10.8902	-0.08	0.220545	-6.72681e-13
2340.59	-36049.8	-14583	10.8893	-0.08	0.228184	1.80188e-13
