# Supplementary material for: Extraction of driving behavior primitives considering driver expectation and vehicle dynamics
Source: PLoS One. 2025 Dec 31;20(12):e0340123. doi: 10.1371/journal.pone.0340123 (PMC12755792; doi:10.1371/journal.pone.0340123)
Supplement: S1 File — (ZIP) [file pone.0340123.s001.zip › DataSetForPimitiveExaction-1/straight driving/c215_s_2.xlsx]

## Sheet: Sheet1
2344.6	-36089.9	-14567.3	10.59	-0.07	-0.240695	-2.12459
2344.62	-36090	-14567.2	10.59	-0.07	-0.226667	-2.11438
2344.64	-36090.2	-14567.1	10.59	-0.07	-0.213333	-2.09804
2344.65	-36090.4	-14567.1	10.5867	-0.07	-0.203333	-2.07734
2344.67	-36090.5	-14567	10.5831	-0.0700001	-0.192547	-2.04949
2344.69	-36090.7	-14567	10.5799	-0.0699997	-0.175495	-2.01997
2344.7	-36090.9	-14566.9	10.58	-0.0700012	-0.155638	-1.98322
2344.72	-36091	-14566.9	10.58	-0.0699907	-0.142021	-1.92991
2344.74	-36091.2	-14566.8	10.58	-0.0700354	-0.132233	-1.86545
2344.76	-36091.4	-14566.7	10.5801	-0.0698682	-0.117321	-1.79034
2344.77	-36091.5	-14566.7	10.5796	-0.0708177	-0.0879678	-1.71197
2344.79	-36091.7	-14566.6	10.5761	-0.0831359	-0.057861	-1.63885
2344.81	-36091.9	-14566.5	10.5726	-0.108837	-0.0288728	-1.56619
2344.82	-36092.1	-14566.5	10.5699	-0.13975	-0.00950302	-1.4903
2344.84	-36092.2	-14566.4	10.5695	-0.167799	0.00193604	-1.41666
2344.86	-36092.4	-14566.4	10.5659	-0.224433	0.00819513	-1.32734
2344.87	-36092.6	-14566.3	10.5616	-0.319659	0.0155032	-1.21982
2344.89	-36092.7	-14566.2	10.5548	-0.417696	0.0213464	-1.11412
2344.91	-36092.9	-14566.2	10.5472	-0.512064	0.0237325	-1.00918
2344.93	-36093.1	-14566.1	10.5363	-0.611034	0.0221902	-0.905278
2344.94	-36093.2	-14566.1	10.5267	-0.707888	0.0196619	-0.808762
2344.96	-36093.4	-14566	10.5155	-0.801589	0.0200653	-0.715229
2344.98	-36093.6	-14566	10.4999	-0.880847	0.0200621	-0.632511
2344.99	-36093.8	-14565.9	10.4832	-0.943653	0.0194471	-0.571007
2345.01	-36093.9	-14565.8	10.4661	-0.992127	0.0127255	-0.521249
2345.03	-36094.1	-14565.8	10.4487	-1.02875	0.0018311	-0.484305
2345.04	-36094.3	-14565.7	10.4323	-1.05499	-0.00822166	-0.458088
2345.06	-36094.4	-14565.7	10.4149	-1.0756	-0.0168744	-0.437349
2345.08	-36094.6	-14565.6	10.398	-1.09087	-0.023697	-0.421661
2345.1	-36094.8	-14565.5	10.3798	-1.1023	-0.028966	-0.410715
2345.11	-36094.9	-14565.5	10.3588	-1.11088	-0.0301816	-0.401875
2345.13	-36095.1	-14565.4	10.3377	-1.11542	-0.0298704	-0.400314
2345.15	-36095.2	-14565.3	10.3205	-1.11894	-0.0303315	-0.410699
2345.16	-36095.4	-14565.3	10.3007	-1.11994	-0.0280811	-0.442475
2345.18	-36095.6	-14565.2	10.2825	-1.12195	-0.0245387	-0.490697
2345.2	-36095.7	-14565.2	10.2638	-1.12537	-0.0208274	-0.548003
2345.21	-36095.9	-14565.1	10.2452	-1.1306	-0.0200909	-0.609127
2345.23	-36096.1	-14565.1	10.226	-1.14236	-0.017841	-0.664897
2345.25	-36096.2	-14565	10.206	-1.15775	-0.0143449	-0.714581
2345.27	-36096.4	-14565	10.185	-1.17883	-0.0106239	-0.778104
2345.28	-36096.6	-14564.9	10.1646	-1.19351	-0.00977567	-0.851623
2345.3	-36096.7	-14564.8	10.1448	-1.21266	-0.0103196	-0.926111
2345.32	-36096.9	-14564.8	10.1237	-1.25172	-0.00735835	-0.986948
2345.33	-36097	-14564.7	10.1034	-1.29872	-0.00394684	-1.03031
2345.35	-36097.2	-14564.7	10.0838	-1.34216	-0.000384292	-1.0695
2345.37	-36097.3	-14564.6	10.0598	-1.39037	7.47601e-05	-1.11687
2345.38	-36097.5	-14564.5	10.0331	-1.45118	-6.44508e-05	-1.15007
2345.4	-36097.7	-14564.5	10.0066	-1.54084	0.000182864	-1.15911
2345.42	-36097.8	-14564.4	9.97829	-1.65334	-0.00310675	-1.13314
2345.44	-36098	-14564.4	9.9516	-1.76067	-0.00645616	-1.08304
2345.45	-36098.2	-14564.3	9.92196	-1.86076	-0.00989211	-1.01444
2345.47	-36098.3	-14564.3	9.88667	-1.96	-0.01	-0.931373
2345.49	-36098.5	-14564.2	9.85333	-2.04333	-0.01	-0.856209
2345.5	-36098.6	-14564.1	9.82	-2.10667	-0.01	-0.791939
2345.52	-36098.8	-14564.1	9.7811	-2.15579	-0.0100005	-0.735523
2345.54	-36099	-14564	9.74444	-2.19204	-0.00999983	-0.686648
2345.55	-36099.1	-14564	9.70552	-2.22283	-0.0100004	-0.638614
2345.57	-36099.2	-14563.9	9.66912	-2.23786	-0.00999866	-0.601961
2345.59	-36099.4	-14563.9	9.6321	-2.24356	-0.010005	-0.577325
2345.61	-36099.6	-14563.8	9.59194	-2.23865	-0.00998154	-0.564105
2345.62	-36099.7	-14563.8	9.5535	-2.22444	-0.0101068	-0.555404
2345.64	-36099.9	-14563.7	9.51656	-2.20974	-0.00957567	-0.548803
2345.66	-36100	-14563.7	9.47782	-2.18371	-0.00583152	-0.542711
2345.67	-36100.2	-14563.6	9.44141	-2.15671	-0.00243658	-0.542943
2345.69	-36100.3	-14563.5	9.40481	-2.12551	0.000239974	-0.549116
2345.71	-36100.5	-14563.5	9.37007	-2.08824	-7.45236e-05	-0.563862
2345.72	-36100.6	-14563.4	9.33685	-2.03455	1.99623e-05	-0.585685
2345.74	-36100.8	-14563.4	9.30371	-1.96164	-5.32571e-06	-0.614866
2345.76	-36100.9	-14563.3	9.26943	-1.88104	1.33742e-06	-0.648441
2345.78	-36101.1	-14563.3	9.23576	-1.80316	-3.96935e-07	-0.68053
2345.79	-36101.2	-14563.2	9.20538	-1.74617	9.85756e-08	-0.7046
2345.81	-36101.4	-14563.2	9.17516	-1.69439	-2.85987e-08	-0.720009
2345.83	-36101.5	-14563.1	9.14913	-1.65193	7.66007e-09	-0.727719
2345.84	-36101.7	-14563.1	9.12242	-1.61154	-2.04158e-09	-0.727894
2345.86	-36101.8	-14563	9.09517	-1.5822	5.02972e-10	-0.713757
2345.88	-36101.9	-14563	9.06646	-1.56148	-1.56551e-10	-0.681321
2345.89	-36102.1	-14562.9	9.03899	-1.54877	3.87166e-11	-0.634807
2345.91	-36102.3	-14562.9	9.01204	-1.54006	-7.99381e-12	-0.579528
2345.93	-36102.4	-14562.8	8.98721	-1.53541	-6.74134e-12	-0.526905
2345.95	-36102.5	-14562.8	8.96179	-1.53049	3.38166e-11	-0.474302
2345.96	-36102.7	-14562.7	8.93511	-1.52476	-1.4595e-10	-0.417854
2345.98	-36102.8	-14562.7	8.91259	-1.52161	5.49487e-10	-0.360709
2346	-36102.9	-14562.6	8.88847	-1.51973	-1.96293e-09	-0.303322
2346.01	-36103.1	-14562.6	8.86296	-1.52008	8.14617e-09	-0.255878
2346.03	-36103.2	-14562.5	8.83429	-1.51998	-3.06021e-08	-0.221122
2346.05	-36103.4	-14562.5	8.80449	-1.52001	1.07665e-07	-0.192327
2346.06	-36103.6	-14562.4	8.77913	-1.51999	-4.39496e-07	-0.16858
2346.08	-36103.7	-14562.4	8.75768	-1.52003	1.64964e-06	-0.148755
2346.1	-36103.8	-14562.3	8.74101	-1.51988	-5.68823e-06	-0.127919
2346.12	-36103.8	-14562.3	8.731	-1.52047	2.29054e-05	-0.110394
2346.13	-36103.9	-14562.3	8.73033	-1.51824	-8.5911e-05	-0.0912812
2346.15	-36103.9	-14562.3	8.70586	-1.53289	0.000320739	-0.063569
2346.17	-36104.3	-14562.1	8.65881	-1.56628	-0.00215854	-0.00606134
2346.18	-36104.5	-14562.1	8.60417	-1.62337	-0.0056423	0.0740697
2346.2	-36104.7	-14562	8.56621	-1.69056	-0.00941862	0.174825
2346.22	-36104.8	-14562	8.53985	-1.76072	-0.0100563	0.271939
2346.23	-36104.9	-14561.9	8.51063	-1.82479	-0.01031	0.361738
2346.25	-36105.1	-14561.9	8.47909	-1.89398	-0.00716398	0.457228
2346.27	-36105.2	-14561.8	8.44587	-1.96801	-0.00662494	0.561838
2346.29	-36105.3	-14561.8	8.41272	-2.06772	-0.00635522	0.680547
2346.3	-36105.5	-14561.7	8.37669	-2.17182	-0.00981591	0.809185
2346.32	-36105.6	-14561.7	8.33801	-2.27281	-0.00706341	0.953675
2346.34	-36105.7	-14561.6	8.29796	-2.35111	-0.00657151	1.11369
2346.35	-36105.9	-14561.6	8.25837	-2.43546	-0.00665595	1.30413
2346.37	-36106	-14561.5	8.21267	-2.53706	-0.00674061	1.54246
2346.39	-36106.1	-14561.5	8.16924	-2.64383	-0.00358988	1.77585
2346.4	-36106.3	-14561.4	8.12333	-2.74333	0	2.01198
2346.42	-36106.4	-14561.4	8.07667	-2.82333	-1.23174e-14	2.20153
2346.44	-36106.5	-14561.4	8.03	-2.87333	0	2.35076
2346.46	-36106.7	-14561.3	7.97706	-2.90107	-1.75324e-06	2.46047
2346.47	-36106.8	-14561.3	7.93053	-2.91016	4.68711e-07	2.52586
2346.49	-36106.9	-14561.2	7.88038	-2.90997	-1.21595e-07	2.56618
2346.51	-36107	-14561.2	7.83073	-2.90994	6.03422e-08	2.59018
2346.52	-36107.2	-14561.1	7.78116	-2.90566	-1.61248e-08	2.59834
2346.54	-36107.3	-14561.1	7.73395	-2.89114	4.15593e-09	2.59338
2346.56	-36107.4	-14561	7.68131	-2.86918	-1.54725e-09	2.5762
2346.57	-36107.5	-14561	7.63487	-2.8462	4.1326e-10	2.55787
2346.59	-36107.6	-14561	7.58439	-2.82673	-1.05726e-10	2.54228
2346.61	-36107.8	-14560.9	7.53547	-2.80953	3.49993e-11	2.53162
2346.62	-36107.9	-14560.9	7.48921	-2.79203	-9.3431e-12	2.52286
2346.64	-36108	-14560.8	7.44179	-2.76631	2.36999e-12	2.51084
2346.66	-36108.1	-14560.8	7.39243	-2.73385	-7.35273e-13	2.49564
2346.68	-36108.2	-14560.7	7.34724	-2.7061	1.94228e-13	2.48191
2346.69	-36108.4	-14560.7	7.30326	-2.68287	-4.16504e-14	2.46903
2346.71	-36108.5	-14560.6	7.25767	-2.65805	-1.97841e-14	2.45326
2346.73	-36108.6	-14560.6	7.215	-2.62735	1.26072e-13	2.43007
2346.74	-36108.7	-14560.6	7.17045	-2.58395	-4.73225e-13	2.39803
2346.76	-36108.8	-14560.5	7.1252	-2.53781	2.06123e-12	2.36122
2346.78	-36108.9	-14560.5	7.08222	-2.49897	-7.76027e-12	2.32941
2346.8	-36109	-14560.4	7.03894	-2.46585	2.80476e-11	2.29869
2346.81	-36109.2	-14560.4	6.99757	-2.42939	-1.18799e-10	2.26783
2346.83	-36109.3	-14560.4	6.9582	-2.39284	4.4671e-10	2.23645
2346.85	-36109.4	-14560.3	6.91643	-2.35547	-1.59564e-09	2.19961
2346.86	-36109.5	-14560.3	6.87669	-2.31358	6.62188e-09	2.15547
2346.88	-36109.6	-14560.3	6.84094	-2.25868	-2.48759e-08	2.10229
2346.9	-36109.7	-14560.2	6.80274	-2.18716	8.75189e-08	2.03685
2346.91	-36109.8	-14560.2	6.76456	-2.11751	-3.57259e-07	1.97174
2346.93	-36109.9	-14560.1	6.73045	-2.06208	1.34096e-06	1.91455
2346.95	-36110	-14560.1	6.69583	-2.00523	-4.62386e-06	1.85598
2346.97	-36110.2	-14560.1	6.66162	-1.94284	1.86194e-05	1.79487
2346.98	-36110.2	-14560	6.62836	-1.87649	-6.98355e-05	1.73451
2347	-36110.4	-14560	6.59592	-1.81507	0.000234221	1.67636
2347.02	-36110.5	-14559.9	6.56499	-1.77023	-0.00210481	1.63142
2347.03	-36110.6	-14559.9	6.53827	-1.73856	-0.006018	1.59805
2347.05	-36110.7	-14559.9	6.5073	-1.70942	-0.0067645	1.5701
2347.07	-36110.8	-14559.8	6.47961	-1.68768	-0.00672486	1.54724
2347.08	-36110.9	-14559.8	6.4505	-1.66819	-0.00633481	1.52762
2347.1	-36111	-14559.8	6.42149	-1.6472	-0.0094815	1.50675
2347.12	-36111.1	-14559.7	6.39465	-1.62614	-0.0101467	1.48952
2347.14	-36111.2	-14559.7	6.36816	-1.615	-0.00991279	1.47527
2347.15	-36111.3	-14559.6	6.34001	-1.60206	-0.0101462	1.45974
2347.17	-36111.4	-14559.6	6.31287	-1.58013	-0.00716464	1.43679
2347.19	-36111.5	-14559.6	6.28963	-1.54472	-0.00354266	1.40606
2347.2	-36111.6	-14559.5	6.26167	-1.50544	-0.00331517	1.37019
2347.22	-36111.7	-14559.5	6.23489	-1.47484	-0.00330796	1.34033
2347.24	-36111.8	-14559.5	6.2082	-1.45137	-0.00345302	1.31519
2347.25	-36111.9	-14559.4	6.18333	-1.42667	6.15904e-14	1.28976
2347.27	-36112	-14559.4	6.16	-1.4	0	1.26362
2347.29	-36112.1	-14559.4	6.13667	-1.37	0	1.23529
2347.31	-36112.2	-14559.3	6.11189	-1.33809	-2.34464e-06	1.20027
2347.32	-36112.3	-14559.3	6.08873	-1.29669	6.26867e-07	1.15117
2347.34	-36112.4	-14559.3	6.06892	-1.21356	-1.62819e-07	1.07262
2347.36	-36112.5	-14559.2	6.05127	-1.08372	8.23282e-08	0.955726
2347.37	-36112.6	-14559.2	6.03499	-0.943292	-2.77671e-08	0.825398
2347.39	-36112.7	-14559.2	6.02166	-0.799654	2.86736e-08	0.689339
2347.41	-36112.8	-14559.1	6.00796	-0.659856	-1.35798e-07	0.552656
2347.42	-36112.9	-14559.1	5.99822	-0.540793	5.07425e-07	0.440196
2347.44	-36113	-14559.1	5.98858	-0.444228	-1.88244e-06	0.344826
2347.46	-36113.1	-14559	5.98161	-0.367703	9.57065e-06	0.268981
2347.48	-36113.1	-14559	5.97583	-0.316563	-3.61948e-05	0.218577
2347.49	-36113.2	-14559	5.9718	-0.283381	0.000133795	0.183385
2347.51	-36113.4	-14558.9	5.96548	-0.260792	-0.000716759	0.160066
2347.53	-36113.4	-14558.9	5.9616	-0.247257	-0.00432991	0.147186
2347.54	-36113.5	-14558.9	5.95528	-0.242017	-0.00784846	0.140207
2347.56	-36113.6	-14558.8	5.95223	-0.239858	-0.0103185	0.137572
2347.58	-36113.7	-14558.8	5.94882	-0.239379	-0.00991507	0.135297
2347.59	-36113.8	-14558.8	5.94543	-0.234494	-0.0100211	0.130852
2347.61	-36113.9	-14558.7	5.94193	-0.226284	-0.00999388	0.122608
2347.63	-36114	-14558.7	5.93865	-0.214817	-0.0100016	0.111906
2347.64	-36114.1	-14558.7	5.93521	-0.200772	-0.00999961	0.0989354
2347.66	-36114.2	-14558.6	5.93174	-0.187045	-0.0100001	0.085163
2347.68	-36114.3	-14558.6	5.92843	-0.173527	-0.0100001	0.0727516
2347.7	-36114.4	-14558.5	5.92508	-0.161485	-0.00999963	0.0607986
2347.71	-36114.5	-14558.5	5.9212	-0.151105	-0.0100016	0.0506396
2347.73	-36114.6	-14558.5	5.92006	-0.142899	-0.0099941	0.042757
2347.75	-36114.7	-14558.4	5.91839	-0.136402	-0.0100208	0.0353793
2347.76	-36114.8	-14558.4	5.91468	-0.128966	-0.00991526	0.0294012
2347.78	-36114.9	-14558.4	5.91113	-0.124908	-0.0103181	0.0239777
2347.8	-36115	-14558.3	5.90973	-0.119124	-0.00808944	0.0190293
2347.82	-36115.1	-14558.3	5.91034	-0.11428	-0.00451533	0.014442
2347.83	-36115.1	-14558.3	5.908	-0.110976	-0.000912431	0.0114647
2347.85	-36115.3	-14558.2	5.90456	-0.10978	0.000203182	0.0100634
2347.87	-36115.3	-14558.2	5.90079	-0.110049	-4.51184e-05	0.00975704
2347.88	-36115.4	-14558.2	5.89983	-0.109987	1.21501e-05	0.00981619
2347.9	-36115.5	-14558.1	5.89998	-0.110003	-2.57978e-06	0.00980248
2347.92	-36115.6	-14558.1	5.90024	-0.109999	7.26914e-07	0.00979979
2347.93	-36115.7	-14558.1	5.89759	-0.11	-3.00695e-07	0.00982193
2347.95	-36115.8	-14558	5.89398	-0.11	3.88783e-07	0.00974899
2347.97	-36115.9	-14558	5.89037	-0.11	-1.38799e-06	0.0106272
2347.99	-36116	-14558	5.88992	-0.11	5.16271e-06	0.0125627
2348	-36116.1	-14557.9	5.88998	-0.11	-1.38607e-05	0.0159601
2348.02	-36116.2	-14557.9	5.89013	-0.11	5.3777e-05	0.0183318
2348.04	-36116.2	-14557.9	5.88735	-0.11	-0.000281006	0.0195183
2348.05	-36116.4	-14557.8	5.88356	-0.11	0.00310338	0.0196148
2348.07	-36116.5	-14557.8	5.88011	-0.11	0.00643226	0.019606
2348.09	-36116.6	-14557.8	5.87995	-0.11	0.00999105	0.0196083
2348.1	-36116.7	-14557.7	5.88	-0.11	0.00666667	0.0196078
2348.12	-36116.8	-14557.7	5.87667	-0.11	0.00333333	0.0196078
2348.14	-36116.8	-14557.7	5.87333	-0.11	-4.52791e-14	0.0196078
2348.16	-36117	-14557.6	5.86989	-0.11	2.46994e-05	0.0196078
2348.17	-36117	-14557.6	5.87006	-0.11	-6.60313e-06	0.0196078
2348.19	-36117.1	-14557.6	5.86987	-0.11	1.71302e-06	0.0196078
2348.21	-36117.2	-14557.5	5.86624	-0.11	-8.50091e-07	0.0196078
2348.22	-36117.3	-14557.5	5.86289	-0.11	2.27163e-07	0.0196079
2348.24	-36117.4	-14557.5	5.85985	-0.11	-5.85481e-08	0.0196075
2348.26	-36117.5	-14557.4	5.86003	-0.109998	2.17974e-08	0.0196097
2348.27	-36117.6	-14557.4	5.86009	-0.110007	-5.82195e-09	0.0196008
2348.29	-36117.7	-14557.4	5.85958	-0.109974	1.48945e-09	0.019634
2348.31	-36117.8	-14557.3	5.85583	-0.11013	-4.93065e-10	0.0194606
2348.33	-36117.9	-14557.3	5.85243	-0.109465	1.31625e-10	0.0181287
2348.34	-36118	-14557.3	5.84977	-0.105812	-3.33898e-11	0.0155565
2348.36	-36118.1	-14557.2	5.85002	-0.102185	1.03662e-11	0.01226
2348.38	-36118.2	-14557.2	5.85017	-0.0997299	-2.76564e-12	0.0104634
2348.39	-36118.3	-14557.2	5.84921	-0.100068	6.9473e-13	0.00973462
2348.41	-36118.4	-14557.1	5.84544	-0.0999798	-2.07141e-13	0.00982408
2348.43	-36118.4	-14557.1	5.84199	-0.100005	5.52276e-14	0.00980042
2348.44	-36118.5	-14557.1	5.83968	-0.0999987	-1.3715e-14	0.00979794
2348.46	-36118.6	-14557	5.84031	-0.1	3.97747e-15	0.00983549
2348.48	-36118.7	-14557	5.83889	-0.0999999	-1.05968e-15	0.0096837
2348.5	-36118.8	-14557	5.83521	-0.1	2.59592e-16	0.0102388
2348.51	-36118.9	-14556.9	5.8315	-0.1	-7.37833e-17	0.00694021
2348.53	-36119	-14556.9	5.82975	-0.1	1.9634e-17	-0.0108167
2348.55	-36119.1	-14556.9	5.83	-0.1	-4.70659e-18	-0.0681341
2348.56	-36119.2	-14556.8	5.83026	-0.1	1.21587e-18	-0.178031
2348.58	-36119.3	-14556.8	5.82846	-0.1	5.76064e-20	-0.331128
2348.6	-36119.4	-14556.8	5.82502	-0.1	-1.58798e-18	-0.491601
2348.61	-36119.5	-14556.8	5.82196	-0.1	5.34986e-18	-0.624535
2348.63	-36119.6	-14556.7	5.81982	-0.1	-1.09177e-17	-0.756112
2348.65	-36119.7	-14556.7	5.82001	-0.1	4.98345e-17	-0.909906
2348.66	-36119.8	-14556.7	5.82017	-0.1	-1.87697e-16	-1.05892
2348.68	-36119.8	-14556.6	5.81921	-0.1	6.89657e-16	-1.21124
2348.7	-36119.9	-14556.6	5.81545	-0.1	-3.10351e-15	-1.35863
2348.72	-36120	-14556.5	5.81197	-0.1	1.16979e-14	-1.49177
2348.73	-36120.1	-14556.5	5.80975	-0.1	-4.26725e-14	-1.63241
2348.75	-36120.2	-14556.5	5.81001	-0.1	1.85513e-13	-1.77009
2348.77	-36120.3	-14556.4	5.81024	-0.1	-6.98343e-13	-1.88594
2348.78	-36120.4	-14556.4	5.80879	-0.1	2.52397e-12	-1.98511
2348.8	-36120.5	-14556.4	5.80507	-0.1	-1.06905e-11	-2.06701
2348.82	-36120.6	-14556.4	5.80152	-0.1	4.01989e-11	-2.1325
2348.84	-36120.7	-14556.3	5.79977	-0.1	-1.4359e-10	-2.19817
2348.85	-36120.8	-14556.3	5.79999	-0.1	5.95894e-10	-2.26442
2348.87	-36120.9	-14556.3	5.80029	-0.1	-2.23855e-09	-2.32662
2348.89	-36121	-14556.2	5.79833	-0.0999996	7.87571e-09	-2.38671
2348.9	-36121.1	-14556.2	5.7947	-0.100002	-3.21493e-08	-2.43814
2348.92	-36121.1	-14556.2	5.79111	-0.0999939	1.20671e-07	-2.48234
2348.94	-36121.2	-14556.1	5.78979	-0.100021	-4.16095e-07	-2.52908
2348.95	-36121.3	-14556.1	5.79008	-0.0999151	1.67554e-06	-2.5745
2348.97	-36121.4	-14556.1	5.78991	-0.100319	-6.28441e-06	-2.61523
2348.99	-36121.5	-14556	5.79026	-0.0978485	2.10772e-05	-2.65097
2349.01	-36121.6	-14556	5.78779	-0.0943299	-8.3906e-05	-2.67887
2349.02	-36121.7	-14556	5.78436	-0.0907167	0.000314497	-2.69715
2349.04	-36121.8	-14555.9	5.7806	-0.0898663	-0.00241925	-2.71169
2349.06	-36121.9	-14555.9	5.77987	-0.0900357	-0.00575762	-2.72302
2349.07	-36122	-14555.9	5.77997	-0.089993	-0.0098276	-2.74442
2349.09	-36122.1	-14555.8	5.78021	-0.0900019	-0.00725308	-2.77635
2349.11	-36122.2	-14555.8	5.77733	-0.0899995	-0.00651323	-2.82053
2349.12	-36122.3	-14555.8	5.77397	-0.0900001	-0.00671231	-2.86762
2349.14	-36122.3	-14555.7	5.77026	-0.09	-0.00664482	-2.91252
2349.16	-36122.4	-14555.7	5.76993	-0.09	-0.00672641	-2.94655
2349.18	-36122.5	-14555.7	5.77003	-0.09	-0.00644957	-2.97381
2349.19	-36122.6	-14555.6	5.76997	-0.09	-0.00984979	-3.00368
2349.21	-36122.7	-14555.6	5.77009	-0.09	-0.0100476	-3.03218
2349.23	-36122.8	-14555.6	5.76689	-0.09	-0.0099591	-3.0575
2349.24	-36122.9	-14555.5	5.76333	-0.09	-0.01	-3.07625
2349.26	-36123	-14555.5	5.76	-0.09	-0.00666667	-3.08715
2349.28	-36123.1	-14555.5	5.76	-0.09	-0.00666667	-3.09368
2349.29	-36123.2	-14555.4	5.76003	-0.09	-0.00679297	-3.09706
2349.31	-36123.3	-14555.4	5.75988	-0.09	-0.010111	-3.09811
2349.33	-36123.4	-14555.4	5.75623	-0.09	-0.00994489	-3.10068
2349.35	-36123.5	-14555.3	5.7529	-0.09	-0.0100148	-3.10806
2349.36	-36123.6	-14555.3	5.74984	-0.09	-0.00999605	-3.12438
2349.38	-36123.6	-14555.3	5.75005	-0.09	-0.010001	-3.15087
2349.4	-36123.7	-14555.2	5.74996	-0.0900001	-0.00999962	-3.18739
2349.41	-36123.8	-14555.2	5.75011	-0.0899997	-0.0100001	-3.22279
2349.43	-36123.9	-14555.2	5.74957	-0.0900009	-0.00999997	-3.25664
2349.45	-36124	-14555.1	5.74584	-0.0899953	-0.01	-3.29118
2349.46	-36124.1	-14555.1	5.7424	-0.0900177	-0.00999999	-3.32735
2349.48	-36124.2	-14555.1	5.73971	-0.0899161	-0.01	-3.36749
2349.5	-36124.3	-14555	5.74003	-0.0903167	-0.00999993	-3.40411
2349.52	-36124.4	-14555	5.74016	-0.0888361	-0.0100003	-3.4383
2349.53	-36124.5	-14555	5.73905	-0.0965566	-0.00999887	-3.45706
2349.55	-36124.6	-14554.9	5.73566	-0.138544	-0.0100043	-3.44047
2349.57	-36124.7	-14554.9	5.73107	-0.239836	-0.00998446	-3.36341
2349.58	-36124.7	-14554.9	5.72402	-0.411019	-0.0100676	-3.22839
2349.6	-36124.8	-14554.9	5.7162	-0.595375	-0.00974567	-3.07326
2349.62	-36124.9	-14554.8	5.70574	-0.76061	-0.0111983	-2.91634
2349.63	-36125	-14554.8	5.69413	-0.901996	-0.0150037	-2.76576
2349.65	-36125.1	-14554.8	5.67937	-1.04701	-0.0181844	-2.61855
2349.67	-36125.2	-14554.7	5.66038	-1.21645	-0.0216907	-2.45064
2349.69	-36125.3	-14554.7	5.63798	-1.37409	-0.0250423	-2.27584
2349.7	-36125.4	-14554.7	5.61287	-1.50794	-0.0287065	-2.1044
2349.72	-36125.5	-14554.6	5.58524	-1.64925	-0.0302218	-1.90177
2349.74	-36125.6	-14554.6	5.55557	-1.79793	-0.0299452	-1.67421
2349.75	-36125.7	-14554.6	5.52649	-1.93271	-0.0299901	-1.44121
2349.77	-36125.8	-14554.5	5.49078	-2.05469	-0.030087	-1.19855
2349.79	-36125.8	-14554.5	5.45261	-2.15034	-0.0296355	-0.96761
2349.8	-36125.9	-14554.5	5.41652	-2.22236	-0.032274	-0.739922
2349.82	-36126	-14554.4	5.37832	-2.29061	-0.0334552	-0.484644
2349.84	-36126.1	-14554.4	5.33838	-2.3548	-0.0336219	-0.221438
2349.86	-36126.2	-14554.4	5.2987	-2.41949	-0.0308817	0.0443362
2349.87	-36126.3	-14554.3	5.25654	-2.49099	-0.0298317	0.353657
2349.89	-36126.3	-14554.3	5.21615	-2.54867	-0.0300438	0.674818
2349.91	-36126.4	-14554.3	5.17388	-2.59581	-0.029995	1.00603
2349.92	-36126.5	-14554.3	5.12822	-2.64185	-0.0299811	1.36204
