# Supplementary material for: Extraction of driving behavior primitives considering driver expectation and vehicle dynamics
Source: PLoS One. 2025 Dec 31;20(12):e0340123. doi: 10.1371/journal.pone.0340123 (PMC12755792; doi:10.1371/journal.pone.0340123)
Supplement: S1 File — (ZIP) [file pone.0340123.s001.zip › DataSetForPimitiveExaction-1/straight driving/c215_s_3.xlsx]

## Sheet: Sheet1
2363.86	-36159	-14596	10.8411	1.27989	0.146268	-0.185101
2363.88	-36159.1	-14596.2	10.8612	1.27645	0.139603	-0.182818
2363.9	-36159.2	-14596.3	10.8827	1.27286	0.132441	-0.179392
2363.91	-36159.2	-14596.5	10.906	1.26991	0.126202	-0.17738
2363.93	-36159.3	-14596.7	10.9296	1.26978	0.12268	-0.176429
2363.95	-36159.4	-14596.9	10.9538	1.26602	0.115514	-0.176486
2363.97	-36159.4	-14597	10.9736	1.26264	0.108341	-0.176467
2363.98	-36159.5	-14597.2	10.9949	1.25972	0.0976751	-0.176471
2364	-36159.6	-14597.4	11.0147	1.26007	0.0870204	-0.176473
2364.02	-36159.6	-14597.5	11.0347	1.25999	0.0739728	-0.176461
2364.03	-36159.7	-14597.8	11.0548	1.25997	0.0645035	-0.176506
2364.05	-36159.7	-14597.9	11.0767	1.26018	0.0599849	-0.176273
2364.07	-36159.8	-14598.1	11.1003	1.25925	0.0652309	-0.174889
2364.08	-36159.9	-14598.3	11.1231	1.25578	0.0720395	-0.172199
2364.1	-36159.9	-14598.4	11.1438	1.25103	0.0792634	-0.169031
2364.12	-36160	-14598.6	11.1639	1.24528	0.0847775	-0.16701
2364.14	-36160.1	-14598.8	11.1863	1.24096	0.088216	-0.164432
2364.15	-36160.1	-14599	11.2086	1.23381	0.0903002	-0.160304
2364.17	-36160.2	-14599.2	11.228	1.22734	0.0899048	-0.154234
2364.19	-36160.3	-14599.4	11.2488	1.22034	0.0900786	-0.147538
2364.2	-36160.3	-14599.5	11.2696	1.2138	0.0897435	-0.140231
2364.22	-36160.4	-14599.7	11.2893	1.20536	0.0912929	-0.132651
2364.24	-36160.5	-14599.9	11.31	1.19636	0.0950142	-0.124588
2364.25	-36160.5	-14600	11.3307	1.18984	0.0986441	-0.117747
2364.27	-36160.6	-14600.2	11.3504	1.18316	0.10048	-0.113053
2364.29	-36160.7	-14600.4	11.3713	1.17628	0.098547	-0.109253
2364.31	-36160.7	-14600.6	11.3918	1.16926	0.0928968	-0.105498
2364.32	-36160.8	-14600.8	11.412	1.16317	0.0861109	-0.0999305
2364.34	-36160.9	-14601	11.4303	1.15373	0.0790564	-0.0921614
2364.36	-36160.9	-14601.1	11.4497	1.14513	0.0727713	-0.0848316
2364.37	-36161	-14601.4	11.468	1.14088	0.0629559	-0.0796772
2364.39	-36161.1	-14601.5	11.4876	1.13791	0.0553201	-0.0754639
2364.41	-36161.1	-14601.7	11.5051	1.13219	0.0464544	-0.0702259
2364.42	-36161.2	-14601.9	11.5238	1.12499	0.0364246	-0.0653641
2364.44	-36161.3	-14602.1	11.5451	1.12071	0.0253543	-0.0624044
2364.46	-36161.3	-14602.2	11.5653	1.11745	0.020496	-0.0620295
2364.48	-36161.4	-14602.5	11.5855	1.1142	0.0174627	-0.0620578
2364.49	-36161.5	-14602.6	11.6034	1.11042	0.0142063	-0.0628346
2364.51	-36161.5	-14602.8	11.6233	1.10989	0.00766569	-0.0657327
2364.53	-36161.6	-14603	11.6411	1.11002	0.00386142	-0.0702438
2364.54	-36161.7	-14603.2	11.6611	1.10999	-0.00263649	-0.0747143
2364.56	-36161.7	-14603.4	11.6779	1.11001	-0.00632466	-0.0780548
2364.58	-36161.8	-14603.6	11.6977	1.10996	-0.00970649	-0.081346
2364.59	-36161.9	-14603.8	11.7156	1.11009	-0.0101165	-0.0837723
2364.61	-36161.9	-14603.9	11.7356	1.10689	-0.0068846	-0.0849491
2364.63	-36162	-14604.1	11.7533	1.10333	-0.00333333	-0.0849673
2364.64	-36162.1	-14604.3	11.7733	1.1	0	-0.0860566
2364.66	-36162.1	-14604.5	11.79	1.1	-2.37615e-14	-0.087146
2364.68	-36162.2	-14604.7	11.8111	1.09999	0.000114065	-0.0882608
2364.7	-36162.3	-14604.9	11.8277	1.1	0.00354262	-0.0882542
2364.71	-36162.3	-14605.1	11.8478	1.1	0.00689194	-0.089427
2364.73	-36162.4	-14605.3	11.8656	1.09998	0.0101964	-0.0918832
2364.75	-36162.5	-14605.4	11.8854	1.10007	0.0098834	-0.0950431
2364.76	-36162.5	-14605.6	11.9023	1.09974	0.0102758	-0.0958405
2364.78	-36162.6	-14605.9	11.9232	1.09603	0.0139663	-0.0942797
2364.8	-36162.7	-14606	11.94	1.09267	0.0173284	-0.0909975
2364.82	-36162.8	-14606.2	11.9599	1.08979	0.020231	-0.0890571
2364.83	-36162.8	-14606.4	11.978	1.09007	0.0198021	-0.0881267
2364.85	-36162.9	-14606.6	11.9973	1.08998	0.0205527	-0.0883913
2364.87	-36163	-14606.8	12.0148	1.09	0.0241863	-0.0897614
2364.88	-36163	-14607	12.0354	1.09001	0.0278028	-0.0924057
2364.9	-36163.1	-14607.2	12.0515	1.08995	0.0303215	-0.0957513
2364.92	-36163.2	-14607.3	12.068	1.09019	0.029739	-0.0990113
2364.93	-36163.3	-14607.6	12.0859	1.08921	0.030813	-0.104639
2364.95	-36163.3	-14607.7	12.1075	1.08545	0.0345482	-0.115243
2364.97	-36163.4	-14607.9	12.126	1.08198	0.0380242	-0.130007
2364.99	-36163.5	-14608.2	12.1429	1.07973	0.0402663	-0.14791
2365	-36163.5	-14608.3	12.16	1.08008	0.0399232	-0.164545
2365.02	-36163.6	-14608.5	12.1785	1.07998	0.0400189	-0.178682
2365.04	-36163.7	-14608.7	12.1996	1.08	0.0399943	-0.190592
2365.05	-36163.7	-14608.9	12.2195	1.08002	0.0400028	-0.200306
2365.07	-36163.8	-14609.1	12.2386	1.07994	0.0399949	-0.208861
2365.09	-36163.9	-14609.3	12.2557	1.08027	0.04002	-0.215126
2365.1	-36163.9	-14609.5	12.2717	1.07849	0.0399253	-0.21827
2365.12	-36164	-14609.7	12.2913	1.0748	0.0402627	-0.218639
2365.14	-36164.1	-14609.9	12.3102	1.07109	0.0382492	-0.216309
2365.16	-36164.2	-14610.1	12.3263	1.06977	0.0347415	-0.21074
2365.17	-36164.2	-14610.3	12.3435	1.07005	0.0310001	-0.20029
2365.19	-36164.3	-14610.5	12.3628	1.06999	0.029774	-0.189192
2365.21	-36164.4	-14610.7	12.3832	1.07	0.0300599	-0.183194
2365.22	-36164.5	-14610.9	12.4016	1.07002	0.0299867	-0.185456
2365.24	-36164.5	-14611.1	12.4186	1.06992	0.0300035	-0.192704
2365.26	-36164.6	-14611.3	12.4346	1.07031	0.0299994	-0.199906
2365.27	-36164.7	-14611.5	12.4551	1.06761	0.0299989	-0.204165
2365.29	-36164.8	-14611.7	12.473	1.06414	0.030005	-0.206511
2365.31	-36164.8	-14611.9	12.4893	1.06054	0.0299809	-0.208528
2365.33	-36164.9	-14612.1	12.5067	1.0599	0.0300577	-0.211782
2365.34	-36165	-14612.3	12.5264	1.06003	0.0297744	-0.215127
2365.36	-36165	-14612.5	12.5466	1.05999	0.0327065	-0.218366
2365.38	-36165.1	-14612.7	12.5647	1.06	0.0360753	-0.221795
2365.39	-36165.2	-14612.9	12.5815	1.06001	0.0426615	-0.225954
2365.41	-36165.3	-14613.1	12.5978	1.05996	0.0462881	-0.233036
2365.43	-36165.3	-14613.3	12.6188	1.06009	0.0498866	-0.245337
2365.44	-36165.4	-14613.5	12.6357	1.05689	0.0499731	-0.260529
2365.46	-36165.5	-14613.7	12.6523	1.05353	0.0529992	-0.275791
2365.48	-36165.6	-14613.9	12.67	1.05	0.06	-0.29085
2365.5	-36165.6	-14614.1	12.6867	1.04667	0.0666667	-0.305011
2365.51	-36165.7	-14614.3	12.7067	1.04333	0.07	-0.32244
2365.53	-36165.8	-14614.5	12.7245	1.03634	0.0700901	-0.348091
2365.55	-36165.9	-14614.7	12.7444	1.03317	0.0735485	-0.378808
2365.56	-36165.9	-14614.9	12.761	1.02979	0.0768926	-0.412758
2365.58	-36166	-14615.1	12.7787	1.02626	0.0801791	-0.448607
2365.6	-36166.1	-14615.3	12.7952	1.02295	0.0799522	-0.484945
2365.61	-36166.1	-14615.5	12.8121	1.01958	0.0800123	-0.531511
2365.63	-36166.2	-14615.7	12.8297	1.01609	0.0799955	-0.596353
2365.65	-36166.3	-14615.9	12.8462	1.01265	0.080001	-0.673377
2365.66	-36166.4	-14616.1	12.8631	1.00981	0.0800004	-0.761632
2365.68	-36166.5	-14616.4	12.8807	1.01003	0.0799967	-0.853711
2365.7	-36166.5	-14616.5	12.8972	1.01013	0.080013	-0.929282
2365.72	-36166.6	-14616.7	12.9141	1.0094	0.0799518	-0.99206
2365.73	-36166.7	-14617	12.9317	1.00564	0.0802275	-1.04019
2365.75	-36166.7	-14617.1	12.9481	1.00221	0.0790564	-1.06941
2365.77	-36166.8	-14617.4	12.9652	0.99974	0.076574	-1.08876
2365.78	-36166.9	-14617.6	12.9827	1.00008	0.0755863	-1.10272
2365.8	-36167	-14617.8	12.9991	0.999975	0.0732931	-1.11569
2365.82	-36167.1	-14618	13.0162	1.00002	0.0719982	-1.12884
2365.84	-36167.1	-14618.2	13.0337	0.999931	0.0709008	-1.14062
2365.85	-36167.2	-14618.4	13.0501	1.00026	0.073781	-1.14907
2365.87	-36167.3	-14618.6	13.0673	0.998796	0.073295	-1.15419
2365.89	-36167.4	-14618.8	13.0846	0.99502	0.0730419	-1.15692
2365.9	-36167.4	-14619	13.101	0.991728	0.0748905	-1.15859
2365.92	-36167.5	-14619.2	13.1183	0.988623	0.0769531	-1.1591
2365.94	-36167.6	-14619.5	13.1356	0.982665	0.0766795	-1.15428
2365.95	-36167.7	-14619.6	13.152	0.966793	0.0763152	-1.14205
2365.97	-36167.8	-14619.9	13.1696	0.945405	0.0785723	-1.12302
2365.99	-36167.8	-14620.1	13.1849	0.924224	0.0803178	-1.10367
2366.01	-36167.9	-14620.3	13.1973	0.908558	0.0799156	-1.08772
2366.02	-36168	-14620.5	13.2136	0.894807	0.0800194	-1.07398
2366.04	-36168.1	-14620.7	13.2309	0.883302	0.0799947	-1.06241
2366.06	-36168.1	-14620.9	13.2476	0.873343	0.0800014	-1.05308
2366.07	-36168.2	-14621.1	13.2627	0.865296	0.0799997	-1.04467
2366.09	-36168.3	-14621.4	13.2761	0.858361	0.0800001	-1.03845
2366.11	-36168.4	-14621.5	13.2893	0.854209	0.0799999	-1.03382
2366.12	-36168.5	-14621.8	13.3034	0.850717	0.0800001	-1.03081
2366.14	-36168.5	-14622	13.3169	0.849496	0.0799996	-1.0309
2366.16	-36168.6	-14622.2	13.3302	0.854328	0.0800013	-1.03609
2366.18	-36168.7	-14622.4	13.344	0.867258	0.079996	-1.04609
2366.19	-36168.8	-14622.6	13.3604	0.88152	0.0800155	-1.05468
2366.21	-36168.8	-14622.8	13.3769	0.886955	0.0799418	-1.05616
2366.23	-36168.9	-14623.1	13.3948	0.881157	0.0801563	-1.05002
2366.24	-36169	-14623.3	13.4085	0.871013	0.0771037	-1.04131
2366.26	-36169.1	-14623.4	13.4217	0.864135	0.0737763	-1.03347
2366.28	-36169.2	-14623.7	13.4359	0.85697	0.070097	-1.02756
2366.29	-36169.2	-14623.9	13.4492	0.853604	0.0700627	-1.02207
2366.31	-36169.3	-14624.1	13.4626	0.847013	0.0668738	-1.01769
2366.33	-36169.4	-14624.4	13.4767	0.843333	0.0633333	-1.01307
2366.35	-36169.5	-14624.5	13.4933	0.84	0.0566667	-1.0098
2366.36	-36169.6	-14624.7	13.5067	0.836667	0.0533333	-1.00654
2366.38	-36169.7	-14625	13.5243	0.833144	0.0463717	-1.00305
2366.4	-36169.7	-14625.2	13.5374	0.829751	0.0430283	-0.99859
2366.41	-36169.8	-14625.4	13.5508	0.822717	0.0363837	-0.990636
2366.43	-36169.9	-14625.6	13.5649	0.807858	0.032672	-0.976284
2366.45	-36170	-14625.8	13.5783	0.787556	0.0261557	-0.958638
2366.46	-36170	-14626	13.5913	0.767805	0.0226361	-0.940049
2366.48	-36170.1	-14626.3	13.6021	0.750368	0.0158711	-0.92176
2366.5	-36170.2	-14626.5	13.6157	0.733679	0.0123572	-0.904069
2366.52	-36170.3	-14626.7	13.6292	0.711812	0.00579688	-0.880861
2366.53	-36170.4	-14626.9	13.6427	0.678319	0.00249018	-0.849377
2366.55	-36170.4	-14627.1	13.6522	0.640792	-0.000266669	-0.813936
2366.57	-36170.5	-14627.3	13.6625	0.600566	6.70212e-05	-0.776228
2366.58	-36170.6	-14627.6	13.673	0.562642	-1.78428e-05	-0.737002
2366.6	-36170.7	-14627.8	13.6831	0.524741	-6.37166e-06	-0.696564
2366.62	-36170.8	-14628	13.6923	0.471988	4.26117e-05	-0.643527
2366.63	-36170.9	-14628.2	13.6992	0.400035	-0.000197676	-0.572598
2366.65	-36170.9	-14628.4	13.7047	0.314114	0.000893112	-0.490799
2366.67	-36171	-14628.7	13.708	0.214196	0.004597	-0.398603
2366.69	-36171.1	-14628.9	13.7103	0.119997	0.00826864	-0.308184
2366.7	-36171.2	-14629.1	13.7099	0.0443442	0.0102851	-0.235053
2366.72	-36171.3	-14629.3	13.71	-0.0179605	0.00991333	-0.172595
2366.74	-36171.3	-14629.6	13.71	-0.0681418	0.0100959	-0.125239
2366.75	-36171.4	-14629.7	13.7099	-0.0978126	0.00970754	-0.095322
2366.77	-36171.5	-14630	13.7103	-0.113499	0.011444	-0.0756283
2366.79	-36171.6	-14630.2	13.7085	-0.127129	0.0151067	-0.0615661
2366.8	-36171.7	-14630.4	13.7049	-0.140245	0.0187071	-0.0486964
2366.82	-36171.7	-14630.6	13.7011	-0.154355	0.0201593	-0.0355218
2366.84	-36171.8	-14630.9	13.7	-0.166512	0.0202167	-0.0243944
2366.86	-36171.9	-14631	13.6984	-0.17392	0.0182882	-0.0159552
2366.87	-36172	-14631.3	13.6945	-0.181157	0.0145877	-0.00958327
2366.89	-36172.1	-14631.5	13.6912	-0.18538	0.010915	-0.00399166
2366.91	-36172.1	-14631.7	13.6879	-0.191004	0.00972415	0.000631885
2366.92	-36172.2	-14632	13.6844	-0.195786	0.0103038	0.0053165
2366.94	-36172.3	-14632.2	13.681	-0.199243	0.00778158	0.00827191
2366.96	-36172.4	-14632.3	13.6777	-0.200178	0.00436606	0.00959334
2366.97	-36172.5	-14632.6	13.6742	-0.199962	0.000601723	0.00984264
2366.99	-36172.6	-14632.8	13.6708	-0.20001	-0.00014869	0.00979345
2367.01	-36172.6	-14633	13.6675	-0.199997	3.93166e-05	0.00980669
2367.03	-36172.7	-14633.3	13.664	-0.200001	-7.7326e-06	0.00980338
2367.04	-36172.8	-14633.5	13.6606	-0.2	2.08226e-06	0.00980406
2367.06	-36172.9	-14633.6	13.6573	-0.2	-5.49368e-07	0.00980391
2367.08	-36173	-14633.9	13.6537	-0.2	9.49612e-08	0.00980387
2367.09	-36173	-14634.1	13.6504	-0.2	-2.54835e-08	0.00980416
2367.11	-36173.1	-14634.3	13.6471	-0.200001	6.70477e-09	0.00980301
2367.13	-36173.2	-14634.6	13.6435	-0.199998	-8.56853e-10	0.00980577
2367.14	-36173.3	-14634.8	13.6402	-0.200006	2.29411e-10	0.00979681
2367.16	-36173.4	-14635	13.6369	-0.199976	-6.01457e-11	0.00983052
2367.18	-36173.4	-14635.2	13.6333	-0.2	-6.86323e-21	0.0087146
2367.2	-36173.5	-14635.4	13.63	-0.196667	0	0.00653595
2367.21	-36173.6	-14635.6	13.6267	-0.193333	0	0.00326797
2367.23	-36173.7	-14635.9	13.6231	-0.1899	5.4262e-13	0.00101932
2367.25	-36173.8	-14636.1	13.6198	-0.190027	-1.14331e-12	0.00116322
2367.26	-36173.8	-14636.3	13.6165	-0.189993	4.03063e-12	0.00344926
2367.28	-36173.9	-14636.5	13.6131	-0.190002	-1.4968e-11	0.00670894
2367.3	-36174	-14636.7	13.6096	-0.189999	1.17075e-10	0.00890825
2367.31	-36174.1	-14636.9	13.6063	-0.19	-4.43714e-10	0.0098419
2367.33	-36174.2	-14637.2	13.6027	-0.19	2.56996e-09	0.00978978
2367.35	-36174.3	-14637.4	13.5994	-0.19	-9.74162e-09	0.0098077
2367.37	-36174.3	-14637.6	13.596	-0.19	3.61763e-08	0.00980296
2367.38	-36174.4	-14637.8	13.5925	-0.19	-1.83939e-07	0.00980424
2367.4	-36174.5	-14638	13.5892	-0.19	6.95635e-07	0.00980384
2367.42	-36174.6	-14638.2	13.5859	-0.19	-2.57144e-06	0.00980394
2367.43	-36174.7	-14638.5	13.5821	-0.19	1.21456e-05	0.00980391
2367.45	-36174.7	-14638.7	13.5799	-0.19	-4.58494e-05	0.00980392
2367.47	-36174.8	-14638.9	13.5793	-0.19	0.000168492	0.00980392
2367.48	-36174.9	-14639.1	13.5754	-0.19	-0.000904785	0.00980392
2367.5	-36175	-14639.3	13.5722	-0.19	-0.00451769	0.00980392
2367.52	-36175.1	-14639.5	13.5687	-0.19	-0.00808765	0.00980392
2367.54	-36175.1	-14639.8	13.5653	-0.19	-0.0103238	0.00980392
2367.55	-36175.2	-14639.9	13.562	-0.19	-0.00989418	0.00980392
2367.57	-36175.3	-14640.2	13.5585	-0.19	-0.0100968	0.00980392
2367.59	-36175.4	-14640.4	13.5551	-0.19	-0.009672	0.00980392
2367.6	-36175.4	-14640.6	13.5518	-0.19	-0.0115601	0.00980392
2367.62	-36175.5	-14640.8	13.5483	-0.19	-0.0136434	0.00980392
2367.64	-36175.6	-14641.1	13.5449	-0.19	-0.0132385	0.00980392
2367.65	-36175.7	-14641.2	13.5416	-0.19	-0.0133885	0.00980392
2367.67	-36175.8	-14641.5	13.5381	-0.19	-0.0132144	0.00980392
2367.69	-36175.9	-14641.7	13.5347	-0.19	-0.0137983	0.00980392
2367.71	-36175.9	-14641.9	13.5314	-0.19	-0.0109149	0.00980392
2367.72	-36176	-14642.1	13.5279	-0.19	-0.0119299	0.00980392
2367.74	-36176.1	-14642.4	13.5246	-0.19	-0.0135733	0.00980392
2367.76	-36176.2	-14642.5	13.5208	-0.19	-0.0136307	0.00980392
2367.77	-36176.3	-14642.8	13.5201	-0.19	-0.0109674	0.00980392
2367.79	-36176.3	-14643	13.5179	-0.19	-0.00976445	0.00980392
2367.81	-36176.4	-14643.2	13.5143	-0.19	-0.0100624	0.00980392
2367.82	-36176.5	-14643.4	13.5108	-0.19	-0.00998679	0.00980392
2367.84	-36176.6	-14643.6	13.5074	-0.19	-0.0100036	0.00980392
2367.86	-36176.7	-14643.8	13.5041	-0.19	-0.00999905	0.00980392
2367.88	-36176.7	-14644.1	13.5006	-0.19	-0.0100002	0.00980392
2367.89	-36176.8	-14644.3	13.4972	-0.19	-0.00999995	0.00980392
2367.91	-36176.9	-14644.5	13.4939	-0.19	-0.01	0.00980392
2367.93	-36177	-14644.7	13.4904	-0.19	-0.00999999	0.00980392
2367.94	-36177.1	-14644.9	13.4871	-0.19	-0.01	0.00980392
2367.96	-36177.1	-14645.1	13.4837	-0.19	-0.00999995	0.00980392
2367.98	-36177.2	-14645.4	13.4802	-0.19	-0.0100001	0.00980392
2367.99	-36177.3	-14645.6	13.4769	-0.19	-0.00999961	0.00980392
2368.01	-36177.4	-14645.8	13.4736	-0.19	-0.0100015	0.00980392
2368.03	-36177.5	-14646	13.47	-0.19	-0.01	0.00980392
2368.05	-36177.5	-14646.2	13.47	-0.19	-0.01	0.00980392
2368.06	-36177.6	-14646.4	13.4667	-0.19	-0.01	0.00980392
2368.08	-36177.7	-14646.7	13.4631	-0.19	-0.0136583	0.00980392
2368.1	-36177.8	-14646.8	13.4598	-0.19	-0.0204356	0.00980392
2368.11	-36177.8	-14647	13.4565	-0.19	-0.0269517	0.00980392
2368.13	-36177.9	-14647.3	13.4529	-0.19	-0.0303715	0.0098039
2368.15	-36178	-14647.5	13.4496	-0.19	-0.0337071	0.00980401
2368.16	-36178.1	-14647.7	13.4463	-0.19	-0.0371532	0.0098036
2368.18	-36178.2	-14648	13.4427	-0.189998	-0.04014	0.00980578
2368.2	-36178.3	-14648.1	13.4394	-0.190007	-0.0403141	0.00979687
2368.22	-36178.3	-14648.3	13.436	-0.189974	-0.043996	0.00983009
2368.23	-36178.4	-14648.6	13.4325	-0.19013	-0.0475783	0.00965666
2368.25	-36178.5	-14648.8	13.4292	-0.189465	-0.0502485	0.00832475
2368.27	-36178.6	-14649	13.4259	-0.185812	-0.049937	0.00575254
2368.28	-36178.7	-14649.2	13.4221	-0.182185	-0.0500193	0.00245617
2368.3	-36178.7	-14649.4	13.4199	-0.17973	-0.0499958	0.00065922
2368.32	-36178.8	-14649.6	13.4193	-0.180068	-0.0499977	-6.84414e-05
2368.33	-36178.9	-14649.9	13.4154	-0.17998	-0.0500157	1.62982e-05
2368.35	-36179	-14650.1	13.4122	-0.180005	-0.0499393	1.10656e-05
2368.37	-36179	-14650.3	13.4088	-0.179999	-0.0502269	-6.05606e-05
2368.39	-36179.1	-14650.5	13.4054	-0.18	-0.048997	0.000283241
2368.4	-36179.2	-14650.7	13.402	-0.18	-0.0452709	0.00181364
2368.42	-36179.3	-14650.9	13.3986	-0.18	-0.0416969	0.00468537
2368.44	-36179.4	-14651.2	13.3951	-0.18	-0.0396151	0.00775364
2368.45	-36179.4	-14651.3	13.3918	-0.18	-0.0403691	0.00936583
2368.47	-36179.5	-14651.6	13.3883	-0.18	-0.0385387	0.00987054
2368.49	-36179.6	-14651.8	13.385	-0.18	-0.0348934	0.00978527
2368.5	-36179.7	-14652	13.3812	-0.18	-0.0313107	0.00980888
2368.52	-36179.8	-14652.2	13.38	-0.18	-0.0297738	0.00980275
2368.54	-36179.8	-14652.4	13.3783	-0.18	-0.0300576	0.00980425
2368.56	-36179.9	-14652.6	13.3746	-0.18	-0.0300035	0.00980384
2368.57	-36180	-14652.9	13.3713	-0.18	-0.0299342	0.00980394
2368.59	-36180.1	-14653.1	13.3678	-0.18	-0.0302796	0.00980392
2368.61	-36180.1	-14653.2	13.3645	-0.18	-0.0280446	0.00980392
2368.62	-36180.2	-14653.5	13.361	-0.18	-0.0243933	0.00980392
2368.64	-36180.3	-14653.7	13.3576	-0.18	-0.0207081	0.00980392
2368.66	-36180.4	-14653.9	13.3544	-0.18	-0.0198349	0.00980392
2368.67	-36180.5	-14654.1	13.3505	-0.18	-0.020035	0.00980392
2368.69	-36180.5	-14654.4	13.3501	-0.18	-0.0199905	0.00980392
2368.71	-36180.6	-14654.5	13.3476	-0.18	-0.0200025	0.00980392
2368.73	-36180.7	-14654.8	13.3439	-0.18	-0.0199995	0.00980392
2368.74	-36180.8	-14655	13.3406	-0.18	-0.0200001	0.00980392
2368.76	-36180.8	-14655.2	13.3373	-0.18	-0.02	0.00980392
2368.78	-36180.9	-14655.4	13.3337	-0.18	-0.02	0.00980392
2368.79	-36181	-14655.6	13.3304	-0.18	-0.02	0.00980392
2368.81	-36181.1	-14655.8	13.3271	-0.18	-0.02	0.00980392
2368.83	-36181.2	-14656.1	13.3236	-0.18	-0.02	0.00980392
2368.84	-36181.2	-14656.3	13.3201	-0.18	-0.02	0.00980392
2368.86	-36181.3	-14656.4	13.3201	-0.18	-0.02	0.00980392
2368.88	-36181.4	-14656.7	13.3167	-0.18	-0.02	0.00980392
2368.89	-36181.5	-14656.9	13.3133	-0.18	-0.02	0.00980392
2368.91	-36181.6	-14657.1	13.31	-0.18	-0.02	0.00980392
2368.93	-36181.6	-14657.3	13.3065	-0.18	-0.0200005	0.00980392
2368.95	-36181.7	-14657.5	13.3031	-0.18	-0.0199979	0.00980392
2368.96	-36181.8	-14657.7	13.2998	-0.18	-0.0200077	0.00980392
2368.98	-36181.9	-14658	13.2963	-0.18	-0.0199399	0.00980392
2369	-36182	-14658.2	13.2929	-0.18	-0.0202337	0.00980392
2369.01	-36182	-14658.3	13.2899	-0.18	-0.0237683	0.00980392
2369.03	-36182.1	-14658.6	13.2897	-0.18	-0.0273536	0.00980392
2369.05	-36182.2	-14658.8	13.286	-0.18	-0.0302025	0.00980392
2369.07	-36182.3	-14659	13.2827	-0.18	-0.0299744	0.00980392
2369.08	-36182.4	-14659.3	13.2792	-0.18	-0.0298749	0.00980392
2369.1	-36182.4	-14659.4	13.2759	-0.18	-0.0305791	0.00980392
2369.12	-36182.5	-14659.6	13.2723	-0.18	-0.0340099	0.00980392
2369.13	-36182.6	-14659.9	13.2699	-0.18	-0.0387465	0.00980392
2369.15	-36182.6	-14660.1	13.2694	-0.18	-0.0437035	0.00980392
2369.17	-36182.7	-14660.3	13.2655	-0.18	-0.0441821	0.00980392
2369.18	-36182.8	-14660.5	13.2622	-0.18	-0.0468482	0.00980392
2369.2	-36182.9	-14660.7	13.2588	-0.18	-0.0476515	0.00980392
2369.22	-36183	-14660.9	13.2554	-0.18	-0.0503599	0.00980392
2369.24	-36183.1	-14661.1	13.2519	-0.18	-0.0498916	0.00980392
2369.25	-36183.1	-14661.3	13.2486	-0.18	-0.0500439	0.00980392
2369.27	-36183.2	-14661.5	13.2453	-0.18	-0.0499348	0.00980394
2369.29	-36183.3	-14661.8	13.2414	-0.18	-0.0502494	0.00980383
2369.3	-36183.3	-14661.9	13.24	-0.18	-0.0487215	0.00980428
2369.32	-36183.4	-14662.2	13.2386	-0.180001	-0.0449375	0.00980264
2369.34	-36183.5	-14662.4	13.2348	-0.179995	-0.0415553	0.00980923
2369.35	-36183.6	-14662.6	13.2316	-0.18002	-0.038277	0.00978397
2369.37	-36183.7	-14662.8	13.2281	-0.179931	-0.0347222	0.00987413
2369.39	-36183.7	-14663	13.2248	-0.18028	-0.0316282	0.00929561
2369.41	-36183.8	-14663.2	13.221	-0.17827	-0.0263365	0.00762407
2369.42	-36183.9	-14663.5	13.2201	-0.174597	-0.0191763	0.00447246
2369.44	-36184	-14663.7	13.2181	-0.170893	-0.0120478	0.00169434
2369.46	-36184	-14663.8	13.2145	-0.169802	-0.00767204	0.000250558
2369.47	-36184.1	-14664.1	13.2111	-0.170044	-0.00441269	-4.50298e-05
2369.49	-36184.2	-14664.3	13.2076	-0.169988	-0.000954476	1.22299e-05
2369.51	-36184.3	-14664.5	13.2044	-0.170003	0.00234378	-3.15212e-06
2369.52	-36184.4	-14664.7	13.2005	-0.169999	0.00577838	3.83716e-07
2369.54	-36184.4	-14664.9	13.2001	-0.17	0.00947372	1.01088e-06
2369.56	-36184.5	-14665.1	13.1976	-0.17	0.0101277	-4.4341e-06
2369.58	-36184.6	-14665.4	13.1939	-0.17	0.00997489	1.35333e-05
2369.59	-36184.7	-14665.6	13.1906	-0.17	0.0100068	-5.29343e-05
2369.61	-36184.7	-14665.7	13.1873	-0.17	0.00999821	0.000806603
2369.63	-36184.8	-14666	13.1837	-0.17	0.0100003	0.0029243
2369.64	-36184.9	-14666.2	13.1804	-0.17	0.00999984	0.00618033
2369.66	-36185	-14666.4	13.1771	-0.17	0.0100003	0.00851658
2369.68	-36185.1	-14666.6	13.1736	-0.17	0.00999943	0.00977127
2369.69	-36185.1	-14666.8	13.1701	-0.17	0.0100022	0.00981259
2369.71	-36185.2	-14667	13.1701	-0.17	0.00999186	0.00980165
2369.73	-36185.3	-14667.3	13.1667	-0.17	0.01	0.00980392
2369.75	-36185.4	-14667.5	13.1633	-0.17	0.01	0.00980392
2369.76	-36185.4	-14667.6	13.16	-0.17	0.0133333	0.00980392
2369.78	-36185.5	-14667.9	13.1565	-0.17	0.0133137	0.00980393
2369.8	-36185.6	-14668.1	13.1531	-0.17	0.0133017	0.00980392
2369.81	-36185.7	-14668.3	13.1499	-0.17	0.0134801	0.00980392
2369.83	-36185.8	-14668.5	13.1498	-0.17	0.0168799	0.00980392
2369.85	-36185.8	-14668.7	13.1462	-0.17	0.016629	0.00980392
2369.86	-36185.9	-14668.9	13.1429	-0.17	0.0166043	0.00980392
2369.88	-36186	-14669.2	13.1394	-0.17	0.0171273	0.00980392
2369.9	-36186.1	-14669.3	13.1361	-0.17	0.02027	0.00980392
2369.91	-36186.1	-14669.5	13.1326	-0.17	0.0199309	0.00980392
2369.93	-36186.2	-14669.8	13.1299	-0.17	0.0200229	0.00980392
2369.95	-36186.3	-14670	13.1295	-0.17	0.0199939	0.00980392
2369.97	-36186.4	-14670.2	13.1258	-0.17	0.0200015	0.00980392
2369.98	-36186.5	-14670.4	13.1224	-0.17	0.0199995	0.00980392
2370	-36186.5	-14670.6	13.119	-0.17	0.0200001	0.00980392
2370.02	-36186.6	-14670.8	13.1157	-0.17	0.02	0.00980392
2370.03	-36186.7	-14671	13.1119	-0.17	0.02	0.00980392
2370.05	-36186.8	-14671.2	13.1099	-0.17	0.02	0.00980392
2370.07	-36186.8	-14671.4	13.1091	-0.17	0.02	0.00980392
2370.09	-36186.9	-14671.7	13.1052	-0.17	0.02	0.00980392
2370.1	-36187	-14671.8	13.102	-0.17	0.02	0.00980392
2370.12	-36187.1	-14672.1	13.0985	-0.17	0.02	0.00980392
2370.14	-36187.2	-14672.3	13.0952	-0.17	0.02	0.00980392
2370.15	-36187.2	-14672.5	13.0914	-0.17	0.02	0.00980392
2370.17	-36187.3	-14672.7	13.09	-0.17	0.02	0.00980392
2370.19	-36187.4	-14672.9	13.0885	-0.17	0.02	0.00980392
2370.2	-36187.4	-14673.1	13.0849	-0.17	0.02	0.00980392
2370.22	-36187.5	-14673.3	13.0812	-0.17	0.02	0.00980392
2370.24	-36187.6	-14673.6	13.08	-0.17	0.02	0.00980392
2370.26	-36187.7	-14673.7	13.0784	-0.17	0.02	0.00980392
2370.27	-36187.8	-14674	13.0745	-0.17	0.02	0.00980392
2370.29	-36187.8	-14674.2	13.0712	-0.17	0.02	0.00980392
2370.31	-36187.9	-14674.3	13.0678	-0.17	0.02	0.00980392
2370.32	-36188	-14674.6	13.0645	-0.17	0.02	0.00980392
2370.34	-36188.1	-14674.8	13.0606	-0.17	0.02	0.00980392
2370.36	-36188.1	-14674.9	13.0601	-0.17	0.02	0.00980392
2370.37	-36188.2	-14675.2	13.0577	-0.17	0.02	0.00980392
2370.39	-36188.3	-14675.4	13.0541	-0.17	0.02	0.00980392
2370.41	-36188.4	-14675.6	13.0508	-0.17	0.02	0.00980392
2370.43	-36188.5	-14675.8	13.0472	-0.17	0.02	0.00980392
2370.44	-36188.5	-14676.1	13.0445	-0.17	0.02	0.00980392
2370.46	-36188.6	-14676.2	13.0408	-0.17	0.02	0.00980392
2370.48	-36188.7	-14676.4	13.0401	-0.17	0.02	0.00980392
2370.49	-36188.8	-14676.7	13.0379	-0.17	0.02	0.00980395
2370.51	-36188.8	-14676.9	13.0343	-0.17	0.02	0.00980383
2370.53	-36188.9	-14677.1	13.0308	-0.17	0.02	0.00980423
2370.54	-36189	-14677.2	13.0274	-0.170001	0.02	0.00980272
2370.56	-36189.1	-14677.5	13.0242	-0.169995	0.02	0.0098084
2370.58	-36189.1	-14677.7	13.0204	-0.170016	0.02	0.00979038
2370.6	-36189.2	-14677.9	13.0201	-0.169936	0.02	0.00985686
2370.61	-36189.3	-14678.1	13.0174	-0.170238	0.02	0.00899732
2370.63	-36189.4	-14678.3	13.0138	-0.167128	0.02	0.00687962
2370.65	-36189.4	-14678.5	13.0102	-0.163748	0.02	0.0036236
2370.66	-36189.5	-14678.7	13.0101	-0.160235	0.02	0.00128735
2370.68	-36189.6	-14678.9	13.0069	-0.159971	0.02	3.2653e-05
2370.7	-36189.7	-14679.2	13.0035	-0.160008	0.02	-8.67118e-06
2370.71	-36189.8	-14679.4	13.0002	-0.159998	0.02	2.27332e-06
2370.73	-36189.8	-14679.5	12.9967	-0.16	0.02	0
2370.75	-36189.9	-14679.7	12.9933	-0.16	0.02	0
2370.77	-36190	-14680	12.99	-0.16	0.02	1.80019e-17
2370.78	-36190.1	-14680.2	12.9899	-0.16	0.02	-9.03223e-09
2370.8	-36190.1	-14680.4	12.9865	-0.16	0.02	-5.64514e-10
2370.82	-36190.2	-14680.6	12.9831	-0.16	0.0199999	1.12813e-08
2370.83	-36190.3	-14680.8	12.9799	-0.16	0.0200012	-9.32927e-08
2370.85	-36190.3	-14681	12.9798	-0.16	0.0199956	3.55788e-07
2370.87	-36190.4	-14681.2	12.9762	-0.16	0.0200163	-1.32611e-06
2370.88	-36190.5	-14681.4	12.9727	-0.16	0.0199054	7.67194e-06
2370.9	-36190.6	-14681.6	12.9694	-0.16	0.0203767	-2.90789e-05
2370.92	-36190.7	-14681.8	12.9661	-0.16	0.02398	0.000115167
2370.94	-36190.7	-14682	12.9624	-0.16	0.0275836	0.0014966
2370.95	-36190.8	-14682.2	12.9599	-0.16	0.0302471	0.00399954
2370.97	-36190.9	-14682.5	12.9595	-0.16	0.0299373	0.00720089
2370.99	-36191	-14682.6	12.9556	-0.16	0.0300195	0.00916567
2371	-36191	-14682.8	12.9522	-0.16	0.0299948	0.00987198
2371.02	-36191.1	-14683.1	12.9499	-0.16	0.0300013	0.00978682
2371.04	-36191.2	-14683.3	12.9492	-0.16	0.0299996	0.00980902
2371.05	-36191.3	-14683.5	12.9454	-0.16	0.0300001	0.00980256
2371.07	-36191.4	-14683.7	12.9421	-0.16	0.03	0.00980426
2371.09	-36191.4	-14683.9	12.9386	-0.16	0.03	0.00980382
2371.11	-36191.5	-14684.1	12.9354	-0.16	0.03	0.00980395
2371.12	-36191.6	-14684.3	12.9316	-0.16	0.03	0.00980392
2371.14	-36191.7	-14684.5	12.93	-0.16	0.03	0.00980392
2371.16	-36191.7	-14684.7	12.9288	-0.16	0.03	0.00980392
2371.17	-36191.8	-14684.9	12.925	-0.16	0.03	0.00980392
2371.19	-36191.9	-14685.1	12.9212	-0.16	0.03	0.00980392
2371.21	-36192	-14685.3	12.9201	-0.16	0.03	0.00980392
2371.22	-36192	-14685.6	12.9184	-0.16	0.0300001	0.00980392
2371.24	-36192.1	-14685.7	12.9147	-0.16	0.0299996	0.00980392
2371.26	-36192.2	-14686	12.911	-0.16	0.0300015	0.00980392
2371.28	-36192.3	-14686.2	12.9101	-0.16	0.0299948	0.00980392
2371.29	-36192.3	-14686.3	12.9081	-0.16	0.0300208	0.00980392
2371.31	-36192.4	-14686.6	12.9045	-0.16	0.0299222	0.00980392
2371.33	-36192.5	-14686.8	12.9011	-0.16	0.0302611	0.00980392
2371.34	-36192.6	-14687	12.8976	-0.16	0.0277884	0.00980392
2371.36	-36192.7	-14687.2	12.8944	-0.16	0.0243823	0.00980392
2371.38	-36192.7	-14687.4	12.8905	-0.16	0.0205397	0.00980392
2371.39	-36192.8	-14687.6	12.8901	-0.16	0.0200982	0.00980392
2371.41	-36192.9	-14687.8	12.8876	-0.16	0.0176231	0.00980392
2371.43	-36193	-14688	12.884	-0.16	0.0139719	0.00980392
2371.45	-36193	-14688.2	12.8803	-0.16	0.01038	0.00980392
2371.46	-36193.1	-14688.4	12.8801	-0.16	0.00990031	0.00980392
2371.48	-36193.2	-14688.6	12.8771	-0.16	0.0100287	0.00980392
2371.5	-36193.3	-14688.8	12.8738	-0.16	0.0099479	0.00980392
2371.51	-36193.3	-14689	12.8702	-0.16	0.0101796	0.00980392
2371.53	-36193.4	-14689.2	12.8701	-0.16	0.00689367	0.00980392
2371.55	-36193.5	-14689.4	12.8669	-0.16	0.00354373	0.00980392
2371.56	-36193.6	-14689.7	12.8635	-0.16	0.00010792	0.00980392
2371.58	-36193.6	-14689.9	12.86	-0.16	0	0.00980392
2371.6	-36193.7	-14690	12.8567	-0.16	0	0.00980392
2371.62	-36193.8	-14690.3	12.8533	-0.16	8.53737e-16	0.00980392
2371.63	-36193.9	-14690.5	12.8499	-0.16	-4.65707e-07	0.00980392
2371.65	-36193.9	-14690.7	12.8499	-0.16	1.24502e-07	0.00980392
2371.67	-36194	-14690.9	12.8464	-0.16	-3.22989e-08	0.00980392
2371.68	-36194.1	-14691.1	12.8429	-0.16	1.60285e-08	0.00980392
2371.7	-36194.2	-14691.3	12.8399	-0.16	-4.28316e-09	0.00980392
2371.72	-36194.2	-14691.5	12.8398	-0.16	1.10392e-09	0.00980392
2371.73	-36194.3	-14691.7	12.836	-0.16	-4.10989e-10	0.00980392
2371.75	-36194.4	-14691.9	12.8326	-0.16	1.09773e-10	0.00980392
2371.77	-36194.5	-14692.1	12.8299	-0.16	-2.80835e-11	0.00980392
2371.79	-36194.6	-14692.3	12.8295	-0.16	9.29674e-12	0.00980392
2371.8	-36194.6	-14692.5	12.8259	-0.16	-2.48178e-12	0.00980394
2371.82	-36194.7	-14692.7	12.8224	-0.16	6.29563e-13	0.00980387
2371.84	-36194.8	-14692.9	12.8199	-0.16	-1.95454e-13	0.00980418
2371.85	-36194.8	-14693.1	12.8194	-0.160001	5.2146e-14	0.00980295
2371.87	-36194.9	-14693.4	12.8156	-0.159997	-1.30991e-14	0.00980749
2371.89	-36195	-14693.5	12.8119	-0.160015	3.90565e-15	0.00978785
2371.9	-36195.1	-14693.7	12.8099	-0.159945	-1.04131e-15	0.00986451
2371.92	-36195.2	-14694	12.8091	-0.1602	2.58596e-16	0.00952547
2371.94	-36195.2	-14694.1	12.8053	-0.158896	-7.4995e-17	0.00796803
2371.96	-36195.3	-14694.3	12.8017	-0.155297	1.99802e-17	0.0052151
2371.97	-36195.4	-14694.6	12.8	-0.151674	-4.89461e-18	0.00216091
2371.99	-36195.5	-14694.7	12.7988	-0.149693	1.39122e-18	0.000417327
2372.01	-36195.5	-14695	12.795	-0.150082	-3.70337e-19	-6.80641e-05
2372.02	-36195.6	-14695.2	12.7917	-0.14998	8.92379e-20	1.64011e-05
2372.04	-36195.7	-14695.4	12.7882	-0.150006	-2.49805e-20	-4.59159e-06
2372.06	-36195.8	-14695.6	12.785	-0.149999	6.63504e-21	1.22109e-06
2372.07	-36195.8	-14695.8	12.7811	-0.15	-1.5372e-21	-2.88292e-07
2372.09	-36195.9	-14696	12.78	-0.15	3.05831e-22	7.97658e-08
2372.11	-36196	-14696.2	12.7783	-0.15	3.65816e-22	-2.1189e-08
2372.12	-36196.1	-14696.4	12.7746	-0.15	-1.63242e-21	4.87206e-09
2372.14	-36196.1	-14696.6	12.7708	-0.15	6.67298e-21	-1.32784e-09
2372.16	-36196.2	-14696.8	12.7701	-0.15	-2.50536e-20	3.23323e-10
2372.18	-36196.3	-14697	12.7679	-0.15	8.40331e-20	2.57482e-11
2372.19	-36196.4	-14697.2	12.7643	-0.15	-3.34528e-19	-3.94651e-10
2372.21	-36196.4	-14697.4	12.7606	-0.15	1.25388e-18	1.5539e-09
2372.23	-36196.5	-14697.6	12.7601	-0.15	-4.03878e-18	-5.02224e-09
2372.24	-36196.6	-14697.8	12.7576	-0.15	1.59211e-17	1.98024e-08
2372.26	-36196.7	-14698	12.7542	-0.15	-5.96405e-17	-7.41809e-08
2372.28	-36196.7	-14698.2	12.7504	-0.15	1.80161e-16	2.24085e-07
2372.3	-36196.8	-14698.4	12.7501	-0.15	-7.04215e-16	-8.75903e-07
2372.31	-36196.9	-14698.6	12.7474	-0.15	2.63658e-15	3.27938e-06
2372.33	-36197	-14698.8	12.7438	-0.15	-7.08189e-15	-8.80847e-06
2372.35	-36197	-14699	12.7402	-0.15	2.74774e-14	3.41764e-05
2372.36	-36197.1	-14699.3	12.7401	-0.15	-1.02826e-13	-0.00162452
2372.38	-36197.2	-14699.5	12.7369	-0.15	2.07204e-13	-0.0101179
2372.4	-36197.3	-14699.6	12.7335	-0.15	-7.98706e-13	-0.027108
2372.41	-36197.4	-14699.9	12.7301	-0.15	2.98761e-12	-0.0506839
2372.43	-36197.4	-14700	12.73	-0.15	0	-0.08061
2372.45	-36197.5	-14700.2	12.7267	-0.15	-2.09894e-20	-0.114379
2372.47	-36197.6	-14700.5	12.7233	-0.15	0	-0.157952
2372.48	-36197.6	-14700.7	12.7199	-0.15	-6.87975e-10	-0.21244
2372.5	-36197.7	-14700.8	12.7199	-0.15	2.62416e-09	-0.266695
2372.52	-36197.8	-14701.1	12.7164	-0.15	-9.80129e-09	-0.316532
2372.53	-36197.9	-14701.3	12.7129	-0.15	7.66939e-08	-0.359516
2372.55	-36197.9	-14701.4	12.7099	-0.15	-2.91498e-07	-0.389735
2372.57	-36198	-14701.7	12.7098	-0.15	1.08623e-06	-0.41196
2372.58	-36198.1	-14701.9	12.706	-0.15	-6.28406e-06	-0.429836
2372.6	-36198.2	-14702.1	12.7026	-0.15	2.38184e-05	-0.445066
2372.62	-36198.3	-14702.3	12.6999	-0.15	-8.84509e-05	-0.464975
2372.64	-36198.3	-14702.5	12.6995	-0.15	0.000493153	-0.492702
2372.65	-36198.4	-14702.7	12.6959	-0.15	0.00432197	-0.522117
2372.67	-36198.5	-14702.9	12.6924	-0.15	0.00688116	-0.549778
2372.69	-36198.5	-14703.1	12.6899	-0.15	0.00661033	-0.572259
2372.7	-36198.6	-14703.3	12.6894	-0.15	0.00664319	-0.588051
2372.72	-36198.7	-14703.5	12.6856	-0.15	0.00681442	-0.60027
2372.74	-36198.8	-14703.7	12.6819	-0.15	0.00583626	-0.60977
2372.75	-36198.8	-14703.9	12.6799	-0.15	0.00187334	-0.616448
2372.77	-36198.9	-14704.1	12.6791	-0.15	-0.000240959	-0.621618
2372.79	-36199	-14704.3	12.6753	-0.15	6.98804e-05	-0.625357
2372.81	-36199.1	-14704.5	12.6717	-0.15	-1.86175e-05	-0.626855
2372.82	-36199.2	-14704.7	12.67	-0.15	4.5608e-06	-0.627868
2372.84	-36199.2	-14704.9	12.6688	-0.15	-1.29634e-06	-0.629385
2372.86	-36199.3	-14705.1	12.6651	-0.15	3.45081e-07	-0.63225
2372.87	-36199.4	-14705.3	12.6614	-0.15	-8.31525e-08	-0.635213
2372.89	-36199.4	-14705.5	12.66	-0.15	2.32791e-08	-0.636971
2372.91	-36199.5	-14705.7	12.6586	-0.15	-6.19085e-09	-0.636901
2372.92	-36199.6	-14705.9	12.6548	-0.15	1.46162e-09	-0.635079
2372.94	-36199.7	-14706.1	12.651	-0.15	-4.04409e-10	-0.632044
2372.96	-36199.7	-14706.3	12.6501	-0.15	1.0743e-10	-0.629286
2372.98	-36199.8	-14706.5	12.6481	-0.15	-2.47115e-11	-0.62773
2372.99	-36199.9	-14706.7	12.6445	-0.15	6.77421e-12	-0.62739
2373.01	-36200	-14706.9	12.6408	-0.15	-1.79723e-12	-0.627467
2373.03	-36200.1	-14707.1	12.6401	-0.15	3.99374e-13	-0.627447
2373.04	-36200.1	-14707.3	12.6378	-0.15	-1.08676e-13	-0.627454
2373.06	-36200.2	-14707.5	12.6344	-0.15	2.87884e-14	-0.627443
2373.08	-36200.3	-14707.7	12.6305	-0.15	-6.09503e-15	-0.627475
2373.09	-36200.3	-14707.9	12.6301	-0.15	1.64885e-15	-0.627358
2373.11	-36200.4	-14708.1	12.6276	-0.15	-4.35988e-16	-0.627801
2373.13	-36200.5	-14708.3	12.624	-0.15	8.5748e-17	-0.623472
2373.14	-36200.6	-14708.5	12.6203	-0.15	-2.30905e-17	-0.612027
2373.16	-36200.6	-14708.7	12.6201	-0.15	6.09202e-18	-0.589728
2373.18	-36200.7	-14708.9	12.6171	-0.15	-1.05304e-18	-0.562064
2373.2	-36200.8	-14709.1	12.6138	-0.15	2.82589e-19	-0.536378
2373.21	-36200.9	-14709.4	12.6102	-0.15	-7.43451e-20	-0.517218
2373.23	-36200.9	-14709.5	12.6101	-0.15	9.49155e-21	-0.501835
2373.25	-36201	-14709.7	12.6069	-0.15	-2.50455e-21	-0.491776
2373.26	-36201.1	-14710	12.6035	-0.15	5.19513e-22	-0.484051
2373.28	-36201.2	-14710.1	12.6	-0.15	0	-0.478214
2373.3	-36201.2	-14710.3	12.6	-0.15	1.01548e-30	-0.472767
2373.32	-36201.3	-14710.6	12.6	-0.15	0	-0.46841
2373.33	-36201.4	-14710.7	12.5965	-0.15001	3.39485e-20	-0.463845
2373.35	-36201.5	-14710.9	12.5931	-0.149963	-1.29501e-19	-0.461795
2373.37	-36201.5	-14711.2	12.5899	-0.150139	4.83692e-19	-0.458151
2373.38	-36201.6	-14711.3	12.5898	-0.158363	-3.78483e-18	-0.442937
2373.4	-36201.7	-14711.5	12.5863	-0.179619	1.43854e-17	-0.411575
2373.42	-36201.8	-14711.8	12.5826	-0.206569	-5.36054e-17	-0.363957
2373.43	-36201.8	-14711.9	12.5759	-0.235422	3.10117e-16	-0.305539
2373.45	-36201.9	-14712.1	12.5723	-0.26991	-1.17543e-15	-0.246312
2373.47	-36202	-14712.4	12.5659	-0.316499	4.36504e-15	-0.180571
2373.49	-36202.1	-14712.5	12.562	-0.377321	-2.21941e-14	-0.110052
2373.5	-36202.1	-14712.7	12.5552	-0.432789	8.39354e-14	-0.045477
2373.52	-36202.2	-14713	12.5478	-0.485225	-3.1027e-13	0.0120244
2373.54	-36202.3	-14713.1	12.5369	-0.526952	1.46549e-12	0.0603875
2373.55	-36202.3	-14713.3	12.5271	-0.553982	-5.5322e-12	0.093737
2373.57	-36202.4	-14713.6	12.5169	-0.575803	2.03303e-11	0.118911
2373.59	-36202.5	-14713.7	12.5064	-0.591611	-9.14887e-11	0.137865
2373.6	-36202.6	-14713.9	12.4965	-0.6049	3.44844e-10	0.153911
2373.62	-36202.7	-14714.2	12.4863	-0.625512	-1.25795e-09	0.175602
2373.64	-36202.7	-14714.3	12.4758	-0.657029	5.46876e-09	0.205617
2373.66	-36202.8	-14714.5	12.4659	-0.689586	-2.05866e-08	0.237673
2373.67	-36202.9	-14714.8	12.4559	-0.717684	7.44044e-08	0.267778
2373.69	-36202.9	-14714.9	12.4439	-0.738653	-3.15148e-07	0.290706
2373.71	-36203	-14715.1	12.4304	-0.753181	1.18503e-06	0.306161
2373.72	-36203.1	-14715.4	12.4167	-0.765477	-4.23291e-06	0.317986
2373.74	-36203.2	-14715.5	12.4028	-0.773719	1.75665e-05	0.330593
2373.76	-36203.2	-14715.7	12.3897	-0.780402	-6.59907e-05	0.346878
2373.77	-36203.3	-14715.9	12.3758	-0.785386	0.00023217	0.372271
2373.79	-36203.4	-14716.1	12.3621	-0.78884	-0.00162621	0.40035
2373.81	-36203.5	-14716.3	12.3489	-0.790318	-0.00572624	0.425169
2373.83	-36203.5	-14716.5	12.335	-0.789677	-0.00657338	0.446568
2373.84	-36203.6	-14716.7	12.3213	-0.791994	-0.00862494	0.464752
2373.86	-36203.7	-14716.9	12.3081	-0.795436	-0.0120114	0.480053
2373.88	-36203.8	-14717.1	12.2941	-0.799227	-0.0162541	0.49266
2373.89	-36203.8	-14717.3	12.2805	-0.800107	-0.0141501	0.500692
2373.91	-36203.9	-14717.5	12.2674	-0.800257	-0.0151967	0.504832
2373.93	-36204	-14717.7	12.2533	-0.797617	-0.0193953	0.505641
2373.94	-36204	-14717.9	12.2397	-0.794137	-0.020525	0.504586
2373.96	-36204.1	-14718.1	12.2266	-0.790542	-0.016967	0.503681
2373.98	-36204.2	-14718.3	12.2122	-0.789902	-0.0193276	0.500164
2374	-36204.2	-14718.5	12.2018	-0.790026	-0.0203366	0.489659
2374.01	-36204.3	-14718.7	12.1892	-0.789993	-0.0174462	0.47055
2374.03	-36204.4	-14718.9	12.175	-0.790001	-0.0134063	0.442699
2374.05	-36204.5	-14719	12.1615	-0.789999	-0.016246	0.408665
2374.06	-36204.6	-14719.3	12.1483	-0.790004	-0.0169783	0.364589
2374.08	-36204.6	-14719.5	12.1342	-0.789992	-0.0134695	0.306406
2374.1	-36204.7	-14719.6	12.1208	-0.79003	-0.0132969	0.248294
2374.11	-36204.8	-14719.8	12.1075	-0.789887	-0.0133434	0.195015
2374.13	-36204.8	-14720	12.0933	-0.79	-0.0133333	0.133987
2374.15	-36204.9	-14720.2	12.08	-0.773333	-0.0133333	0.0631808
2374.16	-36205	-14720.4	12.07	-0.75	-0.0133333	-0.0261438
2374.18	-36205	-14720.6	12.0593	-0.714867	-0.0131999	-0.120818
2374.2	-36205.1	-14720.8	12.0459	-0.692134	-0.00988749	-0.205082
2374.22	-36205.2	-14721	12.0325	-0.672318	-0.0100292	-0.286288
2374.23	-36205.3	-14721.2	12.0186	-0.658629	-0.00998554	-0.382984
2374.25	-36205.3	-14721.4	12.0089	-0.649123	-0.0100038	-0.478405
2374.27	-36205.4	-14721.6	11.9988	-0.642462	-0.00999932	-0.571942
2374.28	-36205.5	-14721.7	11.9882	-0.635936	-0.00999855	-0.660776
2374.3	-36205.5	-14721.9	11.9783	-0.632341	-0.0100068	-0.740636
2374.32	-36205.6	-14722.2	11.9681	-0.625795	-0.00997444	-0.823286
2374.34	-36205.7	-14722.3	11.9576	-0.622521	-0.0101301	-0.906524
2374.35	-36205.7	-14722.5	11.9477	-0.619613	-0.00946463	-0.977195
2374.37	-36205.8	-14722.7	11.9375	-0.620512	-0.005812	-1.0403
2374.39	-36205.9	-14722.9	11.927	-0.617541	-0.00218496	-1.10638
2374.4	-36206	-14723.1	11.9171	-0.60081	0.000270146	-1.17724
2374.42	-36206	-14723.3	11.9069	-0.574308	-6.78608e-05	-1.26689
2374.44	-36206.1	-14723.5	11.8964	-0.54292	2.02334e-05	-1.36512
2374.45	-36206.2	-14723.6	11.8865	-0.519193	-5.3946e-06	-1.45365
2374.47	-36206.3	-14723.9	11.8763	-0.499872	1.33967e-06	-1.5324
2374.49	-36206.3	-14724	11.8656	-0.485293	-3.88516e-07	-1.59986
2374.51	-36206.4	-14724.2	11.857	-0.475838	1.03509e-07	-1.65447
2374.52	-36206.5	-14724.4	11.8504	-0.466854	-2.53568e-08	-1.70432
2374.54	-36206.5	-14724.6	11.8438	-0.45996	7.20722e-09	-1.74815
2374.56	-36206.6	-14724.8	11.8354	-0.454906	-1.91825e-09	-1.78479
2374.57	-36206.7	-14725	11.8264	-0.451487	4.61226e-10	-1.82165
2374.59	-36206.7	-14725.2	11.8198	-0.449719	-1.24947e-10	-1.8558
2374.61	-36206.8	-14725.4	11.8132	-0.450005	1.75966e-11	-1.88324
2374.62	-36206.9	-14725.6	11.8063	-0.450244	5.10602e-11	-1.90495
2374.64	-36206.9	-14725.7	11.7993	-0.448254	-2.39355e-10	-1.9192
2374.66	-36207	-14725.9	11.7931	-0.44474	9.06255e-10	-1.92474
2374.68	-36207.1	-14726.1	11.784	-0.441	-3.12684e-09	-1.91829
2374.69	-36207.1	-14726.3	11.7731	-0.439775	1.25917e-08	-1.89917
2374.71	-36207.2	-14726.5	11.7656	-0.440056	-4.72277e-08	-1.87074
2374.73	-36207.3	-14726.7	11.7588	-0.440002	1.58397e-07	-1.83917
2374.74	-36207.4	-14726.8	11.7519	-0.438772	-6.30558e-07	-1.81737
2374.76	-36207.4	-14727.1	11.7453	-0.42602	2.36347e-06	-1.80938
2374.78	-36207.5	-14727.2	11.7383	-0.40326	-7.61278e-06	-1.8125
2374.79	-36207.6	-14727.4	11.7315	-0.373073	3.00101e-05	-1.81578
2374.81	-36207.6	-14727.6	11.725	-0.351202	-0.000112418	-1.81476
2374.83	-36207.7	-14727.8	11.7176	-0.330033	0.00033959	-1.80843
2374.85	-36207.8	-14728	11.7141	-0.31553	-0.00505084	-1.80264
2374.86	-36207.8	-14728.2	11.7077	-0.302007	-0.014976	-1.79722
2374.88	-36207.9	-14728.4	11.7039	-0.294066	-0.0227569	-1.79247
2374.9	-36208	-14728.5	11.6973	-0.287301	-0.0262299	-1.78804
2374.91	-36208.1	-14728.7	11.6939	-0.283725	-0.032254	-1.78469
2374.93	-36208.1	-14728.9	11.687	-0.280104	-0.0427393	-1.78126
2374.95	-36208.2	-14729.1	11.6835	-0.280058	-0.0498259	-1.77794
2374.96	-36208.3	-14729.3	11.6802	-0.276887	-0.0500452	-1.7748
2374.98	-36208.3	-14729.5	11.6767	-0.276667	-0.05	-1.76688
2375	-36208.4	-14729.6	11.6733	-0.29	-0.05	-1.75272
2375.02	-36208.5	-14729.9	11.6667	-0.313333	-0.05	-1.73094
2375.03	-36208.5	-14730	11.6596	-0.341774	-0.0500254	-1.70546
2375.05	-36208.6	-14730.2	11.6529	-0.375609	-0.0499018	-1.67922
2375.07	-36208.7	-14730.4	11.6463	-0.423381	-0.0464119	-1.64824
2375.08	-36208.7	-14730.6	11.639	-0.487798	-0.043157	-1.60983
2375.1	-36208.8	-14730.8	11.6288	-0.550142	-0.043424	-1.57474
2375.12	-36208.9	-14731	11.6188	-0.602407	-0.0431409	-1.54703
2375.13	-36208.9	-14731.1	11.6083	-0.653015	-0.0388717	-1.52187
2375.15	-36209	-14731.3	11.5979	-0.714945	-0.0325122	-1.49603
2375.17	-36209.1	-14731.5	11.5843	-0.786927	-0.029411	-1.46343
2375.19	-36209.1	-14731.7	11.5694	-0.857466	-0.0260166	-1.42873
2375.2	-36209.2	-14731.9	11.5534	-0.909147	-0.0218529	-1.39313
2375.22	-36209.3	-14732.1	11.5395	-0.973921	-0.0157089	-1.34271
2375.24	-36209.3	-14732.2	11.5217	-1.06111	-0.0115417	-1.26497
2375.25	-36209.4	-14732.4	11.5045	-1.15764	-0.00538032	-1.17395
2375.27	-36209.5	-14732.6	11.4839	-1.24459	-0.00222433	-1.07649
2375.29	-36209.5	-14732.8	11.4619	-1.32428	0.000340253	-0.983026
2375.3	-36209.6	-14733	11.4384	-1.39929	-9.07344e-05	-0.899836
2375.32	-36209.7	-14733.2	11.4148	-1.48142	2.25948e-05	-0.815495
2375.34	-36209.8	-14733.3	11.389	-1.56407	-6.82361e-06	-0.734552
2375.36	-36209.8	-14733.5	11.3627	-1.63128	2.83334e-06	-0.664116
2375.37	-36209.9	-14733.7	11.3338	-1.69412	-4.37575e-06	-0.593385
2375.39	-36210	-14733.9	11.3022	-1.74992	1.68491e-05	-0.516594
2375.41	-36210	-14734.1	11.2728	-1.80649	-6.2933e-05	-0.433925
2375.42	-36210.1	-14734.3	11.2416	-1.87588	0.000224688	-0.335977
2375.44	-36210.1	-14734.4	11.2107	-1.95181	-0.00142703	-0.238543
2375.46	-36210.2	-14734.6	11.1798	-2.01747	-0.00545444	-0.153781
2375.47	-36210.3	-14734.8	11.1429	-2.07774	-0.0068472	-0.0749063
2375.49	-36210.3	-14734.9	11.1048	-2.12839	-0.00671321	-0.00175723
2375.51	-36210.4	-14735.1	11.0688	-2.172	-0.00629329	0.0653392
2375.53	-36210.5	-14735.3	11.0303	-2.21607	-0.00881664	0.130927
2375.54	-36210.5	-14735.5	10.9931	-2.24994	-0.0102712	0.187581
2375.56	-36210.6	-14735.7	10.9542	-2.281	-0.00994686	0.234503
2375.58	-36210.7	-14735.9	10.9149	-2.31618	-0.00994844	0.280276
2375.59	-36210.7	-14736	10.8748	-2.35115	-0.0102657	0.319891
2375.61	-36210.8	-14736.2	10.8378	-2.37681	-0.00781621	0.35307
2375.63	-36210.9	-14736.4	10.7967	-2.39927	-0.00418775	0.378807
2375.64	-36210.9	-14736.5	10.7562	-2.40929	-0.000535444	0.394531
2375.66	-36211	-14736.7	10.7137	-2.41097	0.0001301	0.397721
2375.68	-36211.1	-14736.9	10.6707	-2.40022	-2.55874e-05	0.38764
2375.7	-36211.1	-14737	10.63	-2.37531	6.89028e-06	0.365431
2375.71	-36211.2	-14737.2	10.5936	-2.34298	-1.81788e-06	0.335697
2375.73	-36211.2	-14737.4	10.5515	-2.30705	3.1423e-07	0.304103
2375.75	-36211.3	-14737.5	10.5143	-2.2822	-8.43258e-08	0.278194
2375.76	-36211.4	-14737.7	10.4748	-2.26522	2.21863e-08	0.257406
2375.78	-36211.4	-14737.9	10.4355	-2.24785	-2.83536e-09	0.234509
2375.8	-36211.5	-14738	10.3988	-2.22481	7.59127e-10	0.210621
2375.81	-36211.6	-14738.2	10.3622	-2.19835	-1.9902e-10	0.18455
2375.83	-36211.6	-14738.4	10.3233	-2.17	0	0.160131
2375.85	-36211.7	-14738.5	10.2867	-2.15	0	0.142702
2375.87	-36211.7	-14738.7	10.2533	-2.13333	-1.58438e-21	0.131808
2375.88	-36211.8	-14738.9	10.2144	-2.11928	8.64267e-13	0.123771
2375.9	-36211.8	-14739	10.1779	-2.10956	-2.31053e-13	0.117256
2375.92	-36211.9	-14739.2	10.1412	-2.1029	5.99409e-14	0.110782
2375.93	-36212	-14739.4	10.106	-2.09616	-2.97459e-14	0.106279
2375.95	-36212	-14739.5	10.0729	-2.0927	7.94877e-15	0.103307
2375.97	-36212.1	-14739.7	10.039	-2.08607	-2.04868e-15	0.103661
2375.98	-36212.1	-14739.8	9.99996	-2.08269	7.62721e-16	0.108102
2376	-36212.2	-14740	9.96357	-2.07984	-2.03718e-16	0.120252
2376.02	-36212.3	-14740.2	9.92695	-2.07981	5.21178e-17	0.1425
2376.04	-36212.3	-14740.3	9.89196	-2.08135	-1.7253e-17	0.183129
2376.05	-36212.4	-14740.5	9.85911	-2.09348	4.60573e-18	0.238758
2376.07	-36212.4	-14740.6	9.82446	-2.11131	-1.16835e-18	0.310618
2376.09	-36212.5	-14740.8	9.78559	-2.13355	3.62728e-19	0.395484
2376.1	-36212.6	-14740.9	9.74921	-2.15646	-9.67735e-20	0.485274
2376.12	-36212.6	-14741.1	9.71289	-2.18202	2.43096e-20	0.590278
2376.14	-36212.7	-14741.2	9.6771	-2.215	-7.24817e-21	0.702183
2376.15	-36212.7	-14741.4	9.64075	-2.2492	1.93249e-21	0.805784
2376.17	-36212.8	-14741.6	9.602	-2.28669	-4.79906e-22	0.908876
2376.19	-36212.8	-14741.7	9.55976	-2.31738	1.39177e-22	1.01388
2376.21	-36212.9	-14741.9	9.52059	-2.3387	-3.70796e-23	1.11163
2376.22	-36213	-14742	9.47888	-2.35585	9.08351e-24	1.20307
2376.24	-36213	-14742.2	9.43916	-2.36012	-2.58185e-24	1.27224
2376.26	-36213.1	-14742.3	9.40146	-2.35108	6.87279e-25	1.31297
2376.27	-36213.1	-14742.5	9.36167	-2.33635	-1.6561e-25	1.33864
2376.29	-36213.2	-14742.6	9.32187	-2.32417	4.63637e-26	1.35563
2376.31	-36213.2	-14742.8	9.28418	-2.31615	-1.233e-26	1.36757
2376.32	-36213.3	-14742.9	9.24443	-2.31088	2.91103e-27	1.37822
2376.34	-36213.3	-14743	9.20285	-2.31036	-8.05439e-28	1.3875
2376.36	-36213.4	-14743.2	9.16317	-2.30658	2.13962e-28	1.39678
2376.38	-36213.4	-14743.4	9.12353	-2.29843	-4.92166e-29	1.40637
2376.39	-36213.5	-14743.5	9.08598	-2.27713	1.34918e-29	1.41516
2376.41	-36213.5	-14743.6	9.05028	-2.2479	-3.57945e-30	1.41799
2376.43	-36213.6	-14743.8	9.00899	-2.21327	7.95411e-31	1.41452
2376.44	-36213.7	-14743.9	8.97044	-2.18553	-2.16444e-31	1.40818
2376.46	-36213.7	-14744.1	8.93408	-2.16845	5.73364e-32	1.40254
2376.48	-36213.8	-14744.2	8.89837	-2.14862	-1.21392e-32	1.39555
2376.49	-36213.8	-14744.3	8.86195	-2.12579	3.28393e-33	1.38368
2376.51	-36213.9	-14744.5	8.82556	-2.09965	-8.68333e-34	1.36768
2376.53	-36213.9	-14744.6	8.78662	-2.07411	1.7078e-34	1.35338
2376.55	-36214	-14744.8	8.75232	-2.05302	-4.59881e-35	1.35086
2376.56	-36214	-14744.9	8.71943	-2.03875	1.21332e-35	1.36167
2376.58	-36214.1	-14745.1	8.68411	-2.02772	-2.09728e-36	1.38461
2376.6	-36214.1	-14745.2	8.65051	-2.0207	5.62821e-37	1.4127
2376.61	-36214.2	-14745.3	8.61739	-2.01421	-1.48079e-37	1.44431
2376.63	-36214.2	-14745.5	8.58205	-2.00698	1.89242e-38	1.48937
2376.65	-36214.3	-14745.6	8.54858	-2.00352	-5.06664e-39	1.54527
2376.66	-36214.3	-14745.8	8.51538	-2.00011	1.32818e-39	1.61641
2376.68	-36214.4	-14745.9	8.48	-2	0	1.69172
2376.7	-36214.4	-14746	8.44667	-2	-3.94679e-50	1.75381
2376.72	-36214.5	-14746.2	8.4113	-2.00001	2.15326e-41	1.80314
2376.73	-36214.5	-14746.3	8.37805	-1.99997	-5.76871e-42	1.83843
2376.75	-36214.6	-14746.4	8.34472	-2.00011	1.5422e-42	1.8664
2376.77	-36214.6	-14746.6	8.31129	-2.00355	-4.00086e-43	1.88905
2376.78	-36214.7	-14746.7	8.27594	-2.00712	1.98544e-43	1.9083
2376.8	-36214.7	-14746.8	8.24283	-2.01015	-5.30555e-44	1.92181
2376.82	-36214.8	-14747	8.20922	-2.01001	1.36743e-44	1.93127
2376.83	-36214.8	-14747.1	8.17393	-2.00973	-5.09092e-45	1.93755
2376.85	-36214.9	-14747.2	8.14091	-2.00567	1.35975e-45	1.93902
2376.87	-36214.9	-14747.3	8.10714	-1.99865	-3.4787e-46	1.93738
2376.89	-36215	-14747.5	8.07193	-1.99215	1.15158e-46	1.93395
2376.9	-36215	-14747.6	8.03898	-1.98979	-3.07401e-47	1.93216
2376.92	-36215.1	-14747.7	8.00506	-1.99018	7.79224e-48	1.93114
2376.94	-36215.1	-14747.8	7.96995	-1.98925	-2.39203e-48	1.92981
2376.95	-36215.1	-14748	7.93705	-1.98574	5.36213e-49	1.92707
2376.97	-36215.2	-14748.1	7.90297	-1.9818	2.4095e-49	1.92201
2376.99	-36215.2	-14748.2	7.86795	-1.97267	-1.76611e-48	1.91386
2377	-36215.3	-14748.3	7.83518	-1.95726	6.82635e-48	1.90135
2377.02	-36215.3	-14748.5	7.80064	-1.9336	-2.49456e-47	1.87935
2377.04	-36215.4	-14748.6	7.76722	-1.89589	1.0846e-46	1.84325
2377.06	-36215.4	-14748.7	7.73747	-1.84374	-4.08291e-46	1.79647
2377.07	-36215.5	-14748.8	7.70901	-1.78712	1.52471e-45	1.74118
2377.09	-36215.5	-14749	7.68106	-1.72708	-5.69053e-45	1.67994
2377.11	-36215.6	-14749.1	7.65218	-1.65711	2.12374e-44	1.61088
2377.12	-36215.6	-14749.2	7.62489	-1.572	-7.67094e-44	1.5315
2377.14	-36215.6	-14749.3	7.5985	-1.48641	3.24897e-43	1.45175
2377.16	-36215.7	-14749.4	7.57594	-1.41874	-1.22169e-42	1.38234
2377.17	-36215.7	-14749.6	7.55171	-1.35092	4.36385e-42	1.31214
2377.19	-36215.8	-14749.7	7.52719	-1.27521	-1.81099e-41	1.23701
2377.21	-36215.8	-14749.8	7.50606	-1.19264	6.8032e-41	1.16073
2377.23	-36215.9	-14749.9	7.48521	-1.11008	-2.39351e-40	1.08406
2377.24	-36215.9	-14750	7.46647	-1.04591	9.7705e-40	1.02133
2377.26	-36216	-14750.2	7.45041	-1.0025	-3.66733e-39	0.975669
2377.28	-36216	-14750.3	7.43286	-0.964863	1.26456e-38	0.938994
2377.29	-36216	-14750.4	7.41586	-0.937002	-5.09213e-38	0.911612
2377.31	-36216.1	-14750.5	7.39903	-0.918886	1.9099e-37	0.892348
2377.33	-36216.1	-14750.7	7.38401	-0.903758	-6.4056e-37	0.877438
2377.34	-36216.2	-14750.8	7.37046	-0.892809	2.54999e-36	0.865206
2377.36	-36216.2	-14750.9	7.35772	-0.881589	-9.55791e-36	0.851721
2377.38	-36216.3	-14751	7.34068	-0.860135	3.07863e-35	0.829913
2377.39	-36216.3	-14751.1	7.32632	-0.828218	-1.21361e-34	0.801202
2377.41	-36216.3	-14751.2	7.31293	-0.793935	4.54619e-34	0.771436
2377.43	-36216.4	-14751.4	7.30195	-0.767048	-1.37331e-33	0.744693
2377.45	-36216.4	-14751.4	7.28911	-0.749189	5.36799e-33	0.725987
2377.46	-36216.5	-14751.6	7.27572	-0.735751	-2.00978e-32	0.711555
2377.48	-36216.5	-14751.7	7.26166	-0.721533	5.39829e-32	0.698548
2377.5	-36216.6	-14751.8	7.24819	-0.710964	-2.09451e-31	0.68833
2377.51	-36216.6	-14751.9	7.235	-0.703965	7.83807e-31	0.680737
2377.53	-36216.6	-14752	7.22073	-0.697364	-1.57945e-30	0.669695
2377.55	-36216.7	-14752.1	7.21054	-0.678181	6.08826e-30	0.651646
2377.57	-36216.7	-14752.3	7.20062	-0.648631	-2.27735e-29	0.624951
2377.58	-36216.8	-14752.4	7.19	-0.613333	-4.17486e-38	0.590414
2377.6	-36216.8	-14752.5	7.18	-0.576667	0	0.554466
2377.62	-36216.9	-14752.6	7.17	-0.536667	0	0.515251
2377.63	-36216.9	-14752.7	7.16295	-0.489978	5.2442e-27	0.462898
2377.65	-36216.9	-14752.8	7.15628	-0.422447	-2.00031e-26	0.401223
2377.67	-36217	-14753	7.14956	-0.344835	7.4712e-26	0.32654
2377.68	-36217	-14753.1	7.14276	-0.257944	-5.84612e-25	0.251098
2377.7	-36217.1	-14753.2	7.13963	-0.200555	2.21573e-24	0.19071
2377.72	-36217.1	-14753.3	7.13607	-0.152486	-1.28334e-23	0.143022
2377.74	-36217.2	-14753.4	7.13266	-0.11802	4.86459e-23	0.109063
2377.75	-36217.2	-14753.5	7.12979	-0.0928215	-1.8175e-22	0.0830673
2377.77	-36217.2	-14753.7	7.13005	-0.0732553	6.7425e-22	0.0633046
2377.79	-36217.3	-14753.8	7.12998	-0.0571095	-3.428e-21	0.0479901
2377.8	-36217.3	-14753.9	7.13	-0.0476748	1.29642e-20	0.0369934
2377.82	-36217.4	-14754	7.13	-0.0381119	-4.79226e-20	0.028498
2377.84	-36217.4	-14754.1	7.13	-0.0312323	2.26351e-19	0.0210218
2377.85	-36217.4	-14754.2	7.13	-0.0254629	-8.54471e-19	0.0160258
2377.87	-36217.5	-14754.3	7.13	-0.0222036	3.1401e-18	0.012197
2377.89	-36217.5	-14754.4	7.13	-0.0196657	-1.41308e-17	0.0103816
2377.91	-36217.6	-14754.5	7.13	-0.0200901	5.32626e-17	0.00972749
2377.92	-36217.6	-14754.7	7.13002	-0.019974	-1.94296e-16	0.00982686
2377.94	-36217.7	-14754.8	7.12993	-0.0200232	8.44674e-16	0.00978003
2377.96	-36217.7	-14754.9	7.13026	-0.0199352	-3.17969e-15	0.00987489
2377.97	-36217.7	-14755	7.12878	-0.0202283	1.14921e-14	0.00946108
2377.99	-36217.8	-14755.1	7.12507	-0.0186874	-4.8676e-14	0.00784726
2378.01	-36217.8	-14755.2	7.12153	-0.0151123	1.83033e-13	0.0050148
2378.02	-36217.9	-14755.4	7.11975	-0.0114415	-6.53791e-13	0.00202365
2378.04	-36217.9	-14755.5	7.12007	-0.00971309	2.71322e-12	0.000352397
2378.06	-36217.9	-14755.6	7.11998	-0.0100763	-1.01925e-11	-6.35266e-05
2378.08	-36218	-14755.7	7.12	-0.00998199	3.58596e-11	1.49982e-05
2378.09	-36218	-14755.8	7.12	-0.010005	-1.46382e-10	-4.14979e-06
2378.11	-36218.1	-14755.9	7.12	-0.00999868	5.49439e-10	1.10238e-06
2378.13	-36218.1	-14756	7.12	-0.0100003	-1.89456e-09	-2.53574e-07
2378.14	-36218.2	-14756.1	7.12	-0.00999992	7.62903e-09	6.95127e-08
2378.16	-36218.2	-14756.3	7.12	-0.01	-2.86141e-08	-1.8442e-08
2378.18	-36218.2	-14756.4	7.12	-0.01	9.59686e-08	4.09812e-09
2378.19	-36218.3	-14756.5	7.12	-0.01	-3.8204e-07	-1.11516e-09
2378.21	-36218.3	-14756.6	7.12	-0.01	1.43197e-06	2.95409e-10
2378.23	-36218.4	-14756.7	7.12	-0.01	-4.61239e-06	-6.25434e-11
2378.25	-36218.4	-14756.8	7.12	-0.01	1.81824e-05	1.69195e-11
2378.26	-36218.4	-14756.9	7.12	-0.01	-6.8111e-05	-4.47383e-12
2378.28	-36218.5	-14757.1	7.12	-0.01	0.000205749	8.79892e-13
2378.3	-36218.5	-14757.2	7.12	-0.01	-0.00266596	-2.3694e-13
2378.31	-36218.6	-14757.3	7.12	-0.01	-0.00603095	6.25125e-14
2378.33	-36218.6	-14757.4	7.12	-0.01	-0.00973615	-1.08056e-14
2378.35	-36218.7	-14757.5	7.12	-0.01	-0.0100691	2.89977e-15
2378.36	-36218.7	-14757.6	7.12	-0.01	-0.00998183	-7.62935e-16
2378.38	-36218.7	-14757.7	7.12	-0.01	-0.0100023	9.75013e-17
2378.4	-36218.8	-14757.8	7.12	-0.01	-0.00999938	-2.61046e-17
2378.41	-36218.8	-14758	7.12	-0.01	-0.0100002	6.84383e-18
2378.43	-36218.9	-14758.1	7.12	-0.01	-0.01	7.8071e-28
2378.45	-36218.9	-14758.2	7.12	-0.01	-0.01	0
2378.47	-36219	-14758.3	7.12	-0.01	-0.01	5.44756e-29
2378.48	-36219	-14758.4	7.12	-0.01	-0.01	-2.96541e-20
2378.5	-36219	-14758.5	7.12	-0.01	-0.00999996	7.6931e-21
2378.52	-36219.1	-14758.7	7.12	-0.01	-0.0100003	-3.81841e-21
2378.53	-36219.1	-14758.8	7.12	-0.01	-0.00999883	1.02294e-21
2378.55	-36219.2	-14758.9	7.12	-0.01	-0.0100044	-2.73353e-22
2378.57	-36219.2	-14759	7.12	-0.01	-0.00998375	7.04527e-23
2378.59	-36219.2	-14759.1	7.12	-0.01	-0.010094	-2.62295e-23
2378.6	-36219.3	-14759.2	7.12	-0.01	-0.00962535	7.00573e-24
2378.62	-36219.3	-14759.3	7.12	-0.01	-0.00601226	-1.7923e-24
2378.64	-36219.4	-14759.4	7.12	-0.01	-0.00245572	5.93321e-25
2378.65	-36219.4	-14759.5	7.12	-0.01	0.000396005	-1.58388e-25
2378.67	-36219.5	-14759.7	7.12001	-0.01	-0.000665088	4.01789e-26
2378.69	-36219.5	-14759.8	7.11995	-0.01	-0.00434342	-1.24739e-26
2378.7	-36219.5	-14759.9	7.12019	-0.01	-0.00779879	3.3279e-27
2378.72	-36219.6	-14760	7.1192	-0.01	-0.0102584	-8.35718e-28
2378.74	-36219.6	-14760.1	7.11546	-0.01	-0.00992332	2.48035e-28
2378.76	-36219.7	-14760.2	7.11192	-0.01	-0.010019	-6.15974e-29
2378.77	-36219.7	-14760.4	7.10968	-0.01	-0.00999448	1.78706e-29
2378.79	-36219.7	-14760.5	7.11009	-0.01	-0.0100015	-4.78645e-30
2378.81	-36219.8	-14760.6	7.10998	-0.01	-0.00999961	1.27524e-30
2378.82	-36219.8	-14760.7	7.11001	-0.01	-0.0100001	-3.12526e-31
2378.84	-36219.9	-14760.8	7.11	-0.01	-0.00999997	8.93649e-32
2378.86	-36219.9	-14760.9	7.11	-0.01	-0.01	-2.57889e-32
2378.87	-36220	-14761	7.11	-0.01	-0.01	1.33848e-32
2378.89	-36220	-14761.1	7.11	-0.01	-0.01	-3.35049e-32
2378.91	-36220	-14761.3	7.11	-0.01	-0.01	1.13367e-31
2378.93	-36220.1	-14761.4	7.11	-0.01	-0.01	-4.6154e-31
2378.94	-36220.1	-14761.5	7.11	-0.01	-0.01	1.73206e-30
2378.96	-36220.2	-14761.6	7.11	-0.01	-0.01	-6.46671e-30
2378.98	-36220.2	-14761.7	7.11	-0.01	-0.01	2.22899e-29
2378.99	-36220.2	-14761.8	7.11	-0.01	-0.01	-8.97547e-29
2379.01	-36220.3	-14761.9	7.11	-0.01	-0.01	3.02416e-28
2379.03	-36220.3	-14762.1	7.11	-0.01	-0.01	-1.20425e-27
2379.04	-36220.4	-14762.2	7.11	-0.01	-0.01	4.51387e-27
2379.06	-36220.4	-14762.3	7.11	-0.01	-0.01	-1.45393e-26
2379.08	-36220.5	-14762.4	7.11	-0.01	-0.01	5.73148e-26
2379.1	-36220.5	-14762.5	7.11	-0.01	-0.01	-2.14701e-25
2379.11	-36220.5	-14762.6	7.11	-0.01	-0.01	6.48567e-25
2379.13	-36220.6	-14762.7	7.11	-0.01	-0.01	-2.53512e-24
2379.15	-36220.6	-14762.8	7.11	-0.01	-0.01	9.49149e-24
2379.16	-36220.7	-14763	7.11	-0.01	-0.01	-2.54943e-23
2379.18	-36220.7	-14763.1	7.11	-0.01	-0.01	9.89165e-23
2379.2	-36220.7	-14763.2	7.11	-0.01	-0.01	-3.70165e-22
2379.21	-36220.8	-14763.3	7.11	-0.01	-0.01	1.38174e-21
2379.23	-36220.8	-14763.4	7.11	-0.01	-0.01	-2.78385e-21
2379.25	-36220.9	-14763.5	7.11	-0.01	-0.01	1.07307e-20
2379.27	-36220.9	-14763.6	7.11	-0.01	-0.01	-4.01389e-20
2379.28	-36220.9	-14763.8	7.11	-0.01	-0.01	0
2379.3	-36221	-14763.9	7.11	-0.01	-0.01	0
2379.32	-36221	-14764	7.11	-0.01	-0.01	-2.47625e-18
2379.33	-36221.1	-14764.1	7.11	-0.01	-0.01	9.44623e-18
2379.35	-36221.1	-14764.2	7.11	-0.01	-0.01	-3.52822e-17
2379.37	-36221.2	-14764.3	7.11	-0.01	-0.01	2.76079e-16
2379.38	-36221.2	-14764.4	7.11	-0.01	-0.01	-1.04932e-15
2379.4	-36221.2	-14764.5	7.11	-0.01	-0.01	3.9212e-15
2379.42	-36221.3	-14764.7	7.11	-0.01	-0.01	-1.45943e-14
2379.44	-36221.3	-14764.8	7.11	-0.01	-0.01	8.44236e-14
2379.45	-36221.4	-14764.9	7.11	-0.01	-0.01	-3.1805e-13
2379.47	-36221.4	-14765	7.11001	-0.01	-0.01	1.61873e-12
2379.49	-36221.5	-14765.1	7.10996	-0.01	-0.01	-6.12221e-12
2379.5	-36221.5	-14765.2	7.11013	-0.01	-0.01	2.26311e-11
2379.52	-36221.5	-14765.4	7.10928	-0.01	-0.01	-1.06892e-10
2379.54	-36221.6	-14765.4	7.10567	-0.01	-0.01	4.03518e-10
2379.55	-36221.6	-14765.6	7.10215	-0.01	-0.01	-1.48289e-09
2379.57	-36221.7	-14765.7	7.09968	-0.01	-0.01	6.67318e-09
2379.59	-36221.7	-14765.8	7.10009	-0.01	-0.01	-2.51529e-08
2379.61	-36221.7	-14765.9	7.09998	-0.01	-0.01	9.39383e-08
2379.62	-36221.8	-14766	7.10001	-0.01	-0.01	-3.42451e-07
2379.64	-36221.8	-14766.1	7.1	-0.01	-0.00999998	1.48869e-06
2379.66	-36221.9	-14766.2	7.1	-0.01	-0.0100001	-5.60401e-06
2379.67	-36221.9	-14766.4	7.1	-0.01	-0.00999968	2.02541e-05
2379.69	-36221.9	-14766.5	7.1	-0.01	-0.0100014	-8.57885e-05
2379.71	-36222	-14766.6	7.1	-0.01	-0.00999512	0.000308578
2379.72	-36222	-14766.7	7.1	-0.01	-0.0100203	-0.00208937
2379.74	-36222.1	-14766.8	7.1	-0.01	-0.0099239	-0.0109543
2379.76	-36222.1	-14766.9	7.1	-0.01	-0.0102677	-0.0307661
2379.78	-36222.2	-14767.1	7.1	-0.01	-0.00822858	-0.0559421
2379.79	-36222.2	-14767.1	7.1	-0.01	-0.00481883	-0.0832193
2379.81	-36222.2	-14767.3	7.1	-0.01	-0.000733331	-0.115411
2379.83	-36222.3	-14767.4	7.1	-0.01	-0.00175141	-0.1633
2379.84	-36222.3	-14767.5	7.1	-0.01	-0.00550598	-0.231632
2379.86	-36222.4	-14767.6	7.1	-0.01	-0.00919308	-0.330428
2379.88	-36222.4	-14767.7	7.1	-0.01	-0.0101873	-0.435942
2379.89	-36222.4	-14767.8	7.1	-0.01	-0.00996746	-0.534721
2379.91	-36222.5	-14768	7.1	-0.01	-0.00995157	-0.637111
2379.93	-36222.5	-14768.1	7.1	-0.01	-0.0102305	-0.737666
2379.95	-36222.6	-14768.2	7.1	-0.01	-0.00763578	-0.840307
2379.96	-36222.6	-14768.3	7.1	-0.01	-0.00388885	-0.935684
2379.98	-36222.7	-14768.4	7.1	-0.01	-0.00305882	-1.02961
2380	-36222.7	-14768.5	7.1	-0.01	-0.00594558	-1.11802
2380.01	-36222.7	-14768.6	7.1	-0.01	-0.00964844	-1.21606
2380.03	-36222.8	-14768.7	7.1	-0.01	-0.0100573	-1.32969
2380.05	-36222.8	-14768.8	7.1	-0.01	-0.00998559	-1.43813
2380.06	-36222.9	-14769	7.1	-0.01	-0.0100001	-1.5328
2380.08	-36222.9	-14769.1	7.1	-0.01	-0.0100074	-1.62253
2380.1	-36222.9	-14769.2	7.1	-0.01	-0.00996952	-1.70122
2380.12	-36223	-14769.3	7.1	-0.01	-0.01	-1.78214
2380.13	-36223	-14769.4	7.1	-0.01	-0.00666667	-1.85076
2380.15	-36223.1	-14769.5	7.1	-0.01	-0.00666667	-1.91068
2380.17	-36223.1	-14769.7	7.1	-0.01	-0.00681999	-1.96841
2380.18	-36223.2	-14769.8	7.1	-0.01	-0.0100071	-2.02158
2380.2	-36223.2	-14769.9	7.1	-0.01	-0.00641691	-2.07391
2380.22	-36223.2	-14770	7.1	-0.01	-0.00289432	-2.12412
2380.23	-36223.3	-14770.1	7.1	-0.01	0.000161558	-2.16311
2380.25	-36223.3	-14770.2	7.1	-0.01	-4.17419e-05	-2.19399
2380.27	-36223.4	-14770.3	7.1	-0.01	1.61382e-05	-2.21989
2380.29	-36223.4	-14770.4	7.1	-0.01	-6.56125e-06	-2.24261
2380.3	-36223.4	-14770.5	7.10001	-0.01	1.01068e-05	-2.26524
2380.32	-36223.5	-14770.6	7.09997	-0.01	-3.36624e-05	-2.28575
2380.34	-36223.5	-14770.8	7.10013	-0.01	0.000169796	-2.30459
2380.35	-36223.6	-14770.9	7.09946	-0.01	-0.000685237	-2.31931
2380.37	-36223.6	-14771	7.09581	-0.01	-0.00358203	-2.33307
2380.39	-36223.7	-14771.1	7.09218	-0.01	-0.00346897	-2.34379
2380.4	-36223.7	-14771.2	7.08975	-0.01	-0.00240995	-2.35181
2380.42	-36223.7	-14771.4	7.09008	-0.01	0.000395594	-2.35858
2380.44	-36223.8	-14771.5	7.08998	-0.01	-0.000105472	-2.36478
2380.46	-36223.8	-14771.6	7.09	-0.01	2.61925e-05	-2.36995
2380.47	-36223.9	-14771.7	7.09	-0.01	-7.59607e-06	-2.37399
2380.49	-36223.9	-14771.8	7.09	-0.01	2.02375e-06	-2.37718
2380.51	-36223.9	-14771.9	7.09	-0.01	-4.95779e-07	-2.3802
2380.52	-36224	-14772	7.09	-0.01	1.40979e-07	-2.38187
2380.54	-36224	-14772.1	7.09	-0.01	-3.77574e-08	-2.38279
2380.56	-36224.1	-14772.3	7.09	-0.01	1.00506e-08	-2.38426
2380.57	-36224.1	-14772.4	7.09	-0.01	-2.4207e-09	-2.38739
2380.59	-36224.1	-14772.5	7.09	-0.00999997	6.72985e-10	-2.39459
2380.61	-36224.2	-14772.6	7.09	-0.0100001	-1.58887e-10	-2.41593
2380.62	-36224.2	-14772.7	7.09	-0.00999953	4.3962e-11	-2.46058
2380.64	-36224.3	-14772.8	7.09	-0.0100018	-1.16793e-11	-2.52832
2380.66	-36224.3	-14772.9	7.09	-0.00999395	2.68983e-12	-2.61441
2380.68	-36224.4	-14773.1	7.09	-0.0100244	-7.50634e-13	-2.70019
2380.69	-36224.4	-14773.1	7.09	-0.00990857	2.48764e-13	-2.77603
2380.71	-36224.4	-14773.3	7.09	-0.0103066	-2.2249e-13	-2.86101
2380.73	-36224.5	-14773.4	7.09	-0.00877927	7.24694e-13	-2.95058
2380.74	-36224.5	-14773.5	7.08999	-0.0204376	-2.67516e-12	-3.04296
2380.76	-36224.6	-14773.6	7.09002	-0.043442	8.60732e-12	-3.12786
2380.78	-36224.6	-14773.7	7.08992	-0.0736192	-3.39282e-11	-3.19059
2380.8	-36224.6	-14773.8	7.0903	-0.0968173	1.27094e-10	-3.22843
2380.81	-36224.7	-14773.9	7.08731	-0.133029	-3.83925e-10	-3.25441
2380.83	-36224.7	-14774.1	7.08417	-0.173052	1.50068e-09	-3.2571
2380.85	-36224.8	-14774.2	7.07768	-0.254971	-5.61857e-09	-3.23356
2380.86	-36224.8	-14774.3	7.07384	-0.363251	1.50916e-08	-3.17122
2380.88	-36224.9	-14774.4	7.06743	-0.477431	-5.85544e-08	-3.09425
2380.9	-36224.9	-14774.5	7.06115	-0.575583	2.19122e-07	-3.01242
2380.91	-36224.9	-14774.6	7.04752	-0.673901	-4.41553e-07	-2.92158
2380.93	-36225	-14774.7	7.0342	-0.780392	1.70205e-06	-2.82811
2380.95	-36225	-14774.8	7.01759	-0.886884	-6.36661e-06	-2.72824
2380.97	-36225.1	-14775	7.00333	-0.993333	0	-2.62745
2380.98	-36225.1	-14775.1	6.98667	-1.07333	0	-2.53595
2381	-36225.1	-14775.2	6.97	-1.16333	0.00333333	-2.44444
2381.02	-36225.2	-14775.3	6.94881	-1.27018	0.00689997	-2.33316
2381.03	-36225.2	-14775.4	6.92863	-1.39016	0.0100563	-2.22113
2381.05	-36225.3	-14775.5	6.90168	-1.49966	0.0100966	-2.11003
2381.07	-36225.3	-14775.6	6.87313	-1.6005	0.0137921	-2.00351
2381.08	-36225.3	-14775.7	6.84346	-1.679	0.0170406	-1.90951
2381.1	-36225.4	-14775.8	6.81649	-1.75998	0.0203988	-1.8114
2381.12	-36225.4	-14776	6.78455	-1.84423	0.0240341	-1.70784
2381.14	-36225.5	-14776.1	6.75446	-1.91418	0.0268644	-1.61502
2381.15	-36225.5	-14776.2	6.72043	-1.96976	0.0266465	-1.5248
2381.17	-36225.5	-14776.3	6.68524	-2.02688	0.0265179	-1.42871
2381.19	-36225.6	-14776.4	6.65247	-2.08272	0.0273342	-1.337
2381.2	-36225.6	-14776.5	6.61776	-2.13605	0.0302981	-1.24701
2381.22	-36225.7	-14776.6	6.57908	-2.18751	0.0299074	-1.16747
2381.24	-36225.7	-14776.7	6.54189	-2.2266	0.0300247	-1.11037
2381.25	-36225.7	-14776.8	6.50162	-2.2542	0.0299938	-1.06837
2381.27	-36225.8	-14776.9	6.46347	-2.27837	0.0300018	-1.03665
2381.29	-36225.8	-14777	6.4275	-2.30133	0.0299995	-1.01063
2381.31	-36225.8	-14777.1	6.38864	-2.3258	0.0300001	-0.986121
2381.32	-36225.9	-14777.2	6.34646	-2.34755	0.03	-0.964002
2381.34	-36225.9	-14777.3	6.30715	-2.36353	0.03	-0.943775
2381.36	-36226	-14777.4	6.26593	-2.37934	0.03	-0.918771
2381.37	-36226	-14777.5	6.22387	-2.39346	0.0299999	-0.889833
2381.39	-36226	-14777.6	6.18638	-2.40363	0.0300003	-0.859496
2381.41	-36226.1	-14777.7	6.14698	-2.40989	0.0299988	-0.816051
2381.42	-36226.1	-14777.8	6.10509	-2.41687	0.0300051	-0.752158
2381.44	-36226.1	-14777.9	6.06586	-2.42377	0.0299809	-0.67145
2381.46	-36226.2	-14778	6.02404	-2.42876	0.0300672	-0.58088
