# Supplementary material for: Extraction of driving behavior primitives considering driver expectation and vehicle dynamics
Source: PLoS One. 2025 Dec 31;20(12):e0340123. doi: 10.1371/journal.pone.0340123 (PMC12755792; doi:10.1371/journal.pone.0340123)
Supplement: S1 File — (ZIP) [file pone.0340123.s001.zip › DataSetForPimitiveExaction-1/straight driving/c215_s_4.xlsx]

## Sheet: Sheet1
2390.91	-36255.4	-14784	7.96897	1.73462	0.016358	-0.149034
2390.93	-36255.6	-14784	8.00097	1.72746	-0.0177752	-0.144584
2390.94	-36255.7	-14783.9	8.03022	1.72168	-0.0473525	-0.141981
2390.96	-36255.8	-14783.9	8.06175	1.71981	-0.0761075	-0.142136
2390.98	-36256	-14783.8	8.08986	1.72003	-0.0984457	-0.145149
2391	-36256.1	-14783.8	8.11517	1.72006	-0.108426	-0.148302
2391.01	-36256.2	-14783.8	8.14483	1.71972	-0.103963	-0.152166
2391.03	-36256.4	-14783.7	8.17582	1.72156	-0.0967486	-0.156702
2391.05	-36256.5	-14783.7	8.20605	1.72359	-0.0902665	-0.161512
2391.06	-36256.6	-14783.6	8.23483	1.72355	-0.08332	-0.167081
2391.08	-36256.8	-14783.5	8.2647	1.72162	-0.0764591	-0.17381
2391.1	-36256.9	-14783.5	8.29054	1.71954	-0.0697097	-0.1817
2391.11	-36257	-14783.5	8.31812	1.72053	-0.0634333	-0.188869
2391.13	-36257.1	-14783.4	8.3476	1.71746	-0.0525485	-0.196053
2391.15	-36257.3	-14783.4	8.3775	1.71967	-0.0388734	-0.204872
2391.16	-36257.4	-14783.3	8.40868	1.72896	-0.024754	-0.220772
2391.18	-36257.6	-14783.2	8.43997	1.74412	-0.013236	-0.239607
2391.2	-36257.7	-14783.2	8.46692	1.75862	-0.00366113	-0.259309
2391.22	-36257.8	-14783.2	8.49713	1.77426	0.00687255	-0.281083
2391.23	-36257.9	-14783.1	8.52808	1.7944	0.0172364	-0.303051
2391.25	-36258.1	-14783.1	8.55758	1.81175	0.0253467	-0.324087
2391.27	-36258.2	-14783	8.5893	1.82942	0.0271306	-0.344067
2391.28	-36258.3	-14782.9	8.61943	1.84362	0.0241845	-0.362289
2391.3	-36258.5	-14782.9	8.65208	1.85723	0.0207911	-0.376273
2391.32	-36258.6	-14782.8	8.68453	1.86579	0.0172701	-0.387363
2391.34	-36258.8	-14782.8	8.71484	1.86963	0.0139862	-0.393641
2391.35	-36258.9	-14782.7	8.74433	1.87028	0.0103156	-0.396465
2391.37	-36259	-14782.7	8.77912	1.86721	0.0100948	-0.393988
2391.39	-36259.2	-14782.6	8.813	1.8611	0.00712044	-0.384878
2391.4	-36259.3	-14782.6	8.84307	1.84852	0.00377107	-0.370321
2391.42	-36259.4	-14782.5	8.87481	1.83113	9.93288e-05	-0.349869
2391.44	-36259.6	-14782.5	8.90495	1.81115	5.5552e-05	-0.328091
2391.45	-36259.7	-14782.4	8.9348	1.79131	-0.00309983	-0.305332
2391.47	-36259.9	-14782.4	8.96667	1.76667	-0.00666667	-0.281046
2391.49	-36260	-14782.3	8.99333	1.74333	-0.01	-0.259259
2391.51	-36260.2	-14782.3	9.02333	1.72333	-0.01	-0.238562
2391.52	-36260.3	-14782.2	9.05174	1.70225	-0.0100084	-0.218945
2391.54	-36260.5	-14782.1	9.08161	1.6856	-0.00999044	-0.201676
2391.56	-36260.6	-14782.1	9.10843	1.66553	-0.0100298	-0.186471
2391.57	-36260.7	-14782	9.14007	1.64799	-0.00976475	-0.171543
2391.59	-36260.9	-14782	9.16663	1.63156	-0.00625168	-0.158707
2391.61	-36261	-14781.9	9.19687	1.61866	-0.00287543	-0.146705
2391.62	-36261.2	-14781.9	9.22456	1.60822	0.000255358	-0.135642
2391.64	-36261.3	-14781.8	9.2497	1.59905	-6.36974e-05	-0.128964
2391.66	-36261.5	-14781.8	9.27651	1.59275	7.13794e-05	-0.125073
2391.68	-36261.6	-14781.7	9.30309	1.58988	-0.000227248	-0.125373
2391.69	-36261.8	-14781.7	9.32998	1.59003	-0.00380543	-0.126588
2391.71	-36261.9	-14781.6	9.35807	1.58999	-0.00713369	-0.128916
2391.73	-36262.1	-14781.5	9.38509	1.59	-0.011074	-0.131247
2391.74	-36262.2	-14781.5	9.41517	1.59	-0.0174738	-0.134473
2391.76	-36262.4	-14781.4	9.44321	1.59	-0.0210561	-0.136681
2391.78	-36262.5	-14781.4	9.46882	1.59	-0.0227773	-0.138794
2391.79	-36262.7	-14781.3	9.49304	1.59	-0.0202379	-0.141299
2391.81	-36262.8	-14781.2	9.52122	1.59	-0.0244775	-0.144566
2391.83	-36263	-14781.2	9.54869	1.59001	-0.0277575	-0.146581
2391.85	-36263.1	-14781.1	9.57804	1.58995	-0.0302899	-0.148769
2391.86	-36263.3	-14781.1	9.60509	1.59017	-0.0299109	-0.151077
2391.88	-36263.4	-14781	9.63182	1.58909	-0.0301001	-0.152854
2391.9	-36263.6	-14781	9.65587	1.5855	-0.0296975	-0.151814
2391.91	-36263.7	-14780.9	9.682	1.58185	-0.03126	-0.149767
2391.93	-36263.9	-14780.8	9.70861	1.57994	-0.0333847	-0.149048
2391.95	-36264.1	-14780.8	9.73861	1.57888	-0.0347353	-0.149789
2391.96	-36264.2	-14780.7	9.76632	1.57498	-0.0367509	-0.150032
2391.98	-36264.4	-14780.7	9.79081	1.57182	-0.0381005	-0.148638
2392	-36264.5	-14780.6	9.81637	1.56832	-0.0403996	-0.147889
2392.02	-36264.7	-14780.6	9.84435	1.5649	-0.0396346	-0.149454
2392.03	-36264.8	-14780.5	9.87079	1.5615	-0.0415409	-0.154233
2392.05	-36265	-14780.4	9.89721	1.55849	-0.0451373	-0.159476
2392.07	-36265.2	-14780.4	9.92529	1.55336	-0.0485286	-0.162274
2392.08	-36265.3	-14780.3	9.9507	1.5444	-0.0519867	-0.161223
2392.1	-36265.4	-14780.3	9.97425	1.53345	-0.0553246	-0.158732
2392.12	-36265.6	-14780.2	10.0006	1.52543	-0.0592074	-0.156514
2392.13	-36265.8	-14780.1	10.027	1.51914	-0.0598753	-0.154473
2392.15	-36265.9	-14780.1	10.0553	1.51203	-0.0621087	-0.151422
2392.17	-36266.1	-14780	10.0801	1.50536	-0.0656807	-0.147891
2392.19	-36266.3	-14780	10.103	1.49828	-0.0692845	-0.145521
2392.2	-36266.4	-14779.9	10.1273	1.49433	-0.0701205	-0.143149
2392.22	-36266.6	-14779.8	10.1537	1.48814	-0.0700188	-0.141919
2392.24	-36266.7	-14779.8	10.1802	1.48396	-0.069803	-0.139916
2392.25	-36266.9	-14779.7	10.2086	1.48066	-0.0724102	-0.138535
2392.27	-36267.1	-14779.6	10.2327	1.47721	-0.0787844	-0.137334
2392.29	-36267.2	-14779.6	10.2557	1.47401	-0.0854114	-0.138031
2392.3	-36267.4	-14779.5	10.2805	1.47022	-0.0926742	-0.140178
2392.32	-36267.6	-14779.5	10.304	1.47008	-0.0962933	-0.14346
2392.34	-36267.7	-14779.4	10.3272	1.46718	-0.0997935	-0.145674
2392.36	-36267.9	-14779.3	10.3518	1.46347	-0.0999455	-0.149018
2392.37	-36268.1	-14779.3	10.3784	1.46322	-0.103101	-0.15325
2392.39	-36268.2	-14779.2	10.405	1.46644	-0.106476	-0.160739
2392.41	-36268.4	-14779.2	10.4333	1.47	-0.11	-0.168845
2392.42	-36268.6	-14779.1	10.4567	1.47333	-0.113333	-0.17756
2392.44	-36268.7	-14779	10.48	1.47667	-0.116667	-0.185185
2392.46	-36268.9	-14779	10.5047	1.4801	-0.123628	-0.192029
2392.47	-36269.1	-14778.9	10.5281	1.47997	-0.126941	-0.195086
2392.49	-36269.2	-14778.8	10.555	1.48001	-0.133738	-0.196131
2392.51	-36269.4	-14778.8	10.5833	1.47998	-0.141088	-0.197355
2392.53	-36269.6	-14778.7	10.6095	1.48007	-0.150969	-0.199708
2392.54	-36269.7	-14778.7	10.6328	1.47974	-0.157452	-0.202945
2392.56	-36269.9	-14778.6	10.6576	1.47603	-0.16448	-0.205153
2392.58	-36270.1	-14778.5	10.6807	1.47266	-0.171496	-0.207416
2392.59	-36270.2	-14778.5	10.7044	1.4698	-0.18199	-0.211094
2392.61	-36270.4	-14778.4	10.7289	1.47003	-0.191959	-0.217264
2392.63	-36270.6	-14778.3	10.7526	1.47013	-0.197758	-0.223552
2392.64	-36270.7	-14778.3	10.78	1.4694	-0.200181	-0.229068
2392.66	-36270.9	-14778.2	10.8082	1.46565	-0.199992	-0.234403
2392.68	-36271.1	-14778.2	10.8337	1.46216	-0.199824	-0.239255
2392.7	-36271.3	-14778.1	10.8572	1.45991	-0.200804	-0.245696
2392.71	-36271.4	-14778	10.8818	1.45917	-0.204495	-0.25211
2392.73	-36271.6	-14778	10.9047	1.45548	-0.208248	-0.259185
2392.75	-36271.8	-14777.9	10.9288	1.45186	-0.209266	-0.267399
2392.76	-36272	-14777.8	10.9529	1.44991	-0.205182	-0.278727
2392.78	-36272.2	-14777.8	10.9772	1.44899	-0.201767	-0.288647
2392.8	-36272.3	-14777.7	11.005	1.4452	-0.19975	-0.296425
2392.81	-36272.5	-14777.6	11.033	1.44144	-0.200001	-0.300568
2392.83	-36272.7	-14777.6	11.0577	1.44001	-0.200262	-0.304275
2392.85	-36272.8	-14777.5	11.0816	1.43863	-0.198579	-0.308653
2392.87	-36273	-14777.4	11.1059	1.43486	-0.19482	-0.314451
2392.88	-36273.2	-14777.4	11.1288	1.43134	-0.191562	-0.32026
2392.9	-36273.4	-14777.3	11.1531	1.4297	-0.188303	-0.327394
2392.92	-36273.6	-14777.2	11.1772	1.43034	-0.183251	-0.332848
2392.93	-36273.7	-14777.2	11.2002	1.42825	-0.174265	-0.336583
2392.95	-36273.9	-14777.1	11.2246	1.42462	-0.164013	-0.338389
2392.97	-36274.1	-14777.1	11.2486	1.42082	-0.151325	-0.340176
2392.98	-36274.3	-14777	11.2716	1.42006	-0.138802	-0.341792
2393	-36274.4	-14776.9	11.2961	1.41811	-0.119585	-0.342272
2393.02	-36274.7	-14776.9	11.3199	1.4123	-0.101422	-0.340131
2393.04	-36274.8	-14776.8	11.343	1.40322	-0.0842496	-0.334415
2393.05	-36275	-14776.7	11.3675	1.39222	-0.074417	-0.326568
2393.07	-36275.2	-14776.7	11.3913	1.38474	-0.0704431	-0.3186
2393.09	-36275.4	-14776.6	11.4144	1.3783	-0.0700605	-0.312737
2393.1	-36275.5	-14776.5	11.439	1.37128	-0.0676951	-0.30785
2393.12	-36275.7	-14776.5	11.4627	1.36428	-0.05902	-0.305327
2393.14	-36275.9	-14776.4	11.4857	1.36051	-0.0430532	-0.303227
2393.15	-36276.1	-14776.3	11.5107	1.35709	-0.0279217	-0.30097
2393.17	-36276.3	-14776.3	11.5309	1.35371	-0.0206584	-0.297783
2393.19	-36276.4	-14776.2	11.554	1.35041	-0.0141633	-0.294517
2393.21	-36276.6	-14776.1	11.5754	1.34686	-0.00709664	-0.291036
2393.22	-36276.8	-14776.1	11.5987	1.34356	-0.000294167	-0.288739
2393.24	-36277	-14776	11.6187	1.34008	0.00314126	-0.288622
2393.26	-36277.2	-14775.9	11.6433	1.34	0.00666667	-0.28976
2393.27	-36277.4	-14775.9	11.6667	1.33667	0.00666667	-0.28976
2393.29	-36277.6	-14775.8	11.69	1.33333	0.00333333	-0.286492
2393.31	-36277.8	-14775.7	11.7148	1.32638	0.00346684	-0.281819
2393.32	-36278	-14775.7	11.738	1.32303	0.00687871	-0.276417
2393.34	-36278.1	-14775.6	11.7613	1.31638	0.0101948	-0.272013
2393.36	-36278.3	-14775.5	11.7824	1.31267	0.0137843	-0.266369
2393.38	-36278.5	-14775.5	11.8022	1.30616	0.0168828	-0.263216
2393.39	-36278.7	-14775.4	11.8227	1.30264	0.016389	-0.260164
2393.41	-36278.9	-14775.3	11.8476	1.29587	0.0125629	-0.258743
2393.43	-36279.1	-14775.2	11.8708	1.29236	0.00991353	-0.25404
2393.44	-36279.3	-14775.2	11.8939	1.28579	0.00962512	-0.248118
2393.46	-36279.5	-14775.1	11.9148	1.2825	0.00581513	-0.240245
2393.48	-36279.7	-14775	11.9345	1.27969	0.002441	-0.235363
2393.49	-36279.8	-14775	11.9556	1.28021	-0.000241281	-0.230934
2393.51	-36280	-14774.9	11.9804	1.27921	7.58053e-05	-0.226426
2393.53	-36280.2	-14774.8	12.0036	1.27587	-2.35935e-05	-0.221751
2393.55	-36280.4	-14774.8	12.0265	1.27133	1.83387e-05	-0.216463
2393.56	-36280.6	-14774.7	12.0471	1.26526	-6.14494e-05	-0.211656
2393.58	-36280.8	-14774.6	12.0669	1.26141	0.00022638	-0.20621
2393.6	-36281	-14774.6	12.0875	1.25407	-0.00100023	-0.200271
2393.61	-36281.2	-14774.5	12.1084	1.24725	-0.0047414	-0.193282
2393.63	-36281.4	-14774.4	12.1281	1.24054	-0.00824929	-0.186997
2393.65	-36281.6	-14774.3	12.1487	1.23406	-0.0102623	-0.179729
2393.66	-36281.8	-14774.3	12.1697	1.22516	-0.0099268	-0.171826
2393.68	-36282	-14774.2	12.1889	1.21696	-0.0100144	-0.163675
2393.7	-36282.1	-14774.1	12.2117	1.20826	-0.0100149	-0.155302
2393.72	-36282.4	-14774.1	12.2343	1.20004	-0.00991959	-0.146297
2393.73	-36282.6	-14774	12.254	1.18982	-0.0103068	-0.136689
2393.75	-36282.7	-14773.9	12.2727	1.178	-0.00832634	-0.125054
2393.77	-36283	-14773.8	12.2916	1.16342	-0.00470296	-0.11377
2393.78	-36283.2	-14773.8	12.3117	1.15043	-0.00110402	-0.10464
2393.8	-36283.3	-14773.7	12.3324	1.13995	0.000200422	-0.0977201
2393.82	-36283.5	-14773.6	12.3535	1.1343	-5.4942e-05	-0.0923043
2393.83	-36283.7	-14773.6	12.3704	1.12933	1.45764e-05	-0.0870995
2393.85	-36283.9	-14773.5	12.3906	1.12223	-3.23911e-06	-0.0799059
2393.87	-36284.1	-14773.4	12.4084	1.11318	8.81412e-07	-0.0711787
2393.89	-36284.3	-14773.3	12.4275	1.10264	-2.33487e-07	-0.062505
2393.9	-36284.5	-14773.3	12.4457	1.09495	4.94335e-08	-0.0539148
2393.92	-36284.7	-14773.2	12.4655	1.0879	-1.33729e-08	-0.0487779
2393.94	-36284.9	-14773.1	12.4825	1.08435	3.53606e-09	-0.0452434
2393.95	-36285.1	-14773.1	12.503	1.07783	-6.95456e-10	-0.0437847
2393.97	-36285.3	-14773	12.5206	1.07377	1.87275e-10	-0.0418028
2393.99	-36285.5	-14772.9	12.537	1.07065	-4.94091e-11	-0.0396715
2394	-36285.7	-14772.9	12.5545	1.06706	8.54063e-12	-0.0363836
2394.02	-36285.9	-14772.8	12.5742	1.06377	-2.29194e-12	-0.0330112
2394.04	-36286.1	-14772.7	12.5944	1.06023	6.03015e-13	-0.0307055
2394.06	-36286.3	-14772.6	12.6123	1.05998	-7.70638e-14	-0.0294436
2394.07	-36286.6	-14772.5	12.6291	1.05998	2.06328e-14	-0.0294033
2394.09	-36286.7	-14772.5	12.6455	1.0601	-5.40933e-15	-0.029414
2394.11	-36286.9	-14772.4	12.6667	1.05667	0	-0.0294118
2394.12	-36287.2	-14772.3	12.6833	1.05333	0	-0.0294118
2394.14	-36287.3	-14772.2	12.7033	1.05	-4.42034e-26	-0.0294118
2394.16	-36287.5	-14772.2	12.721	1.05002	3.34893e-17	-0.0294124
2394.17	-36287.8	-14772.1	12.7376	1.05	-4.4419e-17	-0.0294091
2394.19	-36287.9	-14772	12.7543	1.04999	1.44079e-16	-0.0294215
2394.21	-36288.1	-14772	12.7723	1.05006	-1.11546e-15	-0.0293334
2394.23	-36288.4	-14771.9	12.7921	1.04977	4.2368e-15	-0.0281925
2394.24	-36288.6	-14771.8	12.8087	1.04623	-1.57872e-14	-0.0270621
2394.26	-36288.8	-14771.7	12.8264	1.04265	9.13313e-14	-0.0261902
2394.28	-36289	-14771.7	12.8429	1.03979	-3.46172e-13	-0.0274543
2394.29	-36289.2	-14771.6	12.8598	1.04005	1.28553e-12	-0.028545
2394.31	-36289.4	-14771.5	12.8772	1.03998	-6.53631e-12	-0.0295083
2394.33	-36289.6	-14771.4	12.8943	1.04001	2.47195e-11	-0.0293745
2394.34	-36289.8	-14771.4	12.9152	1.03996	-9.13765e-11	-0.0294638
2394.36	-36290	-14771.3	12.9353	1.04017	4.31595e-10	-0.029166
2394.38	-36290.2	-14771.2	12.9514	1.03928	-1.62926e-09	-0.0280336
2394.39	-36290.4	-14771.1	12.9685	1.03565	5.98739e-09	-0.0267134
2394.41	-36290.6	-14771.1	12.986	1.03176	-2.6944e-08	-0.0267837
2394.43	-36290.8	-14771	13.0025	1.0306	1.01559e-07	-0.0312836
2394.45	-36291	-14770.9	13.0193	1.03472	-3.70474e-07	-0.0394482
2394.46	-36291.2	-14770.8	13.0383	1.03802	1.61058e-06	-0.0496314
2394.48	-36291.5	-14770.8	13.0571	1.04138	-6.06287e-06	-0.0576631
2394.5	-36291.7	-14770.7	13.0739	1.04473	2.19126e-05	-0.0650803
2394.51	-36291.9	-14770.6	13.0913	1.04851	-9.2813e-05	-0.0713674
2394.53	-36292.1	-14770.5	13.1077	1.05026	0.000348999	-0.0762538
2394.55	-36292.3	-14770.5	13.1251	1.04994	-0.00166328	-0.0801105
2394.57	-36292.5	-14770.4	13.1416	1.05002	-0.00370202	-0.0836315
2394.58	-36292.7	-14770.3	13.1588	1.04999	-0.00331443	-0.0889644
2394.6	-36292.9	-14770.2	13.1803	1.05	-0.00307126	-0.0995641
2394.62	-36293.1	-14770.2	13.1992	1.05	-0.0050078	-0.115984
2394.63	-36293.4	-14770.1	13.2154	1.05	-0.00734031	-0.137158
2394.65	-36293.5	-14770	13.2324	1.05	-0.00476689	-0.164637
2394.67	-36293.8	-14769.9	13.2519	1.05	-0.00267968	-0.196716
2394.68	-36294	-14769.8	13.27	1.05	-0.00543599	-0.229391
2394.7	-36294.2	-14769.8	13.287	1.04999	-0.00689026	-0.262408
2394.72	-36294.4	-14769.7	13.3043	1.05002	-0.00662934	-0.29102
2394.74	-36294.6	-14769.6	13.3206	1.04992	-0.00658691	-0.314077
2394.75	-36294.8	-14769.5	13.3382	1.05026	-0.00698653	-0.333196
2394.77	-36295	-14769.5	13.3549	1.04779	-0.00420715	-0.345916
2394.79	-36295.3	-14769.4	13.3737	1.04436	-0.00315411	-0.3541
2394.8	-36295.4	-14769.3	13.3953	1.0406	-0.00327481	-0.361152
2394.82	-36295.7	-14769.2	13.413	1.03985	-0.00372825	-0.367741
2394.84	-36295.9	-14769.1	13.4293	1.04004	-0.000321238	-0.374824
2394.85	-36296.1	-14769.1	13.4469	1.03999	-0.00269781	-0.385472
2394.87	-36296.3	-14769	13.4638	1.04	-0.00350028	-0.400121
2394.89	-36296.5	-14768.9	13.4804	1.04001	-0.00328282	-0.418042
2394.91	-36296.7	-14768.9	13.4977	1.03996	-0.00335955	-0.438794
2394.92	-36297	-14768.8	13.5178	1.04016	-0.00325881	-0.457593
2394.94	-36297.2	-14768.7	13.5347	1.03712	-0.00360519	-0.475929
2394.96	-36297.4	-14768.6	13.5523	1.03355	-3.99458e-05	-0.496536
2394.97	-36297.6	-14768.5	13.569	1.03011	-0.00315643	-0.519299
2394.99	-36297.8	-14768.4	13.5856	1.02997	-0.00338021	-0.544194
2395.01	-36298	-14768.4	13.6033	1.03	-0.00333333	-0.571895
2395.02	-36298.3	-14768.3	13.62	1.03	-0.00333333	-0.601307
2395.04	-36298.5	-14768.2	13.64	1.03	-0.00333333	-0.636166
2395.06	-36298.7	-14768.1	13.6611	1.02999	-0.00316394	-0.67903
2395.08	-36298.9	-14768	13.6776	1.03003	-2.47358e-05	-0.72142
2395.09	-36299.1	-14768	13.6944	1.02988	-0.00347094	-0.765302
2395.11	-36299.4	-14767.9	13.712	1.02624	-0.00326326	-0.81534
2395.13	-36299.6	-14767.8	13.7286	1.02289	-0.00335878	-0.866803
2395.14	-36299.8	-14767.7	13.7454	1.01984	-0.00330169	-0.92306
2395.16	-36300	-14767.7	13.763	1.02006	-0.00349099	-0.98152
2395.18	-36300.3	-14767.6	13.7795	1.01998	-0.00272361	-1.03072
2395.19	-36300.5	-14767.5	13.7964	1.02001	-0.000260895	-1.06939
2395.21	-36300.7	-14767.4	13.814	1.01996	-0.00374835	-1.0982
2395.23	-36300.9	-14767.3	13.8305	1.02015	-0.00326092	-1.11564
2395.25	-36301.1	-14767.3	13.8475	1.0194	-0.00320953	-1.12793
2395.26	-36301.3	-14767.2	13.865	1.01564	-0.00413019	-1.13765
2395.28	-36301.6	-14767.1	13.8815	1.01221	-0.00724465	-1.14675
2395.3	-36301.8	-14767	13.8983	1.00974	-0.00563116	-1.15811
2395.31	-36302	-14766.9	13.9171	1.01008	-0.00297572	-1.16955
2395.33	-36302.3	-14766.8	13.9361	1.00997	-0.00341161	-1.18001
2395.35	-36302.4	-14766.8	13.9528	1.01002	-0.00337634	-1.18968
2395.36	-36302.7	-14766.7	13.9704	1.00993	-0.00304899	-1.1981
2395.38	-36302.9	-14766.6	13.9867	1.01027	-0.00466077	-1.2032
2395.4	-36303.1	-14766.5	14.004	1.00874	-0.0069871	-1.2055
2395.41	-36303.4	-14766.4	14.0213	1.00525	-0.00659575	-1.20564
2395.43	-36303.6	-14766.4	14.0377	1.00051	-0.00661004	-1.20359
2395.45	-36303.8	-14766.3	14.055	0.993329	-0.00695096	-1.19895
2395.47	-36304	-14766.2	14.0723	0.986173	-0.00496926	-1.19305
2395.48	-36304.3	-14766.1	14.0886	0.981343	-0.00272835	-1.1882
2395.5	-36304.5	-14766	14.1064	0.978183	-0.00499595	-1.18436
2395.52	-36304.7	-14766	14.1213	0.974662	-0.00896569	-1.18115
2395.53	-36304.9	-14765.9	14.136	0.971415	-0.0102186	-1.17734
2395.55	-36305.1	-14765.8	14.1538	0.967876	-0.00993003	-1.17217
2395.57	-36305.4	-14765.7	14.1709	0.964635	-0.0100983	-1.16517
2395.59	-36305.6	-14765.6	14.1873	0.959749	-0.00967789	-1.15647
2395.6	-36305.8	-14765.6	14.2047	0.948248	-0.0121524	-1.14319
2395.62	-36306.1	-14765.5	14.2221	0.92951	-0.0156698	-1.12571
2395.64	-36306.3	-14765.4	14.2361	0.907681	-0.0192837	-1.1036
2395.65	-36306.5	-14765.3	14.25	0.877832	-0.0201326	-1.075
2395.67	-36306.8	-14765.2	14.2636	0.844806	-0.0199686	-1.04258
2395.69	-36307	-14765.1	14.2768	0.808491	-0.0199918	-1.00994
2395.7	-36307.2	-14765.1	14.2909	0.77518	-0.0200519	-0.977076
2395.72	-36307.4	-14765	14.3043	0.747801	-0.0197904	-0.949722
2395.74	-36307.7	-14764.9	14.3178	0.723743	-0.0226483	-0.927388
2395.76	-36307.9	-14764.8	14.3288	0.705172	-0.0262314	-0.908224
2395.77	-36308.1	-14764.7	14.3389	0.691332	-0.0297664	-0.894607
2395.79	-36308.3	-14764.6	14.3486	0.68121	-0.03006	-0.883557
2395.81	-36308.6	-14764.6	14.3625	0.67054	-0.0299925	-0.874135
2395.82	-36308.8	-14764.5	14.3759	0.663669	-0.0300015	-0.866427
2395.84	-36309	-14764.4	14.3893	0.657139	-0.0300014	-0.858926
2395.86	-36309.2	-14764.3	14.4	0.646667	-0.03	-0.847495
2395.87	-36309.5	-14764.2	14.41	0.63	-0.03	-0.832244
2395.89	-36309.7	-14764.1	14.42	0.61	-0.03	-0.813725
2395.91	-36309.9	-14764.1	14.4306	0.588774	-0.033553	-0.79292
2395.93	-36310.2	-14764	14.4406	0.568872	-0.036882	-0.773364
2395.94	-36310.4	-14763.9	14.4506	0.548679	-0.040095	-0.752469
2395.96	-36310.6	-14763.8	14.461	0.523548	-0.0398977	-0.727998
2395.98	-36310.9	-14763.7	14.4674	0.496903	-0.0402408	-0.702886
2395.99	-36311.1	-14763.6	14.4741	0.470012	-0.0437821	-0.676545
2396.01	-36311.3	-14763.6	14.4817	0.44203	-0.0472576	-0.64858
2396.03	-36311.6	-14763.5	14.4914	0.414492	-0.0505886	-0.618593
2396.04	-36311.8	-14763.4	14.498	0.375543	-0.0539186	-0.582153
2396.06	-36312	-14763.3	14.5043	0.32937	-0.0576408	-0.538876
2396.08	-36312.3	-14763.2	14.508	0.286926	-0.0600935	-0.496514
2396.1	-36312.5	-14763.1	14.5144	0.241619	-0.0605409	-0.450159
2396.11	-36312.7	-14763.1	14.5177	0.18684	-0.064382	-0.396994
2396.13	-36313	-14763	14.5203	0.129576	-0.0677885	-0.341872
2396.15	-36313.2	-14762.9	14.5199	0.0677103	-0.070261	-0.282753
2396.16	-36313.4	-14762.8	14.52	0.00649092	-0.0699222	-0.224575
2396.18	-36313.7	-14762.7	14.5199	-0.0433622	-0.0700207	-0.17749
2396.2	-36313.9	-14762.6	14.5202	-0.0814248	-0.0699951	-0.140341
2396.21	-36314.1	-14762.6	14.5189	-0.10572	-0.0700002	-0.113811
2396.23	-36314.4	-14762.5	14.5153	-0.122849	-0.0700045	-0.0973422
2396.25	-36314.6	-14762.4	14.5116	-0.134284	-0.0699825	-0.0839596
2396.27	-36314.8	-14762.3	14.5099	-0.146059	-0.0700745	-0.0717369
2396.28	-36315.1	-14762.2	14.5088	-0.159528	-0.0697199	-0.059314
2396.3	-36315.3	-14762.1	14.505	-0.173552	-0.0714173	-0.0461345
2396.32	-36315.5	-14762	14.5012	-0.185674	-0.0752128	-0.0343185
2396.33	-36315.8	-14762	14.5001	-0.195083	-0.0783098	-0.024176
2396.35	-36316	-14761.9	14.4983	-0.205839	-0.0821498	-0.0145114
2396.37	-36316.2	-14761.8	14.495	-0.214496	-0.0835423	-0.0066997
2396.38	-36316.5	-14761.7	14.4894	-0.218751	-0.0834321	-0.00161671
2396.4	-36316.7	-14761.6	14.4843	-0.222072	-0.0827764	0.00206872
2396.42	-36316.9	-14761.6	14.4812	-0.225439	-0.0874401	0.00546248
2396.44	-36317.2	-14761.5	14.4778	-0.229107	-0.0927375	0.00807188
2396.45	-36317.3	-14761.4	14.4747	-0.230166	-0.0934908	0.00958804
2396.47	-36317.6	-14761.3	14.4685	-0.229956	-0.0930617	0.0098524
2396.49	-36317.8	-14761.2	14.4641	-0.230006	-0.095433	0.00979564
2396.5	-36318	-14761.1	14.4609	-0.230016	-0.0994408	0.00979092
2396.52	-36318.3	-14761	14.4574	-0.229926	-0.100137	0.00986543
2396.54	-36318.5	-14761	14.4541	-0.23028	-0.0999637	0.00908375
2396.55	-36318.7	-14760.9	14.4506	-0.227366	-0.100007	0.00704295
2396.57	-36319	-14760.8	14.4472	-0.223946	-0.0999981	0.0038094
2396.59	-36319.2	-14760.7	14.4442	-0.22038	-0.100001	0.00139044
2396.61	-36319.4	-14760.7	14.4374	-0.219937	-0.0999999	7.11203e-05
2396.62	-36319.7	-14760.6	14.4336	-0.220017	-0.1	-1.85147e-05
2396.64	-36319.9	-14760.5	14.4304	-0.219996	-0.0999998	4.87125e-06
2396.66	-36320.1	-14760.4	14.4269	-0.220001	-0.1	-6.22534e-07
2396.67	-36320.4	-14760.3	14.4235	-0.22	-0.0999983	1.66675e-07
2396.69	-36320.6	-14760.2	14.4202	-0.22	-0.100006	-4.36971e-08
2396.71	-36320.8	-14760.1	14.4167	-0.22	-0.1	-4.98475e-18
2396.72	-36321.1	-14760.1	14.4133	-0.22	-0.1	0
2396.74	-36321.3	-14760	14.41	-0.22	-0.0966667	0
2396.76	-36321.5	-14759.9	14.4065	-0.22	-0.0931084	1.89759e-10
2396.78	-36321.8	-14759.8	14.403	-0.22	-0.089912	-5.07302e-11
2396.79	-36322	-14759.7	14.3964	-0.22	-0.0900228	1.31607e-11
2396.81	-36322.2	-14759.7	14.393	-0.22	-0.0899887	-6.53104e-12
2396.83	-36322.5	-14759.6	14.3896	-0.22	-0.090003	1.74524e-12
2396.84	-36322.7	-14759.5	14.3863	-0.22	-0.0899992	-4.4981e-13
2396.86	-36322.9	-14759.4	14.3827	-0.22	-0.0900003	1.67464e-13
2396.88	-36323.2	-14759.3	14.3794	-0.22	-0.0899999	-4.47286e-14
2396.89	-36323.4	-14759.2	14.3762	-0.22	-0.09	1.1443e-14
2396.91	-36323.6	-14759.2	14.3719	-0.22	-0.09	-3.78809e-15
2396.93	-36323.9	-14759.1	14.3656	-0.22	-0.09	1.01119e-15
2396.95	-36324.1	-14759	14.3626	-0.22	-0.09	-2.56361e-16
2396.96	-36324.3	-14758.9	14.359	-0.22	-0.09	7.88657e-17
2396.98	-36324.5	-14758.8	14.3557	-0.22	-0.09	-1.83215e-17
2397	-36324.7	-14758.8	14.3523	-0.22	-0.09	-5.41617e-18
2397.01	-36325	-14758.7	14.3487	-0.22	-0.09	4.68011e-17
2397.03	-36325.2	-14758.6	14.3458	-0.22	-0.09	-1.81979e-16
2397.05	-36325.4	-14758.5	14.3409	-0.22	-0.09	6.65281e-16
2397.06	-36325.7	-14758.4	14.3349	-0.22	-0.09	-2.89264e-15
2397.08	-36325.9	-14758.3	14.3321	-0.22	-0.09	1.08892e-14
2397.1	-36326.1	-14758.3	14.3285	-0.22	-0.09	-3.93558e-14
2397.12	-36326.4	-14758.2	14.3251	-0.22	-0.09	1.66696e-13
2397.13	-36326.6	-14758.1	14.3217	-0.22	-0.09	-5.99599e-13
2397.15	-36326.8	-14758	14.3182	-0.22	-0.09	2.48949e-12
2397.17	-36327.1	-14757.9	14.3149	-0.22	-0.09	-9.35237e-12
2397.18	-36327.3	-14757.9	14.3115	-0.22	-0.09	3.29037e-11
2397.2	-36327.5	-14757.8	14.308	-0.22	-0.09	-1.34316e-10
2397.22	-36327.8	-14757.7	14.3047	-0.22	-0.09	5.0415e-10
2397.23	-36328	-14757.6	14.3014	-0.22	-0.09	-1.88228e-09
2397.25	-36328.2	-14757.5	14.2978	-0.22	-0.09	6.48797e-09
2397.27	-36328.4	-14757.5	14.2948	-0.22	-0.09	-2.61252e-08
2397.29	-36328.7	-14757.4	14.289	-0.22	-0.09	9.79872e-08
2397.3	-36328.9	-14757.3	14.2842	-0.22	-0.09	-3.28638e-07
2397.32	-36329.1	-14757.2	14.281	-0.22	-0.09	1.30827e-06
2397.34	-36329.4	-14757.1	14.2777	-0.22	-0.09	-4.90367e-06
2397.35	-36329.6	-14757.1	14.2742	-0.22	-0.09	1.57948e-05
2397.37	-36329.8	-14757	14.2708	-0.22	-0.09	-6.22643e-05
2397.39	-36330	-14756.9	14.2674	-0.22	-0.09	0.000720367
2397.4	-36330.2	-14756.8	14.2642	-0.22	-0.09	0.00276093
2397.42	-36330.5	-14756.7	14.2577	-0.22	-0.09	0.00599453
2397.44	-36330.7	-14756.7	14.2538	-0.22	-0.09	0.00841346
2397.46	-36330.9	-14756.6	14.2504	-0.22	-0.09	0.00973284
2397.47	-36331.2	-14756.5	14.247	-0.22	-0.09	0.00982229
2397.49	-36331.4	-14756.4	14.2437	-0.22	-0.09	0.0097996
2397.51	-36331.6	-14756.3	14.2402	-0.22	-0.09	0.00980344
2397.52	-36331.9	-14756.2	14.2368	-0.22	-0.09	0.009808
2397.54	-36332.1	-14756.2	14.2337	-0.22	-0.09	0.00978809
2397.56	-36332.3	-14756.1	14.2267	-0.22	-0.09	0.00980392
2397.57	-36332.6	-14756	14.2233	-0.22	-0.09	0.0043573
2397.59	-36332.8	-14755.9	14.2198	-0.22	-0.0900017	-0.0170242
2397.61	-36333	-14755.9	14.2165	-0.22	-0.0899936	-0.056091
2397.62	-36333.3	-14755.8	14.2131	-0.22	-0.090024	-0.106549
2397.64	-36333.5	-14755.7	14.2098	-0.22	-0.0899096	-0.158899
2397.66	-36333.7	-14755.6	14.2063	-0.22	-0.0859861	-0.213563
2397.68	-36333.9	-14755.5	14.2029	-0.22	-0.079201	-0.273319
2397.69	-36334.1	-14755.5	14.1996	-0.22	-0.0725034	-0.347691
2397.71	-36334.4	-14755.4	14.1961	-0.22	-0.0655421	-0.438412
2397.73	-36334.6	-14755.3	14.1928	-0.22	-0.0584783	-0.520041
2397.74	-36334.8	-14755.2	14.1893	-0.22	-0.0480913	-0.5918
2397.76	-36335	-14755.1	14.186	-0.22	-0.0375902	-0.65729
2397.78	-36335.3	-14755.1	14.1819	-0.22	-0.0277158	-0.720736
2397.8	-36335.5	-14755	14.1755	-0.22	-0.0174221	-0.798626
2397.81	-36335.7	-14754.9	14.1724	-0.22	-0.00752487	-0.886369
2397.83	-36336	-14754.8	14.169	-0.22	-0.00219167	-0.970946
2397.85	-36336.2	-14754.8	14.1656	-0.22	0.00100654	-1.05706
2397.86	-36336.4	-14754.7	14.1622	-0.22	0.00447676	-1.15061
2397.88	-36336.7	-14754.6	14.1587	-0.22	0.00809899	-1.25087
2397.9	-36336.9	-14754.5	14.1556	-0.22	0.0103154	-1.35775
2397.91	-36337.1	-14754.4	14.1506	-0.22	0.00991561	-1.45555
2397.93	-36337.4	-14754.3	14.145	-0.22	0.0100221	-1.54631
2397.95	-36337.5	-14754.3	14.142	-0.22	0.00999578	-1.63496
2397.97	-36337.8	-14754.2	14.1384	-0.22	0.00999609	-1.72176
2397.98	-36338	-14754.1	14.135	-0.22	0.0100193	-1.80548
2398	-36338.2	-14754	14.1315	-0.22	0.00991839	-1.88458
