# Supplementary material for: Extraction of driving behavior primitives considering driver expectation and vehicle dynamics
Source: PLoS One. 2025 Dec 31;20(12):e0340123. doi: 10.1371/journal.pone.0340123 (PMC12755792; doi:10.1371/journal.pone.0340123)
Supplement: S1 File — (ZIP) [file pone.0340123.s001.zip › DataSetForPimitiveExaction-1/straight driving/c216_s_2.xlsx]

## Sheet: Sheet1
2078.19	-36152.7	-14576.4	8.48305	1.75458	-0.147845	-0.394167
2078.21	-36152.8	-14576.6	8.5124	1.74881	-0.127483	-0.389345
2078.23	-36152.8	-14576.7	8.54152	1.7415	-0.104333	-0.382596
2078.24	-36152.8	-14576.9	8.57079	1.73214	-0.0790593	-0.374655
2078.26	-36152.9	-14577	8.59994	1.72132	-0.053034	-0.365977
2078.28	-36152.9	-14577.1	8.62852	1.70996	-0.0279513	-0.356783
2078.3	-36153	-14577.3	8.65669	1.6981	-0.00567924	-0.34661
2078.31	-36153	-14577.4	8.685	1.68541	0.0121871	-0.334921
2078.33	-36153.1	-14577.6	8.71483	1.67093	0.0259626	-0.322122
2078.35	-36153.1	-14577.7	8.74644	1.65444	0.036425	-0.309094
2078.36	-36153.2	-14577.8	8.77333	1.64	0.0433333	-0.297386
2078.38	-36153.2	-14578	8.7917	1.63023	0.0468543	-0.287582
2078.4	-36153.3	-14578.1	8.81667	1.61667	0.05	-0.275599
2078.41	-36153.3	-14578.3	8.85533	1.59562	0.0533531	-0.259449
2078.43	-36153.4	-14578.4	8.88143	1.58263	0.0496519	-0.246615
2078.45	-36153.4	-14578.5	8.90837	1.56915	0.0429073	-0.235721
2078.47	-36153.5	-14578.7	8.93628	1.55513	0.0359136	-0.224169
2078.48	-36153.5	-14578.8	8.95954	1.54149	0.0290181	-0.213304
2078.5	-36153.6	-14579	8.98666	1.52486	0.0186644	-0.200988
2078.52	-36153.6	-14579.1	9.01493	1.51079	0.00856781	-0.187452
2078.53	-36153.7	-14579.3	9.04091	1.49842	0.00223701	-0.178363
2078.55	-36153.7	-14579.4	9.0643	1.4922	-0.00457696	-0.17245
2078.57	-36153.8	-14579.6	9.0889	1.48503	-0.0116564	-0.169098
2078.58	-36153.8	-14579.7	9.11244	1.47842	-0.0179809	-0.164234
2078.6	-36153.9	-14579.9	9.13689	1.47109	-0.0195261	-0.15869
2078.62	-36153.9	-14580	9.16076	1.46569	-0.0155638	-0.154624
2078.64	-36154	-14580.2	9.18833	1.46136	-0.0123311	-0.152123
2078.65	-36154	-14580.3	9.21643	1.45531	-0.00879198	-0.150483
2078.67	-36154.1	-14580.4	9.24184	1.45117	-0.00549336	-0.146962
2078.69	-36154.1	-14580.6	9.26472	1.44512	-0.00217575	-0.143637
2078.7	-36154.2	-14580.7	9.28877	1.44218	0.00126367	-0.140948
2078.72	-36154.3	-14580.9	9.31297	1.4386	0.00464933	-0.140555
2078.74	-36154.3	-14581.1	9.33681	1.43522	0.0083394	-0.140139
2078.75	-36154.4	-14581.2	9.36118	1.43174	0.0103034	-0.138907
2078.77	-36154.4	-14581.3	9.38413	1.42843	0.00991921	-0.137762
2078.79	-36154.5	-14581.5	9.40833	1.42508	0.0100196	-0.137151
2078.81	-36154.5	-14581.6	9.43254	1.4212	0.00999413	-0.137368
2078.82	-36154.6	-14581.8	9.45549	1.42006	0.010003	-0.136747
2078.84	-36154.6	-14582	9.47982	1.41838	0.00999407	-0.135586
2078.86	-36154.7	-14582.1	9.50384	1.41471	0.0100229	-0.134224
2078.87	-36154.7	-14582.3	9.52707	1.41103	0.0099143	-0.134581
2078.89	-36154.8	-14582.4	9.55023	1.41009	0.0103199	-0.13515
2078.91	-36154.8	-14582.5	9.57465	1.40813	0.00808363	-0.135189
2078.92	-36154.9	-14582.7	9.59839	1.40454	0.00453861	-0.134226
2078.94	-36154.9	-14582.9	9.62271	1.40073	0.000798167	-0.13469
2078.96	-36155	-14583	9.64661	1.40008	-0.000189513	-0.135198
2078.98	-36155.1	-14583.2	9.66962	1.39786	5.02026e-05	-0.134566
2078.99	-36155.1	-14583.3	9.69422	1.39419	-1.06299e-05	-0.131525
2079.01	-36155.2	-14583.5	9.71791	1.39047	2.87978e-06	-0.129004
2079.03	-36155.2	-14583.7	9.74119	1.39012	-7.77002e-07	-0.126794
2079.04	-36155.3	-14583.8	9.76438	1.38761	2.28225e-07	-0.125555
2079.06	-36155.3	-14583.9	9.78899	1.38399	-1.14077e-07	-0.12419
2079.08	-36155.4	-14584.1	9.81264	1.38031	3.00077e-07	-0.125907
2079.09	-36155.4	-14584.3	9.83574	1.38015	-1.08594e-06	-0.128065
2079.11	-36155.5	-14584.4	9.86048	1.37714	2.9097e-06	-0.131462
2079.13	-36155.6	-14584.6	9.88387	1.37377	-1.12877e-05	-0.133638
2079.15	-36155.6	-14584.8	9.90856	1.3701	2.28024e-05	-0.138056
2079.16	-36155.7	-14584.9	9.93199	1.37006	-8.79097e-05	-0.142446
2079.18	-36155.7	-14585.1	9.95524	1.3669	0.00310786	-0.146831
2079.2	-36155.8	-14585.2	9.98	1.36333	0.00666667	-0.150327
2079.21	-36155.8	-14585.4	10.0033	1.36	0.01	-0.154684
2079.23	-36155.9	-14585.6	10.0267	1.36	0.01	-0.159041
2079.25	-36155.9	-14585.7	10.0513	1.35644	0.0101233	-0.164785
2079.26	-36156	-14585.9	10.0712	1.35312	0.0135076	-0.169122
2079.28	-36156.1	-14586.1	10.0948	1.3499	0.0170234	-0.174628
2079.3	-36156.1	-14586.2	10.1195	1.3501	0.0238835	-0.180471
2079.32	-36156.2	-14586.3	10.1425	1.34975	0.0272883	-0.187051
2079.33	-36156.2	-14586.5	10.1624	1.34624	0.0339539	-0.193587
2079.35	-36156.3	-14586.7	10.184	1.34262	0.0371877	-0.200696
2079.37	-36156.3	-14586.8	10.2074	1.3399	0.0406299	-0.208168
2079.38	-36156.4	-14587	10.231	1.33963	0.0438242	-0.214777
2079.4	-36156.5	-14587.2	10.2556	1.33582	0.0481434	-0.221209
2079.42	-36156.5	-14587.3	10.2788	1.33241	0.0543849	-0.225658
2079.43	-36156.6	-14587.5	10.3023	1.32988	0.0575323	-0.230699
2079.45	-36156.6	-14587.7	10.325	1.32952	0.0601483	-0.232217
2079.47	-36156.7	-14587.8	10.3446	1.32584	0.0604272	-0.231588
2079.49	-36156.7	-14588	10.3648	1.32241	0.0643407	-0.229568
2079.5	-36156.8	-14588.1	10.3867	1.31964	0.0670892	-0.230393
2079.52	-36156.9	-14588.3	10.4101	1.32027	0.0659546	-0.232565
2079.54	-36156.9	-14588.5	10.4341	1.31919	0.0620359	-0.232985
2079.55	-36157	-14588.6	10.4575	1.31545	0.0599151	-0.231216
2079.57	-36157	-14588.8	10.4769	1.31199	0.059129	-0.229495
2079.59	-36157.1	-14589	10.4973	1.30968	0.0555923	-0.230582
2079.6	-36157.1	-14589.2	10.5195	1.3103	0.0505958	-0.232719
2079.62	-36157.2	-14589.3	10.5428	1.30889	0.0451506	-0.232999
2079.64	-36157.3	-14589.5	10.5671	1.3052	0.0409748	-0.230678
2079.66	-36157.3	-14589.7	10.5899	1.30153	0.0321518	-0.227497
2079.67	-36157.4	-14589.8	10.6092	1.29966	0.0217239	-0.226029
2079.69	-36157.5	-14590	10.6298	1.30032	0.0130277	-0.224944
2079.71	-36157.5	-14590.2	10.6523	1.29845	0.0067912	-0.223871
2079.72	-36157.6	-14590.4	10.6755	1.29495	-0.00180988	-0.222526
2079.74	-36157.6	-14590.5	10.7	1.29115	-0.0111948	-0.222766
2079.76	-36157.7	-14590.7	10.7221	1.29002	-0.0138431	-0.223466
2079.77	-36157.8	-14590.9	10.7416	1.28834	-0.0129263	-0.222943
2079.79	-36157.8	-14591.1	10.7623	1.28458	-0.0151813	-0.220231
2079.81	-36157.9	-14591.2	10.785	1.28092	-0.0191691	-0.217341
2079.83	-36157.9	-14591.4	10.8082	1.27972	-0.0201758	-0.216022
2079.84	-36158	-14591.6	10.833	1.28031	-0.0199802	-0.215015
2079.86	-36158.1	-14591.7	10.8544	1.27778	-0.0199289	-0.213151
2079.88	-36158.1	-14591.9	10.874	1.27439	-0.0203049	-0.21071
2079.89	-36158.2	-14592.1	10.8947	1.27054	-0.0176028	-0.210077
2079.91	-36158.2	-14592.2	10.9181	1.2701	-0.0141578	-0.211065
2079.93	-36158.3	-14592.4	10.9386	1.26762	-0.0104732	-0.211627
2079.94	-36158.4	-14592.6	10.9596	1.26397	-0.0101079	-0.208813
2079.96	-36158.4	-14592.8	10.9797	1.26038	-0.00736002	-0.204489
2079.98	-36158.5	-14593	11.0023	1.25991	-0.00396358	-0.20006
2080	-36158.6	-14593.1	11.0273	1.26001	-0.000261059	-0.196463
2080.01	-36158.6	-14593.3	11.0477	1.26001	5.38994e-05	-0.193191
2080.03	-36158.7	-14593.5	11.0676	1.25995	3.96798e-05	-0.189943
2080.05	-36158.7	-14593.7	11.0887	1.26009	-0.00011441	-0.186468
2080.06	-36158.8	-14593.8	11.112	1.25686	0.0032284	-0.183225
2080.08	-36158.9	-14594	11.1321	1.25366	0.00324599	-0.178916
2080.1	-36158.9	-14594.2	11.1533	1.24667	0.00666667	-0.174292
2080.11	-36159	-14594.4	11.1733	1.24333	0.00666667	-0.168845
2080.13	-36159.1	-14594.6	11.1967	1.23667	0.00666667	-0.163399
2080.15	-36159.1	-14594.7	11.2179	1.2296	0.00307588	-0.156455
2080.17	-36159.2	-14594.9	11.2378	1.22295	-7.93631e-05	-0.149953
2080.18	-36159.3	-14595.1	11.258	1.21626	2.05888e-05	-0.143388
2080.2	-36159.3	-14595.3	11.2826	1.20919	-1.02172e-05	-0.136458
2080.22	-36159.4	-14595.5	11.3023	1.20254	2.73016e-06	-0.12997
2080.23	-36159.4	-14595.7	11.3222	1.19592	-7.03243e-07	-0.123361
2080.25	-36159.5	-14595.8	11.34	1.18832	2.594e-07	-0.116552
2080.27	-36159.6	-14596	11.3602	1.17859	-6.01822e-08	-0.111387
2080.28	-36159.6	-14596.2	11.3803	1.17214	-1.84608e-08	-0.107095
2080.3	-36159.7	-14596.4	11.4017	1.16516	1.7896e-07	-0.102151
2080.32	-36159.8	-14596.5	11.4206	1.15795	-6.97634e-07	-0.0950966
2080.34	-36159.8	-14596.8	11.4382	1.14744	2.58428e-06	-0.0858623
2080.35	-36159.9	-14596.9	11.4586	1.13707	-1.2208e-05	-0.0754022
2080.37	-36159.9	-14597.1	11.4754	1.12687	4.60854e-05	-0.0660462
2080.39	-36160	-14597.3	11.4963	1.11789	-0.00016936	-0.0571695
2080.4	-36160.1	-14597.5	11.5174	1.10989	0.000908688	-0.0483376
2080.42	-36160.1	-14597.7	11.536	1.10075	0.00450298	-0.041009
2080.44	-36160.2	-14597.9	11.5529	1.09389	0.00814132	-0.0357101
2080.45	-36160.3	-14598	11.5701	1.08928	0.0100905	-0.0350722
2080.47	-36160.3	-14598.2	11.5878	1.09043	0.0110052	-0.0365664
2080.49	-36160.4	-14598.4	11.6087	1.08874	0.0148183	-0.0368766
2080.51	-36160.5	-14598.6	11.6298	1.08508	0.0184895	-0.034474
2080.52	-36160.5	-14598.8	11.648	1.08154	0.0202535	-0.0314745
2080.54	-36160.6	-14599	11.665	1.07969	0.0199996	-0.0298273
2080.56	-36160.7	-14599.1	11.682	1.08034	0.0197482	-0.0293335
2080.57	-36160.7	-14599.3	11.7005	1.07847	0.0215046	-0.0294326
2080.59	-36160.8	-14599.5	11.7196	1.0748	0.0252026	-0.0294069
2080.61	-36160.9	-14599.7	11.7366	1.07109	0.0289097	-0.0294131
2080.62	-36160.9	-14599.9	11.7527	1.06977	0.0302292	-0.0294114
2080.64	-36161	-14600.1	11.7723	1.07005	0.0299425	-0.0294118
2080.66	-36161.1	-14600.3	11.7934	1.06998	0.030035	-0.0294117
2080.68	-36161.1	-14600.5	11.8108	1.07002	0.0299187	-0.0294118
2080.69	-36161.2	-14600.7	11.8282	1.06993	0.0302607	-0.0294118
2080.71	-36161.3	-14600.8	11.8449	1.07027	0.0277928	-0.0294118
2080.73	-36161.3	-14601	11.8641	1.06781	0.0243649	-0.0294118
2080.74	-36161.4	-14601.2	11.8827	1.06419	0.0205962	-0.0294118
2080.76	-36161.5	-14601.4	11.8995	1.06054	0.0198755	-0.0294118
2080.78	-36161.5	-14601.6	11.9157	1.05987	0.0199481	-0.0294118
2080.79	-36161.6	-14601.8	11.9361	1.06003	0.020268	-0.0294118
2080.81	-36161.7	-14602	11.9568	1.05999	0.0170624	-0.0294118
2080.83	-36161.7	-14602.2	11.9737	1.06	0.0168549	-0.0294117
2080.85	-36161.8	-14602.4	11.9913	1.06001	0.0136228	-0.0294118
2080.86	-36161.9	-14602.5	12.0079	1.05995	0.0134449	-0.0294115
2080.88	-36162	-14602.8	12.0277	1.06018	0.0103135	-0.0294127
2080.9	-36162	-14603	12.0457	1.0569	0.00996063	-0.0294099
2080.91	-36162.1	-14603.1	12.0624	1.05354	0.0100105	-0.0294188
2080.93	-36162.2	-14603.4	12.0789	1.05013	0.00999724	-0.0293855
2080.95	-36162.2	-14603.5	12.1	1.05	0.01	-0.0305011
2080.96	-36162.3	-14603.7	12.12	1.05333	0.01	-0.0326797
2080.98	-36162.4	-14603.9	12.1367	1.05667	0.01	-0.0359477
2081	-36162.4	-14604.1	12.1543	1.06021	0.0100001	-0.0394139
2081.02	-36162.5	-14604.3	12.1711	1.06352	0.00999983	-0.0426721
2081.03	-36162.6	-14604.5	12.1911	1.0669	0.0100006	-0.0459532
2081.05	-36162.6	-14604.7	12.2086	1.07018	0.00999524	-0.0494129
2081.07	-36162.7	-14604.9	12.2253	1.06995	0.0100181	-0.0526821
2081.08	-36162.8	-14605.1	12.242	1.07001	0.00993258	-0.0558892
2081.1	-36162.8	-14605.3	12.2602	1.07	0.0104083	-0.0580207
2081.12	-36162.9	-14605.5	12.2797	1.07	0.0138396	-0.0588753
2081.13	-36163	-14605.7	12.2969	1.07	0.0177828	-0.0588107
2081.15	-36163.1	-14605.9	12.3176	1.07	0.0244882	-0.0588256
2081.17	-36163.1	-14606.1	12.3344	1.07	0.0273384	-0.0588313
2081.19	-36163.2	-14606.3	12.3544	1.07	0.0308664	-0.0587909
2081.2	-36163.3	-14606.5	12.3716	1.07001	0.0342584	-0.0590066
2081.22	-36163.3	-14606.7	12.388	1.06995	0.0379061	-0.0604589
2081.24	-36163.4	-14606.9	12.4059	1.07017	0.0399198	-0.0628648
2081.25	-36163.5	-14607.1	12.4275	1.0691	0.0417229	-0.0645936
2081.27	-36163.5	-14607.3	12.446	1.06548	0.0490964	-0.063655
2081.29	-36163.6	-14607.5	12.4629	1.06191	0.0560213	-0.061199
2081.3	-36163.7	-14607.7	12.4801	1.05968	0.0615294	-0.0592851
2081.32	-36163.8	-14607.9	12.4981	1.06008	0.0655657	-0.0587752
2081.34	-36163.8	-14608.1	12.5176	1.05998	0.0733723	-0.0587789
2081.36	-36163.9	-14608.3	12.5345	1.06001	0.0775668	-0.0591892
2081.37	-36164	-14608.5	12.5512	1.05999	0.0749523	-0.0607562
2081.39	-36164	-14608.7	12.568	1.06002	0.0730676	-0.0637088
2081.41	-36164.1	-14608.9	12.5875	1.05992	0.0733862	-0.0667687
2081.42	-36164.2	-14609.1	12.6053	1.06031	0.0734	-0.0678386
2081.44	-36164.3	-14609.3	12.6246	1.05833	0.0730325	-0.0665274
2081.46	-36164.3	-14609.5	12.6435	1.0547	0.075258	-0.0633955
2081.47	-36164.4	-14609.7	12.6598	1.0511	0.0772564	-0.0606638
2081.49	-36164.5	-14609.9	12.6765	1.0498	0.0747568	-0.0591013
2081.51	-36164.5	-14610.1	12.6985	1.05006	0.0709278	-0.0587618
2081.53	-36164.6	-14610.3	12.7189	1.04998	0.0693321	-0.0588448
2081.54	-36164.7	-14610.5	12.733	1.05002	0.0698073	-0.0587997
2081.56	-36164.8	-14610.7	12.7458	1.04987	0.070176	-0.0590264
2081.58	-36164.8	-14610.9	12.7612	1.04987	0.0700404	-0.0596561
2081.59	-36164.9	-14611.1	12.7815	1.05025	0.0699926	-0.0606805
2081.61	-36165	-14611.3	12.8024	1.04756	0.0700007	-0.0620032
2081.63	-36165.1	-14611.5	12.8191	1.04417	0.0700047	-0.0613428
2081.64	-36165.1	-14611.7	12.8397	1.04042	0.0699842	-0.0601161
2081.66	-36165.2	-14611.9	12.8573	1.03989	0.0700623	-0.0589488
2081.68	-36165.3	-14612.1	12.8736	1.04003	0.0697665	-0.0587921
2081.7	-36165.4	-14612.3	12.8913	1.03999	0.0728602	-0.058829
2081.71	-36165.4	-14612.5	12.9079	1.04001	0.0763001	-0.0588221
2081.73	-36165.5	-14612.8	12.9277	1.03996	0.0795862	-0.0588239
2081.75	-36165.6	-14613	12.9457	1.04009	0.0831357	-0.0588235
2081.76	-36165.6	-14613.2	12.9624	1.03688	0.0864479	-0.0588235
2081.78	-36165.7	-14613.4	12.979	1.03355	0.089896	-0.0588235
2081.8	-36165.8	-14613.6	12.9967	1.03	0.09	-0.0588235
2081.81	-36165.9	-14613.8	13.0133	1.03	0.09	-0.0588235
2081.83	-36165.9	-14614	13.03	1.03	0.09	-0.0588235
2081.85	-36166	-14614.2	13.0477	1.03	0.0935529	-0.0588242
2081.87	-36166.1	-14614.4	13.0643	1.03	0.0968838	-0.0588209
2081.88	-36166.2	-14614.7	13.0811	1.02999	0.100087	-0.0588333
2081.9	-36166.2	-14614.8	13.1025	1.03006	0.0999566	-0.0587452
2081.92	-36166.3	-14615	13.1221	1.02977	0.100012	-0.0576043
2081.93	-36166.4	-14615.3	13.1387	1.02623	0.0999973	-0.0564738
2081.95	-36166.5	-14615.5	13.1564	1.02265	0.0999993	-0.0556021
2081.97	-36166.5	-14615.7	13.1729	1.01979	0.100006	-0.0568657
2081.98	-36166.6	-14615.9	13.1898	1.02005	0.099975	-0.057958
2082	-36166.7	-14616.1	13.2074	1.01998	0.100127	-0.0589137
2082.02	-36166.8	-14616.3	13.2238	1.02	0.0994748	-0.0588107
2082.04	-36166.8	-14616.5	13.2408	1.02001	0.0957745	-0.0587853
2082.05	-36166.9	-14616.7	13.2584	1.01995	0.092362	-0.0590598
2082.07	-36167	-14616.9	13.2748	1.02019	0.0889766	-0.0602238
2082.09	-36167.1	-14617.2	13.2919	1.01921	0.0858408	-0.0614442
2082.1	-36167.1	-14617.4	13.3091	1.01545	0.0810409	-0.061896
2082.12	-36167.2	-14617.6	13.3269	1.01198	0.0751686	-0.0606022
2082.14	-36167.3	-14617.8	13.3466	1.00973	0.0721208	-0.0594013
2082.15	-36167.4	-14618	13.3636	1.01008	0.0688145	-0.0590269
2082.17	-36167.5	-14618.2	13.3801	1.00998	0.0641884	-0.0606584
2082.19	-36167.5	-14618.5	13.3973	1.01	0.0572471	-0.0635093
2082.21	-36167.6	-14618.6	13.4146	1.01002	0.0488446	-0.0665533
2082.22	-36167.7	-14618.9	13.431	1.00993	0.0387056	-0.0682845
2082.24	-36167.8	-14619.1	13.4483	1.01025	0.0280478	-0.0682166
2082.26	-36167.8	-14619.3	13.4656	1.00847	0.0197205	-0.0669649
2082.27	-36167.9	-14619.5	13.482	1.00493	0.0118124	-0.0656926
2082.29	-36168	-14619.8	13.4994	1.00122	0.000835992	-0.0658321
2082.31	-36168.1	-14619.9	13.5166	0.99974	-0.00808484	-0.0671064
2082.32	-36168.2	-14620.2	13.533	1.00007	-0.0103904	-0.0682801
2082.34	-36168.2	-14620.4	13.5504	0.999979	-0.00989181	-0.0686286
2082.36	-36168.3	-14620.6	13.5676	1.00002	-0.0101036	-0.0691686
2082.38	-36168.4	-14620.8	13.584	0.999922	-0.00969604	-0.0710324
2082.39	-36168.5	-14621	13.6015	1.00026	-0.0120825	-0.0735301
2082.41	-36168.5	-14621.2	13.6185	0.997799	-0.0159503	-0.0743591
2082.43	-36168.6	-14621.5	13.6351	0.994343	-0.0170592	-0.0726525
2082.44	-36168.7	-14621.7	13.6517	0.990713	-0.0145556	-0.0701926
2082.46	-36168.8	-14621.9	13.6692	0.989867	-0.0104947	-0.0695132
2082.48	-36168.9	-14622.1	13.686	0.990036	-0.0101431	-0.0711964
2082.49	-36168.9	-14622.4	13.7036	0.989993	-0.00738908	-0.0745929
2082.51	-36169	-14622.5	13.7205	0.990003	-0.00395402	-0.0770472
2082.53	-36169.1	-14622.8	13.737	0.989995	-0.000324636	-0.0783483
2082.55	-36169.2	-14623	13.7546	0.990011	-9.17239e-05	-0.0783964
2082.56	-36169.3	-14623.2	13.7716	0.989958	0.00287289	-0.0793755
2082.58	-36169.3	-14623.5	13.785	0.990158	0.0062525	-0.0804587
2082.6	-36169.4	-14623.7	13.8012	0.98712	0.00976417	-0.081681
2082.61	-36169.5	-14623.9	13.819	0.983554	0.0100306	-0.0806937
2082.63	-36169.6	-14624.1	13.8357	0.980105	0.00998745	-0.0795875
2082.65	-36169.7	-14624.3	13.8533	0.98	0.01	-0.0784314
2082.66	-36169.7	-14624.5	13.87	0.98	0.01	-0.0784314
2082.68	-36169.8	-14624.8	13.8867	0.98	0.0133333	-0.0795207
2082.7	-36169.9	-14625	13.9044	0.980002	0.020548	-0.0818783
2082.72	-36170	-14625.2	13.921	0.979992	0.0305313	-0.0851438
2082.73	-36170.1	-14625.5	13.9377	0.980029	0.0369001	-0.0872108
2082.75	-36170.1	-14625.7	13.9553	0.979765	0.0406136	-0.0869796
2082.77	-36170.2	-14625.9	13.972	0.976252	0.0474685	-0.084662
2082.78	-36170.3	-14626.1	13.9885	0.972872	0.0542187	-0.0826422
2082.8	-36170.4	-14626.3	14.0023	0.969762	0.0607592	-0.0831482
2082.82	-36170.5	-14626.5	14.016	0.970064	0.0641924	-0.0868421
2082.83	-36170.5	-14626.8	14.0331	0.969984	0.0713935	-0.0928215
2082.85	-36170.6	-14627	14.0507	0.970006	0.0777745	-0.100945
2082.87	-36170.7	-14627.2	14.0672	0.969996	0.0805158	-0.108779
2082.89	-36170.8	-14627.5	14.0841	0.970011	0.0849156	-0.11935
2082.9	-36170.9	-14627.7	14.1017	0.96995	0.0913058	-0.13765
2082.92	-36170.9	-14627.9	14.1182	0.970189	0.0944536	-0.174341
2082.94	-36171	-14628.2	14.1351	0.969205	0.0966812	-0.240032
2082.95	-36171.1	-14628.4	14.1529	0.965446	0.0979226	-0.337418
2082.97	-36171.2	-14628.6	14.168	0.961977	0.0992759	-0.454147
2082.99	-36171.3	-14628.8	14.1825	0.959734	0.0962566	-0.598905
2083	-36171.4	-14629	14.2006	0.960076	0.096726	-0.759481
2083.02	-36171.4	-14629.3	14.2161	0.959985	0.0968742	-0.897527
2083.04	-36171.5	-14629.5	14.2368	0.959984	0.0955268	-1.00309
2083.06	-36171.6	-14629.7	14.2587	0.960113	0.0913887	-1.06237
2083.07	-36171.7	-14630	14.2706	0.960264	0.087966	-1.07934
2083.09	-36171.8	-14630.2	14.2836	0.959433	0.0858397	-1.08748
2083.11	-36171.9	-14630.4	14.3016	0.957586	0.0843408	-1.10138
2083.12	-36171.9	-14630.6	14.3186	0.955749	0.081731	-1.11385
2083.14	-36172	-14630.9	14.3332	0.954155	0.0781464	-1.12261
2083.16	-36172.1	-14631.1	14.348	0.952295	0.0754322	-1.13079
2083.17	-36172.2	-14631.4	14.3636	0.95048	0.073896	-1.13935
2083.19	-36172.3	-14631.6	14.3791	0.94973	0.0724116	-1.14711
2083.21	-36172.4	-14631.8	14.3944	0.949913	0.0706364	-1.15368
2083.23	-36172.4	-14632	14.4105	0.950027	0.0688758	-1.15935
2083.24	-36172.5	-14632.2	14.4273	0.949967	0.0672298	-1.16413
2083.26	-36172.6	-14632.5	14.4444	0.950175	0.0656366	-1.16786
2083.28	-36172.7	-14632.7	14.4615	0.95019	0.0639074	-1.17047
2083.29	-36172.8	-14633	14.4791	0.949054	0.0618582	-1.17196
2083.31	-36172.9	-14633.2	14.4962	0.947118	0.0602001	-1.17224
2083.33	-36172.9	-14633.4	14.5118	0.945371	0.05993	-1.17123
2083.34	-36173	-14633.6	14.5265	0.943756	0.0601019	-1.16934
2083.36	-36173.1	-14633.9	14.5417	0.941825	0.0590422	-1.16719
2083.38	-36173.2	-14634.1	14.5573	0.940177	0.0570277	-1.16491
2083.4	-36173.3	-14634.3	14.5724	0.939729	0.0551562	-1.16248
2083.41	-36173.4	-14634.6	14.5881	0.939976	0.0535246	-1.16033
2083.43	-36173.4	-14634.8	14.6053	0.940008	0.0518514	-1.15896
2083.45	-36173.5	-14635	14.6224	0.939991	0.0501039	-1.15801
2083.46	-36173.6	-14635.3	14.6374	0.940251	0.0483544	-1.15695
2083.48	-36173.7	-14635.5	14.6524	0.940049	0.0467526	-1.15584
2083.5	-36173.8	-14635.7	14.6695	0.938626	0.0453174	-1.1548
2083.51	-36173.9	-14636	14.6867	0.936667	0.0433333	-1.15359
2083.53	-36174	-14636.2	14.7017	0.935001	0.0402015	-1.15198
2083.55	-36174.1	-14636.4	14.7167	0.933333	0.0366667	-1.15033
2083.57	-36174.1	-14636.7	14.7336	0.93137	0.0334392	-1.14905
2083.58	-36174.2	-14636.9	14.751	0.929952	0.0297498	-1.1481
2083.6	-36174.3	-14637.1	14.7668	0.929764	0.0248563	-1.14739
2083.62	-36174.4	-14637.4	14.7817	0.930017	0.0193484	-1.14704
2083.63	-36174.5	-14637.6	14.7967	0.92999	0.0140317	-1.14707
2083.65	-36174.6	-14637.9	14.8118	0.930024	0.00953203	-1.14704
2083.67	-36174.7	-14638.1	14.8272	0.930272	0.00605415	-1.14659
2083.68	-36174.7	-14638.4	14.8428	0.929823	0.00270535	-1.14582
2083.7	-36174.8	-14638.6	14.8583	0.928175	-0.000963619	-1.1448
2083.72	-36174.9	-14638.8	14.8735	0.926244	-0.00389093	-1.14343
2083.74	-36175	-14639	14.8885	0.92463	-0.00557081	-1.14176
2083.75	-36175.1	-14639.3	14.9036	0.922881	-0.00706447	-1.14019
2083.77	-36175.2	-14639.5	14.9192	0.920942	-0.00892414	-1.139
2083.79	-36175.3	-14639.8	14.9344	0.919813	-0.0102938	-1.13811
2083.8	-36175.3	-14640	14.9495	0.919837	-0.0105061	-1.13748
2083.82	-36175.4	-14640.2	14.9662	0.920017	-0.00951996	-1.1372
2083.84	-36175.5	-14640.5	14.9838	0.919926	-0.00775444	-1.13722
2083.85	-36175.6	-14640.7	14.9974	0.92015	-0.0062003	-1.13725
2083.87	-36175.7	-14640.9	15.0073	0.920618	-0.0051112	-1.13703
2083.89	-36175.8	-14641.2	15.0211	0.920171	-0.00358725	-1.1363
2083.91	-36175.9	-14641.4	15.0442	0.917997	-0.00108608	-1.13489
2083.92	-36176	-14641.7	15.0655	0.915719	0.000446438	-1.13317
2083.94	-36176	-14641.9	15.0795	0.914175	0.000268421	-1.13151
2083.96	-36176.1	-14642.2	15.0941	0.912446	-0.000117131	-1.13009
2083.97	-36176.2	-14642.4	15.1117	0.910584	-6.46555e-05	-1.12897
2083.99	-36176.3	-14642.7	15.1287	0.909729	3.66957e-05	-1.12812
2084.01	-36176.4	-14642.9	15.1439	0.909891	2.0634e-05	-1.12756
2084.02	-36176.5	-14643.1	15.1587	0.910033	-2.57784e-05	-1.12742
2084.04	-36176.6	-14643.4	15.1737	0.909967	-2.67125e-05	-1.12748
2084.06	-36176.7	-14643.6	15.189	0.910157	6.35086e-05	-1.12727
2084.08	-36176.8	-14643.9	15.2045	0.910214	7.67095e-05	-1.12665
2084.09	-36176.9	-14644.1	15.2201	0.909155	-0.000249993	-1.12577
2084.11	-36176.9	-14644.3	15.2355	0.907235	-0.000250609	-1.1246
2084.13	-36177	-14644.5	15.2506	0.905463	0.00116877	-1.12305
2084.14	-36177.1	-14644.8	15.2656	0.903857	0.00302395	-1.12137
2084.16	-36177.2	-14645.1	15.2808	0.901947	0.00339733	-1.11997
2084.18	-36177.3	-14645.3	15.2963	0.90025	0.00319098	-1.11894
2084.19	-36177.4	-14645.6	15.3119	0.899704	0.00456405	-1.11817
2084.21	-36177.5	-14645.8	15.3273	0.89995	0.0064726	-1.1177
2084.23	-36177.6	-14646	15.3424	0.900098	0.00676048	-1.11755
2084.25	-36177.6	-14646.3	15.3573	0.900022	0.00656243	-1.11763
2084.26	-36177.7	-14646.5	15.3726	0.899918	0.00794306	-1.11773
2084.28	-36177.8	-14646.8	15.3882	0.899974	0.00985046	-1.11767
2084.3	-36177.9	-14647	15.4037	0.900246	0.0103581	-1.11728
2084.31	-36178	-14647.2	15.4191	0.900047	0.010016	-1.1166
2084.33	-36178.1	-14647.5	15.4341	0.898694	0.00996958	-1.11571
2084.35	-36178.2	-14647.8	15.4491	0.896776	0.0100082	-1.11447
2084.36	-36178.3	-14648	15.4644	0.895059	0.0097586	-1.1128
2084.38	-36178.4	-14648.3	15.48	0.893333	0.01	-1.11111
2084.4	-36178.5	-14648.5	15.4956	0.891362	0.0114796	-1.10982
2084.42	-36178.5	-14648.7	15.5109	0.889952	0.0134419	-1.10888
2084.43	-36178.6	-14649	15.5259	0.889752	0.0150939	-1.10818
2084.45	-36178.7	-14649.2	15.5409	0.890009	0.0167768	-1.10784
2084.47	-36178.8	-14649.5	15.5563	0.889991	0.0187351	-1.10786
2084.48	-36178.9	-14649.8	15.5718	0.890024	0.0200928	-1.10782
2084.5	-36179	-14650	15.5873	0.890272	0.0202382	-1.10735
2084.52	-36179.1	-14650.2	15.6027	0.889823	0.019967	-1.10662
2084.53	-36179.2	-14650.5	15.6179	0.888197	0.0199541	-1.10571
2084.55	-36179.3	-14650.7	15.6325	0.886385	0.0199977	-1.10427
2084.57	-36179.4	-14651	15.6463	0.884912	0.0199442	-1.10212
2084.59	-36179.5	-14651.3	15.6599	0.882669	0.0200569	-1.09962
2084.6	-36179.5	-14651.5	15.6738	0.879184	0.0202644	-1.09695
2084.62	-36179.6	-14651.7	15.6872	0.875738	0.0197024	-1.09375
2084.64	-36179.7	-14652	15.7003	0.87271	0.0180557	-1.08993
2084.65	-36179.8	-14652.2	15.7143	0.868579	0.0161167	-1.08602
2084.67	-36179.9	-14652.5	15.7298	0.863131	0.0143982	-1.08219
2084.69	-36180	-14652.8	15.7455	0.858689	0.0127435	-1.07794
2084.7	-36180.1	-14653	15.7609	0.855628	0.0110287	-1.07295
2084.72	-36180.2	-14653.2	15.7765	0.851135	0.0092763	-1.06731
2084.74	-36180.3	-14653.5	15.7922	0.844174	0.00754468	-1.06034
2084.76	-36180.4	-14653.8	15.8065	0.836147	0.00591612	-1.05039
2084.77	-36180.5	-14654	15.8197	0.825324	0.00429192	-1.03558
2084.79	-36180.6	-14654.3	15.8331	0.806519	0.00239888	-1.01387
2084.81	-36180.6	-14654.5	15.847	0.77724	0.000564196	-0.984586
2084.82	-36180.7	-14654.7	15.86	0.738138	-0.000275203	-0.948482
2084.84	-36180.8	-14655	15.8715	0.690943	-0.000138183	-0.905376
2084.86	-36180.9	-14655.3	15.8823	0.63811	7.14983e-05	-0.854222
2084.87	-36181	-14655.5	15.8926	0.579613	3.18696e-05	-0.795266
2084.89	-36181.1	-14655.8	15.9023	0.513299	-1.98775e-05	-0.729969
2084.91	-36181.2	-14656	15.9108	0.440136	-7.25658e-06	-0.65972
2084.93	-36181.3	-14656.3	15.9172	0.363371	5.63206e-06	-0.585787
2084.94	-36181.4	-14656.5	15.9219	0.28299	1.93426e-06	-0.509086
2084.96	-36181.5	-14656.8	15.926	0.19724	-1.45535e-06	-0.430515
2084.98	-36181.6	-14657.1	15.9294	0.11086	-4.22132e-07	-0.353704
2084.99	-36181.7	-14657.3	15.9308	0.0327521	3.95153e-07	-0.283946
2085.01	-36181.8	-14657.5	15.9303	-0.030933	8.90135e-08	-0.224618
2085.03	-36181.8	-14657.8	15.9288	-0.0765394	-1.10251e-07	-0.177625
2085.04	-36181.9	-14658.1	15.927	-0.107453	-2.36555e-08	-0.142041
2085.06	-36182	-14658.3	15.9256	-0.130105	2.831e-08	-0.115534
2085.08	-36182.1	-14658.6	15.9238	-0.147412	4.60884e-09	-0.0956162
2085.1	-36182.2	-14658.8	15.9205	-0.160667	-7.54063e-09	-0.0798637
2085.11	-36182.3	-14659.1	15.917	-0.172009	-8.02739e-10	-0.0667758
2085.13	-36182.4	-14659.3	15.9151	-0.183562	2.08042e-09	-0.0553042
2085.15	-36182.5	-14659.6	15.9136	-0.195308	2.12712e-10	-0.0447749
2085.16	-36182.6	-14659.9	15.9106	-0.206457	-5.301e-10	-0.0347678
2085.18	-36182.7	-14660.1	15.9069	-0.21616	-2.73195e-11	-0.02556
2085.2	-36182.8	-14660.4	15.9036	-0.223803	1.38368e-10	-0.0175909
2085.21	-36182.9	-14660.6	15.9	-0.23	-3.17337e-21	-0.0108932
2085.23	-36183	-14660.8	15.8952	-0.235516	-3.59297e-11	-0.00536494
2085.25	-36183.1	-14661.1	15.8897	-0.240251	1.79851e-12	-0.000848611
2085.27	-36183.2	-14661.4	15.8843	-0.243985	9.79606e-12	0.00279356
2085.28	-36183.3	-14661.6	15.8798	-0.246811	-4.75018e-13	0.00558755
2085.3	-36183.3	-14661.9	15.8762	-0.248852	-2.46964e-12	0.00756182
2085.32	-36183.4	-14662.1	15.8729	-0.250105	2.44824e-13	0.00883181
2085.33	-36183.5	-14662.4	15.8696	-0.250501	6.71021e-13	0.00953514
2085.35	-36183.6	-14662.6	15.8663	-0.249866	-6.45001e-14	0.00982077
2085.37	-36183.7	-14662.9	15.8631	-0.248244	-1.67562e-13	0.00984768
2085.38	-36183.8	-14663.2	15.8592	-0.246348	2.4536e-14	0.00979751
2085.4	-36183.9	-14663.4	15.8542	-0.244666	4.23895e-14	0.00979285
2085.42	-36184	-14663.6	15.8487	-0.242884	-8.42984e-15	0.00980612
2085.44	-36184.1	-14663.9	15.8435	-0.240993	-1.14543e-14	0.00980691
2085.45	-36184.2	-14664.2	15.8391	-0.239844	2.21338e-15	0.00980334
2085.47	-36184.3	-14664.4	15.8356	-0.239801	2.81923e-15	0.00980319
2085.49	-36184.4	-14664.7	15.8323	-0.240049	-6.99387e-16	0.0098041
2085.5	-36184.4	-14664.9	15.8288	-0.240049	-6.98863e-16	0.0098041
2085.52	-36184.5	-14665.1	15.8256	-0.239985	2.16239e-16	0.00980387
2085.54	-36184.6	-14665.4	15.8224	-0.239987	1.87974e-16	0.00980387
2085.55	-36184.7	-14665.7	15.8184	-0.240004	-5.65605e-17	0.00980394
2085.57	-36184.8	-14665.9	15.8132	-0.240003	-4.53828e-17	0.00980393
2085.59	-36184.9	-14666.2	15.8078	-0.239999	1.66195e-17	0.00980392
2085.61	-36185	-14666.4	15.8027	-0.239999	1.09675e-17	0.00980392
2085.62	-36185.1	-14666.7	15.7975	-0.24	-4.89328e-18	0.00980392
2085.64	-36185.2	-14666.9	15.7924	-0.24	-2.9383e-18	0.00980392
2085.66	-36185.3	-14667.2	15.7882	-0.24	1.27435e-18	0.00980392
2085.67	-36185.4	-14667.5	15.7848	-0.24	6.90325e-19	0.00980392
2085.69	-36185.5	-14667.7	15.7815	-0.24	-3.5956e-19	0.00980392
2085.71	-36185.6	-14667.9	15.778	-0.24	-1.61047e-19	0.00980392
2085.72	-36185.6	-14668.2	15.7748	-0.24	1.02913e-19	0.00980392
2085.74	-36185.7	-14668.4	15.7716	-0.24	4.29965e-20	0.00980392
2085.76	-36185.8	-14668.7	15.7673	-0.24	-2.66677e-20	0.00980392
2085.78	-36185.9	-14669	15.762	-0.24	-9.68444e-21	0.00980392
2085.79	-36186	-14669.2	15.7564	-0.24	7.3212e-21	0.00980393
2085.81	-36186.1	-14669.4	15.7513	-0.24	2.13572e-21	0.00980393
2085.83	-36186.2	-14669.7	15.7474	-0.24	-2.05707e-21	0.00980389
2085.84	-36186.3	-14669.9	15.7443	-0.24	-5.68389e-22	0.00980389
2085.86	-36186.4	-14670.2	15.7409	-0.24	5.29863e-22	0.00980405
2085.88	-36186.5	-14670.5	15.7374	-0.24	1.18561e-22	0.00980403
2085.89	-36186.6	-14670.7	15.7343	-0.24	-1.42083e-22	0.00980339
2085.91	-36186.7	-14670.9	15.7308	-0.24	-2.3131e-23	0.00980361
2085.93	-36186.7	-14671.2	15.7258	-0.24	3.78456e-23	0.00980603
2085.95	-36186.8	-14671.5	15.7205	-0.24	4.02903e-24	0.00980473
2085.96	-36186.9	-14671.7	15.7167	-0.24	-1.04436e-23	0.00979548
2085.98	-36187	-14672	15.7137	-0.24	-1.06844e-24	0.00980084
2086	-36187.1	-14672.2	15.7103	-0.24	2.66936e-24	0.00983499
2086.01	-36187.2	-14672.4	15.7069	-0.24	1.3882e-25	0.0098099
2086.03	-36187.3	-14672.7	15.7038	-0.24	-7.33136e-25	0.0096807
2086.05	-36187.4	-14673	15.7002	-0.24	-3.67353e-26	0.0097813
2086.06	-36187.5	-14673.2	15.6954	-0.24	1.8604e-25	0.00988341
2086.08	-36187.6	-14673.5	15.69	-0.24	0	0.00653595
2086.1	-36187.7	-14673.7	15.6848	-0.24	-4.83076e-26	-0.00389934
2086.12	-36187.8	-14673.9	15.6797	-0.24	2.41797e-27	-0.0219675
2086.13	-36187.8	-14674.2	15.6744	-0.24	1.31676e-26	-0.0491235
2086.15	-36187.9	-14674.5	15.6698	-0.24	-6.38015e-28	-0.0924707
2086.17	-36188	-14674.7	15.6662	-0.24	-3.30779e-27	-0.157854
2086.18	-36188.1	-14675	15.6629	-0.24	3.24079e-28	-0.242924
2086.2	-36188.2	-14675.2	15.6594	-0.24	8.44416e-28	-0.343888
2086.22	-36188.3	-14675.4	15.6561	-0.24	-1.25268e-28	-0.457712
2086.23	-36188.4	-14675.7	15.6531	-0.24	-2.28774e-28	-0.581411
2086.25	-36188.5	-14676	15.6492	-0.24	3.29485e-29	-0.71181
2086.27	-36188.6	-14676.2	15.6439	-0.24	5.67451e-29	-0.845779
2086.29	-36188.7	-14676.5	15.639	-0.24	-1.11253e-29	-0.980375
2086.3	-36188.8	-14676.7	15.6355	-0.24	-1.42238e-29	-1.11311
2086.32	-36188.8	-14676.9	15.6324	-0.24	3.5909e-30	-1.24236
2086.34	-36188.9	-14677.2	15.629	-0.24	3.86188e-30	-1.36732
2086.35	-36189	-14677.5	15.6257	-0.24	-9.69756e-31	-1.48838
2086.37	-36189.1	-14677.7	15.6225	-0.24	-1.04046e-30	-1.60452
2086.39	-36189.2	-14678	15.6184	-0.24	4.23988e-31	-1.71217
2086.4	-36189.3	-14678.2	15.6132	-0.24	6.13613e-31	-1.8082
2086.42	-36189.4	-14678.4	15.6077	-0.24	-7.05552e-31	-1.89055
2086.44	-36189.5	-14678.7	15.6026	-0.24	-1.54567e-30	-1.96007
2086.46	-36189.6	-14679	15.5984	-0.24	2.34492e-30	-2.02113
2086.47	-36189.7	-14679.2	15.5951	-0.24	5.20019e-30	-2.07722
2086.49	-36189.8	-14679.5	15.5917	-0.24	-9.9622e-30	-2.1305
2086.51	-36189.9	-14679.7	15.5882	-0.24	-1.83821e-29	-2.18166
2086.52	-36189.9	-14679.9	15.585	-0.24	4.23777e-29	-2.23002
2086.54	-36190	-14680.2	15.5818	-0.24	7.05714e-29	-2.27652
2086.56	-36190.1	-14680.5	15.5776	-0.24	-1.58173e-28	-2.32355
2086.57	-36190.2	-14680.7	15.5723	-0.24	-2.39685e-28	-2.37095
2086.59	-36190.3	-14681	15.5667	-0.24	6.54506e-28	-2.41623
2086.61	-36190.4	-14681.2	15.5616	-0.24	8.1571e-28	-2.45792
2086.63	-36190.5	-14681.4	15.5576	-0.24	-2.71094e-27	-2.49549
2086.64	-36190.6	-14681.7	15.5544	-0.24	-3.11858e-27	-2.52861
2086.66	-36190.7	-14682	15.5512	-0.24	1.00789e-26	-2.55715
2086.68	-36190.8	-14682.2	15.5477	-0.24	1.00865e-26	-2.58102
2086.69	-36190.9	-14682.5	15.5444	-0.24	-4.06586e-26	-2.60019
2086.71	-36191	-14682.7	15.5409	-0.24	-3.19212e-26	-2.61483
2086.73	-36191	-14682.9	15.5365	-0.24	1.65193e-25	-2.62532
2086.74	-36191.1	-14683.2	15.5313	-0.24	1.21574e-25	-2.6326
2086.76	-36191.2	-14683.4	15.5258	-0.24	-6.11337e-25	-2.63782
2086.78	-36191.3	-14683.7	15.5208	-0.24	-3.53855e-25	-2.64121
2086.8	-36191.4	-14683.9	15.5169	-0.24	2.41656e-24	-2.64271
2086.81	-36191.5	-14684.2	15.5137	-0.24	9.30214e-25	-2.64276
2086.83	-36191.6	-14684.4	15.5104	-0.24	-9.6774e-24	-2.64199
2086.85	-36191.7	-14684.7	15.507	-0.24	-3.53083e-24	-2.6407
2086.86	-36191.8	-14684.9	15.5039	-0.24	3.56169e-23	-2.63909
2086.88	-36191.9	-14685.2	15.5002	-0.24	6.85066e-24	-2.63736
2086.9	-36191.9	-14685.4	15.4955	-0.24	-1.38321e-22	-2.63565
2086.91	-36192	-14685.6	15.49	-0.24	0	-2.63399
2086.93	-36192.1	-14685.9	15.4846	-0.24	5.47703e-22	-2.63236
2086.95	-36192.2	-14686.2	15.48	-0.24	-4.63546e-32	-2.63072
2086.97	-36192.3	-14686.4	15.4764	-0.24	-2.0022e-21	-2.62902
2086.98	-36192.4	-14686.7	15.4731	-0.24	3.94333e-22	-2.62736
2087	-36192.5	-14686.9	15.4696	-0.24	7.64685e-21	-2.62575
2087.02	-36192.6	-14687.1	15.4663	-0.24	-3.06792e-21	-2.62395
2087.03	-36192.7	-14687.4	15.4633	-0.24	-3.00044e-20	-2.6218
2087.05	-36192.8	-14687.6	15.4595	-0.24	1.15772e-20	-2.61957
2087.07	-36192.9	-14687.9	15.4542	-0.24	1.08752e-19	-2.61743
2087.08	-36193	-14688.2	15.4492	-0.24	-6.6469e-20	-2.615
2087.1	-36193	-14688.4	15.4457	-0.24	-4.08289e-19	-2.61213
2087.12	-36193.1	-14688.6	15.4426	-0.24	3.41162e-19	-2.60944
2087.14	-36193.2	-14688.9	15.4392	-0.24	1.59004e-18	-2.60726
2087.15	-36193.3	-14689.1	15.4359	-0.24	-1.28376e-18	-2.60514
2087.17	-36193.4	-14689.4	15.4327	-0.24	-5.69893e-18	-2.60284
2087.19	-36193.5	-14689.6	15.4287	-0.24	6.08801e-18	-2.60073
2087.2	-36193.6	-14689.9	15.4236	-0.240001	2.09892e-17	-2.59902
2087.22	-36193.7	-14690.1	15.4181	-0.239998	-2.78961e-17	-2.59751
2087.24	-36193.7	-14690.3	15.4129	-0.239994	-8.12259e-17	-2.59594
2087.25	-36193.8	-14690.6	15.4086	-0.240007	1.04655e-16	-2.59406
2087.27	-36193.9	-14690.8	15.4052	-0.24002	2.86675e-16	-2.59181
2087.29	-36194	-14691	15.4019	-0.239968	-4.59625e-16	-2.58944
2087.31	-36194.1	-14691.3	15.3984	-0.239928	-1.03115e-15	-2.58718
2087.32	-36194.2	-14691.6	15.3952	-0.24014	1.99289e-15	-2.58513
2087.34	-36194.3	-14691.8	15.392	-0.240278	3.969e-15	-2.58346
2087.36	-36194.4	-14692.1	15.3879	-0.23943	-7.45197e-15	-2.58234
2087.37	-36194.5	-14692.3	15.3826	-0.237591	-1.3695e-14	-2.58179
2087.39	-36194.6	-14692.6	15.377	-0.235729	3.13314e-14	-2.58169
2087.41	-36194.6	-14692.8	15.3719	-0.234071	4.76755e-14	-2.58174
2087.42	-36194.7	-14693	15.3677	-0.232173	-1.30361e-13	-2.58151
2087.44	-36194.8	-14693.3	15.3645	-0.230401	-1.62514e-13	-2.58089
2087.46	-36194.9	-14693.6	15.3612	-0.229704	5.40148e-13	-2.58003
2087.48	-36195	-14693.8	15.3578	-0.229898	6.21381e-13	-2.57891
2087.49	-36195.1	-14694	15.3547	-0.230077	-2.00825e-12	-2.57743
2087.51	-36195.2	-14694.3	15.3512	-0.230022	-2.00976e-12	-2.57569
2087.53	-36195.3	-14694.5	15.3465	-0.229978	8.19327e-12	-2.57393
2087.54	-36195.4	-14694.8	15.3414	-0.229994	7.65794e-12	-2.57232
2087.56	-36195.4	-14695	15.3373	-0.230006	-3.03843e-11	-2.57098
2087.58	-36195.5	-14695.2	15.3341	-0.230001	-2.3774e-11	-2.56993
2087.59	-36195.6	-14695.5	15.3307	-0.229999	1.21275e-10	-2.56913
2087.61	-36195.7	-14695.7	15.3272	-0.23	7.04188e-11	-2.56866
2087.63	-36195.8	-14696	15.3241	-0.23	-4.88947e-10	-2.56862
2087.65	-36195.9	-14696.2	15.3207	-0.23	-2.67729e-10	-2.56865
2087.66	-36196	-14696.5	15.3161	-0.23	1.80473e-09	-2.56831
2087.68	-36196.1	-14696.8	15.3107	-0.23	6.9264e-10	-2.56763
2087.7	-36196.2	-14697	15.3051	-0.23	-7.0696e-09	-2.56676
2087.71	-36196.3	-14697.2	15.3002	-0.23	-1.3636e-09	-2.56546
2087.73	-36196.4	-14697.4	15.2966	-0.23	2.81425e-08	-2.56347
2087.75	-36196.4	-14697.7	15.2935	-0.23	5.16782e-09	-2.56114
2087.76	-36196.5	-14697.9	15.2901	-0.23	-1.03246e-07	-2.55888
2087.78	-36196.6	-14698.1	15.2867	-0.23	9.11897e-18	-2.55664
2087.8	-36196.7	-14698.4	15.2836	-0.23	3.97615e-07	-2.55434
2087.82	-36196.8	-14698.7	15.2797	-0.23	-7.85054e-08	-2.55217
2087.83	-36196.9	-14698.9	15.2745	-0.23	-1.5233e-06	-2.55034
2087.85	-36197	-14699.2	15.2695	-0.23	6.1125e-07	-2.54886
2087.87	-36197.1	-14699.4	15.266	-0.23	5.97829e-06	-2.54787
2087.88	-36197.2	-14699.7	15.263	-0.23	-2.30675e-06	-2.54803
2087.9	-36197.2	-14699.9	15.2595	-0.229999	-2.16688e-05	-2.55003
2087.92	-36197.3	-14700.1	15.2561	-0.23	1.32545e-05	-2.55432
2087.93	-36197.4	-14700.4	15.253	-0.230003	8.44617e-05	-2.56116
2087.95	-36197.5	-14700.6	15.2492	-0.229999	-4.99143e-05	-2.57043
2087.97	-36197.6	-14700.8	15.2443	-0.229991	-0.00030449	-2.58156
2087.99	-36197.7	-14701.1	15.2387	-0.230008	0.000259492	-2.59307
2088	-36197.8	-14701.3	15.2333	-0.230034	0.00199166	-2.60361
2088.02	-36197.9	-14701.6	15.2288	-0.229964	0.00380776	-2.61237
2088.04	-36198	-14701.8	15.2254	-0.229875	0.00532482	-2.61892
2088.05	-36198.1	-14702.1	15.2222	-0.230166	0.00764924	-2.6233
2088.07	-36198.1	-14702.4	15.2188	-0.230483	0.0110674	-2.62473
2088.09	-36198.2	-14702.6	15.2155	-0.229437	0.0144601	-2.62111
2088.1	-36198.3	-14702.8	15.2123	-0.231679	0.0176572	-2.61082
2088.12	-36198.4	-14703	15.2082	-0.250576	0.0220087	-2.59298
2088.14	-36198.5	-14703.3	15.203	-0.288952	0.0274146	-2.56508
2088.16	-36198.6	-14703.5	15.1973	-0.336038	0.0318585	-2.52255
2088.17	-36198.7	-14703.8	15.1908	-0.395938	0.0349958	-2.46268
2088.19	-36198.7	-14704	15.1824	-0.488953	0.0383631	-2.38494
2088.21	-36198.8	-14704.2	15.172	-0.613922	0.042001	-2.29081
2088.22	-36198.9	-14704.5	15.1604	-0.746417	0.0443311	-2.18375
2088.24	-36199	-14704.8	15.1472	-0.87728	0.0457127	-2.06665
2088.26	-36199.1	-14705	15.131	-1.01232	0.0482681	-1.9418
2088.27	-36199.2	-14705.2	15.1118	-1.15214	0.0519646	-1.81213
2088.29	-36199.3	-14705.4	15.0909	-1.29201	0.0548087	-1.68116
2088.31	-36199.4	-14705.7	15.0684	-1.4274	0.0563132	-1.55157
2088.33	-36199.5	-14706	15.0437	-1.55477	0.0571674	-1.42525
2088.34	-36199.6	-14706.2	15.0167	-1.67861	0.0570934	-1.30274
2088.36	-36199.6	-14706.4	14.9878	-1.80763	0.0551981	-1.18397
2088.38	-36199.7	-14706.6	14.9565	-1.93522	0.0514058	-1.07216
2088.39	-36199.8	-14706.9	14.9219	-2.04555	0.0462733	-0.972548
2088.41	-36199.9	-14707.1	14.8853	-2.13496	0.0410591	-0.887946
2088.43	-36200	-14707.4	14.8489	-2.20731	0.0371854	-0.819378
2088.44	-36200.1	-14707.6	14.8122	-2.26936	0.0341066	-0.764933
2088.46	-36200.2	-14707.8	14.7737	-2.32831	0.0305369	-0.721165
2088.48	-36200.2	-14708.1	14.7338	-2.3841	0.0271296	-0.683829
2088.5	-36200.3	-14708.3	14.6934	-2.4339	0.0251611	-0.648762
2088.51	-36200.4	-14708.6	14.6517	-2.48102	0.0235864	-0.614984
2088.53	-36200.5	-14708.8	14.6077	-2.53034	0.0207516	-0.582451
2088.55	-36200.6	-14709	14.5621	-2.5808	0.0170959	-0.548834
2088.56	-36200.7	-14709.3	14.5161	-2.62976	0.0136115	-0.511722
2088.58	-36200.8	-14709.5	14.4695	-2.67723	0.0102078	-0.47286
2088.6	-36200.9	-14709.7	14.4214	-2.72361	0.00659153	-0.435129
2088.61	-36200.9	-14709.9	14.3733	-2.76667	0.00333333	-0.399782
2088.63	-36201	-14710.2	14.3265	-2.80411	0.00111108	-0.367522
2088.65	-36201.1	-14710.4	14.28	-2.83667	0	-0.33878
2088.67	-36201.2	-14710.7	14.2326	-2.86515	-0.000175462	-0.313884
2088.68	-36201.3	-14710.9	14.1838	-2.88779	8.70415e-06	-0.293003
2088.7	-36201.4	-14711.1	14.1337	-2.90337	4.55194e-05	-0.276211
2088.72	-36201.4	-14711.3	14.0843	-2.91453	-4.62237e-06	-0.2634
2088.73	-36201.5	-14711.5	14.0363	-2.92373	-1.36962e-05	-0.254214
2088.75	-36201.6	-14711.8	13.9874	-2.93067	1.72996e-06	-0.247705
2088.77	-36201.7	-14712	13.936	-2.93489	8.236e-06	-0.243102
2088.78	-36201.8	-14712.2	13.8843	-2.93689	-3.6099e-06	-0.240411
2088.8	-36201.8	-14712.4	13.8341	-2.93724	-2.01934e-05	-0.23953
2088.82	-36201.9	-14712.6	13.7853	-2.93638	1.63799e-05	-0.239767
2088.84	-36202	-14712.9	13.7371	-2.93475	7.58321e-05	-0.240393
2088.85	-36202.1	-14713.1	13.6885	-2.93291	-6.10963e-05	-0.240777
2088.87	-36202.2	-14713.3	13.6389	-2.93119	-0.000271094	-0.240437
2088.89	-36202.3	-14713.5	13.5885	-2.9295	0.000301154	-0.239173
2088.9	-36202.3	-14713.7	13.5382	-2.92778	0.00198592	-0.236694
2088.92	-36202.4	-14713.9	13.49	-2.92607	0.00405871	-0.232496
2088.94	-36202.5	-14714.2	13.4437	-2.9244	0.00585396	-0.226261
2088.95	-36202.6	-14714.4	13.3963	-2.92275	0.00694923	-0.217967
2088.97	-36202.6	-14714.6	13.3464	-2.92105	0.00707532	-0.207215
2088.99	-36202.7	-14714.8	13.2959	-2.91924	0.00616691	-0.193038
2089.01	-36202.8	-14715	13.246	-2.91747	0.00442238	-0.175186
2089.02	-36202.9	-14715.2	13.1972	-2.91606	0.00235542	-0.154348
2089.04	-36203	-14715.4	13.149	-2.91459	0.000581126	-0.130572
2089.06	-36203	-14715.6	13.1002	-2.91179	-0.000225223	-0.103167
2089.07	-36203.1	-14715.8	13.0503	-2.90809	-0.000122004	-0.0717421
2089.09	-36203.2	-14716	13.0001	-2.9056	6.35467e-05	-0.0363192
2089.11	-36203.2	-14716.3	12.9502	-2.90417	2.84627e-05	0.00217822
2089.12	-36203.3	-14716.5	12.9015	-2.90157	-1.81882e-05	0.0421438
2089.14	-36203.4	-14716.7	12.8534	-2.89796	-7.59898e-06	0.0840631
2089.16	-36203.5	-14716.9	12.8043	-2.89531	4.7131e-06	0.129947
2089.18	-36203.5	-14717.1	12.7543	-2.89381	1.71158e-06	0.179347
2089.19	-36203.6	-14717.3	12.7044	-2.89233	-1.29391e-06	0.229916
2089.21	-36203.7	-14717.5	12.6547	-2.89054	-3.77458e-07	0.280426
2089.23	-36203.8	-14717.7	12.6047	-2.88872	3.63561e-07	0.330421
2089.24	-36203.8	-14717.9	12.5547	-2.88709	1.00458e-07	0.379232
2089.26	-36203.9	-14718.1	12.5049	-2.88574	-9.36622e-08	0.426077
2089.28	-36204	-14718.3	12.4551	-2.88395	-2.09671e-08	0.470384
2089.29	-36204.1	-14718.5	12.4048	-2.88076	2.51787e-08	0.511686
2089.31	-36204.1	-14718.7	12.3552	-2.87719	4.12733e-09	0.549343
2089.33	-36204.2	-14718.9	12.3081	-2.87492	-6.98293e-09	0.582802
2089.35	-36204.3	-14719.1	12.2617	-2.87357	-1.09527e-09	0.612667
2089.36	-36204.4	-14719.3	12.2131	-2.87203	1.78665e-09	0.640021
2089.38	-36204.4	-14719.4	12.1626	-2.87021	1.8876e-10	0.66586
2089.4	-36204.5	-14719.6	12.1121	-2.86845	-4.71763e-10	0.690996
2089.41	-36204.6	-14719.9	12.0628	-2.86676	-2.45341e-11	0.715373
2089.43	-36204.6	-14720.1	12.0158	-2.8651	1.29569e-10	0.739176
2089.45	-36204.7	-14720.2	11.9694	-2.86343	6.49234e-12	0.765207
2089.46	-36204.8	-14720.4	11.9218	-2.86173	-3.28793e-11	0.796362
2089.48	-36204.8	-14720.6	11.8733	-2.86	0	0.832244
2089.5	-36204.9	-14720.8	11.8251	-2.85825	8.53754e-12	0.871836
2089.52	-36205	-14721	11.7772	-2.85657	-4.27335e-13	0.915554
2089.53	-36205.1	-14721.2	11.7291	-2.85498	-2.32714e-12	0.964194
2089.55	-36205.1	-14721.4	11.6804	-2.85322	1.12758e-13	1.01863
2089.57	-36205.2	-14721.5	11.6309	-2.85124	5.84596e-13	1.07896
2089.58	-36205.3	-14721.7	11.5808	-2.84991	-5.72755e-14	1.14264
2089.6	-36205.3	-14721.9	11.5307	-2.84978	-1.49237e-13	1.20717
2089.62	-36205.4	-14722.1	11.4814	-2.85002	2.21397e-14	1.27172
2089.63	-36205.5	-14722.3	11.4329	-2.84998	4.04372e-14	1.33665
2089.65	-36205.5	-14722.5	11.3849	-2.85004	-5.82627e-15	1.40446
2089.67	-36205.6	-14722.6	11.3369	-2.8503	-1.00482e-14	1.47855
2089.69	-36205.7	-14722.8	11.2886	-2.84974	1.9824e-15	1.5638
2089.7	-36205.7	-14723	11.2402	-2.84798	2.58618e-15	1.66196
2089.72	-36205.8	-14723.2	11.1929	-2.84622	-7.1225e-16	1.7681
2089.74	-36205.9	-14723.4	11.1466	-2.84483	-9.6343e-16	1.87814
2089.75	-36205.9	-14723.6	11.0991	-2.84245	4.63035e-16	1.99089
2089.77	-36206	-14723.7	11.0494	-2.83883	1.18364e-15	2.10313
2089.79	-36206.1	-14723.9	10.9988	-2.83577	-1.39741e-15	2.20768
2089.8	-36206.1	-14724.1	10.9486	-2.83409	-3.75009e-15	2.29929
2089.82	-36206.2	-14724.3	10.9005	-2.83277	5.99615e-15	2.37626
2089.84	-36206.3	-14724.4	10.8541	-2.83114	1.43266e-14	2.43944
2089.86	-36206.3	-14724.6	10.8072	-2.82914	-2.24065e-14	2.49256
2089.87	-36206.4	-14724.8	10.759	-2.82725	-5.00193e-14	2.53789
2089.89	-36206.4	-14724.9	10.7106	-2.82657	9.6029e-14	2.57571
2089.91	-36206.5	-14725.1	10.6626	-2.82818	1.7727e-13	2.60738
2089.92	-36206.6	-14725.3	10.6146	-2.83302	-4.08734e-13	2.63552
2089.94	-36206.6	-14725.5	10.5663	-2.84147	-6.80683e-13	2.66158
2089.96	-36206.7	-14725.6	10.5172	-2.85336	1.52564e-12	2.68582
2089.97	-36206.7	-14725.8	10.4673	-2.86742	2.31186e-12	2.70818
2089.99	-36206.8	-14725.9	10.4171	-2.88147	-6.31299e-12	2.72833
2090.01	-36206.9	-14726.1	10.3673	-2.89337	-7.86787e-12	2.74545
2090.03	-36206.9	-14726.3	10.3186	-2.90124	2.61482e-11	2.75846
2090.04	-36207	-14726.5	10.2705	-2.90558	3.00801e-11	2.76762
2090.06	-36207.1	-14726.6	10.2215	-2.90839	-9.72156e-11	2.77407
2090.08	-36207.1	-14726.8	10.1714	-2.90992	-9.72885e-11	2.77878
2090.09	-36207.2	-14726.9	10.1212	-2.90955	3.9217e-10	2.78262
2090.11	-36207.2	-14727.1	10.0715	-2.90953	3.07894e-10	2.78654
2090.13	-36207.3	-14727.3	10.0229	-2.91337	-1.59335e-09	2.79154
2090.14	-36207.4	-14727.4	9.97474	-2.92112	-1.17264e-09	2.79859
2090.16	-36207.4	-14727.6	9.92584	-2.9313	5.89661e-09	2.80847
2090.18	-36207.5	-14727.7	9.87567	-2.94407	3.41309e-09	2.82028
2090.2	-36207.5	-14727.9	9.82419	-2.95986	-2.33088e-08	2.83244
2090.21	-36207.6	-14728	9.77265	-2.97514	-8.97232e-09	2.84402
2090.23	-36207.6	-14728.2	9.72244	-2.98569	9.33427e-08	2.85441
2090.25	-36207.7	-14728.4	9.67259	-2.99262	3.40564e-08	2.86298
2090.26	-36207.7	-14728.5	9.6216	-2.99846	-3.4354e-07	2.86922
2090.28	-36207.8	-14728.7	9.56973	-3.00312	-6.60776e-08	2.87344
2090.3	-36207.9	-14728.8	9.51782	-3.00578	1.33417e-06	2.8762
2090.31	-36207.9	-14729	9.46667	-3.00667	-1.18149e-16	2.878
2090.33	-36208	-14729.1	9.41666	-3.0065	-5.28283e-06	2.87925
2090.35	-36208	-14729.3	9.36667	-3.00667	4.4711e-16	2.88017
2090.37	-36208.1	-14729.4	9.31553	-3.00821	1.9312e-05	2.88117
2090.38	-36208.1	-14729.5	9.2636	-3.01009	-3.80351e-06	2.88366
2090.4	-36208.2	-14729.7	9.21168	-3.012	-7.37572e-05	2.88886
2090.42	-36208.2	-14729.9	9.16076	-3.01768	2.95914e-05	2.89641
2090.43	-36208.3	-14730	9.1111	-3.02974	0.000289405	2.9061
2090.45	-36208.4	-14730.2	9.0606	-3.0452	-0.000112409	2.91892
2090.47	-36208.4	-14730.3	9.00775	-3.06153	-0.00168516	2.93526
2090.48	-36208.5	-14730.4	8.95382	-3.08023	-0.00367142	2.95302
2090.5	-36208.5	-14730.6	8.90026	-3.10152	-0.00541871	2.97022
2090.52	-36208.6	-14730.7	8.84777	-3.12073	-0.00705351	2.98619
2090.54	-36208.6	-14730.9	8.79627	-3.13487	-0.00872327	3.00043
2090.55	-36208.7	-14731	8.74432	-3.1457	-0.0103884	3.01238
2090.57	-36208.7	-14731.1	8.69115	-3.15474	-0.0120611	3.02182
2090.59	-36208.8	-14731.3	8.6376	-3.16189	-0.0138996	3.02924
2090.6	-36208.8	-14731.4	8.58433	-3.16721	-0.0157644	3.03507
2090.62	-36208.9	-14731.6	8.5313	-3.17138	-0.0169772	3.03958
2090.64	-36208.9	-14731.7	8.47815	-3.17483	-0.0171219	3.04296
2090.65	-36209	-14731.8	8.42412	-3.17754	-0.0162488	3.04545
2090.67	-36209	-14731.9	8.36912	-3.1794	-0.0145599	3.04721
2090.69	-36209.1	-14732.1	8.31402	-3.18019	-0.0124326	3.04831
2090.71	-36209.1	-14732.2	8.25914	-3.18012	-0.0105464	3.04888
2090.72	-36209.2	-14732.4	8.204	-3.17995	-0.00989253	3.04907
2090.74	-36209.2	-14732.5	8.14891	-3.17997	-0.0101132	3.04905
2090.76	-36209.3	-14732.6	8.09497	-3.18002	-0.00944638	3.049
2090.77	-36209.3	-14732.7	8.04185	-3.18002	-0.00760971	3.049
2090.79	-36209.3	-14732.9	7.98794	-3.17998	-0.00571582	3.04905
2090.81	-36209.4	-14733	7.93285	-3.17997	-0.00406178	3.04906
2090.82	-36209.5	-14733.1	7.87736	-3.18007	-0.00219053	3.04889
2090.84	-36209.5	-14733.3	7.82241	-3.18009	-0.000421282	3.0483
2090.86	-36209.5	-14733.4	7.76886	-3.1796	0.000360254	3.04696
2090.88	-36209.6	-14733.5	7.71574	-3.1778	0.000175136	3.04464
2090.89	-36209.6	-14733.6	7.66103	-3.1738	-0.000313502	3.04123
2090.91	-36209.7	-14733.7	7.60585	-3.16831	-0.000259278	3.03652
2090.93	-36209.7	-14733.9	7.55307	-3.16283	0.0011338	3.03029
2090.94	-36209.8	-14734	7.50187	-3.15603	0.00297694	3.02231
2090.96	-36209.8	-14734.1	7.44949	-3.14516	0.00360206	3.01238
2090.98	-36209.9	-14734.2	7.39593	-3.13047	0.00335431	3.00004
2090.99	-36209.9	-14734.3	7.34262	-3.11363	0.00352222	2.98474
2091.01	-36209.9	-14734.5	7.28944	-3.09392	0.00348098	2.96569
2091.03	-36210	-14734.6	7.23575	-3.0696	0.00199266	2.94224
2091.05	-36210	-14734.7	7.18276	-3.0404	0.000145144	2.91513
2091.06	-36210.1	-14734.8	7.13202	-3.00692	-0.000374243	2.88534
2091.08	-36210.1	-14734.9	7.0825	-2.97096	-3.8266e-05	2.85178
2091.1	-36210.1	-14735	7.03262	-2.93395	9.53789e-05	2.81307
2091.11	-36210.2	-14735.1	6.98289	-2.89267	4.91851e-06	2.77055
2091.13	-36210.2	-14735.3	6.93431	-2.84401	-2.49737e-05	2.72608
2091.15	-36210.3	-14735.4	6.88667	-2.79333	5.78217e-16	2.67974
2091.16	-36210.3	-14735.5	6.83956	-2.7459	6.83316e-06	2.63118
2091.18	-36210.3	-14735.6	6.79333	-2.69667	0	2.58061
2091.2	-36210.4	-14735.7	6.74832	-2.64064	-1.73146e-06	2.52853
2091.22	-36210.4	-14735.8	6.70407	-2.58341	8.66656e-08	2.47625
2091.23	-36210.5	-14735.9	6.66025	-2.53079	4.71957e-07	2.42498
2091.25	-36210.5	-14736	6.61753	-2.48035	-2.28679e-08	2.3751
2091.27	-36210.5	-14736.1	6.57631	-2.42956	-1.18559e-07	2.32694
2091.28	-36210.6	-14736.2	6.53509	-2.38124	1.16157e-08	2.28128
2091.3	-36210.6	-14736.3	6.4932	-2.33823	3.02658e-08	2.23893
2091.32	-36210.7	-14736.4	6.45322	-2.30031	-4.48987e-09	2.2005
2091.33	-36210.7	-14736.5	6.41649	-2.26635	-8.19976e-09	2.16618
2091.35	-36210.7	-14736.6	6.38012	-2.23443	1.18094e-09	2.13528
2091.37	-36210.8	-14736.7	6.34221	-2.20393	2.0338e-09	2.10687
2091.39	-36210.8	-14736.8	6.30465	-2.17771	-3.98694e-10	2.07972
2091.4	-36210.8	-14736.9	6.26862	-2.15596	-5.0954e-10	2.05312
2091.42	-36210.9	-14737	6.23267	-2.13257	1.28412e-10	2.0274
2091.44	-36210.9	-14737.1	6.19596	-2.10439	1.37355e-10	2.00159
2091.45	-36211	-14737.2	6.15926	-2.07461	-3.36543e-11	1.9723
2091.47	-36211	-14737.3	6.12313	-2.04352	-3.3508e-11	1.93764
2091.49	-36211	-14737.4	6.08745	-2.00539	1.01907e-11	1.89871
2091.5	-36211.1	-14737.5	6.05272	-1.95888	8.2084e-12	1.85606
2091.52	-36211.1	-14737.6	6.02039	-1.90987	-3.06309e-12	1.80902
2091.54	-36211.1	-14737.7	5.99051	-1.85937	-2.20325e-12	1.75679
2091.56	-36211.2	-14737.8	5.96125	-1.80171	7.99419e-13	1.6986
2091.57	-36211.2	-14737.9	5.93193	-1.73481	5.25206e-13	1.63553
2091.59	-36211.2	-14738	5.90338	-1.6618	-2.29238e-13	1.57088
2091.61	-36211.3	-14738.1	5.87594	-1.58866	-1.2418e-13	1.50592
2091.62	-36211.3	-14738.2	5.84934	-1.52359	6.46797e-14	1.43961
2091.64	-36211.3	-14738.3	5.8236	-1.46488	2.89701e-14	1.37157
2091.66	-36211.4	-14738.4	5.79905	-1.4018	-1.85125e-14	1.30189
2091.67	-36211.4	-14738.5	5.77583	-1.32775	-7.73446e-15	1.22634
2091.69	-36211.4	-14738.5	5.75399	-1.23964	4.79713e-15	1.1376
2091.71	-36211.5	-14738.6	5.73354	-1.1348	1.74209e-15	1.03464
2091.73	-36211.5	-14738.7	5.71457	-1.01156	-1.31698e-15	0.921566
2091.74	-36211.5	-14738.8	5.69773	-0.878647	-3.84187e-16	0.804366
2091.76	-36211.6	-14738.9	5.68395	-0.750965	3.70043e-16	0.689879
2091.78	-36211.6	-14739	5.6729	-0.634993	1.0225e-16	0.581623
2091.79	-36211.6	-14739.1	5.66349	-0.532121	-9.5332e-17	0.481284
2091.81	-36211.7	-14739.2	5.65517	-0.442534	-2.13409e-17	0.39169
2091.83	-36211.7	-14739.3	5.64768	-0.365885	2.56275e-17	0.315932
2091.84	-36211.7	-14739.4	5.64106	-0.302925	4.20091e-18	0.253726
2091.86	-36211.8	-14739.5	5.63547	-0.254292	-7.1074e-18	0.203118
2091.88	-36211.8	-14739.5	5.63076	-0.216093	-1.11478e-18	0.16215
2091.9	-36211.8	-14739.6	5.62675	-0.183298	1.8184e-18	0.128926
2091.91	-36211.9	-14739.7	5.62363	-0.156063	1.92082e-19	0.101953
2091.93	-36211.9	-14739.8	5.62159	-0.136026	-4.79738e-19	0.0800551
2091.95	-36211.9	-14739.9	5.62009	-0.120824	-2.48874e-20	0.062948
2091.96	-36212	-14740	5.61847	-0.107515	1.30143e-19	0.0503862
2091.98	-36212	-14740.1	5.61676	-0.0971381	6.28925e-21	0.0408163
2092	-36212	-14740.2	5.61513	-0.0910752	-2.70956e-20	0.0326671
2092.01	-36212.1	-14740.3	5.61333	-0.0866667	0	0.0261438
2092.03	-36212.1	-14740.4	5.61128	-0.0811868	-1.58416e-20	0.0216587
2092.05	-36212.1	-14740.5	5.60997	-0.0764626	4.409e-21	0.0183336
2092.07	-36212.2	-14740.5	5.61002	-0.074386	9.43033e-20	0.0153213
2092.08	-36212.2	-14740.6	5.60996	-0.0732484	-1.81902e-20	0.0129617
2092.1	-36212.2	-14740.7	5.60847	-0.0713968	-3.51389e-19	0.0116058
2092.12	-36212.3	-14740.8	5.60644	-0.0698938	1.40776e-19	0.0108087
2092.13	-36212.3	-14740.9	5.60475	-0.0697234	1.33288e-18	0.0101523
2092.15	-36212.3	-14741	5.60299	-0.070041	-8.17164e-19	0.00976458
2092.17	-36212.4	-14741.1	5.60102	-0.070075	-5.20995e-18	0.00973207
2092.18	-36212.4	-14741.2	5.59992	-0.0699892	3.07941e-18	0.00981427
2092.2	-36212.4	-14741.2	5.60008	-0.0699814	1.87859e-17	0.00982174
2092.22	-36212.5	-14741.3	5.59979	-0.0700036	-1.56436e-17	0.00980043
2092.24	-36212.5	-14741.4	5.59811	-0.0700047	-6.98816e-17	0.00979946
2092.25	-36212.5	-14741.5	5.59613	-0.0699988	7.49524e-17	0.00980505
2092.27	-36212.6	-14741.6	5.59452	-0.0699987	2.71254e-16	0.00980512
2092.29	-36212.6	-14741.7	5.59277	-0.0700003	-2.81622e-16	0.00980363
2092.3	-36212.6	-14741.8	5.59085	-0.0700003	-9.65392e-16	0.00980363
2092.32	-36212.7	-14741.9	5.58978	-0.0699999	1.27701e-15	0.00980401
2092.34	-36212.7	-14742	5.58983	-0.0699999	3.51646e-15	0.00980398
2092.35	-36212.7	-14742.1	5.59005	-0.07	-4.74932e-15	0.00980391
2092.37	-36212.8	-14742.2	5.58993	-0.07	1.61584e-14	0.00980392
2092.39	-36212.8	-14742.2	5.59023	-0.07	-5.79587e-14	0.00980392
2092.41	-36212.8	-14742.3	5.58869	-0.07	2.45364e-13	0.00980392
2092.42	-36212.9	-14742.4	5.58511	-0.07	-9.22593e-13	0.00980392
2092.44	-36212.9	-14742.5	5.58144	-0.07	3.29548e-12	0.00980392
2092.46	-36212.9	-14742.6	5.57971	-0.07	-1.36762e-11	0.00980392
2092.47	-36212.9	-14742.7	5.58008	-0.07	5.13762e-11	0.00980392
2092.49	-36213	-14742.8	5.57998	-0.07	-1.80753e-10	0.00980392
2092.51	-36213	-14742.9	5.58003	-0.07	7.37846e-10	0.00980391
2092.52	-36213.1	-14742.9	5.57992	-0.07	-2.76949e-09	0.00980395
2092.54	-36213.1	-14743	5.58027	-0.0700001	9.54965e-09	0.00980381
2092.56	-36213.1	-14743.1	5.57802	-0.0699996	-3.84546e-08	0.00980436
2092.58	-36213.1	-14743.2	5.57455	-0.0700015	1.44231e-07	0.00980228
2092.59	-36213.2	-14743.3	5.57079	-0.069995	-4.83736e-07	0.00980943
2092.61	-36213.2	-14743.4	5.56981	-0.0700199	1.9257e-06	0.009782
2092.63	-36213.2	-14743.5	5.57005	-0.0699255	-7.21792e-06	0.00988607
2092.64	-36213.3	-14743.6	5.56998	-0.07024	2.32491e-05	0.00907975
2092.66	-36213.3	-14743.7	5.57002	-0.0675635	-9.16494e-05	0.00717332
2092.68	-36213.3	-14743.7	5.56993	-0.0641683	0.000343318	0.00401742
2092.69	-36213.4	-14743.9	5.57021	-0.0604248	-0.00282502	0.00140746
2092.71	-36213.4	-14743.9	5.56733	-0.0598915	-0.00344639	9.62887e-05
2092.73	-36213.4	-14744	5.56397	-0.0600286	-0.00337042	-2.38246e-05
2092.75	-36213.5	-14744.1	5.56026	-0.0599951	-0.00314599	4.11822e-06
2092.76	-36213.5	-14744.2	5.55993	-0.0600013	-0.00637183	-1.10515e-06
2092.78	-36213.5	-14744.3	5.56002	-0.0599997	-0.00672934	2.90768e-07
2092.8	-36213.6	-14744.4	5.56	-0.06	-0.006686	-3.71595e-08
2092.81	-36213.6	-14744.5	5.56001	-0.06	-0.00655678	9.94893e-09
2092.83	-36213.6	-14744.5	5.55998	-0.06	-0.0098659	-2.60831e-09
2092.85	-36213.7	-14744.6	5.56	-0.06	-0.01	0
2092.86	-36213.7	-14744.7	5.55667	-0.06	-0.01	0
2092.88	-36213.7	-14744.8	5.55333	-0.06	-0.01	-2.07645e-20
2092.9	-36213.8	-14744.9	5.5499	-0.06	-0.0100033	1.13269e-11
2092.92	-36213.8	-14745	5.55003	-0.06	-0.00998929	-3.02812e-12
2092.93	-36213.8	-14745.1	5.54999	-0.06	-0.0100394	7.8557e-13
2092.95	-36213.9	-14745.2	5.55	-0.06	-0.00968618	-3.89842e-13
2092.97	-36213.9	-14745.3	5.55	-0.06	-0.00655644	1.04175e-13
2092.98	-36213.9	-14745.3	5.54998	-0.06	-0.00637236	-2.68495e-14
2093	-36214	-14745.5	5.55009	-0.06	-0.00317313	9.99603e-15
2093.02	-36214	-14745.5	5.54962	-0.06	-0.0028312	-2.66988e-15
2093.03	-36214	-14745.6	5.54602	-0.06	-0.000148948	6.83043e-16
2093.05	-36214.1	-14745.7	5.54242	-0.06	-0.00425981	-2.26114e-16
2093.07	-36214.1	-14745.8	5.53975	-0.06	-0.00753841	6.03615e-17
2093.09	-36214.1	-14745.9	5.54006	-0.06	-0.0102487	-1.53122e-17
2093.1	-36214.2	-14746	5.53998	-0.06	-0.00991167	4.75382e-18
2093.12	-36214.2	-14746.1	5.54002	-0.06	-0.0100654	-1.26829e-18
2093.14	-36214.2	-14746.1	5.53995	-0.06	-0.0098296	3.18595e-19
2093.15	-36214.3	-14746.2	5.5402	-0.06	-0.0108918	-9.49926e-20
2093.17	-36214.3	-14746.3	5.53911	-0.06	-0.0145719	2.53267e-20
2093.19	-36214.3	-14746.4	5.5354	-0.06	-0.0178886	-6.28953e-21
2093.2	-36214.4	-14746.5	5.53173	-0.06	-0.0214222	1.82402e-21
2093.22	-36214.4	-14746.6	5.52972	-0.06	-0.0246181	-4.85955e-22
2093.24	-36214.4	-14746.7	5.53007	-0.06	-0.0283474	1.19046e-22
2093.26	-36214.4	-14746.8	5.52998	-0.06	-0.0302997	-3.38371e-23
2093.27	-36214.5	-14746.8	5.53	-0.06	-0.0299253	9.0073e-24
2093.29	-36214.5	-14746.9	5.53002	-0.06	-0.0299997	-2.17045e-24
2093.31	-36214.5	-14747	5.52992	-0.06	-0.030076	6.07632e-25
2093.32	-36214.6	-14747.1	5.53031	-0.06	-0.0296958	-1.61598e-25
2093.34	-36214.6	-14747.2	5.52833	-0.06	-0.0316684	3.81675e-26
2093.36	-36214.7	-14747.3	5.5247	-0.06	-0.0353177	-1.06222e-26
2093.37	-36214.7	-14747.4	5.5211	-0.06	-0.0388186	3.05313e-27
2093.39	-36214.7	-14747.5	5.5198	-0.06	-0.0404672	-1.50359e-27
2093.41	-36214.7	-14747.6	5.52005	-0.06	-0.0379678	3.6341e-27
2093.43	-36214.8	-14747.6	5.51999	-0.06	-0.0345682	-1.30141e-26
2093.44	-36214.8	-14747.7	5.52	-0.06	-0.0307916	4.35009e-26
2093.46	-36214.8	-14747.8	5.52002	-0.06	-0.0298123	-1.73133e-25
2093.48	-36214.9	-14747.9	5.51993	-0.06	-0.0300497	6.4893e-25
2093.49	-36214.9	-14748	5.52024	-0.06	-0.0299895	-2.09022e-24
2093.51	-36214.9	-14748.1	5.51756	-0.06	-0.0300028	8.23977e-24
2093.53	-36215	-14748.2	5.51417	-0.06	-0.0299992	-3.08662e-23
2093.54	-36215	-14748.3	5.51042	-0.06	-0.0300001	9.32402e-23
2093.56	-36215	-14748.4	5.50989	-0.06	-0.03	-3.64457e-22
2093.58	-36215.1	-14748.4	5.51003	-0.06	-0.03	1.36453e-21
2093.6	-36215.1	-14748.5	5.51	-0.06	-0.0299999	-3.66514e-21
2093.61	-36215.1	-14748.6	5.51	-0.06	-0.0300002	1.42206e-20
2093.63	-36215.1	-14748.7	5.51001	-0.06	-0.0299992	-5.32162e-20
2093.65	-36215.2	-14748.8	5.50998	-0.06	-0.0300017	1.07236e-19
2093.66	-36215.2	-14748.9	5.51009	-0.06	-0.0299935	-4.1336e-19
2093.68	-36215.2	-14749	5.50689	-0.06	-0.0300242	1.5462e-18
2093.7	-36215.3	-14749.1	5.50333	-0.06	-0.03	0
2093.71	-36215.3	-14749.2	5.5	-0.06	-0.0333333	-1.08628e-26
