# Supplementary material for: Extraction of driving behavior primitives considering driver expectation and vehicle dynamics
Source: PLoS One. 2025 Dec 31;20(12):e0340123. doi: 10.1371/journal.pone.0340123 (PMC12755792; doi:10.1371/journal.pone.0340123)
Supplement: S1 File — (ZIP) [file pone.0340123.s001.zip › DataSetForPimitiveExaction-1/straight driving/c216_s_3.xlsx]

## Sheet: Sheet1
2123.87	-36256.9	-14783	7.65719	1.53516	0.0529081	-1.57859
2123.89	-36257	-14783	7.68084	1.5302	0.0527853	-1.57639
2123.91	-36257.1	-14782.9	7.70545	1.52513	0.0450318	-1.57365
2123.92	-36257.2	-14782.9	7.73333	1.52	0.0271253	-1.57072
2123.94	-36257.3	-14782.8	7.76125	1.51487	0.00528063	-1.56852
2123.96	-36257.5	-14782.8	7.78573	1.50981	-0.0106768	-1.5666
2123.97	-36257.6	-14782.7	7.80981	1.50482	-0.0243374	-1.56303
2123.99	-36257.7	-14782.7	7.83363	1.49937	-0.0361732	-1.55845
2124.01	-36257.9	-14782.7	7.8586	1.49462	-0.0459761	-1.5538
2124.03	-36258	-14782.6	7.88666	1.49063	-0.0545984	-1.55175
2124.04	-36258.1	-14782.6	7.91444	1.49327	-0.0592155	-1.55497
2124.06	-36258.2	-14782.5	7.93812	1.50441	-0.0604074	-1.56586
2124.08	-36258.4	-14782.5	7.96486	1.52331	-0.0580237	-1.58554
2124.09	-36258.5	-14782.4	7.99227	1.54623	-0.0523354	-1.61086
2124.11	-36258.6	-14782.4	8.01898	1.57184	-0.0431448	-1.63742
2124.13	-36258.8	-14782.3	8.04411	1.5986	-0.0324373	-1.66059
2124.14	-36258.9	-14782.3	8.07034	1.61024	-0.022388	-1.67079
2124.16	-36259	-14782.3	8.09693	1.60334	-0.0121367	-1.66711
2124.18	-36259.1	-14782.2	8.12503	1.58678	-0.00449686	-1.65238
2124.2	-36259.3	-14782.2	8.15207	1.56668	0.00223815	-1.63484
2124.21	-36259.4	-14782.1	8.17842	1.54951	0.00848263	-1.61816
2124.23	-36259.5	-14782.1	8.20685	1.53452	0.0189086	-1.60473
2124.25	-36259.6	-14782	8.23076	1.53004	0.025777	-1.59654
2124.26	-36259.8	-14782	8.25363	1.52996	0.0355612	-1.59192
2124.28	-36259.9	-14781.9	8.28167	1.53006	0.0429248	-1.58847
2124.3	-36260	-14781.9	8.30845	1.527	0.0497501	-1.58321
2124.31	-36260.2	-14781.8	8.33513	1.51756	0.0501636	-1.5728
2124.33	-36260.3	-14781.8	8.36	1.49667	0.0466667	-1.55229
2124.35	-36260.5	-14781.7	8.38333	1.46667	0.0433333	-1.52288
2124.37	-36260.6	-14781.7	8.40667	1.42667	0.0366667	-1.48475
2124.38	-36260.7	-14781.7	8.43142	1.37646	0.0331619	-1.43
2124.4	-36260.8	-14781.6	8.4547	1.30548	0.0297922	-1.36391
2124.42	-36261	-14781.6	8.47801	1.22111	0.0264929	-1.28233
2124.43	-36261.1	-14781.5	8.49883	1.12208	0.0226922	-1.18806
2124.45	-36261.3	-14781.5	8.5152	1.02842	0.0158644	-1.09064
2124.47	-36261.4	-14781.4	8.53212	0.915108	0.00914361	-0.978578
2124.48	-36261.5	-14781.4	8.5494	0.773342	0.00239549	-0.839996
2124.5	-36261.7	-14781.3	8.56195	0.62024	-0.000142441	-0.699531
2124.52	-36261.8	-14781.3	8.5715	0.47416	3.59831e-05	-0.557766
2124.54	-36262	-14781.2	8.57769	0.337247	-9.57422e-06	-0.425537
2124.55	-36262.1	-14781.2	8.58073	0.229849	-6.23286e-06	-0.318429
2124.57	-36262.2	-14781.1	8.58411	0.134457	3.41375e-05	-0.22518
2124.59	-36262.4	-14781.1	8.58799	0.0527539	-0.000164849	-0.147379
2124.6	-36262.5	-14781	8.58956	-0.000767551	0.000708001	-0.0926703
2124.62	-36262.7	-14781	8.58554	-0.0398984	0.00439333	-0.0543619
2124.64	-36262.8	-14780.9	8.58198	-0.0629644	0.00804438	-0.0305587
2124.65	-36262.9	-14780.9	8.57971	-0.0718445	0.0102804	-0.0201333
2124.67	-36263.1	-14780.8	8.58007	-0.0738506	0.00993131	-0.0172854
2124.69	-36263.2	-14780.8	8.57998	-0.0710993	0.0100158	-0.019984
2124.71	-36263.3	-14780.7	8.58002	-0.0639051	0.0100111	-0.0254951
2124.72	-36263.5	-14780.7	8.57994	-0.0567922	0.00994187	-0.0317395
2124.74	-36263.6	-14780.6	8.58025	-0.0522383	0.0102514	-0.0343957
2124.76	-36263.7	-14780.6	8.5787	-0.0560017	0.00870594	-0.0321364
2124.77	-36263.9	-14780.5	8.575	-0.0636011	0.00499519	-0.0265808
2124.79	-36264	-14780.5	8.5713	-0.0689844	0.00131538	-0.0218789
2124.81	-36264.2	-14780.4	8.56975	-0.0701595	-0.000326813	-0.0198993
2124.82	-36264.3	-14780.4	8.57006	-0.0700267	0.000322226	-0.0196316
2124.84	-36264.4	-14780.4	8.56998	-0.0697299	-0.00176729	-0.0191111
2124.86	-36264.6	-14780.3	8.57002	-0.071733	-0.00525414	-0.0174296
2124.88	-36264.7	-14780.3	8.56993	-0.075383	-0.00900098	-0.0142596
2124.89	-36264.8	-14780.2	8.57028	-0.0791914	-0.0102253	-0.0115688
2124.91	-36265	-14780.2	8.56804	-0.0798796	-0.00994161	-0.00949422
2124.93	-36265.1	-14780.1	8.56439	-0.0821075	-0.0100083	-0.00730839
2124.94	-36265.3	-14780.1	8.5607	-0.0856821	-0.0100163	-0.0042056
2124.96	-36265.4	-14780	8.55985	-0.08928	-0.00992646	-0.00160272
2124.98	-36265.5	-14780	8.55997	-0.0901348	-0.0102398	-0.000165552
2124.99	-36265.7	-14779.9	8.56024	-0.0899622	-0.00756352	4.12958e-05
2125.01	-36265.8	-14779.9	8.55759	-0.090015	-0.00416833	-1.50862e-05
2125.03	-36266	-14779.8	8.55398	-0.0899818	-0.000424756	1.56283e-05
2125.05	-36266.1	-14779.8	8.55038	-0.0900641	0.000108463	-5.34983e-05
2125.06	-36266.2	-14779.7	8.5499	-0.0897618	-2.8616e-05	0.000806751
2125.08	-36266.4	-14779.7	8.55003	-0.0928725	4.94643e-06	0.00292428
2125.1	-36266.5	-14779.6	8.54995	-0.0962524	-1.32741e-06	0.00618033
2125.11	-36266.6	-14779.6	8.55018	-0.0997647	3.49244e-07	0.00851659
2125.13	-36266.8	-14779.5	8.54689	-0.100029	-4.46326e-08	0.00977123
2125.15	-36266.9	-14779.5	8.54354	-0.099992	1.19498e-08	0.00981273
2125.16	-36267.1	-14779.4	8.54011	-0.100003	-3.13286e-09	0.00980113
2125.18	-36267.2	-14779.4	8.54	-0.1	0	0.00980392
2125.2	-36267.3	-14779.3	8.54	-0.1	9.55805e-20	0.00980392
2125.22	-36267.5	-14779.3	8.54	-0.1	0	0.00980392
2125.23	-36267.6	-14779.2	8.53645	-0.0998921	1.36048e-11	0.00861688
2125.25	-36267.7	-14779.2	8.53312	-0.0964563	-3.6371e-12	0.00636104
2125.27	-36267.9	-14779.1	8.52991	-0.0931062	9.43565e-13	0.00309328
2125.28	-36268	-14779.1	8.53003	-0.0898215	-4.68323e-13	0.000896889
2125.3	-36268.1	-14779.1	8.53006	-0.0900477	1.25429e-13	-3.97024e-05
2125.32	-36268.3	-14779	8.52974	-0.0899877	-3.33835e-14	1.02327e-05
2125.33	-36268.4	-14779	8.52603	-0.0900046	1.8569e-14	-3.80963e-06
2125.35	-36268.5	-14778.9	8.52267	-0.0899988	-2.80814e-14	1.01753e-06
2125.37	-36268.7	-14778.9	8.51979	-0.0900003	9.31936e-14	-2.60317e-07
2125.39	-36268.8	-14778.8	8.52008	-0.0899999	-4.69945e-13	8.61753e-08
2125.4	-36268.9	-14778.8	8.51995	-0.09	1.77632e-12	-2.30046e-08
2125.42	-36269.1	-14778.7	8.52014	-0.09	-6.56598e-12	5.83568e-09
2125.44	-36269.2	-14778.7	8.51928	-0.09	3.10127e-11	-1.81175e-09
2125.45	-36269.4	-14778.6	8.51567	-0.09	-1.17073e-10	4.83364e-10
2125.47	-36269.5	-14778.6	8.51215	-0.09	4.30231e-10	-1.21423e-10
2125.49	-36269.6	-14778.5	8.5097	-0.09	-1.93609e-09	3.62133e-11
2125.5	-36269.8	-14778.5	8.51003	-0.09	7.29761e-09	-9.6909e-12
2125.52	-36269.9	-14778.4	8.51018	-0.09	-2.66208e-08	2.53757e-12
2125.54	-36270	-14778.4	8.5089	-0.09	1.1573e-07	-1.30616e-12
2125.56	-36270.2	-14778.3	8.5053	-0.09	-4.35655e-07	2.48524e-12
2125.57	-36270.3	-14778.3	8.50168	-0.09	1.57455e-06	-8.3582e-12
2125.59	-36270.5	-14778.2	8.49969	-0.09	-6.66918e-06	3.52228e-11
2125.61	-36270.6	-14778.2	8.5001	-0.09	2.50777e-05	-1.32401e-10
2125.62	-36270.7	-14778.1	8.49992	-0.09	-8.95771e-05	4.72922e-10
2125.64	-36270.9	-14778.1	8.50028	-0.09	0.000371743	-1.96261e-09
2125.66	-36271	-14778	8.49849	-0.09	-0.00189111	7.3728e-09
2125.67	-36271.2	-14778	8.4948	-0.09	-0.00326538	-2.59391e-08
2125.69	-36271.3	-14778	8.49108	-0.09	-0.00536218	1.05885e-07
2125.71	-36271.4	-14777.9	8.48979	-0.09	-0.00659768	-3.97438e-07
2125.73	-36271.6	-14777.9	8.48998	-0.09	-0.00872128	1.37043e-06
2125.74	-36271.7	-14777.8	8.49027	-0.09	-0.0103992	-5.51847e-06
2125.76	-36271.8	-14777.8	8.48805	-0.09	-0.00953179	2.06981e-05
2125.78	-36272	-14777.7	8.48439	-0.09	-0.0124082	-6.94191e-05
2125.79	-36272.1	-14777.7	8.48071	-0.09	-0.0135406	0.000659486
2125.81	-36272.2	-14777.6	8.47983	-0.09	-0.0133411	0.0024561
2125.83	-36272.4	-14777.6	8.48005	-0.09	-0.0131287	0.00575256
2125.84	-36272.5	-14777.5	8.47992	-0.09	-0.0156771	0.00832475
2125.86	-36272.6	-14777.5	8.48028	-0.09	-0.0195005	0.00965666
2125.88	-36272.8	-14777.4	8.47737	-0.09	-0.0201096	0.00983009
2125.9	-36272.9	-14777.4	8.47395	-0.09	-0.0198931	0.00979687
2125.91	-36273.1	-14777.3	8.47038	-0.09	-0.0203173	0.00980578
2125.93	-36273.2	-14777.3	8.46993	-0.09	-0.0169304	0.0098036
2125.95	-36273.3	-14777.2	8.47003	-0.09	-0.0167985	0.00980401
2125.96	-36273.5	-14777.2	8.46995	-0.09	-0.0135915	0.0098039
2125.98	-36273.6	-14777.1	8.47009	-0.09	-0.0134024	0.00980392
2126	-36273.7	-14777.1	8.46688	-0.09	-0.0101478	0.00980392
2126.01	-36273.9	-14777	8.46355	-0.09	-0.00996144	0.00980392
2126.03	-36274	-14777	8.46	-0.09	-0.01	0.00980392
2126.05	-36274.1	-14777	8.46	-0.09	-0.01	0.00980392
2126.07	-36274.3	-14776.9	8.46	-0.09	-0.01	0.00980392
2126.08	-36274.4	-14776.9	8.45989	-0.09	-0.00999999	0.00980392
2126.1	-36274.5	-14776.8	8.45646	-0.09	-0.0100006	0.00980392
2126.12	-36274.7	-14776.8	8.45311	-0.09	-0.00999754	0.00980392
2126.13	-36274.8	-14776.7	8.44982	-0.09	-0.0100193	0.00980392
2126.15	-36274.9	-14776.7	8.45005	-0.09	-0.00992656	0.00980392
2126.17	-36275.1	-14776.6	8.44997	-0.09	-0.0102802	0.00980392
2126.18	-36275.2	-14776.6	8.4501	-0.09	-0.0138745	0.00980392
2126.2	-36275.3	-14776.5	8.44962	-0.09	-0.0177108	0.00980392
2126.22	-36275.5	-14776.5	8.44602	-0.09	-0.0241856	0.00980392
2126.24	-36275.6	-14776.4	8.44242	-0.09	-0.0275163	0.00980392
2126.25	-36275.8	-14776.4	8.43975	-0.09	-0.0302625	0.00980392
2126.27	-36275.9	-14776.3	8.44007	-0.09	-0.0299431	0.00980392
2126.29	-36276	-14776.3	8.43993	-0.09	-0.0299717	0.00980392
2126.3	-36276.2	-14776.2	8.44019	-0.09	-0.03018	0.00980392
2126.32	-36276.3	-14776.2	8.4392	-0.09	-0.0292176	0.00980392
2126.34	-36276.4	-14776.1	8.43545	-0.09	-0.0253965	0.00980392
2126.35	-36276.6	-14776.1	8.43198	-0.09	-0.0221638	0.00980392
2126.37	-36276.7	-14776	8.42973	-0.09	-0.0188773	0.00980392
2126.39	-36276.8	-14776	8.43009	-0.09	-0.0144763	0.00980392
2126.41	-36277	-14776	8.42992	-0.09	-0.00587455	0.00980392
2126.42	-36277.1	-14775.9	8.43023	-0.09	0.0031547	0.00980392
2126.44	-36277.2	-14775.9	8.42869	-0.09	0.0100369	0.00980392
2126.46	-36277.4	-14775.8	8.42511	-0.09	0.0150956	0.00980392
2126.47	-36277.5	-14775.8	8.42144	-0.09	0.0185088	0.00980392
2126.49	-36277.6	-14775.7	8.41973	-0.09	0.0202994	0.00980392
2126.51	-36277.8	-14775.7	8.42	-0.09	0.0199259	0.00980392
2126.52	-36277.9	-14775.6	8.42024	-0.09	0.0199981	0.00980392
2126.54	-36278.1	-14775.6	8.41825	-0.09	0.0200797	0.00980392
2126.56	-36278.2	-14775.5	8.41474	-0.09	0.0196828	0.00980392
2126.58	-36278.3	-14775.5	8.411	-0.09	0.0219121	0.00980392
2126.59	-36278.5	-14775.4	8.40977	-0.09	0.0254775	0.00980392
2126.61	-36278.6	-14775.4	8.41008	-0.09	0.0291149	0.00980392
2126.63	-36278.7	-14775.3	8.40992	-0.09	0.030102	0.00980392
2126.64	-36278.9	-14775.3	8.41027	-0.09	0.0302191	0.00980392
2126.66	-36279	-14775.2	8.40781	-0.09	0.0278466	0.00980391
2126.68	-36279.2	-14775.2	8.40419	-0.09	0.0241227	0.00980395
2126.69	-36279.3	-14775.2	8.40053	-0.0900001	0.0207832	0.00980383
2126.71	-36279.4	-14775.1	8.39987	-0.0899997	0.0174534	0.00980427
2126.73	-36279.5	-14775.1	8.40002	-0.090001	0.0140056	0.00980286
2126.75	-36279.7	-14775	8.40001	-0.089996	0.0103698	0.00980805
2126.76	-36279.8	-14775	8.39994	-0.0900151	0.00990726	0.00978845
2126.78	-36280	-14774.9	8.40016	-0.0899594	0.010016	0.00984547
2126.8	-36280.1	-14774.9	8.39711	-0.0901576	0.00999568	0.00889441
2126.81	-36280.2	-14774.8	8.39376	-0.0871205	0.0100012	0.00688333
2126.83	-36280.4	-14774.8	8.39012	-0.0835533	0.00999971	0.00345384
2126.85	-36280.5	-14774.7	8.38997	-0.0801076	0.0100006	0.00118265
2126.86	-36280.6	-14774.7	8.38998	-0.079972	0.00999795	2.88854e-05
2126.88	-36280.8	-14774.6	8.39	-0.08	0.01	3.26981e-15
2126.9	-36280.9	-14774.6	8.38667	-0.08	0.01	0
2126.92	-36281	-14774.5	8.38333	-0.08	0.01	2.28189e-16
2126.93	-36281.2	-14774.5	8.3799	-0.0800001	0.00647554	-1.24475e-07
2126.95	-36281.3	-14774.4	8.38003	-0.08	0.00300847	3.32771e-08
2126.97	-36281.4	-14774.4	8.38	-0.08	-0.00364076	-8.63291e-09
2126.98	-36281.6	-14774.4	8.37999	-0.08	-0.00707707	4.28412e-09
2127	-36281.7	-14774.3	8.38007	-0.08	-0.0101692	-1.14481e-09
2127.02	-36281.8	-14774.3	8.37974	-0.08	-0.0099564	2.95059e-10
2127.03	-36282	-14774.2	8.37603	-0.08	-0.0100162	-1.0985e-10
2127.05	-36282.1	-14774.2	8.37267	-0.08	-0.0099957	2.93403e-11
2127.07	-36282.3	-14774.1	8.36979	-0.08	-0.010001	-7.50621e-12
2127.09	-36282.4	-14774.1	8.37008	-0.08	-0.0100004	2.48485e-12
2127.1	-36282.5	-14774	8.36995	-0.08	-0.00999724	-6.63335e-13
2127.12	-36282.7	-14774	8.37014	-0.08	-0.0100106	1.68271e-13
2127.14	-36282.8	-14773.9	8.36928	-0.08	-0.00995005	-5.22414e-14
2127.15	-36282.9	-14773.9	8.36567	-0.08	-0.0101886	1.39377e-14
2127.17	-36283.1	-14773.8	8.36215	-0.08	-0.00920517	-3.50116e-15
2127.19	-36283.2	-14773.8	8.35968	-0.08	-0.00544639	1.04391e-15
2127.2	-36283.3	-14773.7	8.3601	-0.08	-0.00197729	-2.78325e-16
2127.22	-36283.5	-14773.7	8.35993	-0.08	0.000266773	6.91175e-17
2127.24	-36283.6	-14773.6	8.36023	-0.08	-7.73666e-05	-2.00432e-17
2127.26	-36283.7	-14773.6	8.35891	-0.08	2.0612e-05	5.33431e-18
2127.27	-36283.9	-14773.6	8.3552	-0.08	-5.04939e-06	-1.28643e-18
2127.29	-36284	-14773.5	8.35151	-0.08	1.43521e-06	2.79461e-19
2127.31	-36284.1	-14773.5	8.34972	-0.08	-3.82048e-07	2.4841e-19
2127.32	-36284.3	-14773.4	8.35008	-0.08	9.20604e-08	-1.21704e-18
2127.34	-36284.4	-14773.4	8.3499	-0.08	-2.57729e-08	5.14298e-18
2127.36	-36284.5	-14773.3	8.35031	-0.08	6.85406e-09	-1.93436e-17
2127.37	-36284.7	-14773.3	8.34833	-0.08	-1.6182e-09	6.80607e-17
2127.39	-36284.8	-14773.2	8.3447	-0.08	4.47719e-10	-2.77831e-16
2127.41	-36284.9	-14773.2	8.3411	-0.08	-1.18891e-10	1.04283e-15
2127.43	-36285.1	-14773.1	8.3398	-0.08	2.71932e-11	-3.59585e-15
2127.44	-36285.2	-14773.1	8.34005	-0.08	-6.83286e-12	1.44798e-14
2127.46	-36285.3	-14773	8.34001	-0.08	-5.12132e-13	-5.43092e-14
2127.48	-36285.5	-14773	8.33994	-0.08	7.94893e-12	1.82147e-13
2127.49	-36285.6	-14772.9	8.34027	-0.08	-3.32836e-11	-7.25107e-13
2127.51	-36285.7	-14772.9	8.33782	-0.08	1.25173e-10	2.71785e-12
2127.53	-36285.9	-14772.8	8.33419	-0.08	-4.03281e-10	-8.75427e-12
2127.54	-36286	-14772.8	8.33054	-0.08	1.58979e-09	3.45099e-11
2127.56	-36286.1	-14772.8	8.32986	-0.08	-5.95534e-09	-1.29274e-10
2127.58	-36286.3	-14772.7	8.33004	-0.08	1.79898e-08	3.9051e-10
2127.6	-36286.4	-14772.7	8.32993	-0.08	-7.03186e-08	-1.52642e-09
2127.61	-36286.5	-14772.6	8.33024	-0.08	2.63273e-07	5.71494e-09
2127.63	-36286.7	-14772.6	8.32713	-0.08	-7.07155e-07	-1.53504e-08
2127.65	-36286.8	-14772.5	8.32375	-0.08	2.74372e-06	5.95587e-08
2127.66	-36286.9	-14772.5	8.32024	-0.08	-1.02676e-05	-2.22881e-07
2127.68	-36287.1	-14772.4	8.31997	-0.08	2.06902e-05	4.49126e-07
2127.7	-36287.2	-14772.4	8.32001	-0.08	-7.97539e-05	-1.73124e-06
2127.71	-36287.3	-14772.3	8.32	-0.08	0.00307735	6.4758e-06
2127.73	-36287.5	-14772.3	8.32	-0.08	0.00666667	0
2127.75	-36287.6	-14772.2	8.32	-0.08	0.00666667	0.00108932
2127.77	-36287.7	-14772.2	8.31667	-0.08	0.00666667	0.00326797
2127.78	-36287.9	-14772.1	8.31311	-0.08	0.00690368	0.00671365
2127.8	-36288	-14772.1	8.30991	-0.08	0.0136664	0.00880568
2127.82	-36288.1	-14772	8.31003	-0.08	0.016828	0.00982729
2127.83	-36288.3	-14772	8.30997	-0.08	0.0204839	0.00979233
2127.85	-36288.4	-14772	8.31007	-0.08	0.0234792	0.00980702
2127.87	-36288.5	-14771.9	8.30974	-0.08	0.0233096	0.00980312
2127.88	-36288.7	-14771.9	8.30603	-0.08	0.0232617	0.00980422
2127.9	-36288.8	-14771.8	8.30267	-0.08	0.0236736	0.00980384
2127.92	-36288.9	-14771.8	8.29979	-0.08	0.0274353	0.00980394
2127.94	-36289.1	-14771.7	8.30007	-0.08	0.0302579	0.00980391
2127.95	-36289.2	-14771.7	8.29999	-0.08	0.0299285	0.00980392
2127.97	-36289.3	-14771.6	8.29997	-0.08	0.0300282	0.00980392
2127.99	-36289.5	-14771.6	8.30016	-0.08	0.0299437	0.00980392
2128	-36289.6	-14771.5	8.29929	-0.08	0.0301937	0.00980392
2128.02	-36289.7	-14771.5	8.29561	-0.08	0.0291915	0.00980392
2128.04	-36289.8	-14771.4	8.29196	-0.08	0.0255065	0.00980392
2128.05	-36290	-14771.4	8.28972	-0.08	0.0217513	0.00980392
2128.07	-36290.1	-14771.3	8.29007	-0.08	0.0207334	0.00980392
2128.09	-36290.2	-14771.3	8.29	-0.08	0.0248188	0.00980392
2128.11	-36290.4	-14771.3	8.28994	-0.08	0.0282286	0.00980392
2128.12	-36290.5	-14771.2	8.29023	-0.08	0.0302677	0.00980392
2128.14	-36290.6	-14771.2	8.28869	-0.08	0.0299239	0.00980392
2128.16	-36290.8	-14771.1	8.28511	-0.08	0.0300203	0.00980392
2128.17	-36290.9	-14771.1	8.28144	-0.08	0.029995	0.00980392
2128.19	-36291	-14771	8.27971	-0.08	0.0300017	0.00980392
2128.21	-36291.2	-14771	8.2801	-0.08	0.0299982	0.00980392
2128.22	-36291.3	-14770.9	8.27991	-0.08	0.0300051	0.00980392
2128.24	-36291.4	-14770.9	8.28029	-0.08	0.0299794	0.00980392
2128.26	-36291.6	-14770.8	8.27827	-0.08	0.0300774	0.00980392
2128.28	-36291.7	-14770.8	8.2746	-0.08	0.0297331	0.00980392
2128.29	-36291.8	-14770.7	8.27089	-0.08	0.0319777	0.00980392
2128.31	-36292	-14770.7	8.2698	-0.08	0.0354449	0.00980392
2128.33	-36292.1	-14770.7	8.27004	-0.08	0.0392102	0.00980392
2128.34	-36292.2	-14770.6	8.27001	-0.08	0.0401687	0.00980392
2128.36	-36292.4	-14770.6	8.26993	-0.08	0.0400245	0.00980392
2128.38	-36292.5	-14770.5	8.27024	-0.08	0.0397706	0.00980392
2128.39	-36292.6	-14770.5	8.26756	-0.08	0.0424337	0.00980392
2128.41	-36292.8	-14770.4	8.26417	-0.08	0.0458324	0.00980392
2128.43	-36292.9	-14770.4	8.26042	-0.08	0.0495751	0.00980392
2128.45	-36293	-14770.3	8.25989	-0.08	0.0501086	0.00980392
2128.46	-36293.2	-14770.3	8.26002	-0.08	0.0499711	0.00980392
2128.48	-36293.3	-14770.2	8.26001	-0.08	0.0500057	0.00980392
2128.5	-36293.4	-14770.2	8.25995	-0.08	0.0499956	0.00980392
2128.51	-36293.6	-14770.1	8.26018	-0.08	0.0500118	0.00980392
2128.53	-36293.7	-14770.1	8.25689	-0.08	0.049977	0.00980392
2128.55	-36293.8	-14770	8.25354	-0.08	0.0500886	0.00980392
2128.56	-36294	-14770	8.25011	-0.08	0.0468897	0.00980392
2128.58	-36294.1	-14770	8.25	-0.08	0.0433333	0.00980392
2128.6	-36294.2	-14769.9	8.25	-0.08	0.04	0.00980392
2128.62	-36294.4	-14769.8	8.25	-0.08	0.04	0.00980392
2128.63	-36294.5	-14769.8	8.25003	-0.08	0.036444	0.00980391
2128.65	-36294.6	-14769.8	8.24989	-0.08	0.0331071	0.00980396
2128.67	-36294.8	-14769.7	8.24645	-0.0800001	0.0299516	0.00980377
2128.68	-36294.9	-14769.7	8.24288	-0.0799988	0.029729	0.0098051
2128.7	-36295	-14769.6	8.23984	-0.0800044	0.0265479	0.00979943
2128.72	-36295.2	-14769.6	8.24004	-0.0799837	0.0263639	0.00982064
2128.73	-36295.3	-14769.5	8.23999	-0.0800946	0.0232385	0.0097012
2128.75	-36295.4	-14769.5	8.23998	-0.0796233	0.0225611	0.00842672
2128.77	-36295.6	-14769.4	8.2401	-0.07602	0.0157519	0.00595733
2128.79	-36295.7	-14769.4	8.23946	-0.0724164	0.0124683	0.00260388
2128.8	-36295.8	-14769.3	8.23586	-0.0697529	0.00987737	0.000739932
2128.82	-36296	-14769.3	8.23239	-0.0700627	0.00946647	-6.41306e-05
2128.84	-36296.1	-14769.2	8.22969	-0.0699805	0.00561579	1.991e-05
2128.85	-36296.2	-14769.2	8.23008	-0.0700052	0.00221192	-5.31186e-06
2128.87	-36296.4	-14769.1	8.22999	-0.0699987	-0.000260397	1.33434e-06
2128.89	-36296.5	-14769.1	8.22995	-0.0700004	7.43459e-05	-3.97849e-07
2128.9	-36296.6	-14769.1	8.23022	-0.0699999	-7.46465e-06	1.06074e-07
2128.92	-36296.8	-14769	8.229	-0.07	-4.33532e-05	-2.63419e-08
2128.94	-36296.9	-14769	8.22526	-0.07	0.000209392	7.63938e-09
2128.96	-36297	-14768.9	8.22175	-0.07	-0.00102618	-2.03528e-09
2128.97	-36297.2	-14768.9	8.21974	-0.07	-0.00502659	4.9859e-10
2128.99	-36297.3	-14768.8	8.22007	-0.07	-0.00717813	-1.41717e-10
2129.01	-36297.4	-14768.8	8.22	-0.07	-0.00538193	3.77245e-11
2129.02	-36297.6	-14768.7	8.21994	-0.07	-0.00137803	-9.09029e-12
2129.04	-36297.7	-14768.7	8.22027	-0.07	0.000275355	2.54488e-12
2129.06	-36297.8	-14768.6	8.21849	-0.07	-9.64911e-05	-6.76789e-13
2129.07	-36297.9	-14768.6	8.2148	-0.07	0.00010495	1.59786e-13
2129.09	-36298.1	-14768.5	8.21109	-0.07	-0.000364217	-4.42103e-14
2129.11	-36298.2	-14768.5	8.20977	-0.07	0.00202927	1.17443e-14
2129.13	-36298.3	-14768.4	8.21005	-0.07	0.00356168	-2.70148e-15
2129.14	-36298.4	-14768.4	8.21001	-0.07	0.00334346	7.40562e-16
2129.16	-36298.6	-14768.4	8.20993	-0.07	0.00305866	-1.96474e-16
2129.18	-36298.7	-14768.3	8.21026	-0.07	0.00539414	4.36599e-17
2129.19	-36298.8	-14768.3	8.20779	-0.07	0.00934977	-1.18805e-17
2129.21	-36299	-14768.2	8.20436	-0.07	0.0101498	3.14717e-18
2129.23	-36299.1	-14768.2	8.2006	-0.07	0.00996829	-6.66314e-19
2129.24	-36299.2	-14768.1	8.19985	-0.07	0.0100086	1.80253e-19
2129.26	-36299.4	-14768.1	8.20003	-0.07	0.00999773	-4.76592e-20
2129.28	-36299.5	-14768	8.20001	-0.07	0.0100004	9.36415e-21
2129.3	-36299.6	-14768	8.19994	-0.07	0.00999988	-2.48562e-21
2129.31	-36299.8	-14767.9	8.20016	-0.07	0.01	4.29653e-22
2129.33	-36299.9	-14767.9	8.19711	-0.07	0.00999999	-1.153e-22
2129.35	-36300	-14767.8	8.19376	-0.07	0.01	3.0336e-23
2129.36	-36300.2	-14767.8	8.19012	-0.07	0.01	-3.87726e-24
2129.38	-36300.3	-14767.7	8.18997	-0.07	0.01	1.03957e-24
2129.4	-36300.4	-14767.7	8.19001	-0.07	0.01	-2.78122e-25
2129.41	-36300.6	-14767.7	8.19	-0.07	0.01	7.29152e-26
2129.43	-36300.7	-14767.6	8.19	-0.07	0.01	0
2129.45	-36300.8	-14767.6	8.19	-0.07	0.01	-2.22457e-36
2129.47	-36301	-14767.5	8.19	-0.07	0.01	0
2129.48	-36301.1	-14767.5	8.18645	-0.07	0.01	-3.16642e-28
2129.5	-36301.2	-14767.4	8.18312	-0.07	0.01	8.465e-29
2129.52	-36301.4	-14767.4	8.17991	-0.07	0.01	-2.19569e-29
2129.53	-36301.5	-14767.3	8.18004	-0.07	0.01	1.08691e-29
2129.55	-36301.6	-14767.3	8.17999	-0.07	0.01	-2.80138e-30
2129.57	-36301.8	-14767.2	8.17998	-0.07	0.01	1.04317e-30
2129.58	-36301.9	-14767.2	8.18009	-0.07	0.01	-2.79453e-31
2129.6	-36302	-14767.1	8.17962	-0.07	0.01	7.464e-32
2129.62	-36302.1	-14767.1	8.17602	-0.07	0.01	-1.90954e-32
2129.64	-36302.3	-14767.1	8.17242	-0.07	0.01	6.32132e-33
2129.65	-36302.4	-14767	8.16975	-0.07	0.01	-1.68749e-33
2129.67	-36302.5	-14766.9	8.17006	-0.07	0.01	4.28072e-34
2129.69	-36302.7	-14766.9	8.16999	-0.07	0.01	-1.32899e-34
2129.7	-36302.8	-14766.9	8.16996	-0.07	0.00999991	3.54567e-35
2129.72	-36302.9	-14766.8	8.17017	-0.07	0.0100003	-8.90676e-36
2129.74	-36303	-14766.8	8.1691	-0.07	0.00999859	2.65565e-36
2129.75	-36303.2	-14766.7	8.16548	-0.07	0.0100053	-7.08043e-37
2129.77	-36303.3	-14766.7	8.16191	-0.07	0.00998061	1.75832e-37
2129.79	-36303.4	-14766.6	8.15968	-0.07	0.0100843	-5.09929e-38
2129.81	-36303.6	-14766.6	8.16009	-0.07	0.00968265	1.35855e-38
2129.82	-36303.7	-14766.5	8.15997	-0.07	0.0114261	-3.32809e-39
2129.84	-36303.8	-14766.5	8.16002	-0.07	0.0136915	9.45959e-40
2129.86	-36304	-14766.4	8.15993	-0.07	0.0132955	-2.51803e-40
2129.87	-36304.1	-14766.4	8.16024	-0.07	0.0131365	6.06473e-41
2129.89	-36304.2	-14766.4	8.1585	-0.07	0.0147377	-1.68607e-41
2129.91	-36304.4	-14766.3	8.1548	-0.07	0.0188627	3.9807e-42
2129.92	-36304.5	-14766.3	8.15109	-0.07	0.0202374	-1.1014e-42
2129.94	-36304.6	-14766.2	8.14977	-0.07	0.0199369	2.92585e-43
2129.96	-36304.8	-14766.2	8.15005	-0.07	0.0200145	-6.73047e-44
2129.98	-36304.9	-14766.1	8.15001	-0.07	0.019996	1.84625e-44
2129.99	-36305	-14766.1	8.14992	-0.07	0.0200011	-4.9435e-45
2130.01	-36305.1	-14766	8.15032	-0.07	0.0199997	1.31153e-45
2130.03	-36305.3	-14766	8.14785	-0.07	0.02	-2.91444e-46
2130.04	-36305.4	-14765.9	8.14433	-0.07	0.0200001	7.93063e-47
2130.06	-36305.5	-14765.9	8.14072	-0.07	0.0199996	-2.10073e-47
2130.08	-36305.7	-14765.8	8.13987	-0.07	0.0200014	4.4441e-48
2130.09	-36305.8	-14765.8	8.14004	-0.07	0.0199946	-1.18841e-48
2130.11	-36305.9	-14765.7	8.13999	-0.07	0.0200163	2.36403e-49
2130.13	-36306.1	-14765.7	8.14002	-0.07	0.0199361	-7.40658e-50
2130.15	-36306.2	-14765.7	8.13994	-0.07	0.0202392	5.84361e-50
2130.16	-36306.3	-14765.6	8.14016	-0.07	0.0171243	-1.15261e-49
2130.18	-36306.4	-14765.6	8.13711	-0.07	0.0137599	4.36849e-49
2130.2	-36306.6	-14765.5	8.13376	-0.07	0.010189	-1.6321e-48
2130.21	-36306.7	-14765.5	8.13012	-0.07	0.0100637	3.28846e-48
2130.23	-36306.8	-14765.4	8.12997	-0.07	0.00687002	-1.26758e-47
2130.25	-36307	-14765.4	8.13001	-0.07	0.00363203	4.74148e-47
2130.26	-36307.1	-14765.3	8.13	-0.07	-0.00300067	-1.76983e-46
2130.28	-36307.2	-14765.3	8.13	-0.07	-0.00666667	-3.24398e-55
2130.3	-36307.3	-14765.2	8.13	-0.07	-0.01	1.2432e-54
2130.32	-36307.5	-14765.2	8.12989	-0.07	-0.00997464	-1.09167e-44
2130.33	-36307.6	-14765.1	8.12646	-0.07	-0.0100068	4.16443e-44
2130.35	-36307.7	-14765.1	8.12311	-0.07	-0.00999824	-1.55544e-43
2130.37	-36307.9	-14765	8.11982	-0.07	-0.0100009	1.21711e-42
2130.38	-36308	-14765	8.12005	-0.07	-0.00999968	-4.62599e-42
2130.4	-36308.1	-14765	8.11999	-0.07	-0.0100004	1.72382e-41
2130.42	-36308.3	-14764.9	8.11998	-0.07	-0.00999816	-9.97261e-41
2130.43	-36308.4	-14764.9	8.12011	-0.07	-0.0100069	3.7799e-40
2130.45	-36308.5	-14764.8	8.11958	-0.07	-0.00997441	-1.40369e-39
2130.47	-36308.7	-14764.8	8.11583	-0.07	-0.0101301	7.1371e-39
2130.49	-36308.8	-14764.7	8.11244	-0.07	-0.00946462	-2.69916e-38
2130.5	-36308.9	-14764.7	8.10976	-0.07	-0.005812	9.97754e-38
2130.52	-36309.1	-14764.6	8.11008	-0.07	-0.00218496	-4.71265e-37
2130.54	-36309.2	-14764.6	8.10998	-0.07	0.000270146	1.77902e-36
2130.55	-36309.3	-14764.5	8.11002	-0.07	-6.78624e-05	-6.53773e-36
2130.57	-36309.5	-14764.5	8.10995	-0.07	2.02406e-05	2.94206e-35
2130.59	-36309.6	-14764.4	8.1102	-0.07	-5.42151e-06	-1.10893e-34
2130.6	-36309.7	-14764.4	8.10911	-0.07	1.44547e-06	4.14153e-34
2130.62	-36309.8	-14764.4	8.1054	-0.07	-3.58962e-07	-1.50979e-33
2130.64	-36310	-14764.3	8.10173	-0.07	1.04102e-07	6.56331e-33
2130.66	-36310.1	-14764.3	8.09972	-0.07	-2.77341e-08	-2.47068e-32
2130.67	-36310.2	-14764.2	8.10007	-0.07	6.79136e-09	8.92959e-32
2130.69	-36310.3	-14764.2	8.09998	-0.07	-1.91865e-09	-3.78222e-31
2130.71	-36310.5	-14764.1	8.10002	-0.07	4.62328e-10	1.36045e-30
2130.72	-36310.6	-14764.1	8.09992	-0.07	-1.29432e-10	-5.64849e-30
2130.74	-36310.7	-14764	8.10031	-0.07	3.44213e-11	2.12199e-29
2130.76	-36310.9	-14764	8.09833	-0.07	-8.12696e-12	-7.46564e-29
2130.77	-36311	-14763.9	8.0947	-0.07	2.24989e-12	3.04753e-28
2130.79	-36311.1	-14763.9	8.09111	-0.07	-6.02483e-13	-1.14388e-27
2130.81	-36311.3	-14763.8	8.08977	-0.07	1.60041e-13	4.27078e-27
2130.83	-36311.4	-14763.8	8.09005	-0.07	-3.67904e-14	-1.47208e-26
2130.84	-36311.5	-14763.8	8.09001	-0.07	9.99309e-15	5.92763e-26
2130.86	-36311.7	-14763.7	8.08994	-0.07	-2.22063e-15	-1.99723e-25
2130.88	-36311.8	-14763.7	8.09027	-0.07	6.04268e-16	7.95315e-25
2130.89	-36311.9	-14763.6	8.08782	-0.07	-1.60072e-16	-2.98107e-24
2130.91	-36312	-14763.6	8.08419	-0.07	3.38901e-17	9.60212e-24
2130.93	-36312.2	-14763.5	8.08054	-0.07	-9.16806e-18	-3.78522e-23
2130.94	-36312.3	-14763.5	8.07987	-0.07	2.42421e-18	1.41794e-22
2130.96	-36312.4	-14763.4	8.08003	-0.07	-4.76783e-19	-4.2833e-22
2130.98	-36312.6	-14763.4	8.07999	-0.07	1.28392e-19	1.67426e-21
2131	-36312.7	-14763.3	8.08002	-0.07	-3.38829e-20	-6.26842e-21
2131.01	-36312.8	-14763.3	8.07996	-0.07	5.88077e-21	1.68371e-20
2131.03	-36312.9	-14763.2	8.08016	-0.07	-1.67055e-21	-6.53269e-20
2131.05	-36313.1	-14763.2	8.07712	-0.07	7.84871e-22	2.44467e-19
2131.06	-36313.2	-14763.2	8.07355	-0.07	-8.01367e-22	-4.92624e-19
2131.08	-36313.3	-14763.1	8.07011	-0.07	2.89951e-21	1.89891e-18
2131.1	-36313.4	-14763.1	8.06997	-0.07	-1.07966e-20	-7.10298e-18
2131.11	-36313.6	-14763	8.07001	-0.07	4.02868e-20	2.6513e-17
2131.13	-36313.7	-14763	8.07	-0.07	7.38413e-29	4.85966e-26
2131.15	-36313.8	-14762.9	8.07	-0.07	0	0
2131.17	-36314	-14762.9	8.07	-0.07	1.05809e-27	6.96353e-25
2131.18	-36314.1	-14762.8	8.06989	-0.07	-9.27538e-18	-6.10434e-15
2131.2	-36314.2	-14762.8	8.06645	-0.07	3.53527e-17	2.32664e-14
2131.22	-36314.4	-14762.7	8.06288	-0.07	-2.77018e-16	-1.82312e-13
2131.23	-36314.5	-14762.7	8.05984	-0.07	1.05299e-15	6.92993e-13
2131.25	-36314.6	-14762.7	8.06004	-0.07	-3.92384e-15	-2.58237e-12
2131.27	-36314.8	-14762.6	8.05998	-0.07	2.27002e-14	1.49395e-11
2131.28	-36314.9	-14762.6	8.06001	-0.07	-8.60401e-14	-5.6625e-11
2131.3	-36315	-14762.5	8.05997	-0.07	3.2146e-13	2.1156e-10
2131.32	-36315.1	-14762.5	8.0601	-0.07	-1.19254e-12	-7.84838e-10
2131.34	-36315.3	-14762.4	8.05947	-0.07	6.06308e-12	3.99025e-09
2131.35	-36315.4	-14762.4	8.05581	-0.07	-2.26898e-11	-1.49327e-08
2131.37	-36315.5	-14762.3	8.05219	-0.07	1.0726e-10	7.05903e-08
2131.39	-36315.6	-14762.3	8.04973	-0.07	-4.04928e-10	-2.66492e-07
2131.4	-36315.8	-14762.2	8.05007	-0.07	1.51245e-09	9.95379e-07
2131.42	-36315.9	-14762.2	8.04998	-0.07	-5.55391e-09	-3.65516e-06
2131.44	-36316	-14762.1	8.05002	-0.07	2.4992e-08	1.64478e-05
2131.45	-36316.2	-14762.1	8.04994	-0.07	-9.42007e-08	-6.19956e-05
2131.47	-36316.3	-14762	8.0502	-0.07	3.43633e-07	0.000283597
2131.49	-36316.4	-14762	8.04892	-0.07	-1.4939e-06	0.00181353
2131.51	-36316.5	-14762	8.0452	-0.07	5.44262e-06	0.0046854
2131.52	-36316.7	-14761.9	8.04151	-0.07	-2.30653e-05	0.00775363
2131.54	-36316.8	-14761.9	8.03973	-0.07	8.6734e-05	0.00936583
2131.56	-36316.9	-14761.8	8.04007	-0.07	-0.000309813	0.00987054
2131.57	-36317.1	-14761.8	8.03998	-0.07	0.00178032	0.00978527
2131.59	-36317.2	-14761.7	8.04002	-0.07	0.00363262	0.00980888
2131.61	-36317.3	-14761.7	8.03993	-0.07	0.00333805	0.00980275
2131.62	-36317.5	-14761.6	8.04029	-0.07	0.00302456	0.00980425
2131.64	-36317.6	-14761.6	8.03824	-0.07	0.00524421	0.00980383
2131.66	-36317.7	-14761.5	8.03474	-0.07	0.00731754	0.00980394
2131.68	-36317.8	-14761.5	8.031	-0.07	0.00454356	0.00980392
2131.69	-36318	-14761.5	8.02978	-0.07	0.00269011	0.00980392
2131.71	-36318.1	-14761.4	8.03005	-0.07	0.00578194	0.00980392
2131.73	-36318.2	-14761.4	8.02998	-0.07	0.00685682	0.00980392
2131.74	-36318.3	-14761.3	8.03002	-0.07	0.00670197	0.00980392
2131.76	-36318.5	-14761.3	8.02994	-0.07	0.00638177	0.00980392
2131.78	-36318.6	-14761.2	8.03025	-0.07	0.00932458	0.00980392
2131.79	-36318.7	-14761.2	8.02758	-0.07	0.0101671	0.00980392
2131.81	-36318.9	-14761.1	8.02398	-0.07	0.00996713	0.00980392
2131.83	-36319	-14761.1	8.02038	-0.07	0.0100089	0.00980392
2131.85	-36319.1	-14761	8.01991	-0.07	0.00999766	0.00980392
2131.86	-36319.3	-14761	8.02002	-0.07	0.0100004	0.00980392
2131.88	-36319.4	-14760.9	8.01999	-0.07	0.00999989	0.00980392
2131.9	-36319.5	-14760.9	8.02002	-0.07	0.01	0.00980392
2131.91	-36319.6	-14760.9	8.01995	-0.07	0.00999999	0.00980392
2131.93	-36319.8	-14760.8	8.02019	-0.07	0.01	0.00980392
2131.95	-36319.9	-14760.8	8.017	-0.07	0.01	0.00980392
2131.96	-36320	-14760.7	8.01548	-0.07	0.01	0.00980392
2131.98	-36320.1	-14760.7	8.01098	-0.07	0.01	0.00980392
2132	-36320.3	-14760.6	8.00975	-0.07	0.01	0.00980392
2132.02	-36320.4	-14760.6	8.01004	-0.07	0.01	0.00980392
2132.03	-36320.5	-14760.5	8.01	-0.07	0.01	0.00980392
2132.05	-36320.7	-14760.5	8.00997	-0.07	0.01	0.00980392
2132.07	-36320.8	-14760.5	8.01057	-0.07	0.01	0.00980392
2132.08	-36320.9	-14760.4	8.01012	-0.07	0.01	0.00980392
2132.1	-36321.1	-14760.4	8.00688	-0.07	0.01	0.00980392
2132.12	-36321.2	-14760.3	8.00333	-0.07	0.01	0.00980392
2132.13	-36321.3	-14760.3	8	-0.07	0.01	0.00980392
2132.15	-36321.4	-14760.2	8	-0.07	0.01	0.00980392
2132.17	-36321.6	-14760.2	7.99999	-0.07	0.01	0.00980392
2132.19	-36321.7	-14760.1	8	-0.07	0.01	0.00980392
2132.2	-36321.8	-14760.1	7.99999	-0.07	0.01	0.00980392
2132.22	-36321.9	-14760	8.00006	-0.07	0.01	0.00980392
2132.24	-36322.1	-14760	7.99977	-0.07	0.01	0.00980392
2132.25	-36322.2	-14759.9	7.99623	-0.07	0.01	0.00980392
2132.27	-36322.3	-14759.9	7.99265	-0.07	0.01	0.00980392
2132.29	-36322.4	-14759.9	7.98979	-0.07	0.01	0.00980392
2132.3	-36322.6	-14759.8	7.99005	-0.07	0.01	0.00980392
2132.32	-36322.7	-14759.8	7.98998	-0.07	0.00999999	0.00980392
2132.34	-36322.8	-14759.7	7.99001	-0.07	0.0100001	0.00980392
2132.36	-36323	-14759.7	7.98996	-0.07	0.0099998	0.00980392
2132.37	-36323.1	-14759.6	7.99017	-0.07	0.010001	0.00980394
2132.39	-36323.2	-14759.6	7.98929	-0.0700001	0.00999637	0.00980386
2132.41	-36323.4	-14759.5	7.98561	-0.0699997	0.0100133	0.00980413
2132.42	-36323.5	-14759.5	7.98196	-0.0700012	0.00994005	0.00980296
2132.44	-36323.6	-14759.4	7.97972	-0.0699957	0.010226	0.00980754
2132.46	-36323.7	-14759.4	7.98007	-0.0700158	0.00899987	0.00979073
2132.47	-36323.8	-14759.4	7.97998	-0.0699311	0.00525855	0.00986127
2132.49	-36324	-14759.3	7.98002	-0.0702593	0.00175081	0.00951198
2132.51	-36324.1	-14759.3	7.97994	-0.0687837	-0.000262694	0.0079127
2132.53	-36324.2	-14759.2	7.98025	-0.0650727	7.46668e-05	0.00499007
2132.54	-36324.4	-14759.2	7.9787	-0.0615287	-1.9876e-05	0.00208194
2132.56	-36324.5	-14759.1	7.975	-0.0597508	4.78944e-06	0.000410932
2132.58	-36324.6	-14759.1	7.9713	-0.0600698	-1.34087e-06	-7.69225e-05
2132.59	-36324.7	-14759	7.96975	-0.0599814	3.56722e-07	2.04569e-05
2132.61	-36324.9	-14759	7.97006	-0.0600044	-8.46777e-08	-4.82993e-06
2132.63	-36325	-14758.9	7.96998	-0.0599988	2.52972e-08	1.33713e-06
2132.64	-36325.1	-14758.9	7.97002	-0.0600003	-1.37096e-08	-3.58062e-07
2132.66	-36325.3	-14758.8	7.96992	-0.0599999	2.95413e-08	9.5114e-08
2132.68	-36325.4	-14758.8	7.97026	-0.06	-9.64912e-08	-2.18649e-08
2132.7	-36325.5	-14758.8	7.96805	-0.06	3.87111e-07	5.93899e-09
2132.71	-36325.6	-14758.7	7.96439	-0.06	-1.30399e-06	-1.31974e-09
2132.73	-36325.8	-14758.7	7.96071	-0.06	5.19251e-06	3.59123e-10
2132.75	-36325.9	-14758.6	7.95983	-0.06	-1.9463e-05	-9.51321e-11
2132.76	-36326	-14758.6	7.96003	-0.06	6.2691e-05	2.01412e-11
2132.78	-36326.1	-14758.5	7.95999	-0.06	-0.000247132	-5.44867e-12
2132.8	-36326.3	-14758.5	7.96	-0.06	0.00241636	1.44073e-12
2132.81	-36326.4	-14758.4	7.96002	-0.06	0.00602	-2.83357e-13
2132.83	-36326.5	-14758.4	7.95994	-0.06	0.00962326	7.63032e-14
2132.85	-36326.7	-14758.3	7.96024	-0.06	0.0100946	-2.01313e-14
2132.87	-36326.8	-14758.3	7.95713	-0.06	0.00998365	3.4798e-15
2132.88	-36326.9	-14758.3	7.95375	-0.06	0.0100044	-9.33828e-16
2132.9	-36327.1	-14758.2	7.95024	-0.06	0.00999884	2.45692e-16
2132.92	-36327.2	-14758.2	7.94997	-0.06	0.0100002	-3.13989e-17
2132.93	-36327.3	-14758.1	7.95001	-0.06	0.00999995	8.40661e-18
2132.95	-36327.4	-14758.1	7.95	-0.06	0.01	-2.20396e-18
2132.97	-36327.6	-14758	7.95	-0.06	0.01	0
2132.98	-36327.7	-14758	7.95	-0.06	0.01	6.72406e-29
2133	-36327.8	-14757.9	7.95	-0.06	0.01	0
2133.02	-36327.9	-14757.9	7.94645	-0.06	0.00999152	9.57093e-21
2133.04	-36328	-14757.9	7.94312	-0.06	0.0100323	-2.55869e-21
2133.05	-36328.2	-14757.8	7.93991	-0.06	0.00987838	6.63788e-22
2133.07	-36328.3	-14757.8	7.94004	-0.06	0.00623593	-3.29407e-22
2133.09	-36328.4	-14757.7	7.93999	-0.06	0.00289301	8.8025e-23
2133.1	-36328.6	-14757.7	7.94	-0.06	-0.00015543	-2.26872e-23
2133.12	-36328.7	-14757.6	7.94001	-0.06	5.77107e-05	8.44641e-24
2133.14	-36328.8	-14757.6	7.93997	-0.06	-1.48283e-05	-2.25598e-24
2133.15	-36329	-14757.5	7.9401	-0.06	1.61408e-06	5.77155e-25
2133.17	-36329.1	-14757.5	7.93946	-0.06	1.05924e-05	-1.91061e-25
2133.19	-36329.2	-14757.4	7.93586	-0.06	-4.46607e-05	5.10041e-26
2133.21	-36329.3	-14757.4	7.93239	-0.06	0.000166293	-1.29384e-26
2133.22	-36329.5	-14757.3	7.92969	-0.06	-0.000870646	4.01686e-27
2133.24	-36329.6	-14757.3	7.93008	-0.06	-0.00366409	-1.07167e-27
2133.26	-36329.7	-14757.3	7.92998	-0.06	-0.00329994	2.69205e-28
2133.27	-36329.8	-14757.2	7.93002	-0.06	-0.00311916	-8.02665e-29
2133.29	-36330	-14757.2	7.92994	-0.06	-0.00437774	2.14005e-29
2133.31	-36330.1	-14757.1	7.9302	-0.06	-0.0071796	-5.3145e-30
2133.32	-36330.2	-14757.1	7.9289	-0.06	-0.00555043	1.54125e-30
2133.34	-36330.3	-14757	7.9253	-0.06	-0.00167304	-4.10621e-31
2133.36	-36330.5	-14757	7.92167	-0.06	0.000243644	1.00591e-31
2133.38	-36330.6	-14756.9	7.91969	-0.06	-6.92521e-05	-2.85915e-32
2133.39	-36330.7	-14756.9	7.92008	-0.06	1.84346e-05	7.61096e-33
2133.41	-36330.9	-14756.8	7.91998	-0.06	-4.44211e-06	-1.83398e-33
2133.43	-36331	-14756.8	7.92	-0.06	1.2436e-06	5.13433e-34
2133.44	-36331.1	-14756.8	7.92002	-0.06	-3.30723e-07	-1.36543e-34
2133.46	-36331.2	-14756.7	7.91993	-0.06	7.80825e-08	3.22369e-35
2133.48	-36331.4	-14756.7	7.92028	-0.06	-2.16075e-08	-8.91947e-36
2133.49	-36331.5	-14756.6	7.91827	-0.06	5.75216e-09	2.36943e-36
2133.51	-36331.6	-14756.6	7.9146	-0.06	-1.36535e-09	-5.45023e-37
2133.53	-36331.7	-14756.5	7.91089	-0.06	5.44021e-10	1.49393e-37
2133.55	-36331.9	-14756.5	7.9098	-0.06	-7.79139e-10	-3.95769e-38
2133.56	-36332	-14756.4	7.91004	-0.06	2.31248e-09	8.60042e-39
2133.58	-36332.1	-14756.4	7.90999	-0.06	-9.12656e-09	-1.56887e-39
2133.6	-36332.3	-14756.4	7.91	-0.06	3.41881e-08	-2.46873e-39
2133.61	-36332.4	-14756.3	7.91002	-0.06	-1.10116e-07	9.86259e-39
2133.63	-36332.5	-14756.3	7.90993	-0.06	4.34083e-07	-3.93725e-38
2133.65	-36332.6	-14756.2	7.91028	-0.06	-1.62607e-06	1.47616e-37
2133.66	-36332.8	-14756.2	7.90737	-0.06	4.91203e-06	-4.45944e-37
2133.68	-36332.9	-14756.1	7.90395	-0.06	-1.92001e-05	1.74311e-36
2133.7	-36333	-14756.1	7.90038	-0.06	7.18853e-05	-6.52622e-36
2133.72	-36333.1	-14756	7.89994	-0.06	-0.000193085	1.75295e-35
2133.73	-36333.3	-14756	7.90002	-0.06	0.003039	-6.80136e-35
2133.75	-36333.4	-14755.9	7.9	-0.06	0.00339977	2.5452e-34
2133.77	-36333.5	-14755.9	7.9	-0.06	0.00334429	-5.12884e-34
2133.78	-36333.6	-14755.9	7.90001	-0.06	0.00325593	1.977e-33
2133.8	-36333.8	-14755.8	7.89998	-0.06	0.00641102	-7.3951e-33
2133.82	-36333.9	-14755.8	7.9	-0.06	0.01	-1.35567e-41
2133.83	-36334	-14755.7	7.89667	-0.06	0.01	5.19542e-41
2133.85	-36334.2	-14755.7	7.89333	-0.06	0.01	0
2133.87	-36334.3	-14755.6	7.8899	-0.06	0.00999878	1.70291e-30
2133.89	-36334.4	-14755.6	7.89003	-0.06	0.00999842	-6.49547e-30
2133.9	-36334.5	-14755.5	7.88999	-0.06	0.0100076	2.42607e-29
2133.92	-36334.7	-14755.5	7.89001	-0.06	0.00994002	-1.89837e-28
2133.94	-36334.8	-14755.5	7.88998	-0.06	0.0102336	7.21534e-28
2133.95	-36334.9	-14755.4	7.89006	-0.06	0.0137687	-2.68871e-27
2133.97	-36335	-14755.4	7.88962	-0.06	0.0173516	1.55547e-26
2133.99	-36335.1	-14755.3	7.88605	-0.06	0.0202101	-5.89566e-26
2134	-36335.3	-14755.3	7.88263	-0.06	0.0199462	2.18939e-25
2134.02	-36335.4	-14755.2	7.87972	-0.06	0.0200178	-1.1132e-24
2134.04	-36335.5	-14755.2	7.88008	-0.06	0.0199951	4.20998e-24
2134.06	-36335.7	-14755.1	7.87996	-0.06	0.0200019	-1.6818e-23
2134.07	-36335.8	-14755.1	7.87995	-0.06	0.0200014	-9.02492e-23
2134.09	-36335.9	-14755	7.88002	-0.06	0.0200007	9.29348e-23
2134.11	-36336.1	-14755	7.87995	-0.06	0.0199968	-3.048e-22
2134.12	-36336.2	-14755	7.8802	-0.06	0.0200146	1.36031e-21
2134.14	-36336.3	-14754.9	7.87911	-0.06	0.0199451	-5.12454e-21
2134.16	-36336.4	-14754.9	7.8754	-0.06	0.0202004	1.8693e-20
2134.17	-36336.5	-14754.8	7.87173	-0.06	0.018896	-8.1265e-20
2134.19	-36336.7	-14754.8	7.86972	-0.06	0.015297	3.05913e-19
2134.21	-36336.8	-14754.7	7.87007	-0.06	0.0116737	-1.10564e-18
2134.23	-36336.9	-14754.7	7.86998	-0.06	0.00969289	4.68305e-18
2134.24	-36337	-14754.6	7.87001	-0.06	0.0100818	-1.76094e-17
2134.26	-36337.2	-14754.6	7.86999	-0.06	0.0099803	6.29004e-17
2134.28	-36337.3	-14754.5	7.87002	-0.06	0.0100055	-2.61035e-16
2134.29	-36337.4	-14754.5	7.86993	-0.06	0.00999853	9.80612e-16
2134.31	-36337.6	-14754.5	7.87026	-0.06	0.0100003	-3.45e-15
2134.33	-36337.7	-14754.4	7.86825	-0.06	0.0099999	1.40832e-14
2134.34	-36337.8	-14754.4	7.86474	-0.06	0.01	-5.28608e-14
2134.36	-36337.9	-14754.3	7.861	-0.06	0.00999999	1.82273e-13
2134.38	-36338	-14754.3	7.85977	-0.06	0.01	-7.33979e-13
2134.4	-36338.2	-14754.2	7.86006	-0.06	0.00999997	2.75292e-12
2134.41	-36338.3	-14754.2	7.85999	-0.06	0.0100001	-9.23301e-12
2134.43	-36338.4	-14754.1	7.86	-0.06	0.00999962	3.67555e-11
2134.45	-36338.6	-14754.1	7.86002	-0.06	0.0100014	-1.37767e-10
2134.46	-36338.7	-14754	7.85994	-0.06	0.00999539	4.43752e-10
2134.48	-36338.8	-14754	7.86025	-0.06	0.0100182	-1.7493e-09
2134.5	-36338.9	-14754	7.85758	-0.06	0.00993186	6.55287e-09
2134.51	-36339.1	-14753.9	7.85398	-0.06	0.0102058	-1.97949e-08
2134.53	-36339.2	-14753.9	7.85038	-0.06	0.00733367	7.73741e-08
2134.55	-36339.3	-14753.8	7.84991	-0.06	0.00397043	-2.89689e-07
2134.57	-36339.4	-14753.8	7.85002	-0.06	0.000260131	7.78108e-07
2134.58	-36339.6	-14753.7	7.85	-0.06	-5.46436e-05	-3.01902e-06
2134.6	-36339.7	-14753.7	7.85	-0.06	-3.57719e-05	1.12978e-05
2134.62	-36339.8	-14753.6	7.85001	-0.06	0.000106375	-2.27661e-05
2134.63	-36339.9	-14753.6	7.84998	-0.06	-0.00319739	0.000995933
2134.65	-36340.1	-14753.6	7.85009	-0.06	-0.003362	0.00309891
2134.67	-36340.2	-14753.5	7.84689	-0.06	-0.00335393	0.00635572
2134.68	-36340.3	-14753.5	7.84333	-0.06	-0.00333333	0.0087146
2134.7	-36340.5	-14753.4	7.84	-0.06	-0.00666667	0.00980392
2134.72	-36340.6	-14753.4	7.84002	-0.06	-0.00663818	0.00979797
2134.74	-36340.7	-14753.3	7.83999	-0.06	-0.00666768	0.00980551
2134.75	-36340.8	-14753.3	7.84	-0.06	-0.0066911	0.00980351
2134.77	-36340.9	-14753.2	7.84	-0.06	-0.00645463	0.00980413
2134.79	-36341.1	-14753.2	7.83998	-0.06	-0.00283457	0.00980387
2134.8	-36341.2	-14753.1	7.84006	-0.06	0.000140398	0.00980394
2134.82	-36341.3	-14753.1	7.83962	-0.06	-5.22811e-05	0.00980392
2134.84	-36341.4	-14753.1	7.83605	-0.06	1.40054e-05	0.00980392
2134.85	-36341.6	-14753	7.83266	-0.06	-3.74071e-06	0.00980392
2134.87	-36341.7	-14753	7.8298	-0.06	9.56785e-07	0.00980392
2134.89	-36341.8	-14752.9	7.83007	-0.06	-3.15646e-07	0.00980392
2134.91	-36342	-14752.9	7.82998	-0.06	8.00713e-08	0.00980392
2134.92	-36342.1	-14752.8	7.83001	-0.06	-2.48589e-08	0.00980392
2134.94	-36342.2	-14752.8	7.82999	-0.06	6.63222e-09	0.00980392
2134.96	-36342.3	-14752.7	7.83001	-0.06	-1.66602e-09	0.00980392
2134.97	-36342.4	-14752.7	7.82994	-0.06	4.96741e-10	0.00980392
2134.99	-36342.6	-14752.7	7.83023	-0.06	-1.3244e-10	0.00980392
2135.01	-36342.7	-14752.6	7.829	-0.06	3.28896e-11	0.00980392
2135.02	-36342.8	-14752.6	7.82526	-0.06	-9.53827e-12	0.00980392
2135.04	-36343	-14752.5	7.82175	-0.06	2.54119e-12	0.00980392
2135.06	-36343.1	-14752.5	7.81974	-0.06	-6.22523e-13	0.00980392
2135.08	-36343.2	-14752.4	7.82007	-0.06	1.76943e-13	0.00980392
2135.09	-36343.3	-14752.4	7.81998	-0.06	-4.71015e-14	0.00980392
2135.11	-36343.5	-14752.3	7.82	-0.06	1.13498e-14	0.00980392
2135.13	-36343.6	-14752.3	7.82002	-0.06	-3.17746e-15	0.00980392
2135.14	-36343.7	-14752.3	7.81993	-0.06	8.45016e-16	0.00980392
2135.16	-36343.8	-14752.2	7.82026	-0.06	-1.99503e-16	0.00980392
2135.18	-36343.9	-14752.2	7.81825	-0.06	5.51994e-17	0.00980392
2135.19	-36344.1	-14752.1	7.81474	-0.06	-1.46636e-17	0.00980392
2135.21	-36344.2	-14752.1	7.811	-0.06	3.37298e-18	0.00980392
2135.23	-36344.3	-14752	7.80977	-0.06	-9.2464e-19	0.00980392
2135.25	-36344.5	-14752	7.81006	-0.06	2.45311e-19	0.00980392
2135.26	-36344.6	-14751.9	7.80999	-0.06	-5.45122e-20	0.00980392
2135.28	-36344.7	-14751.9	7.81001	-0.06	1.48336e-20	0.00980392
2135.3	-36344.8	-14751.8	7.80999	-0.06	-3.92945e-21	0.00980392
2135.31	-36345	-14751.8	7.81002	-0.06	8.31937e-22	0.00980392
2135.33	-36345.1	-14751.8	7.80993	-0.06	-2.25059e-22	0.00980392
2135.35	-36345.2	-14751.7	7.81028	-0.06	5.95098e-23	0.00980392
2135.36	-36345.3	-14751.7	7.80737	-0.06	-1.17041e-23	0.00980392
2135.38	-36345.4	-14751.6	7.80395	-0.06	3.15172e-24	0.00980392
2135.4	-36345.6	-14751.6	7.80038	-0.06	-8.31522e-25	0.00980392
2135.42	-36345.7	-14751.5	7.79994	-0.06	1.43722e-25	0.00980392
2135.43	-36345.8	-14751.5	7.80002	-0.06	-3.85283e-26	0.00980392
2135.45	-36346	-14751.4	7.8	-0.06	9.98472e-27	0.00980392
2135.47	-36346.1	-14751.4	7.8	-0.06	-9.67148e-28	0.00980392
2135.48	-36346.2	-14751.4	7.80001	-0.06	-9.23998e-28	0.00980392
2135.5	-36346.3	-14751.3	7.79997	-0.06	4.66409e-27	0.00980392
2135.52	-36346.4	-14751.3	7.8	-0.06	8.70676e-36	0.00980392
2135.53	-36346.6	-14751.2	7.79667	-0.06	0	0.00980392
2135.55	-36346.7	-14751.2	7.79512	-0.0599994	-1.46676e-24	0.00980462
2135.57	-36346.8	-14751.1	7.79054	-0.0600006	1.28678e-24	0.00980331
2135.59	-36346.9	-14751.1	7.78986	-0.059997	-7.01808e-24	0.00980728
2135.6	-36347.1	-14751	7.79004	-0.0600116	2.67867e-23	0.00979112
2135.62	-36347.2	-14751	7.78999	-0.0599566	-1.00129e-22	0.00985177
2135.64	-36347.3	-14751	7.79	-0.0600874	2.01753e-22	0.00880994
2135.65	-36347.4	-14750.9	7.79	-0.056884	-7.7769e-22	0.00670448
2135.67	-36347.5	-14750.9	7.79001	-0.0535525	2.909e-21	0.00344838
2135.69	-36347.7	-14750.8	7.79	-0.05	5.33279e-30	0.00108932
2135.7	-36347.8	-14750.8	7.79	-0.05	0	0
2135.72	-36348	-14750.7	7.78667	-0.05	7.64158e-29	2.92385e-15
2135.74	-36348.1	-14750.7	7.78311	-0.0500019	-6.69873e-19	-1.59493e-06
2135.76	-36348.2	-14750.6	7.77991	-0.0499995	2.55511e-18	4.26385e-07
2135.77	-36348.3	-14750.6	7.78002	-0.0500001	-9.5434e-18	-1.10597e-07
2135.79	-36348.4	-14750.5	7.77999	-0.0499999	7.46759e-17	5.47477e-08
2135.81	-36348.6	-14750.5	7.78	-0.05	-2.83028e-16	-1.41104e-08
2135.82	-36348.7	-14750.5	7.78	-0.05	1.63929e-15	5.25329e-09
2135.84	-36348.8	-14750.4	7.78	-0.05	-6.21382e-15	-1.40312e-09
2135.86	-36348.9	-14750.4	7.78001	-0.05	2.30755e-14	3.58965e-10
2135.87	-36349.1	-14750.3	7.77996	-0.05	-1.17328e-13	-1.18832e-10
2135.89	-36349.2	-14750.3	7.78015	-0.05	4.4372e-13	3.17223e-11
2135.91	-36349.3	-14750.2	7.7794	-0.05	-1.64023e-12	-8.04712e-12
2135.93	-36349.4	-14750.2	7.77564	-0.05	7.74722e-12	2.49831e-12
2135.94	-36349.6	-14750.1	7.77221	-0.05	-2.92456e-11	-6.66534e-13
2135.96	-36349.7	-14750.1	7.76974	-0.05	1.07475e-10	1.67434e-13
2135.98	-36349.8	-14750.1	7.77008	-0.05	-4.8365e-10	-4.99224e-14
2135.99	-36349.9	-14750	7.76998	-0.05	1.823e-09	1.33108e-14
2136.01	-36350	-14750	7.77001	-0.05	-6.65009e-09	-3.3076e-15
2136.03	-36350.2	-14749.9	7.76999	-0.05	2.89103e-08	9.68223e-16
2136.04	-36350.3	-14749.9	7.77002	-0.05	-1.0883e-07	-2.91645e-16
2136.06	-36350.4	-14749.8	7.76994	-0.05	3.93335e-07	1.93603e-16
2136.08	-36350.6	-14749.8	7.77026	-0.05	-1.66601e-06	-5.72817e-16
2136.1	-36350.7	-14749.7	7.76868	-0.05	6.2646e-06	2.09179e-15
2136.11	-36350.8	-14749.7	7.76511	-0.05	-2.33924e-05	-7.79436e-15
2136.13	-36350.9	-14749.7	7.76144	-0.05	8.35157e-05	2.78233e-14
2136.15	-36351.1	-14749.6	7.75971	-0.05	-0.000346576	-1.15461e-13
2136.16	-36351.2	-14749.6	7.76008	-0.05	0.00179656	4.33742e-13
2136.18	-36351.3	-14749.5	7.75998	-0.05	0.00359801	-1.526e-12
2136.2	-36351.4	-14749.5	7.76001	-0.05	0.00332589	6.22924e-12
2136.21	-36351.5	-14749.4	7.75999	-0.05	0.00310879	-2.15935e-11
2136.23	-36351.7	-14749.4	7.76002	-0.05	0.00520769	8.69833e-11
2136.25	-36351.8	-14749.3	7.75992	-0.05	0.00914869	-3.26255e-10
2136.27	-36351.9	-14749.3	7.76026	-0.05	0.0102219	1.09423e-09
2136.28	-36352	-14749.3	7.7578	-0.05	0.00968015	-4.35598e-09
2136.3	-36352.2	-14749.2	7.75434	-0.05	0.0122272	1.63271e-08
2136.32	-36352.3	-14749.2	7.75071	-0.05	0.0156135	-6.09526e-08
2136.33	-36352.4	-14749.1	7.74987	-0.05	0.0194612	1.96274e-07
2136.35	-36352.5	-14749.1	7.75004	-0.05	0.0199013	-7.73709e-07
2136.37	-36352.7	-14749	7.74999	-0.05	0.0223778	2.89831e-06
2136.38	-36352.8	-14749	7.75	-0.05	0.0260256	-8.75518e-06
2136.4	-36352.9	-14748.9	7.75	-0.05	0.0296295	3.42222e-05
2136.42	-36353	-14748.9	7.75001	-0.05	0.0300538	-0.000821955
2136.44	-36353.2	-14748.9	7.74996	-0.05	0.0300127	-0.00548951
2136.45	-36353.3	-14748.8	7.75016	-0.05	0.0298952	-0.0185846
2136.47	-36353.4	-14748.8	7.74712	-0.05	0.0326965	-0.0403597
2136.49	-36353.5	-14748.7	7.74355	-0.05	0.0395601	-0.0710767
2136.5	-36353.7	-14748.7	7.74011	-0.05	0.0463214	-0.103654
2136.52	-36353.8	-14748.6	7.73997	-0.05	0.0500221	-0.1413
2136.54	-36353.9	-14748.6	7.74	-0.05	0.0466667	-0.187364
2136.55	-36354	-14748.5	7.74	-0.05	0.0433333	-0.236383
2136.57	-36354.1	-14748.5	7.74	-0.05	0.04	-0.285403
2136.59	-36354.3	-14748.5	7.74	-0.05	0.0434767	-0.333691
2136.61	-36354.4	-14748.4	7.74	-0.05	0.0433048	-0.371409
2136.62	-36354.5	-14748.4	7.73998	-0.05	0.0432794	-0.407016
2136.64	-36354.7	-14748.3	7.74007	-0.05	0.0436102	-0.439697
2136.66	-36354.8	-14748.3	7.73974	-0.05	0.046917	-0.476197
2136.67	-36354.9	-14748.2	7.73603	-0.05	0.0462486	-0.513917
2136.69	-36355	-14748.2	7.73267	-0.05	0.0426101	-0.547176
2136.71	-36355.1	-14748.1	7.72978	-0.05	0.0398001	-0.581538
2136.72	-36355.3	-14748.1	7.73006	-0.05	0.0400511	-0.624044
2136.74	-36355.4	-14748.1	7.72998	-0.05	0.0399831	-0.67698
2136.76	-36355.5	-14748	7.73	-0.05	0.0400043	-0.728979
2136.78	-36355.6	-14748	7.73	-0.05	0.0399987	-0.776201
2136.79	-36355.8	-14747.9	7.73	-0.05	0.0400004	-0.810809
2136.81	-36355.9	-14747.9	7.73001	-0.05	0.0399999	-0.837416
2136.83	-36356	-14747.8	7.72994	-0.05	0.04	-0.858355
2136.84	-36356.1	-14747.8	7.73023	-0.05	0.04	-0.872799
2136.86	-36356.2	-14747.7	7.729	-0.05	0.04	-0.88367
2136.88	-36356.4	-14747.7	7.72526	-0.05	0.04	-0.892304
2136.89	-36356.5	-14747.7	7.72175	-0.05	0.04	-0.902155
2136.91	-36356.6	-14747.6	7.71974	-0.05	0.04	-0.918343
2136.93	-36356.7	-14747.6	7.72007	-0.05	0.04	-0.938634
2136.95	-36356.9	-14747.5	7.71998	-0.05	0.04	-0.957438
2136.96	-36357	-14747.5	7.72001	-0.05	0.04	-0.972861
2136.98	-36357.1	-14747.4	7.71999	-0.05	0.04	-0.984482
2137	-36357.2	-14747.4	7.72002	-0.05	0.04	-0.993514
2137.01	-36357.3	-14747.3	7.71993	-0.05	0.04	-0.999758
2137.03	-36357.5	-14747.3	7.72028	-0.05	0.04	-1.00641
2137.05	-36357.6	-14747.2	7.71827	-0.05	0.04	-1.01537
2137.06	-36357.7	-14747.2	7.7146	-0.05	0.04	-1.03118
2137.08	-36357.9	-14747.2	7.71089	-0.05	0.04	-1.05025
2137.1	-36358	-14747.1	7.7098	-0.05	0.04	-1.06818
2137.12	-36358.1	-14747.1	7.71004	-0.05	0.04	-1.0835
2137.13	-36358.2	-14747	7.70999	-0.05	0.04	-1.09437
2137.15	-36358.4	-14747	7.71	-0.05	0.04	-1.10253
2137.17	-36358.5	-14746.9	7.71	-0.05	0.04	-1.10878
2137.18	-36358.6	-14746.9	7.71	-0.05	0.04	-1.11354
2137.2	-36358.7	-14746.8	7.71002	-0.05	0.04	-1.11618
2137.22	-36358.8	-14746.8	7.70993	-0.05	0.04	-1.1175
2137.23	-36359	-14746.7	7.71021	-0.05	0.04	-1.11767
2137.25	-36359.1	-14746.7	7.70733	-0.05	0.04	-1.11764
2137.27	-36359.2	-14746.7	7.70397	-0.05	0.04	-1.11765
2137.29	-36359.3	-14746.6	7.70026	-0.05	0.04	-1.11763
2137.3	-36359.4	-14746.6	7.69993	-0.05	0.04	-1.11769
2137.32	-36359.6	-14746.5	7.70001	-0.05	0.04	-1.11665
2137.34	-36359.7	-14746.5	7.7	-0.0500001	0.0399999	-1.11454
2137.35	-36359.8	-14746.4	7.7	-0.0499998	0.0400005	-1.11131
2137.37	-36359.9	-14746.4	7.7	-0.05	0.04	-1.10893
2137.39	-36360.1	-14746.4	7.7	-0.05	0.04	-1.11111
2137.4	-36360.2	-14746.3	7.7	-0.05	0.04	-1.11983
2137.42	-36360.3	-14746.3	7.70003	-0.0500553	0.0398922	-1.13484
2137.44	-36360.4	-14746.2	7.69989	-0.0537463	0.0364558	-1.14523
2137.46	-36360.6	-14746.2	7.69645	-0.0680055	0.0331082	-1.14445
2137.47	-36360.7	-14746.1	7.69286	-0.0968792	0.0298057	-1.13081
2137.49	-36360.8	-14746.1	7.68991	-0.127082	0.030108	-1.11239
2137.51	-36360.9	-14746	7.68979	-0.160616	0.029757	-1.09891
2137.52	-36361	-14746	7.68629	-0.198645	0.0262211	-1.09239
2137.54	-36361.2	-14745.9	7.68226	-0.248742	0.022726	-1.09401
2137.56	-36361.3	-14745.9	7.6759	-0.299804	0.0194712	-1.09489
2137.57	-36361.4	-14745.9	7.67203	-0.355398	0.0153669	-1.09427
2137.59	-36361.5	-14745.8	7.66522	-0.400006	0.00824003	-1.09264
2137.61	-36361.7	-14745.8	7.65764	-0.437962	0.00230217	-1.09579
2137.63	-36361.8	-14745.7	7.64762	-0.469465	-0.00100025	-1.10041
2137.64	-36361.9	-14745.7	7.64146	-0.50352	-0.00407825	-1.10009
2137.66	-36362	-14745.6	7.63475	-0.542478	-0.00866192	-1.09003
2137.68	-36362.2	-14745.6	7.62665	-0.583041	-0.014854	-1.07783
2137.69	-36362.3	-14745.5	7.61667	-0.613347	-0.0179897	-1.07175
2137.71	-36362.4	-14745.5	7.6053	-0.646763	-0.0201027	-1.07017
2137.73	-36362.5	-14745.4	7.59099	-0.694418	-0.0209531	-1.06379
2137.74	-36362.7	-14745.4	7.57796	-0.749864	-0.0249795	-1.04791
2137.76	-36362.8	-14745.4	7.56416	-0.806523	-0.0271226	-1.02467
2137.78	-36362.9	-14745.3	7.5503	-0.85223	-0.0253047	-0.998745
2137.8	-36363	-14745.3	7.53709	-0.884916	-0.0217346	-0.979505
2137.81	-36363.1	-14745.2	7.52358	-0.910891	-0.0183248	-0.974425
2137.83	-36363.2	-14745.2	7.50797	-0.929159	-0.0149699	-0.988208
2137.85	-36363.4	-14745.1	7.49133	-0.944414	-0.0112281	-1.014
2137.86	-36363.5	-14745.1	7.47364	-0.95425	-0.010013	-1.04328
2137.88	-36363.6	-14745.1	7.45877	-0.960115	-0.00841651	-1.07111
2137.9	-36363.7	-14745	7.44386	-0.970136	-0.00432942	-1.09235
2137.91	-36363.8	-14745	7.42649	-0.98851	-0.00318175	-1.10634
2137.93	-36364	-14744.9	7.40689	-1.01226	-0.00327835	-1.11028
2137.95	-36364.1	-14744.9	7.38908	-1.03134	-0.00370896	-1.10935
2137.97	-36364.2	-14744.8	7.37193	-1.0461	-0.000949962	-1.10847
2137.98	-36364.3	-14744.8	7.35468	-1.05758	0.000230816	-1.11287
2138	-36364.4	-14744.8	7.33876	-1.06465	-6.1135e-05	-1.12381
2138.02	-36364.5	-14744.7	7.31811	-1.07207	1.29154e-05	-1.14254
2138.03	-36364.7	-14744.7	7.30066	-1.07535	-3.38391e-06	-1.15845
2138.05	-36364.8	-14744.6	7.28134	-1.08624	4.83561e-07	-1.16848
2138.07	-36364.9	-14744.6	7.26316	-1.10307	1.1544e-06	-1.17255
2138.08	-36365	-14744.5	7.24364	-1.1261	-5.17516e-06	-1.17837
2138.1	-36365.1	-14744.5	7.22346	-1.14414	1.95465e-05	-1.18673
2138.12	-36365.2	-14744.5	7.20371	-1.15778	-7.30108e-05	-1.19744
2138.14	-36365.4	-14744.4	7.18228	-1.16899	0.000196075	-1.2071
2138.15	-36365.5	-14744.4	7.16534	-1.1759	-0.0030506	-1.21399
2138.17	-36365.6	-14744.3	7.14585	-1.18269	-0.00335638	-1.21767
2138.19	-36365.7	-14744.3	7.12455	-1.18647	-0.00343172	-1.21793
2138.2	-36365.8	-14744.3	7.10452	-1.18989	-0.000139898	-1.21587
2138.22	-36365.9	-14744.2	7.08444	-1.19003	3.64954e-05	-1.21166
2138.24	-36366.1	-14744.2	7.06667	-1.19	0	-1.20479
2138.25	-36366.2	-14744.1	7.04667	-1.19	-1.08448e-15	-1.19608
2138.27	-36366.3	-14744.1	7.02545	-1.19	5.91573e-07	-1.18567
2138.29	-36366.4	-14744	7.00551	-1.18999	-1.58151e-07	-1.1759
2138.31	-36366.5	-14744	6.98543	-1.19003	4.10283e-08	-1.1661
2138.32	-36366.6	-14744	6.96425	-1.18977	-2.03604e-08	-1.15694
2138.34	-36366.7	-14743.9	6.94428	-1.18624	5.44077e-09	-1.1496
2138.36	-36366.8	-14743.9	6.92452	-1.18291	-1.40228e-09	-1.14426
2138.37	-36366.9	-14743.8	6.90665	-1.17953	5.22067e-10	-1.13823
2138.39	-36367.1	-14743.8	6.88646	-1.181	-1.39441e-10	-1.1285
2138.41	-36367.1	-14743.8	6.86631	-1.19269	3.56736e-11	-1.11048
2138.42	-36367.3	-14743.7	6.84511	-1.21153	-1.18094e-11	-1.08556
2138.44	-36367.4	-14743.7	6.82554	-1.23043	3.15253e-12	-1.06259
2138.46	-36367.5	-14743.6	6.80443	-1.24256	-7.99715e-13	-1.04361
2138.48	-36367.6	-14743.6	6.77961	-1.25308	2.4828e-13	-1.02725
2138.49	-36367.7	-14743.6	6.75644	-1.26262	-6.62395e-14	-1.01055
2138.51	-36367.8	-14743.5	6.73353	-1.28172	1.66394e-14	-0.982891
2138.53	-36367.9	-14743.5	6.71281	-1.32202	-4.96122e-15	-0.940914
2138.54	-36368	-14743.4	6.69322	-1.3727	1.32275e-15	-0.888593
2138.56	-36368.1	-14743.4	6.67174	-1.42971	-3.28486e-16	-0.832553
2138.58	-36368.2	-14743.4	6.6457	-1.47886	9.52639e-17	-0.779101
2138.59	-36368.3	-14743.3	6.61914	-1.51963	-2.53802e-17	-0.734944
2138.61	-36368.4	-14743.3	6.59172	-1.56093	6.21747e-18	-0.690379
2138.63	-36368.5	-14743.3	6.5638	-1.60146	-1.76722e-18	-0.647334
2138.65	-36368.7	-14743.2	6.53803	-1.6352	4.70428e-19	-0.611002
2138.66	-36368.8	-14743.2	6.50825	-1.66054	-1.13357e-19	-0.579213
2138.68	-36368.9	-14743.1	6.47902	-1.68144	3.1735e-20	-0.55005
2138.7	-36369	-14743.1	6.451	-1.70951	-8.43965e-21	-0.518591
2138.71	-36369.1	-14743.1	6.42158	-1.74882	1.99263e-21	-0.478793
2138.73	-36369.2	-14743	6.39258	-1.79087	-5.51645e-22	-0.436004
2138.75	-36369.3	-14743	6.36209	-1.82738	1.47722e-22	-0.39655
2138.76	-36369.4	-14743	6.33385	-1.85476	-3.92422e-23	-0.360464
2138.78	-36369.4	-14742.9	6.31061	-1.87328	9.0279e-24	-0.326638
2138.8	-36369.5	-14742.9	6.30481	-1.87884	-2.4798e-24	-0.291823
2138.82	-36369.5	-14742.9	6.25821	-1.90368	6.44295e-25	-0.244063
2138.83	-36369.6	-14742.9	6.21673	-1.92609	-8.80744e-25	-0.211857
2138.85	-36369.8	-14742.8	6.20844	-1.93202	-6.90527e-25	-0.200104
2138.87	-36370	-14742.7	6.18043	-1.94925	-4.30275e-26	-0.178832
2138.88	-36370.1	-14742.7	6.10432	-1.99462	1.10585e-26	-0.126858
2138.9	-36370.2	-14742.7	6.06494	-2.03149	-1.41325e-27	-0.06965
2138.92	-36370.3	-14742.6	6.03201	-2.06454	3.78379e-28	-0.0162279
2138.93	-36370.4	-14742.6	5.99877	-2.10137	-9.91995e-29	0.0391069
2138.95	-36370.5	-14742.5	5.96	-2.13	-1.13162e-38	0.0936819
2138.97	-36370.6	-14742.5	5.92333	-2.15333	3.02648e-39	0.12854
2138.99	-36370.6	-14742.5	5.88667	-2.16667	0	0.149237
2139	-36370.7	-14742.4	5.84776	-2.18076	4.30785e-31	0.159602
2139.02	-36370.8	-14742.4	5.81122	-2.19438	-1.15166e-31	0.170637
2139.04	-36370.9	-14742.4	5.7744	-2.2183	2.98769e-32	0.183887
2139.05	-36371	-14742.3	5.73562	-2.24649	-1.48265e-32	0.198669
2139.07	-36371.1	-14742.3	5.69879	-2.2688	3.96198e-33	0.207773
2139.09	-36371.2	-14742.3	5.6587	-2.28549	-1.02114e-33	0.214445
2139.1	-36371.3	-14742.2	5.61956	-2.30766	3.8017e-34	0.225781
2139.12	-36371.4	-14742.2	5.58016	-2.33528	-1.01541e-34	0.243022
2139.14	-36371.5	-14742.2	5.54281	-2.36481	2.59776e-35	0.262612
2139.16	-36371.6	-14742.2	5.50039	-2.38854	-8.5996e-36	0.278954
2139.17	-36371.6	-14742.1	5.46013	-2.40694	2.29568e-36	0.291666
2139.19	-36371.7	-14742.1	5.41643	-2.41951	-5.82354e-37	0.306944
2139.21	-36371.8	-14742.1	5.3747	-2.42836	1.80798e-37	0.325664
2139.22	-36371.9	-14742	5.33511	-2.43027	-4.82357e-38	0.34233
2139.24	-36372	-14742	5.29423	-2.42931	1.21168e-38	0.357301
2139.26	-36372.1	-14742	5.25223	-2.4247	-3.61277e-39	0.372692
2139.27	-36372.1	-14741.9	5.21281	-2.41675	9.63229e-40	0.389599
2139.29	-36372.2	-14741.9	5.17171	-2.40621	-2.39204e-40	0.409525
2139.31	-36372.3	-14741.9	5.12987	-2.39581	6.93714e-41	0.431615
2139.33	-36372.4	-14741.8	5.09049	-2.38596	-1.84819e-41	0.453919
2139.34	-36372.5	-14741.8	5.04919	-2.37561	4.52758e-42	0.479214
2139.36	-36372.6	-14741.8	5.00753	-2.36529	-1.2869e-42	0.506112
2139.38	-36372.6	-14741.8	4.96813	-2.35508	3.42567e-43	0.534456
2139.39	-36372.7	-14741.7	4.92676	-2.34645	-8.25467e-44	0.567296
2139.41	-36372.8	-14741.7	4.88481	-2.33972	2.31095e-44	0.60218
2139.43	-36372.9	-14741.7	4.84771	-2.33356	-6.14575e-45	0.634107
2139.44	-36373	-14741.6	4.80741	-2.32431	1.45097e-45	0.668221
2139.46	-36373	-14741.6	4.76822	-2.31582	-4.01463e-46	0.708042
2139.48	-36373.1	-14741.6	4.73003	-2.30913	1.06647e-46	0.75696
2139.5	-36373.2	-14741.6	4.69047	-2.30472	-2.45315e-47	0.818777
2139.51	-36373.3	-14741.5	4.65043	-2.29887	6.72486e-48	0.883502
2139.53	-36373.3	-14741.5	4.61338	-2.29468	-1.78414e-48	0.943844
2139.55	-36373.4	-14741.5	4.57232	-2.28862	3.96464e-49	1.00528
2139.56	-36373.5	-14741.5	4.53401	-2.28439	-1.07884e-49	1.06122
2139.58	-36373.5	-14741.4	4.49533	-2.27861	2.85787e-50	1.11181
2139.6	-36373.6	-14741.4	4.45558	-2.27398	-6.05063e-51	1.15974
2139.61	-36373.7	-14741.4	4.41853	-2.27084	1.63684e-51	1.19894
2139.63	-36373.8	-14741.4	4.3821	-2.26737	-4.32812e-52	1.23197
2139.65	-36373.8	-14741.3	4.34375	-2.26423	8.51233e-53	1.26529
2139.67	-36373.9	-14741.3	4.3034	-2.25764	-2.29223e-53	1.29836
2139.68	-36374	-14741.3	4.26685	-2.25411	6.04764e-54	1.32896
2139.7	-36374	-14741.2	4.22487	-2.24742	-1.04537e-54	1.36109
2139.72	-36374.1	-14741.2	4.18746	-2.24362	2.80532e-55	1.39364
2139.73	-36374.2	-14741.2	4.15117	-2.24044	-7.38086e-56	1.42992
2139.75	-36374.2	-14741.2	4.11222	-2.23685	9.43256e-57	1.47149
2139.77	-36374.3	-14741.2	4.07556	-2.2336	-2.52544e-57	1.50785
2139.78	-36374.4	-14741.1	4.0357	-2.22713	6.62092e-58	1.53778
2139.8	-36374.4	-14741.1	3.99667	-2.21667	7.55282e-68	1.55556
2139.82	-36374.5	-14741.1	3.96	-2.19667	0	1.55991
2139.84	-36374.6	-14741.1	3.92667	-2.17333	0	1.55447
2139.85	-36374.6	-14741	3.88774	-2.1488	-2.87521e-60	1.54634
2139.87	-36374.7	-14741	3.8512	-2.13238	7.68657e-61	1.5376
2139.89	-36374.7	-14741	3.81453	-2.11579	-1.99409e-61	1.52635
2139.9	-36374.8	-14741	3.77932	-2.10141	9.89574e-62	1.50575
2139.92	-36374.9	-14740.9	3.74615	-2.08049	-2.64437e-62	1.47526
2139.94	-36374.9	-14740.9	3.71256	-2.05321	6.81547e-63	1.43764
2139.95	-36375	-14740.9	3.67723	-2.02584	-2.53739e-63	1.40216
2139.97	-36375	-14740.9	3.64435	-2.01241	6.77721e-64	1.38199
2139.99	-36375.1	-14740.9	3.61005	-2.01387	-1.73384e-64	1.37404
2140.01	-36375.2	-14740.8	3.57109	-2.01803	5.73967e-65	1.37412
2140.02	-36375.2	-14740.8	3.53476	-2.02483	-1.53219e-65	1.37806
2140.04	-36375.3	-14740.8	3.49812	-2.03211	3.88575e-66	1.38583
2140.06	-36375.3	-14740.8	3.46352	-2.04376	-1.20157e-66	1.39803
2140.07	-36375.4	-14740.8	3.42967	-2.05742	3.01842e-67	1.41417
2140.09	-36375.4	-14740.7	3.39469	-2.07185	-9.00271e-68	1.43554
2140.11	-36375.5	-14740.7	3.36153	-2.08288	2.41141e-68	1.45899
2140.12	-36375.5	-14740.7	3.32862	-2.08893	-6.42908e-69	1.48727
2140.14	-36375.6	-14740.7	3.29316	-2.09554	1.59601e-69	1.52915
2140.16	-36375.7	-14740.7	3.25484	-2.10442	-4.60413e-70	1.59923
2140.18	-36375.7	-14740.6	3.21716	-2.11137	1.12789e-70	1.70256
2140.19	-36375.7	-14740.6	3.18048	-2.10646	-3.20586e-71	1.82625
2140.21	-36375.8	-14740.6	3.14764	-2.09231	8.53387e-72	1.93697
2140.23	-36375.8	-14740.6	3.115	-2.07649	-2.05637e-72	2.03078
2140.24	-36375.9	-14740.6	3.08235	-2.06178	5.75693e-73	2.09783
2140.26	-36375.9	-14740.6	3.04958	-2.04219	-1.53101e-73	2.13577
2140.28	-36376	-14740.5	3.01266	-2.01337	3.61475e-74	2.15267
2140.29	-36376	-14740.5	2.97657	-1.98241	-1.00072e-74	2.15335
2140.31	-36376.1	-14740.5	2.94378	-1.95055	2.67977e-75	2.14411
2140.33	-36376.1	-14740.5	2.91066	-1.91753	-7.11871e-76	2.12779
2140.35	-36376.2	-14740.5	2.87555	-1.88056	1.63748e-76	2.10361
2140.36	-36376.2	-14740.4	2.8435	-1.8428	-4.48883e-77	2.07441
2140.38	-36376.3	-14740.4	2.81422	-1.80506	1.19085e-77	2.04075
2140.4	-36376.3	-14740.4	2.78266	-1.75991	-2.64435e-78	2.00034
2140.41	-36376.4	-14740.4	2.75193	-1.71835	7.11975e-79	1.95964
2140.43	-36376.4	-14740.4	2.72319	-1.67657	-1.50738e-79	1.91764
2140.45	-36376.4	-14740.4	2.69616	-1.63633	4.07782e-80	1.87369
2140.46	-36376.5	-14740.4	2.66985	-1.59013	-1.07825e-80	1.82318
2140.48	-36376.5	-14740.3	2.64142	-1.52579	2.12067e-81	1.75933
2140.5	-36376.6	-14740.3	2.61726	-1.45561	-5.71103e-82	1.69154
2140.52	-36376.6	-14740.3	2.59426	-1.38586	1.50833e-82	1.62442
2140.53	-36376.7	-14740.3	2.56959	-1.31472	-2.64969e-83	1.55385
2140.55	-36376.7	-14740.3	2.54585	-1.25045	8.74976e-84	1.4888
2140.57	-36376.7	-14740.3	2.52577	-1.19048	-8.42852e-84	1.42671
2140.58	-36376.8	-14740.3	2.50446	-1.13001	1.3514e-83	1.36604
2140.6	-36376.8	-14740.2	2.48771	-1.07929	-5.12491e-83	1.3163
2140.62	-36376.9	-14740.2	2.46782	-1.03883	1.91482e-82	1.2757
2140.63	-36376.9	-14740.2	2.45	-1.00333	3.50997e-91	1.23747
2140.65	-36376.9	-14740.2	2.43333	-0.966667	-1.34514e-90	1.20044
2140.67	-36377	-14740.2	2.42	-0.926667	0	1.16122
2140.69	-36377	-14740.2	2.40588	-0.887903	-4.40899e-80	1.11969
2140.7	-36377.1	-14740.1	2.39243	-0.854725	1.68173e-79	1.08283
2140.72	-36377.1	-14740.1	2.37575	-0.817474	-6.2813e-79	1.04443
2140.74	-36377.1	-14740.1	2.3617	-0.771347	4.91504e-78	1.00145
2140.75	-36377.2	-14740.1	2.34868	-0.728247	-1.86811e-77	0.959167
2140.77	-36377.2	-14740.1	2.33881	-0.685085	6.96128e-77	0.917729
2140.79	-36377.2	-14740.1	2.32816	-0.647263	-4.02723e-76	0.878204
2140.8	-36377.3	-14740.1	2.31828	-0.619266	1.52644e-75	0.848258
2140.82	-36377.3	-14740.1	2.30814	-0.600097	-5.66851e-75	0.825327
2140.84	-36377.4	-14740	2.29758	-0.583073	2.88217e-74	0.808038
2140.86	-36377.4	-14740	2.28769	-0.5708	-1.09e-73	0.795898
2140.87	-36377.4	-14740	2.27752	-0.56114	4.02922e-73	0.786893
2140.89	-36377.5	-14740	2.26698	-0.556609	-1.9031e-72	0.782561
2140.91	-36377.5	-14740	2.25712	-0.562188	7.1842e-72	0.784462
2140.92	-36377.5	-14740	2.24689	-0.574826	-2.64012e-71	0.792901
2140.94	-36377.6	-14740	2.23639	-0.592325	1.18809e-70	0.80473
2140.96	-36377.6	-14739.9	2.22654	-0.602684	-4.4782e-70	0.814921
2140.97	-36377.6	-14739.9	2.21626	-0.609265	1.63359e-69	0.822601
2140.99	-36377.7	-14739.9	2.2058	-0.615004	-7.10183e-69	0.827403
2141.01	-36377.7	-14739.9	2.19596	-0.618198	2.67341e-68	0.82935
2141.03	-36377.7	-14739.9	2.18563	-0.620209	-9.66228e-68	0.828221
2141.04	-36377.8	-14739.9	2.17521	-0.620221	4.09256e-67	0.825246
2141.06	-36377.8	-14739.9	2.16537	-0.618542	-1.5389e-66	0.8222
2141.08	-36377.9	-14739.9	2.155	-0.615651	5.49693e-66	0.817506
2141.09	-36377.9	-14739.8	2.14463	-0.607089	-2.28121e-65	0.808223
2141.11	-36377.9	-14739.8	2.13479	-0.592121	8.56966e-65	0.79206
2141.13	-36377.9	-14739.8	2.12435	-0.56938	-3.01499e-64	0.765535
2141.14	-36378	-14739.8	2.11411	-0.536274	1.23074e-63	0.723393
2141.16	-36378	-14739.8	2.10394	-0.474686	-4.61956e-63	0.655693
2141.18	-36378.1	-14739.8	2.09543	-0.357287	1.5929e-62	0.547531
2141.2	-36378.1	-14739.8	2.09072	-0.214411	-6.41431e-62	0.418957
2141.21	-36378.1	-14739.8	2.08983	-0.0866584	2.40581e-61	0.297252
2141.23	-36378.1	-14739.7	2.0901	0.0201614	-8.06882e-61	0.188607
2141.25	-36378.2	-14739.7	2.08973	0.0987106	3.2121e-60	0.107652
2141.26	-36378.2	-14739.7	2.09217	0.153673	-1.20396e-59	0.0516647
2141.28	-36378.3	-14739.7	2.09588	0.192614	3.87799e-59	0.010041
2141.3	-36378.3	-14739.7	2.0992	0.221025	-1.52873e-58	-0.0185587
2141.31	-36378.3	-14739.7	2.10262	0.242536	5.72662e-58	-0.0400906
2141.33	-36378.4	-14739.7	2.10577	0.257835	-1.72989e-57	-0.0582147
2141.35	-36378.4	-14739.7	2.11236	0.268496	6.7618e-57	-0.0720935
2141.37	-36378.4	-14739.7	2.11587	0.275706	-2.53162e-56	-0.0815571
2141.38	-36378.5	-14739.6	2.12263	0.279786	6.79996e-56	-0.0868074
2141.4	-36378.5	-14739.6	2.12617	0.280066	-2.63835e-55	-0.0882099
2141.42	-36378.5	-14739.6	2.13261	0.279942	9.87323e-55	-0.0882415
2141.43	-36378.6	-14739.6	2.1365	0.280089	-1.98955e-54	-0.0882345
2141.45	-36378.6	-14739.6	2.13979	0.276883	7.66909e-54	-0.0882356
2141.47	-36378.6	-14739.6	2.14316	0.273553	-2.86867e-53	-0.0882347
2141.48	-36378.7	-14739.6	2.14667	0.27	-5.25887e-62	-0.0882353
2141.5	-36378.7	-14739.5	2.15333	0.27	0	-0.0882353
2141.52	-36378.7	-14739.5	2.15667	0.27	0	-0.0882353
2141.54	-36378.8	-14739.5	2.16363	0.269894	6.60586e-51	-0.0870505
2141.55	-36378.8	-14739.5	2.16696	0.266456	-2.51969e-50	-0.0847838
2141.57	-36378.8	-14739.5	2.17366	0.263106	9.4111e-50	-0.0815572
2141.59	-36378.9	-14739.5	2.17701	0.25982	-7.36407e-49	-0.0806168
2141.6	-36378.9	-14739.5	2.18042	0.260052	2.79894e-48	-0.0820108
2141.62	-36378.9	-14739.5	2.18366	0.259971	-1.04299e-47	-0.0853379
2141.64	-36379	-14739.4	2.18778	0.260099	6.03389e-47	-0.0873222
2141.65	-36379	-14739.4	2.19405	0.259622	-2.28702e-46	-0.0869119
2141.67	-36379	-14739.4	2.19773	0.25602	8.49297e-46	-0.0843755
2141.69	-36379.1	-14739.4	2.20451	0.252417	-4.31827e-45	-0.0810366
2141.71	-36379.1	-14739.4	2.20733	0.24975	1.63311e-44	-0.0791821
2141.72	-36379.1	-14739.4	2.2109	0.250073	-6.03687e-44	-0.078323
2141.74	-36379.2	-14739.4	2.21412	0.249931	2.85137e-43	-0.0786894
2141.76	-36379.2	-14739.4	2.21851	0.250194	-1.07639e-42	-0.0798261
2141.77	-36379.3	-14739.3	2.22469	0.249204	3.95563e-42	-0.0810526
2141.79	-36379.3	-14739.3	2.22776	0.245446	-1.78008e-41	-0.0815076
2141.81	-36379.3	-14739.3	2.23125	0.241978	6.70956e-41	-0.0801943
2141.82	-36379.4	-14739.3	2.23433	0.239729	-2.44757e-40	-0.0790668
2141.84	-36379.4	-14739.3	2.23938	0.240094	1.06405e-39	-0.078308
2141.86	-36379.4	-14739.3	2.24505	0.239916	-4.00549e-39	-0.078525
2141.88	-36379.5	-14739.3	2.24801	0.240233	1.44767e-38	-0.078097
2141.89	-36379.5	-14739.3	2.25171	0.238686	-6.13177e-38	-0.076413
2141.91	-36379.5	-14739.2	2.25452	0.235112	2.30569e-37	-0.0739945
2141.93	-36379.6	-14739.2	2.26	0.231443	-8.2359e-37	-0.0726737
2141.94	-36379.6	-14739.2	2.26547	0.229708	3.41788e-36	-0.0739995
2141.96	-36379.6	-14739.2	2.26834	0.230096	-1.28397e-35	-0.0763929
2141.98	-36379.7	-14739.2	2.27177	0.229907	4.79409e-35	-0.078168
2141.99	-36379.7	-14739.2	2.27522	0.230261	-1.68593e-34	-0.0779959
2142.01	-36379.8	-14739.2	2.2786	0.228274	6.8819e-34	-0.0762341
2142.03	-36379.8	-14739.1	2.28217	0.224597	-2.38558e-33	-0.0730974
2142.05	-36379.8	-14739.1	2.28515	0.220888	9.60967e-33	-0.0703489
2142.06	-36379.9	-14739.1	2.29104	0.219822	-3.60437e-32	-0.0687722
2142.08	-36379.9	-14739.1	2.29584	0.219976	1.20887e-31	-0.0692922
2142.1	-36379.9	-14739.1	2.29898	0.220258	-4.81237e-31	-0.0704659
2142.11	-36380	-14739.1	2.30234	0.217818	1.80378e-30	-0.0717585
2142.13	-36380	-14739.1	2.30584	0.214189	-5.81001e-30	-0.0711565
2142.15	-36380	-14739.1	2.30923	0.210531	2.29034e-29	-0.0699733
2142.16	-36380.1	-14739	2.31253	0.209888	-8.57962e-29	-0.068789
2142.18	-36380.1	-14739	2.31605	0.209972	2.59172e-28	-0.0686509
2142.2	-36380.2	-14739	2.31942	0.210203	-1.01305e-27	-0.0678088
2142.22	-36380.2	-14739	2.32273	0.207354	3.79287e-27	-0.0658819
2142.23	-36380.2	-14739	2.32626	0.203768	-1.01877e-26	-0.0624296
2142.25	-36380.3	-14739	2.32962	0.200235	3.95277e-26	-0.0610107
2142.27	-36380.3	-14739	2.33293	0.199937	-1.47921e-25	-0.0618102
2142.28	-36380.3	-14739	2.33646	0.200015	2.98075e-25	-0.06516
2142.3	-36380.4	-14738.9	2.33981	0.199971	-1.14898e-24	-0.0674691
2142.32	-36380.4	-14738.9	2.34313	0.2001	4.29784e-24	-0.0676069
2142.33	-36380.5	-14738.9	2.34667	0.196667	7.87883e-33	-0.0653595
2142.35	-36380.5	-14738.9	2.35	0.193333	0	-0.0620915
2142.37	-36380.5	-14738.9	2.35333	0.19	1.12899e-31	-0.0599129
2142.39	-36380.6	-14738.9	2.35687	0.190026	-9.8969e-22	-0.0587969
2142.4	-36380.6	-14738.8	2.36019	0.189986	3.775e-21	-0.0588306
2142.42	-36380.7	-14738.8	2.36354	0.190031	-1.40997e-20	-0.0588217
2142.44	-36380.7	-14738.8	2.36707	0.189764	1.10328e-19	-0.0588244
2142.45	-36380.7	-14738.8	2.37038	0.186253	-4.19337e-19	-0.0588233
2142.47	-36380.8	-14738.8	2.37375	0.182872	1.56261e-18	-0.0588236
2142.49	-36380.8	-14738.8	2.37727	0.179762	-9.03996e-18	-0.0588237
2142.5	-36380.8	-14738.8	2.38058	0.180064	3.4264e-17	-0.058823
2142.52	-36380.9	-14738.8	2.38392	0.179982	-1.27242e-16	-0.0588256
2142.54	-36380.9	-14738.7	2.38764	0.180015	6.46963e-16	-0.0588128
2142.56	-36380.9	-14738.7	2.3901	0.179962	-2.44673e-15	-0.0588642
2142.57	-36381	-14738.7	2.39053	0.180134	9.04443e-15	-0.0586561
2142.59	-36381	-14738.7	2.39443	0.179283	-4.27192e-14	-0.0572309
2142.61	-36381.1	-14738.7	2.3976	0.17567	1.61264e-13	-0.0545796
2142.62	-36381.1	-14738.7	2.40106	0.172152	-5.92631e-13	-0.0516892
2142.64	-36381.1	-14738.7	2.40446	0.169682	2.66691e-12	-0.0512989
2142.66	-36381.2	-14738.6	2.4081	0.170085	-1.00523e-11	-0.0533392
2142.67	-36381.2	-14738.6	2.41007	0.16998	3.66695e-11	-0.0565369
2142.69	-36381.3	-14738.6	2.41101	0.170002	-1.59415e-10	-0.0583363
2142.71	-36381.3	-14738.6	2.41479	0.170015	6.00103e-10	-0.0588786
2142.73	-36381.3	-14738.6	2.41809	0.169941	-2.1689e-09	-0.0588669
2142.74	-36381.4	-14738.6	2.42163	0.170252	9.18662e-09	-0.0584567
2142.76	-36381.4	-14738.6	2.42479	0.168705	-3.45438e-08	-0.0568968
2142.78	-36381.5	-14738.5	2.42864	0.165	1.2339e-07	-0.0539166
2142.79	-36381.5	-14738.5	2.43001	0.161295	-5.12066e-07	-0.0509684
2142.81	-36381.5	-14738.5	2.43144	0.159748	1.92364e-06	-0.0493087
2142.83	-36381.6	-14738.5	2.4352	0.160059	-6.76778e-06	-0.0494426
2142.84	-36381.6	-14738.5	2.43899	0.159985	2.76266e-05	-0.0512468
2142.86	-36381.6	-14738.5	2.43991	0.159998	-0.000103696	-0.0542113
2142.88	-36381.7	-14738.5	2.44186	0.16002	0.00035756	-0.0570435
2142.9	-36381.7	-14738.4	2.44548	0.159915	-0.00234287	-0.0586579
2142.91	-36381.8	-14738.4	2.44917	0.160318	-0.00317216	-0.0583132
2142.93	-36381.8	-14738.4	2.44991	0.157848	-0.00575003	-0.056362
2142.95	-36381.8	-14738.4	2.45214	0.15433	-0.00656676	-0.0532159
2142.96	-36381.9	-14738.4	2.45572	0.150717	-0.00906818	-0.050625
2142.98	-36381.9	-14738.4	2.45915	0.149866	-0.0101793	-0.0491839
2143	-36382	-14738.4	2.46259	0.150036	-0.00995158	-0.0489812
2143.01	-36382	-14738.3	2.46577	0.149992	-0.0100125	-0.0490242
2143.03	-36382	-14738.3	2.46964	0.149998	-0.00999851	-0.0490354
2143.05	-36382.1	-14738.3	2.4699	0.150015	-0.00999664	-0.0489502
2143.07	-36382.1	-14738.3	2.47262	0.149942	-0.0100149	-0.0498899
2143.08	-36382.2	-14738.3	2.47624	0.150155	-0.00995942	-0.0510427
2143.1	-36382.2	-14738.3	2.47975	0.147107	-0.0101576	-0.0522627
2143.12	-36382.2	-14738.3	2.4801	0.143764	-0.00712045	-0.0513662
2143.13	-36382.3	-14738.3	2.4799	0.140122	-0.00355333	-0.0501783
2143.15	-36382.3	-14738.2	2.48312	0.139968	-0.000107557	-0.0490554
2143.17	-36382.4	-14738.2	2.48644	0.140008	2.80202e-05	-0.0490104
2143.18	-36382.4	-14738.2	2.49	0.14	0	-0.0490196
2143.2	-36382.4	-14738.2	2.49	0.14	-8.54846e-16	-0.0490196
2143.22	-36382.5	-14738.2	2.49333	0.14	2.22979e-16	-0.0490196
2143.24	-36382.5	-14738.2	2.4969	0.140028	-1.20919e-07	-0.0489907
2143.25	-36382.6	-14738.1	2.50006	0.139892	2.96249e-08	-0.0478371
2143.27	-36382.6	-14738.1	2.5001	0.136447	2.41208e-09	-0.0455651
2143.29	-36382.6	-14738.1	2.50378	0.13288	-8.07214e-08	-0.0421411
2143.3	-36382.7	-14738.1	2.5071	0.129842	3.21605e-07	-0.0401067
2143.32	-36382.7	-14738.1	2.51017	0.130041	-1.2023e-06	-0.0392452
2143.34	-36382.8	-14738.1	2.50985	0.129985	6.9571e-06	-0.0406217
2143.35	-36382.8	-14738.1	2.51039	0.130005	-2.63698e-05	-0.0430204
2143.37	-36382.8	-14738	2.51398	0.129997	9.79258e-05	-0.0462618
2143.39	-36382.9	-14738	2.51758	0.13001	-0.000541328	-0.0482883
2143.41	-36382.9	-14738	2.52028	0.129964	-0.00413978	-0.0491219
2143.42	-36383	-14738	2.5198	0.130134	-0.00760673	-0.0488392
2143.44	-36383	-14738	2.52074	0.129283	-0.0103066	-0.0474185
2143.46	-36383	-14738	2.52431	0.12567	-0.00991737	-0.044825
2143.47	-36383.1	-14738	2.52789	0.122152	-0.0100238	-0.0416665
2143.49	-36383.1	-14737.9	2.53012	0.119681	-0.00997928	-0.0397759
2143.51	-36383.2	-14737.9	2.53081	0.120085	-0.0100567	-0.039145
2143.52	-36383.2	-14737.9	2.53462	0.119979	-0.00979887	-0.0392332
2143.54	-36383.2	-14737.9	2.53825	0.120006	-0.0111055	-0.0392106
2143.56	-36383.3	-14737.9	2.54034	0.12	-0.014698	-0.039217
2143.58	-36383.3	-14737.9	2.5397	0.119996	-0.0183443	-0.0392154
2143.59	-36383.4	-14737.9	2.54133	0.120018	-0.0202308	-0.0392158
2143.61	-36383.4	-14737.8	2.54488	0.11993	-0.0202051	-0.0392157
2143.63	-36383.4	-14737.8	2.54856	0.120249	-0.0185783	-0.0392157
2143.64	-36383.5	-14737.8	2.55027	0.118471	-0.0148819	-0.0392157
2143.66	-36383.5	-14737.8	2.55	0.114927	-0.0113154	-0.0392157
2143.68	-36383.6	-14737.8	2.54976	0.111216	-0.00976675	-0.0392157
2143.69	-36383.6	-14737.8	2.55174	0.109741	-0.0100838	-0.0392157
2143.71	-36383.6	-14737.7	2.55527	0.110069	-0.00990586	-0.0392157
2143.73	-36383.7	-14737.7	2.55898	0.109984	-0.0102706	-0.0392156
2143.75	-36383.7	-14737.7	2.56031	0.110004	-0.00802165	-0.0392161
