# Supplementary material for: Extraction of driving behavior primitives considering driver expectation and vehicle dynamics
Source: PLoS One. 2025 Dec 31;20(12):e0340123. doi: 10.1371/journal.pone.0340123 (PMC12755792; doi:10.1371/journal.pone.0340123)
Supplement: S1 File — (ZIP) [file pone.0340123.s001.zip › DataSetForPimitiveExaction-1/straight driving/c21_s_1.xlsx]

## Sheet: Sheet1
1766	-35973.4	-14610.1	6.44167	1.025	0.00956581	0.0441391
1766.02	-35973.5	-14610.1	6.45894	1.02155	-0.00422732	0.045328
1766.03	-35973.6	-14610.1	6.47542	1.01824	-0.0139109	0.0458128
1766.05	-35973.7	-14610	6.49248	1.01488	-0.0206512	0.0458125
1766.07	-35973.8	-14610	6.51157	1.01098	-0.0252006	0.0452061
1766.08	-35973.9	-14610	6.53198	1.01011	-0.0314086	0.0439525
1766.1	-35974	-14609.9	6.55061	1.00807	-0.0465207	0.0433499
1766.12	-35974.1	-14609.9	6.56753	1.00478	-0.0664459	0.0448408
1766.13	-35974.2	-14609.9	6.58393	0.998973	-0.0836461	0.0472808
1766.15	-35974.4	-14609.8	6.60172	0.994157	-0.0857675	0.0487254
1766.17	-35974.5	-14609.8	6.61642	0.991019	-0.0745943	0.0497897
1766.19	-35974.5	-14609.7	6.62896	0.987657	-0.0579498	0.0508447
1766.2	-35974.7	-14609.7	6.64574	0.984164	-0.0451438	0.0521077
1766.22	-35974.8	-14609.7	6.66286	0.980768	-0.0402523	0.0522792
1766.24	-35974.9	-14609.6	6.67929	0.977474	-0.0401416	0.052973
1766.25	-35975	-14609.6	6.69691	0.973951	-0.0375861	0.0551182
1766.27	-35975.1	-14609.5	6.71379	0.970581	-0.0312733	0.0574102
1766.29	-35975.2	-14609.5	6.73029	0.967255	-0.0243615	0.0587303
1766.3	-35975.3	-14609.5	6.74796	0.963795	-0.0201709	0.0588386
1766.32	-35975.4	-14609.4	6.76467	0.960188	-0.0200649	0.0588195
1766.34	-35975.5	-14609.4	6.78159	0.960095	-0.0172855	0.0588247
1766.36	-35975.6	-14609.4	6.79493	0.957148	-0.0108506	0.058823
1766.37	-35975.8	-14609.3	6.81228	0.953527	-0.00373688	0.0588241
1766.39	-35975.8	-14609.3	6.82901	0.950203	0.00294101	0.0588216
1766.41	-35976	-14609.2	6.84667	0.946667	0.01	0.0588235
1766.42	-35976.1	-14609.2	6.86333	0.943333	0.0166667	0.0588235
1766.44	-35976.2	-14609.2	6.87667	0.94	0.0166667	0.0599129
1766.46	-35976.3	-14609.1	6.89424	0.936473	0.0130908	0.0623427
1766.47	-35976.4	-14609.1	6.90755	0.933102	0.0099167	0.069137
1766.49	-35976.5	-14609.1	6.92424	0.929943	0.0100215	0.0816459
1766.51	-35976.6	-14609	6.93846	0.929815	0.00999051	0.10426
1766.53	-35976.7	-14609	6.95532	0.926211	0.00999816	0.130677
1766.54	-35976.8	-14608.9	6.97202	0.922992	0.0100168	0.157699
1766.56	-35977	-14608.9	6.98984	0.924635	0.00989876	0.178049
1766.58	-35977.1	-14608.9	7.00569	0.940182	0.010403	0.185778
1766.59	-35977.2	-14608.8	7.01966	0.964953	0.0138821	0.184444
1766.61	-35977.3	-14608.8	7.03661	0.99258	0.0181248	0.17806
1766.63	-35977.4	-14608.7	7.05089	1.01546	0.0243876	0.170071
1766.64	-35977.5	-14608.7	7.07101	1.03848	0.0275416	0.159481
1766.66	-35977.7	-14608.7	7.08917	1.05962	0.0303378	0.146556
1766.68	-35977.8	-14608.6	7.10827	1.07769	0.029868	0.135429
1766.7	-35977.9	-14608.6	7.1261	1.09081	0.0301874	0.127674
1766.71	-35978	-14608.5	7.14616	1.10411	0.029102	0.1256
1766.73	-35978.1	-14608.5	7.1635	1.11266	0.0254341	0.130901
1766.75	-35978.2	-14608.5	7.18299	1.11832	0.0220942	0.142245
1766.76	-35978.4	-14608.4	7.20163	1.12027	0.0186511	0.157159
1766.78	-35978.4	-14608.4	7.22012	1.11987	0.0151061	0.169466
1766.8	-35978.6	-14608.3	7.23869	1.12026	0.0129285	0.18126
1766.81	-35978.7	-14608.3	7.25803	1.1186	0.0143756	0.192862
1766.83	-35978.8	-14608.3	7.27593	1.11542	0.0198412	0.205479
1766.85	-35978.9	-14608.2	7.295	1.10993	0.0252508	0.218204
1766.87	-35979	-14608.2	7.31407	1.10489	0.0285532	0.227942
1766.88	-35979.1	-14608.2	7.33197	1.0998	0.0305959	0.233052
1766.9	-35979.3	-14608.1	7.35131	1.09484	0.0281939	0.235071
1766.92	-35979.4	-14608.1	7.36988	1.08932	0.0250012	0.234789
1766.93	-35979.5	-14608	7.38837	1.08482	0.0193677	0.233534
1766.95	-35979.6	-14608	7.40701	1.07914	0.0144029	0.232712
1766.97	-35979.8	-14607.9	7.42649	1.0743	0.0109257	0.236006
1766.98	-35979.8	-14607.9	7.44387	1.07089	0.00987096	0.244819
1767	-35980	-14607.9	7.46381	1.07007	0.00976695	0.260388
1767.02	-35980.1	-14607.8	7.48211	1.06786	0.0122754	0.278287
1767.04	-35980.2	-14607.8	7.49821	1.06427	0.0153338	0.294292
1767.05	-35980.4	-14607.7	7.51596	1.06085	0.021791	0.307076
1767.07	-35980.5	-14607.7	7.53248	1.05741	0.0260059	0.314724
1767.09	-35980.6	-14607.7	7.55206	1.05423	0.029432	0.318697
1767.1	-35980.7	-14607.6	7.5701	1.05036	0.0300671	0.319367
1767.12	-35980.8	-14607.6	7.58994	1.0501	0.0301223	0.317474
1767.14	-35980.9	-14607.5	7.6071	1.04738	0.0275812	0.314383
1767.15	-35981.1	-14607.5	7.62457	1.04378	0.0209377	0.310008
1767.17	-35981.2	-14607.4	7.64148	1.04019	0.0138155	0.303683
1767.19	-35981.3	-14607.4	7.65775	1.04012	0.0130866	0.296114
1767.21	-35981.5	-14607.3	7.67883	1.0369	0.0163607	0.289009
1767.22	-35981.6	-14607.3	7.69575	1.03354	0.0229251	0.284538
1767.24	-35981.7	-14607.3	7.7123	1.03011	0.0295867	0.280258
1767.26	-35981.8	-14607.2	7.73	1.03	0.0366667	0.27451
1767.27	-35981.9	-14607.2	7.74667	1.03	0.04	0.269063
1767.29	-35982.1	-14607.1	7.76333	1.02667	0.0366667	0.264706
1767.31	-35982.2	-14607.1	7.78101	1.0231	0.0295893	0.261202
1767.32	-35982.3	-14607	7.79764	1.01994	0.022915	0.256848
1767.34	-35982.4	-14607	7.8143	1.01992	0.0163982	0.253646
1767.36	-35982.6	-14607	7.83103	1.01643	0.0130945	0.251583
1767.38	-35982.7	-14606.9	7.84867	1.01295	0.0100431	0.25166
1767.39	-35982.8	-14606.9	7.86537	1.00958	0.0138179	0.251623
1767.41	-35983	-14606.8	7.88304	1.00609	0.0173328	0.251664
1767.43	-35983.1	-14606.8	7.89954	1.00264	0.020217	0.251522
1767.44	-35983.2	-14606.7	7.91643	0.999854	0.0199374	0.250283
1767.46	-35983.3	-14606.7	7.93402	0.999782	0.0200568	0.247289
1767.48	-35983.5	-14606.7	7.95055	1.00119	0.0198491	0.239536
1767.49	-35983.6	-14606.6	7.96734	1.0142	0.0205931	0.224037
1767.51	-35983.7	-14606.6	7.98575	1.03755	0.0244123	0.199329
1767.53	-35983.8	-14606.5	8.00579	1.06467	0.0276057	0.173183
1767.55	-35984	-14606.5	8.02642	1.09077	0.0310522	0.146759
1767.56	-35984.1	-14606.4	8.04607	1.11523	0.0344867	0.120951
1767.58	-35984.2	-14606.4	8.06351	1.13717	0.0380037	0.0971863
1767.6	-35984.3	-14606.3	8.08305	1.15758	0.0404062	0.0736321
1767.61	-35984.5	-14606.3	8.10132	1.17741	0.0390631	0.0528281
1767.63	-35984.6	-14606.3	8.12153	1.19278	0.0341698	0.0363453
1767.65	-35984.7	-14606.2	8.14205	1.20329	0.0270792	0.0227042
1767.66	-35984.9	-14606.1	8.16291	1.21014	0.0199709	0.0123286
1767.68	-35985	-14606.1	8.18259	1.21455	0.0146239	0.00525575
1767.7	-35985.1	-14606.1	8.20332	1.22132	0.0129735	-0.00278317
1767.72	-35985.3	-14606	8.22415	1.23131	0.0146258	-0.0150708
1767.73	-35985.4	-14606	8.24348	1.24665	0.0199633	-0.0322456
1767.75	-35985.5	-14605.9	8.26618	1.26632	0.0271062	-0.0526874
1767.77	-35985.7	-14605.9	8.2909	1.2837	0.0340593	-0.0705739
1767.78	-35985.8	-14605.8	8.31179	1.29627	0.0394777	-0.0840242
1767.8	-35985.9	-14605.8	8.33254	1.30617	0.0381627	-0.0967651
1767.82	-35986.1	-14605.7	8.35281	1.31649	0.0347625	-0.109878
1767.83	-35986.2	-14605.7	8.37471	1.32666	0.0289441	-0.121741
1767.85	-35986.3	-14605.6	8.39946	1.33488	0.0242749	-0.130843
1767.87	-35986.5	-14605.6	8.42325	1.33973	0.020546	-0.136773
1767.89	-35986.6	-14605.6	8.44632	1.33788	0.0217768	-0.143216
1767.9	-35986.8	-14605.5	8.47081	1.33434	0.027999	-0.154613
1767.92	-35986.9	-14605.5	8.49487	1.32834	0.0377662	-0.16954
1767.94	-35987	-14605.4	8.51527	1.32166	0.0453669	-0.185434
1767.95	-35987.2	-14605.4	8.53631	1.3143	0.0498167	-0.204441
1767.97	-35987.3	-14605.3	8.55634	1.31262	0.0475644	-0.225692
1767.99	-35987.4	-14605.3	8.57899	1.32083	0.0415551	-0.251863
1768	-35987.6	-14605.2	8.6038	1.33784	0.0311106	-0.282784
1768.02	-35987.7	-14605.2	8.62731	1.35484	0.0241187	-0.312753
1768.04	-35987.8	-14605.1	8.65049	1.36874	0.0171269	-0.336376
1768.06	-35988	-14605.1	8.67523	1.37638	0.0166531	-0.354308
1768.07	-35988.1	-14605	8.69865	1.37988	0.0165025	-0.364475
1768.09	-35988.2	-14605	8.72191	1.38013	0.0228952	-0.371147
1768.11	-35988.4	-14604.9	8.74667	1.37667	0.03	-0.374728
1768.12	-35988.5	-14604.9	8.77	1.37333	0.04	-0.374728
1768.14	-35988.7	-14604.8	8.79	1.36667	0.0466667	-0.374728
1768.16	-35988.8	-14604.8	8.8112	1.35949	0.0501102	-0.377196
1768.17	-35989	-14604.7	8.83126	1.3494	0.0498711	-0.385126
1768.19	-35989.1	-14604.7	8.85479	1.33936	0.0464499	-0.398646
1768.21	-35989.3	-14604.6	8.8795	1.32901	0.042896	-0.421401
1768.23	-35989.4	-14604.6	8.90269	1.32261	0.03977	-0.451625
1768.24	-35989.5	-14604.5	8.9262	1.31583	0.0403194	-0.489769
1768.26	-35989.7	-14604.5	8.95101	1.30879	0.0438662	-0.535292
1768.28	-35989.8	-14604.4	8.97366	1.30218	0.0476891	-0.579593
1768.29	-35990	-14604.4	8.99369	1.29542	0.0542801	-0.623223
1768.31	-35990.1	-14604.3	9.01472	1.28843	0.0569874	-0.662796
1768.33	-35990.2	-14604.3	9.03519	1.28164	0.0560766	-0.689556
1768.34	-35990.4	-14604.2	9.05897	1.27564	0.0525095	-0.706709
1768.36	-35990.6	-14604.2	9.08185	1.27257	0.0491768	-0.713143
1768.38	-35990.7	-14604.1	9.10259	1.26899	0.045706	-0.71069
1768.4	-35990.8	-14604.1	9.12265	1.26564	0.0421835	-0.697484
1768.41	-35991	-14604	9.14498	1.26213	0.0394869	-0.673649
1768.43	-35991.1	-14604	9.16728	1.25885	0.0409773	-0.643674
1768.45	-35991.3	-14603.9	9.18739	1.25542	0.0445758	-0.609241
1768.46	-35991.4	-14603.9	9.20843	1.25194	0.048276	-0.575036
1768.48	-35991.6	-14603.8	9.22807	1.24864	0.0502786	-0.545909
1768.5	-35991.7	-14603.8	9.24879	1.24526	0.0499317	-0.518416
1768.51	-35991.9	-14603.7	9.26934	1.24151	0.0500195	-0.495413
1768.53	-35992	-14603.7	9.29046	1.23966	0.0499945	-0.478701
1768.55	-35992.2	-14603.6	9.31531	1.24031	0.0500025	-0.465919
1768.57	-35992.3	-14603.5	9.33765	1.23845	0.0499945	-0.455952
1768.58	-35992.5	-14603.5	9.35712	1.23495	0.0500196	-0.447765
1768.6	-35992.6	-14603.4	9.37762	1.23115	0.0499314	-0.44175
1768.62	-35992.8	-14603.4	9.40058	1.23002	0.0502801	-0.437902
1768.63	-35992.9	-14603.3	9.42189	1.22834	0.0482701	-0.436177
1768.65	-35993.1	-14603.3	9.44245	1.22458	0.0445964	-0.43437
1768.67	-35993.2	-14603.2	9.46309	1.22092	0.0408946	-0.432768
1768.68	-35993.4	-14603.2	9.48278	1.21972	0.0397972	-0.43169
1768.7	-35993.5	-14603.1	9.50378	1.2203	0.0400597	-0.431313
1768.72	-35993.7	-14603.1	9.52423	1.21778	0.0399258	-0.431389
1768.74	-35993.8	-14603	9.54397	1.21436	0.0402365	-0.431368
1768.75	-35994	-14603	9.56504	1.21062	0.0378415	-0.431374
1768.77	-35994.1	-14602.9	9.58539	1.20978	0.0317216	-0.431372
1768.79	-35994.3	-14602.9	9.60516	1.21032	0.0246417	-0.431374
1768.8	-35994.5	-14602.8	9.62629	1.20736	0.0205322	-0.43137
1768.82	-35994.6	-14602.7	9.64654	1.20394	0.0172535	-0.431383
1768.84	-35994.7	-14602.7	9.66636	1.20042	0.0139847	-0.431333
1768.85	-35994.9	-14602.6	9.68753	1.19984	0.0102762	-0.431478
1768.87	-35995.1	-14602.6	9.7077	1.20041	0.00986964	-0.428719
1768.89	-35995.2	-14602.5	9.72756	1.19166	0.0102511	-0.420834
1768.91	-35995.4	-14602.5	9.74877	1.17457	0.00678127	-0.405204
1768.92	-35995.5	-14602.4	9.76885	1.1514	0.00674834	-0.386724
1768.94	-35995.7	-14602.4	9.78875	1.12807	0.00344705	-0.367255
1768.96	-35995.9	-14602.3	9.81	1.10333	0.00333333	-0.345316
1768.97	-35996	-14602.2	9.82667	1.08	-3.10276e-14	-0.325708
1768.99	-35996.1	-14602.2	9.84333	1.06333	9.58289e-15	-0.30719
1769.01	-35996.3	-14602.1	9.86102	1.04576	-3.67314e-05	-0.291043
1769.02	-35996.5	-14602.1	9.87763	1.03253	0.000109885	-0.277044
1769.04	-35996.6	-14602	9.89436	1.01941	0.00355273	-0.266327
1769.06	-35996.8	-14602	9.91203	1.01261	0.00712075	-0.258568
1769.08	-35996.9	-14601.9	9.92859	1.00589	0.0101575	-0.254514
1769.09	-35997.1	-14601.9	9.94539	0.99913	0.0099594	-0.251228
1769.11	-35997.3	-14601.8	9.96304	0.992445	0.0100151	-0.247804
1769.13	-35997.4	-14601.7	9.97954	0.989658	0.00999583	-0.24439
1769.14	-35997.6	-14601.7	9.99644	0.985352	0.0100015	-0.238211
1769.16	-35997.8	-14601.6	10.014	0.973244	0.00999716	-0.226545
1769.18	-35997.9	-14601.6	10.0307	0.955239	0.0100095	-0.208814
1769.19	-35998.1	-14601.5	10.0467	0.929764	0.00996503	-0.183916
1769.21	-35998.3	-14601.4	10.0615	0.896538	0.0101651	-0.151062
1769.23	-35998.4	-14601.4	10.0775	0.857353	0.009292	-0.11384
1769.25	-35998.5	-14601.3	10.0909	0.808014	0.00560644	-0.0700628
1769.26	-35998.7	-14601.3	10.1038	0.754475	0.00195671	-0.0206877
1769.28	-35998.9	-14601.2	10.1142	0.701056	-0.000284502	0.0280248
1769.3	-35999	-14601.2	10.1286	0.648536	8.37352e-05	0.0777217
1769.31	-35999.2	-14601.1	10.141	0.601788	-8.12453e-05	0.122119
1769.33	-35999.4	-14601.1	10.151	0.568637	0.000235137	0.153246
1769.35	-35999.5	-14601	10.1593	0.550106	-0.00109202	0.173415
1769.36	-35999.7	-14600.9	10.1677	0.540736	-0.00479662	0.182259
1769.38	-35999.8	-14600.9	10.1766	0.541747	-0.00849729	0.180969
1769.4	-36000	-14600.8	10.1846	0.553841	-0.0102428	0.167397
1769.42	-36000.2	-14600.8	10.1955	0.576354	-0.0099325	0.142557
1769.43	-36000.3	-14600.7	10.2052	0.607406	-0.0100162	0.112164
1769.45	-36000.5	-14600.7	10.2157	0.64038	-0.0100025	0.0792563
1769.47	-36000.7	-14600.6	10.2257	0.671702	-0.00997356	0.0513951
1769.48	-36000.8	-14600.5	10.2375	0.6972	-0.0101034	0.030974
1769.5	-36001	-14600.5	10.2517	0.72164	-0.00964255	0.0158448
1769.52	-36001.2	-14600.4	10.2654	0.741573	-0.0123427	0.00657891
1769.53	-36001.3	-14600.4	10.2786	0.755514	-0.0131727	0.00124908
1769.55	-36001.5	-14600.3	10.2924	0.767223	-0.0157483	-0.00164021
1769.57	-36001.7	-14600.2	10.3065	0.775175	-0.0165735	-0.0030794
1769.59	-36001.8	-14600.2	10.3168	0.779038	-0.0190428	-0.00331205
1769.6	-36002	-14600.1	10.3299	0.782738	-0.020261	-0.00325389
1769.62	-36002.2	-14600.1	10.3436	0.783395	-0.0196297	-0.00329046
1769.64	-36002.3	-14600	10.3568	0.783636	-0.022709	-0.00319221
1769.65	-36002.5	-14599.9	10.3709	0.780517	-0.0233843	-0.00407932
1769.67	-36002.7	-14599.9	10.3843	0.779881	-0.0235659	-0.00604875
1769.69	-36002.8	-14599.8	10.3979	0.779978	-0.0204895	-0.00924881
1769.7	-36003	-14599.8	10.4087	0.780149	-0.0198813	-0.0117725
1769.72	-36003.2	-14599.7	10.4217	0.77711	-0.0201758	-0.0130203
1769.74	-36003.3	-14599.7	10.435	0.77376	-0.017126	-0.0130583
1769.76	-36003.5	-14599.6	10.4493	0.770129	-0.0135316	-0.0140254
1769.77	-36003.7	-14599.5	10.4594	0.769941	-0.0101937	-0.0172287
1769.79	-36003.8	-14599.5	10.4725	0.770108	-0.00687	-0.0204822
1769.81	-36004	-14599.4	10.4867	0.766667	-0.00333333	-0.0239651
1769.82	-36004.2	-14599.4	10.5	0.763333	0	-0.0250545
1769.84	-36004.3	-14599.3	10.5133	0.76	0.00333333	-0.0283224
1769.86	-36004.5	-14599.2	10.5275	0.760026	0.00689784	-0.0318642
1769.87	-36004.7	-14599.2	10.5408	0.759986	0.0100864	-0.0373302
1769.89	-36004.8	-14599.1	10.5541	0.760031	0.00997754	-0.0416668
1769.91	-36005	-14599.1	10.5684	0.759764	0.0100115	-0.046156
1769.93	-36005.2	-14599	10.5812	0.756253	0.0099957	-0.0480766
1769.94	-36005.3	-14598.9	10.5915	0.752872	0.0100057	-0.04914
1769.96	-36005.5	-14598.9	10.6058	0.749762	0.0099711	-0.0503694
1769.98	-36005.7	-14598.8	10.6191	0.750064	0.0101085	-0.0529298
1769.99	-36005.8	-14598.8	10.6321	0.749982	0.00957523	-0.0574689
1770.01	-36006.1	-14598.7	10.6422	0.750015	0.00583166	-0.062121
1770.03	-36006.2	-14598.6	10.6528	0.749962	0.00243654	-0.066059
1770.04	-36006.4	-14598.6	10.6667	0.750134	-0.000239959	-0.0678876
1770.06	-36006.6	-14598.5	10.6807	0.749283	7.44977e-05	-0.0687143
1770.08	-36006.7	-14598.5	10.6939	0.74567	-1.98756e-05	-0.068605
1770.1	-36006.9	-14598.4	10.7074	0.742152	4.99286e-06	-0.0686303
1770.11	-36007.1	-14598.3	10.7216	0.739681	-1.48917e-06	-0.068639
1770.13	-36007.2	-14598.3	10.7339	0.740085	3.98879e-07	-0.0685778
1770.15	-36007.4	-14598.2	10.7432	0.739978	-1.06348e-07	-0.0688623
1770.16	-36007.6	-14598.1	10.7548	0.740002	2.641e-08	-0.0703953
1770.18	-36007.7	-14598.1	10.7689	0.740015	-7.65914e-09	-0.0732215
1770.2	-36007.9	-14598	10.7824	0.739939	2.04049e-09	-0.0762908
1770.21	-36008.1	-14598	10.7944	0.740222	-4.99663e-10	-0.0775996
1770.23	-36008.2	-14597.9	10.8059	0.738712	1.41162e-10	-0.0765812
1770.25	-36008.4	-14597.8	10.82	0.734998	-3.4015e-11	-0.0735109
1770.27	-36008.6	-14597.8	10.8341	0.731296	9.52272e-12	-0.0705596
1770.28	-36008.8	-14597.7	10.8455	0.729748	-2.53249e-12	-0.0689974
1770.3	-36009	-14597.7	10.8553	0.730059	5.97928e-13	-0.0685673
1770.32	-36009.1	-14597.6	10.8677	0.729985	-1.65532e-13	-0.0686424
1770.33	-36009.3	-14597.5	10.8811	0.729998	4.43267e-14	-0.0686297
1770.35	-36009.5	-14597.5	10.8948	0.730022	-1.17748e-14	-0.0686036
1770.37	-36009.7	-14597.4	10.9062	0.729922	2.7068e-15	-0.0687135
1770.38	-36009.8	-14597.4	10.9183	0.730316	-7.35225e-16	-0.0679848
1770.4	-36010	-14597.3	10.9325	0.727853	1.63379e-16	-0.0668126
1770.42	-36010.2	-14597.2	10.9464	0.724314	-4.4458e-17	-0.0655203
1770.44	-36010.3	-14597.2	10.9572	0.720777	1.1777e-17	-0.0659536
1770.45	-36010.6	-14597.1	10.9672	0.719673	-2.49341e-18	-0.0679422
1770.47	-36010.7	-14597	10.9801	0.722287	6.74525e-19	-0.0717731
1770.49	-36010.9	-14597	10.9934	0.728007	-1.78357e-19	-0.0777238
1770.5	-36011.1	-14596.9	11.0078	0.738083	3.50786e-20	-0.0864923
1770.52	-36011.3	-14596.8	11.0182	0.748226	-9.44659e-21	-0.0963534
1770.54	-36011.4	-14596.8	11.0308	0.758423	2.49418e-21	-0.105952
1770.55	-36011.6	-14596.7	11.045	0.765863	-4.36161e-22	-0.118193
1770.57	-36011.8	-14596.7	11.0585	0.772716	1.36459e-22	-0.133118
1770.59	-36011.9	-14596.6	11.0717	0.776278	-1.08457e-22	-0.151275
1770.61	-36012.1	-14596.5	11.0858	0.779879	1.61149e-22	-0.171021
1770.62	-36012.3	-14596.5	11.0992	0.780008	-6.07233e-22	-0.187587
1770.64	-36012.5	-14596.4	11.1125	0.780089	2.26777e-21	-0.200856
1770.66	-36012.7	-14596.3	11.1267	0.776667	2.07841e-30	-0.21024
1770.67	-36012.8	-14596.3	11.14	0.773333	-7.96516e-30	-0.215686
1770.69	-36013	-14596.2	11.15	0.77	0	-0.220044
1770.71	-36013.2	-14596.2	11.1642	0.766463	-5.22151e-19	-0.228272
1770.72	-36013.4	-14596.1	11.1775	0.763144	1.99165e-18	-0.240466
1770.74	-36013.5	-14596	11.1907	0.759784	-7.43887e-18	-0.255878
1770.76	-36013.8	-14596	11.2011	0.756343	5.82083e-17	-0.271817
1770.78	-36013.9	-14595.9	11.2114	0.75263	-2.21238e-16	-0.283313
1770.79	-36014.1	-14595.9	11.225	0.746147	8.24417e-16	-0.291644
1770.81	-36014.3	-14595.8	11.2391	0.742294	-4.7694e-15	-0.297243
1770.83	-36014.5	-14595.7	11.2523	0.735945	1.80774e-14	-0.302703
1770.84	-36014.6	-14595.7	11.2658	0.73224	-6.71315e-14	-0.309961
1770.86	-36014.8	-14595.6	11.28	0.725672	3.41332e-13	-0.322411
1770.88	-36015	-14595.5	11.2925	0.721946	-1.29087e-12	-0.338749
1770.89	-36015.2	-14595.5	11.3025	0.715683	4.77176e-12	-0.360864
1770.91	-36015.4	-14595.4	11.3129	0.711562	-2.25383e-11	-0.389174
1770.93	-36015.5	-14595.3	11.3236	0.705329	8.50816e-11	-0.423519
1770.95	-36015.7	-14595.3	11.3375	0.702407	-3.12667e-10	-0.465588
1770.96	-36015.9	-14595.2	11.3517	0.698694	1.40704e-09	-0.513148
1770.98	-36016.1	-14595.2	11.3637	0.6958	-5.30348e-09	-0.555898
1771	-36016.3	-14595.1	11.3737	0.690885	1.93465e-08	-0.595695
1771.01	-36016.5	-14595	11.384	0.684964	-8.41061e-08	-0.631003
1771.03	-36016.6	-14595	11.3951	0.681771	3.16609e-07	-0.659719
1771.05	-36016.8	-14594.9	11.4092	0.679945	-1.14429e-06	-0.685246
1771.06	-36017	-14594.8	11.4233	0.678768	4.84678e-06	-0.703675
1771.08	-36017.2	-14594.8	11.4349	0.675092	-1.8225e-05	-0.714752
1771.1	-36017.4	-14594.7	11.4449	0.671442	6.50995e-05	-0.722363
1771.12	-36017.6	-14594.6	11.4554	0.669732	-0.000270161	-0.728584
1771.13	-36017.7	-14594.6	11.4652	0.670002	0.0015095	-0.733059
1771.15	-36017.9	-14594.5	11.4757	0.670245	0.00520121	-0.734461
1771.17	-36018.1	-14594.4	11.4857	0.668254	0.00891088	-0.733643
1771.18	-36018.3	-14594.4	11.4975	0.66474	0.0102258	-0.732269
1771.2	-36018.5	-14594.3	11.5117	0.661	0.00995411	-0.732588
1771.22	-36018.7	-14594.2	11.5256	0.659774	0.00998831	-0.733835
1771.23	-36018.8	-14594.2	11.5366	0.66006	0.0100939	-0.734993
1771.25	-36019	-14594.1	11.5468	0.659987	0.00967324	-0.735352
1771.27	-36019.2	-14594	11.5571	0.660004	0.0124763	-0.735274
1771.29	-36019.4	-14594	11.567	0.659999	0.0134523	-0.735318
1771.3	-36019.6	-14593.9	11.5776	0.66	0.0135854	-0.73523
1771.32	-36019.8	-14593.8	11.5874	0.66	0.0106849	-0.736029
1771.34	-36019.9	-14593.8	11.6001	0.660001	0.00982827	-0.737916
1771.35	-36020.2	-14593.7	11.6134	0.659995	0.0100455	-0.741104
1771.37	-36020.3	-14593.6	11.6277	0.660015	0.0099908	-0.743623
1771.39	-36020.5	-14593.6	11.6383	0.659942	0.0100035	-0.745873
1771.4	-36020.7	-14593.5	11.6487	0.660155	0.0099966	-0.747137
1771.42	-36020.9	-14593.4	11.6589	0.657107	0.0100117	-0.748337
1771.44	-36021	-14593.4	11.6688	0.653764	0.00995658	-0.747446
1771.46	-36021.3	-14593.3	11.6794	0.650122	0.0100874	-0.746257
1771.47	-36021.5	-14593.3	11.6894	0.649968	0.00688397	-0.745134
1771.49	-36021.6	-14593.2	11.6994	0.650007	0.00355248	-0.74509
1771.51	-36021.8	-14593.1	11.71	0.65	0	-0.745098
1771.52	-36022	-14593	11.72	0.65	6.72929e-15	-0.745098
1771.54	-36022.2	-14593	11.7333	0.65	-1.75592e-15	-0.744009
1771.56	-36022.4	-14592.9	11.7475	0.646283	1.91568e-06	-0.739221
1771.57	-36022.6	-14592.8	11.7607	0.635832	-5.12137e-07	-0.729131
1771.59	-36022.7	-14592.8	11.7706	0.61895	1.32861e-07	-0.714708
1771.61	-36023	-14592.7	11.7812	0.601252	-6.59328e-08	-0.69741
1771.63	-36023.1	-14592.7	11.7911	0.585004	1.76187e-08	-0.682376
1771.64	-36023.3	-14592.6	11.8013	0.571608	-4.54097e-09	-0.668417
1771.66	-36023.5	-14592.5	11.8114	0.558288	1.6906e-09	-0.657304
1771.68	-36023.7	-14592.5	11.8178	0.552371	-4.51548e-10	-0.649045
1771.69	-36023.9	-14592.4	11.8245	0.545147	1.15521e-10	-0.640989
1771.71	-36024.1	-14592.3	11.8321	0.533246	-3.8242e-11	-0.628528
1771.73	-36024.3	-14592.2	11.8423	0.515528	1.02088e-11	-0.612464
1771.74	-36024.5	-14592.2	11.8526	0.494899	-2.5897e-12	-0.593344
1771.76	-36024.7	-14592.1	11.8623	0.474569	8.03999e-13	-0.574276
1771.78	-36024.8	-14592.1	11.8686	0.459109	-2.14502e-13	-0.559099
1771.8	-36025	-14592	11.8752	0.446707	5.3883e-14	-0.546534
1771.81	-36025.2	-14591.9	11.8835	0.436343	-1.60658e-14	-0.535698
1771.83	-36025.4	-14591.9	11.8927	0.426934	4.28344e-15	-0.525602
1771.85	-36025.6	-14591.8	11.8991	0.414401	-1.06375e-15	-0.512208
1771.86	-36025.8	-14591.7	11.9062	0.395494	3.08574e-16	-0.494144
1771.88	-36026	-14591.6	11.9126	0.373228	-8.2502e-17	-0.471906
1771.9	-36026.2	-14591.6	11.9199	0.343982	2.12683e-17	-0.443809
1771.91	-36026.4	-14591.5	11.9249	0.310349	-1.05277e-17	-0.409075
1771.93	-36026.5	-14591.4	11.9297	0.269321	1.95909e-17	-0.369469
1771.95	-36026.8	-14591.4	11.9353	0.21845	-6.49041e-17	-0.32162
1771.97	-36027	-14591.3	11.9386	0.166332	2.6793e-16	-0.271394
1771.98	-36027.1	-14591.2	11.9403	0.118206	-1.00615e-15	-0.22565
1772	-36027.3	-14591.2	11.9399	0.0735966	3.53978e-15	-0.181516
1772.02	-36027.5	-14591.1	11.94	0.0342722	-1.44496e-14	-0.14306
1772.03	-36027.7	-14591	11.94	0.00167694	5.42362e-14	-0.111813
1772.05	-36027.9	-14591	11.94	-0.0252912	-1.87016e-13	-0.0851304
1772.07	-36028.1	-14590.9	11.94	-0.0451556	7.53076e-13	-0.0660284
1772.08	-36028.3	-14590.8	11.94	-0.0566218	-2.82455e-12	-0.0529099
1772.1	-36028.5	-14590.8	11.9399	-0.0670322	9.47325e-12	-0.0427749
1772.12	-36028.7	-14590.7	11.9403	-0.0751367	-3.77119e-11	-0.0353589
1772.14	-36028.8	-14590.6	11.9378	-0.079384	1.41352e-10	-0.0311585
1772.15	-36029.1	-14590.6	11.9342	-0.080171	-4.55298e-10	-0.0296123
1772.17	-36029.3	-14590.5	11.9305	-0.0797236	1.79482e-09	-0.0286395
1772.19	-36029.4	-14590.4	11.9299	-0.0824241	-6.72337e-09	-0.0268164
1772.2	-36029.6	-14590.4	11.93	-0.0860185	2.03099e-08	-0.0234528
1772.22	-36029.8	-14590.3	11.9299	-0.0896236	-7.93873e-08	-0.0209854
1772.24	-36030	-14590.2	11.9302	-0.0900948	2.97226e-07	-0.0197107
1772.25	-36030.2	-14590.1	11.9271	-0.0899828	-7.98354e-07	-0.0195903
1772.27	-36030.4	-14590.1	11.9237	-0.0900076	3.09757e-06	-0.0196154
1772.29	-36030.5	-14590	11.9203	-0.0899819	-1.6186e-05	-0.0195902
1772.31	-36030.8	-14589.9	11.9199	-0.0900423	4.17178e-05	-0.019649
1772.32	-36031	-14589.9	11.92	-0.0898373	-0.000161434	-0.0187016
1772.34	-36031.1	-14589.8	11.9199	-0.0928981	0.00289385	-0.0166747
1772.36	-36031.3	-14589.7	11.9202	-0.0962226	0.00623852	-0.0134268
1772.37	-36031.5	-14589.7	11.9169	-0.0999044	0.00987235	-0.011017
1772.39	-36031.7	-14589.6	11.9135	-0.0999322	0.0100558	-0.00883951
1772.41	-36031.9	-14589.5	11.91	-0.103333	0.01	-0.00653595
1772.42	-36032.1	-14589.5	11.91	-0.106667	0.0133333	-0.00326797
1772.44	-36032.3	-14589.4	11.91	-0.11	0.0166667	-0.00108932
1772.46	-36032.5	-14589.3	11.9064	-0.109976	0.0200975	2.6835e-05
1772.48	-36032.7	-14589.3	11.9031	-0.110007	0.0199813	-7.17407e-06
1772.49	-36032.8	-14589.2	11.8999	-0.109998	0.0199775	1.86113e-06
1772.51	-36033.1	-14589.1	11.9	-0.110001	0.0202318	-9.23594e-07
1772.53	-36033.2	-14589.1	11.9001	-0.11	0.0237485	2.46805e-07
1772.54	-36033.4	-14589	11.8997	-0.11	0.0271273	-6.36103e-08
1772.56	-36033.6	-14588.9	11.896	-0.11	0.0302381	2.36818e-08
1772.58	-36033.8	-14588.9	11.8927	-0.11	0.0299364	-6.32428e-09
1772.59	-36034	-14588.8	11.8898	-0.11	0.0300163	1.6143e-09
1772.61	-36034.2	-14588.7	11.8902	-0.11	0.0299946	-5.15713e-10
1772.63	-36034.4	-14588.7	11.8894	-0.11	0.0300014	6.74272e-11
1772.65	-36034.6	-14588.6	11.8858	-0.11	0.0299996	2.43101e-10
1772.66	-36034.8	-14588.5	11.8822	-0.11	0.0300001	-1.30831e-09
1772.68	-36034.9	-14588.5	11.8797	-0.11	0.0300002	4.97837e-09
1772.7	-36035.1	-14588.4	11.88	-0.11	0.0299992	-1.83053e-08
1772.71	-36035.4	-14588.3	11.8802	-0.11	0.0300038	8.23793e-08
1772.73	-36035.5	-14588.3	11.8791	-0.11	0.0299856	-3.10509e-07
1772.75	-36035.7	-14588.2	11.8754	-0.11	0.0300524	1.1327e-06
1772.76	-36035.9	-14588.1	11.8717	-0.11	0.0297724	-4.92426e-06
1772.78	-36036.1	-14588.1	11.8697	-0.11	0.0310896	1.85368e-05
1772.8	-36036.3	-14588	11.8703	-0.11	0.0347987	-6.69962e-05
1772.82	-36036.5	-14587.9	11.8687	-0.11	0.0384904	0.00028377
1772.83	-36036.7	-14587.9	11.8651	-0.11	0.0402705	-0.0018617
1772.85	-36036.9	-14587.8	11.8615	-0.11	0.0399337	-0.0176886
1772.87	-36037.1	-14587.7	11.8596	-0.11	0.0400234	-0.0602958
1772.88	-36037.2	-14587.7	11.8604	-0.11	0.0399756	-0.135181
1772.9	-36037.4	-14587.6	11.8583	-0.11	0.0400698	-0.242742
1772.92	-36037.6	-14587.5	11.8547	-0.11	0.0397195	-0.364411
1772.93	-36037.8	-14587.5	11.8511	-0.11	0.0417301	-0.479541
1772.95	-36038	-14587.4	11.8497	-0.11	0.0454033	-0.593612
1772.97	-36038.2	-14587.3	11.8503	-0.11	0.0491067	-0.692679
1772.99	-36038.4	-14587.3	11.848	-0.11	0.0501981	-0.773033
1773	-36038.6	-14587.2	11.8444	-0.11	0.049956	-0.846646
1773.02	-36038.8	-14587.1	11.8407	-0.11	0.0500119	-0.913981
1773.04	-36038.9	-14587.1	11.8399	-0.11	0.0499972	-0.983251
1773.05	-36039.1	-14587	11.84	-0.11	0.0499994	-1.06129
1773.07	-36039.3	-14586.9	11.8402	-0.11	0.0500047	-1.13383
1773.09	-36039.5	-14586.9	11.8376	-0.11	0.0499817	-1.19638
1773.1	-36039.7	-14586.8	11.834	-0.11	0.0500554	-1.25329
1773.12	-36039.9	-14586.7	11.8304	-0.11	0.0497834	-1.30159
1773.14	-36040.1	-14586.7	11.8298	-0.11	0.0526728	-1.34386
1773.16	-36040.3	-14586.6	11.8303	-0.11	0.0560145	-1.38065
1773.17	-36040.5	-14586.5	11.8271	-0.11	0.0597787	-1.41365
1773.19	-36040.6	-14586.4	11.8238	-0.11	0.0599045	-1.44218
1773.21	-36040.9	-14586.4	11.8201	-0.11	0.0630677	-1.47207
1773.22	-36041	-14586.3	11.82	-0.11	0.0665735	-1.5016
1773.24	-36041.2	-14586.2	11.82	-0.11	0.0666829	-1.52893
1773.26	-36041.4	-14586.2	11.82	-0.11	0.0666667	-1.55447
1773.27	-36041.6	-14586.1	11.8167	-0.11	0.0666667	-1.57516
1773.29	-36041.8	-14586	11.8133	-0.11	0.07	-1.59477
1773.31	-36042	-14586	11.8099	-0.11	0.0700846	-1.61793
1773.33	-36042.2	-14585.9	11.8101	-0.11	0.0735259	-1.6408
1773.34	-36042.3	-14585.8	11.8099	-0.11	0.076989	-1.66354
1773.36	-36042.6	-14585.8	11.8064	-0.11	0.0836493	-1.68179
1773.38	-36042.7	-14585.7	11.8029	-0.11	0.0870106	-1.69656
1773.39	-36042.9	-14585.6	11.7999	-0.11	0.0904276	-1.70973
1773.41	-36043.1	-14585.6	11.8	-0.11	0.093901	-1.72671
1773.43	-36043.3	-14585.5	11.8001	-0.11	0.0973788	-1.7478
1773.44	-36043.5	-14585.4	11.7996	-0.11	0.100095	-1.76983
1773.46	-36043.7	-14585.4	11.7958	-0.11	0.100516	-1.79075
1773.48	-36043.9	-14585.3	11.7924	-0.11	0.103999	-1.80458
1773.5	-36044	-14585.2	11.7897	-0.11	0.108239	-1.81479
1773.51	-36044.3	-14585.1	11.7902	-0.11	0.114509	-1.82207
1773.53	-36044.4	-14585.1	11.7893	-0.11	0.118407	-1.82712
1773.55	-36044.6	-14585	11.7856	-0.11	0.124721	-1.83094
1773.56	-36044.8	-14584.9	11.782	-0.11	0.127747	-1.83276
1773.58	-36045	-14584.9	11.7797	-0.11	0.131255	-1.83341
1773.6	-36045.2	-14584.8	11.78	-0.11	0.134307	-1.83331
1773.61	-36045.4	-14584.7	11.7802	-0.11	0.139459	-1.83334
1773.63	-36045.5	-14584.7	11.7789	-0.11	0.144741	-1.83333
1773.65	-36045.7	-14584.6	11.7752	-0.11	0.149393	-1.83332
1773.67	-36046	-14584.5	11.7715	-0.11	0.155949	-1.83338
1773.68	-36046.1	-14584.5	11.7697	-0.11	0.166635	-1.83305
1773.7	-36046.3	-14584.4	11.7703	-0.11	0.186533	-1.83106
1773.72	-36046.5	-14584.3	11.7685	-0.11	0.207786	-1.83
