# Supplementary material for: Extraction of driving behavior primitives considering driver expectation and vehicle dynamics
Source: PLoS One. 2025 Dec 31;20(12):e0340123. doi: 10.1371/journal.pone.0340123 (PMC12755792; doi:10.1371/journal.pone.0340123)
Supplement: S1 File — (ZIP) [file pone.0340123.s001.zip › DataSetForPimitiveExaction-1/straight driving/c21_s_2.xlsx]

## Sheet: Sheet1
1779.24	-36090.7	-14567	7.58	0.02	-0.130241	-0.05839
1779.26	-36090.9	-14566.9	7.58	0.02	-0.12493	-0.058889
1779.28	-36091	-14566.9	7.58001	0.02	-0.12007	-0.0588052
1779.29	-36091.1	-14566.8	7.57998	0.02	-0.113299	-0.0588284
1779.31	-36091.2	-14566.8	7.58007	0.02	-0.104948	-0.0588224
1779.33	-36091.4	-14566.8	7.57972	0.02	-0.0919423	-0.0588238
1779.34	-36091.5	-14566.7	7.58173	0.02	-0.0807016	-0.0588234
1779.36	-36091.6	-14566.7	7.5854	0.02	-0.0700948	-0.0588235
1779.38	-36091.7	-14566.6	7.58911	0.02	-0.0625205	-0.0588235
1779.39	-36091.9	-14566.6	7.5902	0.02	-0.0532112	-0.0588235
1779.41	-36092	-14566.5	7.58996	0.02	-0.0474189	-0.0588235
1779.43	-36092.1	-14566.5	7.59001	0.02	-0.0439879	-0.0588235
1779.45	-36092.2	-14566.5	7.59	0.02	-0.0436954	-0.0588235
1779.46	-36092.3	-14566.4	7.59	0.02	-0.0387829	-0.0588235
1779.48	-36092.4	-14566.4	7.59	0.02	-0.0293396	-0.0588235
1779.5	-36092.6	-14566.3	7.59	0.02	-0.0164443	-0.0588235
1779.51	-36092.7	-14566.3	7.59	0.02	-0.00492763	-0.0588235
1779.53	-36092.8	-14566.2	7.59	0.02	0.00247829	-0.0588235
1779.55	-36092.9	-14566.2	7.59	0.02	0.00607144	-0.0588235
1779.56	-36093.1	-14566.2	7.59	0.02	0.00974049	-0.0588235
1779.58	-36093.2	-14566.1	7.59	0.02	0.0100242	-0.0588235
1779.6	-36093.3	-14566.1	7.59	0.02	0.0101571	-0.0588235
1779.62	-36093.4	-14566	7.59	0.02	0.00690143	-0.0588235
1779.63	-36093.5	-14566	7.59	0.02	0.00352291	-0.0588235
1779.65	-36093.7	-14565.9	7.59	0.02	0.000183409	-0.0588235
1779.67	-36093.8	-14565.9	7.59	0.02	-0.00333333	-0.0588235
1779.68	-36093.9	-14565.9	7.59	0.02	-0.01	-0.0588235
1779.7	-36094	-14565.8	7.59	0.02	-0.0166667	-0.0588235
1779.72	-36094.2	-14565.8	7.59	0.02	-0.0200479	-0.0588235
1779.73	-36094.3	-14565.7	7.59	0.02	-0.0200873	-0.0588235
1779.75	-36094.4	-14565.7	7.59	0.02	-0.0235586	-0.0588235
1779.77	-36094.5	-14565.6	7.59	0.02	-0.0271179	-0.0588235
1779.79	-36094.7	-14565.6	7.59002	0.02	-0.0301582	-0.0588235
1779.8	-36094.8	-14565.5	7.58994	0.02	-0.0299595	-0.0588235
1779.82	-36094.9	-14565.5	7.59038	0.02	-0.0300134	-0.0588235
1779.84	-36095	-14565.5	7.59395	0.02	-0.0300027	-0.0588235
1779.85	-36095.1	-14565.4	7.59737	0.02	-0.0299759	-0.0588235
1779.87	-36095.2	-14565.4	7.60028	0.02	-0.0301273	-0.0588235
1779.89	-36095.4	-14565.3	7.59993	0.02	-0.029474	-0.0588236
1779.9	-36095.5	-14565.3	7.60002	0.02	-0.0257777	-0.0588234
1779.92	-36095.6	-14565.2	7.59999	0.0199998	-0.0223469	-0.0588239
1779.94	-36095.7	-14565.2	7.6	0.0200009	-0.0190338	-0.058822
1779.96	-36095.9	-14565.2	7.6	0.0199968	-0.0156305	-0.0588293
1779.97	-36096	-14565.1	7.6	0.0200143	-0.0121337	-0.0587975
1779.99	-36096.1	-14565.1	7.6	0.0199462	-0.00883107	-0.0589215
1780.01	-36096.2	-14565	7.6	0.0201963	-0.005473	-0.0584086
1780.02	-36096.3	-14565	7.6	0.0189138	-0.0017045	-0.057885
1780.04	-36096.5	-14564.9	7.6	0.0152299	0.00025342	-0.0632736
1780.06	-36096.6	-14564.9	7.6	0.0119164	1.02007e-05	-0.0844814
1780.07	-36096.7	-14564.9	7.6	0.00831789	-0.000309279	-0.126633
1780.09	-36096.8	-14564.8	7.6	0.00542901	0.00157721	-0.185755
1780.11	-36097	-14564.8	7.6	0.000165624	0.00356009	-0.271004
1780.13	-36097.1	-14564.7	7.6	-0.00665732	0.00359033	-0.382404
1780.14	-36097.2	-14564.7	7.6	-0.0151753	0.00157075	-0.508887
1780.16	-36097.3	-14564.6	7.6	-0.0242992	-0.000308578	-0.651291
1780.18	-36097.4	-14564.6	7.6	-0.0288216	0.000165931	-0.787402
1780.19	-36097.6	-14564.6	7.59999	-0.0319068	-0.000345457	-0.907619
1780.21	-36097.7	-14564.5	7.60002	-0.0353627	0.00193701	-1.03243
1780.23	-36097.8	-14564.5	7.59992	-0.0391178	0.0053964	-1.16308
1780.24	-36097.9	-14564.4	7.60032	-0.0401952	0.00941402	-1.3001
1780.26	-36098.1	-14564.4	7.59785	-0.0399566	0.0080169	-1.44391
1780.28	-36098.2	-14564.3	7.59433	-0.0400118	0.00428408	-1.56673
1780.3	-36098.3	-14564.3	7.59072	-0.0399969	0.000728901	-1.66294
1780.31	-36098.4	-14564.2	7.58987	-0.0400007	-0.000136366	-1.75483
1780.33	-36098.5	-14564.2	7.59004	-0.0399998	3.68902e-05	-1.84777
1780.35	-36098.7	-14564.2	7.58999	-0.04	-9.75448e-06	-1.94795
1780.36	-36098.8	-14564.1	7.59	-0.04	1.91846e-06	-2.0526
1780.38	-36098.9	-14564.1	7.59	-0.04	-5.16608e-07	-2.1393
1780.4	-36099	-14564	7.59	-0.04	1.36288e-07	-2.21076
1780.41	-36099.1	-14564	7.59	-0.04	-2.35306e-08	-2.28431
1780.43	-36099.3	-14563.9	7.59001	-0.04	6.20844e-09	-2.35809
1780.45	-36099.4	-14563.9	7.58998	-0.04	-7.93424e-10	-2.4367
1780.47	-36099.5	-14563.9	7.59009	-0.04	2.12428e-10	-2.50609
1780.48	-36099.6	-14563.8	7.58689	-0.04	-5.56922e-11	-2.56628
1780.5	-36099.8	-14563.8	7.58333	-0.04	-3.17655e-21	-2.62309
1780.52	-36099.9	-14563.7	7.58	-0.04	0	-2.67102
1780.53	-36100	-14563.7	7.58	-0.04	-2.21682e-22	-2.71242
1780.55	-36100.1	-14563.6	7.57999	-0.04	2.41888e-13	-2.74797
1780.57	-36100.2	-14563.6	7.58	-0.04	-6.48031e-14	-2.77248
1780.58	-36100.3	-14563.6	7.58	-0.04	1.73244e-14	-2.79067
1780.6	-36100.5	-14563.5	7.58	-0.04	-4.49439e-15	-2.80349
1780.62	-36100.6	-14563.5	7.58	-0.04	2.23036e-15	-2.81375
1780.64	-36100.7	-14563.4	7.58	-0.04	-5.96002e-16	-2.82228
1780.65	-36100.9	-14563.4	7.58	-0.04	1.53611e-16	-2.8314
1780.67	-36101	-14563.3	7.58001	-0.04	-5.71891e-17	-2.84426
1780.69	-36101.1	-14563.3	7.57997	-0.04	1.52746e-17	-2.85619
1780.7	-36101.2	-14563.3	7.5801	-0.04	-3.90689e-18	-2.86783
1780.72	-36101.3	-14563.2	7.57947	-0.04	1.28889e-18	-2.87679
1780.74	-36101.4	-14563.2	7.57581	-0.04	-3.26959e-19	-2.88539
1780.75	-36101.6	-14563.1	7.57219	-0.04	1.01508e-19	-2.89345
1780.77	-36101.7	-14563.1	7.56973	-0.04	-2.70816e-20	-2.90043
1780.79	-36101.8	-14563	7.57007	-0.04	6.80293e-21	-2.90585
1780.81	-36102	-14563	7.56998	-0.04	-2.02837e-21	-2.91124
1780.82	-36102.1	-14563	7.57001	-0.04	5.40799e-22	-2.91555
1780.84	-36102.2	-14562.9	7.57	-0.04	-1.343e-22	-2.91934
1780.86	-36102.3	-14562.9	7.57	-0.04	3.89481e-23	-2.92106
1780.87	-36102.4	-14562.8	7.57	-0.04	-1.03766e-23	-2.92165
1780.89	-36102.5	-14562.8	7.57	-0.04	2.54198e-24	-2.92155
1780.91	-36102.7	-14562.7	7.57002	-0.0400001	-7.2252e-25	-2.92157
1780.92	-36102.8	-14562.7	7.56993	-0.0399997	1.92332e-25	-2.92157
1780.94	-36102.9	-14562.6	7.57025	-0.040001	-4.63453e-26	-2.92157
1780.96	-36103	-14562.6	7.56847	-0.039996	1.29747e-26	-2.92157
1780.98	-36103.1	-14562.6	7.56493	-0.0400151	-3.45049e-27	-2.92158
1780.99	-36103.3	-14562.5	7.56122	-0.0399468	8.1464e-28	-2.92153
1781.01	-36103.4	-14562.5	7.55974	-0.0402172	-2.25399e-28	-2.92172
1781.03	-36103.5	-14562.4	7.56006	-0.0391849	5.98764e-29	-2.9201
1781.04	-36103.6	-14562.4	7.56001	-0.0460658	-1.37731e-29	-2.90884
1781.06	-36103.8	-14562.3	7.55992	-0.0746083	3.77563e-30	-2.87978
1781.08	-36103.9	-14562.3	7.56033	-0.124287	-1.00169e-30	-2.83126
1781.09	-36104	-14562.3	7.55779	-0.195047	2.22592e-31	-2.7565
1781.11	-36104.1	-14562.2	7.55455	-0.287716	-6.05709e-32	-2.65987
1781.13	-36104.2	-14562.2	7.54872	-0.40992	1.60453e-32	-2.53935
1781.15	-36104.4	-14562.1	7.54203	-0.568459	-3.39709e-33	-2.38833
1781.16	-36104.5	-14562.1	7.53028	-0.720333	9.18992e-34	-2.23223
1781.18	-36104.6	-14562.1	7.51409	-0.858475	-2.42999e-34	-2.08701
1781.2	-36104.7	-14562	7.49638	-0.988411	4.77919e-35	-1.94449
1781.21	-36104.8	-14562	7.47969	-1.1081	-1.28696e-35	-1.81597
1781.23	-36104.9	-14561.9	7.46064	-1.24327	3.39541e-36	-1.68779
1781.25	-36105.1	-14561.9	7.43623	-1.40141	-5.86915e-37	-1.544
1781.26	-36105.2	-14561.8	7.41278	-1.5481	1.57503e-37	-1.41092
1781.28	-36105.3	-14561.8	7.38682	-1.6644	-4.14396e-38	-1.29493
1781.3	-36105.5	-14561.7	7.35519	-1.76163	5.29642e-39	-1.19186
1781.32	-36105.6	-14561.7	7.32509	-1.84171	-1.42008e-39	-1.10121
1781.33	-36105.7	-14561.7	7.29503	-1.9372	3.79918e-40	-1.00491
1781.35	-36105.8	-14561.6	7.26537	-2.04649	-9.95924e-41	-0.898647
1781.37	-36105.9	-14561.6	7.22667	-2.16	-5.6708e-51	-0.79085
1781.38	-36106	-14561.5	7.19	-2.24	1.47972e-51	-0.702614
1781.4	-36106.1	-14561.5	7.14766	-2.31078	-1.61435e-42	-0.622945
1781.42	-36106.2	-14561.5	7.11115	-2.38089	4.31579e-43	-0.547813
1781.43	-36106.3	-14561.4	7.07086	-2.45827	-1.11962e-43	-0.466536
1781.45	-36106.5	-14561.4	7.02831	-2.54255	5.55617e-44	-0.376261
1781.47	-36106.6	-14561.3	6.98473	-2.61069	-1.48473e-44	-0.292207
1781.49	-36106.7	-14561.3	6.93755	-2.67018	3.82669e-45	-0.211461
1781.5	-36106.8	-14561.3	6.88818	-2.72603	-1.42467e-45	-0.131719
1781.52	-36106.9	-14561.2	6.84193	-2.77481	3.80521e-46	-0.0652772
1781.54	-36107	-14561.2	6.79466	-2.81683	-9.73515e-47	-0.00793236
1781.55	-36107.1	-14561.1	6.74543	-2.85051	3.22351e-47	0.0394595
1781.57	-36107.2	-14561.1	6.69901	-2.87464	-8.63505e-48	0.0770186
1781.59	-36107.3	-14561.1	6.65264	-2.88995	2.3051e-48	0.111466
1781.6	-36107.5	-14561	6.60445	-2.90287	-5.84592e-49	0.143113
1781.62	-36107.6	-14561	6.5518	-2.912	1.8077e-49	0.167329
1781.64	-36107.7	-14561	6.50109	-2.91956	-4.54096e-50	0.182156
1781.66	-36107.8	-14560.9	6.44941	-2.92986	1.35394e-50	0.191623
1781.67	-36107.9	-14560.9	6.40415	-2.94233	-3.60984e-51	0.200019
1781.69	-36108	-14560.8	6.35488	-2.95767	8.96451e-52	0.209944
1781.71	-36108.1	-14560.8	6.30227	-2.96765	-2.59979e-52	0.223974
1781.72	-36108.2	-14560.8	6.25313	-2.97603	6.92636e-53	0.243015
1781.74	-36108.3	-14560.7	6.20148	-2.98428	-1.69677e-53	0.270472
1781.76	-36108.4	-14560.7	6.1494	-2.99349	4.82282e-54	0.303298
1781.77	-36108.5	-14560.7	6.10019	-3.00002	-1.28382e-54	0.337916
1781.79	-36108.6	-14560.6	6.04833	-3.00496	3.09355e-55	0.379191
1781.81	-36108.7	-14560.6	5.99647	-3.01018	-8.6606e-56	0.42905
1781.83	-36108.7	-14560.6	5.94727	-3.01534	2.30321e-56	0.483928
1781.84	-36108.9	-14560.5	5.89517	-3.01872	-5.43773e-57	0.545364
1781.86	-36109	-14560.5	5.84358	-3.02028	1.50454e-57	0.603831
1781.88	-36109	-14560.5	5.79426	-3.01993	-3.99676e-58	0.654941
1781.89	-36109.1	-14560.4	5.74227	-3.02002	9.19352e-59	0.704264
1781.91	-36109.2	-14560.4	5.68878	-3.02	-2.52023e-59	0.750869
1781.93	-36109.3	-14560.4	5.63555	-3.02	6.6863e-60	0.797143
1781.94	-36109.4	-14560.3	5.58206	-3.02	-1.48581e-60	0.849447
1781.96	-36109.5	-14560.3	5.53113	-3.02	4.04311e-61	0.898698
1781.98	-36109.6	-14560.3	5.48174	-3.02	-1.07103e-61	0.942378
1782	-36109.7	-14560.2	5.42908	-3.02	2.26756e-62	0.988277
1782.01	-36109.8	-14560.2	5.37819	-3.02	-6.13428e-63	1.04102
1782.03	-36109.8	-14560.2	5.32877	-3.02002	1.62202e-63	1.10106
1782.05	-36109.9	-14560.1	5.27595	-3.01995	-3.19012e-64	1.16917
1782.06	-36110	-14560.1	5.22531	-3.02021	8.59045e-65	1.22975
1782.08	-36110.1	-14560.1	5.17577	-3.01734	-2.26644e-65	1.28741
1782.1	-36110.2	-14560.1	5.12284	-3.01379	3.91766e-66	1.35524
1782.11	-36110.3	-14560	5.07243	-3.01014	-1.05133e-66	1.43002
1782.13	-36110.3	-14560	5.02276	-3.01028	2.76608e-67	1.50787
1782.15	-36110.4	-14560	4.96974	-3.00384	-3.53498e-68	1.59282
1782.17	-36110.5	-14559.9	4.91955	-2.99414	9.46442e-69	1.68766
1782.18	-36110.6	-14559.9	4.86972	-2.97757	-2.48128e-69	1.81244
1782.2	-36110.7	-14559.9	4.81667	-2.96667	0	1.98366
1782.22	-36110.7	-14559.9	4.76667	-2.96333	3.78507e-80	2.16231
1782.23	-36110.8	-14559.8	4.71667	-2.97	-9.87664e-81	2.33115
1782.25	-36110.9	-14559.8	4.66361	-2.97701	1.07753e-71	2.48763
1782.27	-36111	-14559.8	4.61379	-2.97996	-2.88065e-72	2.61375
1782.28	-36111	-14559.7	4.56356	-2.97642	7.47313e-73	2.73123
1782.3	-36111.1	-14559.7	4.51079	-2.97295	-3.70857e-73	2.8393
1782.32	-36111.2	-14559.7	4.46474	-2.96959	9.91013e-74	2.9199
1782.34	-36111.2	-14559.7	4.4173	-2.96634	-2.55419e-74	2.9775
1782.35	-36111.3	-14559.6	4.36418	-2.96222	9.50923e-75	3.01796
1782.37	-36111.4	-14559.6	4.31471	-2.95596	-2.53986e-75	3.04412
1782.39	-36111.4	-14559.6	4.26403	-2.95225	6.49779e-76	3.06149
1782.4	-36111.5	-14559.6	4.21128	-2.9456	-2.15102e-76	3.07272
1782.42	-36111.6	-14559.6	4.16161	-2.94223	5.74219e-77	3.07675
1782.44	-36111.6	-14559.5	4.11169	-2.93453	-1.45665e-77	3.07528
1782.45	-36111.7	-14559.5	4.06173	-2.92252	4.52231e-78	3.06621
1782.47	-36111.8	-14559.5	4.01309	-2.90363	-1.20652e-78	3.05044
1782.49	-36111.8	-14559.5	3.96457	-2.87939	3.0308e-79	3.02871
1782.51	-36111.9	-14559.4	3.913	-2.85458	-9.03666e-80	3.00351
1782.52	-36112	-14559.4	3.86616	-2.83354	2.40933e-80	2.98145
1782.54	-36112	-14559.4	3.81559	-2.81787	-5.98323e-81	2.9623
1782.56	-36112.1	-14559.4	3.76688	-2.80621	1.73519e-81	2.94692
1782.57	-36112.2	-14559.4	3.72243	-2.79275	-4.6229e-82	2.93137
1782.59	-36112.2	-14559.3	3.67659	-2.77124	1.13249e-82	2.91114
1782.61	-36112.3	-14559.3	3.62764	-2.74964	-3.21892e-83	2.88905
1782.62	-36112.3	-14559.3	3.5815	-2.73532	8.56871e-84	2.874
1782.64	-36112.4	-14559.3	3.53468	-2.73296	-2.06494e-84	2.86729
1782.66	-36112.5	-14559.2	3.4904	-2.73451	5.78841e-85	2.8685
1782.68	-36112.5	-14559.2	3.44588	-2.74046	-1.56735e-85	2.87232
1782.69	-36112.6	-14559.2	3.39707	-2.74417	4.68871e-86	2.87431
1782.71	-36112.6	-14559.2	3.34861	-2.74041	-5.32866e-86	2.87009
1782.73	-36112.7	-14559.2	3.30466	-2.72812	1.64985e-85	2.85816
1782.74	-36112.7	-14559.1	3.25952	-2.7059	-5.60313e-85	2.83711
1782.76	-36112.8	-14559.1	3.21526	-2.67943	2.25397e-84	2.81011
1782.78	-36112.8	-14559.1	3.17043	-2.65185	-8.45336e-84	2.77784
1782.79	-36112.9	-14559.1	3.12095	-2.61312	2.83515e-83	2.73838
1782.81	-36112.9	-14559.1	3.07539	-2.56819	-1.12864e-82	2.69269
1782.83	-36113	-14559.1	3.03529	-2.51168	4.23038e-82	2.64414
1782.85	-36113	-14559	2.99326	-2.45059	-1.36262e-81	2.58763
1782.86	-36113.1	-14559	2.95265	-2.3927	5.37152e-81	2.53358
1782.88	-36113.1	-14559	2.91266	-2.34165	-2.01217e-80	2.48413
1782.9	-36113.2	-14559	2.87364	-2.29167	6.07834e-80	2.43705
1782.91	-36113.2	-14559	2.83349	-2.24774	-2.3759e-79	2.39419
1782.93	-36113.2	-14559	2.79661	-2.19956	8.89538e-79	2.34965
1782.95	-36113.3	-14558.9	2.75773	-2.14325	-2.38931e-78	2.29793
1782.96	-36113.3	-14558.9	2.72377	-2.09186	9.2704e-78	2.25121
1782.98	-36113.4	-14558.9	2.69075	-2.05149	-3.46917e-77	2.20964
1783	-36113.4	-14558.9	2.65538	-2.00619	6.99072e-77	2.16714
1783.02	-36113.5	-14558.9	2.62191	-1.9536	-2.6947e-76	2.1195
1783.03	-36113.5	-14558.9	2.58873	-1.88433	1.00797e-75	2.06751
1783.05	-36113.6	-14558.9	2.55333	-1.81333	9.23907e-85	2.01198
1783.07	-36113.6	-14558.8	2.52333	-1.75333	-3.54074e-84	1.96405
1783.08	-36113.6	-14558.8	2.49333	-1.69667	0	1.91394
1783.1	-36113.7	-14558.8	2.46504	-1.62187	-2.32111e-73	1.85241
1783.12	-36113.7	-14558.8	2.43856	-1.53845	8.85347e-73	1.78696
1783.13	-36113.7	-14558.8	2.41526	-1.45492	-3.30679e-72	1.71789
1783.15	-36113.8	-14558.8	2.39044	-1.36629	2.58752e-71	1.6367
1783.17	-36113.8	-14558.8	2.36749	-1.2659	-9.83466e-71	1.53564
1783.19	-36113.9	-14558.7	2.34778	-1.11213	3.66476e-70	1.39704
1783.2	-36113.9	-14558.7	2.33061	-0.914344	-2.12013e-69	1.21871
1783.22	-36113.9	-14558.7	2.31814	-0.720687	8.03591e-69	1.04722
1783.24	-36114	-14558.7	2.30808	-0.552569	-2.98418e-68	0.891909
1783.25	-36114	-14558.7	2.29813	-0.412178	1.51732e-67	0.758392
1783.27	-36114	-14558.7	2.29175	-0.28864	-5.73829e-67	0.656148
1783.29	-36114.1	-14558.7	2.28548	-0.166791	2.12118e-66	0.569335
1783.3	-36114.1	-14558.6	2.28296	-0.0492459	-1.00189e-65	0.507371
1783.32	-36114.2	-14558.6	2.28403	0.0298789	3.78212e-65	0.48177
1783.34	-36114.2	-14558.6	2.28796	0.0846963	-1.38989e-64	0.489424
1783.36	-36114.2	-14558.6	2.2901	0.126545	6.25468e-64	0.52664
1783.37	-36114.3	-14558.6	2.2908	0.155736	-2.35755e-63	0.582139
1783.39	-36114.3	-14558.6	2.29467	0.176954	8.60005e-63	0.654105
1783.41	-36114.3	-14558.6	2.29804	0.191536	-3.73875e-62	0.738989
1783.42	-36114.4	-14558.6	2.30136	0.199772	1.40741e-61	0.829254
1783.44	-36114.4	-14558.5	2.30479	0.204951	-5.0867e-61	0.931183
1783.46	-36114.5	-14558.5	2.30826	0.208464	2.15453e-60	1.03367
1783.47	-36114.5	-14558.5	2.31154	0.210212	-8.10153e-60	1.12396
1783.49	-36114.5	-14558.5	2.315	0.210181	2.89386e-59	1.20816
1783.51	-36114.6	-14558.5	2.31846	0.208492	-1.20094e-58	1.28163
1783.53	-36114.6	-14558.5	2.32174	0.204916	4.51149e-58	1.34023
1783.54	-36114.6	-14558.5	2.32521	0.201238	-1.58724e-57	1.39078
1783.56	-36114.7	-14558.5	2.32865	0.199656	6.47924e-57	1.42909
1783.58	-36114.7	-14558.4	2.33193	0.200387	-2.43196e-56	1.45689
1783.59	-36114.8	-14558.4	2.33542	0.198073	8.38582e-56	1.48212
1783.61	-36114.8	-14558.4	2.33885	0.194522	-3.37681e-55	1.50922
1783.63	-36114.8	-14558.4	2.34213	0.190904	1.26654e-54	1.54
1783.64	-36114.9	-14558.4	2.34563	0.189832	-4.24783e-54	1.57699
1783.66	-36114.9	-14558.4	2.34903	0.190045	1.69101e-53	1.61323
1783.68	-36114.9	-14558.4	2.35235	0.189989	-6.33826e-53	1.6463
1783.7	-36115	-14558.3	2.35576	0.189998	2.04157e-52	1.6775
1783.71	-36115	-14558.3	2.35955	0.190018	-8.048e-52	1.70229
1783.73	-36115	-14558.3	2.35985	0.189931	3.01478e-51	1.71986
1783.75	-36115.1	-14558.3	2.36259	0.19021	-9.10701e-51	1.73332
1783.76	-36115.1	-14558.3	2.36612	0.187319	3.55975e-50	1.7427
1783.78	-36115.2	-14558.3	2.36938	0.184027	-1.33277e-49	1.74884
1783.8	-36115.2	-14558.3	2.37292	0.180109	3.57984e-49	1.74975
1783.81	-36115.2	-14558.3	2.37628	0.182823	-1.38896e-48	1.74488
1783.83	-36115.3	-14558.2	2.37959	0.186258	5.19776e-48	1.7356
1783.85	-36115.3	-14558.2	2.38313	0.189869	-1.0474e-47	1.722
1783.87	-36115.4	-14558.2	2.38647	0.19006	4.03739e-47	1.70683
1783.88	-36115.4	-14558.2	2.3898	0.189892	-1.51021e-46	1.68955
1783.9	-36115.4	-14558.2	2.39333	0.193333	-1.38426e-55	1.66993
1783.92	-36115.5	-14558.2	2.39667	0.196667	5.30499e-55	1.64924
1783.93	-36115.5	-14558.2	2.4	0.2	-1.98357e-54	1.62745
1783.95	-36115.6	-14558.1	2.40354	0.199947	3.47765e-44	1.60435
1783.97	-36115.6	-14558.1	2.40686	0.200118	-1.32649e-43	1.58515
1783.98	-36115.6	-14558.1	2.4102	0.203536	4.95447e-43	1.57482
1784	-36115.7	-14558.1	2.41374	0.207251	-3.87681e-42	1.57463
1784.02	-36115.7	-14558.1	2.41704	0.214316	1.4735e-41	1.58271
1784.04	-36115.7	-14558.1	2.42043	0.224839	-5.49082e-41	1.59009
1784.05	-36115.8	-14558.1	2.42381	0.239227	3.17654e-40	1.5956
1784.07	-36115.8	-14558	2.42775	0.251949	-1.204e-39	1.59991
1784.09	-36115.9	-14558	2.43408	0.261708	4.47112e-39	1.60412
1784.1	-36115.9	-14558	2.4381	0.272987	-2.27335e-38	1.60561
1784.12	-36115.9	-14558	2.44425	0.286406	8.59753e-38	1.60225
1784.14	-36116	-14558	2.44816	0.300219	-3.17811e-37	1.59512
1784.15	-36116	-14558	2.45459	0.312631	1.5011e-36	1.58676
1784.17	-36116.1	-14558	2.45819	0.318377	-5.66664e-36	1.57814
1784.19	-36116.1	-14557.9	2.46562	0.325633	2.08244e-35	1.56656
1784.21	-36116.1	-14557.9	2.47174	0.331414	-1.0528e-34	1.55509
1784.22	-36116.2	-14557.9	2.47559	0.335005	-1.78135e-34	1.54705
1784.24	-36116.2	-14557.9	2.48047	0.34456	-4.02962e-34	1.52075
1784.26	-36116.2	-14557.9	2.48427	0.355677	2.64135e-33	1.49651
1784.27	-36116.3	-14557.9	2.49124	0.373805	-1.00866e-32	1.46407
1784.29	-36116.3	-14557.9	2.49784	0.403016	3.77052e-32	1.42074
1784.31	-36116.4	-14557.8	2.50448	0.449398	-1.39883e-31	1.36307
1784.32	-36116.4	-14557.8	2.51214	0.507066	7.11188e-31	1.28921
1784.34	-36116.4	-14557.8	2.5224	0.568848	-2.68961e-30	1.20916
1784.36	-36116.5	-14557.8	2.53239	0.64728	9.94224e-30	1.11551
1784.38	-36116.5	-14557.8	2.54348	0.740704	-4.69598e-29	1.00936
1784.39	-36116.6	-14557.8	2.55832	0.835367	1.74414e-28	0.899542
1784.41	-36116.6	-14557.8	2.57604	0.935029	-7.85451e-28	0.781477
1784.43	-36116.7	-14557.7	2.59257	1.03686	2.9607e-27	0.665085
1784.44	-36116.7	-14557.7	2.60897	1.14539	-1.10574e-26	0.545085
1784.46	-36116.7	-14557.7	2.62706	1.25526	4.03095e-26	0.423649
1784.48	-36116.8	-14557.7	2.64936	1.35583	-1.75232e-25	0.308297
1784.49	-36116.8	-14557.7	2.67383	1.43948	6.59641e-25	0.212644
1784.51	-36116.9	-14557.7	2.70199	1.51227	-2.38408e-24	0.127239
1784.53	-36116.9	-14557.7	2.72785	1.57376	1.0098e-23	0.0599909
1784.55	-36116.9	-14557.6	2.75209	1.61977	-3.7971e-23	0.0174205
1784.56	-36117	-14557.6	2.77975	1.65761	1.35632e-22	-0.00434267
1784.58	-36117	-14557.6	2.80949	1.68693	-5.62869e-22	-0.00685729
1784.6	-36117.1	-14557.6	2.83726	1.70704	2.11449e-21	0.00271504
1784.61	-36117.1	-14557.6	2.86659	1.72886	-7.43923e-21	0.0149764
1784.63	-36117.2	-14557.6	2.89795	1.75889	3.03675e-20	0.020393
1784.65	-36117.2	-14557.5	2.92736	1.7945	-1.13984e-19	0.0159727
1784.66	-36117.3	-14557.5	2.95886	1.83319	3.93035e-19	0.00478992
1784.68	-36117.3	-14557.5	2.98933	1.86881	-1.58268e-18	-0.00907016
1784.7	-36117.4	-14557.5	3.02111	1.89982	5.93612e-18	-0.0238512
1784.72	-36117.4	-14557.5	3.05634	1.92677	-1.99091e-17	-0.0399929
1784.73	-36117.5	-14557.5	3.09037	1.94594	7.92558e-17	-0.05487
1784.75	-36117.5	-14557.4	3.1233	1.9575	-2.97068e-16	-0.0684262
1784.77	-36117.6	-14557.4	3.15833	1.9652	9.56862e-16	-0.0863465
1784.78	-36117.6	-14557.4	3.19257	1.96986	-3.77201e-15	-0.110751
1784.8	-36117.7	-14557.4	3.22283	1.96764	1.41299e-14	-0.144095
1784.82	-36117.7	-14557.4	3.25451	1.96407	-4.26836e-14	-0.187941
1784.83	-36117.8	-14557.4	3.28439	1.9581	1.66842e-13	-0.232932
1784.85	-36117.8	-14557.3	3.31915	1.94825	-4.49459e-13	-0.276335
1784.87	-36117.9	-14557.3	3.3528	1.93206	1.74421e-12	-0.312168
1784.89	-36117.9	-14557.3	3.3861	1.91526	-6.52726e-12	-0.342056
1784.9	-36118	-14557.3	3.41925	1.89867	2.43648e-11	-0.368489
1784.92	-36118	-14557.3	3.4547	1.88108	-4.90887e-11	-0.392073
1784.94	-36118.1	-14557.2	3.48498	1.86129	1.89219e-10	-0.407794
1784.95	-36118.1	-14557.2	3.51479	1.83803	-7.07785e-10	-0.417806
1784.97	-36118.2	-14557.2	3.54667	1.81667	-6.48758e-19	-0.427015
1784.99	-36118.3	-14557.2	3.57333	1.80333	0	-0.443355
1785	-36118.3	-14557.2	3.60333	1.81	-9.29632e-18	-0.46841
1785.02	-36118.4	-14557.1	3.63543	1.82786	1.62986e-07	-0.500778
1785.04	-36118.4	-14557.1	3.67195	1.84773	-6.21682e-07	-0.529956
1785.06	-36118.5	-14557.1	3.70179	1.86433	2.32199e-06	-0.558421
1785.07	-36118.6	-14557.1	3.73362	1.88209	-1.81693e-05	-0.589676
1785.09	-36118.6	-14557	3.76368	1.89841	6.9058e-05	-0.618768
1785.11	-36118.7	-14557	3.79747	1.9114	-0.000263847	-0.647317
1785.12	-36118.8	-14557	3.83282	1.92148	-0.00396905	-0.682515
1785.14	-36118.8	-14557	3.86538	1.92748	-0.00733405	-0.733943
1785.16	-36118.9	-14557	3.89557	1.93023	-0.0102057	-0.80945
1785.17	-36118.9	-14556.9	3.92701	1.92953	-0.00993213	-0.903461
1785.19	-36119	-14556.9	3.95798	1.92534	-0.0100173	-1.00147
1785.21	-36119.1	-14556.9	3.99345	1.9172	-0.00999441	-1.11107
1785.23	-36119.1	-14556.9	4.02637	1.90716	-0.0100023	-1.2247
1785.24	-36119.2	-14556.8	4.05988	1.89641	-0.0099962	-1.3411
1785.26	-36119.3	-14556.8	4.09288	1.88246	-0.0100126	-1.45497
1785.28	-36119.3	-14556.8	4.12416	1.8685	-0.00994355	-1.55934
1785.29	-36119.4	-14556.8	4.15348	1.85553	-0.0102127	-1.64343
1785.31	-36119.4	-14556.8	4.18568	1.84095	-0.0090485	-1.71414
1785.33	-36119.5	-14556.7	4.21987	1.82161	-0.00504714	-1.76759
1785.34	-36119.6	-14556.7	4.24765	1.80295	-0.00277935	-1.79961
1785.36	-36119.6	-14556.7	4.27486	1.78602	-0.00475671	-1.81497
1785.38	-36119.7	-14556.7	4.30349	1.76914	-0.00728286	-1.81525
1785.4	-36119.8	-14556.6	4.3367	1.75004	-0.00522338	-1.80482
1785.41	-36119.9	-14556.6	4.36969	1.73068	-0.00123296	-1.79099
1785.43	-36119.9	-14556.6	4.39927	1.71475	0.000235513	-1.77695
1785.45	-36120	-14556.6	4.42827	1.69724	-5.56031e-05	-1.76182
1785.46	-36120.1	-14556.5	4.45782	1.68018	1.53843e-05	-1.74464
1785.48	-36120.2	-14556.5	4.48578	1.66331	-4.08606e-06	-1.72742
1785.5	-36120.2	-14556.5	4.51329	1.64826	9.37335e-07	-1.70881
1785.51	-36120.3	-14556.4	4.54079	1.63411	-2.4666e-07	-1.69404
1785.53	-36120.4	-14556.4	4.56701	1.62629	2.69451e-08	-1.68654
1785.55	-36120.4	-14556.4	4.59513	1.63212	1.23743e-07	-1.69045
1785.57	-36120.5	-14556.4	4.62197	1.65222	-5.48953e-07	-1.70516
1785.58	-36120.6	-14556.3	4.65106	1.68051	2.07199e-06	-1.72983
1785.6	-36120.6	-14556.3	4.68094	1.71533	-7.73902e-06	-1.76099
1785.62	-36120.7	-14556.3	4.71284	1.75441	2.49213e-05	-1.79762
1785.63	-36120.8	-14556.3	4.74041	1.78954	-9.82398e-05	-1.83007
1785.65	-36120.9	-14556.2	4.76931	1.81733	0.000368006	-1.85614
1785.67	-36121	-14556.2	4.80092	1.84253	-0.00289959	-1.87791
1785.68	-36121	-14556.2	4.83415	1.86353	-0.00315489	-1.89499
1785.7	-36121.1	-14556.2	4.86635	1.87874	-0.00637551	-1.90832
1785.72	-36121.2	-14556.1	4.89657	1.88608	-0.00655559	-1.9166
1785.74	-36121.3	-14556.1	4.92619	1.88992	-0.00968642	-1.91941
1785.75	-36121.4	-14556.1	4.96123	1.88704	-0.0100394	-1.91653
1785.77	-36121.4	-14556	4.99484	1.87752	-0.00998946	-1.90513
1785.79	-36121.5	-14556	5.02486	1.85528	-0.0100028	-1.88204
1785.8	-36121.6	-14556	5.05667	1.81333	-0.01	-1.84314
1785.82	-36121.7	-14556	5.08667	1.76333	-0.01	-1.7963
1785.84	-36121.8	-14555.9	5.11667	1.71	-0.01	-1.7451
1785.85	-36121.8	-14555.9	5.14494	1.6535	-0.00999999	-1.69083
1785.87	-36121.9	-14555.9	5.17153	1.60389	-0.01	-1.64215
1785.89	-36122	-14555.8	5.19833	1.55724	-0.01	-1.59645
1785.91	-36122.1	-14555.8	5.22635	1.51163	-0.01	-1.5546
1785.92	-36122.2	-14555.8	5.24931	1.47221	-0.01	-1.52971
1785.94	-36122.3	-14555.8	5.27289	1.43596	-0.01	-1.52727
1785.96	-36122.3	-14555.7	5.29758	1.40503	-0.01	-1.54646
1785.97	-36122.4	-14555.7	5.3207	1.37869	-0.01	-1.57483
1785.99	-36122.5	-14555.7	5.34434	1.35198	-0.01	-1.62556
1786.01	-36122.6	-14555.6	5.36892	1.32858	-0.01	-1.7111
1786.02	-36122.7	-14555.6	5.39227	1.31393	-0.01	-1.82881
1786.04	-36122.8	-14555.6	5.41488	1.30454	-0.01	-1.95789
1786.06	-36122.9	-14555.5	5.43495	1.29373	-0.01	-2.09597
1786.08	-36123	-14555.5	5.45578	1.27844	-0.01	-2.24141
1786.09	-36123	-14555.5	5.47693	1.26224	-0.01	-2.39019
1786.11	-36123.1	-14555.4	5.50195	1.24848	-0.01	-2.54431
1786.13	-36123.2	-14555.4	5.52417	1.22702	-0.01	-2.67633
1786.14	-36123.3	-14555.4	5.54268	1.17877	-0.01	-2.78306
1786.16	-36123.4	-14555.4	5.55955	1.09138	-0.01	-2.86087
1786.18	-36123.5	-14555.3	5.57683	0.990562	-0.01	-2.91488
1786.19	-36123.6	-14555.3	5.59417	0.887227	-0.00999999	-2.9429
1786.21	-36123.7	-14555.3	5.60987	0.766223	-0.01	-2.94648
1786.23	-36123.7	-14555.2	5.62334	0.637183	-0.00999989	-2.92372
1786.25	-36123.8	-14555.2	5.63377	0.497082	-0.0100004	-2.88267
1786.26	-36123.9	-14555.2	5.64039	0.3675	-0.00999843	-2.83396
1786.28	-36124	-14555.1	5.64528	0.255628	-0.0100059	-2.79054
1786.3	-36124.1	-14555.1	5.64873	0.154275	-0.00997922	-2.7534
1786.31	-36124.2	-14555.1	5.65027	0.0692659	-0.0100848	-2.72679
1786.33	-36124.3	-14555	5.64992	0.00281656	-0.00968167	-2.70916
1786.35	-36124.4	-14555	5.65004	-0.0474199	-0.0119115	-2.69868
1786.36	-36124.5	-14555	5.64991	-0.0747982	-0.015481	-2.6973
1786.38	-36124.6	-14554.9	5.65032	-0.0873101	-0.0191012	-2.70726
1786.4	-36124.6	-14554.9	5.64785	-0.092582	-0.020148	-2.7274
1786.42	-36124.7	-14554.9	5.64433	-0.0955481	-0.0200359	-2.75004
1786.43	-36124.8	-14554.8	5.64071	-0.0993338	-0.0197058	-2.76802
1786.45	-36124.9	-14554.8	5.63989	-0.100064	-0.0223906	-2.7816
1786.47	-36125	-14554.8	5.63996	-0.100214	-0.0258613	-2.79194
1786.48	-36125.1	-14554.7	5.64027	-0.0975874	-0.0294572	-2.80147
1786.5	-36125.2	-14554.7	5.63737	-0.0939945	-0.0301019	-2.81267
1786.52	-36125.3	-14554.7	5.63395	-0.0903136	-0.0299582	-2.82601
1786.53	-36125.4	-14554.7	5.63038	-0.0901435	-0.0300648	-2.84702
1786.55	-36125.5	-14554.6	5.62993	-0.0871436	-0.0298433	-2.87825
1786.57	-36125.6	-14554.6	5.63003	-0.0837441	-0.0328933	-2.91326
1786.59	-36125.6	-14554.6	5.62995	-0.080233	-0.0362358	-2.94512
1786.6	-36125.7	-14554.5	5.63009	-0.0799774	-0.0398784	-2.97645
1786.62	-36125.8	-14554.5	5.62688	-0.0799813	-0.0400323	-3.00486
1786.64	-36125.9	-14554.5	5.62355	-0.0800976	-0.0399915	-3.03513
1786.65	-36126	-14554.4	5.62	-0.0766667	-0.04	-3.06863
1786.67	-36126.1	-14554.4	5.62	-0.0733333	-0.04	-3.10131
1786.69	-36126.2	-14554.4	5.62	-0.07	-0.04	-3.13072
1786.7	-36126.3	-14554.3	5.61999	-0.0700242	-0.04	-3.15594
1786.72	-36126.4	-14554.3	5.62003	-0.0699935	-0.04	-3.17295
1786.74	-36126.5	-14554.3	5.61988	-0.0700017	-0.04	-3.18591
