# Supplementary material for: Extraction of driving behavior primitives considering driver expectation and vehicle dynamics
Source: PLoS One. 2025 Dec 31;20(12):e0340123. doi: 10.1371/journal.pone.0340123 (PMC12755792; doi:10.1371/journal.pone.0340123)
Supplement: S1 File — (ZIP) [file pone.0340123.s001.zip › DataSetForPimitiveExaction-1/straight driving/c21_s_4.xlsx]

## Sheet: Sheet1
1857.95	-36268.3	-14779	9.72622	0.574697	-0.109831	-0.111734
1857.97	-36268.5	-14778.9	9.73369	0.560848	-0.110939	-0.0997446
1857.99	-36268.6	-14778.8	9.74446	0.549428	-0.115602	-0.0904233
1858	-36268.8	-14778.8	9.75476	0.546736	-0.125865	-0.0887351
1858.02	-36268.9	-14778.7	9.76463	0.555666	-0.13953	-0.0953301
1858.04	-36269.1	-14778.7	9.775	0.569831	-0.153727	-0.108162
1858.05	-36269.2	-14778.6	9.78537	0.585579	-0.164405	-0.123093
1858.07	-36269.4	-14778.5	9.79521	0.600557	-0.168553	-0.137179
1858.09	-36269.6	-14778.5	9.80563	0.614307	-0.171665	-0.150732
1858.1	-36269.7	-14778.4	9.81596	0.626422	-0.176776	-0.162467
1858.12	-36269.9	-14778.4	9.8258	0.634331	-0.185659	-0.171912
1858.14	-36270	-14778.3	9.83627	0.638911	-0.196243	-0.18035
1858.16	-36270.2	-14778.3	9.84652	0.642155	-0.206744	-0.186743
1858.17	-36270.3	-14778.2	9.85647	0.645399	-0.214674	-0.191451
1858.19	-36270.5	-14778.1	9.86663	0.649216	-0.219407	-0.194475
1858.21	-36270.6	-14778.1	9.87932	0.650186	-0.219883	-0.195884
1858.22	-36270.8	-14778	9.89262	0.649951	-0.22214	-0.196123
1858.24	-36271	-14778	9.90692	0.65001	-0.225835	-0.196069
1858.26	-36271.1	-14777.9	9.91784	0.649999	-0.229405	-0.19608
1858.27	-36271.3	-14777.8	9.92754	0.649995	-0.230344	-0.196082
1858.29	-36271.5	-14777.8	9.93815	0.650016	-0.227542	-0.196065
1858.31	-36271.6	-14777.7	9.94827	0.649935	-0.221301	-0.196132
1858.33	-36271.8	-14777.7	9.95817	0.650242	-0.214293	-0.195271
1858.34	-36271.9	-14777.6	9.96878	0.647117	-0.210348	-0.193157
1858.36	-36272.1	-14777.6	9.97878	0.643789	-0.207091	-0.189888
1858.38	-36272.3	-14777.5	9.98941	0.640062	-0.203519	-0.187501
1858.39	-36272.4	-14777.4	9.9993	0.640201	-0.200262	-0.184352
1858.41	-36272.5	-14777.4	10.0126	0.6308	-0.193831	-0.178097
1858.43	-36272.7	-14777.3	10.0227	0.614569	-0.183988	-0.165478
1858.44	-36272.9	-14777.3	10.0333	0.59	-0.173333	-0.145969
1858.46	-36273	-14777.2	10.04	0.566667	-0.166667	-0.125272
1858.48	-36273.2	-14777.1	10.05	0.546667	-0.16	-0.104575
1858.5	-36273.4	-14777.1	10.0608	0.52547	-0.152631	-0.0849368
1858.51	-36273.5	-14777	10.0739	0.509358	-0.139507	-0.0690665
1858.53	-36273.7	-14777	10.0789	0.501714	-0.135365	-0.061487
1858.55	-36273.9	-14776.9	10.0918	0.488287	-0.118758	-0.0484914
1858.56	-36274	-14776.9	10.0964	0.480617	-0.110789	-0.03986
1858.58	-36274.2	-14776.8	10.1029	0.473716	-0.0976027	-0.0340609
1858.6	-36274.3	-14776.7	10.1096	0.470039	-0.0840309	-0.0306411
1858.61	-36274.5	-14776.7	10.1193	0.470083	-0.0737588	-0.0284435
1858.63	-36274.6	-14776.6	10.13	0.466667	-0.07	-0.0261438
1858.65	-36274.8	-14776.6	10.1367	0.463333	-0.07	-0.0228758
1858.67	-36275	-14776.5	10.1433	0.46	-0.0666667	-0.0206972
1858.68	-36275.1	-14776.5	10.1505	0.459996	-0.0631094	-0.0207962
1858.7	-36275.3	-14776.4	10.1605	0.460101	-0.0599117	-0.0242435
1858.72	-36275.5	-14776.3	10.1671	0.463555	-0.0600227	-0.0297596
1858.73	-36275.6	-14776.3	10.1741	0.46712	-0.0599902	-0.035488
1858.75	-36275.8	-14776.2	10.181	0.470158	-0.059997	-0.0410505
1858.77	-36275.9	-14776.2	10.1913	0.46996	-0.0600216	-0.050549
1858.78	-36276.1	-14776.1	10.2014	0.470013	-0.0598707	-0.0677128
1858.8	-36276.3	-14776	10.2078	0.470003	-0.0605094	-0.0887843
1858.82	-36276.4	-14776	10.2145	0.469975	-0.0634651	-0.110624
1858.84	-36276.6	-14775.9	10.2223	0.47013	-0.0639173	-0.130502
1858.85	-36276.8	-14775.9	10.2318	0.469465	-0.0669722	-0.144487
1858.87	-36276.9	-14775.8	10.2383	0.465812	-0.0667022	-0.154616
1858.89	-36277.1	-14775.7	10.2452	0.462185	-0.066035	-0.162133
1858.9	-36277.3	-14775.7	10.2526	0.45973	-0.0621088	-0.168593
1858.92	-36277.4	-14775.6	10.2633	0.460068	-0.0597331	-0.175011
1858.94	-36277.6	-14775.6	10.2727	0.45998	-0.0602223	-0.180415
1858.95	-36277.8	-14775.5	10.279	0.460005	-0.0592589	-0.183959
1858.97	-36277.9	-14775.5	10.2856	0.459999	-0.0546092	-0.185762
1858.99	-36278.1	-14775.4	10.2941	0.46	-0.0458789	-0.186028
1859.01	-36278.3	-14775.3	10.303	0.46	-0.0367842	-0.184618
1859.02	-36278.4	-14775.3	10.3095	0.46	-0.0314212	-0.184087
1859.04	-36278.6	-14775.2	10.3163	0.460001	-0.0299954	-0.187823
1859.06	-36278.8	-14775.1	10.3243	0.459994	-0.0287898	-0.199029
1859.07	-36278.9	-14775.1	10.3353	0.46002	-0.0249187	-0.217829
1859.09	-36279.1	-14775	10.3438	0.459918	-0.0215702	-0.241815
1859.11	-36279.2	-14775	10.3502	0.460307	-0.0182372	-0.267869
1859.12	-36279.4	-14774.9	10.3568	0.458326	-0.0148584	-0.301195
1859.14	-36279.6	-14774.9	10.366	0.454703	-0.0110735	-0.339217
1859.16	-36279.7	-14774.8	10.3742	0.451104	-0.00977528	-0.379222
1859.18	-36279.9	-14774.7	10.3808	0.4498	-0.0100565	-0.420733
1859.19	-36280.1	-14774.7	10.3877	0.450055	-0.00996527	-0.458154
1859.21	-36280.2	-14774.6	10.3942	0.449985	-0.0100812	-0.487214
1859.23	-36280.4	-14774.6	10.4013	0.450003	-0.00973942	-0.509265
1859.24	-36280.6	-14774.5	10.4078	0.449999	-0.0122066	-0.521856
1859.26	-36280.7	-14774.4	10.4167	0.45	-0.0156371	-0.528013
1859.28	-36280.9	-14774.4	10.4278	0.45	-0.0193976	-0.532573
1859.29	-36281.1	-14774.3	10.4352	0.45	-0.0201489	-0.538625
1859.31	-36281.2	-14774.3	10.4418	0.45	-0.0199606	-0.546042
1859.33	-36281.4	-14774.2	10.4485	0.450001	-0.0200077	-0.554225
1859.35	-36281.6	-14774.1	10.4584	0.449996	-0.0199979	-0.56093
1859.36	-36281.7	-14774.1	10.4656	0.450015	-0.0200006	-0.568284
1859.38	-36281.9	-14774	10.4725	0.449959	-0.0199997	-0.576422
1859.4	-36282.1	-14774	10.4792	0.450158	-0.0200009	-0.583283
1859.41	-36282.2	-14773.9	10.4858	0.44712	-0.0199966	-0.586853
1859.43	-36282.4	-14773.8	10.4929	0.443553	-0.0200068	-0.589202
1859.45	-36282.6	-14773.8	10.4995	0.440108	-0.0199739	-0.591342
1859.46	-36282.7	-14773.7	10.5093	0.439972	-0.0200977	-0.594589
1859.48	-36282.9	-14773.7	10.52	0.44	-0.0166667	-0.59695
1859.5	-36283.1	-14773.6	10.5267	0.44	-0.0133333	-0.598039
1859.52	-36283.2	-14773.5	10.5333	0.44	-0.01	-0.598039
1859.53	-36283.4	-14773.5	10.5404	0.44	-0.00647175	-0.599235
1859.55	-36283.6	-14773.4	10.5471	0.44	-0.00310955	-0.601455
1859.57	-36283.7	-14773.4	10.5537	0.44	8.57479e-05	-0.603558
1859.58	-36283.9	-14773.3	10.5611	0.44	-4.25527e-05	-0.603314
1859.6	-36284.1	-14773.2	10.571	0.44	1.1371e-05	-0.601011
1859.62	-36284.3	-14773.2	10.5774	0.439999	-2.93056e-06	-0.598948
1859.63	-36284.4	-14773.1	10.5846	0.440007	1.09018e-06	-0.597869
1859.65	-36284.6	-14773	10.5911	0.439974	-2.87921e-07	-0.596707
1859.67	-36284.8	-14773	10.5979	0.440098	6.15376e-08	-0.594072
1859.69	-36284.9	-14772.9	10.6048	0.439459	4.15149e-08	-0.589349
1859.7	-36285.1	-14772.9	10.6122	0.435861	-2.43756e-07	-0.584957
1859.72	-36285.3	-14772.8	10.6219	0.432392	9.3351e-07	-0.581039
1859.74	-36285.4	-14772.8	10.6282	0.429907	-3.49029e-06	-0.578969
1859.75	-36285.6	-14772.7	10.6347	0.429384	1.30276e-05	-0.575053
1859.77	-36285.8	-14772.6	10.6424	0.420017	-4.81121e-05	-0.565508
1859.79	-36285.9	-14772.6	10.6523	0.400092	0.000227231	-0.547554
1859.8	-36286.1	-14772.5	10.6587	0.376347	-0.0009426	-0.526308
1859.82	-36286.3	-14772.4	10.6644	0.353402	-0.00342971	-0.504488
1859.84	-36286.5	-14772.4	10.6689	0.33368	-0.00439682	-0.485042
1859.86	-36286.7	-14772.3	10.6747	0.317966	-0.00677509	-0.469798
1859.87	-36286.8	-14772.3	10.6794	0.30562	-0.00787367	-0.45702
1859.89	-36287	-14772.2	10.6848	0.295713	-0.0103878	-0.447225
1859.91	-36287.2	-14772.1	10.6893	0.287055	-0.00989668	-0.438952
1859.92	-36287.3	-14772.1	10.6948	0.280255	-0.0100253	-0.432077
1859.94	-36287.5	-14772	10.6998	0.274828	-0.00999278	-0.426883
1859.96	-36287.7	-14771.9	10.7049	0.271574	-0.010002	-0.423698
1859.97	-36287.8	-14771.9	10.7099	0.269811	-0.00999916	-0.421507
1859.99	-36288	-14771.8	10.7155	0.269756	-0.0100017	-0.419876
1860.01	-36288.2	-14771.8	10.7183	0.271671	-0.00999406	-0.418371
1860.03	-36288.3	-14771.7	10.722	0.273976	-0.0100208	-0.415734
1860.04	-36288.5	-14771.6	10.725	0.270442	-0.00991522	-0.409588
1860.06	-36288.7	-14771.6	10.7306	0.258212	-0.0103182	-0.397117
1860.08	-36288.8	-14771.5	10.7357	0.235544	-0.00808894	-0.377631
1860.09	-36289	-14771.5	10.7388	0.211794	-0.00451734	-0.352736
1860.11	-36289.2	-14771.4	10.7422	0.184942	-0.000904878	-0.323946
1860.13	-36289.4	-14771.3	10.7456	0.149155	0.000168513	-0.284354
1860.14	-36289.6	-14771.3	10.7493	0.103625	-4.58551e-05	-0.240517
1860.16	-36289.7	-14771.2	10.7502	0.0596673	1.21471e-05	-0.196075
1860.18	-36289.9	-14771.2	10.75	0.0134395	-2.57176e-06	-0.153125
1860.2	-36290.1	-14771.1	10.75	-0.0227448	6.95721e-07	-0.116332
1860.21	-36290.2	-14771	10.7499	-0.053746	-1.83962e-07	-0.0883428
1860.23	-36290.4	-14771	10.7502	-0.0742552	3.61807e-08	-0.067083
1860.25	-36290.6	-14770.9	10.7473	-0.0854503	-9.74273e-09	-0.0556814
1860.26	-36290.8	-14770.8	10.744	-0.089587	2.56991e-09	-0.0498585
1860.28	-36290.9	-14770.8	10.7403	-0.0927942	-4.42783e-10	-0.045237
1860.3	-36291.1	-14770.7	10.7399	-0.0989698	1.13265e-10	-0.0398807
1860.31	-36291.3	-14770.7	10.74	-0.108916	-9.02294e-12	-0.0343776
1860.33	-36291.4	-14770.6	10.7401	-0.116287	-4.10255e-11	-0.0296534
1860.35	-36291.6	-14770.5	10.7369	-0.122953	1.72521e-10	-0.0253767
1860.37	-36291.8	-14770.5	10.7333	-0.13	1.59368e-19	-0.0185185
1860.38	-36291.9	-14770.4	10.73	-0.14	0	-0.0108932
1860.4	-36292.1	-14770.3	10.73	-0.146667	2.28482e-18	-0.00326797
1860.42	-36292.3	-14770.3	10.7267	-0.153333	-8.52824e-18	0.00217865
1860.43	-36292.5	-14770.2	10.7231	-0.15698	1.49501e-07	0.00673581
1860.45	-36292.7	-14770.2	10.7199	-0.163637	-5.70243e-07	0.0087999
1860.47	-36292.8	-14770.1	10.7199	-0.16687	2.12987e-06	0.00982824
1860.48	-36293	-14770.1	10.7162	-0.170186	-1.6666e-05	0.00979614
1860.5	-36293.2	-14770	10.713	-0.169965	6.3344e-05	0.00978981
1860.52	-36293.3	-14769.9	10.7096	-0.169955	-0.000242554	0.00987008
1860.54	-36293.5	-14769.9	10.7061	-0.170347	-0.00409223	0.0112185
1860.55	-36293.7	-14769.8	10.7026	-0.174056	-0.00684884	0.0135171
1860.57	-36293.8	-14769.7	10.6999	-0.176941	-0.00665051	0.015439
1860.59	-36294	-14769.7	10.6995	-0.176109	-0.00651658	0.0148726
1860.6	-36294.2	-14769.6	10.6958	-0.172371	-0.00733456	0.0124871
1860.62	-36294.3	-14769.6	10.6925	-0.169744	-0.0102979	0.0105481
1860.64	-36294.5	-14769.5	10.689	-0.170234	-0.00990835	0.00953007
1860.65	-36294.7	-14769.4	10.6858	-0.169274	-0.0100214	0.00823977
1860.67	-36294.9	-14769.4	10.6821	-0.165611	-0.010006	0.00553841
1860.69	-36295	-14769.3	10.6799	-0.161954	-0.00994686	0.00231643
1860.71	-36295.2	-14769.2	10.6792	-0.15972	-0.0102068	0.000581777
1860.72	-36295.4	-14769.2	10.6754	-0.16007	-0.0090682	-7.11129e-05
1860.74	-36295.5	-14769.1	10.6717	-0.15998	-0.00496199	2.02923e-05
1860.76	-36295.7	-14769.1	10.67	-0.160005	-0.00309975	-4.1654e-06
1860.77	-36295.9	-14769	10.6688	-0.159999	-0.00331963	-3.47882e-06
1860.79	-36296.1	-14768.9	10.6651	-0.16	-0.00363786	2.00596e-05
1860.81	-36296.2	-14768.9	10.6615	-0.16	-0.00177893	-7.6767e-05
1860.82	-36296.4	-14768.8	10.66	-0.16	0.00030948	0.000410716
1860.84	-36296.6	-14768.8	10.6586	-0.16	-8.66504e-05	0.00208274
1860.86	-36296.8	-14768.7	10.6548	-0.16	2.30796e-05	0.00498709
1860.88	-36296.9	-14768.6	10.6515	-0.16	-5.57526e-06	0.00792319
1860.89	-36297.1	-14768.6	10.6482	-0.16	2.19315e-06	0.00945534
1860.91	-36297.2	-14768.5	10.6457	-0.160001	-6.18864e-07	0.00986265
1860.93	-36297.4	-14768.5	10.6424	-0.159997	1.16013e-07	0.00979539
1860.94	-36297.6	-14768.4	10.6399	-0.160009	-3.19514e-08	0.00979721
1860.96	-36297.8	-14768.3	10.6395	-0.159965	1.17408e-08	0.00983892
1860.98	-36297.9	-14768.3	10.6356	-0.160165	-2.087e-08	0.00960756
1860.99	-36298.1	-14768.2	10.6322	-0.159292	7.0248e-08	0.00821904
1861.01	-36298.3	-14768.2	10.6299	-0.155606	-2.55932e-07	0.00554381
1861.03	-36298.4	-14768.1	10.6292	-0.151957	1.15104e-06	0.00231392
1861.05	-36298.6	-14768	10.6255	-0.149715	-4.33839e-06	0.000585829
1861.06	-36298.8	-14768	10.6219	-0.150086	1.58259e-05	-8.44892e-05
1861.08	-36299	-14767.9	10.6199	-0.149911	-6.88009e-05	7.80283e-05
1861.1	-36299.1	-14767.8	10.619	-0.150265	0.000258994	-0.000297453
1861.11	-36299.3	-14767.8	10.6152	-0.148782	-0.00121519	-0.00188987
1861.13	-36299.5	-14767.7	10.6114	-0.145073	-0.00493219	-0.00481423
1861.15	-36299.6	-14767.7	10.61	-0.141529	-0.00845312	-0.00772188
1861.16	-36299.8	-14767.6	10.6086	-0.139751	-0.0103143	-0.00939301
1861.18	-36300	-14767.5	10.6049	-0.14007	-0.00966012	-0.00988085
1861.2	-36300.2	-14767.5	10.6012	-0.139981	-0.0115279	-0.0097834
1861.22	-36300.3	-14767.4	10.6	-0.140005	-0.0151974	-0.00980898
1861.23	-36300.5	-14767.4	10.5983	-0.139997	-0.01891	-0.00980167
1861.25	-36300.7	-14767.3	10.5947	-0.140006	-0.0202334	-0.00980773
1861.27	-36300.8	-14767.2	10.591	-0.139979	-0.0199266	-0.00979193
1861.28	-36301	-14767.2	10.5897	-0.140085	-0.0200994	-0.00985189
1861.3	-36301.2	-14767.1	10.5904	-0.139681	-0.0196772	-0.00932899
1861.32	-36301.3	-14767.1	10.5878	-0.142152	-0.0221541	-0.00671306
1861.33	-36301.5	-14767	10.5844	-0.14567	-0.0256632	-0.00170747
1861.35	-36301.7	-14766.9	10.5806	-0.149284	-0.0293083	0.00398353
1861.37	-36301.8	-14766.9	10.5801	-0.150133	-0.0300533	0.00811883
1861.39	-36302	-14766.8	10.5776	-0.149969	-0.030281	0.00970084
1861.4	-36302.2	-14766.8	10.5742	-0.149992	-0.0273309	0.00984434
1861.42	-36302.3	-14766.7	10.5704	-0.150052	-0.0265585	0.00974456
1861.44	-36302.5	-14766.6	10.5701	-0.14979	-0.0266414	0.0106284
1861.45	-36302.7	-14766.6	10.5674	-0.152648	-0.0268767	0.0125622
1861.47	-36302.8	-14766.5	10.5638	-0.156231	-0.0238476	0.0159608
1861.49	-36303	-14766.4	10.5602	-0.159766	-0.0202124	0.0183293
1861.5	-36303.2	-14766.4	10.5601	-0.16006	-0.0199455	0.0195447
1861.52	-36303.3	-14766.3	10.5569	-0.159992	-0.020007	0.0196157
1861.54	-36303.5	-14766.3	10.5535	-0.160002	-0.0199981	0.0196057
1861.56	-36303.7	-14766.2	10.5502	-0.159999	-0.0200005	0.0196084
1861.57	-36303.9	-14766.1	10.5467	-0.16	-0.02	0.0196078
1861.59	-36304.1	-14766.1	10.5433	-0.16	-0.02	0.0196078
1861.61	-36304.2	-14766	10.54	-0.16	-0.02	0.0196078
1861.62	-36304.4	-14766	10.5399	-0.16	-0.0200085	0.0196008
1861.64	-36304.6	-14765.9	10.5365	-0.16	-0.0199677	0.019635
1861.66	-36304.7	-14765.8	10.5331	-0.16	-0.0201216	0.0207992
1861.67	-36304.9	-14765.8	10.5299	-0.16	-0.0237641	0.0232417
1861.69	-36305.1	-14765.7	10.5298	-0.16	-0.027107	0.0264746
1861.71	-36305.2	-14765.7	10.5262	-0.16	-0.0301555	0.0285105
1861.73	-36305.4	-14765.6	10.5226	-0.16	-0.0299421	0.029476
1861.74	-36305.6	-14765.5	10.5199	-0.16	-0.0300155	0.0293931
1861.76	-36305.7	-14765.5	10.5196	-0.160001	-0.029996	0.0294221
1861.78	-36305.9	-14765.4	10.5158	-0.159997	-0.0300013	0.0293801
1861.79	-36306.1	-14765.4	10.5124	-0.16001	-0.0299997	0.0295408
1861.81	-36306.2	-14765.3	10.5099	-0.159964	-0.0300001	0.0309684
1861.83	-36306.4	-14765.2	10.5094	-0.160169	-0.03	0.0334327
1861.84	-36306.6	-14765.2	10.5056	-0.159276	-0.03	0.0351318
1861.86	-36306.7	-14765.1	10.5022	-0.155672	-0.03	0.0343686
1861.88	-36306.9	-14765.1	10.4999	-0.152151	-0.03	0.0319305
1861.9	-36307.1	-14765	10.4992	-0.149683	-0.03	0.0299506
1861.91	-36307.2	-14765	10.4954	-0.150079	-0.03	0.0293512
1861.93	-36307.4	-14764.9	10.4917	-0.149977	-0.03	0.0294293
1861.95	-36307.6	-14764.8	10.49	-0.150006	-0.03	0.0294071
1861.96	-36307.7	-14764.8	10.4889	-0.149999	-0.03	0.0294129
1861.98	-36307.9	-14764.7	10.485	-0.15	-0.03	0.0294114
1862	-36308.1	-14764.6	10.4818	-0.15	-0.03	0.0294119
1862.01	-36308.2	-14764.6	10.4783	-0.15	-0.03	0.0294117
1862.03	-36308.4	-14764.5	10.475	-0.15	-0.03	0.0294118
1862.05	-36308.6	-14764.5	10.4712	-0.15	-0.03	0.0294118
1862.07	-36308.7	-14764.4	10.47	-0.15	-0.0299999	0.0294118
1862.08	-36308.9	-14764.3	10.4683	-0.15	-0.0300004	0.0294118
1862.1	-36309.1	-14764.3	10.4647	-0.15	-0.0299985	0.0294118
1862.12	-36309.2	-14764.2	10.4609	-0.15	-0.0300051	0.0294118
1862.13	-36309.4	-14764.2	10.4601	-0.15	-0.0299793	0.0294118
1862.15	-36309.6	-14764.1	10.4581	-0.15	-0.0300775	0.0294118
1862.17	-36309.7	-14764.1	10.4544	-0.15	-0.0297402	0.0294118
1862.18	-36309.9	-14764	10.4506	-0.15	-0.0322065	0.0294118
1862.2	-36310.1	-14763.9	10.4501	-0.15	-0.0356368	0.0294118
1862.22	-36310.2	-14763.9	10.4476	-0.15	-0.0393987	0.0294116
1862.24	-36310.4	-14763.8	10.4441	-0.15	-0.0401445	0.0294123
1862.25	-36310.6	-14763.8	10.4405	-0.150001	-0.0399769	0.0294098
1862.27	-36310.8	-14763.7	10.4399	-0.149997	-0.0399587	0.0294177
1862.29	-36310.9	-14763.7	10.4391	-0.150032	-0.040977	0.0293562
1862.3	-36311.1	-14763.6	10.4352	-0.149961	-0.0448176	0.0294783
1862.32	-36311.3	-14763.5	10.4307	-0.150302	-0.0491814	0.028395
1862.34	-36311.4	-14763.5	10.4301	-0.148239	-0.0501622	0.0249998
1862.35	-36311.6	-14763.4	10.4283	-0.144744	-0.0499569	0.019027
1862.37	-36311.7	-14763.4	10.4246	-0.141	-0.05001	0.0133303
1862.39	-36311.9	-14763.3	10.4208	-0.139774	-0.0499969	0.0102813
1862.41	-36312.1	-14763.2	10.4201	-0.14006	-0.0500022	0.00968344
1862.42	-36312.2	-14763.2	10.4179	-0.139987	-0.0499949	0.00989551
1862.44	-36312.4	-14763.1	10.4143	-0.140004	-0.0500199	0.0091384
1862.46	-36312.6	-14763	10.4106	-0.139999	-0.0499256	0.00734942
1862.47	-36312.7	-14763	10.4101	-0.14	-0.0502396	0.00405102
1862.49	-36312.9	-14762.9	10.4076	-0.14	-0.0475649	0.00147926
1862.51	-36313.1	-14762.9	10.4042	-0.14	-0.044163	0.000147237
1862.52	-36313.3	-14762.8	10.4004	-0.14	-0.040441	-2.61717e-05
1862.54	-36313.5	-14762.7	10.3998	-0.14	-0.039828	7.06581e-06
1862.56	-36313.6	-14762.7	10.4003	-0.14	-0.0402667	-1.93226e-06
1862.58	-36313.8	-14762.6	10.3971	-0.14	-0.0371226	5.18032e-07
1862.59	-36314	-14762.6	10.3938	-0.140001	-0.0337489	-8.49376e-07
1862.61	-36314.1	-14762.5	10.3902	-0.139997	-0.0302351	2.87851e-06
1862.63	-36314.3	-14762.5	10.3901	-0.140007	-0.0299702	-5.75767e-06
1862.64	-36314.5	-14762.4	10.3869	-0.139973	-0.0300095	2.21836e-05
1862.66	-36314.6	-14762.3	10.3836	-0.1401	-0.0299916	-0.000991153
1862.68	-36314.8	-14762.3	10.38	-0.136667	-0.03	-0.00326797
1862.69	-36315	-14762.2	10.38	-0.133333	-0.03	-0.00653595
1862.71	-36315.1	-14762.2	10.3767	-0.13	-0.0333333	-0.0087146
1862.73	-36315.3	-14762.1	10.3731	-0.130024	-0.0368924	-0.00983072
1862.75	-36315.5	-14762	10.3699	-0.129993	-0.0400852	-0.00979649
1862.76	-36315.6	-14762	10.3701	-0.130008	-0.0399577	-0.00981141
1862.78	-36315.8	-14761.9	10.3697	-0.129981	-0.0400112	-0.0097876
1862.8	-36316	-14761.9	10.3663	-0.130069	-0.0399973	-0.00986351
1862.81	-36316.1	-14761.8	10.3629	-0.129736	-0.0399996	-0.0111012
1862.83	-36316.3	-14761.8	10.3597	-0.126031	-0.0400067	-0.0136278
1862.85	-36316.5	-14761.7	10.3602	-0.122666	-0.0399737	-0.0168268
1862.86	-36316.6	-14761.6	10.3596	-0.119794	-0.0400979	-0.0187967
1862.88	-36316.8	-14761.6	10.3558	-0.120068	-0.0394585	-0.0196829
1862.9	-36316.9	-14761.5	10.3524	-0.119982	-0.0358609	-0.0195878
1862.92	-36317.1	-14761.5	10.3497	-0.120005	-0.0323907	-0.0196129
1862.93	-36317.3	-14761.4	10.3502	-0.119999	-0.0297054	-0.0196065
1862.95	-36317.4	-14761.3	10.3493	-0.12	-0.030037	-0.0196074
1862.97	-36317.6	-14761.3	10.3456	-0.12	-0.0301438	-0.019611
1862.98	-36317.8	-14761.2	10.3419	-0.12	-0.0291201	-0.0195933
1863	-36318	-14761.2	10.3399	-0.12	-0.0254	-0.0196614
1863.02	-36318.1	-14761.1	10.339	-0.12	-0.021731	-0.0192989
1863.03	-36318.3	-14761.1	10.3353	-0.12	-0.0197196	-0.0177996
1863.05	-36318.4	-14761	10.3317	-0.12	-0.0200687	-0.0149211
1863.07	-36318.6	-14760.9	10.3296	-0.12	-0.0199805	-0.011855
1863.09	-36318.8	-14760.9	10.3304	-0.12	-0.0200051	-0.0102404
1863.1	-36318.9	-14760.8	10.3285	-0.12	-0.0199991	-0.00974261
1863.12	-36319.1	-14760.8	10.3249	-0.12	-0.0199988	-0.00980065
1863.14	-36319.3	-14760.7	10.3213	-0.12	-0.0200058	-0.0098813
1863.15	-36319.4	-14760.6	10.3197	-0.12	-0.0199794	-0.00932154
1863.17	-36319.6	-14760.6	10.3203	-0.12	-0.0200844	-0.00759194
1863.19	-36319.8	-14760.5	10.3183	-0.12	-0.0196833	-0.00461297
1863.2	-36319.9	-14760.5	10.3146	-0.12	-0.0219059	-0.00176353
1863.22	-36320.1	-14760.4	10.3109	-0.12	-0.0255033	-0.000235933
1863.24	-36320.3	-14760.4	10.3097	-0.12	-0.0290177	4.95114e-05
1863.26	-36320.4	-14760.3	10.3103	-0.119999	-0.0304283	-9.73247e-06
1863.27	-36320.6	-14760.2	10.3078	-0.120005	-0.0277477	-2.39507e-06
1863.29	-36320.8	-14760.2	10.3044	-0.119981	-0.024375	1.94913e-05
1863.31	-36320.9	-14760.1	10.3006	-0.120063	-0.0205998	-6.5188e-05
1863.32	-36321.1	-14760.1	10.2998	-0.119753	-0.0198518	0.000744722
1863.34	-36321.3	-14760	10.3003	-0.122416	-0.0200392	0.00258578
1863.36	-36321.4	-14759.9	10.2974	-0.12602	-0.0199923	0.00601205
1863.37	-36321.6	-14759.9	10.294	-0.129622	-0.0200021	0.00760441
1863.39	-36321.8	-14759.8	10.2903	-0.130099	-0.0199994	0.00693873
1863.41	-36321.9	-14759.8	10.2901	-0.129971	-0.0200002	0.00367422
1863.43	-36322	-14759.7	10.2871	-0.130052	-0.0199998	0.00123353
1863.44	-36322.2	-14759.7	10.2838	-0.12982	-0.0200008	0.000964119
1863.46	-36322.4	-14759.6	10.2801	-0.133106	-0.0199983	0.00307952
1863.48	-36322.5	-14759.6	10.2799	-0.136456	-0.0200065	0.00638537
1863.49	-36322.7	-14759.5	10.2801	-0.139892	-0.0199758	0.00762515
1863.51	-36322.9	-14759.4	10.2767	-0.14	-0.02	0.00653595
1863.53	-36323.1	-14759.4	10.2733	-0.14	-0.0166667	0.00326797
1863.54	-36323.2	-14759.3	10.27	-0.14	-0.0133333	0.00108932
1863.56	-36323.4	-14759.3	10.2699	-0.14	-0.00990035	-2.7231e-05
1863.58	-36323.5	-14759.2	10.2665	-0.14	-0.0100266	7.27993e-06
1863.6	-36323.7	-14759.1	10.2631	-0.14	-0.00999324	-1.88859e-06
1863.61	-36323.9	-14759.1	10.2599	-0.14	-0.0100023	9.37222e-07
1863.63	-36324	-14759	10.2598	-0.14	-0.0100035	-2.50447e-07
1863.65	-36324.2	-14759	10.2562	-0.14	-0.00998389	6.4549e-08
1863.66	-36324.4	-14758.9	10.2527	-0.14	-0.0100945	-2.40315e-08
1863.68	-36324.5	-14758.9	10.2498	-0.14	-0.00962329	6.41867e-09
1863.7	-36324.7	-14758.8	10.2502	-0.14	-0.00602	-1.64211e-09
1863.71	-36324.9	-14758.7	10.2494	-0.14	-0.00241636	5.43596e-10
1863.73	-36325	-14758.7	10.2459	-0.14	0.000247131	-1.4509e-10
1863.75	-36325.2	-14758.6	10.2424	-0.14	-6.26876e-05	3.67183e-11
1863.77	-36325.4	-14758.6	10.2399	-0.14	1.94467e-05	-1.09855e-11
1863.78	-36325.5	-14758.5	10.2394	-0.14	-5.13091e-06	1.37608e-12
1863.8	-36325.7	-14758.4	10.2356	-0.14	1.07756e-06	5.38227e-12
1863.82	-36325.8	-14758.4	10.232	-0.14	6.31841e-07	-2.74393e-11
1863.83	-36326	-14758.3	10.2297	-0.14	-3.74381e-06	1.04225e-10
1863.85	-36326.2	-14758.3	10.2303	-0.14	1.43434e-05	-3.89463e-10
1863.87	-36326.3	-14758.2	10.229	-0.14	-5.23831e-05	1.41984e-09
1863.88	-36326.5	-14758.2	10.2253	-0.14	0.000227746	-6.17229e-09
1863.9	-36326.7	-14758.1	10.2217	-0.14	-0.00109005	2.32349e-08
1863.92	-36326.8	-14758	10.22	-0.14	-0.00479711	-8.39758e-08
1863.94	-36327	-14758	10.2188	-0.14	-0.00849712	3.55689e-07
1863.95	-36327.2	-14757.9	10.215	-0.140001	-0.010243	-1.2794e-06
1863.97	-36327.3	-14757.9	10.2112	-0.139995	-0.00993199	5.31196e-06
1863.99	-36327.5	-14757.8	10.2101	-0.14002	-0.0100181	-1.99557e-05
1864	-36327.7	-14757.8	10.2084	-0.139931	-0.00999582	7.02086e-05
1864.02	-36327.8	-14757.7	10.2047	-0.14028	-0.0100008	-0.00050832
1864.04	-36328	-14757.6	10.2011	-0.13827	-0.010001	-0.00217982
1864.05	-36328.2	-14757.6	10.1997	-0.134597	-0.00999545	-0.00533157
1864.07	-36328.3	-14757.5	10.2003	-0.130893	-0.0100186	-0.00810915
1864.09	-36328.5	-14757.5	10.198	-0.129803	-0.00993017	-0.009555
1864.11	-36328.7	-14757.4	10.1944	-0.130039	-0.0102342	-0.00984345
1864.12	-36328.8	-14757.4	10.1906	-0.130008	-0.0078952	-0.00981358
1864.14	-36329	-14757.3	10.1901	-0.129929	-0.00398197	-0.00972502
1864.16	-36329.1	-14757.2	10.1876	-0.130239	-0.00323558	-0.0105274
1864.17	-36329.3	-14757.2	10.1841	-0.127564	-0.00327482	-0.0124347
1864.19	-36329.5	-14757.1	10.1806	-0.124168	-0.00366638	-0.0155904
1864.21	-36329.6	-14757.1	10.1798	-0.120425	-0.000514937	-0.0182004
1864.22	-36329.8	-14757	10.1802	-0.119892	0.000132747	-0.0195116
1864.24	-36330	-14757	10.1773	-0.120029	-3.5023e-05	-0.0196317
1864.26	-36330.1	-14756.9	10.1738	-0.119995	6.05391e-06	-0.0196037
1864.28	-36330.3	-14756.8	10.1702	-0.120001	-1.62461e-06	-0.0196089
1864.29	-36330.4	-14756.8	10.1699	-0.12	4.27439e-07	-0.0196078
1864.31	-36330.6	-14756.7	10.1701	-0.12	-5.46257e-08	-0.0196074
1864.33	-36330.8	-14756.7	10.1669	-0.120002	1.46253e-08	-0.0196095
1864.34	-36330.9	-14756.6	10.1636	-0.119994	-3.83433e-09	-0.0196015
1864.36	-36331.1	-14756.6	10.16	-0.12	-2.18728e-19	-0.0196078
1864.38	-36331.2	-14756.5	10.16	-0.12	5.85999e-20	-0.0185185
1864.39	-36331.4	-14756.4	10.16	-0.123333	-1.56722e-20	-0.0163399
1864.41	-36331.6	-14756.4	10.1567	-0.126667	0	-0.0130719
1864.43	-36331.7	-14756.3	10.1531	-0.1301	-4.45165e-12	-0.0107954
1864.45	-36331.9	-14756.3	10.1499	-0.129972	1.15487e-12	-0.00978052
1864.46	-36332.1	-14756.2	10.1498	-0.130031	-5.73109e-13	-0.0098297
1864.48	-36332.2	-14756.2	10.1462	-0.129928	1.53148e-13	-0.00974181
1864.5	-36332.4	-14756.1	10.1429	-0.130265	-3.94715e-14	-0.00850729
1864.51	-36332.6	-14756.1	10.1397	-0.133969	1.46952e-14	-0.00597981
1864.53	-36332.7	-14756	10.1402	-0.137334	-3.925e-15	-0.00278108
1864.55	-36332.9	-14755.9	10.1396	-0.140206	1.00415e-15	-0.000811155
1864.56	-36333	-14755.9	10.1358	-0.139932	-3.32411e-16	7.51017e-05
1864.58	-36333.2	-14755.8	10.1324	-0.140018	8.87378e-17	-2.00485e-05
1864.6	-36333.4	-14755.8	10.1299	-0.139995	-2.25105e-17	5.08579e-06
1864.62	-36333.5	-14755.7	10.1294	-0.140001	6.98861e-18	-1.57894e-06
1864.63	-36333.7	-14755.7	10.1256	-0.14	-1.86452e-18	4.21251e-07
1864.65	-36333.9	-14755.6	10.1222	-0.14	4.68368e-19	-1.05818e-07
1864.67	-36334	-14755.5	10.1196	-0.14	-1.39649e-19	3.15509e-08
1864.68	-36334.2	-14755.5	10.1203	-0.14	3.7233e-20	-8.41205e-09
1864.7	-36334.3	-14755.4	10.119	-0.14	-9.24652e-21	2.08905e-09
1864.72	-36334.5	-14755.4	10.1153	-0.14	2.68259e-21	-6.06029e-10
1864.73	-36334.7	-14755.3	10.1117	-0.14	-7.18502e-22	1.62149e-10
1864.75	-36334.8	-14755.2	10.11	-0.14	1.91418e-22	-4.25658e-11
1864.77	-36335	-14755.2	10.1089	-0.14	-4.68733e-23	8.12933e-12
1864.79	-36335.2	-14755.1	10.1051	-0.14	1.32423e-23	7.43051e-12
1864.8	-36335.3	-14755.1	10.1015	-0.14	-3.19094e-24	-3.67678e-11
1864.82	-36335.5	-14755	10.0996	-0.14	8.93324e-25	1.55448e-10
1864.84	-36335.6	-14755	10.1004	-0.14	-2.37571e-25	-5.84684e-10
1864.85	-36335.8	-14754.9	10.0983	-0.14	5.60891e-26	2.05722e-09
1864.87	-36336	-14754.9	10.0947	-0.14	-1.5519e-26	-8.3978e-09
1864.89	-36336.1	-14754.8	10.091	-0.14	4.12258e-27	3.15209e-08
1864.9	-36336.3	-14754.7	10.0901	-0.14	-9.48294e-28	-1.08689e-07
1864.92	-36336.5	-14754.7	10.0881	-0.14	2.59957e-28	4.37672e-07
1864.94	-36336.6	-14754.6	10.0846	-0.14	-6.89679e-29	-1.64157e-06
1864.96	-36336.8	-14754.6	10.0807	-0.14	1.53258e-29	5.50565e-06
1864.97	-36336.9	-14754.5	10.0801	-0.14	-4.17039e-30	-2.19173e-05
1864.99	-36337.1	-14754.5	10.0779	-0.14	1.10474e-30	8.21508e-05
1865.01	-36337.3	-14754.4	10.0742	-0.14	-2.33894e-31	-0.000724168
1865.02	-36337.4	-14754.4	10.0706	-0.14	6.32739e-32	-0.0026306
1865.04	-36337.6	-14754.3	10.0698	-0.14	-1.67308e-32	-0.0057865
1865.06	-36337.7	-14754.2	10.0702	-0.14	3.29054e-33	-0.00839646
1865.07	-36337.9	-14754.2	10.0673	-0.14	-8.86089e-34	-0.00970763
1865.09	-36338	-14754.1	10.064	-0.14	2.33779e-34	-0.00982775
1865.11	-36338.2	-14754.1	10.0602	-0.14	-4.04099e-35	-0.0097998
1865.13	-36338.4	-14754	10.0601	-0.14	1.08443e-35	-0.00980503
1865.14	-36338.5	-14754	10.0571	-0.14	-2.85316e-36	-0.00980363
1865.16	-36338.7	-14753.9	10.0535	-0.14	3.64627e-37	-0.00980396
1865.18	-36338.9	-14753.8	10.0501	-0.14	-9.76237e-38	-0.00980391
1865.19	-36339	-14753.8	10.0499	-0.14	2.5594e-38	-0.00980392
1865.21	-36339.2	-14753.7	10.05	-0.14	1.45982e-48	-0.00980392
1865.23	-36339.3	-14753.7	10.0467	-0.14	0	-0.00980392
1865.24	-36339.5	-14753.6	10.0433	-0.14	1.01876e-49	-0.00980392
1865.26	-36339.7	-14753.6	10.0399	-0.14	-1.11145e-40	-0.00980393
1865.28	-36339.8	-14753.5	10.0399	-0.14	2.97134e-41	-0.00980388
1865.3	-36340	-14753.5	10.0364	-0.14	-7.70839e-42	-0.00980407
1865.31	-36340.2	-14753.4	10.0329	-0.14	3.82532e-42	-0.00980274
1865.33	-36340.3	-14753.3	10.0299	-0.14	-1.02221e-42	-0.00980843
1865.35	-36340.5	-14753.3	10.0298	-0.14	2.6346e-43	-0.00978712
1865.36	-36340.7	-14753.2	10.026	-0.14	-9.80859e-44	-0.0099071
1865.38	-36340.8	-14753.2	10.0227	-0.14	2.61981e-44	-0.0111794
1865.4	-36340.9	-14753.1	10.0198	-0.14	-6.70235e-45	-0.013657
1865.41	-36341.1	-14753	10.0202	-0.14	2.21874e-45	-0.016971
1865.43	-36341.3	-14753	10.0194	-0.14	-5.92296e-46	-0.0190069
1865.45	-36341.4	-14752.9	10.0158	-0.14	1.5025e-46	-0.0211907
1865.47	-36341.6	-14752.9	10.0121	-0.14	-4.66467e-47	-0.0238161
1865.48	-36341.7	-14752.8	10.0099	-0.14	1.24451e-47	-0.0268778
1865.5	-36341.9	-14752.8	10.0093	-0.14	-3.12621e-48	-0.0290002
1865.52	-36342.1	-14752.7	10.0054	-0.14	9.32113e-49	-0.0311668
1865.53	-36342.2	-14752.7	10.0019	-0.14	-2.48518e-49	-0.0340146
1865.55	-36342.4	-14752.6	9.99993	-0.14	6.17159e-50	-0.0386828
1865.57	-36342.6	-14752.5	9.99897	-0.14	-1.78982e-50	-0.0433358
1865.58	-36342.7	-14752.5	9.99529	-0.14	4.76843e-51	-0.0468958
1865.6	-36342.9	-14752.4	9.99162	-0.14	-1.16814e-51	-0.0484579
1865.62	-36343.1	-14752.4	9.98994	-0.14	3.32032e-52	-0.0494779
1865.64	-36343.2	-14752.3	9.98878	-0.14	-8.84073e-53	-0.0509249
1865.65	-36343.4	-14752.3	9.985	-0.14	2.13808e-53	-0.0539215
1865.67	-36343.5	-14752.2	9.98124	-0.14	-6.30822e-54	-0.0569186
1865.69	-36343.7	-14752.2	9.98007	-0.14	3.21606e-54	-0.058339
1865.7	-36343.8	-14752.1	9.98017	-0.14	1.4469e-55	-0.0588162
1865.72	-36344	-14752	9.97573	-0.14	9.98688e-56	-0.0588185
1865.74	-36344.2	-14752	9.97239	-0.14	-2.53275e-56	-0.058825
1865.75	-36344.4	-14751.9	9.96987	-0.14	7.83189e-57	-0.0588222
1865.77	-36344.5	-14751.9	9.96929	-0.14	-1.96738e-57	-0.0588272
1865.79	-36344.7	-14751.8	9.96542	-0.14	5.86595e-58	-0.0588074
1865.81	-36344.8	-14751.8	9.962	-0.14	-1.56397e-58	-0.0588841
1865.82	-36345	-14751.7	9.95968	-0.14	3.88389e-59	-0.0585451
1865.84	-36345.1	-14751.7	9.96031	-0.14	-1.12636e-59	-0.0569876
1865.86	-36345.3	-14751.6	9.95889	-0.14	3.00086e-60	-0.0542347
1865.87	-36345.4	-14751.5	9.95522	-0.14	-7.35138e-61	-0.0511805
1865.89	-36345.6	-14751.5	9.95144	-0.14	2.08987e-61	-0.0494371
1865.91	-36345.8	-14751.4	9.94998	-0.14	-5.57622e-62	-0.048951
1865.92	-36345.9	-14751.4	9.94877	-0.14	1.4062e-62	-0.0490382
1865.94	-36346.1	-14751.3	9.945	-0.139999	-5.86199e-64	-0.0490139
1865.96	-36346.3	-14751.2	9.94122	-0.140005	-1.14652e-62	-0.0490262
1865.98	-36346.4	-14751.2	9.94006	-0.13998	4.65798e-62	-0.0489993
1865.99	-36346.6	-14751.2	9.93838	-0.140069	-1.64755e-61	-0.0490899
1866.01	-36346.7	-14751.1	9.93471	-0.13972	6.72784e-61	-0.0485113
1866.03	-36346.9	-14751	9.93103	-0.14173	-2.52534e-60	-0.0468398
1866.04	-36347.1	-14751	9.93007	-0.145403	8.7078e-60	-0.0436881
1866.06	-36347.2	-14750.9	9.92807	-0.149107	-3.50647e-59	-0.04091
1866.08	-36347.4	-14750.9	9.92456	-0.150198	1.31517e-58	-0.0394662
1866.09	-36347.5	-14750.8	9.92072	-0.149956	-4.41092e-58	-0.0391707
1866.11	-36347.7	-14750.8	9.92012	-0.150012	1.75594e-57	-0.0392278
1866.13	-36347.8	-14750.7	9.91764	-0.149997	-5.67851e-57	-0.0392131
1866.15	-36348	-14750.6	9.91415	-0.150001	2.23909e-56	-0.0392164
1866.16	-36348.2	-14750.6	9.91048	-0.15	-8.38778e-56	-0.0392155
1866.18	-36348.3	-14750.5	9.91011	-0.15	2.53378e-55	-0.0392157
1866.2	-36348.5	-14750.5	9.90736	-0.15	-9.90401e-55	-0.0392157
1866.21	-36348.6	-14750.4	9.90396	-0.15	3.70807e-54	-0.0392157
1866.23	-36348.8	-14750.4	9.90028	-0.15	-9.95991e-54	-0.0392157
1866.25	-36349	-14750.3	9.89988	-0.15	3.8644e-53	-0.0392157
1866.26	-36349.1	-14750.3	9.90019	-0.15	-1.44613e-52	-0.0392157
1866.28	-36349.3	-14750.2	9.8969	-0.15	2.9141e-52	-0.0392157
1866.3	-36349.4	-14750.1	9.89352	-0.15	-1.12329e-51	-0.0392158
1866.32	-36349.6	-14750.1	9.89021	-0.149999	4.20174e-51	-0.0392153
1866.33	-36349.8	-14750	9.88667	-0.15	0	-0.0392157
1866.35	-36349.9	-14750	9.88333	-0.15	-1.47597e-59	-0.0392157
1866.37	-36350.1	-14749.9	9.88	-0.15	5.51873e-59	-0.0392157
1866.38	-36350.2	-14749.9	9.88	-0.15	-2.0599e-58	-0.0381264
1866.4	-36350.4	-14749.8	9.87644	-0.15355	3.61103e-48	-0.0357721
1866.42	-36350.5	-14749.8	9.87311	-0.156892	-1.37735e-47	-0.0324928
1866.43	-36350.7	-14749.7	9.86994	-0.160058	5.14445e-47	-0.0291816
1866.45	-36350.9	-14749.6	9.86981	-0.160193	-4.02547e-46	-0.0244439
1866.47	-36351	-14749.6	9.86625	-0.163754	1.53e-45	-0.0189294
1866.49	-36351.2	-14749.5	9.86286	-0.167142	-5.70136e-45	-0.0136442
1866.5	-36351.4	-14749.5	9.85985	-0.170138	3.29834e-44	-0.0104373
1866.52	-36351.5	-14749.4	9.85969	-0.170339	-1.25017e-43	-0.00842035
1866.54	-36351.6	-14749.4	9.85598	-0.1739	4.64256e-43	-0.00584858
1866.55	-36351.8	-14749.3	9.85256	-0.17811	-2.36052e-42	-0.00111869
1866.57	-36352	-14749.3	9.84917	-0.184428	8.83382e-42	0.00331624
1866.59	-36352.1	-14749.2	9.84566	-0.187729	-4.17595e-41	0.00744593
1866.6	-36352.3	-14749.1	9.84237	-0.190335	1.5765e-40	0.00907113
1866.62	-36352.4	-14749.1	9.83896	-0.18976	-5.79352e-40	0.0100986
1866.64	-36352.6	-14749	9.83547	-0.190923	2.60716e-39	0.0114981
1866.66	-36352.7	-14749	9.83216	-0.194527	-9.82702e-39	0.0142093
1866.67	-36352.9	-14748.9	9.82884	-0.19803	3.67009e-38	0.0172636
1866.69	-36353.1	-14748.9	9.82542	-0.200265	-1.33793e-37	0.0190473
1866.71	-36353.3	-14748.8	9.82196	-0.199924	5.8162e-37	0.0196928
1866.72	-36353.4	-14748.8	9.81855	-0.200019	-2.11897e-36	0.0195869
1866.74	-36353.5	-14748.7	9.81508	-0.199994	8.97999e-36	0.0196142
1866.76	-36353.7	-14748.6	9.81177	-0.200003	-3.37681e-35	0.0196048
1866.77	-36353.8	-14748.6	9.80845	-0.199995	1.26092e-34	0.0196138
1866.79	-36354	-14748.5	9.805	-0.200018	-4.50176e-34	0.019588
1866.81	-36354.2	-14748.5	9.80157	-0.199926	1.86816e-33	0.0196899
1866.83	-36354.3	-14748.4	9.79813	-0.200261	-6.61261e-33	0.0191235
1866.84	-36354.5	-14748.4	9.79469	-0.198255	2.70042e-32	0.0173997
1866.86	-36354.7	-14748.3	9.79138	-0.19472	-1.01362e-31	0.0144035
1866.88	-36354.8	-14748.3	9.78803	-0.191099	3.78444e-31	0.011637
1866.89	-36355	-14748.2	9.78467	-0.189801	-1.30445e-30	0.0100829
1866.91	-36355.1	-14748.2	9.7808	-0.190054	5.25262e-30	0.00974375
1866.93	-36355.3	-14748.1	9.78009	-0.189988	-1.7698e-29	0.00981729
1866.94	-36355.4	-14748.1	9.77786	-0.190003	7.04749e-29	0.00980028
1866.96	-36355.6	-14748	9.77428	-0.189999	-2.6416e-28	0.00980488
1866.98	-36355.7	-14747.9	9.77084	-0.19	8.50868e-28	0.00980372
1867	-36355.9	-14747.9	9.76744	-0.19	-3.35418e-27	0.00980395
1867.01	-36356.1	-14747.8	9.76412	-0.19	1.25647e-26	0.00980399
1867.03	-36356.2	-14747.8	9.7608	-0.19	-4.69047e-26	0.0098036
1867.05	-36356.4	-14747.7	9.75728	-0.19	1.41655e-25	0.00980489
1867.06	-36356.5	-14747.7	9.75393	-0.19	-5.5369e-25	0.00980012
1867.08	-36356.7	-14747.6	9.75041	-0.19	1.4916e-24	0.00981415
1867.1	-36356.9	-14747.5	9.74705	-0.19	-5.78842e-24	0.00976422
1867.11	-36357	-14747.5	9.74374	-0.19	2.16617e-23	0.0107008
1867.13	-36357.1	-14747.5	9.74021	-0.19	-4.36505e-23	0.0128972
1867.15	-36357.3	-14747.4	9.73686	-0.19	1.68259e-22	0.016165
1867.17	-36357.5	-14747.3	9.73354	-0.19	-6.29382e-22	0.0184208
1867.18	-36357.6	-14747.3	9.73	-0.19	-5.76894e-31	0.0196078
1867.2	-36357.8	-14747.2	9.72667	-0.19	0	0.0196078
1867.22	-36357.9	-14747.2	9.72333	-0.19	-8.26654e-30	0.0196078
1867.23	-36358.1	-14747.1	9.71979	-0.19	1.44932e-19	0.0196073
1867.25	-36358.3	-14747.1	9.71648	-0.19	-5.52816e-19	0.019608
1867.27	-36358.4	-14747	9.71309	-0.19	2.06478e-18	0.0196078
1867.28	-36358.6	-14747	9.70988	-0.19	-1.61567e-17	0.0196079
1867.3	-36358.7	-14746.9	9.70982	-0.19	6.14083e-17	0.0196078
1867.32	-36358.9	-14746.8	9.7062	-0.19	-2.2883e-16	0.0196078
1867.34	-36359	-14746.8	9.70275	-0.19	1.32383e-15	0.019608
1867.35	-36359.2	-14746.7	9.69942	-0.190001	-5.01768e-15	0.0196073
1867.37	-36359.3	-14746.7	9.69605	-0.189998	1.86334e-14	0.0196099
1867.39	-36359.5	-14746.6	9.69253	-0.19001	-9.47422e-14	0.0195973
1867.4	-36359.7	-14746.6	9.68923	-0.189964	3.58303e-13	0.0196478
1867.42	-36359.8	-14746.5	9.68584	-0.190134	-1.32448e-12	0.0194432
1867.44	-36360	-14746.5	9.68233	-0.189283	6.25586e-12	0.0180022
1867.45	-36360.1	-14746.4	9.67902	-0.18567	-2.36158e-11	0.0154131
1867.47	-36360.3	-14746.4	9.67569	-0.182152	8.67858e-11	0.0122596
1867.49	-36360.4	-14746.3	9.67188	-0.179681	-3.90546e-10	0.0103409
1867.51	-36360.6	-14746.2	9.66995	-0.180085	1.47207e-09	0.00982105
1867.52	-36360.7	-14746.2	9.66908	-0.179979	-5.36993e-09	0.00938618
1867.54	-36360.9	-14746.1	9.66517	-0.180006	2.3345e-08	0.00537024
1867.56	-36361.1	-14746.1	9.66201	-0.179998	-8.78799e-08	-0.00581711
1867.57	-36361.2	-14746	9.65854	-0.18	3.17617e-07	-0.0312266
1867.59	-36361.4	-14746	9.65507	-0.18	-1.3453e-06	-0.0710537
1867.61	-36361.5	-14745.9	9.65179	-0.18	5.05865e-06	-0.116504
1867.62	-36361.7	-14745.9	9.64833	-0.18	-1.80694e-05	-0.16448
1867.64	-36361.8	-14745.8	9.64487	-0.18	7.49877e-05	-0.21283
1867.66	-36362	-14745.8	9.6416	-0.18	-0.000281701	-0.265431
1867.68	-36362.1	-14745.7	9.6381	-0.18	0.00158435	-0.329431
1867.69	-36362.3	-14745.7	9.63479	-0.18	0.00566195	-0.395114
1867.71	-36362.5	-14745.6	9.63101	-0.18	0.00684774	-0.456413
1867.73	-36362.6	-14745.5	9.63007	-0.18	0.00670817	-0.522445
1867.74	-36362.8	-14745.5	9.6281	-0.18	0.00632093	-0.590379
1867.76	-36362.9	-14745.4	9.62446	-0.18	0.00891193	-0.653808
1867.78	-36363.1	-14745.4	9.62105	-0.18	0.0102081	-0.713761
1867.79	-36363.2	-14745.3	9.61762	-0.18	0.00994776	-0.763702
1867.81	-36363.4	-14745.3	9.61434	-0.18	0.00999743	-0.807849
1867.83	-36363.5	-14745.2	9.61083	-0.18	0.0100537	-0.85553
1867.85	-36363.7	-14745.2	9.60741	-0.18	0.00977666	-0.903959
1867.86	-36363.8	-14745.1	9.60422	-0.18	0.0123302	-0.950184
1867.88	-36364	-14745.1	9.60036	-0.18	0.0162796	-0.993401
1867.9	-36364.2	-14745	9.6001	-0.18	0.0167472	-1.0249
1867.91	-36364.3	-14744.9	9.59739	-0.18	0.016712	-1.04922
1867.93	-36364.4	-14744.9	9.59372	-0.18	0.0164788	-1.0733
1867.95	-36364.6	-14744.9	9.59039	-0.18	0.0197017	-1.09924
1867.96	-36364.7	-14744.8	9.58706	-0.18	0.0200771	-1.1264
1867.98	-36364.9	-14744.7	9.58357	-0.18	0.0199902	-1.15321
1868	-36365.1	-14744.7	9.58008	-0.18	0.0200026	-1.17627
1868.02	-36365.2	-14744.6	9.58007	-0.18	0.0199993	-1.19897
1868.03	-36365.4	-14744.6	9.57667	-0.18	0.02	-1.22549
1868.05	-36365.5	-14744.5	9.57333	-0.18	0.02	-1.25054
1868.07	-36365.7	-14744.5	9.57	-0.18	0.02	-1.27233
1868.08	-36365.8	-14744.4	9.56646	-0.179992	0.02	-1.29064
1868.1	-36366	-14744.4	9.56314	-0.180032	0.0200002	-1.30235
1868.12	-36366.1	-14744.3	9.55979	-0.179878	0.0199994	-1.31206
1868.13	-36366.3	-14744.3	9.55628	-0.176236	0.0200044	-1.32012
1868.15	-36366.5	-14744.2	9.55287	-0.172893	0.0199832	-1.32749
1868.17	-36366.6	-14744.1	9.54991	-0.169845	0.0200626	-1.33152
1868.19	-36366.7	-14744.1	9.54968	-0.170058	0.0196197	-1.33346
1868.2	-36366.9	-14744	9.54601	-0.169985	0.016054	-1.33331
1868.22	-36367.1	-14744	9.54274	-0.170004	0.0126342	-1.3333
1868.24	-36367.2	-14743.9	9.53917	-0.169999	0.00971985	-1.33357
1868.25	-36367.3	-14743.9	9.53594	-0.17	0.0100748	-1.33653
1868.27	-36367.5	-14743.8	9.53234	-0.17	0.00998103	-1.34673
1868.29	-36367.7	-14743.8	9.52986	-0.17	0.0100059	-1.36925
1868.3	-36367.8	-14743.7	9.52938	-0.17	0.00999842	-1.3995
1868.32	-36368	-14743.7	9.52554	-0.17	0.0100004	-1.43414
1868.34	-36368.1	-14743.6	9.52216	-0.17	0.00999979	-1.46777
1868.36	-36368.3	-14743.6	9.51882	-0.17	0.0100004	-1.49959
1868.37	-36368.4	-14743.5	9.51549	-0.17	0.0099987	-1.53986
1868.39	-36368.6	-14743.5	9.51164	-0.17	0.0100056	-1.59212
1868.41	-36368.7	-14743.4	9.50998	-0.17	0.00997884	-1.64887
1868.42	-36368.9	-14743.3	9.50887	-0.17	0.0100765	-1.70704
1868.44	-36369	-14743.3	9.50498	-0.170001	0.00967604	-1.75968
1868.46	-36369.2	-14743.2	9.50182	-0.169998	0.0115655	-1.80667
1868.47	-36369.3	-14743.2	9.4983	-0.170007	0.0136188	-1.85866
1868.49	-36369.5	-14743.1	9.49498	-0.16997	0.013342	-1.91289
1868.51	-36369.7	-14743.1	9.49122	-0.170111	0.0129994	-1.96187
1868.53	-36369.8	-14743	9.49004	-0.169609	0.0151766	-2.0038
1868.54	-36369.9	-14743	9.48833	-0.172955	0.0172391	-2.03065
1868.56	-36370.1	-14742.9	9.48467	-0.184606	0.014948	-2.03845
1868.58	-36370.3	-14742.9	9.4812	-0.212077	0.0109526	-2.02559
1868.59	-36370.4	-14742.8	9.47809	-0.258304	0.00978704	-1.99546
1868.61	-36370.6	-14742.8	9.4726	-0.309494	0.0100565	-1.95714
1868.63	-36370.7	-14742.7	9.46538	-0.356746	0.00998745	-1.91331
1868.64	-36370.8	-14742.7	9.45852	-0.402158	0.0100034	-1.86661
1868.66	-36371	-14742.6	9.45231	-0.45697	0.00999909	-1.81241
1868.68	-36371.2	-14742.5	9.44261	-0.529395	0.0100002	-1.7468
1868.7	-36371.3	-14742.5	9.43229	-0.596134	0.00999995	-1.68208
1868.71	-36371.5	-14742.4	9.42236	-0.655024	0.01	-1.62211
1868.73	-36371.6	-14742.4	9.41208	-0.723891	0.01	-1.56062
1868.75	-36371.8	-14742.3	9.399	-0.794497	0.01	-1.50548
1868.76	-36371.9	-14742.3	9.38604	-0.862139	0.01	-1.45869
1868.78	-36372.1	-14742.2	9.3686	-0.920565	0.01	-1.41721
1868.8	-36372.2	-14742.2	9.35495	-0.968225	0.01	-1.38459
1868.81	-36372.4	-14742.1	9.33874	-1.01129	0.01	-1.35955
1868.83	-36372.5	-14742.1	9.3211	-1.06036	0.01	-1.34671
1868.85	-36372.7	-14742	9.30119	-1.11037	0.01	-1.34717
1868.87	-36372.8	-14742	9.28121	-1.16053	0.01	-1.35556
1868.88	-36373	-14741.9	9.26	-1.20333	0.01	-1.36819
1868.9	-36373.1	-14741.9	9.24	-1.23333	0.01	-1.38453
1868.92	-36373.3	-14741.8	9.22	-1.25333	0.01	-1.40414
1868.93	-36373.4	-14741.7	9.19867	-1.27821	0.01	-1.42006
1868.95	-36373.5	-14741.7	9.17531	-1.30501	0.01	-1.42478
1868.97	-36373.7	-14741.6	9.15187	-1.33514	0.01	-1.42015
1868.98	-36373.8	-14741.6	9.12745	-1.36269	0.01	-1.41575
1869	-36374	-14741.6	9.10749	-1.38239	0.01	-1.41532
1869.02	-36374.1	-14741.5	9.08381	-1.40653	0.01	-1.41847
1869.04	-36374.3	-14741.4	9.05864	-1.43493	0.01	-1.41653
1869.05	-36374.4	-14741.4	9.03236	-1.4611	0.01	-1.41039
1869.07	-36374.6	-14741.3	9.00908	-1.48349	0.01	-1.40144
1869.09	-36374.7	-14741.3	8.98429	-1.50032	0.01	-1.39412
1869.1	-36374.9	-14741.2	8.96144	-1.51194	0.01	-1.39019
1869.12	-36375	-14741.2	8.93694	-1.51835	0.01	-1.38744
1869.14	-36375.1	-14741.1	8.9086	-1.52463	0.01	-1.38613
1869.15	-36375.3	-14741.1	8.88216	-1.52772	0.01	-1.38413
1869.17	-36375.4	-14741	8.85577	-1.53028	0.01	-1.383
1869.19	-36375.6	-14741	8.83185	-1.52992	0.01	-1.38272
1869.21	-36375.7	-14740.9	8.80767	-1.53	0.01	-1.38592
1869.22	-36375.9	-14740.9	8.78003	-1.53007	0.01	-1.39343
1869.24	-36376	-14740.8	8.75186	-1.52968	0.01	-1.40348
1869.26	-36376.1	-14740.8	8.7272	-1.53167	0.01	-1.40917
1869.27	-36376.3	-14740.7	8.70201	-1.54226	0.01	-1.40465
1869.29	-36376.4	-14740.7	8.6738	-1.56766	0.01	-1.38754
1869.31	-36376.6	-14740.6	8.6477	-1.60394	0.01	-1.364
1869.32	-36376.7	-14740.6	8.61993	-1.64047	0.01	-1.33655
1869.34	-36376.8	-14740.6	8.59261	-1.67299	0.01	-1.30927
1869.36	-36377	-14740.5	8.56461	-1.70279	0.01	-1.2803
1869.38	-36377.1	-14740.4	8.53304	-1.74454	0.01	-1.24103
1869.39	-36377.2	-14740.4	8.50217	-1.80112	0.01	-1.19034
1869.41	-36377.4	-14740.3	8.47252	-1.86419	0.01	-1.13476
1869.43	-36377.5	-14740.3	8.44147	-1.92444	0.01	-1.07705
1869.44	-36377.6	-14740.3	8.40846	-1.97439	0.01	-1.02616
1869.46	-36377.8	-14740.2	8.37522	-2.01873	0.01	-0.978722
1869.48	-36377.9	-14740.2	8.34066	-2.07549	0.01	-0.926288
1869.49	-36378	-14740.1	8.30399	-2.13159	0.01	-0.875749
1869.51	-36378.2	-14740.1	8.26805	-2.1827	0.01	-0.836501
1869.53	-36378.3	-14740	8.2265	-2.22528	0.01	-0.813806
1869.55	-36378.4	-14740	8.18829	-2.25482	0.01	-0.812618
1869.56	-36378.6	-14739.9	8.1522	-2.27316	0.01	-0.825632
1869.58	-36378.7	-14739.9	8.11365	-2.28772	0.01	-0.847455
1869.6	-36378.8	-14739.8	8.07375	-2.29853	0.01	-0.873798
1869.61	-36379	-14739.8	8.0337	-2.3057	0.01	-0.907921
1869.63	-36379.1	-14739.7	7.99443	-2.30979	0.01	-0.951193
1869.65	-36379.2	-14739.7	7.95773	-2.31005	0.01	-0.993299
1869.66	-36379.4	-14739.7	7.91824	-2.30999	0.01	-1.02883
1869.68	-36379.5	-14739.6	7.87582	-2.30999	0.01	-1.05943
1869.7	-36379.6	-14739.6	7.83552	-2.31004	0.01	-1.08266
1869.72	-36379.7	-14739.5	7.79901	-2.30984	0.01	-1.10148
1869.73	-36379.9	-14739.5	7.75667	-2.31667	0.01	-1.1122
1869.75	-36380	-14739.4	7.72	-2.33	0.01	-1.11002
1869.77	-36380.1	-14739.4	7.68	-2.35	0.01	-1.09804
1869.78	-36380.2	-14739.3	7.63757	-2.36755	0.01	-1.08065
1869.8	-36380.3	-14739.3	7.59769	-2.38075	0.01	-1.06198
1869.82	-36380.5	-14739.3	7.55757	-2.39813	0.01	-1.03494
1869.83	-36380.6	-14739.2	7.51492	-2.43577	0.01	-0.989576
1869.85	-36380.7	-14739.2	7.47154	-2.49389	0.01	-0.933043
1869.87	-36380.8	-14739.1	7.42832	-2.55331	0.01	-0.870454
1869.89	-36381	-14739.1	7.3857	-2.60536	0.01	-0.809086
1869.9	-36381.1	-14739.1	7.34254	-2.65091	0.01	-0.756876
1869.92	-36381.2	-14739	7.29822	-2.69502	0.01	-0.706965
1869.94	-36381.3	-14739	7.24863	-2.73854	0.01	-0.661048
1869.95	-36381.4	-14738.9	7.20259	-2.76593	0.01	-0.625503
1869.97	-36381.5	-14738.9	7.15508	-2.78765	0.01	-0.596708
1869.99	-36381.6	-14738.8	7.10593	-2.80624	0.01	-0.567991
1870	-36381.8	-14738.8	7.05987	-2.8306	0.01	-0.538984
1870.02	-36381.9	-14738.8	7.01217	-2.85972	0.01	-0.506772
1870.04	-36382	-14738.7	6.9631	-2.88749	0.00999993	-0.477502
1870.06	-36382.1	-14738.7	6.91739	-2.90137	0.0100003	-0.456369
1870.07	-36382.2	-14738.6	6.86824	-2.91423	0.00999899	-0.442584
1870.09	-36382.3	-14738.6	6.81557	-2.92296	0.0100044	-0.436186
1870.11	-36382.4	-14738.6	6.76655	-2.92957	0.00998353	-0.436605
1870.12	-36382.5	-14738.5	6.71451	-2.935	0.0100595	-0.441137
1870.14	-36382.6	-14738.5	6.66437	-2.93844	0.00974788	-0.447943
1870.16	-36382.8	-14738.5	6.61686	-2.94025	0.0112954	-0.455568
1870.17	-36382.9	-14738.4	6.56658	-2.94005	0.0150004	-0.463768
1870.19	-36383	-14738.4	6.51685	-2.93954	0.0187029	-0.469647
1870.21	-36383.1	-14738.3	6.46714	-2.94279	0.020258	-0.470795
1870.23	-36383.2	-14738.3	6.41529	-2.9518	0.0199197	-0.465735
1870.24	-36383.3	-14738.3	6.36319	-2.96494	0.0201012	-0.456195
1870.26	-36383.4	-14738.2	6.31635	-2.97435	0.0196774	-0.445771
1870.28	-36383.5	-14738.2	6.26561	-2.98081	0.0219121	-0.43447
1870.29	-36383.6	-14738.2	6.21392	-2.98738	0.0254824	-0.422064
1870.31	-36383.7	-14738.1	6.16473	-2.99642	0.0290952	-0.407565
1870.33	-36383.8	-14738.1	6.11221	-3.00506	0.0301685	-0.391393
1870.34	-36383.9	-14738.1	6.06108	-3.00916	0.0299541	-0.376408
1870.36	-36384	-14738	6.01177	-3.01231	0.0300121	-0.363696
1870.38	-36384.1	-14738	5.959	-3.01578	0.0299974	-0.346809
1870.4	-36384.1	-14738	5.90851	-3.01947	0.0300007	-0.325147
1870.41	-36384.3	-14737.9	5.85609	-3.02013	0.0299998	-0.29646
1870.43	-36384.3	-14737.9	5.8025	-3.01998	0.0300001	-0.26212
1870.45	-36384.4	-14737.9	5.75201	-3.02	0.0299997	-0.228783
1870.46	-36384.5	-14737.8	5.70243	-3.02003	0.0300011	-0.198449
1870.48	-36384.6	-14737.8	5.6495	-3.0199	0.029997	-0.16351
1870.5	-36384.7	-14737.8	5.59911	-3.02267	0.0300116	-0.123016
1870.51	-36384.8	-14737.7	5.54937	-3.03165	0.0299567	-0.0712866
1870.53	-36384.9	-14737.7	5.49653	-3.05172	0.0300873	-0.00629124
1870.55	-36385	-14737.7	5.44298	-3.08452	0.0268845	0.0663547
1870.57	-36385.1	-14737.6	5.39315	-3.12121	0.0235506	0.150849
1870.58	-36385.2	-14737.6	5.33667	-3.15667	0.02	0.271242
1870.6	-36385.2	-14737.6	5.28667	-3.19333	0.02	0.413943
1870.62	-36385.3	-14737.5	5.23333	-3.23667	0.02	0.578431
1870.63	-36385.4	-14737.5	5.17664	-3.28958	0.0164494	0.749267
1870.65	-36385.5	-14737.5	5.12004	-3.33231	0.0131155	0.900531
1870.67	-36385.6	-14737.4	5.06319	-3.36856	0.0099127	1.04245
1870.68	-36385.6	-14737.4	5.00309	-3.39631	0.0100433	1.19244
1870.7	-36385.7	-14737.4	4.94681	-3.41907	0.00998842	1.32956
1870.72	-36385.8	-14737.4	4.88965	-3.43926	0.010003	1.46325
1870.74	-36385.9	-14737.3	4.82977	-3.45936	0.00999889	1.58645
1870.75	-36386	-14737.3	4.77317	-3.46755	0.0100003	1.68627
1870.77	-36386	-14737.3	4.71215	-3.47021	0.00999992	1.77831
1870.79	-36386.1	-14737.3	4.64876	-3.46956	0.01	1.87506
1870.8	-36386.2	-14737.2	4.58979	-3.46528	0.00999999	1.96579
1870.82	-36386.3	-14737.2	4.53357	-3.45842	0.01	2.05348
1870.84	-36386.3	-14737.2	4.47589	-3.45164	0.01	2.13483
1870.85	-36386.4	-14737.2	4.41652	-3.44491	0.01	2.216
1870.87	-36386.5	-14737.1	4.35916	-3.437	0.01	2.29768
1870.89	-36386.5	-14737.1	4.29951	-3.4272	0.01	2.38813
1870.91	-36386.6	-14737.1	4.24371	-3.42113	0.01	2.47343
1870.92	-36386.7	-14737.1	4.18548	-3.41415	0.01	2.55331
1870.94	-36386.7	-14737	4.1262	-3.40721	0.01	2.62562
1870.96	-36386.8	-14737	4.07041	-3.40064	0.01	2.6886
1870.97	-36386.9	-14737	4.01191	-3.39373	0.01	2.75575
1870.99	-36386.9	-14737	3.95287	-3.38691	0.00999996	2.82365
1871.01	-36387	-14736.9	3.89711	-3.37988	0.0100001	2.89266
1871.02	-36387.1	-14736.9	3.83833	-3.37505	0.00999953	2.97812
1871.04	-36387.1	-14736.9	3.77956	-3.36988	0.010002	3.07857
1871.06	-36387.2	-14736.9	3.72379	-3.36441	0.00999263	3.18051
1871.08	-36387.2	-14736.8	3.66476	-3.36274	0.0100259	3.28245
1871.09	-36387.3	-14736.8	3.60625	-3.36656	0.00989421	3.37519
1871.11	-36387.4	-14736.8	3.55046	-3.3757	0.0103971	3.4568
1871.13	-36387.4	-14736.8	3.49119	-3.38631	0.00781694	3.53968
1871.14	-36387.5	-14736.8	3.43296	-3.39644	0.00651567	3.61737
1871.16	-36387.5	-14736.7	3.37712	-3.40673	0.00627234	3.68921
1871.18	-36387.6	-14736.7	3.31762	-3.41469	0.00930137	3.75994
1871.19	-36387.6	-14736.7	3.25968	-3.42164	0.00800826	3.81752
1871.21	-36387.7	-14736.7	3.20376	-3.42578	0.0043749	3.85924
1871.23	-36387.7	-14736.7	3.14407	-3.4293	0.000376791	3.88982
1871.25	-36387.8	-14736.7	3.0864	-3.43042	0.00227936	3.90947
1871.26	-36387.8	-14736.6	3.03038	-3.42749	0.00588976	3.92174
1871.28	-36387.9	-14736.6	2.97052	-3.42415	0.00951357	3.9277
