# Supplementary material for: Extraction of driving behavior primitives considering driver expectation and vehicle dynamics
Source: PLoS One. 2025 Dec 31;20(12):e0340123. doi: 10.1371/journal.pone.0340123 (PMC12755792; doi:10.1371/journal.pone.0340123)
Supplement: S1 File — (ZIP) [file pone.0340123.s001.zip › DataSetForPimitiveExaction-1/straight driving/c22_s_2.xlsx]

## Sheet: Sheet1
2430.8	-36019.5	-14594.4	8.75242	0.580071	0.160029	-0.676397
2430.81	-36019.6	-14594.4	8.76229	0.579625	0.159956	-0.674748
2430.83	-36019.7	-14594.3	8.77252	0.575144	0.160149	-0.669201
2430.85	-36019.9	-14594.3	8.78171	0.562552	0.159403	-0.656174
2430.86	-36020	-14594.2	8.78953	0.539106	0.155609	-0.634783
2430.88	-36020.1	-14594.2	8.79872	0.511939	0.152312	-0.610448
2430.9	-36020.3	-14594.1	8.80626	0.486125	0.14925	-0.584639
2430.92	-36020.4	-14594	8.81617	0.460117	0.14386	-0.556433
2430.93	-36020.5	-14594	8.82213	0.428181	0.132225	-0.525239
2430.95	-36020.7	-14593.9	8.82945	0.387125	0.118072	-0.48382
2430.97	-36020.8	-14593.9	8.83474	0.333798	0.105724	-0.432692
2430.98	-36021	-14593.8	8.83928	0.275925	0.0949476	-0.377686
2431	-36021.1	-14593.8	8.84508	0.213347	0.0808082	-0.318108
2431.02	-36021.2	-14593.7	8.84841	0.153753	0.0667455	-0.260368
2431.03	-36021.4	-14593.7	8.85029	0.102942	0.0550354	-0.210241
2431.05	-36021.5	-14593.6	8.84993	0.0542335	0.0452975	-0.163159
2431.07	-36021.7	-14593.6	8.85002	0.0124318	0.0331521	-0.123059
2431.09	-36021.8	-14593.5	8.84999	-0.0179529	0.0194523	-0.0921408
2431.1	-36022	-14593.5	8.85	-0.0439543	0.00711639	-0.0671219
2431.12	-36022.1	-14593.4	8.84999	-0.0621502	0.000340136	-0.0490032
2431.14	-36022.2	-14593.3	8.85002	-0.0730203	0.00163268	-0.0377962
2431.15	-36022.4	-14593.3	8.84993	-0.0794773	0.00540629	-0.0317986
2431.17	-36022.5	-14593.2	8.85028	-0.079815	0.00918403	-0.0289243
2431.19	-36022.7	-14593.2	8.84804	-0.0819996	0.00988533	-0.0271646
2431.2	-36022.8	-14593.1	8.8444	-0.0853633	0.0120936	-0.0232289
2431.22	-36022.9	-14593.1	8.8407	-0.0914585	0.0157359	-0.0187176
2431.24	-36023.1	-14593	8.83989	-0.0960063	0.0191521	-0.0140882
2431.26	-36023.2	-14593	8.83996	-0.0991822	0.0225886	-0.0105025
2431.27	-36023.4	-14592.9	8.84027	-0.102555	0.0257852	-0.00735672
2431.29	-36023.5	-14592.9	8.83737	-0.105996	0.0296033	-0.00382266
2431.31	-36023.7	-14592.8	8.83394	-0.109615	0.0300271	-0.00136773
2431.32	-36023.8	-14592.8	8.8304	-0.11015	0.0302687	-0.000164723
2431.34	-36023.9	-14592.7	8.8299	-0.109829	0.0269747	0.000918078
2431.36	-36024.1	-14592.6	8.83018	-0.112894	0.0266477	0.00293082
2431.38	-36024.2	-14592.6	8.8271	-0.116247	0.0264402	0.00617863
2431.39	-36024.4	-14592.5	8.82376	-0.119766	0.0298814	0.008517
2431.41	-36024.5	-14592.5	8.82013	-0.120029	0.0269337	0.00977126
2431.43	-36024.6	-14592.4	8.81994	-0.119992	0.0235229	0.00981242
2431.44	-36024.8	-14592.4	8.82	-0.12	0.02	0.00980392
2431.46	-36024.9	-14592.3	8.81667	-0.12	0.0166667	0.00980392
2431.48	-36025	-14592.3	8.81333	-0.12	0.01	0.00980392
2431.49	-36025.2	-14592.2	8.81	-0.12	0.00333333	0.00980392
2431.51	-36025.3	-14592.2	8.81005	-0.120002	-0.000184009	0.00980166
2431.53	-36025.5	-14592.1	8.80989	-0.119992	-0.00352322	0.00981259
2431.55	-36025.6	-14592	8.80645	-0.120029	-0.00689961	0.00977127
2431.56	-36025.7	-14592	8.80288	-0.119765	-0.0101718	0.00851658
2431.58	-36025.9	-14592	8.79985	-0.116252	-0.00996847	0.00618033
2431.6	-36026	-14591.9	8.80002	-0.112872	-0.00995451	0.0029243
2431.61	-36026.2	-14591.8	8.80008	-0.109762	-0.0103471	0.000806606
2431.63	-36026.3	-14591.8	8.79963	-0.110064	-0.014056	-5.29455e-05
2431.65	-36026.5	-14591.7	8.79602	-0.109984	-0.0169396	1.35749e-05
2431.66	-36026.6	-14591.7	8.79242	-0.110005	-0.0161179	-4.6456e-06
2431.68	-36026.7	-14591.6	8.78973	-0.109999	-0.0123377	1.80217e-06
2431.7	-36026.9	-14591.6	8.79024	-0.11	-0.00966416	-3.51456e-06
2431.71	-36027	-14591.5	8.78927	-0.11	-0.0102648	1.20339e-05
2431.73	-36027.1	-14591.5	8.78561	-0.11	-0.00918632	-4.39024e-05
2431.75	-36027.3	-14591.4	8.78197	-0.11	-0.00545068	0.000245359
2431.77	-36027.4	-14591.4	8.77966	-0.11	-0.00198112	0.00171396
2431.78	-36027.6	-14591.3	8.7803	-0.11	0.000287434	0.00439135
2431.8	-36027.7	-14591.2	8.77898	-0.11	-7.138e-05	0.00750044
2431.82	-36027.8	-14591.2	8.77527	-0.11	2.07008e-05	0.00931736
2431.83	-36028	-14591.2	8.77174	-0.11	-5.51513e-06	0.00987448
2431.85	-36028.1	-14591.1	8.76976	-0.11	1.3511e-06	0.00978664
2431.87	-36028.3	-14591	8.77	-0.11	-3.84193e-07	0.00980883
2431.88	-36028.4	-14591	8.77027	-0.11	1.02886e-07	0.00980261
2431.9	-36028.5	-14590.9	8.76856	-0.11	-2.69954e-08	0.00980424
2431.92	-36028.7	-14590.9	8.7649	-0.11	1.67021e-08	0.00980383
2431.94	-36028.8	-14590.8	8.76124	-0.11	-3.65077e-08	0.00980394
2431.95	-36029	-14590.8	8.75966	-0.11	1.42936e-07	0.00980392
2431.97	-36029.1	-14590.7	8.76035	-0.11	-5.34961e-07	0.00980392
2431.99	-36029.2	-14590.7	8.75825	-0.11	1.99691e-06	0.00980392
2432	-36029.4	-14590.6	8.7546	-0.11	-6.88296e-06	0.00980392
2432.02	-36029.5	-14590.6	8.7509	-0.11	2.77157e-05	0.00980392
2432.04	-36029.7	-14590.5	8.74977	-0.11	-9.3384e-05	0.00980392
2432.05	-36029.8	-14590.5	8.75031	-0.11	0.000371863	0.00980392
2432.07	-36029.9	-14590.4	8.7478	-0.11	-0.00256625	0.00980392
2432.09	-36030.1	-14590.3	8.74419	-0.11	-0.00317761	0.00980392
2432.11	-36030.2	-14590.3	8.74053	-0.11	-0.0060457	0.00980392
2432.12	-36030.3	-14590.3	8.73989	-0.11	-0.00648518	0.00980392
2432.14	-36030.5	-14590.2	8.73997	-0.11	-0.00950579	0.00980392
2432.16	-36030.6	-14590.1	8.74021	-0.11	-0.00993045	0.00980392
2432.17	-36030.7	-14590.1	8.73733	-0.11	-0.0126153	0.00980392
2432.19	-36030.9	-14590	8.73396	-0.11	-0.0160971	0.00980392
2432.21	-36031	-14590	8.73028	-0.11	-0.0195821	0.00980392
2432.22	-36031.2	-14589.9	8.72988	-0.11	-0.0229508	0.00980392
2432.24	-36031.3	-14589.9	8.7302	-0.11	-0.0262613	0.00980392
2432.26	-36031.5	-14589.8	8.72689	-0.11	-0.0297928	0.00980392
2432.28	-36031.6	-14589.8	8.72354	-0.11	-0.0331497	0.00980392
2432.29	-36031.7	-14589.7	8.72011	-0.11	-0.036432	0.00980392
2432.31	-36031.9	-14589.7	8.72	-0.11	-0.04	0.00980392
2432.33	-36032	-14589.6	8.72	-0.11	-0.04	0.00980392
2432.34	-36032.2	-14589.5	8.71989	-0.11	-0.0435597	0.00980392
2432.36	-36032.3	-14589.5	8.71645	-0.11	-0.0468813	0.00980392
2432.38	-36032.4	-14589.5	8.71312	-0.11	-0.0500908	0.00980392
2432.39	-36032.6	-14589.4	8.70991	-0.11	-0.0499764	0.00980392
2432.41	-36032.7	-14589.3	8.7101	-0.11	-0.0500117	0.00980392
2432.43	-36032.8	-14589.3	8.70975	-0.11	-0.0499969	0.00980392
2432.45	-36033	-14589.2	8.70623	-0.11	-0.0500008	0.00980392
2432.46	-36033.1	-14589.2	8.70265	-0.11	-0.0499997	0.00980392
2432.48	-36033.2	-14589.1	8.6998	-0.11	-0.0499999	0.00980392
2432.5	-36033.4	-14589.1	8.70002	-0.11	-0.0500005	0.00980392
2432.51	-36033.5	-14589	8.70013	-0.11	-0.0499972	0.00980392
2432.53	-36033.7	-14589	8.6994	-0.11	-0.0500106	0.00980392
2432.55	-36033.8	-14588.9	8.69564	-0.11	-0.0499501	0.00980392
2432.57	-36033.9	-14588.9	8.6922	-0.11	-0.0501885	0.00980392
2432.58	-36034.1	-14588.8	8.68975	-0.11	-0.0492055	0.00980392
2432.6	-36034.2	-14588.8	8.69002	-0.11	-0.045445	0.00980392
2432.62	-36034.4	-14588.7	8.69018	-0.11	-0.0419826	0.00980392
2432.63	-36034.5	-14588.7	8.68911	-0.11	-0.0397122	0.00980394
2432.65	-36034.6	-14588.6	8.6854	-0.11	-0.0400715	0.00980384
2432.67	-36034.8	-14588.6	8.68174	-0.11	-0.0399794	0.00980428
2432.68	-36034.9	-14588.5	8.67968	-0.110001	-0.040005	0.0098026
2432.7	-36035.1	-14588.4	8.68033	-0.109995	-0.0399986	0.00980953
2432.72	-36035.2	-14588.4	8.67866	-0.110018	-0.0400004	0.00978283
2432.73	-36035.3	-14588.4	8.67512	-0.109932	-0.0399999	0.00988268
2432.75	-36035.5	-14588.3	8.67143	-0.110243	-0.04	0.00938658
2432.77	-36035.6	-14588.3	8.66974	-0.108497	-0.04	0.00774853
2432.79	-36035.7	-14588.2	8.67	-0.104797	-0.04	0.0046878
2432.8	-36035.9	-14588.1	8.67026	-0.10109	-0.04	0.00180796
2432.82	-36036	-14588.1	8.66827	-0.0997723	-0.04	0.000308993
2432.84	-36036.2	-14588	8.6646	-0.100052	-0.04	-5.35825e-05
2432.85	-36036.3	-14588	8.66089	-0.0999856	-0.04	1.46887e-05
2432.87	-36036.4	-14587.9	8.65982	-0.100004	-0.04	-3.89698e-06
2432.89	-36036.6	-14587.9	8.65997	-0.0999992	-0.0400001	8.66008e-07
2432.9	-36036.7	-14587.8	8.66027	-0.1	-0.0399996	-2.35794e-07
2432.92	-36036.8	-14587.8	8.65779	-0.0999999	-0.0400014	6.29838e-08
2432.94	-36037	-14587.7	8.65436	-0.1	-0.0399947	-1.61414e-08
2432.96	-36037.1	-14587.7	8.6506	-0.1	-0.0400172	1.65869e-09
2432.97	-36037.2	-14587.6	8.64987	-0.1	-0.0399321	6.46287e-09
2432.99	-36037.4	-14587.6	8.64997	-0.1	-0.0402058	-2.227e-08
2433.01	-36037.5	-14587.5	8.65021	-0.1	-0.0373338	8.7745e-08
2433.02	-36037.7	-14587.5	8.64733	-0.1	-0.0339699	-3.28697e-07
2433.04	-36037.8	-14587.4	8.64397	-0.1	-0.030316	1.22704e-06
2433.06	-36037.9	-14587.4	8.64026	-0.1	-0.0301053	-3.29517e-06
2433.07	-36038.1	-14587.3	8.63994	-0.1	-0.0270769	1.27849e-05
2433.09	-36038.2	-14587.3	8.63997	-0.1	-0.0239348	-4.78436e-05
2433.11	-36038.4	-14587.2	8.64008	-0.1	-0.0170228	0.000993985
2433.13	-36038.5	-14587.2	8.63689	-0.1	-0.0134851	0.00309944
2433.14	-36038.6	-14587.1	8.63355	-0.1	-0.0102142	0.00635554
2433.16	-36038.8	-14587	8.63	-0.1	-0.00666667	0.0087146
2433.18	-36038.9	-14587	8.63	-0.1	-0.00333333	0.00980392
2433.19	-36039.1	-14587	8.63	-0.1	0	0.00980392
2433.21	-36039.2	-14586.9	8.62645	-0.1	0.00352669	0.00980552
2433.23	-36039.3	-14586.9	8.62311	-0.1	0.00689819	0.0098035
2433.24	-36039.5	-14586.8	8.61992	-0.1	0.0100564	0.00980403
2433.26	-36039.6	-14586.7	8.62003	-0.1	0.010193	0.00980387
2433.28	-36039.7	-14586.7	8.62006	-0.1	0.0137576	0.00980394
2433.3	-36039.9	-14586.6	8.61974	-0.1	0.0171296	0.00980392
2433.31	-36040	-14586.6	8.61603	-0.1	0.0202104	0.00980392
2433.33	-36040.1	-14586.5	8.61266	-0.1	0.0200451	0.00980392
2433.35	-36040.3	-14586.5	8.6098	-0.1	0.0195897	0.00980392
2433.36	-36040.4	-14586.4	8.61003	-0.1	0.0158358	0.00980392
2433.38	-36040.5	-14586.4	8.61013	-0.1	0.0124018	0.00980392
2433.4	-36040.7	-14586.3	8.6094	-0.1	0.00989347	0.00980392
2433.41	-36040.8	-14586.3	8.60564	-0.1	0.00935785	0.00980392
2433.43	-36041	-14586.2	8.6022	-0.1	0.00565018	0.00980392
2433.45	-36041.1	-14586.2	8.59975	-0.1	0.00215654	0.00980392
2433.47	-36041.2	-14586.1	8.60002	-0.1	-0.000320036	0.00980392
2433.48	-36041.4	-14586.1	8.60021	-0.1	8.53272e-05	0.00980392
2433.5	-36041.5	-14586	8.599	-0.1	-2.11898e-05	0.00980392
2433.52	-36041.6	-14586	8.59526	-0.1	6.14522e-06	0.00980392
2433.53	-36041.8	-14585.9	8.59175	-0.1	-1.6372e-06	0.00980392
2433.55	-36041.9	-14585.9	8.58976	-0.1	4.01035e-07	0.00980392
2433.57	-36042.1	-14585.8	8.59	-0.1	-1.13835e-07	0.00980392
2433.59	-36042.2	-14585.8	8.59027	-0.1	2.97299e-08	0.00980392
2433.6	-36042.3	-14585.7	8.58856	-0.1	-5.11118e-09	0.00980392
2433.62	-36042.5	-14585.7	8.58489	-0.1	-7.0877e-09	0.00980392
2433.64	-36042.6	-14585.6	8.58131	-0.1	3.37718e-08	0.00980392
2433.65	-36042.8	-14585.6	8.57977	-0.1	-1.20603e-07	0.00980392
2433.67	-36042.9	-14585.5	8.58008	-0.1	4.92801e-07	0.00980392
2433.69	-36043	-14585.5	8.57991	-0.1	-1.84984e-06	0.00980392
2433.7	-36043.2	-14585.4	8.58027	-0.1	6.37858e-06	0.00980392
2433.72	-36043.3	-14585.4	8.57802	-0.1	-2.56854e-05	0.00980392
2433.74	-36043.4	-14585.3	8.57456	-0.1	9.63377e-05	0.00980392
2433.76	-36043.6	-14585.2	8.57079	-0.1	-0.000323106	0.00980392
2433.77	-36043.7	-14585.2	8.56983	-0.1	0.00245865	0.00980392
2433.79	-36043.8	-14585.1	8.56998	-0.1	0.00351933	0.00980392
2433.81	-36044	-14585.1	8.57023	-0.1	0.00336923	0.00980392
2433.82	-36044.1	-14585.1	8.56757	-0.1	0.00302782	0.00980392
2433.84	-36044.2	-14585	8.56417	-0.1	0.00601047	0.00980392
2433.86	-36044.4	-14584.9	8.56042	-0.1	0.00676864	0.00980392
2433.87	-36044.5	-14584.9	8.55991	-0.1	0.00671142	0.00980392
2433.89	-36044.7	-14584.8	8.55997	-0.1	0.00638497	0.00980392
2433.91	-36044.8	-14584.8	8.56015	-0.1	0.00967813	0.00980392
2433.92	-36044.9	-14584.7	8.55711	-0.1	0.0100846	0.00980392
2433.94	-36045.1	-14584.7	8.55376	-0.1	0.00997773	0.00980392
2433.96	-36045.2	-14584.6	8.55012	-0.1	0.0100028	0.00980392
2433.98	-36045.3	-14584.6	8.54997	-0.1	0.00999924	0.00980392
2433.99	-36045.5	-14584.5	8.54998	-0.1	0.0100002	0.00980393
2434.01	-36045.6	-14584.5	8.5501	-0.1	0.00999995	0.00980388
2434.03	-36045.7	-14584.4	8.54667	-0.1	0.01	0.00980392
2434.04	-36045.9	-14584.4	8.54333	-0.1	0.01	0.00980392
2434.06	-36046	-14584.3	8.5399	-0.100002	0.01	0.00980165
2434.08	-36046.1	-14584.3	8.54002	-0.0999921	0.01	0.00981259
2434.09	-36046.3	-14584.2	8.54002	-0.100029	0.01	0.00977127
2434.11	-36046.4	-14584.2	8.53977	-0.0997648	0.01	0.00851658
2434.13	-36046.5	-14584.1	8.53625	-0.0962524	0.01	0.00618033
2434.15	-36046.7	-14584.1	8.53287	-0.0928725	0.01	0.00292429
2434.16	-36046.8	-14584	8.52976	-0.0897619	0.01	0.000806648
2434.18	-36046.9	-14584	8.53007	-0.0900638	0.01	-5.31062e-05
2434.2	-36047.1	-14583.9	8.52996	-0.089983	0.01	1.41841e-05
2434.21	-36047.2	-14583.9	8.5301	-0.0900044	0.01	-3.62796e-06
2434.23	-36047.4	-14583.8	8.52947	-0.0899986	0.01	1.19687e-06
2434.25	-36047.5	-14583.8	8.52581	-0.0900004	0.01	-3.03616e-07
2434.26	-36047.6	-14583.7	8.52218	-0.0899999	0.01	9.42608e-08
2434.28	-36047.8	-14583.7	8.51974	-0.09	0.01	-2.51482e-08
2434.3	-36047.9	-14583.6	8.52002	-0.09	0.01	6.31739e-09
2434.32	-36048	-14583.6	8.52018	-0.09	0.01	-1.88422e-09
2434.33	-36048.2	-14583.5	8.51909	-0.09	0.01	5.04695e-10
2434.35	-36048.3	-14583.5	8.51548	-0.09	0.01	-1.3456e-10
2434.37	-36048.4	-14583.4	8.51191	-0.09	0.01	3.34135e-11
2434.38	-36048.6	-14583.4	8.50968	-0.09	0.00999992	-9.67926e-12
2434.4	-36048.7	-14583.3	8.5101	-0.09	0.0100003	2.53767e-12
2434.42	-36048.8	-14583.3	8.50992	-0.09	0.00999894	-4.72706e-13
2434.43	-36049	-14583.2	8.51026	-0.09	0.0100045	-4.97013e-13
2434.45	-36049.1	-14583.1	8.5087	-0.09	0.00998312	2.49703e-12
2434.47	-36049.2	-14583.1	8.505	-0.09	0.0100603	-9.07876e-12
2434.49	-36049.4	-14583	8.50129	-0.09	0.00974972	3.77213e-11
2434.5	-36049.5	-14583	8.49977	-0.09	0.0114348	-1.41716e-10
2434.52	-36049.7	-14582.9	8.49999	-0.09	0.015464	4.9859e-10
2434.54	-36049.8	-14582.9	8.50026	-0.09	0.0171596	-2.03528e-09
2434.55	-36049.9	-14582.8	8.49827	-0.09	0.0149691	7.63938e-09
2434.57	-36050.1	-14582.8	8.4946	-0.09	0.0109478	-2.63419e-08
2434.59	-36050.2	-14582.7	8.4909	-0.09	0.00978837	1.06074e-07
2434.61	-36050.3	-14582.7	8.4898	-0.09	0.0100561	-3.97849e-07
2434.62	-36050.5	-14582.6	8.49006	-0.09	0.00998752	1.33434e-06
2434.64	-36050.6	-14582.6	8.48991	-0.09	0.0100034	-5.31186e-06
2434.66	-36050.7	-14582.5	8.49031	-0.09	0.0099991	1.991e-05
2434.67	-36050.9	-14582.5	8.48761	-0.09	0.0100002	-6.41306e-05
2434.69	-36051	-14582.4	8.48414	-0.09	0.00999995	0.000739932
2434.71	-36051.2	-14582.4	8.48054	-0.09	0.01	0.00260388
2434.72	-36051.3	-14582.3	8.47992	-0.09	0.01	0.00595733
2434.74	-36051.4	-14582.3	8.47996	-0.09	0.00999998	0.00842672
2434.76	-36051.6	-14582.2	8.48023	-0.09	0.0100001	0.0097012
2434.78	-36051.7	-14582.2	8.47713	-0.09	0.00999976	0.00982064
2434.79	-36051.8	-14582.1	8.47375	-0.09	0.0100009	0.00979943
2434.81	-36052	-14582.1	8.47024	-0.09	0.00999657	0.0098051
2434.83	-36052.1	-14582	8.46997	-0.09	0.0100069	0.00980377
2434.84	-36052.2	-14582	8.47001	-0.09	0.00997336	0.00980396
2434.86	-36052.4	-14581.9	8.46997	-0.09	0.0100997	0.00980391
2434.88	-36052.5	-14581.9	8.47	-0.09	0.00666667	0.00980392
2434.89	-36052.6	-14581.8	8.46667	-0.09	0.00333333	0.00980392
2434.91	-36052.8	-14581.8	8.46333	-0.09	0	0.00980392
2434.93	-36052.9	-14581.7	8.4599	-0.09	2.42307e-05	0.00980392
2434.94	-36053	-14581.7	8.46002	-0.09	-6.47783e-06	0.00980392
2434.96	-36053.2	-14581.6	8.46002	-0.09	1.68051e-06	0.00980392
2434.98	-36053.3	-14581.6	8.45977	-0.09	-8.33957e-07	0.00980392
2435	-36053.4	-14581.5	8.45625	-0.09	2.22841e-07	0.00980392
2435.01	-36053.6	-14581.5	8.45287	-0.09	-5.73949e-08	0.00980392
2435.03	-36053.7	-14581.4	8.44976	-0.09	2.11397e-08	0.00980392
2435.05	-36053.9	-14581.4	8.45007	-0.09	-4.78659e-09	0.00980392
2435.06	-36054	-14581.3	8.44996	-0.09	-1.99339e-09	0.00980392
2435.08	-36054.1	-14581.2	8.4501	-0.09	1.26808e-08	0.00980392
2435.1	-36054.3	-14581.2	8.44947	-0.09	-6.63323e-08	0.00980392
2435.11	-36054.4	-14581.2	8.44581	-0.09	2.48686e-07	0.00980392
2435.13	-36054.5	-14581.1	8.44219	-0.09	-1.17574e-06	0.00980392
2435.15	-36054.7	-14581	8.43973	-0.09	4.43868e-06	0.00980392
2435.17	-36054.8	-14581	8.44008	-0.09	-1.63118e-05	0.00980392
2435.18	-36054.9	-14580.9	8.43992	-0.09	7.34051e-05	0.00980392
2435.2	-36055.1	-14580.9	8.44023	-0.09	-0.000276682	0.00980392
2435.22	-36055.2	-14580.9	8.439	-0.09	0.00118509	0.00980392
2435.23	-36055.3	-14580.8	8.43526	-0.09	0.00370466	0.00980392
2435.25	-36055.5	-14580.7	8.43176	-0.09	0.00329315	0.00980392
2435.27	-36055.6	-14580.7	8.42971	-0.09	0.00312273	0.00980392
2435.28	-36055.7	-14580.6	8.43009	-0.09	0.00446649	0.00980392
2435.3	-36055.9	-14580.6	8.4299	-0.09	0.00858632	0.00980392
2435.32	-36056	-14580.6	8.43029	-0.09	0.0102395	0.00980392
2435.34	-36056.1	-14580.5	8.42856	-0.09	0.00996065	0.00980392
2435.35	-36056.3	-14580.4	8.42489	-0.09	0.00993478	0.00980392
2435.37	-36056.4	-14580.4	8.42131	-0.09	0.0103027	0.00980392
2435.39	-36056.5	-14580.3	8.41977	-0.09	0.00832729	0.00980392
2435.4	-36056.7	-14580.3	8.42008	-0.09	0.0047027	0.00980392
2435.42	-36056.8	-14580.2	8.41991	-0.09	0.00110409	0.00980392
2435.44	-36056.9	-14580.2	8.42027	-0.09	-0.000200438	0.00980392
2435.45	-36057.1	-14580.1	8.41802	-0.09	5.49464e-05	0.00980392
2435.47	-36057.2	-14580.1	8.41455	-0.09	-1.45775e-05	0.00980392
2435.49	-36057.3	-14580	8.4108	-0.09	3.23937e-06	0.00980392
2435.51	-36057.5	-14580	8.40981	-0.09	-8.81483e-07	0.00980392
2435.52	-36057.6	-14579.9	8.41007	-0.09	2.33506e-07	0.00980392
2435.54	-36057.7	-14579.9	8.40993	-0.09	-4.94375e-08	0.00980392
2435.56	-36057.9	-14579.8	8.41025	-0.09	1.3374e-08	0.00980391
2435.57	-36058	-14579.8	8.40758	-0.09	-3.53635e-09	0.00980395
2435.59	-36058.1	-14579.7	8.40398	-0.0900001	6.95512e-10	0.00980384
2435.61	-36058.3	-14579.7	8.40038	-0.0899997	-1.8729e-10	0.00980425
2435.62	-36058.4	-14579.6	8.3999	-0.0900011	4.94131e-11	0.00980269
2435.64	-36058.5	-14579.6	8.40003	-0.089997	-8.54132e-12	0.00980722
2435.66	-36058.7	-14579.5	8.39995	-0.0900116	2.29213e-12	0.00979114
2435.68	-36058.8	-14579.5	8.40018	-0.0899566	-6.03063e-13	0.00985177
2435.69	-36058.9	-14579.4	8.39689	-0.0900874	7.707e-14	0.00880994
2435.71	-36059.1	-14579.4	8.39354	-0.086884	-2.06344e-14	0.00670448
2435.73	-36059.2	-14579.3	8.39011	-0.0835525	5.40972e-15	0.00344838
2435.74	-36059.3	-14579.3	8.39	-0.08	-6.17128e-25	0.00108932
2435.76	-36059.5	-14579.2	8.39	-0.08	0	0
2435.78	-36059.6	-14579.2	8.39	-0.08	0	0
2435.8	-36059.7	-14579.1	8.38989	-0.0800019	-2.34923e-17	-1.59494e-06
2435.81	-36059.9	-14579.1	8.38646	-0.0799995	6.28042e-18	4.2639e-07
2435.83	-36060	-14579	8.38311	-0.0800001	-1.6293e-18	-1.10616e-07
2435.85	-36060.1	-14579	8.37982	-0.0799999	8.08546e-19	5.48937e-08
2435.86	-36060.3	-14578.9	8.38005	-0.08	-2.16062e-19	-1.46688e-08
2435.88	-36060.4	-14578.9	8.37997	-0.08	5.56875e-20	3.78073e-09
2435.9	-36060.5	-14578.8	8.3801	-0.08	-2.07368e-20	-1.40786e-09
2435.91	-36060.7	-14578.8	8.37961	-0.08	5.55513e-21	3.77148e-10
2435.93	-36060.8	-14578.7	8.37606	-0.08	-1.48374e-21	-1.00734e-10
2435.95	-36060.9	-14578.7	8.37263	-0.08	3.7959e-22	2.57711e-11
2435.96	-36061.1	-14578.6	8.36972	-0.08	-1.25659e-22	-8.53122e-12
2435.98	-36061.2	-14578.6	8.37009	-0.08	3.35443e-23	2.27738e-12
2436	-36061.3	-14578.5	8.36994	-0.08	-8.5071e-24	-5.77563e-13
2436.02	-36061.5	-14578.5	8.37019	-0.08	2.6306e-24	1.78597e-13
2436.03	-36061.6	-14578.4	8.3692	-0.08	-6.60814e-25	-4.48636e-14
2436.05	-36061.7	-14578.4	8.36545	-0.08	1.97048e-25	1.33766e-14
2436.07	-36061.8	-14578.3	8.36198	-0.08	-5.26061e-26	-3.56643e-15
2436.08	-36062	-14578.3	8.35973	-0.08	1.3319e-26	8.85672e-16
2436.1	-36062.1	-14578.2	8.36007	-0.08	-4.97316e-27	-2.56853e-16
2436.12	-36062.2	-14578.2	8.36	-0.08	5.48718e-27	6.84309e-17
2436.13	-36062.4	-14578.1	8.35995	-0.08	-1.64359e-26	-1.67642e-17
2436.15	-36062.5	-14578.1	8.36025	-0.08	6.86402e-26	4.76684e-18
2436.17	-36062.6	-14578	8.3587	-0.08	-2.57858e-25	-1.27594e-18
2436.19	-36062.8	-14578	8.355	-0.08	9.21004e-25	3.32623e-19
2436.2	-36062.9	-14577.9	8.3513	-0.08	-3.82212e-24	-1.9756e-19
2436.22	-36063	-14577.9	8.34974	-0.08	1.43583e-23	4.4348e-19
2436.24	-36063.2	-14577.8	8.35008	-0.08	-5.05156e-23	-1.48557e-18
2436.25	-36063.3	-14577.8	8.34991	-0.08	2.06208e-22	6.04378e-18
2436.27	-36063.4	-14577.7	8.35029	-0.08	-7.73997e-22	-2.268e-17
2436.29	-36063.6	-14577.7	8.34827	-0.08	2.88978e-21	8.46761e-17
2436.3	-36063.7	-14577.6	8.3446	-0.08	-9.96068e-21	-2.91867e-16
2436.32	-36063.8	-14577.6	8.34089	-0.08	4.01087e-20	1.17526e-15
2436.34	-36064	-14577.5	8.3398	-0.08	-1.50435e-19	-4.40803e-15
2436.36	-36064.1	-14577.5	8.34006	-0.08	5.04543e-19	1.47841e-14
2436.37	-36064.2	-14577.4	8.33991	-0.08	-2.00853e-18	-5.88536e-14
2436.39	-36064.4	-14577.4	8.34024	-0.08	6.49536e-18	1.90326e-13
2436.41	-36064.5	-14577.3	8.33757	-0.08	-2.56118e-17	-7.50475e-13
2436.42	-36064.6	-14577.3	8.33415	-0.08	9.59435e-17	2.81133e-12
2436.44	-36064.8	-14577.2	8.33054	-0.08	-3.58162e-16	-1.04948e-11
2436.46	-36064.9	-14577.2	8.3299	-0.08	1.08167e-15	3.16949e-11
2436.47	-36065	-14577.1	8.33004	-0.08	-4.22795e-15	-1.23887e-10
2436.49	-36065.2	-14577.1	8.32995	-0.08	1.13898e-14	3.33742e-10
2436.51	-36065.3	-14577	8.33016	-0.08	-4.42001e-14	-1.29515e-09
2436.53	-36065.4	-14577	8.3271	-0.08	1.65408e-13	4.84676e-09
2436.54	-36065.6	-14576.9	8.32376	-0.08	-6.17431e-13	-1.80919e-08
2436.56	-36065.7	-14576.9	8.32012	-0.08	1.24396e-12	3.64504e-08
2436.58	-36065.8	-14576.8	8.31997	-0.08	-4.79502e-12	-1.40503e-07
2436.59	-36066	-14576.8	8.32	-0.08	0	0
2436.61	-36066.1	-14576.7	8.32	-0.08	0	0
2436.63	-36066.2	-14576.7	8.32	-0.08	1.26239e-19	3.69904e-15
2436.64	-36066.4	-14576.6	8.32	-0.08	0	0
2436.66	-36066.5	-14576.6	8.31645	-0.08	-4.13007e-09	0.00118431
2436.68	-36066.6	-14576.5	8.31311	-0.08	1.57415e-08	0.0034534
2436.7	-36066.8	-14576.5	8.30982	-0.08	-1.23348e-07	0.00688365
2436.71	-36066.9	-14576.4	8.31005	-0.08	4.68861e-07	0.00889391
2436.73	-36067	-14576.4	8.30997	-0.08	-1.7521e-06	0.00984713
2436.75	-36067.2	-14576.3	8.31007	-0.08	6.52112e-06	0.00979279
2436.76	-36067.3	-14576.3	8.30962	-0.08	-3.77227e-05	0.00980807
2436.78	-36067.4	-14576.2	8.30605	-0.08	0.000142979	0.00980281
2436.8	-36067.6	-14576.2	8.30263	-0.08	-0.000552934	0.0098042
2436.82	-36067.7	-14576.1	8.29972	-0.08	-0.00347318	0.00980383
2436.83	-36067.8	-14576.1	8.30007	-0.08	-0.00404972	0.00980395
2436.85	-36068	-14576	8.29999	-0.08	-0.00668892	0.00980391
2436.87	-36068.1	-14576	8.29996	-0.08	-0.00815818	0.00980392
2436.88	-36068.2	-14575.9	8.30019	-0.08	-0.014703	0.00980392
2436.9	-36068.4	-14575.9	8.29921	-0.08	-0.0177426	0.00980392
2436.92	-36068.5	-14575.8	8.29545	-0.08	-0.020405	0.00980392
2436.93	-36068.6	-14575.8	8.29198	-0.08	-0.0196861	0.00980392
2436.95	-36068.7	-14575.7	8.28973	-0.08	-0.0210072	0.00980392
2436.97	-36068.9	-14575.7	8.29007	-0.08	-0.0248037	0.00980392
2436.98	-36069	-14575.6	8.29	-0.08	-0.0279917	0.00980392
2437	-36069.1	-14575.6	8.28995	-0.08	-0.0314786	0.00980392
2437.02	-36069.3	-14575.5	8.29025	-0.08	-0.0348528	0.00980392
2437.04	-36069.4	-14575.5	8.2887	-0.08	-0.0384912	0.00980392
2437.05	-36069.5	-14575.4	8.285	-0.08	-0.0402443	0.00980392
2437.07	-36069.6	-14575.4	8.28129	-0.08	-0.0399321	0.00980392
2437.09	-36069.8	-14575.3	8.27978	-0.08	-0.040016	0.00980392
2437.1	-36069.9	-14575.3	8.28006	-0.08	-0.0399956	0.00980392
2437.12	-36070	-14575.2	8.28	-0.08	-0.0400012	0.00980392
2437.14	-36070.2	-14575.2	8.27993	-0.08	-0.0399997	0.00980392
2437.15	-36070.3	-14575.1	8.28027	-0.08	-0.0400001	0.00980392
2437.17	-36070.4	-14575.1	8.27802	-0.08	-0.04	0.00980392
2437.19	-36070.6	-14575	8.27455	-0.08	-0.04	0.00980392
2437.21	-36070.7	-14575	8.2708	-0.08	-0.04	0.00980392
2437.22	-36070.8	-14574.9	8.26981	-0.08	-0.04	0.00980392
2437.24	-36071	-14574.9	8.27006	-0.08	-0.04	0.00980392
2437.26	-36071.1	-14574.8	8.26991	-0.08	-0.04	0.00980392
2437.27	-36071.2	-14574.8	8.27028	-0.08	-0.04	0.00980392
2437.29	-36071.4	-14574.7	8.26737	-0.08	-0.04	0.00980392
2437.31	-36071.5	-14574.7	8.26395	-0.08	-0.04	0.00980392
2437.32	-36071.6	-14574.6	8.26038	-0.08	-0.04	0.00980392
2437.34	-36071.8	-14574.6	8.25994	-0.08	-0.04	0.00980392
2437.36	-36071.9	-14574.5	8.26001	-0.08	-0.04	0.00980392
2437.38	-36072	-14574.5	8.26001	-0.08	-0.04	0.00980392
2437.39	-36072.2	-14574.4	8.25998	-0.08	-0.04	0.00980392
2437.41	-36072.3	-14574.4	8.26009	-0.08	-0.04	0.00980392
2437.43	-36072.4	-14574.3	8.25689	-0.08	-0.04	0.00980392
2437.44	-36072.6	-14574.3	8.25333	-0.08	-0.04	0.00980392
2437.46	-36072.7	-14574.2	8.25	-0.08	-0.04	0.00980392
2437.48	-36072.8	-14574.2	8.25	-0.08	-0.04	0.00980392
2437.49	-36073	-14574.1	8.25	-0.08	-0.04	0.00980392
2437.51	-36073.1	-14574.1	8.24999	-0.08	-0.04	0.00980392
2437.53	-36073.2	-14574	8.25003	-0.08	-0.04	0.00980392
2437.55	-36073.4	-14574	8.24976	-0.08	-0.04	0.0098039
2437.56	-36073.5	-14573.9	8.24625	-0.0799999	-0.04	0.00980401
2437.58	-36073.6	-14573.9	8.24287	-0.0800003	-0.04	0.0098036
2437.6	-36073.8	-14573.8	8.23976	-0.0799982	-0.04	0.00980578
2437.61	-36073.9	-14573.8	8.24006	-0.0800069	-0.04	0.00979687
2437.63	-36074	-14573.7	8.23999	-0.0799744	-0.04	0.00983009
2437.65	-36074.2	-14573.7	8.23997	-0.0801301	-0.04	0.00965666
2437.66	-36074.3	-14573.6	8.24015	-0.0794646	-0.04	0.00832475
2437.68	-36074.4	-14573.6	8.2394	-0.075812	-0.04	0.00575256
2437.7	-36074.5	-14573.5	8.23564	-0.072185	-0.04	0.0024561
2437.72	-36074.6	-14573.5	8.23221	-0.0697299	-0.04	0.000659486
2437.73	-36074.8	-14573.4	8.22974	-0.0700679	-0.04	-6.94191e-05
2437.75	-36074.9	-14573.4	8.23007	-0.0699798	-0.04	2.06981e-05
2437.77	-36075	-14573.3	8.22999	-0.0700054	-0.0400001	-5.51847e-06
2437.78	-36075.2	-14573.3	8.22995	-0.0699987	-0.0399996	1.37043e-06
2437.8	-36075.3	-14573.2	8.23023	-0.0700004	-0.0400016	-3.97438e-07
2437.82	-36075.4	-14573.2	8.22891	-0.0699999	-0.0399938	1.05885e-07
2437.84	-36075.6	-14573.1	8.2252	-0.07	-0.0400224	-2.59391e-08
2437.85	-36075.7	-14573.1	8.22151	-0.07	-0.0399051	7.3728e-09
2437.87	-36075.8	-14573.1	8.21973	-0.07	-0.0403567	-1.96261e-09
2437.89	-36076	-14573	8.22006	-0.07	-0.0383093	4.72922e-10
2437.9	-36076.1	-14572.9	8.22	-0.07	-0.0364164	-1.32397e-10
2437.92	-36076.2	-14572.9	8.21993	-0.07	-0.0363852	3.52099e-11
2437.94	-36076.4	-14572.8	8.22026	-0.07	-0.0385558	-8.31283e-12
2437.95	-36076.5	-14572.8	8.21825	-0.07	-0.0403224	2.30003e-12
2437.97	-36076.6	-14572.8	8.21474	-0.07	-0.0399143	-6.10997e-13
2437.99	-36076.8	-14572.7	8.211	-0.07	-0.0400198	1.40544e-13
2438.01	-36076.9	-14572.7	8.20978	-0.07	-0.0399943	-3.85276e-14
2438.02	-36077	-14572.6	8.21005	-0.07	-0.0400025	1.02216e-14
2438.04	-36077.2	-14572.6	8.21001	-0.07	-0.039996	-2.2714e-15
2438.06	-36077.3	-14572.5	8.20992	-0.07	-0.0400149	6.18084e-16
2438.07	-36077.4	-14572.5	8.21031	-0.07	-0.0399446	-1.63731e-16
2438.09	-36077.6	-14572.4	8.20761	-0.07	-0.0401785	3.46649e-17
2438.11	-36077.7	-14572.4	8.20414	-0.07	-0.0378059	-9.37767e-18
2438.12	-36077.8	-14572.3	8.20054	-0.07	-0.0317694	2.47964e-18
2438.14	-36077.9	-14572.3	8.1999	-0.07	-0.024352	-4.87683e-19
2438.16	-36078.1	-14572.2	8.20003	-0.07	-0.0204743	1.31325e-19
2438.17	-36078.2	-14572.2	8.19999	-0.07	-0.0173008	-3.46478e-20
2438.19	-36078.3	-14572.1	8.20001	-0.07	-0.0137394	5.98906e-21
2438.21	-36078.5	-14572.1	8.19995	-0.07	-0.0103882	-1.60721e-21
2438.23	-36078.6	-14572	8.20018	-0.07	-0.00706122	4.2286e-22
2438.24	-36078.7	-14572	8.19689	-0.07	-0.0035609	-5.40404e-23
2438.26	-36078.8	-14571.9	8.19354	-0.07	-0.00010553	1.44686e-23
2438.28	-36079	-14571.9	8.19011	-0.07	2.74912e-05	-3.79322e-24
2438.29	-36079.1	-14571.8	8.19	-0.07	0	0
2438.31	-36079.2	-14571.8	8.19	-0.07	8.55086e-16	-1.15734e-34
2438.33	-36079.3	-14571.7	8.19	-0.07	0	0
2438.34	-36079.5	-14571.7	8.19003	-0.07	-6.57946e-07	1.64725e-26
2438.36	-36079.6	-14571.6	8.18989	-0.07	2.0862e-06	-4.40374e-27
2438.38	-36079.7	-14571.6	8.18645	-0.07	-7.6811e-06	1.14244e-27
2438.4	-36079.9	-14571.5	8.18288	-0.07	6.0043e-05	-5.66941e-28
2438.41	-36080	-14571.5	8.17984	-0.07	-0.000233625	1.51499e-28
2438.43	-36080.1	-14571.4	8.18004	-0.07	-0.00376869	-3.90473e-29
2438.45	-36080.3	-14571.4	8.17999	-0.07	-0.00735144	1.45403e-29
2438.46	-36080.4	-14571.3	8.17997	-0.07	-0.0102108	-3.89518e-30
2438.48	-36080.5	-14571.3	8.18011	-0.07	-0.0099437	1.04036e-30
2438.5	-36080.7	-14571.2	8.17957	-0.07	-0.0100144	-2.661e-31
2438.51	-36080.8	-14571.2	8.17584	-0.07	-0.00999525	8.77871e-32
2438.53	-36080.9	-14571.2	8.1724	-0.07	-0.0100012	-2.22693e-32
2438.55	-36081.1	-14571.1	8.16969	-0.07	-0.00999963	6.91374e-33
2438.57	-36081.2	-14571.1	8.17008	-0.07	-0.0100001	-1.84454e-33
2438.58	-36081.3	-14571	8.16998	-0.07	-0.00999997	4.6335e-34
2438.6	-36081.5	-14571	8.17002	-0.07	-0.01	-1.38153e-34
2438.62	-36081.6	-14570.9	8.16994	-0.07	-0.00999998	3.68341e-35
2438.63	-36081.7	-14570.9	8.1702	-0.07	-0.0100001	-9.14745e-36
2438.65	-36081.9	-14570.8	8.1689	-0.07	-0.00999968	2.65385e-36
2438.67	-36082	-14570.8	8.16528	-0.07	-0.0100012	-7.10804e-37
2438.68	-36082.1	-14570.7	8.16174	-0.07	-0.00999545	1.89367e-37
2438.7	-36082.2	-14570.7	8.15974	-0.07	-0.0100164	-4.63711e-38
2438.72	-36082.4	-14570.6	8.16007	-0.07	-0.00993041	1.31005e-38
2438.74	-36082.5	-14570.6	8.16	-0.07	-0.0102503	-3.15676e-39
2438.75	-36082.6	-14570.5	8.15992	-0.07	-0.00846618	8.83753e-40
2438.77	-36082.7	-14570.5	8.16031	-0.07	-0.00494688	-2.35026e-40
2438.79	-36082.9	-14570.4	8.15833	-0.07	-0.00114759	5.54882e-41
2438.8	-36083	-14570.4	8.1547	-0.07	-2.13364e-05	-1.53527e-41
2438.82	-36083.1	-14570.3	8.1511	-0.07	0.00166299	4.07841e-42
2438.84	-36083.3	-14570.3	8.1498	-0.07	0.00541281	-9.38135e-43
2438.86	-36083.4	-14570.2	8.15006	-0.07	0.009128	2.57172e-43
2438.87	-36083.5	-14570.2	8.14998	-0.07	0.0101031	-6.8229e-44
2438.89	-36083.7	-14570.1	8.15002	-0.07	0.0102783	1.51616e-44
2438.91	-36083.8	-14570.1	8.14992	-0.07	0.00755536	-4.12571e-45
2438.92	-36083.9	-14570	8.15031	-0.07	0.00647016	1.09291e-45
2438.94	-36084.1	-14570	8.14761	-0.07	0.00665504	-2.31389e-46
2438.96	-36084.2	-14569.9	8.14414	-0.07	0.006879	6.2596e-47
2438.97	-36084.3	-14569.9	8.14054	-0.07	0.00433797	-1.65516e-47
2438.99	-36084.5	-14569.8	8.1399	-0.07	0.000391029	3.25524e-48
2439.01	-36084.6	-14569.8	8.14002	-0.07	-9.7966e-05	-8.76406e-49
2439.03	-36084.7	-14569.8	8.14001	-0.07	2.05592e-05	2.30563e-49
2439.04	-36084.8	-14569.7	8.13996	-0.07	1.07417e-05	-3.80677e-50
2439.06	-36085	-14569.7	8.14016	-0.07	-5.8063e-05	3.32001e-51
2439.08	-36085.1	-14569.6	8.13712	-0.07	0.000221519	2.49e-50
2439.09	-36085.2	-14569.6	8.13355	-0.07	-0.00319357	-5.55031e-50
2439.11	-36085.4	-14569.5	8.13011	-0.07	-0.0033403	2.1524e-49
2439.13	-36085.5	-14569.5	8.12997	-0.07	-0.00344454	-8.05456e-49
2439.14	-36085.6	-14569.4	8.13	-0.07	0	0
2439.16	-36085.7	-14569.4	8.13	-0.07	0	0
2439.18	-36085.8	-14569.3	8.13	-0.07	0	0
2439.19	-36086	-14569.3	8.13	-0.07	1.16973e-15	-7.8977e-56
2439.21	-36086.1	-14569.2	8.12989	-0.07	6.37418e-07	-6.92241e-46
2439.23	-36086.2	-14569.2	8.12645	-0.07	-1.67966e-07	2.63843e-45
2439.25	-36086.4	-14569.1	8.12288	-0.07	1.0386e-07	-2.06743e-44
2439.26	-36086.5	-14569.1	8.11984	-0.07	-1.05119e-07	7.85858e-44
2439.28	-36086.6	-14569	8.12004	-0.07	3.16618e-07	-2.93669e-43
2439.3	-36086.8	-14569	8.11999	-0.07	-1.15809e-06	1.093e-42
2439.31	-36086.9	-14568.9	8.12001	-0.07	6.691e-06	-6.3227e-42
2439.33	-36087	-14568.9	8.11997	-0.07	-2.52051e-05	2.38196e-41
2439.35	-36087.2	-14568.8	8.12013	-0.07	0.000128282	-1.21231e-40
2439.36	-36087.3	-14568.8	8.11946	-0.07	-0.000528598	4.58508e-40
2439.38	-36087.4	-14568.7	8.11581	-0.07	-0.00421305	-1.6949e-39
2439.4	-36087.6	-14568.7	8.11218	-0.07	-0.00769672	8.00545e-39
2439.42	-36087.7	-14568.6	8.10973	-0.07	-0.0108016	-3.02205e-38
2439.43	-36087.8	-14568.6	8.11006	-0.07	-0.0150763	1.11057e-37
2439.45	-36088	-14568.5	8.10999	-0.07	-0.0228163	-4.99772e-37
2439.47	-36088.1	-14568.5	8.10995	-0.07	-0.0274046	1.88376e-36
2439.48	-36088.2	-14568.5	8.1102	-0.07	-0.025602	-6.87175e-36
2439.5	-36088.3	-14568.4	8.1089	-0.07	-0.0216712	2.9874e-35
2439.52	-36088.4	-14568.4	8.1053	-0.07	-0.0197398	-1.12457e-34
2439.53	-36088.6	-14568.3	8.10167	-0.07	-0.020048	4.06446e-34
2439.55	-36088.7	-14568.3	8.09969	-0.07	-0.020053	-1.72155e-33
2439.57	-36088.8	-14568.2	8.10008	-0.07	-0.0197363	6.47342e-33
2439.59	-36089	-14568.2	8.09998	-0.07	-0.0213749	-2.3123e-32
2439.6	-36089.1	-14568.1	8.10003	-0.07	-0.0253843	9.59597e-32
2439.62	-36089.2	-14568.1	8.09992	-0.07	-0.027172	-3.60485e-31
2439.64	-36089.4	-14568	8.10026	-0.07	-0.0250473	1.26826e-30
2439.65	-36089.5	-14568	8.09825	-0.07	-0.0209418	-5.17715e-30
2439.67	-36089.6	-14567.9	8.09474	-0.07	-0.0201073	1.94323e-29
2439.69	-36089.8	-14567.9	8.091	-0.07	-0.0181374	-6.70057e-29
2439.7	-36089.9	-14567.8	8.08977	-0.07	-0.014504	2.69819e-28
2439.72	-36090	-14567.8	8.09006	-0.07	-0.0109084	-1.01201e-27
2439.74	-36090.2	-14567.7	8.08998	-0.07	-0.0098307	3.39417e-27
2439.76	-36090.3	-14567.7	8.09002	-0.07	-0.0100461	-1.35118e-26
2439.77	-36090.4	-14567.6	8.08992	-0.07	-0.0099878	5.0645e-26
2439.79	-36090.5	-14567.6	8.09024	-0.07	-0.0100026	-1.63129e-25
2439.81	-36090.7	-14567.5	8.08756	-0.07	-0.0099993	6.43064e-25
2439.82	-36090.8	-14567.5	8.08417	-0.07	-0.0100002	-2.40892e-24
2439.84	-36090.9	-14567.4	8.08042	-0.07	-0.00999996	7.27683e-24
2439.86	-36091.1	-14567.4	8.07989	-0.07	-0.01	-2.84436e-23
2439.88	-36091.2	-14567.3	8.08003	-0.07	-0.01	1.06493e-22
2439.89	-36091.3	-14567.3	8.07999	-0.07	-0.01	-2.86042e-22
2439.91	-36091.4	-14567.3	8.08001	-0.07	-0.01	1.10983e-21
2439.93	-36091.5	-14567.2	8.07996	-0.07	-0.01	-4.1532e-21
2439.94	-36091.7	-14567.2	8.08009	-0.07	-0.01	8.3691e-21
2439.96	-36091.8	-14567.1	8.07688	-0.07	-0.01	-3.22602e-20
2439.98	-36091.9	-14567.1	8.07355	-0.07	-0.01	1.20671e-19
2439.99	-36092.1	-14567	8.07	-0.07	-0.01	-2.21216e-28
2440.01	-36092.2	-14567	8.07	-0.07	-0.01	0
2440.03	-36092.3	-14566.9	8.07	-0.07	-0.01	0
2440.05	-36092.5	-14566.9	8.07	-0.07	-0.01	-2.77877e-17
2440.06	-36092.6	-14566.8	8.06999	-0.07	-0.01	1.05991e-16
2440.08	-36092.7	-14566.8	8.07003	-0.07	-0.01	-3.9588e-16
2440.1	-36092.9	-14566.7	8.06976	-0.07	-0.00999992	3.09771e-15
2440.11	-36093	-14566.7	8.06625	-0.07	-0.0100003	-1.17738e-14
2440.13	-36093.1	-14566.6	8.06287	-0.07	-0.0099988	4.38736e-14
2440.15	-36093.2	-14566.6	8.05976	-0.07	-0.010007	-2.53817e-13
2440.16	-36093.4	-14566.5	8.06006	-0.07	-0.00997363	9.62038e-13
2440.18	-36093.5	-14566.5	8.05999	-0.07	-0.0100979	-3.57259e-12
2440.2	-36093.6	-14566.4	8.05997	-0.07	-0.00945867	1.81649e-11
2440.21	-36093.7	-14566.4	8.06015	-0.07	-0.00586023	-6.86973e-11
2440.23	-36093.9	-14566.4	8.0594	-0.07	-0.00239322	2.53942e-10
2440.25	-36094	-14566.3	8.05564	-0.07	0.000306416	-1.19943e-09
2440.27	-36094.1	-14566.3	8.05221	-0.07	-8.175e-05	4.52785e-09
2440.28	-36094.3	-14566.2	8.04974	-0.07	2.05356e-05	-1.66394e-08
2440.3	-36094.4	-14566.2	8.05008	-0.07	-6.12293e-06	7.48794e-08
2440.32	-36094.5	-14566.1	8.04998	-0.07	1.63248e-06	-2.82239e-07
2440.33	-36094.6	-14566.1	8.05002	-0.07	-4.05403e-07	1.02958e-06
2440.35	-36094.8	-14566	8.04993	-0.07	1.17571e-07	-4.47594e-06
2440.37	-36094.9	-14566	8.05026	-0.07	-3.13232e-08	1.68492e-05
2440.38	-36095	-14565.9	8.04878	-0.07	7.67334e-09	-6.08967e-05
2440.4	-36095.2	-14565.9	8.04507	-0.07	-2.18103e-09	0.000371457
2440.42	-36095.3	-14565.8	8.04153	-0.07	5.80582e-10	0.00192692
2440.44	-36095.4	-14565.8	8.03975	-0.07	-1.399e-10	0.00490196
2440.45	-36095.6	-14565.7	8.04007	-0.07	3.91659e-11	0.00787701
2440.47	-36095.7	-14565.7	8.03998	-0.07	-1.04158e-11	0.00943246
2440.49	-36095.8	-14565.6	8.04003	-0.07	2.45911e-12	0.00986482
2440.5	-36095.9	-14565.6	8.03991	-0.07	-6.80399e-13	0.00978707
2440.52	-36096	-14565.5	8.04032	-0.07	1.80746e-13	0.0098084
2440.54	-36096.2	-14565.5	8.03809	-0.07	-4.1576e-14	0.00980289
2440.55	-36096.3	-14565.4	8.03452	-0.07	1.13973e-14	0.0098042
2440.57	-36096.4	-14565.4	8.0309	-0.07	-3.02376e-15	0.00980385
2440.59	-36096.6	-14565.3	8.02983	-0.07	6.71928e-16	0.00980394
2440.61	-36096.7	-14565.3	8.03005	-0.07	-1.82842e-16	0.00980392
2440.62	-36096.8	-14565.3	8.02998	-0.07	4.84345e-17	0.00980392
2440.64	-36097	-14565.2	8.03002	-0.07	-1.02524e-17	0.00980392
2440.66	-36097.1	-14565.2	8.02992	-0.07	2.76539e-18	0.00980392
2440.67	-36097.2	-14565.1	8.03028	-0.07	-7.00831e-19	0.00980392
2440.69	-36097.3	-14565.1	8.02737	-0.07	4.54925e-20	0.00980392
2440.71	-36097.5	-14565	8.02395	-0.07	3.47241e-19	0.00980392
2440.72	-36097.6	-14565	8.02038	-0.07	-1.43527e-18	0.00980392
2440.74	-36097.7	-14564.9	8.01994	-0.07	3.88092e-18	0.00980392
2440.76	-36097.8	-14564.9	8.02002	-0.07	-1.50642e-17	0.00980392
2440.78	-36098	-14564.8	8.01999	-0.07	5.63748e-17	0.00980392
2440.79	-36098.1	-14564.8	8.02001	-0.07	-1.13601e-16	0.00980392
2440.81	-36098.2	-14564.7	8.01997	-0.07	4.37895e-16	0.00980392
2440.83	-36098.3	-14564.7	8.0201	-0.07	-1.63797e-15	0.00980392
2440.84	-36098.5	-14564.6	8.01667	-0.07	0	0.00980392
2440.86	-36098.6	-14564.6	8.01333	-0.07	0	0.00980392
2440.88	-36098.7	-14564.6	8.01	-0.07	4.30277e-23	0.00980392
2440.89	-36098.9	-14564.5	8.01002	-0.07	3.77186e-13	0.00980392
2440.91	-36099	-14564.5	8.00999	-0.07	-1.43871e-12	0.00980392
2440.93	-36099.1	-14564.4	8.01	-0.07	5.37362e-12	0.00980392
2440.95	-36099.3	-14564.4	8.00998	-0.07	-4.20479e-11	0.00980392
2440.96	-36099.4	-14564.3	8.01007	-0.07	1.59816e-10	0.00980392
2440.98	-36099.5	-14564.3	8.00974	-0.07	-5.95534e-10	0.00980392
2441	-36099.7	-14564.2	8.00603	-0.07	3.44527e-09	0.00980392
2441.01	-36099.8	-14564.2	8.00267	-0.07	-1.30586e-08	0.00980392
2441.03	-36099.9	-14564.1	7.99979	-0.07	4.84937e-08	0.00980392
2441.05	-36100	-14564.1	8.00007	-0.07	-2.46568e-07	0.00980392
2441.07	-36100.1	-14564	7.99998	-0.07	9.32487e-07	0.00980392
2441.08	-36100.3	-14564	8.00002	-0.07	-3.44697e-06	0.00980392
2441.1	-36100.4	-14563.9	7.99995	-0.07	1.62809e-05	0.00980392
2441.12	-36100.5	-14563.9	8.00019	-0.07	-6.14604e-05	0.00980392
2441.13	-36100.7	-14563.8	7.99921	-0.07	0.000225861	0.00980392
2441.15	-36100.8	-14563.8	7.99545	-0.07	-0.00116295	0.00980392
2441.17	-36100.9	-14563.7	7.99198	-0.07	-0.00339805	0.00980392
2441.18	-36101	-14563.7	7.98973	-0.07	-0.00449242	0.00980392
2441.2	-36101.2	-14563.6	7.99008	-0.07	-0.00678961	0.00980392
2441.22	-36101.3	-14563.6	7.98997	-0.07	-0.00788458	0.00980392
2441.23	-36101.4	-14563.6	7.99002	-0.07	-0.0103509	0.00980391
2441.25	-36101.6	-14563.5	7.98993	-0.07	-0.00990485	0.00980397
2441.27	-36101.7	-14563.5	7.99025	-0.07	-0.0100081	0.00980375
2441.29	-36101.8	-14563.4	7.9887	-0.07	-0.0100627	0.00980456
2441.3	-36101.9	-14563.4	7.985	-0.0700001	-0.00975254	0.00980163
2441.32	-36102	-14563.3	7.9813	-0.0699996	-0.0115282	0.00981342
2441.34	-36102.2	-14563.3	7.97975	-0.0700014	-0.0150728	0.00976823
2441.35	-36102.3	-14563.2	7.98006	-0.0699951	-0.0187836	0.00992948
2441.37	-36102.4	-14563.2	7.97999	-0.0700201	-0.0202593	0.00862622
2441.39	-36102.6	-14563.1	7.98	-0.0699246	-0.0199311	0.000408979
2441.4	-36102.7	-14563.1	7.98002	-0.0702601	-0.0200158	-0.0260749
2441.42	-36102.8	-14563	7.97992	-0.0680495	-0.0199957	-0.0706642
2441.44	-36103	-14563	7.98026	-0.0643921	-0.020001	-0.126121
2441.46	-36103.1	-14562.9	7.9778	-0.0607089	-0.0199997	-0.179855
2441.47	-36103.2	-14562.9	7.97434	-0.0598329	-0.0200001	-0.233544
2441.49	-36103.3	-14562.8	7.97071	-0.0600443	-0.02	-0.303584
2441.51	-36103.5	-14562.8	7.96987	-0.0599906	-0.02	-0.405925
2441.52	-36103.6	-14562.8	7.97004	-0.0600025	-0.02	-0.525212
2441.54	-36103.7	-14562.7	7.96999	-0.0599993	-0.02	-0.643488
2441.56	-36103.8	-14562.7	7.97002	-0.0600001	-0.02	-0.759335
2441.57	-36103.9	-14562.6	7.96994	-0.06	-0.0199999	-0.864574
2441.59	-36104.1	-14562.6	7.97024	-0.06	-0.0200003	-0.966851
2441.61	-36104.2	-14562.5	7.96713	-0.06	-0.0199992	-1.07688
2441.63	-36104.3	-14562.5	7.96375	-0.06	-0.020003	-1.17362
2441.64	-36104.5	-14562.4	7.96024	-0.06	-0.0199887	-1.26107
2441.66	-36104.6	-14562.4	7.95997	-0.06	-0.0200228	-1.34692
2441.68	-36104.7	-14562.3	7.96001	-0.06	-0.019912	-1.42789
2441.69	-36104.9	-14562.3	7.96	-0.06	-0.0231083	-1.50421
2441.71	-36105	-14562.2	7.96	-0.06	-0.0266667	-1.57843
2441.73	-36105.1	-14562.2	7.96	-0.06	-0.03	-1.63617
2441.74	-36105.2	-14562.1	7.96	-0.06	-0.03	-1.6841
2441.76	-36105.4	-14562.1	7.95645	-0.06	-0.030014	-1.72313
2441.78	-36105.5	-14562.1	7.95311	-0.06	-0.0299692	-1.75202
2441.8	-36105.6	-14562	7.94982	-0.06	-0.0302348	-1.77339
2441.81	-36105.7	-14562	7.95005	-0.06	-0.033752	-1.78787
2441.83	-36105.9	-14561.9	7.94999	-0.06	-0.0371102	-1.79727
2441.85	-36106	-14561.9	7.95	-0.06	-0.0401547	-1.80471
2441.86	-36106.1	-14561.8	7.95001	-0.06	-0.0399419	-1.81014
2441.88	-36106.2	-14561.8	7.94997	-0.06	-0.0400174	-1.81297
2441.9	-36106.4	-14561.7	7.95013	-0.06	-0.0399814	-1.81378
2441.91	-36106.5	-14561.7	7.94945	-0.06	-0.0400534	-1.81371
2441.93	-36106.6	-14561.6	7.94586	-0.06	-0.0398049	-1.81373
2441.95	-36106.8	-14561.6	7.94239	-0.06	-0.0407713	-1.81373
2441.97	-36106.9	-14561.5	7.93969	-0.06	-0.0434809	-1.81371
2441.98	-36107	-14561.5	7.94008	-0.06	-0.0441722	-1.81378
2442	-36107.1	-14561.4	7.93998	-0.06	-0.046803	-1.8135
2442.02	-36107.3	-14561.4	7.94002	-0.06	-0.0476554	-1.81202
2442.03	-36107.4	-14561.4	7.93994	-0.06	-0.050358	-1.80926
2442.05	-36107.5	-14561.3	7.94023	-0.06	-0.0498961	-1.80609
2442.07	-36107.6	-14561.3	7.93889	-0.06	-0.0500278	-1.80449
2442.09	-36107.8	-14561.2	7.9353	-0.06	-0.0499926	-1.80355
2442.1	-36107.9	-14561.2	7.93167	-0.06	-0.0500018	-1.80205
2442.12	-36108	-14561.1	7.92969	-0.06	-0.0499995	-1.7991
2442.14	-36108.2	-14561.1	7.93008	-0.06	-0.0500001	-1.79621
2442.15	-36108.3	-14561	7.92998	-0.06	-0.05	-1.79451
2442.17	-36108.4	-14561	7.93	-0.06	-0.05	-1.79411
2442.19	-36108.5	-14560.9	7.93002	-0.06	-0.05	-1.79372
2442.2	-36108.7	-14560.9	7.92993	-0.06	-0.05	-1.79195
2442.22	-36108.8	-14560.9	7.93028	-0.06	-0.05	-1.78891
2442.24	-36108.9	-14560.8	7.92827	-0.06	-0.0500001	-1.78613
2442.26	-36109	-14560.8	7.9246	-0.06	-0.0499996	-1.78466
2442.27	-36109.2	-14560.7	7.92089	-0.0599998	-0.0500015	-1.78369
2442.29	-36109.3	-14560.7	7.91984	-0.0600006	-0.049995	-1.78189
2442.31	-36109.4	-14560.6	7.92005	-0.0599974	-0.0500199	-1.77864
2442.32	-36109.5	-14560.6	7.91998	-0.0600096	-0.0499255	-1.77673
2442.34	-36109.7	-14560.5	7.92002	-0.059969	-0.05024	-1.77737
2442.36	-36109.8	-14560.5	7.91992	-0.0601223	-0.0475635	-1.77893
2442.37	-36109.9	-14560.4	7.92028	-0.059542	-0.0441684	-1.77466
2442.39	-36110.1	-14560.4	7.91736	-0.0667472	-0.0404247	-1.7507
2442.41	-36110.2	-14560.3	7.91396	-0.0957102	-0.0398917	-1.70353
2442.42	-36110.3	-14560.3	7.91034	-0.146416	-0.0400278	-1.63577
2442.44	-36110.4	-14560.2	7.91008	-0.204128	-0.0399969	-1.56444
2442.46	-36110.6	-14560.2	7.90731	-0.251206	-0.039989	-1.4839
2442.48	-36110.7	-14560.2	7.90081	-0.303165	-0.0400473	-1.39269
2442.49	-36110.8	-14560.1	7.89416	-0.372238	-0.0398216	-1.2648
2442.51	-36110.9	-14560.1	7.88703	-0.488939	-0.0431062	-1.0874
2442.53	-36111	-14560	7.88056	-0.619166	-0.0464562	-0.89883
2442.54	-36111.2	-14560	7.86751	-0.742959	-0.0498927	-0.708772
2442.56	-36111.3	-14559.9	7.85333	-0.856667	-0.05	-0.504357
2442.58	-36111.4	-14559.9	7.83667	-0.956667	-0.05	-0.296296
2442.59	-36111.6	-14559.8	7.82	-1.06667	-0.05	-0.0795207
2442.61	-36111.7	-14559.8	7.8022	-1.17974	-0.0498645	0.156174
2442.63	-36111.8	-14559.8	7.78218	-1.27851	-0.0465638	0.374359
2442.65	-36111.9	-14559.7	7.76202	-1.36176	-0.0466593	0.596189
2442.66	-36112.1	-14559.7	7.73691	-1.4497	-0.046944	0.818753
2442.68	-36112.2	-14559.6	7.71012	-1.53019	-0.0501975	1.01223
2442.7	-36112.3	-14559.6	7.68132	-1.6173	-0.0499265	1.18545
2442.71	-36112.4	-14559.5	7.6519	-1.68444	-0.0500196	1.31564
2442.73	-36112.5	-14559.5	7.6247	-1.74281	-0.049995	1.41735
2442.75	-36112.7	-14559.4	7.59265	-1.79049	-0.0500017	1.49641
2442.76	-36112.8	-14559.4	7.56312	-1.82708	-0.0499996	1.55042
2442.78	-36112.9	-14559.4	7.5325	-1.85284	-0.0500001	1.58968
2442.8	-36113.1	-14559.3	7.50116	-1.87502	-0.05	1.61494
2442.82	-36113.1	-14559.3	7.47047	-1.88647	-0.05	1.62821
2442.83	-36113.3	-14559.2	7.43696	-1.8955	-0.05	1.63411
2442.85	-36113.4	-14559.2	7.40283	-1.90213	-0.05	1.63448
2442.87	-36113.5	-14559.1	7.36886	-1.9084	-0.05	1.62714
2442.88	-36113.6	-14559.1	7.33964	-1.91019	-0.05	1.61373
2442.9	-36113.8	-14559.1	7.30896	-1.90995	-0.0499999	1.5999
2442.92	-36113.9	-14559	7.2763	-1.91001	-0.0500003	1.59114
2442.93	-36114	-14559	7.24316	-1.91	-0.0499989	1.5886
2442.95	-36114.1	-14558.9	7.20856	-1.91	-0.050004	1.58852
2442.97	-36114.2	-14558.9	7.17535	-1.91002	-0.0499832	1.59021
2442.99	-36114.3	-14558.8	7.14615	-1.90993	-0.050063	1.59302
2443	-36114.4	-14558.8	7.11516	-1.91024	-0.0497749	1.59602
2443.02	-36114.5	-14558.8	7.08263	-1.9085	-0.0514287	1.59769
2443.04	-36114.7	-14558.7	7.04796	-1.90479	-0.0554654	1.5981
2443.05	-36114.8	-14558.7	7.0132	-1.90111	-0.0571593	1.598
2443.07	-36114.9	-14558.6	6.9824	-1.8997	-0.0549688	1.59815
2443.09	-36115	-14558.6	6.95118	-1.90032	-0.0509491	1.5974
2443.11	-36115.1	-14558.6	6.92073	-1.89801	-0.0497828	1.59629
2443.12	-36115.2	-14558.5	6.88859	-1.89454	-0.0500769	1.59492
2443.14	-36115.3	-14558.5	6.85535	-1.89089	-0.0499094	1.59615
2443.16	-36115.4	-14558.4	6.82007	-1.88985	-0.0502566	1.604
2443.17	-36115.5	-14558.4	6.78873	-1.88997	-0.0478184	1.62007
2443.19	-36115.7	-14558.4	6.75746	-1.89023	-0.0441873	1.64346
2443.21	-36115.8	-14558.3	6.72712	-1.88757	-0.0405356	1.66634
2443.22	-36115.9	-14558.3	6.69494	-1.88416	-0.0398699	1.6846
2443.24	-36116	-14558.2	6.65929	-1.88044	-0.0400256	1.70021
2443.26	-36116.1	-14558.2	6.62843	-1.87983	-0.0399931	1.71184
2443.28	-36116.2	-14558.2	6.59877	-1.88027	-0.0400018	1.72008
2443.29	-36116.3	-14558.1	6.56717	-1.87711	-0.0399997	1.72417
2443.31	-36116.4	-14558.1	6.53396	-1.87379	-0.0400001	1.72537
2443.33	-36116.5	-14558.1	6.50053	-1.87008	-0.04	1.72728
2443.34	-36116.6	-14558	6.46849	-1.87304	-0.04	1.73171
2443.36	-36116.7	-14558	6.43839	-1.87662	-0.04	1.73625
2443.38	-36116.8	-14558	6.40853	-1.87376	-0.04	1.73459
2443.39	-36116.9	-14557.9	6.37529	-1.86118	-0.04	1.72322
2443.41	-36117	-14557.9	6.34333	-1.83667	-0.04	1.70261
2443.43	-36117.1	-14557.9	6.31333	-1.81333	-0.04	1.67974
2443.44	-36117.2	-14557.8	6.28333	-1.79	-0.04	1.65795
2443.46	-36117.3	-14557.8	6.25146	-1.76827	-0.0399995	1.62878
2443.48	-36117.4	-14557.7	6.22175	-1.72715	-0.0400021	1.58987
2443.5	-36117.5	-14557.7	6.1949	-1.66922	-0.0399923	1.53314
2443.51	-36117.6	-14557.7	6.1632	-1.59061	-0.0400604	1.46229
2443.53	-36117.7	-14557.6	6.13694	-1.51934	-0.0397651	1.39391
2443.55	-36117.8	-14557.6	6.11022	-1.45416	-0.036236	1.31931
2443.56	-36117.9	-14557.6	6.08622	-1.35831	-0.0326216	1.22636
2443.58	-36118	-14557.5	6.06648	-1.24545	-0.0298915	1.12023
2443.6	-36118.1	-14557.5	6.04672	-1.12186	-0.0296546	1.00445
2443.61	-36118.2	-14557.5	6.02924	-1.00109	-0.0256838	0.878103
2443.63	-36118.3	-14557.4	6.01336	-0.872045	-0.0229767	0.752878
2443.65	-36118.4	-14557.4	6	-0.726969	-0.0239468	0.616149
2443.67	-36118.5	-14557.4	5.98648	-0.581498	-0.0278899	0.48317
2443.68	-36118.6	-14557.3	5.97796	-0.47425	-0.0302502	0.378168
2443.7	-36118.7	-14557.3	5.97108	-0.38551	-0.0299372	0.295667
2443.72	-36118.8	-14557.3	5.96539	-0.32193	-0.0300187	0.233731
2443.73	-36118.9	-14557.2	5.96116	-0.284044	-0.029995	0.193504
2443.75	-36119	-14557.2	5.95507	-0.25456	-0.0300012	0.165165
2443.77	-36119.1	-14557.2	5.95203	-0.237065	-0.0299996	0.146018
2443.78	-36119.2	-14557.1	5.94863	-0.2264	-0.0300001	0.136056
2443.8	-36119.3	-14557.1	5.9452	-0.222697	-0.03	0.131925
2443.82	-36119.4	-14557.1	5.94184	-0.224767	-0.03	0.132396
2443.84	-36119.4	-14557	5.93859	-0.227629	-0.03	0.135732
2443.85	-36119.5	-14557	5.93551	-0.233504	-0.03	0.143085
2443.87	-36119.6	-14557	5.9301	-0.247083	-0.03	0.15606
2443.89	-36119.7	-14556.9	5.92515	-0.266505	-0.03	0.171904
2443.9	-36119.8	-14556.9	5.91999	-0.282855	-0.03	0.185907
2443.92	-36119.9	-14556.9	5.91487	-0.28909	-0.03	0.193655
2443.94	-36120	-14556.8	5.90981	-0.290082	-0.03	0.195854
2443.95	-36120.1	-14556.8	5.90481	-0.290221	-0.03	0.195646
2443.97	-36120.2	-14556.8	5.89943	-0.28828	-0.03	0.193832
2443.99	-36120.3	-14556.7	5.89441	-0.284661	-0.03	0.190976
2444.01	-36120.4	-14556.7	5.89135	-0.281268	-0.03	0.187477
2444.02	-36120.5	-14556.7	5.88769	-0.277796	-0.03	0.184165
2444.04	-36120.6	-14556.6	5.88496	-0.274615	-0.03	0.180832
2444.06	-36120.7	-14556.6	5.87856	-0.270776	-0.03	0.178128
2444.07	-36120.8	-14556.6	5.87443	-0.269837	-0.03	0.176629
2444.09	-36120.9	-14556.5	5.86851	-0.269968	-0.03	0.176516
2444.11	-36121	-14556.5	5.86428	-0.270251	-0.03	0.175741
2444.12	-36121	-14556.5	5.85816	-0.267481	-0.03	0.173894
2444.14	-36121.2	-14556.4	5.85396	-0.264486	-0.03	0.169501
2444.16	-36121.2	-14556.4	5.85065	-0.255886	-0.03	0.15944
2444.18	-36121.3	-14556.4	5.84724	-0.237483	-0.03	0.141915
2444.19	-36121.4	-14556.3	5.84392	-0.21158	-0.03	0.118883
2444.21	-36121.5	-14556.3	5.84061	-0.184394	-0.03	0.0747891
2444.23	-36121.6	-14556.3	5.83706	-0.162204	-0.03	-0.0106075
2444.24	-36121.7	-14556.2	5.83379	-0.14521	-0.03	-0.14726
2444.26	-36121.8	-14556.2	5.8301	-0.130622	-0.03	-0.327594
2444.28	-36121.9	-14556.2	5.83006	-0.123685	-0.03	-0.513581
2444.3	-36122	-14556.1	5.8269	-0.116992	-0.03	-0.681984
2444.31	-36122.1	-14556.1	5.82333	-0.113333	-0.03	-0.844227
2444.33	-36122.2	-14556.1	5.82	-0.11	-0.03	-0.988017
2444.35	-36122.3	-14556	5.82002	-0.106473	-0.03	-1.14664
2444.36	-36122.4	-14556	5.82003	-0.103109	-0.03	-1.29953
2444.38	-36122.5	-14556	5.81988	-0.0999143	-0.03	-1.44292
2444.4	-36122.6	-14555.9	5.81624	-0.100043	-0.03	-1.57366
2444.41	-36122.6	-14555.9	5.81289	-0.0999886	-0.03	-1.6743
2444.43	-36122.7	-14555.9	5.80985	-0.100003	-0.03	-1.76287
2444.45	-36122.8	-14555.8	5.81003	-0.0999989	-0.03	-1.84306
2444.46	-36122.9	-14555.8	5.81008	-0.1	-0.03	-1.90843
2444.48	-36123	-14555.8	5.80963	-0.0999999	-0.03	-1.96446
2444.5	-36123.1	-14555.7	5.80602	-0.1	-0.03	-2.01278
2444.52	-36123.2	-14555.7	5.80241	-0.1	-0.03	-2.05769
2444.53	-36123.3	-14555.7	5.79976	-0.1	-0.03	-2.09411
2444.55	-36123.4	-14555.6	5.80003	-0.1	-0.03	-2.12585
2444.57	-36123.5	-14555.6	5.80015	-0.0999998	-0.03	-2.15388
2444.58	-36123.6	-14555.6	5.7993	-0.100001	-0.03	-2.18205
2444.6	-36123.7	-14555.5	5.79561	-0.0999968	-0.03	-2.22174
2444.62	-36123.8	-14555.5	5.79195	-0.100014	-0.03	-2.27558
2444.63	-36123.9	-14555.5	5.78974	-0.0999464	-0.03	-2.33082
2444.65	-36124	-14555.4	5.79001	-0.100195	-0.03	-2.38258
