# Supplementary material for: Extraction of driving behavior primitives considering driver expectation and vehicle dynamics
Source: PLoS One. 2025 Dec 31;20(12):e0340123. doi: 10.1371/journal.pone.0340123 (PMC12755792; doi:10.1371/journal.pone.0340123)
Supplement: S1 File — (ZIP) [file pone.0340123.s001.zip › DataSetForPimitiveExaction-1/straight driving/c22_s_6.xlsx]

## Sheet: Sheet1
2602.43	-36264.1	-14781.4	7.40044	0.839912	0.112424	-0.108288
2602.45	-36264.2	-14781.4	7.41418	0.839268	0.108744	-0.10616
2602.46	-36264.3	-14781.3	7.42806	0.835455	0.106604	-0.103309
2602.48	-36264.4	-14781.3	7.44161	0.831868	0.105653	-0.0981512
2602.5	-36264.5	-14781.2	7.45566	0.829912	0.1023	-0.0894444
2602.51	-36264.6	-14781.2	7.46853	0.828976	0.0964635	-0.0751345
2602.53	-36264.8	-14781.2	7.48341	0.825272	0.0857834	-0.0558166
2602.55	-36264.9	-14781.1	7.4995	0.821695	0.0756546	-0.0356705
2602.57	-36265	-14781.1	7.51286	0.819624	0.0652834	-0.0219694
2602.58	-36265.1	-14781	7.52666	0.820324	0.0550017	-0.0173548
2602.6	-36265.2	-14781	7.5405	0.818445	0.044709	-0.018337
2602.62	-36265.4	-14780.9	7.55362	0.814952	0.0344604	-0.0214838
2602.63	-36265.5	-14780.9	7.56751	0.811146	0.0261166	-0.0280036
2602.65	-36265.6	-14780.9	7.58127	0.810023	0.01904	-0.036667
2602.67	-36265.7	-14780.8	7.5944	0.808334	0.0149078	-0.0456785
2602.68	-36265.9	-14780.8	7.60836	0.804599	0.00905847	-0.0526057
2602.7	-36266	-14780.7	7.62199	0.800825	0.00456323	-0.0580344
2602.72	-36266.1	-14780.7	7.63542	0.800073	-0.000995742	-0.0628857
2602.74	-36266.2	-14780.6	7.64808	0.798126	-0.00570611	-0.0664734
2602.75	-36266.3	-14780.6	7.66514	0.794284	-0.00901873	-0.0692063
2602.77	-36266.5	-14780.6	7.67777	0.791352	-0.0111054	-0.0703144
2602.79	-36266.6	-14780.5	7.68951	0.789902	-0.00942421	-0.0726194
2602.8	-36266.7	-14780.5	7.70605	0.790255	-0.00405841	-0.0760045
2602.82	-36266.8	-14780.4	7.71861	0.788899	0.00268882	-0.0763789
2602.84	-36267	-14780.4	7.73252	0.785221	0.00979463	-0.0756987
2602.85	-36267.1	-14780.3	7.7464	0.781433	0.0152122	-0.0755346
2602.87	-36267.2	-14780.3	7.75942	0.780017	0.0182107	-0.0764359
2602.89	-36267.3	-14780.2	7.77364	0.778623	0.0213913	-0.0759469
2602.9	-36267.5	-14780.2	7.78538	0.774871	0.0268371	-0.0734375
2602.92	-36267.6	-14780.2	7.79665	0.771311	0.0322704	-0.0710022
2602.94	-36267.7	-14780.1	7.81083	0.769792	0.0338052	-0.0710449
2602.96	-36267.8	-14780.1	7.82495	0.769979	0.0312886	-0.0743684
2602.97	-36268	-14780	7.83571	0.770301	0.0297144	-0.0782395
2602.99	-36268.1	-14780	7.84813	0.768093	0.0300832	-0.0816778
2603.01	-36268.2	-14779.9	7.86199	0.764516	0.0299067	-0.0840687
2603.02	-36268.3	-14779.9	7.87565	0.760907	0.0302884	-0.0880666
2603.04	-36268.5	-14779.9	7.88626	0.75982	0.0280366	-0.0956436
2603.06	-36268.6	-14779.8	7.8991	0.759968	0.0244141	-0.106589
2603.07	-36268.7	-14779.8	7.91239	0.760293	0.0206268	-0.117271
2603.09	-36268.8	-14779.7	7.92929	0.75761	0.0201094	-0.12491
2603.11	-36269	-14779.7	7.94371	0.754139	0.0175991	-0.130602
2603.13	-36269.1	-14779.6	7.95698	0.750543	0.0141577	-0.135822
2603.14	-36269.2	-14779.6	7.9683	0.749898	0.0104305	-0.142605
2603.16	-36269.3	-14779.5	7.97803	0.750042	0.00987559	-0.148369
2603.18	-36269.5	-14779.5	7.99083	0.749935	0.0100866	-0.152959
2603.19	-36269.6	-14779.4	8.005	0.750157	0.00983959	-0.155578
2603.21	-36269.7	-14779.4	8.0186	0.747107	0.0128943	-0.1568
2603.23	-36269.9	-14779.4	8.02888	0.743764	0.0162359	-0.156879
2603.24	-36270	-14779.3	8.03929	0.740122	0.0198779	-0.156861
2603.26	-36270.1	-14779.3	8.05254	0.739968	0.0200345	-0.156862
2603.28	-36270.3	-14779.2	8.06586	0.740009	0.0199834	-0.156869
2603.3	-36270.4	-14779.2	8.08	0.74	0.02	-0.156863
2603.31	-36270.5	-14779.1	8.09333	0.74	0.02	-0.157952
2603.33	-36270.6	-14779.1	8.10667	0.74	0.0233333	-0.160131
2603.35	-36270.8	-14779	8.12071	0.739892	0.0233132	-0.162389
2603.36	-36270.9	-14779	8.13056	0.736456	0.0233038	-0.162226
2603.38	-36271	-14778.9	8.14059	0.733106	0.0234724	-0.159979
2603.4	-36271.2	-14778.9	8.15145	0.729821	0.0269399	-0.157748
2603.41	-36271.3	-14778.9	8.16492	0.730048	0.0263954	-0.156826
2603.43	-36271.4	-14778.8	8.1783	0.729985	0.0228356	-0.156873
2603.45	-36271.5	-14778.8	8.19244	0.730022	0.0197757	-0.156852
2603.47	-36271.7	-14778.7	8.20561	0.729933	0.0200599	-0.156898
2603.48	-36271.8	-14778.7	8.21923	0.730267	0.0199847	-0.158523
2603.5	-36271.9	-14778.6	8.23273	0.735057	0.0200051	-0.165897
2603.52	-36272.1	-14778.6	8.24209	0.746662	0.0199986	-0.182244
2603.53	-36272.2	-14778.5	8.25309	0.764864	0.0200003	-0.210918
2603.55	-36272.3	-14778.5	8.26742	0.785785	0.0199999	-0.252157
2603.57	-36272.5	-14778.4	8.28049	0.79957	0.02	-0.296991
2603.59	-36272.6	-14778.4	8.29417	0.804006	0.02	-0.345326
2603.6	-36272.7	-14778.3	8.30807	0.801412	0.02	-0.391976
2603.62	-36272.9	-14778.3	8.32156	0.79437	0.02	-0.435428
2603.64	-36273	-14778.2	8.3338	0.786809	0.02	-0.481487
2603.65	-36273.1	-14778.2	8.34521	0.774388	0.02	-0.532871
2603.67	-36273.3	-14778.2	8.35883	0.762347	0.02	-0.582605
2603.69	-36273.4	-14778.1	8.37246	0.752162	0.02	-0.632932
2603.7	-36273.5	-14778.1	8.38641	0.743126	0.02	-0.677221
2603.72	-36273.7	-14778	8.39943	0.737093	0.02	-0.71118
2603.74	-36273.8	-14778	8.41358	0.72965	0.02	-0.73885
2603.76	-36273.9	-14777.9	8.42563	0.724952	0.02	-0.759067
2603.77	-36274.1	-14777.9	8.43521	0.719852	0.02	-0.771698
2603.79	-36274.2	-14777.8	8.44539	0.714579	0.02	-0.778585
2603.81	-36274.3	-14777.8	8.4577	0.711071	0.0200001	-0.78077
2603.82	-36274.5	-14777.7	8.47106	0.710073	0.0199996	-0.78166
2603.84	-36274.6	-14777.7	8.48527	0.708145	0.0200013	-0.782729
2603.86	-36274.7	-14777.6	8.49674	0.704504	0.0199946	-0.784627
2603.87	-36274.9	-14777.6	8.50641	0.700902	0.0200202	-0.786613
2603.89	-36275	-14777.5	8.51664	0.699852	0.0199321	-0.790465
2603.91	-36275.2	-14777.5	8.52932	0.699959	0.0202701	-0.795096
2603.92	-36275.3	-14777.4	8.54262	0.700315	0.017815	-0.798852
2603.94	-36275.5	-14777.4	8.55692	0.697543	0.014188	-0.799896
2603.96	-36275.6	-14777.3	8.56783	0.6944	0.0105354	-0.797233
2603.98	-36275.7	-14777.3	8.57761	0.688074	0.00986991	-0.79303
2603.99	-36275.9	-14777.2	8.58795	0.684037	0.0100256	-0.788315
2604.01	-36276	-14777.2	8.60091	0.677936	0.00999303	-0.784874
2604.03	-36276.1	-14777.1	8.61429	0.67126	0.0100021	-0.780931
2604.04	-36276.3	-14777.1	8.6278	0.662219	0.00999843	-0.773924
2604.06	-36276.4	-14777.1	8.63884	0.648177	0.010003	-0.763832
2604.08	-36276.6	-14777	8.64878	0.637845	0.00998867	-0.752836
2604.09	-36276.7	-14777	8.65938	0.627179	0.0100228	-0.743448
2604.11	-36276.8	-14776.9	8.66942	0.620463	0.00991195	-0.734672
2604.13	-36277	-14776.8	8.67939	0.610544	0.0131084	-0.727076
2604.15	-36277.1	-14776.8	8.69	0.603333	0.0166667	-0.717865
2604.16	-36277.2	-14776.8	8.7	0.596667	0.02	-0.71024
2604.18	-36277.4	-14776.7	8.71	0.593333	0.02	-0.702614
2604.2	-36277.5	-14776.7	8.72061	0.589787	0.0200063	-0.696879
2604.21	-36277.6	-14776.6	8.73058	0.586484	0.0199983	-0.69259
2604.23	-36277.8	-14776.5	8.74062	0.583099	0.0200004	-0.68938
2604.25	-36277.9	-14776.5	8.75122	0.579824	0.0199998	-0.687166
2604.26	-36278.1	-14776.5	8.76115	0.580052	0.0200001	-0.686234
2604.28	-36278.2	-14776.4	8.77124	0.579969	0.02	-0.686295
2604.3	-36278.4	-14776.4	8.78179	0.580111	0.02	-0.686204
2604.32	-36278.5	-14776.3	8.79184	0.579575	0.02	-0.684755
2604.33	-36278.7	-14776.2	8.80244	0.575832	0.02	-0.680749
2604.35	-36278.8	-14776.2	8.81226	0.572436	0.02	-0.675144
2604.37	-36278.9	-14776.2	8.82266	0.56976	0.02	-0.669821
2604.38	-36279.1	-14776.1	8.83208	0.570075	0.02	-0.665657
2604.4	-36279.2	-14776.1	8.83945	0.56998	0.02	-0.662246
2604.42	-36279.3	-14776	8.84886	0.570005	0.02	-0.657672
2604.43	-36279.5	-14775.9	8.85676	0.569997	0.02	-0.653065
2604.45	-36279.6	-14775.9	8.86588	0.570007	0.02	-0.649069
2604.47	-36279.8	-14775.9	8.8731	0.569976	0.02	-0.645996
2604.49	-36279.9	-14775.8	8.88385	0.570085	0.02	-0.642317
2604.5	-36280	-14775.8	8.8941	0.569396	0.02	-0.637105
2604.52	-36280.2	-14775.7	8.90435	0.5629	0.02	-0.62895
2604.54	-36280.4	-14775.6	8.91479	0.550402	0.02	-0.613544
2604.55	-36280.5	-14775.6	8.92462	0.525769	0.02	-0.587944
2604.57	-36280.6	-14775.6	8.93496	0.489238	0.02	-0.550463
2604.59	-36280.8	-14775.5	8.94348	0.442	0.02	-0.503045
2604.61	-36280.9	-14775.5	8.95055	0.391631	0.02	-0.452587
2604.62	-36281.1	-14775.4	8.95496	0.342889	0.02	-0.403043
2604.64	-36281.2	-14775.3	8.96041	0.285648	0.02	-0.346147
2604.66	-36281.3	-14775.3	8.96557	0.220881	0.02	-0.284178
2604.67	-36281.5	-14775.2	8.96882	0.155748	0.02	-0.223409
2604.69	-36281.6	-14775.2	8.97022	0.0935466	0.02	-0.163153
2604.71	-36281.8	-14775.2	8.96994	0.041814	0.02	-0.113171
2604.72	-36281.9	-14775.1	8.97001	0.000773122	0.02	-0.0716526
2604.74	-36282.1	-14775	8.96999	-0.0323753	0.02	-0.0401756
2604.76	-36282.2	-14775	8.97002	-0.0545811	0.02	-0.0159051
2604.78	-36282.4	-14774.9	8.96993	-0.0725795	0.02	0.00216599
2604.79	-36282.5	-14774.9	8.97024	-0.0821861	0.02	0.016102
2604.81	-36282.6	-14774.8	8.96756	-0.0863557	0.02	0.0230083
2604.83	-36282.8	-14774.8	8.96417	-0.0861417	0.02	0.0273828
2604.84	-36282.9	-14774.7	8.96042	-0.0921558	0.02	0.0308643
2604.86	-36283.1	-14774.7	8.95991	-0.0959669	0.02	0.0361097
2604.88	-36283.2	-14774.6	8.95997	-0.102289	0.02	0.0405546
2604.89	-36283.4	-14774.6	8.96015	-0.106145	0.02	0.0461967
2604.91	-36283.5	-14774.5	8.95711	-0.112641	0.02	0.0506982
2604.93	-36283.7	-14774.5	8.95376	-0.1163	0.02	0.055122
2604.94	-36283.8	-14774.4	8.95013	-0.119872	0.02	0.0576388
2604.96	-36283.9	-14774.4	8.94994	-0.120028	0.02	0.0588012
2604.98	-36284.1	-14774.3	8.95	-0.12	0.02	0.0588235
2605	-36284.2	-14774.3	8.94667	-0.12	0.02	0.0599129
2605.01	-36284.3	-14774.2	8.94333	-0.123333	0.02	0.0620915
2605.03	-36284.5	-14774.2	8.93989	-0.126892	0.02	0.06553
2605.05	-36284.6	-14774.1	8.94006	-0.130088	0.02	0.0676573
2605.06	-36284.8	-14774.1	8.93987	-0.129977	0.02	0.0698384
2605.08	-36285	-14774	8.93624	-0.13001	0.0199997	0.0722809
2605.1	-36285.1	-14774	8.9329	-0.130001	0.0200011	0.0769013
2605.11	-36285.2	-14773.9	8.92982	-0.129984	0.0199959	0.0837442
2605.13	-36285.4	-14773.9	8.9301	-0.130062	0.0200151	0.0924991
2605.15	-36285.5	-14773.8	8.9296	-0.12962	0.0199124	0.098749
2605.17	-36285.6	-14773.8	8.92607	-0.126054	0.0203504	0.0985313
2605.18	-36285.8	-14773.7	8.92261	-0.122634	0.0240779	0.0924713
2605.2	-36285.9	-14773.7	8.91985	-0.11972	0.0270423	0.0854798
2605.22	-36286.1	-14773.6	8.91954	-0.120075	0.0261074	0.0794666
2605.23	-36286.2	-14773.6	8.91579	-0.119981	0.0223305	0.0751338
2605.25	-36286.4	-14773.5	8.9122	-0.120007	0.019713	0.0709913
2605.27	-36286.5	-14773.5	8.90968	-0.119995	0.0200766	0.0693149
2605.28	-36286.7	-14773.4	8.91023	-0.120012	0.0199808	0.0685388
2605.3	-36286.8	-14773.4	8.90909	-0.119947	0.0200057	0.068709
2605.32	-36286.9	-14773.3	8.90541	-0.120195	0.0199986	0.0683467
2605.34	-36287.1	-14773.2	8.90173	-0.11892	0.0200003	0.0667795
2605.35	-36287.2	-14773.2	8.89974	-0.115206	0.0200002	0.0640897
2605.37	-36287.4	-14773.2	8.90001	-0.112021	0.0199989	0.0607232
2605.39	-36287.5	-14773.1	8.90021	-0.108464	0.0200039	0.0574765
2605.4	-36287.6	-14773.1	8.89869	-0.105394	0.0199833	0.0535606
2605.42	-36287.8	-14773	8.89511	-0.100232	0.0200629	0.049178
2605.44	-36287.9	-14772.9	8.89144	-0.0946906	0.0197753	0.0445898
2605.45	-36288.1	-14772.9	8.88971	-0.0916338	0.0214272	0.0406294
2605.47	-36288.2	-14772.8	8.8901	-0.0882211	0.0254539	0.0375555
2605.49	-36288.4	-14772.8	8.8899	-0.0848592	0.0268491	0.0340365
2605.51	-36288.5	-14772.7	8.89032	-0.0810854	0.0267053	0.0312233
2605.52	-36288.7	-14772.7	8.88809	-0.0797371	0.0263498	0.0297607
2605.54	-36288.8	-14772.6	8.88452	-0.0803404	0.0288948	0.028776
2605.56	-36288.9	-14772.6	8.88091	-0.0780033	0.0302567	0.0270856
2605.57	-36289.1	-14772.5	8.8798	-0.0745589	0.0299319	0.0240151
2605.59	-36289.2	-14772.5	8.88004	-0.0707932	0.0300151	0.02125
2605.61	-36289.3	-14772.4	8.88001	-0.0698138	0.0299959	0.0197901
2605.62	-36289.5	-14772.4	8.87994	-0.0700394	0.0300009	0.0195763
2605.64	-36289.7	-14772.3	8.88025	-0.0699893	0.0299997	0.0196119
2605.66	-36289.8	-14772.3	8.87758	-0.0700029	0.0300002	0.0196236
2605.68	-36290	-14772.2	8.87398	-0.0699991	0.0299997	0.0195536
2605.69	-36290.1	-14772.2	8.87038	-0.0700013	0.0300012	0.0204301
2605.71	-36290.2	-14772.1	8.86991	-0.0699956	0.0299956	0.0223701
2605.73	-36290.4	-14772.1	8.87002	-0.0700117	0.0300118	0.025755
2605.74	-36290.5	-14772	8.87	-0.0699546	0.0299544	0.0281711
2605.76	-36290.6	-14772	8.86998	-0.0701699	0.0301706	0.0284588
2605.78	-36290.8	-14771.9	8.87006	-0.0670761	0.0270732	0.0264282
2605.8	-36290.9	-14771.9	8.86873	-0.0647017	0.0247461	0.0243705
2605.81	-36291.1	-14771.8	8.86676	-0.063424	0.0234332	0.0229466
2605.83	-36291.2	-14771.8	8.86546	-0.0615047	0.0213146	0.0218355
2605.85	-36291.3	-14771.7	8.86333	-0.06	0.02	0.0206972
2605.86	-36291.5	-14771.7	8.86	-0.06	0.02	0.0196078
2605.88	-36291.6	-14771.6	8.86	-0.06	0.0166667	0.0196078
2605.9	-36291.8	-14771.6	8.86013	-0.0599809	0.0145178	0.019665
2605.91	-36291.9	-14771.5	8.86	-0.0600009	0.0132403	0.019605
2605.93	-36292	-14771.5	8.86022	-0.0600049	0.0113019	0.0195931
2605.95	-36292.2	-14771.4	8.8599	-0.0599995	0.00992491	0.0196093
2605.96	-36292.4	-14771.4	8.85839	-0.0599987	0.0100087	0.0196118
2605.98	-36292.5	-14771.3	8.85645	-0.0600001	0.00991209	0.0196075
2606	-36292.6	-14771.3	8.85475	-0.0600003	0.00835604	0.0196069
2606.02	-36292.8	-14771.2	8.853	-0.06	0.00633705	0.019608
2606.03	-36292.9	-14771.2	8.85112	-0.0599999	0.00470342	0.0196081
2606.05	-36293	-14771.1	8.84986	-0.06	0.00300043	0.0196078
2606.07	-36293.2	-14771.1	8.84971	-0.06	0.00105787	0.0196079
2606.08	-36293.3	-14771	8.85011	-0.06	-0.000167257	0.0196077
2606.1	-36293.5	-14771	8.85034	-0.0600001	-0.000213038	0.0196072
2606.12	-36293.6	-14770.9	8.84966	-0.0599999	5.28499e-05	0.0196085
2606.13	-36293.8	-14770.9	8.84793	-0.0599996	5.28103e-05	0.0196102
2606.15	-36293.9	-14770.8	8.84604	-0.0600005	-1.63404e-05	0.0196047
2606.17	-36294.1	-14770.8	8.84444	-0.0600016	-1.42045e-05	0.0195986
2606.19	-36294.2	-14770.7	8.84266	-0.059998	4.27406e-06	0.0196198
2606.2	-36294.3	-14770.7	8.84077	-0.0599944	3.4294e-06	0.0196405
2606.22	-36294.4	-14770.6	8.83973	-0.060009	-1.25587e-06	0.0195555
2606.24	-36294.6	-14770.6	8.83977	-0.0600202	-8.28771e-07	0.0194903
2606.25	-36294.8	-14770.5	8.84021	-0.059961	3.69766e-07	0.0198633
2606.27	-36294.9	-14770.4	8.84032	-0.0599223	2.22036e-07	0.0209262
2606.29	-36295	-14770.4	8.83941	-0.0601459	-9.62979e-08	0.0227366
2606.3	-36295.2	-14770.4	8.83758	-0.0602682	-5.21651e-08	0.0254985
2606.32	-36295.3	-14770.3	8.83573	-0.0593188	2.71705e-08	0.029558
2606.34	-36295.5	-14770.3	8.83407	-0.0574362	1.21697e-08	0.0347361
2606.36	-36295.6	-14770.2	8.83219	-0.0557383	-7.77671e-09	0.0403646
2606.37	-36295.8	-14770.1	8.83046	-0.0541737	-3.24908e-09	0.0458428
2606.39	-36295.9	-14770.1	8.82974	-0.0517721	2.01517e-09	0.0506509
2606.41	-36296	-14770.1	8.8299	-0.0481851	7.31816e-10	0.0544721
2606.42	-36296.2	-14770	8.83007	-0.0435895	-5.53235e-10	0.0571554
2606.44	-36296.3	-14769.9	8.83002	-0.0382979	-1.61389e-10	0.0586258
2606.46	-36296.5	-14769.9	8.82999	-0.0327499	1.55447e-10	0.0589251
2606.47	-36296.6	-14769.8	8.83001	-0.0278289	4.29528e-11	0.0587843
2606.49	-36296.7	-14769.8	8.82995	-0.0245988	-4.00469e-11	0.0592546
2606.51	-36296.9	-14769.8	8.82996	-0.0233542	-8.96484e-12	0.0605868
2606.53	-36297	-14769.7	8.83021	-0.0239349	1.07656e-11	0.0625606
2606.54	-36297.2	-14769.6	8.83012	-0.0261295	1.76471e-12	0.0649225
2606.56	-36297.3	-14769.6	8.8289	-0.0295622	-2.98568e-12	0.0673772
2606.58	-36297.4	-14769.5	8.827	-0.032889	-4.68303e-13	0.069437
2606.59	-36297.6	-14769.5	8.82525	-0.0347426	7.63916e-13	0.0705183
2606.61	-36297.7	-14769.4	8.82355	-0.0363791	8.07076e-14	0.0699299
2606.63	-36297.8	-14769.4	8.82159	-0.039613	-2.01711e-13	0.0671016
2606.64	-36298	-14769.3	8.82005	-0.0431652	-1.049e-14	0.0624103
2606.66	-36298.2	-14769.3	8.81971	-0.0452129	5.53996e-14	0.0564745
2606.68	-36298.3	-14769.2	8.81998	-0.0465737	2.77591e-15	0.0494646
2606.7	-36298.4	-14769.2	8.82009	-0.0484362	-1.40581e-14	0.0415769
2606.71	-36298.5	-14769.1	8.82	-0.05	-3.22419e-25	0.0337691
2606.73	-36298.7	-14769.1	8.81991	-0.0502877	3.65037e-15	0.0270212
2606.75	-36298.8	-14769	8.82002	-0.0499856	-1.82714e-16	0.0214944
2606.76	-36299	-14769	8.82029	-0.0499216	-9.95012e-16	0.017156
2606.78	-36299.1	-14768.9	8.81995	-0.0500038	4.82117e-17	0.0140093
2606.8	-36299.3	-14768.9	8.81841	-0.0500197	2.49954e-16	0.01199
2606.82	-36299.4	-14768.8	8.81645	-0.0499981	-2.44892e-17	0.0107811
2606.83	-36299.5	-14768.8	8.81475	-0.049995	-6.38089e-17	0.0100804
2606.85	-36299.7	-14768.7	8.813	-0.0500007	9.46618e-18	0.00977525
2606.87	-36299.8	-14768.7	8.81109	-0.0500014	1.72893e-17	0.00975156
2606.88	-36300	-14768.6	8.80988	-0.0499998	-2.49094e-18	0.00981146
2606.9	-36300.1	-14768.6	8.80981	-0.0499997	-4.29511e-18	0.00981691
2606.92	-36300.2	-14768.5	8.81002	-0.0500001	8.46642e-19	0.00980138
2606.93	-36300.4	-14768.5	8.80998	-0.0500001	1.10145e-18	0.00980067
2606.95	-36300.5	-14768.4	8.81007	-0.05	-2.999e-19	0.00980474
2606.97	-36300.7	-14768.4	8.81028	-0.05	-3.95158e-19	0.0098048
2606.99	-36300.8	-14768.3	8.80968	-0.05	1.80564e-19	0.00980371
2607	-36301	-14768.3	8.80795	-0.05	4.4639e-19	0.00980371
2607.02	-36301.1	-14768.2	8.80603	-0.05	-5.18519e-19	0.00980399
2607.04	-36301.2	-14768.2	8.80436	-0.05	-1.38597e-18	0.00980397
2607.05	-36301.4	-14768.1	8.80254	-0.05	2.21317e-18	0.0098039
2607.07	-36301.5	-14768.1	8.80071	-0.05	5.28643e-18	0.00980391
2607.09	-36301.7	-14768	8.79978	-0.05	-8.26712e-18	0.00980393
2607.1	-36301.8	-14768	8.79987	-0.05	-1.84548e-17	0.00980392
2607.12	-36301.9	-14767.9	8.80003	-0.05	3.543e-17	0.00980392
2607.14	-36302.1	-14767.9	8.79997	-0.05	6.54039e-17	0.00980392
2607.15	-36302.2	-14767.8	8.80014	-0.05	-1.50802e-16	0.00980392
2607.17	-36302.4	-14767.8	8.80025	-0.05	-2.51138e-16	0.00980392
2607.19	-36302.5	-14767.7	8.79935	-0.05	5.62885e-16	0.00980392
2607.21	-36302.6	-14767.7	8.79748	-0.05	8.52962e-16	0.00980392
2607.22	-36302.8	-14767.6	8.79562	-0.05	-2.32918e-15	0.00980392
2607.24	-36302.9	-14767.6	8.79396	-0.05	-2.90285e-15	0.00980392
2607.26	-36303.1	-14767.5	8.79208	-0.05	9.6474e-15	0.00980392
2607.27	-36303.2	-14767.5	8.79038	-0.05	1.10981e-14	0.00980392
2607.29	-36303.4	-14767.4	8.78972	-0.05	-3.58677e-14	0.00980392
2607.31	-36303.5	-14767.4	8.78992	-0.05	-3.58946e-14	0.00980392
2607.32	-36303.6	-14767.3	8.79009	-0.05	1.44691e-13	0.00980394
2607.34	-36303.8	-14767.3	8.79003	-0.05	1.13597e-13	0.00980394
2607.36	-36303.9	-14767.2	8.78992	-0.0500001	-5.87868e-13	0.00980384
2607.38	-36304.1	-14767.2	8.78995	-0.0500001	-4.32645e-13	0.00980386
2607.39	-36304.2	-14767.1	8.79023	-0.0499997	2.17556e-12	0.00980421
2607.41	-36304.3	-14767.1	8.79013	-0.0499998	1.25926e-12	0.00980409
2607.43	-36304.5	-14767	8.78884	-0.0500012	-8.59977e-12	0.00980278
2607.44	-36304.6	-14767	8.78689	-0.0500005	-3.31034e-12	0.00980348
2607.46	-36304.8	-14766.9	8.78519	-0.0499951	3.44388e-11	0.00980849
2607.48	-36304.9	-14766.9	8.78355	-0.0499982	1.25651e-11	0.00980559
2607.49	-36305	-14766.8	8.78159	-0.0500182	-1.26749e-10	0.00978712
2607.51	-36305.2	-14766.8	8.78005	-0.0500035	-2.43793e-11	0.00980069
2607.53	-36305.3	-14766.7	8.77974	-0.0499294	4.92242e-10	0.00986916
2607.55	-36305.5	-14766.7	8.78	-0.05	0	0.00980392
2607.56	-36305.6	-14766.6	8.78	-0.0502797	-1.9491e-09	0.00940943
2607.58	-36305.8	-14766.6	8.78	-0.05	0	0.0087146
2607.6	-36305.9	-14766.5	8.78026	-0.0485219	7.12518e-09	0.00776463
2607.61	-36306	-14766.5	8.77995	-0.0465563	-1.40331e-09	0.00644539
2607.63	-36306.2	-14766.4	8.77841	-0.0448463	-2.72127e-08	0.00474046
2607.65	-36306.3	-14766.4	8.77645	-0.0431123	1.09178e-08	0.00309496
2607.66	-36306.5	-14766.3	8.77481	-0.0411997	1.06776e-07	0.00188161
2607.68	-36306.6	-14766.3	8.77311	-0.0399122	-4.11996e-08	0.000996114
2607.7	-36306.7	-14766.2	8.77116	-0.0397719	-3.87013e-07	0.000325004
2607.72	-36306.9	-14766.2	8.76987	-0.0400334	2.36542e-07	-3.54107e-05
2607.73	-36307	-14766.1	8.76977	-0.0400577	1.45297e-06	-6.11772e-05
2607.75	-36307.2	-14766.1	8.77005	-0.0399885	-1.21409e-06	1.21661e-05
2607.77	-36307.3	-14766	8.77008	-0.0399844	-5.65846e-06	1.6531e-05
2607.78	-36307.4	-14765.9	8.76997	-0.040003	4.5685e-06	-3.19439e-06
2607.8	-36307.6	-14765.9	8.76991	-0.0400038	2.02807e-05	-4.06876e-06
2607.82	-36307.7	-14765.9	8.77008	-0.039999	-2.16653e-05	1.00937e-06
2607.84	-36307.9	-14765.8	8.77027	-0.039999	-7.4694e-05	1.00863e-06
2607.85	-36308	-14765.8	8.76962	-0.0400003	9.92734e-05	-3.12102e-07
2607.87	-36308.1	-14765.7	8.76792	-0.0400003	0.000289057	-2.7135e-07
2607.89	-36308.3	-14765.7	8.76604	-0.0399999	-0.000392469	8.17099e-08
2607.9	-36308.4	-14765.6	8.76438	-0.0399999	-0.00214873	6.57187e-08
2607.92	-36308.5	-14765.6	8.76253	-0.04	-0.00410976	-2.43408e-08
2607.94	-36308.7	-14765.5	8.76066	-0.04	-0.00581454	-1.66256e-08
2607.95	-36308.8	-14765.5	8.75973	-0.04	-0.00742443	8.60267e-09
2607.97	-36309	-14765.4	8.75984	-0.04	-0.00907969	7.30885e-09
2607.99	-36309.1	-14765.3	8.76008	-0.04	-0.0108477	-7.59994e-09
2608.01	-36309.2	-14765.3	8.76006	-0.04	-0.0126039	-1.15833e-08
2608.02	-36309.4	-14765.3	8.75994	-0.04	-0.0140582	2.47398e-08
2608.04	-36309.5	-14765.2	8.75993	-0.04	-0.015678	3.70881e-08
2608.06	-36309.7	-14765.1	8.76018	-0.0400001	-0.0185363	-1.01715e-07
2608.07	-36309.8	-14765.1	8.76025	-0.0400001	-0.0220936	-1.41263e-07
2608.09	-36310	-14765.1	8.75925	-0.0399997	-0.0246211	3.78424e-07
2608.11	-36310.1	-14765	8.75736	-0.0399996	-0.0261213	4.69776e-07
2608.12	-36310.2	-14765	8.75553	-0.0400014	-0.0278758	-1.54464e-06
2608.14	-36310.4	-14764.9	8.75386	-0.0400014	-0.0296567	-1.55138e-06
2608.16	-36310.5	-14764.8	8.75197	-0.0399943	-0.0303204	6.33171e-06
2608.17	-36310.7	-14764.8	8.7503	-0.0399947	-0.0300892	5.91946e-06
2608.19	-36310.8	-14764.7	8.74973	-0.0400212	-0.0299137	-2.34884e-05
2608.21	-36310.9	-14764.7	8.74994	-0.0400166	-0.0299784	-1.83787e-05
2608.23	-36311.1	-14764.7	8.75007	-0.0399153	-0.0300382	9.37529e-05
2608.24	-36311.2	-14764.6	8.75001	-0.0399508	-0.030013	5.44382e-05
2608.26	-36311.4	-14764.5	8.74998	-0.0403361	-0.02993	-0.000538473
2608.28	-36311.5	-14764.5	8.75	-0.0401294	-0.0299747	-0.00194933
2608.29	-36311.6	-14764.4	8.75001	-0.0380813	-0.0302585	-0.00439656
2608.31	-36311.8	-14764.4	8.75	-0.0339508	-0.0300939	-0.00816907
2608.33	-36311.9	-14764.4	8.75	-0.0279121	-0.028741	-0.0135104
2608.34	-36312.1	-14764.3	8.75	-0.0204684	-0.0267787	-0.0202625
2608.36	-36312.2	-14764.2	8.75	-0.0121808	-0.0250394	-0.0280279
2608.38	-36312.4	-14764.2	8.75	-0.00333333	-0.0233333	-0.0359477
2608.4	-36312.5	-14764.2	8.75	0.00563503	-0.0214106	-0.0432559
2608.41	-36312.6	-14764.1	8.75	0.0133333	-0.02	-0.0501089
2608.43	-36312.7	-14764.1	8.75	0.0187876	-0.0197502	-0.0566925
2608.45	-36312.9	-14764	8.75	0.0236435	-0.0200122	-0.0623872
2608.46	-36313.1	-14763.9	8.75	0.0292437	-0.0200595	-0.0666812
2608.48	-36313.2	-14763.9	8.75	0.0337199	-0.0199957	-0.0700968
2608.5	-36313.3	-14763.9	8.75	0.0356604	-0.0200027	-0.0730991
2608.51	-36313.4	-14763.8	8.75	0.0368414	-0.0199939	-0.07538
2608.53	-36313.6	-14763.8	8.75	0.0387028	-0.019931	-0.0767083
2608.55	-36313.7	-14763.7	8.75	0.0401627	-0.0200442	-0.0774505
2608.57	-36313.9	-14763.6	8.75	0.0403392	-0.0202742	-0.0777619
2608.58	-36314	-14763.6	8.75	0.0398756	-0.0197647	-0.0770438
2608.6	-36314.2	-14763.6	8.75	0.0388298	-0.0181426	-0.0747731
2608.62	-36314.3	-14763.5	8.75	0.0356299	-0.0162456	-0.0708032
2608.63	-36314.4	-14763.5	8.75	0.0293143	-0.0145884	-0.0650561
2608.65	-36314.6	-14763.4	8.75	0.0205553	-0.0127433	-0.057507
2608.67	-36314.7	-14763.3	8.75	0.0102881	-0.0107891	-0.0485396
2608.68	-36314.9	-14763.3	8.75	-0.000440598	-0.00985278	-0.039225
2608.7	-36315	-14763.2	8.75	-0.0106787	-0.0100284	-0.0303753
2608.72	-36315.1	-14763.2	8.75	-0.0196341	-0.0097512	-0.0223214
2608.74	-36315.3	-14763.2	8.75	-0.0267557	-0.00813143	-0.0153881
2608.75	-36315.4	-14763.1	8.75	-0.0318415	-0.00546941	-0.0099387
2608.77	-36315.6	-14763	8.74999	-0.0351766	-0.00213648	-0.00604355
2608.79	-36315.7	-14763	8.75001	-0.0376092	0.00152343	-0.00339917
2608.8	-36315.8	-14763	8.75002	-0.0394326	0.00505408	-0.00170048
2608.82	-36316	-14762.9	8.74996	-0.0402185	0.00786435	-0.00067334
2608.84	-36316.1	-14762.9	8.74993	-0.0401189	0.00959215	-0.000124201
2608.86	-36316.3	-14762.8	8.75016	-0.0399367	0.010159	5.79081e-05
2608.87	-36316.4	-14762.8	8.75026	-0.0399682	0.01003	2.91115e-05
2608.89	-36316.5	-14762.7	8.74934	-0.0400164	0.0101075	-1.51496e-05
2608.91	-36316.7	-14762.7	8.74748	-0.0400073	0.010219	-6.87347e-06
2608.92	-36316.8	-14762.6	8.74562	-0.0399954	0.00926003	4.64737e-06
2608.94	-36317	-14762.5	8.74396	-0.0399983	0.00735484	2.10809e-06
2608.96	-36317.1	-14762.5	8.74208	-0.0400013	0.00555471	-3.11859e-06
2608.97	-36317.3	-14762.4	8.74038	-0.0400004	0.00395594	-2.63173e-06
2608.99	-36317.4	-14762.4	8.73973	-0.0399997	0.00206323	7.49685e-06
2609.01	-36317.5	-14762.4	8.73992	-0.0399999	0.000323571	7.28494e-06
2609.03	-36317.7	-14762.3	8.74009	-0.0400001	-0.000292038	-2.90908e-05
2609.04	-36317.8	-14762.3	8.74003	-0.04	-6.57854e-05	-2.27928e-05
2609.06	-36318	-14762.2	8.73992	-0.04	8.14807e-05	0.00017877
2609.08	-36318.1	-14762.2	8.73995	-0.04	1.74826e-05	0.000835056
2609.09	-36318.2	-14762.1	8.74023	-0.04	-2.09226e-05	0.0022647
2609.11	-36318.3	-14762.1	8.74013	-0.04	-3.40618e-06	0.00484231
2609.13	-36318.5	-14762	8.73884	-0.04	5.57304e-06	0.00891944
2609.14	-36318.6	-14762	8.73689	-0.04	5.93317e-07	0.0145014
2609.16	-36318.8	-14761.9	8.73519	-0.04	-1.53809e-06	0.021435
2609.18	-36318.9	-14761.8	8.73355	-0.04	-1.57408e-07	0.0294913
2609.19	-36319.1	-14761.8	8.7316	-0.04	3.93819e-07	0.038359
2609.21	-36319.2	-14761.8	8.73005	-0.04	2.05846e-08	0.0474082
2609.23	-36319.3	-14761.7	8.72972	-0.04	-1.10219e-07	0.0559077
2609.25	-36319.5	-14761.6	8.73	-0.04	0	0.0631808
2609.26	-36319.6	-14761.6	8.73007	-0.04	5.82294e-08	0.0687646
2609.28	-36319.8	-14761.6	8.73	-0.04	3.18055e-18	0.0729847
2609.3	-36319.9	-14761.5	8.73	-0.04	-1.17352e-07	0.0762531
2609.31	-36320	-14761.5	8.73	-0.04	2.20675e-08	0.0785358
2609.33	-36320.2	-14761.4	8.72993	-0.04	4.22948e-07	0.0798434
2609.35	-36320.3	-14761.4	8.73003	-0.04	-1.69135e-07	0.0807097
2609.36	-36320.5	-14761.3	8.73029	-0.04	-1.65288e-06	0.0814817
2609.38	-36320.6	-14761.3	8.72989	-0.04	6.3762e-07	0.0816709
2609.4	-36320.7	-14761.2	8.7283	-0.04	5.98922e-06	0.0808495
2609.42	-36320.9	-14761.2	8.72634	-0.04	-3.66056e-06	0.0791739
2609.43	-36321	-14761.1	8.72465	-0.04	-2.24851e-05	0.0767146
2609.45	-36321.2	-14761.1	8.72289	-0.04	1.87883e-05	0.0730955
2609.47	-36321.3	-14761	8.721	-0.04	8.75658e-05	0.0680268
2609.48	-36321.4	-14760.9	8.71984	-0.04	-7.06984e-05	0.061526
2609.5	-36321.6	-14760.9	8.71979	-0.04	-0.000313848	0.0538113
2609.52	-36321.7	-14760.9	8.72006	-0.04	0.00034687	0.0454307
2609.53	-36321.9	-14760.8	8.72007	-0.04	0.00214356	0.0369304
2609.55	-36322	-14760.8	8.71996	-0.04	0.00384918	0.028786
2609.57	-36322.1	-14760.7	8.71991	-0.04	0.00524386	0.0214779
2609.59	-36322.3	-14760.7	8.72011	-0.04	0.00777539	0.0154972
2609.6	-36322.4	-14760.6	8.72029	-0.04	0.0114857	0.0109346
2609.62	-36322.5	-14760.6	8.71951	-0.04	0.0142054	0.00729963
2609.64	-36322.7	-14760.5	8.7177	-0.04	0.0156453	0.00440896
2609.65	-36322.8	-14760.5	8.71585	-0.04	0.0180326	0.00251059
2609.67	-36323	-14760.4	8.71425	-0.04	0.0216288	0.00147717
2609.69	-36323.1	-14760.4	8.71242	-0.04	0.0244551	0.000759781
2609.7	-36323.2	-14760.3	8.71057	-0.04	0.0260196	0.000170303
2609.72	-36323.4	-14760.3	8.70972	-0.04	0.0275142	-8.00468e-05
2609.74	-36323.5	-14760.2	8.70987	-0.04	0.0292963	-3.50567e-05
2609.76	-36323.7	-14760.2	8.71009	-0.04	0.0309124	2.00129e-05
2609.77	-36323.8	-14760.1	8.71005	-0.04	0.0325193	5.33679e-06
2609.79	-36323.9	-14760.1	8.70993	-0.04	0.0347811	5.59534e-06
2609.81	-36324.1	-14760	8.70994	-0.04	0.0383293	1.22095e-05
2609.82	-36324.2	-14760	8.71019	-0.04	0.0435898	-4.56558e-05
2609.84	-36324.4	-14759.9	8.71019	-0.04	0.0488861	-4.70275e-05
2609.86	-36324.5	-14759.9	8.7091	-0.04	0.0515087	0.000241324
2609.88	-36324.7	-14759.8	8.70723	-0.04	0.0527231	0.000857093
2609.89	-36324.8	-14759.8	8.70544	-0.04	0.0556997	0.00173486
2609.91	-36324.9	-14759.7	8.70377	-0.04	0.0594012	0.00292806
2609.93	-36325	-14759.7	8.70182	-0.04	0.0609568	0.00451877
2609.94	-36325.2	-14759.6	8.70018	-0.04	0.0626541	0.00624844
2609.96	-36325.4	-14759.6	8.6997	-0.04	0.0684005	0.00778524
2609.98	-36325.5	-14759.5	8.69995	-0.04	0.0756336	0.00945149
2609.99	-36325.6	-14759.5	8.70007	-0.04	0.0799419	0.0117784
2610.01	-36325.7	-14759.4	8.70001	-0.04	0.0828876	0.014846
2610.03	-36325.9	-14759.4	8.7	-0.04	0.0877269	0.0185305
2610.05	-36326	-14759.3	8.7	-0.04	0.0930685	0.022627
2610.06	-36326.2	-14759.3	8.69993	-0.04	0.0966328	0.0268122
2610.08	-36326.3	-14759.2	8.69999	-0.04	0.0997761	0.0303334
2610.1	-36326.5	-14759.2	8.70027	-0.04	0.104419	0.0324036
2610.11	-36326.6	-14759.1	8.7	-0.04	0.11	0.0326797
2610.13	-36326.7	-14759.1	8.69851	-0.04	0.115406	0.0310907
2610.15	-36326.9	-14759	8.69656	-0.04	0.120268	0.0281207
2610.16	-36327	-14759	8.69491	-0.04	0.124283	0.0243851
2610.18	-36327.2	-14758.9	8.69322	-0.04	0.126756	0.0204726
2610.2	-36327.3	-14758.9	8.69127	-0.04	0.12726	0.0168829
2610.21	-36327.4	-14758.8	8.68991	-0.04	0.126553	0.0138361
2610.23	-36327.6	-14758.8	8.68976	-0.04	0.125237	0.0114167
2610.25	-36327.7	-14758.7	8.69004	-0.04	0.122789	0.00949283
2610.27	-36327.9	-14758.6	8.69006	-0.04	0.119218	0.00786085
2610.28	-36328	-14758.6	8.68999	-0.04	0.11628	0.00623748
2610.3	-36328.1	-14758.6	8.69	-0.04	0.114779	0.00449949
2610.32	-36328.2	-14758.5	8.68999	-0.04	0.112652	0.0029322
2610.33	-36328.4	-14758.5	8.68993	-0.04	0.108985	0.00174165
2610.35	-36328.5	-14758.4	8.69008	-0.04	0.106003	0.000853614
2610.37	-36328.7	-14758.3	8.69027	-0.04	0.104527	0.000228417
2610.38	-36328.8	-14758.3	8.68962	-0.04	0.102337	-5.82052e-05
2610.4	-36328.9	-14758.2	8.68792	-0.04	0.0987622	-5.06311e-05
2610.42	-36329.1	-14758.2	8.68603	-0.04	0.0958342	1.52826e-05
2610.44	-36329.2	-14758.2	8.68437	-0.04	0.0942551	1.23835e-05
2610.45	-36329.4	-14758.1	8.68254	-0.04	0.0924955	-4.75002e-06
2610.47	-36329.5	-14758	8.68071	-0.04	0.0904913	-3.69754e-06
2610.49	-36329.7	-14758	8.67977	-0.04	0.0902071	1.82432e-06
2610.5	-36329.8	-14757.9	8.67985	-0.04	0.0920594	2.18872e-06
2610.52	-36329.9	-14757.9	8.68008	-0.04	0.094377	-3.03665e-06
2610.54	-36330.1	-14757.8	8.68005	-0.04	0.0961151	-5.15842e-06
2610.55	-36330.2	-14757.8	8.67994	-0.04	0.0970528	1.15624e-05
2610.57	-36330.3	-14757.7	8.67992	-0.04	0.0970385	1.91395e-05
2610.59	-36330.5	-14757.7	8.68016	-0.04	0.0959675	-4.2812e-05
2610.61	-36330.6	-14757.6	8.68024	-0.04	0.0941442	-6.48471e-05
2610.62	-36330.7	-14757.6	8.67924	-0.04	0.0922279	0.000207365
2610.64	-36330.9	-14757.5	8.67735	-0.04	0.0905363	0.000817287
2610.66	-36331	-14757.5	8.67556	-0.04	0.0890723	0.00165072
2610.67	-36331.2	-14757.4	8.67396	-0.04	0.0874224	0.00277003
2610.69	-36331.3	-14757.4	8.67206	-0.04	0.0849259	0.00432789
2610.71	-36331.4	-14757.3	8.67032	-0.04	0.0812912	0.00606755
2610.72	-36331.6	-14757.3	8.66971	-0.04	0.0765359	0.00749315
2610.74	-36331.7	-14757.2	8.66994	-0.04	0.0712316	0.00851615
2610.76	-36331.9	-14757.2	8.67008	-0.04	0.0661604	0.00926981
2610.78	-36332	-14757.1	8.67001	-0.04	0.0612083	0.00974262
2610.79	-36332.1	-14757.1	8.67	-0.04	0.0559296	0.00987516
2610.81	-36332.3	-14757	8.67001	-0.04	0.050814	0.00981552
2610.83	-36332.4	-14757	8.66994	-0.04	0.0467003	0.00978496
2610.84	-36332.6	-14756.9	8.66998	-0.04	0.0436376	0.00980191
2610.86	-36332.7	-14756.9	8.67026	-0.0400001	0.0414	0.00980911
2610.88	-36332.8	-14756.8	8.67009	-0.04	0.0400843	0.00980444
2610.89	-36333	-14756.8	8.66874	-0.0399998	0.0397915	0.00980275
2610.91	-36333.1	-14756.7	8.66678	-0.04	0.0399893	0.00980388
2610.93	-36333.2	-14756.7	8.66504	-0.0400008	0.0400544	0.00980363
2610.95	-36333.4	-14756.6	8.66333	-0.04	0.04	0.00980392
2610.96	-36333.5	-14756.6	8.66141	-0.0399967	0.039986	0.00980635
2610.98	-36333.7	-14756.5	8.66	-0.04	0.04	0.00980392
2611	-36333.8	-14756.5	8.65975	-0.040012	0.0400003	0.0097947
2611.01	-36333.9	-14756.4	8.66001	-0.0399976	0.0400005	0.00980574
2611.03	-36334.1	-14756.4	8.66006	-0.0399541	0.0400124	0.00983922
2611.05	-36334.2	-14756.3	8.65999	-0.0400184	0.0399947	0.00978954
2611.07	-36334.4	-14756.3	8.65998	-0.0401802	0.0399478	0.0094753
2611.08	-36334.5	-14756.2	8.66	-0.0399297	0.0400202	0.00856493
2611.1	-36334.6	-14756.2	8.66	-0.0387108	0.0401902	0.00673124
2611.12	-36334.7	-14756.1	8.66	-0.0360819	0.0398813	0.00373385
2611.13	-36334.9	-14756.1	8.66	-0.0317006	0.03858	-0.000648398
2611.15	-36335	-14756	8.66	-0.0254135	0.0361541	-0.00662616
2611.17	-36335.2	-14755.9	8.66	-0.0172528	0.0327712	-0.0141853
2611.18	-36335.3	-14755.9	8.66	-0.00762983	0.0291777	-0.0227795
2611.2	-36335.4	-14755.8	8.66	0.00277783	0.0257985	-0.031804
2611.22	-36335.6	-14755.8	8.66	0.0128688	0.0222451	-0.0406934
2611.24	-36335.7	-14755.7	8.66	0.0217578	0.0185941	-0.0488354
2611.25	-36335.9	-14755.7	8.66	0.0290218	0.0158764	-0.055539
2611.27	-36336	-14755.6	8.66001	0.0343503	0.0142929	-0.0605815
2611.29	-36336.1	-14755.6	8.65999	0.0375454	0.0127003	-0.0644369
2611.3	-36336.3	-14755.5	8.65998	0.0391504	0.0108077	-0.0673739
2611.32	-36336.4	-14755.5	8.66003	0.0407503	0.00971509	-0.0692849
2611.34	-36336.5	-14755.4	8.66007	0.0426622	0.0097646	-0.070364
2611.35	-36336.7	-14755.4	8.65986	0.0435496	0.0102048	-0.0712025
2611.37	-36336.8	-14755.3	8.65972	0.0433673	0.0103035	-0.0718388
2611.39	-36337	-14755.3	8.66057	0.0435169	0.00944781	-0.0717
2611.4	-36337.1	-14755.2	8.66241	0.0437669	0.00764852	-0.0705554
2611.42	-36337.2	-14755.2	8.66428	0.042135	0.00557898	-0.0685683
2611.44	-36337.4	-14755.1	8.66594	0.0384327	0.00383795	-0.0657297
2611.46	-36337.5	-14755.1	8.6678	0.0341192	0.00290733	-0.0618587
2611.47	-36337.7	-14755	8.66954	0.029175	0.00299853	-0.0568588
2611.49	-36337.8	-14755	8.67026	0.0224137	0.00409548	-0.050731
2611.51	-36337.9	-14754.9	8.67009	0.0135477	0.00592982	-0.0438644
2611.52	-36338.1	-14754.9	8.66994	0.0031144	0.00802247	-0.036926
2611.54	-36338.2	-14754.8	8.66999	-0.00728414	0.00970127	-0.0302332
2611.56	-36338.4	-14754.8	8.66996	-0.0155642	0.0102688	-0.023903
2611.57	-36338.5	-14754.7	8.66996	-0.0219413	0.0100606	-0.0184847
2611.59	-36338.6	-14754.7	8.67023	-0.0277524	0.00992469	-0.0146814
2611.61	-36338.8	-14754.6	8.67017	-0.0325153	0.00998367	-0.0123682
2611.63	-36338.9	-14754.6	8.66894	-0.035091	0.0100204	-0.0110699
2611.64	-36339	-14754.5	8.667	-0.0364152	0.0100038	-0.0108106
2611.66	-36339.2	-14754.5	8.66528	-0.0381426	0.00999008	-0.0117939
2611.68	-36339.3	-14754.4	8.66365	-0.0398128	0.00999666	-0.0137503
2611.69	-36339.5	-14754.4	8.66171	-0.0403013	0.0100182	-0.0162588
2611.71	-36339.6	-14754.3	8.66011	-0.0400317	0.0100066	-0.0192265
2611.73	-36339.7	-14754.3	8.65972	-0.0399216	0.00993368	-0.02262
2611.74	-36339.9	-14754.2	8.65999	-0.0399961	0.00998726	-0.0259623
2611.76	-36340	-14754.1	8.66007	-0.0400167	0.0102627	-0.028787
2611.78	-36340.2	-14754.1	8.66	-0.0400002	0.0100482	-0.0314285
2611.8	-36340.3	-14754	8.66	-0.0400133	0.00865672	-0.0342986
2611.81	-36340.4	-14754	8.66	-0.04	0.00666667	-0.037037
2611.83	-36340.5	-14754	8.65993	-0.039929	0.0048498	-0.0392764
2611.85	-36340.7	-14753.9	8.66001	-0.0400142	0.00324187	-0.0415417
2611.86	-36340.8	-14753.8	8.66029	-0.0402852	0.00167074	-0.0442877
2611.88	-36341	-14753.8	8.65995	-0.0399458	-0.000115834	-0.0469852
2611.9	-36341.1	-14753.7	8.65841	-0.0384192	-0.00211528	-0.0491986
2611.91	-36341.2	-14753.7	8.65645	-0.0364437	-0.0034144	-0.0514984
2611.93	-36341.4	-14753.6	8.65475	-0.0347136	-0.00347546	-0.0543171
2611.95	-36341.5	-14753.6	8.653	-0.0330221	-0.00335655	-0.0571034
2611.97	-36341.7	-14753.5	8.6511	-0.0312386	-0.0036416	-0.0596114
2611.98	-36341.8	-14753.5	8.64988	-0.0297894	-0.00311987	-0.0627323
2612	-36341.9	-14753.4	8.64979	-0.0285336	-0.00126376	-0.0670449
2612.02	-36342.1	-14753.4	8.65004	-0.0257921	0.000207792	-0.0719885
2612.03	-36342.2	-14753.3	8.65005	-0.020781	0.000265563	-0.0770406
2612.05	-36342.4	-14753.3	8.64999	-0.0149785	-6.69262e-05	-0.0820884
2612.07	-36342.5	-14753.2	8.64999	-0.0097175	-7.15871e-05	-0.086755
2612.09	-36342.6	-14753.2	8.65	-0.00561229	1.754e-05	-0.0901275
2612.1	-36342.8	-14753.1	8.65	-0.00335775	1.74638e-05	-0.0915883
2612.12	-36342.9	-14753.1	8.65	-0.00389277	-5.31119e-06	-0.0911245
2612.14	-36343	-14753	8.65	-0.00724647	-4.27807e-06	-0.0889795
2612.15	-36343.2	-14753	8.65	-0.0120787	1.59643e-06	-0.0856874
2612.17	-36343.3	-14752.9	8.64999	-0.0172003	1.14829e-06	-0.0818223
2612.19	-36343.5	-14752.9	8.65001	-0.02176	-4.16643e-07	-0.0779741
2612.2	-36343.6	-14752.8	8.65002	-0.0252643	-2.73729e-07	-0.0745556
2612.22	-36343.7	-14752.8	8.64996	-0.0276575	1.19475e-07	-0.0717475
2612.24	-36343.9	-14752.7	8.64993	-0.0292858	6.47206e-08	-0.0695296
2612.26	-36344	-14752.7	8.65015	-0.0308731	-3.37107e-08	-0.0676822
2612.27	-36344.2	-14752.6	8.65023	-0.032628	-1.50999e-08	-0.0660219
2612.29	-36344.3	-14752.6	8.64929	-0.0342861	9.65157e-09	-0.0644114
2612.31	-36344.4	-14752.5	8.64746	-0.0359193	4.03547e-09	-0.0627771
2612.32	-36344.5	-14752.5	8.64563	-0.0378337	-2.512e-09	-0.0610981
2612.34	-36344.7	-14752.4	8.64397	-0.0396011	-9.22622e-10	-0.0594082
2612.36	-36344.8	-14752.4	8.64208	-0.040294	7.36166e-10	-0.057775
2612.37	-36345	-14752.3	8.64038	-0.040101	2.7398e-10	-0.0561505
2612.39	-36345.1	-14752.2	8.63973	-0.039924	-2.80912e-10	-0.0544272
2612.41	-36345.2	-14752.2	8.63992	-0.0399779	-1.50741e-10	-0.0527361
2612.42	-36345.4	-14752.2	8.64007	-0.0400207	4.42951e-10	-0.051349
2612.44	-36345.5	-14752.1	8.64002	-0.0400047	3.19875e-10	-0.0503116
2612.46	-36345.7	-14752	8.63998	-0.0399939	-1.61119e-09	-0.0495482
2612.48	-36345.8	-14752	8.63999	-0.0399985	-1.17852e-09	-0.0490796
2612.49	-36345.9	-14751.9	8.64002	-0.0400026	5.91476e-09	-0.0489509
2612.51	-36346.1	-14751.9	8.64001	-0.0400009	3.42211e-09	-0.0490089
2612.53	-36346.2	-14751.9	8.63994	-0.0399952	-2.33673e-08	-0.0490335
2612.54	-36346.3	-14751.8	8.63998	-0.0399983	-8.9946e-09	-0.0490198
2612.56	-36346.5	-14751.7	8.64024	-0.0400174	9.1883e-08	-0.049033
2612.58	-36346.6	-14751.7	8.64005	-0.0400033	1.77261e-08	-0.0490229
2612.59	-36346.8	-14751.6	8.6387	-0.0399313	-3.65859e-07	-0.0489481
2612.61	-36346.9	-14751.6	8.63678	-0.0399874	-6.71838e-08	-0.0490063
2612.63	-36347	-14751.5	8.63505	-0.040252	1.34224e-06	-0.0494106
2612.65	-36347.2	-14751.5	8.63333	-0.04	1.18551e-16	-0.0501089
2612.66	-36347.3	-14751.4	8.63141	-0.0385887	-5.29714e-06	-0.0510232
2612.68	-36347.4	-14751.4	8.63	-0.0366667	0	-0.0522876
2612.7	-36347.6	-14751.3	8.62975	-0.0349609	1.93599e-05	-0.0539681
2612.71	-36347.7	-14751.3	8.63001	-0.0332213	-3.81288e-06	-0.0556444
2612.73	-36347.9	-14751.2	8.63006	-0.0312586	-7.39387e-05	-0.0569122
2612.75	-36348	-14751.2	8.63	-0.0299063	2.96642e-05	-0.0578288
2612.76	-36348.1	-14751.1	8.63	-0.0297431	0.000290117	-0.0584927
2612.78	-36348.3	-14751.1	8.62999	-0.0300247	-0.000112684	-0.0588463
2612.8	-36348.4	-14751	8.62993	-0.0300641	-0.00168774	-0.0588828
2612.82	-36348.5	-14751	8.63005	-0.0299906	-0.00366985	-0.0588149
2612.83	-36348.7	-14750.9	8.63029	-0.0299838	-0.00540902	-0.0588086
2612.85	-36348.8	-14750.9	8.62975	-0.0300032	-0.00706176	-0.0588265
2612.87	-36349	-14750.8	8.62806	-0.030004	-0.00878451	-0.0588273
2612.88	-36349.1	-14750.8	8.62614	-0.029999	-0.0104963	-0.0588226
2612.9	-36349.2	-14750.7	8.62453	-0.0299989	-0.012155	-0.0588225
2612.92	-36349.4	-14750.7	8.62277	-0.0300003	-0.0138338	-0.0588238
2612.93	-36349.5	-14750.6	8.62086	-0.0300003	-0.0155594	-0.0588238
2612.95	-36349.7	-14750.6	8.61977	-0.0299999	-0.0172589	-0.0588235
2612.97	-36349.8	-14750.5	8.6198	-0.0299999	-0.0189149	-0.0588235
2612.99	-36349.9	-14750.5	8.62006	-0.03	-0.0206051	-0.0588235
2613	-36350	-14750.4	8.62005	-0.03	-0.0223373	-0.0588235
2613.02	-36350.2	-14750.4	8.61998	-0.03	-0.0240094	-0.0588235
2613.04	-36350.3	-14750.3	8.61998	-0.03	-0.025684	-0.0588235
2613.05	-36350.5	-14750.3	8.62001	-0.03	-0.0276187	-0.0588235
2613.07	-36350.6	-14750.2	8.62002	-0.03	-0.0294586	-0.0588235
2613.09	-36350.8	-14750.2	8.61996	-0.03	-0.0302297	-0.0588235
2613.11	-36350.9	-14750.1	8.61993	-0.03	-0.0300649	-0.0588235
2613.12	-36351	-14750.1	8.62015	-0.03	-0.0300909	-0.0588235
2613.14	-36351.1	-14750	8.62023	-0.03	-0.0302136	-0.0588235
2613.16	-36351.3	-14749.9	8.61929	-0.03	-0.0292602	-0.0588235
2613.17	-36351.4	-14749.9	8.61746	-0.03	-0.0274006	-0.0588235
2613.19	-36351.6	-14749.9	8.61564	-0.03	-0.0258097	-0.0588235
2613.21	-36351.7	-14749.8	8.61397	-0.03	-0.0241897	-0.0588235
2613.22	-36351.8	-14749.8	8.61205	-0.03	-0.0212127	-0.0588235
2613.24	-36352	-14749.7	8.61032	-0.03	-0.0175656	-0.0588235
2613.26	-36352.1	-14749.6	8.60971	-0.0299999	-0.0151199	-0.0588235
2613.28	-36352.3	-14749.6	8.60993	-0.0299999	-0.0136789	-0.0588235
2613.29	-36352.4	-14749.5	8.61008	-0.0300003	-0.0120052	-0.0588238
2613.31	-36352.5	-14749.5	8.61002	-0.0300002	-0.0103042	-0.0588237
2613.33	-36352.7	-14749.4	8.60998	-0.0299989	-0.00944231	-0.0588225
2613.34	-36352.8	-14749.4	8.60999	-0.0299993	-0.00979992	-0.0588229
2613.36	-36352.9	-14749.3	8.61002	-0.0300045	-0.0113715	-0.0588277
2613.38	-36353.1	-14749.3	8.61001	-0.0300017	-0.0131713	-0.0588251
2613.39	-36353.2	-14749.2	8.60993	-0.0299819	-0.0142547	-0.0588068
2613.41	-36353.3	-14749.2	8.60998	-0.0299934	-0.0162533	-0.0588174
2613.43	-36353.5	-14749.1	8.61024	-0.0300665	-0.0210146	-0.058885
2613.44	-36353.6	-14749.1	8.61005	-0.0300128	-0.0264056	-0.0588353
2613.46	-36353.8	-14749	8.6087	-0.0297362	-0.0298149	-0.0584663
2613.48	-36353.9	-14749	8.60678	-0.0299516	-0.0330783	-0.0577828
2613.5	-36354	-14748.9	8.60506	-0.0313474	-0.0383911	-0.0568304
2613.51	-36354.2	-14748.9	8.60333	-0.0333333	-0.0433333	-0.0555556
2613.53	-36354.3	-14748.8	8.60137	-0.0351344	-0.0453443	-0.053935
2613.55	-36354.5	-14748.8	8.59995	-0.0367612	-0.0468016	-0.0521861
2613.56	-36354.6	-14748.7	8.59973	-0.0383914	-0.050092	-0.0505202
2613.58	-36354.7	-14748.7	8.60001	-0.0401041	-0.05349	-0.0489269
2613.6	-36354.9	-14748.6	8.60009	-0.0418888	-0.0553122	-0.0473213
2613.61	-36355	-14748.6	8.59999	-0.0435057	-0.0569058	-0.0455238
2613.63	-36355.1	-14748.5	8.59991	-0.0449692	-0.0591629	-0.0433914
2613.65	-36355.3	-14748.5	8.60005	-0.0471463	-0.0599048	-0.0409407
2613.67	-36355.4	-14748.4	8.60028	-0.0504994	-0.0580643	-0.03821
2613.68	-36355.6	-14748.4	8.59976	-0.0541728	-0.0564947	-0.035223
2613.7	-36355.7	-14748.3	8.59814	-0.0575298	-0.0567164	-0.0320058
2613.72	-36355.8	-14748.3	8.59624	-0.0607661	-0.0564054	-0.0285939
2613.73	-36356	-14748.2	8.59458	-0.0641308	-0.0544601	-0.0251375
2613.75	-36356.1	-14748.2	8.59275	-0.067771	-0.0531687	-0.0220132
2613.77	-36356.3	-14748.1	8.59082	-0.0713802	-0.05342	-0.0193145
2613.78	-36356.4	-14748.1	8.5899	-0.073904	-0.0530045	-0.0166041
2613.8	-36356.5	-14748	8.5901	-0.0753625	-0.0510875	-0.0137301
2613.82	-36356.6	-14748	8.58966	-0.0777224	-0.0497069	-0.0111173
2613.84	-36356.8	-14747.9	8.58788	-0.081403	-0.0497642	-0.00889818
2613.85	-36356.9	-14747.9	8.5859	-0.0843051	-0.0500875	-0.00670004
2613.87	-36357.1	-14747.8	8.58426	-0.085819	-0.0500619	-0.00445805
2613.89	-36357.2	-14747.8	8.58266	-0.0874305	-0.0499793	-0.00253567
2613.9	-36357.3	-14747.7	8.58093	-0.0893637	-0.0499901	-0.000915322
2613.92	-36357.5	-14747.7	8.57918	-0.0901466	-0.0499965	0.000922813
2613.94	-36357.6	-14747.6	8.57746	-0.0899078	-0.049985	0.00318819
2613.95	-36357.7	-14747.6	8.57578	-0.0905432	-0.0500409	0.00572442
2613.97	-36357.9	-14747.5	8.57412	-0.0923862	-0.0500704	0.00845193
2613.99	-36358	-14747.5	8.57243	-0.0942834	-0.0498406	0.0113667
2614.01	-36358.1	-14747.4	8.57071	-0.0959339	-0.0497579	0.0142129
2614.02	-36358.3	-14747.4	8.56898	-0.097824	-0.0507544	0.0165184
2614.04	-36358.4	-14747.3	8.56726	-0.0995976	-0.0526504	0.0181122
2614.06	-36358.6	-14747.3	8.56558	-0.100297	-0.0544412	0.0190733
2614.07	-36358.7	-14747.2	8.56392	-0.100102	-0.0560427	0.0195341
2614.09	-36358.9	-14747.2	8.56224	-0.0999233	-0.0579378	0.0196588
2614.11	-36359	-14747.1	8.56051	-0.0999778	-0.0596767	0.0196226
2614.12	-36359.1	-14747.1	8.55877	-0.100021	-0.0602918	0.019594
2614.14	-36359.3	-14747	8.55706	-0.100005	-0.0600657	0.0196047
2614.16	-36359.4	-14747	8.55542	-0.0999941	-0.0599188	0.0196119
2614.18	-36359.5	-14746.9	8.55367	-0.0999989	-0.0599854	0.0196086
2614.19	-36359.7	-14746.9	8.55166	-0.100003	-0.0600338	0.0196055
2614.21	-36359.8	-14746.8	8.55013	-0.100001	-0.06001	0.019607
2614.23	-36359.9	-14746.8	8.54996	-0.0999952	-0.0599498	0.0196128
2614.24	-36360.1	-14746.7	8.55006	-0.0999983	-0.0599823	0.0196097
2614.26	-36360.2	-14746.7	8.54889	-0.100018	-0.0601797	0.0195891
2614.28	-36360.4	-14746.6	8.5469	-0.100006	-0.0600651	0.019601
2614.3	-36360.5	-14746.6	8.54507	-0.0999353	-0.0590311	0.0196764
2614.31	-36360.6	-14746.5	8.54343	-0.0999876	-0.0568345	0.019621
2614.33	-36360.7	-14746.5	8.54173	-0.100251	-0.0535327	0.0192174
2614.35	-36360.9	-14746.4	8.54	-0.1	-0.05	0.0185185
2614.36	-36361	-14746.4	8.53833	-0.0985887	-0.0469319	0.0176043
2614.38	-36361.2	-14746.3	8.53667	-0.0966667	-0.0433333	0.0163399
2614.4	-36361.3	-14746.3	8.53496	-0.0949617	-0.0383083	0.0146588
2614.41	-36361.4	-14746.2	8.53323	-0.0932211	-0.0330479	0.0129832
2614.43	-36361.6	-14746.2	8.53152	-0.091255	-0.0284238	0.0117175
2614.45	-36361.7	-14746.1	8.5298	-0.0899077	-0.0224848	0.0107978
2614.46	-36361.8	-14746.1	8.52807	-0.0897595	-0.0139711	0.0101238
2614.48	-36362	-14746	8.52637	-0.0900357	-0.00523952	0.00976881
2614.5	-36362.1	-14746	8.52471	-0.0900652	0.00177672	0.00973978
2614.52	-36362.2	-14745.9	8.52303	-0.0899906	0.00766523	0.00981317
2614.53	-36362.4	-14745.9	8.52131	-0.0899838	0.0130359	0.0098199
2614.55	-36362.5	-14745.8	8.5196	-0.0900032	0.0176751	0.00980074
2614.57	-36362.7	-14745.8	8.51794	-0.0900044	0.0213136	0.0097996
2614.58	-36362.8	-14745.7	8.51627	-0.0899992	0.023815	0.00980476
2614.6	-36362.9	-14745.7	8.51455	-0.0899989	0.0254532	0.00980498
2614.62	-36363.1	-14745.6	8.51283	-0.0900003	0.0272872	0.00980366
2614.63	-36363.2	-14745.6	8.51112	-0.0900003	0.0293715	0.00980366
2614.65	-36363.3	-14745.5	8.50938	-0.0899999	0.0298915	0.009804
2614.67	-36363.5	-14745.5	8.50764	-0.0899999	0.0281877	0.00980399
2614.69	-36363.6	-14745.5	8.50602	-0.09	0.0255478	0.0098039
2614.7	-36363.7	-14745.4	8.50441	-0.09	0.0224093	0.0098039
2614.72	-36363.9	-14745.3	8.50249	-0.09	0.0179738	0.00980393
2614.74	-36364	-14745.3	8.50058	-0.09	0.0125912	0.00980393
2614.75	-36364.2	-14745.2	8.49988	-0.09	0.00809989	0.00980392
2614.77	-36364.3	-14745.2	8.5001	-0.09	0.00483607	0.00980392
2614.79	-36364.4	-14745.2	8.49946	-0.09	0.00147601	0.00980392
2614.8	-36364.6	-14745.1	8.49763	-0.09	-0.00200663	0.00980392
2614.82	-36364.7	-14745	8.49568	-0.09	-0.00442691	0.00980392
2614.84	-36364.8	-14745	8.49401	-0.09	-0.0059555	0.00980392
2614.86	-36365	-14744.9	8.49234	-0.09	-0.007937	0.00980392
2614.87	-36365.1	-14744.9	8.49061	-0.09	-0.00978323	0.00980392
2614.89	-36365.2	-14744.9	8.48891	-0.09	-0.00951959	0.00980392
2614.91	-36365.4	-14744.8	8.48726	-0.09	-0.00746436	0.00980392
2614.92	-36365.5	-14744.8	8.48557	-0.09	-0.00541258	0.00980392
2614.94	-36365.7	-14744.7	8.48384	-0.09	-0.00379843	0.00980392
2614.96	-36365.8	-14744.6	8.48211	-0.09	-0.00215202	0.00980392
2614.97	-36365.9	-14744.6	8.4804	-0.09	-0.000406171	0.00980392
2614.99	-36366	-14744.6	8.47871	-0.09	0.00128358	0.00980392
2615.01	-36366.2	-14744.5	8.47705	-0.09	0.00293759	0.00980392
2615.03	-36366.3	-14744.5	8.47543	-0.09	0.00464806	0.00980392
2615.04	-36366.4	-14744.4	8.47368	-0.09	0.00637008	0.00980392
2615.06	-36366.5	-14744.4	8.47165	-0.09	0.0080176	0.00980392
2615.08	-36366.5	-14744.4	8.47013	-0.09	0.00968924	0.00980392
