# Supplementary material for: Extraction of driving behavior primitives considering driver expectation and vehicle dynamics
Source: PLoS One. 2025 Dec 31;20(12):e0340123. doi: 10.1371/journal.pone.0340123 (PMC12755792; doi:10.1371/journal.pone.0340123)
Supplement: S1 File — (ZIP) [file pone.0340123.s001.zip › DataSetForPimitiveExaction-1/straight driving/c23_s_1.xlsx]

## Sheet: Sheet1
1986.06	-35936.5	-14571.7	2.61906	0.0852478	-4.11247e-05	-0.32057
1986.08	-35936.6	-14571.7	2.62152	0.0841399	-5.31127e-05	-0.317721
1986.1	-35936.6	-14571.8	2.62352	0.08324	1.36121e-05	-0.315715
1986.11	-35936.6	-14571.8	2.62466	0.0826588	0.000152722	-0.314504
1986.13	-35936.6	-14571.9	2.62556	0.0826686	0.000189902	-0.313585
1986.15	-35936.6	-14571.9	2.62699	0.08357	-7.84525e-05	-0.312379
1986.16	-35936.6	-14572	2.6293	0.0854718	-0.000815241	-0.31117
1986.18	-35936.6	-14572	2.63184	0.0880272	-0.00208633	-0.312287
1986.2	-35936.7	-14572	2.63381	0.0908265	-0.00394135	-0.318356
1986.22	-35936.7	-14572.1	2.63493	0.093761	-0.00626152	-0.331647
1986.23	-35936.7	-14572.1	2.63584	0.0972409	-0.00863799	-0.353814
1986.25	-35936.7	-14572.2	2.63727	0.101731	-0.0106374	-0.386476
1986.27	-35936.7	-14572.2	2.63945	0.107881	-0.0120447	-0.432395
1986.28	-35936.7	-14572.2	2.64194	0.116612	-0.0129657	-0.496023
1986.3	-35936.8	-14572.3	2.64422	0.128898	-0.0135295	-0.581863
1986.32	-35936.8	-14572.3	2.64626	0.146849	-0.0137719	-0.691325
1986.34	-35936.8	-14572.4	2.64852	0.173998	-0.0136116	-0.821925
1986.35	-35936.8	-14572.4	2.65154	0.213901	-0.012965	-0.970958
1986.37	-35936.8	-14572.5	2.65558	0.268205	-0.0118929	-1.13634
1986.39	-35936.8	-14572.5	2.66062	0.3365	-0.0106115	-1.31667
1986.4	-35936.8	-14572.5	2.66665	0.418246	-0.00933899	-1.51049
1986.42	-35936.9	-14572.6	2.67384	0.512376	-0.0081712	-1.71445
1986.44	-35936.9	-14572.6	2.68256	0.617335	-0.00709101	-1.92347
1986.45	-35936.9	-14572.7	2.69313	0.73146	-0.00607299	-2.13254
1986.47	-35936.9	-14572.7	2.70583	0.851693	-0.00502954	-2.33876
1986.49	-35936.9	-14572.8	2.72081	0.973868	-0.00382364	-2.54094
1986.51	-35936.9	-14572.8	2.73821	1.09396	-0.00234912	-2.73783
1986.52	-35937	-14572.8	2.75796	1.21001	-0.000902184	-2.92728
1986.54	-35937	-14572.9	2.77985	1.32149	-5.25469e-05	-3.1065
1986.56	-35937	-14572.9	2.80367	1.42783	-0.000306912	-3.27284
1986.57	-35937	-14573	2.82928	1.52778	-0.00148175	-3.425
1986.59	-35937	-14573	2.85665	1.61971	-0.00299275	-3.56244
1986.61	-35937	-14573.1	2.88568	1.70217	-0.00431024	-3.68473
1986.62	-35937.1	-14573.1	2.91613	1.77517	-0.00539822	-3.79184
1986.64	-35937.1	-14573.2	2.94768	1.83949	-0.00646485	-3.88397
1986.66	-35937.1	-14573.2	2.98	1.89591	-0.00767717	-3.96149
1986.68	-35937.1	-14573.3	3.01287	1.94531	-0.00890853	-4.0257
1986.69	-35937.1	-14573.3	3.04608	1.9886	-0.00990908	-4.07836
1986.71	-35937.1	-14573.4	3.0795	2.02672	-0.0104578	-4.12109
1986.73	-35937.2	-14573.4	3.11335	2.0607	-0.0105006	-4.15492
1986.74	-35937.2	-14573.5	3.14794	2.09159	-0.0100424	-4.18064
1986.76	-35937.2	-14573.5	3.18351	2.12025	-0.00911974	-4.19897
1986.78	-35937.2	-14573.6	3.21986	2.14654	-0.00791787	-4.21023
1986.79	-35937.2	-14573.6	3.25667	2.17	-0.00666667	-4.2146
1986.81	-35937.3	-14573.7	3.29369	2.19013	-0.00553459	-4.21227
1986.83	-35937.3	-14573.7	3.33104	2.20614	-0.00444463	-4.20348
1986.85	-35937.3	-14573.8	3.36891	2.21716	-0.00325843	-4.18849
1986.86	-35937.3	-14573.8	3.40738	2.22266	-0.00192896	-4.16773
1986.88	-35937.3	-14573.9	3.44607	2.22315	-0.00071572	-4.14218
1986.9	-35937.4	-14573.9	3.48449	2.21935	5.77932e-05	-4.11297
1986.91	-35937.4	-14574	3.52232	2.2119	0.000228803	-4.08121
1986.93	-35937.4	-14574	3.55961	2.20114	8.81528e-05	-4.04811
1986.95	-35937.4	-14574.1	3.59648	2.18736	5.46547e-06	-4.01488
1986.96	-35937.4	-14574.2	3.63302	2.1709	0.000151781	-3.98259
1986.98	-35937.5	-14574.2	3.66922	2.1522	0.000224712	-3.95203
1987	-35937.5	-14574.3	3.70507	2.13171	-0.000145657	-3.92393
1987.02	-35937.5	-14574.3	3.74055	2.10981	-0.00111516	-3.89872
1987.03	-35937.5	-14574.4	3.77558	2.08679	-0.00240667	-3.87616
1987.05	-35937.6	-14574.5	3.81009	2.0629	-0.0036929	-3.85593
1987.07	-35937.6	-14574.5	3.84415	2.03834	-0.00481501	-3.83802
1987.08	-35937.6	-14574.6	3.87803	2.0132	-0.00590422	-3.82289
1987.1	-35937.6	-14574.6	3.91203	1.98758	-0.00711701	-3.81104
1987.12	-35937.6	-14574.7	3.9462	1.96221	-0.00842955	-3.80302
1987.13	-35937.7	-14574.8	3.98021	1.9388	-0.00955277	-3.7994
1987.15	-35937.7	-14574.8	4.01372	1.91912	-0.0101834	-3.80077
1987.17	-35937.7	-14574.9	4.04667	1.90446	-0.010274	-3.80778
1987.18	-35937.7	-14575	4.07936	1.89552	-0.0100992	-3.8212
1987.2	-35937.8	-14575	4.1121	1.89295	-0.0099476	-3.84176
1987.22	-35937.8	-14575.1	4.14498	1.89685	-0.00993293	-3.86961
1987.24	-35937.8	-14575.2	4.17789	1.90674	-0.00998028	-3.90421
1987.25	-35937.8	-14575.2	4.21067	1.92212	-0.0100085	-3.94497
1987.27	-35937.9	-14575.3	4.2434	1.94222	-0.00999916	-3.99106
1987.29	-35937.9	-14575.4	4.27632	1.96602	-0.00999229	-4.04144
1987.3	-35937.9	-14575.4	4.3097	1.99255	-0.0100257	-4.09506
1987.32	-35937.9	-14575.5	4.34357	2.02128	-0.01007	-4.15129
1987.34	-35938	-14575.6	4.37783	2.05203	-0.0100426	-4.2098
1987.36	-35938	-14575.6	4.41239	2.08469	-0.00987638	-4.27026
1987.37	-35938	-14575.7	4.44732	2.11973	-0.00971792	-4.33209
1987.39	-35938	-14575.8	4.48278	2.15801	-0.00985877	-4.3945
1987.41	-35938.1	-14575.9	4.51895	2.20021	-0.010558	-4.45673
1987.42	-35938.1	-14575.9	4.55602	2.24554	-0.0117181	-4.51805
1987.44	-35938.1	-14576	4.59418	2.29231	-0.0130342	-4.57776
1987.46	-35938.2	-14576.1	4.63358	2.33885	-0.0142332	-4.63507
1987.47	-35938.2	-14576.1	4.6742	2.38386	-0.0153233	-4.68852
1987.49	-35938.2	-14576.2	4.71588	2.42622	-0.0164522	-4.7363
1987.51	-35938.2	-14576.3	4.75846	2.46475	-0.0177281	-4.77671
1987.53	-35938.3	-14576.4	4.8016	2.49793	-0.0189806	-4.80865
1987.54	-35938.3	-14576.5	4.84491	2.52412	-0.0199229	-4.83132
1987.56	-35938.3	-14576.5	4.88805	2.54193	-0.0203249	-4.84369
1987.58	-35938.3	-14576.6	4.93107	2.55148	-0.0202851	-4.84379
1987.59	-35938.4	-14576.7	4.97413	2.55344	-0.0200182	-4.82925
1987.61	-35938.4	-14576.8	5.01734	2.54847	-0.0197388	-4.79808
1987.63	-35938.4	-14576.8	5.06051	2.53714	-0.0196614	-4.74999
1987.64	-35938.5	-14576.9	5.10333	2.52	-0.02	-4.68519
1987.66	-35938.5	-14577	5.1456	2.49768	-0.0208856	-4.60328
1987.68	-35938.5	-14577.1	5.18745	2.47117	-0.022116	-4.50149
1987.7	-35938.6	-14577.2	5.22912	2.44152	-0.0234057	-4.37647
1987.71	-35938.6	-14577.3	5.27066	2.40973	-0.0245538	-4.22692
1987.73	-35938.6	-14577.3	5.31158	2.37655	-0.0256425	-4.05846
1987.75	-35938.6	-14577.4	5.35125	2.34267	-0.0268132	-3.87819
1987.76	-35938.7	-14577.5	5.3894	2.30839	-0.0281077	-3.69125
1987.78	-35938.7	-14577.6	5.42682	2.27297	-0.0292864	-3.49726
1987.8	-35938.7	-14577.7	5.46447	2.23545	-0.0300608	-3.29489
1987.81	-35938.8	-14577.8	5.50286	2.19529	-0.0302752	-3.08655
1987.83	-35938.8	-14577.9	5.54125	2.15311	-0.030149	-2.88519
1987.85	-35938.8	-14578	5.57867	2.10973	-0.0299667	-2.70554
1987.87	-35938.9	-14578	5.61459	2.06576	-0.0299089	-2.55699
1987.88	-35938.9	-14578.1	5.64931	2.02143	-0.0299462	-2.43804
1987.9	-35938.9	-14578.2	5.68326	1.97689	-0.0300238	-2.3459
1987.92	-35939	-14578.3	5.71663	1.93266	-0.0300857	-2.27965
1987.93	-35939	-14578.4	5.74931	1.8898	-0.0300741	-2.24155
1987.95	-35939	-14578.5	5.78112	1.84944	-0.0299332	-2.23411
1987.97	-35939.1	-14578.6	5.81207	1.81229	-0.0297401	-2.25575
1987.98	-35939.1	-14578.7	5.84238	1.7784	-0.0297663	-2.29893
1988	-35939.1	-14578.8	5.87228	1.74779	-0.0302924	-2.35569
1988.02	-35939.2	-14578.9	5.9019	1.72028	-0.0313485	-2.42071
1988.04	-35939.2	-14579	5.93125	1.69549	-0.0326495	-2.49196
1988.05	-35939.2	-14579.1	5.9603	1.67303	-0.0338983	-2.5676
1988.07	-35939.3	-14579.1	5.98895	1.6527	-0.0350057	-2.64464
1988.09	-35939.3	-14579.2	6.01703	1.63449	-0.0361079	-2.71888
1988.1	-35939.3	-14579.3	6.04438	1.61843	-0.0373411	-2.78619
1988.12	-35939.4	-14579.4	6.07109	1.60435	-0.0386236	-2.84493
1988.14	-35939.4	-14579.5	6.09754	1.59198	-0.0396713	-2.89579
1988.15	-35939.4	-14579.6	6.12408	1.58102	-0.040207	-2.93944
1988.17	-35939.5	-14579.7	6.15075	1.5713	-0.0402433	-2.97478
1988.19	-35939.5	-14579.8	6.17735	1.56275	-0.0400616	-2.999
1988.2	-35939.6	-14579.9	6.20364	1.55529	-0.0399367	-3.00931
1988.22	-35939.6	-14580	6.22967	1.54854	-0.039936	-3.00373
1988.24	-35939.6	-14580.1	6.25566	1.54198	-0.0399865	-2.98083
1988.26	-35939.7	-14580.2	6.28182	1.5351	-0.0400177	-2.93926
1988.27	-35939.7	-14580.3	6.30802	1.52807	-0.0400166	-2.87848
1988.29	-35939.7	-14580.4	6.33396	1.52144	-0.0400029	-2.79836
1988.31	-35939.8	-14580.5	6.35943	1.51567	-0.039995	-2.699
1988.32	-35939.8	-14580.6	6.38473	1.51037	-0.0399955	-2.58211
1988.34	-35939.9	-14580.7	6.41048	1.50478	-0.0399992	-2.45017
1988.36	-35939.9	-14580.8	6.43714	1.4981	-0.0400013	-2.30605
1988.38	-35939.9	-14580.9	6.46414	1.48952	-0.0400011	-2.15563
1988.39	-35940	-14581	6.49035	1.47821	-0.0400001	-2.00627
1988.41	-35940	-14581.2	6.51492	1.4635	-0.0399996	-1.86447
1988.43	-35940	-14581.3	6.53841	1.4455	-0.0399998	-1.73186
1988.44	-35940.1	-14581.4	6.56193	1.42464	-0.04	-1.6083
1988.46	-35940.1	-14581.5	6.58622	1.40037	-0.04	-1.49334
1988.48	-35940.2	-14581.6	6.61046	1.36763	-0.04	-1.38505
1988.49	-35940.2	-14581.7	6.63333	1.32	-0.04	-1.28105
1988.51	-35940.2	-14581.8	6.65387	1.25228	-0.0400003	-1.17852
1988.53	-35940.3	-14581.9	6.67251	1.16419	-0.0400004	-1.07303
1988.55	-35940.3	-14582	6.69	1.05667	-0.04	-0.959695
1988.56	-35940.3	-14582.1	6.7068	0.931219	-0.039999	-0.835325
1988.58	-35940.4	-14582.2	6.72206	0.791577	-0.0399986	-0.703438
1988.6	-35940.4	-14582.3	6.73463	0.642033	-0.0400004	-0.569225
1988.61	-35940.5	-14582.4	6.74378	0.48796	-0.0400043	-0.437254
1988.63	-35940.5	-14582.5	6.74997	0.337773	-0.0400053	-0.310321
1988.65	-35940.5	-14582.6	6.75389	0.200414	-0.0399978	-0.190914
1988.66	-35940.6	-14582.7	6.75612	0.0822075	-0.0399833	-0.0814478
1988.68	-35940.6	-14582.9	6.7569	-0.0167695	-0.0399806	0.0158287
1988.7	-35940.7	-14583	6.75646	-0.0973522	-0.0400111	0.0987023
1988.72	-35940.7	-14583.1	6.75496	-0.160879	-0.040065	0.16621
1988.73	-35940.7	-14583.2	6.75241	-0.209706	-0.0400697	0.219921
1988.75	-35940.8	-14583.3	6.74885	-0.246308	-0.0399469	0.261706
1988.77	-35940.8	-14583.4	6.74445	-0.272938	-0.0397484	0.293276
1988.78	-35940.9	-14583.5	6.73969	-0.291467	-0.0397508	0.316067
1988.8	-35940.9	-14583.6	6.73509	-0.303715	-0.0402485	0.331485
1988.82	-35940.9	-14583.7	6.73075	-0.310961	-0.0412947	0.340867
1988.83	-35941	-14583.8	6.72625	-0.313681	-0.0425889	0.345453
1988.85	-35941	-14583.9	6.72112	-0.312298	-0.0438084	0.346464
1988.87	-35941	-14584	6.71535	-0.307581	-0.0448676	0.344862
1988.88	-35941.1	-14584.2	6.70954	-0.300733	-0.0459786	0.341275
1988.9	-35941.1	-14584.3	6.70431	-0.29297	-0.0473583	0.336313
1988.92	-35941.2	-14584.4	6.69975	-0.28501	-0.0488426	0.330631
1988.94	-35941.2	-14584.5	6.69542	-0.277041	-0.0498559	0.324929
1988.95	-35941.2	-14584.6	6.69088	-0.269231	-0.0498314	0.319906
1988.97	-35941.3	-14584.7	6.68615	-0.26191	-0.0487873	0.316121
1988.99	-35941.3	-14584.8	6.68166	-0.255556	-0.0472837	0.314009
1989	-35941.4	-14584.9	6.67786	-0.250618	-0.0458763	0.313997
1989.02	-35941.4	-14585	6.67461	-0.247011	-0.0447299	0.316501
1989.04	-35941.4	-14585.1	6.6713	-0.244221	-0.0436987	0.321929
1989.06	-35941.5	-14585.2	6.66737	-0.241749	-0.042637	0.330681
1989.07	-35941.5	-14585.3	6.66282	-0.239417	-0.0415069	0.343071
1989.09	-35941.5	-14585.4	6.65805	-0.237261	-0.0403433	0.359356
1989.11	-35941.6	-14585.5	6.65342	-0.235343	-0.0391811	0.379676
1989.12	-35941.6	-14585.6	6.64894	-0.233909	-0.0380385	0.403025
1989.14	-35941.7	-14585.8	6.64442	-0.233313	-0.0369239	0.427725
1989.16	-35941.7	-14585.9	6.63972	-0.233717	-0.03584	0.45232
1989.17	-35941.7	-14586	6.63503	-0.233672	-0.0347408	0.47722
1989.19	-35941.8	-14586.1	6.6307	-0.230933	-0.0335565	0.50376
1989.21	-35941.8	-14586.2	6.62701	-0.224335	-0.0322486	0.533173
1989.23	-35941.8	-14586.3	6.62374	-0.220175	-0.0309974	0.565943
1989.24	-35941.9	-14586.4	6.62041	-0.227876	-0.0300744	0.602243
1989.26	-35941.9	-14586.5	6.61664	-0.25542	-0.0296939	0.642609
1989.28	-35942	-14586.6	6.61221	-0.302492	-0.0297411	0.689671
1989.29	-35942	-14586.7	6.607	-0.365837	-0.0299845	0.746799
1989.31	-35942	-14586.8	6.60083	-0.44304	-0.0302065	0.816426
1989.33	-35942.1	-14586.9	6.59315	-0.535713	-0.0302555	0.896507
1989.34	-35942.1	-14587	6.58333	-0.646667	-0.03	0.98366
1989.36	-35942.1	-14587.1	6.5709	-0.776257	-0.0293255	1.07492
1989.38	-35942.2	-14587.2	6.55599	-0.915021	-0.028187	1.16898
1989.39	-35942.2	-14587.3	6.53894	-1.05105	-0.0265567	1.26494
1989.41	-35942.3	-14587.4	6.52003	-1.1754	-0.0244603	1.36154
1989.43	-35942.3	-14587.5	6.49943	-1.28918	-0.022103	1.45623
1989.45	-35942.3	-14587.7	6.47733	-1.39557	-0.0197274	1.5462
1989.46	-35942.4	-14587.8	6.45361	-1.49701	-0.0174833	1.62971
1989.48	-35942.4	-14587.9	6.42743	-1.59381	-0.0152599	1.70811
1989.5	-35942.4	-14588	6.39782	-1.68591	-0.0129006	1.78326
1989.51	-35942.5	-14588.1	6.36464	-1.77246	-0.0103941	1.85561
1989.53	-35942.5	-14588.2	6.32978	-1.8508	-0.00807478	1.92228
1989.55	-35942.5	-14588.3	6.2954	-1.91799	-0.00632562	1.97989
1989.57	-35942.6	-14588.4	6.2628	-1.97278	-0.00529359	2.0269
1989.58	-35942.6	-14588.5	6.23162	-2.01727	-0.00464823	2.06541
1989.6	-35942.7	-14588.6	6.20126	-2.05402	-0.00400146	2.09796
1989.62	-35942.7	-14588.6	6.17113	-2.08554	-0.00296812	2.12709
1989.63	-35942.7	-14588.7	6.14051	-2.11344	-0.00139825	2.15441
1989.65	-35942.8	-14588.8	6.10846	-2.1378	0.000453014	2.17996
1989.67	-35942.8	-14588.9	6.07402	-2.15855	0.0022905	2.20362
1989.68	-35942.8	-14589	6.03624	-2.17558	0.00382322	2.22527
1989.7	-35942.9	-14589.1	5.99546	-2.18865	0.00497922	2.24501
1989.72	-35942.9	-14589.2	5.95388	-2.19725	0.0060088	2.26324
1989.74	-35942.9	-14589.3	5.91382	-2.20086	0.00718067	2.28039
1989.75	-35943	-14589.4	5.87605	-2.19956	0.00849457	2.29764
1989.77	-35943	-14589.5	5.8394	-2.19419	0.0096115	2.31707
1989.79	-35943	-14589.6	5.80259	-2.18561	0.0101838	2.34082
1989.8	-35943.1	-14589.7	5.76517	-2.17396	0.0102048	2.37074
1989.82	-35943.1	-14589.8	5.7276	-2.15865	0.0100364	2.40838
1989.84	-35943.1	-14589.9	5.69034	-2.13908	0.0100402	2.45518
1989.85	-35943.2	-14590	5.65371	-2.1154	0.0102026	2.51105
1989.87	-35943.2	-14590.1	5.61784	-2.08849	0.0101626	2.57446
1989.89	-35943.2	-14590.2	5.58288	-2.05922	0.00957029	2.64383
1989.91	-35943.3	-14590.2	5.54872	-2.02856	0.0084498	2.71756
1989.92	-35943.3	-14590.3	5.51511	-1.99752	0.00712267	2.79402
1989.94	-35943.3	-14590.4	5.48181	-1.96713	0.00589652	2.87154
1989.96	-35943.4	-14590.5	5.44879	-1.9386	0.00480351	2.94801
1989.97	-35943.4	-14590.6	5.41617	-1.9133	0.00368854	3.02096
1989.99	-35943.4	-14590.7	5.38405	-1.89249	0.00242011	3.08809
1990.01	-35943.4	-14590.8	5.35232	-1.87654	0.00114165	3.14845
1990.02	-35943.5	-14590.9	5.32076	-1.86531	0.00015624	3.20193
1990.04	-35943.5	-14590.9	5.28915	-1.85865	-0.000274333	3.24843
1990.06	-35943.5	-14591	5.25744	-1.85655	-0.000246904	3.28776
1990.08	-35943.6	-14591.1	5.22562	-1.85907	-3.56274e-05	3.31975
1990.09	-35943.6	-14591.2	5.19374	-1.86612	0.000110703	3.34433
1990.11	-35943.6	-14591.3	5.16192	-1.8765	0.000125798	3.36226
1990.13	-35943.7	-14591.4	5.13036	-1.88855	1.99208e-05	3.37467
1990.14	-35943.7	-14591.4	5.09912	-1.90093	-0.000170895	3.38263
1990.16	-35943.7	-14591.5	5.06767	-1.91407	-0.000264996	3.38707
1990.18	-35943.7	-14591.6	5.03528	-1.92904	-2.9136e-05	3.38885
1990.19	-35943.8	-14591.7	5.00147	-1.94673	0.000715667	3.38882
1990.21	-35943.8	-14591.8	4.96708	-1.96713	0.00188905	3.38783
1990.23	-35943.8	-14591.8	4.93333	-1.99	0.00333333	3.38671
1990.25	-35943.9	-14591.9	4.90082	-2.01511	0.00498337	3.38631
1990.26	-35943.9	-14592	4.86759	-2.04239	0.00714404	3.38755
1990.28	-35943.9	-14592.1	4.83105	-2.07179	0.0102127	3.39138
1990.3	-35943.9	-14592.1	4.78982	-2.1029	0.0143806	3.39841
1990.31	-35944	-14592.2	4.7467	-2.13404	0.0191466	3.40811
1990.33	-35944	-14592.3	4.70534	-2.16328	0.0238651	3.41974
1990.35	-35944	-14592.4	4.6681	-2.18933	0.0280471	3.43285
1990.36	-35944	-14592.5	4.63361	-2.2127	0.0316457	3.44781
1990.38	-35944.1	-14592.5	4.59987	-2.23424	0.0346915	3.46517
1990.4	-35944.1	-14592.6	4.56489	-2.25479	0.0372153	3.48545
1990.41	-35944.1	-14592.7	4.52752	-2.27489	0.0392721	3.50886
1990.43	-35944.2	-14592.8	4.48841	-2.29452	0.0409663	3.53492
