# Supplementary material for: Extraction of driving behavior primitives considering driver expectation and vehicle dynamics
Source: PLoS One. 2025 Dec 31;20(12):e0340123. doi: 10.1371/journal.pone.0340123 (PMC12755792; doi:10.1371/journal.pone.0340123)
Supplement: S1 File — (ZIP) [file pone.0340123.s001.zip › DataSetForPimitiveExaction-1/straight driving/c23_s_2.xlsx]

## Sheet: Sheet1
2002.06	-35994.8	-14602.9	8.21462	1.93008	0.106497	-0.382013
2002.08	-35994.9	-14602.9	8.24805	1.92689	0.109803	-0.387505
2002.09	-35995	-14602.8	8.2814	1.92353	0.113115	-0.391934
2002.11	-35995.2	-14602.8	8.31333	1.92	0.116667	-0.395425
2002.13	-35995.3	-14602.7	8.34333	1.91667	0.116667	-0.398693
2002.14	-35995.4	-14602.7	8.37333	1.91333	0.113333	-0.400871
2002.16	-35995.6	-14602.6	8.40872	1.90638	0.109799	-0.403136
2002.18	-35995.7	-14602.6	8.44193	1.90302	0.106481	-0.404249
2002.2	-35995.8	-14602.5	8.47531	1.89639	0.103101	-0.406381
2002.21	-35996	-14602.5	8.50859	1.893	0.0999383	-0.40632
2002.23	-35996.1	-14602.4	8.5403	1.88609	0.0998524	-0.40617
2002.25	-35996.3	-14602.4	8.57005	1.88278	0.0960632	-0.403876
2002.26	-35996.4	-14602.3	8.60069	1.87578	0.0888928	-0.401621
2002.28	-35996.5	-14602.3	8.63575	1.86884	0.0781334	-0.398047
2002.3	-35996.7	-14602.2	8.66514	1.86204	0.068277	-0.39498
2002.32	-35996.8	-14602.2	8.69547	1.85594	0.0581668	-0.392882
2002.33	-35997	-14602.1	8.72792	1.85206	0.0474427	-0.390396
2002.35	-35997.1	-14602.1	8.76055	1.84503	0.0382592	-0.386879
2002.37	-35997.3	-14602	8.79078	1.83841	0.0315953	-0.382246
2002.38	-35997.4	-14602	8.82203	1.83113	0.0254049	-0.378305
2002.4	-35997.5	-14601.9	8.85354	1.82553	0.0222152	-0.376035
2002.42	-35997.7	-14601.9	8.88791	1.82141	0.019676	-0.372376
2002.43	-35997.8	-14601.8	8.91694	1.81388	0.0200356	-0.369505
2002.45	-35998	-14601.8	8.94793	1.80927	0.020177	-0.370422
2002.47	-35998.1	-14601.7	8.97918	1.81162	0.0189071	-0.379603
2002.49	-35998.2	-14601.7	9.0091	1.82281	0.015278	-0.39673
2002.5	-35998.4	-14601.6	9.03855	1.84033	0.0117456	-0.419657
2002.52	-35998.5	-14601.6	9.07118	1.8571	0.00973857	-0.448129
2002.54	-35998.7	-14601.5	9.10473	1.87519	0.0100743	-0.476911
2002.55	-35998.8	-14601.5	9.13383	1.88834	0.0099801	-0.501443
2002.57	-35999	-14601.4	9.16484	1.89872	0.0100052	-0.52214
2002.59	-35999.1	-14601.4	9.19737	1.90563	0.00999688	-0.539916
2002.6	-35999.3	-14601.3	9.23204	1.9086	0.0100067	-0.560914
2002.62	-35999.4	-14601.2	9.26679	1.9105	0.00997392	-0.590914
2002.64	-35999.5	-14601.2	9.29761	1.90847	0.0100976	-0.633468
2002.66	-35999.7	-14601.1	9.32879	1.90285	0.00966353	-0.692984
2002.67	-35999.9	-14601.1	9.35937	1.89392	0.0122579	-0.760352
2002.69	-36000	-14601	9.39103	1.88162	0.0134907	-0.829786
2002.71	-36000.2	-14601	9.4266	1.86747	0.0135985	-0.908192
2002.72	-36000.3	-14600.9	9.45819	1.85377	0.0108967	-0.989814
2002.74	-36000.4	-14600.9	9.48757	1.84099	0.00978494	-1.06758
2002.76	-36000.6	-14600.8	9.51923	1.82426	0.0100455	-1.14577
2002.77	-36000.8	-14600.8	9.54975	1.80716	0.00998771	-1.21568
2002.79	-36000.9	-14600.7	9.5794	1.79065	0.0100032	-1.2802
2002.81	-36001.1	-14600.6	9.61113	1.77329	0.00999965	-1.342
2002.83	-36001.2	-14600.6	9.64135	1.75359	0.00999903	-1.39137
2002.84	-36001.4	-14600.5	9.67168	1.7335	0.0100042	-1.42893
2002.86	-36001.5	-14600.5	9.69828	1.71358	0.00998407	-1.45838
2002.88	-36001.7	-14600.4	9.72975	1.69262	0.0100428	-1.48231
2002.89	-36001.8	-14600.4	9.75682	1.66945	0.00983384	-1.49962
2002.91	-36002	-14600.3	9.78643	1.64607	0.0129116	-1.5082
2002.93	-36002.2	-14600.2	9.81467	1.62354	0.0157353	-1.51022
2002.94	-36002.3	-14600.2	9.83804	1.60614	0.0186775	-1.50806
2002.96	-36002.5	-14600.1	9.86655	1.58903	0.0201935	-1.50615
2002.98	-36002.6	-14600.1	9.89497	1.57464	0.019945	-1.50763
2003	-36002.8	-14600	9.91855	1.56532	0.0200146	-1.51261
2003.01	-36002.9	-14600	9.94678	1.55615	0.0199965	-1.51972
2003.03	-36003.1	-14599.9	9.97429	1.55129	0.020001	-1.52596
2003.05	-36003.3	-14599.9	10.0006	1.54852	0.0199997	-1.53053
2003.06	-36003.4	-14599.8	10.0283	1.54345	0.0200001	-1.53136
2003.08	-36003.6	-14599.7	10.0562	1.53397	0.02	-1.52884
2003.1	-36003.8	-14599.7	10.0804	1.52586	0.02	-1.52417
2003.11	-36003.9	-14599.6	10.1046	1.51922	0.02	-1.51845
2003.13	-36004.1	-14599.6	10.1283	1.51229	0.02	-1.51208
2003.15	-36004.2	-14599.5	10.1535	1.50574	0.02	-1.50615
2003.16	-36004.4	-14599.4	10.1817	1.49874	0.02	-1.50128
2003.18	-36004.6	-14599.4	10.2092	1.4919	0.0199999	-1.49705
2003.2	-36004.7	-14599.3	10.2331	1.48542	0.0200006	-1.49131
2003.22	-36004.9	-14599.3	10.2576	1.47809	0.0199982	-1.48331
2003.23	-36005.1	-14599.2	10.281	1.47396	0.020007	-1.47694
2003.25	-36005.2	-14599.2	10.3071	1.47085	0.0199737	-1.47482
2003.27	-36005.4	-14599.1	10.3322	1.46727	0.0200793	-1.47659
2003.28	-36005.6	-14599	10.3587	1.46393	0.01969	-1.47979
2003.3	-36005.7	-14599	10.3837	1.46042	0.0230683	-1.48324
2003.32	-36005.9	-14598.9	10.4103	1.45704	0.0232021	-1.4866
2003.34	-36006.1	-14598.8	10.434	1.45378	0.0264074	-1.48885
2003.35	-36006.2	-14598.8	10.4571	1.45019	0.026531	-1.49108
2003.37	-36006.4	-14598.7	10.4819	1.45006	0.0298416	-1.4923
2003.39	-36006.6	-14598.7	10.5053	1.4469	0.0300413	-1.49346
2003.4	-36006.7	-14598.6	10.53	1.44333	0.03	-1.49237
2003.42	-36006.9	-14598.5	10.5533	1.44	0.03	-1.49129
2003.44	-36007.1	-14598.5	10.5767	1.44	0.03	-1.48911
2003.45	-36007.2	-14598.4	10.6033	1.43667	0.03	-1.48584
2003.47	-36007.4	-14598.4	10.6282	1.42957	0.03	-1.48002
2003.49	-36007.6	-14598.3	10.6548	1.42298	0.03	-1.47346
2003.51	-36007.7	-14598.2	10.6781	1.41616	0.03	-1.4657
2003.52	-36007.9	-14598.2	10.7029	1.40519	0.03	-1.45506
2003.54	-36008.1	-14598.1	10.726	1.39169	0.03	-1.44303
2003.56	-36008.2	-14598.1	10.7496	1.37863	0.03	-1.43105
2003.57	-36008.4	-14598	10.7739	1.36816	0.0300001	-1.41977
2003.59	-36008.6	-14597.9	10.7933	1.35852	0.0299995	-1.4099
2003.61	-36008.7	-14597.9	10.8142	1.34712	0.0300019	-1.39551
2003.62	-36008.9	-14597.8	10.8389	1.32364	0.0299904	-1.37135
2003.64	-36009.1	-14597.7	10.8625	1.28538	0.0300358	-1.33169
2003.66	-36009.3	-14597.7	10.8863	1.22305	0.0298307	-1.27204
2003.68	-36009.4	-14597.6	10.906	1.14669	0.030724	-1.20136
2003.69	-36009.6	-14597.5	10.9251	1.06657	0.0343281	-1.12227
2003.71	-36009.8	-14597.5	10.942	0.978394	0.0378483	-1.03479
2003.73	-36010	-14597.4	10.9583	0.879276	0.0403211	-0.939711
2003.74	-36010.2	-14597.4	10.9717	0.780107	0.0399055	-0.84469
2003.76	-36010.3	-14597.3	10.9846	0.68266	0.0400917	-0.749986
2003.78	-36010.5	-14597.2	10.9939	0.598373	0.0397346	-0.664978
2003.79	-36010.7	-14597.2	11.0046	0.509621	0.0412177	-0.579735
2003.81	-36010.8	-14597.1	11.0134	0.425555	0.0449273	-0.4984
2003.83	-36011	-14597	11.02	0.354501	0.0484702	-0.429291
2003.85	-36011.2	-14597	11.0253	0.29041	0.0502538	-0.366588
2003.86	-36011.4	-14596.9	11.0284	0.237369	0.0499109	-0.313283
2003.88	-36011.6	-14596.8	11.0318	0.193811	0.0500912	-0.269234
2003.9	-36011.8	-14596.8	11.0351	0.150246	0.0497399	-0.227364
2003.91	-36011.9	-14596.7	11.0389	0.112381	0.0517237	-0.191637
2003.93	-36012.1	-14596.7	11.0402	0.0852616	0.0553647	-0.164747
2003.95	-36012.3	-14596.6	11.0399	0.0662742	0.0585823	-0.145086
2003.96	-36012.4	-14596.5	11.04	0.0517788	0.0621104	-0.128745
2003.98	-36012.6	-14596.5	11.04	0.0360948	0.065428	-0.113173
2004	-36012.8	-14596.4	11.04	0.0190273	0.0691095	-0.0979591
2004.02	-36013	-14596.3	11.04	0.00380042	0.0701656	-0.0832458
2004.03	-36013.2	-14596.3	11.04	-0.00749565	0.069954	-0.0723237
2004.05	-36013.3	-14596.2	11.04	-0.0150378	0.0700145	-0.0637951
2004.07	-36013.5	-14596.1	11.04	-0.022027	0.0699774	-0.0577846
2004.08	-36013.7	-14596.1	11.04	-0.0259459	0.0700758	-0.0531475
2004.1	-36013.9	-14596	11.04	-0.0294403	0.0697196	-0.0504907
2004.12	-36014	-14596	11.04	-0.0300887	0.0726344	-0.0491254
2004.13	-36014.2	-14595.9	11.04	-0.0300261	0.0760536	-0.049049
2004.15	-36014.4	-14595.8	11.04	-0.0298611	0.0796932	-0.0481345
2004.17	-36014.5	-14595.8	11.04	-0.0328458	0.0802311	-0.0460392
2004.18	-36014.7	-14595.7	11.04	-0.0364082	0.0770868	-0.0437548
2004.2	-36014.9	-14595.6	11.04	-0.0368785	0.0737694	-0.043414
2004.22	-36015.1	-14595.6	11.04	-0.0335981	0.0701209	-0.0456159
2004.24	-36015.3	-14595.5	11.04	-0.0300399	0.0699678	-0.0468532
2004.25	-36015.4	-14595.4	11.0401	-0.032977	0.0700084	-0.0449079
2004.27	-36015.6	-14595.4	11.0367	-0.04	0.07	-0.0392157
2004.29	-36015.8	-14595.3	11.0333	-0.0466667	0.07	-0.0326797
2004.3	-36016	-14595.2	11.0299	-0.0537345	0.0700001	-0.0257372
2004.32	-36016.1	-14595.2	11.03	-0.0604152	0.07	-0.0192584
2004.34	-36016.3	-14595.1	11.03	-0.0669572	0.07	-0.0138623
2004.36	-36016.5	-14595	11.03	-0.0703677	0.0699999	-0.00936373
2004.37	-36016.7	-14595	11.03	-0.0737122	0.0700003	-0.00615391
2004.39	-36016.9	-14594.9	11.0301	-0.0771366	0.0699988	-0.00293111
2004.41	-36017	-14594.8	11.0296	-0.0802347	0.070007	-0.000804069
2004.42	-36017.2	-14594.8	11.0261	-0.0799373	0.0699736	5.226e-05
2004.44	-36017.4	-14594.7	11.0226	-0.080016	0.0700979	-1.33698e-05
2004.46	-36017.5	-14594.7	11.0197	-0.0799947	0.0694587	4.42594e-06
2004.47	-36017.7	-14594.6	11.0201	-0.0800014	0.0658603	-1.18151e-06
2004.49	-36017.9	-14594.5	11.0199	-0.0799996	0.062393	2.99719e-07
2004.51	-36018.1	-14594.5	11.0202	-0.0800001	0.0596945	-9.30509e-08
2004.53	-36018.2	-14594.4	11.0193	-0.08	0.0600781	2.48254e-08
2004.54	-36018.4	-14594.3	11.0156	-0.08	0.0599928	-6.23616e-09
2004.56	-36018.6	-14594.3	11.012	-0.08	0.0599462	1.85938e-09
2004.58	-36018.8	-14594.2	11.0097	-0.08	0.0602244	-4.95744e-10
2004.59	-36019	-14594.1	11.0101	-0.08	0.0590003	1.23111e-10
2004.61	-36019.1	-14594.1	11.01	-0.08	0.0552585	-3.57032e-11
2004.63	-36019.3	-14594	11.0099	-0.08	0.0517505	9.51208e-12
2004.64	-36019.5	-14593.9	11.0102	-0.08	0.0497384	-2.33027e-12
2004.66	-36019.6	-14593.9	11.0087	-0.08	0.0500701	6.62633e-13
2004.68	-36019.8	-14593.8	11.0051	-0.08	0.0499972	-1.77469e-13
2004.7	-36020	-14593.7	11.0015	-0.08	0.0499411	4.72415e-14
2004.71	-36020.2	-14593.7	10.9997	-0.08	0.0502281	-1.13836e-14
2004.73	-36020.4	-14593.6	11.0001	-0.08	0.0485538	3.18689e-15
2004.75	-36020.5	-14593.6	10.9999	-0.08	0.0446188	-8.47494e-16
2004.76	-36020.7	-14593.5	11.0003	-0.08	0.0428947	1.9998e-16
2004.78	-36020.9	-14593.4	10.9983	-0.08	0.0450191	-5.48908e-17
2004.8	-36021.1	-14593.4	10.9946	-0.08	0.0490537	1.26268e-17
2004.81	-36021.2	-14593.3	10.9909	-0.08	0.0502164	-3.46368e-18
2004.83	-36021.4	-14593.2	10.9898	-0.08	0.0499231	9.27433e-19
2004.85	-36021.6	-14593.2	10.99	-0.08	0.050091	-2.46052e-19
2004.87	-36021.8	-14593.1	10.99	-0.08	0.0497418	5.46747e-20
2004.88	-36022	-14593	10.9899	-0.08	0.0521879	-1.48699e-20
2004.9	-36022.1	-14593	10.9903	-0.08	0.0557098	3.90944e-21
2004.92	-36022.3	-14592.9	10.9876	-0.08	0.0591628	-7.3174e-22
2004.93	-36022.5	-14592.8	10.9842	-0.08	0.0625653	-1.79153e-22
2004.95	-36022.7	-14592.8	10.9804	-0.08	0.0659754	1.17451e-21
2004.97	-36022.8	-14592.7	10.9799	-0.08	0.0696947	-4.75144e-21
2004.98	-36023	-14592.6	10.98	-0.08	0.0698534	1.78308e-20
2005	-36023.2	-14592.6	10.98	-0.08	0.0728595	-4.79015e-20
2005.02	-36023.3	-14592.5	10.9802	-0.08	0.0762451	1.85857e-19
2005.04	-36023.5	-14592.4	10.9771	-0.08	0.079807	-6.95516e-19
2005.05	-36023.7	-14592.4	10.9736	-0.08	0.0799421	1.40153e-18
2005.07	-36023.9	-14592.3	10.9701	-0.08	0.0831081	-5.40246e-18
2005.09	-36024.1	-14592.2	10.97	-0.08	0.0864496	2.02082e-17
2005.1	-36024.2	-14592.2	10.97	-0.08	0.09	0
2005.12	-36024.4	-14592.1	10.97	-0.08	0.09	-7.09864e-26
2005.14	-36024.6	-14592	10.97	-0.08	0.09	2.65423e-25
2005.15	-36024.7	-14592	10.9664	-0.08	0.089998	-4.65347e-15
2005.17	-36024.9	-14591.9	10.9631	-0.08	0.0900007	1.77499e-14
2005.19	-36025.1	-14591.9	10.9599	-0.08	0.0899993	-6.62961e-14
2005.2	-36025.3	-14591.8	10.96	-0.08	0.0900045	5.18759e-13
2005.22	-36025.4	-14591.7	10.96	-0.08	0.0899833	-1.9717e-12
2005.24	-36025.6	-14591.7	10.96	-0.08	0.0900622	7.3473e-12
2005.26	-36025.8	-14591.6	10.9601	-0.08	0.0896216	-4.25055e-11
2005.27	-36026	-14591.5	10.9596	-0.08	0.0860468	1.61108e-10
2005.29	-36026.2	-14591.5	10.9561	-0.08	0.0826617	-6.01926e-10
2005.31	-36026.3	-14591.4	10.9526	-0.08	0.0797953	2.233e-09
2005.32	-36026.5	-14591.3	10.9497	-0.08	0.0800678	-1.1353e-08
2005.34	-36026.7	-14591.3	10.9501	-0.08	0.0799819	4.29352e-08
2005.36	-36026.8	-14591.2	10.9499	-0.08	0.0800046	-1.58712e-07
2005.38	-36027	-14591.1	10.9502	-0.08	0.0799986	7.49636e-07
2005.39	-36027.2	-14591.1	10.9492	-0.08	0.0800004	-2.78423e-06
2005.41	-36027.4	-14591	10.9454	-0.08	0.0799999	1.25384e-05
2005.43	-36027.5	-14591	10.942	-0.08	0.08	-4.72628e-05
2005.44	-36027.7	-14590.9	10.9397	-0.08	0.08	0.00017241
2005.46	-36027.9	-14590.8	10.9401	-0.08	0.08	-0.00112978
2005.48	-36028.1	-14590.8	10.94	-0.08	0.08	-0.0112111
2005.49	-36028.3	-14590.7	10.9399	-0.08	0.08	-0.0395273
2005.51	-36028.4	-14590.6	10.9403	-0.08	0.08	-0.0879587
2005.53	-36028.6	-14590.6	10.9387	-0.08	0.08	-0.152082
2005.55	-36028.8	-14590.5	10.935	-0.08	0.08	-0.240341
2005.56	-36028.9	-14590.4	10.9313	-0.08	0.08	-0.346203
2005.58	-36029.1	-14590.4	10.9297	-0.08	0.08	-0.448673
2005.6	-36029.3	-14590.3	10.9301	-0.08	0.08	-0.544821
2005.61	-36029.4	-14590.2	10.9299	-0.08	0.08	-0.630077
2005.63	-36029.6	-14590.2	10.9303	-0.08	0.08	-0.713527
2005.65	-36029.8	-14590.1	10.9283	-0.08	0.08	-0.800243
2005.66	-36030	-14590	10.9246	-0.08	0.08	-0.884818
2005.68	-36030.2	-14590	10.9209	-0.08	0.08	-0.953126
2005.7	-36030.3	-14589.9	10.9198	-0.08	0.08	-1.00606
2005.72	-36030.5	-14589.8	10.92	-0.08	0.08	-1.04702
2005.73	-36030.7	-14589.8	10.92	-0.08	0.08	-1.07659
2005.75	-36030.9	-14589.7	10.9199	-0.08	0.08	-1.09925
2005.77	-36031	-14589.6	10.9202	-0.08	0.08	-1.11397
2005.78	-36031.2	-14589.6	10.9176	-0.08	0.08	-1.12419
2005.8	-36031.4	-14589.5	10.914	-0.08	0.08	-1.13275
2005.82	-36031.5	-14589.5	10.9104	-0.08	0.08	-1.13858
2005.83	-36031.7	-14589.4	10.9099	-0.08	0.08	-1.14316
2005.85	-36031.9	-14589.3	10.91	-0.08	0.08	-1.14569
2005.87	-36032	-14589.2	10.9099	-0.08	0.08	-1.14698
2005.88	-36032.2	-14589.2	10.9102	-0.08	0.08	-1.14708
2005.9	-36032.4	-14589.1	10.9069	-0.08	0.08	-1.14706
2005.92	-36032.6	-14589.1	10.9035	-0.08	0.0799999	-1.14706
2005.94	-36032.8	-14589	10.9001	-0.08	0.0800005	-1.14706
2005.95	-36032.9	-14588.9	10.9	-0.08	0.08	-1.14706
2005.97	-36033.1	-14588.9	10.9	-0.08	0.08	-1.14815
2005.99	-36033.3	-14588.8	10.9	-0.08	0.08	-1.15359
2006	-36033.4	-14588.7	10.9	-0.08	0.0798922	-1.16652
2006.02	-36033.6	-14588.7	10.8999	-0.08	0.0764557	-1.18407
2006.04	-36033.8	-14588.6	10.8964	-0.08	0.0731085	-1.20141
2006.06	-36034	-14588.5	10.8929	-0.08	0.0698034	-1.21609
2006.07	-36034.1	-14588.5	10.8898	-0.08	0.0701167	-1.22657
2006.09	-36034.3	-14588.4	10.89	-0.08	0.0697239	-1.23522
2006.11	-36034.5	-14588.3	10.89	-0.08	0.0660354	-1.24297
2006.12	-36034.6	-14588.3	10.89	-0.08	0.0626652	-1.24814
2006.14	-36034.8	-14588.2	10.8901	-0.08	0.0597927	-1.25211
2006.16	-36035	-14588.1	10.8895	-0.08	0.0600776	-1.25247
2006.17	-36035.2	-14588.1	10.8859	-0.08	0.0599455	-1.24763
2006.19	-36035.4	-14588	10.8824	-0.08	0.0601391	-1.23488
2006.21	-36035.5	-14587.9	10.8797	-0.08	0.0592787	-1.21663
2006.23	-36035.7	-14587.9	10.8801	-0.08	0.0556823	-1.19888
2006.24	-36035.9	-14587.8	10.8799	-0.08	0.0521079	-1.18439
2006.26	-36036	-14587.7	10.8802	-0.08	0.0498776	-1.17305
2006.28	-36036.2	-14587.7	10.8791	-0.08	0.0491992	-1.16493
2006.29	-36036.4	-14587.6	10.8754	-0.08	0.0453547	-1.15798
2006.31	-36036.5	-14587.5	10.8718	-0.08	0.0418557	-1.15224
2006.33	-36036.7	-14587.5	10.8695	-0.08	0.0391386	-1.14802
2006.34	-36036.9	-14587.4	10.8699	-0.08	0.0372123	-1.14565
2006.36	-36037.1	-14587.3	10.87	-0.08	0.0330532	-1.14026
2006.38	-36037.3	-14587.3	10.8701	-0.0800003	0.029903	-1.13821
2006.39	-36037.4	-14587.2	10.8698	-0.079999	0.0298125	-1.13714
2006.41	-36037.6	-14587.1	10.8662	-0.0800037	0.0262041	-1.13597
2006.43	-36037.8	-14587.1	10.8626	-0.0799784	0.0227476	-1.1334
2006.45	-36037.9	-14587	10.8598	-0.0800818	0.0194095	-1.13033
2006.46	-36038.1	-14586.9	10.86	-0.0796962	0.0160837	-1.12788
2006.48	-36038.3	-14586.9	10.8601	-0.081762	0.0123495	-1.11878
2006.5	-36038.5	-14586.8	10.8595	-0.104619	0.00994289	-1.09535
2006.51	-36038.6	-14586.7	10.8558	-0.153088	0.00932462	-1.05181
2006.53	-36038.8	-14586.7	10.8523	-0.216413	0.00633796	-0.987084
2006.55	-36039	-14586.6	10.8492	-0.296108	0.00652945	-0.906974
2006.57	-36039.1	-14586.5	10.845	-0.405609	0.00763146	-0.805213
2006.58	-36039.3	-14586.5	10.8366	-0.527871	0.0101983	-0.694643
2006.6	-36039.5	-14586.4	10.8267	-0.623066	0.0107876	-0.599747
2006.62	-36039.7	-14586.4	10.8152	-0.702281	0.0146229	-0.508155
2006.63	-36039.9	-14586.3	10.8013	-0.789918	0.0182624	-0.410578
2006.65	-36040	-14586.2	10.7866	-0.881723	0.0202822	-0.309534
2006.67	-36040.2	-14586.1	10.7708	-0.973823	0.0199309	-0.206237
2006.68	-36040.4	-14586.1	10.7557	-1.04768	0.0200196	-0.116537
2006.7	-36040.5	-14586	10.7391	-1.0997	0.0199948	-0.0447185
2006.72	-36040.7	-14586	10.7203	-1.14249	0.0200013	0.0274839
2006.74	-36040.9	-14585.9	10.6992	-1.17751	0.0199996	0.102061
2006.75	-36041	-14585.8	10.6796	-1.19982	0.0200001	0.175624
2006.77	-36041.2	-14585.8	10.6587	-1.21437	0.02	0.260693
2006.79	-36041.4	-14585.7	10.6381	-1.2265	0.02	0.356254
2006.8	-36041.5	-14585.6	10.6184	-1.23394	0.02	0.454714
2006.82	-36041.7	-14585.6	10.5974	-1.24109	0.0200001	0.553023
2006.84	-36041.9	-14585.5	10.5772	-1.24566	0.0199996	0.6358
2006.85	-36042	-14585.4	10.5553	-1.24905	0.0200015	0.700969
2006.87	-36042.2	-14585.4	10.5306	-1.25018	0.019995	0.760378
2006.89	-36042.4	-14585.3	10.5065	-1.24995	0.0200199	0.811979
2006.91	-36042.5	-14585.2	10.4859	-1.25001	0.0199255	0.85807
2006.92	-36042.7	-14585.2	10.465	-1.25	0.02024	0.902985
2006.94	-36042.9	-14585.1	10.4446	-1.24999	0.0175635	0.941222
2006.96	-36043	-14585.1	10.4249	-1.25002	0.0141683	0.970184
2006.97	-36043.2	-14585	10.4037	-1.24993	0.0104248	0.993262
2006.99	-36043.4	-14584.9	10.3837	-1.25215	0.00989154	1.01105
2007.01	-36043.5	-14584.9	10.361	-1.26355	0.0100286	1.03084
2007.02	-36043.7	-14584.8	10.3362	-1.28405	0.00999505	1.05485
2007.04	-36043.9	-14584.7	10.3125	-1.30464	0.0100013	1.07737
2007.06	-36044	-14584.7	10.2924	-1.31868	0.00999965	1.09068
2007.08	-36044.2	-14584.6	10.2712	-1.32937	0.01	1.0919
2007.09	-36044.4	-14584.6	10.2512	-1.33951	0.00999999	1.07937
2007.11	-36044.5	-14584.5	10.2281	-1.34626	0.01	1.0631
2007.13	-36044.7	-14584.4	10.2033	-1.35333	0.01	1.04684
2007.14	-36044.8	-14584.4	10.18	-1.35667	0.01	1.03704
2007.16	-36045	-14584.3	10.16	-1.36	0.01	1.02723
2007.18	-36045.1	-14584.3	10.1352	-1.35628	0.01	1.01316
2007.19	-36045.3	-14584.2	10.112	-1.34574	0.01	0.993273
2007.21	-36045.5	-14584.1	10.0887	-1.32537	0.01	0.970267
2007.23	-36045.7	-14584.1	10.0677	-1.30437	0.01	0.94751
2007.25	-36045.8	-14584	10.0475	-1.2886	0.01	0.930698
2007.26	-36046	-14583.9	10.0238	-1.27877	0.01	0.916721
2007.28	-36046.1	-14583.9	9.999	-1.26856	0.01	0.904324
2007.3	-36046.3	-14583.8	9.97634	-1.26211	0.01	0.895191
2007.31	-36046.4	-14583.8	9.95632	-1.25595	0.01	0.888908
2007.33	-36046.6	-14583.7	9.93522	-1.25194	0.01	0.883416
2007.35	-36046.8	-14583.6	9.91507	-1.24556	0.01	0.879106
2007.36	-36046.9	-14583.6	9.89398	-1.24228	0.01	0.874569
2007.38	-36047	-14583.5	9.87414	-1.23966	0.01	0.869864
2007.4	-36047.2	-14583.5	9.85418	-1.24027	0.01	0.862348
2007.41	-36047.4	-14583.4	9.83381	-1.23919	0.01	0.851791
2007.43	-36047.5	-14583.3	9.8127	-1.23545	0.01	0.84017
2007.45	-36047.7	-14583.3	9.79335	-1.23198	0.01	0.830092
2007.47	-36047.8	-14583.2	9.77134	-1.22973	0.01	0.821628
2007.48	-36048	-14583.2	9.74789	-1.23008	0.01	0.814382
2007.5	-36048.2	-14583.1	9.72862	-1.22998	0.01	0.810195
2007.52	-36048.3	-14583	9.70811	-1.23001	0.00999998	0.813148
2007.53	-36048.5	-14583	9.68588	-1.22999	0.0100001	0.830261
2007.55	-36048.6	-14582.9	9.66217	-1.23002	0.00999965	0.861714
2007.57	-36048.8	-14582.9	9.63978	-1.22994	0.0100013	0.905205
2007.59	-36048.9	-14582.8	9.61932	-1.23025	0.00999481	0.949008
2007.6	-36049.1	-14582.7	9.59956	-1.22858	0.0100195	0.983244
2007.62	-36049.2	-14582.7	9.57874	-1.22388	0.00993137	1.00579
2007.64	-36049.4	-14582.6	9.55809	-1.21067	0.0102802	1.01425
2007.65	-36049.5	-14582.6	9.53838	-1.19395	0.00826997	1.01118
2007.67	-36049.7	-14582.5	9.51755	-1.17382	0.00459666	1.0012
2007.69	-36049.8	-14582.5	9.49665	-1.15763	0.000893307	0.987407
2007.7	-36050	-14582.4	9.47915	-1.14245	-0.000198118	0.968127
2007.72	-36050.1	-14582.3	9.4619	-1.10942	4.40251e-05	0.935893
2007.74	-36050.3	-14582.3	9.44478	-1.06432	-1.19798e-05	0.89104
2007.76	-36050.4	-14582.2	9.42844	-1.01194	3.173e-06	0.834161
2007.77	-36050.6	-14582.2	9.41057	-0.940013	-6.70257e-07	0.756262
2007.79	-36050.7	-14582.1	9.39624	-0.849608	1.7533e-07	0.664167
2007.81	-36050.9	-14582.1	9.38334	-0.750127	-2.39691e-08	0.566909
2007.82	-36051	-14582	9.36891	-0.654818	-6.3325e-08	0.469097
2007.84	-36051.2	-14581.9	9.35837	-0.581168	2.81927e-07	0.388184
2007.86	-36051.3	-14581.9	9.34821	-0.520335	-1.06439e-06	0.322364
2007.87	-36051.5	-14581.8	9.34095	-0.463043	2.86066e-06	0.264214
2007.89	-36051.6	-14581.8	9.33107	-0.412233	-1.10996e-05	0.219238
2007.91	-36051.8	-14581.7	9.32412	-0.365619	4.15372e-05	0.180935
2007.93	-36051.9	-14581.7	9.31698	-0.318993	-8.37015e-05	0.144538
2007.94	-36052.1	-14581.6	9.31425	-0.288559	0.00269084	0.119856
2007.96	-36052.2	-14581.5	9.31003	-0.263732	0.00299271	0.10214
2007.98	-36052.3	-14581.5	9.30499	-0.242063	0.00504574	0.0862381
2007.99	-36052.5	-14581.4	9.3018	-0.226289	0.00541042	0.0757564
2008.01	-36052.7	-14581.4	9.29844	-0.216509	0.00323719	0.070742
2008.03	-36052.8	-14581.3	9.29499	-0.209813	0.00177439	0.0674176
2008.04	-36053	-14581.3	9.29158	-0.204816	-0.000381053	0.065353
2008.06	-36053.1	-14581.2	9.28812	-0.200722	0.000104896	0.0675068
2008.08	-36053.2	-14581.1	9.28551	-0.203656	-4.07661e-05	0.0754142
2008.1	-36053.4	-14581.1	9.28176	-0.217931	9.16701e-06	0.088536
2008.11	-36053.5	-14581	9.27621	-0.240166	-1.15555e-06	0.109641
2008.13	-36053.7	-14581	9.27227	-0.271302	4.3021e-07	0.13494
2008.15	-36053.8	-14580.9	9.26595	-0.289265	-1.14906e-07	0.15417
2008.16	-36054	-14580.9	9.26224	-0.302017	2.93969e-08	0.164648
2008.18	-36054.1	-14580.8	9.25567	-0.312337	-9.73151e-09	0.166001
2008.2	-36054.3	-14580.7	9.25194	-0.322442	2.59784e-09	0.157426
2008.21	-36054.4	-14580.7	9.24569	-0.331973	-6.59006e-10	0.141605
2008.23	-36054.6	-14580.6	9.24151	-0.338113	2.04595e-10	0.121707
2008.25	-36054.7	-14580.6	9.23552	-0.340015	-5.45847e-11	0.104041
2008.27	-36054.8	-14580.5	9.23161	-0.340744	1.37117e-11	0.0900896
2008.28	-36055	-14580.5	9.22414	-0.344569	-4.0883e-12	0.0814827
2008.3	-36055.2	-14580.4	9.21779	-0.348019	1.09001e-12	0.0771995
2008.32	-36055.3	-14580.4	9.21059	-0.350266	-2.70692e-13	0.0739684
2008.33	-36055.4	-14580.3	9.20518	-0.349929	7.85134e-14	0.0705063
2008.35	-36055.6	-14580.2	9.20098	-0.349995	-2.09564e-14	0.0673438
2008.37	-36055.7	-14580.2	9.1937	-0.350087	5.27466e-15	0.0637997
2008.38	-36055.9	-14580.1	9.18659	-0.349555	-2.19898e-15	0.0613684
2008.4	-36056	-14580.1	9.17845	-0.350633	3.61744e-16	0.0625582
2008.42	-36056.2	-14580	9.17035	-0.356344	5.03851e-17	0.0662285
2008.43	-36056.3	-14580	9.16652	-0.360751	-2.03193e-16	0.0698128
2008.45	-36056.5	-14579.9	9.16333	-0.366667	0	0.0751634
2008.47	-36056.6	-14579.9	9.15667	-0.376667	0	0.083878
2008.49	-36056.7	-14579.8	9.1496	-0.383712	-1.03515e-16	0.0919206
2008.5	-36056.9	-14579.7	9.14295	-0.390387	3.96468e-16	0.098415
2008.52	-36057	-14579.7	9.13626	-0.397092	-1.48124e-15	0.104961
2008.54	-36057.2	-14579.6	9.12919	-0.404006	1.15908e-14	0.110495
2008.55	-36057.3	-14579.6	9.12256	-0.406645	-4.40544e-14	0.110683
2008.57	-36057.5	-14579.5	9.11586	-0.397804	1.64163e-13	0.0990083
2008.59	-36057.6	-14579.5	9.10869	-0.366414	-9.49714e-13	0.0701761
2008.61	-36057.8	-14579.4	9.10255	-0.321863	3.59969e-12	0.0306865
2008.62	-36057.9	-14579.4	9.09943	-0.274866	-1.33677e-11	-0.0133366
2008.64	-36058.1	-14579.3	9.09584	-0.230849	6.79682e-11	-0.0544719
2008.66	-36058.2	-14579.2	9.09257	-0.200537	-2.57047e-10	-0.0847232
2008.67	-36058.3	-14579.2	9.08916	-0.178609	9.50183e-10	-0.107071
2008.69	-36058.5	-14579.1	9.08572	-0.163089	-4.48796e-09	-0.122412
2008.71	-36058.6	-14579.1	9.08214	-0.154245	1.6942e-08	-0.130107
2008.72	-36058.8	-14579	9.07991	-0.14951	-6.22603e-08	-0.131755
2008.74	-36058.9	-14579	9.07917	-0.150205	2.80179e-07	-0.129974
2008.76	-36059.1	-14578.9	9.07548	-0.149726	-1.05606e-06	-0.127745
2008.78	-36059.2	-14578.9	9.07186	-0.151045	3.85239e-06	-0.125666
2008.79	-36059.4	-14578.8	9.0699	-0.154583	-1.67478e-05	-0.122608
2008.81	-36059.5	-14578.7	9.06901	-0.159068	6.30452e-05	-0.117741
2008.83	-36059.6	-14578.7	9.06512	-0.16632	-0.000227859	-0.111601
2008.84	-36059.8	-14578.6	9.06176	-0.173164	0.0013125	-0.104685
2008.86	-36059.9	-14578.6	9.05845	-0.179784	0.00488778	-0.0983174
2008.88	-36060.1	-14578.5	9.055	-0.18657	0.00855848	-0.0913969
2008.89	-36060.2	-14578.5	9.05154	-0.193976	0.0102869	-0.0854834
2008.91	-36060.4	-14578.4	9.04826	-0.197672	0.0099237	-0.0831568
2008.93	-36060.5	-14578.4	9.04479	-0.193568	0.010018	-0.0864835
2008.95	-36060.7	-14578.3	9.04136	-0.183934	0.00999502	-0.0937515
2008.96	-36060.8	-14578.2	9.03804	-0.175865	0.0100013	-0.101511
2008.98	-36060.9	-14578.2	9.03467	-0.169226	0.0099997	-0.108413
2009	-36061.1	-14578.1	9.03079	-0.162272	0.0100001	-0.110846
2009.01	-36061.2	-14578.1	9.03012	-0.15582	0.00999998	-0.105714
2009.03	-36061.4	-14578	9.02789	-0.148484	0.01	-0.0892065
2009.05	-36061.5	-14578	9.02431	-0.144108	0.01	-0.0672954
2009.06	-36061.7	-14577.9	9.02074	-0.14106	0.01	-0.0467766
2009.08	-36061.8	-14577.9	9.0198	-0.137465	0.00999998	-0.0302881
2009.1	-36062	-14577.8	9.02028	-0.134179	0.0100001	-0.0194104
2009.12	-36062.1	-14577.8	9.01757	-0.130529	0.00999966	-0.0115309
2009.13	-36062.2	-14577.7	9.014	-0.12991	0.010001	-0.00440639
2009.15	-36062.4	-14577.6	9.01031	-0.130004	0.00999596	0.00131641
2009.17	-36062.5	-14577.6	9.01014	-0.130076	0.0100151	0.00582885
2009.18	-36062.6	-14577.5	9.00714	-0.12978	0.00995939	0.0101804
2009.2	-36062.8	-14577.5	9.00376	-0.135438	0.0101576	0.0191546
2009.22	-36062.9	-14577.4	9.00019	-0.150642	0.00712045	0.0364586
2009.23	-36063.1	-14577.4	9.00006	-0.178281	0.00355333	0.0636522
2009.25	-36063.2	-14577.3	8.99687	-0.205187	0.000107557	0.091107
2009.27	-36063.4	-14577.3	8.99365	-0.228782	-2.80202e-05	0.114231
2009.29	-36063.5	-14577.2	8.98667	-0.246667	0	0.132898
2009.3	-36063.7	-14577.1	8.98333	-0.26	4.27434e-16	0.14488
2009.32	-36063.8	-14577.1	8.98	-0.266667	0	0.153595
2009.34	-36063.9	-14577	8.9765	-0.273646	1.21681e-07	0.159329
2009.35	-36064.1	-14577	8.97299	-0.276829	-3.25301e-08	0.163612
2009.37	-36064.2	-14576.9	8.96639	-0.280215	8.43912e-09	0.166859
2009.39	-36064.4	-14576.9	8.96267	-0.283718	-4.18795e-09	0.170351
2009.4	-36064.5	-14576.8	8.95616	-0.287119	1.11911e-09	0.17352
2009.42	-36064.6	-14576.8	8.95263	-0.290152	-2.88435e-10	0.175573
2009.44	-36064.8	-14576.7	8.94588	-0.289943	1.07384e-10	0.176533
2009.45	-36064.9	-14576.7	8.94233	-0.290015	-2.86816e-11	0.176454
2009.47	-36065.1	-14576.6	8.9359	-0.289996	7.33771e-12	0.176475
2009.49	-36065.2	-14576.5	8.93191	-0.290001	-2.42907e-12	0.176469
2009.51	-36065.4	-14576.5	8.92575	-0.29	6.48444e-13	0.176471
2009.52	-36065.5	-14576.4	8.92182	-0.29	-1.64494e-13	0.17647
2009.54	-36065.6	-14576.4	8.91549	-0.29	5.10687e-14	0.176471
2009.56	-36065.8	-14576.3	8.91154	-0.29	-1.36248e-14	0.176471
2009.57	-36065.9	-14576.3	8.90551	-0.29	3.42256e-15	0.176471
2009.59	-36066.1	-14576.2	8.90108	-0.29	-1.02048e-15	0.176471
2009.61	-36066.2	-14576.2	8.8954	-0.29	2.72077e-16	0.176471
2009.62	-36066.3	-14576.1	8.891	-0.290001	-6.75663e-17	0.17647
2009.64	-36066.5	-14576.1	8.88484	-0.289995	1.95948e-17	0.176475
2009.66	-36066.6	-14576	8.88212	-0.290019	-5.22031e-18	0.176455
2009.68	-36066.8	-14575.9	8.87842	-0.289933	1.27832e-18	0.176527
2009.69	-36066.9	-14575.9	8.87548	-0.290285	-3.61143e-19	0.17612
2009.71	-36067.1	-14575.8	8.86991	-0.288559	8.70265e-20	0.174446
2009.73	-36067.2	-14575.8	8.8649	-0.284886	-2.43785e-20	0.171457
2009.74	-36067.3	-14575.7	8.85977	-0.28132	6.53885e-21	0.168618
2009.76	-36067.5	-14575.7	8.85498	-0.279741	-1.77693e-21	0.167032
2009.78	-36067.6	-14575.6	8.84953	-0.280061	5.53702e-22	0.166607
2009.8	-36067.8	-14575.6	8.84473	-0.279983	-7.00532e-22	0.166683
2009.81	-36067.9	-14575.5	8.83936	-0.280004	2.23389e-21	0.166662
2009.83	-36068	-14575.5	8.83467	-0.279999	-7.60588e-21	0.166669
2009.85	-36068.2	-14575.4	8.82889	-0.28	3.06014e-20	0.166661
2009.86	-36068.3	-14575.4	8.82468	-0.28	-1.1477e-19	0.166687
2009.88	-36068.4	-14575.3	8.81862	-0.28	3.84924e-19	0.166597
2009.9	-36068.6	-14575.2	8.81439	-0.28	-1.53234e-18	0.167326
2009.91	-36068.7	-14575.2	8.80861	-0.28	5.74352e-18	0.169122
2009.93	-36068.9	-14575.1	8.80397	-0.279999	-1.85e-17	0.172421
2009.95	-36069	-14575.1	8.80087	-0.280003	7.29282e-17	0.174986
2009.97	-36069.2	-14575	8.7972	-0.279991	-2.2106e-16	0.176357
2009.98	-36069.3	-14575	8.7942	-0.280035	8.64269e-16	0.175877
2010	-36069.4	-14574.9	8.78765	-0.278007	-3.23588e-15	0.17052
2010.02	-36069.6	-14574.9	8.78411	-0.264	1.20792e-14	0.157138
2010.03	-36069.7	-14574.8	8.77742	-0.236961	-3.24382e-14	0.132836
2010.05	-36069.9	-14574.8	8.77363	-0.206598	1.25857e-13	0.10642
2010.07	-36070	-14574.7	8.77043	-0.1824	-4.7098e-13	0.0830961
2010.08	-36070.1	-14574.7	8.76686	-0.164247	9.49072e-13	0.0641205
2010.1	-36070.3	-14574.6	8.76355	-0.150689	-3.65837e-12	0.0507589
2010.12	-36070.4	-14574.6	8.76011	-0.140485	1.36843e-11	0.0408368
2010.13	-36070.5	-14574.5	8.76	-0.133333	0	0.0326797
2010.15	-36070.7	-14574.4	8.76	-0.126667	0	0.0272331
2010.17	-36070.8	-14574.4	8.75645	-0.123118	8.44215e-10	0.0226825
2010.19	-36071	-14574.3	8.75312	-0.11994	-3.22045e-09	0.020585
2010.2	-36071.1	-14574.3	8.7499	-0.119903	1.20285e-08	0.0183915
2010.22	-36071.2	-14574.2	8.7501	-0.116224	-9.41219e-08	0.0159866
2010.24	-36071.4	-14574.2	8.74975	-0.112898	3.57739e-07	0.0127367
2010.25	-36071.5	-14574.1	8.74626	-0.109838	-1.33683e-06	0.0107102
2010.27	-36071.7	-14574.1	8.74288	-0.110042	4.97555e-06	0.00976321
2010.29	-36071.8	-14574	8.73973	-0.109984	-2.87821e-05	0.00981908
2010.31	-36072	-14574	8.74017	-0.110004	0.000109092	0.00979987
2010.32	-36072.1	-14573.9	8.73956	-0.109999	-0.000427091	0.00980496
2010.34	-36072.2	-14573.9	8.73584	-0.11	-0.00415646	0.00980358
2010.36	-36072.4	-14573.8	8.73243	-0.11	-0.00760842	0.00980401
2010.37	-36072.5	-14573.8	8.72977	-0.11	-0.0100738	0.0098039
2010.39	-36072.6	-14573.7	8.73002	-0.11	-0.0107952	0.00980393
2010.41	-36072.8	-14573.6	8.73017	-0.11	-0.0136876	0.00980392
2010.42	-36072.9	-14573.6	8.72921	-0.11	-0.0132816	0.00980392
2010.44	-36073	-14573.5	8.72545	-0.11	-0.0131806	0.00980392
2010.46	-36073.2	-14573.5	8.72197	-0.11	-0.0141514	0.00980392
2010.48	-36073.3	-14573.4	8.71975	-0.11	-0.0181798	0.00980392
2010.49	-36073.5	-14573.4	8.72001	-0.11	-0.0202919	0.00980392
2010.51	-36073.6	-14573.3	8.72024	-0.11	-0.0199222	0.00980392
2010.53	-36073.7	-14573.3	8.71879	-0.11	-0.020019	0.00980392
2010.54	-36073.9	-14573.2	8.71509	-0.11	-0.0199946	0.00980392
2010.56	-36074	-14573.2	8.71146	-0.11	-0.0200014	0.00980392
2010.58	-36074.2	-14573.1	8.70964	-0.11	-0.0199992	0.00980392
2010.59	-36074.3	-14573.1	8.71035	-0.11	-0.0200016	0.00980392
2010.61	-36074.4	-14573	8.70847	-0.11	-0.0199944	0.00980392
2010.63	-36074.6	-14573	8.70481	-0.11	-0.0200197	0.00980392
2010.64	-36074.7	-14572.9	8.70108	-0.11	-0.0199197	0.00980392
2010.66	-36074.9	-14572.8	8.69982	-0.11	-0.0202783	0.00980392
2010.68	-36075	-14572.8	8.69998	-0.11	-0.017976	0.00980392
2010.7	-36075.1	-14572.7	8.70027	-0.11	-0.0147291	0.00980392
2010.71	-36075.3	-14572.7	8.69805	-0.11	-0.00926348	0.00980392
2010.73	-36075.4	-14572.6	8.69439	-0.11	-0.00207423	0.00980392
2010.75	-36075.5	-14572.6	8.69073	-0.11	0.00491643	0.00980392
2010.76	-36075.7	-14572.5	8.68976	-0.11	0.00946042	0.00980391
2010.78	-36075.8	-14572.5	8.69028	-0.11	0.0100963	0.00980394
2010.8	-36076	-14572.4	8.68755	-0.11	0.00997396	0.00980384
2010.82	-36076.1	-14572.4	8.68417	-0.11	0.0100069	0.00980424
2010.83	-36076.2	-14572.3	8.68042	-0.110001	0.00999872	0.00980295
2010.85	-36076.4	-14572.3	8.67991	-0.109995	0.0100001	0.00980772
2010.87	-36076.5	-14572.2	8.67998	-0.110012	0.0100007	0.00979369
2010.88	-36076.6	-14572.2	8.68015	-0.109952	0.00999689	0.00984361
2010.9	-36076.8	-14572.1	8.67712	-0.110178	0.0100117	0.00890709
2010.92	-36076.9	-14572.1	8.67355	-0.106894	0.00997646	0.00671054
2010.93	-36077	-14572	8.67011	-0.103543	0.0100908	0.00344331
2010.95	-36077.2	-14571.9	8.66998	-0.10011	0.0068815	0.00118546
2010.97	-36077.3	-14571.9	8.66998	-0.0999713	0.00355902	2.81488e-05
2010.99	-36077.4	-14571.9	8.67	-0.1	-1.93361e-14	1.59289e-15
2011	-36077.6	-14571.8	8.66667	-0.1	0	0
2011.02	-36077.7	-14571.7	8.66333	-0.1	-0.00333333	0
2011.04	-36077.9	-14571.7	8.6599	-0.1	-0.00689252	-1.21007e-07
2011.05	-36078	-14571.6	8.66002	-0.1	-0.0100779	3.13927e-08
2011.07	-36078.2	-14571.6	8.66005	-0.1	-0.010019	-1.55822e-08
2011.09	-36078.3	-14571.5	8.65976	-0.1	-0.00977193	4.17707e-09
2011.1	-36078.4	-14571.5	8.65625	-0.1	-0.0062505	-1.12603e-09
2011.12	-36078.6	-14571.4	8.65288	-0.1	-0.00287298	3.2688e-10
2011.14	-36078.7	-14571.4	8.64973	-0.1	0.000238237	-3.34887e-10
2011.16	-36078.9	-14571.3	8.65017	-0.1	-6.36317e-05	8.92217e-10
2011.17	-36079	-14571.3	8.64956	-0.1	1.62791e-05	-3.21445e-09
2011.19	-36079.1	-14571.2	8.64584	-0.1	-5.38908e-06	1.63092e-08
2011.21	-36079.3	-14571.2	8.64243	-0.1	1.43884e-06	-6.16708e-08
2011.22	-36079.4	-14571.1	8.63977	-0.1	-3.65815e-07	2.27966e-07
2011.24	-36079.5	-14571.1	8.64003	-0.1	1.17441e-07	-1.07674e-06
2011.26	-36079.7	-14571	8.64015	-0.1	-4.55182e-08	3.99914e-06
2011.27	-36079.8	-14571	8.6391	-0.1	8.58121e-08	-1.80096e-05
2011.29	-36079.9	-14570.9	8.63548	-0.1	-2.93865e-07	6.7886e-05
2011.31	-36080.1	-14570.8	8.63191	-0.1	1.06433e-06	-0.000362531
2011.33	-36080.2	-14570.8	8.6297	-0.1	-4.62476e-06	-0.00482102
2011.34	-36080.3	-14570.7	8.63002	-0.1	1.74089e-05	-0.0168881
2011.36	-36080.5	-14570.7	8.63021	-0.1	-6.29193e-05	-0.0383825
2011.38	-36080.6	-14570.6	8.62869	-0.1	0.000266501	-0.0640528
2011.39	-36080.8	-14570.6	8.62511	-0.1	-0.00134949	-0.0862633
2011.41	-36080.9	-14570.5	8.62144	-0.1	-0.00480716	-0.106257
2011.43	-36081	-14570.5	8.61973	-0.1	-0.00999937	-0.125943
2011.44	-36081.1	-14570.4	8.61999	-0.1	-0.0166976	-0.149438
2011.46	-36081.3	-14570.4	8.62029	-0.1	-0.0248811	-0.177397
2011.48	-36081.4	-14570.3	8.61833	-0.1	-0.0359629	-0.20922
2011.5	-36081.6	-14570.3	8.6147	-0.1	-0.0441495	-0.243498
2011.51	-36081.7	-14570.2	8.6111	-0.1	-0.0506894	-0.280894
2011.53	-36081.8	-14570.2	8.60982	-0.1	-0.0559536	-0.325776
2011.55	-36082	-14570.1	8.60998	-0.1	-0.0565877	-0.369989
2011.56	-36082.1	-14570.1	8.61025	-0.1	-0.0585265	-0.417316
2011.58	-36082.3	-14570	8.6078	-0.1	-0.0645357	-0.469554
2011.6	-36082.4	-14569.9	8.60434	-0.1	-0.0716493	-0.52732
2011.61	-36082.5	-14569.9	8.60071	-0.1	-0.0759298	-0.584705
2011.63	-36082.7	-14569.9	8.59988	-0.1	-0.0787931	-0.641655
2011.65	-36082.8	-14569.8	8.59997	-0.1	-0.0854259	-0.695659
2011.66	-36082.9	-14569.7	8.6002	-0.1	-0.0870812	-0.75836
2011.68	-36083.1	-14569.7	8.59734	-0.1	-0.0839629	-0.824068
2011.7	-36083.2	-14569.6	8.59395	-0.1	-0.0805768	-0.888025
2011.72	-36083.3	-14569.6	8.59037	-0.1	-0.0772594	-0.944821
2011.73	-36083.5	-14569.5	8.58995	-0.1	-0.0737855	-0.996584
2011.75	-36083.6	-14569.5	8.58997	-0.1	-0.0702256	-1.04145
2011.77	-36083.8	-14569.4	8.59009	-0.1	-0.0699715	-1.09068
2011.78	-36083.9	-14569.4	8.58688	-0.1	-0.0700092	-1.14088
2011.8	-36084.1	-14569.3	8.58355	-0.1	-0.0699916	-1.18994
2011.82	-36084.2	-14569.3	8.58	-0.1	-0.07	-1.23638
2011.84	-36084.3	-14569.2	8.58	-0.1	-0.07	-1.27233
2011.85	-36084.4	-14569.2	8.58	-0.1	-0.0733333	-1.3061
2011.87	-36084.6	-14569.1	8.58	-0.1	-0.0766667	-1.33878
2011.89	-36084.7	-14569.1	8.57645	-0.1	-0.0801866	-1.37339
2011.9	-36084.9	-14569	8.57312	-0.1	-0.0835975	-1.40368
2011.92	-36085	-14569	8.56991	-0.1	-0.090556	-1.4344
2011.94	-36085.1	-14568.9	8.57003	-0.1	-0.101219	-1.46779
