# Supplementary material for: Extraction of driving behavior primitives considering driver expectation and vehicle dynamics
Source: PLoS One. 2025 Dec 31;20(12):e0340123. doi: 10.1371/journal.pone.0340123 (PMC12755792; doi:10.1371/journal.pone.0340123)
Supplement: S1 File — (ZIP) [file pone.0340123.s001.zip › DataSetForPimitiveExaction-1/straight driving/c23_s_3.xlsx]

## Sheet: Sheet1
2013.16	-36094.7	-14565.4	7.68516	-1.70999	-0.0964564	1.67766
2013.18	-36094.8	-14565.4	7.65824	-1.71004	-0.0931062	1.67989
2013.2	-36095	-14565.3	7.6263	-1.70972	-0.0898215	1.6821
2013.21	-36095.1	-14565.3	7.59657	-1.70643	-0.090048	1.68159
2013.23	-36095.2	-14565.3	7.56623	-1.70218	-0.0899865	1.67543
2013.25	-36095.3	-14565.2	7.53491	-1.68726	-0.0900115	1.66282
2013.26	-36095.4	-14565.2	7.50879	-1.6695	-0.0899724	1.64491
2013.28	-36095.5	-14565.1	7.4817	-1.64633	-0.0900982	1.62622
2013.3	-36095.7	-14565.1	7.45355	-1.62987	-0.0894586	1.60862
2013.31	-36095.8	-14565	7.42718	-1.61747	-0.0858601	1.59651
2013.33	-36095.9	-14565	7.40005	-1.60761	-0.0823937	1.58571
2013.35	-36096.1	-14564.9	7.37195	-1.59681	-0.0796915	1.57568
2013.37	-36096.1	-14564.9	7.34565	-1.5878	-0.0800897	1.56741
2013.38	-36096.3	-14564.9	7.31836	-1.58138	-0.0799503	1.5599
2013.4	-36096.4	-14564.8	7.29045	-1.57387	-0.0801375	1.5508
2013.42	-36096.5	-14564.8	7.2638	-1.56073	-0.0793565	1.53703
2013.43	-36096.6	-14564.8	7.23795	-1.53794	-0.0743106	1.51733
2013.45	-36096.7	-14564.7	7.21219	-1.51384	-0.0673927	1.49305
2013.47	-36096.8	-14564.7	7.18725	-1.48865	-0.0594836	1.46419
2013.48	-36097	-14564.6	7.1615	-1.44552	-0.0492349	1.42092
2013.5	-36097.1	-14564.6	7.13673	-1.38257	-0.0367715	1.36266
2013.52	-36097.2	-14564.5	7.11596	-1.31437	-0.0263217	1.3015
2013.54	-36097.3	-14564.5	7.09327	-1.25317	-0.020067	1.2432
2013.55	-36097.4	-14564.5	7.071	-1.20721	-0.0133814	1.19172
2013.57	-36097.5	-14564.4	7.0489	-1.15943	-0.00477268	1.14097
2013.59	-36097.7	-14564.4	7.03057	-1.09049	0.00413944	1.07413
2013.6	-36097.8	-14564.3	7.01307	-1.00701	0.00946716	0.997812
2013.62	-36097.9	-14564.3	6.99909	-0.928978	0.00812844	0.925018
2013.64	-36098	-14564.3	6.98286	-0.861004	0.00646706	0.858228
2013.65	-36098.1	-14564.2	6.96777	-0.807898	0.00638721	0.806299
2013.67	-36098.2	-14564.2	6.9545	-0.770605	0.00889366	0.769094
2013.69	-36098.3	-14564.1	6.94319	-0.743232	0.0102145	0.740366
2013.7	-36098.5	-14564.1	6.93073	-0.722629	0.00993679	0.717025
2013.72	-36098.5	-14564.1	6.91737	-0.699328	0.0100348	0.691525
2013.74	-36098.7	-14564	6.90307	-0.661233	0.00993405	0.653426
2013.76	-36098.8	-14564	6.89223	-0.60978	0.010248	0.605604
2013.77	-36098.9	-14564	6.88219	-0.553304	0.00758331	0.553891
2013.79	-36099	-14563.9	6.87447	-0.498691	0.00398036	0.501157
2013.81	-36099.1	-14563.9	6.86785	-0.453984	0.000375501	0.454538
2013.82	-36099.2	-14563.8	6.86119	-0.409449	-8.99829e-05	0.407082
2013.84	-36099.3	-14563.8	6.8542	-0.347948	4.05443e-06	0.348324
2013.86	-36099.4	-14563.8	6.84727	-0.281035	4.33004e-05	0.286088
2013.88	-36099.5	-14563.7	6.84372	-0.217253	-0.000177299	0.225847
2013.89	-36099.7	-14563.7	6.84013	-0.159584	0.00310604	0.170613
2013.91	-36099.8	-14563.6	6.83994	-0.118653	0.00645635	0.129474
2013.93	-36099.9	-14563.6	6.84011	-0.0882625	0.00989206	0.0985965
2013.94	-36100	-14563.6	6.83667	-0.0633333	0.01	0.0729847
2013.96	-36100.1	-14563.5	6.83333	-0.0433333	0.01	0.0544662
2013.98	-36100.2	-14563.5	6.83	-0.03	0.01	0.040305
2013.99	-36100.3	-14563.4	6.83002	-0.0195162	0.0100004	0.0299802
2014.01	-36100.4	-14563.4	6.82999	-0.0129385	0.01	0.0225103
2014.03	-36100.5	-14563.4	6.83	-0.00637739	0.00999947	0.0171279
2014.05	-36100.7	-14563.3	6.83	-0.00291395	0.0100044	0.0126866
2014.06	-36100.8	-14563.3	6.83	0.000166854	0.00998321	0.0107236
2014.08	-36100.9	-14563.3	6.83	-4.32966e-05	0.0100626	0.00975944
2014.1	-36101	-14563.2	6.83	1.78199e-05	0.00961973	0.00982222
2014.11	-36101.1	-14563.2	6.83	-1.11635e-05	0.00605403	0.00979248
2014.13	-36101.2	-14563.1	6.83	2.66774e-05	0.00263419	0.00983122
2014.15	-36101.3	-14563.1	6.83	-0.000130444	-0.000280151	0.00965629
2014.16	-36101.4	-14563.1	6.83	0.000535473	7.48023e-05	0.00832485
2014.18	-36101.5	-14563	6.83	0.00418797	-1.90327e-05	0.00575253
2014.2	-36101.6	-14563	6.83	0.00781504	6.18024e-06	0.00245611
2014.22	-36101.7	-14562.9	6.83	0.0102701	-2.66776e-06	0.000659484
2014.23	-36101.8	-14562.9	6.83	0.00993214	4.4239e-06	-6.94186e-05
2014.25	-36102	-14562.9	6.83	0.0100202	-1.82495e-05	2.06979e-05
2014.27	-36102.1	-14562.8	6.83	0.00999461	6.83745e-05	-5.51843e-06
2014.28	-36102.2	-14562.8	6.83	0.0100013	-0.000249316	1.37042e-06
2014.3	-36102.3	-14562.8	6.83	0.00999961	0.00131655	-3.97435e-07
2014.32	-36102.4	-14562.7	6.83	0.0100001	0.00367022	1.05885e-07
2014.33	-36102.5	-14562.7	6.83	0.00999997	0.00332212	-2.59389e-08
2014.35	-36102.6	-14562.6	6.83	0.01	0.00303422	7.37275e-09
2014.37	-36102.7	-14562.6	6.83001	0.01	0.00489255	-1.9626e-09
2014.38	-36102.8	-14562.6	6.82998	0.01	0.00695258	4.72918e-10
2014.4	-36103	-14562.5	6.83008	0.01	0.0066796	-1.32396e-10
2014.42	-36103	-14562.5	6.82969	0.01	0.00631518	3.52097e-11
2014.44	-36103.2	-14562.4	6.83167	0.01	0.00857228	-8.31311e-12
2014.45	-36103.3	-14562.4	6.8353	0.01	0.010318	2.30143e-12
2014.47	-36103.4	-14562.4	6.83889	0.01	0.00991485	-6.16285e-13
2014.49	-36103.5	-14562.3	6.84023	0.01	0.0100226	1.63714e-13
2014.5	-36103.6	-14562.3	6.83995	0.01	0.0099948	-3.76583e-14
2014.52	-36103.7	-14562.3	6.84001	0.01	0.0100014	1.03233e-14
2014.54	-36103.8	-14562.2	6.84	0.01	0.00999962	-2.73883e-15
2014.56	-36103.9	-14562.2	6.84	0.01	0.0100001	6.08613e-16
2014.57	-36104	-14562.1	6.84	0.01	0.00999998	-1.65612e-16
2014.59	-36104.2	-14562.1	6.84	0.01	0.01	4.38686e-17
2014.61	-36104.3	-14562.1	6.84	0.01	0.01	-9.27997e-18
2014.62	-36104.4	-14562	6.84	0.01	0.01	2.47975e-18
2014.64	-36104.5	-14562	6.84	0.01	0.01	-4.8774e-19
2014.66	-36104.6	-14561.9	6.84	0.01	0.01	1.31475e-19
2014.67	-36104.7	-14561.9	6.84	0.01	0.01	-3.51905e-20
2014.69	-36104.8	-14561.9	6.84	0.01	0.00999999	9.28702e-21
2014.71	-36104.9	-14561.8	6.84	0.01	0.01	-1.61242e-21
2014.73	-36105	-14561.8	6.84	0.01	0.00999994	4.60134e-22
2014.74	-36105.1	-14561.7	6.84	0.01	0.0100002	-2.23584e-22
2014.76	-36105.2	-14561.7	6.84	0.01	0.00999956	2.36696e-22
2014.78	-36105.3	-14561.7	6.84	0.01	0.0100017	-8.60445e-22
2014.79	-36105.5	-14561.6	6.84	0.01	0.00999367	3.20506e-21
2014.81	-36105.6	-14561.6	6.84	0.01	0.01	0
2014.83	-36105.7	-14561.6	6.84	0.01	0.01	0
2014.84	-36105.8	-14561.5	6.84	0.01	0.0133333	0
2014.86	-36105.9	-14561.5	6.84	0.01	0.0168922	-7.37815e-19
2014.88	-36106	-14561.4	6.84	0.01	0.020086	2.81427e-18
2014.89	-36106.1	-14561.4	6.84	0.01	0.0199848	-1.05114e-17
2014.91	-36106.2	-14561.4	6.84	0.01	0.0199513	8.225e-17
2014.93	-36106.3	-14561.3	6.84	0.01	0.0202306	-3.12616e-16
2014.95	-36106.5	-14561.3	6.84	0.01	0.0237695	1.16493e-15
2014.96	-36106.6	-14561.2	6.84	0.01	0.0273508	-6.73931e-15
2014.98	-36106.7	-14561.2	6.84	0.01	0.0302121	2.55439e-14
2015	-36106.8	-14561.2	6.84	0.01	0.0299391	-9.48588e-14
2015.01	-36106.9	-14561.1	6.84	0.01	0.030054	4.82312e-13
2015.03	-36107	-14561.1	6.84	0.01	0.0298585	-1.82404e-12
2015.05	-36107.1	-14561	6.84	0.01	0.0305587	6.74264e-12
2015.07	-36107.2	-14561	6.84	0.01	0.0345744	-3.18472e-11
2015.08	-36107.3	-14561	6.84	0.01	0.036909	1.20223e-10
2015.1	-36107.4	-14560.9	6.84	0.01	0.0366172	-4.41808e-10
2015.12	-36107.5	-14560.9	6.84	0.01	0.03663	1.98819e-09
2015.13	-36107.6	-14560.9	6.84	0.01	0.0368695	-7.49398e-09
2015.15	-36107.8	-14560.8	6.84	0.01	0.0357344	2.73371e-08
2015.17	-36107.9	-14560.8	6.84	0.01	0.0316353	-1.18844e-07
2015.18	-36108	-14560.7	6.84	0.01	0.0297405	4.47378e-07
2015.2	-36108.1	-14560.7	6.84	0.01	0.0300804	-1.61692e-06
2015.22	-36108.2	-14560.7	6.84	0.01	0.029906	6.84864e-06
2015.24	-36108.3	-14560.6	6.84	0.01	0.0302916	-2.57525e-05
2015.25	-36108.4	-14560.6	6.84	0.01	0.0285573	9.19875e-05
2015.27	-36108.5	-14560.5	6.84	0.01	0.0248881	-0.000705018
2015.29	-36108.6	-14560.5	6.84	0.01	0.0213124	-0.00522847
2015.3	-36108.8	-14560.5	6.84	0.01	0.0197722	-0.017738
2015.32	-36108.8	-14560.4	6.84	0.01	0.020063	-0.0415785
2015.34	-36109	-14560.4	6.84	0.01	0.0199833	-0.0755562
2015.35	-36109.1	-14560.3	6.84	0.01	0.0200039	-0.120411
2015.37	-36109.2	-14560.3	6.84	0.01	0.0199989	-0.172344
2015.39	-36109.3	-14560.3	6.84	0.01	0.0200003	-0.230384
2015.41	-36109.4	-14560.2	6.84	0.01	0.0199999	-0.307691
2015.42	-36109.5	-14560.2	6.84	0.01	0.02	-0.395151
2015.44	-36109.6	-14560.2	6.84	0.01	0.02	-0.487847
2015.46	-36109.7	-14560.1	6.84	0.01	0.02	-0.584321
2015.47	-36109.8	-14560.1	6.84	0.01	0.02	-0.667208
2015.49	-36110	-14560	6.84	0.01	0.02	-0.734633
2015.51	-36110.1	-14560	6.84	0.01	0.0200001	-0.796101
2015.52	-36110.2	-14560	6.84	0.01	0.0199997	-0.847905
2015.54	-36110.3	-14559.9	6.84	0.01	0.0200011	-0.893986
2015.56	-36110.4	-14559.9	6.84	0.01	0.019997	-0.939114
2015.58	-36110.5	-14559.8	6.84	0.01	0.0200116	-0.984779
2015.59	-36110.6	-14559.8	6.84	0.01	0.0199566	-1.03215
2015.61	-36110.7	-14559.8	6.84	0.01	0.0200874	-1.08425
2015.63	-36110.8	-14559.7	6.84	0.01	0.016884	-1.1283
2015.64	-36110.9	-14559.7	6.84	0.01	0.0135525	-1.17058
2015.66	-36111.1	-14559.6	6.84	0.01	0.01	-1.21895
2015.68	-36111.1	-14559.6	6.84	0.01	0.01	-1.2756
2015.69	-36111.3	-14559.6	6.84	0.01	0.01	-1.3366
2015.71	-36111.4	-14559.5	6.84	0.01	0.010002	-1.39988
2015.73	-36111.5	-14559.5	6.84	0.01	0.00999934	-1.44804
2015.75	-36111.6	-14559.4	6.84	0.01	0.0100007	-1.48682
2015.76	-36111.7	-14559.4	6.84	0.01	0.00999552	-1.51876
2015.78	-36111.8	-14559.4	6.84	0.01	0.0100168	-1.5482
2015.8	-36111.9	-14559.3	6.84	0.01	0.00993743	-1.58172
2015.81	-36112	-14559.3	6.84	0.01	0.0103803	-1.62136
2015.83	-36112.1	-14559.3	6.84	0.01	0.013946	-1.65889
2015.85	-36112.3	-14559.2	6.84	0.01	0.0173657	-1.69497
2015.86	-36112.4	-14559.2	6.84	0.01	0.0202809	-1.73168
2015.88	-36112.5	-14559.1	6.84	0.01	0.0199224	-1.76646
2015.9	-36112.6	-14559.1	6.84	0.01	0.0200295	-1.80273
2015.91	-36112.7	-14559.1	6.84	0.01	0.0199441	-1.83768
2015.93	-36112.8	-14559	6.84	0.01	0.0201902	-1.86804
2015.95	-36112.9	-14559	6.84	0.01	0.0192048	-1.89825
2015.97	-36113	-14558.9	6.84	0.01	0.0154465	-1.93048
2015.98	-36113.1	-14558.9	6.84	0.01	0.0119773	-1.96018
2016	-36113.2	-14558.9	6.84	0.01	0.00973324	-1.98734
2016.02	-36113.3	-14558.8	6.84	0.01	0.0100773	-2.00953
2016.03	-36113.5	-14558.8	6.84	0.01	0.00997948	-2.02862
2016.05	-36113.6	-14558.7	6.83998	0.01	0.0100047	-2.05194
2016.07	-36113.7	-14558.7	6.84008	0.01	0.00999993	-2.07907
2016.09	-36113.8	-14558.7	6.83971	0.01	0.00999524	-2.10392
2016.1	-36113.9	-14558.6	6.84144	0.01	0.0100183	-2.12444
2016.12	-36114	-14558.6	6.84511	0.01	0.00992375	-2.1428
2016.14	-36114.1	-14558.5	6.84869	0.01	0.0102865	-2.16542
2016.15	-36114.2	-14558.5	6.85023	0.00999998	0.00839866	-2.2041
2016.17	-36114.3	-14558.5	6.84994	0.0100001	0.00440744	-2.25344
2016.19	-36114.5	-14558.4	6.85001	0.00999966	0.00291597	-2.30602
2016.2	-36114.6	-14558.4	6.85	0.0100014	0.00525078	-2.34889
2016.22	-36114.6	-14558.4	6.85	0.00999481	0.00917382	-2.374
2016.24	-36114.8	-14558.3	6.85	0.0100194	0.0100921	-2.38323
2016.26	-36114.9	-14558.3	6.85	0.00993502	0.0102769	-2.38204
2016.27	-36115	-14558.2	6.85002	0.0102587	0.00757122	-2.38033
2016.29	-36115.1	-14558.2	6.8499	0.00740799	0.00638057	-2.37979
2016.31	-36115.2	-14558.2	6.85029	-0.00201471	0.00641714	-2.37766
2016.32	-36115.3	-14558.1	6.84927	-0.0193699	0.00756457	-2.36656
2016.34	-36115.4	-14558.1	6.84563	-0.0522143	0.0102765	-2.33859
2016.36	-36115.5	-14558	6.84189	-0.100265	0.0101015	-2.29691
2016.37	-36115.7	-14558	6.83996	-0.146009	0.00913648	-2.24757
2016.39	-36115.8	-14558	6.83903	-0.203409	0.00538124	-2.1869
2016.41	-36115.9	-14557.9	6.83541	-0.276929	0.00180045	-2.11122
2016.43	-36116	-14557.9	6.83087	-0.360998	-0.000538838	-2.02608
2016.44	-36116.1	-14557.8	6.82392	-0.46239	0.00128105	-1.92806
2016.46	-36116.2	-14557.8	6.81546	-0.563734	0.00492489	-1.82607
2016.48	-36116.3	-14557.8	6.80557	-0.652982	0.00841231	-1.73405
2016.49	-36116.4	-14557.7	6.79359	-0.726381	0.0104774	-1.64342
2016.51	-36116.5	-14557.7	6.77945	-0.787439	0.00848369	-1.55583
2016.53	-36116.6	-14557.6	6.76633	-0.842224	0.00463869	-1.46658
2016.54	-36116.7	-14557.6	6.75275	-0.891631	0.00288573	-1.35731
2016.56	-36116.9	-14557.6	6.73699	-0.935908	0.0050389	-1.24061
2016.58	-36117	-14557.5	6.7203	-0.977474	0.00896458	-1.1255
2016.6	-36117.1	-14557.5	6.7028	-1.02982	0.0101845	-0.99869
2016.61	-36117.2	-14557.4	6.68623	-1.08266	0.00994988	-0.86093
2016.63	-36117.3	-14557.4	6.66639	-1.13313	0.0100111	-0.709923
2016.65	-36117.4	-14557.4	6.64578	-1.17253	0.00999697	-0.559532
2016.66	-36117.5	-14557.3	6.6258	-1.21525	0.0100008	-0.418891
2016.68	-36117.6	-14557.3	6.6063	-1.26791	0.00999978	-0.277601
2016.7	-36117.7	-14557.3	6.58259	-1.33949	0.01	-0.126889
2016.71	-36117.8	-14557.2	6.55869	-1.40355	0.00999999	0.016944
2016.73	-36117.9	-14557.2	6.53561	-1.45845	0.01	0.140922
2016.75	-36118	-14557.1	6.51116	-1.50069	0.01	0.248534
2016.77	-36118.1	-14557.1	6.48489	-1.53169	0.01	0.326846
2016.78	-36118.2	-14557.1	6.45661	-1.55986	0.01	0.393497
2016.8	-36118.3	-14557	6.42979	-1.59233	0.00999998	0.451992
2016.82	-36118.4	-14557	6.40306	-1.63188	0.0100001	0.508655
2016.83	-36118.5	-14557	6.37681	-1.67194	0.00999975	0.563407
2016.85	-36118.6	-14556.9	6.34508	-1.71124	0.0100005	0.615814
2016.87	-36118.7	-14556.9	6.31834	-1.74458	0.00999809	0.665617
2016.88	-36118.8	-14556.9	6.28667	-1.78333	0.01	0.729847
2016.9	-36118.9	-14556.8	6.25667	-1.82	0.01	0.812636
2016.92	-36119	-14556.8	6.22333	-1.85667	0.01	0.911765
2016.93	-36119.1	-14556.7	6.18808	-1.88846	0.00644752	1.02491
2016.95	-36119.2	-14556.7	6.15829	-1.91837	0.00311603	1.12427
2016.97	-36119.3	-14556.7	6.12818	-1.94865	-8.74284e-05	1.21674
2016.99	-36119.4	-14556.6	6.09609	-1.98395	4.33867e-05	1.30641
2017	-36119.5	-14556.6	6.06287	-2.01308	-1.15939e-05	1.3871
2017.02	-36119.6	-14556.6	6.02888	-2.0356	2.9882e-06	1.46628
2017.04	-36119.7	-14556.5	5.99045	-2.05315	-1.11274e-06	1.55522
2017.05	-36119.8	-14556.5	5.95705	-2.07422	2.98089e-07	1.65256
2017.07	-36119.9	-14556.5	5.92067	-2.10195	-7.96165e-08	1.76524
2017.09	-36120	-14556.4	5.88682	-2.13156	2.03643e-08	1.87997
2017.11	-36120.1	-14556.4	5.84767	-2.15471	-6.71977e-09	1.98624
2017.12	-36120.2	-14556.4	5.81164	-2.16937	1.71032e-09	2.06742
2017.14	-36120.3	-14556.3	5.76885	-2.18778	-5.5792e-10	2.14401
2017.16	-36120.4	-14556.3	5.72116	-2.21788	2.5931e-10	2.20586
2017.17	-36120.5	-14556.3	5.69025	-2.23841	2.77369e-10	2.24314
2017.19	-36120.6	-14556.2	5.66008	-2.26109	-6.79601e-11	2.27455
2017.21	-36120.7	-14556.2	5.62056	-2.29248	-6.76646e-11	2.3118
2017.22	-36120.7	-14556.2	5.57891	-2.32375	2.05786e-11	2.34957
2017.24	-36120.8	-14556.1	5.53958	-2.34967	1.65757e-11	2.3833
2017.26	-36120.9	-14556.1	5.5004	-2.37254	-6.18542e-12	2.41211
2017.28	-36121	-14556.1	5.4603	-2.3931	-4.44903e-12	2.43589
2017.29	-36121.1	-14556	5.4202	-2.40941	1.61413e-12	2.4551
2017.31	-36121.2	-14556	5.37944	-2.4201	1.06017e-12	2.46996
2017.33	-36121.3	-14556	5.33554	-2.42479	-4.62121e-13	2.48038
2017.34	-36121.3	-14556	5.29289	-2.4245	-2.493e-13	2.4865
2017.36	-36121.4	-14555.9	5.26248	-2.42165	1.27357e-13	2.48886
2017.38	-36121.5	-14555.9	5.23428	-2.41815	5.57446e-14	2.48997
2017.39	-36121.6	-14555.9	5.18141	-2.4157	-1.01279e-14	2.49395
2017.41	-36121.7	-14555.8	5.12972	-2.42181	2.77992e-15	2.50147
2017.43	-36121.8	-14555.8	5.08812	-2.43319	-6.39449e-16	2.51184
2017.45	-36121.8	-14555.8	5.0494	-2.44178	1.75293e-16	2.5193
2017.46	-36121.9	-14555.7	5.01127	-2.4436	-4.65063e-17	2.52249
2017.48	-36122	-14555.7	4.96938	-2.44351	1.0335e-17	2.52232
2017.5	-36122.1	-14555.7	4.92574	-2.44117	-2.81444e-18	2.52035
2017.51	-36122.2	-14555.7	4.88529	-2.43759	7.5351e-19	2.51734
2017.53	-36122.2	-14555.6	4.84259	-2.43434	-1.99595e-19	2.51406
2017.55	-36122.3	-14555.6	4.8023	-2.43086	4.22223e-20	2.51056
2017.56	-36122.4	-14555.6	4.76308	-2.42729	-1.12824e-20	2.5075
2017.58	-36122.5	-14555.5	4.72075	-2.42448	2.21897e-21	2.50156
2017.6	-36122.5	-14555.5	4.68025	-2.41294	-5.97534e-22	2.49057
2017.62	-36122.6	-14555.5	4.64061	-2.3941	1.57656e-22	2.47267
2017.63	-36122.7	-14555.5	4.59829	-2.36702	-2.72703e-23	2.44325
2017.65	-36122.8	-14555.4	4.55558	-2.32714	7.39011e-24	2.39914
2017.67	-36122.8	-14555.4	4.50767	-2.25439	-2.21322e-24	2.33419
2017.68	-36122.9	-14555.4	4.483	-2.20512	3.32767e-24	2.29468
2017.7	-36123	-14555.4	4.44502	-2.13418	-3.55227e-25	2.22019
2017.72	-36123	-14555.3	4.40596	-2.04967	1.66862e-25	2.13294
2017.73	-36123.1	-14555.3	4.37396	-1.96453	-2.18586e-25	2.04471
2017.75	-36123.2	-14555.3	4.34197	-1.85122	7.80413e-25	1.9435
2017.77	-36123.3	-14555.3	4.31063	-1.73841	-2.5041e-24	1.83378
2017.79	-36123.3	-14555.2	4.28271	-1.63521	9.86882e-24	1.7353
2017.8	-36123.4	-14555.2	4.25623	-1.54952	-3.69679e-23	1.648
2017.82	-36123.5	-14555.2	4.23088	-1.46229	1.11672e-22	1.56075
2017.84	-36123.5	-14555.2	4.20746	-1.37761	-4.36504e-22	1.47959
2017.85	-36123.6	-14555.1	4.18401	-1.29925	1.63427e-21	1.40737
2017.87	-36123.7	-14555.1	4.16241	-1.23613	-4.38968e-21	1.34408
2017.89	-36123.7	-14555.1	4.14232	-1.19114	1.70317e-20	1.29849
2017.9	-36123.8	-14555.1	4.12243	-1.15678	-6.37361e-20	1.26495
2017.92	-36123.9	-14555.1	4.10124	-1.13129	1.28435e-19	1.23774
2017.94	-36123.9	-14555	4.08111	-1.11111	-4.95074e-19	1.21785
2017.95	-36124	-14555	4.06333	-1.09333	0	1.20044
2017.97	-36124.1	-14555	4.04667	-1.08	0	1.18736
2017.99	-36124.1	-14555	4.03	-1.07	0	1.17211
2018.01	-36124.2	-14554.9	4.01	-1.04667	0	1.14597
2018.02	-36124.2	-14554.9	3.98887	-0.996283	-4.26421e-16	1.0957
2018.04	-36124.3	-14554.9	3.97246	-0.921802	1.62527e-15	1.02931
2018.06	-36124.4	-14554.9	3.9584	-0.836891	-1.27354e-14	0.949585
2018.07	-36124.4	-14554.8	3.94511	-0.762142	4.84089e-14	0.88002
2018.09	-36124.5	-14554.8	3.93173	-0.703646	-1.809e-13	0.817783
2018.11	-36124.6	-14554.8	3.91856	-0.650199	6.73291e-13	0.761061
2018.12	-36124.6	-14554.8	3.90861	-0.593197	-3.89478e-12	0.700978
2018.14	-36124.7	-14554.7	3.90223	-0.536918	1.47623e-11	0.643127
2018.16	-36124.7	-14554.7	3.8954	-0.473622	-5.48205e-11	0.5763
2018.18	-36124.8	-14554.7	3.88846	-0.389824	2.78736e-10	0.49579
2018.19	-36124.9	-14554.7	3.88154	-0.295747	-1.04312e-09	0.406978
2018.21	-36124.9	-14554.7	3.87545	-0.197815	5.00024e-09	0.316582
2018.23	-36125	-14554.6	3.87247	-0.121977	-1.47587e-08	0.241714
2018.24	-36125.1	-14554.6	3.86966	-0.0520903	6.89483e-08	0.174096
2018.26	-36125.1	-14554.6	3.87013	-0.00324208	-2.55897e-07	0.12482
2018.28	-36125.2	-14554.6	3.86978	0.0351658	1.15234e-06	0.0858829
2018.3	-36125.3	-14554.5	3.8709	0.0623658	-4.34366e-06	0.0590824
2018.31	-36125.3	-14554.5	3.8746	0.0825651	1.58452e-05	0.0394933
2018.33	-36125.4	-14554.5	3.87825	0.0942364	-6.8885e-05	0.0251868
2018.35	-36125.4	-14554.5	3.88034	0.104288	0.00025931	0.0141289
2018.36	-36125.5	-14554.5	3.8797	0.113115	-0.00121634	0.00267778
2018.38	-36125.6	-14554.4	3.88133	0.120048	-0.00492735	-0.00730882
2018.4	-36125.6	-14554.4	3.88489	0.125093	-0.00847135	-0.0137673
2018.41	-36125.7	-14554.4	3.88854	0.128509	-0.0102492	-0.0177053
2018.43	-36125.8	-14554.4	3.89037	0.130301	-0.00993024	-0.0192216
2018.45	-36125.8	-14554.3	3.88962	0.12992	-0.0100186	-0.0196804
2018.47	-36125.9	-14554.3	3.8917	0.130019	-0.00999562	-0.0195907
2018.48	-36125.9	-14554.3	3.89527	0.129995	-0.0100012	-0.0196126
2018.5	-36126	-14554.3	3.89897	0.130001	-0.00999968	-0.0196066
2018.52	-36126.1	-14554.3	3.89993	0.13	-0.0100001	-0.0196081
2018.53	-36126.1	-14554.2	3.90192	0.13	-0.00999998	-0.0196078
2018.55	-36126.2	-14554.2	3.90547	0.13	-0.01	-0.0196078
2018.57	-36126.2	-14554.2	3.90918	0.13	-0.01	-0.0196079
2018.58	-36126.3	-14554.2	3.91026	0.13	-0.01	-0.0196074
2018.6	-36126.4	-14554.1	3.90972	0.13	-0.01	-0.0196092
2018.62	-36126.4	-14554.1	3.91245	0.13	-0.01	-0.0196024
2018.63	-36126.5	-14554.1	3.91583	0.13	-0.01	-0.0196284
2018.65	-36126.6	-14554.1	3.91953	0.13	-0.01	-0.0195311
2018.67	-36126.6	-14554.1	3.9199	0.13	-0.00999999	-0.0204238
2018.69	-36126.7	-14554	3.92262	0.13	-0.01	-0.0223702
2018.7	-36126.8	-14554	3.92624	0.13	-0.00999994	-0.0257591
2018.72	-36126.8	-14554	3.92975	0.13	-0.0100002	-0.0281539
2018.74	-36126.9	-14554	3.93011	0.13	-0.00999908	-0.0292719
2018.75	-36126.9	-14553.9	3.92973	0.13	-0.0100048	-0.0317168
2018.77	-36127	-14553.9	3.93288	0.13	-0.00998767	-0.0407724
2018.79	-36127.1	-14553.9	3.93625	0.13	-0.0100477	-0.0594368
2018.81	-36127.1	-14553.9	3.93975	0.13	-0.00982154	-0.0839456
2018.82	-36127.2	-14553.9	3.94005	0.13	-0.0131062	-0.112656
2018.84	-36127.3	-14553.8	3.9399	0.13	-0.0164563	-0.141999
2018.86	-36127.3	-14553.8	3.94311	0.13	-0.0198921	-0.176254
2018.87	-36127.4	-14553.8	3.94667	0.13	-0.02	-0.222222
2018.89	-36127.4	-14553.8	3.95	0.13	-0.02	-0.271242
