# Supplementary material for: Extraction of driving behavior primitives considering driver expectation and vehicle dynamics
Source: PLoS One. 2025 Dec 31;20(12):e0340123. doi: 10.1371/journal.pone.0340123 (PMC12755792; doi:10.1371/journal.pone.0340123)
Supplement: S1 File — (ZIP) [file pone.0340123.s001.zip › DataSetForPimitiveExaction-1/straight driving/c24_s_1.xlsx]

## Sheet: Sheet1
2579.39	-36000.1	-14600.5	9.16165	1.57078	-0.190699	-0.248333
2579.4	-36000.3	-14600.4	9.18922	1.55727	-0.17942	-0.246539
2579.42	-36000.4	-14600.4	9.2132	1.5437	-0.16937	-0.252358
2579.44	-36000.5	-14600.3	9.23727	1.53241	-0.161747	-0.268813
2579.45	-36000.7	-14600.3	9.26373	1.5221	-0.152487	-0.298296
2579.47	-36000.9	-14600.2	9.29018	1.51481	-0.142385	-0.341511
2579.49	-36001	-14600.2	9.31858	1.50794	-0.131825	-0.400455
2579.51	-36001.2	-14600.1	9.34273	1.50112	-0.12189	-0.464612
2579.52	-36001.3	-14600.1	9.36578	1.49463	-0.109344	-0.532923
2579.54	-36001.4	-14600	9.3903	1.48728	-0.0923109	-0.621512
2579.56	-36001.6	-14600	9.41687	1.48387	-0.0721437	-0.721548
2579.57	-36001.8	-14599.9	9.44339	1.47733	-0.0555178	-0.838005
2579.59	-36001.9	-14599.9	9.47178	1.47361	-0.0344957	-0.969353
2579.61	-36002.1	-14599.8	9.49536	1.467	-0.0176645	-1.09641
2579.62	-36002.2	-14599.8	9.51856	1.46352	-0.000729626	-1.21222
2579.64	-36002.4	-14599.7	9.54333	1.46	0.00666667	-1.32353
2579.66	-36002.5	-14599.6	9.56667	1.46	0.0133333	-1.41176
2579.68	-36002.7	-14599.6	9.59333	1.46	0.0166667	-1.48039
2579.69	-36002.8	-14599.6	9.61821	1.4599	0.0201493	-1.52828
2579.71	-36003	-14599.5	9.64476	1.45645	0.023761	-1.55458
2579.73	-36003.1	-14599.4	9.66822	1.45314	0.0338934	-1.57293
2579.74	-36003.3	-14599.4	9.69641	1.44957	0.0405948	-1.5902
2579.76	-36003.5	-14599.3	9.71929	1.44637	0.043383	-1.605
2579.78	-36003.6	-14599.3	9.7429	1.4426	0.0435889	-1.61542
2579.8	-36003.8	-14599.2	9.76758	1.4358	0.047157	-1.62155
2579.81	-36003.9	-14599.2	9.7907	1.43273	0.0458367	-1.62344
2579.83	-36004.1	-14599.1	9.81433	1.42979	0.0387117	-1.62554
2579.85	-36004.2	-14599.1	9.83898	1.43003	0.0315722	-1.62667
2579.86	-36004.4	-14599	9.86205	1.43013	0.0258297	-1.6274
2579.88	-36004.6	-14599	9.88579	1.42941	0.021846	-1.6259
2579.9	-36004.7	-14598.9	9.91038	1.42559	0.0152678	-1.62327
2579.91	-36004.9	-14598.8	9.93338	1.42239	0.0124769	-1.62
2579.93	-36005	-14598.8	9.95731	1.41896	0.00893727	-1.61642
2579.95	-36005.2	-14598.7	9.9815	1.41547	0.00547028	-1.61148
2579.97	-36005.4	-14598.7	10.0058	1.41218	0.00218091	-1.60557
2579.98	-36005.5	-14598.6	10.0324	1.40875	-0.00126133	-1.59917
2580	-36005.7	-14598.6	10.0564	1.40527	-0.00466578	-1.59358
2580.02	-36005.9	-14598.5	10.0795	1.40198	-0.00826906	-1.58831
2580.03	-36006	-14598.5	10.1034	1.39854	-0.0102589	-1.58212
2580.05	-36006.2	-14598.4	10.1282	1.39507	-0.00992188	-1.57571
2580.07	-36006.3	-14598.3	10.1492	1.3918	-0.0100378	-1.57047
2580.08	-36006.5	-14598.3	10.1714	1.38832	-0.00993001	-1.56492
2580.1	-36006.7	-14598.2	10.196	1.38495	-0.0102722	-1.55855
2580.12	-36006.8	-14598.2	10.2188	1.38131	-0.00848724	-1.55293
2580.14	-36007	-14598.1	10.2431	1.37971	-0.00480909	-1.54977
2580.15	-36007.2	-14598.1	10.2672	1.38034	-0.00104738	-1.54839
2580.17	-36007.3	-14598	10.2902	1.37825	6.91912e-05	-1.5468
2580.19	-36007.5	-14598	10.3146	1.37462	0.00130775	-1.54422
2580.2	-36007.7	-14597.9	10.3386	1.37081	0.00952167	-1.54333
2580.22	-36007.8	-14597.8	10.3616	1.37012	0.0197213	-1.5443
2580.24	-36008	-14597.8	10.3861	1.36791	0.0305444	-1.54487
2580.25	-36008.2	-14597.7	10.4099	1.36426	0.0379175	-1.54328
2580.27	-36008.3	-14597.7	10.433	1.36095	0.0470924	-1.5403
2580.29	-36008.5	-14597.6	10.4575	1.35773	0.0551211	-1.53605
2580.31	-36008.7	-14597.5	10.4813	1.35168	0.0620125	-1.53072
2580.32	-36008.8	-14597.5	10.5043	1.34491	0.0659196	-1.52521
2580.34	-36009	-14597.4	10.5292	1.33791	0.0695967	-1.52032
2580.36	-36009.2	-14597.4	10.55	1.33118	0.0699519	-1.5169
2580.37	-36009.3	-14597.3	10.5697	1.32445	0.0724382	-1.51297
2580.39	-36009.5	-14597.3	10.5907	1.31775	0.0789536	-1.50553
2580.41	-36009.7	-14597.2	10.6139	1.3052	0.0889104	-1.49315
2580.42	-36009.9	-14597.1	10.6374	1.28629	0.0960612	-1.47356
2580.44	-36010	-14597.1	10.6588	1.25543	0.0998999	-1.44328
2580.46	-36010.2	-14597	10.6788	1.21604	0.100027	-1.40254
2580.48	-36010.4	-14597	10.6988	1.16065	0.0999911	-1.34897
2580.49	-36010.5	-14596.9	10.72	1.08667	0.1	-1.28105
2580.51	-36010.7	-14596.8	10.7367	1.01667	0.1	-1.20915
2580.53	-36010.9	-14596.8	10.7533	0.94	0.1	-1.12963
2580.54	-36011.1	-14596.7	10.7675	0.843715	0.0964476	-1.02863
2580.56	-36011.3	-14596.7	10.7807	0.729837	0.093116	-0.919131
2580.58	-36011.4	-14596.6	10.7906	0.605067	0.0899126	-0.793853
2580.59	-36011.6	-14596.5	10.801	0.456519	0.0900434	-0.656079
2580.61	-36011.8	-14596.5	10.8075	0.324892	0.0899884	-0.526881
2580.63	-36011.9	-14596.4	10.8139	0.199104	0.090003	-0.407676
2580.65	-36012.1	-14596.4	10.8173	0.0887268	0.0899989	-0.297076
2580.66	-36012.3	-14596.3	10.8203	-0.00125746	0.0900003	-0.212054
2580.68	-36012.4	-14596.2	10.8195	-0.0700197	0.0899999	-0.146651
2580.7	-36012.6	-14596.2	10.8159	-0.110906	0.09	-0.10155
2580.71	-36012.8	-14596.1	10.8124	-0.13487	0.09	-0.0752314
2580.73	-36013	-14596.1	10.8099	-0.154885	0.09	-0.0538503
2580.75	-36013.1	-14596	10.8094	-0.176125	0.09	-0.0334463
2580.76	-36013.3	-14595.9	10.8056	-0.195404	0.09	-0.0158816
2580.78	-36013.5	-14595.9	10.8023	-0.21034	0.09	-0.00154562
2580.8	-36013.7	-14595.8	10.7987	-0.219462	0.09	0.00797424
2580.82	-36013.8	-14595.8	10.7958	-0.224661	0.0900001	0.0120228
2580.83	-36014	-14595.7	10.7909	-0.228054	0.0899997	0.0128751
2580.85	-36014.2	-14595.6	10.7849	-0.230326	0.0900013	0.0114947
2580.87	-36014.4	-14595.6	10.782	-0.229921	0.0899952	0.0103444
2580.88	-36014.5	-14595.5	10.7784	-0.230018	0.0900201	0.00977501
2580.9	-36014.7	-14595.4	10.7751	-0.230013	0.0899242	0.00943745
2580.92	-36014.9	-14595.4	10.7718	-0.229931	0.0902829	0.00794782
2580.93	-36015	-14595.3	10.7683	-0.23025	0.0885734	0.00449011
2580.95	-36015.2	-14595.3	10.7652	-0.228466	0.0848256	-0.000144831
2580.97	-36015.4	-14595.2	10.7598	-0.224947	0.0815462	-0.0046585
2580.99	-36015.5	-14595.2	10.7545	-0.221147	0.0783565	-0.00783288
2581	-36015.7	-14595.1	10.7514	-0.220022	0.0730338	-0.0105131
2581.02	-36015.9	-14595	10.748	-0.218333	0.065759	-0.0142204
2581.04	-36016.1	-14595	10.7446	-0.214602	0.061044	-0.0204702
2581.05	-36016.3	-14594.9	10.7412	-0.210813	0.0579567	-0.0259563
2581.07	-36016.4	-14594.8	10.7379	-0.210119	0.0542014	-0.02947
2581.09	-36016.6	-14594.8	10.7344	-0.207893	0.0532022	-0.0319524
2581.1	-36016.8	-14594.7	10.731	-0.204318	0.0532531	-0.0349982
2581.12	-36016.9	-14594.7	10.7277	-0.200719	0.0537879	-0.0376146
2581.14	-36017.1	-14594.6	10.7242	-0.19987	0.0504277	-0.0390548
2581.16	-36017.3	-14594.5	10.7208	-0.200018	0.0524832	-0.0392359
2581.17	-36017.5	-14594.5	10.7175	-0.200058	0.0535316	-0.0392801
2581.19	-36017.6	-14594.4	10.7139	-0.199796	0.05334	-0.0384066
2581.21	-36017.8	-14594.4	10.7106	-0.202665	0.0531537	-0.0364341
2581.22	-36018	-14594.3	10.7072	-0.206031	0.055907	-0.0332357
2581.24	-36018.1	-14594.2	10.7039	-0.209736	0.0597578	-0.0307093
2581.26	-36018.3	-14594.2	10.6973	-0.210068	0.0600622	-0.0294701
2581.27	-36018.5	-14594.1	10.6937	-0.209985	0.0599875	-0.0294001
2581.29	-36018.6	-14594.1	10.6902	-0.209996	0.0599938	-0.0294068
2581.31	-36018.8	-14594	10.6869	-0.210023	0.0600315	-0.029438
2581.33	-36019	-14593.9	10.6833	-0.21	0.06	-0.0283224
2581.34	-36019.2	-14593.9	10.68	-0.213333	0.0633333	-0.0261438
2581.36	-36019.4	-14593.8	10.6767	-0.216667	0.0633333	-0.0228758
2581.38	-36019.5	-14593.8	10.6733	-0.22	0.0666667	-0.0206972
2581.39	-36019.7	-14593.7	10.6698	-0.219976	0.0666637	-0.0195811
2581.41	-36019.9	-14593.6	10.6665	-0.220006	0.0665633	-0.0196147
2581.43	-36020	-14593.6	10.6626	-0.219997	0.0628216	-0.0196047
2581.44	-36020.2	-14593.5	10.6561	-0.22	0.0598579	-0.0196076
2581.46	-36020.4	-14593.4	10.653	-0.220004	0.0600366	-0.0196121
2581.48	-36020.5	-14593.4	10.6494	-0.219975	0.0599864	-0.019582
2581.5	-36020.7	-14593.3	10.6461	-0.220096	0.0600037	-0.019712
2581.51	-36020.9	-14593.3	10.6428	-0.219623	0.059999	-0.0209846
2581.53	-36021	-14593.2	10.6394	-0.21602	0.0600002	-0.0234545
2581.55	-36021.2	-14593.2	10.6359	-0.212416	0.0599999	-0.0268079
2581.56	-36021.4	-14593.1	10.6326	-0.209753	0.06	-0.0286718
2581.58	-36021.6	-14593	10.6292	-0.210063	0.06	-0.0294759
2581.6	-36021.7	-14593	10.6257	-0.209981	0.06	-0.0293919
2581.61	-36021.9	-14592.9	10.6224	-0.210005	0.06	-0.0294171
2581.63	-36022.1	-14592.9	10.619	-0.209999	0.06	-0.0294104
2581.65	-36022.2	-14592.8	10.6155	-0.21	0.06	-0.0294122
2581.66	-36022.4	-14592.7	10.6121	-0.21	0.06	-0.0294117
2581.68	-36022.6	-14592.7	10.6085	-0.21	0.06	-0.0294118
2581.7	-36022.7	-14592.6	10.6056	-0.21	0.06	-0.0294117
2581.72	-36022.9	-14592.6	10.6006	-0.21	0.06	-0.0294121
2581.73	-36023.1	-14592.5	10.5949	-0.209999	0.06	-0.0294106
2581.75	-36023.3	-14592.4	10.5918	-0.210005	0.06	-0.0294167
2581.77	-36023.4	-14592.4	10.5884	-0.209982	0.06	-0.0293931
2581.78	-36023.6	-14592.3	10.585	-0.210065	0.06	-0.0294784
2581.8	-36023.8	-14592.2	10.5815	-0.20973	0.06	-0.0289737
2581.82	-36023.9	-14592.2	10.5783	-0.21151	0.06	-0.0273615
2581.84	-36024.1	-14592.1	10.5748	-0.2152	0.06	-0.0242933
2581.85	-36024.3	-14592.1	10.5714	-0.218916	0.06	-0.0214212
2581.87	-36024.5	-14592	10.568	-0.220205	0.06	-0.0198977
2581.89	-36024.6	-14591.9	10.5649	-0.220026	0.06	-0.0196199
2581.9	-36024.8	-14591.9	10.5589	-0.219697	0.06	-0.0190634
2581.92	-36025	-14591.8	10.5542	-0.222148	0.06	-0.0171539
2581.94	-36025.1	-14591.8	10.551	-0.225672	0.06	-0.0139981
2581.95	-36025.3	-14591.7	10.5476	-0.229281	0.06	-0.0114102
2581.97	-36025.5	-14591.6	10.5443	-0.23015	0.06	-0.00997622
2581.99	-36025.6	-14591.6	10.5409	-0.230027	0.06	-0.00983359
2582.01	-36025.8	-14591.5	10.5373	-0.229762	0.06	-0.00907189
2582.02	-36026	-14591.5	10.5345	-0.232414	0.06	-0.00720329
2582.04	-36026.1	-14591.4	10.5278	-0.236019	0.06	-0.00382974
2582.06	-36026.3	-14591.4	10.5238	-0.239629	0.06	-0.00144483
2582.07	-36026.5	-14591.3	10.5204	-0.240061	0.06	0.000828914
2582.09	-36026.6	-14591.2	10.517	-0.239984	0.06	0.0029542
2582.11	-36026.8	-14591.1	10.5139	-0.240004	0.06	0.00617237
2582.12	-36027	-14591.1	10.5074	-0.239999	0.06	0.00851867
2582.14	-36027.1	-14591	10.5035	-0.24	0.06	0.009771
2582.16	-36027.3	-14591	10.5002	-0.24	0.06	0.00981266
2582.18	-36027.5	-14590.9	10.4968	-0.24	0.06	0.00980163
2582.19	-36027.6	-14590.9	10.4933	-0.24	0.06	0.00980392
2582.21	-36027.8	-14590.8	10.4867	-0.24	0.06	0.00980392
2582.23	-36028	-14590.7	10.4833	-0.24	0.06	0.00980392
2582.24	-36028.1	-14590.7	10.4798	-0.24	0.06	0.00980393
2582.26	-36028.3	-14590.6	10.4765	-0.24	0.06	0.00980392
2582.28	-36028.5	-14590.6	10.4726	-0.24	0.06	0.00980392
2582.29	-36028.6	-14590.5	10.4661	-0.24	0.06	0.00980392
2582.31	-36028.8	-14590.4	10.463	-0.24	0.06	0.00980392
2582.33	-36029	-14590.4	10.4596	-0.24	0.06	0.00980392
2582.35	-36029.1	-14590.3	10.4562	-0.24	0.06	0.00980392
2582.36	-36029.3	-14590.2	10.4522	-0.24	0.06	0.00980392
2582.38	-36029.5	-14590.2	10.4455	-0.24	0.06	0.00980392
2582.4	-36029.6	-14590.1	10.4427	-0.24	0.06	0.00980392
2582.41	-36029.8	-14590.1	10.4392	-0.24	0.06	0.00980392
2582.43	-36030	-14590	10.436	-0.24	0.06	0.00980393
2582.45	-36030.1	-14589.9	10.4315	-0.24	0.06	0.0098039
2582.46	-36030.3	-14589.9	10.4254	-0.24	0.06	0.00980399
2582.48	-36030.5	-14589.8	10.4224	-0.24	0.06	0.00980366
2582.5	-36030.7	-14589.8	10.4187	-0.24	0.06	0.00980508
2582.52	-36030.8	-14589.7	10.4158	-0.24	0.06	0.00979956
2582.53	-36031	-14589.7	10.4109	-0.24	0.06	0.00981982
2582.55	-36031.1	-14589.6	10.4049	-0.24	0.06	0.00973479
2582.57	-36031.3	-14589.5	10.402	-0.24	0.06	0.010147
2582.58	-36031.5	-14589.5	10.3983	-0.24	0.06	0.0117575
2582.6	-36031.6	-14589.4	10.3954	-0.24	0.06	0.014605
2582.62	-36031.8	-14589.4	10.3902	-0.24	0.06	0.0175293
2582.63	-36032	-14589.3	10.3847	-0.24	0.06	0.0191961
2582.65	-36032.1	-14589.2	10.3817	-0.24	0.06	0.019685
2582.67	-36032.3	-14589.2	10.3781	-0.24	0.06	0.0195873
2582.69	-36032.5	-14589.1	10.3751	-0.24	0.06	0.0196127
2582.7	-36032.7	-14589	10.3693	-0.24	0.06	0.0196065
2582.72	-36032.8	-14589	10.3644	-0.24	0.06	0.0196082
2582.74	-36033	-14588.9	10.3613	-0.24	0.06	0.0196078
2582.75	-36033.2	-14588.9	10.3577	-0.24	0.06	0.0196079
2582.77	-36033.3	-14588.8	10.3549	-0.24	0.06	0.0196078
2582.79	-36033.5	-14588.8	10.3487	-0.24	0.06	0.0196078
2582.8	-36033.7	-14588.7	10.3441	-0.24	0.06	0.0196078
2582.82	-36033.8	-14588.6	10.3411	-0.24	0.06	0.0196078
2582.84	-36034	-14588.6	10.3374	-0.24	0.06	0.0196078
2582.86	-36034.1	-14588.5	10.3344	-0.24	0.06	0.0196078
2582.87	-36034.3	-14588.5	10.3281	-0.24	0.06	0.0196078
2582.89	-36034.5	-14588.4	10.3238	-0.24	0.06	0.0196078
2582.91	-36034.6	-14588.3	10.3206	-0.24	0.06	0.0196078
2582.92	-36034.8	-14588.3	10.3172	-0.24	0.06	0.0196078
2582.94	-36034.9	-14588.2	10.3139	-0.24	0.06	0.0196078
2582.96	-36035.1	-14588.1	10.3073	-0.24	0.06	0.0196079
2582.97	-36035.3	-14588.1	10.3037	-0.24	0.06	0.0196078
2582.99	-36035.4	-14588	10.3002	-0.24	0.06	0.019608
2583.01	-36035.6	-14588	10.2968	-0.240001	0.06	0.0196074
2583.03	-36035.8	-14587.9	10.2937	-0.239998	0.06	0.0196095
2583.04	-36035.9	-14587.9	10.2867	-0.24	0.06	0.0196078
2583.06	-36036.1	-14587.8	10.2833	-0.24	0.06	0.0196078
2583.08	-36036.3	-14587.7	10.28	-0.24	0.06	0.0185185
2583.09	-36036.4	-14587.7	10.2765	-0.236448	0.06	0.0161524
2583.11	-36036.6	-14587.6	10.2731	-0.233116	0.06	0.0129305
2583.13	-36036.8	-14587.6	10.2698	-0.229913	0.06	0.0119893
2583.14	-36036.9	-14587.5	10.2663	-0.230043	0.06	0.01339
2583.16	-36037.1	-14587.4	10.2627	-0.229988	0.06	0.0166834
2583.18	-36037.3	-14587.4	10.2561	-0.230003	0.06	0.0187034
2583.2	-36037.4	-14587.3	10.2528	-0.229999	0.0599999	0.0196729
2583.21	-36037.6	-14587.2	10.2494	-0.23	0.0600005	0.0195905
2583.23	-36037.7	-14587.2	10.2462	-0.23	0.059998	0.0196123
2583.25	-36037.9	-14587.1	10.2419	-0.23	0.0600103	0.0196064
2583.26	-36038.1	-14587.1	10.2356	-0.23	0.059961	0.0196082
2583.28	-36038.2	-14587	10.2326	-0.23	0.0601442	0.0196077
2583.3	-36038.4	-14586.9	10.2289	-0.23	0.0592343	0.0196079
2583.31	-36038.6	-14586.9	10.2259	-0.23	0.0558548	0.0196079
2583.33	-36038.7	-14586.8	10.2213	-0.23	0.0513709	0.0196077
2583.35	-36038.9	-14586.8	10.2151	-0.23	0.0450639	0.0196083
2583.37	-36039.1	-14586.7	10.2123	-0.23	0.0423033	0.0196062
2583.38	-36039.2	-14586.7	10.2087	-0.23	0.0386568	0.0196139
2583.4	-36039.4	-14586.6	10.2053	-0.23	0.0355821	0.0195814
2583.42	-36039.5	-14586.5	10.202	-0.23	0.0305921	0.0197072
2583.43	-36039.7	-14586.5	10.1985	-0.23	0.0251136	0.0190662
2583.45	-36039.9	-14586.4	10.1951	-0.23	0.0205174	0.0147468
2583.47	-36040	-14586.4	10.1918	-0.23	0.0135453	0.00328085
2583.48	-36040.2	-14586.3	10.1883	-0.23	0.00644621	-0.0174564
2583.5	-36040.3	-14586.2	10.1852	-0.230002	0.0012592	-0.0476091
2583.52	-36040.5	-14586.2	10.1798	-0.229994	-0.00168012	-0.0848913
2583.54	-36040.7	-14586.1	10.1745	-0.230021	-0.00516102	-0.14626
2583.55	-36040.9	-14586.1	10.1715	-0.229915	-0.00892163	-0.235229
2583.57	-36041	-14586	10.168	-0.230318	-0.0102243	-0.346132
2583.59	-36041.2	-14585.9	10.1649	-0.228089	-0.00994966	-0.472637
2583.6	-36041.3	-14585.9	10.1589	-0.224517	-0.0100088	-0.590623
2583.62	-36041.5	-14585.8	10.1543	-0.220905	-0.0100164	-0.695832
2583.64	-36041.7	-14585.8	10.1511	-0.219831	-0.00993307	-0.804374
2583.65	-36041.8	-14585.7	10.1476	-0.220046	-0.0102695	-0.909947
2583.67	-36042	-14585.6	10.1443	-0.219988	-0.00781653	-1.00626
2583.69	-36042.1	-14585.6	10.1408	-0.220003	-0.00418337	-1.09848
2583.7	-36042.3	-14585.5	10.1374	-0.219999	-0.000553562	-1.17855
2583.72	-36042.5	-14585.5	10.1341	-0.22	0.000198194	-1.25345
2583.74	-36042.6	-14585.4	10.1306	-0.22	-0.000231333	-1.32779
2583.76	-36042.8	-14585.4	10.1272	-0.22	0.00267285	-1.38863
2583.77	-36042.9	-14585.3	10.1242	-0.22	0.00602913	-1.43419
2583.79	-36043.1	-14585.2	10.1174	-0.22	0.00973647	-1.47031
2583.81	-36043.3	-14585.2	10.1136	-0.22	0.010069	-1.49541
2583.82	-36043.4	-14585.1	10.1104	-0.22	0.00998185	-1.51281
2583.84	-36043.6	-14585.1	10.1069	-0.22	0.0100023	-1.51763
2583.86	-36043.7	-14585	10.1035	-0.22	0.00999938	-1.50662
2583.88	-36043.9	-14584.9	10.1002	-0.22	0.0100002	-1.47916
2583.89	-36044.1	-14584.9	10.0967	-0.22	0.01	-1.44118
2583.91	-36044.2	-14584.8	10.0933	-0.22	0.01	-1.40196
2583.93	-36044.4	-14584.7	10.0867	-0.22	0.01	-1.36275
2583.94	-36044.6	-14584.7	10.0832	-0.22	0.01	-1.32584
2583.96	-36044.7	-14584.6	10.0798	-0.22	0.01	-1.2934
2583.98	-36044.9	-14584.6	10.0765	-0.22	0.01	-1.25896
2583.99	-36045	-14584.5	10.0729	-0.22	0.01	-1.20809
2584.01	-36045.2	-14584.5	10.0696	-0.22	0.01	-1.14966
2584.03	-36045.4	-14584.4	10.0663	-0.22	0.01	-1.08609
2584.05	-36045.5	-14584.4	10.0627	-0.220001	0.01	-1.02299
2584.06	-36045.7	-14584.3	10.0594	-0.219998	0.01	-0.963225
2584.08	-36045.8	-14584.2	10.0562	-0.220008	0.01	-0.896697
2584.1	-36046	-14584.2	10.0519	-0.219961	0.01	-0.819799
2584.11	-36046.2	-14584.1	10.0456	-0.220149	0.01	-0.746592
2584.13	-36046.3	-14584	10.0426	-0.219398	0.01	-0.675059
2584.15	-36046.5	-14584	10.039	-0.215637	0.01	-0.60936
2584.16	-36046.7	-14583.9	10.0357	-0.212206	0.00999993	-0.551762
2584.18	-36046.8	-14583.9	10.0323	-0.20974	0.0100003	-0.489001
2584.2	-36047	-14583.8	10.0288	-0.210077	0.00999885	-0.418382
2584.22	-36047.1	-14583.8	10.0255	-0.209979	0.0100043	-0.350008
2584.23	-36047.3	-14583.7	10.0221	-0.210005	0.00998416	-0.28654
2584.25	-36047.4	-14583.6	10.0186	-0.209999	0.0100689	-0.234799
2584.27	-36047.6	-14583.6	10.0153	-0.21	0.00974071	-0.199046
2584.28	-36047.8	-14583.5	10.0119	-0.21	0.0112163	-0.170664
2584.3	-36047.9	-14583.5	10.0084	-0.21	0.0149277	-0.145111
2584.32	-36048.1	-14583.4	10.0051	-0.21	0.01847	-0.119229
2584.33	-36048.3	-14583.3	10.0017	-0.21	0.020254	-0.0878284
2584.35	-36048.4	-14583.3	9.99821	-0.210001	0.0199103	-0.055219
2584.37	-36048.6	-14583.2	9.99492	-0.209998	0.0200936	-0.0265739
2584.39	-36048.7	-14583.2	9.99148	-0.210007	0.0197315	-0.00131824
2584.4	-36048.9	-14583.1	9.98791	-0.20997	0.0217578	0.0185695
2584.42	-36049	-14583.1	9.98512	-0.210111	0.0252366	0.0330103
2584.44	-36049.2	-14583	9.9791	-0.209618	0.0290747	0.0454875
2584.45	-36049.3	-14582.9	9.97421	-0.213344	0.0299251	0.0594401
2584.47	-36049.5	-14582.9	9.9713	-0.225893	0.0319716	0.0784961
2584.49	-36049.7	-14582.8	9.96762	-0.251387	0.0353654	0.105908
2584.5	-36049.8	-14582.8	9.96458	-0.279965	0.0414741	0.140362
2584.52	-36050	-14582.7	9.95877	-0.321724	0.0458807	0.181688
2584.54	-36050.2	-14582.6	9.95185	-0.377789	0.0491128	0.251507
2584.56	-36050.3	-14582.6	9.94248	-0.481069	0.0526333	0.347021
2584.57	-36050.5	-14582.5	9.93231	-0.60306	0.0556462	0.463766
2584.59	-36050.6	-14582.5	9.92208	-0.737414	0.0618052	0.589893
2584.61	-36050.8	-14582.4	9.90901	-0.849441	0.0714962	0.701837
2584.62	-36050.9	-14582.4	9.89598	-0.948006	0.0816387	0.80394
2584.64	-36051.1	-14582.3	9.87876	-1.06002	0.0895796	0.912112
2584.66	-36051.2	-14582.2	9.86202	-1.16784	0.0899652	1.01569
2584.67	-36051.4	-14582.2	9.84264	-1.26872	0.0928377	1.11101
2584.69	-36051.6	-14582.1	9.8182	-1.3585	0.0964714	1.202
2584.71	-36051.7	-14582.1	9.79159	-1.43565	0.0998114	1.27994
2584.73	-36051.9	-14582	9.76483	-1.51185	0.103106	1.35502
2584.74	-36052	-14582	9.74	-1.59333	0.106667	1.4281
2584.76	-36052.2	-14581.9	9.71333	-1.65	0.106667	1.48584
2584.78	-36052.4	-14581.8	9.68667	-1.69333	0.106667	1.52941
2584.79	-36052.5	-14581.8	9.65494	-1.72838	0.106718	1.56379
2584.81	-36052.6	-14581.7	9.62839	-1.75108	0.106462	1.58724
2584.83	-36052.8	-14581.7	9.59812	-1.76763	0.0995235	1.603
2584.84	-36053	-14581.6	9.56638	-1.77615	0.0927156	1.60511
2584.86	-36053.1	-14581.6	9.53645	-1.75701	0.0898862	1.59114
2584.88	-36053.3	-14581.5	9.50664	-1.72546	0.0900293	1.56117
2584.9	-36053.4	-14581.4	9.47806	-1.68254	0.0899892	1.52246
2584.91	-36053.5	-14581.4	9.44847	-1.64324	0.0900025	1.48325
2584.93	-36053.7	-14581.3	9.42167	-1.60214	0.0900008	1.44421
2584.95	-36053.9	-14581.3	9.39417	-1.56265	0.0899924	1.40803
2584.96	-36054	-14581.2	9.37087	-1.53662	0.0900297	1.37624
2584.98	-36054.2	-14581.2	9.3432	-1.50065	0.0898899	1.33931
2585	-36054.3	-14581.1	9.31587	-1.44858	0.0906048	1.28643
2585.01	-36054.5	-14581	9.29398	-1.37996	0.0948373	1.22695
2585.03	-36054.6	-14581	9.27404	-1.31402	0.103081	1.16295
2585.05	-36054.8	-14580.9	9.25167	-1.25318	0.112717	1.1006
2585.07	-36054.9	-14580.9	9.22944	-1.19476	0.119116	1.04065
2585.08	-36055.1	-14580.8	9.20906	-1.12338	0.124799	0.971521
2585.1	-36055.2	-14580.8	9.1894	-1.04318	0.128277	0.895222
2585.12	-36055.3	-14580.7	9.17309	-0.966229	0.130033	0.82361
2585.13	-36055.5	-14580.7	9.15723	-0.892039	0.131162	0.753767
