# Supplementary material for: Extraction of driving behavior primitives considering driver expectation and vehicle dynamics
Source: PLoS One. 2025 Dec 31;20(12):e0340123. doi: 10.1371/journal.pone.0340123 (PMC12755792; doi:10.1371/journal.pone.0340123)
Supplement: S1 File — (ZIP) [file pone.0340123.s001.zip › DataSetForPimitiveExaction-1/straight driving/c24_s_6.xlsx]

## Sheet: Sheet1
2899.85	-36194.5	-14682.2	7.10458	-0.295759	0.0884564	0.0711642
2899.87	-36194.6	-14682.3	7.09939	-0.293051	0.0937423	0.06958
2899.89	-36194.6	-14682.4	7.09421	-0.291008	0.0948884	0.0688366
2899.91	-36194.7	-14682.5	7.08911	-0.289886	0.092782	0.0686107
2899.92	-36194.7	-14682.7	7.08412	-0.289777	0.0884204	0.0686086
2899.94	-36194.8	-14682.8	7.07911	-0.290041	0.0820776	0.0686229
2899.96	-36194.8	-14682.9	7.07397	-0.290124	0.0739441	0.0685772
2899.97	-36194.8	-14683	7.06878	-0.289929	0.0642658	0.0686768
2899.99	-36194.9	-14683.1	7.0636	-0.289713	0.0537419	0.0691255
2900.01	-36194.9	-14683.2	7.05852	-0.290308	0.0439601	0.0700407
2900.02	-36195	-14683.3	7.05354	-0.291971	0.0356045	0.0715298
2900.04	-36195	-14683.4	7.0485	-0.29386	0.027632	0.0736981
2900.06	-36195	-14683.5	7.04335	-0.295523	0.0201469	0.0764776
2900.08	-36195.1	-14683.6	7.03818	-0.297359	0.015483	0.0795021
2900.09	-36195.1	-14683.8	7.03303	-0.299253	0.0139547	0.0823894
2900.11	-36195.2	-14683.9	7.02787	-0.30024	0.0126379	0.0847828
2900.13	-36195.2	-14684	7.0227	-0.300159	0.0106484	0.0864998
2900.14	-36195.3	-14684.1	7.01764	-0.299927	0.00996154	0.0875772
2900.16	-36195.3	-14684.2	7.01266	-0.299952	0.0115965	0.0881158
2900.18	-36195.3	-14684.3	7.00759	-0.300029	0.0153296	0.0882715
2900.19	-36195.4	-14684.4	7.00241	-0.300029	0.0205853	0.0882433
2900.21	-36195.4	-14684.6	6.99733	-0.299952	0.0265176	0.0882605
2900.23	-36195.5	-14684.7	6.99236	-0.299926	0.0331139	0.0882926
2900.25	-36195.5	-14684.8	6.98731	-0.300161	0.0410843	0.0880735
2900.26	-36195.5	-14684.9	6.98214	-0.300243	0.0498783	0.0874872
2900.28	-36195.6	-14685	6.97694	-0.299246	0.0578314	0.086568
2900.3	-36195.6	-14685.1	6.97179	-0.29735	0.0645083	0.0854087
2900.31	-36195.7	-14685.2	6.96676	-0.295555	0.0704221	0.0841535
2900.33	-36195.7	-14685.3	6.96178	-0.293953	0.0753244	0.0830671
2900.35	-36195.8	-14685.4	6.9567	-0.292075	0.0784864	0.0824844
2900.36	-36195.8	-14685.5	6.95152	-0.290336	0.079869	0.0826043
2900.38	-36195.8	-14685.7	6.94636	-0.289656	0.0798073	0.083485
2900.4	-36195.9	-14685.8	6.94122	-0.289893	0.0776253	0.084706
2900.42	-36195.9	-14685.9	6.93604	-0.290292	0.072293	0.0856234
2900.43	-36196	-14686	6.93089	-0.290137	0.0647498	0.0860352
2900.45	-36196	-14686.1	6.92588	-0.288883	0.0566854	0.0859379
2900.47	-36196	-14686.2	6.92089	-0.286998	0.0482365	0.0851842
2900.48	-36196.1	-14686.3	6.91576	-0.285249	0.0391355	0.083659
2900.5	-36196.1	-14686.4	6.9106	-0.28355	0.0308254	0.0818872
2900.52	-36196.2	-14686.6	6.90558	-0.281621	0.0249838	0.0805424
2900.53	-36196.2	-14686.7	6.90059	-0.280106	0.0205286	0.0796142
2900.55	-36196.2	-14686.8	6.89548	-0.279751	0.0156862	0.0788962
2900.57	-36196.3	-14686.9	6.8903	-0.27999	0.0103222	0.0784462
2900.59	-36196.3	-14687	6.88516	-0.280002	0.00490417	0.0783562
2900.6	-36196.4	-14687.1	6.88	-0.28	-1.18983e-13	0.0784314
2900.62	-36196.4	-14687.2	6.8748	-0.280241	-0.00390953	0.0784509
2900.64	-36196.5	-14687.3	6.86971	-0.27995	-0.00681133	0.0784304
2900.65	-36196.5	-14687.4	6.86479	-0.278488	-0.00881561	0.078426
2900.67	-36196.5	-14687.5	6.85969	-0.276558	-0.0100541	0.0784316
2900.69	-36196.6	-14687.6	6.85427	-0.274853	-0.0105354	0.078433
2900.7	-36196.6	-14687.8	6.84951	-0.273112	-0.0098413	0.0784311
2900.72	-36196.7	-14687.9	6.84604	-0.271199	-0.00800396	0.0784297
2900.74	-36196.7	-14688	6.84295	-0.269912	-0.00657901	0.0784319
2900.76	-36196.7	-14688.1	6.8395	-0.269767	-0.00655999	0.0784361
2900.77	-36196.8	-14688.2	6.8361	-0.270037	-0.00660452	0.0784285
2900.79	-36196.8	-14688.3	6.8329	-0.270078	-0.00610783	0.0784139
2900.81	-36196.9	-14688.4	6.82895	-0.269971	-0.00718892	0.078446
2900.82	-36196.9	-14688.5	6.82381	-0.269908	-0.0107088	0.0784966
2900.84	-36196.9	-14688.6	6.81847	-0.270087	-0.014193	0.078358
2900.86	-36197	-14688.7	6.81349	-0.270307	-0.0160392	0.0778831
2900.87	-36197	-14688.8	6.8085	-0.269673	-0.0168379	0.0770678
2900.89	-36197.1	-14688.9	6.80332	-0.267934	-0.0170073	0.0759666
2900.91	-36197.1	-14689.1	6.79824	-0.266044	-0.0162996	0.0747134
2900.93	-36197.1	-14689.2	6.79331	-0.264444	-0.0146836	0.0735371
2900.94	-36197.2	-14689.3	6.78811	-0.262648	-0.0125505	0.0727933
2900.96	-36197.2	-14689.4	6.78277	-0.260749	-0.0106062	0.0727112
2900.98	-36197.2	-14689.5	6.77835	-0.259767	-0.00993121	0.0733155
2900.99	-36197.3	-14689.6	6.77502	-0.25986	-0.0101993	0.0744579
2901.01	-36197.3	-14689.7	6.77174	-0.260032	-0.00935153	0.0757927
2901.03	-36197.4	-14689.8	6.76824	-0.259969	-0.00735752	0.0769574
2901.04	-36197.4	-14689.9	6.76503	-0.260138	-0.00639681	0.0775957
2901.06	-36197.4	-14690	6.76182	-0.260253	-0.0066413	0.0775683
2901.08	-36197.5	-14690.1	6.75757	-0.259348	-0.00640799	0.0769369
2901.1	-36197.5	-14690.2	6.75226	-0.257478	-0.00617339	0.0757764
2901.11	-36197.6	-14690.4	6.74686	-0.255622	-0.00828812	0.0741799
2901.13	-36197.6	-14690.5	6.74175	-0.253962	-0.0121309	0.0724501
2901.15	-36197.7	-14690.6	6.73683	-0.252083	-0.0148691	0.0710282
2901.16	-36197.7	-14690.7	6.73184	-0.25038	-0.016232	0.0700079
2901.18	-36197.7	-14690.8	6.7265	-0.249725	-0.0176457	0.0692529
2901.2	-36197.8	-14690.9	6.72133	-0.249918	-0.0194534	0.0687307
2901.21	-36197.8	-14691	6.71729	-0.250089	-0.0212654	0.0684833
2901.23	-36197.9	-14691.1	6.71408	-0.250029	-0.0229517	0.0685578
2901.25	-36197.9	-14691.2	6.7108	-0.249918	-0.0245555	0.06898
2901.27	-36197.9	-14691.3	6.70743	-0.24995	-0.0262365	0.0695791
2901.28	-36198	-14691.4	6.70427	-0.250234	-0.0281376	0.0701237
2901.3	-36198	-14691.5	6.70074	-0.250133	-0.0297916	0.0706877
2901.32	-36198.1	-14691.7	6.69599	-0.24884	-0.0305063	0.0714142
2901.33	-36198.1	-14691.8	6.69062	-0.246889	-0.030116	0.0718868
2901.35	-36198.1	-14691.9	6.68558	-0.245184	-0.0287428	0.0716004
2901.37	-36198.2	-14692	6.68061	-0.243548	-0.0268872	0.0708885
2901.38	-36198.2	-14692.1	6.67523	-0.241604	-0.0250975	0.0702831
2901.4	-36198.2	-14692.2	6.67025	-0.240056	-0.0234301	0.0697508
2901.42	-36198.3	-14692.3	6.66659	-0.239704	-0.0217799	0.0691348
2901.44	-36198.3	-14692.4	6.66352	-0.239984	-0.0201003	0.0686454
2901.45	-36198.4	-14692.5	6.66011	-0.240092	-0.0183774	0.0685231
2901.47	-36198.4	-14692.6	6.65667	-0.24	-0.0166667	0.0686275
2901.49	-36198.4	-14692.7	6.65355	-0.239911	-0.014999	0.0687186
2901.5	-36198.5	-14692.8	6.64973	-0.240015	-0.0132223	0.0686127
2901.52	-36198.5	-14692.9	6.6445	-0.240272	-0.011319	0.0681814
2901.54	-36198.6	-14693	6.63949	-0.239892	-0.00987754	0.0674353
2901.55	-36198.6	-14693.1	6.63597	-0.238369	-0.00945172	0.0664216
2901.57	-36198.6	-14693.2	6.63296	-0.236452	-0.010139	0.0652089
2901.59	-36198.7	-14693.3	6.62953	-0.234768	-0.0117701	0.0639568
2901.61	-36198.7	-14693.5	6.62608	-0.232993	-0.0136489	0.0630705
2901.62	-36198.8	-14693.6	6.62283	-0.231047	-0.0153209	0.0628678
2901.64	-36198.8	-14693.7	6.619	-0.229833	-0.0171251	0.0633551
2901.66	-36198.8	-14693.8	6.61414	-0.229773	-0.0190464	0.0643959
2901.67	-36198.9	-14693.9	6.60869	-0.230043	-0.0201242	0.0656576
2901.69	-36198.9	-14694	6.6033	-0.230051	-0.0200582	0.0668433
2901.71	-36198.9	-14694.1	6.59883	-0.229991	-0.0201115	0.0677781
2901.72	-36199	-14694.2	6.59549	-0.230005	-0.021396	0.0683788
2901.74	-36199	-14694.3	6.59239	-0.229982	-0.0244341	0.0686939
2901.76	-36199.1	-14694.4	6.58896	-0.229931	-0.0293544	0.0687484
2901.78	-36199.1	-14694.5	6.58543	-0.230095	-0.0357025	0.0685054
2901.79	-36199.1	-14694.6	6.58198	-0.230264	-0.0427056	0.0679664
2901.81	-36199.2	-14694.7	6.57864	-0.229544	-0.0492161	0.0671965
2901.83	-36199.2	-14694.8	6.57533	-0.227804	-0.0544001	0.0661605
2901.84	-36199.3	-14694.9	6.57189	-0.225937	-0.0578671	0.0646985
2901.86	-36199.3	-14695	6.5684	-0.224277	-0.0596161	0.0629518
2901.88	-36199.3	-14695.1	6.56522	-0.222405	-0.0601087	0.0614381
2901.89	-36199.4	-14695.2	6.56194	-0.220566	-0.0600093	0.0603414
2901.91	-36199.4	-14695.4	6.55737	-0.219727	-0.0601195	0.0594722
2901.93	-36199.4	-14695.5	6.55198	-0.219875	-0.0602263	0.0588985
2901.95	-36199.5	-14695.6	6.54769	-0.22009	-0.0592522	0.0589246
2901.96	-36199.5	-14695.7	6.54459	-0.22005	-0.0573975	0.0595449
2901.98	-36199.6	-14695.8	6.54135	-0.219933	-0.0558109	0.0605068
2902	-36199.6	-14695.9	6.53783	-0.219934	-0.0541892	0.0616553
2902.01	-36199.6	-14696	6.53471	-0.2202	-0.0512217	0.062904
2902.03	-36199.7	-14696.1	6.53145	-0.220226	-0.0476598	0.0639941
2902.05	-36199.7	-14696.2	6.52678	-0.219152	-0.0454669	0.0645628
2902.06	-36199.7	-14696.3	6.52141	-0.21724	-0.043988	0.0644421
2902.08	-36199.8	-14696.4	6.51721	-0.215428	-0.0410569	0.0636253
2902.1	-36199.8	-14696.5	6.51406	-0.213758	-0.0373811	0.0623934
2902.12	-36199.9	-14696.6	6.51081	-0.211853	-0.0350545	0.0611645
2902.13	-36199.9	-14696.7	6.50742	-0.210235	-0.0336901	0.0601232
2902.15	-36199.9	-14696.8	6.50432	-0.209726	-0.0318949	0.059337
2902.17	-36200	-14696.9	6.50077	-0.209955	-0.0301834	0.0588686
2902.18	-36200	-14697	6.49579	-0.210074	-0.0297529	0.0587499
2902.2	-36200	-14697.1	6.49054	-0.210008	-0.0299916	0.0588153
2902.22	-36200.1	-14697.2	6.48669	-0.209975	-0.0298284	0.0588496
2902.23	-36200.1	-14697.3	6.48369	-0.209996	-0.0299148	0.0588278
2902.25	-36200.2	-14697.4	6.48042	-0.210022	-0.031239	0.0587956
2902.27	-36200.2	-14697.5	6.47687	-0.210004	-0.0332206	0.0588189
2902.29	-36200.2	-14697.6	6.47341	-0.209931	-0.0349575	0.0589137
2902.3	-36200.3	-14697.8	6.47	-0.21	-0.0366667	0.0588235
2902.32	-36200.3	-14697.9	6.46655	-0.21026	-0.0386291	0.0583311
2902.34	-36200.4	-14698	6.46313	-0.209949	-0.0400495	0.0577001
2902.35	-36200.4	-14698.1	6.4598	-0.20848	-0.0402687	0.0571849
2902.37	-36200.4	-14698.1	6.45647	-0.206558	-0.0399872	0.056604
2902.39	-36200.5	-14698.3	6.45305	-0.204864	-0.0399376	0.0558763
2902.4	-36200.5	-14698.4	6.44959	-0.203108	-0.0400045	0.0555625
2902.42	-36200.5	-14698.5	6.44614	-0.201152	-0.0399966	0.0560359
2902.44	-36200.6	-14698.6	6.44274	-0.199867	-0.0400101	0.0567611
2902.46	-36200.6	-14698.7	6.43941	-0.199756	-0.0400763	0.0573023
2902.47	-36200.6	-14698.8	6.43607	-0.200035	-0.0399528	0.0578405
2902.49	-36200.7	-14698.9	6.43265	-0.200062	-0.0397093	0.0584725
2902.51	-36200.7	-14699	6.42918	-0.199987	-0.0402488	0.0588802
2902.52	-36200.8	-14699.1	6.42573	-0.199979	-0.0419445	0.0588995
2902.54	-36200.8	-14699.2	6.42235	-0.20001	-0.0438576	0.0588002
2902.56	-36200.8	-14699.3	6.41903	-0.200026	-0.0454659	0.0587846
2902.57	-36200.9	-14699.4	6.41566	-0.199977	-0.0472316	0.0588488
2902.59	-36200.9	-14699.5	6.41222	-0.199922	-0.0491446	0.0588988
2902.61	-36200.9	-14699.6	6.40881	-0.200102	-0.0502269	0.0587224
2902.62	-36201	-14699.7	6.40549	-0.200296	-0.0501983	0.0582124
2902.64	-36201	-14699.8	6.40214	-0.199599	-0.0499388	0.0574318
2902.66	-36201	-14699.9	6.39871	-0.197827	-0.0499471	0.0563689
2902.68	-36201.1	-14700	6.39524	-0.195929	-0.0500261	0.0548905
2902.69	-36201.1	-14700.1	6.3918	-0.194271	-0.0500309	0.053145
2902.71	-36201.2	-14700.2	6.38842	-0.192409	-0.0499575	0.0516357
2902.73	-36201.2	-14700.3	6.38502	-0.19057	-0.0499279	0.050539
2902.74	-36201.2	-14700.4	6.38137	-0.189722	-0.0501614	0.049666
2902.76	-36201.3	-14700.5	6.37792	-0.18986	-0.050267	0.0490915
2902.78	-36201.3	-14700.6	6.37566	-0.190073	-0.0493351	0.0491338
2902.8	-36201.3	-14700.7	6.37415	-0.190034	-0.0474651	0.049763
2902.81	-36201.4	-14700.8	6.37172	-0.189976	-0.0456549	0.0506381
2902.83	-36201.4	-14700.9	6.36819	-0.189987	-0.0440568	0.0517262
2902.85	-36201.5	-14701	6.36457	-0.190017	-0.0421791	0.0532254
2902.86	-36201.5	-14701.1	6.36119	-0.190017	-0.0404013	0.0549684
2902.88	-36201.5	-14701.2	6.3578	-0.189949	-0.0397128	0.056506
2902.9	-36201.6	-14701.3	6.35435	-0.18995	-0.0399172	0.0575479
2902.91	-36201.6	-14701.4	6.35089	-0.1902	-0.0400754	0.0579439
2902.93	-36201.6	-14701.5	6.34747	-0.190157	-0.0400154	0.0578123
2902.95	-36201.7	-14701.6	6.34409	-0.189003	-0.0399894	0.0574059
2902.97	-36201.7	-14701.7	6.34078	-0.187114	-0.0400036	0.0568116
2902.98	-36201.7	-14701.8	6.33747	-0.185347	-0.0399641	0.0560742
2903	-36201.8	-14701.9	6.33399	-0.18366	-0.0399769	0.055577
2903.02	-36201.8	-14702.1	6.3302	-0.181704	-0.0401625	0.0557812
2903.03	-36201.9	-14702.2	6.32695	-0.180114	-0.040063	0.0565382
2903.05	-36201.9	-14702.2	6.32516	-0.179705	-0.0390575	0.0575027
2903.07	-36201.9	-14702.3	6.32359	-0.17997	-0.0369814	0.058668
2903.08	-36202	-14702.4	6.32067	-0.180075	-0.0338953	0.0601391
2903.1	-36202	-14702.6	6.31689	-0.180004	-0.0302225	0.0619716
2903.12	-36202	-14702.7	6.3133	-0.179982	-0.026516	0.0641552
2903.14	-36202.1	-14702.8	6.31	-0.18	-0.0233333	0.0664488
2903.15	-36202.1	-14702.9	6.30678	-0.18	-0.0211367	0.0686275
2903.17	-36202.1	-14703	6.30333	-0.18	-0.02	0.0708061
2903.19	-36202.2	-14703.1	6.29958	-0.180019	-0.0198	0.0730993
2903.2	-36202.2	-14703.2	6.29653	-0.179996	-0.0200128	0.0752833
2903.22	-36202.2	-14703.2	6.29484	-0.179924	-0.0201209	0.0771171
2903.24	-36202.3	-14703.3	6.29306	-0.18003	-0.0199655	0.0785864
2903.25	-36202.3	-14703.4	6.28994	-0.180298	-0.0196952	0.079747
2903.27	-36202.4	-14703.6	6.28623	-0.179884	-0.0201147	0.0807187
2903.29	-36202.4	-14703.7	6.28272	-0.178284	-0.0216984	0.0814927
2903.31	-36202.4	-14703.8	6.27943	-0.176348	-0.0236647	0.0816664
2903.32	-36202.5	-14703.9	6.2762	-0.174723	-0.0253588	0.0811155
2903.34	-36202.5	-14704	6.27267	-0.172998	-0.0269536	0.0805431
2903.36	-36202.5	-14704.1	6.26892	-0.171053	-0.028649	0.0804654
2903.37	-36202.6	-14704.2	6.26618	-0.169833	-0.0304206	0.0806664
2903.39	-36202.6	-14704.3	6.2647	-0.169787	-0.0321802	0.081069
2903.41	-36202.6	-14704.4	6.26248	-0.170054	-0.0337796	0.0820883
2903.42	-36202.7	-14704.5	6.25889	-0.170057	-0.0353205	0.0837657
2903.44	-36202.7	-14704.6	6.25603	-0.169986	-0.0373369	0.0854002
2903.46	-36202.7	-14704.7	6.25458	-0.169987	-0.0394714	0.0865651
2903.48	-36202.8	-14704.8	6.25228	-0.170002	-0.0397887	0.0874296
2903.49	-36202.8	-14704.9	6.24857	-0.169998	-0.0379219	0.0880542
2903.51	-36202.9	-14705	6.24577	-0.170007	-0.0359965	0.0882608
2903.53	-36202.9	-14705.1	6.24436	-0.170019	-0.0345818	0.0881865
2903.54	-36202.9	-14705.2	6.24225	-0.16997	-0.0320764	0.0883787
2903.56	-36203	-14705.3	6.23871	-0.169931	-0.0284031	0.0889781
2903.58	-36203	-14705.4	6.23493	-0.170132	-0.0255225	0.089593
2903.59	-36203	-14705.5	6.23152	-0.170244	-0.0239519	0.090123
2903.61	-36203.1	-14705.6	6.22831	-0.169376	-0.0225439	0.0907982
2903.63	-36203.1	-14705.7	6.22502	-0.167573	-0.0208368	0.0914126
2903.65	-36203.1	-14705.8	6.22132	-0.165738	-0.0190742	0.0913724
2903.66	-36203.2	-14705.9	6.21777	-0.164075	-0.0173646	0.0907157
2903.68	-36203.2	-14706	6.2156	-0.16217	-0.0156673	0.0900498
2903.7	-36203.2	-14706.1	6.21411	-0.1604	-0.013949	0.0895217
2903.71	-36203.3	-14706.2	6.21128	-0.159705	-0.0121975	0.0889221
2903.73	-36203.3	-14706.3	6.20768	-0.159899	-0.01053	0.0883613
2903.75	-36203.4	-14706.4	6.20547	-0.160076	-0.00909771	0.0881449
2903.76	-36203.4	-14706.5	6.204	-0.160022	-0.00737313	0.088209
2903.78	-36203.4	-14706.6	6.201	-0.159979	-0.00449191	0.0882601
2903.8	-36203.5	-14706.7	6.19734	-0.159995	-0.000846863	0.088241
2903.82	-36203.5	-14706.8	6.19529	-0.160007	0.00256685	0.0882274
2903.83	-36203.5	-14706.9	6.19386	-0.160002	0.00584559	0.088233
2903.85	-36203.6	-14707	6.19082	-0.159994	0.00949118	0.088241
2903.87	-36203.6	-14707.1	6.18717	-0.159997	0.0128591	0.0882379
2903.88	-36203.6	-14707.2	6.18511	-0.160018	0.0149723	0.0882192
2903.9	-36203.7	-14707.3	6.18359	-0.160007	0.0164698	0.0882292
2903.92	-36203.7	-14707.4	6.18067	-0.159932	0.0183664	0.088297
2903.93	-36203.7	-14707.5	6.17689	-0.159987	0.0199454	0.0882472
2903.95	-36203.8	-14707.6	6.1734	-0.160272	0.0202379	0.0878764
2903.97	-36203.8	-14707.6	6.17019	-0.16005	0.020003	0.0871942
2903.99	-36203.8	-14707.7	6.16689	-0.158621	0.0201676	0.0862486
2904	-36203.9	-14707.9	6.16333	-0.156667	0.02	0.0849673
2904.02	-36203.9	-14707.9	6.15961	-0.155001	0.018637	0.083334
2904.04	-36203.9	-14708	6.15667	-0.153333	0.0166667	0.0816993
2904.05	-36204	-14708.1	6.15508	-0.151375	0.0148565	0.0804154
2904.07	-36204	-14708.2	6.15317	-0.149951	0.013241	0.0794729
2904.09	-36204	-14708.3	6.14964	-0.149745	0.0116382	0.0787974
2904.1	-36204.1	-14708.4	6.14638	-0.150025	0.00975372	0.0784
2904.12	-36204.1	-14708.5	6.14479	-0.150065	0.0076729	0.078299
2904.14	-36204.1	-14708.6	6.14286	-0.14999	0.00661411	0.0784841
2904.16	-36204.2	-14708.7	6.13935	-0.149982	0.00692455	0.0789424
2904.17	-36204.2	-14708.8	6.13626	-0.150002	0.00640533	0.079668
2904.19	-36204.3	-14708.9	6.13473	-0.150004	0.00419552	0.0806811
2904.21	-36204.3	-14709	6.13268	-0.149999	0.00349328	0.082061
2904.22	-36204.3	-14709.1	6.12912	-0.15	0.00556563	0.0837347
2904.24	-36204.4	-14709.2	6.12614	-0.149999	0.00658971	0.0853052
2904.26	-36204.4	-14709.3	6.12467	-0.149995	0.00468608	0.0864998
2904.27	-36204.4	-14709.4	6.12247	-0.150006	0.00312244	0.0873762
2904.29	-36204.5	-14709.5	6.11877	-0.15002	0.00339342	0.0879886
2904.31	-36204.5	-14709.6	6.11589	-0.149973	0.0029073	0.0883173
2904.33	-36204.5	-14709.7	6.11443	-0.149925	0.000896887	0.0883501
2904.34	-36204.6	-14709.8	6.11217	-0.15012	-0.000182584	0.0880976
2904.36	-36204.6	-14709.9	6.10859	-0.150288	0.000124611	0.0875739
2904.38	-36204.6	-14710	6.10566	-0.149518	-0.000516863	0.0867941
2904.39	-36204.7	-14710.1	6.10404	-0.147712	-0.00250312	0.0857092
2904.41	-36204.7	-14710.2	6.10262	-0.145823	-0.00363101	0.084201
2904.43	-36204.8	-14710.3	6.10087	-0.144163	-0.00343522	0.0824556
2904.44	-36204.8	-14710.4	6.09904	-0.142311	-0.00343015	0.0809752
2904.46	-36204.8	-14710.5	6.09735	-0.140539	-0.00361049	0.0799193
2904.48	-36204.8	-14710.6	6.09597	-0.139743	-0.00255826	0.0791225
2904.5	-36204.9	-14710.7	6.09435	-0.139885	-0.000603344	0.0785636
2904.51	-36204.9	-14710.8	6.09141	-0.140073	0.00036522	0.0783535
2904.53	-36205	-14710.9	6.08783	-0.140031	0.000152589	0.0783988
2904.55	-36205	-14711	6.08557	-0.139981	-9.4643e-05	0.0784516
2904.56	-36205	-14711.1	6.08412	-0.139993	-3.43735e-05	0.0784387
2904.58	-36205.1	-14711.2	6.08122	-0.140005	2.59985e-05	0.0784258
2904.6	-36205.1	-14711.3	6.07753	-0.140002	7.59621e-06	0.0784297
2904.61	-36205.1	-14711.4	6.07533	-0.139998	-7.35146e-06	0.0784332
2904.63	-36205.2	-14711.5	6.07386	-0.139999	-1.83155e-06	0.0784319
2904.65	-36205.2	-14711.6	6.07088	-0.140002	3.23751e-06	0.0784298
2904.67	-36205.2	-14711.7	6.06732	-0.140001	1.35884e-06	0.0784304
2904.68	-36205.3	-14711.8	6.06527	-0.139996	-5.21853e-06	0.0784357
2904.7	-36205.3	-14711.9	6.06374	-0.139997	-2.81083e-06	0.0784338
2904.72	-36205.3	-14712	6.06065	-0.140018	1.90637e-05	0.0784144
2904.73	-36205.4	-14712.1	6.05714	-0.14001	1.03815e-05	0.0784221
2904.75	-36205.4	-14712.2	6.05522	-0.139935	-6.98639e-05	0.0784939
2904.77	-36205.4	-14712.2	6.05362	-0.139975	-2.68027e-05	0.0784554
2904.78	-36205.5	-14712.3	6.05035	-0.140255	0.000273538	0.078084
2904.8	-36205.5	-14712.4	6.04682	-0.140049	5.27593e-05	0.0773908
2904.82	-36205.5	-14712.5	6.04499	-0.138627	-0.00144599	0.0764412
2904.84	-36205.6	-14712.6	6.04333	-0.136667	-0.00333333	0.0751634
2904.85	-36205.6	-14712.7	6.0401	-0.134994	-0.00471829	0.0735352
2904.87	-36205.6	-14712.8	6.03667	-0.133333	-0.00666667	0.0718954
2904.89	-36205.7	-14712.9	6.0346	-0.131398	-0.0101107	0.0705951
2904.9	-36205.7	-14713	6.03325	-0.129946	-0.0134915	0.0696722
2904.92	-36205.7	-14713.1	6.03168	-0.129651	-0.0153653	0.06906
2904.94	-36205.8	-14713.2	6.02989	-0.130028	-0.0167634	0.0686016
2904.95	-36205.8	-14713.3	6.02808	-0.130347	-0.0186606	0.0681212
2904.97	-36205.8	-14713.4	6.0265	-0.129881	-0.0201022	0.0674422
2904.99	-36205.9	-14713.5	6.02508	-0.128291	-0.0202815	0.0664347
2905.01	-36205.9	-14713.6	6.02282	-0.126337	-0.0199485	0.0651019
2905.02	-36206	-14713.7	6.01936	-0.124642	-0.0198478	0.0635045
2905.04	-36206	-14713.8	6.01621	-0.123048	-0.0200584	0.0617863
2905.06	-36206	-14713.9	6.01438	-0.12136	-0.0203118	0.0600781
2905.07	-36206	-14714	6.01298	-0.119571	-0.0197456	0.0584506
2905.09	-36206.1	-14714.1	6.01128	-0.117784	-0.0180419	0.0568435
2905.11	-36206.1	-14714.2	6.00948	-0.116259	-0.0161527	0.0549513
2905.12	-36206.2	-14714.3	6.00775	-0.114775	-0.0145362	0.052692
2905.14	-36206.2	-14714.4	6.00608	-0.112271	-0.0125549	0.0504149
2905.16	-36206.2	-14714.5	6.00442	-0.108734	-0.0105062	0.0482652
2905.18	-36206.3	-14714.6	6.00273	-0.105802	-0.0101962	0.0460288
2905.19	-36206.3	-14714.7	6.00101	-0.104127	-0.0120142	0.0437198
2905.21	-36206.3	-14714.8	5.99931	-0.102723	-0.014118	0.041721
2905.23	-36206.4	-14714.9	5.99765	-0.101045	-0.0156981	0.0401133
2905.24	-36206.4	-14715	5.99597	-0.0992709	-0.0174508	0.0385632
2905.26	-36206.4	-14715	5.99425	-0.0975443	-0.0193287	0.0368821
2905.28	-36206.5	-14715.1	5.99252	-0.0959079	-0.0202635	0.0351022
2905.29	-36206.5	-14715.2	5.99081	-0.0942283	-0.0201427	0.0333849
2905.31	-36206.5	-14715.3	5.98909	-0.0922283	-0.0199256	0.0320016
2905.33	-36206.6	-14715.4	5.98737	-0.0904098	-0.0199667	0.0309259
2905.35	-36206.6	-14715.5	5.98568	-0.0898957	-0.0200213	0.0298656
2905.36	-36206.6	-14715.6	5.98402	-0.0901301	-0.0200089	0.0287602
2905.38	-36206.7	-14715.7	5.98233	-0.0893151	-0.0199945	0.0277249
2905.4	-36206.7	-14715.8	5.98061	-0.0873747	-0.019998	0.0266174
2905.41	-36206.7	-14715.9	5.9789	-0.0855401	-0.0200017	0.0251261
2905.43	-36206.8	-14716	5.97724	-0.0839518	-0.0200006	0.0234285
2905.45	-36206.8	-14716.1	5.97563	-0.0820634	-0.0199993	0.0220065
2905.46	-36206.8	-14716.2	5.97391	-0.0803208	-0.0199996	0.0209584
2905.48	-36206.9	-14716.3	5.97186	-0.0797226	-0.0200014	0.0201411
2905.5	-36206.9	-14716.4	5.9702	-0.0799463	-0.0200011	0.0196503
2905.52	-36206.9	-14716.5	5.96993	-0.0800183	-0.0199947	0.0196469
2905.53	-36207	-14716.6	5.97008	-0.0799779	-0.0199969	0.019662
2905.55	-36207	-14716.7	5.96898	-0.0802213	-0.0200213	0.0190146
2905.57	-36207	-14716.8	5.96701	-0.0801297	-0.0200117	0.0177067
2905.58	-36207.1	-14716.9	5.96525	-0.0788536	-0.0199214	0.0159519
2905.6	-36207.1	-14717	5.96356	-0.0768929	-0.0199698	0.0134414
2905.62	-36207.1	-14717.1	5.96153	-0.0751343	-0.020308	0.00981649
2905.63	-36207.2	-14717.1	5.96004	-0.0734415	-0.0200594	0.0056851
2905.65	-36207.2	-14717.2	5.95998	-0.0715199	-0.0184265	0.00180899
2905.67	-36207.2	-14717.3	5.96004	-0.0700515	-0.0167271	-0.00195223
2905.69	-36207.3	-14717.4	5.9587	-0.0697398	-0.0164246	-0.00589812
2905.7	-36207.3	-14717.5	5.95667	-0.07	-0.0166667	-0.00980392
2905.72	-36207.3	-14717.6	5.95494	-0.0700676	-0.0164246	-0.0133566
2905.74	-36207.4	-14717.7	5.95322	-0.0699966	-0.0167271	-0.0165153
2905.75	-36207.4	-14717.8	5.95123	-0.0699816	-0.0184265	-0.0193311
2905.77	-36207.4	-14717.9	5.94997	-0.0700009	-0.0200594	-0.0219366
2905.79	-36207.5	-14718	5.95004	-0.0700046	-0.020308	-0.0243754
2905.8	-36207.5	-14718.1	5.94991	-0.0699995	-0.0199698	-0.0263376
2905.82	-36207.5	-14718.2	5.94834	-0.0699988	-0.0199214	-0.0276092
2905.84	-36207.6	-14718.3	5.94634	-0.0700002	-0.0200117	-0.0284562
2905.86	-36207.6	-14718.4	5.94473	-0.0700003	-0.0200213	-0.0290984
2905.87	-36207.6	-14718.5	5.94299	-0.07	-0.0199969	-0.029446
2905.89	-36207.7	-14718.6	5.94098	-0.0699999	-0.0199947	-0.029471
2905.91	-36207.7	-14718.7	5.93989	-0.07	-0.020001	-0.0293999
2905.92	-36207.7	-14718.8	5.94006	-0.07	-0.0200013	-0.0293956
2905.94	-36207.8	-14718.9	5.93975	-0.07	-0.0199997	-0.0294171
2905.96	-36207.8	-14719	5.93809	-0.0700001	-0.0199996	-0.0294214
2905.97	-36207.8	-14719.1	5.93612	-0.0699999	-0.0200001	-0.0294049
2905.99	-36207.9	-14719.2	5.93445	-0.0699996	-0.0200001	-0.0293905
2906.01	-36207.9	-14719.3	5.93267	-0.0700005	-0.02	-0.029439
2906.03	-36207.9	-14719.3	5.93083	-0.0700015	-0.02	-0.0294904
2906.04	-36208	-14719.4	5.92977	-0.069998	-0.02	-0.0293041
2906.06	-36208	-14719.5	5.92976	-0.0699946	-0.02	-0.0287663
2906.08	-36208	-14719.6	5.93018	-0.0700087	-0.02	-0.0279673
2906.09	-36208.1	-14719.7	5.9303	-0.0700195	-0.02	-0.0268884
2906.11	-36208.1	-14719.8	5.92944	-0.0699623	-0.02	-0.0253671
2906.13	-36208.1	-14719.9	5.92767	-0.0699248	-0.02	-0.0236412
2906.14	-36208.2	-14720	5.92585	-0.0701411	-0.02	-0.0223762
2906.16	-36208.2	-14720.1	5.9242	-0.0702594	-0.02	-0.0218392
2906.18	-36208.2	-14720.2	5.92224	-0.069339	-0.0200001	-0.0218537
2906.2	-36208.3	-14720.3	5.92042	-0.0674668	-0.0200001	-0.0224291
2906.21	-36208.3	-14720.4	5.91989	-0.0656537	-0.0199998	-0.0237364
2906.23	-36208.3	-14720.5	5.92013	-0.0640562	-0.0199997	-0.0254684
2906.25	-36208.4	-14720.6	5.91932	-0.0621797	-0.0200009	-0.0269627
2906.26	-36208.4	-14720.7	5.91739	-0.0604018	-0.0200011	-0.0280205
2906.28	-36208.4	-14720.8	5.9155	-0.0597114	-0.0199965	-0.0288062
2906.3	-36208.5	-14720.9	5.91385	-0.0599158	-0.0199965	-0.0293255
2906.31	-36208.5	-14721	5.91199	-0.0600811	-0.0200145	-0.0294912
2906.33	-36208.5	-14721.1	5.91032	-0.0600224	-0.0200135	-0.0294337
2906.35	-36208.6	-14721.2	5.90967	-0.0599791	-0.0199463	-0.0293913
2906.37	-36208.6	-14721.2	5.9099	-0.0599953	-0.019958	-0.0294072
2906.38	-36208.6	-14721.3	5.91029	-0.0600056	-0.0202144	-0.0294173
2906.4	-36208.7	-14721.4	5.91014	-0.0600009	-0.0201245	-0.0294127
2906.42	-36208.7	-14721.5	5.90888	-0.0599984	-0.0189029	-0.0294102
2906.43	-36208.7	-14721.6	5.907	-0.0599998	-0.0170002	-0.0294115
2906.45	-36208.8	-14721.7	5.90525	-0.0600004	-0.0152498	-0.0294122
2906.47	-36208.8	-14721.8	5.90355	-0.06	-0.0135524	-0.0294118
2906.48	-36208.8	-14721.9	5.90161	-0.0599999	-0.0115918	-0.0294117
2906.5	-36208.9	-14722	5.90006	-0.06	-0.0100549	-0.0294118
2906.52	-36208.9	-14722.1	5.89964	-0.06	-0.00970647	-0.0294118
2906.54	-36208.9	-14722.2	5.89997	-0.06	-0.00998459	-0.0294118
2906.55	-36209	-14722.3	5.90034	-0.06	-0.0100925	-0.0294118
2906.57	-36209	-14722.4	5.9	-0.06	-0.01	-0.0294118
2906.59	-36209	-14722.5	5.8985	-0.06	-0.00990635	-0.0294117
2906.6	-36209.1	-14722.6	5.89656	-0.06	-0.0100157	-0.0294118
2906.62	-36209.1	-14722.7	5.89491	-0.06	-0.0102994	-0.0294122
2906.64	-36209.1	-14722.7	5.89322	-0.06	-0.00994395	-0.0294117
2906.65	-36209.2	-14722.8	5.89128	-0.06	-0.00838659	-0.0294103
2906.67	-36209.2	-14723	5.8899	-0.06	-0.0064563	-0.0294124
2906.69	-36209.2	-14723.1	5.88969	-0.06	-0.00483218	-0.0294174
2906.71	-36209.3	-14723.1	5.89008	-0.06	-0.00294955	-0.0294083
2906.72	-36209.3	-14723.2	5.89034	-0.06	-0.000776821	-0.0293904
2906.74	-36209.3	-14723.3	5.88975	-0.06	-6.51569e-05	-0.0294296
2906.76	-36209.4	-14723.4	5.88813	-0.06	-0.00161919	-0.029495
2906.77	-36209.4	-14723.5	5.88625	-0.06	-0.00380656	-0.0293426
2906.79	-36209.4	-14723.6	5.88458	-0.06	-0.00550355	-0.0288325
2906.81	-36209.5	-14723.7	5.88276	-0.06	-0.00720418	-0.0280869
2906.82	-36209.5	-14723.8	5.88086	-0.06	-0.00903421	-0.0271325
2906.84	-36209.5	-14723.9	5.87992	-0.06	-0.0101518	-0.0257794
2906.86	-36209.6	-14724	5.8801	-0.06	-0.0101933	-0.0240519
2906.88	-36209.6	-14724.1	5.87972	-0.06	-0.00995205	-0.0224481
2906.89	-36209.6	-14724.2	5.87799	-0.06	-0.00995208	-0.0212768
2906.91	-36209.7	-14724.3	5.87603	-0.06	-0.0100148	-0.0204232
2906.93	-36209.7	-14724.4	5.87442	-0.06	-0.0100129	-0.0198247
2906.94	-36209.7	-14724.5	5.87266	-0.06	-0.00999611	-0.0195537
2906.96	-36209.8	-14724.5	5.87078	-0.06	-0.00999686	-0.0195644
2906.98	-36209.8	-14724.6	5.86972	-0.06	-0.0100012	-0.0196238
2906.99	-36209.8	-14724.7	5.86977	-0.06	-0.0100008	-0.0196183
2907.01	-36209.9	-14724.8	5.87021	-0.06	-0.00999948	-0.0196032
2907.03	-36209.9	-14724.9	5.87032	-0.06	-0.00999943	-0.019605
2907.05	-36209.9	-14725	5.86941	-0.06	-0.0100008	-0.0196091
2907.06	-36209.9	-14725.1	5.86758	-0.06	-0.0100013	-0.0196085
2907.08	-36210	-14725.2	5.86573	-0.06	-0.00999709	-0.0196075
2907.1	-36210	-14725.3	5.86407	-0.06	-0.00999561	-0.0196077
2907.11	-36210.1	-14725.4	5.86218	-0.06	-0.010012	-0.0196079
2907.13	-36210.1	-14725.5	5.86042	-0.06	-0.0100149	-0.0196079
2907.15	-36210.1	-14725.6	5.85965	-0.06	-0.00995034	-0.0196078
2907.16	-36210.1	-14725.7	5.85984	-0.06	-0.00994287	-0.0196078
2907.18	-36210.2	-14725.8	5.86026	-0.06	-0.0101846	-0.0196079
2907.2	-36210.2	-14725.9	5.86021	-0.06	-0.0101848	-0.0196078
2907.22	-36210.3	-14726	5.85908	-0.06	-0.0091002	-0.0196078
2907.23	-36210.3	-14726	5.85722	-0.06	-0.00722756	-0.0196078
2907.25	-36210.3	-14726.1	5.85545	-0.06	-0.00544437	-0.0196078
2907.27	-36210.3	-14726.2	5.85376	-0.06	-0.0037659	-0.0196078
2907.28	-36210.4	-14726.3	5.85183	-0.06	-0.00181767	-0.0196078
2907.3	-36210.4	-14726.4	5.85019	-0.06	-0.000178109	-0.0196078
2907.32	-36210.4	-14726.5	5.84965	-0.06	0.000290883	-0.0196079
2907.33	-36210.5	-14726.6	5.84994	-0.06	3.2274e-05	-0.0196079
2907.35	-36210.5	-14726.7	5.85034	-0.0599999	-9.77664e-05	-0.0196078
2907.37	-36210.5	-14726.8	5.8501	-0.06	-1.49356e-05	-0.0196078
2907.39	-36210.6	-14726.9	5.84871	-0.0600004	8.93442e-05	-0.0196082
2907.4	-36210.6	-14727	5.84678	-0.0600001	1.43519e-05	-0.0196079
2907.42	-36210.6	-14727.1	5.84509	-0.0599985	-0.000279867	-0.0196065
2907.44	-36210.7	-14727.2	5.84344	-0.0599997	-5.06422e-05	-0.0196076
2907.45	-36210.7	-14727.3	5.8415	-0.0600054	0.00138749	-0.0196127
2907.47	-36210.7	-14727.4	5.84	-0.06	0.00333333	-0.0196078
2907.49	-36210.8	-14727.5	5.83966	-0.0599792	0.00498498	-0.0195891
2907.5	-36210.8	-14727.6	5.84003	-0.0600041	0.0067907	-0.0196116
2907.52	-36210.8	-14727.7	5.84034	-0.0600798	0.00897946	-0.0196798
2907.54	-36210.9	-14727.7	5.83989	-0.059968	0.00999687	-0.0195788
2907.56	-36210.9	-14727.8	5.83835	-0.0596868	0.00873289	-0.0191354
2907.57	-36210.9	-14727.9	5.83645	-0.0601216	0.00638642	-0.0184248
2907.59	-36211	-14728	5.83478	-0.0617714	0.00432323	-0.0174722
2907.61	-36211	-14728.1	5.83299	-0.0636186	0.00323693	-0.0160401
2907.62	-36211	-14728.2	5.83102	-0.0650629	0.00323343	-0.0139901
2907.64	-36211.1	-14728.3	5.82992	-0.0671314	0.00330001	-0.0115298
2907.66	-36211.1	-14728.4	5.83007	-0.0704606	0.00299977	-0.00881976
2907.67	-36211.1	-14728.5	5.8298	-0.0741924	0.00364967	-0.00578882
2907.69	-36211.2	-14728.6	5.82814	-0.0776521	0.00561097	-0.00243905
2907.71	-36211.2	-14728.7	5.82609	-0.080978	0.00681291	0.00101138
2907.73	-36211.2	-14728.8	5.82437	-0.0843705	0.00657078	0.00439629
2907.74	-36211.3	-14728.9	5.82276	-0.0879606	0.00706214	0.00768542
2907.76	-36211.3	-14729	5.8211	-0.0914827	0.00895148	0.0109286
2907.78	-36211.3	-14729.1	5.81939	-0.0941115	0.0102818	0.0142707
2907.79	-36211.4	-14729.2	5.81767	-0.0957504	0.0102267	0.0176837
2907.81	-36211.4	-14729.2	5.81598	-0.0974162	0.00991589	0.0208777
2907.83	-36211.4	-14729.3	5.81432	-0.0992574	0.00994055	0.0236492
2907.84	-36211.4	-14729.4	5.81264	-0.100239	0.0100198	0.0259307
2907.86	-36211.5	-14729.5	5.81092	-0.100157	0.0100093	0.0276574
2907.88	-36211.5	-14729.6	5.80918	-0.0999312	0.0100037	0.0287621
2907.9	-36211.6	-14729.7	5.80746	-0.0999623	0.0100151	0.0293007
2907.91	-36211.6	-14729.8	5.80578	-0.100021	0.00995899	0.029462
2907.93	-36211.6	-14729.9	5.80412	-0.100011	0.00992956	0.0294361
2907.95	-36211.6	-14730	5.80244	-0.0999918	0.0101595	0.0294015
2907.96	-36211.7	-14730.1	5.80071	-0.0999931	0.0102422	0.0294104
2907.98	-36211.7	-14730.2	5.79898	-0.100014	0.00924551	0.0294031
2908	-36211.8	-14730.3	5.79726	-0.100016	0.00734947	0.0293977
2908.01	-36211.8	-14730.4	5.79558	-0.0999475	0.00555912	0.029462
2908.03	-36211.8	-14730.4	5.79392	-0.0999399	0.00395771	0.0294704
2908.05	-36211.8	-14730.5	5.79224	-0.100194	0.00206098	0.0291809
2908.07	-36211.9	-14730.6	5.79051	-0.100194	0.00032207	0.0285555
2908.08	-36211.9	-14730.7	5.78877	-0.0990579	-0.00028694	0.027681
2908.1	-36211.9	-14730.8	5.78706	-0.097124	-6.19435e-05	0.0264881
2908.12	-36212	-14730.9	5.78542	-0.0953287	6.18729e-05	0.0248685
2908.13	-36212	-14731	5.78368	-0.0936536	3.3222e-06	0.0231488
2908.15	-36212	-14731.1	5.78166	-0.0917411	4.42837e-05	0.0218037
2908.17	-36212.1	-14731.2	5.78013	-0.090169	3.27259e-05	0.0208414
2908.18	-36212.1	-14731.3	5.77997	-0.0897281	-0.000237992	0.020104
2908.2	-36212.1	-14731.4	5.78006	-0.0899713	-9.28833e-05	0.0196385
2908.22	-36212.2	-14731.5	5.77882	-0.0900718	0.0012656	0.0195317
2908.24	-36212.2	-14731.6	5.77678	-0.0900037	0.00322333	0.0196039
2908.25	-36212.2	-14731.7	5.775	-0.0899803	0.00490266	0.0196287
2908.27	-36212.3	-14731.8	5.77343	-0.089999	0.00655745	0.0196089
2908.29	-36212.3	-14731.9	5.77175	-0.090005	0.00853295	0.0196025
2908.3	-36212.3	-14732	5.77	-0.09	0.01	0.0196078
2908.32	-36212.4	-14732	5.76826	-0.0899987	0.0101931	0.0196092
2908.34	-36212.4	-14732.1	5.76657	-0.0900001	0.0100013	0.0196078
2908.35	-36212.4	-14732.2	5.7649	-0.0900004	0.0102209	0.0196075
2908.37	-36212.5	-14732.3	5.76323	-0.09	0.00994781	0.0196079
2908.39	-36212.5	-14732.4	5.76153	-0.0899999	0.00840759	0.0196079
2908.41	-36212.5	-14732.5	5.75979	-0.09	0.00645383	0.0196078
2908.42	-36212.6	-14732.6	5.75804	-0.09	0.00482196	0.0196078
2908.44	-36212.6	-14732.7	5.75639	-0.09	0.00295349	0.0196078
2908.46	-36212.6	-14732.8	5.75481	-0.09	0.000798193	0.0196078
2908.47	-36212.6	-14732.9	5.75298	-0.09	5.52888e-05	0.0196078
2908.49	-36212.7	-14733	5.75097	-0.09	0.00160995	0.0196078
2908.51	-36212.7	-14733.1	5.7499	-0.09	0.00380324	0.0196078
2908.52	-36212.7	-14733.1	5.75006	-0.09	0.00547803	0.0196078
2908.54	-36212.8	-14733.2	5.74975	-0.09	0.00723524	0.0196079
2908.56	-36212.8	-14733.3	5.74811	-0.09	0.0091623	0.0196079
2908.58	-36212.8	-14733.4	5.7461	-0.09	0.0101089	0.0196078
2908.59	-36212.9	-14733.5	5.74438	-0.0900001	0.0099159	0.0196077
2908.61	-36212.9	-14733.6	5.74276	-0.0899999	0.0103213	0.019608
2908.63	-36212.9	-14733.7	5.7411	-0.0899996	0.0120326	0.0196082
2908.64	-36213	-14733.8	5.7394	-0.0900005	0.0139754	0.0196074
2908.66	-36213	-14733.9	5.73768	-0.0900015	0.0156296	0.0196065
2908.68	-36213	-14734	5.73596	-0.0899977	0.0174813	0.0196099
2908.69	-36213.1	-14734.1	5.73424	-0.0899948	0.0193625	0.0196125
2908.71	-36213.1	-14734.2	5.73252	-0.0900101	0.0202198	0.0195988
2908.73	-36213.1	-14734.2	5.73081	-0.0900186	0.0200703	0.0195912
2908.75	-36213.2	-14734.3	5.7291	-0.0899572	0.0200866	0.0196462
2908.76	-36213.2	-14734.4	5.72743	-0.0899286	0.0202311	0.0196718
2908.78	-36213.2	-14734.5	5.72582	-0.0901599	0.0193498	0.0194424
2908.8	-36213.3	-14734.6	5.72412	-0.0902424	0.0174661	0.0188579
2908.81	-36213.3	-14734.7	5.7221	-0.0892455	0.0156676	0.0179423
2908.83	-36213.3	-14734.8	5.72033	-0.0873495	0.0140218	0.0167826
2908.85	-36213.4	-14734.9	5.71991	-0.0855588	0.0118792	0.0155223
2908.86	-36213.4	-14735	5.72013	-0.0839574	0.0101451	0.0144356
2908.88	-36213.4	-14735.1	5.71922	-0.0820622	0.0106085	0.0138699
2908.9	-36213.5	-14735.2	5.71726	-0.0803233	0.0127145	0.0139897
2908.92	-36213.5	-14735.3	5.71542	-0.0797082	0.0145124	0.0148057
2908.93	-36213.5	-14735.3	5.71376	-0.0799343	0.0161534	0.0160379
2908.95	-36213.6	-14735.4	5.7118	-0.0800814	0.0188574	0.017267
2908.97	-36213.6	-14735.5	5.71019	-0.0800175	0.022452	0.0183082
2908.98	-36213.6	-14735.6	5.70993	-0.079979	0.0261196	0.019094
2909	-36213.7	-14735.7	5.71008	-0.0799966	0.0294593	0.0195625
2909.02	-36213.7	-14735.8	5.709	-0.0800058	0.0324175	0.0196831
2909.03	-36213.7	-14735.9	5.70702	-0.0800009	0.0358995	0.0196196
2909.05	-36213.7	-14736	5.70517	-0.0799985	0.0408866	0.0195886
2909.07	-36213.8	-14736.1	5.70353	-0.0799998	0.0461334	0.0196058
2909.09	-36213.8	-14736.2	5.70185	-0.0800004	0.0499171	0.0196129
2909.1	-36213.8	-14736.3	5.7001	-0.08	0.053124	0.0196081
2909.12	-36213.9	-14736.4	5.69835	-0.0799999	0.0569895	0.0196065
2909.14	-36213.9	-14736.4	5.69667	-0.08	0.06	0.0196078
2909.15	-36213.9	-14736.5	5.69509	-0.08	0.0605568	0.0196082
2909.17	-36214	-14736.6	5.69333	-0.08	0.06	0.0196078
2909.19	-36214	-14736.7	5.69129	-0.08	0.0599231	0.0196078
2909.2	-36214	-14736.8	5.68997	-0.08	0.0599937	0.0196078
2909.22	-36214.1	-14736.9	5.69002	-0.08	0.0597759	0.0196079
2909.24	-36214.1	-14737	5.68992	-0.08	0.0601019	0.0196078
