# Supplementary material for: Extraction of driving behavior primitives considering driver expectation and vehicle dynamics
Source: PLoS One. 2025 Dec 31;20(12):e0340123. doi: 10.1371/journal.pone.0340123 (PMC12755792; doi:10.1371/journal.pone.0340123)
Supplement: S1 File — (ZIP) [file pone.0340123.s001.zip › DataSetForPimitiveExaction-1/straight driving/c24_s_7.xlsx]

## Sheet: Sheet1
2910.07	-36215.7	-14741.4	5.62323	-0.07	-0.0504998	0.00980394
2910.09	-36215.8	-14741.5	5.62129	-0.0699999	-0.0589213	0.00980402
2910.11	-36215.8	-14741.6	5.6199	-0.07	-0.0677523	0.00980391
2910.12	-36215.8	-14741.7	5.61968	-0.07	-0.0769946	0.0098039
2910.14	-36215.9	-14741.8	5.62008	-0.07	-0.0843873	0.00980393
2910.16	-36215.9	-14741.9	5.62037	-0.07	-0.0877334	0.00980393
2910.17	-36215.9	-14742	5.61981	-0.07	-0.0859382	0.00980392
2910.19	-36216	-14742.1	5.61816	-0.07	-0.0793854	0.00980392
2910.21	-36216	-14742.2	5.61624	-0.07	-0.07159	0.00980392
2910.22	-36216	-14742.2	5.61458	-0.07	-0.0648093	0.00980392
2910.24	-36216	-14742.3	5.61275	-0.07	-0.0578492	0.00980392
2910.26	-36216.1	-14742.4	5.61082	-0.07	-0.0506071	0.00980392
2910.28	-36216.1	-14742.5	5.6099	-0.07	-0.0455483	0.00980392
2910.29	-36216.2	-14742.6	5.61009	-0.07	-0.0427307	0.00980392
2910.31	-36216.2	-14742.7	5.60968	-0.07	-0.0376913	0.00980392
2910.33	-36216.2	-14742.8	5.60796	-0.07	-0.0290569	0.00980392
2910.34	-36216.2	-14742.8	5.60603	-0.07	-0.020617	0.00980392
2910.36	-36216.3	-14742.9	5.60438	-0.07	-0.0139652	0.00980392
2910.38	-36216.3	-14743	5.6025	-0.07	-0.00692086	0.00980392
2910.39	-36216.4	-14743.1	5.60059	-0.07	0.000433889	0.00980392
2910.41	-36216.4	-14743.2	5.59987	-0.07	0.00489898	0.00980392
2910.43	-36216.4	-14743.3	5.6001	-0.07	0.00623076	0.00980392
2910.45	-36216.4	-14743.4	5.59945	-0.07	0.00747633	0.00980392
2910.46	-36216.5	-14743.5	5.59761	-0.07	0.00935105	0.00980392
2910.48	-36216.5	-14743.6	5.59571	-0.07	0.0103225	0.00980392
2910.5	-36216.5	-14743.7	5.59405	-0.07	0.0101565	0.00980392
2910.51	-36216.6	-14743.8	5.59221	-0.07	0.00986368	0.00980392
2910.53	-36216.6	-14743.8	5.59048	-0.07	0.00989711	0.00980392
2910.55	-36216.6	-14743.9	5.58969	-0.07	0.0101991	0.00980392
2910.56	-36216.7	-14744	5.58984	-0.07	0.0102269	0.00980392
2910.58	-36216.7	-14744.1	5.59027	-0.07	0.0091518	0.00980392
2910.6	-36216.7	-14744.2	5.59022	-0.07	0.00724046	0.00980392
2910.62	-36216.8	-14744.3	5.58903	-0.07	0.00542297	0.00980394
2910.63	-36216.8	-14744.4	5.58711	-0.07	0.00375416	0.00980394
2910.65	-36216.8	-14744.5	5.58539	-0.0700001	0.00187313	0.00980384
2910.67	-36216.9	-14744.5	5.58377	-0.0700001	0.000249226	0.00980386
2910.68	-36216.9	-14744.6	5.58177	-0.0699997	-0.000348103	0.00980421
2910.7	-36216.9	-14744.7	5.58015	-0.0699998	-8.7427e-05	0.00980409
2910.72	-36217	-14744.8	5.57994	-0.0700012	0.000365264	0.00980278
2910.73	-36217	-14744.9	5.58006	-0.0700005	0.000120266	0.00980348
2910.75	-36217	-14745	5.57888	-0.0699951	-0.00147667	0.00980849
2910.77	-36217.1	-14745.1	5.5769	-0.0699982	-0.00320807	0.00980559
2910.79	-36217.1	-14745.2	5.57513	-0.0700182	-0.00358293	0.00978712
2910.8	-36217.1	-14745.3	5.57344	-0.0700035	-0.00333481	0.00980069
2910.82	-36217.2	-14745.4	5.5715	-0.0699294	-0.00356111	0.00986916
2910.84	-36217.2	-14745.4	5.57	-0.07	-0.00333333	0.00980392
2910.85	-36217.2	-14745.5	5.56964	-0.0702797	-0.00169572	0.00940943
2910.87	-36217.3	-14745.6	5.57	-0.07	2.89408e-14	0.0087146
2910.89	-36217.3	-14745.7	5.57035	-0.0685219	0.000341331	0.00776463
2910.9	-36217.3	-14745.8	5.56994	-0.0665563	-1.98044e-05	0.00644539
2910.92	-36217.4	-14745.9	5.56838	-0.0648463	-0.000157936	0.00474046
2910.94	-36217.4	-14746	5.56645	-0.0631123	3.8345e-05	0.00309496
2910.96	-36217.4	-14746.1	5.56481	-0.0611997	0.000317218	0.00188162
2910.97	-36217.5	-14746.2	5.56311	-0.0599122	-0.00011662	0.000996114
2910.99	-36217.5	-14746.3	5.56118	-0.0597719	-0.00171002	0.000325002
2911.01	-36217.5	-14746.3	5.55986	-0.0600334	-0.00365884	-3.54095e-05
2911.02	-36217.6	-14746.4	5.55969	-0.0600577	-0.00534506	-6.11698e-05
2911.04	-36217.6	-14746.5	5.56011	-0.0599885	-0.00711414	1.21599e-05
2911.06	-36217.6	-14746.6	5.56036	-0.0599844	-0.00900493	1.6502e-05
2911.07	-36217.6	-14746.7	5.55974	-0.060003	-0.0101553	-3.17101e-06
2911.09	-36217.7	-14746.8	5.55804	-0.0600038	-0.0101938	-3.96497e-06
2911.11	-36217.7	-14746.9	5.55614	-0.059999	-0.00995652	8.985e-07
2911.12	-36217.8	-14747	5.55448	-0.059999	-0.00997123	6.26387e-07
2911.14	-36217.8	-14747	5.55263	-0.0600003	-0.00998783	1.9592e-07
2911.16	-36217.8	-14747.1	5.55072	-0.0600003	-0.00993332	1.20787e-06
2911.18	-36217.8	-14747.2	5.5499	-0.0599999	-0.010099	-1.82418e-06
2911.19	-36217.9	-14747.3	5.55012	-0.0599999	-0.0102791	-5.15497e-06
2911.21	-36217.9	-14747.4	5.54958	-0.06	-0.00951679	8.34599e-06
2911.23	-36217.9	-14747.5	5.54774	-0.06	-0.00770319	1.87619e-05
2911.24	-36218	-14747.6	5.54583	-0.06	-0.00584577	-3.62842e-05
2911.26	-36218	-14747.7	5.54423	-0.06	-0.00425037	-7.2273e-05
2911.28	-36218	-14747.8	5.54243	-0.06	-0.00241548	0.000151221
2911.3	-36218.1	-14747.8	5.54059	-0.06	-0.000570795	0.000723017
2911.31	-36218.1	-14747.9	5.53968	-0.06	0.000272352	0.00156471
2911.33	-36218.1	-14748	5.53981	-0.06	0.000121689	0.00269345
2911.35	-36218.2	-14748.1	5.54025	-0.06	-7.68691e-05	0.00420356
2911.36	-36218.2	-14748.2	5.54028	-0.06	-3.09851e-05	0.00589191
2911.38	-36218.2	-14748.3	5.53923	-0.06	1.58893e-05	0.00733543
2911.4	-36218.3	-14748.4	5.53735	-0.06	1.96617e-06	0.00840564
2911.41	-36218.3	-14748.5	5.53553	-0.06	1.21286e-05	0.00920367
2911.43	-36218.3	-14748.5	5.53386	-0.06	1.61376e-05	0.00971918
2911.45	-36218.4	-14748.6	5.53198	-0.06	-7.09127e-05	0.00988189
2911.47	-36218.4	-14748.7	5.53032	-0.06	-6.73229e-05	0.00982547
2911.48	-36218.4	-14748.8	5.52967	-0.06	0.000268446	0.00978383
2911.5	-36218.5	-14748.9	5.52989	-0.06	0.000210272	0.00979942
2911.52	-36218.5	-14749	5.53031	-0.06	-0.00127677	0.00980933
2911.53	-36218.5	-14749.1	5.53015	-0.06	-0.00312746	0.00980481
2911.55	-36218.6	-14749.2	5.52879	-0.06	-0.00358877	0.00980239
2911.57	-36218.6	-14749.3	5.52694	-0.06	-0.00332761	0.00980367
2911.58	-36218.6	-14749.3	5.5257	-0.06	-0.00372093	0.00980446
2911.6	-36218.7	-14749.4	5.5246	-0.06	-0.00403635	0.0098042
2911.62	-36218.7	-14749.5	5.5226	-0.06	-0.00268058	0.00980387
2911.64	-36218.7	-14749.6	5.5201	-0.06	-0.000107513	0.00980392
2911.65	-36218.7	-14749.7	5.51941	-0.06	0.000567239	0.00980395
2911.67	-36218.8	-14749.8	5.51996	-0.06	2.84227e-05	0.00980392
2911.69	-36218.8	-14749.9	5.5204	-0.06	-0.000143942	0.00980391
2911.7	-36218.8	-14750	5.52	-0.06	3.30119e-15	0.00980392
2911.72	-36218.9	-14750	5.51848	-0.06	3.73763e-05	0.00980392
2911.74	-36218.9	-14750.1	5.51656	-0.06	-1.87082e-06	0.00980392
2911.75	-36218.9	-14750.2	5.51491	-0.06	-1.0188e-05	0.00980392
2911.77	-36219	-14750.3	5.51322	-0.06	4.93642e-07	0.00980392
2911.79	-36219	-14750.4	5.51128	-0.06	2.55929e-06	0.00980392
2911.81	-36219	-14750.5	5.5099	-0.06	-2.50746e-07	0.00980392
2911.82	-36219.1	-14750.6	5.50968	-0.06	-6.53351e-07	0.00980392
2911.84	-36219.1	-14750.7	5.51008	-0.06	9.69298e-08	0.00980392
2911.86	-36219.1	-14750.7	5.51037	-0.06	1.77059e-07	0.00980392
2911.87	-36219.2	-14750.8	5.50981	-0.06	-2.55243e-08	0.00980392
2911.89	-36219.2	-14750.9	5.50815	-0.06	-4.4097e-08	0.00980392
2911.91	-36219.2	-14751	5.50625	-0.06	8.76935e-09	0.00980392
2911.92	-36219.3	-14751.1	5.50463	-0.06	1.19154e-08	0.00980392
2911.94	-36219.3	-14751.2	5.50289	-0.06	-2.30232e-09	0.00980392
2911.96	-36219.3	-14751.3	5.50097	-0.06	-2.93179e-09	0.00980392
2911.98	-36219.4	-14751.4	5.49978	-0.06	7.26492e-10	0.00980392
2911.99	-36219.4	-14751.5	5.49973	-0.06	7.23335e-10	0.00980392
2912.01	-36219.4	-14751.5	5.50016	-0.06	-2.19987e-10	0.00980392
2912.03	-36219.5	-14751.6	5.50031	-0.06	-1.77199e-10	0.00980392
2912.04	-36219.5	-14751.7	5.49953	-0.06	6.61312e-11	0.00980392
2912.06	-36219.5	-14751.8	5.4978	-0.06	4.75819e-11	0.00980392
2912.08	-36219.6	-14751.9	5.49593	-0.06	-1.72892e-11	0.00980392
2912.09	-36219.6	-14752	5.49427	-0.06	-1.14094e-11	0.00980392
2912.11	-36219.6	-14752.1	5.49243	-0.06	5.09041e-12	0.00980392
2912.13	-36219.6	-14752.1	5.49064	-0.06	3.0566e-12	0.00980392
2912.15	-36219.7	-14752.2	5.48972	-0.06	-1.32552e-12	0.00980392
2912.16	-36219.7	-14752.3	5.4898	-0.06	-7.17812e-13	0.00980392
2912.18	-36219.7	-14752.4	5.49023	-0.06	3.73296e-13	0.00980392
2912.2	-36219.8	-14752.5	5.49027	-0.06	1.66393e-13	0.00980392
2912.21	-36219.8	-14752.6	5.48923	-0.06	-1.03781e-13	0.00980392
2912.23	-36219.8	-14752.7	5.48734	-0.06	-3.7887e-14	0.00980392
2912.25	-36219.9	-14752.8	5.48556	-0.06	2.94052e-14	0.00980392
2912.26	-36219.9	-14752.9	5.48395	-0.06	1.00989e-14	0.00980392
2912.28	-36219.9	-14753	5.48207	-0.06	-7.59847e-15	0.00980392
2912.3	-36220	-14753	5.48034	-0.06	-2.20398e-15	0.00980392
2912.32	-36220	-14753.1	5.47965	-0.06	2.06314e-15	0.00980392
2912.33	-36220	-14753.2	5.47989	-0.06	4.64765e-16	0.00980392
2912.35	-36220.1	-14753.3	5.48031	-0.06	-5.75731e-16	0.00980392
2912.37	-36220.1	-14753.4	5.48019	-0.06	-1.23586e-16	0.00980392
2912.38	-36220.1	-14753.5	5.47892	-0.06	1.48208e-16	0.00980392
2912.4	-36220.2	-14753.6	5.477	-0.06	2.42945e-17	0.00980392
2912.42	-36220.2	-14753.6	5.47529	-0.06	-4.11028e-17	0.00980392
2912.43	-36220.2	-14753.7	5.47365	-0.06	-6.44674e-18	0.00980392
2912.45	-36220.2	-14753.8	5.47171	-0.06	1.05145e-17	0.00980391
2912.47	-36220.3	-14753.9	5.47011	-0.06	1.11025e-18	0.00980392
2912.49	-36220.3	-14754	5.46974	-0.06	-2.76833e-18	0.00980397
2912.5	-36220.4	-14754.1	5.46999	-0.06	-1.42757e-19	0.00980393
2912.52	-36220.4	-14754.2	5.47	-0.06	7.24839e-19	0.00980375
2912.54	-36220.4	-14754.2	5.47	-0.06	0	0.00980392
2912.55	-36220.4	-14754.3	5.47026	-0.06	-1.9828e-19	0.00980462
2912.57	-36220.5	-14754.4	5.47	-0.06	0	0.00980392
2912.59	-36220.5	-14754.5	5.46853	-0.06	5.00754e-20	0.00980137
2912.6	-36220.5	-14754.6	5.46656	-0.06	-2.48009e-21	0.00980442
2912.62	-36220.6	-14754.7	5.46484	-0.06	-1.28941e-20	0.00981367
2912.64	-36220.6	-14754.8	5.46311	-0.06	1.27824e-21	0.00980001
2912.66	-36220.6	-14754.9	5.46122	-0.06	3.50343e-21	0.00976567
2912.67	-36220.7	-14755	5.4599	-0.06	-3.36758e-22	0.00981868
2912.69	-36220.7	-14755.1	5.4597	-0.06	-8.74847e-22	0.00994258
2912.71	-36220.7	-14755.1	5.46008	-0.06	1.28103e-22	0.00971508
2912.72	-36220.8	-14755.2	5.46033	-0.06	2.21317e-22	0.00807087
2912.74	-36220.8	-14755.3	5.45975	-0.06	-4.40126e-23	0.00258115
2912.76	-36220.8	-14755.4	5.45813	-0.06	-5.98033e-23	-0.00925025
2912.77	-36220.9	-14755.5	5.45624	-0.06	1.15562e-23	-0.0296493
2912.79	-36220.9	-14755.6	5.45457	-0.06	1.47193e-23	-0.0602404
2912.81	-36220.9	-14755.7	5.45277	-0.06	-3.65153e-24	-0.101467
2912.83	-36221	-14755.7	5.45087	-0.06	-3.64879e-24	-0.151263
2912.84	-36221	-14755.8	5.44975	-0.06	1.129e-24	-0.203519
2912.86	-36221	-14755.9	5.44973	-0.06	9.81421e-25	-0.253708
2912.88	-36221.1	-14756	5.45016	-0.06	-2.95305e-25	-0.300219
2912.89	-36221.1	-14756.1	5.45033	-0.06	-2.36946e-25	-0.341185
2912.91	-36221.1	-14756.2	5.4495	-0.06	8.67719e-26	-0.374081
2912.93	-36221.1	-14756.3	5.44769	-0.06	5.72635e-26	-0.398394
2912.94	-36221.2	-14756.3	5.44585	-0.06	-2.55514e-26	-0.416133
2912.96	-36221.2	-14756.4	5.44425	-0.06	-1.53476e-26	-0.427086
2912.98	-36221.2	-14756.5	5.44243	-0.06	6.66595e-27	-0.428517
2913	-36221.3	-14756.6	5.44059	-0.06	3.62718e-27	-0.418963
2913.01	-36221.3	-14756.7	5.43968	-0.06	-1.93187e-27	-0.398431
2913.03	-36221.3	-14756.8	5.43979	-0.06	-9.69991e-28	-0.366131
2913.05	-36221.4	-14756.9	5.44023	-0.06	5.01834e-28	-0.320725
2913.06	-36221.4	-14757	5.44027	-0.06	2.23609e-28	-0.26608
2913.08	-36221.4	-14757	5.43923	-0.0600001	-1.39235e-28	-0.210671
2913.1	-36221.5	-14757.1	5.43735	-0.0600001	-5.05637e-29	-0.159424
2913.11	-36221.5	-14757.2	5.43553	-0.0599997	3.82252e-29	-0.114319
2913.13	-36221.5	-14757.3	5.43386	-0.0599997	1.11513e-29	-0.0775256
2913.15	-36221.6	-14757.4	5.43196	-0.0600011	-1.07422e-29	-0.0510012
2913.17	-36221.6	-14757.5	5.4303	-0.060001	-2.96951e-30	-0.032744
2913.18	-36221.6	-14757.6	5.42974	-0.0599959	2.77395e-30	-0.0187208
2913.2	-36221.7	-14757.7	5.42995	-0.0599968	6.24867e-31	-0.00760954
2913.22	-36221.7	-14757.7	5.43002	-0.0600165	-7.73941e-31	0.000451578
2913.23	-36221.7	-14757.8	5.42997	-0.0600122	-1.66053e-31	0.00638227
2913.25	-36221.7	-14757.9	5.43021	-0.0599389	1.98696e-31	0.0114773
2913.27	-36221.8	-14758	5.43013	-0.0599646	3.23315e-32	0.015727
2913.28	-36221.8	-14758.1	5.42886	-0.0602416	-5.27829e-32	0.0186077
2913.3	-36221.8	-14758.2	5.42689	-0.060093	-5.57674e-33	0.0205034
2913.32	-36221.9	-14758.3	5.42513	-0.0587371	1.39403e-32	0.0220213
2913.34	-36221.9	-14758.3	5.42344	-0.0567774	7.25436e-34	0.0228609
2913.35	-36221.9	-14758.4	5.42154	-0.0550823	-3.84098e-33	0.0226064
2913.37	-36222	-14758.5	5.42006	-0.0534397	-1.94223e-34	0.0218299
2913.39	-36222	-14758.6	5.41965	-0.0515293	1.02562e-33	0.0212329
2913.4	-36222	-14758.7	5.41997	-0.0500519	5.13885e-35	0.0207306
2913.42	-36222.1	-14758.8	5.42033	-0.0497375	-2.60202e-34	0.0201034
2913.44	-36222.1	-14758.9	5.42	-0.05	5.96344e-45	0.0196078
2913.45	-36222.1	-14758.9	5.41851	-0.0500679	6.73406e-35	0.0195182
2913.47	-36222.2	-14759	5.41656	-0.0499966	-3.3352e-36	0.0196123
2913.49	-36222.2	-14759.1	5.41485	-0.0499825	-1.73401e-35	0.0196305
2913.51	-36222.2	-14759.2	5.41311	-0.0500017	1.71909e-36	0.0196057
2913.52	-36222.2	-14759.3	5.41119	-0.0500048	4.71269e-36	0.0196033
2913.54	-36222.3	-14759.4	5.40991	-0.0499995	-4.53382e-37	0.0196078
2913.56	-36222.3	-14759.5	5.40979	-0.0499988	-1.18132e-36	0.019603
2913.57	-36222.3	-14759.6	5.41002	-0.0500002	1.75247e-37	0.0196115
2913.59	-36222.4	-14759.6	5.40998	-0.0500003	3.20044e-37	0.0196324
2913.61	-36222.4	-14759.7	5.41004	-0.05	-4.609e-38	0.0195932
2913.62	-36222.4	-14759.8	5.41027	-0.0499999	-7.93576e-38	0.019518
2913.64	-36222.5	-14759.9	5.40976	-0.05	1.55407e-38	0.0196827
2913.66	-36222.5	-14760	5.40807	-0.05	1.97945e-38	0.0199423
2913.68	-36222.5	-14760.1	5.40613	-0.05	-4.91057e-39	0.0192195
2913.69	-36222.6	-14760.2	5.40445	-0.05	-4.90688e-39	0.0157908
2913.71	-36222.6	-14760.3	5.40267	-0.05	1.51826e-39	0.00701411
2913.73	-36222.6	-14760.3	5.40083	-0.05	1.31978e-39	-0.00978398
2913.74	-36222.7	-14760.4	5.39976	-0.05	-3.9708e-40	-0.037196
2913.76	-36222.7	-14760.5	5.39976	-0.05	-3.18518e-40	-0.0781745
2913.78	-36222.7	-14760.6	5.40018	-0.05	1.16488e-40	-0.136148
2913.79	-36222.8	-14760.7	5.40031	-0.05	7.65541e-41	-0.212245
2913.81	-36222.8	-14760.8	5.39941	-0.05	-3.34619e-41	-0.304633
2913.83	-36222.8	-14760.9	5.39757	-0.05	-1.82079e-41	-0.410998
2913.85	-36222.8	-14760.9	5.39576	-0.05	9.69772e-42	-0.528773
2913.86	-36222.9	-14761	5.39416	-0.05	4.86935e-42	-0.656547
2913.88	-36222.9	-14761.1	5.39229	-0.05	-2.51948e-42	-0.793923
2913.9	-36222.9	-14761.2	5.39048	-0.05	-1.12303e-42	-0.938906
2913.91	-36223	-14761.3	5.38973	-0.05	7.0045e-43	-1.08796
2913.93	-36223	-14761.4	5.38991	-0.05	2.5571e-43	-1.23695
2913.95	-36223	-14761.4	5.39003	-0.05	-1.98464e-43	-1.38159
2913.96	-36223.1	-14761.5	5.38997	-0.05	-6.81603e-44	-1.52069
2913.98	-36223.1	-14761.6	5.39018	-0.05	5.12843e-44	-1.65503
2914	-36223.1	-14761.7	5.39019	-0.05	1.48752e-44	-1.78376
2914.02	-36223.2	-14761.8	5.38905	-0.05	-1.39244e-44	-1.90477
2914.03	-36223.2	-14761.9	5.38712	-0.05	-3.13658e-45	-2.01515
2914.05	-36223.2	-14762	5.38537	-0.05	3.8845e-45	-2.11219
2914.07	-36223.3	-14762.1	5.38376	-0.05	8.33175e-46	-2.19853
2914.08	-36223.3	-14762.2	5.38183	-0.05	-9.95549e-46	-2.27893
2914.1	-36223.3	-14762.2	5.38018	-0.05	-1.61221e-46	-2.35359
2914.12	-36223.4	-14762.3	5.37973	-0.05	2.57613e-46	-2.42096
2914.13	-36223.4	-14762.4	5.37998	-0.05	2.51669e-47	-2.48307
2914.15	-36223.4	-14762.5	5.38001	-0.05	-4.08484e-47	-2.54318
2914.17	-36223.4	-14762.6	5.37998	-0.05	4.3483e-48	-2.60296
2914.19	-36223.5	-14762.7	5.38022	-0.05	-1.00794e-46	-2.6632
2914.2	-36223.5	-14762.8	5.38005	-0.05	-2.20174e-47	-2.7231
2914.22	-36223.5	-14762.8	5.3787	-0.05	4.69006e-46	-2.78141
2914.24	-36223.6	-14762.9	5.37678	-0.05	8.67944e-47	-2.83771
2914.25	-36223.6	-14763	5.37506	-0.05	-1.73778e-45	-2.89179
2914.27	-36223.6	-14763.1	5.37333	-0.05	1.53569e-55	-2.94336
2914.29	-36223.7	-14763.2	5.37136	-0.05	6.69703e-45	-2.99206
2914.3	-36223.7	-14763.3	5.36995	-0.05	-1.32232e-45	-3.03743
2914.32	-36223.7	-14763.4	5.36977	-0.05	-2.56581e-44	-3.07881
2914.34	-36223.8	-14763.4	5.37002	-0.05	1.02958e-44	-3.11507
2914.36	-36223.8	-14763.5	5.36999	-0.05	1.00697e-43	-3.14544
2914.37	-36223.8	-14763.6	5.37002	-0.05	-3.88546e-44	-3.17044
2914.39	-36223.9	-14763.7	5.37026	-0.05	-3.64985e-43	-3.19065
2914.41	-36223.9	-14763.8	5.36983	-0.05	2.23256e-43	-3.20607
2914.42	-36223.9	-14763.9	5.36826	-0.05	1.42266e-42	-3.21718
2914.44	-36223.9	-14763.9	5.36635	-0.05	-8.40749e-43	-3.22584
2914.46	-36224	-14764	5.36467	-0.05	-5.12878e-42	-3.23371
2914.47	-36224	-14764.1	5.36287	-0.05	4.27085e-42	-3.24151
2914.49	-36224	-14764.2	5.36094	-0.05	1.90783e-41	-3.24976
2914.51	-36224.1	-14764.3	5.35981	-0.05	-2.04201e-41	-3.25871
2914.53	-36224.1	-14764.4	5.35983	-0.0499999	-7.04301e-41	-3.2683
2914.54	-36224.1	-14764.5	5.36003	-0.0500002	9.36185e-41	-3.27782
2914.56	-36224.2	-14764.5	5.35997	-0.0500005	2.72599e-40	-3.28669
2914.58	-36224.2	-14764.6	5.36009	-0.0499994	-3.51232e-40	-3.2946
2914.59	-36224.2	-14764.7	5.36027	-0.0499982	-9.62108e-40	-3.30107
2914.61	-36224.3	-14764.8	5.35952	-0.0500029	1.54255e-39	-3.3054
2914.63	-36224.3	-14764.9	5.35771	-0.0500064	3.46066e-39	-3.30721
2914.64	-36224.3	-14765	5.35584	-0.0499876	-6.68833e-39	-3.30662
2914.66	-36224.3	-14765.1	5.35425	-0.0499754	-1.33204e-38	-3.3039
2914.68	-36224.4	-14765.2	5.35242	-0.0500463	2.50096e-38	-3.29947
2914.7	-36224.4	-14765.2	5.35059	-0.050085	4.59619e-38	-3.29335
2914.71	-36224.4	-14765.3	5.34969	-0.0498055	-1.05151e-37	-3.28505
2914.73	-36224.5	-14765.4	5.34983	-0.049704	-1.60004e-37	-3.27324
2914.75	-36224.5	-14765.5	5.35021	-0.0512396	4.40938e-37	-3.25585
2914.76	-36224.5	-14765.6	5.35022	-0.0594803	6.13005e-37	-3.23033
2914.78	-36224.6	-14765.7	5.34938	-0.0819461	-1.64271e-36	-3.19387
2914.8	-36224.6	-14765.8	5.34754	-0.120093	-2.0394e-36	-3.14529
2914.81	-36224.6	-14765.8	5.34479	-0.170445	6.70578e-36	-3.085
2914.83	-36224.7	-14765.9	5.3412	-0.228714	6.73506e-36	-3.01715
2914.85	-36224.7	-14766	5.33685	-0.290003	-2.74882e-35	-2.94811
2914.87	-36224.7	-14766.1	5.33168	-0.347964	-2.56985e-35	-2.88091
2914.88	-36224.8	-14766.2	5.32562	-0.395951	1.01972e-34	-2.81675
2914.9	-36224.8	-14766.3	5.31851	-0.432755	7.97885e-35	-2.75787
2914.92	-36224.8	-14766.4	5.31026	-0.460313	-4.07014e-34	-2.70665
2914.93	-36224.8	-14766.4	5.30152	-0.480427	-2.36335e-34	-2.66129
2914.95	-36224.9	-14766.5	5.29314	-0.494809	1.64098e-33	-2.61843
2914.97	-36224.9	-14766.6	5.28485	-0.505139	8.98536e-34	-2.57849
2914.98	-36224.9	-14766.7	5.27607	-0.51172	-6.05694e-33	-2.54298
2915	-36225	-14766.8	5.26758	-0.505507	-2.3246e-33	-2.51032
2915.02	-36225	-14766.8	5.26041	-0.476301	2.37266e-32	-2.47828
2915.04	-36225	-14766.9	5.25374	-0.429709	4.57644e-33	-2.44827
2915.05	-36225.1	-14767	5.24659	-0.375192	-9.44503e-32	-2.42125
2915.07	-36225.1	-14767.1	5.2403	-0.313851	-1.73439e-32	-2.38998
2915.09	-36225.1	-14767.2	5.23633	-0.246746	3.46507e-31	-2.34597
2915.1	-36225.2	-14767.3	5.23333	-0.186667	0	-2.28649
2915.12	-36225.2	-14767.4	5.22974	-0.145635	-1.33445e-30	-2.21068
2915.14	-36225.2	-14767.4	5.22652	-0.118634	2.635e-31	-2.11829
2915.15	-36225.2	-14767.5	5.22468	-0.0981468	5.25874e-30	-2.00888
2915.17	-36225.3	-14767.6	5.22323	-0.0825436	-9.9575e-31	-1.88081
2915.19	-36225.3	-14767.7	5.22132	-0.0711538	-1.91471e-29	-1.73365
2915.21	-36225.3	-14767.8	5.2199	-0.0623788	7.66387e-30	-1.57189
2915.22	-36225.4	-14767.9	5.21974	-0.0550068	7.49116e-29	-1.39898
2915.24	-36225.4	-14767.9	5.22002	-0.0494659	-2.89e-29	-1.21255
2915.26	-36225.4	-14768	5.22	-0.0458836	-2.71464e-28	-1.01068
2915.27	-36225.5	-14768.1	5.22003	-0.0427296	1.65917e-28	-0.795665
2915.29	-36225.5	-14768.2	5.22026	-0.0390741	1.01915e-27	-0.5741
2915.31	-36225.5	-14768.3	5.21977	-0.0361053	-8.51591e-28	-0.361068
2915.32	-36225.5	-14768.4	5.21815	-0.0344401	-3.96898e-27	-0.167244
2915.34	-36225.6	-14768.4	5.21624	-0.0329195	3.20445e-27	0.00810121
2915.36	-36225.6	-14768.5	5.21457	-0.0309975	1.42254e-26	0.163645
2915.38	-36225.6	-14768.6	5.21276	-0.0297923	-1.51966e-26	0.291194
2915.39	-36225.7	-14768.7	5.21085	-0.0297925	-5.23922e-26	0.387346
2915.41	-36225.7	-14768.8	5.20978	-0.0300642	6.96328e-26	0.458377
2915.43	-36225.7	-14768.8	5.2098	-0.0300558	2.02752e-25	0.510699
2915.44	-36225.7	-14768.9	5.21006	-0.0299832	-2.61234e-25	0.549487
2915.46	-36225.8	-14769	5.21005	-0.0299866	-7.15582e-25	0.578421
2915.48	-36225.8	-14769.1	5.20998	-0.0300048	1.14729e-24	0.59913
2915.49	-36225.9	-14769.2	5.20998	-0.0300029	2.57391e-24	0.613267
2915.51	-36225.9	-14769.3	5.21002	-0.0299992	-4.97454e-24	0.622703
2915.53	-36225.9	-14769.3	5.21002	-0.0300005	-9.90722e-24	0.628712
2915.55	-36225.9	-14769.4	5.20996	-0.0299978	1.86012e-23	0.631914
2915.56	-36226	-14769.5	5.20993	-0.0299955	3.41848e-23	0.632954
2915.58	-36226	-14769.6	5.21016	-0.0300106	-7.82079e-23	0.632539
2915.6	-36226	-14769.7	5.21024	-0.0300163	-1.19005e-22	0.631317
2915.61	-36226.1	-14769.8	5.20924	-0.0299554	3.25399e-22	0.62985
2915.63	-36226.1	-14769.8	5.20735	-0.0299444	4.05658e-22	0.628168
2915.65	-36226.1	-14769.9	5.20557	-0.0301849	-1.34829e-21	0.625949
2915.66	-36226.1	-14770	5.20397	-0.0302127	-1.55106e-21	0.623696
2915.68	-36226.2	-14770.1	5.20202	-0.0293127	5.01289e-21	0.622564
2915.7	-36226.2	-14770.2	5.20028	-0.0293122	5.01665e-21	0.624702
2915.72	-36226.2	-14770.3	5.19987	-0.0339766	-2.04516e-20	0.632909
2915.73	-36226.3	-14770.3	5.20008	-0.0491682	-1.91153e-20	0.649846
2915.75	-36226.3	-14770.4	5.19927	-0.0812781	7.58438e-20	0.67817
2915.77	-36226.3	-14770.5	5.19725	-0.129941	5.93435e-20	0.721421
2915.78	-36226.4	-14770.6	5.19455	-0.191737	-3.0272e-19	0.782984
2915.8	-36226.4	-14770.7	5.19082	-0.270461	-1.75776e-19	0.860768
2915.82	-36226.4	-14770.8	5.18537	-0.371926	1.22048e-18	0.950741
2915.83	-36226.4	-14770.8	5.17812	-0.491162	6.68291e-19	1.05416
2915.85	-36226.5	-14770.9	5.16919	-0.619742	-4.50488e-18	1.17361
2915.87	-36226.5	-14771	5.15814	-0.756595	-1.72893e-18	1.30534
2915.89	-36226.5	-14771.1	5.14437	-0.903147	1.76468e-17	1.44362
2915.9	-36226.6	-14771.2	5.12773	-1.05742	3.40375e-18	1.58626
2915.92	-36226.6	-14771.3	5.10832	-1.2155	-6.87776e-17	1.73175
2915.94	-36226.6	-14771.3	5.08667	-1.37	0	1.87582
2915.95	-36226.7	-14771.4	5.06311	-1.51527	2.724e-16	2.01447
2915.97	-36226.7	-14771.5	5.03667	-1.65667	-2.30547e-26	2.14815
2915.99	-36226.7	-14771.6	5.00664	-1.79859	-9.95807e-16	2.27743
2916	-36226.8	-14771.7	4.97479	-1.93057	1.96143e-16	2.39902
2916.02	-36226.8	-14771.7	4.94251	-2.04356	3.91207e-15	2.50975
2916.04	-36226.8	-14771.8	4.90785	-2.14594	-7.40629e-16	2.61023
2916.06	-36226.8	-14771.9	4.86921	-2.2456	-1.42408e-14	2.70169
2916.07	-36226.9	-14772	4.82853	-2.33665	5.69792e-15	2.785
2916.09	-36226.9	-14772.1	4.7876	-2.41379	5.39319e-14	2.86048
2916.11	-36226.9	-14772.1	4.74587	-2.48155	-3.30619e-14	2.92722
2916.12	-36226.9	-14772.2	4.7028	-2.54454	-2.10786e-13	2.9861
2916.14	-36227	-14772.3	4.65889	-2.60344	1.24587e-13	3.0428
2916.16	-36227	-14772.3	4.61449	-2.66035	7.60041e-13	3.10125
2916.17	-36227	-14772.4	4.56926	-2.72195	-6.3291e-13	3.15952
2916.19	-36227.1	-14772.5	4.52301	-2.78998	-2.82728e-12	3.21594
2916.21	-36227.1	-14772.6	4.4762	-2.85478	3.03243e-12	3.27099
2916.23	-36227.1	-14772.6	4.42851	-2.91158	1.09744e-11	3.32484
2916.24	-36227.1	-14772.7	4.37814	-2.96624	-1.13939e-11	3.37662
2916.26	-36227.2	-14772.8	4.32483	-3.02184	-3.90579e-11	3.42583
2916.28	-36227.2	-14772.9	4.27119	-3.07483	5.16656e-11	3.47273
2916.29	-36227.2	-14772.9	4.21822	-3.1232	1.42269e-10	3.51703
2916.31	-36227.2	-14773	4.16419	-3.1682	-2.28483e-10	3.55754
2916.33	-36227.3	-14773	4.10898	-3.20987	-5.12772e-10	3.59326
2916.34	-36227.3	-14773.1	4.05468	-3.2465	9.91133e-10	3.62358
2916.36	-36227.3	-14773.2	4.00158	-3.27679	1.97397e-09	3.64823
2916.38	-36227.3	-14773.3	3.94789	-3.30003	-3.72497e-09	3.66738
2916.4	-36227.3	-14773.3	3.89285	-3.31666	-7.38266e-09	3.68156
2916.41	-36227.4	-14773.4	3.83695	-3.3283	1.38389e-08	3.69169
2916.43	-36227.4	-14773.4	3.78031	-3.33668	2.5424e-08	3.69885
2916.45	-36227.4	-14773.5	3.7227	-3.34356	-5.81584e-08	3.70419
2916.46	-36227.4	-14773.6	3.66422	-3.35034	-8.84947e-08	3.70858
2916.48	-36227.5	-14773.6	3.60538	-3.35798	2.41972e-07	3.71262
2916.5	-36227.5	-14773.7	3.54699	-3.36672	3.01653e-07	3.71766
2916.51	-36227.5	-14773.7	3.4899	-3.37621	-1.00261e-06	3.72518
2916.53	-36227.5	-14773.8	3.43344	-3.3863	-1.15339e-06	3.73089
2916.55	-36227.5	-14773.8	3.37597	-3.39692	3.72765e-06	3.72686
2916.57	-36227.6	-14773.9	3.31734	-3.40723	3.73046e-06	3.70873
2916.58	-36227.6	-14773.9	3.25843	-3.4159	-1.50375e-05	3.67442
2916.6	-36227.6	-14774	3.20018	-3.42222	-1.1806e-05	3.61984
2916.62	-36227.6	-14774	3.14329	-3.4259	6.1096e-05	3.54046
2916.63	-36227.6	-14774.1	3.08678	-3.42684	4.49639e-05	3.43775
2916.65	-36227.6	-14774.1	3.02901	-3.42509	-0.000226101	3.31604
2916.67	-36227.7	-14774.2	2.97035	-3.42095	-0.000130872	3.1783
2916.68	-36227.7	-14774.2	2.91191	-3.41487	0.00114828	3.02668
2916.7	-36227.7	-14774.3	2.85356	-3.40757	0.0031073	2.86221
2916.72	-36227.7	-14774.3	2.79485	-3.39966	0.00486517	2.68633
2916.74	-36227.7	-14774.4	2.73671	-3.39059	0.00655844	2.5052
2916.75	-36227.7	-14774.4	2.68003	-3.37967	0.00848037	2.32501
2916.77	-36227.8	-14774.5	2.62338	-3.36741	0.00994857	2.14369
2916.79	-36227.8	-14774.5	2.56519	-3.35443	0.0102598	1.95883
2916.8	-36227.8	-14774.5	2.50667	-3.34	0.01	1.77778
2916.82	-36227.8	-14774.6	2.44941	-3.3234	0.00993386	1.60937
2916.84	-36227.8	-14774.6	2.3934	-3.30561	0.0100031	1.45662
2916.85	-36227.8	-14774.7	2.33822	-3.2876	0.0100129	1.32006
2916.87	-36227.9	-14774.7	2.28345	-3.26886	0.0100002	1.19675
2916.89	-36227.9	-14774.7	2.22868	-3.2488	0.0100156	1.08396
2916.91	-36227.9	-14774.8	2.17347	-3.22742	0.00999238	0.982078
2916.92	-36227.9	-14774.8	2.11797	-3.20511	0.00992473	0.891137
2916.94	-36227.9	-14774.8	2.06402	-3.18276	0.0100467	0.808248
2916.96	-36227.9	-14774.9	2.01241	-3.15898	0.0102985	0.730231
2916.97	-36227.9	-14774.9	1.96076	-3.12667	0.00982094	0.654424
2916.99	-36227.9	-14774.9	1.90753	-3.08203	0.0081807	0.577847
2917.01	-36228	-14775	1.85422	-3.03119	0.00623442	0.496596
2917.02	-36228	-14775	1.80228	-2.97618	0.00455604	0.408525
2917.04	-36228	-14775	1.75211	-2.90801	0.00277234	0.315288
2917.06	-36228	-14775	1.70362	-2.82203	0.000899692	0.216688
2917.08	-36228	-14775.1	1.65607	-2.72335	-0.000184741	0.108591
2917.09	-36228	-14775.1	1.60933	-2.61731	-0.000184603	-0.0098125
2917.11	-36228	-14775.1	1.56444	-2.50782	5.7119e-05	-0.133003
2917.13	-36228	-14775.1	1.52227	-2.39367	4.96529e-05	-0.259084
2917.14	-36228	-14775.2	1.48329	-2.26638	-1.49403e-05	-0.392372
2917.16	-36228	-14775.2	1.44716	-2.12184	-1.19877e-05	-0.535179
2917.18	-36228	-14775.2	1.41249	-1.96324	4.38999e-06	-0.686131
2917.19	-36228	-14775.2	1.37944	-1.79482	2.89703e-06	-0.843649
2917.21	-36228.1	-14775.3	1.35013	-1.62111	-1.29254e-06	-1.00636
2917.23	-36228.1	-14775.3	1.32517	-1.43824	-7.7612e-07	-1.17551
2917.25	-36228.1	-14775.3	1.30345	-1.2338	3.36572e-07	-1.3551
2917.26	-36228.1	-14775.3	1.28452	-1.00867	1.82264e-07	-1.54617
2917.28	-36228.1	-14775.3	1.26873	-0.778007	-9.47859e-08	-1.74629
2917.3	-36228.1	-14775.4	1.25685	-0.546674	-4.22498e-08	-1.94882
2917.31	-36228.1	-14775.4	1.24981	-0.310677	2.6352e-08	-2.1435
2917.33	-36228.1	-14775.4	1.247	-0.0866559	9.62046e-09	-2.32159
2917.35	-36228.1	-14775.4	1.24665	0.0943743	-7.46767e-09	-2.47601
2917.36	-36228.1	-14775.4	1.24859	0.229866	-2.56567e-09	-2.60447
2917.38	-36228.1	-14775.5	1.25364	0.336127	1.9339e-09	-2.70781
2917.4	-36228.1	-14775.5	1.26101	0.419748	5.64154e-10	-2.78526
2917.42	-36228.1	-14775.5	1.26893	0.480852	-5.43383e-10	-2.83631
2917.43	-36228.2	-14775.5	1.27731	0.523423	-1.50147e-10	-2.87466
2917.45	-36228.2	-14775.5	1.28695	0.553583	1.39989e-10	-2.91711
2917.47	-36228.2	-14775.6	1.2975	0.575637	3.13377e-11	-2.92837
2917.48	-36228.2	-14775.6	1.30801	0.592549	-3.76324e-11	-2.85104
2917.5	-36228.2	-14775.6	1.31822	0.604975	-6.16875e-12	-2.69561
2917.52	-36228.2	-14775.6	1.32822	0.612611	1.04366e-11	-2.49788
2917.53	-36228.2	-14775.6	1.33822	0.616318	1.63693e-12	-2.23606
2917.55	-36228.2	-14775.7	1.34843	0.617399	-2.6698e-12	-1.88024
2917.57	-36228.2	-14775.7	1.35878	0.616808	-2.8191e-13	-1.51116
2917.59	-36228.2	-14775.7	1.36909	0.615316	7.02922e-13	-1.23401
2917.6	-36228.2	-14775.7	1.37939	0.613446	3.62483e-14	-1.02865
2917.62	-36228.2	-14775.8	1.38975	0.6116	-1.84048e-13	-0.844195
2917.64	-36228.2	-14775.8	1.4	0.61	4.26106e-24	-0.694989
2917.65	-36228.3	-14775.8	1.41001	0.608619	5.03466e-14	-0.601195
2917.67	-36228.3	-14775.8	1.42	0.606667	0	-0.528322
2917.69	-36228.3	-14775.8	1.43023	0.603494	-1.27149e-14	-0.443083
2917.7	-36228.3	-14775.9	1.44061	0.599785	6.29734e-16	-0.37164
2917.72	-36228.3	-14775.9	1.45099	0.596301	3.27401e-15	-0.344897
2917.74	-36228.3	-14775.9	1.46119	0.592934	-3.24565e-16	-0.35979
2917.76	-36228.3	-14775.9	1.47116	0.589528	-8.89576e-16	-0.4054
2917.77	-36228.3	-14776	1.48119	0.586306	8.55082e-17	-0.468717
2917.79	-36228.3	-14776	1.49147	0.583204	2.22138e-16	-0.536608
2917.81	-36228.3	-14776	1.50182	0.579168	-3.25275e-17	-0.596629
2917.82	-36228.3	-14776	1.51212	0.573851	-5.61959e-17	-0.63942
2917.84	-36228.4	-14776.1	1.52243	0.569007	1.11754e-17	-0.66271
2917.86	-36228.4	-14776.1	1.53264	0.56563	1.51847e-17	-0.667297
2917.87	-36228.4	-14776.1	1.54214	0.56257	-2.93401e-18	-0.658101
2917.89	-36228.4	-14776.1	1.55075	0.559078	-3.73619e-18	-0.640064
2917.91	-36228.4	-14776.2	1.55917	0.55574	9.25821e-19	-0.61717
2917.93	-36228.4	-14776.2	1.56779	0.552562	9.21796e-19	-0.592771
2917.94	-36228.4	-14776.2	1.57631	0.548296	-2.80342e-19	-0.569307
2917.96	-36228.4	-14776.2	1.58477	0.542912	-2.25811e-19	-0.548241
2917.98	-36228.4	-14776.3	1.59386	0.538322	8.42655e-20	-0.529722
2917.99	-36228.4	-14776.3	1.60385	0.535102	6.06126e-20	-0.513724
2918.01	-36228.4	-14776.3	1.61437	0.531981	-2.19946e-20	-0.500136
2918.03	-36228.5	-14776.3	1.6248	0.528468	-1.44545e-20	-0.488808
2918.04	-36228.5	-14776.4	1.63432	0.525179	6.31811e-21	-0.479566
2918.06	-36228.5	-14776.4	1.64281	0.521889	3.438e-21	-0.472731
2918.08	-36228.5	-14776.4	1.65102	0.517467	-1.83131e-21	-0.469115
2918.1	-36228.5	-14776.4	1.65935	0.512245	-9.19825e-22	-0.468749
2918.11	-36228.5	-14776.5	1.66788	0.507879	4.7667e-22	-0.470921
2918.13	-36228.5	-14776.5	1.67649	0.504615	2.13495e-22	-0.475007
2918.15	-36228.5	-14776.5	1.68493	0.501393	-1.36408e-22	-0.480449
2918.16	-36228.5	-14776.5	1.69323	0.498	-5.69657e-23	-0.486056
2918.18	-36228.5	-14776.6	1.70165	0.494868	3.52584e-23	-0.490193
2918.2	-36228.5	-14776.6	1.71027	0.491489	1.27203e-23	-0.492175
2918.21	-36228.6	-14776.6	1.71896	0.486743	-9.31589e-24	-0.492087
2918.23	-36228.6	-14776.7	1.72753	0.481391	-2.43969e-24	-0.490054
2918.25	-36228.6	-14776.7	1.73582	0.477286	1.1285e-24	-0.486241
2918.27	-36228.6	-14776.7	1.74413	0.474233	-7.40995e-25	-0.481028
2918.28	-36228.6	-14776.7	1.75295	0.470963	5.22781e-24	-0.474893
2918.3	-36228.6	-14776.8	1.76151	0.467451	4.483e-24	-0.467977
2918.32	-36228.6	-14776.8	1.76863	0.464262	-2.3482e-23	-0.460291
2918.33	-36228.6	-14776.8	1.77535	0.460748	-1.37137e-23	-0.452351
2918.35	-36228.6	-14776.9	1.78348	0.455942	9.53823e-23	-0.444846
2918.37	-36228.7	-14776.9	1.79197	0.450807	5.22482e-23	-0.437969
2918.38	-36228.7	-14776.9	1.799	0.446844	-3.52241e-22	-0.431741
2918.4	-36228.7	-14776.9	1.80577	0.443701	-1.35191e-22	-0.426465
2918.42	-36228.7	-14777	1.81416	0.440407	1.37987e-21	-0.422466
2918.44	-36228.7	-14777	1.82286	0.436877	2.66153e-22	-0.419537
2918.45	-36228.7	-14777	1.83	0.433357	-5.49297e-21	-0.417266
2918.47	-36228.7	-14777	1.83629	0.43017	-1.00868e-21	-0.415162
2918.49	-36228.7	-14777.1	1.84297	0.427337	2.01519e-20	-0.412984
2918.5	-36228.7	-14777.1	1.85	0.423333	0	-0.411765
2918.52	-36228.8	-14777.1	1.857	0.4178	-7.7608e-20	-0.411398
2918.54	-36228.8	-14777.2	1.86372	0.416878	1.53245e-20	-0.405697
2918.55	-36228.8	-14777.2	1.87018	0.420811	3.05834e-19	-0.388287
2918.57	-36228.8	-14777.2	1.8771	0.404616	-5.79101e-20	-0.357257
2918.59	-36228.8	-14777.3	1.88464	0.348309	-1.11354e-18	-0.310347
2918.61	-36228.8	-14777.3	1.89051	0.266403	4.45547e-19	-0.240978
2918.62	-36228.8	-14777.3	1.89299	0.17319	4.2172e-18	-0.145923
2918.64	-36228.8	-14777.3	1.89331	0.0619461	-2.58527e-18	-0.0339465
2918.66	-36228.8	-14777.4	1.89242	-0.0720502	-1.64824e-17	0.0881437
2918.67	-36228.9	-14777.4	1.8892	-0.219983	9.74211e-18	0.223223
2918.69	-36228.9	-14777.4	1.88295	-0.374301	5.94315e-17	0.373439
2918.71	-36228.9	-14777.5	1.87456	-0.535182	-4.94904e-17	0.53584
2918.72	-36228.9	-14777.5	1.86469	-0.704314	-2.21079e-16	0.705798
2918.74	-36228.9	-14777.5	1.85302	-0.884095	2.37121e-16	0.876852
2918.76	-36228.9	-14777.6	1.83882	-1.07195	8.58145e-16	1.04617
2918.78	-36228.9	-14777.6	1.82097	-1.25664	-8.90947e-16	1.21748
2918.79	-36228.9	-14777.6	1.79911	-1.43035	-3.05414e-15	1.38906
2918.81	-36228.9	-14777.6	1.77431	-1.59267	4.05186e-15	1.54885
2918.83	-36228.9	-14777.7	1.74671	-1.7431	1.17934e-14	1.69093
2918.84	-36229	-14777.7	1.71485	-1.87998	-1.51932e-14	1.81996
2918.86	-36229	-14777.7	1.67881	-2.00092	-4.16167e-14	1.93798
2918.88	-36229	-14777.8	1.6411	-2.10284	6.67236e-14	2.04208
2918.89	-36229	-14777.8	1.60331	-2.187	1.49692e-13	2.13091
2918.91	-36229	-14777.8	1.56558	-2.26007	-2.89306e-13	2.2056
2918.93	-36229	-14777.8	1.52741	-2.3254	-5.76177e-13	2.2686
2918.95	-36229	-14777.9	1.48777	-2.38241	1.0818e-12	2.32351
2918.96	-36229	-14777.9	1.44646	-2.43052	1.98809e-12	2.37186
2918.98	-36229	-14777.9	1.40423	-2.46955	-4.54836e-12	2.41301
2919	-36229	-14777.9	1.36129	-2.50141	-6.921e-12	2.44728
2919.01	-36229	-14777.9	1.31735	-2.52974	1.89243e-11	2.47599
2919.03	-36229	-14778	1.27257	-2.55528	2.3592e-11	2.50067
2919.05	-36229.1	-14778	1.2275	-2.57662	-7.7675e-11	2.52281
2919.06	-36229.1	-14778	1.1829	-2.59483	-7.80359e-11	2.54264
2919.08	-36229.1	-14778	1.13949	-2.61243	3.1852e-10	2.55954
2919.1	-36229.1	-14778	1.09629	-2.62898	2.97788e-10	2.57364
2919.12	-36229.1	-14778.1	1.05162	-2.64244	-1.18163e-09	2.58542
2919.13	-36229.1	-14778.1	1.00687	-2.65178	-9.24576e-10	2.59431
2919.15	-36229.1	-14778.1	0.964662	-2.65664	4.77974e-09	2.59925
2919.17	-36229.1	-14778.1	0.923339	-2.65714	3.51687e-09	2.5997
2919.18	-36229.1	-14778.1	0.879621	-2.65356	-1.76833e-08	2.59546
2919.2	-36229.1	-14778.1	0.834529	-2.64534	-1.02353e-08	2.58688
2919.22	-36229.1	-14778.1	0.790742	-2.63173	7.10008e-08	2.57455
2919.23	-36229.1	-14778.2	0.747673	-2.61357	3.88689e-08	2.55871
2919.25	-36229.1	-14778.2	0.703622	-2.59233	-2.61994e-07	2.53963
2919.27	-36229.1	-14778.2	0.658648	-2.56941	-1.00549e-07	2.51881
2919.29	-36229.1	-14778.2	0.613562	-2.54622	1.02628e-06	2.49806
2919.3	-36229.1	-14778.2	0.569232	-2.52452	1.9795e-07	2.47825
2919.32	-36229.1	-14778.2	0.526198	-2.50585	-3.99987e-06	2.45987
2919.34	-36229.1	-14778.2	0.483333	-2.49	3.54281e-16	2.44336
2919.35	-36229.1	-14778.2	0.439647	-2.47618	1.58418e-05	2.42905
2919.37	-36229.2	-14778.2	0.396667	-2.46333	-1.34078e-15	2.41721
2919.39	-36229.2	-14778.2	0.355638	-2.45121	-5.79127e-05	2.40729
2919.4	-36229.2	-14778.2	0.314155	-2.44303	1.14059e-05	2.39571
2919.42	-36229.2	-14778.2	0.270544	-2.43868	0.000221182	2.38218
