# Supplementary material for: Extraction of driving behavior primitives considering driver expectation and vehicle dynamics
Source: PLoS One. 2025 Dec 31;20(12):e0340123. doi: 10.1371/journal.pone.0340123 (PMC12755792; doi:10.1371/journal.pone.0340123)
Supplement: S1 File — (ZIP) [file pone.0340123.s001.zip › DataSetForPimitiveExaction-1/straight driving/c25_s_1.xlsx]

## Sheet: Sheet1
1730.26	-36004.9	-14599.6	10.0047	0.550687	0.115544	-0.716334
1730.28	-36005.1	-14599.5	10.0129	0.512429	0.112148	-0.676871
1730.29	-36005.3	-14599.4	10.0214	0.466191	0.108831	-0.628796
1730.31	-36005.4	-14599.4	10.0295	0.407714	0.105465	-0.571066
1730.33	-36005.6	-14599.3	10.0366	0.336235	0.102018	-0.504256
1730.35	-36005.7	-14599.3	10.0419	0.25653	0.0986061	-0.431314
1730.36	-36005.9	-14599.2	10.0453	0.174833	0.0952046	-0.356908
1730.38	-36006.1	-14599.2	10.0477	0.0985658	0.0916125	-0.287533
1730.4	-36006.2	-14599.1	10.0494	0.032897	0.0881473	-0.22679
1730.41	-36006.4	-14599	10.0504	-0.0196131	0.0856641	-0.175044
1730.43	-36006.5	-14599	10.0504	-0.0588243	0.0840822	-0.132847
1730.45	-36006.7	-14598.9	10.0492	-0.0870791	0.0823395	-0.101023
1730.46	-36006.8	-14598.9	10.0474	-0.106957	0.0805085	-0.0782856
1730.48	-36007	-14598.8	10.0459	-0.12114	0.0796861	-0.0614392
1730.5	-36007.2	-14598.7	10.0443	-0.132314	0.0798571	-0.0482605
1730.52	-36007.3	-14598.7	10.0414	-0.143009	0.0801232	-0.037391
1730.53	-36007.5	-14598.6	10.0377	-0.153393	0.0800843	-0.0280504
1730.55	-36007.6	-14598.6	10.0354	-0.161881	0.0797947	-0.0199104
1730.57	-36007.8	-14598.5	10.0339	-0.16835	0.0798091	-0.0127996
1730.58	-36008	-14598.4	10.0314	-0.173686	0.0809063	-0.0066454
1730.6	-36008.1	-14598.4	10.0278	-0.178569	0.0827747	-0.00138535
1730.62	-36008.3	-14598.3	10.0242	-0.183522	0.0845516	0.00294293
1730.63	-36008.4	-14598.3	10.0208	-0.188736	0.0862318	0.00533465
1730.65	-36008.6	-14598.2	10.0174	-0.194148	0.0881929	0.00424998
1730.67	-36008.8	-14598.2	10.0139	-0.199205	0.0898279	-0.00163839
1730.69	-36008.9	-14598.1	10.0106	-0.203212	0.0902508	-0.0135572
1730.7	-36009.1	-14598	10.0073	-0.206215	0.0900206	-0.0327866
1730.72	-36009.2	-14598	10.0039	-0.208499	0.0901004	-0.0604589
1730.74	-36009.4	-14597.9	10.0004	-0.209908	0.0900598	-0.096535
1730.75	-36009.6	-14597.9	9.99697	-0.210228	0.0890145	-0.140176
1730.77	-36009.7	-14597.8	9.99354	-0.210012	0.0868281	-0.188777
1730.79	-36009.9	-14597.7	9.99011	-0.209937	0.0837044	-0.239692
1730.8	-36010.1	-14597.7	9.98685	-0.209997	0.0802035	-0.29306
1730.82	-36010.2	-14597.6	9.98379	-0.210016	0.0768315	-0.349187
1730.84	-36010.3	-14597.6	9.98	-0.21	0.0733333	-0.405229
1730.86	-36010.5	-14597.5	9.97482	-0.209996	0.0695404	-0.458203
1730.87	-36010.7	-14597.4	9.96974	-0.21	0.0665368	-0.508335
1730.89	-36010.9	-14597.4	9.96614	-0.210001	0.0649982	-0.55648
1730.91	-36011	-14597.3	9.96315	-0.21	0.0631783	-0.602904
1730.92	-36011.2	-14597.3	9.9598	-0.210001	0.05973	-0.647952
1730.94	-36011.3	-14597.2	9.95625	-0.209999	0.0563472	-0.692639
1730.96	-36011.5	-14597.2	9.95278	-0.209995	0.0544733	-0.737442
1730.97	-36011.6	-14597.1	9.94941	-0.210003	0.0530505	-0.78092
1730.99	-36011.8	-14597	9.94609	-0.21002	0.0512475	-0.821915
1731.01	-36012	-14597	9.94274	-0.209988	0.0498177	-0.86075
1731.03	-36012.1	-14596.9	9.93931	-0.209926	0.0494764	-0.897779
1731.04	-36012.3	-14596.9	9.93585	-0.210061	0.0502945	-0.93293
1731.06	-36012.4	-14596.8	9.9324	-0.210274	0.0520031	-0.96575
1731.08	-36012.6	-14596.7	9.92901	-0.209695	0.0538426	-0.995171
1731.09	-36012.8	-14596.7	9.92569	-0.208033	0.055449	-1.02165
1731.11	-36012.9	-14596.6	9.92234	-0.206139	0.0572367	-1.04839
1731.13	-36013.1	-14596.6	9.91891	-0.204475	0.0591525	-1.07702
1731.14	-36013.2	-14596.5	9.91544	-0.202642	0.0602202	-1.10605
1731.16	-36013.4	-14596.5	9.912	-0.200751	0.0601773	-1.13497
1731.18	-36013.5	-14596.4	9.90862	-0.199754	0.0599339	-1.1652
1731.2	-36013.7	-14596.3	9.9053	-0.199823	0.0599525	-1.19729
1731.21	-36013.9	-14596.3	9.90194	-0.200064	0.0600171	-1.23059
1731.23	-36014	-14596.2	9.8985	-0.200042	0.0600109	-1.26515
1731.25	-36014.2	-14596.2	9.89504	-0.199982	0.059996	-1.30195
1731.26	-36014.3	-14596.1	9.8916	-0.19999	0.0599991	-1.33994
1731.28	-36014.5	-14596	9.88823	-0.200005	0.0599974	-1.37591
1731.3	-36014.7	-14596	9.88491	-0.200003	0.0599939	-1.40844
1731.31	-36014.8	-14595.9	9.88154	-0.199999	0.0600148	-1.43785
1731.33	-36014.9	-14595.9	9.87809	-0.199999	0.0600229	-1.46358
1731.35	-36015.1	-14595.8	9.87463	-0.2	0.0599372	-1.48429
1731.37	-36015.3	-14595.7	9.87119	-0.2	0.0599216	-1.50046
1731.38	-36015.4	-14595.7	9.86784	-0.2	0.0602605	-1.51405
1731.4	-36015.6	-14595.6	9.86452	-0.2	0.0602997	-1.5269
1731.42	-36015.8	-14595.6	9.86114	-0.2	0.0589078	-1.54065
1731.43	-36015.9	-14595.5	9.85769	-0.2	0.0569944	-1.55546
1731.45	-36016.1	-14595.5	9.85422	-0.2	0.0565777	-1.57056
1731.47	-36016.2	-14595.4	9.8508	-0.2	0.0567975	-1.58503
1731.48	-36016.4	-14595.3	9.84745	-0.2	0.0554853	-1.59794
1731.5	-36016.5	-14595.3	9.84412	-0.2	0.0535924	-1.60886
1731.52	-36016.7	-14595.2	9.84073	-0.200001	0.0532439	-1.6176
1731.54	-36016.8	-14595.2	9.83728	-0.200001	0.0534357	-1.62429
1731.55	-36017	-14595.1	9.83382	-0.199996	0.0520668	-1.62919
1731.57	-36017.2	-14595	9.8304	-0.199998	0.050153	-1.63258
1731.59	-36017.3	-14595	9.82706	-0.200018	0.0496053	-1.63477
1731.6	-36017.5	-14594.9	9.82373	-0.200006	0.0499596	-1.63606
1731.62	-36017.6	-14594.9	9.82033	-0.199935	0.0501006	-1.63678
1731.64	-36017.8	-14594.8	9.81687	-0.199988	0.0500052	-1.63723
1731.65	-36017.9	-14594.8	9.81341	-0.200251	0.0499737	-1.63769
1731.67	-36018.1	-14594.7	9.81	-0.2	0.05	-1.63834
1731.69	-36018.3	-14594.6	9.80667	-0.198589	0.0500072	-1.63932
1731.71	-36018.4	-14594.6	9.80333	-0.196667	0.05	-1.64052
1731.72	-36018.6	-14594.5	9.79992	-0.194961	0.0499982	-1.64177
1731.74	-36018.7	-14594.5	9.79646	-0.193221	0.0500001	-1.64274
1731.76	-36018.9	-14594.4	9.79301	-0.191259	0.0500006	-1.6431
1731.77	-36019	-14594.3	9.7896	-0.189906	0.0499999	-1.64259
1731.79	-36019.2	-14594.3	9.78628	-0.189743	0.0499995	-1.64114
1731.81	-36019.4	-14594.2	9.78294	-0.190025	0.0500002	-1.6392
1731.82	-36019.5	-14594.2	9.77952	-0.190064	0.0500014	-1.63709
1731.84	-36019.6	-14594.1	9.77605	-0.189991	0.0499992	-1.6346
1731.86	-36019.8	-14594	9.7726	-0.189984	0.0499948	-1.6317
1731.88	-36020	-14594	9.76921	-0.190003	0.0500043	-1.62907
1731.89	-36020.1	-14593.9	9.76588	-0.190004	0.0500201	-1.62697
1731.91	-36020.3	-14593.9	9.76254	-0.189999	0.0499837	-1.62467
1731.93	-36020.4	-14593.8	9.75912	-0.189999	0.0499278	-1.62181
1731.94	-36020.6	-14593.8	9.75564	-0.19	0.0500771	-1.61908
1731.96	-36020.7	-14593.7	9.75217	-0.19	0.0502659	-1.61684
1731.98	-36020.9	-14593.6	9.74885	-0.19	0.0496283	-1.6147
1731.99	-36021.1	-14593.6	9.74559	-0.19	0.047939	-1.61249
1732.01	-36021.2	-14593.5	9.74201	-0.19	0.0460114	-1.61041
1732.03	-36021.4	-14593.5	9.73836	-0.19	0.0443048	-1.60867
1732.05	-36021.5	-14593.4	9.73583	-0.19	0.0426389	-1.60736
1732.06	-36021.7	-14593.3	9.73433	-0.19	0.0409144	-1.60631
1732.08	-36021.8	-14593.3	9.73209	-0.19	0.0391974	-1.60496
1732.1	-36022	-14593.2	9.72863	-0.19	0.0375291	-1.60326
1732.11	-36022.1	-14593.2	9.72499	-0.19	0.035908	-1.6017
1732.13	-36022.3	-14593.1	9.72159	-0.19	0.0342187	-1.60012
1732.15	-36022.4	-14593.1	9.71819	-0.190001	0.0322574	-1.59772
1732.16	-36022.6	-14593	9.71474	-0.190001	0.0304563	-1.59476
1732.18	-36022.8	-14592.9	9.71136	-0.189997	0.0297655	-1.59248
1732.2	-36022.9	-14592.9	9.70805	-0.189995	0.0299486	-1.591
1732.22	-36023.1	-14592.8	9.70466	-0.190013	0.0298949	-1.58948
1732.23	-36023.2	-14592.8	9.7012	-0.190016	0.0298052	-1.58775
1732.25	-36023.4	-14592.7	9.69782	-0.189948	0.0308312	-1.58608
1732.27	-36023.5	-14592.6	9.69439	-0.189948	0.0327613	-1.58441
1732.28	-36023.7	-14592.6	9.69071	-0.190212	0.034541	-1.58247
1732.3	-36023.8	-14592.5	9.68741	-0.190198	0.0361443	-1.58023
1732.32	-36024	-14592.5	9.68541	-0.189054	0.0380534	-1.57779
1732.33	-36024.1	-14592.4	9.68384	-0.187123	0.0397506	-1.57558
1732.35	-36024.3	-14592.4	9.68105	-0.18533	0.0402924	-1.57412
1732.37	-36024.4	-14592.3	9.67732	-0.183654	0.0400479	-1.57315
1732.39	-36024.6	-14592.2	9.6738	-0.181741	0.0399189	-1.57212
1732.4	-36024.8	-14592.2	9.67057	-0.180169	0.0399873	-1.571
1732.42	-36024.9	-14592.1	9.6673	-0.179728	0.0400207	-1.56996
1732.44	-36025.1	-14592.1	9.66377	-0.179971	0.0400022	-1.56879
1732.45	-36025.2	-14592	9.65997	-0.180073	0.0399945	-1.56722
1732.47	-36025.4	-14591.9	9.65681	-0.180004	0.0399997	-1.56546
1732.49	-36025.5	-14591.9	9.65508	-0.179977	0.0400015	-1.5638
1732.5	-36025.7	-14591.8	9.65347	-0.179998	0.0400001	-1.56219
1732.52	-36025.8	-14591.8	9.65045	-0.180018	0.0399996	-1.56051
1732.54	-36026	-14591.7	9.64667	-0.18	0.04	-1.55882
1732.56	-36026.1	-14591.6	9.64312	-0.17995	0.0400001	-1.55717
1732.57	-36026.3	-14591.6	9.63981	-0.18001	0.04	-1.55545
1732.59	-36026.5	-14591.5	9.63649	-0.180191	0.04	-1.5535
1732.61	-36026.6	-14591.5	9.63314	-0.179964	0.04	-1.55103
1732.62	-36026.7	-14591.4	9.62974	-0.179304	0.04	-1.54751
1732.64	-36026.9	-14591.4	9.62625	-0.180281	0.04	-1.54162
1732.66	-36027.1	-14591.3	9.62272	-0.185179	0.04	-1.53223
1732.67	-36027.2	-14591.2	9.61946	-0.195655	0.04	-1.51923
1732.69	-36027.4	-14591.2	9.61642	-0.213084	0.04	-1.50234
1732.71	-36027.5	-14591.1	9.61254	-0.238417	0.04	-1.48048
1732.73	-36027.7	-14591.1	9.60736	-0.272148	0.04	-1.45289
1732.74	-36027.8	-14591	9.6022	-0.313819	0.04	-1.41987
1732.76	-36028	-14591	9.59745	-0.362445	0.04	-1.38232
1732.78	-36028.1	-14590.9	9.59123	-0.41625	0.04	-1.34198
1732.79	-36028.3	-14590.8	9.58285	-0.473014	0.04	-1.29963
1732.81	-36028.4	-14590.8	9.57422	-0.529936	0.04	-1.25426
1732.83	-36028.6	-14590.7	9.56601	-0.586149	0.04	-1.20629
1732.84	-36028.7	-14590.7	9.55626	-0.644143	0.04	-1.15894
1732.86	-36028.9	-14590.6	9.54424	-0.702301	0.04	-1.11393
1732.88	-36029	-14590.5	9.53133	-0.752688	0.04	-1.07046
1732.9	-36029.2	-14590.5	9.51814	-0.794969	0.04	-1.02791
1732.91	-36029.3	-14590.4	9.50405	-0.838843	0.04	-0.986168
1732.93	-36029.5	-14590.4	9.48867	-0.887533	0.04	-0.944764
1732.95	-36029.6	-14590.3	9.47201	-0.935423	0.04	-0.90279
1732.96	-36029.8	-14590.3	9.45469	-0.979902	0.04	-0.860513
1732.98	-36030	-14590.2	9.43788	-1.02222	0.04	-0.819463
1733	-36030.1	-14590.1	9.42139	-1.06373	0.0400001	-0.780326
1733.01	-36030.3	-14590.1	9.40382	-1.1055	0.0399998	-0.742967
1733.03	-36030.4	-14590	9.38478	-1.14535	0.0399998	-0.707671
1733.05	-36030.5	-14590	9.36491	-1.17847	0.0400007	-0.675132
1733.07	-36030.7	-14589.9	9.34485	-1.2058	0.0400009	-0.645972
1733.08	-36030.8	-14589.9	9.32512	-1.23263	0.0399976	-0.620626
1733.1	-36031	-14589.8	9.30523	-1.2596	0.0399966	-0.597669
1733.12	-36031.1	-14589.7	9.28389	-1.28383	0.0400091	-0.574339
1733.13	-36031.3	-14589.7	9.26133	-1.30739	0.0400112	-0.550013
1733.15	-36031.4	-14589.6	9.23884	-1.33575	0.0399631	-0.525645
1733.17	-36031.6	-14589.6	9.21659	-1.36755	0.0399629	-0.500324
1733.18	-36031.7	-14589.5	9.19397	-1.39738	0.0401514	-0.472001
1733.2	-36031.9	-14589.5	9.17048	-1.42708	0.0401415	-0.440219
1733.22	-36032	-14589.4	9.14568	-1.46204	0.0392781	-0.405372
1733.24	-36032.1	-14589.4	9.11962	-1.50088	0.0372984	-0.366963
1733.25	-36032.3	-14589.3	9.0926	-1.53886	0.0342322	-0.324421
1733.27	-36032.4	-14589.3	9.06493	-1.5765	0.0306305	-0.280847
1733.29	-36032.6	-14589.2	9.03687	-1.61603	0.0271959	-0.240534
1733.3	-36032.7	-14589.1	9.00841	-1.65393	0.0239186	-0.203498
1733.32	-36032.9	-14589.1	8.97944	-1.68484	0.0205328	-0.168259
1733.34	-36033	-14589	8.95013	-1.70778	0.0170715	-0.135441
1733.35	-36033.1	-14589	8.92075	-1.72392	0.0136573	-0.105401
1733.37	-36033.3	-14588.9	8.89169	-1.73601	0.0102074	-0.0719702
1733.39	-36033.4	-14588.9	8.86324	-1.74714	0.00667068	-0.0266749
1733.41	-36033.6	-14588.8	8.835	-1.75923	0.00349603	0.0389041
1733.42	-36033.7	-14588.8	8.80635	-1.77353	0.00121012	0.132569
1733.44	-36033.8	-14588.7	8.77667	-1.79	8.60857e-15	0.259259
1733.46	-36034	-14588.7	8.74573	-1.80774	-0.000191226	0.419876
1733.47	-36034.1	-14588.6	8.71489	-1.82421	8.83389e-06	0.602595
1733.49	-36034.3	-14588.5	8.68512	-1.83722	3.37669e-05	0.793693
1733.51	-36034.4	-14588.5	8.65483	-1.84719	1.14257e-06	0.983767
1733.52	-36034.5	-14588.4	8.6226	-1.8549	5.83689e-05	1.16368
1733.54	-36034.7	-14588.4	8.58943	-1.86056	-2.74141e-05	1.32216
1733.56	-36034.8	-14588.3	8.55654	-1.8644	-0.000268511	1.45059
1733.58	-36035	-14588.3	8.52439	-1.86709	0.000168489	1.54904
1733.59	-36035.1	-14588.2	8.4929	-1.86906	0.00174039	1.62094
1733.61	-36035.2	-14588.2	8.46094	-1.8701	0.0036536	1.67391
1733.63	-36035.3	-14588.1	8.4281	-1.87017	0.00532806	1.71446
1733.64	-36035.5	-14588.1	8.39591	-1.86997	0.00712463	1.74491
1733.66	-36035.6	-14588	8.3651	-1.86998	0.0090609	1.76708
1733.68	-36035.8	-14588	8.3341	-1.86999	0.0101907	1.78304
1733.69	-36035.9	-14587.9	8.30226	-1.86992	0.0101855	1.79455
1733.71	-36036	-14587.9	8.27091	-1.87009	0.00997533	1.80281
1733.73	-36036.1	-14587.8	8.24031	-1.87031	0.0100416	1.80873
1733.75	-36036.3	-14587.8	8.20854	-1.86957	0.00989229	1.81279
1733.76	-36036.4	-14587.7	8.17551	-1.86774	0.0096728	1.81524
1733.78	-36036.5	-14587.7	8.14409	-1.86607	0.0105723	1.81603
1733.8	-36036.7	-14587.6	8.11452	-1.86466	0.0124805	1.81548
1733.81	-36036.8	-14587.6	8.08356	-1.86202	0.0135823	1.81429
1733.83	-36036.9	-14587.5	8.0506	-1.8583	0.013436	1.8127
1733.85	-36037	-14587.5	8.01849	-1.85571	0.0134165	1.8103
1733.86	-36037.2	-14587.4	7.98783	-1.85428	0.0135944	1.80738
1733.88	-36037.3	-14587.4	7.95668	-1.85172	0.0125899	1.80488
1733.9	-36037.4	-14587.3	7.92481	-1.84808	0.0106797	1.80282
1733.92	-36037.6	-14587.3	7.89366	-1.84562	0.00966768	1.80034
1733.93	-36037.7	-14587.2	7.86296	-1.84419	0.00984757	1.79743
1733.95	-36037.8	-14587.2	7.83093	-1.84152	0.0101079	1.79486
1733.97	-36037.9	-14587.1	7.79805	-1.83781	0.0100541	1.7927
1733.98	-36038.1	-14587.1	7.76641	-1.83515	0.00990591	1.79047
1734	-36038.2	-14587	7.73576	-1.8337	0.0099233	1.78821
1734.02	-36038.3	-14587	7.70442	-1.83235	0.0102903	1.78623
1734.03	-36038.4	-14587	7.6726	-1.83061	0.0102668	1.78469
1734.05	-36038.5	-14586.9	7.64145	-1.82843	0.00878692	1.78354
1734.07	-36038.7	-14586.9	7.61066	-1.8268	0.00691504	1.78244
1734.09	-36038.8	-14586.8	7.57919	-1.82691	0.00659645	1.78094
1734.1	-36038.9	-14586.8	7.54741	-1.827	0.00680929	1.77924
1734.12	-36039	-14586.7	7.51623	-1.82436	0.00543929	1.77775
1734.14	-36039.1	-14586.7	7.48545	-1.82053	0.00353	1.776
1734.15	-36039.2	-14586.6	7.45444	-1.81849	0.00321716	1.77331
1734.17	-36039.4	-14586.6	7.42358	-1.81696	0.00339475	1.77044
1734.19	-36039.5	-14586.5	7.39348	-1.81358	0.00209116	1.76848
1734.2	-36039.6	-14586.5	7.36356	-1.81024	0.000177916	1.76706
1734.22	-36039.7	-14586.5	7.33296	-1.80956	-0.000683388	1.76544
1734.24	-36039.8	-14586.4	7.30184	-1.81	-8.04178e-05	1.76371
1734.26	-36040	-14586.4	7.27067	-1.80906	0.00172114	1.76214
1734.27	-36040.1	-14586.3	7.24	-1.80667	0.00333333	1.76035
1734.29	-36040.2	-14586.3	7.2101	-1.80347	0.003563	1.75792
1734.31	-36040.3	-14586.2	7.18	-1.8	0.00333333	1.7549
1734.32	-36040.4	-14586.2	7.14896	-1.79662	0.00359225	1.75151
1734.34	-36040.5	-14586.1	7.11823	-1.79312	0.00327023	1.74818
1734.36	-36040.6	-14586.1	7.08892	-1.78942	0.00151317	1.74524
1734.37	-36040.8	-14586.1	7.05988	-1.78638	-0.000118973	1.74262
1734.39	-36040.9	-14586	7.03003	-1.78455	-0.000326084	1.74026
1734.41	-36041	-14586	6.99978	-1.78316	3.1344e-05	1.73837
1734.43	-36041.1	-14585.9	6.96933	-1.78149	8.14271e-05	1.73712
1734.44	-36041.2	-14585.9	6.93758	-1.77969	-1.19233e-05	1.73624
1734.46	-36041.3	-14585.8	6.90444	-1.77795	-2.05993e-05	1.73557
1734.48	-36041.4	-14585.8	6.87289	-1.77627	4.0965e-06	1.73526
1734.49	-36041.5	-14585.8	6.84444	-1.77461	5.56624e-06	1.73531
1734.51	-36041.6	-14585.7	6.81674	-1.77294	-1.0756e-06	1.73524
1734.53	-36041.7	-14585.7	6.78786	-1.77125	-1.37001e-06	1.73476
1734.54	-36041.8	-14585.6	6.75765	-1.76946	3.39869e-07	1.73394
1734.56	-36042	-14585.6	6.72659	-1.76767	3.39614e-07	1.73286
1734.58	-36042.1	-14585.6	6.696	-1.7662	-1.05082e-07	1.73152
1734.6	-36042.2	-14585.5	6.66616	-1.76478	-9.13465e-08	1.73024
1734.61	-36042.3	-14585.5	6.63583	-1.76224	2.74857e-08	1.72988
1734.63	-36042.4	-14585.4	6.60476	-1.75859	2.20539e-08	1.73123
1734.65	-36042.5	-14585.4	6.57426	-1.75565	-8.07629e-09	1.73501
1734.66	-36042.6	-14585.4	6.54504	-1.75403	-5.32969e-09	1.74198
1734.68	-36042.7	-14585.3	6.51682	-1.75269	2.3779e-09	1.75305
1734.7	-36042.8	-14585.3	6.4887	-1.75229	1.42787e-09	1.76871
1734.71	-36042.9	-14585.2	6.4592	-1.75534	-6.19275e-10	1.789
1734.73	-36043	-14585.2	6.42813	-1.76242	-3.35465e-10	1.81464
1734.75	-36043.1	-14585.2	6.39676	-1.77186	1.74729e-10	1.84705
1734.77	-36043.2	-14585.1	6.36585	-1.78231	7.82614e-11	1.88629
1734.78	-36043.3	-14585.1	6.33567	-1.79278	-5.00107e-11	1.9312
1734.8	-36043.4	-14585	6.30577	-1.80275	-2.08943e-11	1.98224
1734.82	-36043.5	-14585	6.2753	-1.81204	1.29592e-11	2.04094
1734.83	-36043.6	-14585	6.24427	-1.82053	4.70618e-12	2.10534
1734.85	-36043.7	-14584.9	6.21339	-1.82818	-3.55775e-12	2.17077
1734.87	-36043.8	-14584.9	6.18252	-1.83489	-1.03786e-12	2.23388
1734.88	-36043.9	-14584.8	6.15103	-1.84058	9.9964e-13	2.29242
1734.9	-36044	-14584.8	6.11927	-1.84539	2.7621e-13	2.34644
1734.92	-36044.1	-14584.8	6.08803	-1.84951	-2.57488e-13	2.39729
1734.94	-36044.2	-14584.7	6.05724	-1.85274	-5.76149e-14	2.44688
1734.95	-36044.3	-14584.7	6.02639	-1.8548	6.90456e-14	2.49728
1734.97	-36044.4	-14584.7	5.99545	-1.85636	1.12406e-14	2.54941
1734.99	-36044.5	-14584.6	5.96459	-1.85832	-1.83912e-14	2.60363
1735	-36044.6	-14584.6	5.93366	-1.85991	-1.95792e-15	2.65991
1735.02	-36044.7	-14584.6	5.90239	-1.86003	5.07512e-15	2.71824
1735.04	-36044.7	-14584.5	5.87048	-1.85993	5.19212e-16	2.77913
1735.05	-36044.8	-14584.5	5.8378	-1.86124	-1.29718e-15	2.84306
1735.07	-36044.9	-14584.5	5.80522	-1.86323	-6.74599e-17	2.90895
1735.09	-36045	-14584.4	5.77359	-1.86474	3.56264e-16	2.97538
1735.11	-36045.1	-14584.4	5.7419	-1.86653	1.78506e-17	3.04185
1735.12	-36045.2	-14584.4	5.70911	-1.86958	-9.03849e-17	3.10779
1735.14	-36045.3	-14584.3	5.67667	-1.87333	-1.03567e-27	3.17102
1735.16	-36045.4	-14584.3	5.64589	-1.87694	2.33917e-17	3.22898
1735.17	-36045.5	-14584.2	5.61478	-1.88018	-1.15853e-18	3.27941
1735.19	-36045.6	-14584.2	5.58179	-1.88271	-6.02333e-18	3.32068
1735.21	-36045.6	-14584.2	5.54973	-1.88324	5.97151e-19	3.35304
1735.22	-36045.7	-14584.1	5.5203	-1.88083	1.63702e-18	3.37712
1735.24	-36045.8	-14584.1	5.48947	-1.876	-1.57489e-19	3.39375
1735.26	-36045.9	-14584.1	5.45479	-1.86952	-4.1035e-19	3.40414
1735.28	-36046	-14584	5.42104	-1.86194	6.08744e-20	3.41053
1735.29	-36046.1	-14584	5.39121	-1.8544	1.11172e-19	3.41439
1735.31	-36046.2	-14584	5.36111	-1.84942	-1.601e-20	3.4148
1735.33	-36046.3	-14583.9	5.32814	-1.84711	-2.7566e-20	3.41119
1735.34	-36046.4	-14583.9	5.29612	-1.84128	5.3983e-21	3.40453
1735.36	-36046.4	-14583.9	5.26711	-1.82832	6.87591e-21	3.39309
1735.38	-36046.5	-14583.9	5.2378	-1.81153	-1.70576e-21	3.36919
1735.39	-36046.6	-14583.8	5.20663	-1.78738	-1.70448e-21	3.32652
1735.41	-36046.7	-14583.8	5.17616	-1.73914	5.27393e-22	3.26228
1735.43	-36046.8	-14583.8	5.14774	-1.65397	4.58456e-22	3.17255
1735.45	-36046.9	-14583.7	5.12042	-1.52671	-1.37947e-22	3.05134
1735.46	-36046.9	-14583.7	5.09421	-1.35823	-1.10684e-22	2.8996
1735.48	-36047	-14583.7	5.07082	-1.15744	4.05317e-23	2.72886
1735.5	-36047.1	-14583.6	5.05159	-0.941457	2.67442e-23	2.5533
1735.51	-36047.2	-14583.6	5.03719	-0.736509	-1.19252e-23	2.38922
1735.53	-36047.2	-14583.6	5.02726	-0.559788	-7.14799e-24	2.24619
1735.55	-36047.3	-14583.5	5.02039	-0.417828	3.07364e-24	2.12632
1735.56	-36047.4	-14583.5	5.01535	-0.310471	1.62039e-24	2.03086
1735.58	-36047.5	-14583.5	5.0112	-0.230923	-7.32205e-25	1.96023
1735.6	-36047.6	-14583.5	5.00776	-0.172601	-1.72544e-25	1.91105
1735.62	-36047.6	-14583.4	5.00549	-0.12953	-3.55941e-25	1.87651
1735.63	-36047.7	-14583.4	5.00399	-0.0974098	-7.38919e-25	1.85151
1735.65	-36047.8	-14583.3	5.00222	-0.0733089	2.1961e-24	1.83253
1735.67	-36047.9	-14583.3	5.00042	-0.0552064	2.78356e-24	1.8179
1735.68	-36048	-14583.3	4.9997	-0.0418052	-9.21246e-24	1.80737
1735.7	-36048	-14583.3	4.99991	-0.0321987	-9.26541e-24	1.80078
1735.72	-36048.1	-14583.2	5.00008	-0.02569	3.78317e-23	1.798
1735.73	-36048.2	-14583.2	5.00002	-0.0211568	3.53718e-23	1.79937
1735.75	-36048.3	-14583.2	4.99998	-0.0173318	-1.4036e-22	1.80543
1735.77	-36048.4	-14583.1	5	-0.0140018	-1.09826e-22	1.81606
1735.79	-36048.4	-14583.1	5.00001	-0.0115428	5.60243e-22	1.83064
1735.8	-36048.5	-14583.1	5	-0.0101338	3.25309e-22	1.84765
1735.82	-36048.6	-14583.1	5	-0.00977788	-2.25876e-21	1.86528
1735.84	-36048.7	-14583	5	-0.00996514	-1.23681e-21	1.88263
1735.85	-36048.8	-14583	5	-0.010057	8.3372e-21	1.89902
1735.87	-36048.9	-14583	5	-0.0100061	3.19974e-21	1.91263
1735.89	-36048.9	-14582.9	5	-0.00998428	-3.32598e-20	1.92143
1735.9	-36049	-14582.9	5	-0.00999839	-1.21325e-20	1.9248
1735.92	-36049.1	-14582.9	5	-0.010004	1.22378e-19	1.92252
1735.94	-36049.2	-14582.8	5	-0.0100002	2.35381e-20	1.91361
1735.96	-36049.2	-14582.8	5	-0.00999895	-4.75256e-19	1.8974
1735.97	-36049.3	-14582.8	5	-0.01	0	1.87582
1735.99	-36049.4	-14582.7	5	-0.0100003	1.88184e-18	1.85124
1736.01	-36049.5	-14582.7	5	-0.01	7.96344e-29	1.82462
1736.02	-36049.6	-14582.7	5	-0.00999993	-6.8793e-18	1.79682
1736.04	-36049.6	-14582.7	5	-0.01	1.35488e-18	1.7697
1736.06	-36049.7	-14582.6	5	-0.01	2.62736e-17	1.745
1736.07	-36049.8	-14582.6	5	-0.01	-1.0541e-17	1.72305
1736.09	-36049.9	-14582.6	5	-0.01	-1.03091e-16	1.70374
1736.11	-36050	-14582.5	5	-0.01	3.97778e-17	1.68652
1736.13	-36050	-14582.5	5	-0.01	3.73657e-16	1.67087
1736.14	-36050.1	-14582.5	5	-0.01	-2.28379e-16	1.65662
1736.16	-36050.2	-14582.4	5	-0.01	-1.40283e-15	1.64377
1736.18	-36050.3	-14582.4	5	-0.00999999	1.17219e-15	1.63262
1736.19	-36050.3	-14582.4	4.99999	-0.00999997	5.46319e-15	1.62314
1736.21	-36050.4	-14582.4	5	-0.01	-4.41084e-15	1.61458
1736.23	-36050.5	-14582.3	5.00002	-0.0100001	-1.95808e-14	1.60651
1736.24	-36050.6	-14582.3	4.99998	-0.00999988	2.09177e-14	1.5993
1736.26	-36050.7	-14582.3	4.99992	-0.0099996	7.21163e-14	1.59308
1736.28	-36050.7	-14582.2	5.0001	-0.0100005	-9.58475e-14	1.5873
1736.3	-36050.8	-14582.2	5.0003	-0.0100015	-2.79082e-13	1.58175
1736.31	-36050.9	-14582.2	4.9996	-0.00999802	3.59582e-13	1.57674
1736.33	-36051	-14582.1	4.99783	-0.00999458	9.84978e-13	1.57228
1736.35	-36051.1	-14582.1	4.99593	-0.0100087	-1.57922e-12	1.56788
1736.36	-36051.1	-14582.1	4.99427	-0.0100195	-3.54292e-12	1.56336
1736.38	-36051.2	-14582	4.99241	-0.00996251	6.81269e-12	1.55895
1736.4	-36051.3	-14582	4.99057	-0.00993078	1.25804e-11	1.55453
1736.41	-36051.4	-14582	4.98972	-0.0101596	-2.90099e-11	1.54958
1736.43	-36051.4	-14582	4.98986	-0.0102658	-4.83126e-11	1.54406
1736.45	-36051.5	-14581.9	4.99007	-0.00933656	1.08286e-10	1.5384
1736.47	-36051.6	-14581.9	4.99003	-0.00746686	1.6409e-10	1.53279
1736.48	-36051.7	-14581.9	4.98998	-0.00565032	-4.51595e-10	1.52726
1736.5	-36051.8	-14581.8	4.98999	-0.00405048	-6.27645e-10	1.52182
1736.52	-36051.8	-14581.8	4.99001	-0.00219594	1.68178e-09	1.5165
1736.53	-36051.9	-14581.8	4.99001	-0.00042213	2.08787e-09	1.51147
1736.55	-36052	-14581.7	4.98998	0.000355752	-6.8651e-09	1.50688
1736.57	-36052.1	-14581.7	4.98999	0.000151695	-6.89507e-09	1.50182
1736.58	-36052.2	-14581.7	4.99006	-0.000353399	2.78254e-08	1.49467
1736.6	-36052.2	-14581.7	4.99004	-0.000233753	2.18511e-08	1.48442
1736.62	-36052.3	-14581.6	4.98978	0.00151311	-1.13088e-07	1.47027
1736.64	-36052.4	-14581.6	4.98983	0.00540766	-8.32291e-08	1.45027
1736.65	-36052.5	-14581.6	4.99104	0.0117724	4.1852e-07	1.42218
1736.67	-36052.6	-14581.5	4.99299	0.0212696	2.42249e-07	1.38616
1736.69	-36052.6	-14581.5	4.99482	0.0345658	-1.65437e-06	1.34364
1736.7	-36052.7	-14581.5	4.99647	0.0512002	-6.36824e-07	1.29658
1736.72	-36052.8	-14581.4	4.99817	0.070249	6.62514e-06	1.24659
1736.74	-36052.9	-14581.4	4.99982	0.0908473	2.4172e-06	1.19203
1736.75	-36053	-14581.4	5.00131	0.112977	-2.43833e-05	1.13003
1736.77	-36053	-14581.3	5.00319	0.141335	-4.68996e-06	1.05701
1736.79	-36053.1	-14581.3	5.00612	0.180897	9.46948e-05	0.969525
1736.81	-36053.2	-14581.3	5.01	0.23	4.19292e-15	0.866013
1736.82	-36053.3	-14581.3	5.01459	0.285551	-0.000374957	0.745312
1736.84	-36053.4	-14581.2	5.02	0.346667	0	0.605664
1736.86	-36053.4	-14581.2	5.0264	0.411656	0.00182641	0.446516
1736.87	-36053.5	-14581.2	5.03379	0.47339	0.00337503	0.272705
1736.89	-36053.6	-14581.1	5.04209	0.525928	0.00328238	0.0912285
1736.91	-36053.7	-14581.1	5.05109	0.571872	0.00344956	-0.0882116
1736.92	-36053.7	-14581.1	5.06072	0.61517	0.00526486	-0.25859
1736.94	-36053.8	-14581	5.07131	0.658516	0.00673963	-0.422039
1736.96	-36053.9	-14581	5.08305	0.704548	0.00654607	-0.580031
1736.98	-36054	-14581	5.09558	0.756365	0.00688608	-0.72765
1736.99	-36054.1	-14580.9	5.10884	0.814572	0.00894024	-0.861283
1737.01	-36054.2	-14580.9	5.12369	0.87366	0.00999019	-0.983095
1737.03	-36054.2	-14580.9	5.14031	0.930985	0.00845204	-1.09614
1737.04	-36054.3	-14580.9	5.15727	0.991484	0.00618313	-1.20359
1737.06	-36054.4	-14580.8	5.17403	1.05795	0.00449767	-1.30761
1737.08	-36054.5	-14580.8	5.19231	1.12701	0.00277864	-1.40837
1737.09	-36054.6	-14580.8	5.21286	1.19585	0.000865382	-1.50436
1737.11	-36054.6	-14580.7	5.23419	1.26389	-0.000229563	-1.59169
1737.13	-36054.7	-14580.7	5.25566	1.3298	-0.000199557	-1.66857
1737.15	-36054.8	-14580.7	5.27807	1.39079	6.00456e-05	-1.73662
1737.16	-36054.9	-14580.6	5.30196	1.44493	4.81791e-05	-1.79594
1737.18	-36055	-14580.6	5.32722	1.49163	-1.76435e-05	-1.84396
1737.2	-36055.1	-14580.6	5.35315	1.53009	-1.16433e-05	-1.8802
1737.21	-36055.2	-14580.5	5.37839	1.55911	5.1948e-06	-1.90703
1737.23	-36055.2	-14580.5	5.40313	1.58034	3.11935e-06	-1.9262
1737.25	-36055.3	-14580.5	5.42921	1.5983	-1.35288e-06	-1.93861
1737.26	-36055.4	-14580.4	5.45687	1.6141	-7.32861e-07	-1.94567
1737.28	-36055.5	-14580.4	5.48461	1.62509	3.81715e-07	-1.94933
1737.3	-36055.6	-14580.4	5.512	1.63141	1.70971e-07	-1.95033
1737.32	-36055.7	-14580.3	5.5397	1.63584	-1.09254e-07	-1.94839
1737.33	-36055.8	-14580.3	5.56808	1.63915	-4.56458e-08	-1.94424
1737.35	-36055.9	-14580.3	5.59723	1.64057	2.83109e-08	-1.93943
1737.37	-36055.9	-14580.2	5.62652	1.6403	1.02812e-08	-1.93439
1737.38	-36056	-14580.2	5.65485	1.6393	-7.77232e-09	-1.92871
1737.4	-36056.1	-14580.2	5.6821	1.63748	-2.26733e-09	-1.92304
1737.42	-36056.2	-14580.1	5.70884	1.6342	2.18385e-09	-1.91869
1737.43	-36056.3	-14580.1	5.73547	1.63072	6.03439e-10	-1.91637
1737.45	-36056.4	-14580.1	5.76234	1.62933	-5.6262e-10	-1.91648
1737.47	-36056.5	-14580	5.78998	1.63195	-1.25951e-10	-1.92007
1737.49	-36056.6	-14580	5.81889	1.6401	1.51269e-10	-1.92834
1737.5	-36056.7	-14580	5.84822	1.65375	2.48069e-11	-1.94082
1737.52	-36056.8	-14579.9	5.87676	1.67194	-4.20471e-11	-1.95625
1737.54	-36056.9	-14579.9	5.90497	1.69286	-6.63482e-12	-1.97384
1737.55	-36057	-14579.8	5.93387	1.71433	1.11076e-11	-1.9929
1737.57	-36057.1	-14579.8	5.96322	1.73447	1.27793e-12	-2.01199
1737.59	-36057.1	-14579.8	5.99239	1.75172	-4.30437e-12	-2.02955
1737.6	-36057.2	-14579.7	6.0216	1.76592	-4.31018e-13	-2.04492
1737.62	-36057.3	-14579.7	6.05129	1.77735	6.63228e-12	-2.0578
1737.64	-36057.4	-14579.7	6.08154	1.78622	1.11397e-12	-2.0681
1737.66	-36057.5	-14579.6	6.11228	1.79267	-2.16738e-11	-2.07589
1737.67	-36057.6	-14579.6	6.14333	1.79667	-9.50692e-22	-2.0817
1737.69	-36057.7	-14579.5	6.17442	1.79854	8.27599e-11	-2.08628
1737.71	-36057.8	-14579.5	6.20512	1.80013	-1.63342e-11	-2.09069
1737.72	-36057.9	-14579.5	6.23517	1.80354	-3.25948e-10	-2.09611
1737.74	-36058	-14579.4	6.2651	1.81054	6.17167e-11	-2.10405
1737.76	-36058.1	-14579.4	6.29557	1.82236	1.18673e-09	-2.11562
1737.77	-36058.2	-14579.4	6.32712	1.83883	-4.7483e-10	-2.13043
1737.79	-36058.3	-14579.3	6.35979	1.85897	-4.49437e-09	-2.14756
1737.81	-36058.4	-14579.3	6.39233	1.88044	2.75518e-09	-2.16545
1737.83	-36058.5	-14579.2	6.42396	1.90107	1.75657e-08	-2.18275
1737.84	-36058.6	-14579.2	6.45565	1.91979	-1.03824e-08	-2.19879
1737.86	-36058.7	-14579.2	6.48814	1.93596	-6.33374e-08	-2.21276
1737.88	-36058.8	-14579.1	6.52111	1.94968	5.2743e-08	-2.22319
1737.89	-36058.9	-14579.1	6.55396	1.95996	2.35609e-07	-2.2289
1737.91	-36059	-14579	6.58594	1.96345	-2.52705e-07	-2.22945
1737.93	-36059.1	-14579	6.61725	1.95826	-9.14544e-07	-2.22431
1737.94	-36059.2	-14579	6.64983	1.94557	9.49502e-07	-2.2126
1737.96	-36059.4	-14578.9	6.68427	1.92621	3.25486e-06	-2.19434
1737.98	-36059.5	-14578.9	6.71867	1.89994	-4.30551e-06	-2.17106
1738	-36059.6	-14578.8	6.75154	1.86867	-1.18559e-05	-2.14466
1738.01	-36059.7	-14578.8	6.78251	1.83748	1.91154e-05	-2.11728
1738.03	-36059.8	-14578.8	6.81227	1.80905	4.57529e-05	-2.09044
1738.05	-36059.9	-14578.7	6.84273	1.78267	-7.15985e-05	-2.06478
1738.06	-36060	-14578.7	6.87396	1.75834	-0.000159853	-2.04098
1738.08	-36060.1	-14578.6	6.90366	1.73714	0.000351886	-2.01983
1738.1	-36060.2	-14578.6	6.9317	1.71894	0.00193927	-2.00135
1738.11	-36060.3	-14578.6	6.96034	1.70224	0.00490946	-1.98475
1738.13	-36060.4	-14578.5	6.98979	1.68667	0.00855677	-1.9696
1738.15	-36060.6	-14578.5	7.01804	1.67311	0.0111729	-1.95587
1738.17	-36060.7	-14578.4	7.04524	1.66131	0.0126856	-1.9436
1738.18	-36060.8	-14578.4	7.07353	1.65008	0.0144802	-1.93288
1738.2	-36060.9	-14578.3	7.10297	1.63978	0.016309	-1.92353
1738.22	-36061	-14578.3	7.13202	1.63186	0.0167538	-1.91517
1738.23	-36061.1	-14578.2	7.1602	1.62558	0.0165124	-1.90766
1738.25	-36061.2	-14578.2	7.18782	1.61887	0.0175574	-1.90103
1738.27	-36061.3	-14578.2	7.21525	1.61187	0.0195285	-1.89499
1738.28	-36061.5	-14578.1	7.24282	1.60608	0.0205953	-1.88909
1738.3	-36061.6	-14578.1	7.27029	1.60117	0.0202543	-1.88354
1738.32	-36061.7	-14578	7.29713	1.59598	0.018835	-1.87884
1738.34	-36061.8	-14578	7.3237	1.59099	0.0170453	-1.87464
1738.35	-36061.9	-14577.9	7.35073	1.58733	0.0156029	-1.87026
1738.37	-36062	-14577.9	7.37839	1.58403	0.0137965	-1.86572
1738.39	-36062.2	-14577.8	7.40645	1.5794	0.0105385	-1.86127
1738.4	-36062.3	-14577.8	7.43361	1.57396	0.00700242	-1.85676
1738.42	-36062.4	-14577.8	7.45869	1.56888	0.0048927	-1.85192
1738.44	-36062.5	-14577.7	7.4836	1.56394	0.0035182	-1.84698
1738.45	-36062.6	-14577.7	7.51071	1.55862	0.00167248	-1.84228
1738.47	-36062.8	-14577.6	7.53841	1.5536	5.82685e-05	-1.83794
1738.49	-36062.9	-14577.6	7.56447	1.54971	-0.000291768	-1.83391
1738.51	-36063	-14577.5	7.59	1.54667	-3.21951e-15	-1.83007
1738.52	-36063.1	-14577.5	7.61657	1.54377	6.2009e-05	-1.82624
1738.54	-36063.2	-14577.4	7.64333	1.54	0	-1.82244
1738.56	-36063.4	-14577.4	7.66925	1.53479	4.94258e-05	-1.8185
1738.57	-36063.5	-14577.3	7.69485	1.52975	-1.27552e-05	-1.81337
1738.59	-36063.6	-14577.3	7.72069	1.52568	-0.00026175	-1.80599
1738.61	-36063.7	-14577.2	7.74631	1.51892	0.000107286	-1.79608
1738.62	-36063.8	-14577.2	7.77132	1.50612	0.00162802	-1.78313
1738.64	-36064	-14577.1	7.79629	1.48754	0.00354852	-1.76562
1738.66	-36064.1	-14577.1	7.8218	1.46376	0.00523291	-1.74255
1738.68	-36064.2	-14577	7.84801	1.43439	0.00700715	-1.71488
1738.69	-36064.3	-14577	7.87438	1.40023	0.00895231	-1.68397
1738.71	-36064.4	-14577	7.89878	1.36526	0.0101678	-1.65126
1738.73	-36064.6	-14576.9	7.92045	1.33196	0.010228	-1.61747
1738.74	-36064.7	-14576.9	7.9418	1.29875	0.00995594	-1.5818
1738.76	-36064.8	-14576.8	7.96424	1.26364	0.00994387	-1.5428
1738.78	-36065	-14576.8	7.98639	1.22469	0.0100139	-1.4981
1738.79	-36065.1	-14576.7	8.00719	1.1789	0.0100139	-1.44545
1738.81	-36065.2	-14576.7	8.02679	1.12139	0.0099957	-1.38307
1738.83	-36065.3	-14576.6	8.0453	1.04779	0.00999626	-1.30835
1738.85	-36065.5	-14576.6	8.06265	0.954772	0.0100011	-1.21752
1738.86	-36065.6	-14576.5	8.07844	0.841562	0.0100009	-1.10952
1738.88	-36065.7	-14576.5	8.09184	0.711093	0.00999967	-0.987558
1738.9	-36065.9	-14576.4	8.10233	0.569487	0.00999978	-0.857612
1738.91	-36066	-14576.4	8.10983	0.426461	0.0100001	-0.728612
1738.93	-36066.1	-14576.3	8.11478	0.290344	0.0100001	-0.605768
1738.95	-36066.3	-14576.3	8.11804	0.167597	0.00999998	-0.490184
1738.96	-36066.4	-14576.2	8.11982	0.0612256	0.00999999	-0.386022
1738.98	-36066.5	-14576.2	8.11963	-0.0293563	0.00999999	-0.30073
1739	-36066.6	-14576.1	8.11772	-0.10406	0.00999998	-0.237083
1739.02	-36066.8	-14576.1	8.11503	-0.162337	0.0100001	-0.193403
1739.03	-36066.9	-14576	8.11168	-0.208863	0.0100001	-0.168431
1739.05	-36067	-14576	8.10724	-0.252037	0.00999976	-0.161301
1739.07	-36067.2	-14575.9	8.10193	-0.293317	0.0099997	-0.170089
1739.08	-36067.3	-14575.9	8.09653	-0.328753	0.010001	-0.192011
1739.1	-36067.4	-14575.8	8.09142	-0.356606	0.010001	-0.224256
1739.12	-36067.5	-14575.8	8.08669	-0.376836	0.00999593	-0.264122
1739.13	-36067.7	-14575.7	8.08168	-0.390395	0.00999619	-0.310072
1739.15	-36067.8	-14575.7	8.07547	-0.398748	0.0100151	-0.361135
1739.17	-36067.9	-14575.6	8.06836	-0.402891	0.0100118	-0.415231
1739.19	-36068.1	-14575.6	8.0613	-0.4035	0.00993969	-0.469641
1739.2	-36068.2	-14575.5	8.05451	-0.400814	0.00996498	-0.521741
1739.22	-36068.3	-14575.5	8.04786	-0.395068	0.0102431	-0.569384
1739.24	-36068.4	-14575.4	8.04119	-0.387908	0.0101331	-0.613377
1739.25	-36068.6	-14575.4	8.03437	-0.381202	0.00884806	-0.655508
1739.27	-36068.7	-14575.3	8.02748	-0.37425	0.00689232	-0.69584
1739.29	-36068.8	-14575.3	8.02063	-0.365753	0.00513577	-0.733891
1739.3	-36068.9	-14575.2	8.01374	-0.357127	0.0034416	-0.770227
1739.32	-36069.1	-14575.2	8.00679	-0.350149	0.00151946	-0.805621
1739.34	-36069.2	-14575.1	8.00035	-0.343734	5.14373e-05	-0.840057
1739.36	-36069.3	-14575.1	7.99493	-0.336534	-0.000260066	-0.873304
1739.37	-36069.5	-14575	7.99	-0.33	-2.98251e-15	-0.905229
1739.39	-36069.6	-14575	7.98488	-0.325809	6.75293e-05	-0.935568
1739.41	-36069.7	-14574.9	7.9797	-0.323199	-3.38009e-06	-0.963425
1739.42	-36069.8	-14574.9	7.97469	-0.321171	-1.8407e-05	-0.988079
1739.44	-36069.9	-14574.8	7.9697	-0.31996	8.91882e-07	-1.00993
1739.46	-36070.1	-14574.8	7.96459	-0.319798	4.62397e-06	-1.02928
1739.47	-36070.2	-14574.7	7.95939	-0.320018	-4.53031e-07	-1.04524
1739.49	-36070.3	-14574.7	7.9542	-0.320032	-1.18041e-06	-1.05713
1739.51	-36070.5	-14574.6	7.94911	-0.320005	1.75112e-07	-1.06554
1739.53	-36070.6	-14574.6	7.94414	-0.320067	3.19803e-07	-1.07117
1739.54	-36070.7	-14574.5	7.93909	-0.319954	-4.60584e-08	-1.07452
1739.56	-36070.8	-14574.5	7.9339	-0.319712	-7.93213e-08	-1.07604
1739.58	-36071	-14574.4	7.92884	-0.320248	1.55496e-08	-1.07618
1739.59	-36071.1	-14574.4	7.92387	-0.321944	1.98728e-08	-1.07528
1739.61	-36071.2	-14574.4	7.91822	-0.323857	-5.00827e-09	-1.07344
1739.63	-36071.3	-14574.3	7.91157	-0.325464	-5.35705e-09	-1.07082
1739.64	-36071.5	-14574.3	7.90465	-0.327233	1.31257e-09	-1.06765
1739.66	-36071.6	-14574.2	7.89784	-0.32915	1.30686e-09	-1.06423
1739.68	-36071.7	-14574.2	7.89081	-0.33022	-3.97451e-10	-1.06099
1739.7	-36071.8	-14574.1	7.88375	-0.330173	-3.2014e-10	-1.05778
1739.71	-36071.9	-14574.1	7.87769	-0.329942	1.19466e-10	-1.05371
1739.73	-36072.1	-14574	7.87277	-0.329972	8.59325e-11	-1.04797
1739.75	-36072.2	-14574	7.86797	-0.329987	-3.11824e-11	-1.03996
1739.76	-36072.4	-14573.9	7.86279	-0.329943	-2.04925e-11	-1.02862
1739.78	-36072.5	-14573.9	7.85754	-0.330127	8.95732e-12	-1.01232
1739.8	-36072.6	-14573.8	7.85238	-0.330241	4.87401e-12	-0.990838
1739.81	-36072.7	-14573.8	7.84735	-0.329377	-2.59595e-12	-0.965435
1739.83	-36072.8	-14573.7	7.84237	-0.327574	-1.30346e-12	-0.936521
1739.85	-36073	-14573.7	7.83731	-0.325737	6.74433e-13	-0.9037
1739.87	-36073.1	-14573.6	7.83214	-0.324075	3.00621e-13	-0.867966
1739.88	-36073.2	-14573.6	7.82694	-0.32217	-1.87501e-13	-0.831678
1739.9	-36073.3	-14573.5	7.82179	-0.3204	-6.84503e-14	-0.798074
1739.92	-36073.4	-14573.5	7.81677	-0.319705	5.31263e-14	-0.770556
1739.93	-36073.6	-14573.4	7.81179	-0.319899	1.82456e-14	-0.746444
1739.95	-36073.7	-14573.4	7.80665	-0.320076	-1.37281e-14	-0.719304
1739.97	-36073.8	-14573.3	7.80148	-0.320022	-3.98191e-15	-0.687535
1739.98	-36074	-14573.3	7.79653	-0.319979	3.72744e-15	-0.652464
1740	-36074.1	-14573.2	7.79135	-0.319995	8.39667e-16	-0.611334
1740.02	-36074.2	-14573.2	7.78517	-0.320006	-1.04006e-15	-0.560231
1740.04	-36074.3	-14573.2	7.7783	-0.320001	-2.232e-16	-0.505586
1740.05	-36074.5	-14573.1	7.77144	-0.319999	2.6735e-16	-0.457907
1740.07	-36074.6	-14573	7.76458	-0.32	4.36513e-17	-0.418998
1740.09	-36074.7	-14573	7.75743	-0.32	-7.23376e-17	-0.38692
1740.1	-36074.8	-14573	7.75071	-0.32	-8.03711e-18	-0.363647
1740.12	-36074.9	-14572.9	7.74529	-0.32	2.44618e-17	-0.351557
1740.14	-36075.1	-14572.9	7.74056	-0.32	3.77147e-18	-0.345897
1740.15	-36075.2	-14572.8	7.73557	-0.32	-2.28044e-17	-0.340412
1740.17	-36075.3	-14572.8	7.73031	-0.32	-3.68219e-18	-0.334727
1740.19	-36075.4	-14572.7	7.7251	-0.32	7.04491e-17	-0.33023
1740.21	-36075.5	-14572.7	7.72	-0.32	0	-0.326797
1740.22	-36075.7	-14572.6	7.71501	-0.32	-2.74126e-16	-0.323918
1740.24	-36075.8	-14572.6	7.71	-0.32	-1.15891e-26	-0.321351
1740.26	-36075.9	-14572.5	7.70488	-0.32	1.00088e-15	-0.318975
1740.27	-36076.1	-14572.5	7.69969	-0.32	-1.9711e-16	-0.316881
1740.29	-36076.2	-14572.4	7.69451	-0.32	-3.82228e-15	-0.315132
1740.31	-36076.3	-14572.4	7.68941	-0.32	1.53349e-15	-0.313538
1740.32	-36076.4	-14572.3	7.68441	-0.32	1.49976e-14	-0.311918
1740.34	-36076.5	-14572.3	7.6794	-0.32	-5.78682e-15	-0.310261
1740.36	-36076.7	-14572.2	7.67428	-0.32	-5.43591e-14	-0.308584
1740.38	-36076.8	-14572.2	7.66908	-0.32	3.32243e-14	-0.30689
1740.39	-36076.9	-14572.2	7.6639	-0.32	2.04082e-13	-0.305194
1740.41	-36077	-14572.1	7.65882	-0.32	-1.70529e-13	-0.303538
1740.43	-36077.1	-14572.1	7.65386	-0.32	-7.94777e-13	-0.301921
1740.44	-36077.3	-14572	7.64878	-0.32	6.41683e-13	-0.300251
1740.46	-36077.4	-14572	7.64357	-0.32	2.84859e-12	-0.298526
1740.48	-36077.5	-14571.9	7.63858	-0.32	-3.04307e-12	-0.296955
1740.49	-36077.6	-14571.9	7.63367	-0.32	-1.04914e-11	-0.296053
1740.51	-36077.7	-14571.8	7.62772	-0.32	1.39438e-11	-0.296824
1740.53	-36077.9	-14571.8	7.62079	-0.32	4.06005e-11	-0.300137
1740.55	-36078	-14571.7	7.61475	-0.320001	-5.23114e-11	-0.30659
1740.56	-36078.1	-14571.7	7.60989	-0.320001	-1.43293e-10	-0.316372
1740.58	-36078.2	-14571.6	7.60397	-0.319998	2.29742e-10	-0.329065
1740.6	-36078.3	-14571.6	7.59679	-0.319995	5.15419e-10	-0.342955
1740.61	-36078.5	-14571.6	7.59079	-0.32001	-9.96138e-10	-0.354794
1740.63	-36078.6	-14571.5	7.58612	-0.320019	-1.98389e-09	-0.362601
1740.65	-36078.7	-14571.5	7.58033	-0.319964	3.72484e-09	-0.365838
1740.66	-36078.8	-14571.4	7.57319	-0.319935	6.84541e-09	-0.363275
1740.68	-36079	-14571.4	7.56689	-0.32015	-1.56609e-08	-0.352932
1740.7	-36079.1	-14571.3	7.56193	-0.320228	-2.38304e-08	-0.33439
1740.72	-36079.2	-14571.3	7.55715	-0.319287	6.56718e-08	-0.308606
1740.73	-36079.3	-14571.2	7.55211	-0.317458	9.12989e-08	-0.274863
1740.75	-36079.4	-14571.2	7.54698	-0.315639	-2.44659e-07	-0.231268
1740.77	-36079.6	-14571.1	7.54183	-0.313973	-3.03742e-07	-0.178937
1740.78	-36079.7	-14571.1	7.53665	-0.312053	9.98736e-07	-0.121474
1740.8	-36079.8	-14571	7.53149	-0.310322	1.0031e-06	-0.0633397
1740.82	-36079.9	-14571	7.52646	-0.3097	-4.094e-06	-0.00928462
1740.83	-36080	-14570.9	7.52148	-0.309917	-3.82745e-06	0.0384649
1740.85	-36080.2	-14570.9	7.5164	-0.310079	1.51873e-05	0.0791621
1740.87	-36080.3	-14570.8	7.51122	-0.310019	1.18834e-05	0.112157
1740.89	-36080.4	-14570.8	7.50602	-0.309971	-6.06194e-05	0.137062
1740.9	-36080.5	-14570.8	7.50089	-0.309992	-3.5199e-05	0.155265
1740.92	-36080.6	-14570.7	7.4959	-0.310038	0.000244402	0.168908
1740.94	-36080.7	-14570.7	7.4909	-0.310018	0.000133825	0.179271
1740.95	-36080.9	-14570.6	7.48573	-0.30988	-0.00115662	0.187468
1740.97	-36081	-14570.6	7.48059	-0.309955	-0.00310948	0.195999
1740.99	-36081.1	-14570.5	7.47567	-0.311402	-0.00484591	0.207734
1741	-36081.2	-14570.5	7.47035	-0.319207	-0.00655486	0.224336
1741.02	-36081.3	-14570.4	7.46394	-0.338774	-0.00855349	0.247243
1741.04	-36081.4	-14570.4	7.45707	-0.371047	-0.00996196	0.278857
1741.06	-36081.6	-14570.3	7.45041	-0.415395	-0.00999246	0.321138
1741.07	-36081.7	-14570.3	7.44333	-0.47	-0.01	0.372549
1741.09	-36081.8	-14570.3	7.43509	-0.53217	-0.0114188	0.430414
1741.11	-36081.9	-14570.2	7.42613	-0.597138	-0.013445	0.491657
1741.12	-36082	-14570.2	7.41678	-0.660889	-0.0151109	0.553685
1741.14	-36082.2	-14570.1	7.40597	-0.723688	-0.016776	0.615857
1741.16	-36082.3	-14570.1	7.39284	-0.786145	-0.0187296	0.677516
1741.17	-36082.4	-14570	7.37824	-0.847028	-0.0200938	0.736585
1741.19	-36082.5	-14570	7.36303	-0.904335	-0.0202444	0.790941
1741.21	-36082.6	-14569.9	7.34714	-0.954978	-0.0199637	0.839164
1741.23	-36082.7	-14569.9	7.33055	-0.997145	-0.0199338	0.880907
1741.24	-36082.9	-14569.9	7.3137	-1.03251	-0.0200095	0.918094
1741.26	-36083	-14569.8	7.29676	-1.06363	-0.0200164	0.952454
1741.28	-36083.1	-14569.8	7.27906	-1.09389	-0.0199968	0.984459
1741.29	-36083.2	-14569.7	7.26028	-1.12507	-0.0199959	1.0145
1741.31	-36083.3	-14569.7	7.24097	-1.15536	-0.020001	1.04319
1741.33	-36083.4	-14569.6	7.22125	-1.18378	-0.0200011	1.07105
1741.34	-36083.5	-14569.6	7.20034	-1.21148	-0.0199997	1.09844
1741.36	-36083.7	-14569.5	7.17804	-1.2391	-0.0199997	1.12549
1741.38	-36083.8	-14569.5	7.15534	-1.26607	-0.0200001	1.15196
1741.4	-36083.9	-14569.5	7.13296	-1.29196	-0.0200001	1.17744
1741.41	-36084	-14569.4	7.11102	-1.31673	-0.02	1.20132
1741.43	-36084.1	-14569.4	7.08939	-1.34024	-0.02	1.22327
1741.45	-36084.2	-14569.3	7.0677	-1.36211	-0.02	1.24332
1741.46	-36084.4	-14569.3	7.04549	-1.3814	-0.02	1.26101
1741.48	-36084.5	-14569.2	7.02223	-1.39647	-0.02	1.27531
1741.5	-36084.6	-14569.2	6.99807	-1.4067	-0.02	1.28591
1741.51	-36084.7	-14569.2	6.97394	-1.41269	-0.02	1.29333
1741.53	-36084.8	-14569.1	6.94997	-1.41578	-0.02	1.29817
1741.55	-36084.9	-14569.1	6.92556	-1.41784	-0.0199999	1.30105
1741.57	-36085	-14569	6.90049	-1.41951	-0.0199999	1.30252
1741.58	-36085.1	-14569	6.87487	-1.42042	-0.0200002	1.30307
1741.6	-36085.2	-14568.9	6.84906	-1.42031	-0.0200003	1.30299
1741.62	-36085.3	-14568.9	6.82356	-1.41907	-0.019999	1.3024
1741.63	-36085.4	-14568.9	6.79864	-1.41726	-0.0199988	1.30124
1741.65	-36085.5	-14568.8	6.77436	-1.41576	-0.0200038	1.29934
1741.67	-36085.7	-14568.8	6.7504	-1.41408	-0.0200038	1.29699
1741.68	-36085.8	-14568.7	6.72627	-1.41096	-0.0199848	1.29465
1741.7	-36085.9	-14568.7	6.70224	-1.40735	-0.0199881	1.29174
1741.72	-36086	-14568.7	6.67884	-1.40496	-0.0200618	1.2872
1741.74	-36086.1	-14568.6	6.65557	-1.40145	-0.0200455	1.28069
1741.75	-36086.2	-14568.6	6.63155	-1.39298	-0.0197713	1.27204
1741.77	-36086.3	-14568.5	6.60748	-1.37944	-0.0198676	1.25978
1741.79	-36086.4	-14568.5	6.5846	-1.36223	-0.0211585	1.2421
1741.8	-36086.5	-14568.5	6.56258	-1.33978	-0.0231112	1.21965
1741.82	-36086.6	-14568.4	6.54063	-1.30997	-0.0248149	1.19378
1741.84	-36086.7	-14568.4	6.51913	-1.27442	-0.026452	1.16395
1741.85	-36086.8	-14568.3	6.49858	-1.23586	-0.0284011	1.1295
1741.87	-36086.9	-14568.3	6.47792	-1.19572	-0.0299454	1.09259
1741.89	-36087	-14568.3	6.4563	-1.15523	-0.0302762	1.05641
1741.91	-36087.1	-14568.2	6.43667	-1.11667	-0.03	1.02397
1741.92	-36087.2	-14568.2	6.42224	-1.0835	-0.0299279	0.996849
1741.94	-36087.3	-14568.1	6.41291	-1.06258	-0.0300037	0.971206
1741.96	-36087.4	-14568.1	6.40685	-1.05433	-0.030021	0.942822
1741.97	-36087.3	-14568.1	6.39943	-1.03467	-0.0299988	0.910874
1741.99	-36087.3	-14568.1	6.38702	-0.985619	-0.0299899	0.874411
1742.01	-36087.4	-14568.1	6.37143	-0.926791	-0.0300026	0.829683
1742.02	-36087.7	-14568	6.35435	-0.875353	-0.0300215	0.775992
1742.04	-36087.9	-14567.9	6.33403	-0.819282	-0.0299921	0.722913
1742.06	-36088.1	-14567.9	6.31049	-0.753076	-0.0299266	0.678609
1742.08	-36088.1	-14567.8	6.29036	-0.704005	-0.0300447	0.642188
1742.09	-36088.2	-14567.8	6.27768	-0.68882	-0.0302743	0.612804
1742.11	-36088.3	-14567.8	6.26752	-0.685556	-0.0297654	0.593485
1742.13	-36088.4	-14567.7	6.25597	-0.677199	-0.0281466	0.584495
1742.14	-36088.5	-14567.7	6.24383	-0.668176	-0.0262421	0.579384
1742.16	-36088.6	-14567.6	6.23187	-0.662644	-0.0245728	0.573635
1742.18	-36088.7	-14567.6	6.21971	-0.658987	-0.02276	0.568276
1742.19	-36088.8	-14567.6	6.20745	-0.655592	-0.0208467	0.564221
1742.21	-36088.9	-14567.5	6.19623	-0.652055	-0.0197762	0.561029
1742.23	-36089	-14567.5	6.18631	-0.648543	-0.0198054	0.558279
1742.25	-36089.1	-14567.5	6.17645	-0.645864	-0.0200585	0.555783
1742.26	-36089.2	-14567.4	6.16609	-0.644188	-0.020047	0.553491
1742.28	-36089.3	-14567.4	6.15581	-0.64268	-0.0199828	0.551524
1742.3	-36089.4	-14567.3	6.14563	-0.640938	-0.0199886	0.549858
1742.31	-36089.5	-14567.3	6.13474	-0.639195	-0.0200052	0.548267
1742.33	-36089.6	-14567.3	6.12301	-0.637543	-0.0200034	0.546632
1742.35	-36089.7	-14567.2	6.11104	-0.635872	-0.019998	0.544962
1742.36	-36089.8	-14567.2	6.09905	-0.634147	-0.019998	0.543276
1742.38	-36089.9	-14567.2	6.08683	-0.632424	-0.0200033	0.541597
1742.4	-36090	-14567.1	6.07473	-0.63071	-0.0200045	0.539917
1742.42	-36090.1	-14567.1	6.06362	-0.628978	-0.0199879	0.538201
1742.43	-36090.2	-14567.1	6.05349	-0.627257	-0.019985	0.536512
1742.45	-36090.3	-14567	6.0436	-0.625614	-0.0200497	0.534999
1742.47	-36090.4	-14567	6.03359	-0.623958	-0.0200571	0.533954
1742.48	-36090.5	-14566.9	6.02335	-0.622126	-0.0198154	0.533782
1742.5	-36090.6	-14566.9	6.01302	-0.620401	-0.0198153	0.535138
1742.52	-36090.7	-14566.9	6.00285	-0.619517	-0.0208997	0.539015
1742.53	-36090.7	-14566.8	5.9929	-0.621676	-0.0227723	0.548095
1742.55	-36090.9	-14566.8	5.98302	-0.62962	-0.0245561	0.566026
1742.57	-36091	-14566.8	5.97261	-0.642975	-0.0262344	0.596352
1742.59	-36091	-14566.7	5.961	-0.659537	-0.0281806	0.642097
1742.6	-36091.1	-14566.7	5.94879	-0.677001	-0.0298209	0.702582
1742.62	-36091.2	-14566.7	5.93703	-0.692775	-0.0302988	0.775335
1742.64	-36091.3	-14566.6	5.92543	-0.702593	-0.0300469	0.85814
1742.65	-36091.4	-14566.6	5.91331	-0.702412	-0.0299236	0.948193
1742.67	-36091.5	-14566.5	5.90134	-0.694535	-0.0299919	1.03786
1742.69	-36091.6	-14566.5	5.89054	-0.682813	-0.0300202	1.11815
1742.7	-36091.7	-14566.5	5.88058	-0.6647	-0.030001	1.18402
1742.72	-36091.8	-14566.4	5.8707	-0.63607	-0.0299945	1.23208
1742.74	-36091.9	-14566.4	5.8606	-0.596041	-0.0299997	1.26042
1742.76	-36092	-14566.4	5.85021	-0.544837	-0.0300014	1.26826
1742.77	-36092.1	-14566.3	5.84	-0.483333	-0.03	1.25817
1742.79	-36092.2	-14566.3	5.83064	-0.414163	-0.0299996	1.23411
1742.81	-36092.3	-14566.3	5.82294	-0.346225	-0.03	1.20167
1742.82	-36092.3	-14566.2	5.81738	-0.287941	-0.0300001	1.16619
1742.84	-36092.4	-14566.2	5.8131	-0.240878	-0.03	1.13087
1742.86	-36092.5	-14566.2	5.80932	-0.204649	-0.0299999	1.09823
1742.88	-36092.6	-14566.1	5.80638	-0.177135	-0.03	1.06993
1742.89	-36092.7	-14566.1	5.80453	-0.156248	-0.0300001	1.04673
1742.91	-36092.8	-14566.1	5.80307	-0.141023	-0.0299999	1.02726
1742.93	-36092.9	-14566	5.80143	-0.130292	-0.0299995	1.0102
1742.94	-36093	-14566	5.79969	-0.121933	-0.0300003	0.995361
1742.96	-36093.1	-14565.9	5.79798	-0.114558	-0.0300018	0.98256
1742.98	-36093.2	-14565.9	5.79626	-0.10886	-0.0299985	0.97133
1742.99	-36093.3	-14565.9	5.79454	-0.105196	-0.0299933	0.961689
1743.01	-36093.4	-14565.9	5.79284	-0.102634	-0.0300071	0.954727
1743.03	-36093.4	-14565.8	5.79118	-0.100695	-0.0300258	0.951258
1743.04	-36093.5	-14565.8	5.7895	-0.09993	-0.0299732	0.951404
1743.06	-36093.6	-14565.7	5.78779	-0.100135	-0.029908	0.955541
1743.08	-36093.7	-14565.7	5.78605	-0.0996449	-0.0301217	0.964596
1743.1	-36093.8	-14565.7	5.78433	-0.0978579	-0.0303351	0.978765
1743.11	-36093.9	-14565.6	5.78264	-0.0959298	-0.0294307	0.9971
1743.13	-36094	-14565.6	5.78098	-0.0943362	-0.0275345	1.01908
1743.15	-36094.1	-14565.6	5.7793	-0.0925367	-0.0263901	1.04483
1743.16	-36094.2	-14565.5	5.77758	-0.0906632	-0.0265004	1.07397
1743.18	-36094.3	-14565.5	5.77586	-0.0897401	-0.0267068	1.10545
1743.2	-36094.4	-14565.5	5.77414	-0.0898592	-0.0266336	1.13813
1743.21	-36094.5	-14565.4	5.77242	-0.0900733	-0.0268212	1.17088
1743.23	-36094.6	-14565.4	5.7707	-0.0900328	-0.0269268	1.20286
1743.25	-36094.7	-14565.4	5.76902	-0.089979	-0.0258428	1.2336
1743.27	-36094.8	-14565.3	5.76736	-0.0899912	-0.0239635	1.26339
1743.28	-36094.8	-14565.3	5.76567	-0.0900054	-0.0228356	1.29316
1743.3	-36094.9	-14565.3	5.76394	-0.090002	-0.0230099	1.32351
1743.32	-36095	-14565.2	5.76222	-0.0899985	-0.0242122	1.35467
1743.33	-36095.1	-14565.2	5.7605	-0.0899996	-0.0260626	1.38557
1743.35	-36095.2	-14565.2	5.7588	-0.0900004	-0.0281069	1.41442
1743.37	-36095.3	-14565.1	5.75714	-0.0900001	-0.0297158	1.44055
1743.38	-36095.4	-14565.1	5.75553	-0.0899999	-0.0302551	1.4639
1743.4	-36095.5	-14565.1	5.75379	-0.09	-0.0300571	1.48389
1743.42	-36095.6	-14565	5.75174	-0.09	-0.0299314	1.49975
1743.44	-36095.7	-14565	5.75014	-0.09	-0.0299888	1.51142
1743.45	-36095.8	-14564.9	5.74995	-0.09	-0.030019	1.51918
1743.47	-36095.9	-14564.9	5.75008	-0.09	-0.030003	1.52273
1743.49	-36095.9	-14564.9	5.74894	-0.09	-0.0299951	1.52156
1743.5	-36096	-14564.9	5.74691	-0.09	-0.0299995	1.51526
1743.52	-36096.1	-14564.8	5.74505	-0.09	-0.0300013	1.50326
1743.54	-36096.2	-14564.8	5.74343	-0.09	-0.0300001	1.48397
1743.55	-36096.3	-14564.7	5.74179	-0.0900001	-0.0299996	1.45542
1743.57	-36096.4	-14564.7	5.7401	-0.09	-0.03	1.41559
1743.59	-36096.5	-14564.7	5.73839	-0.0899996	-0.0300001	1.36212
1743.61	-36096.6	-14564.6	5.73667	-0.09	-0.03	1.29085
1743.62	-36096.7	-14564.6	5.73494	-0.0900014	-0.03	1.19884
1743.64	-36096.8	-14564.6	5.73323	-0.0899997	-0.03	1.0902
1743.66	-36096.9	-14564.5	5.73158	-0.0899944	-0.03	0.969212
1743.67	-36097	-14564.5	5.7299	-0.0900011	-0.03	0.834823
1743.69	-36097	-14564.5	5.72816	-0.0900204	-0.03	0.68809
1743.71	-36097.1	-14564.4	5.72648	-0.0899918	-0.03	0.540839
1743.72	-36097.2	-14564.4	5.7249	-0.0899201	-0.03	0.403715
1743.74	-36097.3	-14564.4	5.7231	-0.0900308	-0.03	0.27766
1743.76	-36097.4	-14564.3	5.72107	-0.0902895	-0.03	0.163419
1743.78	-36097.5	-14564.3	5.71991	-0.0898206	-0.03	0.0659688
1743.79	-36097.6	-14564.3	5.72005	-0.0881712	-0.03	-0.0114665
1743.81	-36097.7	-14564.2	5.71981	-0.0862443	-0.03	-0.0716079
1743.83	-36097.8	-14564.2	5.7182	-0.0846291	-0.03	-0.117912
1743.84	-36097.9	-14564.2	5.71624	-0.0828829	-0.03	-0.153564
1743.86	-36098	-14564.1	5.71458	-0.0809507	-0.0299999	-0.181028
1743.88	-36098.1	-14564.1	5.71274	-0.0798041	-0.0300001	-0.201377
1743.89	-36098.1	-14564.1	5.71078	-0.079805	-0.0300004	-0.215328
1743.91	-36098.2	-14564	5.70987	-0.0800593	-0.0299995	-0.22328
1743.93	-36098.3	-14564	5.71008	-0.0800478	-0.0299985	-0.225931
1743.95	-36098.4	-14564	5.70962	-0.0799822	-0.0300024	-0.224468
1743.96	-36098.5	-14563.9	5.70787	-0.0799872	-0.0300056	-0.220142
1743.98	-36098.6	-14563.9	5.70589	-0.0800047	-0.0299912	-0.214221
1744	-36098.7	-14563.9	5.7042	-0.0800031	-0.0299803	-0.207506
1744.01	-36098.8	-14563.8	5.70254	-0.0799987	-0.0300378	-0.200218
1744.03	-36098.9	-14563.8	5.70082	-0.0799993	-0.0300698	-0.19283
1744.05	-36099	-14563.8	5.6991	-0.0800004	-0.029839	-0.186101
1744.06	-36099.1	-14563.7	5.69743	-0.0800002	-0.0297318	-0.180184
1744.08	-36099.1	-14563.7	5.69582	-0.0799999	-0.0306686	-0.174675
1744.1	-36099.2	-14563.7	5.69412	-0.08	-0.032541	-0.169609
1744.12	-36099.3	-14563.6	5.69213	-0.08	-0.034328	-0.165418
1744.13	-36099.4	-14563.6	5.69038	-0.08	-0.0359194	-0.16225
1744.15	-36099.5	-14563.6	5.68992	-0.08	-0.0378848	-0.159998
1744.17	-36099.6	-14563.5	5.69013	-0.08	-0.0396782	-0.158416
1744.18	-36099.7	-14563.5	5.68922	-0.08	-0.040026	-0.157166
1744.2	-36099.8	-14563.5	5.68726	-0.08	-0.0398205	-0.156073
1744.22	-36099.9	-14563.4	5.68542	-0.08	-0.0411433	-0.155066
1744.23	-36100	-14563.4	5.68377	-0.08	-0.043078	-0.153919
1744.25	-36100.1	-14563.4	5.6818	-0.0800001	-0.0433642	-0.152378
1744.27	-36100.1	-14563.3	5.68019	-0.08	-0.0431493	-0.150691
1744.29	-36100.2	-14563.3	5.67995	-0.0799998	-0.0447885	-0.14931
1744.3	-36100.3	-14563.3	5.68009	-0.0799999	-0.0466044	-0.148298
1744.32	-36100.4	-14563.2	5.67891	-0.0800008	-0.0456055	-0.147547
1744.34	-36100.5	-14563.2	5.67689	-0.0800003	-0.0434863	-0.147089
1744.35	-36100.6	-14563.2	5.67518	-0.0799968	-0.0431756	-0.146979
1744.37	-36100.7	-14563.1	5.67355	-0.0799988	-0.0434	-0.14705
1744.39	-36100.8	-14563.1	5.67154	-0.080012	-0.0419803	-0.147089
1744.4	-36100.9	-14563.1	5.67004	-0.0800023	-0.0400769	-0.147062
1744.42	-36100.9	-14563	5.66997	-0.0799536	-0.039556	-0.147012
1744.44	-36101	-14563	5.67	-0.08	-0.04	-0.147059
1744.46	-36101.1	-14563	5.66866	-0.0801838	-0.0403868	-0.14736
1744.47	-36101.2	-14562.9	5.66667	-0.08	-0.04	-0.148148
1744.49	-36101.3	-14562.9	5.66495	-0.0788723	-0.0384767	-0.149592
1744.51	-36101.4	-14562.9	5.66322	-0.0764872	-0.0365614	-0.151541
1744.52	-36101.5	-14562.8	5.66124	-0.072967	-0.0349277	-0.154294
1744.54	-36101.6	-14562.8	5.65991	-0.0696747	-0.0330817	-0.159936
1744.56	-36101.7	-14562.8	5.65982	-0.0653689	-0.0309048	-0.172122
1744.57	-36101.8	-14562.7	5.66	-0.0507264	-0.0300262	-0.197883
1744.59	-36101.9	-14562.7	5.65979	-0.0171313	-0.031471	-0.244879
1744.61	-36101.9	-14562.7	5.66016	0.038033	-0.0336965	-0.320861
1744.63	-36102	-14562.6	5.66174	0.114242	-0.0354255	-0.430378
1744.64	-36102.1	-14562.6	5.66382	0.205988	-0.0370845	-0.570285
1744.66	-36102.2	-14562.6	5.66644	0.307026	-0.0389056	-0.736003
1744.68	-36102.3	-14562.5	5.67153	0.411093	-0.0402257	-0.922302
1744.69	-36102.4	-14562.5	5.67987	0.511649	-0.0404966	-1.12162
1744.71	-36102.5	-14562.5	5.68951	0.601642	-0.0396247	-1.32188
1744.73	-36102.6	-14562.4	5.69946	0.67744	-0.0378821	-1.51219
1744.74	-36102.7	-14562.4	5.711	0.741385	-0.0360653	-1.68487
1744.76	-36102.8	-14562.4	5.7244	0.794818	-0.0344753	-1.83725
1744.78	-36102.9	-14562.3	5.73812	0.83676	-0.0326199	-1.97358
1744.8	-36102.9	-14562.3	5.75166	0.867067	-0.0306787	-2.0965
1744.81	-36103	-14562.3	5.76615	0.887119	-0.0298752	-2.2054
1744.83	-36103.1	-14562.2	5.78174	0.899146	-0.030102	-2.29951
1744.85	-36103.2	-14562.2	5.79717	0.906226	-0.0295229	-2.37831
1744.86	-36103.3	-14562.2	5.81208	0.909745	-0.0277123	-2.44348
1744.88	-36103.4	-14562.1	5.82716	0.909248	-0.0258538	-2.49902
1744.9	-36103.5	-14562.1	5.84265	0.905543	-0.024232	-2.54634
1744.91	-36103.6	-14562.1	5.85826	0.900824	-0.0221436	-2.58407
1744.93	-36103.7	-14562	5.87373	0.895734	-0.0202569	-2.61252
1744.95	-36103.8	-14562	5.88885	0.889501	-0.0204233	-2.63367
1744.97	-36103.9	-14562	5.90379	0.882639	-0.0224213	-2.64887
1744.98	-36104	-14561.9	5.91899	0.876648	-0.0244359	-2.65897
1745	-36104.1	-14561.9	5.93449	0.871682	-0.0260539	-2.66515
1745.02	-36104.2	-14561.9	5.95009	0.866964	-0.0279269	-2.6689
1745.03	-36104.3	-14561.8	5.96553	0.863667	-0.0296718	-2.67208
1745.05	-36104.4	-14561.8	5.98059	0.86423	-0.030305	-2.67671
1745.07	-36104.5	-14561.7	5.99555	0.870316	-0.0300843	-2.68435
1745.08	-36104.5	-14561.7	6.01086	0.882969	-0.0299214	-2.69626
1745.1	-36104.6	-14561.7	6.02638	0.901587	-0.0299824	-2.71313
1745.12	-36104.7	-14561.7	6.04167	0.924706	-0.0300211	-2.73518
1745.14	-36104.8	-14561.6	6.05717	0.951568	-0.0300035	-2.76101
1745.15	-36104.9	-14561.6	6.0736	0.981698	-0.0299941	-2.78868
1745.17	-36105	-14561.5	6.09041	1.01413	-0.0299991	-2.8181
1745.19	-36105.1	-14561.5	6.10685	1.0478	-0.0300015	-2.8497
1745.2	-36105.2	-14561.5	6.12442	1.08251	-0.0300002	-2.8819
1745.22	-36105.3	-14561.4	6.14478	1.11797	-0.0299996	-2.91263
1745.24	-36105.4	-14561.4	6.16552	1.1515	-0.03	-2.94169
1745.25	-36105.5	-14561.4	6.18382	1.18066	-0.03	-2.96952
1745.27	-36105.6	-14561.3	6.20217	1.20832	-0.03	-2.99628
1745.29	-36105.7	-14561.3	6.22363	1.23816	-0.0300003	-3.02228
1745.31	-36105.8	-14561.3	6.24667	1.27	-0.03	-3.04902
1745.32	-36105.9	-14561.2	6.26906	1.30263	-0.0299986	-3.07775
1745.34	-36106	-14561.2	6.29133	1.33524	-0.0300003	-3.1074
1745.36	-36106.1	-14561.1	6.31437	1.36674	-0.0300055	-3.13711
1745.37	-36106.2	-14561.1	6.33807	1.39485	-0.029999	-3.16861
1745.39	-36106.3	-14561.1	6.36211	1.41761	-0.0299798	-3.2033
1745.41	-36106.4	-14561	6.38615	1.43514	-0.0300081	-3.23957
1745.42	-36106.5	-14561	6.41009	1.44821	-0.0300764	-3.27566
1745.44	-36106.6	-14561	6.43432	1.4583	-0.0299532	-3.31125
1745.46	-36106.7	-14560.9	6.45917	1.46616	-0.0297013	-3.34606
1745.48	-36106.8	-14560.9	6.48449	1.47041	-0.030179	-3.37938
1745.49	-36106.9	-14560.9	6.51014	1.46923	-0.031819	-3.4105
1745.51	-36107	-14560.8	6.53616	1.46049	-0.0337659	-3.43885
1745.53	-36107.1	-14560.8	6.56221	1.44407	-0.0354454	-3.46277
1745.54	-36107.3	-14560.7	6.58715	1.42391	-0.0372261	-3.47848
1745.56	-36107.4	-14560.7	6.61054	1.3991	-0.0390948	-3.48255
1745.58	-36107.5	-14560.7	6.6334	1.35955	-0.0401904	-3.4726
1745.59	-36107.6	-14560.6	6.65603	1.29915	-0.0402041	-3.44534
1745.61	-36107.7	-14560.6	6.67725	1.22018	-0.039917	-3.39582
1745.63	-36107.8	-14560.5	6.69635	1.12326	-0.0398804	-3.32299
1745.65	-36107.9	-14560.5	6.71351	1.00548	-0.0401371	-3.23177
1745.66	-36108	-14560.5	6.72872	0.867793	-0.0403	-3.12488
1745.68	-36108.1	-14560.4	6.74174	0.716449	-0.0395133	-3.00187
1745.7	-36108.2	-14560.4	6.75224	0.557952	-0.037709	-2.86692
1745.71	-36108.3	-14560.4	6.7599	0.398805	-0.0358247	-2.73019
1745.73	-36108.4	-14560.3	6.76496	0.248039	-0.034164	-2.59946
1745.75	-36108.5	-14560.3	6.7682	0.117041	-0.032311	-2.47942
1745.76	-36108.7	-14560.2	6.76986	0.00977806	-0.0305384	-2.37247
1745.78	-36108.8	-14560.2	6.76963	-0.076711	-0.0297439	-2.27884
1745.8	-36108.8	-14560.2	6.76774	-0.144245	-0.0298858	-2.19477
1745.82	-36109	-14560.1	6.76496	-0.193582	-0.0300712	-2.11301
1745.83	-36109.1	-14560.1	6.76146	-0.229257	-0.030026	-2.02815
1745.85	-36109.2	-14560	6.757	-0.258408	-0.0299798	-1.93623
1745.87	-36109.3	-14560	6.75186	-0.282845	-0.0299931	-1.83186
1745.88	-36109.4	-14560	6.74664	-0.300797	-0.0300052	-1.70912
1745.9	-36109.5	-14559.9	6.74151	-0.31154	-0.0300015	-1.56823
1745.92	-36109.6	-14559.9	6.73635	-0.31529	-0.0299986	-1.41382
1745.93	-36109.7	-14559.8	6.7312	-0.314033	-0.0299997	-1.25335
1745.95	-36109.8	-14559.8	6.72617	-0.310482	-0.0300004	-1.0946
1745.97	-36109.9	-14559.8	6.72119	-0.304994	-0.0300001	-0.935017
1745.99	-36110	-14559.7	6.71608	-0.297011	-0.0299999	-0.768247
1746	-36110.1	-14559.7	6.71091	-0.288128	-0.03	-0.599054
1746.02	-36110.2	-14559.7	6.70579	-0.280618	-0.03	-0.437089
1746.04	-36110.4	-14559.6	6.70062	-0.274104	-0.03	-0.287801
1746.05	-36110.5	-14559.6	6.69533	-0.267361	-0.03	-0.154704
1746.07	-36110.6	-14559.5	6.6905	-0.260731	-0.03	-0.040423
1746.09	-36110.7	-14559.5	6.68675	-0.254991	-0.03	0.0531957
1746.1	-36110.8	-14559.5	6.68353	-0.25025	-0.03	0.126961
1746.12	-36110.9	-14559.4	6.68008	-0.24639	-0.03	0.182904
1746.14	-36111	-14559.4	6.67667	-0.243333	-0.03	0.224401
1746.16	-36111.1	-14559.3	6.67357	-0.241096	-0.03	0.255056
1746.17	-36111.2	-14559.3	6.67	-0.24	-0.03	0.277778
1746.19	-36111.3	-14559.3	6.66521	-0.240086	-0.03	0.294987
1746.21	-36111.4	-14559.2	6.65967	-0.239955	-0.03	0.30784
1746.22	-36111.5	-14559.2	6.65418	-0.23845	-0.03	0.317059
1746.24	-36111.7	-14559.2	6.64952	-0.236447	-0.03	0.322972
1746.26	-36111.8	-14559.1	6.64606	-0.234802	-0.03	0.326153
1746.27	-36111.9	-14559.1	6.64295	-0.233112	-0.03	0.328107
1746.29	-36112	-14559.1	6.63951	-0.231162	-0.03	0.329962
1746.31	-36112.1	-14559	6.63609	-0.229867	-0.03	0.331334
1746.33	-36112.2	-14559	6.63283	-0.229771	-0.03	0.331938
1746.34	-36112.3	-14558.9	6.629	-0.230046	-0.03	0.332365
1746.36	-36112.4	-14558.9	6.62414	-0.230062	-0.03	0.332974
1746.38	-36112.5	-14558.9	6.6187	-0.229988	-0.03	0.333391
1746.39	-36112.6	-14558.8	6.61332	-0.229985	-0.0300001	0.333406
1746.41	-36112.7	-14558.8	6.60881	-0.230003	-0.0299999	0.333316
1746.43	-36112.8	-14558.7	6.60538	-0.230001	-0.0299996	0.333318
1746.44	-36112.9	-14558.7	6.60217	-0.230002	-0.0300005	0.333335
1746.46	-36113	-14558.7	6.59878	-0.230009	-0.0300015	0.333326
1746.48	-36113.1	-14558.6	6.59559	-0.229987	-0.0299981	0.333347
1746.5	-36113.2	-14558.6	6.59238	-0.229965	-0.0299947	0.333374
1746.51	-36113.3	-14558.6	6.58799	-0.230056	-0.0300085	0.333256
1746.53	-36113.4	-14558.5	6.58259	-0.230126	-0.0300192	0.332762
1746.55	-36113.6	-14558.5	6.57811	-0.229713	-0.029963	0.331657
1746.56	-36113.7	-14558.4	6.57494	-0.228189	-0.0299263	0.331629
1746.58	-36113.8	-14558.4	6.57177	-0.22504	-0.0301384	0.336472
1746.6	-36113.9	-14558.4	6.56824	-0.226799	-0.0302544	0.350509
1746.61	-36114	-14558.3	6.56505	-0.247191	-0.0293504	0.378449
1746.63	-36114.1	-14558.3	6.56175	-0.291792	-0.0274842	0.423624
1746.65	-36114.2	-14558.3	6.55686	-0.35842	-0.0256059	0.487923
1746.67	-36114.3	-14558.2	6.54997	-0.446868	-0.0239897	0.570924
1746.68	-36114.4	-14558.2	6.54151	-0.558168	-0.022358	0.670247
1746.7	-36114.5	-14558.2	6.53104	-0.684552	-0.0206232	0.780902
1746.72	-36114.6	-14558.1	6.5176	-0.811679	-0.0188601	0.895939
1746.73	-36114.7	-14558.1	6.50163	-0.930641	-0.0171486	1.00922
1746.75	-36114.8	-14558	6.48445	-1.03715	-0.015546	1.11565
1746.77	-36114.9	-14558	6.46588	-1.13498	-0.0138799	1.21481
1746.78	-36115	-14558	6.44501	-1.23167	-0.0119231	1.3088
1746.8	-36115.1	-14557.9	6.4222	-1.32568	-0.0102435	1.39805
1746.82	-36115.2	-14557.9	6.39847	-1.4109	-0.00971799	1.48186
1746.84	-36115.3	-14557.9	6.3743	-1.48723	-0.00995558	1.55828
1746.85	-36115.4	-14557.8	6.34979	-1.55712	-0.0100619	1.62524
1746.87	-36115.5	-14557.8	6.32457	-1.61983	-0.0100029	1.68413
1746.89	-36115.6	-14557.7	6.29807	-1.6736	-0.0100443	1.73732
1746.9	-36115.7	-14557.7	6.27007	-1.71857	-0.0100226	1.78377
1746.92	-36115.8	-14557.7	6.24057	-1.75581	-0.00974765	1.82154
1746.94	-36115.9	-14557.6	6.21025	-1.78671	-0.00990647	1.85192
1746.95	-36116	-14557.6	6.17978	-1.81248	-0.0112608	1.87694
1746.97	-36116.1	-14557.6	6.14855	-1.83238	-0.0132219	1.89663
1746.99	-36116.2	-14557.5	6.11591	-1.84548	-0.0149472	1.91055
1747.01	-36116.3	-14557.5	6.08333	-1.85333	-0.0166667	1.91939
1747.02	-36116.4	-14557.5	6.05227	-1.85794	-0.0186499	1.92417
1747.04	-36116.5	-14557.4	6.0215	-1.86006	-0.0200456	1.92597
1747.06	-36116.6	-14557.4	5.98979	-1.86035	-0.0201917	1.92584
1747.07	-36116.7	-14557.4	5.95817	-1.85998	-0.0200017	1.92476
1747.09	-36116.8	-14557.3	5.92744	-1.85993	-0.0202166	1.92355
1747.11	-36116.9	-14557.3	5.89625	-1.86	-0.0198921	1.92256
1747.12	-36117	-14557.3	5.86362	-1.85994	-0.0183039	1.92194
1747.14	-36117.1	-14557.2	5.83098	-1.86005	-0.0163448	1.92149
1747.16	-36117.2	-14557.2	5.79933	-1.86031	-0.0147175	1.92099
1747.18	-36117.3	-14557.2	5.7677	-1.85981	-0.0129984	1.92035
1747.19	-36117.4	-14557.1	5.73525	-1.85812	-0.0110546	1.91941
1747.21	-36117.5	-14557.1	5.70219	-1.85629	-0.0098332	1.91787
1747.23	-36117.5	-14557.1	5.66919	-1.85479	-0.00978683	1.91565
1747.24	-36117.6	-14557	5.63759	-1.85251	-0.0100537	1.91324
1747.26	-36117.7	-14557	5.60767	-1.84909	-0.0100575	1.91072
1747.28	-36117.8	-14557	5.57777	-1.84578	-0.00998592	1.9074
1747.29	-36117.9	-14556.9	5.54691	-1.84275	-0.00998598	1.9033
1747.31	-36118	-14556.9	5.51561	-1.83803	-0.0100043	1.89978
1747.33	-36118.1	-14556.9	5.48455	-1.83216	-0.0100034	1.89785
1747.35	-36118.2	-14556.8	5.45439	-1.82965	-0.00999872	1.89788
1747.36	-36118.3	-14556.8	5.42467	-1.8327	-0.00999908	1.90103
1747.38	-36118.4	-14556.8	5.39361	-1.84028	-0.0100003	1.90947
1747.4	-36118.4	-14556.8	5.36083	-1.8532	-0.0100002	1.9239
1747.41	-36118.5	-14556.7	5.32792	-1.87462	-0.0099999	1.9431
1747.43	-36118.6	-14556.7	5.29538	-1.90293	-0.00999995	1.96616
1747.45	-36118.7	-14556.7	5.26254	-1.93146	-0.01	1.99262
1747.46	-36118.8	-14556.6	5.22916	-1.95924	-0.01	2.02215
1747.48	-36118.9	-14556.6	5.19546	-1.99065	-0.00999999	2.0545
1747.5	-36118.9	-14556.6	5.16116	-2.02714	-0.01	2.08946
1747.52	-36119	-14556.6	5.12553	-2.06729	-0.01	2.12679
1747.53	-36119.1	-14556.5	5.08927	-2.10885	-0.01	2.16521
1747.55	-36119.2	-14556.5	5.05403	-2.14916	-0.00999998	2.20275
1747.57	-36119.3	-14556.5	5.01923	-2.18715	-0.00999998	2.23844
1747.58	-36119.4	-14556.4	4.98292	-2.22273	-0.0100001	2.27201
1747.6	-36119.4	-14556.4	4.94478	-2.25482	-0.0100001	2.30301
1747.62	-36119.5	-14556.4	4.9056	-2.28187	-0.00999971	2.33086
1747.63	-36119.6	-14556.3	4.866	-2.30489	-0.00999977	2.35532
1747.65	-36119.7	-14556.3	4.82635	-2.32616	-0.0100012	2.3763
1747.67	-36119.8	-14556.3	4.78625	-2.34575	-0.0100009	2.39392
1747.69	-36119.8	-14556.3	4.74511	-2.36257	-0.0099956	2.40839
1747.7	-36119.9	-14556.2	4.70384	-2.37505	-0.00999745	2.41985
1747.72	-36120	-14556.2	4.66385	-2.38195	-0.0100174	2.42824
1747.74	-36120.1	-14556.2	4.62462	-2.38614	-0.0100067	2.43234
1747.75	-36120.1	-14556.2	4.58502	-2.39077	-0.00993037	2.43086
1747.77	-36120.2	-14556.1	4.54477	-2.39069	-0.00997459	2.4247
1747.79	-36120.3	-14556.1	4.50395	-2.37958	-0.0102563	2.41461
1747.8	-36120.3	-14556.1	4.46246	-2.36116	-0.0100493	2.39585
1747.82	-36120.4	-14556.1	4.42052	-2.33948	-0.00862481	2.36255
1747.84	-36120.5	-14556	4.38	-2.30333	-0.00666667	2.31264
1747.86	-36120.6	-14556	4.34251	-2.23929	-0.00500037	2.2446
1747.87	-36120.6	-14556	4.30667	-2.14333	-0.00333333	2.15468
1747.89	-36120.7	-14556	4.2712	-2.01613	-0.00137376	2.03996
1747.91	-36120.8	-14555.9	4.23818	-1.86755	4.90234e-05	1.90318
1747.92	-36120.8	-14555.9	4.20952	-1.70772	0.000251116	1.74969
1747.94	-36120.9	-14555.9	4.18371	-1.5399	-2.33426e-05	1.58887
1747.96	-36121	-14555.9	4.15937	-1.36674	-4.94734e-05	1.42707
1747.97	-36121	-14555.8	4.13762	-1.19303	-1.08318e-06	1.25978
1747.99	-36121.1	-14555.8	4.11942	-1.02044	-5.56561e-05	1.0845
1748.01	-36121.2	-14555.8	4.10414	-0.84067	4.20977e-05	0.909748
1748.03	-36121.2	-14555.8	4.09128	-0.653595	0.000269827	0.744403
1748.04	-36121.3	-14555.8	4.08126	-0.482577	-0.000233693	0.593463
1748.06	-36121.4	-14555.7	4.07411	-0.343889	-0.00185217	0.460605
1748.08	-36121.4	-14555.7	4.06889	-0.232535	-0.00375809	0.347961
1748.09	-36121.5	-14555.7	4.06501	-0.143297	-0.00542746	0.256383
1748.11	-36121.5	-14555.7	4.06294	-0.0756776	-0.00723994	0.184509
1748.13	-36121.6	-14555.6	4.06277	-0.027346	-0.00915319	0.130022
1748.14	-36121.7	-14555.6	4.06377	0.00813126	-0.0102238	0.0894318
1748.16	-36121.7	-14555.6	4.06538	0.0355946	-0.0101945	0.059209
1748.18	-36121.8	-14555.6	4.06742	0.0569242	-0.00994149	0.0359649
1748.2	-36121.9	-14555.5	4.06935	0.0730298	-0.00995312	0.017513
1748.21	-36121.9	-14555.5	4.07012	0.0837807	-0.010017	0.00341672
1748.23	-36122	-14555.5	4.0699	0.0904267	-0.010011	-0.00680591
1748.25	-36122.1	-14555.5	4.07046	0.0959782	-0.00999561	-0.0138773
1748.26	-36122.1	-14555.5	4.07225	0.101239	-0.00999831	-0.0186947
1748.28	-36122.2	-14555.4	4.07422	0.104575	-0.00999878	-0.0223045
1748.3	-36122.3	-14555.4	4.0759	0.106046	-0.00999606	-0.0251414
1748.31	-36122.3	-14555.4	4.07755	0.107596	-0.0100103	-0.02699
1748.33	-36122.4	-14555.4	4.07927	0.109466	-0.0100161	-0.028014
1748.35	-36122.5	-14555.3	4.08105	0.110321	-0.00995541	-0.0287328
1748.37	-36122.5	-14555.3	4.08273	0.110134	-0.00993791	-0.0292795
1748.38	-36122.6	-14555.3	4.08411	0.109917	-0.0101665	-0.0294854
1748.4	-36122.7	-14555.3	4.08578	0.10997	-0.0102067	-0.0294356
1748.42	-36122.7	-14555.2	4.08881	0.110023	-0.00919684	-0.0294041
1748.43	-36122.8	-14555.2	4.09244	0.110007	-0.00728117	-0.0294191
1748.45	-36122.9	-14555.2	4.09488	0.109994	-0.00526736	-0.0293626
1748.47	-36122.9	-14555.2	4.09628	0.109998	-0.00367279	-0.0293619
1748.48	-36123	-14555.2	4.09777	0.110002	-0.0028372	-0.029667
1748.5	-36123.1	-14555.1	4.09957	0.11	-0.00308388	-0.0303107
1748.52	-36123.1	-14555.1	4.10135	0.11	-0.00459271	-0.0312137
1748.54	-36123.2	-14555.1	4.10304	0.11	-0.00642283	-0.0324253
1748.55	-36123.3	-14555.1	4.10471	0.11	-0.00724332	-0.0340083
1748.57	-36123.3	-14555	4.10637	0.11	-0.00684408	-0.0356769
1748.59	-36123.4	-14555	4.10805	0.11	-0.00550003	-0.0370444
1748.6	-36123.4	-14555	4.10979	0.11	-0.00357854	-0.0380327
1748.62	-36123.5	-14555	4.11161	0.11	-0.00152905	-0.0387044
1748.64	-36123.6	-14555	4.11325	0.11	-5.21696e-05	-0.0391897
1748.65	-36123.7	-14554.9	4.11457	0.11	0.000289544	-0.039647
1748.67	-36123.7	-14554.9	4.11651	0.11	1.71131e-05	-0.04026
1748.69	-36123.8	-14554.9	4.11989	0.11	-0.000140096	-0.041193
1748.71	-36123.8	-14554.9	4.12333	0.11	0	-0.0424837
1748.72	-36123.9	-14554.8	4.12538	0.11	0.000293428	-0.0440966
1748.74	-36124	-14554.8	4.12675	0.11	-5.5405e-05	-0.0458553
1748.76	-36124.1	-14554.8	4.12841	0.11	-0.00160174	-0.0475809
1748.77	-36124.1	-14554.8	4.13021	0.11	-0.00354826	-0.0492037
1748.79	-36124.2	-14554.7	4.13188	0.11	-0.00519062	-0.0507592
1748.81	-36124.2	-14554.7	4.13353	0.11	-0.00688629	-0.0525144
1748.82	-36124.3	-14554.7	4.13525	0.11	-0.00881733	-0.0546639
1748.84	-36124.4	-14554.7	4.13697	0.11	-0.0101473	-0.0570839
1748.86	-36124.4	-14554.6	4.13863	0.110002	-0.0103268	-0.059693
1748.88	-36124.5	-14554.6	4.1403	0.109999	-0.00991673	-0.0626454
1748.89	-36124.6	-14554.6	4.14201	0.109994	-0.00964705	-0.0659876
1748.91	-36124.6	-14554.6	4.14374	0.110005	-0.010261	-0.0694287
1748.93	-36124.7	-14554.6	4.14547	0.110021	-0.0119604	-0.0727825
1748.94	-36124.8	-14554.5	4.14716	0.109978	-0.0138534	-0.0761721
1748.96	-36124.8	-14554.5	4.14882	0.109919	-0.0154605	-0.0795474
1748.98	-36124.9	-14554.5	4.1505	0.110084	-0.0172338	-0.0824986
1748.99	-36125	-14554.5	4.15221	0.110289	-0.0191497	-0.0848128
1749.01	-36125	-14554.4	4.15395	0.109598	-0.020221	-0.0866717
1749.03	-36125.1	-14554.4	4.15567	0.10782	-0.0201781	-0.087969
1749.05	-36125.2	-14554.4	4.15736	0.105944	-0.0199336	-0.0881403
1749.06	-36125.3	-14554.4	4.15902	0.104346	-0.0199522	-0.0874372
1749.08	-36125.3	-14554.3	4.1607	0.102533	-0.0200173	-0.0871627
1749.1	-36125.4	-14554.3	4.16242	0.100661	-0.0200114	-0.0877783
1749.11	-36125.4	-14554.3	4.16414	0.0997411	-0.019995	-0.0886248
1749.13	-36125.5	-14554.3	4.16586	0.0998598	-0.0199973	-0.0896614
1749.15	-36125.6	-14554.2	4.16758	0.100073	-0.0200014	-0.0915431
1749.16	-36125.6	-14554.2	4.1693	0.100033	-0.0200006	-0.0939357
1749.18	-36125.7	-14554.2	4.17098	0.0999791	-0.0199998	-0.0956306
