# Supplementary material for: Extraction of driving behavior primitives considering driver expectation and vehicle dynamics
Source: PLoS One. 2025 Dec 31;20(12):e0340123. doi: 10.1371/journal.pone.0340123 (PMC12755792; doi:10.1371/journal.pone.0340123)
Supplement: S1 File — (ZIP) [file pone.0340123.s001.zip › DataSetForPimitiveExaction-1/straight driving/c25_s_2.xlsx]

## Sheet: Sheet1
1757.05	-36151	-14571.2	7.51982	2.00912	-0.0327803	-2.12045
1757.07	-36151.1	-14571.3	7.5539	2.00134	-0.0216167	-2.11535
1757.09	-36151.1	-14571.5	7.58882	1.99391	-0.0138575	-2.10959
1757.1	-36151.1	-14571.6	7.62354	1.98699	-0.00913111	-2.10352
1757.12	-36151.2	-14571.7	7.65635	1.98069	-0.00681063	-2.09761
1757.14	-36151.2	-14571.8	7.68615	1.97508	-0.00614009	-2.09218
1757.15	-36151.2	-14572	7.71543	1.96965	-0.00563273	-2.08661
1757.17	-36151.3	-14572.1	7.74791	1.96371	-0.00354286	-2.07997
1757.19	-36151.3	-14572.2	7.78586	1.95689	0.001544	-2.07164
1757.21	-36151.4	-14572.3	7.82452	1.95034	0.00945992	-2.06261
1757.22	-36151.4	-14572.5	7.85857	1.94516	0.0194262	-2.05405
1757.24	-36151.5	-14572.6	7.89	1.94	0.03	-2.04575
1757.26	-36151.5	-14572.7	7.92219	1.9334	0.0396172	-2.03728
1757.27	-36151.5	-14572.8	7.95529	1.92626	0.0470197	-2.02893
1757.29	-36151.6	-14573	7.98871	1.91962	0.0514262	-2.02109
1757.31	-36151.6	-14573.1	8.02194	1.91292	0.0533969	-2.01374
1757.32	-36151.7	-14573.3	8.05466	1.90575	0.053754	-2.00683
1757.34	-36151.7	-14573.4	8.08716	1.89934	0.0532537	-2.00035
1757.36	-36151.8	-14573.5	8.11973	1.89435	0.0521493	-1.99419
1757.38	-36151.8	-14573.6	8.15245	1.88891	0.0493165	-1.988
1757.39	-36151.8	-14573.8	8.18415	1.88199	0.0443548	-1.98174
1757.41	-36151.9	-14573.9	8.21082	1.87572	0.0391638	-1.97625
1757.43	-36151.9	-14574	8.23243	1.87112	0.0350715	-1.97166
1757.44	-36152	-14574.1	8.25934	1.86559	0.0312432	-1.96615
1757.46	-36152	-14574.3	8.30121	1.85662	0.0266898	-1.95806
1757.48	-36152.1	-14574.4	8.34491	1.84784	0.0220493	-1.94997
1757.49	-36152.1	-14574.6	8.37683	1.84281	0.0184326	-1.94444
1757.51	-36152.2	-14574.7	8.40524	1.83869	0.0161363	-1.93977
1757.53	-36152.2	-14574.8	8.43612	1.83355	0.0146597	-1.93472
1757.55	-36152.2	-14575	8.46779	1.82809	0.0122965	-1.92957
1757.56	-36152.3	-14575.1	8.49878	1.8229	0.00867726	-1.92454
1757.58	-36152.3	-14575.2	8.52905	1.81803	0.0055511	-1.91946
1757.6	-36152.4	-14575.4	8.55895	1.81317	0.0038296	-1.91447
1757.61	-36152.4	-14575.5	8.58922	1.80758	0.00315492	-1.91005
1757.63	-36152.5	-14575.7	8.62014	1.80203	0.00315638	-1.90659
1757.65	-36152.5	-14575.8	8.65139	1.79908	0.00358364	-1.90432
1757.66	-36152.6	-14575.9	8.68239	1.7993	0.00510448	-1.90368
1757.68	-36152.6	-14576.1	8.71241	1.801	0.00923209	-1.90531
1757.7	-36152.7	-14576.2	8.74216	1.80418	0.0147132	-1.90879
1757.72	-36152.7	-14576.4	8.77363	1.81036	0.0178908	-1.91274
1757.73	-36152.8	-14576.5	8.80657	1.81775	0.0191088	-1.91613
1757.75	-36152.8	-14576.7	8.83869	1.82166	0.0221866	-1.91828
1757.77	-36152.8	-14576.8	8.86937	1.821	0.0260552	-1.9181
1757.78	-36152.9	-14576.9	8.89937	1.81738	0.0261323	-1.91424
1757.8	-36152.9	-14577.1	8.92933	1.81034	0.0237495	-1.90655
1757.82	-36153	-14577.2	8.95977	1.79813	0.0238963	-1.89568
1757.83	-36153	-14577.4	8.99079	1.78181	0.0261814	-1.88168
1757.85	-36153.1	-14577.5	9.02216	1.76411	0.0269208	-1.86422
1757.87	-36153.1	-14577.6	9.05297	1.74492	0.0265859	-1.84387
1757.89	-36153.2	-14577.8	9.08213	1.72262	0.0277147	-1.82149
1757.9	-36153.2	-14577.9	9.11011	1.69665	0.0296635	-1.79628
1757.92	-36153.3	-14578.1	9.13801	1.66693	0.0304461	-1.76684
1757.94	-36153.3	-14578.3	9.16533	1.6331	0.0300999	-1.73377
1757.95	-36153.4	-14578.4	9.19116	1.595	0.0296397	-1.69855
1757.97	-36153.4	-14578.5	9.21687	1.55474	0.0298895	-1.66225
1757.99	-36153.5	-14578.7	9.24424	1.51523	0.031359	-1.6259
1758	-36153.5	-14578.9	9.27176	1.47868	0.0332374	-1.59126
1758.02	-36153.6	-14579	9.29741	1.44658	0.0346343	-1.56002
1758.04	-36153.6	-14579.2	9.3219	1.41824	0.0365092	-1.53206
1758.06	-36153.7	-14579.3	9.34636	1.39264	0.0398712	-1.50688
1758.07	-36153.7	-14579.4	9.37	1.37	0.0433333	-1.48475
1758.09	-36153.8	-14579.6	9.39194	1.35059	0.0453586	-1.46595
1758.11	-36153.8	-14579.7	9.41333	1.33333	0.0466667	-1.44989
1758.12	-36153.9	-14579.9	9.43546	1.31717	0.0482716	-1.43578
1758.14	-36153.9	-14580.1	9.45799	1.30253	0.0501085	-1.42302
1758.16	-36154	-14580.2	9.48038	1.28991	0.0518935	-1.41127
1758.17	-36154	-14580.3	9.50261	1.27873	0.0535128	-1.40081
1758.19	-36154.1	-14580.5	9.52459	1.26842	0.0550326	-1.39181
1758.21	-36154.1	-14580.7	9.54576	1.25893	0.056926	-1.38358
1758.23	-36154.2	-14580.8	9.56607	1.25022	0.0591423	-1.37577
1758.24	-36154.2	-14581	9.58721	1.24187	0.0599547	-1.36941
1758.26	-36154.3	-14581.1	9.60985	1.23415	0.0584229	-1.36538
1758.28	-36154.3	-14581.3	9.63154	1.22921	0.0561766	-1.36361
1758.29	-36154.4	-14581.4	9.65125	1.22837	0.0544607	-1.36431
1758.31	-36154.5	-14581.6	9.67171	1.23082	0.0529817	-1.36844
1758.33	-36154.5	-14581.8	9.6942	1.23646	0.0513521	-1.37659
1758.34	-36154.6	-14581.9	9.71629	1.24708	0.049376	-1.38832
1758.36	-36154.6	-14582.1	9.73678	1.26253	0.0473903	-1.40274
1758.38	-36154.7	-14582.2	9.75742	1.27903	0.046585	-1.41846
1758.4	-36154.7	-14582.4	9.77911	1.29418	0.0468726	-1.43435
1758.41	-36154.8	-14582.5	9.80107	1.30814	0.0461947	-1.44982
1758.43	-36154.8	-14582.7	9.82318	1.32059	0.0441901	-1.46417
1758.45	-36154.9	-14582.9	9.84644	1.33021	0.0431707	-1.47641
1758.46	-36154.9	-14583	9.87069	1.33699	0.0434664	-1.48648
1758.48	-36155	-14583.2	9.89421	1.34258	0.0427233	-1.49539
1758.5	-36155	-14583.3	9.91643	1.34777	0.0407278	-1.50333
1758.51	-36155.1	-14583.5	9.93814	1.35229	0.0396701	-1.50963
1758.53	-36155.2	-14583.7	9.95979	1.35566	0.0398834	-1.51438
1758.55	-36155.2	-14583.8	9.98154	1.35727	0.0399393	-1.51845
1758.57	-36155.2	-14584	10.0038	1.35711	0.0398046	-1.52184
1758.58	-36155.3	-14584.1	10.0273	1.35578	0.0407173	-1.52385
1758.6	-36155.4	-14584.3	10.0516	1.35396	0.0426277	-1.52421
1758.62	-36155.4	-14584.5	10.0752	1.35217	0.0444919	-1.52299
1758.63	-36155.5	-14584.6	10.0983	1.34881	0.0460949	-1.51946
1758.65	-36155.5	-14584.8	10.1223	1.34097	0.0477755	-1.5124
1758.67	-36155.6	-14584.9	10.1464	1.328	0.0495157	-1.50099
1758.68	-36155.6	-14585.1	10.1694	1.31068	0.0510996	-1.48475
1758.7	-36155.7	-14585.3	10.1915	1.28908	0.052836	-1.46333
1758.72	-36155.8	-14585.4	10.2136	1.26264	0.0553176	-1.43637
1758.74	-36155.8	-14585.6	10.2352	1.22921	0.0589464	-1.40245
1758.75	-36155.9	-14585.8	10.255	1.18592	0.0638885	-1.35963
1758.77	-36155.9	-14585.9	10.2735	1.131	0.0691545	-1.30596
1758.79	-36156	-14586.1	10.2915	1.06337	0.0733645	-1.23989
1758.8	-36156	-14586.3	10.3082	0.983488	0.0763741	-1.16318
1758.82	-36156.1	-14586.4	10.3225	0.892529	0.0785169	-1.07832
1758.84	-36156.1	-14586.6	10.3352	0.792306	0.0798888	-0.984488
1758.85	-36156.2	-14586.8	10.3477	0.684652	0.0804694	-0.880542
1758.87	-36156.2	-14586.9	10.3594	0.570265	0.0800605	-0.770191
1758.89	-36156.3	-14587.1	10.369	0.450679	0.0785646	-0.658776
1758.91	-36156.4	-14587.3	10.3767	0.333333	0.0766667	-0.551198
1758.92	-36156.4	-14587.4	10.3825	0.225908	0.0750342	-0.451604
1758.94	-36156.5	-14587.6	10.3867	0.13	0.0733333	-0.361656
1758.96	-36156.5	-14587.8	10.3893	0.0465518	0.0713017	-0.282757
1758.97	-36156.6	-14587.9	10.39	-0.0200213	0.0699646	-0.217751
1758.99	-36156.7	-14588.1	10.3886	-0.0667206	0.0700162	-0.168468
1759.01	-36156.7	-14588.3	10.3866	-0.0982101	0.0699586	-0.132142
1759.02	-36156.8	-14588.4	10.3851	-0.119965	0.068481	-0.105433
1759.04	-36156.8	-14588.6	10.383	-0.134791	0.0664395	-0.0863252
1759.06	-36156.9	-14588.8	10.3794	-0.144677	0.0647198	-0.073082
1759.08	-36156.9	-14588.9	10.3762	-0.150876	0.0630102	-0.0639786
1759.09	-36157	-14589.1	10.3746	-0.1546	0.061138	-0.0576738
1759.11	-36157.1	-14589.3	10.3728	-0.157275	0.0597607	-0.0537366
1759.13	-36157.1	-14589.4	10.3695	-0.159452	0.0594432	-0.0517635
1759.14	-36157.2	-14589.6	10.3658	-0.159864	0.0603144	-0.0511402
1759.16	-36157.2	-14589.8	10.3624	-0.158145	0.0620877	-0.0514605
1759.18	-36157.3	-14589.9	10.3589	-0.156183	0.0637533	-0.0527876
1759.19	-36157.3	-14590.1	10.3554	-0.15479	0.0651269	-0.0549574
1759.21	-36157.4	-14590.3	10.3527	-0.152456	0.0675823	-0.0573216
1759.23	-36157.5	-14590.4	10.351	-0.14881	0.0712849	-0.0595339
1759.25	-36157.5	-14590.6	10.3494	-0.145802	0.0740879	-0.0618455
1759.26	-36157.6	-14590.8	10.3476	-0.14418	0.0755259	-0.0641974
1759.28	-36157.6	-14590.9	10.3461	-0.14261	0.0778892	-0.0659993
1759.3	-36157.7	-14591.1	10.3447	-0.140761	0.0815334	-0.0670785
1759.31	-36157.7	-14591.3	10.342	-0.139755	0.0841556	-0.0678362
1759.33	-36157.8	-14591.4	10.3383	-0.139839	0.085543	-0.0684355
1759.35	-36157.9	-14591.6	10.3357	-0.140071	0.088226	-0.0687017
1759.36	-36157.9	-14591.8	10.3343	-0.140038	0.0920523	-0.0686678
1759.38	-36158	-14591.9	10.3317	-0.13998	0.0939252	-0.0686059
1759.4	-36158	-14592.1	10.3281	-0.13999	0.0935702	-0.0686167
1759.42	-36158.1	-14592.3	10.3256	-0.140005	0.0933595	-0.068633
1759.43	-36158.1	-14592.4	10.3242	-0.140002	0.0935519	-0.0686299
1759.45	-36158.2	-14592.6	10.3214	-0.139999	0.0924866	-0.0686261
1759.47	-36158.3	-14592.7	10.3177	-0.139999	0.090527	-0.0686272
1759.48	-36158.3	-14592.9	10.3155	-0.14	0.0895661	-0.0686269
1759.5	-36158.4	-14593.1	10.3141	-0.14	0.0898084	-0.0686265
1759.52	-36158.4	-14593.3	10.3112	-0.14	0.0902945	-0.068631
1759.53	-36158.5	-14593.4	10.3075	-0.14	0.0902247	-0.0686311
1759.55	-36158.5	-14593.6	10.3053	-0.14	0.0890222	-0.0686127
1759.57	-36158.6	-14593.7	10.3039	-0.14	0.087111	-0.0686158
1759.59	-36158.6	-14593.9	10.3009	-0.14	0.0853785	-0.0686876
1759.6	-36158.7	-14594.1	10.2973	-0.14	0.0837573	-0.0686717
1759.62	-36158.8	-14594.3	10.2953	-0.14	0.0818266	-0.0683383
1759.64	-36158.8	-14594.4	10.2937	-0.14	0.080179	-0.0676802
1759.65	-36158.9	-14594.6	10.2907	-0.14	0.0797119	-0.066776
1759.67	-36158.9	-14594.7	10.287	-0.14	0.0799696	-0.0655351
1759.69	-36159	-14594.9	10.2848	-0.14	0.0800761	-0.0638766
1759.7	-36159	-14595.1	10.2834	-0.14	0.080004	-0.0621808
1759.72	-36159.1	-14595.3	10.2819	-0.14	0.0799791	-0.0608899
1759.74	-36159.2	-14595.4	10.2801	-0.14	0.079999	-0.0599603
1759.76	-36159.2	-14595.6	10.2783	-0.14	0.0800053	-0.0592482
1759.77	-36159.3	-14595.7	10.2767	-0.14	0.08	-0.0588235
1759.79	-36159.3	-14595.9	10.2753	-0.14	0.0799986	-0.0587519
1759.81	-36159.4	-14596.1	10.2732	-0.14	0.0800001	-0.0588271
1759.82	-36159.5	-14596.2	10.2697	-0.14	0.0800004	-0.0588431
1759.84	-36159.5	-14596.4	10.2665	-0.14	0.08	-0.0588226
1759.86	-36159.6	-14596.6	10.2649	-0.14	0.0799999	-0.0588185
1759.88	-36159.6	-14596.7	10.263	-0.14	0.08	-0.0588241
1759.89	-36159.7	-14596.9	10.2595	-0.14	0.08	-0.0588253
1759.91	-36159.7	-14597.1	10.2564	-0.14	0.08	-0.0588232
1759.93	-36159.8	-14597.2	10.2548	-0.139999	0.08	-0.0588217
1759.94	-36159.9	-14597.4	10.2528	-0.140001	0.08	-0.0588245
1759.96	-36159.9	-14597.5	10.2492	-0.140005	0.08	-0.0588293
1759.98	-36160	-14597.7	10.2461	-0.139996	0.08	-0.0588188
1759.99	-36160	-14597.9	10.2446	-0.13998	0.08	-0.0588024
1760.01	-36160.1	-14598.1	10.2425	-0.140021	0.08	-0.0588461
1760.03	-36160.2	-14598.2	10.2389	-0.140077	0.08	-0.0589053
1760.04	-36160.2	-14598.4	10.236	-0.13992	0.08	-0.0587348
1760.06	-36160.3	-14598.5	10.2346	-0.139727	0.08	-0.0582096
1760.08	-36160.3	-14598.7	10.2323	-0.140381	0.08	-0.0574438
1760.1	-36160.4	-14598.8	10.2287	-0.142087	0.08	-0.0564349
1760.11	-36160.4	-14599	10.2259	-0.143955	0.08	-0.0549811
1760.13	-36160.5	-14599.2	10.2245	-0.145604	0.08	-0.0532144
1760.15	-36160.6	-14599.4	10.2221	-0.147507	0.08	-0.0517667
1760.16	-36160.6	-14599.5	10.2183	-0.149413	0.08	-0.0507215
1760.18	-36160.7	-14599.7	10.2157	-0.150127	0.08	-0.0494376
1760.2	-36160.7	-14599.9	10.2143	-0.149901	0.08	-0.0477137
1760.21	-36160.8	-14600	10.2117	-0.150538	0.08	-0.0458515
1760.23	-36160.8	-14600.2	10.2081	-0.15237	0.08	-0.0437273
1760.25	-36160.9	-14600.3	10.2056	-0.154325	0.08	-0.0408345
1760.27	-36160.9	-14600.5	10.2042	-0.155999	0.08	-0.0373561
1760.28	-36161	-14600.7	10.2014	-0.157644	0.08	-0.0340956
1760.3	-36161.1	-14600.8	10.1977	-0.159373	0.08	-0.0313604
1760.32	-36161.1	-14601	10.1954	-0.161158	0.08	-0.0290366
1760.33	-36161.2	-14601.1	10.1941	-0.162825	0.08	-0.0269041
1760.35	-36161.2	-14601.3	10.1913	-0.164171	0.08	-0.0246999
1760.37	-36161.3	-14601.5	10.1876	-0.165897	0.08	-0.0224353
1760.38	-36161.3	-14601.6	10.1853	-0.169097	0.08	-0.0202732
1760.4	-36161.4	-14601.8	10.1838	-0.172687	0.08	-0.0180175
1760.42	-36161.5	-14602	10.1812	-0.174679	0.08	-0.0153412
1760.44	-36161.5	-14602.2	10.1775	-0.176127	0.08	-0.0125753
1760.45	-36161.6	-14602.3	10.174	-0.179205	0.08	-0.010268
1760.47	-36161.6	-14602.5	10.1706	-0.182837	0.08	-0.00806391
1760.49	-36161.7	-14602.6	10.1672	-0.184831	0.08	-0.005319
1760.5	-36161.8	-14602.8	10.1637	-0.18639	0.08	-0.00247747
1760.52	-36161.8	-14602.9	10.1604	-0.189555	0.08	-0.000234527
1760.54	-36161.9	-14603.1	10.1571	-0.193021	0.08	0.0018939
1760.55	-36161.9	-14603.2	10.1537	-0.194878	0.08	0.00460976
1760.57	-36162	-14603.4	10.1502	-0.196522	0.08	0.00747059
1760.59	-36162.1	-14603.6	10.1467	-0.199826	0.08	0.00982756
1760.61	-36162.1	-14603.8	10.1433	-0.203333	0.08	0.0119826
1760.62	-36162.2	-14603.9	10.14	-0.205281	0.08	0.01431
1760.64	-36162.2	-14604.1	10.1367	-0.206667	0.08	0.0163399
1760.66	-36162.3	-14604.2	10.1333	-0.208619	0.08	0.0176156
1760.67	-36162.3	-14604.4	10.1298	-0.210039	0.08	0.0185784
1760.69	-36162.4	-14604.6	10.1263	-0.210009	0.08	0.0197021
1760.71	-36162.5	-14604.8	10.1229	-0.21008	0.08	0.0208184
1760.72	-36162.5	-14604.9	10.1196	-0.211555	0.08	0.0218052
1760.74	-36162.6	-14605.1	10.1163	-0.213556	0.08	0.0230512
1760.76	-36162.6	-14605.2	10.1128	-0.215251	0.08	0.0247652
1760.78	-36162.7	-14605.4	10.1094	-0.217004	0.08	0.026396
1760.79	-36162.7	-14605.6	10.106	-0.218948	0.08	0.0275567
1760.81	-36162.8	-14605.7	10.1025	-0.220169	0.08	0.0285689
1760.83	-36162.9	-14605.9	10.0991	-0.220229	0.08	0.0296736
1760.84	-36162.9	-14606	10.096	-0.219956	0.08	0.0307401
1760.86	-36163	-14606.2	10.0928	-0.219945	0.08	0.0317732
1760.88	-36163	-14606.4	10.0886	-0.220012	0.08	0.0331368
1760.89	-36163.1	-14606.5	10.0832	-0.220009	0.08	0.0348804
1760.91	-36163.1	-14606.7	10.0785	-0.220003	0.08	0.0364423
1760.93	-36163.2	-14606.8	10.0753	-0.220016	0.08	0.037547
1760.95	-36163.3	-14607	10.0722	-0.219975	0.08	0.038425
1760.96	-36163.3	-14607.1	10.0688	-0.21993	0.08	0.0390831
1760.98	-36163.4	-14607.3	10.0652	-0.220114	0.08	0.0391492
1761	-36163.4	-14607.5	10.0618	-0.220255	0.08	0.0385676
1761.01	-36163.5	-14607.6	10.0584	-0.219463	0.08	0.0377093
1761.03	-36163.5	-14607.8	10.0551	-0.217691	0.08	0.0366621
1761.05	-36163.6	-14607.9	10.0517	-0.215832	0.08	0.0351929
1761.06	-36163.7	-14608.1	10.0482	-0.214168	0.08	0.0334422
1761.08	-36163.7	-14608.3	10.0451	-0.212309	0.08	0.0319524
1761.1	-36163.8	-14608.5	10.0419	-0.210537	0.08	0.0308983
1761.12	-36163.8	-14608.6	10.0374	-0.209744	0.08	0.0301032
1761.13	-36163.9	-14608.7	10.032	-0.209886	0.08	0.0295435
1761.15	-36163.9	-14608.9	10.0276	-0.210071	0.08	0.0293362
1761.17	-36164	-14609.1	10.0244	-0.210026	0.08	0.0293843
1761.18	-36164.1	-14609.3	10.0212	-0.209981	0.08	0.0294325
1761.2	-36164.1	-14609.4	10.0177	-0.209994	0.08	0.0294178
1761.22	-36164.2	-14609.6	10.0143	-0.210005	0.08	0.0294059
1761.23	-36164.2	-14609.8	10.011	-0.210002	0.08	0.0294102
1761.25	-36164.3	-14609.9	10.0076	-0.209999	0.08	0.0294133
1761.27	-36164.3	-14610	10.0042	-0.21	0.08	0.0294121
1761.29	-36164.4	-14610.2	10.0006	-0.21	0.08	0.0294113
1761.3	-36164.5	-14610.4	9.99722	-0.21	0.08	0.0294117
1761.32	-36164.5	-14610.6	9.99423	-0.21	0.08	0.029412
1761.34	-36164.6	-14610.7	9.99076	-0.21	0.08	0.0294118
1761.35	-36164.6	-14610.9	9.9858	-0.21	0.08	0.0294114
1761.37	-36164.7	-14611	9.98054	-0.21	0.08	0.0294116
1761.39	-36164.8	-14611.2	9.97669	-0.21	0.08	0.029413
1761.4	-36164.8	-14611.3	9.97369	-0.21	0.08	0.0294122
1761.42	-36164.9	-14611.5	9.97042	-0.21	0.08	0.0294072
1761.44	-36164.9	-14611.6	9.96687	-0.21	0.08	0.0294109
1761.46	-36165	-14611.8	9.96341	-0.21	0.0800001	0.0294296
1761.47	-36165	-14612	9.96	-0.21	0.08	0.0294118
1761.49	-36165.1	-14612.1	9.95655	-0.210001	0.0799996	0.0293429
1761.51	-36165.2	-14612.3	9.95313	-0.21	0.0800001	0.0294254
1761.52	-36165.2	-14612.4	9.9498	-0.209994	0.0800015	0.0298447
1761.54	-36165.3	-14612.6	9.94647	-0.210001	0.0799997	0.0305485
1761.56	-36165.3	-14612.7	9.94306	-0.21002	0.0799946	0.0314985
1761.57	-36165.4	-14612.9	9.93959	-0.209992	0.0800022	0.0328699
1761.59	-36165.4	-14613.1	9.93613	-0.209923	0.0800206	0.0346486
1761.61	-36165.5	-14613.2	9.93274	-0.210047	0.0799874	0.0361611
1761.63	-36165.6	-14613.4	9.92942	-0.210302	0.0799196	0.0368995
1761.64	-36165.6	-14613.5	9.92607	-0.209819	0.0800475	0.0370261
1761.66	-36165.7	-14613.7	9.92262	-0.208168	0.0802897	0.0366672
1761.68	-36165.7	-14613.9	9.91921	-0.206245	0.079753	0.035632
1761.69	-36165.8	-14614	9.91588	-0.20463	0.078089	0.0339738
1761.71	-36165.9	-14614.2	9.91254	-0.202883	0.0762885	0.0323309
1761.73	-36165.9	-14614.4	9.90911	-0.200951	0.0747786	0.0311369
1761.74	-36166	-14614.5	9.90565	-0.199804	0.0725286	0.0302692
1761.76	-36166	-14614.7	9.90222	-0.199805	0.0691014	0.0296433
1761.78	-36166.1	-14614.8	9.89878	-0.200059	0.0653784	0.0293536
1761.8	-36166.1	-14615	9.89533	-0.200048	0.0619299	0.0293649
1761.81	-36166.2	-14615.2	9.89195	-0.199982	0.0586722	0.0294292
1761.83	-36166.3	-14615.3	9.88863	-0.199987	0.0553942	0.0294243
1761.85	-36166.3	-14615.4	9.88527	-0.200005	0.0518059	0.0294072
1761.86	-36166.4	-14615.6	9.88184	-0.200003	0.0482122	0.0294088
1761.88	-36166.4	-14615.8	9.87837	-0.199999	0.0456337	0.0294131
1761.9	-36166.5	-14615.9	9.87493	-0.199999	0.0440591	0.0294125
1761.91	-36166.5	-14616.1	9.87157	-0.2	0.0423693	0.0294114
1761.93	-36166.6	-14616.2	9.86825	-0.2	0.0405714	0.0294116
1761.95	-36166.7	-14616.4	9.86486	-0.2	0.0397176	0.0294119
1761.97	-36166.7	-14616.5	9.86141	-0.2	0.0398613	0.0294118
1761.98	-36166.8	-14616.7	9.85803	-0.2	0.0401252	0.0294117
1762	-36166.8	-14616.9	9.85471	-0.2	0.0400986	0.0294116
1762.02	-36166.9	-14617	9.85134	-0.2	0.0398025	0.0294121
1762.03	-36166.9	-14617.2	9.84789	-0.2	0.0397725	0.0294121
1762.05	-36167	-14617.3	9.84442	-0.200001	0.0408531	0.0294105
1762.07	-36167.1	-14617.5	9.84099	-0.200001	0.042765	0.0294105
1762.08	-36167.1	-14617.7	9.83764	-0.199996	0.0445491	0.0294169
1762.1	-36167.2	-14617.8	9.83432	-0.199996	0.0461567	0.0294166
1762.12	-36167.2	-14618	9.83093	-0.200014	0.0479985	0.0293928
1762.14	-36167.3	-14618.1	9.82748	-0.200011	0.0497065	0.0293969
1762.15	-36167.3	-14618.3	9.82404	-0.199943	0.0505187	0.0294876
1762.17	-36167.4	-14618.4	9.82061	-0.199967	0.0501796	0.0294558
1762.19	-36167.5	-14618.6	9.81716	-0.200228	0.0487643	0.0290276
1762.2	-36167.5	-14618.8	9.81373	-0.200088	0.0468806	0.0283928
1762.22	-36167.6	-14618.9	9.81039	-0.1988	0.0452063	0.027861
1762.24	-36167.6	-14619	9.80706	-0.196888	0.0435502	0.0273116
1762.25	-36167.7	-14619.2	9.80366	-0.195154	0.0415938	0.0265826
1762.27	-36167.8	-14619.4	9.8002	-0.193444	0.0400544	0.0261455
1762.29	-36167.8	-14619.5	9.79674	-0.191478	0.039724	0.0265026
1762.31	-36167.9	-14619.7	9.79333	-0.19	0.04	0.0272331
1762.32	-36167.9	-14619.8	9.79	-0.18972	0.0400768	0.0278025
1762.34	-36168	-14620	9.78667	-0.19	0.04	0.0283224
1762.36	-36168	-14620.1	9.78326	-0.190071	0.0399759	0.0289561
1762.37	-36168.1	-14620.3	9.7798	-0.189997	0.0400019	0.0294282
1762.39	-36168.2	-14620.5	9.77634	-0.189982	0.040024	0.0294971
1762.41	-36168.2	-14620.6	9.77294	-0.190002	0.0399918	0.0294033
1762.42	-36168.3	-14620.8	9.76962	-0.190005	0.0399236	0.0293886
1762.44	-36168.3	-14620.9	9.76626	-0.19	0.0400291	0.029414
1762.46	-36168.4	-14621.1	9.7628	-0.189999	0.0402726	0.0294176
1762.48	-36168.4	-14621.2	9.75942	-0.19	0.0398311	0.0294109
1762.49	-36168.5	-14621.4	9.75618	-0.19	0.0382602	0.0294102
1762.51	-36168.6	-14621.6	9.75268	-0.19	0.0363455	0.029412
1762.53	-36168.6	-14621.7	9.74895	-0.19	0.0346655	0.0294122
1762.54	-36168.7	-14621.9	9.74616	-0.19	0.0328809	0.0294117
1762.56	-36168.7	-14622	9.74462	-0.19	0.0309641	0.0294117
1762.58	-36168.8	-14622.2	9.74256	-0.19	0.0297824	0.0294118
1762.59	-36168.9	-14622.4	9.73911	-0.19	0.0297247	0.0294118
1762.61	-36168.9	-14622.5	9.73541	-0.19	0.0301682	0.0294117
1762.63	-36169	-14622.6	9.7321	-0.19	0.0303674	0.0294117
1762.65	-36169	-14622.8	9.72882	-0.19	0.029558	0.0294119
1762.66	-36169.1	-14622.9	9.72539	-0.19	0.0277461	0.0294121
1762.68	-36169.1	-14623.1	9.7219	-0.190001	0.0260433	0.0294112
1762.7	-36169.2	-14623.3	9.71846	-0.190001	0.0245216	0.0294105
1762.71	-36169.3	-14623.4	9.71508	-0.189997	0.021887	0.0294142
1762.73	-36169.3	-14623.6	9.71175	-0.189995	0.0183122	0.0294167
1762.75	-36169.3	-14623.7	9.70845	-0.19001	0.0155926	0.0294025
1762.76	-36169.4	-14623.9	9.70505	-0.190018	0.0140434	0.0293947
1762.78	-36169.5	-14624.1	9.70131	-0.189958	0.0123597	0.0294507
1762.8	-36169.5	-14624.2	9.69778	-0.189936	0.0105175	0.0294711
1762.82	-36169.6	-14624.4	9.69557	-0.190177	0.00968035	0.0292206
1762.83	-36169.6	-14624.5	9.69414	-0.190246	0.00985471	0.028639
1762.85	-36169.7	-14624.6	9.69167	-0.189249	0.0101247	0.0278008
1762.87	-36169.8	-14624.8	9.68802	-0.187358	0.0100848	0.0266526
1762.88	-36169.8	-14625	9.68432	-0.185525	0.00979445	0.0250689
1762.9	-36169.9	-14625.1	9.68095	-0.183861	0.00980915	0.0233334
1762.92	-36169.9	-14625.3	9.67774	-0.181967	0.0109056	0.0219596
1762.93	-36170	-14625.4	9.67439	-0.180305	0.012774	0.0209605
1762.95	-36170	-14625.6	9.67067	-0.179726	0.0145545	0.0201014
1762.97	-36170.1	-14625.7	9.66728	-0.179939	0.0162341	0.019614
1762.99	-36170.2	-14625.9	9.66527	-0.180074	0.018181	0.0198398
1763	-36170.2	-14626.1	9.66371	-0.180012	0.019821	0.0197751
1763.02	-36170.3	-14626.2	9.66096	-0.17998	0.0202986	0.017847
1763.04	-36170.3	-14626.3	9.65732	-0.179997	0.0200468	0.013147
1763.05	-36170.4	-14626.5	9.65377	-0.180005	0.0199237	0.00488754
1763.07	-36170.4	-14626.7	9.6504	-0.180001	0.019992	-0.00881468
1763.09	-36170.5	-14626.8	9.64697	-0.179999	0.0200198	-0.0297006
1763.1	-36170.6	-14627	9.64353	-0.18	0.020001	-0.0560742
1763.12	-36170.6	-14627.1	9.6402	-0.18	0.0199959	-0.0853861
1763.14	-36170.7	-14627.3	9.63687	-0.18	0.02	-0.116827
1763.16	-36170.7	-14627.4	9.63344	-0.18	0.0199963	-0.149638
1763.17	-36170.8	-14627.6	9.63	-0.18	0.02	-0.180828
1763.19	-36170.8	-14627.8	9.62664	-0.18	0.0200195	-0.207373
1763.21	-36170.9	-14627.9	9.62312	-0.18	0.0199961	-0.228789
1763.22	-36171	-14628	9.61942	-0.18	0.019922	-0.245344
1763.24	-36171	-14628.2	9.61654	-0.18	0.0200148	-0.257705
1763.26	-36171.1	-14628.3	9.61499	-0.18	0.0202844	-0.266639
1763.27	-36171.1	-14628.5	9.613	-0.18	0.0198855	-0.272968
1763.29	-36171.2	-14628.7	9.60943	-0.18	0.0182867	-0.277414
1763.31	-36171.2	-14628.8	9.60624	-0.18	0.0163473	-0.280391
1763.33	-36171.3	-14629	9.60468	-0.18	0.0147221	-0.282258
1763.34	-36171.3	-14629.1	9.60291	-0.18	0.0129978	-0.283386
1763.36	-36171.4	-14629.3	9.59961	-0.18	0.0110535	-0.284059
1763.38	-36171.5	-14629.4	9.59579	-0.18	0.00983343	-0.284351
1763.39	-36171.5	-14629.6	9.5923	-0.180001	0.00978712	-0.284362
1763.41	-36171.6	-14629.8	9.58906	-0.179998	0.0100536	-0.2843
1763.43	-36171.6	-14629.9	9.58581	-0.179994	0.0100574	-0.284296
1763.44	-36171.7	-14630	9.58223	-0.180006	0.00998594	-0.284322
1763.46	-36171.7	-14630.2	9.57855	-0.18002	0.009986	-0.284336
1763.48	-36171.8	-14630.3	9.57593	-0.179973	0.0100043	-0.284287
1763.5	-36171.9	-14630.5	9.57442	-0.179925	0.0100034	-0.284243
1763.51	-36171.9	-14630.7	9.57226	-0.18012	0.00999872	-0.284437
1763.53	-36172	-14630.8	9.56886	-0.180288	0.00999908	-0.284968
1763.55	-36172	-14630.9	9.56518	-0.179518	0.0100003	-0.285751
1763.56	-36172.1	-14631.1	9.56176	-0.177712	0.0100002	-0.286825
1763.58	-36172.1	-14631.3	9.55844	-0.175823	0.0099999	-0.288381
1763.6	-36172.2	-14631.4	9.55503	-0.174163	0.00999995	-0.290156
1763.61	-36172.3	-14631.6	9.55134	-0.172311	0.01	-0.291408
1763.63	-36172.3	-14631.7	9.54789	-0.170539	0.01	-0.291899
1763.65	-36172.4	-14631.8	9.54573	-0.169744	0.00999999	-0.291871
1763.67	-36172.4	-14632	9.54425	-0.169886	0.01	-0.291304
1763.68	-36172.5	-14632.2	9.54143	-0.170071	0.01	-0.289958
1763.7	-36172.5	-14632.3	9.53773	-0.170026	0.01	-0.288169
1763.72	-36172.6	-14632.5	9.53539	-0.16998	0.01	-0.286693
1763.73	-36172.6	-14632.6	9.53401	-0.169993	0.01	-0.285691
1763.75	-36172.7	-14632.8	9.53151	-0.170005	0.01	-0.284928
1763.77	-36172.8	-14632.9	9.5278	-0.170002	0.01	-0.284401
1763.78	-36172.8	-14633.1	9.5241	-0.169999	0.01	-0.284238
1763.8	-36172.9	-14633.3	9.52076	-0.17	0.01	-0.284299
1763.82	-36172.9	-14633.4	9.51755	-0.17	0.01	-0.284319
1763.84	-36173	-14633.5	9.51418	-0.17	0.01	-0.284306
1763.85	-36173	-14633.7	9.51044	-0.17	0.01	-0.284369
1763.87	-36173.1	-14633.8	9.50712	-0.17	0.01	-0.284348
1763.89	-36173.2	-14634	9.50518	-0.17	0.01	-0.28399
1763.9	-36173.2	-14634.2	9.50359	-0.17	0.01	-0.283318
1763.92	-36173.3	-14634.3	9.50076	-0.17	0.01	-0.282432
1763.94	-36173.3	-14634.4	9.4971	-0.17	0.01	-0.281219
1763.95	-36173.4	-14634.6	9.49354	-0.17	0.01	-0.279571
1763.97	-36173.4	-14634.8	9.49019	-0.17	0.01	-0.277868
1763.99	-36173.5	-14634.9	9.48686	-0.17	0.01	-0.276557
1764.01	-36173.6	-14635.1	9.48333	-0.17	0.01	-0.275599
1764.02	-36173.6	-14635.2	9.47962	-0.17	0.01	-0.274873
1764.04	-36173.7	-14635.3	9.47667	-0.17	0.01	-0.27451
1764.06	-36173.7	-14635.5	9.47508	-0.17	0.01	-0.274558
1764.07	-36173.8	-14635.7	9.47317	-0.17	0.01	-0.274491
1764.09	-36173.8	-14635.8	9.46963	-0.170001	0.01	-0.274094
1764.11	-36173.9	-14636	9.46639	-0.169999	0.01	-0.274683
1764.12	-36173.9	-14636.1	9.46485	-0.169994	0.01	-0.277532
1764.14	-36174	-14636.2	9.46302	-0.170002	0.01	-0.2829
1764.16	-36174	-14636.4	9.45947	-0.170021	0.01	-0.291101
1764.18	-36174.1	-14636.6	9.45623	-0.169987	0.01	-0.30309
1764.19	-36174.2	-14636.7	9.4546	-0.169923	0.01	-0.319179
1764.21	-36174.2	-14636.9	9.45277	-0.170064	0.01	-0.33788
1764.23	-36174.3	-14637	9.44953	-0.1703	0.01	-0.358351
1764.24	-36174.3	-14637.1	9.44581	-0.169752	0.01	-0.381602
1764.26	-36174.4	-14637.3	9.44234	-0.168064	0.01	-0.408632
1764.28	-36174.4	-14637.5	9.43903	-0.16613	0.01	-0.439968
1764.29	-36174.5	-14637.6	9.43565	-0.164459	0.01	-0.475121
1764.31	-36174.6	-14637.8	9.43201	-0.162657	0.01	-0.511977
1764.33	-36174.6	-14637.9	9.42843	-0.160805	0.01	-0.549046
1764.35	-36174.7	-14638.1	9.426	-0.159792	0.01	-0.585986
1764.36	-36174.7	-14638.2	9.42456	-0.159833	0.01	-0.621837
1764.38	-36174.8	-14638.4	9.42205	-0.160061	0.01	-0.65462
1764.4	-36174.8	-14638.5	9.41831	-0.16004	0.01	-0.683398
1764.41	-36174.9	-14638.7	9.41572	-0.159982	0.01	-0.708661
1764.43	-36174.9	-14638.8	9.41438	-0.159989	0.01	-0.731406
1764.45	-36175	-14638.9	9.41188	-0.160005	0.01	-0.753052
1764.46	-36175.1	-14639.1	9.40813	-0.160003	0.01	-0.774374
1764.48	-36175.1	-14639.3	9.40559	-0.159999	0.01	-0.795469
1764.5	-36175.2	-14639.4	9.40418	-0.159999	0.01	-0.817242
1764.52	-36175.2	-14639.6	9.40152	-0.16	0.01	-0.841371
1764.53	-36175.3	-14639.7	9.39788	-0.16	0.01	-0.869375
1764.55	-36175.3	-14639.8	9.39553	-0.16	0.01	-0.902539
1764.57	-36175.4	-14640	9.39409	-0.16	0.01	-0.940814
1764.58	-36175.4	-14640.2	9.3913	-0.16	0.01	-0.983096
1764.6	-36175.5	-14640.3	9.38769	-0.16	0.01	-1.02825
1764.62	-36175.6	-14640.5	9.38545	-0.16	0.01	-1.07517
1764.63	-36175.6	-14640.6	9.38399	-0.16	0.01	-1.12307
1764.65	-36175.7	-14640.7	9.38103	-0.16	0.01	-1.17131
1764.67	-36175.7	-14640.9	9.37736	-0.16	0.01	-1.21889
1764.69	-36175.8	-14641.1	9.37517	-0.16	0.01	-1.26464
1764.7	-36175.8	-14641.2	9.37369	-0.16	0.01	-1.30837
1764.72	-36175.9	-14641.4	9.37099	-0.16	0.01	-1.35035
1764.74	-36175.9	-14641.5	9.36733	-0.16	0.01	-1.39066
1764.75	-36176	-14641.6	9.36374	-0.16	0.01	-1.42934
1764.77	-36176.1	-14641.8	9.36039	-0.16	0.01	-1.46635
1764.79	-36176.1	-14642	9.35706	-0.16	0.01	-1.5014
1764.8	-36176.2	-14642.1	9.35355	-0.16	0.01	-1.53313
1764.82	-36176.2	-14642.3	9.34983	-0.159999	0.01	-1.56035
1764.84	-36176.3	-14642.4	9.3468	-0.16	0.01	-1.58466
1764.86	-36176.3	-14642.5	9.34516	-0.160002	0.01	-1.60823
1764.87	-36176.4	-14642.7	9.34333	-0.16	0.01	-1.63181
1764.89	-36176.4	-14642.9	9.33985	-0.159992	0.01	-1.65587
1764.91	-36176.5	-14643	9.33652	-0.160002	0.01	-1.68129
1764.92	-36176.6	-14643.1	9.33493	-0.160031	0.01	-1.7086
1764.94	-36176.6	-14643.3	9.33318	-0.159994	0.01	-1.73697
1764.96	-36176.7	-14643.4	9.32967	-0.159888	0.01	-1.76536
1764.97	-36176.7	-14643.6	9.32638	-0.160045	0.01	-1.79294
1764.99	-36176.8	-14643.8	9.32478	-0.160425	0.01	-1.81876
1765.01	-36176.8	-14643.9	9.32286	-0.159739	0.01	-1.84139
1765.03	-36176.9	-14644	9.31936	-0.158338	0.01	-1.85972
1765.04	-36176.9	-14644.2	9.31625	-0.161	0.01	-1.87358
1765.06	-36177	-14644.3	9.3147	-0.171188	0.01	-1.88215
1765.08	-36177.1	-14644.5	9.3127	-0.187689	0.01	-1.8827
1765.09	-36177.1	-14644.7	9.30919	-0.209878	0.01	-1.8738
1765.11	-36177.2	-14644.8	9.30578	-0.239659	0.01	-1.85718
1765.13	-36177.2	-14644.9	9.3029	-0.276343	0.01	-1.83465
1765.14	-36177.3	-14645.1	9.29836	-0.314265	0.01	-1.80753
1765.16	-36177.3	-14645.2	9.29143	-0.349266	0.01	-1.77798
1765.18	-36177.4	-14645.4	9.28423	-0.380619	0.01	-1.74961
1765.2	-36177.4	-14645.5	9.27759	-0.407292	0.01	-1.72493
1765.21	-36177.5	-14645.7	9.27	-0.427353	0.01	-1.7046
1765.23	-36177.5	-14645.8	9.2614	-0.440814	0.01	-1.68855
1765.25	-36177.6	-14645.9	9.25374	-0.450198	0.01	-1.67607
1765.26	-36177.7	-14646.1	9.24716	-0.457163	0.01	-1.66645
1765.28	-36177.7	-14646.3	9.23944	-0.462079	0.01	-1.6591
1765.3	-36177.8	-14646.4	9.23056	-0.465432	0.01	-1.65353
1765.31	-36177.8	-14646.6	9.22285	-0.467891	0.01	-1.64936
1765.33	-36177.9	-14646.7	9.21627	-0.469598	0.01	-1.6461
1765.35	-36177.9	-14646.8	9.20858	-0.470237	0.01	-1.64317
1765.37	-36178	-14647	9.19997	-0.470099	0.01	-1.64044
1765.38	-36178	-14647.2	9.19249	-0.469939	0.01	-1.63813
1765.4	-36178.1	-14647.3	9.18587	-0.469978	0.01	-1.63594
1765.42	-36178.2	-14647.4	9.17811	-0.470017	0.01	-1.63328
1765.43	-36178.2	-14647.6	9.16927	-0.470005	0.01	-1.63039
1765.45	-36178.3	-14647.7	9.16066	-0.469995	0.01	-1.62805
1765.47	-36178.3	-14647.9	9.15243	-0.469998	0.01	-1.62597
1765.48	-36178.4	-14648	9.14405	-0.470002	0.00999998	-1.62334
1765.5	-36178.4	-14648.2	9.1354	-0.470001	0.00999998	-1.62045
1765.52	-36178.5	-14648.3	9.12664	-0.469995	0.0100001	-1.61808
1765.54	-36178.5	-14648.4	9.11843	-0.469997	0.0100001	-1.616
1765.55	-36178.6	-14648.6	9.11142	-0.470016	0.00999969	-1.61358
1765.57	-36178.6	-14648.7	9.10464	-0.470009	0.00999982	-1.61139
1765.59	-36178.7	-14648.9	9.09657	-0.469936	0.0100012	-1.61044
1765.6	-36178.8	-14649.1	9.0877	-0.469975	0.0100005	-1.61096
1765.62	-36178.8	-14649.2	9.07919	-0.470257	0.00999506	-1.61296
1765.64	-36178.9	-14649.3	9.07097	-0.470094	0.0099982	-1.617
1765.65	-36178.9	-14649.5	9.0626	-0.468741	0.0100182	-1.62365
1765.67	-36179	-14649.6	9.05386	-0.466779	0.0100035	-1.63234
1765.69	-36179	-14649.8	9.04484	-0.465039	0.00992937	-1.64219
1765.71	-36179.1	-14649.9	9.03667	-0.463333	0.01	-1.65251
1765.72	-36179.1	-14650	9.0301	-0.461411	0.0102797	-1.66267
1765.74	-36179.2	-14650.2	9.02333	-0.46	0.01	-1.67211
1765.76	-36179.2	-14650.3	9.01476	-0.45975	0.00852192	-1.68041
1765.77	-36179.3	-14650.5	9.00621	-0.460012	0.00655627	-1.68778
1765.79	-36179.3	-14650.6	8.99937	-0.46006	0.00484633	-1.69441
1765.81	-36179.4	-14650.8	8.99243	-0.459996	0.0031123	-1.69992
1765.82	-36179.4	-14650.9	8.98397	-0.460003	0.0011997	-1.70405
1765.84	-36179.5	-14651	8.97579	-0.459994	-8.78049e-05	-1.70734
1765.86	-36179.5	-14651.2	8.96911	-0.459931	-0.000228104	-1.71027
1765.88	-36179.6	-14651.3	8.96192	-0.460044	3.34011e-05	-1.71284
1765.89	-36179.7	-14651.5	8.9531	-0.460273	5.77054e-05	-1.71508
1765.91	-36179.7	-14651.6	8.94495	-0.459766	-1.14756e-05	-1.71733
1765.93	-36179.8	-14651.8	8.93854	-0.458146	-1.55929e-05	-1.71991
1765.94	-36179.8	-14651.9	8.93147	-0.456243	3.01311e-06	-1.723
1765.96	-36179.9	-14652	8.92266	-0.454575	3.83785e-06	-1.72647
1765.98	-36179.9	-14652.2	8.91447	-0.452757	-9.52084e-07	-1.7296
1765.99	-36180	-14652.3	8.90784	-0.450838	-9.51371e-07	-1.73193
1766.01	-36180	-14652.5	8.90054	-0.449788	2.94369e-07	-1.73368
1766.03	-36180.1	-14652.6	8.89194	-0.449841	2.55892e-07	-1.73488
1766.05	-36180.1	-14652.7	8.88413	-0.450013	-7.69965e-08	-1.73538
1766.06	-36180.2	-14652.9	8.87755	-0.449922	-6.17802e-08	-1.73531
1766.08	-36180.2	-14653	8.86994	-0.450184	2.26243e-08	-1.73536
1766.1	-36180.3	-14653.2	8.86104	-0.450439	1.49302e-08	-1.7351
1766.11	-36180.3	-14653.3	8.85331	-0.449134	-6.66129e-09	-1.73268
1766.13	-36180.4	-14653.5	8.84695	-0.448269	-3.99995e-09	-1.72686
1766.15	-36180.4	-14653.6	8.83964	-0.453587	1.73479e-09	-1.71712
1766.16	-36180.5	-14653.7	8.83086	-0.466128	9.39748e-10	-1.70266
1766.18	-36180.6	-14653.9	8.82213	-0.481779	-4.89473e-10	-1.68243
1766.2	-36180.6	-14654	8.81367	-0.49894	-2.19236e-10	-1.65721
1766.22	-36180.7	-14654.2	8.80442	-0.518517	1.40096e-10	-1.62941
1766.23	-36180.7	-14654.3	8.79428	-0.54047	5.85317e-11	-1.59938
1766.25	-36180.8	-14654.4	8.7839	-0.564032	-3.6303e-11	-1.56583
1766.27	-36180.8	-14654.6	8.7736	-0.589936	-1.31836e-11	-1.52831
1766.28	-36180.9	-14654.7	8.76342	-0.620047	9.96645e-12	-1.48712
1766.3	-36180.9	-14654.9	8.75312	-0.655288	2.9074e-12	-1.44339
1766.32	-36181	-14655	8.74226	-0.695611	-2.80035e-12	-1.39872
1766.33	-36181	-14655.1	8.73041	-0.737899	-7.73789e-13	-1.35403
1766.35	-36181.1	-14655.3	8.71721	-0.777523	7.2144e-13	-1.30991
1766.37	-36181.1	-14655.4	8.70326	-0.812495	1.615e-13	-1.26766
1766.39	-36181.2	-14655.6	8.68958	-0.842555	-1.9394e-13	-1.22886
1766.4	-36181.2	-14655.7	8.67584	-0.868919	-3.17911e-14	-1.19415
1766.42	-36181.3	-14655.8	8.66121	-0.893325	5.37866e-14	-1.16346
1766.44	-36181.3	-14656	8.64601	-0.916151	8.43642e-15	-1.13551
1766.45	-36181.4	-14656.1	8.63089	-0.937322	-1.37618e-14	-1.10865
1766.47	-36181.4	-14656.3	8.61526	-0.957617	-1.45394e-15	-1.08253
1766.49	-36181.5	-14656.4	8.59831	-0.978032	3.63379e-15	-1.05713
1766.5	-36181.5	-14656.5	8.581	-0.998771	1.88976e-16	-1.03101
1766.52	-36181.6	-14656.7	8.56443	-1.02058	-9.98016e-16	-1.00233
1766.54	-36181.6	-14656.8	8.54769	-1.04808	-5.00077e-17	-0.969423
1766.56	-36181.7	-14656.9	8.52952	-1.08555	2.53255e-16	-0.930919
1766.57	-36181.7	-14657.1	8.51	-1.13	2.90418e-27	-0.88671
1766.59	-36181.8	-14657.2	8.48962	-1.17715	-6.5761e-17	-0.837477
1766.61	-36181.8	-14657.4	8.46877	-1.22628	3.29158e-18	-0.785596
1766.62	-36181.9	-14657.5	8.44758	-1.27687	1.7925e-17	-0.73283
1766.64	-36181.9	-14657.6	8.42531	-1.32614	-8.6853e-19	-0.677454
1766.66	-36182	-14657.7	8.4015	-1.37236	-4.50294e-18	-0.617756
1766.67	-36182	-14657.9	8.37715	-1.41898	4.41188e-19	-0.554508
1766.69	-36182.1	-14658	8.35312	-1.46802	1.14969e-18	-0.488865
1766.71	-36182.1	-14658.2	8.32906	-1.51438	-1.70644e-19	-0.421591
1766.73	-36182.2	-14658.3	8.30443	-1.55487	-3.12182e-19	-0.35324
1766.74	-36182.2	-14658.4	8.27869	-1.5936	4.52975e-20	-0.284027
1766.76	-36182.3	-14658.5	8.25154	-1.63352	7.99603e-20	-0.214083
1766.78	-36182.3	-14658.7	8.22327	-1.67213	-1.74043e-20	-0.143456
1766.79	-36182.4	-14658.8	8.19419	-1.70727	-2.94563e-20	-0.0728078
1766.81	-36182.4	-14658.9	8.16458	-1.73899	1.57142e-20	-0.00403921
1766.83	-36182.5	-14659.1	8.13463	-1.76686	4.44363e-20	0.0632119
1766.84	-36182.5	-14659.2	8.10443	-1.78927	-4.19969e-20	0.133437
1766.86	-36182.6	-14659.3	8.07377	-1.80748	-1.40855e-19	0.209153
1766.88	-36182.6	-14659.4	8.04191	-1.82782	1.85026e-19	0.288781
1766.9	-36182.7	-14659.6	8.00908	-1.85343	5.08744e-19	0.371015
1766.91	-36182.7	-14659.7	7.97694	-1.88191	-8.19866e-19	0.455542
1766.93	-36182.8	-14659.8	7.94558	-1.91175	-1.96216e-18	0.541676
1766.95	-36182.8	-14659.9	7.91297	-1.94307	3.07048e-18	0.62825
1766.96	-36182.9	-14660.1	7.87852	-1.97448	6.8552e-18	0.717066
1766.98	-36182.9	-14660.2	7.84358	-2.0027	-1.31614e-17	0.813558
1767	-36183	-14660.3	7.80917	-2.02657	-2.42962e-17	0.91939
1767.01	-36183	-14660.5	7.77581	-2.04742	5.60201e-17	1.03212
1767.03	-36183	-14660.6	7.74271	-2.06712	9.32929e-17	1.15368
1767.05	-36183.1	-14660.7	7.708	-2.08788	-2.09101e-16	1.28966
1767.07	-36183.1	-14660.8	7.67168	-2.10883	-3.16859e-16	1.43421
1767.08	-36183.2	-14660.9	7.63543	-2.12647	8.65245e-16	1.57117
1767.1	-36183.2	-14661.1	7.59947	-2.13962	1.07835e-15	1.69059
1767.12	-36183.3	-14661.2	7.56293	-2.14903	-3.58382e-15	1.78806
1767.13	-36183.3	-14661.3	7.52615	-2.1552	-4.12271e-15	1.86248
1767.15	-36183.4	-14661.4	7.49017	-2.15849	1.33242e-14	1.91509
1767.17	-36183.4	-14661.5	7.4542	-2.1598	1.33342e-14	1.94922
1767.18	-36183.5	-14661.7	7.41655	-2.16032	-5.375e-14	1.96953
1767.2	-36183.5	-14661.8	7.37862	-2.16018	-4.21992e-14	1.98004
1767.22	-36183.5	-14661.9	7.3431	-2.15898	2.18382e-13	1.98408
1767.24	-36183.6	-14662	7.30843	-2.15712	1.60719e-13	1.98263
1767.25	-36183.6	-14662.1	7.27145	-2.15529	-8.08177e-13	1.97562
1767.27	-36183.7	-14662.2	7.23328	-2.15363	-4.6779e-13	1.96343
1767.29	-36183.7	-14662.4	7.19666	-2.15195	3.19465e-12	1.94672
1767.3	-36183.8	-14662.5	7.16091	-2.15021	1.22973e-12	1.92634
1767.32	-36183.8	-14662.6	7.12434	-2.14843	-1.27933e-11	1.90307
1767.34	-36183.8	-14662.7	7.0876	-2.14683	-4.6677e-12	1.87691
1767.35	-36183.9	-14662.8	7.05175	-2.1455	4.70848e-11	1.84782
1767.37	-36183.9	-14662.9	7.01552	-2.1435	9.05645e-12	1.81668
1767.39	-36184	-14663.1	6.97755	-2.14001	-1.82858e-10	1.78455
1767.41	-36184	-14663.2	6.94	-2.13667	0	1.75163
1767.42	-36184	-14663.3	6.90497	-2.13503	7.24053e-10	1.718
1767.44	-36184.1	-14663.4	6.87	-2.13333	3.06396e-20	1.6841
1767.46	-36184.1	-14663.5	6.83256	-2.12989	-2.64687e-09	1.65067
1767.47	-36184.2	-14663.6	6.79446	-2.12652	5.21301e-10	1.61914
1767.49	-36184.2	-14663.7	6.75788	-2.12485	1.0109e-08	1.5915
1767.51	-36184.3	-14663.8	6.72255	-2.12303	-4.05573e-09	1.57107
1767.52	-36184.3	-14663.9	6.68769	-2.11961	-3.96653e-08	1.56041
1767.54	-36184.3	-14664	6.65248	-2.11637	1.53049e-08	1.55913
1767.56	-36184.4	-14664.1	6.61648	-2.11464	1.43768e-07	1.56664
1767.58	-36184.4	-14664.2	6.58031	-2.11296	-8.78708e-08	1.58308
1767.59	-36184.4	-14664.3	6.54436	-2.11068	-5.39751e-07	1.60761
1767.61	-36184.5	-14664.4	6.50806	-2.11019	4.5101e-07	1.63667
1767.63	-36184.5	-14664.5	6.47123	-2.11302	2.10201e-06	1.66767
1767.64	-36184.6	-14664.6	6.43487	-2.11794	-1.69711e-06	1.70083
1767.66	-36184.6	-14664.7	6.39914	-2.12423	-7.53388e-06	1.73579
1767.68	-36184.6	-14664.9	6.36227	-2.13282	8.04824e-06	1.77033
1767.69	-36184.7	-14665	6.32407	-2.14338	2.77474e-05	1.80277
1767.71	-36184.7	-14665.1	6.28741	-2.15322	-3.68781e-05	1.8327
1767.73	-36184.7	-14665.1	6.25283	-2.16137	-0.000107379	1.85986
1767.75	-36184.8	-14665.2	6.21702	-2.16979	0.000138352	1.88396
1767.76	-36184.8	-14665.3	6.17897	-2.17876	0.000378979	1.905
1767.78	-36184.9	-14665.4	6.14147	-2.18591	-0.000639431	1.92341
1767.8	-36184.9	-14665.5	6.10556	-2.19083	-0.00264541	1.93932
1767.81	-36184.9	-14665.6	6.0697	-2.19582	-0.00343822	1.95246
1767.83	-36185	-14665.7	6.03305	-2.20113	-0.00308545	1.96366
1767.85	-36185	-14665.8	5.99565	-2.20465	-0.0041309	1.97493
1767.86	-36185	-14665.9	5.95781	-2.20614	-0.00627192	1.98729
1767.88	-36185.1	-14666	5.92002	-2.20743	-0.00617537	2.00068
1767.9	-36185.1	-14666.1	5.88228	-2.20922	-0.00400616	2.0153
1767.92	-36185.1	-14666.2	5.84425	-2.21107	-0.00309546	2.03166
1767.93	-36185.2	-14666.3	5.80641	-2.21276	-0.00343144	2.05097
1767.95	-36185.2	-14666.4	5.76981	-2.21435	-0.00247805	2.07524
1767.97	-36185.2	-14666.5	5.73333	-2.21601	-0.000515195	2.10949
1767.98	-36185.3	-14666.6	5.69464	-2.21796	0.000374578	2.16062
1768	-36185.3	-14666.7	5.65479	-2.21968	0.000109319	2.23395
1768.02	-36185.4	-14666.8	5.61681	-2.22031	-0.000105504	2.33328
1768.03	-36185.4	-14666.8	5.5806	-2.22009	-2.9334e-05	2.45855
1768.05	-36185.4	-14666.9	5.54434	-2.21989	2.81957e-05	2.60736
1768.07	-36185.4	-14667	5.50755	-2.21995	7.79098e-06	2.77614
1768.09	-36185.5	-14667.1	5.47045	-2.22015	-7.2639e-06	2.96026
1768.1	-36185.5	-14667.2	5.4325	-2.22011	-1.62609e-06	3.15058
1768.12	-36185.5	-14667.3	5.39296	-2.21928	1.95271e-06	3.33587
1768.14	-36185.6	-14667.4	5.35344	-2.2172	3.20092e-07	3.50916
1768.15	-36185.6	-14667.4	5.31615	-2.21346	-5.41556e-07	3.66633
1768.17	-36185.6	-14667.5	5.27984	-2.20786	-8.49431e-08	3.80848
1768.19	-36185.7	-14667.6	5.24227	-2.20031	1.38563e-07	3.93838
1768.2	-36185.7	-14667.7	5.20437	-2.19116	1.46391e-08	4.05573
1768.22	-36185.7	-14667.8	5.16796	-2.18099	-3.65872e-08	4.15893
1768.24	-36185.8	-14667.9	5.13213	-2.1706	-1.90273e-09	4.24695
1768.26	-36185.8	-14667.9	5.09549	-2.16061	1.00486e-08	4.31938
1768.27	-36185.8	-14668	5.0588	-2.15061	5.03509e-10	4.37817
1768.29	-36185.9	-14668.1	5.02298	-2.14011	-2.54994e-09	4.42531
1768.31	-36185.9	-14668.2	4.98667	-2.13	-2.92414e-20	4.45969
1768.32	-36185.9	-14668.3	4.94868	-2.12116	6.62148e-10	4.48006
1768.34	-36185.9	-14668.3	4.9112	-2.11284	-3.31468e-11	4.4882
1768.36	-36186	-14668.4	4.87609	-2.1043	-1.80582e-10	4.4863
1768.38	-36186	-14668.5	4.84124	-2.09622	8.76424e-12	4.47513
1768.39	-36186	-14668.6	4.80488	-2.08919	4.57103e-11	4.45567
1768.41	-36186.1	-14668.7	4.76928	-2.08254	-4.59115e-12	4.43036
1768.43	-36186.1	-14668.7	4.73605	-2.07573	-1.31418e-11	4.40126
1768.44	-36186.1	-14668.8	4.70262	-2.06928	1.48797e-12	4.3685
1768.46	-36186.1	-14668.9	4.66689	-2.06375	5.89949e-12	4.33224
1768.48	-36186.2	-14669	4.63021	-2.0593	-2.17057e-12	4.29377
1768.49	-36186.2	-14669	4.59398	-2.0558	-1.13366e-11	4.25466
1768.51	-36186.2	-14669.1	4.55833	-2.05255	8.97529e-12	4.21678
1768.53	-36186.3	-14669.2	4.5232	-2.04916	4.13179e-11	4.18083
1768.54	-36186.3	-14669.2	4.48856	-2.04595	-3.32294e-11	4.14512
1768.56	-36186.3	-14669.3	4.45425	-2.0428	-1.47384e-10	4.10916
1768.58	-36186.3	-14669.4	4.41985	-2.03858	1.57404e-10	4.07544
1768.6	-36186.4	-14669.5	4.38537	-2.03319	5.4264e-10	4.04565
1768.61	-36186.4	-14669.5	4.35149	-2.02856	-7.21192e-10	4.01947
1768.63	-36186.4	-14669.6	4.31827	-2.02435	-2.09991e-09	3.99696
1768.65	-36186.4	-14669.7	4.28473	-2.01663	2.70561e-09	3.97895
1768.66	-36186.5	-14669.7	4.2504	-2.00333	7.4113e-09	3.96529
1768.68	-36186.5	-14669.8	4.21571	-1.98553	-1.18825e-08	3.95429
1768.7	-36186.5	-14669.9	4.18125	-1.96359	-2.66581e-08	3.94433
1768.71	-36186.5	-14669.9	4.14769	-1.93669	5.12609e-08	3.93401
1768.73	-36186.6	-14670	4.11513	-1.9055	9.46592e-08	3.92184
1768.75	-36186.6	-14670.1	4.08306	-1.87232	-2.1828e-07	3.90621
1768.77	-36186.6	-14670.1	4.05137	-1.83887	-3.6352e-07	3.88462
1768.78	-36186.6	-14670.2	4.02031	-1.80607	8.14776e-07	3.8538
1768.8	-36186.6	-14670.3	3.98951	-1.77206	1.23467e-06	3.81119
1768.82	-36186.7	-14670.3	3.95809	-1.73261	-3.3715e-06	3.75502
1768.83	-36186.7	-14670.4	3.92706	-1.68709	-4.20189e-06	3.68599
1768.85	-36186.7	-14670.4	3.8987	-1.63759	1.39646e-05	3.6066
1768.87	-36186.7	-14670.5	3.87251	-1.58376	1.60645e-05	3.5181
1768.88	-36186.8	-14670.6	3.84628	-1.5239	-5.19187e-05	3.42113
1768.9	-36186.8	-14670.6	3.82049	-1.4613	-5.19576e-05	3.32023
1768.92	-36186.8	-14670.7	3.79724	-1.40188	0.000211818	3.22214
1768.94	-36186.8	-14670.7	3.7761	-1.34416	0.000197978	3.12896
1768.95	-36186.9	-14670.8	3.7553	-1.28306	-0.000945796	3.03982
1768.97	-36186.9	-14670.9	3.73472	-1.22079	-0.00287682	2.95146
1768.99	-36186.9	-14670.9	3.71512	-1.16163	-0.00467043	2.85967
1769	-36186.9	-14671	3.69654	-1.09181	-0.00634628	2.76355
1769.02	-36186.9	-14671	3.67876	-0.992298	-0.00825886	2.66309
1769.04	-36187	-14671.1	3.66259	-0.869478	-0.00983091	2.55349
1769.05	-36187	-14671.2	3.64908	-0.738634	-0.010273	2.42989
1769.07	-36187	-14671.2	3.63787	-0.603019	-0.0100292	2.30127
1769.09	-36187	-14671.3	3.62825	-0.464164	-0.0099236	2.1812
1769.11	-36187.1	-14671.3	3.6204	-0.342686	-0.00999538	2.0764
1769.12	-36187.1	-14671.4	3.61464	-0.259996	-0.0100381	1.99049
1769.14	-36187.1	-14671.4	3.61024	-0.209011	-0.0100044	1.92382
1769.16	-36187.1	-14671.5	3.60639	-0.17569	-0.00992747	1.87521
1769.17	-36187.1	-14671.6	3.60333	-0.153333	-0.01	1.84096
1769.19	-36187.2	-14671.6	3.6014	-0.138207	-0.0102614	1.81687
1769.21	-36187.2	-14671.7	3.59991	-0.129684	-0.0099485	1.79979
1769.22	-36187.2	-14671.7	3.59822	-0.127537	-0.00848019	1.78745
1769.24	-36187.2	-14671.8	3.59658	-0.130264	-0.00655841	1.77962
1769.26	-36187.2	-14671.8	3.59514	-0.136788	-0.00486432	1.77651
1769.28	-36187.3	-14671.9	3.59301	-0.148342	-0.00310768	1.77824
1769.29	-36187.3	-14672	3.58963	-0.165757	-0.00115192	1.7847
1769.31	-36187.3	-14672	3.58609	-0.187357	0.000133128	1.79512
1769.33	-36187.3	-14672.1	3.58299	-0.211584	0.000243128	1.80882
1769.34	-36187.4	-14672.1	3.57923	-0.238202	-3.50156e-05	1.82563
1769.36	-36187.4	-14672.2	3.57415	-0.266976	-6.03035e-05	1.84525
1769.38	-36187.4	-14672.3	3.56877	-0.297202	1.18215e-05	1.86688
1769.39	-36187.4	-14672.3	3.56373	-0.32813	1.51082e-05	1.8903
1769.41	-36187.4	-14672.4	3.55832	-0.359065	-3.80747e-06	1.9166
1769.43	-36187.5	-14672.4	3.5519	-0.39023	-4.07256e-06	1.94674
1769.45	-36187.5	-14672.5	3.5443	-0.423394	9.97764e-07	1.98118
1769.46	-36187.5	-14672.5	3.53571	-0.458314	9.93168e-07	2.01957
1769.48	-36187.5	-14672.6	3.52693	-0.49103	-3.01678e-07	2.06024
1769.5	-36187.5	-14672.7	3.51836	-0.51793	-2.4206e-07	2.10002
1769.51	-36187.6	-14672.7	3.50978	-0.536458	8.86446e-08	2.13375
1769.53	-36187.6	-14672.8	3.50116	-0.544274	5.84994e-08	2.15801
1769.55	-36187.6	-14672.8	3.49275	-0.539315	-2.61028e-08	2.17181
1769.56	-36187.6	-14672.9	3.48449	-0.522426	-1.56789e-08	2.17481
1769.58	-36187.6	-14672.9	3.47589	-0.49755	6.80982e-09	2.16732
1769.6	-36187.7	-14673	3.46718	-0.468063	3.70547e-09	2.15119
1769.62	-36187.7	-14673	3.45935	-0.436524	-1.97358e-09	2.12984
1769.63	-36187.7	-14673.1	3.45275	-0.404728	-9.90959e-10	2.10473
1769.65	-36187.7	-14673.1	3.44713	-0.373796	5.1274e-10	2.07547
1769.67	-36187.7	-14673.2	3.44207	-0.344643	2.28549e-10	2.04208
1769.68	-36187.8	-14673.3	3.43698	-0.318005	-1.42551e-10	2.00505
1769.7	-36187.8	-14673.3	3.43179	-0.2943	-5.20422e-11	1.96537
1769.72	-36187.8	-14673.4	3.42679	-0.273666	4.03986e-11	1.92427
1769.73	-36187.8	-14673.4	3.42183	-0.255777	1.38818e-11	1.88163
1769.75	-36187.8	-14673.5	3.41651	-0.24006	-1.04709e-11	1.83643
1769.77	-36187.9	-14673.5	3.41134	-0.226707	-3.06134e-12	1.7882
1769.79	-36187.9	-14673.6	3.40727	-0.216318	2.9712e-12	1.73678
1769.8	-36187.9	-14673.6	3.40407	-0.208331	7.46234e-13	1.68146
1769.82	-36187.9	-14673.7	3.40084	-0.201534	-1.34896e-12	1.6209
1769.84	-36187.9	-14673.7	3.39746	-0.194946	-5.80537e-13	1.55176
1769.85	-36188	-14673.8	3.39411	-0.187675	2.26921e-12	1.46982
1769.87	-36188	-14673.9	3.39064	-0.178563	1.22901e-12	1.37203
1769.89	-36188	-14673.9	3.38691	-0.166524	-8.22152e-12	1.2564
1769.9	-36188	-14674	3.38364	-0.151857	-3.14968e-12	1.12433
1769.92	-36188.1	-14674	3.38164	-0.135492	3.27224e-11	0.978068
1769.94	-36188.1	-14674.1	3.38019	-0.118624	1.1935e-11	0.816434
1769.96	-36188.1	-14674.1	3.37833	-0.101186	-1.20381e-10	0.637934
1769.97	-36188.1	-14674.2	3.37673	-0.0753416	-2.31539e-11	0.446213
1769.99	-36188.1	-14674.2	3.37634	-0.0305703	4.67498e-10	0.245706
1770.01	-36188.2	-14674.3	3.37667	0.0433333	2.07004e-20	0.0359477
1770.02	-36188.2	-14674.3	3.37733	0.154036	-1.80639e-09	-0.183549
1770.04	-36188.2	-14674.4	3.38028	0.299431	3.56753e-10	-0.407514
1770.06	-36188.2	-14674.4	3.38725	0.473935	7.12013e-09	-0.631368
1770.07	-36188.2	-14674.5	3.39732	0.668491	-1.34822e-09	-0.857679
1770.09	-36188.3	-14674.6	3.40964	0.872543	-2.59249e-08	-1.08669
1770.11	-36188.3	-14674.6	3.42542	1.07294	1.03768e-08	-1.30582
1770.13	-36188.3	-14674.7	3.44569	1.25968	1.01429e-07	-1.50482
1770.14	-36188.3	-14674.7	3.46964	1.43312	-3.91301e-08	-1.68752
1770.16	-36188.3	-14674.8	3.49632	1.59499	-3.67558e-07	-1.85765
1770.18	-36188.4	-14674.8	3.52525	1.74582	2.24649e-07	-2.01162
1770.19	-36188.4	-14674.9	3.55591	1.88459	1.37991e-06	-2.14619
1770.21	-36188.4	-14675	3.58746	2.00715	-1.15304e-06	-2.26202
1770.23	-36188.4	-14675	3.61996	2.11206	-5.37393e-06	-2.36095
1770.24	-36188.4	-14675.1	3.65537	2.20413	4.33878e-06	-2.4459
1770.26	-36188.5	-14675.1	3.69451	2.2862	1.92609e-05	-2.51862
1770.28	-36188.5	-14675.2	3.73542	2.35555	-2.05759e-05	-2.57817
1770.3	-36188.5	-14675.3	3.77662	2.40984	-7.09382e-05	-2.62381
1770.31	-36188.5	-14675.3	3.81793	2.44852	9.42817e-05	-2.65565
1770.33	-36188.5	-14675.4	3.85948	2.47205	0.000274523	-2.67458
1770.35	-36188.6	-14675.4	3.90163	2.48215	-0.000373742	-2.68247
1770.36	-36188.6	-14675.5	3.94452	2.48116	-0.00209744	-2.68071
1770.38	-36188.6	-14675.6	3.98791	2.4722	-0.00419201	-2.66985
1770.4	-36188.6	-14675.6	4.03105	2.45709	-0.00599906	-2.65136
1770.41	-36188.7	-14675.7	4.07263	2.43602	-0.0070244	-2.62797
1770.43	-36188.7	-14675.7	4.11251	2.40941	-0.00704433	-2.60092
1770.45	-36188.7	-14675.8	4.15185	2.37804	-0.00611875	-2.56981
1770.47	-36188.7	-14675.9	4.19134	2.34343	-0.00437894	-2.53534
1770.48	-36188.8	-14676	4.23105	2.30778	-0.00205852	-2.49945
1770.5	-36188.8	-14676	4.27061	2.27178	-0.00020681	-2.46347
1770.52	-36188.8	-14676.1	4.30926	2.23478	-0.000494112	-2.42812
1770.53	-36188.8	-14676.1	4.34689	2.19857	-0.00255526	-2.394
1770.55	-36188.9	-14676.2	4.38388	2.16647	-0.00451559	-2.36164
1770.57	-36188.9	-14676.3	4.42048	2.13718	-0.00606877	-2.33143
1770.58	-36188.9	-14676.4	4.45684	2.10669	-0.00791621	-2.30377
1770.6	-36188.9	-14676.4	4.49285	2.07741	-0.00966864	-2.27964
1770.62	-36189	-14676.5	4.52826	2.05557	-0.010308	-2.26046
1770.64	-36189	-14676.6	4.56314	2.04245	-0.0100851	-2.24753
1770.65	-36189	-14676.6	4.59771	2.03653	-0.00992065	-2.24196
1770.67	-36189.1	-14676.7	4.63199	2.0383	-0.00998223	-2.2437
1770.69	-36189.1	-14676.8	4.66595	2.04896	-0.0100214	-2.25196
1770.7	-36189.1	-14676.9	4.70043	2.06647	-0.0100035	-2.26525
1770.72	-36189.1	-14677	4.73636	2.08721	-0.009994	-2.28155
1770.74	-36189.2	-14677	4.7725	2.10775	-0.00999927	-2.29782
1770.75	-36189.2	-14677.1	4.80727	2.12489	-0.0100029	-2.3107
1770.77	-36189.2	-14677.2	4.84238	2.13589	-0.0100006	-2.31774
1770.79	-36189.2	-14677.3	4.87997	2.13837	-0.00999467	-2.31691
1770.81	-36189.3	-14677.3	4.91784	2.13079	-0.00999903	-2.30699
1770.82	-36189.3	-14677.4	4.95322	2.11208	-0.0100197	-2.28736
1770.84	-36189.3	-14677.5	4.98791	2.08211	-0.0100036	-2.25899
1770.86	-36189.4	-14677.6	5.02418	2.04189	-0.00992827	-2.22347
1770.87	-36189.4	-14677.6	5.06	1.99667	-0.01	-2.18301
1770.89	-36189.4	-14677.7	5.0931	1.95171	-0.0102762	-2.14012
1770.91	-36189.5	-14677.8	5.12525	1.9074	-0.00994538	-2.0978
1770.92	-36189.5	-14677.9	5.1582	1.86405	-0.0084011	-2.0588
1770.94	-36189.5	-14678	5.19033	1.82596	-0.00645198	-2.02458
1770.96	-36189.5	-14678.1	5.22041	1.79653	-0.0048149	-1.99611
1770.98	-36189.6	-14678.2	5.25024	1.77436	-0.00311123	-1.97372
1770.99	-36189.6	-14678.2	5.28121	1.75812	-0.00115848	-1.95735
1771.01	-36189.6	-14678.3	5.31201	1.74897	0.000132367	-1.94603
1771.03	-36189.7	-14678.4	5.34148	1.74667	0.000228687	-1.93858
1771.04	-36189.7	-14678.5	5.36998	1.74656	-4.54814e-05	-1.93363
1771.06	-36189.7	-14678.6	5.39817	1.74516	-6.18134e-05	-1.92985
1771.08	-36189.8	-14678.7	5.42682	1.74269	1.1957e-05	-1.92607
1771.09	-36189.8	-14678.8	5.45612	1.7395	1.52813e-05	-1.92162
1771.11	-36189.8	-14678.8	5.48509	1.73531	-3.85113e-06	-1.91692
1771.13	-36189.9	-14678.9	5.51333	1.73024	-4.11933e-06	-1.91213
1771.15	-36189.9	-14679	5.54178	1.72528	1.0093e-06	-1.90688
1771.16	-36189.9	-14679.1	5.57094	1.72048	1.00492e-06	-1.90087
1771.18	-36190	-14679.2	5.6004	1.71415	-3.05621e-07	-1.89397
1771.2	-36190	-14679.3	5.6297	1.70562	-2.46173e-07	-1.88618
1771.21	-36190	-14679.4	5.65839	1.69596	9.18638e-08	-1.87769
1771.23	-36190.1	-14679.5	5.68661	1.68596	6.60781e-08	-1.86853
1771.25	-36190.1	-14679.5	5.7152	1.67582	-2.39779e-08	-1.85851
1771.26	-36190.1	-14679.6	5.74443	1.66556	-1.57578e-08	-1.84779
1771.28	-36190.2	-14679.7	5.77382	1.65498	6.88776e-09	-1.83699
1771.3	-36190.2	-14679.8	5.80303	1.64453	3.74789e-09	-1.82634
1771.32	-36190.2	-14679.9	5.83189	1.63534	-1.99617e-09	-1.81573
1771.33	-36190.3	-14680	5.86023	1.6272	-1.0023e-09	-1.80534
1771.35	-36190.3	-14680.1	5.8879	1.61876	5.18608e-10	-1.79562
1771.37	-36190.3	-14680.2	5.91528	1.61003	2.31163e-10	-1.78671
1771.38	-36190.4	-14680.3	5.94311	1.60228	-1.44179e-10	-1.77846
1771.4	-36190.4	-14680.4	5.97068	1.5956	-5.26343e-11	-1.7718
1771.42	-36190.4	-14680.5	5.99632	1.58937	4.08491e-11	-1.76841
1771.43	-36190.5	-14680.6	6.021	1.58618	1.4027e-11	-1.76899
1771.45	-36190.5	-14680.7	6.04729	1.59044	-1.05466e-11	-1.77361
1771.47	-36190.5	-14680.8	6.07512	1.60221	-3.05216e-12	-1.7828
1771.49	-36190.6	-14680.9	6.10279	1.61865	2.82695e-12	-1.79716
1771.5	-36190.6	-14681	6.13018	1.63831	6.14827e-13	-1.81487
1771.52	-36190.7	-14681.1	6.15803	1.66033	-6.4017e-13	-1.8329
1771.54	-36190.7	-14681.1	6.18654	1.68201	-5.4181e-14	-1.85011
1771.55	-36190.7	-14681.2	6.21559	1.70009	-3.85016e-13	-1.86626
1771.57	-36190.8	-14681.4	6.24485	1.71442	-3.08284e-13	-1.88023
1771.59	-36190.8	-14681.5	6.27398	1.72623	2.27895e-12	-1.89073
1771.6	-36190.8	-14681.6	6.3032	1.73571	8.92474e-13	-1.89801
1771.62	-36190.9	-14681.7	6.33291	1.74261	-9.33025e-12	-1.90271
1771.64	-36190.9	-14681.7	6.36309	1.74644	-3.40814e-12	-1.90422
1771.66	-36190.9	-14681.9	6.39366	1.74645	3.43909e-11	-1.90153
1771.67	-36191	-14682	6.42481	1.74058	6.6154e-12	-1.89387
1771.69	-36191	-14682.1	6.45647	1.72697	-1.33574e-10	-1.88075
1771.71	-36191.1	-14682.2	6.48667	1.70667	-5.91441e-21	-1.86275
1771.72	-36191.1	-14682.3	6.5138	1.68155	5.2891e-10	-1.84051
1771.74	-36191.1	-14682.4	6.54	1.65333	0	-1.81373
1771.76	-36191.2	-14682.5	6.56745	1.62285	-1.9335e-09	-1.78193
1771.77	-36191.2	-14682.6	6.59491	1.58775	3.80802e-10	-1.74496
1771.79	-36191.3	-14682.7	6.62094	1.54572	7.38447e-09	-1.70258
1771.81	-36191.3	-14682.8	6.64633	1.49735	-2.96265e-09	-1.65408
1771.83	-36191.3	-14682.9	6.67175	1.44269	-2.89749e-08	-1.59811
1771.84	-36191.4	-14683	6.6961	1.3785	1.118e-08	-1.53188
1771.86	-36191.4	-14683.1	6.71865	1.3014	1.0502e-07	-1.45257
1771.88	-36191.5	-14683.2	6.74055	1.20922	-6.41883e-08	-1.3579
1771.89	-36191.5	-14683.3	6.76207	1.10065	-3.9428e-07	-1.24699
1771.91	-36191.5	-14683.5	6.78061	0.975866	3.29456e-07	-1.12195
1771.93	-36191.6	-14683.5	6.79467	0.834346	1.53548e-06	-0.984847
1771.94	-36191.6	-14683.6	6.80578	0.673712	-1.23971e-06	-0.836792
1771.96	-36191.6	-14683.8	6.81499	0.498607	-5.50339e-06	-0.68162
1771.98	-36191.7	-14683.9	6.82164	0.328257	5.87912e-06	-0.52894
1772	-36191.7	-14684	6.82543	0.177757	2.0269e-05	-0.388181
1772.01	-36191.8	-14684.1	6.82703	0.0519859	-2.69389e-05	-0.267177
1772.03	-36191.8	-14684.2	6.82714	-0.0478835	-7.84389e-05	-0.168864
1772.05	-36191.8	-14684.3	6.82628	-0.124673	0.000101064	-0.0892146
1772.06	-36191.9	-14684.4	6.82468	-0.182536	0.000276838	-0.025205
1772.08	-36191.9	-14684.5	6.82219	-0.227062	-0.00047567	0.0239279
1772.1	-36192	-14684.7	6.81878	-0.261853	-0.00227802	0.0600775
1772.11	-36192	-14684.8	6.81463	-0.287873	-0.00419169	0.0867477
1772.13	-36192.1	-14684.8	6.8097	-0.306227	-0.00582473	0.106398
1772.15	-36192.1	-14684.9	6.8037	-0.318343	-0.00744322	0.120237
1772.17	-36192.1	-14685.1	6.79676	-0.325167	-0.00916941	0.129148
1772.18	-36192.2	-14685.2	6.78946	-0.327134	-0.0109344	0.133733
1772.2	-36192.2	-14685.3	6.78254	-0.325071	-0.0126565	0.134584
1772.22	-36192.3	-14685.4	6.77679	-0.320171	-0.0142648	0.132303
1772.23	-36192.3	-14685.5	6.77196	-0.313282	-0.0159065	0.12766
1772.25	-36192.3	-14685.6	6.76706	-0.304995	-0.0178531	0.121546
1772.27	-36192.4	-14685.7	6.76184	-0.296276	-0.0196213	0.114687
1772.28	-36192.4	-14685.8	6.75667	-0.288341	-0.0202314	0.107672
1772.3	-36192.5	-14685.9	6.75154	-0.281702	-0.0200307	0.100978
1772.32	-36192.5	-14686	6.74626	-0.276319	-0.0201322	0.0949724
1772.34	-36192.5	-14686.1	6.74128	-0.27148	-0.020176	0.0896809
1772.35	-36192.6	-14686.2	6.73734	-0.266229	-0.0190747	0.0849285
1772.37	-36192.6	-14686.4	6.7341	-0.26106	-0.0171278	0.0805266
1772.39	-36192.6	-14686.5	6.7307	-0.257115	-0.0153241	0.0763214
1772.4	-36192.7	-14686.6	6.72724	-0.253917	-0.0136529	0.0725023
1772.42	-36192.7	-14686.7	6.72412	-0.250414	-0.0117423	0.0693721
1772.44	-36192.8	-14686.8	6.72071	-0.247133	-0.0101692	0.0668493
1772.45	-36192.8	-14686.9	6.71613	-0.245037	-0.0097278	0.0647494
1772.47	-36192.8	-14687	6.71066	-0.24353	-0.00997124	0.063292
1772.49	-36192.9	-14687.1	6.70511	-0.241647	-0.0100719	0.0627917
1772.51	-36192.9	-14687.2	6.70025	-0.240058	-0.0100037	0.0631395
1772.52	-36193	-14687.3	6.69662	-0.239696	-0.00998026	0.0640699
1772.54	-36193	-14687.4	6.69352	-0.239985	-0.00999901	0.0652856
1772.56	-36193	-14687.5	6.69013	-0.240077	-0.010005	0.0665021
1772.57	-36193.1	-14687.6	6.68667	-0.24	-0.01	0.0675381
1772.59	-36193.1	-14687.8	6.68343	-0.23998	-0.0099987	0.068265
1772.61	-36193.2	-14687.9	6.67976	-0.240001	-0.0100001	0.0686393
1772.62	-36193.2	-14688	6.67505	-0.240007	-0.0100004	0.0686912
1772.64	-36193.2	-14688.1	6.66967	-0.239999	-0.00999998	0.0686246
1772.66	-36193.3	-14688.2	6.66423	-0.239993	-0.00999991	0.068616
1772.68	-36193.3	-14688.3	6.65951	-0.240002	-0.01	0.0686271
1772.69	-36193.4	-14688.4	6.65593	-0.240021	-0.01	0.0686131
1772.71	-36193.4	-14688.5	6.65276	-0.239987	-0.01	0.0686382
1772.73	-36193.4	-14688.6	6.6494	-0.239919	-0.00999999	0.0686989
1772.74	-36193.5	-14688.7	6.64611	-0.240048	-0.01	0.0685839
1772.76	-36193.5	-14688.8	6.6429	-0.240292	-0.01	0.0681236
1772.78	-36193.6	-14688.9	6.63896	-0.239751	-0.01	0.0673195
1772.79	-36193.6	-14689	6.63389	-0.238055	-0.01	0.0662311
1772.81	-36193.6	-14689.1	6.62838	-0.236143	-0.01	0.0649852
1772.83	-36193.7	-14689.2	6.62318	-0.234535	-0.01	0.0637963
1772.85	-36193.7	-14689.3	6.61885	-0.232768	-0.01	0.0630134
1772.86	-36193.7	-14689.4	6.61543	-0.230853	-0.01	0.0628863
1772.88	-36193.8	-14689.6	6.61213	-0.229777	-0.01	0.063467
1772.9	-36193.8	-14689.7	6.60861	-0.229817	-0.01	0.0646025
1772.91	-36193.9	-14689.8	6.60542	-0.230075	-0.01	0.0658715
1772.93	-36193.9	-14689.9	6.60232	-0.230068	-0.01	0.0669882
1772.95	-36193.9	-14690	6.59801	-0.229952	-0.01	0.0678662
1772.96	-36194	-14690.1	6.59263	-0.22992	-0.01	0.0684494
1772.98	-36194	-14690.2	6.58806	-0.230137	-0.01	0.0686923
1773	-36194.1	-14690.3	6.58478	-0.230247	-0.01	0.068218
1773.02	-36194.1	-14690.4	6.5816	-0.229375	-0.01	0.0663034
1773.03	-36194.1	-14690.5	6.5782	-0.227572	-0.01	0.0624608
1773.05	-36194.2	-14690.6	6.57504	-0.225738	-0.01	0.0563676
1773.07	-36194.2	-14690.7	6.57172	-0.224076	-0.01	0.0463049
1773.08	-36194.3	-14690.8	6.56706	-0.22217	-0.01	0.0294215
1773.1	-36194.3	-14690.9	6.56169	-0.2204	-0.01	0.00545364
1773.12	-36194.3	-14691	6.55748	-0.219706	-0.01	-0.0239268
1773.13	-36194.4	-14691.1	6.55441	-0.2199	-0.01	-0.0589685
1773.15	-36194.4	-14691.2	6.55117	-0.220072	-0.01	-0.101002
1773.17	-36194.4	-14691.3	6.54765	-0.220018	-0.01	-0.148098
1773.19	-36194.5	-14691.5	6.54445	-0.219995	-0.01	-0.196261
1773.2	-36194.5	-14691.6	6.54099	-0.220007	-0.01	-0.243126
1773.22	-36194.6	-14691.7	6.53625	-0.219944	-0.01	-0.287447
1773.24	-36194.6	-14691.7	6.53108	-0.219956	-0.01	-0.329243
1773.25	-36194.6	-14691.9	6.52705	-0.220227	-0.01	-0.368983
1773.27	-36194.7	-14692	6.52389	-0.220132	-0.01	-0.405718
1773.29	-36194.7	-14692.1	6.52058	-0.218842	-0.01	-0.437973
1773.3	-36194.8	-14692.2	6.51707	-0.216889	-0.01	-0.465476
1773.32	-36194.8	-14692.3	6.51369	-0.215185	-0.01	-0.488428
1773.34	-36194.8	-14692.4	6.51039	-0.213548	-0.01	-0.506848
1773.36	-36194.9	-14692.5	6.50702	-0.211599	-0.01	-0.520808
1773.37	-36194.9	-14692.6	6.50354	-0.210055	-0.01	-0.531079
1773.39	-36194.9	-14692.7	6.49999	-0.209724	-0.01	-0.538561
1773.41	-36195	-14692.8	6.49667	-0.21	-0.01	-0.543573
1773.42	-36195	-14692.9	6.49368	-0.21007	-0.01	-0.546408
1773.44	-36195.1	-14693	6.49	-0.21	-0.01	-0.54793
1773.46	-36195.1	-14693.1	6.48486	-0.210001	-0.01	-0.54889
1773.47	-36195.1	-14693.2	6.47974	-0.209997	-0.01	-0.548992
1773.49	-36195.2	-14693.3	6.47602	-0.20993	-0.01	-0.548172
1773.51	-36195.2	-14693.4	6.47297	-0.21003	-0.01	-0.548007
1773.53	-36195.2	-14693.5	6.4697	-0.210293	-0.01	-0.549925
1773.54	-36195.3	-14693.6	6.46626	-0.209886	-0.01	-0.553954
1773.56	-36195.3	-14693.7	6.46283	-0.208296	-0.01	-0.560374
1773.58	-36195.4	-14693.8	6.45939	-0.20634	-0.01	-0.570853
1773.59	-36195.4	-14694	6.45594	-0.204653	-0.01	-0.585983
1773.61	-36195.4	-14694.1	6.45254	-0.202887	-0.01	-0.603221
1773.63	-36195.5	-14694.1	6.44922	-0.200997	-0.01	-0.620839
1773.64	-36195.5	-14694.2	6.44587	-0.199843	-0.01	-0.639675
1773.66	-36195.5	-14694.3	6.44245	-0.1998	-0.01	-0.659962
1773.68	-36195.6	-14694.4	6.43898	-0.20005	-0.01	-0.680096
1773.7	-36195.6	-14694.5	6.43553	-0.200051	-0.01	-0.699191
1773.71	-36195.7	-14694.6	6.43215	-0.199983	-0.01	-0.717977
1773.73	-36195.7	-14694.7	6.42883	-0.199981	-0.01	-0.737001
1773.75	-36195.7	-14694.9	6.42547	-0.200011	-0.01	-0.756296
1773.76	-36195.8	-14695	6.42204	-0.200023	-0.01	-0.775889
1773.78	-36195.8	-14695.1	6.41857	-0.199967	-0.01	-0.795846
1773.8	-36195.8	-14695.2	6.41513	-0.199927	-0.01	-0.816077
1773.81	-36195.9	-14695.3	6.41176	-0.20014	-0.01	-0.836292
1773.83	-36195.9	-14695.4	6.40844	-0.200278	-0.01	-0.856421
1773.85	-36195.9	-14695.5	6.40507	-0.199432	-0.01	-0.876648
1773.87	-36196	-14695.6	6.40163	-0.197594	-0.01	-0.897345
1773.88	-36196	-14695.7	6.39816	-0.195723	-0.01	-0.91902
1773.9	-36196.1	-14695.8	6.39473	-0.194063	-0.01	-0.941076
1773.92	-36196.1	-14695.9	6.39137	-0.192196	-0.01	-0.961996
1773.93	-36196.1	-14696	6.38805	-0.190457	-0.01	-0.981927
1773.95	-36196.2	-14696.1	6.38465	-0.189734	-0.01	-1.00229
1773.97	-36196.2	-14696.2	6.3812	-0.189903	-0.01	-1.02318
1773.98	-36196.3	-14696.3	6.37782	-0.190074	-0.01	-1.04375
1774	-36196.3	-14696.4	6.37439	-0.190022	-0.01	-1.06448
1774.02	-36196.3	-14696.5	6.37072	-0.189975	-0.01	-1.0867
1774.04	-36196.4	-14696.6	6.36741	-0.189991	-0.01	-1.1111
1774.05	-36196.4	-14696.7	6.36538	-0.19002	-0.01	-1.1379
1774.07	-36196.4	-14696.8	6.36383	-0.190013	-0.01	-1.16639
1774.09	-36196.5	-14696.9	6.36115	-0.189937	-0.01	-1.1954
1774.1	-36196.5	-14697	6.35754	-0.189955	-0.01	-1.22423
1774.12	-36196.6	-14697.1	6.35395	-0.190226	-0.01	-1.25244
1774.14	-36196.6	-14697.2	6.35058	-0.190131	-0.01	-1.27964
1774.15	-36196.6	-14697.3	6.34727	-0.188852	-0.01	-1.30549
1774.17	-36196.7	-14697.4	6.34377	-0.186893	-0.01	-1.32955
1774.19	-36196.7	-14697.5	6.33998	-0.185135	-0.01	-1.35136
1774.21	-36196.7	-14697.6	6.33681	-0.183442	-0.01	-1.37043
1774.22	-36196.8	-14697.7	6.33508	-0.18152	-0.01	-1.38638
1774.24	-36196.8	-14697.8	6.33347	-0.180051	-0.01	-1.39913
1774.26	-36196.8	-14697.9	6.33046	-0.17974	-0.01	-1.4087
1774.27	-36196.9	-14698	6.32667	-0.18	-0.01	-1.41503
1774.29	-36196.9	-14698.1	6.3231	-0.180067	-0.01	-1.41829
1774.31	-36197	-14698.2	6.31981	-0.179997	-0.01	-1.41942
1774.32	-36197	-14698.3	6.31659	-0.179983	-0.01	-1.41936
1774.34	-36197	-14698.4	6.31312	-0.180001	-0.01	-1.4182
1774.36	-36197.1	-14698.5	6.30937	-0.179999	-0.01	-1.41606
1774.38	-36197.1	-14698.6	6.3064	-0.180002	-0.01	-1.41368
1774.39	-36197.1	-14698.7	6.30476	-0.18002	-0.01	-1.41155
1774.41	-36197.2	-14698.8	6.30291	-0.179987	-0.01	-1.40909
1774.43	-36197.2	-14698.9	6.29972	-0.179919	-0.01	-1.40611
1774.44	-36197.2	-14699	6.29602	-0.180048	-0.01	-1.40386
1774.46	-36197.3	-14699.1	6.29255	-0.180292	-0.00999997	-1.40334
1774.48	-36197.3	-14699.2	6.28922	-0.179751	-0.01	-1.40458
1774.49	-36197.4	-14699.3	6.28585	-0.178055	-0.0100001	-1.4078
1774.51	-36197.4	-14699.4	6.28224	-0.176143	-0.00999988	-1.41392
1774.53	-36197.4	-14699.5	6.27865	-0.174535	-0.00999958	-1.42298
1774.55	-36197.5	-14699.6	6.27607	-0.172767	-0.0100004	-1.43338
1774.56	-36197.5	-14699.7	6.27456	-0.170851	-0.0100015	-1.44367
1774.58	-36197.5	-14699.8	6.27238	-0.169779	-0.00999803	-1.45305
1774.6	-36197.6	-14699.9	6.26889	-0.169822	-0.00999458	-1.46107
1774.61	-36197.6	-14700	6.2652	-0.170067	-0.0100087	-1.46772
1774.63	-36197.6	-14700.1	6.26188	-0.170048	-0.0100209	-1.47357
1774.65	-36197.7	-14700.2	6.25867	-0.169982	-0.00996729	-1.47983
1774.66	-36197.7	-14700.3	6.25527	-0.169988	-0.00992697	-1.4875
1774.68	-36197.8	-14700.4	6.25152	-0.170006	-0.0101402	-1.49725
1774.7	-36197.8	-14700.5	6.24794	-0.170004	-0.0102588	-1.50867
1774.72	-36197.8	-14700.6	6.24569	-0.169996	-0.0093394	-1.52017
1774.73	-36197.9	-14700.7	6.24422	-0.169995	-0.00746716	-1.53081
1774.75	-36197.9	-14700.8	6.24149	-0.170013	-0.00565305	-1.54022
1774.77	-36197.9	-14700.9	6.23787	-0.170018	-0.00405532	-1.54776
1774.78	-36198	-14701	6.23553	-0.169953	-0.00218204	-1.55261
1774.8	-36198	-14701.1	6.23408	-0.169941	-0.00040463	-1.55505
1774.82	-36198.1	-14701.2	6.23131	-0.170194	0.000298496	-1.5562
1774.83	-36198.1	-14701.3	6.2277	-0.170223	0.000102515	-1.55663
1774.85	-36198.1	-14701.4	6.22539	-0.169154	-7.71329e-05	-1.55659
1774.87	-36198.2	-14701.5	6.22393	-0.167241	-2.23727e-05	-1.55719
1774.89	-36198.2	-14701.6	6.22128	-0.165423	2.09429e-05	-1.55997
1774.9	-36198.2	-14701.7	6.21755	-0.163754	4.71765e-06	-1.56502
1774.92	-36198.3	-14701.8	6.21399	-0.161872	-5.84314e-06	-1.57162
1774.94	-36198.3	-14701.9	6.21075	-0.160248	-1.25367e-06	-1.57961
1774.95	-36198.3	-14702	6.2075	-0.159658	1.50012e-06	-1.58894
1774.97	-36198.4	-14702.1	6.20399	-0.159916	2.44097e-07	-1.59859
1774.99	-36198.4	-14702.2	6.20017	-0.160343	-3.98497e-07	-1.60717
1775	-36198.4	-14702.3	6.19695	-0.160112	-4.21013e-08	-1.61376
1775.02	-36198.5	-14702.4	6.19521	-0.15892	1.05224e-07	-1.61786
1775.04	-36198.5	-14702.5	6.19348	-0.159794	5.47243e-09	-1.61977
1775.06	-36198.6	-14702.6	6.19015	-0.165967	-2.89059e-08	-1.61969
1775.07	-36198.6	-14702.7	6.18681	-0.176015	-1.44928e-09	-1.61586
1775.09	-36198.6	-14702.8	6.18524	-0.188668	7.35793e-09	-1.60652
1775.11	-36198.7	-14702.9	6.18333	-0.21	0	-1.59259
1775.12	-36198.7	-14703	6.17882	-0.245556	-2.01277e-09	-1.5751
1775.14	-36198.7	-14703.1	6.17333	-0.29	-2.25047e-20	-1.55229
1775.16	-36198.8	-14703.2	6.16861	-0.336904	5.08321e-10	-1.52259
1775.17	-36198.8	-14703.3	6.16293	-0.386342	-2.51757e-11	-1.48809
1775.19	-36198.8	-14703.4	6.15467	-0.438568	-1.30889e-10	-1.45122
1775.21	-36198.9	-14703.5	6.14565	-0.488991	1.29756e-11	-1.41258
1775.23	-36198.9	-14703.6	6.13742	-0.53386	3.55637e-11	-1.37158
1775.24	-36199	-14703.7	6.12894	-0.574668	-3.41847e-12	-1.32533
1775.26	-36199	-14703.8	6.1191	-0.613215	-8.88068e-12	-1.27139
1775.28	-36199	-14703.9	6.10795	-0.64958	1.30039e-12	-1.2097
1775.29	-36199.1	-14704	6.09592	-0.682566	2.24662e-12	-1.14081
1775.31	-36199.1	-14704.1	6.08388	-0.70866	-4.46777e-13	-1.06569
1775.33	-36199.1	-14704.2	6.07225	-0.726464	-6.07071e-13	-0.98498
1775.34	-36199.2	-14704.3	6.06054	-0.739526	1.17308e-13	-0.898519
1775.36	-36199.2	-14704.4	6.04849	-0.750463	1.49418e-13	-0.806723
1775.38	-36199.2	-14704.5	6.03651	-0.758805	-3.70671e-14	-0.71132
1775.4	-36199.3	-14704.6	6.02462	-0.764293	-3.70393e-14	-0.612896
1775.41	-36199.3	-14704.7	6.01216	-0.767666	1.14606e-14	-0.509823
1775.43	-36199.3	-14704.7	5.99884	-0.769512	9.96253e-15	-0.401109
1775.45	-36199.4	-14704.8	5.98516	-0.770062	-2.99768e-15	-0.287046
1775.46	-36199.4	-14705	5.97144	-0.769923	-2.40527e-15	-0.168384
1775.48	-36199.4	-14705	5.95764	-0.770251	8.80832e-16	-0.0465096
1775.5	-36199.5	-14705.1	5.94386	-0.770623	5.81289e-16	0.0734637
1775.51	-36199.5	-14705.2	5.93037	-0.768716	-2.59375e-16	0.182031
1775.53	-36199.6	-14705.3	5.9171	-0.766188	-1.55796e-16	0.276071
1775.55	-36199.6	-14705.4	5.90358	-0.768948	6.76669e-17	0.359566
1775.57	-36199.6	-14705.5	5.88978	-0.778071	3.682e-17	0.433873
1775.58	-36199.7	-14705.6	5.87618	-0.789372	-1.96106e-17	0.497305
1775.6	-36199.7	-14705.7	5.86289	-0.80238	-9.8465e-18	0.55149
1775.62	-36199.7	-14705.8	5.84963	-0.820098	5.09418e-18	0.601156
1775.63	-36199.8	-14705.9	5.83593	-0.841385	2.26988e-18	0.648728
1775.65	-36199.8	-14706	5.82117	-0.861421	-1.41339e-18	0.694344
1775.67	-36199.8	-14706.1	5.80556	-0.879893	-5.13276e-19	0.737326
1775.68	-36199.9	-14706.2	5.78988	-0.899877	3.88024e-19	0.776503
1775.7	-36199.9	-14706.3	5.77448	-0.920792	1.13194e-19	0.811689
1775.72	-36199.9	-14706.3	5.75935	-0.939857	-1.09026e-19	0.843389
1775.74	-36199.9	-14706.4	5.74439	-0.957837	-3.0126e-20	0.872175
1775.75	-36200	-14706.5	5.72941	-0.977327	2.80881e-20	0.898657
1775.77	-36200	-14706.6	5.71384	-0.998333	6.28788e-21	0.923507
1775.79	-36200.1	-14706.7	5.69703	-1.01943	-7.5516e-21	0.947341
1775.8	-36200.1	-14706.8	5.67968	-1.03984	-1.23825e-21	0.970014
1775.82	-36200.1	-14706.9	5.66269	-1.05937	2.09772e-21	0.991254
1775.84	-36200.2	-14707	5.6438	-1.07954	3.30453e-22	1.01245
1775.85	-36200.2	-14707.1	5.6206	-1.10171	-5.49252e-22	1.035
1775.87	-36200.2	-14707.2	5.59873	-1.12148	-6.17726e-23	1.05567
1775.89	-36200.3	-14707.3	5.5849	-1.13411	2.0218e-22	1.07081
1775.91	-36200.3	-14707.3	5.57252	-1.14665	9.49359e-23	1.08569
1775.92	-36200.3	-14707.4	5.5506	-1.17008	-2.12335e-23	1.10852
1775.94	-36200.3	-14707.5	5.52148	-1.20169	-1.83613e-24	1.13783
1775.96	-36200.4	-14707.6	5.50209	-1.22363	9.31217e-24	1.16118
1775.97	-36200.4	-14707.7	5.48667	-1.24	0	1.18083
1775.99	-36200.4	-14707.8	5.4655	-1.25953	-2.41803e-24	1.20237
1776.01	-36200.5	-14707.9	5.44201	-1.28128	1.21031e-25	1.22581
1776.02	-36200.5	-14708	5.42066	-1.30331	6.591e-25	1.2502
1776.04	-36200.5	-14708	5.3986	-1.32828	-3.19357e-26	1.27609
1776.06	-36200.6	-14708.1	5.3731	-1.35831	-1.65571e-25	1.30405
1776.08	-36200.6	-14708.2	5.34704	-1.39042	1.62217e-26	1.3336
1776.09	-36200.6	-14708.3	5.32296	-1.42163	4.2267e-26	1.36378
1776.11	-36200.7	-14708.4	5.299	-1.45198	-6.27023e-27	1.39273
1776.13	-36200.7	-14708.5	5.27383	-1.48131	-1.14512e-26	1.41933
1776.14	-36200.7	-14708.6	5.24909	-1.50768	1.64921e-27	1.44447
1776.16	-36200.8	-14708.6	5.2255	-1.53032	2.84026e-27	1.46867
1776.18	-36200.8	-14708.7	5.2005	-1.55175	-5.56786e-28	1.49079
1776.19	-36200.8	-14708.8	5.17293	-1.5731	-7.11587e-28	1.50996
1776.21	-36200.8	-14708.9	5.14542	-1.59166	1.79331e-28	1.52633
1776.23	-36200.9	-14709	5.1191	-1.60571	1.9182e-28	1.54
1776.25	-36200.9	-14709.1	5.09168	-1.61605	-4.69991e-29	1.55079
1776.26	-36200.9	-14709.1	5.06231	-1.6234	-4.67948e-29	1.5586
1776.28	-36201	-14709.2	5.03326	-1.62797	1.42315e-29	1.56349
1776.3	-36201	-14709.3	5.00575	-1.62995	1.14633e-29	1.56588
1776.31	-36201	-14709.4	4.97905	-1.6296	-4.27772e-30	1.56659
1776.33	-36201.1	-14709.5	4.95245	-1.62778	-3.07699e-30	1.56615
1776.35	-36201.1	-14709.5	4.9255	-1.62605	1.11655e-30	1.56458
1776.36	-36201.1	-14709.6	4.89802	-1.62456	7.33777e-31	1.56226
1776.38	-36201.1	-14709.7	4.87024	-1.62178	-3.20735e-31	1.55997
1776.4	-36201.2	-14709.8	4.84268	-1.61805	-1.74524e-31	1.55781
1776.42	-36201.2	-14709.8	4.81603	-1.61573	9.29533e-32	1.55515
1776.43	-36201.2	-14709.9	4.7896	-1.61444	4.6673e-32	1.55228
1776.45	-36201.2	-14710	4.76148	-1.61134	-2.41494e-32	1.55036
1776.47	-36201.3	-14710.1	4.73198	-1.60743	-1.07643e-32	1.5499
1776.48	-36201.3	-14710.2	4.70342	-1.60713	6.71387e-33	1.55084
1776.5	-36201.3	-14710.2	4.67619	-1.61124	2.451e-33	1.55381
1776.52	-36201.4	-14710.3	4.64917	-1.61771	-1.9023e-33	1.55983
1776.53	-36201.4	-14710.4	4.62249	-1.62628	-6.53322e-34	1.56848
1776.55	-36201.4	-14710.4	4.59694	-1.63774	4.91564e-34	1.57839
1776.57	-36201.4	-14710.5	4.57128	-1.65009	1.4258e-34	1.58857
1776.59	-36201.5	-14710.6	4.54321	-1.65972	-1.33468e-34	1.59829
1776.6	-36201.5	-14710.7	4.51357	-1.66571	-3.00654e-35	1.60706
1776.62	-36201.5	-14710.7	4.48479	-1.66896	3.72385e-35	1.61456
1776.64	-36201.5	-14710.8	4.45667	-1.67218	7.98995e-36	1.62144
1776.65	-36201.6	-14710.9	4.42793	-1.67861	-9.56206e-36	1.62881
1776.67	-36201.6	-14711	4.39854	-1.68813	-1.55669e-36	1.63765
1776.69	-36201.6	-14711	4.36911	-1.69919	2.54694e-36	1.64867
1776.7	-36201.6	-14711.1	4.34005	-1.71173	2.71136e-37	1.66088
1776.72	-36201.7	-14711.1	4.31158	-1.72583	-7.02698e-37	1.67284
1776.74	-36201.7	-14711.2	4.28334	-1.73873	-7.18501e-38	1.68482
1776.76	-36201.7	-14711.3	4.25471	-1.74743	1.79088e-37	1.6974
1776.77	-36201.7	-14711.4	4.22512	-1.75304	9.2352e-39	1.70957
1776.79	-36201.8	-14711.4	4.19428	-1.75756	-4.68911e-38	1.72016
1776.81	-36201.8	-14711.5	4.16333	-1.76	-5.42835e-49	1.72985
1776.82	-36201.8	-14711.6	4.13333	-1.75917	1.28271e-38	1.73962
1776.84	-36201.8	-14711.6	4.10333	-1.75667	0	1.74946
1776.86	-36201.9	-14711.7	4.07241	-1.75448	-3.23946e-39	1.76044
1776.88	-36201.9	-14711.8	4.04155	-1.7533	1.60441e-40	1.77924
1776.89	-36201.9	-14711.8	4.01188	-1.75374	8.3414e-40	1.81263
1776.91	-36201.9	-14711.9	3.98336	-1.7573	-8.26914e-41	1.86308
1776.93	-36202	-14711.9	3.9554	-1.76478	-2.26643e-40	1.93369
1776.94	-36202	-14712	3.9265	-1.77453	2.17855e-41	2.03174
1776.96	-36202	-14712.1	3.89577	-1.78484	5.65955e-41	2.16125
1776.98	-36202	-14712.1	3.86452	-1.79513	-8.28728e-42	2.31497
1776.99	-36202.1	-14712.2	3.83371	-1.80456	-1.43177e-41	2.4838
1777.01	-36202.1	-14712.3	3.8026	-1.81121	2.84752e-42	2.65899
1777.03	-36202.1	-14712.3	3.77083	-1.81459	3.87004e-42	2.83372
1777.04	-36202.1	-14712.4	3.73934	-1.81746	-7.48606e-43	3.00498
1777.06	-36202.1	-14712.4	3.70854	-1.82207	-9.56736e-43	3.16834
1777.08	-36202.2	-14712.5	3.67741	-1.82893	2.41111e-43	3.31573
1777.1	-36202.2	-14712.6	3.6456	-1.83833	2.57898e-43	3.44308
1777.11	-36202.2	-14712.6	3.61421	-1.85059	-6.31842e-44	3.55405
1777.13	-36202.2	-14712.7	3.58351	-1.86569	-6.28932e-44	3.65009
1777.15	-36202.2	-14712.7	3.55205	-1.88295	1.9104e-44	3.72765
1777.16	-36202.3	-14712.8	3.51935	-1.90066	1.53286e-44	3.78588
1777.18	-36202.3	-14712.9	3.48656	-1.91566	-5.61344e-45	3.8286
1777.2	-36202.3	-14712.9	3.45404	-1.92619	-3.70441e-45	3.85845
1777.21	-36202.3	-14712.9	3.42102	-1.93238	1.65277e-45	3.87612
1777.23	-36202.3	-14713	3.38756	-1.93422	9.92447e-46	3.88273
1777.25	-36202.4	-14713.1	3.35461	-1.93126	-4.30428e-46	3.87999
1777.27	-36202.4	-14713.1	3.32213	-1.91865	-2.33166e-46	3.86787
1777.28	-36202.4	-14713.2	3.289	-1.88728	1.21446e-46	3.84454
1777.3	-36202.4	-14713.2	3.25613	-1.83728	5.43957e-47	3.80954
1777.32	-36202.4	-14713.3	3.22615	-1.77718	-3.476e-47	3.7637
1777.33	-36202.5	-14713.3	3.19831	-1.71004	-1.45226e-47	3.70672
1777.35	-36202.5	-14713.4	3.16939	-1.63437	9.00733e-48	3.6375
1777.37	-36202.5	-14713.4	3.13989	-1.54913	3.27104e-48	3.55687
1777.38	-36202.5	-14713.5	3.11312	-1.45426	-2.47283e-48	3.46711
1777.4	-36202.5	-14713.5	3.08974	-1.35524	-7.21369e-49	3.36852
1777.42	-36202.6	-14713.6	3.06858	-1.25959	6.9481e-49	3.26014
1777.44	-36202.6	-14713.6	3.04891	-1.15749	1.91989e-49	3.1421
1777.45	-36202.6	-14713.7	3.03033	-1.03168	-1.79e-49	3.01528
1777.47	-36202.6	-14713.7	3.01355	-0.892073	-4.00707e-50	2.88106
1777.49	-36202.6	-14713.8	2.9997	-0.761891	4.81196e-50	2.74188
1777.5	-36202.6	-14713.8	2.98846	-0.643576	7.88785e-51	2.60648
1777.52	-36202.7	-14713.9	2.97893	-0.531141	-1.33453e-50	2.48525
1777.54	-36202.7	-14713.9	2.97115	-0.431855	-2.0932e-51	2.37828
1777.55	-36202.7	-14714	2.9654	-0.356543	3.41452e-51	2.28203
1777.57	-36202.7	-14714	2.96058	-0.302112	3.60744e-52	2.19749
1777.59	-36202.7	-14714.1	2.95537	-0.260154	-9.01598e-52	2.1268
1777.61	-36202.7	-14714.1	2.95027	-0.225259	-4.68878e-53	2.06749
1777.62	-36202.8	-14714.1	2.94628	-0.193729	2.47623e-52	2.01575
1777.64	-36202.8	-14714.2	2.94347	-0.164936	1.24077e-53	1.96889
1777.66	-36202.8	-14714.3	2.94156	-0.139161	-6.28365e-53	1.92503
1777.67	-36202.8	-14714.3	2.94	-0.116667	0	1.88453
1777.69	-36202.8	-14714.3	2.9383	-0.097708	1.63163e-53	1.84823
1777.71	-36202.8	-14714.4	2.93657	-0.0825518	-8.1669e-55	1.81633
1777.72	-36202.9	-14714.4	2.93496	-0.0712207	-4.44746e-54	1.78868
1777.74	-36202.9	-14714.5	2.93322	-0.0629107	2.15495e-55	1.76445
1777.76	-36202.9	-14714.5	2.93127	-0.0568555	1.11723e-54	1.74279
1777.78	-36202.9	-14714.6	2.9299	-0.0529957	-1.0946e-55	1.7233
1777.79	-36202.9	-14714.6	2.92968	-0.0510583	-2.85208e-55	1.70575
1777.81	-36202.9	-14714.7	2.93008	-0.0497515	4.23101e-56	1.69022
1777.83	-36203	-14714.7	2.93036	-0.0481097	7.72701e-56	1.67689
1777.84	-36203	-14714.8	2.92981	-0.0463703	-1.11285e-56	1.66603
1777.86	-36203	-14714.8	2.92816	-0.0447267	-1.91654e-56	1.65862
1777.88	-36203	-14714.9	2.92624	-0.0428526	3.75707e-57	1.65722
1777.89	-36203	-14714.9	2.92456	-0.0408598	4.80163e-57	1.66347
1777.91	-36203	-14714.9	2.92277	-0.039887	-1.21009e-57	1.67665
1777.93	-36203.1	-14715	2.9209	-0.0400899	-1.29436e-57	1.6958
1777.95	-36203.1	-14715	2.91982	-0.0397291	3.1714e-58	1.72001
1777.96	-36203.1	-14715.1	2.91982	-0.0379985	3.15761e-58	1.74759
1777.98	-36203.1	-14715.1	2.92006	-0.0360112	-9.60313e-59	1.77548
1778	-36203.1	-14715.2	2.92005	-0.0343484	-7.73516e-59	1.80122
1778.01	-36203.1	-14715.2	2.91998	-0.0325469	2.88651e-59	1.8235
1778.03	-36203.2	-14715.3	2.91998	-0.0307161	2.07628e-59	1.84178
1778.05	-36203.2	-14715.3	2.92001	-0.0297709	-7.53423e-60	1.85629
1778.06	-36203.2	-14715.4	2.92002	-0.0298495	-4.95136e-60	1.86637
1778.08	-36203.2	-14715.4	2.91996	-0.0300658	2.16425e-60	1.87019
1778.1	-36203.2	-14715.5	2.91993	-0.0300358	1.17765e-60	1.8668
1778.12	-36203.3	-14715.5	2.92016	-0.0299809	-6.27228e-61	1.85628
1778.13	-36203.3	-14715.6	2.92026	-0.0299904	-3.14939e-61	1.83773
1778.15	-36203.3	-14715.6	2.91934	-0.030005	1.62955e-61	1.80946
1778.17	-36203.3	-14715.7	2.91748	-0.0300022	7.26354e-62	1.77218
1778.18	-36203.3	-14715.7	2.91562	-0.0299986	-4.53037e-62	1.72886
1778.2	-36203.3	-14715.7	2.91396	-0.0299995	-1.65388e-62	1.6823
1778.22	-36203.3	-14715.8	2.91208	-0.0300004	1.28363e-62	1.63502
1778.23	-36203.4	-14715.8	2.91038	-0.0300001	4.40847e-63	1.58881
1778.25	-36203.4	-14715.9	2.90973	-0.0299999	-3.31696e-63	1.54487
1778.27	-36203.4	-14715.9	2.90992	-0.03	-9.62099e-64	1.50385
1778.29	-36203.4	-14716	2.91007	-0.03	9.00612e-64	1.46604
1778.3	-36203.4	-14716	2.91002	-0.03	2.02875e-64	1.43215
1778.32	-36203.5	-14716.1	2.90998	-0.0300001	-2.51277e-64	1.40286
1778.34	-36203.5	-14716.1	2.91	-0.0300001	-5.39144e-65	1.37718
1778.35	-36203.5	-14716.2	2.91001	-0.0299997	6.45227e-65	1.35336
1778.37	-36203.5	-14716.2	2.91	-0.0299998	1.05042e-65	1.33069
1778.39	-36203.5	-14716.3	2.90999	-0.0300012	-1.71862e-65	1.30879
1778.4	-36203.5	-14716.3	2.91	-0.0300005	-1.82957e-66	1.28605
1778.42	-36203.6	-14716.3	2.91002	-0.0299951	4.74165e-66	1.26036
1778.44	-36203.6	-14716.4	2.91001	-0.0299982	4.84828e-67	1.22955
1778.46	-36203.6	-14716.4	2.90994	-0.0300182	-1.20845e-66	1.19164
1778.47	-36203.6	-14716.5	2.90999	-0.0300035	-6.23171e-68	1.14567
1778.49	-36203.6	-14716.5	2.91025	-0.0299295	3.1641e-67	1.09144
1778.51	-36203.6	-14716.6	2.91	-0.03	3.66261e-78	1.0305
1778.52	-36203.7	-14716.6	2.90859	-0.0302793	-8.65544e-68	0.964619
1778.54	-36203.7	-14716.7	2.90667	-0.03	0	0.894336
1778.56	-36203.7	-14716.7	2.90496	-0.0285232	2.18592e-68	0.820476
1778.57	-36203.7	-14716.8	2.90322	-0.026556	-1.08262e-69	0.746235
1778.59	-36203.7	-14716.8	2.90126	-0.0248416	-5.62859e-69	0.675219
1778.61	-36203.7	-14716.9	2.89991	-0.0231142	5.57983e-70	0.610443
1778.63	-36203.8	-14716.9	2.89974	-0.0212181	1.52934e-69	0.55379
1778.64	-36203.8	-14716.9	2.90002	-0.0199051	-1.47003e-70	0.504308
1778.66	-36203.8	-14717	2.90006	-0.0197051	-3.81893e-70	0.461023
1778.68	-36203.8	-14717	2.89999	-0.0200743	5.59204e-71	0.424307
1778.69	-36203.8	-14717.1	2.89998	-0.0203087	9.66107e-71	0.394418
1778.71	-36203.8	-14717.1	2.9	-0.0197734	-1.92126e-71	0.370779
1778.73	-36203.9	-14717.2	2.9	-0.0182216	-2.61057e-71	0.352408
1778.74	-36203.9	-14717.2	2.9	-0.0161661	5.04456e-72	0.337764
1778.76	-36203.9	-14717.3	2.9	-0.0133929	6.42535e-72	0.325564
1778.78	-36203.9	-14717.3	2.9	-0.00805106	-1.59398e-72	0.315189
1778.8	-36203.9	-14717.4	2.89998	0.00042739	-1.59279e-72	0.306101
1778.81	-36203.9	-14717.4	2.90002	0.0100789	4.92835e-73	0.297762
1778.83	-36204	-14717.5	2.90007	0.019889	4.28415e-73	0.289658
1778.85	-36204	-14717.5	2.89991	0.0306009	-1.28908e-73	0.281267
1778.86	-36204	-14717.6	2.89977	0.0425596	-1.03433e-73	0.269831
1778.88	-36204	-14717.6	2.90041	0.0555217	3.78778e-74	0.249342
1778.9	-36204	-14717.6	2.90212	0.0766156	2.49962e-74	0.21516
1778.91	-36204	-14717.7	2.90454	0.121959	-1.11524e-74	0.164617
1778.93	-36204.1	-14717.7	2.90776	0.198327	-6.69673e-75	0.092781
1778.95	-36204.1	-14717.8	2.91241	0.301948	2.9044e-75	-0.00760082
1778.97	-36204.1	-14717.8	2.9192	0.433452	1.57333e-75	-0.136966
1778.98	-36204.1	-14717.9	2.92878	0.598017	-8.19479e-76	-0.288213
1779	-36204.1	-14717.9	2.94104	0.785354	-3.67046e-76	-0.453104
1779.02	-36204.1	-14718	2.95521	0.971635	2.3455e-76	-0.62286
1779.03	-36204.2	-14718	2.97195	1.1487	9.79941e-77	-0.791377
1779.05	-36204.2	-14718.1	2.99289	1.32068	-6.07787e-77	-0.954595
1779.07	-36204.2	-14718.1	3.01752	1.48346	-2.2072e-77	-1.10695
1779.08	-36204.2	-14718.2	3.04372	1.62644	1.66859e-77	-1.24191
1779.1	-36204.2	-14718.2	3.07139	1.74395	4.86758e-78	-1.35614
1779.12	-36204.2	-14718.3	3.10167	1.83441	-4.68837e-78	-1.44874
1779.14	-36204.3	-14718.3	3.1338	1.90281	-1.29548e-78	-1.52127
1779.15	-36204.3	-14718.4	3.16611	1.95707	1.20784e-78	-1.57676
1779.17	-36204.3	-14718.4	3.19879	1.99671	2.70385e-79	-1.61898
1779.19	-36204.3	-14718.5	3.23286	2.01759	-3.24696e-79	-1.65204
1779.2	-36204.3	-14718.5	3.26735	2.02572	-5.32248e-80	-1.67877
1779.22	-36204.4	-14718.6	3.30067	2.03107	9.00498e-80	-1.70171
1779.24	-36204.4	-14718.6	3.33396	2.03593	1.41243e-80	-1.72524
1779.25	-36204.4	-14718.7	3.36914	2.03983	-2.30401e-80	-1.7538
1779.27	-36204.4	-14718.7	3.40569	2.04566	-2.43419e-81	-1.7868
1779.29	-36204.4	-14718.8	3.44214	2.05657	6.08371e-81	-1.82175
1779.31	-36204.5	-14718.8	3.47792	2.06931	3.16384e-82	-1.85738
1779.32	-36204.5	-14718.9	3.51293	2.07929	-1.67088e-81	-1.89283
1779.34	-36204.5	-14718.9	3.54792	2.08632	-8.37232e-83	-1.92722
1779.36	-36204.5	-14719	3.58371	2.09123	4.24002e-82	-1.95966
1779.37	-36204.6	-14719.1	3.62	2.09333	4.86228e-93	-1.98911
1779.39	-36204.6	-14719.1	3.65625	2.09172	-1.10097e-82	-2.01451
1779.41	-36204.6	-14719.2	3.69209	2.08624	5.51078e-84	-2.0348
1779.42	-36204.6	-14719.2	3.72733	2.07724	3.00101e-83	-2.04908
1779.44	-36204.6	-14719.3	3.76203	2.06597	-1.45409e-84	-2.05692
1779.46	-36204.7	-14719.4	3.79639	2.05327	-7.53876e-84	-2.05823
1779.48	-36204.7	-14719.4	3.83071	2.03803	7.38606e-85	-2.05365
1779.49	-36204.7	-14719.5	3.86516	2.01959	1.9245e-84	-2.04415
1779.51	-36204.7	-14719.5	3.89932	1.99985	-2.85496e-85	-2.03134
1779.53	-36204.7	-14719.6	3.93286	1.98016	-5.21395e-85	-2.01655
1779.54	-36204.8	-14719.7	3.96576	1.95958	7.5092e-86	-2.00032
1779.56	-36204.8	-14719.7	3.99829	1.93746	1.29323e-85	-1.98307
1779.58	-36204.8	-14719.8	4.03113	1.91461	-2.53516e-86	-1.9653
1779.59	-36204.8	-14719.9	4.06418	1.892	-3.23999e-86	-1.94737
1779.61	-36204.9	-14719.9	4.09565	1.87051	8.1653e-87	-1.92932
1779.63	-36204.9	-14720	4.12529	1.85041	8.73395e-87	-1.91128
1779.65	-36204.9	-14720.1	4.15597	1.83098	-2.13996e-87	-1.89351
1779.66	-36204.9	-14720.1	4.18878	1.8119	-2.13066e-87	-1.8761
1779.68	-36205	-14720.2	4.22127	1.79372	6.4799e-88	-1.85883
1779.7	-36205	-14720.3	4.25218	1.77656	5.21945e-88	-1.84183
1779.71	-36205	-14720.3	4.28245	1.75974	-1.94773e-88	-1.8258
1779.73	-36205	-14720.4	4.31254	1.74301	-1.40101e-88	-1.81067
1779.75	-36205.1	-14720.5	4.34207	1.72668	5.08387e-89	-1.79535
1779.76	-36205.1	-14720.5	4.37117	1.71112	3.34103e-89	-1.77954
1779.78	-36205.1	-14720.6	4.40059	1.6967	-1.46037e-89	-1.76403
1779.8	-36205.1	-14720.7	4.42998	1.68309	-7.94641e-90	-1.74941
1779.82	-36205.2	-14720.7	4.45779	1.6693	4.23235e-90	-1.73599
1779.83	-36205.2	-14720.8	4.4842	1.65577	2.12512e-90	-1.72448
1779.85	-36205.2	-14720.9	4.51099	1.64432	-1.09957e-90	-1.71602
1779.87	-36205.2	-14721	4.53859	1.63745	-4.90122e-91	-1.71218
1779.88	-36205.3	-14721	4.56621	1.63811	3.05695e-91	-1.71491
1779.9	-36205.3	-14721.1	4.59364	1.64775	1.11599e-91	-1.72476
1779.92	-36205.3	-14721.2	4.62121	1.66646	-8.66153e-92	-1.7412
1779.93	-36205.3	-14721.3	4.6496	1.69274	-2.9747e-92	-1.76335
1779.95	-36205.4	-14721.3	4.67966	1.72395	2.23819e-92	-1.79007
1779.97	-36205.4	-14721.4	4.71083	1.75705	6.49196e-93	-1.81925
1779.99	-36205.4	-14721.5	4.74178	1.78885	-6.07706e-93	-1.84812
1780	-36205.4	-14721.6	4.77264	1.81728	-1.36894e-93	-1.87452
1780.02	-36205.5	-14721.6	4.80424	1.84106	1.69554e-93	-1.89677
1780.04	-36205.5	-14721.7	4.83599	1.8597	3.63798e-94	-1.91467
1780.05	-36205.5	-14721.8	4.86681	1.87321	-4.3538e-94	-1.92854
1780.07	-36205.6	-14721.9	4.89772	1.88216	-7.08792e-95	-1.9371
1780.09	-36205.6	-14721.9	4.93028	1.88691	1.15967e-94	-1.93852
1780.1	-36205.6	-14722	4.96295	1.88433	1.23454e-95	-1.93254
1780.12	-36205.6	-14722.1	4.9935	1.87065	-3.19952e-95	-1.91935
1780.14	-36205.7	-14722.2	5.02313	1.84671	-3.27148e-96	-1.89755
1780.16	-36205.7	-14722.3	5.0538	1.81444	8.15422e-96	-1.86581
1780.17	-36205.7	-14722.4	5.08486	1.77279	4.20497e-97	-1.82605
1780.19	-36205.8	-14722.4	5.11491	1.72119	-2.13504e-96	-1.78129
1780.21	-36205.8	-14722.5	5.14333	1.66667	-2.47127e-107	-1.7342
1780.22	-36205.8	-14722.6	5.17013	1.61649	5.84043e-97	-1.68713
1780.24	-36205.8	-14722.7	5.19667	1.57	0	-1.64161
1780.26	-36205.9	-14722.8	5.22412	1.52541	-1.47499e-97	-1.59874
1780.27	-36205.9	-14722.9	5.25159	1.4844	7.3052e-99	-1.55873
1780.29	-36205.9	-14722.9	5.27791	1.44855	3.798e-98	-1.52175
1780.31	-36206	-14723	5.30286	1.41633	-3.7651e-99	-1.48873
1780.33	-36206	-14723.1	5.32653	1.38648	-1.03195e-98	-1.45998
1780.34	-36206	-14723.2	5.34932	1.36055	9.91934e-100	-1.43381
1780.36	-36206.1	-14723.3	5.37166	1.33928	2.5769e-99	-1.40871
1780.38	-36206.1	-14723.4	5.39394	1.3199	-3.77334e-100	-1.38476
1780.39	-36206.1	-14723.4	5.41634	1.29976	-6.519e-100	-1.36158
1780.41	-36206.2	-14723.5	5.43851	1.27805	1.29641e-100	-1.33716
1780.43	-36206.2	-14723.6	5.46024	1.25324	1.76153e-100	-1.30927
1780.44	-36206.2	-14723.7	5.48171	1.22182	-3.40392e-101	-1.27584
1780.46	-36206.3	-14723.8	5.50271	1.18115	-4.33563e-101	-1.23515
1780.48	-36206.3	-14723.9	5.52216	1.13089	1.07557e-101	-1.18624
1780.5	-36206.3	-14724	5.53955	1.07185	1.07477e-101	-1.12936
1780.51	-36206.4	-14724	5.55552	1.00623	-3.3255e-102	-1.06668
1780.53	-36206.4	-14724.1	5.5706	0.935384	-2.89082e-102	-0.999733
1780.55	-36206.4	-14724.2	5.58503	0.859147	8.69832e-103	-0.928766
1780.56	-36206.5	-14724.3	5.59888	0.779552	6.97932e-103	-0.855403
1780.58	-36206.5	-14724.4	5.61194	0.701992	-2.55588e-103	-0.783393
1780.6	-36206.5	-14724.5	5.62403	0.630823	-1.68667e-103	-0.715992
1780.61	-36206.5	-14724.6	5.63504	0.568664	7.52521e-104	-0.655561
1780.63	-36206.6	-14724.7	5.64502	0.515473	4.51861e-104	-0.602693
1780.65	-36206.6	-14724.8	5.65428	0.468539	-1.95954e-104	-0.556168
1780.67	-36206.6	-14724.9	5.66289	0.427133	-1.06115e-104	-0.51567
1780.68	-36206.7	-14725	5.67068	0.39276	5.51848e-105	-0.481919
1780.7	-36206.7	-14725	5.6775	0.365796	2.45981e-105	-0.454888
1780.72	-36206.7	-14725.1	5.68326	0.345451	-1.53423e-105	-0.433828
1780.73	-36206.8	-14725.2	5.68828	0.33073	-5.60109e-106	-0.418214
1780.75	-36206.8	-14725.3	5.69318	0.32056	4.34772e-106	-0.407681
1780.77	-36206.8	-14725.4	5.6982	0.314496	1.49375e-106	-0.401294
1780.78	-36206.9	-14725.5	5.70334	0.312423	-1.12593e-106	-0.397779
1780.8	-36206.9	-14725.6	5.7085	0.312986	-3.28453e-107	-0.396497
1780.82	-36206.9	-14725.7	5.71354	0.314174	3.16361e-107	-0.397193
1780.84	-36207	-14725.8	5.71852	0.315903	8.74162e-108	-0.399128
1780.85	-36207	-14725.9	5.7236	0.319039	-8.15022e-108	-0.401339
1780.87	-36207	-14726	5.72878	0.322636	-1.8245e-108	-0.403587
1780.89	-36207.1	-14726.1	5.73396	0.324952	2.19098e-108	-0.405987
1780.9	-36207.1	-14726.1	5.7391	0.326392	3.59149e-109	-0.408177
1780.92	-36207.1	-14726.2	5.74419	0.328181	-6.07636e-109	-0.409649
1780.94	-36207.2	-14726.3	5.74915	0.329819	-9.53077e-110	-0.410545
1780.95	-36207.2	-14726.4	5.75396	0.330292	1.5547e-109	-0.411233
1780.97	-36207.2	-14726.5	5.75929	0.330031	1.64254e-110	-0.411726
1780.99	-36207.3	-14726.6	5.76585	0.329924	-4.10515e-110	-0.411908
1781.01	-36207.3	-14726.7	5.77293	0.329996	-2.13489e-111	-0.411781
1781.02	-36207.3	-14726.8	5.77961	0.330018	1.12748e-110	-0.411383
1781.04	-36207.4	-14726.9	5.78626	0.33	5.64945e-112	-0.410722
1781.06	-36207.4	-14727	5.79333	0.330006	-2.86107e-111	-0.409785
1781.07	-36207.4	-14727.1	5.8	0.33	-3.28038e-122	-0.408497
1781.09	-36207.5	-14727.2	5.80546	0.329958	7.42913e-112	-0.406846
1781.11	-36207.5	-14727.2	5.81028	0.330008	-3.71855e-113	-0.405133
1781.12	-36207.5	-14727.3	5.81522	0.33017	-2.02502e-112	-0.403575
1781.14	-36207.6	-14727.4	5.8203	0.329968	9.8119e-114	-0.401847
1781.16	-36207.6	-14727.5	5.82543	0.328841	5.08699e-113	-0.399321
1781.18	-36207.6	-14727.6	5.83061	0.326273	-4.98395e-114	-0.394733
1781.19	-36207.7	-14727.7	5.83581	0.321209	-1.29861e-113	-0.386976
1781.21	-36207.7	-14727.8	5.84088	0.311045	1.92646e-114	-0.375758
1781.23	-36207.7	-14727.9	5.84582	0.294262	3.51826e-114	-0.360811
1781.24	-36207.8	-14728	5.85093	0.27258	-5.06704e-115	-0.341589
1781.26	-36207.8	-14728.1	5.85624	0.247658	-8.7264e-115	-0.318173
1781.28	-36207.8	-14728.2	5.86104	0.219893	1.71067e-115	-0.292249
1781.29	-36207.9	-14728.3	5.86477	0.190366	2.18628e-115	-0.265349
1781.31	-36207.9	-14728.4	5.86728	0.161905	-5.50976e-116	-0.23822
1781.33	-36207.9	-14728.5	5.86889	0.13548	-5.89347e-116	-0.211104
1781.35	-36208	-14728.6	5.87055	0.108517	1.444e-116	-0.183538
1781.36	-36208	-14728.7	5.87249	0.0794877	1.43772e-116	-0.155427
1781.38	-36208.1	-14728.7	5.87353	0.0492789	-4.37249e-117	-0.127441
1781.4	-36208.1	-14728.8	5.87342	0.0195716	-3.52196e-117	-0.100646
1781.41	-36208.1	-14728.9	5.87342	-0.00716193	1.31427e-117	-0.0765595
1781.43	-36208.1	-14729	5.87366	-0.0293058	9.45345e-118	-0.0560814
1781.45	-36208.2	-14729.1	5.87273	-0.0464194	-3.43006e-118	-0.039279
1781.46	-36208.2	-14729.2	5.87074	-0.058619	-2.2535e-118	-0.0261571
1781.48	-36208.3	-14729.3	5.86981	-0.066643	9.83589e-119	-0.0166806
1781.5	-36208.3	-14729.4	5.87008	-0.0716187	5.32817e-119	-0.0101211
1781.52	-36208.3	-14729.5	5.86944	-0.0750472	-2.77523e-119	-0.00503509
1781.53	-36208.4	-14729.6	5.86752	-0.0783572	-1.24306e-119	-0.000599388
1781.55	-36208.4	-14729.7	5.86558	-0.0827917	7.94434e-120	0.00340088
1781.57	-36208.4	-14729.8	5.86398	-0.0880026	3.32029e-120	0.00717461
1781.58	-36208.5	-14729.9	5.86235	-0.0924539	-2.06279e-120	0.0109113
1781.6	-36208.5	-14730	5.86061	-0.0957136	-7.53053e-121	0.0142843
1781.62	-36208.5	-14730	5.85891	-0.0982052	5.84468e-121	0.0166236
1781.63	-36208.6	-14730.1	5.85725	-0.0997729	2.00729e-121	0.018081
1781.65	-36208.6	-14730.2	5.85557	-0.0999687	-1.5103e-121	0.0193259
1781.67	-36208.6	-14730.3	5.85384	-0.0998165	-4.38068e-122	0.0204408
1781.69	-36208.7	-14730.4	5.85211	-0.101092	4.10071e-122	0.0211492
1781.7	-36208.7	-14730.5	5.8504	-0.103027	9.2374e-123	0.0216481
1781.72	-36208.7	-14730.6	5.84872	-0.103648	-1.14413e-122	0.0223265
1781.74	-36208.8	-14730.7	5.84706	-0.103361	-2.45486e-123	0.0228501
1781.75	-36208.8	-14730.8	5.84537	-0.103514	2.93788e-123	0.0226275
1781.77	-36208.8	-14730.9	5.84364	-0.10348	4.78283e-124	0.021913
1781.79	-36208.9	-14731	5.84191	-0.101995	-7.82531e-124	0.0212939
1781.8	-36208.9	-14731.1	5.8402	-0.100145	-8.33047e-125	0.0207652
1781.82	-36208.9	-14731.2	5.83853	-0.0996251	2.15899e-124	0.0201427
1781.84	-36209	-14731.3	5.83686	-0.0999617	2.20754e-125	0.0196421
1781.86	-36209	-14731.4	5.83516	-0.100096	-5.50235e-125	0.0195356
1781.87	-36209	-14731.5	5.83344	-0.100005	-2.83745e-126	0.0196065
1781.89	-36209.1	-14731.6	5.83171	-0.099975	1.4407e-125	0.0195659
1781.91	-36209.1	-14731.6	5.83	-0.1	0	0.0196078
1781.92	-36209.1	-14731.7	5.82833	-0.100007	-3.94104e-126	0.019996
1781.94	-36209.2	-14731.8	5.82667	-0.1	-4.40713e-137	0.0206972
1781.96	-36209.2	-14731.9	5.82496	-0.0999983	9.95303e-127	0.0216487
1781.97	-36209.2	-14732	5.82323	-0.1	-4.92945e-128	0.0229663
1781.99	-36209.3	-14732.1	5.8215	-0.1	-2.56284e-127	0.0246709
1782.01	-36209.3	-14732.2	5.8198	-0.1	2.54064e-128	0.0263168
1782.03	-36209.3	-14732.3	5.81814	-0.0999999	6.96345e-128	0.0275303
1782.04	-36209.4	-14732.4	5.81647	-0.1	-6.69343e-129	0.0284156
1782.06	-36209.4	-14732.5	5.81476	-0.1	-1.73885e-128	0.0290868
1782.08	-36209.4	-14732.6	5.81303	-0.1	2.54619e-129	0.0294472
1782.09	-36209.5	-14732.7	5.8113	-0.1	4.39893e-129	0.0294728
1782.11	-36209.5	-14732.8	5.80961	-0.0999999	-8.74797e-130	0.0293997
1782.13	-36209.5	-14732.8	5.80794	-0.0999996	-1.18866e-129	0.0293956
1782.14	-36209.6	-14732.9	5.80627	-0.1	2.29691e-130	0.0294146
1782.16	-36209.6	-14733.1	5.80456	-0.100001	2.92562e-130	0.0294143
1782.18	-36209.6	-14733.1	5.80282	-0.0999985	-7.25781e-131	0.0294123
1782.2	-36209.7	-14733.2	5.8011	-0.0999948	-7.25237e-131	0.0294162
1782.21	-36209.7	-14733.3	5.79941	-0.100007	2.244e-131	0.0294048
1782.23	-36209.7	-14733.4	5.79775	-0.10002	1.95068e-131	0.0293908
1782.25	-36209.8	-14733.5	5.79607	-0.099974	-5.86951e-132	0.0294391
1782.26	-36209.8	-14733.6	5.79435	-0.0999288	-4.70955e-132	0.0294867
1782.28	-36209.8	-14733.7	5.79262	-0.100114	1.72467e-132	0.0292811
1782.3	-36209.9	-14733.8	5.7909	-0.100256	1.13814e-132	0.028723
1782.31	-36209.9	-14733.9	5.78921	-0.0994614	-5.07795e-133	0.0279202
1782.33	-36209.9	-14734	5.78755	-0.0976887	-3.04919e-133	0.026861
1782.35	-36210	-14734.1	5.78587	-0.0958367	1.32245e-133	0.0254004
1782.37	-36210	-14734.2	5.78415	-0.0941766	7.16377e-134	0.0236656
1782.38	-36210	-14734.3	5.78242	-0.0922881	-3.73129e-134	0.0220802
1782.4	-36210.1	-14734.3	5.7807	-0.0904824	-1.67125e-134	0.0209672
1782.42	-36210.1	-14734.4	5.779	-0.0897121	1.06796e-134	0.0204946
1782.43	-36210.1	-14734.5	5.77734	-0.0898797	4.46192e-135	0.0200588
1782.45	-36210.2	-14734.6	5.77572	-0.0900746	-2.76741e-135	0.0184717
1782.47	-36210.2	-14734.7	5.77402	-0.0900271	-1.00499e-135	0.0149039
1782.48	-36210.2	-14734.8	5.77198	-0.0899795	7.5975e-136	0.00875688
1782.5	-36210.3	-14734.9	5.77027	-0.089994	2.21633e-136	-0.00140307
1782.52	-36210.3	-14735	5.76991	-0.0900058	-2.13473e-136	-0.0175551
1782.54	-36210.3	-14735.1	5.77011	-0.0900016	-5.89866e-137	-0.041405
1782.55	-36210.4	-14735.2	5.76914	-0.0899985	5.49962e-137	-0.0745081
1782.57	-36210.4	-14735.3	5.76715	-0.0899997	1.23115e-137	-0.118567
1782.59	-36210.4	-14735.4	5.76525	-0.0900004	-1.47854e-137	-0.174933
1782.6	-36210.5	-14735.4	5.76362	-0.0900001	-2.42411e-138	-0.241352
1782.62	-36210.5	-14735.5	5.76198	-0.0899999	4.10475e-138	-0.313989
1782.64	-36210.5	-14735.6	5.7603	-0.09	6.45612e-139	-0.390402
1782.65	-36210.6	-14735.7	5.75859	-0.09	-1.06591e-138	-0.468519
1782.67	-36210.6	-14735.8	5.75687	-0.09	-1.17295e-139	-0.544733
1782.69	-36210.6	-14735.9	5.75514	-0.09	3.42949e-139	-0.615308
1782.71	-36210.7	-14736	5.75343	-0.09	2.71249e-140	-0.679431
1782.72	-36210.7	-14736.1	5.75177	-0.09	-3.38582e-139	-0.737762
1782.74	-36210.7	-14736.2	5.7501	-0.09	-5.20156e-140	-0.793065
1782.76	-36210.8	-14736.3	5.74837	-0.09	9.82343e-139	-0.848396
1782.77	-36210.8	-14736.4	5.74667	-0.09	0	-0.905229
1782.79	-36210.8	-14736.5	5.74503	-0.09	-3.71381e-138	-0.963872
1782.81	-36210.9	-14736.5	5.74322	-0.09	7.32589e-139	-1.02185
1782.82	-36210.9	-14736.6	5.74121	-0.0900001	1.46168e-137	-1.07702
1782.84	-36210.9	-14736.7	5.73997	-0.09	-2.76752e-138	-1.13059
1782.86	-36211	-14736.8	5.74004	-0.0899996	-5.32154e-137	-1.18367
1782.88	-36211	-14736.9	5.73991	-0.0900002	2.12922e-137	-1.23456
1782.89	-36211	-14737	5.73837	-0.0900015	2.01535e-136	-1.28171
1782.91	-36211.1	-14737.1	5.73633	-0.0899991	-1.23547e-136	-1.32564
1782.93	-36211.1	-14737.2	5.73462	-0.0899943	-7.87678e-136	-1.36733
1782.94	-36211.1	-14737.3	5.73305	-0.0900034	4.65565e-136	-1.40804
1782.96	-36211.2	-14737.4	5.73135	-0.0900207	2.84016e-135	-1.44809
1782.98	-36211.2	-14737.5	5.72958	-0.0899827	-2.36509e-135	-1.48561
1782.99	-36211.2	-14737.6	5.72784	-0.0899229	-1.05651e-134	-1.51911
1783.01	-36211.3	-14737.6	5.7262	-0.0900827	1.13318e-134	-1.54855
1783.03	-36211.3	-14737.7	5.72461	-0.0902992	4.10098e-134	-1.57422
1783.05	-36211.3	-14737.8	5.72273	-0.0896778	-4.25774e-134	-1.59675
1783.06	-36211.4	-14737.9	5.72077	-0.0879475	-1.45954e-133	-1.61705
1783.08	-36211.4	-14738	5.71988	-0.0860267	1.93067e-133	-1.63646
1783.1	-36211.4	-14738.1	5.72009	-0.0843609	5.3164e-133	-1.65529
1783.11	-36211.5	-14738.2	5.71962	-0.0825422	-8.57168e-133	-1.67226
1783.13	-36211.5	-14738.3	5.71787	-0.0807127	-2.05164e-132	-1.68663
1783.15	-36211.5	-14738.4	5.71589	-0.0797722	3.2106e-132	-1.69848
1783.16	-36211.6	-14738.5	5.7142	-0.0798503	7.16809e-132	-1.70769
1783.18	-36211.6	-14738.6	5.71254	-0.0800655	-1.37621e-131	-1.7138
1783.2	-36211.6	-14738.7	5.71082	-0.0800356	-2.54052e-131	-1.71705
1783.22	-36211.7	-14738.7	5.7091	-0.079981	5.85772e-131	-1.71843
1783.23	-36211.7	-14738.8	5.70743	-0.0799905	9.75513e-131	-1.71931
1783.25	-36211.7	-14738.9	5.70582	-0.0800049	-2.18645e-130	-1.72138
1783.27	-36211.8	-14739	5.70412	-0.0800022	-3.31322e-130	-1.72543
1783.28	-36211.8	-14739.1	5.70213	-0.0799986	9.11839e-130	-1.73143
1783.3	-36211.8	-14739.2	5.70038	-0.0799994	1.26731e-129	-1.73923
1783.32	-36211.9	-14739.3	5.69992	-0.0800004	-3.39577e-129	-1.7486
1783.33	-36211.9	-14739.4	5.70013	-0.0800001	-4.21573e-129	-1.75887
1783.35	-36211.9	-14739.5	5.69922	-0.0799999	1.38617e-128	-1.76913
1783.37	-36212	-14739.6	5.69726	-0.08	1.39222e-128	-1.77918
1783.39	-36212	-14739.7	5.69542	-0.08	-5.61836e-128	-1.78933
1783.4	-36212	-14739.7	5.69377	-0.08	-4.41206e-128	-1.80012
1783.42	-36212.1	-14739.8	5.6918	-0.08	2.28342e-127	-1.81212
1783.44	-36212.1	-14739.9	5.69019	-0.08	1.68052e-127	-1.82488
1783.45	-36212.1	-14740	5.68995	-0.08	-8.45055e-127	-1.83745
1783.47	-36212.2	-14740.1	5.69009	-0.08	-4.89137e-127	-1.84892
1783.49	-36212.2	-14740.2	5.68891	-0.08	3.34043e-126	-1.85851
1783.5	-36212.2	-14740.3	5.68689	-0.08	1.28584e-126	-1.86629
1783.52	-36212.3	-14740.4	5.68518	-0.08	-1.33771e-125	-1.87282
1783.54	-36212.3	-14740.5	5.68355	-0.08	-4.8807e-126	-1.87934
1783.56	-36212.3	-14740.6	5.68154	-0.08	4.92335e-125	-1.88719
1783.57	-36212.4	-14740.7	5.68004	-0.08	9.46973e-126	-1.89696
1783.59	-36212.4	-14740.7	5.67997	-0.08	-1.91203e-124	-1.90862
1783.61	-36212.4	-14740.8	5.68	-0.08	0	-1.92048
1783.62	-36212.5	-14740.9	5.67868	-0.08	7.57094e-124	-1.93072
1783.64	-36212.5	-14741	5.67667	-0.08	3.20387e-134	-1.939
1783.66	-36212.5	-14741.1	5.67487	-0.08	-2.76765e-123	-1.94522
1783.67	-36212.6	-14741.2	5.67324	-0.08	5.4509e-124	-1.94894
1783.69	-36212.6	-14741.3	5.67153	-0.08	1.05703e-122	-1.95006
1783.71	-36212.6	-14741.4	5.6698	-0.08	-4.24081e-123	-1.94985
1783.73	-36212.6	-14741.5	5.66811	-0.0800001	-4.14753e-122	-1.94964
1783.74	-36212.7	-14741.6	5.66648	-0.08	1.60033e-122	-1.94997
1783.76	-36212.7	-14741.7	5.66485	-0.0799996	1.50328e-121	-1.95143
1783.78	-36212.8	-14741.8	5.66297	-0.0800002	-9.18807e-122	-1.95511
1783.79	-36212.8	-14741.8	5.66095	-0.0800015	-5.64382e-121	-1.96169
1783.81	-36212.8	-14741.9	5.6599	-0.0799988	4.71591e-121	-1.97072
1783.83	-36212.8	-14742	5.66008	-0.0799942	2.19793e-120	-1.9817
1783.84	-36212.9	-14742.1	5.65979	-0.0800047	-1.77455e-120	-1.99442
1783.86	-36212.9	-14742.2	5.65811	-0.0800207	-7.87768e-120	-2.00842
1783.88	-36212.9	-14742.3	5.65612	-0.0799779	8.41552e-120	-2.02268
1783.9	-36213	-14742.4	5.65447	-0.0799237	2.90136e-119	-2.03635
1783.91	-36213	-14742.5	5.65263	-0.0801014	-3.8561e-119	-2.04898
1783.93	-36213	-14742.6	5.65073	-0.0802951	-1.12279e-118	-2.06049
1783.95	-36213.1	-14742.7	5.64989	-0.0795997	1.44665e-118	-2.0713
1783.96	-36213.1	-14742.7	5.65012	-0.0778299	3.96273e-118	-2.08155
1783.98	-36213.1	-14742.8	5.64957	-0.0759246	-6.35344e-118	-2.09082
1784	-36213.2	-14742.9	5.64774	-0.0742624	-1.42537e-117	-2.09878
1784.01	-36213.2	-14743	5.64584	-0.0724268	2.75479e-117	-2.10523
1784.03	-36213.2	-14743.1	5.64426	-0.070624	5.48639e-117	-2.11015
1784.05	-36213.3	-14743.2	5.64238	-0.0697562	-1.03009e-116	-2.11372
1784.07	-36213.3	-14743.3	5.64051	-0.0698679	-1.89307e-116	-2.11598
1784.08	-36213.3	-14743.4	5.63988	-0.0700688	4.33097e-116	-2.11684
1784.1	-36213.4	-14743.5	5.64011	-0.0700308	6.59022e-116	-2.11671
1784.12	-36213.4	-14743.5	5.63936	-0.0699803	-1.81613e-115	-2.11633
1784.13	-36213.4	-14743.6	5.63749	-0.0699918	-2.52484e-115	-2.11531
1784.15	-36213.5	-14743.7	5.63563	-0.0700051	6.76597e-115	-2.11233
1784.17	-36213.5	-14743.8	5.63398	-0.0700019	8.39989e-115	-2.10698
1784.18	-36213.5	-14743.9	5.63201	-0.0699986	-2.76197e-114	-2.09944
1784.2	-36213.6	-14744	5.63027	-0.0699996	-2.77403e-114	-2.08888
1784.22	-36213.6	-14744.1	5.62991	-0.0700005	1.13218e-113	-2.07386
1784.24	-36213.6	-14744.2	5.63012	-0.0700002	1.05847e-113	-2.05439
1784.25	-36213.7	-14744.3	5.62913	-0.0699995	-4.2e-113	-2.03123
1784.27	-36213.7	-14744.4	5.62714	-0.0699996	-3.28632e-113	-2.0046
1784.29	-36213.7	-14744.5	5.62531	-0.0700017	1.67641e-112	-1.97448
1784.3	-36213.8	-14744.5	5.62365	-0.070001	9.73416e-113	-1.9417
1784.32	-36213.8	-14744.6	5.62173	-0.0699934	-6.65393e-112	-1.90752
1784.34	-36213.8	-14744.7	5.62012	-0.0699974	-2.56187e-112	-1.87326
1784.35	-36213.9	-14744.8	5.61964	-0.0700266	2.66538e-111	-1.84002
1784.37	-36213.9	-14744.9	5.61995	-0.0700097	9.72487e-112	-1.80769
1784.39	-36213.9	-14745	5.62031	-0.0699021	-9.80989e-111	-1.77604
1784.41	-36214	-14745.1	5.62005	-0.0699812	-1.88687e-111	-1.7467
1784.42	-36214	-14745.2	5.61869	-0.0703883	3.8912e-110	-1.7212
1784.44	-36214	-14745.3	5.61678	-0.0700713	7.14404e-111	-1.69749
1784.46	-36214.1	-14745.3	5.61501	-0.0685759	-1.4272e-109	-1.67277
1784.47	-36214.1	-14745.4	5.61333	-0.07	0	-1.64597
1784.49	-36214.1	-14745.5	5.61156	-0.0782184	5.49627e-109	-1.61625
1784.51	-36214.2	-14745.6	5.60991	-0.0907881	-1.08529e-109	-1.58167
1784.52	-36214.2	-14745.7	5.60845	-0.105784	-2.16594e-108	-1.54004
1784.54	-36214.2	-14745.8	5.60653	-0.128319	4.10124e-109	-1.48908
1784.56	-36214.3	-14745.9	5.60351	-0.163739	7.88621e-108	-1.42663
1784.58	-36214.3	-14746	5.59948	-0.213229	-3.1554e-108	-1.35092
1784.59	-36214.3	-14746.1	5.59461	-0.276328	-2.98666e-107	-1.26129
1784.61	-36214.3	-14746.2	5.58895	-0.350403	1.83091e-107	-1.16007
1784.63	-36214.4	-14746.2	5.58252	-0.432334	1.1673e-106	-1.04864
1784.64	-36214.4	-14746.3	5.57534	-0.518758	-6.89944e-107	-0.92486
1784.66	-36214.4	-14746.4	5.56723	-0.605137	-4.20898e-106	-0.788156
1784.68	-36214.5	-14746.5	5.55755	-0.684233	3.50495e-106	-0.642864
1784.69	-36214.5	-14746.6	5.54592	-0.751651	1.5657e-105	-0.493027
1784.71	-36214.5	-14746.7	5.53258	-0.809564	-1.67931e-105	-0.340615
1784.73	-36214.6	-14746.8	5.51782	-0.862294	-6.07745e-105	-0.185314
1784.75	-36214.6	-14746.9	5.50186	-0.916456	6.30976e-105	-0.0233181
1784.76	-36214.6	-14747	5.48487	-0.974955	2.16296e-104	0.148252
1784.78	-36214.7	-14747.1	5.46687	-1.03396	-2.86116e-104	0.33002
1784.8	-36214.7	-14747.1	5.44801	-1.09194	-7.87865e-104	0.519124
1784.81	-36214.7	-14747.2	5.42866	-1.15159	1.27028e-103	0.707979
1784.83	-36214.8	-14747.3	5.4088	-1.21239	3.04043e-103	0.891994
1784.85	-36214.8	-14747.4	5.3879	-1.26937	-4.75796e-103	1.07075
1784.86	-36214.8	-14747.5	5.36566	-1.3208	-1.06228e-102	1.24116
1784.88	-36214.9	-14747.6	5.34209	-1.36926	2.03948e-102	1.39656
1784.9	-36214.9	-14747.7	5.31789	-1.41575	3.76493e-102	1.53255
1784.92	-36214.9	-14747.7	5.29433	-1.45936	-8.68086e-102	1.6476
1784.93	-36214.9	-14747.8	5.2712	-1.50072	-1.44566e-101	1.74437
1784.95	-36215	-14747.9	5.24693	-1.54186	3.24022e-101	1.82905
1784.97	-36215	-14748	5.22102	-1.5832	4.91004e-101	1.90333
1784.98	-36215	-14748.1	5.19402	-1.62342	-1.34078e-100	1.96476
1785	-36215.1	-14748.2	5.16644	-1.65928	-1.67101e-100	2.01361
1785.02	-36215.1	-14748.2	5.13871	-1.68648	5.55348e-100	2.0524
1785.03	-36215.1	-14748.3	5.11035	-1.70674	6.38854e-100	2.08326
1785.05	-36215.2	-14748.4	5.08042	-1.7256	-2.06471e-99	2.108
1785.07	-36215.2	-14748.5	5.04924	-1.74457	-2.06626e-99	2.12849
1785.09	-36215.2	-14748.6	5.01794	-1.76254	8.32908e-99	2.1465
1785.1	-36215.2	-14748.6	4.98714	-1.77945	6.53918e-99	2.16226
1785.12	-36215.3	-14748.7	4.95704	-1.7957	-3.38403e-98	2.17521
1785.14	-36215.3	-14748.8	4.92711	-1.81032	-2.4905e-98	2.18535
1785.15	-36215.3	-14748.9	4.89658	-1.8217	1.25235e-97	2.19295
1785.17	-36215.4	-14749	4.8655	-1.82913	7.24887e-98	2.19774
1785.19	-36215.4	-14749	4.83436	-1.8325	-4.95042e-97	2.19936
1785.2	-36215.4	-14749.1	4.80358	-1.83331	-1.90558e-97	2.19848
1785.22	-36215.4	-14749.2	4.77344	-1.83345	1.98245e-96	2.19623
1785.24	-36215.5	-14749.3	4.74353	-1.83336	7.23305e-97	2.19408
1785.26	-36215.5	-14749.3	4.7132	-1.83341	-7.29625e-96	2.19342
1785.27	-36215.5	-14749.4	4.68188	-1.83633	-1.40338e-96	2.19484
1785.29	-36215.5	-14749.5	4.64934	-1.84475	2.83357e-95	2.19845
1785.31	-36215.6	-14749.6	4.61667	-1.85667	1.25466e-105	2.2037
1785.32	-36215.6	-14749.6	4.58492	-1.86901	-1.12199e-94	2.20992
1785.34	-36215.6	-14749.7	4.55333	-1.88	0	2.21678
1785.36	-36215.7	-14749.8	4.52098	-1.88882	4.10158e-94	2.22401
1785.38	-36215.7	-14749.9	4.48806	-1.89719	-8.07806e-95	2.23137
1785.39	-36215.7	-14749.9	4.45513	-1.90691	-1.56649e-93	2.23886
1785.41	-36215.7	-14750	4.42295	-1.91804	6.28475e-94	2.24725
1785.43	-36215.8	-14750.1	4.39164	-1.93053	6.14652e-93	2.25697
1785.44	-36215.8	-14750.1	4.35943	-1.9452	-2.37164e-93	2.26694
1785.46	-36215.8	-14750.2	4.32519	-1.96161	-2.22782e-92	2.27596
1785.48	-36215.8	-14750.3	4.29064	-1.97534	1.36272e-92	2.28327
1785.49	-36215.9	-14750.3	4.25716	-1.9833	8.68371e-92	2.28857
1785.51	-36215.9	-14750.4	4.22418	-1.98715	-5.13584e-92	2.2926
1785.53	-36215.9	-14750.5	4.19101	-1.98967	-3.24998e-91	2.29624
1785.54	-36215.9	-14750.5	4.15735	-1.99453	1.91656e-91	2.30037
1785.56	-36216	-14750.6	4.12309	-2.00397	1.16857e-90	2.30586
1785.58	-36216	-14750.7	4.08852	-2.01642	-9.72953e-91	2.31362
1785.6	-36216	-14750.7	4.05403	-2.03012	-4.34614e-90	2.32338
1785.61	-36216	-14750.8	4.02011	-2.04407	4.66145e-90	2.33253
1785.63	-36216.1	-14750.9	3.98682	-2.05668	1.68698e-89	2.33939
1785.65	-36216.1	-14750.9	3.95347	-2.0653	-1.75147e-89	2.34449
1785.66	-36216.1	-14751	3.91937	-2.06906	-6.00396e-89	2.34786
1785.68	-36216.1	-14751	3.88403	-2.07031	7.94201e-89	2.34837
1785.7	-36216.1	-14751.1	3.84778	-2.07051	2.18696e-88	2.34608
1785.71	-36216.2	-14751.2	3.81216	-2.06933	-3.52605e-88	2.34297
1785.73	-36216.2	-14751.2	3.77737	-2.06738	-8.43964e-88	2.34023
1785.75	-36216.2	-14751.3	3.74189	-2.06662	1.32072e-87	2.33785
1785.77	-36216.2	-14751.3	3.7056	-2.0682	2.94867e-87	2.33645
1785.78	-36216.2	-14751.4	3.67024	-2.07217	-5.6612e-87	2.33745
1785.8	-36216.3	-14751.5	3.63607	-2.07893	-1.04507e-86	2.34143
1785.82	-36216.3	-14751.5	3.60171	-2.08932	2.40964e-86	2.34801
1785.83	-36216.3	-14751.6	3.56664	-2.10292	4.01288e-86	2.35683
1785.85	-36216.3	-14751.6	3.53121	-2.1182	-8.99421e-86	2.36753
1785.87	-36216.4	-14751.7	3.49518	-2.13378	-1.36293e-85	2.37946
1785.88	-36216.4	-14751.8	3.45789	-2.14851	3.72174e-85	2.39175
1785.9	-36216.4	-14751.8	3.41992	-2.16209	4.63841e-85	2.40353
1785.92	-36216.4	-14751.9	3.38279	-2.1748	-1.54154e-84	2.41401
1785.94	-36216.4	-14751.9	3.34631	-2.18634	-1.77333e-84	2.42304
1785.95	-36216.5	-14752	3.30919	-2.19608	5.73122e-84	2.43084
1785.97	-36216.5	-14752	3.27124	-2.20436	5.73552e-84	2.43736
1785.99	-36216.5	-14752.1	3.23303	-2.21206	-2.31199e-83	2.44238
1786	-36216.5	-14752.1	3.19536	-2.21872	-1.81515e-83	2.44597
1786.02	-36216.5	-14752.2	3.15887	-2.22328	9.39341e-83	2.44832
1786.04	-36216.5	-14752.2	3.12223	-2.22613	6.91313e-83	2.44969
1786.05	-36216.6	-14752.3	3.08346	-2.22824	-3.47627e-82	2.45029
1786.07	-36216.6	-14752.3	3.04361	-2.2298	-2.01214e-82	2.45004
1786.09	-36216.6	-14752.4	3.00497	-2.23057	1.37414e-81	2.44879
1786.11	-36216.6	-14752.4	2.96767	-2.23015	5.28952e-82	2.44687
1786.12	-36216.6	-14752.5	2.93097	-2.22836	-5.5029e-81	2.44466
1786.14	-36216.6	-14752.5	2.89433	-2.22674	-2.00775e-81	2.44163
1786.16	-36216.7	-14752.6	2.85722	-2.22654	2.0253e-80	2.43701
1786.17	-36216.7	-14752.6	2.81897	-2.22371	3.89552e-81	2.4307
1786.19	-36216.7	-14752.6	2.7793	-2.21386	-7.86543e-80	2.42265
1786.21	-36216.7	-14752.7	2.74	-2.2	-3.48267e-90	2.41176
1786.22	-36216.7	-14752.7	2.7028	-2.18553	3.11443e-79	2.39694
1786.24	-36216.8	-14752.8	2.66667	-2.16667	0	2.378
1786.26	-36216.8	-14752.8	2.63037	-2.13966	-1.13852e-78	2.35505
1786.28	-36216.8	-14752.9	2.5946	-2.10812	2.24231e-79	2.3284
1786.29	-36216.8	-14752.9	2.56008	-2.07605	4.34826e-78	2.2985
1786.31	-36216.8	-14752.9	2.52597	-2.0426	-1.74389e-78	2.26627
1786.33	-36216.8	-14753	2.49154	-2.00679	-1.65153e-77	2.23293
1786.34	-36216.8	-14753	2.45735	-1.97026	1.0126e-77	2.20024
1786.36	-36216.8	-14753.1	2.42388	-1.93468	6.45608e-77	2.16934
1786.38	-36216.9	-14753.1	2.39085	-1.90085	-3.81597e-77	2.13971
1786.39	-36216.9	-14753.1	2.35807	-1.86927	-2.32793e-76	2.11131
1786.41	-36216.9	-14753.2	2.32581	-1.83999	1.93854e-76	2.08589
1786.43	-36216.9	-14753.2	2.2945	-1.81335	8.65967e-76	2.06447
1786.45	-36216.9	-14753.3	2.2648	-1.79032	-9.28804e-76	2.046
1786.46	-36216.9	-14753.3	2.23655	-1.77045	-3.36136e-75	2.02944
1786.48	-36216.9	-14753.3	2.20825	-1.75068	3.48984e-75	2.01409
1786.5	-36217	-14753.4	2.17907	-1.72879	1.19631e-74	1.99911
1786.51	-36217	-14753.4	2.14962	-1.70447	-1.58247e-74	1.98343
1786.53	-36217	-14753.4	2.12038	-1.6785	-4.35757e-74	1.96662
1786.55	-36217	-14753.5	2.09148	-1.65303	7.02575e-74	1.94923
1786.56	-36217	-14753.5	2.06307	-1.62834	1.68162e-73	1.93102
1786.58	-36217	-14753.5	2.03534	-1.60232	-2.63156e-73	1.91065
1786.6	-36217	-14753.6	2.00799	-1.57339	-5.87531e-73	1.88647
1786.62	-36217	-14753.6	1.98011	-1.54087	1.12801e-72	1.85651
1786.63	-36217	-14753.6	1.95235	-1.50335	2.08233e-72	1.81862
1786.65	-36217.1	-14753.7	1.92697	-1.45845	-4.80126e-72	1.77048
1786.67	-36217.1	-14753.7	1.90397	-1.40067	-7.99577e-72	1.70989
1786.68	-36217.1	-14753.7	1.88122	-1.3223	1.79212e-71	1.63488
1786.7	-36217.1	-14753.7	1.85873	-1.22724	2.71567e-71	1.54623
1786.72	-36217.1	-14753.8	1.83837	-1.12941	-7.47386e-71	1.44709
1786.73	-36217.1	-14753.8	1.82035	-1.03009	-1.03875e-70	1.33797
1786.75	-36217.1	-14753.8	1.80357	-0.92065	2.78333e-70	1.21733
1786.77	-36217.1	-14753.9	1.78819	-0.79877	3.45541e-70	1.08514
1786.79	-36217.1	-14753.9	1.7754	-0.66748	-1.13617e-69	0.942809
1786.8	-36217.2	-14753.9	1.76563	-0.53066	-1.14113e-69	0.794461
1786.82	-36217.2	-14754	1.75882	-0.3924	4.65735e-69	0.645805
1786.84	-36217.2	-14754	1.75434	-0.254066	4.35412e-69	0.500411
1786.85	-36217.2	-14754	1.75137	-0.116392	-1.72771e-68	0.360762
1786.87	-36217.2	-14754	1.75002	0.0102176	-1.35186e-68	0.231101
1786.89	-36217.2	-14754.1	1.75076	0.111751	6.89608e-68	0.116495
1786.9	-36217.2	-14754.1	1.7529	0.190874	4.00425e-68	0.0203161
1786.92	-36217.2	-14754.1	1.75544	0.257249	-2.78032e-67	-0.0556782
1786.94	-36217.2	-14754.1	1.75912	0.311806	-1.5224e-67	-0.115011
1786.96	-36217.2	-14754.2	1.76511	0.352364	1.02623e-66	-0.162809
1786.97	-36217.3	-14754.2	1.77246	0.380655	3.93859e-67	-0.200052
1786.99	-36217.3	-14754.2	1.77958	0.399931	-4.02002e-66	-0.22643
1787.01	-36217.3	-14754.3	1.78628	0.412733	-7.7539e-67	-0.244247
1787.02	-36217.3	-14754.3	1.79288	0.421163	1.60028e-65	-0.25642
1787.04	-36217.3	-14754.3	1.7996	0.426435	2.9386e-66	-0.264351
1787.06	-36217.3	-14754.3	1.80652	0.429349	-5.87091e-65	-0.268986
1787.07	-36217.3	-14754.4	1.81333	0.43	-2.59266e-75	-0.271242
1787.09	-36217.3	-14754.4	1.8199	0.428585	2.26097e-64	-0.271891
1787.11	-36217.3	-14754.4	1.82713	0.426563	-4.46451e-65	-0.271163
1787.13	-36217.4	-14754.5	1.8356	0.42508	-8.90993e-64	-0.269258
1787.14	-36217.4	-14754.5	1.84377	0.423186	1.68711e-64	-0.26673
1787.16	-36217.4	-14754.5	1.85051	0.419982	3.24412e-63	-0.264037
1787.18	-36217.4	-14754.5	1.85759	0.416233	-1.29802e-63	-0.261067
1787.19	-36217.4	-14754.6	1.86628	0.412737	-1.22861e-62	-0.257726
1787.21	-36217.4	-14754.6	1.8747	0.409417	7.53173e-63	-0.254309
1787.23	-36217.4	-14754.6	1.8815	0.406098	4.80187e-62	-0.251036
1787.24	-36217.4	-14754.7	1.88781	0.402736	-2.83819e-62	-0.247787
1787.26	-36217.4	-14754.7	1.89462	0.399317	-1.73143e-61	-0.244443
1787.28	-36217.5	-14754.7	1.90165	0.395846	1.44182e-61	-0.241019
1787.3	-36217.5	-14754.8	1.90857	0.392375	6.44075e-61	-0.237599
1787.31	-36217.5	-14754.8	1.91528	0.389041	-6.90811e-61	-0.234381
1787.33	-36217.5	-14754.8	1.92187	0.38579	-2.50006e-60	-0.231545
1787.35	-36217.5	-14754.8	1.92873	0.382235	2.59562e-60	-0.229226
1787.36	-36217.5	-14754.9	1.93578	0.378554	8.89769e-60	-0.227467
1787.38	-36217.5	-14754.9	1.94208	0.375932	-1.17698e-59	-0.226163
1787.4	-36217.5	-14754.9	1.94725	0.374415	-3.241e-59	-0.225086
1787.41	-36217.5	-14755	1.95188	0.372263	5.2255e-59	-0.223848
1787.43	-36217.6	-14755	1.95672	0.368861	1.25073e-58	-0.22224
1787.45	-36217.6	-14755	1.96259	0.36518	-1.95726e-58	-0.220294
1787.47	-36217.6	-14755.1	1.96955	0.361756	-4.36984e-58	-0.218058
1787.48	-36217.6	-14755.1	1.97662	0.358442	8.38973e-58	-0.215597
1787.5	-36217.6	-14755.1	1.98344	0.355033	1.54876e-57	-0.213271
1787.52	-36217.6	-14755.2	1.99035	0.351344	-3.57101e-57	-0.211725
1787.53	-36217.6	-14755.2	1.9971	0.347886	-5.94696e-57	-0.210767
1787.55	-36217.6	-14755.2	2.00295	0.34573	1.33291e-56	-0.209453
1787.57	-36217.6	-14755.3	2.00797	0.344256	2.01982e-56	-0.207677
1787.58	-36217.7	-14755.3	2.01299	0.341416	-5.51551e-56	-0.206076
1787.6	-36217.7	-14755.3	2.01818	0.337707	-6.87397e-56	-0.204449
1787.62	-36217.7	-14755.4	2.02327	0.335453	2.28451e-55	-0.202005
1787.64	-36217.7	-14755.4	2.02824	0.334086	2.62802e-55	-0.199141
1787.65	-36217.7	-14755.4	2.03328	0.331261	-8.4935e-55	-0.196978
1787.67	-36217.7	-14755.5	2.03846	0.327552	-8.49987e-55	-0.195447
1787.69	-36217.7	-14755.5	2.04372	0.325253	3.4263e-54	-0.193756
1787.7	-36217.7	-14755.5	2.04885	0.323797	2.68999e-54	-0.19205
1787.72	-36217.8	-14755.6	2.05362	0.321187	-1.39207e-53	-0.190902
1787.74	-36217.8	-14755.6	2.05866	0.317546	-1.0245e-53	-0.189871
1787.75	-36217.8	-14755.6	2.06489	0.313946	5.15173e-53	-0.188112
1787.77	-36217.8	-14755.6	2.07204	0.310586	2.98193e-53	-0.185656
1787.79	-36217.8	-14755.7	2.07927	0.307239	-2.03643e-52	-0.182926
1787.81	-36217.8	-14755.7	2.08594	0.303757	-7.8389e-53	-0.180079
1787.82	-36217.8	-14755.8	2.09159	0.300132	8.15513e-52	-0.177195
1787.84	-36217.8	-14755.8	2.09619	0.29697	2.97543e-52	-0.174567
1787.86	-36217.9	-14755.8	2.09993	0.294898	-3.00143e-51	-0.172517
1787.87	-36217.9	-14755.8	2.10315	0.293421	-5.77304e-52	-0.17109
1787.89	-36217.9	-14755.9	2.10629	0.291797	1.16563e-50	-0.170236
1787.91	-36217.9	-14755.9	2.11	0.29	0	-0.169935
1787.92	-36217.9	-14756	2.11474	0.288222	-4.61548e-50	-0.170046
1787.94	-36217.9	-14756	2.12	0.286667	-1.95313e-60	-0.169935
1787.96	-36217.9	-14756	2.12518	0.285306	1.68725e-49	-0.16905
1787.98	-36217.9	-14756.1	2.1303	0.283164	-3.32304e-50	-0.16767
1787.99	-36217.9	-14756.1	2.13547	0.279661	-6.44399e-49	-0.166127
1788.01	-36218	-14756.1	2.14059	0.276352	2.58533e-49	-0.164239
1788.03	-36218	-14756.2	2.14559	0.274482	2.52847e-48	-0.161958
1788.04	-36218	-14756.2	2.1506	0.273167	-9.75609e-49	-0.15993
1788.06	-36218	-14756.2	2.15572	0.271516	-9.16448e-48	-0.158645
1788.08	-36218	-14756.3	2.16092	0.269676	5.60133e-48	-0.157823
1788.09	-36218	-14756.3	2.16609	0.267906	3.44065e-47	-0.157188
1788.11	-36218	-14756.3	2.17119	0.26631	-2.87497e-47	-0.156798
1788.13	-36218	-14756.4	2.17619	0.264777	-1.33993e-46	-0.156719
1788.15	-36218.1	-14756.4	2.18118	0.262804	1.08182e-46	-0.156941
1788.16	-36218.1	-14756.4	2.18626	0.260641	4.80248e-46	-0.157443
1788.18	-36218.1	-14756.5	2.19161	0.260133	-5.13036e-46	-0.1582
1788.2	-36218.1	-14756.5	2.19697	0.261876	-1.76876e-45	-0.159244
1788.21	-36218.1	-14756.5	2.2014	0.264009	2.3508e-45	-0.160696
1788.23	-36218.1	-14756.6	2.20468	0.265589	6.8449e-45	-0.16241
1788.25	-36218.1	-14756.6	2.20783	0.267362	-8.81926e-45	-0.163838
1788.26	-36218.1	-14756.6	2.21132	0.269309	-2.4158e-44	-0.164889
1788.28	-36218.2	-14756.7	2.21467	0.270125	3.87326e-44	-0.166171
1788.3	-36218.2	-14756.7	2.21796	0.26989	8.68952e-44	-0.167888
1788.32	-36218.2	-14756.8	2.2221	0.270499	-1.6794e-43	-0.16968
1788.33	-36218.2	-14756.8	2.22719	0.272334	-3.34467e-43	-0.171734
1788.35	-36218.2	-14756.8	2.23246	0.274058	6.27976e-43	-0.174829
1788.37	-36218.2	-14756.9	2.23759	0.275606	1.15408e-42	-0.178884
1788.38	-36218.2	-14756.9	2.24273	0.278296	-2.6403e-42	-0.182894
1788.4	-36218.3	-14756.9	2.2479	0.281939	-4.0176e-42	-0.186743
1788.42	-36218.3	-14757	2.25295	0.285021	1.10717e-41	-0.191134
1788.43	-36218.3	-14757	2.25793	0.288152	1.53922e-41	-0.196132
1788.45	-36218.3	-14757	2.263	0.29351	-4.12475e-41	-0.20131
1788.47	-36218.3	-14757.1	2.26817	0.300761	-5.12083e-41	-0.206919
1788.49	-36218.3	-14757.1	2.27335	0.307729	1.68378e-40	-0.213667
1788.5	-36218.3	-14757.1	2.27849	0.314483	1.69114e-40	-0.221144
1788.52	-36218.3	-14757.2	2.28359	0.322455	-6.90213e-40	-0.228297
1788.54	-36218.4	-14757.2	2.28857	0.330989	-6.45274e-40	-0.235307
1788.55	-36218.4	-14757.3	2.29339	0.338407	2.56045e-39	-0.242966
1788.57	-36218.4	-14757.3	2.29861	0.345051	2.00344e-39	-0.25092
1788.59	-36218.4	-14757.3	2.30503	0.352192	-1.02199e-38	-0.258235
1788.6	-36218.4	-14757.4	2.3121	0.358981	-5.93425e-39	-0.264722
1788.62	-36218.4	-14757.4	2.31884	0.363747	4.1204e-38	-0.270478
1788.64	-36218.4	-14757.4	2.32546	0.366382	2.25617e-38	-0.27499
1788.66	-36218.4	-14757.5	2.33249	0.367377	-1.52086e-37	-0.277554
1788.67	-36218.5	-14757.5	2.33927	0.366835	-5.83694e-38	-0.27789
1788.69	-36218.5	-14757.6	2.34486	0.364632	5.95761e-37	-0.275904
1788.71	-36218.5	-14757.6	2.34972	0.36033	1.14912e-37	-0.27157
1788.72	-36218.5	-14757.6	2.35463	0.353462	-2.37159e-36	-0.264848
1788.74	-36218.5	-14757.7	2.3597	0.343972	-4.35497e-37	-0.255536
1788.76	-36218.5	-14757.7	2.36483	0.331843	8.70061e-36	-0.243453
1788.77	-36218.5	-14757.7	2.37	0.316667	3.8423e-46	-0.228758
1788.79	-36218.6	-14757.8	2.3752	0.298392	-3.35073e-35	-0.21203
1788.81	-36218.6	-14757.8	2.38029	0.278857	6.61634e-36	-0.195117
1788.83	-36218.6	-14757.9	2.38521	0.259979	1.32044e-34	-0.180196
1788.84	-36218.6	-14757.9	2.39031	0.242335	-2.50027e-35	-0.169458
1788.86	-36218.6	-14757.9	2.39573	0.226194	-4.80774e-34	-0.165012
1788.88	-36218.6	-14758	2.40049	0.211722	1.92365e-34	-0.168662
1788.89	-36218.6	-14758	2.404	0.199046	1.82078e-33	-0.181461
1788.91	-36218.7	-14758	2.40729	0.188228	-1.11619e-33	-0.20252
1788.93	-36218.7	-14758.1	2.41092	0.179298	-7.11631e-33	-0.231053
1788.94	-36218.7	-14758.1	2.4137	0.172215	4.20617e-33	-0.267331
1788.96	-36218.7	-14758.2	2.41519	0.166769	2.56596e-32	-0.311367
1788.98	-36218.7	-14758.2	2.41735	0.162353	-2.13675e-32	-0.362179
1789	-36218.7	-14758.2	2.42101	0.15865	-9.54511e-32	-0.418514
1789.01	-36218.7	-14758.3	2.42401	0.156033	1.02377e-31	-0.478855
1789.03	-36218.8	-14758.3	2.42548	0.154418	3.70505e-31	-0.541505
1789.05	-36218.8	-14758.4	2.42741	0.152796	-3.84667e-31	-0.604513
1789.06	-36218.8	-14758.4	2.43084	0.15088	-1.31863e-30	-0.666496
1789.08	-36218.8	-14758.4	2.43464	0.14977	1.74427e-30	-0.72708
1789.1	-36218.8	-14758.5	2.43809	0.149815	4.80313e-30	-0.785085
1789.11	-36218.8	-14758.5	2.44131	0.150069	-7.74412e-30	-0.838063
1789.13	-36218.8	-14758.6	2.44458	0.15005	-1.85356e-29	-0.885912
1789.15	-36218.9	-14758.6	2.44823	0.149982	2.90063e-29	-0.931575
1789.17	-36218.9	-14758.6	2.45186	0.149988	6.47605e-29	-0.976589
1789.18	-36218.9	-14758.7	2.45422	0.150006	-1.24335e-28	-1.02049
1789.2	-36218.9	-14758.7	2.45568	0.150004	-2.29524e-28	-1.0631
1789.22	-36218.9	-14758.8	2.4583	0.149995	5.29219e-28	-1.10478
1789.23	-36218.9	-14758.8	2.46193	0.149994	8.81332e-28	-1.14699
1789.25	-36218.9	-14758.8	2.46438	0.150012	-1.97536e-27	-1.1921
1789.27	-36219	-14758.9	2.46581	0.150017	-2.99335e-27	-1.23967
1789.28	-36219	-14758.9	2.4685	0.149953	8.17391e-27	-1.28668
1789.3	-36219	-14758.9	2.47221	0.149941	1.01871e-26	-1.33078
1789.32	-36219	-14759	2.47481	0.150196	-3.38561e-26	-1.37025
1789.34	-36219	-14759	2.47622	0.150225	-3.8947e-26	-1.40432
1789.35	-36219	-14759.1	2.47765	0.149149	1.25873e-25	-1.43285
1789.37	-36219	-14759.1	2.47944	0.147236	1.25967e-25	-1.45539
1789.39	-36219.1	-14759.1	2.48133	0.145442	-5.07773e-25	-1.4714
1789.4	-36219.1	-14759.2	2.483	0.14377	-3.98654e-25	-1.48183
1789.42	-36219.1	-14759.2	2.4843	0.141792	2.06304e-24	-1.4883
1789.44	-36219.1	-14759.3	2.48605	0.140189	1.5183e-24	-1.49117
1789.45	-36219.1	-14759.3	2.4893	0.139955	-7.6348e-24	-1.49026
1789.47	-36219.1	-14759.3	2.49285	0.140088	-4.41919e-24	-1.48664
1789.49	-36219.1	-14759.4	2.4948	0.138914	3.01796e-23	-1.48166
1789.51	-36219.2	-14759.4	2.49639	0.136896	1.16172e-23	-1.47484
1789.52	-36219.2	-14759.5	2.49957	0.135166	-1.20858e-22	-1.46472
1789.54	-36219.2	-14759.5	2.50302	0.133546	-4.40954e-23	-1.44897
1789.56	-36219.2	-14759.5	2.50486	0.131599	4.44808e-22	-1.42498
1789.57	-36219.2	-14759.6	2.50652	0.130054	8.55557e-23	-1.39023
1789.59	-36219.2	-14759.6	2.50989	0.129741	-1.72745e-21	-1.34303
1789.61	-36219.2	-14759.7	2.51333	0.13	0	-1.2854
1789.62	-36219.3	-14759.7	2.51503	0.13	6.84009e-21	-1.21953
1789.64	-36219.3	-14759.8	2.51667	0.13	2.89453e-31	-1.14379
1789.66	-36219.3	-14759.8	2.52001	0.130258	-2.50048e-20	-1.05647
1789.68	-36219.3	-14759.8	2.5235	0.129946	4.9247e-21	-0.959188
1789.69	-36219.3	-14759.9	2.52551	0.128405	9.54991e-20	-0.853789
1789.71	-36219.3	-14759.9	2.52683	0.126452	-3.83143e-20	-0.73996
1789.73	-36219.3	-14759.9	2.52841	0.124815	-3.74715e-19	-0.61843
1789.74	-36219.4	-14760	2.53022	0.123111	1.44584e-19	-0.494131
1789.76	-36219.4	-14760	2.53202	0.121153	1.35816e-18	-0.37189
1789.78	-36219.4	-14760.1	2.53358	0.119871	-8.3011e-19	-0.254154
1789.79	-36219.4	-14760.1	2.53502	0.119792	-5.099e-18	-0.144549
1789.81	-36219.4	-14760.2	2.53736	0.120028	4.26066e-18	-0.0504654
1789.83	-36219.4	-14760.2	2.54085	0.11998	1.98575e-17	0.0247054
1789.85	-36219.5	-14760.2	2.54393	0.120054	-1.60325e-17	0.0867564
1789.86	-36219.5	-14760.3	2.54569	0.120277	-7.11721e-17	0.139522
1789.88	-36219.5	-14760.3	2.54711	0.11968	7.60313e-17	0.180661
1789.9	-36219.5	-14760.3	2.54884	0.117941	2.62128e-16	0.209526
1789.91	-36219.5	-14760.4	2.55061	0.116042	-3.48386e-16	0.229657
1789.93	-36219.5	-14760.4	2.55227	0.114442	-1.0144e-15	0.243896
1789.95	-36219.5	-14760.5	2.55393	0.112649	1.307e-15	0.253447
1789.96	-36219.6	-14760.5	2.55564	0.110749	3.58019e-15	0.259323
1789.98	-36219.6	-14760.5	2.55738	0.109766	-5.74012e-15	0.262449
1790	-36219.6	-14760.6	2.5591	0.10986	-1.28778e-14	0.2636
1790.02	-36219.6	-14760.6	2.56079	0.110034	2.48885e-14	0.263375
1790.03	-36219.6	-14760.7	2.56245	0.109968	4.95676e-14	0.262259
1790.05	-36219.6	-14760.7	2.56413	0.110123	-9.30652e-14	0.260634
1790.07	-36219.6	-14760.8	2.56586	0.110249	-1.71033e-13	0.258901
1790.08	-36219.7	-14760.8	2.56757	0.109344	3.91288e-13	0.25747
1790.1	-36219.7	-14760.8	2.56928	0.107469	5.95404e-13	0.256394
1790.12	-36219.7	-14760.9	2.57104	0.105652	-1.64081e-12	0.255406
1790.13	-36219.7	-14760.9	2.57273	0.104055	-2.28111e-12	0.254317
1790.15	-36219.7	-14761	2.57411	0.102181	6.11282e-12	0.253008
1790.17	-36219.7	-14761	2.57578	0.100403	7.58901e-12	0.251292
1790.19	-36219.8	-14761	2.57882	0.0997078	-2.49534e-11	0.24895
1790.2	-36219.8	-14761.1	2.58245	0.0999122	-2.50624e-11	0.246032
1790.22	-36219.8	-14761.1	2.58481	0.100096	1.02289e-10	0.242778
1790.24	-36219.8	-14761.2	2.58621	0.100036	9.56288e-11	0.239488
1790.25	-36219.8	-14761.2	2.58803	0.0999254	-3.79455e-10	0.236468
1790.27	-36219.8	-14761.3	2.58978	0.0999533	-2.96908e-10	0.233734
1790.29	-36219.8	-14761.3	2.5901	0.10022	1.51458e-09	0.231178
1790.3	-36219.9	-14761.3	2.58993	0.100125	8.79448e-10	0.229055
1790.32	-36219.9	-14761.4	2.59099	0.0989012	-6.10638e-09	0.227698
1790.34	-36219.9	-14761.4	2.59298	0.0969999	-3.34362e-09	0.226752
1790.36	-36219.9	-14761.5	2.59483	0.0952507	2.2539e-08	0.225666
1790.37	-36219.9	-14761.5	2.59647	0.0935526	8.65026e-09	0.224523
1790.39	-36219.9	-14761.5	2.59817	0.09159	-8.82911e-08	0.223553
1790.41	-36219.9	-14761.6	2.5999	0.0900546	-1.70298e-08	0.222318
1790.42	-36220	-14761.6	2.60158	0.0897132	3.51467e-07	0.220329
1790.44	-36220	-14761.7	2.60323	0.0899858	6.45401e-08	0.217998
1790.46	-36220	-14761.7	2.60494	0.090068	-1.28942e-06	0.215831
1790.47	-36220	-14761.7	2.60667	0.09	0	0.213508
1790.49	-36220	-14761.8	2.60839	0.0900008	4.96574e-06	0.210685
1790.51	-36220	-14761.8	2.6101	0.089997	-9.80534e-07	0.207913
1790.53	-36220.1	-14761.9	2.61179	0.0899271	-1.95687e-05	0.205686
1790.54	-36220.1	-14761.9	2.61343	0.0900145	3.70537e-06	0.203571
1790.56	-36220.1	-14762	2.61505	0.0902831	7.12501e-05	0.20121
1790.58	-36220.1	-14762	2.61691	0.0898856	-2.85083e-05	0.199142
1790.59	-36220.1	-14762	2.61894	0.0882869	-0.000269837	0.197837
1790.61	-36220.1	-14762.1	2.62008	0.0863474	0.000167708	0.197051
1790.63	-36220.1	-14762.1	2.61995	0.0847225	0.0017331	0.196481
1790.64	-36220.2	-14762.2	2.62014	0.0829975	0.00365833	0.195993
1790.66	-36220.2	-14762.2	2.62174	0.0810519	0.00535748	0.195474
1790.68	-36220.2	-14762.2	2.62379	0.0798348	0.00709999	0.194815
1790.7	-36220.2	-14762.3	2.62554	0.0797931	0.00895068	0.193845
1790.71	-36220.2	-14762.3	2.62714	0.0800473	0.010309	0.192267
1790.73	-36220.2	-14762.4	2.6288	0.0800343	0.0106136	0.19008
1790.75	-36220.3	-14762.4	2.63051	0.0800099	0.00951934	0.187808
1790.76	-36220.3	-14762.5	2.63224	0.0800681	0.0075306	0.185647
1790.78	-36220.3	-14762.5	2.63391	0.0798956	0.00654554	0.183154
1790.8	-36220.3	-14762.5	2.63559	0.0797043	0.00683238	0.180634
1790.81	-36220.3	-14762.6	2.63749	0.0804792	0.00611419	0.179586
1790.83	-36220.3	-14762.6	2.63935	0.0810774	0.00409682	0.18147
1790.85	-36220.3	-14762.7	2.64026	0.0776123	0.00315646	0.187578
1790.87	-36220.4	-14762.7	2.64016	0.0665735	0.00346874	0.199211
1790.88	-36220.4	-14762.8	2.63992	0.0451664	0.00272767	0.217672
1790.9	-36220.4	-14762.8	2.63993	0.0137961	0.00073991	0.243518
1790.92	-36220.4	-14762.8	2.64009	-0.0237897	-0.000360446	0.276481
1790.93	-36220.4	-14762.9	2.64012	-0.0652938	-0.00016116	0.315693
1790.95	-36220.4	-14762.9	2.6396	-0.110086	0.000102132	0.35984
1790.97	-36220.5	-14763	2.6379	-0.160198	4.159e-05	0.408672
1790.98	-36220.5	-14763	2.63426	-0.219377	-2.26151e-05	0.462776
1791	-36220.5	-14763	2.62884	-0.285903	-4.57818e-06	0.522352
1791.02	-36220.5	-14763.1	2.62248	-0.354051	-9.54729e-06	0.58702
1791.04	-36220.5	-14763.1	2.6155	-0.422727	-1.48231e-05	0.653197
[truncated: 238 more rows]
