# Supplementary material for: Extraction of driving behavior primitives considering driver expectation and vehicle dynamics
Source: PLoS One. 2025 Dec 31;20(12):e0340123. doi: 10.1371/journal.pone.0340123 (PMC12755792; doi:10.1371/journal.pone.0340123)
Supplement: S1 File — (ZIP) [file pone.0340123.s001.zip › DataSetForPimitiveExaction-1/straight driving/c26_s_1.xlsx]

## Sheet: Sheet1
45019.5	-35991	-14604.6	5.29561	0.0820337	-0.10001	0.313191
45019.5	-35991.1	-14604.6	5.2993	0.0987474	-0.100124	0.326945
45019.5	-35991.2	-14604.5	5.30015	0.11246	-0.0983222	0.341037
45019.5	-35991.3	-14604.5	5.30003	0.129297	-0.0897516	0.356096
45019.6	-35991.3	-14604.5	5.29977	0.143632	-0.0744512	0.368842
45019.6	-35991.4	-14604.4	5.3024	0.157296	-0.0544005	0.379851
45019.6	-35991.5	-14604.4	5.30607	0.165558	-0.0388085	0.390276
45019.6	-35991.6	-14604.4	5.30942	0.172411	-0.028059	0.401823
45019.6	-35991.7	-14604.4	5.31273	0.175872	-0.0214296	0.417024
45019.6	-35991.8	-14604.3	5.31625	0.182595	-0.0111451	0.440216
45019.7	-35991.8	-14604.3	5.31962	0.186327	-0.00406004	0.468188
45019.7	-35991.9	-14604.3	5.32293	0.189739	0.00267309	0.499356
45019.7	-35992	-14604.2	5.32646	0.190045	0.00649374	0.532976
45019.7	-35992.1	-14604.2	5.32981	0.189942	0.00979794	0.561684
45019.7	-35992.2	-14604.2	5.33313	0.192968	0.013138	0.584834
45019.7	-35992.3	-14604.1	5.33667	0.203333	0.0166667	0.603486
45019.8	-35992.4	-14604.1	5.34	0.223333	0.02	0.617647
45019.8	-35992.4	-14604.1	5.34333	0.25	0.02	0.630719
45019.8	-35992.5	-14604	5.34701	0.278212	0.0200337	0.644567
45019.8	-35992.6	-14604	5.3536	0.301207	0.0198928	0.656413
45019.8	-35992.7	-14604	5.357	0.321238	0.0164394	0.666066
45019.8	-35992.8	-14603.9	5.36391	0.342253	0.0129395	0.672759
45019.9	-35992.9	-14603.9	5.36722	0.358379	0.00960852	0.676812
45019.9	-35992.9	-14603.9	5.37421	0.371347	0.00627314	0.678857
45019.9	-35993	-14603.8	5.38119	0.381846	0.00262631	0.679658
45019.9	-35993.1	-14603.8	5.38782	0.391451	-0.000179704	0.678521
45019.9	-35993.2	-14603.8	5.39457	0.397528	-4.5206e-05	0.67877
45019.9	-35993.3	-14603.8	5.40161	0.400227	0.000523879	0.680248
45020	-35993.4	-14603.7	5.4082	0.399937	0.00414443	0.68219
45020	-35993.5	-14603.7	5.41499	0.400026	0.00760559	0.681492
45020	-35993.6	-14603.6	5.42201	0.399945	0.0103068	0.679014
45020	-35993.6	-14603.6	5.42859	0.40019	0.00991815	0.677095
45020	-35993.7	-14603.6	5.43541	0.399206	0.0100206	0.676452
45020	-35993.8	-14603.6	5.44241	0.395443	0.00999384	0.676239
45020.1	-35993.9	-14603.5	5.44898	0.391992	0.0100017	0.674771
45020.1	-35994	-14603.5	5.45583	0.389681	0.0099992	0.671998
45020.1	-35994.1	-14603.5	5.4628	0.390305	0.0100018	0.66885
45020.1	-35994.1	-14603.4	5.46936	0.388891	0.00999346	0.66716
45020.1	-35994.2	-14603.4	5.47627	0.385202	0.0100235	0.666651
45020.1	-35994.3	-14603.4	5.4831	0.381527	0.0099003	0.66634
45020.2	-35994.4	-14603.3	5.4901	0.37966	0.0103749	0.664639
45020.2	-35994.5	-14603.3	5.495	0.380314	0.00824421	0.662242
45020.2	-35994.6	-14603.3	5.4999	0.378453	0.00668658	0.660438
45020.2	-35994.7	-14603.2	5.5069	0.374932	0.00487569	0.660154
45020.2	-35994.8	-14603.2	5.51373	0.371215	0.00335447	0.659666
45020.2	-35994.9	-14603.2	5.52064	0.369743	0.00141197	0.657894
45020.3	-35994.9	-14603.1	5.52722	0.370063	-0.000313266	0.655019
45020.3	-35995	-14603.1	5.53409	0.370005	7.20588e-05	0.651553
45020.3	-35995.1	-14603.1	5.54138	0.369919	-1.97536e-05	0.648124
45020.3	-35995.2	-14603	5.54535	0.370317	5.24072e-06	0.645528
45020.3	-35995.3	-14603	5.55105	0.367849	-1.16457e-06	0.643995
45020.4	-35995.4	-14603	5.55816	0.36433	3.16899e-07	0.643789
45020.4	-35995.5	-14603	5.56455	0.360715	-8.39471e-08	0.64324
45020.4	-35995.6	-14602.9	5.57198	0.359873	1.77731e-08	0.640946
45020.4	-35995.7	-14602.9	5.5758	0.360011	-4.80805e-09	0.640878
45020.4	-35995.7	-14602.8	5.58155	0.360086	1.27134e-09	0.646643
45020.4	-35995.8	-14602.8	5.58879	0.359712	-2.50042e-10	0.66062
45020.5	-35995.9	-14602.8	5.59551	0.364854	6.73352e-11	0.674552
45020.5	-35996	-14602.7	5.60212	0.379433	-1.77763e-11	0.682496
45020.5	-35996.1	-14602.7	5.60918	0.406407	3.10291e-12	0.68148
45020.5	-35996.2	-14602.7	5.61589	0.436526	-9.49159e-13	0.673403
45020.5	-35996.3	-14602.7	5.62256	0.466315	6.85045e-13	0.660736
45020.5	-35996.4	-14602.6	5.6295	0.49823	-9.71256e-13	0.645767
45020.6	-35996.5	-14602.6	5.63939	0.525198	3.64449e-12	0.631486
45020.6	-35996.5	-14602.6	5.6494	0.548788	-1.36066e-11	0.619417
45020.6	-35996.7	-14602.5	5.66	0.566667	-3.99048e-19	0.607843
45020.6	-35996.7	-14602.5	5.67	0.583333	1.52928e-18	0.595861
45020.6	-35996.8	-14602.4	5.68	0.603333	-5.71806e-18	0.578431
45020.6	-35996.9	-14602.4	5.69062	0.635304	3.13284e-09	0.550426
45020.7	-35997	-14602.4	5.70054	0.668726	-1.19497e-08	0.51641
45020.7	-35997.1	-14602.3	5.71073	0.705513	4.46323e-08	0.479249
45020.7	-35997.2	-14602.3	5.725	0.740496	-3.49242e-07	0.442584
45020.7	-35997.3	-14602.3	5.73819	0.769885	1.3274e-06	0.411633
45020.7	-35997.4	-14602.2	5.75167	0.796503	-4.94639e-06	0.381807
45020.7	-35997.5	-14602.2	5.76563	0.825433	2.86158e-05	0.34659
45020.8	-35997.6	-14602.2	5.77947	0.859943	-0.000108462	0.308841
45020.8	-35997.6	-14602.1	5.79597	0.900886	0.000424753	0.265431
45020.8	-35997.8	-14602.1	5.81034	0.942693	0.00416834	0.220861
45020.8	-35997.8	-14602.1	5.82728	0.977414	0.00756346	0.182071
45020.8	-35997.9	-14602	5.8441	1.007	0.01024	0.14792
45020.8	-35998	-14602	5.86176	1.03332	0.00992551	0.11902
45020.9	-35998.1	-14602	5.87791	1.05199	0.0100199	0.101684
45020.9	-35998.2	-14601.9	5.89613	1.06682	0.00999507	0.0950496
45020.9	-35998.3	-14601.9	5.91639	1.07726	0.0100012	0.100215
45020.9	-35998.4	-14601.9	5.93239	1.08481	0.0100007	0.11443
45020.9	-35998.5	-14601.8	5.94941	1.08891	0.00999625	0.134294
45020.9	-35998.6	-14601.8	5.96801	1.09533	0.0100167	0.156994
45021	-35998.7	-14601.8	5.98843	1.09706	0.00993696	0.177281
45021	-35998.8	-14601.7	6.0075	1.09551	0.0102279	0.198008
45021	-35998.9	-14601.7	6.02465	1.09135	0.0086875	0.215714
45021	-35999	-14601.7	6.04078	1.09006	0.00511222	0.229668
45021	-35999.1	-14601.6	6.05977	1.08855	0.00144152	0.241911
45021	-35999.2	-14601.6	6.08073	1.08514	-0.000286915	0.25331
45021.1	-35999.2	-14601.6	6.10072	1.07983	7.63025e-05	0.262552
45021.1	-35999.4	-14601.5	6.11959	1.0745	-1.80145e-05	0.269098
45021.1	-35999.5	-14601.5	6.13663	1.07143	4.98435e-06	0.273406
45021.1	-35999.5	-14601.4	6.15263	1.06805	-1.32408e-06	0.275861
45021.1	-35999.6	-14601.4	6.17258	1.06458	3.04579e-07	0.2776
45021.1	-35999.8	-14601.4	6.19118	1.06115	-8.35278e-08	0.277187
45021.2	-35999.8	-14601.3	6.20722	1.05787	2.2284e-08	0.275988
45021.2	-35999.9	-14601.3	6.22493	1.05437	-5.36877e-09	0.274756
45021.2	-36000	-14601.3	6.24149	1.05096	3.11679e-09	0.274516
45021.2	-36000.1	-14601.2	6.26087	1.04767	-7.01674e-09	0.273886
45021.2	-36000.3	-14601.2	6.27906	1.04416	2.15333e-08	0.271909
45021.3	-36000.4	-14601.1	6.29877	1.04077	-8.461e-08	0.268682
45021.3	-36000.4	-14601.1	6.31614	1.03747	3.16878e-07	0.266294
45021.3	-36000.5	-14601.1	6.33354	1.03395	-9.57207e-07	0.263961
45021.3	-36000.6	-14601	6.35046	1.03058	3.74152e-06	0.262697
45021.3	-36000.7	-14601	6.36696	1.02727	-1.40083e-05	0.261576
45021.3	-36000.9	-14601	6.38461	1.02374	3.76264e-05	0.261399
45021.4	-36001	-14600.9	6.40141	1.02039	-0.000145989	0.26151
45021.4	-36001	-14600.9	6.41797	1.01703	0.00283616	0.260439
45021.4	-36001.2	-14600.8	6.43563	1.01362	0.0065341	0.259444
45021.4	-36001.3	-14600.8	6.45241	1.00989	0.00677641	0.25323
45021.4	-36001.3	-14600.8	6.46886	1.01913	0.0035805	0.241741
45021.4	-36001.5	-14600.7	6.49	1.03667	-2.26206e-12	0.220044
45021.5	-36001.6	-14600.7	6.50667	1.06	2.01661e-13	0.196078
45021.5	-36001.7	-14600.7	6.52333	1.08333	-5.26261e-14	0.169935
45021.5	-36001.8	-14600.6	6.54112	1.10801	1.79713e-06	0.143407
45021.5	-36001.9	-14600.6	6.56118	1.12772	-4.91552e-07	0.120788
45021.5	-36002	-14600.5	6.58122	1.14422	1.69038e-07	0.101273
45021.5	-36002.1	-14600.5	6.60244	1.1583	-4.10857e-07	0.0829728
45021.6	-36002.2	-14600.5	6.6223	1.17139	1.34341e-06	0.0681464
45021.6	-36002.3	-14600.4	6.64247	1.18091	-4.94881e-06	0.0550083
45021.6	-36002.4	-14600.4	6.66364	1.18795	2.86067e-05	0.0396099
45021.6	-36002.5	-14600.3	6.68346	1.19407	-0.000108422	0.019812
45021.6	-36002.6	-14600.3	6.70371	1.19742	0.000424603	-0.00879806
45021.6	-36002.7	-14600.3	6.72484	1.19975	0.0041691	-0.041472
45021.7	-36002.8	-14600.2	6.74461	1.19579	0.00756059	-0.0721625
45021.7	-36002.9	-14600.2	6.76496	1.19238	0.0102506	-0.100564
45021.7	-36003.1	-14600.1	6.78605	1.18987	0.0098753	-0.128523
45021.7	-36003.1	-14600.1	6.8057	1.18933	0.0102094	-0.151298
45021.7	-36003.3	-14600.1	6.82647	1.18576	0.00919684	-0.170822
45021.7	-36003.4	-14600	6.84594	1.18101	0.00546287	-0.185485
45021.8	-36003.5	-14600	6.86403	1.17535	0.001916	-0.196274
45021.8	-36003.6	-14599.9	6.88383	1.17064	-0.00031977	-0.204962
45021.8	-36003.7	-14599.9	6.90117	1.16521	8.56469e-05	-0.211295
45021.8	-36003.8	-14599.9	6.92159	1.16071	-2.28181e-05	-0.214708
45021.8	-36003.9	-14599.8	6.94196	1.15501	5.58982e-06	-0.215709
45021.8	-36004	-14599.8	6.96324	1.15122	-1.58882e-06	-0.216368
45021.9	-36004.1	-14599.7	6.98103	1.1518	4.22938e-07	-0.219633
45021.9	-36004.3	-14599.7	6.99969	1.16268	-1.01913e-07	-0.225193
45021.9	-36004.4	-14599.6	7.02084	1.17972	2.85313e-08	-0.233471
45021.9	-36004.5	-14599.6	7.04038	1.20357	-7.58764e-09	-0.246053
45021.9	-36004.6	-14599.6	7.06134	1.23165	1.79139e-09	-0.272483
45021.9	-36004.7	-14599.5	7.08163	1.25967	-4.95652e-10	-0.315813
45022	-36004.8	-14599.5	7.10333	1.28231	1.31668e-10	-0.37322
45022	-36004.9	-14599.4	7.12792	1.30072	-3.0287e-11	-0.443417
45022	-36005.1	-14599.4	7.15218	1.31587	8.30261e-12	-0.516623
45022	-36005.2	-14599.4	7.17296	1.32647	-2.20272e-12	-0.592517
45022	-36005.3	-14599.3	7.1938	1.33707	4.89476e-13	-0.687019
45022.1	-36005.4	-14599.3	7.21398	1.34512	-1.33176e-13	-0.792311
45022.1	-36005.5	-14599.2	7.23613	1.3494	3.52115e-14	-0.899355
45022.1	-36005.6	-14599.2	7.26091	1.35013	-7.23755e-15	-1.00761
45022.1	-36005.7	-14599.1	7.28461	1.34989	1.10374e-15	-1.1014
45022.1	-36005.8	-14599.1	7.30767	1.35031	2.9012e-15	-1.1806
45022.1	-36006	-14599.1	7.33237	1.3473	-1.0273e-14	-1.25261
45022.2	-36006.1	-14599	7.35581	1.3442	4.05376e-14	-1.30515
45022.2	-36006.2	-14599	7.38046	1.3374	-1.09276e-13	-1.34297
45022.2	-36006.3	-14598.9	7.40391	1.33365	4.24081e-13	-1.36435
45022.2	-36006.4	-14598.9	7.42743	1.33037	-1.58702e-12	-1.37511
45022.2	-36006.5	-14598.8	7.44762	1.32724	5.92401e-12	-1.3772
45022.2	-36006.7	-14598.8	7.46878	1.32043	-1.19353e-11	-1.37192
45022.3	-36006.8	-14598.8	7.48876	1.31374	4.60063e-11	-1.36327
45022.3	-36006.9	-14598.7	7.51188	1.30695	-1.72089e-10	-1.35456
45022.3	-36007.1	-14598.7	7.53667	1.30333	-5.0476e-18	-1.34532
45022.3	-36007.2	-14598.6	7.56	1.29667	1.93442e-17	-1.3366
45022.3	-36007.3	-14598.6	7.5812	1.29316	-1.06165e-08	-1.32504
45022.3	-36007.4	-14598.5	7.60115	1.28979	4.04992e-08	-1.31414
45022.4	-36007.5	-14598.5	7.62126	1.28652	-1.5138e-07	-1.30216
45022.4	-36007.6	-14598.4	7.64482	1.28297	5.64597e-07	-1.29129
45022.4	-36007.8	-14598.4	7.66926	1.27612	-4.41746e-06	-1.2812
45022.4	-36007.9	-14598.3	7.68895	1.27271	1.67898e-05	-1.27634
45022.4	-36008	-14598.3	7.70907	1.26605	-6.25651e-05	-1.27582
45022.4	-36008.1	-14598.3	7.73077	1.2628	0.000380269	-1.27963
45022.5	-36008.2	-14598.2	7.75372	1.2594	0.00394597	-1.28405
45022.5	-36008.4	-14598.2	7.77368	1.25605	0.00736581	-1.28813
45022.5	-36008.5	-14598.1	7.7947	1.25252	0.0102801	-1.29014
45022.5	-36008.6	-14598.1	7.81528	1.24923	0.00992522	-1.29078
45022.5	-36008.7	-14598	7.83861	1.24583	0.010019	-1.28931
45022.5	-36008.9	-14598	7.85923	1.24237	0.00999414	-1.28667
45022.6	-36009	-14597.9	7.87932	1.23887	0.0100015	-1.28339
45022.6	-36009.1	-14597.9	7.90166	1.23591	0.00999956	-1.27923
45022.6	-36009.3	-14597.8	7.92388	1.23005	0.0100001	-1.27102
45022.6	-36009.4	-14597.8	7.94433	1.21243	0.00999997	-1.25381
45022.6	-36009.5	-14597.7	7.96366	1.18348	0.01	-1.22723
45022.6	-36009.7	-14597.7	7.9815	1.14947	0.01	-1.19765
45022.7	-36009.8	-14597.7	8.00018	1.11629	0.01	-1.16796
45022.7	-36009.9	-14597.6	8.0186	1.08313	0.01	-1.13938
45022.7	-36010	-14597.5	8.03838	1.05348	0.01	-1.11189
45022.7	-36010.1	-14597.5	8.05426	1.02877	0.01	-1.08821
45022.7	-36010.3	-14597.5	8.07173	1.00627	0.01	-1.066
45022.7	-36010.4	-14597.4	8.08881	0.987312	0.01	-1.04763
45022.8	-36010.5	-14597.4	8.10603	0.972401	0.01	-1.03212
45022.8	-36010.7	-14597.3	8.12326	0.958564	0.01	-1.01876
45022.8	-36010.8	-14597.3	8.13971	0.947022	0.01	-1.00806
45022.8	-36010.9	-14597.2	8.15675	0.938963	0.01	-1.00019
45022.8	-36011.1	-14597.2	8.17164	0.934467	0.01	-0.994887
45022.8	-36011.2	-14597.1	8.18717	0.931024	0.01	-0.991735
45022.9	-36011.3	-14597.1	8.20479	0.92946	0.01	-0.991558
45022.9	-36011.5	-14597	8.22209	0.93386	0.01	-0.996476
45022.9	-36011.6	-14597	8.23622	0.945851	0.01	-1.00576
45022.9	-36011.7	-14596.9	8.24975	0.958308	0.01	-1.01444
45022.9	-36011.8	-14596.9	8.26604	0.959282	0.01	-1.01176
45023	-36012	-14596.8	8.2826	0.93865	0.01	-0.991574
45023	-36012.1	-14596.8	8.30043	0.893049	0.01	-0.949927
45023	-36012.2	-14596.7	8.31447	0.836604	0.01	-0.898616
45023	-36012.4	-14596.7	8.32756	0.780491	0.01	-0.840005
45023	-36012.5	-14596.6	8.34117	0.713986	0.01	-0.773139
45023	-36012.6	-14596.6	8.35212	0.625008	0.01	-0.684487
45023.1	-36012.8	-14596.5	8.3623	0.520021	0.01	-0.586488
45023.1	-36012.9	-14596.5	8.3696	0.403348	0.01	-0.475888
45023.1	-36013	-14596.4	8.37636	0.298934	0.01	-0.37583
45023.1	-36013.2	-14596.4	8.37982	0.208503	0.01	-0.286179
45023.1	-36013.3	-14596.3	8.38333	0.123333	0.01	-0.202614
45023.1	-36013.5	-14596.3	8.38667	0.0533333	0.01	-0.135076
45023.2	-36013.6	-14596.2	8.39	-0.00333333	0.01	-0.0816993
45023.2	-36013.7	-14596.2	8.38642	-0.0417535	0.00999983	-0.0417066
45023.2	-36013.8	-14596.1	8.38312	-0.0643779	0.0100006	-0.0185995
45023.2	-36014	-14596.1	8.37991	-0.0771018	0.00999764	-0.0060121
45023.2	-36014.1	-14596	8.38004	-0.0801306	0.0100185	-0.000843116
45023.2	-36014.2	-14596	8.37999	-0.079751	0.0099298	-0.00127331
45023.3	-36014.4	-14595.9	8.37999	-0.0762223	0.0102681	-0.00363618
45023.3	-36014.5	-14595.9	8.3801	-0.0727273	0.0139444	-0.00712642
45023.3	-36014.6	-14595.8	8.37961	-0.069466	0.0174276	-0.0104428
45023.3	-36014.8	-14595.8	8.37606	-0.0658611	0.0198382	-0.0151598
45023.3	-36014.9	-14595.7	8.37263	-0.0581481	0.0159657	-0.0220313
45023.3	-36015.1	-14595.7	8.36972	-0.0483114	0.0124311	-0.0304167
45023.4	-36015.2	-14595.6	8.37007	-0.0408901	0.00976141	-0.0388088
45023.4	-36015.3	-14595.6	8.36998	-0.0317622	0.0100741	-0.0455046
45023.4	-36015.5	-14595.5	8.37001	-0.028704	0.00998015	-0.0495359
45023.4	-36015.6	-14595.5	8.37	-0.0277938	0.0100053	-0.0484708
45023.4	-36015.7	-14595.4	8.37	-0.0354159	0.00999867	-0.0436589
45023.4	-36015.8	-14595.4	8.37	-0.0434092	0.0100004	-0.035365
45023.5	-36016	-14595.3	8.37002	-0.0527716	0.0099999	-0.0275671
45023.5	-36016.1	-14595.3	8.36993	-0.0596091	0.01	-0.0203407
45023.5	-36016.2	-14595.2	8.37026	-0.0649205	0.00999999	-0.0154828
45023.5	-36016.4	-14595.2	8.36878	-0.068273	0.01	-0.0119056
45023.5	-36016.5	-14595.1	8.36507	-0.0703222	0.01	-0.010238
45023.5	-36016.6	-14595.1	8.36153	-0.0699146	0.01	-0.00973173
45023.6	-36016.8	-14595	8.35975	-0.0700194	0.01	-0.00982012
45023.6	-36016.9	-14595	8.36006	-0.0699994	0.01	-0.00980434
45023.6	-36017	-14594.9	8.36	-0.069982	0.01	-0.00978527
45023.6	-36017.2	-14594.9	8.35994	-0.0700683	0.01	-0.00987382
45023.6	-36017.3	-14594.8	8.36028	-0.0697199	0.01	-0.0092957
45023.6	-36017.4	-14594.8	8.35827	-0.07173	0.01	-0.00762404
45023.7	-36017.5	-14594.7	8.3546	-0.0754033	0.01	-0.00447247
45023.7	-36017.7	-14594.7	8.35089	-0.0791067	0.01	-0.00169433
45023.7	-36017.8	-14594.6	8.3498	-0.0801981	0.01	-0.00025056
45023.7	-36018	-14594.6	8.35006	-0.079956	0.01	4.50362e-05
45023.7	-36018.1	-14594.5	8.34991	-0.080012	0.01	-1.22551e-05
45023.8	-36018.2	-14594.5	8.35031	-0.0799968	0.01	3.24638e-06
45023.8	-36018.4	-14594.5	8.34761	-0.0800007	0.01	-6.87319e-07
45023.8	-36018.5	-14594.4	8.34414	-0.0799998	0.01	1.85936e-07
45023.8	-36018.6	-14594.3	8.34054	-0.08	0.01	-4.9165e-08
45023.8	-36018.8	-14594.3	8.3399	-0.08	0.01	9.66954e-09
45023.8	-36018.9	-14594.2	8.34002	-0.08	0.01	-2.60384e-09
45023.9	-36019	-14594.2	8.34001	-0.08	0.01	6.86939e-10
45023.9	-36019.2	-14594.2	8.33996	-0.08	0.01	-1.18639e-10
45023.9	-36019.3	-14594.1	8.34016	-0.08	0.01	3.14439e-11
45023.9	-36019.4	-14594	8.33712	-0.08	0.01	-6.80141e-12
45023.9	-36019.6	-14594	8.33355	-0.08	0.01	-2.1181e-12
45023.9	-36019.7	-14593.9	8.33011	-0.08	0.01	1.2008e-11
45024	-36019.8	-14593.9	8.32997	-0.08	0.01	-4.59144e-11
45024	-36020	-14593.9	8.33	-0.08	0.01	-2.6976e-18
45024	-36020.1	-14593.8	8.33	-0.08	0.01	1.03391e-17
45024	-36020.2	-14593.7	8.33	-0.08	0.01	-3.86589e-17
45024	-36020.3	-14593.7	8.32645	-0.08	0.01	1.05903e-08
45024	-36020.5	-14593.6	8.32312	-0.08	0.01	-4.03949e-08
45024.1	-36020.6	-14593.6	8.31991	-0.08	0.01	1.50876e-07
45024.1	-36020.7	-14593.6	8.32004	-0.08	0.01	-1.18058e-06
45024.1	-36020.9	-14593.5	8.31999	-0.08	0.01	4.48717e-06
45024.1	-36021	-14593.5	8.31999	-0.08	0.01	-1.67209e-05
45024.1	-36021.1	-14593.4	8.32009	-0.08	0.01	0.00010272
45024.1	-36021.3	-14593.4	8.31962	-0.08	0.01	0.0013772
45024.2	-36021.4	-14593.3	8.31602	-0.08	0.01	0.00384659
45024.2	-36021.5	-14593.3	8.31242	-0.08	0.01	0.00720004
45024.2	-36021.7	-14593.2	8.30975	-0.08	0.01	0.00906399
45024.2	-36021.8	-14593.2	8.31007	-0.08	0.01	0.00986805
45024.2	-36021.9	-14593.1	8.30993	-0.08	0.01	0.00978401
45024.2	-36022.1	-14593.1	8.31019	-0.08	0.01	0.00980923
45024.3	-36022.2	-14593	8.3092	-0.08	0.01	0.00980259
45024.3	-36022.3	-14593	8.30545	-0.08	0.01	0.00980432
45024.3	-36022.5	-14592.9	8.30198	-0.08	0.01	0.00980382
45024.3	-36022.6	-14592.9	8.29973	-0.08	0.01	0.00980395
45024.3	-36022.7	-14592.8	8.30007	-0.08	0.01	0.00980391
45024.3	-36022.9	-14592.8	8.3	-0.08	0.01	0.00980392
45024.4	-36023	-14592.7	8.29995	-0.08	0.01	0.00980392
45024.4	-36023.1	-14592.7	8.30025	-0.08	0.00999997	0.00980392
45024.4	-36023.3	-14592.6	8.2987	-0.08	0.0100001	0.00980392
45024.4	-36023.4	-14592.6	8.295	-0.08	0.00999962	0.00980392
45024.4	-36023.5	-14592.5	8.2913	-0.08	0.0100016	0.00980392
45024.4	-36023.7	-14592.5	8.28975	-0.08	0.0099941	0.00980392
45024.5	-36023.8	-14592.4	8.29005	-0.08	0.0100208	0.00980392
45024.5	-36023.9	-14592.4	8.29	-0.08	0.00991522	0.00980392
45024.5	-36024.1	-14592.3	8.28993	-0.08	0.0103182	0.00980393
45024.5	-36024.2	-14592.3	8.29027	-0.08	0.00808894	0.0098039
45024.5	-36024.3	-14592.2	8.28802	-0.08	0.00451734	0.00980401
45024.5	-36024.5	-14592.2	8.28455	-0.08	0.000904878	0.00980359
45024.6	-36024.6	-14592.1	8.28079	-0.08	-0.000168513	0.00980504
45024.6	-36024.7	-14592.1	8.27981	-0.08	4.5855e-05	0.00979947
45024.6	-36024.9	-14592	8.28004	-0.08	-1.21469e-05	0.0098206
45024.6	-36025	-14592	8.28001	-0.08	2.57131e-06	0.00975019
45024.6	-36025.1	-14591.9	8.27993	-0.08	-6.93966e-07	0.0100157
45024.7	-36025.2	-14591.9	8.28028	-0.08	1.77387e-07	0.00706203
45024.7	-36025.4	-14591.8	8.27737	-0.08	-1.63206e-08	-0.00341428
45024.7	-36025.5	-14591.8	8.27395	-0.08	-6.78865e-08	-0.0271802
45024.7	-36025.6	-14591.7	8.27038	-0.08	2.88074e-07	-0.0630297
45024.7	-36025.8	-14591.7	8.26993	-0.08	-7.80231e-07	-0.111731
45024.7	-36025.9	-14591.6	8.27003	-0.08	3.02886e-06	-0.159174
45024.8	-36026	-14591.6	8.26995	-0.08	-1.1335e-05	-0.204685
45024.8	-36026.2	-14591.5	8.27009	-0.08	2.28412e-05	-0.253161
45024.8	-36026.3	-14591.5	8.26688	-0.08	-8.80456e-05	-0.299163
45024.8	-36026.4	-14591.4	8.26355	-0.08	0.00310836	-0.340863
45024.8	-36026.6	-14591.4	8.26	-0.08	0.00666667	-0.375817
45024.8	-36026.7	-14591.3	8.26	-0.08	0.01	-0.401961
45024.9	-36026.8	-14591.3	8.26	-0.08	0.01	-0.421569
45024.9	-36026.9	-14591.2	8.25999	-0.08	0.0100063	-0.438831
45024.9	-36027.1	-14591.2	8.26003	-0.08	0.00999831	-0.454138
45024.9	-36027.2	-14591.1	8.25988	-0.08	0.0100004	-0.475418
45024.9	-36027.3	-14591.1	8.25624	-0.08	0.0099998	-0.505887
45024.9	-36027.5	-14591	8.25289	-0.08	0.00999997	-0.537613
45025	-36027.6	-14591	8.24984	-0.08	0.0100003	-0.573139
45025	-36027.7	-14590.9	8.25006	-0.08	0.00999819	-0.616043
45025	-36027.9	-14590.9	8.24999	-0.08	0.0100069	-0.665907
45025	-36028	-14590.8	8.24998	-0.08	0.00997442	-0.718692
45025	-36028.1	-14590.8	8.25013	-0.08	0.0101301	-0.768661
45025	-36028.3	-14590.7	8.24946	-0.0799998	0.00946462	-0.805136
45025.1	-36028.4	-14590.7	8.24581	-0.0800007	0.005812	-0.83419
45025.1	-36028.5	-14590.6	8.24218	-0.0799968	0.00218496	-0.856461
45025.1	-36028.7	-14590.6	8.23973	-0.080012	-0.000270144	-0.872781
45025.1	-36028.8	-14590.5	8.24006	-0.079956	6.78559e-05	-0.890133
45025.1	-36028.9	-14590.5	8.23999	-0.0801981	-2.02113e-05	-0.912648
45025.1	-36029.1	-14590.4	8.23995	-0.0791067	5.31111e-06	-0.938405
45025.2	-36029.2	-14590.4	8.2402	-0.0754032	-1.03512e-06	-0.964463
45025.2	-36029.3	-14590.3	8.2389	-0.0717305	-9.35468e-07	-0.98589
45025.2	-36029.5	-14590.3	8.23528	-0.0697182	4.88049e-06	-0.999603
45025.2	-36029.6	-14590.3	8.23174	-0.0700751	-1.85865e-05	-1.00852
45025.2	-36029.7	-14590.2	8.22974	-0.0699816	6.72307e-05	-1.01413
45025.2	-36029.9	-14590.1	8.23007	-0.0700052	-0.000284779	-1.01753
45025.3	-36030	-14590.1	8.23	-0.0699987	0.00144101	-1.01959
45025.3	-36030.1	-14590	8.22992	-0.0700004	0.00511237	-1.02178
45025.3	-36030.2	-14590	8.23031	-0.0699999	0.00868746	-1.02456
45025.3	-36030.4	-14590	8.22833	-0.07	0.0102279	-1.02759
45025.3	-36030.5	-14589.9	8.2247	-0.07	0.00993695	-1.02862
45025.3	-36030.6	-14589.8	8.2211	-0.07	0.0100167	-1.02726
45025.4	-36030.8	-14589.8	8.2198	-0.07	0.00999615	-1.02417
45025.4	-36030.9	-14589.8	8.22005	-0.07	0.0100011	-1.02031
45025.4	-36031	-14589.7	8.22001	-0.07	0.00999972	-1.0137
45025.4	-36031.1	-14589.7	8.21994	-0.07	0.0100001	-0.999907
45025.4	-36031.3	-14589.6	8.22027	-0.07	0.00999995	-0.980745
45025.5	-36031.4	-14589.6	8.21782	-0.07	0.0100001	-0.961681
45025.5	-36031.5	-14589.5	8.21419	-0.07	0.00999963	-0.944201
45025.5	-36031.7	-14589.5	8.21054	-0.07	0.0100014	-0.925099
45025.5	-36031.8	-14589.4	8.20987	-0.07	0.00999462	-0.895074
45025.5	-36031.9	-14589.4	8.21002	-0.07	0.0100163	-0.849087
45025.5	-36032.1	-14589.3	8.21001	-0.0700001	0.00993642	-0.796494
45025.6	-36032.2	-14589.3	8.20994	-0.0699997	0.010238	-0.746986
45025.6	-36032.3	-14589.2	8.21016	-0.0700008	0.00712753	-0.686425
45025.6	-36032.5	-14589.2	8.20711	-0.0699967	0.00374751	-0.617019
45025.6	-36032.6	-14589.1	8.20376	-0.0700122	0.000235528	-0.530552
45025.6	-36032.7	-14589.1	8.20012	-0.0699755	-2.99413e-05	-0.438684
45025.6	-36032.9	-14589	8.19997	-0.0700945	1.00655e-05	-0.358342
45025.7	-36033	-14589	8.20001	-0.0696464	-1.02987e-05	-0.286558
45025.7	-36033.1	-14588.9	8.2	-0.0833333	-7.36108e-13	-0.205882
45025.7	-36033.3	-14588.9	8.2	-0.106667	2.78079e-12	-0.122004
45025.7	-36033.4	-14588.8	8.19667	-0.15	0.00333333	-0.0348584
45025.7	-36033.5	-14588.8	8.19313	-0.20313	0.00333711	0.0550192
45025.7	-36033.7	-14588.7	8.18984	-0.252643	0.00321194	0.129344
45025.8	-36033.8	-14588.7	8.18634	-0.296037	-0.000139639	0.196716
45025.8	-36033.9	-14588.6	8.17915	-0.346058	0.000289967	0.261041
45025.8	-36034	-14588.6	8.17255	-0.39548	0.00373296	0.317808
45025.8	-36034.1	-14588.5	8.16592	-0.438017	0.0071313	0.367127
45025.8	-36034.2	-14588.5	8.15828	-0.471397	0.0102365	0.408361
45025.8	-36034.4	-14588.4	8.14872	-0.494193	0.0099373	0.438189
45025.9	-36034.5	-14588.4	8.14162	-0.516486	0.0100143	0.461283
45025.9	-36034.7	-14588.3	8.13153	-0.529516	0.0100042	0.479971
45025.9	-36034.8	-14588.3	8.12452	-0.543842	0.00996523	0.496635
45025.9	-36034.9	-14588.2	8.11483	-0.566492	0.0101334	0.521071
45025.9	-36035.1	-14588.2	8.10734	-0.601091	0.00928335	0.554856
45025.9	-36035.2	-14588.1	8.09719	-0.635496	0.00567006	0.590015
45026	-36035.3	-14588.1	8.08614	-0.667846	0.00215154	0.628485
45026	-36035.5	-14588	8.07177	-0.713326	-0.000318547	0.673591
45026	-36035.6	-14588	8.05875	-0.767338	8.49303e-05	0.724011
45026	-36035.7	-14587.9	8.04496	-0.826769	-2.10912e-05	0.777246
45026	-36035.8	-14587.9	8.03129	-0.874688	6.11664e-06	0.82495
45026	-36036	-14587.8	8.01687	-0.909859	-1.6296e-06	0.859728
45026.1	-36036.1	-14587.8	7.99932	-0.93758	3.99208e-07	0.887704
45026.1	-36036.2	-14587.8	7.98204	-0.958842	-1.13469e-07	0.908616
45026.1	-36036.4	-14587.7	7.96562	-0.972534	3.0205e-08	0.924573
45026.1	-36036.5	-14587.7	7.94833	-0.989021	-7.27835e-09	0.942817
45026.1	-36036.6	-14587.6	7.93107	-1.01378	2.03762e-09	0.965653
45026.1	-36036.7	-14587.6	7.91455	-1.04115	-5.41886e-10	0.989992
45026.2	-36036.8	-14587.5	7.89761	-1.06548	1.27936e-10	1.01275
45026.2	-36037	-14587.5	7.87806	-1.08188	-3.53979e-11	1.02976
45026.2	-36037.1	-14587.4	7.86007	-1.09282	9.40335e-12	1.04102
45026.2	-36037.2	-14587.4	7.84287	-1.1013	-2.163e-12	1.04903
45026.2	-36037.4	-14587.3	7.82614	-1.10558	5.92947e-13	1.05433
45026.2	-36037.5	-14587.3	7.80699	-1.10914	-1.57312e-13	1.05704
45026.3	-36037.6	-14587.2	7.78868	-1.10992	3.49572e-14	1.05924
45026.3	-36037.7	-14587.2	7.76887	-1.11215	-9.51242e-15	1.06137
45026.3	-36037.8	-14587.1	7.75224	-1.11567	2.51985e-15	1.06438
45026.3	-36038	-14587.1	7.72888	-1.11933	-5.33499e-16	1.06717
45026.3	-36038.1	-14587.1	7.71047	-1.12039	1.44324e-16	1.06776
45026.4	-36038.2	-14587	7.69139	-1.11757	-3.81621e-17	1.06603
45026.4	-36038.3	-14587	7.67316	-1.11392	7.50553e-18	1.06274
45026.4	-36038.5	-14586.9	7.65359	-1.11063	-2.02112e-18	1.05868
45026.4	-36038.6	-14586.9	7.63366	-1.10522	5.33235e-19	1.0511
45026.4	-36038.7	-14586.8	7.61232	-1.08921	-9.21726e-20	1.03596
45026.4	-36038.8	-14586.8	7.59518	-1.06605	2.47352e-20	1.01647
45026.5	-36038.9	-14586.7	7.57872	-1.04533	-6.50788e-21	0.997726
45026.5	-36039.1	-14586.7	7.56102	-1.03079	8.31692e-22	0.980339
45026.5	-36039.2	-14586.6	7.54429	-1.01461	-2.22674e-22	0.960102
45026.5	-36039.3	-14586.6	7.52768	-0.982758	5.83783e-23	0.927293
45026.5	-36039.4	-14586.5	7.51	-0.926667	2.13104e-31	0.879085
45026.5	-36039.6	-14586.5	7.49333	-0.873333	-2.8497e-32	0.826797
45026.6	-36039.7	-14586.5	7.48	-0.82	7.43591e-33	0.776688
45026.6	-36039.8	-14586.4	7.46941	-0.769514	-2.53514e-25	0.713968
45026.6	-36039.9	-14586.4	7.45942	-0.688292	6.77744e-26	0.642342
45026.6	-36040	-14586.3	7.44939	-0.597213	-1.75824e-26	0.553344
45026.6	-36040.1	-14586.3	7.43872	-0.492851	8.72532e-27	0.462614
45026.6	-36040.3	-14586.2	7.42909	-0.422044	-2.3316e-27	0.384941
45026.7	-36040.4	-14586.2	7.42249	-0.351857	6.00936e-28	0.317658
45026.7	-36040.5	-14586.2	7.41581	-0.285004	-2.23728e-28	0.250307
45026.7	-36040.6	-14586.1	7.41283	-0.223437	5.97563e-29	0.194531
45026.7	-36040.7	-14586.1	7.40936	-0.175816	-1.52877e-29	0.146804
45026.7	-36040.8	-14586	7.4059	-0.138686	5.06081e-30	0.108896
45026.7	-36040.9	-14586	7.40242	-0.111351	-1.35099e-30	0.0826433
45026.8	-36041.1	-14585.9	7.39976	-0.0921808	3.42712e-31	0.0621828
45026.8	-36041.2	-14585.9	7.40007	-0.0764579	-1.06398e-31	0.047258
45026.8	-36041.3	-14585.8	7.39998	-0.0670725	2.83864e-32	0.0364565
45026.8	-36041.4	-14585.8	7.4	-0.0576793	-7.13069e-33	0.0279985
45026.8	-36041.6	-14585.8	7.40001	-0.0508071	2.1261e-33	0.0206851
45026.8	-36041.7	-14585.7	7.39995	-0.0452629	-5.66855e-34	0.0157538
45026.9	-36041.8	-14585.7	7.4002	-0.0419804	1.4077e-34	0.012035
45026.9	-36041.9	-14585.6	7.3989	-0.0395974	-4.08246e-35	0.010365
45026.9	-36042	-14585.6	7.3953	-0.0403482	1.08765e-35	0.00943684
45026.9	-36042.1	-14585.5	7.39167	-0.0387619	-2.66445e-36	0.0079311
45026.9	-36042.2	-14585.5	7.38969	-0.0350788	7.57331e-37	0.00498484
45026.9	-36042.4	-14585.4	7.39008	-0.031527	-2.01599e-37	0.00208333
45027	-36042.5	-14585.4	7.38998	-0.0297512	4.85783e-38	0.000410596
45027	-36042.6	-14585.4	7.39001	-0.0300696	-1.35998e-38	-7.68286e-05
45027	-36042.7	-14585.3	7.39	-0.0299815	3.61674e-39	2.04319e-05
45027	-36042.8	-14585.3	7.39	-0.0300044	-8.53889e-40	-4.82383e-06
45027	-36043	-14585.2	7.39	-0.0299988	2.36258e-40	1.33468e-06
45027	-36043.1	-14585.2	7.39	-0.0300003	-6.27613e-41	-3.54554e-07
45027.1	-36043.2	-14585.1	7.39	-0.0299999	1.44366e-41	8.15562e-08
45027.1	-36043.3	-14585.1	7.39	-0.03	-3.95754e-42	-2.23571e-08
45027.1	-36043.4	-14585	7.39	-0.03	1.04995e-42	5.93145e-09
45027.1	-36043.5	-14585	7.39	-0.03	-2.33317e-43	-1.31807e-09
45027.1	-36043.7	-14585	7.38999	-0.03	6.34892e-44	3.58666e-10
45027.2	-36043.8	-14584.9	7.39002	-0.03	-1.68184e-44	-9.50113e-11
45027.2	-36043.9	-14584.9	7.38994	-0.03	3.56076e-45	2.01156e-11
45027.2	-36044	-14584.8	7.39025	-0.03	-9.6327e-46	-5.44175e-12
45027.2	-36044.1	-14584.8	7.38758	-0.03	2.54707e-46	1.4389e-12
45027.2	-36044.3	-14584.7	7.38398	-0.03	-5.00946e-47	-2.82997e-13
45027.2	-36044.4	-14584.7	7.38038	-0.03	1.34896e-47	7.62063e-14
45027.3	-36044.5	-14584.6	7.37991	-0.03	-3.559e-48	-2.01057e-14
45027.3	-36044.6	-14584.6	7.38002	-0.03	6.15193e-49	3.47538e-15
45027.3	-36044.7	-14584.6	7.38	-0.03	-1.65091e-49	-9.32642e-16
45027.3	-36044.8	-14584.5	7.38	-0.03	4.34359e-50	2.4538e-16
45027.3	-36045	-14584.5	7.38	-0.03	-5.551e-51	-3.1359e-17
45027.3	-36045.1	-14584.4	7.38	-0.03	1.4862e-51	8.39593e-18
45027.4	-36045.2	-14584.4	7.38	-0.03	-3.89637e-52	-2.20116e-18
45027.4	-36045.3	-14584.3	7.38	-0.03	-7.11167e-61	-4.01756e-27
45027.4	-36045.5	-14584.3	7.38	-0.03	1.90199e-61	1.07448e-27
45027.4	-36045.6	-14584.2	7.38	-0.03	-4.96299e-62	-2.80372e-28
45027.4	-36045.7	-14584.2	7.38	-0.03	1.69204e-54	9.55878e-21
45027.4	-36045.8	-14584.2	7.38	-0.03	-4.5235e-55	-2.55544e-21
45027.5	-36045.9	-14584.1	7.38	-0.03	1.17351e-55	6.62945e-22
45027.5	-36046	-14584.1	7.38	-0.03	-5.82359e-56	-3.28989e-22
45027.5	-36046.1	-14584	7.37998	-0.03	1.55619e-56	8.79132e-23
45027.5	-36046.3	-14584	7.38006	-0.03	-4.01086e-57	-2.26583e-23
45027.5	-36046.4	-14583.9	7.37962	-0.03	1.49324e-57	8.43568e-24
45027.5	-36046.5	-14583.9	7.37605	-0.03	-3.98835e-58	-2.25312e-24
45027.6	-36046.6	-14583.9	7.37263	-0.03	1.02035e-58	5.76422e-25
45027.6	-36046.7	-14583.8	7.36972	-0.03	-3.37777e-59	-1.90818e-25
45027.6	-36046.8	-14583.8	7.37007	-0.03	9.017e-60	5.09393e-26
45027.6	-36047	-14583.7	7.36998	-0.03	-2.28738e-60	-1.2922e-26
45027.6	-36047.1	-14583.7	7.37001	-0.03	7.10141e-61	4.01176e-27
45027.6	-36047.2	-14583.6	7.37	-0.03	-1.89461e-61	-1.07031e-27
45027.7	-36047.3	-14583.6	7.37	-0.03	4.75928e-62	2.68863e-28
45027.7	-36047.4	-14583.5	7.37	-0.03	-1.41903e-62	-8.01646e-29
45027.7	-36047.5	-14583.5	7.37	-0.03	3.78339e-63	2.13733e-29
45027.7	-36047.7	-14583.5	7.37	-0.03	-9.3955e-64	-5.30775e-30
45027.7	-36047.8	-14583.4	7.37	-0.03	2.72478e-64	1.5393e-30
45027.7	-36047.9	-14583.4	7.37	-0.03	-7.25936e-65	-4.10099e-31
45027.8	-36048	-14583.3	7.37	-0.03	1.77835e-65	1.00463e-31
45027.8	-36048.1	-14583.3	7.37	-0.03	-5.05469e-66	-2.85552e-32
45027.8	-36048.2	-14583.2	7.36999	-0.03	1.34554e-66	7.60129e-33
45027.8	-36048.4	-14583.2	7.37002	-0.03	-3.24229e-67	-1.83164e-33
45027.8	-36048.5	-14583.1	7.36992	-0.03	9.07698e-68	5.12733e-34
45027.8	-36048.6	-14583.1	7.37031	-0.03	-2.41394e-68	-1.36187e-34
45027.9	-36048.7	-14583.1	7.36833	-0.03	5.69916e-69	3.15557e-35
45027.9	-36048.8	-14583	7.3647	-0.03	-1.57687e-69	-6.29461e-36
45027.9	-36048.9	-14583	7.3611	-0.03	4.18891e-70	-7.44337e-36
45027.9	-36049.1	-14582.9	7.3598	-0.03	-9.63553e-71	3.32815e-35
45027.9	-36049.2	-14582.9	7.36005	-0.03	2.6414e-71	-1.36061e-34
45027.9	-36049.3	-14582.8	7.35999	-0.03	-7.00776e-72	5.10842e-34
45028	-36049.4	-14582.8	7.36	-0.03	1.55724e-72	-1.71343e-33
45028	-36049.5	-14582.8	7.36	-0.03	-4.2375e-73	6.821e-33
45028	-36049.6	-14582.7	7.36	-0.03	1.12252e-73	-2.55666e-32
45028	-36049.8	-14582.7	7.36	-0.03	-2.37658e-74	8.23506e-32
45028	-36049.9	-14582.6	7.36	-0.03	6.4292e-75	-3.24631e-31
45028.1	-36050	-14582.6	7.36	-0.03	-1.70001e-75	1.21607e-30
45028.1	-36050.1	-14582.5	7.36	-0.03	3.34349e-76	-3.67349e-30
45028.1	-36050.2	-14582.5	7.36	-0.03	-9.00352e-77	1.43589e-29
45028.1	-36050.4	-14582.4	7.36	-0.03	2.37564e-77	-5.37598e-29
45028.1	-36050.5	-14582.4	7.36	-0.03	-4.11231e-78	1.444e-28
45028.1	-36050.6	-14582.4	7.36	-0.03	1.1263e-78	-5.60263e-28
45028.2	-36050.7	-14582.3	7.36	-0.03	-4.80451e-79	2.92759e-27
45028.2	-36050.8	-14582.3	7.36002	-0.03	2.18371e-79	-1.52055e-26
45028.2	-36050.9	-14582.2	7.35994	-0.03	-4.50514e-80	4.37891e-26
45028.2	-36051	-14582.2	7.36025	-0.03	1.21875e-80	-1.71345e-25
45028.2	-36051.2	-14582.1	7.35758	-0.03	-3.2226e-81	6.41531e-25
45028.2	-36051.3	-14582.1	7.35398	-0.03	6.33806e-82	-1.93786e-24
45028.3	-36051.4	-14582	7.35038	-0.03	-1.70674e-82	7.57469e-24
45028.3	-36051.5	-14582	7.34991	-0.03	4.50292e-83	-2.83597e-23
45028.3	-36051.6	-14582	7.35002	-0.03	-7.78354e-84	7.61744e-23
45028.3	-36051.7	-14581.9	7.35	-0.03	2.08877e-84	-2.95553e-22
45028.3	-36051.9	-14581.9	7.35	-0.03	-5.4956e-85	1.10602e-21
45028.3	-36052	-14581.8	7.35	-0.03	7.02324e-86	-2.22873e-21
45028.4	-36052.1	-14581.8	7.35	-0.03	-1.88037e-86	8.59106e-21
45028.4	-36052.2	-14581.7	7.35	-0.03	4.92977e-87	-3.21354e-20
45028.4	-36052.3	-14581.7	7.35	-0.03	8.99782e-96	-9.42573e-28
45028.4	-36052.5	-14581.7	7.35	-0.03	-2.40644e-96	3.61227e-27
45028.4	-36052.6	-14581.6	7.35	-0.03	6.27927e-97	-1.35065e-26
45028.4	-36052.7	-14581.6	7.35	-0.03	-2.14081e-89	7.40001e-18
45028.5	-36052.8	-14581.5	7.35	-0.03	5.72323e-90	-2.8226e-17
45028.5	-36052.9	-14581.5	7.35	-0.03	-1.48475e-90	1.05425e-16
45028.5	-36053	-14581.4	7.35	-0.03	7.36812e-91	-8.24937e-16
45028.5	-36053.1	-14581.4	7.35	-0.03	-1.96893e-91	3.13542e-15
45028.5	-36053.3	-14581.3	7.34998	-0.03	5.07462e-92	-1.16838e-14
45028.5	-36053.4	-14581.3	7.35009	-0.03	-1.88928e-92	6.75927e-14
45028.6	-36053.5	-14581.3	7.34962	-0.03	5.04614e-93	-2.56196e-13
45028.6	-36053.6	-14581.2	7.34602	-0.03	-1.29097e-93	9.51398e-13
45028.6	-36053.7	-14581.2	7.34242	-0.03	4.27361e-94	-4.83741e-12
45028.6	-36053.9	-14581.1	7.33975	-0.03	-1.14085e-94	1.82945e-11
45028.6	-36054	-14581.1	7.34006	-0.03	2.89404e-95	-6.76261e-11
45028.6	-36054.1	-14581	7.33998	-0.03	-8.98484e-96	3.19416e-10
45028.7	-36054.2	-14581	7.34001	-0.03	2.3971e-96	-1.20579e-09
45028.7	-36054.3	-14580.9	7.34	-0.03	-6.02153e-97	4.43116e-09
45028.7	-36054.4	-14580.9	7.34	-0.03	1.79539e-97	-1.99408e-08
45028.7	-36054.6	-14580.9	7.34	-0.03	-4.78682e-98	7.51617e-08
45028.7	-36054.7	-14580.8	7.34	-0.03	1.18874e-98	-2.74181e-07
45028.7	-36054.8	-14580.8	7.34	-0.03	-3.44745e-99	1.19196e-06
45028.8	-36054.9	-14580.7	7.34	-0.03	9.18469e-100	-4.48703e-06
45028.8	-36055	-14580.7	7.34	-0.03	-2.25e-100	1.62171e-05
45028.8	-36055.1	-14580.6	7.34	-0.03	6.3953e-101	-6.86893e-05
45028.8	-36055.3	-14580.6	7.34	-0.03	-1.7024e-101	0.000258288
45028.8	-36055.4	-14580.5	7.34	-0.03	4.1022e-102	-0.00146726
45028.9	-36055.5	-14580.5	7.34	-0.03	-1.14844e-102	-0.00954498
45028.9	-36055.6	-14580.5	7.33999	-0.03	3.05416e-103	-0.026799
45028.9	-36055.7	-14580.4	7.34002	-0.03	-7.21069e-104	-0.0522326
45028.9	-36055.8	-14580.4	7.33992	-0.03	1.99509e-104	-0.0773502
45028.9	-36056	-14580.3	7.34032	-0.03	-5.29989e-105	-0.0968243
45028.9	-36056.1	-14580.3	7.33809	-0.03	1.21911e-105	-0.11208
45029	-36056.2	-14580.2	7.33452	-0.03	-3.34195e-106	-0.123261
45029	-36056.3	-14580.2	7.3309	-0.03	8.86636e-107	-0.13151
45029	-36056.4	-14580.2	7.32983	-0.03	-1.97025e-107	-0.137869
45029	-36056.5	-14580.1	7.33005	-0.03	5.36136e-108	-0.142746
45029	-36056.7	-14580.1	7.32999	-0.03	-1.42023e-108	-0.145401
45029	-36056.8	-14580	7.33	-0.03	3.00689e-109	-0.147612
45029.1	-36056.9	-14580	7.33	-0.03	-8.13435e-110	-0.149731
45029.1	-36057	-14579.9	7.33	-0.03	2.15088e-110	-0.152834
45029.1	-36057.1	-14579.9	7.33	-0.03	-4.23025e-111	-0.155457
45029.1	-36057.2	-14579.9	7.33	-0.03	1.13914e-111	-0.156766
45029.1	-36057.4	-14579.8	7.33	-0.03	-3.00541e-112	-0.156886
45029.1	-36057.5	-14579.8	7.33	-0.03	5.19501e-113	-0.156859
45029.2	-36057.6	-14579.7	7.33	-0.03	-1.39412e-113	-0.156861
45029.2	-36057.7	-14579.7	7.33	-0.03	3.66796e-114	-0.156872
45029.2	-36057.8	-14579.6	7.33	-0.03	-4.68756e-115	-0.156844
45029.2	-36057.9	-14579.6	7.33	-0.03	1.25503e-115	-0.156935
45029.2	-36058.1	-14579.5	7.33	-0.03	-3.2903e-116	-0.15296
45029.2	-36058.2	-14579.5	7.33	-0.03	-1.80164e-124	-0.140523
45029.3	-36058.3	-14579.5	7.33	-0.03	1.60614e-125	-0.117647
45029.3	-36058.4	-14579.4	7.33	-0.03	-4.19101e-126	-0.0915033
45029.3	-36058.5	-14579.4	7.32989	-0.03	1.42885e-118	-0.0651078
45029.3	-36058.6	-14579.3	7.32646	-0.03	-3.81988e-119	-0.047014
45029.3	-36058.8	-14579.3	7.32311	-0.03	9.90973e-120	-0.0330534
45029.3	-36058.8	-14579.3	7.31982	-0.03	-4.91774e-120	-0.0229534
45029.4	-36059	-14579.2	7.32005	-0.03	1.31413e-120	-0.0155418
45029.4	-36059.1	-14579.1	7.31999	-0.03	-3.38698e-121	-0.00905472
45029.4	-36059.2	-14579.1	7.32	-0.03	1.26095e-121	-0.00359733
45029.4	-36059.3	-14579.1	7.32	-0.03	-3.36727e-122	-0.000671899
45029.4	-36059.5	-14579	7.32	-0.03	8.59052e-123	0.00144834
45029.4	-36059.6	-14579	7.32	-0.03	-2.72082e-123	0.00400389
45029.5	-36059.7	-14578.9	7.32	-0.03	2.63962e-124	0.00717693
45029.5	-36059.8	-14578.9	7.32	-0.03	1.6458e-123	0.00907884
45029.5	-36059.9	-14578.8	7.32	-0.03	-8.62589e-123	0.00988636
45029.5	-36060	-14578.8	7.32	-0.03	3.2773e-122	0.00978193
45029.5	-36060.2	-14578.7	7.32	-0.03	-1.20492e-121	0.00980945
45029.5	-36060.3	-14578.7	7.32	-0.03	5.42247e-121	0.00980227
45029.6	-36060.4	-14578.7	7.32	-0.03	-2.04387e-120	0.00980436
45029.6	-36060.5	-14578.6	7.32	-0.03	7.4558e-120	0.00980381
45029.6	-36060.6	-14578.6	7.32	-0.03	-3.24131e-119	0.00980395
45029.6	-36060.7	-14578.5	7.32	-0.03	1.22016e-118	0.00980391
45029.6	-36060.9	-14578.5	7.32002	-0.03	-4.40991e-118	0.00980392
45029.6	-36061	-14578.5	7.31992	-0.03	1.86786e-117	0.00980392
45029.7	-36061.1	-14578.4	7.32029	-0.03	-7.02361e-117	0.00980392
45029.7	-36061.2	-14578.4	7.31856	-0.03	2.50882e-116	0.00980391
45029.7	-36061.3	-14578.3	7.31489	-0.03	-1.04116e-115	0.00980395
45029.7	-36061.4	-14578.3	7.31131	-0.0300001	3.91123e-115	0.00980382
45029.7	-36061.6	-14578.2	7.30977	-0.0299997	-1.37606e-114	0.00980428
45029.8	-36061.7	-14578.2	7.31006	-0.0300013	5.61717e-114	0.00980245
45029.8	-36061.8	-14578.1	7.30998	-0.029995	-2.10839e-113	0.00980943
45029.8	-36061.9	-14578.1	7.31	-0.0300171	7.27008e-113	0.00978493
45029.8	-36062	-14578.1	7.31	-0.029931	-2.92752e-112	0.00988038
45029.8	-36062.1	-14578	7.31	-0.0302587	1.09802e-111	0.00951716
45029.8	-36062.3	-14578	7.30999	-0.0291325	-3.68265e-111	0.0121816
45029.9	-36062.4	-14577.9	7.31002	-0.038143	1.46602e-110	0.0216286
45029.9	-36062.5	-14577.9	7.30993	-0.0586244	-5.49495e-110	0.040661
45029.9	-36062.6	-14577.8	7.31024	-0.0893817	1.76993e-109	0.0667909
45029.9	-36062.7	-14577.8	7.30756	-0.115391	-6.9772e-109	0.0910102
45029.9	-36062.8	-14577.7	7.30419	-0.133023	2.61366e-108	0.109553
45029.9	-36063	-14577.7	7.30037	-0.147733	-7.89531e-108	0.124197
45030	-36063.1	-14577.7	7.3001	-0.158584	3.08612e-107	0.134649
45030	-36063.2	-14577.6	7.2974	-0.165459	-1.15544e-106	0.142581
45030	-36063.3	-14577.6	7.29372	-0.172668	3.10353e-106	0.148633
45030	-36063.4	-14577.5	7.29055	-0.176167	-1.68199e-105	0.153044
45030	-36063.5	-14577.5	7.28743	-0.179531	7.49624e-105	0.155337
45030	-36063.7	-14577.4	7.28412	-0.179884	-2.65577e-104	0.15745
45030.1	-36063.8	-14577.4	7.28081	-0.182382	9.87454e-104	0.159503
45030.1	-36063.9	-14577.4	7.27727	-0.186027	-2.9813e-103	0.162813
45030.1	-36064	-14577.3	7.27399	-0.189621	1.16529e-102	0.165291
45030.1	-36064.1	-14577.3	7.27032	-0.190095	-4.36284e-102	0.166564
45030.1	-36064.2	-14577.2	7.27009	-0.189984	1.17187e-101	0.166683
45030.1	-36064.4	-14577.2	7.26713	-0.190004	-4.54678e-101	0.166663
45030.2	-36064.5	-14577.1	7.26372	-0.190002	1.7015e-100	0.166665
45030.2	-36064.6	-14577.1	7.26021	-0.189994	-3.42868e-100	0.166673
45030.2	-36064.7	-14577	7.25686	-0.190022	1.32165e-99	0.166642
45030.2	-36064.8	-14577	7.25354	-0.189916	-4.9437e-99	0.166758
45030.2	-36064.9	-14577	7.25	-0.19	-1.45005e-106	0.162309
45030.2	-36065	-14576.9	7.24667	-0.176667	-5.55711e-106	0.150327
45030.3	-36065.2	-14576.9	7.24333	-0.153333	-2.07784e-105	0.127451
45030.3	-36065.3	-14576.8	7.2399	-0.118246	1.13917e-96	0.0997438
45030.3	-36065.4	-14576.8	7.24	-0.0966667	-2.97239e-104	0.0762527
45030.3	-36065.5	-14576.8	7.24	-0.0766667	-1.08468e-103	0.0577342
45030.3	-36065.6	-14576.7	7.23999	-0.0626502	-5.93251e-95	0.0428551
45030.3	-36065.7	-14576.7	7.24003	-0.0528682	2.26261e-94	0.0332873
45030.4	-36065.8	-14576.6	7.23989	-0.046303	-8.45719e-94	0.0257356
45030.4	-36065.9	-14576.6	7.23645	-0.0395669	3.15424e-93	0.0192348
45030.4	-36066.1	-14576.5	7.23288	-0.032677	-2.46791e-92	0.0136417
45030.4	-36066.2	-14576.5	7.22984	-0.029961	9.37998e-92	0.0106133
45030.4	-36066.3	-14576.4	7.23004	-0.0297628	-3.49533e-91	0.00847483
45030.4	-36066.4	-14576.4	7.22998	-0.0260278	2.02211e-90	0.00599606
45030.5	-36066.5	-14576.4	7.23	-0.0226409	-7.61796e-90	0.00276054
45030.5	-36066.6	-14576.3	7.23	-0.0197176	3.8772e-89	0.000720496
45030.5	-36066.8	-14576.3	7.23	-0.0200754	-1.4664e-88	-6.22988e-05
45030.5	-36066.9	-14576.2	7.23	-0.0199809	5.42062e-88	1.58036e-05
45030.5	-36067	-14576.2	7.23	-0.0200059	-2.5603e-87	-4.90639e-06
45030.6	-36067.1	-14576.1	7.23	-0.0199984	9.66511e-87	1.30899e-06
45030.6	-36067.2	-14576.1	7.23	-0.0200004	-3.55184e-86	-3.2882e-07
45030.6	-36067.3	-14576.1	7.23	-0.0199999	1.59837e-85	9.80414e-08
45030.6	-36067.5	-14576	7.23	-0.02	-6.02465e-85	-2.61396e-08
45030.6	-36067.6	-14576	7.23	-0.02	2.19772e-84	6.49156e-09
45030.6	-36067.7	-14575.9	7.23	-0.02	-9.55429e-84	-1.88333e-09
45030.7	-36067.8	-14575.9	7.23	-0.02	3.59661e-83	5.04428e-10
45030.7	-36067.9	-14575.8	7.23	-0.02	-1.3431e-82	-1.34386e-10
45030.7	-36068	-14575.8	7.23	-0.02	4.85149e-82	3.29076e-11
45030.7	-36068.2	-14575.7	7.23	-0.02	-2.05482e-81	-9.29684e-12
45030.7	-36068.2	-14575.7	7.23	-0.02	7.3911e-81	2.24022e-12
45030.7	-36068.4	-14575.7	7.23	-0.02	-3.06873e-80	-6.27163e-13
45030.8	-36068.5	-14575.6	7.22999	-0.02	1.15284e-79	1.66788e-13
45030.8	-36068.6	-14575.6	7.23002	-0.02	-4.05596e-79	-3.93776e-14
45030.8	-36068.7	-14575.5	7.22992	-0.02	1.65567e-78	1.08952e-14
45030.8	-36068.8	-14575.5	7.23032	-0.02	-6.21452e-78	-2.89428e-15
45030.8	-36068.9	-14575.4	7.22809	-0.02	2.14287e-77	6.65755e-16
45030.8	-36069.1	-14575.4	7.22452	-0.02	-8.62893e-77	-1.82504e-16
45030.9	-36069.2	-14575.4	7.2209	-0.02	3.23644e-76	4.84195e-17
45030.9	-36069.3	-14575.3	7.21983	-0.02	-1.08547e-75	-1.07602e-17
45030.9	-36069.4	-14575.3	7.22005	-0.02	4.32112e-75	2.93023e-18
45030.9	-36069.5	-14575.2	7.21999	-0.02	-1.61965e-74	-7.84508e-19
45030.9	-36069.6	-14575.2	7.22	-0.02	6.04648e-74	2.07806e-19
45030.9	-36069.8	-14575.1	7.22	-0.02	-1.94703e-73	-4.39593e-20
45031	-36069.9	-14575.1	7.22	-0.02	7.67517e-73	1.17466e-20
45031	-36070	-14575.1	7.22	-0.02	-2.32649e-72	-2.31026e-21
45031	-36070.1	-14575	7.22	-0.02	9.0958e-72	6.22114e-22
45031	-36070.2	-14575	7.22	-0.02	-3.40552e-71	-1.64134e-22
45031	-36070.3	-14574.9	7.22	-0.02	9.14729e-71	2.83714e-23
45031	-36070.4	-14574.9	7.22	-0.02	-3.5491e-70	-7.61367e-24
45031.1	-36070.6	-14574.8	7.22	-0.02	1.32814e-69	2.00317e-24
45031.1	-36070.7	-14574.8	7.22	-0.02	-2.67634e-69	-2.56001e-25
45031.1	-36070.8	-14574.8	7.22	-0.02	1.03164e-68	6.85406e-26
45031.1	-36070.9	-14574.7	7.22	-0.02	-3.85893e-68	-1.79693e-26
45031.1	-36071	-14574.7	7.22	-0.02	-2.26375e-75	-6.5595e-35
45031.1	-36071.1	-14574.6	7.22	-0.02	8.67548e-75	1.75432e-35
45031.2	-36071.2	-14574.6	7.22	-0.02	-3.24382e-74	-4.57765e-36
45031.2	-36071.3	-14574.5	7.22	-0.02	8.88619e-66	7.80335e-29
45031.2	-36071.5	-14574.5	7.22	-0.02	-3.38948e-65	-2.08614e-29
45031.2	-36071.6	-14574.5	7.22	-0.02	1.26598e-64	5.41198e-30
45031.2	-36071.7	-14574.4	7.22	-0.02	-9.90613e-64	-2.68572e-30
45031.2	-36071.8	-14574.4	7.22	-0.02	3.76512e-63	7.17684e-31
45031.3	-36071.9	-14574.3	7.22	-0.02	-1.40303e-62	-1.84972e-31
45031.3	-36072	-14574.3	7.21997	-0.02	8.11677e-62	6.88651e-32
45031.3	-36072.2	-14574.2	7.22011	-0.02	-3.07649e-61	-1.83934e-32
45031.3	-36072.3	-14574.2	7.21958	-0.02	1.14247e-60	4.70565e-33
45031.3	-36072.4	-14574.1	7.21583	-0.02	-5.80893e-60	-1.55775e-33
45031.3	-36072.5	-14574.1	7.21244	-0.02	2.19686e-59	4.15845e-34
45031.4	-36072.6	-14574.1	7.20976	-0.02	-8.12078e-59	-1.05489e-34
45031.4	-36072.7	-14574	7.21007	-0.02	3.83565e-58	3.27502e-35
45031.4	-36072.9	-14574	7.20998	-0.02	-1.44795e-57	-8.73755e-36
45031.4	-36073	-14573.9	7.21	-0.02	5.3211e-57	2.19488e-36
45031.4	-36073.1	-14573.9	7.21	-0.02	-2.39456e-56	-6.54427e-37
45031.5	-36073.2	-14573.8	7.21	-0.02	9.02568e-56	1.74482e-37
45031.5	-36073.3	-14573.8	7.21	-0.02	-3.29246e-55	-4.33301e-38
45031.5	-36073.4	-14573.8	7.21	-0.02	1.43135e-54	1.25661e-38
45031.5	-36073.5	-14573.7	7.21	-0.02	-5.38818e-54	-3.34786e-39
45031.5	-36073.7	-14573.7	7.21	-0.02	1.94741e-53	8.20137e-40
45031.5	-36073.8	-14573.6	7.21	-0.02	-8.24844e-53	-2.33112e-40
45031.6	-36073.9	-14573.6	7.21	-0.02	3.10161e-52	6.20535e-41
45031.6	-36074	-14573.6	7.21	-0.02	-1.10789e-51	-1.49527e-41
45031.6	-36074.1	-14573.5	7.21	-0.02	4.59772e-51	4.18611e-42
45031.6	-36074.2	-14573.5	7.21	-0.02	-1.72719e-50	-1.11326e-42
45031.6	-36074.3	-14573.4	7.21	-0.02	6.07663e-50	2.62833e-43
45031.6	-36074.5	-14573.4	7.21	-0.02	-2.48053e-49	-7.2722e-44
45031.7	-36074.6	-14573.3	7.21	-0.02	9.31059e-49	1.93184e-44
45031.7	-36074.7	-14573.3	7.21	-0.02	-3.21045e-48	-4.4437e-45
45031.7	-36074.8	-14573.2	7.21	-0.02	1.29279e-47	1.21816e-45
45031.7	-36074.9	-14573.2	7.21	-0.02	-4.84884e-47	-3.23183e-46
45031.7	-36075	-14573.2	7.21	-0.02	1.62625e-46	7.18166e-47
45031.7	-36075.2	-14573.1	7.21	-0.02	-6.4739e-46	-1.95424e-47
45031.8	-36075.3	-14573.1	7.21	-0.02	2.42655e-45	5.17682e-48
45031.8	-36075.4	-14573	7.21	-0.02	-7.81599e-45	-1.09603e-48
45031.8	-36075.5	-14573	7.21002	-0.02	3.08111e-44	2.96501e-49
45031.8	-36075.6	-14572.9	7.20993	-0.02	-1.15418e-43	-7.84006e-50
45031.8	-36075.7	-14572.9	7.21021	-0.02	3.48655e-43	1.54195e-50
45031.8	-36075.8	-14572.8	7.20733	-0.02	-1.36282e-42	-4.15221e-51
45031.9	-36075.9	-14572.8	7.20397	-0.02	5.10241e-42	1.09549e-51
45031.9	-36076.1	-14572.8	7.20026	-0.02	-1.37051e-41	-1.89361e-52
45031.9	-36076.2	-14572.7	7.19993	-0.02	5.31752e-41	5.08163e-53
45031.9	-36076.3	-14572.7	7.20002	-0.02	-1.98992e-40	-1.33699e-53
45031.9	-36076.4	-14572.6	7.2	-0.02	4.00989e-40	1.70864e-54
45031.9	-36076.5	-14572.6	7.2	-0.02	-1.54568e-39	-4.57464e-55
45032	-36076.6	-14572.6	7.2	-0.02	5.78172e-39	1.19933e-55
45032	-36076.7	-14572.5	7.2	-0.02	1.69586e-46	2.18902e-64
45032	-36076.9	-14572.5	7.2	-0.02	-6.49911e-46	-5.85447e-65
45032	-36077	-14572.4	7.2	-0.02	2.43006e-45	1.52764e-65
45032	-36077.1	-14572.4	7.2	-0.02	-1.33139e-36	-5.20823e-58
45032	-36077.2	-14572.3	7.2	-0.02	5.07837e-36	1.39237e-58
45032.1	-36077.3	-14572.3	7.2	-0.02	-1.89678e-35	-3.61215e-59
45032.1	-36077.4	-14572.3	7.2	-0.02	1.48421e-34	1.79254e-59
45032.1	-36077.6	-14572.2	7.2	-0.02	-5.64118e-34	-4.79007e-60
45032.1	-36077.7	-14572.2	7.2	-0.02	2.10212e-33	1.23457e-60
45032.1	-36077.8	-14572.1	7.2	-0.02	-1.21611e-32	-4.5963e-61
45032.1	-36077.9	-14572.1	7.2	-0.02	4.60942e-32	1.22764e-61
45032.2	-36078	-14572	7.2	-0.02	-1.71173e-31	-3.14072e-62
45032.2	-36078.1	-14572	7.2	-0.02	8.70335e-31	1.0397e-62
45032.2	-36078.2	-14571.9	7.2	-0.02	-3.2915e-30	-2.7755e-63
45032.2	-36078.3	-14571.9	7.2	-0.02	1.21671e-29	7.04072e-64
45032.2	-36078.5	-14571.9	7.2	-0.02	-5.74685e-29	-2.18586e-64
45032.3	-36078.6	-14571.8	7.2	-0.02	2.16943e-28	5.83175e-65
45032.3	-36078.7	-14571.8	7.2	-0.02	-7.97245e-28	-1.46494e-65
45032.3	-36078.8	-14571.7	7.2	-0.02	3.5877e-27	4.36788e-66
45032.3	-36078.9	-14571.7	7.2	-0.02	-1.35229e-26	-1.16455e-66
45032.3	-36079	-14571.6	7.20002	-0.02	4.93301e-26	2.89201e-67
45032.3	-36079.2	-14571.6	7.19993	-0.02	-2.14456e-25	-8.38725e-68
45032.4	-36079.3	-14571.6	7.20026	-0.02	8.07296e-25	2.23516e-68
45032.4	-36079.4	-14571.5	7.19878	-0.02	-2.91774e-24	-5.49832e-69
45032.4	-36079.5	-14571.5	7.19507	-0.02	1.23584e-23	1.65937e-69
45032.4	-36079.6	-14571.4	7.19153	-0.02	-4.64705e-23	-8.03336e-70
45032.4	-36079.7	-14571.4	7.18975	-0.02	1.65992e-22	1.48991e-69
45032.4	-36079.8	-14571.3	7.19007	-0.02	-6.88863e-22	-5.79685e-69
45032.5	-36080	-14571.3	7.18998	-0.02	2.5878e-21	2.16791e-68
45032.5	-36080.1	-14571.3	7.19	-0.02	-9.10445e-21	-7.62473e-68
45032.5	-36080.2	-14571.2	7.19	-0.02	3.7165e-20	3.11241e-67
45032.5	-36080.3	-14571.2	7.19	-0.02	-1.39498e-19	-1.16823e-66
45032.5	-36080.4	-14571.1	7.19	-0.02	4.81012e-19	4.02826e-66
45032.5	-36080.5	-14571.1	7.19	-0.02	-1.93695e-18	-1.6221e-65
45032.6	-36080.6	-14571	7.19	-0.02	7.26488e-18	6.084e-65
45032.6	-36080.7	-14571	7.19	-0.02	-2.43656e-17	-2.04051e-64
45032.6	-36080.9	-14571	7.19	-0.02	9.69966e-17	8.12302e-64
45032.6	-36081	-14570.9	7.19	-0.02	-3.63564e-16	-3.04468e-63
45032.6	-36081.1	-14570.9	7.19	-0.02	1.17105e-15	9.80699e-63
45032.6	-36081.2	-14570.8	7.19	-0.02	-4.61635e-15	-3.86598e-62
45032.7	-36081.3	-14570.8	7.19	-0.02	1.72928e-14	1.44819e-61
45032.7	-36081.4	-14570.7	7.19	-0.02	-5.2238e-14	-4.37469e-61
45032.7	-36081.6	-14570.7	7.19	-0.02	2.04188e-13	1.70998e-60
45032.7	-36081.7	-14570.7	7.19	-0.02	-7.64479e-13	-6.40217e-60
45032.7	-36081.8	-14570.6	7.19	-0.02	2.0534e-12	1.71963e-59
45032.7	-36081.9	-14570.6	7.19	-0.02	-7.96709e-12	-6.67208e-59
45032.8	-36082	-14570.5	7.19	-0.02	2.98145e-11	2.49682e-58
45032.8	-36082.1	-14570.5	7.19	-0.02	-6.00791e-11	-5.03135e-58
45032.8	-36082.3	-14570.4	7.19	-0.02	2.31585e-10	1.93942e-57
45032.8	-36082.4	-14570.4	7.19	-0.02	-8.66259e-10	-7.25453e-57
45032.8	-36082.5	-14570.4	7.19	-0.02	-2.54085e-17	-2.12785e-64
45032.8	-36082.6	-14570.3	7.19	-0.02	9.73744e-17	8.15466e-64
45032.9	-36082.7	-14570.3	7.19	-0.02	-3.64089e-16	-3.04908e-63
45032.9	-36082.8	-14570.2	7.19	-0.02	1.99479e-07	1.67054e-54
45032.9	-36082.9	-14570.2	7.18999	-0.02	-7.60877e-07	-6.372e-54
45032.9	-36083	-14570.1	7.19003	-0.02	2.84189e-06	2.37996e-53
45032.9	-36083.2	-14570.1	7.18976	-0.02	-2.22375e-05	-1.86229e-52
45032.9	-36083.3	-14570.1	7.18625	-0.02	8.45203e-05	7.07819e-52
45033	-36083.4	-14570	7.18287	-0.02	-0.000321465	-2.6376e-51
45033	-36083.5	-14570	7.17976	-0.02	-0.0036174	1.5259e-50
45033	-36083.6	-14569.9	7.18006	-0.02	-0.00327961	-5.78359e-50
45033	-36083.7	-14569.9	7.17998	-0.02	-0.00326469	2.14777e-49
45033	-36083.8	-14569.8	7.18001	-0.02	-0.00382009	-1.09204e-48
45033	-36084	-14569.8	7.18	-0.02	-0.00765643	4.12996e-48
45033.1	-36084.1	-14569.8	7.18	-0.02	-0.0102164	-1.52665e-47
45033.1	-36084.2	-14569.7	7.18	-0.02	-0.00993278	7.21078e-47
45033.1	-36084.3	-14569.7	7.18	-0.02	-0.0100181	-2.72206e-46
45033.1	-36084.4	-14569.6	7.18	-0.02	-0.00999487	1.03083e-45
45033.1	-36084.5	-14569.6	7.18	-0.02	-0.0100012	-3.038e-45
45033.2	-36084.6	-14569.5	7.18	-0.02	-0.00999968	1.11992e-44
45033.2	-36084.7	-14569.5	7.18	-0.02	-0.0100001	-4.1759e-44
45033.2	-36084.9	-14569.5	7.18	-0.02	-0.00999998	1.54208e-43
45033.2	-36085	-14569.4	7.18	-0.02	-0.01	-7.28314e-43
45033.2	-36085.1	-14569.4	7.18	-0.02	-0.01	2.74936e-42
45033.2	-36085.2	-14569.3	7.18	-0.02	-0.01	-1.01036e-41
45033.3	-36085.3	-14569.3	7.18	-0.02	-0.01	4.54676e-41
45033.3	-36085.4	-14569.2	7.18	-0.02	-0.01	-1.71379e-40
45033.3	-36085.6	-14569.2	7.18	-0.02	-0.01	6.2517e-40
45033.3	-36085.7	-14569.2	7.18	-0.02	-0.01	-2.71784e-39
45033.3	-36085.8	-14569.1	7.18	-0.02	-0.01	1.0231e-38
45033.3	-36085.9	-14569.1	7.18	-0.02	-0.01	-3.69771e-38
45033.4	-36086	-14569	7.18	-0.02	-0.01	1.56621e-37
45033.4	-36086.1	-14569	7.18	-0.02	-0.01	-5.8893e-37
45033.4	-36086.3	-14568.9	7.18	-0.02	-0.01	2.10365e-36
45033.4	-36086.3	-14568.9	7.18	-0.02	-0.01	-8.7301e-36
45033.4	-36086.5	-14568.9	7.18	-0.02	-0.01	3.27957e-35
45033.4	-36086.6	-14568.8	7.17999	-0.02	-0.01	-1.15382e-34
45033.5	-36086.7	-14568.8	7.18002	-0.02	-0.01	4.71e-34
45033.5	-36086.8	-14568.7	7.17992	-0.02	-0.01	-1.76788e-33
45033.5	-36086.9	-14568.7	7.18027	-0.02	-0.01	6.09596e-33
45033.5	-36087	-14568.6	7.17802	-0.02	-0.01	-2.45473e-32
45033.5	-36087.2	-14568.6	7.17455	-0.02	-0.01	9.20692e-32
45033.5	-36087.3	-14568.6	7.17079	-0.02	-0.01	-3.0879e-31
45033.6	-36087.4	-14568.5	7.16981	-0.02	-0.01	1.22926e-30
45033.6	-36087.5	-14568.5	7.17005	-0.02	-0.01	-4.60752e-30
45033.6	-36087.6	-14568.4	7.16999	-0.02	-0.01	1.48409e-29
45033.6	-36087.7	-14568.4	7.17	-0.02	-0.01	-5.85039e-29
45033.6	-36087.8	-14568.3	7.17	-0.02	-0.01	2.19155e-28
45033.6	-36088	-14568.3	7.17	-0.02	-0.01	-8.18117e-28
45033.7	-36088.1	-14568.3	7.17	-0.02	-0.01	2.47075e-27
45033.7	-36088.2	-14568.2	7.17	-0.02	-0.01	-9.65751e-27
45033.7	-36088.3	-14568.2	7.17	-0.02	-0.01	3.61577e-26
45033.7	-36088.4	-14568.1	7.17	-0.02	-0.01	-9.71201e-26
45033.7	-36088.5	-14568.1	7.17	-0.02	-0.01	3.76821e-25
45033.7	-36088.6	-14568	7.17	-0.02	-0.01	-1.41014e-24
45033.8	-36088.7	-14568	7.17	-0.02	-0.01	2.84157e-24
45033.8	-36088.9	-14568	7.17	-0.02	-0.01	-1.09533e-23
45033.8	-36089	-14567.9	7.17	-0.02	-0.01	4.09716e-23
45033.8	-36089.1	-14567.9	7.17	-0.02	-0.01	-1.20175e-30
45033.8	-36089.2	-14567.8	7.17	-0.02	-0.01	-4.60554e-30
45033.8	-36089.3	-14567.8	7.17	-0.02	-0.01	2.52762e-21
45033.9	-36089.4	-14567.7	7.17	-0.02	-0.01	-9.6422e-21
45033.9	-36089.6	-14567.7	7.17	-0.02	-0.01	3.60141e-20
45033.9	-36089.7	-14567.7	7.17	-0.02	-0.01	-2.81806e-19
45033.9	-36089.8	-14567.6	7.17	-0.02	-0.01	1.07109e-18
45033.9	-36089.9	-14567.6	7.17	-0.02	-0.01	-4.00255e-18
45034	-36090	-14567.5	7.17	-0.02	-0.01	1.48971e-17
45034	-36090.1	-14567.5	7.17	-0.02	-0.01	-8.6175e-17
45034	-36090.3	-14567.4	7.17	-0.02	-0.01	3.24648e-16
45034	-36090.4	-14567.4	7.17	-0.02	-0.01	-1.65231e-15
45034	-36090.5	-14567.4	7.17	-0.02	-0.01	6.24922e-15
45034	-36090.6	-14567.3	7.17	-0.02	-0.01	-2.31006e-14
45034.1	-36090.7	-14567.3	7.17	-0.02	-0.01	1.0911e-13
45034.1	-36090.8	-14567.2	7.17001	-0.02	-0.01	-4.11889e-13
45034.1	-36090.9	-14567.2	7.16996	-0.02	-0.01	1.51365e-12
45034.1	-36091	-14567.1	7.1702	-0.02	-0.01	-6.81162e-12
45034.1	-36091.2	-14567.1	7.16911	-0.02	-0.01	2.56747e-11
45034.1	-36091.3	-14567.1	7.1654	-0.02	-0.01	-9.36583e-11
45034.2	-36091.4	-14567	7.16173	-0.02	-0.01	4.07166e-10
45034.2	-36091.5	-14567	7.15972	-0.02	-0.01	-1.53273e-09
45034.2	-36091.6	-14566.9	7.16007	-0.02	-0.01	5.53964e-09
45034.2	-36091.7	-14566.9	7.15998	-0.02	-0.01	-2.34637e-08
45034.2	-36091.8	-14566.8	7.16001	-0.02	-0.01	8.82291e-08
45034.2	-36092	-14566.8	7.16	-0.02	-0.01	-3.15153e-07
45034.3	-36092.1	-14566.8	7.16	-0.02	-0.01	1.30788e-06
45034.3	-36092.2	-14566.7	7.16	-0.02	-0.01	-4.91321e-06
45034.3	-36092.3	-14566.7	7.16	-0.02	-0.01	1.8345e-05
45034.3	-36092.4	-14566.6	7.16	-0.02	-0.01	-6.45135e-05
45034.3	-36092.5	-14566.6	7.16	-0.02	-0.01	0.000485064
45034.3	-36092.6	-14566.5	7.16	-0.02	-0.01	0.00230383
45034.4	-36092.7	-14566.5	7.16	-0.02	-0.01	0.00541248
45034.4	-36092.9	-14566.5	7.16	-0.02	-0.01	0.00808998
45034.4	-36093	-14566.4	7.16	-0.02	-0.01	0.00955856
45034.4	-36093.1	-14566.4	7.16	-0.02	-0.01	0.0098478
45034.4	-36093.2	-14566.3	7.16	-0.02	-0.01	0.00979198
45034.4	-36093.3	-14566.3	7.16	-0.02	-0.01	0.00980708
45034.5	-36093.4	-14566.3	7.16	-0.02	-0.01	0.00980325
45034.5	-36093.6	-14566.2	7.16	-0.02	-0.01	0.00980411
45034.5	-36093.7	-14566.2	7.16	-0.02	-0.01	0.00980386
45034.5	-36093.8	-14566.1	7.16	-0.02	-0.01	0.00980397
45034.5	-36093.9	-14566.1	7.16	-0.02	-0.01	0.00980375
45034.5	-36094	-14566	7.16	-0.02	-0.01	0.00980456
45034.6	-36094.1	-14566	7.16	-0.02	-0.01	0.0098022
45034.6	-36094.2	-14565.9	7.16	-0.02	-0.01	0.00981059
45034.6	-36094.3	-14565.9	7.16	-0.02	-0.01	0.00977898
45034.6	-36094.5	-14565.9	7.16	-0.02	-0.01	0.00985418
45034.6	-36094.6	-14565.8	7.16	-0.02	-0.01	0.00688568
45034.6	-36094.7	-14565.8	7.16	-0.02	-0.01	-0.00338569
45034.7	-36094.8	-14565.7	7.16	-0.02	-0.01	-0.0250545
45034.7	-36094.9	-14565.7	7.16	-0.02	-0.01	-0.0511983
45034.7	-36095	-14565.7	7.16	-0.02	-0.01	-0.0784314
45034.7	-36095.1	-14565.6	7.16003	-0.02	-0.01	-0.108735
45034.7	-36095.3	-14565.6	7.15989	-0.02	-0.01	-0.148708
45034.7	-36095.4	-14565.5	7.15645	-0.02	-0.01	-0.206779
45034.8	-36095.5	-14565.5	7.15288	-0.02	-0.01	-0.286206
45034.8	-36095.6	-14565.4	7.14984	-0.02	-0.01	-0.362569
45034.8	-36095.7	-14565.4	7.15004	-0.02	-0.01	-0.430142
45034.8	-36095.8	-14565.4	7.14998	-0.02	-0.01	-0.487347
45034.8	-36096	-14565.3	7.15	-0.02	-0.01	-0.534112
45034.9	-36096.1	-14565.3	7.15	-0.02	-0.01	-0.580302
45034.9	-36096.2	-14565.2	7.15	-0.02	-0.01	-0.627033
45034.9	-36096.3	-14565.2	7.15	-0.02	-0.01	-0.66866
45034.9	-36096.4	-14565.2	7.15	-0.02	-0.01	-0.710544
45034.9	-36096.5	-14565.1	7.15	-0.02	-0.01	-0.752654
45034.9	-36096.6	-14565.1	7.15	-0.02	-0.01	-0.788756
45035	-36096.7	-14565	7.15	-0.02	-0.01	-0.818842
45035	-36096.9	-14565	7.15	-0.02	-0.01	-0.843246
45035	-36097	-14564.9	7.15	-0.02	-0.01	-0.860587
45035	-36097.1	-14564.9	7.15	-0.02	-0.01	-0.873465
45035	-36097.2	-14564.8	7.15	-0.02	-0.01	-0.881685
45035	-36097.3	-14564.8	7.15	-0.02	-0.01	-0.886725
45035.1	-36097.4	-14564.8	7.15	-0.02	-0.01	-0.892002
45035.1	-36097.5	-14564.7	7.15	-0.02	-0.01	-0.89633
45035.1	-36097.7	-14564.7	7.15	-0.02	-0.01	-0.901106
45035.1	-36097.8	-14564.6	7.15	-0.02	-0.01	-0.908683
45035.1	-36097.9	-14564.6	7.15	-0.02	-0.01	-0.921375
45035.1	-36098	-14564.5	7.15	-0.02	-0.01	-0.938969
45035.2	-36098.1	-14564.5	7.15	-0.02	-0.01	-0.956662
45035.2	-36098.2	-14564.5	7.15	-0.02	-0.01	-0.970978
45035.2	-36098.3	-14564.4	7.15	-0.02	-0.01	-0.982547
45035.2	-36098.4	-14564.4	7.15	-0.02	-0.01	-0.990412
45035.2	-36098.6	-14564.3	7.15	-0.0200001	-0.01	-0.995446
45035.2	-36098.7	-14564.3	7.15	-0.0199996	-0.01	-0.998315
45035.3	-36098.8	-14564.3	7.15	-0.0200016	-0.01	-1.00047
45035.3	-36098.9	-14564.2	7.15	-0.0199941	-0.01	-1.0025
45035.3	-36099	-14564.2	7.15	-0.020019	-0.01	-1.00574
45035.3	-36099.1	-14564.1	7.15	-0.0199252	-0.01	-1.00833
45035.3	-36099.3	-14564.1	7.15	-0.0202801	-0.01	-1.00966
45035.3	-36099.4	-14564	7.15	-0.0173658	-0.01	-1.00983
45035.4	-36099.5	-14564	7.15002	-0.013946	-0.01	-1.0098
45035.4	-36099.6	-14564	7.14994	-0.0103803	-0.01	-1.00981
45035.4	-36099.7	-14563.9	7.15016	-0.00993743	-0.01	-1.0098
45035.4	-36099.8	-14563.9	7.14711	-0.0100168	-0.01	-1.0098
45035.4	-36099.9	-14563.8	7.14376	-0.00999558	-0.01	-1.0098
45035.4	-36100	-14563.8	7.14012	-0.0100006	-0.01	-1.0098
45035.5	-36100.2	-14563.8	7.13997	-0.00999985	-0.01	-1.0098
45035.5	-36100.3	-14563.7	7.14001	-0.01	-0.01	-1.00981
45035.5	-36100.4	-14563.7	7.14	-0.01	-0.01	-1.0098
45035.5	-36100.5	-14563.6	7.14	-0.01	-0.01	-1.01089
45035.5	-36100.6	-14563.6	7.14	-0.01	-0.01	-1.0098
45035.5	-36100.7	-14563.5	7.14	-0.01	-0.01	-1.00218
45035.6	-36100.8	-14563.5	7.14	-0.010001	-0.01	-0.982255
45035.6	-36101	-14563.4	7.14	-0.00999606	-0.01	-0.954537
45035.6	-36101.1	-14563.4	7.14	-0.0100147	-0.01	-0.915617
45035.6	-36101.2	-14563.4	7.14	-0.00988481	-0.01	-0.862293
45035.6	-36101.3	-14563.3	7.14	-0.0104541	-0.01	-0.795314
45035.7	-36101.4	-14563.3	7.14	-0.0222517	-0.01	-0.709527
45035.7	-36101.5	-14563.2	7.13997	-0.0486024	-0.01	-0.599837
45035.7	-36101.6	-14563.2	7.14011	-0.0782329	-0.01	-0.48657
45035.7	-36101.7	-14563.2	7.13958	-0.104849	-0.01	-0.371363
45035.7	-36101.9	-14563.1	7.1358	-0.133392	-0.01	-0.254115
45035.7	-36102	-14563.1	7.13255	-0.171263	-0.01	-0.142596
45035.8	-36102.1	-14563	7.1293	-0.238516	-0.01	-0.0239797
45035.8	-36102.2	-14563	7.12496	-0.326427	-0.01	0.0981114
45035.8	-36102.3	-14562.9	7.118	-0.409098	-0.01	0.198711
45035.8	-36102.4	-14562.9	7.11125	-0.474502	-0.01	0.281919
45035.8	-36102.5	-14562.9	7.10439	-0.527203	-0.01	0.345821
45035.8	-36102.7	-14562.8	7.09704	-0.572703	-0.01	0.394368
45035.9	-36102.8	-14562.8	7.08519	-0.620932	-0.01	0.439707
45035.9	-36102.9	-14562.7	7.0711	-0.668805	-0.01	0.481214
45035.9	-36103	-14562.7	7.05763	-0.709409	-0.01	0.516132
45035.9	-36103.1	-14562.7	7.04562	-0.752117	-0.01	0.550068
45035.9	-36103.2	-14562.6	7.0339	-0.796492	-0.01	0.581352
45035.9	-36103.3	-14562.6	7.02075	-0.83329	-0.01	0.60491
45036	-36103.4	-14562.5	7.00499	-0.862564	-0.01	0.62113
45036	-36103.6	-14562.5	6.98928	-0.884091	-0.01	0.630525
45036	-36103.7	-14562.4	6.97586	-0.903681	-0.01	0.634398
45036	-36103.8	-14562.4	6.96231	-0.91458	-0.01	0.635803
45036	-36103.9	-14562.4	6.9472	-0.920749	-0.01	0.63682
45036	-36104	-14562.3	6.9296	-0.925339	-0.01	0.643148
45036.1	-36104.1	-14562.3	6.9121	-0.93098	-0.01	0.655185
45036.1	-36104.2	-14562.2	6.89826	-0.935854	-0.01	0.670279
45036.1	-36104.3	-14562.2	6.88206	-0.938503	-0.01	0.688983
45036.1	-36104.4	-14562.2	6.86475	-0.946328	-0.01	0.710014
45036.1	-36104.6	-14562.1	6.84838	-0.96105	-0.01	0.734755
45036.1	-36104.7	-14562.1	6.8308	-0.981809	-0.01	0.76342
45036.2	-36104.8	-14562	6.81384	-0.999841	-0.01	0.790484
45036.2	-36104.9	-14562	6.79737	-1.01375	-0.01	0.814015
45036.2	-36105	-14562	6.77976	-1.02503	-0.01	0.834632
45036.2	-36105.1	-14561.9	6.76288	-1.03249	-0.01	0.848856
45036.2	-36105.2	-14561.9	6.74637	-1.03606	-0.01	0.858207
45036.2	-36105.3	-14561.8	6.72873	-1.03977	-0.01	0.864283
45036.3	-36105.4	-14561.8	6.71192	-1.03991	-0.01	0.869787
45036.3	-36105.5	-14561.8	6.69538	-1.04286	-0.01	0.874197
45036.3	-36105.6	-14561.7	6.67766	-1.04646	-0.01	0.878859
45036.3	-36105.7	-14561.7	6.66108	-1.04987	-0.01	0.881204
45036.3	-36105.9	-14561.6	6.64111	-1.05012	-0.01	0.881323
45036.3	-36105.9	-14561.6	6.62432	-1.04688	-0.01	0.879271
45036.4	-36106	-14561.6	6.60667	-1.04333	-0.01	0.875817
45036.4	-36106.2	-14561.5	6.59	-1.04	-0.01	0.873638
45036.4	-36106.3	-14561.5	6.56873	-1.04002	-0.01	0.872522
45036.4	-36106.4	-14561.4	6.54895	-1.03999	-0.01	0.872556
45036.4	-36106.5	-14561.4	6.53238	-1.04	-0.01	0.872547
45036.4	-36106.6	-14561.4	6.51564	-1.04	-0.01	0.872549
45036.5	-36106.7	-14561.3	6.49798	-1.03999	-0.00999999	0.872556
45036.5	-36106.8	-14561.3	6.48139	-1.04003	-0.01	0.872521
45036.5	-36106.9	-14561.3	6.46469	-1.03991	-0.00999991	0.872656
45036.5	-36107	-14561.2	6.4465	-1.04056	-0.0100005	0.873712
45036.5	-36107.1	-14561.2	6.42685	-1.04321	-0.00999812	0.871896
45036.6	-36107.2	-14561.1	6.4103	-1.03386	-0.010007	0.862206
45036.6	-36107.3	-14561.1	6.39267	-1.0101	-0.00996447	0.840841
45036.6	-36107.4	-14561.1	6.37593	-0.979216	-0.010133	0.810695
45036.6	-36107.5	-14561	6.35814	-0.939481	-0.00928661	0.767642
45036.6	-36107.6	-14561	6.34254	-0.882103	-0.00565752	0.715032
45036.6	-36107.7	-14560.9	6.32934	-0.816571	-0.00220098	0.649966
45036.7	-36107.8	-14560.9	6.31663	-0.738294	0.000258375	0.574066
45036.7	-36107.9	-14560.9	6.30646	-0.648299	-7.7014e-05	0.48818
45036.7	-36108	-14560.8	6.29656	-0.557267	2.04457e-05	0.404217
45036.7	-36108.1	-14560.8	6.28612	-0.46431	-4.75701e-06	0.31887
45036.7	-36108.2	-14560.8	6.27668	-0.380669	-1.53299e-08	0.237853
45036.7	-36108.3	-14560.7	6.27171	-0.306785	5.05441e-06	0.169971
45036.8	-36108.4	-14560.7	6.26845	-0.251734	-2.28447e-05	0.11543
45036.8	-36108.5	-14560.7	6.26511	-0.218486	8.62624e-05	0.0796708
45036.8	-36108.6	-14560.6	6.26167	-0.192049	-0.00030822	0.0544967
45036.8	-36108.7	-14560.6	6.25821	-0.176839	0.00177374	0.0388789
45036.8	-36108.8	-14560.5	6.25493	-0.171027	0.00365736	0.0319275
45036.8	-36108.9	-14560.5	6.25146	-0.169667	0.00325101	0.0300651
45036.9	-36109	-14560.5	6.24799	-0.171476	0.00337988	0.0321289
45036.9	-36109.1	-14560.4	6.24483	-0.177113	0.00323205	0.0366402
45036.9	-36109.2	-14560.4	6.24091	-0.183938	0.00366458	0.0438445
45036.9	-36109.3	-14560.4	6.24009	-0.193021	0.00110126	0.0523059
45036.9	-36109.4	-14560.3	6.23799	-0.202931	-0.000255632	0.0624312
45036.9	-36109.5	-14560.3	6.23485	-0.214982	6.78172e-05	0.0739849
45037	-36109.6	-14560.3	6.22866	-0.229268	-1.50592e-05	0.0874021
45037	-36109.7	-14560.2	6.22408	-0.242657	4.05461e-06	0.100761
45037	-36109.8	-14560.2	6.2209	-0.256817	-8.58486e-07	0.113767
45037	-36109.9	-14560.1	6.21734	-0.268226	2.32444e-07	0.123688
45037	-36110	-14560.1	6.21446	-0.273128	-6.22244e-08	0.128322
45037	-36110.1	-14560.1	6.20804	-0.271489	1.64533e-08	0.126657
45037.1	-36110.2	-14560	6.20409	-0.262216	-3.23596e-09	0.118483
45037.1	-36110.3	-14560	6.19775	-0.24902	8.71387e-10	0.106749
45037.1	-36110.4	-14560	6.19381	-0.235806	-2.29883e-10	0.0946425
45037.1	-36110.5	-14559.9	6.19043	-0.221484	3.96901e-11	0.0838554
45037.1	-36110.6	-14559.9	6.18706	-0.211132	-1.04721e-11	0.0760349
45037.1	-36110.7	-14559.8	6.18354	-0.200628	1.33831e-12	0.0680328
45037.2	-36110.8	-14559.8	6.18019	-0.190568	-3.58313e-13	0.0593676
45037.2	-36110.9	-14559.8	6.17686	-0.180629	9.39387e-14	0.0496056
45037.2	-36111	-14559.7	6.17333	-0.17	1.71457e-22	0.040305
45037.2	-36111.1	-14559.7	6.17	-0.163333	0	0.0337691
45037.2	-36111.2	-14559.7	6.17	-0.16	1.19654e-23	0.0294118
45037.2	-36111.3	-14559.6	6.16644	-0.156467	-4.07939e-16	0.0259419
45037.3	-36111.4	-14559.6	6.16311	-0.153111	1.09058e-16	0.022713
45037.3	-36111.5	-14559.5	6.15994	-0.149914	-2.82924e-17	0.0206003
45037.3	-36111.6	-14559.5	6.15981	-0.150043	1.40402e-17	0.0195607
45037.3	-36111.7	-14559.5	6.15625	-0.149989	-3.75187e-18	0.0196204
45037.3	-36111.8	-14559.4	6.15286	-0.150003	9.66988e-19	0.0196046
45037.4	-36111.9	-14559.4	6.14986	-0.149999	-3.60009e-19	0.0196091
45037.4	-36112	-14559.4	6.14969	-0.15	9.61561e-20	0.0196075
45037.4	-36112.1	-14559.3	6.14601	-0.15	-2.45999e-20	0.0196079
45037.4	-36112.2	-14559.3	6.14238	-0.15	8.14354e-21	0.0196078
45037.4	-36112.3	-14559.3	6.1399	-0.15	-2.17393e-21	0.0196079
45037.4	-36112.4	-14559.2	6.13946	-0.15	5.5147e-22	0.0196078
45037.5	-36112.5	-14559.2	6.13563	-0.15	-1.7121e-22	0.0196079
45037.5	-36112.6	-14559.1	6.13217	-0.15	4.56777e-23	0.0196076
45037.5	-36112.7	-14559.1	6.12991	-0.15	-1.14743e-23	0.0196087
45037.5	-36112.7	-14559.1	6.12917	-0.15	3.42118e-24	0.0196039
45037.5	-36112.8	-14559	6.12548	-0.15	-9.12147e-25	0.0196225
45037.5	-36113	-14559	6.12186	-0.15	2.26518e-25	0.0195543
45037.6	-36113	-14559	6.11991	-0.15	-6.56924e-26	0.0199167
45037.6	-36113.1	-14558.9	6.11899	-0.15	1.75018e-26	0.0214164
45037.6	-36113.2	-14558.9	6.1152	-0.150001	-4.28747e-27	0.0242934
45037.6	-36113.3	-14558.9	6.11144	-0.149995	1.21865e-27	0.0273661
45037.6	-36113.4	-14558.8	6.11002	-0.150018	-3.244e-28	0.0289551
45037.6	-36113.5	-14558.8	6.10862	-0.149935	7.81691e-29	0.0295449
45037.7	-36113.6	-14558.8	6.10489	-0.15027	-2.18839e-29	0.0289551
45037.7	-36113.7	-14558.7	6.10124	-0.148491	5.81983e-30	0.0273661
45037.7	-36113.8	-14558.7	6.10004	-0.144799	-1.37402e-30	0.0242934
45037.7	-36113.9	-14558.6	6.09831	-0.14109	3.80172e-31	0.0214164
45037.7	-36114	-14558.6	6.09474	-0.139772	-1.00991e-31	0.0199167
45037.7	-36114.1	-14558.6	6.09093	-0.140052	2.32297e-32	0.0195543
45037.8	-36114.2	-14558.5	6.09005	-0.139986	-6.36493e-33	0.0196225
45037.8	-36114.3	-14558.5	6.08811	-0.140004	1.67718e-33	0.019604
45037.8	-36114.4	-14558.5	6.08437	-0.139999	-3.34051e-34	0.0196087
45037.8	-36114.5	-14558.4	6.08073	-0.14	-6.25965e-35	0.0196077
45037.8	-36114.6	-14558.4	6.07976	-0.14	5.9049e-34	0.0196077
45037.8	-36114.7	-14558.4	6.08028	-0.14	-1.98342e-33	0.0196084
45037.9	-36114.8	-14558.3	6.07755	-0.14	7.83982e-33	0.0196057
45037.9	-36114.9	-14558.3	6.07419	-0.14	-2.93733e-32	0.0196161
45037.9	-36115	-14558.2	6.07037	-0.14	8.87319e-32	0.019583
45037.9	-36115.1	-14558.2	6.0701	-0.14	-3.46835e-31	0.0197049
45037.9	-36115.2	-14558.2	6.06738	-0.14	1.29855e-30	0.0174192
45037.9	-36115.3	-14558.1	6.06378	-0.14	-3.48793e-30	0.00729506
45038	-36115.4	-14558.1	6.06019	-0.14	1.3533e-29	-0.0124303
45038	-36115.5	-14558.1	6.06012	-0.14	-5.06431e-29	-0.0382241
45038	-36115.6	-14558	6.0569	-0.14	1.02051e-28	-0.0640065
45038	-36115.7	-14558	6.05354	-0.14	-3.93373e-28	-0.0839344
45038	-36115.8	-14558	6.05011	-0.14	1.47144e-27	-0.10223
45038	-36115.9	-14557.9	6.05	-0.14	4.31592e-35	-0.127451
45038.1	-36115.9	-14557.9	6.05	-0.14	1.65401e-34	-0.156863
45038.1	-36116.1	-14557.8	6.04667	-0.14	6.18445e-34	-0.187364
45038.1	-36116.1	-14557.8	6.0431	-0.139892	-3.38837e-25	-0.216089
45038.1	-36116.2	-14557.8	6.03994	-0.136456	1.29243e-24	-0.237509
45038.1	-36116.3	-14557.7	6.0399	-0.133106	-4.82727e-24	-0.254692
45038.1	-36116.4	-14557.7	6.03622	-0.129822	3.77728e-23	-0.267017
45038.2	-36116.5	-14557.7	6.0329	-0.130048	-1.43567e-22	-0.275294
45038.2	-36116.6	-14557.6	6.02983	-0.129988	5.34984e-22	-0.280464
45038.2	-36116.7	-14557.6	6.03015	-0.130005	-3.09498e-21	-0.283578
45038.2	-36116.8	-14557.6	6.02961	-0.129999	1.17309e-20	-0.284357
45038.2	-36116.9	-14557.5	6.02603	-0.13	-4.35633e-20	-0.284267
45038.3	-36117	-14557.5	6.02238	-0.13	2.21499e-19	-0.284539
45038.3	-36117.1	-14557.5	6.0199	-0.13	-8.37679e-19	-0.287586
45038.3	-36117.2	-14557.4	6.01946	-0.13	3.09651e-18	-0.297403
45038.3	-36117.3	-14557.4	6.01561	-0.13	-1.46256e-17	-0.316868
45038.3	-36117.4	-14557.4	6.01222	-0.13	5.52116e-17	-0.340314
45038.3	-36117.5	-14557.3	6.00969	-0.13	-2.02897e-16	-0.364589
45038.4	-36117.6	-14557.3	6.01028	-0.13	9.13062e-16	-0.390855
45038.4	-36117.7	-14557.3	6.00909	-0.13	-3.44156e-15	-0.42347
45038.4	-36117.8	-14557.2	6.0054	-0.13	1.25544e-14	-0.470847
45038.4	-36117.9	-14557.2	6.00175	-0.13	-5.45785e-14	-0.527142
45038.4	-36118	-14557.1	5.99966	-0.13	2.05455e-13	-0.577849
45038.4	-36118.1	-14557.1	6.0003	-0.13	-7.4256e-13	-0.625143
45038.5	-36118.2	-14557.1	5.99866	-0.13	3.14519e-12	-0.673008
45038.5	-36118.2	-14557	5.99514	-0.13	-1.18267e-11	-0.728028
45038.5	-36118.4	-14557	5.99137	-0.130001	4.22447e-11	-0.799331
45038.5	-36118.4	-14557	5.98999	-0.129995	-1.75314e-10	-0.877577
45038.5	-36118.5	-14556.9	5.98854	-0.13002	6.5859e-10	-0.951601
45038.5	-36118.6	-14556.9	5.9849	-0.129927	-2.45905e-09	-1.02544
45038.6	-36118.7	-14556.9	5.98124	-0.130256	8.6477e-09	-1.11419
45038.6	-36118.8	-14556.8	5.97966	-0.128276	-3.52995e-08	-1.21667
45038.6	-36118.9	-14556.8	5.98033	-0.124595	1.22365e-07	-1.32911
45038.6	-36119	-14556.8	5.97801	-0.120894	-4.92912e-07	-1.4382
45038.6	-36119.1	-14556.7	5.97455	-0.119802	1.8488e-06	-1.54539
45038.6	-36119.2	-14556.7	5.97081	-0.120044	-6.20069e-06	-1.67087
45038.7	-36119.3	-14556.6	5.96973	-0.119988	2.46842e-05	-1.80282
45038.7	-36119.4	-14556.6	5.97036	-0.120003	-9.25217e-05	-1.92407
45038.7	-36119.5	-14556.6	5.9676	-0.119999	0.000298015	-2.03307
45038.7	-36119.6	-14556.5	5.96414	-0.12	-0.0026654	-2.11776
45038.7	-36119.7	-14556.5	5.96056	-0.12	-0.00348375	-2.19131
45038.7	-36119.8	-14556.5	5.95985	-0.12	-0.00334846	-2.2693
45038.8	-36119.9	-14556.4	5.96024	-0.12	-0.0031552	-2.34573
45038.8	-36120	-14556.4	5.95735	-0.12	-0.00589265	-2.41423
45038.8	-36120.1	-14556.4	5.95377	-0.12	-0.00979806	-2.47894
45038.8	-36120.1	-14556.3	5.95024	-0.12	-0.00990576	-2.5313
45038.8	-36120.3	-14556.3	5.9499	-0.12	-0.0128629	-2.58192
45038.8	-36120.4	-14556.3	5.95009	-0.12	-0.0164488	-2.63817
45038.9	-36120.4	-14556.2	5.94688	-0.119999	-0.0198919	-2.69703
45038.9	-36120.5	-14556.2	5.94355	-0.120004	-0.0200282	-2.75467
45038.9	-36120.6	-14556.2	5.94	-0.12	-0.02	-2.8159
45038.9	-36120.7	-14556.1	5.94	-0.12	-0.02	-2.87691
45038.9	-36120.8	-14556.1	5.94	-0.12	-0.02	-2.94553
45038.9	-36120.9	-14556	5.93644	-0.131049	-0.0199999	-3.01692
45039	-36121	-14556	5.93315	-0.154983	-0.02	-3.07127
45039	-36121.1	-14556	5.92979	-0.185166	-0.02	-3.10868
45039	-36121.2	-14555.9	5.92627	-0.212525	-0.02	-3.13822
45039	-36121.3	-14555.9	5.92293	-0.228372	-0.02	-3.16301
45039	-36121.4	-14555.9	5.91965	-0.245765	-0.02	-3.18516
45039.1	-36121.5	-14555.8	5.91568	-0.272092	-0.02	-3.19579
45039.1	-36121.6	-14555.8	5.90882	-0.306094	-0.02	-3.19247
45039.1	-36121.7	-14555.8	5.90199	-0.338796	-0.02	-3.18072
45039.1	-36121.8	-14555.7	5.89571	-0.365497	-0.0200002	-3.16825
45039.1	-36121.9	-14555.7	5.89211	-0.383553	-0.0199992	-3.15788
45039.1	-36122	-14555.7	5.88493	-0.396097	-0.0200028	-3.14971
45039.2	-36122	-14555.6	5.87804	-0.405562	-0.0199865	-3.14527
45039.2	-36122.1	-14555.6	5.87131	-0.412002	-0.0200508	-3.14728
45039.2	-36122.2	-14555.6	5.86496	-0.41811	-0.0198103	-3.15536
45039.2	-36122.3	-14555.5	5.85697	-0.420184	-0.0207982	-3.16711
45039.2	-36122.4	-14555.5	5.84725	-0.419928	-0.0245386	-3.17966
45039.2	-36122.5	-14555.5	5.84095	-0.42008	-0.0280836	-3.19176
45039.3	-36122.6	-14555.4	5.83383	-0.419706	-0.0303201	-3.20462
45039.3	-36122.7	-14555.4	5.82733	-0.421559	-0.0299136	-3.21492
45039.3	-36122.8	-14555.4	5.82036	-0.432679	-0.0300252	-3.21809
45039.3	-36122.9	-14555.3	5.81372	-0.455208	-0.0299755	-3.21087
45039.3	-36123	-14555.3	5.80564	-0.483163	-0.0300713	-3.19691
45039.3	-36123.1	-14555.3	5.79494	-0.506871	-0.0297504	-3.17969
45039.4	-36123.2	-14555.2	5.78465	-0.529265	-0.0315288	-3.15783
45039.4	-36123.3	-14555.2	5.77478	-0.563799	-0.0350726	-3.12635
45039.4	-36123.4	-14555.2	5.76437	-0.617454	-0.0387837	-3.07773
45039.4	-36123.4	-14555.1	5.75406	-0.679873	-0.0402593	-3.02188
45039.4	-36123.5	-14555.1	5.74414	-0.732119	-0.0399311	-2.96994
45039.4	-36123.6	-14555.1	5.73393	-0.774614	-0.0400157	-2.9172
45039.5	-36123.7	-14555	5.72178	-0.821275	-0.039996	-2.86046
45039.5	-36123.8	-14555	5.70615	-0.878347	-0.0399997	-2.79418
