# Supplementary material for: Extraction of driving behavior primitives considering driver expectation and vehicle dynamics
Source: PLoS One. 2025 Dec 31;20(12):e0340123. doi: 10.1371/journal.pone.0340123 (PMC12755792; doi:10.1371/journal.pone.0340123)
Supplement: S1 File — (ZIP) [file pone.0340123.s001.zip › DataSetForPimitiveExaction-1/straight driving/c26_s_3.xlsx]

## Sheet: Sheet1
45100.7	-36262.4	-14781.3	7.43057	0.626456	-0.103568	0.107721
45100.7	-36262.5	-14781.2	7.44062	0.623106	-0.106746	0.122776
45100.8	-36262.7	-14781.2	7.45122	0.619821	-0.106655	0.132615
45100.8	-36262.8	-14781.1	7.46115	0.620048	-0.106566	0.136401
45100.8	-36262.9	-14781.1	7.47123	0.619987	-0.107086	0.137296
45100.8	-36263	-14781	7.48182	0.620012	-0.109665	0.137152
45100.8	-36263.1	-14781	7.49173	0.619972	-0.101486	0.135844
45100.8	-36263.2	-14781	7.50186	0.620098	-0.0865082	0.133548
45100.9	-36263.4	-14780.9	7.51242	0.619459	-0.0657795	0.131407
45100.9	-36263.5	-14780.9	7.52231	0.61586	-0.0551397	0.130701
45100.9	-36263.6	-14780.8	7.53248	0.612393	-0.0534689	0.130573
45100.9	-36263.7	-14780.8	7.54302	0.609693	-0.0520997	0.129086
45100.9	-36263.8	-14780.7	7.55288	0.610083	-0.0439387	0.126612
45100.9	-36264	-14780.7	7.56311	0.609976	-0.0333141	0.123018
45101	-36264.1	-14780.6	7.57361	0.610021	-0.0241943	0.120477
45101	-36264.2	-14780.6	7.58346	0.609943	-0.0167241	0.121704
45101	-36264.3	-14780.5	7.59374	0.610201	-0.00696418	0.128981
45101	-36264.5	-14780.5	7.6042	0.608896	-0.00170639	0.143872
45101	-36264.6	-14780.5	7.61404	0.605297	0.00122999	0.163509
45101	-36264.7	-14780.4	7.62437	0.601673	0.00502838	0.188002
45101.1	-36264.8	-14780.4	7.63479	0.599694	0.00695842	0.213129
45101.1	-36264.9	-14780.3	7.64463	0.600076	0.00660878	0.235856
45101.1	-36265.1	-14780.3	7.655	0.6	0.00660973	0.257466
45101.1	-36265.2	-14780.2	7.66537	0.599924	0.00697677	0.275629
45101.1	-36265.3	-14780.2	7.67521	0.600306	0.00498848	0.288696
45101.2	-36265.4	-14780.1	7.68563	0.598327	0.00265687	0.299874
45101.2	-36265.6	-14780.1	7.69596	0.594703	0.00569892	0.308771
45101.2	-36265.7	-14780	7.7058	0.591104	0.00519982	0.314622
45101.2	-36265.8	-14780	7.71626	0.589801	0.00122532	0.316269
45101.2	-36265.9	-14779.9	7.72654	0.59005	-0.00252017	0.314651
45101.2	-36266	-14779.9	7.73639	0.590006	-0.00317146	0.311696
45101.3	-36266.2	-14779.9	7.74689	0.589935	-0.005594	0.308135
45101.3	-36266.3	-14779.8	7.75712	0.590269	-0.00722959	0.305497
45101.3	-36266.4	-14779.8	7.76698	0.587815	-0.00422831	0.304202
45101.3	-36266.5	-14779.7	7.77752	0.584188	-0.00288396	0.303145
45101.3	-36266.7	-14779.7	7.78769	0.580535	-0.00603738	0.301368
45101.3	-36266.8	-14779.6	7.79758	0.57987	-0.00681545	0.297393
45101.4	-36266.9	-14779.6	7.80814	0.580027	-0.00665604	0.292824
45101.4	-36267	-14779.5	7.81827	0.579989	-0.00659698	0.287379
45101.4	-36267.1	-14779.5	7.82818	0.580017	-0.00695622	0.282984
45101.4	-36267.3	-14779.4	7.83877	0.579959	-0.00365039	0.277334
45101.4	-36267.4	-14779.4	7.84885	0.580158	-0.00326335	0.272818
45101.4	-36267.5	-14779.3	7.85878	0.57712	-0.00330183	0.268458
45101.5	-36267.7	-14779.3	7.86938	0.573553	-0.00343869	0.264891
45101.5	-36267.8	-14779.3	7.87943	0.570108	-0.000138033	0.261652
45101.5	-36267.9	-14779.2	7.88936	0.569972	3.60102e-05	0.257373
45101.5	-36268.1	-14779.1	7.9	0.57	6.57259e-14	0.251634
45101.5	-36268.2	-14779.1	7.90667	0.57	-1.75782e-14	0.244009
45101.5	-36268.3	-14779.1	7.91667	0.57	4.58678e-15	0.235294
45101.6	-36268.4	-14779	7.92385	0.569958	-1.56378e-07	0.22483
45101.6	-36268.5	-14779	7.9338	0.570162	4.18064e-08	0.212745
45101.6	-36268.6	-14778.9	7.94051	0.577308	-1.08465e-08	0.197127
45101.6	-36268.8	-14778.9	7.95122	0.592111	5.38964e-09	0.174809
45101.6	-36268.9	-14778.8	7.96137	0.612528	-1.46673e-09	0.150583
45101.6	-36269	-14778.8	7.97501	0.636543	4.76876e-10	0.122958
45101.7	-36269.2	-14778.7	7.98917	0.664596	-7.5235e-10	0.0942481
45101.7	-36269.3	-14778.7	8.00193	0.68703	2.3654e-09	0.0687037
45101.7	-36269.4	-14778.6	8.01183	0.706586	-8.65661e-09	0.0446788
45101.7	-36269.6	-14778.6	8.02231	0.724036	4.39699e-08	0.0187962
45101.7	-36269.7	-14778.5	8.03283	0.740264	-1.66278e-07	-0.00883452
45101.7	-36269.8	-14778.5	8.04671	0.752158	6.14649e-07	-0.0390487
45101.8	-36270	-14778.4	8.06067	0.758006	-2.90314e-06	-0.0691201
45101.8	-36270.1	-14778.4	8.07387	0.76023	1.09593e-05	-0.0924101
45101.8	-36270.2	-14778.4	8.08742	0.759902	-4.02745e-05	-0.112512
45101.8	-36270.3	-14778.3	8.10173	0.760211	0.00018124	-0.1296
45101.8	-36270.4	-14778.3	8.11351	0.759116	-0.000829689	-0.142877
45101.8	-36270.6	-14778.2	8.12467	0.755353	-0.00482874	-0.153569
45101.9	-36270.7	-14778.2	8.13897	0.751953	-0.00702836	-0.160578
45101.9	-36270.8	-14778.1	8.15227	0.748647	-0.00632786	-0.164495
45101.9	-36271	-14778.1	8.16469	0.745208	-0.00790785	-0.166557
45101.9	-36271.1	-14778	8.17446	0.741751	-0.0115642	-0.168335
45101.9	-36271.2	-14778	8.18595	0.738407	-0.0152313	-0.169535
45102	-36271.4	-14777.9	8.19998	0.735181	-0.0165875	-0.169443
45102	-36271.5	-14777.9	8.21416	0.730792	-0.0184528	-0.169009
45102	-36271.6	-14777.8	8.22516	0.732565	-0.0200342	-0.171926
45102	-36271.8	-14777.8	8.23722	0.74178	-0.0215915	-0.181931
45102	-36271.9	-14777.7	8.25136	0.755906	-0.0253267	-0.198946
45102	-36272	-14777.7	8.26435	0.774525	-0.0288623	-0.21937
45102.1	-36272.2	-14777.6	8.27844	0.797785	-0.0302977	-0.243035
45102.1	-36272.3	-14777.6	8.29169	0.821894	-0.0295585	-0.266651
45102.1	-36272.4	-14777.5	8.30743	0.845168	-0.0323664	-0.28862
45102.1	-36272.6	-14777.5	8.32273	0.867426	-0.0331921	-0.310162
45102.1	-36272.7	-14777.4	8.33608	0.885772	-0.0358292	-0.327258
45102.1	-36272.8	-14777.4	8.3494	0.897611	-0.0365187	-0.339147
45102.2	-36273	-14777.3	8.36311	0.904955	-0.0392289	-0.348084
45102.2	-36273.1	-14777.3	8.37936	0.91228	-0.0401944	-0.353234
45102.2	-36273.2	-14777.2	8.39594	0.913527	-0.039949	-0.355989
45102.2	-36273.4	-14777.2	8.41375	0.913484	-0.0400088	-0.35545
45102.2	-36273.5	-14777.1	8.42787	0.910696	-0.0400025	-0.353415
45102.2	-36273.6	-14777.1	8.44064	0.907243	-0.039981	-0.35023
45102.3	-36273.8	-14777	8.4579	0.903746	-0.0400528	-0.347709
45102.3	-36273.9	-14777	8.47472	0.900398	-0.0397948	-0.346435
45102.3	-36274	-14776.9	8.49147	0.897015	-0.043058	-0.346499
45102.3	-36274.2	-14776.9	8.50588	0.893656	-0.0433405	-0.344392
45102.3	-36274.3	-14776.8	8.51922	0.886961	-0.0434361	-0.341219
45102.3	-36274.4	-14776.8	8.53255	0.883631	-0.040136	-0.335819
45102.4	-36274.6	-14776.7	8.54667	0.876667	-0.04	-0.331155
45102.4	-36274.7	-14776.7	8.56333	0.873333	-0.04	-0.325708
45102.4	-36274.8	-14776.6	8.57667	0.866667	-0.04	-0.321351
45102.4	-36275	-14776.6	8.59424	0.863057	-0.0399989	-0.315568
45102.4	-36275.1	-14776.5	8.60754	0.856245	-0.0400022	-0.310117
45102.4	-36275.2	-14776.5	8.62427	0.849609	-0.0399923	-0.303494
45102.5	-36275.4	-14776.4	8.63823	0.842439	-0.04006	-0.296735
45102.5	-36275.5	-14776.4	8.65155	0.836201	-0.0397664	-0.292595
45102.5	-36275.6	-14776.3	8.66498	0.832686	-0.036231	-0.2895
45102.5	-36275.8	-14776.3	8.6791	0.825473	-0.0326502	-0.286878
45102.5	-36275.9	-14776.2	8.6923	0.818499	-0.029783	-0.280954
45102.5	-36276.1	-14776.2	8.70581	0.808077	-0.0300793	-0.27281
45102.6	-36276.2	-14776.1	8.71989	0.79764	-0.0298521	-0.26226
45102.6	-36276.3	-14776.1	8.73307	0.787534	-0.0305401	-0.252797
45102.6	-36276.5	-14776	8.74664	0.778145	-0.0341868	-0.244157
45102.6	-36276.7	-14775.9	8.76068	0.771234	-0.0378154	-0.236703
45102.6	-36276.8	-14775.9	8.77386	0.765418	-0.04027	-0.231763
45102.6	-36276.9	-14775.9	8.78742	0.76238	-0.0399322	-0.227655
45102.7	-36277.1	-14775.8	8.80173	0.758721	-0.0400202	-0.224392
45102.7	-36277.2	-14775.7	8.81351	0.755724	-0.0399946	-0.220811
45102.7	-36277.3	-14775.7	8.82467	0.751158	-0.0400013	-0.216107
45102.7	-36277.5	-14775.6	8.83896	0.743309	-0.0399996	-0.208878
45102.7	-36277.6	-14775.6	8.85229	0.729582	-0.0400001	-0.197534
45102.7	-36277.8	-14775.5	8.86463	0.706582	-0.04	-0.180328
45102.8	-36277.9	-14775.5	8.87471	0.681977	-0.04	-0.158891
45102.8	-36278	-14775.4	8.88465	0.660182	-0.04	-0.138848
45102.8	-36278.2	-14775.4	8.895	0.641559	-0.04	-0.119531
45102.8	-36278.3	-14775.3	8.90537	0.624125	-0.04	-0.102758
45102.8	-36278.5	-14775.3	8.91521	0.609609	-0.04	-0.088169
45102.9	-36278.6	-14775.2	8.92563	0.595345	-0.04	-0.0752559
45102.9	-36278.8	-14775.2	8.93595	0.585613	-0.04	-0.0652307
45102.9	-36278.9	-14775.1	8.9458	0.579197	-0.04	-0.0587719
45102.9	-36279	-14775.1	8.95626	0.574686	-0.04	-0.0531753
45102.9	-36279.2	-14775	8.96654	0.568966	-0.04	-0.0483368
45102.9	-36279.3	-14775	8.97639	0.564336	-0.04	-0.0438125
45103	-36279.5	-14774.9	8.98689	0.560862	-0.04	-0.0414313
45103	-36279.6	-14774.8	8.99712	0.559717	-0.04	-0.0419673
45103	-36279.7	-14774.8	9.00698	0.56036	-0.04	-0.0441223
45103	-36279.9	-14774.7	9.01751	0.557595	-0.04	-0.0449044
45103	-36280	-14774.7	9.02771	0.554143	-0.04	-0.0430745
45103	-36280.2	-14774.6	9.03751	0.550541	-0.04	-0.0407457
45103.1	-36280.3	-14774.6	9.04835	0.549902	-0.04	-0.0393243
45103.1	-36280.5	-14774.5	9.05561	0.550026	-0.04	-0.0391884
45103.1	-36280.6	-14774.5	9.06215	0.549993	-0.04	-0.0392229
45103.1	-36280.8	-14774.4	9.06903	0.550001	-0.04	-0.0392144
45103.1	-36280.9	-14774.4	9.07878	0.55	-0.04	-0.039216
45103.1	-36281	-14774.3	9.0888	0.55	-0.04	-0.0392157
45103.2	-36281.2	-14774.3	9.09938	0.55	-0.04	-0.0392156
45103.2	-36281.3	-14774.2	9.10942	0.55	-0.04	-0.0392162
45103.2	-36281.5	-14774.2	9.11939	0.55	-0.0399999	-0.0392136
45103.2	-36281.7	-14774.1	9.13	0.55	-0.04	-0.0392157
45103.2	-36281.8	-14774	9.14	0.55	-0.04	-0.0392157
45103.2	-36281.9	-14774	9.15	0.55	-0.04	-0.040305
45103.3	-36282.1	-14773.9	9.1605	0.549892	-0.0400261	-0.041477
45103.3	-36282.2	-14773.9	9.16703	0.546456	-0.0398997	-0.0424773
45103.3	-36282.4	-14773.8	9.17372	0.543106	-0.0364194	-0.041315
45103.3	-36282.5	-14773.8	9.18104	0.539822	-0.0330981	-0.0401604
45103.3	-36282.7	-14773.7	9.1912	0.540048	-0.0336533	-0.0391632
45103.3	-36282.8	-14773.7	9.20122	0.539988	-0.0369257	-0.0392292
45103.4	-36283	-14773.6	9.21183	0.540005	-0.03613	-0.0392106
45103.4	-36283.1	-14773.6	9.22173	0.539999	-0.0330942	-0.0392172
45103.4	-36283.2	-14773.5	9.23187	0.540001	-0.0333551	-0.0392148
45103.4	-36283.4	-14773.4	9.24238	0.539997	-0.0335273	-0.0392183
45103.4	-36283.5	-14773.4	9.25245	0.540009	-0.0324818	-0.039206
45103.4	-36283.7	-14773.4	9.26188	0.539965	-0.0304378	-0.0392513
45103.5	-36283.9	-14773.3	9.26865	0.540165	-0.0337388	-0.0390199
45103.5	-36284	-14773.2	9.27509	0.539292	-0.0334387	-0.0376279
45103.5	-36284.1	-14773.2	9.28285	0.535607	-0.0324183	-0.0349664
45103.5	-36284.3	-14773.1	9.29369	0.531956	-0.0295983	-0.0316767
45103.5	-36284.4	-14773.1	9.30344	0.529719	-0.0301204	-0.03023
45103.5	-36284.6	-14773	9.31376	0.53007	-0.0299213	-0.031104
45103.6	-36284.8	-14773	9.32413	0.52998	-0.0302353	-0.0340453
45103.6	-36284.9	-14772.9	9.3343	0.530005	-0.0289083	-0.0369985
45103.6	-36285	-14772.9	9.34315	0.529999	-0.0252018	-0.0387334
45103.6	-36285.2	-14772.8	9.34986	0.53	-0.0215093	-0.039298
45103.6	-36285.3	-14772.8	9.35616	0.530001	-0.0197299	-0.0391924
45103.7	-36285.5	-14772.7	9.36474	0.529995	-0.0200651	-0.0392262
45103.7	-36285.6	-14772.6	9.37547	0.53002	-0.0199818	-0.0391923
45103.7	-36285.8	-14772.6	9.38509	0.529925	-0.0200048	-0.0392984
45103.7	-36285.9	-14772.5	9.39599	0.530263	-0.0199989	-0.038732
45103.7	-36286.1	-14772.5	9.40384	0.528249	-0.0200003	-0.0370042
45103.7	-36286.2	-14772.4	9.41259	0.524741	-0.0199999	-0.0340242
45103.8	-36286.4	-14772.4	9.42075	0.521	-0.02	-0.0311769
45103.8	-36286.5	-14772.3	9.42993	0.519774	-0.02	-0.0296412
45103.8	-36286.7	-14772.3	9.43756	0.52006	-0.0199999	-0.0293864
45103.8	-36286.8	-14772.2	9.44666	0.519987	-0.0200004	-0.0293404
45103.8	-36287	-14772.1	9.4572	0.520004	-0.0199984	-0.03012
45103.8	-36287.1	-14772.1	9.46689	0.519999	-0.0200059	-0.0316748
45103.9	-36287.3	-14772	9.47776	0.52	-0.019981	-0.0371674
45103.9	-36287.4	-14772	9.48526	0.52	-0.0200748	-0.047757
45103.9	-36287.6	-14771.9	9.49175	0.520001	-0.0197199	-0.0655554
45103.9	-36287.7	-14771.9	9.49856	0.519996	-0.0226342	-0.0893708
45103.9	-36287.9	-14771.8	9.50818	0.520015	-0.026054	-0.112679
45103.9	-36288	-14771.8	9.51815	0.519942	-0.0296197	-0.133813
45104	-36288.2	-14771.7	9.52892	0.520155	-0.0300626	-0.151744
45104	-36288.3	-14771.6	9.53596	0.517107	-0.0299832	-0.165416
45104	-36288.5	-14771.6	9.54255	0.513764	-0.0300044	-0.174365
45104	-36288.7	-14771.5	9.54951	0.510122	-0.0299994	-0.18359
45104	-36288.8	-14771.5	9.55939	0.509968	-0.0300002	-0.191253
45104	-36288.9	-14771.4	9.5694	0.510008	-0.03	-0.200849
45104.1	-36289.1	-14771.4	9.58	0.51	-0.03	-0.214597
45104.1	-36289.3	-14771.3	9.59	0.51	-0.03	-0.234205
45104.1	-36289.4	-14771.3	9.6	0.51	-0.03	-0.25817
45104.1	-36289.6	-14771.2	9.60706	0.51	-0.03	-0.288373
45104.1	-36289.7	-14771.1	9.61369	0.51	-0.03	-0.322433
45104.1	-36289.9	-14771.1	9.62053	0.51	-0.03	-0.364434
45104.2	-36290	-14771	9.63124	0.51	-0.03	-0.414295
45104.2	-36290.2	-14771	9.64121	0.509999	-0.03	-0.460543
45104.2	-36290.3	-14770.9	9.65097	0.510005	-0.03	-0.502547
45104.2	-36290.5	-14770.9	9.65785	0.509971	-0.03	-0.538165
45104.2	-36290.6	-14770.8	9.6644	0.510108	-0.03	-0.562301
45104.2	-36290.8	-14770.8	9.67165	0.509575	-0.03	-0.577366
45104.3	-36291	-14770.7	9.6825	0.505832	-0.03	-0.586663
45104.3	-36291.1	-14770.6	9.69225	0.502437	-0.03	-0.593237
45104.3	-36291.3	-14770.6	9.70262	0.49976	-0.03	-0.602726
45104.3	-36291.4	-14770.5	9.7123	0.500074	-0.03	-0.61493
45104.3	-36291.6	-14770.5	9.71856	0.49998	-0.03	-0.627814
45104.3	-36291.7	-14770.4	9.72526	0.500005	-0.03	-0.639661
45104.4	-36291.9	-14770.3	9.73331	0.499999	-0.03	-0.650667
45104.4	-36292	-14770.3	9.74349	0.5	-0.03	-0.6603
45104.4	-36292.2	-14770.2	9.75392	0.5	-0.03	-0.670046
45104.4	-36292.4	-14770.2	9.7631	0.5	-0.03	-0.678811
45104.4	-36292.5	-14770.1	9.76934	0.5	-0.03	-0.685346
45104.4	-36292.7	-14770.1	9.77606	0.5	-0.03	-0.690878
45104.5	-36292.8	-14770	9.7844	0.500001	-0.03	-0.696049
45104.5	-36293	-14770	9.795	0.499994	-0.03	-0.700417
45104.5	-36293.1	-14769.9	9.80354	0.50002	-0.03	-0.703913
45104.5	-36293.3	-14769.8	9.81027	0.499918	-0.0300001	-0.705579
45104.5	-36293.4	-14769.8	9.81652	0.500307	-0.0299997	-0.705532
45104.6	-36293.6	-14769.7	9.82542	0.498326	-0.0300012	-0.703711
45104.6	-36293.8	-14769.7	9.83593	0.494703	-0.029995	-0.700649
45104.6	-36293.9	-14769.6	9.8461	0.491104	-0.0300187	-0.697998
45104.6	-36294.1	-14769.6	9.85435	0.4898	-0.0299354	-0.695797
45104.6	-36294.2	-14769.5	9.86105	0.490055	-0.03026	-0.693672
45104.6	-36294.4	-14769.5	9.86729	0.489985	-0.0281218	-0.690703
45104.7	-36294.6	-14769.4	9.87674	0.490003	-0.0241336	-0.687911
45104.7	-36294.7	-14769.3	9.88708	0.489999	-0.0229145	-0.68646
45104.7	-36294.8	-14769.3	9.89728	0.49	-0.025472	-0.686233
45104.7	-36295	-14769.2	9.90513	0.49	-0.0294326	-0.686283
45104.7	-36295.2	-14769.2	9.91183	0.49	-0.0301394	-0.686272
45104.7	-36295.3	-14769.1	9.91814	0.49	-0.0299631	-0.686276
45104.8	-36295.5	-14769	9.92799	0.490001	-0.0300073	-0.686273
45104.8	-36295.7	-14769	9.93851	0.489995	-0.029998	-0.686279
45104.8	-36295.8	-14768.9	9.94552	0.490018	-0.0300005	-0.686256
45104.8	-36296	-14768.9	9.95253	0.489952	-0.0299999	-0.686324
45104.8	-36296.1	-14768.8	9.95909	0.490185	-0.03	-0.685335
45104.8	-36296.3	-14768.8	9.96868	0.487019	-0.03	-0.683467
45104.9	-36296.5	-14768.7	9.97948	0.483758	-0.03	-0.677004
45104.9	-36296.6	-14768.6	9.98631	0.470981	-0.03	-0.665393
45104.9	-36296.7	-14768.6	9.99292	0.451464	-0.03	-0.646224
45104.9	-36297	-14768.5	10	0.423333	-0.03	-0.622004
45104.9	-36297.1	-14768.5	10.0067	0.4	-0.03	-0.599129
45104.9	-36297.2	-14768.4	10.0133	0.38	-0.03	-0.578431
45105	-36297.4	-14768.3	10.0204	0.358995	-0.03	-0.559998
45105	-36297.6	-14768.3	10.0271	0.345917	-0.03	-0.544993
45105	-36297.6	-14768.3	10.0336	0.33263	-0.0299999	-0.533037
45105	-36297.9	-14768.2	10.0373	0.322076	-0.0300012	-0.520426
45105	-36298.1	-14768.1	10.0438	0.312509	-0.0299956	-0.509527
45105	-36298.2	-14768.1	10.0474	0.305458	-0.0300163	-0.496097
45105.1	-36298.4	-14768	10.0541	0.290224	-0.0299054	-0.47922
45105.1	-36298.5	-14767.9	10.0576	0.269011	-0.0303767	-0.457948
45105.1	-36298.7	-14767.9	10.0642	0.241763	-0.03398	-0.432997
45105.1	-36298.9	-14767.8	10.0674	0.212818	-0.0375836	-0.402014
45105.1	-36299	-14767.8	10.0708	0.177526	-0.0402471	-0.36696
45105.1	-36299.2	-14767.7	10.0741	0.131301	-0.0399373	-0.32309
45105.2	-36299.4	-14767.6	10.0778	0.0778959	-0.0400195	-0.273245
45105.2	-36299.5	-14767.6	10.0802	0.0300693	-0.0399948	-0.227833
45105.2	-36299.7	-14767.5	10.0801	-0.0121789	-0.0400013	-0.186577
45105.2	-36299.8	-14767.5	10.0791	-0.0475793	-0.0399996	-0.152873
45105.2	-36300	-14767.4	10.0755	-0.0701606	-0.0400001	-0.130353
45105.2	-36300.1	-14767.4	10.0719	-0.084096	-0.0399999	-0.114911
45105.3	-36300.3	-14767.3	10.0697	-0.0941601	-0.0400003	-0.103664
45105.3	-36300.5	-14767.3	10.07	-0.103814	-0.0399988	-0.0938133
45105.3	-36300.6	-14767.2	10.0702	-0.115578	-0.0400044	-0.0820529
45105.3	-36300.8	-14767.1	10.0687	-0.129716	-0.0399815	-0.068926
45105.3	-36300.9	-14767.1	10.065	-0.143099	-0.0400694	-0.0563704
45105.4	-36301.1	-14767	10.0617	-0.155249	-0.039752	-0.0445188
45105.4	-36301.3	-14767	10.0582	-0.165304	-0.0415236	-0.0339135
45105.4	-36301.4	-14766.9	10.055	-0.175227	-0.0450917	-0.0241659
45105.4	-36301.6	-14766.8	10.0512	-0.185554	-0.048698	-0.0149133
45105.4	-36301.8	-14766.8	10.0501	-0.193888	-0.0502077	-0.00636457
45105.4	-36301.9	-14766.7	10.0483	-0.200927	-0.0500148	5.25867e-05
45105.5	-36302.1	-14766.7	10.0448	-0.205286	-0.0497476	0.00564304
45105.5	-36302.2	-14766.6	10.0389	-0.211043	-0.0519733	0.0105081
45105.5	-36302.4	-14766.6	10.0343	-0.215655	-0.0554474	0.0149307
45105.5	-36302.6	-14766.5	10.0311	-0.219159	-0.0592049	0.0180156
45105.5	-36302.7	-14766.4	10.0276	-0.220201	-0.0601887	0.01941
45105.5	-36302.9	-14766.4	10.0243	-0.219948	-0.05995	0.0196529
45105.6	-36303	-14766.3	10.0208	-0.220007	-0.0600106	0.0195983
45105.6	-36303.2	-14766.3	10.0174	-0.220015	-0.0599971	0.0196104
45105.6	-36303.3	-14766.2	10.0141	-0.219933	-0.0600008	0.0196072
45105.6	-36303.5	-14766.1	10.0106	-0.220206	-0.0599999	0.019608
45105.6	-36303.7	-14766.1	10.0072	-0.217334	-0.06	0.0196078
45105.6	-36303.8	-14766	10.0042	-0.213969	-0.06	0.0196079
45105.7	-36304	-14766	9.9974	-0.210264	-0.06	0.0196078
45105.7	-36304.2	-14765.9	9.99363	-0.209931	-0.06	0.0196078
45105.7	-36304.3	-14765.9	9.99043	-0.210018	-0.06	0.0196078
45105.7	-36304.5	-14765.8	9.98687	-0.209998	-0.06	0.0196078
45105.7	-36304.6	-14765.7	9.98353	-0.210001	-0.06	0.0196078
45105.7	-36304.8	-14765.7	9.9802	-0.21	-0.06	0.0196078
45105.8	-36305	-14765.6	9.97667	-0.21	-0.06	0.0196078
45105.8	-36305.1	-14765.6	9.97333	-0.21	-0.06	0.0196078
45105.8	-36305.3	-14765.5	9.97	-0.21	-0.06	0.0196078
45105.8	-36305.5	-14765.5	9.96646	-0.21	-0.06	0.0196078
45105.8	-36305.6	-14765.4	9.96314	-0.21	-0.06	0.0196078
45105.8	-36305.7	-14765.4	9.95979	-0.21	-0.06	0.0196078
45105.9	-36305.9	-14765.3	9.95626	-0.21	-0.06	0.0196078
45105.9	-36306.1	-14765.2	9.95295	-0.21	-0.06	0.0196078
45105.9	-36306.2	-14765.2	9.94959	-0.21	-0.06	0.0196078
45105.9	-36306.4	-14765.1	9.94606	-0.21	-0.06	0.019608
45105.9	-36306.5	-14765.1	9.94277	-0.210001	-0.06	0.0196073
45105.9	-36306.7	-14765	9.93935	-0.209998	-0.06	0.0196099
45106	-36306.9	-14764.9	9.93603	-0.21001	-0.06	0.0195973
45106	-36307	-14764.9	9.93189	-0.209964	-0.06	0.0196478
45106	-36307.2	-14764.8	9.92554	-0.210134	-0.06	0.0194433
45106	-36307.4	-14764.8	9.92242	-0.209283	-0.0599999	0.0180018
45106	-36307.5	-14764.7	9.91901	-0.20567	-0.0600002	0.0154145
45106	-36307.7	-14764.7	9.91564	-0.202152	-0.0599992	0.0122544
45106.1	-36307.8	-14764.6	9.91213	-0.199681	-0.0600038	0.0103642
45106.1	-36308	-14764.6	9.90885	-0.200085	-0.0599856	0.00973321
45106.1	-36308.1	-14764.5	9.90542	-0.199979	-0.0600524	0.00982149
45106.1	-36308.3	-14764.4	9.90193	-0.200006	-0.0597724	0.00979881
45106.1	-36308.4	-14764.4	9.89865	-0.199998	-0.0610896	0.00980536
45106.1	-36308.6	-14764.3	9.89521	-0.2	-0.0647987	0.0098033
45106.2	-36308.8	-14764.3	9.89174	-0.2	-0.0684905	0.00980524
45106.2	-36308.9	-14764.2	9.88846	-0.2	-0.0702702	0.0097993
45106.2	-36309.1	-14764.2	9.885	-0.2	-0.0699349	0.00982033
45106.2	-36309.3	-14764.1	9.88154	-0.2	-0.0700182	0.00973586
45106.2	-36309.4	-14764.1	9.87826	-0.2	-0.0699952	0.0102212
45106.3	-36309.6	-14764	9.87479	-0.2	-0.0700011	0.0119648
45106.3	-36309.7	-14763.9	9.87135	-0.2	-0.0699997	0.015019
45106.3	-36309.9	-14763.9	9.86807	-0.2	-0.0700001	0.0177719
45106.3	-36310	-14763.8	9.86458	-0.2	-0.0700001	0.0193294
45106.3	-36310.2	-14763.8	9.86115	-0.2	-0.0699996	0.0196684
45106.3	-36310.3	-14763.7	9.85787	-0.2	-0.0700015	0.0195918
45106.4	-36310.5	-14763.7	9.85437	-0.2	-0.069995	0.0196114
45106.4	-36310.7	-14763.6	9.85096	-0.2	-0.07002	0.0196069
45106.4	-36310.8	-14763.5	9.84767	-0.2	-0.0699251	0.0196081
45106.4	-36311	-14763.5	9.84416	-0.2	-0.0702412	0.0196078
45106.4	-36311.1	-14763.4	9.84077	-0.2	-0.0675587	0.0196079
45106.4	-36311.3	-14763.4	9.83747	-0.2	-0.0641861	0.0196078
45106.5	-36311.5	-14763.3	9.83395	-0.2	-0.060371	0.0196078
45106.5	-36311.6	-14763.3	9.83058	-0.2	-0.0601017	0.0196078
45106.5	-36311.8	-14763.2	9.82727	-0.2	-0.0573799	0.0196079
45106.5	-36312	-14763.1	9.82374	-0.2	-0.0537645	0.0196078
45106.5	-36312.1	-14763.1	9.82039	-0.2	-0.0502319	0.0196081
45106.5	-36312.2	-14763	9.81706	-0.200001	-0.0499509	0.0196069
45106.6	-36312.4	-14763	9.81357	-0.199998	-0.0499849	0.0196097
45106.6	-36312.6	-14762.9	9.81008	-0.200006	-0.050086	0.0196007
45106.6	-36312.7	-14762.9	9.81007	-0.199976	-0.0468922	0.0196346
45106.6	-36312.9	-14762.8	9.80667	-0.2	-0.0433333	0.0185185
45106.6	-36313	-14762.8	9.80333	-0.196667	-0.04	0.0163399
45106.6	-36313.2	-14762.7	9.8	-0.193333	-0.04	0.0130719
45106.7	-36313.3	-14762.7	9.79646	-0.1899	-0.0399937	0.0107951
45106.7	-36313.5	-14762.6	9.79314	-0.190027	-0.0400017	0.00978174
45106.7	-36313.7	-14762.6	9.78979	-0.189993	-0.0399996	0.00980968
45106.7	-36313.8	-14762.5	9.78626	-0.190003	-0.0400002	0.00980107
45106.7	-36314	-14762.4	9.78295	-0.189999	-0.0399999	0.00980468
45106.7	-36314.1	-14762.4	9.77959	-0.19	-0.04	0.00980372
45106.8	-36314.3	-14762.3	9.77606	-0.19	-0.04	0.00980399
45106.8	-36314.5	-14762.3	9.77276	-0.19	-0.04	0.0098039
45106.8	-36314.6	-14762.2	9.76938	-0.19	-0.04	0.00980392
45106.8	-36314.7	-14762.2	9.76586	-0.19	-0.04	0.00980397
45106.8	-36314.9	-14762.1	9.76256	-0.19	-0.04	0.00980374
45106.8	-36315.1	-14762.1	9.75917	-0.19	-0.04	0.00980461
45106.9	-36315.3	-14762	9.75566	-0.19	-0.04	0.00980068
45106.9	-36315.4	-14761.9	9.75237	-0.19	-0.0400001	0.00981618
45106.9	-36315.5	-14761.9	9.74896	-0.19	-0.0399997	0.00975889
45106.9	-36315.7	-14761.8	9.74546	-0.19	-0.0400012	0.0100545
45106.9	-36315.8	-14761.8	9.74218	-0.19	-0.0399957	0.0114983
45106.9	-36316	-14761.7	9.73875	-0.19	-0.0400158	0.0142764
45107	-36316.2	-14761.7	9.73527	-0.19	-0.0399312	0.017428
45107	-36316.3	-14761.6	9.73199	-0.19	-0.040259	0.0190995
45107	-36316.5	-14761.6	9.72852	-0.19	-0.0387848	0.019678
45107	-36316.7	-14761.5	9.72516	-0.19	-0.0350678	0.0195879
45107	-36316.8	-14761.5	9.72144	-0.19	-0.0315468	0.0196132
45107.1	-36317	-14761.4	9.72	-0.19	-0.0296859	0.0196066
45107.1	-36317.1	-14761.3	9.71856	-0.19	-0.0303394	0.0196082
45107.1	-36317.2	-14761.3	9.71484	-0.19	-0.0284739	0.0196077
45107.1	-36317.4	-14761.2	9.71148	-0.19	-0.0247963	0.0196079
45107.1	-36317.6	-14761.2	9.70801	-0.19	-0.021116	0.0196079
45107.1	-36317.7	-14761.1	9.70473	-0.19	-0.019669	0.0196077
45107.2	-36317.9	-14761.1	9.70125	-0.19	-0.0204098	0.0196082
45107.2	-36318.1	-14761	9.69782	-0.190002	-0.0176429	0.0196065
45107.2	-36318.2	-14761	9.69453	-0.189994	-0.0168311	0.0196129
45107.2	-36318.4	-14760.9	9.69104	-0.190021	-0.0142508	0.0195907
45107.2	-36318.5	-14760.8	9.6876	-0.189918	-0.0134267	0.0196759
45107.2	-36318.7	-14760.8	9.68443	-0.190306	-0.0109571	0.0189696
45107.3	-36318.8	-14760.7	9.68053	-0.187607	-0.00973902	0.0170048
45107.3	-36319	-14760.7	9.6801	-0.18414	-0.0103704	0.0138035
45107.3	-36319.1	-14760.6	9.67764	-0.180541	-0.00729066	0.0113005
45107.3	-36319.3	-14760.6	9.67392	-0.179902	-0.00661673	0.00991909
45107.3	-36319.5	-14760.5	9.67058	-0.180026	-0.00643001	0.00977484
45107.3	-36319.6	-14760.5	9.66727	-0.179993	-0.00952564	0.00981159
45107.4	-36319.8	-14760.4	9.66375	-0.180001	-0.0100781	0.0098026
45107.4	-36319.9	-14760.4	9.66038	-0.18	-0.00998186	0.00980428
45107.4	-36320	-14760.3	9.65707	-0.18	-0.00999423	0.00980383
45107.4	-36320.2	-14760.2	9.65354	-0.18	-0.0100221	0.00980393
45107.4	-36320.4	-14760.2	9.65019	-0.18	-0.00991214	0.00980392
45107.4	-36320.5	-14760.2	9.64686	-0.18	-0.0131083	0.00980392
45107.5	-36320.7	-14760.1	9.64333	-0.18	-0.0166667	0.00980392
45107.5	-36320.8	-14760	9.64	-0.18	-0.02	0.00980392
45107.5	-36321	-14760	9.64	-0.18	-0.02	0.00980392
45107.5	-36321.2	-14759.9	9.63643	-0.18	-0.0200058	0.00980392
45107.5	-36321.3	-14759.9	9.63315	-0.18	-0.0200004	0.00980393
45107.5	-36321.4	-14759.8	9.62979	-0.18	-0.0199928	0.00980388
45107.6	-36321.6	-14759.8	9.62626	-0.18	-0.0200598	0.00980421
45107.6	-36321.8	-14759.7	9.62295	-0.18	-0.0197665	0.00980282
45107.6	-36321.9	-14759.7	9.61958	-0.18	-0.0162312	0.00980804
45107.6	-36322.1	-14759.6	9.61609	-0.18	-0.0126489	0.0097801
45107.6	-36322.2	-14759.6	9.61262	-0.18	-0.00978779	0.00990021
45107.6	-36322.4	-14759.5	9.60989	-0.18	-0.0100615	0.0112114
45107.7	-36322.6	-14759.4	9.60954	-0.18	-0.00994266	0.0138213
45107.7	-36322.7	-14759.4	9.60581	-0.18	-0.0101543	0.0169772
45107.7	-36322.8	-14759.3	9.60253	-0.18	-0.00939383	0.0188837
45107.7	-36323	-14759.3	9.59897	-0.18	-0.00564964	0.01969
45107.7	-36323.2	-14759.2	9.59576	-0.18	-0.00216047	0.0195859
45107.7	-36323.3	-14759.2	9.59209	-0.18	9.12096e-05	0.0196133
45107.8	-36323.4	-14759.1	9.58988	-0.18	0.000827439	0.0196062
45107.8	-36323.6	-14759.1	9.5892	-0.18	0.00453799	0.0196083
45107.8	-36323.7	-14759	9.58533	-0.18	0.00808381	0.0196078
45107.8	-36323.9	-14759	9.58196	-0.18	0.0103197	0.0196078
45107.8	-36324.1	-14758.9	9.57865	-0.18	0.0099148	0.0196082
45107.8	-36324.2	-14758.9	9.57521	-0.180001	0.0100209	0.0196067
45107.9	-36324.4	-14758.8	9.57174	-0.179995	0.00999371	0.0196128
45107.9	-36324.5	-14758.7	9.56843	-0.180018	0.0100029	0.0195892
45107.9	-36324.7	-14758.7	9.56508	-0.179935	0.00999483	0.0196744
45107.9	-36324.9	-14758.6	9.5612	-0.18027	0.01002	0.0191699
45107.9	-36325	-14758.6	9.56005	-0.178491	0.0099253	0.0175572
45108	-36325.1	-14758.5	9.55841	-0.174799	0.0102627	0.0144906
45108	-36325.3	-14758.5	9.5546	-0.17109	0.00824919	0.0116122
45108	-36325.4	-14758.4	9.55143	-0.169772	0.00474145	0.0101128
45108	-36325.6	-14758.4	9.54788	-0.170052	0.00100013	0.00975036
45108	-36325.8	-14758.3	9.54459	-0.169986	-0.000225979	0.00981861
45108	-36325.9	-14758.3	9.54081	-0.170004	5.99534e-05	0.00980003
45108.1	-36326.1	-14758.2	9.54009	-0.169999	-1.33226e-05	0.00980479
45108.1	-36326.2	-14758.2	9.53786	-0.17	3.62531e-06	0.00980369
45108.1	-36326.4	-14758.1	9.53428	-0.17	-9.60386e-07	0.00980398
45108.1	-36326.5	-14758	9.53084	-0.17	2.03447e-07	0.00980391
45108.1	-36326.7	-14758	9.52743	-0.17	-5.54911e-08	0.00980393
45108.1	-36326.8	-14758	9.52414	-0.17	1.63699e-08	0.00980392
45108.2	-36327	-14757.9	9.52063	-0.17	-8.3759e-09	0.00980392
45108.2	-36327.1	-14757.8	9.51721	-0.17	2.23291e-08	0.00980392
45108.2	-36327.3	-14757.8	9.51417	-0.17	-1.0044e-07	0.00980392
45108.2	-36327.5	-14757.7	9.51048	-0.17	3.56089e-07	0.00980392
45108.2	-36327.6	-14757.7	9.51011	-0.17	-1.32406e-06	0.00980392
45108.2	-36327.8	-14757.6	9.50764	-0.17	4.94016e-06	0.00980392
45108.3	-36327.9	-14757.6	9.50392	-0.17	-1.49189e-05	0.00980392
45108.3	-36328	-14757.5	9.50059	-0.17	5.83141e-05	0.00980393
45108.3	-36328.2	-14757.5	9.49725	-0.17	-0.000218328	0.0098039
45108.3	-36328.4	-14757.4	9.4938	-0.17	0.0028195	0.00980398
45108.3	-36328.5	-14757.4	9.49018	-0.17	0.00645799	0.0098037
45108.3	-36328.7	-14757.3	9.49012	-0.17	0.00670562	0.00980475
45108.4	-36328.8	-14757.3	9.4869	-0.17	0.00669117	0.00980225
45108.4	-36329	-14757.2	9.48355	-0.17	0.00654721	0.00981038
45108.4	-36329.1	-14757.1	9.48	-0.17	0.01	0.00980392
45108.4	-36329.3	-14757.1	9.48	-0.17	0.01	0.0108932
45108.4	-36329.4	-14757	9.47667	-0.17	0.01	0.0130719
45108.4	-36329.5	-14757	9.47314	-0.17	0.00999767	0.0165176
45108.5	-36329.7	-14756.9	9.4698	-0.17	0.0100006	0.0186096
45108.5	-36329.9	-14756.9	9.46647	-0.17	0.01	0.0196313
45108.5	-36330.1	-14756.8	9.46287	-0.17	0.00999848	0.0195958
45108.5	-36330.2	-14756.8	9.45995	-0.17	0.0100029	0.0196096
45108.5	-36330.3	-14756.7	9.45991	-0.17	0.00998935	0.0196074
45108.5	-36330.5	-14756.7	9.45644	-0.17	0.0100397	0.019608
45108.6	-36330.6	-14756.6	9.45314	-0.17	0.00985113	0.0196077
45108.6	-36330.8	-14756.6	9.44958	-0.169999	0.00645449	0.019609
45108.6	-36330.9	-14756.5	9.4463	-0.170004	0.00670402	0.0196034
45108.6	-36331.1	-14756.5	9.44284	-0.169984	0.00672921	0.0196246
45108.6	-36331.3	-14756.4	9.43986	-0.170095	0.0062054	0.0195051
45108.6	-36331.4	-14756.3	9.43969	-0.169623	0.00306568	0.0182306
45108.7	-36331.5	-14756.3	9.43598	-0.16602	0.00339361	0.0157613
45108.7	-36331.7	-14756.2	9.43256	-0.162417	0.00335523	0.0124076
45108.7	-36331.9	-14756.2	9.4292	-0.159752	0.00317012	0.0105448
45108.7	-36332	-14756.1	9.42594	-0.160066	0.00400769	0.00973618
45108.7	-36332.2	-14756.1	9.42234	-0.159983	0.00695191	0.0098211
45108.8	-36332.3	-14756	9.41989	-0.160005	0.00663089	0.00979861
45108.8	-36332.5	-14756	9.41928	-0.159999	0.00648138	0.00980526
45108.8	-36332.6	-14755.9	9.41544	-0.16	0.0077447	0.00980352
45108.8	-36332.8	-14755.9	9.41193	-0.16	0.0103605	0.00980403
45108.8	-36332.9	-14755.8	9.40993	-0.16	0.00991047	0.0098039
45108.8	-36333.1	-14755.8	9.40897	-0.16	0.010026	0.00980393
45108.9	-36333.2	-14755.7	9.40529	-0.16	0.00999308	0.00980392
45108.9	-36333.3	-14755.7	9.40162	-0.16	0.0100017	0.00980392
45108.9	-36333.5	-14755.6	9.39994	-0.16	0.00999952	0.00980392
45108.9	-36333.7	-14755.6	9.3988	-0.16	0.0100001	0.00980392
45108.9	-36333.8	-14755.5	9.39491	-0.16	0.00999998	0.00980392
45108.9	-36334	-14755.4	9.39157	-0.16	0.00999998	0.00980392
45109	-36334.1	-14755.4	9.38823	-0.16	0.0100001	0.00980392
45109	-36334.2	-14755.4	9.38488	-0.16	0.0099996	0.00980392
45109	-36334.4	-14755.3	9.38099	-0.16	0.0100016	0.00980392
45109	-36334.6	-14755.2	9.3801	-0.16	0.00999388	0.00980392
45109	-36334.7	-14755.2	9.37814	-0.16	0.0100211	0.00980392
45109	-36334.9	-14755.1	9.37452	-0.16	0.00991507	0.00980392
45109.1	-36335	-14755.1	9.37083	-0.16	0.0103185	0.00980392
45109.1	-36335.1	-14755	9.37009	-0.16	0.00784846	0.00980392
45109.1	-36335.3	-14755	9.36783	-0.16	0.00432991	0.00980392
45109.1	-36335.5	-14754.9	9.36437	-0.16	0.000716759	0.00980393
45109.1	-36335.6	-14754.9	9.36054	-0.16	-0.000133795	0.0098039
45109.1	-36335.8	-14754.8	9.36009	-0.16	3.61948e-05	0.00980401
45109.2	-36335.9	-14754.8	9.35764	-0.16	-9.5706e-06	0.00980357
45109.2	-36336	-14754.7	9.35392	-0.16	1.8823e-06	0.00980498
45109.2	-36336.2	-14754.7	9.35059	-0.16	-5.06872e-07	0.00979979
45109.2	-36336.4	-14754.6	9.34725	-0.16	1.33729e-07	0.00981939
45109.2	-36336.5	-14754.5	9.3438	-0.16	-2.31158e-08	0.00976237
45109.2	-36336.7	-14754.5	9.34018	-0.16	6.2033e-09	0.0107134
45109.3	-36336.8	-14754.5	9.34012	-0.16	-1.6321e-09	0.0127245
45109.3	-36337	-14754.4	9.3369	-0.16	2.08579e-10	0.016154
45109.3	-36337.1	-14754.3	9.33355	-0.16	-5.5844e-11	0.0184252
45109.3	-36337.3	-14754.3	9.33008	-0.16	1.46406e-11	0.0195789
45109.3	-36337.4	-14754.2	9.33	-0.16	2.67221e-20	0.0196078
45109.3	-36337.6	-14754.2	9.32667	-0.16	-7.14672e-21	0.0196078
45109.4	-36337.7	-14754.1	9.32333	-0.16	1.86484e-21	0.0196078
45109.4	-36337.9	-14754.1	9.31993	-0.159992	-6.35784e-14	0.019615
45109.4	-36338	-14754	9.31992	-0.160032	1.6997e-14	0.0195807
45109.4	-36338.1	-14754	9.31644	-0.159878	-4.40946e-15	0.0184165
45109.4	-36338.3	-14753.9	9.31286	-0.156236	2.18821e-15	0.0159739
45109.4	-36338.5	-14753.9	9.30991	-0.152893	-5.84739e-16	0.0127411
45109.5	-36338.6	-14753.8	9.30978	-0.149845	1.50708e-16	0.0107051
45109.5	-36338.7	-14753.8	9.30602	-0.150058	-5.61084e-17	0.0097401
45109.5	-36338.9	-14753.7	9.30264	-0.149985	1.49862e-17	0.00982097
45109.5	-36339	-14753.7	9.29989	-0.150004	-3.83397e-18	0.00979956
45109.5	-36339.2	-14753.6	9.29952	-0.149999	1.26919e-18	0.00980537
45109.5	-36339.4	-14753.6	9.29585	-0.15	-3.38813e-19	0.00980354
45109.6	-36339.5	-14753.5	9.29236	-0.15	8.59483e-20	0.00980402
45109.6	-36339.6	-14753.5	9.28985	-0.15	-2.66841e-20	0.00980389
45109.6	-36339.8	-14753.4	9.28939	-0.15	7.12125e-21	0.00980393
45109.6	-36339.9	-14753.4	9.28553	-0.15	-1.79657e-21	0.00980392
45109.6	-36340.1	-14753.3	9.28223	-0.15	5.72827e-22	0.00980392
45109.7	-36340.2	-14753.2	9.27902	-0.15	-1.37266e-22	0.00980392
45109.7	-36340.4	-14753.2	9.27574	-0.15	3.6769e-23	0.00980392
45109.7	-36340.6	-14753.1	9.27214	-0.15	-9.80975e-24	0.00980392
45109.7	-36340.7	-14753.1	9.26991	-0.15	2.46427e-24	0.00980392
45109.7	-36340.8	-14753	9.26917	-0.15	-7.34991e-25	0.00980392
45109.7	-36341	-14753	9.26546	-0.15	1.9687e-25	0.00980392
45109.8	-36341.1	-14752.9	9.26192	-0.15	-5.24877e-26	0.00980392
45109.8	-36341.3	-14752.9	9.25993	-0.15	1.303e-26	0.00980392
45109.8	-36341.5	-14752.8	9.25899	-0.15	-3.75886e-27	0.00980392
45109.8	-36341.6	-14752.8	9.2552	-0.15	9.20821e-28	0.00980392
45109.8	-36341.7	-14752.7	9.25144	-0.15	-2.6173e-28	0.00980392
45109.8	-36341.9	-14752.7	9.25002	-0.15	6.96714e-29	0.00980392
45109.9	-36342	-14752.6	9.24862	-0.15	-1.67884e-29	0.00980392
45109.9	-36342.2	-14752.6	9.24489	-0.15	4.70002e-30	0.00980392
45109.9	-36342.3	-14752.5	9.24124	-0.15	-1.24993e-30	0.00980392
45109.9	-36342.5	-14752.5	9.24003	-0.15	2.951e-31	0.00980392
45109.9	-36342.6	-14752.4	9.23831	-0.15	-8.16497e-32	0.00980392
45109.9	-36342.8	-14752.4	9.23472	-0.15	2.169e-32	0.00980392
45110	-36342.9	-14752.3	9.23102	-0.15	-4.98923e-33	0.00980392
45110	-36343.1	-14752.3	9.22969	-0.15	1.36771e-33	0.00980392
45110	-36343.2	-14752.2	9.23037	-0.15	-3.62859e-34	0.00980392
45110	-36343.3	-14752.2	9.22786	-0.15	8.06332e-35	0.00980393
45110	-36343.5	-14752.1	9.22425	-0.15	-2.19416e-35	0.0098039
45110	-36343.7	-14752.1	9.22102	-0.15	5.81235e-36	0.00980402
45110.1	-36343.8	-14752	9.21747	-0.15	-1.23058e-36	0.00980362
45110.1	-36344	-14751.9	9.21417	-0.15	3.32901e-37	0.00980512
45110.1	-36344.1	-14751.9	9.21055	-0.15	-8.80255e-38	0.00979944
45110.1	-36344.2	-14751.9	9.20985	-0.15	1.73124e-38	0.00981746
45110.1	-36344.4	-14751.8	9.21024	-0.15	-4.66195e-39	0.009751
45110.1	-36344.5	-14751.7	9.20734	-0.15	1.22997e-39	0.0106105
45110.2	-36344.7	-14751.7	9.20378	-0.15	-2.12607e-40	0.0127284
45110.2	-36344.9	-14751.6	9.20019	-0.150001	5.70548e-41	0.0159835
45110.2	-36345	-14751.6	9.20012	-0.149997	-1.50112e-41	0.0183234
45110.2	-36345.1	-14751.5	9.1969	-0.150007	1.9184e-42	0.0195694
45110.2	-36345.3	-14751.5	9.19355	-0.149973	-5.13625e-43	0.0196387
45110.2	-36345.4	-14751.4	9.19008	-0.1501	1.34657e-43	0.0186144
45110.3	-36345.6	-14751.4	9.19	-0.146667	2.45776e-52	0.0163399
45110.3	-36345.7	-14751.3	9.18667	-0.143333	-6.57319e-53	0.0130719
45110.3	-36345.9	-14751.3	9.18333	-0.14	1.71518e-53	0.0108932
45110.3	-36346	-14751.2	9.17993	-0.140024	-5.84762e-46	0.00977721
45110.3	-36346.2	-14751.2	9.17992	-0.139994	1.5633e-46	0.00981106
45110.3	-36346.3	-14751.1	9.17644	-0.140002	-4.05559e-47	0.00980207
45110.4	-36346.5	-14751.1	9.17286	-0.139999	2.0126e-47	0.00980484
45110.4	-36346.6	-14751	9.16991	-0.14	-5.37813e-48	0.00980368
45110.4	-36346.7	-14751	9.16978	-0.14	1.38613e-48	0.00980398
45110.4	-36346.9	-14750.9	9.16602	-0.14	-5.16056e-49	0.0098039
45110.4	-36347.1	-14750.9	9.16264	-0.14	1.37835e-49	0.00980393
45110.5	-36347.2	-14750.8	9.15989	-0.14	-3.52629e-50	0.00980392
45110.5	-36347.3	-14750.8	9.15953	-0.14	1.16734e-50	0.00980392
45110.5	-36347.5	-14750.7	9.15584	-0.14	-3.11623e-51	0.00980392
45110.5	-36347.6	-14750.7	9.15241	-0.14	7.90507e-52	0.00980392
45110.5	-36347.8	-14750.6	9.14964	-0.14	-2.45421e-52	0.00980392
45110.5	-36347.9	-14750.6	9.15027	-0.14	6.54768e-53	0.00980392
45110.6	-36348.1	-14750.5	9.14918	-0.14	-1.64478e-53	0.00980392
45110.6	-36348.2	-14750.5	9.14547	-0.14	4.9041e-54	0.00980392
45110.6	-36348.4	-14750.4	9.14192	-0.14	-1.30752e-54	0.00980392
45110.6	-36348.5	-14750.4	9.13994	-0.14	3.24704e-55	0.00980392
45110.6	-36348.7	-14750.3	9.13897	-0.14	-9.4167e-56	0.00980392
45110.6	-36348.8	-14750.2	9.13529	-0.14	2.5088e-56	0.00980392
45110.7	-36348.9	-14750.2	9.13162	-0.14	-6.14608e-57	0.00980392
45110.7	-36349.1	-14750.1	9.12995	-0.14	1.74769e-57	0.00980392
45110.7	-36349.3	-14750.1	9.12876	-0.14	-4.68071e-58	0.00980392
45110.7	-36349.4	-14750	9.12511	-0.14	1.24595e-58	0.00980392
45110.7	-36349.5	-14750	9.12137	-0.14	-3.0009e-59	0.00980392
45110.7	-36349.7	-14749.9	9.12002	-0.14	8.34286e-60	0.00980392
45110.8	-36349.8	-14749.9	9.1184	-0.14	-1.9697e-60	0.00980392
45110.8	-36350	-14749.8	9.11468	-0.14	5.44986e-61	0.00980392
45110.8	-36350.1	-14749.8	9.11113	-0.14	-1.44774e-61	0.00980392
45110.8	-36350.3	-14749.7	9.10973	-0.14	3.33015e-62	0.00980392
45110.8	-36350.4	-14749.7	9.11034	-0.14	-9.129e-63	0.00980392
45110.8	-36350.6	-14749.6	9.10802	-0.14	2.42197e-63	0.00980392
45110.9	-36350.7	-14749.6	9.10442	-0.14	-5.38201e-64	0.00980392
45110.9	-36350.9	-14749.5	9.10063	-0.14	1.46453e-64	0.00980392
45110.9	-36351	-14749.5	9.10014	-0.14	-3.87956e-65	0.00980392
45110.9	-36351.1	-14749.4	9.09764	-0.14	8.21374e-66	0.00980392
45110.9	-36351.3	-14749.4	9.09415	-0.14	-2.22201e-66	0.00980392
45110.9	-36351.4	-14749.3	9.09048	-0.14	5.87542e-67	0.00980392
45111	-36351.6	-14749.3	9.09011	-0.14	-1.15555e-67	0.00980392
45111	-36351.7	-14749.2	9.08736	-0.14	3.1117e-68	0.00980392
45111	-36351.9	-14749.2	9.08396	-0.14	-8.20968e-69	0.00980393
45111	-36352	-14749.1	9.08028	-0.14	1.41909e-69	0.0098039
45111	-36352.2	-14749.1	9.07988	-0.14	-3.80822e-70	0.009804
45111	-36352.3	-14749	9.0802	-0.14	1.00195e-70	0.00980364
45111.1	-36352.5	-14749	9.07689	-0.14	-1.28047e-71	0.00980448
45111.1	-36352.6	-14748.9	9.07355	-0.140001	3.42828e-72	0.00980176
45111.1	-36352.8	-14748.9	9.07008	-0.139998	-8.98791e-73	0.00981199
45111.1	-36352.9	-14748.8	9.07	-0.14	-3.28095e-81	0.00980392
45111.1	-36353.1	-14748.8	9.06667	-0.14	8.77479e-82	0.0108932
45111.1	-36353.2	-14748.7	9.06333	-0.14	-2.28966e-82	0.0119826
45111.2	-36353.3	-14748.7	9.05989	-0.136448	3.9031e-75	0.0130692
45111.2	-36353.5	-14748.6	9.06006	-0.133116	-1.04345e-75	0.0119051
45111.2	-36353.6	-14748.6	9.05987	-0.129913	2.70698e-76	0.0108213
45111.2	-36353.8	-14748.5	9.05624	-0.130043	-1.34335e-76	0.00974448
45111.2	-36353.9	-14748.5	9.05288	-0.129988	3.58973e-77	0.00981981
45111.2	-36354.1	-14748.4	9.04991	-0.130003	-9.252e-78	0.00979983
45111.3	-36354.2	-14748.4	9.04968	-0.129999	3.44451e-78	0.00980545
45111.3	-36354.4	-14748.3	9.04604	-0.13	-9.20007e-79	0.00980351
45111.3	-36354.5	-14748.3	9.04265	-0.13	2.35368e-79	0.00980403
45111.3	-36354.6	-14748.2	9.03968	-0.13	-7.79161e-80	0.00980389
45111.3	-36354.8	-14748.1	9.04022	-0.13	2.07998e-80	0.00980393
45111.4	-36354.9	-14748.1	9.03938	-0.13	-5.27638e-81	0.00980392
45111.4	-36355.1	-14748.1	9.03566	-0.13	1.63811e-81	0.00980392
45111.4	-36355.2	-14748	9.03216	-0.13	-4.37037e-82	0.00980392
45111.4	-36355.4	-14748	9.02991	-0.13	1.09784e-82	0.00980392
45111.4	-36355.5	-14747.9	9.02917	-0.13	-3.27333e-83	0.00980392
45111.4	-36355.7	-14747.8	9.02546	-0.13	8.72728e-84	0.00980392
45111.5	-36355.8	-14747.8	9.02193	-0.13	-2.16729e-84	0.00980392
45111.5	-36355.9	-14747.7	9.01961	-0.13	6.28535e-85	0.00980392
45111.5	-36356.1	-14747.7	9.02035	-0.13	-1.67454e-85	0.00980392
45111.5	-36356.2	-14747.7	9.01876	-0.13	4.10218e-86	0.00980392
45111.5	-36356.4	-14747.6	9.0151	-0.13	-1.16598e-86	0.00980392
45111.5	-36356.5	-14747.5	9.01146	-0.13	3.1038e-87	0.00980392
45111.6	-36356.7	-14747.5	9.01	-0.13	-7.47904e-88	0.00980392
45111.6	-36356.8	-14747.4	9.00854	-0.13	2.0936e-88	0.00980392
45111.6	-36357	-14747.4	9.0049	-0.13	-5.55995e-89	0.00980392
45111.6	-36357.1	-14747.3	9.00124	-0.13	1.28518e-89	0.00980392
45111.6	-36357.3	-14747.3	8.99965	-0.13	-2.43451e-90	0.00980392
45111.6	-36357.4	-14747.2	9.00039	-0.13	-3.54883e-90	0.00980392
45111.7	-36357.5	-14747.2	8.99807	-0.13	1.53465e-89	0.00980392
45111.7	-36357.7	-14747.1	8.99452	-0.13	-6.26317e-89	0.00980392
45111.7	-36357.8	-14747.1	8.99092	-0.13	2.35124e-88	0.00980392
45111.7	-36358	-14747	8.98976	-0.13	-7.88632e-88	0.00980392
45111.7	-36358.1	-14747	8.99032	-0.13	3.13947e-87	0.00980392
45111.7	-36358.3	-14746.9	8.9878	-0.13	-1.17674e-86	0.00980392
45111.8	-36358.4	-14746.9	8.98421	-0.13	3.7903e-86	0.00980392
45111.8	-36358.6	-14746.8	8.98046	-0.13	-1.49416e-85	0.00980392
45111.8	-36358.7	-14746.8	8.98015	-0.13	5.59713e-85	0.00980392
45111.8	-36358.8	-14746.7	8.97739	-0.13	-1.69077e-84	0.00980392
45111.8	-36359	-14746.7	8.97394	-0.13	6.60889e-84	0.00980392
45111.8	-36359.1	-14746.6	8.9704	-0.13	-2.47437e-83	0.00980392
45111.9	-36359.3	-14746.6	8.9699	-0.13	6.6462e-83	0.00980392
45111.9	-36359.4	-14746.5	8.97017	-0.13	-2.57869e-82	0.00980392
45111.9	-36359.6	-14746.5	8.96712	-0.13	9.64997e-82	0.00980392
45111.9	-36359.7	-14746.4	8.96355	-0.13	-1.94456e-81	0.00980392
45111.9	-36359.9	-14746.4	8.96011	-0.13	7.49567e-81	0.00980392
45111.9	-36360	-14746.3	8.95995	-0.13	-2.8038e-80	0.00980392
45112	-36360.1	-14746.3	8.96	-0.13	-8.22392e-88	0.00980392
45112	-36360.3	-14746.2	8.95667	-0.13	3.1517e-87	0.00980392
45112	-36360.4	-14746.2	8.95333	-0.13	-1.17844e-86	0.00980392
45112	-36360.6	-14746.1	8.94993	-0.13	6.45649e-78	0.00980391
45112	-36360.7	-14746.1	8.94992	-0.13	-2.46271e-77	0.00980396
45112	-36360.8	-14746	8.94644	-0.13	9.19829e-77	0.00980377
45112.1	-36361	-14746	8.94289	-0.129999	-7.19755e-76	0.0098051
45112.1	-36361.2	-14745.9	8.93982	-0.130004	2.73565e-75	0.00979943
45112.1	-36361.3	-14745.9	8.9401	-0.129984	-1.01941e-74	0.00982067
45112.1	-36361.4	-14745.8	8.93961	-0.130095	5.89744e-74	0.00970105
45112.1	-36361.6	-14745.8	8.93606	-0.129623	-2.2353e-73	0.00842728
45112.2	-36361.7	-14745.7	8.93264	-0.12602	8.30092e-73	0.00595526
45112.2	-36361.9	-14745.7	8.92968	-0.122416	-4.22062e-72	0.00261443
45112.2	-36362	-14745.6	8.93022	-0.119753	1.59619e-71	0.000700019
45112.2	-36362.1	-14745.6	8.92938	-0.120063	-5.90036e-71	0.00010043
45112.2	-36362.3	-14745.5	8.92564	-0.119981	2.78689e-70	0.00162597
45112.2	-36362.5	-14745.5	8.92222	-0.120005	-1.05205e-69	0.00418801
45112.3	-36362.6	-14745.4	8.9197	-0.119999	3.86618e-69	0.00735478
45112.3	-36362.7	-14745.4	8.92028	-0.12	-1.73983e-68	0.0092432
45112.3	-36362.9	-14745.3	8.91909	-0.12	6.55784e-68	0.00987474
45112.3	-36363	-14745.3	8.9154	-0.12	-2.39222e-67	0.00978634
45112.3	-36363.2	-14745.2	8.91175	-0.12	1.03999e-66	0.00980902
45112.3	-36363.3	-14745.2	8.90966	-0.12	-3.91492e-66	0.00980256
45112.4	-36363.4	-14745.1	8.9103	-0.12	1.41494e-65	0.00980425
45112.4	-36363.6	-14745.1	8.90867	-0.12	-5.99312e-65	0.00980383
45112.4	-36363.7	-14745	8.90511	-0.12	2.25355e-64	0.00980395
45112.4	-36363.8	-14745	8.90146	-0.12	-8.04966e-64	0.00980392
45112.4	-36364	-14744.9	8.89963	-0.12	3.34059e-63	0.00980392
45112.4	-36364.2	-14744.9	8.90038	-0.12	-1.25493e-62	0.00980392
45112.5	-36364.3	-14744.8	8.89831	-0.12	4.41513e-62	0.00980392
45112.5	-36364.4	-14744.8	8.8947	-0.12	-1.80229e-61	0.00980392
45112.5	-36364.6	-14744.7	8.89112	-0.12	6.76484e-61	0.00980392
45112.5	-36364.7	-14744.7	8.88973	-0.12	-2.33263e-60	0.00980392
45112.5	-36364.9	-14744.6	8.89034	-0.12	9.39307e-60	0.00980392
45112.5	-36365	-14744.6	8.88802	-0.12	-3.52305e-59	0.00980392
45112.6	-36365.1	-14744.5	8.88442	-0.12	1.18159e-58	0.00980392
45112.6	-36365.3	-14744.5	8.88063	-0.12	-4.70378e-58	0.00980392
45112.6	-36365.4	-14744.4	8.88014	-0.12	1.76307e-57	0.00980392
45112.6	-36365.6	-14744.4	8.87764	-0.12	-5.67891e-57	0.00980392
45112.6	-36365.7	-14744.3	8.87413	-0.12	2.23866e-56	0.00980392
45112.6	-36365.9	-14744.3	8.87054	-0.12	-8.38602e-56	0.00980392
45112.7	-36366	-14744.2	8.86992	-0.12	2.53324e-55	0.00980392
45112.7	-36366.2	-14744.2	8.86996	-0.12	-9.90192e-55	0.00980392
45112.7	-36366.3	-14744.1	8.87023	-0.12	3.70728e-54	0.00980392
45112.7	-36366.4	-14744.1	8.86713	-0.12	-9.95781e-54	0.00980392
45112.7	-36366.6	-14744	8.86376	-0.12	3.86358e-53	0.00980392
45112.7	-36366.7	-14744	8.86019	-0.12	-1.44583e-52	0.00980392
45112.8	-36366.8	-14743.9	8.86006	-0.12	2.91349e-52	0.00980392
45112.8	-36367	-14743.9	8.85689	-0.12	-1.12306e-51	0.00980392
45112.8	-36367.1	-14743.8	8.85355	-0.12	4.20086e-51	0.00980392
45112.8	-36367.3	-14743.8	8.85	-0.12	3.6965e-58	0.00980392
45112.8	-36367.4	-14743.7	8.85	-0.12	-4.7221e-58	0.00980392
45112.8	-36367.6	-14743.7	8.85	-0.12	1.76562e-57	0.00980392
45112.9	-36367.7	-14743.6	8.84645	-0.12	-9.67358e-49	0.00980392
45112.9	-36367.9	-14743.6	8.84311	-0.12	3.68982e-48	0.00980392
45112.9	-36368	-14743.5	8.83992	-0.12	-1.37815e-47	0.00980392
45112.9	-36368.1	-14743.5	8.84003	-0.12	1.07839e-46	0.00980392
45112.9	-36368.3	-14743.4	8.84006	-0.12	-4.09874e-46	0.00980392
45112.9	-36368.4	-14743.4	8.83974	-0.12	1.52735e-45	0.00980393
45113	-36368.5	-14743.3	8.83603	-0.12	-8.83598e-45	0.00980388
45113	-36368.7	-14743.3	8.83267	-0.12	3.34909e-44	0.00980408
45113	-36368.8	-14743.2	8.82977	-0.12	-1.2437e-43	0.00980333
45113	-36369	-14743.2	8.8302	-0.12	6.32364e-43	0.00980693
45113	-36369.1	-14743.1	8.82945	-0.12	-2.39152e-42	0.00979253
45113.1	-36369.3	-14743.1	8.82581	-0.12	8.84034e-42	0.00984602
45113.1	-36369.4	-14743	8.8222	-0.12	-4.17552e-41	0.00954966
45113.1	-36369.6	-14743	8.81968	-0.12	1.57625e-40	0.005999
45113.1	-36369.7	-14742.9	8.82024	-0.12	-5.79259e-40	-0.0057255
45113.1	-36369.8	-14742.9	8.81908	-0.12	2.60673e-39	-0.0263184
45113.1	-36370	-14742.8	8.81548	-0.120001	-9.82543e-39	-0.052846
45113.2	-36370.1	-14742.8	8.81193	-0.119996	3.5842e-38	-0.0921475
45113.2	-36370.3	-14742.7	8.80961	-0.120017	-1.55818e-37	-0.150748
45113.2	-36370.4	-14742.7	8.81034	-0.119937	5.86561e-37	-0.223913
45113.2	-36370.5	-14742.6	8.80876	-0.120228	-2.11996e-36	-0.306623
45113.2	-36370.7	-14742.6	8.80507	-0.118688	8.97932e-36	-0.385016
45113.2	-36370.8	-14742.5	8.80155	-0.115112	-3.37644e-35	-0.448516
45113.3	-36371	-14742.5	8.79969	-0.111442	1.20606e-34	-0.50803
45113.3	-36371.1	-14742.4	8.80034	-0.109713	-5.00511e-34	-0.563811
45113.3	-36371.3	-14742.4	8.79847	-0.110076	1.88023e-33	-0.614141
45113.3	-36371.4	-14742.3	8.7948	-0.109982	-6.61507e-33	-0.659907
45113.3	-36371.5	-14742.3	8.79108	-0.110005	2.70032e-32	-0.695783
45113.3	-36371.7	-14742.2	8.78979	-0.109999	-1.01356e-31	-0.721009
45113.4	-36371.8	-14742.2	8.78998	-0.11	3.49492e-31	-0.741295
45113.4	-36372	-14742.1	8.79027	-0.11	-1.40734e-30	-0.756243
45113.4	-36372.1	-14742.1	8.78805	-0.11	5.27848e-30	-0.767013
45113.4	-36372.2	-14742	8.78439	-0.11	-1.77035e-29	-0.774917
45113.4	-36372.4	-14742	8.78073	-0.11	7.04754e-29	-0.780027
45113.4	-36372.5	-14741.9	8.77976	-0.11	-2.64157e-28	-0.782725
45113.5	-36372.6	-14741.9	8.78027	-0.11	8.50855e-28	-0.784145
45113.5	-36372.8	-14741.8	8.77756	-0.11	-3.35412e-27	-0.784355
45113.5	-36372.9	-14741.8	8.77417	-0.11	1.25645e-26	-0.784303
45113.5	-36373.1	-14741.7	8.77044	-0.11	-3.79548e-26	-0.784316
45113.5	-36373.2	-14741.7	8.76983	-0.11	1.48358e-25	-0.784313
45113.5	-36373.4	-14741.6	8.77027	-0.11	-5.55452e-25	-0.784314
45113.6	-36373.5	-14741.6	8.76712	-0.11	1.49195e-24	-0.784314
45113.6	-36373.7	-14741.5	8.76375	-0.11	-5.7887e-24	-0.784314
45113.6	-36373.8	-14741.5	8.76023	-0.11	2.16625e-23	-0.784314
45113.6	-36373.9	-14741.5	8.75998	-0.11	-4.3652e-23	-0.784314
45113.6	-36374.1	-14741.4	8.75998	-0.11	1.68264e-22	-0.784314
45113.6	-36374.2	-14741.4	8.7601	-0.11	-6.29403e-22	-0.784313
45113.7	-36374.3	-14741.3	8.75667	-0.11	-1.84612e-29	-0.784314
45113.7	-36374.5	-14741.2	8.75333	-0.11	7.07499e-29	-0.784314
45113.7	-36374.6	-14741.2	8.75	-0.11	-2.64538e-28	-0.784314
45113.7	-36374.8	-14741.2	8.75005	-0.11	1.44937e-19	-0.78439
45113.7	-36374.9	-14741.1	8.74989	-0.11	-5.52835e-19	-0.7879
45113.7	-36375	-14741.1	8.74645	-0.11	2.06485e-18	-0.797117
45113.8	-36375.2	-14741	8.74288	-0.11	-1.61572e-17	-0.814859
45113.8	-36375.3	-14741	8.73985	-0.11	6.14103e-17	-0.833297
45113.8	-36375.5	-14740.9	8.74002	-0.11	-2.28838e-16	-0.850429
45113.8	-36375.6	-14740.9	8.74008	-0.11	1.32387e-15	-0.863676
45113.8	-36375.8	-14740.8	8.73963	-0.11	-5.01785e-15	-0.872809
45113.9	-36375.9	-14740.8	8.73602	-0.11	1.86341e-14	-0.878929
45113.9	-36376	-14740.7	8.73243	-0.11	-9.47454e-14	-0.883195
45113.9	-36376.2	-14740.7	8.72972	-0.11	3.58315e-13	-0.886392
45113.9	-36376.3	-14740.6	8.7302	-0.11	-1.32452e-12	-0.889563
45113.9	-36376.4	-14740.6	8.72926	-0.11	6.25607e-12	-0.891426
45113.9	-36376.6	-14740.5	8.72567	-0.11	-2.36166e-11	-0.892669
45114	-36376.7	-14740.5	8.72216	-0.11	8.67887e-11	-0.897561
45114	-36376.9	-14740.4	8.71962	-0.11	-3.9056e-10	-0.911456
45114	-36377	-14740.4	8.72031	-0.11	1.47212e-09	-0.935008
45114	-36377.1	-14740.3	8.71898	-0.109999	-5.37011e-09	-0.966386
45114	-36377.3	-14740.3	8.71527	-0.110004	2.33458e-08	-0.999783
45114	-36377.4	-14740.2	8.71174	-0.109984	-8.78829e-08	-1.02751
45114.1	-36377.6	-14740.2	8.70976	-0.110057	3.17628e-07	-1.05519
45114.1	-36377.7	-14740.1	8.71	-0.10976	-1.34535e-06	-1.08541
45114.1	-36377.9	-14740.1	8.71026	-0.111598	5.05882e-06	-1.1176
45114.1	-36378	-14740	8.70858	-0.125212	-1.807e-05	-1.14707
45114.1	-36378.1	-14740	8.7048	-0.151146	7.49902e-05	-1.1667
45114.1	-36378.3	-14739.9	8.70163	-0.175522	-0.00028171	-1.17179
45114.2	-36378.4	-14739.9	8.69805	-0.215479	0.00158438	-1.16145
45114.2	-36378.5	-14739.8	8.69498	-0.278733	0.00566181	-1.13509
45114.2	-36378.7	-14739.8	8.68961	-0.361963	0.00684825	-1.09958
45114.2	-36378.8	-14739.7	8.6827	-0.451362	0.0067064	-1.0608
45114.2	-36379	-14739.7	8.67369	-0.527573	0.00632805	-1.02816
45114.2	-36379.1	-14739.6	8.66357	-0.584919	0.00888522	-1.00062
45114.3	-36379.2	-14739.6	8.65306	-0.639958	0.0102977	-0.96908
45114.3	-36379.4	-14739.5	8.64315	-0.6944	0.00959115	-0.931802
45114.3	-36379.5	-14739.5	8.63085	-0.748243	0.0125065	-0.894132
45114.3	-36379.6	-14739.4	8.61663	-0.794549	0.0134156	-0.859036
45114.3	-36379.8	-14739.4	8.60301	-0.827064	0.0136053	-0.832869
45114.3	-36379.9	-14739.3	8.59015	-0.851693	0.0106712	-0.812717
45114.4	-36380.1	-14739.3	8.57325	-0.870556	0.00987653	-0.794737
45114.4	-36380.2	-14739.2	8.55598	-0.884586	0.0100332	-0.780894
45114.4	-36380.3	-14739.2	8.54236	-0.895094	0.00999123	-0.770579
45114.4	-36380.5	-14739.2	8.52829	-0.902723	0.0100015	-0.763209
45114.4	-36380.6	-14739.1	8.51502	-0.906291	0.00999959	-0.758551
45114.4	-36380.8	-14739.1	8.49875	-0.909755	0.0100001	-0.756182
45114.5	-36380.9	-14739	8.48104	-0.910031	0.00999999	-0.754937
45114.5	-36381	-14739	8.46422	-0.909992	0.01	-0.754886
45114.5	-36381.2	-14738.9	8.45076	-0.910002	0.01	-0.754931
45114.5	-36381.3	-14738.9	8.43667	-0.91	0.01	-0.753813
45114.5	-36381.5	-14738.8	8.42	-0.91	0.01	-0.751634
45114.5	-36381.6	-14738.8	8.40333	-0.91	0.01	-0.748366
45114.6	-36381.7	-14738.7	8.38575	-0.91	0.01	-0.746096
45114.6	-36381.8	-14738.7	8.37258	-0.91	0.01	-0.745049
45114.6	-36382	-14738.6	8.3592	-0.91	0.01	-0.743912
45114.6	-36382.1	-14738.6	8.34481	-0.91	0.01	-0.741461
45114.6	-36382.2	-14738.5	8.32806	-0.91	0.00999997	-0.738233
45114.6	-36382.4	-14738.5	8.3112	-0.909999	0.0100001	-0.73619
45114.7	-36382.5	-14738.4	8.29413	-0.910005	0.00999945	-0.735259
45114.7	-36382.6	-14738.4	8.28058	-0.909983	0.0100021	-0.735196
45114.7	-36382.8	-14738.4	8.26405	-0.910065	0.00999226	-0.733952
45114.7	-36382.9	-14738.3	8.24949	-0.909671	0.0100394	-0.730882
45114.7	-36383	-14738.2	8.23344	-0.911373	0.00985113	-0.723481
45114.8	-36383.2	-14738.2	8.21935	-0.923528	0.0106024	-0.710709
45114.8	-36383.3	-14738.2	8.20241	-0.943477	0.0143629	-0.691598
45114.8	-36383.4	-14738.1	8.1889	-0.965622	0.0177936	-0.673151
45114.8	-36383.6	-14738.1	8.17139	-0.981036	0.0202597	-0.655074
45114.8	-36383.7	-14738	8.15403	-0.994031	0.0199226	-0.639826
45114.8	-36383.8	-14738	8.13748	-1.00273	0.0200206	-0.628287
45114.9	-36383.9	-14737.9	8.12068	-1.00812	0.0199949	-0.620736
45114.9	-36384.1	-14737.9	8.10169	-1.01135	0.0200015	-0.616195
45114.9	-36384.2	-14737.8	8.0829	-1.01465	0.0199996	-0.612744
45114.9	-36384.3	-14737.8	8.06614	-1.0183	0.0200001	-0.608096
45114.9	-36384.5	-14737.7	8.04867	-1.02049	0.02	-0.603545
45114.9	-36384.6	-14737.7	8.03229	-1.01921	0.02	-0.599448
45115	-36384.7	-14737.7	8.01502	-1.02381	0.02	-0.593792
45115	-36384.9	-14737.6	7.99761	-1.03902	0.02	-0.582472
45115	-36385	-14737.6	7.98171	-1.06662	0.02	-0.565989
45115	-36385.1	-14737.5	7.96197	-1.10208	0.02	-0.54478
45115	-36385.2	-14737.5	7.94339	-1.13734	0.02	-0.525753
45115	-36385.4	-14737.4	7.9253	-1.16401	0.02	-0.510839
45115.1	-36385.5	-14737.4	7.90431	-1.18932	0.02	-0.494083
45115.1	-36385.6	-14737.3	7.88174	-1.22075	0.02	-0.471069
45115.1	-36385.8	-14737.3	7.85804	-1.26003	0.02	-0.439008
45115.1	-36385.9	-14737.3	7.83609	-1.3094	0.02	-0.401012
45115.1	-36386	-14737.2	7.81572	-1.3505	0.02	-0.366027
45115.1	-36386.1	-14737.2	7.79634	-1.38121	0.02	-0.338781
45115.2	-36386.2	-14737.1	7.77253	-1.41225	0.02	-0.311062
45115.2	-36386.4	-14737.1	7.74892	-1.44714	0.02	-0.2794
45115.2	-36386.5	-14737	7.72326	-1.49198	0.02	-0.241951
45115.2	-36386.6	-14737	7.69492	-1.53886	0.02	-0.198165
45115.2	-36386.8	-14736.9	7.66797	-1.58027	0.02	-0.159516
45115.2	-36386.9	-14736.9	7.64145	-1.61207	0.02	-0.12885
45115.3	-36387	-14736.9	7.61348	-1.6346	0.02	-0.105654
45115.3	-36387.1	-14736.8	7.58337	-1.64873	0.02	-0.090693
45115.3	-36387.2	-14736.8	7.5565	-1.65878	0.02	-0.0805244
45115.3	-36387.3	-14736.7	7.52833	-1.66945	0.02	-0.0732998
45115.3	-36387.5	-14736.7	7.5015	-1.67638	0.02	-0.0698077
45115.3	-36387.6	-14736.7	7.47509	-1.67991	0.02	-0.0696488
45115.4	-36387.7	-14736.6	7.44333	-1.68	0.02	-0.0718954
45115.4	-36387.8	-14736.6	7.41667	-1.68	0.02	-0.0762527
45115.4	-36388	-14736.5	7.38667	-1.68	0.02	-0.08061
45115.4	-36388.1	-14736.5	7.35826	-1.68	0.0199915	-0.0863638
45115.4	-36388.2	-14736.4	7.32839	-1.68	0.0200323	-0.090653
45115.4	-36388.3	-14736.4	7.30157	-1.68	0.0198784	-0.0937523
45115.5	-36388.4	-14736.4	7.26993	-1.68	0.0162359	-0.0921666
45115.5	-36388.5	-14736.3	7.24334	-1.67998	0.012893	-0.0862308
45115.5	-36388.7	-14736.3	7.21324	-1.68006	0.00984454	-0.0773905
45115.5	-36388.8	-14736.2	7.18476	-1.67962	0.0100579	-0.0695893
45115.5	-36388.9	-14736.2	7.1551	-1.67605	0.00998454	-0.0648516
45115.6	-36389	-14736.2	7.12847	-1.67264	0.010004	-0.0626726
45115.6	-36389.1	-14736.1	7.10014	-1.66968	0.00999869	-0.0591394
45115.6	-36389.2	-14736.1	7.07405	-1.67022	0.0100003	-0.0556838
45115.6	-36389.3	-14736	7.04594	-1.66938	0.00999991	-0.0513681
45115.6	-36389.4	-14736	7.01513	-1.66564	0.01	-0.0481064
45115.6	-36389.6	-14735.9	6.9882	-1.6622	0.00999999	-0.0446161
45115.7	-36389.7	-14735.9	6.95802	-1.65975	0.01	-0.0398293
45115.7	-36389.8	-14735.9	6.9305	-1.66002	0.01	-0.0336215
45115.7	-36389.9	-14735.8	6.904	-1.66021	0.01	-0.0273633
45115.7	-36390	-14735.8	6.87697	-1.659	0.01	-0.0221954
45115.7	-36390.1	-14735.8	6.8474	-1.65526	0.01	-0.0182312
45115.7	-36390.2	-14735.7	6.81917	-1.65175	0.01	-0.0146599
45115.8	-36390.3	-14735.7	6.79035	-1.64976	0.01	-0.0101597
45115.8	-36390.4	-14735.6	6.76016	-1.65	0.01	-0.00497418
45115.8	-36390.6	-14735.6	6.73447	-1.65027	0.01	-0.000421395
45115.8	-36390.7	-14735.6	6.7065	-1.64856	0.01	0.00238396
45115.8	-36390.8	-14735.5	6.67961	-1.64491	0.01	0.00338429
45115.8	-36390.9	-14735.5	6.64979	-1.64122	0.01	0.00362468
45115.9	-36391	-14735.5	6.62045	-1.63976	0.01	0.00606256
45115.9	-36391.1	-14735.4	6.59465	-1.63999	0.01	0.0101768
45115.9	-36391.2	-14735.4	6.56651	-1.64025	0.01	0.0142422
45115.9	-36391.3	-14735.3	6.53966	-1.63801	0.01	0.0162097
45115.9	-36391.4	-14735.3	6.51049	-1.6346	0.01	0.0162495
45115.9	-36391.5	-14735.3	6.48266	-1.63065	0.01	0.017374
45116	-36391.6	-14735.2	6.45505	-1.63176	0.01	0.02186
45116	-36391.7	-14735.2	6.42757	-1.6378	0.01	0.0305209
45116	-36391.8	-14735.1	6.40178	-1.64654	0.01	0.0426242
45116	-36391.9	-14735.1	6.37059	-1.65993	0.01	0.058155
45116	-36392	-14735.1	6.34297	-1.67357	0.01	0.0746731
45116	-36392.1	-14735	6.31374	-1.68697	0.01	0.0901885
45116.1	-36392.2	-14735	6.2851	-1.69846	0.01	0.104475
45116.1	-36392.3	-14735	6.25503	-1.70551	0.01	0.115962
45116.1	-36392.4	-14734.9	6.22838	-1.71241	0.01	0.124792
45116.1	-36392.5	-14734.9	6.19688	-1.71612	0.01	0.134071
45116.1	-36392.6	-14734.9	6.17001	-1.72268	0.01	0.141737
45116.1	-36392.7	-14734.8	6.13845	-1.72639	0.01	0.150899
45116.2	-36392.8	-14734.8	6.1116	-1.733	0.01	0.158598
45116.2	-36392.9	-14734.8	6.0818	-1.73648	0.01	0.166267
45116.2	-36393	-14734.7	6.05181	-1.73988	0.01	0.171825
45116.2	-36393.1	-14734.7	6.02	-1.74	0.01	0.176471
45116.2	-36393.2	-14734.7	5.99	-1.74	0.01	0.179739
45116.2	-36393.3	-14734.6	5.96333	-1.74	0.01	0.183007
45116.3	-36393.4	-14734.6	5.93161	-1.74001	0.01	0.186467
45116.3	-36393.5	-14734.6	5.90502	-1.73997	0.01	0.189757
45116.3	-36393.6	-14734.5	5.87494	-1.74012	0.01	0.194206
45116.3	-36393.7	-14734.5	5.84658	-1.74378	0.01	0.200088
45116.3	-36393.8	-14734.5	5.81649	-1.74703	0.01	0.206675
45116.3	-36393.9	-14734.4	5.7863	-1.75044	0.01	0.213117
45116.4	-36393.9	-14734.4	5.75462	-1.75379	0.01	0.218962
45116.4	-36394.1	-14734.4	5.72447	-1.75782	0.01	0.225557
45116.4	-36394.1	-14734.3	5.69277	-1.76432	0.01	0.232901
45116.4	-36394.2	-14734.3	5.66291	-1.768	0.01	0.241549
45116.4	-36394.3	-14734.3	5.63327	-1.77455	0.01	0.24908
45116.5	-36394.4	-14734.2	5.60466	-1.77715	0.01	0.255013
45116.5	-36394.5	-14734.2	5.57456	-1.77539	0.01	0.255788
45116.5	-36394.6	-14734.2	5.54409	-1.76707	0.01	0.252312
45116.5	-36394.7	-14734.1	5.51223	-1.75614	0.01	0.246321
45116.5	-36394.8	-14734.1	5.48411	-1.7475	0.01	0.241184
45116.5	-36394.9	-14734.1	5.45553	-1.74064	0.01	0.237617
45116.6	-36394.9	-14734	5.42528	-1.73524	0.01	0.235415
45116.6	-36395	-14734	5.39825	-1.73068	0.01	0.233754
45116.6	-36395.1	-14734	5.36678	-1.72509	0.01	0.232241
45116.6	-36395.2	-14734	5.33574	-1.72054	0.01	0.229995
45116.6	-36395.3	-14733.9	5.30582	-1.71347	0.01	0.227033
45116.6	-36395.4	-14733.9	5.27644	-1.70669	0.01	0.221515
45116.7	-36395.4	-14733.9	5.249	-1.69974	0.01	0.212572
45116.7	-36395.5	-14733.8	5.22303	-1.69319	0.01	0.199718
45116.7	-36395.6	-14733.8	5.19339	-1.68624	0.01	0.180483
45116.7	-36395.7	-14733.8	5.16185	-1.67939	0.01	0.157736
45116.7	-36395.8	-14733.7	5.13412	-1.67271	0.01	0.133458
45116.7	-36395.9	-14733.7	5.10779	-1.66623	0.01	0.108961
45116.8	-36395.9	-14733.7	5.08024	-1.6588	0.01	0.0846986
45116.8	-36396	-14733.7	5.05056	-1.65468	0.01	0.0619182
45116.8	-36396.1	-14733.6	5.02145	-1.64871	0.01	0.0409356
45116.8	-36396.2	-14733.6	4.99443	-1.64404	0.01	0.0207464
45116.8	-36396.3	-14733.6	4.96794	-1.6411	0.01	0.00298197
45116.8	-36396.4	-14733.5	4.94025	-1.6374	0.01	-0.0153022
45116.9	-36396.4	-14733.5	4.91016	-1.63442	0.01	-0.0323628
45116.9	-36396.5	-14733.5	4.88295	-1.62813	0.01	-0.0468627
45116.9	-36396.6	-14733.5	4.855	-1.62383	0.01	-0.0601189
45116.9	-36396.7	-14733.4	4.82786	-1.62061	0.01	-0.0693693
45116.9	-36396.7	-14733.4	4.80182	-1.61727	0.01	-0.0779908
45116.9	-36396.8	-14733.4	4.77028	-1.61375	0.01	-0.086216
45117	-36396.9	-14733.3	4.74299	-1.61038	0.01	-0.0939362
45117	-36397	-14733.3	4.7166	-1.60707	0.01	-0.100535
45117	-36397	-14733.3	4.6883	-1.60354	0.01	-0.107433
45117	-36397.1	-14733.3	4.66154	-1.60019	0.01	-0.114025
45117	-36397.2	-14733.2	4.63497	-1.59687	0.01	-0.119526
45117	-36397.3	-14733.2	4.60667	-1.59333	0.01	-0.124183
45117.1	-36397.3	-14733.2	4.58	-1.59	0.01	-0.127451
45117.1	-36397.4	-14733.2	4.55333	-1.58667	0.01	-0.130719
45117.1	-36397.5	-14733.1	4.52849	-1.58313	0.01	-0.134182
45117.1	-36397.6	-14733.1	4.50178	-1.57981	0.01	-0.137457
45117.1	-36397.6	-14733.1	4.475	-1.57646	0.01	-0.140671
45117.1	-36397.7	-14733.1	4.44704	-1.57293	0.00999992	-0.141512
45117.2	-36397.8	-14733	4.4238	-1.56962	0.0100003	-0.137537
45117.2	-36397.8	-14733	4.39666	-1.56626	0.0099988	-0.126984
45117.2	-36397.9	-14733	4.3685	-1.56273	0.010007	-0.109607
45117.2	-36398	-14733	4.34204	-1.55942	0.00997363	-0.0935215
45117.2	-36398.1	-14732.9	4.31508	-1.55605	0.0100979	-0.127585
45117.3	-36398.1	-14732.9	4.28671	-1.55253	0.00945867	-0.278776
45117.3	-36398.2	-14732.9	4.26119	-1.54923	0.00586023	-0.549895
45117.3	-36398.3	-14732.9	4.237	-1.54584	0.00239322	-0.883834
45117.3	-36398.3	-14732.8	4.20858	-1.54233	-0.000306416	-1.19462
45117.3	-36398.4	-14732.8	4.18216	-1.53902	8.175e-05	-1.41123
45117.3	-36398.5	-14732.8	4.15577	-1.53569	-2.05356e-05	-1.57172
45117.4	-36398.5	-14732.8	4.13186	-1.53188	6.12293e-06	-1.69407
45117.4	-36398.6	-14732.7	4.10767	-1.52995	-1.63248e-06	-1.78303
45117.4	-36398.7	-14732.7	4.08003	-1.52908	4.05403e-07	-1.85964
45117.4	-36398.7	-14732.7	4.05186	-1.52517	-1.17571e-07	-1.9235
45117.4	-36398.8	-14732.7	4.02721	-1.52201	3.13232e-08	-1.9696
45117.4	-36398.9	-14732.6	4.00199	-1.51854	-7.67334e-09	-2.00724
45117.5	-36398.9	-14732.6	3.97389	-1.51507	2.18103e-09	-2.03953
45117.5	-36399	-14732.6	3.9474	-1.51179	-5.80582e-10	-2.06687
45117.5	-36399	-14732.6	3.92144	-1.50833	1.399e-10	-2.09316
45117.5	-36399.1	-14732.6	3.89745	-1.50488	-3.91659e-11	-2.11931
45117.5	-36399.2	-14732.5	3.87479	-1.5016	1.04158e-11	-2.14725
45117.5	-36399.2	-14732.5	3.84853	-1.49812	-2.45911e-12	-2.18051
45117.6	-36399.3	-14732.5	3.82081	-1.49468	6.80399e-13	-2.21522
45117.6	-36399.3	-14732.5	3.79424	-1.49141	-1.80746e-13	-2.247
45117.6	-36399.4	-14732.4	3.76853	-1.48789	4.1576e-14	-2.27615
45117.6	-36399.5	-14732.4	3.7448	-1.48456	-1.13973e-14	-2.29969
45117.6	-36399.5	-14732.4	3.72176	-1.48093	3.02376e-15	-2.31578
45117.6	-36399.6	-14732.4	3.69719	-1.4797	-6.71931e-16	-2.32706
45117.7	-36399.6	-14732.4	3.67366	-1.48174	1.82853e-16	-2.3297
45117.7	-36399.7	-14732.3	3.64822	-1.48987	-4.84755e-17	-2.32546
45117.7	-36399.8	-14732.3	3.61987	-1.50284	1.03844e-17	-2.31062
45117.7	-36399.8	-14732.3	3.59361	-1.52123	-3.55466e-18	-2.29159
45117.7	-36399.9	-14732.3	3.57061	-1.53811	9.18493e-19	-2.26805
45117.7	-36399.9	-14732.3	3.54343	-1.55843	-1.61328e-19	-2.24224
45117.8	-36400	-14732.2	3.51611	-1.57637	-8.65695e-20	-2.21797
45117.8	-36400.1	-14732.2	3.4898	-1.59249	5.09638e-19	-2.19473
45117.8	-36400.1	-14732.2	3.46162	-1.61052	-1.57926e-18	-2.17417
45117.8	-36400.2	-14732.2	3.4346	-1.62419	6.1831e-18	-2.15885
45117.8	-36400.2	-14732.2	3.40821	-1.64042	-2.31522e-17	-2.14969
45117.8	-36400.3	-14732.1	3.3799	-1.65508	6.21875e-17	-2.1396
45117.9	-36400.3	-14732.1	3.35329	-1.66855	-2.41284e-16	-2.12965
45117.9	-36400.4	-14732.1	3.32348	-1.67904	9.02934e-16	-2.11995
45117.9	-36400.4	-14732.1	3.29506	-1.68625	-1.8195e-15	-2.1104
45117.9	-36400.5	-14732.1	3.26498	-1.69306	7.01359e-15	-2.10329
45117.9	-36400.5	-14732	3.23839	-1.69637	-2.62348e-14	-2.0917
45117.9	-36400.6	-14732	3.20667	-1.70333	-7.695e-22	-2.08497
45118	-36400.6	-14732	3.18	-1.70667	0	-1.79412
45118	-36400.7	-14732	3.15	-1.71	-1.10265e-20	-1.06863
45118	-36400.7	-14732	3.12159	-1.71353	6.04124e-12	0.130721
45118	-36400.8	-14732	3.09172	-1.71689	-2.30433e-11	1.04908
45118	-36400.8	-14731.9	3.0649	-1.72009	8.60671e-11	1.46204
45118	-36400.9	-14731.9	3.03324	-1.71996	-6.73464e-10	1.4551
45118.1	-36400.9	-14731.9	3.00676	-1.72001	2.55971e-09	1.38834
45118.1	-36401	-14731.9	2.97623	-1.72	-9.53843e-09	1.43906
45118.1	-36401	-14731.9	2.9446	-1.72001	5.51815e-08	1.58577
45118.1	-36401.1	-14731.8	2.91467	-1.71996	-2.09154e-07	1.77592
45118.1	-36401.1	-14731.8	2.88498	-1.72016	7.76705e-07	1.97379
45118.2	-36401.2	-14731.8	2.85624	-1.7191	-3.94918e-06	2.1293
45118.2	-36401.2	-14731.8	2.82703	-1.71092	1.49353e-05	2.19649
45118.2	-36401.3	-14731.8	2.79941	-1.69529	-5.52088e-05	2.17485
45118.2	-36401.3	-14731.8	2.76823	-1.67438	0.000260766	2.06888
45118.2	-36401.3	-14731.8	2.74239	-1.64522	-0.000984387	1.92262
45118.2	-36401.4	-14731.7	2.71511	-1.64689	0.00483823	1.81112
45118.3	-36401.4	-14731.7	2.68646	-1.80842	0.0801894	1.82844
