# Supplementary material for: Extraction of driving behavior primitives considering driver expectation and vehicle dynamics
Source: PLoS One. 2025 Dec 31;20(12):e0340123. doi: 10.1371/journal.pone.0340123 (PMC12755792; doi:10.1371/journal.pone.0340123)
Supplement: S1 File — (ZIP) [file pone.0340123.s001.zip › DataSetForPimitiveExaction-1/straight driving/c27_s_1.xlsx]

## Sheet: Sheet1
2512.1	-35296.9	-12756.6	14.5193	0.590294	0.0133063	-0.0703372
2512.11	-35296.7	-12756.7	14.5283	0.589922	0.0134127	-0.0871995
2512.13	-35296.4	-12756.8	14.5355	0.59002	0.0130458	-0.0980742
2512.15	-35296.3	-12756.9	14.5464	0.589994	0.0148589	-0.105099
2512.16	-35296	-12757.1	14.5562	0.590002	0.0215612	-0.108751
2512.18	-35295.8	-12757.2	14.5664	0.59	0.0235205	-0.112373
2512.2	-35295.6	-12757.3	14.5769	0.59	0.0231129	-0.117083
2512.21	-35295.4	-12757.4	14.5868	0.59	0.0241563	-0.121222
2512.23	-35295.1	-12757.6	14.5971	0.59	0.0282264	-0.123462
2512.25	-35294.9	-12757.7	14.6075	0.59	0.03007	-0.122298
2512.27	-35294.7	-12757.8	14.6174	0.59	0.030995	-0.120059
2512.28	-35294.5	-12757.9	14.6277	0.59	0.0348773	-0.117572
2512.3	-35294.3	-12758	14.6381	0.59	0.0382329	-0.116902
2512.32	-35294.1	-12758.1	14.6479	0.59	0.0415671	-0.121781
2512.33	-35293.8	-12758.3	14.6586	0.59	0.0449344	-0.13874
2512.35	-35293.6	-12758.4	14.6669	0.59	0.0487233	-0.166408
2512.37	-35293.4	-12758.5	14.6749	0.590001	0.0502455	-0.194231
2512.38	-35293.2	-12758.6	14.6857	0.589995	0.049948	-0.216935
2512.4	-35293	-12758.7	14.6959	0.590021	0.0499902	-0.234402
2512.42	-35292.7	-12758.8	14.7058	0.589923	0.0500933	-0.254537
2512.43	-35292.5	-12759	14.7163	0.590267	0.0496645	-0.285938
2512.45	-35292.3	-12759.1	14.7265	0.588023	0.0522579	-0.325926
2512.47	-35292.1	-12759.2	14.7364	0.584554	0.0534901	-0.369888
2512.49	-35291.9	-12759.3	14.7469	0.580794	0.0536008	-0.419141
2512.5	-35291.7	-12759.4	14.757	0.579814	0.0508875	-0.465036
2512.52	-35291.4	-12759.6	14.7675	0.580039	0.04983	-0.503552
2512.54	-35291.2	-12759.7	14.7777	0.579989	0.050046	-0.528032
2512.55	-35291	-12759.8	14.7877	0.580003	0.0499877	-0.539084
2512.57	-35290.7	-12759.9	14.7976	0.579999	0.0500033	-0.541592
2512.59	-35290.5	-12760	14.8081	0.58	0.0499994	-0.539734
2512.61	-35290.3	-12760.1	14.8183	0.58	0.0500002	-0.53655
2512.62	-35290.1	-12760.3	14.8282	0.58	0.05	-0.533207
2512.64	-35289.9	-12760.4	14.8388	0.58	0.05	-0.530714
2512.66	-35289.7	-12760.5	14.8488	0.58	0.05	-0.529469
2512.67	-35289.4	-12760.7	14.8594	0.58	0.05	-0.529405
2512.69	-35289.2	-12760.8	14.8694	0.58	0.05	-0.529414
2512.71	-35289	-12760.9	14.8794	0.58	0.05	-0.529412
2512.72	-35288.7	-12761	14.89	0.58	0.05	-0.529412
2512.74	-35288.5	-12761.1	14.9	0.58	0.05	-0.529412
2512.76	-35288.3	-12761.2	14.91	0.58	0.05	-0.529412
2512.78	-35288.1	-12761.4	14.92	0.58	0.05	-0.529412
2512.79	-35287.9	-12761.5	14.9306	0.58	0.05	-0.52703
2512.81	-35287.7	-12761.6	14.9406	0.58	0.05	-0.521262
2512.83	-35287.4	-12761.7	14.9512	0.58	0.0499999	-0.509323
2512.84	-35287.2	-12761.8	14.9612	0.580001	0.0500003	-0.494898
2512.86	-35287	-12762	14.9712	0.579995	0.0499988	-0.478445
2512.88	-35286.7	-12762.1	14.9818	0.580031	0.0500068	-0.462367
2512.89	-35286.5	-12762.2	14.9917	0.579884	0.0499742	-0.447335
2512.91	-35286.3	-12762.3	15.002	0.580453	0.0500959	-0.431473
2512.93	-35286.1	-12762.5	15.0118	0.584027	0.049469	-0.413306
2512.95	-35285.9	-12762.6	15.0187	0.588143	0.0458211	-0.39848
2512.96	-35285.6	-12762.7	15.0292	0.594266	0.0425381	-0.385082
2512.98	-35285.4	-12762.8	15.0397	0.598589	0.0389247	-0.375044
2513	-35285.2	-12762.9	15.0496	0.604039	0.0359488	-0.365702
2513.01	-35285	-12763.1	15.0598	0.602813	0.0313055	-0.356199
2513.03	-35284.7	-12763.2	15.0702	0.596434	0.0252718	-0.342131
2513.05	-35284.5	-12763.3	15.0804	0.580243	0.0213946	-0.324432
2513.06	-35284.3	-12763.4	15.0892	0.558221	0.0141109	-0.301904
2513.08	-35284	-12763.6	15.0974	0.533073	0.00709306	-0.278548
2513.1	-35283.9	-12763.7	15.1061	0.512576	0.00136893	-0.259209
2513.12	-35283.6	-12763.8	15.114	0.496994	9.87661e-05	-0.24395
2513.13	-35283.4	-12763.9	15.1248	0.485989	-0.00151103	-0.235279
2513.15	-35283.2	-12764	15.1349	0.481699	-0.00360655	-0.232323
2513.17	-35282.9	-12764.2	15.1436	0.478281	-0.00355504	-0.231678
2513.18	-35282.7	-12764.3	15.1503	0.475199	-0.00158338	-0.229446
2513.2	-35282.5	-12764.4	15.1565	0.469862	0.000328703	-0.225394
2513.22	-35282.2	-12764.5	15.1657	0.464309	-7.76047e-05	-0.221182
2513.23	-35282	-12764.7	15.1743	0.462914	2.1472e-05	-0.219634
2513.25	-35281.8	-12764.8	15.1805	0.464971	-5.704e-06	-0.221234
2513.27	-35281.6	-12764.9	15.1873	0.469206	1.31211e-06	-0.223562
2513.29	-35281.3	-12765	15.1963	0.469609	-3.59901e-07	-0.225997
2513.3	-35281.1	-12765.1	15.2064	0.473105	9.62686e-08	-0.226129
2513.32	-35280.9	-12765.3	15.2171	0.467244	-2.40383e-08	-0.218065
2513.34	-35280.6	-12765.4	15.2247	0.455307	2.53128e-08	-0.206669
2513.35	-35280.4	-12765.5	15.2287	0.444149	6.70642e-09	-0.195379
2513.37	-35280.2	-12765.6	15.2342	0.427575	-5.01179e-09	-0.181987
2513.39	-35280	-12765.8	15.2416	0.407719	-2.15854e-10	-0.166953
2513.4	-35279.7	-12765.9	15.2487	0.391006	-4.691e-09	-0.152256
2513.42	-35279.5	-12766	15.2555	0.378542	-3.46703e-09	-0.139283
2513.44	-35279.3	-12766.1	15.2624	0.36887	2.56083e-08	-0.128879
2513.45	-35279.1	-12766.3	15.2689	0.361188	1.42153e-08	-0.120204
2513.47	-35278.9	-12766.4	15.2745	0.354789	-9.62205e-08	-0.111773
2513.49	-35278.6	-12766.5	15.2794	0.34767	-3.69638e-08	-0.102497
2513.51	-35278.4	-12766.7	15.2845	0.337606	3.77383e-07	-0.0915029
2513.52	-35278.1	-12766.8	15.2897	0.324218	7.27952e-08	-0.0782062
2513.54	-35277.9	-12766.9	15.2947	0.307711	-1.5024e-06	-0.0622241
2513.56	-35277.7	-12767	15.2997	0.287937	-2.75888e-07	-0.0436517
2513.57	-35277.5	-12767.1	15.3051	0.26492	5.51185e-06	-0.0227626
2513.59	-35277.2	-12767.3	15.31	0.24	-4.86824e-16	6.29522e-13
2513.61	-35277	-12767.4	15.3136	0.214541	-2.1227e-05	0.0238783
2513.62	-35276.8	-12767.5	15.3169	0.188438	4.19147e-06	0.0470587
2513.64	-35276.6	-12767.6	15.3204	0.16159	8.36502e-05	0.0680249
2513.66	-35276.4	-12767.7	15.3235	0.135148	-1.58393e-05	0.0871437
2513.68	-35276.1	-12767.9	15.3253	0.110291	-0.000304571	0.104666
2513.69	-35275.9	-12768	15.3269	0.0874205	0.000122606	0.119132
2513.71	-35275.6	-12768.1	15.3288	0.0671023	0.00178968	0.129369
2513.73	-35275.4	-12768.3	15.3301	0.0508259	0.00360588	0.136035
2513.74	-35275.2	-12768.4	15.3302	0.0395084	0.00497957	0.139768
2513.76	-35275	-12768.5	15.33	0.0323159	0.00718105	0.140396
2513.78	-35274.7	-12768.6	15.33	0.0282288	0.0107641	0.137839
2513.8	-35274.5	-12768.8	15.33	0.0263946	0.0139336	0.132507
2513.81	-35274.2	-12768.9	15.3297	0.026128	0.0156635	0.124696
2513.83	-35274	-12769	15.3303	0.0270325	0.0171668	0.114323
2513.85	-35273.8	-12769.1	15.332	0.0286809	0.019017	0.101277
2513.86	-35273.6	-12769.2	15.3339	0.0305362	0.0202257	0.0854759
2513.88	-35273.4	-12769.4	15.3355	0.0322656	0.020291	0.0668811
2513.9	-35273.1	-12769.5	15.3374	0.0339085	0.0198165	0.0455445
2513.91	-35272.9	-12769.6	15.3392	0.0355869	0.0196117	0.0223624
2513.93	-35272.6	-12769.8	15.3402	0.0374773	0.0205951	-0.000573231
2513.95	-35272.4	-12769.9	15.3402	0.0393013	0.022497	-0.0223383
2513.97	-35272.2	-12770	15.3399	0.0402227	0.0235763	-0.0435767
2513.98	-35272	-12770.1	15.34	0.0401464	0.0234319	-0.0640481
2514	-35271.7	-12770.3	15.34	0.0399361	0.0234185	-0.0823103
2514.02	-35271.5	-12770.4	15.34	0.0399653	0.0235959	-0.0979306
2514.03	-35271.3	-12770.5	15.34	0.0400183	0.022588	-0.111623
2514.05	-35271.1	-12770.6	15.3399	0.0400089	0.0206771	-0.123593
2514.07	-35270.9	-12770.7	15.3401	0.0399962	0.0196731	-0.133529
2514.08	-35270.6	-12770.9	15.3402	0.0399994	0.0198556	-0.141257
2514.1	-35270.4	-12771	15.3395	0.0399971	0.0200862	-0.146803
2514.12	-35270.1	-12771.1	15.3394	0.0399953	0.020027	-0.151038
2514.14	-35269.9	-12771.3	15.342	0.0400103	0.0199936	-0.155347
2514.15	-35269.7	-12771.4	15.3454	0.0399632	0.020002	-0.159535
2514.17	-35269.4	-12771.5	15.3492	0.040123	0.0199983	-0.165339
2514.19	-35269.2	-12771.6	15.3502	0.0395106	0.0200053	-0.17506
2514.2	-35269	-12771.7	15.3499	0.044179	0.0199805	-0.188728
2514.22	-35268.8	-12771.9	15.35	0.0536453	0.0200626	-0.209034
2514.24	-35268.5	-12772	15.35	0.0692369	0.0197532	-0.23348
2514.25	-35268.3	-12772.1	15.3501	0.0859578	0.0224149	-0.261086
2514.27	-35268.1	-12772.3	15.3498	0.103802	0.0260243	-0.290303
2514.29	-35267.8	-12772.4	15.3527	0.117639	0.0296065	-0.316094
2514.31	-35267.7	-12772.5	15.356	0.133364	0.0301574	-0.33973
2514.32	-35267.4	-12772.6	15.3598	0.153923	0.0298148	-0.367087
2514.34	-35267.2	-12772.7	15.3599	0.177574	0.0329492	-0.393566
2514.36	-35267	-12772.9	15.3629	0.194736	0.0360409	-0.41778
2514.37	-35266.7	-12773	15.3664	0.212359	0.0430157	-0.439005
2514.39	-35266.5	-12773.1	15.373	0.226002	0.0463692	-0.454574
2514.41	-35266.3	-12773.2	15.3765	0.236146	0.0531095	-0.465709
2514.42	-35266	-12773.4	15.38	0.243333	0.0533333	-0.472767
2514.44	-35265.8	-12773.5	15.3833	0.246667	0.0566667	-0.477124
2514.46	-35265.6	-12773.6	15.3867	0.25	0.06	-0.479303
2514.48	-35265.3	-12773.8	15.3937	0.249977	0.0670304	-0.480417
2514.49	-35265.1	-12773.9	15.3968	0.249999	0.0700226	-0.480393
2514.51	-35264.9	-12774	15.4002	0.250028	0.0701009	-0.480361
2514.53	-35264.6	-12774.1	15.4037	0.249766	0.0738254	-0.479104
2514.54	-35264.4	-12774.2	15.4073	0.246252	0.0768927	-0.476769
2514.56	-35264.2	-12774.4	15.4139	0.242873	0.0763084	-0.473512
2514.58	-35263.9	-12774.5	15.4172	0.239762	0.0730652	-0.471395
2514.59	-35263.7	-12774.6	15.4206	0.240064	0.0733746	-0.470535
2514.61	-35263.5	-12774.7	15.4238	0.239984	0.0734356	-0.470602
2514.63	-35263.2	-12774.9	15.4281	0.240005	0.07268	-0.470584
2514.64	-35263	-12775	15.4344	0.239999	0.0696825	-0.470589
2514.66	-35262.8	-12775.1	15.4374	0.24	0.0700806	-0.470588
2514.68	-35262.5	-12775.3	15.4411	0.24	0.0699747	-0.470588
2514.7	-35262.3	-12775.4	15.444	0.24	0.0700079	-0.470588
2514.71	-35262.1	-12775.5	15.4487	0.24	0.069994	-0.470588
2514.73	-35261.8	-12775.6	15.4547	0.24	0.07002	-0.470588
2514.75	-35261.7	-12775.7	15.4588	0.24	0.0699262	-0.470588
2514.76	-35261.4	-12775.9	15.4649	0.24	0.0702687	-0.470588
2514.78	-35261.1	-12776	15.468	0.240001	0.0685995	-0.470587
2514.8	-35261	-12776.1	15.4714	0.239995	0.0666459	-0.470592
2514.82	-35260.7	-12776.3	15.4748	0.240017	0.0652561	-0.470575
2514.83	-35260.5	-12776.4	15.4782	0.239929	0.0632561	-0.470645
2514.85	-35260.3	-12776.5	15.4816	0.240267	0.0618806	-0.470261
2514.87	-35260	-12776.6	15.4847	0.238629	0.059666	-0.46834
2514.88	-35259.8	-12776.8	15.4902	0.2341	0.0600935	-0.462232
2514.9	-35259.6	-12776.9	15.4954	0.221974	0.0599751	-0.451231
2514.92	-35259.3	-12777	15.4985	0.203869	0.0600059	-0.435333
2514.93	-35259.1	-12777.2	15.502	0.18645	0.0599984	-0.418875
2514.95	-35258.9	-12777.3	15.5052	0.172261	0.0600004	-0.404111
2514.97	-35258.6	-12777.4	15.509	0.156765	0.0599999	-0.387278
2514.99	-35258.4	-12777.5	15.5102	0.136094	0.06	-0.364804
2515	-35258.2	-12777.6	15.5099	0.104404	0.06	-0.334629
2515.02	-35257.9	-12777.8	15.51	0.0607703	0.06	-0.293149
2515.04	-35257.7	-12777.9	15.51	0.0128276	0.06	-0.250317
2515.05	-35257.5	-12778	15.51	-0.0262319	0.06	-0.211214
2515.07	-35257.2	-12778.2	15.51	-0.0623811	0.06	-0.176903
2515.09	-35257	-12778.3	15.51	-0.0886675	0.06	-0.150769
2515.1	-35256.8	-12778.4	15.5099	-0.106869	0.06	-0.133679
2515.12	-35256.5	-12778.6	15.5102	-0.115879	0.06	-0.123232
2515.14	-35256.3	-12778.7	15.5073	-0.119507	0.0600001	-0.118269
2515.16	-35256.1	-12778.8	15.504	-0.12254	0.0599997	-0.114216
2515.17	-35255.8	-12778.9	15.5002	-0.128964	0.0600008	-0.107724
2515.19	-35255.6	-12779.1	15.5001	-0.138799	0.0599968	-0.0982216
2515.21	-35255.4	-12779.2	15.4971	-0.148785	0.0600122	-0.0865082
2515.22	-35255.1	-12779.3	15.4936	-0.159404	0.0599755	-0.0727049
2515.24	-35254.9	-12779.4	15.4901	-0.169343	0.0600944	-0.0595794
2515.26	-35254.7	-12779.5	15.4901	-0.182472	0.0568677	-0.0465324
2515.27	-35254.4	-12779.7	15.4867	-0.196667	0.0533333	-0.0337691
2515.29	-35254.2	-12779.8	15.4833	-0.206667	0.0466667	-0.0239651
2515.31	-35254	-12779.9	15.4763	-0.213726	0.0431247	-0.0159217
2515.33	-35253.8	-12780.1	15.4732	-0.220385	0.039934	-0.00942029
2515.34	-35253.5	-12780.2	15.4698	-0.227088	0.0399177	-0.00291414
2515.36	-35253.3	-12780.3	15.4665	-0.233616	0.0364396	0.00248299
2515.38	-35253.1	-12780.5	15.4629	-0.237089	0.0328872	0.00691969
2515.39	-35252.9	-12780.6	15.4596	-0.240166	0.0298248	0.00888469
2515.41	-35252.6	-12780.7	15.4563	-0.239957	0.0301034	0.00984797
2515.43	-35252.4	-12780.8	15.4523	-0.240016	0.0296045	0.00978752
2515.44	-35252.2	-12780.9	15.4458	-0.239996	0.0260581	0.0098083
2515.46	-35252	-12781.1	15.4428	-0.240001	0.0226331	0.0098028
2515.48	-35251.7	-12781.2	15.4391	-0.24	0.0197202	0.00980429
2515.5	-35251.5	-12781.3	15.4361	-0.24	0.0200747	0.00980382
2515.51	-35251.3	-12781.5	15.4317	-0.24	0.0199811	0.00980395
2515.53	-35251	-12781.6	15.4255	-0.24	0.0200059	0.00980391
2515.55	-35250.8	-12781.7	15.4216	-0.24	0.0199984	0.00980392
2515.56	-35250.6	-12781.8	15.4153	-0.24	0.0200004	0.00980392
2515.58	-35250.3	-12782	15.4123	-0.24	0.0199999	0.00980392
2515.6	-35250.1	-12782.1	15.4087	-0.24	0.02	0.00980392
2515.61	-35249.9	-12782.2	15.4053	-0.24	0.02	0.00980392
2515.63	-35249.6	-12782.4	15.402	-0.24	0.02	0.00980392
2515.65	-35249.4	-12782.5	15.3986	-0.24	0.02	0.00980392
2515.66	-35249.2	-12782.6	15.3955	-0.24	0.02	0.00980392
2515.68	-35248.9	-12782.7	15.3902	-0.24	0.02	0.00980392
2515.7	-35248.7	-12782.8	15.3848	-0.24	0.02	0.00980392
2515.72	-35248.5	-12783	15.3818	-0.24	0.02	0.00980392
2515.73	-35248.2	-12783.1	15.3781	-0.24	0.02	0.00980392
2515.75	-35248.1	-12783.2	15.3753	-0.24	0.02	0.00980392
2515.77	-35247.8	-12783.4	15.3695	-0.24	0.02	0.00980392
2515.78	-35247.6	-12783.5	15.3644	-0.24	0.02	0.00980392
2515.8	-35247.4	-12783.6	15.3615	-0.24	0.02	0.00980392
2515.82	-35247.1	-12783.7	15.3578	-0.24	0.02	0.00980392
2515.84	-35246.9	-12783.9	15.3549	-0.24	0.02	0.00980392
2515.85	-35246.7	-12784	15.349	-0.24	0.02	0.00980392
2515.87	-35246.4	-12784.1	15.3442	-0.24	0.02	0.00980392
2515.89	-35246.2	-12784.2	15.341	-0.24	0.02	0.00980392
2515.9	-35246	-12784.3	15.3377	-0.24	0.02	0.00980392
2515.92	-35245.7	-12784.5	15.3342	-0.24	0.02	0.00980392
2515.94	-35245.5	-12784.6	15.3308	-0.24	0.02	0.00980392
2515.95	-35245.3	-12784.7	15.3272	-0.24	0.02	0.00980392
2515.97	-35245	-12784.9	15.3242	-0.24	0.02	0.00980392
2515.99	-35244.8	-12785	15.3177	-0.24	0.02	0.00980392
2516.01	-35244.6	-12785.1	15.3138	-0.24	0.02	0.00980392
2516.02	-35244.4	-12785.3	15.3104	-0.24	0.02	0.00980392
2516.04	-35244.1	-12785.4	15.307	-0.24	0.02	0.00980392
2516.06	-35244	-12785.5	15.304	-0.24	0.02	0.00980392
2516.07	-35243.7	-12785.6	15.297	-0.24	0.02	0.00980393
2516.09	-35243.5	-12785.7	15.2935	-0.24	0.02	0.00980389
2516.11	-35243.3	-12785.9	15.2902	-0.24	0.02	0.00980405
2516.12	-35243	-12786	15.2867	-0.24	0.02	0.00980392
2516.14	-35242.8	-12786.1	15.2833	-0.24	0.02	0.00980392
2516.16	-35242.6	-12786.2	15.2767	-0.24	0.02	0.00980392
2516.18	-35242.3	-12786.4	15.2732	-0.240028	0.02	0.00977504
2516.19	-35242.1	-12786.5	15.2698	-0.239892	0.02	0.00862127
2516.21	-35241.9	-12786.6	15.2665	-0.236447	0.02	0.00635008
2516.23	-35241.6	-12786.8	15.2626	-0.23288	0.02	0.0029206
2516.24	-35241.4	-12786.9	15.2561	-0.229842	0.02	0.000909516
2516.26	-35241.2	-12787	15.253	-0.230041	0.02	-4.15472e-05
2516.28	-35240.9	-12787.1	15.2493	-0.229985	0.02	1.5468e-05
2516.29	-35240.7	-12787.2	15.2462	-0.230004	0.02	-4.1314e-06
2516.31	-35240.5	-12787.4	15.2422	-0.229999	0.02	1.05695e-06
2516.33	-35240.3	-12787.5	15.2355	-0.23	0.02	-3.49891e-07
2516.35	-35240.1	-12787.6	15.2327	-0.23	0.02	9.34024e-08
2516.36	-35239.8	-12787.7	15.2291	-0.23	0.02	-2.36876e-08
2516.38	-35239.6	-12787.9	15.2259	-0.23	0.0200001	7.32479e-09
2516.4	-35239.4	-12788	15.2214	-0.23	0.0199998	-1.83999e-09
2516.41	-35239.2	-12788.1	15.2151	-0.23	0.020001	5.48614e-10
2516.43	-35238.9	-12788.3	15.2123	-0.23	0.0199962	-1.4627e-10
2516.45	-35238.7	-12788.4	15.2087	-0.23	0.020014	3.63251e-11
2516.46	-35238.5	-12788.5	15.2053	-0.23	0.019939	-1.05386e-11
2516.48	-35238.2	-12788.6	15.202	-0.23	0.0202297	2.82264e-12
2516.5	-35238	-12788.7	15.1986	-0.23	0.0189094	-7.51988e-13
2516.52	-35237.8	-12788.9	15.1955	-0.23	0.015203	1.84142e-13
2516.53	-35237.5	-12789	15.1902	-0.23	0.0115029	-5.20227e-14
2516.55	-35237.4	-12789.1	15.1847	-0.23	0.00975667	1.25357e-14
2516.57	-35237.1	-12789.3	15.1817	-0.23	0.0100696	-3.50944e-15
2516.58	-35236.9	-12789.4	15.1781	-0.23	0.00997601	9.33305e-16
2516.6	-35236.7	-12789.5	15.1751	-0.23	0.010025	-2.20354e-16
2516.62	-35236.4	-12789.6	15.1693	-0.23	0.00991404	6.09943e-17
2516.63	-35236.2	-12789.8	15.1644	-0.23	0.0103185	-1.62995e-17
2516.65	-35236	-12789.9	15.1613	-0.23	0.00808887	4.08362e-18
2516.67	-35235.7	-12790	15.1577	-0.23	0.00451736	-2.46378e-18
2516.68	-35235.5	-12790.1	15.1549	-0.23	0.000904873	5.68143e-18
2516.7	-35235.3	-12790.2	15.1486	-0.23	-0.000168512	-1.82064e-17
2516.72	-35235.1	-12790.4	15.1441	-0.23	4.58547e-05	7.22542e-17
2516.74	-35234.8	-12790.5	15.1411	-0.23	-1.2147e-05	-2.70767e-16
2516.75	-35234.6	-12790.6	15.1375	-0.23	2.57174e-06	8.72134e-16
2516.77	-35234.4	-12790.7	15.1341	-0.23	-6.95716e-07	-3.43801e-15
2516.79	-35234.2	-12790.9	15.1308	-0.23	1.83961e-07	1.28788e-14
2516.8	-35234	-12791	15.1272	-0.23	-3.61805e-08	-3.8904e-14
2516.82	-35233.7	-12791.1	15.1242	-0.23	9.74281e-09	1.52068e-13
2516.84	-35233.5	-12791.2	15.1177	-0.23	-2.57047e-09	-5.69343e-13
2516.86	-35233.3	-12791.4	15.1137	-0.23	4.44319e-10	1.52926e-12
2516.87	-35233	-12791.5	15.1104	-0.23	-1.19236e-10	-5.93346e-12
2516.89	-35232.8	-12791.6	15.107	-0.23	3.13715e-11	2.22042e-11
2516.91	-35232.6	-12791.7	15.1036	-0.23	-4.00959e-12	-4.47436e-11
2516.92	-35232.4	-12791.9	15.097	-0.23	1.07497e-12	1.72472e-10
2516.94	-35232.2	-12792	15.0935	-0.23	-2.87295e-13	-6.45143e-10
2516.96	-35232	-12792.1	15.0902	-0.23	7.42038e-14	2.4081e-09
2516.97	-35231.7	-12792.2	15.0867	-0.23	0	0
2516.99	-35231.5	-12792.4	15.0833	-0.23	0	0
2517.01	-35231.3	-12792.5	15.0763	-0.23	-7.22949e-14	1.48537e-07
2517.03	-35231	-12792.6	15.0732	-0.23	2.80121e-13	-5.66628e-07
2517.04	-35230.8	-12792.7	15.0698	-0.23	-1.0474e-12	2.11638e-06
2517.06	-35230.6	-12792.8	15.0663	-0.23	8.19641e-12	-1.65605e-05
2517.08	-35230.3	-12793	15.0629	-0.23	-3.11531e-11	6.47168e-05
2517.09	-35230.1	-12793.1	15.0596	-0.23	1.16416e-10	0.00127672
2517.11	-35229.9	-12793.2	15.0563	-0.23	-4.33287e-10	0.0036526
2517.13	-35229.7	-12793.4	15.0523	-0.23	2.50644e-09	0.00701377
2517.14	-35229.5	-12793.5	15.0458	-0.23	-9.44252e-09	0.00910676
2517.16	-35229.2	-12793.6	15.0426	-0.23	4.80581e-08	0.0113559
2517.18	-35229	-12793.7	15.0392	-0.23	-1.81761e-07	0.0138786
2517.2	-35228.8	-12793.8	15.036	-0.23	6.7189e-07	0.0187057
2517.21	-35228.6	-12794	15.0315	-0.23	-3.17351e-06	0.0247439
2517.23	-35228.3	-12794.1	15.0254	-0.23	1.198e-05	0.0313818
2517.25	-35228.1	-12794.2	15.0224	-0.23	-4.40252e-05	0.0377141
2517.26	-35227.9	-12794.3	15.0187	-0.23	0.000198119	0.0433592
2517.28	-35227.7	-12794.5	15.0158	-0.23	-0.000893309	0.0486504
2517.3	-35227.5	-12794.6	15.0109	-0.23	-0.00459666	0.0546839
2517.31	-35227.2	-12794.7	15.0049	-0.23	-0.00827	0.0613452
2517.33	-35227	-12794.8	15.0021	-0.23	-0.0102801	0.0658839
2517.35	-35226.8	-12794.9	14.9985	-0.23	-0.00993174	0.0682199
2517.37	-35226.6	-12795.1	14.9951	-0.23	-0.0100179	0.0686882
2517.38	-35226.3	-12795.2	14.9918	-0.23	-0.0100007	0.0686112
2517.4	-35226.1	-12795.3	14.9884	-0.23	-0.00997936	0.0686318
2517.42	-35225.9	-12795.4	14.9853	-0.23	-0.0100783	0.0686264
2517.43	-35225.7	-12795.6	14.9798	-0.23	-0.00967369	0.0686277
2517.45	-35225.5	-12795.7	14.9745	-0.23	-0.0117486	0.0686274
2517.47	-35225.2	-12795.8	14.9714	-0.23	-0.0149894	0.0686275
2517.48	-35225	-12795.9	14.968	-0.23	-0.0207295	0.0686274
2517.5	-35224.8	-12796	14.9647	-0.23	-0.0251763	0.0686275
2517.52	-35224.5	-12796.2	14.9613	-0.23	-0.0308429	0.0686275
2517.54	-35224.3	-12796.3	14.9578	-0.23	-0.0357828	0.0686275
2517.55	-35224.1	-12796.4	14.9547	-0.23	-0.0388687	0.0686274
2517.57	-35223.9	-12796.6	14.9485	-0.23	-0.042492	0.0686275
2517.59	-35223.7	-12796.7	14.9441	-0.23	-0.0452771	0.0686274
2517.6	-35223.5	-12796.8	14.9409	-0.23	-0.0518011	0.0686275
2517.62	-35223.2	-12796.9	14.9373	-0.23	-0.0560108	0.0686271
2517.64	-35223	-12797	14.9345	-0.23	-0.0594022	0.0686289
2517.65	-35222.8	-12797.1	14.9278	-0.23	-0.0601596	0.0686231
2517.67	-35222.5	-12797.3	14.9238	-0.23	-0.0597603	0.0686445
2517.69	-35222.3	-12797.4	14.9206	-0.23	-0.0626605	0.0685636
2517.7	-35222.1	-12797.5	14.9171	-0.23	-0.0662177	0.0695286
2517.72	-35221.9	-12797.7	14.9137	-0.23	-0.0698144	0.0715647
2517.74	-35221.7	-12797.8	14.9104	-0.23	-0.0698815	0.0747975
2517.76	-35221.5	-12797.9	14.9068	-0.23	-0.0730985	0.07724
2517.77	-35221.2	-12798	14.9036	-0.23	-0.0764583	0.0784042
2517.79	-35221	-12798.1	14.897	-0.23	-0.0798917	0.0784384
2517.81	-35220.8	-12798.3	14.8933	-0.23	-0.08	0.0784314
2517.82	-35220.5	-12798.4	14.89	-0.23	-0.08	0.0784314
2517.84	-35220.3	-12798.5	14.8867	-0.23	-0.08	0.0784314
2517.86	-35220.1	-12798.6	14.883	-0.23	-0.0799723	0.0784313
2517.88	-35219.9	-12798.8	14.8764	-0.23	-0.0801081	0.0784314
2517.89	-35219.7	-12798.9	14.8732	-0.23	-0.083551	0.0784314
2517.91	-35219.4	-12799	14.8696	-0.23	-0.0871386	0.0784314
2517.93	-35219.2	-12799.1	14.8664	-0.23	-0.0900885	0.0784315
2517.94	-35219	-12799.2	14.8626	-0.23	-0.0902232	0.078431
2517.96	-35218.8	-12799.4	14.8558	-0.23	-0.0939843	0.0784332
2517.98	-35218.5	-12799.5	14.8528	-0.23	-0.0973295	0.0784243
2517.99	-35218.3	-12799.6	14.8494	-0.23	-0.100209	0.0784577
2518.01	-35218.1	-12799.7	14.8459	-0.230001	-0.099922	0.0782835
2518.03	-35217.9	-12799.8	14.8426	-0.229997	-0.100054	0.0769546
2518.05	-35217.7	-12800	14.8392	-0.230011	-0.0998616	0.0743711
2518.06	-35217.5	-12800.1	14.8357	-0.22995	-0.100718	0.0711254
2518.08	-35217.2	-12800.2	14.8324	-0.23019	-0.10433	0.0691012
2518.1	-35217	-12800.3	14.8289	-0.229202	-0.107849	0.0669213
2518.11	-35216.8	-12800.4	14.8257	-0.225462	-0.110319	0.0642188
2518.13	-35216.5	-12800.6	14.8211	-0.221919	-0.109915	0.0612271
2518.15	-35216.4	-12800.7	14.8151	-0.219945	-0.110021	0.0590979
2518.16	-35216.1	-12800.8	14.812	-0.218923	-0.109994	0.0569396
2518.18	-35215.9	-12800.9	14.8086	-0.215467	-0.110002	0.0540395
2518.2	-35215.7	-12801	14.8052	-0.210709	-0.11	0.0489253
2518.22	-35215.5	-12801.2	14.8017	-0.203372	-0.11	0.0427353
2518.23	-35215.2	-12801.3	14.7985	-0.197023	-0.11	0.0360732
2518.25	-35215	-12801.4	14.795	-0.189686	-0.11	0.0298907
2518.27	-35214.8	-12801.5	14.7915	-0.184865	-0.11	0.0242926
2518.28	-35214.6	-12801.6	14.7882	-0.180166	-0.109999	0.0190747
2518.3	-35214.4	-12801.8	14.7849	-0.172884	-0.110005	0.0126119
2518.32	-35214.1	-12801.9	14.781	-0.165859	-0.109979	0.00683314
2518.33	-35213.9	-12802	14.7801	-0.160859	-0.110077	0.00434386
2518.35	-35213.7	-12802.1	14.7781	-0.159856	-0.109733	0.00555194
2518.37	-35213.5	-12802.2	14.7745	-0.160039	-0.111977	0.00806489
2518.39	-35213.3	-12802.4	14.7708	-0.15999	-0.115446	0.00956522
2518.4	-35213	-12802.5	14.7701	-0.160002	-0.119206	0.00984632
2518.42	-35212.8	-12802.6	14.7679	-0.159999	-0.120187	0.00979238
2518.44	-35212.6	-12802.7	14.7643	-0.16	-0.119955	0.00980698
2518.45	-35212.4	-12802.8	14.7608	-0.16	-0.119993	0.00980327
2518.47	-35212.2	-12803	14.7574	-0.16	-0.120066	0.0098041
2518.49	-35211.9	-12803.1	14.7542	-0.16	-0.119744	0.00980388
2518.5	-35211.7	-12803.2	14.7504	-0.16	-0.122564	0.00980393
2518.52	-35211.5	-12803.3	14.7501	-0.16	-0.126328	0.00980392
2518.54	-35211.3	-12803.4	14.7474	-0.16	-0.126733	0.00980392
2518.56	-35211.1	-12803.6	14.7438	-0.16	-0.126704	0.00980392
2518.57	-35210.8	-12803.7	14.7402	-0.16	-0.126469	0.00980392
2518.59	-35210.6	-12803.8	14.7401	-0.16	-0.129709	0.00980394
2518.61	-35210.4	-12803.9	14.7369	-0.16	-0.130036	0.00980389
2518.62	-35210.2	-12804	14.7335	-0.16	-0.12999	0.00980406
2518.64	-35210	-12804.2	14.7301	-0.16	-0.130003	0.00980341
2518.66	-35209.7	-12804.3	14.73	-0.16	-0.13	0.00980392
2518.67	-35209.6	-12804.4	14.7267	-0.16	-0.13	0.00980392
2518.69	-35209.3	-12804.5	14.7233	-0.16	-0.13	0.00980392
2518.71	-35209.1	-12804.6	14.7198	-0.159892	-0.13	0.00861687
2518.73	-35208.8	-12804.8	14.7165	-0.156456	-0.13	0.00636104
2518.74	-35208.6	-12804.9	14.7131	-0.153106	-0.13	0.00309328
2518.76	-35208.4	-12805	14.7099	-0.149822	-0.13	0.000896891
2518.78	-35208.2	-12805.1	14.7098	-0.150048	-0.13	-3.97093e-05
2518.79	-35208	-12805.2	14.7062	-0.149988	-0.13	1.02582e-05
2518.81	-35207.8	-12805.3	14.7026	-0.150005	-0.13	-3.95709e-06
2518.83	-35207.6	-12805.5	14.6999	-0.149999	-0.13	1.57642e-06
2518.84	-35207.3	-12805.6	14.6996	-0.15	-0.13	-2.3358e-06
2518.86	-35207.1	-12805.7	14.6958	-0.15	-0.13	1.0639e-05
2518.88	-35206.9	-12805.8	14.6924	-0.15	-0.13	-3.99324e-05
2518.89	-35206.6	-12805.9	14.6899	-0.15	-0.13	0.000164553
2518.91	-35206.4	-12806.1	14.6894	-0.15	-0.13	0.00160612
2518.93	-35206.2	-12806.2	14.6857	-0.15	-0.13	0.00419308
2518.95	-35206	-12806.3	14.6821	-0.149999	-0.13	0.00735431
2518.96	-35205.8	-12806.4	14.6799	-0.150004	-0.13	0.0092397
2518.98	-35205.6	-12806.5	14.6792	-0.149986	-0.13	0.00988931
2519	-35205.3	-12806.7	14.6754	-0.150052	-0.13	0.0097328
2519.01	-35205.1	-12806.8	14.6717	-0.149772	-0.130001	0.0101179
2519.03	-35204.9	-12806.9	14.67	-0.15109	-0.129995	0.0116108
2519.05	-35204.7	-12807	14.6688	-0.154799	-0.130018	0.0144909
2519.07	-35204.5	-12807.1	14.6651	-0.158491	-0.129924	0.0175571
2519.08	-35204.2	-12807.3	14.6615	-0.16027	-0.130287	0.0191699
2519.1	-35204	-12807.4	14.66	-0.159935	-0.128558	0.0196745
2519.12	-35203.8	-12807.5	14.6585	-0.160018	-0.124888	0.0195889
2519.13	-35203.6	-12807.6	14.6549	-0.159995	-0.121312	0.0196141
2519.15	-35203.4	-12807.7	14.6512	-0.160001	-0.119773	0.0196022
2519.17	-35203.2	-12807.8	14.65	-0.16	-0.120058	0.0196263
2519.18	-35202.9	-12807.9	14.6484	-0.16	-0.120003	0.0195397
2519.2	-35202.7	-12808.1	14.6445	-0.16	-0.119934	0.0201086
2519.22	-35202.5	-12808.2	14.6412	-0.16	-0.12028	0.0224881
2519.24	-35202.3	-12808.3	14.6378	-0.16	-0.118044	0.0277894
2519.25	-35202	-12808.4	14.6345	-0.160001	-0.114394	0.0364041
2519.27	-35201.9	-12808.5	14.6306	-0.159995	-0.110703	0.0455493
2519.29	-35201.6	-12808.6	14.6301	-0.160019	-0.109853	0.0528231
2519.3	-35201.4	-12808.8	14.6276	-0.159937	-0.109978	0.0572461
2519.32	-35201.2	-12808.9	14.6241	-0.160247	-0.110215	0.0579079
2519.34	-35200.9	-12809	14.6205	-0.157584	-0.107672	0.0569939
2519.35	-35200.7	-12809.1	14.6201	-0.15398	-0.10372	0.0555325
2519.37	-35200.5	-12809.2	14.6174	-0.150377	-0.103253	0.0579607
2519.39	-35200.3	-12809.4	14.614	-0.149905	-0.103288	0.0645637
2519.41	-35200.1	-12809.5	14.6102	-0.150016	-0.103521	0.0786319
2519.42	-35199.9	-12809.6	14.6101	-0.149996	-0.100298	0.0958951
2519.44	-35199.6	-12809.7	14.6071	-0.150001	-0.0999229	0.115221
2519.46	-35199.4	-12809.8	14.6036	-0.15	-0.10001	0.136071
2519.47	-35199.2	-12809.9	14.6001	-0.15	-0.0999972	0.154752
2519.49	-35199	-12810.1	14.6001	-0.15	-0.100001	0.171207
2519.51	-35198.8	-12810.2	14.5967	-0.15	-0.1	0.185185
2519.52	-35198.6	-12810.3	14.5933	-0.15	-0.1	0.194989
2519.54	-35198.3	-12810.4	14.59	-0.15	-0.1	0.201525
2519.56	-35198.1	-12810.5	14.5899	-0.15	-0.0998661	0.204914
2519.58	-35197.9	-12810.6	14.5865	-0.15	-0.096556	0.205898
2519.59	-35197.6	-12810.8	14.5831	-0.15	-0.0966888	0.205878
2519.61	-35197.4	-12810.9	14.5799	-0.15	-0.0967071	0.205884
2519.63	-35197.3	-12811	14.5798	-0.15	-0.0964563	0.205882
2519.64	-35197	-12811.1	14.5762	-0.15	-0.0928246	0.205882
2519.66	-35196.8	-12811.2	14.5726	-0.15	-0.0897529	0.205882
2519.68	-35196.6	-12811.3	14.5699	-0.15	-0.0901673	0.205882
2519.69	-35196.3	-12811.5	14.5696	-0.15	-0.0895585	0.205882
2519.71	-35196.1	-12811.6	14.5658	-0.15	-0.085846	0.205882
2519.73	-35195.9	-12811.7	14.5624	-0.15	-0.0823997	0.205882
2519.75	-35195.7	-12811.8	14.5599	-0.15	-0.0798916	0.205882
2519.76	-35195.5	-12811.9	14.5594	-0.15	-0.0793698	0.205882
2519.78	-35195.3	-12812	14.5557	-0.15	-0.0756042	0.205882
2519.8	-35195	-12812.2	14.5521	-0.15	-0.0723259	0.205882
2519.81	-35194.8	-12812.3	14.5499	-0.15	-0.0687713	0.205883
2519.83	-35194.6	-12812.4	14.5492	-0.150001	-0.0655823	0.205881
2519.85	-35194.4	-12812.5	14.5454	-0.149996	-0.0618375	0.205887
2519.86	-35194.2	-12812.6	14.5417	-0.150017	-0.0599155	0.205864
2519.88	-35194	-12812.7	14.54	-0.149937	-0.0589936	0.205952
2519.9	-35193.7	-12812.8	14.5388	-0.150228	-0.0551806	0.20554
2519.91	-35193.5	-12812.9	14.5351	-0.148688	-0.0515167	0.203926
2519.93	-35193.3	-12813.1	14.5315	-0.145112	-0.0497228	0.201093
2519.95	-35193.1	-12813.2	14.53	-0.141442	-0.0500852	0.198102
2519.97	-35192.9	-12813.3	14.5285	-0.139713	-0.0498999	0.196431
2519.98	-35192.6	-12813.4	14.5249	-0.140076	-0.050312	0.196015
2520	-35192.4	-12813.5	14.5212	-0.139982	-0.0483251	0.196093
2520.02	-35192.2	-12813.6	14.52	-0.140005	-0.0447033	0.196074
2520.03	-35192	-12813.8	14.5183	-0.139999	-0.0411039	0.19608
2520.05	-35191.8	-12813.9	14.5146	-0.14	-0.0397997	0.196078
2520.07	-35191.6	-12814	14.5109	-0.14	-0.0400544	0.196078
2520.09	-35191.3	-12814.1	14.5097	-0.14	-0.0399873	0.196078
2520.1	-35191.1	-12814.2	14.5103	-0.14	-0.039997	0.196078
2520.12	-35190.9	-12814.3	14.5078	-0.14	-0.0400238	0.196079
2520.14	-35190.7	-12814.5	14.5044	-0.140001	-0.0399077	0.196077
2520.15	-35190.5	-12814.6	14.5005	-0.139996	-0.040298	0.196083
2520.17	-35190.3	-12814.7	14.5001	-0.140015	-0.0373346	0.196062
2520.19	-35190	-12814.8	14.4976	-0.139946	-0.0365161	0.196139
2520.2	-35189.8	-12814.9	14.494	-0.140164	-0.0366518	0.195312
2520.22	-35189.6	-12815	14.4904	-0.137496	-0.0368437	0.192514
2520.24	-35189.4	-12815.1	14.4898	-0.131501	-0.0341116	0.186583
2520.26	-35189.1	-12815.3	14.4902	-0.121315	-0.0301904	0.177626
2520.27	-35189	-12815.4	14.4871	-0.11102	-0.0301389	0.167799
2520.29	-35188.7	-12815.5	14.4838	-0.103954	-0.02697	0.158095
2520.31	-35188.5	-12815.6	14.4801	-0.100105	-0.0266345	0.14668
2520.32	-35188.3	-12815.7	14.4799	-0.0999449	-0.0266525	0.133769
2520.34	-35188.1	-12815.8	14.4801	-0.100116	-0.0267555	0.116611
2520.36	-35187.8	-12816	14.4767	-0.0966667	-0.0233333	0.0958606
2520.37	-35187.6	-12816.1	14.4733	-0.0933333	-0.02	0.0740741
2520.39	-35187.4	-12816.2	14.47	-0.0833333	-0.02	0.0522876
2520.41	-35187.2	-12816.3	14.47	-0.0689629	-0.0199963	0.0256572
2520.43	-35187	-12816.4	14.47	-0.0487976	-0.0199937	-0.000471958
2520.44	-35186.7	-12816.5	14.47	-0.0287878	-0.020029	-0.0277532
2520.46	-35186.5	-12816.6	14.47	-0.00751312	-0.0197649	-0.0541795
2520.48	-35186.3	-12816.7	14.47	0.0121272	-0.0162524	-0.0777752
2520.49	-35186.1	-12816.9	14.47	0.0284749	-0.0128724	-0.0995822
2520.51	-35185.9	-12817	14.47	0.042084	-0.00976252	-0.121091
2520.53	-35185.7	-12817.1	14.47	0.0513878	-0.0100614	-0.137822
2520.54	-35185.4	-12817.2	14.4699	0.057544	-0.00999186	-0.151221
2520.56	-35185.2	-12817.3	14.4705	0.0602212	-0.00996408	-0.159557
2520.58	-35185	-12817.4	14.4741	0.0599409	-0.0101548	-0.164136
2520.6	-35184.8	-12817.6	14.4776	0.0600152	-0.00937078	-0.165893
2520.61	-35184.6	-12817.7	14.4804	0.0599943	-0.00578385	-0.166897
2520.63	-35184.4	-12817.8	14.48	0.0600004	-0.00312388	-0.16784
2520.65	-35184.2	-12817.9	14.48	0.0599998	0.000186769	-0.170361
2520.66	-35183.9	-12818	14.48	0.06	-4.81369e-05	-0.174845
2520.68	-35183.7	-12818.1	14.48	0.06	1.79213e-05	-0.179465
2520.7	-35183.5	-12818.2	14.48	0.06	-4.78668e-06	-0.183642
2520.71	-35183.3	-12818.4	14.4799	0.06	1.22459e-06	-0.186857
2520.73	-35183.1	-12818.5	14.4805	0.06	-4.05387e-07	-0.190371
2520.75	-35182.9	-12818.6	14.4841	0.06	1.08219e-07	-0.193427
2520.77	-35182.6	-12818.7	14.4876	0.06	-2.74523e-08	-0.19536
2520.78	-35182.4	-12818.8	14.4903	0.06	8.52286e-09	-0.196159
2520.8	-35182.2	-12818.9	14.4899	0.06	-2.27385e-09	-0.196057
2520.82	-35182	-12819.1	14.49	0.06	5.71192e-10	-0.196084
2520.83	-35181.8	-12819.2	14.49	0.06	-1.70307e-10	-0.196077
2520.85	-35181.6	-12819.3	14.49	0.06	4.54069e-11	-0.196079
2520.87	-35181.3	-12819.4	14.4901	0.06	-1.12762e-11	-0.196078
2520.88	-35181.1	-12819.5	14.4898	0.06	3.27019e-12	-0.196078
2520.9	-35180.9	-12819.6	14.4911	0.06	-8.71243e-13	-0.196078
2520.92	-35180.6	-12819.8	14.4948	0.06	2.13431e-13	-0.196078
2520.93	-35180.5	-12819.9	14.4985	0.06	-6.06646e-14	-0.196078
2520.95	-35180.2	-12820	14.5003	0.06	1.61487e-14	-0.196078
2520.97	-35180	-12820.1	14.4999	0.06	-3.89128e-15	-0.196079
2520.99	-35179.8	-12820.2	14.5	0.06	1.08939e-15	-0.196078
2521	-35179.6	-12820.3	14.5	0.06	-2.89712e-16	-0.19608
2521.02	-35179.3	-12820.4	14.5	0.06	6.83975e-17	-0.196074
2521.04	-35179.2	-12820.5	14.5	0.06	-1.89177e-17	-0.196097
2521.05	-35178.9	-12820.7	14.5001	0.06	4.99967e-18	-0.19601
2521.07	-35178.7	-12820.8	14.4997	0.06	-1.06088e-18	-0.19658
2521.09	-35178.5	-12820.9	14.502	0.06	-6.77215e-20	-0.198954
2521.11	-35178.3	-12821	14.5054	0.06	1.35891e-18	-0.204277
2521.12	-35178	-12821.1	14.5092	0.06	-4.82102e-18	-0.212818
2521.14	-35177.9	-12821.2	14.5102	0.06	1.92612e-17	-0.222628
2521.16	-35177.6	-12821.4	14.5099	0.06	-7.22129e-17	-0.232326
2521.17	-35177.4	-12821.5	14.51	0.0600001	2.32604e-16	-0.24273
2521.19	-35177.2	-12821.6	14.51	0.0599997	-9.16939e-16	-0.251886
2521.21	-35176.9	-12821.7	14.51	0.0600011	3.43485e-15	-0.259789
2521.22	-35176.7	-12821.8	14.51	0.0599966	-1.0376e-14	-0.265965
2521.24	-35176.5	-12821.9	14.5101	0.0600134	4.05576e-14	-0.27063
2521.26	-35176.3	-12822	14.5098	0.0599498	-1.51848e-13	-0.273127
2521.28	-35176.1	-12822.2	14.5129	0.0601348	4.07865e-13	-0.274462
2521.29	-35175.9	-12822.3	14.5163	0.0571871	-1.58249e-12	-0.273679
2521.31	-35175.6	-12822.4	14.5198	0.0511746	5.92201e-12	-0.269865
2521.33	-35175.4	-12822.5	14.52	0.0375973	-1.19334e-11	-0.260028
2521.34	-35175.2	-12822.6	14.52	0.0210853	4.59995e-11	-0.244987
2521.36	-35175	-12822.7	14.52	0.00116427	-1.72064e-10	-0.227642
2521.38	-35174.8	-12822.9	14.52	-0.0166667	0	-0.21024
2521.39	-35174.6	-12823	14.52	-0.03	1.20884e-18	-0.197168
2521.41	-35174.3	-12823.1	14.52	-0.04	0	-0.185185
2521.43	-35174.1	-12823.2	14.5164	-0.0504995	3.96223e-08	-0.173608
2521.45	-35173.9	-12823.3	14.5131	-0.0570633	-1.51132e-07	-0.162866
2521.46	-35173.7	-12823.4	14.5099	-0.0635997	5.64482e-07	-0.155351
2521.48	-35173.5	-12823.6	14.51	-0.06728	-4.417e-06	-0.148559
2521.5	-35173.3	-12823.7	14.51	-0.0740747	1.67882e-05	-0.143026
2521.51	-35173	-12823.8	14.51	-0.0811333	-6.2559e-05	-0.135204
2521.53	-35172.8	-12823.9	14.5101	-0.0914803	0.000380234	-0.127107
2521.55	-35172.6	-12824	14.5096	-0.0978525	0.0039461	-0.119816
2521.56	-35172.4	-12824.1	14.506	-0.104151	0.00736532	-0.114574
2521.58	-35172.2	-12824.2	14.5024	-0.107517	0.0102827	-0.110374
2521.6	-35171.9	-12824.3	14.4997	-0.110301	0.0099157	-0.108642
2521.62	-35171.7	-12824.5	14.5002	-0.109789	0.0100541	-0.107602
2521.63	-35171.5	-12824.6	14.4993	-0.110786	0.00982806	-0.106299
2521.65	-35171.3	-12824.7	14.4957	-0.114139	0.0107132	-0.103462
2521.67	-35171	-12824.8	14.4922	-0.118631	0.0143798	-0.0988395
2521.68	-35170.8	-12824.9	14.4896	-0.124932	0.0181035	-0.0942369
2521.7	-35170.6	-12825	14.4903	-0.127712	0.020058	-0.0902726
2521.72	-35170.4	-12825.2	14.489	-0.131288	0.0209184	-0.0870576
2521.73	-35170.2	-12825.3	14.4853	-0.134658	0.0248141	-0.0834965
2521.75	-35170	-12825.4	14.4817	-0.138271	0.0280463	-0.0808009
2521.77	-35169.7	-12825.5	14.48	-0.140257	0.0312568	-0.0785166
2521.79	-35169.5	-12825.6	14.4788	-0.139927	0.0361465	-0.0850098
2521.8	-35169.3	-12825.7	14.4751	-0.140019	0.0434479	-0.11334
2521.82	-35169.1	-12825.9	14.4715	-0.139995	0.0485572	-0.181288
2521.84	-35168.9	-12826	14.4696	-0.140001	0.0517324	-0.278712
2521.85	-35168.7	-12826.1	14.4704	-0.14	0.0550701	-0.3802
2521.87	-35168.4	-12826.2	14.4683	-0.14	0.0586019	-0.488671
2521.89	-35168.2	-12826.3	14.4647	-0.14	0.0617319	-0.606881
2521.9	-35168	-12826.4	14.461	-0.14	0.066899	-0.737594
2521.92	-35167.8	-12826.6	14.4601	-0.14	0.0744935	-0.884512
2521.94	-35167.6	-12826.7	14.4581	-0.14	0.0790275	-1.01938
2521.95	-35167.4	-12826.8	14.4546	-0.14	0.082171	-1.13447
2521.97	-35167.1	-12826.9	14.4507	-0.14	0.0853209	-1.24841
2521.99	-35166.9	-12827	14.4501	-0.14	0.0914873	-1.36177
2522.01	-35166.7	-12827.1	14.4479	-0.139999	0.0958731	-1.47131
2522.02	-35166.5	-12827.2	14.4442	-0.140004	0.0991277	-1.57838
2522.04	-35166.3	-12827.3	14.4406	-0.139985	0.102577	-1.66479
2522.06	-35166.1	-12827.5	14.4398	-0.140055	0.105857	-1.73401
2522.07	-35165.8	-12827.6	14.4402	-0.139835	0.109382	-1.79797
2522.09	-35165.6	-12827.7	14.4373	-0.142507	0.112757	-1.85036
2522.11	-35165.4	-12827.8	14.4339	-0.148487	0.11606	-1.89291
2522.12	-35165.2	-12827.9	14.4304	-0.158716	0.119589	-1.92962
2522.14	-35165	-12828	14.427	-0.168858	0.122949	-1.96067
2522.16	-35164.7	-12828.2	14.4237	-0.17879	0.126261	-1.98823
2522.18	-35164.5	-12828.3	14.4202	-0.189361	0.129793	-2.01191
2522.19	-35164.3	-12828.4	14.4169	-0.199517	0.133148	-2.0276
2522.21	-35164.1	-12828.5	14.4135	-0.206261	0.136439	-2.03952
2522.23	-35163.9	-12828.6	14.41	-0.213333	0.14	-2.05556
2522.24	-35163.7	-12828.7	14.4067	-0.216667	0.14	-2.07625
2522.26	-35163.4	-12828.9	14.4033	-0.22	0.14	-2.10022
2522.28	-35163.2	-12829	14.3998	-0.220082	0.13997	-2.12088
2522.3	-35163	-12829.1	14.3965	-0.223551	0.140109	-2.13581
2522.31	-35162.8	-12829.2	14.3931	-0.226892	0.143551	-2.14913
2522.33	-35162.6	-12829.3	14.3896	-0.23018	0.147134	-2.16911
2522.35	-35162.4	-12829.4	14.3864	-0.229951	0.150105	-2.18991
2522.36	-35162.2	-12829.5	14.3826	-0.230017	0.150162	-2.21156
2522.38	-35161.9	-12829.7	14.3758	-0.229967	0.154357	-2.22938
2522.4	-35161.7	-12829.8	14.3728	-0.23011	0.161305	-2.24285
2522.41	-35161.5	-12829.9	14.3694	-0.229575	0.167467	-2.25335
2522.43	-35161.3	-12830	14.3659	-0.225832	0.170794	-2.26235
2522.45	-35161.1	-12830.1	14.3626	-0.222437	0.173927	-2.2693
2522.47	-35160.9	-12830.2	14.3591	-0.21976	0.178251	-2.27296
2522.48	-35160.7	-12830.3	14.3559	-0.220074	0.184537	-2.27519
2522.5	-35160.5	-12830.5	14.3515	-0.21998	0.188281	-2.27956
2522.52	-35160.2	-12830.6	14.3453	-0.220005	0.19529	-2.29071
2522.53	-35160	-12830.7	14.3422	-0.219999	0.203465	-2.30804
2522.55	-35159.8	-12830.8	14.3388	-0.22	0.212672	-2.32481
2522.57	-35159.6	-12830.9	14.3357	-0.22	0.219079	-2.33936
2522.58	-35159.4	-12831	14.3306	-0.22	0.226111	-2.34998
2522.6	-35159.2	-12831.2	14.325	-0.22	0.232871	-2.35685
2522.62	-35158.9	-12831.3	14.322	-0.22	0.238648	-2.36261
2522.64	-35158.7	-12831.4	14.3184	-0.22	0.240052	-2.3671
2522.65	-35158.5	-12831.5	14.3151	-0.22	0.240948	-2.37054
2522.67	-35158.3	-12831.6	14.3117	-0.22	0.246455	-2.37212
2522.69	-35158.1	-12831.7	14.3082	-0.219999	0.253818	-2.37263
2522.7	-35157.9	-12831.8	14.3049	-0.220003	0.25892	-2.37254
2522.72	-35157.6	-12832	14.3015	-0.21999	0.260242	-2.37253
2522.74	-35157.5	-12832.1	14.2979	-0.220041	0.259651	-2.37266
