# Supplementary material for: Extraction of driving behavior primitives considering driver expectation and vehicle dynamics
Source: PLoS One. 2025 Dec 31;20(12):e0340123. doi: 10.1371/journal.pone.0340123 (PMC12755792; doi:10.1371/journal.pone.0340123)
Supplement: S1 File — (ZIP) [file pone.0340123.s001.zip › DataSetForPimitiveExaction-1/straight driving/c27_s_2.xlsx]

## Sheet: Sheet1
2545.28	-35147.3	-13044.6	16.3753	0.669976	-0.753855	-0.0841711
2545.3	-35147.5	-13044.8	16.3874	0.670002	-0.756793	-0.0873462
2545.31	-35147.7	-13045	16.3997	0.670025	-0.757783	-0.0912971
2545.33	-35147.8	-13045.2	16.4113	0.669991	-0.756363	-0.0965612
2545.35	-35148	-13045.4	16.4215	0.669919	-0.752315	-0.103484
2545.36	-35148.2	-13045.7	16.4311	0.670031	-0.745774	-0.112241
2545.38	-35148.4	-13045.9	16.4411	0.67029	-0.73667	-0.122671
2545.4	-35148.6	-13046.1	16.452	0.669821	-0.724173	-0.133762
2545.41	-35148.7	-13046.3	16.464	0.668171	-0.707859	-0.144357
2545.43	-35148.9	-13046.5	16.4761	0.666244	-0.688588	-0.153322
2545.45	-35149.1	-13046.8	16.4877	0.664629	-0.667275	-0.160172
2545.47	-35149.2	-13047	16.4995	0.662883	-0.644554	-0.165729
2545.48	-35149.4	-13047.2	16.5118	0.660951	-0.619945	-0.170511
2545.5	-35149.6	-13047.4	16.5232	0.659804	-0.590802	-0.174111
2545.52	-35149.8	-13047.6	16.5333	0.659804	-0.556573	-0.176436
2545.53	-35149.9	-13047.8	16.5439	0.660061	-0.520707	-0.178123
2545.55	-35150.1	-13048.1	16.5555	0.660052	-0.484576	-0.179386
2545.57	-35150.3	-13048.3	16.5676	0.659985	-0.445938	-0.17972
2545.59	-35150.5	-13048.5	16.5795	0.659989	-0.404497	-0.179119
2545.6	-35150.7	-13048.8	16.5917	0.660002	-0.363202	-0.178376
2545.62	-35150.8	-13049	16.6039	0.659998	-0.323672	-0.177847
2545.64	-35151	-13049.2	16.615	0.660008	-0.285533	-0.177263
2545.65	-35151.2	-13049.4	16.6249	0.660018	-0.248755	-0.17666
2545.67	-35151.4	-13049.6	16.6346	0.659965	-0.213821	-0.176426
2545.69	-35151.5	-13049.9	16.6448	0.659935	-0.181157	-0.176495
2545.7	-35151.7	-13050.1	16.6562	0.66015	-0.15109	-0.176314
2545.72	-35151.9	-13050.3	16.6684	0.660228	-0.123778	-0.175708
2545.74	-35152	-13050.5	16.6802	0.659287	-0.0991568	-0.174863
2545.76	-35152.2	-13050.7	16.6918	0.657458	-0.07613	-0.173768
2545.77	-35152.4	-13051	16.7039	0.655639	-0.0529558	-0.172295
2545.79	-35152.6	-13051.2	16.716	0.653973	-0.0305193	-0.171121
2545.81	-35152.8	-13051.4	16.7268	0.652053	-0.0116329	-0.171515
2545.82	-35152.9	-13051.6	16.7368	0.650322	0.00303563	-0.174145
2545.84	-35153.1	-13051.8	16.7482	0.649701	0.0142303	-0.179291
2545.86	-35153.3	-13052.1	16.76	0.649917	0.0218563	-0.187518
2545.87	-35153.5	-13052.3	16.7706	0.650078	0.025495	-0.199423
2545.89	-35153.7	-13052.6	16.7807	0.650018	0.0265354	-0.214165
2545.91	-35153.8	-13052.8	16.7925	0.649975	0.0271193	-0.230094
2545.93	-35154	-13053	16.8047	0.649994	0.0269055	-0.245739
2545.94	-35154.2	-13053.2	16.815	0.650022	0.0248248	-0.259807
2545.96	-35154.3	-13053.4	16.8248	0.65001	0.0232652	-0.271607
2545.98	-35154.5	-13053.7	16.8364	0.649937	0.0251199	-0.280735
2545.99	-35154.7	-13053.9	16.8486	0.649976	0.0267785	-0.28703
2546.01	-35154.9	-13054.1	16.8595	0.650241	0.0235391	-0.290539
2546.03	-35155.1	-13054.3	16.8694	0.650046	0.0200436	-0.291907
2546.04	-35155.2	-13054.5	16.8794	0.648696	0.0222396	-0.291909
2546.06	-35155.4	-13054.8	16.8894	0.646776	0.0264913	-0.290932
2546.08	-35155.6	-13055	16.8994	0.645057	0.0279937	-0.2893
2546.1	-35155.8	-13055.3	16.91	0.643333	0.03	-0.287582
2546.11	-35156	-13055.5	16.9219	0.641367	0.0363596	-0.286281
2546.13	-35156.1	-13055.7	16.934	0.639951	0.0436997	-0.285356
2546.15	-35156.3	-13055.9	16.9457	0.63973	0.048128	-0.284678
2546.16	-35156.5	-13056.1	16.9574	0.640013	0.0500692	-0.284302
2546.18	-35156.7	-13056.4	16.9696	0.640069	0.0511266	-0.284249
2546.2	-35156.9	-13056.6	16.9813	0.639993	0.0538224	-0.28432
2546.21	-35157	-13056.8	16.9918	0.639978	0.0592479	-0.284335
2546.23	-35157.2	-13057	17.0017	0.640006	0.0639206	-0.284308
2546.25	-35157.4	-13057.2	17.0117	0.640025	0.0662937	-0.284288
2546.27	-35157.6	-13057.5	17.0218	0.639987	0.0713379	-0.284327
2546.28	-35157.8	-13057.7	17.0321	0.639925	0.0816861	-0.284393
2546.3	-35158	-13058	17.0424	0.640062	0.0921498	-0.284247
2546.32	-35158.1	-13058.2	17.0525	0.640274	0.0992227	-0.283742
2546.33	-35158.3	-13058.4	17.0633	0.639695	0.105102	-0.282981
2546.35	-35158.5	-13058.6	17.0749	0.638033	0.111631	-0.281983
2546.37	-35158.7	-13058.9	17.0868	0.636139	0.118849	-0.280583
2546.38	-35158.9	-13059.1	17.0988	0.634475	0.126075	-0.278848
2546.4	-35159	-13059.3	17.111	0.632642	0.131733	-0.277271
2546.42	-35159.2	-13059.5	17.1233	0.630751	0.136324	-0.276122
2546.43	-35159.4	-13059.7	17.1344	0.629755	0.143428	-0.275282
2546.45	-35159.6	-13060	17.1443	0.629824	0.152612	-0.274701
2546.47	-35159.8	-13060.2	17.1541	0.630064	0.158208	-0.274451
2546.49	-35159.9	-13060.5	17.1645	0.630042	0.159336	-0.274471
2546.5	-35160.1	-13060.7	17.1749	0.629982	0.161386	-0.274526
2546.52	-35160.3	-13060.9	17.1852	0.629991	0.165339	-0.274518
2546.54	-35160.5	-13061.1	17.1953	0.630002	0.167165	-0.274508
2546.55	-35160.6	-13061.3	17.2053	0.629998	0.166677	-0.274512
2546.57	-35160.8	-13061.6	17.2154	0.63001	0.16732	-0.274501
2546.59	-35161	-13061.8	17.2258	0.630017	0.16938	-0.274494
2546.61	-35161.2	-13062.1	17.2359	0.629953	0.170262	-0.274553
2546.62	-35161.4	-13062.3	17.2462	0.629942	0.169976	-0.274564
2546.64	-35161.6	-13062.5	17.2573	0.630194	0.170563	-0.274293
2546.66	-35161.7	-13062.7	17.2691	0.630224	0.17247	-0.273694
2546.67	-35162	-13063	17.2811	0.629153	0.175091	-0.272841
2546.69	-35162.1	-13063.2	17.2931	0.62724	0.178655	-0.27167
2546.71	-35162.3	-13063.4	17.3054	0.625427	0.183773	-0.270065
2546.72	-35162.5	-13063.6	17.3174	0.623758	0.189026	-0.268338
2546.74	-35162.7	-13063.9	17.328	0.621853	0.192297	-0.266985
2546.76	-35162.9	-13064.1	17.3377	0.620235	0.195499	-0.266001
2546.78	-35163.1	-13064.4	17.3477	0.619726	0.201872	-0.265178
2546.79	-35163.2	-13064.6	17.3582	0.619955	0.20904	-0.264719
2546.81	-35163.4	-13064.8	17.3686	0.620073	0.212858	-0.264953
2546.83	-35163.6	-13065	17.3788	0.620008	0.216067	-0.265694
2546.84	-35163.8	-13065.2	17.3888	0.61998	0.2229	-0.266609
2546.86	-35164	-13065.5	17.3988	0.619998	0.229541	-0.267803
2546.88	-35164.2	-13065.7	17.409	0.620006	0.230806	-0.26944
2546.89	-35164.4	-13066	17.4194	0.620001	0.229979	-0.271151
2546.91	-35164.5	-13066.2	17.4298	0.619994	0.231768	-0.272477
2546.93	-35164.7	-13066.4	17.44	0.62	0.233333	-0.27342
2546.95	-35164.9	-13066.6	17.45	0.620019	0.230992	-0.274095
2546.96	-35165.1	-13066.9	17.46	0.62	0.226667	-0.27451
2546.98	-35165.3	-13067.1	17.4702	0.61993	0.222987	-0.274649
2547	-35165.5	-13067.4	17.4806	0.620014	0.219812	-0.274492
2547.01	-35165.6	-13067.6	17.491	0.620265	0.21648	-0.274035
2547.03	-35165.8	-13067.8	17.5012	0.619893	0.2129	-0.273326
2547.05	-35166	-13068	17.5111	0.618377	0.20929	-0.272378
2547.06	-35166.2	-13068.3	17.5212	0.616449	0.206389	-0.271064
2547.08	-35166.4	-13068.5	17.5315	0.614744	0.204589	-0.269375
2547.1	-35166.6	-13068.7	17.5418	0.613007	0.203029	-0.267699
2547.12	-35166.8	-13069	17.5519	0.611134	0.20117	-0.266411
2547.13	-35166.9	-13069.2	17.5627	0.60976	0.199755	-0.265679
2547.15	-35167.1	-13069.4	17.5745	0.609435	0.19944	-0.265303
2547.17	-35167.3	-13069.7	17.5859	0.610316	0.200311	-0.264394
2547.18	-35167.5	-13069.9	17.5963	0.611263	0.202068	-0.262362
2547.2	-35167.7	-13070.1	17.6063	0.608651	0.203777	-0.259394
2547.22	-35167.9	-13070.3	17.6167	0.601591	0.205256	-0.255629
2547.23	-35168.1	-13070.6	17.6269	0.594388	0.207726	-0.250979
2547.25	-35168.3	-13070.8	17.6369	0.589366	0.211281	-0.24588
2547.27	-35168.5	-13071.1	17.6469	0.585206	0.21417	-0.241551
2547.29	-35168.7	-13071.3	17.6571	0.581475	0.21579	-0.23828
2547.3	-35168.9	-13071.5	17.6678	0.579422	0.217415	-0.2349
2547.32	-35169	-13071.7	17.6783	0.578206	0.219302	-0.230524
2547.34	-35169.2	-13072	17.6874	0.574258	0.220281	-0.224763
2547.35	-35169.4	-13072.2	17.6954	0.565948	0.220168	-0.217244
2547.37	-35169.6	-13072.4	17.7046	0.553964	0.219928	-0.207604
2547.39	-35169.8	-13072.7	17.7152	0.539931	0.219962	-0.196236
2547.4	-35170	-13072.9	17.7249	0.526307	0.220017	-0.184348
2547.42	-35170.2	-13073.1	17.7333	0.514378	0.220004	-0.173071
2547.44	-35170.3	-13073.4	17.7415	0.504305	0.220008	-0.163377
2547.45	-35170.5	-13073.6	17.7498	0.496141	0.220017	-0.155406
2547.47	-35170.8	-13073.9	17.7584	0.489852	0.219949	-0.148675
2547.49	-35171	-13074.1	17.767	0.48492	0.219936	-0.143181
2547.51	-35171.1	-13074.3	17.7755	0.480542	0.220212	-0.139277
2547.52	-35171.3	-13074.5	17.7841	0.477232	0.220213	-0.136741
2547.54	-35171.5	-13074.8	17.7928	0.476199	0.218982	-0.135009
2547.56	-35171.7	-13075	17.8011	0.476584	0.217117	-0.134068
2547.57	-35171.9	-13075.3	17.8082	0.476544	0.215884	-0.134164
2547.59	-35172.1	-13075.5	17.8149	0.476493	0.21411	-0.134896
2547.61	-35172.3	-13075.7	17.8229	0.477877	0.209653	-0.135559
2547.62	-35172.5	-13075.9	17.8318	0.479771	0.204149	-0.136073
2547.64	-35172.6	-13076.2	17.8403	0.480383	0.200495	-0.136706
2547.66	-35172.9	-13076.4	17.8485	0.48006	0.197389	-0.137998
2547.68	-35173.1	-13076.7	17.857	0.479901	0.19237	-0.140613
2547.69	-35173.3	-13076.9	17.8656	0.479989	0.187137	-0.145256
2547.71	-35173.4	-13077.1	17.8743	0.48003	0.184474	-0.152568
2547.73	-35173.6	-13077.3	17.8828	0.480002	0.183397	-0.162714
2547.74	-35173.8	-13077.6	17.8912	0.479977	0.18197	-0.175494
2547.76	-35174	-13077.8	17.8995	0.479997	0.180113	-0.189775
2547.78	-35174.2	-13078.1	17.908	0.480061	0.17826	-0.204096
2547.8	-35174.4	-13078.3	17.9167	0.48	0.176667	-0.216776
2547.81	-35174.6	-13078.5	17.9256	0.479315	0.175297	-0.226174
2547.83	-35174.8	-13078.8	17.9338	0.4764	0.173165	-0.231081
2547.85	-35175	-13079	17.9407	0.469768	0.169702	-0.230666
2547.86	-35175.2	-13079.2	17.9471	0.459279	0.166525	-0.225018
2547.88	-35175.4	-13079.5	17.9538	0.445142	0.164852	-0.214651
2547.9	-35175.6	-13079.7	17.9608	0.427813	0.163041	-0.200862
2547.91	-35175.8	-13080	17.9678	0.408496	0.159732	-0.185398
2547.93	-35175.9	-13080.2	17.9745	0.390376	0.15606	-0.17081
2547.95	-35176.1	-13080.4	17.9811	0.375908	0.152874	-0.159227
2547.97	-35176.3	-13080.7	17.9879	0.364972	0.149289	-0.151431
2547.98	-35176.5	-13080.9	17.995	0.357198	0.144499	-0.148124
2548	-35176.7	-13081.2	18.0014	0.352501	0.138479	-0.150289
2548.02	-35176.9	-13081.4	18.0067	0.350466	0.131584	-0.157945
2548.03	-35177.1	-13081.6	18.0113	0.349923	0.124691	-0.169091
2548.05	-35177.3	-13081.8	18.0161	0.349918	0.118136	-0.18229
2548.07	-35177.5	-13082.1	18.0218	0.35002	0.111221	-0.197491
2548.08	-35177.7	-13082.3	18.0287	0.35002	0.104038	-0.214308
2548.1	-35177.9	-13082.6	18.0358	0.349994	0.0981718	-0.231548
2548.12	-35178.1	-13082.8	18.0426	0.349995	0.0934439	-0.248432
2548.14	-35178.3	-13083	18.0495	0.350002	0.0869304	-0.264907
2548.15	-35178.5	-13083.2	18.0563	0.350001	0.078238	-0.281182
2548.17	-35178.7	-13083.5	18.0624	0.35	0.0703707	-0.297715
2548.19	-35178.9	-13083.8	18.0675	0.35	0.0638602	-0.314592
2548.2	-35179.1	-13084	18.0722	0.35	0.0559664	-0.331407
2548.22	-35179.3	-13084.2	18.0773	0.35	0.0469338	-0.34773
2548.24	-35179.4	-13084.4	18.0833	0.35	0.0402707	-0.363159
2548.25	-35179.6	-13084.7	18.0901	0.35	0.0357741	-0.37778
2548.27	-35179.9	-13084.9	18.097	0.35	0.0298354	-0.392102
2548.29	-35180.1	-13085.2	18.1038	0.35	0.0225481	-0.406156
2548.31	-35180.3	-13085.4	18.1109	0.35	0.0173406	-0.419512
2548.32	-35180.4	-13085.6	18.1178	0.35	0.0143445	-0.431751
2548.34	-35180.6	-13085.8	18.1235	0.35	0.0111573	-0.442489
2548.36	-35180.8	-13086.1	18.1283	0.35	0.00768026	-0.451501
2548.37	-35181	-13086.3	18.1333	0.35	0.00530094	-0.458678
2548.39	-35181.3	-13086.6	18.1385	0.35	0.00380033	-0.463956
2548.41	-35181.4	-13086.8	18.1435	0.35	0.0020008	-0.467339
2548.42	-35181.6	-13087	18.1487	0.35	0.00026314	-0.469212
2548.44	-35181.8	-13087.3	18.1548	0.35	-0.000318568	-0.470155
2548.46	-35182	-13087.5	18.1617	0.35	-6.83525e-05	-0.470546
2548.48	-35182.2	-13087.8	18.1686	0.35	8.18017e-05	-0.470648
2548.49	-35182.4	-13088	18.1754	0.35	1.33172e-05	-0.470605
2548.51	-35182.6	-13088.3	18.1826	0.35	-2.17886e-05	-0.470513
2548.53	-35182.8	-13088.5	18.1893	0.35	-2.31952e-06	-0.470563
2548.54	-35183	-13088.7	18.1947	0.35	6.01145e-06	-0.470937
2548.56	-35183.2	-13088.9	18.1994	0.35	6.14664e-07	-0.471589
2548.58	-35183.4	-13089.2	18.2045	0.35	-1.53206e-06	-0.472444
2548.59	-35183.6	-13089.5	18.2097	0.35	-7.90055e-08	-0.473757
2548.61	-35183.8	-13089.7	18.2147	0.35	4.01147e-07	-0.475782
2548.63	-35184	-13089.9	18.22	0.35	0	-0.478214
2548.64	-35184.2	-13090.1	18.2264	0.35	-1.09744e-07	-0.480736
2548.66	-35184.4	-13090.4	18.2333	0.35	2.45504e-18	-0.48366
2548.68	-35184.6	-13090.7	18.2402	0.350001	2.77509e-08	-0.487324
2548.7	-35184.8	-13090.9	18.2471	0.35	-1.38001e-09	-0.491543
2548.71	-35185	-13091.1	18.2542	0.349995	-7.28074e-09	-0.496021
2548.73	-35185.2	-13091.3	18.2607	0.350002	7.65512e-10	-0.500524
2548.75	-35185.4	-13091.6	18.2658	0.35002	2.50713e-09	-0.504904
2548.76	-35185.6	-13091.8	18.2706	0.349992	-4.05628e-10	-0.509222
2548.78	-35185.7	-13092	18.2757	0.349927	-2.54378e-09	-0.513401
2548.8	-35185.9	-13092.2	18.2809	0.350045	1.32973e-09	-0.516873
2548.82	-35186.1	-13092.5	18.2861	0.350274	7.85497e-09	-0.5193
2548.83	-35186.4	-13092.8	18.2912	0.349765	-6.48553e-09	-0.521085
2548.85	-35186.6	-13093	18.2962	0.348147	-3.01465e-08	-0.522424
2548.87	-35186.8	-13093.3	18.3011	0.346242	2.43192e-08	-0.522877
2548.88	-35187	-13093.5	18.306	0.344573	1.07939e-07	-0.522349
2548.9	-35187.2	-13093.8	18.3119	0.34276	-1.15301e-07	-0.521585
2548.92	-35187.3	-13094	18.3188	0.340847	-3.97511e-07	-0.521039
2548.93	-35187.5	-13094.2	18.3257	0.339776	5.28317e-07	-0.520484
2548.95	-35187.7	-13094.4	18.3323	0.339805	1.53832e-06	-0.519878
2548.97	-35187.9	-13094.7	18.3391	0.340059	-1.98203e-06	-0.519538
2548.99	-35188.2	-13095	18.3462	0.340047	-5.42925e-06	-0.519552
2549	-35188.4	-13095.2	18.3524	0.339983	8.70472e-06	-0.519628
2549.02	-35188.5	-13095.4	18.3574	0.339989	1.95288e-05	-0.519621
2549.04	-35188.7	-13095.6	18.3623	0.340005	-3.77427e-05	-0.519602
2549.05	-35188.9	-13095.9	18.3674	0.340003	-7.51679e-05	-0.519604
2549.07	-35189.1	-13096.2	18.3723	0.339999	0.000141131	-0.519609
2549.09	-35189.4	-13096.4	18.3773	0.339999	0.000259366	-0.519609
2549.1	-35189.5	-13096.6	18.3834	0.34	-0.000660996	-0.519607
2549.12	-35189.7	-13096.9	18.3904	0.34	-0.00253317	-0.519608
2549.14	-35189.9	-13097.1	18.3973	0.34	-0.00434626	-0.519608
2549.16	-35190.1	-13097.3	18.4039	0.34	-0.00594379	-0.519608
2549.17	-35190.3	-13097.6	18.4108	0.34	-0.00782027	-0.519608
2549.19	-35190.5	-13097.9	18.4178	0.34	-0.00959822	-0.519608
2549.21	-35190.7	-13098.1	18.4237	0.34	-0.0102886	-0.519608
2549.22	-35190.9	-13098.3	18.4286	0.34	-0.0100842	-0.519608
2549.24	-35191.1	-13098.5	18.4334	0.34	-0.00991891	-0.519608
2549.26	-35191.3	-13098.8	18.4385	0.34	-0.0099776	-0.519608
2549.27	-35191.5	-13099.1	18.4437	0.34	-0.0100209	-0.519608
2549.29	-35191.8	-13099.3	18.4488	0.34	-0.0100047	-0.519608
2549.31	-35191.9	-13099.5	18.4538	0.34	-0.0099944	-0.519608
2549.33	-35192.1	-13099.8	18.459	0.34	-0.00999909	-0.519608
2549.34	-35192.3	-13100	18.4652	0.34	-0.0100015	-0.519608
2549.36	-35192.5	-13100.2	18.4721	0.34	-0.0100002	-0.519608
2549.38	-35192.7	-13100.5	18.479	0.34	-0.00999987	-0.519608
2549.39	-35193	-13100.8	18.4858	0.34	-0.0100001	-0.519608
2549.41	-35193.1	-13101	18.493	0.34	-0.00999906	-0.519608
2549.43	-35193.3	-13101.2	18.4996	0.34	-0.0099998	-0.519608
2549.44	-35193.5	-13101.4	18.505	0.34	-0.0100041	-0.519608
2549.46	-35193.7	-13101.7	18.5097	0.34	-0.0100008	-0.519608
2549.48	-35193.9	-13102	18.5147	0.34	-0.00998482	-0.519606
2549.5	-35194.2	-13102.2	18.52	0.34	-0.01	-0.519608
2549.51	-35194.3	-13102.4	18.5252	0.34	-0.0100585	-0.519613
2549.53	-35194.5	-13102.7	18.5303	0.34	-0.00998845	-0.519607
2549.55	-35194.7	-13102.9	18.5354	0.340001	-0.00976944	-0.519586
2549.56	-35194.9	-13103.2	18.5403	0.34	-0.0100438	-0.519612
2549.58	-35195.2	-13103.4	18.5451	0.339996	-0.0113804	-0.519688
2549.6	-35195.4	-13103.7	18.5507	0.340001	-0.0136373	-0.519576
2549.61	-35195.5	-13103.9	18.5575	0.340014	-0.0166818	-0.519097
2549.63	-35195.7	-13104.1	18.5645	0.339991	-0.0208278	-0.518383
2549.65	-35195.9	-13104.4	18.5712	0.339945	-0.0259604	-0.517248
2549.66	-35196.1	-13104.6	18.5779	0.34003	-0.0307575	-0.514629
2549.68	-35196.4	-13104.9	18.585	0.339455	-0.0343502	-0.509692
2549.7	-35196.6	-13105.1	18.5914	0.335143	-0.0373705	-0.502454
2549.72	-35196.7	-13105.3	18.5965	0.325519	-0.0405945	-0.492942
2549.73	-35196.9	-13105.6	18.6015	0.312716	-0.0446412	-0.48096
2549.75	-35197.1	-13105.8	18.6067	0.298193	-0.0496287	-0.46688
2549.77	-35197.4	-13106.1	18.6112	0.281508	-0.0548492	-0.452089
2549.78	-35197.6	-13106.3	18.6146	0.263679	-0.0599392	-0.437808
2549.8	-35197.8	-13106.6	18.6178	0.24853	-0.0652582	-0.424786
2549.82	-35198	-13106.8	18.6213	0.237953	-0.0706121	-0.413752
2549.84	-35198.1	-13107	18.6247	0.230599	-0.0749166	-0.405449
2549.85	-35198.3	-13107.3	18.628	0.225449	-0.0781115	-0.399912
2549.87	-35198.6	-13107.6	18.6315	0.222219	-0.0814845	-0.396288
2549.89	-35198.8	-13107.8	18.6351	0.220505	-0.0851332	-0.393989
2549.9	-35198.9	-13108	18.6376	0.219704	-0.0876098	-0.392811
2549.92	-35199	-13108	18.6392	0.219662	-0.0890828	-0.391881
2549.94	-35198.9	-13108	18.6413	0.220625	-0.0914862	-0.389612
2549.95	-35198.9	-13108	18.6447	0.220987	-0.0950257	-0.385194
2549.97	-35199.2	-13108.4	18.6492	0.217557	-0.0983061	-0.378537
2549.99	-35199.8	-13109.1	18.6544	0.2102	-0.101571	-0.36894
2550.01	-35200.3	-13109.6	18.6599	0.201486	-0.106464	-0.355251
2550.02	-35200.4	-13109.8	18.665	0.191169	-0.1119	-0.338431
2550.04	-35200.6	-13110	18.6693	0.176936	-0.114879	-0.320957
2550.06	-35200.7	-13110.2	18.6725	0.159619	-0.116073	-0.303007
2550.07	-35201	-13110.5	18.6746	0.142062	-0.118462	-0.283307
2550.09	-35201.2	-13110.7	18.6762	0.125017	-0.122222	-0.262231
2550.11	-35201.4	-13111	18.6778	0.107855	-0.125756	-0.241141
2550.12	-35201.6	-13111.2	18.6796	0.0906614	-0.129121	-0.219788
2550.14	-35201.8	-13111.5	18.6812	0.0738707	-0.133278	-0.197071
2550.16	-35202	-13111.7	18.6829	0.0572698	-0.13858	-0.172654
2550.18	-35202.2	-13111.9	18.6848	0.0403708	-0.145018	-0.146615
2550.19	-35202.4	-13112.2	18.6865	0.0230831	-0.152079	-0.119297
2550.21	-35202.6	-13112.5	18.6872	0.00558929	-0.159085	-0.0912979
2550.23	-35202.8	-13112.7	18.6868	-0.0114088	-0.165879	-0.0640706
2550.24	-35203	-13112.9	18.6855	-0.0271406	-0.172535	-0.0390747
2550.26	-35203.2	-13113.2	18.6836	-0.0416831	-0.179206	-0.0157623
2550.28	-35203.4	-13113.4	18.6815	-0.055462	-0.186032	0.00695739
2550.29	-35203.6	-13113.7	18.68	-0.0691781	-0.192929	0.0292111
2550.31	-35203.8	-13113.9	18.68	-0.0832937	-0.199775	0.0508335
2550.33	-35204	-13114.2	18.68	-0.0966667	-0.206667	0.0718954
2550.35	-35204.2	-13114.4	18.6786	-0.107922	-0.213609	0.0924504
2550.36	-35204.4	-13114.6	18.6767	-0.116667	-0.22	0.1122
2550.38	-35204.6	-13114.9	18.6752	-0.122855	-0.225357	0.130647
2550.4	-35204.8	-13115.1	18.6732	-0.126849	-0.230295	0.146841
2550.41	-35205	-13115.4	18.6696	-0.129107	-0.235449	0.15994
2550.43	-35205.2	-13115.7	18.6664	-0.130058	-0.240591	0.169847
2550.45	-35205.4	-13115.9	18.6648	-0.130163	-0.245523	0.176757
2550.46	-35205.6	-13116.1	18.663	-0.129983	-0.250624	0.181253
2550.48	-35205.8	-13116.4	18.6595	-0.129939	-0.256007	0.183951
2550.5	-35206	-13116.6	18.6562	-0.130019	-0.26074	0.185362
2550.52	-35206.2	-13116.9	18.6543	-0.130091	-0.264276	0.185991
2550.53	-35206.4	-13117.1	18.653	-0.12993	-0.267423	0.186369
2550.55	-35206.6	-13117.4	18.6514	-0.129681	-0.270775	0.186869
2550.57	-35206.8	-13117.6	18.6496	-0.130262	-0.274096	0.187537
2550.58	-35207	-13117.8	18.6478	-0.131993	-0.277372	0.188494
2550.6	-35207.2	-13118.1	18.6463	-0.133809	-0.281239	0.190104
2550.62	-35207.4	-13118.4	18.6448	-0.135331	-0.286182	0.192377
2550.63	-35207.6	-13118.6	18.6422	-0.13764	-0.292303	0.194673
2550.65	-35207.8	-13118.8	18.6387	-0.14104	-0.30013	0.196773
2550.67	-35208	-13119	18.6359	-0.144496	-0.310846	0.199165
2550.68	-35208.2	-13119.3	18.6344	-0.147755	-0.324534	0.201999
2550.7	-35208.4	-13119.6	18.6322	-0.151851	-0.339602	0.204858
2550.72	-35208.6	-13119.9	18.6287	-0.157061	-0.355044	0.207621
2550.74	-35208.8	-13120.1	18.625	-0.162585	-0.370737	0.210593
2550.75	-35209	-13120.3	18.6217	-0.167681	-0.385957	0.213874
2550.77	-35209.2	-13120.5	18.6185	-0.171777	-0.399326	0.217314
2550.79	-35209.4	-13120.8	18.6151	-0.175086	-0.411099	0.220709
2550.8	-35209.6	-13121.1	18.6113	-0.178597	-0.423218	0.223825
2550.82	-35209.8	-13121.3	18.6078	-0.182151	-0.43546	0.226602
2550.84	-35210	-13121.6	18.6056	-0.18457	-0.445646	0.229125
2550.86	-35210.2	-13121.8	18.6041	-0.186037	-0.453646	0.231295
2550.87	-35210.4	-13122	18.6017	-0.187762	-0.46094	0.232874
2550.89	-35210.6	-13122.3	18.598	-0.189577	-0.467809	0.233913
2550.91	-35210.8	-13122.5	18.5943	-0.190304	-0.473613	0.234681
2550.92	-35211	-13122.8	18.591	-0.190089	-0.478579	0.235206
2550.94	-35211.2	-13123	18.5877	-0.189914	-0.483479	0.235376
2550.96	-35211.4	-13123.3	18.5843	-0.189976	-0.488514	0.235317
2550.97	-35211.6	-13123.5	18.5809	-0.190022	-0.493564	0.235273
2550.99	-35211.8	-13123.8	18.5775	-0.190005	-0.498738	0.235289
2551.01	-35212	-13124	18.574	-0.189994	-0.504182	0.2353
2551.03	-35212.2	-13124.3	18.5706	-0.189999	-0.509231	0.235295
2551.04	-35212.4	-13124.5	18.5673	-0.190002	-0.513021	0.235293
2551.06	-35212.5	-13124.7	18.564	-0.19	-0.516108	0.235294
2551.08	-35212.7	-13125	18.5602	-0.19	-0.519473	0.235295
2551.09	-35212.9	-13125.2	18.557	-0.19	-0.522947	0.235294
2551.11	-35213.2	-13125.5	18.5551	-0.19	-0.5261	0.235294
2551.13	-35213.4	-13125.8	18.5535	-0.19	-0.529744	0.235294
2551.14	-35213.5	-13126	18.5506	-0.19	-0.534701	0.235294
2551.16	-35213.7	-13126.2	18.5469	-0.19	-0.53974	0.235294
2551.18	-35213.9	-13126.5	18.5434	-0.19	-0.543472	0.235294
2551.2	-35214.1	-13126.7	18.54	-0.19	-0.546667	0.235294
2551.21	-35214.3	-13127	18.5366	-0.19	-0.550287	0.235294
2551.23	-35214.5	-13127.3	18.5331	-0.19	-0.553487	0.235294
2551.25	-35214.7	-13127.5	18.5297	-0.19	-0.55543	0.235294
2551.26	-35214.9	-13127.7	18.5263	-0.19	-0.556838	0.235294
2551.28	-35215.1	-13128	18.5229	-0.19	-0.558461	0.235294
2551.3	-35215.3	-13128.2	18.5196	-0.19	-0.560203	0.235294
2551.31	-35215.5	-13128.5	18.5163	-0.19	-0.561907	0.235294
2551.33	-35215.7	-13128.7	18.5127	-0.19	-0.563648	0.235294
2551.35	-35215.9	-13129	18.509	-0.19	-0.565416	0.235296
2551.37	-35216	-13129.2	18.5063	-0.19	-0.566888	0.235293
2551.38	-35216.2	-13129.4	18.5047	-0.19	-0.567481	0.235289
2551.4	-35216.5	-13129.7	18.5027	-0.19	-0.566111	0.235298
2551.42	-35216.7	-13130	18.4993	-0.19	-0.56265	0.235313
2551.43	-35216.9	-13130.2	18.4956	-0.19	-0.559034	0.235274
2551.45	-35217	-13130.4	18.4923	-0.19	-0.555134	0.235221
2551.47	-35217.2	-13130.7	18.489	-0.19	-0.546878	0.23537
2551.48	-35217.4	-13130.9	18.4856	-0.190001	-0.5331	0.235554
2551.5	-35217.6	-13131.2	18.4821	-0.189998	-0.51825	0.234925
2551.52	-35217.8	-13131.5	18.4787	-0.189995	-0.503579	0.232874
2551.54	-35218	-13131.7	18.4753	-0.190008	-0.484903	0.229233
2551.55	-35218.2	-13131.9	18.4719	-0.19002	-0.461321	0.223565
2551.57	-35218.3	-13132.2	18.4686	-0.189969	-0.436568	0.215072
2551.59	-35218.5	-13132.4	18.4653	-0.189931	-0.412596	0.203828
2551.6	-35218.8	-13132.7	18.4615	-0.190132	-0.388745	0.191036
2551.62	-35219	-13133	18.458	-0.190244	-0.36468	0.17798
2551.64	-35219.1	-13133.2	18.4557	-0.189376	-0.340611	0.165927
2551.65	-35219.3	-13133.4	18.4542	-0.187573	-0.317182	0.155606
2551.67	-35219.5	-13133.7	18.4519	-0.185738	-0.295353	0.147255
2551.69	-35219.7	-13133.9	18.4482	-0.184076	-0.274946	0.141181
2551.7	-35219.9	-13134.2	18.4445	-0.182168	-0.25475	0.137722
2551.72	-35220.1	-13134.5	18.4412	-0.180398	-0.2341	0.136365
2551.74	-35220.3	-13134.7	18.4379	-0.179715	-0.2129	0.135972
2551.76	-35220.5	-13134.9	18.4344	-0.179917	-0.192313	0.136055
2551.77	-35220.6	-13135.2	18.4307	-0.180081	-0.174132	0.136556
2551.79	-35220.8	-13135.4	18.4274	-0.180023	-0.157955	0.13714
2551.81	-35221.1	-13135.7	18.4254	-0.179978	-0.142236	0.13736
2551.82	-35221.3	-13136	18.4238	-0.179994	-0.126837	0.137279
2551.84	-35221.4	-13136.2	18.4212	-0.180012	-0.112418	0.137222
2551.86	-35221.6	-13136.4	18.4175	-0.180006	-0.0994611	0.137246
2551.88	-35221.8	-13136.6	18.4139	-0.179975	-0.0880563	0.137277
2551.89	-35222	-13136.9	18.4106	-0.179986	-0.0758418	0.137265
2551.91	-35222.2	-13137.2	18.4073	-0.180095	-0.0601778	0.137111
2551.93	-35222.4	-13137.5	18.4038	-0.180037	-0.044821	0.136329
2551.94	-35222.6	-13137.7	18.4	-0.179334	-0.0348532	0.134265
2551.96	-35222.7	-13137.9	18.3969	-0.177082	-0.0275946	0.130259
2551.98	-35222.9	-13138.1	18.3952	-0.172564	-0.0187358	0.123671
2551.99	-35223.1	-13138.4	18.3935	-0.166987	-0.0103821	0.113968
2552.01	-35223.3	-13138.7	18.3901	-0.161839	-0.00584399	0.100977
2552.03	-35223.5	-13138.9	18.3867	-0.156667	-0.00333333	0.0860566
2552.05	-35223.7	-13139.2	18.385	-0.151009	-0.000229859	0.0707543
2552.06	-35223.9	-13139.4	18.3833	-0.146667	0.00333333	0.0555556
2552.08	-35224.1	-13139.6	18.3799	-0.144977	0.00674232	0.0408374
2552.1	-35224.3	-13139.9	18.3765	-0.143154	0.0102135	0.0276061
2552.11	-35224.5	-13140.2	18.3749	-0.138579	0.0138888	0.0165073
2552.13	-35224.7	-13140.4	18.373	-0.132634	0.0169653	0.00644885
2552.15	-35224.8	-13140.7	18.3695	-0.126484	0.0188703	-0.00364291
2552.16	-35225	-13140.9	18.3662	-0.11831	0.0202398	-0.0137622
2552.18	-35225.2	-13141.1	18.3645	-0.107013	0.0217586	-0.0239229
2552.2	-35225.4	-13141.4	18.363	-0.0944601	0.0237237	-0.0346346
2552.22	-35225.6	-13141.7	18.3611	-0.0822983	0.0265927	-0.045994
2552.23	-35225.8	-13141.9	18.3598	-0.0706264	0.0313363	-0.0569424
2552.25	-35226	-13142.1	18.3597	-0.0597872	0.0381355	-0.0667133
2552.27	-35226.2	-13142.4	18.3602	-0.0510585	0.0454308	-0.0754738
2552.28	-35226.4	-13142.6	18.3604	-0.0445062	0.0521651	-0.0836203
2552.3	-35226.6	-13142.9	18.3596	-0.0379217	0.0585134	-0.0917507
2552.32	-35226.8	-13143.1	18.3576	-0.0296761	0.0650871	-0.100486
2552.33	-35227	-13143.4	18.3564	-0.0195323	0.0730112	-0.11044
2552.35	-35227.1	-13143.6	18.3565	-0.00762885	0.081952	-0.121661
2552.37	-35227.3	-13143.8	18.3566	0.00553552	0.0894281	-0.133367
2552.39	-35227.5	-13144.1	18.3564	0.0190714	0.0955654	-0.144895
2552.4	-35227.7	-13144.4	18.3572	0.0316408	0.103901	-0.155805
2552.42	-35227.9	-13144.6	18.3592	0.0421665	0.114692	-0.165527
2552.44	-35228.1	-13144.9	18.3603	0.0499607	0.123909	-0.173319
2552.45	-35228.3	-13145.1	18.3602	0.055025	0.130479	-0.178901
2552.47	-35228.4	-13145.3	18.3599	0.0580703	0.136738	-0.182513
2552.49	-35228.6	-13145.6	18.36	0.0596528	0.14351	-0.184582
2552.5	-35228.8	-13145.9	18.3599	0.0601578	0.15004	-0.185675
2552.52	-35229	-13146.1	18.3598	0.0600712	0.155234	-0.186184
2552.54	-35229.2	-13146.4	18.3607	0.0599531	0.157888	-0.186325
2552.56	-35229.4	-13146.6	18.3626	0.0599801	0.15924	-0.186294
2552.57	-35229.6	-13146.8	18.3644	0.0600257	0.162172	-0.186258
2552.59	-35229.8	-13147.1	18.366	0.0600196	0.165836	-0.186267
2552.61	-35230	-13147.3	18.3679	0.0599473	0.16712	-0.186288
2552.62	-35230.2	-13147.6	18.3697	0.0599496	0.166665	-0.186286
2552.64	-35230.4	-13147.8	18.3703	0.0602004	0.167409	-0.186233
2552.66	-35230.5	-13148.1	18.3701	0.0601569	0.169483	-0.186243
2552.67	-35230.7	-13148.3	18.3697	0.0590027	0.171484	-0.186499
2552.69	-35230.9	-13148.6	18.3698	0.0571135	0.173024	-0.187143
2552.71	-35231.1	-13148.8	18.3711	0.0553469	0.174309	-0.188303
2552.73	-35231.3	-13149.1	18.373	0.0536597	0.176186	-0.1902
2552.74	-35231.5	-13149.3	18.3748	0.0517043	0.179509	-0.193049
2552.76	-35231.7	-13149.5	18.3765	0.0501145	0.18301	-0.1967
2552.78	-35231.9	-13149.8	18.3784	0.0497053	0.185	-0.200864
2552.79	-35232.1	-13150	18.3799	0.0499698	0.186444	-0.205343
2552.81	-35232.3	-13150.3	18.3803	0.0500754	0.189016	-0.209945
2552.83	-35232.5	-13150.6	18.38	0.0500039	0.193053	-0.214352
2552.84	-35232.7	-13150.8	18.3798	0.0499794	0.198232	-0.218199
2552.86	-35232.8	-13151	18.38	0.05	0.203333	-0.221133
2552.88	-35233	-13151.3	18.3808	0.05001	0.207248	-0.222929
2552.89	-35233.2	-13151.5	18.3821	0.0500065	0.210385	-0.223886
2552.91	-35233.4	-13151.8	18.3834	0.0499997	0.213533	-0.224429
2552.93	-35233.6	-13152	18.3846	0.0499973	0.217176	-0.224889
2552.95	-35233.8	-13152.3	18.3857	0.0499984	0.220781	-0.22527
2552.96	-35234	-13152.5	18.3868	0.0500002	0.2236	-0.225509
2552.98	-35234.2	-13152.7	18.3879	0.0500007	0.225204	-0.225577
2553	-35234.4	-13153	18.389	0.0500004	0.226052	-0.225541
2553.01	-35234.5	-13153.2	18.3901	0.05	0.226763	-0.225485
2553.03	-35234.7	-13153.5	18.3913	0.0499998	0.227772	-0.225468
2553.05	-35234.9	-13153.7	18.3925	0.0499999	0.229006	-0.225478
2553.07	-35235.1	-13154	18.3936	0.05	0.230302	-0.225493
2553.08	-35235.3	-13154.2	18.3947	0.0500001	0.231533	-0.225496
2553.1	-35235.5	-13154.5	18.3958	0.05	0.232645	-0.225493
2553.12	-35235.7	-13154.7	18.3971	0.05	0.233594	-0.225489
2553.13	-35235.9	-13155	18.3984	0.05	0.234473	-0.225489
2553.15	-35236.1	-13155.2	18.3996	0.05	0.235618	-0.225489
2553.17	-35236.3	-13155.5	18.4001	0.05	0.237376	-0.22549
2553.18	-35236.5	-13155.7	18.4	0.05	0.239733	-0.225491
2553.2	-35236.7	-13156	18.3999	0.05	0.242137	-0.22549
2553.22	-35236.9	-13156.2	18.4002	0.05	0.244005	-0.22549
2553.24	-35237.1	-13156.5	18.4013	0.05	0.245195	-0.22549
2553.25	-35237.2	-13156.7	18.4026	0.05	0.246125	-0.22549
2553.27	-35237.4	-13156.9	18.4039	0.05	0.247232	-0.22549
2553.29	-35237.6	-13157.2	18.405	0.05	0.248546	-0.22549
2553.3	-35237.8	-13157.4	18.4061	0.05	0.249664	-0.22549
2553.32	-35238	-13157.7	18.4074	0.05	0.25018	-0.22549
2553.34	-35238.2	-13157.9	18.4087	0.05	0.250136	-0.22549
2553.35	-35238.4	-13158.2	18.4098	0.05	0.249984	-0.22549
2553.37	-35238.6	-13158.4	18.4101	0.05	0.250156	-0.22549
2553.39	-35238.8	-13158.7	18.41	0.05	0.25048	-0.22549
2553.41	-35239	-13158.9	18.4099	0.05	0.250305	-0.22549
2553.42	-35239.2	-13159.2	18.4104	0.05	0.249026	-0.22549
2553.44	-35239.4	-13159.4	18.4116	0.05	0.246757	-0.22549
2553.46	-35239.6	-13159.6	18.4129	0.05	0.2441	-0.22549
2553.47	-35239.8	-13159.9	18.4142	0.05	0.241572	-0.22549
2553.49	-35240	-13160.1	18.4153	0.0499999	0.238737	-0.22549
2553.51	-35240.1	-13160.4	18.4164	0.05	0.234603	-0.22549
2553.52	-35240.3	-13160.6	18.4175	0.0500002	0.228323	-0.22549
2553.54	-35240.5	-13160.9	18.4186	0.0500004	0.220297	-0.22549
2553.56	-35240.7	-13161.1	18.4198	0.0500001	0.211543	-0.22549
2553.58	-35240.9	-13161.4	18.421	0.0499993	0.202847	-0.225491
2553.59	-35241.1	-13161.6	18.4221	0.0499987	0.193372	-0.225491
2553.61	-35241.3	-13161.9	18.4232	0.0499997	0.181605	-0.22549
2553.63	-35241.5	-13162.1	18.4243	0.050003	0.166422	-0.225487
2553.64	-35241.7	-13162.4	18.4254	0.0500049	0.148929	-0.225485
2553.66	-35241.9	-13162.6	18.4266	0.0500006	0.131025	-0.22549
2553.68	-35242.1	-13162.9	18.428	0.0499882	0.114267	-0.225502
2553.69	-35242.3	-13163.1	18.4292	0.0499817	0.0985633	-0.225508
2553.71	-35242.5	-13163.3	18.43	0.05	0.0833333	-0.22549
2553.73	-35242.7	-13163.6	18.4301	0.0500469	0.0682945	-0.225444
2553.75	-35242.9	-13163.8	18.4299	0.0500674	0.0543584	-0.225424
2553.76	-35243.1	-13164.1	18.43	0.0499916	0.0427352	-0.225498
2553.78	-35243.3	-13164.3	18.4309	0.0498152	0.0341753	-0.225671
2553.8	-35243.4	-13164.6	18.4321	0.0497527	0.0278863	-0.225733
2553.81	-35243.6	-13164.8	18.4335	0.0500643	0.0227534	-0.225427
2553.83	-35243.8	-13165.1	18.4346	0.0507246	0.0179447	-0.224541
2553.85	-35244	-13165.3	18.4357	0.0509027	0.0134268	-0.222979
2553.86	-35244.2	-13165.6	18.4369	0.0496274	0.0093063	-0.220667
2553.88	-35244.4	-13165.8	18.4382	0.0463179	0.00563504	-0.217492
2553.9	-35244.6	-13166	18.4394	0.0413228	0.00233448	-0.21325
2553.91	-35244.8	-13166.3	18.4401	0.0351248	-0.000692087	-0.207724
2553.93	-35245	-13166.5	18.4403	0.0280042	-0.00342499	-0.200896
2553.95	-35245.2	-13166.8	18.4402	0.019832	-0.00560917	-0.19315
2553.97	-35245.4	-13167	18.4399	0.0104348	-0.00696347	-0.184917
2553.98	-35245.6	-13167.3	18.4399	5.0165e-05	-0.0073904	-0.176579
2554	-35245.8	-13167.5	18.4399	-0.0103759	-0.00710881	-0.168432
2554.02	-35246	-13167.8	18.4401	-0.0198347	-0.00636751	-0.160765
2554.03	-35246.2	-13168	18.4403	-0.0276896	-0.00534586	-0.153837
2554.05	-35246.4	-13168.3	18.4402	-0.0338513	-0.00412098	-0.147863
2554.07	-35246.6	-13168.5	18.4397	-0.0382799	-0.00276408	-0.143052
2554.09	-35246.8	-13168.7	18.4386	-0.0411281	-0.00142707	-0.139477
2554.1	-35246.9	-13169	18.4373	-0.0427917	-0.000363547	-0.137037
2554.12	-35247.1	-13169.2	18.4361	-0.0436745	0.000176542	-0.135616
2554.14	-35247.3	-13169.5	18.435	-0.0439779	0.000211895	-0.135022
2554.15	-35247.5	-13169.7	18.4339	-0.0436852	5.1288e-05	-0.134983
2554.17	-35247.7	-13170	18.4327	-0.0427815	3.82708e-06	-0.135224
2554.19	-35247.9	-13170.2	18.4314	-0.0415068	9.52276e-05	-0.135582
2554.2	-35248.1	-13170.5	18.4303	-0.0403375	8.87484e-05	-0.135994
2554.22	-35248.3	-13170.7	18.4297	-0.0397307	-0.000258046	-0.136395
2554.24	-35248.5	-13171	18.4297	-0.0397041	-0.00112166	-0.136614
2554.26	-35248.7	-13171.2	18.4299	-0.0399261	-0.00262627	-0.136395
2554.27	-35248.9	-13171.5	18.4302	-0.0400754	-0.00489125	-0.135497
2554.29	-35249.1	-13171.7	18.4303	-0.0400753	-0.00799412	-0.133854
2554.31	-35249.3	-13172	18.4302	-0.0400155	-0.011984	-0.131525
2554.32	-35249.5	-13172.2	18.4294	-0.0399815	-0.0168879	-0.128569
2554.34	-35249.7	-13172.4	18.4283	-0.0399859	-0.0225165	-0.125016
2554.36	-35249.9	-13172.7	18.427	-0.039999	-0.0285542	-0.120881
2554.37	-35250.1	-13172.9	18.4258	-0.0399946	-0.0347402	-0.116209
2554.39	-35250.3	-13173.2	18.4247	-0.0399833	-0.0412766	-0.111274
2554.41	-35250.5	-13173.4	18.4235	-0.0399937	-0.0485948	-0.106469
2554.43	-35250.6	-13173.7	18.4223	-0.040044	-0.0570289	-0.102146
2554.44	-35250.8	-13173.9	18.421	-0.0400802	-0.0662353	-0.0983778
2554.46	-35251	-13174.2	18.4201	-0.0400177	-0.0755862	-0.0951225
2554.48	-35251.2	-13174.4	18.4197	-0.0398174	-0.0845832	-0.0923168
2554.49	-35251.4	-13174.7	18.4197	-0.0396969	-0.0934723	-0.0897813
2554.51	-35251.6	-13174.9	18.42	-0.0399655	-0.102763	-0.0872954
2554.53	-35251.8	-13175.2	18.4203	-0.0409476	-0.112809	-0.0846191
2554.54	-35252	-13175.4	18.4204	-0.0430413	-0.123207	-0.0814209
2554.56	-35252.2	-13175.6	18.42	-0.0466667	-0.133333	-0.077342
2554.58	-35252.4	-13175.9	18.4191	-0.0521043	-0.142736	-0.0721025
2554.6	-35252.6	-13176.1	18.4178	-0.0590764	-0.15166	-0.0657382
2554.61	-35252.8	-13176.4	18.4166	-0.067166	-0.160528	-0.0583638
2554.63	-35253	-13176.6	18.4156	-0.0759743	-0.169621	-0.0501533
2554.65	-35253.2	-13176.9	18.4146	-0.0851648	-0.178768	-0.0414786
2554.66	-35253.4	-13177.1	18.4131	-0.0944139	-0.187697	-0.0327534
2554.68	-35253.6	-13177.4	18.4111	-0.103323	-0.196172	-0.0243615
2554.7	-35253.8	-13177.6	18.4087	-0.111282	-0.20405	-0.0166038
2554.71	-35253.9	-13177.9	18.4062	-0.117646	-0.211204	-0.00976581
2554.73	-35254.1	-13178.1	18.4039	-0.122089	-0.217539	-0.00405245
2554.75	-35254.3	-13178.4	18.4017	-0.125054	-0.223035	0.000524522
2554.77	-35254.5	-13178.6	18.3995	-0.127091	-0.227684	0.00398192
2554.78	-35254.7	-13178.8	18.3972	-0.128587	-0.231531	0.00639894
2554.8	-35254.9	-13179.1	18.3949	-0.129588	-0.234722	0.0079809
2554.82	-35255.1	-13179.3	18.3927	-0.130101	-0.237418	0.00894799
2554.83	-35255.3	-13179.6	18.3904	-0.130202	-0.239776	0.00948884
2554.85	-35255.5	-13179.8	18.3881	-0.130089	-0.241951	0.00973777
2554.87	-35255.7	-13180.1	18.3859	-0.129969	-0.244096	0.00982305
2554.88	-35255.9	-13180.3	18.3836	-0.129947	-0.246308	0.00983664
2554.9	-35256.1	-13180.6	18.3813	-0.129978	-0.248605	0.00981709
2554.92	-35256.3	-13180.8	18.3791	-0.130009	-0.250995	0.00979817
2554.93	-35256.4	-13181.1	18.3769	-0.130014	-0.2534	0.00979531
2554.95	-35256.6	-13181.3	18.3746	-0.130005	-0.255627	0.00980078
2554.97	-35256.8	-13181.6	18.3722	-0.129997	-0.257482	0.00980561
2554.99	-35257	-13181.8	18.3697	-0.129996	-0.25886	0.00980618
2555	-35257.2	-13182	18.3675	-0.129999	-0.259751	0.00980466
2555.02	-35257.4	-13182.3	18.366	-0.130001	-0.260155	0.00980343
2555.04	-35257.6	-13182.5	18.3649	-0.130001	-0.260185	0.00980333
2555.05	-35257.8	-13182.8	18.3639	-0.13	-0.260052	0.00980375
2555.07	-35258	-13183	18.3623	-0.13	-0.259962	0.00980406
2555.09	-35258.2	-13183.3	18.3601	-0.13	-0.259967	0.00980407
2555.11	-35258.4	-13183.5	18.3575	-0.13	-0.259997	0.00980396
2555.12	-35258.6	-13183.8	18.3551	-0.13	-0.259985	0.00980388
2555.14	-35258.7	-13184	18.3529	-0.13	-0.259951	0.00980389
2555.16	-35258.9	-13184.3	18.3506	-0.13	-0.259972	0.00980392
2555.17	-35259.1	-13184.5	18.3484	-0.13	-0.260108	0.00980392
2555.19	-35259.3	-13184.8	18.3462	-0.13	-0.260229	0.00980391
2555.21	-35259.5	-13185	18.3439	-0.13	-0.260095	0.00980391
2555.22	-35259.7	-13185.2	18.3416	-0.13	-0.259489	0.00980396
2555.24	-35259.9	-13185.5	18.3393	-0.13	-0.258408	0.009804
2555.26	-35260.1	-13185.7	18.3371	-0.13	-0.256954	0.00980395
2555.28	-35260.3	-13186	18.3348	-0.13	-0.255206	0.00980375
2555.29	-35260.5	-13186.2	18.3325	-0.13	-0.253066	0.00980361
2555.31	-35260.7	-13186.5	18.3303	-0.13	-0.250363	0.00980385
2555.33	-35260.8	-13186.7	18.328	-0.129999	-0.247012	0.00980462
2555.34	-35261	-13187	18.3257	-0.129999	-0.24342	0.00980507
2555.36	-35261.2	-13187.2	18.3235	-0.13	-0.240168	0.00980405
2555.38	-35261.4	-13187.5	18.3212	-0.130003	-0.237676	0.00980116
2555.39	-35261.6	-13187.7	18.3189	-0.130004	-0.235592	0.00979966
2555.41	-35261.8	-13188	18.3167	-0.13	-0.233333	0.00980392
2555.43	-35262	-13188.2	18.3144	-0.129989	-0.230444	0.00981487
2555.45	-35262.2	-13188.5	18.3121	-0.129984	-0.226974	0.00981966
2555.46	-35262.4	-13188.7	18.3099	-0.130002	-0.223097	0.00980197
2555.48	-35262.6	-13188.9	18.3076	-0.130044	-0.218931	0.00976076
2555.5	-35262.7	-13189.2	18.3053	-0.130059	-0.214399	0.00974616
2555.51	-35262.9	-13189.4	18.3031	-0.129985	-0.209381	0.009819
2555.53	-35263.1	-13189.7	18.3008	-0.129827	-0.203855	0.0100329
2555.55	-35263.3	-13189.9	18.2985	-0.129785	-0.198074	0.0104213
2555.56	-35263.5	-13190.2	18.2963	-0.130089	-0.192337	0.011014
2555.58	-35263.7	-13190.4	18.294	-0.130887	-0.186783	0.0118535
2555.6	-35263.9	-13190.7	18.2917	-0.132131	-0.181175	0.0130121
2555.62	-35264.1	-13190.9	18.2895	-0.133741	-0.175219	0.0145663
2555.63	-35264.3	-13191.2	18.2872	-0.13569	-0.16874	0.0165446
2555.65	-35264.4	-13191.4	18.285	-0.138047	-0.161797	0.0188788
2555.67	-35264.6	-13191.7	18.2827	-0.140891	-0.154481	0.021489
2555.68	-35264.8	-13191.9	18.2803	-0.14419	-0.146826	0.0243185
2555.7	-35265	-13192.2	18.2781	-0.147715	-0.138779	0.0273495
2555.72	-35265.2	-13192.4	18.2759	-0.151221	-0.130278	0.0305676
2555.73	-35265.4	-13192.7	18.2739	-0.154605	-0.121348	0.0339167
2555.75	-35265.6	-13192.9	18.2716	-0.157975	-0.112143	0.0372799
2555.77	-35265.8	-13193.1	18.2688	-0.161449	-0.102829	0.0405366
2555.79	-35266	-13193.4	18.2655	-0.164992	-0.0935802	0.0436123
2555.8	-35266.2	-13193.6	18.2619	-0.168366	-0.0845897	0.0464907
2555.82	-35266.3	-13193.9	18.2584	-0.171331	-0.0760433	0.0491578
2555.84	-35266.5	-13194.1	18.255	-0.173795	-0.0679711	0.0515667
2555.85	-35266.7	-13194.4	18.2516	-0.175832	-0.0602338	0.0536349
2555.87	-35266.9	-13194.6	18.2481	-0.17752	-0.0526976	0.0552824
2555.89	-35267.1	-13194.9	18.2445	-0.178857	-0.0454995	0.0565176
2555.9	-35267.3	-13195.1	18.2412	-0.179768	-0.0390276	0.0574303
2555.92	-35267.5	-13195.4	18.2384	-0.180183	-0.0336438	0.0581095
2555.94	-35267.7	-13195.6	18.2362	-0.180202	-0.0291488	0.058578
2555.95	-35267.8	-13195.9	18.2341	-0.18005	-0.0248982	0.0588062
2555.97	-35268	-13196.1	18.2319	-0.179948	-0.0202944	0.0587658
2555.99	-35268.2	-13196.3	18.2296	-0.179948	-0.0154813	0.0584638
2556.01	-35268.4	-13196.6	18.2273	-0.179989	-0.0111072	0.0579305
2556.02	-35268.6	-13196.8	18.2252	-0.180014	-0.00776771	0.0571898
2556.04	-35268.8	-13197.1	18.2231	-0.180014	-0.00543008	0.0561919
2556.06	-35269	-13197.3	18.2206	-0.180002	-0.00369685	0.0548442
2556.07	-35269.2	-13197.6	18.2177	-0.179996	-0.0022082	0.0530669
2556.09	-35269.4	-13197.8	18.2142	-0.179997	-0.000954126	0.0508898
2556.11	-35269.5	-13198.1	18.2106	-0.18	-9.75382e-05	0.0483967
2556.12	-35269.7	-13198.3	18.2071	-0.180001	0.000236388	0.0456653
2556.14	-35269.9	-13198.6	18.2037	-0.180001	0.000189768	0.0427276
2556.16	-35270.1	-13198.8	18.2004	-0.18	1.68337e-05	0.0395962
2556.18	-35270.3	-13199.1	18.197	-0.18	-6.47644e-05	0.0362964
2556.19	-35270.5	-13199.3	18.1936	-0.18	-4.83934e-05	0.0329248
2556.21	-35270.7	-13199.5	18.1902	-0.18	-2.18893e-06	0.029603
2556.23	-35270.9	-13199.8	18.1868	-0.18	1.76455e-05	0.0264379
2556.24	-35271	-13200	18.1834	-0.18	1.22833e-05	0.0234647
2556.26	-35271.2	-13200.3	18.18	-0.18	0	0.0206972
2556.28	-35271.4	-13200.5	18.1766	-0.18	-4.78749e-06	0.01816
2556.3	-35271.6	-13200.8	18.1732	-0.18	-3.10816e-06	0.0159223
2556.31	-35271.8	-13201	18.1698	-0.18	1.47763e-07	0.0140638
2556.33	-35272	-13201.3	18.1665	-0.18	1.31065e-06	0.0126337
2556.35	-35272.2	-13201.5	18.1631	-0.18	8.06028e-07	0.0115769
2556.36	-35272.4	-13201.7	18.1596	-0.18	-8.31103e-08	0.0108167
2556.38	-35272.6	-13202	18.156	-0.18	-4.27326e-07	0.0102872
2556.4	-35272.7	-13202.2	18.1525	-0.18	-2.94987e-07	0.00995324
2556.41	-35272.9	-13202.5	18.1495	-0.18	7.07041e-08	0.00978492
2556.43	-35273.1	-13202.7	18.1471	-0.18	4.08421e-07	0.00974411
2556.45	-35273.3	-13203	18.1449	-0.18	4.13638e-07	0.00977285
2556.47	-35273.5	-13203.2	18.1428	-0.18	-2.20567e-07	0.00981046
2556.48	-35273.7	-13203.5	18.1405	-0.18	-1.25208e-06	0.00981985
2556.5	-35273.9	-13203.7	18.1382	-0.18	-1.32842e-06	0.00981156
2556.52	-35274	-13204	18.136	-0.18	1.00667e-06	0.00980181
2556.53	-35274.2	-13204.2	18.134	-0.18	4.75784e-06	0.0097997
2556.55	-35274.4	-13204.5	18.1317	-0.18	4.70761e-06	0.00980206
2556.57	-35274.6	-13204.7	18.129	-0.18	-4.58341e-06	0.00980457
2556.58	-35274.8	-13204.9	18.1257	-0.18	-1.83213e-05	0.00980504
2556.6	-35275	-13205.2	18.1221	-0.18	-1.66578e-05	0.00980437
2556.62	-35275.2	-13205.4	18.1186	-0.18	2.03013e-05	0.00980373
2556.64	-35275.4	-13205.7	18.1151	-0.18	7.03637e-05	0.00980363
2556.65	-35275.5	-13205.9	18.1118	-0.18	5.8331e-05	0.00980381
2556.67	-35275.7	-13206.2	18.1084	-0.18	-8.79168e-05	0.00980398
2556.69	-35275.9	-13206.4	18.105	-0.18	-0.000269238	0.009804
2556.7	-35276.1	-13206.7	18.1016	-0.18	-0.000201568	0.00980395
2556.72	-35276.3	-13206.9	18.0982	-0.18	0.000393475	0.0098039
2556.74	-35276.5	-13207.1	18.0948	-0.18	0.00149506	0.0098039
2556.75	-35276.7	-13207.4	18.0914	-0.18	0.00280526	0.00980392
2556.77	-35276.8	-13207.6	18.088	-0.18	0.00403138	0.00980393
2556.79	-35277	-13207.9	18.0847	-0.18	0.00512684	0.00980393
2556.81	-35277.2	-13208.1	18.0812	-0.18	0.00624043	0.00980392
2556.82	-35277.4	-13208.4	18.0777	-0.18	0.00750547	0.00980392
2556.84	-35277.6	-13208.6	18.0741	-0.18	0.00879433	0.00980392
2556.86	-35277.8	-13208.8	18.0709	-0.18	0.00980201	0.00980392
2556.87	-35278	-13209.1	18.0682	-0.18	0.0102554	0.00980393
2556.89	-35278.2	-13209.3	18.0659	-0.18	0.0102381	0.00980393
2556.91	-35278.3	-13209.6	18.0638	-0.18	0.0100408	0.00980392
2556.92	-35278.5	-13209.8	18.0616	-0.18	0.00992909	0.00980391
2556.94	-35278.7	-13210.1	18.0593	-0.18	0.00993874	0.0098039
2556.96	-35278.9	-13210.3	18.0571	-0.18	0.00999199	0.00980391
2556.98	-35279.1	-13210.6	18.0549	-0.18	0.0100195	0.00980398
2556.99	-35279.3	-13210.8	18.0528	-0.18	0.0100157	0.00980402
2557.01	-35279.5	-13211	18.0503	-0.18	0.0100014	0.00980394
2557.03	-35279.6	-13211.3	18.0473	-0.18	0.00999464	0.0098037
2557.04	-35279.8	-13211.5	18.0438	-0.18	0.009996	0.00980356
2557.06	-35280	-13211.8	18.0402	-0.18	0.00999982	0.00980388
2557.08	-35280.2	-13212	18.0367	-0.179999	0.0100015	0.00980479
2557.09	-35280.4	-13212.3	18.0333	-0.179999	0.010001	0.00980526
2557.11	-35280.6	-13212.5	18.03	-0.18	0.01	0.00980392
2557.13	-35280.8	-13212.7	18.0266	-0.180004	0.0099996	0.00980048
2557.14	-35281	-13213	18.0232	-0.180005	0.00999974	0.00979897
2557.16	-35281.1	-13213.2	18.0198	-0.179999	0.01	0.00980454
2557.18	-35281.3	-13213.5	18.0164	-0.179985	0.0100001	0.0098175
2557.2	-35281.5	-13213.7	18.013	-0.17998	0.0100001	0.00982209
2557.21	-35281.7	-13214	18.0096	-0.180005	0.00999999	0.00979913
2557.23	-35281.9	-13214.2	18.0063	-0.180059	0.00999997	0.0096909
2557.25	-35282.1	-13214.4	18.0029	-0.180073	0.00999998	0.00933101
2557.26	-35282.3	-13214.7	17.9994	-0.179969	0.01	0.00853416
2557.28	-35282.4	-13214.9	17.9958	-0.179558	0.01	0.00716211
2557.3	-35282.6	-13215.2	17.9923	-0.178385	0.01	0.00518877
2557.32	-35282.8	-13215.4	17.9894	-0.175958	0.01	0.00260435
2557.33	-35283	-13215.7	17.9869	-0.172085	0.01	-0.000607884
2557.35	-35283.2	-13215.9	17.9848	-0.16717	0.01	-0.00447873
2557.37	-35283.4	-13216.2	17.9827	-0.16169	0.01	-0.00903886
2557.38	-35283.6	-13216.4	17.9805	-0.156011	0.01	-0.0141712
2557.4	-35283.7	-13216.6	17.9782	-0.150303	0.01	-0.0195044
2557.42	-35283.9	-13216.9	17.9759	-0.144722	0.01	-0.0246448
2557.43	-35284.1	-13217.1	17.9736	-0.13955	0.01	-0.0293557
2557.45	-35284.3	-13217.4	17.9713	-0.135255	0.01	-0.0336311
2557.47	-35284.5	-13217.6	17.9691	-0.132309	0.01	-0.0374815
2557.49	-35284.7	-13217.9	17.9668	-0.130763	0.01	-0.0408415
2557.5	-35284.9	-13218.1	17.9645	-0.130135	0.01	-0.0435496
2557.52	-35285	-13218.3	17.9623	-0.129922	0.01	-0.0454484
2557.54	-35285.2	-13218.6	17.96	-0.129856	0.01	-0.0466418
2557.55	-35285.4	-13218.8	17.9577	-0.129922	0.01	-0.0475156
2557.57	-35285.6	-13219.1	17.9555	-0.130116	0.01	-0.0484564
2557.59	-35285.8	-13219.3	17.9532	-0.130294	0.01	-0.049578
2557.6	-35286	-13219.5	17.9509	-0.130189	0.01	-0.0507416
2557.62	-35286.2	-13219.8	17.9487	-0.129549	0.01	-0.0518105
2557.64	-35286.3	-13220	17.9465	-0.128426	0.01	-0.0528296
2557.66	-35286.5	-13220.3	17.9442	-0.127117	0.01	-0.053988
2557.67	-35286.7	-13220.5	17.9417	-0.125903	0.01	-0.0554534
2557.69	-35286.9	-13220.8	17.9392	-0.124811	0.01	-0.0570777
2557.71	-35287.1	-13221	17.9372	-0.12369	0.01	-0.058498
2557.72	-35287.3	-13221.2	17.9357	-0.122416	0.01	-0.0593835
2557.74	-35287.5	-13221.5	17.9348	-0.121135	0.01	-0.0597672
2557.76	-35287.6	-13221.7	17.9337	-0.120154	0.01	-0.0598937
2557.77	-35287.8	-13222	17.9319	-0.119735	0.01	-0.0599837
2557.79	-35288	-13222.2	17.9296	-0.119771	0.01	-0.0600385
2557.81	-35288.2	-13222.4	17.9271	-0.11997	0.01	-0.0599511
2557.83	-35288.4	-13222.7	17.9247	-0.120073	0.01	-0.059641
2557.84	-35288.6	-13222.9	17.9224	-0.120059	0.01	-0.0592138
2557.86	-35288.7	-13223.2	17.9203	-0.120005	0.01	-0.0588531
2557.88	-35288.9	-13223.4	17.9181	-0.11998	0.01	-0.0587086
2557.89	-35289.1	-13223.7	17.9159	-0.119984	0.01	-0.0587346
2557.91	-35289.3	-13223.9	17.9136	-0.119999	0.01	-0.0588157
2557.93	-35289.5	-13224.1	17.9111	-0.120005	0.01	-0.0588536
2557.94	-35289.7	-13224.4	17.9087	-0.120004	0.01	-0.0588459
2557.96	-35289.8	-13224.6	17.9068	-0.12	0.01	-0.0588245
2557.98	-35290	-13224.9	17.9055	-0.119999	0.01	-0.0588156
2558	-35290.2	-13225.1	17.9046	-0.119999	0.01	-0.0588183
2558.01	-35290.4	-13225.3	17.9033	-0.12	0.01	-0.0588235
2558.03	-35290.6	-13225.6	17.9014	-0.12	0.01	-0.0588245
2558.05	-35290.8	-13225.8	17.899	-0.12	0.01	-0.0588232
2558.06	-35291	-13226.1	17.8965	-0.12	0.01	-0.0588237
2558.08	-35291.1	-13226.3	17.8942	-0.12	0.01	-0.0588279
2558.1	-35291.3	-13226.5	17.8919	-0.12	0.01	-0.0588298
2558.11	-35291.5	-13226.8	17.8897	-0.12	0.01	-0.0588218
2558.13	-35291.7	-13227	17.8876	-0.12	0.01	-0.0588042
2558.15	-35291.9	-13227.3	17.8853	-0.12	0.01	-0.0587993
2558.16	-35292.1	-13227.5	17.8829	-0.12	0.01	-0.0588335
2558.18	-35292.3	-13227.8	17.8804	-0.12	0.01	-0.0588996
2558.2	-35292.4	-13228	17.8781	-0.12	0.01	-0.0589117
2558.22	-35292.6	-13228.2	17.8763	-0.12	0.01	-0.0587722
2558.23	-35292.8	-13228.5	17.8752	-0.12	0.01	-0.0584468
2558.25	-35293	-13228.7	17.8742	-0.12	0.01	-0.0580278
2558.27	-35293.2	-13229	17.8728	-0.12	0.01	-0.0576222
2558.28	-35293.4	-13229.2	17.8708	-0.12	0.01	-0.0572734
2558.3	-35293.5	-13229.4	17.8683	-0.12	0.01	-0.0569162
2558.32	-35293.7	-13229.7	17.8658	-0.12	0.01	-0.0564766
2558.34	-35293.9	-13229.9	17.8635	-0.12	0.01	-0.0559849
2558.35	-35294.1	-13230.2	17.8613	-0.12	0.01	-0.0556257
2558.37	-35294.3	-13230.4	17.8591	-0.12	0.01	-0.0555911
2558.39	-35294.5	-13230.7	17.8569	-0.12	0.01	-0.0559068
2558.4	-35294.7	-13230.9	17.8546	-0.12	0.01	-0.0563892
2558.42	-35294.8	-13231.1	17.8522	-0.12	0.01	-0.0568461
2558.44	-35295	-13231.4	17.8497	-0.12	0.01	-0.0572118
2558.45	-35295.2	-13231.6	17.8475	-0.12	0.01	-0.0575568
2558.47	-35295.4	-13231.8	17.846	-0.12	0.01	-0.0579542
2558.49	-35295.6	-13232.1	17.8449	-0.12	0.01	-0.0583818
2558.51	-35295.8	-13232.3	17.8439	-0.12	0.01	-0.0587298
2558.52	-35295.9	-13232.6	17.8423	-0.12	0.01	-0.0588929
2558.54	-35296.1	-13232.8	17.8401	-0.12	0.01	-0.0588888
2558.56	-35296.3	-13233.1	17.8376	-0.12	0.01	-0.0588333
2558.57	-35296.5	-13233.3	17.8351	-0.12	0.01	-0.0588346
2558.59	-35296.7	-13233.5	17.8328	-0.12	0.01	-0.058876
2558.61	-35296.9	-13233.8	17.8306	-0.12	0.01	-0.0588561
2558.62	-35297	-13234	17.8285	-0.12	0.01	-0.0586798
2558.64	-35297.2	-13234.3	17.8263	-0.12	0.01	-0.0583357
2558.66	-35297.4	-13234.5	17.8239	-0.12	0.01	-0.0578609
2558.68	-35297.6	-13234.7	17.8214	-0.12	0.01	-0.0572865
2558.69	-35297.8	-13235	17.8189	-0.12	0.01	-0.0565915
2558.71	-35298	-13235.2	17.8169	-0.12	0.01	-0.0557288
2558.73	-35298.2	-13235.5	17.8157	-0.12	0.01	-0.0546696
2558.74	-35298.3	-13235.7	17.8148	-0.12	0.01	-0.053512
2558.76	-35298.5	-13235.9	17.8135	-0.12	0.01	-0.0524071
2558.78	-35298.7	-13236.2	17.8115	-0.119999	0.01	-0.0514839
2558.79	-35298.9	-13236.4	17.809	-0.119999	0.01	-0.0507433
2558.81	-35299.1	-13236.7	17.8068	-0.12	0.01	-0.050141
2558.83	-35299.3	-13236.9	17.8054	-0.120003	0.01	-0.0496424
2558.85	-35299.4	-13237.1	17.8045	-0.120004	0.01	-0.0492599
2558.86	-35299.6	-13237.4	17.8033	-0.12	0.01	-0.0490196
2558.88	-35299.8	-13237.6	17.8014	-0.119989	0.00999999	-0.0489334
2558.9	-35300	-13237.9	17.799	-0.119984	0.00999999	-0.0489551
2558.91	-35300.2	-13238.1	17.7965	-0.120002	0.01	-0.0490239
2558.93	-35300.4	-13238.3	17.7942	-0.120044	0.01	-0.0490831
2558.95	-35300.6	-13238.6	17.7919	-0.120059	0.01	-0.0490896
2558.96	-35300.7	-13238.8	17.7897	-0.119985	0.00999999	-0.0490033
2558.98	-35300.9	-13239.1	17.7875	-0.119827	0.00999992	-0.0487852
2559	-35301.1	-13239.3	17.7852	-0.119785	0.0099999	-0.0483992
2559.02	-35301.3	-13239.5	17.7829	-0.120089	0.01	-0.0478099
2559.03	-35301.5	-13239.8	17.7807	-0.120887	0.0100003	-0.0469714
2559.05	-35301.7	-13240	17.7784	-0.122131	0.0100004	-0.0458121
2559.07	-35301.8	-13240.3	17.7761	-0.123741	0.00999979	-0.0442571
2559.08	-35302	-13240.5	17.7739	-0.12569	0.0099988	-0.0422787
2559.1	-35302.2	-13240.7	17.7716	-0.128047	0.00999871	-0.0399448
2559.12	-35302.4	-13241	17.7693	-0.130891	0.010001	-0.0373344
2559.13	-35302.6	-13241.2	17.7671	-0.13419	0.0100047	-0.0345044
2559.15	-35302.8	-13241.5	17.7648	-0.137715	0.0100046	-0.0314733
2559.17	-35302.9	-13241.7	17.7625	-0.141221	0.00999551	-0.0282566
2559.18	-35303.1	-13241.9	17.7602	-0.144605	0.00998203	-0.0249097
2559.2	-35303.3	-13242.2	17.7579	-0.147975	0.00998366	-0.0215463
2559.22	-35303.5	-13242.4	17.7558	-0.151449	0.0100199	-0.0182838
2559.24	-35303.7	-13242.7	17.7537	-0.154992	0.010069	-0.0152002
2559.25	-35303.9	-13242.9	17.7514	-0.158366	0.0100572	-0.0123237
2559.27	-35304	-13243.1	17.7486	-0.161331	0.00991377	-0.00967957
2559.29	-35304.2	-13243.4	17.7453	-0.163795	0.00973591	-0.00729912
2559.3	-35304.4	-13243.6	17.7417	-0.165832	0.00980229	-0.0052203
2559.32	-35304.6	-13243.9	17.738	-0.16752	0.0103863	-0.003476
2559.34	-35304.8	-13244.1	17.7345	-0.168857	0.0114754	-0.00199157
2559.36	-35305	-13244.3	17.7312	-0.169768	0.0127922	-0.000592723
2559.37	-35305.1	-13244.6	17.7285	-0.170183	0.0140614	0.000895824
2559.39	-35305.3	-13244.8	17.7262	-0.170202	0.0152014	0.00260611
2559.41	-35305.5	-13245.1	17.7241	-0.17005	0.016284	0.00463585
2559.42	-35305.7	-13245.3	17.7219	-0.169948	0.0173811	0.00707513
2559.44	-35305.9	-13245.5	17.7196	-0.169948	0.018512	0.00993048
2559.46	-35306.1	-13245.8	17.7173	-0.169989	0.019661	0.0131517
2559.47	-35306.2	-13246	17.7152	-0.170014	0.0208119	0.0166817
2559.49	-35306.4	-13246.2	17.7131	-0.170014	0.0219525	0.0204059
2559.51	-35306.6	-13246.5	17.7106	-0.170002	0.0230735	0.0241766
2559.53	-35306.8	-13246.7	17.7077	-0.169996	0.02417	0.0278469
2559.54	-35307	-13247	17.7042	-0.169997	0.0252771	0.0312841
2559.56	-35307.2	-13247.2	17.7006	-0.17	0.026449	0.034362
2559.58	-35307.3	-13247.4	17.6971	-0.170001	0.0277159	0.0369792
2559.59	-35307.5	-13247.7	17.6937	-0.170001	0.0289396	0.0392034
2559.61	-35307.7	-13247.9	17.6904	-0.17	0.0299119	0.0411729
2559.63	-35307.9	-13248.2	17.6871	-0.17	0.030447	0.0430204
2559.64	-35308.1	-13248.4	17.6837	-0.17	0.0304923	0.0448433
2559.66	-35308.3	-13248.6	17.6802	-0.17	0.030042	0.0467265
2559.68	-35308.4	-13248.9	17.6766	-0.17	0.0291235	0.0487838
2559.7	-35308.6	-13249.1	17.6731	-0.17	0.0279212	0.0512664
2559.71	-35308.8	-13249.4	17.67	-0.17	0.0266667	0.0544662
2559.73	-35309	-13249.6	17.6675	-0.17	0.0255303	0.058632
2559.75	-35309.2	-13249.8	17.6653	-0.17	0.0244391	0.0638383
2559.76	-35309.4	-13250.1	17.6632	-0.17	0.0232591	0.0701163
2559.78	-35309.5	-13250.3	17.661	-0.17	0.021943	0.0774592
2559.8	-35309.7	-13250.5	17.6586	-0.17	0.0207344	0.0857341
2559.81	-35309.9	-13250.8	17.6564	-0.17	0.0199374	0.0947811
2559.83	-35310.1	-13251	17.6543	-0.17	0.0197168	0.10438
2559.85	-35310.3	-13251.3	17.6521	-0.17	0.0198441	0.114141
2559.87	-35310.5	-13251.5	17.6495	-0.17	0.0200223	0.123644
2559.88	-35310.6	-13251.7	17.6463	-0.17	0.0200604	0.132524
2559.9	-35310.8	-13252	17.6427	-0.17	0.0200208	0.140546
2559.92	-35311	-13252.2	17.6392	-0.17	0.0200026	0.147498
2559.93	-35311.2	-13252.4	17.6357	-0.17	0.0200437	0.153228
2559.95	-35311.4	-13252.7	17.6324	-0.17	0.020059	0.157715
2559.97	-35311.6	-13252.9	17.629	-0.17	0.0199503	0.160954
2559.98	-35311.7	-13253.2	17.6256	-0.17	0.0197571	0.163025
2560	-35311.9	-13253.4	17.6222	-0.17	0.0197565	0.164151
2560.02	-35312.1	-13253.6	17.6188	-0.17	0.0202444	0.164569
2560.04	-35312.3	-13253.9	17.6155	-0.17	0.0212806	0.164454
2560.05	-35312.5	-13254.1	17.6121	-0.17	0.0225767	0.163898
2560.07	-35312.6	-13254.3	17.6085	-0.17	0.0238227	0.162985
2560.09	-35312.8	-13254.6	17.6049	-0.17	0.0249167	0.161849
2560.1	-35313	-13254.8	17.6016	-0.17	0.0260191	0.160688
2560.12	-35313.2	-13255.1	17.5987	-0.17	0.0272973	0.159696
2560.14	-35313.4	-13255.3	17.5964	-0.17	0.028656	0.158922
2560.15	-35313.6	-13255.5	17.5943	-0.17	0.0297163	0.158259
2560.17	-35313.7	-13255.8	17.5922	-0.169999	0.0301099	0.157599
2560.19	-35313.9	-13256	17.5899	-0.169999	0.0299667	0.157024
2560.2	-35314.1	-13256.2	17.5876	-0.169999	0.0298783	0.156795
2560.22	-35314.3	-13256.5	17.5854	-0.170002	0.0304167	0.15717
2560.24	-35314.5	-13256.7	17.5833	-0.170005	0.0315802	0.158312
2560.26	-35314.6	-13257	17.581	-0.170003	0.0329115	0.160301
2560.27	-35314.8	-13257.2	17.578	-0.169991	0.0339835	0.163221
2560.29	-35315	-13257.4	17.5746	-0.169979	0.0349083	0.167218
2560.31	-35315.2	-13257.7	17.5711	-0.16999	0.0361638	0.172477
2560.32	-35315.4	-13257.9	17.5675	-0.170037	0.0381668	0.179158
2560.34	-35315.6	-13258.1	17.5641	-0.170077	0.0406403	0.187119
2560.36	-35315.7	-13258.4	17.5608	-0.170032	0.0429049	0.196049
2560.38	-35315.9	-13258.6	17.5574	-0.169849	0.0443781	0.205622
2560.39	-35316.1	-13258.8	17.554	-0.16971	0.0453202	0.215415
2560.41	-35316.3	-13259.1	17.5506	-0.169908	0.0464083	0.224957
2560.43	-35316.5	-13259.3	17.5472	-0.170682	0.048216	0.233812
2560.44	-35316.7	-13259.6	17.5439	-0.17188	0.0505868	0.241768
2560.46	-35316.8	-13259.8	17.5404	-0.173187	0.0530576	0.248711
2560.48	-35317	-13260	17.5368	-0.174345	0.0552622	0.254527
2560.49	-35317.2	-13260.3	17.5333	-0.175419	0.0573924	0.259115
2560.51	-35317.4	-13260.5	17.5302	-0.176591	0.059838	0.262379
2560.53	-35317.6	-13260.7	17.5276	-0.177959	0.0628917	0.264303
2560.55	-35317.7	-13261	17.5254	-0.179231	0.0663822	0.265274
2560.56	-35317.9	-13261.2	17.5233	-0.18	0.07	0.265795
2560.58	-35318.1	-13261.5	17.5211	-0.180037	0.0734975	0.266267
2560.6	-35318.3	-13261.7	17.5188	-0.179827	0.076875	0.266672
2560.61	-35318.5	-13261.9	17.5165	-0.180036	0.0801948	0.26689
2560.63	-35318.6	-13262.1	17.5145	-0.181063	0.0835188	0.266871
2560.65	-35318.8	-13262.3	17.5123	-0.182414	0.0869077	0.266801
2560.66	-35319	-13262.6	17.5097	-0.18341	0.0904218	0.266915
2560.68	-35319.2	-13262.8	17.5065	-0.183641	0.094037	0.267323
2560.7	-35319.4	-13263.1	17.503	-0.183456	0.0974911	0.26778
2560.72	-35319.6	-13263.3	17.4994	-0.183338	0.100481	0.267976
2560.73	-35319.8	-13263.6	17.4959	-0.183516	0.102883	0.267749
2560.75	-35319.9	-13263.8	17.4926	-0.18361	0.105005	0.267274
2560.77	-35320.1	-13264	17.4892	-0.183153	0.107212	0.266777
2560.78	-35320.3	-13264.3	17.4858	-0.182008	0.109643	0.26639
2560.8	-35320.5	-13264.5	17.4824	-0.180697	0.111967	0.266051
2560.82	-35320.7	-13264.7	17.479	-0.17982	0.113801	0.265677
2560.83	-35320.8	-13265	17.4756	-0.17964	0.11503	0.265252
2560.85	-35321	-13265.2	17.4722	-0.179841	0.115997	0.264874
2560.87	-35321.2	-13265.4	17.4688	-0.180056	0.117087	0.264651
2560.89	-35321.4	-13265.7	17.4654	-0.180095	0.118386	0.264612
2560.9	-35321.6	-13265.9	17.462	-0.180038	0.119542	0.264668
2560.92	-35321.7	-13266.1	17.4586	-0.179983	0.120178	0.264722
2560.94	-35321.9	-13266.4	17.4552	-0.179975	0.120235	0.26473
2560.95	-35322.1	-13266.6	17.4518	-0.179991	0.12006	0.264715
2560.97	-35322.3	-13266.9	17.4484	-0.180005	0.120012	0.264701
2560.99	-35322.5	-13267.1	17.445	-0.180006	0.120136	0.2647
2561	-35322.7	-13267.3	17.4416	-0.180002	0.120134	0.264704
2561.02	-35322.8	-13267.6	17.4382	-0.179999	0.119702	0.264707
2561.04	-35323	-13267.8	17.4348	-0.18	0.118742	0.264706
2561.06	-35323.2	-13268	17.4314	-0.180001	0.117345	0.264705
2561.07	-35323.4	-13268.3	17.428	-0.179998	0.115606	0.264708
2561.09	-35323.6	-13268.5	17.4247	-0.179994	0.113519	0.264712
2561.11	-35323.7	-13268.7	17.4212	-0.179996	0.111005	0.26471
2561.12	-35323.9	-13269	17.4177	-0.180011	0.107994	0.264695
2561.14	-35324.1	-13269.2	17.4141	-0.180026	0.104596	0.264681
2561.16	-35324.3	-13269.4	17.4109	-0.180013	0.101041	0.264693
2561.17	-35324.5	-13269.7	17.4082	-0.179953	0.0975456	0.264752
2561.19	-35324.6	-13269.9	17.4059	-0.179903	0.0941492	0.264801
2561.21	-35324.8	-13270.1	17.4038	-0.17996	0.0907913	0.264745
2561.23	-35325	-13270.4	17.4016	-0.18019	0.0874153	0.264501
2561.24	-35325.2	-13270.6	17.3993	-0.180366	0.0840134	0.264112
2561.26	-35325.4	-13270.8	17.3971	-0.180116	0.0806018	0.263687
2561.28	-35325.6	-13271.1	17.3949	-0.17916	0.0771952	0.263316
2561.29	-35325.7	-13271.3	17.3928	-0.177839	0.0737955	0.262973
2561.31	-35325.9	-13271.5	17.3903	-0.176751	0.0703994	0.26258
2561.33	-35326.1	-13271.8	17.3873	-0.176378	0.0670038	0.262094
2561.34	-35326.3	-13272	17.3838	-0.176504	0.0636053	0.261648
2561.36	-35326.5	-13272.2	17.3802	-0.176666	0.0602005	0.261439
2561.38	-35326.6	-13272.5	17.3767	-0.17653	0.0567889	0.261608
2561.39	-35326.8	-13272.7	17.3733	-0.176376	0.0533832	0.262036
2561.41	-35327	-13272.9	17.37	-0.176667	0.05	0.262527
2561.43	-35327.2	-13273.2	17.3666	-0.177688	0.0466427	0.262929
2561.45	-35327.4	-13273.4	17.3632	-0.179014	0.0432613	0.263274
2561.46	-35327.6	-13273.6	17.3598	-0.180041	0.0397924	0.26364
2561.48	-35327.7	-13273.9	17.3564	-0.180361	0.0362319	0.264066
2561.5	-35327.9	-13274.1	17.353	-0.180215	0.0327751	0.264466
2561.51	-35328.1	-13274.3	17.3496	-0.17998	0.0296587	0.264726
2561.53	-35328.3	-13274.6	17.3462	-0.179918	0.0270419	0.264787
2561.55	-35328.5	-13274.8	17.3428	-0.179965	0.0248651	0.264741
2561.57	-35328.6	-13275	17.3394	-0.18	0.0230302	0.264706
2561.58	-35328.8	-13275.3	17.3361	-0.179965	0.0215074	0.26474
2561.6	-35329	-13275.5	17.3327	-0.179943	0.0204285	0.264762
2561.62	-35329.2	-13275.7	17.3292	-0.180038	0.019948	0.264668
2561.63	-35329.4	-13276	17.3256	-0.180231	0.0200121	0.264399
2561.65	-35329.6	-13276.2	17.3221	-0.180252	0.020147	0.263981
2561.67	-35329.7	-13276.4	17.3192	-0.179803	0.019832	0.263451
2561.68	-35329.9	-13276.7	17.3168	-0.178796	0.0188543	0.262818
2561.7	-35330.1	-13276.9	17.3147	-0.177506	0.0175319	0.26204
2561.72	-35330.3	-13277.1	17.3126	-0.17624	0.0162312	0.261073
2561.74	-35330.5	-13277.4	17.3103	-0.175126	0.015111	0.259947
2561.75	-35330.6	-13277.6	17.308	-0.174031	0.014025	0.258798
2561.77	-35330.8	-13277.8	17.3058	-0.172805	0.012808	0.25777
2561.79	-35331	-13278	17.3037	-0.171495	0.0114992	0.256935
2561.8	-35331.2	-13278.3	17.3014	-0.170394	0.010395	0.256276
2561.82	-35331.4	-13278.5	17.2986	-0.169798	0.00979762	0.255771
2561.84	-35331.5	-13278.7	17.2953	-0.169731	0.00972967	0.25538
2561.85	-35331.7	-13279	17.2917	-0.169912	0.00991173	0.255051
2561.87	-35331.9	-13279.2	17.2881	-0.170058	0.0100586	0.254724
2561.89	-35332.1	-13279.4	17.2847	-0.17007	0.0100706	0.25423
2561.91	-35332.3	-13279.7	17.2814	-0.17002	0.0100204	0.253298
2561.92	-35332.4	-13279.9	17.278	-0.169983	0.00998332	0.251651
2561.94	-35332.6	-13280.1	17.2747	-0.169982	0.00998171	0.248948
2561.96	-35332.8	-13280.4	17.2712	-0.169995	0.00999546	0.244801
2561.97	-35333	-13280.6	17.2677	-0.170005	0.0100046	0.238827
2561.99	-35333.2	-13280.8	17.2641	-0.170005	0.0100044	0.230741
2562.01	-35333.3	-13281.1	17.2609	-0.170001	0.0100008	0.220318
2562.02	-35333.5	-13281.3	17.2582	-0.169999	0.00999939	0.20738
2562.04	-35333.7	-13281.5	17.2559	-0.169999	0.0100002	0.19218
2562.06	-35333.9	-13281.8	17.2538	-0.17	0.0100004	0.175217
2562.08	-35334.1	-13282	17.2516	-0.17	0.00999749	0.156997
2562.09	-35334.2	-13282.2	17.2493	-0.17	0.00999477	0.138033
2562.11	-35334.4	-13282.4	17.247	-0.17	0.00999828	0.11884
2562.13	-35334.6	-13282.7	17.2449	-0.17	0.0100115	0.099935
2562.14	-35334.8	-13282.9	17.2428	-0.170001	0.0100207	0.0818319
2562.16	-35335	-13283.1	17.2403	-0.17	0.0100045	0.0650453
2562.18	-35335.1	-13283.4	17.2373	-0.169998	0.00995342	0.0499713
2562.19	-35335.3	-13283.6	17.2338	-0.169997	0.00992279	0.0363311
2562.21	-35335.5	-13283.8	17.2302	-0.17	0.00999121	0.0236068
2562.23	-35335.7	-13284.1	17.2268	-0.170007	0.0101856	0.0113548
2562.25	-35335.9	-13284.3	17.2234	-0.170011	0.0102863	-0.000513976
2562.26	-35336	-13284.5	17.22	-0.17	0.01	-0.0119826
2562.28	-35336.2	-13284.8	17.2164	-0.169971	0.0091337	-0.0230474
2562.3	-35336.4	-13285	17.2129	-0.169959	0.00789553	-0.0337585
2562.31	-35336.6	-13285.2	17.2098	-0.170005	0.00659385	-0.044179
2562.33	-35336.8	-13285.5	17.2073	-0.170113	0.00544558	-0.0543131
2562.35	-35336.9	-13285.7	17.2052	-0.170151	0.00436079	-0.0639661
2562.36	-35337.1	-13285.9	17.2031	-0.169961	0.00318544	-0.0729019
2562.38	-35337.3	-13286.2	17.2008	-0.169376	0.00187257	-0.0809647
2562.4	-35337.5	-13286.4	17.1985	-0.168206	0.000677613	-0.0882258
2562.41	-35337.7	-13286.6	17.1963	-0.166258	-9.16002e-05	-0.094796
2562.43	-35337.9	-13286.9	17.1943	-0.16343	-0.000288314	-0.10077
2562.45	-35338	-13287.1	17.1921	-0.159838	-0.000149783	-0.106202
2562.47	-35338.2	-13287.3	17.1893	-0.155629	3.15388e-05	-0.111142
2562.48	-35338.4	-13287.5	17.1859	-0.151026	7.67888e-05	-0.115609
2562.5	-35338.6	-13287.8	17.1823	-0.146401	3.68327e-05	-0.119558
2562.52	-35338.8	-13288	17.1792	-0.142139	-1.01731e-05	-0.122935
2562.53	-35338.9	-13288.2	17.1767	-0.13845	-2.0372e-05	-0.125675
2562.55	-35339.1	-13288.5	17.1746	-0.13523	-8.97851e-06	-0.12768
2562.57	-35339.3	-13288.7	17.1726	-0.132348	3.14785e-06	-0.128855
2562.59	-35339.5	-13288.9	17.1704	-0.129778	5.38412e-06	-0.129215
2562.6	-35339.6	-13289.2	17.168	-0.127653	2.1666e-06	-0.128932
2562.62	-35339.8	-13289.4	17.1657	-0.126106	-9.46243e-07	-0.128192
2562.64	-35340	-13289.6	17.1634	-0.125029	-1.41765e-06	-0.127155
2562.65	-35340.2	-13289.8	17.1612	-0.124004	-5.16632e-07	-0.125943
2562.67	-35340.4	-13290.1	17.159	-0.122602	2.78421e-07	-0.124682
2562.69	-35340.5	-13290.3	17.1567	-0.120611	3.71912e-07	-0.123605
2562.7	-35340.7	-13290.5	17.1545	-0.118055	1.21459e-07	-0.123062
2562.72	-35340.9	-13290.8	17.152	-0.114957	-8.06179e-08	-0.123402
2562.74	-35341.1	-13291	17.1496	-0.111078	-9.73249e-08	-0.124792
2562.76	-35341.3	-13291.2	17.1474	-0.105934	-2.81321e-08	-0.127232
2562.77	-35341.4	-13291.5	17.1458	-0.0990621	2.32178e-08	-0.130713
2562.79	-35341.6	-13291.7	17.1447	-0.0904529	2.5827e-08	-0.135189
2562.81	-35341.8	-13291.9	17.1437	-0.0804577	6.63546e-09	-0.140589
2562.82	-35342	-13292.1	17.1425	-0.0694493	-7.3715e-09	-0.14682
2562.84	-35342.2	-13292.4	17.1413	-0.0579465	-8.54395e-09	-0.153568
2562.86	-35342.3	-13292.6	17.1402	-0.0465667	-2.37535e-09	-0.160368
2562.87	-35342.5	-13292.8	17.1397	-0.0359111	5.40081e-09	-0.166772
2562.89	-35342.7	-13293.1	17.1397	-0.0263943	9.16374e-09	-0.172547
2562.91	-35342.9	-13293.3	17.14	-0.0183228	3.35809e-09	-0.177583
2562.93	-35343	-13293.5	17.1401	-0.011959	-1.50726e-08	-0.181771
2562.94	-35343.2	-13293.8	17.1401	-0.00721128	-2.84773e-08	-0.18499
2562.96	-35343.4	-13294	17.14	-0.0038131	-8.96597e-09	-0.187113
2562.98	-35343.6	-13294.2	17.14	-0.00151963	5.89266e-08	-0.188057
2562.99	-35343.8	-13294.4	17.14	-0.000244514	1.04971e-07	-0.188053
2563.01	-35343.9	-13294.7	17.14	3.21753e-05	2.2994e-08	-0.187456
2563.03	-35344.1	-13294.9	17.14	-0.000621818	-2.35652e-07	-0.186583
2563.04	-35344.3	-13295.1	17.14	-0.00186438	-3.90494e-07	-0.185499
2563.06	-35344.5	-13295.4	17.14	-0.0032562	-4.4444e-08	-0.184181
2563.08	-35344.7	-13295.6	17.14	-0.00444743	9.38519e-07	-0.182644
2563.1	-35344.8	-13295.8	17.14	-0.00551583	1.44751e-06	-0.181081
2563.11	-35345	-13296	17.14	-0.00666667	0	-0.179739
2563.13	-35345.2	-13296.3	17.14	-0.00800738	-3.71732e-06	-0.17879
2563.15	-35345.4	-13296.5	17.14	-0.00925415	-5.34057e-06	-0.178116
2563.16	-35345.6	-13296.7	17.14	-0.0100254	6.62531e-07	-0.177524
2563.18	-35345.7	-13297	17.14	-0.0101208	1.46477e-05	-0.176911
2563.2	-35345.9	-13297.2	17.14	-0.00994805	1.96029e-05	-0.176482
2563.21	-35346.1	-13297.4	17.14	-0.010042	-5.09526e-06	-0.176506
2563.23	-35346.3	-13297.7	17.14	-0.010588	-5.74395e-05	-0.177223
2563.25	-35346.5	-13297.9	17.14	-0.010786	-7.15504e-05	-0.178792
2563.27	-35346.6	-13298.1	17.14	-0.00966392	2.93051e-05	-0.18136
2563.28	-35346.8	-13298.4	17.14	-0.00656739	0.000224225	-0.185079
2563.3	-35347	-13298.6	17.14	-0.00159823	0.000259537	-0.190125
2563.32	-35347.2	-13298.8	17.14	0.00503159	-0.000151129	-0.196674
2563.33	-35347.3	-13299	17.1401	0.0131369	-0.00111851	-0.204744
2563.35	-35347.5	-13299.3	17.1401	0.0225871	-0.00239812	-0.214031
2563.37	-35347.7	-13299.5	17.1399	0.0332547	-0.00370418	-0.224191
2563.38	-35347.9	-13299.7	17.1397	0.044758	-0.00487584	-0.23479
2563.4	-35348.1	-13300	17.1397	0.0562772	-0.00596745	-0.245239
2563.42	-35348.2	-13300.2	17.1403	0.0669527	-0.00705394	-0.254934
2563.43	-35348.4	-13300.4	17.1414	0.0761206	-0.00817547	-0.263485
2563.45	-35348.6	-13300.7	17.1426	0.0834045	-0.00932102	-0.270804
2563.47	-35348.8	-13300.9	17.1437	0.0884634	-0.0104755	-0.276833
2563.49	-35349	-13301.1	17.1447	0.091403	-0.0116237	-0.281571
2563.5	-35349.1	-13301.3	17.1458	0.0928919	-0.0127506	-0.285093
2563.52	-35349.3	-13301.6	17.1476	0.0936205	-0.0138425	-0.287486
2563.54	-35349.5	-13301.8	17.1501	0.0939058	-0.0149279	-0.289038
2563.55	-35349.7	-13302	17.1524	0.0936616	-0.0160799	-0.29025
2563.57	-35349.9	-13302.3	17.1541	0.0927971	-0.0173653	-0.291622
2563.59	-35350	-13302.5	17.155	0.0915257	-0.0186702	-0.293358
2563.61	-35350.2	-13302.7	17.1561	0.090343	-0.0197135	-0.295391
2563.62	-35350.4	-13303	17.1578	0.0897261	-0.0202275	-0.297648
2563.64	-35350.6	-13303.2	17.1603	0.0896987	-0.0202502	-0.300125
2563.66	-35350.7	-13303.4	17.1627	0.0899246	-0.0200626	-0.302876
2563.67	-35350.9	-13303.6	17.1642	0.0900774	-0.0199357	-0.305944
2563.69	-35351.1	-13303.9	17.1652	0.0900781	-0.0199351	-0.309267
2563.71	-35351.3	-13304.1	17.1662	0.0900165	-0.0199863	-0.31271
2563.72	-35351.5	-13304.3	17.1681	0.0899783	-0.020018	-0.316143
2563.74	-35351.6	-13304.6	17.1705	0.0899798	-0.0200168	-0.319504
2563.76	-35351.8	-13304.8	17.1729	0.0899965	-0.0200029	-0.322775
2563.78	-35352	-13305	17.1746	0.090006	-0.019995	-0.325934
2563.79	-35352.2	-13305.3	17.1756	0.0900052	-0.0199957	-0.328945
2563.81	-35352.4	-13305.5	17.1765	0.0900007	-0.0199994	-0.331768
2563.83	-35352.5	-13305.7	17.1775	0.0899983	-0.0200014	-0.33436
2563.84	-35352.7	-13305.9	17.1786	0.0899987	-0.0200011	-0.336655
2563.86	-35352.9	-13306.2	17.1799	0.0899999	-0.0200001	-0.338581
2563.88	-35353.1	-13306.4	17.1811	0.0900005	-0.0199997	-0.340083
2563.89	-35353.3	-13306.6	17.1823	0.0900003	-0.0199998	-0.3412
2563.91	-35353.4	-13306.9	17.1833	0.09	-0.02	-0.342008
2563.93	-35353.6	-13307.1	17.1841	0.0899999	-0.0199999	-0.342576
2563.95	-35353.8	-13307.3	17.1851	0.0899999	-0.0199997	-0.342942
2563.96	-35354	-13307.6	17.1867	0.09	-0.02	-0.343137
2563.98	-35354.2	-13307.8	17.1889	0.09	-0.020001	-0.343197
2564	-35354.3	-13308	17.1914	0.09	-0.0200014	-0.343176
2564.01	-35354.5	-13308.3	17.1934	0.09	-0.0199998	-0.343135
2564.03	-35354.7	-13308.5	17.1946	0.09	-0.0199961	-0.343121
2564.05	-35354.9	-13308.7	17.1955	0.09	-0.0199948	-0.343128
2564.06	-35355.1	-13308.9	17.1969	0.09	-0.0200014	-0.343138
2564.08	-35355.2	-13309.2	17.1991	0.09	-0.0200154	-0.343142
2564.1	-35355.4	-13309.4	17.2016	0.09	-0.0200192	-0.34314
2564.12	-35355.6	-13309.6	17.2036	0.09	-0.0199921	-0.343137
2564.13	-35355.8	-13309.9	17.2048	0.09	-0.0199399	-0.343136
2564.15	-35356	-13310.1	17.2057	0.09	-0.0199305	-0.343137
2564.17	-35356.1	-13310.3	17.2071	0.09	-0.02004	-0.343137
2564.18	-35356.3	-13310.6	17.2093	0.09	-0.0202335	-0.343138
2564.2	-35356.5	-13310.8	17.2118	0.09	-0.0202505	-0.343137
2564.22	-35356.7	-13311	17.2139	0.09	-0.0198058	-0.343137
2564.23	-35356.8	-13311.2	17.2152	0.09	-0.0188121	-0.343137
2564.25	-35357	-13311.5	17.2161	0.09	-0.017523	-0.343137
2564.27	-35357.2	-13311.7	17.217	0.09	-0.0162233	-0.343137
2564.29	-35357.4	-13311.9	17.2181	0.09	-0.0150585	-0.343137
2564.3	-35357.6	-13312.2	17.2193	0.09	-0.0139692	-0.343137
2564.32	-35357.7	-13312.4	17.2205	0.09	-0.012881	-0.343137
2564.34	-35357.9	-13312.6	17.2217	0.09	-0.0117577	-0.343137
2564.35	-35358.1	-13312.9	17.2228	0.09	-0.0106112	-0.343137
2564.37	-35358.3	-13313.1	17.2237	0.09	-0.00945667	-0.343137
2564.39	-35358.5	-13313.3	17.2246	0.09	-0.00830929	-0.343137
2564.4	-35358.6	-13313.6	17.2259	0.09	-0.00718414	-0.343137
2564.42	-35358.8	-13313.8	17.2278	0.09	-0.00609412	-0.343137
2564.44	-35359	-13314	17.2302	0.09	-0.00500696	-0.343137
2564.45	-35359.2	-13314.3	17.2326	0.09	-0.00384864	-0.343137
2564.47	-35359.4	-13314.5	17.2341	0.09	-0.00255586	-0.343137
2564.49	-35359.5	-13314.7	17.2351	0.09	-0.0012584	-0.343137
2564.51	-35359.7	-13314.9	17.2361	0.09	-0.000239374	-0.343137
2564.52	-35359.9	-13315.2	17.2379	0.09	0.000239851	-0.343137
2564.54	-35360.1	-13315.4	17.2404	0.09	0.000242225	-0.343137
2564.56	-35360.3	-13315.6	17.2427	0.09	5.11542e-05	-0.343137
2564.57	-35360.4	-13315.9	17.2445	0.0900001	-6.71204e-05	-0.343137
2564.59	-35360.6	-13316.1	17.2456	0.0900001	-6.25742e-05	-0.343137
2564.61	-35360.8	-13316.3	17.2465	0.09	-1.0728e-05	-0.343137
2564.62	-35361	-13316.6	17.2474	0.0899998	1.86339e-05	-0.343137
2564.64	-35361.2	-13316.8	17.2486	0.0899996	1.60986e-05	-0.343138
2564.66	-35361.3	-13317	17.2498	0.0899999	2.10401e-06	-0.343137
2564.68	-35361.5	-13317.3	17.251	0.0900009	-5.13709e-06	-0.343136
2564.69	-35361.7	-13317.5	17.2522	0.0900016	-4.12397e-06	-0.343136
2564.71	-35361.9	-13317.7	17.2532	0.0900004	-3.65823e-07	-0.343137
2564.73	-35362.1	-13318	17.2541	0.0899963	1.40743e-06	-0.343141
2564.74	-35362.2	-13318.2	17.2551	0.0899939	1.05166e-06	-0.343143
2564.76	-35362.4	-13318.4	17.2566	0.0899993	4.75676e-08	-0.343138
2564.78	-35362.6	-13318.7	17.2588	0.0900147	-3.83436e-07	-0.343123
2564.8	-35362.8	-13318.9	17.2613	0.0900226	-2.66891e-07	-0.343115
2564.81	-35363	-13319.1	17.2633	0.09	5.60793e-18	-0.343137
2564.83	-35363.1	-13319.4	17.2646	0.0899419	1.03926e-07	-0.343194
2564.85	-35363.3	-13319.6	17.2655	0.0899165	6.73819e-08	-0.343219
2564.86	-35363.5	-13319.8	17.2668	0.0900104	-3.19085e-09	-0.343127
2564.88	-35363.7	-13320	17.2689	0.090229	-2.80342e-08	-0.342811
2564.9	-35363.9	-13320.3	17.2714	0.0903065	-1.69164e-08	-0.34209
2564.91	-35364	-13320.5	17.2735	0.0899199	1.6502e-09	-0.340765
2564.93	-35364.2	-13320.7	17.2749	0.0887362	7.52872e-09	-0.338591
2564.95	-35364.4	-13321	17.2759	0.0863931	4.22094e-09	-0.335181
2564.97	-35364.6	-13321.2	17.2769	0.0825231	-6.39713e-10	-0.330125
2564.98	-35364.8	-13321.4	17.2781	0.0767054	-2.01387e-09	-0.323064
2565	-35364.9	-13321.7	17.2794	0.0683925	-1.04662e-09	-0.313766
2565.02	-35365.1	-13321.9	17.2801	0.0570202	2.20634e-10	-0.302015
2565.03	-35365.3	-13322.1	17.2803	0.0422807	5.3855e-10	-0.287817
2565.05	-35365.5	-13322.4	17.2801	0.0243846	2.59711e-10	-0.271621
2565.07	-35365.7	-13322.6	17.28	0.00361186	-7.29523e-11	-0.253931
2565.08	-35365.8	-13322.8	17.2801	-0.0192214	-1.5132e-10	-0.235253
2565.1	-35366	-13323.1	17.2802	-0.0423751	-7.16715e-11	-0.216103
2565.12	-35366.2	-13323.3	17.2798	-0.0640353	3.07232e-11	-0.196998
2565.14	-35366.4	-13323.5	17.2789	-0.0832909	7.25462e-11	-0.178454
2565.15	-35366.6	-13323.8	17.2776	-0.100559	4.69069e-11	-0.160984
2565.17	-35366.8	-13324	17.2759	-0.116355	-4.5337e-11	-0.145089
2565.19	-35366.9	-13324.2	17.2739	-0.13086	-1.44136e-10	-0.130837
2565.2	-35367.1	-13324.5	17.2715	-0.143838	-1.14889e-10	-0.117747
2565.22	-35367.3	-13324.7	17.2686	-0.155052	1.69668e-10	-0.105312
2565.24	-35367.5	-13324.9	17.2652	-0.164995	5.16239e-10	-0.0932681
2565.25	-35367.6	-13325.2	17.2617	-0.174942	3.85392e-10	-0.0816065
2565.27	-35367.8	-13325.4	17.2581	-0.186152	-7.14133e-10	-0.0703327
2565.29	-35368	-13325.6	17.2547	-0.198694	-1.95875e-09	-0.0594381
2565.31	-35368.2	-13325.8	17.2513	-0.211539	-1.30716e-09	-0.0489018
2565.32	-35368.4	-13326.1	17.2481	-0.223648	2.99271e-09	-0.0387141
2565.34	-35368.5	-13326.3	17.2449	-0.234455	7.43682e-09	-0.0290569
2565.36	-35368.7	-13326.5	17.2414	-0.243769	4.34791e-09	-0.0202634
2565.37	-35368.9	-13326.8	17.2373	-0.251429	-1.24013e-08	-0.0126538
2565.39	-35369.1	-13327	17.2328	-0.257496	-2.81382e-08	-0.00633336
2565.41	-35369.3	-13327.2	17.2281	-0.262185	-1.40513e-08	-0.00126082
2565.42	-35369.4	-13327.5	17.2234	-0.265706	5.0874e-08	0.00261463
2565.44	-35369.6	-13327.7	17.2189	-0.268198	1.06062e-07	0.00541367
2565.46	-35369.8	-13327.9	17.2144	-0.269758	4.3562e-08	0.00729751
2565.48	-35370	-13328.2	17.2099	-0.27049	-2.06883e-07	0.00842175
2565.49	-35370.2	-13328.4	17.2054	-0.270548	-3.98224e-07	0.00889146
2565.51	-35370.3	-13328.6	17.2008	-0.270114	-1.2652e-07	0.0087867
2565.53	-35370.5	-13328.9	17.1962	-0.269348	8.34864e-07	0.00818295
2565.54	-35370.7	-13329.1	17.1917	-0.268273	1.48915e-06	0.00712545
2565.56	-35370.9	-13329.3	17.1872	-0.266857	3.26406e-07	0.00564677
2565.58	-35371.1	-13329.5	17.1827	-0.265066	-3.34605e-06	0.00378108
2565.59	-35371.2	-13329.8	17.1782	-0.262854	-5.54516e-06	0.00157195
2565.61	-35371.4	-13330	17.1736	-0.260173	-6.3115e-07	-0.000933701
2565.63	-35371.6	-13330.2	17.1688	-0.257015	1.33281e-05	-0.0036904
2565.64	-35371.8	-13330.5	17.1642	-0.253549	2.05566e-05	-0.00665938
2565.66	-35372	-13330.7	17.16	-0.25	-1.10925e-15	-0.00980392
2565.68	-35372.1	-13330.9	17.1565	-0.246546	-5.27912e-05	-0.0130829
2565.7	-35372.3	-13331.2	17.1533	-0.243168	-7.58436e-05	-0.0164377
2565.71	-35372.5	-13331.4	17.1498	-0.239801	9.40887e-06	-0.0198052
2565.73	-35372.7	-13331.6	17.1455	-0.2364	0.000208018	-0.0231412
2565.75	-35372.9	-13331.8	17.1409	-0.232988	0.000278389	-0.0264645
2565.76	-35373	-13332.1	17.1361	-0.229605	-7.25732e-05	-0.029807
2565.78	-35373.2	-13332.3	17.1316	-0.226258	-0.000998628	-0.0331784
2565.8	-35373.4	-13332.5	17.1271	-0.222875	-0.00226028	-0.0365247
2565.82	-35373.6	-13332.8	17.1225	-0.219369	-0.00354956	-0.0397809
2565.83	-35373.7	-13333	17.1178	-0.21576	-0.00468236	-0.0428919
2565.85	-35373.9	-13333.2	17.1132	-0.212321	-0.00576981	-0.0458251
2565.87	-35374.1	-13333.5	17.1091	-0.209363	-0.00696509	-0.0485516
2565.88	-35374.3	-13333.7	17.1055	-0.206986	-0.0082801	-0.0510278
2565.9	-35374.5	-13333.9	17.1023	-0.20487	-0.00944091	-0.0531815
2565.92	-35374.6	-13334.1	17.099	-0.202649	-0.0101417	-0.0549372
2565.93	-35374.8	-13334.4	17.0957	-0.200215	-0.0102837	-0.0562721
2565.95	-35375	-13334.6	17.0922	-0.197909	-0.010125	-0.0572528
2565.97	-35375.2	-13334.8	17.0888	-0.196111	-0.00995616	-0.0579546
2565.99	-35375.3	-13335.1	17.0854	-0.194906	-0.00992503	-0.0584355
2566	-35375.5	-13335.3	17.082	-0.193942	-0.00996985	-0.0587276
2566.02	-35375.7	-13335.5	17.0786	-0.192844	-0.0100132	-0.0588617
2566.04	-35375.9	-13335.8	17.0752	-0.191554	-0.0100196	-0.0588809
2566.05	-35376.1	-13336	17.0718	-0.190415	-0.0100071	-0.0588446
2566.07	-35376.2	-13336.2	17.0684	-0.189787	-0.00999624	-0.0588119
2566.09	-35376.4	-13336.4	17.0651	-0.189714	-0.00999519	-0.0588072
2566.1	-35376.6	-13336.7	17.0617	-0.189906	-0.00999859	-0.0588176
2566.12	-35376.8	-13336.9	17.0581	-0.190064	-0.0100006	-0.0588287
2566.14	-35376.9	-13337.1	17.0545	-0.19008	-0.00999994	-0.0588326
2566.16	-35377.1	-13337.4	17.0512	-0.190025	-0.00999944	-0.0588281
2566.17	-35377.3	-13337.6	17.0484	-0.189974	-0.0100018	-0.0588146
2566.19	-35377.5	-13337.8	17.0462	-0.18996	-0.010005	-0.0588027
2566.21	-35377.7	-13338	17.0441	-0.189983	-0.0100031	-0.0588117
2566.22	-35377.8	-13338.3	17.0419	-0.190039	-0.00999111	-0.0588568
2566.24	-35378	-13338.5	17.0396	-0.190081	-0.00997972	-0.0588986
2566.26	-35378.2	-13338.7	17.0373	-0.190039	-0.00998985	-0.058861
2566.27	-35378.4	-13339	17.0352	-0.189861	-0.0100368	-0.0586731
2566.29	-35378.6	-13339.2	17.0331	-0.189711	-0.0100768	-0.0583288
2566.31	-35378.7	-13339.4	17.0306	-0.189882	-0.0100315	-0.0578594
2566.33	-35378.9	-13339.6	17.0277	-0.19062	-0.00985022	-0.0572905
2566.34	-35379.1	-13339.9	17.0242	-0.191801	-0.00971169	-0.0565973
2566.36	-35379.3	-13340.1	17.0206	-0.193112	-0.0099084	-0.0557303
2566.38	-35379.4	-13340.3	17.0171	-0.194286	-0.0106776	-0.05466
2566.39	-35379.6	-13340.6	17.0137	-0.195365	-0.0118726	-0.0534953
2566.41	-35379.8	-13340.8	17.0104	-0.196518	-0.0131854	-0.0524035
2566.43	-35380	-13341	17.007	-0.197854	-0.0143608	-0.0515207
2566.44	-35380.2	-13341.2	17.0036	-0.199129	-0.0154456	-0.0508042
2566.46	-35380.3	-13341.5	17.0002	-0.199972	-0.0165938	-0.0501479
2566.48	-35380.5	-13341.7	16.9968	-0.200137	-0.0178955	-0.0494604
2566.5	-35380.7	-13341.9	16.9934	-0.199971	-0.0191337	-0.0487211
2566.51	-35380.9	-13342.1	16.99	-0.2	-0.02	-0.0479303
2566.53	-35381	-13342.4	16.9865	-0.200634	-0.0202863	-0.0470629
2566.55	-35381.2	-13342.6	16.9831	-0.201831	-0.0201856	-0.0459922
2566.56	-35381.4	-13342.8	16.9798	-0.203436	-0.0199912	-0.0445658
2566.58	-35381.6	-13343.1	16.9766	-0.205344	-0.0199228	-0.0426804
2566.6	-35381.7	-13343.3	16.9733	-0.207616	-0.0199534	-0.0403965
2566.61	-35381.9	-13343.5	16.9695	-0.210349	-0.0200045	-0.0378093
2566.63	-35382.1	-13343.8	16.9652	-0.213563	-0.0200207	-0.0349985
2566.65	-35382.3	-13344	16.9605	-0.217065	-0.0200116	-0.0320006
2566.66	-35382.5	-13344.2	16.9559	-0.220622	-0.0199982	-0.0288446
2566.68	-35382.6	-13344.4	16.9513	-0.224075	-0.0199945	-0.0255641
2566.7	-35382.8	-13344.7	16.9468	-0.227447	-0.0199971	-0.0222033
2566.72	-35383	-13344.9	16.9422	-0.230785	-0.0200006	-0.0188084
2566.73	-35383.2	-13345.1	16.9375	-0.234133	-0.0200015	-0.0154246
2566.75	-35383.3	-13345.3	16.9329	-0.237538	-0.0200007	-0.0120961
2566.77	-35383.5	-13345.6	16.9289	-0.241043	-0.0199998	-0.00886711
2566.78	-35383.7	-13345.8	16.9256	-0.244599	-0.0199996	-0.00577828
2566.8	-35383.9	-13346	16.9223	-0.247995	-0.0199998	-0.0028648
2566.82	-35384	-13346.3	16.9186	-0.251006	-0.0200001	-0.000161578
2566.84	-35384.2	-13346.5	16.9142	-0.253523	-0.0200001	0.00228124
2566.85	-35384.4	-13346.7	16.9095	-0.25561	-0.0200001	0.00439107
2566.87	-35384.6	-13346.9	16.9047	-0.25734	-0.02	0.00609527
2566.89	-35384.7	-13347.2	16.9002	-0.258722	-0.0199999	0.00738439
2566.9	-35384.9	-13347.4	16.8957	-0.259686	-0.0199999	0.00832864
2566.92	-35385.1	-13347.6	16.8912	-0.260159	-0.0200001	0.00900248
2566.94	-35385.3	-13347.8	16.8867	-0.260212	-0.0200004	0.00945966
2566.95	-35385.4	-13348.1	16.8821	-0.260069	-0.0200003	0.00973151
2566.97	-35385.6	-13348.3	16.8776	-0.259954	-0.0199995	0.00984901
2566.99	-35385.8	-13348.5	16.873	-0.259945	-0.0199986	0.00985831
2567.01	-35386	-13348.7	16.8685	-0.259984	-0.0199991	0.00981962
2567.02	-35386.2	-13349	16.864	-0.260013	-0.0200022	0.00979104
2567.04	-35386.3	-13349.2	16.8596	-0.260014	-0.0200054	0.00978974
2567.06	-35386.5	-13349.4	16.855	-0.260004	-0.0200031	0.00980037
2567.07	-35386.7	-13349.7	16.8502	-0.259996	-0.019991	0.0098076
2567.09	-35386.9	-13349.9	16.8455	-0.259996	-0.0199796	0.00980768
2567.11	-35387	-13350.1	16.8412	-0.259999	-0.0199898	0.00980474
2567.12	-35387.2	-13350.3	16.8375	-0.260001	-0.0200368	0.00980274
2567.14	-35387.4	-13350.6	16.8342	-0.260001	-0.0200768	0.00980264
2567.16	-35387.5	-13350.8	16.8309	-0.26	-0.0200315	0.00980362
2567.18	-35387.7	-13351	16.8269	-0.26	-0.0198502	0.00980486
2567.19	-35387.9	-13351.2	16.8223	-0.26	-0.0197117	0.00980542
2567.21	-35388.1	-13351.5	16.8175	-0.26	-0.0199084	0.00980435
2567.23	-35388.3	-13351.7	16.8128	-0.26	-0.0206776	0.00980121
2567.24	-35388.4	-13351.9	16.8083	-0.26	-0.0218726	0.00979917
2567.26	-35388.6	-13352.1	16.8039	-0.26	-0.0231854	0.00980289
2567.28	-35388.8	-13352.4	16.7994	-0.26	-0.0243608	0.00981449
2567.29	-35389	-13352.6	16.7948	-0.26	-0.0254456	0.00982142
2567.31	-35389.1	-13352.8	16.7903	-0.26	-0.0265939	0.00980591
2567.33	-35389.3	-13353	16.7857	-0.26	-0.0278955	0.00976191
2567.35	-35389.5	-13353.3	16.7812	-0.26	-0.0291336	0.00973912
2567.36	-35389.7	-13353.5	16.7767	-0.26	-0.03	0.00980392
2567.38	-35389.8	-13353.7	16.7721	-0.26	-0.0302866	0.0100131
2567.4	-35390	-13353.9	16.7676	-0.26	-0.030186	0.0103855
2567.41	-35390.2	-13354.2	16.7631	-0.26	-0.0299912	0.0109302
2567.43	-35390.4	-13354.4	16.7585	-0.26	-0.0299217	0.0116851
2567.45	-35390.5	-13354.6	16.754	-0.26	-0.0299519	0.0127837
2567.46	-35390.7	-13354.8	16.7495	-0.26	-0.0300049	0.0143797
2567.48	-35390.9	-13355.1	16.7449	-0.26	-0.0300251	0.0165656
2567.5	-35391	-13355.3	16.7404	-0.26	-0.0300171	0.0192614
2567.52	-35391.2	-13355.5	16.7359	-0.26	-0.029996	0.0223571
2567.53	-35391.4	-13355.7	16.7313	-0.26	-0.0299774	0.0257801
2567.55	-35391.6	-13356	16.7268	-0.26	-0.0299774	0.0295476
2567.57	-35391.7	-13356.2	16.7223	-0.26	-0.030012	0.033689
2567.58	-35391.9	-13356.4	16.7177	-0.26	-0.0300678	0.038143
2567.6	-35392.1	-13356.7	16.7132	-0.26	-0.0300718	0.0426645
2567.62	-35392.3	-13356.9	16.7087	-0.26	-0.0299456	0.0469874
2567.63	-35392.4	-13357.1	16.7041	-0.26	-0.029743	0.0509416
2567.65	-35392.6	-13357.3	16.6996	-0.26	-0.0297458	0.054522
2567.67	-35392.8	-13357.5	16.6951	-0.26	-0.0302533	0.0577396
2567.68	-35393	-13357.8	16.6906	-0.26	-0.0313138	0.0605878
2567.7	-35393.1	-13358	16.6861	-0.26	-0.0326062	0.0630336
2567.72	-35393.3	-13358.2	16.6814	-0.26	-0.0337873	0.0650438
2567.74	-35393.5	-13358.4	16.6766	-0.26	-0.0347945	0.0666545
2567.75	-35393.7	-13358.7	16.6721	-0.26	-0.035918	0.0679889
2567.77	-35393.8	-13358.9	16.6683	-0.26	-0.0374633	0.0691741
2567.79	-35394	-13359.1	16.665	-0.26	-0.039539	0.0702934
2567.8	-35394.2	-13359.3	16.6617	-0.26	-0.042041	0.0713831
2567.82	-35394.4	-13359.6	16.6579	-0.26	-0.0448613	0.0724763
2567.84	-35394.5	-13359.8	16.6534	-0.26	-0.048021	0.0735851
2567.86	-35394.7	-13360	16.6486	-0.26	-0.051661	0.0747026
2567.87	-35394.9	-13360.2	16.6439	-0.26	-0.0559058	0.0758211
2567.89	-35395	-13360.5	16.6394	-0.26	-0.0605544	0.0769355
2567.91	-35395.2	-13360.7	16.6349	-0.26	-0.0651467	0.0780428
2567.92	-35395.4	-13360.9	16.6304	-0.26	-0.0692437	0.079141
2567.94	-35395.6	-13361.1	16.6259	-0.26	-0.0727545	0.0802409
2567.96	-35395.7	-13361.4	16.6213	-0.26	-0.0758253	0.0813625
2567.97	-35395.9	-13361.6	16.6168	-0.26	-0.07859	0.0825199
2567.99	-35396.1	-13361.8	16.6122	-0.26	-0.0810127	0.0836702
2568.01	-35396.2	-13362	16.6077	-0.26	-0.0829592	0.0847368
2568.03	-35396.4	-13362.3	16.6033	-0.26	-0.0843332	0.0856509
2568.04	-35396.6	-13362.5	16.5988	-0.26	-0.0853641	0.08641
2568.06	-35396.8	-13362.7	16.5942	-0.26	-0.0864421	0.0870446
2568.08	-35396.9	-13362.9	16.5894	-0.26	-0.0878623	0.0875782
2568.09	-35397.1	-13363.1	16.5847	-0.26	-0.0892587	0.0879856
2568.11	-35397.3	-13363.4	16.5805	-0.26	-0.089988	0.088221
2568.13	-35397.5	-13363.6	16.5769	-0.26	-0.0895499	0.0882613
2568.14	-35397.6	-13363.8	16.5737	-0.26	-0.0882662	0.0882132
2568.16	-35397.8	-13364	16.5702	-0.26	-0.08675	0.0882291
2568.18	-35398	-13364.3	16.5661	-0.26	-0.0854964	0.0884335
2568.2	-35398.1	-13364.5	16.5614	-0.26	-0.0844365	0.0888156
2568.21	-35398.3	-13364.7	16.5567	-0.26	-0.0833333	0.0893246
2568.23	-35398.5	-13364.9	16.552	-0.26	-0.0820452	0.0899265
2568.25	-35398.7	-13365.2	16.5475	-0.26	-0.0808115	0.0906555
2568.26	-35398.8	-13365.4	16.5431	-0.26	-0.0799671	0.0915625
2568.28	-35399	-13365.6	16.5386	-0.26	-0.0797181	0.0926582
2568.3	-35399.2	-13365.8	16.534	-0.26	-0.0798387	0.0938176
2568.31	-35399.3	-13366	16.5295	-0.26	-0.0800131	0.0948875
2568.33	-35399.5	-13366.3	16.5249	-0.26	-0.0800317	0.0957612
2568.35	-35399.7	-13366.5	16.5204	-0.26	-0.0799853	0.0964644
2568.37	-35399.9	-13366.7	16.5159	-0.26	-0.0800174	0.0970457
2568.38	-35400	-13366.9	16.5113	-0.26	-0.0801635	0.0975296
2568.4	-35400.2	-13367.2	16.5068	-0.26	-0.0802028	0.0978829
2568.42	-35400.4	-13367.4	16.5023	-0.26	-0.0798776	0.0980645
2568.43	-35400.5	-13367.6	16.4977	-0.26	-0.079041	0.0980819
2568.45	-35400.7	-13367.8	16.4932	-0.26	-0.0777696	0.0980403
2568.47	-35400.9	-13368	16.4887	-0.26	-0.076166	0.098057
2568.48	-35401	-13368.3	16.4841	-0.26	-0.0742431	0.0982385
2568.5	-35401.2	-13368.5	16.4796	-0.26	-0.0718603	0.0986725
2568.52	-35401.4	-13368.7	16.4751	-0.26	-0.0688664	0.0994451
2568.54	-35401.6	-13368.9	16.4706	-0.26	-0.0653698	0.100629
2568.55	-35401.7	-13369.2	16.4661	-0.26	-0.0618605	0.102278
2568.57	-35401.9	-13369.4	16.4614	-0.26	-0.0588487	0.104442
2568.59	-35402.1	-13369.6	16.4566	-0.26	-0.0564756	0.107136
2568.6	-35402.3	-13369.8	16.4521	-0.26	-0.0544168	0.110325
2568.62	-35402.4	-13370	16.4483	-0.26	-0.0523266	0.113969
2568.64	-35402.6	-13370.3	16.445	-0.26	-0.0500722	0.117972
2568.65	-35402.8	-13370.5	16.4417	-0.26	-0.0477511	0.122179
2568.67	-35402.9	-13370.7	16.4379	-0.260001	-0.0454673	0.12643
2568.69	-35403.1	-13370.9	16.4334	-0.260001	-0.0432303	0.130601
2568.7	-35403.3	-13371.2	16.4286	-0.260001	-0.0409621	0.134595
2568.72	-35403.4	-13371.4	16.424	-0.259998	-0.0385913	0.13832
2568.74	-35403.6	-13371.6	16.4195	-0.259995	-0.0362052	0.141751
2568.76	-35403.8	-13371.8	16.415	-0.259997	-0.0340175	0.144913
2568.77	-35404	-13372	16.4103	-0.260009	-0.0322352	0.147831
2568.79	-35404.1	-13372.3	16.4055	-0.26002	-0.030943	0.150508
2568.81	-35404.3	-13372.5	16.4012	-0.26001	-0.0301421	0.152932
2568.82	-35404.5	-13372.7	16.3975	-0.259963	-0.0298196	0.155092
2568.84	-35404.6	-13372.9	16.3942	-0.259923	-0.0298349	0.156998
2568.86	-35404.8	-13373.1	16.3909	-0.259968	-0.029973	0.158677
2568.88	-35405	-13373.4	16.3869	-0.26015	-0.0300401	0.160143
2568.89	-35405.1	-13373.6	16.3823	-0.260288	-0.0300232	0.161347
2568.91	-35405.3	-13373.8	16.3775	-0.260092	-0.0299992	0.162201
2568.93	-35405.5	-13374	16.3728	-0.259322	-0.0300294	0.162636
2568.94	-35405.6	-13374.3	16.3683	-0.258127	-0.0300662	0.16267
2568.96	-35405.8	-13374.5	16.3639	-0.256815	-0.030016	0.162365
2568.98	-35406	-13374.7	16.3594	-0.255639	-0.0298299	0.161784
2568.99	-35406.1	-13374.9	16.3548	-0.254554	-0.0297146	0.16102
2569.01	-35406.3	-13375.1	16.3503	-0.253406	-0.0299673	0.16018
2569.03	-35406.5	-13375.4	16.3457	-0.252104	-0.030801	0.159358
2569.05	-35406.6	-13375.6	16.3412	-0.250866	-0.0320261	0.158603
2569.06	-35406.8	-13375.8	16.3367	-0.25	-0.0333333	0.157952
2569.08	-35407	-13376	16.3322	-0.249714	-0.0344904	0.157435
2569.1	-35407.2	-13376.2	16.3277	-0.249814	-0.0355745	0.157067
2569.11	-35407.3	-13376.5	16.3231	-0.250009	-0.0367402	0.156855
2569.13	-35407.5	-13376.7	16.3183	-0.250077	-0.0380505	0.156793
2569.15	-35407.7	-13376.9	16.3137	-0.250047	-0.0392609	0.156821
2569.16	-35407.8	-13377.1	16.3096	-0.249995	-0.0400633	0.156867
2569.18	-35408	-13377.3	16.3061	-0.249979	-0.0402886	0.156882
2569.2	-35408.2	-13377.6	16.3029	-0.249988	-0.0401616	0.156873
2569.22	-35408.3	-13377.8	16.2993	-0.250002	-0.0399756	0.156861
2569.23	-35408.5	-13378	16.295	-0.250006	-0.0399239	0.156858
2569.25	-35408.7	-13378.2	16.2903	-0.250003	-0.0399612	0.15686
2569.27	-35408.8	-13378.4	16.2856	-0.249999	-0.0400077	0.156863
2569.28	-35409	-13378.7	16.281	-0.249999	-0.040016	0.156864
2569.3	-35409.2	-13378.9	16.2765	-0.249999	-0.040005	0.156863
2569.32	-35409.3	-13379.1	16.272	-0.25	-0.040001	0.156863
2569.33	-35409.5	-13379.3	16.2675	-0.25	-0.0400123	0.156863
2569.35	-35409.7	-13379.5	16.263	-0.25	-0.0400152	0.156863
2569.37	-35409.8	-13379.8	16.2584	-0.25	-0.0399837	0.156862
2569.39	-35410	-13380	16.2538	-0.25	-0.0399331	0.156861
2569.4	-35410.2	-13380.2	16.2493	-0.25	-0.0399384	0.156861
2569.42	-35410.4	-13380.4	16.2448	-0.25	-0.0400755	0.156865
2569.44	-35410.5	-13380.6	16.2404	-0.25	-0.0402622	0.156871
2569.45	-35410.7	-13380.9	16.2358	-0.25	-0.0402176	0.15687
2569.47	-35410.9	-13381.1	16.2311	-0.25	-0.0396583	0.156852
2569.49	-35411	-13381.3	16.2263	-0.25	-0.0385786	0.15683
2569.5	-35411.2	-13381.5	16.2219	-0.25	-0.0372721	0.156838
2569.52	-35411.4	-13381.7	16.2181	-0.25	-0.0360358	0.156908
2569.54	-35411.5	-13382	16.2148	-0.25	-0.0349366	0.156987
2569.56	-35411.7	-13382.2	16.2115	-0.25	-0.0338283	0.156946
2569.57	-35411.9	-13382.4	16.2076	-0.25	-0.0325725	0.156656
2569.59	-35412	-13382.6	16.2031	-0.25	-0.0312767	0.156049
2569.61	-35412.2	-13382.8	16.1983	-0.25	-0.030244	0.155103
2569.62	-35412.4	-13383	16.1937	-0.25	-0.0297554	0.153796
2569.64	-35412.5	-13383.3	16.1892	-0.25	-0.029753	0.152096
2569.66	-35412.7	-13383.5	16.1847	-0.25	-0.0299478	0.149956
2569.67	-35412.9	-13383.7	16.18	-0.25	-0.0300684	0.147349
2569.69	-35413	-13383.9	16.1753	-0.25	-0.0300638	0.144386
2569.71	-35413.2	-13384.1	16.1709	-0.25	-0.0300109	0.141261
2569.73	-35413.4	-13384.4	16.1673	-0.25	-0.029981	0.138156
2569.74	-35413.5	-13384.6	16.1641	-0.25	-0.0299836	0.135157
2569.76	-35413.7	-13384.8	16.1607	-0.25	-0.0299979	0.132296
2569.78	-35413.9	-13385	16.1566	-0.25	-0.0300052	0.129599
2569.79	-35414	-13385.2	16.152	-0.25	-0.0300042	0.127019
2569.81	-35414.2	-13385.5	16.1472	-0.25	-0.0300004	0.124482
2569.83	-35414.4	-13385.7	16.1426	-0.25	-0.0299985	0.121923
2569.84	-35414.5	-13385.9	16.1382	-0.25	-0.0299989	0.119331
2569.86	-35414.7	-13386.1	16.1336	-0.25	-0.0299999	0.116712
2569.88	-35414.9	-13386.3	16.1289	-0.25	-0.0300005	0.11408
2569.89	-35415	-13386.5	16.1242	-0.25	-0.0300004	0.111472
2569.91	-35415.2	-13386.8	16.12	-0.25	-0.03	0.108932
2569.93	-35415.4	-13387	16.1165	-0.25	-0.0299996	0.106511
2569.95	-35415.5	-13387.2	16.1133	-0.25	-0.0299995	0.104274
2569.96	-35415.7	-13387.4	16.1098	-0.25	-0.0300001	0.102288
2569.98	-35415.9	-13387.6	16.1055	-0.25	-0.0300011	0.100597
2570	-35416	-13387.8	16.1009	-0.25	-0.0300015	0.0991553
2570.01	-35416.2	-13388.1	16.0961	-0.25	-0.0299996	0.097899
2570.03	-35416.4	-13388.3	16.0916	-0.25	-0.0299958	0.0967627
2570.05	-35416.5	-13388.5	16.0871	-0.25	-0.0299948	0.095677
2570.07	-35416.7	-13388.7	16.0825	-0.25	-0.0300021	0.0945718
2570.08	-35416.9	-13388.9	16.0777	-0.25	-0.0300164	0.0934195
2570.1	-35417	-13389.2	16.0731	-0.25	-0.030019	0.0922929
2570.12	-35417.2	-13389.4	16.0691	-0.25	-0.0299891	0.0912795
2570.13	-35417.4	-13389.6	16.0658	-0.25	-0.0299362	0.0904327
2570.15	-35417.5	-13389.8	16.0625	-0.25	-0.0299315	0.0897373
2570.17	-35417.7	-13390	16.0588	-0.25	-0.0300522	0.0891696
2570.18	-35417.9	-13390.2	16.0545	-0.250001	-0.0302471	0.0887168
2570.2	-35418	-13390.5	16.0497	-0.250001	-0.0302446	0.0883837
2570.22	-35418.2	-13390.7	16.045	-0.249999	-0.029756	0.0881772
2570.24	-35418.3	-13390.9	16.0405	-0.249996	-0.0287229	0.0881
2570.25	-35418.5	-13391.1	16.036	-0.249996	-0.0274272	0.088149
2570.27	-35418.7	-13391.3	16.0314	-0.250005	-0.0261721	0.0883207
2570.29	-35418.8	-13391.5	16.0266	-0.250016	-0.0250648	0.0886163
2570.3	-35419	-13391.8	16.0221	-0.250013	-0.0239653	0.0890431
2570.32	-35419.2	-13392	16.0183	-0.24998	-0.0227263	0.0896078
2570.34	-35419.3	-13392.2	16.015	-0.249938	-0.0214163	0.0903018
2570.35	-35419.5	-13392.4	16.0117	-0.249953	-0.0203379	0.0910995
2570.37	-35419.7	-13392.6	16.0079	-0.250086	-0.0197895	0.0919713
2570.39	-35419.8	-13392.8	16.0034	-0.250237	-0.0197571	0.0928217
2570.41	-35420	-13393.1	15.9986	-0.250158	-0.0199374	0.093494
2570.42	-35420.2	-13393.3	15.994	-0.249611	-0.020032	0.093831
2570.44	-35420.3	-13393.5	15.9895	-0.248575	-0.0199934	0.0937023
2570.46	-35420.5	-13393.7	15.985	-0.247202	-0.0199733	0.0929986
2570.47	-35420.7	-13393.9	15.9803	-0.245625	-0.0201075	0.0916198
2570.49	-35420.8	-13394.1	15.9756	-0.243677	-0.0202659	0.089572
2570.51	-35421	-13394.4	15.9712	-0.240987	-0.0201379	0.0869335
2570.52	-35421.1	-13394.6	15.9673	-0.237235	-0.019446	0.083782
2570.54	-35421.3	-13394.8	15.964	-0.232653	-0.0182851	0.0801758
2570.56	-35421.5	-13395	15.9608	-0.227791	-0.016966	0.076162
2570.58	-35421.6	-13395.2	15.9575	-0.223143	-0.0157677	0.0718022
2570.59	-35421.8	-13395.4	15.9541	-0.21869	-0.0146797	0.0672818
2570.61	-35422	-13395.7	15.9506	-0.214161	-0.0135489	0.0628467
2570.63	-35422.1	-13395.9	15.9472	-0.209359	-0.0122637	0.0587202
2570.64	-35422.3	-13396.1	15.9438	-0.204604	-0.0110044	0.0549644
2570.66	-35422.5	-13396.3	15.9404	-0.200428	-0.0100738	0.0515735
2570.68	-35422.6	-13396.5	15.937	-0.197274	-0.00970926	0.0485462
2570.69	-35422.8	-13396.7	15.9336	-0.195035	-0.00977161	0.0459071
2570.71	-35423	-13396.9	15.9302	-0.193416	-0.00998828	0.0436896
2570.73	-35423.1	-13397.2	15.9268	-0.19214	-0.0101247	0.0419047
2570.75	-35423.3	-13397.4	15.9234	-0.191045	-0.010128	0.0404562
2570.76	-35423.4	-13397.6	15.92	-0.19	-0.01	0.0392157
2570.78	-35423.6	-13397.8	15.9166	-0.188901	-0.00978623	0.0380706
2570.8	-35423.8	-13398	15.9132	-0.187756	-0.00970909	0.0369713
2570.81	-35423.9	-13398.3	15.9098	-0.186599	-0.0100351	0.0358834
2570.83	-35424.1	-13398.5	15.9064	-0.185456	-0.0109224	0.0347814
2570.85	-35424.3	-13398.7	15.903	-0.184326	-0.0121655	0.033667
2570.86	-35424.4	-13398.9	15.8996	-0.183201	-0.0134831	0.0325481
2570.88	-35424.6	-13399.1	15.8962	-0.182073	-0.0146759	0.0314313
2570.9	-35424.8	-13399.3	15.8928	-0.18094	-0.0157769	0.0303203
2570.91	-35424.9	-13399.5	15.8894	-0.179798	-0.0168596	0.029218
2570.93	-35425.1	-13399.8	15.8861	-0.17865	-0.0179745	0.0281213
2570.95	-35425.3	-13400	15.8827	-0.177514	-0.0191165	0.0270124
2570.97	-35425.4	-13400.2	15.8792	-0.176411	-0.0202726	0.0258716
2570.98	-35425.6	-13400.4	15.8756	-0.175331	-0.021427	0.0247085
2571	-35425.7	-13400.6	15.8721	-0.174202	-0.0225591	0.0235929
2571.02	-35425.9	-13400.8	15.8692	-0.172948	-0.0236482	0.0226013
2571.03	-35426.1	-13401	15.8668	-0.17162	-0.0247147	0.021773
2571.05	-35426.2	-13401.3	15.8647	-0.170489	-0.0258496	0.0210836
2571.07	-35426.4	-13401.5	15.8626	-0.169844	-0.0271478	0.0205031
2571.09	-35426.6	-13401.7	15.8603	-0.169744	-0.028524	0.0200306
2571.1	-35426.7	-13401.9	15.858	-0.169906	-0.0296278	0.0197085
2571.12	-35426.9	-13402.1	15.8558	-0.170028	-0.0300988	0.0195804
2571.14	-35427.1	-13402.3	15.8537	-0.170002	-0.0299882	0.019606
2571.15	-35427.2	-13402.5	15.8514	-0.169968	-0.0298649	0.0196392
2571.17	-35427.4	-13402.8	15.8486	-0.170074	-0.0303125	0.0195311
2571.19	-35427.5	-13403	15.8452	-0.17025	-0.0314233	0.0192262
2571.2	-35427.7	-13403.2	15.8417	-0.170195	-0.0327592	0.0187706
2571.22	-35427.9	-13403.4	15.8382	-0.169611	-0.0338788	0.0182127
2571.24	-35428	-13403.6	15.8348	-0.16851	-0.0348053	0.0175501
2571.26	-35428.2	-13403.8	15.8314	-0.167196	-0.0359924	0.0167331
2571.27	-35428.4	-13404	15.8279	-0.165968	-0.0378725	0.0157174
2571.29	-35428.5	-13404.3	15.8243	-0.164873	-0.0402937	0.0145681
2571.31	-35428.7	-13404.5	15.821	-0.16376	-0.0426405	0.0134375
2571.32	-35428.8	-13404.7	15.8183	-0.162494	-0.044334	0.0124708
2571.34	-35429	-13404.9	15.816	-0.161203	-0.0454162	0.0116959
2571.36	-35429.2	-13405.1	15.814	-0.160197	-0.0463511	0.0110611
2571.37	-35429.3	-13405.3	15.8118	-0.15975	-0.0475551	0.0105195
2571.39	-35429.5	-13405.5	15.8095	-0.159773	-0.0488844	0.0100909
2571.41	-35429.7	-13405.8	15.8072	-0.159964	-0.0498695	0.00983332
2571.43	-35429.8	-13406	15.805	-0.16005	-0.0501195	0.00978753
2571.44	-35430	-13406.2	15.8029	-0.160021	-0.0499291	0.00984616
2571.46	-35430.1	-13406.4	15.8005	-0.159995	-0.0499316	0.00982858
2571.48	-35430.3	-13406.6	15.7975	-0.160065	-0.0506575	0.00956077
2571.49	-35430.5	-13406.8	15.7941	-0.160135	-0.0519134	0.00891747
2571.51	-35430.6	-13407	15.7904	-0.160032	-0.0532026	0.00779389
2571.53	-35430.8	-13407.3	15.7867	-0.159576	-0.0541494	0.00607775
2571.54	-35431	-13407.5	15.7832	-0.158568	-0.0550757	0.00361372
2571.56	-35431.1	-13407.7	15.7802	-0.156799	-0.0565507	0.00023122
2571.58	-35431.3	-13407.9	15.7777	-0.154119	-0.0589264	-0.00421437
2571.6	-35431.4	-13408.1	15.7755	-0.150667	-0.0615184	-0.00974355
2571.61	-35431.6	-13408.3	15.7733	-0.146667	-0.0633333	-0.0163399
2571.63	-35431.8	-13408.5	15.7709	-0.142321	-0.0637177	-0.0239721
2571.65	-35431.9	-13408.8	15.7685	-0.137751	-0.0633778	-0.0325504
2571.66	-35432.1	-13409	15.7666	-0.133055	-0.0633599	-0.0419698
2571.68	-35432.2	-13409.2	15.7654	-0.128347	-0.0643385	-0.0520802
2571.7	-35432.4	-13409.4	15.7645	-0.123781	-0.0657415	-0.0625782
2571.71	-35432.6	-13409.6	15.7631	-0.11952	-0.0667356	-0.0731285
2571.73	-35432.7	-13409.8	15.7609	-0.115697	-0.0668466	-0.0834513
2571.75	-35432.9	-13410	15.7584	-0.11236	-0.0666127	-0.0934242
2571.77	-35433.1	-13410.2	15.7564	-0.109542	-0.0667482	-0.102952
2571.78	-35433.2	-13410.5	15.7553	-0.107188	-0.067654	-0.111881
2571.8	-35433.4	-13410.7	15.7544	-0.105032	-0.0689825	-0.11992
2571.82	-35433.5	-13410.9	15.7529	-0.10278	-0.0702792	-0.126758
2571.83	-35433.7	-13411.1	15.7506	-0.100339	-0.0713277	-0.132275
2571.85	-35433.9	-13411.3	15.7481	-0.0980249	-0.072394	-0.136742
2571.87	-35434	-13411.5	15.7462	-0.0962006	-0.0738005	-0.140471
2571.88	-35434.2	-13411.7	15.7452	-0.0949717	-0.0757396	-0.143606
2571.9	-35434.3	-13412	15.7442	-0.0940017	-0.0781796	-0.145995
2571.92	-35434.5	-13412.2	15.7427	-0.092916	-0.0810662	-0.147463
2571.93	-35434.7	-13412.4	15.7403	-0.0916272	-0.084324	-0.148058
2571.95	-35434.8	-13412.6	15.7378	-0.0904702	-0.0878472	-0.148158
2571.97	-35435	-13412.8	15.7361	-0.0898063	-0.0915252	-0.14816
2571.99	-35435.2	-13413	15.735	-0.0897098	-0.095167	-0.148226
2572	-35435.3	-13413.2	15.7341	-0.0898942	-0.0984806	-0.148226
2572.02	-35435.5	-13413.5	15.7324	-0.090057	-0.101181	-0.148016
2572.04	-35435.6	-13413.7	15.73	-0.0900761	-0.103361	-0.147611
2572.05	-35435.8	-13413.9	15.7276	-0.0900249	-0.105515	-0.147199
2572.07	-35436	-13414.1	15.7259	-0.0899835	-0.108142	-0.146969
2572.09	-35436.1	-13414.3	15.7249	-0.0899801	-0.111388	-0.14695
2572.11	-35436.3	-13414.5	15.7239	-0.0899943	-0.11507	-0.147027
2572.12	-35436.4	-13414.7	15.7222	-0.0900047	-0.119007	-0.147085
2572.14	-35436.6	-13415	15.7198	-0.0900052	-0.123266	-0.147087
2572.16	-35436.8	-13415.2	15.7174	-0.0900013	-0.128104	-0.147066
2572.17	-35436.9	-13415.4	15.7156	-0.0899987	-0.133772	-0.147052
2572.19	-35437.1	-13415.6	15.7145	-0.0899986	-0.140325	-0.147051
2572.21	-35437.2	-13415.8	15.7136	-0.0899997	-0.14769	-0.147057
2572.22	-35437.4	-13416	15.7125	-0.0900004	-0.155706	-0.147061
2572.24	-35437.6	-13416.2	15.7113	-0.0900004	-0.163348	-0.147061
2572.26	-35437.7	-13416.4	15.7102	-0.0900001	-0.169091	-0.147059
2572.28	-35437.9	-13416.7	15.7094	-0.0899998	-0.171978	-0.147058
2572.29	-35438	-13416.9	15.7086	-0.0899998	-0.175835	-0.147058
2572.31	-35438.2	-13417.1	15.7071	-0.0899999	-0.186847	-0.147059
2572.33	-35438.4	-13417.3	15.7043	-0.0900003	-0.209864	-0.147059
2572.34	-35438.5	-13417.5	15.7006	-0.0900005	-0.240448	-0.147059
2572.36	-35438.7	-13417.7	15.697	-0.0900001	-0.270263	-0.147059
2572.38	-35438.9	-13417.9	15.6942	-0.0899988	-0.292127	-0.147058
2572.39	-35439	-13418.2	15.6922	-0.0899967	-0.305495	-0.147055
2572.41	-35439.2	-13418.4	15.6909	-0.0899942	-0.312177	-0.147053
2572.43	-35439.3	-13418.6	15.6902	-0.0899915	-0.313986	-0.14705
2572.45	-35439.5	-13418.8	15.6899	-0.0899889	-0.312735	-0.147048
2572.46	-35439.7	-13419	15.6898	-0.0899868	-0.310235	-0.147046
2572.48	-35439.8	-13419.2	15.6898	-0.0899855	-0.308299	-0.147044
2572.5	-35440	-13419.4	15.6898	-0.0899852	-0.308741	-0.147044
2572.51	-35440.1	-13419.7	15.6896	-0.0899863	-0.313372	-0.147045
2572.53	-35440.3	-13419.9	15.6891	-0.0899891	-0.324005	-0.147048
2572.55	-35440.4	-13420.1	15.6881	-0.0899939	-0.342453	-0.147053
2572.56	-35440.6	-13420.3	15.6864	-0.090001	-0.370526	-0.14706
2572.58	-35440.8	-13420.5	15.6842	-0.0900087	-0.40762	-0.147067
