# Supplementary material for: Extraction of driving behavior primitives considering driver expectation and vehicle dynamics
Source: PLoS One. 2025 Dec 31;20(12):e0340123. doi: 10.1371/journal.pone.0340123 (PMC12755792; doi:10.1371/journal.pone.0340123)
Supplement: S1 File — (ZIP) [file pone.0340123.s001.zip › DataSetForPimitiveExaction-1/straight driving/c27_s_3.xlsx]

## Sheet: Sheet1
2584.21	-35520.9	-13570.6	15.094	0.906268	0.226479	0.060077
2584.23	-35521	-13570.8	15.1094	0.908372	0.227561	0.0588415
2584.24	-35521.1	-13571	15.1253	0.910425	0.228688	0.0569929
2584.26	-35521.3	-13571.3	15.1414	0.912975	0.229859	0.0547466
2584.28	-35521.4	-13571.5	15.1574	0.916404	0.231065	0.0522962
2584.29	-35521.5	-13571.7	15.1733	0.920121	0.232234	0.0497079
2584.31	-35521.6	-13571.9	15.1891	0.923193	0.233278	0.0470032
2584.33	-35521.7	-13572.2	15.2048	0.924929	0.234167	0.04423
2584.35	-35521.9	-13572.4	15.2207	0.92581	0.235176	0.0415632
2584.36	-35522	-13572.6	15.2367	0.926667	0.236667	0.0392157
2584.38	-35522.1	-13572.9	15.2528	0.928055	0.238846	0.0373478
2584.4	-35522.2	-13573.1	15.2688	0.929436	0.241295	0.03591
2584.41	-35522.3	-13573.3	15.2842	0.929996	0.243441	0.0348004
2584.43	-35522.4	-13573.6	15.299	0.92925	0.244893	0.0339248
2584.45	-35522.6	-13573.8	15.3136	0.927819	0.245884	0.033216
2584.46	-35522.7	-13574	15.3285	0.926554	0.246779	0.0326121
2584.48	-35522.8	-13574.2	15.344	0.926053	0.247833	0.0320275
2584.5	-35522.9	-13574.5	15.3601	0.92621	0.249007	0.0313093
2584.52	-35523	-13574.7	15.3762	0.92679	0.25021	0.0302929
2584.53	-35523.2	-13574.9	15.3921	0.927645	0.251376	0.0288443
2584.55	-35523.3	-13575.2	15.4079	0.928827	0.2525	0.0269028
2584.57	-35523.4	-13575.4	15.4237	0.930414	0.253586	0.0244193
2584.58	-35523.5	-13575.6	15.4396	0.932435	0.25466	0.0214712
2584.6	-35523.6	-13575.9	15.4554	0.934816	0.255792	0.0183929
2584.62	-35523.8	-13576.1	15.4714	0.937469	0.257055	0.0155474
2584.63	-35523.9	-13576.3	15.4873	0.940157	0.258391	0.0131287
2584.65	-35524	-13576.6	15.5032	0.942384	0.259521	0.0110394
2584.67	-35524.1	-13576.8	15.5189	0.943635	0.260147	0.00915564
2584.68	-35524.3	-13577	15.5345	0.943829	0.26022	0.00745479
2584.7	-35524.4	-13577.3	15.5504	0.943514	0.260062	0.00606394
2584.72	-35524.5	-13577.5	15.5669	0.94328	0.260011	0.00511547
2584.74	-35524.6	-13577.8	15.584	0.943334	0.260134	0.00450143
2584.75	-35524.8	-13578	15.6011	0.943399	0.260144	0.0038111
2584.77	-35524.9	-13578.2	15.6177	0.943185	0.259743	0.00262711
2584.79	-35525	-13578.5	15.6336	0.942831	0.258814	0.00086672
2584.8	-35525.1	-13578.7	15.6493	0.942942	0.25744	-0.00119151
2584.82	-35525.2	-13578.9	15.665	0.944113	0.255712	-0.00326437
2584.84	-35525.4	-13579.2	15.6809	0.946316	0.253638	-0.00533666
2584.86	-35525.5	-13579.4	15.6968	0.948942	0.251156	-0.0076414
2584.87	-35525.6	-13579.6	15.7126	0.951396	0.248208	-0.0103986
2584.89	-35525.7	-13579.9	15.7283	0.953582	0.244862	-0.013478
2584.91	-35525.9	-13580.1	15.7442	0.955811	0.241285	-0.0164712
2584.92	-35526	-13580.3	15.7608	0.958355	0.237649	-0.0189872
2584.94	-35526.1	-13580.6	15.7778	0.960948	0.234122	-0.0209471
2584.96	-35526.2	-13580.8	15.795	0.962951	0.230876	-0.0224842
2584.97	-35526.4	-13581.1	15.812	0.963796	0.228068	-0.023705
2584.99	-35526.5	-13581.3	15.829	0.963709	0.225713	-0.0244031
2585.01	-35526.6	-13581.5	15.846	0.963374	0.223747	-0.02419
2585.03	-35526.7	-13581.8	15.8631	0.963389	0.222115	-0.022734
2585.04	-35526.9	-13582	15.8803	0.96359	0.220862	-0.0201898
2585.06	-35527	-13582.2	15.8971	0.963438	0.220082	-0.0169531
2585.08	-35527.1	-13582.5	15.9133	0.962504	0.21983	-0.0133919
2585.09	-35527.2	-13582.7	15.9291	0.961152	0.219906	-0.00967609
2585.11	-35527.4	-13583	15.9448	0.960076	0.220002	-0.00589225
2585.13	-35527.5	-13583.2	15.9607	0.959817	0.219885	-0.00214943
2585.14	-35527.6	-13583.4	15.9766	0.960021	0.219757	0.00131325
2585.16	-35527.8	-13583.7	15.9924	0.960021	0.219969	0.00421057
2585.18	-35527.9	-13583.9	16.0081	0.959296	0.220783	0.00632467
2585.2	-35528	-13584.2	16.0238	0.958042	0.222011	0.00775941
2585.21	-35528.1	-13584.4	16.04	0.956667	0.223333	0.0087146
2585.23	-35528.3	-13584.6	16.0569	0.95548	0.224506	0.00935669
2585.25	-35528.4	-13584.9	16.0741	0.954403	0.225594	0.00971887
2585.26	-35528.5	-13585.1	16.091	0.953261	0.226738	0.009801
2585.28	-35528.7	-13585.4	16.1071	0.951971	0.228002	0.00961437
2585.3	-35528.8	-13585.6	16.1229	0.950762	0.229197	0.00920861
2585.31	-35528.9	-13585.8	16.1385	0.949931	0.23008	0.00864135
2585.33	-35529	-13586.1	16.1544	0.949654	0.230474	0.007963
2585.35	-35529.2	-13586.3	16.1703	0.949768	0.230392	0.00720357
2585.37	-35529.3	-13586.6	16.1861	0.950053	0.22988	0.00638954
2585.38	-35529.4	-13586.8	16.2017	0.950293	0.228988	0.00556537
2585.4	-35529.6	-13587.1	16.2175	0.95029	0.227774	0.00481834
2585.42	-35529.7	-13587.3	16.2339	0.949846	0.226299	0.00424148
2585.43	-35529.8	-13587.5	16.2509	0.948895	0.224515	0.00385535
2585.45	-35530	-13587.8	16.2681	0.947629	0.222161	0.00353393
2585.47	-35530.1	-13588	16.2848	0.946271	0.218952	0.00313291
2585.48	-35530.2	-13588.3	16.3009	0.944997	0.214806	0.00245781
2585.5	-35530.4	-13588.5	16.3165	0.943904	0.209993	0.00122774
2585.52	-35530.5	-13588.8	16.3322	0.943079	0.204814	-0.00084448
2585.54	-35530.6	-13589	16.3481	0.942659	0.199399	-0.00392854
2585.55	-35530.7	-13589.3	16.364	0.94285	0.193623	-0.00802134
2585.57	-35530.9	-13589.5	16.3798	0.94386	0.187349	-0.0131035
2585.59	-35531	-13589.7	16.3955	0.945743	0.180612	-0.0190694
2585.6	-35531.1	-13590	16.4114	0.948364	0.173668	-0.0257041
2585.62	-35531.3	-13590.2	16.4278	0.95157	0.16678	-0.0327834
2585.64	-35531.4	-13590.5	16.4447	0.955091	0.160016	-0.0400094
2585.65	-35531.5	-13590.7	16.4619	0.958527	0.153238	-0.0470051
2585.67	-35531.7	-13591	16.4792	0.96149	0.146306	-0.0533976
2585.69	-35531.8	-13591.2	16.4963	0.963886	0.139321	-0.0589774
2585.7	-35531.9	-13591.5	16.5132	0.965902	0.132608	-0.0636861
2585.72	-35532.1	-13591.7	16.5295	0.967712	0.126474	-0.0674755
2585.74	-35532.2	-13592	16.5454	0.96919	0.120841	-0.0703667
2585.76	-35532.3	-13592.2	16.5611	0.969965	0.115325	-0.072436
2585.77	-35532.5	-13592.5	16.5769	0.969702	0.109573	-0.0737693
2585.79	-35532.6	-13592.7	16.5928	0.968572	0.103705	-0.0745525
2585.81	-35532.7	-13593	16.6087	0.967092	0.098167	-0.0750394
2585.82	-35532.9	-13593.2	16.6244	0.965746	0.0933472	-0.0754813
2585.84	-35533	-13593.5	16.6401	0.964623	0.0889942	-0.0760881
2585.86	-35533.2	-13593.7	16.6562	0.963582	0.084485	-0.0770456
2585.88	-35533.3	-13594	16.6727	0.962495	0.0792751	-0.0785281
2585.89	-35533.4	-13594.2	16.6898	0.961351	0.0735081	-0.080613
2585.91	-35533.6	-13594.5	16.707	0.9602	0.0676682	-0.0833305
2585.93	-35533.7	-13594.7	16.724	0.959081	0.0621468	-0.0867031
2585.94	-35533.8	-13595	16.741	0.957968	0.0566856	-0.090704
2585.96	-35534	-13595.2	16.758	0.956809	0.0507535	-0.0952856
2585.98	-35534.1	-13595.5	16.7752	0.955575	0.0439774	-0.100395
2585.99	-35534.2	-13595.7	16.7923	0.954379	0.0368911	-0.105947
2586.01	-35534.4	-13596	16.809	0.953382	0.0303495	-0.111845
2586.03	-35534.5	-13596.2	16.8252	0.95275	0.0250156	-0.117995
2586.05	-35534.6	-13596.5	16.841	0.952669	0.0206319	-0.124313
2586.06	-35534.8	-13596.7	16.8567	0.953333	0.0166667	-0.130719
2586.08	-35534.9	-13597	16.8725	0.95488	0.0127578	-0.137086
2586.1	-35535.1	-13597.2	16.8884	0.957215	0.00922105	-0.143109
2586.11	-35535.2	-13597.5	16.9043	0.96019	0.00654142	-0.148436
2586.13	-35535.3	-13597.7	16.9199	0.963608	0.00498501	-0.152775
2586.15	-35535.5	-13598	16.9357	0.967123	0.00408291	-0.156028
2586.16	-35535.6	-13598.2	16.9519	0.970353	0.00321254	-0.158139
2586.18	-35535.7	-13598.5	16.9687	0.97303	0.00199611	-0.15908
2586.2	-35535.9	-13598.7	16.9858	0.975197	0.000746766	-0.158899
2586.22	-35536	-13599	17.003	0.97695	-0.00010203	-0.157659
2586.23	-35536.1	-13599.3	17.0201	0.978359	-0.000320782	-0.155493
2586.25	-35536.3	-13599.5	17.037	0.979424	-0.000166262	-0.152695
2586.27	-35536.4	-13599.8	17.054	0.980135	3.47512e-05	-0.149583
2586.28	-35536.6	-13600	17.071	0.980468	8.32303e-05	-0.14644
2586.3	-35536.7	-13600.3	17.088	0.980367	3.85179e-05	-0.14348
2586.32	-35536.8	-13600.5	17.105	0.979771	-9.40408e-06	-0.140906
2586.33	-35537	-13600.8	17.1219	0.978729	-1.35409e-05	-0.138814
2586.35	-35537.1	-13601	17.1389	0.977474	-9.3007e-07	-0.137111
2586.37	-35537.3	-13601.3	17.1561	0.976254	-5.33349e-06	-0.135691
2586.39	-35537.4	-13601.6	17.1733	0.975161	-2.93488e-05	-0.134579
2586.4	-35537.5	-13601.8	17.1902	0.974055	-2.97273e-05	-0.133993
2586.42	-35537.7	-13602.1	17.2067	0.972782	3.81192e-05	-0.134158
2586.44	-35537.8	-13602.3	17.2227	0.97142	0.000134197	-0.135074
2586.45	-35538	-13602.6	17.2384	0.970333	0.000111983	-0.136448
2586.47	-35538.1	-13602.8	17.2541	0.969888	-0.000182993	-0.13798
2586.49	-35538.2	-13603.1	17.27	0.970003	-0.00093579	-0.139621
2586.5	-35538.4	-13603.4	17.2859	0.970115	-0.0023645	-0.141593
2586.52	-35538.5	-13603.6	17.3017	0.969663	-0.00467734	-0.144114
2586.54	-35538.7	-13603.9	17.3174	0.96857	-0.00785081	-0.147102
2586.56	-35538.8	-13604.1	17.3333	0.967211	-0.0116468	-0.150198
2586.57	-35538.9	-13604.4	17.3497	0.96596	-0.0158269	-0.153048
2586.59	-35539.1	-13604.7	17.3667	0.964875	-0.0202721	-0.155619
2586.61	-35539.2	-13604.9	17.3839	0.963767	-0.0249588	-0.158128
2586.62	-35539.4	-13605.2	17.4012	0.962466	-0.0298463	-0.160779
2586.64	-35539.5	-13605.4	17.4184	0.961134	-0.0346488	-0.163493
2586.66	-35539.6	-13605.7	17.4352	0.960161	-0.038914	-0.166006
2586.67	-35539.8	-13606	17.4514	0.959881	-0.0422292	-0.168066
2586.69	-35539.9	-13606.2	17.4673	0.960049	-0.0446118	-0.169636
2586.71	-35540.1	-13606.5	17.483	0.960077	-0.0463297	-0.1708
2586.73	-35540.2	-13606.7	17.4988	0.959451	-0.0476453	-0.171631
2586.74	-35540.3	-13607	17.5147	0.95826	-0.0487514	-0.172105
2586.76	-35540.5	-13607.3	17.5306	0.956896	-0.049807	-0.172154
2586.78	-35540.6	-13607.5	17.5462	0.955696	-0.0509448	-0.171731
2586.79	-35540.8	-13607.8	17.5619	0.954623	-0.0521204	-0.170962
2586.81	-35540.9	-13608	17.5781	0.953481	-0.0532153	-0.170043
2586.83	-35541.1	-13608.3	17.5949	0.952143	-0.0541606	-0.169156
2586.84	-35541.2	-13608.6	17.6121	0.950861	-0.055172	-0.168386
2586.86	-35541.3	-13608.8	17.629	0.950027	-0.056566	-0.167785
2586.88	-35541.5	-13609.1	17.6453	0.949895	-0.0585651	-0.167412
2586.89	-35541.6	-13609.4	17.661	0.950079	-0.0609415	-0.167366
2586.91	-35541.8	-13609.6	17.6767	0.95	-0.0633333	-0.167756
2586.93	-35541.9	-13609.9	17.6925	0.949235	-0.0654965	-0.168677
2586.95	-35542.1	-13610.2	17.7084	0.947981	-0.0676581	-0.170168
2586.96	-35542.2	-13610.4	17.7243	0.946587	-0.070163	-0.172253
2586.98	-35542.3	-13610.7	17.7399	0.945328	-0.073242	-0.17496
2587	-35542.5	-13611	17.7557	0.944219	-0.0767438	-0.178338
2587.01	-35542.6	-13611.2	17.772	0.94322	-0.0804369	-0.182439
2587.03	-35542.8	-13611.5	17.7889	0.942439	-0.0840958	-0.187249
2587.05	-35542.9	-13611.8	17.8061	0.942396	-0.0875127	-0.192569
2587.07	-35543.1	-13612	17.8229	0.943682	-0.090483	-0.198165
2587.08	-35543.2	-13612.3	17.839	0.946527	-0.092928	-0.203828
2587.1	-35543.3	-13612.6	17.8547	0.950297	-0.0950693	-0.209401
2587.12	-35543.5	-13612.8	17.8704	0.954236	-0.0971712	-0.214732
2587.13	-35543.6	-13613.1	17.8862	0.957845	-0.099396	-0.21966
2587.15	-35543.8	-13613.4	17.9022	0.961144	-0.101699	-0.223989
2587.17	-35543.9	-13613.6	17.918	0.964218	-0.10401	-0.227527
2587.18	-35544.1	-13613.9	17.9337	0.966992	-0.106289	-0.230203
2587.2	-35544.2	-13614.2	17.9495	0.969129	-0.108546	-0.232158
2587.22	-35544.4	-13614.4	17.9658	0.970269	-0.110793	-0.233555
2587.24	-35544.5	-13614.7	17.9827	0.970421	-0.113045	-0.234516
2587.25	-35544.6	-13615	17.9999	0.970135	-0.115316	-0.235102
2587.27	-35544.8	-13615.2	18.0171	0.96999	-0.117619	-0.23537
2587.29	-35544.9	-13615.5	18.0341	0.970135	-0.119932	-0.235408
2587.3	-35545.1	-13615.8	18.051	0.970172	-0.122187	-0.235335
2587.32	-35545.2	-13616.1	18.068	0.969682	-0.12432	-0.235273
2587.34	-35545.4	-13616.3	18.0849	0.968607	-0.126423	-0.235269
2587.35	-35545.5	-13616.6	18.1019	0.967279	-0.128751	-0.235288
2587.37	-35545.7	-13616.9	18.1191	0.966036	-0.131558	-0.235294
2587.39	-35545.8	-13617.1	18.1363	0.964948	-0.134865	-0.235284
2587.41	-35545.9	-13617.4	18.1532	0.963839	-0.138474	-0.235284
2587.42	-35546.1	-13617.7	18.1695	0.962544	-0.14218	-0.23532
2587.44	-35546.2	-13618	18.1854	0.961204	-0.145763	-0.235361
2587.46	-35546.4	-13618.2	18.2011	0.9602	-0.14899	-0.235334
2587.47	-35546.5	-13618.5	18.2169	0.959881	-0.151654	-0.235169
2587.49	-35546.7	-13618.8	18.2328	0.960038	-0.153878	-0.234844
2587.51	-35546.8	-13619	18.2487	0.96009	-0.156008	-0.23437
2587.52	-35547	-13619.3	18.2644	0.959507	-0.158349	-0.233762
2587.54	-35547.1	-13619.6	18.2801	0.958339	-0.160776	-0.233039
2587.56	-35547.3	-13619.9	18.2961	0.956974	-0.162914	-0.232227
2587.58	-35547.4	-13620.1	18.3129	0.955762	-0.164438	-0.231362
2587.59	-35547.6	-13620.4	18.3301	0.954687	-0.165498	-0.230548
2587.61	-35547.7	-13620.7	18.3471	0.953554	-0.166474	-0.229926
2587.63	-35547.9	-13621	18.3634	0.952222	-0.16768	-0.229619
2587.64	-35548	-13621.2	18.3792	0.950925	-0.168951	-0.229607
2587.66	-35548.1	-13621.5	18.3948	0.950056	-0.169922	-0.229812
2587.68	-35548.3	-13621.8	18.4106	0.949895	-0.170304	-0.230158
2587.69	-35548.4	-13622.1	18.4266	0.950081	-0.170236	-0.230557
2587.71	-35548.6	-13622.4	18.4424	0.950024	-0.170012	-0.230919
2587.73	-35548.7	-13622.6	18.4581	0.94927	-0.169881	-0.231156
2587.75	-35548.9	-13622.9	18.4738	0.94802	-0.169885	-0.231188
2587.76	-35549	-13623.2	18.49	0.946667	-0.17	-0.230937
2587.78	-35549.2	-13623.5	18.5069	0.945505	-0.170175	-0.230362
2587.8	-35549.3	-13623.7	18.5241	0.944435	-0.170234	-0.229571
2587.81	-35549.5	-13624	18.541	0.943258	-0.169972	-0.228708
2587.83	-35549.6	-13624.3	18.5572	0.941891	-0.169234	-0.227891
2587.85	-35549.8	-13624.6	18.5729	0.940657	-0.168044	-0.227153
2587.86	-35549.9	-13624.9	18.5885	0.939958	-0.166462	-0.226509
2587.88	-35550.1	-13625.1	18.6043	0.939959	-0.164525	-0.225984
2587.9	-35550.2	-13625.4	18.6202	0.940148	-0.162212	-0.225624
2587.91	-35550.4	-13625.7	18.6361	0.939897	-0.159488	-0.225483
2587.93	-35550.5	-13626	18.652	0.93889	-0.15635	-0.225608
2587.95	-35550.7	-13626.3	18.6679	0.937562	-0.15286	-0.226032
2587.97	-35550.8	-13626.5	18.6837	0.936454	-0.149092	-0.226789
2587.98	-35551	-13626.8	18.6996	0.935952	-0.145015	-0.227925
2588	-35551.1	-13627.1	18.7154	0.936124	-0.140396	-0.229509
2588.02	-35551.3	-13627.4	18.7313	0.936999	-0.134975	-0.231614
2588.03	-35551.4	-13627.7	18.7473	0.938641	-0.128647	-0.234265
2588.05	-35551.6	-13627.9	18.7631	0.941168	-0.121566	-0.237399
2588.07	-35551.7	-13628.2	18.7789	0.9447	-0.113912	-0.240944
2588.09	-35551.9	-13628.5	18.7946	0.949105	-0.105922	-0.244738
2588.1	-35552	-13628.8	18.8105	0.953889	-0.0979177	-0.248486
2588.12	-35552.2	-13629.1	18.8268	0.958525	-0.0902211	-0.251884
2588.14	-35552.3	-13629.4	18.8437	0.962553	-0.0830551	-0.254763
2588.15	-35552.5	-13629.6	18.8608	0.96559	-0.0765139	-0.257125
2588.17	-35552.6	-13629.9	18.8781	0.967271	-0.0706843	-0.25898
2588.19	-35552.7	-13630.2	18.8953	0.967623	-0.0656662	-0.260336
2588.2	-35552.9	-13630.5	18.9122	0.967091	-0.0615733	-0.2612
2588.22	-35553	-13630.8	18.9286	0.96613	-0.0585039	-0.261583
2588.24	-35553.2	-13631.1	18.9445	0.96501	-0.0562285	-0.261603
2588.26	-35553.3	-13631.3	18.9602	0.963822	-0.0542141	-0.261479
2588.27	-35553.5	-13631.6	18.976	0.962649	-0.0519514	-0.261421
2588.29	-35553.6	-13631.9	18.9919	0.961515	-0.0494821	-0.261455
2588.31	-35553.8	-13632.2	19.0078	0.960396	-0.0472851	-0.261464
2588.32	-35553.9	-13632.5	19.0235	0.959268	-0.0458008	-0.26133
2588.34	-35554.1	-13632.8	19.0392	0.958131	-0.0448349	-0.261013
2588.36	-35554.3	-13633.1	19.0552	0.956997	-0.0437617	-0.260524
2588.37	-35554.4	-13633.3	19.0717	0.955879	-0.042012	-0.259877
2588.39	-35554.6	-13633.6	19.0887	0.95476	-0.0396727	-0.259127
2588.41	-35554.7	-13633.9	19.1059	0.953611	-0.0372121	-0.258349
2588.43	-35554.9	-13634.2	19.1232	0.952412	-0.0350324	-0.257609
2588.44	-35555	-13634.5	19.1403	0.951227	-0.0329532	-0.25689
2588.46	-35555.2	-13634.8	19.1571	0.950166	-0.0305056	-0.256133
2588.48	-35555.3	-13635.1	19.1733	0.949289	-0.0273209	-0.255275
2588.49	-35555.5	-13635.4	19.1891	0.94833	-0.0237292	-0.254231
2588.51	-35555.6	-13635.6	19.2048	0.946887	-0.0203539	-0.252903
2588.53	-35555.8	-13635.9	19.2206	0.944594	-0.0176959	-0.251199
2588.54	-35555.9	-13636.2	19.2365	0.941307	-0.0155507	-0.249042
2588.56	-35556.1	-13636.5	19.2524	0.936957	-0.013464	-0.246363
2588.58	-35556.2	-13636.8	19.2683	0.93158	-0.011101	-0.243117
2588.6	-35556.4	-13637.1	19.2842	0.925703	-0.00869922	-0.239387
2588.61	-35556.5	-13637.4	19.3	0.92	-0.00666667	-0.235294
2588.63	-35556.7	-13637.7	19.3158	0.914987	-0.00527814	-0.231041
2588.65	-35556.8	-13638	19.3317	0.910553	-0.00427537	-0.227161
2588.66	-35557	-13638.3	19.3476	0.906428	-0.00326686	-0.224269
2588.68	-35557.1	-13638.5	19.3637	0.902475	-0.00201205	-0.222806
2588.7	-35557.3	-13638.8	19.3796	0.899005	-0.000776835	-0.222624
2588.71	-35557.5	-13639.1	19.3951	0.896422	6.70005e-05	-0.223453
2588.73	-35557.6	-13639.4	19.4101	0.894904	0.000305674	-0.225493
2588.75	-35557.8	-13639.7	19.4247	0.894005	0.00017137	-0.230261
2588.77	-35557.9	-13640	19.4392	0.893165	-2.59704e-05	-0.239506
2588.78	-35558.1	-13640.3	19.4539	0.892047	-8.17427e-05	-0.254702
2588.8	-35558.2	-13640.6	19.4687	0.890832	-4.24668e-05	-0.276665
2588.82	-35558.4	-13640.9	19.4835	0.889779	8.94213e-06	-0.306116
2588.83	-35558.5	-13641.2	19.4983	0.88892	2.17728e-05	-0.343789
2588.85	-35558.7	-13641.5	19.513	0.887832	1.04446e-05	-0.390442
2588.87	-35558.8	-13641.8	19.5276	0.88604	-2.88566e-06	-0.446821
2588.88	-35559	-13642.1	19.5421	0.88326	-5.78241e-06	-0.512378
2588.9	-35559.2	-13642.3	19.5568	0.879539	-2.55207e-06	-0.584336
2588.92	-35559.3	-13642.6	19.5722	0.874956	8.98803e-07	-0.659697
2588.93	-35559.5	-13642.9	19.5881	0.869624	1.5518e-06	-0.735501
2588.95	-35559.6	-13643.2	19.6041	0.863698	6.37279e-07	-0.808846
2588.97	-35559.8	-13643.5	19.6196	0.857339	-2.96317e-07	-0.876857
2588.99	-35559.9	-13643.8	19.6344	0.850666	-4.99115e-07	-0.937537
2589	-35560.1	-13644.1	19.6489	0.843744	-2.2704e-07	-0.989997
2589.02	-35560.2	-13644.4	19.6636	0.836642	2.00367e-07	-1.03344
2589.04	-35560.4	-13644.7	19.6785	0.829571	4.77311e-07	-1.06782
2589.05	-35560.6	-13645	19.6932	0.822897	3.12838e-07	-1.09388
2589.07	-35560.7	-13645.3	19.7074	0.816984	-5.39467e-07	-1.11242
2589.09	-35560.9	-13645.6	19.7211	0.81202	-1.4452e-06	-1.12476
2589.11	-35561	-13645.9	19.7345	0.808026	-9.54192e-07	-1.13268
2589.12	-35561.2	-13646.2	19.7479	0.805029	2.17313e-06	-1.13792
2589.14	-35561.3	-13646.5	19.7615	0.803234	5.39131e-06	-1.14141
2589.16	-35561.5	-13646.8	19.7752	0.802986	3.14965e-06	-1.1434
2589.17	-35561.7	-13647.1	19.7888	0.80459	-8.98037e-06	-1.14415
2589.19	-35561.8	-13647.4	19.8024	0.8078	-2.03739e-05	-1.14411
2589.21	-35562	-13647.7	19.816	0.812001	-1.01736e-05	-1.14383
2589.22	-35562.1	-13648	19.8296	0.81659	3.68333e-05	-1.14385
2589.24	-35562.3	-13648.3	19.8433	0.821216	7.67895e-05	-1.14423
2589.26	-35562.4	-13648.6	19.8568	0.825667	3.1539e-05	-1.14476
2589.28	-35562.6	-13648.9	19.8703	0.829743	-0.000149783	-1.14525
2589.29	-35562.8	-13649.2	19.8837	0.8333	-0.000288314	-1.14564
2589.31	-35562.9	-13649.5	19.8975	0.836225	-9.16004e-05	-1.14593
2589.33	-35563.1	-13649.8	19.9119	0.838402	0.000677615	-1.14611
2589.34	-35563.2	-13650.1	19.9267	0.839712	0.00187257	-1.14615
2589.36	-35563.4	-13650.4	19.9416	0.840033	0.00318544	-1.146
2589.38	-35563.5	-13650.7	19.9564	0.839325	0.00436079	-1.14562
2589.39	-35563.7	-13651	19.971	0.838022	0.00544557	-1.14494
2589.41	-35563.9	-13651.3	19.9858	0.83673	0.00659385	-1.14387
2589.43	-35564	-13651.6	20.0007	0.835866	0.00789555	-1.14235
2589.45	-35564.2	-13651.9	20.0155	0.834973	0.00913373	-1.14047
2589.46	-35564.3	-13652.2	20.03	0.833333	0.01	-1.13834
2589.48	-35564.5	-13652.5	20.0439	0.830464	0.0102862	-1.13606
2589.5	-35564.7	-13652.8	20.0574	0.826828	0.0101855	-1.13351
2589.51	-35564.8	-13653.1	20.0708	0.823126	0.00999122	-1.13053
2589.53	-35565	-13653.4	20.0843	0.81982	0.00992305	-1.12705
2589.55	-35565.1	-13653.7	20.098	0.816567	0.00995378	-1.12325
2589.56	-35565.3	-13654	20.1116	0.812857	0.0100044	-1.11937
2589.58	-35565.4	-13654.3	20.1252	0.808425	0.0100196	-1.11559
2589.6	-35565.6	-13654.6	20.1388	0.803707	0.0100102	-1.11191
2589.62	-35565.8	-13654.9	20.1524	0.799259	0.00999882	-1.1083
2589.63	-35565.9	-13655.2	20.166	0.795449	0.00999887	-1.10477
2589.65	-35566.1	-13655.5	20.1796	0.792198	0.0100022	-1.10144
2589.67	-35566.2	-13655.8	20.1932	0.789363	0.00999766	-1.09847
2589.68	-35566.4	-13656.1	20.2068	0.786848	0.00998429	-1.09593
2589.7	-35566.6	-13656.4	20.2204	0.784664	0.00998228	-1.09383
2589.72	-35566.7	-13656.7	20.234	0.782832	0.0100139	-1.09214
2589.73	-35566.9	-13657	20.2476	0.781387	0.0100661	-1.09082
2589.75	-35567.1	-13657.3	20.2612	0.780385	0.0100657	-1.08982
2589.77	-35567.2	-13657.6	20.2748	0.779882	0.00993591	-1.08909
2589.79	-35567.4	-13657.9	20.2883	0.779814	0.00974363	-1.08859
2589.8	-35567.5	-13658.2	20.3019	0.77994	0.00976684	-1.0883
2589.82	-35567.7	-13658.5	20.3157	0.780006	0.0102933	-1.08823
2589.84	-35567.9	-13658.8	20.3295	0.779948	0.0113537	-1.08829
2589.85	-35568	-13659.1	20.343	0.779931	0.0126545	-1.0883
2589.87	-35568.2	-13659.5	20.3561	0.780124	0.0138902	-1.0881
2589.89	-35568.3	-13659.8	20.3686	0.780399	0.0149807	-1.08757
2589.9	-35568.5	-13660.1	20.3809	0.780305	0.016089	-1.08665
2589.92	-35568.7	-13660.4	20.3932	0.77939	0.0173765	-1.08527
2589.94	-35568.8	-13660.7	20.4058	0.77749	0.018725	-1.08335
2589.95	-35569	-13661	20.4182	0.774709	0.0197573	-1.08079
2589.97	-35569.1	-13661.3	20.4305	0.771155	0.0201194	-1.07748
2589.99	-35569.3	-13661.6	20.4428	0.766887	0.0199753	-1.07352
2590.01	-35569.5	-13661.9	20.4554	0.761918	0.0199002	-1.06914
2590.02	-35569.6	-13662.2	20.4687	0.756291	0.0204366	-1.06458
2590.04	-35569.8	-13662.5	20.4824	0.750386	0.0215781	-1.06004
2590.06	-35570	-13662.8	20.4961	0.744817	0.0229448	-1.05569
2590.07	-35570.1	-13663.1	20.5091	0.740158	0.0241828	-1.05168
2590.09	-35570.3	-13663.4	20.5216	0.736542	0.0252713	-1.04816
2590.11	-35570.5	-13663.8	20.5338	0.733847	0.0263829	-1.04525
2590.12	-35570.6	-13664.1	20.5461	0.731948	0.0276559	-1.04304
2590.14	-35570.8	-13664.4	20.5586	0.730726	0.0289278	-1.04149
2590.16	-35570.9	-13664.7	20.5711	0.730067	0.0298868	-1.04045
2590.18	-35571.1	-13665	20.5836	0.729846	0.0302762	-1.03977
2590.19	-35571.3	-13665.3	20.5961	0.729888	0.0302242	-1.03939
2590.21	-35571.4	-13665.6	20.6085	0.729993	0.0300205	-1.03922
2590.23	-35571.6	-13665.9	20.621	0.729999	0.0299149	-1.03922
2590.24	-35571.8	-13666.2	20.6335	0.729957	0.0299271	-1.03926
2590.26	-35571.9	-13666.5	20.6459	0.729993	0.0299956	-1.03922
2590.28	-35572.1	-13666.9	20.6584	0.730173	0.0300609	-1.03901
2590.3	-35572.3	-13667.2	20.6709	0.730278	0.0300766	-1.03863
2590.31	-35572.4	-13667.5	20.6833	0.73	0.03	-1.03813
2590.33	-35572.6	-13667.8	20.6958	0.729137	0.0298343	-1.03753
2590.35	-35572.7	-13668.1	20.7083	0.727897	0.0297662	-1.0368
2590.36	-35572.9	-13668.4	20.7207	0.726594	0.0300288	-1.03589
2590.38	-35573.1	-13668.7	20.7331	0.725446	0.0307883	-1.03479
2590.4	-35573.2	-13669	20.7456	0.724362	0.0319891	-1.03363
2590.41	-35573.4	-13669.3	20.7582	0.723185	0.0335288	-1.03256
2590.43	-35573.6	-13669.7	20.7709	0.721869	0.0353698	-1.03169
2590.45	-35573.7	-13670	20.7834	0.720673	0.0376568	-1.03099
2590.47	-35573.9	-13670.3	20.7954	0.719911	0.0405658	-1.0304
2590.48	-35574.1	-13670.6	20.8067	0.719728	0.0440639	-1.02991
2590.5	-35574.2	-13670.9	20.8179	0.719869	0.0476189	-1.02956
2590.52	-35574.4	-13671.2	20.8295	0.720021	0.0506291	-1.02939
2590.53	-35574.6	-13671.5	20.8417	0.720013	0.052882	-1.0294
2590.55	-35574.7	-13671.8	20.8544	0.719968	0.054952	-1.02944
2590.57	-35574.9	-13672.2	20.8671	0.720042	0.0575037	-1.02937
2590.58	-35575.1	-13672.5	20.8796	0.720227	0.0607988	-1.0291
2590.6	-35575.2	-13672.8	20.892	0.720236	0.0644042	-1.02866
2590.62	-35575.4	-13673.1	20.9044	0.719759	0.0678261	-1.02812
2590.64	-35575.6	-13673.4	20.9168	0.718728	0.0709742	-1.02748
2590.65	-35575.7	-13673.7	20.9292	0.717429	0.0743513	-1.02669
2590.67	-35575.9	-13674	20.9419	0.716171	0.0784909	-1.02571
2590.69	-35576.1	-13674.4	20.9546	0.715063	0.0833076	-1.02458
2590.7	-35576.2	-13674.7	20.967	0.713965	0.087937	-1.02343
2590.72	-35576.4	-13675	20.9788	0.712727	0.0914938	-1.02243
2590.74	-35576.6	-13675.3	20.99	0.711417	0.0938582	-1.02162
2590.75	-35576.7	-13675.6	21.0012	0.710338	0.0957372	-1.02097
2590.77	-35576.9	-13675.9	21.013	0.709789	0.0978479	-1.02042
2590.79	-35577.1	-13676.3	21.0254	0.709757	0.100284	-1.01997
2590.81	-35577.2	-13676.6	21.0381	0.709937	0.10256	-1.01967
2590.82	-35577.4	-13676.9	21.0508	0.710032	0.104206	-1.01958
2590.84	-35577.6	-13677.2	21.0632	0.709993	0.105278	-1.01961
2590.86	-35577.7	-13677.5	21.0756	0.709973	0.106254	-1.01963
2590.87	-35577.9	-13677.8	21.088	0.710108	0.10757	-1.01949
2590.89	-35578.1	-13678.2	21.1004	0.710266	0.109014	-1.01916
2590.91	-35578.2	-13678.5	21.1129	0.710138	0.109929	-1.01868
2590.92	-35578.4	-13678.8	21.1257	0.709446	0.109722	-1.01809
2590.94	-35578.6	-13679.1	21.1383	0.708284	0.108554	-1.0174
2590.96	-35578.7	-13679.4	21.1506	0.706966	0.107017	-1.01656
2590.98	-35578.9	-13679.7	21.1621	0.705769	0.105654	-1.01556
2590.99	-35579.1	-13680.1	21.1732	0.704683	0.104539	-1.01444
2591.01	-35579.2	-13680.4	21.1846	0.70355	0.103516	-1.01328
2591.03	-35579.4	-13680.7	21.1968	0.702258	0.102444	-1.01214
2591.04	-35579.6	-13681	21.2095	0.700993	0.101306	-1.01103
2591.06	-35579.8	-13681.3	21.2219	0.700071	0.100138	-1.00993
2591.08	-35579.9	-13681.6	21.2335	0.699734	0.0989726	-1.00883
2591.09	-35580.1	-13682	21.2446	0.699813	0.0978312	-1.00772
2591.11	-35580.3	-13682.3	21.256	0.699993	0.0967299	-1.0066
2591.13	-35580.4	-13682.6	21.2683	0.700026	0.0956687	-1.00549
2591.14	-35580.6	-13682.9	21.281	0.699976	0.0945701	-1.00438
2591.16	-35580.8	-13683.2	21.2933	0.7	0.0933333	-1.00327
2591.18	-35580.9	-13683.6	21.3048	0.700176	0.091939	-1.00215
2591.2	-35581.1	-13683.9	21.3159	0.700269	0.0906923	-1.00104
2591.21	-35581.3	-13684.2	21.3274	0.699966	0.0899798	-0.999935
2591.23	-35581.5	-13684.5	21.3398	0.699075	0.0899812	-0.998837
2591.25	-35581.6	-13684.8	21.3525	0.697822	0.0901825	-0.99773
2591.26	-35581.8	-13685.2	21.3647	0.696521	0.0899247	-0.996597
2591.28	-35582	-13685.5	21.3761	0.695376	0.0888587	-0.995438
2591.3	-35582.1	-13685.8	21.3872	0.69429	0.08751	-0.994314
2591.32	-35582.3	-13686.1	21.3988	0.693113	0.0865562	-0.993295
2591.33	-35582.5	-13686.4	21.4112	0.691813	0.0863639	-0.99243
2591.35	-35582.7	-13686.8	21.4239	0.690637	0.086558	-0.991723
2591.37	-35582.8	-13687.1	21.4362	0.689871	0.0866573	-0.991168
2591.38	-35583	-13687.4	21.4477	0.68965	0.0864714	-0.990747
2591.4	-35583.2	-13687.7	21.4589	0.689794	0.0863973	-0.99041
2591.42	-35583.3	-13688	21.4699	0.69009	0.0868988	-0.990107
2591.43	-35583.5	-13688.4	21.4812	0.690322	0.0880706	-0.989789
2591.45	-35583.7	-13688.7	21.4926	0.690278	0.0893722	-0.989408
2591.47	-35583.9	-13689	21.504	0.689745	0.0902076	-0.988919
2591.49	-35584	-13689.3	21.5154	0.688705	0.0903549	-0.988287
2591.5	-35584.2	-13689.7	21.5268	0.687421	0.0901426	-0.987487
2591.52	-35584.4	-13690	21.5379	0.686173	0.089938	-0.986497
2591.54	-35584.5	-13690.3	21.549	0.685061	0.0899079	-0.985366
2591.55	-35584.7	-13690.6	21.5604	0.683959	0.0899671	-0.984223
2591.57	-35584.9	-13691	21.5724	0.682737	0.0900165	-0.983203
2591.59	-35585.1	-13691.3	21.585	0.681451	0.090019	-0.982373
2591.6	-35585.2	-13691.6	21.5976	0.680365	0.0900038	-0.981726
2591.62	-35585.4	-13691.9	21.6096	0.679739	0.0900024	-0.981242
2591.64	-35585.6	-13692.2	21.621	0.679619	0.0900149	-0.980733
2591.66	-35585.8	-13692.6	21.6321	0.679845	0.0900123	-0.979854
2591.67	-35585.9	-13692.9	21.6433	0.680218	0.089969	-0.97827
2591.69	-35586.1	-13693.2	21.6546	0.679996	0.0899209	-0.975903
2591.71	-35586.3	-13693.5	21.666	0.67801	0.0899532	-0.972878
2591.72	-35586.5	-13693.9	21.6773	0.67321	0.0901342	-0.969243
2591.74	-35586.6	-13694.2	21.6887	0.666199	0.0903051	-0.964005
2591.76	-35586.8	-13694.5	21.7	0.658707	0.0901525	-0.955461
2591.77	-35587	-13694.8	21.7113	0.65204	0.0894016	-0.94194
2591.79	-35587.2	-13695.2	21.7227	0.643017	0.088198	-0.922207
2591.81	-35587.3	-13695.5	21.734	0.625852	0.0869314	-0.895284
2591.83	-35587.5	-13695.8	21.7452	0.595241	0.0859301	-0.860211
2591.84	-35587.7	-13696.1	21.7558	0.550145	0.0849909	-0.816128
2591.86	-35587.8	-13696.5	21.7652	0.491636	0.0836476	-0.762226
2591.88	-35588	-13696.8	21.7729	0.420908	0.0815402	-0.698046
2591.89	-35588.2	-13697.1	21.7787	0.339907	0.0790503	-0.625506
2591.91	-35588.4	-13697.5	21.7829	0.250894	0.0768705	-0.547523
2591.93	-35588.6	-13697.8	21.7856	0.156511	0.0755311	-0.467027
2591.94	-35588.7	-13698.1	21.7868	0.061577	0.0746287	-0.386997
2591.96	-35588.9	-13698.4	21.7867	-0.0283215	0.0734289	-0.310432
2591.98	-35589.1	-13698.8	21.7855	-0.108188	0.0713926	-0.240054
2592	-35589.3	-13699.1	21.7832	-0.175855	0.0689144	-0.177269
2592.01	-35589.4	-13699.4	21.78	-0.23	0.0666667	-0.123094
2592.03	-35589.6	-13699.7	21.776	-0.270155	0.0651461	-0.0782666
2592.05	-35589.8	-13700.1	21.7714	-0.299271	0.0641449	-0.042428
2592.06	-35590	-13700.4	21.7664	-0.321155	0.0632793	-0.0149429
2592.08	-35590.1	-13700.7	21.761	-0.338755	0.0622564	0.00500602
2592.1	-35590.3	-13701	21.7554	-0.352133	0.061089	0.0188482
2592.11	-35590.5	-13701.4	21.7493	-0.360749	0.0598536	0.0281407
2592.13	-35590.7	-13701.7	21.7427	-0.364538	0.0586272	0.0341559
2592.15	-35590.8	-13702	21.7358	-0.364763	0.0574867	0.0373626
2592.16	-35591	-13702.3	21.7288	-0.362924	0.0565091	0.0380891
2592.18	-35591.2	-13702.7	21.7217	-0.360129	0.0556471	0.0367707
2592.2	-35591.4	-13703	21.7149	-0.356559	0.0545585	0.0340972
2592.22	-35591.5	-13703.3	21.7086	-0.352259	0.05286	0.0307942
2592.23	-35591.7	-13703.6	21.7027	-0.34747	0.0504934	0.0273969
2592.25	-35591.9	-13704	21.6972	-0.342824	0.0480583	0.0240554
2592.27	-35592.1	-13704.3	21.6917	-0.338997	0.0462272	0.0208734
2592.28	-35592.2	-13704.6	21.6861	-0.336291	0.0451785	0.0179682
2592.3	-35592.4	-13704.9	21.6804	-0.334361	0.0442391	0.0154808
2592.32	-35592.6	-13705.3	21.6747	-0.332803	0.0426628	0.0135521
2592.34	-35592.8	-13705.6	21.669	-0.331433	0.0402925	0.0122057
2592.35	-35592.9	-13705.9	21.6633	-0.330392	0.0378371	0.011293
2592.37	-35593.1	-13706.2	21.6577	-0.32984	0.0360568	0.0106533
2592.39	-35593.3	-13706.6	21.652	-0.329761	0.0350518	0.0101916
2592.4	-35593.4	-13706.9	21.6463	-0.329913	0.0340914	0.00989573
2592.42	-35593.6	-13707.2	21.6407	-0.330047	0.0324188	0.00975787
2592.44	-35593.8	-13707.5	21.635	-0.330063	0.03	0.00974241
2592.45	-35594	-13707.9	21.6293	-0.33002	0.0275812	0.00978384
2592.47	-35594.1	-13708.2	21.6237	-0.329986	0.0259086	0.00981725
2592.49	-35594.3	-13708.5	21.618	-0.329984	0.0249482	0.00982
2592.51	-35594.5	-13708.8	21.6123	-0.329995	0.0239433	0.00980856
2592.52	-35594.7	-13709.2	21.6067	-0.330004	0.0221629	0.00980012
2592.54	-35594.8	-13709.5	21.601	-0.330004	0.0197074	0.00979974
2592.56	-35595	-13709.8	21.5953	-0.330001	0.0173371	0.00980287
2592.57	-35595.2	-13710.1	21.5897	-0.329999	0.0157612	0.009805
2592.59	-35595.4	-13710.4	21.584	-0.329999	0.0148221	0.00980501
2592.61	-35595.5	-13710.8	21.5783	-0.33	0.0137731	0.00980415
2592.62	-35595.7	-13711.1	21.5727	-0.33	0.0119406	0.00980362
2592.64	-35595.9	-13711.4	21.567	-0.33	0.00950424	0.00980365
2592.66	-35596.1	-13711.7	21.5613	-0.33	0.00713907	0.00980388
2592.68	-35596.2	-13712.1	21.5557	-0.33	0.00544608	0.00980399
2592.69	-35596.4	-13712.4	21.55	-0.33	0.0043617	0.00980397
2592.71	-35596.6	-13712.7	21.5443	-0.33	0.00349374	0.00980392
2592.73	-35596.8	-13713	21.5387	-0.33	0.00249475	0.00980396
2592.74	-35596.9	-13713.3	21.533	-0.33	0.00133977	0.00980401
2592.76	-35597.1	-13713.7	21.5273	-0.33	0.000139115	0.00980394
2592.78	-35597.3	-13714	21.5217	-0.33	-0.00101468	0.00980369
2592.79	-35597.4	-13714.3	21.516	-0.33	-0.00213329	0.00980354
2592.81	-35597.6	-13714.6	21.5103	-0.33	-0.00326529	0.00980388
2592.83	-35597.8	-13715	21.5046	-0.33	-0.00444093	0.00980486
2592.85	-35598	-13715.3	21.499	-0.33	-0.00560263	0.00980537
2592.86	-35598.1	-13715.6	21.4933	-0.33	-0.00666667	0.00980392
2592.88	-35598.3	-13715.9	21.4878	-0.33	-0.00760724	0.00980018
2592.9	-35598.5	-13716.2	21.4822	-0.33	-0.00863036	0.00979839
2592.91	-35598.7	-13716.5	21.4767	-0.33	-0.01	0.00980392
2592.93	-35598.8	-13716.9	21.471	-0.33	-0.0119058	0.00981784
2592.95	-35599	-13717.2	21.4653	-0.33	-0.0142405	0.00982388
2592.96	-35599.2	-13717.5	21.4597	-0.33	-0.0168221	0.00980145
2592.98	-35599.3	-13717.8	21.4541	-0.33	-0.0195939	0.00974927
2593	-35599.5	-13718.2	21.4484	-0.33	-0.0229175	0.00973079
2593.02	-35599.7	-13718.5	21.4426	-0.33	-0.0272417	0.009823
2593.03	-35599.9	-13718.8	21.4367	-0.33	-0.0327194	0.010078
2593.05	-35600	-13719.1	21.431	-0.33	-0.0386676	0.0104774
2593.07	-35600.2	-13719.4	21.4258	-0.33	-0.0442582	0.0109908
2593.08	-35600.4	-13719.8	21.4213	-0.33	-0.0490215	0.011608
2593.1	-35600.5	-13720.1	21.4169	-0.33	-0.053343	0.0123672
2593.12	-35600.7	-13720.4	21.4121	-0.33	-0.0577306	0.0133135
2593.13	-35600.9	-13720.7	21.4067	-0.33	-0.0624069	0.0144318
2593.15	-35601.1	-13721	21.4008	-0.33	-0.0670167	0.0155858
2593.17	-35601.2	-13721.4	21.395	-0.33	-0.0711388	0.0166253
2593.18	-35601.4	-13721.7	21.3892	-0.33	-0.0746369	0.0174676
2593.2	-35601.6	-13722	21.3836	-0.33	-0.0778653	0.0181459
2593.22	-35601.8	-13722.3	21.378	-0.33	-0.081221	0.0187045
2593.24	-35601.9	-13722.6	21.3724	-0.33	-0.084793	0.0191596
2593.25	-35602.1	-13723	21.3667	-0.33	-0.0882168	0.0194866
2593.27	-35602.3	-13723.3	21.361	-0.33	-0.0911011	0.0196587
2593.29	-35602.4	-13723.6	21.3553	-0.33	-0.0933988	0.0196891
2593.3	-35602.6	-13723.9	21.3497	-0.33	-0.0954962	0.0196416
2593.32	-35602.8	-13724.2	21.344	-0.33	-0.0977917	0.0195824
2593.34	-35603	-13724.6	21.3383	-0.33	-0.100277	0.0195545
2593.36	-35603.1	-13724.9	21.3327	-0.33	-0.102507	0.0195759
2593.37	-35603.3	-13725.2	21.327	-0.33	-0.104039	0.0196597
2593.39	-35603.5	-13725.5	21.3213	-0.33	-0.105002	0.0197438
2593.41	-35603.6	-13725.8	21.3157	-0.33	-0.106052	0.0196967
2593.42	-35603.8	-13726.2	21.31	-0.33	-0.107817	0.0193803
2593.44	-35604	-13726.5	21.3043	-0.33	-0.110218	0.0185943
2593.46	-35604.2	-13726.8	21.2987	-0.33	-0.112613	0.0170895
2593.47	-35604.3	-13727.1	21.293	-0.33	-0.114391	0.0145851
2593.49	-35604.5	-13727.4	21.2873	-0.33	-0.11553	0.0104236
2593.51	-35604.7	-13727.8	21.2817	-0.33	-0.116404	0.00369197
2593.53	-35604.8	-13728.1	21.276	-0.33	-0.117369	-0.00651524
2593.54	-35605	-13728.4	21.2703	-0.33	-0.1185	-0.0209746
2593.56	-35605.2	-13728.7	21.2647	-0.33	-0.119712	-0.0403879
2593.58	-35605.4	-13729	21.259	-0.33	-0.120922	-0.0654137
2593.59	-35605.5	-13729.4	21.2533	-0.33	-0.122081	-0.0963587
2593.61	-35605.7	-13729.7	21.2477	-0.33	-0.123155	-0.133356
2593.63	-35605.9	-13730	21.242	-0.33	-0.124136	-0.176434
2593.64	-35606	-13730.3	21.2363	-0.33	-0.125173	-0.224919
2593.66	-35606.2	-13730.6	21.2307	-0.33	-0.126484	-0.277841
2593.68	-35606.4	-13730.9	21.225	-0.33	-0.128256	-0.334182
2593.7	-35606.5	-13731.3	21.2193	-0.33	-0.130499	-0.392651
2593.71	-35606.7	-13731.6	21.2137	-0.33	-0.133164	-0.451861
2593.73	-35606.9	-13731.9	21.208	-0.33	-0.136206	-0.510561
2593.75	-35607.1	-13732.2	21.2023	-0.33	-0.139602	-0.568141
2593.76	-35607.2	-13732.5	21.1967	-0.33	-0.143333	-0.624183
2593.78	-35607.4	-13732.8	21.191	-0.33	-0.147407	-0.67825
2593.8	-35607.6	-13733.2	21.1853	-0.33	-0.151918	-0.729823
2593.81	-35607.7	-13733.5	21.1797	-0.33	-0.156982	-0.778361
2593.83	-35607.9	-13733.8	21.1741	-0.330001	-0.162605	-0.823534
2593.85	-35608.1	-13734.1	21.1684	-0.330001	-0.168413	-0.865718
2593.87	-35608.2	-13734.4	21.1626	-0.33	-0.173957	-0.905432
2593.88	-35608.4	-13734.8	21.1567	-0.329996	-0.178916	-0.942958
2593.9	-35608.6	-13735.1	21.151	-0.329995	-0.183341	-0.977896
2593.92	-35608.7	-13735.4	21.1458	-0.330002	-0.187348	-1.00973
2593.93	-35608.9	-13735.7	21.1413	-0.330016	-0.191019	-1.03835
2593.95	-35609.1	-13736	21.1369	-0.330019	-0.194352	-1.06467
2593.97	-35609.2	-13736.3	21.1321	-0.329989	-0.197337	-1.08971
2593.98	-35609.4	-13736.7	21.1267	-0.329936	-0.199943	-1.11411
2594	-35609.6	-13737	21.1208	-0.329932	-0.202107	-1.13765
2594.02	-35609.7	-13737.3	21.115	-0.330052	-0.203765	-1.16005
2594.04	-35609.9	-13737.6	21.1092	-0.330247	-0.20497	-1.18143
2594.05	-35610.1	-13737.9	21.1036	-0.330245	-0.205982	-1.20266
2594.07	-35610.3	-13738.3	21.098	-0.329756	-0.207079	-1.22469
2594.09	-35610.4	-13738.6	21.0924	-0.328723	-0.208325	-1.24773
2594.1	-35610.6	-13738.9	21.0867	-0.327427	-0.209476	-1.27095
2594.12	-35610.8	-13739.2	21.081	-0.326172	-0.210266	-1.29344
2594.14	-35610.9	-13739.5	21.0753	-0.325063	-0.210548	-1.31497
2594.15	-35611.1	-13739.8	21.0697	-0.323964	-0.210322	-1.33617
2594.17	-35611.3	-13740.1	21.064	-0.322728	-0.209602	-1.3577
2594.19	-35611.4	-13740.5	21.0583	-0.321421	-0.208504	-1.37953
2594.2	-35611.6	-13740.8	21.0526	-0.320342	-0.207248	-1.40095
2594.22	-35611.8	-13741.1	21.047	-0.319782	-0.206052	-1.42123
2594.24	-35611.9	-13741.4	21.0414	-0.319737	-0.204956	-1.44031
2594.26	-35612.1	-13741.7	21.0357	-0.319924	-0.203834	-1.45871
2594.27	-35612.3	-13742	21.0299	-0.320062	-0.202568	-1.47698
2594.29	-35612.4	-13742.4	21.024	-0.320068	-0.201273	-1.49493
2594.31	-35612.6	-13742.7	21.0185	-0.320017	-0.200244	-1.51184
2594.32	-35612.8	-13743	21.0136	-0.319982	-0.199754	-1.52705
2594.34	-35612.9	-13743.3	21.0092	-0.319982	-0.199749	-1.5406
2594.36	-35613.1	-13743.6	21.0048	-0.319996	-0.199945	-1.55309
2594.38	-35613.3	-13743.9	20.9997	-0.320005	-0.200078	-1.56505
2594.39	-35613.4	-13744.3	20.994	-0.320005	-0.200084	-1.57666
2594.41	-35613.6	-13744.6	20.9881	-0.320001	-0.200019	-1.58785
2594.43	-35613.8	-13744.9	20.9822	-0.319999	-0.199942	-1.5986
2594.44	-35613.9	-13745.2	20.9766	-0.319999	-0.199908	-1.60919
2594.46	-35614.1	-13745.5	20.971	-0.32	-0.199974	-1.62003
2594.48	-35614.3	-13745.8	20.9654	-0.32	-0.200164	-1.63146
2594.49	-35614.4	-13746.2	20.9597	-0.32	-0.200287	-1.64314
2594.51	-35614.6	-13746.5	20.954	-0.32	-0.200062	-1.65449
2594.53	-35614.8	-13746.8	20.9483	-0.32	-0.199273	-1.66496
2594.55	-35614.9	-13747.1	20.9427	-0.32	-0.198072	-1.67435
2594.56	-35615.1	-13747.4	20.937	-0.32	-0.196743	-1.68256
2594.58	-35615.2	-13747.7	20.9313	-0.32	-0.195521	-1.68952
2594.6	-35615.4	-13748	20.9256	-0.32	-0.194408	-1.69514
2594.61	-35615.6	-13748.4	20.92	-0.32	-0.193333	-1.69935
2594.63	-35615.7	-13748.7	20.9144	-0.32	-0.192238	-1.70214
2594.65	-35615.9	-13749	20.9088	-0.32	-0.191105	-1.70383
2594.66	-35616.1	-13749.3	20.903	-0.32	-0.18993	-1.70484
2594.68	-35616.2	-13749.6	20.8971	-0.32	-0.188724	-1.70549
2594.7	-35616.4	-13749.9	20.8913	-0.32	-0.187569	-1.70583
2594.72	-35616.6	-13750.3	20.8861	-0.32	-0.186558	-1.70587
2594.73	-35616.7	-13750.6	20.8815	-0.32	-0.185677	-1.7057
2594.75	-35616.9	-13750.9	20.8772	-0.32	-0.184611	-1.70563
2594.77	-35617.1	-13751.2	20.8724	-0.32	-0.182992	-1.70599
2594.78	-35617.2	-13751.5	20.867	-0.32	-0.18071	-1.7071
2594.8	-35617.4	-13751.8	20.8612	-0.32	-0.17827	-1.7091
2594.82	-35617.5	-13752.1	20.8553	-0.32	-0.176264	-1.71215
2594.83	-35617.7	-13752.5	20.8495	-0.32	-0.174968	-1.71637
2594.85	-35617.9	-13752.8	20.8439	-0.32	-0.174025	-1.72187
2594.87	-35618	-13753.1	20.8384	-0.32	-0.173	-1.72875
2594.89	-35618.2	-13753.4	20.8328	-0.32	-0.171737	-1.73698
2594.9	-35618.4	-13753.7	20.8271	-0.32	-0.170553	-1.74628
2594.92	-35618.5	-13754.1	20.8213	-0.32	-0.169808	-1.75635
2594.94	-35618.7	-13754.4	20.8153	-0.32	-0.169632	-1.76694
2594.95	-35618.9	-13754.7	20.8097	-0.32	-0.169817	-1.77784
2594.97	-35619	-13755	20.8047	-0.32	-0.170128	-1.78885
2594.99	-35619.2	-13755.3	20.8003	-0.32	-0.170341	-1.79988
2595	-35619.4	-13755.6	20.7958	-0.32	-0.170246	-1.81102
2595.02	-35619.5	-13755.9	20.7909	-0.32	-0.169643	-1.82236
2595.04	-35619.7	-13756.2	20.7853	-0.32	-0.168559	-1.83398
2595.06	-35619.8	-13756.6	20.7794	-0.32	-0.167266	-1.84602
2595.07	-35620	-13756.9	20.7736	-0.32	-0.166038	-1.85857
2595.09	-35620.2	-13757.2	20.7679	-0.32	-0.164936	-1.87168
2595.11	-35620.3	-13757.5	20.7623	-0.32	-0.163826	-1.88531
2595.12	-35620.5	-13757.8	20.7567	-0.32	-0.16258	-1.89943
2595.14	-35620.7	-13758.1	20.7511	-0.32	-0.161297	-1.91388
2595.16	-35620.8	-13758.4	20.7454	-0.32	-0.160256	-1.92843
2595.17	-35621	-13758.8	20.7395	-0.32	-0.15972	-1.94287
2595.19	-35621.1	-13759.1	20.7336	-0.32	-0.159673	-1.95705
2595.21	-35621.3	-13759.4	20.7282	-0.32	-0.159908	-1.97093
2595.23	-35621.5	-13759.7	20.7234	-0.32	-0.160214	-1.98445
2595.24	-35621.6	-13760	20.719	-0.32	-0.160368	-1.99755
2595.26	-35621.8	-13760.3	20.7145	-0.32	-0.160136	-2.01018
2595.28	-35621.9	-13760.6	20.7093	-0.32	-0.15933	-2.02231
2595.29	-35622.1	-13760.9	20.7036	-0.32	-0.158122	-2.03432
2595.31	-35622.3	-13761.3	20.6977	-0.32	-0.156867	-2.04674
2595.33	-35622.4	-13761.6	20.6919	-0.32	-0.155846	-2.06004
2595.34	-35622.6	-13761.9	20.6862	-0.32	-0.154867	-2.07412
2595.36	-35622.8	-13762.2	20.6807	-0.32	-0.153532	-2.08868
2595.38	-35622.9	-13762.5	20.6751	-0.32	-0.151542	-2.10346
2595.39	-35623.1	-13762.8	20.6694	-0.32	-0.149148	-2.11855
2595.41	-35623.2	-13763.1	20.6637	-0.32	-0.146794	-2.13414
2595.43	-35623.4	-13763.4	20.6578	-0.32	-0.144783	-2.15031
2595.45	-35623.6	-13763.8	20.652	-0.32	-0.142719	-2.1665
2595.46	-35623.7	-13764.1	20.6467	-0.32	-0.14	-2.18192
2595.48	-35623.9	-13764.4	20.642	-0.32	-0.13619	-2.19594
2595.5	-35624	-13764.7	20.6377	-0.32	-0.131513	-2.20848
2595.51	-35624.2	-13765	20.633	-0.32	-0.126357	-2.21957
2595.53	-35624.4	-13765.3	20.6277	-0.32	-0.121001	-2.22921
2595.55	-35624.5	-13765.6	20.6219	-0.32	-0.115355	-2.23726
2595.57	-35624.7	-13765.9	20.616	-0.32	-0.109253	-2.24356
2595.58	-35624.8	-13766.3	20.6102	-0.32	-0.102632	-2.24807
2595.6	-35625	-13766.6	20.6046	-0.32	-0.0957181	-2.25109
2595.62	-35625.2	-13766.9	20.599	-0.32	-0.0887878	-2.253
2595.63	-35625.3	-13767.2	20.5934	-0.32	-0.082002	-2.25413
2595.65	-35625.5	-13767.5	20.5878	-0.32	-0.0752449	-2.25471
2595.67	-35625.6	-13767.8	20.5819	-0.32	-0.0683615	-2.25493
2595.68	-35625.8	-13768.1	20.576	-0.32	-0.0613503	-2.25498
2595.7	-35626	-13768.4	20.5703	-0.32	-0.0545217	-2.25494
2595.72	-35626.1	-13768.7	20.5652	-0.32	-0.0482196	-2.25489
2595.74	-35626.3	-13769.1	20.5608	-0.32	-0.0425145	-2.25489
2595.75	-35626.4	-13769.4	20.5564	-0.32	-0.0370049	-2.2549
2595.77	-35626.6	-13769.7	20.5515	-0.32	-0.0312508	-2.2549
2595.79	-35626.8	-13770	20.546	-0.32	-0.0252366	-2.25489
2595.8	-35626.9	-13770.3	20.5401	-0.32	-0.0195711	-2.25489
2595.82	-35627.1	-13770.6	20.5343	-0.32	-0.0148979	-2.25492
2595.84	-35627.2	-13770.9	20.5285	-0.320001	-0.0113233	-2.25497
2595.85	-35627.4	-13771.2	20.5229	-0.320001	-0.0082761	-2.25496
2595.87	-35627.6	-13771.5	20.5174	-0.319998	-0.00515651	-2.25481
2595.89	-35627.7	-13771.8	20.5118	-0.319995	-0.00175213	-2.2545
2595.91	-35627.9	-13772.2	20.5061	-0.319996	0.00173129	-2.25405
2595.92	-35628	-13772.5	20.5002	-0.320007	0.00508001	-2.25352
2595.94	-35628.2	-13772.8	20.4943	-0.32002	0.00833811	-2.25287
2595.96	-35628.3	-13773.1	20.4888	-0.320013	0.0117885	-2.25204
2595.97	-35628.5	-13773.4	20.4839	-0.31997	0.0157079	-2.25098
2595.99	-35628.7	-13773.7	20.4796	-0.319925	0.0201353	-2.24979
2596.01	-35628.8	-13774	20.4751	-0.319956	0.024921	-2.24869
2596.02	-35629	-13774.3	20.4698	-0.320125	0.0298965	-2.2479
2596.04	-35629.1	-13774.6	20.464	-0.320284	0.0347219	-2.24746
2596.06	-35629.3	-13774.9	20.4582	-0.320142	0.0389411	-2.24729
2596.08	-35629.5	-13775.3	20.4533	-0.319441	0.0421471	-2.24732
2596.09	-35629.6	-13775.6	20.4489	-0.31828	0.0444511	-2.24758
2596.11	-35629.8	-13775.9	20.4445	-0.316965	0.0462658	-2.24817
2596.13	-35629.9	-13776.2	20.4394	-0.31577	0.0479448	-2.24916
2596.14	-35630.1	-13776.5	20.4336	-0.314682	0.0493253	-2.25036
2596.16	-35630.3	-13776.8	20.4277	-0.313549	0.049989	-2.25147
2596.18	-35630.4	-13777.1	20.4219	-0.312261	0.0495991	-2.25223
2596.19	-35630.6	-13777.4	20.4162	-0.310999	0.0483929	-2.25261
2596.21	-35630.7	-13777.7	20.4107	-0.310073	0.0468484	-2.25272
2596.23	-35630.9	-13778	20.4051	-0.30972	0.0453983	-2.25264
2596.25	-35631.1	-13778.3	20.3995	-0.309789	0.0442131	-2.25232
2596.26	-35631.2	-13778.7	20.3937	-0.30999	0.0433706	-2.25168
2596.28	-35631.4	-13779	20.3877	-0.310082	0.0429371	-2.2507
2596.3	-35631.5	-13779.3	20.3819	-0.310063	0.0429257	-2.24952
2596.31	-35631.7	-13779.6	20.3767	-0.31	0.0433333	-2.24837
2596.33	-35631.8	-13779.9	20.3721	-0.309954	0.0441466	-2.24741
2596.35	-35632	-13780.2	20.3678	-0.30995	0.0453102	-2.24667
2596.36	-35632.2	-13780.5	20.363	-0.310005	0.0467585	-2.24616
2596.38	-35632.3	-13780.8	20.3574	-0.310107	0.0483359	-2.24583
2596.4	-35632.5	-13781.1	20.3515	-0.310139	0.0495852	-2.24551
2596.41	-35632.6	-13781.4	20.3461	-0.309965	0.0499865	-2.24503
2596.43	-35632.8	-13781.7	20.3414	-0.309602	0.0492733	-2.24416
2596.45	-35632.9	-13782	20.3371	-0.309505	0.0478951	-2.24266
2596.47	-35633.1	-13782.3	20.3325	-0.310205	0.0464256	-2.24023
2596.48	-35633.3	-13782.7	20.327	-0.312188	0.0452298	-2.23642
2596.5	-35633.4	-13783	20.3212	-0.315844	0.0441742	-2.23025
2596.52	-35633.6	-13783.3	20.3153	-0.321549	0.0430536	-2.22071
2596.53	-35633.7	-13783.6	20.3097	-0.330148	0.0418022	-2.20693
2596.55	-35633.9	-13783.9	20.3041	-0.343433	0.0406361	-2.18837
2596.57	-35634.1	-13784.2	20.2982	-0.363301	0.0398041	-2.16452
2596.59	-35634.2	-13784.5	20.2919	-0.390944	0.0394664	-2.13496
2596.6	-35634.4	-13784.8	20.2849	-0.426351	0.0396304	-2.09937
2596.62	-35634.5	-13785.1	20.2771	-0.469375	0.0402864	-2.05746
2596.64	-35634.7	-13785.4	20.2685	-0.519402	0.0413445	-2.00951
2596.65	-35634.8	-13785.7	20.2591	-0.575119	0.0425954	-1.95665
2596.67	-35635	-13786	20.2492	-0.635156	0.0438245	-1.90008
2596.69	-35635.2	-13786.3	20.2387	-0.698102	0.0449495	-1.84099
2596.7	-35635.3	-13786.6	20.2269	-0.762493	0.0460558	-1.78053
2596.72	-35635.5	-13786.9	20.2134	-0.826863	0.0472347	-1.71986
2596.74	-35635.6	-13787.3	20.198	-0.889771	0.0484575	-1.65987
2596.76	-35635.8	-13787.6	20.1814	-0.949809	0.0495654	-1.60112
2596.77	-35635.9	-13787.9	20.1641	-1.00564	0.0504115	-1.5442
2596.79	-35636.1	-13788.2	20.1463	-1.05743	0.0512116	-1.48958
2596.81	-35636.3	-13788.5	20.1278	-1.10672	0.052517	-1.43769
2596.82	-35636.4	-13788.8	20.1086	-1.155	0.0548554	-1.38892
2596.84	-35636.6	-13789.1	20.0885	-1.20191	0.0581774	-1.34319
2596.86	-35636.7	-13789.4	20.0676	-1.24566	0.0619761	-1.30008
2596.87	-35636.9	-13789.7	20.0458	-1.28456	0.0657527	-1.25918
2596.89	-35637	-13790	20.0232	-1.31903	0.0692688	-1.22068
2596.91	-35637.2	-13790.3	20.0001	-1.35087	0.0724633	-1.18517
2596.93	-35637.4	-13790.6	19.977	-1.38173	0.07528	-1.15315
2596.94	-35637.5	-13790.9	19.9534	-1.4112	0.0776754	-1.12406
2596.96	-35637.7	-13791.2	19.9292	-1.4377	0.0796141	-1.09672
2596.98	-35637.8	-13791.5	19.9038	-1.45997	0.0810781	-1.07008
2596.99	-35638	-13791.8	19.8777	-1.47958	0.0821946	-1.04414
2597.01	-35638.1	-13792.1	19.8513	-1.49955	0.0831628	-1.01944
2597.03	-35638.3	-13792.4	19.8252	-1.52235	0.0841658	-0.996343
2597.04	-35638.4	-13792.7	19.7993	-1.54693	0.0852742	-0.974109
2597.06	-35638.6	-13793	19.7731	-1.57071	0.0865115	-0.951536
2597.08	-35638.7	-13793.3	19.7464	-1.59171	0.0878649	-0.927694
2597.1	-35638.9	-13793.6	19.7193	-1.61129	0.0891148	-0.903232
2597.11	-35639.1	-13793.9	19.6916	-1.63202	0.0899684	-0.879356
2597.13	-35639.2	-13794.2	19.6637	-1.65569	0.0902239	-0.856959
2597.15	-35639.4	-13794.5	19.6354	-1.68044	0.0901137	-0.835434
2597.16	-35639.5	-13794.8	19.6067	-1.70333	0.09	-0.813725
2597.18	-35639.7	-13795.1	19.5776	-1.7224	0.0901229	-0.791115
2597.2	-35639.8	-13795.4	19.5481	-1.73959	0.090235	-0.768224
2597.21	-35640	-13795.7	19.5182	-1.75782	0.0899671	-0.746005
2597.23	-35640.1	-13796	19.488	-1.77894	0.0890882	-0.725137
2597.25	-35640.3	-13796.2	19.4574	-1.80126	0.0878298	-0.70536
2597.27	-35640.4	-13796.5	19.4263	-1.82234	0.0865206	-0.68622
2597.28	-35640.6	-13796.8	19.3947	-1.8406	0.0853761	-0.667627
2597.3	-35640.7	-13797.1	19.3628	-1.85698	0.0842927	-0.650521
2597.32	-35640.9	-13797.4	19.3311	-1.87281	0.0831109	-0.636024
2597.33	-35641	-13797.7	19.2995	-1.88873	0.0817974	-0.624907
2597.35	-35641.2	-13798	19.2678	-1.90357	0.0806183	-0.617115
2597.37	-35641.3	-13798.3	19.2357	-1.91596	0.0798821	-0.612471
2597.38	-35641.5	-13798.6	19.203	-1.92548	0.079713	-0.610724
2597.4	-35641.6	-13798.9	19.1699	-1.93381	0.0798624	-0.611478
2597.42	-35641.8	-13799.2	19.137	-1.94283	0.080038	-0.614315
2597.43	-35641.9	-13799.4	19.1043	-1.95353	0.0800761	-0.618709
2597.45	-35642.1	-13799.7	19.0715	-1.96538	0.0800336	-0.623951
2597.47	-35642.2	-13800	19.0382	-1.97769	0.0799882	-0.629314
2597.49	-35642.4	-13800.3	19.0042	-1.99006	0.0799799	-0.634251
2597.5	-35642.5	-13800.6	18.9701	-2.00256	0.0799919	-0.638476
2597.52	-35642.7	-13800.9	18.936	-2.01524	0.0800035	-0.641732
2597.54	-35642.8	-13801.2	18.9022	-2.02764	0.0800053	-0.643974
2597.55	-35643	-13801.5	18.8682	-2.03856	0.0800019	-0.645431
2597.57	-35643.1	-13801.7	18.8337	-2.04683	0.079999	-0.646347
2597.59	-35643.3	-13802	18.7986	-2.05223	0.0799986	-0.646875
2597.61	-35643.4	-13802.3	18.7633	-2.05556	0.0799995	-0.647069
2597.62	-35643.6	-13802.6	18.728	-2.05769	0.0800003	-0.64698
2597.64	-35643.7	-13802.9	18.6929	-2.05907	0.0800005	-0.646667
2597.66	-35643.9	-13803.2	18.6578	-2.05984	0.0800002	-0.646195
2597.67	-35644	-13803.4	18.6227	-2.06011	0.0799998	-0.645626
2597.69	-35644.2	-13803.7	18.5876	-2.06007	0.0799995	-0.644956
2597.71	-35644.3	-13804	18.5524	-2.05999	0.0799998	-0.64413
2597.72	-35644.5	-13804.3	18.5172	-2.06009	0.0800007	-0.64309
2597.74	-35644.6	-13804.5	18.482	-2.06026	0.0800015	-0.641755
2597.76	-35644.7	-13804.8	18.4469	-2.06014	0.0800007	-0.640029
2597.78	-35644.9	-13805.1	18.412	-2.05947	0.0799974	-0.637804
2597.79	-35645	-13805.4	18.3771	-2.05889	0.0799945	-0.634829
2597.81	-35645.2	-13805.7	18.3418	-2.05954	0.0799977	-0.630776
2597.83	-35645.3	-13805.9	18.3057	-2.06248	0.0800107	-0.625348
2597.84	-35645.5	-13806.2	18.2692	-2.06782	0.0800207	-0.618537
2597.86	-35645.6	-13806.5	18.233	-2.07518	0.0800066	-0.610475
2597.88	-35645.7	-13806.8	18.1976	-2.0842	0.0799567	-0.601289
2597.89	-35645.9	-13807	18.1626	-2.09442	0.0799227	-0.591052
2597.91	-35646	-13807.3	18.1275	-2.10536	0.0799831	-0.579816
2597.93	-35646.2	-13807.6	18.0917	-2.11657	0.0801737	-0.567678
2597.95	-35646.3	-13807.9	18.0553	-2.12791	0.0802878	-0.554977
2597.96	-35646.5	-13808.1	18.0188	-2.13933	0.0800328	-0.542144
2597.98	-35646.6	-13808.4	17.9826	-2.15076	0.0791989	-0.529517
2598	-35646.7	-13808.7	17.9465	-2.16212	0.0779746	-0.516998
2598.01	-35646.9	-13808.9	17.91	-2.17333	0.0766667	-0.504357
2598.03	-35647	-13809.2	17.8729	-2.18438	0.0755061	-0.491358
2598.05	-35647.2	-13809.5	17.8353	-2.1956	0.0744202	-0.477723
2598.06	-35647.3	-13809.7	17.7978	-2.20738	0.0732604	-0.463165
2598.08	-35647.4	-13810	17.7605	-2.22007	0.0719645	-0.447371
2598.1	-35647.6	-13810.3	17.7232	-2.23375	0.0707591	-0.429936
2598.12	-35647.7	-13810.6	17.6855	-2.24845	0.0699315	-0.41044
2598.13	-35647.9	-13810.8	17.6474	-2.26408	0.0696525	-0.388419
2598.15	-35648	-13811.1	17.6088	-2.28015	0.0697651	-0.363301
2598.17	-35648.1	-13811.3	17.5698	-2.29612	0.0700544	-0.334491
2598.18	-35648.3	-13811.6	17.5304	-2.31153	0.070306	-0.301478
2598.2	-35648.4	-13811.9	17.4907	-2.32615	0.0703049	-0.26395
2598.22	-35648.6	-13812.1	17.4505	-2.33977	0.0698374	-0.221619
2598.23	-35648.7	-13812.4	17.4098	-2.35243	0.0688435	-0.174271
2598.25	-35648.8	-13812.7	17.3689	-2.36465	0.0675733	-0.121824
2598.27	-35649	-13812.9	17.328	-2.37702	0.0663128	-0.0642145
2598.29	-35649.1	-13813.2	17.2871	-2.38971	0.0651971	-0.00122966
2598.3	-35649.2	-13813.4	17.2463	-2.40224	0.0641018	0.0675941
2598.32	-35649.4	-13813.7	17.2057	-2.41407	0.0628802	0.142731
2598.34	-35649.5	-13814	17.165	-2.42551	0.061563	0.223891
2598.35	-35649.7	-13814.2	17.1242	-2.43808	0.0604419	0.309659
2598.37	-35649.8	-13814.5	17.083	-2.45338	0.0598222	0.398565
2598.39	-35649.9	-13814.7	17.0413	-2.47144	0.0597443	0.490488
2598.4	-35650	-13815	16.9991	-2.49035	0.0599156	0.586999
2598.42	-35650.2	-13815.3	16.9566	-2.5081	0.0600303	0.689714
2598.44	-35650.3	-13815.5	16.9138	-2.52414	0.0599995	0.798616
2598.45	-35650.5	-13815.8	16.8705	-2.53943	0.0599692	0.911921
2598.47	-35650.6	-13816	16.8268	-2.55496	0.0600851	1.02783
2598.49	-35650.7	-13816.3	16.7826	-2.57052	0.0602576	1.14607
2598.51	-35650.9	-13816.5	16.7383	-2.58481	0.0601791	1.26778
2598.52	-35651	-13816.8	16.694	-2.59652	0.0595553	1.39393
2598.54	-35651.1	-13817	16.6498	-2.60532	0.0584301	1.5224
2598.56	-35651.2	-13817.3	16.6056	-2.61162	0.0571158	1.6486
2598.57	-35651.4	-13817.5	16.5614	-2.61586	0.0559097	1.76805
2598.59	-35651.5	-13817.8	16.5171	-2.61845	0.0548289	1.87861
2598.61	-35651.6	-13818	16.473	-2.61979	0.0537002	1.97975
2598.62	-35651.8	-13818.3	16.4289	-2.62027	0.0523798	2.07088
2598.64	-35651.9	-13818.5	16.3849	-2.62025	0.0510587	2.15085
2598.66	-35652	-13818.8	16.3405	-2.62004	0.0501224	2.21818
2598.68	-35652.2	-13819	16.2956	-2.61993	0.0498859	2.27166
2598.69	-35652.3	-13819.2	16.2502	-2.61994	0.0500612	2.31248
2598.71	-35652.4	-13819.5	16.2047	-2.61999	0.0500622	2.343
2598.73	-35652.5	-13819.7	16.1593	-2.62002	0.0493921	2.36547
2598.74	-35652.7	-13820	16.114	-2.62001	0.0481801	2.38125
2598.76	-35652.8	-13820.2	16.0687	-2.62	0.0468185	2.3913
2598.78	-35652.9	-13820.5	16.0232	-2.62001	0.0456324	2.39667
2598.8	-35653	-13820.7	15.9777	-2.62002	0.0445614	2.39867
2598.81	-35653.2	-13820.9	15.9326	-2.62	0.043408	2.39872
2598.83	-35653.3	-13821.2	15.8881	-2.61995	0.0420573	2.3981
2598.85	-35653.4	-13821.4	15.844	-2.61992	0.0407889	2.39728
2598.86	-35653.6	-13821.7	15.8	-2.62	0.04	2.39651
2598.88	-35653.7	-13821.9	15.7559	-2.6202	0.0399206	2.39608
2598.9	-35653.8	-13822.1	15.7116	-2.62028	0.0401128	2.39635
2598.91	-35653.9	-13822.4	15.6674	-2.61996	0.0399717	2.39772
2598.93	-35654.1	-13822.6	15.6232	-2.61907	0.039101	2.40041
2598.95	-35654.2	-13822.8	15.579	-2.61782	0.0378046	2.40398
2598.97	-35654.3	-13823.1	15.5348	-2.61652	0.0365328	2.40786
2598.98	-35654.4	-13823.3	15.4906	-2.61538	0.0355364	2.41163
2599	-35654.5	-13823.5	15.4464	-2.6143	0.0345028	2.4153
2599.02	-35654.7	-13823.8	15.4022	-2.61311	0.0330219	2.41895
2599.03	-35654.8	-13824	15.358	-2.61179	0.0309024	2.42257
2599.05	-35654.9	-13824.2	15.3138	-2.61061	0.0284759	2.42592
2599.07	-35655	-13824.5	15.2696	-2.60989	0.0261482	2.42869
2599.08	-35655.2	-13824.7	15.2254	-2.60973	0.0240684	2.43079
2599.1	-35655.3	-13824.9	15.1812	-2.60988	0.0218651	2.43247
2599.12	-35655.4	-13825.1	15.137	-2.61002	0.0191088	2.43401
2599.14	-35655.5	-13825.4	15.0927	-2.61001	0.0157054	2.43556
2599.15	-35655.6	-13825.6	15.0485	-2.60997	0.0121394	2.43704
2599.17	-35655.8	-13825.8	15.0045	-2.61005	0.00894723	2.43834
2599.19	-35655.9	-13826.1	14.9605	-2.61023	0.00639614	2.43945
2599.2	-35656	-13826.3	14.9162	-2.61022	0.00435761	2.44051
2599.22	-35656.1	-13826.5	14.8715	-2.60971	0.00267443	2.44168
2599.24	-35656.2	-13826.7	14.8263	-2.60866	0.00129906	2.44303
2599.25	-35656.3	-13827	14.7807	-2.60735	0.000322045	2.44461
2599.27	-35656.5	-13827.2	14.7353	-2.6061	-0.000163074	2.44642
2599.29	-35656.6	-13827.4	14.69	-2.60499	-0.000217821	2.44849
2599.31	-35656.7	-13827.6	14.6447	-2.60389	-7.11268e-05	2.45085
2599.32	-35656.8	-13827.8	14.5993	-2.60266	4.71906e-05	2.45353
2599.34	-35656.9	-13828.1	14.5537	-2.60137	5.69238e-05	2.45647
2599.36	-35657	-13828.3	14.5085	-2.60031	1.64227e-05	2.45953
2599.37	-35657.1	-13828.5	14.4638	-2.59974	-1.34728e-05	2.46256
2599.39	-35657.3	-13828.7	14.4195	-2.59966	-1.48131e-05	2.46552
2599.41	-35657.4	-13828.9	14.3755	-2.59989	-3.70264e-06	2.46846
2599.42	-35657.5	-13829.1	14.3315	-2.6002	3.79297e-06	2.47142
2599.44	-35657.6	-13829.4	14.2873	-2.60037	3.81378e-06	2.47456
2599.46	-35657.7	-13829.6	14.243	-2.60017	7.96723e-07	2.47813
2599.48	-35657.8	-13829.8	14.1988	-2.59938	-1.01063e-06	2.48245
2599.49	-35657.9	-13830	14.1546	-2.59818	-8.79343e-07	2.48842
2599.51	-35658.1	-13830.2	14.1104	-2.59693	-1.23561e-07	2.49734
2599.53	-35658.2	-13830.4	14.0662	-2.59594	7.3991e-08	2.51043
2599.54	-35658.3	-13830.6	14.0221	-2.595	-1.71303e-07	2.52866
2599.56	-35658.4	-13830.8	13.9778	-2.59365	-1.02202e-07	2.5528
2599.58	-35658.5	-13831.1	13.9334	-2.59154	8.132e-07	2.58357
2599.59	-35658.6	-13831.3	13.8891	-2.58904	1.53048e-06	2.62113
2599.61	-35658.7	-13831.5	13.8451	-2.58687	3.44004e-07	2.66538
2599.63	-35658.8	-13831.7	13.8017	-2.58554	-3.56363e-06	2.71605
2599.64	-35658.9	-13831.9	13.7588	-2.58465	-5.92606e-06	2.7718
2599.66	-35659	-13832.1	13.7159	-2.58343	-6.75647e-07	2.83088
2599.68	-35659.2	-13832.3	13.6728	-2.58134	1.42777e-05	2.89157
2599.7	-35659.3	-13832.5	13.6297	-2.57884	2.20263e-05	2.95215
2599.71	-35659.4	-13832.7	13.5867	-2.57667	0	3.01089
2599.73	-35659.5	-13832.9	13.5438	-2.57534	-5.65746e-05	3.06626
2599.75	-35659.6	-13833.1	13.5008	-2.57443	-8.12805e-05	3.11743
2599.76	-35659.7	-13833.3	13.4574	-2.57324	1.00834e-05	3.1638
2599.78	-35659.8	-13833.5	13.4135	-2.57132	0.000222932	3.20484
2599.8	-35659.9	-13833.7	13.3692	-2.56891	0.000298349	3.24031
2599.82	-35660	-13833.9	13.3248	-2.56638	-7.77613e-05	3.27009
2599.83	-35660.1	-13834.1	13.2806	-2.56401	-0.00105711	3.29426
2599.85	-35660.2	-13834.3	13.2364	-2.56178	-0.00233313	3.31369
2599.87	-35660.3	-13834.5	13.1922	-2.55962	-0.00351972	3.32932
2599.88	-35660.4	-13834.7	13.1478	-2.55744	-0.00445405	3.34206
2599.9	-35660.5	-13834.9	13.1036	-2.55518	-0.00550554	3.35255
2599.92	-35660.6	-13835.1	13.0597	-2.55274	-0.00711895	3.36146
2599.93	-35660.7	-13835.3	13.0165	-2.55021	-0.00941449	3.36949
2599.95	-35660.8	-13835.5	12.9736	-2.54792	-0.0118561	3.37743
2599.97	-35660.9	-13835.7	12.9307	-2.54627	-0.0138329	3.38612
2599.99	-35661	-13835.9	12.8877	-2.54525	-0.0150981	3.39598
2600	-35661.1	-13836.1	12.8446	-2.54427	-0.0160316	3.4067
2600.02	-35661.2	-13836.3	12.8015	-2.54265	-0.0170694	3.41795
2600.04	-35661.3	-13836.5	12.7584	-2.54027	-0.0183376	3.42933
2600.05	-35661.5	-13836.7	12.7153	-2.53783	-0.0195064	3.44041
2600.07	-35661.6	-13836.9	12.6723	-2.53606	-0.0202167	3.45078
2600.09	-35661.6	-13837	12.6292	-2.53505	-0.0203641	3.46008
2600.1	-35661.7	-13837.2	12.5861	-2.53409	-0.0201649	3.46807
2600.12	-35661.8	-13837.4	12.5431	-2.53243	-0.0198555	3.4745
2600.14	-35661.9	-13837.6	12.5	-2.53002	-0.0196575	3.47931
2600.16	-35662.1	-13837.8	12.4569	-2.5276	-0.0197762	3.4826
2600.17	-35662.2	-13838	12.4139	-2.52587	-0.0204045	3.48451
2600.19	-35662.3	-13838.2	12.3708	-2.52485	-0.0214997	3.48538
2600.21	-35662.4	-13838.4	12.3277	-2.52388	-0.0228007	3.48572
2600.22	-35662.4	-13838.5	12.2847	-2.52232	-0.0240504	3.48609
2600.24	-35662.5	-13838.7	12.2416	-2.52009	-0.0251808	3.48702
2600.26	-35662.6	-13838.9	12.1985	-2.51756	-0.0262738	3.48909
2600.27	-35662.7	-13839.1	12.1555	-2.51512	-0.027408	3.49287
2600.29	-35662.8	-13839.3	12.1124	-2.51338	-0.0285715	3.49907
2600.31	-35662.9	-13839.5	12.0693	-2.51305	-0.0296904	3.50849
2600.33	-35663	-13839.6	12.0262	-2.51483	-0.0307064	3.52187
2600.34	-35663.1	-13839.8	11.9831	-2.51885	-0.0317331	3.53956
2600.36	-35663.2	-13840	11.9401	-2.52495	-0.0329834	3.56168
2600.38	-35663.3	-13840.2	11.8972	-2.53301	-0.0346559	3.58827
2600.39	-35663.4	-13840.4	11.8543	-2.54351	-0.0368195	3.61887
2600.41	-35663.5	-13840.5	11.811	-2.5572	-0.0394789	3.65277
2600.43	-35663.6	-13840.7	11.7671	-2.57456	-0.0426165	3.68922
2600.44	-35663.7	-13840.9	11.7228	-2.5943	-0.0460641	3.72721
2600.46	-35663.8	-13841.1	11.6785	-2.61438	-0.0495907	3.76565
2600.48	-35663.9	-13841.2	11.6347	-2.63302	-0.0530067	3.80345
2600.5	-35664	-13841.4	11.5907	-2.65004	-0.0563624	3.83954
2600.51	-35664	-13841.6	11.546	-2.66577	-0.059793	3.87288
2600.53	-35664.1	-13841.8	11.4999	-2.6804	-0.0633719	3.90257
2600.55	-35664.2	-13841.9	11.4532	-2.69324	-0.0668775	3.92855
2600.56	-35664.3	-13842.1	11.4067	-2.70333	-0.07	3.95098
2600.58	-35664.4	-13842.3	11.3611	-2.71007	-0.0725344	3.97001
2600.6	-35664.5	-13842.5	11.316	-2.7142	-0.0746934	3.9858
2600.61	-35664.6	-13842.6	11.2706	-2.7168	-0.0767943	3.99848
2600.63	-35664.7	-13842.8	11.2245	-2.71867	-0.0790574	4.00829
2600.65	-35664.8	-13843	11.1779	-2.7198	-0.0813775	4.01571
2600.66	-35664.9	-13843.1	11.1312	-2.71996	-0.083581	4.02127
2600.68	-35664.9	-13843.3	11.0846	-2.71912	-0.0856221	4.0254
2600.7	-35665	-13843.5	11.0382	-2.71776	-0.0878146	4.02815
2600.72	-35665.1	-13843.6	10.9918	-2.71647	-0.0905343	4.02956
2600.73	-35665.2	-13843.8	10.9454	-2.71552	-0.0939096	4.02975
2600.75	-35665.3	-13844	10.8989	-2.71449	-0.0974793	4.0291
2600.77	-35665.4	-13844.1	10.8524	-2.71287	-0.100698	4.02807
2600.78	-35665.5	-13844.3	10.8059	-2.71053	-0.10326	4.02695
2600.8	-35665.5	-13844.4	10.7595	-2.70808	-0.105348	4.02583
2600.82	-35665.6	-13844.6	10.713	-2.70622	-0.107199	4.02474
2600.84	-35665.7	-13844.8	10.6665	-2.70517	-0.108825	4.02378
2600.85	-35665.8	-13844.9	10.6201	-2.70423	-0.109851	4.0231
2600.87	-35665.9	-13845.1	10.5736	-2.70267	-0.10987	4.02284
2600.89	-35666	-13845.3	10.5272	-2.7003	-0.108876	4.02294
2600.9	-35666	-13845.4	10.4807	-2.69784	-0.107452	4.02301
2600.92	-35666.1	-13845.6	10.4341	-2.69605	-0.106213	4.02265
2600.94	-35666.2	-13845.7	10.3875	-2.69502	-0.105286	4.02171
2600.95	-35666.3	-13845.9	10.3411	-2.69407	-0.104176	4.02039
2600.97	-35666.4	-13846	10.2951	-2.69245	-0.102374	4.01889
2600.99	-35666.4	-13846.2	10.2497	-2.6901	-0.0999423	4.01723
2601.01	-35666.5	-13846.4	10.2046	-2.68766	-0.097564	4.01525
2601.02	-35666.6	-13846.5	10.1594	-2.68576	-0.0959165	4.01279
2601.04	-35666.7	-13846.7	10.1141	-2.68455	-0.0949493	4.00973
2601.06	-35666.8	-13846.8	10.0687	-2.68368	-0.0939379	4.00606
2601.07	-35666.8	-13847	10.0233	-2.68277	-0.0921819	4.00172
2601.09	-35666.9	-13847.1	9.97788	-2.68123	-0.08976	3.99643
2601.11	-35667	-13847.3	9.9326	-2.67822	-0.0873693	3.98972
2601.12	-35667.1	-13847.4	9.88751	-2.67298	-0.0856674	3.9811
2601.14	-35667.1	-13847.6	9.84239	-2.66498	-0.084608	3.96984
2601.16	-35667.2	-13847.7	9.79686	-2.6539	-0.0836659	3.95505
2601.18	-35667.3	-13847.9	9.75059	-2.63933	-0.0823752	3.93585
2601.19	-35667.4	-13848	9.70402	-2.62023	-0.0809632	3.91179
2601.21	-35667.5	-13848.2	9.658	-2.59516	-0.0800591	3.88261
2601.23	-35667.5	-13848.3	9.61331	-2.56288	-0.0802069	3.8481
2601.24	-35667.6	-13848.5	9.57009	-2.52379	-0.0813316	3.80839
2601.26	-35667.7	-13848.6	9.52818	-2.47894	-0.0830988	3.76374
2601.28	-35667.8	-13848.7	9.48741	-2.4292	-0.0851968	3.71426
2601.29	-35667.8	-13848.9	9.44746	-2.37443	-0.0874509	3.65934
2601.31	-35667.9	-13849	9.40797	-2.31415	-0.0897351	3.59808
2601.33	-35668	-13849.2	9.36869	-2.24788	-0.0919565	3.52992
2601.35	-35668	-13849.3	9.3302	-2.17543	-0.0942122	3.45623
2601.36	-35668.1	-13849.5	9.29333	-2.09667	-0.0966667	3.37908
2601.38	-35668.2	-13849.6	9.2587	-2.01224	-0.0993557	3.3
2601.4	-35668.3	-13849.7	9.22604	-1.92582	-0.1018	3.21841
2601.41	-35668.3	-13849.9	9.19487	-1.84188	-0.103393	3.13321
2601.43	-35668.4	-13850	9.16481	-1.76214	-0.103789	3.04338
2601.45	-35668.5	-13850.1	9.13594	-1.67923	-0.103528	2.94815
2601.46	-35668.5	-13850.3	9.10842	-1.58388	-0.103337	2.8468
2601.48	-35668.6	-13850.4	9.08244	-1.4706	-0.103636	2.73907
2601.5	-35668.7	-13850.6	9.05828	-1.34657	-0.103828	2.6262
2601.52	-35668.8	-13850.7	9.03629	-1.22165	-0.103104	2.50976
