# Supplementary material for: Extraction of driving behavior primitives considering driver expectation and vehicle dynamics
Source: PLoS One. 2025 Dec 31;20(12):e0340123. doi: 10.1371/journal.pone.0340123 (PMC12755792; doi:10.1371/journal.pone.0340123)
Supplement: S1 File — (ZIP) [file pone.0340123.s001.zip › DataSetForPimitiveExaction-1/straight driving/c27_s_4.xlsx]

## Sheet: Sheet1
2609.25	-35704.2	-13932.1	12.9718	-0.168668	-0.253406	-1.38012
2609.27	-35704.3	-13932.3	12.9692	-0.171042	-0.243723	-1.36728
2609.28	-35704.4	-13932.5	12.9661	-0.177079	-0.233066	-1.35028
2609.3	-35704.5	-13932.7	12.9625	-0.187415	-0.221408	-1.32849
2609.32	-35704.5	-13932.9	12.9586	-0.202632	-0.208756	-1.30129
2609.34	-35704.6	-13933.1	12.9542	-0.223422	-0.195291	-1.26818
2609.35	-35704.7	-13933.3	12.9495	-0.250639	-0.181457	-1.22882
2609.37	-35704.8	-13933.5	12.9446	-0.285119	-0.167717	-1.1829
2609.39	-35704.8	-13933.7	12.9393	-0.32662	-0.154552	-1.13074
2609.4	-35704.9	-13933.9	12.9334	-0.373541	-0.142461	-1.07343
2609.42	-35705	-13934.1	12.9268	-0.42419	-0.131936	-1.01212
2609.44	-35705.1	-13934.3	12.9192	-0.47674	-0.123185	-0.948204
2609.45	-35705.1	-13934.5	12.9109	-0.529222	-0.116112	-0.883329
2609.47	-35705.2	-13934.7	12.9018	-0.579675	-0.110609	-0.81914
2609.49	-35705.3	-13934.9	12.8919	-0.626415	-0.106592	-0.756923
2609.51	-35705.4	-13935.2	12.8813	-0.668023	-0.104	-0.697634
2609.52	-35705.4	-13935.4	12.8698	-0.703205	-0.102762	-0.642173
2609.54	-35705.5	-13935.6	12.8575	-0.732549	-0.102603	-0.590782
2609.56	-35705.6	-13935.8	12.8446	-0.758136	-0.103089	-0.543183
2609.57	-35705.7	-13936	12.8314	-0.78199	-0.103814	-0.499012
2609.59	-35705.7	-13936.2	12.818	-0.804942	-0.104752	-0.457046
2609.61	-35705.8	-13936.4	12.8041	-0.82701	-0.106138	-0.41547
2609.62	-35705.9	-13936.6	12.7899	-0.848349	-0.108169	-0.37259
2609.64	-35706	-13936.8	12.7752	-0.870643	-0.110587	-0.32803
2609.66	-35706	-13937	12.7602	-0.896465	-0.112872	-0.282176
2609.68	-35706.1	-13937.2	12.745	-0.927963	-0.114559	-0.235337
2609.69	-35706.2	-13937.4	12.7293	-0.963673	-0.115684	-0.187088
2609.71	-35706.3	-13937.6	12.713	-1.00034	-0.116526	-0.136641
2609.73	-35706.3	-13937.8	12.6958	-1.03525	-0.117285	-0.0833937
2609.74	-35706.4	-13938	12.6778	-1.06944	-0.117595	-0.0280277
2609.76	-35706.5	-13938.2	12.6589	-1.10551	-0.116852	0.0282367
2609.78	-35706.5	-13938.4	12.6394	-1.1454	-0.114583	0.0843747
2609.79	-35706.6	-13938.6	12.6191	-1.18723	-0.111085	0.140489
2609.81	-35706.7	-13938.8	12.5979	-1.22773	-0.10692	0.197081
2609.83	-35706.8	-13939	12.576	-1.26424	-0.102565	0.254404
2609.85	-35706.8	-13939.2	12.5533	-1.2969	-0.0980645	0.311511
2609.86	-35706.9	-13939.4	12.53	-1.32667	-0.0933333	0.367102
2609.88	-35707	-13939.6	12.5064	-1.3541	-0.0883948	0.420063
2609.9	-35707.1	-13939.8	12.4825	-1.37823	-0.0836989	0.470029
2609.91	-35707.1	-13940	12.4586	-1.39765	-0.0798029	0.516823
2609.93	-35707.2	-13940.2	12.4348	-1.41156	-0.0770404	0.560294
2609.95	-35707.3	-13940.4	12.411	-1.42097	-0.0749965	0.600378
2609.96	-35707.3	-13940.6	12.3872	-1.4273	-0.0730993	0.63703
2609.98	-35707.4	-13940.8	12.3634	-1.43174	-0.0709464	0.670299
2610	-35707.5	-13941	12.3396	-1.43483	-0.0686125	0.700496
2610.02	-35707.6	-13941.2	12.3158	-1.437	-0.066256	0.72798
2610.03	-35707.6	-13941.4	12.2919	-1.43856	-0.063976	0.753123
2610.05	-35707.7	-13941.6	12.2681	-1.43958	-0.0617313	0.776331
2610.07	-35707.8	-13941.8	12.2444	-1.44007	-0.0594602	0.798016
2610.08	-35707.8	-13942	12.2208	-1.44013	-0.0571474	0.818636
2610.1	-35707.9	-13942.2	12.197	-1.44002	-0.0548706	0.838746
2610.12	-35708	-13942.4	12.1728	-1.44003	-0.052717	0.858909
2610.13	-35708	-13942.6	12.148	-1.4402	-0.0506422	0.879547
2610.15	-35708.1	-13942.8	12.1229	-1.44022	-0.0483747	0.900837
2610.17	-35708.2	-13943	12.0978	-1.43976	-0.0456251	0.92293
2610.18	-35708.2	-13943.2	12.0728	-1.43873	-0.0423316	0.945861
2610.2	-35708.3	-13943.4	12.048	-1.43743	-0.038768	0.969492
2610.22	-35708.4	-13943.6	12.0231	-1.43618	-0.0352298	0.993672
2610.24	-35708.4	-13943.7	11.9982	-1.43509	-0.031834	1.01818
2610.25	-35708.5	-13943.9	11.9733	-1.43399	-0.0284733	1.04269
2610.27	-35708.6	-13944.1	11.9482	-1.43269	-0.0250311	1.06687
2610.29	-35708.7	-13944.3	11.9235	-1.4313	-0.0215332	1.09015
2610.3	-35708.7	-13944.5	11.9002	-1.43025	-0.0181587	1.11166
2610.32	-35708.8	-13944.7	11.8792	-1.42996	-0.0150759	1.13062
2610.34	-35708.9	-13944.9	11.8596	-1.43023	-0.0120792	1.14817
2610.36	-35708.9	-13945.1	11.8382	-1.43028	-0.0086175	1.16722
2610.37	-35709	-13945.3	11.8122	-1.42936	-0.00416705	1.19058
2610.39	-35709.1	-13945.5	11.7831	-1.42756	0.000974467	1.21732
2610.41	-35709.1	-13945.7	11.7564	-1.42574	0.00575371	1.24323
2610.42	-35709.2	-13945.9	11.7329	-1.42408	0.00918667	1.26658
2610.44	-35709.3	-13946	11.7093	-1.42217	0.0104678	1.28796
2610.46	-35709.3	-13946.2	11.6851	-1.4204	0.010171	1.30685
2610.47	-35709.4	-13946.4	11.6616	-1.41972	0.00986653	1.32186
2610.49	-35709.5	-13946.6	11.6385	-1.41991	0.00995336	1.33322
2610.51	-35709.5	-13946.8	11.6138	-1.42003	0.0100379	1.34217
2610.53	-35709.6	-13947	11.5877	-1.41997	0.0100136	1.34912
2610.54	-35709.7	-13947.2	11.5616	-1.42018	0.00997579	1.35395
2610.56	-35709.7	-13947.3	11.536	-1.42015	0.00998619	1.35686
2610.58	-35709.8	-13947.5	11.5107	-1.41901	0.0100632	1.35821
2610.59	-35709.9	-13947.7	11.4858	-1.41711	0.0100452	1.35845
2610.61	-35709.9	-13947.9	11.4615	-1.41535	0.009775	1.35801
2610.63	-35710	-13948.1	11.4376	-1.41366	0.00987004	1.35739
2610.64	-35710.1	-13948.3	11.4134	-1.4117	0.0111415	1.35704
2610.66	-35710.1	-13948.4	11.3895	-1.41011	0.0131046	1.35723
2610.68	-35710.2	-13948.6	11.3661	-1.40971	0.0148837	1.35809
2610.7	-35710.2	-13948.8	11.3428	-1.40997	0.0164771	1.35933
2610.71	-35710.3	-13949	11.3189	-1.41007	0.0181478	1.36056
2610.73	-35710.4	-13949.2	11.2948	-1.41	0.0198967	1.3616
2610.75	-35710.4	-13949.3	11.2707	-1.40998	0.02164	1.36235
2610.76	-35710.5	-13949.5	11.2467	-1.41	0.0233333	1.36275
2610.78	-35710.6	-13949.7	11.2225	-1.41	0.0249864	1.36282
2610.8	-35710.6	-13949.9	11.1986	-1.41	0.02678	1.36274
2610.81	-35710.7	-13950.1	11.1753	-1.41002	0.0287149	1.3627
2610.83	-35710.8	-13950.3	11.1519	-1.41	0.0300454	1.36275
2610.85	-35710.8	-13950.4	11.128	-1.40992	0.0302356	1.36283
2610.87	-35710.9	-13950.6	11.1038	-1.41003	0.0299769	1.36271
2610.88	-35711	-13950.8	11.0796	-1.41029	0.0299399	1.36222
2610.9	-35711	-13951	11.0559	-1.40982	0.0300089	1.36153
2610.92	-35711.1	-13951.1	11.0326	-1.40817	0.0300163	1.36064
2610.93	-35711.2	-13951.3	11.0092	-1.4064	0.0299977	1.35915
2610.95	-35711.2	-13951.5	10.9852	-1.40498	0.029996	1.35715
2610.97	-35711.3	-13951.6	10.961	-1.40262	0.0300007	1.35616
2610.98	-35711.3	-13951.8	10.9368	-1.3998	0.0300007	1.35733
2611	-35711.4	-13952	10.9131	-1.40109	0.0300001	1.36068
2611.02	-35711.5	-13952.2	10.8899	-1.40876	0.030001	1.36647
2611.04	-35711.5	-13952.4	10.8663	-1.42029	0.0299988	1.37565
2611.05	-35711.6	-13952.5	10.8421	-1.43373	0.0299956	1.38798
2611.07	-35711.6	-13952.7	10.8185	-1.44885	0.0300059	1.40107
2611.09	-35711.7	-13952.9	10.7954	-1.46442	0.0300172	1.41325
2611.1	-35711.8	-13953	10.7712	-1.47747	0.0299779	1.42418
2611.12	-35711.8	-13953.2	10.7453	-1.48642	0.0299394	1.43383
2611.14	-35711.9	-13953.4	10.7195	-1.49193	0.0300972	1.44244
2611.15	-35711.9	-13953.6	10.694	-1.49647	0.0302181	1.4507
2611.17	-35712	-13953.7	10.6671	-1.50439	0.0295331	1.45978
2611.19	-35712.1	-13953.9	10.6393	-1.51674	0.0277762	1.47042
2611.2	-35712.1	-13954.1	10.6132	-1.53093	0.0252459	1.48282
2611.22	-35712.2	-13954.3	10.5886	-1.54589	0.0219277	1.49658
2611.24	-35712.3	-13954.4	10.5625	-1.56201	0.017518	1.51078
2611.26	-35712.3	-13954.6	10.5347	-1.57775	0.0122483	1.52432
2611.27	-35712.4	-13954.7	10.5074	-1.58988	0.00684431	1.536
2611.29	-35712.4	-13954.9	10.481	-1.5977	0.00184868	1.54557
2611.31	-35712.5	-13955.1	10.4541	-1.60261	-0.00237141	1.55354
2611.32	-35712.6	-13955.3	10.4265	-1.60578	-0.00569482	1.56012
2611.34	-35712.6	-13955.4	10.3987	-1.60812	-0.00818033	1.56527
2611.36	-35712.7	-13955.6	10.3712	-1.60973	-0.00974302	1.56957
2611.38	-35712.7	-13955.7	10.3448	-1.61025	-0.0102481	1.57388
2611.39	-35712.8	-13955.9	10.3181	-1.61007	-0.0100787	1.57828
2611.41	-35712.9	-13956.1	10.2896	-1.60993	-0.00988301	1.58236
2611.43	-35712.9	-13956.3	10.2601	-1.60998	-0.00994196	1.58623
2611.44	-35713	-13956.4	10.232	-1.61003	-0.0102437	1.59018
2611.46	-35713	-13956.6	10.2048	-1.61001	-0.0101348	1.59411
2611.48	-35713.1	-13956.7	10.1773	-1.60993	-0.00883752	1.59771
2611.49	-35713.2	-13956.9	10.1499	-1.60998	-0.00688835	1.60095
2611.51	-35713.2	-13957.1	10.1231	-1.61025	-0.00518615	1.60387
2611.53	-35713.3	-13957.2	10.0965	-1.61009	-0.00354811	1.60647
2611.55	-35713.3	-13957.4	10.0693	-1.60878	-0.00159885	1.60855
2611.56	-35713.4	-13957.5	10.0416	-1.60679	-5.46469e-05	1.60899
2611.58	-35713.4	-13957.7	10.0139	-1.60451	0.000276998	1.60672
2611.6	-35713.5	-13957.9	9.98667	-1.6	0	1.6024
2611.61	-35713.6	-13958	9.96013	-1.5914	-7.57906e-05	1.59681
2611.63	-35713.6	-13958.2	9.93333	-1.58	0	1.58932
2611.65	-35713.7	-13958.3	9.90557	-1.56729	1.92046e-05	1.57966
2611.66	-35713.7	-13958.5	9.87846	-1.55237	-9.61255e-07	1.57032
2611.68	-35713.8	-13958.6	9.85332	-1.5345	-5.23465e-06	1.56342
2611.7	-35713.8	-13958.8	9.82851	-1.51557	2.53623e-07	1.55736
2611.72	-35713.9	-13959	9.80263	-1.49656	1.31464e-06	1.55073
2611.73	-35714	-13959.1	9.77707	-1.4736	-1.28692e-07	1.54524
2611.75	-35714	-13959.3	9.75296	-1.44393	-3.34323e-07	1.54221
2611.77	-35714.1	-13959.4	9.72906	-1.41074	4.8955e-08	1.53984
2611.78	-35714.1	-13959.6	9.70468	-1.37757	8.45783e-08	1.53709
2611.8	-35714.2	-13959.8	9.68138	-1.34619	-1.6821e-08	1.53594
2611.82	-35714.2	-13959.9	9.6598	-1.31739	-2.28613e-08	1.53742
2611.83	-35714.3	-13960.1	9.63811	-1.29044	4.4222e-09	1.53972
2611.85	-35714.3	-13960.2	9.61549	-1.26456	5.65167e-09	1.54148
2611.87	-35714.4	-13960.4	9.59387	-1.23925	-1.4243e-09	1.54288
2611.89	-35714.4	-13960.5	9.57398	-1.21332	-1.52347e-09	1.54408
2611.9	-35714.5	-13960.7	9.554	-1.18438	3.73244e-10	1.54481
2611.92	-35714.6	-13960.8	9.53317	-1.15276	3.71525e-10	1.54489
2611.94	-35714.6	-13961	9.5131	-1.12368	-1.12852e-10	1.54445
2611.95	-35714.7	-13961.1	9.49432	-1.09843	-9.05497e-11	1.54309
2611.97	-35714.7	-13961.3	9.4755	-1.07194	3.31599e-11	1.53964
2611.99	-35714.8	-13961.4	9.45642	-1.04122	2.18828e-11	1.53277
2612	-35714.8	-13961.6	9.43839	-1.00657	-9.76329e-12	1.52099
2612.02	-35714.9	-13961.8	9.4218	-0.968317	-5.86262e-12	1.50326
2612.04	-35714.9	-13961.9	9.40589	-0.92664	2.54264e-12	1.4791
2612.06	-35715	-13962	9.3904	-0.881919	1.37737e-12	1.44914
2612.07	-35715	-13962.2	9.37562	-0.834881	-7.17409e-13	1.41523
2612.09	-35715.1	-13962.3	9.36191	-0.788144	-3.21329e-13	1.37956
2612.11	-35715.2	-13962.5	9.3496	-0.745812	2.05336e-13	1.34449
2612.12	-35715.2	-13962.7	9.33812	-0.708146	8.57885e-14	1.3114
2612.14	-35715.3	-13962.8	9.32627	-0.672446	-5.32085e-14	1.28085
2612.16	-35715.3	-13962.9	9.31414	-0.638182	-1.93228e-14	1.25368
2612.17	-35715.4	-13963.1	9.30279	-0.606549	1.46076e-14	1.23082
2612.19	-35715.4	-13963.2	9.2927	-0.577896	4.2613e-15	1.21131
2612.21	-35715.5	-13963.4	9.28394	-0.551589	-4.10441e-15	1.19291
2612.23	-35715.5	-13963.5	9.27578	-0.523107	-1.13412e-15	1.17377
2612.24	-35715.6	-13963.7	9.26722	-0.486472	1.0574e-15	1.15229
2612.26	-35715.6	-13963.8	9.25858	-0.443615	2.36707e-16	1.12737
2612.28	-35715.7	-13964	9.25092	-0.400649	-2.84254e-16	1.09846
2612.29	-35715.7	-13964.1	9.24439	-0.36016	-4.65954e-17	1.06752
2612.31	-35715.8	-13964.3	9.23877	-0.32288	7.88336e-17	1.0374
2612.33	-35715.9	-13964.4	9.23406	-0.288972	1.23651e-17	1.00835
2612.34	-35715.9	-13964.6	9.2303	-0.258265	-2.01704e-17	0.979597
2612.36	-35715.9	-13964.7	9.22705	-0.229902	-2.131e-18	0.951049
2612.38	-35716	-13964.9	9.22372	-0.202679	5.32596e-18	0.923051
2612.39	-35716.1	-13965	9.22021	-0.175011	2.76977e-19	0.896874
2612.41	-35716.1	-13965.2	9.21665	-0.145946	-1.46277e-18	0.873961
2612.43	-35716.2	-13965.3	9.21349	-0.118179	-7.32951e-20	0.855012
2612.45	-35716.2	-13965.5	9.21123	-0.0949209	3.7119e-19	0.840655
2612.46	-35716.3	-13965.6	9.21	-0.0766667	0	0.832244
2612.48	-35716.3	-13965.7	9.20973	-0.0629637	-9.63843e-20	0.830605
2612.5	-35716.4	-13965.9	9.21002	-0.0528144	4.82438e-21	0.833585
2612.51	-35716.4	-13966.1	9.21034	-0.0452326	2.62722e-20	0.838662
2612.53	-35716.5	-13966.2	9.20994	-0.0397266	-1.27298e-21	0.84458
2612.55	-35716.5	-13966.3	9.2084	-0.0358599	-6.59978e-21	0.850444
2612.57	-35716.6	-13966.5	9.20645	-0.0330347	6.46609e-22	0.855689
2612.58	-35716.6	-13966.6	9.20475	-0.0309064	1.68479e-21	0.859956
2612.6	-35716.7	-13966.8	9.203	-0.0299388	-2.49936e-22	0.863263
2612.62	-35716.7	-13966.9	9.2011	-0.0301015	-4.56453e-22	0.865694
2612.63	-35716.8	-13967.1	9.19988	-0.0298493	6.57389e-23	0.867339
2612.65	-35716.8	-13967.2	9.19979	-0.0282295	1.13215e-22	0.868198
2612.67	-35716.9	-13967.4	9.20004	-0.0262249	-2.21939e-23	0.868057
2612.68	-35716.9	-13967.5	9.20005	-0.0245439	-2.83644e-23	0.866978
2612.7	-35717	-13967.7	9.19999	-0.0227754	7.14829e-24	0.865631
2612.72	-35717.1	-13967.8	9.19999	-0.0209027	7.64614e-24	0.864496
2612.74	-35717.1	-13968	9.2	-0.0198147	-1.87346e-24	0.863591
2612.75	-35717.2	-13968.1	9.2	-0.0198155	-1.86542e-24	0.862952
2612.77	-35717.2	-13968.2	9.2	-0.0200561	5.67469e-25	0.862714
2612.79	-35717.3	-13968.4	9.2	-0.0200452	4.57457e-25	0.862769
2612.8	-35717.3	-13968.6	9.2	-0.0199831	-1.71355e-25	0.862641
2612.82	-35717.4	-13968.7	9.2	-0.0199879	-1.24666e-25	0.862108
2612.84	-35717.4	-13968.9	9.2	-0.0200044	4.76605e-26	0.861295
2612.85	-35717.5	-13969	9.19999	-0.0200029	3.62904e-26	0.860213
2612.87	-35717.5	-13969.1	9.20001	-0.0199987	-2.63039e-26	0.858714
2612.89	-35717.6	-13969.3	9.20002	-0.0199993	-3.19133e-26	0.856969
2612.91	-35717.6	-13969.4	9.19996	-0.0200004	6.12482e-26	0.855479
2612.92	-35717.7	-13969.6	9.19993	-0.0200002	9.76895e-26	0.854421
2612.94	-35717.7	-13969.7	9.20016	-0.0199999	-2.15748e-25	0.85365
2612.96	-35717.8	-13969.9	9.20024	-0.02	-3.25902e-25	0.853101
2612.97	-35717.8	-13970	9.19925	-0.02	8.89034e-25	0.852759
2612.99	-35717.9	-13970.2	9.19735	-0.02	1.10777e-24	0.852222
2613.01	-35718	-13970.3	9.19555	-0.02	-3.68132e-24	0.850746
2613.02	-35718	-13970.5	9.19394	-0.02	-4.23481e-24	0.847264
2613.04	-35718.1	-13970.6	9.1921	-0.02	1.36864e-23	0.84065
2613.06	-35718.1	-13970.8	9.19036	-0.02	1.36967e-23	0.831728
2613.08	-35718.2	-13970.9	9.18953	-0.0199998	-6.18458e-23	0.822493
2613.09	-35718.2	-13971	9.18956	-0.0199996	-1.36988e-22	0.813409
2613.11	-35718.3	-13971.2	9.18992	-0.0199998	-5.78224e-23	0.804038
2613.13	-35718.3	-13971.3	9.19013	-0.0200008	2.77971e-22	0.794001
2613.14	-35718.4	-13971.5	9.19011	-0.0200016	5.37118e-22	0.783505
2613.16	-35718.4	-13971.6	9.19001	-0.0200005	1.70961e-22	0.773046
2613.18	-35718.5	-13971.8	9.18996	-0.0199967	-1.12903e-21	0.7631
2613.19	-35718.5	-13971.9	9.18997	-0.0199941	-2.01438e-21	0.753985
2613.21	-35718.6	-13972.1	9.19	-0.0199987	-4.41587e-22	0.745959
2613.23	-35718.6	-13972.2	9.19001	-0.0200132	4.52704e-21	0.739219
2613.25	-35718.7	-13972.4	9.19	-0.0200219	7.50245e-21	0.733646
2613.26	-35718.7	-13972.5	9.19	-0.0200025	8.53935e-22	0.729007
2613.28	-35718.8	-13972.7	9.19001	-0.0199474	-1.80328e-20	0.725089
2613.3	-35718.8	-13972.8	9.19002	-0.0199188	-2.78129e-20	0.721769
2613.31	-35718.9	-13973	9.19	-0.02	0	0.718954
2613.33	-35719	-13973.1	9.18995	-0.0202084	7.1426e-20	0.716538
2613.35	-35719	-13973.3	9.18992	-0.0202995	1.02616e-19	0.714372
2613.36	-35719.1	-13973.4	9.19001	-0.0199628	-1.27301e-20	0.712296
2613.38	-35719.1	-13973.5	9.19021	-0.0190231	-2.81446e-19	0.710173
2613.4	-35719.2	-13973.7	9.19028	-0.0177575	-3.76658e-19	0.707952
2613.41	-35719.2	-13973.8	9.18993	-0.0165374	9.79022e-20	0.705597
2613.43	-35719.3	-13974	9.18899	-0.015558	1.10366e-18	0.703093
2613.45	-35719.3	-13974.1	9.18772	-0.0145155	1.3748e-18	0.700472
2613.47	-35719.4	-13974.3	9.18646	-0.0130197	-5.6308e-19	0.697778
2613.48	-35719.4	-13974.4	9.18538	-0.0108936	-4.30834e-18	0.695005
2613.5	-35719.5	-13974.6	9.1843	-0.00846925	-4.98685e-18	0.692034
2613.52	-35719.5	-13974.7	9.18299	-0.00615098	2.87105e-18	0.688728
2613.53	-35719.6	-13974.9	9.18148	-0.0040823	1.67462e-17	0.68507
2613.55	-35719.6	-13975	9.1803	-0.00187918	1.79629e-17	0.681276
2613.57	-35719.7	-13975.2	9.18006	0.000901595	-1.369e-17	0.67759
2613.59	-35719.7	-13975.3	9.18092	0.00434316	-6.48247e-17	0.674147
2613.6	-35719.8	-13975.5	9.18237	0.00790845	-6.41893e-17	0.67089
2613.62	-35719.8	-13975.6	9.1838	0.0110062	6.25203e-17	0.667743
2613.64	-35719.9	-13975.7	9.18495	0.013418	2.49944e-16	0.664683
2613.65	-35719.9	-13975.9	9.186	0.0154734	2.27262e-16	0.661762
2613.67	-35720	-13976	9.18718	0.0175406	-2.76978e-16	0.659033
2613.69	-35720.1	-13976.2	9.18849	0.0197832	-9.60006e-16	0.656463
2613.7	-35720.1	-13976.3	9.1896	0.0221075	-7.95841e-16	0.653906
2613.72	-35720.2	-13976.5	9.1902	0.0244061	1.1995e-15	0.651213
2613.74	-35720.2	-13976.6	9.19026	0.0266539	3.67337e-15	0.648323
2613.76	-35720.3	-13976.8	9.19008	0.0289134	2.7501e-15	0.645271
2613.77	-35720.3	-13976.9	9.18997	0.0312465	-5.10317e-15	0.642104
2613.79	-35720.4	-13977.1	9.19	0.0336023	-1.40033e-14	0.638969
2613.81	-35720.4	-13977.2	9.19003	0.0358263	-9.34689e-15	0.636113
2613.82	-35720.5	-13977.4	9.18991	0.0377578	2.14015e-14	0.633767
2613.84	-35720.5	-13977.5	9.18974	0.0392042	5.31839e-14	0.631888
2613.86	-35720.6	-13977.7	9.18984	0.0399469	3.10942e-14	0.630218
2613.87	-35720.6	-13977.8	9.19049	0.0398235	-8.8689e-14	0.628508
2613.89	-35720.7	-13977.9	9.19162	0.039379	-2.01233e-13	0.626676
2613.91	-35720.7	-13978.1	9.19295	0.0396389	-1.0049e-13	0.624758
2613.93	-35720.8	-13978.2	9.19419	0.0415319	3.63831e-13	0.622751
2613.94	-35720.8	-13978.4	9.19532	0.0449131	7.58514e-13	0.620241
2613.96	-35720.9	-13978.5	9.19641	0.0490144	3.11538e-13	0.616571
2613.98	-35720.9	-13978.7	9.19754	0.0532131	-1.47955e-12	0.611156
2613.99	-35721	-13978.8	9.1987	0.0581588	-2.84794e-12	0.603985
2614.01	-35721.1	-13979	9.19982	0.0651297	-9.0482e-13	0.59534
2614.03	-35721.1	-13979.1	9.20082	0.0751764	5.97061e-12	0.58543
2614.04	-35721.2	-13979.3	9.20187	0.087758	1.06498e-11	0.573991
2614.06	-35721.2	-13979.4	9.20316	0.101666	2.33433e-12	0.560557
2614.08	-35721.3	-13979.6	9.20488	0.115966	-2.39297e-11	0.544809
2614.1	-35721.3	-13979.7	9.20709	0.131301	-3.96568e-11	0.527262
2614.11	-35721.4	-13979.9	9.20982	0.148871	-4.51373e-12	0.508729
2614.13	-35721.4	-13980	9.21304	0.169431	9.53176e-11	0.489878
2614.15	-35721.5	-13980.2	9.21653	0.191594	1.47013e-10	0.470699
2614.16	-35721.5	-13980.3	9.22	0.213333	0	0.45098
2614.18	-35721.6	-13980.5	9.22328	0.233194	-3.77541e-10	0.430636
2614.2	-35721.6	-13980.6	9.22659	0.252005	-5.42404e-10	0.410091
2614.21	-35721.7	-13980.8	9.23023	0.271161	6.72885e-11	0.389899
2614.23	-35721.7	-13980.9	9.23441	0.291548	1.48766e-09	0.370415
2614.25	-35721.8	-13981.1	9.23903	0.312318	1.99093e-09	0.351318
2614.27	-35721.8	-13981.2	9.24392	0.332265	-5.17489e-10	0.332149
2614.28	-35721.9	-13981.3	9.24902	0.350711	-5.83372e-09	0.312616
2614.3	-35722	-13981.5	9.25466	0.368468	-7.26686e-09	0.292892
2614.32	-35722	-13981.6	9.26125	0.386609	2.97631e-09	0.273236
2614.33	-35722.1	-13981.8	9.26889	0.405721	2.27729e-08	0.253818
2614.35	-35722.1	-13981.9	9.27708	0.425246	2.63593e-08	0.234616
2614.37	-35722.2	-13982.1	9.28521	0.444454	-1.51757e-08	0.215576
2614.38	-35722.2	-13982.2	9.29302	0.462926	-8.85168e-08	0.196725
2614.4	-35722.3	-13982.4	9.30086	0.480856	-9.49477e-08	0.178261
2614.42	-35722.3	-13982.5	9.30919	0.498512	7.23621e-08	0.160399
2614.43	-35722.4	-13982.7	9.31815	0.515948	3.42648e-07	0.143354
2614.45	-35722.4	-13982.8	9.32739	0.532849	3.3929e-07	0.127348
2614.47	-35722.5	-13983	9.33652	0.548861	-3.30468e-07	0.112597
2614.49	-35722.5	-13983.1	9.34544	0.563601	-1.32115e-06	0.0992088
2614.5	-35722.6	-13983.3	9.35448	0.576636	-1.20125e-06	0.0871303
2614.52	-35722.6	-13983.4	9.364	0.587545	1.46404e-06	0.0762958
2614.54	-35722.7	-13983.6	9.37409	0.596305	5.07437e-06	0.066688
2614.55	-35722.8	-13983.7	9.38448	0.603403	4.20663e-06	0.0583502
2614.57	-35722.8	-13983.9	9.39488	0.609351	-6.34027e-06	0.0513219
2614.59	-35722.9	-13984	9.40515	0.614384	-1.94166e-05	0.0454469
2614.61	-35722.9	-13984.2	9.41528	0.618445	-1.45364e-05	0.0403574
2614.62	-35723	-13984.3	9.42528	0.621479	2.69742e-05	0.0356826
2614.64	-35723	-13984.5	9.43531	0.62374	7.40185e-05	0.0312024
2614.66	-35723.1	-13984.6	9.44561	0.625769	4.94055e-05	0.0268365
2614.67	-35723.1	-13984.8	9.45645	0.628108	-0.000113123	0.0225005
2614.69	-35723.2	-13984.9	9.46776	0.631121	-0.000281118	0.0179644
2614.71	-35723.2	-13985.1	9.47928	0.635031	-0.000164357	0.0128825
2614.72	-35723.3	-13985.2	9.49071	0.640055	0.000504283	0.00693008
2614.74	-35723.3	-13985.4	9.50203	0.646365	0.00164906	8.42051e-05
2614.76	-35723.4	-13985.5	9.51333	0.6541	0.00296116	-0.00747295
2614.78	-35723.5	-13985.7	9.52471	0.663347	0.00415581	-0.0155593
2614.79	-35723.5	-13985.9	9.53611	0.673646	0.00523613	-0.0240328
2614.81	-35723.6	-13986	9.54738	0.684222	0.00637248	-0.0327751
2614.83	-35723.6	-13986.2	9.55843	0.694342	0.00769635	-0.0416492
2614.84	-35723.7	-13986.3	9.56953	0.703651	0.00900023	-0.0503637
2614.86	-35723.7	-13986.5	9.58118	0.711978	0.00990899	-0.0585506
2614.88	-35723.8	-13986.6	9.59373	0.719162	0.0101322	-0.0658805
2614.89	-35723.8	-13986.8	9.60656	0.725066	0.00996879	-0.0722916
2614.91	-35723.9	-13986.9	9.61867	0.729568	0.00996464	-0.0778341
2614.93	-35723.9	-13987.1	9.62939	0.732635	0.0105767	-0.0825719
2614.95	-35724	-13987.2	9.64	0.734744	0.0117482	-0.086644
2614.96	-35724.1	-13987.4	9.6525	0.736555	0.0132407	-0.0902159
2614.98	-35724.1	-13987.5	9.66798	0.73851	0.0148646	-0.0933778
2615	-35724.2	-13987.7	9.68333	0.74	0.0166667	-0.0958606
2615.01	-35724.2	-13987.9	9.69551	0.740367	0.0186046	-0.0975186
2615.03	-35724.3	-13988	9.70667	0.74	0.02	-0.0991285
2615.05	-35724.3	-13988.2	9.71956	0.740057	0.0202861	-0.101815
2615.06	-35724.4	-13988.3	9.73423	0.743714	0.0199797	-0.107174
2615.08	-35724.4	-13988.5	9.74986	0.753037	0.0197775	-0.116065
2615.1	-35724.5	-13988.6	9.76505	0.764678	0.0200707	-0.126496
2615.12	-35724.6	-13988.8	9.77868	0.775368	0.021018	-0.136521
2615.13	-35724.6	-13989	9.79086	0.785258	0.0223033	-0.146023
2615.15	-35724.7	-13989.1	9.80188	0.795099	0.023528	-0.1552
2615.17	-35724.7	-13989.3	9.81254	0.80533	0.0245065	-0.164341
2615.18	-35724.8	-13989.4	9.82483	0.815646	0.0255616	-0.17394
2615.2	-35724.9	-13989.6	9.84088	0.825629	0.0270863	-0.184516
2615.22	-35724.9	-13989.7	9.86014	0.834594	0.0289801	-0.195534
2615.23	-35725	-13989.9	9.87662	0.841315	0.0301486	-0.20434
2615.25	-35725	-13990.1	9.88719	0.845365	0.0300948	-0.209508
2615.27	-35725.1	-13990.2	9.89581	0.848068	0.0297737	-0.212607
2615.29	-35725.1	-13990.4	9.90725	0.850949	0.0303061	-0.215553
2615.3	-35725.2	-13990.5	9.92294	0.85453	0.0320356	-0.219098
2615.32	-35725.2	-13990.7	9.93855	0.857623	0.0339798	-0.222002
2615.34	-35725.3	-13990.8	9.95209	0.859463	0.0356476	-0.223694
2615.35	-35725.4	-13991	9.96583	0.860166	0.0374489	-0.22487
2615.37	-35725.4	-13991.2	9.98086	0.86012	0.0392684	-0.22597
2615.39	-35725.5	-13991.3	9.99642	0.859955	0.0402561	-0.226989
2615.4	-35725.5	-13991.5	10.0119	0.859969	0.0402123	-0.228057
2615.42	-35725.6	-13991.6	10.0271	0.860018	0.0398148	-0.2295
2615.44	-35725.7	-13991.8	10.0424	0.860017	0.0397435	-0.231246
2615.45	-35725.7	-13992	10.0589	0.859974	0.0405899	-0.232789
2615.47	-35725.8	-13992.1	10.0758	0.859961	0.0423479	-0.233866
2615.49	-35725.8	-13992.3	10.0912	0.86009	0.0444754	-0.234458
2615.51	-35725.9	-13992.5	10.1048	0.860263	0.0466997	-0.234604
2615.52	-35725.9	-13992.6	10.1178	0.86018	0.0490171	-0.234383
2615.54	-35726	-13992.8	10.1315	0.859556	0.0514272	-0.233877
2615.56	-35726.1	-13993	10.1461	0.858434	0.0538183	-0.233167
2615.57	-35726.1	-13993.1	10.1613	0.857119	0.0559903	-0.232334
2615.59	-35726.2	-13993.3	10.1765	0.855901	0.0577508	-0.231461
2615.61	-35726.2	-13993.4	10.1914	0.854808	0.059031	-0.230646
2615.62	-35726.3	-13993.6	10.2059	0.85369	0.0598462	-0.229993
2615.64	-35726.4	-13993.8	10.2197	0.852418	0.0602204	-0.229604
2615.66	-35726.4	-13993.9	10.2331	0.851139	0.0602471	-0.22952
2615.68	-35726.5	-13994.1	10.2467	0.850155	0.0600604	-0.229748
2615.69	-35726.5	-13994.3	10.261	0.849729	0.0598021	-0.230284
2615.71	-35726.6	-13994.4	10.2757	0.849759	0.0596733	-0.231039
2615.73	-35726.6	-13994.6	10.2907	0.849966	0.0599045	-0.231879
2615.74	-35726.7	-13994.8	10.3055	0.850099	0.0606795	-0.23266
2615.76	-35726.8	-13994.9	10.3202	0.850105	0.0618621	-0.233169
2615.78	-35726.8	-13995.1	10.3349	0.850015	0.0631817	-0.233162
2615.8	-35726.9	-13995.2	10.3498	0.849785	0.064406	-0.232403
2615.81	-35726.9	-13995.4	10.3647	0.848938	0.065524	-0.230699
2615.83	-35727	-13995.6	10.3792	0.846842	0.066603	-0.227874
2615.85	-35727.1	-13995.7	10.3931	0.842975	0.0677013	-0.223763
2615.86	-35727.1	-13995.9	10.4066	0.837316	0.0688332	-0.218272
2615.88	-35727.2	-13996.1	10.42	0.83	0.07	-0.211329
2615.9	-35727.3	-13996.2	10.4335	0.821153	0.0711907	-0.20295
2615.91	-35727.3	-13996.4	10.4471	0.810881	0.0723451	-0.193516
2615.93	-35727.4	-13996.6	10.4608	0.799283	0.0733905	-0.183499
2615.95	-35727.4	-13996.7	10.4746	0.786645	0.0743261	-0.173324
2615.97	-35727.5	-13996.9	10.4883	0.773878	0.0753903	-0.163266
2615.98	-35727.6	-13997.1	10.5015	0.762019	0.0768719	-0.15357
2616	-35727.6	-13997.2	10.5142	0.751792	0.078924	-0.144503
2616.02	-35727.7	-13997.4	10.5266	0.743024	0.0813168	-0.136407
2616.03	-35727.7	-13997.6	10.5388	0.735387	0.0837538	-0.129635
2616.05	-35727.8	-13997.7	10.5513	0.728714	0.0860481	-0.124345
2616.07	-35727.9	-13997.9	10.5638	0.723226	0.0882741	-0.120231
2616.08	-35727.9	-13998.1	10.5763	0.719196	0.0905434	-0.116922
2616.1	-35728	-13998.3	10.5888	0.716578	0.092887	-0.114193
2616.12	-35728	-13998.4	10.6012	0.714672	0.0951719	-0.11212
2616.14	-35728.1	-13998.6	10.6136	0.712706	0.0972451	-0.110816
2616.15	-35728.2	-13998.8	10.626	0.71034	0.0989067	-0.110688
2616.17	-35728.2	-13998.9	10.6385	0.707974	0.0998765	-0.112643
2616.19	-35728.3	-13999.1	10.6512	0.706078	0.0998724	-0.117641
2616.2	-35728.4	-13999.3	10.6639	0.70481	0.0989216	-0.126732
2616.22	-35728.4	-13999.5	10.6763	0.703869	0.0975066	-0.141103
2616.24	-35728.5	-13999.6	10.6881	0.702925	0.096138	-0.161942
2616.25	-35728.5	-13999.8	10.6993	0.701823	0.0950158	-0.190109
2616.27	-35728.6	-14000	10.7105	0.700635	0.0939492	-0.226049
2616.29	-35728.7	-14000.1	10.7224	0.699444	0.0927321	-0.270133
2616.31	-35728.7	-14000.3	10.7349	0.698293	0.0914163	-0.321451
2616.32	-35728.8	-14000.5	10.7476	0.69718	0.0903321	-0.377713
2616.34	-35728.9	-14000.7	10.7596	0.696096	0.0898057	-0.43657
2616.36	-35728.9	-14000.8	10.771	0.695006	0.0898061	-0.495833
2616.37	-35729	-14001	10.7821	0.693846	0.0899714	-0.553468
2616.39	-35729.1	-14001.2	10.7932	0.692563	0.0899526	-0.607469
2616.41	-35729.1	-14001.4	10.8046	0.691277	0.0897948	-0.656196
2616.42	-35729.2	-14001.5	10.816	0.690251	0.0898569	-0.698301
2616.44	-35729.2	-14001.7	10.8274	0.689727	0.0904754	-0.732559
2616.46	-35729.3	-14001.8	10.8388	0.689682	0.091606	-0.759193
2616.48	-35729.4	-14002	10.8501	0.689911	0.0929448	-0.77941
2616.49	-35729.4	-14002.2	10.8611	0.690205	0.0942062	-0.794412
2616.51	-35729.5	-14002.3	10.8723	0.690349	0.0953354	-0.805149
2616.53	-35729.6	-14002.5	10.8838	0.690128	0.0964121	-0.812428
2616.54	-35729.6	-14002.7	10.8961	0.689364	0.0975105	-0.817045
2616.56	-35729.7	-14002.9	10.9088	0.688188	0.0986439	-0.819728
2616.58	-35729.8	-14003.1	10.9212	0.686887	0.099796	-0.821172
2616.59	-35729.8	-14003.3	10.9328	0.68571	0.10095	-0.822009
2616.61	-35729.9	-14003.4	10.9439	0.684624	0.102091	-0.822434
2616.63	-35730	-14003.6	10.9553	0.683479	0.103205	-0.822462
2616.64	-35730	-14003.8	10.9675	0.682178	0.104286	-0.822108
2616.66	-35730.1	-14003.9	10.9801	0.680925	0.10539	-0.821392
2616.68	-35730.1	-14004.1	10.9926	0.680034	0.106591	-0.820334
2616.7	-35730.2	-14004.3	11.0044	0.679731	0.107916	-0.818975
2616.71	-35730.3	-14004.5	11.0156	0.679824	0.109148	-0.817446
2616.73	-35730.3	-14004.6	11.0267	0.68	0.11	-0.815904
2616.75	-35730.4	-14004.8	11.0379	0.680024	0.110281	-0.814457
2616.76	-35730.5	-14005	11.0492	0.679974	0.110182	-0.813017
2616.78	-35730.5	-14005.2	11.0607	0.680007	0.109991	-0.811449
2616.8	-35730.6	-14005.4	11.0721	0.680187	0.109923	-0.809667
2616.82	-35730.7	-14005.5	11.0834	0.680266	0.109953	-0.807768
2616.83	-35730.7	-14005.7	11.0946	0.679929	0.110005	-0.805883
2616.85	-35730.8	-14005.9	11.1057	0.679008	0.110025	-0.804083
2616.87	-35730.9	-14006.1	11.117	0.677744	0.110017	-0.802263
2616.88	-35730.9	-14006.2	11.1288	0.676449	0.109996	-0.800288
2616.9	-35731	-14006.4	11.1413	0.675312	0.109977	-0.798101
2616.92	-35731.1	-14006.6	11.1539	0.674224	0.109977	-0.795825
2616.93	-35731.1	-14006.8	11.1661	0.673038	0.110012	-0.793609
2616.95	-35731.2	-14006.9	11.1777	0.671737	0.11007	-0.791573
2616.97	-35731.3	-14007.1	11.1888	0.670578	0.110074	-0.789772
2616.99	-35731.3	-14007.3	11.2	0.669844	0.109944	-0.788258
2617	-35731.4	-14007.5	11.2112	0.66965	0.109735	-0.787029
2617.02	-35731.5	-14007.7	11.2226	0.669809	0.109738	-0.786003
2617.04	-35731.5	-14007.8	11.234	0.670108	0.110261	-0.785088
2617.05	-35731.6	-14008	11.2454	0.67033	0.111344	-0.784252
2617.07	-35731.7	-14008.1	11.2567	0.670262	0.112633	-0.78355
2617.09	-35731.7	-14008.3	11.268	0.669695	0.113754	-0.78304
2617.1	-35731.8	-14008.5	11.2792	0.668631	0.11468	-0.782691
2617.12	-35731.9	-14008.7	11.2906	0.667342	0.115823	-0.782357
2617.14	-35731.9	-14008.9	11.3021	0.666108	0.117606	-0.781895
2617.16	-35732	-14009.1	11.3137	0.665007	0.119976	-0.781364
2617.17	-35732.1	-14009.3	11.3249	0.663899	0.122368	-0.781042
2617.19	-35732.1	-14009.5	11.3355	0.662647	0.124216	-0.781207
2617.21	-35732.2	-14009.6	11.3456	0.661342	0.125419	-0.781873
2617.22	-35732.3	-14009.8	11.3557	0.660288	0.126309	-0.782813
2617.24	-35732.3	-14010	11.3664	0.659776	0.127224	-0.783803
2617.26	-35732.4	-14010.1	11.3778	0.659765	0.128304	-0.784822
2617.27	-35732.5	-14010.3	11.3893	0.659948	0.129533	-0.786007
2617.29	-35732.5	-14010.5	11.4005	0.660032	0.130884	-0.787481
2617.31	-35732.6	-14010.7	11.4116	0.65999	0.13218	-0.789094
2617.33	-35732.7	-14010.9	11.4231	0.659976	0.13315	-0.790517
2617.34	-35732.8	-14011.1	11.4355	0.660119	0.133556	-0.791442
2617.36	-35732.8	-14011.2	11.4483	0.66027	0.133515	-0.791864
2617.38	-35732.9	-14011.4	11.4606	0.660115	0.133353	-0.79195
2617.39	-35732.9	-14011.6	11.4715	0.659387	0.133356	-0.791848
2617.41	-35733	-14011.8	11.4815	0.658208	0.133449	-0.791553
2617.43	-35733.1	-14012	11.4915	0.65689	0.133381	-0.790985
2617.44	-35733.2	-14012.2	11.5024	0.655704	0.132988	-0.790082
2617.46	-35733.2	-14012.3	11.514	0.654619	0.132698	-0.788941
