# Supplementary material for: Extraction of driving behavior primitives considering driver expectation and vehicle dynamics
Source: PLoS One. 2025 Dec 31;20(12):e0340123. doi: 10.1371/journal.pone.0340123 (PMC12755792; doi:10.1371/journal.pone.0340123)
Supplement: S1 File — (ZIP) [file pone.0340123.s001.zip › DataSetForPimitiveExaction-1/straight driving/c27_s_5.xlsx]

## Sheet: Sheet1
2618.19	-35736.3	-14020.3	11.9875	0.630078	0.16442	-0.734951
2618.21	-35736.4	-14020.5	11.9976	0.630084	0.165492	-0.73794
2618.23	-35736.5	-14020.7	12.0076	0.630019	0.166421	-0.741097
2618.24	-35736.5	-14020.9	12.0177	0.629941	0.167591	-0.744119
2618.26	-35736.6	-14021.1	12.0279	0.629906	0.168872	-0.746827
2618.28	-35736.7	-14021.3	12.0382	0.629973	0.16988	-0.749106
2618.29	-35736.8	-14021.5	12.0485	0.630167	0.170292	-0.750853
2618.31	-35736.9	-14021.7	12.0587	0.630293	0.170234	-0.752042
2618.33	-35736.9	-14021.9	12.0688	0.630064	0.170021	-0.752683
2618.35	-35737	-14022.1	12.0788	0.629259	0.16992	-0.752794
2618.36	-35737.1	-14022.2	12.0889	0.628049	0.16994	-0.752435
2618.38	-35737.1	-14022.4	12.0994	0.62674	0.169997	-0.751688
2618.4	-35737.2	-14022.6	12.1104	0.625576	0.170021	-0.750647
2618.41	-35737.3	-14022.8	12.1218	0.624492	0.170015	-0.749476
2618.43	-35737.4	-14023	12.1333	0.623333	0.17	-0.748366
2618.45	-35737.5	-14023.2	12.1447	0.622023	0.169996	-0.747462
2618.46	-35737.5	-14023.4	12.156	0.620797	0.169999	-0.746745
2618.48	-35737.6	-14023.6	12.1673	0.619968	0.17	-0.746155
2618.5	-35737.7	-14023.8	12.1789	0.619727	0.169995	-0.745654
2618.52	-35737.8	-14024	12.1903	0.619846	0.169992	-0.74528
2618.53	-35737.8	-14024.2	12.2013	0.620012	0.170002	-0.745086
2618.55	-35737.9	-14024.4	12.2117	0.620019	0.170025	-0.745079
2618.57	-35738	-14024.5	12.2218	0.61997	0.170031	-0.745127
2618.58	-35738.1	-14024.7	12.2318	0.620023	0.169987	-0.745075
2618.6	-35738.1	-14024.9	12.2419	0.620208	0.169902	-0.744825
2618.62	-35738.2	-14025.1	12.2522	0.620254	0.169887	-0.744408
2618.63	-35738.3	-14025.4	12.2624	0.619848	0.170065	-0.743876
2618.65	-35738.4	-14025.6	12.2726	0.61887	0.17038	-0.743248
2618.67	-35738.5	-14025.7	12.2828	0.617586	0.170408	-0.742482
2618.68	-35738.5	-14025.9	12.293	0.616309	0.169683	-0.741527
2618.7	-35738.6	-14026.1	12.3032	0.615189	0.16796	-0.740403
2618.72	-35738.7	-14026.3	12.3134	0.614097	0.165379	-0.739251
2618.74	-35738.8	-14026.5	12.3236	0.612883	0.162111	-0.738222
2618.75	-35738.9	-14026.7	12.3338	0.611571	0.158171	-0.737391
2618.77	-35738.9	-14026.9	12.344	0.610448	0.153346	-0.736721
2618.79	-35739	-14027.1	12.3542	0.609815	0.147414	-0.736167
2618.8	-35739.1	-14027.3	12.3643	0.60972	0.140571	-0.735717
2618.82	-35739.2	-14027.5	12.3746	0.609896	0.13354	-0.735399
2618.84	-35739.2	-14027.7	12.3849	0.61006	0.127055	-0.735241
2618.86	-35739.3	-14027.9	12.3953	0.610089	0.121265	-0.735224
2618.87	-35739.4	-14028	12.4057	0.610034	0.115688	-0.735273
2618.89	-35739.5	-14028.2	12.4161	0.609952	0.109849	-0.735314
2618.91	-35739.5	-14028.4	12.4264	0.609904	0.103878	-0.735322
2618.92	-35739.6	-14028.6	12.4365	0.60995	0.0983789	-0.735304
2618.94	-35739.7	-14028.8	12.4464	0.610134	0.093923	-0.735262
2618.96	-35739.8	-14029	12.4563	0.610304	0.0904822	-0.735071
2618.97	-35739.9	-14029.3	12.4664	0.610172	0.0876211	-0.734523
2618.99	-35739.9	-14029.4	12.4767	0.609479	0.08493	-0.733468
2619.01	-35740	-14029.6	12.4873	0.608305	0.082418	-0.732509
2619.03	-35740.1	-14029.8	12.4976	0.60697	0.0803787	-0.732759
2619.04	-35740.2	-14030	12.5075	0.605759	0.0790462	-0.735317
2619.06	-35740.3	-14030.2	12.5172	0.60468	0.078115	-0.74108
2619.08	-35740.4	-14030.4	12.5275	0.603602	0.077013	-0.750846
2619.09	-35740.4	-14030.6	12.5387	0.602413	0.0752371	-0.765438
2619.11	-35740.5	-14030.8	12.5505	0.601192	0.0728735	-0.785871
2619.13	-35740.6	-14031	12.562	0.60011	0.0702991	-0.813262
2619.14	-35740.7	-14031.2	12.5725	0.599267	0.0678491	-0.84836
2619.16	-35740.7	-14031.4	12.5823	0.598348	0.0656055	-0.889831
2619.18	-35740.8	-14031.6	12.5921	0.596894	0.0635611	-0.935605
2619.2	-35740.9	-14031.8	12.6026	0.594119	0.0616544	-0.983588
2619.21	-35741	-14032	12.6133	0.58737	0.0595159	-1.03158
2619.23	-35741.1	-14032.2	12.6233	0.573333	0.0566667	-1.07734
2619.25	-35741.1	-14032.4	12.632	0.54929	0.0527747	-1.11855
2619.26	-35741.2	-14032.6	12.6398	0.514906	0.0480956	-1.15251
2619.28	-35741.3	-14032.8	12.6471	0.470444	0.043032	-1.17646
2619.3	-35741.4	-14033	12.6544	0.416399	0.0378332	-1.18866
2619.31	-35741.5	-14033.2	12.6613	0.354063	0.0322349	-1.19081
2619.33	-35741.5	-14033.4	12.6673	0.284889	0.0258655	-1.18531
2619.35	-35741.6	-14033.6	12.6719	0.211319	0.0186909	-1.17451
2619.37	-35741.7	-14033.8	12.6751	0.138578	0.0116296	-1.16055
2619.38	-35741.8	-14034	12.6769	0.0723724	0.00576545	-1.14551
2619.4	-35741.9	-14034.2	12.6775	0.0166018	0.00168003	-1.13156
2619.42	-35741.9	-14034.4	12.6772	-0.0291369	-0.00124209	-1.12102
2619.43	-35742	-14034.6	12.6765	-0.0658741	-0.00378972	-1.11623
2619.45	-35742.1	-14034.8	12.6757	-0.0944851	-0.0064092	-1.11871
2619.47	-35742.2	-14035	12.6746	-0.115476	-0.00873042	-1.12807
2619.48	-35742.3	-14035.2	12.6729	-0.129303	-0.0102658	-1.14361
2619.5	-35742.3	-14035.4	12.6706	-0.137086	-0.0107679	-1.16421
2619.52	-35742.4	-14035.6	12.6682	-0.141288	-0.0104745	-1.18782
2619.54	-35742.5	-14035.8	12.6659	-0.14451	-0.00968062	-1.21232
2619.55	-35742.6	-14036	12.6638	-0.148091	-0.00861989	-1.23617
2619.57	-35742.7	-14036.2	12.6617	-0.151514	-0.00743532	-1.25872
2619.59	-35742.7	-14036.4	12.659	-0.154124	-0.00626095	-1.27937
2619.6	-35742.8	-14036.6	12.6557	-0.155658	-0.00514135	-1.29754
2619.62	-35742.9	-14036.8	12.652	-0.156436	-0.0039895	-1.31263
2619.64	-35743	-14037	12.6482	-0.156817	-0.00271453	-1.32407
2619.65	-35743.1	-14037.2	12.6446	-0.156966	-0.00140356	-1.33195
2619.67	-35743.2	-14037.4	12.6414	-0.156838	-0.000335914	-1.33708
2619.69	-35743.2	-14037.6	12.6386	-0.156378	0.000213814	-1.34025
2619.7	-35743.3	-14037.8	12.6363	-0.1555	0.000257921	-1.34138
2619.72	-35743.4	-14038	12.6342	-0.154093	7.44156e-05	-1.33954
2619.74	-35743.5	-14038.2	12.6321	-0.152065	-6.10616e-05	-1.33381
2619.76	-35743.6	-14038.4	12.6298	-0.149653	-6.71627e-05	-1.32403
2619.77	-35743.6	-14038.6	12.6275	-0.147356	-1.68039e-05	-1.31057
2619.79	-35743.7	-14038.8	12.6252	-0.145639	1.72654e-05	-1.29375
2619.81	-35743.8	-14039	12.6229	-0.144497	1.74616e-05	-1.27286
2619.82	-35743.9	-14039.2	12.6207	-0.143599	3.70077e-06	-1.24648
2619.84	-35744	-14039.4	12.6184	-0.142635	-4.91088e-06	-1.21329
2619.86	-35744	-14039.6	12.6162	-0.141531	-4.70543e-06	-1.17286
2619.88	-35744.1	-14039.8	12.614	-0.140352	-9.79166e-07	-1.12533
2619.89	-35744.2	-14040	12.6117	-0.13916	1.26766e-06	-1.07081
2619.91	-35744.3	-14040.2	12.6094	-0.137991	1.14535e-06	-1.00914
2619.93	-35744.4	-14040.4	12.6071	-0.136861	1.51026e-07	-0.940013
2619.94	-35744.4	-14040.5	12.6048	-0.135777	-3.68108e-07	-0.863395
2619.96	-35744.5	-14040.7	12.6025	-0.13468	-2.9438e-07	-0.781238
2619.98	-35744.6	-14040.9	12.6003	-0.133484	-2.58451e-08	-0.696318
2619.99	-35744.7	-14041.1	12.598	-0.13215	9.65468e-08	-0.611216
2620.01	-35744.8	-14041.3	12.5957	-0.130896	6.79365e-08	-0.527385
2620.03	-35744.8	-14041.5	12.5935	-0.130032	2.54761e-09	-0.445876
2620.05	-35744.9	-14041.7	12.5912	-0.129775	-9.1558e-09	-0.367911
2620.06	-35745	-14041.9	12.5889	-0.129889	9.204e-09	-0.295511
2620.08	-35745.1	-14042.1	12.5867	-0.13	0	-0.230937
2620.1	-35745.2	-14042.3	12.5844	-0.129864	-6.54338e-08	-0.175889
2620.11	-35745.2	-14042.5	12.5821	-0.129745	-9.98959e-08	-0.129823
2620.13	-35745.3	-14042.7	12.5799	-0.130035	1.27642e-08	-0.0916337
2620.15	-35745.4	-14042.9	12.5776	-0.130967	2.85255e-07	-0.0603023
2620.16	-35745.5	-14043.1	12.5754	-0.132245	3.83237e-07	-0.0351027
2620.18	-35745.6	-14043.3	12.5731	-0.13346	-9.98097e-08	-0.0153696
2620.2	-35745.6	-14043.5	12.5707	-0.134405	-1.12596e-06	-0.000333776
2620.22	-35745.7	-14043.7	12.5684	-0.135435	-1.40295e-06	0.0110686
2620.23	-35745.8	-14043.9	12.5663	-0.137001	5.74687e-07	0.0199518
2620.25	-35745.9	-14044.1	12.5643	-0.139269	4.39736e-06	0.0272037
2620.27	-35746	-14044.3	12.5621	-0.14172	5.08997e-06	0.033172
2620.28	-35746	-14044.5	12.5593	-0.143738	-2.93045e-06	0.0381252
2620.3	-35746.1	-14044.7	12.5558	-0.145034	-1.70928e-05	0.0422868
2620.32	-35746.2	-14044.9	12.5523	-0.145975	-1.83346e-05	0.0457891
2620.33	-35746.3	-14045.1	12.5492	-0.147002	1.39733e-05	0.048753
2620.35	-35746.4	-14045.3	12.5467	-0.148275	6.61662e-05	0.0512633
2620.37	-35746.4	-14045.5	12.5447	-0.14946	6.55177e-05	0.0533427
2620.39	-35746.5	-14045.7	12.5426	-0.15018	-6.38142e-05	0.0550079
2620.4	-35746.6	-14045.9	12.5403	-0.150318	-0.000255117	0.0562963
2620.42	-35746.7	-14046.1	12.538	-0.150137	-0.000231965	0.057275
2620.44	-35746.8	-14046.3	12.5358	-0.149927	0.000291856	0.0580125
2620.45	-35746.8	-14046.5	12.5338	-0.149851	0.00134851	0.0585317
2620.47	-35746.9	-14046.7	12.5315	-0.149913	0.0026502	0.0587979
2620.49	-35747	-14046.9	12.5285	-0.150103	0.00389675	0.0587753
2620.5	-35747.1	-14047.1	12.525	-0.150288	0.00500061	0.0584836
2620.52	-35747.2	-14047.3	12.5215	-0.150207	0.00610392	0.0580025
2620.54	-35747.2	-14047.5	12.5185	-0.149604	0.00734881	0.057412
2620.56	-35747.3	-14047.7	12.5162	-0.148506	0.00864898	0.0567327
2620.57	-35747.4	-14047.9	12.5142	-0.147198	0.00970653	0.0559303
2620.59	-35747.5	-14048.1	12.5121	-0.14596	0.0102357	0.0549722
2620.61	-35747.6	-14048.3	12.5099	-0.14486	0.0102655	0.053887
2620.62	-35747.6	-14048.5	12.5076	-0.143791	0.0100754	0.0527515
2620.64	-35747.7	-14048.7	12.5053	-0.142649	0.00993892	0.0516387
2620.66	-35747.8	-14048.9	12.503	-0.141452	0.00993464	0.05054
2620.67	-35747.9	-14049.1	12.5007	-0.140309	0.00998604	0.0493823
2620.69	-35747.9	-14049.3	12.4984	-0.139312	0.0100183	0.0480951
2620.71	-35748	-14049.5	12.4961	-0.138315	0.0100171	0.0466536
2620.73	-35748.1	-14049.7	12.4939	-0.137038	0.0100029	0.0450594
2620.74	-35748.2	-14049.9	12.4916	-0.135236	0.00999491	0.0433182
2620.76	-35748.3	-14050	12.4893	-0.13297	0.0099956	0.0414663
2620.78	-35748.3	-14050.2	12.4871	-0.130454	0.00999943	0.0395552
2620.79	-35748.4	-14050.4	12.4848	-0.127901	0.0100014	0.0376362
2620.81	-35748.5	-14050.6	12.4825	-0.125523	0.0100011	0.0357587
2620.83	-35748.6	-14050.8	12.4803	-0.123532	0.0100001	0.0339712
2620.84	-35748.7	-14051	12.4781	-0.122084	0.00999962	0.032318
2620.86	-35748.7	-14051.2	12.4758	-0.121017	0.00999971	0.0308188
2620.88	-35748.8	-14051.4	12.4735	-0.120059	0.00999999	0.0294849
2620.89	-35748.9	-14051.6	12.471	-0.118988	0.0100001	0.0283127
2620.91	-35749	-14051.8	12.4686	-0.117825	0.0100001	0.02723
2620.93	-35749.1	-14052	12.4667	-0.116667	0.01	0.0261438
2620.95	-35749.1	-14052.2	12.4655	-0.115573	0.00999997	0.0249938
2620.96	-35749.2	-14052.4	12.4646	-0.114472	0.00999998	0.0238513
2620.98	-35749.3	-14052.6	12.4632	-0.113257	0.01	0.0228201
2621	-35749.4	-14052.8	12.461	-0.111908	0.01	0.0219707
2621.01	-35749.5	-14053	12.4585	-0.110695	0.01	0.0212606
2621.03	-35749.5	-14053.2	12.4565	-0.109947	0.01	0.020624
2621.05	-35749.6	-14053.4	12.4552	-0.109817	0.01	0.0200472
2621.07	-35749.7	-14053.6	12.4543	-0.109967	0.01	0.0196644
2621.08	-35749.8	-14053.8	12.4531	-0.109972	0.01	0.0196353
2621.1	-35749.9	-14054	12.4511	-0.10968	0.01	0.0200608
2621.12	-35749.9	-14054.2	12.4486	-0.109581	0.01	0.0209013
2621.13	-35750	-14054.4	12.4461	-0.110259	0.01	0.0220968
2621.15	-35750.1	-14054.6	12.4438	-0.112013	0.01	0.0236305
2621.17	-35750.2	-14054.8	12.4416	-0.114568	0.01	0.0255726
2621.18	-35750.3	-14055	12.4393	-0.117581	0.01	0.0280022
2621.2	-35750.3	-14055.2	12.4371	-0.12083	0.00999999	0.0308805
2621.22	-35750.4	-14055.4	12.4348	-0.124301	0.00999999	0.0339651
2621.24	-35750.5	-14055.5	12.4325	-0.127994	0.01	0.0369953
2621.25	-35750.6	-14055.7	12.4303	-0.131733	0.01	0.0397883
2621.27	-35750.7	-14055.9	12.428	-0.135074	0.01	0.0422759
2621.29	-35750.7	-14056.1	12.4257	-0.137562	0.00999997	0.0444
2621.3	-35750.8	-14056.3	12.4235	-0.139055	0.0099999	0.0461202
2621.32	-35750.9	-14056.5	12.4212	-0.139807	0.00999992	0.0474189
2621.34	-35751	-14056.7	12.4189	-0.140093	0.0100001	0.0482823
2621.35	-35751	-14056.9	12.4167	-0.140125	0.0100004	0.048761
2621.37	-35751.1	-14057.1	12.4144	-0.140041	0.0100003	0.0489752
2621.39	-35751.2	-14057.3	12.4121	-0.139973	0.00999948	0.0490461
2621.41	-35751.3	-14057.5	12.4098	-0.139967	0.00999857	0.0490516
2621.42	-35751.4	-14057.7	12.4075	-0.139991	0.00999905	0.0490288
2621.44	-35751.4	-14057.9	12.4055	-0.140008	0.0100022	0.049012
2621.46	-35751.5	-14058.1	12.4034	-0.140008	0.0100054	0.0490113
2621.47	-35751.6	-14058.3	12.401	-0.140002	0.0100032	0.0490175
2621.49	-35751.7	-14058.5	12.3979	-0.139998	0.00999096	0.0490218
2621.51	-35751.8	-14058.7	12.3944	-0.139998	0.00997949	0.0490219
2621.52	-35751.8	-14058.9	12.3909	-0.14	0.00998976	0.0490201
2621.54	-35751.9	-14059.1	12.3881	-0.140001	0.0100371	0.0490188
2621.56	-35752	-14059.3	12.3858	-0.140001	0.0100773	0.0490186
2621.58	-35752.1	-14059.5	12.3838	-0.14	0.0100317	0.0490193
2621.59	-35752.1	-14059.7	12.3817	-0.14	0.00984924	0.0490206
2621.61	-35752.2	-14059.8	12.3794	-0.14	0.0097098	0.0490213
2621.63	-35752.3	-14060	12.3771	-0.14	0.0099078	0.0490201
2621.64	-35752.4	-14060.2	12.3748	-0.14	0.0106816	0.0490164
2621.66	-35752.5	-14060.4	12.3725	-0.14	0.0118796	0.0490139
2621.68	-35752.5	-14060.6	12.3703	-0.14	0.013187	0.0490184
2621.69	-35752.6	-14060.8	12.368	-0.14	0.014345	0.0490323
2621.71	-35752.7	-14061	12.3657	-0.14	0.0154193	0.0490407
2621.73	-35752.8	-14061.2	12.3635	-0.14	0.0165909	0.049022
2621.75	-35752.9	-14061.4	12.3612	-0.139999	0.0179586	0.048969
2621.76	-35752.9	-14061.6	12.3589	-0.139999	0.019231	0.0489415
2621.78	-35753	-14061.8	12.3567	-0.14	0.02	0.0490196
2621.8	-35753.1	-14062	12.3544	-0.140004	0.0200365	0.049263
2621.81	-35753.2	-14062.2	12.3521	-0.140005	0.0198267	0.0496503
2621.83	-35753.3	-14062.4	12.3499	-0.139999	0.0200358	0.0501398
2621.85	-35753.3	-14062.6	12.3476	-0.139986	0.0210626	0.0507153
2621.86	-35753.4	-14062.8	12.3454	-0.139981	0.0224141	0.0514455
2621.88	-35753.5	-14063	12.3431	-0.140005	0.0234102	0.0524172
2621.9	-35753.6	-14063.2	12.3407	-0.140054	0.0236406	0.0536858
2621.91	-35753.6	-14063.3	12.3384	-0.140068	0.0234557	0.0552184
2621.93	-35753.7	-14063.5	12.3363	-0.139972	0.0233382	0.0569669
2621.95	-35753.8	-14063.7	12.3343	-0.139787	0.0235161	0.0588555
2621.97	-35753.9	-14063.9	12.3321	-0.139754	0.0236097	0.0607428
2621.98	-35754	-14064.1	12.3293	-0.140142	0.0231532	0.062481
2622	-35754	-14064.3	12.3259	-0.140827	0.022008	0.0643241
2622.02	-35754.1	-14064.5	12.3223	-0.140887	0.0206973	0.0673393
2622.03	-35754.2	-14064.7	12.3191	-0.139327	0.0198201	0.0726884
2622.05	-35754.3	-14064.9	12.3166	-0.137084	0.0196398	0.0812597
2622.07	-35754.4	-14065.1	12.3146	-0.138413	0.0198413	0.0934707
2622.09	-35754.4	-14065.3	12.3127	-0.14785	0.0200556	0.109702
2622.1	-35754.5	-14065.5	12.3107	-0.167255	0.0200952	0.130852
2622.12	-35754.6	-14065.7	12.3084	-0.194553	0.0200383	0.158576
2622.14	-35754.7	-14065.9	12.3053	-0.227419	0.0199833	0.194554
2622.15	-35754.8	-14066.1	12.3014	-0.265979	0.019975	0.238953
2622.17	-35754.8	-14066.3	12.2964	-0.313441	0.0199909	0.290045
2622.19	-35754.9	-14066.5	12.2903	-0.373036	0.0200048	0.346009
2622.2	-35755	-14066.7	12.283	-0.44343	0.0200062	0.405769
2622.22	-35755.1	-14066.8	12.2745	-0.518359	0.0200019	0.46906
2622.24	-35755.1	-14067	12.2646	-0.591528	0.0199991	0.535593
2622.26	-35755.2	-14067.2	12.2536	-0.660972	0.0199997	0.603884
2622.27	-35755.3	-14067.4	12.2417	-0.728738	0.0200005	0.67134
2622.29	-35755.4	-14067.6	12.2293	-0.796816	0.0199982	0.735422
2622.31	-35755.5	-14067.8	12.2161	-0.863982	0.0199951	0.79512
2622.32	-35755.5	-14068	12.202	-0.926458	0.019997	0.850639
2622.34	-35755.6	-14068.2	12.1865	-0.980665	0.0200089	0.902201
2622.36	-35755.7	-14068.4	12.1697	-1.02644	0.0200203	0.94983
2622.37	-35755.8	-14068.6	12.152	-1.06593	0.0200101	0.993414
2622.39	-35755.8	-14068.8	12.1336	-1.10128	0.0199632	1.03292
2622.41	-35755.9	-14069	12.1146	-1.13415	0.0199232	1.06912
2622.43	-35756	-14069.2	12.0948	-1.16588	0.0199685	1.10325
2622.44	-35756.1	-14069.3	12.074	-1.19777	0.0201498	1.13648
2622.46	-35756.2	-14069.5	12.0525	-1.23038	0.0202883	1.16938
2622.48	-35756.2	-14069.7	12.0306	-1.26396	0.0200916	1.20225
2622.49	-35756.3	-14069.9	12.0085	-1.29865	0.0193223	1.23524
2622.51	-35756.4	-14070.1	11.986	-1.33399	0.0181273	1.26785
2622.53	-35756.5	-14070.3	11.9628	-1.36923	0.0168145	1.29925
2622.54	-35756.5	-14070.5	11.9385	-1.40349	0.0156394	1.32869
2622.56	-35756.6	-14070.7	11.9134	-1.43506	0.0145548	1.3557
2622.58	-35756.7	-14070.8	11.8881	-1.46194	0.0134062	1.37993
2622.6	-35756.8	-14071	11.8632	-1.48264	0.0121035	1.40104
2622.61	-35756.8	-14071.2	11.8385	-1.4981	0.0108648	1.41867
2622.63	-35756.9	-14071.4	11.8133	-1.51	0.01	1.43246
2622.65	-35757	-14071.6	11.7876	-1.5196	0.00971747	1.44225
2622.66	-35757.1	-14071.8	11.7614	-1.52656	0.00981981	1.44858
2622.68	-35757.1	-14072	11.7351	-1.5301	0.0100081	1.45222
2622.7	-35757.2	-14072.2	11.709	-1.52989	0.0100623	1.4536
2622.71	-35757.3	-14072.3	11.683	-1.52701	0.0100266	1.45209
2622.73	-35757.4	-14072.5	11.6569	-1.52282	0.0100006	1.44688
2622.75	-35757.4	-14072.7	11.6308	-1.51764	0.0100378	1.43744
2622.77	-35757.5	-14072.9	11.6047	-1.50885	0.0100613	1.42415
2622.78	-35757.6	-14073.1	11.5788	-1.49329	0.00997188	1.40752
2622.8	-35757.7	-14073.3	11.5533	-1.46957	0.00977692	1.38746
2622.82	-35757.7	-14073.4	11.5285	-1.44046	0.00973825	1.36241
2622.83	-35757.8	-14073.6	11.5044	-1.40932	0.0101535	1.3306
2622.85	-35757.9	-14073.8	11.4812	-1.37676	0.0111341	1.29109
2622.87	-35758	-14074	11.4588	-1.33779	0.0124157	1.24459
2622.88	-35758	-14074.2	11.437	-1.28677	0.0136904	1.19201
2622.9	-35758.1	-14074.3	11.4158	-1.22181	0.0148101	1.13355
2622.92	-35758.2	-14074.5	11.3956	-1.14742	0.0159021	1.06823
2622.93	-35758.3	-14074.7	11.3769	-1.06866	0.0171177	0.994971
2622.95	-35758.3	-14074.9	11.36	-0.987466	0.0184305	0.914371
2622.97	-35758.4	-14075.1	11.3448	-0.901114	0.019553	0.829488
2622.99	-35758.5	-14075.2	11.3313	-0.806649	0.0201836	0.743548
2623	-35758.6	-14075.4	11.3193	-0.705795	0.020275	0.658799
2623.02	-35758.6	-14075.6	11.3086	-0.606176	0.0201002	0.576256
2623.04	-35758.7	-14075.8	11.2989	-0.515614	0.019946	0.496878
2623.05	-35758.8	-14075.9	11.2903	-0.437243	0.0199278	0.422229
2623.07	-35758.8	-14076.1	11.283	-0.369128	0.0199764	0.354525
2623.09	-35758.9	-14076.3	11.277	-0.309176	0.0200157	0.295929
2623.11	-35759	-14076.5	11.2723	-0.25714	0.0200189	0.246891
2623.12	-35759.1	-14076.7	11.2683	-0.214482	0.0200055	0.206276
2623.14	-35759.1	-14076.8	11.2643	-0.182572	0.0199954	0.172911
2623.16	-35759.2	-14077	11.2605	-0.160297	0.0199948	0.145966
2623.17	-35759.3	-14077.2	11.2575	-0.144573	0.0199986	0.124882
2623.19	-35759.3	-14077.4	11.2556	-0.132405	0.0200017	0.109077
2623.21	-35759.4	-14077.5	11.2547	-0.122578	0.0200024	0.0975913
2623.22	-35759.5	-14077.7	11.2538	-0.115089	0.0200008	0.0892023
2623.24	-35759.6	-14077.9	11.2519	-0.109903	0.0199977	0.082745
2623.26	-35759.6	-14078.1	11.2494	-0.106462	0.0199956	0.0776633
2623.28	-35759.7	-14078.2	11.2471	-0.103902	0.0199983	0.0737552
2623.29	-35759.8	-14078.4	11.2456	-0.101442	0.020008	0.0708155
2623.31	-35759.8	-14078.6	11.2447	-0.09903	0.0200154	0.0685792
2623.33	-35759.9	-14078.8	11.2436	-0.0969703	0.0200049	0.0667512
2623.34	-35760	-14079	11.2416	-0.0955088	0.0199679	0.0650728
2623.36	-35760.1	-14079.1	11.2391	-0.0944615	0.0199428	0.0635331
2623.38	-35760.1	-14079.3	11.2369	-0.0934643	0.0199875	0.0622257
2623.39	-35760.2	-14079.5	11.2355	-0.0922359	0.0201285	0.0612243
2623.41	-35760.3	-14079.7	11.2346	-0.0909719	0.0202129	0.0604894
2623.43	-35760.4	-14079.8	11.2334	-0.090037	0.0200242	0.059941
2623.45	-35760.4	-14080	11.2313	-0.0897024	0.0193791	0.059506
2623.46	-35760.5	-14080.2	11.2288	-0.0897928	0.0182525	0.0591438
2623.48	-35760.6	-14080.4	11.2267	-0.09	0.0166667	0.0588235
2623.5	-35760.6	-14080.5	11.2254	-0.0900807	0.0146615	0.0585105
2623.51	-35760.7	-14080.7	11.2245	-0.0900523	0.0123469	0.0581551
2623.53	-35760.8	-14080.9	11.2232	-0.0899975	0.0098504	0.0577041
2623.55	-35760.9	-14081.1	11.221	-0.0899782	0.00732445	0.0571121
2623.56	-35760.9	-14081.3	11.2185	-0.0899869	0.00500533	0.0563608
2623.58	-35761	-14081.4	11.2165	-0.0900013	0.0031467	0.0554376
2623.6	-35761.1	-14081.6	11.2153	-0.0900058	0.00186082	0.0543569
2623.62	-35761.2	-14081.8	11.2144	-0.0900033	0.000860876	0.0532093
2623.63	-35761.2	-14082	11.213	-0.0899995	-0.00020917	0.0520987
2623.65	-35761.3	-14082.1	11.2107	-0.0899984	-0.00150625	0.0510618
2623.67	-35761.4	-14082.3	11.2082	-0.0899992	-0.00271263	0.0499752
2623.68	-35761.4	-14082.5	11.2063	-0.0900002	-0.00344306	0.0486926
2623.7	-35761.5	-14082.7	11.2052	-0.0900004	-0.00355426	0.0471026
2623.72	-35761.6	-14082.8	11.2043	-0.0900002	-0.00339224	0.0451658
2623.73	-35761.7	-14083	11.2028	-0.0899999	-0.00335843	0.0428513
2623.75	-35761.7	-14083.2	11.2005	-0.0899999	-0.00356091	0.0401437
2623.77	-35761.8	-14083.4	11.198	-0.09	-0.00360245	0.0370543
2623.79	-35761.9	-14083.5	11.1961	-0.09	-0.00304356	0.0335987
2623.8	-35761.9	-14083.7	11.1951	-0.09	-0.0018453	0.029876
2623.82	-35762	-14083.9	11.1941	-0.09	-0.000558011	0.0261086
2623.84	-35762.1	-14084.1	11.1926	-0.09	0.000232059	0.0225269
2623.85	-35762.2	-14084.2	11.1902	-0.09	0.000347665	0.0192992
2623.87	-35762.2	-14084.4	11.1878	-0.09	0.000126697	0.0165155
2623.89	-35762.3	-14084.6	11.1859	-0.09	-6.82757e-05	0.0142583
2623.9	-35762.4	-14084.8	11.1846	-0.09	-9.11931e-05	0.012544
2623.92	-35762.4	-14085	11.1837	-0.09	-2.97751e-05	0.0113179
2623.94	-35762.5	-14085.1	11.1828	-0.09	1.97488e-05	0.0105205
2623.95	-35762.6	-14085.3	11.1817	-0.09	2.38074e-05	0.0100672
2623.97	-35762.7	-14085.5	11.1805	-0.09	6.85854e-06	0.00985008
2623.99	-35762.7	-14085.7	11.1793	-0.09	-5.60086e-06	0.00976342
2624.01	-35762.8	-14085.8	11.1781	-0.09	-6.10243e-06	0.00974839
2624.02	-35762.9	-14086	11.177	-0.09	-1.49197e-06	0.00978344
2624.04	-35762.9	-14086.2	11.1761	-0.09	1.42182e-06	0.00984597
2624.06	-35763	-14086.4	11.1752	-0.09	1.21954e-06	0.00988775
2624.07	-35763.1	-14086.5	11.1739	-0.09	1.45186e-07	0.00984311
2624.09	-35763.2	-14086.7	11.1718	-0.09	2.58958e-07	0.00965152
2624.11	-35763.2	-14086.9	11.1693	-0.09	1.05387e-06	0.00930802
2624.12	-35763.3	-14087.1	11.1671	-0.09	5.32332e-07	0.00883987
2624.14	-35763.4	-14087.2	11.1657	-0.09	-2.74284e-06	0.00826934
2624.16	-35763.4	-14087.4	11.1648	-0.09	-5.41099e-06	0.00757404
2624.18	-35763.5	-14087.6	11.1636	-0.09	-1.73913e-06	0.00670946
2624.19	-35763.6	-14087.8	11.1616	-0.09	1.15341e-05	0.00564915
2624.21	-35763.7	-14087.9	11.1591	-0.09	2.06069e-05	0.00449152
2624.23	-35763.7	-14088.1	11.1569	-0.09	4.52039e-06	0.00338736
2624.24	-35763.8	-14088.3	11.1555	-0.09	-4.63549e-05	0.00246512
2624.26	-35763.9	-14088.5	11.1546	-0.09	-7.6829e-05	0.00172496
2624.28	-35763.9	-14088.6	11.1534	-0.09	-8.74515e-06	0.00112153
2624.3	-35764	-14088.8	11.1513	-0.09	0.000184678	0.000620006
2624.31	-35764.1	-14089	11.1488	-0.09	0.000284839	0.00023596
2624.33	-35764.2	-14089.2	11.1467	-0.09	0	-1.15648e-18
2624.35	-35764.2	-14089.3	11.1454	-0.09	-0.000862508	-7.52086e-05
2624.36	-35764.3	-14089.5	11.1445	-0.09	-0.00209903	-4.87613e-05
2624.38	-35764.4	-14089.7	11.1432	-0.09	-0.00340683	2.30891e-06
2624.4	-35764.4	-14089.9	11.1411	-0.09	-0.00456936	2.02822e-05
2624.41	-35764.5	-14090.1	11.1386	-0.09	-0.00565919	1.22345e-05
2624.43	-35764.6	-14090.2	11.1364	-0.09	-0.00680937	-1.19222e-06
2624.45	-35764.7	-14090.4	11.135	-0.09	-0.00806886	-5.42588e-06
2624.47	-35764.7	-14090.6	11.134	-0.09	-0.00924943	-3.02654e-06
2624.48	-35764.8	-14090.8	11.1332	-0.09	-0.0101215	4.51444e-07
2624.5	-35764.9	-14090.9	11.1321	-0.0900001	-0.0105169	1.36936e-06
2624.52	-35765	-14091.1	11.1309	-0.0900001	-0.0104144	6.55504e-07
2624.53	-35765	-14091.3	11.1297	-0.0899999	-0.0098144	-1.00992e-07
2624.55	-35765.1	-14091.5	11.1285	-0.0899997	-0.00878761	-4.74872e-08
2624.57	-35765.2	-14091.6	11.1274	-0.0899996	-0.00754671	1.79171e-07
2624.58	-35765.2	-14091.8	11.1264	-0.0900003	-0.00631997	-2.26997e-07
2624.6	-35765.3	-14092	11.1255	-0.0900013	-0.00521071	-1.21536e-06
2624.62	-35765.4	-14092.2	11.1244	-0.0900013	-0.00410706	-1.26001e-06
2624.64	-35765.5	-14092.3	11.1226	-0.0899987	-0.00287909	1.25554e-06
2624.65	-35765.5	-14092.5	11.1202	-0.0899948	-0.00156399	5.05579e-06
2624.67	-35765.6	-14092.7	11.1178	-0.0899953	-0.000444809	4.61076e-06
2624.69	-35765.7	-14092.9	11.1161	-0.0900057	0.000182619	-5.62798e-06
2624.7	-35765.7	-14093	11.1151	-0.0900199	0.000273597	-1.9516e-05
2624.72	-35765.8	-14093.2	11.1141	-0.0900165	9.97058e-05	-1.6182e-05
2624.74	-35765.9	-14093.4	11.1124	-0.0899751	-5.37315e-05	2.43922e-05
2624.75	-35765.9	-14093.6	11.11	-0.0899238	-7.17702e-05	7.47016e-05
2624.77	-35766	-14093.7	11.1076	-0.0899429	-2.34358e-05	5.59269e-05
2624.79	-35766.1	-14093.9	11.1059	-0.0901059	1.55491e-05	-0.000110133
2624.81	-35766.2	-14094.1	11.1049	-0.0902905	1.87566e-05	-0.000437947
2624.82	-35766.2	-14094.2	11.1039	-0.0901939	5.41159e-06	-0.000882954
2624.84	-35766.3	-14094.4	11.1022	-0.0895293	-4.44024e-06	-0.00140355
2624.86	-35766.4	-14094.6	11.0998	-0.0883718	-4.88341e-06	-0.00203928
2624.87	-35766.5	-14094.8	11.0974	-0.0870834	-1.22152e-06	-0.00289414
2624.89	-35766.5	-14095	11.0956	-0.086	1.25413e-06	-0.00406372
2624.91	-35766.6	-14095.1	11.0945	-0.0850323	1.26654e-06	-0.00551663
2624.92	-35766.7	-14095.3	11.0936	-0.0838014	2.67475e-07	-0.00713511
2624.94	-35766.7	-14095.5	11.0926	-0.0819679	-3.50959e-07	-0.00881352
2624.96	-35766.8	-14095.7	11.0915	-0.0796461	-3.27188e-07	-0.0105851
2624.98	-35766.9	-14095.8	11.0903	-0.0772138	-5.60946e-08	-0.0125638
2624.99	-35766.9	-14096	11.0891	-0.0749972	9.7433e-08	-0.0148497
2625.01	-35767	-14096.2	11.088	-0.0728688	8.41764e-08	-0.0174205
2625.03	-35767.1	-14096.3	11.0869	-0.0704763	1.10015e-08	-0.0201932
2625.04	-35767.2	-14096.5	11.0858	-0.0675219	-2.68608e-08	-0.0230886
2625.06	-35767.2	-14096.7	11.0847	-0.064092	-2.15634e-08	-0.0260564
2625.08	-35767.3	-14096.9	11.0835	-0.0604339	-1.91281e-09	-0.0290582
2625.09	-35767.4	-14097	11.0822	-0.056784	7.35915e-09	-0.0320576
2625.11	-35767.4	-14097.2	11.0809	-0.0533138	5.49889e-09	-0.0350303
2625.13	-35767.5	-14097.4	11.08	-0.0501715	2.48721e-10	-0.0379561
2625.14	-35767.6	-14097.6	11.0797	-0.0474771	-2.00491e-09	-0.0407629
2625.16	-35767.7	-14097.7	11.0797	-0.045216	-1.39552e-09	-0.0431298
2625.18	-35767.7	-14097.9	11.08	-0.0433333	0	-0.0446623
2625.2	-35767.8	-14098.1	11.0803	-0.0417952	5.43409e-10	-0.0452551
2625.21	-35767.9	-14098.3	11.0803	-0.0406519	3.52326e-10	-0.0459609
2625.23	-35767.9	-14098.4	11.08	-0.0399743	-1.66843e-11	-0.0481217
2625.25	-35768	-14098.6	11.079	-0.0397742	-1.46585e-10	-0.0528975
2625.26	-35768.1	-14098.8	11.0778	-0.0398638	-8.84523e-11	-0.0608372
2625.28	-35768.2	-14099	11.0765	-0.0400133	8.62852e-12	-0.072362
2625.3	-35768.2	-14099.1	11.0754	-0.0400606	3.93659e-11	-0.0881659
2625.32	-35768.3	-14099.3	11.0743	-0.040034	2.20701e-11	-0.109712
2625.33	-35768.4	-14099.5	11.0731	-0.0399948	-3.34482e-12	-0.138596
2625.35	-35768.4	-14099.7	11.0718	-0.0399838	-1.05292e-11	-0.175328
2625.37	-35768.5	-14099.8	11.0706	-0.0399916	-5.47153e-12	-0.217838
2625.38	-35768.6	-14100	11.0699	-0.0400018	1.15306e-12	-0.263685
2625.4	-35768.7	-14100.2	11.0696	-0.0400043	2.81256e-12	-0.311166
2625.42	-35768.7	-14100.4	11.0698	-0.0400021	1.35432e-12	-0.360068
2625.43	-35768.8	-14100.5	11.0701	-0.0399994	-3.78667e-13	-0.410351
2625.45	-35768.9	-14100.7	11.0703	-0.0399989	-7.78031e-13	-0.461371
2625.47	-35768.9	-14100.9	11.0703	-0.0399995	-3.61694e-13	-0.511438
2625.49	-35769	-14101.1	11.0697	-0.0400002	1.47923e-13	-0.558784
2625.5	-35769.1	-14101.2	11.0687	-0.0400003	3.28468e-13	-0.602923
2625.52	-35769.2	-14101.4	11.0674	-0.0400001	1.99021e-13	-0.645254
2625.54	-35769.2	-14101.6	11.0662	-0.0399999	-1.80696e-13	-0.687299
2625.55	-35769.3	-14101.8	11.0651	-0.0399999	-5.58305e-13	-0.729584
2625.57	-35769.4	-14101.9	11.064	-0.04	-4.38786e-13	-0.771377
2625.59	-35769.4	-14102.1	11.0627	-0.04	6.43077e-13	-0.811896
2625.6	-35769.5	-14102.3	11.0614	-0.04	1.95182e-12	-0.851034
2625.62	-35769.6	-14102.5	11.0603	-0.04	1.45552e-12	-0.889417
2625.64	-35769.7	-14102.6	11.0598	-0.04	-2.69561e-12	-0.927691
2625.66	-35769.7	-14102.8	11.0598	-0.0400001	-7.39237e-12	-0.966151
2625.67	-35769.8	-14103	11.0599	-0.0400001	-4.93288e-12	-1.00476
2625.69	-35769.9	-14103.2	11.06	-0.0399998	1.12933e-11	-1.04349
2625.71	-35769.9	-14103.3	11.06	-0.0399996	2.80633e-11	-1.08232
2625.72	-35770	-14103.5	11.06	-0.0399998	1.6407e-11	-1.12129
2625.74	-35770.1	-14103.7	11.0601	-0.0400006	-4.67967e-11	-1.16041
2625.76	-35770.1	-14103.9	11.0603	-0.0400015	-1.0618e-10	-1.19966
2625.77	-35770.2	-14104	11.0601	-0.0400007	-5.30231e-11	-1.23898
2625.79	-35770.3	-14104.2	11.0594	-0.0399974	1.91974e-10	-1.27825
2625.81	-35770.4	-14104.4	11.0583	-0.0399945	4.00228e-10	-1.31693
2625.83	-35770.4	-14104.5	11.057	-0.0399977	1.64382e-10	-1.35425
2625.84	-35770.5	-14104.7	11.0558	-0.0400108	-7.80677e-10	-1.38948
2625.86	-35770.6	-14104.9	11.0547	-0.0400207	-1.50271e-09	-1.42247
2625.88	-35770.6	-14105.1	11.0535	-0.0400066	-4.77425e-10	-1.45336
2625.89	-35770.7	-14105.2	11.0523	-0.0399566	3.15038e-09	-1.48225
2625.91	-35770.8	-14105.4	11.051	-0.0399226	5.61934e-09	-1.50897
2625.93	-35770.9	-14105.6	11.0501	-0.039983	1.2317e-09	-1.53326
2625.94	-35770.9	-14105.8	11.0497	-0.0401739	-1.26264e-08	-1.5549
2625.96	-35771	-14105.9	11.0498	-0.0402882	-2.09248e-08	-1.57396
2625.98	-35771.1	-14106.1	11.05	-0.0400328	-2.38166e-09	-1.5906
2626	-35771.1	-14106.3	11.05	-0.039198	5.0294e-08	-1.60498
2626.01	-35771.2	-14106.5	11.05	-0.0379731	7.75708e-08	-1.61723
2626.03	-35771.3	-14106.6	11.05	-0.0366667	0	-1.62745
2626.05	-35771.4	-14106.8	11.0502	-0.0355099	-1.99209e-07	-1.63577
2626.06	-35771.4	-14107	11.0503	-0.0344256	-2.86198e-07	-1.64233
2626.08	-35771.5	-14107.2	11.05	-0.0332597	3.55046e-08	-1.64731
2626.1	-35771.6	-14107.3	11.0491	-0.0319495	7.84958e-07	-1.65089
2626.11	-35771.6	-14107.5	11.0478	-0.0307391	1.05051e-06	-1.65331
2626.13	-35771.7	-14107.7	11.0465	-0.0299367	-2.73051e-07	-1.65482
2626.15	-35771.8	-14107.9	11.0454	-0.0297111	-3.07814e-06	-1.65565
2626.16	-35771.9	-14108	11.0443	-0.0298381	-3.83434e-06	-1.65591
2626.18	-35771.9	-14108.2	11.0431	-0.0300245	1.57044e-06	-1.65571
2626.2	-35772	-14108.4	11.0418	-0.0300772	1.20161e-05	-1.65516
2626.22	-35772.1	-14108.5	11.0406	-0.03004	1.39084e-05	-1.65434
2626.23	-35772.1	-14108.7	11.0399	-0.0299916	-8.00742e-06	-1.65335
2626.25	-35772.2	-14108.9	11.0396	-0.0299797	-4.67056e-05	-1.65227
2626.27	-35772.3	-14109.1	11.0398	-0.0299905	-5.00989e-05	-1.65113
2626.28	-35772.4	-14109.2	11.0401	-0.0300025	3.81816e-05	-1.64999
2626.3	-35772.4	-14109.4	11.0403	-0.0300042	0.000180797	-1.64888
2626.32	-35772.5	-14109.6	11.0403	-0.0300012	0.000179025	-1.64777
2626.34	-35772.6	-14109.8	11.0397	-0.0300004	-0.00018013	-1.64667
2626.35	-35772.6	-14109.9	11.0387	-0.0300034	-0.00102155	-1.64555
2626.37	-35772.7	-14110.1	11.0374	-0.0300038	-0.0023405	-1.64444
2626.39	-35772.8	-14110.3	11.0362	-0.0299949	-0.00412025	-1.64334
2626.4	-35772.8	-14110.5	11.0351	-0.0299817	-0.0062853	-1.64225
2626.42	-35772.9	-14110.6	11.034	-0.0299847	-0.00868614	-1.64114
2626.44	-35773	-14110.8	11.0327	-0.0300232	-0.0111686	-1.63996
2626.45	-35773.1	-14111	11.0314	-0.0300713	-0.0135784	-1.63878
2626.47	-35773.1	-14111.2	11.0303	-0.0300534	-0.0157616	-1.63769
2626.49	-35773.2	-14111.3	11.0298	-0.0299008	-0.0175675	-1.63684
2626.51	-35773.3	-14111.5	11.0298	-0.0297278	-0.0189143	-1.63629
2626.52	-35773.3	-14111.7	11.0299	-0.0298183	-0.0197841	-1.63612
2626.54	-35773.4	-14111.9	11.03	-0.0304426	-0.0201693	-1.63637
2626.56	-35773.5	-14112	11.03	-0.0315586	-0.0201853	-1.63717
2626.57	-35773.5	-14112.2	11.03	-0.0328759	-0.0200459	-1.63869
2626.59	-35773.6	-14112.4	11.0301	-0.034116	-0.0199544	-1.64109
2626.61	-35773.7	-14112.5	11.0303	-0.0352311	-0.019957	-1.64428
2626.62	-35773.8	-14112.7	11.0301	-0.0363301	-0.0199925	-1.64805
2626.64	-35773.8	-14112.9	11.0295	-0.0375099	-0.0200036	-1.65216
2626.66	-35773.9	-14113.1	11.0283	-0.0387108	-0.019992	-1.65635
2626.68	-35774	-14113.2	11.027	-0.0397829	-0.0199937	-1.66034
2626.69	-35774	-14113.4	11.0257	-0.0406228	-0.0200364	-1.66386
2626.71	-35774.1	-14113.6	11.0246	-0.0415252	-0.0200739	-1.66669
2626.73	-35774.2	-14113.8	11.0235	-0.0429817	-0.0200241	-1.66862
2626.74	-35774.3	-14113.9	11.0224	-0.045416	-0.0198393	-1.66945
2626.76	-35774.3	-14114.1	11.0213	-0.0487792	-0.0197123	-1.66921
2626.78	-35774.4	-14114.3	11.0201	-0.0528241	-0.0199368	-1.66796
2626.79	-35774.5	-14114.5	11.019	-0.0572983	-0.020738	-1.66583
2626.81	-35774.5	-14114.6	11.0179	-0.0619237	-0.0219479	-1.66315
2626.83	-35774.6	-14114.8	11.0167	-0.066413	-0.0232596	-1.66029
2626.85	-35774.7	-14115	11.0156	-0.0704945	-0.0244292	-1.65764
2626.86	-35774.7	-14115.1	11.0145	-0.0739709	-0.0255153	-1.65537
2626.88	-35774.8	-14115.3	11.0133	-0.0766667	-0.0266667	-1.65359
2626.9	-35774.9	-14115.5	11.0122	-0.0784695	-0.0279592	-1.65245
2626.91	-35775	-14115.7	11.0111	-0.079519	-0.029178	-1.65206
2626.93	-35775	-14115.8	11.0099	-0.0800177	-0.0300353	-1.65256
2626.95	-35775.1	-14116	11.0088	-0.0801581	-0.0303429	-1.65398
2626.96	-35775.2	-14116.2	11.0077	-0.0800983	-0.0302471	-1.656
2626.98	-35775.2	-14116.4	11.0065	-0.0799895	-0.029964	-1.65821
2627	-35775.3	-14116.5	11.0054	-0.0799429	-0.0297082	-1.66028
2627.02	-35775.4	-14116.7	11.0043	-0.0799573	-0.0296896	-1.66212
2627.03	-35775.5	-14116.9	11.0031	-0.0800115	-0.0301167	-1.66364
2627.05	-35775.5	-14117.1	11.002	-0.0800723	-0.0310709	-1.66471
2627.07	-35775.6	-14117.2	11.0009	-0.0800767	-0.0323301	-1.665
2627.08	-35775.7	-14117.4	10.9997	-0.079958	-0.0336289	-1.66418
2627.1	-35775.7	-14117.6	10.9985	-0.0797589	-0.0348043	-1.66214
2627.12	-35775.8	-14117.7	10.9974	-0.0797432	-0.0359014	-1.65922
2627.13	-35775.9	-14117.9	10.9964	-0.0801984	-0.0369898	-1.65584
2627.15	-35775.9	-14118.1	10.9955	-0.0812065	-0.0381105	-1.65226
2627.17	-35776	-14118.3	10.9944	-0.0824949	-0.0392542	-1.64849
2627.18	-35776.1	-14118.4	10.9926	-0.0837594	-0.040407	-1.64457
2627.2	-35776.2	-14118.6	10.9902	-0.084873	-0.0415549	-1.64071
2627.22	-35776.2	-14118.8	10.9878	-0.0859685	-0.0426838	-1.63751
2627.24	-35776.3	-14119	10.9861	-0.0871948	-0.0437807	-1.63554
2627.25	-35776.4	-14119.1	10.9851	-0.088505	-0.044868	-1.63511
2627.27	-35776.4	-14119.3	10.9841	-0.0896065	-0.0460131	-1.63615
2627.29	-35776.5	-14119.5	10.9824	-0.0902016	-0.0472803	-1.63856
2627.3	-35776.6	-14119.7	10.98	-0.0902692	-0.0485789	-1.64243
2627.32	-35776.6	-14119.8	10.9776	-0.0900879	-0.0496503	-1.64807
2627.34	-35776.7	-14120	10.9759	-0.0899417	-0.0502398	-1.65575
2627.36	-35776.8	-14120.2	10.9749	-0.0899296	-0.0503298	-1.66544
2627.37	-35776.9	-14120.3	10.9739	-0.0899797	-0.0501225	-1.67682
2627.39	-35776.9	-14120.5	10.9722	-0.0900167	-0.0498286	-1.68956
2627.41	-35777	-14120.7	10.9698	-0.0900183	-0.0496585	-1.70353
2627.42	-35777.1	-14120.9	10.9674	-0.0900046	-0.0498227	-1.71873
2627.44	-35777.1	-14121	10.9656	-0.0899953	-0.0505104	-1.73518
2627.46	-35777.2	-14121.2	10.9645	-0.0899952	-0.0516414	-1.75256
2627.47	-35777.3	-14121.4	10.9636	-0.089999	-0.0529523	-1.77036
2627.49	-35777.3	-14121.6	10.9626	-0.0900013	-0.0541964	-1.78808
2627.51	-35777.4	-14121.7	10.9615	-0.0900012	-0.0553262	-1.80536
2627.53	-35777.5	-14121.9	10.9603	-0.0900002	-0.0564106	-1.82194
2627.54	-35777.6	-14122.1	10.9591	-0.0899996	-0.0575132	-1.83752
2627.56	-35777.6	-14122.2	10.9579	-0.0899997	-0.0586463	-1.85171
2627.58	-35777.7	-14122.4	10.9568	-0.09	-0.0597963	-1.86406
2627.59	-35777.8	-14122.6	10.956	-0.0900001	-0.0609495	-1.8742
2627.61	-35777.8	-14122.8	10.955	-0.0900001	-0.0620908	-1.88242
2627.63	-35777.9	-14122.9	10.9536	-0.09	-0.0632048	-1.88924
2627.64	-35778	-14123.1	10.9514	-0.09	-0.0642863	-1.8952
2627.66	-35778	-14123.3	10.9489	-0.09	-0.0653899	-1.90067
2627.68	-35778.1	-14123.5	10.9468	-0.09	-0.0665913	-1.906
2627.7	-35778.2	-14123.6	10.9455	-0.09	-0.0679158	-1.91154
2627.71	-35778.2	-14123.8	10.9446	-0.09	-0.0691478	-1.91768
2627.73	-35778.3	-14124	10.9433	-0.09	-0.07	-1.92484
2627.75	-35778.4	-14124.2	10.9413	-0.09	-0.0702809	-1.93323
2627.76	-35778.5	-14124.3	10.9388	-0.09	-0.0701821	-1.94236
2627.78	-35778.5	-14124.5	10.9366	-0.09	-0.0699914	-1.95151
2627.8	-35778.6	-14124.7	10.9351	-0.09	-0.0699241	-1.96009
2627.81	-35778.7	-14124.8	10.9341	-0.09	-0.069954	-1.96785
2627.83	-35778.7	-14125	10.9332	-0.09	-0.0700045	-1.97459
2627.85	-35778.8	-14125.2	10.9322	-0.0899999	-0.0700211	-1.98015
2627.87	-35778.9	-14125.3	10.9311	-0.0899999	-0.0700126	-1.98438
2627.88	-35778.9	-14125.5	10.9299	-0.09	-0.0699987	-1.98718
2627.9	-35779	-14125.7	10.9286	-0.0900004	-0.0699937	-1.98857
2627.92	-35779.1	-14125.9	10.9275	-0.0900004	-0.0699959	-1.98903
2627.93	-35779.1	-14126	10.9265	-0.0899998	-0.0700009	-1.98912
2627.95	-35779.2	-14126.2	10.9256	-0.0899986	-0.0700046	-1.98928
2627.97	-35779.3	-14126.4	10.9246	-0.0899984	-0.0700044	-1.98966
2627.98	-35779.3	-14126.6	10.9229	-0.0900009	-0.0699977	-1.99041
2628	-35779.4	-14126.7	10.9205	-0.0900054	-0.0699874	-1.99175
2628.02	-35779.5	-14126.9	10.9181	-0.0900058	-0.0699867	-1.99414
2628.04	-35779.6	-14127.1	10.9162	-0.0899956	-0.07001	-1.99807
2628.05	-35779.6	-14127.2	10.9152	-0.089979	-0.0700474	-2.00348
2628.07	-35779.7	-14127.4	10.9142	-0.0899792	-0.0700468	-2.00943
2628.09	-35779.8	-14127.6	10.9127	-0.0900203	-0.0699544	-2.01487
2628.1	-35779.8	-14127.8	10.9104	-0.0900811	-0.0698177	-2.01912
2628.12	-35779.9	-14127.9	10.9079	-0.0900737	-0.0698343	-2.02194
2628.14	-35780	-14128.1	10.906	-0.0899102	-0.0702111	-2.02316
2628.15	-35780	-14128.3	10.9047	-0.0896886	-0.0710686	-2.02187
2628.17	-35780.1	-14128.4	10.9038	-0.0897419	-0.0724181	-2.01626
2628.19	-35780.2	-14128.6	10.9029	-0.0903891	-0.0742602	-2.00446
2628.2	-35780.2	-14128.8	10.9017	-0.0911915	-0.0764885	-1.98512
2628.22	-35780.3	-14129	10.9005	-0.090892	-0.0788815	-1.95738
2628.24	-35780.4	-14129.1	10.8994	-0.0883447	-0.0812208	-1.9204
2628.26	-35780.4	-14129.3	10.8984	-0.0854578	-0.0834594	-1.87328
2628.27	-35780.5	-14129.5	10.8972	-0.0869682	-0.0857093	-1.81503
2628.29	-35780.6	-14129.7	10.8958	-0.0974752	-0.0880764	-1.74472
2628.31	-35780.7	-14129.8	10.8939	-0.117749	-0.0904732	-1.66214
2628.32	-35780.7	-14130	10.8912	-0.145517	-0.0926585	-1.56769
2628.34	-35780.8	-14130.2	10.8875	-0.178633	-0.0944015	-1.46189
2628.36	-35780.9	-14130.3	10.883	-0.217527	-0.0956534	-1.34686
2628.38	-35780.9	-14130.5	10.8781	-0.264381	-0.0964889	-1.22582
2628.39	-35781	-14130.7	10.8732	-0.320857	-0.096977	-1.10179
2628.41	-35781.1	-14130.9	10.8679	-0.382969	-0.0971033	-0.975751
2628.43	-35781.1	-14131	10.8617	-0.44346	-0.0968053	-0.847511
2628.44	-35781.2	-14131.2	10.854	-0.495943	-0.0960376	-0.717017
2628.46	-35781.3	-14131.4	10.8451	-0.541616	-0.0949023	-0.585586
2628.48	-35781.3	-14131.5	10.8352	-0.585422	-0.0935744	-0.45521
2628.49	-35781.4	-14131.7	10.8246	-0.631577	-0.0922269	-0.32755
2628.51	-35781.5	-14131.9	10.8135	-0.679111	-0.0910144	-0.201967
2628.53	-35781.5	-14132.1	10.8015	-0.724878	-0.0900841	-0.0768543
2628.55	-35781.6	-14132.2	10.7886	-0.766422	-0.0895687	0.0488803
2628.56	-35781.7	-14132.4	10.7749	-0.805256	-0.0895194	0.173385
2628.58	-35781.7	-14132.6	10.7608	-0.844301	-0.0899585	0.293763
2628.6	-35781.8	-14132.7	10.7466	-0.885761	-0.0908723	0.407515
2628.61	-35781.9	-14132.9	10.7319	-0.92841	-0.0920759	0.514037
2628.63	-35781.9	-14133.1	10.7167	-0.97	-0.0933333	0.61329
2628.65	-35782	-14133.3	10.7005	-1.00888	-0.0944706	0.705236
2628.66	-35782.1	-14133.4	10.6834	-1.04581	-0.0955613	0.789844
2628.68	-35782.1	-14133.6	10.6656	-1.08214	-0.0967409	0.867084
2628.7	-35782.2	-14133.8	10.647	-1.11912	-0.0980577	0.937115
2628.72	-35782.3	-14133.9	10.6277	-1.15757	-0.0992668	1.00073
2628.73	-35782.3	-14134.1	10.6076	-1.19826	-0.100062	1.05887
2628.75	-35782.4	-14134.3	10.5868	-1.2413	-0.100279	1.11246
2628.77	-35782.5	-14134.4	10.5652	-1.28498	-0.100151	1.16243
2628.78	-35782.5	-14134.6	10.5426	-1.32728	-0.0999798	1.20971
2628.8	-35782.6	-14134.8	10.5192	-1.36698	-0.0999551	1.25484
2628.82	-35782.7	-14134.9	10.4952	-1.40489	-0.0999971	1.2974
2628.83	-35782.7	-14135.1	10.471	-1.44207	-0.0999871	1.33687
2628.85	-35782.8	-14135.3	10.4465	-1.47879	-0.0998962	1.373
2628.87	-35782.9	-14135.4	10.4216	-1.5138	-0.0998766	1.40619
2628.89	-35782.9	-14135.6	10.3956	-1.54561	-0.100102	1.43691
2628.9	-35783	-14135.8	10.3685	-1.57359	-0.100759	1.46536
2628.92	-35783	-14135.9	10.341	-1.59847	-0.102056	1.49127
2628.94	-35783.1	-14136.1	10.3138	-1.62112	-0.104197	1.51434
2628.95	-35783.2	-14136.2	10.287	-1.64189	-0.107223	1.53447
2628.97	-35783.2	-14136.4	10.2598	-1.66038	-0.110928	1.5519
2628.99	-35783.3	-14136.6	10.2315	-1.67613	-0.115088	1.56689
2629	-35783.4	-14136.7	10.202	-1.68895	-0.119534	1.57961
2629.02	-35783.4	-14136.9	10.1722	-1.69904	-0.124169	1.5901
2629.04	-35783.5	-14137.1	10.1431	-1.70658	-0.128896	1.59842
