# Supplementary material for: Extraction of driving behavior primitives considering driver expectation and vehicle dynamics
Source: PLoS One. 2025 Dec 31;20(12):e0340123. doi: 10.1371/journal.pone.0340123 (PMC12755792; doi:10.1371/journal.pone.0340123)
Supplement: S1 File — (ZIP) [file pone.0340123.s001.zip › DataSetForPimitiveExaction-1/straight driving/c27_s_6.xlsx]

## Sheet: Sheet1
2629.92	-35786.4	-14144.8	8.62051	-1.76259	-0.0624247	1.85372
2629.94	-35786.5	-14144.9	8.59115	-1.76422	-0.0641551	1.88301
2629.96	-35786.5	-14145.1	8.56184	-1.76617	-0.0652908	1.91517
2629.97	-35786.6	-14145.2	8.53231	-1.76871	-0.0662353	1.94947
2629.99	-35786.6	-14145.4	8.50224	-1.77211	-0.0673803	1.98519
2630.01	-35786.7	-14145.5	8.47166	-1.77592	-0.0686824	2.02162
2630.02	-35786.7	-14145.6	8.44087	-1.77917	-0.0697524	2.05807
2630.04	-35786.8	-14145.8	8.41013	-1.78094	-0.0702273	2.09385
2630.06	-35786.8	-14145.9	8.37951	-1.78115	-0.0701882	2.12832
2630.08	-35786.9	-14146	8.34898	-1.78035	-0.0700183	2.16084
2630.09	-35786.9	-14146.2	8.31846	-1.77902	-0.0700618	2.19079
2630.11	-35787	-14146.3	8.28789	-1.77709	-0.0702128	2.2179
2630.13	-35787	-14146.4	8.25723	-1.7742	-0.0701036	2.24204
2630.14	-35787.1	-14146.6	8.22645	-1.77005	-0.0694141	2.26316
2630.16	-35787.1	-14146.7	8.19571	-1.76521	-0.0682436	2.28161
2630.18	-35787.2	-14146.8	8.16531	-1.76069	-0.0668989	2.29795
2630.19	-35787.2	-14146.9	8.13548	-1.75734	-0.0656523	2.31277
2630.21	-35787.3	-14147.1	8.10607	-1.7551	-0.064531	2.32693
2630.23	-35787.3	-14147.2	8.07678	-1.7535	-0.0634596	2.34138
2630.25	-35787.4	-14147.3	8.04737	-1.75224	-0.0623702	2.357
2630.26	-35787.4	-14147.5	8.01787	-1.75186	-0.0612419	2.37443
2630.28	-35787.5	-14147.6	7.9884	-1.75318	-0.0600704	2.39418
2630.3	-35787.5	-14147.7	7.95904	-1.75687	-0.0588648	2.41664
2630.31	-35787.6	-14147.8	7.92965	-1.76266	-0.0576991	2.44153
2630.33	-35787.6	-14148	7.9	-1.77	-0.0566667	2.46841
2630.35	-35787.7	-14148.1	7.86989	-1.77854	-0.0557837	2.49676
2630.36	-35787.7	-14148.2	7.83928	-1.78862	-0.0547585	2.52589
2630.38	-35787.8	-14148.3	7.80815	-1.80078	-0.0532222	2.55508
2630.4	-35787.8	-14148.5	7.77655	-1.81528	-0.0509969	2.5837
2630.41	-35787.8	-14148.6	7.74471	-1.83152	-0.0485443	2.61147
2630.43	-35787.9	-14148.7	7.71294	-1.84871	-0.0464597	2.63815
2630.45	-35787.9	-14148.8	7.68137	-1.86631	-0.0450983	2.66355
2630.47	-35788	-14149	7.64972	-1.88446	-0.0441369	2.68745
2630.48	-35788	-14149.1	7.61762	-1.90341	-0.0431345	2.70967
2630.5	-35788.1	-14149.2	7.58492	-1.92308	-0.0418715	2.73005
2630.52	-35788.1	-14149.3	7.55191	-1.94255	-0.0406566	2.74856
2630.53	-35788.2	-14149.4	7.51893	-1.9608	-0.0398742	2.76518
2630.55	-35788.2	-14149.6	7.48615	-1.97708	-0.0396944	2.77981
2630.57	-35788.3	-14149.7	7.45334	-1.99128	-0.0398542	2.79225
2630.59	-35788.3	-14149.8	7.42021	-2.00331	-0.0400397	2.80224
2630.6	-35788.3	-14149.9	7.38657	-2.01305	-0.0400767	2.80979
2630.62	-35788.4	-14150	7.3524	-2.02021	-0.0400313	2.81534
2630.64	-35788.4	-14150.2	7.31769	-2.02452	-0.0399919	2.81935
2630.65	-35788.5	-14150.3	7.28257	-2.02659	-0.0399965	2.82248
2630.67	-35788.5	-14150.4	7.24733	-2.02832	-0.0400077	2.82564
2630.69	-35788.6	-14150.5	7.21227	-2.03171	-0.0399839	2.82976
2630.7	-35788.6	-14150.6	7.17737	-2.03758	-0.0399367	2.83566
2630.72	-35788.6	-14150.7	7.14221	-2.04535	-0.0399449	2.84402
2630.74	-35788.7	-14150.8	7.10636	-2.05435	-0.0400851	2.8555
2630.76	-35788.7	-14151	7.06992	-2.06418	-0.0402626	2.87031
2630.77	-35788.8	-14151.1	7.03356	-2.07477	-0.0401972	2.8882
2630.79	-35788.8	-14151.2	6.99792	-2.08602	-0.039614	2.90887
2630.81	-35788.9	-14151.3	6.96296	-2.09715	-0.038525	2.93161
2630.82	-35788.9	-14151.4	6.92795	-2.10679	-0.037208	2.95534
2630.84	-35788.9	-14151.5	6.89217	-2.11362	-0.0359384	2.97897
2630.86	-35789	-14151.6	6.85572	-2.11757	-0.0347982	3.00163
2630.87	-35789	-14151.7	6.81935	-2.11958	-0.0337158	3.02257
2630.89	-35789	-14151.8	6.78373	-2.12055	-0.0326194	3.0411
2630.91	-35789.1	-14151.9	6.74875	-2.12082	-0.0314891	3.05705
2630.93	-35789.1	-14152	6.71374	-2.12031	-0.0303395	3.07055
2630.94	-35789.2	-14152.2	6.67808	-2.119	-0.0291862	3.08177
2630.96	-35789.2	-14152.3	6.64179	-2.11747	-0.0280435	3.091
2630.98	-35789.2	-14152.4	6.60526	-2.11666	-0.0269249	3.09862
2630.99	-35789.3	-14152.5	6.56883	-2.11737	-0.0258378	3.10502
2631.01	-35789.3	-14152.6	6.53258	-2.11956	-0.0247381	3.11078
2631.03	-35789.4	-14152.7	6.49639	-2.12271	-0.0235558	3.11657
2631.04	-35789.4	-14152.8	6.46018	-2.12648	-0.0222524	3.12291
2631.06	-35789.4	-14152.9	6.42392	-2.13152	-0.0210037	3.12924
2631.08	-35789.5	-14153	6.38761	-2.13892	-0.0200757	3.13456
2631.1	-35789.5	-14153.1	6.35126	-2.14921	-0.0196803	3.13805
2631.11	-35789.5	-14153.2	6.31496	-2.15967	-0.0197187	3.13986
2631.13	-35789.6	-14153.3	6.27879	-2.16646	-0.019982	3.14051
2631.15	-35789.6	-14153.4	6.24279	-2.16662	-0.0202601	3.14019
2631.16	-35789.7	-14153.5	6.20666	-2.16141	-0.0203382	3.13753
2631.18	-35789.7	-14153.6	6.17	-2.15333	-0.02	3.13072
2631.2	-35789.7	-14153.7	6.1326	-2.14359	-0.0191133	3.11838
2631.21	-35789.8	-14153.8	6.09498	-2.12808	-0.0178821	3.10093
2631.23	-35789.8	-14153.9	6.05784	-2.10135	-0.0165945	3.07923
2631.25	-35789.8	-14154	6.02173	-2.05991	-0.0154521	3.05369
2631.27	-35789.9	-14154.1	5.98671	-2.00668	-0.0143655	3.02327
2631.28	-35789.9	-14154.2	5.95272	-1.94593	-0.0131847	2.9866
2631.3	-35789.9	-14154.3	5.91978	-1.8808	-0.0118669	2.94294
2631.32	-35790	-14154.4	5.88817	-1.81118	-0.0106716	2.89322
2631.33	-35790	-14154.5	5.85817	-1.7364	-0.00991067	2.83866
2631.35	-35790.1	-14154.6	5.82992	-1.65661	-0.00972849	2.78039
2631.37	-35790.1	-14154.7	5.8031	-1.57384	-0.00986942	2.71924
2631.38	-35790.1	-14154.7	5.77735	-1.49044	-0.0100206	2.656
2631.4	-35790.1	-14154.8	5.75254	-1.40825	-0.0100129	2.59129
2631.42	-35790.2	-14154.9	5.72899	-1.32817	-0.00996835	2.52537
2631.43	-35790.2	-14155	5.70708	-1.25096	-0.010042	2.45844
2631.45	-35790.2	-14155.1	5.68694	-1.17577	-0.0102266	2.39097
2631.47	-35790.3	-14155.2	5.66821	-1.099	-0.0102356	2.32385
2631.49	-35790.3	-14155.3	5.65052	-1.01684	-0.00975921	2.258
2631.5	-35790.3	-14155.4	5.63376	-0.928359	-0.00872875	2.19366
2631.52	-35790.4	-14155.5	5.61831	-0.83696	-0.00742973	2.13003
2631.54	-35790.4	-14155.6	5.60457	-0.746323	-0.00617062	2.06629
2631.55	-35790.4	-14155.6	5.59256	-0.658546	-0.00506165	2.00271
2631.57	-35790.5	-14155.7	5.58191	-0.573722	-0.00396342	1.94095
2631.59	-35790.5	-14155.8	5.57219	-0.491867	-0.00272864	1.88273
2631.61	-35790.5	-14155.9	5.56344	-0.414249	-0.00142314	1.82898
2631.62	-35790.6	-14156	5.55613	-0.343491	-0.000342848	1.77976
2631.64	-35790.6	-14156.1	5.55073	-0.282204	0.000219563	1.73511
2631.66	-35790.6	-14156.2	5.54707	-0.231409	0.000267605	1.69528
2631.67	-35790.7	-14156.3	5.54436	-0.190651	7.90689e-05	1.66073
2631.69	-35790.7	-14156.4	5.54183	-0.159362	-6.96905e-05	1.63188
2631.71	-35790.7	-14156.5	5.53935	-0.136062	-8.70391e-05	1.60846
2631.72	-35790.8	-14156.5	5.53725	-0.118549	-2.80085e-05	1.5896
2631.74	-35790.8	-14156.6	5.53585	-0.104699	4.86557e-05	1.57447
2631.76	-35790.8	-14156.7	5.53492	-0.0936236	8.82833e-05	1.56235
2631.78	-35790.9	-14156.8	5.53379	-0.0852747	3.89739e-05	1.55261
2631.79	-35790.9	-14156.9	5.53191	-0.0795754	-0.00013246	1.54465
2631.81	-35790.9	-14157	5.52948	-0.0759982	-0.000270488	1.53811
2631.83	-35791	-14157.1	5.52714	-0.0737536	-0.000109999	1.53272
2631.84	-35791	-14157.2	5.52545	-0.0721126	0.000578623	1.52825
2631.86	-35791	-14157.2	5.52437	-0.0708715	0.00171956	1.52448
2631.88	-35791.1	-14157.3	5.52349	-0.0700867	0.00308596	1.52123
2631.89	-35791.1	-14157.4	5.5225	-0.06979	0.00445802	1.51831
2631.91	-35791.1	-14157.5	5.52134	-0.0698314	0.00567148	1.51568
2631.93	-35791.2	-14157.6	5.52014	-0.069985	0.00658538	1.51333
2631.95	-35791.2	-14157.7	5.51897	-0.0700576	0.00707558	1.51127
2631.96	-35791.2	-14157.8	5.51785	-0.0700431	0.00711353	1.50943
2631.98	-35791.3	-14157.9	5.51673	-0.070002	0.00670453	1.50772
2632	-35791.3	-14157.9	5.51561	-0.0699841	0.00586979	1.50609
2632.01	-35791.3	-14158	5.51447	-0.0699887	0.00470622	1.50458
2632.03	-35791.3	-14158.1	5.51333	-0.07	0.00333333	1.50327
2632.05	-35791.4	-14158.2	5.5122	-0.0700052	0.00190116	1.50218
2632.06	-35791.4	-14158.3	5.51107	-0.0700042	0.000681899	1.50114
2632.08	-35791.5	-14158.4	5.50993	-0.0699997	-2.1719e-05	1.49992
2632.1	-35791.5	-14158.5	5.5088	-0.069995	-7.44661e-05	1.49825
2632.12	-35791.5	-14158.6	5.50767	-0.0699941	9.69582e-05	1.4957
2632.13	-35791.5	-14158.7	5.50653	-0.0700014	-5.16293e-05	1.49184
2632.15	-35791.6	-14158.7	5.5054	-0.0700155	-0.000868214	1.48623
2632.17	-35791.6	-14158.8	5.50427	-0.0700192	-0.00214704	1.4786
2632.18	-35791.6	-14158.9	5.50313	-0.0699922	-0.00358554	1.46865
2632.2	-35791.7	-14159	5.502	-0.0699404	-0.00493019	1.4562
2632.22	-35791.7	-14159.1	5.50087	-0.0699311	-0.00604441	1.44124
2632.23	-35791.7	-14159.2	5.49973	-0.0700396	-0.00680894	1.42377
2632.25	-35791.8	-14159.3	5.4986	-0.0702312	-0.0071394	1.40405
2632.27	-35791.8	-14159.4	5.49747	-0.070248	-0.00702202	1.38272
2632.29	-35791.8	-14159.4	5.49633	-0.0698077	-0.00645215	1.36052
2632.3	-35791.9	-14159.5	5.4952	-0.0688212	-0.00547534	1.33761
2632.32	-35791.9	-14159.6	5.49407	-0.0675321	-0.00422364	1.31324
2632.34	-35791.9	-14159.7	5.49293	-0.0662145	-0.00283827	1.28656
2632.35	-35792	-14159.8	5.4918	-0.0650232	-0.00149438	1.25629
2632.37	-35792	-14159.9	5.49067	-0.0639371	-0.000416977	1.22051
2632.39	-35792	-14160	5.48953	-0.0629201	0.000170716	1.17723
2632.4	-35792.1	-14160.1	5.48838	-0.0618932	0.000256538	1.12491
2632.42	-35792.1	-14160.1	5.48725	-0.0607235	9.41218e-05	1.06251
2632.44	-35792.1	-14160.2	5.48616	-0.0592737	-5.1816e-05	0.989077
2632.45	-35792.2	-14160.3	5.48507	-0.057374	-7.21511e-05	0.904858
2632.47	-35792.2	-14160.4	5.48392	-0.0548202	-2.57609e-05	0.811412
2632.49	-35792.2	-14160.5	5.48264	-0.0514157	2.17448e-05	0.710418
2632.51	-35792.3	-14160.6	5.48133	-0.0471529	3.73679e-05	0.604753
2632.52	-35792.3	-14160.7	5.48029	-0.0421996	1.83128e-05	0.498394
2632.54	-35792.3	-14160.8	5.47977	-0.036734	-3.45154e-05	0.395289
2632.56	-35792.3	-14160.8	5.47975	-0.0309988	-8.00359e-05	0.298211
2632.57	-35792.4	-14160.9	5.47994	-0.0252879	-4.52697e-05	0.209004
2632.59	-35792.4	-14161	5.48006	-0.0198929	0.000127042	0.129415
2632.61	-35792.4	-14161.1	5.48007	-0.0150614	0.000286781	0.0603184
2632.62	-35792.5	-14161.2	5.48001	-0.011011	0.000142869	0.00199347
2632.64	-35792.5	-14161.3	5.47998	-0.00792407	-0.000562774	-0.0453863
2632.66	-35792.5	-14161.4	5.47998	-0.00563027	-0.0017272	-0.0826065
2632.68	-35792.6	-14161.5	5.48	-0.00375472	-0.00303783	-0.11101
2632.69	-35792.6	-14161.5	5.48001	-0.00192731	-0.00421647	-0.131903
2632.71	-35792.6	-14161.6	5.48001	0.000161637	-0.00529132	-0.146241
2632.73	-35792.7	-14161.7	5.48	0.00279192	-0.00644209	-0.154803
2632.74	-35792.7	-14161.8	5.47999	0.00615102	-0.00779477	-0.158407
2632.76	-35792.7	-14161.9	5.47999	0.00979506	-0.00909954	-0.158129
2632.78	-35792.8	-14162	5.48	0.0130153	-0.00994894	-0.155156
2632.8	-35792.8	-14162.1	5.48003	0.0153863	-0.0100578	-0.15067
2632.81	-35792.8	-14162.2	5.48005	0.0181054	-0.00984254	-0.145833
2632.83	-35792.9	-14162.2	5.48001	0.0229447	-0.00996781	-0.1418
2632.85	-35792.9	-14162.3	5.47989	0.031418	-0.0109118	-0.139685
2632.86	-35792.9	-14162.4	5.47983	0.0438009	-0.0122604	-0.140421
2632.88	-35793	-14162.5	5.48	0.06	-0.0133333	-0.14488
2632.9	-35793	-14162.6	5.48056	0.0799663	-0.0136444	-0.153746
2632.91	-35793	-14162.7	5.48166	0.103828	-0.0134832	-0.166923
2632.93	-35793.1	-14162.8	5.48346	0.131759	-0.0133335	-0.184125
2632.95	-35793.1	-14162.9	5.48608	0.163622	-0.0134905	-0.205022
2632.97	-35793.1	-14162.9	5.48955	0.198252	-0.0136183	-0.229149
2632.98	-35793.1	-14163	5.49389	0.234264	-0.0132491	-0.256009
2633	-35793.2	-14163.1	5.49906	0.270562	-0.0121629	-0.285034
2633.02	-35793.2	-14163.2	5.50488	0.306865	-0.0108404	-0.315446
2633.03	-35793.2	-14163.3	5.51112	0.343033	-0.00988373	-0.346433
2633.05	-35793.3	-14163.4	5.51766	0.378853	-0.00963403	-0.377303
2633.07	-35793.3	-14163.5	5.52451	0.413933	-0.00980988	-0.407652
2633.08	-35793.3	-14163.6	5.53174	0.447856	-0.01004	-0.437118
2633.1	-35793.4	-14163.6	5.53938	0.480164	-0.0100975	-0.465276
2633.12	-35793.4	-14163.7	5.54742	0.510315	-0.0100468	-0.491576
2633.14	-35793.4	-14163.8	5.55585	0.537758	-0.00998709	-0.515454
2633.15	-35793.5	-14163.9	5.56466	0.561952	-0.00997414	-0.536562
2633.17	-35793.5	-14164	5.57385	0.582374	-0.0099886	-0.554919
2633.19	-35793.5	-14164.1	5.58342	0.598527	-0.010004	-0.570607
2633.2	-35793.6	-14164.2	5.59338	0.611123	-0.0100068	-0.584896
2633.22	-35793.6	-14164.3	5.60373	0.622653	-0.0100028	-0.600808
2633.24	-35793.6	-14164.4	5.61447	0.635715	-0.0099988	-0.621485
2633.25	-35793.7	-14164.4	5.6256	0.651547	-0.0099982	-0.649334
2633.27	-35793.7	-14164.5	5.6371	0.669673	-0.00999934	-0.685837
2633.29	-35793.7	-14164.6	5.64895	0.689517	-0.0100004	-0.732433
2633.31	-35793.8	-14164.7	5.66118	0.710629	-0.0100005	-0.791037
2633.32	-35793.8	-14164.8	5.67385	0.7327	-0.0100002	-0.864075
2633.34	-35793.8	-14164.9	5.68706	0.755405	-0.0099999	-0.95382
2633.36	-35793.9	-14165	5.70067	0.77789	-0.00999988	-1.05893
2633.37	-35793.9	-14165.1	5.71439	0.798818	-0.00999996	-1.17473
2633.39	-35793.9	-14165.2	5.72794	0.816888	-0.01	-1.29654
2633.41	-35794	-14165.3	5.74138	0.831636	-0.01	-1.42158
2633.42	-35794	-14165.4	5.75505	0.843265	-0.01	-1.5486
2633.44	-35794	-14165.4	5.76928	0.852009	-0.00999999	-1.67628
2633.46	-35794.1	-14165.5	5.78401	0.85824	-0.00999999	-1.8017
2633.48	-35794.1	-14165.6	5.79895	0.862424	-0.01	-1.92094
2633.49	-35794.1	-14165.7	5.81381	0.865017	-0.01	-2.03032
2633.51	-35794.2	-14165.8	5.82853	0.866354	-0.01	-2.12939
2633.53	-35794.2	-14165.9	5.84321	0.8667	-0.01	-2.21957
2633.54	-35794.2	-14166	5.85791	0.866305	-0.01	-2.30214
2633.56	-35794.3	-14166.1	5.87264	0.86528	-0.01	-2.37723
2633.58	-35794.3	-14166.2	5.8874	0.863674	-0.01	-2.44435
2633.59	-35794.3	-14166.3	5.90215	0.861558	-0.01	-2.50323
2633.61	-35794.4	-14166.4	5.9169	0.859193	-0.01	-2.55482
2633.63	-35794.4	-14166.5	5.93161	0.856913	-0.01	-2.60059
2633.64	-35794.4	-14166.6	5.94628	0.85495	-0.01	-2.64191
2633.66	-35794.5	-14166.7	5.96097	0.852912	-0.01	-2.67948
2633.68	-35794.5	-14166.8	5.97579	0.850194	-0.01	-2.71376
2633.7	-35794.5	-14166.9	5.99075	0.846562	-0.01	-2.74534
2633.71	-35794.6	-14167	6.00561	0.843577	-0.01	-2.77533
2633.73	-35794.6	-14167	6.02	0.843333	-0.01	-2.80501
2633.75	-35794.6	-14167.1	6.03373	0.84746	-0.00999998	-2.83547
2633.76	-35794.7	-14167.2	6.04716	0.855727	-0.00999997	-2.86696
2633.78	-35794.7	-14167.3	6.06082	0.867439	-0.01	-2.89955
2633.8	-35794.7	-14167.4	6.07508	0.882018	-0.0100001	-2.9332
2633.82	-35794.8	-14167.5	6.0899	0.899282	-0.0100001	-2.96747
2633.83	-35794.8	-14167.6	6.10515	0.919133	-0.00999998	-3.00186
2633.85	-35794.9	-14167.7	6.12072	0.941017	-0.00999972	-3.03571
2633.87	-35794.9	-14167.8	6.13663	0.963106	-0.00999965	-3.06799
2633.88	-35794.9	-14167.9	6.1529	0.983349	-0.0100001	-3.09757
2633.9	-35795	-14168	6.16954	1.00037	-0.0100011	-3.12359
2633.92	-35795	-14168.1	6.18662	1.01437	-0.0100013	-3.14581
2633.93	-35795	-14168.2	6.20418	1.02582	-0.00999927	-3.16406
2633.95	-35795.1	-14168.3	6.22218	1.03509	-0.00999575	-3.17839
2633.97	-35795.1	-14168.4	6.24043	1.04246	-0.00999544	-3.18921
2633.99	-35795.2	-14168.5	6.2587	1.0482	-0.0100035	-3.19698
2634	-35795.2	-14168.6	6.27686	1.05249	-0.0100165	-3.20213
2634.02	-35795.2	-14168.7	6.29496	1.05544	-0.0100163	-3.20503
2634.04	-35795.3	-14168.8	6.31306	1.05712	-0.00998413	-3.20605
2634.05	-35795.3	-14168.9	6.33118	1.05767	-0.00993654	-3.20545
2634.07	-35795.3	-14169	6.34933	1.05727	-0.0099423	-3.20338
2634.09	-35795.4	-14169.1	6.36747	1.05611	-0.0100703	-3.19997
2634.1	-35795.4	-14169.2	6.38561	1.05428	-0.0102437	-3.19558
2634.12	-35795.4	-14169.3	6.40374	1.0517	-0.0102021	-3.19086
2634.14	-35795.5	-14169.4	6.42186	1.04832	-0.00968179	-3.18648
2634.16	-35795.5	-14169.5	6.43999	1.04491	-0.00865067	-3.18317
2634.17	-35795.6	-14169.6	6.45812	1.04313	-0.00732607	-3.18173
2634.19	-35795.6	-14169.7	6.47629	1.04461	-0.00593556	-3.18293
2634.21	-35795.6	-14169.8	6.49445	1.04996	-0.00466158	-3.18743
2634.22	-35795.7	-14169.9	6.51257	1.05879	-0.00364477	-3.19577
2634.24	-35795.7	-14170.1	6.53059	1.07068	-0.00301949	-3.20841
2634.26	-35795.7	-14170.2	6.5486	1.08545	-0.0028461	-3.22495
2634.27	-35795.8	-14170.3	6.56682	1.10309	-0.0031262	-3.24433
2634.29	-35795.8	-14170.4	6.58543	1.1235	-0.00385351	-3.26542
2634.31	-35795.9	-14170.5	6.60453	1.14552	-0.00494332	-3.28703
2634.33	-35795.9	-14170.6	6.62414	1.16727	-0.00625762	-3.30791
2634.34	-35795.9	-14170.7	6.64425	1.18694	-0.00765205	-3.32686
2634.36	-35796	-14170.8	6.66469	1.2037	-0.00892834	-3.34342
2634.38	-35796	-14170.9	6.6852	1.21729	-0.00985694	-3.35759
2634.39	-35796	-14171	6.70553	1.22763	-0.0102454	-3.36937
2634.41	-35796.1	-14171.1	6.72582	1.23612	-0.0102117	-3.37915
2634.43	-35796.1	-14171.2	6.74633	1.24492	-0.0100276	-3.38752
2634.44	-35796.2	-14171.3	6.76733	1.25592	-0.0099334	-3.39508
2634.46	-35796.2	-14171.4	6.78883	1.26936	-0.00994763	-3.40278
2634.48	-35796.2	-14171.5	6.81073	1.28475	-0.00999561	-3.41168
2634.5	-35796.3	-14171.6	6.83297	1.30173	-0.0100141	-3.42265
2634.51	-35796.3	-14171.8	6.85558	1.32063	-0.0100065	-3.43536
2634.53	-35796.4	-14171.9	6.87863	1.34199	-0.00999978	-3.44907
2634.55	-35796.4	-14172	6.90216	1.36595	-0.0100127	-3.46307
2634.56	-35796.4	-14172.1	6.92602	1.39058	-0.0100239	-3.47691
2634.58	-35796.5	-14172.2	6.95	1.41333	-0.01	-3.4902
2634.6	-35796.5	-14172.3	6.97392	1.43226	-0.00993092	-3.50243
2634.61	-35796.6	-14172.4	6.99772	1.44774	-0.00989967	-3.51269
2634.63	-35796.6	-14172.5	7.02139	1.46071	-0.0100125	-3.51993
2634.65	-35796.6	-14172.6	7.04496	1.47185	-0.0102772	-3.5234
2634.66	-35796.7	-14172.8	7.06869	1.48086	-0.0103713	-3.52334
2634.68	-35796.7	-14172.9	7.09288	1.48727	-0.00990324	-3.52018
2634.7	-35796.8	-14173	7.11766	1.49092	-0.00872854	-3.51427
2634.72	-35796.8	-14173.1	7.14274	1.49265	-0.0073998	-3.50572
2634.73	-35796.8	-14173.2	7.16772	1.49345	-0.0065904	-3.49458
2634.75	-35796.9	-14173.3	7.19245	1.49397	-0.00659639	-3.48106
2634.77	-35796.9	-14173.4	7.2173	1.49395	-0.00681416	-3.46573
2634.78	-35797	-14173.6	7.24272	1.49301	-0.006512	-3.44919
2634.8	-35797	-14173.7	7.26882	1.49105	-0.00539419	-3.43181
2634.82	-35797.1	-14173.8	7.29506	1.48852	-0.00404673	-3.41344
2634.84	-35797.1	-14173.9	7.32083	1.48593	-0.00315713	-3.3939
2634.85	-35797.1	-14174	7.34588	1.48358	-0.00301527	-3.37312
2634.87	-35797.2	-14174.1	7.37061	1.48139	-0.00322627	-3.35125
2634.89	-35797.2	-14174.3	7.39549	1.47924	-0.00333367	-3.32847
2634.9	-35797.3	-14174.4	7.42062	1.47704	-0.00320096	-3.305
2634.92	-35797.3	-14174.5	7.44559	1.47474	-0.00316229	-3.28107
2634.94	-35797.4	-14174.6	7.46992	1.47232	-0.00358241	-3.25693
2634.95	-35797.4	-14174.7	7.49363	1.46986	-0.00456814	-3.23243
2634.97	-35797.4	-14174.9	7.51729	1.46764	-0.00590151	-3.20693
2634.99	-35797.5	-14175	7.54148	1.46595	-0.00734443	-3.17981
2635.01	-35797.5	-14175.1	7.56635	1.46478	-0.0086752	-3.15086
2635.02	-35797.6	-14175.2	7.5915	1.46381	-0.00968982	-3.12042
2635.04	-35797.6	-14175.3	7.61658	1.46274	-0.0101967	-3.08876
2635.06	-35797.7	-14175.5	7.64148	1.46152	-0.0102372	-3.05528
2635.07	-35797.7	-14175.6	7.66637	1.46039	-0.0100684	-3.01858
2635.09	-35797.7	-14175.7	7.69143	1.45954	-0.00994398	-2.97725
2635.11	-35797.8	-14175.8	7.71653	1.45873	-0.00993861	-2.93117
2635.12	-35797.8	-14175.9	7.74136	1.45738	-0.00998478	-2.88117
2635.14	-35797.9	-14176.1	7.76562	1.45489	-0.0100152	-2.82801
2635.16	-35797.9	-14176.2	7.78939	1.4504	-0.0100145	-2.77129
2635.18	-35798	-14176.3	7.81302	1.44292	-0.0100026	-2.7098
2635.19	-35798	-14176.4	7.83684	1.43153	-0.00999834	-2.64252
2635.21	-35798.1	-14176.6	7.86075	1.41634	-0.0100017	-2.57048
2635.23	-35798.1	-14176.7	7.88448	1.39802	-0.0100017	-2.49589
2635.24	-35798.2	-14176.8	7.90774	1.37727	-0.00998992	-2.42076
2635.26	-35798.2	-14177	7.93048	1.35471	-0.00997928	-2.34504
2635.28	-35798.3	-14177.1	7.95277	1.33094	-0.00999322	-2.26771
2635.29	-35798.3	-14177.2	7.97469	1.30658	-0.0100453	-2.18787
2635.31	-35798.3	-14177.3	7.99626	1.28242	-0.0100812	-2.10573
2635.33	-35798.4	-14177.5	8.01752	1.25928	-0.0100178	-2.02192
2635.35	-35798.4	-14177.6	8.03848	1.23747	-0.00981709	-1.93643
2635.36	-35798.5	-14177.7	8.05899	1.21413	-0.00969678	-1.84547
2635.38	-35798.5	-14177.8	8.07886	1.18529	-0.00996548	-1.74389
2635.4	-35798.6	-14178	8.09791	1.1471	-0.0108382	-1.62743
2635.41	-35798.6	-14178.1	8.11608	1.09635	-0.0120826	-1.496
2635.43	-35798.7	-14178.2	8.13333	1.03	-0.0133333	-1.35076
2635.45	-35798.7	-14178.4	8.14957	0.946246	-0.0143469	-1.19281
2635.46	-35798.8	-14178.5	8.1644	0.848177	-0.0153686	-1.02297
2635.48	-35798.8	-14178.6	8.17737	0.74011	-0.0167658	-0.842001
2635.5	-35798.9	-14178.8	8.18817	0.62627	-0.0187703	-0.652111
2635.52	-35798.9	-14178.9	8.19698	0.510567	-0.0211594	-0.460424
2635.53	-35799	-14179	8.20409	0.39685	-0.0236155	-0.275085
2635.55	-35799	-14179.1	8.20974	0.288972	-0.0259217	-0.102721
2635.57	-35799	-14179.3	8.21406	0.190808	-0.0281461	0.0543238
2635.58	-35799.1	-14179.4	8.21712	0.106228	-0.0304065	0.194454
2635.6	-35799.1	-14179.5	8.21904	0.0373031	-0.0327478	0.316334
2635.62	-35799.2	-14179.7	8.21993	-0.0181895	-0.0350412	0.419245
2635.63	-35799.2	-14179.8	8.21992	-0.0630935	-0.0371321	0.502563
2635.65	-35799.3	-14179.9	8.21915	-0.0994865	-0.0388254	0.566804
2635.67	-35799.3	-14180.1	8.21782	-0.127898	-0.0398436	0.614777
2635.68	-35799.4	-14180.2	8.21615	-0.148671	-0.039903	0.649564
2635.7	-35799.4	-14180.3	8.2142	-0.162201	-0.0389966	0.673747
2635.72	-35799.5	-14180.5	8.21183	-0.168979	-0.0375946	0.689049
2635.74	-35799.5	-14180.6	8.20888	-0.169509	-0.0362092	0.697104
2635.75	-35799.6	-14180.7	8.20543	-0.16472	-0.0350734	0.699258
2635.77	-35799.6	-14180.9	8.20191	-0.156157	-0.0340099	0.696436
2635.79	-35799.7	-14181	8.19879	-0.145399	-0.0328147	0.689533
2635.8	-35799.7	-14181.1	8.19628	-0.133434	-0.0315091	0.679582
2635.82	-35799.8	-14181.2	8.19426	-0.120504	-0.0303986	0.667791
2635.84	-35799.8	-14181.4	8.19258	-0.106811	-0.0297957	0.65536
2635.86	-35799.9	-14181.5	8.19122	-0.0928278	-0.0297271	0.642993
2635.87	-35799.9	-14181.6	8.19028	-0.0793118	-0.0299109	0.63086
2635.89	-35799.9	-14181.8	8.18982	-0.0670137	-0.0300591	0.619107
2635.91	-35800	-14181.9	8.18979	-0.0562291	-0.0300713	0.60794
2635.92	-35800	-14182	8.18994	-0.0468323	-0.0300206	0.597622
2635.94	-35800.1	-14182.2	8.19005	-0.0386796	-0.0299832	0.588403
2635.96	-35800.1	-14182.3	8.19005	-0.0315925	-0.0299815	0.580299
2635.97	-35800.2	-14182.4	8.19001	-0.0253648	-0.0299954	0.57314
2635.99	-35800.2	-14182.6	8.18999	-0.0198075	-0.0300046	0.566755
2636.01	-35800.3	-14182.7	8.18999	-0.0149509	-0.0300044	0.561028
2636.03	-35800.3	-14182.8	8.19	-0.0109751	-0.0300008	0.555881
2636.04	-35800.4	-14182.9	8.19	-0.00802151	-0.0299994	0.551238
2636.06	-35800.4	-14183.1	8.19	-0.00581208	-0.0300002	0.547056
2636.08	-35800.5	-14183.2	8.19	-0.00382527	-0.0300004	0.543306
2636.09	-35800.5	-14183.3	8.19	-0.0016012	-0.0299975	0.539959
2636.11	-35800.6	-14183.5	8.19	0.000783908	-0.0299948	0.536957
2636.13	-35800.6	-14183.6	8.19	0.00298879	-0.0299983	0.534228
2636.14	-35800.6	-14183.7	8.18999	0.004708	-0.0300115	0.531663
2636.16	-35800.7	-14183.9	8.18999	0.0058947	-0.0300207	0.528911
2636.18	-35800.7	-14184	8.19	0.00661053	-0.0300045	0.525517
2636.2	-35800.8	-14184.1	8.19002	0.00710128	-0.0299534	0.521383
2636.21	-35800.8	-14184.3	8.19004	0.00866203	-0.0299228	0.518449
2636.23	-35800.9	-14184.4	8.19	0.0129597	-0.0299912	0.519376
2636.25	-35800.9	-14184.5	8.1899	0.0200576	-0.0301856	0.526576
2636.26	-35801	-14184.6	8.18985	0.0223627	-0.0302863	0.541257
2636.28	-35801	-14184.8	8.19	0.01	-0.03	0.56427
2636.3	-35801.1	-14184.9	8.19039	-0.024326	-0.0291337	0.596854
2636.31	-35801.1	-14185	8.19056	-0.0775899	-0.0278955	0.641804
2636.33	-35801.2	-14185.2	8.18993	-0.144186	-0.0265938	0.702303
2636.35	-35801.2	-14185.3	8.18801	-0.220701	-0.0254456	0.780048
2636.37	-35801.3	-14185.4	8.18452	-0.311065	-0.0243608	0.871747
2636.38	-35801.3	-14185.6	8.17929	-0.420747	-0.0231854	0.973062
2636.4	-35801.3	-14185.7	8.17209	-0.550903	-0.0218726	1.08043
2636.42	-35801.4	-14185.8	8.16275	-0.690526	-0.0206776	1.19249
2636.43	-35801.4	-14186	8.1511	-0.826494	-0.0199084	1.30823
2636.45	-35801.5	-14186.1	8.13703	-0.950442	-0.0197117	1.42578
2636.47	-35801.5	-14186.2	8.12066	-1.06535	-0.0198502	1.54117
2636.48	-35801.6	-14186.3	8.10212	-1.17583	-0.0200315	1.65011
2636.5	-35801.6	-14186.5	8.08163	-1.28367	-0.0200768	1.75
2636.52	-35801.7	-14186.6	8.05959	-1.38495	-0.0200368	1.84162
2636.54	-35801.7	-14186.7	8.03643	-1.47511	-0.0199898	1.92615
2636.55	-35801.8	-14186.9	8.01233	-1.55238	-0.0199796	2.0041
2636.57	-35801.8	-14187	7.98707	-1.61987	-0.019991	2.0749
2636.59	-35801.9	-14187.1	7.96042	-1.68111	-0.0200031	2.13784
2636.6	-35801.9	-14187.2	7.93245	-1.73788	-0.0200054	2.19315
2636.62	-35801.9	-14187.4	7.9037	-1.78932	-0.0200021	2.24234
2636.64	-35802	-14187.5	7.87475	-1.83442	-0.0199991	2.287
2636.65	-35802	-14187.6	7.84571	-1.87354	-0.0199987	2.328
2636.67	-35802.1	-14187.7	7.81609	-1.9088	-0.0199996	2.36527
2636.69	-35802.1	-14187.9	7.7854	-1.94236	-0.0200002	2.39869
2636.7	-35802.2	-14188	7.75369	-1.97465	-0.02	2.42865
2636.72	-35802.2	-14188.1	7.72165	-2.00417	-0.0199998	2.45609
2636.74	-35802.3	-14188.2	7.68996	-2.02948	-0.0200004	2.48195
2636.76	-35802.3	-14188.4	7.65856	-2.0511	-0.0200013	2.50649
2636.77	-35802.3	-14188.5	7.62674	-2.07143	-0.0200009	2.52932
2636.79	-35802.4	-14188.6	7.59379	-2.09278	-0.0199979	2.55006
2636.81	-35802.4	-14188.7	7.55979	-2.1151	-0.0199946	2.56876
2636.82	-35802.5	-14188.8	7.52542	-2.13642	-0.0199969	2.5858
2636.84	-35802.5	-14189	7.49132	-2.15487	-0.020009	2.60157
2636.86	-35802.6	-14189.1	7.45747	-2.17019	-0.0200204	2.61594
2636.88	-35802.6	-14189.2	7.42344	-2.18317	-0.0200102	2.62851
2636.89	-35802.6	-14189.3	7.38882	-2.19458	-0.0199632	2.6389
2636.91	-35802.7	-14189.4	7.35367	-2.20435	-0.0199232	2.64713
2636.93	-35802.7	-14189.6	7.31831	-2.21193	-0.0199685	2.65345
2636.94	-35802.8	-14189.7	7.28305	-2.21686	-0.0201498	2.65811
2636.96	-35802.8	-14189.8	7.24793	-2.21936	-0.0202883	2.6613
2636.98	-35802.9	-14189.9	7.21286	-2.22003	-0.0200916	2.66319
2636.99	-35802.9	-14190	7.17776	-2.21943	-0.0193224	2.66392
2637.01	-35802.9	-14190.1	7.14262	-2.21816	-0.0181274	2.66364
2637.03	-35803	-14190.3	7.10747	-2.2168	-0.0168146	2.6625
2637.05	-35803	-14190.4	7.07233	-2.21582	-0.0156393	2.6606
2637.06	-35803.1	-14190.5	7.0372	-2.2149	-0.0145545	2.65805
2637.08	-35803.1	-14190.6	7.00207	-2.21345	-0.0134062	2.65489
2637.1	-35803.1	-14190.7	6.96693	-2.21099	-0.0121042	2.65119
2637.11	-35803.2	-14190.8	6.9318	-2.20756	-0.0108659	2.64708
2637.13	-35803.2	-14190.9	6.89667	-2.20333	-0.01	2.6427
2637.15	-35803.3	-14191	6.86153	-2.19858	-0.00971468	2.63823
2637.16	-35803.3	-14191.1	6.8264	-2.19385	-0.00981579	2.63404
2637.18	-35803.3	-14191.3	6.79127	-2.18979	-0.0100086	2.63054
2637.2	-35803.4	-14191.4	6.75613	-2.18699	-0.0100733	2.62806
2637.22	-35803.4	-14191.5	6.721	-2.1859	-0.0100414	2.62667
2637.23	-35803.4	-14191.6	6.68587	-2.18691	-0.00999682	2.62639
2637.25	-35803.5	-14191.7	6.65073	-2.19018	-0.00999464	2.62717
2637.27	-35803.5	-14191.8	6.6156	-2.19514	-0.0100075	2.62884
2637.28	-35803.6	-14191.9	6.58047	-2.20109	-0.00999391	2.63117
2637.3	-35803.6	-14192	6.54533	-2.20731	-0.00994549	2.63382
2637.32	-35803.6	-14192.1	6.5102	-2.21305	-0.00993337	2.63614
2637.33	-35803.7	-14192.2	6.47507	-2.21758	-0.0100394	2.63743
2637.35	-35803.7	-14192.3	6.43994	-2.22031	-0.010232	2.63726
2637.37	-35803.7	-14192.4	6.4048	-2.22094	-0.0102497	2.63576
2637.39	-35803.8	-14192.5	6.36966	-2.21925	-0.00980602	2.63309
2637.4	-35803.8	-14192.6	6.33452	-2.2154	-0.00881279	2.62938
2637.42	-35803.8	-14192.7	6.29938	-2.21025	-0.00752354	2.6246
2637.44	-35803.9	-14192.8	6.26428	-2.20473	-0.00622294	2.61871
2637.45	-35803.9	-14192.9	6.2292	-2.19928	-0.00505705	2.61189
2637.47	-35804	-14193	6.19406	-2.19359	-0.00396798	2.60457
2637.49	-35804	-14193.1	6.15879	-2.18734	-0.0028825	2.59721
2637.5	-35804	-14193.2	6.12347	-2.18052	-0.00176274	2.59006
2637.52	-35804.1	-14193.3	6.08839	-2.17357	-0.000615367	2.58312
2637.54	-35804.1	-14193.4	6.0538	-2.16696	0.000549648	2.57636
2637.56	-35804.1	-14193.5	6.01974	-2.16095	0.00171005	2.56972
2637.57	-35804.2	-14193.6	5.98592	-2.1556	0.00283033	2.56307
2637.59	-35804.2	-14193.7	5.95205	-2.15096	0.00387903	2.5563
2637.61	-35804.2	-14193.8	5.91805	-2.14669	0.00491935	2.54921
2637.62	-35804.3	-14193.9	5.88401	-2.14212	0.00610217	2.54153
2637.64	-35804.3	-14194	5.85001	-2.13659	0.00755677	2.53299
2637.66	-35804.3	-14194.1	5.81604	-2.12953	0.00902147	2.52343
2637.67	-35804.4	-14194.2	5.78203	-2.12044	0.00992425	2.51276
2637.69	-35804.4	-14194.3	5.74791	-2.10893	0.00973765	2.5009
2637.71	-35804.4	-14194.4	5.71378	-2.09543	0.00859789	2.48789
2637.73	-35804.5	-14194.4	5.67989	-2.08096	0.00709235	2.47382
2637.74	-35804.5	-14194.5	5.64645	-2.06646	0.00576854	2.45881
2637.76	-35804.5	-14194.6	5.6135	-2.05197	0.0046835	2.44301
2637.78	-35804.6	-14194.7	5.58094	-2.03699	0.00360948	2.42659
2637.79	-35804.6	-14194.8	5.54872	-2.02105	0.00235699	2.40969
2637.81	-35804.6	-14194.9	5.51687	-2.00416	0.00108266	2.39216
2637.83	-35804.7	-14195	5.48548	-1.98651	0.000114338	2.37374
2637.84	-35804.7	-14195.1	5.45462	-1.96827	-0.000277405	2.35418
2637.86	-35804.7	-14195.2	5.42409	-1.94925	-0.000222696	2.33354
2637.88	-35804.7	-14195.2	5.3936	-1.92912	-1.97546e-05	2.31196
2637.89	-35804.8	-14195.3	5.36291	-1.90764	7.60016e-05	2.28961
2637.91	-35804.8	-14195.4	5.3322	-1.88496	5.67898e-05	2.26664
2637.93	-35804.8	-14195.5	5.30177	-1.86141	2.56867e-06	2.24322
2637.95	-35804.9	-14195.6	5.27188	-1.83733	-2.07057e-05	2.2194
2637.96	-35804.9	-14195.7	5.24245	-1.81331	-1.44122e-05	2.19478
2637.98	-35804.9	-14195.8	5.21333	-1.79	0	2.16885
2638	-35805	-14195.8	5.18444	-1.76745	5.61205e-06	2.14116
2638.01	-35805	-14195.9	5.15602	-1.74335	3.63865e-06	2.1118
2638.03	-35805	-14196	5.1284	-1.71481	-1.72307e-07	2.08093
2638.05	-35805	-14196.1	5.10177	-1.68011	-1.51386e-06	2.04847
2638.07	-35805.1	-14196.2	5.07587	-1.64151	-9.13489e-07	2.01339
2638.08	-35805.1	-14196.2	5.05034	-1.60209	8.91105e-08	1.97449
2638.1	-35805.1	-14196.3	5.02497	-1.56331	4.06545e-07	1.93116
2638.12	-35805.2	-14196.4	5.00002	-1.52202	2.27922e-07	1.88439
2638.13	-35805.2	-14196.5	4.97579	-1.47427	-3.45405e-08	1.8355
2638.15	-35805.2	-14196.6	4.9525	-1.41848	-1.08717e-07	1.78518
2638.17	-35805.2	-14196.6	4.93003	-1.3587	-5.64801e-08	1.73273
2638.18	-35805.3	-14196.7	4.90827	-1.2998	1.18926e-08	1.67727
2638.2	-35805.3	-14196.8	4.88718	-1.24398	2.89555e-08	1.61879
2638.22	-35805.3	-14196.9	4.86696	-1.18814	1.38888e-08	1.55914
2638.24	-35805.4	-14197	4.84784	-1.12855	-3.83608e-09	1.50033
2638.25	-35805.4	-14197	4.82997	-1.06467	-7.68186e-09	1.44314
2638.27	-35805.4	-14197.1	4.81338	-1.0014	-3.38561e-09	1.38614
2638.29	-35805.4	-14197.2	4.79808	-0.944076	1.18699e-09	1.32771
2638.3	-35805.5	-14197.3	4.78397	-0.893291	2.03024e-09	1.26741
2638.32	-35805.5	-14197.3	4.77078	-0.842599	8.1698e-10	1.20653
2638.34	-35805.5	-14197.4	4.75823	-0.785146	-3.56807e-10	1.14644
2638.35	-35805.5	-14197.5	4.74631	-0.719602	-5.34562e-10	1.08663
2638.37	-35805.6	-14197.6	4.73533	-0.651595	-1.94808e-10	1.02423
2638.39	-35805.6	-14197.6	4.72559	-0.58694	1.04982e-10	0.956289
2638.41	-35805.6	-14197.7	4.71716	-0.524682	1.40226e-10	0.882166
2638.42	-35805.7	-14197.8	4.70981	-0.456552	4.57888e-11	0.803683
2638.44	-35805.7	-14197.9	4.70334	-0.374352	-3.0379e-11	0.722715
2638.46	-35805.7	-14197.9	4.69796	-0.27855	-3.66435e-11	0.63972
2638.47	-35805.7	-14198	4.69424	-0.177644	-1.05708e-11	0.553841
2638.49	-35805.8	-14198.1	4.69275	-0.0800328	8.66977e-12	0.464347
2638.51	-35805.8	-14198.2	4.69341	0.0121532	9.52717e-12	0.373247
2638.52	-35805.8	-14198.3	4.69563	0.101763	2.37835e-12	0.284731
2638.54	-35805.8	-14198.3	4.69883	0.191327	-2.4267e-12	0.202858
2638.56	-35805.9	-14198.4	4.70293	0.277703	-2.42093e-12	0.129348
2638.58	-35805.9	-14198.5	4.70819	0.353893	-4.95794e-13	0.0643324
2638.59	-35805.9	-14198.6	4.71484	0.413476	5.88659e-13	0.00793244
2638.61	-35805.9	-14198.6	4.72266	0.456648	4.36928e-13	-0.0394961
2638.63	-35806	-14198.7	4.73125	0.487444	2.64933e-14	-0.0774625
2638.64	-35806	-14198.8	4.74018	0.509772	2.04316e-13	-0.105646
2638.66	-35806	-14198.9	4.74927	0.526098	5.95251e-13	-0.12515
2638.68	-35806.1	-14198.9	4.75839	0.538178	2.19875e-13	-0.137781
2638.69	-35806.1	-14199	4.76748	0.547589	-1.54024e-12	-0.145272
2638.71	-35806.1	-14199.1	4.77653	0.554749	-2.79882e-12	-0.148805
2638.73	-35806.1	-14199.2	4.7856	0.559587	-6.18969e-13	-0.149329
2638.75	-35806.2	-14199.2	4.79471	0.56214	6.3691e-12	-0.147722
2638.76	-35806.2	-14199.3	4.80381	0.563085	1.05681e-11	-0.144429
2638.78	-35806.2	-14199.4	4.81281	0.563322	1.2036e-12	-0.139746
2638.8	-35806.3	-14199.5	4.82168	0.563574	-2.5423e-11	-0.133988
2638.81	-35806.3	-14199.5	4.83065	0.563707	-3.92144e-11	-0.127565
2638.83	-35806.3	-14199.6	4.84	0.563333	0	-0.120915
2638.85	-35806.3	-14199.7	4.84993	0.562237	1.00712e-10	-0.114405
2638.86	-35806.4	-14199.8	4.86024	0.560897	1.44691e-10	-0.108114
2638.88	-35806.4	-14199.9	4.87061	0.559968	-1.79499e-11	-0.102046
2638.9	-35806.4	-14199.9	4.88082	0.559845	-3.96848e-10	-0.0961156
2638.91	-35806.4	-14200	4.89097	0.560057	-5.31101e-10	-0.0899253
2638.93	-35806.5	-14200.1	4.90122	0.55995	1.38045e-10	-0.0830121
2638.95	-35806.5	-14200.2	4.9116	0.559113	1.5562e-09	-0.0749124
2638.97	-35806.5	-14200.2	4.92186	0.557813	1.93851e-09	-0.0651593
2638.98	-35806.6	-14200.3	4.93169	0.556434	-7.93962e-10	-0.0532854
2639	-35806.6	-14200.4	4.94093	0.555232	-6.07491e-09	-0.0388163
2639.02	-35806.6	-14200.5	4.94986	0.554147	-7.03162e-09	-0.0212609
2639.03	-35806.6	-14200.6	4.95878	0.553078	4.04828e-09	-0.00012951
2639.05	-35806.7	-14200.6	4.96787	0.55196	2.36127e-08	0.0244843
2639.07	-35806.7	-14200.7	4.97698	0.550813	2.53283e-08	0.0513086
2639.09	-35806.7	-14200.8	4.98595	0.549663	-1.93033e-08	0.0789295
2639.1	-35806.8	-14200.9	4.99478	0.548526	-9.14049e-08	0.105987
2639.12	-35806.8	-14201	5.00384	0.547397	-9.0509e-08	0.131214
2639.14	-35806.8	-14201	5.0135	0.546268	8.81558e-08	0.153351
2639.15	-35806.8	-14201.1	5.02377	0.545135	3.5243e-07	0.17114
2639.17	-35806.9	-14201.2	5.03411	0.544001	3.20447e-07	0.183323
2639.19	-35806.9	-14201.3	5.04396	0.542866	-3.90548e-07	0.188667
2639.2	-35806.9	-14201.4	5.05314	0.541733	-1.35364e-06	0.186848
2639.22	-35807	-14201.4	5.06199	0.5406	-1.12216e-06	0.178692
2639.24	-35807	-14201.5	5.07087	0.539467	1.69133e-06	0.1651
2639.26	-35807	-14201.6	5.07991	0.538333	5.17957e-06	0.147146
2639.27	-35807	-14201.7	5.08904	0.5372	3.87774e-06	0.12609
2639.29	-35807.1	-14201.8	5.09815	0.536067	-7.19564e-06	0.10319
2639.31	-35807.1	-14201.9	5.10722	0.534933	-1.97452e-05	0.0795594
2639.32	-35807.1	-14201.9	5.11627	0.5338	-1.31794e-05	0.0561729
2639.34	-35807.2	-14202	5.12533	0.532667	3.01768e-05	0.0339853
2639.36	-35807.2	-14202.1	5.13439	0.531533	7.49911e-05	0.0137024
2639.37	-35807.2	-14202.2	5.14347	0.5304	4.38439e-05	-0.00416729
2639.39	-35807.2	-14202.3	5.15253	0.529267	-0.000125054	-0.0191739
2639.41	-35807.3	-14202.4	5.1616	0.528134	-0.000283746	-0.0315291
2639.43	-35807.3	-14202.4	5.17067	0.527	-0.000141694	-0.0418947
2639.44	-35807.3	-14202.5	5.17973	0.525866	0.000559093	-0.0508944
2639.46	-35807.4	-14202.6	5.1888	0.524732	0.0017199	-0.0586817
2639.48	-35807.4	-14202.7	5.19787	0.523599	0.00303491	-0.0651368
2639.49	-35807.4	-14202.8	5.20693	0.522469	0.00423019	-0.0701903
2639.51	-35807.5	-14202.9	5.216	0.521338	0.00531764	-0.0742143
2639.53	-35807.5	-14202.9	5.22507	0.520202	0.00645044	-0.0777996
2639.54	-35807.5	-14203	5.23413	0.519056	0.00773972	-0.0814418
2639.56	-35807.5	-14203.1	5.24319	0.517914	0.00900137	-0.0849721
2639.58	-35807.6	-14203.2	5.25227	0.516796	0.00992743	-0.0879433
2639.6	-35807.6	-14203.3	5.26135	0.515709	0.0102784	-0.0900077
2639.61	-35807.6	-14203.3	5.27043	0.514604	0.010208	-0.0913915
2639.63	-35807.7	-14203.4	5.27947	0.513408	0.0100094	-0.0925246
2639.65	-35807.7	-14203.5	5.28847	0.512098	0.00992416	-0.0937073
2639.66	-35807.7	-14203.6	5.2975	0.510873	0.00994721	-0.0946232
2639.68	-35807.8	-14203.7	5.30667	0.51	0.01	-0.0947712
2639.7	-35807.8	-14203.8	5.31598	0.509666	0.0100206	-0.0937396
2639.71	-35807.8	-14203.9	5.32515	0.509742	0.0100133	-0.0914713
2639.73	-35807.8	-14203.9	5.33382	0.510018	0.00999937	-0.0879982
2639.75	-35807.9	-14204	5.34181	0.510284	0.00999445	-0.083318
2639.77	-35807.9	-14204.1	5.34957	0.510324	0.00999665	-0.0773144
2639.78	-35807.9	-14204.2	5.35765	0.509923	0.0100003	-0.0698472
2639.8	-35808	-14204.3	5.36643	0.508982	0.0100015	-0.0609314
2639.82	-35808	-14204.4	5.37566	0.50773	0.0100008	-0.0510198
2639.83	-35808	-14204.5	5.38497	0.506452	0.00999987	-0.0406416
2639.85	-35808.1	-14204.6	5.39412	0.505319	0.0099996	-0.0302739
2639.87	-35808.1	-14204.6	5.40314	0.504228	0.00999979	-0.0202694
2639.88	-35808.1	-14204.7	5.41211	0.503037	0.01	-0.0109616
2639.9	-35808.2	-14204.8	5.42109	0.501735	0.0100001	-0.00256083
2639.92	-35808.2	-14204.9	5.43016	0.500576	0.0100001	0.00497188
2639.93	-35808.2	-14205	5.43941	0.499845	0.00999999	0.0117055
2639.95	-35808.3	-14205.1	5.44874	0.499652	0.00999997	0.0177053
2639.97	-35808.3	-14205.2	5.4578	0.499811	0.00999999	0.0230303
2639.99	-35808.3	-14205.3	5.46621	0.500106	0.01	0.02774
2640	-35808.3	-14205.3	5.474	0.500325	0.01	0.0319525
2640.02	-35808.4	-14205.4	5.4818	0.500257	0.01	0.0358723
2640.04	-35808.4	-14205.5	5.49027	0.499701	0.01	0.0397065
2640.05	-35808.4	-14205.6	5.49948	0.498652	0.01	0.0435171
2640.07	-35808.5	-14205.7	5.5087	0.497359	0.01	0.0471829
2640.09	-35808.5	-14205.8	5.51721	0.496082	0.01	0.0505743
2640.11	-35808.5	-14205.9	5.52499	0.494927	0.01	0.0536523
2640.12	-35808.6	-14205.9	5.53278	0.49384	0.01	0.0564756
2640.14	-35808.6	-14206	5.54131	0.492757	0.01	0.0591032
2640.16	-35808.6	-14206.1	5.55054	0.491643	0.01	0.061502
2640.17	-35808.7	-14206.2	5.55974	0.490489	0.01	0.0635542
2640.19	-35808.7	-14206.3	5.56817	0.489289	0.01	0.0651482
2640.21	-35808.7	-14206.4	5.57593	0.488096	0.01	0.0663245
2640.22	-35808.7	-14206.5	5.58375	0.487007	0.01	0.0672441
2640.24	-35808.8	-14206.6	5.59233	0.486101	0.01	0.0680628
2640.26	-35808.8	-14206.7	5.60155	0.485179	0.01	0.0688313
2640.28	-35808.9	-14206.8	5.61073	0.483856	0.01	0.0695285
2640.29	-35808.9	-14206.8	5.61928	0.481803	0.01	0.0701441
2640.31	-35808.9	-14206.9	5.62719	0.479323	0.01	0.0707888
2640.33	-35808.9	-14207	5.63486	0.477085	0.01	0.0716439
2640.34	-35809	-14207.1	5.64262	0.475657	0.01	0.0728636
2640.36	-35809	-14207.2	5.65056	0.474741	0.01	0.0743708
2640.38	-35809	-14207.3	5.65858	0.47361	0.01	0.0759743
2640.39	-35809.1	-14207.4	5.66661	0.471667	0.01	0.0775064
2640.41	-35809.1	-14207.5	5.67459	0.469206	0.01	0.0789688
2640.43	-35809.1	-14207.6	5.68242	0.466897	0.01	0.0804341
2640.45	-35809.2	-14207.7	5.69011	0.465291	0.01	0.0819553
2640.46	-35809.2	-14207.8	5.6979	0.464249	0.01	0.0834734
2640.48	-35809.2	-14207.8	5.70616	0.463387	0.01	0.0848893
2640.5	-35809.3	-14207.9	5.71512	0.462384	0.01	0.086127
2640.51	-35809.3	-14208	5.72438	0.461229	0.01	0.0872202
2640.53	-35809.3	-14208.1	5.73333	0.46	0.01	0.0882353
2640.55	-35809.4	-14208.2	5.74156	0.458774	0.01	0.0892427
2640.56	-35809.4	-14208.3	5.74934	0.457621	0.01	0.0903287
2640.58	-35809.4	-14208.4	5.75713	0.456613	0.01	0.0915834
2640.6	-35809.5	-14208.5	5.76523	0.455732	0.00999998	0.0930454
2640.62	-35809.5	-14208.6	5.77329	0.454684	0.00999997	0.0945808
2640.63	-35809.5	-14208.7	5.78085	0.453109	0.01	0.0960193
2640.65	-35809.6	-14208.8	5.78769	0.450868	0.0100001	0.0972478
2640.67	-35809.6	-14208.9	5.7943	0.448426	0.0100001	0.0983155
2640.68	-35809.6	-14208.9	5.80129	0.446352	0.00999996	0.0992993
2640.7	-35809.7	-14209	5.80899	0.44497	0.00999966	0.100219
2640.72	-35809.7	-14209.1	5.8171	0.444008	0.00999961	0.100954
2640.73	-35809.7	-14209.2	5.82523	0.443109	0.0100002	0.101369
2640.75	-35809.8	-14209.3	5.83315	0.44205	0.0100013	0.101434
2640.77	-35809.8	-14209.4	5.84103	0.440869	0.0100014	0.101344
2640.79	-35809.8	-14209.5	5.84905	0.439637	0.00999892	0.101319
2640.8	-35809.9	-14209.6	5.85722	0.438426	0.0099949	0.101512
2640.82	-35809.9	-14209.7	5.86516	0.437307	0.00999495	0.10196
2640.84	-35809.9	-14209.8	5.8725	0.43635	0.0100049	0.102686
2640.85	-35810	-14209.9	5.87923	0.435457	0.0100197	0.10368
2640.87	-35810	-14210	5.88588	0.434291	0.0100179	0.104884
2640.89	-35810	-14210.1	5.89304	0.432505	0.00997821	0.106234
2640.9	-35810.1	-14210.2	5.90087	0.430144	0.00992449	0.107683
2640.92	-35810.1	-14210.3	5.90902	0.427751	0.0099374	0.1092
2640.94	-35810.1	-14210.4	5.91711	0.425883	0.0100944	0.110757
2640.95	-35810.2	-14210.4	5.92502	0.424666	0.0102889	0.1123
2640.97	-35810.2	-14210.5	5.93291	0.423758	0.0102163	0.113751
2640.99	-35810.2	-14210.6	5.94095	0.422806	0.00957915	0.115034
2641.01	-35810.3	-14210.7	5.94905	0.421687	0.00842983	0.116159
2641.02	-35810.3	-14210.8	5.95691	0.420492	0.0071446	0.117212
2641.04	-35810.3	-14210.9	5.96423	0.419313	0.0060834	0.118282
2641.06	-35810.4	-14211	5.97106	0.418179	0.00515842	0.119393
2641.07	-35810.4	-14211.1	5.97766	0.417062	0.00392635	0.120519
2641.09	-35810.4	-14211.2	5.98433	0.415936	0.00198335	0.121636
2641.11	-35810.5	-14211.3	5.99113	0.414799	-0.000459038	0.122742
2641.12	-35810.5	-14211.4	5.99799	0.413665	-0.00277099	0.123853
2641.14	-35810.5	-14211.5	6.00482	0.412544	-0.00438292	0.12498
2641.16	-35810.6	-14211.6	6.01162	0.411424	-0.00541525	0.126108
2641.18	-35810.6	-14211.7	6.01841	0.410277	-0.00638907	0.127202
2641.19	-35810.6	-14211.8	6.02518	0.409084	-0.00774052	0.128242
2641.21	-35810.7	-14211.9	6.03197	0.407904	-0.00916049	0.129298
2641.23	-35810.7	-14212	6.03879	0.406836	-0.00997136	0.130487
2641.24	-35810.8	-14212.1	6.04564	0.405935	-0.0096142	0.131898
2641.26	-35810.8	-14212.2	6.05248	0.404959	-0.00836169	0.133433
2641.28	-35810.8	-14212.3	6.05922	0.403545	-0.00683534	0.134914
2641.3	-35810.9	-14212.4	6.06583	0.401436	-0.00555926	0.136193
2641.31	-35810.9	-14212.5	6.07251	0.398988	-0.00449468	0.13729
2641.33	-35810.9	-14212.6	6.07957	0.396777	-0.00340345	0.138287
2641.35	-35811	-14212.7	6.0872	0.395247	-0.00212625	0.139233
2641.36	-35811	-14212.8	6.09522	0.394221	-0.00088146	0.140026
2641.38	-35811	-14212.9	6.10333	0.393333	0	0.140523
2641.4	-35811.1	-14213	6.1113	0.392298	0.00029222	0.140642
2641.41	-35811.1	-14213.1	6.1192	0.391132	0.000189465	0.140561
2641.43	-35811.1	-14213.1	6.12714	0.38993	-8.97204e-06	0.140526
2641.45	-35811.2	-14213.2	6.13519	0.388766	-7.88267e-05	0.14072
2641.47	-35811.2	-14213.3	6.14318	0.38764	-4.75655e-05	0.141126
2641.48	-35811.2	-14213.4	6.15088	0.386538	4.64e-06	0.141684
2641.5	-35811.3	-14213.5	6.15811	0.38544	2.1169e-05	0.142346
2641.52	-35811.3	-14213.6	6.16484	0.384311	1.1868e-05	0.143102
2641.53	-35811.3	-14213.7	6.17106	0.383116	-1.79859e-06	0.143946
2641.55	-35811.4	-14213.8	6.17684	0.38187	-5.66135e-06	0.144825
2641.57	-35811.4	-14213.9	6.1824	0.380718	-2.94143e-06	0.145582
2641.58	-35811.5	-14214	6.188	0.379821	6.19541e-07	0.146042
2641.6	-35811.5	-14214.1	6.19374	0.379345	1.50941e-06	0.146063
2641.62	-35811.5	-14214.2	6.19944	0.379464	7.25012e-07	0.145572
2641.64	-35811.6	-14214.3	6.2049	0.38035	-2.01131e-07	0.144501
2641.65	-35811.6	-14214.4	6.21019	0.382091	-4.06558e-07	0.142784
2641.67	-35811.6	-14214.5	6.21585	0.384631	-1.82787e-07	0.140343
2641.69	-35811.7	-14214.6	6.22248	0.3879	6.81361e-08	0.137107
2641.7	-35811.7	-14214.7	6.2302	0.391898	1.31019e-07	0.133072
2641.72	-35811.7	-14214.8	6.23847	0.396727	6.55479e-08	0.128339
2641.74	-35811.8	-14214.9	6.24667	0.402491	-4.66198e-08	0.123017
2641.75	-35811.8	-14215	6.25459	0.409093	-1.25024e-07	0.117234
2641.77	-35811.9	-14215.1	6.26245	0.416179	-9.07135e-08	0.111142
2641.79	-35811.9	-14215.2	6.27048	0.423382	1.26902e-07	0.10489
2641.81	-35811.9	-14215.3	6.27863	0.430412	3.79188e-07	0.0985842
2641.82	-35812	-14215.4	6.28651	0.437061	2.80801e-07	0.0922777
2641.84	-35812	-14215.5	6.29372	0.44314	-5.1822e-07	0.0860254
2641.86	-35812	-14215.6	6.30038	0.448761	-1.41959e-06	0.0799323
2641.87	-35812.1	-14215.7	6.30709	0.45431	-9.46816e-07	0.0741501
2641.89	-35812.1	-14215.8	6.3144	0.46015	2.16711e-06	0.0688045
2641.91	-35812.1	-14215.9	6.32234	0.466115	5.38476e-06	0.0635852
2641.92	-35812.2	-14216	6.33049	0.471615	3.14806e-06	0.0578359
2641.94	-35812.2	-14216.1	6.33845	0.476168	-8.97887e-06	0.0509066
2641.96	-35812.2	-14216.2	6.34626	0.48076	-2.03727e-05	0.0423446
2641.98	-35812.3	-14216.3	6.35424	0.487377	-1.01734e-05	0.0318317
2641.99	-35812.3	-14216.4	6.36268	0.497886	3.68337e-05	0.0190332
2642.01	-35812.4	-14216.5	6.37165	0.512762	7.67909e-05	0.00342197
2642.03	-35812.4	-14216.6	6.38106	0.531669	3.15397e-05	-0.0156409
2642.04	-35812.4	-14216.7	6.39084	0.554301	-0.000149787	-0.0386291
2642.06	-35812.5	-14216.8	6.40097	0.580663	-0.000288321	-0.0646375
2642.08	-35812.5	-14217	6.41145	0.610913	-9.16026e-05	-0.0920785
2642.09	-35812.5	-14217.1	6.42229	0.644803	0.000677629	-0.119396
2642.11	-35812.6	-14217.2	6.43354	0.679286	0.0018726	-0.145279
2642.13	-35812.6	-14217.3	6.44526	0.710138	0.00318544	-0.16852
2642.14	-35812.7	-14217.4	6.45746	0.733646	0.00436073	-0.187902
2642.16	-35812.7	-14217.5	6.46998	0.749011	0.00544547	-0.202158
2642.18	-35812.7	-14217.6	6.48259	0.756469	0.00659384	-0.210005
2642.2	-35812.8	-14217.7	6.4951	0.756243	0.00789578	-0.210468
2642.21	-35812.8	-14217.8	6.50753	0.748487	0.0091341	-0.204057
2642.23	-35812.8	-14217.9	6.52	0.733333	0.01	-0.191721
2642.25	-35812.9	-14218	6.53255	0.711288	0.0102853	-0.174477
2642.26	-35812.9	-14218.1	6.54507	0.684354	0.0101842	-0.153593
2642.28	-35813	-14218.2	6.55738	0.654907	0.00999139	-0.130404
2642.3	-35813	-14218.3	6.56931	0.625124	0.00992677	-0.106109
2642.32	-35813	-14218.4	6.58065	0.596513	0.00995875	-0.0814516
2642.33	-35813.1	-14218.5	6.59119	0.570442	0.0100032	-0.0570818
2642.35	-35813.1	-14218.6	6.60084	0.547782	0.010005	-0.0335398
2642.37	-35813.1	-14218.7	6.60974	0.528005	0.00999208	-0.0110575
2642.38	-35813.2	-14218.8	6.61811	0.510335	0.0100062	0.0101884
2642.4	-35813.2	-14218.9	6.62615	0.494462	0.0100557	0.0303645
2642.42	-35813.3	-14219.1	6.63401	0.481169	0.010068	0.0504557
2642.43	-35813.3	-14219.2	6.64185	0.471396	0.00995978	0.0715623
2642.45	-35813.3	-14219.3	6.64978	0.465113	0.00976337	0.0942512
2642.47	-35813.4	-14219.4	6.65773	0.460337	0.0097453	0.11801
2642.49	-35813.4	-14219.5	6.66566	0.454863	0.0101978	0.142199
2642.5	-35813.4	-14219.6	6.67355	0.447819	0.0112053	0.166372
2642.52	-35813.5	-14219.7	6.68148	0.440626	0.0124943	0.190422
2642.54	-35813.5	-14219.8	6.68952	0.43491	0.0137597	0.214265
2642.55	-35813.6	-14219.9	6.69763	0.431195	0.0148734	0.237421
2642.57	-35813.6	-14220	6.70554	0.428388	0.0159687	0.258827
2642.59	-35813.6	-14220.1	6.713	0.425288	0.0171946	0.277388
2642.6	-35813.7	-14220.2	6.71994	0.42159	0.0185046	0.292654
2642.62	-35813.7	-14220.3	6.72656	0.418114	0.0196062	0.304981
2642.64	-35813.7	-14220.4	6.73306	0.41572	0.020202	0.314768
2642.66	-35813.8	-14220.5	6.73966	0.414509	0.0202705	0.322098
2642.67	-35813.8	-14220.7	6.74658	0.413751	0.0200889	0.326723
2642.69	-35813.9	-14220.8	6.754	0.412734	0.0199399	0.328391
2642.71	-35813.9	-14220.9	6.7619	0.411817	0.0199247	0.327184
2642.72	-35813.9	-14221	6.77	0.41236	0.0199764	0.323496
2642.74	-35814	-14221.1	6.77805	0.415679	0.0200242	0.317723
2642.76	-35814	-14221.2	6.78598	0.421882	0.020037	0.31015
2642.77	-35814.1	-14221.3	6.79387	0.430111	0.0200155	0.300972
2642.79	-35814.1	-14221.4	6.80182	0.439513	0.0199642	0.29039
2642.81	-35814.1	-14221.5	6.80979	0.449608	0.0199247	0.278702
2642.83	-35814.2	-14221.6	6.8177	0.46017	0.0199638	0.266271
2642.84	-35814.2	-14221.7	6.82547	0.470956	0.0201289	0.253451
2642.86	-35814.3	-14221.8	6.83325	0.481504	0.0202672	0.240462
2642.88	-35814.3	-14222	6.84135	0.491229	0.0201095	0.22745
2642.89	-35814.3	-14222.1	6.85001	0.499601	0.0194222	0.214517
2642.91	-35814.4	-14222.2	6.85911	0.506591	0.0182809	0.201409
2642.93	-35814.4	-14222.3	6.86837	0.512411	0.016914	0.187699
2642.94	-35814.5	-14222.4	6.87752	0.517306	0.0155425	0.17305
2642.96	-35814.5	-14222.5	6.88657	0.521706	0.0143297	0.157742
2642.98	-35814.5	-14222.6	6.8956	0.526122	0.0134149	0.14232
2643	-35814.6	-14222.7	6.90471	0.530928	0.0129214	0.127269
2643.01	-35814.6	-14222.8	6.91382	0.535715	0.0128814	0.112757
2643.03	-35814.7	-14222.9	6.92281	0.539797	0.0132949	0.0988383
2643.05	-35814.7	-14223.1	6.93164	0.542674	0.0141426	0.0856324
2643.06	-35814.7	-14223.2	6.94058	0.544743	0.0153128	0.0735714
2643.08	-35814.8	-14223.3	6.95	0.546667	0.0166667	0.0631808
2643.1	-35814.8	-14223.4	6.96011	0.548931	0.0180498	0.0548389
2643.11	-35814.9	-14223.5	6.9705	0.55132	0.0192477	0.0483352
2643.13	-35814.9	-14223.6	6.98057	0.553444	0.0200305	0.0433121
2643.15	-35814.9	-14223.7	6.98994	0.555012	0.0202675	0.0394584
2643.16	-35815	-14223.8	6.99886	0.556068	0.0201614	0.036619
2643.18	-35815	-14224	7.00772	0.556727	0.0199843	0.0346716
2643.2	-35815.1	-14224.1	7.01676	0.557062	0.0199282	0.0334803
2643.22	-35815.1	-14224.2	7.02589	0.557025	0.0199597	0.0328714
2643.23	-35815.1	-14224.3	7.03491	0.556548	0.0200061	0.0326644
2643.25	-35815.2	-14224.4	7.0438	0.555624	0.0200192	0.0326781
2643.27	-35815.2	-14224.5	7.05282	0.554389	0.02001	0.0327293
2643.28	-35815.3	-14224.6	7.06228	0.553001	0.0199979	0.0326353
2643.3	-35815.3	-14224.7	7.07233	0.551638	0.0199949	0.0323133
2643.32	-35815.3	-14224.9	7.08268	0.55052	0.0199975	0.0318824
2643.34	-35815.4	-14225	7.09302	0.549869	0.0200007	0.0314846
2643.35	-35815.4	-14225.1	7.10321	0.549738	0.0200014	0.0311671
2643.37	-35815.5	-14225.2	7.11337	0.549885	0.0200006	0.0308127
2643.39	-35815.5	-14225.3	7.12365	0.55004	0.0199998	0.0302901
2643.4	-35815.5	-14225.4	7.13404	0.550069	0.0199996	0.02957
2643.42	-35815.6	-14225.5	7.14423	0.550028	0.0199999	0.0287733
2643.44	-35815.6	-14225.6	7.15391	0.549988	0.0200001	0.0280298
2643.45	-35815.7	-14225.8	7.16305	0.549983	0.0200001	0.0273533
2643.47	-35815.7	-14225.9	7.17195	0.549994	0.02	0.0266114
2643.49	-35815.8	-14226	7.18091	0.550002	0.02	0.0256679
2643.51	-35815.8	-14226.1	7.19002	0.55	0.02	0.0245335
2643.52	-35815.8	-14226.2	7.19911	0.549998	0.02	0.0233772
2643.54	-35815.9	-14226.3	7.20802	0.550006	0.02	0.0223701
2643.56	-35815.9	-14226.4	7.21688	0.550018	0.02	0.0215697
2643.57	-35816	-14226.6	7.22604	0.550013	0.02	0.0209277
2643.59	-35816	-14226.7	7.23588	0.54997	0.02	0.0203946
2643.61	-35816.1	-14226.8	7.24622	0.549925	0.02	0.019966
2643.62	-35816.1	-14226.9	7.2565	0.549956	0.02	0.0196729
2643.64	-35816.1	-14227	7.26616	0.550125	0.02	0.0195426
2643.66	-35816.2	-14227.1	7.27522	0.550284	0.02	0.0195411
2643.68	-35816.2	-14227.3	7.28406	0.550142	0.02	0.0195933
2643.69	-35816.3	-14227.4	7.29301	0.549441	0.02	0.0196285
2643.71	-35816.3	-14227.5	7.30212	0.54828	0.02	0.0196301
2643.73	-35816.3	-14227.6	7.31122	0.546965	0.02	0.019613
2643.74	-35816.4	-14227.7	7.32015	0.54577	0.02	0.0195922
2643.76	-35816.4	-14227.8	7.32909	0.544682	0.02	0.0195831
2643.78	-35816.5	-14228	7.33832	0.54355	0.02	0.0196008
2643.79	-35816.5	-14228.1	7.34808	0.54226	0.02	0.019652
2643.81	-35816.6	-14228.2	7.3583	0.540999	0.02	0.0196852
2643.83	-35816.6	-14228.3	7.36876	0.540073	0.02	0.0196247
2643.85	-35816.6	-14228.4	7.37925	0.539722	0.02	0.0194067
2643.86	-35816.7	-14228.6	7.38955	0.539792	0.02	0.019038
2643.88	-35816.7	-14228.7	7.39944	0.539991	0.02	0.0185502
2643.9	-35816.8	-14228.8	7.40877	0.540076	0.02	0.0179637
2643.91	-35816.8	-14228.9	7.41775	0.540053	0.02	0.0172439
2643.93	-35816.9	-14229	7.42667	0.54	0.02	0.0163399
2643.95	-35816.9	-14229.1	7.43573	0.539979	0.02	0.0152379
2643.96	-35816.9	-14229.3	7.44485	0.539987	0.02	0.0140726
2643.98	-35817	-14229.4	7.45386	0.540001	0.02	0.0130158
2644	-35817	-14229.5	7.46269	0.540006	0.02	0.0121812
2644.02	-35817.1	-14229.6	7.47167	0.540003	0.02	0.011487
2644.03	-35817.1	-14229.7	7.48116	0.54	0.02	0.0108107
2644.05	-35817.2	-14229.9	7.49133	0.539998	0.02	0.0100724
2644.07	-35817.2	-14230	7.50171	0.539999	0.02	0.00931273
2644.08	-35817.2	-14230.1	7.51171	0.54	0.02	0.00859311
2644.1	-35817.3	-14230.2	7.52103	0.540002	0.02	0.00792532
2644.12	-35817.3	-14230.3	7.52992	0.540002	0.02	0.00720267
2644.13	-35817.4	-14230.5	7.53876	0.539999	0.02	0.00630184
2644.15	-35817.4	-14230.6	7.54777	0.539995	0.02	0.00519157
2644.17	-35817.5	-14230.7	7.55689	0.539995	0.02	0.00402675
2644.18	-35817.5	-14230.8	7.56601	0.540004	0.02	0.00298365
2644.2	-35817.6	-14230.9	7.5751	0.540018	0.02	0.00215286
2644.22	-35817.6	-14231.1	7.58415	0.540018	0.02	0.00147735
2644.24	-35817.6	-14231.2	7.59319	0.539983	0.02	0.000886824
2644.25	-35817.7	-14231.3	7.60224	0.539932	0.02	0.000380298
2644.27	-35817.7	-14231.4	7.61131	0.539938	0.02	5.87509e-05
2644.29	-35817.8	-14231.6	7.62043	0.540076	0.02	2.87974e-05
2644.3	-35817.8	-14231.7	7.62956	0.540263	0.02	0.000305303
2644.32	-35817.9	-14231.8	7.63861	0.540218	0.02	0.00078758
2644.34	-35817.9	-14231.9	7.64749	0.539658	0.02	0.0013706
2644.36	-35818	-14232	7.65633	0.538579	0.02	0.00202958
2644.37	-35818	-14232.2	7.66548	0.537272	0.02	0.00282643
2644.39	-35818	-14232.3	7.67529	0.536036	0.02	0.00382181
2644.41	-35818.1	-14232.4	7.68562	0.534937	0.02	0.00496554
2644.42	-35818.1	-14232.5	7.69591	0.533828	0.02	0.00610478
2644.44	-35818.2	-14232.7	7.70561	0.532573	0.02	0.0070897
2644.46	-35818.2	-14232.8	7.71469	0.531277	0.02	0.00787883
2644.47	-35818.3	-14232.9	7.72353	0.530244	0.02	0.00851676
2644.49	-35818.3	-14233	7.73249	0.529755	0.02	0.0090469
2644.51	-35818.4	-14233.1	7.74161	0.529753	0.02	0.00946868
2644.53	-35818.4	-14233.3	7.7507	0.529948	0.02	0.00975164
2644.54	-35818.4	-14233.4	7.75959	0.530068	0.02	0.00987106
2644.56	-35818.5	-14233.5	7.76846	0.530064	0.02	0.00986646
2644.58	-35818.5	-14233.6	7.77772	0.530011	0.02	0.00981462
2644.59	-35818.6	-14233.8	7.78768	0.529981	0.02	0.00978546
2644.61	-35818.6	-14233.9	7.79805	0.529984	0.02	0.00978817
2644.63	-35818.7	-14234	7.80826	0.529998	0.02	0.00980193
2644.64	-35818.7	-14234.1	7.81781	0.530005	0.02	0.0098083
2644.66	-35818.8	-14234.3	7.82681	0.530004	0.02	0.00980669
2644.68	-35818.8	-14234.4	7.83562	0.53	0.02	0.00980399
2644.7	-35818.9	-14234.5	7.84457	0.529998	0.02	0.00980556
2644.71	-35818.9	-14234.6	7.85366	0.529999	0.02	0.00980791
2644.73	-35818.9	-14234.8	7.8628	0.53	0.02	0.00980445
2644.75	-35819	-14234.9	7.87189	0.530001	0.02	0.00979218
2644.76	-35819	-14235	7.88095	0.530002	0.02	0.00978548
2644.78	-35819.1	-14235.1	7.89	0.53	0.02	0.00980392
2644.8	-35819.1	-14235.3	7.89906	0.529996	0.02	0.00985185
2644.81	-35819.2	-14235.4	7.90813	0.529994	0.02	0.00987287
2644.83	-35819.2	-14235.5	7.9172	0.530001	0.02	0.00979535
2644.85	-35819.3	-14235.6	7.92627	0.530015	0.02	0.00956385
2644.87	-35819.3	-14235.8	7.93533	0.53002	0.02	0.00917699
2644.88	-35819.4	-14235.9	7.9444	0.529995	0.02	0.00864477
2644.9	-35819.4	-14236	7.95347	0.529942	0.02	0.00798221
2644.92	-35819.5	-14236.2	7.96253	0.529927	0.02	0.00721848
2644.93	-35819.5	-14236.3	7.9716	0.53003	0.02	0.00638534
2644.95	-35819.6	-14236.4	7.98067	0.530228	0.0199999	0.00553824
2644.97	-35819.6	-14236.5	7.98974	0.530264	0.0199999	0.00478919
2644.98	-35819.6	-14236.7	7.9988	0.529846	0.0200001	0.00425815
2645	-35819.7	-14236.8	8.00785	0.528866	0.0200004	0.00402875
2645.02	-35819.7	-14236.9	8.01692	0.527585	0.0200004	0.00411099
2645.04	-35819.8	-14237	8.02601	0.526309	0.0199997	0.00450549
2645.05	-35819.8	-14237.2	8.03513	0.525184	0.0199984	0.0051695
2645.07	-35819.9	-14237.3	8.04419	0.524092	0.0199984	0.00598557
2645.09	-35819.9	-14237.4	8.05314	0.522888	0.0200015	0.00682961
2645.1	-35820	-14237.5	8.06198	0.521596	0.0200061	0.00761634
2645.12	-35820	-14237.7	8.07084	0.520485	0.0200059	0.00831755
2645.14	-35820.1	-14237.8	8.07989	0.519843	0.0199943	0.0089097
2645.15	-35820.1	-14237.9	8.08913	0.519733	0.0199776	0.00937337
2645.17	-35820.2	-14238.1	8.09844	0.519899	0.019981	0.00969527
2645.19	-35820.2	-14238.2	8.10765	0.520059	0.020029	0.0098637
2645.2	-35820.3	-14238.3	8.11672	0.520092	0.020089	0.00989657
2645.22	-35820.3	-14238.5	8.12574	0.520039	0.0200667	0.00984376
2645.24	-35820.4	-14238.6	8.13481	0.519954	0.0198762	0.00975723
2645.26	-35820.4	-14238.7	8.14391	0.519898	0.0196601	0.00969911
2645.27	-35820.5	-14238.9	8.15297	0.519939	0.0197731	0.00974089
2645.29	-35820.5	-14239	8.16191	0.520132	0.0205459	0.00994081
2645.31	-35820.5	-14239.1	8.17076	0.520328	0.0218097	0.0101435
2645.32	-35820.6	-14239.2	8.17964	0.520213	0.0229995	0.0100239
2645.34	-35820.6	-14239.4	8.18865	0.519519	0.0235743	0.00924593
2645.36	-35820.7	-14239.5	8.19777	0.518811	0.0235434	0.00737324
2645.38	-35820.7	-14239.6	8.20684	0.519306	0.0233529	0.00388975
2645.39	-35820.8	-14239.8	8.21574	0.522191	0.0234186	-0.00171863
2645.41	-35820.8	-14239.9	8.22463	0.527999	0.0236266	-0.00991384
2645.43	-35820.9	-14240	8.23384	0.53682	0.0235029	-0.0211224
2645.44	-35820.9	-14240.2	8.24368	0.548732	0.0226344	-0.0357203
2645.46	-35821	-14240.3	8.25398	0.563769	0.0212964	-0.0535803
2645.48	-35821	-14240.4	8.26429	0.581936	0.0201633	-0.0742824
2645.49	-35821.1	-14240.6	8.27424	0.603116	0.0198144	-0.0973571
2645.51	-35821.1	-14240.7	8.28416	0.626146	0.0199985	-0.121951
2645.53	-35821.2	-14240.8	8.29469	0.649348	0.0200537	-0.147021
2645.55	-35821.2	-14240.9	8.30638	0.671162	0.0194151	-0.17157
2645.56	-35821.3	-14241.1	8.31896	0.69088	0.018202	-0.194925
2645.58	-35821.3	-14241.2	8.33183	0.708146	0.0168212	-0.216549
2645.6	-35821.4	-14241.3	8.34448	0.722643	0.015613	-0.235949
2645.61	-35821.4	-14241.5	8.35691	0.734249	0.014534	-0.252887
2645.63	-35821.5	-14241.6	8.36927	0.742916	0.0134051	-0.267215
2645.65	-35821.5	-14241.7	8.38169	0.748677	0.0121149	-0.278893
2645.66	-35821.6	-14241.9	8.39417	0.751965	0.0108766	-0.288382
2645.68	-35821.6	-14242	8.40667	0.753333	0.01	-0.296296
2645.7	-35821.7	-14242.1	8.41914	0.753275	0.00969777	-0.303191
2645.72	-35821.7	-14242.3	8.4316	0.752048	0.00979297	-0.309387
2645.73	-35821.8	-14242.4	8.44407	0.749847	0.0100114	-0.315146
2645.75	-35821.8	-14242.6	8.45655	0.746878	0.0101331	-0.320757
2645.77	-35821.9	-14242.7	8.46902	0.743366	0.010121	-0.326593
2645.78	-35821.9	-14242.8	8.48146	0.739541	0.00997617	-0.333048
2645.8	-35822	-14243	8.49386	0.735686	0.00976206	-0.340296
2645.82	-35822	-14243.1	8.5063	0.732228	0.00971791	-0.347896
2645.83	-35822.1	-14243.2	8.51891	0.72962	0.0101132	-0.355299
2645.85	-35822.1	-14243.4	8.53163	0.727856	0.0110663	-0.362036
2645.87	-35822.2	-14243.5	8.54415	0.725835	0.0123344	-0.367827
2645.89	-35822.2	-14243.6	8.55606	0.722302	0.0136235	-0.372419
2645.9	-35822.3	-14243.8	8.56731	0.716587	0.0147675	-0.375484
2645.92	-35822.3	-14243.9	8.57848	0.7092	0.0158595	-0.376545
2645.94	-35822.4	-14244	8.59021	0.700789	0.0170227	-0.37511
2645.95	-35822.4	-14244.2	8.60271	0.691581	0.0182675	-0.371098
2645.97	-35822.5	-14244.3	8.61537	0.681082	0.0194103	-0.365136
2645.99	-35822.5	-14244.5	8.62753	0.668739	0.020249	-0.357917
2646	-35822.6	-14244.6	8.63897	0.654839	0.0206213	-0.349975
2646.02	-35822.6	-14244.7	8.65009	0.6409	0.0204231	-0.341608
2646.04	-35822.7	-14244.9	8.66134	0.628515	0.0195633	-0.3331
2646.06	-35822.7	-14245	8.67283	0.618426	0.0182461	-0.324822
2646.07	-35822.8	-14245.1	8.68418	0.610305	0.0170479	-0.317265
2646.09	-35822.8	-14245.3	8.69502	0.60376	0.0165459	-0.310913
2646.11	-35822.9	-14245.4	8.70529	0.598572	0.0167049	-0.305923
2646.12	-35822.9	-14245.6	8.71529	0.594704	0.0168285	-0.302105
2646.14	-35823	-14245.7	8.72534	0.592125	0.0162241	-0.299249
2646.16	-35823	-14245.8	8.73553	0.590673	0.0149317	-0.297166
2646.17	-35823.1	-14246	8.74578	0.590069	0.01367	-0.295683
2646.19	-35823.1	-14246.1	8.75602	0.590024	0.0131351	-0.29463
2646.21	-35823.2	-14246.3	8.76621	0.590183	0.0132676	-0.293858
2646.23	-35823.2	-14246.4	8.7764	0.59014	0.0134083	-0.293236
2646.24	-35823.3	-14246.5	8.7866	0.589521	0.0129293	-0.292636
2646.26	-35823.3	-14246.7	8.79682	0.588376	0.0118022	-0.291961
2646.28	-35823.4	-14246.8	8.80701	0.587044	0.0104057	-0.291133
2646.29	-35823.4	-14247	8.81716	0.585838	0.00909882	-0.290092
2646.31	-35823.5	-14247.1	8.82732	0.58476	0.00796118	-0.288927
2646.33	-35823.5	-14247.2	8.83757	0.583628	0.00691042	-0.287816
2646.34	-35823.6	-14247.4	8.84795	0.5823	0.00586478	-0.286915
2646.36	-35823.6	-14247.5	8.85829	0.580991	0.00476441	-0.286192
2646.38	-35823.7	-14247.7	8.86829	0.580088	0.00356028	-0.285524
2646.39	-35823.7	-14247.8	8.87772	0.579889	0.00223409	-0.284805
2646.41	-35823.8	-14247.9	8.88673	0.580069	0.00097761	-0.284046
2646.43	-35823.9	-14248.1	8.89561	0.580044	7.07087e-05	-0.283307
2646.45	-35823.9	-14248.2	8.90464	0.579337	-0.000271216	-0.28263
2646.46	-35824	-14248.4	8.91375	0.578108	-0.000202658	-0.281935
2646.48	-35824	-14248.5	8.92281	0.576743	-9.16643e-06	-0.281102
2646.5	-35824.1	-14248.7	8.9317	0.57555	7.38894e-05	-0.280048
2646.51	-35824.1	-14248.8	8.94067	0.57447	5.14309e-05	-0.278885
2646.53	-35824.2	-14249	8.95	0.573333	0	-0.277778
2646.55	-35824.2	-14249.1	8.95991	0.572047	-2.00269e-05	-0.276861
2646.57	-35824.3	-14249.2	8.97021	0.570826	-1.29847e-05	-0.276135
2646.58	-35824.3	-14249.4	8.98061	0.569964	6.14887e-07	-0.27557
2646.6	-35824.4	-14249.5	8.99088	0.569654	5.40228e-06	-0.27513
2646.62	-35824.4	-14249.7	9.00105	0.56975	3.25984e-06	-0.274779
2646.63	-35824.5	-14249.8	9.0112	0.570037	-3.17996e-07	-0.274475
2646.65	-35824.5	-14249.9	9.02138	0.570298	-1.45078e-06	-0.274174
2646.67	-35824.6	-14250.1	9.03158	0.570317	-8.13352e-07	-0.273812
2646.68	-35824.6	-14250.2	9.0418	0.569881	1.2326e-07	-0.273322
2646.7	-35824.7	-14250.4	9.05202	0.568908	3.87963e-07	-0.272668
2646.72	-35824.7	-14250.5	9.06222	0.567646	2.01552e-07	-0.27189
2646.74	-35824.8	-14250.7	9.07239	0.566385	-4.24395e-08	-0.271037
2646.75	-35824.9	-14250.8	9.08253	0.565277	-1.03329e-07	-0.270101
2646.77	-35824.9	-14251	9.09273	0.564185	-4.95631e-08	-0.268966
2646.79	-35825	-14251.1	9.10305	0.562944	1.36893e-08	-0.267505
2646.8	-35825	-14251.2	9.11345	0.561576	2.74132e-08	-0.265978
2646.82	-35825.1	-14251.4	9.12364	0.560436	1.20817e-08	-0.265307
2646.84	-35825.1	-14251.5	9.13336	0.559901	-4.23583e-09	-0.266435
2646.85	-35825.2	-14251.7	9.14252	0.559977	-7.24503e-09	-0.267765
2646.87	-35825.2	-14251.8	9.15143	0.560121	-2.91544e-09	-0.263972
2646.89	-35825.3	-14252	9.16037	0.559756	1.27329e-09	-0.24957
2646.91	-35825.3	-14252.1	9.16946	0.55872	1.90762e-09	-0.224135
2646.92	-35825.4	-14252.3	9.17856	0.557372	6.95184e-10	-0.193611
2646.94	-35825.4	-14252.4	9.18753	0.556095	-3.74635e-10	-0.164184
2646.96	-35825.5	-14252.6	9.19644	0.555	-5.00407e-10	-0.13757
2646.97	-35825.6	-14252.7	9.20556	0.553905	-1.63403e-10	-0.110665
2646.99	-35825.6	-14252.9	9.21516	0.552628	1.08414e-10	-0.0804879
2647.01	-35825.7	-14253	9.22526	0.55128	1.30778e-10	-0.0513884
2647.02	-35825.7	-14253.1	9.23567	0.550244	3.77315e-11	-0.0345065
2647.04	-35825.8	-14253.3	9.24618	0.549879	-3.09589e-11	-0.0404381
2647.06	-35825.8	-14253.4	9.25655	0.550023	-3.40489e-11	-0.0672353
2647.08	-35825.9	-14253.6	9.26658	0.550099	-8.51689e-12	-0.102991
2647.09	-35825.9	-14253.7	9.27608	0.549564	8.74424e-12	-0.13624
2647.11	-35826	-14253.9	9.28513	0.548422	8.83079e-12	-0.164462
2647.13	-35826	-14254	9.29403	0.547055	1.86493e-12	-0.19122
2647.14	-35826.1	-14254.2	9.30305	0.545817	-2.44701e-12	-0.219616
2647.16	-35826.2	-14254.3	9.31217	0.544729	-2.28127e-12	-0.246942
2647.18	-35826.2	-14254.5	9.32123	0.543617	-3.91111e-13	-0.26711
2647.19	-35826.3	-14254.6	9.3301	0.542343	6.79337e-13	-0.274895
2647.21	-35826.3	-14254.8	9.33899	0.541071	5.86908e-13	-0.272515
2647.23	-35826.4	-14254.9	9.34829	0.540113	7.67061e-14	-0.265874
2647.25	-35826.4	-14255.1	9.35829	0.539726	-1.87283e-13	-0.260385
2647.26	-35826.5	-14255.2	9.36867	0.53978	-1.50348e-13	-0.257929
2647.28	-35826.5	-14255.4	9.37884	0.539981	-1.33368e-14	-0.258901
2647.3	-35826.6	-14255.5	9.38833	0.540075	5.13106e-14	-0.263819
2647.31	-35826.7	-14255.7	9.3973	0.540056	3.83402e-14	-0.273924
2647.33	-35826.7	-14255.8	9.40614	0.540003	1.73417e-15	-0.290711
2647.35	-35826.8	-14256	9.41517	0.53998	-1.39789e-14	-0.315655
2647.36	-35826.8	-14256.1	9.4243	0.539986	-9.73007e-15	-0.350116
2647.38	-35826.9	-14256.3	9.43333	0.54	2.04449e-25	-0.395425
2647.4	-35826.9	-14256.4	9.44218	0.540006	3.78884e-15	-0.452237
2647.41	-35827	-14256.6	9.45113	0.540004	2.45654e-15	-0.518524
2647.43	-35827	-14256.7	9.46058	0.54	-1.16329e-16	-0.591583
2647.45	-35827.1	-14256.9	9.47072	0.539999	-1.02204e-15	-0.668886
2647.47	-35827.2	-14257	9.48111	0.539999	-6.16719e-16	-0.748486
2647.48	-35827.2	-14257.2	9.49114	0.54	6.01607e-17	-0.828557
2647.5	-35827.3	-14257.3	9.50047	0.54	2.74469e-16	-0.907337
2647.52	-35827.3	-14257.5	9.50938	0.54	1.53876e-16	-0.983239
2647.53	-35827.4	-14257.6	9.51825	0.54	-2.33192e-17	-1.05471
2647.55	-35827.4	-14257.8	9.52731	0.54	-7.33977e-17	-1.12069
2647.57	-35827.5	-14257.9	9.53644	0.54	-3.81311e-17	-1.18137
2647.59	-35827.5	-14258.1	9.54543	0.54	8.02901e-18	-1.23708
2647.6	-35827.6	-14258.2	9.55426	0.54	1.95486e-17	-1.28828
2647.62	-35827.7	-14258.4	9.56329	0.54	9.37671e-18	-1.33562
2647.64	-35827.7	-14258.6	9.57291	0.54	-2.58984e-18	-1.37981
2647.65	-35827.8	-14258.7	9.58316	0.540001	-5.18622e-18	-1.42118
2647.67	-35827.8	-14258.9	9.59352	0.540001	-2.28571e-18	-1.45951
2647.69	-35827.9	-14259	9.6034	0.539999	8.01365e-19	-1.49454
2647.7	-35827.9	-14259.2	9.61259	0.539995	1.37067e-18	-1.52636
2647.72	-35828	-14259.3	9.62145	0.539996	5.51564e-19	-1.55561
2647.74	-35828.1	-14259.5	9.63036	0.540005	-2.4089e-19	-1.58297
2647.76	-35828.1	-14259.6	9.63946	0.540019	-3.60897e-19	-1.60853
2647.77	-35828.2	-14259.8	9.64857	0.540016	-1.3152e-19	-1.63166
2647.79	-35828.2	-14259.9	9.65751	0.539976	7.08762e-20	-1.65172
2647.81	-35828.3	-14260.1	9.66635	0.539928	9.46706e-20	-1.66858
2647.82	-35828.3	-14260.2	9.67549	0.539946	3.09137e-20	-1.68266
2647.84	-35828.4	-14260.4	9.68528	0.5401	-2.05106e-20	-1.69441
2647.86	-35828.4	-14260.5	9.69561	0.540275	-2.47415e-20	-1.70398
2647.87	-35828.5	-14260.7	9.70591	0.540184	-7.13833e-21	-1.71123
2647.89	-35828.6	-14260.9	9.71562	0.539553	5.85706e-21	-1.71604
2647.91	-35828.6	-14261	9.7247	0.538431	6.44168e-21	-1.71871
2647.93	-35828.7	-14261.2	9.73354	0.537118	1.61132e-21	-1.71987
2647.94	-35828.7	-14261.3	9.74248	0.535902	-1.6544e-21	-1.72016
2647.96	-35828.8	-14261.5	9.75159	0.534809	-1.67091e-21	-1.7199
2647.98	-35828.9	-14261.6	9.76069	0.53369	-3.52941e-22	-1.71922
2647.99	-35828.9	-14261.8	9.76962	0.532418	4.63378e-22	-1.71824
2648.01	-35829	-14261.9	9.77854	0.531138	4.32494e-22	-1.7171
2648.03	-35829	-14262.1	9.78776	0.530155	7.43657e-23	-1.71595
2648.04	-35829.1	-14262.3	9.79752	0.52973	-1.30369e-22	-1.71489
2648.06	-35829.1	-14262.4	9.80764	0.52976	-1.15393e-22	-1.71386
2648.08	-35829.2	-14262.6	9.81769	0.529959	-1.92556e-23	-1.71272
2648.1	-35829.3	-14262.7	9.82731	0.530069	3.17013e-23	-1.71133
2648.11	-35829.3	-14262.9	9.83653	0.530058	2.43791e-23	-1.70978
2648.13	-35829.4	-14263	9.8456	0.530005	1.67347e-24	-1.70823
2648.15	-35829.4	-14263.2	9.8547	0.52998	-9.49649e-25	-1.7068
2648.16	-35829.5	-14263.4	9.86381	0.529985	7.28742e-24	-1.70515
2648.18	-35829.5	-14263.5	9.87281	0.529999	1.32851e-24	-1.70279
2648.2	-35829.6	-14263.7	9.88164	0.530005	-3.23513e-23	-1.69929
2648.21	-35829.7	-14263.8	9.89058	0.530003	-5.21421e-23	-1.69453
2648.23	-35829.7	-14264	9.9	0.53	0	-1.68845
2648.25	-35829.8	-14264.1	9.91011	0.530002	1.37928e-22	-1.68091
2648.27	-35829.8	-14264.3	9.92049	0.530004	1.98725e-22	-1.67141
2648.28	-35829.9	-14264.5	9.93057	0.529999	-2.46888e-23	-1.65934
2648.3	-35830	-14264.6	9.93996	0.529987	-5.4613e-22	-1.64441
2648.32	-35830	-14264.8	9.94889	0.529983	-7.31027e-22	-1.62731
2648.33	-35830.1	-14264.9	9.95771	0.530004	1.9003e-22	-1.60891
2648.35	-35830.1	-14265.1	9.9667	0.530051	2.14231e-21	-1.58999
2648.37	-35830.2	-14265.3	9.97581	0.530063	2.66864e-21	-1.57099
2648.38	-35830.2	-14265.4	9.98494	0.529973	-1.09301e-21	-1.5523
2648.4	-35830.3	-14265.6	9.99405	0.529588	-8.36305e-21	-1.5345
2648.42	-35830.4	-14265.7	10.0031	0.52842	-9.68013e-21	-1.5187
2648.43	-35830.4	-14265.9	10.0121	0.525938	5.57309e-21	-1.5061
2648.45	-35830.5	-14266.1	10.0211	0.521967	3.25067e-20	-1.49734
2648.47	-35830.5	-14266.2	10.0302	0.517044	3.48684e-20	-1.49208
2648.49	-35830.6	-14266.4	10.0394	0.511787	-2.65741e-20	-1.48981
2648.5	-35830.7	-14266.5	10.0487	0.506467	-1.25833e-19	-1.49023
2648.52	-35830.7	-14266.7	10.0578	0.500755	-1.246e-19	-1.49331
2648.54	-35830.8	-14266.9	10.0662	0.494271	1.2136e-19	-1.49906
2648.55	-35830.8	-14267	10.074	0.487142	4.85175e-19	-1.50716
2648.57	-35830.9	-14267.2	10.0818	0.480242	4.41145e-19	-1.51681
2648.59	-35831	-14267.3	10.0903	0.474483	-5.37651e-19	-1.52719
2648.61	-35831	-14267.5	10.0994	0.469964	-1.8635e-18	-1.53781
2648.62	-35831.1	-14267.7	10.1086	0.465764	-1.54483e-18	-1.54864
2648.64	-35831.1	-14267.8	10.1173	0.460926	2.32839e-18	-1.55968
2648.66	-35831.2	-14268	10.1253	0.455246	7.13049e-18	-1.57072
2648.67	-35831.3	-14268.1	10.133	0.449339	5.33832e-18	-1.58133
2648.69	-35831.3	-14268.3	10.1409	0.443822	-9.90594e-18	-1.5911
2648.71	-35831.4	-14268.5	10.149	0.438566	-2.71824e-17	-1.59977
2648.72	-35831.4	-14268.6	10.1569	0.432753	-1.81436e-17	-1.60728
2648.74	-35831.5	-14268.8	10.1643	0.425578	4.15432e-17	-1.61357
2648.76	-35831.6	-14269	10.1711	0.416883	1.03237e-16	-1.61871
2648.78	-35831.6	-14269.1	10.1777	0.407023	6.0358e-17	-1.6229
2648.79	-35831.7	-14269.3	10.1843	0.396356	-1.72157e-16	-1.62631
2648.81	-35831.7	-14269.4	10.1911	0.385123	-3.90621e-16	-1.62907
2648.83	-35831.8	-14269.6	10.1979	0.37348	-1.95064e-16	-1.63126
2648.84	-35831.9	-14269.8	10.205	0.361608	7.06244e-16	-1.63299
2648.86	-35831.9	-14269.9	10.2119	0.34994	1.47238e-15	-1.63462
2648.88	-35832	-14270.1	10.2185	0.339052	6.04737e-16	-1.63666
2648.89	-35832	-14270.3	10.2246	0.329473	-2.872e-15	-1.63958
2648.91	-35832.1	-14270.4	10.2302	0.321301	-5.52823e-15	-1.64348
2648.93	-35832.1	-14270.6	10.2357	0.314422	-1.75638e-15	-1.6483
2648.95	-35832.2	-14270.7	10.2413	0.308721	1.15898e-14	-1.65401
2648.96	-35832.3	-14270.9	10.2469	0.30408	2.06727e-14	-1.66101
2648.98	-35832.3	-14271.1	10.2527	0.300379	4.53124e-15	-1.66984
2649	-35832.4	-14271.2	10.2584	0.297491	-4.64507e-14	-1.68092
2649.01	-35832.5	-14271.4	10.264	0.295239	-7.69792e-14	-1.69393
2649.03	-35832.5	-14271.6	10.2697	0.29343	-8.76175e-15	-1.70828
2649.05	-35832.6	-14271.7	10.2753	0.291911	1.85024e-13	-1.72342
2649.06	-35832.6	-14271.9	10.281	0.290732	2.85371e-13	-1.73904
2649.08	-35832.7	-14272.1	10.2867	0.29	0	-1.7549
2649.1	-35832.8	-14272.2	10.2923	0.289766	-7.32858e-13	-1.77068
2649.12	-35832.8	-14272.4	10.298	0.289848	-1.05288e-12	-1.7857
2649.13	-35832.9	-14272.5	10.3037	0.290007	1.30616e-13	-1.79922
2649.15	-35832.9	-14272.7	10.3094	0.290063	2.88774e-12	-1.81066
2649.17	-35833	-14272.9	10.315	0.290038	3.86466e-12	-1.82007
2649.18	-35833.1	-14273	10.3207	0.289996	-1.00451e-12	-1.82759
2649.2	-35833.1	-14273.2	10.3263	0.289983	-1.1324e-11	-1.83337
2649.22	-35833.2	-14273.4	10.3319	0.28999	-1.4106e-11	-1.83754
2649.23	-35833.2	-14273.5	10.3377	0.290001	5.77742e-12	-1.84024
2649.25	-35833.3	-14273.7	10.3436	0.290005	4.42053e-11	-1.84166
2649.27	-35833.4	-14273.9	10.3493	0.290002	5.1167e-11	-1.84212
2649.29	-35833.4	-14274	10.3545	0.29	-2.94581e-11	-1.84198
2649.3	-35833.5	-14274.2	10.359	0.289999	-1.71823e-10	-1.84148
2649.32	-35833.5	-14274.4	10.3634	0.289999	-1.84306e-10	-1.84066
2649.34	-35833.6	-14274.5	10.3682	0.29	1.40465e-10	-1.83949
2649.35	-35833.7	-14274.7	10.3736	0.29	6.65126e-10	-1.83805
2649.37	-35833.7	-14274.9	10.3795	0.29	6.58607e-10	-1.8365
2649.39	-35833.8	-14275	10.3854	0.29	-6.41483e-10	-1.835
2649.4	-35833.9	-14275.2	10.3911	0.29	-2.56453e-09	-1.83358
2649.42	-35833.9	-14275.4	10.3967	0.29	-2.33179e-09	-1.83211
2649.44	-35834	-14275.5	10.4023	0.29	2.8419e-09	-1.83042
2649.45	-35834	-14275.7	10.4079	0.29	9.85003e-09	-1.82852
2649.47	-35834.1	-14275.9	10.4136	0.29	8.16564e-09	-1.82663
2649.49	-35834.2	-14276	10.4194	0.29	-1.23073e-08	-1.82496
2649.51	-35834.2	-14276.2	10.4253	0.29	-3.76902e-08	-1.82353
2649.52	-35834.3	-14276.4	10.4309	0.29	-2.82171e-08	-1.8221
2649.54	-35834.4	-14276.5	10.4358	0.290001	5.23605e-08	-1.82043
2649.56	-35834.4	-14276.7	10.4403	0.290001	1.4368e-07	-1.81853
2649.57	-35834.5	-14276.9	10.4447	0.290001	9.59027e-08	-1.81663
2649.59	-35834.5	-14277	10.4497	0.289998	-2.19588e-07	-1.81496
2649.61	-35834.6	-14277.2	10.4553	0.289994	-5.45688e-07	-1.8135
2649.62	-35834.7	-14277.4	10.4613	0.289997	-3.19039e-07	-1.81208
2649.64	-35834.7	-14277.5	10.4671	0.290009	9.09984e-07	-1.81052
2649.66	-35834.8	-14277.7	10.4728	0.290021	2.06473e-06	-1.80891
2649.68	-35834.8	-14277.9	10.4784	0.290011	1.03106e-06	-1.80752
2649.69	-35834.9	-14278	10.4839	0.289962	-3.73304e-06	-1.80657
2649.71	-35835	-14278.2	10.4896	0.289921	-7.78265e-06	-1.80593
2649.73	-35835	-14278.4	10.4953	0.289967	-3.1965e-06	-1.80523
2649.74	-35835.1	-14278.5	10.5011	0.290155	1.51807e-05	-1.80415
2649.76	-35835.1	-14278.7	10.5069	0.290298	2.9221e-05	-1.80288
2649.78	-35835.2	-14278.9	10.5124	0.290095	9.2838e-06	-1.80186
2649.8	-35835.3	-14279	10.5174	0.289374	-6.12608e-05	-1.80136
2649.81	-35835.3	-14279.2	10.522	0.288884	-0.000109271	-1.80048
2649.83	-35835.4	-14279.4	10.5262	0.289755	-2.39511e-05	-1.79787
2649.85	-35835.5	-14279.6	10.5302	0.292508	0.000245528	-1.79301
2649.86	-35835.5	-14279.7	10.5346	0.294156	0.000406894	-1.79023
2649.88	-35835.6	-14279.9	10.5397	0.290473	4.63126e-05	-1.7956
2649.9	-35835.6	-14279.9	10.5459	0.280666	-0.00108722	-1.81339
2649.91	-35835.6	-14280	10.5529	0.280342	-0.00246673	-1.83945
2649.93	-35835.7	-14280.1	10.56	0.31	-0.00333333	-1.8671
2649.95	-35835.7	-14280.3	10.5667	0.380703	-0.00322953	-1.8914
2649.97	-35835.8	-14280.5	10.5734	0.465785	-0.00290342	-1.9143
2649.98	-35835.9	-14280.8	10.5804	0.529148	-0.00340443	-1.93952
2650	-35836	-14281	10.588	0.547056	-0.00536081	-1.9677
2650.02	-35836.1	-14281.2	10.5951	0.53725	-0.0079877	-1.98927
2650.03	-35836.1	-14281.4	10.6005	0.526141	-0.0102048	-1.99252
2650.05	-35836.2	-14281.5	10.6035	0.528098	-0.0113942	-1.97131
2650.07	-35836.3	-14281.7	10.6052	0.523484	-0.012243	-1.93522
2650.08	-35836.3	-14281.9	10.6071	0.486767	-0.0136651	-1.89658
2650.1	-35836.4	-14282	10.61	0.409071	-0.0160588	-1.86342
2650.12	-35836.4	-14282.2	10.6137	0.321234	-0.0185939	-1.83349
2650.14	-35836.5	-14282.4	10.6176	0.259758	-0.0202645	-1.80307
2650.15	-35836.6	-14282.5	10.6215	0.243029	-0.0206067	-1.7715
2650.17	-35836.6	-14282.7	10.626	0.252797	-0.0202532	-1.74423
2650.19	-35836.7	-14282.9	10.6319	0.266509	-0.0199633	-1.72741
2650.2	-35836.8	-14283	10.6394	0.271248	-0.0200691	-1.72304
2650.22	-35836.8	-14283.2	10.6478	0.270688	-0.0201662	-1.72587
2650.24	-35836.9	-14283.4	10.6563	0.270096	-0.0197835	-1.73002
2650.25	-35836.9	-14283.6	10.6644	0.272342	-0.0187703	-1.7317
2650.27	-35837	-14283.7	10.6722	0.276763	-0.0174464	-1.73021
2650.29	-35837.1	-14283.9	10.6797	0.282364	-0.0161634	-1.72508
2650.31	-35837.1	-14284.1	10.6868	0.286236	-0.015051	-1.7154
2650.32	-35837.2	-14284.2	10.6934	0.283065	-0.0139597	-1.69971
2650.34	-35837.3	-14284.4	10.6994	0.267502	-0.0127304	-1.6765
2650.36	-35837.3	-14284.6	10.7045	0.237457	-0.0114247	-1.64441
2650.37	-35837.4	-14284.7	10.7085	0.19435	-0.0103428	-1.60217
2650.39	-35837.4	-14284.9	10.7113	0.139736	-0.0097816	-1.54865
2650.41	-35837.5	-14285.1	10.7129	0.0743086	-0.00973655	-1.48462
2650.42	-35837.6	-14285.3	10.7134	-0.00203075	-0.00992399	-1.41262
2650.44	-35837.6	-14285.4	10.7129	-0.0891776	-0.0100624	-1.33523
2650.46	-35837.7	-14285.6	10.7113	-0.183349	-0.0100686	-1.25464
2650.48	-35837.8	-14285.8	10.7082	-0.277843	-0.0100172	-1.17269
2650.49	-35837.8	-14285.9	10.7033	-0.366229	-0.0099824	-1.09119
2650.51	-35837.9	-14286.1	10.6967	-0.446505	-0.00998224	-1.0115
2650.53	-35838	-14286.3	10.689	-0.519676	-0.00999626	-0.934725
2650.54	-35838	-14286.5	10.6808	-0.5868	-0.0100049	-0.861858
2650.56	-35838.1	-14286.6	10.672	-0.648872	-0.0100045	-0.793113
2650.58	-35838.1	-14286.8	10.6624	-0.706849	-0.0100007	-0.728238
2650.59	-35838.2	-14287	10.6519	-0.761548	-0.00999885	-0.666934
2650.61	-35838.3	-14287.1	10.6405	-0.812594	-0.00999924	-0.60855
2650.63	-35838.3	-14287.3	10.6288	-0.859025	-0.00999998	-0.552262
2650.64	-35838.4	-14287.5	10.6168	-0.900161	-0.00999948	-0.497411
2650.66	-35838.5	-14287.7	10.6045	-0.937295	-0.00999871	-0.444503
2650.68	-35838.5	-14287.8	10.5916	-0.972545	-0.00999968	-0.394529
2650.7	-35838.6	-14288	10.5778	-1.00756	-0.0100035	-0.348126
2650.71	-35838.6	-14288.2	10.5631	-1.04128	-0.0100059	-0.303896
2650.73	-35838.7	-14288.3	10.5476	-1.07169	-0.0100007	-0.259723
2650.75	-35838.8	-14288.5	10.5313	-1.09733	-0.00998574	-0.213894
2650.76	-35838.8	-14288.7	10.5142	-1.11943	-0.00997799	-0.166632
2650.78	-35838.9	-14288.8	10.4967	-1.14	-0.01	-0.118736
2650.8	-35838.9	-14289	10.4787	-1.16037	-0.0100566	-0.0703943
2650.82	-35839	-14289.2	10.4605	-1.1791	-0.0100813	-0.0193394
2650.83	-35839.1	-14289.3	10.4423	-1.19407	-0.00998992	0.0373075
2650.85	-35839.1	-14289.5	10.4241	-1.20394	-0.00977705	0.101515
2650.87	-35839.2	-14289.7	10.406	-1.2099	-0.00970162	0.172196
2650.88	-35839.3	-14289.8	10.3879	-1.21373	-0.0100778	0.247628
2650.9	-35839.3	-14290	10.3697	-1.21672	-0.0110572	0.326999
2650.92	-35839.4	-14290.2	10.3515	-1.21892	-0.0123332	0.412084
2650.93	-35839.4	-14290.3	10.3335	-1.22014	-0.0135197	0.505104
2650.95	-35839.5	-14290.5	10.3156	-1.22039	-0.0144537	0.606724
2650.97	-35839.6	-14290.7	10.2975	-1.22016	-0.0155052	0.713903
2650.99	-35839.6	-14290.8	10.2789	-1.21999	-0.0171192	0.823063
2651	-35839.7	-14291	10.2596	-1.22014	-0.0194158	0.931496
2651.02	-35839.7	-14291.1	10.2402	-1.22022	-0.0218575	1.03825
2651.04	-35839.8	-14291.3	10.2212	-1.2198	-0.0238318	1.14258
2651.05	-35839.9	-14291.5	10.2028	-1.21875	-0.0250931	1.2428
2651.07	-35839.9	-14291.6	10.1849	-1.21745	-0.0260266	1.33556
2651.09	-35840	-14291.8	10.167	-1.21631	-0.0270742	1.41743
2651.1	-35840	-14292	10.1489	-1.21541	-0.028357	1.48679
2651.12	-35840.1	-14292.1	10.1307	-1.21429	-0.029524	1.54476
2651.14	-35840.2	-14292.3	10.1125	-1.21248	-0.0301953	1.59265
2651.16	-35840.2	-14292.4	10.0944	-1.21002	-0.0302897	1.63132
2651.17	-35840.3	-14292.6	10.0762	-1.20763	-0.0301032	1.66102
2651.19	-35840.3	-14292.8	10.0582	-1.20605	-0.0299484	1.68203
2651.21	-35840.4	-14292.9	10.0401	-1.20482	-0.029942	1.69522
2651.22	-35840.5	-14293.1	10.0219	-1.20221	-0.0299892	1.70215
2651.24	-35840.5	-14293.2	10.0037	-1.19651	-0.0299899	1.70438
2651.26	-35840.6	-14293.4	9.98541	-1.18731	-0.0299465	1.70257
2651.27	-35840.6	-14293.6	9.96734	-1.17545	-0.0299566	1.69656
2651.29	-35840.7	-14293.7	9.94965	-1.16174	-0.0301078	1.68618
2651.31	-35840.7	-14293.9	9.93246	-1.14604	-0.0302746	1.67208
2651.33	-35840.8	-14294	9.91577	-1.12743	-0.0301623	1.65546
2651.34	-35840.9	-14294.2	9.89959	-1.10517	-0.0294991	1.63757
2651.36	-35840.9	-14294.4	9.88376	-1.08062	-0.028357	1.61924
2651.38	-35841	-14294.5	9.868	-1.05657	-0.0270415	1.60108
2651.39	-35841	-14294.7	9.85205	-1.03567	-0.0258353	1.58373
2651.41	-35841.1	-14294.8	9.83603	-1.0188	-0.0247457	1.56819
2651.43	-35841.1	-14295	9.82029	-1.00583	-0.0236202	1.55573
2651.44	-35841.2	-14295.1	9.80513	-0.996694	-0.0223385	1.54745
2651.46	-35841.3	-14295.3	9.79044	-0.991974	-0.0210667	1.54344
2651.48	-35841.3	-14295.5	9.77591	-0.992599	-0.0201122	1.54325
2651.5	-35841.4	-14295.6	9.76126	-0.999223	-0.0197277	1.54644
2651.51	-35841.4	-14295.8	9.74649	-1.01065	-0.0197814	1.55274
2651.53	-35841.5	-14295.9	9.73173	-1.0249	-0.0199806	1.56192
2651.55	-35841.5	-14296.1	9.71706	-1.04021	-0.0200746	1.57371
2651.56	-35841.6	-14296.2	9.70238	-1.05605	-0.0200558	1.5875
2651.58	-35841.7	-14296.4	9.68755	-1.07236	-0.0200025	1.60257
2651.6	-35841.7	-14296.5	9.67239	-1.08905	-0.0199797	1.61828
2651.61	-35841.8	-14296.7	9.65665	-1.10606	-0.0199858	1.63428
2651.63	-35841.8	-14296.9	9.64	-1.12333	-0.02	1.65033
2651.65	-35841.9	-14297	9.6223	-1.14074	-0.0200056	1.6662
2651.66	-35841.9	-14297.2	9.60397	-1.15788	-0.0200037	1.68177
2651.68	-35842	-14297.3	9.58559	-1.17427	-0.0199998	1.69696
2651.7	-35842.1	-14297.5	9.56755	-1.18961	-0.0199982	1.71165
2651.72	-35842.1	-14297.6	9.54955	-1.20416	-0.0199987	1.72571
2651.73	-35842.2	-14297.8	9.53113	-1.21833	-0.0200002	1.73899
2651.75	-35842.2	-14297.9	9.51206	-1.23233	-0.0200016	1.75147
2651.77	-35842.3	-14298.1	9.49264	-1.24595	-0.0200017	1.76352
2651.78	-35842.3	-14298.2	9.47327	-1.25889	-0.0199994	1.77557
2651.8	-35842.4	-14298.4	9.45414	-1.27115	-0.0199952	1.78786
2651.82	-35842.4	-14298.5	9.43494	-1.28342	-0.0199945	1.80015
2651.84	-35842.5	-14298.7	9.41533	-1.29653	-0.0200032	1.81215
2651.85	-35842.5	-14298.8	9.39512	-1.31061	-0.0200183	1.82372
2651.87	-35842.6	-14299	9.37456	-1.32445	-0.0200197	1.83509
2651.89	-35842.7	-14299.1	9.35395	-1.3367	-0.019985	1.84652
2651.9	-35842.7	-14299.3	9.33347	-1.347	-0.0199291	1.85809
2651.92	-35842.8	-14299.4	9.31311	-1.35669	-0.0199298	1.8696
2651.94	-35842.8	-14299.6	9.29286	-1.36724	-0.0200684	1.88083
2651.95	-35842.9	-14299.7	9.27262	-1.3793	-0.0202734	1.89189
2651.97	-35842.9	-14299.9	9.25219	-1.39225	-0.0202486	1.90341
2651.99	-35843	-14300	9.23136	-1.40541	-0.0196879	1.91605
2652.01	-35843	-14300.2	9.21005	-1.41897	-0.0185813	1.93002
2652.02	-35843.1	-14300.3	9.18832	-1.43417	-0.0172916	1.94498
2652.04	-35843.1	-14300.5	9.16624	-1.45227	-0.0161909	1.96053
2652.06	-35843.2	-14300.6	9.14381	-1.4729	-0.0152679	1.97641
2652.07	-35843.3	-14300.8	9.12094	-1.49393	-0.0140971	1.99244
2652.09	-35843.3	-14300.9	9.09754	-1.51321	-0.0122588	2.00846
2652.11	-35843.4	-14301	9.07373	-1.52992	-0.0098589	2.02399
2652.12	-35843.4	-14301.2	9.04981	-1.5445	-0.00749017	2.03825
2652.14	-35843.5	-14301.3	9.02606	-1.5574	-0.00572853	2.05051
2652.16	-35843.5	-14301.5	9.00243	-1.56855	-0.00459792	2.06053
2652.18	-35843.6	-14301.6	8.97855	-1.57747	-0.003684	2.06847
2652.19	-35843.6	-14301.8	8.95411	-1.58374	-0.00259356	2.0745
2652.21	-35843.7	-14301.9	8.92917	-1.58757	-0.00134785	2.07873
2652.23	-35843.7	-14302	8.90404	-1.58963	-0.000249916	2.08127
2652.24	-35843.8	-14302.2	8.87903	-1.59056	0.000411159	2.08221
2652.26	-35843.8	-14302.3	8.85414	-1.59069	0.00054168	2.08192
2652.28	-35843.9	-14302.5	8.82922	-1.59019	0.000161415	2.0809
2652.29	-35843.9	-14302.6	8.80414	-1.58922	-0.000693376	2.07962
2652.31	-35844	-14302.7	8.77907	-1.58802	-0.00186126	2.07819
2652.33	-35844	-14302.9	8.75431	-1.58685	-0.00311892	2.07656
2652.35	-35844.1	-14303	8.73012	-1.58591	-0.00427555	2.07471
2652.36	-35844.1	-14303.2	8.70638	-1.58496	-0.00536618	2.07278
2652.38	-35844.2	-14303.3	8.68278	-1.58355	-0.00652062	2.071
2652.4	-35844.2	-14303.4	8.65909	-1.58138	-0.0078201	2.06951
2652.41	-35844.3	-14303.6	8.63528	-1.57889	-0.0090669	2.06814
2652.43	-35844.3	-14303.7	8.6114	-1.57677	-0.00996442	2.06656
2652.45	-35844.4	-14303.9	8.58753	-1.57549	-0.0102948	2.06453
2652.46	-35844.4	-14304	8.56371	-1.5746	-0.0102165	2.06222
2652.48	-35844.5	-14304.1	8.54	-1.57333	-0.01	2.05991
2652.5	-35844.5	-14304.3	8.5164	-1.57118	-0.009871	2.05779
2652.52	-35844.6	-14304.4	8.49269	-1.56867	-0.00987481	2.05566
2652.53	-35844.6	-14304.5	8.46856	-1.56657	-0.0100117	2.05322
2652.55	-35844.7	-14304.7	8.44386	-1.56535	-0.0102283	2.05031
2652.57	-35844.7	-14304.8	8.4188	-1.56446	-0.0102904	2.04723
2652.58	-35844.8	-14304.9	8.39373	-1.56313	-0.00992633	2.04435
2652.6	-35844.8	-14305.1	8.36882	-1.56095	-0.00899716	2.04192
2652.62	-35844.9	-14305.2	8.34394	-1.55845	-0.00773826	2.03979
2652.63	-35844.9	-14305.3	8.31889	-1.55636	-0.00645024	2.03777
2652.65	-35845	-14305.5	8.29365	-1.55504	-0.00531399	2.03573
2652.67	-35845	-14305.6	8.26865	-1.5541	-0.00422502	2.03387
2652.68	-35845.1	-14305.7	8.24438	-1.55305	-0.00303818	2.03237
2652.7	-35845.1	-14305.9	8.22099	-1.55169	-0.00174195	2.03129
2652.72	-35845.2	-14306	8.19789	-1.55049	-0.000595077	2.03031
2652.74	-35845.2	-14306.1	8.17441	-1.54996	0.000112355	2.02908
2652.75	-35845.3	-14306.3	8.15023	-1.5502	0.000268247	2.02741
2652.77	-35845.3	-14306.4	8.12576	-1.55037	0.000120472	2.02539
2652.79	-35845.4	-14306.5	8.10148	-1.54954	-4.2363e-05	2.02316
2652.8	-35845.4	-14306.7	8.07759	-1.54746	-7.24582e-05	2.02077
2652.82	-35845.5	-14306.8	8.05392	-1.54482	-2.91576e-05	2.01809
2652.84	-35845.5	-14306.9	8.03024	-1.54241	1.27343e-05	2.01502
2652.86	-35845.5	-14307	8.00645	-1.54038	1.90783e-05	2.01163
2652.87	-35845.6	-14307.2	7.98262	-1.53815	6.9526e-06	2.00823
2652.89	-35845.6	-14307.3	7.95879	-1.5351	-3.74676e-06	2.00514
2652.91	-35845.7	-14307.4	7.93499	-1.53138	-5.00462e-06	2.00246
2652.92	-35845.7	-14307.5	7.9112	-1.52792	-1.6342e-06	2.00002
2652.94	-35845.8	-14307.7	7.8874	-1.52567	1.08426e-06	1.99766
2652.96	-35845.8	-14307.8	7.86358	-1.52461	1.30792e-06	1.99535
2652.97	-35845.9	-14307.9	7.83979	-1.52381	3.77356e-07	1.9932
2652.99	-35845.9	-14308.1	7.81603	-1.52237	-3.09623e-07	1.99128
2653.01	-35846	-14308.2	7.79227	-1.52015	-3.40526e-07	1.98952
2653.03	-35846	-14308.3	7.76844	-1.51757	-8.51782e-08	1.98765
2653.04	-35846	-14308.4	7.74448	-1.51508	8.74519e-08	1.98546
2653.06	-35846.1	-14308.5	7.72052	-1.5128	8.83176e-08	1.98292
2653.08	-35846.1	-14308.7	7.69686	-1.51063	1.86513e-08	1.98015
2653.09	-35846.2	-14308.8	7.67376	-1.50847	-2.44728e-08	1.97725
2653.11	-35846.2	-14308.9	7.65112	-1.50626	-2.28152e-08	1.9743
2653.13	-35846.3	-14309	7.62864	-1.50391	-3.91154e-09	1.9713
2653.14	-35846.3	-14309.2	7.60603	-1.50141	6.79412e-09	1.96828
2653.16	-35846.4	-14309.3	7.58332	-1.49897	5.86972e-09	1.96528
2653.18	-35846.4	-14309.4	7.56065	-1.49695	7.67145e-10	1.96237
2653.2	-35846.4	-14309.5	7.53814	-1.49563	-1.87303e-09	1.9596
2653.21	-35846.5	-14309.6	7.51561	-1.49467	-1.50364e-09	1.95699
2653.23	-35846.5	-14309.8	7.49273	-1.49351	-1.33383e-10	1.95453
2653.25	-35846.6	-14309.9	7.46927	-1.49168	5.1316e-10	1.95222
2653.26	-35846.6	-14310	7.44539	-1.48933	3.8344e-10	1.95001
2653.28	-35846.7	-14310.1	7.42141	-1.48681	1.73432e-11	1.94784
2653.3	-35846.7	-14310.2	7.39757	-1.48442	-1.39795e-10	1.94564
2653.31	-35846.8	-14310.4	7.37382	-1.48218	-9.72971e-11	1.94342
2653.33	-35846.8	-14310.5	7.35	-1.48	0	1.94118
2653.35	-35846.8	-14310.6	7.32603	-1.47782	3.7856e-11	1.93894
2653.37	-35846.9	-14310.7	7.30214	-1.47557	2.45156e-11	1.93671
2653.38	-35846.9	-14310.8	7.27863	-1.47319	-1.1569e-12	1.93451
2653.4	-35847	-14310.9	7.25571	-1.47067	-1.00775e-11	1.93233
2653.42	-35847	-14311.1	7.23316	-1.46833	-5.97507e-12	1.93012
2653.43	-35847.1	-14311.2	7.21068	-1.46649	5.51561e-13	1.92783
2653.45	-35847.1	-14311.3	7.18808	-1.4653	2.18007e-12	1.92539
2653.47	-35847.1	-14311.4	7.16538	-1.46434	8.35221e-13	1.92278
2653.48	-35847.2	-14311.5	7.14266	-1.46306	5.50014e-14	1.91997
2653.5	-35847.2	-14311.6	7.11996	-1.46114	1.47121e-12	1.91683
2653.52	-35847.3	-14311.7	7.0973	-1.45871	2.17122e-12	1.91307
2653.54	-35847.3	-14311.9	7.07468	-1.45602	-1.38928e-12	1.90838
2653.55	-35847.3	-14312	7.05207	-1.45285	-8.37623e-12	1.90254
2653.57	-35847.4	-14312.1	7.02941	-1.44816	-9.10072e-12	1.89556
2653.59	-35847.4	-14312.2	7.00661	-1.44085	6.98146e-12	1.88749
2653.6	-35847.5	-14312.3	6.98374	-1.43056	3.31293e-11	1.87833
2653.62	-35847.5	-14312.4	6.96108	-1.41836	3.28331e-11	1.86796
2653.64	-35847.5	-14312.5	6.93892	-1.40541	-3.19937e-11	1.8563
2653.65	-35847.6	-14312.6	6.91732	-1.39227	-1.27923e-10	1.84353
2653.67	-35847.6	-14312.7	6.89594	-1.37854	-1.16321e-10	1.83024
2653.69	-35847.7	-14312.9	6.87445	-1.36378	1.41772e-10	1.81705
2653.7	-35847.7	-14313	6.85279	-1.34835	4.91386e-10	1.80371
2653.72	-35847.7	-14313.1	6.83125	-1.33366	4.07358e-10	1.78889
2653.74	-35847.8	-14313.2	6.81013	-1.32102	-6.13975e-10	1.7712
2653.76	-35847.8	-14313.3	6.78955	-1.30865	-1.88025e-09	1.74996
2653.77	-35847.9	-14313.4	6.76938	-1.29136	-1.40767e-09	1.72524
2653.79	-35847.9	-14313.5	6.74951	-1.26404	2.61211e-09	1.69705
2653.81	-35847.9	-14313.6	6.72997	-1.22634	7.16776e-09	1.66425
2653.82	-35848	-14313.7	6.71096	-1.18232	4.7843e-09	1.62455
2653.84	-35848	-14313.8	6.69268	-1.13583	-1.09546e-08	1.57578
2653.86	-35848.1	-14313.9	6.67527	-1.08531	-2.72228e-08	1.51774
2653.88	-35848.1	-14314	6.65887	-1.02485	-1.59159e-08	1.45186
2653.89	-35848.1	-14314.1	6.64357	-0.948966	4.53964e-08	1.37948
2653.91	-35848.2	-14314.3	6.6295	-0.859303	1.03003e-07	1.30025
2653.93	-35848.2	-14314.4	6.61679	-0.762305	5.14367e-08	1.21272
2653.94	-35848.3	-14314.5	6.60557	-0.663829	-1.86231e-07	1.1157
2653.96	-35848.3	-14314.6	6.59599	-0.562763	-3.88254e-07	1.01091
2653.98	-35848.3	-14314.7	6.58822	-0.453957	-1.59464e-07	0.90176
2653.99	-35848.4	-14314.8	6.5824	-0.333306	7.57321e-07	0.791519
2654.01	-35848.4	-14314.9	6.57859	-0.205823	1.45775e-06	0.681999
2654.03	-35848.4	-14315	6.57678	-0.0810252	4.63141e-07	0.574292
2654.05	-35848.5	-14315.1	6.57694	0.0325712	-3.05612e-06	0.46969
2654.06	-35848.5	-14315.2	6.57898	0.133537	-5.45122e-06	0.370863
2654.08	-35848.6	-14315.3	6.58278	0.223416	-1.19485e-06	0.281062
2654.1	-35848.6	-14315.4	6.58818	0.303336	1.22486e-05	0.203054
2654.11	-35848.6	-14315.5	6.59496	0.371992	2.02988e-05	0.136826
2654.13	-35848.7	-14315.6	6.60284	0.427216	2.3104e-06	0.0813786
2654.15	-35848.7	-14315.7	6.61153	0.467694	-4.87893e-05	0.0357412
2654.16	-35848.8	-14315.8	6.62071	0.496186	-7.525e-05	-0.000923287
2654.18	-35848.8	-14315.9	6.63	0.516667	0	-0.0294118
2654.2	-35848.8	-14316	6.63914	0.532517	0.000193249	-0.0506753
2654.22	-35848.9	-14316.2	6.64817	0.54475	0.000277635	-0.066281
2654.23	-35848.9	-14316.3	6.6572	0.553784	-3.4469e-05	-0.0779503
2654.25	-35849	-14316.4	6.6663	0.560081	-0.000916994	-0.0871196
2654.27	-35849	-14316.5	6.67539	0.564249	-0.00216241	-0.0942706
2654.28	-35849	-14316.6	6.68438	0.566925	-0.00348338	-0.0996845
2654.3	-35849.1	-14316.7	6.69326	0.568639	-0.00467675	-0.103692
2654.32	-35849.1	-14316.8	6.70227	0.56962	-0.00577691	-0.106761
2654.33	-35849.1	-14316.9	6.71171	0.570041	-0.0068598	-0.109384
2654.35	-35849.2	-14317	6.72171	0.570094	-0.00797655	-0.111868
2654.37	-35849.2	-14317.1	6.73205	0.57001	-0.00911915	-0.114081
2654.39	-35849.3	-14317.2	6.74243	0.570024	-0.010271	-0.115828
2654.4	-35849.3	-14317.3	6.75269	0.570196	-0.0114176	-0.117062
2654.42	-35849.3	-14317.4	6.76285	0.570235	-0.012549	-0.11804
2654.44	-35849.4	-14317.6	6.77298	0.569808	-0.013656	-0.119055
2654.45	-35849.4	-14317.7	6.78311	0.568807	-0.0147514	-0.120224
2654.47	-35849.5	-14317.8	6.79333	0.567512	-0.015886	-0.121371
2654.49	-35849.5	-14317.9	6.80367	0.566238	-0.0171124	-0.122293
2654.5	-35849.5	-14318	6.81406	0.565119	-0.0183824	-0.122971
2654.52	-35849.6	-14318.1	6.82423	0.564026	-0.0194989	-0.123661
2654.54	-35849.6	-14318.2	6.83391	0.562811	-0.0202558	-0.124633
2654.56	-35849.7	-14318.3	6.84305	0.561515	-0.0205323	-0.12599
2654.57	-35849.7	-14318.4	6.85195	0.560409	-0.020316	-0.127615
2654.59	-35849.7	-14318.5	6.8609	0.559775	-0.0196053	-0.129382
2654.61	-35849.8	-14318.6	6.87	0.559659	-0.0185078	-0.131215
2654.62	-35849.8	-14318.7	6.8791	0.559858	-0.017249	-0.133093
2654.64	-35849.9	-14318.9	6.88805	0.560158	-0.0160511	-0.134996
2654.66	-35849.9	-14319	6.89694	0.560345	-0.0149551	-0.136887
2654.67	-35849.9	-14319.1	6.90609	0.560204	-0.0138337	-0.138713
2654.69	-35850	-14319.2	6.91578	0.559537	-0.0125681	-0.140421
2654.71	-35850	-14319.3	6.92597	0.558414	-0.0112719	-0.141974
2654.73	-35850.1	-14319.4	6.93635	0.557114	-0.0102428	-0.143351
2654.74	-35850.1	-14319.5	6.94663	0.555904	-0.00975668	-0.144537
2654.76	-35850.1	-14319.6	6.95679	0.554809	-0.00975427	-0.14561
2654.78	-35850.2	-14319.7	6.96698	0.553688	-0.00994811	-0.14671
2654.79	-35850.2	-14319.9	6.97732	0.552425	-0.0100681	-0.147968
2654.81	-35850.3	-14320	6.98767	0.551155	-0.0100635	-0.149414
2654.83	-35850.3	-14320.1	6.99772	0.550162	-0.0100109	-0.151019
2654.84	-35850.3	-14320.2	7.00718	0.549696	-0.0099811	-0.152753
2654.86	-35850.4	-14320.3	7.0162	0.549695	-0.00998367	-0.154592
2654.88	-35850.4	-14320.4	7.02509	0.549946	-0.00999786	-0.156516
2654.89	-35850.5	-14320.5	7.03411	0.550235	-0.0100052	-0.158492
2654.91	-35850.5	-14320.6	7.04324	0.550347	-0.0100042	-0.16041
2654.93	-35850.5	-14320.8	7.05228	0.550068	-0.0100004	-0.162127
2654.95	-35850.6	-14320.9	7.06114	0.549242	-0.00999855	-0.163527
2654.96	-35850.6	-14321	7.07005	0.548037	-0.0099989	-0.164635
2654.98	-35850.7	-14321.1	7.07943	0.54674	-0.00999995	-0.16553
2655	-35850.7	-14321.2	7.0895	0.545576	-0.0100005	-0.166289
2655.01	-35850.7	-14321.3	7.09989	0.544488	-0.0100004	-0.167002
2655.03	-35850.8	-14321.4	7.11	0.543333	-0.01	-0.167756
2655.05	-35850.8	-14321.5	7.11941	0.54204	-0.00999962	-0.16864
2655.07	-35850.9	-14321.7	7.12834	0.540821	-0.00999954	-0.169734
2655.08	-35850.9	-14321.8	7.13719	0.539965	-0.0100001	-0.171115
2655.1	-35851	-14321.9	7.14624	0.539656	-0.0100011	-0.172816
2655.12	-35851	-14322	7.15537	0.539752	-0.0100015	-0.174726
2655.13	-35851	-14322.1	7.16438	0.540036	-0.00999963	-0.176702
2655.15	-35851.1	-14322.2	7.17322	0.540296	-0.00999579	-0.178628
2655.17	-35851.1	-14322.3	7.18221	0.540316	-0.00999476	-0.180473
2655.18	-35851.2	-14322.5	7.19174	0.539881	-0.0100021	-0.182217
2655.2	-35851.2	-14322.6	7.20193	0.538912	-0.0100164	-0.183836
2655.22	-35851.2	-14322.7	7.21231	0.537651	-0.010019	-0.185293
2655.24	-35851.3	-14322.8	7.22228	0.536382	-0.00998906	-0.186551
2655.25	-35851.3	-14322.9	7.23156	0.535261	-0.00993619	-0.187634
2655.27	-35851.4	-14323	7.24044	0.534168	-0.00993156	-0.188702
2655.29	-35851.4	-14323.2	7.24929	0.532957	-0.0100522	-0.189929
2655.3	-35851.5	-14323.3	7.2583	0.531638	-0.010247	-0.191377
2655.32	-35851.5	-14323.4	7.26742	0.530497	-0.0102446	-0.19292
2655.34	-35851.5	-14323.5	7.27655	0.529841	-0.00975602	-0.194413
2655.35	-35851.6	-14323.6	7.28563	0.529739	-0.00872319	-0.195828
2655.37	-35851.6	-14323.7	7.29468	0.529904	-0.00742741	-0.197302
2655.39	-35851.7	-14323.8	7.30373	0.530029	-0.00617176	-0.198982
2655.41	-35851.7	-14324	7.31279	0.530003	-0.00506374	-0.200865
2655.42	-35851.7	-14324.1	7.32186	0.529969	-0.0039645	-0.202763
2655.44	-35851.8	-14324.2	7.33093	0.530073	-0.00272752	-0.204477
2655.46	-35851.8	-14324.3	7.34	0.53025	-0.00142018	-0.205973
2655.47	-35851.9	-14324.4	7.34907	0.530195	-0.000340791	-0.207385
2655.49	-35851.9	-14324.6	7.35813	0.529611	0.000215891	-0.20885
2655.51	-35852	-14324.7	7.3672	0.528511	0.000257652	-0.210378
2655.52	-35852	-14324.8	7.37627	0.527197	7.2462e-05	-0.211853
2655.54	-35852	-14324.9	7.38533	0.525965	-5.46039e-05	-0.213166
2655.56	-35852.1	-14325	7.3944	0.524866	-4.95798e-05	-0.214304
2655.58	-35852.1	-14325.1	7.40347	0.523756	-6.11625e-06	-0.215335
2655.59	-35852.2	-14325.3	7.41253	0.522504	-1.37754e-05	-0.216329
2655.61	-35852.2	-14325.4	7.4216	0.521226	-5.33632e-05	-0.217373
2655.63	-35852.3	-14325.5	7.43067	0.520208	-3.1758e-05	-0.218563
2655.64	-35852.3	-14325.6	7.43973	0.519708	0.000123627	-0.219977
2655.66	-35852.3	-14325.7	7.4488	0.519685	0.000263401	-0.22152
2655.68	-35852.4	-14325.9	7.45787	0.519928	0.00010928	-0.222995
2655.69	-35852.4	-14326	7.46693	0.520221	-0.000579943	-0.224254
2655.71	-35852.5	-14326.1	7.476	0.52035	-0.00172499	-0.225536
2655.73	-35852.5	-14326.2	7.48507	0.5201	-0.00308813	-0.22728
2655.75	-35852.6	-14326.3	7.49413	0.519303	-0.00444244	-0.229905
2655.76	-35852.6	-14326.5	7.50319	0.518112	-0.00564294	-0.233707
2655.78	-35852.6	-14326.6	7.51227	0.516813	-0.00657905	-0.238932
2655.8	-35852.7	-14326.7	7.52135	0.515644	-0.00714086	-0.245869
2655.81	-35852.7	-14326.8	7.53043	0.514558	-0.00722189	-0.255066
2655.83	-35852.8	-14326.9	7.53947	0.513406	-0.00671687	-0.267159
2655.85	-35852.8	-14327.1	7.54847	0.512104	-0.00560902	-0.282737
2655.86	-35852.9	-14327.2	7.5575	0.510867	-0.00430398	-0.302158
2655.88	-35852.9	-14327.3	7.56667	0.51	-0.00333333	-0.325708
2655.9	-35853	-14327.4	7.57598	0.50971	-0.00306524	-0.353587
2655.91	-35853	-14327.5	7.58515	0.509809	-0.0032142	-0.385636
2655.93	-35853	-14327.7	7.59382	0.510009	-0.00333133	-0.42161
2655.95	-35853.1	-14327.8	7.60181	0.510092	-0.00315101	-0.461297
2655.97	-35853.1	-14327.9	7.60957	0.510067	-0.00302243	-0.504599
2655.98	-35853.2	-14328	7.61765	0.50999	-0.00342328	-0.551444
2656	-35853.2	-14328.1	7.62644	0.509921	-0.00456374	-0.601423
2656.02	-35853.3	-14328.3	7.63566	0.509915	-0.00589907	-0.653185
2656.03	-35853.3	-14328.4	7.64497	0.510032	-0.00675353	-0.705213
2656.05	-35853.4	-14328.5	7.65412	0.510234	-0.0068087	-0.756321
2656.07	-35853.4	-14328.6	7.66314	0.510267	-0.00659807	-0.806117
2656.09	-35853.4	-14328.8	7.67211	0.509845	-0.00677715	-0.85432
2656.1	-35853.5	-14328.9	7.6811	0.508863	-0.00768382	-0.900441
2656.12	-35853.5	-14329	7.69017	0.507583	-0.00901375	-0.943566
2656.14	-35853.6	-14329.1	7.6994	0.50631	-0.0103871	-0.982736
2656.15	-35853.6	-14329.3	7.70871	0.50519	-0.0115841	-1.01769
2656.17	-35853.7	-14329.4	7.71777	0.504098	-0.0126611	-1.04937
2656.19	-35853.7	-14329.5	7.72623	0.502883	-0.0137014	-1.07883
2656.2	-35853.8	-14329.6	7.73409	0.501571	-0.0147744	-1.10664
2656.22	-35853.8	-14329.7	7.74188	0.500448	-0.0159295	-1.13266
2656.24	-35853.8	-14329.9	7.75017	0.499815	-0.0172109	-1.15673
2656.26	-35853.9	-14330	7.75912	0.49972	-0.0185262	-1.17915
2656.27	-35853.9	-14330.1	7.7684	0.499896	-0.0196119	-1.20087
2656.29	-35854	-14330.2	7.77768	0.50006	-0.0202027	-1.22284
2656.31	-35854	-14330.4	7.78678	0.500091	-0.0202817	-1.24525
2656.32	-35854.1	-14330.5	7.79578	0.500038	-0.0201001	-1.26753
2656.34	-35854.1	-14330.6	7.80474	0.499958	-0.0199163	-1.28905
2656.36	-35854.2	-14330.7	7.81374	0.499907	-0.0198578	-1.30965
2656.37	-35854.2	-14330.9	7.82286	0.499945	-0.019931	-1.3296
2656.39	-35854.2	-14331	7.83216	0.500117	-0.0201289	-1.34914
2656.41	-35854.3	-14331.1	7.84145	0.500285	-0.0202977	-1.36813
2656.43	-35854.3	-14331.2	7.85035	0.500165	-0.0201681	-1.38613
2656.44	-35854.4	-14331.4	7.85854	0.499497	-0.0194932	-1.40272
2656.46	-35854.4	-14331.5	7.86626	0.498354	-0.018351	-1.41804
2656.48	-35854.5	-14331.6	7.87419	0.497041	-0.0170402	-1.4326
2656.49	-35854.5	-14331.7	7.88293	0.495836	-0.0158369	-1.44693
2656.51	-35854.6	-14331.9	7.89222	0.494746	-0.0147473	-1.46147
2656.53	-35854.6	-14332	7.90131	0.49362	-0.0136204	-1.47667
2656.54	-35854.7	-14332.1	7.90955	0.492338	-0.012338	-1.49291
2656.56	-35854.7	-14332.3	7.91725	0.491066	-0.0110663	-1.51019
2656.58	-35854.8	-14332.4	7.92518	0.490112	-0.0101122	-1.52832
2656.6	-35854.8	-14332.5	7.93399	0.489728	-0.00972783	-1.54712
2656.61	-35854.8	-14332.6	7.9433	0.489782	-0.00978151	-1.56662
2656.63	-35854.9	-14332.8	7.95233	0.489981	-0.00998062	-1.58689
2656.65	-35854.9	-14332.9	7.96047	0.490074	-0.0100746	-1.60792
2656.66	-35855	-14333	7.96816	0.490055	-0.0100557	-1.62925
2656.68	-35855	-14333.1	7.97617	0.490002	-0.0100025	-1.65021
2656.7	-35855.1	-14333.3	7.98507	0.489981	-0.00997969	-1.67028
2656.71	-35855.1	-14333.4	7.99439	0.489987	-0.00998586	-1.68949
2656.73	-35855.2	-14333.5	8.00333	0.49	-0.01	-1.70806
2656.75	-35855.2	-14333.7	8.01139	0.490001	-0.0100055	-1.72614
2656.77	-35855.3	-14333.8	8.01907	0.489998	-0.0100036	-1.74358
2656.78	-35855.3	-14333.9	8.02717	0.490001	-0.00999983	-1.76021
2656.8	-35855.3	-14334	8.03616	0.490014	-0.00999851	-1.77592
2656.82	-35855.4	-14334.2	8.04547	0.49002	-0.0099991	-1.79096
2656.83	-35855.4	-14334.3	8.05433	0.489995	-0.0100001	-1.80564
2656.85	-35855.5	-14334.4	8.06229	0.489938	-0.0100004	-1.8202
2656.87	-35855.5	-14334.6	8.06999	0.489922	-0.0100002	-1.83463
2656.88	-35855.6	-14334.7	8.07818	0.490032	-0.00999997	-1.84891
2656.9	-35855.6	-14334.8	8.08725	0.490245	-0.00999989	-1.8629
2656.92	-35855.7	-14334.9	8.09655	0.490283	-0.00999994	-1.87619
2656.93	-35855.7	-14335.1	8.1053	0.489835	-0.01	-1.88836
2656.95	-35855.8	-14335.2	8.1132	0.488802	-0.01	-1.89909
2656.97	-35855.8	-14335.3	8.12091	0.487517	-0.01	-1.90833
2656.99	-35855.9	-14335.5	8.12921	0.486361	-0.01	-1.91605
2657	-35855.9	-14335.6	8.13835	0.485432	-0.00999999	-1.92206
2657.02	-35856	-14335.7	8.14763	0.484338	-0.01	-1.92591
2657.04	-35856	-14335.9	8.15627	0.482643	-0.01	-1.92711
2657.05	-35856	-14336	8.1641	0.480312	-0.01	-1.92543
2657.07	-35856.1	-14336.1	8.17184	0.477892	-0.01	-1.92102
2657.09	-35856.1	-14336.2	8.18025	0.475966	-0.01	-1.91403
2657.11	-35856.2	-14336.4	8.18944	0.474713	-0.01	-1.90437
2657.12	-35856.2	-14336.5	8.19869	0.473801	-0.01	-1.89161
2657.14	-35856.3	-14336.6	8.20723	0.472877	-0.01	-1.87532
2657.16	-35856.3	-14336.8	8.21503	0.471784	-0.01	-1.85567
2657.17	-35856.4	-14336.9	8.2228	0.470582	-0.01	-1.8335
2657.19	-35856.4	-14337	8.23127	0.469344	-0.01	-1.80966
2657.21	-35856.5	-14337.2	8.24045	0.468144	-0.01	-1.78473
2657.22	-35856.5	-14337.3	8.24968	0.467061	-0.01	-1.75906
2657.24	-35856.6	-14337.4	8.25831	0.466156	-0.01	-1.73303
2657.26	-35856.6	-14337.6	8.26628	0.465247	-0.01	-1.70726
2657.28	-35856.7	-14337.7	8.27395	0.463954	-0.01	-1.68258
2657.29	-35856.7	-14337.8	8.28171	0.461938	-0.01	-1.6598
2657.31	-35856.8	-14338	8.28964	0.459462	-0.01	-1.63916
2657.33	-35856.8	-14338.1	8.29765	0.457195	-0.01	-1.62057
2657.34	-35856.9	-14338.2	8.30562	0.45573	-0.01	-1.60391
2657.36	-35856.9	-14338.4	8.31356	0.454814	-0.01	-1.58924
2657.38	-35856.9	-14338.5	8.32147	0.453704	-0.01	-1.5767
2657.39	-35857	-14338.6	8.32939	0.451761	-0.01	-1.5664
2657.41	-35857	-14338.8	8.33733	0.449275	-0.01	-1.55805
2657.43	-35857.1	-14338.9	8.34527	0.446992	-0.01	-1.5512
2657.45	-35857.1	-14339	8.3532	0.445529	-0.01	-1.54541
2657.46	-35857.2	-14339.2	8.36113	0.444592	-0.01	-1.5405
2657.48	-35857.2	-14339.3	8.36907	0.443503	-0.01	-1.53638
2657.5	-35857.3	-14339.4	8.37701	0.441706	-0.01	-1.53296
2657.51	-35857.3	-14339.6	8.38495	0.439345	-0.01	-1.53004
2657.53	-35857.4	-14339.7	8.39287	0.436813	-0.01	-1.52739
2657.55	-35857.4	-14339.8	8.40075	0.434432	-0.01	-1.52476
2657.56	-35857.5	-14340	8.40866	0.432196	-0.01	-1.52189
2657.58	-35857.5	-14340.1	8.41667	0.43	-0.01	-1.51852
2657.6	-35857.6	-14340.2	8.42479	0.427761	-0.01	-1.51437
2657.62	-35857.6	-14340.4	8.43281	0.425485	-0.01	-1.50922
2657.63	-35857.7	-14340.5	8.44043	0.423199	-0.01	-1.50286
2657.65	-35857.7	-14340.6	8.44748	0.420926	-0.01	-1.49501
2657.67	-35857.8	-14340.8	8.45417	0.418662	-0.01	-1.48533
2657.68	-35857.8	-14340.9	8.46078	0.4164	-0.01	-1.47342
2657.7	-35857.9	-14341	8.46752	0.414136	-0.01	-1.45909
2657.72	-35857.9	-14341.2	8.47436	0.411868	-0.01	-1.44274
2657.73	-35858	-14341.3	8.48121	0.4096	-0.01	-1.42486
2657.75	-35858	-14341.5	8.48802	0.407331	-0.01	-1.40579
2657.77	-35858.1	-14341.6	8.49481	0.405065	-0.01	-1.38555
2657.79	-35858.1	-14341.7	8.5016	0.402801	-0.01	-1.36413
2657.8	-35858.2	-14341.9	8.50839	0.400539	-0.01	-1.34171
2657.82	-35858.2	-14342	8.5152	0.398273	-0.01	-1.31887
2657.84	-35858.3	-14342.1	8.522	0.395995	-0.01	-1.29623
2657.85	-35858.3	-14342.3	8.5288	0.393711	-0.01	-1.27425
2657.87	-35858.4	-14342.4	8.5356	0.391445	-0.01	-1.25299
2657.89	-35858.4	-14342.5	8.5424	0.389221	-0.01	-1.23252
2657.9	-35858.5	-14342.7	8.5492	0.387018	-0.01	-1.21304
2657.92	-35858.5	-14342.8	8.556	0.384744	-0.01	-1.19497
2657.94	-35858.6	-14343	8.5628	0.382306	-0.01	-1.17875
2657.95	-35858.6	-14343.1	8.5696	0.379807	-0.01	-1.16439
2657.97	-35858.7	-14343.2	8.5764	0.377596	-0.01	-1.1514
2657.99	-35858.7	-14343.4	8.5832	0.376022	-0.01	-1.13922
2658.01	-35858.7	-14343.5	8.59	0.375	-0.01	-1.12742
2658.02	-35858.8	-14343.6	8.5968	0.373978	-0.01	-1.11565
2658.04	-35858.8	-14343.8	8.6036	0.372404	-0.01	-1.10355
2658.06	-35858.9	-14343.9	8.6104	0.370193	-0.01	-1.09062
2658.07	-35858.9	-14344.1	8.6172	0.367694	-0.01	-1.07622
2658.09	-35859	-14344.2	8.624	0.365256	-0.01	-1.05975
2658.11	-35859	-14344.3	8.63079	0.362982	-0.01	-1.04096
2658.12	-35859.1	-14344.5	8.6376	0.360779	-0.01	-1.01993
2658.14	-35859.1	-14344.6	8.64441	0.358554	-0.01	-0.996696
2658.16	-35859.2	-14344.7	8.65122	0.356287	-0.01	-0.971036
2658.18	-35859.2	-14344.9	8.65801	0.354004	-0.01	-0.942535
2658.19	-35859.3	-14345	8.66476	0.351731	-0.01	-0.91082
2658.21	-35859.3	-14345.2	8.67152	0.349468	-0.01	-0.875949
2658.23	-35859.4	-14345.3	8.67837	0.347202	-0.01	-0.838231
2658.24	-35859.4	-14345.4	8.68535	0.344922	-0.01	-0.79795
2658.26	-35859.5	-14345.6	8.69228	0.342642	-0.01	-0.75516
2658.28	-35859.5	-14345.7	8.69889	0.340392	-0.01	-0.709801
2658.3	-35859.6	-14345.9	8.70493	0.338187	-0.01	-0.661931
2658.31	-35859.6	-14346	8.71055	0.335962	-0.01	-0.612422
2658.33	-35859.7	-14346.1	8.71602	0.333621	-0.01	-0.562491
2658.35	-35859.7	-14346.3	8.72159	0.331117	-0.01	-0.513251
2658.36	-35859.8	-14346.4	8.72728	0.328709	-0.01	-0.465242
2658.38	-35859.8	-14346.6	8.733	0.326759	-0.01	-0.418798
2658.4	-35859.9	-14346.7	8.73869	0.325503	-0.01	-0.374352
2658.41	-35860	-14346.8	8.74435	0.324552	-0.00999999	-0.332806
2658.43	-35860	-14347	8.75	0.323333	-0.01	-0.295207
2658.45	-35860	-14347.1	8.75566	0.321428	-0.01	-0.262357
2658.47	-35860.1	-14347.3	8.76133	0.319038	-0.01	-0.234095
2658.48	-35860.1	-14347.4	8.767	0.316521	-0.01	-0.210022
2658.5	-35860.2	-14347.5	8.77266	0.314151	-0.00999992	-0.189772
2658.52	-35860.2	-14347.7	8.77833	0.311915	-0.0099999	-0.17311
2658.53	-35860.3	-14347.8	8.784	0.309746	-0.01	-0.159826
2658.55	-35860.3	-14348	8.78969	0.307571	-0.0100003	-0.149628
2658.57	-35860.4	-14348.1	8.79536	0.305312	-0.0100004	-0.142001
2658.58	-35860.4	-14348.2	8.80099	0.302891	-0.00999985	-0.136386
2658.6	-35860.5	-14348.4	8.80659	0.300353	-0.00999882	-0.132272
2658.62	-35860.6	-14348.5	8.81224	0.298042	-0.00999864	-0.129257
2658.64	-35860.6	-14348.7	8.81805	0.29634	-0.0100008	-0.126953
2658.65	-35860.7	-14348.8	8.82398	0.295306	-0.0100046	-0.125109
2658.67	-35860.7	-14348.9	8.82967	0.294341	-0.0100049	-0.123742
2658.69	-35860.8	-14349.1	8.83474	0.292773	-0.00999626	-0.122903
2658.7	-35860.8	-14349.2	8.83916	0.290423	-0.00998227	-0.122418
2658.72	-35860.9	-14349.4	8.84354	0.287962	-0.00998244	-0.121737
2658.74	-35860.9	-14349.5	8.84853	0.28613	-0.0100171	-0.120273
2658.75	-35861	-14349.7	8.85427	0.284778	-0.0100684	-0.117565
2658.77	-35861	-14349.8	8.86012	0.282452	-0.0100622	-0.113331
2658.79	-35861.1	-14349.9	8.8654	0.27761	-0.00992423	-0.107306
2658.81	-35861.1	-14350.1	8.86997	0.26936	-0.00973739	-0.0991627
2658.82	-35861.2	-14350.2	8.87429	0.257628	-0.0097823	-0.0885013
2658.84	-35861.2	-14350.4	8.87889	0.242394	-0.0103418	-0.0749164
2658.86	-35861.3	-14350.5	8.88373	0.223681	-0.0114215	-0.0579926
2658.87	-35861.3	-14350.7	8.8882	0.201564	-0.012728	-0.0373039
2658.89	-35861.4	-14350.8	8.8917	0.176091	-0.0139642	-0.0124421
2658.91	-35861.4	-14350.9	8.89416	0.14674	-0.0150633	0.0166333
2658.92	-35861.5	-14351.1	8.89599	0.112462	-0.0161716	0.0496221
2658.94	-35861.5	-14351.2	8.89761	0.0722889	-0.0174276	0.086224
2658.96	-35861.6	-14351.4	8.89902	0.0267964	-0.0187237	0.126334
2658.98	-35861.6	-14351.5	8.89989	-0.0222094	-0.0197563	0.170002
2658.99	-35861.7	-14351.7	8.89989	-0.0730078	-0.0202439	0.217216
2659.01	-35861.7	-14351.8	8.89898	-0.125359	-0.0202456	0.267115
2659.03	-35861.8	-14351.9	8.89729	-0.180031	-0.0200515	0.318263
2659.04	-35861.8	-14352.1	8.89495	-0.237548	-0.0199341	0.369257
2659.06	-35861.9	-14352.2	8.89186	-0.295798	-0.0199415	0.419145
2659.08	-35861.9	-14352.4	8.88779	-0.351133	-0.0199913	0.467235
2659.09	-35862	-14352.5	8.88254	-0.400337	-0.0200086	0.512874
2659.11	-35862	-14352.6	8.8761	-0.44389	-0.019996	0.555732
2659.13	-35862.1	-14352.8	8.86858	-0.484105	-0.0199944	0.595634
2659.14	-35862.1	-14352.9	8.86009	-0.522991	-0.0200351	0.632433
2659.16	-35862.2	-14353.1	8.85085	-0.559952	-0.0200712	0.666172
2659.18	-35862.2	-14353.2	8.84116	-0.593105	-0.0200164	0.696995
2659.2	-35862.3	-14353.4	8.83125	-0.621066	-0.0198282	0.725068
2659.21	-35862.3	-14353.5	8.82111	-0.645376	-0.0197134	0.750706
2659.23	-35862.4	-14353.6	8.81063	-0.668612	-0.0199673	0.77427
2659.25	-35862.4	-14353.8	8.79971	-0.692772	-0.0208012	0.796175
2659.26	-35862.5	-14353.9	8.78837	-0.717096	-0.0220261	0.817074
2659.28	-35862.5	-14354.1	8.77667	-0.74	-0.0233333	0.837691
2659.3	-35862.6	-14354.2	8.76462	-0.760529	-0.0244913	0.858557
2659.32	-35862.6	-14354.3	8.75217	-0.78024	-0.025576	0.87943
2659.33	-35862.7	-14354.5	8.73922	-0.801317	-0.0267401	0.899876
2659.35	-35862.7	-14354.6	8.72578	-0.82503	-0.0280464	0.919594
2659.37	-35862.8	-14354.8	8.71208	-0.849583	-0.0292555	0.938734
2659.38	-35862.8	-14354.9	8.6984	-0.872539	-0.0300647	0.957541
2659.4	-35862.9	-14355	8.68491	-0.892322	-0.0303047	0.976076
2659.42	-35862.9	-14355.2	8.67138	-0.909787	-0.0301817	0.993886
2659.43	-35863	-14355.3	8.65752	-0.926212	-0.0299674	1.01043
2659.45	-35863	-14355.5	8.64314	-0.942447	-0.029861	1.02548
2659.47	-35863.1	-14355.6	8.62829	-0.958316	-0.0298884	1.03958
2659.49	-35863.1	-14355.7	8.61305	-0.973494	-0.0300496	1.05336
2659.5	-35863.2	-14355.9	8.59747	-0.988004	-0.0302605	1.06736
2659.52	-35863.2	-14356	8.58151	-1.00257	-0.0302673	1.08188
2659.54	-35863.3	-14356.2	8.56514	-1.01801	-0.0297978	1.0972
2659.55	-35863.3	-14356.3	8.54836	-1.03492	-0.0287817	1.11342
2659.57	-35863.4	-14356.4	8.53123	-1.05357	-0.027496	1.13036
2659.59	-35863.4	-14356.6	8.51383	-1.07417	-0.0262483	1.14782
2659.6	-35863.5	-14356.7	8.49621	-1.09638	-0.0251629	1.16577
2659.62	-35863.5	-14356.8	8.47836	-1.11903	-0.0240944	1.1845
2659.64	-35863.6	-14357	8.46025	-1.14089	-0.0228792	1.20429
2659.66	-35863.6	-14357.1	8.44188	-1.16163	-0.0215466	1.22492
2659.67	-35863.7	-14357.2	8.42328	-1.18218	-0.0204089	1.24548
2659.69	-35863.7	-14357.4	8.40444	-1.20353	-0.0197903	1.26499
2659.71	-35863.8	-14357.5	8.38536	-1.22561	-0.0197199	1.28314
2659.72	-35863.8	-14357.6	8.36594	-1.24712	-0.0199086	1.30037
2659.74	-35863.8	-14357.8	8.34612	-1.26678	-0.0200607	1.31709
2659.76	-35863.9	-14357.9	8.32588	-1.28432	-0.0200732	1.33339
2659.77	-35863.9	-14358	8.30526	-1.30035	-0.0200211	1.34897
2659.79	-35864	-14358.2	8.28429	-1.31553	-0.0199827	1.36359
2659.81	-35864	-14358.3	8.26296	-1.33028	-0.0199809	1.37737
2659.83	-35864.1	-14358.4	8.24115	-1.34485	-0.0199952	1.39073
2659.84	-35864.1	-14358.6	8.21882	-1.35947	-0.0200049	1.40409
2659.86	-35864.2	-14358.7	8.19611	-1.3742	-0.0200049	1.41767
2659.88	-35864.2	-14358.8	8.17333	-1.38898	-0.020001	1.43157
2659.89	-35864.3	-14359	8.15076	-1.40377	-0.0199986	1.44584
2659.91	-35864.3	-14359.1	8.12825	-1.41853	-0.0199987	1.46035
2659.93	-35864.4	-14359.2	8.10545	-1.43322	-0.0199998	1.47484
2659.94	-35864.4	-14359.4	8.08204	-1.44772	-0.0200004	1.4891
2659.96	-35864.4	-14359.5	8.05816	-1.46106	-0.0200003	1.50356
2659.98	-35864.5	-14359.6	8.03421	-1.47181	-0.02	1.51893
2660	-35864.5	-14359.7	8.01048	-1.47887	-0.0199999	1.53577
2660.01	-35864.6	-14359.9	7.98681	-1.48312	-0.0199999	1.5537
2660.03	-35864.6	-14360	7.96285	-1.48629	-0.02	1.57194
2660.05	-35864.7	-14360.1	7.93832	-1.48962	-0.02	1.58982
2660.06	-35864.7	-14360.3	7.91333	-1.49172	-0.02	1.60723
2660.08	-35864.8	-14360.4	7.88815	-1.49025	-0.02	1.62428
2660.1	-35864.8	-14360.5	7.86302	-1.48338	-0.02	1.64086
2660.11	-35864.9	-14360.6	7.83806	-1.47174	-0.02	1.65583
2660.13	-35864.9	-14360.8	7.81333	-1.45667	-0.02	1.66776
2660.15	-35864.9	-14360.9	7.78894	-1.43917	-0.02	1.67565
2660.16	-35865	-14361	7.76509	-1.4189	-0.02	1.68034
2660.18	-35865	-14361.1	7.742	-1.39516	-0.02	1.68314
2660.2	-35865.1	-14361.3	7.71982	-1.36785	-0.0200001	1.68516
2660.22	-35865.1	-14361.4	7.69841	-1.33875	-0.0200001	1.68688
2660.23	-35865.2	-14361.5	7.67757	-1.31005	-0.02	1.68868
2660.25	-35865.2	-14361.6	7.65709	-1.28338	-0.0199997	1.69109
2660.27	-35865.3	-14361.7	7.63677	-1.25881	-0.0199996	1.69512
2660.28	-35865.3	-14361.9	7.61639	-1.23612	-0.0200002	1.70187
2660.3	-35865.3	-14362	7.59588	-1.21523	-0.0200012	1.71198
2660.32	-35865.4	-14362.1	7.57543	-1.19632	-0.0200014	1.72495
2660.34	-35865.4	-14362.2	7.55531	-1.17961	-0.0199992	1.74012
2660.35	-35865.5	-14362.4	7.53567	-1.16531	-0.0199954	1.75695
2660.37	-35865.5	-14362.5	7.51654	-1.15348	-0.0199951	1.77515
2660.39	-35865.6	-14362.6	7.4979	-1.14421	-0.0200038	1.79444
2660.4	-35865.6	-14362.7	7.47969	-1.13736	-0.0200178	1.81455
2660.42	-35865.6	-14362.8	7.46167	-1.13242	-0.0200176	1.83515
2660.44	-35865.7	-14363	7.44361	-1.12887	-0.0199829	1.85592
2660.45	-35865.7	-14363.1	7.42543	-1.12626	-0.0199315	1.87677
2660.47	-35865.8	-14363.2	7.40728	-1.1243	-0.0199377	1.89795
2660.49	-35865.8	-14363.3	7.38929	-1.1227	-0.0200759	1.91973
2660.51	-35865.8	-14363.4	7.37138	-1.12136	-0.0202631	1.94238
2660.52	-35865.9	-14363.6	7.3532	-1.12036	-0.0202181	1.96616
2660.54	-35865.9	-14363.7	7.33437	-1.1198	-0.0196577	1.99133
2660.56	-35866	-14363.8	7.31498	-1.11968	-0.0185768	2.01777
2660.57	-35866	-14363.9	7.29561	-1.11985	-0.0172707	2.04489
2660.59	-35866.1	-14364	7.27682	-1.12016	-0.0160382	2.07214
2660.61	-35866.1	-14364.1	7.25868	-1.11996	-0.0149433	2.09895
2660.62	-35866.1	-14364.3	7.24076	-1.11814	-0.0138328	2.12482
2660.64	-35866.2	-14364.4	7.22263	-1.11366	-0.0125623	2.14922
2660.66	-35866.2	-14364.5	7.20433	-1.10641	-0.0112512	2.17154
2660.68	-35866.3	-14364.6	7.18625	-1.09703	-0.0102291	2.19107
2660.69	-35866.3	-14364.7	7.16876	-1.08612	-0.00979793	2.20717
2660.71	-35866.3	-14364.8	7.1518	-1.07348	-0.00984943	2.22003
2660.73	-35866.4	-14364.9	7.13497	-1.05836	-0.00999598	2.23042
2660.74	-35866.4	-14365.1	7.11797	-1.04014	-0.00989414	2.23906
2660.76	-35866.5	-14365.2	7.10084	-1.01958	-0.00970043	2.24617
2660.78	-35866.5	-14365.3	7.08392	-0.998281	-0.0098617	2.25167
2660.79	-35866.5	-14365.4	7.06748	-0.977643	-0.0107484	2.25556
2660.81	-35866.6	-14365.5	7.05155	-0.957533	-0.0120679	2.25838
2660.83	-35866.6	-14365.6	7.03604	-0.937054	-0.0131999	2.26095
2660.85	-35866.7	-14365.7	7.02085	-0.915501	-0.0136233	2.26395
2660.86	-35866.7	-14365.9	7.00604	-0.893533	-0.0135131	2.26715
2660.88	-35866.7	-14366	6.99166	-0.872378	-0.0133367	2.26989
2660.9	-35866.8	-14366.1	6.97777	-0.853117	-0.0134555	2.27166
2660.91	-35866.8	-14366.2	6.96422	-0.835965	-0.0136215	2.27267
2660.93	-35866.9	-14366.3	6.95079	-0.820829	-0.013371	2.27338
2660.95	-35866.9	-14366.4	6.9373	-0.807622	-0.0123879	2.27409
2660.96	-35866.9	-14366.5	6.9237	-0.796261	-0.0110636	2.27433
2660.98	-35867	-14366.6	6.91	-0.786667	-0.01	2.27342
2661	-35867	-14366.7	6.89623	-0.77858	-0.00963685	2.27082
2661.02	-35867.1	-14366.9	6.88257	-0.771017	-0.00976454	2.26662
2661.03	-35867.1	-14367	6.86923	-0.762812	-0.0100112	2.26108
2661.05	-35867.1	-14367.1	6.85636	-0.753035	-0.010098	2.2543
2661.07	-35867.2	-14367.2	6.84395	-0.741544	-0.0100591	2.24579
2661.08	-35867.2	-14367.3	6.83194	-0.728362	-0.00999422	2.23497
2661.1	-35867.2	-14367.4	6.8203	-0.71339	-0.00997359	2.22146
2661.12	-35867.3	-14367.5	6.80901	-0.69619	-0.00998512	2.20546
2661.13	-35867.3	-14367.6	6.7981	-0.676264	-0.0100023	2.18728
2661.15	-35867.4	-14367.7	6.78757	-0.653356	-0.0100074	2.16697
2661.17	-35867.4	-14367.8	6.77744	-0.627779	-0.0100041	2.14398
2661.18	-35867.4	-14368	6.76776	-0.599927	-0.00999896	2.11766
2661.2	-35867.5	-14368.1	6.75851	-0.56974	-0.00999657	2.08771
2661.22	-35867.5	-14368.2	6.74955	-0.536237	-0.00999743	2.05453
2661.24	-35867.6	-14368.3	6.74076	-0.49834	-0.0100015	2.01858
2661.25	-35867.6	-14368.4	6.73222	-0.455899	-0.0100065	1.98009
2661.27	-35867.6	-14368.5	6.72441	-0.410361	-0.0100062	1.93889
2661.29	-35867.7	-14368.6	6.71786	-0.363316	-0.00999411	1.89476
2661.3	-35867.7	-14368.7	6.71272	-0.315502	-0.00997664	1.84813
2661.32	-35867.7	-14368.8	6.70868	-0.2664	-0.00997883	1.80037
2661.34	-35867.8	-14368.9	6.70538	-0.215429	-0.0100258	1.75291
2661.36	-35867.8	-14369	6.70267	-0.163296	-0.0100893	1.70671
2661.37	-35867.9	-14369.1	6.7007	-0.112337	-0.010074	1.66219
2661.39	-35867.9	-14369.3	6.6996	-0.0649406	-0.00988852	1.61974
2661.41	-35867.9	-14369.4	6.69934	-0.0221451	-0.00965861	1.57998
2661.42	-35868	-14369.5	6.69969	0.0164688	-0.00974442	1.54383
2661.44	-35868	-14369.6	6.70042	0.0513536	-0.0104937	1.51216
2661.46	-35868	-14369.7	6.70141	0.0821701	-0.0117701	1.48519
2661.47	-35868.1	-14369.8	6.70271	0.107846	-0.0129888	1.46247
2661.49	-35868.1	-14369.9	6.70433	0.12737	-0.0135844	1.44355
2661.51	-35868.1	-14370	6.70637	0.141144	-0.0135575	1.42803
2661.53	-35868.2	-14370.1	6.70894	0.150686	-0.0133582	1.41552
2661.54	-35868.2	-14370.2	6.71214	0.157495	-0.0134073	1.40568
2661.56	-35868.3	-14370.3	6.7157	0.162421	-0.0136039	1.39811
2661.58	-35868.3	-14370.4	6.7191	0.165873	-0.0134921	1.39243
2661.59	-35868.3	-14370.5	6.72189	0.168229	-0.0126721	1.38826
2661.61	-35868.4	-14370.6	6.72413	0.169621	-0.0113742	1.38519
2661.63	-35868.4	-14370.8	6.72617	0.170043	-0.0101951	1.38284
2661.64	-35868.5	-14370.9	6.72835	0.169517	-0.00966343	1.38087
2661.66	-35868.5	-14371	6.73066	0.168332	-0.00970813	1.37925
2661.68	-35868.5	-14371.1	6.73295	0.16691	-0.00996148	1.37813
2661.7	-35868.6	-14371.2	6.73508	0.165624	-0.0100967	1.37763
2661.71	-35868.6	-14371.3	6.73722	0.164508	-0.0100817	1.37763
2661.73	-35868.6	-14371.4	6.73968	0.163458	-0.0100082	1.37795
2661.75	-35868.7	-14371.5	6.74267	0.162378	-0.00995792	1.37841
2661.76	-35868.7	-14371.6	6.74611	0.161247	-0.00995333	1.37908
2661.78	-35868.8	-14371.7	6.74978	0.160071	-0.00999599	1.3801
2661.8	-35868.8	-14371.8	6.75346	0.158864	-0.0100736	1.38158
2661.81	-35868.8	-14372	6.75694	0.157699	-0.0101076	1.38346
2661.83	-35868.9	-14372.1	6.76	0.156667	-0.01	1.38562
2661.85	-35868.9	-14372.2	6.76251	0.15578	-0.00973409	1.38795
2661.87	-35868.9	-14372.3	6.76468	0.154753	-0.00961946	1.39023
2661.88	-35869	-14372.4	6.7668	0.153223	-0.0100471	1.39227
2661.9	-35869	-14372.5	6.76907	0.151013	-0.0111964	1.39391
2661.92	-35869.1	-14372.6	6.77138	0.148566	-0.012536	1.39531
2661.93	-35869.1	-14372.7	6.77358	0.146454	-0.0133861	1.39668
2661.95	-35869.1	-14372.8	6.77561	0.145035	-0.0133999	1.39815
2661.97	-35869.2	-14372.9	6.77781	0.144058	-0.0131702	1.39967
2661.98	-35869.2	-14373	6.78054	0.143167	-0.0134528	1.40112
2662	-35869.3	-14373.1	6.78394	0.142118	-0.014593	1.40249
2662.02	-35869.3	-14373.3	6.78751	0.140942	-0.0159564	1.40395
2662.04	-35869.3	-14373.4	6.79068	0.139708	-0.0167697	1.40567
2662.05	-35869.4	-14373.5	6.79316	0.138489	-0.0167342	1.40775
2662.07	-35869.4	-14373.6	6.79524	0.137363	-0.0165125	1.41006
2662.09	-35869.4	-14373.7	6.79728	0.136406	-0.0168765	1.41248
2662.1	-35869.5	-14373.8	6.7995	0.135536	-0.0180668	1.41484
2662.12	-35869.5	-14373.9	6.80182	0.134396	-0.0194095	1.41704
2662.14	-35869.6	-14374	6.80415	0.132609	-0.0201508	1.41893
2662.15	-35869.6	-14374.1	6.80645	0.130204	-0.0201014	1.42049
2662.17	-35869.6	-14374.2	6.8087	0.127805	-0.0199021	1.42187
2662.19	-35869.7	-14374.3	6.8109	0.126066	-0.0202464	1.42322
2662.2	-35869.7	-14374.5	6.8131	0.125051	-0.0213207	1.42452
2662.22	-35869.7	-14374.6	6.81539	0.124079	-0.022673	1.42556
2662.24	-35869.8	-14374.7	6.81785	0.122447	-0.0238275	1.42612
2662.26	-35869.8	-14374.8	6.82036	0.120094	-0.0247552	1.4262
2662.27	-35869.9	-14374.9	6.82253	0.117654	-0.0259092	1.42603
2662.29	-35869.9	-14375	6.82402	0.115771	-0.0277396	1.42583
2662.31	-35869.9	-14375.1	6.82497	0.114567	-0.0301452	1.4256
2662.32	-35870	-14375.2	6.82604	0.113688	-0.0325151	1.42514
2662.34	-35870	-14375.3	6.82783	0.112775	-0.034256	1.42425
2662.36	-35870	-14375.4	6.83024	0.111697	-0.0353526	1.42291
2662.38	-35870.1	-14375.5	6.83257	0.110508	-0.036249	1.42123
2662.39	-35870.1	-14375.7	6.83415	0.109268	-0.0373724	1.41936
2662.41	-35870.2	-14375.8	6.83511	0.108054	-0.0386849	1.41743
2662.43	-35870.2	-14375.9	6.83621	0.106955	-0.03978	1.41555
2662.44	-35870.2	-14376	6.83812	0.106035	-0.0402842	1.41386
2662.46	-35870.3	-14376.1	6.84061	0.105086	-0.0402649	1.41236
2662.48	-35870.3	-14376.2	6.8429	0.103746	-0.0400454	1.41098
2662.49	-35870.4	-14376.3	6.84435	0.101716	-0.0399211	1.4097
2662.51	-35870.4	-14376.4	6.84525	0.0992798	-0.0399319	1.40854
2662.53	-35870.4	-14376.5	6.84638	0.0970076	-0.0399911	1.40756
2662.55	-35870.5	-14376.6	6.84839	0.095385	-0.0400216	1.4068
2662.56	-35870.5	-14376.8	6.8509	0.0943112	-0.0400171	1.40614
2662.58	-35870.5	-14376.9	6.85313	0.0934389	-0.0400015	1.40534
2662.6	-35870.6	-14377	6.85445	0.0924659	-0.0399948	1.40422
2662.61	-35870.6	-14377.1	6.8553	0.091351	-0.0399968	1.40278
2662.63	-35870.7	-14377.2	6.85647	0.0901454	-0.0399999	1.40109
2662.65	-35870.7	-14377.3	6.85856	0.0889054	-0.0399982	1.3992
2662.66	-35870.7	-14377.4	6.86113	0.0877146	-0.0399958	1.39727
2662.68	-35870.8	-14377.5	6.86333	0.0866667	-0.04	1.39542
2662.7	-35870.8	-14377.6	6.86462	0.0857776	-0.0400136	1.39379
2662.72	-35870.9	-14377.8	6.86551	0.0847533	-0.0400199	1.39234
2662.73	-35870.9	-14377.9	6.86676	0.0832226	-0.0399975	1.39099
2662.75	-35870.9	-14378	6.86888	0.0810039	-0.0399447	1.38972
2662.77	-35871	-14378.1	6.87137	0.0785527	-0.0399259	1.38859
2662.78	-35871	-14378.2	6.87355	0.0764576	-0.0400193	1.38771
2662.8	-35871	-14378.3	6.87498	0.0750787	-0.0402192	1.38708
2662.82	-35871.1	-14378.4	6.87592	0.0741304	-0.0402831	1.38643
2662.83	-35871.1	-14378.5	6.87677	0.0732144	-0.0399272	1.38548
2662.85	-35871.2	-14378.6	6.87781	0.0720776	-0.0390029	1.38402
2662.87	-35871.2	-14378.7	6.87898	0.0708763	-0.0377435	1.38208
2662.89	-35871.2	-14378.8	6.88022	0.069839	-0.0364485	1.37974
2662.9	-35871.3	-14379	6.88143	0.0692121	-0.0353019	1.37699
2662.92	-35871.3	-14379.1	6.88256	0.069286	-0.0342116	1.37359
2662.94	-35871.3	-14379.2	6.88355	0.0703573	-0.0330458	1.36925
2662.95	-35871.4	-14379.3	6.88448	0.0726796	-0.0317835	1.36364
2662.97	-35871.4	-14379.4	6.8856	0.0764203	-0.0306274	1.35624
2662.99	-35871.5	-14379.5	6.88721	0.0817417	-0.0298062	1.34656
2663	-35871.5	-14379.6	6.88937	0.0892458	-0.0294693	1.33425
2663.02	-35871.5	-14379.7	6.89179	0.100291	-0.0296304	1.31933
2663.04	-35871.6	-14379.9	6.89413	0.116288	-0.0302878	1.3018
2663.06	-35871.6	-14380	6.89628	0.137341	-0.0313517	1.28175
2663.07	-35871.6	-14380.1	6.89852	0.161644	-0.0326027	1.25933
2663.09	-35871.7	-14380.2	6.90114	0.187258	-0.0338152	1.23471
2663.11	-35871.7	-14380.3	6.90429	0.213127	-0.0349169	1.20835
2663.12	-35871.8	-14380.4	6.90791	0.239306	-0.0360286	1.18113
2663.14	-35871.8	-14380.5	6.91195	0.265902	-0.0372759	1.1539
2663.16	-35871.8	-14380.6	6.91635	0.292552	-0.0385837	1.12696
2663.17	-35871.9	-14380.7	6.92104	0.318383	-0.0396599	1.09997
2663.19	-35871.9	-14380.8	6.92598	0.342567	-0.0402166	1.07257
2663.21	-35871.9	-14381	6.93129	0.365663	-0.0402613	1.04463
2663.23	-35872	-14381.1	6.93727	0.389516	-0.0400754	1.0162
2663.24	-35872	-14381.2	6.9442	0.415915	-0.0399381	0.987307
2663.26	-35872.1	-14381.3	6.95201	0.445018	-0.0399319	0.957772
2663.28	-35872.1	-14381.4	6.96034	0.475688	-0.0399829	0.927219
2663.29	-35872.1	-14381.5	6.96885	0.506824	-0.0400176	0.895318
2663.31	-35872.2	-14381.6	6.97764	0.538237	-0.040018	0.862339
2663.33	-35872.2	-14381.7	6.98705	0.570355	-0.0400039	0.828964
2663.34	-35872.3	-14381.9	6.99744	0.603512	-0.0399944	0.795851
2663.36	-35872.3	-14382	7.0087	0.636967	-0.039994	0.763367
2663.38	-35872.3	-14382.1	7.02051	0.669351	-0.0399986	0.731709
2663.39	-35872.4	-14382.2	7.03257	0.699419	-0.0400042	0.701062
2663.41	-35872.4	-14382.3	7.0449	0.726984	-0.0400067	0.671538
2663.43	-35872.5	-14382.4	7.05768	0.752384	-0.0400019	0.643213
2663.45	-35872.5	-14382.5	7.07105	0.776001	-0.039988	0.616108
2663.46	-35872.5	-14382.7	7.08476	0.79851	-0.039979	0.589882
2663.48	-35872.6	-14382.8	7.09841	0.820706	-0.0399954	0.56404
2663.5	-35872.6	-14382.9	7.11174	0.843339	-0.0400466	0.538096
2663.51	-35872.6	-14383	7.12512	0.866907	-0.0400772	0.511625
2663.53	-35872.7	-14383.1	7.13914	0.891818	-0.0400088	0.484221
2663.55	-35872.7	-14383.2	7.15427	0.918411	-0.0398146	0.455579
2663.57	-35872.8	-14383.3	7.17027	0.946716	-0.039714	0.425874
2663.58	-35872.8	-14383.5	7.18667	0.976667	-0.04	0.395425
2663.6	-35872.8	-14383.6	7.20316	1.00805	-0.0408654	0.364522
2663.62	-35872.9	-14383.7	7.22004	1.04009	-0.0421031	0.333354
2663.63	-35872.9	-14383.8	7.23774	1.07184	-0.0434063	0.302082
2663.65	-35873	-14383.9	7.25649	1.10254	-0.0445581	0.27095
