# Supplementary material for: Extraction of driving behavior primitives considering driver expectation and vehicle dynamics
Source: PLoS One. 2025 Dec 31;20(12):e0340123. doi: 10.1371/journal.pone.0340123 (PMC12755792; doi:10.1371/journal.pone.0340123)
Supplement: S1 File — (ZIP) [file pone.0340123.s001.zip › DataSetForPimitiveExaction-1/straight driving/c27_s_7.xlsx]

## Sheet: Sheet1
2669.09	-35890.3	-14442.3	14.3758	-0.147105	0.27333	-1.7333
2669.11	-35890.4	-14442.5	14.3737	-0.170224	0.273196	-1.70466
2669.12	-35890.5	-14442.7	14.3713	-0.186971	0.273189	-1.68269
2669.14	-35890.5	-14443	14.3684	-0.199703	0.273659	-1.66611
2669.16	-35890.6	-14443.2	14.365	-0.209738	0.274674	-1.65378
2669.18	-35890.7	-14443.4	14.3614	-0.217435	0.276045	-1.64467
2669.19	-35890.8	-14443.7	14.3581	-0.223112	0.277568	-1.63778
2669.21	-35890.8	-14443.9	14.3548	-0.227042	0.278956	-1.63251
2669.23	-35890.9	-14444.1	14.3514	-0.229462	0.279862	-1.62858
2669.24	-35891	-14444.4	14.3473	-0.230612	0.27995	-1.62569
2669.26	-35891.1	-14444.6	14.3427	-0.23077	0.279103	-1.62365
2669.28	-35891.1	-14444.8	14.338	-0.230241	0.27735	-1.6223
2669.29	-35891.2	-14445.1	14.3335	-0.229322	0.274737	-1.62147
2669.31	-35891.3	-14445.3	14.3291	-0.228203	0.271455	-1.62104
2669.33	-35891.3	-14445.5	14.3247	-0.227012	0.267781	-1.62091
2669.35	-35891.4	-14445.7	14.32	-0.225865	0.263944	-1.62097
2669.36	-35891.5	-14446	14.3152	-0.224745	0.259672	-1.62106
2669.38	-35891.6	-14446.2	14.3107	-0.223557	0.254408	-1.62097
2669.4	-35891.6	-14446.5	14.3069	-0.222242	0.247687	-1.62052
2669.41	-35891.7	-14446.7	14.3036	-0.220984	0.239731	-1.61977
2669.43	-35891.8	-14446.9	14.3004	-0.220071	0.231046	-1.61885
2669.45	-35891.9	-14447.2	14.2971	-0.219727	0.222088	-1.61787
2669.46	-35891.9	-14447.4	14.2937	-0.219796	0.213013	-1.61679
2669.48	-35892	-14447.6	14.2902	-0.219991	0.203872	-1.61555
2669.5	-35892.1	-14447.8	14.2868	-0.220074	0.194718	-1.6141
2669.52	-35892.2	-14448.1	14.2834	-0.220052	0.185623	-1.61256
2669.53	-35892.2	-14448.3	14.28	-0.22	0.176667	-1.61111
2669.55	-35892.3	-14448.5	14.2766	-0.21998	0.167983	-1.60988
2669.57	-35892.4	-14448.8	14.2732	-0.219987	0.15994	-1.6088
2669.58	-35892.5	-14449	14.2698	-0.220001	0.15296	-1.60778
2669.6	-35892.5	-14449.2	14.2663	-0.220005	0.147189	-1.60674
2669.62	-35892.6	-14449.5	14.2629	-0.220003	0.141834	-1.60563
2669.63	-35892.7	-14449.7	14.2596	-0.22	0.135908	-1.60443
2669.65	-35892.8	-14449.9	14.2564	-0.219999	0.128923	-1.60322
2669.67	-35892.8	-14450.1	14.2531	-0.219999	0.121803	-1.60243
2669.68	-35892.9	-14450.4	14.2493	-0.22	0.115719	-1.60249
2669.7	-35893	-14450.6	14.2449	-0.22	0.111379	-1.60375
2669.72	-35893.1	-14450.8	14.2403	-0.22	0.108388	-1.60623
2669.74	-35893.1	-14451.1	14.2356	-0.22	0.106194	-1.6099
2669.75	-35893.2	-14451.3	14.2311	-0.22	0.104491	-1.61479
2669.77	-35893.3	-14451.5	14.2266	-0.22	0.103484	-1.62104
2669.79	-35893.4	-14451.8	14.222	-0.22	0.10343	-1.62881
2669.8	-35893.4	-14452	14.2173	-0.22	0.10433	-1.63791
2669.82	-35893.5	-14452.2	14.2127	-0.22	0.105729	-1.64752
2669.84	-35893.6	-14452.5	14.2086	-0.22	0.107135	-1.65677
2669.86	-35893.7	-14452.7	14.2051	-0.22	0.108306	-1.66512
2669.87	-35893.7	-14452.9	14.2019	-0.22	0.109366	-1.67254
2669.89	-35893.8	-14453.1	14.1987	-0.22	0.110466	-1.67903
2669.91	-35893.9	-14453.4	14.1954	-0.22	0.111637	-1.6845
2669.92	-35894	-14453.6	14.192	-0.22	0.112755	-1.68876
2669.94	-35894	-14453.8	14.1886	-0.22	0.113692	-1.69164
2669.96	-35894.1	-14454.1	14.1851	-0.22	0.114571	-1.69319
2669.97	-35894.2	-14454.3	14.1816	-0.22	0.115821	-1.69381
2669.99	-35894.3	-14454.5	14.1782	-0.22	0.117861	-1.69391
2670.01	-35894.3	-14454.8	14.1748	-0.22	0.120443	-1.69368
2670.03	-35894.4	-14455	14.1714	-0.22	0.122703	-1.69313
2670.04	-35894.5	-14455.2	14.168	-0.220001	0.123811	-1.69226
2670.06	-35894.6	-14455.4	14.1646	-0.220001	0.123807	-1.69116
2670.08	-35894.6	-14455.7	14.1612	-0.220001	0.123421	-1.68996
2670.09	-35894.7	-14455.9	14.1578	-0.219998	0.123343	-1.6888
2670.11	-35894.8	-14456.1	14.1544	-0.219994	0.123539	-1.68769
2670.13	-35894.8	-14456.4	14.151	-0.219997	0.123479	-1.6866
2670.14	-35894.9	-14456.6	14.1476	-0.22001	0.12269	-1.68548
2670.16	-35895	-14456.8	14.1441	-0.220021	0.12139	-1.68435
2670.18	-35895.1	-14457	14.1408	-0.220009	0.120198	-1.68325
2670.2	-35895.2	-14457.3	14.1376	-0.219959	0.119659	-1.68222
2670.21	-35895.2	-14457.5	14.1343	-0.219921	0.119706	-1.68118
2670.23	-35895.3	-14457.7	14.1307	-0.219975	0.119962	-1.67998
2670.25	-35895.4	-14457.9	14.1265	-0.220165	0.120094	-1.67848
2670.26	-35895.5	-14458.2	14.1219	-0.220294	0.120075	-1.67644
2670.28	-35895.5	-14458.4	14.1172	-0.220064	0.120007	-1.6736
2670.3	-35895.6	-14458.6	14.1127	-0.21934	0.119974	-1.66965
2670.31	-35895.7	-14458.9	14.1082	-0.218907	0.119981	-1.66409
2670.33	-35895.8	-14459.1	14.1036	-0.219876	0.119999	-1.65631
2670.35	-35895.8	-14459.3	14.0988	-0.223283	0.120007	-1.64583
2670.37	-35895.9	-14459.5	14.0941	-0.229803	0.120004	-1.63257
2670.38	-35896	-14459.8	14.09	-0.24	0.12	-1.61656
2670.4	-35896.1	-14460	14.0867	-0.254307	0.119999	-1.59782
2670.42	-35896.1	-14460.2	14.0835	-0.272627	0.12	-1.57628
2670.43	-35896.2	-14460.5	14.0797	-0.294734	0.12	-1.55186
2670.45	-35896.3	-14460.7	14.0747	-0.320359	0.119997	-1.5247
2670.47	-35896.4	-14460.9	14.0689	-0.349089	0.119995	-1.49572
2670.48	-35896.4	-14461.1	14.0626	-0.380484	0.120001	-1.466
2670.5	-35896.5	-14461.4	14.0562	-0.413756	0.120016	-1.43608
2670.52	-35896.6	-14461.6	14.0495	-0.447135	0.120019	-1.40511
2670.54	-35896.7	-14461.8	14.0419	-0.478686	0.119992	-1.37193
2670.55	-35896.7	-14462	14.0333	-0.507927	0.119939	-1.33598
2670.57	-35896.8	-14462.3	14.024	-0.537839	0.119929	-1.29793
2670.59	-35896.9	-14462.5	14.0144	-0.571894	0.120041	-1.25867
2670.6	-35897	-14462.7	14.0045	-0.611472	0.120238	-1.21823
2670.62	-35897	-14462.9	13.9943	-0.653724	0.120255	-1.17493
2670.64	-35897.1	-14463.2	13.9834	-0.695321	0.119802	-1.12689
2670.65	-35897.2	-14463.4	13.9717	-0.735627	0.118796	-1.07351
2670.67	-35897.3	-14463.6	13.9589	-0.778636	0.117507	-1.01636
2670.69	-35897.3	-14463.8	13.9449	-0.828733	0.116239	-0.957205
2670.7	-35897.4	-14464.1	13.9295	-0.886669	0.115122	-0.89668
2670.72	-35897.5	-14464.3	13.9132	-0.947851	0.114027	-0.833778
2670.74	-35897.6	-14464.5	13.8963	-1.00734	0.112811	-0.76739
2670.76	-35897.6	-14464.7	13.8788	-1.06329	0.111514	-0.697518
2670.77	-35897.7	-14465	13.8603	-1.1177	0.110409	-0.625568
2670.79	-35897.8	-14465.2	13.8404	-1.17278	0.109775	-0.552996
2670.81	-35897.8	-14465.4	13.8192	-1.2285	0.109659	-0.480235
2670.82	-35897.9	-14465.6	13.7971	-1.28253	0.109858	-0.406611
2670.84	-35898	-14465.9	13.7749	-1.33249	0.110158	-0.331427
2670.86	-35898.1	-14466.1	13.7525	-1.37788	0.110345	-0.254535
2670.88	-35898.1	-14466.3	13.7296	-1.41998	0.110204	-0.176303
2670.89	-35898.2	-14466.5	13.7059	-1.46009	0.109537	-0.0971291
2670.91	-35898.3	-14466.7	13.6813	-1.49894	0.108414	-0.0175897
2670.93	-35898.4	-14467	13.6558	-1.53682	0.107114	0.0615963
2670.94	-35898.4	-14467.2	13.6296	-1.57393	0.105904	0.139759
2670.96	-35898.5	-14467.4	13.6027	-1.60988	0.104809	0.216892
2670.98	-35898.6	-14467.6	13.575	-1.64385	0.103688	0.293437
2670.99	-35898.7	-14467.8	13.5464	-1.67503	0.102425	0.369802
2671.01	-35898.7	-14468.1	13.5171	-1.70309	0.101155	0.445939
2671.03	-35898.8	-14468.3	13.4871	-1.72795	0.100162	0.521539
2671.05	-35898.9	-14468.5	13.4567	-1.74959	0.0996956	0.596449
2671.06	-35899	-14468.7	13.4261	-1.7682	0.0996944	0.671837
2671.08	-35899	-14468.9	13.3954	-1.78411	0.0999456	0.749529
2671.1	-35899.1	-14469.1	13.3648	-1.79759	0.100235	0.831035
2671.11	-35899.2	-14469.4	13.3342	-1.80838	0.100347	0.915667
2671.13	-35899.2	-14469.6	13.3036	-1.816	0.100069	1.00182
2671.15	-35899.3	-14469.8	13.273	-1.8203	0.0992409	1.08801
2671.16	-35899.4	-14470	13.2424	-1.82297	0.0980355	1.17346
2671.18	-35899.5	-14470.2	13.2118	-1.82639	0.0967396	1.25763
2671.2	-35899.5	-14470.4	13.1813	-1.83244	0.0955799	1.33976
2671.22	-35899.6	-14470.6	13.1508	-1.84068	0.094494	1.41801
2671.23	-35899.7	-14470.9	13.12	-1.85	0.0933333	1.4902
2671.25	-35899.7	-14471.1	13.0887	-1.85957	0.0920251	1.55454
2671.27	-35899.8	-14471.3	13.057	-1.86962	0.0908007	1.61089
2671.28	-35899.9	-14471.5	13.0248	-1.88069	0.0899673	1.65951
2671.3	-35900	-14471.7	12.9921	-1.89284	0.0897132	1.70069
2671.32	-35900	-14471.9	12.9591	-1.90463	0.0898278	1.73477
2671.33	-35900.1	-14472.1	12.9261	-1.9143	0.0900166	1.76214
2671.35	-35900.2	-14472.3	12.8932	-1.92075	0.0900731	1.78333
2671.37	-35900.2	-14472.5	12.8604	-1.92465	0.0900381	1.79933
2671.39	-35900.3	-14472.7	12.8275	-1.92702	0.0899956	1.81121
2671.4	-35900.4	-14472.9	12.7947	-1.92862	0.0899959	1.81996
2671.42	-35900.4	-14473.1	12.7618	-1.92961	0.0900084	1.82633
2671.44	-35900.5	-14473.3	12.7289	-1.93006	0.0899912	1.83107
2671.45	-35900.6	-14473.6	12.696	-1.93011	0.0899412	1.83472
2671.47	-35900.7	-14473.8	12.6632	-1.93001	0.0899337	1.83741
2671.49	-35900.7	-14474	12.6303	-1.93003	0.0900518	1.83923
2671.5	-35900.8	-14474.2	12.5975	-1.93022	0.0902474	1.84031
2671.52	-35900.9	-14474.4	12.5647	-1.93024	0.0902458	1.84083
2671.54	-35900.9	-14474.6	12.5317	-1.92974	0.0897544	1.84098
2671.56	-35901	-14474.8	12.4986	-1.92866	0.0887163	1.84086
2671.57	-35901.1	-14475	12.4658	-1.92736	0.087421	1.84037
2671.59	-35901.1	-14475.2	12.4334	-1.92625	0.0861799	1.83942
2671.61	-35901.2	-14475.4	12.4013	-1.92537	0.0850996	1.83805
2671.62	-35901.3	-14475.6	12.3692	-1.92427	0.0840278	1.83646
2671.64	-35901.3	-14475.8	12.3364	-1.9225	0.0828017	1.83487
2671.66	-35901.4	-14476	12.3029	-1.9201	0.0814715	1.83336
2671.67	-35901.5	-14476.2	12.2692	-1.91765	0.0803554	1.83187
2671.69	-35901.5	-14476.4	12.2356	-1.91578	0.0797733	1.83033
2671.71	-35901.6	-14476.6	12.2025	-1.91458	0.0797264	1.82876
2671.73	-35901.7	-14476.8	12.1699	-1.9137	0.0799209	1.82732
2671.74	-35901.7	-14477	12.138	-1.91275	0.0800653	1.82614
2671.76	-35901.8	-14477.2	12.1065	-1.91162	0.0800726	1.82528
2671.78	-35901.9	-14477.4	12.0747	-1.91042	0.0800186	1.82474
2671.79	-35901.9	-14477.5	12.0422	-1.90924	0.0799793	1.8245
2671.81	-35902	-14477.7	12.0091	-1.90811	0.0799761	1.82467
2671.83	-35902.1	-14477.9	11.9762	-1.907	0.0799934	1.82538
2671.84	-35902.1	-14478.1	11.9441	-1.90587	0.080015	1.82676
2671.86	-35902.2	-14478.3	11.9126	-1.90474	0.0800253	1.82883
2671.88	-35902.3	-14478.5	11.8809	-1.9036	0.0800093	1.83153
2671.89	-35902.3	-14478.7	11.8484	-1.90247	0.0799584	1.83478
2671.91	-35902.4	-14478.9	11.8153	-1.90134	0.0799215	1.83846
2671.93	-35902.5	-14479.1	11.7824	-1.9002	0.0799753	1.84242
2671.95	-35902.5	-14479.3	11.7504	-1.89906	0.0801624	1.84652
2671.96	-35902.6	-14479.5	11.7189	-1.89791	0.0802892	1.85064
2671.98	-35902.7	-14479.6	11.6871	-1.8968	0.0800633	1.85466
2672	-35902.7	-14479.8	11.6545	-1.89571	0.0792608	1.8585
2672.01	-35902.8	-14480	11.6214	-1.8946	0.0780504	1.86219
2672.03	-35902.9	-14480.2	11.5886	-1.89341	0.0767402	1.8658
2672.05	-35902.9	-14480.4	11.5567	-1.8921	0.0755744	1.86952
2672.07	-35903	-14480.6	11.5252	-1.89087	0.0744902	1.87403
2672.08	-35903.1	-14480.8	11.4933	-1.89	0.0733333	1.88017
2672.1	-35903.1	-14480.9	11.4606	-1.88967	0.0720268	1.88876
2672.12	-35903.2	-14481.1	11.4275	-1.88974	0.070802	1.9005
2672.13	-35903.2	-14481.3	11.3948	-1.89002	0.0699672	1.91607
2672.15	-35903.3	-14481.5	11.3629	-1.89028	0.0697118	1.93616
2672.17	-35903.4	-14481.7	11.3314	-1.89032	0.0698262	1.96159
2672.18	-35903.4	-14481.9	11.2995	-1.88992	0.0700169	1.99317
2672.2	-35903.5	-14482	11.2668	-1.889	0.0700771	2.03128
2672.22	-35903.5	-14482.2	11.2337	-1.88775	0.070043	2.07499
2672.24	-35903.6	-14482.4	11.2009	-1.88644	0.0699936	2.12315
2672.25	-35903.7	-14482.6	11.1689	-1.88526	0.0699805	2.17457
2672.27	-35903.7	-14482.8	11.1374	-1.88416	0.0699906	2.22787
2672.29	-35903.8	-14482.9	11.1059	-1.88308	0.0700015	2.2817
2672.3	-35903.9	-14483.1	11.0742	-1.88197	0.0700009	2.3347
2672.32	-35903.9	-14483.3	11.0424	-1.88083	0.0699977	2.38553
2672.34	-35904	-14483.5	11.0107	-1.87965	0.070003	2.43288
2672.35	-35904	-14483.6	10.9789	-1.87845	0.0700164	2.47589
2672.37	-35904.1	-14483.8	10.9472	-1.87732	0.070017	2.51446
2672.39	-35904.2	-14484	10.9155	-1.87635	0.069983	2.54857
2672.41	-35904.2	-14484.2	10.8837	-1.87545	0.0699315	2.57855
2672.42	-35904.3	-14484.4	10.852	-1.87429	0.0699375	2.60527
2672.44	-35904.3	-14484.5	10.8203	-1.87251	0.0700763	2.62962
2672.46	-35904.4	-14484.7	10.7886	-1.87015	0.0702645	2.65223
2672.47	-35904.5	-14484.9	10.7568	-1.86775	0.0702193	2.67339
2672.49	-35904.5	-14485.1	10.725	-1.86588	0.0696557	2.69338
2672.51	-35904.6	-14485.2	10.6931	-1.86465	0.0685708	2.71262
2672.52	-35904.7	-14485.4	10.6614	-1.86375	0.0672663	2.73167
2672.54	-35904.7	-14485.6	10.6302	-1.86282	0.066047	2.75111
2672.56	-35904.8	-14485.7	10.5993	-1.86175	0.0649764	2.7713
2672.58	-35904.8	-14485.9	10.5682	-1.86057	0.0638944	2.79247
2672.59	-35904.9	-14486.1	10.5364	-1.85936	0.0626451	2.81481
2672.61	-35904.9	-14486.2	10.504	-1.85816	0.0613227	2.8383
2672.63	-35905	-14486.4	10.4714	-1.85704	0.0602539	2.86268
2672.64	-35905.1	-14486.6	10.4392	-1.85602	0.059745	2.88773
2672.66	-35905.1	-14486.7	10.4073	-1.85501	0.0597419	2.91324
2672.68	-35905.2	-14486.9	10.3759	-1.85377	0.0599452	2.93902
2672.69	-35905.2	-14487.1	10.3447	-1.8522	0.0600733	2.9649
2672.71	-35905.3	-14487.2	10.3136	-1.85122	0.0600711	2.99092
2672.73	-35905.3	-14487.4	10.2825	-1.85237	0.0600153	3.01724
2672.75	-35905.4	-14487.6	10.2512	-1.85701	0.0599783	3.044
2672.76	-35905.5	-14487.7	10.2195	-1.86477	0.0599767	3.07145
2672.78	-35905.5	-14487.9	10.1876	-1.87431	0.0599947	3.09989
2672.8	-35905.6	-14488.1	10.1553	-1.88437	0.0600159	3.1295
2672.81	-35905.6	-14488.2	10.1228	-1.89465	0.0600245	3.15967
2672.83	-35905.7	-14488.4	10.0905	-1.90537	0.0600049	3.18939
2672.85	-35905.7	-14488.5	10.0584	-1.91654	0.0599518	3.21778
2672.86	-35905.8	-14488.7	10.0263	-1.92716	0.0599194	3.24475
2672.88	-35905.9	-14488.9	9.99387	-1.93584	0.0599828	3.27047
2672.9	-35905.9	-14489	9.96063	-1.94148	0.060174	3.295
2672.91	-35906	-14489.2	9.92694	-1.94469	0.0602798	3.3177
2672.93	-35906	-14489.4	9.89333	-1.94667	0.06	3.33769
2672.95	-35906.1	-14489.5	9.86021	-1.94835	0.0591361	3.35431
2672.97	-35906.1	-14489.7	9.82743	-1.94959	0.0578971	3.36778
2672.98	-35906.2	-14489.8	9.79474	-1.94999	0.0565938	3.37856
2673	-35906.2	-14490	9.76194	-1.94932	0.0554449	3.38706
2673.02	-35906.3	-14490.1	9.72904	-1.94798	0.0543604	3.3935
2673.03	-35906.4	-14490.3	9.69613	-1.9465	0.0531855	3.39805
2673.05	-35906.4	-14490.5	9.66325	-1.94526	0.0518727	3.40094
2673.07	-35906.5	-14490.6	9.63039	-1.94419	0.0506777	3.40251
2673.09	-35906.5	-14490.8	9.59753	-1.94314	0.0499084	3.4031
2673.1	-35906.6	-14490.9	9.56467	-1.94203	0.0497117	3.40303
2673.12	-35906.6	-14491.1	9.5318	-1.94087	0.0498503	3.40253
2673.14	-35906.7	-14491.2	9.49893	-1.93974	0.0500315	3.40177
2673.15	-35906.7	-14491.4	9.46607	-1.93864	0.0500765	3.40095
2673.17	-35906.8	-14491.5	9.4332	-1.93751	0.0500365	3.4002
2673.19	-35906.8	-14491.7	9.40033	-1.9363	0.0499901	3.39965
2673.2	-35906.9	-14491.8	9.36747	-1.93502	0.0499809	3.3993
2673.22	-35906.9	-14492	9.3346	-1.93389	0.0499923	3.39898
2673.24	-35907	-14492.1	9.30173	-1.93311	0.0500019	3.39849
2673.26	-35907	-14492.3	9.26887	-1.9325	0.0500005	3.39767
2673.27	-35907.1	-14492.4	9.236	-1.93131	0.0499977	3.39641
2673.29	-35907.2	-14492.6	9.20313	-1.92873	0.0500045	3.39461
2673.31	-35907.2	-14492.7	9.17025	-1.92459	0.0500174	3.39213
2673.32	-35907.3	-14492.9	9.13738	-1.91951	0.0500151	3.38883
2673.34	-35907.3	-14493	9.10456	-1.91413	0.0499768	3.38459
2673.36	-35907.4	-14493.2	9.07174	-1.90868	0.0499284	3.37952
2673.37	-35907.4	-14493.3	9.03886	-1.9029	0.0499462	3.37405
2673.39	-35907.5	-14493.4	9.00583	-1.89658	0.0501	3.3686
2673.41	-35907.5	-14493.6	8.97278	-1.89021	0.0502744	3.36334
2673.43	-35907.6	-14493.7	8.94001	-1.88492	0.0501832	3.35826
2673.44	-35907.6	-14493.9	8.9078	-1.88181	0.0495538	3.35332
2673.46	-35907.7	-14494	8.87608	-1.88066	0.0484324	3.34864
2673.48	-35907.7	-14494.2	8.84451	-1.88023	0.0471188	3.34445
2673.49	-35907.8	-14494.3	8.81276	-1.87931	0.0458989	3.34096
2673.51	-35907.8	-14494.4	8.78089	-1.87791	0.0448029	3.33786
2673.53	-35907.9	-14494.6	8.74923	-1.87681	0.0436868	3.33448
2673.54	-35907.9	-14494.7	8.71805	-1.87668	0.0424291	3.33021
2673.56	-35908	-14494.9	8.68713	-1.87655	0.0411676	3.32494
2673.58	-35908	-14495	8.65596	-1.87455	0.0401909	3.31889
2673.6	-35908.1	-14495.1	8.62407	-1.86902	0.0397553	3.31224
2673.61	-35908.1	-14495.3	8.59161	-1.86065	0.039776	3.30492
2673.63	-35908.2	-14495.4	8.55905	-1.85153	0.0399695	3.29675
2673.65	-35908.2	-14495.6	8.52684	-1.84343	0.0400816	3.28761
2673.66	-35908.3	-14495.7	8.49506	-1.83595	0.0400765	3.27785
2673.68	-35908.3	-14495.8	8.46367	-1.82774	0.0400094	3.26802
2673.7	-35908.4	-14496	8.43264	-1.81773	0.0399359	3.25851
2673.71	-35908.4	-14496.1	8.40199	-1.80623	0.0399114	3.24883
2673.73	-35908.4	-14496.2	8.37176	-1.79405	0.0399909	3.23815
2673.75	-35908.5	-14496.4	8.34199	-1.78174	0.0401836	3.22576
2673.77	-35908.5	-14496.5	8.31256	-1.76854	0.0402787	3.2114
2673.78	-35908.6	-14496.6	8.28333	-1.75333	0.04	3.19499
2673.8	-35908.6	-14496.8	8.25422	-1.73507	0.0391642	3.17627
2673.82	-35908.7	-14496.9	8.22529	-1.71305	0.0379594	3.15444
2673.83	-35908.7	-14497	8.19667	-1.68667	0.0366667	3.12854
2673.85	-35908.8	-14497.2	8.16845	-1.65555	0.0354972	3.09792
2673.87	-35908.8	-14497.3	8.14071	-1.62036	0.0343823	3.06306
2673.88	-35908.9	-14497.4	8.11349	-1.58202	0.0331835	3.02475
2673.9	-35908.9	-14497.5	8.08685	-1.54118	0.0318639	2.98373
2673.92	-35909	-14497.7	8.06086	-1.49779	0.0306727	2.94067
2673.93	-35909	-14497.8	8.0356	-1.45165	0.0299091	2.89622
2673.95	-35909.1	-14497.9	8.01115	-1.40334	0.029714	2.85073
2673.97	-35909.1	-14498.1	7.98751	-1.35516	0.0298514	2.80389
2673.99	-35909.1	-14498.2	7.96471	-1.30966	0.0300313	2.75526
2674	-35909.2	-14498.3	7.94271	-1.26723	0.0300762	2.70456
2674.02	-35909.2	-14498.4	7.92139	-1.22378	0.0300365	2.65178
2674.04	-35909.3	-14498.6	7.9006	-1.17475	0.0299899	2.59694
2674.05	-35909.3	-14498.7	7.88046	-1.118	0.0299798	2.53946
2674.07	-35909.4	-14498.8	7.86144	-1.05558	0.0299911	2.4777
2674.09	-35909.4	-14498.9	7.8441	-0.989918	0.0300031	2.40995
2674.11	-35909.5	-14499.1	7.82857	-0.92107	0.0300053	2.33596
2674.12	-35909.5	-14499.2	7.81447	-0.84562	0.0300021	2.25758
2674.14	-35909.5	-14499.3	7.80137	-0.760018	0.0299991	2.17682
2674.16	-35909.6	-14499.4	7.78919	-0.665807	0.0299986	2.09519
2674.17	-35909.6	-14499.6	7.77837	-0.570953	0.0299995	2.01354
2674.19	-35909.7	-14499.7	7.76932	-0.483643	0.0300003	1.93272
2674.21	-35909.7	-14499.8	7.76202	-0.407156	0.0300004	1.85444
2674.22	-35909.8	-14499.9	7.75593	-0.339464	0.0300001	1.78132
2674.24	-35909.8	-14500.1	7.75053	-0.278393	0.0299999	1.71595
2674.26	-35909.9	-14500.2	7.74566	-0.22408	0.0299999	1.65923
2674.28	-35909.9	-14500.3	7.74148	-0.178801	0.03	1.6105
2674.29	-35909.9	-14500.4	7.73817	-0.144725	0.03	1.56905
2674.31	-35910	-14500.6	7.7357	-0.12106	0.03	1.53423
2674.33	-35910	-14500.7	7.73386	-0.104657	0.03	1.50551
2674.34	-35910.1	-14500.8	7.73247	-0.0924267	0.03	1.48232
2674.36	-35910.1	-14500.9	7.73134	-0.0827999	0.03	1.4637
2674.38	-35910.2	-14501.1	7.73031	-0.0752392	0.03	1.44846
2674.39	-35910.2	-14501.2	7.72922	-0.0692445	0.03	1.43543
2674.41	-35910.3	-14501.3	7.72807	-0.064491	0.03	1.42383
2674.43	-35910.3	-14501.4	7.72693	-0.0607552	0.03	1.41313
2674.45	-35910.3	-14501.6	7.72584	-0.0578191	0.03	1.40284
2674.46	-35910.4	-14501.7	7.72475	-0.0554992	0.03	1.3932
2674.48	-35910.4	-14501.8	7.72356	-0.0536292	0.03	1.38476
2674.5	-35910.5	-14501.9	7.7222	-0.0520676	0.03	1.37786
2674.51	-35910.5	-14502.1	7.72091	-0.0508438	0.03	1.37121
2674.53	-35910.6	-14502.2	7.72005	-0.0500588	0.03	1.36284
2674.55	-35910.6	-14502.3	7.7199	-0.0497748	0.03	1.35074
2674.56	-35910.7	-14502.4	7.72009	-0.0498322	0.03	1.33255
2674.58	-35910.7	-14502.5	7.72002	-0.0499925	0.03	1.30581
2674.6	-35910.7	-14502.7	7.71927	-0.0500596	0.03	1.26806
2674.62	-35910.8	-14502.8	7.71802	-0.0500399	0.03	1.21673
2674.63	-35910.8	-14502.9	7.71667	-0.05	0.03	1.14924
2674.65	-35910.9	-14503	7.7155	-0.0499909	0.03	1.06397
2674.67	-35910.9	-14503.2	7.71443	-0.05	0.03	0.963245
2674.68	-35911	-14503.3	7.71326	-0.0499992	0.03	0.850383
2674.7	-35911	-14503.4	7.7119	-0.0499748	0.03	0.729079
2674.72	-35911.1	-14503.5	7.71067	-0.0499629	0.03	0.604341
2674.73	-35911.1	-14503.7	7.70995	-0.0500101	0.03	0.481453
2674.75	-35911.1	-14503.8	7.70992	-0.0501153	0.03	0.365358
2674.77	-35911.2	-14503.9	7.7101	-0.0501445	0.03	0.26004
2674.79	-35911.2	-14504	7.70992	-0.04994	0.03	0.169309
2674.8	-35911.3	-14504.1	7.70905	-0.0493402	0.03	0.0954887
2674.82	-35911.3	-14504.3	7.70777	-0.0481741	0.03	0.0373461
2674.84	-35911.4	-14504.4	7.70644	-0.0462693	0.03	-0.00686788
2674.85	-35911.4	-14504.5	7.70528	-0.0434946	0.03	-0.0390016
2674.87	-35911.5	-14504.6	7.70417	-0.0398167	0.03	-0.0611384
2674.89	-35911.5	-14504.8	7.70296	-0.0352185	0.03	-0.0753943
2674.9	-35911.5	-14504.9	7.70164	-0.0298085	0.03	-0.0837544
2674.92	-35911.6	-14505	7.7005	-0.0239118	0.03	-0.0879785
2674.94	-35911.6	-14505.1	7.69983	-0.0178739	0.03	-0.0897947
2674.95	-35911.7	-14505.3	7.69971	-0.0119742	0.03	-0.0904507
2674.97	-35911.7	-14505.4	7.69988	-0.00639503	0.03	-0.090487
2674.99	-35911.8	-14505.5	7.70006	-0.0013061	0.03	-0.0903811
2675.01	-35911.8	-14505.6	7.70013	0.00330627	0.03	-0.0903736
2675.02	-35911.8	-14505.8	7.70007	0.00768654	0.03	-0.0904065
2675.04	-35911.9	-14505.9	7.69992	0.012088	0.03	-0.0904233
2675.06	-35911.9	-14506	7.69978	0.0166098	0.03	-0.0909136
2675.07	-35912	-14506.1	7.69984	0.0211841	0.03	-0.0929567
2675.09	-35912	-14506.2	7.70031	0.0257964	0.03	-0.0976464
2675.11	-35912.1	-14506.4	7.70125	0.0316648	0.03	-0.105786
2675.12	-35912.1	-14506.5	7.70264	0.041149	0.03	-0.11791
2675.14	-35912.2	-14506.6	7.70444	0.0565669	0.03	-0.134564
2675.16	-35912.2	-14506.7	7.7066	0.0789034	0.03	-0.156633
2675.18	-35912.3	-14506.9	7.70906	0.108085	0.03	-0.185273
2675.19	-35912.3	-14507	7.7118	0.144031	0.03	-0.221522
2675.21	-35912.3	-14507.1	7.71495	0.186924	0.03	-0.264874
2675.23	-35912.4	-14507.2	7.71873	0.237124	0.03	-0.313769
2675.24	-35912.4	-14507.4	7.72338	0.294759	0.03	-0.366649
2675.26	-35912.5	-14507.5	7.72888	0.357534	0.03	-0.422134
2675.28	-35912.5	-14507.6	7.73511	0.42175	0.03	-0.478951
2675.3	-35912.6	-14507.7	7.74195	0.483876	0.03	-0.535785
2675.31	-35912.6	-14507.8	7.74959	0.541924	0.03	-0.590995
2675.33	-35912.7	-14508	7.75832	0.594668	0.03	-0.642772
2675.35	-35912.7	-14508.1	7.7684	0.6411	0.03	-0.689528
2675.36	-35912.7	-14508.2	7.77954	0.681671	0.03	-0.731203
2675.38	-35912.8	-14508.3	7.79125	0.71744	0.03	-0.768374
2675.4	-35912.8	-14508.5	7.80311	0.749402	0.0299999	-0.801643
2675.41	-35912.9	-14508.6	7.81534	0.778084	0.0299999	-0.831772
2675.43	-35912.9	-14508.7	7.82839	0.803818	0.03	-0.859586
2675.45	-35913	-14508.8	7.84262	0.827029	0.0300002	-0.885929
2675.47	-35913	-14509	7.85777	0.848698	0.0300004	-0.91172
2675.48	-35913.1	-14509.1	7.87333	0.87	0.03	-0.937908
2675.5	-35913.1	-14509.2	7.88895	0.891779	0.029999	-0.96578
2675.52	-35913.2	-14509.4	7.90475	0.913559	0.0299985	-0.997967
2675.53	-35913.2	-14509.5	7.92097	0.93453	0.0300002	-1.03743
2675.55	-35913.2	-14509.6	7.93776	0.954363	0.030004	-1.08664
2675.57	-35913.3	-14509.7	7.95488	0.974327	0.0300054	-1.14635
2675.58	-35913.3	-14509.9	7.97201	0.996028	0.0299986	-1.21694
2675.6	-35913.4	-14510	7.98896	1.02049	0.0299842	-1.29893
2675.62	-35913.4	-14510.1	8.0059	1.0471	0.0299803	-1.3931
2675.64	-35913.5	-14510.2	8.02305	1.07497	0.0300081	-1.50029
2675.65	-35913.5	-14510.4	8.04063	1.10333	0.0300617	-1.62009
2675.67	-35913.6	-14510.5	8.05885	1.13176	0.0300715	-1.74919
2675.69	-35913.6	-14510.6	8.0779	1.15991	0.0299589	-1.88384
2675.7	-35913.7	-14510.7	8.09785	1.18727	0.02976	-2.02123
2675.72	-35913.7	-14510.9	8.11849	1.21311	0.0297426	-2.16038
2675.74	-35913.8	-14511	8.13957	1.23664	0.0301995	-2.30053
2675.75	-35913.8	-14511.1	8.16093	1.25777	0.0312128	-2.43997
2675.77	-35913.8	-14511.3	8.18255	1.27748	0.0325016	-2.57532
2675.79	-35913.9	-14511.4	8.20441	1.29688	0.0337526	-2.70306
2675.81	-35913.9	-14511.5	8.22651	1.31664	0.0348386	-2.82178
2675.82	-35914	-14511.7	8.24881	1.33678	0.0359063	-2.93314
2675.84	-35914	-14511.8	8.27129	1.35727	0.0371206	-3.03903
2675.86	-35914.1	-14511.9	8.29404	1.37805	0.0384531	-3.14004
2675.87	-35914.1	-14512.1	8.31734	1.39894	0.0395909	-3.2349
2675.89	-35914.2	-14512.2	8.34147	1.41979	0.0402097	-3.32222
2675.91	-35914.2	-14512.3	8.36636	1.44003	0.0402801	-3.40199
2675.92	-35914.3	-14512.5	8.39153	1.4587	0.0400915	-3.47569
2675.94	-35914.3	-14512.6	8.41652	1.47486	0.0399393	-3.54484
2675.96	-35914.4	-14512.7	8.4413	1.48827	0.0399268	-3.61048
2675.98	-35914.4	-14512.9	8.46625	1.49935	0.0399789	-3.67317
2675.99	-35914.5	-14513	8.49175	1.50851	0.0400173	-3.73341
2676.01	-35914.5	-14513.1	8.51779	1.51597	0.040019	-3.79077
2676.03	-35914.6	-14513.3	8.54406	1.52171	0.0400047	-3.84405
2676.04	-35914.6	-14513.4	8.57027	1.52577	0.0399953	-3.89211
2676.06	-35914.7	-14513.6	8.59634	1.52835	0.0399954	-3.93459
2676.08	-35914.7	-14513.7	8.62235	1.52976	0.0399992	-3.97161
2676.09	-35914.8	-14513.8	8.64838	1.53033	0.0400007	-4.00332
2676.11	-35914.8	-14514	8.67445	1.53035	0.0399998	-4.02984
2676.13	-35914.9	-14514.1	8.70053	1.53008	0.0399996	-4.05125
2676.14	-35914.9	-14514.2	8.72661	1.52977	0.0400025	-4.06771
2676.16	-35915	-14514.4	8.75267	1.52964	0.0400052	-4.07996
2676.18	-35915	-14514.5	8.77873	1.5299	0.0400017	-4.08906
2676.2	-35915.1	-14514.7	8.8048	1.5307	0.0399885	-4.09598
2676.21	-35915.1	-14514.8	8.83087	1.53189	0.0399793	-4.10127
2676.23	-35915.2	-14514.9	8.85693	1.53319	0.0399955	-4.10526
2676.25	-35915.2	-14515.1	8.883	1.53436	0.0400466	-4.10829
2676.26	-35915.3	-14515.2	8.90907	1.53546	0.0400772	-4.11053
2676.28	-35915.3	-14515.4	8.93513	1.5366	0.0400088	-4.11212
2676.3	-35915.4	-14515.5	8.9612	1.53786	0.0398144	-4.11325
2676.32	-35915.4	-14515.7	8.98727	1.53908	0.0397137	-4.11424
2676.33	-35915.5	-14515.8	9.01333	1.54	0.04	-4.11547
2676.35	-35915.6	-14515.9	9.0394	1.54043	0.0408663	-4.11731
2676.37	-35915.6	-14516.1	9.06547	1.54039	0.0421045	-4.12018
2676.38	-35915.7	-14516.2	9.09153	1.53997	0.0434062	-4.12448
2676.4	-35915.7	-14516.4	9.1176	1.53921	0.0445544	-4.13062
2676.42	-35915.8	-14516.5	9.14367	1.53806	0.0456392	-4.13887
2676.43	-35915.8	-14516.7	9.16973	1.53645	0.0468146	-4.14954
2676.45	-35915.9	-14516.8	9.19579	1.53436	0.0481274	-4.1627
2676.47	-35915.9	-14517	9.22186	1.532	0.0493224	-4.17795
2676.49	-35916	-14517.1	9.24794	1.52958	0.0500916	-4.19479
2676.5	-35916	-14517.3	9.27402	1.52726	0.0502883	-4.21268
2676.52	-35916.1	-14517.4	9.30009	1.52502	0.0501498	-4.23107
2676.54	-35916.2	-14517.6	9.32612	1.52281	0.0499685	-4.24936
2676.55	-35916.2	-14517.7	9.35212	1.52059	0.0499232	-4.26701
2676.57	-35916.3	-14517.9	9.37818	1.51831	0.0499631	-4.28348
2676.59	-35916.3	-14518	9.4044	1.51597	0.0500102	-4.29826
2676.6	-35916.4	-14518.2	9.43071	1.51359	0.0500205	-4.31104
2676.62	-35916.4	-14518.3	9.45677	1.51133	0.0500091	-4.32188
2676.64	-35916.5	-14518.5	9.48223	1.50934	0.0499968	-4.33085
2676.66	-35916.5	-14518.6	9.50709	1.50779	0.0499943	-4.33818
2676.67	-35916.6	-14518.8	9.53188	1.50686	0.0499975	-4.34429
2676.69	-35916.6	-14518.9	9.55717	1.50671	0.0500013	-4.34962
2676.71	-35916.7	-14519.1	9.58312	1.50742	0.0500028	-4.35438
2676.72	-35916.8	-14519.2	9.6094	1.50891	0.0500016	-4.35858
2676.74	-35916.8	-14519.4	9.63568	1.51112	0.049998	-4.36219
2676.76	-35916.9	-14519.5	9.66178	1.51367	0.0499944	-4.36529
2676.77	-35916.9	-14519.7	9.68778	1.51591	0.049996	-4.36805
2676.79	-35917	-14519.8	9.71375	1.51719	0.0500073	-4.37063
2676.81	-35917	-14520	9.73975	1.51741	0.0500199	-4.37289
2676.83	-35917.1	-14520.1	9.76586	1.51695	0.0500132	-4.37441
2676.84	-35917.2	-14520.3	9.79215	1.51622	0.0499698	-4.3748
2676.86	-35917.2	-14520.5	9.81844	1.51527	0.049925	-4.374
2676.88	-35917.3	-14520.6	9.84435	1.51394	0.0499561	-4.37226
2676.89	-35917.3	-14520.8	9.86955	1.51204	0.0501251	-4.36978
2676.91	-35917.4	-14520.9	9.89429	1.50972	0.0502839	-4.36649
2676.93	-35917.5	-14521.1	9.91921	1.50733	0.0501418	-4.36211
2676.94	-35917.5	-14521.2	9.94488	1.50518	0.0494407	-4.35638
2676.96	-35917.6	-14521.4	9.97112	1.50311	0.0482797	-4.34947
2676.98	-35917.6	-14521.6	9.99726	1.50067	0.0469649	-4.34176
2677	-35917.7	-14521.7	10.0227	1.49752	0.0457706	-4.33361
2677.01	-35917.7	-14521.9	10.0476	1.49394	0.044684	-4.32515
2677.03	-35917.8	-14522	10.0723	1.49054	0.0435501	-4.31639
2677.05	-35917.9	-14522.2	10.0971	1.48782	0.0422569	-4.30738
2677.06	-35917.9	-14522.4	10.1221	1.48565	0.0409927	-4.29836
2677.08	-35918	-14522.5	10.1471	1.48359	0.0400713	-4.28966
2677.1	-35918	-14522.7	10.172	1.4813	0.039735	-4.28152
2677.11	-35918.1	-14522.8	10.197	1.47893	0.0398142	-4.27381
2677.13	-35918.2	-14523	10.2219	1.47678	0.0399931	-4.26624
2677.15	-35918.2	-14523.2	10.2468	1.47501	0.0400225	-4.25858
2677.16	-35918.3	-14523.3	10.2717	1.47302	0.0399706	-4.2508
2677.18	-35918.3	-14523.5	10.2967	1.47	0.04	-4.24292
2677.2	-35918.4	-14523.7	10.3216	1.46536	0.0401906	-4.23491
2677.22	-35918.5	-14523.8	10.3465	1.45947	0.0402901	-4.22649
2677.23	-35918.5	-14524	10.3715	1.45294	0.039963	-4.2173
2677.25	-35918.6	-14524.2	10.3964	1.44626	0.0390179	-4.20707
2677.27	-35918.7	-14524.3	10.4213	1.43946	0.0377464	-4.19585
2677.28	-35918.7	-14524.5	10.4463	1.43251	0.0365409	-4.18371
2677.3	-35918.8	-14524.7	10.4714	1.42544	0.0355987	-4.17068
2677.32	-35918.8	-14524.8	10.4963	1.41858	0.0345672	-4.15651
2677.34	-35918.9	-14525	10.521	1.41228	0.0329983	-4.14093
2677.35	-35919	-14525.2	10.5452	1.40664	0.0307295	-4.1238
2677.37	-35919	-14525.3	10.5688	1.40115	0.0282791	-4.10532
2677.39	-35919.1	-14525.5	10.5921	1.39519	0.0262623	-4.08571
2677.4	-35919.1	-14525.7	10.615	1.3885	0.0249685	-4.06501
2677.42	-35919.2	-14525.8	10.6375	1.3815	0.0240282	-4.04287
2677.44	-35919.3	-14526	10.6599	1.37472	0.0229957	-4.01887
2677.45	-35919.3	-14526.2	10.6823	1.36826	0.0217154	-3.9927
2677.47	-35919.4	-14526.4	10.705	1.3615	0.0205308	-3.9642
2677.49	-35919.5	-14526.5	10.7283	1.35382	0.0198294	-3.9332
2677.51	-35919.5	-14526.7	10.7522	1.34563	0.0197193	-3.89901
2677.52	-35919.6	-14526.9	10.7761	1.33898	0.0198968	-3.86012
2677.54	-35919.7	-14527	10.7996	1.33594	0.0200313	-3.81496
2677.56	-35919.7	-14527.2	10.8224	1.33458	0.0200049	-3.76142
2677.57	-35919.8	-14527.4	10.8448	1.32803	0.0199674	-3.69666
2677.59	-35919.9	-14527.6	10.8672	1.30916	0.020077	-3.61787
2677.61	-35919.9	-14527.7	10.8893	1.27304	0.0202627	-3.52313
2677.62	-35920	-14527.9	10.9105	1.21716	0.0202054	-3.41154
2677.64	-35920	-14528.1	10.9302	1.1392	0.0195913	-3.2823
2677.66	-35920.1	-14528.3	10.948	1.03902	0.0184563	-3.13644
2677.68	-35920.2	-14528.4	10.9639	0.918452	0.0171602	-2.97663
2677.69	-35920.2	-14528.6	10.9781	0.779717	0.0160499	-2.80573
2677.71	-35920.3	-14528.8	10.9904	0.629561	0.015077	-2.62852
2677.73	-35920.4	-14528.9	11.0004	0.478337	0.0138792	-2.45133
2677.74	-35920.4	-14529.1	11.0079	0.336218	0.0121171	-2.28033
2677.76	-35920.5	-14529.3	11.013	0.209857	0.00984398	-2.11982
2677.78	-35920.6	-14529.5	11.0161	0.103518	0.00738022	-1.97274
2677.79	-35920.6	-14529.7	11.0176	0.020954	0.0050237	-1.84176
2677.81	-35920.7	-14529.8	11.0179	-0.038805	0.00279348	-1.72683
2677.83	-35920.8	-14530	11.017	-0.0794685	0.000546731	-1.62631
2677.85	-35920.8	-14530.2	11.0153	-0.104754	-0.00183166	-1.53845
2677.86	-35920.9	-14530.4	11.0129	-0.118163	-0.00421049	-1.46067
2677.88	-35921	-14530.5	11.0104	-0.123089	-0.00633677	-1.38996
2677.9	-35921	-14530.7	11.0081	-0.122755	-0.00798815	-1.32329
2677.91	-35921.1	-14530.9	11.0059	-0.119204	-0.00915824	-1.25723
2677.93	-35921.2	-14531	11.0036	-0.113985	-0.00993124	-1.18822
2677.95	-35921.2	-14531.2	11.0012	-0.108452	-0.0103724	-1.11322
2677.96	-35921.3	-14531.4	10.9988	-0.102847	-0.0104365	-1.03224
2677.98	-35921.4	-14531.6	10.9968	-0.0970197	-0.0100395	-0.946358
2678	-35921.4	-14531.8	10.9953	-0.0909261	-0.0091439	-0.856609
2678.02	-35921.5	-14531.9	10.9943	-0.0850427	-0.0079355	-0.763841
2678.03	-35921.6	-14532.1	10.9933	-0.08	-0.00666667	-0.668845
2678.05	-35921.6	-14532.3	10.9923	-0.0761905	-0.00552451	-0.5729
2678.07	-35921.7	-14532.5	10.9911	-0.0730535	-0.00443511	-0.479241
2678.08	-35921.7	-14532.6	10.9899	-0.0697903	-0.0032593	-0.391591
2678.1	-35921.8	-14532.8	10.9888	-0.0659562	-0.00194559	-0.312936
2678.12	-35921.9	-14533	10.9877	-0.062295	-0.000736732	-0.243778
2678.13	-35921.9	-14533.2	10.9865	-0.0597987	6.30885e-05	-0.184103
2678.15	-35922	-14533.3	10.9854	-0.0590412	0.000287826	-0.133763
2678.17	-35922.1	-14533.5	10.9843	-0.059416	0.000161364	-0.0922457
2678.18	-35922.1	-14533.7	10.9831	-0.060111	-2.4454e-05	-0.0589709
2678.2	-35922.2	-14533.9	10.982	-0.0607164	-7.69696e-05	-0.0331065
2678.22	-35922.3	-14534	10.9809	-0.0617811	-3.99868e-05	-0.0132162
2678.24	-35922.3	-14534.2	10.9797	-0.0639896	8.41975e-06	0.0022218
2678.25	-35922.4	-14534.4	10.9786	-0.0674635	2.04999e-05	0.0144222
2678.27	-35922.5	-14534.6	10.9775	-0.0711848	9.83303e-06	0.0239778
2678.29	-35922.5	-14534.7	10.9763	-0.0740067	-2.71587e-06	0.0314053
2678.3	-35922.6	-14534.9	10.9752	-0.075451	-5.43859e-06	0.037132
2678.32	-35922.7	-14535.1	10.9741	-0.0761918	-2.39693e-06	0.0414309
2678.34	-35922.7	-14535.3	10.9729	-0.077008	8.40349e-07	0.0445598
2678.36	-35922.8	-14535.4	10.9718	-0.078214	1.43731e-06	0.0467731
2678.37	-35922.9	-14535.6	10.9707	-0.0794402	5.7835e-07	0.0483203
2678.39	-35922.9	-14535.8	10.9695	-0.0802688	-2.52545e-07	0.0494508
2678.41	-35923	-14536	10.9683	-0.0805131	-3.78225e-07	0.0504304
2678.42	-35923	-14536.1	10.9672	-0.0802773	-1.37726e-07	0.0515449
2678.44	-35923.1	-14536.3	10.9662	-0.0796946	7.40319e-08	0.053088
2678.46	-35923.2	-14536.5	10.9653	-0.0791727	9.8379e-08	0.0555237
2678.47	-35923.2	-14536.7	10.9641	-0.079416	3.17452e-08	0.0595
2678.49	-35923.3	-14536.8	10.9623	-0.0811679	-2.02601e-08	0.0657127
2678.51	-35923.4	-14537	10.96	-0.0856689	-2.25192e-08	0.0756359
2678.53	-35923.4	-14537.2	10.9576	-0.0946196	-5.19877e-09	0.0914645
2678.54	-35923.5	-14537.4	10.9554	-0.109822	9.05681e-10	0.115361
2678.56	-35923.6	-14537.5	10.9533	-0.1344	-6.25761e-09	0.148559
2678.58	-35923.6	-14537.7	10.951	-0.172524	-5.91823e-09	0.19155
2678.59	-35923.7	-14537.9	10.9479	-0.228008	1.99651e-08	0.244822
2678.61	-35923.8	-14538.1	10.9439	-0.29983	4.74845e-08	0.309026
2678.63	-35923.8	-14538.2	10.9385	-0.383684	2.42172e-08	0.384925
2678.64	-35923.9	-14538.4	10.9316	-0.475587	-8.85343e-08	0.473065
2678.66	-35924	-14538.6	10.923	-0.575501	-1.85136e-07	0.571741
2678.68	-35924	-14538.7	10.9127	-0.685673	-7.61475e-08	0.677947
2678.7	-35924.1	-14538.9	10.9005	-0.807682	3.61871e-07	0.78881
2678.71	-35924.1	-14539.1	10.8863	-0.937317	6.96699e-07	0.902704
2678.73	-35924.2	-14539.3	10.8698	-1.0675	2.2137e-07	1.01862
2678.75	-35924.3	-14539.4	10.8509	-1.19197	-1.46081e-06	1.13541
2678.76	-35924.3	-14539.6	10.8296	-1.31007	-2.6057e-06	1.25079
2678.78	-35924.4	-14539.8	10.8062	-1.42354	-5.71146e-07	1.36204
2678.8	-35924.5	-14540	10.7809	-1.53357	5.85494e-06	1.46673
2678.81	-35924.5	-14540.1	10.7538	-1.63827	9.70296e-06	1.5641
2678.83	-35924.6	-14540.3	10.7251	-1.73465	1.10439e-06	1.65399
2678.85	-35924.7	-14540.5	10.6948	-1.82027	-2.33217e-05	1.73638
2678.87	-35924.7	-14540.6	10.6631	-1.89513	-3.59701e-05	1.81187
2678.88	-35924.8	-14540.8	10.63	-1.96	0	1.88126
2678.9	-35924.8	-14541	10.5955	-2.01629	9.23744e-05	1.94535
2678.92	-35924.9	-14541.1	10.5602	-2.06801	0.000132712	2.00497
2678.93	-35925	-14541.3	10.5246	-2.1198	-1.64904e-05	2.06094
2678.95	-35925	-14541.5	10.4889	-2.17483	-0.000519511	2.11414
2678.97	-35925.1	-14541.7	10.4528	-2.23129	-0.00163046	2.16555
2678.98	-35925.2	-14541.8	10.4155	-2.28631	-0.00362208	2.21619
2679	-35925.2	-14542	10.3768	-2.33798	-0.00660126	2.26646
2679.02	-35925.3	-14542.1	10.3368	-2.38715	-0.0102068	2.31514
2679.04	-35925.3	-14542.3	10.2961	-2.43509	-0.013996	2.36068
2679.05	-35925.4	-14542.4	10.2548	-2.48193	-0.0176253	2.40198
2679.07	-35925.5	-14542.6	10.2128	-2.52495	-0.0209875	2.43885
2679.09	-35925.5	-14542.8	10.1698	-2.56104	-0.0240102	2.47128
2679.1	-35925.6	-14542.9	10.1258	-2.58859	-0.026627	2.49921
2679.12	-35925.6	-14543.1	10.0814	-2.60897	-0.0287835	2.52245
2679.14	-35925.7	-14543.3	10.037	-2.62394	-0.0304284	2.54085
2679.15	-35925.7	-14543.4	9.99292	-2.63494	-0.0316262	2.55462
2679.17	-35925.8	-14543.6	9.94879	-2.64283	-0.0326409	2.5647
2679.19	-35925.9	-14543.7	9.90417	-2.64844	-0.033752	2.57207
2679.2	-35925.9	-14543.9	9.85895	-2.65244	-0.0350168	2.57745
2679.22	-35926	-14544	9.81344	-2.65532	-0.036165	2.58121
2679.24	-35926	-14544.2	9.76797	-2.65751	-0.0369054	2.58366
2679.26	-35926.1	-14544.4	9.72267	-2.65915	-0.0371201	2.58513
2679.27	-35926.2	-14544.5	9.67737	-2.65998	-0.0369103	2.58587
2679.29	-35926.2	-14544.7	9.63191	-2.65975	-0.0363862	2.58615
2679.31	-35926.3	-14544.8	9.58637	-2.65862	-0.0355295	2.58632
2679.32	-35926.3	-14545	9.5411	-2.65723	-0.0341831	2.58675
2679.34	-35926.4	-14545.1	9.49646	-2.65623	-0.0322005	2.58782
2679.36	-35926.4	-14545.3	9.45235	-2.65635	-0.0297856	2.58999
2679.38	-35926.5	-14545.4	9.40827	-2.65841	-0.027467	2.59374
2679.39	-35926.6	-14545.6	9.36371	-2.66317	-0.0257527	2.59956
2679.41	-35926.6	-14545.7	9.31854	-2.67102	-0.0246356	2.60778
2679.43	-35926.7	-14545.9	9.27288	-2.68202	-0.0237001	2.61861
2679.44	-35926.7	-14546	9.22685	-2.69622	-0.0225557	2.63222
2679.46	-35926.8	-14546.2	9.18049	-2.71348	-0.0212676	2.64835
2679.48	-35926.8	-14546.3	9.1338	-2.73358	-0.0202112	2.66648
2679.49	-35926.9	-14546.5	9.08675	-2.75621	-0.0197268	2.68607
2679.51	-35926.9	-14546.6	9.03929	-2.78032	-0.0197445	2.70651
2679.53	-35927	-14546.7	8.99136	-2.80447	-0.0199559	2.72719
2679.55	-35927	-14546.9	8.9429	-2.8273	-0.0200785	2.74748
2679.56	-35927.1	-14547	8.8941	-2.8482	-0.0200708	2.76681
2679.58	-35927.1	-14547.2	8.84527	-2.86694	-0.0200103	2.78463
2679.6	-35927.2	-14547.3	8.79664	-2.8833	-0.0199677	2.80045
2679.61	-35927.2	-14547.5	8.74804	-2.89725	-0.0199629	2.81411
2679.63	-35927.3	-14547.6	8.69912	-2.9088	-0.0199941	2.82559
2679.65	-35927.3	-14547.7	8.64962	-2.91797	-0.0200514	2.83492
2679.66	-35927.4	-14547.9	8.59968	-2.92491	-0.0200801	2.84237
2679.68	-35927.4	-14548	8.54961	-2.92977	-0.0200088	2.84828
2679.7	-35927.5	-14548.1	8.49966	-2.93284	-0.0198163	2.85297
2679.72	-35927.5	-14548.3	8.44981	-2.93484	-0.0197179	2.85665
2679.73	-35927.6	-14548.4	8.4	-2.93667	-0.02	2.85948
2679.75	-35927.6	-14548.5	8.35015	-2.93895	-0.020853	2.86163
2679.77	-35927.7	-14548.7	8.30028	-2.94139	-0.0220851	2.86339
2679.78	-35927.7	-14548.8	8.2504	-2.94343	-0.0234086	2.86502
2679.8	-35927.8	-14548.9	8.20054	-2.94474	-0.0246083	2.86672
2679.82	-35927.8	-14549.1	8.15067	-2.94569	-0.0257114	2.86826
2679.83	-35927.9	-14549.2	8.1008	-2.94683	-0.0267958	2.86938
2679.85	-35927.9	-14549.3	8.0509	-2.94838	-0.0279157	2.86987
2679.87	-35928	-14549.5	8.00103	-2.94968	-0.0290586	2.86976
2679.89	-35928	-14549.6	7.95122	-2.94993	-0.0302004	2.86914
2679.9	-35928.1	-14549.7	7.90143	-2.94864	-0.0313243	2.86799
2679.92	-35928.1	-14549.8	7.85146	-2.9461	-0.0324315	2.86611
2679.94	-35928.2	-14550	7.80107	-2.94269	-0.0335257	2.86325
2679.95	-35928.2	-14550.1	7.7502	-2.93866	-0.034625	2.85931
2679.97	-35928.3	-14550.2	7.6992	-2.9339	-0.0357827	2.85451
2679.99	-35928.3	-14550.3	7.64846	-2.92823	-0.0370556	2.84914
2680	-35928.3	-14550.4	7.59825	-2.92169	-0.0383844	2.84339
2680.02	-35928.4	-14550.6	7.54856	-2.91465	-0.0395105	2.83736
2680.04	-35928.4	-14550.7	7.49935	-2.90748	-0.0401592	2.83111
2680.06	-35928.5	-14550.8	7.45054	-2.90049	-0.0402724	2.82474
2680.07	-35928.5	-14550.9	7.40192	-2.89377	-0.0401096	2.81843
2680.09	-35928.6	-14551	7.3533	-2.88745	-0.039952	2.81235
2680.11	-35928.6	-14551.2	7.30459	-2.88156	-0.039928	2.80659
2680.12	-35928.7	-14551.3	7.25583	-2.87608	-0.0399736	2.80118
2680.14	-35928.7	-14551.4	7.20704	-2.87098	-0.0400145	2.79616
2680.16	-35928.7	-14551.5	7.15828	-2.86626	-0.0400202	2.79152
2680.17	-35928.8	-14551.6	7.10957	-2.86191	-0.0400072	2.78727
2680.19	-35928.8	-14551.7	7.06092	-2.85795	-0.039994	2.7834
2680.21	-35928.9	-14551.9	7.01229	-2.85439	-0.0399899	2.77977
2680.23	-35928.9	-14552	6.9635	-2.8512	-0.0399951	2.7761
2680.24	-35928.9	-14552.1	6.91443	-2.84837	-0.0400091	2.77211
2680.26	-35929	-14552.2	6.86536	-2.84545	-0.040021	2.76759
2680.28	-35929	-14552.3	6.81686	-2.84168	-0.0400118	2.76238
2680.29	-35929.1	-14552.4	6.76949	-2.83632	-0.0399667	2.75633
2680.31	-35929.1	-14552.5	6.72299	-2.82913	-0.0399236	2.74922
2680.33	-35929.1	-14552.6	6.67654	-2.82021	-0.0399563	2.7408
2680.34	-35929.2	-14552.7	6.62938	-2.80965	-0.0401233	2.73085
2680.36	-35929.2	-14552.8	6.58162	-2.79759	-0.040279	2.71939
2680.38	-35929.3	-14552.9	6.53392	-2.78418	-0.0401391	2.7066
2680.39	-35929.3	-14553	6.48689	-2.76957	-0.0394506	2.69265
2680.41	-35929.3	-14553.1	6.44047	-2.75391	-0.0383005	2.67749
2680.43	-35929.4	-14553.2	6.39423	-2.73735	-0.0369735	2.66097
2680.45	-35929.4	-14553.3	6.3478	-2.71996	-0.0357297	2.64286
2680.46	-35929.4	-14553.4	6.30123	-2.70129	-0.0346051	2.62256
2680.48	-35929.5	-14553.5	6.25482	-2.68059	-0.033525	2.59925
2680.5	-35929.5	-14553.6	6.20883	-2.657	-0.0324223	2.57225
2680.51	-35929.5	-14553.7	6.16339	-2.62895	-0.0312876	2.54156
2680.53	-35929.6	-14553.8	6.11856	-2.59455	-0.0301359	2.50749
2680.55	-35929.6	-14553.9	6.07443	-2.55254	-0.0289822	2.47025
2680.57	-35929.7	-14554	6.03119	-2.50523	-0.027842	2.42959
2680.58	-35929.7	-14554.1	5.9891	-2.45619	-0.0267308	2.3851
2680.6	-35929.7	-14554.2	5.94834	-2.4081	-0.0256513	2.33663
2680.62	-35929.8	-14554.3	5.90874	-2.35925	-0.0245445	2.28542
2680.63	-35929.8	-14554.4	5.87	-2.30667	-0.0233333	2.23312
2680.65	-35929.8	-14554.5	5.83191	-2.24859	-0.0220023	2.18101
2680.67	-35929.9	-14554.6	5.7945	-2.18823	-0.0207829	2.12895
2680.68	-35929.9	-14554.7	5.75787	-2.13005	-0.0199685	2.07641
2680.7	-35929.9	-14554.8	5.72207	-2.07703	-0.0197332	2.02316
2680.72	-35930	-14554.9	5.68703	-2.02715	-0.0198507	1.96994
2680.74	-35930	-14555	5.65265	-1.97739	-0.0200111	1.91768
2680.75	-35930	-14555	5.61895	-1.92572	-0.0200135	1.86693
2680.77	-35930.1	-14555.1	5.58614	-1.87308	-0.0199648	1.81725
2680.79	-35930.1	-14555.2	5.55452	-1.82089	-0.0200254	1.768
2680.8	-35930.1	-14555.3	5.52422	-1.77011	-0.0202235	1.71852
2680.82	-35930.2	-14555.4	5.49505	-1.72058	-0.0202716	1.66813
2680.84	-35930.2	-14555.5	5.46674	-1.67195	-0.0198381	1.61612
2680.85	-35930.2	-14555.6	5.4391	-1.623	-0.0188109	1.56196
2680.87	-35930.2	-14555.7	5.41207	-1.5707	-0.017523	1.50545
2680.89	-35930.3	-14555.8	5.38561	-1.51183	-0.0163572	1.44641
2680.91	-35930.3	-14555.8	5.35983	-1.44535	-0.0154169	1.38406
2680.92	-35930.3	-14555.9	5.33516	-1.37399	-0.0143232	1.3165
2680.94	-35930.4	-14556	5.31205	-1.30077	-0.0126568	1.24175
2680.96	-35930.4	-14556.1	5.29069	-1.22523	-0.0103663	1.15927
2680.97	-35930.4	-14556.2	5.27094	-1.14182	-0.00794125	1.07065
2680.99	-35930.5	-14556.3	5.25262	-1.04473	-0.00590682	0.977595
2681.01	-35930.5	-14556.4	5.23574	-0.934142	-0.00450682	0.881405
2681.02	-35930.5	-14556.4	5.22057	-0.817794	-0.00363062	0.782797
2681.04	-35930.6	-14556.5	5.20739	-0.703746	-0.00314732	0.682513
2681.06	-35930.6	-14556.6	5.19627	-0.596217	-0.00298734	0.582821
2681.08	-35930.6	-14556.7	5.18706	-0.495268	-0.00314733	0.487633
2681.09	-35930.6	-14556.8	5.17958	-0.400865	-0.00363056	0.400836
2681.11	-35930.7	-14556.8	5.17354	-0.315107	-0.00450665	0.324226
2681.13	-35930.7	-14556.9	5.16853	-0.242072	-0.0059067	0.257658
2681.14	-35930.7	-14557	5.16416	-0.185613	-0.00794152	0.200911
2681.16	-35930.8	-14557.1	5.16039	-0.144886	-0.010367	0.153724
2681.18	-35930.8	-14557.2	5.15746	-0.115316	-0.0126572	0.115802
2681.19	-35930.8	-14557.3	5.15557	-0.0924181	-0.0143221	0.0867772
2681.21	-35930.9	-14557.3	5.15447	-0.074136	-0.0154143	0.0653502
2681.23	-35930.9	-14557.4	5.15362	-0.0600607	-0.0163559	0.0495908
2681.25	-35930.9	-14557.5	5.15251	-0.0497853	-0.0175276	0.0376463
2681.26	-35930.9	-14557.6	5.15122	-0.0425992	-0.0188206	0.0285708
2681.28	-35931	-14557.7	5.15017	-0.0376155	-0.019842	0.0219449
2681.3	-35931	-14557.8	5.14971	-0.0340116	-0.0202528	0.017348
2681.31	-35931	-14557.8	5.14974	-0.031516	-0.0201872	0.0142957
2681.33	-35931.1	-14557.9	5.14997	-0.0301294	-0.0200139	0.0122718
2681.35	-35931.1	-14558	5.15009	-0.0297897	-0.0200407	0.0107997
2681.36	-35931.1	-14558.1	5.15009	-0.0299901	-0.0201489	0.00967428
2681.38	-35931.1	-14558.2	5.15001	-0.0300368	-0.0200408	0.00880435
2681.4	-35931.2	-14558.3	5.14993	-0.0293629	-0.0194564	0.00809262
2681.41	-35931.2	-14558.3	5.14991	-0.0281267	-0.018355	0.00740419
2681.43	-35931.2	-14558.4	5.14999	-0.0267437	-0.0167738	0.00659085
2681.45	-35931.3	-14558.5	5.15019	-0.0255466	-0.0147656	0.00554857
2681.47	-35931.3	-14558.6	5.15029	-0.0244708	-0.0124577	0.00438433
2681.48	-35931.3	-14558.7	5.15	-0.0233333	-0.01	0.00326797
2681.5	-35931.4	-14558.7	5.14913	-0.0220344	-0.00754216	0.00233815
2681.52	-35931.4	-14558.8	5.14789	-0.0208069	-0.00523421	0.00160862
2681.53	-35931.4	-14558.9	5.14659	-0.019967	-0.0032262	0.00106191
2681.55	-35931.4	-14559	5.14545	-0.0197097	-0.00164566	0.000664232
2681.57	-35931.5	-14559.1	5.14436	-0.0198248	-0.000544559	0.000327055
2681.59	-35931.5	-14559.1	5.14319	-0.0200171	4.10342e-05	-5.02481e-05
2681.6	-35931.5	-14559.2	5.14187	-0.020078	0.000151674	-0.0011029
2681.62	-35931.6	-14559.3	5.14068	-0.0200437	4.41416e-05	-0.00497493
2681.64	-35931.6	-14559.4	5.13991	-0.0199934	1.24967e-05	-0.0140739
2681.65	-35931.6	-14559.5	5.13971	-0.0199792	0.000176497	-0.0305828
2681.67	-35931.7	-14559.6	5.13985	-0.0199892	0.000240352	-0.0561496
2681.69	-35931.7	-14559.6	5.14003	-0.0200023	-0.000150806	-0.0923404
2681.7	-35931.7	-14559.7	5.14008	-0.0200056	-0.00113764	-0.140177
2681.72	-35931.7	-14559.8	5.14004	-0.0200027	-0.00242757	-0.199582
2681.74	-35931.8	-14559.9	5.13999	-0.0199993	-0.00367823	-0.270329
2681.76	-35931.8	-14560	5.13997	-0.0199985	-0.00474751	-0.350862
2681.77	-35931.8	-14560.1	5.13999	-0.0199994	-0.00583817	-0.437341
2681.79	-35931.9	-14560.1	5.14001	-0.0200002	-0.00718094	-0.525705
2681.81	-35931.9	-14560.2	5.14002	-0.0200004	-0.00868464	-0.612287
2681.82	-35931.9	-14560.3	5.14002	-0.0200002	-0.00978452	-0.693998
2681.84	-35932	-14560.4	5.13998	-0.0199999	-0.00989195	-0.767835
2681.86	-35932	-14560.5	5.13993	-0.0199999	-0.00892698	-0.832211
2681.87	-35932	-14560.5	5.13994	-0.02	-0.00745029	-0.887322
2681.89	-35932	-14560.6	5.14009	-0.02	-0.00604894	-0.933497
2681.91	-35932.1	-14560.7	5.14027	-0.02	-0.0049264	-0.971512
2681.93	-35932.1	-14560.8	5.1402	-0.02	-0.00387192	-1.00263
2681.94	-35932.1	-14560.9	5.13961	-0.02	-0.00266791	-1.02814
2681.96	-35932.2	-14561	5.1385	-0.02	-0.00137284	-1.04958
2681.98	-35932.2	-14561	5.13719	-0.02	-0.00030088	-1.06867
2681.99	-35932.2	-14561.1	5.13597	-0.02	0.000244558	-1.0871
2682.01	-35932.2	-14561.2	5.13487	-0.02	0.000280169	-1.10577
2682.03	-35932.3	-14561.3	5.13376	-0.02	7.68031e-05	-1.1249
2682.04	-35932.3	-14561.4	5.13249	-0.02	-0.000100303	-1.14474
2682.06	-35932.3	-14561.5	5.13121	-0.02	-0.00014349	-1.16564
2682.08	-35932.4	-14561.5	5.1302	-0.02	-5.22162e-05	-1.18805
2682.1	-35932.4	-14561.6	5.12974	-0.02	0.00015617	-1.2124
2682.11	-35932.4	-14561.7	5.12976	-0.02	0.000304041	-1.23904
2682.13	-35932.5	-14561.8	5.12996	-0.02	0.000120707	-1.2683
2682.15	-35932.5	-14561.9	5.13007	-0.02	-0.000622844	-1.30041
2682.16	-35932.5	-14561.9	5.13006	-0.02	-0.00180062	-1.33501
2682.18	-35932.5	-14562	5.13001	-0.02	-0.0031111	-1.37143
2682.2	-35932.6	-14562.1	5.12998	-0.02	-0.00429395	-1.40913
2682.21	-35932.6	-14562.2	5.12998	-0.02	-0.00537986	-1.44832
2682.23	-35932.6	-14562.3	5.13	-0.02	-0.00652157	-1.48955
2682.25	-35932.7	-14562.4	5.13002	-0.02	-0.00781923	-1.53316
2682.27	-35932.7	-14562.4	5.13002	-0.02	-0.00907032	-1.57855
2682.28	-35932.7	-14562.5	5.13	-0.02	-0.00996509	-1.62473
2682.3	-35932.7	-14562.6	5.12995	-0.02	-0.0102784	-1.67087
2682.32	-35932.8	-14562.7	5.12992	-0.02	-0.01019	-1.71679
2682.33	-35932.8	-14562.8	5.13	-0.02	-0.01	-1.76253
2682.35	-35932.8	-14562.9	5.1302	-0.02	-0.00994121	-1.80798
2682.37	-35932.9	-14562.9	5.13028	-0.02	-0.00997599	-1.85261
2682.38	-35932.9	-14563	5.12996	-0.02	-0.00999917	-1.89573
2682.4	-35932.9	-14563.1	5.12907	-0.02	-0.00995017	-1.93688
2682.42	-35933	-14563.2	5.12782	-0.02	-0.00991811	-1.97626
2682.43	-35933	-14563.3	5.12652	-0.02	-0.0100233	-2.0142
2682.45	-35933	-14563.3	5.12538	-0.02	-0.010271	-2.05105
2682.47	-35933	-14563.4	5.1243	-0.02	-0.0103413	-2.08714
2682.49	-35933.1	-14563.5	5.12311	-0.02	-0.00985868	-2.12284
2682.5	-35933.1	-14563.6	5.1218	-0.02	-0.00870873	-2.15821
2682.52	-35933.1	-14563.7	5.12062	-0.02	-0.00740061	-2.19263
2682.54	-35933.2	-14563.7	5.11988	-0.02	-0.00653207	-2.22539
2682.55	-35933.2	-14563.8	5.11971	-0.02	-0.00637964	-2.25647
2682.57	-35933.2	-14563.9	5.11985	-0.02	-0.00657022	-2.28725
2682.59	-35933.2	-14564	5.12003	-0.02	-0.00665435	-2.31927
2682.61	-35933.3	-14564.1	5.12007	-0.02	-0.00646546	-2.35341
2682.62	-35933.3	-14564.2	5.12003	-0.02	-0.00640921	-2.38917
2682.64	-35933.3	-14564.2	5.11999	-0.02	-0.00695235	-2.42589
2682.66	-35933.4	-14564.3	5.11998	-0.02	-0.0081477	-2.46374
2682.67	-35933.4	-14564.4	5.11999	-0.02	-0.00943917	-2.50402
2682.69	-35933.4	-14564.5	5.12	-0.02	-0.0102333	-2.54809
2682.71	-35933.5	-14564.6	5.12	-0.02	-0.0103495	-2.59592
2682.72	-35933.5	-14564.7	5.12	-0.02	-0.0101274	-2.64567
2682.74	-35933.5	-14564.7	5.12001	-0.02	-0.00993136	-2.69541
2682.76	-35933.5	-14564.8	5.12002	-0.02	-0.00990832	-2.74399
2682.78	-35933.6	-14564.9	5.12001	-0.02	-0.00997007	-2.79108
2682.79	-35933.6	-14565	5.11997	-0.02	-0.0100199	-2.83636
2682.81	-35933.6	-14565.1	5.11993	-0.02	-0.0100239	-2.87933
2682.83	-35933.7	-14565.1	5.11995	-0.02	-0.0100069	-2.91925
2682.84	-35933.7	-14565.2	5.12011	-0.02	-0.00999436	-2.95544
2682.86	-35933.7	-14565.3	5.12027	-0.02	-0.00999385	-2.98765
2682.88	-35933.8	-14565.4	5.12016	-0.02	-0.00999849	-3.01597
2682.89	-35933.8	-14565.5	5.11952	-0.02	-0.0100015	-3.04053
2682.91	-35933.8	-14565.6	5.11841	-0.02	-0.0100013	-3.06172
2682.93	-35933.8	-14565.6	5.11712	-0.02	-0.0100002	-3.08012
2682.95	-35933.9	-14565.7	5.1159	-0.02	-0.0100002	-3.09626
2682.96	-35933.9	-14565.8	5.11478	-0.02	-0.010001	-3.11004
2682.98	-35933.9	-14565.9	5.11362	-0.02	-0.0100005	-3.12099
2683	-35934	-14566	5.11233	-0.02	-0.00999726	-3.1287
2683.01	-35934	-14566.1	5.11106	-0.02	-0.00999457	-3.13366
2683.03	-35934	-14566.1	5.11011	-0.02	-0.00999825	-3.13682
2683.05	-35934	-14566.2	5.10973	-0.02	-0.0100116	-3.13894
2683.06	-35934.1	-14566.3	5.10978	-0.02	-0.0100207	-3.13978
2683.08	-35934.1	-14566.4	5.10998	-0.02	-0.0100045	-3.13864
2683.1	-35934.1	-14566.5	5.11008	-0.02	-0.00995318	-3.13507
2683.12	-35934.2	-14566.5	5.11006	-0.02	-0.00992047	-3.12997
2683.13	-35934.2	-14566.6	5.11001	-0.02	-0.00998286	-3.12474
2683.15	-35934.2	-14566.7	5.10998	-0.02	-0.0101736	-3.12064
2683.17	-35934.3	-14566.8	5.10999	-0.02	-0.0102796	-3.11818
2683.18	-35934.3	-14566.9	5.11	-0.02	-0.01	-3.11765
2683.2	-35934.3	-14567	5.11	-0.02	-0.0091362	-3.11951
2683.22	-35934.3	-14567	5.11	-0.02	-0.00789715	-3.12508
2683.23	-35934.4	-14567.1	5.11	-0.02	-0.00659377	-3.13588
2683.25	-35934.4	-14567.2	5.11001	-0.02	-0.0054449	-3.15258
2683.27	-35934.4	-14567.3	5.11002	-0.02	-0.00436039	-3.17295
2683.29	-35934.5	-14567.4	5.10999	-0.02	-0.00318548	-3.19417
2683.3	-35934.5	-14567.4	5.10994	-0.02	-0.00187275	-3.21384
2683.32	-35934.5	-14567.5	5.10993	-0.02	-0.000677715	-3.23073
2683.34	-35934.5	-14567.6	5.11003	-0.02	9.16155e-05	-3.24382
2683.35	-35934.6	-14567.7	5.11023	-0.02	0.000288362	-3.25167
2683.37	-35934.6	-14567.8	5.11026	-0.02	0.000149808	-3.25181
2683.39	-35934.6	-14567.8	5.10985	-0.02	-3.15441e-05	-3.24164
2683.4	-35934.7	-14567.9	5.10886	-0.02	-7.68018e-05	-3.21956
2683.42	-35934.7	-14568	5.10758	-0.02	-3.68389e-05	-3.186
2683.44	-35934.7	-14568.1	5.10631	-0.02	1.01749e-05	-3.14165
2683.45	-35934.7	-14568.2	5.10519	-0.02	2.03756e-05	-3.08718
2683.47	-35934.8	-14568.3	5.1041	-0.02	8.98022e-06	-3.02324
2683.49	-35934.8	-14568.3	5.10288	-0.02	-3.14858e-06	-2.95045
2683.51	-35934.8	-14568.4	5.10157	-0.02	-5.38583e-06	-2.86843
2683.52	-35934.9	-14568.5	5.10045	-0.02	-2.1677e-06	-2.77533
2683.54	-35934.9	-14568.6	5.09982	-0.02	9.4729e-07	-2.66924
2683.56	-35934.9	-14568.7	5.09972	-0.02	1.42097e-06	-2.55029
2683.57	-35935	-14568.7	5.0999	-0.02	5.19272e-07	-2.42117
2683.59	-35935	-14568.8	5.10005	-0.02	-2.82369e-07	-2.2846
2683.61	-35935	-14568.9	5.10007	-0.02	-3.85372e-07	-2.13945
2683.62	-35935	-14569	5.10003	-0.02	-1.37939e-07	-1.9805
2683.64	-35935.1	-14569.1	5.09999	-0.02	7.3447e-08	-1.80252
2683.66	-35935.1	-14569.2	5.09998	-0.02	9.57504e-08	-1.60688
2683.68	-35935.1	-14569.2	5.09999	-0.02	2.80018e-08	-1.40199
2683.69	-35935.2	-14569.3	5.10001	-0.02	-2.30048e-08	-1.19631
2683.71	-35935.2	-14569.4	5.10001	-0.02	-2.5301e-08	-0.993018
2683.73	-35935.2	-14569.5	5.1	-0.02	-6.32883e-09	-0.791153
2683.74	-35935.3	-14569.6	5.1	-0.02	6.49812e-09	-0.589945
2683.76	-35935.3	-14569.6	5.09999	-0.02	6.56313e-09	-0.392588
2683.78	-35935.3	-14569.7	5.1	-0.02	1.38639e-09	-0.20497
2683.8	-35935.3	-14569.8	5.10001	-0.02	-1.82053e-09	-0.032707
2683.81	-35935.4	-14569.9	5.10002	-0.02	-1.6998e-09	0.121837
2683.83	-35935.4	-14570	5.10001	-0.02	-2.92535e-10	0.258191
2683.85	-35935.4	-14570.1	5.09996	-0.02	5.1419e-10	0.376019
2683.86	-35935.5	-14570.1	5.09992	-0.02	4.57438e-10	0.475936
2683.88	-35935.5	-14570.2	5.09997	-0.02	7.73269e-11	0.559029
2683.9	-35935.5	-14570.3	5.10015	-0.02	-1.32479e-10	0.62641
2683.91	-35935.5	-14570.4	5.10028	-0.02	-1.10713e-10	0.679394
2683.93	-35935.6	-14570.5	5.10006	-0.02	-9.90673e-12	0.719394
2683.95	-35935.6	-14570.5	5.09926	-0.02	3.81209e-11	0.747961
2683.97	-35935.6	-14570.6	5.09805	-0.02	2.84882e-11	0.767434
2683.98	-35935.7	-14570.7	5.09674	-0.02	1.289e-12	0.780427
2684	-35935.7	-14570.8	5.09557	-0.02	-1.04e-11	0.789287
2684.02	-35935.7	-14570.9	5.09448	-0.02	-7.25212e-12	0.795077
2684.03	-35935.8	-14571	5.09333	-0.02	1.53172e-22	0.798475
2684.05	-35935.8	-14571	5.09204	-0.02	2.87977e-12	0.800104
2684.07	-35935.8	-14571.1	5.09084	-0.02	1.94216e-12	0.800356
2684.08	-35935.8	-14571.2	5.09	-0.02	-4.03069e-23	0.799564
2684.1	-35935.9	-14571.3	5.08973	-0.02	-7.34974e-13	0.798047
2684.12	-35935.9	-14571.4	5.08983	-0.02	-4.55539e-13	0.796062
2684.14	-35935.9	-14571.4	5.09002	-0.02	4.46795e-14	0.793854
2684.15	-35936	-14571.5	5.09007	-0.02	2.03841e-13	0.791614
2684.17	-35936	-14571.6	5.09004	-0.02	1.14281e-13	0.789389
2684.19	-35936	-14571.7	5.08999	-0.02	-1.73194e-14	0.787198
2684.2	-35936	-14571.8	5.08998	-0.02	-5.45176e-14	0.785035
2684.22	-35936.1	-14571.8	5.08999	-0.02	-2.83276e-14	0.782823
2684.24	-35936.1	-14571.9	5.09	-0.02	5.96801e-15	0.780478
2684.25	-35936.1	-14572	5.09001	-0.02	1.4548e-14	0.77796
2684.27	-35936.2	-14572.1	5.09	-0.02	6.9959e-15	0.775321
2684.29	-35936.2	-14572.2	5.09	-0.02	-1.94801e-15	0.772624
2684.31	-35936.2	-14572.3	5.09	-0.0199999	-3.97851e-15	0.769868
2684.32	-35936.2	-14572.3	5.09	-0.0199999	-1.87305e-15	0.766941
2684.34	-35936.3	-14572.4	5.09	-0.0200001	5.16088e-16	0.763724
2684.36	-35936.3	-14572.5	5.09001	-0.0200004	1.03259e-15	0.760246
2684.37	-35936.3	-14572.6	5.09001	-0.0200004	4.41048e-16	0.756795
2684.39	-35936.4	-14572.7	5.08999	-0.0199995	-2.19541e-16	0.753675
2684.41	-35936.4	-14572.7	5.08995	-0.0199979	-4.31642e-16	0.750991
2684.42	-35936.4	-14572.8	5.08992	-0.019997	-3.34508e-16	0.748593
2684.44	-35936.5	-14572.9	5.08995	-0.0199981	-1.09274e-16	0.746314
2684.46	-35936.5	-14573	5.09006	-0.0200025	6.68638e-17	0.74399
2684.48	-35936.5	-14573.1	5.09022	-0.0200085	1.21135e-16	0.741553
2684.49	-35936.5	-14573.2	5.0903	-0.0200115	9.35268e-17	0.739041
2684.51	-35936.6	-14573.2	5.09017	-0.0200065	2.96319e-17	0.736494
2684.53	-35936.6	-14573.3	5.08971	-0.0199892	-2.61064e-17	0.73395
2684.54	-35936.6	-14573.4	5.08895	-0.0199671	-5.23753e-17	0.731425
2684.56	-35936.7	-14573.5	5.088	-0.0199581	-4.9284e-17	0.728907
2684.58	-35936.7	-14573.6	5.087	-0.0199809	-1.77492e-17	0.726384
2684.59	-35936.7	-14573.6	5.08609	-0.0200501	3.94573e-17	0.723847
2684.61	-35936.7	-14573.7	5.08527	-0.0201316	9.63932e-17	0.721311
2684.63	-35936.8	-14573.8	5.08447	-0.020158	1.11365e-16	0.718812
2684.64	-35936.8	-14573.9	5.08361	-0.0200616	4.23795e-17	0.716382
2684.66	-35936.8	-14574	5.08263	-0.0197932	-1.40216e-16	0.714116
2684.68	-35936.9	-14574.1	5.08162	-0.019494	-3.4124e-16	0.712699
2684.7	-35936.9	-14574.1	5.08072	-0.0194155	-3.93028e-16	0.71316
2684.71	-35936.9	-14574.2	5.08009	-0.0198108	-1.27025e-16	0.716535
2684.73	-35936.9	-14574.3	5.07987	-0.0211222	5.64664e-16	0.723824
2684.75	-35937	-14574.4	5.07994	-0.0253635	1.28707e-15	0.735742
2684.76	-35937	-14574.4	5.08007	-0.0353252	1.39658e-15	0.752865
2684.78	-35937	-14574.5	5.08003	-0.0538031	2.47823e-16	0.775766
2684.8	-35937.1	-14574.6	5.07959	-0.0831722	-2.45993e-15	0.804961
2684.82	-35937.1	-14574.7	5.07851	-0.123402	-5.05974e-15	0.840624
2684.83	-35937.1	-14574.8	5.07658	-0.17361	-5.18747e-15	0.882808
2684.85	-35937.2	-14574.9	5.07355	-0.232914	-4.78193e-16	0.931566
2684.87	-35937.2	-14575	5.06925	-0.300201	9.88012e-15	0.986649
2684.88	-35937.2	-14575	5.06378	-0.373272	1.92864e-14	1.04635
2684.9	-35937.2	-14575.1	5.0573	-0.449602	1.893e-14	1.10852
2684.92	-35937.3	-14575.2	5.05	-0.526667	-8.33361e-25	1.17102
2684.93	-35937.3	-14575.3	5.04192	-0.602353	-3.92525e-14	1.2322
2684.95	-35937.3	-14575.3	5.03264	-0.676195	-7.23273e-14	1.29232
2684.97	-35937.3	-14575.4	5.02162	-0.748139	-6.5662e-14	1.35212
2684.99	-35937.4	-14575.5	5.0083	-0.81813	1.42463e-14	1.41236
2685	-35937.4	-14575.6	4.99249	-0.884942	1.50268e-13	1.47261
2685.02	-35937.4	-14575.7	4.97499	-0.944049	1.82372e-13	1.52909
2685.04	-35937.5	-14575.7	4.95678	-0.990358	-7.36787e-14	1.57748
2685.05	-35937.5	-14575.8	4.93857	-1.02197	-5.61056e-13	1.61527
2685.07	-35937.5	-14575.9	4.92045	-1.04457	-6.48216e-13	1.64436
2685.09	-35937.5	-14576	4.90244	-1.06494	3.72838e-13	1.66728
2685.1	-35937.6	-14576.1	4.88446	-1.08705	2.17399e-12	1.68621
2685.12	-35937.6	-14576.1	4.86633	-1.10911	2.33164e-12	1.70264
2685.14	-35937.6	-14576.2	4.84785	-1.12871	-1.77688e-12	1.71799
2685.16	-35937.7	-14576.3	4.82888	-1.145	-8.4137e-12	1.73327
2685.17	-35937.7	-14576.4	4.80946	-1.15997	-8.33115e-12	1.74886
2685.19	-35937.7	-14576.4	4.78962	-1.17584	8.1145e-12	1.76507
2685.21	-35937.7	-14576.5	4.7694	-1.19419	3.24402e-11	1.78228
2685.22	-35937.8	-14576.6	4.74886	-1.21567	2.94962e-11	1.80087
2685.24	-35937.8	-14576.7	4.72808	-1.24083	-3.59488e-11	1.82129
2685.26	-35937.8	-14576.7	4.70696	-1.26938	-1.24599e-10	1.8439
2685.27	-35937.9	-14576.8	4.68521	-1.30004	-1.03292e-10	1.86902
2685.29	-35937.9	-14576.9	4.66254	-1.33151	1.55682e-10	1.89695
2685.31	-35937.9	-14577	4.63896	-1.3639	4.76764e-10	1.92755
2685.33	-35937.9	-14577	4.6148	-1.39884	3.56935e-10	1.96017
2685.34	-35938	-14577.1	4.5904	-1.43797	-6.62338e-10	1.99419
2685.36	-35938	-14577.2	4.56575	-1.48087	-1.81749e-09	2.02955
2685.38	-35938	-14577.3	4.54059	-1.52521	-1.21313e-09	2.06679
2685.39	-35938	-14577.3	4.51461	-1.56878	2.77769e-09	2.10637
2685.41	-35938.1	-14577.4	4.48772	-1.61185	6.90272e-09	2.148
2685.43	-35938.1	-14577.5	4.45998	-1.65667	4.0357e-09	2.19072
2685.44	-35938.1	-14577.6	4.43144	-1.7053	-1.15109e-08	2.23363
2685.46	-35938.1	-14577.6	4.40217	-1.75689	-2.6118e-08	2.27632
2685.48	-35938.2	-14577.7	4.37225	-1.80855	-1.30425e-08	2.31874
2685.5	-35938.2	-14577.8	4.34172	-1.85759	4.72214e-08	2.3608
2685.51	-35938.2	-14577.8	4.31038	-1.90343	9.84472e-08	2.40206
2685.53	-35938.2	-14577.9	4.27786	-1.94676	4.04344e-08	2.44189
2685.55	-35938.3	-14578	4.24388	-1.98822	-1.92029e-07	2.47971
2685.56	-35938.3	-14578	4.20872	-2.02814	-3.69633e-07	2.51554
2685.58	-35938.3	-14578.1	4.17299	-2.06667	-1.17436e-07	2.54968
2685.6	-35938.3	-14578.2	4.13717	-2.10398	7.74923e-07	2.58246
2685.61	-35938.4	-14578.2	4.10111	-2.1403	1.38223e-06	2.61428
2685.63	-35938.4	-14578.3	4.06438	-2.17586	3.02971e-07	2.64557
2685.65	-35938.4	-14578.4	4.02665	-2.21091	-3.10582e-06	2.67666
2685.66	-35938.4	-14578.4	3.98807	-2.24588	-5.14704e-06	2.70726
2685.68	-35938.4	-14578.5	3.94898	-2.28123	-5.85835e-07	2.73686
2685.7	-35938.5	-14578.6	3.90963	-2.31707	1.23712e-05	2.76519
2685.72	-35938.5	-14578.6	3.87001	-2.35181	1.90807e-05	2.793
2685.73	-35938.5	-14578.7	3.83	-2.38333	0	2.82135
2685.75	-35938.5	-14578.7	3.78952	-2.41069	-4.90009e-05	2.85111
2685.77	-35938.6	-14578.8	3.74866	-2.43755	-7.03983e-05	2.88232
2685.78	-35938.6	-14578.9	3.70758	-2.4687	8.73334e-06	2.9148
2685.8	-35938.6	-14578.9	3.66629	-2.50744	0.000193082	2.94864
2685.82	-35938.6	-14579	3.62443	-2.55184	0.000258402	2.98483
2685.84	-35938.6	-14579	3.58155	-2.59891	-6.7378e-05	3.02449
2685.85	-35938.7	-14579.1	3.53733	-2.64675	-0.000940062	3.06809
2685.87	-35938.7	-14579.2	3.49178	-2.69647	-0.00218732	3.11411
2685.89	-35938.7	-14579.2	3.44499	-2.74972	-0.00357944	3.16068
2685.9	-35938.7	-14579.3	3.39704	-2.80653	-0.00491098	3.20635
2685.92	-35938.7	-14579.3	3.34806	-2.86305	-0.00603444	3.25059
2685.94	-35938.8	-14579.4	3.29819	-2.91489	-0.00681103	3.29303
2685.95	-35938.8	-14579.4	3.24758	-2.95956	-0.00714449	3.33316
2685.97	-35938.8	-14579.5	3.19639	-2.99842	-0.00702445	3.37031
2685.99	-35938.8	-14579.5	3.14479	-3.03327	-0.00645149	3.40374
2686.01	-35938.8	-14579.6	3.09288	-3.0654	-0.00547408	3.43306
2686.02	-35938.9	-14579.6	3.04065	-3.09518	-0.00422314	3.4584
2686.04	-35938.9	-14579.7	2.98806	-3.12288	-0.0028384	3.47996
2686.06	-35938.9	-14579.7	2.93508	-3.14814	-0.00149438	3.49803
2686.07	-35938.9	-14579.8	2.88165	-3.16965	-0.000416799	3.51308
2686.09	-35938.9	-14579.8	2.82774	-3.18609	0.000170386	3.52555
2686.11	-35938.9	-14579.9	2.77341	-3.19757	0.00025527	3.5356
2686.12	-35939	-14579.9	2.71887	-3.20604	9.30268e-05	3.543
2686.14	-35939	-14579.9	2.66436	-3.21348	-5.01322e-05	3.5475
2686.16	-35939	-14580	2.60995	-3.22034	-6.69626e-05	3.54938
2686.18	-35939	-14580	2.55559	-3.22534	-2.18659e-05	3.54941
2686.19	-35939	-14580.1	2.5012	-3.22722	1.45076e-05	3.54838
2686.21	-35939	-14580.1	2.44678	-3.22625	1.75004e-05	3.54631
2686.23	-35939	-14580.1	2.39238	-3.22413	5.04922e-06	3.54253
2686.24	-35939.1	-14580.2	2.33805	-3.22247	-4.14313e-06	3.5364
2686.26	-35939.1	-14580.2	2.28373	-3.22059	-4.5571e-06	3.52846
2686.28	-35939.1	-14580.3	2.22927	-3.21605	-1.14017e-06	3.52016
2686.29	-35939.1	-14580.3	2.17459	-3.20666	1.17148e-06	3.51294
2686.31	-35939.1	-14580.3	2.11991	-3.19459	1.1848e-06	3.50746
2686.33	-35939.1	-14580.4	2.06576	-3.18496	2.51105e-07	3.50392
2686.35	-35939.1	-14580.4	2.01253	-3.18249	-3.33216e-07	3.50255
2686.36	-35939.1	-14580.4	1.95967	-3.18782	-3.19282e-07	3.50443
2686.38	-35939.2	-14580.5	1.90607	-3.19913	-6.6443e-08	3.51107
2686.4	-35939.2	-14580.5	1.85074	-3.21479	8.60305e-08	3.52376
2686.41	-35939.2	-14580.5	1.79395	-3.23507	7.77501e-08	3.54105
2686.43	-35939.2	-14580.5	1.73673	-3.26131	1.02591e-08	3.55992
2686.45	-35939.2	-14580.6	1.67996	-3.29403	-2.50546e-08	3.57752
2686.46	-35939.2	-14580.6	1.62349	-3.32772	-2.01135e-08	3.59238
2686.48	-35939.2	-14580.6	1.56672	-3.35437	-1.78419e-09	3.60355
2686.5	-35939.2	-14580.6	1.50922	-3.36725	6.86431e-09	3.60991
2686.52	-35939.2	-14580.7	1.45125	-3.36713	5.12914e-09	3.60926
2686.53	-35939.2	-14580.7	1.39339	-3.35746	2.31997e-10	3.599
2686.55	-35939.2	-14580.7	1.33609	-3.34071	-1.8701e-09	3.577
2686.57	-35939.3	-14580.7	1.27943	-3.3149	-1.30168e-09	3.54338
2686.58	-35939.3	-14580.8	1.22333	-3.27667	0	3.49891
2686.6	-35939.3	-14580.8	1.16783	-3.22359	5.06869e-10	3.44433
2686.62	-35939.3	-14580.8	1.11331	-3.15682	3.28635e-10	3.38019
2686.63	-35939.3	-14580.8	1.06026	-3.07844	-1.55624e-11	3.307
2686.65	-35939.3	-14580.8	1.009	-2.99068	-1.36728e-10	3.22487
2686.67	-35939.3	-14580.8	0.959359	-2.89635	-8.25045e-11	3.13255
2686.68	-35939.3	-14580.9	0.911042	-2.79838	8.04828e-12	3.02849
2686.7	-35939.3	-14580.9	0.863987	-2.69674	3.67184e-11	2.91182
2686.72	-35939.3	-14580.9	0.81875	-2.58302	2.05854e-11	2.78348
2686.74	-35939.3	-14580.9	0.775998	-2.44738	-3.11963e-12	2.64475
2686.75	-35939.3	-14580.9	0.736213	-2.28567	-9.81911e-12	2.49589
2686.77	-35939.3	-14580.9	0.699437	-2.10727	-5.10117e-12	2.33469
2686.79	-35939.3	-14580.9	0.665652	-1.92352	1.07412e-12	2.15864
2686.8	-35939.3	-14580.9	0.634905	-1.73931	2.6152e-12	1.96769
2686.82	-35939.3	-14581	0.60738	-1.54652	1.25441e-12	1.76678
2686.84	-35939.3	-14581	0.583278	-1.33556	-3.46467e-13	1.56148
2686.86	-35939.3	-14581	0.562731	-1.10556	-6.93811e-13	1.3556
2686.87	-35939.3	-14581	0.545751	-0.870634	-3.05781e-13	1.15002
2686.89	-35939.3	-14581	0.53234	-0.646234	1.07206e-13	0.945355
2686.91	-35939.3	-14581	0.522417	-0.440004	1.83367e-13	0.744096
2686.92	-35939.4	-14581	0.515783	-0.248106	7.3788e-14	0.551493
2686.94	-35939.4	-14581	0.512233	-0.0659098	-3.22261e-14	0.372952
2686.96	-35939.4	-14581	0.511669	0.10642	-4.82806e-14	0.211633
2686.97	-35939.4	-14581	0.514127	0.262687	-1.75947e-14	0.0678659
2686.99	-35939.4	-14581	0.519637	0.396457	9.48179e-15	-0.0582053
2687.01	-35939.4	-14581	0.527862	0.50521	1.2665e-14	-0.166578
2687.03	-35939.4	-14581.1	0.538064	0.590649	4.13562e-15	-0.257403
2687.04	-35939.4	-14581.1	0.549501	0.654749	-2.74389e-15	-0.330893
2687.06	-35939.4	-14581.1	0.561728	0.700739	-3.3099e-15	-0.388345
2687.08	-35939.4	-14581.1	0.57457	0.733003	-9.54962e-16	-0.432065
2687.09	-35939.4	-14581.1	0.587868	0.755874	7.83552e-16	-0.464392
2687.11	-35939.4	-14581.1	0.601454	0.772178	8.61757e-16	-0.48764
2687.13	-35939.4	-14581.1	0.615163	0.783539	2.15557e-16	-0.504098
2687.14	-35939.4	-14581.1	0.628838	0.791487	-2.21311e-16	-0.515979
2687.16	-35939.4	-14581.1	0.64244	0.79677	-2.23502e-16	-0.524527
2687.18	-35939.4	-14581.1	0.656009	0.799603	-4.72002e-17	-0.530325
2687.2	-35939.4	-14581.1	0.669586	0.800223	6.19324e-17	-0.533945
2687.21	-35939.4	-14581.2	0.683184	0.799177	5.77376e-17	-0.53595
2687.23	-35939.4	-14581.2	0.696796	0.797191	9.89881e-18	-0.536905
2687.25	-35939.4	-14581.2	0.710416	0.794943	-1.71937e-17	-0.537327
2687.26	-35939.4	-14581.2	0.724028	0.792672	-1.48545e-17	-0.537397
2687.28	-35939.4	-14581.2	0.737608	0.790399	-1.94146e-18	-0.537121
2687.3	-35939.4	-14581.2	0.751146	0.788143	4.74051e-18	-0.536524
2687.31	-35939.4	-14581.2	0.764705	0.785887	3.80609e-18	-0.535738
2687.33	-35939.4	-14581.2	0.778379	0.783605	3.37741e-19	-0.534944
2687.35	-35939.4	-14581.3	0.792212	0.781281	-1.30063e-18	-0.534276
2687.37	-35939.4	-14581.3	0.805951	0.778979	-9.73661e-19	-0.533612
2687.38	-35939.4	-14581.3	0.81924	0.77679	-4.42657e-20	-0.532742
2687.4	-35939.5	-14581.3	0.831823	0.77475	3.621e-19	-0.531507
2687.42	-35939.5	-14581.3	0.843935	0.77264	2.61851e-19	-0.530006
2687.43	-35939.5	-14581.3	0.855954	0.770163	1.17523e-20	-0.528415
2687.45	-35939.5	-14581.3	0.868198	0.767103	-9.46345e-20	-0.526845
2687.47	-35939.5	-14581.3	0.880682	0.763622	-6.57384e-20	-0.525096
2687.48	-35939.5	-14581.4	0.893333	0.76	1.37336e-30	-0.522876
2687.5	-35939.5	-14581.4	0.906075	0.756459	2.50424e-20	-0.520152
2687.52	-35939.5	-14581.4	0.918822	0.753008	1.55214e-20	-0.51794
2687.54	-35939.5	-14581.4	0.931482	0.7496	-1.52234e-21	-0.517513
2687.55	-35939.5	-14581.4	0.944005	0.746199	-6.94531e-21	-0.51997
2687.57	-35939.5	-14581.4	0.956441	0.742799	-3.89375e-21	-0.525907
2687.59	-35939.5	-14581.5	0.96886	0.7394	5.90081e-22	-0.535834
2687.6	-35939.5	-14581.5	0.98131	0.736	1.85729e-21	-0.550535
2687.62	-35939.5	-14581.5	0.993785	0.7326	9.6489e-22	-0.57145
2687.64	-35939.5	-14581.5	1.00627	0.7292	-2.0317e-22	-0.600111
2687.65	-35939.5	-14581.5	1.01876	0.7258	-4.94667e-22	-0.637272
2687.67	-35939.5	-14581.5	1.03122	0.7224	-2.37273e-22	-0.682121
2687.69	-35939.6	-14581.6	1.04365	0.719	6.55346e-23	-0.733657
2687.7	-35939.6	-14581.6	1.05607	0.7156	1.31235e-22	-0.790835
2687.72	-35939.6	-14581.6	1.06854	0.7122	5.78388e-23	-0.852534
2687.74	-35939.6	-14581.6	1.08113	0.7088	-2.02782e-23	-0.917626
2687.76	-35939.6	-14581.6	1.09378	0.7054	-3.46841e-23	-0.984968
2687.77	-35939.6	-14581.6	1.10623	0.702	-1.39571e-23	-1.0534
2687.79	-35939.6	-14581.7	1.11818	0.6986	6.0956e-24	-1.12174
2687.81	-35939.6	-14581.7	1.1296	0.6952	9.13232e-24	-1.18884
2687.82	-35939.6	-14581.7	1.14077	0.6918	3.32805e-24	-1.25357
2687.84	-35939.6	-14581.7	1.15194	0.6884	-1.79349e-24	-1.31482
2687.86	-35939.6	-14581.7	1.16326	0.685	-2.3956e-24	-1.37227
2687.88	-35939.6	-14581.8	1.17464	0.6816	-7.82256e-25	-1.42645
2687.89	-35939.6	-14581.8	1.18602	0.6782	5.1901e-25	-1.4779
2687.91	-35939.6	-14581.8	1.19738	0.6748	6.26071e-25	-1.52629
2687.93	-35939.6	-14581.8	1.20869	0.6714	1.80632e-25	-1.57046
2687.94	-35939.6	-14581.8	1.21996	0.668	-1.48209e-25	-1.60933
2687.96	-35939.7	-14581.8	1.23123	0.6646	-1.63002e-25	-1.64327
2687.98	-35939.7	-14581.9	1.24261	0.6612	-4.07728e-26	-1.67382
2687.99	-35939.7	-14581.9	1.25416	0.6578	4.18612e-26	-1.7025
2688.01	-35939.7	-14581.9	1.26569	0.6544	4.22756e-26	-1.72992
2688.03	-35939.7	-14581.9	1.27684	0.651	8.92797e-27	-1.75613
2688.05	-35939.7	-14581.9	1.28731	0.6476	-1.17146e-26	-1.78126
2688.06	-35939.7	-14582	1.29735	0.6442	-1.09211e-26	-1.80638
2688.08	-35939.7	-14582	1.30752	0.6408	-1.87236e-27	-1.83315
2688.1	-35939.7	-14582	1.31835	0.6374	3.25219e-27	-1.86306
2688.11	-35939.7	-14582	1.32974	0.634	2.8097e-27	-1.89608
2688.13	-35939.7	-14582	1.3413	0.6306	3.67215e-28	-1.93147
2688.15	-35939.7	-14582.1	1.35272	0.6272	-8.96578e-28	-1.96853
2688.16	-35939.7	-14582.1	1.364	0.6238	-7.19758e-28	-2.00693
2688.18	-35939.7	-14582.1	1.37532	0.6204	-6.38472e-29	-2.04648
2688.2	-35939.8	-14582.1	1.38681	0.617	2.45639e-28	-2.08692
2688.22	-35939.8	-14582.2	1.39826	0.6136	1.83546e-28	-2.12758
2688.23	-35939.8	-14582.2	1.40936	0.6102	8.30199e-30	-2.16762
2688.25	-35939.8	-14582.2	1.4199	0.6068	-6.69212e-29	-2.20622
2688.27	-35939.8	-14582.2	1.43002	0.6034	-4.65807e-29	-2.24277
2688.28	-35939.8	-14582.2	1.44	0.6	9.78755e-40	-2.27669
2688.3	-35939.8	-14582.3	1.45007	0.596601	1.81383e-29	-2.30759
2688.32	-35939.8	-14582.3	1.46028	0.593202	1.17602e-29	-2.33585
2688.33	-35939.8	-14582.3	1.47061	0.5898	-5.569e-31	-2.36206
2688.35	-35939.8	-14582.3	1.48103	0.586396	-4.89282e-30	-2.3867
2688.37	-35939.8	-14582.4	1.49129	0.582994	-2.95242e-30	-2.40988
2688.39	-35939.9	-14582.4	1.50113	0.579601	2.88007e-31	-2.43169
2688.4	-35939.9	-14582.4	1.51041	0.576216	1.31396e-30	-2.4525
2688.42	-35939.9	-14582.4	1.51935	0.57282	7.36649e-31	-2.47365
2688.44	-35939.9	-14582.5	1.52824	0.569392	-1.11636e-31	-2.49663
2688.45	-35939.9	-14582.5	1.53726	0.565937	-3.51379e-31	-2.52228
2688.47	-35939.9	-14582.5	1.54637	0.562527	-1.82549e-31	-2.54994
2688.49	-35939.9	-14582.5	1.55547	0.559242	3.84394e-32	-2.57872
2688.5	-35939.9	-14582.6	1.56454	0.556046	9.35975e-32	-2.60802
2688.52	-35939.9	-14582.6	1.57359	0.552664	4.49027e-32	-2.63776
2688.54	-35939.9	-14582.6	1.58268	0.548796	-1.24087e-32	-2.66797
2688.56	-35939.9	-14582.6	1.59179	0.544364	-2.48773e-32	-2.69814
2688.57	-35939.9	-14582.7	1.60086	0.539675	-1.09912e-32	-2.72687
2688.59	-35940	-14582.7	1.60981	0.53507	3.88432e-33	-2.75271
2688.61	-35940	-14582.7	1.61864	0.53067	6.77323e-33	-2.77488
2688.62	-35940	-14582.7	1.62751	0.526277	2.92535e-33	-2.79356
2688.64	-35940	-14582.8	1.63656	0.521672	-1.01365e-33	-2.80903
2688.66	-35940	-14582.8	1.64582	0.516872	-1.69649e-33	-2.82133
2688.67	-35940	-14582.8	1.65512	0.512245	-6.28192e-34	-2.83017
2688.69	-35940	-14582.8	1.66429	0.508173	3.39237e-34	-2.83523
2688.71	-35940	-14582.9	1.67331	0.5047	4.53167e-34	-2.83664
2688.73	-35940	-14582.9	1.68235	0.501505	1.48008e-34	-2.83499
2688.74	-35940	-14582.9	1.69158	0.498258	-9.82665e-35	-2.8309
2688.76	-35940.1	-14583	1.70087	0.494856	-1.18695e-34	-2.825
2688.78	-35940.1	-14583	1.70983	0.491407	-3.43528e-35	-2.81792
2688.79	-35940.1	-14583	1.7181	0.488019	2.84732e-35	-2.81023
2688.81	-35940.1	-14583	1.7258	0.484702	3.20818e-35	-2.80126
2688.83	-35940.1	-14583.1	1.73343	0.481384	9.10784e-36	-2.78937
2688.84	-35940.1	-14583.1	1.74145	0.477996	-7.37991e-36	-2.77314
2688.86	-35940.1	-14583.1	1.74977	0.474531	-7.89755e-36	-2.75547
2688.88	-35940.1	-14583.2	1.75778	0.47103	-1.68701e-36	-2.74265
2688.89	-35940.1	-14583.2	1.76499	0.467537	2.21504e-36	-2.73937
2688.91	-35940.1	-14583.2	1.77162	0.464099	2.06501e-36	-2.73286
2688.93	-35940.2	-14583.2	1.77833	0.460764	3.54035e-37	-2.70024
2688.95	-35940.2	-14583.3	1.78573	0.457557	-6.14937e-37	-2.62141
2688.96	-35940.2	-14583.3	1.79372	0.454294	-5.3127e-37	-2.50041
2688.98	-35940.2	-14583.3	1.8019	0.450692	-6.94345e-38	-2.3532
2689	-35940.2	-14583.3	1.80992	0.446521	1.69529e-37	-2.19292
2689.01	-35940.2	-14583.4	1.8178	0.441926	1.36095e-37	-2.01296
2689.03	-35940.2	-14583.4	1.82572	0.437215	1.20725e-38	-1.79837
2689.05	-35940.2	-14583.4	1.83381	0.432639	-4.64464e-38	-1.54078
2689.07	-35940.2	-14583.5	1.84186	0.428153	-3.47056e-38	-1.26937
2689.08	-35940.2	-14583.5	1.84956	0.423606	-1.56978e-39	-1.02664
2689.1	-35940.3	-14583.5	1.85669	0.418908	1.26537e-38	-0.845583
2689.12	-35940.3	-14583.6	1.8634	0.414272	8.80767e-39	-0.713875
2689.13	-35940.3	-14583.6	1.87	0.41	-1.85067e-49	-0.605664
2689.15	-35940.3	-14583.6	1.87672	0.4063	-3.42966e-39	-0.501768
2689.17	-35940.3	-14583.6	1.88354	0.402994	-2.22367e-39	-0.409661
2689.18	-35940.3	-14583.7	1.8904	0.399811	1.05301e-40	-0.343482
2689.2	-35940.3	-14583.7	1.89724	0.396533	9.25155e-40	-0.311196
2689.22	-35940.3	-14583.7	1.90403	0.393121	5.58256e-40	-0.300045
2689.24	-35940.3	-14583.8	1.91079	0.389576	-5.44576e-41	-0.292941
2689.25	-35940.4	-14583.8	1.91754	0.385961	-2.4845e-40	-0.279203
2689.27	-35940.4	-14583.8	1.92432	0.382516	-1.39289e-40	-0.266239
2689.29	-35940.4	-14583.9	1.93123	0.379514	2.11086e-41	-0.264607
2689.3	-35940.4	-14583.9	1.93823	0.377072	6.64397e-41	-0.280102
2689.32	-35940.4	-14583.9	1.94507	0.374941	3.45164e-41	-0.307157
2689.34	-35940.4	-14583.9	1.95144	0.37282	-7.26788e-42	-0.338558
2689.35	-35940.4	-14584	1.95726	0.370545	-1.76954e-41	-0.36838
2689.37	-35940.4	-14584	1.96278	0.368235	-8.48782e-42	-0.393305
2689.39	-35940.4	-14584	1.96831	0.366041	2.34432e-42	-0.410345
2689.41	-35940.5	-14584.1	1.97401	0.363955	4.69458e-42	-0.417983
2689.42	-35940.5	-14584.1	1.97972	0.361697	2.06903e-42	-0.417226
2689.44	-35940.5	-14584.1	1.98526	0.358964	-7.25401e-43	-0.409342
2689.46	-35940.5	-14584.2	1.9907	0.355683	-1.24074e-42	-0.396112
2689.47	-35940.5	-14584.2	1.99638	0.352116	-4.99289e-43	-0.380072
2689.49	-35940.5	-14584.2	2.0027	0.348547	2.18069e-43	-0.363784
2689.51	-35940.5	-14584.3	2.0096	0.345113	3.26736e-43	-0.348571
2689.52	-35940.5	-14584.3	2.01653	0.341762	1.19094e-43	-0.33419
2689.54	-35940.5	-14584.3	2.0229	0.338431	-6.42211e-44	-0.320344
2689.56	-35940.6	-14584.4	2.02861	0.335069	-8.58916e-44	-0.307861
2689.58	-35940.6	-14584.4	2.03407	0.331644	-2.81295e-44	-0.298787
2689.59	-35940.6	-14584.4	2.03967	0.328127	1.88425e-44	-0.295006
2689.61	-35940.6	-14584.5	2.04542	0.324628	2.32534e-44	-0.293947
2689.63	-35940.6	-14584.5	2.05093	0.321377	7.46511e-45	-0.288918
2689.64	-35940.6	-14584.5	2.05584	0.318598	-4.89262e-45	-0.273483
2689.66	-35940.6	-14584.6	2.06028	0.316261	-5.75186e-45	-0.249591
2689.68	-35940.6	-14584.6	2.06489	0.314103	-1.45677e-45	-0.226951
2689.69	-35940.7	-14584.6	2.07022	0.31187	1.49707e-45	-0.214654
2689.71	-35940.7	-14584.7	2.0761	0.30955	1.51189e-45	-0.210399
2689.73	-35940.7	-14584.7	2.0818	0.307295	3.19287e-46	-0.204141
2689.75	-35940.7	-14584.7	2.08668	0.305228	-4.18943e-46	-0.187249
2689.76	-35940.7	-14584.8	2.09099	0.303152	-3.90567e-46	-0.166877
2689.78	-35940.7	-14584.8	2.0955	0.300681	-6.69606e-47	-0.159346
2689.8	-35940.7	-14584.8	2.10085	0.297502	1.16307e-46	-0.178407
2689.81	-35940.7	-14584.9	2.10674	0.293917	1.00482e-46	-0.215559
2689.83	-35940.7	-14584.9	2.11241	0.290531	1.31325e-47	-0.251304
2689.85	-35940.8	-14584.9	2.11723	0.287852	-3.2064e-47	-0.269174
2689.86	-35940.8	-14585	2.12153	0.285698	-2.57404e-47	-0.274032
2689.88	-35940.8	-14585	2.12608	0.283599	-2.28334e-48	-0.279686
2689.9	-35940.8	-14585	2.13146	0.281193	8.78468e-48	-0.296795
2689.91	-35940.8	-14585.1	2.13734	0.27875	6.56407e-48	-0.317856
2689.93	-35940.8	-14585.1	2.14302	0.276759	2.96901e-49	-0.328933
2689.95	-35940.8	-14585.1	2.14798	0.275546	-2.39328e-48	-0.319814
2689.97	-35940.8	-14585.2	2.1524	0.274639	-1.66585e-48	-0.298097
2689.98	-35940.9	-14585.2	2.15667	0.273333	0	-0.276688
2690	-35940.9	-14585.2	2.16109	0.271166	6.48672e-49	-0.265288
2690.02	-35940.9	-14585.3	2.16566	0.268656	4.20575e-49	-0.260757
2690.03	-35940.9	-14585.3	2.17027	0.266569	-1.99162e-50	-0.256746
2690.05	-35940.9	-14585.3	2.17484	0.265365	-1.7498e-49	-0.248955
2690.07	-35940.9	-14585.4	2.17937	0.264476	-1.05586e-49	-0.239954
2690.09	-35940.9	-14585.4	2.18386	0.263125	1.02999e-50	-0.233749
2690.1	-35941	-14585.4	2.18834	0.260893	4.69908e-50	-0.232842
2690.12	-35941	-14585.5	2.19286	0.258385	2.63445e-50	-0.235484
2690.14	-35941	-14585.5	2.19749	0.256384	-3.9924e-51	-0.239184
2690.15	-35941	-14585.6	2.20221	0.255251	-1.25662e-50	-0.242201
2690.17	-35941	-14585.6	2.20678	0.254351	-6.52841e-51	-0.24459
2690.19	-35941	-14585.6	2.21092	0.252905	1.37469e-51	-0.246662
2690.2	-35941	-14585.7	2.21454	0.250608	3.34729e-51	-0.248543
2690.22	-35941	-14585.7	2.21779	0.248119	1.60584e-51	-0.249973
2690.24	-35941.1	-14585.7	2.22092	0.246205	-4.43768e-52	-0.250648
2690.26	-35941.1	-14585.8	2.22411	0.245112	-8.89676e-52	-0.250417
2690.27	-35941.1	-14585.8	2.22755	0.244189	-3.93074e-52	-0.24939
2690.29	-35941.1	-14585.8	2.23142	0.242705	1.38913e-52	-0.247704
2690.31	-35941.1	-14585.9	2.23574	0.24046	2.42228e-52	-0.245464
2690.32	-35941.1	-14585.9	2.24033	0.238033	1.04618e-52	-0.242736
2690.34	-35941.1	-14585.9	2.24497	0.236057	-3.62507e-53	-0.239585
2690.36	-35941.1	-14586	2.24956	0.234771	-6.067e-53	-0.23615
2690.37	-35941.2	-14586	2.25419	0.233828	-2.24652e-53	-0.232689
2690.39	-35941.2	-14586	2.2589	0.232845	1.21311e-53	-0.229464
2690.41	-35941.2	-14586.1	2.26361	0.231693	1.62038e-53	-0.226637
2690.43	-35941.2	-14586.1	2.26807	0.230517	5.29117e-54	-0.22426
2690.44	-35941.2	-14586.2	2.27201	0.229464	-3.51058e-54	-0.222381
2690.46	-35941.2	-14586.2	2.27545	0.228471	-4.23473e-54	-0.221029
2690.48	-35941.2	-14586.2	2.27867	0.227278	-1.22179e-54	-0.220218
2690.49	-35941.2	-14586.3	2.28194	0.225659	1.00249e-54	-0.219921
2690.51	-35941.3	-14586.3	2.28534	0.224012	1.10254e-54	-0.219506
2690.53	-35941.3	-14586.3	2.28879	0.223232	2.75787e-55	-0.217861
2690.54	-35941.3	-14586.4	2.2922	0.223998	-2.83149e-55	-0.213881
2690.56	-35941.3	-14586.4	2.29558	0.224137	-2.85952e-55	-0.206733
2690.58	-35941.3	-14586.4	2.29899	0.219529	-6.03886e-56	-0.195767
2690.6	-35941.3	-14586.5	2.30245	0.206358	7.92371e-56	-0.180292
2690.61	-35941.3	-14586.5	2.30592	0.184189	7.38702e-56	-0.159151
2690.63	-35941.4	-14586.6	2.30925	0.154555	1.26646e-56	-0.130921
2690.65	-35941.4	-14586.6	2.3123	0.118744	-2.19978e-56	-0.0943508
2690.66	-35941.4	-14586.6	2.31482	0.0757975	-1.90048e-56	-0.0496687
2690.68	-35941.4	-14586.7	2.31648	0.0236478	-2.48384e-57	0.00216554
2690.7	-35941.4	-14586.7	2.317	-0.0392518	6.06449e-57	0.0601687
2690.71	-35941.4	-14586.7	2.31614	-0.110826	4.86851e-57	0.123228
2690.73	-35941.4	-14586.8	2.31373	-0.187481	4.31878e-58	0.190179
2690.75	-35941.5	-14586.8	2.30963	-0.265821	-1.66167e-57	0.259867
2690.77	-35941.5	-14586.9	2.30401	-0.343606	-1.24178e-57	0.331216
2690.78	-35941.5	-14586.9	2.29711	-0.419011	-5.61866e-59	0.403178
2690.8	-35941.5	-14586.9	2.28914	-0.490667	4.53332e-58	0.474629
2690.82	-35941.5	-14587	2.28012	-0.559395	3.16116e-58	0.544101
2690.83	-35941.5	-14587	2.27	-0.626667	0	0.610022
2690.85	-35941.5	-14587	2.25877	-0.693295	-1.25528e-58	0.67132
2690.87	-35941.5	-14587.1	2.24651	-0.757456	-8.46575e-59	0.728936
2690.88	-35941.6	-14587.1	2.23333	-0.816667	0	0.784314
2690.9	-35941.6	-14587.1	2.2193	-0.869263	3.20371e-59	0.838299
2690.92	-35941.6	-14587.2	2.20426	-0.916866	1.98567e-59	0.889359
2690.93	-35941.6	-14587.2	2.18802	-0.961912	-1.94755e-60	0.935365
2690.95	-35941.6	-14587.2	2.17053	-1.00557	-8.88529e-60	0.975146
2690.97	-35941.6	-14587.3	2.15215	-1.04546	-4.98142e-60	1.01024
2690.99	-35941.6	-14587.3	2.13333	-1.07855	7.54937e-61	1.04265
2691	-35941.6	-14587.3	2.11434	-1.10396	2.37637e-60	1.07384
2691.02	-35941.7	-14587.4	2.09505	-1.12588	1.23475e-60	1.104
2691.04	-35941.7	-14587.4	2.0753	-1.1492	-2.60124e-61	1.13312
2691.05	-35941.7	-14587.5	2.05504	-1.1768	-6.34034e-61	1.16161
2691.07	-35941.7	-14587.5	2.03451	-1.20746	-3.04834e-61	1.19073
2691.09	-35941.7	-14587.5	2.01397	-1.23946	8.48256e-62	1.22186
2691.11	-35941.7	-14587.5	1.99341	-1.27245	1.73005e-61	1.25583
2691.12	-35941.7	-14587.6	1.97226	-1.30836	8.12118e-62	1.29264
2691.14	-35941.7	-14587.6	1.94995	-1.34937	-2.217e-62	1.33216
2691.16	-35941.7	-14587.6	1.92624	-1.39577	-4.34897e-62	1.37403
2691.17	-35941.8	-14587.7	1.90151	-1.44468	-1.78064e-62	1.41744
2691.19	-35941.8	-14587.7	1.8762	-1.49294	7.79605e-63	1.46155
2691.21	-35941.8	-14587.7	1.85049	-1.53903	1.16799e-62	1.50565
2691.22	-35941.8	-14587.8	1.82421	-1.58353	4.25645e-63	1.54922
2691.24	-35941.8	-14587.8	1.79717	-1.62708	-2.29381e-63	1.59175
2691.26	-35941.8	-14587.8	1.76927	-1.66981	-3.06388e-63	1.63265
2691.28	-35941.8	-14587.8	1.74051	-1.71117	-1.00048e-63	1.67126
2691.29	-35941.8	-14587.9	1.71087	-1.75058	6.63795e-64	1.70696
2691.31	-35941.8	-14587.9	1.68047	-1.78695	8.00722e-64	1.73973
2691.33	-35941.9	-14587.9	1.64952	-1.81867	2.31022e-64	1.77015
2691.34	-35941.9	-14588	1.61823	-1.84432	-1.89555e-64	1.79881
2691.36	-35941.9	-14588	1.58665	-1.86538	-2.08474e-64	1.826
2691.38	-35941.9	-14588	1.55471	-1.88565	-5.2147e-65	1.85179
2691.39	-35941.9	-14588	1.52234	-1.90871	5.3539e-65	1.8763
2691.41	-35941.9	-14588.1	1.48955	-1.93484	5.4069e-65	1.90045
2691.43	-35941.9	-14588.1	1.45645	-1.96208	1.14186e-65	1.9257
2691.45	-35941.9	-14588.1	1.42309	-1.98866	-1.49826e-65	1.9534
2691.46	-35941.9	-14588.1	1.38933	-2.01562	-1.39679e-65	1.98352
2691.48	-35941.9	-14588.1	1.3549	-2.04557	-2.39477e-66	2.01526
2691.5	-35941.9	-14588.2	1.31956	-2.08073	4.15981e-66	2.04787
2691.51	-35941.9	-14588.2	1.28337	-2.1198	3.59424e-66	2.08108
2691.53	-35941.9	-14588.2	1.24655	-2.15975	4.6989e-67	2.11489
2691.55	-35942	-14588.2	1.20929	-2.19784	-1.14825e-66	2.14915
2691.56	-35942	-14588.2	1.17183	-2.23331	-9.23321e-67	2.18279
2691.58	-35942	-14588.3	1.13439	-2.26628	-8.22669e-68	2.21436
2691.6	-35942	-14588.3	1.09712	-2.29676	3.20686e-67	2.24256
2691.62	-35942	-14588.3	1.05961	-2.32412	2.47847e-67	2.26723
2691.63	-35942	-14588.3	1.02126	-2.34754	2.16993e-68	2.28855
2691.65	-35942	-14588.3	0.981616	-2.3663	-8.22532e-68	2.30667
2691.67	-35942	-14588.4	0.940996	-2.38038	-5.91446e-68	2.32135
2691.68	-35942	-14588.4	0.9	-2.39	0	2.33224
2691.7	-35942	-14588.4	0.85911	-2.39546	2.31919e-68	2.33915
2691.72	-35942	-14588.4	0.818344	-2.39741	1.50368e-68	2.34255
2691.73	-35942	-14588.4	0.777602	-2.39655	-7.12061e-70	2.3431
2691.75	-35942	-14588.4	0.736813	-2.39353	-6.25603e-69	2.34143
2691.77	-35942	-14588.4	0.695999	-2.38875	-3.77501e-69	2.33816
2691.79	-35942	-14588.4	0.655203	-2.38254	3.6825e-70	2.33389
2691.8	-35942	-14588.5	0.614442	-2.37542	1.68005e-69	2.32872
2691.82	-35942	-14588.5	0.573657	-2.36836	9.4189e-70	2.32139
2691.84	-35942.1	-14588.5	0.532776	-2.3624	-1.42739e-70	2.31036
2691.85	-35942	-14588.5	0.491813	-2.35668	-4.49275e-70	2.29614
2691.87	-35942	-14588.5	0.450982	-2.34573	-2.33405e-70	2.28404
2691.89	-35942.1	-14588.5	0.410527	-2.32346	4.91465e-71	2.28001
2691.9	-35942.1	-14588.5	0.370581	-2.29287	1.19659e-70	2.28119
2691.92	-35942.1	-14588.5	0.331051	-2.27523	5.73959e-71	2.26697
2691.94	-35942.1	-14588.5	0.29182	-2.29356	-1.58527e-71	2.21474
2691.95	-35942.1	-14588.5	0.252892	-2.33284	-3.17454e-71	2.11523
2691.97	-35942.1	-14588.5	0.214476	-2.31251	-1.39911e-71	1.98213
2691.99	-35942.1	-14588.5	0.176813	-2.14699	4.90525e-72	1.83119
2692.01	-35942.1	-14588.5	0.14065	-1.82719	8.39e-72	1.66632
2692.02	-35942.1	-14588.5	0.107484	-1.45651	3.37618e-72	1.474
2692.04	-35942.1	-14588.5	0.0788388	-1.14523	-1.47451e-72	1.24
2692.06	-35942.1	-14588.5	0.0551844	-0.926162	-2.20909e-72	0.97428
2692.07	-35942.1	-14588.5	0.0356572	-0.734551	-8.05048e-73	0.717238
