# Supplementary material for: Extraction of driving behavior primitives considering driver expectation and vehicle dynamics
Source: PLoS One. 2025 Dec 31;20(12):e0340123. doi: 10.1371/journal.pone.0340123 (PMC12755792; doi:10.1371/journal.pone.0340123)
Supplement: S1 File — (ZIP) [file pone.0340123.s001.zip › DataSetForPimitiveExaction-1/straight driving/c28_s_4.xlsx]

## Sheet: Sheet1
2610.82	-36257.6	-14783.5	7.69359	1.84615	-0.0113	-0.352902
2610.84	-36257.7	-14783.4	7.72375	1.84277	0.00523633	-0.352875
2610.85	-36257.8	-14783.4	7.75723	1.83579	0.0221209	-0.351727
2610.87	-36258	-14783.3	7.7887	1.82884	0.0393167	-0.35041
2610.89	-36258.1	-14783.3	7.81863	1.82203	0.0522859	-0.348335
2610.91	-36258.2	-14783.3	7.84856	1.81598	0.0656573	-0.3472
2610.92	-36258.3	-14783.2	7.87892	1.81235	0.0792065	-0.344915
2610.94	-36258.4	-14783.2	7.91048	1.80498	0.0928119	-0.342469
2610.96	-36258.6	-14783.1	7.94073	1.79843	0.101765	-0.338992
2610.97	-36258.7	-14783.1	7.97236	1.79109	0.108803	-0.335873
2610.99	-36258.8	-14783	8.00213	1.78565	0.114537	-0.333736
2611.01	-36258.9	-14783	8.03205	1.78151	0.117759	-0.3319
2611.02	-36259.1	-14782.9	8.06264	1.77546	0.120224	-0.330558
2611.04	-36259.2	-14782.9	8.09418	1.77135	0.120132	-0.328281
2611.06	-36259.3	-14782.8	8.12366	1.76423	0.119072	-0.32549
2611.08	-36259.5	-14782.8	8.1548	1.75761	0.115604	-0.320715
2611.09	-36259.6	-14782.7	8.18462	1.75021	0.110603	-0.316555
2611.11	-36259.7	-14782.7	8.21177	1.74538	0.105109	-0.313844
2611.13	-36259.9	-14782.6	8.24322	1.74045	0.101128	-0.311784
2611.14	-36260	-14782.6	8.27424	1.73499	0.091155	-0.308942
2611.16	-36260.1	-14782.5	8.30427	1.73037	0.0749547	-0.305934
2611.18	-36260.3	-14782.5	8.33324	1.72453	0.0511013	-0.304706
2611.19	-36260.4	-14782.4	8.36281	1.7227	0.0318722	-0.306247
2611.21	-36260.5	-14782.4	8.3905	1.72606	0.0207427	-0.311746
2611.23	-36260.7	-14782.3	8.42031	1.73553	0.0146847	-0.321714
2611.25	-36260.8	-14782.3	8.44901	1.7459	0.00940772	-0.33445
2611.26	-36260.9	-14782.2	8.47848	1.75624	0.00457093	-0.347444
2611.28	-36261.1	-14782.2	8.50963	1.76653	-0.000736289	-0.359661
2611.3	-36261.2	-14782.1	8.53941	1.77643	-0.00764028	-0.371509
2611.31	-36261.3	-14782.1	8.56921	1.78658	-0.014585	-0.383828
2611.33	-36261.5	-14782	8.60072	1.79521	-0.0190564	-0.39351
2611.35	-36261.6	-14782	8.6311	1.79721	-0.0226235	-0.39829
2611.36	-36261.7	-14781.9	8.66253	1.79447	-0.0233913	-0.398027
2611.38	-36261.9	-14781.9	8.69305	1.78828	-0.0236098	-0.396152
2611.4	-36262	-14781.8	8.72289	1.78177	-0.0206774	-0.391516
2611.41	-36262.2	-14781.8	8.75305	1.77257	-0.0198336	-0.384328
2611.43	-36262.3	-14781.7	8.78179	1.76177	-0.020029	-0.375295
2611.45	-36262.4	-14781.7	8.80876	1.75196	-0.0200067	-0.366362
2611.47	-36262.5	-14781.6	8.83491	1.73911	-0.0199441	-0.35803
2611.48	-36262.7	-14781.6	8.86625	1.72516	-0.0201561	-0.345757
2611.5	-36262.8	-14781.5	8.8965	1.7085	-0.0171032	-0.333641
2611.52	-36263	-14781.5	8.92657	1.69487	-0.0137787	-0.3216
2611.53	-36263.1	-14781.4	8.95494	1.68084	-0.0100921	-0.311062
2611.55	-36263.3	-14781.4	8.98502	1.6674	-0.0100814	-0.300236
2611.57	-36263.4	-14781.3	9.01162	1.65428	-0.00680383	-0.288317
2611.59	-36263.6	-14781.2	9.04333	1.63667	-0.00666667	-0.275599
2611.6	-36263.7	-14781.2	9.07	1.62333	-0.00666667	-0.263617
2611.62	-36263.9	-14781.1	9.09667	1.60667	-0.01	-0.251634
2611.64	-36264	-14781.1	9.12494	1.59243	-0.0171812	-0.236635
2611.65	-36264.1	-14781	9.15162	1.57575	-0.0273239	-0.223627
2611.67	-36264.3	-14781	9.17992	1.56171	-0.0376533	-0.211199
2611.69	-36264.4	-14780.9	9.20643	1.54866	-0.0440317	-0.202706
2611.7	-36264.6	-14780.9	9.23318	1.53888	-0.0509257	-0.194048
2611.72	-36264.7	-14780.8	9.25969	1.52877	-0.0569604	-0.1864
2611.74	-36264.9	-14780.8	9.28422	1.51808	-0.0565898	-0.178597
2611.76	-36265	-14780.7	9.30727	1.50868	-0.0565647	-0.173354
2611.77	-36265.2	-14780.6	9.33142	1.50202	-0.0571702	-0.167976
2611.79	-36265.3	-14780.6	9.35982	1.49575	-0.0603546	-0.163374
2611.81	-36265.5	-14780.5	9.38628	1.49192	-0.0598689	-0.15947
2611.82	-36265.6	-14780.5	9.4127	1.4857	-0.0601684	-0.157428
2611.84	-36265.8	-14780.4	9.43697	1.4815	-0.0592227	-0.155223
2611.86	-36265.9	-14780.4	9.46007	1.47556	-0.0558733	-0.152461
2611.87	-36266.1	-14780.3	9.48396	1.47144	-0.0513098	-0.148069
2611.89	-36266.2	-14780.3	9.50824	1.46505	-0.0453369	-0.144988
2611.91	-36266.4	-14780.2	9.53224	1.46229	-0.0411283	-0.143643
2611.93	-36266.5	-14780.2	9.56024	1.45873	-0.0352635	-0.143777
2611.94	-36266.7	-14780.1	9.58674	1.45527	-0.0309371	-0.14409
2611.96	-36266.8	-14780	9.60944	1.45198	-0.023905	-0.145597
2611.98	-36267	-14780	9.63326	1.44854	-0.0169492	-0.148497
2611.99	-36267.1	-14779.9	9.6594	1.44507	-0.0111813	-0.151457
2612.01	-36267.3	-14779.9	9.68439	1.4418	-0.00981723	-0.153598
2612.03	-36267.5	-14779.8	9.70856	1.43831	-0.010044	-0.15523
2612.04	-36267.6	-14779.8	9.73078	1.43498	-0.00998805	-0.156853
2612.06	-36267.7	-14779.7	9.75183	1.43122	-0.0100018	-0.159022
2612.08	-36267.9	-14779.6	9.77656	1.43004	-0.0100043	-0.161886
2612.1	-36268.1	-14779.6	9.80051	1.42831	-0.00997963	-0.165386
2612.11	-36268.2	-14779.5	9.82364	1.42475	-0.0100772	-0.168486
2612.13	-36268.4	-14779.5	9.84761	1.42093	-0.00973365	-0.172492
2612.15	-36268.5	-14779.4	9.87415	1.42006	-0.0119757	-0.178183
2612.16	-36268.7	-14779.3	9.89851	1.4181	-0.0154525	-0.187168
2612.18	-36268.9	-14779.3	9.92266	1.4144	-0.0191846	-0.20239
2612.2	-36269	-14779.2	9.94672	1.41063	-0.0202704	-0.223132
2612.21	-36269.2	-14779.2	9.96925	1.41014	-0.0196436	-0.246604
2612.23	-36269.3	-14779.1	9.99682	1.40764	-0.0224038	-0.271178
2612.25	-36269.5	-14779.1	10.0215	1.40415	-0.0258573	-0.293328
2612.27	-36269.7	-14779	10.0443	1.40048	-0.0294595	-0.31703
2612.28	-36269.8	-14778.9	10.069	1.40011	-0.0300975	-0.347205
2612.3	-36270	-14778.9	10.0926	1.39736	-0.0299749	-0.379198
2612.32	-36270.2	-14778.8	10.116	1.39398	-0.0300023	-0.407923
2612.33	-36270.3	-14778.8	10.1374	1.39022	-0.0300111	-0.435868
2612.35	-36270.5	-14778.7	10.1606	1.39009	-0.0299524	-0.461084
2612.37	-36270.6	-14778.6	10.1838	1.38714	-0.0301792	-0.487916
2612.38	-36270.8	-14778.6	10.2086	1.38355	-0.0268921	-0.517765
2612.4	-36270.9	-14778.5	10.232	1.38011	-0.0235505	-0.550304
2612.42	-36271.1	-14778.5	10.2552	1.37995	-0.0200826	-0.585934
2612.43	-36271.3	-14778.4	10.28	1.38	-0.02	-0.626362
2612.45	-36271.4	-14778.3	10.3	1.37667	-0.0166667	-0.66122
2612.47	-36271.6	-14778.3	10.3248	1.3731	-0.0130044	-0.695974
2612.49	-36271.8	-14778.2	10.3481	1.36994	-0.00635993	-0.732042
2612.5	-36271.9	-14778.2	10.3749	1.3699	-0.00315838	-0.772804
2612.52	-36272.1	-14778.1	10.3995	1.36623	0.000423924	-0.81881
2612.54	-36272.3	-14778	10.4224	1.36288	0.00370131	-0.860247
2612.55	-36272.4	-14778	10.4425	1.35991	0.00712376	-0.907736
2612.57	-36272.6	-14777.9	10.4662	1.35978	0.0101511	-0.962764
2612.59	-36272.8	-14777.8	10.491	1.35602	0.00994378	-1.02999
2612.61	-36272.9	-14777.8	10.5138	1.35265	0.0100149	-1.09329
2612.62	-36273.1	-14777.7	10.5353	1.34968	0.00999268	-1.15807
2612.64	-36273.3	-14777.7	10.5588	1.35021	0.010011	-1.21296
2612.66	-36273.4	-14777.6	10.5823	1.34944	0.00996343	-1.26246
2612.67	-36273.6	-14777.5	10.6051	1.34583	0.0101339	-1.303
2612.69	-36273.8	-14777.5	10.6267	1.34213	0.00928319	-1.33514
2612.71	-36274	-14777.4	10.6501	1.33992	0.00567019	-1.3578
2612.72	-36274.2	-14777.3	10.6741	1.33927	0.00215119	-1.37503
2612.74	-36274.3	-14777.3	10.6972	1.33544	-0.000316978	-1.38653
2612.76	-36274.5	-14777.2	10.7184	1.33194	7.87169e-05	-1.39111
2612.78	-36274.6	-14777.2	10.7432	1.32961	-2.28286e-05	-1.39236
2612.79	-36274.8	-14777.1	10.7663	1.33034	6.08201e-06	-1.39183
2612.81	-36275	-14777	10.7891	1.32876	-1.48997e-06	-1.39027
2612.83	-36275.1	-14777	10.8092	1.32507	4.23687e-07	-1.38734
2612.84	-36275.3	-14776.9	10.8308	1.32155	-1.13473e-07	-1.38443
2612.86	-36275.5	-14776.8	10.8542	1.31965	3.02062e-08	-1.38278
2612.88	-36275.7	-14776.8	10.8786	1.32031	-7.27864e-09	-1.38229
2612.89	-36275.9	-14776.7	10.9008	1.31847	2.0377e-09	-1.38235
2612.91	-36276	-14776.7	10.9218	1.31488	-5.41908e-10	-1.38241
2612.93	-36276.2	-14776.6	10.9468	1.3114	1.27941e-10	-1.38195
2612.95	-36276.4	-14776.5	10.9688	1.30829	-3.53997e-11	-1.37961
2612.96	-36276.5	-14776.5	10.9884	1.303	9.40506e-12	-1.37507
2612.98	-36276.7	-14776.4	11.0085	1.29587	-2.16769e-12	-1.3684
2613	-36276.9	-14776.3	11.0342	1.2886	6.11501e-13	-1.36241
2613.01	-36277.1	-14776.3	11.0565	1.28475	-2.26818e-13	-1.35697
2613.03	-36277.3	-14776.2	11.0774	1.2786	2.68055e-13	-1.35217
2613.05	-36277.4	-14776.1	11.0949	1.27442	-9.37444e-13	-1.34685
2613.06	-36277.6	-14776.1	11.1159	1.26853	3.4806e-12	-1.3423
2613.08	-36277.8	-14776	11.1409	1.26422	-1.12035e-11	-1.3369
2613.1	-36278	-14775.9	11.1648	1.25839	4.4163e-11	-1.33139
2613.12	-36278.1	-14775.9	11.1853	1.25159	-1.65434e-10	-1.32513
2613.13	-36278.3	-14775.8	11.2063	1.2445	4.99742e-10	-1.31829
2613.15	-36278.5	-14775.7	11.2266	1.23813	-1.95339e-09	-1.31002
2613.17	-36278.7	-14775.7	11.2464	1.2263	7.31349e-09	-1.29808
2613.18	-36278.9	-14775.6	11.2675	1.2062	-1.96441e-08	-1.27829
2613.2	-36279	-14775.5	11.2877	1.17984	7.62182e-08	-1.25457
2613.22	-36279.2	-14775.5	11.3075	1.15327	-2.85224e-07	-1.22864
2613.23	-36279.4	-14775.4	11.3289	1.12488	5.74754e-07	-1.20196
2613.25	-36279.6	-14775.3	11.3457	1.10135	-2.21549e-06	-1.17685
2613.27	-36279.7	-14775.3	11.3623	1.07517	8.28718e-06	-1.14994
2613.29	-36280	-14775.2	11.38	1.04	1.51921e-14	-1.11656
2613.3	-36280.1	-14775.1	11.3967	1.00333	0	-1.08279
2613.32	-36280.3	-14775.1	11.4133	0.97	-0.00666667	-1.0512
2613.34	-36280.5	-14775	11.4311	0.941762	-0.0207627	-1.02121
2613.35	-36280.7	-14774.9	11.4511	0.915051	-0.0304683	-0.994023
2613.37	-36280.9	-14774.9	11.4676	0.884666	-0.0369375	-0.964353
2613.39	-36281	-14774.8	11.4813	0.849361	-0.0404238	-0.930571
2613.4	-36281.2	-14774.7	11.4913	0.815702	-0.043517	-0.89563
2613.42	-36281.4	-14774.7	11.505	0.775013	-0.0432185	-0.857955
2613.44	-36281.6	-14774.6	11.5192	0.732554	-0.0437871	-0.816559
2613.45	-36281.8	-14774.5	11.5319	0.693846	-0.0470379	-0.780305
2613.47	-36281.9	-14774.5	11.5418	0.660459	-0.04618	-0.743698
2613.49	-36282.2	-14774.4	11.5524	0.619406	-0.0424914	-0.702597
2613.51	-36282.3	-14774.3	11.5623	0.572459	-0.039208	-0.659456
2613.52	-36282.5	-14774.3	11.5726	0.524842	-0.0359668	-0.613114
2613.54	-36282.7	-14774.2	11.5823	0.477357	-0.0316271	-0.565341
2613.56	-36282.9	-14774.1	11.5885	0.431019	-0.0246517	-0.515411
2613.57	-36283	-14774.1	11.5954	0.366543	-0.0179901	-0.455328
2613.59	-36283.3	-14774	11.6025	0.293562	-0.010727	-0.385483
2613.61	-36283.4	-14773.9	11.6083	0.223617	-0.00523729	-0.32035
2613.62	-36283.6	-14773.9	11.6102	0.160554	-0.00215877	-0.25657
2613.64	-36283.8	-14773.8	11.6099	0.100031	0.00143594	-0.198431
2613.66	-36284	-14773.7	11.61	0.0501356	0.00461456	-0.149725
2613.68	-36284.2	-14773.7	11.61	0.00605474	0.00834789	-0.107427
2613.69	-36284.4	-14773.6	11.61	-0.0271967	0.0103011	-0.074231
2613.71	-36284.5	-14773.5	11.61	-0.0500004	0.00991951	-0.0505083
2613.73	-36284.7	-14773.5	11.61	-0.0677847	0.0100211	-0.0329825
2613.74	-36284.9	-14773.4	11.61	-0.0805593	0.0100083	-0.0214515
2613.76	-36285.1	-14773.3	11.61	-0.0879146	0.0099655	-0.013813
2613.78	-36285.3	-14773.3	11.6102	-0.0902108	0.0101647	-0.010291
2613.8	-36285.5	-14773.2	11.6093	-0.089944	0.00929285	-0.00977642
2613.81	-36285.6	-14773.1	11.6056	-0.0900133	0.00560342	-0.00981002
2613.83	-36285.8	-14773.1	11.602	-0.0899996	0.00197027	-0.00980574
2613.85	-36286	-14773	11.5997	-0.0899868	-0.000335596	-0.00978979
2613.86	-36286.2	-14772.9	11.6001	-0.0900521	0.000270117	-0.00985735
2613.88	-36286.4	-14772.8	11.5999	-0.0897724	-0.00112423	-0.00949505
2613.9	-36286.6	-14772.8	11.6003	-0.0910896	-0.0046976	-0.00799565
2613.91	-36286.7	-14772.7	11.5988	-0.0947987	-0.00832758	-0.00511724
2613.93	-36286.9	-14772.6	11.5951	-0.0984905	-0.0103067	-0.00205066
2613.95	-36287.1	-14772.6	11.5915	-0.10027	-0.00991845	-0.000437992
2613.97	-36287.3	-14772.5	11.5898	-0.0999349	-0.0100193	6.65922e-05
2613.98	-36287.5	-14772.4	11.59	-0.100018	-0.00999606	-1.86429e-05
2614	-36287.7	-14772.4	11.5903	-0.0999952	-0.00999556	4.95791e-06
2614.02	-36287.9	-14772.3	11.5883	-0.100001	-0.0100204	-1.17053e-06
2614.03	-36288.1	-14772.2	11.5847	-0.0999997	-0.00991532	3.23868e-07
2614.05	-36288.2	-14772.2	11.5811	-0.1	-0.0103182	-8.60346e-08
2614.07	-36288.4	-14772.1	11.5798	-0.1	-0.00808894	1.979e-08
2614.08	-36288.6	-14772	11.58	-0.1	-0.00451734	-5.4249e-09
2614.1	-36288.8	-14772	11.5803	-0.1	-0.000904879	1.4386e-09
2614.12	-36289	-14771.9	11.5779	-0.1	0.000168513	-3.17502e-10
2614.14	-36289.2	-14771.8	11.5743	-0.1	-4.58551e-05	7.77415e-11
2614.15	-36289.4	-14771.8	11.5707	-0.1	1.21471e-05	1.17697e-11
2614.17	-36289.5	-14771.7	11.5699	-0.1	-2.57176e-06	-1.0729e-10
2614.19	-36289.7	-14771.6	11.57	-0.1	6.95721e-07	4.40866e-10
2614.2	-36289.9	-14771.6	11.5703	-0.1	-1.83962e-07	-1.65608e-09
2614.22	-36290.1	-14771.5	11.5674	-0.1	3.61808e-08	5.00365e-09
2614.24	-36290.3	-14771.4	11.5639	-0.1	-9.74289e-09	-1.95585e-08
2614.25	-36290.5	-14771.3	11.5604	-0.1	2.57049e-09	7.32272e-08
2614.27	-36290.6	-14771.3	11.5599	-0.1	-4.44323e-10	-1.96689e-07
2614.29	-36290.8	-14771.2	11.56	-0.1	1.19237e-10	7.63144e-07
2614.31	-36291	-14771.1	11.5602	-0.1	-3.13716e-11	-2.85584e-06
2614.32	-36291.2	-14771.1	11.5569	-0.1	4.00921e-12	5.75479e-06
2614.34	-36291.4	-14771	11.5535	-0.1	-1.07341e-12	-2.21829e-05
2614.36	-36291.6	-14770.9	11.5501	-0.1	2.81415e-13	0.000991153
2614.37	-36291.7	-14770.9	11.55	-0.1	0	0.00326797
2614.39	-36292	-14770.8	11.55	-0.1	-8.58546e-24	0.00653595
2614.41	-36292.1	-14770.7	11.55	-0.1	0	0.0087146
2614.42	-36292.3	-14770.7	11.5464	-0.1	-1.21413e-15	0.00983064
2614.44	-36292.5	-14770.6	11.5431	-0.1	2.96405e-16	0.00979678
2614.46	-36292.7	-14770.5	11.5399	-0.1	2.84326e-17	0.00980577
2614.48	-36292.8	-14770.5	11.54	-0.1	-8.43632e-16	0.009803
2614.49	-36293.1	-14770.4	11.5401	-0.1	3.3551e-15	0.00980417
2614.51	-36293.2	-14770.3	11.5397	-0.1	-1.25414e-14	0.00980386
2614.53	-36293.4	-14770.3	11.536	-0.1	7.25698e-14	0.00980395
2614.54	-36293.6	-14770.2	11.5326	-0.1	-2.73398e-13	0.00980392
2614.56	-36293.8	-14770.1	11.5297	-0.1	1.39147e-12	0.00980392
2614.58	-36293.9	-14770.1	11.53	-0.1	-5.26271e-12	0.00980392
2614.59	-36294.2	-14770	11.5301	-0.1	1.94539e-11	0.00980392
2614.61	-36294.3	-14769.9	11.5293	-0.1	-9.18857e-11	0.00980392
2614.63	-36294.5	-14769.9	11.5257	-0.1	3.46867e-10	0.00980392
2614.64	-36294.7	-14769.8	11.5221	-0.1	-1.27471e-09	0.00980392
2614.66	-36294.9	-14769.7	11.5197	-0.1	5.73632e-09	0.00980392
2614.68	-36295.1	-14769.7	11.52	-0.1	-2.16216e-08	0.00980392
2614.7	-36295.3	-14769.6	11.5202	-0.1	8.07502e-08	0.00980392
2614.71	-36295.4	-14769.5	11.519	-0.1	-2.94374e-07	0.00980392
2614.73	-36295.6	-14769.5	11.5153	-0.1	1.27969e-06	0.00980392
2614.75	-36295.8	-14769.4	11.5117	-0.1	-4.66222e-06	0.00980392
2614.76	-36296	-14769.3	11.5097	-0.1	1.9758e-05	0.00980392
2614.78	-36296.2	-14769.3	11.51	-0.1	-7.42973e-05	0.00980392
2614.8	-36296.4	-14769.2	11.5102	-0.1	0.00026539	0.00980392
2614.82	-36296.5	-14769.1	11.5085	-0.1	-0.00159597	0.00980392
2614.83	-36296.7	-14769	11.5049	-0.1	-0.00481979	0.00980392
2614.85	-36296.9	-14769	11.5012	-0.1	-0.0102666	0.00980392
2614.87	-36297.1	-14768.9	11.4998	-0.1	-0.0170138	0.00980392
2614.88	-36297.3	-14768.8	11.5	-0.1	-0.0258651	0.00980392
2614.9	-36297.5	-14768.8	11.5003	-0.1	-0.0344491	0.00980392
2614.92	-36297.6	-14768.7	11.498	-0.1	-0.0408623	0.00980392
2614.93	-36297.8	-14768.6	11.4946	-0.1	-0.0479599	0.00980393
2614.95	-36298	-14768.6	11.4908	-0.1	-0.0523396	0.00980391
2614.97	-36298.2	-14768.5	11.4898	-0.1	-0.0561326	0.00980398
2614.99	-36298.4	-14768.4	11.4901	-0.1	-0.0560678	0.00980369
2615	-36298.6	-14768.4	11.4899	-0.1	-0.0619306	0.00980466
2615.02	-36298.7	-14768.3	11.4903	-0.1	-0.0633888	0.00980102
2615.04	-36298.9	-14768.2	11.4876	-0.1	-0.0659151	0.00981478
2615.05	-36299.1	-14768.2	11.4842	-0.1	-0.0667979	0.0097634
2615.07	-36299.3	-14768.1	11.4804	-0.1	-0.0668111	0.0099263
2615.09	-36299.5	-14768	11.4799	-0.1	-0.0641032	0.00750037
2615.1	-36299.7	-14768	11.48	-0.1	-0.0602873	-0.00152879
2615.12	-36299.8	-14767.9	11.4801	-0.1	-0.0600927	-0.0237381
2615.14	-36300	-14767.8	11.4771	-0.1	-0.0571482	-0.0598717
2615.16	-36300.2	-14767.8	11.4736	-0.1	-0.0535283	-0.115061
2615.17	-36300.4	-14767.7	11.4701	-0.1	-0.0501966	-0.180149
2615.19	-36300.6	-14767.6	11.47	-0.1	-0.0468618	-0.248577
2615.21	-36300.8	-14767.6	11.47	-0.1	-0.0433333	-0.319172
2615.22	-36300.9	-14767.5	11.47	-0.1	-0.04	-0.384532
2615.24	-36301.1	-14767.4	11.4667	-0.1	-0.04	-0.45098
2615.26	-36301.3	-14767.4	11.4633	-0.1	-0.0366667	-0.518519
2615.27	-36301.5	-14767.3	11.4599	-0.1	-0.0331023	-0.586661
2615.29	-36301.7	-14767.2	11.46	-0.0999994	-0.029941	-0.648309
2615.31	-36301.8	-14767.2	11.46	-0.1	-0.03	-0.708061
2615.33	-36302	-14767.1	11.46	-0.0999915	-0.0264419	-0.777397
2615.34	-36302.2	-14767	11.4599	-0.100032	-0.0231175	-0.838878
2615.36	-36302.4	-14767	11.4564	-0.0998784	-0.0199122	-0.89432
2615.38	-36302.6	-14766.9	11.4529	-0.0962359	-0.0200436	-0.949814
2615.39	-36302.8	-14766.8	11.4498	-0.092893	-0.0199883	-1.00427
2615.41	-36302.9	-14766.8	11.45	-0.0898445	-0.0200031	-1.06
2615.43	-36303.1	-14766.7	11.4501	-0.0900579	-0.0199984	-1.11322
2615.44	-36303.3	-14766.6	11.4496	-0.0899845	-0.0200022	-1.15636
2615.46	-36303.5	-14766.6	11.446	-0.090004	-0.0199929	-1.19883
2615.48	-36303.7	-14766.5	11.4424	-0.0899987	-0.0200357	-1.24976
2615.5	-36303.9	-14766.4	11.4398	-0.0900003	-0.0198663	-1.30824
2615.51	-36304	-14766.4	11.44	-0.0899999	-0.0207167	-1.37524
2615.53	-36304.2	-14766.3	11.4402	-0.09	-0.0243299	-1.43343
2615.55	-36304.4	-14766.2	11.4392	-0.09	-0.0278485	-1.48324
2615.56	-36304.6	-14766.2	11.4354	-0.09	-0.0303185	-1.52168
2615.58	-36304.8	-14766.1	11.432	-0.09	-0.0299151	-1.54986
2615.6	-36305	-14766	11.4297	-0.09	-0.0300211	-1.57755
2615.61	-36305.1	-14766	11.4301	-0.09	-0.0299939	-1.607
2615.63	-36305.3	-14765.9	11.4299	-0.09	-0.0300016	-1.63569
2615.65	-36305.5	-14765.8	11.4302	-0.09	-0.0299996	-1.66197
2615.66	-36305.7	-14765.8	11.4287	-0.09	-0.0300001	-1.6834
2615.68	-36305.9	-14765.7	11.4251	-0.09	-0.03	-1.6978
2615.7	-36306.1	-14765.6	11.4214	-0.09	-0.03	-1.70845
2615.72	-36306.2	-14765.6	11.4197	-0.09	-0.0300001	-1.71561
2615.73	-36306.4	-14765.5	11.42	-0.09	-0.0299997	-1.72034
2615.75	-36306.6	-14765.4	11.4202	-0.09	-0.0300012	-1.72365
2615.77	-36306.8	-14765.4	11.4183	-0.09	-0.029995	-1.72518
2615.78	-36307	-14765.3	11.4147	-0.09	-0.0300188	-1.72555
2615.8	-36307.1	-14765.2	11.411	-0.09	-0.0299351	-1.72548
2615.82	-36307.3	-14765.2	11.4098	-0.09	-0.0302615	-1.72549
2615.84	-36307.5	-14765.1	11.41	-0.09	-0.0281161	-1.72549
2615.85	-36307.7	-14765	11.4102	-0.09	-0.0241524	-1.72549
2615.87	-36307.8	-14765	11.4078	-0.09	-0.0228395	-1.72549
2615.89	-36308.1	-14764.9	11.4044	-0.09	-0.0257531	-1.72549
2615.9	-36308.2	-14764.9	11.4006	-0.09	-0.027121	-1.72549
2615.92	-36308.4	-14764.8	11.3998	-0.09	-0.0239573	-1.72549
2615.94	-36308.6	-14764.7	11.4001	-0.09	-0.0232009	-1.72549
2615.95	-36308.8	-14764.6	11.3999	-0.09	-0.0232952	-1.72548
2615.97	-36308.9	-14764.6	11.4002	-0.0900001	-0.0235934	-1.72554
2615.99	-36309.2	-14764.5	11.3974	-0.0899998	-0.0204695	-1.72468
2616.01	-36309.3	-14764.5	11.3938	-0.0900005	-0.0199193	-1.72257
2616.02	-36309.5	-14764.4	11.3902	-0.089998	-0.0200322	-1.71931
2616.04	-36309.7	-14764.3	11.39	-0.0900073	-0.019952	-1.71698
2616.06	-36309.9	-14764.3	11.39	-0.0899852	-0.0200864	-1.71571
2616.07	-36310	-14764.2	11.3901	-0.0900571	-0.0168903	-1.71572
2616.09	-36310.2	-14764.1	11.3869	-0.0897865	-0.0135283	-1.7128
2616.11	-36310.4	-14764.1	11.3833	-0.1	-0.01	-1.70153
2616.12	-36310.6	-14764	11.38	-0.123333	-0.00666667	-1.67756
2616.14	-36310.8	-14763.9	11.38	-0.16	-0.00333333	-1.63725
2616.16	-36311	-14763.9	11.3765	-0.220636	9.77475e-05	-1.57674
2616.18	-36311.1	-14763.8	11.373	-0.290926	-2.61318e-05	-1.50903
2616.19	-36311.3	-14763.7	11.3663	-0.364321	6.77924e-06	-1.43917
2616.21	-36311.5	-14763.7	11.3589	-0.434353	-3.36421e-06	-1.36893
2616.23	-36311.7	-14763.6	11.349	-0.497723	8.98964e-07	-1.304
2616.24	-36311.9	-14763.5	11.3426	-0.568754	-2.31583e-07	-1.23668
2616.26	-36312	-14763.5	11.3352	-0.642542	8.55694e-08	-1.16416
2616.28	-36312.2	-14763.4	11.3245	-0.707341	-2.04119e-08	-1.09869
2616.29	-36312.4	-14763.3	11.3108	-0.767943	-3.86605e-09	-1.03258
2616.31	-36312.6	-14763.3	11.2969	-0.836488	4.76763e-08	-0.963216
2616.33	-36312.8	-14763.2	11.2831	-0.906228	-1.87164e-07	-0.897913
2616.35	-36313	-14763.1	11.2658	-0.971091	6.93653e-07	-0.836603
2616.36	-36313.1	-14763.1	11.2483	-1.02407	-3.27688e-06	-0.781002
2616.38	-36313.3	-14763	11.2319	-1.07151	1.23703e-05	-0.7315
2616.4	-36313.5	-14762.9	11.2145	-1.12642	-4.62045e-05	-0.679306
2616.41	-36313.7	-14762.9	11.1937	-1.18396	0.000169669	-0.623921
2616.43	-36313.8	-14762.8	11.1727	-1.23669	-0.000910039	-0.570277
2616.45	-36314	-14762.7	11.1533	-1.27726	-0.0044979	-0.525146
2616.46	-36314.2	-14762.7	11.1316	-1.31837	-0.00815986	-0.479546
2616.48	-36314.4	-14762.6	11.1067	-1.36999	-0.0100099	-0.426603
2616.5	-36314.6	-14762.6	11.0842	-1.43327	-0.0113086	-0.368067
2616.52	-36314.7	-14762.5	11.0585	-1.50327	-0.0134424	-0.302953
2616.53	-36314.9	-14762.4	11.0311	-1.56726	-0.0145853	-0.245116
2616.55	-36315.1	-14762.4	11.0017	-1.61451	-0.0181385	-0.202697
2616.57	-36315.3	-14762.3	10.9721	-1.65075	-0.0234393	-0.174134
2616.58	-36315.4	-14762.2	10.9459	-1.67547	-0.0291113	-0.154164
2616.6	-36315.6	-14762.2	10.9197	-1.70179	-0.0298618	-0.133871
2616.62	-36315.8	-14762.1	10.89	-1.73363	-0.0316224	-0.109663
2616.63	-36316	-14762	10.859	-1.76472	-0.0353579	-0.0852527
2616.65	-36316.1	-14762	10.8279	-1.79213	-0.0387461	-0.064216
2616.67	-36316.3	-14761.9	10.797	-1.81134	-0.0421271	-0.0478598
2616.68	-36316.5	-14761.9	10.7675	-1.82594	-0.0456781	-0.0374937
2616.7	-36316.7	-14761.8	10.7359	-1.83483	-0.0471555	-0.0308282
2616.72	-36316.8	-14761.7	10.7057	-1.84161	-0.0441626	-0.0270155
2616.74	-36317	-14761.7	10.6732	-1.84577	-0.0431606	-0.0238055
2616.75	-36317.2	-14761.6	10.6406	-1.84937	-0.0432907	-0.0211328
2616.77	-36317.3	-14761.6	10.6102	-1.85016	-0.043656	-0.0197462
2616.79	-36317.5	-14761.5	10.5809	-1.84996	-0.0405945	-0.0195708
2616.8	-36317.7	-14761.4	10.5461	-1.85001	-0.040084	-0.0196279
2616.82	-36317.8	-14761.4	10.5151	-1.85	-0.0373668	-0.0195529
2616.84	-36318	-14761.3	10.4854	-1.85	-0.0339604	-0.0204161
2616.86	-36318.2	-14761.2	10.4539	-1.85	-0.0302653	-0.0225288
2616.87	-36318.3	-14761.2	10.4204	-1.85	-0.0299305	-0.0258008
2616.89	-36318.5	-14761.1	10.3903	-1.85	-0.0300183	-0.028077
2616.91	-36318.7	-14761.1	10.3585	-1.85	-0.0299977	-0.0303722
2616.92	-36318.8	-14761	10.3285	-1.85	-0.0300006	-0.0325235
2616.94	-36319	-14760.9	10.2953	-1.85	-0.0299998	-0.0366596
2616.96	-36319.2	-14760.9	10.2633	-1.85	-0.03	-0.0457516
2616.97	-36319.3	-14760.8	10.2333	-1.85	-0.03	-0.0610022
2616.99	-36319.5	-14760.8	10.2033	-1.85	-0.03	-0.0827887
2617.01	-36319.7	-14760.7	10.168	-1.84645	-0.03	-0.105809
2617.03	-36319.8	-14760.7	10.1383	-1.84312	-0.03	-0.122784
2617.04	-36320	-14760.6	10.1082	-1.83991	-0.03	-0.133475
2617.06	-36320.1	-14760.5	10.0761	-1.84004	-0.03	-0.144047
2617.08	-36320.3	-14760.5	10.043	-1.83999	-0.03	-0.157632
2617.09	-36320.5	-14760.4	10.0132	-1.83999	-0.03	-0.175363
2617.11	-36320.6	-14760.4	9.98296	-1.84006	-0.03	-0.19395
2617.13	-36320.8	-14760.3	9.95121	-1.83962	-0.03	-0.212116
2617.14	-36321	-14760.2	9.92145	-1.83605	-0.03	-0.226782
2617.16	-36321.1	-14760.2	9.89119	-1.83263	-0.03	-0.237994
2617.18	-36321.3	-14760.1	9.85886	-1.82972	-0.03	-0.243795
2617.2	-36321.4	-14760.1	9.82566	-1.83007	-0.03	-0.245181
2617.21	-36321.6	-14760	9.7943	-1.82999	-0.03	-0.245072
2617.23	-36321.7	-14760	9.76489	-1.82996	-0.03	-0.245106
2617.25	-36321.9	-14759.9	9.73306	-1.83017	-0.03	-0.245092
2617.26	-36322	-14759.9	9.69878	-1.8291	-0.03	-0.24512
2617.28	-36322.2	-14759.8	9.66971	-1.82548	-0.03	-0.244971
2617.3	-36322.4	-14759.7	9.63876	-1.82191	-0.03	-0.242765
2617.31	-36322.5	-14759.7	9.60741	-1.81968	-0.0300001	-0.233364
2617.33	-36322.7	-14759.6	9.57786	-1.82009	-0.0299997	-0.21153
2617.35	-36322.8	-14759.6	9.54689	-1.81997	-0.0300011	-0.171417
2617.37	-36323	-14759.5	9.51564	-1.82002	-0.0299952	-0.119183
2617.38	-36323.1	-14759.5	9.48612	-1.81993	-0.0300182	-0.0661742
2617.4	-36323.3	-14759.4	9.45499	-1.82025	-0.0299349	-0.00692401
2617.42	-36323.4	-14759.4	9.42391	-1.81847	-0.0302702	0.0605864
2617.43	-36323.6	-14759.3	9.39427	-1.81493	-0.0284905	0.135348
2617.45	-36323.7	-14759.2	9.36343	-1.81122	-0.0247987	0.221741
2617.47	-36323.9	-14759.2	9.33013	-1.80974	-0.0210896	0.310678
2617.48	-36324	-14759.1	9.29897	-1.81005	-0.0197724	0.393669
2617.5	-36324.2	-14759.1	9.26795	-1.81004	-0.0200524	0.473668
2617.52	-36324.3	-14759	9.23703	-1.80979	-0.0199856	0.543462
2617.54	-36324.5	-14759	9.20753	-1.81172	-0.0200038	0.604213
2617.55	-36324.6	-14758.9	9.17591	-1.81748	-0.0199992	0.663563
2617.57	-36324.7	-14758.9	9.14567	-1.82726	-0.0200002	0.71322
2617.59	-36324.9	-14758.8	9.11324	-1.83476	-0.0199999	0.752765
2617.6	-36325.1	-14758.8	9.08064	-1.84195	-0.02	0.789127
2617.62	-36325.2	-14758.7	9.0502	-1.84574	-0.02	0.82331
2617.64	-36325.3	-14758.7	9.02093	-1.85182	-0.02	0.85686
2617.65	-36325.5	-14758.6	8.98608	-1.85618	-0.02	0.890945
2617.67	-36325.6	-14758.6	8.95507	-1.85939	-0.02	0.919272
2617.69	-36325.8	-14758.5	8.92543	-1.86275	-0.02	0.944972
2617.7	-36325.9	-14758.5	8.89389	-1.86621	-0.02	0.975417
2617.72	-36326	-14758.4	8.86042	-1.86977	-0.02	1.00909
2617.74	-36326.2	-14758.4	8.83025	-1.87006	-0.02	1.04356
2617.76	-36326.3	-14758.3	8.7985	-1.86999	-0.02	1.08537
2617.77	-36326.5	-14758.3	8.76847	-1.87	-0.02	1.14296
2617.79	-36326.6	-14758.2	8.73542	-1.87	-0.02	1.22708
2617.81	-36326.8	-14758.2	8.7	-1.87	-0.02	1.33987
2617.82	-36326.9	-14758.1	8.67	-1.87	-0.02	1.44553
2617.84	-36327.1	-14758.1	8.64	-1.87	-0.02	1.53813
2617.86	-36327.2	-14758	8.60807	-1.87355	-0.02	1.61507
2617.88	-36327.3	-14758	8.57469	-1.87689	-0.02	1.67169
2617.89	-36327.5	-14757.9	8.54141	-1.88006	-0.02	1.71353
2617.91	-36327.6	-14757.9	8.5097	-1.88019	-0.02	1.7462
2617.93	-36327.7	-14757.8	8.47993	-1.88375	-0.02	1.76933
2617.94	-36327.9	-14757.8	8.44937	-1.88717	-0.02	1.79014
2617.96	-36328	-14757.7	8.41386	-1.89556	-0.02	1.81375
2617.98	-36328.1	-14757.7	8.38095	-1.91373	-0.02	1.84052
2617.99	-36328.3	-14757.6	8.34703	-1.93797	-0.0199999	1.87022
2618.01	-36328.4	-14757.6	8.31251	-1.96093	-0.0200007	1.89615
2618.03	-36328.5	-14757.5	8.283	-1.97189	-0.0199975	1.91141
2618.05	-36328.7	-14757.5	8.25316	-1.97792	-0.0200093	1.92164
2618.06	-36328.8	-14757.4	8.22195	-1.98593	-0.0199658	1.93385
2618.08	-36328.9	-14757.4	8.1867	-2.0022	-0.0201617	1.95232
2618.1	-36329.1	-14757.3	8.15303	-2.0227	-0.0193049	1.97208
2618.11	-36329.2	-14757.3	8.11524	-2.04222	-0.0155591	1.99128
2618.13	-36329.3	-14757.2	8.07659	-2.05848	-0.0121696	2.00732
2618.15	-36329.5	-14757.2	8.04151	-2.07073	-0.00876665	2.01881
2618.16	-36329.6	-14757.2	8.0076	-2.07858	-0.00568966	2.02604
2618.18	-36329.7	-14757.1	7.97266	-2.08018	-0.000535343	2.02908
2618.2	-36329.8	-14757.1	7.93981	-2.07995	0.00471254	2.02945
2618.22	-36329.9	-14757	7.9056	-2.08003	0.00949664	2.02939
2618.23	-36330.1	-14757	7.86968	-2.07992	0.0151631	2.02949
2618.25	-36330.2	-14756.9	7.83173	-2.08026	0.0187245	2.02899
2618.27	-36330.3	-14756.9	7.79337	-2.07843	0.0187815	2.02736
2618.28	-36330.4	-14756.8	7.75904	-2.0751	0.0148449	2.02415
2618.3	-36330.6	-14756.8	7.72462	-2.07001	0.0112358	2.01824
2618.32	-36330.7	-14756.8	7.69013	-2.06048	0.0097354	2.0053
2618.33	-36330.8	-14756.7	7.65734	-2.03648	0.0100699	1.98049
2618.35	-36331	-14756.7	7.62244	-1.99043	0.00998517	1.93692
2618.37	-36331.1	-14756.6	7.5883	-1.93027	0.00999904	1.88448
2618.39	-36331.2	-14756.6	7.55503	-1.87795	0.0100191	1.83094
2618.4	-36331.3	-14756.5	7.52257	-1.82041	0.0099324	1.76941
2618.42	-36331.4	-14756.5	7.49175	-1.74691	0.0102701	1.6988
2618.44	-36331.5	-14756.4	7.46461	-1.6634	0.00781506	1.61935
2618.45	-36331.7	-14756.4	7.43643	-1.56908	0.00418799	1.52833
2618.47	-36331.8	-14756.4	7.41187	-1.4774	0.000535407	1.43921
2618.49	-36331.9	-14756.3	7.38909	-1.38995	-0.000130192	1.35669
2618.5	-36332	-14756.3	7.36412	-1.30934	2.59161e-05	1.27761
2618.52	-36332.1	-14756.2	7.34336	-1.24398	-8.18764e-06	1.21098
2618.54	-36332.3	-14756.2	7.32365	-1.18373	6.67845e-06	1.15348
2618.56	-36332.4	-14756.2	7.3025	-1.12878	-1.33704e-05	1.10128
2618.57	-36332.5	-14756.1	7.28215	-1.09042	5.07418e-05	1.06164
2618.59	-36332.6	-14756.1	7.2653	-1.06004	-0.000189592	1.03075
2618.61	-36332.7	-14756	7.2477	-1.03171	0.00312859	1.00064
2618.62	-36332.8	-14756	7.23096	-1.00175	0.00636996	0.972261
2618.64	-36333	-14755.9	7.21435	-0.971862	0.0129941	0.942938
2618.66	-36333.1	-14755.9	7.19667	-0.94	0.0166667	0.913943
2618.67	-36333.2	-14755.9	7.18	-0.916667	0.02	0.889978
2618.69	-36333.3	-14755.8	7.16333	-0.896667	0.0233333	0.867102
2618.71	-36333.4	-14755.8	7.14921	-0.868151	0.0268984	0.839174
2618.73	-36333.5	-14755.7	7.1359	-0.834545	0.0300864	0.807476
2618.74	-36333.7	-14755.7	7.12249	-0.797948	0.0299771	0.773394
2618.76	-36333.8	-14755.7	7.10861	-0.76186	0.0300155	0.729393
2618.78	-36333.9	-14755.6	7.09889	-0.704589	0.0299802	0.667998
2618.79	-36334	-14755.6	7.08876	-0.606372	0.0300634	0.57794
2618.81	-36334.1	-14755.5	7.07812	-0.481204	0.0296193	0.463841
2618.83	-36334.2	-14755.5	7.06853	-0.369129	0.0260546	0.360836
2618.84	-36334.3	-14755.5	7.06257	-0.28195	0.0226323	0.271906
2618.86	-36334.4	-14755.4	7.05923	-0.208554	0.0197294	0.20107
2618.88	-36334.5	-14755.4	7.05592	-0.159855	0.0200386	0.150755
2618.89	-36334.7	-14755.3	7.05238	-0.121627	0.0201148	0.112785
2618.91	-36334.8	-14755.3	7.0497	-0.0931129	0.0192891	0.0841997
2618.93	-36334.9	-14755.3	7.05008	-0.0749854	0.0156685	0.0645488
2618.95	-36335	-14755.2	7.04998	-0.0587735	0.0121519	0.0490511
2618.96	-36335.1	-14755.2	7.05001	-0.0461981	0.00968134	0.0361196
2618.98	-36335.2	-14755.1	7.05	-0.036415	0.0100849	0.0261578
2619	-36335.4	-14755.1	7.05	-0.0270983	0.00997898	0.0179384
2619.01	-36335.4	-14755	7.05	-0.0214179	0.0100058	0.0124605
2619.03	-36335.6	-14755	7.05	-0.0200152	0.00999968	0.00995125
2619.05	-36335.7	-14755	7.05	-0.018967	0.00999551	0.00793318
2619.07	-36335.8	-14754.9	7.05	-0.0151875	0.0100177	0.00513254
2619.08	-36335.9	-14754.9	7.05	-0.0115134	0.00992469	0.00204631
2619.1	-36336	-14754.8	7.05	-0.00972881	0.0102833	0.00043914
2619.12	-36336.1	-14754.8	7.05	-0.0100653	0.00857142	-6.68376e-05
2619.13	-36336.2	-14754.8	7.05	-0.00998184	0.00483406	1.85817e-05
2619.15	-36336.4	-14754.7	7.04999	-0.0100043	0.00148343	-4.38701e-06
2619.17	-36336.5	-14754.7	7.05002	-0.00999881	-0.00201133	1.21382e-06
2619.18	-36336.6	-14754.6	7.04992	-0.0100003	-0.00518935	-3.22449e-07
2619.2	-36336.7	-14754.6	7.05027	-0.00999993	-0.00901575	7.41745e-08
2619.22	-36336.8	-14754.6	7.04803	-0.01	-0.0102218	-2.03469e-08
2619.24	-36336.9	-14754.5	7.04453	-0.00999999	-0.00994062	5.44808e-09
2619.25	-36337	-14754.5	7.0409	-0.01	-0.0100158	-1.4454e-09
2619.27	-36337.1	-14754.4	7.03983	-0.01	-0.00999647	3.21192e-10
2619.29	-36337.3	-14754.4	7.04005	-0.01	-0.0100011	-8.7401e-11
2619.3	-36337.4	-14754.4	7.03999	-0.01	-0.00999933	2.31514e-11
2619.32	-36337.5	-14754.3	7.04	-0.01	-0.0100014	-4.89745e-12
2619.34	-36337.6	-14754.3	7.04	-0.01	-0.00999463	1.30867e-12
2619.35	-36337.7	-14754.2	7.04	-0.01	-0.0100162	-2.57383e-13
2619.37	-36337.8	-14754.2	7.04	-0.01	-0.00993655	6.93089e-14
2619.39	-36337.9	-14754.2	7.04	-0.01	-0.0102376	-1.8286e-14
2619.41	-36338	-14754.1	7.04	-0.01	-0.00712881	3.1611e-15
2619.42	-36338.1	-14754.1	7.04	-0.01	-0.00374254	-8.49327e-16
2619.44	-36338.3	-14754	7.04	-0.01	-0.00025414	2.27281e-16
2619.46	-36338.4	-14754	7.04	-0.01	0.000116311	-5.97983e-17
2619.47	-36338.5	-14754	7.04	-0.01	-0.000118141	7.64207e-18
2619.49	-36338.6	-14753.9	7.04	-0.01	0.00320618	-2.04606e-18
2619.51	-36338.7	-14753.9	7.04	-0.01	0.00333861	5.36414e-19
2619.52	-36338.8	-14753.8	7.04	-0.01	0.00333333	6.11914e-29
2619.54	-36339	-14753.8	7.04	-0.01	0	0
2619.56	-36339.1	-14753.8	7.04	-0.01	0	0
2619.58	-36339.2	-14753.7	7.04	-0.01	-8.22539e-06	-2.32426e-21
2619.59	-36339.3	-14753.7	7.04	-0.01	2.13387e-06	6.02971e-22
2619.61	-36339.4	-14753.6	7.04	-0.01	-1.05894e-06	-2.99227e-22
2619.63	-36339.5	-14753.6	7.04	-0.01	2.82973e-07	7.99602e-23
2619.64	-36339.6	-14753.5	7.04	-0.01	-7.29333e-08	-2.06089e-23
2619.66	-36339.7	-14753.5	7.04	-0.01	2.71587e-08	7.67427e-24
2619.68	-36339.8	-14753.5	7.04	-0.01	-7.27548e-09	-2.05584e-24
2619.69	-36340	-14753.4	7.04	-0.01	1.94324e-09	5.49103e-25
2619.71	-36340.1	-14753.4	7.04	-0.01	-4.97144e-10	-1.40479e-25
2619.73	-36340.2	-14753.3	7.04	-0.01	1.64574e-10	4.6504e-26
2619.75	-36340.3	-14753.3	7.04	-0.01	-4.39334e-11	-1.24143e-26
2619.76	-36340.4	-14753.3	7.04	-0.01	1.11448e-11	3.14919e-27
2619.78	-36340.5	-14753.2	7.04	-0.01	-3.46e-12	-9.77697e-28
2619.8	-36340.6	-14753.2	7.04	-0.01	9.23088e-13	2.60838e-28
2619.81	-36340.7	-14753.1	7.04	-0.01	-2.3181e-13	-6.55029e-29
2619.83	-36340.9	-14753.1	7.04	-0.01	6.87994e-14	1.94408e-29
2619.85	-36341	-14753.1	7.04	-0.01	-1.70858e-14	-4.82795e-30
2619.86	-36341.1	-14753	7.04	-0.01	4.95691e-15	1.40068e-30
2619.88	-36341.2	-14753	7.04	-0.01	-1.32765e-15	-3.75157e-31
2619.9	-36341.3	-14752.9	7.04	-0.01	3.53714e-16	9.99494e-32
2619.91	-36341.4	-14752.9	7.04	-0.01	-8.66505e-17	-2.4485e-32
2619.93	-36341.5	-14752.9	7.04	-0.01	2.46291e-17	6.95948e-33
2619.95	-36341.7	-14752.8	7.04	-0.01	-6.55621e-18	-1.85259e-33
2619.97	-36341.8	-14752.8	7.04	-0.01	1.57994e-18	4.46409e-34
2619.98	-36341.9	-14752.7	7.04	-0.01	-4.42834e-19	-1.24975e-34
2620	-36342	-14752.7	7.04	-0.01	1.19708e-19	3.3236e-35
2620.02	-36342.1	-14752.7	7.04	-0.01	-3.51145e-20	-7.8468e-36
2620.03	-36342.2	-14752.6	7.04	-0.01	3.76673e-20	2.17109e-36
2620.05	-36342.3	-14752.6	7.04	-0.01	-1.14585e-19	-5.76744e-37
2620.07	-36342.4	-14752.5	7.04	-0.01	3.88539e-19	1.32665e-37
2620.09	-36342.6	-14752.5	7.04	-0.01	-1.56281e-18	-3.63678e-38
2620.1	-36342.7	-14752.5	7.04	-0.01	5.86117e-18	9.64854e-39
2620.12	-36342.8	-14752.4	7.04	-0.01	-1.96576e-17	-2.14406e-39
2620.14	-36342.9	-14752.4	7.04	-0.01	7.82547e-17	5.83434e-40
2620.15	-36343	-14752.3	7.04	-0.01	-2.93315e-16	-1.54552e-40
2620.17	-36343.1	-14752.3	7.04	-0.01	9.44775e-16	3.27216e-41
2620.19	-36343.2	-14752.3	7.04	-0.01	-3.72436e-15	-8.85195e-42
2620.2	-36343.3	-14752.2	7.04	-0.01	1.39515e-14	2.34063e-42
2620.22	-36343.4	-14752.2	7.04	-0.01	-4.21444e-14	-4.60343e-43
2620.24	-36343.6	-14752.1	7.04	-0.01	1.64734e-13	1.23963e-43
2620.26	-36343.7	-14752.1	7.04	-0.01	-6.16765e-13	-3.27054e-44
2620.27	-36343.8	-14752.1	7.04	-0.01	1.65664e-12	5.6533e-45
2620.29	-36343.9	-14752	7.04	-0.01	-6.42767e-12	-1.5171e-45
2620.31	-36344	-14752	7.04	-0.01	2.40536e-11	3.99116e-46
2620.32	-36344.1	-14751.9	7.04	-0.01	-4.84704e-11	-5.09347e-47
2620.34	-36344.3	-14751.9	7.04	-0.01	1.86838e-10	1.33637e-47
2620.36	-36344.4	-14751.9	7.04	-0.01	0	0
2620.37	-36344.5	-14751.8	7.04	-0.01	-1.31554e-18	-4.08474e-58
2620.39	-36344.6	-14751.8	7.04	-0.01	0	0
2620.41	-36344.7	-14751.7	7.04	-0.01	-1.83602e-17	-2.8506e-59
2620.43	-36344.8	-14751.7	7.04	-0.01	1.60928e-07	1.55498e-50
2620.44	-36344.9	-14751.6	7.03999	-0.01	-6.13829e-07	-4.15707e-51
2620.46	-36345	-14751.6	7.04003	-0.01	2.29266e-06	1.07845e-51
2620.48	-36345.1	-14751.6	7.03976	-0.01	-1.79398e-05	-5.35183e-52
2620.49	-36345.3	-14751.5	7.03625	-0.01	6.81857e-05	1.43011e-52
2620.51	-36345.4	-14751.5	7.03287	-0.01	-0.000260596	-3.68521e-53
2620.53	-36345.5	-14751.5	7.02976	-0.01	-0.00398785	1.36797e-53
2620.54	-36345.6	-14751.4	7.03006	-0.01	-0.00726392	-3.49972e-54
2620.56	-36345.7	-14751.4	7.02998	-0.01	-0.0108228	1.15854e-54
2620.58	-36345.8	-14751.3	7.03001	-0.01	-0.0140646	-3.09275e-55
2620.6	-36345.9	-14751.3	7.03	-0.01	-0.0176258	7.84551e-56
2620.61	-36346	-14751.3	7.03	-0.01	-0.0203006	-2.43572e-56
2620.63	-36346.1	-14751.2	7.03	-0.01	-0.0199196	6.49835e-57
2620.65	-36346.3	-14751.2	7.03	-0.01	-0.020021	-1.63239e-57
2620.66	-36346.4	-14751.1	7.03	-0.01	-0.0199903	4.86715e-58
2620.68	-36346.5	-14751.1	7.03	-0.01	-0.0200157	-1.29767e-58
2620.7	-36346.6	-14751	7.03	-0.01	-0.0199483	3.22257e-59
2620.71	-36346.7	-14751	7.03	-0.01	-0.0202233	-9.34576e-60
2620.73	-36346.8	-14751	7.03	-0.01	-0.0189269	2.4899e-60
2620.75	-36347	-14750.9	7.03	-0.01	-0.0151414	-6.09958e-61
2620.77	-36347	-14750.9	7.03	-0.01	-0.0117634	1.73372e-61
2620.78	-36347.2	-14750.8	7.03	-0.01	-0.00842759	-4.61508e-62
2620.8	-36347.3	-14750.8	7.03	-0.01	-0.00508923	1.11208e-62
2620.82	-36347.4	-14750.8	7.03	-0.01	-0.00117712	-3.11332e-63
2620.83	-36347.5	-14750.7	7.03	-0.01	-0.000128952	8.2796e-64
2620.85	-36347.6	-14750.7	7.03	-0.01	0.0018586	-1.95476e-64
2620.87	-36347.7	-14750.6	7.03	-0.01	0.00364175	5.40853e-65
2620.88	-36347.8	-14750.6	7.03	-0.01	0.00333514	-1.43676e-65
2620.9	-36348	-14750.6	7.03	-0.01	0.00304291	3.3049e-66
2620.92	-36348.1	-14750.5	7.03	-0.01	0.00548209	-9.05978e-67
2620.93	-36348.2	-14750.5	7.03	-0.01	0.00721415	2.4036e-67
2620.95	-36348.3	-14750.4	7.03	-0.01	0.00454487	-5.3412e-68
2620.97	-36348.4	-14750.4	7.03	-0.01	0.000668291	1.45342e-68
2620.99	-36348.5	-14750.4	7.03	-0.01	-0.000160039	-3.85014e-69
2621	-36348.6	-14750.3	7.03	-0.01	5.16074e-05	8.15145e-70
2621.02	-36348.7	-14750.3	7.03	-0.01	-8.36145e-05	-2.20516e-70
2621.04	-36348.9	-14750.2	7.03	-0.01	0.000282481	5.83087e-71
2621.05	-36349	-14750.2	7.03	-0.01	-0.00263465	-1.14679e-71
2621.07	-36349.1	-14750.2	7.03	-0.01	-0.00605391	3.08811e-72
2621.09	-36349.2	-14750.1	7.03	-0.01	-0.00961976	-8.14747e-73
2621.11	-36349.3	-14750.1	7.03	-0.01	-0.0100626	1.40845e-73
2621.12	-36349.4	-14750	7.03	-0.01	-0.0099832	-3.78424e-74
2621.14	-36349.5	-14750	7.03	-0.01	-0.0100045	1.01267e-74
2621.16	-36349.6	-14750	7.03	-0.01	-0.0099989	-2.66435e-75
2621.17	-36349.7	-14749.9	7.03	-0.01	-0.00999999	3.40498e-76
2621.19	-36349.9	-14749.9	7.03	-0.01	-0.0100006	-9.1164e-77
2621.21	-36350	-14749.8	7.03	-0.01	-0.00999767	2.39017e-77
2621.22	-36350.1	-14749.8	7.03	-0.01	-0.01	0
2621.24	-36350.2	-14749.8	7.03	-0.01	-0.01	0
2621.26	-36350.3	-14749.7	7.03	-0.01	-0.01	2.2559e-88
2621.28	-36350.4	-14749.7	7.03	-0.01	-0.00654694	-4.13425e-79
2621.29	-36350.6	-14749.6	7.03	-0.01	-0.00669219	1.2088e-78
2621.31	-36350.6	-14749.6	7.03	-0.01	-0.00668427	-4.41844e-78
2621.33	-36350.8	-14749.6	7.03	-0.01	-0.00646173	3.4521e-77
2621.34	-36350.9	-14749.5	7.03	-0.01	-0.00281854	-1.30825e-76
2621.36	-36351	-14749.5	7.03	-0.01	0.000217969	7.57727e-76
2621.38	-36351.1	-14749.4	7.03	-0.01	-5.82181e-05	-2.87221e-75
2621.39	-36351.2	-14749.4	7.03	-0.01	1.48941e-05	1.06662e-74
2621.41	-36351.3	-14749.4	7.03	-0.01	-4.93054e-06	-5.42325e-74
2621.43	-36351.4	-14749.3	7.03	-0.01	1.31622e-06	2.05101e-73
2621.45	-36351.6	-14749.3	7.03	-0.01	-3.3389e-07	-7.58162e-73
2621.46	-36351.7	-14749.2	7.03	-0.01	1.0366e-07	3.58099e-72
2621.48	-36351.8	-14749.2	7.03	-0.01	-2.76557e-08	-1.35182e-71
2621.5	-36351.9	-14749.1	7.03	-0.01	6.94714e-09	4.96781e-71
2621.51	-36352	-14749.1	7.03	-0.01	-2.07137e-09	-2.23557e-70
2621.53	-36352.1	-14749.1	7.03	-0.01	5.52263e-10	8.42644e-70
2621.55	-36352.2	-14749	7.03	-0.01	-1.37147e-10	-3.07387e-69
2621.56	-36352.3	-14749	7.03	-0.01	3.97738e-11	1.33632e-68
2621.58	-36352.5	-14748.9	7.03	-0.01	-1.05965e-11	-5.03044e-68
2621.6	-36352.6	-14748.9	7.03	-0.01	2.59587e-12	1.81811e-67
2621.62	-36352.7	-14748.9	7.03	-0.01	-7.37836e-13	-7.70081e-67
2621.63	-36352.8	-14748.8	7.03	-0.01	1.96409e-13	2.89568e-66
2621.65	-36352.9	-14748.8	7.03	-0.01	-4.73278e-14	-1.03433e-65
2621.67	-36353	-14748.8	7.03	-0.01	1.32497e-14	4.29246e-65
2621.68	-36353.1	-14748.7	7.03	-0.01	-3.52364e-15	-1.61252e-64
2621.7	-36353.2	-14748.7	7.03	-0.01	8.31909e-16	5.67319e-64
2621.72	-36353.3	-14748.6	7.03	-0.01	-2.30177e-16	-2.31584e-63
2621.73	-36353.5	-14748.6	7.03	-0.01	6.11457e-17	8.69243e-63
2621.75	-36353.6	-14748.5	7.03	-0.01	-1.4065e-17	-2.9973e-62
2621.77	-36353.7	-14748.5	7.03	-0.01	3.85576e-18	1.20695e-61
2621.79	-36353.8	-14748.5	7.03	-0.01	-1.02329e-18	-4.52691e-61
2621.8	-36353.9	-14748.4	7.03	-0.01	2.28516e-19	1.51828e-60
2621.82	-36354	-14748.4	7.03002	-0.01	-6.665e-20	-6.04408e-60
2621.84	-36354.1	-14748.4	7.0299	-0.01	4.4837e-20	3.80204e-59
2621.85	-36354.2	-14748.3	7.03008	-0.01	-2.63203e-21	-3.13906e-59
2621.87	-36354.4	-14748.3	7.0281	-0.01	1.16902e-21	3.75638e-58
2621.89	-36354.5	-14748.2	7.02438	-0.01	-2.59776e-22	-1.32398e-57
2621.9	-36354.6	-14748.2	7.02071	-0.01	7.06892e-23	5.28749e-57
2621.92	-36354.7	-14748.1	7.01983	-0.01	-1.87257e-23	-1.98229e-56
2621.94	-36354.8	-14748.1	7.02004	-0.01	3.96457e-24	6.38511e-56
2621.95	-36354.9	-14748.1	7.01999	-0.01	-1.0725e-24	-2.51706e-55
2621.97	-36355	-14748	7.02	-0.01	2.83573e-25	9.42888e-55
2621.99	-36355.2	-14748	7.02	-0.01	-5.57167e-26	-2.84827e-54
2622.01	-36355.3	-14747.9	7.02	-0.01	1.47895e-26	1.11333e-53
2622.02	-36355.4	-14747.9	7.02	-0.01	-2.55666e-27	-2.99923e-53
2622.04	-36355.5	-14747.9	7.02	-0.01	6.86927e-28	1.16391e-52
2622.06	-36355.6	-14747.8	7.02	-0.01	-1.83824e-28	-4.35563e-52
2622.07	-36355.7	-14747.8	7.02	-0.01	4.83677e-29	1.62586e-51
2622.09	-36355.8	-14747.7	7.02	-0.01	-6.18796e-30	-3.27568e-51
2622.11	-36355.9	-14747.7	7.02	-0.01	1.68236e-30	1.26266e-50
2622.12	-36356.1	-14747.7	7.02	-0.01	-5.36818e-31	-4.72304e-50
2622.14	-36356.2	-14747.6	7.02	-0.01	-2.38261e-40	-8.65831e-59
2622.16	-36356.3	-14747.6	7.02	-0.01	0	0
2622.18	-36356.4	-14747.5	7.02	-0.01	0	0
2622.19	-36356.5	-14747.5	7.02	-0.01	2.3714e-29	1.0876e-47
2622.21	-36356.6	-14747.5	7.02	-0.01	-9.04461e-29	-4.14847e-47
2622.23	-36356.7	-14747.4	7.02	-0.01	3.37817e-28	1.54946e-46
2622.24	-36356.9	-14747.4	7.02	-0.01	-2.64337e-27	-1.21244e-45
2622.26	-36357	-14747.3	7.02	-0.01	1.00469e-26	4.60823e-45
2622.28	-36357.1	-14747.3	7.02	-0.01	-3.74387e-26	-1.7172e-44
2622.3	-36357.2	-14747.3	7.02	-0.01	2.16589e-25	9.93431e-44
2622.31	-36357.3	-14747.2	7.02	-0.01	-8.20936e-25	-3.76539e-43
2622.33	-36357.4	-14747.2	7.02	-0.01	3.04859e-24	1.3983e-42
2622.35	-36357.5	-14747.1	7.02	-0.01	-1.55007e-23	-7.10969e-42
2622.36	-36357.6	-14747.1	7.02	-0.01	5.86215e-23	2.68879e-41
2622.38	-36357.8	-14747.1	7.02	-0.01	-2.16697e-22	-9.93922e-41
2622.4	-36357.9	-14747	7.02	-0.01	1.02351e-21	4.69455e-40
2622.41	-36358	-14747	7.02	-0.01	-3.86375e-21	-1.77219e-39
2622.43	-36358.1	-14746.9	7.02	-0.01	1.41989e-20	6.51262e-39
2622.45	-36358.2	-14746.9	7.02	-0.01	-6.38968e-20	-2.93076e-38
2622.47	-36358.3	-14746.9	7.02	-0.01	2.40843e-19	1.10468e-37
2622.48	-36358.4	-14746.8	7.02	-0.01	-8.78568e-19	-4.02973e-37
2622.5	-36358.5	-14746.8	7.02	-0.01	3.81945e-18	1.75187e-36
2622.52	-36358.6	-14746.7	7.02	-0.01	-1.43779e-17	-6.59473e-36
2622.53	-36358.8	-14746.7	7.02	-0.01	5.1965e-17	2.38348e-35
2622.55	-36358.9	-14746.7	7.02	-0.01	-2.20103e-16	-1.00955e-34
2622.57	-36359	-14746.6	7.02	-0.01	7.91703e-16	3.63131e-34
2622.58	-36359.1	-14746.6	7.02	-0.01	-3.28709e-15	-1.50769e-33
2622.6	-36359.2	-14746.5	7.02	-0.01	1.23488e-14	5.664e-33
2622.62	-36359.3	-14746.5	7.02	-0.01	-4.61079e-14	-2.11483e-32
2622.64	-36359.4	-14746.4	7.02	-0.01	1.62147e-13	7.43721e-32
2622.65	-36359.5	-14746.4	7.02	-0.01	-6.61878e-13	-3.03584e-31
2622.67	-36359.7	-14746.4	7.02	-0.01	2.48434e-12	1.13949e-30
2622.69	-36359.8	-14746.3	7.02	-0.01	-8.5664e-12	-3.92915e-30
2622.7	-36359.9	-14746.3	7.02	-0.01	3.44953e-11	1.5822e-29
2622.72	-36360	-14746.3	7.02	-0.01	-1.29381e-10	-5.93432e-29
2622.74	-36360.1	-14746.2	7.02	-0.01	4.3393e-10	1.99031e-28
2622.75	-36360.2	-14746.2	7.02	-0.01	-1.72742e-09	-7.92318e-28
2622.77	-36360.3	-14746.1	7.02	-0.01	5.58631e-09	2.56227e-27
2622.79	-36360.4	-14746.1	7.02	-0.01	-2.20273e-08	-1.01033e-26
2622.81	-36360.5	-14746	7.02	-0.01	8.25158e-08	3.78475e-26
2622.82	-36360.6	-14746	7.02	-0.01	-5.98494e-07	-2.74512e-25
2622.84	-36360.8	-14746	7.02	-0.01	6.32006e-07	2.89882e-25
2622.86	-36360.9	-14745.9	7.02	-0.01	-4.87491e-06	-2.23598e-24
2622.87	-36361	-14745.9	7.02	-0.01	2.03495e-05	9.33373e-24
2622.89	-36361.1	-14745.8	7.02	-0.01	-7.65079e-05	-3.50919e-23
2622.91	-36361.2	-14745.8	7.02	-0.01	0.000256643	1.17714e-22
2622.92	-36361.3	-14745.8	7.02	-0.01	-0.00219408	-4.68612e-22
2622.94	-36361.5	-14745.7	7.02	-0.01	-0.0056834	1.75646e-21
2622.96	-36361.6	-14745.7	7.02	-0.01	-0.00924853	-5.6576e-21
2622.98	-36361.7	-14745.7	7.02	-0.01	-0.0122271	2.23026e-20
2622.99	-36361.8	-14745.6	7.02	-0.01	-0.018625	-8.35455e-20
2623.01	-36361.9	-14745.6	7.02	-0.01	-0.0225573	2.52374e-19
2623.03	-36362	-14745.5	7.02	-0.01	-0.0290075	-9.86477e-19
2623.04	-36362.1	-14745.5	7.02	-0.01	-0.0325086	3.69337e-18
2623.06	-36362.2	-14745.4	7.02	-0.01	-0.0393983	-9.92045e-18
2623.08	-36362.3	-14745.4	7.02	-0.01	-0.0401578	3.84908e-17
2623.09	-36362.5	-14745.4	7.02	-0.01	-0.0399593	-1.4404e-16
2623.11	-36362.6	-14745.3	7.02	-0.01	-0.0400036	2.90256e-16
2623.13	-36362.7	-14745.3	7.02	-0.01	-0.0400051	-1.11884e-15
2623.14	-36362.8	-14745.2	7.02	-0.01	-0.04	0
2623.16	-36362.9	-14745.2	7.02	-0.01	-0.04	7.87785e-24
2623.18	-36363	-14745.2	7.02	-0.01	-0.0366667	0
2623.2	-36363.2	-14745.1	7.02	-0.01	-0.0333333	0
2623.21	-36363.3	-14745.1	7.02	-0.01	-0.0299201	-9.63689e-13
2623.23	-36363.4	-14745	7.02	-0.01	-0.0299508	3.67579e-12
2623.25	-36363.5	-14745	7.02	-0.01	-0.0263206	-1.37292e-11
2623.26	-36363.6	-14745	7.02	-0.01	-0.0190996	1.07429e-10
2623.28	-36363.7	-14744.9	7.02	-0.01	-0.0128079	-4.08317e-10
2623.3	-36363.8	-14744.9	7.02	-0.01	-0.00960551	1.52154e-09
2623.32	-36363.9	-14744.8	7.02	-0.01	-0.00616636	-8.80239e-09
2623.33	-36364	-14744.8	7.02	-0.01	-0.00228472	3.33636e-08
2623.35	-36364.2	-14744.8	7.02001	-0.01	0.00420841	-1.23898e-07
2623.37	-36364.3	-14744.7	7.01996	-0.01	0.00738642	6.29961e-07
2623.38	-36364.4	-14744.7	7.02015	-0.01	0.0108004	-2.38243e-06
2623.4	-36364.5	-14744.7	7.0194	-0.01	0.0141208	8.80674e-06
2623.42	-36364.6	-14744.6	7.01564	-0.01	0.0178357	-4.15965e-05
2623.43	-36364.7	-14744.6	7.01221	-0.01	0.0202655	0.000184742
2623.45	-36364.8	-14744.5	7.00974	-0.01	0.0199303	0.00164041
2623.47	-36364.9	-14744.5	7.01008	-0.01	0.0200345	0.00441266
2623.49	-36365	-14744.5	7.00998	-0.01	0.0199395	0.00745782
2623.5	-36365.1	-14744.4	7.01001	-0.01	0.0202027	0.00924354
2623.52	-36365.3	-14744.4	7.01	-0.01	0.0188912	0.00989034
2623.54	-36365.4	-14744.3	7.01	-0.01	0.0153136	0.00977704
2623.55	-36365.5	-14744.3	7.01	-0.01	0.0116142	0.00982449
2623.57	-36365.6	-14744.2	7.01	-0.01	0.00994504	0.00973881
2623.59	-36365.7	-14744.2	7.01	-0.01	0.00878625	0.0101567
2623.6	-36365.8	-14744.2	7.01	-0.01	0.0049803	0.0118275
2623.62	-36365.9	-14744.1	7.01	-0.01	0.00130101	0.0148187
2623.64	-36366.1	-14744.1	7.01	-0.01	-0.000253611	0.0176515
2623.66	-36366.2	-14744	7.01	-0.01	5.98778e-05	0.019264
2623.67	-36366.3	-14744	7.01	-0.01	-1.65744e-05	0.0196829
2623.69	-36366.4	-14744	7.01	-0.01	4.4295e-06	0.0195687
2623.71	-36366.5	-14743.9	7.01	-0.01	-1.11088e-06	0.0196834
2623.72	-36366.6	-14743.9	7.01	-0.01	6.74407e-07	0.0190245
2623.74	-36366.7	-14743.9	7.01	-0.01	-1.56227e-06	0.0172933
2623.76	-36366.8	-14743.8	7.01	-0.01	5.00911e-06	0.0140641
2623.77	-36367	-14743.8	7.01	-0.01	-1.988e-05	0.0113891
2623.79	-36367	-14743.7	7.01	-0.01	7.4499e-05	0.00999895
2623.81	-36367.2	-14743.7	7.01	-0.01	-0.000239959	0.00977325
2623.83	-36367.3	-14743.6	7.01	-0.01	0.00243654	0.00979354
2623.84	-36367.4	-14743.6	7.01	-0.01	0.00583166	0.00987647
2623.86	-36367.5	-14743.6	7.01	-0.01	0.00957524	0.00899324
2623.88	-36367.6	-14743.5	7.01	-0.01	0.0101085	0.00702281
2623.89	-36367.7	-14743.5	7.01	-0.01	0.0099713	0.00382377
2623.91	-36367.9	-14743.4	7.01	-0.01	0.0100052	0.00129763
2623.93	-36368	-14743.4	7.01	-0.01	0.00999778	5.82342e-05
2623.94	-36368.1	-14743.4	7.01	-0.01	0.010002	-7.21623e-06
2623.96	-36368.2	-14743.3	7.01	-0.01	0.00999282	1.93482e-06
2623.98	-36368.3	-14743.3	7.01	-0.01	0.0100267	-5.17632e-07
2624	-36368.4	-14743.2	7.01	-0.01	0.00990032	1.35707e-07
2624.01	-36368.5	-14743.2	7.01	-0.01	0.0133333	-2.31296e-18
2624.03	-36368.6	-14743.2	7.01	-0.01	0.0166667	-2.31296e-18
2624.05	-36368.7	-14743.1	7.01	-0.01	0.02	-1.23276e-18
2624.06	-36368.9	-14743.1	7.01	-0.01	0.0199757	-5.88016e-10
2624.08	-36369	-14743	7.01	-0.01	0.0200069	1.52548e-10
2624.1	-36369.1	-14743	7.01	-0.01	0.019992	-7.57161e-11
2624.11	-36369.2	-14743	7.01	-0.01	0.0200194	2.02848e-11
2624.13	-36369.3	-14742.9	7.01	-0.01	0.0199303	-5.42326e-12
2624.15	-36369.4	-14742.9	7.01	-0.01	0.0202651	1.40782e-12
2624.16	-36369.5	-14742.8	7.01	-0.01	0.023962	-5.82623e-13
2624.18	-36369.6	-14742.8	7.01	-0.01	0.0273606	3.75856e-13
2624.2	-36369.7	-14742.8	7.01	-0.01	0.0301073	-9.15433e-13
2624.22	-36369.9	-14742.7	7.01	-0.01	0.0304757	4.48559e-12
2624.23	-36370	-14742.7	7.01	-0.01	0.0341485	-1.69226e-11
2624.25	-36370.1	-14742.6	7.01	-0.01	0.0376371	6.25441e-11
2624.27	-36370.2	-14742.6	7.01	-0.01	0.0401427	-2.95409e-10
2624.28	-36370.3	-14742.6	7.01	-0.01	0.0406259	1.11516e-09
2624.3	-36370.4	-14742.5	7.01	-0.01	0.044414	-4.09812e-09
2624.32	-36370.6	-14742.5	7.01	-0.00999998	0.0480382	1.8442e-08
2624.34	-36370.6	-14742.4	7.01	-0.0100001	0.0502823	-6.95126e-08
2624.35	-36370.8	-14742.4	7.01	-0.0099997	0.0499299	2.53574e-07
2624.37	-36370.9	-14742.4	7.01	-0.0100013	0.0500203	-1.10238e-06
2624.39	-36371	-14742.3	7.01	-0.00999502	0.0499946	4.14978e-06
2624.4	-36371.1	-14742.3	7.01	-0.010018	0.0500013	-1.49982e-05
2624.42	-36371.2	-14742.2	7.01	-0.0099237	0.0499997	6.35266e-05
2624.44	-36371.3	-14742.2	7.01	-0.0102869	0.0499997	-0.000352397
2624.45	-36371.4	-14742.2	7.01	-0.00855848	0.0500012	-0.00202365
2624.47	-36371.6	-14742.1	7.01	-0.00488775	0.0499948	-0.0050148
2624.49	-36371.6	-14742.1	7.01	-0.0013126	0.0500195	-0.00784727
2624.51	-36371.8	-14742	7.01	0.000228219	0.0499313	-0.00946103
2624.52	-36371.9	-14742	7.01	-6.45158e-05	0.0502803	-0.00987508
2624.54	-36372	-14742	7.01	2.22679e-05	0.0482694	-0.00977932
2624.56	-36372.1	-14741.9	7.01	-2.28867e-05	0.0445985	-0.00982933
2624.57	-36372.2	-14741.9	7.01	7.77035e-05	0.040886	-0.00971753
2624.59	-36372.3	-14741.8	7.01	-0.00025852	0.0398357	-0.0104453
2624.61	-36372.5	-14741.8	7.01	0.00220099	0.0400447	-0.0122862
2624.62	-36372.6	-14741.7	7.01	0.00565763	0.039988	-0.0154066
2624.64	-36372.7	-14741.7	7.01	0.00928615	0.0400032	-0.0180042
2624.66	-36372.8	-14741.7	7.01	0.0101345	0.0399993	-0.0194417
2624.68	-36372.9	-14741.6	7.01	0.00995863	0.0400002	-0.0196523
2624.69	-36373	-14741.6	7.01	0.0100296	0.04	-0.0195805
2624.71	-36373.1	-14741.5	7.01	0.00993742	0.04	-0.0196605
2624.73	-36373.2	-14741.5	7.01	0.0102378	0.04	-0.0188013
2624.74	-36373.3	-14741.5	7.01	0.00712754	0.04	-0.0166835
2624.76	-36373.5	-14741.4	7.01	0.00374763	0.04	-0.0134275
2624.78	-36373.6	-14741.4	7.01	0.000235031	0.04	-0.0110915
2624.79	-36373.7	-14741.4	7.01	-2.89344e-05	0.04	-0.00983607
2624.81	-36373.8	-14741.3	7.01	6.18319e-06	0.04	-0.0097972
2624.83	-36373.9	-14741.3	7.01	4.22375e-06	0.04	-0.00979892
2624.85	-36374	-14741.2	7.01	-2.30782e-05	0.04	-0.00983066
2624.86	-36374.1	-14741.2	7.01	0	0.04	-0.0087146
2624.88	-36374.2	-14741.1	7.01	-0.00333333	0.04	-0.00653595
2624.9	-36374.3	-14741.1	7.01	-0.00689146	0.04	-0.00309014
2624.91	-36374.5	-14741.1	7.01	-0.0100881	0.04	-0.000998279
2624.93	-36374.6	-14741	7.01	-0.00997715	0.04	2.33747e-05
2624.95	-36374.7	-14741	7.01	-0.0100113	0.0399999	-1.15998e-05
2624.96	-36374.8	-14740.9	7.01	-0.00999697	0.0400003	3.09972e-06
2624.98	-36374.9	-14740.9	7.01	-0.0100008	0.039999	-7.9892e-07
2625	-36375	-14740.9	7.01	-0.00999971	0.0400059	2.975e-07
2625.02	-36375.1	-14740.8	7.01	-0.0100001	0.0399776	-7.96964e-08
2625.03	-36375.2	-14740.8	7.01	-0.00999998	0.0400837	2.12861e-08
2625.05	-36375.3	-14740.7	7.01	-0.01	0.0396674	-5.44448e-09
2625.07	-36375.5	-14740.7	7.01	-0.01	0.0353197	1.79615e-09
2625.08	-36375.6	-14740.7	7.01	-0.01	0.0281816	-4.55647e-10
2625.1	-36375.7	-14740.6	7.01	-0.01	0.0220038	1.41504e-10
2625.12	-36375.8	-14740.6	7.01	-0.01	0.0192505	-3.79184e-11
2625.13	-36375.9	-14740.5	7.01	-0.01	0.0150272	1.01694e-11
2625.15	-36376	-14740.5	7.01	-0.01	0.00769626	-2.74966e-12
2625.17	-36376.1	-14740.4	7.01	-0.01	0.00186116	1.69982e-12
2625.18	-36376.2	-14740.4	7.01	-0.01	-0.00118192	-3.67049e-12
2625.2	-36376.4	-14740.4	7.01	-0.01	-0.00468882	1.5207e-11
2625.22	-36376.5	-14740.3	7.01	-0.01	-0.0082629	-5.70577e-11
2625.24	-36376.6	-14740.3	7.01	-0.01	-0.0102605	2.06171e-10
2625.25	-36376.7	-14740.2	7.01	-0.01	-0.00992108	-8.73245e-10
2625.27	-36376.8	-14740.2	7.01	-0.01	-0.0100393	3.2836e-09
2625.29	-36376.9	-14740.2	7.01	-0.01	-0.00992502	-1.1729e-08
2625.3	-36377	-14740.1	7.01	-0.01	-0.0102929	4.8675e-08
2625.32	-36377.2	-14740.1	7.01	-0.01	-0.00840973	-1.82854e-07
2625.34	-36377.3	-14740	7.01	-0.01	-0.00508181	6.43319e-07
2625.36	-36377.4	-14740	7.01	-0.01	0.000744365	-2.62608e-06
2625.37	-36377.5	-14740	7.01	-0.01	0.00517407	9.85691e-06
2625.39	-36377.6	-14739.9	7.01	-0.01	0.0108375	-3.39883e-05
2625.41	-36377.7	-14739.9	7.01	-0.01	0.0158079	-0.000748475
2625.42	-36377.8	-14739.8	7.01	-0.01	0.0187128	-0.0160005
2625.44	-36377.9	-14739.8	7.01	-0.01	0.0223342	-0.0691496
2625.46	-36378.1	-14739.8	7.01	-0.01	0.0256205	-0.166491
2625.47	-36378.2	-14739.7	7.01	-0.01	0.029296	-0.285871
2625.49	-36378.3	-14739.7	7.01	-0.01	0.0301323	-0.417368
2625.51	-36378.4	-14739.6	7.01	-0.01	0.0299597	-0.539966
2625.53	-36378.5	-14739.6	7.01	-0.01	0.0300278	-0.668559
2625.54	-36378.6	-14739.6	7.01	-0.01	0.0299293	-0.805883
2625.56	-36378.7	-14739.5	7.01	-0.01	0.0302063	-0.954039
2625.58	-36378.8	-14739.5	7.01	-0.01	0.0273336	-1.08489
2625.59	-36378.9	-14739.4	7.01	-0.01	0.0239702	-1.19916
2625.61	-36379.1	-14739.4	7.01	-0.01	0.0202609	-1.30936
2625.63	-36379.2	-14739.4	7.01001	-0.01	0.0199422	-1.40101
2625.64	-36379.3	-14739.3	7.00996	-0.01	0.0199759	-1.47932
2625.66	-36379.4	-14739.3	7.01009	-0.01	0.0200829	-1.54955
2625.68	-36379.5	-14739.2	7.00689	-0.01	0.016893	-1.61179
2625.7	-36379.6	-14739.2	7.00333	-0.01	0.0133333	-1.67538
2625.71	-36379.7	-14739.1	7	-0.01	0.01	-1.73312
2625.73	-36379.8	-14739.1	7	-0.01	0.01	-1.78322
2625.75	-36379.9	-14739.1	7	-0.01	0.01	-1.82244
2625.76	-36380.1	-14739	7	-0.01	0.00999968	-1.85333
2625.78	-36380.2	-14739	7	-0.01	0.0100072	-1.87365
2625.8	-36380.3	-14738.9	7	-0.01	0.00994018	-1.89049
2625.81	-36380.4	-14738.9	7	-0.01	0.0102336	-1.90093
2625.83	-36380.5	-14738.9	7	-0.01	0.0137687	-1.91066
2625.85	-36380.6	-14738.8	7	-0.01	0.0173516	-1.92022
2625.87	-36380.7	-14738.8	7	-0.01	0.0202101	-1.93249
2625.88	-36380.8	-14738.7	7	-0.01	0.0199462	-1.94598
2625.9	-36381	-14738.7	7	-0.01	0.0200178	-1.96063
2625.92	-36381.1	-14738.6	7	-0.01	0.0199952	-1.97216
2625.93	-36381.2	-14738.6	7	-0.01	0.0200012	-1.98468
2625.95	-36381.3	-14738.6	7	-0.01	0.0199996	-2.00092
2625.97	-36381.4	-14738.5	7	-0.01	0.0200001	-2.02184
2625.98	-36381.5	-14738.5	7	-0.01	0.02	-2.0471
2626	-36381.6	-14738.5	7	-0.01	0.02	-2.07263
2626.02	-36381.7	-14738.4	7	-0.01	0.02	-2.09263
2626.04	-36381.8	-14738.4	7	-0.01	0.02	-2.10875
2626.05	-36382	-14738.3	7	-0.01	0.02	-2.12139
2626.07	-36382.1	-14738.3	7	-0.01	0.02	-2.13118
2626.09	-36382.2	-14738.2	7	-0.01	0.02	-2.13962
2626.1	-36382.3	-14738.2	7	-0.01	0.02	-2.14686
2626.12	-36382.4	-14738.2	7	-0.01	0.02	-2.14996
2626.14	-36382.5	-14738.1	7	-0.01	0.02	-2.14328
2626.15	-36382.6	-14738.1	7	-0.01	0.02	-2.12198
2626.17	-36382.8	-14738	7	-0.01	0.02	-2.09019
2626.19	-36382.8	-14738	7	-0.01	0.02	-2.05216
2626.2	-36383	-14738	7	-0.01	0.02	-2.01407
2626.22	-36383.1	-14737.9	7	-0.01	0.02	-1.97602
2626.24	-36383.2	-14737.9	7	-0.01	0.02	-1.93163
2626.26	-36383.3	-14737.8	7	-0.01	0.02	-1.88557
2626.27	-36383.4	-14737.8	7	-0.01	0.02	-1.84444
2626.29	-36383.5	-14737.8	7	-0.00999996	0.02	-1.80851
2626.31	-36383.6	-14737.7	7	-0.0100002	0.02	-1.78252
2626.32	-36383.8	-14737.7	7	-0.00999942	0.02	-1.76411
2626.34	-36383.9	-14737.6	7	-0.0100019	0.02	-1.74837
2626.36	-36384	-14737.6	7	-0.00999261	0.02	-1.7358
2626.38	-36384.1	-14737.5	7	-0.0100277	0.02	-1.72457
2626.39	-36384.2	-14737.5	7	-0.00991634	0.02	-1.71651
2626.41	-36384.3	-14737.5	7.00002	-0.010327	0.02	-1.71258
2626.43	-36384.4	-14737.4	6.99994	-0.0143609	0.02	-1.69664
2626.44	-36384.5	-14737.4	7.00017	-0.0785166	0.02	-1.64429
2626.46	-36384.6	-14737.3	6.99707	-0.191203	0.02	-1.54887
2626.48	-36384.8	-14737.3	6.9939	-0.33042	0.02	-1.4331
2626.49	-36384.9	-14737.3	6.98709	-0.459502	0.02	-1.3027
2626.51	-36385	-14737.2	6.98044	-0.579641	0.02	-1.18052
2626.53	-36385.1	-14737.2	6.97072	-0.707916	0.02	-1.04567
2626.55	-36385.2	-14737.1	6.95667	-0.87	0.02	-0.893246
2626.56	-36385.3	-14737.1	6.94	-1.01333	0.02	-0.748366
2626.58	-36385.4	-14737.1	6.92	-1.14333	0.02	-0.617647
2626.6	-36385.5	-14737	6.89867	-1.26317	0.02	-0.492022
2626.61	-36385.6	-14737	6.87534	-1.3659	0.02	-0.38637
2626.63	-36385.7	-14736.9	6.85175	-1.46179	0.02	-0.291983
2626.65	-36385.9	-14736.9	6.82368	-1.5383	0.02	-0.206668
2626.66	-36386	-14736.9	6.80041	-1.60391	0.02	-0.138209
2626.68	-36386.1	-14736.8	6.77358	-1.66385	0.02	-0.0731724
2626.7	-36386.2	-14736.8	6.74646	-1.72768	0.02	-0.00965534
2626.72	-36386.3	-14736.7	6.71456	-1.79037	0.02	0.0553401
2626.73	-36386.4	-14736.7	6.68449	-1.84139	0.02	0.107477
2626.75	-36386.5	-14736.7	6.65032	-1.87893	0.02	0.149525
2626.77	-36386.6	-14736.6	6.61583	-1.90612	0.02	0.181832
2626.78	-36386.7	-14736.6	6.58645	-1.92703	0.02	0.204272
2626.8	-36386.8	-14736.5	6.556	-1.9401	0.02	0.222833
2626.82	-36386.9	-14736.5	6.52358	-1.95248	0.02	0.23715
2626.83	-36387	-14736.5	6.4903	-1.95921	0.02	0.249559
2626.85	-36387.1	-14736.4	6.45632	-1.96951	0.02	0.262609
2626.87	-36387.2	-14736.4	6.4213	-1.98223	0.02	0.279196
2626.89	-36387.3	-14736.4	6.38846	-1.99834	0.02	0.295854
2626.9	-36387.4	-14736.3	6.3542	-2.01176	0.0199999	0.313096
2626.92	-36387.5	-14736.3	6.31935	-2.02442	0.0200003	0.328734
2626.94	-36387.6	-14736.2	6.28645	-2.03464	0.0199988	0.344232
2626.95	-36387.7	-14736.2	6.25233	-2.05121	0.0200045	0.364474
2626.97	-36387.8	-14736.2	6.21606	-2.07557	0.019981	0.39061
2626.99	-36387.9	-14736.1	6.1797	-2.10263	0.0200716	0.418533
2627	-36388	-14736.1	6.14138	-2.12899	0.0197444	0.446568
2627.02	-36388.1	-14736.1	6.10541	-2.14964	0.0215553	0.470324
2627.04	-36388.2	-14736	6.07121	-2.16405	0.0249725	0.488241
2627.06	-36388.3	-14736	6.03261	-2.17576	0.0291359	0.503779
2627.07	-36388.4	-14736	5.99485	-2.18617	0.028143	0.517913
2627.09	-36388.5	-14735.9	5.95875	-2.19412	0.026723	0.534642
2627.11	-36388.6	-14735.9	5.9203	-2.20075	0.0245006	0.564273
2627.12	-36388.7	-14735.8	5.88302	-2.20697	0.0234245	0.615541
2627.14	-36388.8	-14735.8	5.84475	-2.19929	0.0210132	0.695986
2627.16	-36388.9	-14735.8	5.80738	-2.17365	0.0197518	0.789277
2627.17	-36389	-14735.7	5.7705	-2.13511	0.0200664	0.884857
2627.19	-36389.1	-14735.7	5.73651	-2.0974	0.0199825	0.988931
2627.21	-36389.2	-14735.7	5.70165	-2.05928	0.0200034	1.12638
2627.23	-36389.3	-14735.6	5.66768	-2.01984	0.0200004	1.27725
2627.24	-36389.3	-14735.6	5.63472	-1.97485	0.0199949	1.41743
2627.26	-36389.4	-14735.6	5.59958	-1.92527	0.0200163	1.53517
2627.28	-36389.5	-14735.5	5.56555	-1.88	0.0199361	1.61626
2627.29	-36389.6	-14735.5	5.53538	-1.84809	0.0202392	1.67315
2627.31	-36389.7	-14735.5	5.50368	-1.82254	0.0171244	1.71877
2627.33	-36389.8	-14735.4	5.4736	-1.80503	0.0137597	1.75164
2627.34	-36389.9	-14735.4	5.44185	-1.79084	0.0101217	1.77657
2627.36	-36390	-14735.4	5.41173	-1.77733	0.00996923	1.79238
2627.38	-36390	-14735.3	5.38183	-1.76731	0.0100021	1.80125
2627.39	-36390.1	-14735.3	5.35	-1.75667	0.01	1.81046
2627.41	-36390.2	-14735.3	5.32	-1.75667	0.01	1.82026
2627.43	-36390.3	-14735.2	5.29333	-1.76333	0.0133333	1.83442
2627.45	-36390.4	-14735.2	5.26333	-1.77333	0.0166667	1.84858
2627.46	-36390.5	-14735.2	5.23151	-1.78371	0.0201276	1.86119
2627.48	-36390.6	-14735.2	5.2016	-1.78687	0.0198658	1.86845
2627.5	-36390.6	-14735.1	5.17149	-1.78997	0.0164536	1.87039
2627.51	-36390.7	-14735.1	5.13968	-1.78625	0.0128761	1.86889
2627.53	-36390.8	-14735.1	5.10988	-1.78265	0.00984333	1.86439
2627.55	-36390.9	-14735	5.07962	-1.77614	0.0100404	1.86
2627.57	-36391	-14735	5.04791	-1.7723	0.00998497	1.85566
2627.58	-36391	-14735	5.01801	-1.76594	0.010004	1.85368
2627.6	-36391.1	-14735	4.98829	-1.76224	0.00999897	1.8515
2627.62	-36391.2	-14734.9	4.95969	-1.75569	0.0100003	1.84882
2627.63	-36391.3	-14734.9	4.9299	-1.75188	0.00999991	1.84421
2627.65	-36391.4	-14734.9	4.90138	-1.74526	0.01	1.83961
2627.67	-36391.4	-14734.8	4.87108	-1.74248	0.00999999	1.83554
2627.68	-36391.5	-14734.8	4.84137	-1.73895	0.01	1.83246
2627.7	-36391.6	-14734.8	4.81045	-1.73585	0.01	1.82883
2627.72	-36391.7	-14734.7	4.78033	-1.73104	0.01	1.82388
2627.74	-36391.7	-14734.7	4.75301	-1.72515	0.01	1.81808
2627.75	-36391.8	-14734.7	4.72328	-1.72218	0.01	1.81121
2627.77	-36391.9	-14734.7	4.69417	-1.71857	0.01	1.80475
2627.79	-36392	-14734.6	4.66583	-1.71533	0.01	1.79983
2627.8	-36392	-14734.6	4.63694	-1.71188	0.01	1.79589
2627.82	-36392.1	-14734.6	4.60718	-1.7084	0.01	1.79257
2627.84	-36392.2	-14734.6	4.57945	-1.70512	0.01	1.78933
2627.85	-36392.3	-14734.5	4.55	-1.70167	0.01	1.78595
2627.87	-36392.3	-14734.5	4.52055	-1.69821	0.01	1.78256
2627.89	-36392.4	-14734.5	4.49284	-1.69493	0.01	1.77934
2627.91	-36392.5	-14734.4	4.463	-1.69145	0.01	1.77593
2627.92	-36392.5	-14734.4	4.43443	-1.68804	0.01	1.77259
2627.94	-36392.6	-14734.4	4.40449	-1.68458	0.00999997	1.7692
2627.96	-36392.7	-14734.4	4.37604	-1.68116	0.0100001	1.76584
2627.97	-36392.8	-14734.3	4.34713	-1.67784	0.0099996	1.76259
2627.99	-36392.8	-14734.3	4.31971	-1.67453	0.0100015	1.75935
2628.01	-36392.9	-14734.3	4.28926	-1.67103	0.00999498	1.75591
2628.02	-36393	-14734.3	4.26099	-1.66765	0.01002	1.75261
2628.04	-36393	-14734.2	4.23337	-1.66417	0.00993536	1.74916
2628.06	-36393.1	-14734.2	4.2061	-1.66073	0.0102549	1.74593
2628.08	-36393.2	-14734.2	4.17991	-1.65762	0.00755461	1.74133
2628.09	-36393.2	-14734.2	4.15041	-1.65051	0.00418913	1.7309
2628.11	-36393.3	-14734.1	4.12152	-1.62599	0.0003646	1.70443
2628.13	-36393.4	-14734.1	4.09458	-1.58056	0.000125992	1.64909
2628.14	-36393.4	-14734.1	4.06948	-1.47213	-0.00284162	1.5526
2628.16	-36393.5	-14734.1	4.04607	-1.3417	-0.00630509	1.43295
2628.18	-36393.6	-14734	4.0227	-1.2128	-0.009585	1.30322
2628.19	-36393.6	-14734	4.00113	-1.06299	-0.0131357	1.14815
2628.21	-36393.7	-14734	3.9842	-0.884884	-0.0164484	0.97473
2628.23	-36393.7	-14734	3.97072	-0.675983	-0.019894	0.78604
2628.25	-36393.8	-14733.9	3.96	-0.473333	-0.02	0.594771
2628.26	-36393.9	-14733.9	3.95333	-0.323333	-0.02	0.445534
2628.28	-36393.9	-14733.9	3.95	-0.206667	-0.02	0.331155
2628.3	-36394	-14733.9	3.95002	-0.118989	-0.0200285	0.240584
2628.31	-36394.1	-14733.8	3.94999	-0.0567738	-0.0198923	0.177643
2628.33	-36394.1	-14733.8	3.95	-0.00738681	-0.0164467	0.129228
2628.35	-36394.2	-14733.8	3.95	0.0303804	-0.0128795	0.0908783
2628.36	-36394.3	-14733.8	3.95	0.0559875	-0.00984243	0.0636847
2628.38	-36394.3	-14733.8	3.95	0.075198	-0.0100406	0.0421906
2628.4	-36394.4	-14733.7	3.95003	0.0891938	-0.00998506	0.0233615
2628.41	-36394.4	-14733.7	3.94989	0.101562	-0.0100034	0.0111333
2628.43	-36394.5	-14733.7	3.95042	0.107897	-0.0100015	0.00200379
2628.45	-36394.6	-14733.7	3.95417	0.114413	-0.0099877	-0.00331896
2628.47	-36394.6	-14733.6	3.95755	0.117498	-0.0100477	-0.00722956
2628.48	-36394.7	-14733.6	3.96028	0.120256	-0.00982327	-0.00906613
2628.5	-36394.7	-14733.6	3.95976	0.119924	-0.0109197	-0.00988727
