# Supplementary material for: Extraction of driving behavior primitives considering driver expectation and vehicle dynamics
Source: PLoS One. 2025 Dec 31;20(12):e0340123. doi: 10.1371/journal.pone.0340123 (PMC12755792; doi:10.1371/journal.pone.0340123)
Supplement: S1 File — (ZIP) [file pone.0340123.s001.zip › DataSetForPimitiveExaction-1/straight driving/c28_s_5.xlsx]

## Sheet: Sheet1
2639.5	-36429.8	-14764.8	8.97	-0.07	0.153333	0.908497
2639.52	-36429.9	-14765	8.97	-0.07	0.133333	0.910675
2639.53	-36429.9	-14765.1	8.97	-0.07	0.11	0.911765
2639.55	-36430	-14765.3	8.96645	-0.0699832	0.0924719	0.909285
2639.57	-36430.1	-14765.4	8.96312	-0.0661061	0.079245	0.900088
2639.58	-36430.1	-14765.5	8.95991	-0.0485916	0.0658422	0.880882
2639.6	-36430.2	-14765.7	8.96006	-0.019534	0.0517173	0.851441
2639.62	-36430.2	-14765.8	8.95992	0.0138984	0.0384397	0.819759
2639.64	-36430.3	-14765.9	8.96027	0.0474728	0.0251106	0.78688
2639.65	-36430.3	-14766.1	8.96396	0.0824799	0.0103671	0.753627
2639.67	-36430.4	-14766.2	8.96736	0.111353	-0.00561524	0.723583
2639.69	-36430.4	-14766.4	8.9701	0.138511	-0.0147541	0.692267
2639.7	-36430.5	-14766.5	8.97052	0.171549	-0.0210233	0.655767
2639.72	-36430.5	-14766.7	8.974	0.209334	-0.0241557	0.618713
2639.74	-36430.6	-14766.8	8.97824	0.249012	-0.0270151	0.581833
2639.75	-36430.6	-14767	8.9845	0.281942	-0.0260494	0.548931
2639.77	-36430.7	-14767.1	8.98845	0.307038	-0.0216017	0.523576
2639.79	-36430.7	-14767.2	8.99455	0.329855	-0.0145954	0.500959
2639.81	-36430.8	-14767.4	8.99866	0.349963	-0.00736774	0.480187
2639.82	-36430.8	-14767.5	9.00575	0.364033	-0.00207667	0.464388
2639.84	-36430.9	-14767.7	9.01247	0.373309	0.00199981	0.452978
2639.86	-36431	-14767.8	9.01947	0.386044	0.010498	0.447057
2639.87	-36431	-14767.9	9.02603	0.405408	0.0213411	0.444625
2639.89	-36431.1	-14768.1	9.0329	0.431669	0.0283967	0.442474
2639.91	-36431.1	-14768.3	9.03993	0.458371	0.0327652	0.43973
2639.92	-36431.2	-14768.4	9.04613	0.479654	0.0398034	0.436295
2639.94	-36431.2	-14768.5	9.05478	0.498737	0.0468767	0.433419
2639.96	-36431.3	-14768.7	9.06536	0.514233	0.0521048	0.431719
2639.98	-36431.3	-14768.8	9.0755	0.525723	0.0549013	0.431311
2639.99	-36431.4	-14769	9.08396	0.533861	0.0588882	0.431387
2640.01	-36431.4	-14769.1	9.09066	0.540882	0.0599688	0.431368
2640.03	-36431.5	-14769.2	9.0969	0.545428	0.0616652	0.431374
2640.04	-36431.5	-14769.4	9.10606	0.54896	0.0654136	0.431371
2640.06	-36431.6	-14769.6	9.11659	0.55024	0.0691227	0.431376
2640.08	-36431.6	-14769.7	9.12637	0.549925	0.0701234	0.43136
2640.09	-36431.7	-14769.8	9.1369	0.550056	0.0702099	0.431414
2640.11	-36431.8	-14770	9.14709	0.549828	0.0678278	0.430823
2640.13	-36431.8	-14770.1	9.15707	0.551803	0.0642765	0.42774
2640.14	-36431.9	-14770.3	9.167	0.559507	0.0609486	0.419082
2640.16	-36431.9	-14770.4	9.17751	0.575443	0.0577059	0.40245
2640.18	-36432	-14770.6	9.1877	0.595221	0.0517692	0.380927
2640.2	-36432	-14770.7	9.19757	0.61547	0.0445881	0.359941
2640.21	-36432.1	-14770.9	9.20816	0.633626	0.0406671	0.339783
2640.23	-36432.1	-14771	9.21819	0.650572	0.0348712	0.323941
2640.25	-36432.2	-14771.2	9.22881	0.665033	0.0246592	0.308878
2640.26	-36432.3	-14771.3	9.23868	0.678625	0.0142848	0.295653
2640.28	-36432.3	-14771.4	9.25172	0.688766	0.00755098	0.2817
2640.3	-36432.4	-14771.6	9.26502	0.701538	-0.00206727	0.265783
2640.32	-36432.4	-14771.8	9.27926	0.718804	-0.0126817	0.24528
2640.33	-36432.5	-14771.9	9.28945	0.74185	-0.0229296	0.223553
2640.35	-36432.5	-14772.1	9.3	0.766667	-0.0266667	0.200436
2640.37	-36432.6	-14772.2	9.31333	0.786667	-0.03	0.179739
2640.38	-36432.6	-14772.3	9.32667	0.803333	-0.03	0.16122
2640.4	-36432.7	-14772.5	9.34	0.816667	-0.03	0.143791
2640.42	-36432.8	-14772.6	9.3541	0.830729	-0.0298922	0.128862
2640.43	-36432.8	-14772.8	9.36764	0.840491	-0.0264488	0.118233
2640.45	-36432.9	-14773	9.3851	0.847221	-0.0228618	0.111572
2640.47	-36432.9	-14773.1	9.39844	0.850349	-0.01991	0.107459
2640.49	-36433	-14773.2	9.41519	0.853738	-0.019782	0.104091
2640.5	-36433	-14773.4	9.42902	0.85737	-0.0159854	0.0994272
2640.52	-36433.1	-14773.5	9.44232	0.860181	-0.0127853	0.095021
2640.54	-36433.1	-14773.7	9.45581	0.860045	-0.00934288	0.0910567
2640.55	-36433.2	-14773.9	9.46988	0.859476	-0.00603019	0.0904728
2640.57	-36433.3	-14774	9.48312	0.855855	-0.00188289	0.0921579
2640.59	-36433.3	-14774.1	9.49646	0.852395	0.00442332	0.0954896
2640.6	-36433.4	-14774.3	9.51162	0.84969	0.00774198	0.0971962
2640.62	-36433.4	-14774.4	9.52728	0.850094	0.0102896	0.0965348
2640.64	-36433.5	-14774.6	9.54173	0.849934	0.00992724	0.0937215
2640.66	-36433.5	-14774.8	9.55829	0.850209	0.0100217	0.0907828
2640.67	-36433.6	-14774.9	9.57235	0.849086	0.00999416	0.0905976
2640.69	-36433.6	-14775	9.58836	0.845485	0.0100016	0.0922076
2640.71	-36433.7	-14775.2	9.60157	0.84191	0.00999927	0.0915819
2640.72	-36433.8	-14775.3	9.61554	0.839685	0.0100016	0.0815333
2640.74	-36433.8	-14775.5	9.62913	0.840074	0.00999453	0.0554325
2640.76	-36433.9	-14775.7	9.64304	0.839994	0.0100231	0.0107606
2640.77	-36433.9	-14775.8	9.65625	0.839945	0.00991323	-0.0470941
2640.79	-36434	-14776	9.66969	0.840215	0.0103099	-0.118013
2640.81	-36434	-14776.1	9.68561	0.838608	0.00821912	-0.195525
2640.83	-36434.1	-14776.3	9.70059	0.834415	0.00636948	-0.274768
2640.84	-36434.2	-14776.4	9.71416	0.834206	0.00665455	-0.366664
2640.86	-36434.2	-14776.6	9.7277	0.843154	0.00700566	-0.464531
2640.88	-36434.3	-14776.7	9.7427	0.862974	0.00464239	-0.562505
2640.89	-36434.3	-14776.9	9.76073	0.888272	0.00310976	-0.666024
2640.91	-36434.4	-14777.1	9.77567	0.910118	0.00329809	-0.76007
2640.93	-36434.4	-14777.2	9.78815	0.927788	0.00370373	-0.836346
2640.94	-36434.5	-14777.4	9.80469	0.942609	0.000951127	-0.902351
2640.96	-36434.6	-14777.5	9.8218	0.956298	-0.000231136	-0.953843
2640.98	-36434.6	-14777.7	9.83867	0.967476	6.12282e-05	-0.993148
2641	-36434.7	-14777.9	9.85325	0.975041	-1.29631e-05	-1.0246
2641.01	-36434.7	-14778	9.86931	0.982031	3.50683e-06	-1.04534
2641.03	-36434.8	-14778.1	9.88601	0.985927	-9.27265e-07	-1.05943
2641.05	-36434.9	-14778.3	9.90357	0.989556	1.82348e-07	-1.06925
2641.06	-36434.9	-14778.5	9.92043	0.990113	-4.90165e-08	-1.07875
2641.08	-36435	-14778.6	9.93707	0.989971	1.26079e-08	-1.09026
2641.1	-36435	-14778.8	9.95364	0.990004	-1.415e-09	-1.1049
2641.11	-36435.1	-14778.9	9.97129	0.99001	-4.92312e-09	-1.12221
2641.13	-36435.1	-14779.1	9.988	0.989957	2.12685e-08	-1.13771
2641.15	-36435.2	-14779.3	10.0056	0.990087	-4.32643e-08	-1.15178
2641.16	-36435.3	-14779.4	10.0224	0.986884	1.66869e-07	-1.16183
2641.18	-36435.3	-14779.6	10.039	0.983552	-6.24208e-07	-1.16948
2641.2	-36435.4	-14779.8	10.0567	0.98	0	-1.17756
2641.22	-36435.4	-14779.9	10.0733	0.98	4.38539e-15	-1.18519
2641.23	-36435.5	-14780	10.09	0.98	0	-1.19281
2641.25	-36435.6	-14780.3	10.1077	0.98003	0.000144419	-1.19853
2641.27	-36435.6	-14780.4	10.1243	0.979892	0.00340383	-1.20162
2641.28	-36435.7	-14780.5	10.1411	0.976447	0.00346195	-1.20143
2641.3	-36435.8	-14780.7	10.1585	0.972878	0.00682323	-1.19905
2641.32	-36435.8	-14780.9	10.1714	0.969847	0.00689733	-1.19697
2641.34	-36435.9	-14781	10.1853	0.970024	0.0102247	-1.19606
2641.35	-36435.9	-14781.2	10.2031	0.970079	0.00982786	-1.19599
2641.37	-36436	-14781.4	10.2195	0.969627	0.0103975	-1.19469
2641.39	-36436.1	-14781.5	10.2364	0.966019	0.0139747	-1.19226
2641.4	-36436.1	-14781.7	10.254	0.962417	0.0175854	-1.18873
2641.42	-36436.2	-14781.8	10.2707	0.959753	0.0202467	-1.18553
2641.44	-36436.2	-14782	10.2867	0.96006	0.0199374	-1.18216
2641.45	-36436.3	-14782.2	10.3013	0.959993	0.0200194	-1.17893
2641.47	-36436.4	-14782.3	10.3182	0.959959	0.0199948	-1.17718
2641.49	-36436.4	-14782.5	10.3352	0.960167	0.0200013	-1.17618
2641.51	-36436.5	-14782.7	10.3527	0.959096	0.0199996	-1.17477
2641.52	-36436.5	-14782.8	10.3691	0.955482	0.0200001	-1.17208
2641.54	-36436.6	-14783	10.3864	0.951912	0.02	-1.16897
2641.56	-36436.7	-14783.2	10.4026	0.949677	0.0200001	-1.16716
2641.57	-36436.7	-14783.3	10.4151	0.950101	0.0199997	-1.16658
2641.59	-36436.8	-14783.5	10.4304	0.94992	0.0200011	-1.16674
2641.61	-36436.9	-14783.7	10.448	0.950257	0.0199952	-1.16629
2641.62	-36436.9	-14783.8	10.4644	0.948705	0.0200182	-1.16474
2641.64	-36437	-14784	10.4817	0.944993	0.0199349	-1.16177
2641.66	-36437	-14784.2	10.4988	0.941327	0.0202701	-1.15876
2641.68	-36437.1	-14784.3	10.5158	0.939629	0.0184909	-1.15736
2641.69	-36437.2	-14784.5	10.5307	0.940477	0.0147973	-1.15597
2641.71	-36437.2	-14784.7	10.5467	0.936924	0.011095	-1.15123
2641.73	-36437.3	-14784.8	10.561	0.925794	0.00975218	-1.13747
2641.74	-36437.4	-14785	10.5771	0.895747	0.010122	-1.10753
2641.76	-36437.4	-14785.2	10.5923	0.847278	0.00970539	-1.06018
2641.78	-36437.5	-14785.3	10.6054	0.782906	0.011958	-1.00037
2641.79	-36437.5	-14785.5	10.6171	0.706449	0.0156108	-0.926489
2641.81	-36437.6	-14785.7	10.6271	0.62756	0.0192724	-0.847098
2641.83	-36437.7	-14785.8	10.6369	0.540913	0.0202391	-0.764653
2641.85	-36437.7	-14786	10.6478	0.44545	0.0197264	-0.672863
2641.86	-36437.8	-14786.2	10.6552	0.356159	0.0224409	-0.586723
2641.88	-36437.8	-14786.3	10.662	0.275366	0.0258481	-0.505462
2641.9	-36437.9	-14786.5	10.6659	0.195407	0.0294607	-0.429276
2641.91	-36438	-14786.7	10.6696	0.1187	0.030101	-0.355943
2641.93	-36438	-14786.8	10.6701	0.058957	0.0299591	-0.297676
2641.95	-36438.1	-14787.1	10.67	0.0116527	0.0300451	-0.249027
2641.96	-36438.2	-14787.2	10.67	-0.0262566	0.029841	-0.212731
2641.98	-36438.2	-14787.4	10.67	-0.0538586	0.0328807	-0.184815
2642	-36438.3	-14787.6	10.6701	-0.0756002	0.0364449	-0.163318
2642.02	-36438.4	-14787.7	10.6669	-0.0894611	0.0398989	-0.149849
2642.03	-36438.4	-14787.9	10.6636	-0.0962898	0.0400038	-0.140959
2642.05	-36438.5	-14788.1	10.66	-0.103333	0.04	-0.133987
2642.07	-36438.6	-14788.2	10.66	-0.11	0.0366667	-0.125272
2642.08	-36438.6	-14788.4	10.66	-0.123333	0.0333333	-0.1122
2642.1	-36438.7	-14788.6	10.6564	-0.141021	0.0299002	-0.0935982
2642.12	-36438.7	-14788.7	10.6531	-0.157657	0.0300267	-0.0740792
2642.13	-36438.8	-14788.9	10.6498	-0.174233	0.0299931	-0.0567307
2642.15	-36438.9	-14789.1	10.6463	-0.188305	0.0300034	-0.040857
2642.17	-36438.9	-14789.2	10.6429	-0.201323	0.0299991	-0.0292192
2642.18	-36439	-14789.4	10.6396	-0.211174	0.0300002	-0.0183324
2642.2	-36439.1	-14789.6	10.6361	-0.221937	0.0299999	-0.00814511
2642.22	-36439.1	-14789.7	10.6328	-0.231326	0.03	0.000345339
2642.24	-36439.2	-14789.9	10.6293	-0.237957	0.03	0.00768289
2642.25	-36439.3	-14790.1	10.626	-0.244393	0.03	0.0131622
2642.27	-36439.3	-14790.3	10.6219	-0.247503	0.03	0.0170209
2642.29	-36439.4	-14790.4	10.6155	-0.250255	0.03	0.0188808
2642.3	-36439.5	-14790.6	10.6124	-0.249921	0.03	0.019652
2642.32	-36439.5	-14790.7	10.609	-0.250021	0.03	0.0197699
2642.34	-36439.6	-14790.9	10.6059	-0.249996	0.03	0.0212531
2642.36	-36439.6	-14791.1	10.601	-0.249998	0.03	0.0240227
2642.37	-36439.7	-14791.3	10.5954	-0.250014	0.03	0.0270514
2642.39	-36439.8	-14791.4	10.591	-0.249948	0.03	0.0289051
2642.41	-36439.8	-14791.6	10.5848	-0.250228	0.03	0.0291882
2642.42	-36439.9	-14791.8	10.5821	-0.24891	0.03	0.0275808
2642.44	-36440	-14791.9	10.5784	-0.245201	0.03	0.0247307
2642.46	-36440	-14792.1	10.5754	-0.241509	0.03	0.0216569
2642.47	-36440.1	-14792.3	10.5702	-0.23973	0.03	0.0200464
2642.49	-36440.1	-14792.5	10.565	-0.240066	0.03	0.0195407
2642.51	-36440.2	-14792.6	10.56	-0.23998	0.03	0.0196283
2642.53	-36440.3	-14792.8	10.5539	-0.240013	0.03	0.0195943
2642.54	-36440.3	-14793	10.551	-0.240006	0.03	0.0196016
2642.56	-36440.4	-14793.1	10.5483	-0.239996	0.03	0.0196125
2642.58	-36440.4	-14793.3	10.5448	-0.239998	0.03	0.0196107
2642.59	-36440.5	-14793.4	10.5412	-0.240001	0.03	0.0196036
2642.61	-36440.6	-14793.6	10.5378	-0.24	0.03	0.0196034
2642.63	-36440.7	-14793.8	10.5346	-0.24	0.03	0.0196216
2642.64	-36440.7	-14794	10.5312	-0.24	0.03	0.0196214
2642.66	-36440.8	-14794.1	10.5268	-0.24	0.03	0.0195526
2642.68	-36440.8	-14794.3	10.5216	-0.24	0.03	0.0195562
2642.7	-36440.9	-14794.4	10.5161	-0.24	0.03	0.0198649
2642.71	-36441	-14794.6	10.511	-0.24	0.03	0.0205073
2642.73	-36441	-14794.8	10.5071	-0.24	0.03	0.0214083
2642.75	-36441.1	-14795	10.5039	-0.24	0.03	0.0226207
2642.76	-36441.2	-14795.1	10.5006	-0.24	0.03	0.0242087
2642.78	-36441.2	-14795.3	10.4972	-0.24	0.03	0.0258753
2642.8	-36441.3	-14795.4	10.4941	-0.24	0.03	0.0272249
2642.81	-36441.3	-14795.6	10.4905	-0.24	0.03	0.0282228
2642.83	-36441.4	-14795.8	10.4858	-0.24	0.03	0.0289615
2642.85	-36441.5	-14796	10.4803	-0.24	0.03	0.0293975
2642.87	-36441.5	-14796.1	10.475	-0.24	0.03	0.0294869
2642.88	-36441.6	-14796.3	10.4702	-0.24	0.03	0.0294155
2642.9	-36441.6	-14796.4	10.4665	-0.24	0.03	0.0293926
2642.92	-36441.7	-14796.6	10.4633	-0.24	0.03	0.0294118
2642.93	-36441.8	-14796.8	10.46	-0.24	0.03	0.029417
2642.95	-36441.8	-14797	10.4567	-0.24	0.03	0.0294118
2642.97	-36441.9	-14797.1	10.4535	-0.24	0.03	0.0294104
2642.98	-36442	-14797.3	10.4497	-0.24	0.03	0.0294118
2643	-36442	-14797.5	10.4449	-0.24	0.0299999	0.0294121
2643.02	-36442.1	-14797.6	10.4393	-0.24	0.03	0.0294117
2643.04	-36442.2	-14797.8	10.4339	-0.24	0.0300003	0.0294116
2643.05	-36442.2	-14798	10.4293	-0.24	0.0299998	0.0294118
2643.07	-36442.3	-14798.1	10.4259	-0.24	0.0299989	0.0294119
2643.09	-36442.3	-14798.3	10.4228	-0.24	0.0300007	0.0294117
2643.1	-36442.4	-14798.5	10.4193	-0.24	0.0300041	0.0294114
2643.12	-36442.5	-14798.6	10.4159	-0.24	0.0299966	0.0294121
2643.14	-36442.5	-14798.8	10.4126	-0.24	0.0299847	0.0294133
2643.15	-36442.6	-14799	10.4087	-0.24	0.0300164	0.0294102
2643.17	-36442.7	-14799.1	10.4038	-0.24	0.0300594	0.0294059
2643.19	-36442.7	-14799.3	10.3984	-0.24	0.0299384	0.0294178
2643.2	-36442.8	-14799.4	10.393	-0.24	0.0297888	0.0294325
2643.22	-36442.8	-14799.6	10.3886	-0.24	0.0302995	0.0293844
2643.24	-36442.9	-14799.8	10.3852	-0.24	0.031898	0.0293363
2643.26	-36443	-14800	10.382	-0.24	0.0345395	0.029543
2643.27	-36443	-14800.1	10.3786	-0.24	0.0379133	0.0300862
2643.29	-36443.1	-14800.3	10.3754	-0.24	0.0414308	0.0308177
2643.31	-36443.1	-14800.4	10.3721	-0.24	0.0448404	0.0318521
2643.32	-36443.2	-14800.6	10.3678	-0.24	0.0483264	0.0336151
2643.34	-36443.3	-14800.8	10.3626	-0.24	0.0518085	0.0355051
2643.36	-36443.3	-14800.9	10.3571	-0.24	0.0549293	0.0357454
2643.38	-36443.4	-14801.1	10.3521	-0.24	0.0581289	0.0316496
2643.39	-36443.5	-14801.2	10.348	-0.24	0.0625303	0.0197141
2643.41	-36443.5	-14801.4	10.3447	-0.24	0.0678809	-0.00415024
2643.43	-36443.6	-14801.6	10.3413	-0.24	0.0726678	-0.0443113
2643.44	-36443.7	-14801.8	10.3378	-0.24	0.075951	-0.101461
2643.46	-36443.7	-14801.9	10.3347	-0.24	0.077334	-0.173388
2643.48	-36443.8	-14802.1	10.3315	-0.24	0.0770464	-0.25817
2643.49	-36443.8	-14802.2	10.3268	-0.240001	0.0757254	-0.353902
2643.51	-36443.9	-14802.4	10.3214	-0.240001	0.0739004	-0.455728
2643.53	-36444	-14802.6	10.3172	-0.239996	0.0720077	-0.556975
2643.55	-36444	-14802.8	10.3141	-0.239997	0.070338	-0.65289
2643.56	-36444.1	-14802.9	10.3108	-0.240016	0.0689977	-0.740253
2643.58	-36444.1	-14803.1	10.3074	-0.240011	0.0672577	-0.819106
2643.6	-36444.2	-14803.2	10.3042	-0.239942	0.063981	-0.890982
2643.61	-36444.3	-14803.4	10.3007	-0.239967	0.0580659	-0.956432
2643.63	-36444.3	-14803.6	10.2961	-0.240228	0.0487918	-1.01568
2643.65	-36444.4	-14803.7	10.2907	-0.240088	0.0379206	-1.07009
2643.66	-36444.5	-14803.9	10.2852	-0.2388	0.027769	-1.12147
2643.68	-36444.5	-14804	10.2805	-0.236888	0.0178797	-1.17165
2643.7	-36444.6	-14804.2	10.2768	-0.235154	0.0072305	-1.22225
2643.72	-36444.6	-14804.4	10.2735	-0.233444	-0.00280913	-1.27364
2643.73	-36444.7	-14804.6	10.2701	-0.231478	-0.0105321	-1.3252
2643.75	-36444.8	-14804.7	10.2667	-0.23	-0.0166667	-1.37364
2643.77	-36444.8	-14804.9	10.2637	-0.22972	-0.0222521	-1.4162
2643.78	-36444.9	-14805	10.26	-0.23	-0.0266667	-1.45534
2643.8	-36445	-14805.2	10.2549	-0.230071	-0.0291463	-1.4941
2643.82	-36445	-14805.4	10.2497	-0.229997	-0.0300175	-1.53276
2643.83	-36445.1	-14805.5	10.246	-0.229982	-0.0299773	-1.57138
2643.85	-36445.1	-14805.7	10.243	-0.230002	-0.0300491	-1.61164
2643.87	-36445.2	-14805.8	10.2396	-0.230005	-0.0305729	-1.65506
2643.89	-36445.3	-14806	10.2363	-0.23	-0.029767	-1.70173
2643.9	-36445.3	-14806.2	10.2331	-0.229999	-0.0265295	-1.75097
2643.92	-36445.4	-14806.3	10.2292	-0.23	-0.0227226	-1.80062
2643.94	-36445.5	-14806.5	10.2242	-0.23	-0.0195702	-1.84838
2643.95	-36445.5	-14806.7	10.2187	-0.23	-0.0155455	-1.89221
2643.97	-36445.6	-14806.8	10.2135	-0.23	-0.0101724	-1.93096
2643.99	-36445.6	-14807	10.2091	-0.23	-0.0059036	-1.96521
2644	-36445.7	-14807.1	10.2056	-0.230002	-0.00406214	-1.99513
2644.02	-36445.8	-14807.3	10.2024	-0.229998	-0.00297854	-2.01966
2644.04	-36445.8	-14807.5	10.199	-0.229994	-0.00139259	-2.03849
2644.06	-36445.9	-14807.6	10.1958	-0.230006	0.000623759	-2.05286
2644.07	-36445.9	-14807.8	10.1926	-0.23002	0.0025741	-2.06361
2644.09	-36446	-14807.9	10.1883	-0.229973	0.00347685	-2.07072
2644.11	-36446.1	-14808.1	10.1829	-0.229925	0.00332284	-2.07473
2644.12	-36446.1	-14808.3	10.1783	-0.23012	0.0035581	-2.07716
2644.14	-36446.2	-14808.5	10.1751	-0.230288	0.00397611	-2.07887
2644.16	-36446.3	-14808.6	10.172	-0.229518	0.00220971	-2.07983
2644.17	-36446.3	-14808.8	10.1685	-0.227712	-0.00162348	-2.08071
2644.19	-36446.4	-14808.9	10.1652	-0.225823	-0.00422583	-2.08311
2644.21	-36446.4	-14809.1	10.1619	-0.224163	-0.00550663	-2.08766
2644.23	-36446.5	-14809.3	10.1575	-0.222311	-0.00888536	-2.09392
2644.24	-36446.6	-14809.4	10.1522	-0.220539	-0.0143386	-2.10205
2644.26	-36446.6	-14809.6	10.1479	-0.219744	-0.018647	-2.1128
2644.28	-36446.7	-14809.7	10.1446	-0.219886	-0.021734	-2.12595
2644.29	-36446.7	-14809.9	10.1413	-0.220071	-0.0263302	-2.14043
2644.31	-36446.8	-14810	10.1378	-0.220026	-0.0318139	-2.15568
2644.33	-36446.9	-14810.2	10.1346	-0.21998	-0.0350811	-2.17157
2644.34	-36446.9	-14810.4	10.1312	-0.219994	-0.0363256	-2.18794
2644.36	-36447	-14810.5	10.1266	-0.220005	-0.0378119	-2.20458
2644.38	-36447	-14810.7	10.1214	-0.220002	-0.0395984	-2.22152
2644.39	-36447.1	-14810.8	10.1173	-0.219999	-0.0405194	-2.23885
2644.41	-36447.2	-14811	10.1141	-0.22	-0.0402294	-2.25629
2644.43	-36447.2	-14811.2	10.1108	-0.22	-0.0389093	-2.27338
2644.45	-36447.3	-14811.4	10.1074	-0.22	-0.037091	-2.29018
2644.46	-36447.4	-14811.5	10.1043	-0.22	-0.0353872	-2.30688
2644.48	-36447.4	-14811.6	10.1008	-0.22	-0.0336736	-2.32299
2644.5	-36447.5	-14811.8	10.0958	-0.22	-0.031629	-2.33769
2644.51	-36447.5	-14812	10.0905	-0.22	-0.0300872	-2.35049
2644.53	-36447.6	-14812.2	10.0866	-0.22	-0.0299803	-2.36101
2644.55	-36447.7	-14812.3	10.0835	-0.22	-0.0300356	-2.36891
2644.57	-36447.7	-14812.5	10.0803	-0.220001	-0.0286944	-2.37397
2644.58	-36447.8	-14812.6	10.0769	-0.22	-0.026766	-2.37679
2644.6	-36447.8	-14812.8	10.0734	-0.219995	-0.025324	-2.37809
2644.62	-36447.9	-14813	10.07	-0.22	-0.0233333	-2.378
2644.63	-36448	-14813.1	10.0666	-0.22002	-0.0198145	-2.37663
2644.65	-36448	-14813.2	10.0631	-0.219996	-0.0165229	-2.3746
2644.67	-36448.1	-14813.4	10.0597	-0.219922	-0.0149195	-2.37249
2644.68	-36448.1	-14813.6	10.0565	-0.220015	-0.0131827	-2.37023
2644.7	-36448.2	-14813.7	10.0534	-0.220284	-0.00976421	-2.36782
2644.72	-36448.3	-14813.9	10.0495	-0.219885	-0.00633912	-2.36582
2644.74	-36448.3	-14814.1	10.0442	-0.218287	-0.0044099	-2.36461
2644.75	-36448.4	-14814.2	10.0392	-0.216347	-0.0030872	-2.36366
2644.77	-36448.4	-14814.4	10.0358	-0.214721	-0.00147796	-2.36255
2644.79	-36448.5	-14814.5	10.0328	-0.212998	0.000320511	-2.36148
2644.8	-36448.6	-14814.7	10.0294	-0.211057	0.00209242	-2.36051
2644.82	-36448.6	-14814.9	10.0259	-0.20983	0.00368563	-2.35906
2644.84	-36448.7	-14815	10.0225	-0.209769	0.00519938	-2.3569
2644.85	-36448.7	-14815.2	10.0192	-0.210045	0.00721641	-2.3546
2644.87	-36448.8	-14815.3	10.0158	-0.210057	0.0094513	-2.35244
2644.89	-36448.9	-14815.5	10.0123	-0.209986	0.00976767	-2.34997
2644.91	-36448.9	-14815.6	10.0088	-0.209986	0.00778057	-2.34709
2644.92	-36449	-14815.8	10.0056	-0.210004	0.00646561	-2.34445
2644.94	-36449.1	-14816	10.0023	-0.210003	0.00675811	-2.34227
2644.96	-36449.1	-14816.1	9.99805	-0.209999	0.00615965	-2.33997
2644.97	-36449.2	-14816.3	9.99284	-0.209999	0.00418371	-2.33762
2644.99	-36449.2	-14816.4	9.98832	-0.21	0.00317012	-2.33617
2645.01	-36449.3	-14816.6	9.98498	-0.21	0.00346111	-2.3361
2645.02	-36449.4	-14816.8	9.98178	-0.21	0.00273609	-2.33734
2645.04	-36449.4	-14817	9.9783	-0.21	0.000752363	-2.34008
2645.06	-36449.5	-14817.1	9.97488	-0.21	-0.000387184	-2.34484
2645.08	-36449.5	-14817.2	9.97157	-0.21	-0.000212201	-2.35152
2645.09	-36449.6	-14817.4	9.9682	-0.21	0.000153704	-2.3594
2645.11	-36449.6	-14817.6	9.96474	-0.21	0.000129572	-2.3679
2645.13	-36449.7	-14817.7	9.96136	-0.210001	-0.000264967	-2.3765
2645.14	-36449.8	-14817.9	9.95804	-0.210001	-0.000341326	-2.38468
2645.16	-36449.8	-14818	9.95467	-0.209996	0.000983502	-2.39191
2645.18	-36449.9	-14818.2	9.95122	-0.209995	0.00292522	-2.39794
2645.19	-36449.9	-14818.3	9.94778	-0.210015	0.00342831	-2.40279
2645.21	-36450	-14818.5	9.94435	-0.210015	0.00317744	-2.40652
2645.23	-36450.1	-14818.7	9.9409	-0.209939	0.00443901	-2.40921
2645.25	-36450.1	-14818.8	9.93746	-0.209952	0.00639144	-2.4113
2645.26	-36450.2	-14819	9.93411	-0.21025	0.00678483	-2.41333
2645.28	-36450.2	-14819.1	9.93079	-0.210184	0.00654439	-2.41556
2645.3	-36450.3	-14819.3	9.92742	-0.208871	0.00781526	-2.41807
2645.31	-36450.4	-14819.5	9.92395	-0.20696	0.0097608	-2.421
2645.33	-36450.4	-14819.6	9.92042	-0.205553	0.0104005	-2.42432
2645.35	-36450.5	-14819.8	9.91704	-0.203672	0.0100475	-2.42685
2645.36	-36450.5	-14819.9	9.91399	-0.200347	0.0098247	-2.4267
2645.38	-36450.6	-14820.1	9.91049	-0.19964	0.0099638	-2.42066
2645.4	-36450.7	-14820.2	9.90572	-0.207585	0.0102831	-2.40503
2645.41	-36450.7	-14820.4	9.90031	-0.231288	0.0100507	-2.37586
2645.43	-36450.8	-14820.6	9.89519	-0.276802	0.00861823	-2.33008
2645.45	-36450.8	-14820.7	9.89	-0.343333	0.00666667	-2.26906
2645.47	-36450.9	-14820.9	9.88405	-0.42787	0.00500039	-2.19539
2645.48	-36450.9	-14821	9.87667	-0.526667	0.00333333	-2.11111
2645.5	-36451	-14821.2	9.8673	-0.63519	0.00138025	-2.01881
2645.52	-36451.1	-14821.3	9.85595	-0.746488	-5.03735e-05	-1.92362
2645.53	-36451.1	-14821.5	9.84281	-0.853493	-0.000277639	-1.83066
2645.55	-36451.2	-14821.6	9.82822	-0.950778	3.40217e-05	-1.74271
2645.57	-36451.2	-14821.8	9.81229	-1.03564	0.000154003	-1.661
2645.59	-36451.3	-14822	9.79444	-1.11205	-3.92595e-05	-1.58364
2645.6	-36451.4	-14822.1	9.77435	-1.1833	-0.000323329	-1.50858
2645.62	-36451.4	-14822.3	9.7528	-1.24731	0.000192046	-1.43473
2645.64	-36451.5	-14822.5	9.73059	-1.30254	0.00189508	-1.36129
2645.65	-36451.6	-14822.6	9.70799	-1.35089	0.00370308	-1.28762
2645.67	-36451.6	-14822.7	9.68496	-1.39629	0.00512865	-1.21251
2645.69	-36451.7	-14822.9	9.66087	-1.44568	0.00731788	-1.1334
2645.7	-36451.7	-14823	9.63536	-1.5013	0.0107727	-1.04925
2645.72	-36451.8	-14823.2	9.60875	-1.55514	0.0143044	-0.962321
2645.74	-36451.8	-14823.4	9.58136	-1.60314	0.0175062	-0.875626
2645.76	-36451.9	-14823.5	9.55343	-1.6501	0.0216473	-0.792733
2645.77	-36451.9	-14823.7	9.52512	-1.69662	0.026868	-0.714712
2645.79	-36452	-14823.8	9.49656	-1.73604	0.0314262	-0.638896
2645.81	-36452.1	-14824	9.46754	-1.76781	0.0347482	-0.563596
2645.82	-36452.1	-14824.1	9.43745	-1.80118	0.0381661	-0.489006
2645.84	-36452.2	-14824.2	9.40643	-1.8407	0.0418231	-0.415809
2645.86	-36452.2	-14824.4	9.37551	-1.88408	0.0442362	-0.345074
2645.87	-36452.3	-14824.5	9.34417	-1.93047	0.0456194	-0.27702
2645.89	-36452.3	-14824.7	9.3103	-1.98102	0.0480594	-0.210992
2645.91	-36452.4	-14824.9	9.27393	-2.03466	0.0517352	-0.148291
2645.93	-36452.5	-14825	9.23749	-2.08796	0.054726	-0.0922828
2645.94	-36452.5	-14825.2	9.20158	-2.13779	0.0563109	-0.0445356
2645.96	-36452.6	-14825.3	9.16509	-2.18161	0.0569609	-0.00478984
2645.98	-36452.6	-14825.4	9.12828	-2.21924	0.0569	0.0282114
2645.99	-36452.7	-14825.6	9.09234	-2.2523	0.056104	0.0563951
2646.01	-36452.7	-14825.7	9.05645	-2.28104	0.0542987	0.0806254
2646.03	-36452.8	-14825.9	9.01834	-2.30466	0.0511226	0.100934
2646.04	-36452.8	-14826	8.97842	-2.32256	0.0475322	0.117674
2646.06	-36452.9	-14826.1	8.93873	-2.33444	0.0451873	0.131396
2646.08	-36453	-14826.3	8.89877	-2.34172	0.0437804	0.142247
2646.1	-36453	-14826.4	8.85676	-2.34662	0.0420175	0.150199
2646.11	-36453.1	-14826.6	8.81346	-2.34963	0.0402659	0.155794
2646.13	-36453.1	-14826.7	8.77099	-2.35038	0.0396847	0.159803
2646.15	-36453.2	-14826.9	8.7303	-2.35003	0.0399466	0.162118
2646.16	-36453.2	-14827	8.69156	-2.35015	0.0401029	0.162369
2646.18	-36453.3	-14827.1	8.65347	-2.35013	0.0400226	0.161412
2646.2	-36453.3	-14827.3	8.61439	-2.34901	0.0399166	0.160501
2646.21	-36453.4	-14827.4	8.57466	-2.34961	0.0399741	0.160131
2646.23	-36453.4	-14827.6	8.53521	-2.35557	0.040246	0.160519
2646.25	-36453.5	-14827.7	8.49568	-2.36597	0.0400466	0.162161
2646.27	-36453.5	-14827.8	8.45555	-2.37857	0.0386951	0.165545
2646.28	-36453.6	-14827.9	8.41565	-2.39248	0.0367766	0.170671
2646.3	-36453.6	-14828.1	8.37666	-2.40734	0.0350535	0.177351
2646.32	-36453.7	-14828.2	8.33667	-2.42333	0.0333333	0.185185
2646.33	-36453.7	-14828.3	8.29395	-2.44049	0.0313831	0.193803
2646.35	-36453.8	-14828.5	8.25085	-2.45765	0.0299475	0.203189
2646.37	-36453.8	-14828.6	8.20942	-2.47401	0.0296685	0.213333
2646.38	-36453.9	-14828.7	8.16746	-2.49106	0.0300248	0.223942
2646.4	-36453.9	-14828.9	8.12302	-2.5099	0.0302946	0.234677
2646.42	-36454	-14829	8.07812	-2.52882	0.0299018	0.245231
2646.43	-36454	-14829.1	8.03477	-2.54628	0.028487	0.255211
2646.45	-36454.1	-14829.3	7.99261	-2.56292	0.0262142	0.263947
2646.47	-36454.1	-14829.4	7.95094	-2.57954	0.023198	0.270761
2646.49	-36454.2	-14829.5	7.9093	-2.59631	0.0192155	0.275061
2646.5	-36454.2	-14829.6	7.86699	-2.61262	0.0142164	0.276456
2646.52	-36454.3	-14829.8	7.82265	-2.62613	0.00867827	0.275011
2646.54	-36454.3	-14829.9	7.77613	-2.63545	0.00326556	0.27099
2646.55	-36454.4	-14830	7.72993	-2.64152	-0.00114496	0.26492
2646.57	-36454.4	-14830.1	7.68513	-2.64526	-0.00441427	0.257415
2646.59	-36454.5	-14830.2	7.63985	-2.64698	-0.00770811	0.249171
2646.61	-36454.5	-14830.4	7.59334	-2.64711	-0.0113692	0.240416
2646.62	-36454.6	-14830.5	7.5472	-2.64632	-0.0141212	0.230565
2646.64	-36454.6	-14830.6	7.50245	-2.6448	-0.0157015	0.219408
2646.66	-36454.6	-14830.7	7.45881	-2.64199	-0.0175337	0.207394
2646.67	-36454.7	-14830.8	7.41561	-2.63839	-0.0195581	0.194515
2646.69	-36454.7	-14831	7.37185	-2.63586	-0.0197262	0.180149
2646.71	-36454.8	-14831.1	7.32717	-2.63443	-0.0177967	0.164769
2646.72	-36454.8	-14831.2	7.28213	-2.63186	-0.0158961	0.150242
2646.74	-36454.9	-14831.3	7.2374	-2.62811	-0.0143879	0.137389
2646.76	-36454.9	-14831.4	7.19366	-2.62562	-0.0116646	0.125824
2646.78	-36455	-14831.5	7.1505	-2.62429	-0.00805047	0.115478
2646.79	-36455	-14831.6	7.1066	-2.62167	-0.00563627	0.106584
2646.81	-36455.1	-14831.8	7.06181	-2.61793	-0.0042016	0.0983627
2646.83	-36455.1	-14831.9	7.01705	-2.6155	-0.00148737	0.0891818
2646.84	-36455.1	-14832	6.97246	-2.61408	0.00222479	0.0788772
2646.86	-36455.2	-14832.1	6.92758	-2.61131	0.00475313	0.0683858
2646.88	-36455.2	-14832.2	6.88252	-2.60769	0.00614677	0.0575005
2646.89	-36455.3	-14832.3	6.83774	-2.60545	0.00787016	0.0453569
2646.91	-36455.3	-14832.4	6.79315	-2.60399	0.009667	0.0328527
2646.93	-36455.3	-14832.5	6.74833	-2.60104	0.0102578	0.0219259
2646.95	-36455.4	-14832.6	6.70371	-2.59736	0.0100266	0.0128409
2646.96	-36455.4	-14832.7	6.66004	-2.59515	0.0101404	0.00500673
2646.98	-36455.5	-14832.8	6.61687	-2.59376	0.010149	-0.00110134
2647	-36455.5	-14832.9	6.57315	-2.59154	0.00897489	-0.00458974
2647.01	-36455.5	-14833.1	6.52813	-2.58998	0.00701086	-0.00551122
2647.03	-36455.6	-14833.2	6.4815	-2.59166	0.00522656	-0.0042844
2647.05	-36455.6	-14833.2	6.43527	-2.59606	0.00354774	-0.00061889
2647.06	-36455.7	-14833.3	6.39168	-2.60165	0.0016311	0.00585007
2647.08	-36455.7	-14833.5	6.34855	-2.60897	0.000107978	0.0142068
2647.1	-36455.7	-14833.6	6.3029	-2.6188	-0.000267448	0.0231906
2647.12	-36455.8	-14833.7	6.25606	-2.62941	-1.37917e-05	0.0321614
2647.13	-36455.8	-14833.8	6.21048	-2.63865	7.00265e-05	0.0406477
2647.15	-36455.8	-14833.9	6.16667	-2.64667	-1.62125e-15	0.0479303
2647.17	-36455.9	-14833.9	6.12407	-2.65398	-1.91558e-05	0.0536052
2647.18	-36455.9	-14834	6.08	-2.66	0	0.0588235
2647.2	-36456	-14834.2	6.03241	-2.66413	4.83777e-06	0.064916
2647.22	-36456	-14834.3	5.98385	-2.66679	-2.39601e-07	0.0723773
2647.23	-36456	-14834.4	5.93703	-2.66863	-1.24569e-06	0.0813758
2647.25	-36456.1	-14834.5	5.8913	-2.67019	1.2349e-07	0.0916846
2647.27	-36456.1	-14834.5	5.84586	-2.67185	3.38466e-07	0.102948
2647.29	-36456.1	-14834.6	5.80155	-2.67353	-3.25341e-08	0.114677
2647.3	-36456.2	-14834.7	5.75873	-2.67518	-8.45188e-08	0.126264
2647.32	-36456.2	-14834.8	5.71561	-2.67702	1.2376e-08	0.136825
2647.34	-36456.2	-14834.9	5.671	-2.67897	2.13814e-08	0.145717
2647.35	-36456.3	-14835	5.62618	-2.68016	-4.25204e-09	0.152991
2647.37	-36456.3	-14835.1	5.58164	-2.6802	-5.77758e-09	0.159045
2647.39	-36456.3	-14835.2	5.53559	-2.67998	1.11644e-09	0.164763
2647.4	-36456.4	-14835.3	5.48741	-2.68003	1.42203e-09	0.170822
2647.42	-36456.4	-14835.3	5.43936	-2.67992	-3.52773e-10	0.177357
2647.44	-36456.5	-14835.4	5.39287	-2.67969	-3.52509e-10	0.184495
2647.45	-36456.5	-14835.5	5.34731	-2.68046	1.09072e-10	0.19246
2647.47	-36456.5	-14835.6	5.30222	-2.68331	9.48149e-11	0.201176
2647.49	-36456.5	-14835.7	5.25768	-2.68908	-2.85293e-11	0.210118
2647.51	-36456.6	-14835.8	5.21326	-2.69764	-2.28912e-11	0.218694
2647.52	-36456.6	-14835.9	5.1677	-2.70737	8.38294e-12	0.226266
2647.54	-36456.6	-14835.9	5.12112	-2.71634	5.53205e-12	0.232104
2647.56	-36456.7	-14836	5.0753	-2.72231	-2.46819e-12	0.235374
2647.57	-36456.7	-14836.1	5.0305	-2.7241	-1.48209e-12	0.235504
2647.59	-36456.7	-14836.2	4.98519	-2.72165	6.42789e-13	0.232189
2647.61	-36456.8	-14836.3	4.93877	-2.71482	3.48202e-13	0.224519
2647.62	-36456.8	-14836.3	4.89173	-2.70326	-1.81363e-13	0.210984
2647.64	-36456.8	-14836.4	4.84525	-2.68591	-8.12329e-14	0.191442
2647.66	-36456.8	-14836.5	4.80087	-2.66117	5.19095e-14	0.166959
2647.68	-36456.9	-14836.5	4.75789	-2.63032	2.16876e-14	0.137212
2647.69	-36456.9	-14836.6	4.71391	-2.5967	-1.34513e-14	0.100926
2647.71	-36456.9	-14836.7	4.66902	-2.5605	-4.88487e-15	0.0596813
2647.73	-36457	-14836.8	4.62512	-2.5198	3.69284e-15	0.0171464
2647.74	-36457	-14836.8	4.58245	-2.47808	1.07727e-15	-0.0254899
2647.76	-36457	-14836.9	4.54019	-2.44164	-1.03761e-15	-0.0686584
2647.78	-36457	-14837	4.49862	-2.40749	-2.8671e-16	-0.111722
2647.8	-36457.1	-14837.1	4.45856	-2.36822	2.67313e-16	-0.153532
2647.81	-36457.1	-14837.1	4.4193	-2.32613	5.98403e-17	-0.194206
2647.83	-36457.1	-14837.2	4.37949	-2.28835	-7.18603e-17	-0.234286
2647.85	-36457.2	-14837.3	4.34009	-2.25549	-1.17795e-17	-0.271704
2647.86	-36457.2	-14837.3	4.30277	-2.22548	1.99294e-17	-0.303563
2647.88	-36457.2	-14837.4	4.26647	-2.20032	3.12593e-18	-0.330154
2647.9	-36457.2	-14837.5	4.22925	-2.18323	-5.09914e-18	-0.35281
2647.91	-36457.3	-14837.6	4.19116	-2.17398	-5.38724e-19	-0.370811
2647.93	-36457.3	-14837.6	4.15305	-2.171	1.34642e-18	-0.383006
2647.95	-36457.3	-14837.7	4.11551	-2.17308	7.00207e-20	-0.390708
2647.97	-36457.3	-14837.7	4.07885	-2.17892	-3.69792e-19	-0.39601
2647.98	-36457.4	-14837.8	4.04218	-2.18624	-1.85291e-20	-0.400591
2648	-36457.4	-14837.9	4.00459	-2.19266	9.38352e-20	-0.405895
2648.02	-36457.4	-14837.9	3.96667	-2.19667	0	-0.412854
2648.03	-36457.4	-14838	3.92909	-2.19753	-2.43551e-20	-0.422036
2648.05	-36457.5	-14838.1	3.89106	-2.1966	1.21741e-21	-0.433161
2648.07	-36457.5	-14838.1	3.85266	-2.19525	6.59756e-21	-0.445438
2648.08	-36457.5	-14838.2	3.81817	-2.19318	-3.13454e-22	-0.457056
2648.1	-36457.5	-14838.2	3.78864	-2.19	-1.50771e-21	-0.467319
2648.12	-36457.6	-14838.3	3.75139	-2.18621	9.93359e-23	-0.479975
2648.14	-36457.6	-14838.4	3.70524	-2.18309	-2.56024e-23	-0.494958
2648.15	-36457.6	-14838.4	3.67045	-2.18397	9.53174e-24	-0.50308
2648.17	-36457.6	-14838.5	3.63366	-2.1919	-2.54587e-24	-0.505755
2648.19	-36457.6	-14838.5	3.59605	-2.20628	6.51318e-25	-0.506503
2648.2	-36457.7	-14838.6	3.5541	-2.2242	-2.15612e-25	-0.50484
2648.22	-36457.7	-14838.7	3.51832	-2.23998	5.75579e-26	-0.501211
2648.24	-36457.7	-14838.7	3.48083	-2.25323	-1.4601e-26	-0.496761
2648.25	-36457.7	-14838.8	3.44251	-2.26745	4.53302e-27	-0.494469
2648.27	-36457.7	-14838.8	3.40515	-2.28021	-1.20938e-27	-0.496231
2648.29	-36457.8	-14838.9	3.36517	-2.29544	3.03797e-28	-0.496231
2648.31	-36457.8	-14838.9	3.32571	-2.31887	-9.05805e-29	-0.488126
2648.32	-36457.8	-14839	3.28716	-2.34725	2.41504e-29	-0.469991
2648.34	-36457.8	-14839	3.24867	-2.37632	-5.9974e-30	-0.446645
2648.36	-36457.8	-14839.1	3.20672	-2.39758	1.7393e-30	-0.423662
2648.37	-36457.9	-14839.1	3.16585	-2.41284	-4.63384e-31	-0.402924
2648.39	-36457.9	-14839.2	3.12221	-2.43281	1.13517e-31	-0.37792
2648.41	-36457.9	-14839.2	3.08087	-2.45931	-3.22654e-32	-0.34874
2648.42	-36457.9	-14839.3	3.04174	-2.48521	8.58894e-33	-0.320623
2648.44	-36457.9	-14839.3	2.99858	-2.50426	-2.06964e-33	-0.295767
2648.46	-36458	-14839.4	2.95332	-2.51536	5.79408e-34	-0.275447
2648.48	-36458	-14839.4	2.91074	-2.52608	-1.54088e-34	-0.256211
2648.49	-36458	-14839.5	2.86568	-2.5442	3.63792e-35	-0.234061
2648.51	-36458	-14839.5	2.8205	-2.56539	-1.00656e-35	-0.198601
2648.53	-36458	-14839.6	2.78022	-2.58407	2.67389e-36	-0.202597
2648.54	-36458	-14839.6	2.73645	-2.59493	-6.15061e-37	0.00196412
2648.56	-36458.1	-14839.6	2.6916	-2.59912	1.68607e-37	0.541279
2648.58	-36458.1	-14839.7	2.64902	-2.60045	-4.47301e-38	1.42859
2648.59	-36458.1	-14839.7	2.60338	-2.59797	9.93258e-39	2.19609
2648.61	-36458.1	-14839.8	2.55953	-2.59371	-2.67429e-39	2.50264
2648.63	-36458.1	-14839.8	2.51412	-2.59552	5.66231e-40	2.3909
2648.64	-36458.1	-14839.8	2.47005	-2.59957	-1.53313e-40	2.23351
2648.66	-36458.2	-14839.9	2.4269	-2.5985	4.10411e-41	2.0765
2648.68	-36458.2	-14839.9	2.38354	-2.58507	-1.08514e-41	2.04502
2648.7	-36458.2	-14840	2.34055	-2.56098	2.13209e-42	2.05241
2648.71	-36458.2	-14840	2.30076	-2.5397	-5.65942e-43	2.05088
2648.73	-36458.2	-14840	2.25542	-2.52477	9.78262e-44	2.05125
2648.75	-36458.2	-14840.1	2.21168	-2.51433	-2.62524e-44	2.05118
2648.76	-36458.2	-14840.1	2.16844	-2.50498	6.9071e-45	2.0512
2648.78	-36458.2	-14840.1	2.12576	-2.48761	-8.82799e-46	2.0512
2648.8	-36458.3	-14840.2	2.08565	-2.47704	2.36697e-46	2.0512
2648.82	-36458.3	-14840.2	2.04576	-2.47333	-6.33247e-47	2.0512
2648.83	-36458.3	-14840.2	2.00266	-2.4764	1.66018e-47	2.0512
2648.85	-36458.3	-14840.3	1.95667	-2.48	0	2.0512
2648.87	-36458.3	-14840.3	1.91333	-2.48	0	2.0512
2648.88	-36458.3	-14840.3	1.87333	-2.48	1.32165e-58	2.0512
2648.9	-36458.3	-14840.4	1.83091	-2.48719	-7.20952e-50	2.0512
2648.92	-36458.3	-14840.4	1.79092	-2.4974	1.92739e-50	2.0512
2648.93	-36458.4	-14840.4	1.74732	-2.51071	-5.00013e-51	2.0512
2648.95	-36458.4	-14840.4	1.70132	-2.52124	2.48133e-51	2.0512
2648.97	-36458.4	-14840.5	1.65866	-2.53088	-6.63068e-52	2.0512
2648.99	-36458.4	-14840.5	1.61809	-2.53766	1.70896e-52	2.0512
2649	-36458.4	-14840.5	1.57254	-2.54884	-6.36245e-53	2.0512
2649.02	-36458.4	-14840.5	1.53266	-2.56274	1.69937e-53	2.0512
2649.04	-36458.4	-14840.6	1.48907	-2.57973	-4.34755e-54	2.0512
2649.05	-36458.4	-14840.6	1.4465	-2.59778	1.43921e-54	2.0512
2649.07	-36458.4	-14840.6	1.40339	-2.61848	-3.84199e-55	2.0512
2649.09	-36458.4	-14840.6	1.35867	-2.64275	9.74615e-56	2.0512
2649.1	-36458.5	-14840.6	1.30923	-2.66567	-3.02579e-56	2.0512
2649.12	-36458.5	-14840.7	1.26304	-2.68103	8.07263e-57	2.0512
2649.14	-36458.5	-14840.7	1.21628	-2.69242	-2.02785e-57	2.0512
2649.16	-36458.5	-14840.7	1.17104	-2.69969	6.04624e-58	2.0512
2649.17	-36458.5	-14840.7	1.12855	-2.71089	-1.612e-58	2.0512
2649.19	-36458.5	-14840.7	1.08274	-2.7261	4.00176e-59	2.0512
2649.21	-36458.5	-14840.8	1.03398	-2.74311	-1.15442e-59	2.0512
2649.22	-36458.5	-14840.8	0.986393	-2.75311	2.82802e-60	2.0512
2649.24	-36458.5	-14840.8	0.937628	-2.76095	-8.03822e-61	2.0512
2649.26	-36458.5	-14840.8	0.891745	-2.77208	2.13974e-61	2.0512
2649.27	-36458.5	-14840.8	0.843331	-2.7897	-5.15604e-62	2.0512
2649.29	-36458.5	-14840.8	0.794931	-2.80974	1.44347e-62	2.0512
2649.31	-36458.5	-14840.9	0.749005	-2.82282	-3.83877e-63	2.0512
2649.33	-36458.5	-14840.9	0.70039	-2.82908	9.06308e-64	2.0512
2649.34	-36458.5	-14840.9	0.65221	-2.83046	-2.50762e-64	2.0512
2649.36	-36458.5	-14840.9	0.606264	-2.82815	6.66141e-65	2.0512
2649.38	-36458.5	-14840.9	0.557449	-2.82489	-1.53229e-65	2.0512
2649.39	-36458.5	-14840.9	0.509498	-2.81885	4.20049e-66	2.0512
2649.41	-36458.5	-14840.9	0.46351	-2.81459	-1.11441e-66	2.0512
2649.43	-36458.6	-14840.9	0.414513	-2.80896	2.4764e-67	2.0512
2649.44	-36458.5	-14840.9	0.366792	-2.80188	-6.73867e-68	2.0512
2649.46	-36458.5	-14840.9	0.320743	-2.79528	1.78508e-68	2.0512
2649.48	-36458.6	-14840.9	0.271584	-2.78859	-3.77935e-69	2.0512
2649.5	-36458.5	-14840.9	0.224093	-2.78048	1.0224e-69	2.0512
2649.51	-36458.6	-14840.9	0.177964	-2.7774	-2.70343e-70	2.0512
2649.53	-36458.6	-14840.9	0.128659	-2.74717	5.31698e-71	2.0512
2649.55	-36458.6	-14840.9	0.0814276	-2.80719	-1.43178e-71	2.0512
2649.56	-36458.6	-14840.9	0.0369197	-1.98946	3.77756e-72	2.0512
