# Supplementary material for: Extraction of driving behavior primitives considering driver expectation and vehicle dynamics
Source: PLoS One. 2025 Dec 31;20(12):e0340123. doi: 10.1371/journal.pone.0340123 (PMC12755792; doi:10.1371/journal.pone.0340123)
Supplement: S1 File — (ZIP) [file pone.0340123.s001.zip › DataSetForPimitiveExaction-1/straight driving/c29_s_1.xlsx]

## Sheet: Sheet1
1538.39	-35990.8	-14603.9	8.88349	1.63949	0.0268886	-0.218504
1538.41	-35991	-14603.8	8.90938	1.62345	0.00632532	-0.209035
1538.42	-35991.1	-14603.8	8.93666	1.60934	-0.0065517	-0.199512
1538.44	-35991.2	-14603.7	8.96464	1.59245	-0.0204286	-0.191375
1538.46	-35991.4	-14603.7	8.99126	1.57875	-0.0351674	-0.18284
1538.47	-35991.5	-14603.6	9.01734	1.56205	-0.0565682	-0.175322
1538.49	-35991.7	-14603.6	9.04259	1.54932	-0.0759306	-0.169515
1538.51	-35991.8	-14603.5	9.06927	1.5408	-0.085198	-0.166893
1538.52	-35992	-14603.5	9.09686	1.53423	-0.0790429	-0.165174
1538.54	-35992.1	-14603.4	9.12322	1.52718	-0.064908	-0.163602
1538.56	-35992.3	-14603.4	9.14711	1.52065	-0.0578645	-0.161835
1538.58	-35992.4	-14603.3	9.17501	1.51374	-0.0569738	-0.160359
1538.59	-35992.6	-14603.3	9.20299	1.50688	-0.0540437	-0.158067
1538.61	-35992.7	-14603.2	9.22772	1.49997	-0.0470414	-0.155368
1538.63	-35992.8	-14603.2	9.25167	1.49476	-0.0385563	-0.15235
1538.64	-35993	-14603.1	9.27562	1.49161	-0.0281432	-0.150654
1538.66	-35993.2	-14603.1	9.30034	1.48824	-0.0166631	-0.150363
1538.68	-35993.3	-14603	9.32834	1.48479	-0.0023867	-0.149795
1538.69	-35993.5	-14602.9	9.35614	1.48135	0.0110838	-0.148593
1538.71	-35993.6	-14602.9	9.38043	1.47807	0.0250512	-0.147416
1538.73	-35993.7	-14602.8	9.40456	1.47458	0.0344928	-0.14701
1538.75	-35993.9	-14602.8	9.4286	1.47115	0.0412123	-0.147007
1538.76	-35994.1	-14602.7	9.45155	1.46787	0.0456105	-0.147609
1538.78	-35994.2	-14602.7	9.47615	1.46437	0.0491687	-0.149527
1538.8	-35994.4	-14602.6	9.49967	1.46097	0.0501985	-0.152601
1538.81	-35994.5	-14602.6	9.52515	1.45765	0.0499474	-0.155895
1538.83	-35994.6	-14602.5	9.55335	1.45424	0.0500111	-0.159303
1538.85	-35994.8	-14602.5	9.58075	1.45045	0.049997	-0.163189
1538.86	-35995	-14602.4	9.60448	1.45015	0.0500008	-0.171167
1538.88	-35995.1	-14602.4	9.62897	1.44739	0.0499998	-0.189252
1538.9	-35995.3	-14602.3	9.65264	1.44395	0.05	-0.221681
1538.91	-35995.4	-14602.2	9.67575	1.44032	0.05	-0.267045
1538.93	-35995.6	-14602.2	9.70045	1.44009	0.0499999	-0.327094
1538.95	-35995.7	-14602.1	9.72398	1.43712	0.0500002	-0.38729
1538.97	-35995.9	-14602.1	9.74716	1.43377	0.0499992	-0.451207
1538.98	-35996	-14602	9.7719	1.4301	0.0500017	-0.53179
1539	-35996.2	-14601.9	9.79533	1.43006	0.0499935	-0.627827
1539.02	-35996.4	-14601.9	9.81857	1.4269	0.0500242	-0.742049
1539.03	-35996.5	-14601.8	9.84333	1.42333	0.05	-0.873638
1539.05	-35996.7	-14601.8	9.86667	1.42	0.0533333	-0.997821
1539.07	-35996.8	-14601.7	9.89333	1.42	0.0566667	-1.11002
1539.09	-35997	-14601.7	9.91806	1.41645	0.0600997	-1.21232
1539.1	-35997.2	-14601.6	9.94136	1.41309	0.0599734	-1.28942
1539.12	-35997.3	-14601.6	9.96473	1.41003	0.0600069	-1.35201
1539.14	-35997.5	-14601.5	9.98982	1.4138	0.0599969	-1.40402
1539.15	-35997.6	-14601.4	10.0161	1.41711	0.0599996	-1.44036
1539.17	-35997.8	-14601.4	10.0398	1.4201	0.0600046	-1.46415
1539.19	-35997.9	-14601.3	10.0679	1.42032	0.0599719	-1.47756
1539.2	-35998.1	-14601.3	10.0906	1.42396	0.0601069	-1.48204
1539.22	-35998.3	-14601.2	10.1144	1.42737	0.0595811	-1.48365
1539.24	-35998.4	-14601.1	10.139	1.43024	0.0558017	-1.48218
1539.26	-35998.6	-14601.1	10.162	1.43007	0.0525497	-1.47943
1539.27	-35998.7	-14601	10.1858	1.42942	0.0492898	-1.47326
1539.29	-35998.9	-14601	10.2104	1.42563	0.0450028	-1.4644
1539.31	-35999.1	-14600.9	10.2334	1.4222	0.0378267	-1.4552
1539.32	-35999.2	-14600.9	10.2573	1.41975	0.0320066	-1.44957
1539.34	-35999.4	-14600.8	10.2818	1.42002	0.0291165	-1.44775
1539.36	-35999.6	-14600.7	10.3047	1.42022	0.0244059	-1.44926
1539.37	-35999.7	-14600.7	10.3287	1.41897	0.0183793	-1.45033
1539.39	-35999.9	-14600.6	10.3531	1.41541	0.0155737	-1.45115
1539.41	-36000.1	-14600.5	10.3761	1.41093	0.0109275	-1.45065
1539.43	-36000.2	-14600.5	10.4002	1.40368	0.00354408	-1.44914
1539.44	-36000.4	-14600.4	10.4245	1.39683	-0.00219704	-1.44586
1539.46	-36000.6	-14600.4	10.4475	1.39025	-0.00325919	-1.44096
1539.48	-36000.7	-14600.3	10.4717	1.38331	-0.00464598	-1.43473
1539.49	-36000.9	-14600.2	10.4959	1.37653	-0.0088037	-1.42775
1539.51	-36001.1	-14600.2	10.5188	1.36946	-0.0102254	-1.42195
1539.53	-36001.2	-14600.1	10.5432	1.36492	-0.00994802	-1.41623
1539.54	-36001.4	-14600.1	10.5671	1.3593	-0.0100093	-1.41138
1539.56	-36001.6	-14600	10.5906	1.35482	-0.0100164	-1.40641
1539.58	-36001.7	-14599.9	10.6125	1.34914	-0.00993083	-1.40137
1539.6	-36001.9	-14599.9	10.635	1.3443	-0.0102819	-1.39678
1539.61	-36002.1	-14599.8	10.6582	1.34089	-0.00803876	-1.39391
1539.63	-36002.2	-14599.8	10.683	1.34008	-0.00441215	-1.39175
1539.65	-36002.4	-14599.7	10.7045	1.33784	-0.000633082	-1.38962
1539.66	-36002.6	-14599.6	10.7236	1.33437	-0.000115961	-1.38656
1539.68	-36002.8	-14599.6	10.7474	1.33054	0.00227661	-1.38393
1539.7	-36003	-14599.5	10.7712	1.33009	0.00619161	-1.38176
1539.71	-36003.1	-14599.4	10.7946	1.32764	0.00675966	-1.3797
1539.73	-36003.3	-14599.4	10.8164	1.32394	0.0067126	-1.37644
1539.75	-36003.5	-14599.3	10.8366	1.32052	0.00640426	-1.37316
1539.77	-36003.6	-14599.3	10.8561	1.31751	0.00953216	-1.36908
1539.78	-36003.8	-14599.2	10.8804	1.31088	0.0100777	-1.36348
1539.8	-36004	-14599.1	10.9039	1.30409	0.00997915	-1.35698
1539.82	-36004.2	-14599.1	10.9273	1.29747	0.0100055	-1.35048
1539.83	-36004.3	-14599	10.9488	1.29044	0.00999933	-1.34352
1539.85	-36004.5	-14598.9	10.9689	1.2836	0.0100001	-1.33707
1539.87	-36004.7	-14598.9	10.9887	1.2775	0.0100004	-1.32558
1539.88	-36004.8	-14598.8	11.0133	1.25333	0.01	-1.30283
1539.9	-36005.1	-14598.7	11.0367	1.21667	0.01	-1.26471
1539.92	-36005.2	-14598.7	11.0567	1.16	0.01	-1.2146
1539.94	-36005.4	-14598.6	11.0743	1.09607	0.00989207	-1.15093
1539.95	-36005.6	-14598.5	11.091	1.02967	0.00645631	-1.08888
1539.97	-36005.7	-14598.5	11.1077	0.965673	0.00310618	-1.01944
1539.99	-36005.9	-14598.4	11.1251	0.878974	-0.000178453	-0.933559
1540	-36006.1	-14598.4	11.1382	0.776955	4.76867e-05	-0.832574
1540.02	-36006.3	-14598.3	11.1515	0.650083	-1.22907e-05	-0.712244
1540.04	-36006.4	-14598.2	11.1614	0.505577	4.57663e-06	-0.576791
1540.05	-36006.7	-14598.2	11.1679	0.378273	-1.22545e-06	-0.453009
1540.07	-36006.8	-14598.1	11.1741	0.259938	3.24897e-07	-0.339949
1540.09	-36007	-14598	11.1775	0.15839	-1.65684e-07	-0.238712
1540.11	-36007.2	-14598	11.1803	0.0795563	2.62783e-07	-0.16086
1540.12	-36007.3	-14597.9	11.1799	0.0169477	-8.76256e-07	-0.0968519
1540.14	-36007.5	-14597.8	11.18	-0.0287339	4.10785e-06	-0.0460713
1540.16	-36007.7	-14597.8	11.18	-0.0616537	-1.54995e-05	-0.0133919
1540.17	-36007.9	-14597.7	11.18	-0.0808085	5.69571e-05	0.00865709
1540.19	-36008.1	-14597.7	11.1802	-0.0886544	-0.000256313	0.0205852
1540.21	-36008.3	-14597.6	11.1791	-0.0892695	0.00111266	0.0247904
1540.22	-36008.4	-14597.5	11.1755	-0.0854028	0.003621	0.0247793
1540.24	-36008.6	-14597.5	11.1719	-0.082053	0.00349469	0.0235196
1540.26	-36008.8	-14597.4	11.1697	-0.0788764	0.00204031	0.0224857
1540.28	-36008.9	-14597.3	11.1701	-0.0739849	-0.000333615	0.0210278
1540.29	-36009.1	-14597.3	11.17	-0.0668871	9.48251e-05	0.0179684
1540.31	-36009.3	-14597.2	11.1699	-0.0596878	-2.52421e-05	0.0155968
1540.33	-36009.5	-14597.1	11.1702	-0.0562351	6.08247e-06	0.0150526
1540.34	-36009.7	-14597.1	11.1685	-0.0565466	-1.70282e-06	0.0162659
1540.36	-36009.9	-14597	11.1649	-0.0580949	4.52851e-07	0.0185376
1540.38	-36010	-14596.9	11.1612	-0.062033	-1.06915e-07	0.0212771
1540.39	-36010.2	-14596.9	11.1597	-0.0649364	2.95818e-08	0.0254213
1540.41	-36010.4	-14596.8	11.1601	-0.0706474	-7.85832e-09	0.0297368
1540.43	-36010.5	-14596.8	11.16	-0.0755988	1.80761e-09	0.0344518
1540.45	-36010.7	-14596.7	11.1599	-0.0790531	-4.95522e-10	0.0376553
1540.46	-36010.9	-14596.6	11.1603	-0.0802123	1.31464e-10	0.0383734
1540.48	-36011.1	-14596.6	11.1578	-0.0799528	-2.92135e-11	0.0368664
1540.5	-36011.3	-14596.5	11.1543	-0.0800128	7.94947e-12	0.0329991
1540.51	-36011.5	-14596.4	11.1507	-0.0799966	-2.10583e-12	0.0279319
1540.53	-36011.6	-14596.4	11.1499	-0.0800007	4.45842e-13	0.0212042
1540.55	-36011.8	-14596.3	11.15	-0.0799998	-1.20611e-13	0.0153052
1540.56	-36012	-14596.2	11.15	-0.0800001	3.18918e-14	0.0107379
1540.58	-36012.1	-14596.2	11.1499	-0.08	-6.27232e-15	0.00712992
1540.6	-36012.4	-14596.1	11.1502	-0.08	1.68903e-15	0.00378792
1540.62	-36012.5	-14596	11.1474	-0.08	-4.45621e-16	0.00139611
1540.63	-36012.7	-14596	11.1438	-0.08	7.70281e-17	7.01404e-05
1540.65	-36012.9	-14595.9	11.1402	-0.08	-2.0671e-17	-1.82517e-05
1540.67	-36013.1	-14595.8	11.1399	-0.08	5.4386e-18	4.80207e-06
1540.68	-36013.2	-14595.8	11.14	-0.08	-6.95039e-19	-6.13693e-07
1540.7	-36013.4	-14595.7	11.14	-0.08	1.86087e-19	1.64308e-07
1540.72	-36013.6	-14595.6	11.1401	-0.08	-4.87864e-20	-4.30765e-08
1540.73	-36013.7	-14595.6	11.1367	-0.08	-2.78265e-30	1.01247e-18
1540.75	-36014	-14595.5	11.1333	-0.08	0	3.46945e-18
1540.77	-36014.1	-14595.5	11.13	-0.08	0	3.46945e-18
1540.79	-36014.3	-14595.4	11.13	-0.08	2.1186e-22	1.87063e-10
1540.8	-36014.5	-14595.3	11.13	-0.08	-5.66386e-23	-5.00042e-11
1540.82	-36014.6	-14595.3	11.13	-0.08	1.46935e-23	1.29531e-11
1540.84	-36014.8	-14595.2	11.1298	-0.08	-7.29169e-24	-6.27629e-12
1540.85	-36015	-14595.1	11.1263	-0.08	1.9485e-24	1.10478e-12
1540.87	-36015.2	-14595.1	11.1229	-0.08	-5.02198e-25	1.85083e-12
1540.89	-36015.4	-14595	11.1198	-0.08	1.86968e-25	-1.31075e-11
1540.9	-36015.6	-14594.9	11.1201	-0.08	-4.9938e-26	5.0263e-11
1540.92	-36015.7	-14594.9	11.12	-0.08	1.27758e-26	-1.86807e-10
1540.94	-36015.9	-14594.8	11.12	-0.08	-4.22929e-27	9.49879e-10
1540.96	-36016.1	-14594.7	11.1201	-0.08	1.12902e-27	-3.59233e-09
1540.97	-36016.2	-14594.7	11.1194	-0.08	-2.86402e-28	1.32792e-08
1540.99	-36016.4	-14594.6	11.1156	-0.0800001	8.89175e-29	-6.27211e-08
1541.01	-36016.6	-14594.5	11.1122	-0.0799998	-2.37261e-29	2.36771e-07
1541.02	-36016.8	-14594.5	11.1097	-0.0800009	5.97294e-30	-8.70112e-07
1541.04	-36017	-14594.4	11.1101	-0.0799962	-1.83915e-30	3.91561e-06
1541.06	-36017.2	-14594.3	11.1099	-0.0800144	7.08864e-31	-1.47589e-05
1541.07	-36017.3	-14594.3	11.1102	-0.0799474	-9.75428e-31	5.38388e-05
1541.09	-36017.5	-14594.2	11.1089	-0.0802288	3.76323e-30	-0.000310108
1541.11	-36017.7	-14594.2	11.1053	-0.078906	-1.40469e-29	-0.00180376
1541.12	-36017.8	-14594.1	11.1017	-0.0752173	5.07381e-29	-0.00470296
1541.14	-36018	-14594	11.0997	-0.071442	-2.14898e-28	-0.00768432
1541.16	-36018.2	-14594	11.1001	-0.0699836	8.08064e-28	-0.00973871
1541.18	-36018.4	-14593.9	11.1	-0.0687709	-3.01736e-27	-0.0117999
1541.19	-36018.6	-14593.8	11.1	-0.0650021	1.07726e-26	-0.0147041
1541.21	-36018.8	-14593.8	11.0999	-0.0612196	-4.47045e-26	-0.0176196
1541.23	-36018.9	-14593.7	11.1003	-0.0600498	1.67938e-25	-0.0196456
1541.24	-36019.1	-14593.6	11.0983	-0.0583997	-5.90841e-25	-0.021854
1541.26	-36019.3	-14593.6	11.0947	-0.0546309	2.41186e-24	-0.024708
1541.28	-36019.4	-14593.5	11.091	-0.0512745	-8.36063e-24	-0.0282096
1541.3	-36019.6	-14593.4	11.0898	-0.0477946	3.36785e-23	-0.0315216
1541.31	-36019.8	-14593.4	11.0901	-0.0446141	-1.26321e-22	-0.034853
1541.33	-36020	-14593.3	11.09	-0.0407814	4.23666e-22	-0.0375642
1541.35	-36020.2	-14593.3	11.09	-0.0398151	-1.68657e-21	-0.039034
1541.36	-36020.3	-14593.2	11.09	-0.0400489	6.32161e-21	-0.0392564
1541.38	-36020.5	-14593.1	11.09	-0.03999	-2.0362e-20	-0.0392074
1541.4	-36020.7	-14593.1	11.09	-0.0400013	8.02685e-20	-0.0392168
1541.41	-36020.9	-14593	11.09	-0.0400049	-3.00686e-19	-0.0392198
1541.43	-36021	-14592.9	11.09	-0.0399791	1.12247e-18	-0.0391982
1541.45	-36021.2	-14592.9	11.0899	-0.0400636	-3.38992e-18	-0.039269
1541.47	-36021.4	-14592.8	11.0902	-0.0397513	1.32503e-17	-0.0383988
1541.48	-36021.6	-14592.7	11.0871	-0.0429031	-3.56954e-17	-0.0363206
1541.5	-36021.8	-14592.7	11.0837	-0.0461333	1.38522e-16	-0.0321732
1541.52	-36021.9	-14592.6	11.0802	-0.0525005	-5.18384e-16	-0.026853
1541.53	-36022.1	-14592.6	11.0799	-0.0591641	1.93502e-15	-0.0203721
1541.55	-36022.3	-14592.5	11.08	-0.0663426	-3.89855e-15	-0.0144627
1541.57	-36022.5	-14592.4	11.08	-0.069829	1.50275e-14	-0.0100258
1541.58	-36022.6	-14592.4	11.08	-0.0733333	0	-0.00653595
1541.6	-36022.8	-14592.3	11.08	-0.0766667	0	-0.00326797
1541.62	-36023	-14592.2	11.08	-0.08	1.97816e-22	-0.00108932
1541.63	-36023.2	-14592.2	11.0764	-0.0799761	-3.46818e-12	2.63182e-05
1541.65	-36023.4	-14592.1	11.0731	-0.0800064	1.32288e-11	-7.0359e-06
1541.67	-36023.5	-14592	11.0699	-0.0799983	-4.94097e-11	1.82529e-06
1541.69	-36023.7	-14592	11.07	-0.0800008	3.86625e-10	-9.05806e-07
1541.7	-36023.9	-14591.9	11.07	-0.0799998	-1.46948e-09	2.42052e-07
1541.72	-36024	-14591.8	11.0701	-0.0800001	5.47585e-09	-6.23853e-08
1541.74	-36024.2	-14591.8	11.0696	-0.08	-3.16788e-08	2.3226e-08
1541.75	-36024.4	-14591.7	11.0661	-0.08	1.20072e-07	-6.20351e-09
1541.77	-36024.6	-14591.7	11.0626	-0.08	-4.45894e-07	1.58706e-09
1541.79	-36024.8	-14591.6	11.0597	-0.08	2.26716e-06	-5.2538e-10
1541.81	-36025	-14591.5	11.0601	-0.08	-8.5741e-06	1.40251e-10
1541.82	-36025.1	-14591.5	11.06	-0.08	3.16945e-05	-3.55781e-11
1541.84	-36025.3	-14591.4	11.06	-0.08	-0.000149701	1.10456e-11
1541.86	-36025.5	-14591.3	11.0602	-0.08	0.000649929	-2.9469e-12
1541.87	-36025.6	-14591.3	11.0592	-0.08	0.00460697	7.40262e-13
1541.89	-36025.8	-14591.2	11.0554	-0.08	0.00693635	-2.20717e-13
1541.91	-36026	-14591.1	11.052	-0.08	0.00667532	5.88472e-14
1541.92	-36026.2	-14591.1	11.0497	-0.08	0.00636983	-1.46138e-14
1541.94	-36026.4	-14591	11.0501	-0.08	0.00826846	4.23815e-15
1541.96	-36026.5	-14590.9	11.0499	-0.08	0.00901074	-1.12913e-15
1541.98	-36026.7	-14590.9	11.0502	-0.08	0.00632917	2.76606e-16
1541.99	-36026.9	-14590.8	11.0487	-0.08	0.00646364	-7.86211e-17
1542.01	-36027.1	-14590.7	11.0451	-0.08	0.00818777	2.09286e-17
1542.03	-36027.2	-14590.7	11.0414	-0.08	0.01034	-5.04308e-18
1542.04	-36027.4	-14590.6	11.0397	-0.08	0.00981138	1.41184e-18
1542.06	-36027.6	-14590.6	11.0401	-0.08	0.0103999	-3.75466e-19
1542.08	-36027.7	-14590.5	11.0399	-0.08	0.00807706	8.86452e-20
1542.09	-36027.9	-14590.4	11.0403	-0.08	0.00637757	-2.45268e-20
1542.11	-36028.1	-14590.4	11.0383	-0.08	0.00665403	6.51551e-21
1542.13	-36028.3	-14590.3	11.0346	-0.08	0.0069793	-1.49887e-21
1542.14	-36028.5	-14590.2	11.0309	-0.08	0.00443255	4.11452e-22
1542.16	-36028.7	-14590.2	11.0298	-0.08	0.00310498	-1.11273e-22
1542.18	-36028.8	-14590.1	11.03	-0.08	0.00330188	3.18475e-23
1542.2	-36029	-14590	11.03	-0.08	0.00366839	-3.69496e-23
1542.21	-36029.2	-14590	11.0299	-0.08	0.000851444	1.15536e-22
1542.23	-36029.3	-14589.9	11.0302	-0.08	-0.00010374	-3.6689e-22
1542.25	-36029.5	-14589.9	11.0276	-0.08	-0.000202109	1.44495e-21
1542.26	-36029.7	-14589.8	11.0242	-0.08	0.00240446	-5.41242e-21
1542.28	-36029.9	-14589.7	11.0204	-0.08	0.00602234	1.63497e-20
1542.3	-36030.1	-14589.7	11.0199	-0.08	0.00962266	-6.39077e-20
1542.32	-36030.2	-14589.6	11.02	-0.08	0.0100946	2.39271e-19
1542.33	-36030.4	-14589.5	11.02	-0.08	0.00998386	-6.42685e-19
1542.35	-36030.6	-14589.5	11.0202	-0.08	0.0100035	2.49358e-18
1542.37	-36030.8	-14589.4	11.0171	-0.08	0.0100023	-9.33149e-18
1542.38	-36030.9	-14589.4	11.0138	-0.08	0.0099875	3.48324e-17
1542.4	-36031.1	-14589.3	11.0101	-0.08	0.0100258	-7.01781e-17
1542.42	-36031.3	-14589.2	11.01	-0.08	0.00990057	2.70511e-16
1542.43	-36031.4	-14589.2	11.01	-0.08	0.0133333	2.48469e-25
1542.45	-36031.7	-14589.1	11.01	-0.08	0.0166667	0
1542.47	-36031.8	-14589	11.01	-0.08	0.02	0
1542.49	-36032	-14589	11.0064	-0.08	0.0199765	-6.24309e-14
1542.5	-36032.2	-14588.9	11.0031	-0.08	0.0200038	2.38132e-13
1542.52	-36032.3	-14588.8	10.9999	-0.08	0.0200084	-8.89428e-13
1542.54	-36032.5	-14588.8	11	-0.08	0.0199223	6.95966e-12
1542.55	-36032.7	-14588.7	11	-0.08	0.0203038	-2.64523e-11
1542.57	-36032.9	-14588.6	11	-0.08	0.0234999	9.85712e-11
1542.59	-36033	-14588.6	11.0001	-0.08	0.0234112	-5.70253e-10
1542.6	-36033.2	-14588.5	10.9996	-0.08	0.0227676	2.16142e-09
1542.62	-36033.4	-14588.5	10.996	-0.08	0.0201654	-8.02656e-09
1542.64	-36033.6	-14588.4	10.9924	-0.08	0.0242535	4.08113e-08
1542.66	-36033.8	-14588.3	10.9897	-0.08	0.0275434	-1.54343e-07
1542.67	-36033.9	-14588.3	10.9901	-0.08	0.0302351	5.70534e-07
1542.69	-36034.1	-14588.2	10.9899	-0.08	0.0299739	-2.69478e-06
1542.71	-36034.3	-14588.1	10.9902	-0.08	0.0298309	1.01728e-05
1542.72	-36034.4	-14588.1	10.9892	-0.08	0.030793	-3.7384e-05
1542.74	-36034.6	-14588	10.9854	-0.08	0.0345406	0.000168232
1542.76	-36034.8	-14587.9	10.982	-0.08	0.0380773	-0.00087357
1542.77	-36035	-14587.9	10.9797	-0.08	0.0400664	-0.0102807
1542.79	-36035.2	-14587.8	10.9801	-0.08	0.0410269	-0.0353625
1542.81	-36035.3	-14587.7	10.98	-0.08	0.0447224	-0.0759016
1542.83	-36035.5	-14587.7	10.9799	-0.08	0.0483256	-0.125962
1542.84	-36035.7	-14587.6	10.9803	-0.08	0.05029	-0.177237
1542.86	-36035.9	-14587.5	10.9787	-0.08	0.0499876	-0.228655
1542.88	-36036	-14587.5	10.975	-0.08	0.0497706	-0.296725
1542.89	-36036.2	-14587.4	10.9713	-0.08	0.0515231	-0.379925
1542.91	-36036.4	-14587.4	10.9697	-0.08	0.055074	-0.463528
1542.93	-36036.5	-14587.3	10.9701	-0.08	0.0587837	-0.544142
1542.94	-36036.7	-14587.2	10.9699	-0.08	0.0602579	-0.610764
1542.96	-36036.9	-14587.2	10.9703	-0.08	0.0599368	-0.66095
1542.98	-36037.1	-14587.1	10.9681	-0.08	0.059996	-0.701543
1543	-36037.3	-14587	10.9645	-0.08	0.0600755	-0.731469
1543.01	-36037.4	-14587	10.9609	-0.08	0.0597015	-0.752866
1543.03	-36037.6	-14586.9	10.9598	-0.08	0.0620879	-0.76953
1543.05	-36037.8	-14586.8	10.9601	-0.08	0.0659224	-0.780705
1543.06	-36038	-14586.8	10.9599	-0.08	0.0671654	-0.78879
1543.08	-36038.1	-14586.7	10.9602	-0.08	0.0641054	-0.795059
1543.1	-36038.3	-14586.7	10.9576	-0.08	0.0628428	-0.799817
1543.11	-36038.5	-14586.6	10.9542	-0.08	0.0660594	-0.802449
1543.13	-36038.6	-14586.5	10.9504	-0.08	0.066759	-0.803802
1543.15	-36038.8	-14586.5	10.9499	-0.08	0.066714	-0.803952
1543.16	-36039	-14586.4	10.95	-0.08	0.0663843	-0.803914
1543.18	-36039.2	-14586.3	10.95	-0.08	0.0696783	-0.803923
1543.2	-36039.4	-14586.3	10.95	-0.08	0.0700844	-0.803921
1543.22	-36039.5	-14586.2	10.9502	-0.08	0.0699786	-0.803922
1543.23	-36039.7	-14586.1	10.9469	-0.08	0.0700012	-0.803922
1543.25	-36039.9	-14586.1	10.9435	-0.08	0.0700057	-0.803922
1543.27	-36040.1	-14586	10.9401	-0.08	0.069976	-0.803922
1543.28	-36040.2	-14586	10.94	-0.08	0.07	-0.803922
1543.3	-36040.4	-14585.9	10.94	-0.08	0.0666667	-0.803922
1543.32	-36040.6	-14585.8	10.94	-0.08	0.0633333	-0.803922
1543.34	-36040.7	-14585.8	10.9399	-0.08	0.0599003	-0.803922
1543.35	-36040.9	-14585.7	10.9365	-0.08	0.0600266	-0.803922
1543.37	-36041.1	-14585.6	10.9331	-0.08	0.0599931	-0.803922
1543.39	-36041.3	-14585.6	10.9298	-0.08	0.0600034	-0.803922
1543.4	-36041.5	-14585.5	10.93	-0.08	0.0599991	-0.803921
1543.42	-36041.6	-14585.4	10.93	-0.08	0.0600002	-0.803924
1543.44	-36041.8	-14585.4	10.93	-0.08	0.0599999	-0.80391
1543.45	-36042	-14585.3	10.9301	-0.08	0.06	-0.803965
1543.47	-36042.1	-14585.2	10.9296	-0.08	0.06	-0.803747
1543.49	-36042.3	-14585.2	10.9258	-0.08	0.0600001	-0.800604
1543.51	-36042.5	-14585.1	10.9224	-0.08	0.0599998	-0.790984
1543.52	-36042.7	-14585.1	10.9198	-0.08	0.0600007	-0.771055
1543.54	-36042.8	-14585	10.9201	-0.08	0.0599968	-0.742869
1543.56	-36043	-14584.9	10.9199	-0.08	0.060012	-0.711941
1543.57	-36043.2	-14584.9	10.9202	-0.08	0.059956	-0.677586
1543.59	-36043.4	-14584.8	10.9191	-0.08	0.0601981	-0.639051
1543.61	-36043.6	-14584.7	10.9155	-0.08	0.0591067	-0.603224
1543.62	-36043.7	-14584.7	10.9119	-0.08	0.0554033	-0.57041
1543.64	-36043.9	-14584.6	10.9097	-0.0800001	0.05173	-0.543526
1543.66	-36044.1	-14584.5	10.9101	-0.0799996	0.0497198	-0.523945
1543.68	-36044.2	-14584.5	10.91	-0.0800013	0.0500686	-0.5084
1543.69	-36044.4	-14584.4	10.9099	-0.0799945	0.0499805	-0.497562
1543.71	-36044.6	-14584.3	10.9103	-0.0800208	0.0500052	-0.490775
1543.73	-36044.7	-14584.3	10.9086	-0.0799257	0.0499987	-0.485198
1543.74	-36044.9	-14584.2	10.9049	-0.0803081	0.0500007	-0.480402
1543.76	-36045.1	-14584.1	10.9013	-0.0788424	0.0499985	-0.474119
1543.78	-36045.3	-14584.1	10.8997	-0.087039	0.0500051	-0.458986
1543.79	-36045.5	-14584	10.9004	-0.115984	0.0499794	-0.429311
1543.81	-36045.6	-14584	10.8982	-0.163199	0.0500774	-0.386407
1543.83	-36045.8	-14583.9	10.8949	-0.221199	0.0497332	-0.334809
1543.85	-36046	-14583.8	10.8888	-0.268244	0.0519773	-0.282225
1543.86	-36046.1	-14583.8	10.8846	-0.317082	0.0554462	-0.226391
1543.88	-36046.3	-14583.7	10.8789	-0.390866	0.0592057	-0.151221
1543.9	-36046.5	-14583.6	10.8722	-0.481977	0.0601865	-0.0668872
1543.91	-36046.7	-14583.6	10.8627	-0.576219	0.0599605	0.0214917
1543.93	-36046.8	-14583.5	10.8522	-0.654332	0.0600107	0.0978861
1543.95	-36047	-14583.4	10.8427	-0.716712	0.0599972	0.159148
1543.96	-36047.2	-14583.4	10.8292	-0.769044	0.0600006	0.210226
1543.98	-36047.3	-14583.3	10.8159	-0.804868	0.0599999	0.247373
1544	-36047.5	-14583.2	10.7994	-0.832376	0.06	0.274769
1544.02	-36047.7	-14583.2	10.7859	-0.853631	0.0600001	0.295374
1544.03	-36047.9	-14583.1	10.7687	-0.868555	0.0599998	0.311142
1544.05	-36048.1	-14583	10.7548	-0.879058	0.0600009	0.321452
1544.07	-36048.2	-14583	10.7417	-0.885856	0.0599966	0.329264
1544.08	-36048.4	-14582.9	10.7275	-0.89301	0.0600069	0.335208
1544.1	-36048.5	-14582.9	10.7142	-0.896482	0.0599734	0.339674
1544.12	-36048.7	-14582.8	10.6976	-0.899885	0.0600997	0.341955
1544.13	-36048.9	-14582.7	10.6833	-0.9	0.0566667	0.343137
1544.15	-36049.1	-14582.7	10.6667	-0.9	0.0533333	0.343137
1544.17	-36049.2	-14582.6	10.6533	-0.9	0.05	0.343137
1544.19	-36049.4	-14582.5	10.6357	-0.9	0.0500242	0.34313
1544.2	-36049.6	-14582.5	10.6225	-0.9	0.0499935	0.343165
1544.22	-36049.7	-14582.4	10.6056	-0.9	0.0500017	0.344329
1544.24	-36049.9	-14582.4	10.5879	-0.9	0.0499992	0.346771
1544.25	-36050.1	-14582.3	10.5716	-0.9	0.0500001	0.350004
1544.27	-36050.2	-14582.2	10.5584	-0.9	0.0500003	0.35204
1544.29	-36050.4	-14582.2	10.5443	-0.9	0.0499982	0.353005
1544.3	-36050.6	-14582.1	10.5307	-0.9	0.0500069	0.352924
1544.32	-36050.7	-14582	10.5135	-0.9	0.0499744	0.352947
1544.34	-36050.9	-14582	10.4959	-0.9	0.0501302	0.352934
1544.36	-36051.1	-14581.9	10.48	-0.9	0.0494644	0.352979
1544.37	-36051.2	-14581.9	10.4667	-0.9	0.045813	0.354887
1544.39	-36051.4	-14581.8	10.4529	-0.9	0.0421804	0.362383
1544.41	-36051.6	-14581.7	10.4384	-0.900001	0.0397478	0.378365
1544.42	-36051.7	-14581.7	10.4206	-0.899995	0.0400707	0.401713
1544.44	-36051.9	-14581.6	10.4039	-0.90002	0.0399982	0.425658
1544.46	-36052.1	-14581.5	10.3884	-0.899927	0.0399366	0.452657
1544.47	-36052.2	-14581.5	10.375	-0.900266	0.0402493	0.491845
1544.49	-36052.4	-14581.4	10.3615	-0.89838	0.0386779	0.544005
1544.51	-36052.6	-14581.3	10.346	-0.887579	0.0363537	0.595092
1544.53	-36052.7	-14581.3	10.3303	-0.863341	0.0366985	0.630449
1544.54	-36052.9	-14581.2	10.3156	-0.832471	0.0368723	0.645276
1544.56	-36053.1	-14581.2	10.3002	-0.801723	0.035465	0.646316
1544.58	-36053.2	-14581.1	10.2865	-0.765432	0.031352	0.636749
1544.59	-36053.4	-14581	10.2743	-0.725376	0.0297567	0.617342
1544.61	-36053.6	-14581	10.2649	-0.686377	0.0299953	0.595185
1544.63	-36053.7	-14580.9	10.2543	-0.654254	0.0302461	0.573409
1544.64	-36053.9	-14580.9	10.2441	-0.62884	0.0282539	0.556464
1544.66	-36054.1	-14580.8	10.2342	-0.609757	0.0247398	0.543823
1544.68	-36054.2	-14580.7	10.2237	-0.594335	0.0210018	0.534098
1544.7	-36054.4	-14580.7	10.2135	-0.585336	0.0197685	0.527653
1544.71	-36054.5	-14580.6	10.2036	-0.578773	0.0200804	0.524694
1544.73	-36054.7	-14580.6	10.1931	-0.574507	0.0199183	0.521771
1544.75	-36054.8	-14580.5	10.1829	-0.568541	0.0202757	0.518481
1544.76	-36055	-14580.4	10.173	-0.564189	0.0178068	0.514265
1544.78	-36055.2	-14580.4	10.1625	-0.560635	0.0142116	0.511284
1544.8	-36055.4	-14580.3	10.1524	-0.559861	0.0104433	0.509935
1544.81	-36055.5	-14580.2	10.1419	-0.559977	0.010164	0.509832
1544.83	-36055.7	-14580.2	10.1317	-0.560202	0.00714966	0.508988
1544.85	-36055.8	-14580.1	10.1218	-0.557354	0.00661065	0.507043
1544.87	-36056	-14580.1	10.1113	-0.553768	0.00649636	0.503647
1544.88	-36056.1	-14580	10.101	-0.550234	0.009697	0.501278
1544.9	-36056.3	-14579.9	10.0941	-0.54994	0.0100783	0.500063
1544.92	-36056.5	-14579.9	10.0871	-0.550008	0.00998999	0.499992
1544.93	-36056.6	-14579.8	10.0805	-0.549998	0.0100027	0.500002
1544.95	-36056.8	-14579.8	10.0706	-0.550001	0.00999928	0.499999
1544.97	-36057	-14579.7	10.0606	-0.55	0.0100002	0.5
1544.98	-36057.1	-14579.7	10.05	-0.55	0.01	0.5
1545	-36057.3	-14579.6	10.04	-0.55	0.01	0.5
1545.02	-36057.4	-14579.5	10.0294	-0.55	0.01	0.5
1545.04	-36057.6	-14579.5	10.0194	-0.55	0.01	0.5
1545.05	-36057.8	-14579.4	10.0094	-0.55	0.01	0.5
1545.07	-36057.9	-14579.4	9.99936	-0.55	0.01	0.5
1545.09	-36058.1	-14579.3	9.98902	-0.55	0.01	0.5
1545.1	-36058.2	-14579.2	9.9826	-0.55	0.01	0.5
1545.12	-36058.4	-14579.2	9.97589	-0.55	0.01	0.5
1545.14	-36058.5	-14579.1	9.96842	-0.550001	0.01	0.5
1545.15	-36058.7	-14579	9.95821	-0.549998	0.01	0.500002
1545.17	-36058.9	-14579	9.94816	-0.550008	0.01	0.499994
1545.19	-36059	-14578.9	9.93758	-0.549961	0.01	0.500033
1545.21	-36059.2	-14578.9	9.92768	-0.550149	0.01	0.499862
1545.22	-36059.3	-14578.8	9.91757	-0.549398	0.01	0.498478
1545.24	-36059.5	-14578.8	9.90676	-0.545637	0.01	0.495786
1545.26	-36059.7	-14578.7	9.89806	-0.542206	0.01	0.492682
1545.27	-36059.8	-14578.6	9.89032	-0.53974	0.01	0.490837
1545.29	-36060	-14578.6	9.88079	-0.540078	0.01	0.49011
1545.31	-36060.1	-14578.5	9.87331	-0.539977	0.01	0.49022
1545.32	-36060.3	-14578.5	9.86401	-0.540012	0.01	0.490187
1545.34	-36060.4	-14578.4	9.85622	-0.539969	0.01	0.490211
1545.36	-36060.6	-14578.3	9.84583	-0.540112	0.01	0.490068
1545.38	-36060.7	-14578.3	9.83572	-0.539317	0.01	0.487438
1545.39	-36060.9	-14578.2	9.82495	-0.53177	0.01	0.478494
1545.41	-36061.1	-14578.2	9.81668	-0.513437	0.01	0.461738
1545.43	-36061.2	-14578.1	9.80998	-0.486605	0.01	0.438019
1545.44	-36061.4	-14578.1	9.80342	-0.460171	0.01	0.412942
1545.46	-36061.5	-14578	9.79472	-0.438613	0.01	0.384925
1545.48	-36061.7	-14577.9	9.78603	-0.395808	0.01	0.341809
1545.49	-36061.9	-14577.9	9.77919	-0.331809	0.01	0.284096
1545.51	-36062	-14577.8	9.77437	-0.260184	0.01	0.220561
1545.53	-36062.1	-14577.8	9.77122	-0.20412	0.01	0.165908
1545.55	-36062.3	-14577.7	9.76784	-0.165933	0.01	0.125416
1545.56	-36062.5	-14577.6	9.76444	-0.131639	0.01	0.0930729
1545.58	-36062.6	-14577.6	9.7607	-0.108542	0.01	0.0687502
1545.6	-36062.8	-14577.5	9.75984	-0.0909685	0.01	0.0519733
1545.61	-36062.9	-14577.5	9.76004	-0.0794258	0.01	0.0391666
1545.63	-36063.1	-14577.4	9.76001	-0.0689661	0.01	0.0292505
1545.65	-36063.3	-14577.3	9.75993	-0.0614455	0.01	0.0212059
1545.66	-36063.4	-14577.3	9.76028	-0.0547145	0.01	0.0153347
1545.68	-36063.5	-14577.2	9.75737	-0.0505182	0.01	0.0105269
1545.7	-36063.7	-14577.2	9.75395	-0.0472558	0.01	0.00708703
1545.72	-36063.9	-14577.1	9.75038	-0.0439897	0.01	0.0038085
1545.73	-36064	-14577.1	9.74994	-0.0402603	0.01	0.00130002
1545.75	-36064.2	-14577	9.75002	-0.0399319	0.01	5.85578e-05
1545.77	-36064.3	-14576.9	9.75	-0.0400179	0.01	-1.494e-05
1545.78	-36064.5	-14576.9	9.75	-0.0399977	0.01	1.9093e-06
1545.8	-36064.7	-14576.8	9.75	-0.0400006	0.01	-5.11188e-07
1545.82	-36064.8	-14576.8	9.75	-0.0399998	0.01	1.34018e-07
1545.83	-36064.9	-14576.7	9.75	-0.04	0.01	0
1545.85	-36065.1	-14576.6	9.75	-0.04	0.01	0
1545.87	-36065.3	-14576.6	9.75	-0.04	0.01	5.33452e-19
1545.88	-36065.4	-14576.5	9.75003	-0.04	0.01	-5.81987e-10
1545.9	-36065.6	-14576.5	9.74989	-0.04	0.01	1.55588e-10
1545.92	-36065.7	-14576.4	9.74645	-0.04	0.01	-4.03635e-11
1545.94	-36065.9	-14576.4	9.74288	-0.04	0.01	2.00305e-11
1545.95	-36066.1	-14576.3	9.73984	-0.04	0.01	-5.35261e-12
1545.97	-36066.2	-14576.2	9.74004	-0.04	0.01	1.37956e-12
1545.99	-36066.3	-14576.2	9.73998	-0.04	0.01	-5.13607e-13
1546	-36066.5	-14576.1	9.74	-0.04	0.01	1.37181e-13
1546.02	-36066.7	-14576.1	9.74	-0.04	0.01	-3.50955e-14
1546.04	-36066.8	-14576	9.74	-0.04	0.01	1.1618e-14
1546.06	-36067	-14575.9	9.74	-0.04	0.01	-3.10144e-15
1546.07	-36067.1	-14575.9	9.74	-0.04	0.01	7.86756e-16
1546.09	-36067.3	-14575.8	9.74	-0.04	0.01	-2.44257e-16
1546.11	-36067.4	-14575.8	9.74	-0.04	0.00999998	6.51662e-17
1546.12	-36067.6	-14575.7	9.74001	-0.04	0.0100001	-1.63698e-17
1546.14	-36067.7	-14575.6	9.73994	-0.04	0.00999965	4.88082e-18
1546.16	-36067.9	-14575.6	9.74023	-0.04	0.0100013	-1.30129e-18
1546.17	-36068	-14575.5	9.739	-0.04	0.00999522	3.2305e-19
1546.19	-36068.2	-14575.5	9.73527	-0.04	0.0100208	-9.3229e-20
1546.21	-36068.4	-14575.4	9.73169	-0.04	0.00992429	2.29703e-20
1546.23	-36068.5	-14575.4	9.72966	-0.04	0.0103329	-7.15819e-21
1546.24	-36068.6	-14575.3	9.73009	-0.04	0.00866566	1.79881e-21
1546.26	-36068.8	-14575.3	9.72998	-0.04	0.00633066	-4.79227e-22
1546.28	-36069	-14575.2	9.73001	-0.04	0.00669167	1.1735e-22
1546.29	-36069.1	-14575.1	9.73	-0.04	0.00690247	-3.31531e-23
1546.31	-36069.3	-14575.1	9.73	-0.04	0.00531986	7.98901e-24
1546.33	-36069.4	-14575	9.73	-0.04	0.00118595	-2.23769e-24
1546.34	-36069.6	-14574.9	9.73	-0.04	-0.000148144	5.99264e-25
1546.36	-36069.8	-14574.9	9.73	-0.04	-0.000245996	-1.59369e-25
1546.38	-36069.9	-14574.8	9.72999	-0.04	0.0016594	3.7626e-26
1546.39	-36070.1	-14574.8	9.73002	-0.04	0.00530065	-1.04105e-26
1546.41	-36070.2	-14574.7	9.72992	-0.04	0.00889626	2.76553e-27
1546.43	-36070.4	-14574.7	9.73027	-0.04	0.010196	-6.36166e-28
1546.45	-36070.5	-14574.6	9.72802	-0.04	0.00996361	1.74496e-28
1546.46	-36070.7	-14574.5	9.72455	-0.04	0.00994475	-4.66769e-29
1546.48	-36070.8	-14574.5	9.72079	-0.04	0.010231	1.16612e-29
1546.5	-36071	-14574.4	9.71981	-0.04	0.00789594	-8.29215e-30
1546.51	-36071.1	-14574.4	9.72005	-0.04	0.00398228	2.13358e-29
1546.53	-36071.3	-14574.3	9.71999	-0.04	0.00323389	-6.6493e-29
1546.55	-36071.4	-14574.3	9.72	-0.04	0.00328166	2.61543e-28
1546.57	-36071.6	-14574.2	9.72	-0.04	0.00358141	-7.9267e-28
1546.58	-36071.8	-14574.1	9.72	-0.04	0.000478623	3.09905e-27
1546.6	-36071.9	-14574.1	9.72	-0.04	-0.000123202	-1.1603e-26
1546.62	-36072.1	-14574	9.72	-0.04	3.25047e-05	4.3313e-26
1546.63	-36072.2	-14574	9.72	-0.04	-5.61862e-06	-1.16315e-25
1546.65	-36072.4	-14573.9	9.72	-0.04	1.5078e-06	4.51289e-25
1546.67	-36072.5	-14573.8	9.72001	-0.04	-3.96705e-07	-1.68881e-24
1546.68	-36072.7	-14573.8	9.71998	-0.04	5.06979e-08	3.40312e-24
1546.7	-36072.9	-14573.7	9.72009	-0.04	-1.35735e-08	-1.3118e-23
1546.72	-36073	-14573.7	9.71689	-0.04	3.5582e-09	4.90685e-23
1546.74	-36073.1	-14573.6	9.71333	-0.04	2.02604e-19	4.49764e-32
1546.75	-36073.3	-14573.6	9.71	-0.04	0	0
1546.77	-36073.5	-14573.5	9.71002	-0.04	5.76859e-11	3.02714e-21
1546.79	-36073.6	-14573.4	9.70999	-0.04	-1.54544e-11	-1.15477e-20
1546.8	-36073.7	-14573.4	9.71	-0.04	4.13157e-12	4.31637e-20
1546.82	-36073.9	-14573.3	9.71	-0.04	-1.07183e-12	-1.60986e-19
1546.84	-36074.1	-14573.3	9.71	-0.04	5.319e-13	1.25957e-18
1546.85	-36074.2	-14573.2	9.71	-0.04	-1.42136e-13	-4.78734e-18
1546.87	-36074.4	-14573.1	9.71	-0.04	3.66334e-14	1.78394e-17
1546.89	-36074.5	-14573.1	9.71	-0.04	-1.36386e-14	-1.03204e-16
1546.91	-36074.7	-14573	9.71	-0.04	3.64278e-15	3.91174e-16
1546.92	-36074.8	-14573	9.71001	-0.04	-9.31944e-16	-1.45265e-15
1546.94	-36075	-14572.9	9.70996	-0.04	3.0851e-16	7.38602e-15
1546.96	-36075.1	-14572.9	9.71015	-0.04	-8.23572e-17	-2.7933e-14
1546.97	-36075.3	-14572.8	9.7094	-0.04	2.08919e-17	1.03255e-13
1546.99	-36075.4	-14572.7	9.70564	-0.04	-6.4861e-18	-4.87702e-13
1547.01	-36075.6	-14572.7	9.70221	-0.04	1.73042e-18	1.84107e-12
1547.02	-36075.8	-14572.6	9.69974	-0.04	-4.3455e-19	-6.76575e-12
1547.04	-36075.9	-14572.6	9.70008	-0.04	1.28971e-19	3.04467e-11
1547.06	-36076.1	-14572.5	9.69998	-0.04	-3.2028e-20	-1.12092e-10
1547.08	-36076.3	-14572.4	9.70001	-0.04	9.28842e-21	4.87609e-10
1547.09	-36076.4	-14572.4	9.7	-0.04	-2.47464e-21	-1.83563e-09
1547.11	-36076.5	-14572.3	9.7	-0.04	6.06277e-22	6.63439e-09
1547.13	-36076.7	-14572.3	9.7	-0.04	-1.72564e-22	-2.81007e-08
1547.14	-36076.8	-14572.2	9.7	-0.04	4.683e-23	1.05665e-07
1547.16	-36077	-14572.2	9.7	-0.04	-1.50579e-23	-4.22127e-07
1547.18	-36077.1	-14572.1	9.7	-0.04	3.9221e-24	1.22967e-06
1547.19	-36077.3	-14572	9.70001	-0.04	-7.60664e-25	-2.91129e-06
1547.21	-36077.5	-14572	9.69995	-0.04	2.36156e-25	1.34183e-05
1547.23	-36077.6	-14571.9	9.70019	-0.04	-6.3005e-26	-5.05718e-05
1547.25	-36077.8	-14571.9	9.69921	-0.04	1.58269e-26	0.000219069
1547.26	-36077.9	-14571.8	9.69545	-0.04	-4.71896e-27	0.00171907
1547.28	-36078.1	-14571.7	9.69198	-0.04	1.25816e-27	0.00438999
1547.3	-36078.2	-14571.7	9.68973	-0.04	-3.12446e-28	0.00750078
1547.31	-36078.4	-14571.6	9.69008	-0.04	9.06121e-29	0.00931726
1547.33	-36078.6	-14571.6	9.68998	-0.04	-2.41409e-29	0.00987451
1547.35	-36078.7	-14571.5	9.69001	-0.04	5.91387e-30	0.00978663
1547.36	-36078.9	-14571.4	9.69	-0.04	-1.68093e-30	0.00980884
1547.38	-36079	-14571.4	9.69	-0.04	4.47457e-31	0.00980261
1547.4	-36079.2	-14571.3	9.69	-0.04	-1.07822e-31	0.00980424
1547.41	-36079.3	-14571.3	9.69	-0.04	3.01853e-32	0.00980383
1547.43	-36079.5	-14571.2	9.69	-0.04	-8.02751e-33	0.00980394
1547.45	-36079.6	-14571.2	9.69	-0.04	1.89524e-33	0.00980392
1547.47	-36079.8	-14571.1	9.68999	-0.04	-5.24386e-34	0.00980392
1547.48	-36079.9	-14571	9.69002	-0.04	1.39301e-34	0.00980393
1547.5	-36080.1	-14571	9.68993	-0.04	-3.20428e-35	0.0098039
1547.52	-36080.2	-14570.9	9.69028	-0.04	8.78393e-36	0.009804
1547.53	-36080.4	-14570.9	9.68804	-0.04	-2.33043e-36	0.00980362
1547.55	-36080.5	-14570.8	9.68439	-0.04	5.17886e-37	0.00980492
1547.57	-36080.7	-14570.7	9.68071	-0.04	-1.41032e-37	0.00979995
1547.59	-36080.9	-14570.7	9.67983	-0.04	3.77583e-38	0.00981881
1547.6	-36081	-14570.6	9.68004	-0.04	-1.00017e-38	0.00974835
1547.62	-36081.2	-14570.6	9.67999	-0.04	2.11576e-39	0.00998288
1547.64	-36081.3	-14570.5	9.68	-0.04	-5.65361e-40	0.00714996
1547.65	-36081.5	-14570.5	9.68	-0.04	1.11193e-40	-0.00367257
1547.67	-36081.6	-14570.4	9.68	-0.04	-2.99423e-41	-0.0237388
1547.69	-36081.8	-14570.3	9.68	-0.04	7.89975e-42	-0.0549827
1547.7	-36081.9	-14570.3	9.68	-0.04	-1.36551e-42	-0.102362
1547.72	-36082.1	-14570.2	9.68	-0.04	3.66446e-43	-0.162459
1547.74	-36082.2	-14570.2	9.68	-0.04	-9.64127e-44	-0.227363
1547.76	-36082.4	-14570.1	9.68	-0.04	1.23213e-44	-0.295647
1547.77	-36082.6	-14570	9.68001	-0.04	-3.29886e-45	-0.360031
1547.79	-36082.7	-14570	9.67998	-0.04	8.6486e-46	-0.429093
1547.81	-36082.8	-14569.9	9.68	-0.04	0	-0.507625
1547.82	-36083	-14569.9	9.67667	-0.04	0	-0.576253
1547.84	-36083.2	-14569.8	9.67333	-0.04	3.44253e-57	-0.637255
1547.86	-36083.3	-14569.8	9.6699	-0.04	-3.75575e-48	-0.699769
1547.87	-36083.5	-14569.7	9.67003	-0.04	1.00406e-48	-0.761785
1547.89	-36083.6	-14569.6	9.66999	-0.04	-2.60478e-49	-0.822734
1547.91	-36083.8	-14569.6	9.67	-0.04	1.29263e-49	-0.879747
1547.93	-36083.9	-14569.5	9.67	-0.04	-3.45418e-50	-0.927002
1547.94	-36084.1	-14569.5	9.67	-0.04	8.90165e-51	-0.975495
1547.96	-36084.2	-14569.4	9.67	-0.04	-3.3083e-51	-1.0276
1547.98	-36084.4	-14569.3	9.67	-0.04	8.61866e-52	-1.07544
1547.99	-36084.5	-14569.3	9.67	-0.04	-1.39552e-52	-1.11896
1548.01	-36084.7	-14569.2	9.67	-0.04	-3.67028e-52	-1.16405
1548.03	-36084.9	-14569.2	9.67	-0.04	1.65158e-51	-1.21146
1548.04	-36085	-14569.1	9.67001	-0.04	-6.17404e-51	-1.27115
1548.06	-36085.2	-14569.1	9.66995	-0.04	2.9184e-50	-1.33712
1548.08	-36085.3	-14569	9.67019	-0.04	-1.10175e-49	-1.39698
1548.1	-36085.5	-14569	9.66921	-0.04	4.04883e-49	-1.45167
1548.11	-36085.6	-14568.9	9.66545	-0.04	-1.82202e-48	-1.50348
1548.13	-36085.8	-14568.8	9.66198	-0.04	6.86766e-48	-1.55219
1548.15	-36085.9	-14568.8	9.65973	-0.0400001	-2.50524e-47	-1.60621
1548.16	-36086.1	-14568.7	9.66008	-0.0399997	1.08912e-46	-1.66339
1548.18	-36086.3	-14568.7	9.65998	-0.0400012	-4.09987e-46	-1.71396
1548.2	-36086.4	-14568.6	9.66001	-0.0399956	1.48178e-45	-1.76134
1548.21	-36086.6	-14568.5	9.66	-0.0400186	-6.27626e-45	-1.80487
1548.23	-36086.7	-14568.5	9.66	-0.0399302	2.36002e-44	-1.84451
1548.25	-36086.8	-14568.4	9.66	-0.0402492	-8.42996e-44	-1.88501
1548.27	-36087	-14568.4	9.66	-0.0384713	3.49841e-43	-1.92129
1548.28	-36087.2	-14568.3	9.66	-0.0349273	-1.31422e-42	-1.95028
1548.3	-36087.3	-14568.3	9.66	-0.0312163	4.62372e-42	-1.97354
1548.32	-36087.5	-14568.2	9.65999	-0.0297407	-1.88744e-41	-1.99103
1548.33	-36087.6	-14568.1	9.66002	-0.0300689	7.08444e-41	-2.00398
1548.35	-36087.8	-14568.1	9.65993	-0.0299842	-2.44284e-40	-2.01516
1548.37	-36087.9	-14568	9.66028	-0.0300043	9.83683e-40	-2.02313
1548.38	-36088.1	-14568	9.65804	-0.0299988	-3.68949e-39	-2.02802
1548.4	-36088.2	-14567.9	9.65439	-0.0300003	1.23741e-38	-2.03168
1548.42	-36088.4	-14567.8	9.65071	-0.0299999	-4.926e-38	-2.03507
1548.44	-36088.6	-14567.8	9.64983	-0.03	1.84637e-37	-2.03758
1548.45	-36088.7	-14567.7	9.65003	-0.03	-5.9472e-37	-2.03911
1548.47	-36088.9	-14567.7	9.64999	-0.03	2.34442e-36	-2.03904
1548.49	-36089	-14567.6	9.65	-0.03	-8.78221e-36	-2.04195
1548.5	-36089.1	-14567.6	9.65	-0.03	2.65292e-35	-2.05185
1548.52	-36089.3	-14567.5	9.65	-0.0300001	-1.03697e-34	-2.06949
1548.54	-36089.5	-14567.4	9.65	-0.0299997	3.88243e-34	-2.08915
1548.55	-36089.6	-14567.4	9.65	-0.0300008	-1.04283e-33	-2.10803
1548.57	-36089.8	-14567.3	9.65	-0.029997	4.04611e-33	-2.1227
1548.59	-36089.9	-14567.3	9.65	-0.0300111	-1.51414e-32	-2.13478
1548.61	-36090.1	-14567.2	9.65001	-0.0299776	3.05113e-32	-2.14642
1548.62	-36090.3	-14567.1	9.64997	-0.0300862	-1.17611e-31	-2.15541
1548.64	-36090.4	-14567.1	9.6501	-0.0296777	4.39932e-31	-2.15713
1548.66	-36090.5	-14567	9.64667	-0.0433333	0	-2.14597
1548.67	-36090.7	-14567	9.64333	-0.0666667	0	-2.122
1548.69	-36090.8	-14566.9	9.64	-0.0966667	0	-2.08606
1548.71	-36091	-14566.9	9.63991	-0.150176	-1.01306e-28	-2.03472
1548.72	-36091.2	-14566.8	9.63648	-0.214113	3.86414e-28	-1.9722
1548.74	-36091.3	-14566.7	9.63298	-0.287591	-1.44326e-27	-1.90432
1548.76	-36091.4	-14566.7	9.6261	-0.353801	1.12934e-26	-1.8328
1548.78	-36091.6	-14566.6	9.62276	-0.414341	-4.29238e-26	-1.7654
1548.79	-36091.8	-14566.6	9.61586	-0.489778	1.5995e-25	-1.69084
1548.81	-36091.9	-14566.5	9.6084	-0.57432	-9.25342e-25	-1.60826
1548.83	-36092.1	-14566.4	9.59832	-0.644089	3.50731e-24	-1.54014
1548.84	-36092.2	-14566.4	9.58772	-0.700034	-1.30246e-23	-1.48283
1548.86	-36092.4	-14566.3	9.57349	-0.761916	6.6224e-23	-1.43162
1548.88	-36092.5	-14566.3	9.55975	-0.829424	-2.50451e-22	-1.38307
1548.89	-36092.7	-14566.2	9.54246	-0.894369	9.258e-22	-1.33493
1548.91	-36092.8	-14566.2	9.52501	-0.947845	-4.37279e-21	-1.28934
1548.93	-36093	-14566.1	9.50846	-0.992956	1.65072e-20	-1.24952
1548.95	-36093.1	-14566.1	9.49171	-1.04293	-6.06625e-20	-1.20534
1548.96	-36093.3	-14566	9.47284	-1.09849	2.72989e-19	-1.15728
1548.98	-36093.5	-14565.9	9.4541	-1.14712	-1.02896e-18	-1.11246
1549	-36093.6	-14565.9	9.43615	-1.19062	3.75353e-18	-1.07146
1549.01	-36093.7	-14565.8	9.41506	-1.2314	-1.6318e-17	-1.03303
1549.03	-36093.9	-14565.8	9.3942	-1.28129	6.14273e-17	-0.995662
1549.05	-36094	-14565.7	9.36973	-1.34671	-2.22012e-16	-0.949412
1549.06	-36094.2	-14565.7	9.34554	-1.41821	9.40354e-16	-0.899169
1549.08	-36094.3	-14565.6	9.32245	-1.47699	-3.53595e-15	-0.851877
1549.1	-36094.5	-14565.5	9.2986	-1.53244	1.26304e-14	-0.806524
1549.12	-36094.6	-14565.5	9.27252	-1.58145	-5.24157e-14	-0.762269
1549.13	-36094.8	-14565.4	9.24642	-1.63032	1.96906e-13	-0.718089
1549.15	-36094.9	-14565.4	9.21635	-1.68841	-6.92759e-13	-0.665936
1549.17	-36095.1	-14565.3	9.18743	-1.74738	2.8279e-12	-0.611182
1549.18	-36095.2	-14565.3	9.1595	-1.80048	-1.06144e-11	-0.5621
1549.2	-36095.3	-14565.2	9.12807	-1.84519	3.66003e-11	-0.51417
1549.22	-36095.5	-14565.2	9.09512	-1.8883	-1.47383e-10	-0.470141
1549.23	-36095.7	-14565.1	9.06197	-1.92899	5.52786e-10	-0.427184
1549.25	-36095.8	-14565.1	9.02705	-1.9715	-1.85398e-09	-0.384833
1549.27	-36095.9	-14565	8.99294	-2.00564	7.38049e-09	-0.350365
1549.29	-36096.1	-14564.9	8.96005	-2.03032	-2.76636e-08	-0.324655
1549.3	-36096.2	-14564.9	8.92496	-2.04967	8.91052e-08	-0.303131
1549.32	-36096.4	-14564.8	8.89094	-2.06362	-3.51259e-07	-0.284796
1549.34	-36096.5	-14564.8	8.85835	-2.07698	1.31581e-06	-0.270073
1549.35	-36096.6	-14564.7	8.82022	-2.08839	-3.9748e-06	-0.256941
1549.37	-36096.8	-14564.7	8.78304	-2.0958	1.55367e-05	-0.246784
1549.39	-36096.9	-14564.6	8.74645	-2.09946	-5.81694e-05	-0.236301
1549.4	-36097.1	-14564.6	8.71073	-2.10292	0.000156244	-0.223739
1549.42	-36097.2	-14564.5	8.67714	-2.10624	-0.00289606	-0.211517
1549.44	-36097.3	-14564.5	8.64423	-2.10978	-0.00622453	-0.201588
1549.46	-36097.5	-14564.4	8.60561	-2.11	-0.00990136	-0.191249
1549.47	-36097.6	-14564.4	8.56879	-2.11009	-0.00994378	-0.179539
1549.49	-36097.7	-14564.3	8.53215	-2.10965	-0.0131018	-0.159452
1549.51	-36097.9	-14564.3	8.49667	-2.12333	-0.0166667	-0.12854
1549.52	-36098	-14564.2	8.46333	-2.14333	-0.02	-0.0827887
1549.54	-36098.2	-14564.2	8.42667	-2.16667	-0.02	-0.0152505
1549.56	-36098.3	-14564.1	8.38777	-2.18419	-0.0235587	0.0824807
1549.57	-36098.4	-14564.1	8.35122	-2.19745	-0.0268829	0.187891
1549.59	-36098.5	-14564	8.31441	-2.2107	-0.0300855	0.286996
1549.61	-36098.7	-14564	8.27554	-2.2212	-0.029975	0.388344
1549.62	-36098.8	-14563.9	8.23909	-2.23105	-0.029941	0.493861
1549.64	-36098.9	-14563.9	8.20222	-2.23699	-0.0302669	0.654205
1549.66	-36099.1	-14563.8	8.16286	-2.23622	-0.0339351	0.875599
1549.68	-36099.2	-14563.8	8.12339	-2.23262	-0.0374665	1.11936
1549.69	-36099.3	-14563.7	8.0866	-2.22978	-0.0396909	1.34634
1549.71	-36099.5	-14563.7	8.04772	-2.23019	-0.0362655	1.54196
1549.73	-36099.6	-14563.6	8.01173	-2.22946	-0.0367434	1.67464
1549.74	-36099.7	-14563.6	7.97351	-2.22578	-0.0367598	1.77515
1549.76	-36099.8	-14563.5	7.9319	-2.22237	-0.0360195	1.84861
1549.78	-36100	-14563.5	7.89619	-2.21896	-0.0321044	1.89688
1549.8	-36100.1	-14563.4	7.85857	-2.21591	-0.0297659	1.92997
1549.81	-36100.2	-14563.4	7.82011	-2.21074	-0.0300698	1.94998
1549.83	-36100.4	-14563.3	7.78396	-2.20659	-0.0299814	1.96124
1549.85	-36100.5	-14563.3	7.74629	-2.21301	-0.0300046	1.97274
1549.86	-36100.6	-14563.2	7.70793	-2.22663	-0.0299987	1.98582
1549.88	-36100.7	-14563.2	7.67186	-2.24267	-0.0300004	1.99871
1549.9	-36100.8	-14563.2	7.6339	-2.25477	-0.0299999	2.01256
1549.91	-36101	-14563.1	7.59613	-2.26337	-0.0299999	2.02791
1549.93	-36101.1	-14563.1	7.55804	-2.26999	-0.0300003	2.04307
1549.95	-36101.2	-14563	7.51836	-2.27518	-0.0299988	2.05851
1549.97	-36101.3	-14563	7.47851	-2.2787	-0.0300052	2.07198
1549.98	-36101.4	-14562.9	7.44094	-2.28007	-0.0299805	2.08345
1550	-36101.5	-14562.9	7.40076	-2.28121	-0.0300686	2.0968
1550.02	-36101.7	-14562.8	7.36154	-2.28833	-0.0297198	2.11454
1550.03	-36101.8	-14562.8	7.32336	-2.30261	-0.03173	2.13617
1550.05	-36101.9	-14562.8	7.28379	-2.32073	-0.0354033	2.16059
1550.07	-36102	-14562.7	7.24379	-2.33577	-0.0391067	2.18152
1550.08	-36102.1	-14562.7	7.20661	-2.34687	-0.0401981	2.19685
1550.1	-36102.2	-14562.6	7.166	-2.35466	-0.039956	2.20932
1550.12	-36102.4	-14562.6	7.12481	-2.36166	-0.040012	2.21873
1550.13	-36102.5	-14562.5	7.08541	-2.36576	-0.0399968	2.22675
1550.15	-36102.6	-14562.5	7.04326	-2.36937	-0.0400007	2.23227
1550.17	-36102.7	-14562.5	7.00253	-2.37017	-0.0399998	2.23499
1550.19	-36102.8	-14562.4	6.9631	-2.36989	-0.04	2.23544
1550.2	-36102.9	-14562.4	6.92051	-2.37021	-0.04	2.23447
1550.22	-36103	-14562.3	6.8831	-2.36733	-0.04	2.23252
1550.24	-36103.1	-14562.3	6.84408	-2.36397	-0.04	2.22932
1550.25	-36103.2	-14562.2	6.80157	-2.36028	-0.04	2.22678
1550.27	-36103.4	-14562.2	6.76134	-2.35988	-0.04	2.22559
1550.29	-36103.5	-14562.2	6.72132	-2.3602	-0.04	2.22458
1550.31	-36103.6	-14562.1	6.68231	-2.35689	-0.04	2.2224
1550.32	-36103.7	-14562.1	6.64234	-2.35355	-0.04	2.21912
1550.34	-36103.8	-14562.1	6.60243	-2.35009	-0.04	2.2169
1550.36	-36103.9	-14562	6.56	-2.35	-0.04	2.2146
1550.37	-36104	-14562	6.52	-2.34667	-0.04	2.21133
1550.39	-36104.1	-14561.9	6.48096	-2.33948	-0.04	2.20431
1550.41	-36104.2	-14561.9	6.44115	-2.32937	-0.0399998	2.19555
1550.42	-36104.3	-14561.8	6.40428	-2.3195	-0.0400006	2.18687
1550.44	-36104.4	-14561.8	6.36207	-2.31268	-0.0399951	2.17879
1550.46	-36104.5	-14561.8	6.32545	-2.30544	-0.0400185	2.16983
1550.48	-36104.6	-14561.7	6.2856	-2.29155	-0.0399309	2.15733
1550.49	-36104.7	-14561.7	6.24855	-2.27428	-0.0402639	2.14057
1550.51	-36104.8	-14561.7	6.20637	-2.25331	-0.043969	2.1202
1550.53	-36104.9	-14561.6	6.17031	-2.23181	-0.047334	2.0905
1550.54	-36105	-14561.6	6.13356	-2.18027	-0.0502057	2.03703
1550.56	-36105.1	-14561.6	6.09879	-2.08708	-0.049932	1.95399
1550.58	-36105.2	-14561.5	6.06514	-1.98451	-0.0500179	1.86138
1550.59	-36105.3	-14561.5	6.02974	-1.89095	-0.0499914	1.77037
1550.61	-36105.4	-14561.5	5.99785	-1.81916	-0.0500137	1.68746
1550.63	-36105.5	-14561.4	5.96704	-1.71847	-0.0499545	1.57776
1550.64	-36105.6	-14561.4	5.93773	-1.55363	-0.0502033	1.40524
1550.66	-36105.7	-14561.3	5.91494	-1.30373	-0.0490875	1.18578
1550.68	-36105.8	-14561.3	5.89339	-1.04131	-0.0454848	0.939426
1550.7	-36105.9	-14561.3	5.87811	-0.794371	-0.0419103	0.713914
1550.71	-36106	-14561.2	5.86527	-0.617494	-0.0396832	0.528535
1550.73	-36106.1	-14561.2	5.85719	-0.487572	-0.0400799	0.401945
1550.75	-36106.1	-14561.2	5.85017	-0.389969	-0.0399969	0.303208
1550.76	-36106.2	-14561.1	5.84508	-0.32107	-0.0399311	0.231303
1550.78	-36106.3	-14561.1	5.84032	-0.270946	-0.0402798	0.183093
1550.8	-36106.4	-14561.1	5.83467	-0.236736	-0.0385787	0.148686
1550.82	-36106.5	-14561	5.83163	-0.216753	-0.0348052	0.12887
1550.83	-36106.6	-14561	5.82824	-0.205699	-0.0316225	0.120544
1550.85	-36106.7	-14561	5.82479	-0.200819	-0.0280884	0.118363
1550.87	-36106.8	-14560.9	5.82137	-0.201743	-0.0248068	0.11939
1550.88	-36106.9	-14560.9	5.81792	-0.203762	-0.02092	0.120178
1550.9	-36107	-14560.9	5.81448	-0.201844	-0.0200575	0.117466
1550.92	-36107.1	-14560.8	5.81121	-0.193961	-0.0181035	0.110918
1550.93	-36107.2	-14560.8	5.80768	-0.183032	-0.0143803	0.10117
1550.95	-36107.3	-14560.8	5.80439	-0.172905	-0.0107112	0.0910398
1550.97	-36107.4	-14560.7	5.80063	-0.163011	-0.00983554	0.0813975
1550.99	-36107.5	-14560.7	5.80011	-0.152484	-0.01003	0.0710504
1551	-36107.5	-14560.7	5.79761	-0.142305	-0.0100106	0.0611218
1551.02	-36107.6	-14560.6	5.79413	-0.132424	-0.00992703	0.0512524
1551.04	-36107.7	-14560.6	5.79056	-0.122119	-0.0102812	0.0423144
1551.05	-36107.8	-14560.6	5.78984	-0.114526	-0.00736083	0.0339482
1551.07	-36107.9	-14560.5	5.79026	-0.107654	-0.00396588	0.0280889
1551.09	-36108	-14560.5	5.78712	-0.10368	-0.000254248	0.0233572
1551.1	-36108.1	-14560.5	5.78375	-0.100408	2.7317e-05	0.0199646
1551.12	-36108.2	-14560.4	5.78024	-0.0970408	0.000139197	0.0167404
1551.14	-36108.3	-14560.4	5.77995	-0.0937816	-0.00287395	0.0134199
1551.16	-36108.4	-14560.4	5.77998	-0.0901192	-0.00644893	0.0109977
1551.17	-36108.5	-14560.3	5.7801	-0.0899689	-0.0098859	0.00982989
1551.19	-36108.6	-14560.3	5.77667	-0.09	-0.01	0.00980392
1551.21	-36108.6	-14560.3	5.77333	-0.09	-0.01	0.00980392
1551.22	-36108.8	-14560.2	5.77	-0.09	-0.0133333	0.00980392
1551.24	-36108.8	-14560.2	5.77	-0.09	-0.0133333	0.00980392
1551.26	-36108.9	-14560.2	5.76998	-0.09	-0.0167603	0.00980395
1551.27	-36109	-14560.1	5.77003	-0.09	-0.0167693	0.00980391
1551.29	-36109.1	-14560.1	5.76988	-0.09	-0.0201171	0.00980392
1551.31	-36109.2	-14560.1	5.76624	-0.09	-0.019942	0.00980392
1551.33	-36109.3	-14560	5.76287	-0.09	-0.0200149	0.00980392
1551.34	-36109.4	-14560	5.75977	-0.09	-0.0199944	0.00980392
1551.36	-36109.5	-14560	5.76004	-0.09	-0.0200015	0.00980392
1551.38	-36109.6	-14559.9	5.76008	-0.09	-0.0199996	0.00980392
1551.39	-36109.7	-14559.9	5.75947	-0.09	-0.0200001	0.00980392
1551.41	-36109.7	-14559.9	5.75585	-0.09	-0.02	0.00980392
1551.43	-36109.9	-14559.8	5.75243	-0.09	-0.02	0.00980392
1551.44	-36109.9	-14559.8	5.74976	-0.09	-0.02	0.00980392
1551.46	-36110	-14559.7	5.75009	-0.09	-0.02	0.00980392
1551.48	-36110.1	-14559.7	5.74994	-0.09	-0.02	0.00980392
1551.5	-36110.2	-14559.7	5.75021	-0.09	-0.02	0.00980392
1551.51	-36110.3	-14559.6	5.74909	-0.09	-0.02	0.00980392
1551.53	-36110.4	-14559.6	5.74548	-0.09	-0.02	0.00980392
1551.55	-36110.5	-14559.6	5.74191	-0.09	-0.02	0.00980392
1551.56	-36110.6	-14559.5	5.73968	-0.09	-0.02	0.00980393
1551.58	-36110.7	-14559.5	5.7401	-0.09	-0.02	0.0098039
1551.6	-36110.8	-14559.5	5.73992	-0.09	-0.02	0.00980401
1551.61	-36110.9	-14559.5	5.74026	-0.09	-0.02	0.00980357
1551.63	-36111	-14559.4	5.7387	-0.09	-0.02	0.00980526
1551.65	-36111	-14559.4	5.735	-0.09	-0.02	0.00979915
1551.66	-36111.1	-14559.3	5.73129	-0.09	-0.02	0.00982374
1551.68	-36111.2	-14559.3	5.72977	-0.09	-0.02	0.00973377
1551.7	-36111.3	-14559.3	5.73008	-0.0900001	-0.02	0.0103121
1551.72	-36111.4	-14559.2	5.72991	-0.0899996	-0.02	0.0119842
1551.73	-36111.5	-14559.2	5.73027	-0.0900014	-0.02	0.015134
1551.75	-36111.6	-14559.2	5.72802	-0.0899945	-0.0199999	0.0179189
1551.77	-36111.7	-14559.1	5.72455	-0.0900208	-0.0200004	0.0193371
1551.78	-36111.8	-14559.1	5.7208	-0.0899304	-0.0199987	0.0197205
1551.8	-36111.8	-14559.1	5.71981	-0.0902771	-0.0200052	0.0189432
1551.82	-36111.9	-14559	5.72007	-0.0877891	-0.0199805	0.0171284
1551.84	-36112	-14559	5.71991	-0.0843642	-0.0200727	0.0140161
1551.85	-36112.1	-14559	5.72024	-0.0806016	-0.019766	0.0113265
1551.87	-36112.2	-14558.9	5.71759	-0.0798531	-0.022413	0.00994034
1551.89	-36112.3	-14558.9	5.71398	-0.0800289	-0.0260207	0.00977988
1551.9	-36112.4	-14558.9	5.71038	-0.0799922	-0.0296231	0.00981039
1551.92	-36112.5	-14558.8	5.7099	-0.0800021	-0.0300946	0.00980221
1551.94	-36112.6	-14558.8	5.71003	-0.0799996	-0.0299836	0.00980422
1551.95	-36112.7	-14558.8	5.70995	-0.0800001	-0.0300044	0.00980384
1551.97	-36112.8	-14558.7	5.71018	-0.08	-0.0299988	0.00980394
1551.99	-36112.9	-14558.7	5.70689	-0.08	-0.0300001	0.00980392
1552.01	-36112.9	-14558.7	5.70354	-0.08	-0.03	0.00980392
1552.02	-36113	-14558.6	5.70011	-0.08	-0.03	0.00980392
1552.04	-36113.1	-14558.6	5.7	-0.08	-0.03	0.00980392
1552.06	-36113.2	-14558.6	5.7	-0.08	-0.03	0.00980392
1552.07	-36113.3	-14558.5	5.7	-0.08	-0.03	0.00980392
1552.09	-36113.4	-14558.5	5.7	-0.08	-0.03	0.00980392
1552.11	-36113.5	-14558.5	5.69645	-0.08	-0.03	0.00980392
1552.12	-36113.6	-14558.4	5.69312	-0.08	-0.03	0.00980392
1552.14	-36113.7	-14558.4	5.68991	-0.08	-0.03	0.00980392
1552.16	-36113.8	-14558.4	5.69004	-0.08	-0.03	0.00980392
1552.18	-36113.9	-14558.3	5.68999	-0.08	-0.03	0.00980392
1552.19	-36113.9	-14558.3	5.68999	-0.08	-0.03	0.00980392
1552.21	-36114	-14558.3	5.69009	-0.08	-0.03	0.00980392
1552.23	-36114.1	-14558.2	5.68962	-0.08	-0.03	0.00980392
1552.24	-36114.2	-14558.2	5.68602	-0.08	-0.03	0.00980392
1552.26	-36114.3	-14558.2	5.68241	-0.08	-0.03	0.00980392
1552.28	-36114.4	-14558.2	5.67976	-0.08	-0.03	0.00980392
1552.29	-36114.5	-14558.1	5.68009	-0.08	-0.03	0.00980392
1552.31	-36114.6	-14558.1	5.67993	-0.08	-0.03	0.00980392
1552.33	-36114.7	-14558.1	5.68019	-0.08	-0.03	0.00980392
1552.35	-36114.8	-14558	5.6792	-0.08	-0.03	0.00980392
1552.36	-36114.9	-14558	5.67545	-0.08	-0.03	0.00980392
1552.38	-36115	-14558	5.67198	-0.08	-0.03	0.00980392
1552.4	-36115	-14557.9	5.66973	-0.08	-0.03	0.00980392
1552.41	-36115.1	-14557.9	5.67007	-0.08	-0.03	0.00980392
1552.43	-36115.2	-14557.9	5.67	-0.08	-0.03	0.00980392
1552.45	-36115.3	-14557.8	5.66994	-0.08	-0.03	0.00980392
1552.46	-36115.4	-14557.8	5.67028	-0.08	-0.03	0.00980392
1552.48	-36115.5	-14557.8	5.66856	-0.08	-0.03	0.00980392
1552.5	-36115.6	-14557.7	5.66489	-0.08	-0.03	0.00980392
1552.52	-36115.7	-14557.7	5.66132	-0.08	-0.03	0.00980392
1552.53	-36115.8	-14557.7	5.65974	-0.08	-0.03	0.00980392
1552.55	-36115.9	-14557.6	5.66006	-0.08	-0.03	0.00980392
1552.57	-36115.9	-14557.6	5.66	-0.08	-0.03	0.00980391
1552.58	-36116	-14557.6	5.65993	-0.08	-0.03	0.00980395
1552.6	-36116.1	-14557.5	5.66029	-0.0800001	-0.03	0.00980382
1552.62	-36116.2	-14557.5	5.65802	-0.0799996	-0.03	0.00980432
1552.63	-36116.3	-14557.5	5.65456	-0.0800015	-0.03	0.00980244
1552.65	-36116.4	-14557.4	5.65079	-0.0799951	-0.03	0.0098089
1552.67	-36116.5	-14557.4	5.64982	-0.0800194	-0.03	0.0097841
1552.69	-36116.6	-14557.4	5.65003	-0.0799373	-0.03	0.00986803
1552.7	-36116.7	-14557.3	5.65001	-0.0802471	-0.03	0.00906399
1552.72	-36116.8	-14557.3	5.64993	-0.0775836	-0.03	0.00720004
1552.74	-36116.9	-14557.3	5.65021	-0.07398	-0.03	0.00384659
1552.75	-36116.9	-14557.2	5.64733	-0.0703767	-0.03	0.00137721
1552.77	-36117	-14557.2	5.64397	-0.0699054	-0.03	0.000102701
1552.79	-36117.1	-14557.2	5.64026	-0.0700163	-0.03	-1.66697e-05
1552.8	-36117.2	-14557.1	5.63993	-0.0699956	-0.03	4.2885e-06
1552.82	-36117.3	-14557.1	5.64002	-0.0700012	-0.03	-4.37111e-07
1552.84	-36117.4	-14557.1	5.64001	-0.0699997	-0.03	-2.54006e-06
1552.86	-36117.5	-14557	5.63998	-0.07	-0.03	5.71445e-06
1552.87	-36117.6	-14557	5.64009	-0.07	-0.03	-2.21721e-05
1552.89	-36117.7	-14557	5.63689	-0.07	-0.03	0.000991151
1552.91	-36117.8	-14557	5.63333	-0.07	-0.03	0.00326797
1552.92	-36117.8	-14556.9	5.63	-0.07	-0.03	0.00653595
1552.94	-36117.9	-14556.9	5.63	-0.07	-0.03	0.0087146
