# Supplementary material for: Extraction of driving behavior primitives considering driver expectation and vehicle dynamics
Source: PLoS One. 2025 Dec 31;20(12):e0340123. doi: 10.1371/journal.pone.0340123 (PMC12755792; doi:10.1371/journal.pone.0340123)
Supplement: S1 File — (ZIP) [file pone.0340123.s001.zip › DataSetForPimitiveExaction-1/straight driving/c29_s_2.xlsx]

## Sheet: Sheet1
1568.99	-36158.5	-14592.5	8.01407	0.741749	-0.0424045	0.69908
1569.01	-36158.5	-14592.6	8.0255	0.739738	-0.0577936	0.697757
1569.02	-36158.6	-14592.7	8.03981	0.740074	-0.0595577	0.696573
1569.04	-36158.6	-14592.9	8.05281	0.739981	-0.0526021	0.696009
1569.06	-36158.6	-14593	8.06669	0.74	-0.0521652	0.696028
1569.07	-36158.7	-14593.1	8.08041	0.740019	-0.0617124	0.696532
1569.09	-36158.7	-14593.2	8.09393	0.739926	-0.0735967	0.698048
1569.11	-36158.8	-14593.4	8.10583	0.740263	-0.0861767	0.701679
1569.12	-36158.8	-14593.5	8.11598	0.738249	-0.0941209	0.706286
1569.14	-36158.9	-14593.6	8.1255	0.734741	-0.0999044	0.710764
1569.16	-36158.9	-14593.7	8.13815	0.731	-0.0949027	0.713976
1569.18	-36159	-14593.9	8.1521	0.729774	-0.079771	0.715436
1569.19	-36159	-14594	8.16517	0.730059	-0.0601186	0.715737
1569.21	-36159.1	-14594.1	8.17921	0.72999	-0.0435832	0.715684
1569.23	-36159.1	-14594.3	8.19274	0.729989	-0.0325923	0.715653
1569.24	-36159.1	-14594.4	8.20629	0.730052	-0.0249788	0.715823
1569.26	-36159.2	-14594.5	8.21763	0.729828	-0.0204871	0.714323
1569.28	-36159.2	-14594.7	8.22775	0.732168	-0.0198935	0.709115
1569.29	-36159.3	-14594.8	8.23724	0.73982	-0.0199863	0.696808
1569.31	-36159.3	-14594.9	8.25098	0.759529	-0.0201298	0.677337
1569.33	-36159.4	-14595.1	8.26354	0.781195	-0.0176085	0.650585
1569.35	-36159.4	-14595.2	8.28632	0.820306	-0.0110856	0.617117
1569.36	-36159.5	-14595.3	8.29863	0.842547	-0.00685497	0.598404
1569.38	-36159.5	-14595.5	8.30071	0.84613	-0.00546628	0.591602
1569.4	-36159.6	-14595.6	8.31078	0.857027	-0.00371298	0.578952
1569.41	-36159.6	-14595.7	8.33849	0.888529	-0.000121425	0.550578
1569.43	-36159.7	-14595.9	8.35592	0.899743	7.61458e-06	0.532302
1569.45	-36159.7	-14596	8.36917	0.906187	9.02484e-05	0.522267
1569.46	-36159.7	-14596.1	8.38333	0.913333	-0.00333333	0.514161
1569.48	-36159.8	-14596.3	8.39667	0.916667	-0.00666667	0.503268
1569.5	-36159.8	-14596.4	8.41333	0.93	-0.01	0.490196
1569.52	-36159.9	-14596.5	8.43101	0.94793	-0.0098678	0.469302
1569.53	-36159.9	-14596.7	8.44763	0.971283	-0.0064628	0.447445
1569.55	-36160	-14596.8	8.46436	0.99122	-0.0031045	0.423455
1569.57	-36160	-14597	8.48202	1.01226	0.000177618	0.401754
1569.58	-36160.1	-14597.1	8.49861	1.02841	-4.7463e-05	0.383754
1569.6	-36160.1	-14597.2	8.51531	1.04124	1.22313e-05	0.368431
1569.62	-36160.2	-14597.4	8.53354	1.05251	-4.54417e-06	0.351058
1569.63	-36160.2	-14597.5	8.55301	1.06973	1.17789e-06	0.332949
1569.65	-36160.2	-14597.6	8.57023	1.09167	-1.6807e-07	0.307695
1569.67	-36160.3	-14597.8	8.59094	1.12403	-6.2475e-07	0.276548
1569.69	-36160.4	-14597.9	8.6076	1.15393	2.72484e-06	0.242592
1569.7	-36160.4	-14598.1	8.62839	1.18886	-1.01671e-05	0.20658
1569.72	-36160.4	-14598.2	8.64933	1.22822	4.80528e-05	0.165332
1569.74	-36160.5	-14598.4	8.66915	1.26932	-0.000181406	0.124027
1569.75	-36160.5	-14598.5	8.68938	1.312	0.000768379	0.0825642
1569.77	-36160.6	-14598.6	8.71145	1.3494	0.00467266	0.0465131
1569.79	-36160.6	-14598.8	8.73481	1.37897	0.00757397	0.0211231
1569.8	-36160.7	-14598.9	8.75878	1.4013	0.0122553	0.00135101
1569.82	-36160.7	-14599	8.78282	1.4194	0.0194567	-0.0130465
1569.84	-36160.8	-14599.2	8.80752	1.43242	0.0263265	-0.023399
1569.86	-36160.8	-14599.3	8.83355	1.44341	0.0314951	-0.0318214
1569.87	-36160.9	-14599.5	8.85938	1.44997	0.0361501	-0.0387809
1569.89	-36160.9	-14599.6	8.88415	1.45511	0.0431799	-0.0436101
1569.91	-36161	-14599.7	8.90991	1.4585	0.0499957	-0.047068
1569.92	-36161	-14599.9	8.93624	1.4603	0.0568393	-0.0485812
1569.94	-36161.1	-14600.1	8.95873	1.45991	0.0637822	-0.0495143
1569.96	-36161.1	-14600.2	8.98316	1.46004	0.068742	-0.0511303
1569.97	-36161.2	-14600.3	9.00723	1.45991	0.0720276	-0.0543789
1569.99	-36161.2	-14600.5	9.03018	1.46032	0.0748907	-0.0560182
1570.01	-36161.3	-14600.6	9.05468	1.45809	0.0809176	-0.0539216
1570.03	-36161.3	-14600.8	9.0783	1.45452	0.0857261	-0.0481264
1570.04	-36161.4	-14600.9	9.10353	1.4509	0.0889586	-0.0420791
1570.06	-36161.4	-14601	9.13168	1.44984	0.0904414	-0.0372014
1570.08	-36161.5	-14601.2	9.15923	1.45003	0.0877441	-0.0335249
1570.09	-36161.5	-14601.4	9.18313	1.45006	0.084376	-0.0309627
1570.11	-36161.6	-14601.5	9.20751	1.44976	0.0805995	-0.0302949
1570.13	-36161.6	-14601.7	9.2313	1.45244	0.0798522	-0.0320036
1570.14	-36161.7	-14601.8	9.25433	1.45583	0.080038	-0.0352099
1570.16	-36161.7	-14601.9	9.27905	1.45958	0.0799959	-0.0378019
1570.18	-36161.8	-14602.1	9.30242	1.46011	0.0799882	-0.039137
1570.2	-36161.8	-14602.3	9.3284	1.45997	0.0800516	-0.0391755
1570.21	-36161.9	-14602.4	9.35668	1.46	0.0798601	-0.0401128
1570.23	-36161.9	-14602.6	9.38375	1.46	0.082833	-0.042154
1570.25	-36162	-14602.7	9.40722	1.46	0.0864605	-0.0453854
1570.26	-36162	-14602.9	9.43189	1.46001	0.0866792	-0.0478283
1570.28	-36162.1	-14603	9.45533	1.45997	0.0867135	-0.0489924
1570.3	-36162.1	-14603.2	9.47857	1.4601	0.0864667	-0.0490267
1570.31	-36162.2	-14603.3	9.50333	1.45667	0.0933333	-0.0490196
1570.33	-36162.2	-14603.5	9.52667	1.45333	0.1	-0.0490196
1570.35	-36162.3	-14603.6	9.55	1.45	0.11	-0.0490196
1570.37	-36162.4	-14603.8	9.57487	1.45005	0.120605	-0.0490196
1570.38	-36162.4	-14603.9	9.60155	1.44989	0.130572	-0.0490196
1570.4	-36162.5	-14604.1	9.62833	1.44645	0.140636	-0.0490196
1570.42	-36162.5	-14604.2	9.65635	1.44286	0.151047	-0.0490197
1570.43	-36162.6	-14604.4	9.67931	1.43991	0.157157	-0.0490192
1570.45	-36162.6	-14604.5	9.70289	1.43978	0.160389	-0.0490213
1570.47	-36162.7	-14604.7	9.72758	1.43602	0.163922	-0.04901
1570.48	-36162.7	-14604.9	9.7507	1.43264	0.167347	-0.0490559
1570.5	-36162.8	-14605	9.77433	1.42989	0.1702	-0.0488776
1570.52	-36162.8	-14605.2	9.79898	1.42952	0.169944	-0.0476735
1570.54	-36162.9	-14605.3	9.82205	1.42585	0.169976	-0.0464871
1570.55	-36163	-14605.5	9.84579	1.42236	0.170151	-0.0459148
1570.57	-36163	-14605.6	9.87037	1.41986	0.169182	-0.0469628
1570.59	-36163.1	-14605.8	9.8934	1.41937	0.166056	-0.0468948
1570.6	-36163.1	-14606	9.91726	1.4156	0.160528	-0.0464759
1570.62	-36163.2	-14606.1	9.94176	1.4119	0.150728	-0.0459638
1570.64	-36163.2	-14606.3	9.96475	1.40994	0.143313	-0.0470401
1570.65	-36163.3	-14606.4	9.98872	1.40907	0.134065	-0.0465735
1570.67	-36163.3	-14606.6	10.0131	1.40525	0.125977	-0.0448044
1570.69	-36163.4	-14606.8	10.0361	1.4017	0.116984	-0.043274
1570.71	-36163.5	-14606.9	10.0602	1.39995	0.110274	-0.0440603
1570.72	-36163.5	-14607.1	10.0845	1.39884	0.104816	-0.044886
1570.74	-36163.6	-14607.3	10.1075	1.39481	0.101602	-0.0440859
1570.76	-36163.6	-14607.4	10.1317	1.39287	0.0997149	-0.0437512
1570.77	-36163.7	-14607.6	10.1559	1.39491	0.100156	-0.046581
1570.79	-36163.7	-14607.8	10.1788	1.39846	0.0996743	-0.0524064
1570.81	-36163.8	-14607.9	10.2031	1.40188	0.101674	-0.0587819
1570.82	-36163.9	-14608	10.2272	1.40524	0.105312	-0.0637419
1570.84	-36163.9	-14608.2	10.2502	1.40891	0.108835	-0.0673176
1570.86	-36164	-14608.4	10.2746	1.4102	0.110413	-0.0706447
1570.88	-36164	-14608.6	10.2986	1.40995	0.108184	-0.0740976
1570.89	-36164.1	-14608.7	10.3216	1.41001	0.102854	-0.0767214
1570.91	-36164.2	-14608.9	10.3461	1.41002	0.0932928	-0.0781293
1570.93	-36164.2	-14609.1	10.3699	1.40992	0.082645	-0.0792094
1570.94	-36164.3	-14609.2	10.393	1.41031	0.0749599	-0.0802328
1570.96	-36164.3	-14609.4	10.4175	1.40759	0.0705071	-0.0815944
1570.98	-36164.4	-14609.6	10.4413	1.40421	0.0698253	-0.0809088
1570.99	-36164.4	-14609.7	10.4644	1.40027	0.0702391	-0.0804262
1571.01	-36164.5	-14609.9	10.489	1.40252	0.067579	-0.0821448
1571.03	-36164.6	-14610.1	10.5126	1.40614	0.0612283	-0.0871708
1571.05	-36164.6	-14610.2	10.5357	1.40937	0.0545487	-0.0928344
1571.06	-36164.7	-14610.4	10.5605	1.41294	0.0474314	-0.0966691
1571.08	-36164.8	-14610.6	10.5838	1.41624	0.0410075	-0.0979986
1571.1	-36164.8	-14610.7	10.6103	1.41977	0.0309552	-0.0980503
1571.11	-36164.9	-14610.9	10.6352	1.42003	0.0267498	-0.0980359
1571.13	-36164.9	-14611.1	10.6618	1.41999	0.0265405	-0.0980473
1571.15	-36165	-14611.2	10.6853	1.42	0.029868	-0.0980103
1571.16	-36165.1	-14611.4	10.71	1.42	0.03	-0.0991285
1571.18	-36165.1	-14611.6	10.7333	1.42	0.03	-0.101307
1571.2	-36165.2	-14611.8	10.7567	1.42	0.03	-0.105664
1571.22	-36165.2	-14611.9	10.7849	1.41989	0.026556	-0.109113
1571.23	-36165.3	-14612.1	10.808	1.41646	0.0266596	-0.11113
1571.25	-36165.4	-14612.3	10.8314	1.41311	0.0268064	-0.109926
1571.27	-36165.4	-14612.4	10.8562	1.4098	0.0302219	-0.108874
1571.28	-36165.5	-14612.7	10.8794	1.41012	0.0299406	-0.10899
1571.3	-36165.5	-14612.8	10.9029	1.40972	0.0300157	-0.11028
1571.32	-36165.6	-14613	10.9276	1.40603	0.0299918	-0.112434
1571.33	-36165.7	-14613.2	10.9507	1.40267	0.030011	-0.113677
1571.35	-36165.7	-14613.3	10.9743	1.39977	0.0299644	-0.11728
1571.37	-36165.8	-14613.5	10.999	1.4002	0.030179	-0.12232
1571.38	-36165.9	-14613.7	11.022	1.39944	0.0292802	-0.129025
1571.4	-36165.9	-14613.8	11.0458	1.39583	0.0265456	-0.135518
1571.42	-36166	-14614	11.0704	1.39213	0.0258432	-0.14293
1571.44	-36166.1	-14614.2	11.0934	1.38992	0.0231477	-0.151937
1571.45	-36166.1	-14614.4	11.1173	1.38927	0.0226474	-0.162473
1571.47	-36166.2	-14614.6	11.1417	1.38542	0.01868	-0.173259
1571.49	-36166.2	-14614.8	11.165	1.382	0.0155893	-0.181836
1571.5	-36166.3	-14614.9	11.1875	1.37968	0.0118993	-0.19243
1571.52	-36166.4	-14615.1	11.2094	1.38031	0.00962089	-0.204145
1571.54	-36166.4	-14615.3	11.2328	1.37888	0.010342	-0.213546
1571.56	-36166.5	-14615.5	11.257	1.37522	0.00876341	-0.218069
1571.57	-36166.6	-14615.6	11.28	1.37143	0.00507841	-0.219426
1571.59	-36166.6	-14615.8	11.2989	1.37002	0.00152712	-0.220943
1571.61	-36166.7	-14616	11.3214	1.36862	-0.000248801	-0.223387
1571.62	-36166.8	-14616.2	11.3459	1.36486	6.96534e-05	-0.225186
1571.64	-36166.8	-14616.4	11.3688	1.36134	-1.85242e-05	-0.225446
1571.66	-36166.9	-14616.5	11.3931	1.3597	4.37518e-06	-0.22603
1571.67	-36167	-14616.7	11.4172	1.36034	-1.21765e-06	-0.227199
1571.69	-36167	-14616.9	11.4402	1.35825	3.50026e-07	-0.228494
1571.71	-36167.1	-14617.1	11.4646	1.3546	-1.72504e-07	-0.228223
1571.73	-36167.2	-14617.3	11.4886	1.35091	4.17168e-07	-0.226855
1571.74	-36167.2	-14617.5	11.5116	1.34972	-1.49402e-06	-0.226436
1571.76	-36167.3	-14617.6	11.5361	1.3503	4.99395e-06	-0.227244
1571.78	-36167.3	-14617.8	11.5599	1.34778	-1.98759e-05	-0.228629
1571.79	-36167.4	-14618	11.5833	1.34436	7.44979e-05	-0.228099
1571.81	-36167.5	-14618.2	11.6051	1.34062	-0.000239959	-0.226832
1571.83	-36167.6	-14618.4	11.6254	1.33978	0.00243654	-0.225731
1571.84	-36167.6	-14618.6	11.6449	1.34032	0.00583166	-0.224723
1571.86	-36167.7	-14618.8	11.6689	1.33736	0.00957525	-0.22275
1571.88	-36167.7	-14619	11.6927	1.33394	0.0101085	-0.219446
1571.89	-36167.8	-14619.1	11.7157	1.33039	0.00997138	-0.217864
1571.91	-36167.9	-14619.3	11.7405	1.3299	0.0100049	-0.218734
1571.93	-36168	-14619.5	11.7639	1.33017	0.00999867	-0.220896
1571.95	-36168	-14619.7	11.7873	1.32712	0.0100003	-0.222195
1571.96	-36168.1	-14619.9	11.8088	1.32355	0.00999996	-0.222178
1571.98	-36168.2	-14620.1	11.8289	1.32011	0.01	-0.224234
1572	-36168.2	-14620.3	11.8487	1.31995	0.01	-0.227432
1572.01	-36168.3	-14620.5	11.8733	1.32	0.01	-0.232026
1572.03	-36168.4	-14620.7	11.8967	1.31667	0.01	-0.237473
1572.05	-36168.4	-14620.8	11.92	1.31333	0.01	-0.250545
1572.07	-36168.5	-14621	11.9412	1.31345	0.00999984	-0.275081
1572.08	-36168.6	-14621.3	11.9611	1.31691	0.0100006	-0.30586
1572.1	-36168.6	-14621.4	11.9813	1.32008	0.00999767	-0.343532
1572.12	-36168.7	-14621.6	12.0062	1.31996	0.0100183	-0.395885
1572.13	-36168.8	-14621.8	12.0293	1.31999	0.00993062	-0.465713
1572.15	-36168.8	-14622	12.0529	1.32006	0.010265	-0.559402
1572.17	-36168.9	-14622.2	12.0776	1.31959	0.0139621	-0.675553
1572.18	-36169	-14622.4	12.1008	1.31616	0.0173604	-0.791346
1572.2	-36169	-14622.6	12.1239	1.31221	0.0201078	-0.906417
1572.22	-36169.1	-14622.8	12.1448	1.30555	0.0204732	-1.02128
1572.24	-36169.2	-14623	12.1645	1.30252	0.0241579	-1.12024
1572.25	-36169.2	-14623.2	12.1856	1.2997	0.0276022	-1.21017
1572.27	-36169.3	-14623.4	12.2104	1.30026	0.0303078	-1.2867
1572.29	-36169.4	-14623.6	12.2336	1.29922	0.0299179	-1.33933
1572.3	-36169.4	-14623.7	12.2565	1.29579	0.0300206	-1.3744
1572.32	-36169.5	-14623.9	12.2771	1.291	0.0299938	-1.3927
1572.34	-36169.6	-14624.2	12.297	1.28538	0.0300016	-1.40095
1572.35	-36169.7	-14624.3	12.3175	1.28114	0.0299996	-1.40562
1572.37	-36169.7	-14624.5	12.3385	1.27398	0.0300001	-1.40787
1572.39	-36169.8	-14624.8	12.3579	1.26627	0.03	-1.40639
1572.4	-36169.9	-14624.9	12.3799	1.2555	0.03	-1.40207
1572.42	-36169.9	-14625.1	12.4048	1.24549	0.03	-1.39489
1572.44	-36170	-14625.3	12.4262	1.23407	0.03	-1.38525
1572.46	-36170.1	-14625.5	12.4466	1.22002	0.03	-1.3726
1572.47	-36170.2	-14625.7	12.4674	1.20584	0.03	-1.35945
1572.49	-36170.2	-14625.9	12.4871	1.19483	0.0299999	-1.3478
1572.51	-36170.3	-14626.1	12.5079	1.1828	0.0300004	-1.33534
1572.52	-36170.4	-14626.3	12.5286	1.16854	0.0299983	-1.32273
1572.54	-36170.4	-14626.5	12.5482	1.1567	0.0300064	-1.31254
1572.56	-36170.5	-14626.7	12.5695	1.15093	0.029978	-1.30569
1572.58	-36170.6	-14626.9	12.5874	1.14781	0.0300887	-1.30119
1572.59	-36170.7	-14627.1	12.6062	1.14491	0.0296673	-1.29563
1572.61	-36170.7	-14627.3	12.6248	1.13863	0.0321989	-1.28777
1572.63	-36170.8	-14627.6	12.644	1.13416	0.0354816	-1.28045
1572.64	-36170.9	-14627.7	12.6641	1.13069	0.041162	-1.27635
1572.66	-36170.9	-14627.9	12.685	1.1301	0.0483382	-1.27392
1572.68	-36171	-14628.2	12.7056	1.1276	0.055292	-1.27185
1572.69	-36171.1	-14628.4	12.7227	1.12415	0.0595859	-1.26874
1572.71	-36171.2	-14628.5	12.7403	1.12044	0.0601079	-1.2661
1572.73	-36171.3	-14628.8	12.7569	1.11983	0.0598345	-1.26486
1572.75	-36171.3	-14629	12.7763	1.12027	0.0624153	-1.26388
1572.76	-36171.4	-14629.1	12.7975	1.11712	0.069103	-1.26179
1572.78	-36171.5	-14629.4	12.8179	1.11375	0.076019	-1.25852
1572.8	-36171.5	-14629.6	12.8345	1.11023	0.0798247	-1.25619
1572.81	-36171.6	-14629.8	12.8555	1.10997	0.0800217	-1.25493
1572.83	-36171.7	-14630	12.8723	1.11001	0.0799942	-1.25491
1572.85	-36171.8	-14630.2	12.8922	1.11	0.0800016	-1.25392
1572.86	-36171.8	-14630.4	12.91	1.11	0.08	-1.25163
1572.88	-36171.9	-14630.6	12.93	1.11	0.08	-1.24837
1572.9	-36172	-14630.8	12.9467	1.11	0.08	-1.24401
1572.91	-36172.1	-14631	12.9678	1.10644	0.0799915	-1.23815
1572.93	-36172.1	-14631.3	12.9844	1.10315	0.0800325	-1.2305
1572.95	-36172.2	-14631.4	13.0044	1.09978	0.0798778	-1.2228
1572.97	-36172.3	-14631.6	13.0223	1.09635	0.0762405	-1.21359
1572.98	-36172.4	-14631.9	13.0422	1.09259	0.0728756	-1.2046
1573	-36172.4	-14632.1	13.0601	1.08584	0.0697607	-1.19147
1573.02	-36172.5	-14632.3	13.0798	1.08253	0.0700641	-1.17523
1573.03	-36172.6	-14632.5	13.0966	1.07508	0.0699829	-1.15097
1573.05	-36172.7	-14632.7	13.1167	1.05923	0.0700044	-1.11355
1573.07	-36172.7	-14632.9	13.1339	1.02929	0.0699986	-1.05303
1573.09	-36172.8	-14633.1	13.1505	1.00031	0.0700004	-0.975134
1573.1	-36172.9	-14633.3	13.1674	0.966843	0.0699999	-0.870339
1573.12	-36173	-14633.5	13.1851	0.912303	0.07	-0.741557
1573.14	-36173	-14633.8	13.201	0.839363	0.0700002	-0.59983
1573.15	-36173.1	-14633.9	13.2133	0.735376	0.0699992	-0.438321
1573.17	-36173.2	-14634.2	13.2238	0.609134	0.0700038	-0.26078
1573.19	-36173.3	-14634.4	13.2325	0.48687	0.0699856	-0.0926514
1573.2	-36173.3	-14634.6	13.2393	0.362199	0.0700524	0.0773875
1573.22	-36173.4	-14634.8	13.245	0.243086	0.0697724	0.243081
1573.24	-36173.5	-14635	13.2482	0.137248	0.0710896	0.387464
1573.26	-36173.6	-14635.2	13.2503	0.0442313	0.0747987	0.519528
1573.27	-36173.7	-14635.4	13.2498	-0.0288091	0.0784905	0.627273
1573.29	-36173.7	-14635.7	13.2503	-0.0829509	0.0802702	0.703134
1573.31	-36173.8	-14635.8	13.2485	-0.116796	0.0799349	0.75878
1573.32	-36173.9	-14636.1	13.2449	-0.134643	0.0800182	0.7945
1573.34	-36174	-14636.3	13.2412	-0.145241	0.0799952	0.81658
1573.36	-36174	-14636.5	13.24	-0.155885	0.0800011	0.833045
1573.37	-36174.1	-14636.7	13.2383	-0.164143	0.0799997	0.84513
1573.39	-36174.2	-14636.9	13.2346	-0.170796	0.0800001	0.852677
1573.41	-36174.3	-14637.1	13.2313	-0.175565	0.08	0.858099
1573.43	-36174.3	-14637.3	13.2278	-0.179062	0.08	0.861083
1573.44	-36174.4	-14637.6	13.2246	-0.18021	0.08	0.862486
1573.46	-36174.5	-14637.7	13.2207	-0.179953	0.08	0.862792
1573.48	-36174.6	-14638	13.2201	-0.180013	0.08	0.862732
1573.49	-36174.7	-14638.2	13.2179	-0.179996	0.08	0.862749
1573.51	-36174.7	-14638.4	13.2141	-0.180002	0.08	0.862743
1573.53	-36174.8	-14638.6	13.2108	-0.179995	0.08	0.86275
1573.54	-36174.9	-14638.8	13.2073	-0.180014	0.08	0.86273
1573.56	-36174.9	-14639	13.204	-0.179944	0.08	0.862803
1573.58	-36175	-14639.2	13.2003	-0.180211	0.0800001	0.861921
1573.6	-36175.1	-14639.4	13.2001	-0.177351	0.0799997	0.859985
1573.61	-36175.2	-14639.6	13.1972	-0.173769	0.0800007	0.856592
1573.63	-36175.3	-14639.9	13.1937	-0.170234	0.0799973	0.854207
1573.65	-36175.3	-14640.1	13.1904	-0.16994	0.0800103	0.853054
1573.66	-36175.4	-14640.3	13.1869	-0.170008	0.0799793	0.851937
1573.68	-36175.5	-14640.5	13.1836	-0.169998	0.0800799	0.849854
1573.7	-36175.6	-14640.7	13.1801	-0.170001	0.0769222	0.845637
1573.71	-36175.6	-14640.9	13.18	-0.17	0.0733333	0.83878
1573.73	-36175.7	-14641.1	13.1767	-0.17	0.0733333	0.827887
1573.75	-36175.8	-14641.3	13.1733	-0.17	0.0733333	0.812636
1573.77	-36175.9	-14641.5	13.1698	-0.17	0.0732038	0.794154
1573.78	-36176	-14641.8	13.1665	-0.169999	0.0698791	0.777987
1573.8	-36176	-14642	13.1631	-0.170002	0.0700587	0.76392
1573.82	-36176.1	-14642.2	13.1596	-0.169982	0.0697502	0.751321
1573.83	-36176.2	-14642.4	13.1563	-0.170068	0.0662562	0.740742
1573.85	-36176.3	-14642.6	13.1528	-0.169741	0.0628718	0.732035
1573.87	-36176.3	-14642.8	13.1499	-0.166	0.0597605	0.722972
1573.88	-36176.4	-14643	13.1497	-0.162782	0.0600704	0.715298
1573.9	-36176.5	-14643.2	13.146	-0.159342	0.0599582	0.704868
1573.92	-36176.6	-14643.4	13.1424	-0.156041	0.0601356	0.689755
1573.94	-36176.7	-14643.7	13.1399	-0.15184	0.0594628	0.669165
1573.95	-36176.7	-14643.9	13.1395	-0.145735	0.055814	0.645563
1573.97	-36176.8	-14644.1	13.1356	-0.141425	0.0521774	0.6224
1573.99	-36176.9	-14644.3	13.1322	-0.135806	0.0497585	0.600672
1574	-36177	-14644.5	13.1297	-0.129467	0.0500225	0.572444
1574.02	-36177	-14644.7	13.13	-0.115455	0.0501797	0.537591
1574.04	-36177.1	-14644.9	13.1302	-0.100185	0.0491122	0.496523
1574.05	-36177.2	-14645.1	13.1291	-0.0794026	0.0453997	0.447771
1574.07	-36177.2	-14645.3	13.125	-0.0457889	0.0417408	0.382574
1574.09	-36177.3	-14645.5	13.1229	0.0125146	0.0396843	0.291738
1574.11	-36177.4	-14645.7	13.1247	0.0876589	0.0403249	0.173054
1574.12	-36177.5	-14646	13.1283	0.163642	0.0386852	0.0481902
1574.14	-36177.6	-14646.2	13.1317	0.233983	0.0350043	-0.0827313
1574.16	-36177.6	-14646.4	13.1349	0.298167	0.0312956	-0.204754
1574.17	-36177.7	-14646.6	13.1399	0.351382	0.0297429	-0.311153
1574.19	-36177.8	-14646.8	13.1472	0.405308	0.030078	-0.413613
1574.21	-36177.9	-14647	13.1536	0.454605	0.0299079	-0.502618
1574.22	-36177.9	-14647.2	13.1627	0.500523	0.0302882	-0.5756
1574.24	-36178	-14647.4	13.1705	0.548007	0.0282608	-0.636536
1574.26	-36178.1	-14647.6	13.1794	0.590531	0.024623	-0.690714
1574.28	-36178.2	-14647.8	13.1896	0.623967	0.0207887	-0.734808
1574.29	-36178.3	-14648.1	13.2023	0.647297	0.0201632	-0.773725
1574.31	-36178.3	-14648.3	13.2165	0.668294	0.0175681	-0.805052
1574.33	-36178.4	-14648.5	13.2271	0.680679	0.0165361	-0.83012
1574.34	-36178.5	-14648.7	13.2375	0.691232	0.0164166	-0.849302
1574.36	-36178.6	-14648.9	13.2475	0.696146	0.0193164	-0.863432
1574.38	-36178.6	-14649.1	13.26	0.699383	0.0201648	-0.872101
1574.39	-36178.7	-14649.3	13.2742	0.700113	0.0199814	-0.878285
1574.41	-36178.8	-14649.5	13.2879	0.69997	0.0199514	-0.881032
1574.43	-36178.9	-14649.7	13.2984	0.700008	0.020213	-0.882234
1574.45	-36179	-14650	13.3079	0.699998	0.0173347	-0.882383
1574.46	-36179	-14650.2	13.3217	0.7	0.0138153	-0.882348
1574.48	-36179.1	-14650.4	13.335	0.7	0.0100524	-0.882354
1574.5	-36179.2	-14650.6	13.3493	0.7	0.0130758	-0.882353
1574.51	-36179.3	-14650.8	13.3595	0.7	0.0164705	-0.882353
1574.53	-36179.4	-14651	13.3694	0.7	0.0198658	-0.882353
1574.55	-36179.4	-14651.2	13.38	0.7	0.02	-0.882353
1574.56	-36179.5	-14651.4	13.39	0.7	0.0166667	-0.882353
1574.58	-36179.6	-14651.6	13.4033	0.7	0.0133333	-0.882353
1574.6	-36179.7	-14651.9	13.4175	0.699999	0.00990082	-0.882361
1574.62	-36179.7	-14652.1	13.4307	0.700002	0.0100265	-0.882324
1574.63	-36179.8	-14652.3	13.4406	0.699992	0.00999327	-0.88117
1574.65	-36179.9	-14652.5	13.4512	0.700063	0.0100023	-0.878653
1574.67	-36180	-14652.7	13.4614	0.699756	0.0100035	-0.874219
1574.68	-36180.1	-14652.9	13.475	0.696269	0.00998389	-0.86976
1574.7	-36180.1	-14653.2	13.4892	0.692412	0.0100945	-0.863878
1574.72	-36180.2	-14653.4	13.5019	0.68526	0.00962329	-0.856881
1574.73	-36180.3	-14653.6	13.5118	0.674053	0.00602	-0.844928
1574.75	-36180.4	-14653.8	13.5224	0.655226	0.00241636	-0.828117
1574.77	-36180.5	-14654	13.5323	0.635718	-0.000247133	-0.810866
1574.79	-36180.6	-14654.3	13.5425	0.619898	6.26924e-05	-0.794747
1574.8	-36180.6	-14654.5	13.553	0.60585	-1.94691e-05	-0.780544
1574.82	-36180.7	-14654.7	13.5629	0.593568	5.21519e-06	-0.768936
1574.84	-36180.8	-14654.9	13.5729	0.583403	-1.39167e-06	-0.758942
1574.85	-36180.8	-14655.1	13.5831	0.575336	3.50677e-07	-0.751637
1574.87	-36180.9	-14655.3	13.5936	0.571109	-1.09461e-07	-0.745593
1574.89	-36181	-14655.6	13.6035	0.565459	4.75768e-08	-0.741033
1574.9	-36181.1	-14655.7	13.6137	0.560568	-7.91004e-08	-0.733184
1574.92	-36181.2	-14655.9	13.6244	0.546964	3.15883e-07	-0.720861
1574.94	-36181.2	-14656.2	13.633	0.528874	-1.18211e-06	-0.703934
1574.96	-36181.3	-14656.4	13.6396	0.50738	4.2706e-06	-0.684967
1574.97	-36181.4	-14656.6	13.6462	0.489958	-1.80881e-05	-0.667641
1574.99	-36181.5	-14656.8	13.6547	0.475844	6.50621e-05	-0.650711
1575.01	-36181.6	-14657.1	13.6657	0.454818	-0.000270132	-0.6305
1575.02	-36181.7	-14657.3	13.6736	0.429659	0.00150942	-0.60692
1575.04	-36181.7	-14657.5	13.6807	0.401272	0.00520147	-0.580621
1575.06	-36181.8	-14657.7	13.6852	0.37623	0.00890982	-0.554609
1575.07	-36181.9	-14657.9	13.6907	0.350446	0.0102297	-0.525893
1575.09	-36182	-14658.1	13.6952	0.312924	0.00993851	-0.489385
1575.11	-36182.1	-14658.4	13.7009	0.261206	0.0100157	-0.438767
1575.12	-36182.1	-14658.6	13.7057	0.198947	0.00998923	-0.380934
1575.14	-36182.2	-14658.8	13.709	0.137718	0.010027	-0.32275
1575.16	-36182.3	-14659	13.7102	0.0773728	0.00991268	-0.263045
1575.18	-36182.4	-14659.2	13.7099	0.0215091	0.0103468	-0.209249
1575.19	-36182.5	-14659.5	13.71	-0.0267722	0.00752807	-0.162744
1575.21	-36182.5	-14659.7	13.7099	-0.0689763	0.00651853	-0.123947
1575.23	-36182.6	-14659.9	13.7102	-0.0930885	0.00664274	-0.0979921
1575.24	-36182.7	-14660.1	13.7076	-0.107202	0.00691223	-0.0825417
1575.26	-36182.8	-14660.3	13.704	-0.118016	0.00410351	-0.0697251
1575.28	-36182.8	-14660.5	13.7003	-0.130919	0.000343474	-0.0577153
1575.3	-36182.9	-14660.8	13.7001	-0.144206	-8.57802e-05	-0.0448302
1575.31	-36183	-14661	13.6971	-0.158525	1.48104e-05	-0.0319195
1575.33	-36183.1	-14661.2	13.6938	-0.168822	-3.90801e-06	-0.0207927
1575.35	-36183.2	-14661.4	13.6901	-0.179467	5.00157e-07	-0.0114005
1575.36	-36183.3	-14661.6	13.6901	-0.18629	-1.36679e-07	-0.00364881
1575.38	-36183.4	-14661.9	13.6869	-0.193021	4.61847e-08	0.00187991
1575.4	-36183.4	-14662.1	13.6833	-0.196667	1.22028e-17	0.00653595
1575.41	-36183.5	-14662.3	13.68	-0.2	0	0.0087146
1575.43	-36183.6	-14662.5	13.6767	-0.2	0	0.00980392
1575.45	-36183.7	-14662.8	13.6731	-0.200007	-2.56354e-06	0.00979704
1575.47	-36183.7	-14662.9	13.6698	-0.199998	9.77763e-06	0.00980572
1575.48	-36183.8	-14663.1	13.6665	-0.2	-3.65195e-05	0.00980359
1575.5	-36183.9	-14663.4	13.6629	-0.2	0.000291189	0.00980298
1575.52	-36184	-14663.6	13.6596	-0.2	0.00352953	0.00980832
1575.53	-36184.1	-14663.8	13.6563	-0.2	0.00330083	0.0097873
1575.55	-36184.2	-14664.1	13.6527	-0.200001	0.00324043	0.00990618
1575.57	-36184.2	-14664.3	13.6494	-0.199998	0.00377189	0.0111829
1575.58	-36184.3	-14664.5	13.646	-0.200008	0.00704395	0.0136441
1575.6	-36184.4	-14664.7	13.6425	-0.199961	0.00592151	0.0170367
1575.62	-36184.5	-14664.9	13.6392	-0.200149	0.00304336	0.0187298
1575.63	-36184.6	-14665.2	13.6358	-0.199398	0.00339568	0.0181502
1575.65	-36184.6	-14665.4	13.6323	-0.195637	0.00336709	0.015374
1575.67	-36184.7	-14665.6	13.629	-0.192206	0.00312487	0.012295
1575.69	-36184.8	-14665.8	13.6256	-0.18974	0.00422223	0.010443
1575.7	-36184.9	-14666	13.6221	-0.190077	0.00731061	0.00971892
1575.72	-36184.9	-14666.2	13.6188	-0.189979	0.00545541	0.00982659
1575.74	-36185	-14666.4	13.6154	-0.190005	0.00305306	0.00979829
1575.75	-36185.1	-14666.7	13.6119	-0.189999	0.00331687	0.00980555
1575.77	-36185.2	-14666.8	13.6087	-0.19	0.00370408	0.00980349
1575.79	-36185.3	-14667.1	13.6052	-0.19	0.001635	0.00980403
1575.81	-36185.3	-14667.3	13.6017	-0.19	0.00116503	0.00980389
1575.82	-36185.4	-14667.5	13.5985	-0.19	0.0037804	0.00980393
1575.84	-36185.5	-14667.7	13.595	-0.19	0.00322011	0.00980392
1575.86	-36185.6	-14668	13.5915	-0.19	0.00338785	0.00980392
1575.87	-36185.7	-14668.1	13.5883	-0.19	0.00323344	0.00980392
1575.89	-36185.7	-14668.4	13.5848	-0.19	0.00365857	0.00980392
1575.91	-36185.8	-14668.6	13.5814	-0.19	0.00133441	0.00980392
1575.92	-36185.9	-14668.8	13.578	-0.19	-0.00031726	0.00980392
1575.94	-36186	-14669	13.5747	-0.19	0.00015817	0.00980392
1575.96	-36186.1	-14669.3	13.5708	-0.19	-0.000385909	0.00980392
1575.98	-36186.1	-14669.4	13.5701	-0.19	0.00228656	0.00980392
1575.99	-36186.2	-14669.7	13.5679	-0.19	0.00342902	0.00980393
1576.01	-36186.3	-14669.9	13.5642	-0.19	0.00372181	0.0098039
1576.03	-36186.4	-14670.1	13.561	-0.19	0.000508225	0.00980402
1576.04	-36186.5	-14670.3	13.5575	-0.19	0.00244075	0.00980362
1576.06	-36186.5	-14670.6	13.5541	-0.19	0.00356275	0.00980512
1576.08	-36186.6	-14670.7	13.5508	-0.19	0.00326503	0.00979944
1576.09	-36186.7	-14671	13.5473	-0.19	0.00336998	0.00981746
1576.11	-36186.8	-14671.2	13.5439	-0.19	0.0032331	0.00975098
1576.13	-36186.8	-14671.4	13.5406	-0.19	0.00369752	0.0106105
1576.14	-36186.9	-14671.7	13.5371	-0.19	0.00012416	0.0127282
1576.16	-36187	-14671.9	13.5337	-0.19	0.00296641	0.0159842
1576.18	-36187.1	-14672	13.5304	-0.19	0.00337853	0.0183205
1576.2	-36187.2	-14672.3	13.5269	-0.19	0.00342889	0.0195752
1576.21	-36187.3	-14672.5	13.5235	-0.19	0.000140657	0.0196165
1576.23	-36187.3	-14672.7	13.5202	-0.19	-3.66982e-05	0.0196056
1576.25	-36187.4	-14673	13.5167	-0.19	0	0.0196078
1576.26	-36187.5	-14673.1	13.5133	-0.19	5.59813e-16	0.0196078
1576.28	-36187.6	-14673.3	13.51	-0.19	-1.46076e-16	0.0196078
1576.3	-36187.7	-14673.6	13.5099	-0.19	1.59366e-07	0.0196079
1576.32	-36187.7	-14673.8	13.5064	-0.19	-4.26053e-08	0.0196078
1576.33	-36187.8	-14674	13.5031	-0.19	1.10544e-08	0.019608
1576.35	-36187.9	-14674.2	13.4996	-0.19	-5.4981e-09	0.0196068
1576.37	-36188	-14674.4	13.4963	-0.19	1.51559e-09	0.0196118
1576.38	-36188	-14674.6	13.4929	-0.19	-5.66749e-10	0.0195928
1576.4	-36188.1	-14674.9	13.4895	-0.19	-1.35964e-09	0.0194283
1576.42	-36188.2	-14675.1	13.4861	-0.19	1.27273e-10	0.0197265
1576.43	-36188.3	-14675.3	13.4828	-0.19	-3.40005e-11	0.0209894
1576.45	-36188.4	-14675.5	13.4794	-0.19	8.72279e-12	0.0234212
1576.47	-36188.4	-14675.7	13.4759	-0.19	-3.01184e-12	0.0269969
1576.49	-36188.5	-14675.9	13.4725	-0.19	1.29879e-12	0.029974
1576.5	-36188.6	-14676.1	13.4688	-0.19	1.69909e-12	0.0316422
1576.52	-36188.7	-14676.4	13.466	-0.19	-4.73258e-13	0.0332106
1576.54	-36188.8	-14676.6	13.4646	-0.190002	-6.5637e-13	0.0353968
1576.55	-36188.8	-14676.8	13.4626	-0.189998	3.29896e-13	0.0376862
1576.57	-36188.9	-14677	13.4591	-0.189994	8.66735e-13	0.0398479
1576.59	-36189	-14677.2	13.4554	-0.190007	-1.03637e-12	0.0423409
1576.6	-36189.1	-14677.4	13.4519	-0.19002	-2.78975e-12	0.0452207
1576.62	-36189.2	-14677.7	13.4486	-0.189967	4.46511e-12	0.0478594
1576.64	-36189.2	-14677.9	13.4453	-0.189922	1.06708e-11	0.0500206
1576.65	-36189.3	-14678.1	13.4419	-0.190122	-1.66901e-11	0.05202
1576.67	-36189.4	-14678.3	13.4385	-0.190273	-3.72587e-11	0.0538023
1576.69	-36189.5	-14678.5	13.435	-0.189429	7.15311e-11	0.0548122
1576.71	-36189.5	-14678.7	13.4316	-0.187585	1.32047e-10	0.0547974
1576.72	-36189.6	-14679	13.4283	-0.185749	-3.04462e-10	0.0538698
1576.74	-36189.7	-14679.2	13.425	-0.184154	-5.07035e-10	0.0521923
1576.76	-36189.8	-14679.4	13.4213	-0.182298	1.13644e-09	0.0499481
1576.77	-36189.9	-14679.6	13.4178	-0.180484	1.72209e-09	0.0471262
1576.79	-36189.9	-14679.8	13.4155	-0.179718	-4.70249e-09	0.0435626
1576.81	-36190	-14680	13.414	-0.179897	-5.86071e-09	0.0395379
1576.83	-36190.1	-14680.2	13.4115	-0.18008	1.94776e-08	0.0356426
1576.84	-36190.2	-14680.5	13.408	-0.180027	2.24064e-08	0.031876
1576.86	-36190.3	-14680.7	13.4044	-0.179979	-7.24151e-08	0.0278799
1576.88	-36190.3	-14680.8	13.401	-0.179994	-7.24694e-08	0.0239274
1576.89	-36190.4	-14681.1	13.3977	-0.180006	2.92124e-07	0.0206568
1576.91	-36190.5	-14681.3	13.3942	-0.180001	2.29347e-07	0.0180111
1576.93	-36190.6	-14681.5	13.3905	-0.179998	-1.18687e-06	0.0155861
1576.94	-36190.7	-14681.7	13.3872	-0.18	-8.73487e-07	0.0134821
1576.96	-36190.7	-14681.9	13.3853	-0.18	4.39233e-06	0.0120019
1576.98	-36190.8	-14682.1	13.3837	-0.18	2.54238e-06	0.0110345
1577	-36190.9	-14682.3	13.3808	-0.18	-1.73625e-05	0.0103065
1577.01	-36191	-14682.6	13.3771	-0.18	-6.6834e-06	0.00983585
1577.03	-36191.1	-14682.8	13.3736	-0.18	6.95301e-05	0.00971837
1577.05	-36191.1	-14683	13.3704	-0.18	2.53683e-05	0.00979398
1577.06	-36191.2	-14683.2	13.3671	-0.18	-0.0002559	0.00984136
1577.08	-36191.3	-14683.4	13.3636	-0.18	-4.92206e-05	0.00980822
1577.1	-36191.4	-14683.6	13.3598	-0.18	0.00137374	0.00973328
1577.11	-36191.4	-14683.9	13.3567	-0.18	0.00333333	0.00980392
1577.13	-36191.5	-14684.1	13.355	-0.18	0.00500541	0.0101999
1577.15	-36191.6	-14684.3	13.3533	-0.18	0.00666667	0.0108932
1577.16	-36191.7	-14684.5	13.3502	-0.18	0.00860513	0.0118428
1577.18	-36191.7	-14684.7	13.3464	-0.18	0.0100532	0.0131625
1577.2	-36191.8	-14684.9	13.3429	-0.18	0.0103317	0.0148675
1577.22	-36191.9	-14685.1	13.3396	-0.18	0.00994431	0.0165129
1577.23	-36192	-14685.4	13.3363	-0.18	0.00963415	0.0177262
1577.25	-36192.1	-14685.6	13.3329	-0.18	0.0101217	0.0186117
1577.27	-36192.1	-14685.8	13.3295	-0.18	0.0117272	0.0192828
1577.28	-36192.2	-14686	13.3261	-0.18	0.0136538	0.0196433
1577.3	-36192.3	-14686.2	13.3226	-0.18	0.0153216	0.019669
1577.32	-36192.4	-14686.4	13.3192	-0.18	0.0171319	0.0195957
1577.34	-36192.5	-14686.6	13.316	-0.18	0.0190856	0.0195913
1577.35	-36192.5	-14686.8	13.3125	-0.18	0.0200907	0.019611
1577.37	-36192.6	-14687	13.3087	-0.18	0.0199075	0.0196119
1577.39	-36192.7	-14687.2	13.3061	-0.18	0.0202738	0.0196068
1577.4	-36192.8	-14687.5	13.3046	-0.18	0.0220128	0.0196068
1577.42	-36192.8	-14687.7	13.3023	-0.18	0.0239726	0.0196082
1577.44	-36192.9	-14687.9	13.2987	-0.18	0.0255721	0.0196081
1577.45	-36193	-14688.1	13.2959	-0.18	0.0273455	0.0196078
1577.47	-36193.1	-14688.3	13.2944	-0.18	0.0292422	0.0196078
1577.49	-36193.2	-14688.5	13.2922	-0.18	0.0302435	0.0196079
1577.51	-36193.2	-14688.7	13.2887	-0.18	0.0301607	0.0196079
1577.52	-36193.3	-14689	13.285	-0.18	0.0299283	0.0196078
1577.54	-36193.4	-14689.2	13.2817	-0.18	0.0299569	0.0196078
1577.56	-36193.5	-14689.4	13.2785	-0.18	0.0300187	0.0196079
1577.57	-36193.5	-14689.6	13.2751	-0.18	0.0300101	0.0196079
1577.59	-36193.6	-14689.8	13.2713	-0.18	0.0299947	0.0196078
1577.61	-36193.7	-14690	13.2678	-0.18	0.0299976	0.0196078
1577.62	-36193.8	-14690.2	13.2656	-0.18	0.0300016	0.0196081
1577.64	-36193.9	-14690.5	13.2641	-0.18	0.0300007	0.0196082
1577.66	-36193.9	-14690.7	13.2617	-0.180001	0.0299993	0.0196069
1577.68	-36194	-14690.8	13.258	-0.180001	0.0299995	0.0196067
1577.69	-36194.1	-14691	13.2543	-0.179996	0.0300014	0.0196116
1577.71	-36194.2	-14691.3	13.251	-0.179996	0.0300013	0.0196116
1577.73	-36194.3	-14691.5	13.2477	-0.180014	0.0299949	0.0195927
1577.74	-36194.3	-14691.7	13.2442	-0.180011	0.029996	0.0195959
1577.76	-36194.4	-14691.9	13.2405	-0.179942	0.0300205	0.0196695
1577.78	-36194.5	-14692.1	13.2373	-0.179957	0.0300151	0.0196533
1577.79	-36194.6	-14692.3	13.2353	-0.180215	0.0299242	0.0193129
1577.81	-36194.6	-14692.5	13.2337	-0.180125	0.0299561	0.0186572
1577.83	-36194.7	-14692.8	13.231	-0.178902	0.0303045	0.017786
1577.85	-36194.8	-14693	13.2273	-0.177	0.0301667	0.0165968
1577.86	-36194.9	-14693.2	13.2237	-0.175251	0.0286218	0.0149705
1577.88	-36195	-14693.4	13.2204	-0.173553	0.0268055	0.0132545
1577.9	-36195	-14693.6	13.2171	-0.171587	0.026335	0.0119111
1577.91	-36195.1	-14693.8	13.2136	-0.170054	0.0266519	0.010942
1577.93	-36195.2	-14694	13.2097	-0.169726	0.0266928	0.0102225
1577.95	-36195.3	-14694.3	13.2067	-0.17	0.0266667	0.00980392
1577.96	-36195.3	-14694.4	13.2051	-0.170075	0.0268995	0.00973014
1577.98	-36195.4	-14694.6	13.2033	-0.17	0.0266667	0.00980392
1578	-36195.5	-14694.8	13.1999	-0.169981	0.0252748	0.00982262
1578.02	-36195.6	-14695.1	13.1965	-0.170001	0.0232069	0.00980299
1578.03	-36195.7	-14695.3	13.1948	-0.170005	0.0212139	0.00979883
1578.05	-36195.7	-14695.5	13.1932	-0.17	0.019958	0.00980417
1578.07	-36195.8	-14695.7	13.1901	-0.169999	0.0197823	0.0098052
1578.08	-36195.9	-14695.9	13.1862	-0.17	0.0200213	0.0098038
1578.1	-36196	-14696.1	13.1827	-0.17	0.0200557	0.00980359
1578.12	-36196.1	-14696.3	13.1794	-0.17	0.0199917	0.00980397
1578.13	-36196.1	-14696.6	13.1762	-0.17	0.0199845	0.00980404
1578.15	-36196.2	-14696.8	13.1727	-0.17	0.0200024	0.00980389
1578.17	-36196.3	-14697	13.1689	-0.17	0.0200053	0.00980379
1578.19	-36196.4	-14697.2	13.1662	-0.17	0.019998	0.00980401
1578.2	-36196.4	-14697.4	13.1647	-0.17	0.0199934	0.00980432
1578.22	-36196.5	-14697.6	13.1625	-0.17	0.0200063	0.00980349
1578.24	-36196.6	-14697.8	13.1589	-0.170002	0.0200223	0.00980238
1578.25	-36196.7	-14698	13.156	-0.169998	0.0199771	0.00980552
1578.27	-36196.7	-14698.2	13.1545	-0.169995	0.0199216	0.00980942
1578.29	-36196.8	-14698.4	13.1524	-0.170007	0.0201037	0.00979665
1578.3	-36196.9	-14698.6	13.1489	-0.17002	0.0202855	0.00978391
1578.32	-36197	-14698.9	13.1452	-0.169968	0.0195106	0.00983619
1578.34	-36197.1	-14699.1	13.1419	-0.169924	0.0177259	0.00988116
1578.36	-36197.1	-14699.3	13.1387	-0.17012	0.0160587	0.00967266
1578.37	-36197.2	-14699.5	13.1353	-0.170267	0.0145494	0.00911503
1578.39	-36197.3	-14699.7	13.1315	-0.16944	0.0118355	0.00831048
1578.41	-36197.4	-14699.9	13.1279	-0.167605	0.0081528	0.00721422
1578.42	-36197.5	-14700.1	13.1257	-0.165703	0.00547209	0.0055947
1578.44	-36197.5	-14700.3	13.1243	-0.164077	0.00401463	0.00292891
1578.46	-36197.6	-14700.5	13.1216	-0.16247	0.00236963	-0.0015782
1578.47	-36197.7	-14700.7	13.1179	-0.160745	0.000516506	-0.00893505
1578.49	-36197.8	-14700.9	13.1155	-0.158913	-0.000302309	-0.0203472
1578.51	-36197.8	-14701.1	13.1141	-0.157184	-0.000110362	-0.0371639
1578.53	-36197.9	-14701.4	13.1113	-0.155847	8.56556e-05	-0.0608178
1578.54	-36198	-14701.6	13.1077	-0.154224	2.94174e-05	-0.0924337
1578.56	-36198.1	-14701.8	13.1055	-0.151146	-2.21339e-05	-0.132901
1578.58	-36198.1	-14702	13.104	-0.147508	-6.42003e-06	-0.182812
1578.59	-36198.2	-14702.2	13.101	-0.14534	6.00972e-06	-0.242379
1578.61	-36198.3	-14702.4	13.0973	-0.143849	1.35377e-06	-0.310002
1578.63	-36198.4	-14702.6	13.0953	-0.14094	-1.67676e-06	-0.383295
1578.64	-36198.5	-14702.8	13.0939	-0.137368	-3.59768e-07	-0.462059
1578.66	-36198.5	-14703	13.0909	-0.135039	4.30556e-07	-0.546922
1578.68	-36198.6	-14703.2	13.0872	-0.133604	7.00939e-08	-0.63642
1578.7	-36198.7	-14703.4	13.0849	-0.131834	-1.14682e-07	-0.727808
1578.71	-36198.8	-14703.7	13.0835	-0.130143	-1.22086e-08	-0.816731
1578.73	-36198.9	-14703.9	13.082	-0.129477	3.16407e-08	-0.899168
1578.75	-36198.9	-14704.1	13.0802	-0.129892	3.23523e-09	-0.97684
1578.76	-36199	-14704.3	13.0784	-0.131153	-8.06393e-09	-1.05284
1578.78	-36199.1	-14704.5	13.0768	-0.13319	-4.15847e-10	-1.1265
1578.8	-36199.1	-14704.7	13.0754	-0.136045	2.11157e-09	-1.19624
1578.81	-36199.2	-14704.9	13.0733	-0.14	0	-1.26253
1578.83	-36199.3	-14705.1	13.0699	-0.145081	-5.78298e-10	-1.32642
1578.85	-36199.4	-14705.3	13.0667	-0.15	6.48936e-21	-1.38889
1578.87	-36199.5	-14705.5	13.0649	-0.153639	1.48519e-10	-1.4506
1578.88	-36199.5	-14705.7	13.0632	-0.15687	-7.74694e-12	-1.51114
1578.9	-36199.6	-14705.9	13.06	-0.160523	-4.76949e-11	-1.57021
1578.92	-36199.7	-14706.2	13.0562	-0.163626	7.78818e-12	-1.62894
1578.93	-36199.8	-14706.4	13.0527	-0.165443	4.85922e-11	-1.68788
1578.95	-36199.9	-14706.6	13.0494	-0.166971	-2.53538e-11	-1.74519
1578.97	-36199.9	-14706.8	13.0462	-0.16885	-1.55203e-10	-1.7992
1578.98	-36200	-14707	13.0427	-0.170132	9.05785e-11	-1.84958
1579	-36200.1	-14707.2	13.0389	-0.17023	5.50941e-10	-1.89549
1579.02	-36200.2	-14707.4	13.0362	-0.169953	-4.59004e-10	-1.93426
1579.04	-36200.2	-14707.6	13.0348	-0.169933	-2.13787e-09	-1.96443
1579.05	-36200.3	-14707.8	13.0326	-0.170017	1.72571e-09	-1.98743
1579.07	-36200.4	-14708	13.029	-0.170036	7.66049e-09	-2.00478
1579.09	-36200.5	-14708.2	13.026	-0.169974	-8.18338e-09	-2.01746
1579.1	-36200.5	-14708.5	13.0245	-0.16992	-2.82132e-08	-2.02635
1579.12	-36200.6	-14708.7	13.0223	-0.170103	3.74972e-08	-2.03233
1579.14	-36200.7	-14708.9	13.0187	-0.170296	1.09182e-07	-2.03626
1579.15	-36200.8	-14709.1	13.0159	-0.169599	-1.40674e-07	-2.03902
1579.17	-36200.8	-14709.3	13.0144	-0.16783	-3.8534e-07	-2.04127
1579.19	-36200.9	-14709.5	13.0122	-0.165925	6.17816e-07	-2.04332
1579.21	-36201	-14709.7	13.0087	-0.164263	1.38605e-06	-2.0451
1579.22	-36201.1	-14709.9	13.005	-0.162427	-2.67878e-06	-2.04606
1579.24	-36201.2	-14710.1	13.0017	-0.160624	-5.33502e-06	-2.04564
1579.26	-36201.2	-14710.3	12.9985	-0.159756	1.00167e-05	-2.04327
1579.27	-36201.3	-14710.5	12.9951	-0.159868	1.84085e-05	-2.03832
1579.29	-36201.4	-14710.7	12.9913	-0.160069	-4.21149e-05	-2.02997
1579.31	-36201.5	-14710.9	12.9877	-0.160031	-6.4084e-05	-2.01745
1579.32	-36201.5	-14711.2	12.9856	-0.15998	0.000176603	-1.99998
1579.34	-36201.6	-14711.4	12.9842	-0.159992	0.000245518	-1.97719
1579.36	-36201.7	-14711.6	12.9814	-0.160005	-0.000750686	-1.94888
1579.38	-36201.8	-14711.8	12.9777	-0.160002	-0.00264251	-1.91343
1579.39	-36201.8	-14712	12.9754	-0.159999	-0.00447472	-1.86842
1579.41	-36201.9	-14712.2	12.974	-0.16	-0.00613917	-1.81579
1579.43	-36202	-14712.4	12.9711	-0.16	-0.00803343	-1.7598
1579.44	-36202.1	-14712.6	12.9675	-0.16	-0.00969573	-1.69851
1579.46	-36202.2	-14712.8	12.9654	-0.16	-0.0102729	-1.62698
1579.48	-36202.2	-14713	12.9639	-0.16	-0.0100605	-1.54749
1579.49	-36202.3	-14713.2	12.9608	-0.16	-0.00993087	-1.46595
1579.51	-36202.4	-14713.4	12.9572	-0.16	-0.00999056	-1.38387
1579.53	-36202.5	-14713.7	12.9551	-0.16	-0.0100021	-1.30112
1579.55	-36202.5	-14713.9	12.9537	-0.16	-0.00999318	-1.22141
1579.56	-36202.6	-14714	12.9509	-0.16	-0.0100624	-1.14952
1579.58	-36202.7	-14714.2	12.9471	-0.16	-0.0100254	-1.0864
1579.6	-36202.8	-14714.4	12.9435	-0.16	-0.00973663	-1.03162
1579.61	-36202.9	-14714.7	12.9402	-0.16	-0.00994901	-0.986028
1579.63	-36202.9	-14714.9	12.937	-0.16	-0.0114009	-0.950049
1579.65	-36203	-14715.1	12.9336	-0.16	-0.0132413	-0.91999
1579.66	-36203.1	-14715.3	12.9298	-0.16	-0.0145873	-0.891601
1579.68	-36203.2	-14715.5	12.9267	-0.16	-0.0166667	-0.863834
1579.7	-36203.2	-14715.7	12.925	-0.16	-0.0204577	-0.836773
1579.72	-36203.3	-14715.9	12.9232	-0.16	-0.023424	-0.811189
1579.73	-36203.4	-14716.1	12.9198	-0.16	-0.023532	-0.786864
1579.75	-36203.5	-14716.3	12.9165	-0.16	-0.023381	-0.759671
1579.77	-36203.5	-14716.5	12.9149	-0.16	-0.0252013	-0.726023
1579.78	-36203.6	-14716.7	12.913	-0.16	-0.0267281	-0.686896
1579.8	-36203.7	-14716.9	12.9094	-0.16	-0.0263597	-0.643197
1579.82	-36203.8	-14717.2	12.9062	-0.16	-0.0270164	-0.592951
1579.83	-36203.9	-14717.4	12.9047	-0.16	-0.0304869	-0.536495
1579.85	-36203.9	-14717.6	12.9027	-0.16	-0.0339822	-0.480856
1579.87	-36204	-14717.7	12.8991	-0.16	-0.0356796	-0.430847
1579.88	-36204.1	-14717.9	12.8961	-0.16	-0.0370567	-0.384838
1579.9	-36204.1	-14718.2	12.8946	-0.16	-0.0389692	-0.341969
1579.92	-36204.2	-14718.4	12.8925	-0.16	-0.0402194	-0.304491
1579.94	-36204.3	-14718.6	12.8889	-0.16	-0.0402346	-0.272686
1579.95	-36204.4	-14718.8	12.886	-0.16	-0.0399425	-0.242817
1579.97	-36204.4	-14719	12.8846	-0.16	-0.0399429	-0.212467
1579.99	-36204.5	-14719.2	12.8823	-0.16	-0.0400173	-0.182181
1580	-36204.6	-14719.4	12.8786	-0.16	-0.0400136	-0.152762
1580.02	-36204.7	-14719.6	12.8758	-0.16	-0.0399954	-0.124954
1580.04	-36204.8	-14719.8	12.8744	-0.16	-0.0399978	-0.0991754
1580.06	-36204.8	-14720	12.8723	-0.16	-0.0399988	-0.0754463
1580.07	-36204.9	-14720.2	12.8687	-0.16	-0.0399953	-0.0539341
1580.09	-36205	-14720.4	12.8649	-0.16	-0.0400104	-0.0350116
1580.11	-36205.1	-14720.6	12.8615	-0.16	-0.0400198	-0.0187668
1580.12	-36205.1	-14720.8	12.8583	-0.16	-0.0399541	-0.00495388
1580.14	-36205.2	-14721.1	12.855	-0.16	-0.0399234	0.00689664
1580.16	-36205.3	-14721.3	12.8513	-0.16	-0.0401718	0.0174282
1580.17	-36205.4	-14721.4	12.8478	-0.16	-0.0402604	0.026915
1580.19	-36205.4	-14721.6	12.8456	-0.16	-0.0391962	0.0352826
1580.21	-36205.5	-14721.9	12.8441	-0.16	-0.0372881	0.0424414
1580.23	-36205.6	-14722.1	12.8413	-0.16	-0.035763	0.0483161
1580.24	-36205.7	-14722.3	12.8377	-0.16	-0.0341922	0.0530308
1580.26	-36205.7	-14722.5	12.8355	-0.16	-0.0311798	0.0568495
1580.28	-36205.8	-14722.7	12.834	-0.16	-0.0275277	0.0601004
1580.29	-36205.9	-14722.9	12.831	-0.159999	-0.0252789	0.0631167
1580.31	-36206	-14723.1	12.8273	-0.159999	-0.0238048	0.0658668
1580.33	-36206	-14723.3	12.8253	-0.160003	-0.0211654	0.0681624
1580.34	-36206.1	-14723.5	12.8239	-0.160002	-0.0175331	0.0702792
1580.36	-36206.2	-14723.7	12.8208	-0.159988	-0.0140056	0.0726293
1580.38	-36206.3	-14723.9	12.8172	-0.159993	-0.0106197	0.0748436
1580.39	-36206.3	-14724.1	12.8152	-0.160046	-0.00700983	0.0762949
1580.41	-36206.4	-14724.3	12.8136	-0.160018	-0.00366903	0.077236
1580.43	-36206.5	-14724.5	12.8105	-0.159816	-0.00133561	0.0783107
1580.45	-36206.6	-14724.7	12.807	-0.159933	-8.36801e-05	0.0802819
1580.46	-36206.6	-14724.9	12.8051	-0.161305	0.000269308	0.0840395
1580.48	-36206.7	-14725.1	12.8035	-0.166209	2.55595e-05	0.0909641
1580.5	-36206.8	-14725.3	12.8004	-0.176909	-0.000370797	0.102529
1580.51	-36206.9	-14725.6	12.7967	-0.193333	1.48222e-14	0.119826
1580.53	-36206.9	-14725.8	12.7934	-0.215512	0.00170499	0.143949
1580.55	-36207	-14726	12.79	-0.246667	0.00333333	0.176471
1580.57	-36207.1	-14726.2	12.7854	-0.289745	0.00355435	0.218668
1580.58	-36207.2	-14726.3	12.7796	-0.343406	0.00333585	0.270156
1580.6	-36207.2	-14726.6	12.7731	-0.405565	0.0036016	0.330395
1580.62	-36207.3	-14726.8	12.7658	-0.475227	0.00320072	0.399708
1580.63	-36207.4	-14727	12.7576	-0.551806	0.00139437	0.47737
1580.65	-36207.5	-14727.2	12.7482	-0.635212	-0.000169106	0.559199
1580.67	-36207.5	-14727.4	12.7372	-0.724458	-0.000308902	0.64244
1580.68	-36207.6	-14727.6	12.7242	-0.816215	4.45304e-05	0.729188
1580.7	-36207.7	-14727.8	12.7093	-0.907617	7.69328e-05	0.81944
1580.72	-36207.8	-14728	12.6926	-0.997704	-1.52992e-05	0.90653
1580.74	-36207.8	-14728.2	12.6745	-1.0847	-2.07879e-05	0.986681
1580.75	-36207.9	-14728.4	12.6554	-1.16463	4.01669e-06	1.06391
1580.77	-36208	-14728.6	12.6353	-1.23684	5.11489e-06	1.14086
1580.79	-36208.1	-14728.8	12.6133	-1.30784	-1.26746e-06	1.21545
1580.8	-36208.1	-14729	12.5894	-1.38162	-1.26195e-06	1.28681
1580.82	-36208.2	-14729.2	12.5645	-1.45631	3.83792e-07	1.35703
1580.84	-36208.3	-14729.4	12.539	-1.5292	3.09138e-07	1.42658
1580.85	-36208.4	-14729.6	12.512	-1.5973	-1.1536e-07	1.49314
1580.87	-36208.4	-14729.8	12.4837	-1.66046	-8.29792e-08	1.55624
1580.89	-36208.5	-14730	12.4548	-1.72205	3.01108e-08	1.61799
1580.9	-36208.6	-14730.2	12.4257	-1.78391	1.97883e-08	1.6797
1580.92	-36208.7	-14730.4	12.3958	-1.84573	-8.64948e-09	1.74149
1580.94	-36208.7	-14730.6	12.3649	-1.90749	-4.7065e-09	1.80235
1580.96	-36208.8	-14730.8	12.3329	-1.96956	2.50674e-09	1.8602
1580.97	-36208.9	-14731	12.2995	-2.02998	1.25866e-09	1.914
1580.99	-36208.9	-14731.2	12.2648	-2.08467	-6.51255e-10	1.96366
1581.01	-36209	-14731.4	12.2286	-2.13068	-2.90289e-10	2.00789
1581.02	-36209.1	-14731.6	12.1911	-2.16632	1.81057e-10	2.04439
1581.04	-36209.2	-14731.8	12.1532	-2.19249	6.60978e-11	2.07253
1581.06	-36209.2	-14732	12.1164	-2.21195	-5.13006e-11	2.09315
1581.08	-36209.3	-14732.1	12.0799	-2.22615	-1.76186e-11	2.10794
1581.09	-36209.4	-14732.3	12.0415	-2.23567	1.32565e-11	2.11906
1581.11	-36209.4	-14732.5	12.0016	-2.24187	3.84524e-12	2.12694
1581.13	-36209.5	-14732.7	11.9628	-2.24647	-3.60006e-12	2.13095
1581.14	-36209.6	-14732.9	11.9254	-2.24957	-8.11378e-13	2.13116
1581.16	-36209.7	-14733.1	11.8885	-2.25054	1.00725e-12	2.12788
1581.18	-36209.7	-14733.3	11.8519	-2.25013	2.17692e-13	2.11953
1581.19	-36209.8	-14733.5	11.8155	-2.24974	-2.69838e-13	2.10385
1581.21	-36209.9	-14733.7	11.7788	-2.24988	-5.82903e-14	2.08058
1581.23	-36209.9	-14733.9	11.7411	-2.25052	7.20988e-14	2.05021
1581.25	-36210	-14734	11.7025	-2.25036	1.54691e-14	2.01159
1581.26	-36210.1	-14734.2	11.6633	-2.24762	-1.85101e-14	1.96324
1581.28	-36210.1	-14734.4	11.6237	-2.24146	-3.01192e-15	1.90778
1581.3	-36210.2	-14734.6	11.584	-2.23165	4.91707e-15	1.84915
1581.31	-36210.3	-14734.8	11.5446	-2.21842	5.19488e-16	1.78661
1581.33	-36210.3	-14735	11.506	-2.20173	-1.29834e-15	1.71817
1581.35	-36210.4	-14735.2	11.4688	-2.17834	-6.75206e-17	1.64591
1581.36	-36210.5	-14735.3	11.4332	-2.14525	3.56589e-16	1.57173
1581.38	-36210.5	-14735.5	11.3987	-2.10575	1.78676e-17	1.48997
1581.4	-36210.6	-14735.7	11.3645	-2.06294	-9.04875e-17	1.39458
1581.41	-36210.7	-14735.9	11.33	-2.01	0	1.28867
1581.43	-36210.7	-14736.1	11.2951	-1.94148	2.34962e-17	1.17692
1581.45	-36210.8	-14736.3	11.2614	-1.86927	-1.17607e-18	1.05935
1581.47	-36210.9	-14736.4	11.2306	-1.80277	-6.40456e-18	0.935837
1581.48	-36210.9	-14736.6	11.2017	-1.72841	3.10323e-19	0.809558
1581.5	-36211	-14736.7	11.1736	-1.63552	1.60887e-18	0.683585
1581.52	-36211.1	-14736.9	11.147	-1.53914	-1.57628e-19	0.558271
1581.53	-36211.1	-14737.1	11.1224	-1.45308	-4.10714e-19	0.43576
1581.55	-36211.2	-14737.3	11.0994	-1.3725	6.09289e-20	0.324833
1581.57	-36211.3	-14737.5	11.0774	-1.29473	1.11274e-19	0.231072
1581.59	-36211.3	-14737.6	11.0563	-1.23006	-1.60266e-20	0.149654
1581.6	-36211.4	-14737.8	11.0358	-1.18438	-2.76054e-20	0.0768122
1581.62	-36211.5	-14738	11.0151	-1.14854	5.41559e-21	0.0148977
1581.64	-36211.5	-14738.2	10.9942	-1.11516	6.93792e-21	-0.0354362
1581.65	-36211.6	-14738.4	10.9743	-1.0848	-1.76763e-21	-0.0787653
1581.67	-36211.7	-14738.5	10.9559	-1.05783	-1.95459e-21	-0.119158
1581.69	-36211.7	-14738.7	10.9382	-1.03269	5.50809e-22	-0.158712
1581.7	-36211.8	-14738.9	10.9208	-1.00743	7.77327e-22	-0.198555
1581.72	-36211.8	-14739.1	10.9043	-0.979935	-5.65044e-22	-0.238497
1581.74	-36211.9	-14739.2	10.8888	-0.951428	-1.28653e-21	-0.279062
1581.76	-36212	-14739.4	10.8739	-0.927822	1.93625e-21	-0.322029
1581.77	-36212	-14739.6	10.8591	-0.904422	4.56485e-21	-0.369629
1581.79	-36212.1	-14739.7	10.8434	-0.863224	-7.10757e-21	-0.424392
1581.81	-36212.2	-14739.9	10.8275	-0.805285	-1.58515e-20	-0.483413
1581.82	-36212.2	-14740.1	10.8142	-0.75539	3.0423e-20	-0.537698
1581.84	-36212.3	-14740.3	10.8027	-0.703039	5.61573e-20	-0.598733
1581.86	-36212.4	-14740.5	10.7891	-0.603059	-9.54955e-20	-0.697311
1581.87	-36212.4	-14740.6	10.7793	-0.506215	3.31853e-19	-0.80217
1581.89	-36212.5	-14740.8	10.7733	-0.445287	-1.23192e-18	-0.87941
1581.91	-36212.5	-14741	10.7663	-0.382895	4.33047e-18	-0.948405
1581.93	-36212.6	-14741.1	10.7591	-0.320979	-1.76763e-17	-1.01255
1581.94	-36212.7	-14741.3	10.7544	-0.262427	6.1274e-17	-1.07144
1581.96	-36212.7	-14741.5	10.7512	-0.21348	-2.46826e-16	-1.11956
1581.98	-36212.8	-14741.6	10.7478	-0.179622	9.25788e-16	-1.15416
1581.99	-36212.9	-14741.8	10.7444	-0.153592	-3.105e-15	-1.18163
1582.01	-36212.9	-14742	10.7407	-0.13184	1.23606e-14	-1.20212
1582.03	-36213	-14742.1	10.7398	-0.116812	-4.63303e-14	-1.21734
1582.04	-36213.1	-14742.3	10.7403	-0.105595	1.49231e-13	-1.22886
1582.06	-36213.1	-14742.5	10.7376	-0.0977416	-5.88278e-13	-1.23612
1582.08	-36213.2	-14742.6	10.7342	-0.0943931	2.20369e-12	-1.24171
1582.1	-36213.2	-14742.9	10.7304	-0.0878014	-6.65687e-12	-1.24647
1582.11	-36213.3	-14743	10.7299	-0.0838347	2.60204e-11	-1.25099
1582.13	-36213.4	-14743.2	10.73	-0.0804094	-9.74204e-11	-1.25354
1582.15	-36213.4	-14743.4	10.73	-0.0799331	2.61672e-10	-1.25483
1582.16	-36213.5	-14743.5	10.7302	-0.0800151	-1.01528e-09	-1.25492
1582.18	-36213.6	-14743.7	10.7271	-0.0800066	3.79936e-09	-1.25491
1582.2	-36213.6	-14743.9	10.7236	-0.0799778	-7.65609e-09	-1.25488
1582.21	-36213.7	-14744	10.7201	-0.0800879	2.95118e-08	-1.25589
1582.23	-36213.7	-14744.2	10.72	-0.0768917	-1.10391e-07	-1.25802
1582.25	-36213.8	-14744.4	10.72	-0.0733333	0	-1.26035
1582.27	-36213.9	-14744.5	10.72	-0.07	0	-1.26035
1582.28	-36213.9	-14744.7	10.72	-0.07	-1.44991e-15	-1.25817
1582.3	-36214	-14744.9	10.7199	-0.0699937	2.54203e-05	-1.25589
1582.32	-36214.1	-14745.1	10.7165	-0.0700017	-9.76398e-05	-1.25488
1582.33	-36214.1	-14745.2	10.7131	-0.0699996	-0.00359037	-1.25491
1582.35	-36214.2	-14745.4	10.7098	-0.0700002	-0.0068252	-1.2549
1582.37	-36214.3	-14745.6	10.71	-0.07	-0.00664352	-1.25491
1582.38	-36214.3	-14745.7	10.71	-0.0699999	-0.00660094	-1.25486
1582.4	-36214.4	-14745.9	10.71	-0.0700004	-0.00712635	-1.25514
1582.42	-36214.4	-14746.1	10.7101	-0.0699984	-0.0102785	-1.25932
1582.44	-36214.5	-14746.2	10.7096	-0.0700058	-0.00989813	-1.27246
1582.45	-36214.6	-14746.5	10.7058	-0.0699706	-0.01019	-1.29896
1582.47	-36214.6	-14746.6	10.7024	-0.0701111	-0.00931825	-1.33139
1582.49	-36214.7	-14746.8	10.6998	-0.0695895	-0.00638419	-1.36528
1582.5	-36214.8	-14747	10.7	-0.0722783	-0.00669736	-1.39592
1582.52	-36214.8	-14747.1	10.7002	-0.0901358	-0.00687251	-1.41437
1582.54	-36214.9	-14747.3	10.6992	-0.141335	-0.0057247	-1.41356
1582.55	-36215	-14747.5	10.6956	-0.233253	-0.00294752	-1.39012
1582.57	-36215	-14747.6	10.6913	-0.334346	-0.00342027	-1.35755
1582.59	-36215.1	-14747.8	10.6843	-0.437306	-0.00337001	-1.33297
1582.61	-36215.1	-14748	10.6761	-0.526828	-0.00306903	-1.31784
1582.62	-36215.2	-14748.1	10.6661	-0.617661	-0.00458721	-1.30448
1582.64	-36215.3	-14748.3	10.6544	-0.724104	-0.00725246	-1.27657
1582.66	-36215.3	-14748.5	10.6404	-0.83752	-0.00512451	-1.23856
1582.67	-36215.4	-14748.6	10.6259	-0.934258	-0.00266651	-1.20484
1582.69	-36215.4	-14748.8	10.6082	-1.01553	-0.00506386	-1.18933
1582.71	-36215.5	-14749	10.5914	-1.07723	-0.00705059	-1.19963
1582.72	-36215.6	-14749.1	10.5728	-1.12061	-0.00637046	-1.22994
1582.74	-36215.6	-14749.3	10.5539	-1.15432	-0.00801548	-1.27214
1582.76	-36215.7	-14749.5	10.535	-1.18082	-0.014047	-1.31494
1582.78	-36215.8	-14749.6	10.5153	-1.20484	-0.0188748	-1.34966
1582.79	-36215.8	-14749.8	10.4923	-1.23523	-0.0220283	-1.37575
1582.81	-36215.9	-14750	10.4677	-1.26671	-0.0255104	-1.39098
1582.83	-36215.9	-14750.1	10.4471	-1.29252	-0.0288637	-1.39931
1582.84	-36216	-14750.3	10.4262	-1.31194	-0.0320582	-1.40766
1582.86	-36216.1	-14750.5	10.406	-1.32645	-0.0378311	-1.41932
1582.88	-36216.1	-14750.6	10.3839	-1.33744	-0.0449327	-1.43687
1582.89	-36216.2	-14750.8	10.3591	-1.34505	-0.0495277	-1.46098
1582.91	-36216.2	-14751	10.3354	-1.35203	-0.0501181	-1.48884
1582.93	-36216.3	-14751.1	10.3123	-1.35593	-0.0499522	-1.51856
1582.95	-36216.4	-14751.3	10.2877	-1.35956	-0.0500596	-1.55205
1582.96	-36216.4	-14751.5	10.2638	-1.36011	-0.0497883	-1.58065
1582.98	-36216.5	-14751.6	10.2436	-1.35997	-0.0526488	-1.60324
1583	-36216.6	-14751.8	10.2224	-1.36001	-0.0562313	-1.62127
1583.01	-36216.6	-14752	10.2025	-1.36	-0.0597664	-1.63483
1583.03	-36216.7	-14752.1	10.1796	-1.36	-0.06006	-1.64491
1583.05	-36216.7	-14752.3	10.1548	-1.36	-0.0599924	-1.65319
1583.06	-36216.8	-14752.5	10.1313	-1.36	-0.0600016	-1.65876
1583.08	-36216.8	-14752.6	10.1081	-1.36	-0.0600012	-1.6632
1583.1	-36216.9	-14752.8	10.0833	-1.36	-0.06	-1.66558
1583.12	-36217	-14752.9	10.06	-1.36	-0.06	-1.66776
1583.13	-36217	-14753.1	10.0367	-1.36	-0.06	-1.66993
1583.15	-36217.1	-14753.3	10.0119	-1.36	-0.063589	-1.6722
1583.17	-36217.1	-14753.4	9.98865	-1.36	-0.0667441	-1.67201
1583.18	-36217.2	-14753.6	9.96524	-1.36	-0.0666557	-1.66857
1583.2	-36217.3	-14753.8	9.94044	-1.36	-0.0666003	-1.66257
1583.22	-36217.3	-14753.9	9.91752	-1.35998	-0.0669609	-1.65486
1583.23	-36217.4	-14754	9.89763	-1.36006	-0.0701934	-1.64726
1583.25	-36217.4	-14754.2	9.87596	-1.35962	-0.0699263	-1.64064
1583.27	-36217.5	-14754.4	9.85261	-1.35605	-0.0700261	-1.63669
1583.29	-36217.5	-14754.5	9.82889	-1.35263	-0.0699695	-1.63327
1583.3	-36217.6	-14754.7	9.80501	-1.34972	-0.0701315	-1.62843
1583.32	-36217.7	-14754.8	9.78494	-1.35008	-0.0694649	-1.6227
1583.34	-36217.7	-14755	9.76079	-1.34998	-0.0658096	-1.61617
1583.35	-36217.8	-14755.2	9.73632	-1.35001	-0.0621968	-1.61075
1583.37	-36217.8	-14755.3	9.71325	-1.34997	-0.0596849	-1.60687
1583.39	-36217.9	-14755.5	9.68947	-1.35009	-0.0602331	-1.60342
1583.4	-36218	-14755.6	9.66465	-1.3496	-0.0590895	-1.59803
1583.42	-36218	-14755.8	9.64304	-1.35196	-0.0554328	-1.58846
1583.44	-36218.1	-14755.9	9.62154	-1.36714	-0.0521111	-1.56876
1583.46	-36218.1	-14756.1	9.59706	-1.39755	-0.0485739	-1.53733
1583.47	-36218.2	-14756.2	9.57259	-1.43575	-0.0453978	-1.50132
1583.49	-36218.2	-14756.4	9.54615	-1.4697	-0.0415946	-1.46331
1583.51	-36218.3	-14756.6	9.5222	-1.50418	-0.0399461	-1.42325
1583.52	-36218.3	-14756.7	9.49939	-1.54878	-0.0388029	-1.37941
1583.54	-36218.4	-14756.8	9.47383	-1.60444	-0.0349156	-1.32736
1583.56	-36218.4	-14757	9.44409	-1.66518	-0.0315711	-1.27487
1583.57	-36218.5	-14757.1	9.41432	-1.72642	-0.028237	-1.2244
1583.59	-36218.6	-14757.3	9.38305	-1.80431	-0.0248585	-1.16627
1583.61	-36218.6	-14757.5	9.3524	-1.88766	-0.0210731	-1.10422
1583.62	-36218.6	-14757.6	9.32091	-1.96709	-0.0197768	-1.04537
1583.64	-36218.7	-14757.7	9.28567	-2.0451	-0.0200513	-0.98839
1583.66	-36218.8	-14757.9	9.25186	-2.11019	-0.0199859	-0.93848
1583.68	-36218.8	-14758	9.21667	-2.16554	-0.0200037	-0.893218
1583.69	-36218.9	-14758.2	9.17831	-2.23143	-0.0199992	-0.840002
1583.71	-36218.9	-14758.3	9.13829	-2.30708	-0.0200002	-0.778316
1583.73	-36219	-14758.5	9.09907	-2.3863	-0.0199999	-0.712078
1583.74	-36219	-14758.6	9.05393	-2.4658	-0.02	-0.642186
1583.76	-36219.1	-14758.8	9.01264	-2.53515	-0.0200001	-0.5797
1583.78	-36219.1	-14758.9	8.97058	-2.59634	-0.0199997	-0.525337
1583.8	-36219.2	-14759.1	8.92493	-2.65145	-0.020001	-0.475126
1583.81	-36219.2	-14759.2	8.87799	-2.69382	-0.019996	-0.436992
1583.83	-36219.3	-14759.3	8.83437	-2.72526	-0.0200151	-0.406315
1583.85	-36219.3	-14759.5	8.78887	-2.75041	-0.0199594	-0.373497
1583.86	-36219.4	-14759.6	8.74204	-2.77673	-0.0201574	-0.33499
1583.88	-36219.4	-14759.7	8.6959	-2.80613	-0.0171213	-0.289369
1583.9	-36219.5	-14759.9	8.64299	-2.84128	-0.0135517	-0.231381
1583.91	-36219.5	-14760	8.5961	-2.87468	-0.010114	-0.162601
1583.93	-36219.6	-14760.2	8.54631	-2.91103	-0.00994779	-0.0687358
1583.95	-36219.6	-14760.3	8.49667	-2.95	-0.01	0.0577342
1583.97	-36219.7	-14760.4	8.44667	-2.98	-0.00666667	0.191721
1583.98	-36219.7	-14760.6	8.39667	-3	-0.00333333	0.324619
1584	-36219.8	-14760.7	8.3436	-3.01759	0.000108021	0.464767
1584.02	-36219.8	-14760.8	8.29383	-3.03067	-5.89541e-05	0.610249
1584.03	-36219.9	-14761	8.24344	-3.04047	0.000128518	0.780368
1584.05	-36219.9	-14761.1	8.18702	-3.04751	0.00376065	0.984402
1584.07	-36220	-14761.2	8.13764	-3.05386	0.00710789	1.17596
1584.08	-36220	-14761.3	8.08712	-3.05711	0.0101552	1.37555
1584.1	-36220.1	-14761.5	8.0344	-3.06016	0.00994206	1.60154
1584.12	-36220.1	-14761.6	7.98403	-3.06029	0.010016	1.84702
1584.13	-36220.2	-14761.7	7.93115	-3.06408	0.00999397	2.09327
1584.15	-36220.2	-14761.9	7.88025	-3.06691	0.0100081	2.31285
1584.17	-36220.3	-14762	7.82439	-3.06624	0.00996393	2.48586
1584.19	-36220.3	-14762.1	7.77446	-3.06182	0.0101338	2.60673
1584.2	-36220.4	-14762.3	7.72147	-3.05481	0.00928325	2.70006
1584.22	-36220.4	-14762.4	7.67249	-3.04721	0.00567008	2.76289
1584.24	-36220.4	-14762.5	7.62017	-3.0376	0.00215154	2.81132
1584.25	-36220.5	-14762.6	7.56488	-3.03102	-0.00031855	2.84645
1584.27	-36220.5	-14762.7	7.5162	-3.02434	8.49493e-05	2.86979
1584.29	-36220.6	-14762.9	7.46433	-3.0175	-2.11625e-05	2.88484
1584.31	-36220.6	-14763	7.41359	-3.01059	6.42708e-06	2.89421
1584.32	-36220.6	-14763.1	7.35794	-3.00377	-2.79836e-06	2.89966
1584.34	-36220.7	-14763.2	7.31556	-2.99805	5.44937e-06	2.90293
1584.36	-36220.7	-14763.3	7.28229	-2.99394	3.84115e-06	2.90486
1584.37	-36220.8	-14763.5	7.1972	-2.98878	4.51801e-05	2.90814
1584.39	-36220.8	-14763.5	7.16176	-2.9864	-7.00734e-05	2.9084
1584.41	-36220.9	-14763.7	7.10708	-2.98223	0.000409291	2.90723
1584.42	-36220.9	-14763.8	7.05817	-2.97583	0.00383946	2.90601
1584.44	-36220.9	-14763.9	7.00726	-2.97278	0.0077824	2.90375
1584.46	-36221	-14764	6.95507	-2.96916	0.0144903	2.90128
1584.48	-36221	-14764.1	6.90946	-2.96595	0.0173303	2.89786
1584.49	-36221.1	-14764.2	6.86114	-2.96232	0.0208965	2.89483
1584.51	-36221.1	-14764.3	6.80818	-2.95994	0.0241164	2.89253
1584.53	-36221.1	-14764.4	6.75893	-2.95908	0.0285267	2.89078
1584.54	-36221.2	-14764.5	6.70778	-2.95686	0.0346344	2.8916
1584.56	-36221.2	-14764.7	6.65529	-2.96278	0.0380284	2.8971
1584.58	-36221.3	-14764.8	6.60601	-2.97532	0.0400749	2.9087
1584.59	-36221.3	-14764.9	6.55464	-2.99307	0.0409254	2.92423
1584.61	-36221.3	-14765	6.50233	-3.01003	0.0447631	2.94188
1584.63	-36221.4	-14765.1	6.45313	-3.02802	0.0482435	2.95918
1584.64	-36221.4	-14765.2	6.40141	-3.04783	0.0502638	2.97685
1584.66	-36221.4	-14765.3	6.34975	-3.06327	0.0499264	2.99285
1584.68	-36221.5	-14765.4	6.29854	-3.07606	0.0500145	3.00616
1584.7	-36221.5	-14765.5	6.24502	-3.0902	0.0500149	3.0192
1584.71	-36221.6	-14765.6	6.19137	-3.10258	0.0499196	3.03101
1584.73	-36221.6	-14765.7	6.14056	-3.11034	0.0503067	3.04147
1584.75	-36221.6	-14765.8	6.08692	-3.11698	0.0483264	3.05385
1584.76	-36221.7	-14765.9	6.03157	-3.12426	0.0447029	3.06927
