# Supplementary material for: Extraction of driving behavior primitives considering driver expectation and vehicle dynamics
Source: PLoS One. 2025 Dec 31;20(12):e0340123. doi: 10.1371/journal.pone.0340123 (PMC12755792; doi:10.1371/journal.pone.0340123)
Supplement: S1 File — (ZIP) [file pone.0340123.s001.zip › DataSetForPimitiveExaction-1/straight driving/c29_s_3.xlsx]

## Sheet: Sheet1
1598.43	-36261.9	-14781.9	8.44374	1.97431	0.0695787	-0.338236
1598.45	-36262.1	-14781.8	8.47654	1.96891	0.072226	-0.344447
1598.47	-36262.2	-14781.8	8.51197	1.96158	0.0758002	-0.350621
1598.48	-36262.3	-14781.8	8.54321	1.95498	0.0794799	-0.355286
1598.5	-36262.5	-14781.7	8.57277	1.9479	0.0800808	-0.358831
1598.52	-36262.6	-14781.6	8.60423	1.94417	0.0801215	-0.36121
1598.53	-36262.8	-14781.6	8.63746	1.93752	0.0775706	-0.364318
1598.55	-36262.9	-14781.5	8.67062	1.93652	0.0712456	-0.368214
1598.57	-36263.1	-14781.5	8.70588	1.9365	0.0642297	-0.375976
1598.59	-36263.2	-14781.5	8.73949	1.93974	0.0571107	-0.382656
1598.6	-36263.3	-14781.4	8.77262	1.9399	0.0566138	-0.390186
1598.62	-36263.5	-14781.4	8.80793	1.94309	0.0565494	-0.397175
1598.64	-36263.6	-14781.3	8.84151	1.94646	0.0599521	-0.404819
1598.65	-36263.8	-14781.3	8.87151	1.94987	0.0569082	-0.410414
1598.67	-36263.9	-14781.2	8.90333	1.95	0.0533333	-0.413943
1598.69	-36264	-14781.2	8.93159	1.94688	0.0469756	-0.415018
1598.7	-36264.2	-14781.1	8.96458	1.94353	0.0435304	-0.415041
1598.72	-36264.3	-14781	9	1.94	0.04	-0.415033
1598.74	-36264.4	-14781	9.03333	1.93667	0.04	-0.415033
1598.76	-36264.6	-14781	9.06667	1.93333	0.04	-0.412854
1598.77	-36264.8	-14780.9	9.10207	1.92638	0.0435526	-0.410488
1598.79	-36264.9	-14780.8	9.13514	1.92303	0.0468907	-0.4073
1598.81	-36265.1	-14780.8	9.16516	1.91637	0.0500605	-0.406187
1598.82	-36265.2	-14780.7	9.19694	1.91276	0.0501735	-0.40264
1598.84	-36265.3	-14780.7	9.22702	1.90583	0.0538286	-0.399321
1598.86	-36265.5	-14780.6	9.26081	1.89922	0.0568595	-0.394948
1598.87	-36265.6	-14780.6	9.29615	1.89196	0.0562768	-0.391639
1598.89	-36265.8	-14780.5	9.32872	1.88612	0.0525768	-0.3899
1598.91	-36266	-14780.5	9.35888	1.88732	0.0499047	-0.393416
1598.93	-36266.1	-14780.4	9.39048	1.89664	0.049541	-0.405391
1598.94	-36266.2	-14780.4	9.42077	1.91404	0.0457692	-0.422663
1598.96	-36266.4	-14780.3	9.455	1.93076	0.0426722	-0.442935
1598.98	-36266.5	-14780.3	9.49004	1.94835	0.0382249	-0.465237
1598.99	-36266.7	-14780.2	9.52295	1.96491	0.0315501	-0.488482
1599.01	-36266.9	-14780.2	9.55703	1.98137	0.0237111	-0.512345
1599.03	-36267	-14780.1	9.59203	1.9931	0.0136633	-0.532385
1599.04	-36267.2	-14780	9.62488	1.99813	0.00870687	-0.545179
1599.06	-36267.3	-14780	9.65913	2.00039	0.00534711	-0.554525
1599.08	-36267.5	-14779.9	9.694	1.99902	0.0024234	-0.563208
1599.1	-36267.6	-14779.9	9.72681	1.99437	-0.00370067	-0.57055
1599.11	-36267.8	-14779.8	9.76125	1.98608	-0.0134713	-0.575448
1599.13	-36267.9	-14779.8	9.79588	1.97379	-0.0186989	-0.576553
1599.15	-36268.1	-14779.7	9.82905	1.96071	-0.0202159	-0.575267
1599.16	-36268.3	-14779.7	9.86189	1.94528	-0.0199435	-0.573523
1599.18	-36268.4	-14779.6	9.89279	1.92757	-0.0200345	-0.57182
1599.2	-36268.6	-14779.5	9.92204	1.91158	-0.0199211	-0.570407
1599.21	-36268.7	-14779.5	9.95514	1.89246	-0.0202649	-0.572152
1599.23	-36268.9	-14779.4	9.99019	1.86999	-0.0182436	-0.578486
1599.25	-36269	-14779.4	10.0209	1.84439	-0.0147615	-0.590811
1599.27	-36269.2	-14779.3	10.0521	1.81849	-0.0109313	-0.611197
1599.28	-36269.4	-14779.3	10.083	1.79479	-0.010051	-0.64241
1599.3	-36269.5	-14779.2	10.1124	1.77181	-0.0081181	-0.68312
1599.32	-36269.7	-14779.1	10.1444	1.747	-0.0043336	-0.736839
1599.33	-36269.8	-14779.1	10.1721	1.72559	-0.000896443	-0.792001
1599.35	-36270	-14779	10.2011	1.70605	0.00203096	-0.84249
1599.37	-36270.2	-14779	10.2299	1.68506	0.00821404	-0.885588
1599.38	-36270.3	-14778.9	10.2599	1.6642	0.015161	-0.919839
1599.4	-36270.5	-14778.9	10.2867	1.64938	0.0217262	-0.949932
1599.42	-36270.7	-14778.8	10.3178	1.63843	0.0287157	-0.984268
1599.44	-36270.8	-14778.8	10.3455	1.6286	0.0357021	-1.01398
1599.45	-36271	-14778.7	10.3718	1.61591	0.0395533	-1.03786
1599.47	-36271.2	-14778.6	10.4001	1.60147	0.0427247	-1.05418
1599.49	-36271.3	-14778.6	10.4269	1.59113	0.0492793	-1.06266
1599.5	-36271.5	-14778.5	10.4536	1.58106	0.0531677	-1.06362
1599.52	-36271.7	-14778.4	10.4785	1.57371	0.0533732	-1.05622
1599.54	-36271.8	-14778.4	10.5051	1.56706	0.0532482	-1.04237
1599.55	-36272	-14778.3	10.5317	1.5604	0.0564131	-1.02405
1599.57	-36272.2	-14778.3	10.56	1.55333	0.06	-1.00436
1599.59	-36272.3	-14778.2	10.5833	1.54667	0.06	-0.989107
1599.61	-36272.5	-14778.1	10.61	1.54333	0.06	-0.977124
1599.62	-36272.7	-14778.1	10.6383	1.53634	0.0599982	-0.967952
1599.64	-36272.9	-14778	10.6647	1.53318	0.0600005	-0.96156
1599.66	-36273.1	-14778	10.6882	1.52979	0.0599997	-0.95733
1599.67	-36273.2	-14777.9	10.7166	1.52626	0.0600012	-0.955157
1599.69	-36273.4	-14777.9	10.7431	1.52295	0.0599956	-0.954183
1599.71	-36273.6	-14777.8	10.7697	1.51958	0.0600165	-0.954352
1599.72	-36273.7	-14777.7	10.7942	1.51609	0.0599047	-0.955503
1599.74	-36273.9	-14777.7	10.8173	1.51262	0.0603793	-0.956797
1599.76	-36274.1	-14777.6	10.8414	1.5099	0.0639703	-0.958774
1599.78	-36274.2	-14777.5	10.8698	1.50952	0.0676328	-0.958447
1599.79	-36274.4	-14777.5	10.8963	1.50585	0.0700611	-0.956995
1599.81	-36274.6	-14777.4	10.9227	1.50236	0.0706769	-0.955139
1599.83	-36274.8	-14777.3	10.947	1.49986	0.0736493	-0.955521
1599.84	-36274.9	-14777.3	10.9699	1.49937	0.0735199	-0.954721
1599.86	-36275.1	-14777.2	10.9947	1.4956	0.0721867	-0.948212
1599.88	-36275.3	-14777.2	11.023	1.4919	0.0707665	-0.934928
1599.89	-36275.5	-14777.1	11.0494	1.48994	0.0735038	-0.919201
1599.91	-36275.7	-14777	11.0756	1.48908	0.0744659	-0.902348
1599.93	-36275.8	-14777	11.0998	1.48518	0.0767986	-0.885526
1599.95	-36276	-14776.9	11.1225	1.48196	0.0778772	-0.871389
1599.96	-36276.2	-14776.8	11.1484	1.47871	0.0803706	-0.858528
1599.98	-36276.4	-14776.8	11.1745	1.47401	0.0798235	-0.846231
1600	-36276.5	-14776.7	11.199	1.46563	0.0803136	-0.833826
1600.01	-36276.7	-14776.6	11.225	1.4547	0.078552	-0.820652
1600.03	-36276.9	-14776.6	11.2509	1.44619	0.0748896	-0.80879
1600.05	-36277.1	-14776.5	11.2758	1.43978	0.071312	-0.79883
1600.06	-36277.3	-14776.4	11.2997	1.43342	0.0697722	-0.788127
1600.08	-36277.4	-14776.4	11.3239	1.42255	0.070063	-0.776266
1600.1	-36277.6	-14776.3	11.3469	1.40889	0.0699831	-0.763611
1600.12	-36277.8	-14776.2	11.3713	1.39468	0.0700043	-0.750605
1600.13	-36278	-14776.2	11.3953	1.38354	0.0699973	-0.738319
1600.15	-36278.2	-14776.1	11.4182	1.37162	0.0700064	-0.726759
1600.17	-36278.4	-14776.1	11.443	1.35779	0.0699794	-0.712531
1600.18	-36278.5	-14776	11.4644	1.34122	0.0700818	-0.698125
1600.2	-36278.7	-14775.9	11.484	1.32785	0.0696936	-0.682229
1600.22	-36278.9	-14775.9	11.5048	1.30684	0.0723932	-0.659958
1600.23	-36279.1	-14775.8	11.5277	1.27504	0.0758602	-0.630056
1600.25	-36279.3	-14775.7	11.5514	1.23695	0.0794587	-0.592933
1600.27	-36279.5	-14775.7	11.573	1.18918	0.0800979	-0.545369
1600.29	-36279.6	-14775.6	11.5935	1.1344	0.0799737	-0.488949
1600.3	-36279.8	-14775.5	11.6101	1.06389	0.0800067	-0.423725
1600.32	-36280	-14775.5	11.6311	0.98304	0.0799996	-0.344838
1600.34	-36280.2	-14775.4	11.6453	0.902247	0.0799974	-0.27071
1600.35	-36280.4	-14775.3	11.6583	0.831313	0.080011	-0.203507
1600.37	-36280.6	-14775.3	11.6725	0.766613	0.0799776	-0.144751
1600.39	-36280.7	-14775.2	11.6859	0.719274	0.0800864	-0.0953165
1600.4	-36281	-14775.1	11.6993	0.672764	0.0768978	-0.0477498
1600.42	-36281.1	-14775.1	11.71	0.626667	0.0733333	0.0087146
1600.44	-36281.3	-14775	11.72	0.583333	0.07	0.0620915
1600.46	-36281.5	-14774.9	11.73	0.55	0.0666667	0.11329
1600.47	-36281.7	-14774.9	11.7371	0.518559	0.0631321	0.156957
1600.49	-36281.9	-14774.8	11.7437	0.502614	0.0597982	0.188862
1600.51	-36282.1	-14774.7	11.7505	0.493015	0.0564984	0.207799
1600.52	-36282.2	-14774.7	11.7613	0.494089	0.0526332	0.21596
1600.54	-36282.4	-14774.6	11.7711	0.50481	0.0460978	0.212863
1600.56	-36282.6	-14774.5	11.7812	0.518375	0.0429123	0.206024
1600.57	-36282.8	-14774.5	11.7919	0.532113	0.0397472	0.198168
1600.59	-36283	-14774.4	11.8014	0.541411	0.040067	0.193096
1600.61	-36283.2	-14774.3	11.8079	0.547424	0.0399846	0.188848
1600.62	-36283.4	-14774.2	11.8148	0.550889	0.0399962	0.185658
1600.64	-36283.6	-14774.2	11.8221	0.553556	0.0400346	0.183698
1600.66	-36283.8	-14774.1	11.8325	0.553396	0.0398668	0.183103
1600.68	-36283.9	-14774	11.843	0.552664	0.0407157	0.184661
1600.69	-36284.1	-14774	11.8529	0.548895	0.0443336	0.187083
1600.71	-36284.3	-14773.9	11.8631	0.545863	0.0478351	0.19084
1600.73	-36284.5	-14773.8	11.8735	0.541026	0.0503785	0.195458
1600.74	-36284.7	-14773.8	11.8837	0.535205	0.0496891	0.19989
1600.76	-36284.9	-14773.7	11.8927	0.531994	0.0510212	0.203661
1600.78	-36285.1	-14773.6	11.8995	0.529595	0.0547353	0.205321
1600.8	-36285.3	-14773.6	11.9058	0.530342	0.0582508	0.206241
1600.81	-36285.5	-14773.5	11.9141	0.528787	0.0602623	0.207788
1600.83	-36285.6	-14773.4	11.9249	0.524969	0.0599254	0.210446
1600.85	-36285.8	-14773.3	11.9346	0.522287	0.0600198	0.211013
1600.86	-36286.1	-14773.3	11.945	0.527499	0.0599952	0.206041
1600.88	-36286.2	-14773.2	11.9554	0.540054	0.0600013	0.194928
1600.9	-36286.4	-14773.1	11.9652	0.555447	0.0599996	0.181174
1600.91	-36286.6	-14773.1	11.9756	0.571072	0.0600001	0.165704
1600.93	-36286.8	-14773	11.986	0.584717	0.06	0.150479
1600.95	-36287	-14772.9	11.9958	0.596376	0.06	0.13701
1600.97	-36287.2	-14772.8	12.0063	0.604246	0.06	0.125269
1600.98	-36287.4	-14772.8	12.0165	0.611261	0.06	0.117412
1601	-36287.6	-14772.7	12.0264	0.61567	0.06	0.112501
1601.02	-36287.8	-14772.6	12.0369	0.618913	0.06	0.108818
1601.03	-36287.9	-14772.6	12.0471	0.622404	0.06	0.105549
1601.05	-36288.2	-14772.5	12.057	0.625585	0.06	0.10221
1601.07	-36288.4	-14772.4	12.0675	0.629409	0.06	0.0995694
1601.08	-36288.5	-14772.4	12.0777	0.630146	0.06	0.0981779
1601.1	-36288.7	-14772.3	12.0876	0.629961	0.06	0.0979956
1601.12	-36288.9	-14772.2	12.0981	0.630008	0.06	0.0980803
1601.13	-36289.1	-14772.2	12.1083	0.629998	0.06	0.0972934
1601.15	-36289.3	-14772.1	12.1182	0.630001	0.06	0.0937678
1601.17	-36289.5	-14772	12.1288	0.63	0.06	0.0843057
1601.19	-36289.7	-14771.9	12.1388	0.63	0.06	0.0694933
1601.2	-36289.9	-14771.9	12.1488	0.63	0.06	0.0514616
1601.22	-36290.1	-14771.8	12.1593	0.63	0.06	0.0286376
1601.24	-36290.3	-14771.7	12.1726	0.63	0.0599999	0.00472395
1601.25	-36290.5	-14771.7	12.1828	0.63	0.0600005	-0.0212838
1601.27	-36290.7	-14771.6	12.1933	0.63	0.06	-0.0479303
1601.29	-36290.8	-14771.5	12.2033	0.63	0.06	-0.0708061
1601.31	-36291.1	-14771.4	12.2167	0.63	0.06	-0.0925926
1601.32	-36291.3	-14771.4	12.2307	0.630028	0.0598915	-0.120623
1601.34	-36291.4	-14771.3	12.2406	0.629891	0.0564585	-0.158324
1601.36	-36291.7	-14771.2	12.2506	0.626451	0.0530979	-0.210601
1601.37	-36291.8	-14771.2	12.2612	0.622848	0.0498863	-0.279714
1601.39	-36292	-14771.1	12.2712	0.61997	0.0497963	-0.353068
1601.41	-36292.2	-14771	12.2812	0.624219	0.0462853	-0.432489
1601.42	-36292.4	-14770.9	12.2918	0.635993	0.0422514	-0.516528
1601.44	-36292.6	-14770.9	12.3018	0.652953	0.0359232	-0.592393
1601.46	-36292.8	-14770.8	12.3118	0.669848	0.0323673	-0.662302
1601.48	-36293	-14770.7	12.323	0.686763	0.0249625	-0.722947
1601.49	-36293.2	-14770.7	12.3364	0.69997	0.018489	-0.765631
1601.51	-36293.4	-14770.6	12.3501	0.712098	0.0116645	-0.794661
1601.53	-36293.6	-14770.5	12.3633	0.718749	0.0046947	-0.81381
1601.54	-36293.8	-14770.4	12.3728	0.724367	-0.00206329	-0.826142
1601.56	-36294	-14770.4	12.383	0.728587	-0.00812334	-0.839321
1601.58	-36294.2	-14770.3	12.3945	0.734889	-0.0102366	-0.851944
1601.59	-36294.4	-14770.2	12.408	0.737933	-0.00993693	-0.862893
1601.61	-36294.6	-14770.1	12.4216	0.740289	-0.0100156	-0.870836
1601.63	-36294.8	-14770.1	12.4356	0.739916	-0.00999554	-0.876861
1601.64	-36295	-14770	12.4487	0.740022	-0.0100009	-0.880162
1601.66	-36295.2	-14769.9	12.4627	0.739995	-0.0100008	-0.881864
1601.68	-36295.4	-14769.9	12.4751	0.740002	-0.00999524	-0.882437
1601.7	-36295.6	-14769.8	12.4846	0.74	-0.0100182	-0.882331
1601.71	-36295.8	-14769.7	12.4948	0.74	-0.00993491	-0.882358
1601.73	-36296	-14769.6	12.5069	0.74	-0.0102702	-0.882351
1601.75	-36296.2	-14769.6	12.5204	0.74	-0.00849053	-0.882353
1601.76	-36296.4	-14769.5	12.5342	0.74	-0.00479869	-0.882353
1601.78	-36296.6	-14769.4	12.548	0.74	-0.00108951	-0.882353
1601.8	-36296.8	-14769.3	12.561	0.74	0.000227216	-0.882353
1601.82	-36297	-14769.3	12.5753	0.74	-5.09223e-05	-0.882353
1601.83	-36297.2	-14769.2	12.5868	0.74	8.55961e-06	-0.882353
1601.85	-36297.4	-14769.1	12.596	0.740001	1.79242e-05	-0.882351
1601.87	-36297.6	-14769	12.6091	0.739995	-7.20418e-05	-0.882358
1601.88	-36297.8	-14769	12.6228	0.74002	0.000289928	-0.882331
1601.9	-36298	-14768.9	12.6363	0.739926	-0.00225991	-0.882435
1601.92	-36298.2	-14768.8	12.6474	0.74024	-0.0055704	-0.881629
1601.93	-36298.4	-14768.8	12.6601	0.737563	-0.0119077	-0.879722
1601.95	-36298.6	-14768.7	12.6734	0.734168	-0.0159373	-0.876566
1601.97	-36298.8	-14768.6	12.6877	0.730425	-0.0196236	-0.873956
1601.99	-36299	-14768.5	12.6984	0.729892	-0.0198262	-0.872645
1602	-36299.2	-14768.5	12.7079	0.730029	-0.0229139	-0.872525
1602.02	-36299.4	-14768.4	12.7216	0.729995	-0.0232087	-0.872553
1602.04	-36299.6	-14768.3	12.7351	0.730001	-0.0264056	-0.872548
1602.05	-36299.8	-14768.2	12.7486	0.73	-0.0265316	-0.872549
1602.07	-36300	-14768.2	12.7593	0.73	-0.0298413	-0.872549
1602.09	-36300.2	-14768.1	12.7725	0.729999	-0.0300423	-0.87255
1602.1	-36300.4	-14768	12.7858	0.730003	-0.0299888	-0.872545
1602.12	-36300.6	-14767.9	12.8	0.73	-0.03	-0.872549
1602.14	-36300.8	-14767.9	12.81	0.73	-0.03	-0.87146
1602.16	-36301.1	-14767.8	12.82	0.726667	-0.03	-0.867102
1602.17	-36301.2	-14767.7	12.8342	0.715834	-0.0300281	-0.856513
1602.19	-36301.4	-14767.6	12.8475	0.698878	-0.0298922	-0.84106
1602.21	-36301.7	-14767.6	12.8607	0.678816	-0.0264474	-0.822273
1602.22	-36301.9	-14767.5	12.8712	0.657105	-0.0228741	-0.798945
1602.24	-36302.1	-14767.4	12.8812	0.630178	-0.0198633	-0.774833
1602.26	-36302.3	-14767.3	12.8912	0.603355	-0.0199629	-0.748439
1602.27	-36302.5	-14767.3	12.9018	0.575406	-0.0204527	-0.722239
1602.29	-36302.7	-14767.2	12.9118	0.553105	-0.0235998	-0.699974
1602.31	-36302.9	-14767.1	12.9214	0.53283	-0.0232863	-0.677594
1602.33	-36303.1	-14767	12.9282	0.506119	-0.023241	-0.647878
1602.34	-36303.3	-14767	12.9349	0.465258	-0.0238072	-0.606772
1602.36	-36303.5	-14766.9	12.9416	0.40367	-0.0277273	-0.548498
1602.38	-36303.7	-14766.8	12.9488	0.326521	-0.0300976	-0.474941
1602.39	-36303.9	-14766.7	12.9545	0.247015	-0.0307024	-0.4004
1602.41	-36304.1	-14766.7	12.9577	0.171383	-0.0341476	-0.326523
1602.43	-36304.3	-14766.6	12.9603	0.0993753	-0.0386819	-0.257436
1602.44	-36304.5	-14766.5	12.9599	0.0353976	-0.0446796	-0.193825
1602.46	-36304.8	-14766.4	12.96	-0.0175846	-0.0488149	-0.143397
1602.48	-36304.9	-14766.4	12.96	-0.0606579	-0.0549422	-0.101904
1602.5	-36305.2	-14766.3	12.9599	-0.0899528	-0.0579361	-0.072482
1602.51	-36305.4	-14766.2	12.9602	-0.105061	-0.0614911	-0.0542578
1602.53	-36305.6	-14766.1	12.9587	-0.113446	-0.0648538	-0.0413701
1602.55	-36305.8	-14766.1	12.9551	-0.11936	-0.068474	-0.0313019
1602.56	-36306	-14766	12.9514	-0.128339	-0.0703092	-0.0216504
1602.58	-36306.2	-14765.9	12.95	-0.137283	-0.0696615	-0.0131971
1602.6	-36306.4	-14765.8	12.9486	-0.143304	-0.0715276	-0.00624942
1602.61	-36306.6	-14765.8	12.9448	-0.15072	-0.0751971	-9.69918e-05
1602.63	-36306.8	-14765.7	12.941	-0.155486	-0.0789112	0.00499802
1602.65	-36307	-14765.6	12.9401	-0.158838	-0.0802288	0.00801053
1602.66	-36307.2	-14765.5	12.9383	-0.160247	-0.079941	0.00949107
1602.68	-36307.4	-14765.5	12.9346	-0.159943	-0.0800076	0.00985836
1602.7	-36307.7	-14765.4	12.9308	-0.160015	-0.0800221	0.00978914
1602.72	-36307.9	-14765.3	12.9301	-0.159997	-0.0799137	0.00980721
1602.73	-36308.1	-14765.2	12.9278	-0.160001	-0.0803467	0.00980303
1602.75	-36308.3	-14765.2	12.9244	-0.16	-0.0775274	0.00980416
1602.77	-36308.5	-14765.1	12.9205	-0.16	-0.076521	0.00980387
1602.78	-36308.7	-14765	12.9201	-0.16	-0.076633	0.00980394
1602.8	-36308.9	-14764.9	12.9176	-0.16	-0.0769488	0.00980392
1602.82	-36309.1	-14764.9	12.9141	-0.16	-0.0740811	0.00980392
1602.84	-36309.3	-14764.8	12.9106	-0.16	-0.072954	0.00980392
1602.85	-36309.5	-14764.7	12.9072	-0.16	-0.0762347	0.00980392
1602.87	-36309.7	-14764.6	12.9038	-0.16	-0.0767252	0.00980392
1602.89	-36309.9	-14764.6	12.9002	-0.16	-0.0767012	0.00980392
1602.9	-36310.1	-14764.5	12.9001	-0.16	-0.0764699	0.00980392
1602.92	-36310.3	-14764.4	12.8971	-0.16	-0.079709	0.00980392
1602.94	-36310.5	-14764.3	12.8936	-0.16	-0.0800364	0.00980392
1602.95	-36310.8	-14764.3	12.8901	-0.16	-0.0799904	0.00980392
1602.97	-36311	-14764.2	12.89	-0.16	-0.08	0.00980392
1602.99	-36311.1	-14764.1	12.8867	-0.16	-0.08	0.00980392
1603.01	-36311.4	-14764	12.8833	-0.16	-0.08	0.00980392
1603.02	-36311.6	-14764	12.8799	-0.16	-0.08	0.00980392
1603.04	-36311.8	-14763.9	12.8799	-0.16	-0.08	0.00980392
1603.06	-36312	-14763.8	12.8764	-0.16	-0.08	0.00980392
1603.07	-36312.2	-14763.7	12.8729	-0.16	-0.08	0.00980392
1603.09	-36312.4	-14763.7	12.8696	-0.16	-0.0799999	0.00980392
1603.11	-36312.6	-14763.6	12.8663	-0.16	-0.0800003	0.00980392
1603.12	-36312.8	-14763.5	12.8626	-0.16	-0.0799982	0.00980392
1603.14	-36313	-14763.5	12.8599	-0.16	-0.0800069	0.00980392
1603.16	-36313.2	-14763.4	12.8596	-0.16	-0.0799745	0.00980392
1603.18	-36313.4	-14763.3	12.8558	-0.16	-0.0801299	0.00980392
1603.19	-36313.6	-14763.2	12.8524	-0.16	-0.0794653	0.00980392
1603.21	-36313.9	-14763.2	12.8499	-0.16	-0.0758095	0.00980392
1603.23	-36314	-14763.1	12.8494	-0.16	-0.0721969	0.00980392
1603.24	-36314.2	-14763	12.8457	-0.16	-0.0696849	0.00980392
1603.26	-36314.5	-14762.9	12.8421	-0.16	-0.0702331	0.00980392
1603.28	-36314.6	-14762.9	12.8399	-0.16	-0.0690895	0.00980392
1603.29	-36314.9	-14762.8	12.8392	-0.16	-0.0654331	0.00980392
1603.31	-36315.1	-14762.7	12.8354	-0.16	-0.0621102	0.00980392
1603.33	-36315.3	-14762.6	12.8317	-0.16	-0.0585781	0.00980392
1603.35	-36315.5	-14762.6	12.8299	-0.16	-0.0553819	0.00980392
1603.36	-36315.7	-14762.5	12.829	-0.16	-0.051659	0.00980392
1603.38	-36315.9	-14762.4	12.8252	-0.16	-0.0499734	0.00980394
1603.4	-36316.1	-14762.3	12.8214	-0.16	-0.0487547	0.00980383
1603.41	-36316.3	-14762.3	12.82	-0.16	-0.0451137	0.00980425
1603.43	-36316.5	-14762.2	12.8186	-0.160001	-0.0413718	0.00980274
1603.45	-36316.7	-14762.1	12.8148	-0.159994	-0.0400204	0.0098088
1603.46	-36316.9	-14762	12.8115	-0.160021	-0.0383893	0.00978664
1603.48	-36317.1	-14762	12.808	-0.159915	-0.0347044	0.0098745
1603.5	-36317.3	-14761.9	12.8048	-0.160318	-0.0310331	0.00931726
1603.52	-36317.5	-14761.8	12.8009	-0.158089	-0.0300602	0.00750078
1603.53	-36317.7	-14761.8	12.8001	-0.154517	-0.0280982	0.00438999
1603.55	-36317.9	-14761.7	12.7981	-0.150905	-0.024463	0.00171908
1603.57	-36318.1	-14761.6	12.7944	-0.149831	-0.0210529	0.000219067
1603.58	-36318.3	-14761.5	12.7906	-0.150046	-0.0176236	-5.05656e-05
1603.6	-36318.6	-14761.5	12.7901	-0.149988	-0.01434	1.33949e-05
1603.62	-36318.8	-14761.4	12.7876	-0.150003	-0.0108271	-2.83595e-06
1603.63	-36319	-14761.3	12.7841	-0.149999	-0.00743565	7.6719e-07
1603.65	-36319.2	-14761.2	12.7805	-0.15	-0.00413884	-2.0286e-07
1603.67	-36319.4	-14761.2	12.7801	-0.15	-0.000622911	3.98977e-08
1603.69	-36319.6	-14761.1	12.7774	-0.15	0.00277238	-1.07444e-08
1603.7	-36319.8	-14761	12.774	-0.15	0.00600285	2.83693e-09
1603.72	-36320	-14760.9	12.7702	-0.15	0.00974106	-4.96383e-10
1603.74	-36320.2	-14760.9	12.7701	-0.15	0.0100675	1.56381e-10
1603.75	-36320.4	-14760.8	12.7671	-0.15	0.00998301	-1.27755e-10
1603.77	-36320.6	-14760.7	12.7636	-0.15	0.0100006	1.92149e-10
1603.79	-36320.8	-14760.7	12.7601	-0.15	0.0100059	-7.24815e-10
1603.8	-36321	-14760.6	12.7601	-0.15	0.00997593	2.7071e-09
1603.82	-36321.2	-14760.5	12.7567	-0.15	0.01	2.48107e-18
1603.84	-36321.4	-14760.5	12.7533	-0.15	0.00666667	-9.50826e-18
1603.86	-36321.6	-14760.4	12.75	-0.15	0.00333333	0
1603.87	-36321.8	-14760.3	12.7499	-0.15	-9.96796e-05	-6.23309e-07
1603.89	-36322	-14760.2	12.7464	-0.15	2.67047e-05	2.3775e-06
1603.91	-36322.2	-14760.2	12.7431	-0.15	-7.13914e-06	-8.8867e-06
1603.92	-36322.4	-14760.1	12.7399	-0.15	1.85178e-06	3.34103e-05
1603.94	-36322.6	-14760	12.7398	-0.15	-9.16664e-07	0.00128145
1603.96	-36322.9	-14759.9	12.7362	-0.15	2.36257e-07	0.0036463
1603.97	-36323	-14759.9	12.7326	-0.15	-8.79582e-08	0.00704562
1603.99	-36323.2	-14759.8	12.7299	-0.15	2.34931e-08	0.0089805
1604.01	-36323.5	-14759.7	12.7296	-0.15	-6.01031e-09	0.00985893
1604.03	-36323.7	-14759.6	12.7258	-0.15	1.98965e-09	0.00978571
1604.04	-36323.9	-14759.6	12.7224	-0.15	-5.3114e-10	0.00980878
1604.06	-36324.1	-14759.5	12.7199	-0.15	1.34736e-10	0.00980269
1604.08	-36324.3	-14759.4	12.7194	-0.15	-4.18303e-11	0.0098043
1604.09	-36324.4	-14759.4	12.7157	-0.15	1.11601e-11	0.00980382
1604.11	-36324.6	-14759.3	12.7121	-0.15	-2.80342e-12	0.00980395
1604.13	-36324.9	-14759.2	12.7099	-0.15	8.3587e-13	0.00980391
1604.14	-36325.1	-14759.1	12.7092	-0.15	-2.22858e-13	0.00980392
1604.16	-36325.3	-14759.1	12.7054	-0.15	5.53435e-14	0.00980392
1604.18	-36325.5	-14759	12.7017	-0.15	-1.60501e-14	0.00980392
1604.2	-36325.7	-14758.9	12.7	-0.15	4.27608e-15	0.00980392
1604.21	-36325.9	-14758.8	12.6988	-0.15	-1.04756e-15	0.00980392
1604.23	-36326.1	-14758.8	12.6951	-0.15	2.97882e-16	0.00980392
1604.25	-36326.3	-14758.7	12.6915	-0.15	-7.97795e-17	0.00980392
1604.26	-36326.5	-14758.6	12.69	-0.15	2.12363e-17	0.00980392
1604.28	-36326.7	-14758.5	12.6886	-0.15	-5.11482e-18	0.00980392
1604.3	-36326.9	-14758.5	12.6849	-0.15	1.42198e-18	0.00980392
1604.31	-36327.1	-14758.4	12.6812	-0.15	-3.35721e-19	0.00980392
1604.33	-36327.3	-14758.3	12.68	-0.15	9.2889e-20	0.00980392
1604.35	-36327.5	-14758.3	12.6783	-0.15	-2.46757e-20	0.00980392
1604.37	-36327.7	-14758.2	12.6746	-0.15	5.67601e-21	0.00980392
1604.38	-36327.9	-14758.1	12.6708	-0.15	-1.55597e-21	0.00980392
1604.4	-36328.1	-14758.1	12.6701	-0.15	4.12807e-22	0.00980392
1604.42	-36328.3	-14758	12.6679	-0.15	-9.17325e-23	0.00980392
1604.43	-36328.5	-14757.9	12.6643	-0.15	2.49619e-23	0.00980392
1604.45	-36328.7	-14757.8	12.6606	-0.15	-6.61244e-24	0.00980392
1604.47	-36328.9	-14757.7	12.6601	-0.15	1.39997e-24	0.00980392
1604.48	-36329.1	-14757.7	12.6576	-0.15	-3.78726e-25	0.00980392
1604.5	-36329.3	-14757.6	12.6542	-0.15	1.00142e-25	0.00980392
1604.52	-36329.5	-14757.5	12.6504	-0.15	-1.96955e-26	0.00980392
1604.54	-36329.7	-14757.5	12.6501	-0.15	5.30368e-27	0.00980392
1604.55	-36330	-14757.4	12.6474	-0.15	-1.39928e-27	0.00980392
1604.57	-36330.2	-14757.3	12.6438	-0.15	2.41874e-28	0.00980392
1604.59	-36330.3	-14757.2	12.6402	-0.15	-6.49085e-29	0.00980392
1604.6	-36330.5	-14757.2	12.6401	-0.15	1.70776e-29	0.00980392
1604.62	-36330.8	-14757.1	12.6369	-0.15	-2.18247e-30	0.00980392
1604.64	-36331	-14757	12.6335	-0.15	5.84326e-31	0.00980392
1604.65	-36331.1	-14757	12.6301	-0.15	-1.53193e-31	0.00980392
1604.67	-36331.4	-14756.9	12.63	-0.15	0	0.00980392
1604.69	-36331.6	-14756.8	12.6267	-0.15	0	0.00980392
1604.71	-36331.7	-14756.7	12.6233	-0.15	-6.09776e-43	0.00980392
1604.72	-36332	-14756.7	12.6199	-0.15	6.65256e-34	0.00980392
1604.74	-36332.2	-14756.6	12.6199	-0.15	-1.77849e-34	0.00980392
1604.76	-36332.3	-14756.5	12.6164	-0.15	4.61385e-35	0.00980392
1604.77	-36332.6	-14756.4	12.6129	-0.15	-2.28964e-35	0.00980392
1604.79	-36332.8	-14756.4	12.6099	-0.15	6.11844e-36	0.00980392
1604.81	-36332.9	-14756.3	12.6098	-0.15	-1.57694e-36	0.00980393
1604.82	-36333.2	-14756.2	12.606	-0.15	5.87096e-37	0.00980389
1604.84	-36333.4	-14756.2	12.6027	-0.15	-1.56823e-37	0.00980406
1604.86	-36333.6	-14756.1	12.5998	-0.15	4.01707e-38	0.00980342
1604.88	-36333.8	-14756	12.6002	-0.149997	-1.35537e-38	0.00980649
1604.89	-36334	-14755.9	12.5995	-0.150009	4.57945e-39	0.00979422
1604.91	-36334.2	-14755.9	12.5958	-0.149965	-4.72252e-39	0.00983978
1604.93	-36334.4	-14755.8	12.5923	-0.150165	1.83371e-38	0.00960682
1604.94	-36334.6	-14755.7	12.589	-0.149292	-6.8243e-38	0.00822104
1604.96	-36334.8	-14755.7	12.5857	-0.145607	2.50531e-37	0.00553669
1604.98	-36335	-14755.6	12.582	-0.141956	-1.12734e-36	0.00234592
1604.99	-36335.2	-14755.5	12.5797	-0.139719	4.24922e-36	0.000465231
1605.01	-36335.4	-14755.4	12.5803	-0.14007	-1.55006e-35	0.000355433
1605.03	-36335.6	-14755.4	12.5789	-0.13998	6.73869e-35	-0.00251893
1605.05	-36335.8	-14755.3	12.5753	-0.140005	-2.53671e-34	-0.0175658
1605.06	-36336	-14755.2	12.5716	-0.139999	9.16822e-34	-0.0526279
1605.08	-36336.2	-14755.1	12.5699	-0.14	-3.8833e-33	-0.104067
1605.1	-36336.4	-14755.1	12.5688	-0.14	1.46021e-32	-0.156901
1605.11	-36336.6	-14755	12.565	-0.14	-5.21585e-32	-0.213767
1605.13	-36336.8	-14754.9	12.5612	-0.14	2.16457e-31	-0.273277
1605.15	-36337	-14754.9	12.5601	-0.14	-8.13147e-31	-0.335168
1605.16	-36337.2	-14754.8	12.5584	-0.14	2.86083e-30	-0.401339
1605.18	-36337.4	-14754.7	12.5547	-0.14	-1.16781e-29	-0.463692
1605.2	-36337.6	-14754.7	12.551	-0.14	4.38335e-29	-0.518746
1605.22	-36337.8	-14754.6	12.5501	-0.14	-1.51145e-28	-0.575232
1605.23	-36338	-14754.5	12.5481	-0.14	6.08633e-28	-0.626238
1605.25	-36338.2	-14754.4	12.5446	-0.14	-2.28279e-27	-0.667799
1605.27	-36338.4	-14754.4	12.5407	-0.14	7.65624e-27	-0.70192
1605.28	-36338.6	-14754.3	12.5401	-0.14	-3.04786e-26	-0.727108
1605.3	-36338.8	-14754.2	12.5379	-0.14	1.1424e-25	-0.745836
1605.32	-36339	-14754.1	12.5341	-0.14	-3.6797e-25	-0.760637
1605.33	-36339.2	-14754.1	12.5308	-0.14	1.45056e-24	-0.77213
1605.35	-36339.4	-14754	12.5273	-0.14	-5.4338e-24	-0.781509
1605.37	-36339.6	-14753.9	12.5254	-0.14	5.65077e-23	-0.786843
1605.38	-36339.8	-14753.9	12.525	-0.14	1.58474e-22	-0.788356
1605.4	-36340	-14753.8	12.5249	-0.14	1.88831e-22	-0.788431
1605.42	-36340.2	-14753.7	12.5236	-0.14	3.53508e-23	-0.789465
1605.44	-36340.4	-14753.6	12.5204	-0.14	-7.63818e-23	-0.792704
1605.45	-36340.6	-14753.6	12.517	-0.14	2.70473e-22	-0.79409
1605.47	-36340.8	-14753.5	12.5136	-0.14	-5.42838e-22	-0.794121
1605.49	-36341	-14753.4	12.5101	-0.14	2.09193e-21	-0.794117
1605.5	-36341.2	-14753.4	12.5101	-0.14	-7.82487e-21	-0.794118
1605.52	-36341.4	-14753.3	12.5067	-0.14	-7.17229e-30	-0.794118
1605.54	-36341.6	-14753.2	12.5033	-0.14	0	-0.794118
1605.56	-36341.8	-14753.1	12.5	-0.14	0	-0.794118
1605.57	-36342	-14753.1	12.5001	-0.14	1.80188e-18	-0.794127
1605.59	-36342.2	-14753	12.4999	-0.14	-6.87295e-18	-0.795376
1605.61	-36342.4	-14752.9	12.4965	-0.14	2.56706e-17	-0.801167
1605.62	-36342.6	-14752.8	12.4929	-0.14	-2.00869e-16	-0.813279
1605.64	-36342.8	-14752.8	12.4899	-0.14	7.63465e-16	-0.829939
1605.66	-36343	-14752.7	12.4898	-0.14	-2.84496e-15	-0.848859
1605.67	-36343.2	-14752.6	12.486	-0.14	1.64586e-14	-0.872803
1605.69	-36343.4	-14752.6	12.4826	-0.14	-6.23828e-14	-0.902084
1605.71	-36343.6	-14752.5	12.4799	-0.14	2.31662e-13	-0.93854
1605.73	-36343.8	-14752.4	12.4795	-0.14	-1.17789e-12	-0.979727
1605.74	-36344	-14752.4	12.4759	-0.14	4.45464e-12	-1.01428
1605.76	-36344.2	-14752.3	12.4724	-0.14	-1.64667e-11	-1.04498
1605.78	-36344.4	-14752.2	12.4699	-0.14	7.77767e-11	-1.07184
1605.79	-36344.6	-14752.1	12.4694	-0.14	-2.93606e-10	-1.0965
1605.81	-36344.8	-14752.1	12.4656	-0.14	1.07897e-09	-1.12239
1605.83	-36345	-14752	12.462	-0.14	-4.85551e-09	-1.15019
1605.84	-36345.2	-14751.9	12.4597	-0.14	1.83016e-08	-1.17762
1605.86	-36345.4	-14751.9	12.4603	-0.14	-6.67622e-08	-1.20893
1605.88	-36345.6	-14751.8	12.4589	-0.14	2.9024e-07	-1.24154
1605.89	-36345.8	-14751.7	12.4553	-0.14	-1.09258e-06	-1.26897
1605.91	-36346	-14751.6	12.4516	-0.14	3.94881e-06	-1.2923
1605.93	-36346.2	-14751.6	12.4499	-0.14	-1.67256e-05	-1.31112
1605.95	-36346.4	-14751.5	12.4488	-0.14	6.28922e-05	-1.32522
1605.96	-36346.6	-14751.4	12.445	-0.14	-0.00022465	-1.33591
1605.98	-36346.8	-14751.3	12.4412	-0.139999	0.0014269	-1.34305
1606	-36347	-14751.3	12.4401	-0.140003	0.00545491	-1.34782
1606.01	-36347.2	-14751.2	12.4384	-0.13999	0.00684553	-1.35098
1606.03	-36347.4	-14751.1	12.4347	-0.140041	0.00672002	-1.35359
1606.05	-36347.6	-14751.1	12.4311	-0.139845	0.00626774	-1.35803
1606.07	-36347.8	-14751	12.4297	-0.140534	0.00890475	-1.36977
1606.08	-36348	-14750.9	12.4304	-0.137848	0.00991638	-1.38081
1606.1	-36348.2	-14750.9	12.4279	-0.156199	0.0121807	-1.38116
1606.12	-36348.4	-14750.8	12.4247	-0.200577	0.0135392	-1.36148
1606.13	-36348.6	-14750.7	12.4184	-0.259217	0.0133476	-1.3333
1606.15	-36348.8	-14750.6	12.4144	-0.314605	0.0130666	-1.3091
1606.17	-36349	-14750.6	12.4084	-0.369332	0.0156476	-1.28891
1606.18	-36349.2	-14750.5	12.4017	-0.431466	0.0194922	-1.26814
1606.2	-36349.4	-14750.4	12.3926	-0.496971	0.020186	-1.24198
1606.22	-36349.6	-14750.3	12.3818	-0.568249	0.0197714	-1.21445
1606.24	-36349.8	-14750.3	12.3718	-0.627111	0.022671	-1.19517
1606.25	-36350	-14750.2	12.3618	-0.683231	0.0260339	-1.18449
1606.27	-36350.2	-14750.1	12.3514	-0.739979	0.0297241	-1.17631
1606.29	-36350.4	-14750.1	12.3382	-0.794534	0.0301167	-1.16865
1606.3	-36350.6	-14750	12.3252	-0.832785	0.0298032	-1.161
1606.32	-36350.8	-14749.9	12.3076	-0.864972	0.0331089	-1.15399
1606.34	-36351	-14749.9	12.2942	-0.888868	0.0364542	-1.14742
1606.35	-36351.1	-14749.8	12.2776	-0.90576	0.039898	-1.14191
1606.37	-36351.4	-14749.7	12.2633	-0.92	0.04	-1.13725
1606.39	-36351.6	-14749.6	12.2467	-0.93	0.04	-1.13508
1606.41	-36351.7	-14749.6	12.2333	-0.94	0.0366667	-1.13725
1606.42	-36352	-14749.5	12.2157	-0.94697	0.0332448	-1.1479
1606.44	-36352.1	-14749.4	12.2025	-0.950067	0.033348	-1.16444
1606.46	-36352.3	-14749.4	12.1856	-0.949983	0.0333634	-1.18181
1606.47	-36352.6	-14749.3	12.168	-0.950009	0.0330467	-1.19648
1606.49	-36352.7	-14749.2	12.1513	-0.949998	0.0297978	-1.20699
1606.51	-36352.9	-14749.2	12.1349	-0.950001	0.0300521	-1.21552
1606.52	-36353.1	-14749.1	12.1206	-0.95	0.0299806	-1.22208
1606.54	-36353.3	-14749	12.1037	-0.949999	0.0300053	-1.22608
1606.56	-36353.5	-14748.9	12.0869	-0.950004	0.0299982	-1.22939
1606.58	-36353.7	-14748.9	12.0693	-0.949981	0.0300029	-1.23262
1606.59	-36353.9	-14748.8	12.0529	-0.950113	0.0299904	-1.23269
1606.61	-36354.1	-14748.7	12.0357	-0.955904	0.0300349	-1.22662
1606.63	-36354.3	-14748.7	12.0192	-0.97142	0.0298351	-1.21343
1606.64	-36354.5	-14748.6	12.0055	-0.988906	0.0307072	-1.19618
1606.66	-36354.7	-14748.5	11.9883	-1.00946	0.0343965	-1.17508
1606.68	-36354.9	-14748.4	11.9695	-1.03153	0.03803	-1.14742
1606.69	-36355	-14748.4	11.9508	-1.06296	0.0403345	-1.11409
1606.71	-36355.2	-14748.3	11.9326	-1.10504	0.0397337	-1.07423
1606.73	-36355.4	-14748.2	11.9128	-1.14735	0.0411075	-1.03328
1606.75	-36355.6	-14748.2	11.8956	-1.18315	0.0447606	-0.999644
1606.76	-36355.8	-14748.1	11.8748	-1.21198	0.0480997	-0.969688
1606.78	-36356	-14748	11.8522	-1.23788	0.0516191	-0.942957
1606.8	-36356.2	-14748	11.8304	-1.26199	0.0548065	-0.916837
1606.81	-36356.4	-14747.9	11.81	-1.29013	0.0585769	-0.887387
1606.83	-36356.6	-14747.8	11.7895	-1.31744	0.0602866	-0.856766
1606.85	-36356.7	-14747.8	11.7681	-1.34515	0.0599057	-0.827438
1606.86	-36356.9	-14747.7	11.7435	-1.37842	0.0600863	-0.79486
1606.88	-36357.1	-14747.6	11.7195	-1.41399	0.059715	-0.762605
1606.9	-36357.3	-14747.6	11.6964	-1.4411	0.0617313	-0.73422
1606.91	-36357.5	-14747.5	11.6723	-1.4628	0.065403	-0.708524
1606.93	-36357.7	-14747.4	11.6461	-1.48121	0.0691068	-0.68774
1606.95	-36357.9	-14747.4	11.6196	-1.49597	0.0701981	-0.672969
1606.97	-36358.1	-14747.3	11.5914	-1.50482	0.069956	-0.662445
1606.98	-36358.3	-14747.2	11.5666	-1.51162	0.070012	-0.656065
1607	-36358.4	-14747.2	11.5437	-1.51574	0.0699968	-0.651496
1607.02	-36358.6	-14747.1	11.5194	-1.51946	0.0700008	-0.64793
1607.03	-36358.8	-14747	11.4929	-1.51978	0.0699995	-0.643187
1607.05	-36359	-14747	11.4665	-1.52434	0.0700014	-0.63471
1607.07	-36359.2	-14746.9	11.438	-1.53699	0.069996	-0.619699
1607.09	-36359.4	-14746.8	11.4141	-1.55636	0.0700155	-0.601383
1607.1	-36359.5	-14746.8	11.3883	-1.57643	0.0699421	-0.581991
1607.12	-36359.7	-14746.7	11.3599	-1.59747	0.0701555	-0.561304
1607.14	-36359.9	-14746.6	11.3331	-1.62021	0.067107	-0.539737
1607.15	-36360.1	-14746.6	11.3065	-1.65211	0.0637641	-0.514354
1607.17	-36360.3	-14746.5	11.2784	-1.69415	0.0601216	-0.482334
1607.19	-36360.4	-14746.4	11.2484	-1.73446	0.0599677	-0.450595
1607.2	-36360.6	-14746.4	11.2185	-1.77112	0.0600085	-0.420155
1607.22	-36360.8	-14746.3	11.1867	-1.81	0.06	-0.38671
1607.24	-36361	-14746.2	11.1567	-1.85	0.06	-0.349673
1607.26	-36361.1	-14746.2	11.1267	-1.9	0.06	-0.308279
1607.27	-36361.4	-14746.1	11.0913	-1.94947	0.06	-0.26336
1607.29	-36361.5	-14746	11.0581	-1.99211	0.06	-0.227999
1607.31	-36361.7	-14746	11.0246	-2.02156	0.06	-0.200091
1607.32	-36361.9	-14745.9	10.9893	-2.04579	0.0600001	-0.179952
1607.34	-36362	-14745.9	10.9562	-2.06136	0.0599997	-0.166358
1607.36	-36362.2	-14745.8	10.9223	-2.07125	0.0600012	-0.155709
1607.37	-36362.4	-14745.7	10.8833	-2.08142	0.059993	-0.14661
1607.39	-36362.6	-14745.7	10.8469	-2.08796	0.0600264	-0.137827
1607.41	-36362.7	-14745.6	10.8102	-2.09922	0.0599021	-0.125897
1607.43	-36362.9	-14745.5	10.7755	-2.1186	0.0605413	-0.107626
1607.44	-36363.1	-14745.5	10.7418	-2.14189	0.0641398	-0.0880379
1607.46	-36363.2	-14745.4	10.7042	-2.1605	0.0676068	-0.0701682
1607.48	-36363.4	-14745.3	10.6656	-2.17316	0.0703064	-0.0563508
1607.49	-36363.6	-14745.3	10.6294	-2.18298	0.0699183	-0.0462426
1607.51	-36363.7	-14745.2	10.5919	-2.19251	0.0700205	-0.0382614
1607.53	-36363.9	-14745.2	10.5534	-2.1981	0.0699941	-0.0336846
1607.54	-36364.1	-14745.1	10.5173	-2.20111	0.0700007	-0.0326381
1607.56	-36364.3	-14745.1	10.4796	-2.20454	0.0700031	-0.0323804
1607.58	-36364.4	-14745	10.4413	-2.20829	0.0699847	-0.0311275
1607.6	-36364.6	-14744.9	10.4052	-2.21027	0.070058	-0.0299651
1607.61	-36364.8	-14744.9	10.3673	-2.20995	0.0697902	-0.0294015
1607.63	-36364.9	-14744.8	10.3291	-2.20994	0.0712362	-0.0290003
1607.65	-36365.1	-14744.7	10.293	-2.21028	0.0751747	-0.0278346
1607.66	-36365.3	-14744.7	10.255	-2.20856	0.077117	-0.0265213
1607.68	-36365.4	-14744.6	10.217	-2.20489	0.0751747	-0.0266063
1607.7	-36365.6	-14744.6	10.1809	-2.20131	0.0712362	-0.0274502
1607.71	-36365.7	-14744.5	10.1427	-2.19977	0.0697901	-0.0263155
1607.73	-36365.9	-14744.4	10.1048	-2.20006	0.0700582	-0.0165313
1607.75	-36366	-14744.4	10.0687	-2.2	0.0699842	0.0059695
1607.77	-36366.2	-14744.3	10.0304	-2.19993	0.0700049	0.0442005
1607.78	-36366.4	-14744.3	9.9927	-2.20028	0.0699936	0.0870447
1607.8	-36366.5	-14744.2	9.95657	-2.19804	0.0700205	0.128054
1607.82	-36366.7	-14744.1	9.91807	-2.19439	0.0699321	0.176627
1607.83	-36366.9	-14744.1	9.88057	-2.1907	0.0702702	0.242612
1607.85	-36367	-14744	9.84439	-2.18985	0.067815	0.328205
1607.87	-36367.2	-14744	9.80577	-2.18997	0.064188	0.43213
1607.88	-36367.3	-14743.9	9.76846	-2.19024	0.0605354	0.526991
1607.9	-36367.5	-14743.9	9.73219	-2.18759	0.0598699	0.611657
1607.92	-36367.6	-14743.8	9.69354	-2.18398	0.0600256	0.722159
1607.94	-36367.8	-14743.7	9.65607	-2.18038	0.0599931	0.878036
1607.95	-36367.9	-14743.7	9.62288	-2.17991	0.0600018	1.08261
1607.97	-36368.1	-14743.6	9.5846	-2.18001	0.0599997	1.31613
1607.99	-36368.3	-14743.6	9.54753	-2.18001	0.0600001	1.50916
1608	-36368.4	-14743.5	9.51114	-2.17996	0.06	1.65492
1608.02	-36368.6	-14743.5	9.47225	-2.18009	0.06	1.76989
1608.04	-36368.7	-14743.4	9.43548	-2.17688	0.06	1.85117
1608.05	-36368.8	-14743.4	9.39879	-2.17355	0.06	1.91082
1608.07	-36369	-14743.3	9.36333	-2.17	0.06	1.95861
1608.09	-36369.2	-14743.2	9.32667	-2.17	0.06	1.99237
1608.11	-36369.3	-14743.2	9.29	-2.17	0.06	2.01852
1608.12	-36369.5	-14743.1	9.25109	-2.17008	0.0600002	2.04039
1608.14	-36369.6	-14743.1	9.21456	-2.17366	0.0599994	2.05875
1608.16	-36369.7	-14743	9.17774	-2.18043	0.0600023	2.07496
1608.17	-36369.9	-14743	9.13887	-2.18748	0.0599818	2.08864
1608.19	-36370	-14742.9	9.10244	-2.19409	0.0600691	2.10044
1608.21	-36370.2	-14742.9	9.06547	-2.20088	0.0597361	2.11132
1608.22	-36370.3	-14742.8	9.02666	-2.20751	0.056031	2.12128
1608.24	-36370.5	-14742.8	8.99033	-2.21051	0.0526659	2.12723
1608.26	-36370.6	-14742.7	8.95319	-2.21397	0.0497946	2.13138
1608.28	-36370.8	-14742.6	8.91446	-2.21747	0.0500664	2.13473
1608.29	-36370.9	-14742.6	8.87821	-2.22078	0.0499885	2.13814
1608.31	-36371	-14742.5	8.84091	-2.22413	0.04998	2.14289
1608.33	-36371.2	-14742.5	8.80221	-2.22783	0.0501146	2.1488
1608.34	-36371.3	-14742.4	8.76632	-2.23027	0.0494776	2.15372
1608.36	-36371.4	-14742.4	8.72765	-2.22993	0.044824	2.15629
1608.38	-36371.6	-14742.3	8.68637	-2.23002	0.0373471	2.15693
1608.39	-36371.7	-14742.3	8.65075	-2.22999	0.0319039	2.15685
1608.41	-36371.9	-14742.2	8.61286	-2.23	0.028871	2.15687
1608.43	-36372	-14742.2	8.5749	-2.23	0.0250192	2.15686
1608.45	-36372.1	-14742.1	8.53717	-2.23	0.0230845	2.15686
1608.46	-36372.3	-14742.1	8.49699	-2.23	0.0233234	2.15686
1608.48	-36372.4	-14742	8.45921	-2.22998	0.0236368	2.15688
1608.5	-36372.5	-14742	8.42301	-2.23007	0.0217792	2.15679
1608.51	-36372.7	-14741.9	8.385	-2.22975	0.0196905	2.15727
1608.53	-36372.8	-14741.9	8.34699	-2.23153	0.0200867	2.15894
1608.55	-36372.9	-14741.8	8.31079	-2.23507	0.019977	2.16185
1608.56	-36373.1	-14741.8	8.27301	-2.23878	0.0200054	2.16477
1608.58	-36373.2	-14741.7	8.23283	-2.24025	0.0199985	2.16638
1608.6	-36373.3	-14741.7	8.1951	-2.23995	0.0200004	2.1667
1608.62	-36373.5	-14741.6	8.15714	-2.23995	0.0199999	2.16673
1608.63	-36373.6	-14741.6	8.11925	-2.24028	0.02	2.16609
1608.65	-36373.7	-14741.5	8.08363	-2.23804	0.02	2.16436
1608.67	-36373.9	-14741.5	8.04235	-2.23441	0.02	2.16111
1608.68	-36374	-14741.4	8.00368	-2.23064	0.02	2.1585
1608.7	-36374.1	-14741.4	7.96779	-2.23011	0.0200001	2.15646
1608.72	-36374.3	-14741.3	7.92909	-2.22775	0.0199996	2.15317
1608.73	-36374.4	-14741.3	7.89179	-2.22073	0.0200014	2.14083
1608.75	-36374.5	-14741.3	7.85555	-2.19294	0.0199946	2.11603
1608.77	-36374.6	-14741.2	7.81679	-2.14851	0.0200162	2.07541
1608.79	-36374.8	-14741.2	7.77974	-2.10094	0.0199367	2.03244
1608.8	-36374.8	-14741.1	7.74309	-2.06084	0.020237	1.98892
1608.82	-36375	-14741.1	7.70743	-2.01046	0.0171303	1.93451
1608.84	-36375.1	-14741	7.67369	-1.94017	0.0137369	1.8626
1608.85	-36375.2	-14741	7.64364	-1.83997	0.0102752	1.77227
1608.87	-36375.4	-14740.9	7.61176	-1.7263	0.00989011	1.6672
1608.89	-36375.5	-14740.9	7.58486	-1.63153	0.0130972	1.57472
1608.9	-36375.6	-14740.8	7.5582	-1.55165	0.0165451	1.48634
1608.92	-36375.7	-14740.8	7.53333	-1.44667	0.0166667	1.36492
1608.94	-36375.8	-14740.8	7.51	-1.27333	0.0133333	1.19826
1608.96	-36375.9	-14740.7	7.49	-1.03667	0.01	0.984749
1608.97	-36376.1	-14740.7	7.47252	-0.779807	0.0100223	0.753176
1608.99	-36376.2	-14740.6	7.46291	-0.594276	0.00999403	0.570204
1609.01	-36376.3	-14740.6	7.45627	-0.459323	0.0100016	0.430394
1609.02	-36376.4	-14740.5	7.44919	-0.349357	0.00999918	0.320757
1609.04	-36376.5	-14740.5	7.44333	-0.276667	0.01	0.249455
1609.06	-36376.7	-14740.4	7.43958	-0.209741	0.00999995	0.180206
1609.07	-36376.8	-14740.4	7.43609	-0.162663	0.01	0.133583
1609.09	-36376.9	-14740.4	7.43265	-0.128467	0.01	0.100532
1609.11	-36377	-14740.3	7.42981	-0.106223	0.00999985	0.075492
1609.12	-36377.2	-14740.3	7.43003	-0.0854659	0.0100008	0.0558382
1609.14	-36377.3	-14740.2	7.43013	-0.0705167	0.00999714	0.0417216
1609.16	-36377.4	-14740.2	7.4294	-0.0613711	0.0100106	0.0318711
1609.18	-36377.5	-14740.1	7.42564	-0.0556152	0.00995004	0.0255081
1609.19	-36377.6	-14740.1	7.42221	-0.0515483	0.0101886	0.0204758
1609.21	-36377.7	-14740	7.41974	-0.0453341	0.00920517	0.0159964
1609.23	-36377.9	-14740	7.42008	-0.042038	0.00544636	0.01203
1609.24	-36378	-14740	7.41998	-0.0396934	0.00197739	0.0104132
1609.26	-36378.1	-14739.9	7.42001	-0.0400909	-0.000267152	0.00971361
1609.28	-36378.2	-14739.9	7.42	-0.0399093	7.90125e-05	0.00988364
1609.3	-36378.3	-14739.8	7.42	-0.0402651	-2.68082e-05	0.00950602
1609.31	-36378.4	-14739.8	7.42	-0.0387822	2.74437e-05	0.00791416
1609.33	-36378.6	-14739.7	7.42	-0.0350731	-9.62888e-05	0.00498966
1609.35	-36378.7	-14739.7	7.42	-0.0315285	0.000357054	0.00208205
1609.36	-36378.8	-14739.6	7.42	-0.0297509	-0.00169079	0.000410909
1609.38	-36378.9	-14739.6	7.41999	-0.0300697	-0.00358354	-7.69328e-05
1609.4	-36379	-14739.6	7.42002	-0.0299815	-0.00361485	2.05216e-05
1609.41	-36379.2	-14739.5	7.41993	-0.0300044	-0.0014442	-5.06414e-06
1609.43	-36379.3	-14739.5	7.42028	-0.0299988	0.000322355	2.29495e-06
1609.45	-36379.4	-14739.4	7.41827	-0.0300003	-8.56326e-05	-3.95367e-06
1609.47	-36379.5	-14739.4	7.4146	-0.0299999	1.96976e-05	1.24906e-05
1609.48	-36379.6	-14739.3	7.41089	-0.03	-5.39974e-06	-4.99909e-05
1609.5	-36379.7	-14739.3	7.4098	-0.03	1.43258e-06	0.000187422
1609.52	-36379.9	-14739.2	7.41004	-0.03	-3.18342e-07	-0.00169051
1609.53	-36380	-14739.2	7.40999	-0.03	8.66258e-08	-0.00990823
1609.55	-36380.1	-14739.2	7.41	-0.03	-2.29473e-08	-0.0280613
1609.57	-36380.2	-14739.1	7.41	-0.03	4.85836e-09	-0.0533684
1609.58	-36380.3	-14739.1	7.41	-0.03	-1.3143e-09	-0.0934134
1609.6	-36380.4	-14739	7.41	-0.03	3.47527e-10	-0.155827
1609.62	-36380.6	-14739	7.41	-0.03	-6.83499e-11	-0.261167
1609.63	-36380.7	-14738.9	7.41	-0.03	1.84055e-11	-0.376575
1609.65	-36380.8	-14738.9	7.41	-0.03	-4.85596e-12	-0.49053
1609.67	-36380.9	-14738.8	7.41	-0.03	8.3938e-13	-0.607745
1609.69	-36381	-14738.8	7.41	-0.03	-2.25254e-13	-0.733856
1609.7	-36381.1	-14738.8	7.41001	-0.03	5.92647e-14	-0.874089
1609.72	-36381.3	-14738.7	7.40998	-0.03	-7.57389e-15	-1.03341
1609.74	-36381.4	-14738.7	7.41009	-0.03	2.0278e-15	-1.17424
1609.75	-36381.5	-14738.6	7.40689	-0.03	-5.31628e-16	-1.30284
1609.77	-36381.6	-14738.6	7.40333	-0.03	-3.03228e-26	-1.43355
1609.79	-36381.8	-14738.5	7.4	-0.03	0	-1.55882
1609.81	-36381.9	-14738.5	7.4	-0.03	0	-1.68192
1609.82	-36382	-14738.4	7.39999	-0.03	2.30865e-18	-1.80153
1609.84	-36382.1	-14738.4	7.4	-0.03	-6.17195e-19	-1.8938
1609.86	-36382.2	-14738.4	7.4	-0.03	1.60116e-19	-1.97287
1609.87	-36382.4	-14738.3	7.4	-0.03	-7.9458e-20	-2.04668
1609.89	-36382.5	-14738.3	7.4	-0.03	2.1233e-20	-2.1168
1609.91	-36382.6	-14738.2	7.4	-0.03	-5.47249e-21	-2.18057
1609.92	-36382.7	-14738.2	7.4	-0.03	2.0374e-21	-2.23755
1609.94	-36382.8	-14738.1	7.4	-0.03	-5.44177e-22	-2.27912
1609.96	-36382.9	-14738.1	7.4	-0.03	1.39219e-22	-2.31727
1609.98	-36383.1	-14738	7.4	-0.03	-4.60868e-23	-2.35484
1609.99	-36383.2	-14738	7.4	-0.03	1.2303e-23	-2.38742
1610.01	-36383.3	-14738	7.40001	-0.03	-3.12094e-24	-2.41603
1610.03	-36383.4	-14737.9	7.39995	-0.03	9.68928e-25	-2.43967
1610.04	-36383.5	-14737.9	7.40019	-0.03	-2.58504e-25	-2.45667
1610.06	-36383.6	-14737.8	7.39921	-0.03	6.49364e-26	-2.46939
1610.08	-36383.8	-14737.8	7.39545	-0.03	-1.93615e-26	-2.47746
1610.09	-36383.9	-14737.8	7.39198	-0.03	5.16212e-27	-2.48352
1610.11	-36384	-14737.7	7.38973	-0.03	-1.28194e-27	-2.49137
1610.13	-36384.1	-14737.7	7.39008	-0.03	3.71774e-28	-2.50235
1610.14	-36384.2	-14737.6	7.38998	-0.03	-9.9048e-29	-2.51318
1610.16	-36384.3	-14737.6	7.39001	-0.03	2.42641e-29	-2.52407
1610.18	-36384.5	-14737.5	7.39	-0.03	-6.89671e-30	-2.53343
1610.2	-36384.6	-14737.5	7.39	-0.03	1.83588e-30	-2.53932
1610.21	-36384.7	-14737.4	7.39	-0.03	-4.42383e-31	-2.53936
1610.23	-36384.8	-14737.4	7.39	-0.03	1.23848e-31	-2.53336
1610.25	-36384.9	-14737.4	7.39	-0.03	-3.29362e-32	-2.52441
1610.26	-36385	-14737.3	7.39	-0.03	7.77598e-33	-2.51401
1610.28	-36385.2	-14737.3	7.39	-0.03	-2.1513e-33	-2.50443
1610.3	-36385.3	-14737.2	7.39	-0.03	5.70758e-34	-2.49689
1610.32	-36385.4	-14737.2	7.39	-0.03	-1.28763e-34	-2.49227
1610.33	-36385.5	-14737.1	7.38999	-0.03	2.5144e-35	-2.4898
1610.35	-36385.6	-14737.1	7.39002	-0.03	3.13051e-35	-2.48784
1610.37	-36385.8	-14737	7.38993	-0.03	-1.34937e-34	-2.48466
1610.38	-36385.9	-14737	7.39027	-0.03	5.4505e-34	-2.48197
1610.4	-36386	-14737	7.38782	-0.0300001	-2.04498e-33	-2.48059
1610.42	-36386.1	-14736.9	7.38419	-0.0299998	6.58738e-33	-2.48036
1610.43	-36386.2	-14736.9	7.38054	-0.0300008	-2.5968e-32	-2.4804
1610.45	-36386.3	-14736.8	7.37987	-0.0299972	9.72761e-32	-2.48039
1610.47	-36386.5	-14736.8	7.38003	-0.0300085	-2.93851e-31	-2.4804
1610.49	-36386.6	-14736.7	7.37999	-0.0299666	1.1486e-30	-2.48035
1610.5	-36386.7	-14736.7	7.38	-0.0301251	-4.30037e-30	-2.48053
1610.52	-36386.8	-14736.6	7.38	-0.0296641	1.15509e-29	-2.47783
1610.54	-36386.9	-14736.6	7.38	-0.0381729	-4.48167e-29	-2.46805
1610.55	-36387	-14736.6	7.38001	-0.0597613	1.67713e-28	-2.4483
1610.57	-36387.2	-14736.5	7.37998	-0.0918513	-3.37958e-28	-2.42139
1610.59	-36387.3	-14736.5	7.38006	-0.117301	1.30272e-27	-2.37791
1610.6	-36387.4	-14736.4	7.37699	-0.193998	-4.87291e-27	-2.30841
1610.62	-36387.5	-14736.4	7.37	-0.31	0	-2.1939
1610.64	-36387.6	-14736.3	7.36333	-0.443333	1.71173e-35	-2.0719
1610.66	-36387.7	-14736.3	7.35667	-0.55	-6.40027e-35	-1.94662
1610.67	-36387.9	-14736.2	7.34596	-0.666957	1.12211e-24	-1.81444
1610.69	-36388	-14736.2	7.33243	-0.791563	-4.28011e-24	-1.67331
1610.71	-36388.1	-14736.2	7.31566	-0.949878	1.59863e-23	-1.51614
1610.72	-36388.2	-14736.1	7.29773	-1.11536	-1.25091e-22	-1.34344
1610.74	-36388.3	-14736.1	7.27772	-1.25854	4.75446e-22	-1.19475
1610.76	-36388.4	-14736	7.25725	-1.38154	-1.77169e-21	-1.05534
1610.77	-36388.6	-14736	7.23255	-1.5132	1.02495e-20	-0.914558
1610.79	-36388.7	-14736	7.20855	-1.64293	-3.88487e-20	-0.779016
1610.81	-36388.8	-14735.9	7.17775	-1.77269	1.44267e-19	-0.640424
1610.83	-36388.9	-14735.9	7.14559	-1.89319	-7.33529e-19	-0.503922
1610.84	-36389	-14735.8	7.11219	-1.98449	2.77411e-18	-0.388478
1610.86	-36389.1	-14735.8	7.07856	-2.05438	-1.02546e-17	-0.270635
1610.88	-36389.3	-14735.7	7.0425	-2.13121	4.84352e-17	-0.138192
1610.89	-36389.3	-14735.7	7.00626	-2.20174	-1.82842e-16	0.00655747
1610.91	-36389.5	-14735.7	6.96763	-2.27196	6.71928e-16	0.170281
1610.93	-36389.6	-14735.6	6.92657	-2.32314	-3.02376e-15	0.355339
1610.94	-36389.7	-14735.6	6.88986	-2.36315	1.13973e-14	0.54326
1610.96	-36389.8	-14735.5	6.84828	-2.4002	-4.1576e-14	0.746165
1610.98	-36389.9	-14735.5	6.80658	-2.43908	1.80746e-13	0.943496
1611	-36390	-14735.5	6.76708	-2.47315	-6.80399e-13	1.10824
1611.01	-36390.1	-14735.4	6.72608	-2.50069	2.45911e-12	1.27167
1611.03	-36390.2	-14735.4	6.68289	-2.52356	-1.04158e-11	1.44397
1611.05	-36390.3	-14735.3	6.63987	-2.54011	3.9166e-11	1.62283
1611.06	-36390.4	-14735.3	6.59502	-2.55234	-1.399e-10	1.81105
1611.08	-36390.6	-14735.3	6.55005	-2.55877	5.80583e-10	1.97513
1611.1	-36390.6	-14735.2	6.50741	-2.56288	-2.18103e-09	2.09913
1611.11	-36390.8	-14735.2	6.46227	-2.57184	7.67334e-09	2.20562
1611.13	-36390.9	-14735.1	6.41753	-2.58466	-3.13232e-08	2.29914
1611.15	-36390.9	-14735.1	6.37486	-2.59611	1.17571e-07	2.37949
1611.16	-36391.1	-14735.1	6.32954	-2.60609	-4.05403e-07	2.4537
1611.18	-36391.2	-14735	6.28501	-2.61698	1.63248e-06	2.51295
1611.2	-36391.3	-14735	6.24231	-2.62299	-6.12293e-06	2.55561
1611.22	-36391.4	-14735	6.19681	-2.62179	2.05356e-05	2.58463
1611.23	-36391.5	-14734.9	6.1525	-2.61319	-8.175e-05	2.59988
1611.25	-36391.5	-14734.9	6.10974	-2.60292	0.000306416	2.60607
1611.27	-36391.7	-14734.8	6.06409	-2.59255	-0.00239322	2.60693
1611.28	-36391.8	-14734.8	6.01999	-2.58211	-0.00586023	2.60598
1611.3	-36391.8	-14734.8	5.97715	-2.57463	-0.00945867	2.60464
1611.32	-36391.9	-14734.7	5.93139	-2.57029	-0.0100979	2.60546
1611.34	-36392	-14734.7	5.88747	-2.57012	-0.00997365	2.60574
1611.35	-36392.1	-14734.7	5.84464	-2.56737	-0.0100069	2.60496
1611.37	-36392.2	-14734.6	5.79847	-2.56376	-0.00999901	2.60171
1611.39	-36392.3	-14734.6	5.75809	-2.56023	-0.00999948	2.59931
1611.4	-36392.4	-14734.6	5.71512	-2.55994	-0.0100031	2.59812
1611.42	-36392.5	-14734.5	5.67254	-2.56001	-0.00999367	2.59801
1611.44	-36392.6	-14734.5	5.62909	-2.56	-0.0100244	2.59904
1611.45	-36392.7	-14734.5	5.58917	-2.56	-0.00990858	2.60113
1611.47	-36392.8	-14734.4	5.54333	-2.56	-0.0133333	2.60458
1611.49	-36392.8	-14734.4	5.5	-2.56	-0.0166667	2.60675
1611.51	-36392.9	-14734.4	5.45667	-2.56	-0.0166667	2.60784
1611.52	-36393	-14734.3	5.41069	-2.56	-0.0166366	2.60781
1611.54	-36393.1	-14734.3	5.3675	-2.56	-0.0168024	2.60666
1611.56	-36393.2	-14734.3	5.324	-2.56	-0.0201086	2.60439
1611.57	-36393.3	-14734.2	5.27805	-2.55998	-0.0199461	2.60097
1611.59	-36393.4	-14734.2	5.23503	-2.56006	-0.0200144	2.5989
1611.61	-36393.4	-14734.2	5.19123	-2.55977	-0.0199963	2.59666
1611.62	-36393.5	-14734.1	5.14595	-2.55581	-0.0200014	2.59265
1611.64	-36393.6	-14734.1	5.10597	-2.54806	-0.0199996	2.58437
1611.66	-36393.7	-14734.1	5.06243	-2.5341	-0.0200001	2.57284
1611.68	-36393.8	-14734.1	5.0197	-2.52014	-0.02	2.55889
1611.69	-36393.8	-14734	4.97729	-2.50691	-0.02	2.54602
1611.71	-36393.9	-14734	4.9361	-2.49339	-0.02	2.53267
1611.73	-36394	-14734	4.89088	-2.47915	-0.02	2.51913
1611.74	-36394.1	-14733.9	4.85186	-2.46686	-0.02	2.50762
1611.76	-36394.2	-14733.9	4.81102	-2.45694	-0.02	2.49691
1611.78	-36394.2	-14733.9	4.76808	-2.44646	-0.02	2.48652
1611.79	-36394.3	-14733.9	4.72466	-2.43607	-0.02	2.47485
1611.81	-36394.4	-14733.8	4.68154	-2.41976	-0.02	2.45877
1611.83	-36394.5	-14733.8	4.63963	-2.39737	-0.02	2.43713
1611.85	-36394.5	-14733.8	4.60186	-2.37193	-0.02	2.40866
1611.86	-36394.6	-14733.7	4.56261	-2.32886	-0.0200001	2.36529
1611.88	-36394.7	-14733.7	4.52213	-2.26558	-0.0199996	2.30315
1611.9	-36394.7	-14733.7	4.48617	-2.18665	-0.0200017	2.22406
1611.91	-36394.8	-14733.7	4.44978	-2.07759	-0.019994	2.11757
1611.93	-36394.9	-14733.6	4.4153	-1.94446	-0.0200251	1.98298
1611.95	-36395	-14733.6	4.38387	-1.78224	-0.0199058	1.83265
