# Supplementary material for: Extraction of driving behavior primitives considering driver expectation and vehicle dynamics
Source: PLoS One. 2025 Dec 31;20(12):e0340123. doi: 10.1371/journal.pone.0340123 (PMC12755792; doi:10.1371/journal.pone.0340123)
Supplement: S1 File — (ZIP) [file pone.0340123.s001.zip › DataSetForPimitiveExaction-1/straight driving/d1c110_s_2.xlsx]

## Sheet: Sheet1
512.351	-36226.1	-14516.9	8.31889	-2.6523	-0.1991	0.53135
512.368	-36225.9	-14516.9	8.27376	-2.67898	-0.192218	0.590237
512.385	-36225.8	-14517	8.22687	-2.72202	-0.183447	0.668615
512.402	-36225.7	-14517	8.18109	-2.77213	-0.170395	0.773852
512.419	-36225.5	-14517.1	8.1289	-2.81981	-0.159332	0.929468
512.436	-36225.4	-14517.1	8.08091	-2.86055	-0.146192	1.11238
512.453	-36225.3	-14517.2	8.03193	-2.90442	-0.136181	1.3049
512.47	-36225.2	-14517.2	7.98209	-2.96032	-0.119822	1.49693
512.487	-36225.1	-14517.3	7.93205	-3.009	-0.105333	1.67371
512.504	-36224.9	-14517.3	7.88266	-3.0505	-0.0948475	1.84946
512.521	-36224.8	-14517.3	7.82657	-3.08008	-0.0875032	2.06656
512.538	-36224.7	-14517.4	7.77311	-3.10986	-0.0782345	2.27784
512.555	-36224.5	-14517.4	7.71651	-3.13823	-0.0611999	2.4908
512.572	-36224.4	-14517.5	7.6663	-3.16853	-0.0410204	2.65496
512.589	-36224.3	-14517.5	7.61315	-3.18873	-0.0273347	2.78923
512.606	-36224.2	-14517.6	7.55991	-3.21783	-0.0171272	2.899
512.623	-36224.1	-14517.6	7.50333	-3.26	-0.01	3.00327
512.64	-36223.9	-14517.6	7.45	-3.30667	0.00333333	3.08824
512.657	-36223.8	-14517.7	7.3933	-3.34523	0.0210431	3.1617
512.674	-36223.7	-14517.7	7.33666	-3.3713	0.0375701	3.21399
512.691	-36223.6	-14517.8	7.28004	-3.39109	0.050602	3.25365
512.708	-36223.4	-14517.8	7.22319	-3.40746	0.0568153	3.28253
512.725	-36223.3	-14517.8	7.16309	-3.41764	0.0564522	3.30379
512.742	-36223.2	-14517.9	7.10681	-3.42383	0.0526065	3.31725
512.759	-36223.1	-14517.9	7.04968	-3.42711	0.0461311	3.32657
512.776	-36223	-14518	6.98965	-3.43021	0.0424253	3.33191
512.793	-36222.9	-14518	6.93367	-3.43008	0.03542	3.33468
512.81	-36222.8	-14518	6.87562	-3.42942	0.0288332	3.33404
512.827	-36222.7	-14518.1	6.81266	-3.42024	0.0214554	3.32775
512.844	-36222.6	-14518.1	6.75685	-3.40158	0.016192	3.31296
512.861	-36222.4	-14518.1	6.69994	-3.37746	0.0167581	3.28959
512.878	-36222.3	-14518.2	6.6434	-3.34538	0.0167755	3.25492
512.895	-36222.2	-14518.2	6.58647	-3.29905	0.0160375	3.21362
512.912	-36222.1	-14518.3	6.53082	-3.24788	0.0120182	3.16703
512.929	-36222	-14518.3	6.47779	-3.20328	0.00990619	3.12153
512.946	-36222	-14518.3	6.42505	-3.16415	0.00918452	3.07582
512.963	-36221.8	-14518.4	6.36877	-3.10136	0.00538401	3.01145
512.98	-36221.7	-14518.4	6.31138	-3.00668	0.00173563	2.9208
512.997	-36221.6	-14518.4	6.26445	-2.89416	-0.00028164	2.82049
513.014	-36221.5	-14518.5	6.21601	-2.78522	6.89664e-05	2.71376
513.031	-36221.4	-14518.5	6.16924	-2.68509	-1.94839e-05	2.61499
513.048	-36221.3	-14518.5	6.12531	-2.59256	4.69495e-06	2.52057
513.065	-36221.2	-14518.6	6.07938	-2.49378	-1.31438e-06	2.42796
513.082	-36221.1	-14518.6	6.04078	-2.4081	3.49547e-07	2.34601
513.099	-36221	-14518.6	6.00089	-2.33279	-8.25259e-08	2.27098
513.116	-36220.9	-14518.7	5.96114	-2.2694	2.28337e-08	2.21071
513.133	-36220.8	-14518.7	5.92552	-2.22555	-6.0657e-09	2.16564
513.15	-36220.8	-14518.7	5.88691	-2.1899	1.39526e-09	2.13133
513.167	-36220.6	-14518.8	5.84983	-2.16757	-3.82485e-10	2.1098
513.184	-36220.6	-14518.8	5.8106	-2.1594	1.01475e-10	2.10224
513.201	-36220.5	-14518.8	5.77356	-2.16628	-2.25507e-11	2.1056
513.218	-36220.4	-14518.9	5.73761	-2.17757	6.14104e-12	2.11395
513.235	-36220.3	-14518.9	5.70068	-2.18462	-1.64414e-12	2.12228
513.252	-36220.2	-14518.9	5.66439	-2.19211	4.3551e-13	2.12701
513.269	-36220.1	-14519	5.62568	-2.19152	-9.2128e-14	2.12645
513.286	-36220	-14519	5.58882	-2.18321	2.4618e-14	2.1183
513.303	-36219.9	-14519	5.5499	-2.1663	-4.8421e-15	2.10503
513.32	-36219.8	-14519.1	5.51593	-2.15251	1.30523e-15	2.08913
513.337	-36219.7	-14519.1	5.47986	-2.13407	-3.49348e-16	2.07025
513.354	-36219.6	-14519.1	5.44343	-2.10863	9.21625e-17	2.04626
513.371	-36219.6	-14519.1	5.40415	-2.0768	-1.59122e-17	2.016
513.388	-36219.5	-14519.2	5.37365	-2.04555	4.19839e-18	1.97494
513.405	-36219.4	-14519.2	5.33875	-1.97548	-5.36595e-19	1.90205
513.422	-36219.3	-14519.2	5.3053	-1.86175	1.43858e-19	1.78983
513.439	-36219.2	-14519.3	5.2718	-1.69978	-3.84355e-20	1.64818
513.456	-36219.1	-14519.3	5.24483	-1.54232	9.88356e-21	1.49986
513.473	-36219.1	-14519.3	5.22	-1.4	-1.92655e-31	1.36057
513.49	-36219	-14519.4	5.2	-1.29	0	1.23203
513.507	-36218.9	-14519.4	5.17886	-1.1299	-1.25735e-20	1.07838
513.524	-36218.8	-14519.4	5.16247	-0.948072	4.85447e-20	0.90099
513.541	-36218.7	-14519.4	5.14935	-0.738685	-1.81605e-19	0.718207
513.558	-36218.6	-14519.5	5.13937	-0.570541	6.77367e-19	0.548365
513.575	-36218.6	-14519.5	5.12902	-0.421822	-5.2998e-18	0.407018
513.592	-36218.5	-14519.5	5.12254	-0.323219	2.01434e-17	0.304366
513.609	-36218.4	-14519.6	5.1161	-0.24489	-7.50618e-17	0.227009
513.626	-36218.3	-14519.6	5.1127	-0.184328	4.34246e-16	0.166172
513.643	-36218.2	-14519.6	5.10975	-0.143683	-1.64592e-15	0.124228
513.66	-36218.1	-14519.6	5.11015	-0.111261	6.11221e-15	0.0915926
513.677	-36218.1	-14519.7	5.10944	-0.0844841	-3.10777e-14	0.0654727
513.694	-36218	-14519.7	5.10587	-0.0664519	1.17532e-13	0.047478
513.711	-36217.9	-14519.7	5.10239	-0.0539031	-4.34461e-13	0.0342979
513.728	-36217.8	-14519.7	5.09969	-0.0444333	2.05207e-12	0.0247324
513.745	-36217.7	-14519.8	5.10008	-0.0380176	-7.74654e-12	0.017789
513.762	-36217.6	-14519.8	5.09998	-0.0318153	2.84678e-11	0.0129647
513.779	-36217.6	-14519.8	5.10001	-0.0299667	-1.28109e-10	0.0100209
513.796	-36217.5	-14519.9	5.1	-0.0291684	4.82873e-10	0.00806362
513.813	-36217.4	-14519.9	5.1	-0.025388	-1.76146e-09	0.00534287
513.83	-36217.3	-14519.9	5.1	-0.0217345	7.65772e-09	0.00217655
513.847	-36217.2	-14519.9	5.1	-0.0197187	-2.88267e-08	0.000509185
513.864	-36217.1	-14520	5.1	-0.0200689	1.04186e-07	-7.03919e-05
513.881	-36217.1	-14520	5.1	-0.0199805	-4.41291e-07	1.98867e-05
513.898	-36217	-14520	5.1	-0.0200047	1.58731e-06	-4.79217e-06
513.915	-36216.9	-14520.1	5.1	-0.0199987	-6.59037e-06	1.34227e-06
513.932	-36216.8	-14520.1	5.1	-0.0200004	2.47584e-05	-3.59466e-07
513.949	-36216.7	-14520.1	5.1	-0.0199999	-9.24431e-05	9.55966e-08
513.966	-36216.7	-14520.1	5.1	-0.02	0.000325093	-2.25697e-08
513.983	-36216.6	-14520.2	5.1	-0.02	-0.00200549	6.24469e-09
514	-36216.5	-14520.2	5.1	-0.02	-0.00362415	-1.65881e-09
514.017	-36216.4	-14520.2	5.1	-0.02	-0.00326679	3.81332e-10
514.034	-36216.3	-14520.3	5.1	-0.02	-0.00335017	-1.03583e-10
514.051	-36216.3	-14520.3	5.09998	-0.02	-0.00333378	2.30354e-11
514.068	-36216.2	-14520.3	5.10006	-0.02	-0.00331657	-6.33772e-12
514.085	-36216.1	-14520.3	5.09976	-0.02	-0.0034	1.93847e-12
514.102	-36216	-14520.4	5.10151	-0.02	-0.00324163	-2.0285e-12
514.119	-36216	-14520.4	5.0986	-0.02	-0.00826223	6.78304e-13
514.136	-36215.8	-14520.4	5.09389	-0.02	-0.00785636	-8.09354e-12
514.153	-36215.8	-14520.5	5.09048	-0.02	-0.0064552	2.56851e-11
514.17	-36215.7	-14520.5	5.08988	-0.02	-0.00666922	-1.00711e-10
514.187	-36215.6	-14520.5	5.09003	-0.02	-0.00686931	3.77143e-10
514.204	-36215.5	-14520.5	5.08999	-0.02	-0.00384887	-1.01303e-09
514.221	-36215.4	-14520.6	5.09	-0.02	-0.000212109	3.9305e-09
514.238	-36215.4	-14520.6	5.09	-0.02	5.43787e-05	-1.47087e-08
514.255	-36215.3	-14520.6	5.09	-0.02	-6.95016e-06	2.96395e-08
514.272	-36215.2	-14520.7	5.09	-0.02	1.86348e-06	-1.14251e-07
514.289	-36215.1	-14520.7	5.09	-0.02	-4.98547e-07	4.27362e-07
514.306	-36215	-14520.7	5.09	-0.02	1.30704e-07	-1.5952e-06
514.323	-36214.9	-14520.7	5.09	-0.02	0	0
514.34	-36214.9	-14520.8	5.09	-0.02	0	0
514.357	-36214.8	-14520.8	5.09	-0.02	0	0.00108932
514.374	-36214.7	-14520.8	5.09	-0.02	-5.67595e-10	0.00344838
514.391	-36214.6	-14520.9	5.09	-0.02	1.51739e-10	0.00670447
514.408	-36214.5	-14520.9	5.09	-0.02	-3.93587e-11	0.00880995
514.425	-36214.5	-14520.9	5.09	-0.02	1.94833e-11	0.00985164
514.442	-36214.4	-14520.9	5.09	-0.02	-5.0216e-12	0.00979162
514.459	-36214.3	-14521	5.09	-0.02	1.86993e-12	0.0098085
514.476	-36214.2	-14521	5.09	-0.02	-5.00931e-13	0.00980269
514.493	-36214.1	-14521	5.09	-0.02	1.33793e-13	0.00980425
514.51	-36214	-14521.1	5.09	-0.02	-3.42212e-14	0.00980384
514.527	-36214	-14521.1	5.09	-0.02	1.12897e-14	0.00980395
514.544	-36213.9	-14521.1	5.09	-0.02	-2.8639e-15	0.00980391
514.561	-36213.8	-14521.1	5.09	-0.02	8.89126e-16	0.00980392
514.578	-36213.7	-14521.2	5.09	-0.02	-2.37213e-16	0.00980392
514.595	-36213.6	-14521.2	5.09	-0.02	5.95882e-17	0.00980392
514.612	-36213.6	-14521.2	5.09	-0.02	-1.77669e-17	0.00980392
514.629	-36213.5	-14521.2	5.09	-0.02	4.73697e-18	0.00980392
514.646	-36213.4	-14521.3	5.09002	-0.02	-1.17636e-18	0.00980392
514.663	-36213.3	-14521.3	5.08993	-0.02	3.41154e-19	0.00980392
514.68	-36213.2	-14521.3	5.09026	-0.02	-9.08903e-20	0.00980392
514.697	-36213.2	-14521.4	5.08878	-0.02	2.22657e-20	0.00980392
514.714	-36213.1	-14521.4	5.08507	-0.02	-6.32869e-21	0.00980392
514.731	-36213	-14521.4	5.08153	-0.02	1.68467e-21	0.00980392
514.748	-36212.9	-14521.4	5.07975	-0.02	-4.05948e-22	0.00980392
514.765	-36212.8	-14521.5	5.08007	-0.02	1.13648e-22	0.00980392
514.782	-36212.7	-14521.5	5.07998	-0.02	-3.02236e-23	0.00980392
514.799	-36212.7	-14521.5	5.08	-0.02	7.13559e-24	0.00980392
514.816	-36212.6	-14521.6	5.08	-0.02	-1.97431e-24	0.00980392
514.833	-36212.5	-14521.6	5.08	-0.02	5.24469e-25	0.00980392
514.85	-36212.4	-14521.6	5.08	-0.02	-1.20641e-25	0.00980392
514.867	-36212.3	-14521.6	5.08	-0.02	3.30715e-26	0.00980392
514.884	-36212.2	-14521.7	5.08	-0.02	-8.77402e-27	0.00980392
514.901	-36212.2	-14521.7	5.08	-0.02	1.94975e-27	0.00980392
514.918	-36212.1	-14521.7	5.08	-0.02	-5.30625e-28	0.00980392
514.935	-36212	-14521.8	5.08	-0.02	1.40814e-28	0.00980392
514.952	-36211.9	-14521.8	5.08	-0.02	-3.2632e-29	0.00980392
514.969	-36211.8	-14521.8	5.08	-0.02	-8.21305e-30	0.00980392
514.986	-36211.8	-14521.8	5.08	-0.02	6.16484e-29	0.00980392
515.003	-36211.7	-14521.9	5.08	-0.02	-1.92902e-28	0.00980392
515.02	-36211.6	-14521.9	5.08	-0.02	7.55705e-28	0.00980392
515.037	-36211.5	-14521.9	5.08	-0.02	-2.8298e-27	0.00980392
515.054	-36211.4	-14521.9	5.08	-0.02	7.60096e-27	0.00980392
515.071	-36211.3	-14522	5.08	-0.02	-2.94913e-26	0.00980392
515.088	-36211.3	-14522	5.08	-0.02	1.10362e-25	0.00980392
515.105	-36211.2	-14522	5.08	-0.02	-2.22391e-25	0.00980392
515.122	-36211.1	-14522.1	5.08	-0.02	8.57247e-25	0.00980392
515.139	-36211	-14522.1	5.08	-0.02	-3.20658e-24	0.00980392
515.156	-36210.9	-14522.1	5.08	-0.02	0	0.00980392
515.173	-36210.8	-14522.1	5.08	-0.02	0	0.00980392
515.19	-36210.8	-14522.2	5.08	-0.02	0	0.00980392
515.207	-36210.7	-14522.2	5.08	-0.02	7.384e-22	0.00980392
515.224	-36210.6	-14522.2	5.08	-0.02	-2.8165e-21	0.00980392
515.241	-36210.5	-14522.3	5.08	-0.02	1.05197e-20	0.00980391
515.258	-36210.5	-14522.3	5.08	-0.0199999	-8.23152e-20	0.00980402
515.275	-36210.4	-14522.3	5.08	-0.0200003	3.12864e-19	0.00980357
515.292	-36210.3	-14522.3	5.08	-0.0199988	-1.16585e-18	0.00980525
515.309	-36210.2	-14522.4	5.07997	-0.020007	6.74465e-18	0.00979625
515.326	-36210.1	-14522.4	5.08011	-0.0199736	-2.55641e-17	0.009833
515.343	-36210	-14522.4	5.07958	-0.0200979	9.49339e-17	0.00968875
515.36	-36210	-14522.5	5.07583	-0.0194587	-4.82694e-16	0.00830732
515.377	-36209.9	-14522.5	5.07244	-0.0158602	1.82549e-15	0.00580438
515.394	-36209.8	-14522.5	5.06976	-0.0123932	-6.74798e-15	0.00260303
515.411	-36209.7	-14522.5	5.07007	-0.00969358	3.18725e-14	0.00063825
515.428	-36209.6	-14522.6	5.06998	-0.0100817	-1.20318e-13	-6.80625e-05
515.445	-36209.6	-14522.6	5.07	-0.00997946	4.42158e-13	1.70974e-05
515.462	-36209.5	-14522.6	5.07	-0.0100061	-1.98976e-12	-5.09776e-06
515.479	-36209.4	-14522.7	5.07	-0.00999837	7.49991e-12	1.35915e-06
515.496	-36209.3	-14522.7	5.07	-0.0100004	-2.73588e-11	-3.37526e-07
515.513	-36209.2	-14522.7	5.07	-0.00999988	1.18939e-10	9.78857e-08
515.53	-36209.1	-14522.7	5.07	-0.01	-4.47732e-10	-2.60787e-08
515.547	-36209.1	-14522.8	5.07	-0.00999999	1.6182e-09	6.38859e-09
515.564	-36209	-14522.8	5.07	-0.01	-6.85406e-09	-1.81586e-09
515.581	-36208.9	-14522.8	5.07	-0.01	2.57729e-08	4.83375e-10
515.598	-36208.8	-14522.8	5.07	-0.01	-9.20604e-08	-1.16477e-10
515.615	-36208.7	-14522.9	5.07	-0.01	3.82048e-07	3.26084e-11
515.632	-36208.6	-14522.9	5.07	-0.01	-1.43521e-06	-8.6719e-12
515.649	-36208.6	-14522.9	5.07	-0.01	5.04939e-06	2.04738e-12
515.666	-36208.5	-14523	5.07	-0.01	-2.0612e-05	-5.66479e-13
515.683	-36208.4	-14523	5.07	-0.01	7.73665e-05	1.50482e-13
515.7	-36208.3	-14523	5.07	-0.01	-0.000266773	-3.46103e-14
515.717	-36208.2	-14523	5.07	-0.01	0.00197729	9.47048e-15
515.734	-36208.2	-14523.1	5.07	-0.01	0.00544639	-2.44787e-15
515.751	-36208.1	-14523.1	5.07	-0.01	0.00920516	3.25937e-16
515.768	-36208	-14523.1	5.07	-0.01	0.0101886	7.77266e-16
515.785	-36207.9	-14523.2	5.07	-0.01	0.00995001	-3.44362e-15
515.802	-36207.9	-14523.2	5.07	-0.01	0.0100107	1.12133e-14
515.819	-36207.8	-14523.2	5.07	-0.01	0.00999679	-4.4235e-14
515.836	-36207.7	-14523.2	5.07	-0.01	0.0100021	1.65712e-13
515.853	-36207.6	-14523.3	5.07	-0.01	0.0099959	-5.00584e-13
515.87	-36207.5	-14523.3	5.07	-0.01	0.0100155	1.95668e-12
515.887	-36207.4	-14523.3	5.07	-0.01	0.00994211	-7.32582e-12
515.904	-36207.4	-14523.4	5.07	-0.01	0.0101555	1.96773e-11
515.921	-36207.3	-14523.4	5.07	-0.01	0.00710699	-7.63467e-11
515.938	-36207.2	-14523.4	5.07	-0.01	0.00376407	2.85705e-10
515.955	-36207.1	-14523.4	5.07	-0.01	0.000121615	-5.75723e-10
515.972	-36207	-14523.5	5.07	-0.01	-3.23428e-05	2.21923e-09
515.989	-36207	-14523.5	5.07001	-0.01	8.47931e-06	-8.30116e-09
516.006	-36206.9	-14523.5	5.07	-0.01	0	0
516.023	-36206.8	-14523.6	5.07	-0.01	0	0
516.04	-36206.7	-14523.6	5.06667	-0.01	0	0
516.057	-36206.6	-14523.6	5.06311	-0.01	-3.75092e-08	1.91156e-06
516.074	-36206.5	-14523.6	5.05991	-0.01	1.24638e-08	-7.29131e-06
516.091	-36206.5	-14523.7	5.06002	-0.01	-1.23386e-08	2.72332e-05
516.108	-36206.4	-14523.7	5.05999	-0.01	7.78322e-08	-0.000220191
516.125	-36206.3	-14523.7	5.06	-0.01	-2.91347e-07	-0.00524487
516.142	-36206.2	-14523.8	5.06	-0.01	1.08449e-06	-0.0201881
516.159	-36206.1	-14523.8	5.06	-0.01	-6.27352e-06	-0.0537575
516.176	-36206	-14523.8	5.06	-0.01	2.37783e-05	-0.101018
516.193	-36206	-14523.8	5.06	-0.01	-8.83021e-05	-0.1632
516.21	-36205.9	-14523.9	5.06	-0.01	0.000492396	-0.23382
516.227	-36205.8	-14523.9	5.06	-0.01	0.00432483	-0.309045
516.244	-36205.7	-14523.9	5.06	-0.01	0.00687059	-0.398161
516.261	-36205.7	-14523.9	5.06	-0.01	0.00666029	-0.502793
516.278	-36205.6	-14524	5.06	-0.01	0.00645459	-0.598147
516.295	-36205.5	-14524	5.06	-0.01	0.00760925	-0.688539
516.312	-36205.4	-14524	5.06	-0.01	0.0103899	-0.775178
516.329	-36205.3	-14524.1	5.06	-0.01	0.00989605	-0.857729
516.346	-36205.2	-14524.1	5.06	-0.01	0.0100258	-0.940131
516.363	-36205.2	-14524.1	5.06	-0.01	0.00999251	-1.01549
516.38	-36205.1	-14524.1	5.06	-0.01	0.010002	-1.07416
516.397	-36205	-14524.2	5.06	-0.01	0.00999951	-1.12746
516.414	-36204.9	-14524.2	5.06	-0.01	0.0100001	-1.17758
516.431	-36204.8	-14524.2	5.06	-0.01	0.00999996	-1.22502
516.448	-36204.8	-14524.3	5.06	-0.01	0.01	-1.2733
516.465	-36204.7	-14524.3	5.06	-0.01	0.01	-1.31789
516.482	-36204.6	-14524.3	5.06	-0.01	0.01	-1.35676
516.499	-36204.5	-14524.3	5.06	-0.01	0.01	-1.39563
516.516	-36204.4	-14524.4	5.06	-0.01	0.01	-1.43372
516.533	-36204.3	-14524.4	5.06	-0.01	0.01	-1.47086
516.55	-36204.3	-14524.4	5.06	-0.01	0.01	-1.51078
516.567	-36204.2	-14524.5	5.06	-0.01	0.01	-1.5504
516.584	-36204.1	-14524.5	5.06	-0.01	0.01	-1.59161
516.601	-36204	-14524.5	5.06	-0.01	0.01	-1.64633
516.618	-36203.9	-14524.5	5.06	-0.01	0.01	-1.70768
516.635	-36203.9	-14524.6	5.06	-0.01	0.01	-1.76754
516.652	-36203.8	-14524.6	5.06	-0.01	0.01	-1.82127
516.669	-36203.7	-14524.6	5.06	-0.01	0.01	-1.86256
516.686	-36203.6	-14524.7	5.06	-0.01	0.01	-1.89184
516.703	-36203.5	-14524.7	5.06	-0.01	0.01	-1.91413
516.72	-36203.4	-14524.7	5.06	-0.01	0.01	-1.92815
516.737	-36203.4	-14524.7	5.06	-0.01	0.01	-1.9417
516.754	-36203.3	-14524.8	5.06001	-0.01	0.01	-1.95931
516.771	-36203.2	-14524.8	5.05995	-0.01	0.01	-1.98545
516.788	-36203.1	-14524.8	5.06018	-0.01	0.01	-2.02104
516.805	-36203.1	-14524.8	5.05689	-0.01	0.01	-2.06994
516.822	-36203	-14524.9	5.05354	-0.01	0.01	-2.12024
516.839	-36202.9	-14524.9	5.05011	-0.01	0.01	-2.16816
516.856	-36202.8	-14524.9	5.05	-0.01	0.01	-2.21786
516.873	-36202.7	-14525	5.05	-0.01	0.01	-2.26688
516.89	-36202.6	-14525	5.05	-0.01	0.01	-2.32135
516.907	-36202.6	-14525	5.05	-0.01	0.01	-2.38142
516.924	-36202.5	-14525.1	5.05	-0.01	0.01	-2.43546
516.941	-36202.4	-14525.1	5.05	-0.01	0.01	-2.48684
516.958	-36202.3	-14525.1	5.05	-0.01	0.01	-2.54385
516.975	-36202.2	-14525.1	5.05	-0.00999999	0.01	-2.60309
516.992	-36202.2	-14525.2	5.05	-0.01	0.01	-2.66806
517.009	-36202.1	-14525.2	5.05	-0.00999989	0.01	-2.73458
517.026	-36202	-14525.2	5.05	-0.0100004	0.01	-2.79467
517.043	-36201.9	-14525.2	5.05	-0.00999842	0.01	-2.85547
517.06	-36201.8	-14525.3	5.05	-0.010008	0.01	-2.92006
517.077	-36201.7	-14525.3	5.05	-0.00996962	0.01	-2.98011
517.094	-36201.7	-14525.3	5.05	-0.0101123	0.01	-3.03894
517.111	-36201.6	-14525.4	5.05	-0.00946953	0.01	-3.0928
517.128	-36201.5	-14525.4	5.05001	-0.0123417	0.01	-3.13229
517.145	-36201.4	-14525.4	5.04995	-0.0297828	0.01	-3.15647
517.162	-36201.3	-14525.4	5.05021	-0.065782	0.01	-3.16021
517.179	-36201.3	-14525.5	5.04905	-0.119418	0.01	-3.14265
517.196	-36201.2	-14525.5	5.04562	-0.187085	0.01	-3.10407
517.213	-36201.1	-14525.5	5.04057	-0.261172	0.01	-3.04773
517.23	-36201	-14525.6	5.03522	-0.332127	0.01	-2.97374
517.247	-36200.9	-14525.6	5.03073	-0.430148	0.01	-2.87208
517.264	-36200.9	-14525.6	5.02354	-0.543959	0.01	-2.75229
517.281	-36200.8	-14525.6	5.01596	-0.64229	0.01	-2.63603
517.298	-36200.7	-14525.7	5.00344	-0.728302	0.01	-2.51431
517.315	-36200.6	-14525.7	4.98975	-0.81402	0.01	-2.38669
517.332	-36200.5	-14525.7	4.97481	-0.900789	0.01	-2.25927
517.349	-36200.5	-14525.7	4.95757	-0.988067	0.01	-2.1287
517.366	-36200.4	-14525.8	4.938	-1.0611	0.01	-2.0126
517.383	-36200.3	-14525.8	4.92037	-1.11907	0.01	-1.91562
517.4	-36200.2	-14525.8	4.90099	-1.16918	0.01	-1.81613
517.417	-36200.1	-14525.9	4.88054	-1.21903	0.00999996	-1.71511
517.434	-36200.1	-14525.9	4.85834	-1.26885	0.0100002	-1.61325
517.451	-36200	-14525.9	4.83596	-1.3195	0.00999948	-1.50863
517.468	-36199.9	-14526	4.81602	-1.36205	0.0100021	-1.41536
517.485	-36199.8	-14526	4.79413	-1.40146	0.00999229	-1.33627
517.502	-36199.8	-14526	4.76678	-1.4411	0.0100248	-1.25866
517.519	-36199.7	-14526	4.73923	-1.47795	0.00990216	-1.18555
517.536	-36199.6	-14526.1	4.71545	-1.51678	0.0103665	-1.11281
517.553	-36199.5	-14526.1	4.69125	-1.55952	0.00710496	-1.0338
517.57	-36199.4	-14526.1	4.66463	-1.59686	0.0068273	-0.953531
517.587	-36199.4	-14526.1	4.63847	-1.63789	0.00374314	-0.865326
517.604	-36199.3	-14526.2	4.60691	-1.69542	0.00349516	-0.755311
517.621	-36199.2	-14526.2	4.57982	-1.76542	0.000114211	-0.644431
517.638	-36199.2	-14526.2	4.55036	-1.82662	0.00297537	-0.536976
517.655	-36199.1	-14526.2	4.51859	-1.88064	0.00335105	-0.42292
517.672	-36199	-14526.3	4.48529	-1.91807	0.0034333	-0.306619
517.689	-36198.9	-14526.3	4.45203	-1.94857	0.000136691	-0.180954
517.706	-36198.9	-14526.3	4.41667	-1.96667	0	-0.0511983
517.723	-36198.8	-14526.3	4.38333	-1.98	1.03747e-15	0.0555556
517.74	-36198.7	-14526.4	4.35	-1.99	0	0.16122
517.757	-36198.7	-14526.4	4.31463	-2.01129	-5.90655e-07	0.301371
517.774	-36198.6	-14526.4	4.28141	-2.03512	1.57919e-07	0.480877
517.791	-36198.5	-14526.4	4.24798	-2.07623	-4.10186e-08	0.689689
517.808	-36198.5	-14526.5	4.21235	-2.12974	2.07529e-08	0.91803
517.825	-36198.4	-14526.5	4.17582	-2.18277	-7.0443e-09	1.12376
517.842	-36198.3	-14526.5	4.13848	-2.23218	7.40704e-09	1.326
517.859	-36198.3	-14526.5	4.09645	-2.27839	-3.52725e-08	1.52708
517.876	-36198.2	-14526.6	4.06004	-2.32941	1.31856e-07	1.70151
517.893	-36198.1	-14526.6	4.01917	-2.38773	-4.89175e-07	1.86581
517.91	-36198.1	-14526.6	3.97698	-2.45092	2.48705e-06	2.02397
517.927	-36198	-14526.6	3.93755	-2.5054	-9.40568e-06	2.15534
517.944	-36197.9	-14526.6	3.89627	-2.55515	3.47684e-05	2.27207
517.961	-36197.9	-14526.7	3.84955	-2.61113	-0.00016422	2.37946
517.978	-36197.8	-14526.7	3.80291	-2.67585	0.000704739	2.47406
517.995	-36197.8	-14526.7	3.75646	-2.74437	0.00440555	2.56572
518.012	-36197.7	-14526.7	3.71015	-2.81234	0.00798932	2.64539
518.029	-36197.6	-14526.7	3.66395	-2.87041	0.0104879	2.70382
518.046	-36197.6	-14526.8	3.61494	-2.93341	0.00899838	2.75231
518.063	-36197.5	-14526.8	3.56218	-3.0002	0.00498224	2.79795
518.08	-36197.5	-14526.8	3.51341	-3.06128	0.00309435	2.8394
518.097	-36197.4	-14526.8	3.46021	-3.12225	0.00332095	2.87771
518.114	-36197.3	-14526.8	3.40472	-3.1767	0.00363748	2.90615
518.131	-36197.3	-14526.9	3.35044	-3.22033	0.00177903	2.92633
518.148	-36197.2	-14526.9	3.29304	-3.26373	-0.000309502	2.94694
518.165	-36197.2	-14526.9	3.23802	-3.3036	8.66469e-05	2.96933
518.182	-36197.1	-14526.9	3.18581	-3.33672	-2.3043e-05	2.98956
518.199	-36197.1	-14526.9	3.12832	-3.36274	5.4403e-06	3.00621
518.216	-36197	-14527	3.06952	-3.37531	-1.50525e-06	3.01893
518.233	-36197	-14527	3.01382	-3.37647	3.99865e-07	3.02746
518.25	-36196.9	-14527	2.9545	-3.36343	-9.19787e-08	3.03552
518.267	-36196.9	-14527	2.89638	-3.34622	2.52143e-08	3.04834
518.284	-36196.8	-14527	2.84014	-3.32432	-6.68946e-09	3.0746
518.301	-36196.8	-14527	2.78309	-3.28911	1.48651e-09	3.11789
518.318	-36196.8	-14527.1	2.72877	-3.24423	-4.04502e-10	3.16256
518.335	-36196.7	-14527.1	2.67605	-3.19496	1.07153e-10	3.20103
518.352	-36196.7	-14527.1	2.61998	-3.14433	-2.26863e-11	3.24216
518.369	-36196.6	-14527.1	2.56536	-3.10221	6.13718e-12	3.28792
518.386	-36196.6	-14527.1	2.5154	-3.06343	-1.62279e-12	3.32907
518.403	-36196.5	-14527.1	2.46237	-3.01613	3.19162e-13	3.35241
518.42	-36196.5	-14527.1	2.41491	-2.96002	-8.59451e-14	3.35188
518.437	-36196.5	-14527.1	2.36559	-2.90373	2.26751e-14	3.33346
518.454	-36196.4	-14527.2	2.31587	-2.84327	-3.91951e-15	3.30531
518.471	-36196.4	-14527.2	2.26568	-2.79496	1.05183e-15	3.2756
518.488	-36196.4	-14527.2	2.21898	-2.75442	-2.76739e-16	3.24929
518.505	-36196.3	-14527.2	2.16946	-2.71875	3.53665e-17	3.22169
518.522	-36196.3	-14527.2	2.12579	-2.68216	-9.4689e-18	3.19347
518.539	-36196.3	-14527.2	2.08266	-2.64555	2.48246e-18	3.16113
518.556	-36196.2	-14527.2	2.03667	-2.60667	0	3.12309
518.573	-36196.2	-14527.2	1.99333	-2.56667	0	3.0817
518.59	-36196.2	-14527.3	1.95	-2.51667	0	3.03486
518.607	-36196.1	-14527.3	1.90414	-2.46014	-1.07803e-20	2.98166
518.624	-36196.1	-14527.3	1.86435	-2.41059	2.88201e-21	2.93181
518.641	-36196.1	-14527.3	1.82436	-2.3638	-7.47666e-22	2.87997
518.658	-36196	-14527.3	1.78528	-2.30493	3.71032e-22	2.81147
518.675	-36196	-14527.3	1.7456	-2.21898	-9.91481e-23	2.72761
518.692	-36196	-14527.3	1.70873	-2.11242	2.5554e-23	2.62295
518.709	-36196	-14527.3	1.67075	-1.99053	-9.51372e-24	2.51207
518.726	-36195.9	-14527.3	1.64147	-1.90362	2.54106e-24	2.41764
518.743	-36195.9	-14527.4	1.6116	-1.82291	-6.50086e-25	2.31937
518.76	-36195.9	-14527.4	1.58298	-1.69603	2.15204e-25	2.18839
518.777	-36195.9	-14527.4	1.55344	-1.52672	-5.74491e-26	2.02953
518.794	-36195.8	-14527.4	1.52712	-1.33556	1.45733e-26	1.85184
518.811	-36195.8	-14527.4	1.50447	-1.162	-4.52445e-27	1.67223
518.828	-36195.8	-14527.4	1.48846	-1.00863	1.20709e-27	1.51386
518.845	-36195.8	-14527.4	1.47232	-0.846792	-3.03223e-28	1.35462
518.862	-36195.7	-14527.4	1.4582	-0.689631	9.04093e-29	1.20369
518.879	-36195.7	-14527.4	1.44719	-0.570136	-2.41047e-29	1.07961
518.896	-36195.7	-14527.4	1.44072	-0.462643	5.98606e-30	0.969154
518.913	-36195.7	-14527.4	1.4352	-0.365463	-1.73601e-30	0.870693
518.93	-36195.6	-14527.4	1.43075	-0.285863	4.62508e-31	0.791407
518.947	-36195.6	-14527.5	1.42486	-0.222753	-1.13302e-31	0.724514
518.964	-36195.6	-14527.5	1.42184	-0.177918	3.22044e-32	0.673083
518.981	-36195.6	-14527.5	1.41841	-0.145262	-8.5727e-33	0.6369
518.998	-36195.6	-14527.5	1.41507	-0.118287	2.06572e-33	0.611183
519.015	-36195.5	-14527.5	1.4113	-0.106283	-5.78312e-34	0.599552
519.032	-36195.5	-14527.5	1.40968	-0.109874	1.53797e-34	0.605316
519.049	-36195.5	-14527.5	1.41032	-0.129546	-3.63105e-35	0.625407
519.066	-36195.5	-14527.5	1.40826	-0.150789	1.00466e-35	0.652119
519.083	-36195.4	-14527.5	1.40466	-0.16558	-2.66884e-36	0.679673
519.1	-36195.4	-14527.5	1.40129	-0.187389	6.13898e-37	0.710464
519.117	-36195.4	-14527.5	1.39771	-0.213736	-1.68289e-37	0.743705
519.134	-36195.4	-14527.5	1.39493	-0.241287	4.46478e-38	0.774054
519.151	-36195.3	-14527.5	1.38865	-0.262169	-9.92148e-39	0.803366
519.168	-36195.3	-14527.6	1.38406	-0.276437	2.69979e-39	0.82923
519.185	-36195.3	-14527.6	1.38109	-0.287261	-7.15179e-40	0.856158
519.202	-36195.3	-14527.6	1.3774	-0.295665	1.51416e-40	0.886369
519.219	-36195.3	-14527.6	1.37444	-0.295117	-4.09617e-41	0.913116
519.236	-36195.2	-14527.6	1.36805	-0.283963	1.08311e-41	0.931636
519.253	-36195.2	-14527.6	1.36409	-0.264119	-2.1302e-42	0.940075
519.27	-36195.2	-14527.6	1.35774	-0.236794	5.73628e-43	0.93188
519.287	-36195.2	-14527.6	1.35387	-0.183666	-1.51342e-43	0.899018
519.304	-36195.1	-14527.6	1.35027	-0.091862	2.61602e-44	0.836378
519.321	-36195.1	-14527.6	1.34998	0.0033169	-7.02028e-45	0.76348
519.338	-36195.1	-14527.6	1.34983	0.0835505	1.84705e-45	0.68987
519.355	-36195.1	-14527.6	1.35312	0.174404	-2.36049e-46	0.609447
519.372	-36195.1	-14527.6	1.3564	0.267937	6.31988e-47	0.526645
519.389	-36195	-14527.6	1.3629	0.355347	-1.65688e-47	0.443912
519.406	-36195	-14527.7	1.37	0.423333	0	0.362745
519.423	-36195	-14527.7	1.37667	0.47	0	0.297386
519.44	-36195	-14527.7	1.38333	0.506667	0	0.242919
519.457	-36194.9	-14527.7	1.39051	0.531152	7.19518e-50	0.195797
519.474	-36194.9	-14527.7	1.4006	0.547516	-1.92356e-50	0.15924
519.491	-36194.9	-14527.7	1.41061	0.56071	4.99019e-51	0.126664
519.508	-36194.9	-14527.7	1.42122	0.570993	-2.4764e-51	0.0971333
519.525	-36194.9	-14527.7	1.43115	0.577236	6.6175e-52	0.0765287
519.542	-36194.8	-14527.7	1.44123	0.580123	-1.70556e-52	0.0656309
519.559	-36194.8	-14527.7	1.45182	0.579953	6.3498e-53	0.0633848
519.576	-36194.8	-14527.7	1.46173	0.580019	-1.69599e-53	0.0672908
519.593	-36194.8	-14527.8	1.47186	0.579972	4.33891e-54	0.0731437
519.61	-36194.7	-14527.8	1.48242	0.580129	-1.43635e-54	0.0816723
519.627	-36194.7	-14527.8	1.49231	0.579474	3.83435e-55	0.0919602
519.644	-36194.7	-14527.8	1.50248	0.575778	-9.72677e-56	0.104335
519.661	-36194.7	-14527.8	1.51301	0.572347	3.01978e-56	0.116761
519.678	-36194.6	-14527.8	1.5229	0.569034	-8.05658e-57	0.12688
519.695	-36194.6	-14527.8	1.53307	0.565631	2.02382e-57	0.135412
519.712	-36194.6	-14527.8	1.54381	0.562129	-6.03423e-58	0.142727
519.729	-36194.6	-14527.8	1.55257	0.558847	1.60883e-58	0.147577
519.746	-36194.5	-14527.8	1.55914	0.555416	-3.99531e-59	0.151672
519.763	-36194.5	-14527.8	1.56593	0.551954	1.15868e-59	0.154662
519.78	-36194.5	-14527.8	1.57376	0.548574	-3.08694e-60	0.156285
519.797	-36194.5	-14527.9	1.58444	0.545492	7.56219e-61	0.157313
519.814	-36194.4	-14527.9	1.59476	0.540196	-2.14944e-61	0.158518
519.831	-36194.4	-14527.9	1.60465	0.534779	5.72172e-62	0.159281
519.848	-36194.4	-14527.9	1.61493	0.531749	-1.37874e-62	0.158197
519.865	-36194.4	-14527.9	1.62564	0.528188	3.85986e-63	0.155055
519.882	-36194.3	-14527.9	1.6337	0.524928	-1.02649e-63	0.152435
519.899	-36194.3	-14527.9	1.64043	0.521481	2.42349e-64	0.149964
519.916	-36194.3	-14527.9	1.64704	0.51791	-6.70543e-65	0.150055
519.933	-36194.3	-14527.9	1.65559	0.515127	1.78128e-65	0.160047
519.95	-36194.2	-14527.9	1.66624	0.509073	-4.09738e-66	0.19286
519.967	-36194.2	-14527.9	1.6768	0.5043	1.12325e-66	0.253523
519.984	-36194.2	-14528	1.68444	0.500948	-2.98119e-67	0.340826
520.001	-36194.2	-14528	1.69128	0.49987	6.66321e-68	0.465568
520.018	-36194.1	-14528	1.69782	0.499845	-1.96621e-68	0.61034
520.035	-36194.1	-14528	1.70682	0.501927	1.09307e-68	0.758492
520.052	-36194.1	-14528	1.71755	0.508011	-2.08437e-68	0.908809
520.069	-36194	-14528	1.72768	0.517592	7.84566e-68	1.04006
520.086	-36194	-14528	1.7376	0.527542	-2.92946e-67	1.15222
520.103	-36194	-14528	1.74809	0.538346	8.84725e-67	1.2575
520.12	-36194	-14528	1.75848	0.545593	-3.45816e-66	1.34397
520.137	-36193.9	-14528	1.76553	0.552202	1.29474e-65	1.41473
520.154	-36193.9	-14528	1.77253	0.558883	-3.47768e-65	1.47165
520.171	-36193.9	-14528.1	1.77908	0.571636	1.34932e-64	1.5089
520.188	-36193.8	-14528.1	1.78871	0.587462	-5.04943e-64	1.52731
520.205	-36193.8	-14528.1	1.79942	0.614861	1.01751e-63	1.52872
520.222	-36193.8	-14528.1	1.80933	0.644911	-3.92217e-63	1.51629
520.239	-36193.8	-14528.1	1.8225	0.674906	1.46711e-62	1.4959
520.256	-36193.7	-14528.1	1.83667	0.703333	0	1.47168
520.273	-36193.7	-14528.1	1.85	0.726667	0	1.44553
520.29	-36193.7	-14528.1	1.86	0.75	0	1.41721
520.307	-36193.6	-14528.1	1.87418	0.767559	-3.37841e-60	1.37879
520.324	-36193.6	-14528.2	1.88743	0.780646	1.28863e-59	1.33247
520.341	-36193.6	-14528.2	1.90082	0.790608	-4.81308e-59	1.27273
520.358	-36193.5	-14528.2	1.91496	0.801128	3.76617e-58	1.20204
520.375	-36193.5	-14528.2	1.9282	0.806868	-1.43145e-57	1.13787
520.392	-36193.5	-14528.2	1.94165	0.802161	5.33412e-57	1.0833
520.409	-36193.5	-14528.2	1.95573	0.786695	-3.08588e-56	1.03743
520.426	-36193.4	-14528.2	1.96908	0.766453	1.16964e-55	1.00173
520.443	-36193.4	-14528.2	1.98205	0.74631	-4.34352e-55	0.969254
520.46	-36193.4	-14528.2	1.99239	0.725145	2.20847e-54	0.938887
520.477	-36193.3	-14528.3	2.00217	0.705416	-8.35217e-54	0.913844
520.494	-36193.3	-14528.3	2.01308	0.684943	3.08741e-53	0.891255
520.511	-36193.3	-14528.3	2.02738	0.664487	-1.45826e-52	0.869669
520.528	-36193.2	-14528.3	2.04068	0.649477	5.50493e-52	0.848855
520.545	-36193.2	-14528.3	2.05337	0.642563	-2.02301e-51	0.82437
520.562	-36193.2	-14528.3	2.06353	0.644209	9.10378e-51	0.796388
520.579	-36193.1	-14528.3	2.07349	0.648787	-3.43144e-50	0.772012
520.596	-36193.1	-14528.3	2.08372	0.655686	1.25175e-49	0.756075
520.613	-36193.1	-14528.3	2.09427	0.663887	-5.44181e-49	0.753253
520.63	-36193	-14528.4	2.10379	0.674066	2.04851e-48	0.761168
520.647	-36193	-14528.4	2.11559	0.68459	-7.40377e-48	0.776179
520.664	-36193	-14528.4	2.12971	0.693419	3.13595e-47	0.79612
520.681	-36192.9	-14528.4	2.1431	0.699969	-1.17919e-46	0.821231
520.698	-36192.9	-14528.4	2.15523	0.705202	4.21205e-46	0.857236
520.715	-36192.9	-14528.4	2.16538	0.708643	-1.74799e-45	0.903393
520.732	-36192.8	-14528.4	2.17492	0.710286	6.56655e-45	0.954161
520.749	-36192.8	-14528.4	2.1873	0.709869	-2.31025e-44	1.00895
520.766	-36192.8	-14528.5	2.20125	0.710294	9.43063e-44	1.06128
520.783	-36192.7	-14528.5	2.2147	0.708279	-3.53976e-43	1.10713
520.8	-36192.7	-14528.5	2.22644	0.704551	1.22057e-42	1.15052
520.817	-36192.6	-14528.5	2.23657	0.701083	-4.915e-42	1.18627
520.834	-36192.6	-14528.5	2.24609	0.698187	1.84346e-41	1.20998
520.851	-36192.6	-14528.5	2.25904	0.69221	-6.18277e-41	1.21609
520.868	-36192.5	-14528.5	2.27279	0.685326	2.46129e-40	1.19844
520.885	-36192.5	-14528.5	2.28627	0.678256	-9.22543e-40	1.15565
520.902	-36192.5	-14528.6	2.29763	0.674454	2.97153e-39	1.08812
520.919	-36192.4	-14528.6	2.30773	0.667629	-1.1714e-38	0.994361
520.936	-36192.4	-14528.6	2.31731	0.671855	4.38805e-38	0.85812
520.953	-36192.4	-14528.6	2.33076	0.704398	-1.32554e-37	0.637961
520.97	-36192.3	-14528.6	2.34437	0.766422	5.18126e-37	0.357658
520.987	-36192.3	-14528.6	2.35762	0.85624	-1.93987e-36	0.0323745
521.004	-36192.2	-14528.6	2.37155	0.991971	5.2105e-36	-0.352247
521.021	-36192.2	-14528.6	2.38795	1.14804	-2.02165e-35	-0.735324
521.038	-36192.2	-14528.7	2.40716	1.30759	7.56542e-35	-1.09931
521.055	-36192.1	-14528.7	2.435	1.4678	-1.52451e-34	-1.44748
521.072	-36192.1	-14528.7	2.46172	1.6058	5.87648e-34	-1.73212
521.089	-36192.1	-14528.7	2.49149	1.72963	-2.19813e-33	-1.98033
521.106	-36192	-14528.7	2.52333	1.84333	0	-2.21242
521.123	-36192	-14528.7	2.55667	1.93667	0	-2.40087
521.14	-36191.9	-14528.8	2.59	2.01333	0	-2.55556
521.157	-36191.9	-14528.8	2.62538	2.07654	5.06178e-31	-2.68403
521.174	-36191.8	-14528.8	2.65855	2.12239	-1.93073e-30	-2.77352
521.191	-36191.8	-14528.8	2.69217	2.15848	7.2113e-30	-2.83756
521.208	-36191.8	-14528.8	2.73118	2.18201	-5.64276e-29	-2.8783
521.225	-36191.7	-14528.8	2.76755	2.19475	2.1447e-28	-2.89652
521.242	-36191.7	-14528.8	2.80453	2.20375	-7.99196e-28	-2.89698
521.259	-36191.6	-14528.9	2.84334	2.2033	4.6235e-27	-2.88458
521.276	-36191.6	-14528.9	2.87967	2.20285	-1.75244e-26	-2.86006
521.293	-36191.5	-14528.9	2.91682	2.19445	6.50778e-26	-2.82453
521.31	-36191.5	-14528.9	2.9555	2.17363	-3.3089e-25	-2.77037
521.327	-36191.4	-14528.9	2.99193	2.1366	1.25138e-24	-2.70271
521.344	-36191.4	-14528.9	3.02852	2.08168	-4.62578e-24	-2.61777
521.361	-36191.3	-14529	3.06326	2.0139	2.18488e-23	-2.52242
521.378	-36191.3	-14529	3.0965	1.9523	-8.24788e-23	-2.43292
521.395	-36191.2	-14529	3.12952	1.89221	3.03102e-22	-2.34526
521.412	-36191.2	-14529	3.16103	1.83279	-1.36399e-21	-2.26007
521.429	-36191.1	-14529	3.18924	1.77772	5.14123e-21	-2.18582
521.446	-36191.1	-14529	3.21781	1.72429	-1.87546e-20	-2.11393
521.463	-36191	-14529.1	3.24798	1.67331	8.15331e-20	-2.04701
521.48	-36191	-14529.1	3.27535	1.62873	-3.06923e-19	-1.99057
521.497	-36190.9	-14529.1	3.30528	1.58545	1.10929e-18	-1.93895
521.514	-36190.9	-14529.1	3.33291	1.54545	-4.6985e-18	-1.89388
521.531	-36190.8	-14529.1	3.35776	1.51044	1.76675e-17	-1.85732
521.548	-36190.8	-14529.2	3.3816	1.47968	-6.3108e-17	-1.82458
521.565	-36190.7	-14529.2	3.40589	1.45198	2.61896e-16	-1.79719
521.582	-36190.7	-14529.2	3.42881	1.42936	-9.83847e-16	-1.77908
521.599	-36190.6	-14529.2	3.45321	1.42123	3.46139e-15	-1.77384
521.616	-36190.5	-14529.2	3.47695	1.43176	-1.41296e-14	-1.78547
521.633	-36190.5	-14529.3	3.50194	1.45312	5.30352e-14	-1.80902
521.65	-36190.4	-14529.3	3.52999	1.47961	-1.82874e-13	-1.8415
521.667	-36190.4	-14529.3	3.55778	1.50945	7.364e-13	-1.8764
521.684	-36190.3	-14529.3	3.58144	1.54003	-2.76201e-12	-1.9139
521.701	-36190.3	-14529.3	3.60826	1.58443	9.26348e-12	-1.96065
521.718	-36190.2	-14529.4	3.63533	1.63742	-3.68768e-11	-2.01433
521.735	-36190.1	-14529.4	3.66449	1.69305	1.38222e-10	-2.06944
521.752	-36190.1	-14529.4	3.6933	1.75039	-4.45216e-10	-2.12658
521.769	-36190	-14529.4	3.72296	1.80228	1.75507e-09	-2.17679
521.786	-36190	-14529.4	3.75253	1.84684	-6.5745e-09	-2.22022
521.803	-36189.9	-14529.5	3.78698	1.88702	1.98602e-08	-2.25879
521.82	-36189.8	-14529.5	3.82115	1.91854	-7.76294e-08	-2.2872
521.837	-36189.8	-14529.5	3.85127	1.94141	2.90645e-07	-2.30124
521.854	-36189.7	-14529.5	3.883	1.93896	-7.80676e-07	-2.29437
521.871	-36189.7	-14529.5	3.91301	1.90837	3.02898e-06	-2.26247
521.888	-36189.6	-14529.6	3.94606	1.85502	-1.13351e-05	-2.20558
521.905	-36189.5	-14529.6	3.97817	1.77191	2.28412e-05	-2.12317
521.922	-36189.5	-14529.6	4.00833	1.67951	-8.80456e-05	-2.01894
521.939	-36189.4	-14529.6	4.03515	1.54685	0.00310836	-1.87939
521.956	-36189.3	-14529.7	4.06	1.34	0.00666667	-1.67974
521.973	-36189.3	-14529.7	4.08	1.10333	0.01	-1.45316
521.99	-36189.2	-14529.7	4.09667	0.856667	0.01	-1.21024
522.007	-36189.2	-14529.7	4.1106	0.594972	0.0100063	-0.950311
522.024	-36189.1	-14529.8	4.11693	0.352929	0.0099983	-0.715714
522.041	-36189	-14529.8	4.12007	0.13117	0.0100004	-0.503102
522.058	-36189	-14529.8	4.12001	-0.0525587	0.0099997	-0.312192
522.075	-36188.9	-14529.8	4.11983	-0.195373	0.0100004	-0.164813
522.092	-36188.8	-14529.8	4.11602	-0.321617	0.00999878	-0.0339671
522.109	-36188.8	-14529.9	4.10837	-0.442891	0.010007	0.0860628
522.126	-36188.7	-14529.9	4.09822	-0.539153	0.00997358	0.183447
522.143	-36188.6	-14529.9	4.08816	-0.619313	0.0100981	0.263923
522.16	-36188.6	-14529.9	4.07754	-0.679176	0.00945774	0.329062
522.177	-36188.5	-14530	4.06784	-0.721727	0.00586374	0.372918
522.194	-36188.4	-14530	4.05693	-0.748649	0.00238026	0.403427
522.211	-36188.4	-14530	4.04257	-0.762131	-0.000245206	0.419588
522.228	-36188.3	-14530	4.02951	-0.763354	-0.000149316	0.423739
522.245	-36188.2	-14530	4.01584	-0.755858	0.000930335	0.418152
522.262	-36188.2	-14530.1	4.00191	-0.736488	0.003711	0.404891
522.279	-36188.1	-14530.1	3.98849	-0.714806	0.00329211	0.384679
522.296	-36188	-14530.1	3.976	-0.685777	0.00312601	0.359442
522.313	-36188	-14530.1	3.96588	-0.652927	0.00457339	0.33026
522.33	-36187.9	-14530.2	3.95592	-0.619842	0.007265	0.301849
522.347	-36187.8	-14530.2	3.9457	-0.585216	0.0054382	0.271771
522.364	-36187.8	-14530.2	3.93496	-0.55206	0.00144214	0.242843
522.381	-36187.7	-14530.2	3.92667	-0.522639	-0.00025223	0.216452
522.398	-36187.7	-14530.2	3.91998	-0.492867	6.07787e-05	0.190324
522.415	-36187.6	-14530.3	3.91341	-0.467082	-1.70154e-05	0.166981
522.432	-36187.5	-14530.3	3.90474	-0.445713	4.52508e-06	0.149051
522.449	-36187.5	-14530.3	3.89596	-0.427223	-1.06834e-06	0.133291
522.466	-36187.4	-14530.3	3.88944	-0.409636	2.95595e-07	0.121002
522.483	-36187.3	-14530.4	3.88278	-0.396843	-7.85238e-08	0.114284
522.5	-36187.3	-14530.4	3.87583	-0.388786	1.80624e-08	0.114129
522.517	-36187.2	-14530.4	3.86898	-0.384373	-4.95147e-09	0.118688
522.534	-36187.2	-14530.4	3.86238	-0.380949	1.31365e-09	0.126105
522.551	-36187.1	-14530.5	3.85549	-0.379802	-2.91914e-10	0.137478
522.568	-36187	-14530.5	3.84824	-0.380134	7.94345e-11	0.152823
522.585	-36187	-14530.5	3.84448	-0.379667	-2.10423e-11	0.171352
522.602	-36186.9	-14530.5	3.83849	-0.38244	4.45505e-12	0.19431
522.619	-36186.8	-14530.5	3.83149	-0.385686	-1.20519e-12	0.222819
522.636	-36186.8	-14530.6	3.82496	-0.3916	3.18677e-13	0.264364
522.653	-36186.7	-14530.6	3.8179	-0.398736	-6.26758e-14	0.332923
522.67	-36186.7	-14530.6	3.81115	-0.405715	1.68776e-14	0.422281
522.687	-36186.6	-14530.6	3.80457	-0.409483	-4.45284e-15	0.535147
522.704	-36186.5	-14530.6	3.79744	-0.412918	7.69698e-16	0.68522
522.721	-36186.5	-14530.7	3.79097	-0.41624	-2.06554e-16	0.857977
522.738	-36186.4	-14530.7	3.7811	-0.419769	5.43448e-17	1.04337
522.755	-36186.4	-14530.7	3.77371	-0.420027	-6.94514e-18	1.2435
522.772	-36186.3	-14530.7	3.76706	-0.419999	1.85946e-18	1.42358
522.789	-36186.2	-14530.7	3.7604	-0.419978	-4.87495e-19	1.59135
522.806	-36186.2	-14530.8	3.75333	-0.42	0	1.76035
522.823	-36186.1	-14530.8	3.74667	-0.416667	0	1.91503
522.84	-36186.1	-14530.8	3.74	-0.413333	0	2.06754
522.857	-36186	-14530.8	3.72947	-0.409784	2.117e-21	2.22335
522.874	-36185.9	-14530.9	3.72298	-0.406515	-5.65958e-22	2.35926
522.891	-36185.9	-14530.9	3.71625	-0.40298	1.46824e-22	2.47847
522.908	-36185.8	-14530.9	3.70921	-0.396042	-7.28618e-23	2.58674
522.925	-36185.8	-14530.9	3.70248	-0.393013	1.94703e-23	2.67419
522.942	-36185.7	-14530.9	3.69616	-0.389553	-5.01819e-24	2.75587
522.959	-36185.6	-14531	3.69241	-0.386186	1.86827e-24	2.8358
522.976	-36185.6	-14531	3.68543	-0.38228	-4.99002e-25	2.90655
522.993	-36185.5	-14531	3.67881	-0.375791	1.27661e-25	2.97842
523.01	-36185.5	-14531	3.67155	-0.372623	-4.22609e-26	3.0545
523.027	-36185.4	-14531.1	3.6658	-0.369164	1.12816e-26	3.12531
523.044	-36185.3	-14531.1	3.66198	-0.36601	-2.86185e-27	3.19322
523.061	-36185.3	-14531.1	3.65455	-0.361459	8.88492e-28	3.25408
523.078	-36185.2	-14531.1	3.64816	-0.355361	-2.37044e-28	3.3033
523.095	-36185.2	-14531.1	3.64105	-0.352383	5.95457e-29	3.34738
523.112	-36185.1	-14531.2	3.63535	-0.348771	-1.77542e-29	3.38803
523.129	-36185.1	-14531.2	3.63139	-0.345518	4.73359e-30	3.42023
523.146	-36185	-14531.2	3.62406	-0.34209	-1.17552e-30	3.4465
523.163	-36184.9	-14531.2	3.61732	-0.33858	3.40911e-31	3.46506
523.18	-36184.9	-14531.2	3.61029	-0.335397	-9.08255e-32	3.47481
523.197	-36184.8	-14531.3	3.60526	-0.331594	2.22498e-32	3.47711
523.214	-36184.8	-14531.3	3.60017	-0.329952	-6.32418e-33	3.47088
523.231	-36184.7	-14531.3	3.59513	-0.328779	1.68347e-33	3.45608
523.248	-36184.7	-14531.3	3.59002	-0.325	-4.05658e-34	3.43149
523.265	-36184.6	-14531.3	3.58477	-0.321221	1.13567e-34	3.40102
523.282	-36184.5	-14531.4	3.58019	-0.320048	-3.0202e-35	3.37061
523.299	-36184.5	-14531.4	3.57289	-0.318407	7.1305e-36	3.34
523.316	-36184.4	-14531.4	3.5658	-0.314601	-1.9729e-36	3.31199
523.333	-36184.4	-14531.4	3.56109	-0.311428	5.24095e-37	3.28802
523.35	-36184.3	-14531.4	3.55823	-0.307882	-1.20555e-37	3.26631
523.367	-36184.2	-14531.5	3.5525	-0.304593	3.30479e-38	3.24759
523.384	-36184.2	-14531.5	3.54576	-0.300814	-8.76776e-39	3.23197
523.401	-36184.1	-14531.5	3.5385	-0.30009	1.94834e-39	3.21614
523.418	-36184.1	-14531.5	3.5341	-0.297854	-5.30174e-40	3.19989
523.435	-36184	-14531.5	3.53108	-0.294291	1.40444e-40	3.1823
523.452	-36184	-14531.6	3.5274	-0.290797	-2.97345e-41	3.16113
523.469	-36183.9	-14531.6	3.52444	-0.287602	8.04389e-42	3.13777
523.486	-36183.9	-14531.6	3.51804	-0.282013	-2.12696e-42	3.11001
523.503	-36183.8	-14531.6	3.51411	-0.271941	4.1832e-43	3.0751
523.52	-36183.7	-14531.6	3.50767	-0.261658	-1.12647e-43	3.03902
523.537	-36183.7	-14531.7	3.5041	-0.252018	2.97199e-44	3.00176
523.554	-36183.6	-14531.7	3.49742	-0.238484	-5.13724e-45	2.95764
523.571	-36183.6	-14531.7	3.49363	-0.222132	1.37861e-45	2.909
523.588	-36183.5	-14531.7	3.49043	-0.202458	-3.62717e-46	2.8555
523.605	-36183.5	-14531.7	3.48686	-0.181272	4.63543e-47	2.79253
523.622	-36183.4	-14531.8	3.48355	-0.158193	-1.24107e-47	2.72441
523.639	-36183.4	-14531.8	3.48011	-0.123073	3.25371e-48	2.63796
523.656	-36183.3	-14531.8	3.48	-0.0533333	0	2.51743
523.673	-36183.2	-14531.8	3.48	0.0366667	0	2.37473
523.69	-36183.2	-14531.8	3.48	0.146667	0	2.18845
523.707	-36183.1	-14531.9	3.48365	0.306769	-1.41296e-50	1.92476
523.724	-36183.1	-14531.9	3.49048	0.484294	3.7774e-51	1.59564
523.741	-36183	-14531.9	3.50073	0.682144	-9.79953e-52	1.20337
523.758	-36183	-14531.9	3.51518	0.886279	4.86305e-52	0.754263
523.775	-36182.9	-14531.9	3.53212	1.06695	-1.29952e-52	0.339625
523.792	-36182.8	-14532	3.55277	1.23675	3.34931e-53	-0.0581951
523.809	-36182.8	-14532	3.57756	1.40568	-1.24689e-53	-0.452202
523.826	-36182.7	-14532	3.60098	1.56437	3.32827e-54	-0.807364
523.843	-36182.7	-14532	3.62865	1.72628	-8.43708e-55	-1.15609
523.86	-36182.6	-14532	3.66122	1.88934	2.39614e-55	-1.49565
523.877	-36182.5	-14532.1	3.69426	2.02823	8.52444e-56	-1.78109
523.894	-36182.5	-14532.1	3.72889	2.15509	-5.74348e-55	-2.03165
523.911	-36182.4	-14532.1	3.76763	2.26247	2.79708e-54	-2.24283
523.928	-36182.4	-14532.1	3.80463	2.35232	-1.05798e-53	-2.39794
523.945	-36182.3	-14532.1	3.84568	2.43881	3.8885e-53	-2.52881
523.962	-36182.3	-14532.2	3.88862	2.52117	-1.74989e-52	-2.64492
523.979	-36182.2	-14532.2	3.93182	2.59658	6.59577e-52	-2.743
523.996	-36182.1	-14532.2	3.97596	2.67507	-2.40606e-51	-2.83915
524.013	-36182.1	-14532.2	4.02271	2.75697	1.046e-50	-2.92997
524.03	-36182	-14532.3	4.06862	2.83398	-3.93756e-50	-3.00843
524.047	-36181.9	-14532.3	4.11852	2.90674	1.42312e-49	-3.07971
524.064	-36181.9	-14532.3	4.16912	2.97162	-6.02778e-49	-3.13911
524.081	-36181.8	-14532.3	4.21618	3.02397	2.26659e-48	-3.185
524.098	-36181.7	-14532.3	4.26818	3.07225	-8.09622e-48	-3.22614
524.115	-36181.7	-14532.4	4.32168	3.11531	3.35991e-47	-3.26132
524.132	-36181.6	-14532.4	4.37455	3.15194	-1.26219e-46	-3.28744
524.149	-36181.5	-14532.4	4.43001	3.1808	4.44067e-46	-3.30683
524.166	-36181.4	-14532.4	4.4851	3.20063	-1.81272e-45	-3.31844
524.183	-36181.4	-14532.5	4.5376	3.21355	6.80397e-45	-3.32434
524.2	-36181.3	-14532.5	4.59339	3.21788	-2.34613e-44	-3.32188
524.217	-36181.2	-14532.5	4.64819	3.21098	9.4474e-44	-3.32129
524.234	-36181.1	-14532.6	4.70078	3.19713	-3.54342e-43	-3.33804
524.251	-36181.1	-14532.6	4.75665	3.17231	1.18843e-42	-3.39132
524.268	-36181	-14532.6	4.81166	3.14212	-4.73098e-42	-3.46847
524.285	-36180.9	-14532.6	4.86135	3.11212	1.77327e-41	-3.56988
524.302	-36180.8	-14532.7	4.91691	3.08297	-5.71175e-41	-3.72563
524.319	-36180.8	-14532.7	4.96835	3.05841	2.25161e-40	-3.93806
524.336	-36180.7	-14532.7	5.02052	3.03787	-8.43453e-40	-4.18156
524.353	-36180.6	-14532.7	5.07418	3.01948	2.54789e-39	-4.43809
524.37	-36180.5	-14532.8	5.12465	3.00555	-9.9592e-39	-4.65238
524.387	-36180.4	-14532.8	5.17425	2.99247	3.72873e-38	-4.82938
524.404	-36180.4	-14532.8	5.22712	2.97827	-1.00154e-37	-4.99766
524.421	-36180.3	-14532.9	5.27772	2.96503	3.88593e-37	-5.14503
524.438	-36180.2	-14532.9	5.32442	2.94872	-1.45419e-36	-5.27899
524.455	-36180.1	-14532.9	5.3737	2.93109	2.93034e-36	-5.39996
524.472	-36180	-14533	5.42376	2.91125	-1.12955e-35	-5.49507
524.489	-36179.9	-14533	5.4736	2.88821	4.22516e-35	-5.57487
524.506	-36179.8	-14533	5.52667	2.86	0	-5.65359
524.523	-36179.7	-14533	5.57333	2.83333	0	-5.72113
524.54	-36179.7	-14533.1	5.62	2.80667	0	-5.7756
524.557	-36179.6	-14533.1	5.66951	2.77473	-9.72953e-33	-5.81679
524.574	-36179.5	-14533.2	5.71605	2.74131	3.71116e-32	-5.84465
524.591	-36179.4	-14533.2	5.76275	2.7043	-1.38613e-31	-5.87085
524.608	-36179.3	-14533.2	5.80857	2.66156	1.08463e-30	-5.89582
524.625	-36179.2	-14533.2	5.85165	2.61818	-4.12245e-30	-5.91207
524.642	-36179.1	-14533.3	5.89541	2.57045	1.53618e-29	-5.91706
524.659	-36179	-14533.3	5.94081	2.51295	-8.88709e-29	-5.91011
524.676	-36178.9	-14533.3	5.98033	2.45757	3.36846e-28	-5.89666
524.693	-36178.8	-14533.4	6.02022	2.39109	-1.2509e-27	-5.86615
524.71	-36178.7	-14533.4	6.05957	2.27155	6.36022e-27	-5.79919
524.727	-36178.6	-14533.4	6.09834	2.10516	-2.40535e-26	-5.68452
524.744	-36178.5	-14533.5	6.13114	1.87297	8.89148e-26	-5.52322
524.761	-36178.4	-14533.5	6.1609	1.60602	-4.19968e-25	-5.33795
524.778	-36178.3	-14533.6	6.1834	1.36035	1.58537e-24	-5.17241
524.795	-36178.2	-14533.6	6.2066	1.12793	-5.82609e-24	-5.01697
524.812	-36178.1	-14533.6	6.22659	0.904625	2.62181e-23	-4.86378
524.829	-36178	-14533.7	6.24078	0.70263	-9.88226e-23	-4.72391
524.846	-36177.9	-14533.7	6.24951	0.503559	3.60493e-22	-4.59147
524.863	-36177.8	-14533.7	6.25494	0.323892	-1.5672e-21	-4.48081
524.88	-36177.7	-14533.8	6.25819	0.173431	5.89954e-21	-4.40075
524.897	-36177.6	-14533.8	6.26029	0.0425251	-2.13222e-20	-4.33759
524.914	-36177.5	-14533.8	6.25985	-0.0520761	9.03126e-20	-4.29386
524.931	-36177.4	-14533.9	6.2603	-0.112766	-3.39597e-19	-4.2724
524.948	-36177.3	-14533.9	6.25857	-0.152677	1.21303e-18	-4.2665
524.965	-36177.2	-14533.9	6.25481	-0.183126	-5.03406e-18	-4.26899
524.982	-36177.1	-14534	6.25161	-0.208387	1.89111e-17	-4.27312
524.999	-36177	-14534	6.24812	-0.22491	-6.65333e-17	-4.27627
525.016	-36176.9	-14534	6.24468	-0.234538	2.71594e-16	-4.28014
525.033	-36176.8	-14534.1	6.24143	-0.239255	-1.01942e-15	-4.28594
525.05	-36176.7	-14534.1	6.23782	-0.238545	3.51513e-15	-4.29734
525.067	-36176.6	-14534.2	6.23485	-0.232425	-1.41548e-14	-4.31397
525.084	-36176.5	-14534.2	6.22895	-0.225726	5.30901e-14	-4.33161
525.101	-36176.4	-14534.2	6.22416	-0.218686	-1.78059e-13	-4.34845
525.118	-36176.3	-14534.3	6.22102	-0.212164	7.0883e-13	-4.36237
525.135	-36176.2	-14534.3	6.21766	-0.203262	-2.65685e-12	-4.37462
525.152	-36176.1	-14534.3	6.21416	-0.19218	8.55776e-12	-4.38493
525.169	-36176	-14534.4	6.21077	-0.18486	-3.37353e-11	-4.3904
525.186	-36175.9	-14534.4	6.20745	-0.177842	1.26372e-10	-4.3922
525.203	-36175.8	-14534.4	6.20402	-0.174452	-3.81744e-10	-4.38885
525.22	-36175.7	-14534.5	6.20032	-0.168247	1.49216e-09	-4.36505
525.237	-36175.6	-14534.5	6.20009	-0.204015	-5.58665e-09	-4.3014
525.254	-36175.5	-14534.5	6.19728	-0.296475	1.50058e-08	-4.18206
525.271	-36175.4	-14534.6	6.19092	-0.416442	-5.82218e-08	-4.03338
525.288	-36175.3	-14534.6	6.18145	-0.535379	2.17878e-07	-3.84702
525.305	-36175.2	-14534.6	6.1675	-0.73274	-4.39045e-07	-3.58107
525.322	-36175.1	-14534.7	6.15414	-0.990083	1.69238e-06	-3.25555
525.339	-36175	-14534.7	6.13787	-1.28575	-6.33044e-06	-2.89969
525.356	-36174.9	-14534.8	6.11333	-1.56667	0	-2.53704
525.373	-36174.8	-14534.8	6.08333	-1.78667	0	-2.23747
525.39	-36174.8	-14534.8	6.05	-1.97333	0.00333333	-1.97495
525.407	-36174.7	-14534.9	6.01455	-2.15016	0.00689164	-1.72119
525.424	-36174.5	-14534.9	5.97779	-2.31601	0.010088	-1.49958
525.441	-36174.5	-14534.9	5.93741	-2.46881	0.00997717	-1.29165
525.458	-36174.4	-14535	5.89134	-2.60785	0.0100113	-1.0885
525.475	-36174.3	-14535	5.84841	-2.71535	0.00999729	-0.910029
525.492	-36174.2	-14535	5.80443	-2.81912	0.00999958	-0.737578
525.509	-36174.1	-14535	5.7545	-2.92501	0.0100067	-0.567533
525.526	-36174	-14535.1	5.70427	-3.0232	0.00997371	-0.420743
525.543	-36173.9	-14535.1	5.65006	-3.10641	0.0100979	-0.275753
525.56	-36173.8	-14535.1	5.59373	-3.17098	0.00945867	-0.109914
525.577	-36173.7	-14535.2	5.54118	-3.2309	0.00586023	0.0758255
525.594	-36173.6	-14535.2	5.48617	-3.29641	0.00239322	0.293819
525.611	-36173.6	-14535.2	5.42616	-3.36654	-0.000306416	0.524659
525.628	-36173.5	-14535.3	5.37036	-3.42635	8.175e-05	0.738784
525.645	-36173.4	-14535.3	5.31233	-3.47857	-2.05357e-05	0.981358
525.662	-36173.3	-14535.3	5.2531	-3.52471	6.12293e-06	1.28999
525.679	-36173.2	-14535.4	5.19609	-3.56496	-1.63248e-06	1.63984
525.696	-36173.1	-14535.4	5.13443	-3.61651	4.05403e-07	2.03163
525.713	-36173	-14535.4	5.07011	-3.67116	-1.17571e-07	2.41485
525.73	-36173	-14535.5	5.00897	-3.72131	3.13232e-08	2.75239
525.747	-36172.9	-14535.5	4.94595	-3.77659	-7.67334e-09	3.09911
525.764	-36172.8	-14535.5	4.87983	-3.84495	2.18103e-09	3.4476
525.781	-36172.7	-14535.5	4.81612	-3.92259	-5.80583e-10	3.75752
525.798	-36172.7	-14535.6	4.74653	-4.00124	1.399e-10	4.03619
525.815	-36172.6	-14535.6	4.67783	-4.06895	-3.9166e-11	4.25526
525.832	-36172.5	-14535.6	4.61032	-4.12024	1.04158e-11	4.41747
525.849	-36172.4	-14535.6	4.53754	-4.18126	-2.45911e-12	4.55922
525.866	-36172.4	-14535.7	4.46291	-4.25099	6.80399e-13	4.68566
525.883	-36172.3	-14535.7	4.39274	-4.32207	-1.80746e-13	4.79075
525.9	-36172.2	-14535.7	4.31771	-4.385	4.1576e-14	4.88271
525.917	-36172.1	-14535.7	4.24188	-4.43262	-1.13973e-14	4.95288
525.934	-36172.1	-14535.8	4.17024	-4.47036	3.02376e-15	5.00718
525.951	-36172	-14535.8	4.09032	-4.50862	-6.71928e-16	5.05587
525.968	-36171.9	-14535.8	4.01462	-4.5446	1.82842e-16	5.09513
525.985	-36171.9	-14535.8	3.93964	-4.57051	-4.84352e-17	5.1239
526.002	-36171.8	-14535.9	3.86161	-4.58984	1.02546e-17	5.14442
526.019	-36171.8	-14535.9	3.78446	-4.60126	-2.77412e-18	5.1577
526.036	-36171.7	-14535.9	3.70879	-4.6109	7.3353e-19	5.16757
526.053	-36171.7	-14535.9	3.62495	-4.62132	-1.44267e-19	5.1786
526.07	-36171.6	-14535.9	3.54386	-4.63412	3.88487e-20	5.19232
526.087	-36171.5	-14536	3.46434	-4.64808	-1.02496e-20	5.20951
526.104	-36171.5	-14536	3.38274	-4.65593	1.77169e-21	5.23702
526.121	-36171.4	-14536	3.30551	-4.66265	-4.75446e-22	5.27019
526.138	-36171.4	-14536	3.22934	-4.66648	1.25091e-22	5.30995
526.155	-36171.3	-14536	3.14803	-4.66674	-1.59863e-23	5.34969
526.172	-36171.3	-14536.1	3.07115	-4.66369	4.28011e-24	5.38283
526.189	-36171.2	-14536.1	2.99444	-4.65688	-1.12212e-24	5.4083
526.206	-36171.2	-14536.1	2.92	-4.65333	0	5.42593
526.223	-36171.1	-14536.1	2.84333	-4.63333	-8.55849e-36	5.43137
526.24	-36171.1	-14536.1	2.76667	-4.60667	0	5.4281
526.257	-36171	-14536.1	2.6784	-4.56431	4.87291e-27	5.42604
526.274	-36171	-14536.2	2.60232	-4.52766	-1.30272e-27	5.43309
526.291	-36171	-14536.2	2.52524	-4.47627	3.37959e-28	5.44902
526.308	-36170.9	-14536.2	2.44419	-4.39995	-1.67713e-28	5.47611
526.325	-36170.9	-14536.2	2.37176	-4.30916	4.48167e-29	5.50756
526.342	-36170.8	-14536.2	2.30165	-4.21525	-1.15509e-29	5.55149
526.359	-36170.8	-14536.2	2.23124	-4.12136	4.30037e-30	5.60647
526.376	-36170.8	-14536.2	2.16512	-4.04335	-1.1486e-30	5.67045
526.393	-36170.7	-14536.2	2.09765	-3.96592	2.93851e-31	5.74179
526.41	-36170.7	-14536.3	2.02706	-3.89049	-9.72761e-32	5.82677
526.427	-36170.7	-14536.3	1.96187	-3.82932	2.5968e-32	5.90859
526.444	-36170.6	-14536.3	1.8975	-3.76896	-6.58741e-33	5.98936
526.461	-36170.6	-14536.3	1.83179	-3.70247	2.04513e-33	6.05017
526.478	-36170.6	-14536.3	1.77189	-3.62832	-5.45628e-34	6.08457
526.495	-36170.6	-14536.3	1.70769	-3.55491	1.37062e-34	6.09969
526.512	-36170.5	-14536.3	1.64498	-3.48931	-4.08666e-35	6.10927
526.529	-36170.5	-14536.3	1.5865	-3.4397	1.08958e-35	6.11038
526.546	-36170.5	-14536.3	1.52993	-3.37751	-2.70581e-36	6.08961
526.563	-36170.4	-14536.3	1.47408	-3.27714	7.84708e-37	6.02601
526.58	-36170.4	-14536.4	1.42289	-3.13864	-2.09062e-37	5.92045
526.597	-36170.4	-14536.4	1.3713	-2.96419	5.12146e-38	5.78112
526.614	-36170.4	-14536.4	1.32081	-2.79858	-1.4557e-38	5.6266
526.631	-36170.4	-14536.4	1.27463	-2.65032	3.87501e-39	5.46495
526.648	-36170.3	-14536.4	1.22934	-2.46001	-9.33744e-40	5.23818
526.665	-36170.3	-14536.4	1.18978	-2.18258	2.61408e-40	4.92868
526.682	-36170.3	-14536.4	1.1567	-1.8378	-6.95189e-41	4.56538
526.699	-36170.3	-14536.4	1.12963	-1.46855	1.6413e-41	4.16181
526.716	-36170.3	-14536.4	1.10778	-1.14471	-4.54122e-42	3.77986
526.733	-36170.2	-14536.4	1.08967	-0.863663	1.20636e-42	3.43532
526.75	-36170.2	-14536.4	1.07624	-0.566431	-2.77493e-43	3.0689
526.767	-36170.2	-14536.4	1.07062	-0.272558	7.60696e-44	2.71644
526.784	-36170.2	-14536.4	1.06956	-0.0334433	-2.01816e-44	2.39835
526.801	-36170.2	-14536.4	1.07223	0.169433	4.48469e-45	2.10464
526.818	-36170.2	-14536.4	1.07546	0.309953	-1.22035e-45	1.85638
526.835	-36170.1	-14536.4	1.08122	0.407775	3.23274e-46	1.65445
526.852	-36170.1	-14536.5	1.08815	0.485398	-6.8443e-47	1.46841
526.869	-36170.1	-14536.5	1.09754	0.539632	1.85154e-47	1.3146
526.886	-36170.1	-14536.5	1.10762	0.579242	-4.89584e-48	1.18729
526.903	-36170.1	-14536.5	1.11813	0.60608	9.6289e-49	1.08319
526.92	-36170.1	-14536.5	1.12827	0.626948	-2.5929e-49	1.01841
526.937	-36170	-14536.5	1.13818	0.6412	6.84096e-50	0.988143
526.954	-36170	-14536.5	1.14877	0.652446	-1.1826e-50	0.985743
526.971	-36170	-14536.5	1.15883	0.656365	3.17772e-51	1.00263
526.988	-36170	-14536.5	1.16886	0.659731	-8.51462e-52	1.03011
527.005	-36170	-14536.5	1.17866	0.66007	2.28127e-52	1.06254
527.022	-36169.9	-14536.5	1.19173	0.659985	-6.10472e-53	1.09534
527.039	-36169.9	-14536.5	1.20502	0.659989	1.60617e-53	1.12705
527.056	-36169.9	-14536.5	1.21926	0.660032	-2.05264e-54	1.15468
527.073	-36169.9	-14536.5	1.22946	0.659874	5.49566e-55	1.15878
527.09	-36169.9	-14536.5	1.23937	0.666029	-1.4408e-55	1.11716
527.107	-36169.8	-14536.6	1.25	0.683333	0	0.991285
527.124	-36169.8	-14536.6	1.26	0.716667	0	0.8061
527.141	-36169.8	-14536.6	1.27333	0.753333	0	0.576253
527.158	-36169.8	-14536.6	1.28761	0.79902	6.25681e-58	0.320618
527.175	-36169.8	-14536.6	1.30422	0.831927	-1.67269e-58	0.0776528
527.192	-36169.7	-14536.6	1.31746	0.865034	4.33939e-59	-0.156697
527.209	-36169.7	-14536.6	1.33166	0.889494	-2.15344e-59	-0.388103
527.226	-36169.7	-14536.6	1.34479	0.912244	5.75447e-60	-0.582737
527.243	-36169.7	-14536.6	1.3586	0.933384	-1.48313e-60	-0.762614
527.26	-36169.7	-14536.6	1.3763	0.970119	5.52168e-61	-0.929544
527.277	-36169.6	-14536.6	1.39337	1.01689	-1.47481e-61	-1.07175
527.294	-36169.6	-14536.6	1.41323	1.09148	3.77304e-62	-1.21161
527.311	-36169.6	-14536.7	1.43128	1.19467	-1.24902e-62	-1.36924
527.328	-36169.6	-14536.7	1.45089	1.32295	3.33429e-63	-1.52703
527.345	-36169.5	-14536.7	1.47357	1.45887	-8.45824e-64	-1.69499
527.362	-36169.5	-14536.7	1.50499	1.61244	2.62595e-64	-1.86264
527.379	-36169.5	-14536.7	1.53191	1.75345	-7.00587e-65	-2.01527
527.396	-36169.5	-14536.7	1.56146	1.90912	1.75988e-65	-2.16721
527.413	-36169.4	-14536.7	1.59233	2.06614	-5.24727e-66	-2.32098
527.43	-36169.4	-14536.7	1.62913	2.21772	1.39902e-66	-2.45857
527.447	-36169.4	-14536.7	1.66919	2.36294	-3.47425e-67	-2.58989
527.464	-36169.4	-14536.7	1.71371	2.49467	1.00756e-67	-2.70094
527.481	-36169.3	-14536.7	1.75385	2.59314	-2.68435e-68	-2.79593
527.498	-36169.3	-14536.7	1.79881	2.6793	6.57595e-69	-2.93096
527.515	-36169.3	-14536.8	1.84533	2.74758	-1.86912e-69	-3.1529
527.532	-36169.3	-14536.8	1.89175	2.80642	4.97552e-70	-3.44913
527.549	-36169.2	-14536.8	1.93975	2.85467	-1.19893e-70	-3.79542
527.566	-36169.2	-14536.8	1.98984	2.89084	3.35647e-71	-4.11669
527.583	-36169.1	-14536.8	2.03975	2.91442	-8.92623e-72	-4.36811
527.6	-36169.1	-14536.8	2.08989	2.93357	2.10743e-72	-4.58601
527.617	-36169.1	-14536.8	2.13745	2.94406	-5.83093e-73	-4.76434
527.634	-36169.1	-14536.8	2.18549	2.93756	1.54897e-73	-4.90616
527.651	-36169	-14536.8	2.23792	2.91356	-3.56301e-74	-5.01725
527.668	-36169	-14536.9	2.28974	2.86851	9.76733e-75	-5.08715
527.685	-36168.9	-14536.9	2.33622	2.81657	-2.59132e-75	-5.12137
527.702	-36168.9	-14536.9	2.38811	2.75524	5.75834e-76	-5.14507
527.719	-36168.9	-14536.9	2.43449	2.69679	-1.56693e-76	-5.16332
527.736	-36168.8	-14536.9	2.47722	2.63426	4.15083e-77	-5.17727
527.753	-36168.8	-14536.9	2.5199	2.55947	-8.78807e-78	-5.17205
527.77	-36168.8	-14536.9	2.56351	2.47316	2.37738e-78	-5.14928
527.787	-36168.7	-14537	2.60341	2.39163	-6.28625e-79	-5.1094
527.804	-36168.7	-14537	2.64892	2.28624	1.23635e-79	-5.05815
527.821	-36168.6	-14537	2.68712	2.182	-3.32929e-80	-4.99529
527.838	-36168.6	-14537	2.72372	2.06963	8.78373e-81	-4.92883
527.855	-36168.5	-14537	2.75644	1.96534	-1.51832e-81	-4.85212
527.872	-36168.5	-14537	2.78646	1.86164	4.07451e-82	-4.78055
527.889	-36168.4	-14537.1	2.81653	1.77019	-1.07201e-82	-4.70967
527.906	-36168.4	-14537.1	2.84505	1.69027	1.37001e-83	-4.64685
527.923	-36168.4	-14537.1	2.87182	1.65126	-3.668e-84	-4.6072
527.94	-36168.3	-14537.1	2.89828	1.63987	9.61638e-85	-4.59178
527.957	-36168.3	-14537.1	2.93	1.65333	0	-4.59477
527.974	-36168.2	-14537.1	2.96	1.68	7.33557e-96	-4.61002
527.991	-36168.2	-14537.1	2.98667	1.71333	0	-4.63072
528.008	-36168.1	-14537.2	3.01508	1.74886	-4.17602e-87	-4.65497
528.025	-36168.1	-14537.2	3.04508	1.78525	1.11642e-87	-4.67663
528.042	-36168	-14537.2	3.07518	1.81516	-2.89626e-88	-4.70108
528.059	-36168	-14537.2	3.10692	1.84671	1.43728e-88	-4.73361
528.076	-36167.9	-14537.2	3.13707	1.85927	-3.84073e-89	-4.75936
528.093	-36167.9	-14537.3	3.17061	1.81821	9.89893e-90	-4.75413
528.11	-36167.8	-14537.3	3.20175	1.69904	-3.68536e-90	-4.68111
528.127	-36167.8	-14537.3	3.22762	1.51239	9.84337e-91	-4.5566
528.144	-36167.7	-14537.3	3.25061	1.30835	-2.51826e-91	-4.39754
528.161	-36167.7	-14537.3	3.27107	1.08521	8.33643e-92	-4.23277
528.178	-36167.6	-14537.3	3.28653	0.873711	-2.22542e-92	-4.08341
528.195	-36167.6	-14537.4	3.30017	0.658787	5.64533e-93	-3.93632
528.212	-36167.5	-14537.4	3.31274	0.453444	-1.75265e-93	-3.7925
528.229	-36167.5	-14537.4	3.31791	0.281819	4.67596e-94	-3.67472
528.246	-36167.4	-14537.4	3.32024	0.124374	-1.1746e-94	-3.57839
528.263	-36167.3	-14537.4	3.31987	-0.00641788	3.50221e-95	-3.50891
528.28	-36167.3	-14537.5	3.32026	-0.0887601	-9.33753e-96	-3.46801
528.297	-36167.2	-14537.5	3.31894	-0.151133	2.31884e-96	-3.44244
528.314	-36167.2	-14537.5	3.3155	-0.202492	-6.72484e-97	-3.42981
528.331	-36167.1	-14537.5	3.3106	-0.242727	1.79163e-97	-3.42953
528.348	-36167.1	-14537.5	3.30516	-0.274977	-4.38902e-98	-3.43981
528.365	-36167	-14537.6	3.30029	-0.294391	1.24751e-98	-3.45538
528.382	-36167	-14537.6	3.29475	-0.302302	-3.32084e-99	-3.47137
528.399	-36166.9	-14537.6	3.29178	-0.303956	8.00206e-100	-3.48618
528.416	-36166.9	-14537.6	3.28808	-0.300121	-2.24023e-100	-3.49797
528.433	-36166.8	-14537.6	3.28534	-0.293681	5.95768e-101	-3.50673
528.45	-36166.8	-14537.7	3.27945	-0.28287	-1.40657e-101	-3.51601
528.467	-36166.7	-14537.7	3.27477	-0.268338	3.89177e-102	-3.52765
528.484	-36166.6	-14537.7	3.2693	-0.246123	-1.03384e-102	-3.52088
528.501	-36166.6	-14537.7	3.26487	-0.295276	2.37808e-103	-3.44886
528.518	-36166.6	-14537.7	3.25716	-0.467379	-6.51906e-104	-3.26584
528.535	-36166.5	-14537.7	3.24739	-0.757535	1.72954e-104	-3.02095
528.552	-36166.4	-14537.8	3.23235	-1.08971	-3.84332e-105	-2.57597
528.569	-36166.4	-14537.8	3.21299	-1.3725	1.04583e-105	-1.77087
528.586	-36166.3	-14537.8	3.18857	-1.59529	-2.77041e-106	-0.568216
528.603	-36166.3	-14537.8	3.15776	-1.78508	5.86547e-107	0.7681
528.62	-36166.3	-14537.8	3.12442	-1.95354	-1.58675e-107	1.59315
528.637	-36166.2	-14537.8	3.09158	-2.10245	4.19567e-108	1.87665
528.654	-36166.1	-14537.9	3.05378	-2.24494	-8.25184e-109	1.91985
528.671	-36166.1	-14537.9	3.01365	-2.34559	2.22208e-109	2.01659
528.688	-36166.1	-14537.9	2.97395	-2.42619	-5.86257e-110	2.20452
528.705	-36166	-14537.9	2.93154	-2.50385	1.01338e-110	2.46913
528.722	-36166	-14537.9	2.89152	-2.58713	-2.71947e-111	2.74054
528.739	-36165.9	-14537.9	2.84602	-2.66423	7.15499e-112	2.98827
528.756	-36165.9	-14538	2.79299	-2.73966	-9.1439e-113	3.17096
528.773	-36165.8	-14538	2.74603	-2.78753	2.44815e-113	3.25203
528.79	-36165.8	-14538	2.69937	-2.83375	-6.41831e-114	3.24551
528.807	-36165.7	-14538	2.65333	-2.88333	0	3.17647
528.824	-36165.7	-14538	2.60333	-2.92667	0	3.07407
528.841	-36165.7	-14538	2.55667	-2.96	0	2.96078
528.858	-36165.6	-14538.1	2.50358	-2.99178	2.78722e-116	2.85761
528.875	-36165.6	-14538.1	2.4538	-3.01794	-7.45135e-117	2.79111
528.892	-36165.5	-14538.1	2.40358	-3.03399	1.93307e-117	2.75462
528.909	-36165.5	-14538.1	2.35065	-3.0403	-9.59291e-118	2.74531
528.926	-36165.5	-14538.1	2.30061	-3.03975	2.56344e-118	2.75842
528.943	-36165.4	-14538.1	2.24697	-3.03603	-6.6069e-119	2.78588
528.96	-36165.4	-14538.1	2.1943	-3.02837	2.45974e-119	2.81968
528.977	-36165.4	-14538.1	2.14467	-3.01819	-6.56982e-120	2.85192
528.994	-36165.3	-14538.2	2.09405	-3.00827	1.68078e-120	2.88213
529.011	-36165.3	-14538.2	2.04123	-2.99697	-5.56403e-121	2.90854
529.028	-36165.3	-14538.2	1.9918	-2.98385	1.48533e-121	2.92801
529.045	-36165.2	-14538.2	1.94095	-2.97513	-3.76789e-122	2.94923
529.062	-36165.2	-14538.2	1.88814	-2.98184	1.16978e-122	2.98094
529.079	-36165.2	-14538.2	1.83934	-3.01455	-3.1209e-123	3.02375
529.096	-36165.1	-14538.2	1.78602	-3.06254	7.83973e-124	3.07514
529.113	-36165.1	-14538.2	1.7271	-3.11128	-2.3375e-124	3.12207
529.13	-36165.1	-14538.2	1.67443	-3.14554	6.2322e-125	3.15686
529.147	-36165.1	-14538.3	1.62241	-3.18463	-1.54768e-125	3.18882
529.164	-36165	-14538.3	1.57166	-3.238	4.4884e-126	3.2273
529.181	-36165	-14538.3	1.51847	-3.30345	-1.1958e-126	3.26748
529.198	-36165	-14538.3	1.46224	-3.3642	2.92939e-127	3.30861
529.215	-36165	-14538.3	1.40271	-3.41733	-8.32635e-128	3.34594
529.232	-36164.9	-14538.3	1.34744	-3.46699	2.21644e-128	3.38291
529.249	-36164.9	-14538.3	1.28682	-3.52684	-5.34086e-129	3.42716
529.266	-36164.9	-14538.3	1.22474	-3.58509	1.49521e-129	3.47478
529.283	-36164.9	-14538.3	1.16352	-3.62873	-3.97637e-130	3.51757
529.3	-36164.8	-14538.3	1.09961	-3.66533	9.38795e-131	3.5602
529.317	-36164.8	-14538.3	1.03559	-3.70291	-2.5975e-131	3.60383
529.334	-36164.8	-14538.3	0.975196	-3.74521	6.90019e-132	3.64974
529.351	-36164.8	-14538.3	0.910616	-3.7892	-1.58721e-132	3.69858
529.368	-36164.8	-14538.3	0.845192	-3.82427	4.35105e-133	3.73994
529.385	-36164.8	-14538.3	0.782897	-3.84695	-1.15436e-133	3.76964
529.402	-36164.8	-14538.4	0.716296	-3.86348	2.56517e-134	3.78987
529.419	-36164.8	-14538.4	0.651845	-3.86971	-6.98022e-135	3.80111
529.436	-36164.7	-14538.4	0.587013	-3.87035	1.84907e-135	3.80479
529.453	-36164.7	-14538.4	0.516274	-3.86757	-3.91482e-136	3.80456
529.47	-36164.7	-14538.4	0.451155	-3.86428	1.05905e-136	3.79997
529.487	-36164.7	-14538.4	0.388614	-3.85855	-2.80034e-137	3.79355
529.504	-36164.7	-14538.4	0.322009	-3.85082	5.50757e-138	3.78475
529.521	-36164.7	-14538.4	0.254758	-3.84418	-1.4831e-138	3.77064
529.538	-36164.7	-14538.4	0.191413	-3.82304	3.91289e-139	3.77044
529.555	-36164.7	-14538.4	0.124502	-3.84473	-6.76364e-140	3.57214
529.572	-36164.7	-14538.4	0.062929	-3.25287	1.81507e-140	2.95658
