# Supplementary material for: Extraction of driving behavior primitives considering driver expectation and vehicle dynamics
Source: PLoS One. 2025 Dec 31;20(12):e0340123. doi: 10.1371/journal.pone.0340123 (PMC12755792; doi:10.1371/journal.pone.0340123)
Supplement: S1 File — (ZIP) [file pone.0340123.s001.zip › DataSetForPimitiveExaction-1/straight driving/d1c111_s_2.xlsx]

## Sheet: Sheet1
579.264	-36341.4	-14529.4	2.48325	-3.2214	-0.0128712	3.66988
579.281	-36341.4	-14529.4	2.4269	-3.20406	-0.00976892	3.65133
579.298	-36341.4	-14529.3	2.37461	-3.19054	-0.0100372	3.62974
579.315	-36341.4	-14529.3	2.32356	-3.16335	-0.0100815	3.59752
579.332	-36341.3	-14529.3	2.26771	-3.11378	-0.00946481	3.54853
579.349	-36341.3	-14529.2	2.21789	-3.05642	-0.00585594	3.49145
579.366	-36341.3	-14529.2	2.16396	-2.99421	-0.00240417	3.42559
579.383	-36341.3	-14529.1	2.11157	-2.92141	0.00035649	3.34997
579.4	-36341.3	-14529.1	2.06273	-2.84251	-0.000270382	3.27195
579.417	-36341.3	-14529.1	2.01634	-2.7592	0.000815361	3.18756
579.434	-36341.3	-14529	1.97107	-2.67751	0.00454756	3.09913
579.451	-36341.2	-14529	1.92835	-2.59353	0.00802407	3.01192
579.468	-36341.2	-14529	1.88366	-2.49513	0.0102674	2.91379
579.485	-36341.2	-14529	1.83933	-2.38935	0.00991838	2.81218
579.502	-36341.2	-14528.9	1.80165	-2.30085	0.0100371	2.72355
579.519	-36341.2	-14528.9	1.76401	-2.22452	0.00993543	2.64376
579.536	-36341.2	-14528.9	1.72583	-2.15853	0.0102536	2.57059
579.553	-36341.2	-14528.8	1.68947	-2.09224	0.00870412	2.49384
579.57	-36341.2	-14528.8	1.65291	-1.98886	0.00500009	2.38887
579.587	-36341.2	-14528.8	1.62007	-1.85226	0.00129547	2.26052
579.604	-36341.2	-14528.8	1.59258	-1.71866	-0.000252137	2.13438
579.621	-36341.1	-14528.7	1.56499	-1.60514	5.95281e-05	2.01601
579.638	-36341.1	-14528.7	1.53759	-1.51134	-1.64705e-05	1.91311
579.655	-36341.1	-14528.7	1.51066	-1.41921	4.37534e-06	1.81105
579.672	-36341.1	-14528.7	1.4868	-1.28845	-1.00644e-06	1.68191
579.689	-36341.1	-14528.7	1.46908	-1.13657	2.75896e-07	1.53428
579.706	-36341.1	-14528.6	1.45238	-0.981874	-7.31965e-08	1.39145
579.723	-36341.1	-14528.6	1.43736	-0.847398	1.62655e-08	1.2435
579.74	-36341.1	-14528.6	1.42369	-0.708626	-4.42609e-09	1.09594
579.757	-36341.1	-14528.6	1.4126	-0.5459	1.17248e-09	0.924507
579.774	-36341.1	-14528.5	1.4047	-0.316458	-2.48235e-10	0.71597
579.791	-36341.1	-14528.5	1.40048	-0.103262	6.71534e-11	0.510943
579.808	-36341	-14528.5	1.39961	0.0732253	-1.77567e-11	0.339845
579.825	-36341	-14528.5	1.40269	0.210417	3.49229e-12	0.19688
579.842	-36341	-14528.4	1.40589	0.30854	-9.40417e-13	0.0932379
579.859	-36341	-14528.4	1.41208	0.385234	2.48112e-13	0.0164082
579.876	-36341	-14528.4	1.41904	0.44122	-4.28876e-14	-0.0460984
579.893	-36341	-14528.4	1.42877	0.482507	1.15092e-14	-0.090455
579.91	-36341	-14528.4	1.43882	0.513624	-3.02809e-15	-0.123956
579.927	-36341	-14528.3	1.44935	0.535628	3.86983e-16	-0.150178
579.944	-36341	-14528.3	1.45955	0.549457	-1.03609e-16	-0.166951
579.961	-36341	-14528.3	1.46616	0.556277	2.71632e-17	-0.179151
579.978	-36340.9	-14528.3	1.47667	0.563333	0	-0.187364
579.995	-36340.9	-14528.2	1.48333	0.566667	0	-0.1939
580.012	-36340.9	-14528.2	1.49333	0.57	5.40609e-29	-0.198257
580.029	-36340.9	-14528.2	1.50048	0.569866	-1.17959e-19	-0.201628
580.046	-36340.9	-14528.2	1.51061	0.566465	3.15352e-20	-0.201458
580.063	-36340.9	-14528.1	1.52061	0.563097	-8.18103e-21	-0.200398
580.08	-36340.9	-14528.1	1.53122	0.559881	4.06001e-21	-0.200519
580.097	-36340.9	-14528.1	1.54115	0.559818	-1.08547e-21	-0.201686
580.114	-36340.9	-14528.1	1.55123	0.556203	2.81776e-22	-0.202656
580.131	-36340.9	-14528.1	1.56183	0.552746	-1.16614e-22	-0.202628
580.148	-36340.8	-14528	1.5717	0.549419	7.52357e-23	-0.202495
580.165	-36340.8	-14528	1.58195	0.546047	-1.83252e-22	-0.201315
580.182	-36340.8	-14528	1.59188	0.542538	8.97937e-22	-0.200124
580.199	-36340.8	-14528	1.59817	0.539187	-3.38761e-21	-0.199313
580.216	-36340.8	-14527.9	1.60488	0.536005	1.25202e-20	-0.199174
580.233	-36340.8	-14527.9	1.61271	0.531461	-5.91357e-20	-0.197898
580.25	-36340.8	-14527.9	1.62298	0.52536	2.23236e-19	-0.196863
580.267	-36340.8	-14527.9	1.63305	0.522383	-8.20372e-19	-0.195733
580.284	-36340.8	-14527.8	1.64381	0.518771	3.69177e-18	-0.194616
580.301	-36340.8	-14527.8	1.65257	0.515519	-1.39152e-17	-0.19345
580.318	-36340.7	-14527.8	1.65914	0.512085	5.07611e-17	-0.192724
580.335	-36340.7	-14527.7	1.66592	0.508602	-2.20677e-16	-0.192839
580.352	-36340.7	-14527.7	1.67378	0.505312	8.30714e-16	-0.192789
580.369	-36340.7	-14527.7	1.68438	0.501899	-3.00238e-15	-0.192867
580.386	-36340.7	-14527.7	1.69502	0.498311	1.27169e-14	-0.192462
580.403	-36340.7	-14527.6	1.70334	0.495474	-4.78186e-14	-0.190794
580.42	-36340.7	-14527.6	1.71	0.49	1.70807e-13	-0.188365
580.437	-36340.7	-14527.6	1.71666	0.484526	-7.08846e-13	-0.186666
580.454	-36340.7	-14527.6	1.72498	0.481689	2.66287e-12	-0.185824
580.471	-36340.6	-14527.5	1.73562	0.478101	-9.36855e-12	-0.18404
580.488	-36340.6	-14527.5	1.74622	0.474688	3.82432e-11	-0.181633
580.505	-36340.6	-14527.5	1.75407	0.471398	-1.43545e-10	-0.180008
580.522	-36340.6	-14527.5	1.76088	0.467915	4.94966e-10	-0.179753
580.539	-36340.6	-14527.4	1.76735	0.464481	-1.99313e-09	-0.179205
580.556	-36340.6	-14527.4	1.7765	0.461229	7.47562e-09	-0.177289
580.573	-36340.6	-14527.4	1.7848	0.457617	-2.50724e-08	-0.174989
580.59	-36340.6	-14527.3	1.79135	0.45464	9.98104e-08	-0.172629
580.607	-36340.6	-14527.3	1.79801	0.448539	-3.7411e-07	-0.171405
580.624	-36340.5	-14527.3	1.80499	0.443995	1.20502e-06	-0.169415
580.641	-36340.5	-14527.3	1.81189	0.440813	-4.75026e-06	-0.167254
580.658	-36340.5	-14527.2	1.81804	0.437463	1.77945e-05	-0.164158
580.675	-36340.5	-14527.2	1.82825	0.43395	-5.37533e-05	-0.161545
580.692	-36340.5	-14527.2	1.83563	0.430595	0.000210111	-0.160191
580.709	-36340.5	-14527.1	1.84216	0.427202	-0.00264838	-0.160243
580.726	-36340.5	-14527.1	1.84899	0.423937	-0.00623134	-0.158308
580.743	-36340.5	-14527.1	1.85893	0.417348	-0.00976637	-0.155097
580.76	-36340.5	-14527.1	1.86593	0.413663	-0.01006	-0.151714
580.777	-36340.4	-14527	1.87291	0.410215	-0.00999232	-0.150342
580.794	-36340.4	-14527	1.87962	0.406856	-0.0100021	-0.150343
580.811	-36340.4	-14527	1.88626	0.403538	-0.00999934	-0.149339
580.828	-36340.4	-14526.9	1.89333	0.4	-0.01	-0.147059
580.845	-36340.4	-14526.9	1.9	0.396667	-0.01	-0.143791
580.862	-36340.4	-14526.9	1.90667	0.393333	-0.01	-0.140523
580.879	-36340.4	-14526.8	1.91374	0.389796	-0.010028	-0.138242
580.896	-36340.4	-14526.8	1.92037	0.386475	-0.00989244	-0.137242
580.913	-36340.3	-14526.8	1.92711	0.383129	-0.00644667	-0.137228
580.93	-36340.3	-14526.8	1.93386	0.379589	-0.00287955	-0.135965
580.947	-36340.3	-14526.7	1.93723	0.376304	0.000157582	-0.133632
580.964	-36340.3	-14526.7	1.94421	0.372844	-4.06146e-05	-0.130375
580.981	-36340.3	-14526.7	1.9512	0.369862	1.51208e-05	-0.128257
580.998	-36340.3	-14526.6	1.95782	0.369684	-4.03866e-06	-0.1274
581.015	-36340.3	-14526.6	1.96458	0.366012	1.03324e-06	-0.127458
581.032	-36340.3	-14526.6	1.97156	0.362383	-3.42105e-07	-0.127479
581.049	-36340.2	-14526.5	1.9784	0.359897	9.15632e-08	-0.127314
581.066	-36340.2	-14526.5	1.98422	0.359471	-2.41078e-08	-0.125929
581.083	-36340.2	-14526.5	1.98851	0.355567	1.16564e-08	-0.123237
581.1	-36340.2	-14526.4	1.99448	0.352401	-1.87754e-08	-0.120132
581.117	-36340.2	-14526.4	1.99839	0.348941	6.24295e-08	-0.118291
581.134	-36340.2	-14526.4	2.00586	0.345539	-2.78915e-07	-0.117547
581.151	-36340.2	-14526.3	2.01221	0.341903	1.0508e-06	-0.117726
581.168	-36340.2	-14526.3	2.01943	0.339935	-3.83306e-06	-0.11738
581.185	-36340.1	-14526.3	2.02473	0.338989	1.66637e-05	-0.115737
581.202	-36340.1	-14526.3	2.02934	0.335213	-6.27286e-05	-0.11342
581.219	-36340.1	-14526.2	2.03484	0.331908	0.000226715	-0.111551
581.236	-36340.1	-14526.2	2.03978	0.328374	-0.00130765	-0.111124
581.253	-36340.1	-14526.2	2.04496	0.325212	-0.004906	-0.110685
581.27	-36340.1	-14526.1	2.04968	0.321358	-0.00849338	-0.109554
581.287	-36340.1	-14526.1	2.05693	0.319984	-0.0105571	-0.107767
581.304	-36340	-14526.1	2.06373	0.318585	-0.00841423	-0.106107
581.321	-36340	-14526	2.06884	0.314712	-0.00481668	-0.104976
581.338	-36340	-14526	2.07164	0.311376	-0.00108463	-0.104551
581.355	-36340	-14526	2.07702	0.308035	0.000226309	-0.104128
581.372	-36340	-14525.9	2.08413	0.30467	-5.20566e-05	-0.102212
581.389	-36340	-14525.9	2.0914	0.300794	1.42704e-05	-0.0999742
581.406	-36340	-14525.9	2.09525	0.300124	-3.78599e-06	-0.104805
581.423	-36340	-14525.8	2.1014	0.297893	8.4131e-07	-0.132251
581.44	-36339.9	-14525.8	2.10558	0.294313	-2.28934e-07	-0.18796
581.457	-36339.9	-14525.8	2.11149	0.290739	6.06449e-08	-0.260725
581.474	-36339.9	-14525.7	2.11572	0.289803	-1.28396e-08	-0.352154
581.491	-36339.9	-14525.7	2.12184	0.290283	3.47342e-09	-0.456416
581.508	-36339.9	-14525.7	2.12605	0.287575	-9.1844e-10	-0.58423
581.525	-36339.9	-14525.6	2.12932	0.283978	1.80634e-10	-0.737583
581.542	-36339.9	-14525.6	2.13285	0.280392	-4.86418e-11	-0.881335
581.559	-36339.8	-14525.6	2.13575	0.279848	1.28333e-11	-1.00263
581.576	-36339.8	-14525.5	2.14266	0.280172	-2.2183e-12	-1.11504
581.593	-36339.8	-14525.5	2.14615	0.277102	5.95298e-13	-1.21341
581.61	-36339.8	-14525.5	2.15267	0.273766	-1.56624e-13	-1.30701
581.627	-36339.8	-14525.4	2.15639	0.27012	2.00162e-14	-1.39909
581.644	-36339.8	-14525.4	2.16299	0.269974	-5.35905e-15	-1.47908
581.661	-36339.8	-14525.4	2.1665	0.269984	1.40498e-15	-1.5612
581.678	-36339.8	-14525.3	2.17	0.27	0	-1.65686
581.695	-36339.7	-14525.3	2.17333	0.266667	0	-1.7549
581.712	-36339.7	-14525.3	2.17667	0.263333	0	-1.84314
581.729	-36339.7	-14525.2	2.18362	0.259892	-6.10128e-18	-1.92716
581.746	-36339.7	-14525.2	2.18697	0.260059	1.63112e-18	-1.99765
581.763	-36339.7	-14525.2	2.19362	0.259871	-4.23152e-19	-2.0745
581.78	-36339.7	-14525.1	2.1973	0.256239	2.09991e-19	-2.15647
581.797	-36339.6	-14525.1	2.20394	0.252892	-5.61143e-20	-2.23025
581.814	-36339.6	-14525	2.20702	0.249844	1.44626e-20	-2.29222
581.831	-36339.6	-14525	2.21066	0.250065	-5.38442e-21	-2.34343
581.848	-36339.6	-14525	2.21377	0.249958	1.43815e-21	-2.38238
581.865	-36339.6	-14524.9	2.2178	0.250102	-3.67925e-22	-2.42112
581.882	-36339.6	-14524.9	2.22448	0.249457	1.21798e-22	-2.46287
581.899	-36339.6	-14524.9	2.22733	0.24586	-3.25141e-23	-2.50058
581.916	-36339.5	-14524.8	2.2309	0.242394	8.24799e-24	-2.53221
581.933	-36339.5	-14524.8	2.23412	0.23969	-2.56067e-24	-2.55723
581.95	-36339.5	-14524.8	2.23851	0.240094	6.83172e-25	-2.57306
581.967	-36339.5	-14524.7	2.24469	0.239935	-1.71613e-25	-2.58846
581.984	-36339.5	-14524.7	2.24776	0.240204	5.11684e-26	-2.60551
582.001	-36339.5	-14524.7	2.25125	0.239105	-1.36424e-26	-2.62409
582.018	-36339.5	-14524.6	2.25433	0.235403	3.38789e-27	-2.64047
582.035	-36339.4	-14524.6	2.25938	0.231731	-9.82519e-28	-2.65236
582.052	-36339.4	-14524.6	2.26504	0.229715	2.61763e-28	-2.6592
582.069	-36339.4	-14524.5	2.26804	0.230087	-6.41249e-29	-2.66493
582.086	-36339.4	-14524.5	2.27162	0.229904	1.82265e-29	-2.67282
582.103	-36339.4	-14524.5	2.27488	0.230292	-4.85184e-30	-2.68579
582.12	-36339.4	-14524.4	2.27831	0.228557	1.16912e-30	-2.70698
582.137	-36339.4	-14524.4	2.28189	0.22489	-3.27304e-31	-2.7329
582.154	-36339.4	-14524.4	2.2847	0.221307	8.70435e-32	-2.75807
582.171	-36339.3	-14524.3	2.29045	0.219793	-2.05504e-32	-2.78079
582.188	-36339.3	-14524.3	2.29563	0.219978	5.68599e-33	-2.79714
582.205	-36339.3	-14524.2	2.29852	0.220302	-1.51047e-33	-2.8076
582.222	-36339.3	-14524.2	2.30211	0.218092	3.47444e-34	-2.81744
582.239	-36339.3	-14524.2	2.30551	0.214518	-9.52454e-35	-2.82956
582.256	-36339.3	-14524.1	2.3088	0.210899	2.52691e-35	-2.8436
582.273	-36339.2	-14524.1	2.3123	0.209852	-5.6152e-36	-2.8572
582.29	-36339.2	-14524.1	2.31571	0.209964	1.52798e-36	-2.86655
582.307	-36339.2	-14524	2.31899	0.210295	-4.04765e-37	-2.87024
582.324	-36339.2	-14524	2.32251	0.207608	8.56962e-38	-2.86909
582.341	-36339.2	-14523.9	2.3259	0.204145	-2.31828e-38	-2.86412
582.358	-36339.2	-14523.9	2.32919	0.200518	6.12999e-39	-2.85905
582.375	-36339.2	-14523.9	2.33271	0.199973	-1.20562e-39	-2.85875
582.392	-36339.1	-14523.8	2.33609	0.19975	3.24653e-40	-2.86495
582.409	-36339.1	-14523.8	2.33938	0.199166	-8.56539e-41	-2.86578
582.426	-36339.1	-14523.8	2.34295	0.166548	1.48057e-41	-2.84168
582.443	-36339.1	-14523.7	2.34619	0.0966912	-3.97323e-42	-2.78566
582.46	-36339.1	-14523.7	2.34996	0.00694502	1.04536e-42	-2.71262
582.477	-36339.1	-14523.7	2.34691	-0.0779123	-1.33595e-43	-2.61808
582.494	-36339.1	-14523.6	2.3436	-0.186033	3.57682e-44	-2.50892
582.511	-36339	-14523.6	2.33708	-0.326926	-9.37734e-45	-2.36563
582.528	-36339	-14523.5	2.33	-0.503333	0	-2.20153
582.545	-36339	-14523.5	2.32	-0.65	7.15233e-56	-1.69826
582.562	-36339	-14523.5	2.31	-0.77	0	-0.891068
582.579	-36339	-14523.4	2.29572	-0.87613	4.07221e-47	0.240604
582.596	-36339	-14523.4	2.27902	-0.979261	-1.08866e-47	0.831853
582.613	-36338.9	-14523.4	2.26233	-1.07934	2.82427e-48	1.03144
582.63	-36338.9	-14523.3	2.24446	-1.17694	-1.40155e-48	0.920754
582.647	-36338.9	-14523.3	2.22409	-1.25148	3.74526e-49	0.93261
582.664	-36338.9	-14523.3	2.20041	-1.33132	-9.65287e-50	1.05727
582.681	-36338.9	-14523.2	2.17586	-1.4387	3.59375e-50	1.29342
582.698	-36338.9	-14523.2	2.15223	-1.54212	-9.59869e-51	1.56431
582.715	-36338.9	-14523.2	2.1251	-1.64207	2.45566e-51	1.825
582.732	-36338.8	-14523.1	2.09633	-1.71736	-8.12921e-52	2.03282
582.749	-36338.8	-14523.1	2.06648	-1.78958	2.17011e-52	2.15312
582.766	-36338.8	-14523.1	2.03531	-1.86813	-5.505e-53	2.21205
582.783	-36338.8	-14523	1.99988	-1.96232	1.70908e-53	2.21516
582.8	-36338.8	-14523	1.96703	-2.03825	-4.55973e-54	2.17869
582.817	-36338.8	-14523	1.93313	-2.10427	1.14541e-54	2.11839
582.834	-36338.8	-14522.9	1.89708	-2.15085	-3.41516e-55	2.05976
582.851	-36338.8	-14522.9	1.86056	-2.18537	9.10542e-56	2.02476
582.868	-36338.7	-14522.9	1.82293	-2.22574	-2.2612e-56	2.02373
582.885	-36338.7	-14522.8	1.78483	-2.27164	6.55768e-57	2.05771
582.902	-36338.7	-14522.8	1.74741	-2.31404	-1.7471e-57	2.112
582.919	-36338.7	-14522.8	1.70587	-2.34953	4.27992e-58	2.17422
582.936	-36338.7	-14522.8	1.66388	-2.37411	-1.2165e-58	2.23003
582.953	-36338.7	-14522.7	1.6264	-2.38815	3.23829e-59	2.27358
582.97	-36338.7	-14522.7	1.58689	-2.40086	-7.80315e-60	2.31432
582.987	-36338.7	-14522.7	1.54544	-2.42026	2.18454e-60	2.3544
583.004	-36338.7	-14522.7	1.50404	-2.44241	-5.80959e-61	2.39202
583.021	-36338.7	-14522.6	1.46054	-2.46369	1.37161e-61	2.42592
583.038	-36338.6	-14522.6	1.41951	-2.47648	-3.79503e-62	2.45179
583.055	-36338.6	-14522.6	1.38043	-2.48444	1.00814e-62	2.4695
583.072	-36338.6	-14522.6	1.33638	-2.48845	-2.31896e-63	2.48565
583.089	-36338.6	-14522.6	1.29172	-2.49584	6.35699e-64	2.501
583.106	-36338.6	-14522.5	1.24862	-2.50911	-1.68646e-64	2.51809
583.123	-36338.6	-14522.5	1.20579	-2.53684	3.74488e-65	2.5385
583.14	-36338.6	-14522.5	1.163	-2.56773	-1.00829e-65	2.55881
583.157	-36338.6	-14522.5	1.1177	-2.59979	2.13486e-66	2.57554
583.174	-36338.6	-14522.5	1.07075	-2.6228	-5.78037e-67	2.58417
583.191	-36338.6	-14522.4	1.02666	-2.63763	1.54738e-67	2.58532
583.208	-36338.6	-14522.4	0.983822	-2.64478	-4.09157e-68	2.58379
583.225	-36338.6	-14522.4	0.938044	-2.65716	8.04711e-69	2.58695
583.242	-36338.6	-14522.4	0.894172	-2.67344	-2.16695e-69	2.59679
583.259	-36338.6	-14522.4	0.851167	-2.69331	5.71712e-70	2.61158
583.276	-36338.5	-14522.4	0.805505	-2.70877	-9.88236e-71	2.62688
583.293	-36338.5	-14522.4	0.758765	-2.71612	2.652e-71	2.63936
583.31	-36338.5	-14522.3	0.712376	-2.71976	-6.97748e-72	2.64736
583.327	-36338.5	-14522.3	0.662786	-2.72011	8.91705e-73	2.65336
583.344	-36338.5	-14522.3	0.619136	-2.71689	-2.38741e-73	2.65566
583.361	-36338.5	-14522.3	0.575966	-2.7135	6.25907e-74	2.65877
583.378	-36338.5	-14522.3	0.53	-2.71333	0	2.66558
583.395	-36338.5	-14522.3	0.483333	-2.72333	0	2.67756
583.412	-36338.5	-14522.3	0.436667	-2.73667	1.2457e-85	2.69063
583.429	-36338.5	-14522.3	0.387144	-2.74718	-2.71807e-76	2.70204
583.446	-36338.5	-14522.3	0.340657	-2.75356	7.26648e-77	2.70838
583.463	-36338.5	-14522.3	0.293759	-2.75696	-1.88511e-77	2.71251
583.48	-36338.5	-14522.3	0.244606	-2.75959	9.35491e-78	2.71249
583.497	-36338.5	-14522.3	0.201494	-2.75757	-2.49981e-78	2.70588
583.514	-36338.5	-14522.3	0.154182	-2.74316	6.44168e-79	2.70321
583.531	-36338.5	-14522.3	0.10488	-2.77684	-2.39118e-79	2.65652
583.548	-36338.5	-14522.3	0.0585246	-2.59223	6.11744e-80	2.22392
