# Supplementary material for: Extraction of driving behavior primitives considering driver expectation and vehicle dynamics
Source: PLoS One. 2025 Dec 31;20(12):e0340123. doi: 10.1371/journal.pone.0340123 (PMC12755792; doi:10.1371/journal.pone.0340123)
Supplement: S1 File — (ZIP) [file pone.0340123.s001.zip › DataSetForPimitiveExaction-1/straight driving/d1c111_s_3.xlsx]

## Sheet: Sheet1
599.783	-36335.7	-14514.8	1.11272	0.699198	3.12273e-12	-0.225568
599.8	-36335.7	-14514.8	1.12294	0.695539	-8.15609e-13	-0.229941
599.817	-36335.7	-14514.8	1.13294	0.692919	-3.51e-13	-0.234868
599.834	-36335.7	-14514.8	1.14451	0.694299	2.61183e-12	-0.242649
599.851	-36335.7	-14514.8	1.15799	0.697881	-1.01012e-11	-0.251405
599.868	-36335.7	-14514.7	1.17181	0.701246	3.69143e-11	-0.260402
599.885	-36335.7	-14514.7	1.18459	0.70467	-1.605e-10	-0.269062
599.902	-36335.7	-14514.7	1.1937	0.708267	6.04189e-10	-0.27663
599.919	-36335.7	-14514.7	1.20561	0.710263	-2.18367e-09	-0.28365
599.936	-36335.6	-14514.7	1.21971	0.709907	9.24918e-09	-0.288729
599.953	-36335.6	-14514.7	1.23308	0.710095	-3.47791e-08	-0.292354
599.97	-36335.6	-14514.6	1.24531	0.709727	1.2423e-07	-0.296161
599.987	-36335.6	-14514.6	1.25503	0.71161	-5.15553e-07	-0.301162
600.004	-36335.6	-14514.6	1.26674	0.714771	1.93674e-06	-0.307757
600.021	-36335.6	-14514.6	1.28083	0.720439	-6.81387e-06	-0.315857
600.038	-36335.6	-14514.5	1.29485	0.725633	2.78147e-05	-0.323777
600.055	-36335.6	-14514.5	1.3061	0.728537	-0.000104402	-0.330726
600.072	-36335.6	-14514.5	1.31583	0.731981	0.000389793	-0.337096
600.089	-36335.6	-14514.5	1.32604	0.735349	-0.00215736	-0.344035
600.106	-36335.6	-14514.5	1.33838	0.73911	-0.00358794	-0.350094
600.123	-36335.6	-14514.4	1.35255	0.740229	-0.00333435	-0.354877
600.14	-36335.6	-14514.4	1.36614	0.739686	-0.00310429	-0.359335
600.157	-36335.6	-14514.4	1.37934	0.742197	-0.00542173	-0.363485
600.174	-36335.5	-14514.4	1.39328	0.74581	-0.0094432	-0.369066
600.191	-36335.5	-14514.4	1.40724	0.749465	-0.0101365	-0.373728
600.208	-36335.5	-14514.3	1.41743	0.75013	-0.0099639	-0.378217
600.225	-36335.5	-14514.3	1.43075	0.749976	-0.0100071	-0.381439
600.242	-36335.5	-14514.3	1.44434	0.750003	-0.00999809	-0.391249
600.259	-36335.5	-14514.3	1.45778	0.750014	-0.0100005	-0.41728
600.276	-36335.5	-14514.2	1.46887	0.749958	-0.00999991	-0.47263
600.293	-36335.5	-14514.2	1.47866	0.750163	-0.01	-0.541389
600.31	-36335.5	-14514.2	1.49172	0.747102	-0.00999999	-0.620008
600.327	-36335.5	-14514.2	1.50506	0.743778	-0.01	-0.706974
600.344	-36335.5	-14514.2	1.51918	0.740094	-0.01	-0.820966
600.361	-36335.4	-14514.1	1.53254	0.740074	-0.01	-0.935363
600.378	-36335.4	-14514.1	1.54667	0.736667	-0.01	-1.05338
600.395	-36335.4	-14514.1	1.56	0.733333	-0.01	-1.15359
600.412	-36335.4	-14514	1.57	0.726667	-0.01	-1.26362
600.429	-36335.4	-14514	1.58	0.723333	-0.01	-1.3878
600.446	-36335.4	-14514	1.59071	0.719783	-0.010002	-1.53329
600.463	-36335.4	-14514	1.60416	0.716497	-0.00999234	-1.66333
600.48	-36335.4	-14513.9	1.61834	0.71268	-0.01006	-1.7896
600.497	-36335.4	-14513.9	1.6313	0.705907	-0.00976637	-1.90065
600.514	-36335.4	-14513.9	1.64121	0.69898	-0.00623134	-2.01382
600.531	-36335.3	-14513.9	1.65174	0.687811	-0.00264838	-2.1275
600.548	-36335.3	-14513.8	1.6621	0.674046	0.000210111	-2.21649
600.565	-36335.3	-14513.8	1.67584	0.656472	-5.37534e-05	-2.28254
600.582	-36335.3	-14513.8	1.69001	0.634978	1.77945e-05	-2.33201
600.599	-36335.3	-14513.8	1.70252	0.615932	-4.75026e-06	-2.37715
600.616	-36335.3	-14513.7	1.71255	0.599244	1.20502e-06	-2.43494
600.633	-36335.3	-14513.7	1.72232	0.58167	-3.74111e-07	-2.50462
600.65	-36335.3	-14513.7	1.72855	0.565013	9.98105e-08	-2.56665
600.667	-36335.3	-14513.7	1.73527	0.548929	-2.5073e-08	-2.62227
600.684	-36335.2	-14513.6	1.74327	0.53527	7.47826e-09	-2.66899
600.701	-36335.2	-14513.6	1.75363	0.522005	-2.00308e-09	-2.70562
600.718	-36335.2	-14513.6	1.76341	0.508477	5.34043e-10	-2.73364
600.735	-36335.2	-14513.5	1.77395	0.495975	-1.32575e-10	-2.75773
600.752	-36335.2	-14513.5	1.78304	0.486006	3.82451e-11	-2.78063
600.769	-36335.2	-14513.5	1.78957	0.475407	-9.36931e-12	-2.80359
600.786	-36335.2	-14513.5	1.79621	0.466518	2.66424e-12	-2.82296
600.803	-36335.2	-14513.4	1.80469	0.460284	-7.13545e-13	-2.83484
600.82	-36335.2	-14513.4	1.81342	0.453522	1.89937e-13	-2.84126
600.837	-36335.2	-14513.4	1.82002	0.446758	-4.57468e-14	-2.84423
600.854	-36335.1	-14513.4	1.82651	0.439406	1.27182e-14	-2.847
600.871	-36335.1	-14513.3	1.83565	0.434929	-3.00268e-15	-2.85017
600.888	-36335.1	-14513.3	1.84429	0.429298	8.30796e-16	-2.8556
600.905	-36335.1	-14513.3	1.85045	0.424815	-2.20699e-16	-2.86162
600.922	-36335.1	-14513.2	1.85753	0.419163	5.07685e-17	-2.86743
600.939	-36335.1	-14513.2	1.86434	0.4142	-1.39264e-17	-2.87107
600.956	-36335.1	-14513.2	1.87099	0.411254	3.72892e-18	-2.87168
600.973	-36335.1	-14513.1	1.8776	0.407843	-9.89301e-19	-2.8703
600.99	-36335.1	-14513.1	1.88459	0.404376	2.19839e-19	-2.867
601.007	-36335	-14513.1	1.89141	0.40096	-5.98216e-20	-2.86429
601.024	-36335	-14513	1.89799	0.397673	1.58468e-20	-2.8635
601.041	-36335	-14513	1.90501	0.394161	-3.35506e-21	-2.86604
601.058	-36335	-14513	1.9118	0.390768	9.07624e-22	-2.87119
601.075	-36335	-14513	1.91839	0.387474	-2.39993e-22	-2.87682
601.092	-36335	-14512.9	1.92543	0.383951	4.72007e-23	-2.88089
601.109	-36335	-14512.9	1.93218	0.380581	-1.27104e-23	-2.88144
601.126	-36335	-14512.9	1.93881	0.377254	3.35341e-24	-2.87968
601.143	-36335	-14512.8	1.94579	0.373797	-5.79654e-25	-2.87527
601.16	-36334.9	-14512.8	1.95277	0.370181	1.55553e-25	-2.87097
601.177	-36334.9	-14512.8	1.95614	0.370122	-4.09229e-26	-2.86464
601.194	-36334.9	-14512.7	1.96289	0.366897	5.22252e-27	-2.85775
601.211	-36334.9	-14512.7	1.96961	0.36356	-1.37022e-27	-2.84911
601.228	-36334.9	-14512.7	1.97667	0.36	0	-2.83987
601.245	-36334.9	-14512.6	1.98333	0.356667	0	-2.82026
601.262	-36334.9	-14512.6	1.99	0.326667	-2.72707e-39	-2.78105
601.279	-36334.8	-14512.6	1.99699	0.262163	5.95127e-30	-2.7023
601.296	-36334.8	-14512.5	2.00006	0.182092	-1.59438e-30	-2.26943
601.313	-36334.8	-14512.5	1.99998	0.105187	4.2624e-31	-1.53445
601.33	-36334.8	-14512.5	2.00004	0.0103176	-1.10577e-31	-0.556391
601.347	-36334.8	-14512.5	1.99975	-0.112439	5.48744e-32	0.00632732
601.364	-36334.8	-14512.4	1.99631	-0.244091	-1.46637e-32	0.177018
601.381	-36334.8	-14512.4	1.99266	-0.352814	3.77935e-33	0.0937453
601.398	-36334.8	-14512.4	1.98546	-0.461666	-1.40705e-33	0.154628
601.415	-36334.8	-14512.3	1.97859	-0.571976	3.75807e-34	0.332252
601.432	-36334.7	-14512.3	1.96772	-0.717366	-9.61226e-35	0.612391
601.449	-36334.7	-14512.3	1.95311	-0.871981	3.17112e-35	0.933897
601.466	-36334.7	-14512.2	1.93508	-1.01132	-8.04446e-36	1.21357
601.483	-36334.7	-14512.2	1.91476	-1.13467	2.4982e-36	1.44435
601.5	-36334.7	-14512.2	1.89794	-1.25207	-6.69183e-37	1.59237
601.517	-36334.7	-14512.1	1.87691	-1.37712	1.78534e-37	1.67961
601.534	-36334.7	-14512.1	1.85194	-1.50396	-4.48478e-38	1.71356
601.551	-36334.7	-14512.1	1.8236	-1.61467	1.33719e-38	1.70957
601.568	-36334.7	-14512.1	1.79762	-1.69061	-3.56518e-39	1.68383
601.585	-36334.6	-14512	1.76924	-1.75056	8.85361e-40	1.65986
601.602	-36334.6	-14512	1.73624	-1.81511	-2.56763e-40	1.66356
601.619	-36334.6	-14512	1.70311	-1.89378	6.84067e-41	1.71091
601.636	-36334.6	-14512	1.66881	-1.98717	-1.67578e-41	1.79566
601.653	-36334.6	-14511.9	1.63395	-2.0723	4.76315e-42	1.8949
601.67	-36334.6	-14511.9	1.60157	-2.13678	-1.26789e-42	1.98587
601.687	-36334.6	-14511.9	1.56508	-2.19768	3.05375e-43	2.07271
601.704	-36334.6	-14511.9	1.5276	-2.24957	-8.48983e-44	2.14757
601.721	-36334.6	-14511.8	1.48743	-2.2895	2.00447e-44	2.2081
601.738	-36334.5	-14511.8	1.4482	-2.32296	-5.54924e-45	2.25926
601.755	-36334.5	-14511.8	1.41008	-2.35615	1.48599e-45	2.30481
601.772	-36334.5	-14511.8	1.37009	-2.39011	-3.94733e-46	2.3489
601.789	-36334.5	-14511.7	1.32793	-2.41925	9.07417e-47	2.38952
601.806	-36334.5	-14511.7	1.28969	-2.43611	-2.46474e-47	2.41994
601.823	-36334.5	-14511.7	1.24961	-2.44684	5.47706e-48	2.44161
601.84	-36334.5	-14511.7	1.20603	-2.45746	-1.4904e-48	2.45498
601.857	-36334.5	-14511.7	1.16274	-2.4645	3.94808e-49	2.46259
601.874	-36334.5	-14511.6	1.11982	-2.47409	-8.35881e-50	2.46582
601.891	-36334.5	-14511.6	1.07919	-2.4841	2.26125e-50	2.46794
601.908	-36334.5	-14511.6	1.03993	-2.49685	-5.97919e-51	2.46933
601.925	-36334.5	-14511.6	0.994866	-2.50843	1.17596e-51	2.46968
601.942	-36334.5	-14511.6	0.950586	-2.51573	-3.16666e-52	2.46706
601.959	-36334.5	-14511.6	0.910546	-2.5197	8.35468e-53	2.46108
601.976	-36334.5	-14511.5	0.868247	-2.52004	-1.44415e-53	2.45287
601.993	-36334.5	-14511.5	0.828091	-2.52003	3.87548e-54	2.44665
602.01	-36334.4	-14511.5	0.785338	-2.51986	-1.01965e-54	2.4421
602.027	-36334.4	-14511.5	0.739326	-2.52303	1.30305e-55	2.49223
602.044	-36334.4	-14511.5	0.695828	-2.52951	-3.48745e-56	2.58932
602.061	-36334.4	-14511.5	0.652655	-2.53935	9.0949e-57	2.73771
602.078	-36334.4	-14511.5	0.606667	-2.55	0	2.85948
602.095	-36334.4	-14511.5	0.563333	-2.55667	0	2.95425
602.112	-36334.4	-14511.5	0.516667	-2.56	-3.21642e-67	3.0305
602.129	-36334.4	-14511.4	0.470787	-2.56001	1.18768e-56	3.12177
602.146	-36334.4	-14511.4	0.431178	-2.55989	-4.5443e-56	3.19777
602.163	-36334.4	-14511.4	0.394338	-2.55648	1.69768e-55	3.25459
602.18	-36334.4	-14511.4	0.351513	-2.55264	-1.32843e-54	3.29714
602.197	-36334.4	-14511.4	0.308309	-2.54612	5.04911e-54	3.32395
602.214	-36334.4	-14511.4	0.26466	-2.5428	-1.88149e-53	3.34148
602.231	-36334.4	-14511.4	0.218764	-2.5349	1.08848e-52	3.35263
602.248	-36334.4	-14511.4	0.175875	-2.53067	-4.12563e-52	3.35305
602.265	-36334.4	-14511.4	0.13184	-2.51002	1.53208e-51	3.36163
602.282	-36334.4	-14511.4	0.0867947	-2.5486	-7.78989e-51	3.30216
602.299	-36334.4	-14511.4	0.0472411	-2.32937	2.94604e-50	2.89332
