# Supplementary material for: Extraction of driving behavior primitives considering driver expectation and vehicle dynamics
Source: PLoS One. 2025 Dec 31;20(12):e0340123. doi: 10.1371/journal.pone.0340123 (PMC12755792; doi:10.1371/journal.pone.0340123)
Supplement: S1 File — (ZIP) [file pone.0340123.s001.zip › DataSetForPimitiveExaction-1/straight driving/d1c113_s_1.xlsx]

## Sheet: Sheet1
1511.6	-36451.5	-14815	0.0842122	0.839381	1.69912e-06	-0.0816324
1511.61	-36451.4	-14815	0.097872	0.864604	-5.06611e-07	-0.111535
1511.63	-36451.5	-14815	0.112458	0.881913	1.35072e-07	-0.131839
1511.65	-36451.4	-14815	0.128388	0.89405	-3.35439e-08	-0.148013
1511.66	-36451.5	-14815	0.143538	0.903221	9.73173e-09	-0.160296
1511.68	-36451.4	-14815	0.158897	0.908484	-2.60654e-09	-0.168583
1511.7	-36451.5	-14815	0.173371	0.910166	6.94415e-10	-0.174167
1511.72	-36451.4	-14815	0.189304	0.910168	-1.70044e-10	-0.177605
1511.73	-36451.5	-14815	0.204137	0.908722	4.80399e-11	-0.179336
1511.75	-36451.4	-14815	0.221671	0.905012	-1.15766e-11	-0.179721
1511.77	-36451.5	-14815	0.239178	0.901225	3.24352e-12	-0.180221
1511.78	-36451.4	-14815	0.253956	0.900019	-8.72261e-13	-0.1814
1511.8	-36451.4	-14815	0.267003	0.898552	2.45526e-13	-0.182608
1511.82	-36451.4	-14815	0.280526	0.894804	-1.05849e-13	-0.182976
1511.83	-36451.4	-14815	0.296608	0.891009	2.24605e-13	-0.183635
1511.85	-36451.4	-14815	0.311553	0.890072	-7.30179e-13	-0.184216
1511.87	-36451.4	-14815	0.327663	0.888071	2.92841e-12	-0.183641
1511.88	-36451.4	-14815	0.341706	0.88456	-1.09805e-11	-0.180927
1511.9	-36451.4	-14815	0.35828	0.880728	3.68268e-11	-0.178169
1511.92	-36451.4	-14815	0.372667	0.880089	-1.46603e-10	-0.175987
1511.94	-36451.4	-14815	0.388586	0.877835	5.49499e-10	-0.174018
1511.95	-36451.4	-14815	0.402491	0.87437	-2.05139e-09	-0.170234
1511.97	-36451.4	-14815	0.419329	0.870543	6.6057e-09	-0.165645
1511.99	-36451.4	-14814.9	0.433472	0.870093	-2.60396e-08	-0.160271
1512	-36451.4	-14814.9	0.449395	0.867641	9.75441e-08	-0.155686
1512.02	-36451.4	-14814.9	0.464322	0.863919	-2.9466e-07	-0.151136
1512.04	-36451.4	-14814.9	0.477661	0.860585	1.15177e-06	-0.146763
1512.06	-36451.4	-14814.9	0.490913	0.857271	-4.31222e-06	-0.141637
1512.07	-36451.4	-14814.9	0.505023	0.853745	1.15827e-05	-0.134768
1512.09	-36451.4	-14814.9	0.518449	0.850384	-4.49402e-05	-0.129106
1512.11	-36451.4	-14814.9	0.531767	0.847073	0.000168175	-0.124644
1512.12	-36451.4	-14814.9	0.54573	0.843538	-0.00308547	-0.121108
1512.14	-36451.4	-14814.9	0.562461	0.840192	-0.00653615	-0.117837
1512.16	-36451.4	-14814.9	0.575766	0.83687	-0.00681442	-0.114578
1512.17	-36451.4	-14814.9	0.593333	0.833333	-0.00333333	-0.111111
1512.19	-36451.4	-14814.9	0.606667	0.83	-0.00333333	-0.107843
1512.21	-36451.4	-14814.8	0.62	0.826667	-0.00333333	-0.104575
1512.23	-36451.4	-14814.8	0.63411	0.82313	-0.00316636	-0.101136
1512.24	-36451.4	-14814.8	0.647571	0.819808	-2.4104e-05	-0.0990333
1512.26	-36451.4	-14814.8	0.664265	0.816461	-0.00347105	-0.0980257
1512.28	-36451.4	-14814.8	0.678213	0.812933	-0.00326367	-0.0979756
1512.29	-36451.4	-14814.8	0.691643	0.809593	-0.0033569	-0.0968044
1512.31	-36451.3	-14814.8	0.705762	0.806058	-0.0032919	-0.0956379
1512.33	-36451.3	-14814.8	0.718971	0.802758	-0.00346737	-0.0947023
1512.34	-36451.3	-14814.7	0.732476	0.799381	-0.00281965	-0.0947885
1512.36	-36451.3	-14814.7	0.746562	0.795859	0.000341542	-0.0947671
1512.38	-36451.3	-14814.7	0.759737	0.792568	-9.11754e-05	-0.0947662
1512.39	-36451.3	-14814.7	0.773326	0.78916	2.31293e-05	-0.0947952
1512.41	-36451.3	-14814.7	0.78728	0.785722	-7.18277e-06	-0.0946562
1512.43	-36451.3	-14814.7	0.800795	0.782141	1.92402e-06	-0.0952613
1512.45	-36451.3	-14814.7	0.812983	0.779915	-5.13306e-07	-0.0975371
1512.46	-36451.3	-14814.7	0.823852	0.779282	1.28904e-07	-0.100166
1512.48	-36451.3	-14814.7	0.83809	0.775388	-3.82575e-08	-0.102983
1512.5	-36451.3	-14814.6	0.851868	0.772118	9.50058e-09	-0.103951
1512.51	-36451.3	-14814.6	0.864212	0.768591	-2.75473e-09	-0.104386
1512.53	-36451.3	-14814.6	0.875375	0.765321	7.31942e-10	-0.102735
1512.55	-36451.3	-14814.6	0.887727	0.761876	-1.72153e-10	-0.0998948
1512.57	-36451.3	-14814.6	0.899733	0.758405	1.86132e-11	-0.0968258
1512.58	-36451.3	-14814.6	0.911028	0.755124	1.086e-10	-0.0951869
1512.6	-36451.3	-14814.6	0.92469	0.751667	-4.33242e-10	-0.0947864
1512.62	-36451.3	-14814.5	0.94084	0.748209	1.81063e-09	-0.0942886
1512.63	-36451.3	-14814.5	0.953873	0.744929	-6.80507e-09	-0.0931151
1512.65	-36451.3	-14814.5	0.965627	0.741455	2.39425e-08	-0.0918788
1512.67	-36451.2	-14814.5	0.977606	0.738023	-9.77353e-08	-0.0915125
1512.68	-36451.2	-14814.5	0.991192	0.734704	3.66847e-07	-0.0909503
1512.7	-36451.2	-14814.5	1.00469	0.731396	-1.36965e-06	-0.0897853
1512.72	-36451.2	-14814.4	1.01656	0.727907	4.721e-06	-0.0885425
1512.74	-36451.2	-14814.4	1.02608	0.724517	-1.90101e-05	-0.0882453
1512.75	-36451.2	-14814.4	1.03905	0.721039	6.40518e-05	-0.0876165
1512.77	-36451.2	-14814.4	1.05274	0.717635	-0.00025506	-0.0857243
1512.79	-36451.2	-14814.4	1.06643	0.71431	0.00212844	-0.0827245
1512.8	-36451.2	-14814.4	1.07685	0.711008	0.00594376	-0.0793132
1512.82	-36451.2	-14814.3	1.0899	0.707472	0.00700036	-0.0767218
1512.84	-36451.2	-14814.3	1.10347	0.704193	0.00430535	-0.075201
1512.85	-36451.2	-14814.3	1.11771	0.70042	0.000397808	-0.0760145
1512.87	-36451.2	-14814.3	1.12837	0.699893	-0.000101206	-0.0770946
1512.89	-36451.2	-14814.3	1.13821	0.700027	2.67015e-05	-0.0791146
1512.9	-36451.2	-14814.3	1.14862	0.699998	-4.61549e-06	-0.0813696
1512.92	-36451.2	-14814.2	1.16174	0.69999	1.2386e-06	-0.0846325
1512.94	-36451.1	-14814.2	1.17502	0.700043	-3.25879e-07	-0.0868509
1512.96	-36451.1	-14814.2	1.18926	0.699913	4.16465e-08	-0.0901961
1512.97	-36451.1	-14814.2	1.19945	0.703116	-1.11503e-08	-0.0944211
1512.99	-36451.1	-14814.2	1.2094	0.706449	2.92326e-09	-0.101934
1513.01	-36451.1	-14814.1	1.22	0.71	0	-0.108932
1513.02	-36451.1	-14814.1	1.23333	0.71	-4.45929e-20	-0.114379
1513.04	-36451.1	-14814.1	1.24667	0.71	1.16359e-20	-0.117647
1513.06	-36451.1	-14814.1	1.26071	0.713551	-1.26946e-11	-0.121118
1513.08	-36451.1	-14814.1	1.27056	0.716884	3.39376e-12	-0.124371
1513.09	-36451.1	-14814	1.28059	0.720087	-8.80427e-13	-0.12765
1513.11	-36451.1	-14814	1.29145	0.719957	4.36915e-13	-0.131136
1513.13	-36451.1	-14814	1.3049	0.720012	-1.16754e-13	-0.134287
1513.14	-36451	-14814	1.31836	0.719997	3.00915e-14	-0.136427
1513.16	-36451	-14814	1.33209	0.720002	-1.1203e-14	-0.138716
1513.18	-36451	-14813.9	1.34156	0.719998	2.99226e-15	-0.141019
1513.19	-36451	-14813.9	1.3523	0.720008	-7.65521e-16	-0.144417
1513.21	-36451	-14813.9	1.36657	0.71996	2.53417e-16	-0.147835
1513.23	-36451	-14813.9	1.37991	0.72015	-6.76502e-17	-0.151118
1513.25	-36451	-14813.9	1.39259	0.719395	1.71611e-17	-0.154256
1513.26	-36451	-14813.8	1.40366	0.715649	-5.32784e-18	-0.156171
1513.28	-36451	-14813.8	1.41723	0.712161	1.42144e-18	-0.157177
1513.3	-36451	-14813.8	1.43096	0.709906	-3.57065e-19	-0.158222
1513.31	-36451	-14813.8	1.44391	0.709187	1.06463e-19	-0.159813
1513.33	-36451	-14813.7	1.45343	0.705408	-2.83849e-20	-0.161618
1513.35	-36450.9	-14813.7	1.46356	0.702112	7.04898e-21	-0.163097
1513.36	-36450.9	-14813.7	1.4753	0.698594	-2.04422e-21	-0.164977
1513.38	-36450.9	-14813.7	1.48875	0.695314	5.44435e-22	-0.166448
1513.4	-36450.9	-14813.6	1.50269	0.6919	-1.327e-22	-0.168231
1513.41	-36450.9	-14813.6	1.51509	0.688305	3.487e-23	-0.169937
1513.43	-36450.9	-14813.6	1.52454	0.685498	1.38467e-24	-0.171164
1513.45	-36450.9	-14813.6	1.53502	0.679916	-3.85725e-23	-0.171217
1513.47	-36450.9	-14813.6	1.54535	0.674877	1.69489e-22	-0.169542
1513.48	-36450.9	-14813.5	1.55529	0.669878	-6.39083e-22	-0.166035
1513.5	-36450.9	-14813.5	1.56537	0.664554	2.24903e-21	-0.162455
1513.52	-36450.9	-14813.5	1.57771	0.661152	-9.18086e-21	-0.160796
1513.53	-36450.8	-14813.5	1.59106	0.659775	3.44601e-20	-0.162368
1513.55	-36450.8	-14813.4	1.60526	0.659986	-1.18824e-19	-0.16491
1513.57	-36450.8	-14813.4	1.61676	0.660267	4.78483e-19	-0.165886
1513.59	-36450.8	-14813.4	1.62633	0.658042	-1.79464e-18	-0.164317
1513.6	-36450.8	-14813.3	1.6369	0.654413	6.01903e-18	-0.161738
1513.62	-36450.8	-14813.3	1.64711	0.650626	-2.39611e-17	-0.160999
1513.64	-36450.8	-14813.3	1.65698	0.650143	8.98111e-17	-0.16203
1513.65	-36450.8	-14813.3	1.66752	0.647637	-2.89284e-16	-0.162442
1513.67	-36450.8	-14813.2	1.67768	0.644148	1.14037e-15	-0.161473
1513.69	-36450.8	-14813.2	1.68765	0.640476	-4.27184e-15	-0.160996
1513.7	-36450.7	-14813.2	1.69794	0.640107	1.29043e-14	-0.162922
1513.72	-36450.7	-14813.2	1.71094	0.637361	-5.04404e-14	-0.16529
1513.74	-36450.7	-14813.1	1.72421	0.633962	1.88849e-13	-0.165859
1513.76	-36450.7	-14813.1	1.7385	0.630266	-5.07251e-13	-0.162045
1513.77	-36450.7	-14813.1	1.74892	0.629928	1.96811e-12	-0.152765
1513.79	-36450.7	-14813.1	1.75876	0.63003	-7.36506e-12	-0.139311
1513.81	-36450.7	-14813	1.76939	0.629975	1.48413e-11	-0.118012
1513.82	-36450.7	-14813	1.77942	0.630089	-5.72085e-11	-0.0901753
1513.84	-36450.7	-14813	1.78939	0.62689	2.13992e-10	-0.0507031
1513.86	-36450.7	-14812.9	1.8	0.623333	0	0.00108932
1513.87	-36450.6	-14812.9	1.81	0.62	0	0.0544662
1513.89	-36450.6	-14812.9	1.82	0.62	0	0.107843
1513.91	-36450.6	-14812.8	1.83061	0.616443	-4.92772e-08	0.159737
1513.92	-36450.6	-14812.8	1.84058	0.613109	1.87959e-07	0.203893
1513.94	-36450.6	-14812.8	1.85062	0.609944	-7.02033e-07	0.241851
1513.96	-36450.6	-14812.8	1.86122	0.60979	5.49332e-06	0.278675
1513.98	-36450.6	-14812.7	1.87115	0.60631	-2.0879e-05	0.313619
1513.99	-36450.6	-14812.7	1.88123	0.602612	7.78031e-05	0.356799
1514.01	-36450.5	-14812.7	1.89182	0.595792	-0.000468424	0.418189
1514.03	-36450.5	-14812.6	1.90173	0.592728	-0.00359352	0.492051
1514.04	-36450.5	-14812.6	1.91186	0.589786	-0.00329563	0.578451
1514.06	-36450.5	-14812.6	1.92242	0.590034	-0.00319847	0.673258
1514.08	-36450.5	-14812.6	1.93231	0.59013	-0.00396672	0.764864
1514.1	-36450.5	-14812.5	1.94248	0.5894	-0.00708604	0.866286
1514.11	-36450.5	-14812.5	1.95302	0.585647	-0.00591818	0.976196
1514.13	-36450.5	-14812.5	1.96288	0.582162	-0.00213144	1.07815
1514.15	-36450.5	-14812.4	1.97311	0.579905	0.000240911	1.17353
1514.16	-36450.4	-14812.4	1.98361	0.579188	-7.18303e-05	1.25932
1514.18	-36450.4	-14812.4	1.99346	0.575403	1.91512e-05	1.33222
1514.2	-36450.4	-14812.3	2.00376	0.572132	-4.75593e-06	1.40623
1514.21	-36450.4	-14812.3	2.01411	0.568509	1.37926e-06	1.48279
1514.23	-36450.4	-14812.3	2.02438	0.565636	-3.67463e-07	1.55428
1514.25	-36450.4	-14812.2	2.03287	0.560456	9.00187e-08	1.6246
1514.27	-36450.4	-14812.2	2.04142	0.55469	-2.55865e-08	1.68552
1514.28	-36450.4	-14812.2	2.04975	0.551915	6.81103e-09	1.73185
1514.3	-36450.3	-14812.1	2.05831	0.54822	-1.64123e-09	1.76946
1514.32	-36450.3	-14812.1	2.06703	0.545255	4.59522e-10	1.79859
1514.33	-36450.3	-14812.1	2.07486	0.539702	-1.22388e-10	1.81977
1514.35	-36450.3	-14812	2.08573	0.53486	2.95377e-11	1.83595
1514.37	-36450.3	-14812	2.09585	0.52931	-1.07946e-11	1.8456
1514.38	-36450.3	-14812	2.10612	0.524836	1.26776e-11	1.84886
1514.4	-36450.3	-14811.9	2.11435	0.519076	-3.68907e-11	1.84623
1514.42	-36450.3	-14811.9	2.12106	0.514556	1.46721e-10	1.84027
1514.43	-36450.2	-14811.9	2.12729	0.509015	-5.4984e-10	1.83169
1514.45	-36450.2	-14811.8	2.13674	0.504206	1.84399e-09	1.82006
1514.47	-36450.2	-14811.8	2.14708	0.500778	-7.34069e-09	1.80401
1514.49	-36450.2	-14811.8	2.15728	0.499747	2.75144e-08	1.78422
1514.5	-36450.2	-14811.7	2.16513	0.500278	-8.86247e-08	1.76136
1514.52	-36450.2	-14811.7	2.17183	0.497553	3.49364e-07	1.73998
1514.54	-36450.2	-14811.7	2.17812	0.494172	-1.30872e-06	1.71976
1514.55	-36450.2	-14811.6	2.18806	0.49042	3.95336e-06	1.69616
1514.57	-36450.1	-14811.6	2.19823	0.489907	-1.54529e-05	1.67107
1514.59	-36450.1	-14811.6	2.20841	0.48997	5.78557e-05	1.6461
1514.61	-36450.1	-14811.5	2.21589	0.490151	-0.000155401	1.62054
1514.62	-36450.1	-14811.5	2.22259	0.487105	0.00289279	1.59738
1514.64	-36450.1	-14811.5	2.22903	0.483776	0.00623676	1.5747
1514.66	-36450.1	-14811.4	2.23933	0.480097	0.0098767	1.55039
1514.67	-36450.1	-14811.4	2.24952	0.480062	0.0100388	1.5285
1514.69	-36450	-14811.4	2.25628	0.476877	0.00996729	1.50671
1514.71	-36450	-14811.3	2.26333	0.473333	0.01	1.48584
1514.72	-36450	-14811.3	2.27	0.466667	0.00666667	1.46623
1514.74	-36450	-14811.2	2.28	0.463333	0.00333333	1.44771
1514.76	-36450	-14811.2	2.28705	0.463604	-9.96262e-05	1.42207
1514.78	-36450	-14811.2	2.29369	0.474224	2.6634e-05	1.39131
1514.79	-36450	-14811.1	2.30053	0.490942	-6.90953e-06	1.35492
1514.81	-36449.9	-14811.1	2.31126	0.509557	3.42888e-06	1.31188
1514.83	-36449.9	-14811.1	2.32114	0.540516	-9.16274e-07	1.2666
1514.84	-36449.9	-14811	2.33123	0.578867	2.36156e-07	1.21052
1514.86	-36449.9	-14811	2.34185	0.633019	-8.79207e-08	1.14392
1514.88	-36449.9	-14811	2.35161	0.685924	2.34831e-08	1.07764
1514.89	-36449.9	-14810.9	2.36231	0.739754	-6.00775e-09	1.01112
1514.91	-36449.9	-14810.9	2.37645	0.790542	1.9888e-09	0.94787
1514.93	-36449.8	-14810.8	2.39044	0.82859	-5.30914e-10	0.894489
1514.95	-36449.8	-14810.8	2.40677	0.865353	1.34679e-10	0.845809
1514.96	-36449.8	-14810.8	2.42151	0.899019	-4.18125e-11	0.797782
1514.98	-36449.8	-14810.7	2.43735	0.929744	1.11553e-11	0.752526
1515	-36449.8	-14810.7	2.45155	0.969403	-2.80222e-12	0.698758
1515.01	-36449.8	-14810.6	2.46924	1.02675	8.35514e-13	0.627067
1515.03	-36449.8	-14810.6	2.48668	1.10603	-2.22763e-13	0.544796
1515.05	-36449.7	-14810.6	2.50736	1.19665	5.532e-14	0.455418
1515.06	-36449.7	-14810.5	2.52945	1.29223	-1.60433e-14	0.379895
1515.08	-36449.7	-14810.5	2.55293	1.38484	4.27425e-15	0.33093
1515.1	-36449.7	-14810.4	2.5766	1.48907	-1.04708e-15	0.302233
1515.12	-36449.7	-14810.4	2.60255	1.60187	2.97616e-16	0.293277
1515.13	-36449.7	-14810.4	2.62879	1.70265	-7.92243e-17	0.300041
1515.15	-36449.7	-14810.3	2.65814	1.79845	1.90903e-17	0.321329
1515.17	-36449.6	-14810.3	2.68924	1.87884	-5.34445e-18	0.352673
1515.18	-36449.6	-14810.2	2.72052	1.94624	1.42131e-18	0.38979
1515.2	-36449.6	-14810.2	2.75524	2.01922	-3.35562e-19	0.428448
1515.22	-36449.6	-14810.1	2.79157	2.09346	9.28449e-20	0.458423
1515.23	-36449.6	-14810.1	2.82799	2.16501	-2.4664e-20	0.476896
1515.25	-36449.5	-14810.1	2.86634	2.23196	5.67332e-21	0.485141
1515.27	-36449.5	-14810	2.9037	2.28752	-1.55524e-21	0.484536
1515.29	-36449.5	-14810	2.94203	2.32784	4.12612e-22	0.476635
1515.3	-36449.5	-14809.9	2.98427	2.3615	-9.1689e-23	0.458619
1515.32	-36449.5	-14809.9	3.02512	2.38524	2.495e-23	0.428007
1515.34	-36449.5	-14809.8	3.0646	2.39959	-6.6093e-24	0.381131
1515.35	-36449.4	-14809.8	3.10674	2.41162	1.39931e-24	0.317031
1515.37	-36449.4	-14809.7	3.14744	2.41386	-3.78546e-25	0.247924
1515.39	-36449.4	-14809.7	3.18698	2.4113	1.00095e-25	0.181264
1515.4	-36449.4	-14809.6	3.22924	2.40226	-1.96862e-26	0.114649
1515.42	-36449.4	-14809.6	3.26975	2.38898	5.30117e-27	0.0562381
1515.44	-36449.3	-14809.5	3.3094	2.37594	-1.39862e-27	0.00451484
1515.46	-36449.3	-14809.5	3.35167	2.3589	2.41759e-28	-0.0439281
1515.47	-36449.3	-14809.4	3.39227	2.33918	-6.48777e-29	-0.0812768
1515.49	-36449.3	-14809.4	3.42871	2.31622	1.70695e-29	-0.110137
1515.51	-36449.3	-14809.3	3.47092	2.29144	-2.18144e-30	-0.135861
1515.52	-36449.2	-14809.3	3.50793	2.26798	5.84049e-31	-0.157803
1515.54	-36449.2	-14809.2	3.54442	2.24486	-1.5312e-31	-0.177669
1515.56	-36449.2	-14809.1	3.58333	2.21667	0	-0.189542
1515.57	-36449.2	-14809.1	3.62	2.19	0	-0.190632
1515.59	-36449.2	-14809	3.65667	2.16333	-6.09487e-43	-0.180828
1515.61	-36449.1	-14809	3.69557	2.13849	6.6494e-34	-0.165749
1515.62	-36449.1	-14808.9	3.73214	2.11177	-1.77765e-34	-0.150542
1515.64	-36449.1	-14808.8	3.7688	2.08501	4.61167e-35	-0.136489
1515.66	-36449.1	-14808.8	3.80402	2.05696	-2.28856e-35	-0.125237
1515.68	-36449	-14808.7	3.83718	2.03411	6.11554e-36	-0.118138
1515.69	-36449	-14808.7	3.87078	2.01011	-1.57619e-36	-0.116846
1515.71	-36449	-14808.6	3.90608	1.98217	5.86814e-37	-0.12367
1515.73	-36449	-14808.5	3.93907	1.95925	-1.56734e-37	-0.136817
1515.74	-36448.9	-14808.5	3.97296	1.93615	4.00979e-38	-0.154472
1515.76	-36448.9	-14808.4	4.00752	1.91473	-1.3274e-38	-0.170116
1515.78	-36448.9	-14808.4	4.03689	1.89108	3.54351e-39	-0.182023
1515.8	-36448.9	-14808.3	4.0673	1.86802	-8.98896e-40	-0.190584
1515.81	-36448.8	-14808.2	4.09991	1.84808	2.79072e-40	-0.1996
1515.83	-36448.8	-14808.2	4.13233	1.83191	-7.44546e-41	-0.206891
1515.85	-36448.8	-14808.1	4.16257	1.81486	1.8703e-41	-0.212664
1515.86	-36448.8	-14808	4.19421	1.79705	-5.57652e-42	-0.215237
1515.88	-36448.7	-14808	4.22364	1.78205	1.4868e-42	-0.215507
1515.9	-36448.7	-14807.9	4.25482	1.76724	-3.69225e-43	-0.2139
1515.91	-36448.7	-14807.8	4.28453	1.75066	1.07079e-43	-0.211115
1515.93	-36448.7	-14807.8	4.31212	1.73805	-2.85279e-44	-0.207873
1515.95	-36448.6	-14807.7	4.34169	1.72413	6.98857e-45	-0.204123
1515.97	-36448.6	-14807.6	4.37097	1.71039	-1.9864e-45	-0.199069
1515.98	-36448.6	-14807.5	4.399	1.69681	5.28771e-46	-0.193132
1516	-36448.6	-14807.5	4.42833	1.68502	-1.27416e-46	-0.186219
1516.02	-36448.5	-14807.4	4.45766	1.67311	3.56708e-47	-0.179824
1516.03	-36448.5	-14807.3	4.48569	1.66043	-9.48632e-48	-0.176189
1516.05	-36448.5	-14807.3	4.51497	1.65591	2.23966e-48	-0.183848
1516.07	-36448.4	-14807.2	4.54455	1.67576	-6.1968e-49	-0.212384
1516.08	-36448.4	-14807.1	4.57212	1.72693	1.64616e-49	-0.264937
1516.1	-36448.4	-14807	4.60189	1.80815	-3.78657e-50	-0.348245
1516.12	-36448.4	-14807	4.63283	1.91361	1.03802e-50	-0.45029
1516.13	-36448.3	-14806.9	4.66409	2.02622	-2.75392e-51	-0.560119
1516.15	-36448.3	-14806.8	4.70188	2.14258	6.11965e-52	-0.679427
1516.17	-36448.3	-14806.8	4.73917	2.25497	-1.66525e-52	-0.795218
1516.19	-36448.2	-14806.7	4.77784	2.36326	4.41128e-53	-0.906538
1516.2	-36448.2	-14806.6	4.81988	2.48012	-9.33949e-54	-1.02182
1516.22	-36448.2	-14806.5	4.86317	2.58234	2.52655e-54	-1.1245
1516.24	-36448.2	-14806.4	4.90629	2.66783	-6.68069e-55	-1.21103
1516.25	-36448.1	-14806.4	4.95172	2.74255	1.31393e-55	-1.28615
1516.27	-36448.1	-14806.3	4.99858	2.79071	-3.53819e-56	-1.33919
1516.29	-36448.1	-14806.2	5.04457	2.81928	9.33488e-57	-1.37376
1516.31	-36448	-14806.1	5.09726	2.83637	-1.61358e-57	-1.38864
1516.32	-36448	-14806.1	5.14465	2.82331	4.33017e-58	-1.38045
1516.34	-36448	-14806	5.19119	2.78607	-1.13928e-58	-1.34946
1516.36	-36448	-14805.9	5.23726	2.72407	1.45597e-59	-1.29651
1516.37	-36447.9	-14805.8	5.28403	2.65417	-3.89815e-60	-1.23574
1516.39	-36447.9	-14805.7	5.32737	2.58118	1.02198e-60	-1.16967
1516.41	-36447.8	-14805.6	5.37333	2.50333	5.8291e-71	-1.09913
1516.42	-36447.8	-14805.5	5.41333	2.43333	0	-1.03377
1516.44	-36447.8	-14805.4	5.45333	2.36667	0	-0.971678
1516.46	-36447.7	-14805.4	5.49567	2.29965	-4.43805e-63	-0.910469
1516.48	-36447.7	-14805.3	5.53208	2.24363	1.18647e-63	-0.854063
1516.49	-36447.7	-14805.2	5.56893	2.19375	-3.07799e-64	-0.795781
1516.51	-36447.6	-14805.1	5.60778	2.14426	1.52746e-64	-0.727293
1516.53	-36447.6	-14805	5.64429	2.09827	-4.08173e-65	-0.660963
1516.54	-36447.6	-14804.9	5.68093	2.05434	1.05201e-65	-0.593512
1516.56	-36447.5	-14804.8	5.71601	2.0109	-3.91661e-66	-0.532693
1516.58	-36447.5	-14804.7	5.74911	1.99008	1.0461e-66	-0.486461
1516.59	-36447.5	-14804.6	5.78286	1.9749	-2.67627e-67	-0.453287
1516.61	-36447.4	-14804.6	5.81803	1.96819	8.85951e-68	-0.426929
1516.63	-36447.4	-14804.5	5.85117	1.95701	-2.36506e-68	-0.405769
1516.64	-36447.4	-14804.4	5.88434	1.94345	5.99955e-69	-0.383259
1516.66	-36447.3	-14804.3	5.91569	1.92867	-1.86262e-69	-0.35915
1516.68	-36447.3	-14804.2	5.94517	1.9115	4.96936e-70	-0.336278
1516.7	-36447.3	-14804.1	5.97673	1.88856	-1.24831e-70	-0.309421
1516.71	-36447.2	-14804	6.01232	1.85292	3.72196e-71	-0.276896
1516.73	-36447.2	-14803.9	6.04391	1.81274	-9.92342e-72	-0.24273
1516.75	-36447.1	-14803.8	6.07475	1.77133	2.46434e-72	-0.207497
1516.76	-36447.1	-14803.7	6.10457	1.73217	-7.1468e-73	-0.174596
1516.78	-36447.1	-14803.6	6.13203	1.6995	1.90405e-73	-0.146954
1516.8	-36447	-14803.5	6.162	1.66784	-4.66442e-74	-0.12151
1516.82	-36447	-14803.4	6.18933	1.64054	1.32579e-74	-0.098689
1516.83	-36447	-14803.3	6.2157	1.61533	-3.52921e-75	-0.0797744
1516.85	-36446.9	-14803.2	6.24333	1.59299	8.50416e-76	-0.0631672
1516.87	-36446.9	-14803.1	6.27099	1.57386	-2.38079e-76	-0.051443
1516.88	-36446.8	-14803	6.29725	1.5596	6.3315e-77	-0.0442418
1516.9	-36446.8	-14802.9	6.32495	1.54562	-1.49483e-77	-0.0389164
1516.92	-36446.8	-14802.8	6.35283	1.53376	4.13596e-78	-0.033812
1516.93	-36446.7	-14802.7	6.37707	1.52435	-1.09871e-78	-0.0290025
1516.95	-36446.7	-14802.6	6.40129	1.51344	2.52729e-79	-0.0243759
1516.97	-36446.7	-14802.5	6.42498	1.50553	-6.92811e-80	-0.0212284
1516.99	-36446.6	-14802.4	6.4502	1.49874	1.83806e-80	-0.0202047
1517	-36446.6	-14802.3	6.47835	1.49445	-4.08447e-81	-0.0238468
1517.02	-36446.6	-14802.2	6.50589	1.48883	1.11145e-81	-0.0337892
1517.04	-36446.5	-14802.1	6.5298	1.48193	-2.94425e-82	-0.0518368
1517.05	-36446.5	-14802	6.55415	1.47506	6.23351e-83	-0.0780363
1517.07	-36446.4	-14801.9	6.57806	1.46796	-1.68631e-83	-0.108252
1517.09	-36446.4	-14801.8	6.60065	1.46401	4.45893e-84	-0.138744
1517.1	-36446.3	-14801.7	6.62856	1.46067	-8.76961e-85	-0.169278
1517.12	-36446.3	-14801.6	6.65248	1.45715	2.36151e-85	-0.194523
1517.14	-36446.3	-14801.5	6.67865	1.45425	-6.23043e-86	-0.213721
1517.15	-36446.2	-14801.4	6.70368	1.44735	1.07696e-86	-0.229535
1517.17	-36446.2	-14801.3	6.73033	1.44383	-2.89011e-87	-0.237102
1517.19	-36446.1	-14801.1	6.75391	1.43739	7.60394e-88	-0.237029
1517.21	-36446.1	-14801	6.77855	1.4335	-9.71765e-89	-0.227332
1517.22	-36446.1	-14800.9	6.80199	1.43021	2.60176e-89	-0.213357
1517.24	-36446	-14800.8	6.82524	1.42684	-6.82104e-90	-0.195112
1517.26	-36446	-14800.7	6.85	1.42333	0	-0.173203
1517.27	-36445.9	-14800.6	6.87333	1.41667	1.04051e-100	-0.151416
1517.29	-36445.9	-14800.5	6.89667	1.41333	-2.71508e-101	-0.132898
1517.31	-36445.8	-14800.4	6.92143	1.40978	2.96211e-92	-0.116806
1517.33	-36445.8	-14800.3	6.94468	1.40652	-7.91889e-93	-0.103817
1517.34	-36445.8	-14800.2	6.9681	1.40297	2.05436e-93	-0.0907629
1517.36	-36445.7	-14800.1	6.99284	1.39612	-1.01948e-93	-0.0794002
1517.38	-36445.7	-14800	7.01602	1.39271	2.72429e-94	-0.0711625
1517.39	-36445.6	-14799.8	7.03955	1.38605	-7.02146e-95	-0.0672453
1517.41	-36445.6	-14799.7	7.06425	1.38281	2.61408e-95	-0.0666254
1517.43	-36445.6	-14799.6	7.08737	1.37938	-6.98205e-96	-0.0691732
1517.44	-36445.5	-14799.5	7.111	1.37614	1.78624e-96	-0.0725235
1517.46	-36445.5	-14799.4	7.13565	1.37206	-5.91315e-97	-0.0780059
1517.48	-36445.4	-14799.3	7.15871	1.37116	1.57853e-97	-0.0892538
1517.5	-36445.4	-14799.2	7.18246	1.38348	-4.00431e-98	-0.109487
1517.51	-36445.3	-14799	7.20704	1.40404	1.24318e-98	-0.140096
1517.53	-36445.3	-14798.9	7.23005	1.43056	-3.31673e-99	-0.173629
1517.55	-36445.2	-14798.8	7.25396	1.45376	8.33164e-100	-0.210391
1517.56	-36445.2	-14798.7	7.27824	1.47862	-2.48417e-100	-0.246308
1517.58	-36445.2	-14798.6	7.30224	1.50064	6.62324e-101	-0.277481
1517.6	-36445.1	-14798.5	7.33022	1.52015	-1.64479e-101	-0.306395
1517.61	-36445.1	-14798.4	7.35681	1.53478	4.77003e-102	-0.332672
1517.63	-36445	-14798.3	7.37918	1.54384	-1.27083e-102	-0.355901
1517.65	-36445	-14798.1	7.40449	1.55458	3.1132e-103	-0.378296
1517.66	-36444.9	-14798	7.43428	1.56367	-8.8488e-104	-0.396873
1517.68	-36444.9	-14797.9	7.46302	1.5686	2.35552e-104	-0.409196
1517.7	-36444.8	-14797.8	7.48825	1.57047	-5.67598e-105	-0.417873
1517.72	-36444.8	-14797.7	7.51402	1.56833	1.58903e-105	-0.425312
1517.73	-36444.8	-14797.5	7.54056	1.56527	-4.22587e-106	-0.430561
1517.75	-36444.7	-14797.4	7.56865	1.55947	9.97701e-107	-0.434539
1517.77	-36444.7	-14797.3	7.5939	1.55475	-2.76049e-107	-0.436414
1517.78	-36444.6	-14797.2	7.61843	1.54936	7.33315e-108	-0.438083
1517.8	-36444.6	-14797.1	7.64703	1.54466	-1.68681e-108	-0.439728
1517.82	-36444.5	-14796.9	7.67212	1.53891	4.62426e-109	-0.440944
1517.84	-36444.5	-14796.8	7.69487	1.53457	-1.22751e-109	-0.440653
1517.85	-36444.4	-14796.7	7.72045	1.52899	2.75044e-110	-0.438821
1517.87	-36444.4	-14796.6	7.75693	1.52175	-8.38621e-111	-0.434747
1517.89	-36444.3	-14796.4	7.78066	1.51632	8.14386e-111	-0.431968
1517.9	-36444.3	-14796.3	7.79459	1.51132	1.51761e-111	-0.430088
1517.92	-36444.2	-14796.2	7.82539	1.50505	-3.79898e-112	-0.424953
1517.94	-36444.2	-14796.1	7.85401	1.49789	1.00452e-112	-0.42121
1517.95	-36444.1	-14795.9	7.88157	1.49413	-1.97565e-113	-0.417674
1517.97	-36444.1	-14795.8	7.90897	1.48767	5.3201e-114	-0.41637
1517.99	-36444	-14795.7	7.93243	1.4841	-1.40361e-114	-0.413528
1518.01	-36444	-14795.5	7.9573	1.47743	2.42622e-115	-0.409252
1518.02	-36444	-14795.4	7.97761	1.4713	-6.51094e-116	-0.40008
1518.04	-36443.9	-14795.3	8.00041	1.4529	1.71304e-116	-0.385755
1518.06	-36443.8	-14795.2	8.02524	1.42526	-2.18923e-117	-0.361159
1518.07	-36443.8	-14795	8.04864	1.38886	5.86135e-118	-0.330883
1518.09	-36443.8	-14794.9	8.07194	1.35223	-1.53667e-118	-0.296296
1518.11	-36443.7	-14794.8	8.09667	1.31333	0	-0.259259
1518.12	-36443.7	-14794.7	8.12333	1.28	0	-0.228758
1518.14	-36443.6	-14794.5	8.14333	1.25333	0	-0.203704
1518.16	-36443.5	-14794.4	8.16457	1.22866	6.67315e-121	-0.183001
1518.17	-36443.5	-14794.3	8.18447	1.20901	-1.784e-121	-0.166952
1518.19	-36443.4	-14794.1	8.20461	1.19617	4.62814e-122	-0.156424
1518.21	-36443.4	-14794	8.2254	1.1936	-2.29673e-122	-0.153871
1518.23	-36443.4	-14793.9	8.24242	1.20138	6.13738e-123	-0.161337
1518.24	-36443.3	-14793.8	8.26596	1.21489	-1.58182e-123	-0.175294
1518.26	-36443.2	-14793.6	8.28739	1.22993	5.8891e-124	-0.195135
1518.28	-36443.2	-14793.5	8.31028	1.24983	-1.57294e-124	-0.213545
1518.29	-36443.2	-14793.3	8.33082	1.26653	4.02411e-125	-0.231711
1518.31	-36443.1	-14793.2	8.35521	1.28301	-1.33214e-125	-0.245953
1518.33	-36443.1	-14793.1	8.3745	1.29212	3.55616e-126	-0.257466
1518.35	-36443	-14793	8.39502	1.30263	-9.02106e-127	-0.268494
1518.36	-36442.9	-14792.8	8.41586	1.31242	2.80068e-127	-0.27991
1518.38	-36442.9	-14792.7	8.43648	1.31797	-7.47205e-128	-0.288573
1518.4	-36442.9	-14792.6	8.46061	1.32033	1.87698e-128	-0.292718
1518.41	-36442.8	-14792.4	8.48527	1.31924	-5.59643e-129	-0.29231
1518.43	-36442.8	-14792.3	8.50719	1.31458	1.49211e-129	-0.287962
1518.45	-36442.7	-14792.2	8.52746	1.3074	-3.70544e-130	-0.282264
1518.46	-36442.6	-14792	8.54819	1.30077	1.07461e-130	-0.276545
1518.48	-36442.6	-14791.9	8.56917	1.29289	-2.86298e-131	-0.27137
1518.5	-36442.5	-14791.8	8.59354	1.28225	7.01353e-132	-0.264853
1518.52	-36442.5	-14791.6	8.61806	1.27183	-1.99349e-132	-0.256361
1518.53	-36442.4	-14791.5	8.63953	1.2623	5.3066e-133	-0.246859
1518.55	-36442.4	-14791.3	8.65993	1.25031	-1.27871e-133	-0.234737
1518.57	-36442.3	-14791.2	8.68076	1.23583	3.57982e-134	-0.222693
1518.58	-36442.3	-14791	8.70042	1.22458	-9.5202e-135	-0.21295
1518.6	-36442.2	-14790.9	8.72126	1.21435	2.24766e-135	-0.205497
1518.62	-36442.2	-14790.8	8.74191	1.20432	-6.21893e-136	-0.197732
1518.63	-36442.1	-14790.7	8.7616	1.19245	1.65204e-136	-0.18794
1518.65	-36442.1	-14790.5	8.78252	1.1784	-3.8001e-137	-0.174717
1518.67	-36442	-14790.4	8.8031	1.16408	1.04173e-137	-0.163102
1518.68	-36442	-14790.2	8.82268	1.15537	-2.76375e-138	-0.155483
1518.7	-36441.9	-14790.1	8.84413	1.14877	6.14151e-139	-0.15134
1518.72	-36441.8	-14789.9	8.86167	1.14214	-1.6712e-139	-0.14675
1518.74	-36441.8	-14789.8	8.88082	1.13326	4.42704e-140	-0.139737
1518.75	-36441.7	-14789.7	8.89906	1.12221	-9.37285e-141	-0.130671
1518.77	-36441.7	-14789.5	8.91885	1.11473	2.53558e-141	-0.12256
1518.79	-36441.6	-14789.4	8.93586	1.10832	-6.70455e-142	-0.115855
1518.8	-36441.6	-14789.2	8.95617	1.10122	1.31862e-142	-0.109887
1518.82	-36441.5	-14789.1	8.97651	1.09455	-3.55082e-143	-0.105165
1518.84	-36441.5	-14789	8.99659	1.08765	9.36822e-144	-0.102744
1518.86	-36441.4	-14788.8	9.01466	1.08368	-1.61935e-144	-0.100485
1518.87	-36441.4	-14788.7	9.03146	1.0804	4.34563e-145	-0.0983313
1518.89	-36441.3	-14788.5	9.04776	1.07705	-1.14335e-145	-0.095215
1518.91	-36441.2	-14788.4	9.06883	1.07357	1.46117e-146	-0.0916498
1518.92	-36441.2	-14788.2	9.08574	1.07008	-3.91207e-147	-0.0904411
1518.94	-36441.1	-14788.1	9.10233	1.07007	1.02563e-147	-0.0903627
1518.96	-36441.1	-14787.9	9.12	1.06667	0	-0.0915033
1518.97	-36441	-14787.8	9.14	1.06333	-1.56454e-158	-0.0904139
1518.99	-36441	-14787.7	9.16	1.06	0	-0.0893246
1519.01	-36440.9	-14787.5	9.17767	1.06005	-4.4539e-150	-0.088166
1519.03	-36440.9	-14787.4	9.19426	1.05989	1.1907e-150	-0.0870887
1519.04	-36440.8	-14787.2	9.21117	1.05645	-3.08898e-151	-0.0859704
1519.06	-36440.7	-14787.1	9.23225	1.05288	1.53292e-151	-0.0849882
1519.08	-36440.7	-14786.9	9.24852	1.04985	-4.0963e-152	-0.0862027
1519.09	-36440.6	-14786.8	9.26543	1.05002	1.05576e-152	-0.0873097
1519.11	-36440.6	-14786.6	9.2829	1.05008	-3.93059e-153	-0.0882099
1519.13	-36440.5	-14786.5	9.30006	1.04963	1.04984e-153	-0.0868441
1519.14	-36440.5	-14786.3	9.31989	1.04602	-2.68583e-154	-0.0843674
1519.16	-36440.4	-14786.2	9.33794	1.04241	8.89115e-155	-0.0811833
1519.18	-36440.4	-14786	9.35751	1.03976	-2.37351e-155	-0.0806413
1519.2	-36440.3	-14785.9	9.37405	1.04003	6.02098e-156	-0.0824541
1519.21	-36440.2	-14785.7	9.39172	1.04015	-1.86927e-156	-0.0856034
1519.23	-36440.2	-14785.6	9.40814	1.0393	4.98713e-157	-0.0859826
1519.25	-36440.1	-14785.4	9.42517	1.03561	-1.25285e-157	-0.084057
1519.26	-36440.1	-14785.3	9.44275	1.03196	3.73889e-158	-0.0806743
1519.28	-36440	-14785.2	9.45883	1.02971	-1.00959e-158	-0.0792589
1519.3	-36440	-14785	9.47741	1.03009	2.97289e-159	-0.080109
1519.31	-36439.9	-14784.8	9.49739	1.02991	-2.88983e-159	-0.0831228
1519.33	-36439.8	-14784.7	9.5133	1.03026	8.36961e-159	-0.0857258
1519.35	-36439.8	-14784.5	9.53064	1.02878	-2.96058e-158	-0.085863
1519.37	-36439.7	-14784.4	9.54797	1.02507	1.25213e-157	-0.0834988
1519.38	-36439.7	-14784.3	9.56438	1.02153	-4.70786e-157	-0.0805087
1519.4	-36439.6	-14784.1	9.58166	1.01975	1.68163e-156	-0.0787863
1519.42	-36439.5	-14783.9	9.59896	1.02009	-6.97871e-156	-0.078769
1519.43	-36439.5	-14783.8	9.61533	1.01991	2.62164e-155	-0.0805853
1519.45	-36439.4	-14783.6	9.63281	1.02027	-9.2235e-155	-0.0830598
1519.47	-36439.4	-14783.5	9.64954	1.01825	3.7651e-154	-0.084218
1519.48	-36439.3	-14783.3	9.66845	1.01474	-1.41322e-153	-0.0827303
1519.5	-36439.3	-14783.2	9.68702	1.011	4.87302e-153	-0.0802647
1519.52	-36439.2	-14783	9.70639	1.00977	-1.96227e-152	-0.0785875
1519.54	-36439.1	-14782.9	9.72426	1.01008	7.35987e-152	-0.078925
1519.55	-36439.1	-14782.7	9.74142	1.00992	-2.46842e-151	-0.0809615
1519.57	-36439	-14782.5	9.75854	1.01027	9.8265e-151	-0.0833797
1519.59	-36439	-14782.4	9.77497	1.00781	-3.68318e-150	-0.0841739
1519.6	-36438.9	-14782.2	9.79253	1.00419	1.18636e-149	-0.082318
1519.62	-36438.8	-14782.1	9.80949	1.00053	-4.67671e-149	-0.0799505
1519.64	-36438.8	-14781.9	9.82597	0.999888	1.75189e-148	-0.078568
1519.65	-36438.7	-14781.8	9.84357	0.999972	-5.29211e-148	-0.0784074
1519.67	-36438.7	-14781.6	9.86045	1.0002	2.06858e-147	-0.0784374
1519.69	-36438.6	-14781.5	9.87696	0.997353	-7.74476e-147	-0.0784313
1519.71	-36438.5	-14781.3	9.89461	0.993768	2.08025e-146	-0.0784271
1519.72	-36438.5	-14781.1	9.91141	0.990233	-8.07127e-146	-0.0784489
1519.74	-36438.4	-14781	9.92797	0.989941	3.02043e-145	-0.0783657
1519.76	-36438.4	-14780.8	9.94564	0.990006	-6.08647e-145	-0.080359
1519.77	-36438.3	-14780.7	9.96238	0.990004	2.34614e-144	-0.0875875
1519.79	-36438.3	-14780.5	9.97896	0.989976	-8.77587e-144	-0.10237
1519.81	-36438.2	-14780.3	9.99667	0.99	0	-0.124183
1519.82	-36438.1	-14780.2	10.01	0.986667	0	-0.149237
1519.84	-36438.1	-14780.1	10.0233	0.983333	-1.15266e-151	-0.179739
1519.86	-36438	-14779.9	10.041	0.9799	2.02087e-141	-0.226495
1519.88	-36437.9	-14779.7	10.0576	0.980029	-7.70827e-141	-0.288393
1519.89	-36437.9	-14779.6	10.0744	0.979985	2.87906e-140	-0.366738
1519.91	-36437.8	-14779.4	10.092	0.980063	-2.25283e-139	-0.45572
1519.93	-36437.8	-14779.2	10.1086	0.979765	8.56255e-139	-0.536298
1519.94	-36437.7	-14779.1	10.1254	0.976231	-3.19073e-138	-0.612569
1519.96	-36437.6	-14778.9	10.143	0.972649	1.84589e-137	-0.688034
1519.98	-36437.6	-14778.8	10.1595	0.969788	-6.99647e-137	-0.754106
1519.99	-36437.5	-14778.6	10.1764	0.970061	2.59818e-136	-0.815736
1520.01	-36437.4	-14778.4	10.194	0.969943	-1.32105e-135	-0.871299
1520.03	-36437.4	-14778.3	10.2107	0.970154	4.99604e-135	-0.912855
1520.05	-36437.3	-14778.1	10.2267	0.969396	-1.84681e-134	-0.944824
1520.06	-36437.3	-14777.9	10.2413	0.965638	8.72294e-134	-0.969098
1520.08	-36437.2	-14777.8	10.2582	0.962206	-3.2929e-133	-0.986232
1520.1	-36437.1	-14777.6	10.2752	0.959741	1.21011e-132	-1.00053
1520.11	-36437.1	-14777.4	10.2927	0.960074	-5.44564e-132	-1.01082
1520.13	-36437	-14777.3	10.3091	0.959994	2.0526e-131	-1.0168
1520.15	-36437	-14777.1	10.3264	0.959953	-7.48764e-131	-1.01914
1520.16	-36436.9	-14776.9	10.3426	0.960226	3.25515e-130	-1.01935
1520.18	-36436.8	-14776.8	10.355	0.958911	-1.22537e-129	-1.01785
1520.2	-36436.8	-14776.6	10.3704	0.955201	4.42874e-129	-1.01457
1520.22	-36436.7	-14776.5	10.388	0.951511	-1.87584e-128	-1.00996
1520.23	-36436.6	-14776.3	10.4047	0.949724	7.0536e-128	-1.00509
1520.25	-36436.6	-14776.1	10.42	0.950085	-2.51954e-127	-0.999982
1520.27	-36436.5	-14776	10.4353	0.9499	1.0456e-126	-0.994993
1520.28	-36436.5	-14775.8	10.4521	0.950312	-3.92793e-126	-0.989591
1520.3	-36436.4	-14775.6	10.4694	0.948325	1.38193e-125	-0.983365
1520.32	-36436.3	-14775.5	10.4866	0.944703	-5.64115e-125	-0.976328
1520.33	-36436.3	-14775.3	10.5029	0.941104	2.11739e-124	-0.971075
1520.35	-36436.2	-14775.1	10.5207	0.939801	-7.30112e-124	-0.967725
1520.37	-36436.1	-14775	10.5357	0.94005	2.94002e-123	-0.968364
1520.38	-36436.1	-14774.8	10.5481	0.940006	-1.10271e-122	-0.971988
1520.4	-36436	-14774.6	10.5647	0.939935	3.69837e-122	-0.978379
1520.42	-36435.9	-14774.5	10.5818	0.940269	-1.47228e-121	-0.983844
1520.44	-36435.9	-14774.3	10.5987	0.937815	5.51841e-121	-0.985837
1520.45	-36435.8	-14774.1	10.6133	0.934188	-1.77749e-120	-0.985048
1520.47	-36435.7	-14774	10.6293	0.930537	7.00699e-120	-0.98451
1520.49	-36435.7	-14773.8	10.646	0.929865	-2.62482e-119	-0.986398
1520.5	-36435.6	-14773.6	10.6637	0.930042	7.92902e-119	-0.98794
1520.52	-36435.5	-14773.5	10.6779	0.92993	-3.09929e-118	-0.987377
1520.54	-36435.5	-14773.3	10.6906	0.93024	1.16038e-117	-0.983435
1520.56	-36435.4	-14773.1	10.7079	0.927127	-3.11679e-117	-0.978751
1520.57	-36435.3	-14772.9	10.7247	0.923748	1.2093e-116	-0.974312
1520.59	-36435.3	-14772.8	10.7415	0.920235	-4.52543e-116	-0.970963
1520.61	-36435.2	-14772.6	10.7558	0.919971	9.11918e-116	-0.967529
1520.62	-36435.2	-14772.4	10.7725	0.920006	-3.51515e-115	-0.964219
1520.64	-36435.1	-14772.3	10.7858	0.920004	1.31486e-114	-0.961969
1520.66	-36435	-14772.1	10.8033	0.92	1.20521e-123	-0.960784
1520.67	-36435	-14771.9	10.8167	0.92	0	-0.959695
1520.69	-36434.9	-14771.8	10.8333	0.916667	0	-0.956427
1520.71	-36434.8	-14771.6	10.8476	0.913111	-3.02782e-112	-0.95062
1520.73	-36434.8	-14771.4	10.8643	0.909901	1.15491e-111	-0.945286
1520.74	-36434.7	-14771.3	10.881	0.910062	-4.31361e-111	-0.942103
1520.76	-36434.6	-14771	10.8985	0.909671	3.37535e-110	-0.938397
1520.78	-36434.6	-14770.9	10.9115	0.901912	-1.2829e-109	-0.930021
1520.79	-36434.5	-14770.7	10.9249	0.884033	4.78058e-109	-0.913737
1520.81	-36434.4	-14770.5	10.9396	0.858766	-2.76565e-108	-0.889782
1520.83	-36434.4	-14770.4	10.9559	0.831476	1.04826e-107	-0.861873
1520.84	-36434.3	-14770.2	10.9692	0.796241	-3.89278e-107	-0.825851
1520.86	-36434.2	-14770	10.9827	0.746822	1.97929e-106	-0.774195
1520.88	-36434.2	-14769.9	10.9922	0.678869	-7.48544e-106	-0.708752
1520.89	-36434.1	-14769.7	11.0025	0.590956	2.76702e-105	-0.627579
1520.91	-36434	-14769.5	11.0132	0.497415	-1.30693e-104	-0.53894
1520.93	-36434	-14769.3	11.0221	0.416669	4.93366e-104	-0.458439
1520.95	-36433.9	-14769.2	11.0289	0.33587	-1.81307e-103	-0.379289
1520.96	-36433.8	-14768.9	11.0348	0.256126	8.15905e-103	-0.302003
1520.98	-36433.8	-14768.8	11.038	0.186972	-3.07535e-102	-0.235417
1521	-36433.7	-14768.6	11.0403	0.124731	1.12185e-101	-0.173573
1521.01	-36433.6	-14768.4	11.0399	0.0687964	-4.87709e-101	-0.12055
1521.03	-36433.6	-14768.3	11.04	0.0284977	1.83593e-100	-0.0803645
1521.05	-36433.5	-14768.1	11.04	-0.00206877	-6.63546e-100	-0.0464583
1521.07	-36433.4	-14767.9	11.04	-0.0285048	2.81052e-99	-0.0179397
1521.08	-36433.4	-14767.8	11.04	-0.0483431	-1.05682e-98	0.00444525
1521.1	-36433.3	-14767.6	11.04	-0.0639084	3.77495e-98	0.0214175
1521.12	-36433.2	-14767.4	11.04	-0.0742922	-1.56659e-97	0.0319801
1521.13	-36433.2	-14767.2	11.0399	-0.0788146	5.88511e-97	0.0369637
1521.15	-36433.1	-14767	11.0403	-0.0801927	-2.07051e-96	0.0389215
1521.17	-36433	-14766.9	11.0382	-0.0799675	8.45198e-96	0.0392497
1521.18	-36433	-14766.7	11.0347	-0.0799307	-3.17243e-95	0.0392895
1521.2	-36432.9	-14766.5	11.031	-0.0802858	1.09391e-94	0.0386459
1521.22	-36432.8	-14766.3	11.0298	-0.0779334	-4.40495e-94	0.0369218
1521.24	-36432.8	-14766.2	11.0301	-0.0748916	1.65216e-93	0.03333
1521.25	-36432.7	-14766	11.03	-0.0685772	-5.54116e-93	0.0280277
1521.27	-36432.6	-14765.8	11.0299	-0.0644046	2.20587e-92	0.0208526
1521.29	-36432.6	-14765.7	11.0303	-0.0586074	-8.26807e-92	0.0130816
1521.3	-36432.5	-14765.5	11.0276	-0.0539611	2.66317e-91	0.00589024
1521.32	-36432.4	-14765.3	11.0241	-0.0508997	-1.04984e-90	3.41136e-05
1521.34	-36432.4	-14765.1	11.0205	-0.0471507	3.93269e-90	-0.00436632
1521.35	-36432.3	-14764.9	11.0199	-0.0466792	-1.18798e-89	-0.00916177
1521.37	-36432.2	-14764.8	11.02	-0.0462771	4.64358e-89	-0.0109073
1521.39	-36432.2	-14764.6	11.02	-0.0519363	-1.73856e-88	-0.0101788
1521.4	-36432.1	-14764.4	11.02	-0.0591854	4.66979e-88	-0.0069975
1521.42	-36432	-14764.2	11.02	-0.0659859	-1.81186e-87	-0.00354345
1521.44	-36432	-14764.1	11.02	-0.0698746	6.78033e-87	-0.00224021
1521.46	-36431.9	-14763.9	11.02	-0.0699319	-1.3663e-86	-0.00212917
1521.47	-36431.8	-14763.7	11.0201	-0.0731169	5.26666e-86	-0.00326031
1521.49	-36431.8	-14763.6	11.0169	-0.0764248	-1.97002e-85	-0.00223685
1521.51	-36431.7	-14763.4	11.0133	-0.08	0	-0.00217865
1521.52	-36431.6	-14763.2	11.01	-0.0766667	6.9202e-94	-0.00326797
1521.54	-36431.6	-14763	11.01	-0.0733333	-2.58751e-93	-0.00653595
1521.56	-36431.5	-14762.9	11.01	-0.0698899	4.5365e-83	-0.00880359
1521.58	-36431.4	-14762.7	11.01	-0.0700595	-1.73037e-82	-0.00985383
1521.59	-36431.4	-14762.5	11.01	-0.0698713	6.46296e-82	-0.0109893
1521.61	-36431.3	-14762.3	11.0098	-0.0662398	-5.05719e-81	-0.0134411
1521.63	-36431.2	-14762.1	11.0063	-0.0628908	1.92214e-80	-0.0166688
1521.64	-36431.1	-14762	11.0029	-0.0598497	-7.16261e-80	-0.018711
1521.66	-36431.1	-14761.8	10.9998	-0.0600292	4.1437e-79	-0.0196478
1521.68	-36431.1	-14761.7	11.0001	-0.060093	-1.57058e-78	-0.0196871
1521.69	-36431	-14761.7	11	-0.0595792	5.83244e-78	-0.0210197
1521.71	-36431	-14761.5	11	-0.0558304	-2.96552e-77	-0.0236238
1521.73	-36430.8	-14761	11	-0.0524369	1.12152e-76	-0.0267815
1521.75	-36430.7	-14760.9	11	-0.04976	-4.14575e-76	-0.0286876
1521.76	-36430.7	-14760.7	11	-0.0500742	1.95814e-75	-0.0294936
1521.78	-36430.6	-14760.5	11.0002	-0.0499814	-7.27277e-75	-0.0293912
1521.8	-36430.6	-14760.4	10.9991	-0.0500056	3.2752e-74	-0.0294179
1521.81	-36430.5	-14760.2	10.9955	-0.0499985	-1.23456e-73	-0.0294101
1521.83	-36430.4	-14760	10.992	-0.0500004	4.61073e-73	-0.0294122
1521.85	-36430.3	-14759.9	10.9897	-0.0499999	-1.68084e-72	-0.0294117
1521.86	-36430.3	-14759.7	10.9901	-0.05	7.30688e-72	-0.0294118
1521.88	-36430.2	-14759.5	10.99	-0.05	-2.66206e-71	-0.0294118
1521.9	-36430.1	-14759.4	10.99	-0.05	1.12815e-70	-0.0294118
1521.91	-36430.1	-14759.2	10.99	-0.05	-4.24228e-70	-0.0294117
1521.93	-36430	-14759	10.99	-0.0500001	1.51534e-69	-0.0294119
1521.95	-36430	-14758.8	10.99	-0.0499996	-6.28862e-69	-0.0294113
1521.97	-36429.9	-14758.6	10.9899	-0.0500014	2.3624e-68	-0.0294134
1521.98	-36429.8	-14758.5	10.9903	-0.049995	-8.31144e-68	-0.0294062
1522	-36429.7	-14758.3	10.9882	-0.0500205	3.39279e-67	-0.0294346
1522.02	-36429.7	-14758.1	10.9847	-0.049923	-1.27348e-66	-0.0293262
1522.03	-36429.6	-14757.9	10.981	-0.0502654	4.39116e-66	-0.0299728
1522.05	-36429.5	-14757.8	10.9798	-0.0480284	-1.76824e-65	-0.0317544
1522.07	-36429.5	-14757.6	10.9801	-0.0445324	6.6321e-65	-0.0348163
1522.09	-36429.4	-14757.4	10.98	-0.0409008	-2.47602e-64	-0.0374991
1522.1	-36429.4	-14757.3	10.98	-0.0398325	8.30155e-64	-0.0389962
1522.12	-36429.3	-14757.1	10.98	-0.0400451	-3.30468e-63	-0.0392658
1522.14	-36429.2	-14756.9	10.98	-0.0399905	1.0687e-62	-0.0392051
1522.15	-36429.1	-14756.7	10.98	-0.0400025	-4.21397e-62	-0.0392185
1522.17	-36429.1	-14756.5	10.98	-0.0399997	1.57858e-61	-0.0392153
1522.19	-36429	-14756.4	10.98	-0.0399991	-4.76857e-61	-0.0392147
1522.2	-36429	-14756.2	10.9799	-0.0400041	1.86394e-60	-0.0392202
1522.22	-36428.9	-14756	10.9802	-0.0399844	-6.97858e-60	-0.0391985
1522.24	-36428.8	-14755.8	10.9774	-0.0400582	2.60504e-59	-0.0392797
1522.26	-36428.7	-14755.7	10.9738	-0.0398437	-6.9957e-59	-0.038314
1522.27	-36428.7	-14755.5	10.9702	-0.0428964	2.71426e-58	-0.0362804
1522.29	-36428.6	-14755.3	10.9699	-0.0462233	-1.01573e-57	-0.0330386
1522.31	-36428.5	-14755.2	10.97	-0.0499039	2.04679e-57	-0.0306174
1522.32	-36428.5	-14755	10.97	-0.0499341	-7.88973e-57	-0.0284756
1522.34	-36428.4	-14754.8	10.97	-0.0533333	-7.24686e-66	-0.0250545
1522.36	-36428.3	-14754.6	10.97	-0.0566667	0	-0.0196078
1522.37	-36428.3	-14754.4	10.97	-0.06	0	-0.0130719
1522.39	-36428.2	-14754.3	10.97	-0.063526	1.82086e-54	-0.00731758
1522.41	-36428.1	-14754.1	10.9699	-0.0668983	-6.94536e-54	-0.00309311
1522.42	-36428.1	-14753.9	10.9664	-0.0700564	2.59411e-53	-0.000965214
1522.44	-36428	-14753.8	10.9629	-0.0701927	-2.02986e-52	0.00133703
1522.46	-36427.9	-14753.6	10.9598	-0.073759	7.71509e-52	0.00361065
1522.48	-36427.9	-14753.4	10.96	-0.0771246	-2.87493e-51	0.00688172
1522.49	-36427.8	-14753.2	10.96	-0.0802391	1.6632e-50	0.00900371
1522.51	-36427.7	-14753.1	10.96	-0.0799361	-6.30401e-50	0.00982812
1522.53	-36427.7	-14752.9	10.9601	-0.0800163	2.34103e-49	0.00990546
1522.54	-36427.6	-14752.7	10.9595	-0.0799946	-1.1903e-48	0.011305
1522.56	-36427.5	-14752.5	10.9559	-0.0800014	4.50157e-48	0.0138023
1522.58	-36427.5	-14752.3	10.9524	-0.0799996	-1.66402e-47	0.0170051
1522.6	-36427.4	-14752.2	10.9497	-0.0800001	7.85961e-47	0.0189695
1522.61	-36427.3	-14752	10.9501	-0.08	-2.96699e-46	0.0196759
1522.63	-36427.3	-14751.8	10.9499	-0.08	1.09034e-45	0.0195907
1522.65	-36427.2	-14751.7	10.9502	-0.08	-4.90667e-45	0.0196129
1522.66	-36427.1	-14751.5	10.9491	-0.08	1.84945e-44	0.0196065
1522.68	-36427.1	-14751.3	10.9454	-0.08	-6.74656e-44	0.0196082
1522.7	-36427	-14751.2	10.9417	-0.08	2.93298e-43	0.0196077
1522.71	-36426.9	-14751	10.9397	-0.08	-1.10409e-42	0.0196079
1522.73	-36426.9	-14750.8	10.9401	-0.08	3.99041e-42	0.0196078
1522.75	-36426.8	-14750.6	10.94	-0.08	-1.69018e-41	0.0196078
1522.77	-36426.7	-14750.5	10.9399	-0.08	6.35548e-41	0.0196078
1522.78	-36426.7	-14750.3	10.9402	-0.08	-2.27017e-40	0.0196078
1522.8	-36426.6	-14750.1	10.9385	-0.08	9.42115e-40	0.0196078
1522.82	-36426.5	-14749.9	10.9349	-0.08	-3.53918e-39	0.0196078
1522.83	-36426.5	-14749.7	10.9312	-0.08	1.24516e-38	0.0196078
1522.85	-36426.4	-14749.6	10.9297	-0.08	-5.08283e-38	0.0196078
1522.87	-36426.3	-14749.4	10.9301	-0.08	1.90783e-37	0.0196078
1522.88	-36426.3	-14749.2	10.93	-0.08	-6.57851e-37	0.0196078
1522.9	-36426.2	-14749.1	10.9299	-0.08	2.64904e-36	0.0196078
1522.92	-36426.1	-14748.9	10.9303	-0.08	-9.93572e-36	0.0196078
1522.93	-36426.1	-14748.7	10.9278	-0.08	3.33233e-35	0.0196078
1522.95	-36426	-14748.6	10.9243	-0.08	-1.32656e-34	0.0196078
1522.97	-36425.9	-14748.4	10.9207	-0.08	4.97224e-34	0.0196078
1522.99	-36425.9	-14748.2	10.9199	-0.08	-1.60157e-33	0.0196078
1523	-36425.8	-14748	10.9201	-0.08	6.31349e-33	0.0196078
1523.02	-36425.7	-14747.8	10.9199	-0.08	-2.36503e-32	0.0196078
1523.04	-36425.7	-14747.7	10.9202	-0.08	7.14426e-32	0.0196078
1523.05	-36425.6	-14747.5	10.9173	-0.08	-2.79255e-31	0.0196078
1523.07	-36425.6	-14747.4	10.914	-0.08	1.04553e-30	0.0196078
1523.09	-36425.5	-14747.2	10.9103	-0.08	-2.80831e-30	0.0196078
1523.11	-36425.4	-14747	10.9099	-0.08	1.08961e-29	0.0196078
1523.12	-36425.4	-14746.9	10.91	-0.08	-4.07754e-29	0.0196078
1523.14	-36425.3	-14746.6	10.91	-0.08	8.21664e-29	0.0196078
1523.16	-36425.2	-14746.5	10.91	-0.08	-3.16725e-28	0.0196078
1523.17	-36425.1	-14746.3	10.9101	-0.08	1.18473e-27	0.0196078
1523.19	-36425.1	-14746.1	10.9067	-0.08	0	0.0196078
1523.21	-36425	-14746	10.9033	-0.08	0	0.0196078
1523.22	-36424.9	-14745.8	10.9	-0.08	1.55607e-35	0.0196078
1523.24	-36424.9	-14745.6	10.9	-0.08	-2.72815e-25	0.0196079
1523.26	-36424.8	-14745.4	10.9	-0.0800002	1.0406e-24	0.0196077
1523.28	-36424.8	-14745.3	10.9	-0.0799994	-3.88668e-24	0.0196085
1523.29	-36424.7	-14745.1	10.8998	-0.0800044	3.04128e-23	0.019603
1523.31	-36424.6	-14744.9	10.8963	-0.0799832	-1.15593e-22	0.0196264
1523.33	-36424.5	-14744.7	10.8929	-0.0800626	4.30743e-22	0.0195367
1523.34	-36424.5	-14744.6	10.8898	-0.0796197	-2.49193e-21	0.0182174
1523.36	-36424.4	-14744.4	10.8901	-0.076054	9.44512e-21	0.0157984
1523.38	-36424.3	-14744.2	10.89	-0.0726342	-3.5075e-20	0.0125649
1523.39	-36424.3	-14744	10.89	-0.0697199	1.7834e-19	0.0105243
1523.41	-36424.2	-14743.9	10.89	-0.0700748	-6.74458e-19	0.00974167
1523.43	-36424.1	-14743.7	10.8901	-0.0699811	2.49316e-18	0.00981966
1523.45	-36424.1	-14743.5	10.8893	-0.0700057	-1.17758e-17	0.00979928
1523.46	-36424	-14743.4	10.8857	-0.0699993	4.44536e-17	0.00980426
1523.48	-36423.9	-14743.2	10.8822	-0.0699972	-1.63363e-16	0.00980716
1523.5	-36423.9	-14743	10.8797	-0.0700145	7.35153e-16	0.00978795
1523.51	-36423.8	-14742.8	10.8801	-0.0699451	-2.77097e-15	0.00986448
1523.53	-36423.8	-14742.6	10.88	-0.0702004	1.01082e-14	0.00952547
1523.55	-36423.7	-14742.5	10.88	-0.068896	-4.3944e-14	0.00796803
1523.56	-36423.6	-14742.3	10.8799	-0.065297	1.65422e-13	0.0052151
1523.58	-36423.6	-14742.1	10.8802	-0.0616737	-5.97873e-13	0.00216091
1523.6	-36423.5	-14742	10.8787	-0.0596929	2.53235e-12	0.000417328
1523.62	-36423.4	-14741.8	10.8751	-0.0600818	-9.52225e-12	-6.80641e-05
1523.63	-36423.4	-14741.6	10.8714	-0.0599803	3.40133e-11	1.64011e-05
1523.65	-36423.3	-14741.5	10.8697	-0.0600055	-1.41154e-10	-4.59159e-06
1523.67	-36423.2	-14741.3	10.8701	-0.0599985	5.30265e-10	1.22109e-06
1523.68	-36423.2	-14741.1	10.87	-0.0600003	-1.86559e-09	-2.88292e-07
1523.7	-36423.1	-14740.9	10.87	-0.0599999	7.61546e-09	7.9766e-08
1523.72	-36423	-14740.8	10.87	-0.06	-2.85844e-08	-2.11896e-08
1523.73	-36423	-14740.6	10.8699	-0.06	9.85639e-08	4.87413e-09
1523.75	-36422.9	-14740.4	10.8703	-0.06	-3.96898e-07	-1.33615e-09
1523.77	-36422.8	-14740.2	10.868	-0.06	1.48864e-06	3.54488e-10
1523.79	-36422.8	-14740.1	10.8644	-0.06	-4.99274e-06	-7.87729e-11
1523.8	-36422.7	-14739.9	10.8607	-0.06	1.98755e-05	2.14354e-11
1523.82	-36422.6	-14739.7	10.8598	-0.06	-7.44976e-05	-5.67826e-12
1523.84	-36422.6	-14739.5	10.86	-0.06	0.000239959	1.20219e-12
1523.85	-36422.5	-14739.4	10.86	-0.06	-0.00243654	-3.25221e-13
1523.87	-36422.4	-14739.2	10.86	-0.06	-0.00583167	8.59951e-14
1523.89	-36422.4	-14739	10.86	-0.06	-0.00957522	-1.69143e-14
1523.9	-36422.3	-14738.9	10.8599	-0.06	-0.0101086	4.5594e-15
1523.92	-36422.2	-14738.7	10.8602	-0.06	-0.00997094	-1.22034e-15
1523.94	-36422.2	-14738.5	10.8574	-0.06	-0.0100077	3.2194e-16
1523.96	-36422.1	-14738.4	10.8538	-0.06	-0.00999868	-5.55841e-17
1523.97	-36422	-14738.2	10.8502	-0.06	-0.0100003	1.46656e-17
1523.99	-36422	-14738	10.85	-0.06	-0.00999996	-1.87423e-18
1524.01	-36421.9	-14737.8	10.85	-0.06	-0.01	5.018e-19
1524.02	-36421.9	-14737.7	10.85	-0.06	-0.01	-1.31557e-19
1524.04	-36421.8	-14737.5	10.85	-0.06	-0.01	0
1524.06	-36421.7	-14737.3	10.85	-0.06	-0.01	0
1524.07	-36421.6	-14737.1	10.85	-0.06	-0.01	0
1524.09	-36421.6	-14737	10.85	-0.06	-0.01	5.71299e-22
1524.11	-36421.5	-14736.8	10.8499	-0.06	-0.01	-1.52731e-22
1524.12	-36421.5	-14736.7	10.8464	-0.06	-0.01	3.96222e-23
1524.14	-36421.4	-14736.4	10.8429	-0.06	-0.01	-1.96627e-23
1524.16	-36421.3	-14736.3	10.8398	-0.06	-0.01	5.25431e-24
1524.18	-36421.2	-14736.1	10.84	-0.06	-0.01	-1.35422e-24
1524.19	-36421.2	-14735.9	10.84	-0.06	-0.01	5.04175e-25
1524.21	-36421.1	-14735.8	10.84	-0.06	-0.01	-1.34662e-25
1524.23	-36421	-14735.6	10.84	-0.06	-0.01	3.4451e-26
1524.24	-36421	-14735.4	10.84	-0.06	-0.01	-1.14046e-26
1524.26	-36420.9	-14735.3	10.8401	-0.06	-0.01	3.04449e-27
1524.28	-36420.9	-14735.1	10.8394	-0.06	-0.01	-7.72308e-28
1524.3	-36420.8	-14734.9	10.8356	-0.06	-0.01	2.39771e-28
1524.31	-36420.7	-14734.8	10.8322	-0.06	-0.01	-6.39694e-29
1524.33	-36420.7	-14734.6	10.8297	-0.06	-0.01	1.60692e-29
1524.35	-36420.6	-14734.4	10.8301	-0.06	-0.01	-4.7912e-30
1524.36	-36420.5	-14734.2	10.83	-0.06	-0.01	1.27742e-30
1524.38	-36420.5	-14734.1	10.83	-0.06	-0.01	-3.17228e-31
1524.4	-36420.4	-14733.9	10.83	-0.06	-0.01	9.19991e-32
1524.41	-36420.3	-14733.7	10.83	-0.06	-0.01	-2.45104e-32
1524.43	-36420.3	-14733.5	10.8299	-0.06	-0.01	6.0044e-33
1524.45	-36420.2	-14733.4	10.8303	-0.06	-0.01	-1.70666e-33
1524.47	-36420.1	-14733.2	10.8287	-0.06	-0.01	4.54306e-34
1524.48	-36420.1	-14733	10.825	-0.06	-0.01	-1.09472e-34
1524.5	-36420	-14732.8	10.8213	-0.06	-0.01	3.06474e-35
1524.52	-36419.9	-14732.7	10.8197	-0.06	-0.01	-8.15039e-36
1524.53	-36419.9	-14732.5	10.8201	-0.06	-0.01	1.92426e-36
1524.55	-36419.8	-14732.3	10.82	-0.06	-0.01	-5.32414e-37
1524.57	-36419.7	-14732.2	10.82	-0.06	-0.01	1.41438e-37
1524.58	-36419.7	-14732	10.82	-0.06	-0.01	-3.25492e-38
1524.6	-36419.6	-14731.8	10.8199	-0.06	-0.01	8.98281e-39
1524.62	-36419.6	-14731.7	10.8203	-0.06	-0.01	-2.60772e-39
1524.63	-36419.5	-14731.5	10.8178	-0.06	-0.01	1.3362e-39
1524.65	-36419.4	-14731.3	10.8143	-0.06	-0.01	-3.36923e-39
1524.67	-36419.4	-14731.2	10.8107	-0.06	-0.01	1.21302e-38
1524.69	-36419.3	-14731	10.8099	-0.06	-0.01	-3.89576e-38
1524.7	-36419.2	-14730.8	10.81	-0.06	-0.01	1.53544e-37
1524.72	-36419.2	-14730.6	10.81	-0.06	-0.01	-5.75167e-37
1524.74	-36419.1	-14730.4	10.81	-0.06	-0.01	1.73746e-36
1524.75	-36419	-14730.3	10.81	-0.06	-0.01	-6.79137e-36
1524.77	-36419	-14730.1	10.81	-0.06	-0.01	2.54269e-35
1524.79	-36418.9	-14729.9	10.81	-0.06	-0.01	-6.82971e-35
1524.81	-36418.8	-14729.8	10.8102	-0.06	-0.01	2.64989e-34
1524.82	-36418.8	-14729.6	10.8071	-0.06	-0.01	-9.91642e-34
1524.84	-36418.7	-14729.4	10.8036	-0.06	-0.01	1.99826e-33
1524.86	-36418.6	-14729.2	10.8001	-0.06	-0.01	-7.70264e-33
1524.87	-36418.6	-14729.1	10.8	-0.06	-0.01	2.88122e-32
1524.89	-36418.5	-14728.9	10.8	-0.06	-0.01	0
1524.91	-36418.4	-14728.7	10.8	-0.06	-0.01	-1.0121e-40
1524.92	-36418.4	-14728.5	10.8	-0.06	-0.01	0
1524.94	-36418.3	-14728.4	10.8	-0.06	-0.01	-6.63476e-30
1524.96	-36418.2	-14728.2	10.8	-0.06	-0.01	2.53071e-29
1524.98	-36418.2	-14728.1	10.7999	-0.06	-0.01	-9.45227e-29
1524.99	-36418.1	-14727.8	10.7962	-0.06	-0.01	7.39628e-28
1525.01	-36418	-14727.7	10.7929	-0.06	-0.01	-2.81118e-27
1525.03	-36418	-14727.5	10.7898	-0.06	-0.01	1.04755e-26
1525.04	-36417.9	-14727.3	10.7901	-0.06	-0.01	-6.06028e-26
1525.06	-36417.9	-14727.2	10.79	-0.06	-0.01	2.29702e-25
1525.08	-36417.8	-14727	10.79	-0.06	-0.01	-8.53012e-25
1525.09	-36417.7	-14726.8	10.79	-0.06	-0.01	4.33716e-24
1525.11	-36417.6	-14726.7	10.79	-0.06	-0.01	-1.64026e-23
1525.13	-36417.6	-14726.5	10.79	-0.06	-0.01	6.06327e-23
1525.14	-36417.5	-14726.3	10.7902	-0.06	-0.01	-2.86384e-22
1525.16	-36417.5	-14726.2	10.7893	-0.06	-0.01	1.0811e-21
1525.18	-36417.4	-14726	10.7856	-0.06	-0.01	-3.97293e-21
1525.2	-36417.3	-14725.8	10.782	-0.06	-0.01	1.78786e-20
1525.21	-36417.3	-14725.7	10.7797	-0.06	-0.01	-6.73891e-20
1525.23	-36417.2	-14725.5	10.7801	-0.06	-0.01	2.45828e-19
1525.25	-36417.1	-14725.3	10.78	-0.06	-0.01	-1.0687e-18
1525.26	-36417.1	-14725.1	10.78	-0.06	-0.01	4.02301e-18
1525.28	-36417	-14725	10.78	-0.06	-0.01	-1.45401e-17
1525.3	-36416.9	-14724.8	10.78	-0.06	-0.01	6.1586e-17
1525.32	-36416.9	-14724.6	10.7799	-0.06	-0.01	-2.31578e-16
1525.33	-36416.8	-14724.4	10.7802	-0.06	-0.01	8.27192e-16
1525.35	-36416.7	-14724.3	10.7785	-0.06	-0.01	-3.43283e-15
1525.37	-36416.7	-14724.1	10.7749	-0.06	-0.01	1.28958e-14
1525.38	-36416.6	-14723.9	10.7712	-0.06	-0.01	-4.53704e-14
1525.4	-36416.5	-14723.8	10.7697	-0.06	-0.01	1.85205e-13
1525.42	-36416.5	-14723.6	10.7701	-0.06	-0.01	-6.95163e-13
1525.43	-36416.4	-14723.4	10.77	-0.06	-0.01	2.39704e-12
1525.45	-36416.3	-14723.2	10.77	-0.06	-0.01	-9.65242e-12
1525.47	-36416.3	-14723.1	10.77	-0.06	-0.00999997	3.62032e-11
1525.49	-36416.2	-14722.9	10.7699	-0.06	-0.0100001	-1.21422e-10
1525.5	-36416.1	-14722.7	10.7703	-0.06	-0.00999962	4.83365e-10
1525.52	-36416.1	-14722.6	10.7678	-0.06	-0.0100014	-1.81176e-09
1525.54	-36416	-14722.4	10.7642	-0.06	-0.00999539	5.83571e-09
1525.55	-36416	-14722.2	10.7605	-0.06	-0.0100182	-2.30047e-08
1525.57	-36415.9	-14722.1	10.7599	-0.06	-0.00993189	8.61757e-08
1525.59	-36415.8	-14721.9	10.76	-0.06	-0.0102057	-2.60319e-07
1525.6	-36415.8	-14721.7	10.76	-0.06	-0.00733404	1.01753e-06
1525.62	-36415.7	-14721.6	10.76	-0.06	-0.00396905	-3.80965e-06
1525.64	-36415.6	-14721.4	10.76	-0.06	-0.000263846	1.02328e-05
1525.65	-36415.6	-14721.2	10.76	-0.06	6.90579e-05	-3.97026e-05
1525.67	-36415.5	-14721.1	10.7602	-0.06	-1.81693e-05	0.00089689
1525.69	-36415.4	-14720.8	10.7569	-0.06	2.32199e-06	0.00309327
1525.71	-36415.4	-14720.7	10.7535	-0.06	-6.2168e-07	0.00636104
1525.72	-36415.3	-14720.5	10.7501	-0.06	1.62986e-07	0.00861686
1525.74	-36415.2	-14720.3	10.75	-0.06	0	0.00980392
1525.76	-36415.2	-14720.2	10.75	-0.06	0	0.00980392
1525.77	-36415.1	-14720	10.75	-0.06	6.48757e-19	0.00980392
1525.79	-36415	-14719.8	10.75	-0.06	-7.07783e-10	0.00980569
1525.81	-36415	-14719.7	10.75	-0.06	1.89219e-10	0.00979535
1525.83	-36414.9	-14719.5	10.75	-0.06	-4.9088e-11	0.00983669
1525.84	-36414.8	-14719.3	10.7498	-0.06	2.43601e-11	0.0110901
1525.86	-36414.8	-14719.2	10.7463	-0.06	-6.50957e-12	0.013432
1525.88	-36414.7	-14719	10.7429	-0.06	1.67775e-12	0.0166668
1525.89	-36414.6	-14718.8	10.7398	-0.06	-6.24623e-13	0.018904
1525.91	-36414.6	-14718.6	10.7401	-0.06	1.66833e-13	0.021038
1525.93	-36414.5	-14718.5	10.74	-0.06	-4.26814e-14	0.0234409
1525.94	-36414.4	-14718.3	10.74	-0.06	1.41292e-14	0.0268124
1525.96	-36414.4	-14718.1	10.74	-0.06	-3.77182e-15	0.0286706
1525.98	-36414.3	-14718	10.74	-0.06	9.56813e-16	0.0294762
1526	-36414.3	-14717.8	10.7402	-0.06	-2.97052e-16	0.0293918
1526.01	-36414.2	-14717.6	10.7393	-0.06	7.92518e-17	0.0294171
1526.03	-36414.1	-14717.4	10.7356	-0.06	-1.99081e-17	0.0294104
1526.05	-36414.1	-14717.2	10.732	-0.06	5.93582e-18	0.0294122
1526.06	-36414	-14717.1	10.7297	-0.06	-1.5826e-18	0.0294117
1526.08	-36413.9	-14716.9	10.7301	-0.06	3.93015e-19	0.0294118
1526.1	-36413.9	-14716.7	10.73	-0.06	-1.13978e-19	0.0294118
1526.11	-36413.8	-14716.6	10.73	-0.06	3.0366e-20	0.0294118
1526.13	-36413.7	-14716.4	10.7299	-0.06	-7.43885e-21	0.0294118
1526.15	-36413.7	-14716.2	10.7303	-0.06	2.11438e-21	0.0294118
1526.16	-36413.6	-14716.1	10.7287	-0.06	-5.62841e-22	0.0294118
1526.18	-36413.6	-14715.9	10.725	-0.06	1.35625e-22	0.0294118
1526.2	-36413.5	-14715.7	10.7213	-0.06	-3.79691e-23	0.0294118
1526.22	-36413.4	-14715.6	10.7197	-0.06	1.00975e-23	0.0294118
1526.23	-36413.4	-14715.4	10.7201	-0.06	-2.38396e-24	0.0294118
1526.25	-36413.3	-14715.2	10.72	-0.06	6.59607e-25	0.0294118
1526.27	-36413.2	-14715.1	10.72	-0.06	-1.75222e-25	0.0294118
1526.28	-36413.2	-14714.9	10.72	-0.06	4.03055e-26	0.0294118
1526.3	-36413.1	-14714.7	10.72	-0.06	-1.1049e-26	0.0294118
1526.32	-36413	-14714.6	10.7199	-0.06	2.93151e-27	0.0294118
1526.34	-36413	-14714.4	10.7203	-0.06	-6.51907e-28	0.0294118
1526.35	-36412.9	-14714.2	10.7178	-0.06	1.79293e-28	0.0294118
1526.37	-36412.8	-14714.1	10.7145	-0.06	-5.73939e-29	0.0294118
1526.39	-36412.8	-14713.9	10.7108	-0.06	1.25013e-29	0.0294118
1526.4	-36412.7	-14713.7	10.7098	-0.06	-3.40181e-30	0.0294118
1526.42	-36412.6	-14713.6	10.7101	-0.06	9.01145e-31	0.0294118
1526.44	-36412.6	-14713.3	10.71	-0.06	-1.90789e-31	0.0294118
1526.45	-36412.5	-14713.2	10.71	-0.06	5.16129e-32	0.0294118
1526.47	-36412.5	-14713	10.71	-0.06	-1.36474e-32	0.0294118
1526.49	-36412.4	-14712.8	10.7099	-0.06	2.68411e-33	0.0294118
1526.51	-36412.3	-14712.7	10.7102	-0.06	-7.22787e-34	0.0294118
1526.52	-36412.3	-14712.5	10.7074	-0.06	1.90695e-34	0.0294118
1526.54	-36412.2	-14712.3	10.7038	-0.06	-3.29626e-35	0.0294118
1526.56	-36412.1	-14712.2	10.7002	-0.06	8.84575e-36	0.0294118
1526.57	-36412.1	-14712	10.6999	-0.0600001	-2.32734e-36	0.0294117
1526.59	-36412	-14711.8	10.7	-0.0599999	2.97428e-37	0.0294119
1526.61	-36411.9	-14711.7	10.7	-0.0600005	-7.96322e-38	0.0294113
1526.62	-36411.9	-14711.5	10.7	-0.0599981	2.08771e-38	0.0294134
1526.64	-36411.8	-14711.3	10.7	-0.06	0	0.0294118
1526.66	-36411.7	-14711.1	10.7	-0.06	-3.1847e-49	0.0294118
1526.67	-36411.7	-14711	10.7	-0.06	0	0.0283224
1526.69	-36411.6	-14710.8	10.6964	-0.0564475	-9.06613e-41	0.0259634
1526.71	-36411.5	-14710.6	10.6931	-0.053116	2.42374e-41	0.0227073
1526.73	-36411.5	-14710.5	10.6899	-0.0499126	-6.28777e-42	0.0206018
1526.74	-36411.4	-14710.3	10.69	-0.0500433	3.12033e-42	0.0195601
1526.76	-36411.4	-14710.1	10.69	-0.0499887	-8.33823e-43	0.0196203
1526.78	-36411.3	-14710	10.69	-0.0500018	2.14906e-43	0.0196059
1526.79	-36411.2	-14709.8	10.69	-0.0500059	-8.00092e-44	0.0196014
1526.81	-36411.2	-14709.6	10.69	-0.0499738	2.13699e-44	0.0196367
1526.83	-36411.1	-14709.5	10.69	-0.0500983	-5.46714e-45	0.0194923
1526.85	-36411	-14709.3	10.69	-0.0494562	1.80984e-45	0.0181138
1526.86	-36411	-14709.1	10.6901	-0.0458697	-4.83139e-46	0.0155986
1526.88	-36410.9	-14709	10.6894	-0.0423583	1.2256e-46	0.0124427
1526.9	-36410.8	-14708.8	10.6856	-0.0398587	-3.805e-47	0.0102456
1526.91	-36410.8	-14708.6	10.6822	-0.0393737	1.01515e-47	0.0081511
1526.93	-36410.7	-14708.4	10.6797	-0.0355861	-2.55007e-48	0.00556068
1526.95	-36410.6	-14708.3	10.6801	-0.0319618	7.6033e-49	0.00230978
1526.96	-36410.6	-14708.1	10.68	-0.0297177	-2.02718e-49	0.00058357
1526.98	-36410.5	-14707.9	10.68	-0.0300701	5.0342e-50	-7.16342e-05
1527	-36410.4	-14707.7	10.68	-0.0299797	-1.45996e-50	2.07746e-05
1527.02	-36410.4	-14707.6	10.68	-0.0300054	3.88963e-51	-5.53476e-06
1527.03	-36410.3	-14707.4	10.68	-0.0299987	-9.52856e-52	1.35587e-06
1527.05	-36410.2	-14707.2	10.68	-0.0300004	2.70835e-52	-3.85385e-07
1527.07	-36410.2	-14707.1	10.68	-0.0299999	-7.20953e-53	1.02588e-07
1527.08	-36410.1	-14706.9	10.68	-0.03	1.73725e-53	-2.47202e-08
1527.1	-36410.1	-14706.7	10.68	-0.03	-4.86353e-54	6.92057e-09
1527.12	-36410	-14706.6	10.68	-0.03	1.29341e-54	-1.84046e-09
1527.13	-36409.9	-14706.4	10.68	-0.03	-3.05366e-55	4.34521e-10
1527.15	-36409.9	-14706.2	10.68	-0.03	8.44902e-56	-1.20226e-10
1527.17	-36409.8	-14706.1	10.68	-0.03	-2.24446e-56	3.19375e-11
1527.18	-36409.7	-14705.9	10.6799	-0.03	5.1628e-57	-7.34642e-12
1527.2	-36409.7	-14705.7	10.6803	-0.03	-1.41529e-57	2.01389e-12
1527.22	-36409.6	-14705.6	10.678	-0.03	3.75482e-58	-5.34293e-13
1527.24	-36409.5	-14705.4	10.6744	-0.03	-8.34384e-59	1.18729e-13
1527.25	-36409.5	-14705.2	10.6707	-0.03	2.27049e-59	-3.2308e-14
1527.27	-36409.4	-14705.1	10.6698	-0.03	-6.01456e-60	8.55843e-15
1527.29	-36409.3	-14704.9	10.67	-0.03	1.27339e-60	-1.81198e-15
1527.3	-36409.3	-14704.7	10.67	-0.03	-3.44483e-61	4.90182e-16
1527.32	-36409.2	-14704.6	10.67	-0.03	9.10889e-62	-1.29614e-16
1527.34	-36409.1	-14704.3	10.67	-0.03	-1.79179e-62	2.54918e-17
1527.36	-36409.1	-14704.2	10.67	-0.03	4.83641e-63	-6.86452e-18
1527.37	-36409	-14704	10.67	-0.03	-1.31872e-63	1.81108e-18
1527.39	-36409	-14703.8	10.67	-0.03	3.43447e-64	-3.13055e-19
1527.41	-36408.9	-14703.7	10.67	-0.03	-5.37994e-64	8.40106e-20
1527.42	-36408.8	-14703.5	10.67	-0.03	1.80788e-63	-2.21034e-20
1527.44	-36408.8	-14703.3	10.67	-0.03	-3.61373e-63	2.82476e-21
1527.46	-36408.7	-14703.2	10.67	-0.03	1.39227e-62	-7.56289e-22
1527.47	-36408.6	-14703	10.67	-0.03	-5.20767e-62	1.98276e-22
1527.49	-36408.6	-14702.8	10.67	-0.03	0	0
1527.51	-36408.5	-14702.7	10.67	-0.03	0	0
1527.53	-36408.4	-14702.5	10.67	-0.03	0	0
1527.54	-36408.4	-14702.3	10.67	-0.03	1.1992e-59	-8.61036e-25
1527.56	-36408.3	-14702.2	10.6699	-0.03	-4.57413e-59	2.30189e-25
1527.58	-36408.3	-14702	10.6664	-0.03	1.70845e-58	-5.97168e-26
1527.59	-36408.2	-14701.8	10.6629	-0.03	-1.33684e-57	2.96347e-26
1527.61	-36408.1	-14701.7	10.6598	-0.03	5.08107e-57	-7.91905e-27
1527.63	-36408.1	-14701.5	10.66	-0.03	-1.8934e-56	2.04102e-27
1527.64	-36408	-14701.3	10.66	-0.03	1.09536e-55	-7.5987e-28
1527.66	-36407.9	-14701.1	10.66	-0.03	-4.15175e-55	2.02956e-28
1527.68	-36407.9	-14701	10.66	-0.03	1.54178e-54	-5.1923e-29
1527.7	-36407.8	-14700.8	10.66	-0.03	-7.83919e-54	1.71885e-29
1527.71	-36407.7	-14700.6	10.66	-0.03	2.96468e-53	-4.58851e-30
1527.73	-36407.7	-14700.5	10.66	-0.03	-1.09591e-52	1.16399e-30
1527.75	-36407.6	-14700.3	10.66	-0.03	5.17625e-52	-3.61372e-31
1527.76	-36407.5	-14700.1	10.66	-0.03	-1.95403e-51	9.64117e-32
1527.78	-36407.5	-14700	10.66	-0.03	7.18086e-51	-2.42187e-32
1527.8	-36407.4	-14699.8	10.66	-0.03	-3.23147e-50	7.22107e-33
1527.81	-36407.4	-14699.6	10.66	-0.03	1.21802e-49	-1.92527e-33
1527.83	-36407.3	-14699.5	10.66	-0.03	-4.44321e-49	4.78109e-34
1527.85	-36407.2	-14699.3	10.66	-0.03	1.93162e-48	-1.38646e-34
1527.87	-36407.2	-14699.1	10.66	-0.03	-7.27139e-48	3.68994e-35
1527.88	-36407.1	-14698.9	10.66	-0.03	2.62804e-47	-8.89938e-36
1527.9	-36407	-14698.8	10.6599	-0.03	-1.11313e-46	1.93614e-36
1527.92	-36407	-14698.6	10.6603	-0.03	4.18565e-46	1.70701e-36
1527.93	-36406.9	-14698.4	10.6586	-0.03	-1.49511e-45	-8.37821e-36
1527.95	-36406.8	-14698.2	10.6549	-0.03	6.20466e-45	3.54079e-35
1527.97	-36406.8	-14698.1	10.6513	-0.03	-2.33086e-44	-1.33176e-34
1527.98	-36406.7	-14697.9	10.6498	-0.03	8.20046e-44	4.6858e-34
1528	-36406.6	-14697.7	10.6501	-0.03	-3.34749e-43	-1.91279e-33
1528.02	-36406.6	-14697.6	10.65	-0.03	1.25647e-42	7.17961e-33
1528.04	-36406.5	-14697.4	10.65	-0.03	-4.33253e-42	-2.47565e-32
1528.05	-36406.4	-14697.2	10.65	-0.03	1.74463e-41	9.96898e-32
1528.07	-36406.4	-14697.1	10.65	-0.03	-6.54355e-41	-3.73905e-31
1528.09	-36406.3	-14696.9	10.65	-0.03	2.19463e-40	1.25404e-30
1528.1	-36406.2	-14696.7	10.65	-0.03	-8.73658e-40	-4.99218e-30
1528.12	-36406.2	-14696.6	10.65	-0.03	3.27466e-39	1.87117e-29
1528.14	-36406.1	-14696.4	10.65	-0.03	-1.05477e-38	-6.02709e-29
1528.15	-36406.1	-14696.2	10.65	-0.03	4.15799e-38	2.37592e-28
1528.17	-36406	-14696.1	10.65	-0.03	-1.55758e-37	-8.90019e-28
1528.19	-36405.9	-14695.9	10.65	-0.03	4.70513e-37	2.68856e-27
1528.21	-36405.9	-14695.7	10.65	-0.03	-1.83914e-36	-1.0509e-26
1528.22	-36405.8	-14695.6	10.65	-0.03	6.88574e-36	3.93459e-26
1528.24	-36405.7	-14695.4	10.65	-0.03	-1.84952e-35	-1.05684e-25
1528.26	-36405.7	-14695.2	10.65	-0.03	7.17604e-35	4.10047e-25
1528.27	-36405.6	-14695.1	10.65	-0.03	-2.68542e-34	-1.53448e-24
1528.29	-36405.5	-14694.9	10.65	-0.03	5.41138e-34	3.09212e-24
1528.31	-36405.5	-14694.7	10.6501	-0.03	-2.08591e-33	-1.19191e-23
1528.32	-36405.4	-14694.6	10.6469	-0.03	7.80248e-33	4.45842e-23
1528.34	-36405.3	-14694.3	10.6433	-0.03	7.15179e-42	4.08661e-32
1528.36	-36405.3	-14694.2	10.64	-0.03	0	0
1528.38	-36405.2	-14694	10.64	-0.03	0	0
1528.39	-36405.1	-14693.8	10.64	-0.03	-1.79673e-30	-1.02667e-20
1528.41	-36405.1	-14693.7	10.64	-0.03	6.8533e-30	3.91605e-20
1528.43	-36405	-14693.5	10.64	-0.03	-2.55972e-29	-1.46265e-19
1528.44	-36405	-14693.3	10.64	-0.03	2.00295e-28	1.14451e-18
1528.46	-36404.9	-14693.2	10.64	-0.03	-7.61282e-28	-4.35005e-18
1528.48	-36404.8	-14693	10.64	-0.03	2.83682e-27	1.62099e-17
1528.49	-36404.8	-14692.8	10.64	-0.03	-1.64115e-26	-9.37773e-17
1528.51	-36404.7	-14692.7	10.64	-0.03	6.22045e-26	3.55443e-16
1528.53	-36404.6	-14692.5	10.64	-0.03	-2.31e-25	-1.31996e-15
1528.55	-36404.6	-14692.3	10.64	-0.03	1.17452e-24	6.71136e-15
1528.56	-36404.5	-14692.2	10.64	-0.03	-4.4419e-24	-2.53815e-14
1528.58	-36404.5	-14692	10.64	-0.03	1.64197e-23	9.38237e-14
1528.6	-36404.4	-14691.8	10.64	-0.03	-7.75543e-23	-4.43154e-13
1528.61	-36404.3	-14691.7	10.64	-0.03	2.92766e-22	1.6729e-12
1528.63	-36404.3	-14691.5	10.64	-0.03	-1.07589e-21	-6.14775e-12
1528.65	-36404.2	-14691.3	10.6399	-0.03	4.84163e-21	2.76656e-11
1528.66	-36404.1	-14691.2	10.6402	-0.03	-1.82493e-20	-1.04279e-10
1528.68	-36404.1	-14691	10.639	-0.03	6.65714e-20	3.80396e-10
1528.7	-36404	-14690.8	10.6353	-0.03	-2.8941e-19	-1.65372e-09
1528.72	-36403.9	-14690.7	10.6318	-0.03	1.08945e-18	6.22525e-09
1528.73	-36403.9	-14690.5	10.6297	-0.03	-3.93752e-18	-2.24994e-08
1528.75	-36403.8	-14690.3	10.6301	-0.03	1.66778e-17	9.52987e-08
1528.77	-36403.7	-14690.2	10.63	-0.03	-6.27124e-17	-3.58345e-07
1528.78	-36403.7	-14690	10.63	-0.03	2.24008e-16	1.28e-06
1528.8	-36403.6	-14689.8	10.63	-0.03	-9.29627e-16	-5.31199e-06
1528.82	-36403.6	-14689.7	10.63	-0.03	3.49226e-15	1.99552e-05
1528.83	-36403.5	-14689.5	10.63	-0.03	-1.22865e-14	-7.02066e-05
1528.85	-36403.4	-14689.3	10.63	-0.03	5.01545e-14	0.000508311
1528.87	-36403.4	-14689.1	10.63	-0.03	-1.88254e-13	0.00217986
1528.88	-36403.3	-14689	10.63	-0.03	6.4913e-13	0.00533146
1528.9	-36403.2	-14688.8	10.63	-0.03	-2.61392e-12	0.00810959
1528.92	-36403.2	-14688.7	10.63	-0.03	9.80401e-12	0.00955336
1528.94	-36403.1	-14688.5	10.63	-0.03	-3.28816e-11	0.00984896
1528.95	-36403	-14688.3	10.63	-0.03	1.30898e-10	0.00979167
1528.97	-36403	-14688.1	10.63	-0.03	-4.90633e-10	0.00980717
1528.99	-36402.9	-14687.9	10.63	-0.03	1.58034e-09	0.00980323
1529	-36402.8	-14687.8	10.63	-0.03	-6.2298e-09	0.00980411
1529.02	-36402.8	-14687.6	10.63	-0.03	2.33368e-08	0.00980387
1529.04	-36402.7	-14687.4	10.6299	-0.03	-7.04956e-08	0.00980393
1529.06	-36402.6	-14687.3	10.6302	-0.03	2.75553e-07	0.00980392
1529.07	-36402.6	-14687.1	10.6274	-0.03	-1.03167e-06	0.00980392
1529.09	-36402.5	-14686.9	10.6238	-0.03	2.77108e-06	0.00980392
1529.11	-36402.5	-14686.8	10.6202	-0.03	-1.07517e-05	0.00980392
1529.12	-36402.4	-14686.6	10.6199	-0.03	4.02349e-05	0.00980392
1529.14	-36402.3	-14686.4	10.62	-0.03	-8.10772e-05	0.00980392
1529.16	-36402.3	-14686.3	10.62	-0.03	0.00309155	0.00980392
1529.17	-36402.2	-14686.1	10.62	-0.03	0.0065391	0.00980392
1529.19	-36402.1	-14685.9	10.62	-0.03	0.00666667	0.00980392
1529.21	-36402.1	-14685.8	10.62	-0.03	0.00333333	0.00980392
1529.23	-36402	-14685.6	10.62	-0.03	0.00333333	0.00980392
1529.24	-36401.9	-14685.4	10.62	-0.03	0.00332498	0.00980392
1529.26	-36401.9	-14685.3	10.62	-0.03	0.00333801	0.00980392
1529.28	-36401.8	-14685.1	10.62	-0.03	0.00332299	0.00980392
1529.29	-36401.7	-14684.9	10.62	-0.03	0.00341033	0.00980392
1529.31	-36401.7	-14684.7	10.62	-0.03	0.00303618	0.00980392
1529.33	-36401.6	-14684.6	10.62	-0.03	-0.000192357	0.00980392
1529.34	-36401.5	-14684.4	10.62	-0.03	7.16144e-05	0.00980392
1529.36	-36401.5	-14684.2	10.62	-0.03	-1.91277e-05	0.00980392
1529.38	-36401.4	-14684.1	10.62	-0.03	4.89351e-06	0.00980392
1529.39	-36401.4	-14683.9	10.62	-0.03	-1.61994e-06	0.00980392
1529.41	-36401.3	-14683.7	10.62	-0.03	4.32447e-07	0.00980392
1529.43	-36401.2	-14683.6	10.62	-0.03	-1.09701e-07	0.00980392
1529.45	-36401.2	-14683.4	10.6202	-0.03	3.40577e-08	0.00980392
1529.46	-36401.1	-14683.2	10.6193	-0.03	-9.08638e-09	0.00980392
1529.48	-36401	-14683.1	10.6156	-0.03	2.2825e-09	0.00980392
1529.5	-36401	-14682.9	10.612	-0.03	-6.80554e-10	0.00980392
1529.51	-36400.9	-14682.7	10.6097	-0.03	1.81448e-10	0.00980392
1529.53	-36400.8	-14682.6	10.6101	-0.03	-4.50597e-11	0.00980392
1529.55	-36400.8	-14682.4	10.61	-0.03	1.30669e-11	0.00980392
1529.57	-36400.7	-14682.2	10.61	-0.03	-3.47834e-12	0.00980392
1529.58	-36400.7	-14682.1	10.61	-0.03	8.41396e-13	0.00980392
1529.6	-36400.6	-14681.9	10.61	-0.03	-1.93775e-13	0.00980392
1529.62	-36400.5	-14681.7	10.61	-0.03	-1.18379e-13	0.00980392
1529.63	-36400.5	-14681.5	10.61	-0.03	6.37803e-13	0.00980392
1529.65	-36400.4	-14681.4	10.61	-0.03	-2.70704e-12	0.00980392
1529.67	-36400.3	-14681.2	10.61	-0.03	1.01846e-11	0.00980392
1529.68	-36400.3	-14681	10.61	-0.03	-3.58352e-11	0.00980392
1529.7	-36400.2	-14680.9	10.61	-0.03	1.46283e-10	0.00980392
1529.72	-36400.1	-14680.7	10.61	-0.03	-5.4907e-10	0.00980391
1529.74	-36400.1	-14680.5	10.61	-0.03	1.89329e-09	0.00980395
1529.75	-36400	-14680.3	10.61	-0.0300001	-7.62391e-09	0.00980382
1529.77	-36400	-14680.2	10.61	-0.0299996	2.85949e-08	0.00980432
1529.79	-36399.9	-14680	10.61	-0.0300013	-9.59042e-08	0.00980259
1529.8	-36399.8	-14679.8	10.61	-0.0299948	3.81783e-07	0.00980923
1529.82	-36399.8	-14679.7	10.6099	-0.0300195	-1.431e-06	0.00978401
1529.84	-36399.7	-14679.5	10.6102	-0.0299373	4.6093e-06	0.00986806
1529.85	-36399.6	-14679.3	10.6076	-0.0302471	-1.81701e-05	0.00906398
1529.87	-36399.6	-14679.2	10.6042	-0.0275837	6.80653e-05	0.00720009
1529.89	-36399.5	-14679	10.6004	-0.0239799	-0.000205611	0.00384643
1529.9	-36399.4	-14678.8	10.5999	-0.0203771	0.00266542	0.00137782
1529.92	-36399.4	-14678.7	10.6	-0.019904	0.00603297	0.000100419
1529.94	-36399.3	-14678.5	10.6	-0.0200253	0.00967328	-1.16957e-05
1529.96	-36399.2	-14678.3	10.6	-0.0199956	0.00992354	-3.37169e-05
1529.97	-36399.2	-14678.2	10.6	-0.0200012	0.0128113	0.000895314
1529.99	-36399.1	-14678	10.6	-0.0199999	0.0165506	0.00309348
1530.01	-36399.1	-14677.8	10.6	-0.02	0.0167209	0.00636099
1530.02	-36399	-14677.7	10.6	-0.02	0.0165651	0.00861688
1530.04	-36398.9	-14677.5	10.6	-0.02	0.02	0.00980392
1530.06	-36398.9	-14677.3	10.6	-0.02	0.0233333	0.00980392
1530.08	-36398.8	-14677.2	10.6	-0.02	0.0233333	0.00980392
1530.09	-36398.7	-14677	10.6	-0.02	0.0198844	0.00980351
1530.11	-36398.7	-14676.8	10.6	-0.02	0.0200301	0.00980368
1530.13	-36398.6	-14676.7	10.6	-0.02	0.019995	0.0098053
1530.14	-36398.5	-14676.5	10.6	-0.02	0.0199802	0.0097929
1530.16	-36398.5	-14676.3	10.6	-0.02	0.0200892	0.00984766
1530.18	-36398.4	-14676.2	10.6	-0.02	0.0196575	0.0111613
1530.19	-36398.3	-14675.9	10.6	-0.02	0.0165055	0.0150886
1530.21	-36398.3	-14675.8	10.6	-0.02	0.0162358	0.0221419
1530.23	-36398.2	-14675.6	10.6	-0.02	0.0131784	0.0309708
1530.25	-36398.1	-14675.5	10.6001	-0.02	0.0128934	0.0396687
1530.26	-36398.1	-14675.3	10.5995	-0.02	0.00963514	0.0471956
1530.28	-36398	-14675.1	10.5958	-0.02	0.0100932	0.0525483
1530.3	-36397.9	-14674.9	10.5922	-0.02	0.00996811	0.0580442
1530.31	-36397.9	-14674.8	10.5897	-0.02	0.0100196	0.0623385
1530.33	-36397.8	-14674.6	10.5901	-0.02	0.00995405	0.0662511
1530.35	-36397.8	-14674.4	10.59	-0.02	0.0101987	0.068045
1530.36	-36397.7	-14674.3	10.59	-0.02	0.00910654	0.0687041
1530.38	-36397.6	-14674.1	10.59	-0.02	0.00540337	0.0686084
1530.4	-36397.6	-14673.9	10.59	-0.02	0.00173002	0.068633
1530.41	-36397.5	-14673.8	10.59	-0.02	-0.000280152	0.068626
1530.43	-36397.4	-14673.6	10.59	-0.02	6.86298e-05	0.0686278
1530.45	-36397.4	-14673.4	10.59	-0.02	-1.9507e-05	0.0686273
1530.47	-36397.3	-14673.3	10.59	-0.02	5.19269e-06	0.0686275
1530.48	-36397.2	-14673.1	10.59	-0.02	-1.25126e-06	0.0686274
1530.5	-36397.2	-14672.9	10.59	-0.02	3.50298e-07	0.0686275
1530.52	-36397.1	-14672.8	10.59	-0.02	-9.31584e-08	0.0686275
1530.53	-36397.1	-14672.6	10.59	-0.02	2.19941e-08	0.0686275
1530.55	-36397	-14672.4	10.59	-0.02	-6.08544e-09	0.0686275
1530.57	-36396.9	-14672.3	10.59	-0.02	1.61658e-09	0.0686275
1530.59	-36396.9	-14672.1	10.59	-0.02	-3.71853e-10	0.0686275
1530.6	-36396.8	-14671.9	10.59	-0.02	1.01937e-10	0.0686275
1530.62	-36396.7	-14671.8	10.59	-0.02	-2.70441e-11	0.0686275
1530.64	-36396.7	-14671.6	10.5899	-0.02	6.00897e-12	0.0686275
1530.65	-36396.6	-14671.4	10.5903	-0.02	-1.63251e-12	0.0686275
1530.67	-36396.6	-14671.3	10.5878	-0.02	4.22636e-13	0.0686275
1530.69	-36396.5	-14671.1	10.5842	-0.02	-5.76857e-14	0.0686275
1530.7	-36396.4	-14670.9	10.5805	-0.02	-1.0934e-13	0.0686275
1530.72	-36396.4	-14670.8	10.5799	-0.02	4.95971e-13	0.0686275
1530.74	-36396.3	-14670.6	10.58	-0.02	-1.51675e-12	0.0686275
1530.76	-36396.2	-14670.4	10.58	-0.02	5.93338e-12	0.0686275
1530.77	-36396.2	-14670.3	10.58	-0.02	-2.22158e-11	0.0686275
1530.79	-36396.1	-14670.1	10.58	-0.02	5.96722e-11	0.0686275
1530.81	-36396	-14669.9	10.58	-0.02	-2.31525e-10	0.0686275
1530.82	-36396	-14669.8	10.58	-0.02	8.66413e-10	0.0686275
1530.84	-36395.9	-14669.6	10.58	-0.02	-1.74591e-09	0.0686274
1530.86	-36395.8	-14669.4	10.58	-0.02	6.72991e-09	0.0686275
1530.87	-36395.8	-14669.3	10.58	-0.02	-2.51736e-08	0.0686274
1530.89	-36395.7	-14669.1	10.58	-0.02	0	0.0686275
1530.91	-36395.7	-14668.9	10.58	-0.02	8.84287e-17	0.0686275
1530.92	-36395.6	-14668.8	10.58	-0.02	0	0.0686275
1530.94	-36395.5	-14668.5	10.58	-0.0199925	5.79689e-06	0.0686351
1530.96	-36395.5	-14668.4	10.58	-0.0200287	-2.21112e-05	0.0685979
1530.98	-36395.4	-14668.3	10.58	-0.0198922	8.33265e-05	0.067445
1530.99	-36395.3	-14668.1	10.58	-0.0164469	0.00364509	0.0651734
1531.01	-36395.3	-14667.9	10.58	-0.012878	0.0111233	0.0617453
1531.03	-36395.2	-14667.7	10.58	-0.00984842	0.0209992	0.0597287
1531.04	-36395.1	-14667.5	10.58	-0.0100564	0.0278216	0.0587582
1531.06	-36395.1	-14667.4	10.58	-0.00998496	0.0344767	0.0588409
1531.08	-36395	-14667.2	10.58	-0.0100037	0.0413321	0.0588194
1531.1	-36394.9	-14667	10.58	-0.00999933	0.047737	0.0588231
1531.11	-36394.9	-14666.9	10.58	-0.00999805	0.0507434	0.0588302
1531.13	-36394.8	-14666.7	10.58	-0.0100084	0.054	0.0587975
1531.15	-36394.7	-14666.5	10.58	-0.00996006	0.0585992	0.0589747
1531.16	-36394.7	-14666.4	10.58	-0.0101509	0.0643923	0.0606072
1531.18	-36394.6	-14666.2	10.58	-0.00934389	0.0686337	0.0646721
1531.2	-36394.5	-14666	10.58	-0.00467559	0.074634	0.071008
1531.21	-36394.5	-14665.9	10.58	0.00319197	0.0790518	0.0770761
1531.23	-36394.4	-14665.7	10.58	0.0140087	0.0838854	0.082972
1531.25	-36394.4	-14665.5	10.58	0.0230079	0.083446	0.0897915
1531.27	-36394.3	-14665.4	10.58	0.0296178	0.0820483	0.0968888
1531.28	-36394.2	-14665.2	10.58	0.0347806	0.0796812	0.103591
1531.3	-36394.2	-14665	10.58	0.0397434	0.0800195	0.107008
1531.32	-36394.1	-14664.9	10.58	0.0451738	0.0802611	0.107906
1531.33	-36394	-14664.7	10.58	0.0484896	0.0785658	0.108228
1531.35	-36394	-14664.5	10.58	0.0503062	0.074881	0.109902
1531.37	-36393.9	-14664.4	10.58	0.0499186	0.0713321	0.113115
1531.38	-36393.8	-14664.2	10.5801	0.0500192	0.0697046	0.118774
1531.4	-36393.8	-14664	10.5797	0.0499947	0.0703384	0.127887
1531.42	-36393.7	-14663.9	10.5817	0.0500014	0.0682715	0.14132
1531.43	-36393.6	-14663.7	10.5854	0.0499997	0.0645374	0.15901
1531.45	-36393.6	-14663.5	10.5891	0.0500001	0.0611465	0.17658
1531.47	-36393.5	-14663.4	10.5902	0.05	0.0579454	0.190594
1531.49	-36393.5	-14663.2	10.59	0.05	0.0541056	0.202723
1531.5	-36393.4	-14663	10.59	0.05	0.0531888	0.212224
1531.52	-36393.3	-14662.9	10.59	0.05	0.0532298	0.220127
1531.54	-36393.3	-14662.7	10.59	0.05	0.0538146	0.226454
1531.55	-36393.2	-14662.5	10.59	0.05	0.0484166	0.231126
1531.57	-36393.1	-14662.4	10.5901	0.05	0.0418432	0.234542
1531.59	-36393.1	-14662.2	10.5898	0.05	0.0318696	0.237935
1531.61	-36393	-14662	10.5927	0.05	0.0239468	0.241319
1531.62	-36393	-14661.9	10.596	0.05	0.0231466	0.2437
1531.64	-36392.9	-14661.7	10.5997	0.05	0.023459	0.245028
1531.66	-36392.8	-14661.5	10.6001	0.05	0.0206494	0.245116
1531.67	-36392.8	-14661.4	10.6	0.05	0.0140011	0.245094
1531.69	-36392.7	-14661.2	10.6	0.05	0.0103367	0.245098
1531.71	-36392.6	-14661	10.6	0.05	0.00687271	0.245101
1531.72	-36392.6	-14660.9	10.6	0.05	0.00355541	0.245088
1531.74	-36392.5	-14660.7	10.6	0.05	0	0.245098
1531.76	-36392.4	-14660.5	10.6	0.05	0	0.242919
1531.78	-36392.4	-14660.4	10.6	0.05	0	0.236383
1531.79	-36392.3	-14660.1	10.6001	0.05	1.03853e-05	0.222345
1531.81	-36392.2	-14660	10.6035	0.05	-3.28635e-05	0.204815
1531.83	-36392.2	-14659.9	10.6069	0.05	0.000121792	0.186246
1531.84	-36392.1	-14659.6	10.6102	0.05	0.00376366	0.167952
1531.86	-36392	-14659.5	10.61	0.05	0.00710833	0.153053
1531.88	-36392	-14659.3	10.61	0.05	0.0101505	0.140215
1531.89	-36391.9	-14659.1	10.61	0.05	0.00997074	0.130417
1531.91	-36391.9	-14659.1	10.61	0.05	0.00990699	0.124273
1531.93	-36391.9	-14659	10.61	0.05	0.0104208	0.118969
1531.95	-36391.8	-14658.9	10.61	0.05	0.0141696	0.114364
1531.96	-36391.6	-14658.5	10.61	0.05	0.0175633	0.110393
1531.98	-36391.6	-14658.3	10.61	0.05	0.0202394	0.108642
1532	-36391.5	-14658.2	10.6098	0.05	0.0199284	0.107425
1532.01	-36391.5	-14658	10.6107	0.05	0.020009	0.104406
1532.03	-36391.4	-14657.8	10.6144	0.05	0.0200349	0.0956798
1532.05	-36391.3	-14657.6	10.618	0.05	0.0198218	0.0801377
1532.06	-36391.3	-14657.5	10.6203	0.0500001	0.0208236	0.0621333
1532.08	-36391.2	-14657.3	10.6199	0.0499995	0.0248495	0.0436401
1532.1	-36391.1	-14657.1	10.62	0.0500023	0.0269383	0.0280653
1532.12	-36391.1	-14657	10.62	0.0499912	0.0266668	0.0186744
1532.13	-36391	-14656.8	10.62	0.0500319	0.0264039	0.0163889
1532.15	-36390.9	-14656.6	10.62	0.0498649	0.0282023	0.0221664
1532.17	-36390.9	-14656.5	10.6201	0.0508555	0.0303491	0.0316486
1532.18	-36390.8	-14656.3	10.6197	0.0573143	0.0299067	0.0387899
1532.2	-36390.7	-14656.1	10.6214	0.0695592	0.0300238	0.039826
1532.22	-36390.7	-14656	10.6251	0.0856278	0.0299879	0.035483
1532.23	-36390.6	-14655.8	10.6288	0.100784	0.0300222	0.0291256
1532.25	-36390.5	-14655.6	10.6303	0.116474	0.0299148	0.0216845
1532.27	-36390.5	-14655.5	10.6296	0.131633	0.0303184	0.014036
1532.29	-36390.4	-14655.3	10.6319	0.143247	0.0280886	0.00652914
1532.3	-36390.3	-14655.1	10.6355	0.151485	0.0245186	0.00184068
1532.32	-36390.3	-14655	10.6392	0.155613	0.0209002	0.000318213
1532.34	-36390.2	-14654.8	10.6399	0.158914	0.019847	-0.000730069
1532.35	-36390.1	-14654.6	10.6421	0.16245	0.0199841	-0.00188529
1532.37	-36390.1	-14654.5	10.6457	0.1654	0.0202194	-0.00249376
1532.39	-36390	-14654.3	10.6492	0.171413	0.0178505	5.92679e-05
1532.4	-36389.9	-14654.1	10.6526	0.18052	0.0116978	0.00452128
1532.42	-36389.9	-14654	10.6559	0.19541	0.00472765	0.00742259
1532.44	-36389.8	-14653.8	10.6594	0.2164	0.000273037	0.00691322
1532.46	-36389.7	-14653.6	10.6628	0.234046	0.000128029	0.00462264
1532.47	-36389.7	-14653.5	10.6658	0.247882	-0.00262673	0.00486587
1532.49	-36389.6	-14653.3	10.6727	0.258774	-0.00623508	0.0108395
1532.51	-36389.6	-14653.1	10.6762	0.269001	-0.00976536	0.0232569
1532.52	-36389.5	-14653	10.6826	0.275875	-0.0100603	0.0402361
1532.54	-36389.4	-14652.8	10.6865	0.283001	-0.00999228	0.0598988
1532.56	-36389.4	-14652.6	10.6898	0.286509	-0.0100021	0.0764871
1532.57	-36389.3	-14652.5	10.6932	0.289786	-0.00999934	0.0897128
1532.59	-36389.2	-14652.2	10.6967	0.293333	-0.01	0.100218
1532.61	-36389.2	-14652.1	10.7033	0.296667	-0.01	0.106754
1532.62	-36389.1	-14651.9	10.71	0.3	-0.01	0.111111
1532.64	-36389	-14651.7	10.7167	0.3	-0.01	0.115468
1532.66	-36389	-14651.6	10.7202	0.300006	-0.00989471	0.120106
1532.68	-36388.9	-14651.4	10.7235	0.299999	-0.00644621	0.124377
1532.69	-36388.8	-14651.2	10.7274	0.299999	-0.0028788	0.12655
1532.71	-36388.8	-14651.1	10.7338	0.300006	0.000153684	0.127471
1532.73	-36388.7	-14650.9	10.7374	0.299975	-2.58146e-05	0.125999
1532.74	-36388.6	-14650.7	10.7441	0.300142	-7.06103e-05	0.120858
1532.76	-36388.6	-14650.6	10.7477	0.299424	0.000339252	0.11278
1532.78	-36388.5	-14650.4	10.7541	0.291336	0.00410522	0.104485
1532.8	-36388.4	-14650.2	10.7581	0.275668	0.00690842	0.100916
1532.81	-36388.4	-14650.1	10.7643	0.255051	0.00665592	0.101877
1532.83	-36388.3	-14649.9	10.768	0.235938	0.00646789	0.105507
1532.85	-36388.2	-14649.7	10.7744	0.219146	0.00751614	0.110205
1532.86	-36388.2	-14649.5	10.7778	0.202238	0.00967256	0.116092
1532.88	-36388.1	-14649.4	10.7801	0.18997	0.00551106	0.121157
1532.9	-36388	-14649.2	10.7808	0.18039	0.0019842	0.123345
1532.91	-36388	-14649	10.7846	0.175588	-0.000288254	0.123064
1532.93	-36387.9	-14648.9	10.7879	0.170942	7.15837e-05	0.122965
1532.95	-36387.8	-14648.7	10.7914	0.164925	-2.07599e-05	0.123875
1532.97	-36387.8	-14648.5	10.7946	0.161863	5.53086e-06	0.125849
1532.98	-36387.7	-14648.3	10.7984	0.159626	-1.35491e-06	0.126837
1533	-36387.6	-14648.2	10.8	0.160461	3.85114e-07	0.127836
1533.02	-36387.6	-14648	10.8012	0.157854	-1.02516e-07	0.129934
1533.03	-36387.5	-14647.8	10.805	0.147506	2.47028e-08	0.137108
1533.05	-36387.4	-14647.6	10.8087	0.129783	-6.91569e-09	0.150347
1533.07	-36387.4	-14647.5	10.8102	0.1092	1.83917e-09	0.167004
1533.08	-36387.3	-14647.3	10.81	0.0902435	-4.34215e-10	0.184912
1533.1	-36387.2	-14647.1	10.8097	0.0748638	1.20141e-10	0.199555
1533.12	-36387.2	-14647	10.8117	0.0649107	-3.1915e-11	0.207778
1533.13	-36387.1	-14646.8	10.8154	0.0645493	7.34124e-12	0.208688
1533.15	-36387	-14646.6	10.8191	0.0722848	-2.01247e-12	0.20123
1533.17	-36387	-14646.5	10.8202	0.0872386	5.33917e-13	0.188933
1533.19	-36386.9	-14646.3	10.82	0.103036	-1.18645e-13	0.174951
1533.2	-36386.8	-14646.1	10.8197	0.113794	3.22852e-14	0.162971
1533.22	-36386.8	-14646	10.8222	0.12403	-8.5524e-15	0.154015
1533.24	-36386.7	-14645.8	10.8258	0.131458	1.8107e-15	0.144735
1533.25	-36386.7	-14645.6	10.8294	0.141329	-4.89837e-16	0.137541
1533.27	-36386.6	-14645.4	10.8302	0.146165	1.29522e-16	0.131844
1533.29	-36386.5	-14645.2	10.8298	0.149317	-2.54738e-17	0.127993
1533.31	-36386.4	-14645.1	10.8327	0.152791	6.85968e-18	0.124783
1533.32	-36386.4	-14644.9	10.8361	0.155991	-1.8098e-18	0.121434
1533.34	-36386.3	-14644.7	10.8396	0.159762	3.12835e-19	0.118975
1533.36	-36386.3	-14644.6	10.843	0.159987	-8.39514e-20	0.116855
1533.37	-36386.2	-14644.4	10.8462	0.162572	2.20878e-20	0.112992
1533.39	-36386.1	-14644.2	10.8499	0.172526	-2.82277e-21	0.103167
1533.41	-36386.1	-14644	10.8499	0.188883	7.55756e-22	0.088123
1533.42	-36386	-14643.9	10.8531	0.208839	-1.98136e-22	0.070782
1533.44	-36385.9	-14643.7	10.8567	0.226667	0	0.0533769
1533.46	-36385.8	-14643.5	10.8633	0.24	0	0.0413943
1533.48	-36385.8	-14643.4	10.8667	0.253333	-7.88673e-34	0.0337691
1533.49	-36385.7	-14643.2	10.8702	0.271229	8.60429e-25	0.0291778
1533.51	-36385.7	-14643	10.8736	0.294815	-2.30027e-25	0.0247419
1533.53	-36385.6	-14642.9	10.8804	0.321703	5.96747e-26	0.0180578
1533.54	-36385.5	-14642.6	10.8875	0.349492	-2.96138e-26	0.0100067
1533.56	-36385.5	-14642.5	10.8941	0.368703	7.91348e-27	0.00372394
1533.58	-36385.4	-14642.3	10.9008	0.385168	-2.03961e-27	-0.000334527
1533.59	-36385.3	-14642.1	10.9079	0.398724	7.59505e-28	-0.00261877
1533.61	-36385.3	-14642	10.9145	0.408126	-2.03462e-28	-0.004455
1533.63	-36385.2	-14641.8	10.9212	0.413949	5.43426e-29	-0.00449419
1533.64	-36385.1	-14641.6	10.9279	0.417764	-1.38995e-29	-0.00546821
1533.66	-36385.1	-14641.5	10.9349	0.424445	4.5855e-30	-0.00580695
1533.68	-36385	-14641.3	10.9416	0.427535	-1.16322e-30	-0.00800626
1533.7	-36384.9	-14641.1	10.9487	0.4303	3.61135e-31	-0.00907753
1533.71	-36384.9	-14641	10.9553	0.430026	-9.63485e-32	-0.00979562
1533.73	-36384.8	-14640.8	10.9621	0.429501	2.42028e-32	-0.00778096
1533.75	-36384.7	-14640.6	10.9691	0.423915	-7.21633e-33	-0.00150472
1533.76	-36384.7	-14640.4	10.9756	0.411579	1.924e-33	0.0100437
1533.78	-36384.6	-14640.3	10.9825	0.392474	-4.77798e-34	0.0252104
1533.8	-36384.5	-14640	10.9895	0.372698	1.38566e-34	0.0382396
1533.82	-36384.4	-14639.9	10.9961	0.356478	-3.69167e-35	0.0442236
1533.83	-36384.4	-14639.7	11.0028	0.340395	9.04361e-36	0.0433369
1533.85	-36384.3	-14639.5	11.0102	0.328076	-2.57051e-36	0.0370312
1533.87	-36384.2	-14639.4	11.0148	0.320048	6.8426e-37	0.0281382
1533.88	-36384.2	-14639.2	11.02	0.313362	-1.64883e-37	0.0186786
1533.9	-36384.1	-14639	11.0251	0.30649	4.616e-38	0.0125
1533.92	-36384	-14638.9	11.0302	0.299541	-1.22758e-38	0.00970665
1533.93	-36384	-14638.7	11.0352	0.294634	2.89825e-39	0.00713659
1533.95	-36383.9	-14638.5	11.0407	0.29113	-8.01902e-40	0.00235717
1533.97	-36383.8	-14638.3	11.0452	0.28978	2.13023e-40	-0.00325134
1533.99	-36383.8	-14638.1	11.0509	0.289985	-4.90005e-41	-0.00839287
1534	-36383.7	-14638	11.0554	0.290266	1.34326e-41	-0.0113926
1534.02	-36383.6	-14637.8	11.061	0.288048	-3.56373e-42	-0.0129141
1534.04	-36383.6	-14637.6	11.0659	0.284392	7.91918e-43	-0.0124163
1534.05	-36383.5	-14637.4	11.069	0.280708	-2.15493e-43	-0.011206
1534.07	-36383.4	-14637.3	11.0724	0.279835	5.70845e-44	-0.0100416
1534.09	-36383.4	-14637.1	11.0755	0.280035	-1.20858e-44	-0.00975947
1534.1	-36383.3	-14636.9	11.082	0.279991	3.2695e-45	-0.00981595
1534.12	-36383.2	-14636.8	11.0857	0.280003	-8.6452e-46	-0.00980074
1534.14	-36383.2	-14636.6	11.0922	0.28	1.7003e-46	-0.00980455
1534.15	-36383.1	-14636.4	11.0959	0.28	-4.57862e-47	-0.00980375
1534.17	-36383	-14636.2	11.1023	0.28	1.20799e-47	-0.00980397
1534.19	-36383	-14636	11.1061	0.28	-2.08807e-48	-0.00980391
1534.21	-36382.9	-14635.9	11.1127	0.28	5.60349e-49	-0.00980392
1534.22	-36382.8	-14635.7	11.1161	0.28	-1.47429e-49	-0.00980392
1534.24	-36382.7	-14635.5	11.123	0.28	1.88411e-50	-0.00980392
1534.26	-36382.7	-14635.3	11.1264	0.28	-5.04443e-51	-0.00980392
1534.27	-36382.6	-14635.2	11.133	0.28	1.3225e-51	-0.00980392
1534.29	-36382.5	-14635	11.1367	0.28	7.5432e-62	-0.00980392
1534.31	-36382.5	-14634.8	11.1433	0.28	0	-0.00980392
1534.33	-36382.4	-14634.6	11.1467	0.28	0	-0.00980392
1534.34	-36382.3	-14634.4	11.1537	0.28	-5.74309e-54	-0.00980394
1534.36	-36382.3	-14634.3	11.1568	0.28	1.53536e-54	-0.00980386
1534.38	-36382.2	-14634.1	11.1602	0.28	-3.9831e-55	-0.00980417
1534.39	-36382.1	-14633.9	11.1637	0.280002	1.97663e-55	-0.009802
1534.41	-36382.1	-14633.7	11.1674	0.279993	-5.28199e-56	-0.00981124
1534.43	-36382	-14633.6	11.1739	0.280025	1.36135e-56	-0.00977664
1534.44	-36381.9	-14633.4	11.1777	0.279857	-5.06803e-57	-0.00997372
1534.46	-36381.9	-14633.2	11.1841	0.280577	1.35265e-57	-0.0127054
1534.48	-36381.8	-14633.1	11.1878	0.288658	-3.42365e-58	-0.0204954
1534.5	-36381.7	-14632.8	11.1944	0.304361	9.45134e-59	-0.035499
1534.51	-36381.7	-14632.7	11.1979	0.324839	4.5538e-59	-0.0533544
1534.53	-36381.6	-14632.5	11.2051	0.344485	-2.73703e-58	-0.0718157
1534.55	-36381.5	-14632.3	11.2119	0.360869	1.32703e-57	-0.0883993
1534.56	-36381.4	-14632.2	11.2188	0.373995	-5.01797e-57	-0.101644
1534.58	-36381.4	-14632	11.2244	0.386611	1.84428e-56	-0.113627
1534.6	-36381.3	-14631.8	11.2288	0.397325	-8.29953e-56	-0.123932
1534.61	-36381.2	-14631.6	11.2355	0.40478	3.1283e-55	-0.131205
1534.63	-36381.2	-14631.4	11.2437	0.408967	-1.14117e-54	-0.138608
1534.65	-36381.1	-14631.2	11.2532	0.415097	4.96107e-54	-0.145954
1534.66	-36381	-14631.1	11.2593	0.418148	-1.86754e-53	-0.152529
1534.68	-36381	-14630.9	11.2661	0.420312	6.97407e-53	-0.15584
1534.7	-36380.9	-14630.7	11.2729	0.419925	-2.51914e-52	-0.157004
1534.72	-36380.8	-14630.6	11.2798	0.420017	1.06697e-51	-0.156827
1534.73	-36380.8	-14630.4	11.2867	0.420013	-3.83784e-51	-0.156858
1534.75	-36380.7	-14630.2	11.2936	0.419925	1.59344e-50	-0.156921
1534.77	-36380.6	-14630	11.3001	0.420287	-5.98614e-50	-0.156471
1534.78	-36380.5	-14629.8	11.3071	0.418396	2.10606e-49	-0.15442
1534.8	-36380.5	-14629.6	11.314	0.41374	-8.59709e-49	-0.147946
1534.82	-36380.4	-14629.5	11.3205	0.400853	3.22689e-48	-0.136812
1534.84	-36380.3	-14629.3	11.3275	0.383095	-1.11269e-47	-0.120003
1534.85	-36380.3	-14629.1	11.3342	0.363544	4.48058e-47	-0.101906
1534.87	-36380.2	-14629	11.3413	0.345886	-1.68053e-46	-0.0844864
1534.89	-36380.1	-14628.7	11.3454	0.328126	5.6363e-46	-0.0683237
1534.9	-36380.1	-14628.6	11.3516	0.315589	-2.24374e-45	-0.0561232
1534.92	-36380	-14628.4	11.3555	0.308532	8.41003e-45	-0.0479261
1534.94	-36379.9	-14628.2	11.3618	0.301946	-2.70889e-44	-0.0400547
1534.95	-36379.8	-14628	11.3658	0.29228	1.06786e-43	-0.0322147
1534.97	-36379.8	-14627.9	11.3719	0.284505	-4.00021e-43	-0.0253509
1534.99	-36379.7	-14627.7	11.3759	0.280559	1.20838e-42	-0.0202918
1535.01	-36379.6	-14627.5	11.3823	0.277245	-4.72331e-42	-0.0169015
1535.02	-36379.6	-14627.3	11.3859	0.273993	1.76841e-41	-0.0136096
1535.04	-36379.5	-14627.1	11.3926	0.27026	-4.74997e-41	-0.0111045
1535.06	-36379.4	-14626.9	11.3962	0.269932	1.84296e-40	-0.00986192
1535.07	-36379.4	-14626.8	11.4026	0.270018	-6.89674e-40	-0.00979064
1535.09	-36379.3	-14626.6	11.4065	0.269998	1.38976e-39	-0.00980255
1535.11	-36379.2	-14626.4	11.4098	0.270001	-5.35708e-39	-0.00981605
1535.12	-36379.2	-14626.2	11.4132	0.27	2.00385e-38	-0.0088486
1535.14	-36379.1	-14626	11.4167	0.27	0	-0.0043573
1535.16	-36379	-14625.9	11.4233	0.27	-7.03901e-47	0.00653595
1535.17	-36378.9	-14625.7	11.4267	0.27	0	0.0228758
1535.19	-36378.9	-14625.5	11.4333	0.27	0	0.0424837
1535.21	-36378.8	-14625.3	11.437	0.27	1.72213e-35	0.0609058
1535.23	-36378.7	-14625.2	11.4437	0.27	-6.56378e-35	0.0759677
1535.24	-36378.7	-14624.9	11.447	0.27	5.14328e-34	0.0885345
1535.26	-36378.6	-14624.8	11.4504	0.27	-1.95503e-33	0.099149
1535.28	-36378.5	-14624.6	11.4537	0.27	7.28522e-33	0.107759
1535.29	-36378.4	-14624.4	11.4578	0.27	-4.21464e-32	0.115528
1535.31	-36378.4	-14624.2	11.464	0.27	1.59747e-31	0.120671
1535.33	-36378.3	-14624.1	11.4678	0.27	-5.93229e-31	0.124735
1535.35	-36378.2	-14623.8	11.4743	0.27	3.01629e-30	0.126716
1535.36	-36378.2	-14623.7	11.4781	0.27	-1.14072e-29	0.127517
1535.38	-36378.1	-14623.5	11.4843	0.27	4.21672e-29	0.127434
1535.4	-36378	-14623.3	11.4884	0.27	-1.99167e-28	0.127456
1535.41	-36378	-14623.1	11.4947	0.27	7.51851e-28	0.12745
1535.43	-36377.9	-14623	11.4976	0.27	-2.76298e-27	0.127451
1535.45	-36377.8	-14622.7	11.5013	0.27	1.24337e-26	0.127451
1535.46	-36377.8	-14622.6	11.5042	0.27	-4.68659e-26	0.127451
1535.48	-36377.7	-14622.4	11.5092	0.27	1.70961e-25	0.127449
1535.5	-36377.6	-14622.2	11.5148	0.27	-7.43231e-25	0.127458
1535.52	-36377.5	-14622.1	11.5193	0.27	2.79782e-24	0.127424
1535.53	-36377.5	-14621.9	11.5249	0.27	-1.01119e-23	0.12755
1535.55	-36377.4	-14621.7	11.5297	0.270001	4.28301e-23	0.126804
1535.57	-36377.3	-14621.5	11.5353	0.269994	-1.61051e-22	0.123008
1535.58	-36377.3	-14621.3	11.5382	0.27002	5.75273e-22	0.112914
1535.6	-36377.2	-14621.1	11.5419	0.269918	-2.38737e-21	0.0966147
1535.62	-36377.1	-14621	11.5447	0.270307	8.96845e-21	0.078858
1535.63	-36377	-14620.8	11.5505	0.268326	-3.15529e-20	0.0623768
1535.65	-36377	-14620.6	11.5553	0.264703	1.28802e-19	0.0499627
1535.67	-36376.9	-14620.4	11.5605	0.261104	-4.83453e-19	0.0394918
1535.68	-36376.8	-14620.2	11.5657	0.2598	1.66703e-18	0.028
1535.7	-36376.7	-14620	11.5687	0.260055	-6.7128e-18	0.0172493
1535.72	-36376.7	-14619.9	11.5723	0.259985	2.51776e-17	0.00969437
1535.74	-36376.6	-14619.7	11.575	0.260004	-9.39977e-17	0.00400451
1535.75	-36376.5	-14619.5	11.5815	0.259999	3.15154e-16	-0.000837603
1535.77	-36376.5	-14619.3	11.5855	0.26	-1.25456e-15	-0.00540102
1535.79	-36376.4	-14619.1	11.5918	0.26	4.05712e-15	-0.00833945
1535.8	-36376.3	-14618.9	11.5958	0.26	-1.59976e-14	-0.00955928
1535.82	-36376.3	-14618.8	11.6018	0.26	5.99281e-14	-0.0111793
1535.84	-36376.2	-14618.5	11.6062	0.26	-1.8103e-13	-0.0167909
1535.86	-36376.1	-14618.4	11.6094	0.26	7.07611e-13	-0.0297697
1535.87	-36376.1	-14618.2	11.6128	0.26	-2.6493e-12	-0.0476887
1535.89	-36376	-14618	11.6157	0.26	9.88958e-12	-0.068298
1535.91	-36375.9	-14617.8	11.6227	0.26	-2.65579e-11	-0.0873147
1535.92	-36375.8	-14617.7	11.6261	0.26	1.03042e-10	-0.102935
1535.94	-36375.7	-14617.4	11.633	0.26	-2.08158e-10	-0.115859
1535.96	-36375.7	-14617.3	11.6364	0.26	8.02509e-10	-0.126871
1535.97	-36375.6	-14617.1	11.643	0.26	-3.00187e-09	-0.1357
1535.99	-36375.5	-14616.9	11.6467	0.26	0	-0.142702
1536.01	-36375.5	-14616.7	11.65	0.26	0	-0.147059
1536.03	-36375.4	-14616.5	11.6533	0.26	0	-0.150327
1536.04	-36375.3	-14616.3	11.6567	0.26	1.47166e-16	-0.153595
1536.06	-36375.3	-14616.2	11.6636	0.26	-2.57984e-06	-0.15587
1536.08	-36375.2	-14616	11.667	0.259998	9.84029e-06	-0.156895
1536.09	-36375.1	-14615.8	11.6736	0.260006	-3.67537e-05	-0.156819
1536.11	-36375	-14615.6	11.6773	0.259953	0.000293021	-0.155619
1536.13	-36375	-14615.4	11.684	0.260185	0.00352253	-0.154607
1536.14	-36374.9	-14615.2	11.6872	0.264462	0.0032875	-0.15672
1536.16	-36374.8	-14615.1	11.6906	0.276295	0.00325294	-0.166699
1536.18	-36374.8	-14614.9	11.6939	0.297125	0.00372046	-0.183239
1536.2	-36374.7	-14614.7	11.698	0.318397	0.00766954	-0.203857
1536.21	-36374.6	-14614.5	11.7049	0.336865	0.0102243	-0.22052
1536.23	-36374.5	-14614.3	11.7116	0.349995	0.00994288	-0.23524
1536.25	-36374.4	-14614.1	11.7187	0.363296	0.0100188	-0.247381
1536.26	-36374.4	-14613.9	11.7253	0.37302	0.00999085	-0.25781
1536.28	-36374.3	-14613.8	11.7319	0.382185	0.0100178	-0.267763
1536.3	-36374.2	-14613.5	11.7387	0.38884	0.00993909	-0.281455
1536.31	-36374.2	-14613.4	11.7457	0.394813	0.0102728	-0.302071
1536.33	-36374.1	-14613.2	11.7523	0.397953	0.00882565	-0.327396
1536.35	-36374	-14613	11.7592	0.400284	0.00660423	-0.355414
1536.37	-36374	-14612.8	11.7661	0.399918	0.00536599	-0.381289
1536.38	-36373.9	-14612.6	11.7729	0.40002	0.00326445	-0.40363
1536.4	-36373.8	-14612.4	11.7799	0.399994	0.00189137	-0.423752
1536.42	-36373.7	-14612.3	11.7864	0.400002	-0.000371813	-0.439862
1536.43	-36373.7	-14612.1	11.7933	0.4	8.95941e-05	-0.454034
1536.45	-36373.6	-14611.9	11.8002	0.4	-2.50824e-05	-0.465272
1536.47	-36373.5	-14611.7	11.8068	0.399999	6.67045e-06	-0.47339
1536.48	-36373.4	-14611.5	11.8138	0.400002	-1.57485e-06	-0.47812
1536.5	-36373.4	-14611.3	11.8206	0.399992	4.35737e-07	-0.480672
1536.52	-36373.3	-14611.1	11.8272	0.40003	-1.15752e-07	-0.4826
1536.54	-36373.2	-14610.9	11.8342	0.399895	2.66259e-08	-0.485759
1536.55	-36373.2	-14610.7	11.841	0.400423	-7.29899e-09	-0.488028
1536.57	-36373.1	-14610.6	11.8476	0.396606	1.93646e-09	-0.486643
1536.59	-36373	-14610.4	11.8545	0.384885	-4.30312e-10	-0.478641
1536.6	-36372.9	-14610.2	11.8618	0.366133	1.17095e-10	-0.464508
1536.62	-36372.9	-14610	11.8654	0.345724	-3.10186e-11	-0.447515
1536.64	-36372.8	-14609.8	11.8718	0.327125	6.5672e-12	-0.429786
1536.65	-36372.7	-14609.6	11.8757	0.312944	-1.77658e-12	-0.414906
1536.67	-36372.7	-14609.5	11.8819	0.299981	4.69763e-13	-0.401699
1536.69	-36372.6	-14609.2	11.8859	0.285633	-9.23907e-14	-0.389635
1536.71	-36372.5	-14609.1	11.8923	0.274833	2.48793e-14	-0.381132
1536.72	-36372.4	-14608.9	11.8959	0.267509	-6.56396e-15	-0.377411
1536.74	-36372.4	-14608.7	11.9026	0.26389	1.13462e-15	-0.374039
1536.76	-36372.3	-14608.5	11.9064	0.257351	-3.04482e-16	-0.370819
1536.77	-36372.2	-14608.3	11.9096	0.253696	8.011e-17	-0.366465
1536.79	-36372.1	-14608.1	11.9132	0.250141	-1.02379e-17	-0.363917
1536.81	-36372.1	-14607.9	11.9164	0.24992	2.74104e-18	-0.36281
1536.82	-36372	-14607.8	11.923	0.250178	-7.18618e-19	-0.36079
1536.84	-36371.9	-14607.5	11.9267	0.243333	-4.09882e-29	-0.354031
1536.86	-36371.8	-14607.4	11.93	0.23	0	-0.339869
1536.88	-36371.8	-14607.2	11.9333	0.206667	0	-0.321351
1536.89	-36371.7	-14607	11.9369	0.185427	3.12068e-21	-0.299472
1536.91	-36371.6	-14606.8	11.9402	0.165724	-8.34281e-22	-0.282287
1536.93	-36371.6	-14606.6	11.9435	0.15253	2.16433e-22	-0.267162
1536.94	-36371.5	-14606.4	11.9471	0.138597	-1.07406e-22	-0.254553
1536.96	-36371.4	-14606.2	11.9502	0.12885	2.87013e-23	-0.242685
1536.98	-36371.3	-14606.1	11.95	0.118949	-7.39733e-24	-0.23182
1536.99	-36371.2	-14605.8	11.9499	0.112556	2.75402e-24	-0.221852
1537.01	-36371.2	-14605.7	11.9504	0.109463	-7.35582e-25	-0.215918
1537.03	-36371.1	-14605.5	11.954	0.106061	1.88186e-25	-0.21174
1537.05	-36371	-14605.3	11.9576	0.102405	-6.22972e-26	-0.208517
1537.06	-36371	-14605.1	11.9603	0.099747	1.66309e-26	-0.206623
1537.08	-36370.9	-14604.9	11.9598	0.100097	-4.22109e-27	-0.205785
1537.1	-36370.8	-14604.7	11.9607	0.0998157	1.32115e-27	-0.206098
1537.11	-36370.8	-14604.5	11.9643	0.100713	-3.92526e-28	-0.207462
1537.13	-36370.7	-14604.3	11.9679	0.104392	2.46156e-28	-0.210144
1537.15	-36370.6	-14604.1	11.9703	0.108045	-7.38896e-28	-0.213371
1537.16	-36370.5	-14604	11.97	0.110281	2.69341e-27	-0.215104
1537.18	-36370.5	-14603.8	11.9698	0.10993	-9.80154e-27	-0.215758
1537.2	-36370.4	-14603.5	11.9711	0.110021	4.26038e-26	-0.215665
1537.22	-36370.3	-14603.4	11.9747	0.109991	-1.60376e-25	-0.215694
1537.23	-36370.2	-14603.2	11.9783	0.110015	5.98899e-25	-0.215675
1537.25	-36370.2	-14603	11.9802	0.10995	-2.16332e-24	-0.215722
1537.27	-36370.1	-14602.8	11.98	0.110209	9.1626e-24	-0.215421
1537.28	-36370	-14602.6	11.9798	0.10883	-3.29575e-23	-0.213081
1537.3	-36369.9	-14602.4	11.9815	0.102773	1.36837e-22	-0.204863
1537.32	-36369.9	-14602.3	11.9851	0.0856494	-5.14061e-22	-0.188929
1537.33	-36369.8	-14602	11.9888	0.0583832	1.80858e-21	-0.164845
1537.35	-36369.7	-14601.8	11.9903	0.0306	-7.38277e-21	-0.138458
1537.37	-36369.6	-14601.7	11.9899	0.00589042	2.7711e-20	-0.115007
1537.38	-36369.6	-14601.5	11.99	-0.0158603	-9.55522e-20	-0.0923766
1537.4	-36369.5	-14601.3	11.9899	-0.0369327	3.84771e-19	-0.0732773
1537.42	-36369.4	-14601.1	11.9903	-0.0521933	-1.44315e-18	-0.0574447
1537.44	-36369.3	-14600.9	11.9878	-0.065967	4.84018e-18	-0.0437668
1537.45	-36369.3	-14600.7	11.9843	-0.0775346	-1.92682e-17	-0.0330601
1537.47	-36369.2	-14600.6	11.9807	-0.0849707	7.22213e-17	-0.0255267
1537.49	-36369.1	-14600.3	11.9799	-0.0895782	-2.32626e-16	-0.0213379
1537.5	-36369.1	-14600.1	11.98	-0.0898743	9.17028e-16	-0.0189762
1537.52	-36369	-14600	11.9803	-0.0923677	-3.43519e-15	-0.0169622
1537.54	-36368.9	-14599.8	11.9774	-0.0960798	1.0377e-14	-0.0137101
1537.56	-36368.8	-14599.6	11.9739	-0.0994115	-4.05615e-14	-0.0103565
1537.57	-36368.8	-14599.4	11.9704	-0.102743	1.51862e-13	-0.00714841
1537.59	-36368.7	-14599.2	11.9699	-0.106215	-4.07904e-13	-0.00363023
1537.61	-36368.6	-14599	11.97	-0.109771	1.58265e-12	-0.00128323
1537.62	-36368.5	-14598.8	11.9702	-0.110058	-5.92259e-12	-6.10893e-05
1537.64	-36368.5	-14598.6	11.9669	-0.109994	1.19346e-11	5.84477e-06
1537.66	-36368.4	-14598.4	11.9635	-0.109996	-4.6004e-11	5.08227e-06
1537.67	-36368.3	-14598.3	11.9601	-0.110024	1.72081e-10	-2.61795e-05
1537.69	-36368.2	-14598	11.96	-0.11	0	0.00108932
1537.71	-36368.2	-14597.9	11.96	-0.113333	0	0.00326797
1537.73	-36368.1	-14597.7	11.9567	-0.116667	2.26018e-18	0.00653595
1537.74	-36368	-14597.5	11.9531	-0.1201	-3.96261e-08	0.00881277
1537.76	-36367.9	-14597.3	11.9499	-0.119973	1.51147e-07	0.00982611
1537.78	-36367.9	-14597.1	11.9501	-0.120007	-5.64537e-07	0.00979817
1537.79	-36367.8	-14596.9	11.9498	-0.119997	4.41743e-06	0.00980678
1537.81	-36367.7	-14596.7	11.9463	-0.120001	-1.67898e-05	0.00980316
1537.83	-36367.7	-14596.6	11.9429	-0.12	6.25651e-05	0.00980412
1537.84	-36367.6	-14596.3	11.9398	-0.12	-0.000380269	0.00980381
1537.86	-36367.5	-14596.2	11.94	-0.12	-0.00394597	0.00980408
1537.88	-36367.4	-14596	11.9401	-0.12	-0.00736581	0.00980341
1537.89	-36367.4	-14595.8	11.9395	-0.119997	-0.0102801	0.00980648
1537.91	-36367.3	-14595.6	11.9359	-0.120009	-0.00992521	0.00979425
1537.93	-36367.2	-14595.4	11.9324	-0.119965	-0.010019	0.00983968
1537.95	-36367.1	-14595.2	11.9296	-0.120165	-0.00999411	0.00960731
1537.96	-36367.1	-14595	11.9303	-0.119292	-0.0100016	0.00821916
1537.98	-36367	-14594.9	11.9292	-0.115607	-0.00999961	0.00554359
1538	-36366.9	-14594.6	11.9254	-0.111956	-0.0100001	0.00231488
1538.01	-36366.9	-14594.5	11.922	-0.109719	-0.00999997	0.000582211
1538.03	-36366.8	-14594.3	11.9197	-0.11007	-0.01	-7.12967e-05
1538.05	-36366.7	-14594.1	11.9203	-0.10998	-0.01	2.06767e-05
1538.07	-36366.6	-14593.9	11.9189	-0.110005	-0.01	-5.50868e-06
1538.08	-36366.6	-14593.7	11.9152	-0.109999	-0.01	1.34948e-06
1538.1	-36366.5	-14593.5	11.9115	-0.11	-0.01	-3.83569e-07
1538.12	-36366.4	-14593.3	11.9097	-0.11	-0.00999998	1.02105e-07
1538.13	-36366.3	-14593.1	11.9103	-0.11	-0.0100001	-2.46037e-08
1538.15	-36366.3	-14592.9	11.9085	-0.11	-0.00999966	6.88796e-09
1538.17	-36366.2	-14592.8	11.9049	-0.11	-0.0100013	-1.83179e-09
1538.18	-36366.1	-14592.6	11.9012	-0.11	-0.00999545	4.32474e-10
1538.2	-36366	-14592.4	11.8998	-0.11	-0.0100186	-1.19659e-10
1538.22	-36366	-14592.2	11.9	-0.11	-0.00993024	3.17871e-11
1538.24	-36365.9	-14592	11.9003	-0.11	-0.0102406	-7.31181e-12
1538.25	-36365.8	-14591.8	11.898	-0.11	-0.00812829	2.0044e-12
1538.27	-36365.8	-14591.7	11.8945	-0.11	-0.00415762	-5.31776e-13
1538.29	-36365.7	-14591.4	11.8908	-0.11	-0.00320612	1.18169e-13
1538.3	-36365.6	-14591.2	11.8897	-0.11	-0.00327506	-3.21557e-14
1538.32	-36365.5	-14591.1	11.8904	-0.11	-0.00369609	8.51811e-15
1538.34	-36365.5	-14590.9	11.8876	-0.11	-0.000725613	-1.80344e-15
1538.35	-36365.4	-14590.7	11.8841	-0.11	0.000182206	4.87872e-16
1538.37	-36365.3	-14590.5	11.8806	-0.11	-4.81787e-05	-1.29003e-16
1538.39	-36365.2	-14590.3	11.8798	-0.11	9.47555e-06	2.53717e-17
1538.4	-36365.2	-14590.1	11.8802	-0.11	-2.55161e-06	-6.83217e-18
1538.42	-36365.1	-14590	11.8773	-0.11	6.73197e-07	1.80255e-18
1538.44	-36365	-14589.7	11.8738	-0.11	-1.16366e-07	-3.1158e-19
1538.46	-36365	-14589.6	11.8702	-0.11	3.12295e-08	8.36152e-20
1538.47	-36364.9	-14589.4	11.87	-0.11	-8.22341e-09	-2.20008e-20
1538.49	-36364.8	-14589.2	11.87	-0.11	1.06483e-09	2.81454e-21
1538.51	-36364.7	-14589	11.8701	-0.11	-3.38324e-10	-7.64645e-22
1538.52	-36364.7	-14588.8	11.8669	-0.11	2.87676e-10	2.41926e-22
1538.54	-36364.6	-14588.6	11.8633	-0.11	2.00334e-19	5.2122e-32
1538.56	-36364.5	-14588.4	11.86	-0.11	0	0
1538.58	-36364.4	-14588.3	11.86	-0.11	0	0
1538.59	-36364.4	-14588	11.8599	-0.11	-4.92737e-08	-1.02675e-20
1538.61	-36364.3	-14587.9	11.8565	-0.11	1.87945e-07	3.91607e-20
1538.63	-36364.2	-14587.7	11.8531	-0.11	-7.01978e-07	-1.46265e-19
1538.64	-36364.1	-14587.5	11.8498	-0.11	5.49289e-06	1.14451e-18
1538.66	-36364.1	-14587.3	11.8501	-0.11	-2.08774e-05	-4.35005e-18
1538.68	-36364	-14587.1	11.8497	-0.11	7.7797e-05	1.62099e-17
1538.69	-36363.9	-14586.9	11.846	-0.11	-0.000468389	-9.37773e-17
1538.71	-36363.9	-14586.7	11.8427	-0.11	-0.00359365	3.55443e-16
1538.73	-36363.8	-14586.6	11.8398	-0.11	-0.00329514	-1.31996e-15
1538.75	-36363.7	-14586.3	11.84	-0.11	-0.00320097	6.71136e-15
1538.76	-36363.6	-14586.2	11.8401	-0.11	-0.00395726	-2.53815e-14
1538.78	-36363.6	-14586	11.8394	-0.11	-0.007121	9.38237e-14
1538.8	-36363.5	-14585.8	11.8356	-0.11	-0.00575308	-4.43154e-13
1538.81	-36363.4	-14585.6	11.8322	-0.11	-0.0028395	1.6729e-12
1538.83	-36363.4	-14585.4	11.8297	-0.11	-0.00415242	-6.14775e-12
1538.85	-36363.3	-14585.2	11.8303	-0.11	-0.00811614	2.76656e-11
1538.86	-36363.2	-14585.1	11.8291	-0.11	-0.0102615	-1.04279e-10
1538.88	-36363.1	-14584.9	11.8254	-0.11	-0.00993508	3.80396e-10
1538.9	-36363.1	-14584.7	11.8217	-0.11	-0.0100187	-1.65372e-09
1538.91	-36363	-14584.5	11.8197	-0.11	-0.0099953	6.22525e-09
1538.93	-36362.9	-14584.3	11.82	-0.11	-0.0100001	-2.24994e-08
1538.95	-36362.8	-14584.1	11.8202	-0.11	-0.0100045	9.52987e-08
1538.97	-36362.8	-14583.9	11.8187	-0.11	-0.00998187	-3.58345e-07
1538.98	-36362.7	-14583.7	11.815	-0.11	-0.0100651	1.28e-06
1539	-36362.6	-14583.5	11.8113	-0.11	-0.00972988	-5.31199e-06
1539.02	-36362.6	-14583.4	11.8097	-0.11	-0.0115094	1.99552e-05
1539.03	-36362.5	-14583.2	11.8103	-0.11	-0.0152017	-7.02066e-05
1539.05	-36362.4	-14583	11.8082	-0.11	-0.0189089	0.000508311
1539.07	-36362.3	-14582.8	11.8047	-0.11	-0.0202334	0.00217986
1539.09	-36362.3	-14582.6	11.801	-0.11	-0.0199279	0.00533146
1539.1	-36362.2	-14582.4	11.7997	-0.11	-0.0200939	0.00810959
1539.12	-36362.1	-14582.3	11.8004	-0.11	-0.0196979	0.00955336
1539.14	-36362	-14582	11.7978	-0.11	-0.0220845	0.00984896
1539.15	-36362	-14581.9	11.7943	-0.11	-0.02594	0.00979167
1539.17	-36361.9	-14581.7	11.7907	-0.11	-0.0270983	0.00980717
1539.19	-36361.8	-14581.5	11.7899	-0.11	-0.0243218	0.00980323
1539.2	-36361.8	-14581.3	11.79	-0.11	-0.0204992	0.00980411
1539.22	-36361.7	-14581.1	11.7903	-0.11	-0.0198795	0.00980387
1539.24	-36361.6	-14580.9	11.7874	-0.11	-0.0200237	0.00980393
1539.26	-36361.6	-14580.7	11.7839	-0.11	-0.0199936	0.00980392
1539.27	-36361.5	-14580.6	11.7804	-0.11	-0.0200017	0.00980392
1539.29	-36361.4	-14580.4	11.7799	-0.11	-0.0199997	0.00980392
1539.31	-36361.3	-14580.2	11.7802	-0.11	-0.0200001	0.00980392
1539.32	-36361.3	-14580	11.7771	-0.11	-0.02	0.00980392
1539.34	-36361.2	-14579.8	11.7736	-0.11	-0.02	0.00980392
1539.36	-36361.1	-14579.6	11.7701	-0.11	-0.02	0.00980392
1539.37	-36361.1	-14579.5	11.77	-0.11	-0.02	0.00980392
1539.39	-36361	-14579.2	11.77	-0.11	-0.02	0.00980392
1539.41	-36360.9	-14579.1	11.77	-0.11	-0.02	0.00980392
1539.42	-36360.8	-14578.9	11.7667	-0.11	-0.02	0.00980392
1539.44	-36360.7	-14578.7	11.7631	-0.11	-0.02	0.00980392
1539.46	-36360.7	-14578.5	11.7599	-0.11	-0.02	0.00980392
1539.48	-36360.6	-14578.3	11.76	-0.11	-0.02	0.00980392
1539.49	-36360.5	-14578.1	11.76	-0.11	-0.02	0.00980392
1539.51	-36360.5	-14578	11.7598	-0.11	-0.02	0.00980392
1539.53	-36360.4	-14577.8	11.7562	-0.11	-0.02	0.00980392
1539.54	-36360.3	-14577.5	11.7527	-0.11	-0.02	0.00980392
1539.56	-36360.3	-14577.4	11.7498	-0.11	-0.02	0.00980392
1539.58	-36360.2	-14577.2	11.7502	-0.11	-0.02	0.00980392
1539.6	-36360.1	-14577	11.7494	-0.11	-0.02	0.00980392
1539.61	-36360	-14576.8	11.7459	-0.11	-0.02	0.00980392
1539.63	-36360	-14576.7	11.7424	-0.11	-0.02	0.00980392
1539.65	-36359.9	-14576.4	11.7397	-0.11	-0.02	0.00980392
1539.66	-36359.8	-14576.3	11.74	-0.11	-0.02	0.00980392
1539.68	-36359.8	-14576.1	11.7401	-0.11	-0.02	0.00980392
1539.7	-36359.7	-14575.9	11.7391	-0.11	-0.02	0.00980392
1539.71	-36359.6	-14575.7	11.7355	-0.11	-0.02	0.00980392
1539.73	-36359.5	-14575.5	11.7319	-0.11	-0.02	0.00980392
1539.75	-36359.5	-14575.3	11.7296	-0.11	-0.02	0.00980392
1539.77	-36359.4	-14575.2	11.7303	-0.11	-0.02	0.00980392
1539.78	-36359.3	-14575	11.7288	-0.11	-0.02	0.00980392
1539.8	-36359.2	-14574.8	11.7251	-0.11	-0.02	0.00980392
1539.82	-36359.2	-14574.6	11.7215	-0.11	-0.02	0.00980392
1539.83	-36359.1	-14574.4	11.7198	-0.11	-0.02	0.00980392
1539.85	-36359	-14574.2	11.72	-0.11	-0.02	0.00980392
1539.87	-36359	-14574.1	11.7203	-0.11	-0.02	0.00980392
1539.88	-36358.9	-14573.8	11.7183	-0.11	-0.02	0.00980392
1539.9	-36358.8	-14573.6	11.7147	-0.11	-0.02	0.00980392
1539.92	-36358.8	-14573.5	11.7111	-0.11	-0.02	0.00980391
1539.93	-36358.7	-14573.3	11.7098	-0.11	-0.02	0.00980395
1539.95	-36358.6	-14573.1	11.71	-0.11	-0.02	0.00980382
1539.97	-36358.5	-14572.9	11.7103	-0.11	-0.02	0.00980432
1539.99	-36358.5	-14572.7	11.7079	-0.110001	-0.02	0.00980259
1540	-36358.4	-14572.5	11.7043	-0.109995	-0.02	0.00980923
1540.02	-36358.3	-14572.4	11.7007	-0.110019	-0.02	0.00978401
1540.04	-36358.2	-14572.2	11.6998	-0.109937	-0.02	0.00986805
1540.05	-36358.2	-14572	11.7003	-0.110247	-0.02	0.00906399
1540.07	-36358.1	-14571.8	11.6976	-0.107584	-0.02	0.00720004
1540.09	-36358	-14571.6	11.694	-0.10398	-0.02	0.00384659
1540.11	-36358	-14571.4	11.6904	-0.100377	-0.02	0.0013772
1540.12	-36357.9	-14571.3	11.6899	-0.0999054	-0.02	0.00010272
1540.14	-36357.8	-14571	11.69	-0.100016	-0.02	-1.67209e-05
1540.16	-36357.7	-14570.9	11.6902	-0.0999956	-0.02	4.48717e-06
1540.17	-36357.7	-14570.7	11.6871	-0.100001	-0.02	-1.18058e-06
1540.19	-36357.6	-14570.5	11.6836	-0.0999999	-0.02	1.50876e-07
1540.21	-36357.5	-14570.3	11.6801	-0.1	-0.02	-4.03949e-08
1540.22	-36357.5	-14570.2	11.68	-0.1	-0.02	1.05903e-08
1540.24	-36357.4	-14569.9	11.68	-0.1	-0.02	0
1540.26	-36357.3	-14569.8	11.68	-0.1	-0.02	0
1540.28	-36357.3	-14569.6	11.6767	-0.1	-0.02	0
1540.29	-36357.2	-14569.4	11.6731	-0.1	-0.02	-4.59896e-11
1540.31	-36357.1	-14569.2	11.6699	-0.1	-0.02	1.22948e-11
1540.33	-36357	-14569	11.67	-0.1	-0.02	-3.18959e-12
1540.34	-36357	-14568.8	11.67	-0.1	-0.02	1.58285e-12
1540.36	-36356.9	-14568.7	11.6698	-0.1	-0.02	-4.22972e-13
1540.38	-36356.8	-14568.5	11.6662	-0.1	-0.02	1.09015e-13
1540.39	-36356.7	-14568.3	11.6626	-0.1	-0.02	-4.05861e-14
1540.41	-36356.7	-14568.1	11.6598	-0.1	-0.02	1.08403e-14
1540.43	-36356.6	-14567.9	11.66	-0.1	-0.02	-2.77331e-15
1540.45	-36356.5	-14567.7	11.6601	-0.1	-0.02	9.18074e-16
1540.46	-36356.5	-14567.6	11.6595	-0.1	-0.02	-2.45082e-16
1540.48	-36356.4	-14567.4	11.6558	-0.1	-0.02	6.21729e-17
1540.5	-36356.3	-14567.2	11.6522	-0.1	-0.02	-1.93113e-17
1540.51	-36356.3	-14567	11.6497	-0.1	-0.02	5.18622e-18
1540.53	-36356.2	-14566.8	11.6502	-0.1	-0.02	-1.42837e-18
1540.55	-36356.1	-14566.6	11.6491	-0.1	-0.02	9.92328e-19
1540.56	-36356.1	-14566.4	11.6455	-0.1	-0.02	-2.3894e-18
1540.58	-36356	-14566.3	11.6419	-0.1	-0.02	8.36666e-18
1540.6	-36355.9	-14566	11.6397	-0.1	-0.02	-3.62693e-17
1540.62	-36355.8	-14565.9	11.64	-0.1	-0.02	1.36506e-16
1540.63	-36355.8	-14565.7	11.6402	-0.1	-0.02	-4.93356e-16
1540.65	-36355.7	-14565.5	11.6387	-0.1	-0.02	2.08966e-15
1540.67	-36355.6	-14565.3	11.6351	-0.1	-0.02	-7.85761e-15
1540.68	-36355.5	-14565.1	11.6314	-0.1	-0.02	2.80673e-14
1540.7	-36355.5	-14564.9	11.6297	-0.1	-0.02	-1.16478e-13
1540.72	-36355.4	-14564.8	11.63	-0.1	-0.02	4.37566e-13
1540.73	-36355.3	-14564.6	11.6302	-0.1	-0.02	-1.53945e-12
1540.75	-36355.3	-14564.4	11.6283	-0.1	-0.02	6.28416e-12
1540.77	-36355.2	-14564.2	11.6247	-0.1	-0.02	-2.35874e-11
1540.79	-36355.1	-14564	11.621	-0.1	-0.02	8.13334e-11
1540.8	-36355	-14563.8	11.6198	-0.1	-0.02	-3.27514e-10
1540.82	-36355	-14563.7	11.62	-0.1	-0.02	1.2284e-09
1540.84	-36354.9	-14563.5	11.6202	-0.1	-0.02	-4.11993e-09
1540.85	-36354.8	-14563.3	11.6178	-0.1	-0.02	1.6401e-08
1540.87	-36354.8	-14563.1	11.6144	-0.1	-0.02	-6.14743e-08
1540.89	-36354.7	-14562.9	11.6106	-0.1	-0.02	1.9801e-07
1540.9	-36354.6	-14562.7	11.6099	-0.1	-0.02	-7.80569e-07
1540.92	-36354.6	-14562.6	11.61	-0.1	-0.02	2.92401e-06
1540.94	-36354.5	-14562.4	11.6102	-0.1	-0.02	-8.83281e-06
1540.96	-36354.4	-14562.2	11.6073	-0.1	-0.02	3.45257e-05
1540.97	-36354.4	-14562	11.604	-0.1	-0.02	-0.000129264
1540.99	-36354.3	-14561.8	11.6003	-0.1	-0.02	-0.000382557
1541.01	-36354.2	-14561.6	11.5999	-0.1	-0.02	-0.0154259
1541.02	-36354.1	-14561.5	11.6	-0.1	-0.02	-0.0532117
1541.04	-36354.1	-14561.2	11.6001	-0.1	-0.02	-0.124804
1541.06	-36354	-14561.1	11.5969	-0.1	-0.02	-0.209389
1541.07	-36353.9	-14560.9	11.5936	-0.1	-0.02	-0.305226
1541.09	-36353.8	-14560.7	11.59	-0.1	-0.02	-0.421569
1541.11	-36353.8	-14560.5	11.59	-0.1	-0.02	-0.541394
1541.12	-36353.7	-14560.4	11.59	-0.1	-0.02	-0.663399
1541.14	-36353.6	-14560.1	11.5899	-0.1	-0.0199915	-0.780777
1541.16	-36353.6	-14560	11.5865	-0.1	-0.0200324	-0.873053
1541.18	-36353.5	-14559.8	11.5831	-0.1	-0.0198783	-0.949836
1541.19	-36353.4	-14559.6	11.5798	-0.1	-0.0162363	-1.01832
1541.21	-36353.4	-14559.4	11.58	-0.1	-0.0128917	-1.07476
1541.23	-36353.3	-14559.3	11.5801	-0.1	-0.00984949	-1.123
1541.24	-36353.2	-14559	11.5796	-0.1	-0.0100293	-1.16476
1541.26	-36353.2	-14558.9	11.5761	-0.1	-0.010093	-1.19977
1541.28	-36353.1	-14558.7	11.5726	-0.1	-0.0095792	-1.23412
1541.3	-36353	-14558.5	11.5697	-0.1	-0.00583035	-1.27062
1541.31	-36352.9	-14558.3	11.57	-0.1	-0.00243689	-1.30277
1541.33	-36352.9	-14558.1	11.5701	-0.1	0.000240048	-1.3357
1541.35	-36352.8	-14557.9	11.5693	-0.1	-7.45254e-05	-1.36961
1541.36	-36352.7	-14557.8	11.5657	-0.1	1.98832e-05	-1.40476
1541.38	-36352.7	-14557.6	11.5621	-0.1	-4.9958e-06	-1.4436
1541.4	-36352.6	-14557.4	11.5597	-0.1	1.49458e-06	-1.48382
1541.41	-36352.5	-14557.2	11.56	-0.1	-4.17345e-07	-1.51642
1541.43	-36352.5	-14557	11.5602	-0.1	1.7265e-07	-1.54371
1541.45	-36352.4	-14556.8	11.5589	-0.1	-3.50513e-07	-1.56454
1541.47	-36352.3	-14556.7	11.5553	-0.1	1.21944e-06	-1.57948
1541.48	-36352.2	-14556.5	11.5517	-0.1	-4.38167e-06	-1.59028
1541.5	-36352.2	-14556.3	11.5497	-0.1	1.85517e-05	-1.59736
1541.52	-36352.1	-14556.1	11.55	-0.1	-6.97568e-05	-1.60001
1541.53	-36352	-14555.9	11.5502	-0.1	0.00024917	-1.59559
1541.55	-36352	-14555.7	11.5485	-0.1	-0.00152865	-1.57915
1541.57	-36351.9	-14555.6	11.5449	-0.1	-0.00507265	-1.55187
1541.58	-36351.8	-14555.4	11.5412	-0.1	-0.00878366	-1.51662
1541.6	-36351.8	-14555.2	11.5398	-0.1	-0.0102593	-1.48454
1541.62	-36351.7	-14555	11.54	-0.1	-0.00993112	-1.45995
1541.63	-36351.6	-14554.8	11.5403	-0.1	-0.0100158	-1.43909
1541.65	-36351.5	-14554.6	11.538	-0.1	-0.00999566	-1.42139
1541.67	-36351.5	-14554.5	11.5346	-0.1	-0.0100012	-1.408
1541.69	-36351.4	-14554.3	11.5308	-0.1	-0.00999974	-1.39779
1541.7	-36351.3	-14554.1	11.5298	-0.1	-0.0100001	-1.39134
1541.72	-36351.3	-14553.9	11.53	-0.1	-0.00999998	-1.38683
1541.74	-36351.2	-14553.7	11.5302	-0.1	-0.01	-1.38312
1541.75	-36351.1	-14553.5	11.5276	-0.1	-0.01	-1.37987
1541.77	-36351.1	-14553.4	11.5242	-0.1	-0.01	-1.37653
1541.79	-36351	-14553.2	11.5204	-0.1	-0.01	-1.37397
1541.81	-36350.9	-14553	11.5199	-0.1	-0.01	-1.37263
1541.82	-36350.9	-14552.8	11.52	-0.1	-0.01	-1.37259
1541.84	-36350.8	-14552.6	11.5202	-0.1	-0.01	-1.37165
1541.86	-36350.7	-14552.4	11.5171	-0.1	-0.01	-1.36963
1541.87	-36350.6	-14552.3	11.5138	-0.1	-0.01	-1.36632
1541.89	-36350.6	-14552.1	11.5101	-0.1	-0.01	-1.36586
1541.91	-36350.5	-14551.9	11.51	-0.0999997	-0.01	-1.37194
1541.92	-36350.4	-14551.7	11.51	-0.100001	-0.01	-1.38572
1541.94	-36350.3	-14551.5	11.51	-0.1	-0.01	-1.40414
1541.96	-36350.3	-14551.4	11.51	-0.1	-0.01	-1.42375
1541.98	-36350.2	-14551.2	11.5067	-0.1	-0.01	-1.44553
1541.99	-36350.1	-14551	11.5031	-0.0997698	-0.01	-1.47178
1542.01	-36350.1	-14550.8	11.4999	-0.104843	-0.01	-1.48037
1542.03	-36350	-14550.6	11.4999	-0.157418	-0.01	-1.46671
1542.04	-36349.9	-14550.4	11.4963	-0.236826	-0.01	-1.42468
1542.06	-36349.9	-14550.3	11.4927	-0.327516	-0.01	-1.37372
1542.08	-36349.8	-14550.1	11.4858	-0.425958	-0.01	-1.30941
1542.09	-36349.7	-14549.9	11.4785	-0.545859	-0.01	-1.22646
1542.11	-36349.7	-14549.7	11.4678	-0.675957	-0.01	-1.13618
1542.13	-36349.6	-14549.6	11.4543	-0.802551	-0.01	-1.04047
1542.14	-36349.5	-14549.3	11.4395	-0.922386	-0.01	-0.94863
1542.16	-36349.5	-14549.2	11.4229	-1.01178	-0.01	-0.876373
1542.18	-36349.4	-14549	11.4053	-1.08354	-0.01	-0.813513
1542.2	-36349.3	-14548.8	11.3839	-1.15236	-0.01	-0.756409
1542.21	-36349.3	-14548.6	11.3643	-1.20885	-0.01	-0.70746
1542.23	-36349.2	-14548.5	11.3437	-1.25677	-0.01	-0.664172
1542.25	-36349.1	-14548.2	11.323	-1.29553	-0.01	-0.627943
1542.26	-36349	-14548.1	11.3022	-1.32928	-0.01	-0.601406
1542.28	-36349	-14547.9	11.2779	-1.36584	-0.01	-0.58009
1542.3	-36348.9	-14547.7	11.2536	-1.40217	-0.01	-0.563625
1542.32	-36348.8	-14547.6	11.2305	-1.43584	-0.01	-0.549562
1542.33	-36348.8	-14547.4	11.2067	-1.4676	-0.01	-0.533409
1542.35	-36348.7	-14547.2	11.1809	-1.50223	-0.01	-0.515078
1542.37	-36348.6	-14547	11.1542	-1.53802	-0.01	-0.497828
1542.38	-36348.6	-14546.8	11.1267	-1.57989	-0.01	-0.480262
1542.4	-36348.5	-14546.6	11.0989	-1.62247	-0.01	-0.463856
1542.42	-36348.4	-14546.5	11.0732	-1.65506	-0.01	-0.449844
1542.43	-36348.4	-14546.3	11.043	-1.68028	-0.01	-0.43745
1542.45	-36348.3	-14546.1	11.0142	-1.70054	-0.01	-0.42854
1542.47	-36348.2	-14546	10.9858	-1.71515	-0.01	-0.424097
1542.49	-36348.2	-14545.8	10.9567	-1.72443	-0.01	-0.424023
1542.5	-36348.1	-14545.6	10.927	-1.73139	-0.01	-0.42794
1542.52	-36348	-14545.5	10.8998	-1.73407	-0.01	-0.435754
1542.54	-36348	-14545.3	10.8692	-1.72999	-0.01	-0.451757
1542.55	-36347.9	-14545.1	10.8411	-1.71196	-0.01	-0.478501
1542.57	-36347.8	-14544.9	10.8122	-1.67823	-0.01	-0.513377
1542.59	-36347.8	-14544.7	10.7834	-1.63873	-0.01	-0.554726
1542.6	-36347.7	-14544.6	10.7535	-1.60591	-0.01	-0.592101
1542.62	-36347.6	-14544.4	10.7263	-1.58459	-0.00999997	-0.627355
1542.64	-36347.6	-14544.2	10.6981	-1.56359	-0.0100001	-0.666238
1542.65	-36347.5	-14544.1	10.6739	-1.54601	-0.0099997	-0.70409
1542.67	-36347.5	-14543.9	10.6512	-1.53189	-0.0100011	-0.73657
1542.69	-36347.4	-14543.7	10.6233	-1.52408	-0.00999701	-0.764197
1542.71	-36347.3	-14543.6	10.5964	-1.51731	-0.0100116	-0.782584
1542.72	-36347.3	-14543.4	10.5697	-1.51367	-0.00995661	-0.79604
1542.74	-36347.2	-14543.2	10.5447	-1.51022	-0.0100874	-0.806545
1542.76	-36347.1	-14543.1	10.5213	-1.50685	-0.00688397	-0.819394
1542.77	-36347.1	-14542.9	10.4982	-1.50356	-0.00355248	-0.836468
1542.79	-36347	-14542.7	10.47	-1.5	2.51613e-14	-0.859477
1542.81	-36346.9	-14542.6	10.4433	-1.5	0	-0.880174
1542.83	-36346.9	-14542.4	10.4167	-1.5	0	-0.897603
1542.84	-36346.8	-14542.2	10.3919	-1.49989	-1.91568e-06	-0.912579
1542.86	-36346.7	-14542.1	10.3687	-1.49647	5.12137e-07	-0.925577
1542.88	-36346.7	-14541.9	10.3451	-1.49307	-1.32861e-07	-0.937453
1542.89	-36346.6	-14541.7	10.3167	-1.49013	6.59328e-08	-0.944845
1542.91	-36346.6	-14541.6	10.2902	-1.49817	-1.76187e-08	-0.942619
1542.93	-36346.5	-14541.4	10.2637	-1.51582	4.54097e-09	-0.931892
1542.94	-36346.4	-14541.2	10.2388	-1.53646	-1.6906e-09	-0.915147
1542.96	-36346.4	-14541.1	10.212	-1.55348	4.51548e-10	-0.896314
1542.98	-36346.3	-14540.9	10.1851	-1.57807	-1.15521e-10	-0.873365
1543	-36346.2	-14540.7	10.1567	-1.60721	3.8242e-11	-0.845444
1543.01	-36346.2	-14540.6	10.1314	-1.6362	-1.02088e-11	-0.819738
1543.03	-36346.1	-14540.5	10.1062	-1.66427	2.5897e-12	-0.794996
1543.05	-36346.1	-14540.3	10.0752	-1.70088	-8.03999e-13	-0.772551
1543.06	-36346	-14540.1	10.0475	-1.73748	2.14502e-13	-0.752365
1543.08	-36345.9	-14540	10.0136	-1.77387	-5.3883e-14	-0.730362
1543.1	-36345.9	-14539.8	9.98265	-1.80898	1.60658e-14	-0.704264
1543.11	-36345.8	-14539.7	9.95284	-1.83993	-4.28344e-15	-0.678039
1543.13	-36345.8	-14539.5	9.92237	-1.86587	1.06373e-15	-0.652538
1543.15	-36345.7	-14539.3	9.88942	-1.88776	-3.08491e-16	-0.631568
1543.16	-36345.6	-14539.2	9.85752	-1.90239	8.21882e-17	-0.616225
1543.18	-36345.6	-14539	9.82692	-1.91476	-2.01339e-17	-0.604341
1543.2	-36345.5	-14538.9	9.79586	-1.92369	5.72276e-18	-0.595236
1543.22	-36345.5	-14538.7	9.76485	-1.92836	-1.52338e-18	-0.588494
1543.23	-36345.4	-14538.6	9.72993	-1.9318	3.67081e-19	-0.581211
1543.25	-36345.3	-14538.4	9.69545	-1.93438	-1.02767e-19	-0.568608
1543.27	-36345.3	-14538.3	9.66259	-1.94275	2.73299e-20	-0.547602
1543.28	-36345.2	-14538.1	9.62799	-1.95871	-6.45241e-21	-0.509936
1543.3	-36345.2	-14537.9	9.59313	-1.98051	1.78528e-21	-0.456552
1543.32	-36345.1	-14537.8	9.56269	-2.00063	-4.74255e-22	-0.391006
1543.34	-36345.1	-14537.7	9.52938	-2.01483	1.0909e-22	-0.31061
1543.35	-36345	-14537.5	9.4948	-2.03058	-2.99051e-23	-0.229634
1543.37	-36344.9	-14537.3	9.4621	-2.04855	7.93397e-24	-0.153427
1543.39	-36344.9	-14537.2	9.42687	-2.07522	-1.76306e-24	-0.0757147
1543.4	-36344.8	-14537	9.39356	-2.09812	4.79756e-25	0.00497162
1543.42	-36344.8	-14536.9	9.3554	-2.11562	-1.27088e-25	0.0908841
1543.44	-36344.7	-14536.7	9.31565	-2.12777	2.69069e-26	0.19127
1543.45	-36344.7	-14536.6	9.27819	-2.13763	-7.27894e-27	0.29173
1543.47	-36344.6	-14536.5	9.24487	-2.1476	1.92469e-27	0.39363
1543.49	-36344.6	-14536.3	9.20693	-2.15814	-3.78539e-28	0.517865
1543.51	-36344.5	-14536.1	9.16964	-2.16829	1.01934e-28	0.651486
1543.52	-36344.4	-14536	9.13335	-2.17812	-2.68936e-29	0.78847
1543.54	-36344.4	-14535.8	9.09453	-2.18893	4.6487e-30	0.921213
1543.56	-36344.3	-14535.7	9.05756	-2.19591	-1.24751e-30	1.03472
1543.57	-36344.3	-14535.6	9.02113	-2.2027	3.28223e-31	1.13724
1543.59	-36344.2	-14535.4	8.98226	-2.20644	-4.19461e-32	1.25935
1543.61	-36344.2	-14535.3	8.94544	-2.21278	1.12305e-32	1.38858
1543.62	-36344.1	-14535.2	8.90892	-2.22564	-2.94429e-33	1.53057
1543.64	-36344.1	-14535	8.87	-2.24667	0	1.6732
1543.66	-36344	-14534.9	8.83333	-2.27	4.49137e-44	1.78867
1543.67	-36344	-14534.7	8.79333	-2.29	0	1.88017
1543.69	-36343.9	-14534.6	8.75435	-2.30762	1.27859e-35	1.95358
1543.71	-36343.8	-14534.4	8.71432	-2.32053	-3.41818e-36	2.0047
1543.73	-36343.8	-14534.3	8.67423	-2.32706	8.86762e-37	2.04233
1543.74	-36343.7	-14534.1	8.63164	-2.334	-4.40059e-37	2.07432
1543.76	-36343.7	-14534	8.59265	-2.34141	1.17594e-37	2.10234
1543.78	-36343.6	-14533.9	8.55878	-2.35901	-3.03081e-38	2.13108
1543.79	-36343.6	-14533.8	8.5159	-2.38086	1.12838e-38	2.16012
1543.81	-36343.5	-14533.6	8.4765	-2.40343	-3.0145e-39	2.1761
1543.83	-36343.5	-14533.5	8.43575	-2.41934	7.73632e-40	2.17073
1543.85	-36343.4	-14533.4	8.39441	-2.43254	-2.68863e-40	2.13519
1543.86	-36343.4	-14533.2	8.35563	-2.44174	5.78397e-41	2.08592
1543.88	-36343.3	-14533.1	8.30869	-2.45144	-1.47973e-41	2.02548
1543.9	-36343.3	-14532.9	8.26713	-2.45834	4.89849e-42	1.97198
1543.91	-36343.2	-14532.8	8.22752	-2.46433	-1.30766e-42	1.92857
1543.93	-36343.2	-14532.7	8.18624	-2.46756	3.31719e-43	1.88871
1543.95	-36343.1	-14532.5	8.13981	-2.47032	-1.02986e-43	1.84453
1543.96	-36343.1	-14532.4	8.09913	-2.46991	2.7476e-44	1.80248
1543.98	-36343	-14532.3	8.06118	-2.47004	-6.90198e-45	1.7619
1544	-36343	-14532.2	8.01921	-2.46989	2.0579e-45	1.72729
1544.02	-36342.9	-14532.1	7.97758	-2.47054	-5.48673e-46	1.70037
1544.03	-36342.9	-14531.9	7.92986	-2.47625	1.36255e-46	1.67695
1544.05	-36342.8	-14531.8	7.88635	-2.48973	-3.95152e-47	1.65773
1544.07	-36342.8	-14531.7	7.84716	-2.50727	1.05276e-47	1.64597
1544.08	-36342.7	-14531.6	7.80601	-2.52191	-2.57899e-48	1.63713
1544.1	-36342.7	-14531.4	7.76313	-2.52898	7.3304e-49	1.62894
1544.12	-36342.7	-14531.3	7.71897	-2.53014	-1.95132e-49	1.61969
1544.13	-36342.6	-14531.2	7.67989	-2.52997	4.70201e-50	1.60951
1544.15	-36342.6	-14531.1	7.65618	-2.53	-1.31636e-50	1.59897
1544.17	-36342.6	-14531.1	7.64605	-2.53002	3.50073e-51	1.58707
1544.18	-36342.5	-14531	7.65008	-2.52993	-8.26501e-52	1.57278
1544.2	-36342.5	-14531	7.60688	-2.53031	2.2868e-52	1.55737
1544.22	-36342.4	-14530.7	7.52863	-2.52817	-6.07482e-53	1.54258
1544.24	-36342.3	-14530.4	7.43198	-2.52494	1.39736e-53	1.52475
1544.25	-36342.3	-14530.4	7.36782	-2.51772	-3.8306e-54	1.50358
1544.27	-36342.2	-14530.2	7.33186	-2.50327	1.01628e-54	1.47966
1544.29	-36342.2	-14530.1	7.28894	-2.48188	-2.25833e-55	1.44724
1544.3	-36342.2	-14530	7.24822	-2.44672	6.14529e-56	1.40471
1544.32	-36342.1	-14529.9	7.20882	-2.39555	-1.6279e-56	1.3493
1544.34	-36342.1	-14529.8	7.16628	-2.32443	3.44655e-57	1.28012
1544.36	-36342	-14529.7	7.12863	-2.25423	-9.32373e-58	1.21444
1544.37	-36342	-14529.5	7.08955	-2.19883	2.46537e-58	1.15696
1544.39	-36341.9	-14529.4	7.05007	-2.14603	-4.84878e-59	1.09991
1544.41	-36341.9	-14529.3	7.01282	-2.09126	1.3057e-59	1.03628
1544.42	-36341.8	-14529.2	6.97936	-2.01586	-3.44485e-60	0.960003
1544.44	-36341.8	-14529.1	6.94397	-1.92119	5.95461e-61	0.864576
1544.46	-36341.8	-14529	6.91343	-1.83036	-1.59796e-61	0.76828
1544.47	-36341.7	-14528.9	6.88349	-1.73863	4.20427e-62	0.667963
1544.49	-36341.7	-14528.8	6.85496	-1.62427	-5.37296e-63	0.543694
1544.51	-36341.7	-14528.7	6.82815	-1.48806	1.43853e-63	0.411004
1544.53	-36341.6	-14528.5	6.80463	-1.35451	-3.7714e-64	0.27386
1544.54	-36341.6	-14528.4	6.78333	-1.22667	-2.15111e-74	0.142702
1544.56	-36341.5	-14528.3	6.76333	-1.13	0	0.0348584
1544.58	-36341.5	-14528.2	6.74667	-1.03	0	-0.0610022
1544.59	-36341.4	-14528.1	6.72909	-0.91926	1.63777e-66	-0.169917
1544.61	-36341.4	-14528	6.7159	-0.781978	-4.37841e-67	-0.281258
1544.63	-36341.4	-14527.9	6.7026	-0.648549	1.13587e-67	-0.396492
1544.64	-36341.3	-14527.8	6.69239	-0.516556	-5.6368e-68	-0.490291
1544.66	-36341.3	-14527.7	6.68593	-0.4278	1.50628e-68	-0.539658
1544.68	-36341.2	-14527.6	6.67918	-0.358877	-3.88221e-69	-0.553584
1544.7	-36341.2	-14527.5	6.67203	-0.301956	1.44534e-69	-0.545676
1544.71	-36341.2	-14527.4	6.66588	-0.267867	-3.86043e-70	-0.529523
1544.73	-36341.1	-14527.3	6.66277	-0.238566	9.87625e-71	-0.510883
1544.75	-36341.1	-14527.2	6.65916	-0.214787	-3.26942e-71	-0.494411
1544.76	-36341	-14527.1	6.65595	-0.196363	8.72778e-72	-0.481913
1544.78	-36341	-14526.9	6.65234	-0.183957	-2.21401e-72	-0.469992
1544.8	-36341	-14526.8	6.64988	-0.174353	6.87362e-73	-0.456086
1544.81	-36340.9	-14526.7	6.64932	-0.175843	-1.8338e-73	-0.435331
1544.83	-36340.9	-14526.6	6.64576	-0.199405	4.60513e-74	-0.397496
1544.85	-36340.8	-14526.5	6.64103	-0.25358	-1.36677e-74	-0.337129
1544.87	-36340.8	-14526.4	6.6353	-0.330202	3.39425e-75	-0.263848
1544.88	-36340.8	-14526.3	6.63089	-0.402614	-9.84737e-76	-0.187787
1544.9	-36340.7	-14526.2	6.62404	-0.461041	2.63751e-76	-0.124474
1544.92	-36340.7	-14526.1	6.61624	-0.504212	-7.02686e-77	-0.0638401
1544.93	-36340.6	-14526	6.60556	-0.548686	1.72139e-77	0.00175269
1544.95	-36340.6	-14525.9	6.59525	-0.595524	-4.89281e-78	0.076632
1544.97	-36340.6	-14525.8	6.5853	-0.640739	1.30245e-78	0.153385
1544.98	-36340.5	-14525.7	6.57525	-0.682877	-3.13844e-79	0.242204
1545	-36340.5	-14525.6	6.56312	-0.714759	8.78627e-80	0.33724
1545.02	-36340.4	-14525.5	6.54964	-0.741984	-2.33663e-80	0.427753
1545.04	-36340.4	-14525.4	6.53584	-0.773241	5.51663e-81	0.515219
1545.05	-36340.4	-14525.3	6.52206	-0.806907	-1.52637e-81	0.587924
1545.07	-36340.3	-14525.2	6.50893	-0.834849	4.05475e-82	0.643492
1545.09	-36340.3	-14525.1	6.49501	-0.854183	-9.32693e-83	0.689086
1545.1	-36340.2	-14525	6.4812	-0.869155	2.5568e-83	0.723421
1545.12	-36340.2	-14524.9	6.46846	-0.879863	-6.78333e-84	0.749058
1545.14	-36340.2	-14524.7	6.452	-0.890231	1.50737e-84	0.770915
1545.15	-36340.1	-14524.7	6.43484	-0.900293	-4.10178e-85	0.789166
1545.17	-36340.1	-14524.5	6.41809	-0.912106	1.08657e-85	0.80628
1545.19	-36340	-14524.4	6.40311	-0.929336	-2.30046e-86	0.824617
1545.21	-36340	-14524.4	6.39002	-0.943761	6.22329e-87	0.842529
1545.22	-36340	-14524.2	6.37415	-0.95674	-1.64556e-87	0.858103
1545.24	-36339.9	-14524.1	6.35641	-0.970829	3.23641e-88	0.873309
1545.26	-36339.9	-14524.1	6.33955	-0.984504	-8.71511e-89	0.885892
1545.27	-36339.8	-14523.9	6.32303	-0.995169	2.29933e-89	0.895998
1545.29	-36339.8	-14523.8	6.30539	-1.00256	-3.97451e-90	0.904363
1545.31	-36339.8	-14523.8	6.28859	-1.00918	1.06659e-90	0.911052
1545.32	-36339.7	-14523.6	6.27203	-1.01599	-2.80622e-91	0.916652
1545.34	-36339.7	-14523.5	6.25436	-1.0199	3.58628e-92	0.920348
1545.36	-36339.7	-14523.5	6.23763	-1.02005	-9.60168e-93	0.921535
1545.38	-36339.6	-14523.3	6.22099	-1.01989	2.517e-93	0.922541
1545.39	-36339.6	-14523.2	6.20333	-1.02333	0	0.925926
1545.41	-36339.6	-14523.2	6.18333	-1.02667	0	0.932462
1545.43	-36339.5	-14523	6.16555	-1.03377	4.0806e-95	0.941724
1545.44	-36339.5	-14523	6.14557	-1.04038	-1.09321e-95	0.950374
1545.46	-36339.4	-14522.9	6.12906	-1.04706	2.92259e-96	0.957911
1545.48	-36339.4	-14522.8	6.11229	-1.05371	-7.58194e-97	0.96448
1545.49	-36339.4	-14522.7	6.09472	-1.06104	3.76256e-97	0.972678
1545.51	-36339.3	-14522.6	6.07776	-1.07119	-1.00543e-97	0.981489
1545.53	-36339.3	-14522.5	6.05783	-1.08124	2.59086e-98	0.991387
1545.55	-36339.3	-14522.4	6.03991	-1.09171	-9.6174e-99	1.00013
1545.56	-36339.2	-14522.3	6.02012	-1.09674	2.46049e-99	1.00335
1545.58	-36339.2	-14522.2	6.00203	-1.09148	-8.14719e-100	0.999497
[truncated: 414 more rows]
