# Supplementary material for: Extraction of driving behavior primitives considering driver expectation and vehicle dynamics
Source: PLoS One. 2025 Dec 31;20(12):e0340123. doi: 10.1371/journal.pone.0340123 (PMC12755792; doi:10.1371/journal.pone.0340123)
Supplement: S1 File — (ZIP) [file pone.0340123.s001.zip › DataSetForPimitiveExaction-1/straight driving/d1c114_s_2.xlsx]

## Sheet: Sheet1
1188.72	-36291.8	-14493.1	9.70989	1.30305	0.164454	-0.0364152
1188.74	-36291.6	-14493.2	9.73379	1.31695	0.150943	-0.0515009
1188.76	-36291.5	-14493.2	9.75719	1.32255	0.13186	-0.0592974
1188.77	-36291.3	-14493.3	9.77936	1.32264	0.110567	-0.0573816
1188.79	-36291.2	-14493.4	9.79979	1.3098	0.092095	-0.0474124
1188.81	-36291	-14493.4	9.81907	1.29286	0.0765486	-0.0314841
1188.83	-36290.8	-14493.5	9.84283	1.27283	0.0558265	-0.0136774
1188.84	-36290.7	-14493.5	9.86446	1.25462	0.0402438	0.00245363
1188.86	-36290.5	-14493.6	9.88391	1.2382	0.0269273	0.0145784
1188.88	-36290.4	-14493.6	9.90505	1.22291	0.0164226	0.0234503
1188.89	-36290.2	-14493.7	9.92539	1.21228	-0.00179184	0.0286366
1188.91	-36290	-14493.8	9.94516	1.20215	-0.019651	0.0317856
1188.93	-36289.9	-14493.8	9.96629	1.19453	-0.0347735	0.0362649
1188.94	-36289.7	-14493.9	9.98654	1.1876	-0.0399992	0.0397668
1188.96	-36289.6	-14493.9	10.0064	1.18399	-0.0397783	0.0424221
1188.98	-36289.4	-14494	10.0275	1.18003	-0.0428582	0.0398914
1188.99	-36289.3	-14494.1	10.0477	1.18548	-0.0463005	0.0318769
1189.01	-36289.1	-14494.1	10.0676	1.19796	-0.0495868	0.0165121
1189.03	-36288.9	-14494.2	10.0888	1.21872	-0.0531342	-0.00617568
1189.05	-36288.8	-14494.2	10.1088	1.23886	-0.0564536	-0.0311846
1189.06	-36288.6	-14494.3	10.1288	1.25879	-0.0598748	-0.0563222
1189.08	-36288.4	-14494.4	10.15	1.27667	-0.06	-0.077342
1189.1	-36288.3	-14494.4	10.1733	1.28	-0.0566667	-0.0882353
1189.11	-36288.1	-14494.5	10.1967	1.27333	-0.05	-0.0893246
1189.13	-36288	-14494.5	10.2213	1.25559	-0.0393401	-0.0846095
1189.15	-36287.8	-14494.6	10.2411	1.23906	-0.0295437	-0.0780354
1189.16	-36287.6	-14494.7	10.2612	1.22228	-0.0229109	-0.0715306
1189.18	-36287.5	-14494.7	10.2824	1.20485	-0.0161098	-0.0658338
1189.2	-36287.3	-14494.8	10.3023	1.19191	-0.012867	-0.0617574
1189.22	-36287.1	-14494.8	10.3225	1.18277	-0.0100804	-0.0611692
1189.23	-36287	-14494.9	10.3435	1.18433	-0.0141348	-0.0653751
1189.25	-36286.8	-14494.9	10.3622	1.19503	-0.0167768	-0.0742309
1189.27	-36286.6	-14495	10.3825	1.2121	-0.0166577	-0.0865575
1189.28	-36286.5	-14495.1	10.4036	1.22975	-0.016557	-0.100443
1189.3	-36286.3	-14495.1	10.4235	1.24593	-0.0171396	-0.113302
1189.32	-36286.1	-14495.2	10.4436	1.25877	-0.0202572	-0.125086
1189.34	-36286	-14495.2	10.4653	1.26852	-0.0199059	-0.134916
1189.35	-36285.8	-14495.3	10.4889	1.27477	-0.0200588	-0.142111
1189.37	-36285.6	-14495.4	10.5118	1.2818	-0.0198605	-0.148508
1189.39	-36285.5	-14495.4	10.5327	1.28797	-0.0207185	-0.153953
1189.4	-36285.3	-14495.5	10.5523	1.29089	-0.0243295	-0.157862
1189.42	-36285.1	-14495.6	10.5736	1.29436	-0.0278483	-0.161164
1189.44	-36285	-14495.6	10.5987	1.298	-0.0303196	-0.164386
1189.45	-36284.8	-14495.7	10.6205	1.3005	-0.0299108	-0.165853
1189.47	-36284.6	-14495.7	10.6408	1.29893	-0.0300366	-0.164972
1189.49	-36284.5	-14495.8	10.6615	1.29527	-0.0299263	-0.162039
1189.5	-36284.3	-14495.9	10.6824	1.29176	-0.0302561	-0.159059
1189.52	-36284.1	-14495.9	10.7072	1.28968	-0.0288009	-0.157421
1189.54	-36284	-14496	10.7298	1.29033	-0.024998	-0.156346
1189.56	-36283.8	-14496	10.7493	1.28869	-0.0218097	-0.155309
1189.57	-36283.6	-14496.1	10.7698	1.285	-0.0183303	-0.153985
1189.59	-36283.5	-14496.2	10.7923	1.28131	-0.0148706	-0.15398
1189.61	-36283.3	-14496.2	10.8155	1.27967	-0.0116206	-0.15536
1189.62	-36283.1	-14496.3	10.8401	1.28032	-0.00803414	-0.155973
1189.64	-36282.9	-14496.4	10.8621	1.27823	-0.00504498	-0.154748
1189.66	-36282.7	-14496.4	10.8816	1.27477	0.000642444	-0.151608
1189.67	-36282.6	-14496.5	10.9022	1.27093	0.00559995	-0.148969
1189.69	-36282.4	-14496.5	10.9253	1.27005	0.00905289	-0.146135
1189.71	-36282.2	-14496.6	10.9464	1.2681	0.010212	-0.142359
1189.73	-36282	-14496.7	10.9671	1.26438	0.0099541	-0.136052
1189.74	-36281.9	-14496.7	10.9873	1.26071	0.0100077	-0.129958
1189.76	-36281.7	-14496.8	11.0094	1.25984	0.0100161	-0.125387
1189.78	-36281.5	-14496.9	11.0345	1.26003	0.00993803	-0.121632
1189.79	-36281.4	-14496.9	11.0555	1.26001	0.0102469	-0.119125
1189.81	-36281.2	-14497	11.0752	1.25993	0.00758369	-0.117867
1189.83	-36281	-14497.1	11.096	1.26022	0.00397999	-0.116802
1189.85	-36280.8	-14497.1	11.1194	1.25729	0.000376738	-0.114909
1189.86	-36280.6	-14497.2	11.1398	1.25415	-9.45626e-05	-0.110922
1189.88	-36280.4	-14497.3	11.1609	1.24755	1.63457e-05	-0.105315
1189.9	-36280.3	-14497.3	11.1808	1.24078	-4.38648e-06	-0.0987847
1189.91	-36280.1	-14497.4	11.2039	1.23403	1.15409e-06	-0.0931417
1189.93	-36279.9	-14497.5	11.2255	1.23007	-1.4749e-07	-0.0894608
1189.95	-36279.8	-14497.5	11.2455	1.23006	3.94884e-08	-0.0882551
1189.96	-36279.6	-14497.6	11.2653	1.2269	-1.03527e-08	-0.0882238
1189.98	-36279.4	-14497.6	11.29	1.22333	0	-0.0882353
1190	-36279.2	-14497.7	11.31	1.22	0	-0.087146
1190.01	-36279	-14497.8	11.33	1.21667	4.12079e-20	-0.0849673
1190.03	-36278.8	-14497.8	11.3512	1.21302	4.49576e-11	-0.0803039
1190.05	-36278.7	-14497.9	11.3712	1.20626	-1.20189e-11	-0.0748112
1190.07	-36278.5	-14498	11.3912	1.1996	3.11801e-12	-0.0682167
1190.08	-36278.3	-14498	11.4124	1.1925	-1.54733e-12	-0.0613182
1190.1	-36278.1	-14498.1	11.4324	1.18597	4.1348e-13	-0.0547252
1190.12	-36277.9	-14498.2	11.4521	1.17892	-1.06569e-13	-0.0469829
1190.13	-36277.7	-14498.2	11.4701	1.16812	3.96754e-14	-0.038882
1190.15	-36277.6	-14498.3	11.4897	1.15828	-1.0597e-14	-0.031515
1190.17	-36277.4	-14498.4	11.5069	1.14816	2.71107e-15	-0.0248156
1190.18	-36277.2	-14498.4	11.5276	1.13748	-8.97472e-16	-0.0166229
1190.2	-36277	-14498.5	11.5443	1.1281	2.39582e-16	-0.00924114
1190.22	-36276.8	-14498.6	11.5651	1.12224	-6.07757e-17	-0.00305789
1190.24	-36276.6	-14498.6	11.5859	1.11959	1.88684e-17	0.0008289
1190.25	-36276.5	-14498.7	11.606	1.12077	-5.03398e-18	0.00267261
1190.27	-36276.3	-14498.8	11.6252	1.12438	1.26454e-18	0.00303506
1190.29	-36276.1	-14498.8	11.6438	1.12805	-3.77036e-19	0.002009
1190.3	-36275.9	-14498.9	11.6625	1.13028	1.00525e-19	0.00234622
1190.32	-36275.7	-14499	11.6807	1.12993	-2.49638e-20	0.00438386
1190.34	-36275.5	-14499	11.7005	1.13002	7.23974e-21	0.00764976
1190.36	-36275.3	-14499.1	11.7177	1.12999	-1.92881e-21	0.00928876
1190.37	-36275.1	-14499.2	11.7389	1.13	4.72507e-22	0.00987583
1190.39	-36275	-14499.2	11.7594	1.13	-1.34303e-22	0.00978339
1190.41	-36274.8	-14499.3	11.7796	1.13	3.5751e-23	0.00980972
1190.42	-36274.6	-14499.4	11.7982	1.13	-8.61475e-24	0.00980134
1190.44	-36274.4	-14499.5	11.8174	1.13	2.41175e-24	0.00980958
1190.46	-36274.2	-14499.5	11.8353	1.13	-6.41384e-25	0.00978393
1190.47	-36274	-14499.6	11.8546	1.13	1.51427e-25	0.00987392
1190.49	-36273.8	-14499.7	11.8733	1.13	-4.18975e-26	0.00929653
1190.51	-36273.6	-14499.7	11.8913	1.12999	1.11299e-26	0.00762058
1190.53	-36273.4	-14499.8	11.9126	1.13002	-2.56016e-27	0.00448447
1190.54	-36273.3	-14499.9	11.9329	1.12992	7.0182e-28	0.00164596
1190.56	-36273.1	-14499.9	11.9532	1.13032	-1.86196e-28	0.000727115
1190.58	-36272.9	-14500	11.9713	1.12785	4.13737e-29	0.00304037
1190.59	-36272.7	-14500.1	11.991	1.12433	-1.12505e-29	0.00813042
1190.61	-36272.5	-14500.2	12.0081	1.12072	2.9504e-30	0.0137028
1190.63	-36272.3	-14500.2	12.0285	1.11987	-5.27947e-31	0.0186452
1190.64	-36272.1	-14500.3	12.0461	1.12004	-2.37216e-31	0.0221448
1190.66	-36271.9	-14500.4	12.065	1.11997	1.48335e-30	0.0253988
1190.68	-36271.7	-14500.4	12.0863	1.12005	-4.60844e-30	0.0280539
1190.69	-36271.6	-14500.5	12.1067	1.11979	1.80458e-29	0.0284974
1190.71	-36271.3	-14500.6	12.1237	1.12263	-6.75718e-29	0.0266612
1190.73	-36271.1	-14500.6	12.1413	1.12627	1.815e-28	0.0232924
1190.75	-36271	-14500.7	12.1579	1.12961	-7.04212e-28	0.0199779
1190.76	-36270.7	-14500.8	12.1775	1.13294	2.6353e-27	0.0167501
1190.78	-36270.6	-14500.9	12.1988	1.13644	-5.31039e-27	0.01325
1190.8	-36270.4	-14500.9	12.2188	1.13989	2.04699e-26	0.0109886
1190.81	-36270.2	-14501	12.2388	1.14003	-7.65688e-26	0.00983239
1190.83	-36270	-14501.1	12.26	1.14	0	0.00980392
1190.85	-36269.8	-14501.1	12.28	1.14	0	0.00980392
1190.87	-36269.6	-14501.2	12.3	1.14	0	0.00980392
1190.88	-36269.4	-14501.3	12.3177	1.14	1.7632e-23	0.00977436
1190.9	-36269.2	-14501.3	12.3343	1.14	-6.7254e-23	0.0086234
1190.92	-36269	-14501.4	12.3511	1.13999	2.51195e-22	0.00634224
1190.93	-36268.8	-14501.5	12.3725	1.14006	-1.96557e-21	0.0029836
1190.95	-36268.6	-14501.6	12.3923	1.13977	7.47076e-21	0.00218873
1190.97	-36268.4	-14501.6	12.4125	1.13623	-2.78388e-20	0.0036028
1190.98	-36268.2	-14501.7	12.4336	1.13265	1.61053e-19	0.00707651
1191	-36268	-14501.8	12.4536	1.12979	-6.10436e-19	0.00891093
1191.02	-36267.8	-14501.9	12.4732	1.13005	2.26689e-18	0.00833106
1191.03	-36267.6	-14501.9	12.4913	1.12998	-1.15261e-17	0.0043033
1191.05	-36267.4	-14502	12.5107	1.13001	4.35901e-17	-0.00149902
1191.07	-36267.2	-14502.1	12.5281	1.13	-1.61132e-16	-0.00801122
1191.09	-36267	-14502.1	12.5486	1.13001	7.6107e-16	-0.0134072
1191.1	-36266.8	-14502.2	12.5654	1.12995	-2.87303e-15	-0.0174006
1191.12	-36266.6	-14502.3	12.5863	1.13017	1.05581e-14	-0.0203883
1191.14	-36266.4	-14502.4	12.6074	1.1291	-4.75128e-14	-0.0223401
1191.15	-36266.2	-14502.4	12.626	1.12548	1.79087e-13	-0.0228892
1191.17	-36266	-14502.5	12.6429	1.12191	-6.5329e-13	-0.0231157
1191.19	-36265.8	-14502.6	12.6601	1.11966	2.84009e-12	-0.0248107
1191.2	-36265.6	-14502.7	12.6778	1.12015	-1.06912e-11	-0.0270329
1191.22	-36265.4	-14502.7	12.6988	1.11975	3.86404e-11	-0.0293109
1191.24	-36265.2	-14502.8	12.7195	1.12132	-1.63666e-10	-0.0313705
1191.26	-36265	-14502.9	12.7396	1.12487	6.15421e-10	-0.0345719
1191.27	-36264.8	-14503	12.7582	1.12862	-2.19828e-09	-0.0390817
1191.29	-36264.6	-14503	12.7774	1.13002	9.12279e-09	-0.0447761
1191.31	-36264.4	-14503.1	12.7953	1.13143	-3.42709e-08	-0.0511404
1191.32	-36264.2	-14503.2	12.8146	1.13522	1.20572e-07	-0.0593988
1191.34	-36264	-14503.2	12.8333	1.13891	-4.92186e-07	-0.0672198
1191.36	-36263.8	-14503.3	12.8513	1.14023	1.84741e-06	-0.0736897
1191.38	-36263.5	-14503.4	12.8726	1.13995	-6.37017e-06	-0.0790069
1191.39	-36263.4	-14503.5	12.8929	1.14001	2.56515e-05	-0.0841789
1191.41	-36263.1	-14503.6	12.9132	1.14	-9.62106e-05	-0.0888217
1191.43	-36262.9	-14503.6	12.9313	1.14	0.00032268	-0.094127
1191.44	-36262.7	-14503.7	12.951	1.13999	-0.00245695	-0.0996176
1191.46	-36262.5	-14503.8	12.9681	1.14002	-0.00352569	-0.106776
1191.48	-36262.3	-14503.9	12.9885	1.13994	-0.00334873	-0.120824
1191.49	-36262.1	-14503.9	13.0061	1.14025	-0.00310862	-0.142211
1191.51	-36261.9	-14504	13.025	1.13758	-0.0057078	-0.171401
1191.53	-36261.7	-14504.1	13.0463	1.13398	-0.00947087	-0.222267
1191.55	-36261.5	-14504.1	13.0665	1.13036	-0.0124995	-0.302572
1191.56	-36261.3	-14504.2	13.0867	1.12996	-0.0188622	-0.418748
1191.58	-36261	-14504.3	13.1045	1.12986	-0.0231773	-0.569738
1191.6	-36260.9	-14504.4	13.1245	1.13288	-0.0232801	-0.722334
1191.61	-36260.6	-14504.5	13.1412	1.13628	-0.025986	-0.866711
1191.63	-36260.4	-14504.5	13.1622	1.13979	-0.0329604	-1.00363
1191.65	-36260.2	-14504.6	13.179	1.14315	-0.0366228	-1.11014
1191.66	-36260	-14504.7	13.1987	1.14644	-0.0365924	-1.18992
1191.68	-36259.8	-14504.8	13.22	1.15	-0.04	-1.24619
1191.7	-36259.6	-14504.8	13.24	1.15	-0.0433333	-1.27887
1191.71	-36259.4	-14504.9	13.26	1.15	-0.0433333	-1.30065
1191.73	-36259.2	-14505	13.2812	1.15	-0.0434621	-1.32021
1191.75	-36259	-14505.1	13.3012	1.15	-0.0468172	-1.33521
1191.77	-36258.7	-14505.2	13.3211	1.15	-0.0464895	-1.34698
1191.78	-36258.5	-14505.2	13.339	1.15	-0.0431314	-1.35481
1191.8	-36258.3	-14505.3	13.3587	1.15	-0.0433824	-1.3599
1191.82	-36258.1	-14505.4	13.3757	1.15	-0.0433391	-1.36175
1191.83	-36257.9	-14505.5	13.3966	1.15	-0.043224	-1.36143
1191.85	-36257.7	-14505.5	13.4132	1.15001	-0.0437845	-1.3589
1191.87	-36257.4	-14505.6	13.4338	1.14997	-0.0470101	-1.35576
1191.88	-36257.2	-14505.7	13.4548	1.15013	-0.0460889	-1.35337
1191.9	-36257	-14505.8	13.4746	1.14946	-0.0423679	-1.34992
1191.92	-36256.8	-14505.9	13.495	1.14581	-0.0397775	-1.34485
1191.94	-36256.6	-14505.9	13.516	1.14219	-0.0400691	-1.33824
1191.95	-36256.4	-14506	13.536	1.13973	-0.0399816	-1.33466
1191.97	-36256.1	-14506.1	13.5552	1.14008	-0.0400046	-1.33319
1191.99	-36256	-14506.2	13.5738	1.13994	-0.0399986	-1.33341
1192	-36255.7	-14506.2	13.5925	1.14017	-0.0400005	-1.33315
1192.02	-36255.5	-14506.3	13.6107	1.13921	-0.0399995	-1.33128
1192.04	-36255.3	-14506.4	13.6305	1.13409	-0.0400018	-1.32694
1192.06	-36255.1	-14506.5	13.6477	1.1273	-0.0399935	-1.32086
1192.07	-36254.8	-14506.6	13.6689	1.12021	-0.0400236	-1.31446
1192.09	-36254.6	-14506.6	13.6895	1.11477	-0.0399002	-1.30931
1192.11	-36254.4	-14506.7	13.7096	1.11187	-0.0403754	-1.30561
1192.12	-36254.2	-14506.8	13.7286	1.10831	-0.0382426	-1.3023
1192.14	-36254	-14506.9	13.7456	1.10488	-0.0366933	-1.29889
1192.16	-36253.7	-14507	13.7617	1.1016	-0.0348503	-1.29568
1192.17	-36253.5	-14507	13.7811	1.0981	-0.0334439	-1.29229
1192.19	-36253.3	-14507.1	13.8019	1.09477	-0.031047	-1.28883
1192.21	-36253.1	-14507.2	13.8219	1.09108	-0.031735	-1.28617
1192.22	-36252.8	-14507.3	13.8406	1.08983	-0.0335643	-1.28457
1192.24	-36252.7	-14507.4	13.8576	1.08996	-0.0336043	-1.28433
1192.26	-36252.4	-14507.4	13.8737	1.09033	-0.0311081	-1.28375
1192.28	-36252.2	-14507.5	13.8935	1.08778	-0.0297867	-1.28194
1192.29	-36252	-14507.6	13.9145	1.08462	-0.0300567	-1.27802
1192.31	-36251.7	-14507.7	13.9318	1.07845	-0.0299901	-1.27375
1192.33	-36251.5	-14507.8	13.9492	1.07431	-0.0299855	-1.26818
1192.34	-36251.3	-14507.8	13.9658	1.06806	-0.0300692	-1.26358
1192.36	-36251.1	-14507.9	13.9853	1.06433	-0.0297379	-1.25834
1192.38	-36250.8	-14508	14.0037	1.05776	-0.0325804	-1.25358
1192.39	-36250.7	-14508.1	14.0205	1.05405	-0.0362642	-1.24816
1192.41	-36250.4	-14508.2	14.0368	1.04772	-0.0369713	-1.24382
1192.43	-36250.2	-14508.2	14.0574	1.04383	-0.0338313	-1.23725
1192.45	-36250	-14508.3	14.0779	1.03747	-0.0302166	-1.22979
1192.46	-36249.7	-14508.4	14.0947	1.03099	-0.0299454	-1.21851
1192.48	-36249.5	-14508.5	14.1123	1.01785	-0.030005	-1.20062
1192.5	-36249.3	-14508.6	14.129	0.991789	-0.0300061	-1.17593
1192.51	-36249	-14508.7	14.1457	0.958841	-0.0299704	-1.1421
1192.53	-36248.8	-14508.7	14.16	0.91	-0.03	-1.08279
1192.55	-36248.6	-14508.8	14.1733	0.816667	-0.0266667	-0.994553
1192.57	-36248.4	-14508.9	14.1867	0.686667	-0.0266667	-0.87037
1192.58	-36248.1	-14509	14.2006	0.52036	-0.026684	-0.71749
1192.6	-36247.9	-14509	14.2069	0.368005	-0.0265712	-0.568891
1192.62	-36247.7	-14509.1	14.2101	0.221414	-0.0230759	-0.428668
1192.63	-36247.5	-14509.2	14.21	0.0858557	-0.0198406	-0.298923
1192.65	-36247.3	-14509.3	14.21	-0.0135152	-0.0200273	-0.201307
1192.67	-36247	-14509.4	14.21	-0.0875541	-0.0200501	-0.128764
1192.68	-36246.8	-14509.5	14.2101	-0.136313	-0.0196309	-0.0791806
1192.7	-36246.6	-14509.5	14.2096	-0.160186	-0.0160265	-0.0535079
1192.72	-36246.3	-14509.6	14.206	-0.180404	-0.0127324	-0.0473491
1192.73	-36246.1	-14509.7	14.2026	-0.201256	-0.00917843	-0.0634976
1192.75	-36245.9	-14509.8	14.1992	-0.215976	-0.00593504	-0.0991575
1192.77	-36245.6	-14509.9	14.196	-0.225982	-0.00237425	-0.155229
1192.79	-36245.4	-14510	14.1915	-0.234936	0.000300524	-0.242669
1192.8	-36245.2	-14510	14.1854	-0.237598	-8.01781e-05	-0.363897
1192.82	-36244.9	-14510.1	14.1824	-0.240467	2.01408e-05	-0.524737
1192.84	-36244.8	-14510.2	14.1787	-0.239003	-6.0052e-06	-0.702941
1192.85	-36244.5	-14510.3	14.1758	-0.235521	1.60109e-06	-0.857991
1192.87	-36244.3	-14510.4	14.1709	-0.231853	-3.97608e-07	-1.00213
1192.89	-36244.1	-14510.4	14.1649	-0.229911	1.1531e-07	-1.13994
1192.9	-36243.8	-14510.5	14.1621	-0.228995	-3.07209e-08	-1.27413
1192.92	-36243.6	-14510.6	14.1585	-0.225181	7.5258e-09	-1.41412
1192.94	-36243.4	-14510.7	14.1551	-0.221515	-2.13909e-09	-1.54327
1192.96	-36243.2	-14510.8	14.1518	-0.219728	5.69419e-10	-1.64543
1192.97	-36242.9	-14510.9	14.1483	-0.220065	-1.3721e-10	-1.74102
1192.99	-36242.7	-14510.9	14.1452	-0.219982	3.84129e-11	-1.83384
1193.01	-36242.5	-14511	14.1398	-0.220005	-1.02156e-11	-1.92227
1193.02	-36242.2	-14511.1	14.1345	-0.219999	2.41183e-12	-2.00768
1193.04	-36242	-14511.2	14.1314	-0.22	-6.67316e-13	-2.08208
1193.06	-36241.8	-14511.3	14.128	-0.22	1.7727e-13	-2.1462
1193.08	-36241.6	-14511.3	14.1246	-0.22	-4.07766e-14	-2.21425
1193.09	-36241.4	-14511.4	14.1212	-0.22	1.11781e-14	-2.2792
1193.11	-36241.1	-14511.5	14.1179	-0.22	-2.96561e-15	-2.33471
1193.13	-36240.9	-14511.6	14.1144	-0.22	6.59008e-16	-2.38489
1193.14	-36240.7	-14511.7	14.111	-0.22	-1.79327e-16	-2.43026
1193.16	-36240.4	-14511.8	14.1076	-0.22	4.75039e-17	-2.47642
1193.18	-36240.2	-14511.8	14.1045	-0.22	-1.00574e-17	-2.5291
1193.19	-36240	-14511.9	14.0981	-0.22	2.72074e-18	-2.57722
1193.21	-36239.8	-14512	14.094	-0.22	-7.19305e-19	-2.61679
1193.23	-36239.5	-14512.1	14.0907	-0.22	1.4113e-19	-2.65122
1193.24	-36239.3	-14512.1	14.0872	-0.22	-3.66831e-20	-2.68202
1193.26	-36239.1	-14512.2	14.0839	-0.22	4.741e-21	-2.71319
1193.28	-36238.9	-14512.3	14.0804	-0.22	1.25291e-20	-2.74587
1193.3	-36238.7	-14512.4	14.0771	-0.22	-5.48877e-20	-2.77284
1193.31	-36238.4	-14512.5	14.0737	-0.22	2.07023e-19	-2.79417
1193.33	-36238.2	-14512.6	14.0704	-0.22	-7.73204e-19	-2.80914
1193.35	-36238	-14512.6	14.0669	-0.22	1.55787e-18	-2.81684
1193.36	-36237.7	-14512.7	14.0635	-0.22	-6.00502e-18	-2.81419
1193.38	-36237.5	-14512.8	14.06	-0.22	5.51573e-27	-2.80283
1193.4	-36237.3	-14512.9	14.0567	-0.22	0	-2.78758
1193.41	-36237.1	-14513	14.0533	-0.22	0	-2.77342
1193.43	-36236.8	-14513	14.0463	-0.219892	1.38589e-15	-2.76201
1193.45	-36236.6	-14513.1	14.0432	-0.216456	-5.28624e-15	-2.75568
1193.47	-36236.4	-14513.2	14.0398	-0.213106	1.97442e-14	-2.75021
1193.48	-36236.2	-14513.3	14.0363	-0.209822	-1.54496e-13	-2.74442
1193.5	-36236	-14513.4	14.0329	-0.210048	5.8721e-13	-2.73908
1193.52	-36235.7	-14513.5	14.0296	-0.209988	-2.18816e-12	-2.73485
1193.53	-36235.5	-14513.5	14.0261	-0.210005	1.26589e-11	-2.73145
1193.55	-36235.3	-14513.6	14.0228	-0.209999	-4.7981e-11	-2.72819
1193.57	-36235	-14513.7	14.0194	-0.21	1.7818e-10	-2.72489
1193.59	-36234.8	-14513.8	14.0159	-0.21	-9.05961e-10	-2.7214
1193.6	-36234.6	-14513.9	14.0126	-0.21	3.42623e-09	-2.71834
1193.62	-36234.4	-14513.9	14.0091	-0.21	-1.26652e-08	-2.7164
1193.64	-36234.2	-14514	14.0059	-0.210001	5.98209e-08	-2.71565
1193.65	-36233.9	-14514.1	14.0015	-0.209996	-2.25823e-07	-2.71551
1193.67	-36233.7	-14514.2	13.9953	-0.210016	8.29879e-07	-2.71408
1193.69	-36233.5	-14514.3	13.9922	-0.209927	-3.73456e-06	-2.71102
1193.7	-36233.3	-14514.3	13.9887	-0.21057	1.40765e-05	-2.70358
1193.72	-36233	-14514.4	13.9857	-0.224864	-5.13493e-05	-2.68332
1193.74	-36232.8	-14514.5	13.9805	-0.267144	0.000223234	-2.6446
1193.75	-36232.6	-14514.6	13.9752	-0.32334	-0.00107306	-2.59227
1193.77	-36232.3	-14514.7	13.9707	-0.390641	-0.00485851	-2.52083
1193.79	-36232.2	-14514.7	13.9636	-0.48429	-0.00823704	-2.42068
1193.81	-36231.9	-14514.8	13.9559	-0.622605	-0.0115707	-2.28936
1193.82	-36231.7	-14514.9	13.9437	-0.806339	-0.0149168	-2.11989
1193.84	-36231.5	-14515	13.9282	-0.99317	-0.0187977	-1.94471
1193.86	-36231.2	-14515.1	13.9097	-1.1443	-0.0199656	-1.79252
1193.87	-36231	-14515.2	13.8889	-1.28011	-0.021526	-1.6495
1193.89	-36230.8	-14515.2	13.8666	-1.41251	-0.0256781	-1.51331
1193.91	-36230.6	-14515.3	13.8417	-1.55153	-0.0268436	-1.38015
1193.92	-36230.3	-14515.4	13.8114	-1.69901	-0.0267085	-1.24028
1193.94	-36230.2	-14515.5	13.7804	-1.82349	-0.0263233	-1.11682
1193.96	-36229.9	-14515.5	13.7508	-1.91946	-0.0289023	-1.01474
1193.98	-36229.7	-14515.6	13.7192	-2.00706	-0.0302523	-0.923451
1193.99	-36229.5	-14515.7	13.6815	-2.10416	-0.029944	-0.827876
1194.01	-36229.3	-14515.8	13.6441	-2.19983	-0.0300151	-0.737121
1194.03	-36229	-14515.9	13.6061	-2.28847	-0.0299968	-0.655374
1194.04	-36228.9	-14515.9	13.566	-2.35576	-0.0300009	-0.592675
1194.06	-36228.6	-14516	13.5263	-2.42029	-0.0299997	-0.543267
1194.08	-36228.4	-14516.1	13.484	-2.49085	-0.0300004	-0.491761
1194.1	-36228.2	-14516.2	13.4438	-2.55911	-0.0299988	-0.441807
1194.11	-36228	-14516.2	13.4013	-2.61467	-0.0300046	-0.396672
1194.13	-36227.7	-14516.3	13.3555	-2.6615	-0.0299877	-0.3533
1194.15	-36227.6	-14516.4	13.3088	-2.70472	-0.0300477	-0.316707
1194.16	-36227.3	-14516.5	13.2623	-2.75362	-0.0298215	-0.281824
1194.18	-36227.1	-14516.5	13.2129	-2.81005	-0.0331063	-0.249057
1194.2	-36226.9	-14516.6	13.166	-2.86078	-0.0364557	-0.221495
1194.21	-36226.7	-14516.7	13.1196	-2.89805	-0.0398944	-0.198469
1194.23	-36226.5	-14516.8	13.0667	-2.93	-0.04	-0.176471
1194.25	-36226.3	-14516.8	13.0167	-2.96	-0.04	-0.154684
1194.26	-36226.1	-14516.9	12.9667	-2.99333	-0.04	-0.12963
1194.28	-36225.9	-14517	12.9136	-3.02854	-0.043453	-0.101955
1194.3	-36225.7	-14517.1	12.8636	-3.05462	-0.0433099	-0.0794513
1194.32	-36225.4	-14517.2	12.8102	-3.07448	-0.0433076	-0.0622899
1194.33	-36225.2	-14517.2	12.7573	-3.09144	-0.0436023	-0.0501423
1194.35	-36225.1	-14517.3	12.7076	-3.0968	-0.0469326	-0.0456091
1194.37	-36224.8	-14517.4	12.6569	-3.09211	-0.0463715	-0.048719
1194.38	-36224.6	-14517.4	12.6001	-3.07712	-0.0425962	-0.058678
1194.4	-36224.5	-14517.5	12.5478	-3.06021	-0.0398038	-0.0707549
1194.42	-36224.2	-14517.6	12.4974	-3.04445	-0.0400502	-0.0827519
1194.43	-36224	-14517.7	12.4445	-3.0342	-0.0399834	-0.0937737
1194.45	-36223.8	-14517.7	12.3951	-3.02502	-0.0400044	-0.102184
1194.47	-36223.6	-14517.8	12.3443	-3.01773	-0.0399989	-0.111108
1194.49	-36223.4	-14517.9	12.2916	-3.00743	-0.0400003	-0.120268
1194.5	-36223.3	-14517.9	12.2422	-3.00221	-0.0399999	-0.128894
1194.52	-36223	-14518	12.1911	-2.999	-0.04	-0.137721
1194.54	-36222.9	-14518.1	12.1386	-2.99545	-0.04	-0.147276
1194.55	-36222.7	-14518.1	12.0893	-2.99219	-0.04	-0.156788
1194.57	-36222.4	-14518.2	12.038	-2.98874	-0.04	-0.165273
1194.59	-36222.3	-14518.3	11.9857	-2.98534	-0.0400001	-0.1728
1194.61	-36222.1	-14518.4	11.9364	-2.98173	-0.0399997	-0.178885
1194.62	-36221.9	-14518.4	11.8848	-2.97976	-0.0400011	-0.183578
1194.64	-36221.7	-14518.5	11.8327	-2.98	-0.0399952	-0.186249
1194.66	-36221.5	-14518.6	11.7837	-2.98027	-0.0400182	-0.1886
1194.67	-36221.3	-14518.6	11.7311	-2.97856	-0.0399349	-0.193189
1194.69	-36221.1	-14518.7	11.6834	-2.97489	-0.0402702	-0.199169
1194.71	-36221	-14518.7	11.6379	-2.97131	-0.0384905	-0.203553
1194.72	-36220.8	-14518.8	11.585	-2.96977	-0.0347987	-0.205601
1194.74	-36220.6	-14518.9	11.5337	-2.97006	-0.0310896	-0.205935
1194.76	-36220.4	-14518.9	11.4839	-2.96998	-0.0297724	-0.20587
1194.78	-36220.2	-14519	11.4342	-2.97	-0.0300524	-0.20588
1194.79	-36220	-14519.1	11.3843	-2.97002	-0.0299856	-0.205904
1194.81	-36219.9	-14519.1	11.3345	-2.96992	-0.0300038	-0.205797
1194.83	-36219.7	-14519.2	11.2826	-2.97026	-0.0299992	-0.206522
1194.84	-36219.5	-14519.3	11.2286	-2.9678	-0.0300002	-0.208369
1194.86	-36219.3	-14519.3	11.1784	-2.96436	-0.0299999	-0.211467
1194.88	-36219.1	-14519.4	11.1253	-2.96062	-0.03	-0.21418
1194.89	-36219	-14519.5	11.0799	-2.95978	-0.03	-0.215486
1194.91	-36218.8	-14519.5	11.0351	-2.96032	-0.03	-0.216438
1194.93	-36218.6	-14519.6	10.9827	-2.95736	-0.03	-0.218446
1194.94	-36218.4	-14519.7	10.932	-2.95394	-0.03	-0.221662
1194.96	-36218.3	-14519.7	10.8825	-2.9504	-0.03	-0.224175
1194.98	-36218.1	-14519.8	10.8295	-2.94988	-0.03	-0.224487
1195	-36217.9	-14519.8	10.7792	-2.95024	-0.03	-0.222691
1195.01	-36217.8	-14519.9	10.729	-2.94686	-0.03	-0.216622
1195.03	-36217.6	-14520	10.6825	-2.94924	-0.03	-0.206552
1195.05	-36217.4	-14520	10.6297	-2.95908	-0.03	-0.18752
1195.06	-36217.3	-14520.1	10.5797	-2.9788	-0.03	-0.165899
1195.08	-36217	-14520.1	10.5267	-2.99667	-0.03	-0.140523
1195.1	-36216.9	-14520.2	10.4767	-3.01	-0.03	-0.119826
1195.12	-36216.8	-14520.2	10.4267	-3.01667	-0.03	-0.102397
1195.13	-36216.5	-14520.3	10.3736	-3.02354	-0.0299915	-0.0885406
1195.15	-36216.4	-14520.4	10.3238	-3.02723	-0.0300323	-0.0742467
1195.17	-36216.2	-14520.4	10.2735	-3.04453	-0.0298784	-0.0552829
1195.18	-36216.1	-14520.5	10.2164	-3.06615	-0.0262359	-0.0297232
1195.2	-36215.9	-14520.5	10.1606	-3.08879	-0.022893	-0.00741948
1195.22	-36215.7	-14520.6	10.1105	-3.10124	-0.0198445	0.0106504
1195.23	-36215.6	-14520.7	10.0581	-3.11188	-0.0200579	0.0251974
1195.25	-36215.4	-14520.7	10.0113	-3.12147	-0.0199845	0.0367229
1195.27	-36215.3	-14520.8	9.95651	-3.12743	-0.020004	0.0462155
1195.28	-36215.1	-14520.8	9.90118	-3.13077	-0.0199985	0.0539161
1195.3	-36215	-14520.9	9.85115	-3.13408	-0.020001	0.0603493
1195.32	-36214.8	-14520.9	9.79745	-3.13763	-0.0199973	0.0668445
1195.34	-36214.6	-14521	9.7441	-3.14025	-0.0200122	0.0721216
1195.35	-36214.5	-14521.1	9.69206	-3.14011	-0.0199541	0.0742623
1195.37	-36214.3	-14521.1	9.64043	-3.13923	-0.0201685	0.0716964
1195.39	-36214.1	-14521.2	9.58396	-3.13544	-0.0190951	0.0646866
1195.4	-36214	-14521.2	9.53163	-3.13198	-0.0154827	0.0554538
1195.42	-36213.9	-14521.3	9.47645	-3.12974	-0.0119111	0.0453564
1195.44	-36213.7	-14521.3	9.42234	-3.13006	-0.00968178	0.0350592
1195.45	-36213.6	-14521.4	9.37178	-3.13005	-0.0100848	0.025678
1195.47	-36213.4	-14521.4	9.3181	-3.12976	-0.00997921	0.017522
1195.49	-36213.2	-14521.5	9.26457	-3.13137	-0.010006	0.012148
1195.51	-36213.1	-14521.5	9.21335	-3.13467	-0.00999808	0.0105224
1195.52	-36213	-14521.6	9.16065	-3.13976	-0.0100016	0.0119859
1195.54	-36212.8	-14521.7	9.10279	-3.14691	-0.0099947	0.0182233
1195.56	-36212.7	-14521.7	9.04866	-3.15376	-0.0100195	0.0289755
1195.57	-36212.5	-14521.8	8.99305	-3.15877	-0.00993137	0.0460854
1195.59	-36212.4	-14521.8	8.94022	-3.16195	-0.0102801	0.06548
1195.61	-36212.3	-14521.8	8.88937	-3.16519	-0.00827005	0.0840828
1195.62	-36212.1	-14521.9	8.83318	-3.16908	-0.00459641	0.100731
1195.64	-36211.9	-14522	8.77859	-3.16994	-0.000894325	0.114154
1195.66	-36211.8	-14522	8.72556	-3.17192	0.000201933	0.127592
1195.68	-36211.7	-14522	8.67213	-3.17546	-5.99579e-05	0.144102
1195.69	-36211.5	-14522.1	8.61893	-3.1792	3.48385e-05	0.167034
1195.71	-36211.4	-14522.1	8.56586	-3.18019	-9.49356e-05	0.190518
1195.73	-36211.2	-14522.2	8.5105	-3.17996	0.00029742	0.213121
1195.74	-36211.1	-14522.2	8.45035	-3.18001	-0.00266089	0.229993
1195.76	-36211	-14522.3	8.39574	-3.18	-0.00350119	0.242521
1195.78	-36210.8	-14522.4	8.34228	-3.18	-0.00329568	0.252311
1195.8	-36210.7	-14522.4	8.29505	-3.18	-0.00336154	0.260253
1195.81	-36210.6	-14522.4	8.24324	-3.18	-0.00325837	0.266006
1195.83	-36210.4	-14522.5	8.18659	-3.18	-0.00352886	0.270768
1195.85	-36210.3	-14522.5	8.13265	-3.18	-0.000286299	0.274136
1195.86	-36210.2	-14522.6	8.08276	-3.18	3.67505e-05	0.278187
1195.88	-36210.1	-14522.6	8.02687	-3.18	7.07133e-05	0.285905
1195.9	-36209.9	-14522.7	7.96667	-3.18	-0.00308676	0.297677
1195.91	-36209.8	-14522.7	7.91319	-3.18	-0.00654787	0.312734
1195.93	-36209.7	-14522.8	7.85667	-3.18	-0.00666667	0.330065
1195.95	-36209.6	-14522.8	7.80333	-3.18	-0.00333333	0.345316
1195.96	-36209.4	-14522.9	7.75	-3.18	0	0.361656
1195.98	-36209.3	-14522.9	7.69367	-3.17991	-2.2312e-05	0.380296
1196	-36209.2	-14522.9	7.64715	-3.17638	5.96489e-06	0.402148
1196.02	-36209.1	-14523	7.59333	-3.16943	-1.54744e-06	0.424028
1196.03	-36208.9	-14523	7.53686	-3.15898	7.67924e-07	0.446796
1196.05	-36208.8	-14523.1	7.48387	-3.15261	-2.05207e-07	0.463836
1196.07	-36208.7	-14523.1	7.43	-3.14589	5.2889e-08	0.481407
1196.08	-36208.6	-14523.1	7.37412	-3.13845	-1.96905e-08	0.500285
1196.1	-36208.5	-14523.2	7.32424	-3.12809	5.25921e-09	0.520992
1196.12	-36208.4	-14523.2	7.27058	-3.11861	-1.34548e-09	0.540467
1196.13	-36208.2	-14523.3	7.21728	-3.11161	4.45407e-10	0.558128
1196.15	-36208.1	-14523.3	7.16499	-3.10582	-1.18902e-10	0.571854
1196.17	-36208	-14523.3	7.11357	-3.10185	3.01624e-11	0.588311
1196.19	-36207.9	-14523.4	7.05808	-3.09527	-9.36423e-12	0.610363
1196.2	-36207.8	-14523.4	7.00808	-3.09248	2.49832e-12	0.634608
1196.22	-36207.7	-14523.5	6.95433	-3.08894	-6.27579e-13	0.658151
1196.24	-36207.6	-14523.5	6.9009	-3.08547	1.8712e-13	0.679155
1196.25	-36207.5	-14523.5	6.84924	-3.08218	-4.98894e-14	0.698861
1196.27	-36207.3	-14523.6	6.79689	-3.07875	1.23893e-14	0.722666
1196.29	-36207.2	-14523.6	6.74191	-3.07527	-3.59302e-15	0.749144
1196.31	-36207.1	-14523.7	6.69324	-3.07197	9.57251e-16	0.773738
1196.32	-36207	-14523.7	6.64138	-3.06859	-2.34501e-16	0.799703
1196.34	-36206.9	-14523.7	6.58975	-3.06488	6.66534e-17	0.829236
1196.36	-36206.8	-14523.8	6.53854	-3.06286	-1.77429e-17	0.862474
1196.37	-36206.7	-14523.8	6.48503	-3.06456	4.27542e-18	0.902026
1196.39	-36206.6	-14523.9	6.43135	-3.0701	-1.19693e-18	0.940996
1196.41	-36206.5	-14523.9	6.38066	-3.07656	3.18313e-19	0.972783
1196.42	-36206.4	-14523.9	6.32659	-3.08541	-7.51516e-20	1.003
1196.44	-36206.3	-14524	6.2736	-3.09593	2.07933e-20	1.0377
1196.46	-36206.2	-14524	6.2223	-3.10612	-5.52368e-21	1.08128
1196.47	-36206.1	-14524	6.16878	-3.11431	1.27058e-21	1.13534
1196.49	-36206	-14524.1	6.11508	-3.12125	-3.48307e-22	1.186
1196.51	-36205.9	-14524.1	6.06476	-3.12565	9.24075e-23	1.22908
1196.53	-36205.8	-14524.1	6.01012	-3.12898	-2.05345e-23	1.27204
1196.54	-36205.7	-14524.2	5.9554	-3.13096	5.58775e-24	1.31956
1196.56	-36205.6	-14524.2	5.90247	-3.12357	-1.4802e-24	1.37141
1196.58	-36205.5	-14524.2	5.84896	-3.11061	3.13386e-25	1.42903
1196.59	-36205.4	-14524.3	5.79819	-3.09106	-8.47783e-26	1.48054
1196.61	-36205.3	-14524.3	5.74893	-3.07629	2.2417e-26	1.52475
1196.63	-36205.2	-14524.3	5.69365	-3.06237	-4.40887e-27	1.56708
1196.64	-36205.1	-14524.4	5.63609	-3.05148	1.18724e-27	1.60331
1196.66	-36205	-14524.4	5.58571	-3.0423	-3.13231e-28	1.6333
1196.68	-36205	-14524.4	5.53249	-3.02556	5.41437e-29	1.66214
1196.7	-36204.9	-14524.5	5.48849	-3.00607	-1.45299e-29	1.69303
1196.71	-36204.8	-14524.5	5.43958	-2.97969	3.82284e-30	1.73469
1196.73	-36204.7	-14524.5	5.38638	-2.95779	-4.88549e-31	1.79265
1196.75	-36204.6	-14524.5	5.33625	-2.94077	1.30802e-31	1.8547
1196.76	-36204.5	-14524.6	5.28627	-2.93059	-3.42924e-32	1.9197
1196.78	-36204.4	-14524.6	5.23667	-2.92	0	1.99346
1196.8	-36204.4	-14524.6	5.18667	-2.91333	0	2.07843
1196.82	-36204.3	-14524.7	5.13667	-2.90667	0	2.17538
1196.83	-36204.2	-14524.7	5.08372	-2.90315	1.48918e-34	2.28371
1196.85	-36204.1	-14524.7	5.03733	-2.89982	-3.98118e-35	2.37058
1196.87	-36204	-14524.8	4.99049	-2.89639	1.03282e-35	2.44051
1196.88	-36204	-14524.8	4.94067	-2.88874	-5.1254e-36	2.4946
1196.9	-36203.9	-14524.8	4.89117	-2.87481	1.36962e-36	2.53338
1196.92	-36203.8	-14524.8	4.84397	-2.85795	-3.53e-37	2.56316
1196.93	-36203.7	-14524.9	4.79119	-2.84016	1.31421e-37	2.58769
1196.95	-36203.7	-14524.9	4.74535	-2.82436	-3.51019e-38	2.60497
1196.97	-36203.6	-14524.9	4.69797	-2.81009	8.98022e-39	2.61581
1196.98	-36203.5	-14525	4.64875	-2.78823	-2.9728e-39	2.61829
1197	-36203.4	-14525	4.60243	-2.76287	7.93595e-40	2.61106
1197.02	-36203.4	-14525	4.55564	-2.72876	-2.01315e-40	2.59727
1197.04	-36203.3	-14525	4.51049	-2.69803	6.25002e-41	2.57861
1197.05	-36203.2	-14525.1	4.46682	-2.67409	-1.66747e-41	2.56106
1197.07	-36203.1	-14525.1	4.41863	-2.65242	4.18869e-42	2.5404
1197.09	-36203.1	-14525.1	4.37055	-2.62299	-1.2489e-42	2.51601
1197.1	-36203	-14525.1	4.32923	-2.59139	3.3298e-43	2.4897
1197.12	-36202.9	-14525.2	4.28863	-2.56033	-8.26907e-44	2.46334
1197.14	-36202.9	-14525.2	4.24542	-2.53779	2.39811e-44	2.44054
1197.15	-36202.8	-14525.2	4.20245	-2.52038	-6.38903e-45	2.42299
1197.17	-36202.7	-14525.2	4.15753	-2.49938	1.56514e-45	2.40322
1197.19	-36202.6	-14525.3	4.11388	-2.46916	-4.44868e-46	2.37905
1197.21	-36202.6	-14525.3	4.0749	-2.43897	1.18422e-46	2.35255
1197.22	-36202.5	-14525.3	4.03331	-2.41083	-2.85357e-47	2.32656
1197.24	-36202.5	-14525.3	3.99186	-2.38957	7.98874e-48	2.30257
1197.26	-36202.4	-14525.3	3.95246	-2.36691	-2.12453e-48	2.27934
1197.27	-36202.3	-14525.4	3.91088	-2.33662	5.01589e-49	2.25113
1197.29	-36202.3	-14525.4	3.86924	-2.30509	-1.38782e-49	2.22157
1197.31	-36202.2	-14525.4	3.83184	-2.27793	3.6867e-50	2.19432
1197.33	-36202.1	-14525.4	3.79376	-2.24823	-8.48032e-51	2.16617
1197.34	-36202.1	-14525.5	3.75602	-2.21567	2.32472e-51	2.13627
1197.36	-36202	-14525.5	3.71991	-2.17781	-6.1676e-52	2.10402
1197.38	-36202	-14525.5	3.68138	-2.13781	1.37054e-52	2.0672
1197.39	-36201.9	-14525.5	3.64399	-2.10188	-3.72946e-53	2.03497
1197.41	-36201.9	-14525.5	3.60742	-2.07831	9.8794e-54	2.01071
1197.43	-36201.8	-14525.6	3.57148	-2.06124	-2.09165e-54	1.98913
1197.44	-36201.7	-14525.6	3.5377	-2.03763	5.6584e-55	1.96287
1197.46	-36201.7	-14525.6	3.50479	-1.9983	-1.49619e-55	1.92644
1197.48	-36201.6	-14525.6	3.46932	-1.94583	2.94264e-56	1.87969
1197.49	-36201.6	-14525.6	3.43843	-1.89985	-7.92403e-57	1.83691
1197.51	-36201.5	-14525.6	3.40876	-1.86631	2.09062e-57	1.79873
1197.53	-36201.5	-14525.7	3.37721	-1.82512	-3.61374e-58	1.75806
1197.55	-36201.4	-14525.7	3.3438	-1.77989	9.69774e-59	1.70799
1197.56	-36201.4	-14525.7	3.31339	-1.7122	-2.5515e-59	1.64851
1197.58	-36201.3	-14525.7	3.28499	-1.63768	3.26075e-60	1.57608
1197.6	-36201.3	-14525.7	3.25809	-1.56705	-8.7302e-61	1.51118
1197.61	-36201.2	-14525.8	3.23485	-1.50995	2.28879e-61	1.45217
1197.63	-36201.1	-14525.8	3.20667	-1.45333	-1.30549e-71	1.3976
1197.65	-36201.1	-14525.8	3.18333	-1.40667	0	1.35185
1197.66	-36201.1	-14525.8	3.16	-1.36667	0	1.31046
1197.68	-36201	-14525.8	3.13884	-1.32404	-9.93934e-64	1.26513
1197.7	-36200.9	-14525.9	3.1187	-1.27316	2.65718e-64	1.21229
1197.72	-36200.9	-14525.9	3.09534	-1.20194	-6.89339e-65	1.14585
1197.73	-36200.8	-14525.9	3.07422	-1.11641	3.42087e-65	1.06462
1197.75	-36200.8	-14525.9	3.05459	-1.03454	-9.14133e-66	0.987798
1197.77	-36200.8	-14525.9	3.03794	-0.960525	2.35605e-66	0.909978
1197.78	-36200.7	-14525.9	3.02056	-0.87541	-8.77153e-67	0.825284
1197.8	-36200.7	-14526	3.00812	-0.784752	2.34282e-67	0.731247
1197.82	-36200.6	-14526	2.99821	-0.665299	-5.99372e-68	0.625972
1197.84	-36200.5	-14526	2.98743	-0.550874	1.98415e-68	0.515286
1197.85	-36200.5	-14526	2.97827	-0.458109	-5.29673e-69	0.428943
1197.87	-36200.5	-14526	2.97156	-0.391369	1.34364e-69	0.356566
1197.89	-36200.4	-14526	2.96555	-0.329807	-4.17148e-70	0.296188
1197.9	-36200.4	-14526.1	2.96158	-0.279131	1.11293e-70	0.246517
1197.92	-36200.3	-14526.1	2.95529	-0.233768	-2.79568e-71	0.201476
1197.94	-36200.3	-14526.1	2.95224	-0.192707	8.33562e-72	0.161351
1197.95	-36200.2	-14526.1	2.9488	-0.159808	-2.22243e-72	0.130082
1197.97	-36200.2	-14526.1	2.94548	-0.134386	5.51907e-73	0.103138
1197.99	-36200.1	-14526.1	2.94171	-0.111125	-1.60058e-73	0.0807388
1198	-36200.1	-14526.2	2.93973	-0.0929144	4.26427e-74	0.0626223
1198.02	-36200	-14526.2	2.94007	-0.0769098	-1.04463e-74	0.0476312
1198.04	-36200	-14526.2	2.93998	-0.0660169	2.96921e-75	0.0371506
1198.06	-36199.9	-14526.2	2.94002	-0.0616752	-7.90392e-76	0.0318322
1198.07	-36199.9	-14526.2	2.93993	-0.0583443	1.90457e-76	0.0297789
1198.09	-36199.8	-14526.2	2.94027	-0.0549429	-5.33197e-77	0.0293521
1198.11	-36199.8	-14526.3	2.93849	-0.051316	1.41799e-77	0.0294091
1198.12	-36199.8	-14526.3	2.9348	-0.0497073	-3.34778e-78	0.0294779
1198.14	-36199.7	-14526.3	2.93109	-0.0503422	9.2628e-79	0.0289046
1198.16	-36199.7	-14526.3	2.92977	-0.0482535	-2.46063e-79	0.0272316
1198.17	-36199.6	-14526.3	2.93005	-0.0446005	5.66007e-80	0.0240804
1198.19	-36199.6	-14526.3	2.92999	-0.0408922	-1.5516e-80	0.0213022
1198.21	-36199.5	-14526.4	2.93	-0.0398023	4.11648e-81	0.0198583
1198.23	-36199.5	-14526.4	2.93	-0.0400436	-9.14748e-82	0.0195631
1198.24	-36199.4	-14526.4	2.93	-0.0399896	2.48917e-82	0.0196188
1198.26	-36199.4	-14526.4	2.93	-0.0399973	-6.59386e-83	0.0196095
1198.28	-36199.3	-14526.4	2.93	-0.0400183	1.39604e-83	0.0195927
1198.29	-36199.3	-14526.4	2.93	-0.0399254	-3.77662e-84	0.0196699
1198.31	-36199.2	-14526.5	2.93002	-0.0402801	9.98611e-85	0.0188875
1198.33	-36199.2	-14526.5	2.92995	-0.0373658	-1.96402e-85	0.0168469
1198.35	-36199.1	-14526.5	2.93021	-0.033946	5.28878e-86	0.0136133
1198.36	-36199.1	-14526.5	2.92735	-0.0303803	-1.39535e-86	0.0111944
1198.38	-36199	-14526.5	2.92377	-0.0299374	2.41194e-87	0.00987504
1198.4	-36199	-14526.5	2.92023	-0.0300168	-6.47261e-88	0.00978541
1198.41	-36199	-14526.6	2.91994	-0.0299956	1.70296e-88	0.00980879
1198.43	-36198.9	-14526.6	2.92001	-0.0300006	-2.17634e-89	0.0098033
1198.45	-36198.9	-14526.6	2.92	-0.0299998	5.82685e-90	0.00980409
1198.46	-36198.8	-14526.6	2.92	-0.03	-1.52762e-90	0.00980388
1198.48	-36198.8	-14526.6	2.92	-0.03	0	0.00980392
1198.5	-36198.7	-14526.6	2.92	-0.03	0	0.00980392
1198.51	-36198.7	-14526.7	2.92	-0.03	6.08042e-102	0.00980392
1198.53	-36198.6	-14526.7	2.92	-0.03	6.63387e-93	0.00980392
1198.55	-36198.6	-14526.7	2.92	-0.03	-1.7735e-93	0.00980392
1198.57	-36198.5	-14526.7	2.92	-0.03	4.60089e-94	0.00980392
1198.58	-36198.5	-14526.7	2.92	-0.03	-2.28321e-94	0.00980392
1198.6	-36198.4	-14526.7	2.92	-0.03	6.10125e-95	0.00980392
1198.62	-36198.4	-14526.8	2.92	-0.03	-1.57251e-95	0.00980392
1198.63	-36198.3	-14526.8	2.92001	-0.03	5.85443e-96	0.00980392
1198.65	-36198.3	-14526.8	2.91997	-0.03	-1.56368e-96	0.00980392
1198.67	-36198.3	-14526.8	2.9201	-0.03	4.00042e-97	0.00980392
1198.68	-36198.2	-14526.8	2.91946	-0.03	-1.3243e-97	0.00980392
1198.7	-36198.2	-14526.8	2.91586	-0.03	3.53523e-98	0.00980392
1198.72	-36198.1	-14526.9	2.91239	-0.03	-8.96796e-99	0.00980392
1198.74	-36198.1	-14526.9	2.90969	-0.03	2.7842e-99	0.00980392
1198.75	-36198	-14526.9	2.91008	-0.03	-7.42806e-100	0.00980392
1198.77	-36198	-14526.9	2.90998	-0.03	1.86593e-100	0.00980392
1198.79	-36197.9	-14526.9	2.91001	-0.03	-5.56349e-101	0.00980392
1198.8	-36197.9	-14526.9	2.91	-0.03	1.48333e-101	0.00980392
1198.82	-36197.8	-14527	2.91	-0.03	-3.68362e-102	0.00980392
1198.84	-36197.8	-14527	2.91	-0.03	1.06828e-102	0.00980392
1198.86	-36197.7	-14527	2.91	-0.03	-2.84612e-103	0.00980392
1198.87	-36197.7	-14527	2.91	-0.03	6.97224e-104	0.00980392
1198.89	-36197.6	-14527	2.91	-0.03	-1.98176e-104	0.00980392
1198.91	-36197.6	-14527	2.91	-0.03	5.27536e-105	0.00980392
1198.92	-36197.6	-14527.1	2.91	-0.03	-1.27118e-105	0.00980392
1198.94	-36197.5	-14527.1	2.91	-0.03	3.55874e-106	0.00980395
1198.96	-36197.5	-14527.1	2.91	-0.0300001	-9.46415e-107	0.00980383
1198.97	-36197.4	-14527.1	2.91	-0.0299996	2.23443e-107	0.00980425
1198.99	-36197.4	-14527.1	2.90999	-0.0300016	-6.18232e-108	0.00980256
1199.01	-36197.3	-14527.1	2.91002	-0.0299939	1.64231e-108	0.00980901
1199.03	-36197.3	-14527.2	2.90993	-0.0300211	-3.77773e-109	0.00978636
1199.04	-36197.2	-14527.2	2.91028	-0.0299151	1.03559e-109	0.00987463
1199.06	-36197.2	-14527.2	2.90804	-0.0303185	-2.74748e-110	0.0092436
1199.08	-36197.1	-14527.2	2.90439	-0.0278485	6.10535e-111	0.00735345
1199.09	-36197.1	-14527.2	2.90071	-0.0243299	-1.66136e-111	0.00419332
1199.11	-36197	-14527.2	2.89983	-0.0207168	4.40098e-112	0.00160606
1199.13	-36197	-14527.3	2.90003	-0.0198662	-9.31767e-113	0.00016456
1199.14	-36196.9	-14527.3	2.89999	-0.0200362	2.52065e-113	-3.9913e-05
1199.16	-36196.9	-14527.3	2.9	-0.0199904	-6.66508e-114	1.05538e-05
1199.18	-36196.8	-14527.3	2.9	-0.0200019	1.31086e-114	-2.07566e-06
1199.19	-36196.8	-14527.3	2.9	-0.0199995	-3.52992e-115	5.58942e-07
1199.21	-36196.8	-14527.3	2.9	-0.0200001	9.31307e-116	-1.47467e-07
1199.23	-36196.7	-14527.4	2.9	-0.02	-1.60981e-116	2.54901e-08
1199.25	-36196.7	-14527.4	2.9	-0.02	4.32005e-117	-6.83901e-09
1199.26	-36196.6	-14527.4	2.9	-0.02	-1.13662e-117	1.79401e-09
1199.28	-36196.6	-14527.4	2.9	-0.02	1.45257e-118	-2.18407e-10
1199.3	-36196.5	-14527.4	2.9	-0.02	-3.88904e-119	1.68724e-11
1199.31	-36196.5	-14527.4	2.9	-0.02	1.01959e-119	1.51089e-10
1199.33	-36196.4	-14527.5	2.9	-0.02	0	0
1199.35	-36196.4	-14527.5	2.9	-0.02	0	0
1199.37	-36196.3	-14527.5	2.9	-0.02	0	0
1199.38	-36196.3	-14527.5	2.9	-0.02	-4.41784e-122	-3.851e-08
1199.4	-36196.2	-14527.5	2.9	-0.02	1.1461e-122	1.46779e-07
1199.42	-36196.2	-14527.5	2.9	-0.02	-5.68755e-123	-1.15014e-06
1199.43	-36196.2	-14527.6	2.89998	-0.02	1.51984e-123	4.37184e-06
1199.45	-36196.1	-14527.6	2.90006	-0.02	-3.91723e-124	-1.62912e-05
1199.47	-36196.1	-14527.6	2.89962	-0.02	1.45869e-124	0.000100234
1199.48	-36196	-14527.6	2.89605	-0.02	-3.90765e-125	0.00138662
1199.5	-36196	-14527.6	2.89266	-0.02	1.04371e-125	0.00381041
1199.52	-36195.9	-14527.6	2.8898	-0.02	-2.67015e-126	0.00704273
1199.53	-36195.9	-14527.7	2.89007	-0.02	8.83923e-127	0.00908364
1199.55	-36195.8	-14527.7	2.88998	-0.02	-2.35961e-127	0.00986616
1199.57	-36195.8	-14527.7	2.89	-0.02	5.98415e-128	0.00978814
1199.59	-36195.7	-14527.7	2.89	-0.02	-1.85045e-128	0.0098088
1199.6	-36195.7	-14527.7	2.89	-0.02	4.64833e-129	0.0098027
1199.62	-36195.6	-14527.7	2.89	-0.02	-1.38595e-129	0.00980429
1199.64	-36195.6	-14527.8	2.89	-0.02	3.6952e-130	0.00980382
1199.65	-36195.6	-14527.8	2.89	-0.02	-9.17673e-131	0.00980395
1199.67	-36195.5	-14527.8	2.89	-0.02	2.66234e-131	0.00980391
1199.69	-36195.5	-14527.8	2.89	-0.02	-7.13079e-132	0.00980392
1199.7	-36195.4	-14527.8	2.89	-0.02	1.89973e-132	0.00980392
1199.72	-36195.4	-14527.8	2.89	-0.02	-4.65195e-133	0.00980392
1199.74	-36195.3	-14527.9	2.89	-0.02	1.31424e-133	0.00980392
1199.76	-36195.3	-14527.9	2.89	-0.02	-3.16686e-134	0.00980392
1199.77	-36195.2	-14527.9	2.89	-0.02	8.86582e-135	0.00980392
1199.79	-36195.2	-14527.9	2.89	-0.02	-2.35778e-135	0.00980392
1199.81	-36195.1	-14527.9	2.89	-0.02	5.56658e-136	0.00980392
1199.82	-36195.1	-14527.9	2.89	-0.02	-1.54019e-136	0.00980392
1199.84	-36195	-14527.9	2.89	-0.02	4.09148e-137	0.00980392
1199.86	-36195	-14528	2.89	-0.02	-9.41182e-138	0.00980392
1199.88	-36194.9	-14528	2.89	-0.02	2.58177e-138	0.00980392
1199.89	-36194.9	-14528	2.89	-0.02	-6.91294e-139	0.00980392
1199.91	-36194.9	-14528	2.89	-0.02	1.83404e-139	0.00980392
1199.93	-36194.8	-14528	2.89	-0.02	-4.07553e-140	0.00980392
1199.94	-36194.8	-14528	2.89002	-0.02	1.10902e-140	0.00980392
1199.96	-36194.7	-14528.1	2.88993	-0.02	-2.9378e-141	0.00980392
1199.98	-36194.7	-14528.1	2.89024	-0.02	6.21985e-142	0.00980392
1199.99	-36194.6	-14528.1	2.88756	-0.02	-1.68261e-142	0.00980392
1200.01	-36194.6	-14528.1	2.88417	-0.02	4.44886e-143	0.00980392
1200.03	-36194.5	-14528.1	2.88042	-0.02	-8.74117e-144	0.00980392
1200.05	-36194.5	-14528.1	2.87989	-0.02	2.32026e-144	0.00980392
1200.06	-36194.4	-14528.2	2.88002	-0.02	-4.01069e-145	0.00980392
1200.08	-36194.4	-14528.2	2.88	-0.02	1.0763e-145	0.00980392
1200.1	-36194.3	-14528.2	2.88	-0.02	-2.83178e-146	0.00980392
1200.11	-36194.3	-14528.2	2.88	-0.02	3.61931e-147	0.00980392
1200.13	-36194.3	-14528.2	2.88	-0.02	-9.70413e-148	0.00980392
1200.15	-36194.2	-14528.2	2.88	-0.02	2.59619e-148	0.00980392
1200.16	-36194.2	-14528.3	2.88	-0.02	-6.80643e-149	0.00980392
1200.18	-36194.1	-14528.3	2.88	-0.02	0	0.00980392
1200.2	-36194.1	-14528.3	2.88	-0.02	-1.03831e-159	0.00980392
1200.21	-36194	-14528.3	2.88	-0.02	0	0.00980392
1200.23	-36194	-14528.3	2.88	-0.02	2.9492e-151	0.00980392
1200.25	-36193.9	-14528.3	2.88	-0.02	-7.65096e-152	0.00980392
1200.27	-36193.9	-14528.4	2.88	-0.02	3.79682e-152	0.00980392
1200.28	-36193.8	-14528.4	2.88	-0.02	-1.0146e-152	0.00980392
1200.3	-36193.8	-14528.4	2.88	-0.02	2.61497e-153	0.00980392
1200.32	-36193.7	-14528.4	2.88	-0.02	-9.73551e-154	0.00980392
1200.33	-36193.7	-14528.4	2.88	-0.02	2.60029e-154	0.00980392
1200.35	-36193.7	-14528.4	2.88	-0.02	-6.65242e-155	0.00980393
1200.37	-36193.6	-14528.5	2.88	-0.02	2.20221e-155	0.00980387
1200.38	-36193.6	-14528.5	2.88	-0.0199998	-5.87884e-156	0.00980411
1200.4	-36193.5	-14528.5	2.88	-0.0200007	1.49131e-156	0.00980323
1200.42	-36193.5	-14528.5	2.88	-0.0199968	-4.62992e-157	0.00980717
1200.44	-36193.4	-14528.5	2.88	-0.020012	1.23523e-157	0.00979167
1200.45	-36193.4	-14528.5	2.88	-0.019956	-3.10292e-158	0.00984896
1200.47	-36193.3	-14528.6	2.88	-0.0201981	9.25169e-159	0.00955336
1200.49	-36193.3	-14528.6	2.88	-0.0191067	-2.46667e-159	0.00810959
1200.5	-36193.2	-14528.6	2.88	-0.0154033	6.12561e-160	0.00533146
1200.52	-36193.2	-14528.6	2.88	-0.01173	-1.77648e-160	0.00217986
1200.54	-36193.1	-14528.6	2.88	-0.00971984	4.7329e-161	0.000508311
1200.56	-36193.1	-14528.6	2.88002	-0.0100686	-1.15944e-161	-7.02066e-05
1200.57	-36193.1	-14528.6	2.87992	-0.00998049	3.29552e-162	1.99552e-05
1200.59	-36193	-14528.7	2.88029	-0.0100052	-8.77255e-163	-5.31199e-06
1200.61	-36193	-14528.7	2.87856	-0.00999875	2.11388e-163	1.28e-06
1200.62	-36192.9	-14528.7	2.87489	-0.0100004	-5.91794e-164	-3.58345e-07
1200.64	-36192.9	-14528.7	2.87131	-0.00999991	1.57382e-164	9.52987e-08
1200.66	-36192.8	-14528.7	2.86977	-0.01	-3.7157e-165	-2.24994e-08
1200.67	-36192.8	-14528.8	2.87006	-0.00999999	1.02808e-165	6.22525e-09
1200.69	-36192.7	-14528.8	2.86998	-0.01	-2.73105e-166	-1.65371e-09
1200.71	-36192.7	-14528.8	2.87	-0.01	6.2821e-167	3.80355e-10
1200.72	-36192.6	-14528.8	2.87	-0.01	-1.72212e-167	-1.04114e-10
1200.74	-36192.6	-14528.8	2.87	-0.01	4.56889e-168	2.70501e-11
1200.76	-36192.6	-14528.8	2.87	-0.01	-1.01533e-168	-4.08333e-12
1200.78	-36192.5	-14528.8	2.87	-0.01	2.76498e-169	-6.54531e-12
1200.79	-36192.5	-14528.9	2.87	-0.01	-7.40266e-170	3.03604e-11
1200.81	-36192.4	-14528.9	2.87	-0.01	1.96087e-170	-1.14896e-10
1200.83	-36192.4	-14528.9	2.87	-0.01	-4.14802e-171	3.70336e-10
1200.84	-36192.3	-14528.9	2.87	-0.01	1.10841e-171	-1.45995e-09
1200.86	-36192.3	-14528.9	2.87	-0.01	-2.17997e-172	4.42541e-09
1200.88	-36192.2	-14528.9	2.87	-0.01	5.8703e-173	-1.73019e-08
1200.89	-36192.2	-14529	2.87	-0.01	-1.54877e-173	6.47793e-08
1200.91	-36192.1	-14529	2.87	-0.01	2.67714e-174	-1.73998e-07
1200.93	-36192.1	-14529	2.87	-0.01	-7.1843e-175	6.75105e-07
1200.95	-36192	-14529	2.87	-0.01	1.8902e-175	-2.52638e-06
1200.96	-36192	-14529	2.87	-0.01	-2.41564e-176	5.0909e-06
1200.98	-36191.9	-14529	2.87	-0.01	6.46753e-177	-0.000927801
1201	-36191.9	-14529.1	2.87	-0.01	-1.69559e-177	-0.00698648
1201.01	-36191.9	-14529.1	2.87	-0.01	0	-0.0228758
1201.03	-36191.8	-14529.1	2.87	-0.01	0	-0.046841
1201.05	-36191.8	-14529.1	2.87	-0.01	0	-0.0718954
1201.07	-36191.7	-14529.1	2.87	-0.01	7.36328e-180	-0.0936483
1201.08	-36191.7	-14529.1	2.87	-0.01	-1.9685e-180	-0.107419
1201.1	-36191.6	-14529.2	2.87	-0.01	5.10677e-181	-0.118319
1201.12	-36191.6	-14529.2	2.87	-0.01	-2.53426e-181	-0.131323
1201.13	-36191.5	-14529.2	2.87	-0.01	6.7721e-182	-0.149776
1201.15	-36191.5	-14529.2	2.87	-0.01	-1.74541e-182	-0.18094
1201.17	-36191.4	-14529.2	2.87	-0.01	6.49814e-183	-0.22506
1201.18	-36191.4	-14529.2	2.87	-0.01	-1.73561e-183	-0.271494
1201.2	-36191.4	-14529.3	2.87	-0.01	4.44028e-184	-0.31318
1201.22	-36191.3	-14529.3	2.87	-0.01	-1.46991e-184	-0.347963
1201.23	-36191.3	-14529.3	2.87	-0.01	3.92394e-185	-0.372636
1201.25	-36191.2	-14529.3	2.87	-0.01	-9.95401e-186	-0.397001
1201.27	-36191.2	-14529.3	2.87	-0.01	3.09033e-186	-0.424829
1201.29	-36191.1	-14529.3	2.87	-0.01	-8.2448e-187	-0.455644
1201.3	-36191.1	-14529.4	2.87	-0.01	2.0711e-187	-0.486113
1201.32	-36191	-14529.4	2.87	-0.01	-6.17521e-188	-0.512477
1201.34	-36191	-14529.4	2.87	-0.01	1.64642e-188	-0.531644
1201.35	-36190.9	-14529.4	2.87002	-0.01	-4.08865e-189	-0.552711
1201.37	-36190.9	-14529.4	2.86993	-0.01	1.18575e-189	-0.578656
1201.39	-36190.8	-14529.4	2.87026	-0.01	-3.15906e-190	-0.605729
1201.4	-36190.8	-14529.4	2.86878	-0.01	7.73886e-191	-0.631286
1201.42	-36190.8	-14529.5	2.86507	-0.01	-2.19966e-191	-0.653744
1201.44	-36190.7	-14529.5	2.86153	-0.01	5.8554e-192	-0.674601
1201.46	-36190.7	-14529.5	2.85975	-0.01	-1.41095e-192	-0.700203
1201.47	-36190.6	-14529.5	2.86007	-0.01	3.95004e-193	-0.727949
1201.49	-36190.6	-14529.5	2.85998	-0.01	-1.05048e-193	-0.75567
1201.51	-36190.5	-14529.5	2.86	-0.01	2.48021e-194	-0.783619
1201.52	-36190.5	-14529.6	2.86	-0.01	-6.86629e-195	-0.807217
1201.54	-36190.4	-14529.6	2.86	-0.01	1.83868e-195	-0.823294
1201.56	-36190.4	-14529.6	2.86	-0.01	-4.88419e-196	-0.833212
1201.58	-36190.3	-14529.6	2.86	-0.01	1.12278e-196	-0.841763
1201.59	-36190.3	-14529.6	2.86	-0.01	-3.04972e-197	-0.853505
1201.61	-36190.3	-14529.6	2.86	-0.01	6.77699e-198	-0.873792
1201.63	-36190.2	-14529.7	2.86	-0.01	-1.84413e-198	-0.900263
1201.64	-36190.2	-14529.7	2.86	-0.01	4.88512e-199	-0.928573
1201.66	-36190.1	-14529.7	2.86	-0.01	-1.03427e-199	-0.955329
1201.68	-36190.1	-14529.7	2.86	-0.01	2.79794e-200	-0.975469
1201.69	-36190	-14529.7	2.86	-0.01	-7.39829e-201	-0.990913
1201.71	-36190	-14529.7	2.86	-0.01	1.45506e-201	-1.00761
1201.73	-36189.9	-14529.8	2.86	-0.01	-3.91824e-202	-1.02704
1201.74	-36189.9	-14529.8	2.86	-0.01	1.03376e-202	-1.0465
1201.76	-36189.8	-14529.8	2.86	-0.01	-1.78691e-203	-1.06819
1201.78	-36189.8	-14529.8	2.86	-0.01	4.79529e-204	-1.09075
1201.8	-36189.7	-14529.8	2.86	-0.01	-1.26166e-204	-1.11923
1201.81	-36189.7	-14529.8	2.86	-0.01	1.61253e-205	-1.15376
1201.83	-36189.7	-14529.9	2.86	-0.01	-4.32353e-206	-1.18563
1201.85	-36189.6	-14529.9	2.86	-0.01	1.15669e-206	-1.21312
1201.86	-36189.6	-14529.9	2.86	-0.01	-3.03216e-207	-1.23714
1201.88	-36189.5	-14529.9	2.86	-0.01	1.72662e-217	-1.26144
1201.9	-36189.5	-14529.9	2.86	-0.01	0	-1.28322
1201.91	-36189.4	-14529.9	2.86	-0.00999999	-4.915e-209	-1.30875
1201.93	-36189.4	-14530	2.86	-0.01	1.31397e-209	-1.33872
1201.95	-36189.3	-14530	2.86	-0.00999982	-3.40877e-210	-1.38446
1201.97	-36189.3	-14530	2.86	-0.0100014	1.69162e-210	-1.44553
1201.98	-36189.2	-14530	2.86	-0.0100001	-4.52038e-211	-1.5078
1202	-36189.2	-14530	2.86	-0.014665	1.16506e-211	-1.55619
1202.02	-36189.2	-14530	2.85997	-0.0342028	-4.33752e-212	-1.58761
1202.03	-36189.1	-14530.1	2.86011	-0.0620495	1.15852e-212	-1.60166
1202.05	-36189.1	-14530.1	2.85957	-0.0911759	-2.96389e-213	-1.62201
1202.07	-36189	-14530.1	2.85584	-0.110349	9.81163e-214	-1.65531
1202.09	-36189	-14530.1	2.8524	-0.122516	-2.61923e-214	-1.69821
1202.1	-36188.9	-14530.1	2.84989	-0.132225	6.64431e-215	-1.7364
1202.12	-36188.9	-14530.1	2.84937	-0.144235	-2.06279e-215	-1.76602
1202.14	-36188.8	-14530.1	2.8456	-0.162653	5.50341e-216	-1.77984
1202.15	-36188.8	-14530.2	2.84233	-0.196316	-1.38246e-216	-1.78452
1202.17	-36188.7	-14530.2	2.83873	-0.248121	4.12196e-217	-1.7798
1202.19	-36188.7	-14530.2	2.83574	-0.297226	-1.09899e-217	-1.77137
1202.2	-36188.6	-14530.2	2.8311	-0.340388	2.72925e-218	-1.76315
1202.22	-36188.6	-14530.2	2.8238	-0.37206	-7.91807e-219	-1.76012
1202.24	-36188.6	-14530.2	2.81729	-0.394931	2.12077e-219	-1.76274
1202.25	-36188.5	-14530.3	2.81055	-0.416737	-5.65016e-220	-1.76583
1202.27	-36188.5	-14530.3	2.80398	-0.445743	1.38414e-220	-1.76062
1202.29	-36188.4	-14530.3	2.79551	-0.480934	-3.9342e-221	-1.74504
1202.31	-36188.4	-14530.3	2.7853	-0.513742	1.04724e-221	-1.72918
1202.32	-36188.3	-14530.3	2.775	-0.537319	-2.52229e-222	-1.72124
1202.34	-36188.3	-14530.3	2.76471	-0.555217	7.0123e-223	-1.72153
1202.36	-36188.2	-14530.4	2.75438	-0.575499	-1.65562e-223	-1.71862
1202.37	-36188.2	-14530.4	2.74406	-0.603884	4.58348e-224	-1.70561
1202.39	-36188.2	-14530.4	2.73411	-0.635233	-1.22738e-224	-1.68819
1202.41	-36188.1	-14530.4	2.7242	-0.659031	3.2605e-225	-1.67461
1202.42	-36188.1	-14530.4	2.71368	-0.678806	-7.49996e-226	-1.66808
1202.44	-36188	-14530.4	2.70374	-0.701583	2.05597e-226	-1.66296
1202.46	-36188	-14530.4	2.69168	-0.726453	-5.45432e-227	-1.65314
1202.48	-36187.9	-14530.5	2.67741	-0.757639	1.21116e-227	-1.6367
1202.49	-36187.9	-14530.5	2.66397	-0.78515	-3.26099e-228	-1.61496
1202.51	-36187.9	-14530.5	2.64998	-0.816302	6.90453e-229	-1.58986
1202.53	-36187.8	-14530.5	2.63643	-0.839549	-1.86948e-229	-1.56585
1202.54	-36187.8	-14530.5	2.62315	-0.854132	5.00449e-230	-1.54801
1202.56	-36187.7	-14530.5	2.6098	-0.862032	-1.3232e-230	-1.53468
1202.58	-36187.7	-14530.6	2.59607	-0.868483	2.59984e-231	-1.52035
1202.6	-36187.6	-14530.6	2.57945	-0.88016	-6.90101e-232	-1.50108
1202.61	-36187.6	-14530.6	2.56511	-0.903328	1.19288e-232	-1.47225
1202.63	-36187.6	-14530.6	2.54847	-0.933101	-3.20117e-233	-1.43871
1202.65	-36187.5	-14530.6	2.53505	-0.963099	8.42236e-234	-1.40384
1202.66	-36187.5	-14530.6	2.51774	-0.991947	-1.07636e-234	-1.37103
1202.68	-36187.4	-14530.6	2.50091	-1.00924	2.88179e-235	-1.34454
1202.7	-36187.4	-14530.6	2.48448	-1.02244	-7.55519e-236	-1.32067
1202.71	-36187.4	-14530.7	2.46333	-1.04	0	-1.29303
1202.73	-36187.3	-14530.7	2.44667	-1.06	0	-1.26471
1202.75	-36187.3	-14530.7	2.42667	-1.08333	0	-1.23747
1202.76	-36187.2	-14530.7	2.40887	-1.10114	3.28092e-238	-1.20855
1202.78	-36187.2	-14530.7	2.38895	-1.12489	-8.77121e-239	-1.17894
1202.8	-36187.2	-14530.7	2.37221	-1.15546	2.27547e-239	-1.14251
1202.82	-36187.1	-14530.8	2.35092	-1.19441	-1.12921e-239	-1.10085
1202.83	-36187.1	-14530.8	2.33075	-1.22671	3.01751e-240	-1.06202
1202.85	-36187.1	-14530.8	2.30734	-1.25298	-7.77718e-241	-1.02665
1202.87	-36187	-14530.8	2.2864	-1.2775	2.89544e-241	-0.988429
1202.88	-36187	-14530.8	2.26663	-1.30089	-7.73353e-242	-0.967136
1202.9	-36186.9	-14530.8	2.24587	-1.32364	1.97849e-242	-0.89261
1202.92	-36186.9	-14530.8	2.22096	-1.3463	-6.54959e-243	-0.464811
1202.93	-36186.9	-14530.8	2.19794	-1.37756	1.74842e-243	0.241799
1202.95	-36186.8	-14530.9	2.17433	-1.42482	-4.4353e-244	1.07026
1202.97	-36186.8	-14530.9	2.14893	-1.49719	1.37698e-244	1.4521
1202.99	-36186.8	-14530.9	2.12223	-1.56281	-3.67372e-245	1.47399
1203	-36186.7	-14530.9	2.09506	-1.62171	9.2286e-246	1.33244
1203.02	-36186.7	-14530.9	2.06702	-1.66476	-2.75252e-246	1.33596
1203.04	-36186.7	-14530.9	2.04081	-1.70202	7.3727e-247	1.43875
1203.05	-36186.6	-14530.9	2.01312	-1.74479	-1.96565e-247	1.61889
1203.07	-36186.6	-14530.9	1.98221	-1.80442	4.87968e-248	1.84109
1203.09	-36186.6	-14530.9	1.94989	-1.86615	-1.40768e-248	2.05069
1203.11	-36186.5	-14531	1.91543	-1.91769	3.44844e-249	2.1879
1203.12	-36186.5	-14531	1.88071	-1.9542	-9.80168e-250	2.25158
1203.14	-36186.5	-14531	1.8479	-1.98825	2.60917e-250	2.24575
1203.16	-36186.5	-14531	1.81335	-2.02774	-6.2872e-251	2.20095
1203.17	-36186.4	-14531	1.77868	-2.07203	1.76014e-251	2.13699
1203.19	-36186.4	-14531	1.74626	-2.11011	-4.68093e-252	2.07732
1203.21	-36186.4	-14531	1.70958	-2.14241	1.10514e-252	2.03156
1203.22	-36186.3	-14531	1.67143	-2.1687	-3.05775e-253	2.01162
1203.24	-36186.3	-14531	1.63544	-2.19745	8.12282e-254	2.02004
1203.26	-36186.3	-14531	1.59694	-2.22724	-1.86845e-254	2.05111
1203.28	-36186.3	-14531.1	1.55975	-2.25099	5.12201e-255	2.09232
1203.29	-36186.2	-14531.1	1.52088	-2.26335	-1.35889e-255	2.1321
1203.31	-36186.2	-14531.1	1.48154	-2.27517	3.01968e-256	2.1723
1203.33	-36186.2	-14531.1	1.44141	-2.29354	-8.21704e-257	2.21065
1203.34	-36186.2	-14531.1	1.40456	-2.3167	2.17671e-257	2.24531
1203.36	-36186.1	-14531.1	1.36314	-2.33652	-4.60848e-258	2.27604
1203.38	-36186.1	-14531.1	1.32517	-2.34829	1.2467e-258	2.29839
1203.39	-36186.1	-14531.1	1.28653	-2.35461	-3.29652e-259	2.31759
1203.41	-36186.1	-14531.1	1.24406	-2.3672	6.48344e-260	2.33984
1203.43	-36186.1	-14531.1	1.20359	-2.38342	-1.74588e-260	2.3658
1203.44	-36186	-14531.1	1.16395	-2.40336	4.60621e-261	2.3903
1203.46	-36186	-14531.1	1.1216	-2.41862	-7.96208e-262	2.41103
1203.48	-36186	-14531.1	1.08129	-2.42895	2.13668e-262	2.421
1203.5	-36186	-14531.1	1.04148	-2.43621	-5.62165e-263	2.42296
1203.51	-36186	-14531.2	0.999236	-2.4368	7.18434e-264	2.41668
1203.53	-36186	-14531.2	0.955774	-2.43355	-1.92351e-264	2.40593
1203.55	-36186	-14531.2	0.915742	-2.43018	5.04285e-265	2.393
1203.56	-36185.9	-14531.2	0.873333	-2.42667	-2.87622e-275	2.378
1203.58	-36185.9	-14531.2	0.833333	-2.42	0	2.36383
1203.6	-36185.9	-14531.2	0.793333	-2.41333	0	2.35076
1203.62	-36185.9	-14531.2	0.750889	-2.40626	-2.18991e-267	2.34043
1203.63	-36185.9	-14531.2	0.71103	-2.39962	5.8545e-268	2.33296
1203.65	-36185.9	-14531.2	0.670873	-2.39292	-1.5188e-268	2.3276
1203.67	-36185.9	-14531.2	0.628456	-2.38591	7.53712e-269	2.32302
1203.68	-36185.8	-14531.2	0.588747	-2.379	-2.01409e-269	2.31863
1203.7	-36185.8	-14531.2	0.548318	-2.36874	5.19102e-270	2.31292
1203.72	-36185.8	-14531.2	0.506515	-2.3581	-1.93261e-270	2.30621
1203.73	-36185.8	-14531.2	0.470024	-2.34864	5.16189e-271	2.30219
1203.75	-36185.8	-14531.2	0.42916	-2.34215	-1.32058e-271	2.29916
1203.77	-36185.8	-14531.2	0.387059	-2.33503	4.37164e-272	2.29656
1203.78	-36185.8	-14531.2	0.347243	-2.32847	-1.16702e-272	2.29184
1203.8	-36185.8	-14531.2	0.307509	-2.32166	2.96042e-273	2.28604
1203.82	-36185.8	-14531.2	0.268085	-2.31475	-9.19093e-274	2.27898
1203.84	-36185.8	-14531.2	0.22929	-2.30764	2.45208e-274	2.27056
1203.85	-36185.8	-14531.2	0.191076	-2.29587	-6.15965e-275	2.26113
1203.87	-36185.8	-14531.2	0.149679	-2.29069	1.83657e-275	2.24221
1203.89	-36185.8	-14531.2	0.114093	-2.26039	-4.89662e-276	2.25205
1203.9	-36185.8	-14531.2	0.0762037	-2.32514	1.216e-276	2.14096
1203.92	-36185.8	-14531.2	0.0384338	-1.93305	-3.52652e-277	1.69388
