# Supplementary material for: Extraction of driving behavior primitives considering driver expectation and vehicle dynamics
Source: PLoS One. 2025 Dec 31;20(12):e0340123. doi: 10.1371/journal.pone.0340123 (PMC12755792; doi:10.1371/journal.pone.0340123)
Supplement: S1 File — (ZIP) [file pone.0340123.s001.zip › DataSetForPimitiveExaction-1/straight driving/d1c115_s_1.xlsx]

## Sheet: Sheet1
1159	-36411	-14710.4	10.7113	1.07995	3.51286e-14	-0.530786
1159.02	-36410.9	-14710.3	10.731	1.10258	-9.55906e-15	-0.553685
1159.04	-36410.8	-14710.1	10.7482	1.13097	2.53221e-15	-0.579074
1159.06	-36410.8	-14709.9	10.7682	1.16016	-5.36115e-16	-0.607756
1159.07	-36410.7	-14709.8	10.7888	1.18747	1.45032e-16	-0.633201
1159.09	-36410.6	-14709.6	10.8085	1.20931	-3.83492e-17	-0.653174
1159.11	-36410.6	-14709.4	10.8296	1.22256	7.54233e-18	-0.664762
1159.12	-36410.5	-14709.3	10.8499	1.21891	-2.03103e-18	-0.664471
1159.14	-36410.5	-14709.1	10.8696	1.20317	5.3585e-19	-0.655123
1159.16	-36410.4	-14708.9	10.8911	1.18542	-9.26246e-20	-0.63657
1159.17	-36410.3	-14708.7	10.908	1.16838	2.48565e-20	-0.613109
1159.19	-36410.3	-14708.5	10.9275	1.15511	-6.53979e-21	-0.584291
1159.21	-36410.2	-14708.4	10.9488	1.13765	8.3577e-22	-0.552951
1159.23	-36410.1	-14708.2	10.9688	1.12403	-2.23766e-22	-0.526391
1159.24	-36410.1	-14708	10.9889	1.11373	5.86646e-23	-0.506491
1159.26	-36410	-14707.8	11.0067	1.11	0	-0.490196
1159.28	-36409.9	-14707.7	11.0267	1.10667	0	-0.478214
1159.29	-36409.9	-14707.5	11.0433	1.10333	-2.33508e-34	-0.46841
1159.31	-36409.8	-14707.3	11.0644	1.09979	-2.5475e-25	-0.460372
1159.33	-36409.7	-14707.2	11.0811	1.0965	6.80789e-26	-0.453854
1159.35	-36409.7	-14706.9	11.1011	1.09304	-1.75647e-26	-0.446104
1159.36	-36409.6	-14706.8	11.1189	1.08552	7.95487e-27	-0.435309
1159.38	-36409.5	-14706.6	11.1388	1.07104	7.47889e-28	-0.419411
1159.4	-36409.5	-14706.4	11.1555	1.04699	-1.09464e-26	-0.398099
1159.41	-36409.4	-14706.3	11.1756	1.0199	4.29163e-26	-0.372742
1159.43	-36409.3	-14706.1	11.193	0.992646	-2.49133e-25	-0.347728
1159.45	-36409.2	-14705.9	11.2094	0.973002	9.38773e-25	-0.326475
1159.46	-36409.2	-14705.7	11.223	0.952336	-4.778e-24	-0.30722
1159.48	-36409.1	-14705.6	11.237	0.936138	1.8071e-23	-0.290373
1159.5	-36409	-14705.3	11.2542	0.919618	-6.68002e-23	-0.275455
1159.51	-36409	-14705.2	11.2718	0.906841	3.15515e-22	-0.262155
1159.53	-36408.9	-14705	11.2874	0.896794	-1.19106e-21	-0.250155
1159.55	-36408.8	-14704.8	11.3007	0.880974	4.37705e-21	-0.231713
1159.57	-36408.8	-14704.7	11.3148	0.849866	-1.96972e-20	-0.19985
1159.58	-36408.7	-14704.5	11.3279	0.802214	7.42439e-20	-0.156658
1159.6	-36408.6	-14704.3	11.3418	0.745334	-2.70833e-19	-0.103437
1159.62	-36408.6	-14704.1	11.3545	0.687979	1.17741e-18	-0.0495942
1159.63	-36408.5	-14703.9	11.364	0.641742	-4.43223e-18	-0.00368888
1159.65	-36408.4	-14703.7	11.3744	0.599682	1.60191e-17	0.0368583
1159.67	-36408.4	-14703.6	11.3848	0.565896	-6.78504e-17	0.0692794
1159.68	-36408.3	-14703.4	11.3946	0.544331	2.55133e-16	0.0905083
1159.7	-36408.2	-14703.2	11.405	0.532233	-9.11333e-16	0.102685
1159.72	-36408.2	-14703	11.4154	0.529684	3.78201e-15	0.107403
1159.74	-36408.1	-14702.8	11.4252	0.529799	-1.42076e-14	0.107482
1159.75	-36408	-14702.6	11.4356	0.531649	4.99854e-14	0.105734
1159.77	-36408	-14702.5	11.4462	0.535304	-2.04044e-13	0.102125
1159.79	-36407.9	-14702.3	11.4541	0.538894	7.65874e-13	0.0976939
1159.8	-36407.8	-14702.1	11.4609	0.540201	-2.64086e-12	0.0929865
1159.82	-36407.8	-14701.9	11.4674	0.539945	1.06343e-11	0.089869
1159.84	-36407.7	-14701.7	11.4762	0.540015	-3.98858e-11	0.0885019
1159.86	-36407.6	-14701.6	11.4869	0.539997	1.33773e-10	0.0881867
1159.87	-36407.5	-14701.4	11.4971	0.540001	-5.32533e-10	0.0882485
1159.89	-36407.5	-14701.2	11.507	0.54	1.99605e-09	0.0882318
1159.91	-36407.4	-14701	11.5175	0.54	-6.42931e-09	0.088236
1159.92	-36407.3	-14700.9	11.5276	0.54	2.53448e-08	0.0882351
1159.94	-36407.3	-14700.6	11.5379	0.54	-9.49414e-08	0.0882353
1159.96	-36407.2	-14700.5	11.5455	0.54	2.86798e-07	0.0882353
1159.97	-36407.1	-14700.3	11.5522	0.54	-1.12104e-06	0.0882353
1159.99	-36407.1	-14700.1	11.5586	0.54	4.19716e-06	0.0882352
1160.01	-36407	-14699.9	11.5687	0.54	-1.12736e-05	0.0882356
1160.02	-36406.9	-14699.8	11.5789	0.54	4.37411e-05	0.0882343
1160.04	-36406.8	-14699.5	11.5888	0.540001	-0.000163688	0.088239
1160.06	-36406.8	-14699.4	11.5994	0.539998	0.00307643	0.0882277
1160.08	-36406.7	-14699.2	11.6094	0.540006	0.006571	0.0882644
1160.09	-36406.6	-14699	11.6195	0.539977	0.00668405	0.0872182
1160.11	-36406.6	-14698.8	11.6267	0.54	0.00666667	0.0860566
1160.13	-36406.5	-14698.6	11.6333	0.536667	0.00666667	0.0849673
1160.14	-36406.4	-14698.4	11.64	0.533333	0.01	0.0849673
1160.16	-36406.4	-14698.3	11.6506	0.533619	0.0099699	0.0813424
1160.18	-36406.3	-14698.1	11.6606	0.544187	0.010008	0.0722889
1160.19	-36406.2	-14697.9	11.6706	0.561073	0.00999791	0.0578713
1160.21	-36406.1	-14697.7	11.6812	0.578511	0.010001	0.0418325
1160.23	-36406.1	-14697.5	11.6912	0.591266	0.00999972	0.0291572
1160.25	-36406	-14697.3	11.7012	0.601195	0.0100001	0.0183534
1160.26	-36405.9	-14697.1	11.7118	0.611896	0.00999996	0.00810779
1160.28	-36405.9	-14697	11.7217	0.621462	0.01	-0.000218385
1160.3	-36405.8	-14696.8	11.7319	0.627434	0.00999985	-0.00639112
1160.31	-36405.7	-14696.6	11.7424	0.630767	0.0100008	-0.0106407
1160.33	-36405.7	-14696.4	11.7524	0.63408	0.00999714	-0.0138496
1160.35	-36405.6	-14696.2	11.7623	0.637622	0.0100106	-0.0169931
1160.37	-36405.5	-14696	11.7739	0.640302	0.00995004	-0.0189731
1160.38	-36405.4	-14695.8	11.7866	0.63992	0.0101886	-0.0196753
1160.4	-36405.4	-14695.6	11.7964	0.64002	0.00920517	-0.0195898
1160.42	-36405.3	-14695.5	11.8068	0.639994	0.00544639	-0.0196182
1160.43	-36405.2	-14695.3	11.8176	0.640002	0.00197729	-0.0195384
1160.45	-36405.1	-14695.1	11.8319	0.64	-0.000266773	-0.0170597
1160.47	-36405.1	-14694.9	11.8445	0.64	7.73661e-05	-0.00919199
1160.48	-36405	-14694.7	11.854	0.64	-2.06102e-05	0.00361081
1160.5	-36404.9	-14694.5	11.8644	0.64	5.04286e-06	0.0170502
1160.52	-36404.9	-14694.3	11.8748	0.64	-1.40755e-06	0.0238481
1160.53	-36404.8	-14694.1	11.8846	0.64	2.7804e-07	0.0224969
1160.55	-36404.7	-14693.9	11.895	0.64	2.79454e-07	0.016413
1160.57	-36404.6	-14693.8	11.9054	0.64	-1.516e-06	0.00953547
1160.59	-36404.6	-14693.6	11.9153	0.64	5.78503e-06	0.00315356
1160.6	-36404.5	-14693.4	11.9254	0.64	-2.03755e-05	-0.00375029
1160.62	-36404.4	-14693.2	11.9377	0.64	8.31804e-05	-0.0099253
1160.64	-36404.4	-14693	11.9511	0.64	-0.000312217	-0.0146614
1160.65	-36404.3	-14692.8	11.9653	0.64	0.00189038	-0.0184442
1160.67	-36404.2	-14692.6	11.9768	0.64	0.00556595	-0.0217066
1160.69	-36404.1	-14692.4	11.9863	0.64	0.00878273	-0.0250539
1160.7	-36404.1	-14692.2	11.9969	0.640001	0.0122994	-0.0277528
1160.72	-36404	-14692.1	12.0071	0.639995	0.0157064	-0.0292574
1160.74	-36403.9	-14691.9	12.017	0.640019	0.0189875	-0.0293505
1160.76	-36403.9	-14691.7	12.0275	0.639937	0.0225291	-0.0301914
1160.77	-36403.8	-14691.5	12.0377	0.640247	0.0258066	-0.0313048
1160.79	-36403.7	-14691.3	12.0476	0.637584	0.0295362	-0.0325938
1160.81	-36403.6	-14691.1	12.0581	0.63398	0.0298903	-0.031851
1160.82	-36403.6	-14690.9	12.0683	0.630377	0.0326401	-0.0306927
1160.84	-36403.5	-14690.7	12.0782	0.629905	0.0360378	-0.0295382
1160.86	-36403.4	-14690.5	12.0888	0.630016	0.039735	-0.0293912
1160.88	-36403.3	-14690.4	12.0988	0.629996	0.0400694	-0.0294162
1160.89	-36403.3	-14690.1	12.1088	0.630001	0.0399817	-0.0294146
1160.91	-36403.2	-14689.9	12.1193	0.63	0.0400024	-0.0294033
1160.93	-36403.1	-14689.8	12.1325	0.63	0.0399993	-0.0294449
1160.94	-36403	-14689.5	12.1458	0.63	0.0400006	-0.0274711
1160.96	-36403	-14689.4	12.16	0.63	0.04	-0.0206972
1160.98	-36402.9	-14689.2	12.17	0.63	0.04	-0.00762527
1160.99	-36402.8	-14689	12.18	0.63	0.04	0.0087146
1161.01	-36402.7	-14688.8	12.1906	0.63	0.0398921	0.0259592
1161.03	-36402.7	-14688.6	12.2006	0.629999	0.0364563	0.0388041
1161.04	-36402.6	-14688.4	12.2106	0.630002	0.0331062	0.0496107
1161.06	-36402.5	-14688.2	12.2212	0.629982	0.0298215	0.0587154
1161.08	-36402.5	-14688	12.2312	0.630069	0.0300477	0.0661551
1161.1	-36402.4	-14687.8	12.2412	0.629736	0.0299877	0.0726872
1161.11	-36402.3	-14687.6	12.2518	0.626031	0.0300046	0.079651
1161.13	-36402.2	-14687.4	12.2617	0.622666	0.0299988	0.0859936
1161.15	-36402.1	-14687.2	12.2719	0.619794	0.0300003	0.0913324
1161.16	-36402.1	-14687	12.2824	0.620068	0.0299998	0.0954749
1161.18	-36402	-14686.8	12.2923	0.619982	0.0300002	0.0973598
1161.2	-36401.9	-14686.6	12.3025	0.620005	0.0299993	0.0998949
1161.21	-36401.9	-14686.4	12.313	0.619999	0.0300032	0.105798
1161.23	-36401.8	-14686.3	12.323	0.62	0.029988	0.117097
1161.25	-36401.7	-14686	12.3327	0.62	0.0300447	0.13213
1161.27	-36401.6	-14685.9	12.3439	0.62	0.0298357	0.148685
1161.28	-36401.6	-14685.7	12.3584	0.62	0.0308859	0.164253
1161.3	-36401.5	-14685.4	12.3706	0.62	0.0345988	0.177911
1161.32	-36401.4	-14685.3	12.3809	0.62	0.0382681	0.189575
1161.33	-36401.3	-14685.1	12.3904	0.62	0.0402853	0.198363
1161.35	-36401.3	-14684.9	12.4025	0.62	0.0399133	0.20517
1161.37	-36401.2	-14684.7	12.4152	0.62	0.0400957	0.210345
1161.38	-36401.1	-14684.5	12.4245	0.620002	0.0397083	0.213673
1161.4	-36401	-14684.3	12.435	0.619993	0.0414414	0.215195
1161.42	-36401	-14684.1	12.4454	0.620027	0.0451175	0.216211
1161.44	-36400.9	-14683.9	12.4552	0.619898	0.0486663	0.217531
1161.45	-36400.8	-14683.7	12.4656	0.620951	0.0503027	0.217246
1161.47	-36400.7	-14683.5	12.476	0.630284	0.0496312	0.21141
1161.49	-36400.7	-14683.3	12.4858	0.646346	0.0518429	0.198911
1161.5	-36400.6	-14683.1	12.4963	0.662797	0.0550681	0.184747
1161.52	-36400.5	-14682.9	12.5065	0.668048	0.061345	0.176329
1161.54	-36400.4	-14682.7	12.5165	0.662575	0.063766	0.17615
1161.55	-36400.3	-14682.5	12.5267	0.655368	0.0632948	0.181142
1161.57	-36400.3	-14682.3	12.5392	0.648605	0.0631151	0.187626
1161.59	-36400.2	-14682.1	12.553	0.641989	0.0654189	0.194097
1161.61	-36400.1	-14681.9	12.5643	0.63505	0.0694438	0.201053
1161.62	-36400.1	-14681.7	12.5744	0.627962	0.0701364	0.206909
1161.64	-36400	-14681.5	12.5839	0.624011	0.0699639	0.211481
1161.66	-36399.9	-14681.3	12.5976	0.620648	0.0700071	0.21511
1161.67	-36399.8	-14681.1	12.6084	0.617221	0.0699981	0.218364
1161.69	-36399.7	-14680.9	12.6181	0.614	0.0700004	0.221697
1161.71	-36399.7	-14680.7	12.6288	0.610256	0.0700002	0.224175
1161.72	-36399.6	-14680.5	12.6388	0.609944	0.0699989	0.225485
1161.74	-36399.5	-14680.3	12.6488	0.609974	0.0700043	0.22456
1161.76	-36399.4	-14680.1	12.6594	0.610085	0.0699914	0.223389
1161.78	-36399.4	-14679.9	12.6694	0.606885	0.0700331	0.222229
1161.79	-36399.3	-14679.7	12.6794	0.603552	0.0698761	0.223229
1161.81	-36399.2	-14679.5	12.69	0.6	0.0733333	0.224401
1161.83	-36399.1	-14679.3	12.7	0.6	0.0733333	0.22549
1161.84	-36399	-14679.1	12.71	0.6	0.0733333	0.22549
1161.86	-36399	-14678.9	12.7206	0.600002	0.069874	0.225492
1161.88	-36398.9	-14678.7	12.7306	0.6	0.070041	0.22549
1161.89	-36398.8	-14678.5	12.7406	0.599996	0.069962	0.225487
1161.91	-36398.7	-14678.3	12.7512	0.600029	0.0702395	0.225514
1161.93	-36398.7	-14678.1	12.7612	0.599888	0.0737464	0.225396
1161.95	-36398.6	-14677.9	12.7712	0.600431	0.0771278	0.2228
1161.96	-36398.5	-14677.7	12.7818	0.608532	0.0802378	0.214771
1161.98	-36398.4	-14677.5	12.7917	0.623227	0.079937	0.199622
1162	-36398.3	-14677.3	12.8019	0.643447	0.0800144	0.180376
1162.01	-36398.3	-14677.1	12.8124	0.660213	0.0800042	0.160339
1162.03	-36398.2	-14676.9	12.8223	0.672462	0.0799652	0.146198
1162.05	-36398.1	-14676.6	12.8323	0.682575	0.0801335	0.134873
1162.06	-36398	-14676.5	12.8437	0.692278	0.0792831	0.126109
1162.08	-36398	-14676.3	12.8572	0.69869	0.075671	0.119135
1162.1	-36397.9	-14676	12.8709	0.704647	0.072148	0.114018
1162.12	-36397.8	-14675.9	12.884	0.707783	0.0696973	0.109838
1162.13	-36397.7	-14675.6	12.8932	0.711193	0.0700253	0.106749
1162.15	-36397.6	-14675.4	12.9048	0.714513	0.0701963	0.103295
1162.17	-36397.6	-14675.2	12.9189	0.718335	0.0688285	0.10024
1162.18	-36397.5	-14675	12.9324	0.720111	0.0655724	0.0984681
1162.2	-36397.4	-14674.8	12.9444	0.720802	0.060394	0.0949251
1162.22	-36397.3	-14674.6	12.956	0.72711	0.0550358	0.0840495
1162.23	-36397.2	-14674.4	12.9695	0.740671	0.0502465	0.0626658
1162.25	-36397.1	-14674.2	12.9836	0.758361	0.0449755	0.0303206
1162.27	-36397.1	-14674	12.9954	0.775872	0.0398621	-0.00533613
1162.29	-36397	-14673.8	13.0067	0.790486	0.0345801	-0.0371263
1162.3	-36396.9	-14673.6	13.0206	0.804299	0.0315446	-0.0664557
1162.32	-36396.8	-14673.4	13.0366	0.816523	0.0279668	-0.0907499
1162.34	-36396.7	-14673.2	13.0514	0.823937	0.0248349	-0.1104
1162.35	-36396.7	-14673	13.0649	0.831087	0.0209148	-0.12683
1162.37	-36396.6	-14672.8	13.0787	0.835665	0.0200539	-0.140038
1162.39	-36396.5	-14672.5	13.0918	0.839028	0.0181234	-0.149069
1162.4	-36396.4	-14672.3	13.1059	0.840246	0.014312	-0.155328
1162.42	-36396.4	-14672.2	13.1195	0.839683	0.0109832	-0.15993
1162.44	-36396.3	-14671.9	13.1327	0.842192	0.00764345	-0.164927
1162.46	-36396.2	-14671.7	13.1467	0.845828	0.00424101	-0.170879
1162.47	-36396.1	-14671.5	13.1604	0.849391	0.000455482	-0.174916
1162.49	-36396	-14671.3	13.1731	0.85041	0.000136094	-0.175635
1162.51	-36395.9	-14671.1	13.1904	0.84734	-0.0025593	-0.173731
1162.52	-36395.9	-14670.9	13.2042	0.843953	-0.00625544	-0.170464
1162.54	-36395.8	-14670.7	13.2205	0.840378	-0.00702744	-0.168084
1162.56	-36395.7	-14670.5	13.2349	0.839938	-0.00367608	-0.16667
1162.57	-36395.6	-14670.3	13.2515	0.840017	-0.00310976	-0.168408
1162.59	-36395.5	-14670	13.2651	0.839996	-0.00618039	-0.174233
1162.61	-36395.5	-14669.8	13.2792	0.840001	-0.00988536	-0.187497
1162.63	-36395.4	-14669.6	13.2926	0.84	-0.010031	-0.204817
1162.64	-36395.3	-14669.4	13.3059	0.84	-0.0099901	-0.223287
1162.66	-36395.2	-14669.2	13.32	0.84	-0.01	-0.24183
1162.68	-36395.1	-14669	13.3333	0.84	-0.01	-0.257081
1162.69	-36395	-14668.8	13.3467	0.84	-0.01	-0.270153
1162.71	-36395	-14668.6	13.3643	0.839992	-0.00644756	-0.280444
1162.73	-36394.9	-14668.4	13.3774	0.840032	-0.00311602	-0.286798
1162.74	-36394.8	-14668.1	13.3908	0.839878	8.7426e-05	-0.291037
1162.76	-36394.7	-14667.9	13.4049	0.836236	-4.33855e-05	-0.293214
1162.78	-36394.6	-14667.7	13.4185	0.832893	1.15936e-05	-0.294159
1162.8	-36394.5	-14667.5	13.4351	0.829845	-2.98807e-06	-0.294107
1162.81	-36394.5	-14667.3	13.4495	0.830058	1.11246e-06	-0.29412
1162.83	-36394.4	-14667.1	13.4659	0.829985	-2.9713e-07	-0.294124
1162.85	-36394.3	-14666.8	13.4791	0.830004	7.60158e-08	-0.294092
1162.86	-36394.2	-14666.7	13.4933	0.829999	-2.51642e-08	-0.294265
1162.88	-36394.1	-14666.5	13.5064	0.83	6.71763e-09	-0.295597
1162.9	-36394.1	-14666.2	13.52	0.830001	-1.70409e-09	-0.298168
1162.91	-36394	-14666	13.534	0.829997	5.29083e-10	-0.301469
1162.93	-36393.9	-14665.8	13.5472	0.830012	-1.41268e-10	-0.30325
1162.95	-36393.8	-14665.6	13.5608	0.829956	3.58986e-11	-0.304036
1162.97	-36393.7	-14665.4	13.5748	0.830198	-1.25615e-11	-0.30365
1162.98	-36393.6	-14665.2	13.588	0.829107	1.03185e-11	-0.302233
1163	-36393.6	-14664.9	13.6016	0.825403	-2.80588e-11	-0.299448
1163.02	-36393.5	-14664.7	13.6157	0.82173	1.19142e-10	-0.296298
1163.03	-36393.4	-14664.5	13.6284	0.81972	-4.47786e-10	-0.294626
1163.05	-36393.3	-14664.3	13.6439	0.820069	1.61821e-09	-0.294047
1163.07	-36393.2	-14664.1	13.6601	0.819981	-6.85407e-09	-0.294138
1163.09	-36393.1	-14663.9	13.6727	0.820005	2.57729e-08	-0.294112
1163.1	-36393	-14663.6	13.6868	0.819999	-9.20604e-08	-0.294119
1163.12	-36393	-14663.4	13.7001	0.82	3.82048e-07	-0.294118
1163.14	-36392.9	-14663.2	13.7154	0.820002	-1.43521e-06	-0.294115
1163.15	-36392.8	-14663	13.7311	0.819992	5.04939e-06	-0.294127
1163.17	-36392.7	-14662.8	13.7445	0.820033	-2.0612e-05	-0.294081
1163.19	-36392.6	-14662.5	13.7578	0.819876	7.73665e-05	-0.294255
1163.2	-36392.5	-14662.3	13.7717	0.820427	-0.000266773	-0.293112
1163.22	-36392.5	-14662.1	13.7854	0.816474	0.00197729	-0.288375
1163.24	-36392.4	-14661.9	13.7985	0.805695	0.00544639	-0.277685
1163.25	-36392.3	-14661.7	13.8125	0.786535	0.00920517	-0.261111
1163.27	-36392.2	-14661.5	13.8264	0.765515	0.0101886	-0.245322
1163.29	-36392.1	-14661.2	13.8372	0.747897	0.00995004	-0.236335
1163.31	-36392	-14661	13.8472	0.733275	0.0100106	-0.235596
1163.32	-36392	-14660.8	13.8601	0.719507	0.00999714	-0.240365
1163.34	-36391.9	-14660.6	13.8734	0.709024	0.0100008	-0.246781
1163.36	-36391.8	-14660.4	13.8877	0.698332	0.00999986	-0.253675
1163.37	-36391.7	-14660.2	13.8984	0.691101	0.01	-0.260364
1163.39	-36391.6	-14659.9	13.9082	0.684343	0.0100001	-0.265966
1163.41	-36391.5	-14659.7	13.9186	0.680348	0.00999977	-0.270809
1163.42	-36391.5	-14659.5	13.9317	0.677057	0.0100009	-0.273245
1163.44	-36391.4	-14659.2	13.945	0.673777	0.00999657	-0.274443
1163.46	-36391.3	-14659	13.9593	0.67012	0.0100069	-0.274518
1163.48	-36391.2	-14658.8	13.9695	0.669968	0.00997336	-0.274508
1163.49	-36391.1	-14658.6	13.9794	0.670008	0.0100997	-0.274511
1163.51	-36391	-14658.4	13.99	0.67	0.00666667	-0.27451
1163.53	-36390.9	-14658.2	14	0.67	0.00333333	-0.27451
1163.54	-36390.8	-14657.9	14.01	0.67	2.22101e-14	-0.27451
1163.56	-36390.8	-14657.7	14.0207	0.670042	2.42307e-05	-0.274463
1163.58	-36390.7	-14657.5	14.0341	0.669838	-6.47781e-06	-0.272104
1163.6	-36390.6	-14657.2	14.0475	0.662695	1.68046e-06	-0.265169
1163.61	-36390.5	-14657	14.0614	0.64787	-8.33533e-07	-0.250781
1163.63	-36390.4	-14656.8	14.0711	0.627549	2.21232e-07	-0.233156
1163.65	-36390.3	-14656.6	14.0812	0.607822	-5.13979e-08	-0.214539
1163.66	-36390.2	-14656.4	14.0918	0.590279	-1.35539e-08	-0.196396
1163.68	-36390.2	-14656.2	14.1017	0.574053	1.26712e-07	-0.181658
1163.7	-36390.1	-14655.9	14.1118	0.561269	-4.90302e-07	-0.16894
1163.71	-36390	-14655.7	14.1226	0.551317	2.4999e-06	-0.159409
1163.73	-36389.9	-14655.5	14.1318	0.545901	-9.456e-06	-0.153313
1163.75	-36389.8	-14655.2	14.1383	0.541818	3.49549e-05	-0.148269
1163.76	-36389.7	-14655	14.1452	0.535322	-0.000165101	-0.1451
1163.78	-36389.6	-14654.8	14.1526	0.53229	0.000708064	-0.143863
1163.8	-36389.5	-14654.6	14.1632	0.52972	0.00439333	-0.145266
1163.82	-36389.5	-14654.4	14.1736	0.53008	0.00804431	-0.146412
1163.83	-36389.4	-14654.1	14.1835	0.529992	0.0102807	-0.147139
1163.85	-36389.3	-14653.9	14.1937	0.529953	0.0099303	-0.147089
1163.87	-36389.2	-14653.7	14.2044	0.530226	0.0100202	-0.146757
1163.88	-36389.1	-14653.5	14.213	0.528911	0.00999452	-0.145248
1163.9	-36389	-14653.2	14.2196	0.525201	0.0100017	-0.142375
1163.92	-36388.9	-14653	14.2263	0.521509	0.00999816	-0.139296
1163.93	-36388.8	-14652.8	14.2344	0.51973	0.0100056	-0.137728
1163.95	-36388.7	-14652.5	14.2451	0.520065	0.00998028	-0.137063
1163.97	-36388.7	-14652.3	14.2553	0.519982	0.0100818	-0.138116
1163.99	-36388.6	-14652.1	14.2655	0.520005	0.00969289	-0.14164
1164	-36388.5	-14651.9	14.274	0.519999	0.0116737	-0.150491
1164.02	-36388.4	-14651.7	14.2807	0.52	0.015297	-0.163849
1164.04	-36388.3	-14651.4	14.2869	0.52	0.018896	-0.179371
1164.05	-36388.2	-14651.2	14.2961	0.52	0.0202004	-0.19605
1164.07	-36388.2	-14651	14.3066	0.52	0.0199452	-0.210319
1164.09	-36388.1	-14650.7	14.3164	0.52	0.0200142	-0.221845
1164.11	-36388	-14650.5	14.3268	0.52	0.0199981	-0.231625
1164.12	-36387.9	-14650.3	14.3374	0.52	0.0199957	-0.239826
1164.14	-36387.8	-14650	14.3448	0.52	0.0200192	-0.245785
1164.16	-36387.7	-14649.8	14.3517	0.52	0.0199374	-0.250715
1164.17	-36387.6	-14649.6	14.3582	0.52	0.0202471	-0.253455
1164.19	-36387.5	-14649.4	14.3674	0.520001	0.0175837	-0.254745
1164.21	-36387.4	-14649.1	14.3782	0.519998	0.01398	-0.254932
1164.22	-36387.4	-14648.9	14.3882	0.520009	0.0103768	-0.254884
1164.24	-36387.2	-14648.7	14.3984	0.519965	0.00990515	-0.254942
1164.26	-36387.2	-14648.5	14.4059	0.520093	0.0100171	-0.254069
1164.27	-36387.1	-14648.3	14.4126	0.517349	0.00999258	-0.250201
1164.29	-36387	-14648	14.419	0.50828	0.0100125	-0.241186
1164.31	-36386.9	-14647.8	14.4293	0.491181	0.00997698	-0.225428
1164.33	-36386.8	-14647.6	14.4395	0.471078	0.0100882	-0.208003
1164.34	-36386.7	-14647.3	14.4463	0.454347	0.00689121	-0.190543
1164.36	-36386.6	-14647.1	14.4533	0.436667	0.00333333	-0.174292
1164.38	-36386.6	-14646.9	14.46	0.423333	0	-0.160131
1164.39	-36386.4	-14646.6	14.47	0.41	0	-0.149237
1164.41	-36386.4	-14646.4	14.477	0.402946	9.10588e-05	-0.1401
1164.43	-36386.3	-14646.2	14.4837	0.396383	0.00358558	-0.134801
1164.44	-36386.2	-14645.9	14.4904	0.393125	0.00674239	-0.130523
1164.46	-36386.1	-14645.7	14.4976	0.389812	0.00664984	-0.128358
1164.48	-36386	-14645.5	14.5038	0.39005	0.00659286	-0.127409
1164.5	-36385.9	-14645.2	14.5073	0.389987	0.00698436	-0.127462
1164.51	-36385.8	-14645	14.5146	0.390005	0.0102913	-0.127448
1164.53	-36385.8	-14644.8	14.5211	0.389999	0.00992218	-0.127449
1164.55	-36385.6	-14644.5	14.5279	0.39	0.0100199	-0.12746
1164.56	-36385.6	-14644.3	14.5349	0.39	0.00999341	-0.127402
1164.58	-36385.5	-14644.1	14.5415	0.39	0.0100018	-0.127665
1164.6	-36385.4	-14643.9	14.5483	0.39	0.00999955	-0.130759
1164.62	-36385.3	-14643.7	14.5553	0.39	0.0100001	-0.139451
1164.63	-36385.2	-14643.4	14.5619	0.39	0.00999995	-0.153795
1164.65	-36385.1	-14643.2	14.5687	0.39	0.0100001	-0.170802
1164.67	-36385	-14643	14.5757	0.39	0.00999972	-0.187204
1164.68	-36384.9	-14642.7	14.5823	0.390001	0.0100011	-0.201052
1164.7	-36384.8	-14642.5	14.5892	0.389996	0.00999615	-0.217848
1164.72	-36384.8	-14642.3	14.5962	0.390017	0.0100167	-0.238715
1164.73	-36384.7	-14642	14.6026	0.389937	0.00993695	-0.260662
1164.75	-36384.6	-14641.8	14.6099	0.390228	0.0102279	-0.282196
1164.77	-36384.5	-14641.6	14.615	0.388688	0.0086875	-0.302022
1164.78	-36384.4	-14641.3	14.6194	0.385112	0.00511222	-0.319825
1164.8	-36384.3	-14641.1	14.6267	0.381442	0.00144152	-0.340729
1164.82	-36384.2	-14640.9	14.6336	0.379713	-0.000286917	-0.363594
1164.84	-36384.1	-14640.6	14.6401	0.380076	7.63092e-05	-0.38492
1164.85	-36384	-14640.4	14.6471	0.379982	-1.80382e-05	-0.403498
1164.87	-36384	-14640.2	14.6539	0.380005	5.08099e-06	-0.416989
1164.89	-36383.9	-14639.9	14.6609	0.379998	-1.68682e-06	-0.427826
1164.9	-36383.8	-14639.7	14.6654	0.380003	1.55536e-06	-0.439863
1164.92	-36383.7	-14639.5	14.6707	0.37999	-5.1202e-06	-0.452415
1164.94	-36383.6	-14639.2	14.6777	0.380037	1.89133e-05	-0.463044
1164.95	-36383.5	-14639	14.6846	0.379877	-6.33636e-05	-0.471127
1164.97	-36383.4	-14638.8	14.6914	0.380489	0.000252225	-0.474821
1164.99	-36383.3	-14638.5	14.698	0.375822	-0.00211779	-0.473376
1165.01	-36383.2	-14638.3	14.7049	0.366352	-0.00602838	-0.4648
1165.02	-36383.1	-14638.1	14.7121	0.350772	-0.00712105	-0.451221
1165.04	-36383	-14637.8	14.7156	0.334009	-0.00395017	-0.436043
1165.06	-36382.9	-14637.6	14.7222	0.316298	-0.00323911	-0.421563
1165.07	-36382.9	-14637.4	14.7259	0.301972	-0.0032865	-0.411166
1165.09	-36382.8	-14637.1	14.7323	0.291819	-0.00361558	-0.402302
1165.11	-36382.7	-14636.9	14.7361	0.28108	-0.000321779	-0.395095
1165.12	-36382.6	-14636.7	14.7427	0.27408	8.46046e-05	-0.389346
1165.14	-36382.5	-14636.4	14.7461	0.267311	-2.22597e-05	-0.386948
1165.16	-36382.4	-14636.2	14.753	0.26353	2.84473e-06	-0.384619
1165.18	-36382.3	-14636	14.7565	0.260114	-7.61636e-07	-0.3845
1165.19	-36382.2	-14635.7	14.7598	0.25997	1.99678e-07	-0.385481
1165.21	-36382.1	-14635.5	14.7633	0.26	0	-0.388889
1165.23	-36382.1	-14635.3	14.7667	0.26	3.04579e-18	-0.391068
1165.24	-36381.9	-14635	14.7733	0.26	0	-0.392157
1165.26	-36381.9	-14634.8	14.777	0.26	-8.67124e-10	-0.39215
1165.28	-36381.8	-14634.6	14.7836	0.26	2.31816e-10	-0.392159
1165.29	-36381.7	-14634.3	14.7868	0.26	-6.0139e-11	-0.392156
1165.31	-36381.6	-14634.1	14.7904	0.26	2.98442e-11	-0.392157
1165.33	-36381.5	-14633.9	14.7936	0.26	-7.97504e-12	-0.392157
1165.35	-36381.4	-14633.6	14.7974	0.26	2.05545e-12	-0.392157
1165.36	-36381.3	-14633.4	14.8041	0.26	-7.65242e-13	-0.392157
1165.38	-36381.2	-14633.2	14.8077	0.26	2.04391e-13	-0.392157
1165.4	-36381.1	-14632.9	14.8141	0.26	-5.22901e-14	-0.392157
1165.41	-36381	-14632.7	14.818	0.26	1.73101e-14	-0.392157
1165.43	-36381	-14632.5	14.8244	0.26	-4.62095e-15	-0.392157
1165.45	-36380.8	-14632.2	14.8274	0.26	1.17222e-15	-0.392158
1165.46	-36380.8	-14632	14.8311	0.26	-3.63927e-16	-0.392154
1165.48	-36380.7	-14631.8	14.834	0.26	9.70934e-17	-0.392169
1165.5	-36380.6	-14631.5	14.8387	0.26	-2.43899e-17	-0.392112
1165.52	-36380.5	-14631.3	14.8447	0.260002	7.27212e-18	-0.392406
1165.53	-36380.4	-14631.1	14.8489	0.259993	-1.93888e-18	-0.393857
1165.55	-36380.3	-14630.8	14.8547	0.260026	4.81492e-19	-0.39661
1165.57	-36380.2	-14630.6	14.8593	0.259888	-1.39637e-19	-0.399867
1165.58	-36380.1	-14630.4	14.8651	0.260421	3.72021e-20	-0.400977
1165.6	-36380	-14630.1	14.868	0.257919	-9.11353e-21	-0.397674
1165.62	-36379.9	-14629.9	14.8716	0.247961	2.59038e-21	-0.387707
1165.63	-36379.9	-14629.6	14.8749	0.23093	-6.8955e-22	-0.372789
1165.65	-36379.8	-14629.4	14.8783	0.211114	1.66158e-22	-0.355467
1165.67	-36379.7	-14629.2	14.8818	0.195843	-4.65169e-23	-0.339739
1165.69	-36379.6	-14628.9	14.885	0.183633	1.23707e-23	-0.325736
1165.7	-36379.5	-14628.7	14.8889	0.166079	-2.92065e-24	-0.308091
1165.72	-36379.4	-14628.5	14.89	0.142983	8.08101e-25	-0.286814
1165.74	-36379.3	-14628.2	14.8917	0.119473	-2.1467e-25	-0.26499
1165.75	-36379.2	-14628	14.8954	0.0972137	4.93793e-26	-0.242967
1165.77	-36379.1	-14627.8	14.8991	0.0772845	-1.35364e-26	-0.221833
1165.79	-36379	-14627.5	14.9002	0.0551566	3.59128e-27	-0.200873
1165.8	-36378.9	-14627.3	14.9	0.0309268	-7.9804e-28	-0.176965
1165.82	-36378.9	-14627.1	14.9	0.0040661	2.17159e-28	-0.154907
1165.84	-36378.8	-14626.8	14.9	-0.0178363	-5.75259e-29	-0.136595
1165.86	-36378.7	-14626.6	14.9	-0.0363676	1.21793e-29	-0.121688
1165.87	-36378.6	-14626.4	14.8999	-0.0480422	-3.29478e-30	-0.110277
1165.89	-36378.5	-14626.1	14.9003	-0.0572447	8.71203e-31	-0.0996843
1165.91	-36378.4	-14625.9	14.8974	-0.0707346	-1.71344e-31	-0.0872418
1165.92	-36378.3	-14625.7	14.8939	-0.0845443	4.61401e-32	-0.0749669
1165.94	-36378.2	-14625.4	14.8904	-0.0951048	-1.21733e-32	-0.064707
1165.96	-36378.1	-14625.1	14.8899	-0.102721	2.10421e-33	-0.0573254
1165.97	-36378	-14624.9	14.89	-0.10629	-5.64683e-34	-0.0526681
1165.99	-36377.9	-14624.7	14.8902	-0.109758	1.48577e-34	-0.0503044
1166.01	-36377.8	-14624.4	14.8869	-0.110024	-1.90035e-35	-0.0490454
1166.03	-36377.8	-14624.2	14.8835	-0.110019	5.14817e-36	-0.0490402
1166.04	-36377.6	-14624	14.8801	-0.109902	-1.57487e-36	-0.0480035
1166.06	-36377.6	-14623.7	14.88	-0.113333	0	-0.046841
1166.08	-36377.5	-14623.5	14.88	-0.116667	0	-0.0457516
1166.09	-36377.4	-14623.3	14.8767	-0.12	3.18578e-45	-0.046841
1166.11	-36377.3	-14623	14.8731	-0.120084	5.57664e-35	-0.0468152
1166.13	-36377.2	-14622.8	14.8699	-0.123548	-2.12691e-34	-0.045604
1166.14	-36377.1	-14622.5	14.8701	-0.1269	7.94399e-34	-0.0423092
1166.16	-36377	-14622.3	14.8698	-0.130119	-6.21607e-33	-0.0400532
1166.18	-36376.9	-14622.1	14.8663	-0.130186	2.36261e-32	-0.0378965
1166.2	-36376.8	-14621.8	14.8629	-0.133781	-8.80396e-32	-0.0355791
1166.21	-36376.7	-14621.6	14.8599	-0.137347	5.09325e-31	-0.0321664
1166.23	-36376.7	-14621.4	14.8597	-0.140211	-1.93049e-30	-0.0302362
1166.25	-36376.5	-14621.1	14.856	-0.139946	7.16898e-30	-0.0293565
1166.26	-36376.5	-14620.9	14.8524	-0.140018	-3.64509e-29	-0.0294301
1166.28	-36376.4	-14620.7	14.8497	-0.139995	1.37853e-28	-0.0294069
1166.3	-36376.3	-14620.4	14.8502	-0.140001	-5.09577e-28	-0.029413
1166.31	-36376.2	-14620.2	14.8493	-0.14	2.40686e-27	-0.0294114
1166.33	-36376.1	-14620	14.8457	-0.14	-9.08588e-27	-0.0294119
1166.35	-36376	-14619.7	14.8421	-0.14	3.33897e-26	-0.0294117
1166.37	-36375.9	-14619.5	14.8399	-0.14	-1.50258e-25	-0.0294118
1166.38	-36375.8	-14619.3	14.8392	-0.14	5.66359e-25	-0.0294118
1166.4	-36375.7	-14619	14.8354	-0.14	-2.06601e-24	-0.0294118
1166.42	-36375.6	-14618.8	14.8317	-0.14	8.9817e-24	-0.0294117
1166.43	-36375.5	-14618.6	14.83	-0.14	-3.38107e-23	-0.0294121
1166.45	-36375.5	-14618.3	14.8288	-0.139999	1.22199e-22	-0.0294106
1166.47	-36375.4	-14618.1	14.8251	-0.140005	-5.17588e-22	-0.0294167
1166.48	-36375.3	-14617.9	14.8215	-0.139982	1.94625e-21	-0.0293931
1166.5	-36375.2	-14617.6	14.82	-0.140065	-6.95198e-21	-0.0294784
1166.52	-36375.1	-14617.4	14.8185	-0.13973	2.88506e-20	-0.0289738
1166.54	-36375	-14617.2	14.8149	-0.141509	-1.08381e-19	-0.0273611
1166.55	-36374.9	-14616.9	14.8112	-0.145201	3.81307e-19	-0.0242945
1166.57	-36374.8	-14616.7	14.81	-0.14891	-1.55652e-18	-0.0214161
1166.59	-36374.7	-14616.4	14.8083	-0.150228	5.84237e-18	-0.0199168
1166.6	-36374.6	-14616.2	14.8046	-0.149948	-2.01455e-17	-0.0195543
1166.62	-36374.6	-14616	14.8009	-0.150014	8.1122e-17	-0.0196225
1166.64	-36374.4	-14615.7	14.7997	-0.149996	-3.04263e-16	-0.0196039
1166.65	-36374.4	-14615.5	14.8003	-0.150001	1.02047e-15	-0.0196087
1166.67	-36374.3	-14615.3	14.7978	-0.15	-4.06236e-15	-0.0196076
1166.69	-36374.2	-14615	14.7943	-0.15	1.52266e-14	-0.0196079
1166.71	-36374.1	-14614.8	14.7908	-0.15	-4.90451e-14	-0.0196077
1166.72	-36374	-14614.6	14.7874	-0.15	1.93339e-13	-0.0196082
1166.74	-36373.9	-14614.3	14.7842	-0.149999	-7.24248e-13	-0.0196064
1166.76	-36373.8	-14614.1	14.7804	-0.150004	2.1878e-12	-0.0196122
1166.77	-36373.7	-14613.9	14.7801	-0.149985	-8.55167e-12	-0.0195908
1166.79	-36373.6	-14613.6	14.7774	-0.150058	3.20175e-11	-0.0196717
1166.81	-36373.5	-14613.4	14.7738	-0.149845	-8.59994e-11	-0.0187067
1166.82	-36373.5	-14613.2	14.7702	-0.152893	3.33673e-10	-0.0166706
1166.84	-36373.4	-14612.9	14.7701	-0.156236	-1.24867e-09	-0.0134378
1166.86	-36373.3	-14612.7	14.7669	-0.159878	2.5162e-09	-0.0109953
1166.88	-36373.2	-14612.5	14.7635	-0.160032	-9.69912e-09	-0.00983107
1166.89	-36373.1	-14612.2	14.7601	-0.159992	3.62802e-08	-0.00979686
1166.91	-36373	-14612	14.76	-0.16	-3.32545e-17	-0.00980392
1166.93	-36372.9	-14611.8	14.7567	-0.16	0	-0.00980392
1166.94	-36372.8	-14611.5	14.7533	-0.16	0	-0.00980392
1166.96	-36372.7	-14611.3	14.7499	-0.16	-8.35446e-06	-0.009804
1166.98	-36372.6	-14611.1	14.7499	-0.16	3.18666e-05	-0.00980375
1166.99	-36372.5	-14610.8	14.7464	-0.160001	-0.000119836	-0.00980455
1167.01	-36372.5	-14610.6	14.7429	-0.159996	-0.00377799	-0.00979905
1167.03	-36372.4	-14610.4	14.7396	-0.160017	-0.00705408	-0.00982244
1167.05	-36372.3	-14610.1	14.7363	-0.159937	-0.0103591	-0.0097328
1167.06	-36372.2	-14609.9	14.7326	-0.16038	-0.0142778	-0.00841348
1167.08	-36372.1	-14609.7	14.7299	-0.163946	-0.0213472	-0.00599453
1167.1	-36372	-14609.4	14.7296	-0.167366	-0.0273755	-0.00276093
1167.11	-36371.9	-14609.2	14.7258	-0.17028	-0.0312769	-0.000720367
1167.13	-36371.8	-14609	14.7224	-0.169925	-0.038295	6.22642e-05
1167.15	-36371.7	-14608.7	14.7199	-0.170019	-0.0449604	-1.57948e-05
1167.16	-36371.6	-14608.5	14.7194	-0.169994	-0.0520421	4.90367e-06
1167.18	-36371.6	-14608.3	14.7156	-0.170002	-0.0584966	-1.30827e-06
1167.2	-36371.5	-14608	14.7123	-0.17	-0.0657409	3.28638e-07
1167.22	-36371.4	-14607.8	14.7088	-0.17	-0.0706104	-9.7987e-08
1167.23	-36371.3	-14607.6	14.7055	-0.17	-0.0698883	2.61251e-08
1167.25	-36371.2	-14607.3	14.7021	-0.17	-0.069841	-6.48779e-09
1167.27	-36371.1	-14607.1	14.6986	-0.17	-0.071092	1.88152e-09
1167.28	-36371	-14606.9	14.6954	-0.17	-0.0747062	-5.01274e-10
1167.3	-36370.9	-14606.6	14.6916	-0.17	-0.0783255	1.22799e-10
1167.32	-36370.8	-14606.4	14.69	-0.17	-0.0803073	-3.49037e-11
1167.34	-36370.7	-14606.2	14.6888	-0.17	-0.0799182	9.29123e-12
1167.35	-36370.6	-14605.9	14.685	-0.17	-0.0800197	-2.23886e-12
1167.37	-36370.6	-14605.7	14.6812	-0.17	-0.0799945	6.26784e-13
1167.39	-36370.5	-14605.5	14.68	-0.17	-0.0800015	-1.66688e-13
1167.4	-36370.4	-14605.2	14.6784	-0.17	-0.0799997	3.93539e-14
1167.42	-36370.3	-14605	14.6746	-0.17	-0.0800001	-1.08886e-14
1167.44	-36370.2	-14604.8	14.6714	-0.17	-0.08	2.89263e-15
1167.45	-36370.1	-14604.5	14.6679	-0.17	-0.08	-6.65708e-16
1167.47	-36370	-14604.3	14.6646	-0.17	-0.08	1.83823e-16
1167.49	-36369.9	-14604.1	14.6608	-0.17	-0.08	-5.37503e-17
1167.5	-36369.8	-14603.8	14.6601	-0.17	-0.08	2.87306e-17
1167.52	-36369.8	-14603.6	14.6579	-0.17	-0.0800001	-7.44927e-17
1167.54	-36369.7	-14603.4	14.6543	-0.17	-0.0799996	2.69022e-16
1167.56	-36369.6	-14603.1	14.6508	-0.17	-0.0800012	-8.64194e-16
1167.57	-36369.5	-14602.9	14.6474	-0.17	-0.0799952	3.4061e-15
1167.59	-36369.4	-14602.7	14.6442	-0.17	-0.0800179	-1.27591e-14
1167.61	-36369.3	-14602.4	14.6404	-0.17	-0.0799459	3.85425e-14
1167.62	-36369.2	-14602.2	14.6401	-0.17	-0.0802114	-1.50655e-13
1167.64	-36369.1	-14602	14.6374	-0.17	-0.0773469	5.64053e-13
1167.66	-36369	-14601.7	14.6337	-0.17	-0.0737812	-1.51505e-12
1167.67	-36368.9	-14601.5	14.6304	-0.17	-0.0701848	5.87833e-12
1167.69	-36368.9	-14601.3	14.6271	-0.17	-0.0701227	-2.19979e-11
1167.71	-36368.8	-14601	14.6236	-0.17	-0.0668929	4.43279e-11
1167.73	-36368.7	-14600.8	14.6201	-0.17	-0.0635748	-1.7087e-10
1167.74	-36368.6	-14600.6	14.6201	-0.17	-0.0599845	6.39149e-10
1167.76	-36368.5	-14600.4	14.6167	-0.17	-0.0633333	0
1167.78	-36368.4	-14600.1	14.6133	-0.17	-0.0633333	0
1167.79	-36368.3	-14599.9	14.61	-0.17	-0.0633333	-8.39483e-18
1167.81	-36368.2	-14599.7	14.6065	-0.17	-0.0599039	-1.47181e-07
1167.83	-36368.1	-14599.4	14.6031	-0.17	-0.0599249	5.61395e-07
1167.85	-36368	-14599.2	14.5999	-0.17	-0.056441	-2.09682e-06
1167.86	-36368	-14599	14.5998	-0.17	-0.0528605	1.64074e-05
1167.88	-36367.9	-14598.8	14.5962	-0.17	-0.0499301	-6.4135e-05
1167.9	-36367.8	-14598.5	14.5929	-0.17	-0.0497033	-0.00127924
1167.91	-36367.7	-14598.3	14.5894	-0.17	-0.0464607	-0.00393472
1167.93	-36367.6	-14598.1	14.5861	-0.17	-0.0463526	-0.00836918
1167.95	-36367.5	-14597.8	14.5826	-0.17	-0.0427363	-0.0129614
1167.96	-36367.4	-14597.6	14.5799	-0.17	-0.0386879	-0.0185406
1167.98	-36367.4	-14597.4	14.5795	-0.17	-0.0317077	-0.022994
1168	-36367.3	-14597.1	14.5758	-0.17	-0.0250638	-0.0283683
1168.01	-36367.2	-14596.9	14.5724	-0.17	-0.0178327	-0.0331422
1168.03	-36367.1	-14596.7	14.5689	-0.17	-0.012059	-0.0384723
1168.05	-36367	-14596.4	14.5655	-0.17	-0.00885807	-0.0430472
1168.07	-36366.9	-14596.2	14.5619	-0.17	-0.00553217	-0.0467534
1168.08	-36366.8	-14596	14.5599	-0.17	-0.00195442	-0.0484244
1168.1	-36366.7	-14595.7	14.5591	-0.17	0.000261092	-0.0490941
1168.12	-36366.6	-14595.5	14.5552	-0.17	-7.57132e-05	-0.048998
1168.13	-36366.6	-14595.3	14.552	-0.17	2.01499e-05	-0.0490254
1168.15	-36366.5	-14595	14.5485	-0.17	-4.8577e-06	-0.0490182
1168.17	-36366.4	-14594.8	14.5452	-0.17	1.04807e-06	-0.04902
1168.18	-36366.3	-14594.6	14.5414	-0.17	9.66918e-07	-0.0490195
1168.2	-36366.2	-14594.3	14.54	-0.17	-4.69934e-06	-0.0490196
1168.22	-36366.1	-14594.1	14.5386	-0.17	1.98508e-05	-0.0490196
1168.24	-36366	-14593.9	14.5348	-0.17	-7.46602e-05	-0.0490196
1168.25	-36365.9	-14593.6	14.5315	-0.17	0.000262693	-0.0490196
1168.27	-36365.8	-14593.4	14.528	-0.17	-0.00175081	-0.0490196
1168.29	-36365.7	-14593.2	14.5248	-0.17	-0.00525854	-0.0490196
1168.3	-36365.6	-14592.9	14.5209	-0.17	-0.00899988	-0.0490196
1168.32	-36365.6	-14592.7	14.5201	-0.17	-0.010226	-0.0490196
1168.34	-36365.5	-14592.5	14.5181	-0.17	-0.00994015	-0.0490196
1168.36	-36365.4	-14592.2	14.5143	-0.17	-0.010013	-0.0490196
1168.37	-36365.3	-14592.1	14.511	-0.17	-0.0099978	-0.0490196
1168.39	-36365.2	-14591.8	14.5076	-0.17	-0.00999562	-0.0490196
1168.41	-36365.1	-14591.6	14.5042	-0.17	-0.010017	-0.0490196
1168.42	-36365	-14591.4	14.5005	-0.17	-0.00993219	-0.0490196
1168.44	-36365	-14591.2	14.5001	-0.17	-0.0102057	-0.0490196
1168.46	-36364.9	-14590.9	14.4974	-0.17	-0.00733406	-0.0490196
1168.47	-36364.8	-14590.7	14.4939	-0.17	-0.00396905	-0.0490196
1168.49	-36364.7	-14590.5	14.4904	-0.17	-0.000263847	-0.0490196
1168.51	-36364.6	-14590.2	14.487	-0.17	6.90581e-05	-0.0490196
1168.52	-36364.5	-14590	14.4838	-0.17	-1.81693e-05	-0.0490196
1168.54	-36364.4	-14589.8	14.4801	-0.17	2.322e-06	-0.0490196
1168.56	-36364.3	-14589.5	14.4801	-0.17	-6.21682e-07	-0.0490196
1168.58	-36364.3	-14589.3	14.4769	-0.17	1.62987e-07	-0.0490196
1168.59	-36364.2	-14589.1	14.4733	-0.17	-9.29768e-18	-0.0490196
1168.61	-36364.1	-14588.8	14.47	-0.17	0	-0.0490196
1168.63	-36364	-14588.6	14.4667	-0.17	0	-0.0490196
1168.64	-36363.9	-14588.3	14.4633	-0.17	0	-0.0490196
1168.66	-36363.8	-14588.1	14.4599	-0.17	1.89228e-10	-0.0490196
1168.68	-36363.7	-14587.9	14.4599	-0.17	-4.90911e-11	-0.0490196
1168.69	-36363.6	-14587.7	14.4562	-0.17	2.4366e-11	-0.0490196
1168.71	-36363.5	-14587.4	14.453	-0.17	-6.52758e-12	-0.0490196
1168.73	-36363.5	-14587.2	14.4496	-0.17	1.74429e-12	-0.0490196
1168.75	-36363.4	-14587	14.4463	-0.17	-4.49482e-13	-0.0490196
1168.76	-36363.3	-14586.7	14.4426	-0.17	1.6685e-13	-0.0490196
1168.78	-36363.2	-14586.5	14.4399	-0.17	-4.26857e-14	-0.0490196
1168.8	-36363.1	-14586.3	14.4395	-0.17	1.41306e-14	-0.0490198
1168.81	-36363	-14586.1	14.4359	-0.169999	-3.7722e-15	-0.0490188
1168.83	-36362.9	-14585.9	14.4324	-0.170003	9.56909e-16	-0.0490226
1168.85	-36362.8	-14585.6	14.4299	-0.169987	-2.97082e-16	-0.0490053
1168.87	-36362.7	-14585.4	14.4294	-0.17005	7.92598e-17	-0.0490734
1168.88	-36362.7	-14585.2	14.4255	-0.169817	-1.99101e-17	-0.0487885
1168.9	-36362.6	-14584.9	14.4222	-0.170969	5.93642e-18	-0.0473547
1168.92	-36362.5	-14584.7	14.4188	-0.174276	-1.58275e-18	-0.0443777
1168.93	-36362.4	-14584.5	14.4154	-0.179146	3.93054e-19	-0.0398134
1168.95	-36362.3	-14584.2	14.4119	-0.184814	-1.13989e-19	-0.034761
1168.97	-36362.2	-14584	14.4087	-0.189322	3.0369e-20	-0.0298182
1168.98	-36362.1	-14583.8	14.4052	-0.194836	-7.4396e-21	-0.0248684
1169	-36362.1	-14583.6	14.4017	-0.199799	2.1146e-21	-0.019678
1169.02	-36362	-14583.3	14.3985	-0.204892	-5.62897e-22	-0.0149276
1169.03	-36361.9	-14583.1	14.395	-0.20993	1.35639e-22	-0.00973173
1169.05	-36361.8	-14582.9	14.3915	-0.215419	-3.79729e-23	-0.0051617
1169.07	-36361.7	-14582.6	14.3883	-0.218606	1.00985e-23	-0.00188786
1169.09	-36361.6	-14582.4	14.3848	-0.220247	-2.3842e-24	-0.000358754
1169.1	-36361.5	-14582.2	14.3814	-0.219932	6.59673e-25	7.40225e-05
1169.12	-36361.4	-14581.9	14.378	-0.220018	-1.7524e-25	-1.96638e-05
1169.14	-36361.4	-14581.8	14.3749	-0.219996	4.03095e-26	4.52317e-06
1169.15	-36361.3	-14581.5	14.3689	-0.220001	-1.10501e-26	-1.23993e-06
1169.17	-36361.2	-14581.3	14.3643	-0.22	2.93165e-27	3.28931e-07
1169.19	-36361.1	-14581.1	14.3611	-0.22	-6.5146e-28	-7.29952e-08
1169.2	-36361	-14580.8	14.3576	-0.22	1.77273e-28	1.94712e-08
1169.22	-36360.9	-14580.6	14.3543	-0.22	-4.69598e-29	-3.69253e-09
1169.24	-36360.8	-14580.4	14.3508	-0.22	9.94225e-30	-3.96351e-09
1169.26	-36360.7	-14580.1	14.3473	-0.22	-2.68961e-30	1.97205e-08
1169.27	-36360.6	-14579.9	14.3445	-0.22	7.11185e-31	-7.49236e-08
1169.29	-36360.6	-14579.7	14.3378	-0.22	-1.39872e-31	2.26554e-07
1169.31	-36360.5	-14579.4	14.3338	-0.22	3.76653e-32	-8.8561e-07
1169.32	-36360.4	-14579.2	14.3306	-0.22	-9.93734e-33	3.31574e-06
1169.34	-36360.3	-14579	14.3271	-0.22	1.71772e-33	-8.90613e-06
1169.36	-36360.2	-14578.7	14.3237	-0.22	-4.60963e-34	3.45553e-05
1169.38	-36360.1	-14578.5	14.3204	-0.22	1.2128e-34	-0.00162594
1169.39	-36360	-14578.3	14.3169	-0.22	-1.54993e-35	-0.0119102
1169.41	-36359.9	-14578.1	14.3135	-0.22	4.14973e-36	-0.0440511
1169.43	-36359.9	-14577.9	14.3102	-0.22	-1.08793e-36	-0.108262
1169.44	-36359.8	-14577.6	14.3067	-0.22	0	-0.206972
1169.46	-36359.7	-14577.4	14.3033	-0.22	0	-0.3061
1169.48	-36359.6	-14577.2	14.2967	-0.22	4.33051e-48	-0.398693
1169.49	-36359.5	-14577	14.2932	-0.22	4.72447e-39	-0.496026
1169.51	-36359.4	-14576.7	14.2898	-0.22	-1.26304e-39	-0.599004
1169.53	-36359.3	-14576.5	14.2865	-0.22	3.27664e-40	-0.719046
1169.54	-36359.3	-14576.3	14.2829	-0.22	-1.62604e-40	-0.857385
1169.56	-36359.2	-14576	14.2796	-0.22	4.34515e-41	-0.995575
1169.58	-36359.1	-14575.8	14.2763	-0.22	-1.1199e-41	-1.13835
1169.6	-36359	-14575.6	14.2727	-0.22	4.16938e-42	-1.28503
1169.61	-36358.9	-14575.4	14.2694	-0.22	-1.11361e-42	-1.41048
1169.63	-36358.8	-14575.2	14.2662	-0.22	2.849e-43	-1.51841
1169.65	-36358.7	-14574.9	14.2619	-0.22	-9.43129e-44	-1.61451
1169.66	-36358.6	-14574.7	14.2556	-0.22	2.5177e-44	-1.69692
1169.68	-36358.6	-14574.5	14.2526	-0.22	-6.38675e-45	-1.78367
1169.7	-36358.5	-14574.2	14.249	-0.22	1.98283e-45	-1.87063
1169.71	-36358.4	-14574	14.2457	-0.22	-5.29008e-46	-1.94436
1169.73	-36358.3	-14573.8	14.2423	-0.22	1.32887e-46	-2.01243
1169.75	-36358.2	-14573.6	14.2387	-0.22	-3.96217e-47	-2.08048
1169.77	-36358.1	-14573.3	14.2358	-0.22	1.05639e-47	-2.14849
1169.78	-36358	-14573.1	14.2309	-0.22	-2.62338e-48	-2.22162
1169.8	-36358	-14572.9	14.2249	-0.22	7.60805e-49	-2.29144
1169.82	-36357.9	-14572.6	14.2221	-0.22	-2.02694e-49	-2.34854
1169.83	-36357.8	-14572.4	14.2185	-0.22	4.96545e-50	-2.40507
1169.85	-36357.7	-14572.2	14.2151	-0.22	-1.41136e-50	-2.46585
1169.87	-36357.6	-14572	14.2118	-0.22	3.75698e-51	-2.52837
1169.88	-36357.5	-14571.8	14.2083	-0.22	-9.05301e-52	-2.5927
1169.9	-36357.4	-14571.5	14.2049	-0.22	2.53445e-52	-2.6512
1169.92	-36357.3	-14571.3	14.2016	-0.22	-6.74013e-53	-2.69813
1169.94	-36357.3	-14571.1	14.198	-0.22	1.5913e-53	-2.73853
1169.95	-36357.2	-14570.8	14.195	-0.22	-4.40289e-54	-2.76925
1169.97	-36357.1	-14570.6	14.1894	-0.22	1.16961e-54	-2.79096
1169.99	-36357	-14570.4	14.1843	-0.22	-2.6904e-55	-2.8079
1170	-36356.9	-14570.2	14.1812	-0.22	7.37524e-56	-2.81939
1170.02	-36356.8	-14569.9	14.1779	-0.22	-1.95669e-56	-2.82757
1170.04	-36356.7	-14569.7	14.1744	-0.22	4.34808e-57	-2.83396
1170.05	-36356.6	-14569.5	14.171	-0.22	-1.18318e-57	-2.8388
1170.07	-36356.6	-14569.3	14.1677	-0.22	3.13426e-58	-2.84156
1170.09	-36356.5	-14569.1	14.1642	-0.22	-6.63581e-59	-2.84296
1170.11	-36356.4	-14568.8	14.1608	-0.22	1.79514e-59	-2.84319
1170.12	-36356.3	-14568.6	14.1574	-0.22	-4.7467e-60	-2.8431
1170.14	-36356.2	-14568.4	14.1542	-0.22	9.33559e-61	-2.84321
1170.16	-36356.1	-14568.1	14.1477	-0.22	-2.51392e-61	-2.84223
1170.17	-36356.1	-14567.9	14.1438	-0.22	6.63253e-62	-2.84189
1170.19	-36356	-14567.7	14.1404	-0.22	-1.14647e-62	-2.84455
1170.21	-36355.9	-14567.4	14.137	-0.22	3.07663e-63	-2.8554
1170.22	-36355.8	-14567.2	14.1337	-0.22	-8.09468e-64	-2.87594
1170.24	-36355.7	-14567	14.1302	-0.22	1.03448e-64	-2.90655
1170.26	-36355.6	-14566.8	14.1269	-0.22	-2.76968e-65	-2.93928
1170.28	-36355.5	-14566.6	14.1235	-0.22	7.26125e-66	-2.97184
1170.29	-36355.5	-14566.4	14.12	-0.22	0	-3.00763
1170.31	-36355.4	-14566.1	14.1167	-0.22	0	-3.04139
1170.33	-36355.3	-14565.9	14.1133	-0.22	0	-3.0719
1170.34	-36355.2	-14565.7	14.1063	-0.22001	-3.15328e-68	-3.1007
1170.36	-36355.1	-14565.4	14.1032	-0.219963	8.42997e-69	-3.12692
1170.38	-36355	-14565.2	14.0998	-0.22014	-2.18694e-69	-3.15767
1170.39	-36354.9	-14565	14.0963	-0.228368	1.08528e-69	-3.18543
1170.41	-36354.8	-14564.8	14.0927	-0.258944	-2.90011e-70	-3.19072
1170.43	-36354.8	-14564.6	14.0859	-0.335108	7.47461e-71	-3.16108
1170.45	-36354.7	-14564.3	14.0784	-0.450867	-2.78279e-71	-3.1011
1170.46	-36354.6	-14564.1	14.0682	-0.556501	7.43266e-72	-3.04273
1170.48	-36354.5	-14563.9	14.0581	-0.641894	-1.90152e-72	-2.99236
1170.5	-36354.4	-14563.7	14.0477	-0.737297	6.29478e-73	-2.94023
1170.51	-36354.3	-14563.4	14.0373	-0.846397	-1.6804e-73	-2.8747
1170.53	-36354.3	-14563.2	14.0228	-0.972819	4.26274e-74	-2.78292
1170.55	-36354.2	-14563	14.0042	-1.11863	-1.32341e-74	-2.6696
1170.56	-36354.1	-14562.7	13.9843	-1.25828	3.53078e-75	-2.5526
1170.58	-36354	-14562.6	13.9631	-1.40964	-8.86935e-76	-2.43253
1170.6	-36353.9	-14562.3	13.9375	-1.55979	2.6445e-76	-2.31586
1170.62	-36353.8	-14562.1	13.9098	-1.68673	-7.0507e-77	-2.21836
1170.63	-36353.7	-14561.9	13.8788	-1.79472	1.75094e-77	-2.13461
1170.65	-36353.7	-14561.7	13.8473	-1.88124	-5.07789e-78	-2.06388
1170.67	-36353.6	-14561.4	13.8184	-1.9645	1.35289e-78	-2.00516
1170.68	-36353.5	-14561.2	13.7845	-2.05616	-3.31559e-79	-1.94415
1170.7	-36353.4	-14561	13.7458	-2.14717	9.48197e-80	-1.88792
1170.72	-36353.3	-14560.8	13.7092	-2.21697	-2.76805e-80	-1.84582
1170.73	-36353.2	-14560.6	13.6708	-2.28067	6.36034e-81	-1.8086
1170.75	-36353.2	-14560.4	13.6311	-2.34758	-1.80783e-81	-1.76583
1170.77	-36353.1	-14560.1	13.5917	-2.41823	4.81238e-82	-1.71602
1170.79	-36353	-14560	13.5486	-2.49753	-1.15962e-82	-1.65552
1170.8	-36352.9	-14559.7	13.5033	-2.56928	3.24642e-83	-1.59696
1170.82	-36352.8	-14559.5	13.4608	-2.62302	-8.63356e-84	-1.54667
1170.84	-36352.8	-14559.3	13.4155	-2.67761	2.03833e-84	-1.49477
1170.85	-36352.7	-14559.1	13.3711	-2.73995	-5.63975e-85	-1.43684
1170.87	-36352.6	-14558.9	13.3268	-2.80772	1.49818e-85	-1.37565
1170.89	-36352.5	-14558.7	13.2755	-2.87537	-3.44619e-86	-1.3116
1170.9	-36352.4	-14558.4	13.2239	-2.93204	9.44708e-87	-1.25416
1170.92	-36352.3	-14558.2	13.1747	-2.98127	-2.50636e-87	-1.20473
1170.94	-36352.3	-14558.1	13.1222	-3.02064	5.56953e-88	-1.15493
1170.96	-36352.2	-14557.8	13.0711	-3.04957	-1.51556e-88	-1.1083
1170.97	-36352.1	-14557.6	13.0216	-3.07145	4.01474e-89	-1.06827
1170.99	-36352	-14557.4	12.9694	-3.08706	-8.49993e-90	-1.03543
1171.01	-36351.9	-14557.2	12.9154	-3.09805	2.29943e-90	-1.0153
1171.02	-36351.9	-14557	12.8656	-3.10508	-6.08014e-91	-1.00248
1171.04	-36351.8	-14556.8	12.8098	-3.11229	1.19581e-91	-0.993552
1171.06	-36351.7	-14556.6	12.7588	-3.11614	-3.22013e-92	-0.988444
1171.07	-36351.6	-14556.4	12.7062	-3.1196	8.49573e-93	-0.987844
1171.09	-36351.6	-14556.2	12.6529	-3.12007	-1.46853e-93	-0.988958
1171.11	-36351.5	-14556	12.5996	-3.11998	3.94091e-94	-0.990118
1171.13	-36351.4	-14555.8	12.5465	-3.12002	-1.03686e-94	-0.990231
1171.14	-36351.3	-14555.6	12.4899	-3.11997	1.32509e-95	-0.990161
1171.16	-36351.2	-14555.4	12.4395	-3.12013	-3.54773e-96	-0.99123
1171.18	-36351.2	-14555.2	12.3897	-3.11673	9.30107e-97	-0.991337
1171.19	-36351.1	-14555	12.3367	-3.12	0	-0.988017
1171.21	-36351	-14554.8	12.2833	-3.13	0	-0.974946
1171.23	-36350.9	-14554.6	12.23	-3.15333	-3.70093e-108	-0.95098
1171.24	-36350.9	-14554.4	12.1734	-3.18875	-4.01721e-99	-0.909968
1171.26	-36350.8	-14554.2	12.1203	-3.22191	9.96316e-100	-0.849784
1171.28	-36350.7	-14554	12.0666	-3.25536	3.17231e-101	-0.758115
1171.3	-36350.7	-14553.9	12.0064	-3.29096	-2.30119e-99	-0.631749
1171.31	-36350.6	-14553.6	11.9501	-3.3276	9.23761e-99	-0.508007
1171.33	-36350.5	-14553.5	11.8933	-3.35989	-3.45517e-98	-0.396724
1171.35	-36350.4	-14553.3	11.8366	-3.38449	1.9994e-97	-0.286392
1171.36	-36350.4	-14553.1	11.7803	-3.41132	-7.57841e-97	-0.159879
1171.38	-36350.3	-14552.9	11.7223	-3.44394	2.81429e-96	0.0188728
1171.4	-36350.2	-14552.7	11.6592	-3.49072	-1.43093e-95	0.242455
1171.41	-36350.1	-14552.5	11.6039	-3.53335	5.4116e-95	0.457674
1171.43	-36350.1	-14552.4	11.5453	-3.57704	-2.00042e-94	0.664697
1171.45	-36350	-14552.2	11.4821	-3.61768	9.4485e-94	0.872833
1171.47	-36349.9	-14552	11.4218	-3.65502	-3.5668e-93	1.07274
1171.48	-36349.9	-14551.8	11.3578	-3.7012	1.31076e-92	1.28425
1171.5	-36349.8	-14551.6	11.2942	-3.74949	-5.89859e-92	1.50963
1171.52	-36349.7	-14551.4	11.2313	-3.79065	2.22333e-91	1.7392
1171.53	-36349.7	-14551.3	11.1664	-3.82323	-8.11044e-91	2.00902
1171.55	-36349.6	-14551.1	11.1	-3.84492	3.5259e-90	2.30068
1171.57	-36349.5	-14550.9	11.038	-3.86567	-1.32729e-89	2.56741
1171.59	-36349.5	-14550.7	10.9711	-3.89107	4.79711e-89	2.81285
1171.6	-36349.4	-14550.6	10.9013	-3.92151	-2.03187e-88	3.03003
1171.62	-36349.3	-14550.4	10.8358	-3.94683	7.6403e-88	3.21095
1171.64	-36349.3	-14550.2	10.7667	-3.96628	-2.7291e-87	3.38198
1171.65	-36349.2	-14550	10.6975	-3.98869	1.13257e-86	3.52743
1171.67	-36349.1	-14549.9	10.6319	-4.01379	-4.25465e-86	3.64167
1171.69	-36349.1	-14549.7	10.5625	-4.04145	1.49688e-85	3.7404
1171.7	-36349	-14549.5	10.4936	-4.07099	-6.11037e-85	3.82222
1171.72	-36348.9	-14549.4	10.4283	-4.10059	2.29351e-84	3.88874
1171.74	-36348.9	-14549.2	10.3564	-4.13285	-7.9084e-84	3.94797
1171.75	-36348.8	-14549	10.2842	-4.15721	3.18456e-83	3.99394
1171.77	-36348.7	-14548.9	10.2153	-4.17454	-1.19443e-82	4.02651
1171.79	-36348.7	-14548.7	10.1418	-4.18749	4.00599e-82	4.05088
1171.81	-36348.6	-14548.6	10.0702	-4.19475	-1.59474e-81	4.06802
1171.82	-36348.6	-14548.4	10.0011	-4.20162	5.97741e-81	4.07979
1171.84	-36348.5	-14548.3	9.92738	-4.20591	-1.92534e-80	4.08961
1171.86	-36348.4	-14548.1	9.85614	-4.20944	7.58981e-80	4.09588
1171.87	-36348.4	-14547.9	9.78694	-4.21014	-2.84314e-79	4.10033
1171.89	-36348.3	-14547.8	9.713	-4.20996	8.58853e-79	4.10407
1171.91	-36348.3	-14547.6	9.6421	-4.21005	-3.35708e-78	4.10576
1171.92	-36348.2	-14547.5	9.57275	-4.20798	1.25689e-77	4.10266
1171.94	-36348.2	-14547.3	9.49863	-4.19538	-3.37603e-77	4.09121
1171.96	-36348.1	-14547.2	9.42811	-4.176	1.30988e-76	4.07308
1171.98	-36348	-14547	9.35836	-4.15243	-4.90184e-76	4.05436
1171.99	-36348	-14546.9	9.28738	-4.13725	9.87769e-76	4.03881
1172.01	-36347.9	-14546.7	9.2206	-4.13025	-3.80753e-75	4.03082
1172.03	-36347.9	-14546.6	9.15096	-4.12687	1.42423e-74	4.02634
1172.04	-36347.8	-14546.5	9.07667	-4.12333	-1.30546e-83	4.02397
1172.06	-36347.8	-14546.3	9.00667	-4.12333	0	4.02397
1172.08	-36347.7	-14546.2	8.94	-4.12667	0	4.02614
1172.1	-36347.7	-14546	8.8657	-4.13009	-3.27967e-72	4.02843
1172.11	-36347.6	-14545.9	8.79595	-4.12997	1.25097e-71	4.02943
1172.13	-36347.5	-14545.7	8.7258	-4.13001	-4.6724e-71	4.02941
1172.15	-36347.5	-14545.6	8.65532	-4.13	3.6561e-70	4.02942
1172.16	-36347.4	-14545.4	8.58874	-4.13001	-1.38961e-69	4.02941
1172.18	-36347.4	-14545.3	8.518	-4.12998	5.17821e-69	4.02943
1172.2	-36347.3	-14545.2	8.44385	-4.13011	-2.99569e-68	4.02929
1172.21	-36347.3	-14545	8.37491	-4.12955	1.13545e-67	4.02811
1172.23	-36347.2	-14544.9	8.30776	-4.12628	-4.21657e-67	4.02524
1172.25	-36347.2	-14544.8	8.23668	-4.12086	2.14393e-66	4.01329
1172.26	-36347.1	-14544.6	8.16701	-4.09419	-8.10806e-66	3.98119
1172.28	-36347.1	-14544.5	8.09644	-4.02537	2.99717e-65	3.91564
1172.3	-36347	-14544.4	8.02732	-3.91784	-1.41564e-64	3.82304
1172.32	-36347	-14544.3	7.96518	-3.82088	5.34403e-64	3.73441
1172.33	-36346.9	-14544.2	7.90011	-3.74592	-1.96388e-63	3.65416
1172.35	-36346.9	-14544	7.83475	-3.67277	8.8377e-63	3.57069
1172.37	-36346.8	-14543.9	7.77579	-3.57301	-3.33115e-62	3.46469
1172.38	-36346.8	-14543.8	7.71503	-3.40936	1.21516e-61	3.31085
1172.4	-36346.7	-14543.7	7.65723	-3.20401	-5.28276e-61	3.1281
1172.42	-36346.7	-14543.5	7.60594	-3.02935	1.98864e-60	2.95757
1172.43	-36346.7	-14543.4	7.55619	-2.86896	-7.18738e-60	2.79149
1172.45	-36346.6	-14543.3	7.50721	-2.70195	3.04429e-59	2.6254
1172.47	-36346.6	-14543.2	7.46434	-2.53187	-1.14472e-58	2.465
1172.49	-36346.5	-14543.1	7.42325	-2.36046	4.08894e-58	2.29326
1172.5	-36346.5	-14542.9	7.38319	-2.18458	-1.6969e-57	2.1138
1172.52	-36346.4	-14542.8	7.34861	-1.99301	6.37462e-57	1.91609
1172.54	-36346.4	-14542.7	7.31761	-1.73068	-2.24273e-56	1.66939
1172.55	-36346.3	-14542.6	7.29278	-1.44589	9.15499e-56	1.40369
1172.57	-36346.3	-14542.5	7.26927	-1.19043	-3.4363e-55	1.16406
1172.59	-36346.3	-14542.4	7.24897	-0.973987	1.18489e-54	0.94678
1172.61	-36346.2	-14542.2	7.23423	-0.798861	-4.77134e-54	0.765153
1172.62	-36346.2	-14542.1	7.22345	-0.634445	1.78958e-53	0.608701
1172.64	-36346.1	-14542	7.21331	-0.488945	-6.68119e-53	0.469142
1172.66	-36346.1	-14541.9	7.2053	-0.36683	2.24006e-52	0.349347
1172.67	-36346	-14541.8	7.19837	-0.277798	-8.91723e-52	0.25976
1172.69	-36346	-14541.7	7.19408	-0.209974	2.88373e-51	0.192212
1172.71	-36345.9	-14541.5	7.19058	-0.162518	-1.13708e-50	0.14222
1172.72	-36345.9	-14541.4	7.18979	-0.124383	4.25958e-50	0.106479
1172.74	-36345.9	-14541.3	7.19023	-0.0971927	-1.28673e-49	0.0772733
1172.76	-36345.8	-14541.2	7.18733	-0.0764158	5.02958e-49	0.0572696
1172.77	-36345.8	-14541.1	7.18397	-0.0620723	-1.88308e-48	0.042539
1172.79	-36345.7	-14541	7.18026	-0.0510403	5.05797e-48	0.0315663
1172.81	-36345.7	-14540.9	7.17993	-0.0440881	-1.96247e-47	0.0236388
1172.83	-36345.6	-14540.8	7.18002	-0.0373195	7.34394e-47	0.0180174
1172.84	-36345.6	-14540.7	7.18	-0.0335072	-1.47988e-46	0.0133071
1172.86	-36345.5	-14540.5	7.18	-0.0302018	5.70444e-46	0.00998146
1172.88	-36345.5	-14540.4	7.18	-0.026862	-2.13378e-45	0.00674433
1172.89	-36345.5	-14540.3	7.18	-0.0233333	0	0.00326797
1172.91	-36345.4	-14540.2	7.18	-0.02	-7.49548e-54	0.00108932
1172.93	-36345.4	-14540.1	7.18	-0.02	2.80259e-53	5.97092e-15
1172.94	-36345.3	-14540	7.18	-0.02	0	0
1172.96	-36345.3	-14539.8	7.18	-0.0200017	-1.8338e-42	-1.69595e-06
1172.98	-36345.2	-14539.7	7.18	-0.0199996	6.98939e-42	4.39972e-07
1173	-36345.2	-14539.6	7.18	-0.0200002	-5.47678e-41	-2.18338e-07
1173.01	-36345.2	-14539.5	7.18	-0.0199999	2.0818e-40	5.83448e-08
1173.03	-36345.1	-14539.4	7.18	-0.02	-7.75761e-40	-1.50375e-08
1173.05	-36345.1	-14539.3	7.18	-0.02	4.48792e-39	5.59846e-09
1173.06	-36345	-14539.2	7.18	-0.02	-1.70105e-38	-1.49531e-09
1173.08	-36345	-14539.1	7.18	-0.02	6.31695e-38	3.82551e-10
1173.1	-36344.9	-14538.9	7.18	-0.02	-3.21187e-37	-1.26639e-10
1173.12	-36344.9	-14538.8	7.18	-0.02	1.21469e-36	3.38065e-11
1173.13	-36344.9	-14538.7	7.18001	-0.02	-4.49014e-36	-8.57585e-12
1173.15	-36344.8	-14538.6	7.17995	-0.02	2.12081e-35	2.66246e-12
1173.17	-36344.8	-14538.5	7.18019	-0.02	-8.00603e-35	-7.10328e-13
1173.18	-36344.7	-14538.4	7.17921	-0.02	2.94214e-34	1.78435e-13
1173.2	-36344.7	-14538.3	7.17545	-0.02	-1.324e-33	-5.32023e-14
1173.22	-36344.6	-14538.1	7.17198	-0.02	4.99048e-33	1.41847e-14
1173.23	-36344.6	-14538	7.16973	-0.02	-1.82047e-32	-3.52256e-15
1173.25	-36344.5	-14537.9	7.17008	-0.02	7.91424e-32	1.02158e-15
1173.27	-36344.5	-14537.8	7.16998	-0.02	-2.97923e-31	-2.72168e-16
1173.28	-36344.5	-14537.7	7.17001	-0.02	1.07676e-30	6.66739e-17
1173.3	-36344.4	-14537.6	7.17	-0.02	-4.56073e-30	-1.89511e-17
1173.32	-36344.4	-14537.5	7.17	-0.02	1.71494e-29	5.0447e-18
1173.34	-36344.3	-14537.3	7.17	-0.02	-6.12575e-29	-1.2156e-18
1173.35	-36344.3	-14537.2	7.17	-0.02	2.54217e-28	3.40314e-19
1173.37	-36344.2	-14537.1	7.17	-0.02	-9.54998e-28	-9.05028e-20
1173.39	-36344.2	-14537	7.17	-0.02	3.35989e-27	2.1365e-20
1173.4	-36344.2	-14536.9	7.17	-0.02	-1.37153e-26	-5.90267e-21
1173.42	-36344.1	-14536.8	7.17	-0.02	5.14801e-26	1.53545e-21
1173.44	-36344.1	-14536.7	7.17	-0.02	-1.77512e-25	-2.40361e-22
1173.45	-36344	-14536.5	7.17	-0.02	7.14807e-25	-3.87788e-22
1173.47	-36344	-14536.4	7.17	-0.02	-2.68102e-24	1.79963e-21
1173.49	-36343.9	-14536.3	7.17	-0.02	8.99185e-24	-6.11806e-21
1173.51	-36343.9	-14536.2	7.17	-0.02	-3.57955e-23	2.43769e-20
1173.52	-36343.8	-14536.1	7.17	-0.02	1.34169e-22	-9.13754e-20
1173.54	-36343.8	-14536	7.17	-0.02	-4.32162e-22	2.94324e-19
1173.56	-36343.8	-14535.9	7.17	-0.02	1.70361e-21	-1.16024e-18
1173.57	-36343.7	-14535.7	7.17	-0.02	-6.38171e-21	4.34627e-18
1173.59	-36343.7	-14535.6	7.17	-0.02	1.92778e-20	-1.31292e-17
1173.61	-36343.6	-14535.5	7.17	-0.02	-7.53531e-20	5.13192e-17
1173.62	-36343.6	-14535.4	7.17	-0.02	2.82122e-19	-1.92139e-16
1173.64	-36343.5	-14535.3	7.17	-0.02	-7.57784e-19	5.16089e-16
1173.66	-36343.5	-14535.2	7.17	-0.02	2.94016e-18	-2.0024e-15
1173.68	-36343.5	-14535.1	7.17	-0.02	-1.10027e-17	7.49337e-15
1173.69	-36343.4	-14535	7.17	-0.02	2.21715e-17	-1.50999e-14
1173.71	-36343.4	-14534.8	7.17	-0.02	-8.54639e-17	5.82052e-14
1173.73	-36343.3	-14534.7	7.17	-0.02	3.19683e-16	-2.1772e-13
1173.74	-36343.3	-14534.6	7.17	-0.02	0	0
1173.76	-36343.2	-14534.5	7.17	-0.02	0	0
1173.78	-36343.2	-14534.4	7.17	-0.02	0	0
1173.79	-36343.2	-14534.3	7.16645	-0.02	-7.36154e-14	5.01358e-11
1173.81	-36343.1	-14534.1	7.16312	-0.02	2.80793e-13	-1.91234e-10
1173.83	-36343.1	-14534	7.15991	-0.02	-1.04877e-12	7.14263e-10
1173.85	-36343	-14533.9	7.16004	-0.02	8.20648e-12	-5.58902e-09
1173.86	-36343	-14533.8	7.15999	-0.02	-3.11912e-11	2.12428e-08
1173.88	-36342.9	-14533.7	7.16	-0.02	1.1623e-10	-7.91586e-08
1173.9	-36342.9	-14533.6	7.16	-0.02	-6.72413e-10	4.57947e-07
1173.91	-36342.8	-14533.5	7.16	-0.02	2.54864e-09	-1.73575e-06
1173.93	-36342.8	-14533.4	7.16	-0.02	-9.46452e-09	6.44581e-06
1173.95	-36342.8	-14533.2	7.16	-0.02	4.81226e-08	-3.27739e-05
1173.96	-36342.7	-14533.1	7.16	-0.02	-1.81993e-07	0.000138137
1173.98	-36342.7	-14533	7.16	-0.02	6.72745e-07	0.00152176
1174	-36342.6	-14532.9	7.16	-0.02	-3.17755e-06	0.00421395
1174.02	-36342.6	-14532.8	7.16	-0.02	1.19952e-05	0.00731818
1174.03	-36342.5	-14532.7	7.16	-0.02	-4.40813e-05	0.00916351
1174.05	-36342.5	-14532.6	7.16	-0.02	0.000198371	0.00988932
1174.07	-36342.4	-14532.4	7.16	-0.02	-0.00089426	0.00978115
1174.08	-36342.4	-14532.3	7.16	-0.02	-0.00459319	0.00980958
1174.1	-36342.4	-14532.2	7.16	-0.02	-0.00828508	0.00980228
1174.12	-36342.3	-14532.1	7.16	-0.02	-0.0102233	0.00980436
1174.13	-36342.3	-14532	7.16	-0.02	-0.0101368	0.00980381
1174.15	-36342.2	-14531.9	7.16	-0.02	-0.00880186	0.00980395
1174.17	-36342.2	-14531.8	7.16	-0.02	-0.00475036	0.00980391
1174.19	-36342.2	-14531.7	7.16	-0.02	-0.00313347	0.00980392
1174.2	-36342.1	-14531.5	7.16	-0.02	-0.0032963	0.00980392
1174.22	-36342.1	-14531.4	7.16	-0.02	-0.00369124	0.00980392
1174.24	-36342	-14531.3	7.16	-0.02	-0.00142616	0.00980392
1174.25	-36342	-14531.2	7.16	-0.02	0.000317365	0.00980392
1174.27	-36341.9	-14531.1	7.16	-0.02	-8.4307e-05	0.00980392
1174.29	-36341.9	-14531	7.16	-0.02	1.93927e-05	0.00980392
1174.3	-36341.8	-14530.9	7.16	-0.02	-5.31615e-06	0.00980392
1174.32	-36341.8	-14530.7	7.16	-0.02	1.4104e-06	0.00980392
1174.34	-36341.8	-14530.6	7.16	-0.02	-3.13414e-07	0.00980392
1174.36	-36341.7	-14530.5	7.15999	-0.02	8.52849e-08	0.00980392
1174.37	-36341.7	-14530.4	7.16002	-0.02	-2.25921e-08	0.00980392
1174.39	-36341.6	-14530.3	7.15994	-0.02	4.78316e-09	0.00980392
1174.41	-36341.6	-14530.2	7.16025	-0.02	-1.29396e-09	0.00980392
1174.42	-36341.5	-14530.1	7.15758	-0.02	3.42147e-10	0.00980392
1174.44	-36341.5	-14530	7.15398	-0.02	-6.72919e-11	0.00980392
1174.46	-36341.4	-14529.8	7.15038	-0.02	1.81206e-11	0.00980392
1174.47	-36341.4	-14529.7	7.14991	-0.02	-4.78074e-12	0.00980392
1174.49	-36341.4	-14529.6	7.15002	-0.02	8.26235e-13	0.00980392
1174.51	-36341.3	-14529.5	7.15	-0.02	-2.21181e-13	0.00980392
1174.53	-36341.3	-14529.4	7.15	-0.02	5.61558e-14	0.00980392
1174.54	-36341.2	-14529.3	7.15	-0.02	-3.04049e-15	0.00980392
1174.56	-36341.2	-14529.1	7.15	-0.02	-1.50265e-14	0.00980392
1174.58	-36341.1	-14529	7.15	-0.02	6.31517e-14	0.00980392
1174.59	-36341.1	-14528.9	7.15	-0.02	0	0.00980392
1174.61	-36341.1	-14528.8	7.15	-0.02	2.23666e-22	0.00980392
1174.63	-36341	-14528.7	7.15	-0.02	0	0.00980392
1174.64	-36341	-14528.6	7.15	-0.02	-1.46628e-11	0.00980392
1174.66	-36340.9	-14528.5	7.15	-0.02	5.59289e-11	0.00980392
1174.68	-36340.9	-14528.4	7.15	-0.02	-2.08896e-10	0.00980392
1174.7	-36340.8	-14528.3	7.15	-0.02	1.63458e-09	0.00980392
1174.71	-36340.8	-14528.1	7.15	-0.02	-6.21273e-09	0.00980392
1174.73	-36340.8	-14528	7.15	-0.02	2.3151e-08	0.00980392
1174.75	-36340.7	-14527.9	7.15	-0.02	-1.33933e-07	0.00980392
1174.76	-36340.7	-14527.8	7.15	-0.02	5.07643e-07	0.00980392
1174.78	-36340.6	-14527.7	7.15	-0.02	-1.88516e-06	0.00980392
1174.8	-36340.6	-14527.6	7.15	-0.02	9.58515e-06	0.00980392
1174.81	-36340.5	-14527.4	7.15	-0.02	-3.62498e-05	0.00980392
1174.83	-36340.5	-14527.3	7.15	-0.02	0.000133999	0.00980392
1174.85	-36340.4	-14527.2	7.15	-0.02	-0.00071772	0.00980394
1174.87	-36340.4	-14527.1	7.15	-0.0200001	-0.00432629	0.00980386
1174.88	-36340.4	-14527	7.15	-0.0199997	-0.00786179	0.00980413
1174.9	-36340.3	-14526.9	7.15	-0.0200012	-0.0102586	0.00980296
1174.92	-36340.3	-14526.8	7.15	-0.0199957	-0.010141	0.00980754
1174.93	-36340.2	-14526.7	7.15	-0.0200158	-0.00902096	0.00979073
1174.95	-36340.2	-14526.5	7.15	-0.0199311	-0.00525243	0.00986127
1174.97	-36340.1	-14526.4	7.15	-0.0202593	-0.00175244	0.00951198
1174.98	-36340.1	-14526.3	7.15	-0.0187837	0.000263093	0.0079127
1175	-36340.1	-14526.2	7.15	-0.0150727	-7.47803e-05	0.00499007
1175.02	-36340	-14526.1	7.14999	-0.0115287	1.99061e-05	0.00208194
1175.04	-36340	-14526	7.15002	-0.00975083	-4.79624e-06	0.000410932
1175.05	-36339.9	-14525.9	7.14992	-0.0100698	1.3409e-06	-7.69225e-05
1175.07	-36339.9	-14525.7	7.15031	-0.00998145	-3.49732e-07	2.04568e-05
1175.09	-36339.8	-14525.6	7.14833	-0.0100044	5.83075e-08	-4.82973e-06
1175.1	-36339.8	-14525.5	7.1447	-0.00999879	8.28346e-08	1.33631e-06
1175.12	-36339.8	-14525.4	7.1411	-0.0100003	-3.92283e-07	-3.54988e-07
1175.14	-36339.7	-14525.3	7.1398	-0.00999993	1.3726e-06	8.16559e-08
1175.15	-36339.7	-14525.2	7.14005	-0.01	-5.53256e-06	-2.23845e-08
1175.17	-36339.6	-14525.1	7.13999	-0.00999999	2.07523e-05	5.93872e-09
1175.19	-36339.6	-14525	7.14	-0.01	-6.96011e-05	-1.31975e-09
1175.21	-36339.5	-14524.8	7.14	-0.01	0.000277074	3.59397e-10
1175.22	-36339.5	-14524.7	7.14	-0.01	-0.00221093	-9.62211e-11
1175.24	-36339.5	-14524.6	7.14	-0.01	-0.0056358	2.54877e-11
1175.26	-36339.4	-14524.5	7.14	-0.01	-0.00939826	-5.39168e-12
1175.27	-36339.4	-14524.4	7.14	-0.01	-0.0101472	1.44073e-12
1175.29	-36339.3	-14524.3	7.14	-0.01	-0.00997006	-2.83357e-13
1175.31	-36339.3	-14524.2	7.14	-0.01	-0.0100119	7.63033e-14
1175.32	-36339.2	-14524	7.14	-0.01	-0.00998244	-2.01314e-14
1175.34	-36339.2	-14523.9	7.14	-0.01	-0.010042	3.48011e-15
1175.36	-36339.1	-14523.8	7.14	-0.01	-0.00983828	-9.35037e-16
1175.38	-36339.1	-14523.7	7.14	-0.01	-0.0128947	2.50216e-16
1175.39	-36339.1	-14523.6	7.14	-0.01	-0.0162354	-6.58266e-17
1175.41	-36339	-14523.5	7.14	-0.01	-0.0198786	8.4007e-18
1175.43	-36339	-14523.4	7.14	-0.01	-0.0200316	-2.20408e-18
1175.44	-36338.9	-14523.3	7.14	-0.01	-0.02	0
1175.46	-36338.9	-14523.1	7.14	-0.01	-0.02	0
1175.48	-36338.8	-14523	7.14	-0.01	-0.02	9.00859e-30
1175.49	-36338.8	-14522.9	7.14	-0.01	-0.02	0
1175.51	-36338.7	-14522.8	7.14	-0.01	-0.0200002	-2.56464e-21
1175.53	-36338.7	-14522.7	7.14	-0.01	-0.0199994	6.85622e-22
1175.55	-36338.7	-14522.6	7.14	-0.01	-0.0200021	-1.77839e-22
1175.56	-36338.6	-14522.4	7.14	-0.01	-0.0199835	8.80337e-23
1175.58	-36338.6	-14522.3	7.14	-0.01	-0.0200625	-2.26895e-23
1175.6	-36338.5	-14522.2	7.14	-0.01	-0.0196197	8.44813e-24
1175.61	-36338.5	-14522.1	7.14	-0.01	-0.0160542	-2.25961e-24
1175.63	-36338.5	-14522	7.14	-0.01	-0.0126337	5.89848e-25
1175.65	-36338.4	-14521.9	7.14	-0.01	-0.00972235	-2.55328e-25
1175.66	-36338.4	-14521.8	7.14	-0.01	-0.0100653	2.93989e-25
1175.68	-36338.3	-14521.7	7.14	-0.01	-0.0100159	-9.11125e-25
1175.7	-36338.3	-14521.6	7.14	-0.01	-0.00984102	4.24638e-24
1175.72	-36338.2	-14521.4	7.14001	-0.01	-0.0107056	-1.60159e-23
1175.73	-36338.2	-14521.3	7.13996	-0.01	-0.014397	5.88534e-23
1175.75	-36338.2	-14521.2	7.1402	-0.01	-0.0180296	-2.64846e-22
1175.77	-36338.1	-14521.1	7.13911	-0.01	-0.0203356	9.98271e-22
1175.78	-36338.1	-14521	7.1354	-0.01	-0.0197299	-3.64158e-21
1175.8	-36338	-14520.9	7.13173	-0.01	-0.0211242	1.58312e-20
1175.82	-36338	-14520.7	7.12972	-0.01	-0.0246977	-5.95951e-20
1175.84	-36337.9	-14520.7	7.13007	-0.01	-0.0283272	2.1539e-19
1175.85	-36337.9	-14520.5	7.12998	-0.01	-0.0303082	-9.12306e-19
1175.87	-36337.8	-14520.4	7.13001	-0.01	-0.0299128	3.43048e-18
1175.89	-36337.8	-14520.3	7.13	-0.01	-0.0300394	-1.22536e-17
1175.9	-36337.8	-14520.2	7.13	-0.01	-0.0299128	5.08523e-17
1175.92	-36337.7	-14520.1	7.13	-0.01	-0.0303084	-1.91033e-16
1175.94	-36337.7	-14520	7.13	-0.01	-0.0283264	6.72096e-16
1175.95	-36337.6	-14519.8	7.13	-0.01	-0.0247011	-2.74355e-15
1175.97	-36337.6	-14519.7	7.13	-0.01	-0.0211115	1.02978e-14
1175.99	-36337.6	-14519.6	7.13	-0.01	-0.0197665	-3.84478e-14
1176	-36337.5	-14519.5	7.13	-0.01	-0.0200537	1.32524e-13
1176.02	-36337.5	-14519.4	7.13	-0.01	-0.0199853	-5.33636e-13
1176.04	-36337.4	-14519.3	7.13	-0.01	-0.0200039	2.0015e-12
1176.06	-36337.4	-14519.2	7.13	-0.01	-0.0199991	-6.71281e-12
1176.07	-36337.3	-14519.1	7.13	-0.01	-0.0200002	2.67229e-11
1176.09	-36337.3	-14519	7.13	-0.01	-0.0200001	-1.00163e-10
1176.11	-36337.2	-14518.8	7.13	-0.01	-0.0199996	3.22628e-10
1176.12	-36337.2	-14518.7	7.13	-0.01	-0.0200014	-1.27182e-09
1176.14	-36337.2	-14518.6	7.13	-0.01	-0.0199946	4.76423e-09
1176.16	-36337.1	-14518.5	7.13	-0.01	-0.0200163	-1.43917e-08
1176.17	-36337.1	-14518.4	7.13	-0.01	-0.0199364	5.62544e-08
1176.19	-36337	-14518.3	7.13	-0.01	-0.0202381	-2.10617e-07
1176.21	-36337	-14518.1	7.13	-0.01	-0.0171275	5.65719e-07
1176.23	-36336.9	-14518	7.13	-0.01	-0.0137476	-2.19496e-06
1176.24	-36336.9	-14517.9	7.13	-0.01	-0.010235	8.21398e-06
1176.26	-36336.9	-14517.8	7.13	-0.01	-0.00997107	-1.6552e-05
1176.28	-36336.8	-14517.7	7.13	-0.01	-0.0100062	6.38026e-05
1176.29	-36336.8	-14517.6	7.13	-0.01	-0.0100043	-0.00387137
1176.31	-36336.7	-14517.5	7.13	-0.01	-0.01	-0.0185185
1176.33	-36336.7	-14517.4	7.13	-0.01	-0.01	-0.0501089
1176.35	-36336.7	-14517.2	7.13	-0.01	-0.00666667	-0.0947712
1176.36	-36336.6	-14517.1	7.13	-0.01	-0.00310852	-0.14777
1176.38	-36336.6	-14517	7.13	-0.01	8.86181e-05	-0.190858
1176.4	-36336.5	-14516.9	7.13	-0.01	-2.49709e-05	-0.233604
1176.41	-36336.5	-14516.8	7.13	-0.01	2.79947e-05	-0.285975
1176.43	-36336.4	-14516.7	7.13	-0.01	-6.63479e-05	-0.355044
1176.45	-36336.4	-14516.6	7.12998	-0.01	0.000243241	-0.435143
1176.46	-36336.3	-14516.4	7.13011	-0.01	0.00409248	-0.521402
1176.48	-36336.3	-14516.3	7.12958	-0.01	0.00684676	-0.588645
1176.5	-36336.3	-14516.2	7.12583	-0.01	0.00661818	-0.645586
1176.51	-36336.2	-14516.1	7.12244	-0.01	0.00663777	-0.684762
1176.53	-36336.2	-14516	7.11976	-0.01	0.006829	-0.715843
1176.55	-36336.1	-14515.9	7.12007	-0.01	0.00579708	-0.73889
1176.57	-36336.1	-14515.8	7.11998	-0.01	0.00300294	-0.75511
1176.58	-36336	-14515.7	7.12	-0.01	0.00336427	-0.77254
1176.6	-36336	-14515.5	7.12	-0.01	0.00355889	-0.797725
1176.62	-36335.9	-14515.4	7.12	-0.01	0.00224596	-0.83474
1176.63	-36335.9	-14515.3	7.12	-0.01	-0.000358036	-0.883094
1176.65	-36335.9	-14515.2	7.12	-0.01	8.88817e-05	-0.93786
1176.67	-36335.8	-14515.1	7.12	-0.01	-2.56404e-05	-0.990236
1176.68	-36335.8	-14515	7.12	-0.01	6.28122e-06	-1.04141
1176.7	-36335.7	-14514.9	7.12	-0.01	-1.78534e-06	-1.09762
1176.72	-36335.7	-14514.7	7.12	-0.01	4.75251e-07	-1.15704
1176.74	-36335.7	-14514.6	7.12	-0.01	-1.14519e-07	-1.22609
1176.75	-36335.6	-14514.5	7.12	-0.01	3.20603e-08	-1.30935
1176.77	-36335.6	-14514.4	7.12	-0.01	-8.52618e-09	-1.4103
1176.79	-36335.5	-14514.3	7.12	-0.01	2.01305e-09	-1.53947
1176.8	-36335.5	-14514.2	7.12	-0.01	-5.573e-10	-1.67415
1176.82	-36335.4	-14514.1	7.12	-0.01	1.49236e-10	-1.79102
1176.84	-36335.4	-14514	7.12	-0.01	-3.96441e-11	-1.88757
1176.86	-36335.3	-14513.8	7.12	-0.01	9.11912e-12	-1.97649
1176.87	-36335.3	-14513.7	7.12	-0.01	-2.49984e-12	-2.06869
1176.89	-36335.3	-14513.6	7.12	-0.01	6.63219e-13	-2.16698
1176.91	-36335.2	-14513.5	7.12	-0.01	-1.47378e-13	-2.27207
1176.92	-36335.2	-14513.4	7.12	-0.01	4.0104e-14	-2.36564
1176.94	-36335.1	-14513.3	7.12	-0.01	-1.06239e-14	-2.44604
1176.96	-36335.1	-14513.2	7.12	-0.01	2.25031e-15	-2.52662
1176.97	-36335	-14513.1	7.12	-0.01	-6.12829e-16	-2.59852
1176.99	-36335	-14513	7.12	-0.01	1.77241e-16	-2.6696
1177.01	-36335	-14512.9	7.12	-0.01	-1.38866e-16	-2.69633
1177.02	-36334.9	-14512.7	7.12	-0.01	5.13074e-18	-2.76876
1177.04	-36334.9	-14512.6	7.12	-0.01	-1.09431e-18	-2.82872
1177.06	-36334.8	-14512.5	7.12	-0.01	2.9402e-19	-2.85896
1177.08	-36334.8	-14512.4	7.12	-0.01	-7.86803e-20	-2.88436
1177.09	-36334.8	-14512.3	7.12	-0.01	2.0701e-20	-2.90395
1177.11	-36334.7	-14512.1	7.12	-0.01	-2.64553e-21	-2.92563
1177.13	-36334.7	-14512	7.12	-0.01	7.08305e-22	-2.95054
1177.14	-36334.6	-14511.9	7.12	-0.01	-1.85696e-22	-2.97668
1177.16	-36334.6	-14511.8	7.12	-0.01	1.05918e-32	-3.00109
1177.18	-36334.5	-14511.7	7.12	-0.01	-2.83269e-33	-3.01961
1177.19	-36334.5	-14511.6	7.12	-0.01	0	-3.03813
1177.21	-36334.4	-14511.5	7.12003	-0.00999948	8.06405e-25	-3.06379
1177.23	-36334.4	-14511.4	7.11989	-0.010002	-2.15584e-25	-3.09572
1177.25	-36334.4	-14511.3	7.11645	-0.00999265	5.59279e-26	-3.13303
1177.26	-36334.3	-14511.1	7.11288	-0.0100575	-2.77544e-26	-3.1722
1177.28	-36334.3	-14511	7.10984	-0.0097814	7.41661e-27	-3.20623
1177.3	-36334.2	-14510.9	7.11004	-0.0108406	-1.91152e-27	-3.23408
1177.31	-36334.2	-14510.8	7.10999	-0.0272103	7.11658e-28	-3.25524
1177.33	-36334.2	-14510.7	7.10998	-0.0613444	-1.90079e-28	-3.26055
1177.35	-36334.1	-14510.6	7.11011	-0.116932	4.86286e-29	-3.25507
1177.37	-36334.1	-14510.4	7.10942	-0.172434	-1.6098e-29	-3.24105
1177.38	-36334	-14510.3	7.10602	-0.214522	4.29738e-30	-3.23066
1177.4	-36334	-14510.2	7.10176	-0.250833	-1.09013e-30	-3.22168
1177.42	-36333.9	-14510.1	7.09546	-0.306733	3.38443e-31	-3.21115
1177.43	-36333.9	-14510	7.09173	-0.37861	-9.02946e-32	-3.18895
1177.45	-36333.9	-14509.9	7.08466	-0.473954	2.26821e-32	-3.15617
1177.47	-36333.8	-14509.8	7.07674	-0.559123	-6.76291e-33	-3.11783
1177.48	-36333.8	-14509.7	7.06639	-0.627544	1.80311e-33	-3.09413
1177.5	-36333.7	-14509.6	7.05648	-0.676986	-4.47777e-34	-3.08552
1177.52	-36333.7	-14509.4	7.04471	-0.718732	1.29859e-34	-3.09064
1177.53	-36333.6	-14509.3	7.03119	-0.747128	-3.45971e-35	-3.10217
1177.55	-36333.6	-14509.2	7.01753	-0.767962	8.47538e-36	-3.12798
1177.57	-36333.5	-14509.1	7.00361	-0.782874	-2.409e-36	-3.17785
1177.59	-36333.5	-14509	6.99052	-0.79821	6.41266e-37	-3.24944
1177.6	-36333.5	-14508.9	6.9766	-0.823046	-1.54523e-37	-3.32912
1177.62	-36333.4	-14508.8	6.9631	-0.864897	4.32597e-38	-3.39318
1177.64	-36333.4	-14508.7	6.94822	-0.919112	-1.15045e-38	-3.42694
1177.65	-36333.3	-14508.5	6.93058	-0.979791	2.71614e-39	-3.44536
1177.67	-36333.3	-14508.4	6.91334	-1.02948	-7.51516e-40	-3.45861
1177.69	-36333.3	-14508.3	6.8973	-1.07609	1.99638e-40	-3.4723
1177.7	-36333.2	-14508.2	6.8777	-1.1372	-4.59216e-41	-3.48596
1177.72	-36333.2	-14508.1	6.85678	-1.20092	1.25886e-41	-3.49002
1177.74	-36333.1	-14508	6.83757	-1.2668	-3.33981e-42	-3.47908
1177.76	-36333.1	-14507.9	6.81401	-1.35015	7.42159e-43	-3.44076
1177.77	-36333	-14507.8	6.7903	-1.46217	-2.01953e-43	-3.37564
1177.79	-36333	-14507.7	6.76483	-1.59718	5.34978e-44	-3.29293
1177.81	-36333	-14507.6	6.73675	-1.74412	-1.13264e-44	-3.19863
1177.82	-36332.9	-14507.5	6.70733	-1.86686	3.06407e-45	-3.11905
1177.84	-36332.9	-14507.4	6.67475	-1.95459	-8.10199e-46	-3.05724
1177.86	-36332.8	-14507.2	6.63973	-2.03761	1.59346e-46	-2.99799
1177.88	-36332.8	-14507.1	6.60305	-2.1319	-4.29093e-47	-2.93059
1177.89	-36332.8	-14507.1	6.5669	-2.23994	1.13209e-47	-2.84755
1177.91	-36332.7	-14506.9	6.52496	-2.35143	-1.95687e-48	-2.751
1177.93	-36332.7	-14506.8	6.48475	-2.44058	5.2514e-49	-2.6594
1177.94	-36332.7	-14506.7	6.442	-2.52045	-1.38166e-49	-2.57367
1177.96	-36332.6	-14506.6	6.396	-2.60203	1.76572e-50	-2.48138
1177.98	-36332.6	-14506.5	6.35247	-2.67593	-4.72748e-51	-2.39587
1177.99	-36332.5	-14506.4	6.30942	-2.74281	1.2394e-51	-2.31516
1178.01	-36332.5	-14506.3	6.26	-2.80667	0	-2.23747
1178.03	-36332.5	-14506.2	6.21333	-2.86	0	-2.16993
1178.04	-36332.4	-14506.2	6.16333	-2.9	-4.93346e-63	-2.10566
1178.06	-36332.4	-14506	6.11374	-2.93509	-5.38223e-54	-2.04121
1178.08	-36332.3	-14505.9	6.06375	-2.95771	1.43888e-54	-1.99081
1178.1	-36332.3	-14505.9	6.0136	-2.97441	-3.73283e-55	-1.94992
1178.11	-36332.3	-14505.7	5.96057	-2.9962	1.85243e-55	-1.91832
1178.13	-36332.2	-14505.7	5.91091	-3.02348	-4.95011e-56	-1.89529
1178.15	-36332.2	-14505.6	5.8605	-3.05332	1.27582e-56	-1.87835
1178.16	-36332.2	-14505.5	5.80753	-3.07675	-4.74986e-57	-1.86342
1178.18	-36332.1	-14505.4	5.75813	-3.09264	1.26866e-57	-1.84779
1178.2	-36332.1	-14505.3	5.70696	-3.11038	-3.24565e-58	-1.82675
1178.21	-36332.1	-14505.2	5.65036	-3.13713	1.07444e-58	-1.79794
1178.23	-36332	-14505.1	5.59773	-3.17218	-2.86822e-59	-1.76717
1178.25	-36332	-14505	5.54339	-3.21361	7.27594e-60	-1.73537
1178.27	-36332	-14504.9	5.48741	-3.25393	-2.25889e-60	-1.70521
1178.28	-36331.9	-14504.9	5.43392	-3.28626	6.02658e-61	-1.6806
1178.3	-36331.9	-14504.8	5.37565	-3.31991	-1.51388e-61	-1.6573
1178.32	-36331.9	-14504.7	5.31623	-3.35801	4.5138e-62	-1.63104
1178.33	-36331.8	-14504.6	5.26039	-3.40198	-1.20343e-62	-1.6006
1178.35	-36331.8	-14504.5	5.20207	-3.44577	2.98749e-63	-1.56408
1178.37	-36331.8	-14504.4	5.1432	-3.48338	-8.61828e-64	-1.52869
1178.38	-36331.7	-14504.3	5.08557	-3.51241	2.11131e-64	-1.50208
1178.4	-36331.7	-14504.3	5.02491	-3.54725	-6.00369e-65	-1.46252
1178.42	-36331.7	-14504.2	4.96537	-3.59417	1.60793e-65	-1.46894
1178.44	-36331.7	-14504.1	4.90386	-3.64866	-4.2801e-66	-1.21371
1178.45	-36331.6	-14504	4.83984	-3.70135	1.03087e-66	-0.31941
1178.47	-36331.6	-14503.9	4.77687	-3.74288	-2.86596e-67	1.20965
1178.49	-36331.6	-14503.9	4.71099	-3.78361	6.76662e-68	2.65911
1178.5	-36331.5	-14503.8	4.64578	-3.83041	-1.87329e-68	3.4217
1178.52	-36331.5	-14503.7	4.58264	-3.87951	5.01637e-69	3.57477
1178.54	-36331.5	-14503.7	4.52015	-3.91287	-1.33258e-69	3.58599
1178.55	-36331.5	-14503.6	4.45174	-3.95994	3.06527e-70	3.75179
1178.57	-36331.4	-14503.5	4.38333	-4.02684	-8.40288e-71	3.99254
1178.59	-36331.4	-14503.5	4.31539	-4.12976	2.22932e-71	4.27957
1178.61	-36331.4	-14503.4	4.242	-4.24797	-4.95392e-72	4.58884
1178.62	-36331.3	-14503.3	4.16793	-4.35282	1.34804e-72	4.83842
1178.64	-36331.3	-14503.2	4.0957	-4.43572	-3.57098e-73	4.98662
1178.66	-36331.3	-14503.2	4.01584	-4.50499	7.56041e-74	5.03258
1178.67	-36331.3	-14503.1	3.93763	-4.56548	-2.04527e-74	4.99087
1178.69	-36331.3	-14503.1	3.86192	-4.63275	5.40809e-75	4.90147
1178.71	-36331.2	-14503	3.78085	-4.70679	-1.06364e-75	4.78521
1178.72	-36331.2	-14502.9	3.70347	-4.77899	2.8642e-76	4.67964
1178.74	-36331.2	-14502.9	3.6246	-4.83193	-7.55668e-77	4.59677
1178.76	-36331.2	-14502.8	3.54001	-4.878	1.30621e-77	4.54488
1178.78	-36331.1	-14502.8	3.45634	-4.9217	-3.50532e-78	4.53441
1178.79	-36331.1	-14502.7	3.37346	-4.96461	9.22257e-79	4.56478
1178.81	-36331.1	-14502.7	3.28514	-5.0109	-1.17862e-79	4.62852
1178.83	-36331.1	-14502.6	3.20144	-5.04493	3.15559e-80	4.7066
1178.84	-36331.1	-14502.6	3.11852	-5.07482	-8.27301e-81	4.789
1178.86	-36331	-14502.5	3.02667	-5.10667	4.71871e-91	4.878
1178.88	-36331	-14502.5	2.94	-5.13333	0	4.95643
1178.89	-36331	-14502.4	2.85333	-5.15	0	5.02179
1178.91	-36331	-14502.4	2.76152	-5.15344	3.59265e-83	5.0732
1178.93	-36331	-14502.3	2.67841	-5.153	-9.60456e-84	5.10264
1178.95	-36331	-14502.3	2.59146	-5.14271	2.49166e-84	5.11935
1178.96	-36330.9	-14502.2	2.50293	-5.1317	-1.2365e-84	5.12295
1178.98	-36330.9	-14502.2	2.41694	-5.11459	3.3042e-85	5.11636
1179	-36330.9	-14502.2	2.33278	-5.09817	-8.51609e-86	5.09998
1179.01	-36330.9	-14502.1	2.24118	-5.08464	3.17053e-86	5.07436
1179.03	-36330.9	-14502.1	2.15901	-5.06959	-8.46829e-87	5.04023
1179.05	-36330.9	-14502.1	2.0745	-5.04128	2.16647e-87	4.99526
1179.06	-36330.9	-14502	1.9865	-5.0084	-7.17187e-88	4.94065
1179.08	-36330.8	-14502	1.90412	-4.97753	1.91454e-88	4.89223
1179.1	-36330.8	-14502	1.81931	-4.95927	-4.8567e-89	4.85233
1179.12	-36330.8	-14501.9	1.73153	-4.94905	1.50781e-89	4.82832
1179.13	-36330.8	-14501.9	1.6493	-4.95689	-4.02275e-90	4.82203
1179.15	-36330.8	-14501.9	1.56407	-4.97038	1.01052e-90	4.82678
1179.17	-36330.8	-14501.9	1.47666	-4.97877	-3.01297e-91	4.83491
1179.18	-36330.8	-14501.8	1.39419	-4.97929	8.03311e-92	4.8404
1179.2	-36330.8	-14501.8	1.31002	-4.9752	-1.99491e-92	4.84487
1179.22	-36330.8	-14501.8	1.22539	-4.97269	5.78541e-93	4.85201
1179.23	-36330.8	-14501.8	1.14286	-4.97523	-1.54135e-93	4.86405
1179.25	-36330.8	-14501.8	1.05695	-4.98449	3.7759e-94	4.88115
1179.27	-36330.7	-14501.7	0.970117	-4.99335	-1.07324e-94	4.8995
1179.29	-36330.8	-14501.7	0.888047	-5.00068	2.85693e-95	4.91619
1179.3	-36330.7	-14501.7	0.80186	-5.01309	-6.88421e-96	4.93266
1179.32	-36330.7	-14501.7	0.71443	-5.02757	1.92728e-96	4.9472
1179.34	-36330.7	-14501.7	0.637231	-5.03791	-5.12542e-97	4.9557
1179.35	-36330.7	-14501.7	0.551555	-5.04027	1.21008e-97	4.95819
1179.37	-36330.7	-14501.7	0.46395	-5.04015	-3.34809e-98	4.95532
1179.39	-36330.7	-14501.7	0.37775	-5.04048	8.89374e-99	4.95843
1179.4	-36330.7	-14501.7	0.287274	-5.06199	-2.0445e-99	4.9489
1179.42	-36330.7	-14501.7	0.201544	-5.02724	5.55334e-100	5.00844
1179.44	-36330.7	-14501.7	0.108896	-5.20235	-1.23411e-100	4.64133
1179.46	-36330.7	-14501.7	0.0355345	-3.94994	3.36074e-101	3.70997
