# Supplementary material for: Extraction of driving behavior primitives considering driver expectation and vehicle dynamics
Source: PLoS One. 2025 Dec 31;20(12):e0340123. doi: 10.1371/journal.pone.0340123 (PMC12755792; doi:10.1371/journal.pone.0340123)
Supplement: S1 File — (ZIP) [file pone.0340123.s001.zip › DataSetForPimitiveExaction-1/straight driving/d1c116_s_2.xlsx]

## Sheet: Sheet1
466.032	-36337.9	-14520	2.76876	-0.647957	0.0128439	-1.43895
466.049	-36337.9	-14520	2.75827	-0.705967	0.00986108	-1.36846
466.066	-36337.9	-14519.9	2.74788	-0.760588	0.00968563	-1.30265
466.083	-36337.9	-14519.9	2.73424	-0.835229	0.00600405	-1.2229
466.1	-36337.8	-14519.8	2.71955	-0.928476	0.00242165	-1.13001
466.117	-36337.8	-14519.8	2.70289	-1.01078	-0.000248598	-1.04696
466.134	-36337.8	-14519.8	2.68529	-1.07339	6.32558e-05	-0.973118
466.151	-36337.8	-14519.7	2.66388	-1.12401	-2.05529e-05	-0.902116
466.168	-36337.8	-14519.7	2.64427	-1.17069	8.91723e-06	-0.829491
466.185	-36337.8	-14519.6	2.62373	-1.23022	-1.48905e-05	-0.742658
466.202	-36337.7	-14519.6	2.60299	-1.30774	6.1497e-05	-0.646157
466.219	-36337.7	-14519.6	2.58213	-1.38169	-0.000230427	-0.553215
466.236	-36337.7	-14519.5	2.55809	-1.45197	0.001016	-0.45321
466.253	-36337.7	-14519.5	2.53238	-1.51987	0.00467256	-0.343455
466.27	-36337.7	-14519.4	2.50612	-1.58372	0.0085085	-0.233925
466.287	-36337.7	-14519.4	2.47689	-1.65039	0.00904636	-0.122093
466.304	-36337.6	-14519.4	2.4471	-1.71016	0.00499796	-0.0142686
466.321	-36337.6	-14519.3	2.41982	-1.75661	0.00154864	0.0884184
466.338	-36337.6	-14519.3	2.38824	-1.79387	-0.000254338	0.205975
466.355	-36337.6	-14519.3	2.35726	-1.82619	7.26689e-05	0.327406
466.372	-36337.6	-14519.2	2.32761	-1.85609	-2.48109e-05	0.437287
466.389	-36337.6	-14519.2	2.29671	-1.88392	2.52326e-05	0.541902
466.406	-36337.6	-14519.1	2.26372	-1.90442	-8.60141e-05	0.636723
466.423	-36337.5	-14519.1	2.23067	-1.91462	0.000318544	0.720983
466.44	-36337.5	-14519.1	2.19555	-1.91927	-0.00191114	0.803077
466.457	-36337.5	-14519	2.16352	-1.91853	-0.00548264	0.873138
466.474	-36337.5	-14519	2.13414	-1.91245	-0.00909513	0.931818
466.491	-36337.5	-14519	2.10291	-1.90551	-0.0101685	0.989852
466.508	-36337.5	-14518.9	2.06978	-1.8981	-0.00995415	1.05281
466.525	-36337.5	-14518.9	2.03675	-1.8962	-0.0100121	1.12663
466.542	-36337.5	-14518.9	2.00138	-1.89859	-0.00999752	1.22363
466.559	-36337.4	-14518.8	1.97012	-1.90763	-0.0100003	1.3263
466.576	-36337.4	-14518.8	1.94057	-1.91537	-0.0100011	1.42519
466.593	-36337.4	-14518.8	1.9091	-1.9217	-0.00999608	1.52692
466.61	-36337.4	-14518.8	1.87587	-1.93398	-0.0100154	1.62397
466.627	-36337.4	-14518.7	1.84271	-1.95017	-0.00994213	1.71759
466.644	-36337.4	-14518.7	1.80745	-1.96819	-0.0101555	1.81092
466.661	-36337.4	-14518.7	1.77384	-1.97923	-0.00710699	1.89532
466.678	-36337.4	-14518.6	1.74073	-1.98551	-0.00376407	1.98593
466.695	-36337.3	-14518.6	1.70538	-1.99915	-0.000121615	2.09461
466.712	-36337.3	-14518.6	1.67193	-2.01523	3.23429e-05	2.20711
466.729	-36337.3	-14518.6	1.63868	-2.04794	-8.47931e-06	2.31296
466.746	-36337.3	-14518.5	1.60333	-2.08	-1.2091e-16	2.41503
466.763	-36337.3	-14518.5	1.56667	-2.11	3.23369e-17	2.49129
466.78	-36337.3	-14518.5	1.53	-2.13	-8.43788e-18	2.55011
466.797	-36337.3	-14518.5	1.49122	-2.14407	3.68224e-08	2.59357
466.814	-36337.3	-14518.4	1.458	-2.15367	-9.84407e-09	2.62117
466.831	-36337.3	-14518.4	1.42106	-2.15686	2.5538e-09	2.64036
466.848	-36337.2	-14518.4	1.38214	-2.16018	-1.26733e-09	2.65256
466.865	-36337.2	-14518.4	1.34607	-2.16002	3.3866e-10	2.65964
466.882	-36337.2	-14518.3	1.31233	-2.15975	-8.72846e-11	2.66245
466.899	-36337.2	-14518.3	1.27329	-2.156	3.2496e-11	2.66205
466.916	-36337.2	-14518.3	1.23688	-2.15276	-8.67947e-12	2.65962
466.933	-36337.2	-14518.3	1.20037	-2.14944	2.2205e-12	2.65617
466.95	-36337.2	-14518.3	1.16479	-2.1455	-7.35071e-13	2.65112
466.967	-36337.2	-14518.3	1.12815	-2.13772	1.96228e-13	2.64426
466.984	-36337.2	-14518.2	1.0908	-2.12807	-4.97781e-14	2.63639
467.001	-36337.2	-14518.2	1.05292	-2.12141	1.54541e-14	2.62869
467.018	-36337.2	-14518.2	1.02066	-2.11472	-4.12307e-15	2.62214
467.035	-36337.2	-14518.2	0.985485	-2.10795	1.03572e-15	2.61395
467.052	-36337.2	-14518.2	0.946755	-2.10085	-3.0881e-16	2.60441
467.069	-36337.2	-14518.2	0.91043	-2.09463	8.23343e-17	2.59456
467.086	-36337.2	-14518.1	0.873937	-2.08635	-2.04465e-17	2.58484
467.103	-36337.1	-14518.1	0.839413	-2.07672	5.92968e-18	2.57622
467.12	-36337.1	-14518.1	0.806496	-2.0711	-1.57979e-18	2.56885
467.137	-36337.1	-14518.1	0.772108	-2.06188	3.87006e-19	2.55747
467.154	-36337.1	-14518.1	0.737376	-2.04346	-1.10001e-19	2.53756
467.171	-36337.1	-14518.1	0.704572	-2.0163	2.92817e-20	2.51045
467.188	-36337.1	-14518.1	0.670005	-1.98585	-7.05588e-21	2.48064
467.205	-36337.1	-14518.1	0.635407	-1.96213	1.97534e-21	2.45306
467.222	-36337.1	-14518.1	0.602696	-1.94249	-5.25323e-22	2.42344
467.239	-36337.1	-14518	0.567638	-1.91106	1.24025e-22	2.3751
467.256	-36337.1	-14518	0.535219	-1.86487	-3.4316e-23	2.30766
467.273	-36337.1	-14518	0.50598	-1.8115	9.11593e-24	2.23431
467.29	-36337.1	-14518	0.474602	-1.76217	-2.09689e-24	2.16035
467.307	-36337.1	-14518	0.443457	-1.71802	5.74823e-25	2.09028
467.324	-36337.1	-14518	0.416082	-1.65823	-1.52503e-25	2.01553
467.341	-36337.1	-14518	0.388383	-1.56927	3.38887e-26	1.92153
467.358	-36337.1	-14518	0.360828	-1.47232	-9.22166e-27	1.82569
467.375	-36337.1	-14518	0.336577	-1.39207	2.44283e-27	1.7393
467.392	-36337.1	-14518	0.314873	-1.31475	-5.17192e-28	1.65544
467.409	-36337.1	-14518	0.294616	-1.24085	1.39912e-28	1.5759
467.426	-36337.1	-14518	0.274916	-1.16245	-3.69931e-29	1.49816
467.443	-36337.1	-14518	0.253466	-1.08325	7.26845e-30	1.41755
467.46	-36337.1	-14518	0.236293	-1.01176	-1.92935e-30	1.34743
467.477	-36337.1	-14518	0.218541	-0.947397	3.33526e-31	1.27815
467.494	-36337.1	-14518	0.205017	-0.884146	-8.9612e-32	1.21263
467.511	-36337.1	-14517.9	0.188519	-0.818437	2.39803e-32	1.14176
467.528	-36337.1	-14517.9	0.174955	-0.737712	-6.30927e-33	1.06173
467.545	-36337.1	-14518	0.16066	-0.636148	8.0631e-34	0.965489
467.562	-36337.1	-14517.9	0.153652	-0.535647	-2.15878e-34	0.87036
467.579	-36337.1	-14517.9	0.147087	-0.442118	5.65967e-35	0.777879
467.596	-36337.1	-14517.9	0.14	-0.35	0	0.683007
467.613	-36337.1	-14517.9	0.133333	-0.263333	2.15888e-46	0.595861
467.63	-36337.1	-14517.9	0.13	-0.18	0	0.515251
467.647	-36337.1	-14517.9	0.130018	-0.105878	-2.45777e-37	0.436778
467.664	-36337.1	-14517.9	0.129994	-0.0356855	6.57061e-38	0.363765
467.681	-36337.1	-14517.9	0.130007	0.0491528	-1.70458e-38	0.279918
467.698	-36337.1	-14517.9	0.129953	0.155591	8.45904e-39	0.181236
467.715	-36337.1	-14517.9	0.130183	0.2505	-2.26045e-39	0.0888545
467.732	-36337.1	-14517.9	0.133966	0.332049	5.82597e-40	0.00718034
467.749	-36337.1	-14517.9	0.141724	0.397179	-2.169e-40	-0.0617401
467.766	-36337.1	-14517.9	0.151403	0.447538	5.79327e-41	-0.109841
467.783	-36337.1	-14517.9	0.157864	0.482137	-1.48211e-41	-0.14629
467.8	-36337.1	-14517.9	0.164841	0.508825	4.90637e-42	-0.173093
467.817	-36337.1	-14517.9	0.172057	0.526899	-1.30976e-42	-0.191202
467.834	-36337.1	-14517.9	0.182545	0.539385	3.32253e-43	-0.205831
467.851	-36337	-14517.9	0.192997	0.549108	-1.03151e-43	-0.217812
467.868	-36337.1	-14517.9	0.20289	0.554446	2.75201e-44	-0.226665
467.885	-36337	-14517.9	0.213104	0.557819	-6.91308e-45	-0.232237
467.902	-36337.1	-14517.9	0.223629	0.560327	2.06121e-45	-0.234825
467.919	-36337.1	-14517.9	0.23339	0.559913	-5.49555e-46	-0.23528
467.936	-36337	-14517.9	0.244008	0.560021	1.36474e-46	-0.235575
467.953	-36337.1	-14517.9	0.252799	0.559995	-3.95787e-47	-0.237066
467.97	-36337	-14517.9	0.260691	0.559997	1.05446e-47	-0.240287
467.987	-36337	-14517.9	0.269625	0.560018	-2.58314e-48	-0.24773
468.004	-36337	-14517.9	0.278043	0.559924	7.34218e-49	-0.264452
468.021	-36337	-14517.9	0.286509	0.560287	-1.95446e-49	-0.295001
468.038	-36337	-14517.9	0.294666	0.558559	4.70957e-50	-0.343578
468.055	-36337	-14517.9	0.305465	0.554887	-1.31847e-50	-0.402736
468.072	-36337	-14517.9	0.31519	0.551314	3.50636e-51	-0.461356
468.089	-36337	-14517.8	0.32563	0.549767	-8.2783e-52	-0.520419
468.106	-36337	-14517.8	0.335981	0.550084	2.29048e-52	-0.579068
468.123	-36337	-14517.8	0.345697	0.549905	-6.08459e-53	-0.639989
468.14	-36337	-14517.8	0.356618	0.550274	1.39961e-53	-0.710829
468.157	-36337	-14517.8	0.364193	0.548009	-3.83676e-54	-0.778621
468.174	-36337	-14517.8	0.373219	0.5446	1.01791e-54	-0.835791
468.191	-36337	-14517.8	0.38114	0.54064	-2.26197e-55	-0.89025
468.208	-36337	-14517.8	0.390551	0.540429	6.15517e-56	-0.936524
468.225	-36337	-14517.8	0.39791	0.534219	-1.63051e-56	-0.970084
468.242	-36337	-14517.8	0.407357	0.516002	3.45209e-57	-0.988059
468.259	-36337	-14517.8	0.417669	0.487078	-9.33872e-58	-0.993933
468.276	-36337	-14517.8	0.427842	0.45941	2.46934e-58	-0.996759
468.293	-36337	-14517.8	0.435527	0.433918	-4.85658e-59	-1.003
468.31	-36337	-14517.8	0.442155	0.415855	1.3078e-59	-1.01062
468.327	-36337	-14517.8	0.448793	0.402217	-3.45039e-60	-1.01834
468.344	-36337	-14517.8	0.455843	0.391012	5.96418e-61	-1.0245
468.361	-36337	-14517.8	0.462562	0.384109	-1.60053e-61	-1.02805
468.378	-36337	-14517.7	0.469203	0.377263	4.21103e-62	-1.02941
468.395	-36337	-14517.7	0.476225	0.373618	-5.3816e-63	-1.02842
468.412	-36337	-14517.7	0.48307	0.366996	1.44085e-63	-1.02631
468.429	-36337	-14517.7	0.486363	0.363529	-3.77746e-64	-1.02305
468.446	-36337	-14517.7	0.493333	0.36	0	-1.0207
468.463	-36337	-14517.7	0.496667	0.36	0	-1.01852
468.48	-36337	-14517.7	0.503333	0.356667	0	-1.01634
468.497	-36337	-14517.7	0.510388	0.353111	1.64041e-66	-1.01289
468.514	-36337	-14517.7	0.517092	0.349911	-4.38545e-67	-1.0108
468.531	-36337	-14517.7	0.523595	0.350025	1.1377e-67	-1.00979
468.548	-36337	-14517.7	0.52726	0.34997	-5.64586e-68	-1.00977
468.565	-36336.9	-14517.6	0.534165	0.350072	1.5087e-68	-1.00846
468.582	-36337	-14517.6	0.540786	0.349735	-3.88846e-69	-1.00486
468.599	-36336.9	-14517.6	0.548016	0.346031	1.44767e-69	-0.998927
468.616	-36336.9	-14517.6	0.553975	0.342666	-3.86663e-70	-0.993829
468.633	-36336.9	-14517.6	0.557771	0.339792	9.89213e-71	-0.990839
468.65	-36336.9	-14517.6	0.564373	0.340078	-3.27468e-71	-0.988631
468.667	-36336.9	-14517.6	0.567862	0.339946	8.74182e-72	-0.986254
468.684	-36336.9	-14517.6	0.575088	0.340138	-2.21757e-72	-0.982818
468.701	-36336.9	-14517.6	0.581919	0.339282	6.88468e-73	-0.979467
468.718	-36336.9	-14517.6	0.588843	0.335671	-1.83679e-73	-0.975946
468.735	-36336.9	-14517.6	0.594397	0.332151	4.61403e-74	-0.971415
468.752	-36336.9	-14517.6	0.598958	0.329683	-1.37572e-74	-0.966734
468.769	-36336.9	-14517.5	0.604572	0.330081	3.66793e-75	-0.96305
468.786	-36336.9	-14517.5	0.609071	0.329995	-9.10877e-76	-0.961402
468.803	-36336.9	-14517.5	0.614841	0.329937	2.64163e-76	-0.960441
468.82	-36336.9	-14517.5	0.619294	0.330258	-7.03782e-77	-0.958712
468.837	-36336.9	-14517.5	0.62492	0.328784	1.72408e-77	-0.954185
468.854	-36336.9	-14517.5	0.62945	0.325072	-4.90043e-78	-0.948283
468.871	-36336.9	-14517.5	0.636551	0.32153	1.30448e-78	-0.943341
468.888	-36336.9	-14517.5	0.643218	0.319746	-3.14334e-79	-0.939508
468.905	-36336.9	-14517.5	0.650627	0.320092	8.79997e-80	-0.936058
468.922	-36336.9	-14517.5	0.654915	0.319899	-2.34027e-80	-0.933514
468.939	-36336.9	-14517.4	0.660491	0.320295	5.52523e-81	-0.93073
468.956	-36336.9	-14517.4	0.665267	0.318133	-1.52875e-81	-0.926939
468.973	-36336.9	-14517.4	0.670632	0.315175	4.06107e-82	-0.920345
468.99	-36336.9	-14517.4	0.675352	0.30788	-9.34147e-83	-0.908283
469.007	-36336.9	-14517.4	0.681032	0.292368	2.56079e-83	-0.885995
469.024	-36336.9	-14517.4	0.685634	0.258254	-6.7939e-84	-0.848801
469.041	-36336.8	-14517.4	0.689246	0.199763	1.50972e-84	-0.792414
469.058	-36336.8	-14517.4	0.689849	0.132631	-4.10818e-85	-0.727895
469.075	-36336.8	-14517.4	0.692439	0.0684457	1.08826e-85	-0.66462
469.092	-36336.8	-14517.3	0.693427	0.00665976	-2.30405e-86	-0.600831
469.109	-36336.8	-14517.3	0.693614	-0.046652	6.23299e-87	-0.539471
469.126	-36336.8	-14517.3	0.690623	-0.112119	-1.64812e-87	-0.475331
469.143	-36336.8	-14517.3	0.690025	-0.189754	3.24145e-88	-0.400167
469.16	-36336.8	-14517.3	0.68759	-0.262101	-8.72869e-89	-0.327874
469.177	-36336.8	-14517.3	0.681264	-0.320234	2.30291e-89	-0.260587
469.194	-36336.8	-14517.3	0.674163	-0.37682	-3.98071e-90	-0.18992
469.211	-36336.8	-14517.3	0.667375	-0.427965	1.06825e-90	-0.126117
469.228	-36336.8	-14517.3	0.661044	-0.469146	-2.81059e-91	-0.0663808
469.245	-36336.8	-14517.3	0.650528	-0.501553	3.59187e-92	-0.0144906
469.262	-36336.8	-14517.2	0.643797	-0.531592	-9.61673e-93	0.145916
469.279	-36336.8	-14517.2	0.633859	-0.561492	2.52121e-93	0.385128
469.296	-36336.8	-14517.2	0.626667	-0.593333	3.5951e-104	0.689542
469.313	-36336.8	-14517.2	0.616667	-0.62	0	0.751634
469.33	-36336.8	-14517.2	0.606667	-0.64	2.50889e-105	0.653595
469.347	-36336.8	-14517.2	0.592464	-0.657479	-1.09486e-95	0.456211
469.364	-36336.8	-14517.2	0.579347	-0.667122	2.92701e-96	0.435061
469.381	-36336.8	-14517.2	0.569398	-0.673607	-7.59339e-97	0.538427
469.398	-36336.7	-14517.2	0.558832	-0.677094	3.76825e-97	0.726679
469.415	-36336.8	-14517.2	0.548617	-0.680165	-1.00696e-97	0.801777
469.432	-36336.8	-14517.1	0.534996	-0.679958	2.59529e-98	0.795856
469.449	-36336.7	-14517.1	0.520828	-0.680016	-9.66225e-99	0.720491
469.466	-36336.7	-14517.1	0.508061	-0.679996	2.58073e-99	0.665434
469.483	-36336.7	-14517.1	0.498197	-0.680002	-6.60236e-100	0.618935
469.5	-36336.7	-14517.1	0.487559	-0.679997	2.18564e-100	0.588762
469.517	-36336.7	-14517.1	0.477708	-0.68001	-5.8346e-101	0.573682
469.534	-36336.7	-14517.1	0.467481	-0.679965	1.48009e-101	0.584643
469.551	-36336.7	-14517.1	0.457149	-0.680165	-4.59508e-102	0.653674
469.568	-36336.7	-14517.1	0.446408	-0.679293	1.22594e-102	0.744172
469.585	-36336.7	-14517.1	0.432497	-0.675603	-3.07957e-103	0.810686
469.602	-36336.7	-14517.1	0.418346	-0.67197	9.18207e-104	0.776756
469.619	-36336.7	-14517.1	0.406255	-0.669664	-2.4481e-104	0.699112
469.636	-36336.7	-14517.1	0.396332	-0.67027	6.07951e-105	0.610697
469.653	-36336.7	-14517.1	0.385776	-0.668877	-1.76311e-105	0.552627
469.67	-36336.7	-14517	0.375977	-0.665297	4.69729e-106	0.537923
469.687	-36336.7	-14517	0.36557	-0.66169	-1.15071e-106	0.598502
469.704	-36336.7	-14517	0.355466	-0.659617	3.27072e-107	0.716746
469.721	-36336.7	-14517	0.344076	-0.660368	-8.70654e-108	0.805246
469.738	-36336.7	-14517	0.33	-0.65854	2.09797e-108	0.796455
469.755	-36336.7	-14517	0.315924	-0.654888	-5.87341e-109	0.718542
469.772	-36336.7	-14517	0.304535	-0.651331	1.56198e-109	0.626285
469.789	-36336.7	-14517	0.294429	-0.649703	-3.68773e-110	0.557514
469.806	-36336.7	-14517	0.284029	-0.650345	1.02034e-110	0.504538
469.823	-36336.7	-14517	0.274203	-0.648247	-2.7105e-111	0.505099
469.84	-36336.7	-14517	0.26374	-0.644622	6.23483e-112	0.568661
469.857	-36336.7	-14517	0.253457	-0.640807	-1.70916e-112	0.677204
469.874	-36336.7	-14517	0.243635	-0.640122	4.53449e-113	0.737446
469.891	-36336.7	-14517	0.233023	-0.637888	-1.00764e-113	0.71847
469.908	-36336.7	-14517	0.223231	-0.634337	2.74194e-114	0.644789
469.925	-36336.7	-14517	0.210545	-0.630647	-7.26345e-115	0.57474
469.942	-36336.7	-14517	0.199001	-0.630101	1.5378e-115	0.514996
469.959	-36336.7	-14517	0.188948	-0.627618	-4.16012e-116	0.52027
469.976	-36336.7	-14517	0.179333	-0.62409	1.10002e-116	0.584504
469.993	-36336.7	-14517	0.165961	-0.620633	-2.16346e-117	0.703236
470.01	-36336.7	-14517	0.152072	-0.617221	5.82584e-118	0.729967
470.027	-36336.7	-14517	0.141735	-0.614013	-1.53704e-118	0.668336
470.044	-36336.7	-14517	0.131249	-0.610218	2.65686e-119	0.546805
470.061	-36336.7	-14517	0.121148	-0.610091	-7.12989e-120	0.462276
470.078	-36336.7	-14517	0.111219	-0.607134	1.87589e-120	0.47544
470.095	-36336.7	-14517	0.100615	-0.603559	-2.39734e-121	0.564654
470.112	-36336.7	-14516.9	0.0905759	-0.600079	6.41854e-122	0.685966
470.129	-36336.7	-14517	0.0806106	-0.600081	-1.68275e-122	0.699831
470.146	-36336.7	-14517	0.07	-0.596667	0	0.619826
470.163	-36336.7	-14517	0.06	-0.593333	0	0.5
470.18	-36336.7	-14517	0.05	-0.583333	-1.67452e-134	0.428105
470.197	-36336.7	-14516.9	0.0394979	-0.568867	7.30752e-125	0.402788
470.214	-36336.7	-14517	0.0329641	-0.549164	-1.95359e-125	0.41389
