# Supplementary material for: Extraction of driving behavior primitives considering driver expectation and vehicle dynamics
Source: PLoS One. 2025 Dec 31;20(12):e0340123. doi: 10.1371/journal.pone.0340123 (PMC12755792; doi:10.1371/journal.pone.0340123)
Supplement: S1 File — (ZIP) [file pone.0340123.s001.zip › DataSetForPimitiveExaction-1/straight driving/d1c12_s_2.xlsx]

## Sheet: Sheet1
1037.85	-36285.3	-14495.2	8.16553	1.69365	0.152357	-0.660939
1037.87	-36285.2	-14495.3	8.19443	1.69489	0.143204	-0.663705
1037.88	-36285	-14495.3	8.22334	1.70369	0.132214	-0.671873
1037.9	-36284.9	-14495.4	8.25282	1.71705	0.124769	-0.682506
1037.92	-36284.8	-14495.4	8.28304	1.72782	0.118175	-0.694344
1037.94	-36284.7	-14495.4	8.31265	1.73749	0.111943	-0.706221
1037.95	-36284.5	-14495.5	8.34475	1.74832	0.101742	-0.719051
1037.97	-36284.4	-14495.5	8.37169	1.75575	0.0944005	-0.728647
1037.99	-36284.2	-14495.6	8.40307	1.75979	0.0875064	-0.733852
1038	-36284.1	-14495.6	8.43016	1.76003	0.0807968	-0.735306
1038.02	-36284	-14495.7	8.45973	1.7601	0.0740128	-0.734415
1038.04	-36283.8	-14495.7	8.48973	1.75727	0.0701477	-0.73153
1038.06	-36283.7	-14495.8	8.52145	1.75051	0.0700208	-0.723946
1038.07	-36283.6	-14495.8	8.55173	1.74061	0.0670661	-0.710162
1038.09	-36283.4	-14495.9	8.57827	1.73058	0.0573327	-0.688948
1038.11	-36283.3	-14495.9	8.61	1.72	0.0466667	-0.657952
1038.12	-36283.2	-14496	8.63667	1.70667	0.04	-0.625272
1038.14	-36283	-14496	8.66667	1.69333	0.04	-0.591503
1038.16	-36282.9	-14496.1	8.69504	1.67574	0.036373	-0.559262
1038.17	-36282.7	-14496.1	8.72507	1.66256	0.0294062	-0.532236
1038.19	-36282.6	-14496.2	8.75319	1.64834	0.019169	-0.507002
1038.21	-36282.4	-14496.2	8.7798	1.63519	0.0165359	-0.484233
1038.22	-36282.3	-14496.3	8.80644	1.62148	0.0169826	-0.461491
1038.24	-36282.2	-14496.3	8.83328	1.60485	0.0201711	-0.441007
1038.26	-36282	-14496.4	8.86153	1.59084	0.0200318	-0.42146
1038.28	-36281.9	-14496.4	8.88792	1.57275	0.0196136	-0.401428
1038.29	-36281.8	-14496.5	8.91505	1.54429	0.0161209	-0.374575
1038.31	-36281.6	-14496.5	8.94259	1.50735	0.0118371	-0.338973
1038.33	-36281.5	-14496.6	8.96531	1.46775	0.00576225	-0.303082
1038.34	-36281.3	-14496.6	8.98914	1.43141	0.00185106	-0.267263
1038.36	-36281.2	-14496.7	9.0137	1.39764	-0.00467665	-0.235637
1038.38	-36281	-14496.7	9.03674	1.37422	-0.00775248	-0.210814
1038.39	-36280.9	-14496.8	9.06055	1.35232	-0.0101131	-0.186731
1038.41	-36280.7	-14496.8	9.08528	1.32334	-0.0108209	-0.159838
1038.43	-36280.6	-14496.9	9.1072	1.2898	-0.0145398	-0.130103
1038.45	-36280.4	-14497	9.12741	1.25024	-0.0180831	-0.0978225
1038.46	-36280.3	-14497	9.14842	1.21582	-0.020321	-0.064501
1038.48	-36280.2	-14497	9.16808	1.18507	-0.0199103	-0.0368499
1038.5	-36280	-14497.1	9.18877	1.1595	-0.0200372	-0.0120603
1038.51	-36279.8	-14497.2	9.20944	1.13669	-0.019925	0.00696634
1038.53	-36279.7	-14497.2	9.2299	1.11822	-0.0202501	0.0229141
1038.55	-36279.6	-14497.3	9.25102	1.10098	-0.0184724	0.0382923
1038.57	-36279.4	-14497.3	9.26894	1.08552	-0.0149222	0.0513725
1038.58	-36279.3	-14497.4	9.28598	1.07586	-0.0112347	0.0614312
1038.6	-36279.1	-14497.4	9.30334	1.06946	-0.00966557	0.0671249
1038.62	-36279	-14497.5	9.31942	1.0628	-0.0103509	0.0705763
1038.63	-36278.8	-14497.5	9.33848	1.05582	-0.00825245	0.0737924
1038.65	-36278.7	-14497.6	9.35705	1.05105	-0.00459631	0.0772018
1038.67	-36278.5	-14497.6	9.37626	1.04788	-0.000911024	0.0805992
1038.68	-36278.4	-14497.7	9.39503	1.04445	0.000252419	0.0833914
1038.7	-36278.2	-14497.8	9.41178	1.04062	-0.000396531	0.0840864
1038.72	-36278.1	-14497.8	9.42841	1.04014	0.00250321	0.0830879
1038.73	-36277.9	-14497.9	9.44556	1.03764	0.00341625	0.0825976
1038.75	-36277.8	-14497.9	9.46549	1.03413	0.00360516	0.0843395
1038.77	-36277.6	-14498	9.4828	1.03056	0.000670903	0.0868015
1038.79	-36277.5	-14498	9.50021	1.02985	-0.000122472	0.0872606
1038.8	-36277.3	-14498.1	9.5171	1.03024	2.93277e-05	0.0863026
1038.82	-36277.2	-14498.1	9.53374	1.02732	5.91211e-06	0.085016
1038.84	-36277	-14498.2	9.5503	1.02397	-5.29761e-05	0.0858075
1038.85	-36276.8	-14498.2	9.56796	1.02026	0.000148171	0.0869969
1038.87	-36276.7	-14498.3	9.58467	1.01993	-0.0028662	0.0882037
1038.89	-36276.6	-14498.3	9.60231	1.02001	-0.00647047	0.0872568
1038.9	-36276.4	-14498.4	9.61903	1.01997	-0.00980145	0.0851104
1038.92	-36276.2	-14498.5	9.6357	1.02009	-0.0131472	0.0828742
1038.94	-36276.1	-14498.5	9.65231	1.01689	-0.0164332	0.0827099
1038.96	-36275.9	-14498.6	9.67	1.01333	-0.02	0.0849673
1038.97	-36275.8	-14498.6	9.68667	1.01	-0.02	0.087146
1038.99	-36275.6	-14498.7	9.70777	1.01002	-0.0235955	0.0870738
1039.01	-36275.4	-14498.7	9.7244	1.00999	-0.0267443	0.0847849
1039.02	-36275.3	-14498.8	9.74448	1.01	-0.0266483	0.081529
1039.04	-36275.2	-14498.8	9.76196	1.00998	-0.0266621	0.0793055
1039.06	-36275	-14498.9	9.77863	1.01009	-0.0267195	0.076951
1039.08	-36274.8	-14499	9.79527	1.01433	-0.0264543	0.0708407
1039.09	-36274.7	-14499	9.81206	1.02887	-0.0228204	0.0565788
1039.11	-36274.5	-14499.1	9.82969	1.05077	-0.0197819	0.0340099
1039.13	-36274.4	-14499.1	9.84627	1.074	-0.0200563	0.0113061
1039.14	-36274.2	-14499.2	9.86475	1.09433	-0.0199791	-0.00831864
1039.16	-36274	-14499.2	9.88396	1.11007	-0.0200142	-0.0210845
1039.18	-36273.9	-14499.3	9.90149	1.12268	-0.0199645	-0.0303244
1039.19	-36273.7	-14499.4	9.92187	1.13292	-0.0201623	-0.0381736
1039.21	-36273.6	-14499.4	9.93896	1.14305	-0.0193038	-0.0459711
1039.23	-36273.4	-14499.5	9.9587	1.15245	-0.0155627	-0.0551529
1039.24	-36273.3	-14499.5	9.9768	1.1583	-0.0121538	-0.0633879
1039.26	-36273.1	-14499.6	9.99704	1.16021	-0.00882612	-0.0677097
1039.28	-36272.9	-14499.6	10.0175	1.15995	-0.00547273	-0.0708077
1039.3	-36272.8	-14499.7	10.0384	1.16002	-0.00171113	-0.0749781
1039.31	-36272.6	-14499.8	10.0581	1.16	0.000279731	-0.0811282
1039.33	-36272.5	-14499.8	10.0787	1.16	-8.52417e-05	-0.0874141
1039.35	-36272.3	-14499.9	10.0996	1.15999	9.50781e-05	-0.0931064
1039.36	-36272.1	-14499.9	10.1193	1.16002	-0.000290667	-0.0978545
1039.38	-36272	-14500	10.1399	1.15993	0.00143796	-0.102926
1039.4	-36271.8	-14500	10.1611	1.16027	0.00513175	-0.108097
1039.41	-36271.6	-14500.1	10.1785	1.15849	0.00861293	-0.112371
1039.43	-36271.5	-14500.1	10.198	1.15479	0.0104905	-0.116259
1039.45	-36271.3	-14500.2	10.2165	1.15111	0.00818615	-0.119959
1039.47	-36271.1	-14500.3	10.235	1.14969	0.0047582	-0.125667
1039.48	-36271	-14500.3	10.2538	1.15032	0.000996276	-0.132695
1039.5	-36270.8	-14500.4	10.2728	1.14801	-0.000224924	-0.138904
1039.52	-36270.6	-14500.5	10.2929	1.14456	5.96735e-05	-0.142635
1039.53	-36270.5	-14500.5	10.3138	1.14079	-1.32611e-05	-0.14666
1039.55	-36270.3	-14500.6	10.3342	1.13983	3.61129e-06	-0.151871
1039.57	-36270.2	-14500.6	10.3542	1.13997	-9.66849e-07	-0.158217
1039.59	-36270	-14500.7	10.3739	1.14029	2.56106e-07	-0.164157
1039.6	-36269.8	-14500.7	10.3953	1.1376	-5.41766e-08	-0.168257
1039.62	-36269.7	-14500.8	10.4128	1.13416	1.44768e-08	-0.169764
1039.64	-36269.5	-14500.9	10.4303	1.13042	-2.84722e-09	-0.170764
1039.65	-36269.3	-14500.9	10.4469	1.12991	7.6671e-10	-0.1727
1039.67	-36269.2	-14501	10.4663	1.12997	-2.02283e-10	-0.176565
1039.69	-36269	-14501	10.4875	1.13015	3.49657e-11	-0.183977
1039.7	-36268.8	-14501.1	10.5078	1.12711	-9.3833e-12	-0.196525
1039.72	-36268.6	-14501.2	10.5247	1.12376	2.46877e-12	-0.21249
1039.74	-36268.5	-14501.2	10.5423	1.12012	-3.15502e-13	-0.231003
1039.75	-36268.3	-14501.3	10.559	1.11997	8.44713e-14	-0.246426
1039.77	-36268.2	-14501.3	10.5787	1.11998	-2.21458e-14	-0.260662
1039.79	-36268	-14501.4	10.6	1.12	0	-0.272331
1039.81	-36267.8	-14501.5	10.62	1.11667	0	-0.281046
1039.82	-36267.6	-14501.5	10.64	1.11333	8.81592e-26	-0.286492
1039.84	-36267.5	-14501.6	10.6578	1.1099	9.61714e-17	-0.292238
1039.86	-36267.3	-14501.6	10.6777	1.11002	-2.57131e-17	-0.296556
1039.87	-36267.1	-14501.7	10.6945	1.11002	6.68045e-18	-0.300853
1039.89	-36267	-14501.8	10.7155	1.10977	-3.39268e-18	-0.303015
1039.91	-36266.8	-14501.8	10.7322	1.10625	1.19894e-18	-0.303953
1039.92	-36266.6	-14501.9	10.7522	1.10287	-1.3997e-18	-0.303956
1039.94	-36266.5	-14501.9	10.7701	1.09977	6.86359e-18	-0.305476
1039.96	-36266.3	-14502	10.7897	1.10004	-2.57159e-17	-0.310671
1039.98	-36266.1	-14502.1	10.8069	1.10008	9.54193e-17	-0.321503
1039.99	-36265.9	-14502.1	10.8276	1.09946	-4.85134e-16	-0.337427
1040.01	-36265.8	-14502.2	10.8443	1.09586	1.83471e-15	-0.356638
1040.03	-36265.6	-14502.3	10.865	1.09239	-6.78206e-15	-0.385695
1040.04	-36265.4	-14502.3	10.8862	1.0897	3.20334e-14	-0.436044
1040.06	-36265.2	-14502.4	10.9051	1.09004	-1.20926e-13	-0.505077
1040.08	-36265.1	-14502.4	10.9218	1.09013	4.44391e-13	-0.594743
1040.1	-36264.9	-14502.5	10.9392	1.08916	-1.99981e-12	-0.69332
1040.11	-36264.7	-14502.6	10.9566	1.08526	7.53779e-12	-0.785828
1040.13	-36264.5	-14502.6	10.9777	1.0829	-2.7497e-11	-0.876453
1040.15	-36264.3	-14502.7	10.9973	1.08449	1.19539e-10	-0.960578
1040.16	-36264.2	-14502.8	11.0134	1.08809	-4.49993e-10	-1.02895
1040.18	-36264	-14502.8	11.0304	1.0914	1.62637e-09	-1.08685
1040.2	-36263.8	-14502.9	11.0493	1.09511	-6.88868e-09	-1.13031
1040.21	-36263.6	-14503	11.0693	1.09719	2.59031e-08	-1.15627
1040.23	-36263.5	-14503	11.0902	1.09526	-9.25254e-08	-1.16934
1040.25	-36263.3	-14503.1	11.1092	1.09117	3.83978e-07	-1.17313
1040.26	-36263.1	-14503.1	11.1254	1.08999	-1.44246e-06	-1.17334
1040.28	-36262.9	-14503.2	11.1424	1.08867	5.07489e-06	-1.17224
1040.3	-36262.8	-14503.3	11.1619	1.08285	-2.07161e-05	-1.16876
1040.32	-36262.6	-14503.3	11.1799	1.07619	7.77573e-05	-1.16288
1040.33	-36262.4	-14503.4	11.1971	1.06881	-0.00026812	-1.15666
1040.35	-36262.2	-14503.4	11.2139	1.06464	0.00198272	-1.15103
1040.37	-36262	-14503.5	11.2329	1.05894	0.00542604	-1.14649
1040.38	-36261.9	-14503.6	11.2517	1.0544	0.00927342	-1.14118
1040.4	-36261.7	-14503.6	11.2685	1.04884	0.00991689	-1.13562
1040.42	-36261.5	-14503.7	11.285	1.04194	0.0121409	-1.12949
1040.43	-36261.3	-14503.8	11.3025	1.03503	0.0158036	-1.1225
1040.45	-36261.2	-14503.8	11.3196	1.02811	0.0195365	-1.11597
1040.47	-36261	-14503.9	11.3356	1.02196	0.0198507	-1.10863
1040.49	-36260.8	-14504	11.3564	1.01175	0.0226085	-1.10055
1040.5	-36260.6	-14504	11.3739	1.00435	0.026061	-1.09276
1040.52	-36260.4	-14504.1	11.3903	0.997916	0.0296179	-1.08613
1040.54	-36260.2	-14504.2	11.4078	0.990816	0.0300629	-1.07924
1040.55	-36260.1	-14504.2	11.4277	0.984106	0.0299831	-1.07264
1040.57	-36259.8	-14504.3	11.4449	0.977467	0.0300044	-1.06617
1040.59	-36259.7	-14504.4	11.4592	0.970433	0.0299994	-1.0592
1040.61	-36259.5	-14504.4	11.4725	0.963631	0.0300002	-1.05366
1040.62	-36259.3	-14504.5	11.489	0.960175	0.03	-1.04925
1040.64	-36259.1	-14504.6	11.5067	0.956667	0.03	-1.04575
1040.66	-36259	-14504.6	11.5233	0.953333	0.03	-1.04248
1040.67	-36258.7	-14504.7	11.54	0.95	0.03	-1.03813
1040.69	-36258.6	-14504.8	11.5577	0.942646	0.0299998	-1.02868
1040.71	-36258.4	-14504.8	11.5742	0.925398	0.0300008	-1.01311
1040.72	-36258.2	-14504.9	11.5875	0.90197	0.0299971	-0.993304
1040.74	-36258	-14505	11.6017	0.88112	0.0300226	-0.972765
1040.76	-36257.8	-14505	11.6148	0.865026	0.0299142	-0.956876
1040.78	-36257.6	-14505.1	11.6287	0.851652	0.0303264	-0.94287
1040.79	-36257.5	-14505.2	11.6459	0.837964	0.0335889	-0.930378
1040.81	-36257.3	-14505.2	11.6594	0.828224	0.0333876	-0.91992
1040.83	-36257.1	-14505.3	11.6761	0.818568	0.0328418	-0.911346
1040.84	-36256.9	-14505.4	11.6898	0.811665	0.0296422	-0.903713
1040.86	-36256.7	-14505.4	11.7031	0.805636	0.0301292	-0.898696
1040.88	-36256.5	-14505.5	11.7166	0.802573	0.0298424	-0.894544
1040.89	-36256.3	-14505.6	11.7307	0.798969	0.030725	-0.891197
1040.91	-36256.2	-14505.6	11.7439	0.795728	0.0343243	-0.887922
1040.93	-36255.9	-14505.7	11.7574	0.792233	0.0378623	-0.884675
1040.94	-36255.8	-14505.8	11.7717	0.789078	0.0402584	-0.880768
1040.96	-36255.6	-14505.8	11.7835	0.784162	0.0401411	-0.874106
1040.98	-36255.4	-14505.9	11.7947	0.770948	0.039021	-0.862015
1041	-36255.2	-14506	11.809	0.752109	0.0352524	-0.843823
1041.01	-36255	-14506	11.8223	0.730232	0.0317524	-0.821184
1041.03	-36254.8	-14506.1	11.8347	0.698556	0.0297369	-0.785473
1041.05	-36254.6	-14506.2	11.8446	0.643218	0.0300748	-0.730111
1041.06	-36254.4	-14506.2	11.8549	0.565016	0.0299801	-0.657002
1041.08	-36254.2	-14506.3	11.8635	0.467503	0.0300047	-0.563903
1041.1	-36254.1	-14506.4	11.8705	0.362632	0.029999	-0.46422
1041.12	-36253.9	-14506.4	11.8753	0.265416	0.0299989	-0.370177
1041.13	-36253.7	-14506.5	11.8787	0.169752	0.030005	-0.278335
1041.15	-36253.5	-14506.6	11.8803	0.0879607	0.0299794	-0.198542
1041.17	-36253.3	-14506.6	11.8799	0.0236216	0.0300774	-0.13514
1041.18	-36253.1	-14506.7	11.88	-0.0310339	0.0297331	-0.082753
1041.2	-36252.9	-14506.8	11.88	-0.0677163	0.0319777	-0.0453066
1041.22	-36252.7	-14506.9	11.88	-0.0909845	0.0354449	-0.0228595
1041.23	-36252.5	-14506.9	11.8799	-0.10201	0.0392102	-0.00988608
1041.25	-36252.4	-14507	11.8803	-0.106095	0.0401686	-0.00496071
1041.27	-36252.2	-14507.1	11.8778	-0.106448	0.0400249	-0.00275267
1041.28	-36252	-14507.1	11.8742	-0.109244	0.0397694	-0.00133242
1041.3	-36251.8	-14507.2	11.8706	-0.11019	0.0424384	-0.000184755
1041.32	-36251.6	-14507.3	11.8698	-0.10995	0.0458146	4.51005e-05
1041.34	-36251.4	-14507.3	11.8702	-0.11001	0.0496289	-8.87015e-06
1041.35	-36251.2	-14507.4	11.8673	-0.109997	0.0498984	2.38859e-06
1041.37	-36251	-14507.5	11.864	-0.110001	0.0526198	-6.30186e-07
1041.39	-36250.8	-14507.5	11.8603	-0.11	0.0562363	1.08931e-07
1041.4	-36250.7	-14507.6	11.8599	-0.11	0.059765	-2.92324e-08
1041.42	-36250.4	-14507.7	11.86	-0.11	0.0600604	7.69112e-09
1041.44	-36250.3	-14507.7	11.8601	-0.11	0.0599923	-9.82906e-10
1041.45	-36250.1	-14507.8	11.8569	-0.11	0.0600021	2.63159e-10
1041.47	-36249.9	-14507.9	11.8536	-0.11	0.0599995	-6.89924e-11
1041.49	-36249.7	-14508	11.85	-0.11	0.06	0
1041.51	-36249.5	-14508	11.85	-0.11	0.06	-1.05246e-21
1041.52	-36249.3	-14508.1	11.85	-0.11	0.06	0
1041.54	-36249.1	-14508.2	11.8464	-0.11	0.06	2.99579e-13
1041.56	-36249	-14508.2	11.8431	-0.11	0.0600002	-7.99909e-14
1041.57	-36248.7	-14508.3	11.8399	-0.11	0.0599994	2.03832e-14
1041.59	-36248.6	-14508.4	11.84	-0.11	0.0600044	-7.21401e-15
1041.61	-36248.4	-14508.4	11.8401	-0.11	0.0599832	-9.01827e-15
1041.62	-36248.2	-14508.5	11.8397	-0.11	0.0600626	4.31634e-14
1041.64	-36248	-14508.6	11.836	-0.11	0.0596197	-2.53552e-13
1041.66	-36247.8	-14508.6	11.8327	-0.11	0.056054	9.61968e-13
1041.68	-36247.6	-14508.7	11.8298	-0.11	0.0526342	-3.57257e-12
1041.69	-36247.4	-14508.8	11.8302	-0.11	0.0497199	1.81649e-11
1041.71	-36247.3	-14508.8	11.8294	-0.11	0.0500748	-6.86973e-11
1041.73	-36247	-14508.9	11.8258	-0.11	0.049981	2.53942e-10
1041.74	-36246.9	-14509	11.8222	-0.11	0.0500058	-1.19943e-09
1041.76	-36246.7	-14509	11.8197	-0.11	0.0499987	4.52785e-09
1041.78	-36246.5	-14509.1	11.8202	-0.11	0.0499995	-1.66394e-08
1041.8	-36246.3	-14509.2	11.8191	-0.11	0.0500038	7.48794e-08
1041.81	-36246.1	-14509.2	11.8155	-0.11	0.0499854	-2.82239e-07
1041.83	-36245.9	-14509.3	11.8119	-0.11	0.0500534	1.02958e-06
1041.85	-36245.7	-14509.4	11.8097	-0.11	0.049768	-4.47594e-06
1041.86	-36245.5	-14509.5	11.81	-0.11	0.0511061	1.68492e-05
1041.88	-36245.3	-14509.5	11.8102	-0.11	0.0547391	-6.08967e-05
1041.9	-36245.2	-14509.6	11.8087	-0.11	0.0587427	0.000371457
1041.91	-36245	-14509.7	11.8051	-0.11	0.0589746	0.00192692
1041.93	-36244.8	-14509.7	11.8015	-0.11	0.054935	0.00490196
1041.95	-36244.6	-14509.8	11.7996	-0.11	0.0513133	0.00787701
1041.96	-36244.4	-14509.9	11.8004	-0.11	0.0497444	0.00943246
1041.98	-36244.2	-14509.9	11.7983	-0.11	0.0500557	0.00986482
1042	-36244	-14510	11.7947	-0.11	0.0500034	0.00978707
1042.02	-36243.8	-14510.1	11.7911	-0.11	0.0499286	0.0098084
1042.03	-36243.6	-14510.1	11.7898	-0.11	0.0502607	0.00980289
1042.05	-36243.5	-14510.2	11.79	-0.11	0.0480432	0.0098042
1042.07	-36243.3	-14510.3	11.7903	-0.11	0.0444776	0.00980385
1042.08	-36243.1	-14510.4	11.7879	-0.11	0.0410496	0.00980394
1042.1	-36242.9	-14510.4	11.7843	-0.11	0.0376249	0.00980392
1042.12	-36242.7	-14510.5	11.7807	-0.11	0.034338	0.00980392
1042.13	-36242.5	-14510.6	11.7798	-0.11	0.030833	0.00980392
1042.15	-36242.4	-14510.6	11.7803	-0.11	0.0274128	0.00980392
1042.17	-36242.1	-14510.7	11.7776	-0.11	0.0242244	0.00980392
1042.19	-36241.9	-14510.8	11.774	-0.11	0.0203644	0.00980392
1042.2	-36241.8	-14510.8	11.7704	-0.11	0.0200996	0.00980392
1042.22	-36241.6	-14510.9	11.7699	-0.11	0.0173949	0.00980392
1042.24	-36241.4	-14511	11.77	-0.11	0.013723	0.00980392
1042.25	-36241.2	-14511	11.7702	-0.11	0.0103934	0.00980392
1042.27	-36241	-14511.1	11.7671	-0.11	0.00705664	0.00980392
1042.29	-36240.8	-14511.2	11.7636	-0.11	0.00356796	0.00980392
1042.31	-36240.7	-14511.2	11.7601	-0.11	7.88589e-05	0.00980392
1042.32	-36240.4	-14511.3	11.7599	-0.11	7.21385e-05	0.00980392
1042.34	-36240.3	-14511.4	11.76	-0.11	-0.00333333	0.00980392
1042.36	-36240.1	-14511.4	11.7567	-0.11	-0.00666667	0.00980392
1042.37	-36239.9	-14511.5	11.7533	-0.11	-0.01	0.00980392
1042.39	-36239.7	-14511.6	11.7499	-0.11	-0.00996507	0.00980392
1042.41	-36239.5	-14511.6	11.75	-0.11	-0.0100469	0.00980392
1042.42	-36239.3	-14511.7	11.75	-0.11	-0.00984676	0.00980392
1042.44	-36239.1	-14511.8	11.7498	-0.11	-0.00647643	0.00980392
1042.46	-36239	-14511.8	11.7463	-0.11	-0.00662359	0.00980392
1042.47	-36238.7	-14511.9	11.7429	-0.11	-0.00703468	0.00980392
1042.49	-36238.6	-14512	11.7398	-0.11	-0.00991564	0.00980392
1042.51	-36238.4	-14512.1	11.74	-0.11	-0.005975	0.00980392
1042.53	-36238.2	-14512.1	11.7401	-0.11	-0.00265441	0.00980392
1042.54	-36238	-14512.2	11.7395	-0.11	0.00028684	0.00980392
1042.56	-36237.8	-14512.3	11.7359	-0.11	-7.65725e-05	0.00980392
1042.58	-36237.6	-14512.3	11.7324	-0.11	1.94245e-05	0.00980392
1042.59	-36237.5	-14512.4	11.7296	-0.11	-6.03052e-06	0.00980392
1042.61	-36237.3	-14512.5	11.7303	-0.11	1.60891e-06	0.00980392
1042.63	-36237.1	-14512.5	11.7292	-0.11	-4.04158e-07	0.00980392
1042.64	-36236.9	-14512.6	11.7255	-0.11	1.20504e-07	0.00980392
1042.66	-36236.7	-14512.7	11.722	-0.11	-3.21286e-08	0.00980392
1042.68	-36236.5	-14512.7	11.7197	-0.11	7.97867e-09	0.00980392
1042.7	-36236.3	-14512.8	11.72	-0.11	-2.31389e-09	0.00980392
1042.71	-36236.2	-14512.9	11.7202	-0.11	6.16466e-10	0.00980392
1042.73	-36235.9	-14512.9	11.7188	-0.11	-1.51018e-10	0.00980392
1042.75	-36235.8	-14513	11.7151	-0.11	4.29245e-11	0.00980392
1042.76	-36235.6	-14513.1	11.7115	-0.11	-1.14263e-11	0.00980391
1042.78	-36235.4	-14513.2	11.7098	-0.11	2.75335e-12	0.00980395
1042.8	-36235.2	-14513.2	11.71	-0.11	-7.70818e-13	0.00980382
1042.82	-36235	-14513.3	11.7103	-0.11	2.04992e-13	0.00980431
1042.83	-36234.8	-14513.4	11.7083	-0.110001	-4.83973e-14	0.00980257
1042.85	-36234.7	-14513.4	11.7047	-0.109995	1.33908e-14	0.00980943
1042.87	-36234.5	-14513.5	11.7011	-0.11002	-3.55723e-15	0.00978324
1042.88	-36234.3	-14513.6	11.6997	-0.10993	8.1825e-16	0.00987522
1042.9	-36234.1	-14513.6	11.7003	-0.110281	-2.24308e-16	0.00922171
1042.92	-36233.9	-14513.7	11.698	-0.108044	5.951e-17	0.00748904
1042.93	-36233.7	-14513.8	11.6944	-0.104393	-1.32241e-17	0.00426034
1042.95	-36233.5	-14513.8	11.6907	-0.100708	3.59849e-18	0.00158476
1042.97	-36233.3	-14513.9	11.6899	-0.0998349	-9.53245e-19	0.000196608
1042.98	-36233.1	-14514	11.69	-0.100035	2.01819e-19	-3.57576e-05
1043	-36233	-14514	11.6902	-0.0999905	-5.45969e-20	9.67328e-06
1043.02	-36232.8	-14514.1	11.6876	-0.100003	1.44365e-20	-2.5578e-06
1043.04	-36232.6	-14514.2	11.684	-0.0999995	-2.83929e-21	5.03056e-07
1043.05	-36232.4	-14514.2	11.6804	-0.1	7.64575e-22	-1.35465e-07
1043.07	-36232.2	-14514.3	11.6799	-0.1	-2.0172e-22	3.574e-08
1043.09	-36232	-14514.4	11.68	-0.1	3.48683e-23	-6.17784e-09
1043.1	-36231.9	-14514.4	11.6802	-0.1	-9.35717e-24	1.65787e-09
1043.12	-36231.6	-14514.5	11.6771	-0.1	2.46189e-24	-4.36189e-10
1043.14	-36231.5	-14514.6	11.6736	-0.1	-3.14624e-25	5.57439e-11
1043.15	-36231.3	-14514.6	11.6701	-0.1	8.42361e-26	-1.49246e-11
1043.17	-36231.1	-14514.7	11.67	-0.1	-2.20841e-26	3.91279e-12
1043.19	-36230.9	-14514.8	11.67	-0.1	0	0
1043.21	-36230.7	-14514.8	11.67	-0.1	0	0
1043.22	-36230.5	-14514.9	11.6667	-0.1	0	0
1043.24	-36230.4	-14515	11.6631	-0.1	9.59036e-29	-1.69917e-14
1043.26	-36230.2	-14515	11.6599	-0.1	-2.56414e-29	4.54256e-15
1043.27	-36230	-14515.1	11.6601	-0.1	6.66155e-30	-1.17845e-15
1043.29	-36229.8	-14515.2	11.6598	-0.1	-3.38092e-30	5.84812e-16
1043.31	-36229.6	-14515.2	11.6563	-0.1	1.1868e-30	-1.56275e-16
1043.33	-36229.4	-14515.3	11.6529	-0.1	-1.36301e-30	4.02776e-17
1043.34	-36229.2	-14515.4	11.6498	-0.1	6.65474e-30	-1.49953e-17
1043.36	-36229.1	-14515.4	11.65	-0.1	-2.49252e-29	4.00515e-18
1043.38	-36228.8	-14515.5	11.6501	-0.1	9.2483e-29	-1.02465e-18
1043.39	-36228.7	-14515.6	11.6495	-0.1	-4.70205e-28	3.39199e-19
1043.41	-36228.5	-14515.6	11.6459	-0.1	1.77825e-27	-9.05499e-20
1043.43	-36228.3	-14515.7	11.6424	-0.1	-6.57335e-27	2.29702e-20
1043.44	-36228.1	-14515.8	11.6397	-0.1	3.10477e-26	-7.13132e-21
1043.46	-36227.9	-14515.9	11.64	-0.1	-1.17205e-25	1.90259e-21
1043.48	-36227.7	-14515.9	11.6401	-0.1	4.30715e-25	-4.77933e-22
1043.49	-36227.6	-14516	11.6391	-0.1	-1.93827e-24	1.42501e-22
1043.51	-36227.4	-14516.1	11.6355	-0.1	7.30583e-24	-3.79933e-23
1043.53	-36227.2	-14516.1	11.6319	-0.1	-2.66508e-23	9.43508e-24
1043.55	-36227	-14516.2	11.6297	-0.1	1.15861e-22	-2.73626e-24
1043.56	-36226.8	-14516.3	11.63	-0.1	-4.36145e-22	7.28996e-25
1043.58	-36226.6	-14516.3	11.6302	-0.1	1.57632e-21	-1.78589e-25
1043.6	-36226.5	-14516.4	11.6287	-0.1	-6.67669e-21	5.07791e-26
1043.61	-36226.3	-14516.5	11.6251	-0.1	2.51059e-20	-1.35844e-26
1043.63	-36226.1	-14516.5	11.6214	-0.1	-8.96781e-20	3.51417e-27
1043.65	-36225.9	-14516.6	11.6197	-0.1	3.72162e-19	-1.98317e-27
1043.66	-36225.7	-14516.7	11.62	-0.1	-1.39807e-18	4.26819e-27
1043.68	-36225.5	-14516.7	11.6202	-0.1	4.91872e-18	-1.42208e-26
1043.7	-36225.3	-14516.8	11.6183	-0.1	-2.00786e-17	5.78325e-26
1043.72	-36225.1	-14516.9	11.6147	-0.1	7.53644e-17	-2.17018e-25
1043.73	-36224.9	-14516.9	11.611	-0.1	-2.59869e-16	7.483e-25
1043.75	-36224.8	-14517	11.6098	-0.1	1.04644e-15	-3.01326e-24
1043.77	-36224.6	-14517.1	11.61	-0.1	-3.92488e-15	1.13018e-23
1043.78	-36224.4	-14517.1	11.6102	-0.1	1.31636e-14	-3.7905e-23
1043.8	-36224.2	-14517.2	11.6078	-0.1	-5.24029e-14	1.50895e-22
1043.82	-36224	-14517.3	11.6044	-0.1	1.96417e-13	-5.65587e-22
1043.84	-36223.8	-14517.3	11.6006	-0.1	-6.32664e-13	1.82177e-21
1043.85	-36223.7	-14517.4	11.5999	-0.1	2.494e-12	-7.18153e-21
1043.87	-36223.5	-14517.5	11.6	-0.1	-9.34253e-12	2.6902e-20
1043.89	-36223.3	-14517.5	11.6002	-0.1	2.82218e-11	-8.12653e-20
1043.9	-36223.1	-14517.6	11.5973	-0.1	-1.10313e-10	3.1765e-19
1043.92	-36222.9	-14517.7	11.594	-0.1	4.13014e-10	-1.18928e-18
1043.94	-36222.7	-14517.8	11.5903	-0.1	-1.10936e-09	3.19442e-18
1043.95	-36222.6	-14517.8	11.5899	-0.1	4.30426e-09	-1.23942e-17
1043.97	-36222.4	-14517.9	11.59	-0.1	-1.61074e-08	4.63816e-17
1043.99	-36222.2	-14518	11.5901	-0.1	3.2458e-08	-9.34634e-17
1044	-36222	-14518	11.5869	-0.1	-1.25115e-07	3.60272e-16
1044.02	-36221.8	-14518.1	11.5836	-0.1	4.68001e-07	-1.34762e-15
1044.04	-36221.6	-14518.1	11.58	-0.1	0	0
1044.06	-36221.5	-14518.2	11.58	-0.1	0	0
1044.07	-36221.2	-14518.3	11.58	-0.1	-6.14687e-15	1.77001e-23
1044.09	-36221.1	-14518.4	11.5799	-0.1	-0.000108448	3.10324e-13
1044.11	-36220.9	-14518.4	11.5765	-0.1	-0.00354171	-1.18368e-12
1044.12	-36220.7	-14518.5	11.5731	-0.1	-0.00690119	4.42106e-12
1044.14	-36220.5	-14518.6	11.5698	-0.1	-0.0101207	-3.45943e-11
1044.16	-36220.3	-14518.6	11.57	-0.1	-0.0101771	1.31486e-10
1044.17	-36220.1	-14518.7	11.5701	-0.1	-0.0138137	-4.89966e-10
1044.19	-36220	-14518.8	11.5696	-0.1	-0.0171574	2.83454e-09
1044.21	-36219.8	-14518.8	11.5661	-0.1	-0.0209668	-1.07437e-08
1044.23	-36219.6	-14518.9	11.5626	-0.1	-0.0278983	3.98975e-08
1044.24	-36219.4	-14519	11.5597	-0.1	-0.0352238	-2.0286e-07
1044.26	-36219.2	-14519	11.56	-0.1	-0.0403435	7.6719e-07
1044.28	-36219	-14519.1	11.5601	-0.1	-0.0404676	-2.83595e-06
1044.29	-36218.9	-14519.2	11.5593	-0.1	-0.0444517	1.33949e-05
1044.31	-36218.7	-14519.2	11.5557	-0.1	-0.0475936	-5.05656e-05
1044.33	-36218.5	-14519.3	11.5521	-0.1	-0.0510612	0.000219067
1044.35	-36218.3	-14519.4	11.5497	-0.1	-0.054457	0.00171908
1044.36	-36218.1	-14519.4	11.55	-0.1	-0.0581128	0.00438999
1044.38	-36217.9	-14519.5	11.5502	-0.1	-0.0600089	0.00750078
1044.4	-36217.8	-14519.6	11.5489	-0.1	-0.0612554	0.00931726
1044.41	-36217.6	-14519.6	11.5453	-0.1	-0.0636352	0.00987451
1044.43	-36217.4	-14519.7	11.5417	-0.1	-0.0635168	0.00978663
1044.45	-36217.2	-14519.8	11.5397	-0.1	-0.0618428	0.00980884
1044.46	-36217	-14519.8	11.54	-0.1	-0.0595542	0.00980261
1044.48	-36216.8	-14519.9	11.5402	-0.1	-0.0604189	0.00980424
1044.5	-36216.7	-14520	11.5385	-0.1	-0.0580957	0.00980383
1044.51	-36216.5	-14520	11.5349	-0.1	-0.0567502	0.00980395
1044.53	-36216.3	-14520.1	11.5312	-0.1	-0.0547424	0.00980392
1044.55	-36216.1	-14520.2	11.5298	-0.1	-0.0533545	0.00980392
1044.57	-36215.9	-14520.2	11.53	-0.1	-0.0514004	0.00980392
1044.58	-36215.7	-14520.3	11.5303	-0.1	-0.0497314	0.00980392
1044.6	-36215.5	-14520.4	11.528	-0.1	-0.0500736	0.00980392
1044.62	-36215.3	-14520.4	11.5246	-0.1	-0.0499805	0.00980392
1044.63	-36215.2	-14520.5	11.5208	-0.1	-0.0500043	0.00980392
1044.65	-36215	-14520.5	11.5198	-0.1	-0.0499988	0.00980392
1044.67	-36214.8	-14520.6	11.52	-0.1	-0.0500003	0.00980392
1044.68	-36214.6	-14520.7	11.5202	-0.1	-0.0499999	0.00980392
1044.7	-36214.4	-14520.8	11.5176	-0.1	-0.05	0.00980392
1044.72	-36214.2	-14520.8	11.5142	-0.1	-0.05	0.00980392
1044.74	-36214	-14520.9	11.5104	-0.1	-0.05	0.00980392
1044.75	-36213.9	-14520.9	11.5099	-0.1	-0.05	0.00980392
1044.77	-36213.7	-14521	11.51	-0.1	-0.05	0.00980392
1044.79	-36213.5	-14521.1	11.5102	-0.1	-0.0500001	0.00980392
1044.8	-36213.3	-14521.2	11.5071	-0.1	-0.0499998	0.00980392
1044.82	-36213.1	-14521.2	11.5038	-0.1	-0.0500008	0.00980392
1044.84	-36212.9	-14521.3	11.5001	-0.1	-0.0499983	0.00980392
1044.86	-36212.8	-14521.3	11.5	-0.1	-0.0500065	0.00980392
1044.87	-36212.6	-14521.4	11.5	-0.1	-0.0499758	0.00980392
1044.89	-36212.4	-14521.5	11.5	-0.1	-0.05	0.00980392
1044.91	-36212.2	-14521.5	11.4967	-0.1	-0.0466667	0.00980392
1044.92	-36212	-14521.6	11.4933	-0.1	-0.0433333	0.00980392
1044.94	-36211.9	-14521.7	11.4899	-0.1	-0.0399003	0.00980392
1044.96	-36211.7	-14521.7	11.49	-0.1	-0.0400266	0.00980392
1044.97	-36211.5	-14521.8	11.49	-0.1	-0.0399931	0.00980392
1044.99	-36211.3	-14521.9	11.4901	-0.1	-0.0400034	0.00980392
1045.01	-36211.1	-14521.9	11.4898	-0.1	-0.0399991	0.00980392
1045.03	-36210.9	-14522	11.4862	-0.1	-0.0400002	0.00980392
1045.04	-36210.7	-14522.1	11.4826	-0.1	-0.0399999	0.00980392
1045.06	-36210.6	-14522.1	11.4798	-0.1	-0.0400002	0.00980392
1045.08	-36210.4	-14522.2	11.48	-0.1	-0.0399995	0.00980392
1045.09	-36210.2	-14522.3	11.4801	-0.1	-0.0400025	0.00980392
1045.11	-36210	-14522.3	11.4795	-0.1	-0.0399906	0.00980392
1045.13	-36209.8	-14522.4	11.4758	-0.1	-0.0400349	0.00980392
1045.14	-36209.7	-14522.5	11.4722	-0.1	-0.0398328	0.00980392
1045.16	-36209.5	-14522.5	11.4698	-0.1	-0.0405419	0.00980392
1045.18	-36209.3	-14522.6	11.47	-0.1	-0.0441863	0.00980392
1045.19	-36209.1	-14522.7	11.4701	-0.1	-0.0478156	0.00980392
1045.21	-36208.9	-14522.7	11.4693	-0.1	-0.05027	0.00980394
1045.23	-36208.7	-14522.8	11.4656	-0.1	-0.0499322	0.00980385
1045.25	-36208.6	-14522.9	11.462	-0.0999997	-0.0500202	0.00980423
1045.26	-36208.4	-14522.9	11.4597	-0.100001	-0.0499946	0.00980276
1045.28	-36208.2	-14523	11.4601	-0.0999961	-0.0500013	0.00980817
1045.3	-36208	-14523.1	11.4599	-0.100017	-0.0499996	0.00978545
1045.31	-36207.8	-14523.1	11.4603	-0.099937	-0.0500001	0.00987344
1045.33	-36207.6	-14523.2	11.4588	-0.100228	-0.05	0.00946143
1045.35	-36207.5	-14523.3	11.4551	-0.0986875	-0.05	0.00784716
1045.37	-36207.3	-14523.3	11.4515	-0.0951122	-0.05	0.00501483
1045.38	-36207.1	-14523.4	11.4498	-0.0914415	-0.0500001	0.00202365
1045.4	-36206.9	-14523.4	11.45	-0.0897131	-0.0499996	0.000352372
1045.42	-36206.7	-14523.5	11.4503	-0.0900763	-0.0500014	-6.3424e-05
1045.43	-36206.5	-14523.6	11.4483	-0.089982	-0.0499949	1.46357e-05
1045.45	-36206.4	-14523.6	11.4447	-0.090005	-0.0500207	-2.66948e-06
1045.47	-36206.2	-14523.7	11.4411	-0.0899987	-0.0499222	-4.45401e-06
1045.48	-36206	-14523.8	11.4398	-0.0900003	-0.0502681	1.89058e-05
1045.5	-36205.8	-14523.8	11.44	-0.0899999	-0.0480173	-7.70817e-05
1045.52	-36205.6	-14523.9	11.4403	-0.09	-0.044574	0.000289352
1045.53	-36205.4	-14524	11.4379	-0.09	-0.0407266	-0.00238642
1045.55	-36205.3	-14524	11.4343	-0.09	-0.0400831	-0.0117899
1045.57	-36205.1	-14524.1	11.4307	-0.09	-0.0378591	-0.0309876
1045.59	-36204.9	-14524.2	11.4299	-0.09	-0.0341964	-0.0565664
1045.6	-36204.7	-14524.2	11.4301	-0.09	-0.0304635	-0.0862739
1045.62	-36204.5	-14524.3	11.4299	-0.09	-0.0301493	-0.121318
1045.64	-36204.3	-14524.4	11.4302	-0.09	-0.0273916	-0.184386
1045.65	-36204.2	-14524.4	11.4273	-0.09	-0.0239387	-0.268717
1045.67	-36204	-14524.5	11.424	-0.09	-0.0203832	-0.370122
1045.69	-36203.8	-14524.6	11.4203	-0.09	-0.0199341	-0.473474
1045.7	-36203.6	-14524.6	11.4199	-0.09	-0.0200285	-0.560624
1045.72	-36203.4	-14524.7	11.42	-0.09	-0.0199522	-0.633347
1045.74	-36203.2	-14524.8	11.4201	-0.09	-0.020088	-0.702163
1045.76	-36203.1	-14524.8	11.4169	-0.09	-0.0168839	-0.757523
1045.77	-36202.9	-14524.9	11.4136	-0.09	-0.0135524	-0.801529
1045.79	-36202.7	-14525	11.41	-0.09	-0.01	-0.839869
1045.81	-36202.5	-14525	11.41	-0.09	-0.01	-0.872549
1045.82	-36202.3	-14525.1	11.41	-0.09	-0.01	-0.905229
1045.84	-36202.1	-14525.2	11.4099	-0.09	-0.0100299	-0.94355
1045.86	-36202	-14525.2	11.4065	-0.09	-0.00989193	-0.986354
1045.88	-36201.8	-14525.3	11.4031	-0.09	-0.0064468	-1.03833
1045.89	-36201.6	-14525.4	11.3998	-0.09	-0.00287948	-1.10245
1045.91	-36201.4	-14525.4	11.4001	-0.09	0.000157565	-1.16805
1045.93	-36201.2	-14525.5	11.4	-0.09	-4.061e-05	-1.23835
1045.94	-36201	-14525.5	11.4001	-0.09	1.51191e-05	-1.30944
1045.96	-36200.9	-14525.6	11.3996	-0.09	-4.03821e-06	-1.37202
1045.98	-36200.7	-14525.7	11.396	-0.09	1.03311e-06	-1.4299
1045.99	-36200.5	-14525.7	11.3924	-0.09	-3.41999e-07	-1.4897
1046.01	-36200.3	-14525.8	11.3898	-0.09	9.12972e-08	-1.54804
1046.03	-36200.1	-14525.9	11.39	-0.09	-2.31598e-08	-1.61237
1046.05	-36199.9	-14525.9	11.3901	-0.09	7.19018e-09	-1.67356
1046.06	-36199.8	-14526	11.3893	-0.09	-1.9183e-09	-1.72015
1046.08	-36199.6	-14526.1	11.3856	-0.09	4.81877e-10	-1.75436
1046.1	-36199.4	-14526.1	11.382	-0.09	-1.43677e-10	-1.78045
1046.11	-36199.2	-14526.2	11.3797	-0.09	3.83069e-11	-1.79918
1046.13	-36199	-14526.3	11.3801	-0.09	-9.51296e-12	-1.81428
1046.15	-36198.9	-14526.3	11.3799	-0.09	2.75884e-12	-1.82544
1046.16	-36198.7	-14526.4	11.3803	-0.09	-7.35011e-13	-1.83252
1046.18	-36198.5	-14526.5	11.3788	-0.09	1.80058e-13	-1.83758
1046.2	-36198.3	-14526.5	11.3751	-0.09	-5.11788e-14	-1.84116
1046.21	-36198.1	-14526.6	11.3715	-0.09	1.36236e-14	-1.84268
1046.23	-36197.9	-14526.7	11.3698	-0.09	-3.28282e-15	-1.84323
1046.25	-36197.8	-14526.7	11.37	-0.09	9.19045e-16	-1.84304
1046.27	-36197.6	-14526.8	11.3703	-0.09	-2.44412e-16	-1.84375
1046.28	-36197.4	-14526.9	11.3683	-0.09	5.77041e-17	-1.84884
1046.3	-36197.2	-14526.9	11.3647	-0.09	-1.59659e-17	-1.86072
1046.32	-36197	-14527	11.3611	-0.09	4.24142e-18	-1.87703
1046.33	-36196.8	-14527	11.3598	-0.09	-9.76078e-19	-1.896
1046.35	-36196.7	-14527.1	11.3601	-0.09	2.69375e-19	-1.91612
1046.37	-36196.5	-14527.2	11.3599	-0.09	-7.82033e-20	-1.93939
1046.38	-36196.3	-14527.2	11.3603	-0.09	4.00815e-20	-1.96696
1046.4	-36196.1	-14527.3	11.3578	-0.09	-1.01083e-19	-1.99181
1046.42	-36195.9	-14527.4	11.3544	-0.0900001	3.63936e-19	-2.01033
1046.44	-36195.7	-14527.4	11.3506	-0.0899997	-1.16883e-18	-2.02746
1046.45	-36195.6	-14527.5	11.3499	-0.0900012	4.60671e-18	-2.04544
1046.47	-36195.4	-14527.6	11.35	-0.0899956	-1.72565e-17	-2.06727
1046.49	-36195.2	-14527.6	11.3502	-0.0900133	5.21282e-17	-2.09174
1046.5	-36195.1	-14527.7	11.3473	-0.0899479	-2.03759e-16	-2.11318
1046.52	-36194.8	-14527.8	11.344	-0.0901951	7.62873e-16	-2.13113
1046.54	-36194.7	-14527.8	11.3403	-0.089476	-2.04909e-15	-2.14568
1046.56	-36194.5	-14527.9	11.3399	-0.101192	7.95035e-15	-2.15422
1046.57	-36194.3	-14528	11.34	-0.123234	-2.97518e-14	-2.15493
1046.59	-36194.1	-14528	11.3401	-0.155049	5.99528e-14	-2.1508
1046.61	-36194	-14528.1	11.3369	-0.178342	-2.31099e-13	-2.13823
1046.62	-36193.7	-14528.1	11.3336	-0.21724	8.64439e-13	-2.11352
1046.64	-36193.6	-14528.2	11.3267	-0.276667	-7.92353e-22	-2.05556
1046.66	-36193.4	-14528.3	11.32	-0.38	0	-1.97495
1046.67	-36193.2	-14528.3	11.3133	-0.486667	0	-1.87582
1046.69	-36193	-14528.4	11.3062	-0.599065	-1.9906e-10	-1.78032
1046.71	-36192.9	-14528.5	11.296	-0.677561	7.59278e-10	-1.70651
1046.72	-36192.7	-14528.5	11.2825	-0.751014	-2.83592e-09	-1.65054
1046.74	-36192.5	-14528.6	11.2684	-0.820852	2.21907e-08	-1.60285
1046.76	-36192.3	-14528.6	11.2552	-0.875696	-8.43426e-08	-1.56709
1046.78	-36192.1	-14528.7	11.2414	-0.917779	3.14292e-07	-1.53812
1046.79	-36192	-14528.8	11.2236	-0.952599	-1.81824e-06	-1.51214
1046.81	-36191.8	-14528.8	11.2071	-0.985854	6.89165e-06	-1.49103
1046.83	-36191.6	-14528.9	11.1902	-1.01929	-2.55925e-05	-1.46973
1046.84	-36191.4	-14529	11.1728	-1.056	0.000130126	-1.44334
1046.86	-36191.2	-14529	11.1556	-1.10161	-0.000535542	-1.41281
1046.88	-36191	-14529.1	11.135	-1.15747	-0.00418739	-1.37658
1046.89	-36190.9	-14529.2	11.1139	-1.22374	-0.00781792	-1.33696
1046.91	-36190.7	-14529.2	11.0944	-1.29342	-0.0102593	-1.29544
1046.93	-36190.5	-14529.3	11.0731	-1.36632	-0.00997214	-1.24578
1046.95	-36190.4	-14529.3	11.0474	-1.4406	-0.00984022	-1.18852
1046.96	-36190.2	-14529.4	11.0204	-1.50133	-0.0108197	-1.1264
1046.98	-36190	-14529.5	10.9946	-1.56007	-0.0148469	-1.04454
1047	-36189.8	-14529.5	10.9691	-1.61775	-0.0169547	-0.936355
1047.01	-36189.6	-14529.6	10.9427	-1.67806	-0.0166038	-0.816242
1047.03	-36189.4	-14529.7	10.9138	-1.74791	-0.0166316	-0.686775
1047.05	-36189.3	-14529.7	10.8825	-1.81335	-0.0168904	-0.565736
1047.07	-36189.1	-14529.8	10.8516	-1.8549	-0.0154589	-0.462476
1047.08	-36188.9	-14529.9	10.8163	-1.8877	-0.011358	-0.365641
1047.1	-36188.8	-14529.9	10.7836	-1.91136	-0.00973647	-0.28192
1047.12	-36188.6	-14530	10.7544	-1.92898	-0.0100701	-0.216783
1047.13	-36188.4	-14530	10.7233	-1.9449	-0.00998336	-0.164357
1047.15	-36188.3	-14530.1	10.6904	-1.95434	-0.010005	-0.128225
1047.17	-36188.1	-14530.2	10.6573	-1.96074	-0.00999729	-0.109521
1047.18	-36187.9	-14530.2	10.6225	-1.96558	-0.0100054	-0.103286
1047.2	-36187.8	-14530.3	10.5882	-1.96906	-0.00997917	-0.106763
1047.22	-36187.6	-14530.3	10.5554	-1.97022	-0.0100779	-0.11901
1047.23	-36187.4	-14530.4	10.5204	-1.96993	-0.00973894	-0.145685
1047.25	-36187.2	-14530.5	10.4863	-1.97012	-0.0122116	-0.188817
1047.27	-36187.1	-14530.5	10.4534	-1.96959	-0.0156177	-0.241288
1047.29	-36186.9	-14530.6	10.4183	-1.97413	-0.0194603	-0.292635
1047.3	-36186.7	-14530.6	10.3844	-1.9888	-0.0199017	-0.328327
1047.32	-36186.6	-14530.7	10.3514	-2.00878	-0.022377	-0.351872
1047.34	-36186.4	-14530.8	10.3162	-2.02689	-0.0260277	-0.376722
1047.35	-36186.3	-14530.8	10.2824	-2.04608	-0.0296212	-0.401191
1047.37	-36186.1	-14530.9	10.2493	-2.07134	-0.0300951	-0.422679
1047.39	-36185.9	-14530.9	10.2143	-2.10317	-0.0299836	-0.438503
1047.4	-36185.8	-14531	10.1776	-2.1277	-0.0300044	-0.451612
1047.42	-36185.6	-14531.1	10.1411	-2.14497	-0.0299988	-0.46552
1047.44	-36185.4	-14531.1	10.1023	-2.15904	-0.0300002	-0.480729
1047.46	-36185.3	-14531.2	10.0654	-2.17873	-0.0299998	-0.488927
1047.47	-36185.1	-14531.2	10.0289	-2.20176	-0.0300005	-0.488247
1047.49	-36184.9	-14531.3	9.99	-2.23	-0.03	-0.48366
1047.51	-36184.8	-14531.3	9.95333	-2.25	-0.03	-0.482571
1047.52	-36184.6	-14531.4	9.91667	-2.26667	-0.03	-0.488017
1047.54	-36184.5	-14531.4	9.87437	-2.28442	-0.029893	-0.492514
1047.56	-36184.3	-14531.5	9.83769	-2.30465	-0.0264527	-0.490939
1047.58	-36184.1	-14531.6	9.798	-2.32798	-0.0231196	-0.482009
1047.59	-36184	-14531.6	9.76575	-2.34877	-0.0200587	-0.47234
1047.61	-36183.8	-14531.7	9.71803	-2.36863	-0.0198147	-0.460701
1047.63	-36183.7	-14531.7	9.67858	-2.38134	-0.0162189	-0.45353
1047.64	-36183.5	-14531.8	9.63598	-2.39151	-0.012653	-0.447895
1047.66	-36183.4	-14531.8	9.59644	-2.39743	-0.00978865	-0.443903
1047.68	-36183.2	-14531.9	9.5559	-2.40043	-0.0100541	-0.440287
1047.69	-36183.1	-14531.9	9.51365	-2.405	-0.0099821	-0.43234
1047.71	-36182.9	-14532	9.47411	-2.4167	-0.0100048	-0.418874
1047.73	-36182.8	-14532.1	9.43341	-2.43476	-0.00999879	-0.399001
1047.74	-36182.6	-14532.1	9.39122	-2.45636	-0.0100004	-0.377518
1047.76	-36182.5	-14532.1	9.35199	-2.47454	-0.0099999	-0.360188
1047.78	-36182.3	-14532.2	9.31009	-2.48661	-0.01	-0.345542
1047.8	-36182.2	-14532.3	9.26436	-2.49673	-0.00999999	-0.331646
1047.81	-36182	-14532.3	9.22138	-2.50761	-0.01	-0.317425
1047.83	-36181.9	-14532.4	9.17838	-2.522	-0.01	-0.30326
1047.85	-36181.7	-14532.4	9.13523	-2.53414	-0.01	-0.286475
1047.86	-36181.6	-14532.5	9.09371	-2.54575	-0.01	-0.258968
1047.88	-36181.4	-14532.5	9.05136	-2.56596	-0.01	-0.202979
1047.9	-36181.3	-14532.6	9.00605	-2.59425	-0.01	-0.119523
1047.91	-36181.1	-14532.6	8.9621	-2.62187	-0.01	-0.0319662
1047.93	-36181	-14532.7	8.91302	-2.64255	-0.01	0.0474969
1047.95	-36180.9	-14532.7	8.86646	-2.65508	-0.01	0.106902
1047.97	-36180.7	-14532.8	8.82413	-2.65466	-0.01	0.1463
1047.98	-36180.6	-14532.8	8.77898	-2.62782	-0.01	0.168232
1048	-36180.4	-14532.9	8.73392	-2.56914	-0.01	0.168306
1048.02	-36180.3	-14532.9	8.69324	-2.49789	-0.01	0.15476
1048.03	-36180.1	-14533	8.65166	-2.43401	-0.01	0.13877
1048.05	-36180	-14533	8.61056	-2.37466	-0.01	0.127566
1048.07	-36179.9	-14533.1	8.5709	-2.31351	-0.01	0.116175
1048.09	-36179.7	-14533.1	8.5309	-2.24335	-0.01	0.101403
1048.1	-36179.6	-14533.2	8.49648	-2.18398	-0.01	0.0870457
1048.12	-36179.5	-14533.2	8.46097	-2.1388	-0.01	0.0798648
1048.14	-36179.3	-14533.3	8.42332	-2.1005	-0.01	0.0822793
1048.15	-36179.2	-14533.3	8.38	-2.07677	-0.01	0.0977082
1048.17	-36179.1	-14533.4	8.36644	-2.06633	-0.01	0.101578
1048.19	-36178.9	-14533.4	8.32072	-2.0684	-0.01	0.135302
1048.2	-36178.8	-14533.5	8.27971	-2.07824	-0.01	0.17116
1048.22	-36178.7	-14533.5	8.25033	-2.08994	-0.01	0.209143
1048.24	-36178.5	-14533.5	8.21113	-2.11859	-0.01	0.274107
1048.25	-36178.4	-14533.6	8.17425	-2.16658	-0.00999998	0.359503
1048.27	-36178.3	-14533.6	8.13775	-2.22899	-0.0100001	0.453858
1048.29	-36178.1	-14533.7	8.09901	-2.29025	-0.00999983	0.546321
1048.31	-36178	-14533.7	8.059	-2.33434	-0.0100007	0.617349
1048.32	-36177.9	-14533.8	8.01911	-2.3743	-0.00999749	0.675173
1048.34	-36177.8	-14533.8	7.97667	-2.41667	-0.01	0.737473
1048.36	-36177.6	-14533.9	7.93667	-2.46667	-0.01	0.800654
1048.37	-36177.5	-14533.9	7.89333	-2.51333	-0.01	0.87037
1048.39	-36177.4	-14534	7.8508	-2.55898	-0.00658417	0.947989
1048.41	-36177.3	-14534	7.80751	-2.59188	-0.00654948	1.02768
1048.42	-36177.1	-14534	7.76386	-2.62526	-0.00326305	1.11307
1048.44	-36177	-14534.1	7.7145	-2.65709	-0.00302318	1.20023
1048.46	-36176.9	-14534.1	7.67172	-2.6862	-8.58274e-05	1.27251
1048.48	-36176.7	-14534.2	7.62803	-2.70537	-0.00356071	1.34118
1048.49	-36176.6	-14534.2	7.58174	-2.72335	-0.00336177	1.42821
1048.51	-36176.5	-14534.3	7.5352	-2.74371	-0.00288159	1.53193
1048.53	-36176.4	-14534.3	7.48802	-2.76839	0.000260785	1.65379
1048.54	-36176.3	-14534.3	7.4387	-2.79501	-8.56676e-05	1.77263
1048.56	-36176.2	-14534.4	7.39257	-2.80986	2.03785e-05	1.87267
1048.58	-36176	-14534.4	7.34508	-2.82286	4.05668e-06	1.97092
1048.6	-36175.9	-14534.5	7.29592	-2.83219	-4.49725e-05	2.08802
1048.61	-36175.8	-14534.5	7.24987	-2.83873	0.000176141	2.2087
1048.63	-36175.7	-14534.6	7.20217	-2.84459	-0.000750687	2.33535
1048.65	-36175.6	-14534.6	7.15308	-2.848	-0.00475177	2.44634
1048.66	-36175.5	-14534.6	7.10746	-2.85024	-0.00712939	2.52848
1048.68	-36175.3	-14534.7	7.05797	-2.85013	-0.00567011	2.59124
1048.7	-36175.2	-14534.7	7.00699	-2.84892	-0.00165266	2.63809
1048.71	-36175.1	-14534.7	6.95982	-2.84529	0.000259543	2.66916
1048.73	-36175	-14534.8	6.90954	-2.84169	-6.35811e-05	2.69214
1048.75	-36174.9	-14534.8	6.85955	-2.83962	1.8072e-05	2.70997
1048.76	-36174.8	-14534.9	6.81136	-2.84037	-4.81069e-06	2.72229
1048.78	-36174.7	-14534.9	6.76342	-2.83854	1.15921e-06	2.73136
1048.8	-36174.6	-14534.9	6.71491	-2.83489	-3.24528e-07	2.73672
1048.82	-36174.5	-14535	6.66901	-2.83132	8.63053e-08	2.74039
1048.83	-36174.3	-14535	6.62039	-2.82975	-2.03761e-08	2.74304
1048.85	-36174.2	-14535.1	6.57219	-2.82946	5.63777e-09	2.73988
1048.87	-36174.1	-14535.1	6.52634	-2.81634	-1.49766e-09	2.72409
1048.88	-36174	-14535.1	6.47719	-2.77519	3.44498e-10	2.68471
1048.9	-36173.9	-14535.2	6.43145	-2.7064	-9.44377e-11	2.62801
1048.92	-36173.8	-14535.2	6.38904	-2.63538	2.50548e-11	2.56758
1048.93	-36173.7	-14535.2	6.34344	-2.57735	-5.56758e-12	2.51144
1048.95	-36173.6	-14535.3	6.29925	-2.53488	1.51503e-12	2.46476
1048.97	-36173.5	-14535.3	6.2561	-2.49173	-4.01333e-13	2.4206
1048.99	-36173.4	-14535.3	6.21314	-2.43687	8.49695e-14	2.36883
1049	-36173.3	-14535.4	6.17257	-2.38177	-2.29863e-14	2.31749
1049.02	-36173.2	-14535.4	6.13308	-2.33435	6.07804e-15	2.26957
1049.04	-36173.1	-14535.5	6.09054	-2.28549	-1.19548e-15	2.22011
1049.05	-36173	-14535.5	6.05296	-2.23578	3.22253e-16	2.17097
1049.07	-36172.9	-14535.5	6.01645	-2.18246	-8.62519e-17	2.12177
1049.09	-36172.8	-14535.6	5.98005	-2.13455	2.27543e-17	2.07542
1049.11	-36172.8	-14535.6	5.94101	-2.09127	-3.92862e-18	2.032
1049.12	-36172.6	-14535.6	5.90726	-2.05456	1.03655e-18	1.99361
1049.14	-36172.6	-14535.7	5.87207	-2.01244	-1.32469e-19	1.95433
1049.16	-36172.5	-14535.7	5.83858	-1.97531	3.54666e-20	1.91906
1049.17	-36172.4	-14535.7	5.8054	-1.94483	-9.29827e-21	1.89043
1049.19	-36172.3	-14535.8	5.77	-1.92333	0	1.86601
1049.21	-36172.2	-14535.8	5.74	-1.90333	-1.41846e-31	1.84532
1049.22	-36172.1	-14535.8	5.71	-1.88	0	1.81917
1049.24	-36172	-14535.9	5.67817	-1.84081	4.03788e-23	1.78309
1049.26	-36171.9	-14535.9	5.64827	-1.7974	-1.07948e-23	1.74273
1049.28	-36171.8	-14535.9	5.61816	-1.75429	2.80045e-24	1.70366
1049.29	-36171.7	-14535.9	5.58629	-1.72	-1.38974e-24	1.66979
1049.31	-36171.6	-14536	5.55678	-1.69778	3.71368e-25	1.647
1049.33	-36171.5	-14536	5.53006	-1.6817	-9.57148e-26	1.62982
1049.34	-36171.5	-14536	5.50192	-1.66693	3.56345e-26	1.61234
1049.36	-36171.4	-14536.1	5.47491	-1.64614	-9.51777e-27	1.59332
1049.38	-36171.3	-14536.1	5.44481	-1.62189	2.435e-27	1.5676
1049.39	-36171.2	-14536.1	5.41686	-1.58698	-8.06279e-28	1.53094
1049.41	-36171.1	-14536.2	5.39093	-1.53743	2.15984e-28	1.48472
1049.43	-36171	-14536.2	5.36799	-1.47881	-5.76562e-29	1.43086
1049.44	-36170.9	-14536.2	5.34417	-1.42133	1.46221e-29	1.37867
1049.46	-36170.9	-14536.3	5.3198	-1.37761	-4.5215e-30	1.33008
1049.48	-36170.8	-14536.3	5.29595	-1.33252	1.1358e-30	1.28046
1049.5	-36170.7	-14536.3	5.27252	-1.26471	-3.38653e-31	1.20975
1049.51	-36170.6	-14536.3	5.25292	-1.16825	9.02909e-32	1.12293
1049.53	-36170.5	-14536.4	5.23354	-1.05962	-2.24224e-32	1.02337
1049.55	-36170.4	-14536.4	5.21618	-0.962489	6.50271e-33	0.929074
1049.56	-36170.3	-14536.4	5.20104	-0.887309	-1.73245e-33	0.847952
1049.58	-36170.3	-14536.5	5.18736	-0.8001	4.24404e-34	0.757616
1049.6	-36170.2	-14536.5	5.17488	-0.688955	-1.20631e-34	0.648999
1049.62	-36170.1	-14536.5	5.16551	-0.562101	3.21114e-35	0.533112
1049.63	-36170	-14536.6	5.1548	-0.434578	-7.73774e-36	0.412371
1049.65	-36169.9	-14536.6	5.14588	-0.325925	2.16623e-36	0.309929
1049.67	-36169.8	-14536.6	5.14143	-0.253652	-5.76088e-37	0.233483
1049.68	-36169.8	-14536.6	5.13814	-0.191369	1.36011e-37	0.173344
1049.7	-36169.7	-14536.7	5.13475	-0.146783	-3.76322e-38	0.127686
1049.72	-36169.6	-14536.7	5.13109	-0.114868	9.99686e-39	0.0958386
1049.73	-36169.5	-14536.7	5.1298	-0.0901389	-2.29952e-39	0.0706011
1049.75	-36169.4	-14536.8	5.13005	-0.0717972	6.30372e-40	0.052657
1049.77	-36169.4	-14536.8	5.12999	-0.0599865	-1.67241e-40	0.039887
1049.78	-36169.3	-14536.8	5.13	-0.0495883	3.71636e-41	0.0297521
1049.8	-36169.2	-14536.8	5.12999	-0.0417776	-1.01128e-41	0.0216523
1049.82	-36169.1	-14536.9	5.13002	-0.0351658	2.6789e-42	0.0155522
1049.84	-36169	-14536.9	5.12994	-0.0304681	-5.67172e-43	0.0114963
1049.85	-36169	-14536.9	5.13025	-0.0298178	1.53433e-43	0.00993651
1049.87	-36168.9	-14537	5.12758	-0.0303085	-4.05707e-44	0.00915094
1049.89	-36168.8	-14537	5.12398	-0.0273602	7.97926e-45	0.00561129
1049.9	-36168.7	-14537	5.12038	-0.0239475	-2.14868e-45	-0.00552476
1049.92	-36168.6	-14537	5.11991	-0.0203799	5.66892e-46	-0.0311323
1049.94	-36168.5	-14537.1	5.12002	-0.0199375	-9.79903e-47	-0.0819277
1049.95	-36168.5	-14537.1	5.12	-0.0200168	2.62964e-47	-0.149567
1049.97	-36168.4	-14537.1	5.12	-0.0199956	-6.91864e-48	-0.221341
1049.99	-36168.3	-14537.2	5.12	-0.0200006	8.84186e-49	-0.291451
1050.01	-36168.2	-14537.2	5.12	-0.0199998	-2.36729e-49	-0.348711
1050.02	-36168.1	-14537.2	5.12	-0.02	6.20635e-50	-0.402096
1050.04	-36168	-14537.2	5.12	-0.02	0	-0.454248
1050.06	-36168	-14537.3	5.12	-0.02	0	-0.502179
1050.07	-36167.9	-14537.3	5.12	-0.02	0	-0.550109
1050.09	-36167.8	-14537.3	5.12	-0.02	0	-0.603486
1050.11	-36167.7	-14537.4	5.12	-0.02	7.20557e-53	-0.661221
1050.12	-36167.6	-14537.4	5.12	-0.02	-1.8693e-53	-0.713194
1050.14	-36167.6	-14537.4	5.12	-0.02	9.27649e-54	-0.759769
1050.16	-36167.5	-14537.4	5.12	-0.02	-2.47889e-54	-0.794487
1050.18	-36167.4	-14537.5	5.12	-0.02	6.38897e-55	-0.823651
1050.19	-36167.3	-14537.5	5.12	-0.02	-2.37861e-55	-0.852561
1050.21	-36167.2	-14537.5	5.12	-0.02	6.35311e-56	-0.880721
1050.23	-36167.1	-14537.6	5.12	-0.02	-1.62534e-56	-0.907669
1050.24	-36167.1	-14537.6	5.12	-0.02	5.3805e-57	-0.930651
1050.26	-36167	-14537.6	5.12	-0.02	-1.43633e-57	-0.9467
1050.28	-36166.9	-14537.7	5.12001	-0.02	3.64361e-58	-0.959149
1050.3	-36166.8	-14537.7	5.11995	-0.02	-1.1312e-58	-0.968519
1050.31	-36166.7	-14537.7	5.12019	-0.02	3.01796e-59	-0.974244
1050.33	-36166.6	-14537.7	5.11921	-0.02	-7.58114e-60	-0.977975
1050.35	-36166.6	-14537.8	5.11545	-0.02	2.2604e-60	-0.979845
1050.36	-36166.5	-14537.8	5.11198	-0.02	-6.02663e-61	-0.980373
1050.38	-36166.4	-14537.8	5.10973	-0.02	1.49663e-61	-0.980828
1050.4	-36166.3	-14537.9	5.11008	-0.02	-4.34035e-62	-0.984669
1050.41	-36166.2	-14537.9	5.10998	-0.02	1.15636e-62	-0.99333
1050.43	-36166.1	-14537.9	5.11001	-0.02	-2.83276e-63	-1.00775
1050.45	-36166.1	-14537.9	5.11	-0.02	8.05171e-64	-1.02675
1050.46	-36166	-14538	5.11	-0.02	-2.14333e-64	-1.04923
1050.48	-36165.9	-14538	5.11	-0.02	5.16469e-65	-1.07686
1050.5	-36165.8	-14538	5.11	-0.02	-1.44589e-65	-1.10391
1050.52	-36165.7	-14538.1	5.11	-0.02	3.84521e-66	-1.12479
1050.53	-36165.7	-14538.1	5.11	-0.02	-9.07829e-67	-1.14077
1050.55	-36165.6	-14538.1	5.11	-0.02	2.51183e-67	-1.15211
1050.57	-36165.5	-14538.1	5.11	-0.02	-6.67259e-68	-1.16047
1050.58	-36165.4	-14538.2	5.11	-0.02	1.53486e-68	-1.16701
1050.6	-36165.3	-14538.2	5.11	-0.02	-4.20753e-69	-1.17168
1050.62	-36165.3	-14538.2	5.11	-0.02	1.11628e-69	-1.17676
1050.63	-36165.2	-14538.3	5.11	-0.02	-2.48055e-70	-1.18835
1050.65	-36165.1	-14538.3	5.11	-0.02	6.74998e-71	-1.21145
1050.67	-36165	-14538.3	5.11	-0.02	-1.78808e-71	-1.24255
1050.69	-36164.9	-14538.4	5.11	-0.02	3.78569e-72	-1.27825
1050.7	-36164.9	-14538.4	5.11	-0.02	-1.02412e-72	-1.3109
1050.72	-36164.8	-14538.4	5.11	-0.02	2.70798e-73	-1.34197
1050.74	-36164.7	-14538.4	5.11	-0.02	-5.3263e-74	-1.37607
1050.75	-36164.6	-14538.5	5.11	-0.02	1.43575e-74	-1.41255
1050.77	-36164.5	-14538.5	5.11	-0.02	-3.84285e-75	-1.45452
1050.79	-36164.4	-14538.5	5.11	-0.0199999	1.01387e-75	-1.50773
1050.81	-36164.4	-14538.5	5.11001	-0.0200003	-1.75253e-76	-1.57348
1050.82	-36164.3	-14538.6	5.10995	-0.019999	4.703e-77	-1.64338
1050.84	-36164.2	-14538.6	5.11018	-0.0200039	-1.23726e-77	-1.70928
1050.86	-36164.1	-14538.6	5.10689	-0.0199921	1.57897e-78	-1.7693
1050.87	-36164	-14538.7	5.10355	-0.0200304	-4.14271e-79	-1.81256
1050.89	-36163.9	-14538.7	5.1	-0.02	2.36275e-89	-1.84858
1050.91	-36163.9	-14538.7	5.1	-0.0266667	0	-1.87255
1050.92	-36163.8	-14538.8	5.1	-0.05	0	-1.878
1050.94	-36163.7	-14538.8	5.10003	-0.107455	1.79902e-81	-1.85284
1050.96	-36163.6	-14538.8	5.09989	-0.184798	-4.80949e-82	-1.80396
1050.97	-36163.5	-14538.8	5.09647	-0.264365	1.24772e-82	-1.7459
1050.99	-36163.5	-14538.9	5.09269	-0.330428	-6.19294e-83	-1.68759
1051.01	-36163.4	-14538.9	5.08592	-0.386297	1.65907e-83	-1.63795
1051.03	-36163.3	-14538.9	5.07892	-0.439741	-4.43335e-84	-1.58799
1051.04	-36163.2	-14539	5.06905	-0.492374	1.14242e-84	-1.53983
1051.06	-36163.1	-14539	5.06181	-0.538286	-4.24071e-85	-1.48936
1051.08	-36163.1	-14539	5.05154	-0.589551	1.08491e-85	-1.4405
1051.09	-36163	-14539	5.04023	-0.647546	-3.59149e-86	-1.385
1051.11	-36162.9	-14539.1	5.02753	-0.706464	9.58754e-87	-1.3368
1051.13	-36162.8	-14539.1	5.01696	-0.758857	-2.43211e-87	-1.29633
1051.14	-36162.7	-14539.1	5.00277	-0.805674	7.55074e-88	-1.26761
1051.16	-36162.7	-14539.2	4.98857	-0.838311	-2.01449e-88	-1.25046
1051.18	-36162.6	-14539.2	4.97242	-0.864669	5.06041e-89	-1.23688
1051.2	-36162.5	-14539.2	4.95746	-0.8938	-1.50882e-89	-1.22169
1051.21	-36162.4	-14539.2	4.94195	-0.924143	4.02278e-90	-1.20169
1051.23	-36162.3	-14539.3	4.92721	-0.952918	-9.98999e-91	-1.17662
1051.25	-36162.3	-14539.3	4.91088	-0.974311	2.89719e-91	-1.14961
1051.26	-36162.2	-14539.3	4.89698	-0.989084	-7.71869e-92	-1.12757
1051.28	-36162.1	-14539.3	4.87929	-1.00142	1.89087e-92	-1.10988
1051.3	-36162	-14539.4	4.86205	-1.01036	-5.37452e-93	-1.09641
1051.32	-36162	-14539.4	4.84562	-1.01501	1.43068e-93	-1.0817
1051.33	-36161.9	-14539.4	4.82832	-1.01854	-3.44756e-94	-1.05867
1051.35	-36161.8	-14539.5	4.81111	-1.02026	9.65647e-95	-1.02752
1051.37	-36161.7	-14539.5	4.7944	-1.02005	-2.58604e-95	-0.995054
1051.38	-36161.6	-14539.5	4.77833	-1.01954	6.8771e-96	-0.964091
1051.4	-36161.6	-14539.5	4.75867	-1.02288	-1.62276e-96	-0.9344
1051.42	-36161.5	-14539.6	4.73992	-1.03384	4.45418e-97	-0.906107
1051.43	-36161.4	-14539.6	4.72294	-1.05016	-1.02457e-97	-0.876834
1051.45	-36161.3	-14539.6	4.706	-1.06909	2.80867e-98	-0.845737
1051.47	-36161.3	-14539.6	4.68752	-1.09304	-7.45153e-99	-0.812991
1051.48	-36161.2	-14539.7	4.66585	-1.12399	1.65585e-99	-0.777106
1051.5	-36161.1	-14539.7	4.64823	-1.15325	-4.50584e-100	-0.745828
1051.52	-36161	-14539.7	4.62957	-1.17232	1.1936e-100	-0.724576
1051.54	-36161	-14539.8	4.60825	-1.1869	-2.52708e-101	-0.712455
1051.55	-36160.9	-14539.8	4.58796	-1.19809	6.83633e-102	-0.712476
1051.57	-36160.8	-14539.8	4.56817	-1.20509	-1.80766e-102	-0.716739
1051.59	-36160.7	-14539.8	4.54704	-1.21224	3.55522e-103	-0.721103
1051.6	-36160.7	-14539.9	4.52681	-1.21635	-9.57361e-104	-0.715597
1051.62	-36160.6	-14539.9	4.5069	-1.21882	2.52583e-104	-0.699484
1051.64	-36160.5	-14539.9	4.486	-1.23108	-4.36603e-105	-0.665331
1051.65	-36160.4	-14539.9	4.4626	-1.25601	1.17166e-105	-0.615538
1051.67	-36160.4	-14540	4.44237	-1.29525	-3.08265e-106	-0.555494
1051.69	-36160.3	-14540	4.42122	-1.33147	3.93955e-107	-0.491508
1051.71	-36160.2	-14540	4.40124	-1.36154	-1.05476e-107	-0.439495
1051.72	-36160.2	-14540	4.3781	-1.39458	2.76526e-108	-0.396764
1051.74	-36160.1	-14540.1	4.35333	-1.43	0	-0.35512
1051.76	-36160	-14540.1	4.32667	-1.46333	0	-0.311547
1051.77	-36160	-14540.1	4.3	-1.51	0	-0.25817
1051.79	-36159.9	-14540.1	4.27169	-1.56716	-1.20085e-110	-0.186232
1051.81	-36159.8	-14540.2	4.24516	-1.63743	3.21034e-111	-0.110891
1051.83	-36159.8	-14540.2	4.21824	-1.70784	-8.32841e-112	-0.0300214
1051.84	-36159.7	-14540.2	4.1863	-1.78476	4.13301e-112	0.0474638
1051.86	-36159.6	-14540.2	4.15656	-1.83862	-1.10443e-112	0.104666
1051.88	-36159.6	-14540.2	4.12628	-1.87754	2.84651e-113	0.140562
1051.89	-36159.5	-14540.3	4.09463	-1.91313	-1.05975e-113	0.160466
1051.91	-36159.4	-14540.3	4.06444	-1.94942	2.83054e-114	0.170362
1051.93	-36159.4	-14540.3	4.03043	-1.98261	-7.24145e-115	0.17917
1051.94	-36159.3	-14540.3	3.99524	-2.01251	2.3972e-115	0.188414
1051.96	-36159.2	-14540.4	3.96246	-2.03013	-6.39937e-116	0.196873
1051.98	-36159.2	-14540.4	3.92779	-2.04276	1.62336e-116	0.204297
1051.99	-36159.1	-14540.4	3.88892	-2.05237	-5.03988e-117	0.211088
1052.01	-36159	-14540.4	3.85259	-2.05801	1.34461e-117	0.217638
1052.03	-36159	-14540.4	3.81604	-2.06021	-3.37766e-118	0.223992
1052.05	-36158.9	-14540.5	3.78138	-2.05993	1.00709e-118	0.229639
1052.06	-36158.9	-14540.5	3.74843	-2.06005	-2.68508e-119	0.234898
1052.08	-36158.8	-14540.5	3.71422	-2.05987	6.668e-120	0.241114
1052.1	-36158.7	-14540.5	3.67927	-2.06078	-1.93378e-120	0.250217
1052.11	-36158.7	-14540.6	3.64678	-2.0664	5.15198e-121	0.263022
1052.13	-36158.6	-14540.6	3.61089	-2.08023	-1.2621e-121	0.282056
1052.15	-36158.6	-14540.6	3.57244	-2.09801	3.58732e-122	0.305017
1052.16	-36158.5	-14540.6	3.53612	-2.11468	-9.54931e-123	0.327212
1052.18	-36158.4	-14540.6	3.49968	-2.13009	2.30105e-123	0.349454
1052.2	-36158.4	-14540.7	3.46579	-2.14444	-6.44194e-124	0.368794
1052.22	-36158.3	-14540.7	3.43099	-2.15294	1.71318e-124	0.383059
1052.23	-36158.3	-14540.7	3.39305	-2.15229	-4.0447e-125	0.394843
1052.25	-36158.2	-14540.7	3.35246	-2.14428	1.11911e-125	0.40831
1052.27	-36158.2	-14540.7	3.31723	-2.13552	-2.97287e-126	0.425355
1052.28	-36158.1	-14540.8	3.28034	-2.131	6.83834e-127	0.446996
1052.3	-36158.1	-14540.8	3.24493	-2.12838	-1.87461e-127	0.470044
1052.32	-36158	-14540.8	3.20986	-2.11986	4.97342e-128	0.49425
1052.34	-36158	-14540.8	3.17347	-2.09588	-1.10517e-128	0.519364
1052.35	-36157.9	-14540.8	3.13968	-2.06367	3.00736e-129	0.540441
1052.37	-36157.9	-14540.8	3.1067	-2.02694	-7.96653e-130	0.559041
1052.39	-36157.8	-14540.9	3.07161	-1.99616	1.68666e-130	0.592836
1052.4	-36157.8	-14540.9	3.03768	-1.97127	-4.56281e-131	0.65358
1052.42	-36157.7	-14540.9	3.00474	-1.95626	1.2065e-131	0.743203
1052.44	-36157.7	-14540.9	2.96951	-1.94234	-2.37288e-132	0.85321
1052.45	-36157.6	-14540.9	2.93582	-1.93165	6.38977e-133	0.955341
1052.47	-36157.6	-14540.9	2.9025	-1.92169	-1.68583e-133	1.0456
1052.49	-36157.5	-14541	2.87032	-1.9139	2.91404e-134	1.14408
1052.5	-36157.5	-14541	2.84009	-1.91048	-7.82004e-135	1.24031
1052.52	-36157.5	-14541	2.81049	-1.90656	2.05747e-135	1.33981
1052.54	-36157.4	-14541	2.77541	-1.91284	-2.6294e-136	1.44453
1052.56	-36157.4	-14541	2.74191	-1.92239	7.03985e-137	1.56034
1052.57	-36157.3	-14541	2.7087	-1.9424	-1.84563e-137	1.69363
1052.59	-36157.3	-14541.1	2.67333	-1.95	0	1.8573
1052.61	-36157.2	-14541.1	2.64	-1.95	0	2.00109
1052.62	-36157.2	-14541.1	2.61	-1.93333	0	2.122
1052.64	-36157.1	-14541.1	2.57819	-1.91193	8.01487e-140	2.21237
1052.66	-36157.1	-14541.1	2.54818	-1.88499	-2.14269e-140	2.26831
1052.67	-36157.1	-14541.1	2.51456	-1.85474	5.55868e-141	2.3011
1052.69	-36157	-14541.2	2.47952	-1.82357	-2.75851e-141	2.3223
1052.71	-36157	-14541.2	2.44992	-1.80504	7.37137e-142	2.3372
1052.73	-36156.9	-14541.2	2.41961	-1.79608	-1.89986e-142	2.35122
1052.74	-36156.9	-14541.2	2.38791	-1.7925	7.07317e-143	2.36215
1052.76	-36156.9	-14541.2	2.35801	-1.78516	-1.8892e-143	2.36759
1052.78	-36156.8	-14541.2	2.32831	-1.77439	4.8332e-144	2.36642
1052.79	-36156.8	-14541.2	2.29958	-1.75992	-1.59998e-144	2.35978
1052.81	-36156.8	-14541.2	2.27033	-1.74748	4.27117e-145	2.35069
1052.83	-36156.7	-14541.3	2.24287	-1.73751	-1.08349e-145	2.34078
1052.85	-36156.7	-14541.3	2.21085	-1.72735	3.36379e-146	2.33244
1052.86	-36156.6	-14541.3	2.18137	-1.72297	-8.97439e-147	2.33027
1052.88	-36156.6	-14541.3	2.15066	-1.73053	2.25437e-147	2.33792
1052.9	-36156.6	-14541.3	2.11917	-1.75219	-6.72166e-148	2.35553
1052.91	-36156.5	-14541.3	2.08961	-1.77971	1.79211e-148	2.37692
1052.93	-36156.5	-14541.3	2.05878	-1.80517	-4.45046e-149	2.39601
1052.95	-36156.5	-14541.3	2.0274	-1.82183	1.29067e-149	2.40497
1052.96	-36156.4	-14541.3	1.99787	-1.82963	-3.43861e-150	2.39845
1052.98	-36156.4	-14541.4	1.96689	-1.83522	8.42368e-151	2.37801
1053	-36156.4	-14541.4	1.93564	-1.83705	-2.39431e-151	2.35084
1053.01	-36156.4	-14541.4	1.90612	-1.8357	6.37355e-152	2.32466
1053.03	-36156.3	-14541.4	1.875	-1.82989	-1.5358e-152	2.29981
1053.05	-36156.3	-14541.4	1.84388	-1.8248	4.29958e-153	2.27768
1053.07	-36156.3	-14541.4	1.81436	-1.82019	-1.14343e-153	2.2602
1053.08	-36156.2	-14541.4	1.78311	-1.81283	2.69958e-154	2.24456
1053.1	-36156.2	-14541.4	1.75213	-1.80605	-7.46932e-155	2.23075
1053.12	-36156.2	-14541.4	1.7226	-1.79946	1.9842e-155	2.21784
1053.13	-36156.2	-14541.5	1.69122	-1.79249	-4.56415e-156	2.20479
1053.15	-36156.1	-14541.5	1.66039	-1.78564	1.25118e-156	2.19317
1053.17	-36156.1	-14541.5	1.63083	-1.77906	-3.31944e-157	2.18323
1053.18	-36156.1	-14541.5	1.59934	-1.7721	7.37633e-158	2.17297
1053.2	-36156	-14541.5	1.56863	-1.76514	-2.00722e-158	2.16304
1053.22	-36156	-14541.5	1.53915	-1.75911	5.31715e-159	2.1522
1053.24	-36156	-14541.5	1.50713	-1.74745	-1.12574e-159	2.13576
1053.25	-36156	-14541.5	1.47967	-1.72638	3.04538e-160	2.11178
1053.27	-36156	-14541.5	1.4504	-1.69685	-8.05258e-161	2.08639
1053.29	-36155.9	-14541.5	1.42175	-1.67084	1.58374e-161	2.0632
1053.3	-36155.9	-14541.5	1.39177	-1.64533	-4.26476e-162	2.04823
1053.32	-36155.9	-14541.5	1.36478	-1.60862	1.12518e-162	2.03102
1053.34	-36155.9	-14541.6	1.33649	-1.55323	-1.94494e-163	2.00667
1053.36	-36155.8	-14541.6	1.31262	-1.50252	5.21937e-164	1.97461
1053.37	-36155.8	-14541.6	1.28952	-1.4497	-1.37323e-164	1.937
1053.39	-36155.8	-14541.6	1.26479	-1.39097	1.75495e-165	1.87684
1053.41	-36155.8	-14541.6	1.24125	-1.29962	-4.69864e-166	1.79331
1053.42	-36155.8	-14541.6	1.22122	-1.18125	1.23184e-166	1.68361
1053.44	-36155.7	-14541.6	1.2	-1.04333	0	1.55991
1053.46	-36155.7	-14541.6	1.18333	-0.936667	1.87905e-177	1.44989
1053.47	-36155.7	-14541.6	1.16667	-0.836667	0	1.35076
1053.49	-36155.7	-14541.6	1.15262	-0.733614	-5.34941e-169	1.24438
1053.51	-36155.7	-14541.6	1.14288	-0.623866	1.43011e-169	1.14333
1053.53	-36155.6	-14541.6	1.13627	-0.523964	-3.71006e-170	1.04067
1053.54	-36155.6	-14541.6	1.12919	-0.42233	1.84113e-170	0.932445
1053.56	-36155.6	-14541.7	1.12251	-0.327168	-4.91991e-171	0.81267
1053.58	-36155.6	-14541.7	1.11605	-0.191989	1.26804e-171	0.661638
1053.59	-36155.6	-14541.7	1.11309	-0.0267119	-4.72089e-172	0.474173
1053.61	-36155.6	-14541.7	1.11364	0.132271	1.26092e-172	0.290787
1053.63	-36155.5	-14541.7	1.11778	0.261954	-3.22585e-173	0.108234
1053.64	-36155.5	-14541.7	1.12484	0.372828	1.06788e-173	-0.0815105
1053.66	-36155.5	-14541.7	1.13219	0.448868	-2.85073e-174	-0.261888
1053.68	-36155.5	-14541.7	1.14198	0.505833	7.23156e-175	-0.450065
1053.69	-36155.5	-14541.7	1.14848	0.552323	-2.24511e-175	-0.630796
1053.71	-36155.4	-14541.7	1.15575	0.584603	5.98983e-176	-0.783282
1053.73	-36155.4	-14541.7	1.16745	0.605606	-1.50465e-176	-0.928685
1053.75	-36155.4	-14541.7	1.18063	0.621851	4.48627e-177	-1.07614
1053.76	-36155.4	-14541.7	1.1901	0.633861	-1.19612e-177	-1.20767
1053.78	-36155.4	-14541.7	1.20018	0.642846	2.97039e-178	-1.32862
1053.8	-36155.4	-14541.7	1.21217	0.648541	-8.61441e-179	-1.42587
1053.81	-36155.3	-14541.7	1.22441	0.650209	2.29505e-179	-1.49373
1053.83	-36155.3	-14541.8	1.23428	0.649945	-5.62226e-180	-1.54421
1053.85	-36155.3	-14541.8	1.24482	0.650032	1.59804e-180	-1.58069
1053.87	-36155.3	-14541.8	1.2546	0.649929	-4.25393e-181	-1.60527
1053.88	-36155.2	-14541.8	1.26508	0.65024	1.02505e-181	-1.62351
1053.9	-36155.2	-14541.8	1.27503	0.648515	-2.86969e-182	-1.63809
1053.92	-36155.2	-14541.8	1.287	0.644764	7.63169e-183	-1.65368
1053.93	-36155.2	-14541.8	1.29925	0.641791	-1.80179e-183	-1.67213
1053.95	-36155.2	-14541.8	1.3092	0.63536	4.98529e-184	-1.68433
1053.97	-36155.1	-14541.8	1.31918	0.618306	-1.32433e-184	-1.68163
1053.98	-36155.1	-14541.8	1.3295	0.585713	3.04628e-185	-1.66694
1054	-36155.1	-14541.8	1.34023	0.555246	-8.35081e-186	-1.65309
1054.02	-36155.1	-14541.8	1.34747	0.53105	2.21551e-186	-1.64832
1054.03	-36155.1	-14541.8	1.3567	0.511642	-4.92322e-187	-1.64811
1054.05	-36155	-14541.8	1.36709	0.494444	1.33969e-187	-1.64825
1054.07	-36155	-14541.9	1.37728	0.482367	-3.54885e-188	-1.6474
1054.09	-36155	-14541.9	1.38512	0.474935	7.51356e-189	-1.64634
1054.1	-36155	-14541.9	1.39185	0.468202	-2.0326e-189	-1.64371
1054.12	-36155	-14541.9	1.39805	0.461676	5.37458e-190	-1.63865
1054.14	-36154.9	-14541.9	1.40825	0.45437	-1.05705e-190	-1.63275
1054.15	-36154.9	-14541.9	1.41563	0.45047	2.84645e-191	-1.62816
1054.17	-36154.9	-14541.9	1.42216	0.447302	-7.50985e-192	-1.62395
1054.19	-36154.9	-14541.9	1.42899	0.443741	1.29812e-192	-1.61839
1054.2	-36154.8	-14541.9	1.43894	0.440383	-3.48359e-193	-1.61189
1054.22	-36154.8	-14541.9	1.44592	0.437082	9.16542e-194	-1.60534
1054.24	-36154.8	-14541.9	1.45294	0.43352	-1.17132e-194	-1.59849
1054.26	-36154.8	-14541.9	1.45951	0.430265	3.13604e-195	-1.59079
1054.27	-36154.8	-14541.9	1.46946	0.426598	-8.22174e-196	-1.58624
1054.29	-36154.7	-14542	1.47667	0.433333	0	-1.58606
1054.31	-36154.7	-14542	1.48333	0.446667	0	-1.59695
1054.32	-36154.7	-14542	1.49	0.473333	0	-1.6122
1054.34	-36154.6	-14542	1.50053	0.49798	3.57038e-198	-1.63418
1054.36	-36154.6	-14542	1.50703	0.517651	-9.54505e-199	-1.65486
1054.38	-36154.6	-14542	1.51372	0.530562	2.47622e-199	-1.67785
1054.39	-36154.6	-14542	1.52104	0.537242	-1.22884e-199	-1.69936
1054.41	-36154.5	-14542	1.5312	0.540125	3.2839e-200	-1.71379
1054.43	-36154.5	-14542	1.54122	0.539968	-8.46988e-201	-1.72315
1054.44	-36154.5	-14542	1.55183	0.54001	3.18881e-201	-1.73161
1054.46	-36154.5	-14542	1.56173	0.540005	-9.85344e-202	-1.74437
1054.48	-36154.5	-14542.1	1.57187	0.539971	7.49173e-202	-1.76163
1054.49	-36154.4	-14542.1	1.58238	0.540151	-2.78574e-201	-1.78059
1054.51	-36154.4	-14542.1	1.59246	0.539385	1.02848e-200	-1.79363
1054.53	-36154.4	-14542.1	1.60188	0.536107	-3.79526e-200	-1.80385
1054.55	-36154.4	-14542.1	1.60867	0.530538	1.79239e-199	-1.81145
1054.56	-36154.3	-14542.1	1.61505	0.514502	-6.76619e-199	-1.815
1054.58	-36154.3	-14542.1	1.62302	0.486462	2.48651e-198	-1.81067
1054.6	-36154.3	-14542.1	1.63279	0.453356	-1.11896e-197	-1.79559
1054.61	-36154.2	-14542.1	1.63888	0.416959	4.21763e-197	-1.7662
1054.63	-36154.2	-14542.1	1.64581	0.358879	-1.53854e-196	-1.71545
1054.65	-36154.2	-14542.1	1.65297	0.27703	6.68861e-196	-1.63673
1054.66	-36154.2	-14542.2	1.65848	0.159731	-2.51786e-195	-1.54063
1054.68	-36154.1	-14542.2	1.66043	0.0166241	9.10008e-195	-1.42634
1054.7	-36154.1	-14542.2	1.65857	-0.123096	-3.85444e-194	-1.31084
1054.71	-36154.1	-14542.2	1.65538	-0.238326	1.44936e-193	-1.20395
1054.73	-36154.1	-14542.2	1.65013	-0.363616	-5.17709e-193	-1.08728
1054.75	-36154	-14542.2	1.64354	-0.500279	2.14848e-192	-0.964955
1054.77	-36154	-14542.2	1.63356	-0.627038	-8.07104e-192	-0.850544
1054.78	-36154	-14542.2	1.61906	-0.738409	2.83956e-191	-0.742902
1054.8	-36154	-14542.2	1.60534	-0.828883	-1.15913e-190	-0.655952
1054.82	-36153.9	-14542.2	1.59257	-0.889812	4.35077e-190	-0.591892
1054.83	-36153.9	-14542.2	1.57643	-0.936194	-1.50022e-189	-0.541123
1054.85	-36153.9	-14542.3	1.55905	-0.970771	6.04109e-189	-0.503582
1054.87	-36153.9	-14542.3	1.5427	-0.993921	-2.26583e-188	-0.477511
1054.88	-36153.8	-14542.3	1.52517	-1.00918	7.59933e-188	-0.455056
1054.9	-36153.8	-14542.3	1.50816	-1.02486	-3.02521e-187	-0.434497
1054.92	-36153.8	-14542.3	1.49162	-1.04318	1.13391e-186	-0.410228
1054.94	-36153.8	-14542.3	1.47438	-1.0701	-3.65235e-186	-0.381398
1054.95	-36153.7	-14542.3	1.45473	-1.09311	1.43978e-185	-0.355059
1054.97	-36153.7	-14542.3	1.43489	-1.10463	-5.39342e-185	-0.334262
1054.99	-36153.7	-14542.3	1.41345	-1.11446	1.62924e-184	-0.314655
1055	-36153.7	-14542.3	1.39639	-1.12981	-6.36836e-184	-0.281378
1055.02	-36153.6	-14542.3	1.37681	-1.15242	2.38432e-183	-0.259197
1055.04	-36153.6	-14542.3	1.35879	-1.17456	-6.40431e-183	-0.012589
1055.06	-36153.6	-14542.4	1.33906	-1.18869	2.48484e-182	0.398818
1055.07	-36153.6	-14542.4	1.31908	-1.19895	-9.29876e-182	0.965333
1055.09	-36153.6	-14542.4	1.2979	-1.20634	1.87379e-181	1.23128
1055.11	-36153.5	-14542.4	1.27782	-1.20992	-7.22286e-181	1.21142
1055.12	-36153.5	-14542.4	1.25789	-1.21002	2.70176e-180	1.00165
1055.14	-36153.5	-14542.4	1.23667	-1.21	-2.47645e-189	0.888889
1055.16	-36153.5	-14542.4	1.21667	-1.21	0	0.899782
1055.17	-36153.5	-14542.4	1.19667	-1.21	0	0.996732
1055.19	-36153.4	-14542.4	1.17544	-1.20644	-6.2215e-178	1.14709
1055.21	-36153.4	-14542.4	1.15552	-1.20315	2.37308e-177	1.27681
1055.22	-36153.4	-14542.4	1.13544	-1.19978	-8.86352e-177	1.36783
1055.24	-36153.4	-14542.4	1.11423	-1.19634	6.93559e-176	1.40398
1055.26	-36153.4	-14542.4	1.09436	-1.19263	-2.63608e-175	1.38191
1055.28	-36153.3	-14542.5	1.07422	-1.18615	9.82304e-175	1.32093
1055.29	-36153.3	-14542.5	1.0529	-1.18229	-5.68281e-174	1.23609
1055.31	-36153.3	-14542.5	1.03369	-1.17598	2.15395e-173	1.16335
1055.33	-36153.3	-14542.5	1.01654	-1.17212	-7.99881e-173	1.10447
1055.34	-36153.3	-14542.5	0.995075	-1.16638	4.06701e-172	1.07106
1055.36	-36153.3	-14542.5	0.975411	-1.17176	-1.53809e-171	1.06684
1055.38	-36153.3	-14542.5	0.95503	-1.18379	5.68561e-171	1.08718
1055.39	-36153.2	-14542.5	0.933966	-1.20144	-2.68546e-170	1.11958
1055.41	-36153.2	-14542.5	0.914243	-1.21235	1.01376e-169	1.14816
1055.43	-36153.2	-14542.5	0.893736	-1.2186	-3.72547e-169	1.17083
1055.45	-36153.2	-14542.5	0.872979	-1.22608	1.6765e-168	1.19098
1055.46	-36153.2	-14542.5	0.852179	-1.23949	-6.31917e-168	1.21112
1055.48	-36153.2	-14542.5	0.827926	-1.26108	2.30516e-167	1.2335
1055.5	-36153.2	-14542.5	0.803327	-1.28108	-1.00214e-166	1.25397
1055.51	-36153.1	-14542.5	0.781646	-1.29438	3.77243e-166	1.26971
1055.53	-36153.1	-14542.5	0.761272	-1.30507	-1.36344e-165	1.28644
1055.55	-36153.1	-14542.5	0.740654	-1.32212	5.775e-165	1.30779
1055.57	-36153.1	-14542.5	0.719472	-1.34417	-2.17153e-164	1.33204
1055.58	-36153.1	-14542.5	0.694935	-1.36733	7.75669e-164	1.35635
1055.6	-36153.1	-14542.5	0.670817	-1.38473	-3.21901e-163	1.37463
1055.62	-36153.1	-14542.5	0.647831	-1.39427	1.20926e-162	1.38422
1055.63	-36153.1	-14542.6	0.623529	-1.39825	-4.25444e-162	1.38923
1055.65	-36153	-14542.5	0.59944	-1.40508	1.7367e-161	1.39377
1055.67	-36153	-14542.6	0.576459	-1.41853	-6.51864e-161	1.40249
1055.68	-36153	-14542.6	0.552079	-1.44169	2.24774e-160	1.41432
1055.7	-36153	-14542.6	0.527997	-1.45966	-9.05121e-160	1.42503
1055.72	-36153	-14542.6	0.505407	-1.47004	3.39482e-159	1.43245
1055.73	-36153	-14542.6	0.478438	-1.47805	-1.13859e-158	1.43915
1055.75	-36153	-14542.6	0.451059	-1.48488	4.53258e-158	1.44528
1055.77	-36153	-14542.6	0.424423	-1.48949	-1.69891e-157	1.44906
1055.79	-36153	-14542.6	0.398987	-1.49003	5.47222e-157	1.45164
1055.8	-36153	-14542.6	0.375434	-1.49022	-2.15718e-156	1.45291
1055.82	-36153	-14542.6	0.352237	-1.48761	8.08081e-156	1.45414
1055.84	-36153	-14542.6	0.327874	-1.48392	-2.44104e-155	1.45348
1055.85	-36153	-14542.6	0.301366	-1.4806	9.54154e-155	1.45142
1055.87	-36153	-14542.6	0.274885	-1.4772	-3.57236e-154	1.44841
1055.89	-36153	-14542.6	0.246478	-1.47395	9.5954e-154	1.44389
1055.9	-36152.9	-14542.6	0.222619	-1.4673	-3.72296e-153	1.43955
1055.92	-36152.9	-14542.6	0.199527	-1.46384	1.39321e-152	1.43422
1055.94	-36153	-14542.6	0.174767	-1.45712	-2.80745e-152	1.42846
1055.96	-36152.9	-14542.6	0.151344	-1.45036	1.08218e-151	1.42198
1055.97	-36152.9	-14542.6	0.128092	-1.44381	-4.04797e-151	1.41536
1055.99	-36152.9	-14542.6	0.103333	-1.43667	0	1.40632
1056.01	-36152.9	-14542.6	0.08	-1.42333	0	1.39216
1056.02	-36152.9	-14542.6	0.0566667	-1.4	0	1.37037
1056.04	-36152.9	-14542.6	0.0319172	-1.34505	9.3215e-149	1.10167
