# Supplementary material for: Extraction of driving behavior primitives considering driver expectation and vehicle dynamics
Source: PLoS One. 2025 Dec 31;20(12):e0340123. doi: 10.1371/journal.pone.0340123 (PMC12755792; doi:10.1371/journal.pone.0340123)
Supplement: S1 File — (ZIP) [file pone.0340123.s001.zip › DataSetForPimitiveExaction-1/straight driving/d1c13_s_2.xlsx]

## Sheet: Sheet1
583.58	-36289.5	-14493.5	8.23884	1.18902	0.333531	-0.463052
583.597	-36289.3	-14493.6	8.2588	1.20873	0.327095	-0.482335
583.614	-36289.2	-14493.6	8.28	1.23	0.32	-0.506536
583.631	-36289.1	-14493.7	8.30333	1.25	0.31	-0.528322
583.648	-36288.9	-14493.7	8.32667	1.27	0.303333	-0.54793
583.665	-36288.8	-14493.8	8.34787	1.28762	0.296171	-0.565116
583.682	-36288.7	-14493.8	8.36779	1.3005	0.285969	-0.575596
583.699	-36288.5	-14493.9	8.38801	1.30322	0.272468	-0.578275
583.716	-36288.4	-14493.9	8.41294	1.29496	0.25861	-0.569162
583.733	-36288.3	-14493.9	8.43578	1.27372	0.24891	-0.55094
583.75	-36288.1	-14494	8.45576	1.24675	0.238689	-0.527444
583.767	-36288	-14494	8.477	1.21801	0.228579	-0.501019
583.784	-36287.9	-14494.1	8.49675	1.18851	0.222158	-0.477225
583.801	-36287.7	-14494.1	8.51718	1.16159	0.215749	-0.451825
583.818	-36287.6	-14494.2	8.53746	1.13461	0.213053	-0.424895
583.835	-36287.5	-14494.2	8.55449	1.11544	0.213723	-0.396025
583.852	-36287.3	-14494.3	8.57427	1.09544	0.2183	-0.36319
583.869	-36287.2	-14494.3	8.59252	1.0792	0.224534	-0.327469
583.886	-36287	-14494.4	8.61161	1.06574	0.228237	-0.294167
583.903	-36286.9	-14494.4	8.62938	1.04705	0.235468	-0.257321
583.92	-36286.8	-14494.5	8.64971	1.01855	0.242511	-0.214807
583.937	-36286.6	-14494.5	8.66587	0.985901	0.248341	-0.172293
583.954	-36286.5	-14494.6	8.68199	0.955146	0.250133	-0.130386
583.971	-36286.4	-14494.6	8.69529	0.926348	0.250197	-0.0938008
583.988	-36286.2	-14494.7	8.70984	0.903545	0.24883	-0.065488
584.005	-36286.1	-14494.7	8.72729	0.882222	0.245541	-0.0413374
584.022	-36285.9	-14494.8	8.74487	0.865248	0.239361	-0.0201943
584.039	-36285.8	-14494.8	8.75977	0.850257	0.22747	-0.0029898
584.056	-36285.6	-14494.9	8.77327	0.836496	0.212151	0.0123409
584.073	-36285.5	-14494.9	8.78718	0.824326	0.192728	0.0245595
584.09	-36285.4	-14495	8.80028	0.814866	0.173152	0.0346512
584.107	-36285.2	-14495.1	8.81417	0.804356	0.150425	0.0442472
584.124	-36285.1	-14495.1	8.82797	0.794028	0.126069	0.0526251
584.141	-36284.9	-14495.1	8.84097	0.784282	0.103036	0.0594097
584.158	-36284.8	-14495.2	8.85535	0.77345	0.0791101	0.0661453
584.175	-36284.7	-14495.2	8.86647	0.76553	0.052277	0.0730061
584.192	-36284.5	-14495.3	8.8783	0.758722	0.0299733	0.0786575
584.209	-36284.4	-14495.4	8.89246	0.754517	0.0111746	0.084514
584.226	-36284.2	-14495.4	8.90661	0.74854	-0.000405036	0.0885129
584.243	-36284.1	-14495.5	8.91639	0.74418	-0.0140542	0.091168
584.26	-36283.9	-14495.5	8.93274	0.740664	-0.0356381	0.0907856
584.277	-36283.8	-14495.6	8.94392	0.739723	-0.0478402	0.0898977
584.294	-36283.7	-14495.6	8.9505	0.74031	-0.0497682	0.0902704
584.311	-36283.5	-14495.7	8.96688	0.73736	-0.0505937	0.0911421
584.328	-36283.4	-14495.7	8.98121	0.733948	-0.0421089	0.0941964
584.345	-36283.2	-14495.8	8.99414	0.73038	-0.0315037	0.0966429
584.362	-36283.1	-14495.8	9.00852	0.729938	-0.024109	0.0980087
584.379	-36283	-14495.9	9.0189	0.730014	-0.0174492	0.0971456
584.396	-36282.8	-14495.9	9.02881	0.730007	-0.0108008	0.0951252
584.413	-36282.6	-14496	9.0393	0.729978	-0.00375983	0.0916664
584.43	-36282.5	-14496	9.05254	0.730088	0.00301065	0.0904162
584.447	-36282.3	-14496.1	9.06583	0.726892	0.0065852	0.091354
584.464	-36282.2	-14496.1	9.08	0.723333	0.00666667	0.0947712
584.481	-36282.1	-14496.2	9.09	0.72	0.00666667	0.0969499
584.498	-36281.9	-14496.2	9.10333	0.72	0.01	0.0980392
584.515	-36281.8	-14496.3	9.1175	0.719994	0.0167892	0.0968457
584.532	-36281.7	-14496.3	9.13067	0.720001	0.0130006	0.0945976
584.549	-36281.5	-14496.4	9.14056	0.720002	0.00607581	0.09133
584.566	-36281.3	-14496.4	9.15146	0.719982	-0.00410951	0.0891174
584.583	-36281.2	-14496.5	9.1649	0.720069	-0.00702999	0.0882544
584.6	-36281	-14496.6	9.17836	0.719736	-0.0101182	0.0895442
584.617	-36280.9	-14496.6	9.19205	0.716031	-0.0103066	0.0920476
584.634	-36280.8	-14496.7	9.20169	0.712666	-0.0139898	0.0952883
584.651	-36280.6	-14496.7	9.21178	0.709794	-0.0172646	0.0971127
584.668	-36280.5	-14496.8	9.22296	0.710068	-0.0208165	0.0966176
584.685	-36280.3	-14496.8	9.23645	0.709983	-0.0240891	0.0940203
584.702	-36280.2	-14496.9	9.25009	0.710002	-0.0275351	0.0908408
584.719	-36280	-14496.9	9.26331	0.710011	-0.0308141	0.0888845
584.736	-36279.9	-14497	9.27285	0.709955	-0.0351014	0.0881205
584.753	-36279.7	-14497	9.28296	0.710167	-0.0416327	0.0884589
584.77	-36279.6	-14497.1	9.29451	0.709101	-0.0429115	0.0900056
584.787	-36279.4	-14497.1	9.30797	0.705461	-0.0376077	0.0923667
584.804	-36279.3	-14497.2	9.32188	0.70199	-0.031776	0.0940595
584.821	-36279.1	-14497.2	9.33429	0.699339	-0.028755	0.0924082
584.838	-36279	-14497.3	9.34505	0.701841	-0.025035	0.0864241
584.855	-36278.8	-14497.4	9.35919	0.711662	-0.0231031	0.0749765
584.872	-36278.7	-14497.4	9.37325	0.729005	-0.023312	0.0583927
584.889	-36278.5	-14497.5	9.38497	0.749687	-0.0236638	0.0404386
584.906	-36278.4	-14497.5	9.39467	0.768479	-0.0216725	0.0215323
584.923	-36278.2	-14497.6	9.407	0.785841	-0.0196435	0.00474532
584.94	-36278.1	-14497.6	9.41998	0.800488	-0.0201132	-0.0101815
584.957	-36277.9	-14497.7	9.43607	0.814323	-0.0199083	-0.025499
584.974	-36277.8	-14497.7	9.4516	0.826418	-0.0202904	-0.0397264
584.991	-36277.6	-14497.8	9.46429	0.834332	-0.0182527	-0.0502477
585.008	-36277.5	-14497.9	9.47846	0.83891	-0.0146509	-0.0570944
585.025	-36277.3	-14497.9	9.49166	0.842155	-0.0106762	-0.0610408
585.042	-36277.2	-14498	9.50754	0.845399	-0.0115188	-0.0642567
585.059	-36277	-14498	9.52239	0.849216	-0.0175348	-0.0669088
585.076	-36276.9	-14498.1	9.53862	0.850183	-0.0271868	-0.0691208
585.093	-36276.7	-14498.1	9.55236	0.849962	-0.0348749	-0.0709983
585.11	-36276.5	-14498.2	9.56575	0.849945	-0.0393211	-0.0742246
585.127	-36276.4	-14498.2	9.57951	0.850267	-0.0400912	-0.0761911
585.144	-36276.3	-14498.3	9.59264	0.847816	-0.0402221	-0.075779
585.161	-36276.1	-14498.3	9.60667	0.844187	-0.0377494	-0.07271
585.178	-36276	-14498.4	9.62036	0.840537	-0.0321203	-0.0701157
585.195	-36275.8	-14498.4	9.63308	0.839865	-0.0201577	-0.0687067
585.212	-36275.6	-14498.5	9.65041	0.840042	-0.00565258	-0.0693984
585.229	-36275.5	-14498.5	9.66423	0.83993	0.00538291	-0.0714686
585.246	-36275.3	-14498.6	9.6804	0.84024	0.00978609	-0.073799
585.263	-36275.2	-14498.7	9.69511	0.837127	0.0100366	-0.0742101
585.28	-36275	-14498.7	9.70843	0.833748	0.00997939	-0.0721914
585.297	-36274.9	-14498.8	9.72177	0.830235	0.0100457	-0.0699311
585.314	-36274.7	-14498.8	9.73574	0.829971	0.0099123	-0.0686559
585.331	-36274.6	-14498.9	9.75243	0.830006	0.013116	-0.0686282
585.348	-36274.4	-14498.9	9.76589	0.830004	0.016448	-0.0685964
585.365	-36274.2	-14499	9.78	0.83	0.02	-0.0697168
585.382	-36274.1	-14499	9.79333	0.83	0.02	-0.0708061
585.399	-36273.9	-14499.1	9.80667	0.826667	0.02	-0.0718954
585.416	-36273.8	-14499.2	9.82081	0.823108	0.0198818	-0.0707266
585.433	-36273.6	-14499.2	9.8341	0.819912	0.0164885	-0.0696479
585.45	-36273.4	-14499.3	9.84749	0.820022	0.0129868	-0.0685983
585.467	-36273.3	-14499.3	9.86162	0.819993	0.00603937	-0.0686419
585.484	-36273.1	-14499.4	9.87487	0.819986	0.00300974	-0.0686236
585.501	-36273	-14499.5	9.88831	0.820062	-0.000431591	-0.0686284
585.518	-36272.8	-14499.5	9.90246	0.81962	-0.0039066	-0.0686271
585.535	-36272.7	-14499.6	9.91551	0.816054	-0.00735073	-0.0686275
585.552	-36272.5	-14499.6	9.92966	0.812634	-0.0102014	-0.0686274
585.569	-36272.3	-14499.7	9.9469	0.80972	-0.00993353	-0.0686275
585.586	-36272.2	-14499.7	9.95965	0.810075	-0.0100169	-0.0686274
585.603	-36272	-14499.8	9.97333	0.809978	-0.00999873	-0.0686275
585.62	-36271.9	-14499.9	9.98735	0.810018	-0.00998609	-0.0686275
585.637	-36271.7	-14499.9	10.0005	0.809953	-0.0100574	-0.0686275
585.654	-36271.5	-14500	10.0141	0.810169	-0.00978763	-0.0686274
585.671	-36271.4	-14500	10.0281	0.809095	-0.0111026	-0.0686275
585.688	-36271.2	-14500.1	10.0413	0.805483	-0.0136254	-0.0686274
585.705	-36271	-14500.2	10.055	0.801911	-0.0134875	-0.0686277
585.722	-36270.9	-14500.2	10.0689	0.799683	-0.012069	-0.0686264
585.739	-36270.7	-14500.3	10.0821	0.80008	-0.00955676	-0.0686313
585.756	-36270.6	-14500.3	10.0958	0.799997	-0.0103724	-0.0686136
585.773	-36270.4	-14500.4	10.1097	0.79993	-0.0084285	-0.068686
585.79	-36270.3	-14500.4	10.1228	0.800285	-0.00634473	-0.0682936
585.807	-36270.1	-14500.5	10.1367	0.798559	-0.00668906	-0.0665376
585.824	-36269.9	-14500.5	10.1505	0.794888	-0.00688939	-0.0640491
585.841	-36269.8	-14500.6	10.1636	0.791313	-0.00525567	-0.0628366
585.858	-36269.6	-14500.7	10.1775	0.789772	-0.00113882	-0.0642635
585.875	-36269.5	-14500.7	10.1913	0.790065	0.000237863	-0.0668302
585.892	-36269.3	-14500.8	10.2044	0.789977	-6.31875e-05	-0.0678129
585.909	-36269.1	-14500.8	10.2184	0.790025	1.45347e-05	-0.0665028
585.926	-36269	-14500.9	10.2319	0.789914	-3.98442e-06	-0.0620895
585.943	-36268.8	-14501	10.2456	0.790319	1.05708e-06	-0.0554192
585.96	-36268.6	-14501	10.2568	0.787848	-2.34899e-07	-0.0449387
585.977	-36268.5	-14501.1	10.2693	0.78433	6.39102e-08	-0.033557
585.994	-36268.3	-14501.1	10.2827	0.780716	-1.68943e-08	-0.0234609
586.011	-36268.1	-14501.2	10.2967	0.779867	3.46136e-09	-0.0147416
586.028	-36268	-14501.2	10.3103	0.780031	-4.82646e-10	-0.00877686
586.045	-36267.8	-14501.3	10.3234	0.780008	-1.56849e-09	-0.00411455
586.062	-36267.6	-14501.4	10.3375	0.779948	5.46227e-09	-0.00145496
586.079	-36267.5	-14501.4	10.351	0.78021	-2.15345e-08	0.000773314
586.096	-36267.3	-14501.5	10.3642	0.777352	8.06724e-08	0.00198136
586.113	-36267.1	-14501.6	10.3784	0.773769	-2.16696e-07	0.00321723
586.13	-36267	-14501.6	10.3918	0.770233	8.40772e-07	0.00238878
586.147	-36266.8	-14501.7	10.405	0.769941	-3.14634e-06	0.000316519
586.164	-36266.6	-14501.7	10.4192	0.770006	6.34018e-06	-0.00303171
586.181	-36266.5	-14501.8	10.4326	0.770004	-2.44394e-05	-0.00736105
586.198	-36266.3	-14501.9	10.4458	0.769976	9.14169e-05	-0.011738
586.215	-36266.1	-14501.9	10.46	0.77	-0.00333333	-0.0152505
586.232	-36266	-14502	10.47	0.766667	-0.00666667	-0.0163399
586.249	-36265.8	-14502	10.48	0.763333	-0.00666667	-0.0163399
586.266	-36265.6	-14502.1	10.4942	0.7599	-0.00663661	-0.0186812
586.283	-36265.5	-14502.1	10.5075	0.760027	-0.0068024	-0.0220614
586.3	-36265.3	-14502.2	10.5207	0.759993	-0.0101086	-0.0275307
586.317	-36265.1	-14502.3	10.5314	0.760008	-0.00994613	-0.0321977
586.334	-36265	-14502.3	10.5449	0.759982	-0.0100143	-0.0376008
586.351	-36264.8	-14502.4	10.5583	0.760063	-0.0099966	-0.0419489
586.368	-36264.6	-14502.4	10.5724	0.75962	-0.00999956	-0.0463372
586.385	-36264.5	-14502.5	10.5856	0.756054	-0.0100065	-0.0481472
586.402	-36264.3	-14502.6	10.5991	0.752634	-0.00997451	-0.0492011
586.419	-36264.1	-14502.6	10.6132	0.74972	-0.0101301	-0.0504623
586.436	-36264	-14502.7	10.6264	0.750075	-0.00946463	-0.0531679
586.453	-36263.8	-14502.8	10.6401	0.749978	-0.005812	-0.0577212
586.47	-36263.6	-14502.8	10.6533	0.750018	-0.00218496	-0.0625206
586.487	-36263.5	-14502.9	10.6628	0.749953	0.000270146	-0.0681356
586.504	-36263.3	-14502.9	10.673	0.750169	-6.78608e-05	-0.0756484
586.521	-36263.1	-14503	10.6845	0.749095	2.02335e-05	-0.0872154
586.538	-36262.9	-14503.1	10.698	0.745483	-5.3946e-06	-0.100707
586.555	-36262.7	-14503.1	10.7116	0.741911	1.33967e-06	-0.115439
586.572	-36262.6	-14503.2	10.7256	0.739681	-3.88517e-07	-0.129475
586.589	-36262.4	-14503.2	10.7387	0.740086	1.03509e-07	-0.140666
586.606	-36262.2	-14503.3	10.7527	0.739975	-2.53569e-08	-0.151509
586.623	-36262.1	-14503.4	10.7652	0.740024	7.2073e-09	-0.160921
586.64	-36261.9	-14503.4	10.7743	0.739929	-1.91856e-09	-0.166528
586.657	-36261.7	-14503.5	10.7865	0.74025	4.62306e-10	-0.164269
586.674	-36261.6	-14503.6	10.8005	0.738471	-1.29425e-10	-0.154476
586.691	-36261.4	-14503.6	10.814	0.734927	3.44195e-11	-0.143893
586.708	-36261.2	-14503.7	10.8256	0.731216	-8.12623e-12	-0.139073
586.725	-36261	-14503.7	10.8376	0.729741	2.2484e-12	-0.141559
586.742	-36260.9	-14503.8	10.8511	0.730068	-5.97282e-13	-0.147518
586.759	-36260.7	-14503.9	10.8652	0.729985	1.37389e-13	-0.154416
586.776	-36260.5	-14503.9	10.8768	0.729999	-3.76628e-14	-0.161205
586.793	-36260.3	-14504	10.886	0.730019	9.99212e-15	-0.167
586.81	-36260.1	-14504.1	10.8991	0.729933	-2.22041e-15	-0.172041
586.827	-36260	-14504.1	10.9128	0.730268	6.04209e-16	-0.174915
586.844	-36259.8	-14504.2	10.9263	0.727822	-1.60056e-16	-0.176298
586.861	-36259.6	-14504.2	10.9374	0.724167	3.38868e-17	-0.1764
586.878	-36259.5	-14504.3	10.9501	0.72062	-9.16717e-18	-0.177861
586.895	-36259.3	-14504.4	10.9634	0.719553	2.42398e-18	-0.18295
586.912	-36259.1	-14504.4	10.9777	0.72277	-4.76736e-19	-0.196178
586.929	-36258.9	-14504.5	10.9884	0.725616	1.28377e-19	-0.216116
586.946	-36258.8	-14504.5	10.9979	0.73496	-3.387e-20	-0.239565
586.963	-36258.6	-14504.6	11.0116	0.742413	5.85462e-21	-0.265106
586.98	-36258.4	-14504.7	11.0251	0.75224	-1.57113e-21	-0.287362
586.997	-36258.3	-14504.7	11.0386	0.759283	4.13368e-22	-0.307127
587.014	-36258.1	-14504.8	11.0493	0.766222	-5.28274e-23	-0.324831
587.031	-36257.9	-14504.9	11.0625	0.773046	1.41438e-23	-0.337066
587.048	-36257.7	-14504.9	11.0758	0.776464	-3.70807e-24	-0.347
587.065	-36257.5	-14505	11.09	0.78	1.05746e-34	-0.354031
587.082	-36257.4	-14505.1	11.1	0.78	0	-0.359477
587.099	-36257.2	-14505.1	11.1133	0.78	7.37947e-36	-0.360566
587.116	-36257	-14505.2	11.1276	0.776437	1.61027e-26	-0.360521
587.133	-36256.8	-14505.2	11.1442	0.773151	-4.30489e-27	-0.359446
587.15	-36256.6	-14505.3	11.1575	0.769783	1.1168e-27	-0.359464
587.167	-36256.4	-14505.4	11.1713	0.766338	-5.54215e-28	-0.358104
587.184	-36256.3	-14505.4	11.1813	0.762653	1.48099e-28	-0.354648
587.201	-36256.1	-14505.5	11.195	0.756061	-3.81702e-29	-0.3502
587.218	-36255.9	-14505.6	11.2092	0.752807	1.42107e-29	-0.345726
587.235	-36255.8	-14505.6	11.222	0.74937	-3.79561e-30	-0.34263
587.252	-36255.6	-14505.7	11.2317	0.746182	9.71057e-31	-0.339109
587.269	-36255.4	-14505.8	11.243	0.741821	-3.21537e-31	-0.3345
587.286	-36255.2	-14505.8	11.2565	0.73575	8.61326e-32	-0.329903
587.303	-36255	-14505.9	11.2697	0.731922	-2.29932e-32	-0.324654
587.32	-36254.8	-14506	11.2833	0.725701	5.83279e-33	-0.320046
587.337	-36254.7	-14506	11.2973	0.721498	-1.81085e-33	-0.31453
587.354	-36254.5	-14506.1	11.3107	0.715564	4.83124e-34	-0.31003
587.371	-36254.3	-14506.1	11.3234	0.711444	-1.21361e-34	-0.304659
587.388	-36254.1	-14506.2	11.3336	0.705042	3.61851e-35	-0.300031
587.405	-36253.9	-14506.3	11.3433	0.702309	-9.6476e-36	-0.293785
587.422	-36253.8	-14506.3	11.3547	0.698656	2.39584e-36	-0.282979
587.439	-36253.6	-14506.4	11.3689	0.695578	-6.94814e-37	-0.265584
587.456	-36253.4	-14506.5	11.3823	0.690607	1.85107e-37	-0.245793
587.473	-36253.2	-14506.5	11.3947	0.685058	-4.5328e-38	-0.225596
587.49	-36253	-14506.6	11.4046	0.680752	1.28058e-38	-0.205491
587.507	-36252.8	-14506.7	11.415	0.672232	-3.08585e-39	-0.18446
587.524	-36252.7	-14506.7	11.4254	0.658594	8.64335e-40	-0.160442
587.541	-36252.5	-14506.8	11.4353	0.639315	-2.31473e-40	-0.136927
587.558	-36252.3	-14506.9	11.4452	0.620764	6.15582e-41	-0.115046
587.575	-36252.1	-14506.9	11.4556	0.605426	-1.45335e-41	-0.0960538
587.592	-36251.9	-14507	11.466	0.593803	4.0212e-42	-0.0807587
587.609	-36251.7	-14507.1	11.4758	0.584362	-1.06822e-42	-0.0673313
587.626	-36251.6	-14507.1	11.4863	0.57336	2.45717e-43	-0.0554138
587.643	-36251.4	-14507.2	11.4965	0.566748	-6.73587e-44	-0.0491397
587.66	-36251.2	-14507.3	11.5064	0.569737	1.78706e-44	-0.0517459
587.677	-36251	-14507.3	11.5169	0.582623	-3.97114e-45	-0.0605396
587.694	-36250.8	-14507.4	11.5271	0.592557	1.08061e-45	-0.0676921
587.711	-36250.6	-14507.5	11.537	0.591678	-2.86255e-46	-0.0684505
587.728	-36250.5	-14507.5	11.5475	0.58504	6.06054e-47	-0.0642557
587.745	-36250.3	-14507.6	11.5577	0.578194	-1.63952e-47	-0.0610963
587.762	-36250.1	-14507.7	11.5676	0.5716	4.33521e-48	-0.0629148
587.779	-36249.9	-14507.7	11.5781	0.564623	-8.52627e-49	-0.0710546
587.796	-36249.7	-14507.8	11.5886	0.557613	2.29598e-49	-0.0827933
587.813	-36249.5	-14507.9	11.5952	0.553849	-6.05755e-50	-0.0949047
587.83	-36249.4	-14507.9	11.6056	0.550425	1.04708e-50	-0.105674
587.847	-36249.1	-14508	11.6124	0.547058	-2.80991e-51	-0.11356
587.864	-36249	-14508.1	11.6223	0.543698	7.39295e-52	-0.120224
587.881	-36248.8	-14508.1	11.6295	0.54029	-9.44801e-53	-0.125061
587.898	-36248.6	-14508.2	11.6394	0.53375	2.52957e-53	-0.126498
587.915	-36248.4	-14508.3	11.6494	0.524283	-6.63177e-54	-0.120376
587.932	-36248.2	-14508.3	11.66	0.503333	0	-0.108932
587.949	-36248	-14508.4	11.67	0.486667	-5.05764e-65	-0.0936819
587.966	-36247.8	-14508.5	11.6767	0.47	0	-0.0795207
587.983	-36247.7	-14508.5	11.6837	0.455857	2.87992e-56	-0.065736
588	-36247.4	-14508.6	11.6904	0.442643	-7.69916e-57	-0.0561877
588.017	-36247.3	-14508.7	11.6971	0.432823	1.99736e-57	-0.0498007
588.034	-36247.1	-14508.7	11.7041	0.426194	-9.91195e-58	-0.0452381
588.051	-36246.9	-14508.8	11.7111	0.422685	2.6487e-58	-0.040898
588.068	-36246.7	-14508.9	11.721	0.416074	-6.82663e-59	-0.0364599
588.085	-36246.6	-14508.9	11.7278	0.41268	2.54155e-59	-0.0321325
588.102	-36246.3	-14509	11.7345	0.409882	-6.78831e-60	-0.0301553
588.119	-36246.2	-14509.1	11.7412	0.409633	1.73668e-60	-0.0279451
588.136	-36246	-14509.1	11.7483	0.405812	-5.74908e-61	-0.0254139
588.153	-36245.8	-14509.2	11.7549	0.402442	1.53473e-61	-0.0222332
588.17	-36245.6	-14509.3	11.7617	0.399759	-3.8932e-62	-0.0203334
588.187	-36245.4	-14509.3	11.7687	0.400075	1.20868e-62	-0.0195251
588.204	-36245.2	-14509.4	11.7753	0.39998	-3.2247e-63	-0.0196305
588.221	-36245	-14509.5	11.7821	0.400005	8.10046e-64	-0.0195999
588.238	-36244.8	-14509.5	11.7891	0.399999	-2.41524e-64	-0.0196205
588.255	-36244.6	-14509.6	11.7956	0.4	6.43946e-65	-0.019566
588.272	-36244.5	-14509.7	11.8025	0.4	-1.59915e-65	-0.0198165
588.289	-36244.3	-14509.7	11.8095	0.4	4.63767e-66	-0.0218998
588.306	-36244.1	-14509.8	11.816	0.4	-1.23557e-66	-0.0286503
588.323	-36243.9	-14509.9	11.8229	0.4	3.02682e-67	-0.0425289
588.34	-36243.7	-14509.9	11.8299	0.400001	-8.60327e-68	-0.0615983
588.357	-36243.5	-14510	11.8364	0.399997	2.29016e-68	-0.080299
588.374	-36243.3	-14510.1	11.8433	0.40001	-5.51848e-69	-0.0974599
588.391	-36243.1	-14510.2	11.8502	0.39996	1.54493e-69	-0.115167
588.408	-36242.9	-14510.2	11.8568	0.400645	-4.10845e-70	-0.14048
588.425	-36242.8	-14510.3	11.8637	0.410024	9.69456e-71	-0.186583
588.442	-36242.6	-14510.4	11.8707	0.426291	-2.66098e-71	-0.249257
588.459	-36242.4	-14510.4	11.8772	0.444019	6.12118e-72	-0.320967
588.476	-36242.2	-14510.5	11.8866	0.458955	-1.67911e-72	-0.388993
588.493	-36242	-14510.6	11.8946	0.471735	4.49596e-73	-0.448866
588.51	-36241.8	-14510.6	11.9009	0.485868	-1.19274e-73	-0.501091
588.527	-36241.6	-14510.7	11.9077	0.494854	2.64856e-74	-0.544393
588.544	-36241.4	-14510.8	11.9169	0.501568	-7.13109e-75	-0.571866
588.561	-36241.2	-14510.8	11.9275	0.505985	1.50987e-75	-0.588564
588.578	-36241.1	-14510.9	11.9379	0.509181	-4.08815e-76	-0.598363
588.595	-36240.8	-14511	11.9452	0.51258	1.09438e-76	-0.606903
588.612	-36240.7	-14511	11.9518	0.515794	-2.89375e-77	-0.614829
588.629	-36240.5	-14511.1	11.9586	0.519583	5.69129e-78	-0.622012
588.646	-36240.3	-14511.2	11.9682	0.520106	-1.53257e-78	-0.626834
588.663	-36240.1	-14511.3	11.9782	0.519973	4.04342e-79	-0.630121
588.68	-36239.9	-14511.3	11.9887	0.520003	-6.98927e-80	-0.633624
588.697	-36239.7	-14511.4	11.999	0.520006	1.87562e-80	-0.635965
588.714	-36239.5	-14511.5	12.0059	0.519974	-4.9348e-81	-0.637221
588.731	-36239.3	-14511.5	12.0129	0.520053	6.30655e-82	-0.636307
588.748	-36239.1	-14511.6	12.0195	0.517018	-1.68848e-82	-0.632188
588.765	-36238.9	-14511.7	12.0294	0.507494	4.42621e-83	-0.622788
588.782	-36238.8	-14511.7	12.04	0.49	0	-0.606754
588.799	-36238.5	-14511.8	12.05	0.47	0	-0.589325
588.816	-36238.4	-14511.9	12.0571	0.452418	7.17468e-85	-0.572081
588.833	-36238.2	-14511.9	12.0637	0.439355	-1.91808e-85	-0.559245
588.85	-36237.9	-14512	12.0704	0.42941	4.97597e-86	-0.548388
588.867	-36237.8	-14512.1	12.0775	0.41871	-2.46934e-86	-0.538098
588.884	-36237.6	-14512.1	12.0841	0.409097	6.59864e-87	-0.529544
588.901	-36237.4	-14512.2	12.0908	0.402484	-1.7007e-87	-0.522102
588.918	-36237.2	-14512.3	12.0979	0.395838	6.3317e-88	-0.516541
588.935	-36237	-14512.3	12.1045	0.392724	-1.69116e-88	-0.512539
588.952	-36236.8	-14512.4	12.1112	0.389756	4.32654e-89	-0.510651
588.969	-36236.6	-14512.5	12.1183	0.390203	-1.43225e-89	-0.509578
588.986	-36236.4	-14512.6	12.1249	0.389445	3.82343e-90	-0.508346
589.003	-36236.2	-14512.6	12.1317	0.385817	-9.69905e-91	-0.505747
589.02	-36236	-14512.7	12.1387	0.382183	3.01117e-91	-0.502458
589.037	-36235.8	-14512.8	12.1453	0.37973	-8.03362e-92	-0.500659
589.054	-36235.6	-14512.8	12.1521	0.380068	2.01805e-92	-0.499931
589.071	-36235.5	-14512.9	12.1591	0.37998	-6.01704e-93	-0.500021
589.088	-36235.3	-14513	12.1657	0.380005	1.60425e-93	-0.499994
589.105	-36235	-14513.1	12.1724	0.379999	-3.98403e-94	-0.500001
589.122	-36234.9	-14513.1	12.1797	0.38	1.15584e-94	-0.5
589.139	-36234.7	-14513.2	12.1848	0.38	-3.0958e-95	-0.5
589.156	-36234.5	-14513.2	12.189	0.38	8.24759e-96	-0.5
589.173	-36234.3	-14513.3	12.1963	0.38	-2.01962e-96	-0.5
589.19	-36234.1	-14513.4	12.2031	0.38	5.70571e-97	-0.5
589.207	-36233.9	-14513.5	12.21	0.380001	-1.37493e-97	-0.499999
589.224	-36233.7	-14513.5	12.2169	0.379996	3.85111e-98	-0.500004
589.241	-36233.5	-14513.6	12.2235	0.380014	-1.03135e-98	-0.499984
589.258	-36233.3	-14513.7	12.2301	0.379947	2.74277e-99	-0.500058
589.275	-36233.1	-14513.7	12.2371	0.380186	-6.4755e-100	-0.499601
589.292	-36232.9	-14513.8	12.2439	0.378563	1.79167e-100	-0.496998
589.309	-36232.7	-14513.9	12.2509	0.372206	-4.75932e-101	-0.488935
589.326	-36232.5	-14514	12.2553	0.354564	1.09408e-101	-0.474842
589.343	-36232.3	-14514	12.2611	0.333793	-2.97176e-102	-0.462217
589.36	-36232.1	-14514.1	12.2655	0.31239	6.60409e-103	-0.471996
589.377	-36231.9	-14514.2	12.2715	0.296968	-1.79844e-103	-0.516965
589.394	-36231.7	-14514.2	12.2756	0.282296	4.81497e-104	-0.595199
589.411	-36231.5	-14514.3	12.2814	0.259657	-1.27549e-104	-0.680047
589.428	-36231.4	-14514.4	12.286	0.218906	2.70045e-105	-0.757441
589.445	-36231.1	-14514.5	12.2894	0.163625	-7.30532e-106	-0.818039
589.462	-36230.9	-14514.5	12.2901	0.106449	1.93154e-106	-0.87658
589.479	-36230.8	-14514.6	12.29	0.0522578	-3.79512e-107	-0.937517
589.496	-36230.6	-14514.6	12.29	0.00462964	1.00738e-107	-0.993173
589.513	-36230.4	-14514.7	12.29	-0.0388199	-1.74131e-108	-1.05669
589.53	-36230.2	-14514.8	12.29	-0.0705311	4.67292e-109	-1.14014
589.547	-36230	-14514.9	12.29	-0.0886991	-1.22946e-109	-1.24626
589.564	-36229.8	-14514.9	12.2901	-0.0962879	1.57121e-110	-1.37176
589.581	-36229.6	-14515	12.2869	-0.103052	-4.20671e-111	-1.48815
589.598	-36229.4	-14515.1	12.2836	-0.106373	1.10288e-111	-1.59403
589.615	-36229.2	-14515.2	12.28	-0.113333	0	-1.69717
589.632	-36229	-14515.2	12.28	-0.116667	0	-1.7854
589.649	-36228.8	-14515.3	12.28	-0.12	0	-1.8671
589.666	-36228.6	-14515.4	12.2767	-0.123333	0	-1.94009
589.683	-36228.4	-14515.4	12.2731	-0.126899	1.28044e-114	-2.00676
589.7	-36228.2	-14515.5	12.2699	-0.130083	-3.32179e-115	-2.06096
589.717	-36228	-14515.6	12.2701	-0.129959	1.64845e-115	-2.11761
589.734	-36227.8	-14515.6	12.2698	-0.130011	-4.40503e-116	-2.17075
589.751	-36227.6	-14515.7	12.2662	-0.129997	1.13533e-116	-2.22397
589.768	-36227.4	-14515.8	12.2627	-0.130001	-4.22683e-117	-2.27117
589.785	-36227.2	-14515.9	12.2598	-0.13	1.12896e-117	-2.30739
589.802	-36227	-14515.9	12.2602	-0.13	-2.8883e-118	-2.33597
589.819	-36226.8	-14516	12.2594	-0.13	9.56377e-119	-2.36005
589.836	-36226.7	-14516.1	12.2559	-0.13	-2.56192e-119	-2.37749
589.853	-36226.5	-14516.1	12.2524	-0.13	6.83895e-120	-2.39182
589.87	-36226.2	-14516.2	12.2499	-0.13	-1.73441e-120	-2.40195
589.887	-36226	-14516.3	12.2494	-0.13	5.36324e-121	-2.40901
589.904	-36225.8	-14516.4	12.2456	-0.13	-1.34728e-121	-2.41278
589.921	-36225.7	-14516.4	12.242	-0.13	4.01839e-122	-2.41626
589.938	-36225.5	-14516.5	12.2397	-0.13	-1.07634e-122	-2.41919
589.955	-36225.3	-14516.6	12.2403	-0.13	2.86964e-123	-2.42106
589.972	-36225.1	-14516.6	12.239	-0.13	-7.12383e-124	-2.42135
589.989	-36224.9	-14516.7	12.2353	-0.13	2.05507e-124	-2.41974
590.006	-36224.6	-14516.8	12.2317	-0.13	-5.03437e-125	-2.41689
590.023	-36224.5	-14516.8	12.2296	-0.13	1.43094e-125	-2.41382
590.04	-36224.3	-14516.9	12.2304	-0.13	-3.80912e-126	-2.41218
590.057	-36224.1	-14517	12.2285	-0.13	9.17865e-127	-2.41176
590.074	-36223.9	-14517	12.2249	-0.13	-2.56962e-127	-2.41135
590.091	-36223.7	-14517.1	12.2212	-0.13	6.83367e-128	-2.40971
590.108	-36223.5	-14517.2	12.22	-0.13	-1.61339e-128	-2.40665
590.125	-36223.3	-14517.3	12.2183	-0.13	4.464e-129	-2.40377
590.142	-36223.1	-14517.3	12.2147	-0.13	-1.18585e-129	-2.40225
590.159	-36222.9	-14517.4	12.211	-0.13	2.72774e-130	-2.40198
590.176	-36222.7	-14517.5	12.2097	-0.13	-7.4776e-131	-2.40139
590.193	-36222.6	-14517.5	12.2104	-0.13	1.98385e-131	-2.39964
590.21	-36222.3	-14517.6	12.2078	-0.13	-4.40867e-132	-2.39642
590.227	-36222.1	-14517.7	12.2043	-0.13	1.20058e-132	-2.39375
590.244	-36221.9	-14517.8	12.2007	-0.13	-3.2143e-133	-2.39233
590.261	-36221.7	-14517.8	12.1998	-0.129998	8.51425e-134	-2.39219
590.278	-36221.6	-14517.9	12.2003	-0.130005	-1.80111e-134	-2.39144
590.295	-36221.4	-14517.9	12.1976	-0.12998	4.81284e-135	-2.38953
590.312	-36221.1	-14518	12.194	-0.13006	-9.46633e-136	-2.38624
590.329	-36221	-14518.1	12.1903	-0.129765	2.55173e-136	-2.38236
590.346	-36220.7	-14518.2	12.1901	-0.134602	-6.82978e-137	-2.37166
590.363	-36220.6	-14518.2	12.1873	-0.157835	1.80178e-137	-2.34057
590.38	-36220.4	-14518.3	12.1839	-0.23178	-3.11084e-138	-2.26893
590.397	-36220.2	-14518.4	12.1775	-0.341727	8.20783e-139	-2.16714
590.414	-36220	-14518.5	12.1705	-0.472944	-1.04894e-139	-2.0463
590.431	-36219.8	-14518.5	12.1606	-0.577341	2.80839e-140	-1.93231
590.448	-36219.6	-14518.6	12.1506	-0.689551	-7.36275e-141	-1.82273
590.465	-36219.4	-14518.7	12.14	-0.813333	0	-1.70261
590.482	-36219.2	-14518.7	12.1267	-0.93	0	-1.59477
590.499	-36219.1	-14518.8	12.11	-1.02333	0	-1.49237
590.516	-36218.8	-14518.9	12.0888	-1.12644	3.19702e-143	-1.38222
590.533	-36218.6	-14518.9	12.0689	-1.24417	-8.53487e-144	-1.2652
590.55	-36218.4	-14519	12.0487	-1.38179	2.16921e-144	-1.13691
590.567	-36218.2	-14519.1	12.0236	-1.52226	-7.22468e-145	-1.00103
590.584	-36218.1	-14519.1	11.9967	-1.64356	-1.14257e-144	-0.880837
590.601	-36217.8	-14519.2	11.9662	-1.75663	5.27764e-144	-0.767658
590.618	-36217.7	-14519.3	11.9347	-1.86432	-3.09424e-143	-0.658522
590.635	-36217.5	-14519.3	11.9044	-1.95559	1.1738e-142	-0.56598
590.652	-36217.3	-14519.4	11.8708	-2.04134	-4.38577e-142	-0.481555
590.669	-36217.1	-14519.5	11.8373	-2.11998	1.62702e-141	-0.406434
590.686	-36216.9	-14519.5	11.8015	-2.18783	-8.27205e-141	-0.340168
590.703	-36216.7	-14519.6	11.7645	-2.24216	3.09565e-140	-0.287012
590.72	-36216.5	-14519.7	11.724	-2.29745	-1.46339e-139	-0.234849
590.737	-36216.3	-14519.8	11.6817	-2.35619	5.52456e-139	-0.187621
590.754	-36216.1	-14519.8	11.6398	-2.40954	-2.03023e-138	-0.141677
590.771	-36216	-14519.9	11.5962	-2.45808	9.13629e-138	-0.102843
590.788	-36215.8	-14520	11.5599	-2.49103	-3.4437e-137	-0.0733864
590.805	-36215.6	-14520	11.5185	-2.51928	1.25622e-136	-0.0494961
590.822	-36215.4	-14520.1	11.4755	-2.54238	-5.46124e-136	-0.0300249
590.839	-36215.3	-14520.1	11.4323	-2.55912	2.05583e-135	-0.0165674
590.856	-36215.1	-14520.2	11.388	-2.57276	-7.43021e-135	-0.00568141
590.873	-36214.9	-14520.3	11.341	-2.58408	3.14715e-134	0.00237437
590.89	-36214.7	-14520.3	11.2964	-2.5883	-1.1834e-133	0.0073448
590.907	-36214.5	-14520.4	11.2514	-2.59166	4.22709e-133	0.00944374
590.924	-36214.3	-14520.5	11.2085	-2.59505	-1.75423e-132	0.00987159
590.941	-36214.2	-14520.5	11.1676	-2.59872	6.59e-132	0.00976738
590.958	-36214	-14520.6	11.1225	-2.60016	-2.3185e-131	0.00987807
590.975	-36213.8	-14520.7	11.0755	-2.60022	9.46431e-131	0.00929442
590.992	-36213.6	-14520.7	11.0313	-2.59829	-3.5524e-130	0.00762475
591.009	-36213.4	-14520.8	10.9859	-2.59459	1.22493e-129	0.00447102
591.026	-36213.3	-14520.9	10.9439	-2.59089	-4.93255e-129	0.00169987
591.043	-36213.1	-14520.9	10.9026	-2.58982	1.85005e-128	0.00022985
591.06	-36212.9	-14521	10.8568	-2.58998	-6.20485e-128	2.44082e-05
591.077	-36212.7	-14521	10.8125	-2.59026	2.47008e-127	-0.000647328
591.094	-36212.6	-14521.1	10.7697	-2.58782	-9.25838e-127	-0.00245898
591.111	-36212.4	-14521.2	10.7241	-2.58419	2.98215e-126	-0.00575303
591.128	-36212.2	-14521.2	10.68	-2.58053	-1.17558e-125	-0.00832036
591.145	-36212.1	-14521.3	10.6372	-2.57989	4.40372e-125	-0.00967376
591.162	-36211.9	-14521.4	10.5914	-2.57997	-1.33027e-124	-0.00977831
591.179	-36211.7	-14521.4	10.5475	-2.5802	5.19977e-124	-0.0106077
591.196	-36211.6	-14521.5	10.5046	-2.57735	-1.94679e-123	-0.0126111
591.213	-36211.4	-14521.5	10.4585	-2.57377	5.22911e-123	-0.0151051
591.23	-36211.2	-14521.6	10.4181	-2.57023	-2.02887e-122	-0.014466
591.247	-36211.1	-14521.6	10.3751	-2.56995	7.59244e-122	-0.0105165
591.264	-36210.9	-14521.7	10.3325	-2.56998	-1.52995e-121	-0.00362961
591.281	-36210.7	-14521.8	10.2891	-2.57009	5.89747e-121	0.000869976
591.298	-36210.6	-14521.8	10.2492	-2.56689	-2.20598e-120	0.00423909
591.315	-36210.4	-14521.9	10.2033	-2.56333	1.011e-129	0.00544662
591.332	-36210.2	-14521.9	10.16	-2.56	0	0.0087146
591.349	-36210.1	-14522	10.1167	-2.56	1.44871e-128	0.0130719
591.366	-36209.9	-14522.1	10.0707	-2.56002	5.07985e-118	0.0199643
591.383	-36209.8	-14522.1	10.0275	-2.55989	-1.93762e-117	0.0241514
591.4	-36209.6	-14522.2	9.984	-2.55645	7.23706e-117	0.0261732
591.417	-36209.4	-14522.2	9.93805	-2.55288	-5.66291e-116	0.0262606
591.434	-36209.3	-14522.3	9.89503	-2.54985	2.15236e-115	0.0286532
591.451	-36209.1	-14522.3	9.85125	-2.55002	-8.0205e-115	0.0321184
591.468	-36208.9	-14522.4	9.80582	-2.55008	4.64001e-114	0.0365359
591.485	-36208.8	-14522.5	9.76646	-2.54963	-1.7587e-113	0.0383698
591.502	-36208.7	-14522.5	9.72598	-2.54602	6.53102e-113	0.039282
591.519	-36208.5	-14522.6	9.68314	-2.54241	-3.32071e-112	0.0391653
591.536	-36208.3	-14522.6	9.63989	-2.53976	1.25585e-111	0.0393503
591.553	-36208.2	-14522.7	9.5961	-2.54003	-4.6423e-111	0.040769
591.57	-36208	-14522.7	9.54936	-2.54015	2.19268e-110	0.043247
591.587	-36207.9	-14522.8	9.50394	-2.5393	-8.27734e-110	0.0448979
591.604	-36207.7	-14522.9	9.45951	-2.5356	3.04184e-109	0.0443397
591.621	-36207.6	-14522.9	9.41658	-2.53196	-1.36887e-108	0.043327
591.638	-36207.4	-14522.9	9.37875	-2.5297	5.1596e-108	0.0441953
591.655	-36207.3	-14523	9.33487	-2.53012	-1.88216e-107	0.0465406
591.672	-36207.1	-14523.1	9.29195	-2.52974	8.18243e-107	0.0491833
591.689	-36207	-14523.1	9.25035	-2.53114	-3.08019e-106	0.0526509
591.706	-36206.8	-14523.2	9.20809	-2.53463	1.11325e-105	0.0586517
591.723	-36206.7	-14523.2	9.16249	-2.53953	-4.71528e-105	0.066888
591.74	-36206.6	-14523.3	9.11997	-2.54652	1.77306e-104	0.074357
591.757	-36206.4	-14523.3	9.075	-2.55325	-6.33334e-104	0.0819695
591.774	-36206.2	-14523.4	9.03003	-2.56052	2.62832e-103	0.0871982
591.791	-36206.1	-14523.4	8.98751	-2.56532	-9.87361e-103	0.0883877
591.808	-36206	-14523.5	8.94192	-2.56848	3.47375e-102	0.0838701
591.825	-36205.8	-14523.5	8.89964	-2.57202	-1.41801e-101	0.0760051
591.842	-36205.7	-14523.6	8.8581	-2.57519	5.32246e-101	0.0690198
591.859	-36205.5	-14523.6	8.81495	-2.579	-1.83528e-100	0.0629878
591.876	-36205.4	-14523.7	8.77198	-2.58031	7.39031e-100	0.0574685
591.893	-36205.3	-14523.7	8.72887	-2.57962	-2.77187e-99	0.0520214
591.91	-36205.1	-14523.8	8.68358	-2.58216	9.29656e-99	0.0468785
591.927	-36205	-14523.8	8.63881	-2.58567	-3.70085e-98	0.0441281
591.944	-36204.9	-14523.9	8.59887	-2.58928	1.38716e-97	0.0419553
591.961	-36204.7	-14523.9	8.55426	-2.59013	-4.46807e-97	0.0406108
591.978	-36204.6	-14524	8.50995	-2.58996	1.76134e-96	0.0386609
591.995	-36204.4	-14524	8.46717	-2.59001	-6.59798e-96	0.0365666
592.012	-36204.3	-14524.1	8.42138	-2.59	1.99311e-95	0.0332674
592.029	-36204.1	-14524.1	8.37749	-2.59	-7.79066e-95	0.030786
592.046	-36204	-14524.2	8.33456	-2.59	2.91683e-94	0.0295171
592.063	-36203.9	-14524.2	8.28868	-2.59	-7.83464e-94	0.0293896
592.08	-36203.8	-14524.3	8.24499	-2.59	3.0398e-93	0.0294371
592.097	-36203.6	-14524.3	8.20194	-2.59	-1.13755e-92	0.0293326
592.114	-36203.5	-14524.4	8.156	-2.59	2.29228e-92	0.0313643
592.131	-36203.4	-14524.4	8.1125	-2.59	-8.83601e-92	0.0375643
592.148	-36203.2	-14524.4	8.06931	-2.59	3.30516e-91	0.0502799
592.165	-36203.1	-14524.5	8.02333	-2.59	0	0.0675381
592.182	-36203	-14524.5	7.98	-2.59	0	0.087146
592.199	-36202.9	-14524.6	7.93667	-2.59	-2.17054e-99	0.108932
592.216	-36202.7	-14524.6	7.89069	-2.58992	-7.611e-89	0.135649
592.233	-36202.6	-14524.7	7.8475	-2.58634	2.90308e-88	0.165228
592.25	-36202.5	-14524.7	7.804	-2.57958	-1.08431e-87	0.200678
592.267	-36202.3	-14524.8	7.75806	-2.57245	8.48458e-87	0.249312
592.284	-36202.2	-14524.8	7.71501	-2.56621	-3.22482e-86	0.310759
592.301	-36202.1	-14524.9	7.67132	-2.56263	1.20169e-85	0.389726
592.318	-36202	-14524.9	7.62544	-2.55585	-6.952e-85	0.484453
592.335	-36201.9	-14524.9	7.58251	-2.55246	2.63501e-84	0.567553
592.352	-36201.7	-14525	7.53861	-2.54538	-9.78525e-84	0.65214
592.369	-36201.6	-14525	7.49288	-2.53828	4.97533e-83	0.759191
592.386	-36201.5	-14525.1	7.44986	-2.53233	-1.88161e-82	0.901531
592.403	-36201.4	-14525.1	7.40651	-2.52919	6.95543e-82	1.0764
592.42	-36201.2	-14525.2	7.36463	-2.52585	-3.28523e-81	1.25934
592.437	-36201.1	-14525.2	7.3253	-2.5215	1.24017e-80	1.41943
592.454	-36201	-14525.2	7.28345	-2.51531	-4.55751e-80	1.58593
592.471	-36200.9	-14525.3	7.2376	-2.51223	2.05093e-79	1.76453
592.488	-36200.8	-14525.3	7.19507	-2.5088	-7.73048e-79	1.9214
592.505	-36200.7	-14525.4	7.15026	-2.50549	2.81999e-78	2.05668
592.522	-36200.5	-14525.4	7.10624	-2.50164	-1.22595e-77	2.16013
592.539	-36200.5	-14525.5	7.06718	-2.49999	4.61496e-77	2.23371
592.556	-36200.3	-14525.5	7.02604	-2.49885	-1.66795e-76	2.29124
592.573	-36200.2	-14525.5	6.98297	-2.49507	7.06478e-76	2.3335
592.59	-36200.1	-14525.6	6.93958	-2.49146	-2.65652e-75	2.36219
592.607	-36200	-14525.6	6.89646	-2.49	9.48906e-75	2.38466
592.624	-36199.9	-14525.7	6.85516	-2.48854	-3.93794e-74	2.40102
592.641	-36199.8	-14525.7	6.8161	-2.48493	1.47934e-73	2.41075
592.658	-36199.7	-14525.7	6.77247	-2.48115	-5.20462e-73	2.41725
592.675	-36199.6	-14525.8	6.72755	-2.48002	2.12457e-72	2.42148
592.692	-36199.5	-14525.8	6.68456	-2.47834	-7.9745e-72	2.42428
592.709	-36199.3	-14525.9	6.64145	-2.47458	2.74974e-71	2.42426
592.726	-36199.2	-14525.9	6.60047	-2.47091	-1.10727e-70	2.42358
592.743	-36199.1	-14525.9	6.56148	-2.46977	4.15302e-70	2.42423
592.76	-36199	-14526	6.51672	-2.47016	-1.39288e-69	2.42693
592.777	-36198.9	-14526	6.47466	-2.46952	5.54488e-69	2.43107
592.794	-36198.8	-14526	6.43539	-2.47412	-2.07834e-68	2.43666
592.811	-36198.7	-14526.1	6.39349	-2.48384	6.69438e-68	2.44617
592.828	-36198.6	-14526.1	6.35012	-2.49697	-2.63897e-67	2.4572
592.845	-36198.5	-14526.1	6.30718	-2.50802	9.88556e-67	2.46733
592.862	-36198.4	-14526.2	6.26118	-2.51549	-2.98622e-66	2.47583
592.879	-36198.3	-14526.2	6.22015	-2.52216	1.16725e-65	2.48256
592.896	-36198.2	-14526.2	6.18059	-2.52881	-4.3702e-65	2.48898
592.913	-36198.1	-14526.3	6.13842	-2.5358	1.17384e-64	2.49597
592.93	-36198	-14526.3	6.09506	-2.54273	-4.55445e-64	2.50159
592.947	-36197.9	-14526.4	6.05193	-2.54627	1.70437e-63	2.50613
592.964	-36197.8	-14526.4	6.006	-2.5499	-3.43446e-63	2.50859
592.981	-36197.7	-14526.4	5.96249	-2.54995	1.32388e-62	2.51077
592.998	-36197.6	-14526.5	5.91931	-2.5531	-4.95203e-62	2.5129
593.015	-36197.5	-14526.5	5.87333	-2.55667	0	2.51634
593.032	-36197.4	-14526.5	5.83	-2.56	0	2.51852
593.049	-36197.4	-14526.6	5.78667	-2.56	0	2.51961
593.066	-36197.3	-14526.6	5.74083	-2.56001	1.14034e-59	2.5196
593.083	-36197.2	-14526.6	5.70091	-2.55999	-4.34961e-59	2.51962
593.1	-36197.1	-14526.7	5.65746	-2.56005	1.62459e-58	2.51955
593.117	-36197	-14526.7	5.61488	-2.55961	-1.27122e-57	2.51694
593.134	-36196.9	-14526.7	5.57191	-2.55217	4.83166e-57	2.50969
593.151	-36196.8	-14526.8	5.53152	-2.53769	-1.80046e-56	2.49594
593.168	-36196.7	-14526.8	5.48539	-2.5168	1.0416e-55	2.47814
593.185	-36196.6	-14526.8	5.44242	-2.4999	-3.94796e-55	2.45829
593.202	-36196.6	-14526.8	5.39903	-2.47513	1.4661e-54	2.43562
593.219	-36196.5	-14526.9	5.35704	-2.44678	-7.45441e-54	2.40669
593.236	-36196.4	-14526.9	5.31746	-2.41445	2.81916e-53	2.37276
593.253	-36196.3	-14526.9	5.27661	-2.36815	-1.04211e-52	2.32934
593.27	-36196.2	-14527	5.23531	-2.31299	4.92217e-52	2.27173
593.287	-36196.1	-14527	5.19948	-2.24387	-1.85811e-51	2.20255
593.304	-36196	-14527	5.162	-2.14987	6.82839e-51	2.11412
593.321	-36196	-14527.1	5.12303	-2.04221	-3.07286e-50	2.01565
593.338	-36195.9	-14527.1	5.08912	-1.95214	1.15824e-49	1.92838
593.355	-36195.8	-14527.1	5.05871	-1.87218	-4.22511e-49	1.83531
593.372	-36195.7	-14527.2	5.02852	-1.75847	1.83681e-48	1.7158
593.389	-36195.6	-14527.2	5.00236	-1.59581	-6.91447e-48	1.56245
593.406	-36195.6	-14527.2	4.97629	-1.38904	2.49904e-47	1.37909
593.423	-36195.5	-14527.2	4.9518	-1.20436	-1.0585e-46	1.19607
593.44	-36195.4	-14527.3	4.93153	-1.04785	3.98019e-46	1.03348
593.457	-36195.3	-14527.3	4.91629	-0.870406	-1.42172e-45	0.857824
593.474	-36195.2	-14527.3	4.90446	-0.67617	5.9001e-45	0.678299
593.491	-36195.2	-14527.3	4.89453	-0.507514	-2.21645e-44	0.521852
593.508	-36195.1	-14527.4	4.88608	-0.376449	7.79794e-44	0.387823
593.525	-36195	-14527.4	4.87913	-0.275086	-3.18318e-43	0.287903
593.542	-36194.9	-14527.4	4.87457	-0.204476	1.1948e-42	0.215795
593.559	-36194.8	-14527.5	4.87104	-0.147287	-4.11986e-42	0.158428
593.576	-36194.8	-14527.5	4.86976	-0.104621	1.65899e-41	0.116135
593.593	-36194.7	-14527.5	4.87006	-0.075323	-6.22235e-41	0.0862478
593.61	-36194.6	-14527.5	4.86999	-0.0524983	2.08691e-40	0.0625031
593.627	-36194.5	-14527.6	4.87	-0.0342441	-8.30774e-40	0.0452736
593.644	-36194.5	-14527.6	4.87	-0.0224023	3.11392e-39	0.0333892
593.661	-36194.4	-14527.6	4.87	-0.0149862	-1.003e-38	0.0245253
593.678	-36194.3	-14527.7	4.87	-0.0079575	3.95389e-38	0.0185851
593.695	-36194.2	-14527.7	4.87	-0.00409217	-1.48113e-37	0.0139214
593.712	-36194.1	-14527.7	4.87	-0.00038948	4.47417e-37	0.0112459
593.729	-36194.1	-14527.7	4.87	-9.66723e-05	-1.74886e-36	0.00908238
593.746	-36194	-14527.8	4.87	0.00261845	6.54775e-36	0.00702005
593.763	-36193.9	-14527.8	4.87	0.00623651	-1.75874e-35	0.00365144
593.78	-36193.8	-14527.8	4.87	0.00976498	6.8238e-35	0.00127731
593.797	-36193.8	-14527.8	4.87	0.0100604	-2.5536e-34	6.35021e-05
593.814	-36193.7	-14527.9	4.87	0.00999228	5.14576e-34	-7.88873e-06
593.831	-36193.6	-14527.9	4.87	0.0100021	-1.98353e-33	2.1121e-06
593.848	-36193.5	-14527.9	4.87	0.00999946	7.4195e-33	-5.53728e-07
593.865	-36193.4	-14528	4.87	0.01	0	0
593.882	-36193.4	-14528	4.87	0.01	0	0
593.899	-36193.3	-14528	4.87	0.01	0	0
593.916	-36193.2	-14528.1	4.87	0.01	-1.70853e-30	2.40462e-09
593.933	-36193.1	-14528.1	4.87	0.01	6.5169e-30	-6.42851e-10
593.95	-36193.1	-14528.1	4.87	0.01	-2.43408e-29	1.66772e-10
593.967	-36193	-14528.1	4.87	0.01	1.90464e-28	-8.27611e-11
593.984	-36192.9	-14528.2	4.87	0.01	-7.23914e-28	2.21156e-11
594.001	-36192.8	-14528.2	4.87	0.01	2.69758e-27	-5.69998e-12
594.018	-36192.7	-14528.2	4.87	0.01	-1.5606e-26	2.1221e-12
594.035	-36192.7	-14528.2	4.87	0.01	5.91511e-26	-5.66798e-13
594.052	-36192.6	-14528.3	4.87	0.01	-2.19661e-25	1.45006e-13
594.069	-36192.5	-14528.3	4.87	0.01	1.11687e-24	-4.80026e-14
594.086	-36192.4	-14528.3	4.87	0.01	-4.22387e-24	1.28144e-14
594.103	-36192.4	-14528.3	4.87	0.01	1.56137e-23	-3.25068e-15
594.12	-36192.3	-14528.4	4.87	0.01	-7.37475e-23	1.00921e-15
594.137	-36192.2	-14528.4	4.87	0.01	2.78396e-22	-2.6925e-16
594.154	-36192.1	-14528.4	4.87	0.01	-1.02308e-21	6.76358e-17
594.171	-36192	-14528.5	4.87	0.01	4.60398e-21	-2.01664e-17
594.188	-36192	-14528.5	4.87	0.01	-1.73535e-20	5.37671e-18
594.205	-36191.9	-14528.5	4.87	0.01	6.33037e-20	-1.33523e-18
594.222	-36191.8	-14528.6	4.87	0.01	-2.75204e-19	3.87228e-19
594.239	-36191.7	-14528.6	4.87	0.01	1.03598e-18	-1.03165e-19
594.256	-36191.7	-14528.6	4.87	0.01	-3.74425e-18	2.52728e-20
594.273	-36191.6	-14528.6	4.87	0.01	1.58592e-17	-7.18341e-21
594.29	-36191.5	-14528.7	4.87	0.01	-5.96341e-17	1.91222e-21
594.307	-36191.4	-14528.7	4.87	0.01	2.13012e-16	-4.60869e-22
594.324	-36191.3	-14528.7	4.87	0.01	-8.83996e-16	1.29394e-22
594.341	-36191.3	-14528.7	4.87	0.01	3.32084e-15	-3.58007e-23
594.358	-36191.2	-14528.8	4.87	0.01	-1.16834e-14	1.33604e-23
594.375	-36191.1	-14528.8	4.87	0.01	4.76927e-14	-2.37171e-23
594.392	-36191	-14528.8	4.87	0.01	-1.79013e-13	8.12054e-23
594.409	-36191	-14528.9	4.87	0.01	6.17268e-13	-2.78094e-22
594.426	-36190.9	-14528.9	4.87	0.01	-2.48562e-12	1.11932e-21
594.443	-36190.8	-14528.9	4.87	0.01	9.32278e-12	-4.19808e-21
594.46	-36190.7	-14528.9	4.87	0.01	-3.12676e-11	1.40799e-20
594.477	-36190.6	-14529	4.87001	0.01	1.24473e-10	-5.60503e-20
594.494	-36190.6	-14529	4.86996	0.01	-8.91672e-10	4.01522e-19
594.511	-36190.5	-14529	4.86997	0.01	-7.67524e-10	3.45618e-19
594.528	-36190.4	-14529.1	4.87008	0.01	1.83715e-09	-8.27275e-19
594.545	-36190.3	-14529.1	4.86972	0.01	-6.5962e-09	2.97028e-18
594.562	-36190.2	-14529.1	4.87263	0.01	1.98644e-08	-8.94501e-18
594.579	-36190.2	-14529.1	4.87605	0.01	-7.76305e-08	3.49572e-17
594.596	-36190.1	-14529.2	4.87962	0.01	2.90645e-07	-1.30878e-16
594.613	-36190	-14529.2	4.88006	0.01	-7.80676e-07	3.5154e-16
594.63	-36189.9	-14529.2	4.87998	0.01	3.02898e-06	-1.36396e-15
594.647	-36189.9	-14529.2	4.88	0.01	-1.13351e-05	5.1042e-15
594.664	-36189.8	-14529.3	4.88	0.01	2.28412e-05	-1.02855e-14
594.681	-36189.7	-14529.3	4.88	0.01	-8.80456e-05	3.96472e-14
594.698	-36189.6	-14529.3	4.88	0.01	0.00310836	-1.48303e-13
594.715	-36189.5	-14529.4	4.88	0.01	0.00666667	0
594.732	-36189.5	-14529.4	4.88	0.01	0.01	0
594.749	-36189.4	-14529.4	4.88	0.01	0.01	0
594.766	-36189.3	-14529.5	4.88	0.01	0.0100063	3.41506e-11
594.783	-36189.2	-14529.5	4.88	0.01	0.00999831	-1.30261e-10
594.8	-36189.2	-14529.5	4.88	0.01	0.0100004	4.86529e-10
594.817	-36189.1	-14529.5	4.88	0.01	0.0099998	-3.80703e-09
594.834	-36189	-14529.6	4.88	0.01	0.00999997	1.44698e-08
594.851	-36188.9	-14529.6	4.88	0.01	0.0100003	-5.39198e-08
594.868	-36188.8	-14529.6	4.88	0.01	0.00999819	3.11936e-07
594.885	-36188.8	-14529.6	4.88	0.01	0.0100069	-1.18233e-06
594.902	-36188.7	-14529.7	4.88	0.01	0.00997442	4.39064e-06
594.919	-36188.6	-14529.7	4.88	0.01	0.0101301	-2.23243e-05
594.936	-36188.5	-14529.7	4.88	0.01	0.00946462	8.44277e-05
594.953	-36188.5	-14529.7	4.88	0.01	0.005812	-0.000363152
594.97	-36188.4	-14529.8	4.88	0.01	0.00218496	-0.00554556
594.987	-36188.3	-14529.8	4.88	0.01	-0.000270146	-0.0191973
595.004	-36188.2	-14529.8	4.88	0.01	6.78608e-05	-0.042784
595.021	-36188.1	-14529.9	4.88	0.01	-2.02334e-05	-0.0701634
595.038	-36188.1	-14529.9	4.88	0.01	5.3946e-06	-0.0920904
595.055	-36188	-14529.9	4.88	0.01	-1.33967e-06	-0.108811
595.072	-36187.9	-14529.9	4.88	0.01	3.88516e-07	-0.12135
595.089	-36187.8	-14530	4.88	0.01	-1.03509e-07	-0.131259
595.106	-36187.8	-14530	4.88	0.01	2.53568e-08	-0.139279
595.123	-36187.7	-14530	4.88	0.01	-7.2073e-09	-0.145033
595.14	-36187.6	-14530.1	4.88	0.01	1.91856e-09	-0.148597
595.157	-36187.5	-14530.1	4.88	0.01	-4.62305e-10	-0.152015
595.174	-36187.4	-14530.1	4.88	0.01	1.29425e-10	-0.154921
595.191	-36187.4	-14530.1	4.88	0.01	-3.44195e-11	-0.156495
595.208	-36187.3	-14530.2	4.88	0.01	8.12622e-12	-0.156923
595.225	-36187.2	-14530.2	4.88	0.01	-2.2484e-12	-0.156846
595.242	-36187.1	-14530.2	4.88	0.01	5.97281e-13	-0.156867
595.259	-36187.1	-14530.3	4.88	0.01	-1.37389e-13	-0.156862
595.276	-36187	-14530.3	4.88	0.01	3.76628e-14	-0.156863
595.293	-36186.9	-14530.3	4.88	0.01	-9.99211e-15	-0.156863
595.31	-36186.8	-14530.3	4.88	0.01	2.22041e-15	-0.156863
595.327	-36186.7	-14530.4	4.88	0.01	-6.04209e-16	-0.156863
595.344	-36186.7	-14530.4	4.88	0.01	1.60056e-16	-0.156863
595.361	-36186.6	-14530.4	4.88	0.01	-3.38867e-17	-0.156863
595.378	-36186.5	-14530.5	4.88	0.01	9.16716e-18	-0.156863
595.395	-36186.4	-14530.5	4.88	0.01	-2.42397e-18	-0.156863
595.412	-36186.3	-14530.5	4.88	0.01	4.76736e-19	-0.156863
595.429	-36186.3	-14530.5	4.88	0.01	-1.28377e-19	-0.156863
595.446	-36186.2	-14530.6	4.88	0.01	3.387e-20	-0.156863
595.463	-36186.1	-14530.6	4.88	0.01	-5.85461e-21	-0.156862
595.48	-36186	-14530.6	4.88	0.01	1.57113e-21	-0.156866
595.497	-36186	-14530.6	4.88	0.01	-4.13367e-22	-0.156851
595.514	-36185.9	-14530.7	4.88	0.01	5.28273e-23	-0.156886
595.531	-36185.8	-14530.7	4.88	0.01	-1.41438e-23	-0.155865
595.548	-36185.7	-14530.7	4.88	0.01	3.70807e-24	-0.153772
595.565	-36185.6	-14530.8	4.88	0.01	-1.0574e-34	-0.150327
595.582	-36185.6	-14530.8	4.88	0.01	0	-0.148148
595.599	-36185.5	-14530.8	4.88	0.01	-7.38027e-36	-0.147059
595.616	-36185.4	-14530.9	4.88355	0.01	-1.61027e-26	-0.147065
595.633	-36185.3	-14530.9	4.88688	0.01	4.30489e-27	-0.147057
595.65	-36185.3	-14530.9	4.89009	0.01	-1.1168e-27	-0.147059
595.667	-36185.2	-14530.9	4.88996	0.01	5.54214e-28	-0.147059
595.684	-36185.1	-14531	4.89001	0.01	-1.48098e-28	-0.147059
595.701	-36185	-14531	4.89	0.01	3.81702e-29	-0.147059
595.718	-36184.9	-14531	4.89	0.01	-1.42107e-29	-0.147059
595.735	-36184.9	-14531	4.89	0.01	3.7956e-30	-0.147059
595.752	-36184.8	-14531.1	4.89	0.01	-9.7104e-31	-0.147059
595.769	-36184.7	-14531.1	4.89	0.01	3.21452e-31	-0.147059
595.786	-36184.6	-14531.1	4.89	0.01	-8.58122e-32	-0.147059
595.803	-36184.6	-14531.2	4.89	0.01	2.17683e-32	-0.147059
595.82	-36184.5	-14531.2	4.89	0.01	-6.75821e-33	-0.147059
595.837	-36184.4	-14531.2	4.89	0.00999996	1.80305e-33	-0.147059
595.854	-36184.3	-14531.2	4.89	0.0100001	-4.52927e-34	-0.147059
595.871	-36184.2	-14531.3	4.89	0.00999942	1.35045e-34	-0.147059
595.888	-36184.2	-14531.3	4.89	0.0100022	-3.60054e-35	-0.147057
595.905	-36184.1	-14531.3	4.89	0.00999199	8.94143e-36	-0.147064
595.922	-36184	-14531.4	4.89	0.0100348	-2.5931e-36	-0.147035
595.939	-36183.9	-14531.4	4.89	0.00986897	6.90853e-37	-0.147149
595.956	-36183.9	-14531.4	4.89	0.0104736	-1.69241e-37	-0.14646
595.973	-36183.8	-14531.4	4.89	0.00695193	4.81041e-38	-0.138464
595.99	-36183.7	-14531.5	4.89002	-0.00939731	-1.28051e-38	-0.115778
596.007	-36183.6	-14531.5	4.88993	-0.0381091	3.08559e-39	-0.072899
596.024	-36183.5	-14531.5	4.89027	-0.0687573	-8.6383e-40	-0.0211431
596.041	-36183.5	-14531.5	4.88848	-0.0895579	2.29728e-40	0.0244777
596.058	-36183.4	-14531.6	4.88482	-0.104519	-5.42373e-41	0.0628483
596.075	-36183.3	-14531.6	4.881	-0.116127	1.50066e-41	0.0931383
596.092	-36183.2	-14531.6	4.88009	-0.125974	-3.98647e-42	0.116361
596.109	-36183.1	-14531.7	4.87814	-0.134648	9.16986e-43	0.133731
596.126	-36183.1	-14531.7	4.8745	-0.139004	-2.51375e-43	0.14451
596.143	-36183	-14531.7	4.87093	-0.142107	6.66909e-44	0.15125
596.16	-36182.9	-14531.7	4.86976	-0.145573	-1.48198e-44	0.158217
596.177	-36182.8	-14531.8	4.87031	-0.149301	4.0327e-45	0.163498
596.194	-36182.8	-14531.8	4.86782	-0.150163	-1.06827e-45	0.166197
596.211	-36182.7	-14531.8	4.86413	-0.149966	2.26172e-46	0.167461
596.228	-36182.6	-14531.9	4.86078	-0.150009	-6.11849e-47	0.169278
596.245	-36182.5	-14531.9	4.85746	-0.149998	1.61785e-47	0.172458
596.262	-36182.4	-14531.9	4.854	-0.15	-3.1819e-48	0.175062
596.279	-36182.4	-14531.9	4.85039	-0.15	8.56834e-49	0.176375
596.296	-36182.3	-14532	4.84985	-0.15	-2.2606e-49	0.176494
596.313	-36182.2	-14532	4.85017	-0.15	3.90758e-50	0.176466
596.33	-36182.1	-14532	4.8471	-0.15	-1.04863e-50	0.176472
596.347	-36182.1	-14532	4.84378	-0.15	2.75896e-51	0.17647
596.364	-36182	-14532.1	4.8401	-0.15	-3.52588e-52	0.176471
596.381	-36181.9	-14532.1	4.84006	-0.15	9.44006e-53	0.176471
596.398	-36181.8	-14532.1	4.8369	-0.15	-2.4749e-53	0.176471
596.415	-36181.7	-14532.2	4.83333	-0.15	0	0.176471
596.432	-36181.7	-14532.2	4.83	-0.15	0	0.176471
596.449	-36181.6	-14532.2	4.83	-0.15	4.92547e-65	0.176471
596.466	-36181.5	-14532.3	4.82644	-0.149999	1.07475e-55	0.176471
596.483	-36181.4	-14532.3	4.82311	-0.150002	-2.87324e-56	0.176468
596.5	-36181.4	-14532.3	4.81994	-0.149992	7.45389e-57	0.176478
596.517	-36181.3	-14532.3	4.81981	-0.15006	-3.69902e-57	0.176407
596.534	-36181.2	-14532.4	4.81625	-0.149766	9.88462e-58	0.175192
596.551	-36181.1	-14532.4	4.81286	-0.146231	-2.54762e-58	0.172824
596.568	-36181	-14532.4	4.80986	-0.142648	9.48475e-59	0.169425
596.585	-36181	-14532.4	4.80969	-0.13979	-2.53332e-59	0.16749
596.602	-36180.9	-14532.5	4.80601	-0.140054	6.48107e-60	0.166612
596.619	-36180.8	-14532.5	4.80238	-0.139982	-2.14549e-60	0.166685
596.636	-36180.7	-14532.5	4.7999	-0.140005	5.72741e-61	0.166662
596.653	-36180.7	-14532.5	4.79946	-0.139999	-1.4529e-61	0.166668
596.67	-36180.6	-14532.6	4.79563	-0.14	4.51067e-62	0.166666
596.687	-36180.5	-14532.6	4.79217	-0.14	-1.20342e-62	0.166667
596.704	-36180.4	-14532.6	4.78991	-0.14	3.02299e-63	0.166667
596.721	-36180.4	-14532.7	4.78917	-0.14	-9.01339e-64	0.166667
596.738	-36180.3	-14532.7	4.78548	-0.14	2.40313e-64	0.166667
596.755	-36180.2	-14532.7	4.78186	-0.14	-5.96783e-65	0.166667
596.772	-36180.1	-14532.7	4.77991	-0.14	1.73072e-65	0.166667
596.789	-36180.1	-14532.8	4.779	-0.14	-4.611e-66	0.166667
596.806	-36180	-14532.8	4.77518	-0.14	1.12957e-66	0.166667
596.823	-36179.9	-14532.8	4.77153	-0.14	-3.21064e-67	0.166667
596.84	-36179.8	-14532.8	4.76966	-0.14	8.54659e-68	0.166667
596.857	-36179.7	-14532.9	4.77032	-0.14	-2.05943e-68	0.166665
596.874	-36179.7	-14532.9	4.76845	-0.14	5.76551e-69	0.166672
596.891	-36179.6	-14532.9	4.76495	-0.139999	-1.53328e-69	0.166648
596.908	-36179.5	-14533	4.76115	-0.140004	3.61999e-70	0.166732
596.925	-36179.4	-14533	4.76002	-0.139983	-1.0016e-70	0.166177
596.942	-36179.4	-14533	4.75834	-0.140065	2.66071e-71	0.164417
596.959	-36179.3	-14533	4.75458	-0.139776	-6.12029e-72	0.161577
596.976	-36179.2	-14533.1	4.75089	-0.140901	1.67776e-72	0.156403
596.993	-36179.1	-14533.1	4.74982	-0.133007	-4.45119e-73	0.146311
597.01	-36179.1	-14533.1	4.74998	-0.11154	9.89126e-74	0.12612
597.027	-36179	-14533.2	4.75026	-0.0818007	-2.69157e-74	0.100996
597.044	-36178.9	-14533.2	4.74782	-0.0564031	7.13001e-75	0.0765306
597.061	-36178.8	-14533.2	4.74419	-0.0347112	-1.50955e-75	0.0546499
597.078	-36178.8	-14533.2	4.74053	-0.0169292	4.0837e-76	0.0371986
597.095	-36178.7	-14533.3	4.73988	-0.00265227	-1.07981e-76	0.0242469
597.112	-36178.6	-14533.3	4.74001	0.00580542	2.12371e-77	0.0152996
597.129	-36178.5	-14533.3	4.74006	0.00947977	-5.71881e-78	0.0104079
597.146	-36178.5	-14533.3	4.73976	0.0127243	1.50881e-78	0.00713568
597.163	-36178.4	-14533.4	4.74287	0.016221	-2.60805e-79	0.00363447
597.18	-36178.3	-14533.4	4.74625	0.0197583	6.9989e-80	0.00127419
597.197	-36178.2	-14533.4	4.74976	0.0201025	-1.84143e-80	9.30154e-05
597.214	-36178.1	-14533.5	4.75003	0.019905	2.3533e-81	-0.00096748
597.231	-36178.1	-14533.5	4.74999	0.0231181	-6.30063e-82	-0.00504565
597.248	-36178	-14533.5	4.75	0.026447	1.65183e-82	-0.0154415
597.265	-36177.9	-14533.5	4.75	0.03	0	-0.0348584
597.282	-36177.8	-14533.6	4.75	0.03	0	-0.0588235
597.299	-36177.8	-14533.6	4.75	0.03	0	-0.0827887
597.316	-36177.7	-14533.6	4.75	0.0299981	-7.17327e-85	-0.103455
597.333	-36177.6	-14533.6	4.75	0.0300005	1.9177e-85	-0.119688
597.35	-36177.5	-14533.7	4.75	0.0299999	-4.97499e-86	-0.138567
597.367	-36177.5	-14533.7	4.75	0.0300001	2.46886e-86	-0.166085
597.384	-36177.4	-14533.7	4.75	0.03	-6.59734e-87	-0.202941
597.401	-36177.3	-14533.8	4.75	0.03	1.70037e-87	-0.247704
597.418	-36177.2	-14533.8	4.75	0.03	-6.33046e-88	-0.299759
597.435	-36177.2	-14533.8	4.75	0.03	1.69083e-88	-0.346894
597.452	-36177.1	-14533.8	4.75	0.03	-4.32569e-89	-0.394347
597.469	-36177	-14533.9	4.75	0.03	1.43197e-89	-0.443613
597.486	-36176.9	-14533.9	4.74999	0.03	-3.82268e-90	-0.488794
597.503	-36176.9	-14533.9	4.75003	0.03	9.69714e-91	-0.535105
597.52	-36176.8	-14533.9	4.74983	0.03	-3.01058e-91	-0.582215
597.537	-36176.7	-14534	4.75071	0.03	8.03204e-92	-0.625534
597.554	-36176.6	-14534	4.75439	0.03	-2.01765e-92	-0.66486
597.571	-36176.5	-14534	4.75804	0.03	6.01586e-93	-0.697509
597.588	-36176.5	-14534	4.76028	0.03	-1.60393e-93	-0.721872
597.605	-36176.4	-14534.1	4.75993	0.03	3.98314e-94	-0.746278
597.622	-36176.3	-14534.1	4.76002	0.03	-1.15515e-94	-0.772305
597.639	-36176.3	-14534.1	4.75999	0.03	3.07754e-95	-0.797717
597.656	-36176.2	-14534.2	4.76	0.03	-7.53916e-96	-0.820934
597.673	-36176.1	-14534.2	4.76	0.03	2.14289e-96	-0.84124
597.69	-36176	-14534.2	4.76	0.03	-5.7043e-97	-0.859447
597.707	-36175.9	-14534.2	4.76	0.03	1.37454e-97	-0.881562
597.724	-36175.9	-14534.3	4.76	0.03	-3.84811e-98	-0.905747
597.741	-36175.8	-14534.3	4.76	0.03	1.02337e-98	-0.92697
597.758	-36175.7	-14534.3	4.76	0.03	-2.41611e-99	-0.944538
597.775	-36175.6	-14534.4	4.76	0.03	6.68501e-100	-0.960292
597.792	-36175.6	-14534.4	4.76	0.03	-1.77585e-100	-0.978737
597.809	-36175.5	-14534.4	4.76	0.03	4.0849e-101	-1.00299
597.826	-36175.4	-14534.4	4.76	0.0300001	-1.1198e-101	-1.02667
597.843	-36175.3	-14534.5	4.76	0.0299996	2.97088e-102	-1.04546
597.86	-36175.3	-14534.5	4.76	0.0300013	-6.60178e-103	-1.06057
597.877	-36175.2	-14534.5	4.75998	0.0299948	1.79645e-103	-1.07161
597.894	-36175.1	-14534.5	4.76007	0.0300195	-4.75882e-104	-1.07889
597.911	-36175	-14534.6	4.75976	0.0299373	1.00753e-104	-1.08417
597.928	-36175	-14534.6	4.76244	0.0302471	-2.7256e-105	-1.08595
597.945	-36174.9	-14534.6	4.76583	0.0275836	7.20702e-106	-1.0868
597.962	-36174.8	-14534.7	4.76958	0.02398	-1.41744e-106	-1.08935
597.979	-36174.7	-14534.7	4.77011	0.0203767	3.81694e-107	-1.09896
597.996	-36174.7	-14534.7	4.76997	0.0199054	-1.00703e-107	-1.1136
598.013	-36174.6	-14534.7	4.77	0.0200163	1.74071e-108	-1.13097
598.03	-36174.5	-14534.8	4.77	0.0199956	-4.67132e-109	-1.14546
598.047	-36174.4	-14534.8	4.77	0.0200012	1.22903e-109	-1.16029
598.064	-36174.3	-14534.8	4.77	0.0199999	-1.57068e-110	-1.17958
598.081	-36174.3	-14534.8	4.77	0.02	4.20526e-111	-1.20134
598.098	-36174.2	-14534.9	4.77	0.02	-1.10249e-111	-1.22216
598.115	-36174.1	-14534.9	4.77	0.02	0	-1.23965
598.132	-36174	-14534.9	4.77	0.02	0	-1.25054
598.149	-36174	-14535	4.77	0.02	0	-1.25708
598.166	-36173.9	-14535	4.77	0.0199993	4.78769e-114	-1.26166
598.183	-36173.8	-14535	4.77	0.0200026	-1.27994e-114	-1.26489
598.2	-36173.7	-14535	4.77	0.0199902	3.32048e-115	-1.26816
598.217	-36173.7	-14535.1	4.77	0.0200768	-1.6478e-115	-1.2702
598.234	-36173.6	-14535.1	4.77	0.0196972	4.4033e-116	-1.26729
598.251	-36173.5	-14535.1	4.77	0.0118305	-1.13489e-116	-1.2563
598.268	-36173.4	-14535.2	4.77	-0.00758714	4.22517e-117	-1.2356
598.285	-36173.4	-14535.2	4.77	-0.0349187	-1.12852e-117	-1.21127
598.302	-36173.3	-14535.2	4.77001	-0.060942	2.88712e-118	-1.18633
598.319	-36173.2	-14535.2	4.76996	-0.0803044	-9.5575e-119	-1.16398
598.336	-36173.1	-14535.3	4.77015	-0.0930722	2.55139e-119	-1.14477
598.353	-36173	-14535.3	4.76941	-0.11258	-6.47222e-120	-1.12257
598.37	-36173	-14535.3	4.76558	-0.142165	2.00937e-120	-1.09101
598.387	-36172.9	-14535.3	4.7624	-0.179882	-5.36087e-121	-1.05039
598.404	-36172.8	-14535.4	4.75891	-0.232483	1.34665e-121	-1.0006
598.421	-36172.7	-14535.4	4.75567	-0.284794	-4.0152e-122	-0.946806
598.438	-36172.7	-14535.4	4.75125	-0.333217	1.07052e-122	-0.898081
598.455	-36172.6	-14535.5	4.74429	-0.380393	-2.65849e-123	-0.847429
598.472	-36172.5	-14535.5	4.7362	-0.43122	7.70986e-124	-0.797945
598.489	-36172.4	-14535.5	4.72562	-0.477904	-2.05406e-124	-0.757205
598.506	-36172.4	-14535.5	4.71681	-0.523301	5.0319e-125	-0.721
598.523	-36172.3	-14535.6	4.71039	-0.572502	-1.43024e-125	-0.689197
598.54	-36172.2	-14535.6	4.70255	-0.61771	3.80725e-126	-0.662709
598.557	-36172.1	-14535.6	4.69024	-0.657666	-9.17415e-127	-0.642961
598.574	-36172.1	-14535.6	4.67587	-0.688725	2.56836e-127	-0.635285
598.591	-36172	-14535.7	4.66448	-0.710209	-6.83032e-128	-0.638584
598.608	-36171.9	-14535.7	4.65468	-0.73451	1.6126e-128	-0.650199
598.625	-36171.8	-14535.7	4.6423	-0.762554	-4.46181e-129	-0.666017
598.642	-36171.8	-14535.7	4.62886	-0.789295	1.18527e-129	-0.686017
598.659	-36171.7	-14535.8	4.61503	-0.813241	-2.7264e-130	-0.7106
598.676	-36171.6	-14535.8	4.60117	-0.830785	7.47393e-131	-0.732588
598.693	-36171.6	-14535.8	4.58856	-0.849016	-1.98287e-131	-0.746036
598.71	-36171.5	-14535.8	4.57167	-0.872277	4.40626e-132	-0.749868
598.727	-36171.4	-14535.9	4.55731	-0.899205	-1.19901e-132	-0.746499
598.744	-36171.3	-14535.9	4.54154	-0.921549	3.17621e-133	-0.743035
598.761	-36171.2	-14535.9	4.5267	-0.937039	-6.72461e-134	-0.744832
598.778	-36171.2	-14536	4.51071	-0.949565	1.81916e-134	-0.752134
598.795	-36171.1	-14536	4.49398	-0.970338	-4.81022e-135	-0.756851
598.812	-36171	-14536	4.47646	-0.998467	9.46051e-136	-0.755702
598.829	-36171	-14536	4.45947	-1.02311	-2.54756e-136	-0.749547
598.846	-36170.9	-14536.1	4.44333	-1.04064	6.72128e-137	-0.74381
598.863	-36170.8	-14536.1	4.42238	-1.05518	-1.16181e-137	-0.739
598.88	-36170.8	-14536.1	4.40518	-1.06568	3.1178e-138	-0.736556
598.897	-36170.7	-14536.1	4.38868	-1.07276	-8.20301e-139	-0.735366
598.914	-36170.6	-14536.2	4.3711	-1.07645	1.04832e-139	-0.735277
598.931	-36170.5	-14536.2	4.35121	-1.07993	-2.80674e-140	-0.735331
598.948	-36170.5	-14536.2	4.33111	-1.07987	7.35842e-141	-0.733348
598.965	-36170.4	-14536.2	4.31333	-1.08667	0	-0.72658
598.982	-36170.3	-14536.3	4.29667	-1.1	0	-0.712418
598.999	-36170.3	-14536.3	4.28	-1.12	0	-0.691721
599.016	-36170.2	-14536.3	4.25875	-1.13756	-3.19548e-143	-0.662655
599.033	-36170.1	-14536.3	4.23885	-1.15069	8.54277e-144	-0.629732
599.05	-36170.1	-14536.4	4.21877	-1.16437	-2.21621e-144	-0.589975
599.067	-36170	-14536.4	4.19756	-1.18606	1.0998e-144	-0.54223
599.084	-36169.9	-14536.4	4.1777	-1.20948	-2.93892e-145	-0.494378
599.101	-36169.9	-14536.4	4.15751	-1.23247	7.57463e-146	-0.446427
599.118	-36169.8	-14536.5	4.13648	-1.24891	-2.82003e-146	-0.401082
599.135	-36169.7	-14536.5	4.11606	-1.25804	7.53212e-147	-0.36451
599.152	-36169.7	-14536.5	4.09271	-1.26412	-1.92697e-147	-0.333312
599.169	-36169.6	-14536.5	4.07187	-1.26742	6.37901e-148	-0.304152
599.186	-36169.5	-14536.5	4.05217	-1.27076	-1.70289e-148	-0.279742
599.203	-36169.5	-14536.6	4.03115	-1.27426	4.31979e-149	-0.255981
599.22	-36169.4	-14536.6	4.00606	-1.27712	-1.34112e-149	-0.235087
599.237	-36169.3	-14536.6	3.984	-1.27593	3.57803e-150	-0.219105
599.254	-36169.3	-14536.6	3.9638	-1.2721	-8.98804e-151	-0.206864
599.271	-36169.2	-14536.7	3.94294	-1.26964	2.67988e-151	-0.194818
599.288	-36169.2	-14536.7	3.92225	-1.27031	-7.14505e-152	-0.17892
599.305	-36169.1	-14536.7	3.89767	-1.26898	1.77437e-152	-0.151728
599.322	-36169	-14536.7	3.87466	-1.26528	-5.14583e-153	-0.110914
599.339	-36169	-14536.8	3.85524	-1.26169	1.37095e-153	-0.0634137
599.356	-36168.9	-14536.8	3.83486	-1.25997	-3.35847e-154	-0.0108299
599.373	-36168.8	-14536.8	3.81222	-1.25876	9.54594e-155	0.0386511
599.39	-36168.8	-14536.8	3.7904	-1.25511	-2.54109e-155	0.0823843
599.407	-36168.7	-14536.8	3.77008	-1.25138	6.12315e-156	0.131204
599.424	-36168.7	-14536.9	3.74923	-1.24997	-1.71422e-156	0.185202
599.441	-36168.6	-14536.9	3.7296	-1.24861	4.5588e-157	0.239079
599.458	-36168.5	-14536.9	3.70867	-1.24464	-1.0763e-157	0.297507
599.475	-36168.5	-14536.9	3.68837	-1.24234	2.97797e-158	0.36293
599.492	-36168.4	-14537	3.66667	-1.2483	-7.91089e-159	0.43668
599.509	-36168.4	-14537	3.64208	-1.26134	1.8197e-159	0.522677
599.526	-36168.3	-14537	3.61782	-1.27743	-4.98837e-160	0.604114
599.543	-36168.3	-14537	3.59704	-1.29374	1.32344e-160	0.675187
599.56	-36168.2	-14537	3.5762	-1.31354	-2.9409e-161	0.749143
599.577	-36168.1	-14537.1	3.55602	-1.33569	8.00264e-162	0.83065
599.594	-36168.1	-14537.1	3.53386	-1.36609	-2.11991e-162	0.92152
599.611	-36168	-14537.1	3.50911	-1.40345	4.48824e-163	1.02625
599.628	-36168	-14537.1	3.48532	-1.44895	-1.21417e-163	1.12758
599.645	-36167.9	-14537.1	3.46259	-1.49497	3.21051e-164	1.22533
599.662	-36167.9	-14537.2	3.43505	-1.548	-6.31428e-165	1.33109
599.679	-36167.8	-14537.2	3.40791	-1.58775	1.70033e-165	1.43113
599.696	-36167.8	-14537.2	3.38155	-1.61838	-4.48602e-166	1.52254
599.713	-36167.7	-14537.2	3.35324	-1.64395	7.75433e-167	1.60675
599.73	-36167.6	-14537.2	3.32662	-1.6648	-2.08093e-167	1.67095
599.747	-36167.6	-14537.2	3.29683	-1.67814	5.47498e-168	1.72644
599.764	-36167.5	-14537.3	3.26836	-1.69868	-6.99689e-169	1.78605
599.781	-36167.5	-14537.3	3.23844	-1.72173	1.87332e-169	1.85029
599.798	-36167.4	-14537.3	3.20848	-1.75173	-4.91127e-170	1.91154
599.815	-36167.4	-14537.3	3.17667	-1.77333	1.40065e-180	1.96623
599.832	-36167.3	-14537.3	3.14667	-1.79	0	2.00218
599.849	-36167.3	-14537.4	3.12	-1.8	9.77486e-182	2.02832
599.866	-36167.2	-14537.4	3.08817	-1.81051	2.13277e-172	2.04783
599.883	-36167.2	-14537.4	3.05814	-1.81705	-5.70175e-173	2.06165
599.9	-36167.1	-14537.4	3.02471	-1.82362	1.47918e-173	2.07013
599.917	-36167.1	-14537.4	2.99305	-1.82708	-7.34047e-174	2.07559
599.934	-36167	-14537.5	2.96328	-1.83017	1.96154e-174	2.0775
599.951	-36167	-14537.5	2.93265	-1.82995	-5.05558e-175	2.07849
599.968	-36166.9	-14537.5	2.89758	-1.83007	1.88219e-175	2.07836
599.985	-36166.9	-14537.5	2.86823	-1.82977	-5.0272e-176	2.07684
600.002	-36166.9	-14537.5	2.83773	-1.8254	1.28613e-176	2.07009
600.019	-36166.8	-14537.5	2.80613	-1.81279	-4.25758e-177	2.05429
600.036	-36166.8	-14537.5	2.77622	-1.79081	1.13657e-177	2.03123
600.053	-36166.7	-14537.6	2.74666	-1.76332	-2.88318e-178	2.00411
600.07	-36166.7	-14537.6	2.71777	-1.73525	8.95113e-179	1.97576
600.087	-36166.6	-14537.6	2.68884	-1.7092	-2.38811e-179	1.94959
600.104	-36166.6	-14537.6	2.66085	-1.68075	5.99894e-180	1.92017
600.121	-36166.5	-14537.6	2.62996	-1.65005	-1.78865e-180	1.8887
600.138	-36166.5	-14537.6	2.60421	-1.62396	4.76886e-181	1.85946
600.155	-36166.5	-14537.7	2.57667	-1.59771	-1.18428e-181	1.83238
600.172	-36166.4	-14537.7	2.54881	-1.57338	3.43451e-182	1.80759
600.189	-36166.4	-14537.7	2.52255	-1.55168	-9.15022e-183	1.78637
600.206	-36166.3	-14537.7	2.495	-1.5311	2.24156e-183	1.76432
600.223	-36166.3	-14537.7	2.46731	-1.51174	-6.3713e-184	1.74267
600.24	-36166.3	-14537.7	2.44071	-1.49555	1.69602e-184	1.72342
600.257	-36166.2	-14537.7	2.41476	-1.47929	-4.08681e-185	1.70733
600.274	-36166.2	-14537.8	2.39087	-1.46859	1.14413e-185	1.69277
600.291	-36166.1	-14537.8	2.36782	-1.45308	-3.0427e-186	1.67445
600.308	-36166.1	-14537.8	2.34351	-1.42121	7.18363e-187	1.64084
600.325	-36166.1	-14537.8	2.31952	-1.37299	-1.9876e-187	1.5926
600.342	-36166	-14537.8	2.29615	-1.31689	5.28001e-188	1.53848
600.359	-36166	-14537.8	2.27394	-1.25927	-1.21453e-188	1.48198
600.376	-36166	-14537.8	2.25366	-1.20898	3.32941e-189	1.43129
600.393	-36165.9	-14537.8	2.23382	-1.16406	-8.83309e-190	1.38489
600.41	-36165.9	-14537.9	2.21305	-1.11082	1.96286e-190	1.33085
600.427	-36165.8	-14537.9	2.1918	-1.0506	-5.34125e-191	1.27308
600.444	-36165.8	-14537.9	2.17744	-0.993737	1.4149e-191	1.2135
600.461	-36165.8	-14537.9	2.16067	-0.932019	-2.99561e-192	1.14866
600.478	-36165.7	-14537.9	2.1466	-0.86638	8.10383e-193	1.08139
600.495	-36165.7	-14537.9	2.13033	-0.792067	-2.14281e-193	1.01179
600.512	-36165.7	-14537.9	2.1183	-0.713057	4.21437e-194	0.937377
600.529	-36165.6	-14537.9	2.10846	-0.646546	-1.13486e-194	0.87286
600.546	-36165.6	-14538	2.09846	-0.595348	2.99413e-195	0.817116
600.563	-36165.6	-14538	2.08794	-0.543229	-5.17552e-196	0.758702
600.58	-36165.5	-14538	2.07767	-0.484231	1.38889e-196	0.698001
600.597	-36165.5	-14538	2.07074	-0.415318	-3.65419e-197	0.63315
600.614	-36165.5	-14538	2.06378	-0.343707	4.66997e-198	0.566887
600.631	-36165.5	-14538	2.05696	-0.289649	-1.25032e-198	0.508614
600.648	-36165.4	-14538	2.05353	-0.236524	3.27796e-199	0.454438
600.665	-36165.4	-14538	2.05	-0.18	0	0.391068
600.682	-36165.3	-14538.1	2.05	-0.113333	0	0.328976
600.699	-36165.3	-14538.1	2.05	-0.05	-6.5238e-211	0.266885
600.716	-36165.3	-14538.1	2.05	0.00976904	-1.42349e-201	0.210583
600.733	-36165.2	-14538.1	2.05001	0.0520277	3.80555e-202	0.167626
600.75	-36165.2	-14538.1	2.04997	0.0855498	-9.87255e-203	0.128314
600.767	-36165.2	-14538.1	2.05023	0.128559	4.89929e-203	0.0852162
600.784	-36165.1	-14538.1	2.05377	0.171608	-1.3092e-203	0.041947
600.801	-36165.1	-14538.1	2.05706	0.210939	3.37427e-204	0.00336481
600.818	-36165.1	-14538.2	2.06065	0.241019	-1.25624e-204	-0.0273332
600.835	-36165.1	-14538.2	2.06377	0.259323	3.35533e-205	-0.0464902
600.852	-36165	-14538.2	2.06783	0.272069	-8.58406e-206	-0.0612352
600.869	-36165	-14538.2	2.0743	0.281933	2.84166e-206	-0.0734439
600.886	-36165	-14538.2	2.07806	0.287762	-7.58586e-207	-0.0822688
600.903	-36164.9	-14538.2	2.0843	0.290189	1.92434e-207	-0.0868398
600.92	-36164.9	-14538.2	2.0885	0.289942	-5.9743e-208	-0.088395
600.937	-36164.9	-14538.2	2.09442	0.290012	1.59391e-208	-0.0881485
600.954	-36164.8	-14538.2	2.09861	0.290009	-4.0039e-209	-0.0884531
600.971	-36164.8	-14538.3	2.1047	0.289941	1.19381e-209	-0.0900014
600.988	-36164.7	-14538.3	2.10881	0.290226	-3.1829e-210	-0.0923897
601.005	-36164.7	-14538.3	2.11494	0.289	7.90428e-211	-0.0939736
601.022	-36164.7	-14538.3	2.11794	0.28526	-2.29231e-211	-0.0929341
601.039	-36164.6	-14538.3	2.12146	0.281746	6.10718e-212	-0.0905385
601.056	-36164.6	-14538.3	2.12448	0.279755	-1.4961e-212	-0.0886257
601.073	-36164.6	-14538.3	2.12991	0.279998	4.25243e-213	-0.0885929
601.09	-36164.6	-14538.3	2.13485	0.280267	-1.13198e-213	-0.0898303
601.107	-36164.5	-14538.4	2.14001	0.278563	2.72768e-214	-0.0911089
601.124	-36164.5	-14538.4	2.14513	0.274888	-7.63632e-215	-0.0910977
601.141	-36164.4	-14538.4	2.1502	0.271307	2.03081e-215	-0.0898248
601.158	-36164.4	-14538.4	2.15517	0.269793	-4.79461e-216	-0.0886228
601.175	-36164.4	-14538.4	2.16068	0.269978	1.3266e-216	-0.088214
601.192	-36164.3	-14538.4	2.16519	0.270302	-3.52406e-217	-0.0877922
601.209	-36164.3	-14538.4	2.17083	0.268092	8.10621e-218	-0.0858559
601.226	-36164.3	-14538.4	2.17581	0.264518	-2.22217e-218	-0.0834037
601.243	-36164.2	-14538.5	2.17869	0.260899	5.89552e-219	-0.08247
601.26	-36164.2	-14538.5	2.18241	0.259852	-1.31008e-219	-0.084177
601.277	-36164.2	-14538.5	2.18533	0.259964	3.56494e-220	-0.086668
601.294	-36164.1	-14538.5	2.19155	0.260294	-9.44357e-221	-0.087414
601.311	-36164.1	-14538.5	2.19571	0.257609	1.99938e-221	-0.0856648
601.328	-36164.1	-14538.5	2.20185	0.254139	-5.40878e-222	-0.0824236
601.345	-36164	-14538.5	2.20604	0.250543	1.43019e-222	-0.0799244
601.362	-36164	-14538.5	2.20932	0.249898	-2.81282e-223	-0.078564
601.379	-36164	-14538.6	2.21285	0.250042	7.57447e-224	-0.0783324
601.396	-36163.9	-14538.6	2.21575	0.249935	-1.99839e-224	-0.0793094
601.413	-36163.9	-14538.6	2.22265	0.250157	3.45432e-225	-0.0804532
601.43	-36163.8	-14538.6	2.22617	0.247107	-9.26992e-226	-0.0816748
601.447	-36163.8	-14538.6	2.23262	0.243764	2.43894e-226	-0.0807781
601.464	-36163.8	-14538.6	2.2365	0.240122	-3.1169e-227	-0.0795897
601.481	-36163.7	-14538.6	2.2398	0.239966	8.34507e-228	-0.0784688
601.498	-36163.7	-14538.6	2.24313	0.240015	-2.18782e-228	-0.0784161
601.515	-36163.7	-14538.7	2.24667	0.24	0	-0.0784314
601.532	-36163.6	-14538.7	2.25	0.24	0	-0.077342
601.549	-36163.6	-14538.7	2.25333	0.236667	0	-0.0751634
601.566	-36163.6	-14538.7	2.257	0.233108	9.50087e-231	-0.0729054
601.583	-36163.5	-14538.7	2.26364	0.229914	-2.53996e-231	-0.0730665
601.6	-36163.5	-14538.7	2.26684	0.230015	6.58929e-232	-0.0753226
601.617	-36163.5	-14538.7	2.27044	0.230049	-3.26996e-232	-0.0774829
601.634	-36163.4	-14538.8	2.27363	0.229769	8.73807e-233	-0.0771894
601.651	-36163.4	-14538.8	2.2774	0.22623	-2.25211e-233	-0.0747753
601.668	-36163.3	-14538.8	2.28423	0.222649	8.38458e-234	-0.0713872
601.685	-36163.3	-14538.8	2.28717	0.219788	-2.23947e-234	-0.0694588
601.702	-36163.3	-14538.8	2.29064	0.220062	5.7293e-235	-0.0685395
601.719	-36163.2	-14538.8	2.29413	0.219943	-1.89662e-235	-0.0688284
601.736	-36163.2	-14538.8	2.29744	0.220154	5.06307e-236	-0.0699529
601.753	-36163.2	-14538.8	2.30083	0.219396	-1.28437e-236	-0.0711979
601.77	-36163.1	-14538.9	2.30434	0.215638	3.98746e-237	-0.071574
601.787	-36163.1	-14538.9	2.30763	0.212203	-1.06383e-237	-0.0712981
601.804	-36163.1	-14538.9	2.31104	0.209754	2.67235e-238	-0.0778977
601.821	-36163	-14538.9	2.31454	0.210017	-7.9679e-239	-0.0944776
601.838	-36163	-14538.9	2.31782	0.210205	2.12438e-239	-0.118336
601.855	-36162.9	-14538.9	2.32125	0.209005	-5.2756e-240	-0.140655
601.872	-36162.9	-14538.9	2.32474	0.205257	1.52997e-240	-0.159462
601.889	-36162.9	-14539	2.32799	0.201752	-4.07615e-241	-0.176272
601.906	-36162.8	-14539	2.33153	0.199733	9.98548e-242	-0.201207
601.923	-36162.8	-14539	2.3346	0.200093	-2.83822e-242	-0.232853
601.94	-36162.8	-14539	2.33979	0.19991	7.55524e-243	-0.263799
601.957	-36162.7	-14539	2.34523	0.200254	-1.82055e-243	-0.290721
601.974	-36162.7	-14539	2.34872	0.19847	5.09675e-244	-0.309204
601.991	-36162.6	-14539	2.34997	0.194927	-1.35543e-244	-0.319438
602.008	-36162.6	-14539	2.35159	0.191218	3.20009e-245	-0.325025
602.025	-36162.6	-14539.1	2.3554	0.189735	-8.85417e-246	-0.329372
602.042	-36162.5	-14539.1	2.35858	0.190089	2.35208e-246	-0.333627
602.059	-36162.5	-14539.1	2.36209	0.189914	-5.41037e-247	-0.338463
602.076	-36162.4	-14539.1	2.36551	0.190285	1.48315e-247	-0.340924
602.093	-36162.4	-14539.1	2.3688	0.188043	-3.93488e-248	-0.340538
602.11	-36162.4	-14539.1	2.3723	0.184394	8.74394e-249	-0.337702
602.127	-36162.3	-14539.1	2.37571	0.180708	-2.37937e-249	-0.334668
602.144	-36162.3	-14539.2	2.37899	0.179835	6.30297e-250	-0.336339
602.161	-36162.3	-14539.2	2.38253	0.180036	-1.33445e-250	-0.350312
602.178	-36162.2	-14539.2	2.38581	0.179986	3.61001e-251	-0.38243
602.195	-36162.2	-14539.2	2.38953	0.180021	-9.54562e-252	-0.427263
602.212	-36162.2	-14539.2	2.3899	0.179944	1.87752e-252	-0.477677
602.229	-36162.1	-14539.2	2.39262	0.180216	-5.06102e-253	-0.517788
602.246	-36162.1	-14539.2	2.39612	0.177331	1.3546e-253	-0.552706
602.263	-36162	-14539.3	2.39938	0.17397	-3.57359e-254	-0.588013
602.28	-36162	-14539.3	2.40294	0.170263	6.16994e-255	-0.628288
602.297	-36162	-14539.3	2.40621	0.169932	-1.62791e-255	-0.66462
602.314	-36161.9	-14539.3	2.4099	0.170009	2.08045e-256	-0.702498
602.331	-36161.9	-14539.3	2.40995	0.169998	-5.57074e-257	-0.741663
602.348	-36161.8	-14539.3	2.41309	0.169999	1.46281e-257	-0.78288
602.365	-36161.8	-14539.3	2.41667	0.17	0	-0.824619
602.382	-36161.8	-14539.4	2.42	0.17	0	-0.856209
602.399	-36161.7	-14539.4	2.42333	0.17	0	-0.882353
602.416	-36161.7	-14539.4	2.42691	0.166448	-5.82981e-258	-0.906621
602.433	-36161.6	-14539.4	2.43005	0.163116	2.20119e-257	-0.929381
602.45	-36161.6	-14539.4	2.4301	0.159913	-8.21559e-257	-0.949969
602.467	-36161.6	-14539.4	2.43377	0.160043	6.42828e-256	-0.968104
602.484	-36161.5	-14539.4	2.43712	0.159989	-2.44325e-255	-0.981947
602.501	-36161.5	-14539.5	2.44009	0.160002	9.10448e-255	-0.996462
602.518	-36161.5	-14539.5	2.44032	0.160005	-5.26711e-254	-1.01402
602.535	-36161.4	-14539.5	2.44396	0.159976	1.99639e-253	-1.03137
602.552	-36161.4	-14539.5	2.44738	0.160089	-7.41369e-253	-1.04712
602.569	-36161.3	-14539.5	2.45017	0.159508	3.80387e-252	-1.05738
602.586	-36161.3	-14539.5	2.45031	0.156069	-1.05641e-251	-1.06126
602.603	-36161.3	-14539.5	2.45402	0.15263	3.86712e-251	-1.06082
602.62	-36161.2	-14539.5	2.45745	0.149721	-1.96428e-250	-1.05956
602.637	-36161.2	-14539.6	2.46079	0.150074	7.42817e-250	-1.05892
602.654	-36161.1	-14539.6	2.46411	0.149982	-2.74584e-249	-1.0623
602.671	-36161.1	-14539.6	2.46788	0.150003	1.29693e-248	-1.07254
602.688	-36161.1	-14539.6	2.47008	0.150011	-4.89589e-248	-1.0913
602.705	-36161	-14539.6	2.47073	0.149955	1.79919e-247	-1.11713
602.722	-36161	-14539.6	2.47458	0.150203	-8.09659e-247	-1.14375
602.739	-36160.9	-14539.6	2.478	0.149087	3.05181e-246	-1.16253
602.756	-36160.9	-14539.7	2.48032	0.145476	-1.11326e-245	-1.17511
602.773	-36160.9	-14539.7	2.47969	0.141413	4.83976e-245	-1.18709
602.79	-36160.8	-14539.7	2.48111	0.140914	-1.82188e-244	-1.20062
602.807	-36160.8	-14539.7	2.48479	0.134359	6.58466e-244	-1.2122
602.824	-36160.7	-14539.7	2.48849	0.113075	-2.789e-243	-1.21285
602.841	-36160.7	-14539.7	2.49027	0.0858403	1.04873e-242	-1.20302
602.858	-36160.7	-14539.7	2.48994	0.058808	-3.74605e-242	-1.19221
602.875	-36160.6	-14539.8	2.49002	0.0414188	1.5546e-241	-1.18637
602.892	-36160.6	-14539.8	2.49	0.0221032	-5.84006e-241	-1.18278
602.909	-36160.6	-14539.8	2.49	-0.00594786	2.05466e-240	-1.17103
602.926	-36160.5	-14539.8	2.49002	-0.0418312	-8.38727e-240	-1.15094
602.943	-36160.5	-14539.8	2.48992	-0.0751345	3.14814e-239	-1.12807
602.96	-36160.4	-14539.8	2.49027	-0.101941	-1.08553e-238	-1.10606
602.977	-36160.4	-14539.8	2.48802	-0.121759	4.37123e-238	-1.08809
602.994	-36160.4	-14539.9	2.48457	-0.133558	-1.63951e-237	-1.074
603.011	-36160.3	-14539.9	2.48073	-0.141704	5.49874e-237	-1.06278
603.028	-36160.3	-14539.9	2.48008	-0.145513	-2.18898e-236	-1.05356
603.045	-36160.2	-14539.9	2.47786	-0.151438	8.20478e-236	-1.04598
603.062	-36160.2	-14539.9	2.4742	-0.155954	-2.64278e-235	-1.03691
603.079	-36160.1	-14539.9	2.47046	-0.159421	1.0418e-234	-1.02977
603.096	-36160.1	-14539.9	2.47015	-0.160161	-3.90258e-234	-1.0232
603.113	-36160.1	-14540	2.46739	-0.159909	1.17889e-233	-1.01821
603.13	-36160	-14540	2.46396	-0.160253	-4.60803e-233	-1.01307
603.147	-36160	-14540	2.46032	-0.159077	1.72525e-232	-1.00474
603.164	-36160	-14540	2.4601	-0.17364	-4.63404e-232	-0.983004
603.181	-36159.9	-14540	2.45709	-0.207804	1.79799e-231	-0.944487
603.198	-36159.9	-14540	2.45389	-0.263031	-6.72842e-231	-0.893225
603.215	-36159.8	-14540	2.44711	-0.317316	1.35584e-230	-0.838496
603.232	-36159.8	-14540.1	2.44037	-0.35482	-5.22634e-230	-0.793256
603.249	-36159.8	-14540.1	2.43375	-0.38768	1.95494e-229	-0.752066
603.266	-36159.7	-14540.1	2.42667	-0.433333	0	-0.704793
603.283	-36159.7	-14540.1	2.42	-0.476667	0	-0.660131
603.3	-36159.6	-14540.1	2.41	-0.513333	0	-0.617647
603.317	-36159.6	-14540.1	2.39939	-0.548833	-4.50177e-227	-0.574798
603.334	-36159.6	-14540.1	2.38942	-0.589291	1.71712e-226	-0.531189
603.351	-36159.5	-14540.2	2.37938	-0.636029	-6.41349e-226	-0.486388
603.368	-36159.5	-14540.2	2.36884	-0.677839	5.01847e-225	-0.441865
603.385	-36159.4	-14540.2	2.35861	-0.70968	-1.90742e-224	-0.406871
603.402	-36159.4	-14540.2	2.345	-0.733051	7.10778e-224	-0.375397
603.419	-36159.4	-14540.2	2.3308	-0.76154	-4.11198e-223	-0.34427
603.436	-36159.3	-14540.2	2.31818	-0.788212	1.55856e-222	-0.315465
603.453	-36159.3	-14540.2	2.30775	-0.813798	-5.78779e-222	-0.289593
603.47	-36159.3	-14540.3	2.29352	-0.829993	2.94282e-221	-0.266481
603.487	-36159.2	-14540.3	2.27961	-0.842952	-1.11294e-220	-0.248398
603.504	-36159.2	-14540.3	2.26306	-0.85708	4.11401e-220	-0.228067
603.521	-36159.1	-14540.3	2.24936	-0.875938	-1.94315e-219	-0.205884
603.538	-36159.1	-14540.3	2.2363	-0.895236	7.33538e-219	-0.184568
603.555	-36159.1	-14540.3	2.22178	-0.911287	-2.69568e-218	-0.16589
603.572	-36159.1	-14540.3	2.20373	-0.923114	1.21309e-217	-0.15098
603.589	-36159	-14540.3	2.18841	-0.928172	-4.57244e-217	-0.140822
603.606	-36159	-14540.4	2.17528	-0.930209	1.66797e-216	-0.133543
603.623	-36158.9	-14540.4	2.15994	-0.93003	-7.25127e-216	-0.127771
603.64	-36158.9	-14540.4	2.14326	-0.929653	2.72967e-215	-0.122689
603.657	-36158.9	-14540.4	2.12578	-0.931873	-9.86561e-215	-0.113227
603.674	-36158.8	-14540.4	2.11025	-0.943252	4.17869e-214	-0.0964698
603.691	-36158.8	-14540.4	2.09588	-0.964685	-1.57128e-213	-0.0713136
603.708	-36158.8	-14540.4	2.07856	-0.995307	5.61261e-213	-0.0401916
603.725	-36158.7	-14540.4	2.05929	-1.02346	-2.32922e-212	-0.0101221
603.742	-36158.7	-14540.5	2.041	-1.0431	8.75e-212	0.0117821
603.759	-36158.7	-14540.5	2.02396	-1.05552	-3.07844e-211	0.0311369
603.776	-36158.6	-14540.5	2.007	-1.06915	1.25664e-210	0.0503507
603.793	-36158.6	-14540.5	1.9886	-1.08779	-4.71677e-210	0.0730647
603.81	-36158.6	-14540.5	1.96752	-1.11146	1.62642e-209	0.099198
603.827	-36158.6	-14540.5	1.94656	-1.13201	-6.54929e-209	0.12189
603.844	-36158.5	-14540.5	1.92956	-1.14305	2.45643e-208	0.139261
603.861	-36158.5	-14540.5	1.90944	-1.15548	-8.23862e-208	0.155852
603.878	-36158.5	-14540.5	1.8915	-1.17133	3.2797e-207	0.174967
603.895	-36158.4	-14540.6	1.87293	-1.19105	-1.2293e-206	0.194705
603.912	-36158.4	-14540.6	1.85158	-1.20717	3.9596e-206	0.213798
603.929	-36158.4	-14540.6	1.83131	-1.21794	-1.5609e-205	0.22907
603.946	-36158.3	-14540.6	1.81142	-1.22539	5.84713e-205	0.240569
603.963	-36158.3	-14540.6	1.79064	-1.2296	-1.7663e-204	0.249434
603.98	-36158.3	-14540.6	1.76726	-1.23029	6.90409e-204	0.253502
603.997	-36158.3	-14540.6	1.74687	-1.22735	-2.58489e-203	0.25473
604.014	-36158.2	-14540.6	1.72577	-1.22373	6.94306e-203	0.25586
604.031	-36158.2	-14540.6	1.70583	-1.2204	-2.69387e-202	0.256926
604.048	-36158.2	-14540.6	1.68273	-1.21701	1.0081e-201	0.258153
604.065	-36158.2	-14540.7	1.66119	-1.21366	-2.03142e-201	0.257164
604.082	-36158.1	-14540.7	1.64116	-1.20696	7.83048e-201	0.25606
604.099	-36158.1	-14540.7	1.62122	-1.20363	-2.92904e-200	0.254929
604.116	-36158.1	-14540.7	1.6	-1.19667	0	0.254902
604.133	-36158	-14540.7	1.58	-1.19333	0	0.253813
604.15	-36158	-14540.7	1.56	-1.18667	0	0.252723
604.167	-36158	-14540.7	1.53874	-1.18302	6.74488e-198	0.250459
604.184	-36158	-14540.7	1.519	-1.1764	-2.57271e-197	0.24932
604.201	-36157.9	-14540.7	1.50217	-1.173	9.60915e-197	0.246023
604.218	-36157.9	-14540.7	1.48113	-1.16611	-7.51904e-196	0.243644
604.235	-36157.9	-14540.8	1.46458	-1.16269	2.85784e-195	0.240522
604.252	-36157.9	-14540.8	1.44414	-1.15613	-1.06494e-194	0.239438
604.269	-36157.9	-14540.8	1.42308	-1.1523	6.16086e-194	0.237198
604.286	-36157.8	-14540.8	1.40307	-1.14593	-2.33514e-193	0.236102
604.303	-36157.8	-14540.8	1.38347	-1.14228	8.67169e-193	0.23378
604.32	-36157.8	-14540.8	1.3655	-1.13549	-4.40914e-192	0.231484
604.337	-36157.8	-14540.8	1.34529	-1.13267	1.66748e-191	0.229444
604.354	-36157.7	-14540.8	1.32509	-1.1291	-6.16391e-191	0.228789
604.371	-36157.7	-14540.8	1.30379	-1.12588	2.91137e-190	0.228308
604.388	-36157.7	-14540.8	1.28494	-1.12149	-1.09904e-189	0.225922
604.405	-36157.7	-14540.8	1.26817	-1.1153	4.03887e-189	0.223635
604.422	-36157.7	-14540.8	1.25083	-1.11225	-1.81754e-188	0.221988
604.439	-36157.6	-14540.8	1.23334	-1.10875	6.85076e-188	0.222374
604.456	-36157.6	-14540.9	1.2125	-1.10569	-2.49908e-187	0.221799
604.473	-36157.6	-14540.9	1.19139	-1.10054	1.08644e-186	0.221111
604.49	-36157.6	-14540.9	1.17299	-1.09528	-4.08978e-186	0.220708
604.507	-36157.6	-14540.9	1.15607	-1.09054	1.47814e-185	0.220014
604.524	-36157.5	-14540.9	1.1389	-1.08466	-6.26081e-185	0.219604
604.541	-36157.5	-14540.9	1.12108	-1.08192	2.35421e-184	0.218714
604.558	-36157.5	-14540.9	1.09968	-1.07822	-8.40921e-184	0.219544
604.575	-36157.5	-14540.9	1.08081	-1.07526	3.4898e-183	0.220086
604.592	-36157.5	-14540.9	1.06462	-1.0697	-1.31099e-182	0.220255
604.609	-36157.5	-14540.9	1.04759	-1.06486	4.61234e-182	0.21882
604.626	-36157.4	-14540.9	1.02808	-1.05931	-1.88279e-181	0.217356
604.643	-36157.4	-14540.9	1.01003	-1.05484	7.06701e-181	0.214958
604.66	-36157.4	-14540.9	0.992993	-1.04908	-2.43682e-180	0.215484
604.677	-36157.4	-14540.9	0.975644	-1.04455	9.81262e-180	0.201839
604.694	-36157.4	-14540.9	0.959768	-1.03904	-3.68041e-179	0.282163
604.711	-36157.4	-14540.9	0.939376	-1.03414	1.23437e-178	0.532541
604.728	-36157.3	-14540.9	0.921589	-1.03105	-4.91388e-178	0.926917
604.745	-36157.3	-14540.9	0.902622	-1.02756	1.84183e-177	1.18653
604.762	-36157.3	-14541	0.883959	-1.02448	-5.93256e-177	1.1869
604.779	-36157.3	-14541	0.867224	-1.01802	2.33865e-176	0.977996
604.796	-36157.3	-14541	0.850688	-1.01432	-8.76059e-176	0.795332
604.813	-36157.3	-14541	0.833098	-1.00783	2.64639e-175	0.760779
604.83	-36157.3	-14541	0.816213	-1.00377	-1.03442e-174	0.877035
604.847	-36157.3	-14541	0.799702	-1.00064	3.87288e-174	1.06195
604.864	-36157.2	-14541	0.782058	-0.997073	-1.04026e-173	1.25716
604.881	-36157.2	-14541	0.765253	-0.993715	4.03615e-173	1.40516
604.898	-36157.2	-14541	0.748697	-0.99042	-1.51041e-172	1.51454
604.915	-36157.2	-14541	0.731025	-0.986843	3.04362e-172	1.60546
604.932	-36157.2	-14541	0.714294	-0.983638	-1.17322e-171	1.67
604.949	-36157.2	-14541	0.697679	-0.977004	4.3885e-171	1.71964
604.966	-36157.2	-14541	0.68	-0.973333	0	1.75817
604.983	-36157.2	-14541	0.663333	-0.97	7.7078e-180	1.7854
605	-36157.2	-14541	0.65	-0.966667	0	1.80392
605.017	-36157.1	-14541	0.635737	-0.962996	-1.01057e-168	1.81413
605.034	-36157.1	-14541	0.619026	-0.956362	3.85463e-168	1.8182
605.051	-36157.1	-14541	0.602278	-0.95316	-1.43971e-167	1.81924
605.068	-36157.1	-14541	0.584923	-0.949557	1.12656e-166	1.8203
605.085	-36157.1	-14541	0.571618	-0.946371	-4.28182e-166	1.81883
605.102	-36157.1	-14541	0.55455	-0.942601	1.59557e-165	1.81411
605.119	-36157.1	-14541	0.537022	-0.935769	-9.23065e-165	1.80688
605.136	-36157.1	-14541.1	0.520306	-0.932837	3.49868e-164	1.79956
605.153	-36157.1	-14541	0.504121	-0.929352	-1.29926e-163	1.79423
605.17	-36157.1	-14541	0.489462	-0.925914	6.6061e-163	1.78844
605.187	-36157	-14541.1	0.47345	-0.922381	-2.49834e-162	1.78302
605.204	-36157	-14541.1	0.45935	-0.919896	9.23521e-162	1.7777
605.221	-36157	-14541.1	0.44241	-0.919368	-4.36203e-161	1.77325
605.238	-36157	-14541.1	0.428886	-0.915605	1.64666e-160	1.76874
605.255	-36157	-14541.1	0.411434	-0.912326	-6.05132e-160	1.76268
605.272	-36157	-14541.1	0.393814	-0.908771	2.72317e-159	1.75611
605.289	-36157	-14541.1	0.378447	-0.905582	-1.02643e-158	1.75077
605.306	-36157	-14541.1	0.365033	-0.901837	3.7443e-158	1.74564
605.323	-36157	-14541.1	0.351275	-0.899917	-1.62778e-157	1.74066
605.34	-36157	-14541.1	0.336855	-0.898989	6.12761e-157	1.73569
605.357	-36157	-14541.1	0.319376	-0.895199	-2.21465e-156	1.73076
605.374	-36157	-14541.1	0.301787	-0.891441	9.3804e-156	1.72554
605.391	-36157	-14541.1	0.286917	-0.890009	-3.52725e-155	1.72089
605.408	-36157	-14541.1	0.273309	-0.888645	1.25993e-154	1.71518
605.425	-36157	-14541.1	0.259858	-0.884783	-5.22867e-154	1.70904
605.442	-36157	-14541.1	0.244496	-0.881644	1.96422e-153	1.70232
605.459	-36157	-14541.1	0.229226	-0.87803	-6.91054e-153	1.69631
605.476	-36157	-14541.1	0.213363	-0.875041	2.82094e-152	1.69007
605.493	-36156.9	-14541.1	0.199008	-0.869379	-1.05883e-151	1.68369
605.51	-36156.9	-14541.1	0.182907	-0.864325	3.65102e-151	1.67599
605.527	-36157	-14541.1	0.16765	-0.861248	-1.4702e-150	1.66931
605.544	-36156.9	-14541.1	0.154917	-0.857756	5.51425e-150	1.66553
605.561	-36156.9	-14541.1	0.140709	-0.854696	-1.84942e-149	1.66277
605.578	-36156.9	-14541.1	0.127528	-0.848505	7.36233e-149	1.66224
605.595	-36156.9	-14541.1	0.111556	-0.84414	-2.75956e-148	1.66218
605.612	-36156.9	-14541.1	0.0964719	-0.840832	8.88859e-148	1.66327
605.629	-36156.9	-14541.1	0.0831425	-0.83758	-3.50394e-147	1.66254
605.646	-36156.9	-14541.1	0.0697941	-0.833554	1.31258e-146	1.66194
605.663	-36156.9	-14541.1	0.0560774	-0.832398	-3.96502e-146	1.65945
605.68	-36156.9	-14541.1	0.039404	-0.822149	1.54984e-145	1.66803
