# Supplementary material for: Extraction of driving behavior primitives considering driver expectation and vehicle dynamics
Source: PLoS One. 2025 Dec 31;20(12):e0340123. doi: 10.1371/journal.pone.0340123 (PMC12755792; doi:10.1371/journal.pone.0340123)
Supplement: S1 File — (ZIP) [file pone.0340123.s001.zip › DataSetForPimitiveExaction-1/straight driving/d1c14_s_1.xlsx]

## Sheet: Sheet1
760.013	-36411.1	-14709.8	5.83993	-0.0236759	-1.62005e-09	1.026
760.03	-36411	-14709.8	5.84002	-0.0205621	4.26239e-10	1.01749
760.047	-36411	-14709.7	5.84	-0.0138105	-5.44723e-11	1.00621
760.064	-36411	-14709.6	5.83999	-0.00411677	1.45842e-11	0.992174
760.081	-36410.9	-14709.5	5.84002	0.0123069	-3.82353e-12	0.975082
760.098	-36410.9	-14709.4	5.84	0.03	1.09042e-22	0.95098
760.115	-36410.9	-14709.3	5.84333	0.0533333	0	0.923747
760.132	-36410.8	-14709.2	5.84667	0.0833333	0	0.888889
760.149	-36410.8	-14709.1	5.85007	0.125861	1.66041e-14	0.848408
760.166	-36410.7	-14709	5.85008	0.165539	-4.43894e-15	0.811793
760.183	-36410.7	-14708.9	5.85357	0.202144	1.15157e-15	0.784045
760.2	-36410.7	-14708.8	5.85708	0.237156	-5.71472e-16	0.766448
760.217	-36410.6	-14708.7	5.86032	0.266646	1.5271e-16	0.757281
760.234	-36410.6	-14708.7	5.864	0.297451	-3.93588e-17	0.748033
760.251	-36410.6	-14708.6	5.87126	0.337483	1.46532e-17	0.732114
760.268	-36410.5	-14708.5	5.87784	0.381111	-3.91379e-18	0.711827
760.285	-36410.5	-14708.4	5.88445	0.42393	1.00128e-18	0.688649
760.302	-36410.5	-14708.3	5.89227	0.461657	-3.31462e-19	0.665887
760.319	-36410.4	-14708.2	5.90184	0.493866	8.84843e-20	0.645879
760.336	-36410.4	-14708.1	5.90828	0.523716	-2.24462e-20	0.629495
760.353	-36410.3	-14708	5.91521	0.549988	6.96865e-21	0.620478
760.37	-36410.3	-14707.9	5.92262	0.568578	-1.85919e-21	0.62274
760.387	-36410.3	-14707.8	5.93316	0.583782	4.67031e-22	0.635378
760.404	-36410.2	-14707.7	5.94366	0.592453	-1.3925e-22	0.653555
760.421	-36410.2	-14707.6	5.95319	0.599394	3.71266e-23	0.672427
760.438	-36410.2	-14707.5	5.96492	0.603797	-9.21986e-24	0.694891
760.455	-36410.1	-14707.4	5.97792	0.603487	2.67384e-24	0.724492
760.472	-36410.1	-14707.3	5.98727	0.601982	-7.12365e-25	0.760425
760.489	-36410.1	-14707.2	5.99775	0.5999	1.7451e-25	0.802799
760.506	-36410	-14707.1	6.00802	0.59875	-4.9602e-26	0.846482
760.523	-36410	-14707	6.01832	0.59521	1.32039e-26	0.884709
760.54	-36409.9	-14707	6.02665	0.591009	-3.18167e-27	0.917267
760.557	-36409.9	-14706.9	6.0351	0.592522	8.90729e-28	0.939555
760.574	-36409.9	-14706.7	6.045	0.602138	-2.36881e-28	0.948255
760.591	-36409.8	-14706.7	6.05728	0.624204	5.59262e-29	0.944502
760.608	-36409.8	-14706.6	6.07126	0.652697	-1.54739e-29	0.931064
760.625	-36409.7	-14706.5	6.0847	0.679041	4.1106e-30	0.913057
760.642	-36409.7	-14706.4	6.09644	0.704861	-9.45539e-31	0.893199
760.659	-36409.7	-14706.3	6.10656	0.728361	2.59202e-31	0.871461
760.676	-36409.6	-14706.2	6.11609	0.752215	-6.87676e-32	0.850055
760.693	-36409.6	-14706.1	6.12902	0.771822	1.52813e-32	0.826096
760.71	-36409.6	-14706	6.14287	0.788394	-4.15828e-33	0.805029
760.727	-36409.5	-14705.9	6.15595	0.80633	1.10153e-33	0.786276
760.744	-36409.5	-14705.8	6.17009	0.835296	-2.33215e-34	0.770105
760.761	-36409.4	-14705.7	6.18335	0.868894	6.30901e-35	0.757493
760.778	-36409.4	-14705.6	6.19917	0.902092	-1.66822e-35	0.747265
760.795	-36409.4	-14705.5	6.21693	0.934906	3.28098e-36	0.738707
760.812	-36409.3	-14705.4	6.23378	0.959566	-8.83515e-37	0.733524
760.829	-36409.3	-14705.3	6.2503	0.980213	2.331e-37	0.73296
760.846	-36409.3	-14705.2	6.26794	0.995106	-4.02925e-38	0.734019
760.863	-36409.2	-14705.1	6.28475	1.00855	1.08128e-38	0.736103
760.88	-36409.2	-14705	6.3013	1.01899	-2.84487e-39	0.73908
760.897	-36409.1	-14704.9	6.31898	1.02634	3.63567e-40	0.745735
760.914	-36409.1	-14704.8	6.3357	1.02992	-9.73401e-41	0.753353
760.931	-36409.1	-14704.7	6.35234	1.03002	2.55196e-41	0.761036
760.948	-36409	-14704.6	6.37	1.03	0	0.766885
760.965	-36409	-14704.5	6.39	1.03	0	0.772331
760.982	-36408.9	-14704.4	6.40667	1.03	0	0.778867
760.999	-36408.9	-14704.3	6.42436	1.02647	-1.10822e-43	0.788169
761.016	-36408.8	-14704.2	6.44096	1.02301	2.9627e-44	0.79793
761.033	-36408.8	-14704.1	6.45769	1.01635	-7.686e-45	0.806594
761.05	-36408.8	-14704	6.47536	1.01299	3.81421e-45	0.814605
761.067	-36408.7	-14703.9	6.49192	1.00958	-1.01924e-45	0.820861
761.084	-36408.7	-14703.8	6.50872	1.00634	2.62695e-46	0.825096
761.101	-36408.7	-14703.7	6.52637	1.00225	-9.78009e-47	0.828189
761.118	-36408.6	-14703.6	6.54288	0.99584	2.6122e-47	0.82928
761.135	-36408.6	-14703.5	6.55976	0.992718	-6.68288e-48	0.831456
761.152	-36408.5	-14703.4	6.57737	0.989544	2.21229e-48	0.83243
761.169	-36408.5	-14703.3	6.59385	0.990765	-5.90576e-49	0.831691
761.186	-36408.5	-14703.2	6.61079	0.999935	1.49814e-49	0.826104
761.203	-36408.4	-14703.1	6.62843	1.01997	-4.65112e-50	0.815654
761.22	-36408.4	-14702.9	6.64456	1.04345	1.24089e-50	0.801796
761.237	-36408.3	-14702.9	6.66286	1.06742	-3.11713e-51	0.786061
761.254	-36408.3	-14702.7	6.6828	1.09075	9.29406e-52	0.770259
761.271	-36408.2	-14702.6	6.70016	1.11064	-2.47796e-52	0.757156
761.288	-36408.2	-14702.5	6.71972	1.1288	6.15366e-53	0.744928
761.305	-36408.2	-14702.4	6.73798	1.14237	-1.78462e-53	0.732877
761.322	-36408.1	-14702.3	6.7582	1.1542	4.75458e-54	0.721704
761.339	-36408.1	-14702.2	6.77871	1.16514	-1.16474e-54	0.706649
761.356	-36408	-14702.1	6.79958	1.18199	3.31061e-55	0.684753
761.373	-36408	-14702	6.81926	1.20495	-8.81272e-56	0.655038
761.39	-36407.9	-14701.9	6.83998	1.23502	2.12356e-56	0.617651
761.407	-36407.9	-14701.8	6.86082	1.26496	-5.94504e-57	0.580078
761.424	-36407.9	-14701.7	6.88013	1.28881	1.58103e-57	0.546703
761.441	-36407.8	-14701.6	6.90291	1.31435	-3.73271e-58	0.510898
761.458	-36407.8	-14701.4	6.9273	1.34563	1.03278e-58	0.469563
761.475	-36407.7	-14701.3	6.95016	1.38251	-2.74356e-59	0.422887
761.492	-36407.7	-14701.2	6.97468	1.42717	6.31086e-60	0.370808
761.509	-36407.6	-14701.1	6.9983	1.47016	-1.73001e-60	0.324635
761.526	-36407.6	-14701	7.02354	1.50542	4.58979e-61	0.291308
761.543	-36407.6	-14700.9	7.05166	1.53585	-1.01993e-61	0.268471
761.56	-36407.5	-14700.8	7.07931	1.55772	2.77538e-62	0.255187
761.577	-36407.5	-14700.7	7.10283	1.57776	-7.35203e-63	0.24849
761.594	-36407.4	-14700.6	7.12988	1.59383	1.55656e-63	0.245395
761.611	-36407.4	-14700.4	7.15724	1.60459	-4.21086e-64	0.245026
761.628	-36407.3	-14700.3	7.18351	1.61214	1.11343e-64	0.245122
761.645	-36407.3	-14700.2	7.21179	1.61601	-2.18984e-65	0.245078
761.662	-36407.2	-14700.1	7.23846	1.61984	5.89689e-66	0.245161
761.679	-36407.2	-14700	7.26801	1.61737	-1.55579e-66	0.244257
761.696	-36407.2	-14699.9	7.29679	1.61396	2.68927e-67	0.242265
761.713	-36407.1	-14699.8	7.32357	1.60715	-7.21684e-68	0.23632
761.73	-36407.1	-14699.6	7.35009	1.609	1.89877e-68	0.224338
761.747	-36407	-14699.5	7.37836	1.6222	-2.42658e-69	0.200996
761.764	-36407	-14699.4	7.40512	1.64522	6.49682e-70	0.170758
761.781	-36406.9	-14699.3	7.43174	1.66869	-1.70327e-70	0.136176
761.798	-36406.9	-14699.2	7.46	1.69	0	0.0980392
761.815	-36406.8	-14699	7.49	1.71	-1.29919e-81	0.0631808
761.832	-36406.8	-14698.9	7.51667	1.73	0	0.0305011
761.849	-36406.7	-14698.8	7.54853	1.74755	7.39664e-73	-0.00181543
761.866	-36406.7	-14698.7	7.57839	1.76075	-1.97741e-73	-0.0311062
761.883	-36406.6	-14698.6	7.60851	1.77414	5.12991e-74	-0.060611
761.9	-36406.6	-14698.5	7.64032	1.78841	-2.54574e-74	-0.090458
761.917	-36406.5	-14698.3	7.67012	1.80106	6.80278e-75	-0.116165
761.934	-36406.5	-14698.2	7.70037	1.80749	-1.75332e-75	-0.140039
761.951	-36406.5	-14698.1	7.73213	1.81411	6.52758e-76	-0.16289
761.968	-36406.4	-14698	7.76184	1.81755	-1.74348e-76	-0.18317
761.985	-36406.4	-14697.9	7.79227	1.82462	4.46039e-77	-0.203019
762.002	-36406.3	-14697.7	7.82376	1.83172	-1.47656e-77	-0.223444
762.019	-36406.3	-14697.6	7.85426	1.83768	3.94171e-78	-0.239983
762.036	-36406.2	-14697.5	7.88774	1.84079	-9.9991e-79	-0.253422
762.053	-36406.2	-14697.4	7.91896	1.84426	3.10432e-79	-0.264713
762.07	-36406.1	-14697.2	7.94868	1.848	-8.28215e-80	-0.275288
762.087	-36406.1	-14697.1	7.97931	1.84946	2.08048e-80	-0.285023
762.104	-36406	-14697	8.0109	1.84537	-6.20318e-81	-0.293343
762.121	-36406	-14696.8	8.04011	1.84199	1.65388e-81	-0.299845
762.138	-36405.9	-14696.7	8.0724	1.83977	-4.10717e-82	-0.308108
762.155	-36405.9	-14696.6	8.1063	1.8399	1.19112e-82	-0.31803
762.172	-36405.8	-14696.4	8.13544	1.84088	-3.17337e-83	-0.32953
762.189	-36405.8	-14696.3	8.16618	1.84578	7.77392e-84	-0.344602
762.206	-36405.7	-14696.2	8.19923	1.85479	-2.20962e-84	-0.361945
762.223	-36405.7	-14696.1	8.23088	1.86341	5.88192e-85	-0.37769
762.24	-36405.6	-14696	8.26165	1.86993	-1.41734e-85	-0.392272
762.257	-36405.6	-14695.8	8.29254	1.87688	3.96793e-86	-0.405788
762.274	-36405.5	-14695.7	8.32381	1.88369	-1.05524e-86	-0.417841
762.291	-36405.5	-14695.6	8.35876	1.88904	2.49134e-87	-0.427378
762.308	-36405.4	-14695.4	8.39345	1.89012	-6.89317e-88	-0.433099
762.325	-36405.3	-14695.3	8.42427	1.89021	1.83115e-88	-0.437035
762.342	-36405.3	-14695.2	8.45549	1.88831	-4.21209e-89	-0.442281
762.359	-36405.2	-14695	8.48593	1.88276	1.15467e-89	-0.448616
762.376	-36405.2	-14694.9	8.51809	1.87373	-3.06339e-90	-0.455626
762.393	-36405.1	-14694.8	8.55085	1.86316	6.80735e-91	-0.465535
762.41	-36405.1	-14694.6	8.58139	1.85254	-1.85239e-91	-0.481282
762.427	-36405	-14694.5	8.61059	1.8455	4.90701e-92	-0.501835
762.444	-36405	-14694.4	8.64516	1.83591	-1.0389e-92	-0.526165
762.461	-36404.9	-14694.2	8.6766	1.82588	2.81048e-93	-0.546188
762.478	-36404.9	-14694.1	8.70602	1.8132	-7.43144e-94	-0.562057
762.495	-36404.8	-14693.9	8.73777	1.8014	1.46157e-94	-0.574473
762.512	-36404.8	-14693.8	8.76815	1.79678	-3.93553e-95	-0.582893
762.529	-36404.7	-14693.6	8.79787	1.79877	1.03742e-95	-0.586695
762.546	-36404.7	-14693.5	8.82963	1.8087	-1.76897e-96	-0.58988
762.563	-36404.6	-14693.4	8.85987	1.81873	3.81032e-97	-0.596742
762.58	-36404.5	-14693.2	8.88972	1.83161	2.49904e-97	-0.611998
762.597	-36404.5	-14693.1	8.92141	1.84593	-7.4276e-97	-0.634741
762.614	-36404.4	-14692.9	8.95469	1.85618	2.92119e-96	-0.657821
762.631	-36404.4	-14692.8	8.98807	1.86305	-1.0942e-95	-0.676515
762.648	-36404.3	-14692.7	9.02	1.86667	0	-0.6939
762.665	-36404.2	-14692.5	9.05	1.87	0	-0.70915
762.682	-36404.2	-14692.4	9.08	1.86667	0	-0.727669
762.699	-36404.2	-14692.2	9.11529	1.85948	2.51994e-93	-0.748513
762.716	-36404.1	-14692.1	9.14504	1.8494	-9.61187e-93	-0.769164
762.733	-36404	-14692	9.17515	1.83939	3.59006e-92	-0.791274
762.75	-36404	-14691.8	9.20728	1.82882	-2.80917e-91	-0.82215
762.767	-36403.9	-14691.6	9.2403	1.81868	1.06771e-90	-0.861275
762.784	-36403.9	-14691.5	9.2704	1.80474	-3.9787e-90	-0.910589
762.801	-36403.8	-14691.4	9.30168	1.78684	2.30175e-89	-0.968984
762.818	-36403.7	-14691.2	9.32824	1.77081	-8.72429e-89	-1.02629
762.835	-36403.7	-14691.1	9.35898	1.75767	3.23981e-88	-1.08147
762.852	-36403.6	-14690.9	9.39052	1.74288	-1.64729e-87	-1.12985
762.869	-36403.6	-14690.8	9.42045	1.72613	6.22985e-87	-1.16395
762.886	-36403.5	-14690.6	9.45002	1.70905	-2.30289e-86	-1.18949
762.903	-36403.5	-14690.5	9.47884	1.6925	1.08771e-85	-1.20632
762.92	-36403.4	-14690.3	9.50806	1.67886	-4.1061e-85	-1.20966
762.937	-36403.3	-14690.2	9.53487	1.66144	1.50895e-84	-1.19729
762.954	-36403.3	-14690	9.56299	1.64382	-6.79047e-84	-1.17225
762.971	-36403.2	-14689.8	9.58923	1.62842	2.5595e-83	-1.14337
762.988	-36403.2	-14689.7	9.61664	1.61512	-9.33675e-83	-1.11317
763.005	-36403.1	-14689.6	9.64453	1.60089	4.05902e-82	-1.0826
763.022	-36403	-14689.4	9.67079	1.58878	-1.52798e-81	-1.05588
763.039	-36403	-14689.3	9.69831	1.58017	5.52244e-81	-1.03147
763.056	-36402.9	-14689.1	9.72612	1.57378	-2.33909e-80	-1.01047
763.073	-36402.8	-14688.9	9.75225	1.56562	8.79552e-80	-0.992828
763.09	-36402.8	-14688.8	9.78031	1.55494	-3.14175e-79	-0.975838
763.107	-36402.7	-14688.6	9.80588	1.54464	1.30382e-78	-0.9606
763.124	-36402.7	-14688.5	9.83027	1.53478	-4.89796e-78	-0.947778
763.141	-36402.6	-14688.3	9.85836	1.52437	1.72321e-77	-0.936011
763.158	-36402.5	-14688.2	9.88614	1.51405	-7.03426e-77	-0.925458
763.175	-36402.5	-14688	9.9104	1.50418	2.64029e-76	-0.915916
763.192	-36402.4	-14687.9	9.93465	1.49381	-9.10417e-76	-0.905569
763.209	-36402.4	-14687.7	9.95821	1.48319	3.66608e-75	-0.896061
763.226	-36402.3	-14687.5	9.98393	1.47555	-1.37503e-74	-0.888782
763.243	-36402.2	-14687.4	10.0093	1.46876	4.6117e-74	-0.88354
763.26	-36402.2	-14687.2	10.0358	1.46199	-1.83586e-73	-0.879992
763.277	-36402.1	-14687.1	10.0595	1.45504	6.88121e-73	-0.876805
763.294	-36402.1	-14686.9	10.0868	1.45073	-2.21645e-72	-0.873383
763.311	-36402	-14686.7	10.1115	1.44734	8.7374e-72	-0.869448
763.328	-36401.9	-14686.6	10.1343	1.44463	-3.27303e-71	-0.862166
763.345	-36401.9	-14686.4	10.159	1.43554	9.88713e-71	-0.847561
763.362	-36401.8	-14686.3	10.1826	1.42253	-3.86468e-70	-0.826575
763.379	-36401.7	-14686.1	10.2057	1.4066	1.44694e-69	-0.801381
763.396	-36401.7	-14686	10.2305	1.38608	-3.88649e-69	-0.769786
763.413	-36401.6	-14685.8	10.2539	1.36016	1.50794e-68	-0.735181
763.43	-36401.5	-14685.6	10.2773	1.32751	-5.64301e-68	-0.697466
763.447	-36401.5	-14685.5	10.2988	1.29198	1.13712e-67	-0.657979
763.464	-36401.4	-14685.3	10.3188	1.26162	-4.38324e-67	-0.623826
763.481	-36401.4	-14685.1	10.3388	1.23493	1.63958e-66	-0.595202
763.498	-36401.3	-14685	10.36	1.21	0	-0.572985
763.515	-36401.2	-14684.8	10.38	1.2	0	-0.562092
763.532	-36401.2	-14684.6	10.4	1.2	0	-0.563181
763.549	-36401.1	-14684.5	10.4247	1.21049	-3.77556e-64	-0.572618
763.566	-36401	-14684.3	10.4445	1.21334	1.44012e-63	-0.585688
763.583	-36401	-14684.2	10.4646	1.20941	-5.37888e-63	-0.596461
763.6	-36400.9	-14684	10.4857	1.19495	4.20891e-62	-0.605384
763.617	-36400.8	-14683.8	10.5057	1.18175	-1.59972e-61	-0.610641
763.634	-36400.8	-14683.7	10.5255	1.16865	5.96117e-61	-0.616025
763.651	-36400.7	-14683.5	10.5434	1.15797	-3.44865e-60	-0.61902
763.668	-36400.6	-14683.3	10.5635	1.14386	1.30714e-59	-0.616508
763.685	-36400.6	-14683.2	10.5838	1.12162	-4.85412e-59	-0.603771
763.702	-36400.5	-14683	10.6043	1.08919	2.46809e-58	-0.582922
763.719	-36400.4	-14682.8	10.6204	1.05998	-9.33401e-58	-0.560124
763.736	-36400.4	-14682.6	10.6375	1.02844	3.45035e-57	-0.536378
763.753	-36400.3	-14682.5	10.655	0.986491	-1.62969e-56	-0.507593
763.77	-36400.2	-14682.3	10.6717	0.933019	6.15206e-56	-0.473889
763.787	-36400.2	-14682.1	10.6877	0.864607	-2.26082e-55	-0.428546
763.804	-36400.1	-14682	10.7016	0.785754	1.0174e-54	-0.373532
763.821	-36400	-14681.8	10.7138	0.710412	-3.83482e-54	-0.318539
763.838	-36400	-14681.6	10.7237	0.638492	1.3989e-53	-0.266236
763.855	-36399.9	-14681.5	10.7342	0.576281	-6.08152e-53	-0.222029
763.872	-36399.8	-14681.3	10.744	0.528211	2.28932e-52	-0.18837
763.889	-36399.8	-14681.1	10.7546	0.486188	-8.27412e-52	-0.160069
763.906	-36399.7	-14680.9	10.7635	0.453841	3.50459e-51	-0.140307
763.923	-36399.6	-14680.8	10.7698	0.4363	-1.31781e-50	-0.133859
763.94	-36399.6	-14680.6	10.7764	0.43687	4.7072e-50	-0.14113
763.957	-36399.5	-14680.4	10.7854	0.45031	-1.95347e-49	-0.15759
763.974	-36399.4	-14680.3	10.7938	0.465081	7.33848e-49	-0.177018
763.991	-36399.4	-14680.1	10.8004	0.482804	-2.58183e-48	-0.196742
764.008	-36399.3	-14679.9	10.807	0.499813	1.05392e-47	-0.215915
764.025	-36399.2	-14679.7	10.8156	0.516692	-3.95588e-47	-0.233412
764.042	-36399.2	-14679.6	10.8263	0.531735	1.36405e-46	-0.251937
764.059	-36399.1	-14679.4	10.8365	0.545901	-5.49278e-46	-0.267173
764.076	-36399	-14679.2	10.8464	0.554581	2.06017e-45	-0.278015
764.093	-36399	-14679.1	10.8568	0.561446	-6.90959e-45	-0.285034
764.11	-36398.9	-14678.9	10.8675	0.565834	2.75062e-44	-0.289755
764.127	-36398.8	-14678.7	10.8744	0.56924	-1.03099e-43	-0.292549
764.144	-36398.8	-14678.6	10.8843	0.570143	3.32085e-43	-0.293945
764.161	-36398.7	-14678.4	10.8917	0.569963	-1.3091e-42	-0.294159
764.178	-36398.6	-14678.2	10.9011	0.570005	4.90389e-42	-0.294111
764.195	-36398.6	-14678.1	10.9087	0.570014	-1.48136e-41	-0.294106
764.212	-36398.5	-14677.8	10.9181	0.569937	5.79034e-41	-0.29417
764.229	-36398.4	-14677.7	10.9282	0.570238	-2.16791e-40	-0.293311
764.246	-36398.4	-14677.5	10.9388	0.567127	5.82303e-40	-0.291194
764.263	-36398.3	-14677.3	10.9488	0.56375	-2.2593e-39	-0.287935
764.28	-36398.2	-14677.2	10.9588	0.560227	8.45477e-39	-0.285611
764.297	-36398.2	-14677	10.9694	0.559988	-1.70372e-38	-0.284327
764.314	-36398.1	-14676.8	10.9794	0.559941	6.56729e-38	-0.285287
764.331	-36398	-14676.6	10.9894	0.563026	-2.45653e-37	-0.288376
764.348	-36397.9	-14676.5	11	0.57	1.12583e-46	-0.295207
764.365	-36397.9	-14676.3	11.01	0.58	0	-0.303922
764.382	-36397.8	-14676.1	11.02	0.59	0	-0.313725
764.399	-36397.7	-14676	11.0306	0.600642	5.65681e-35	-0.324097
764.416	-36397.7	-14675.8	11.0406	0.610462	-2.15769e-34	-0.332722
764.433	-36397.6	-14675.6	11.0506	0.617086	8.05903e-34	-0.34026
764.45	-36397.5	-14675.4	11.0612	0.623908	-6.30609e-33	-0.345913
764.467	-36397.5	-14675.2	11.0712	0.627068	2.39682e-32	-0.350034
764.484	-36397.4	-14675.1	11.0812	0.630168	-8.93146e-32	-0.35203
764.501	-36397.3	-14674.9	11.0918	0.629921	5.16701e-31	-0.353019
764.518	-36397.3	-14674.7	11.1017	0.630083	-1.95845e-30	-0.352874
764.535	-36397.2	-14674.6	11.1119	0.629728	7.2728e-30	-0.351351
764.552	-36397.1	-14674.4	11.1224	0.62495	-3.69787e-29	-0.34568
764.569	-36397	-14674.2	11.1323	0.613316	1.39849e-28	-0.334609
764.586	-36397	-14674	11.1425	0.595217	-5.16956e-28	-0.318005
764.603	-36396.9	-14673.8	11.153	0.57375	2.44172e-27	-0.298261
764.62	-36396.8	-14673.7	11.1629	0.554977	-9.21746e-27	-0.280202
764.637	-36396.8	-14673.5	11.1731	0.538078	3.38733e-26	-0.26301
764.654	-36396.7	-14673.3	11.1838	0.521389	-1.52434e-25	-0.247687
764.671	-36396.6	-14673.1	11.1926	0.509453	5.74561e-25	-0.235908
764.688	-36396.6	-14673	11.1991	0.500655	-2.09593e-24	-0.226794
764.705	-36396.5	-14672.8	11.2059	0.493801	9.11177e-24	-0.219513
764.722	-36396.4	-14672.6	11.2137	0.48777	-3.43003e-23	-0.212517
764.739	-36396.4	-14672.4	11.2247	0.478121	1.23969e-22	-0.20227
764.756	-36396.3	-14672.3	11.2334	0.462727	-5.25083e-22	-0.187232
764.773	-36396.2	-14672.1	11.2398	0.442811	1.97444e-21	-0.168581
764.79	-36396.2	-14671.9	11.2464	0.419392	-7.05266e-21	-0.147999
764.807	-36396.1	-14671.7	11.2554	0.40087	2.92684e-20	-0.128698
764.824	-36396	-14671.5	11.2637	0.384679	-1.0995e-19	-0.112428
764.841	-36395.9	-14671.4	11.2707	0.367318	3.86829e-19	-0.0949627
764.858	-36395.9	-14671.2	11.2752	0.349885	-1.57907e-18	-0.0758084
764.875	-36395.8	-14671	11.2807	0.335069	5.92698e-18	-0.0547291
764.892	-36395.7	-14670.8	11.2853	0.323572	-2.04372e-17	-0.0285361
764.909	-36395.7	-14670.6	11.2911	0.313593	8.22968e-17	-0.000726317
764.926	-36395.6	-14670.5	11.2953	0.303265	-3.0867e-16	0.0257453
764.943	-36395.5	-14670.3	11.3014	0.295316	1.03524e-15	0.050951
764.96	-36395.4	-14670.1	11.3056	0.288344	-4.12119e-15	0.0720881
764.977	-36395.4	-14669.9	11.3115	0.284258	1.54471e-14	0.0884926
764.994	-36395.3	-14669.8	11.3157	0.280566	-4.97554e-14	0.101132
765.011	-36395.2	-14669.6	11.3219	0.280091	1.96139e-13	0.109519
765.028	-36395.2	-14669.4	11.3257	0.277625	-7.34736e-13	0.116153
765.045	-36395.1	-14669.2	11.3322	0.273972	2.21948e-12	0.122159
765.062	-36395	-14669	11.3362	0.270379	-8.67551e-12	0.126796
765.079	-36394.9	-14668.9	11.3393	0.269905	3.24811e-11	0.130132
765.096	-36394.9	-14668.7	11.343	0.270016	-8.72448e-11	0.13362
765.113	-36394.8	-14668.5	11.3461	0.269996	3.38505e-10	0.135973
765.13	-36394.7	-14668.3	11.3527	0.270001	-1.26675e-09	0.137193
765.147	-36394.7	-14668.2	11.3564	0.27	2.55263e-09	0.137262
765.164	-36394.6	-14667.9	11.363	0.27	-9.83959e-09	0.137255
765.181	-36394.5	-14667.8	11.3664	0.27	3.68056e-08	0.137249
765.198	-36394.5	-14667.6	11.3733	0.27	0	0.137255
765.215	-36394.4	-14667.4	11.3767	0.27	0	0.136166
765.232	-36394.3	-14667.2	11.3833	0.27	0	0.133987
765.249	-36394.2	-14667.1	11.3868	0.27	-8.47545e-06	0.130541
765.266	-36394.2	-14666.9	11.3902	0.27	3.23281e-05	0.128449
765.283	-36394.1	-14666.7	11.3935	0.27	-0.00012156	0.127428
765.3	-36394	-14666.5	11.3974	0.27	-0.0037645	0.127463
765.317	-36394	-14666.3	11.4038	0.27	-0.00710535	0.127448
765.334	-36393.9	-14666.2	11.4073	0.27	-0.0101616	0.127452
765.351	-36393.8	-14666	11.4139	0.27	-0.00995835	0.127451
765.368	-36393.7	-14665.8	11.4177	0.27	-0.0100155	0.127449
765.385	-36393.7	-14665.6	11.4241	0.27	-0.00999586	0.12746
765.402	-36393.6	-14665.5	11.4277	0.27	-0.0100011	0.127418
765.419	-36393.5	-14665.2	11.4345	0.27	-0.00999964	0.127649
765.436	-36393.5	-14665.1	11.4374	0.27	-0.0100001	0.130808
765.453	-36393.4	-14664.9	11.4411	0.27	-0.00999974	0.139193
765.47	-36393.3	-14664.7	11.4441	0.27	-0.0100009	0.152471
765.487	-36393.3	-14664.5	11.4486	0.27	-0.00999667	0.167872
765.504	-36393.2	-14664.4	11.4545	0.27	-0.0100122	0.183335
765.521	-36393.1	-14664.1	11.4589	0.27	-0.00994494	0.196687
765.538	-36393	-14664	11.4646	0.27	-0.0102075	0.203223
765.555	-36393	-14663.8	11.4691	0.27	-0.00906717	0.202009
765.572	-36392.9	-14663.6	11.4749	0.27	-0.004966	0.193301
765.589	-36392.8	-14663.5	11.4792	0.27	-0.00308479	0.18286
765.606	-36392.8	-14663.3	11.4851	0.27	-0.00337364	0.172427
765.623	-36392.7	-14663.1	11.4881	0.27	-0.00340911	0.163979
765.64	-36392.6	-14662.9	11.4917	0.27	-0.00298645	0.157027
765.657	-36392.5	-14662.7	11.4947	0.27	-0.00500479	0.150362
765.674	-36392.5	-14662.5	11.5003	0.27	-0.00699233	0.143471
765.691	-36392.4	-14662.4	11.505	0.27	-0.00666592	0.137547
765.708	-36392.3	-14662.2	11.5105	0.27	-0.00636358	0.132421
765.725	-36392.2	-14662	11.5153	0.27	-0.00866604	0.129185
765.742	-36392.2	-14661.8	11.5205	0.27	-0.0102925	0.127859
765.759	-36392.1	-14661.6	11.5257	0.27	-0.00993271	0.126834
765.776	-36392	-14661.4	11.5287	0.269999	-0.0100184	0.12512
765.793	-36392	-14661.3	11.5323	0.270004	-0.00999511	0.122059
765.81	-36391.9	-14661.1	11.5353	0.269988	-0.0100011	0.119279
765.827	-36391.8	-14660.9	11.5416	0.270049	-0.0099997	0.117871
765.844	-36391.8	-14660.7	11.5455	0.269815	-0.0100001	0.117076
765.861	-36391.7	-14660.5	11.5518	0.272003	-0.00999998	0.114242
765.878	-36391.6	-14660.3	11.5558	0.280379	-0.01	0.110037
765.895	-36391.5	-14660.2	11.5619	0.295431	-0.01	0.105344
765.912	-36391.5	-14660	11.5659	0.316447	-0.01	0.103626
765.929	-36391.4	-14659.8	11.5723	0.333838	-0.01	0.102491
765.946	-36391.3	-14659.6	11.576	0.35053	-0.01	0.102553
765.963	-36391.2	-14659.4	11.5824	0.365005	-0.01	0.100424
765.98	-36391.2	-14659.2	11.5893	0.378768	-0.01	0.100197
765.997	-36391.1	-14659.1	11.5958	0.38593	-0.01	0.100099
766.014	-36391	-14658.9	11.603	0.393002	-0.01	0.102281
766.031	-36391	-14658.7	11.6064	0.396478	-0.01	0.103395
766.048	-36390.9	-14658.5	11.6129	0.399909	-0.01	0.105579
766.065	-36390.8	-14658.3	11.62	0.4	-0.01	0.105664
766.082	-36390.7	-14658.1	11.6267	0.403333	-0.01	0.104575
766.099	-36390.7	-14658	11.6333	0.406667	-0.01	0.101307
766.116	-36390.6	-14657.8	11.6405	0.4101	-0.01	0.0989876
766.133	-36390.5	-14657.6	11.6505	0.409973	-0.01	0.0956019
766.15	-36390.5	-14657.4	11.657	0.410006	-0.01	0.0887357
766.167	-36390.4	-14657.2	11.6642	0.410001	-0.01	0.0756041
766.184	-36390.3	-14657	11.6708	0.409984	-0.01	0.0602746
766.201	-36390.2	-14656.9	11.6775	0.410062	-0.01	0.0450838
766.218	-36390.1	-14656.6	11.6845	0.40962	-0.01	0.031738
766.235	-36390.1	-14656.5	11.6912	0.406054	-0.01	0.022528
766.252	-36390	-14656.3	11.6979	0.402634	-0.01	0.0150876
766.269	-36389.9	-14656.1	11.7049	0.39972	-0.01	0.00820468
766.286	-36389.9	-14655.9	11.7115	0.400075	-0.01	0.00189263
766.303	-36389.8	-14655.8	11.7183	0.399981	-0.01	-0.00335832
766.32	-36389.7	-14655.5	11.7253	0.400006	-0.01	-0.00760591
766.337	-36389.7	-14655.4	11.7319	0.399999	-0.01	-0.0107125
766.354	-36389.6	-14655.2	11.7387	0.399999	-0.01	-0.0141391
766.371	-36389.5	-14655	11.7457	0.400005	-0.01	-0.017265
766.388	-36389.4	-14654.8	11.7523	0.399979	-0.01	-0.0190542
766.405	-36389.4	-14654.6	11.7592	0.400075	-0.01	-0.0195946
766.422	-36389.3	-14654.4	11.7661	0.399674	-0.01	-0.0201008
766.439	-36389.2	-14654.3	11.7727	0.401694	-0.01	-0.0237756
766.456	-36389.1	-14654.1	11.7797	0.41191	-0.01	-0.0329911
766.473	-36389.1	-14653.9	11.7862	0.427693	-0.01	-0.0474081
766.49	-36389	-14653.7	11.7946	0.444777	-0.01	-0.0626681
766.507	-36388.9	-14653.5	11.8036	0.460005	-0.01	-0.0782748
766.524	-36388.8	-14653.3	11.8102	0.474709	-0.01	-0.0904165
766.541	-36388.8	-14653.2	11.8166	0.481442	-0.01	-0.0959111
766.558	-36388.7	-14652.9	11.8253	0.477043	-0.01	-0.0928965
766.575	-36388.6	-14652.7	11.8363	0.465549	-0.01	-0.0837374
766.592	-36388.6	-14652.6	11.844	0.453932	-0.01	-0.0730596
766.609	-36388.5	-14652.4	11.8509	0.443557	-0.01	-0.0629692
766.626	-36388.4	-14652.2	11.8573	0.435397	-0.01	-0.0548057
766.643	-36388.3	-14652	11.8665	0.429144	-0.01	-0.048051
766.66	-36388.3	-14651.8	11.8748	0.422038	-0.01	-0.041278
766.677	-36388.2	-14651.6	11.8814	0.415345	-0.01	-0.0344912
766.694	-36388.1	-14651.5	11.888	0.408358	-0.01	-0.0287627
766.711	-36388	-14651.3	11.895	0.404087	-0.01	-0.0238066
766.728	-36388	-14651.1	11.9018	0.40058	-0.01	-0.0209751
766.745	-36387.9	-14650.9	11.9084	0.399795	-0.01	-0.0205584
766.762	-36387.8	-14650.7	11.9154	0.400233	-0.01	-0.0215299
766.779	-36387.7	-14650.5	11.9222	0.397327	-0.01	-0.0228287
766.796	-36387.7	-14650.3	11.9288	0.393971	-0.00999999	-0.0220396
766.813	-36387.6	-14650.1	11.9358	0.390264	-0.01	-0.0208334
766.83	-36387.5	-14649.9	11.9426	0.389928	-0.00999994	-0.0196893
766.847	-36387.5	-14649.8	11.9492	0.390029	-0.0100002	-0.0195736
766.864	-36387.4	-14649.5	11.9563	0.389975	-0.00999956	-0.0205367
766.881	-36387.3	-14649.4	11.9629	0.392867	-0.0100017	-0.025692
766.898	-36387.2	-14649.2	11.9696	0.405716	-0.00999367	-0.0361773
766.915	-36387.1	-14649	11.9767	0.423333	-0.01	-0.0533769
766.932	-36387.1	-14648.8	11.9833	0.443333	-0.01	-0.0697168
766.949	-36387	-14648.6	11.99	0.456667	-0.0133333	-0.0849673
766.966	-36386.9	-14648.4	12.0005	0.470714	-0.0168916	-0.0976421
766.983	-36386.9	-14648.2	12.007	0.48058	-0.020088	-0.108404
767	-36386.8	-14648.1	12.0137	0.490496	-0.0199772	-0.117059
767.017	-36386.7	-14647.8	12.021	0.497496	-0.0200113	-0.124962
767.034	-36386.6	-14647.7	12.0312	0.503868	-0.019997	-0.130194
767.051	-36386.6	-14647.5	12.0413	0.507097	-0.0200008	-0.134364
767.068	-36386.5	-14647.3	12.0514	0.510247	-0.0199997	-0.136438
767.085	-36386.4	-14647.1	12.0578	0.509943	-0.0200001	-0.1373
767.102	-36386.3	-14646.9	12.0645	0.50998	-0.02	-0.137281
767.119	-36386.2	-14646.7	12.0721	0.510181	-0.02	-0.137025
767.136	-36386.2	-14646.5	12.0823	0.50921	-0.02	-0.134042
767.153	-36386.1	-14646.3	12.0926	0.500488	-0.0200001	-0.126006
767.17	-36386	-14646.1	12.1023	0.485235	-0.0199997	-0.11218
767.187	-36386	-14646	12.1085	0.468214	-0.020001	-0.0967561
767.204	-36385.9	-14645.8	12.1153	0.452583	-0.0199964	-0.0817531
767.221	-36385.8	-14645.6	12.1221	0.43908	-0.0200133	-0.0680017
767.238	-36385.7	-14645.4	12.1291	0.426119	-0.0199401	-0.0558005
767.255	-36385.7	-14645.2	12.1356	0.41639	-0.0202259	-0.0458114
767.272	-36385.6	-14645	12.1425	0.407275	-0.0190002	-0.0372388
767.289	-36385.5	-14644.8	12.1495	0.400393	-0.0152572	-0.0304591
767.306	-36385.4	-14644.6	12.156	0.39502	-0.0117558	-0.0271581
767.323	-36385.3	-14644.4	12.1629	0.391954	-0.00971929	-0.0260552
767.34	-36385.3	-14644.2	12.1699	0.388366	-0.010151	-0.0258381
767.357	-36385.2	-14644	12.1764	0.385198	-0.00969321	-0.0241122
767.374	-36385.1	-14643.8	12.1833	0.381421	-0.0114463	-0.0217155
767.391	-36385.1	-14643.7	12.1902	0.379719	-0.0151109	-0.0199367
767.408	-36385	-14643.4	12.1968	0.380075	-0.0186879	-0.0195506
767.425	-36384.9	-14643.2	12.2038	0.379982	-0.0202278	-0.0196214
767.442	-36384.8	-14643.1	12.2106	0.380005	-0.019937	-0.0196041
767.459	-36384.7	-14642.9	12.2172	0.379999	-0.0200167	-0.0196088
767.476	-36384.7	-14642.7	12.2241	0.38	-0.0199961	-0.0196076
767.493	-36384.6	-14642.5	12.2314	0.38	-0.0200011	-0.0196079
767.51	-36384.5	-14642.3	12.2353	0.38	-0.0199997	-0.0196078
767.527	-36384.4	-14642.1	12.2411	0.38	-0.0200001	-0.0196078
767.544	-36384.4	-14641.9	12.2481	0.38	-0.02	-0.0196078
767.561	-36384.3	-14641.7	12.2546	0.38	-0.02	-0.0196078
767.578	-36384.2	-14641.5	12.2617	0.38	-0.02	-0.0196078
767.595	-36384.1	-14641.3	12.2685	0.38	-0.02	-0.0196078
767.612	-36384.1	-14641.1	12.2751	0.38	-0.02	-0.0196078
767.629	-36384	-14640.9	12.2821	0.38	-0.02	-0.0196079
767.646	-36383.9	-14640.8	12.2889	0.38	-0.02	-0.0196078
767.663	-36383.8	-14640.5	12.2954	0.38	-0.02	-0.0196081
767.68	-36383.8	-14640.3	12.3027	0.380001	-0.02	-0.019607
767.697	-36383.7	-14640.2	12.3062	0.379997	-0.02	-0.0196109
767.714	-36383.6	-14639.9	12.3124	0.380011	-0.02	-0.0195962
767.731	-36383.5	-14639.8	12.3196	0.379977	-0.02	-0.0196312
767.748	-36383.5	-14639.6	12.3262	0.380088	-0.02	-0.0186096
767.765	-36383.4	-14639.4	12.333	0.376892	-0.02	-0.0165176
767.782	-36383.3	-14639.2	12.3367	0.373333	-0.02	-0.0130719
767.799	-36383.2	-14639	12.3433	0.37	-0.02	-0.0108932
767.816	-36383.1	-14638.8	12.35	0.37	-0.02	-0.00980392
767.833	-36383.1	-14638.6	12.3571	0.369994	-0.02	-0.00980334
767.85	-36383	-14638.4	12.3637	0.370002	-0.02	-0.00982934
767.867	-36382.9	-14638.2	12.3704	0.37	-0.02	-0.0109957
767.884	-36382.8	-14638	12.3775	0.37	-0.02	-0.0134376
767.901	-36382.8	-14637.8	12.3841	0.37	-0.02	-0.0166707
767.918	-36382.7	-14637.6	12.3908	0.37	-0.02	-0.0187066
767.935	-36382.6	-14637.4	12.398	0.37	-0.02	-0.0196717
767.952	-36382.5	-14637.2	12.404	0.37	-0.02	-0.0195908
767.969	-36382.5	-14637	12.4077	0.37	-0.02	-0.0196122
767.986	-36382.4	-14636.8	12.415	0.37	-0.02	-0.0196064
768.003	-36382.3	-14636.6	12.4215	0.37	-0.02	-0.0196082
768.02	-36382.2	-14636.4	12.4283	0.37	-0.02	-0.0196077
768.037	-36382.2	-14636.2	12.4354	0.37	-0.02	-0.0196079
768.054	-36382.1	-14636.1	12.4419	0.37	-0.02	-0.0196078
768.071	-36382	-14635.8	12.449	0.37	-0.02	-0.0196078
768.088	-36381.9	-14635.7	12.4546	0.37	-0.02	-0.0196078
768.105	-36381.8	-14635.5	12.4589	0.37	-0.02	-0.0196078
768.122	-36381.8	-14635.2	12.4647	0.37	-0.02	-0.0196078
768.139	-36381.7	-14635.1	12.4691	0.37	-0.02	-0.0196078
768.156	-36381.6	-14634.9	12.4761	0.37	-0.02	-0.0196078
768.173	-36381.5	-14634.6	12.4829	0.37	-0.02	-0.0196079
768.19	-36381.5	-14634.5	12.4899	0.37	-0.02	-0.0196077
768.207	-36381.4	-14634.3	12.4964	0.37	-0.02	-0.0196082
768.224	-36381.3	-14634	12.5033	0.370001	-0.0199999	-0.0196066
768.241	-36381.2	-14633.9	12.5106	0.369995	-0.0200004	-0.0196132
768.258	-36381.2	-14633.7	12.515	0.37002	-0.0199986	-0.0195879
768.275	-36381.1	-14633.5	12.5201	0.369931	-0.020005	-0.019678
768.292	-36381	-14633.3	12.5274	0.37028	-0.0199795	-0.0190995
768.309	-36380.9	-14633.1	12.5338	0.36827	-0.020077	-0.0174279
768.326	-36380.8	-14632.9	12.5408	0.364597	-0.0197346	-0.0142765
768.343	-36380.8	-14632.7	12.5477	0.360894	-0.0219716	-0.0114977
768.36	-36380.7	-14632.5	12.5542	0.3598	-0.0254676	-0.0100565
768.377	-36380.6	-14632.3	12.5614	0.360053	-0.0290992	-0.00974974
768.394	-36380.5	-14632.1	12.5655	0.359988	-0.0301675	-0.00981558
768.411	-36380.5	-14631.9	12.5715	0.360003	-0.0299549	-0.00980225
768.428	-36380.4	-14631.7	12.5758	0.359999	-0.0300095	-0.00979951
768.445	-36380.3	-14631.5	12.5816	0.36	-0.0299974	-0.00982385
768.462	-36380.2	-14631.3	12.5884	0.36	-0.0300007	-0.00972864
768.479	-36380.1	-14631.1	12.5954	0.36	-0.0299999	-0.0106158
768.496	-36380.1	-14630.9	12.6022	0.36	-0.03	-0.0125823
768.513	-36380	-14630.7	12.6088	0.36	-0.03	-0.0157939
768.53	-36379.9	-14630.5	12.6154	0.36	-0.03	-0.0182186
768.547	-36379.8	-14630.3	12.6227	0.36	-0.03	-0.0195366
768.564	-36379.8	-14630.1	12.6262	0.36	-0.03	-0.0196261
768.581	-36379.7	-14629.9	12.6329	0.36	-0.03	-0.0196055
768.598	-36379.6	-14629.7	12.6396	0.36	-0.03	-0.0196085
768.615	-36379.5	-14629.5	12.6462	0.36	-0.03	-0.0196077
768.632	-36379.4	-14629.3	12.6533	0.36	-0.03	-0.0196078
768.649	-36379.4	-14629.1	12.6567	0.36	-0.03	-0.0196078
768.666	-36379.3	-14628.9	12.6633	0.36	-0.03	-0.0196078
768.683	-36379.2	-14628.7	12.6667	0.36	-0.03	-0.0196078
768.7	-36379.1	-14628.5	12.6738	0.36	-0.0300077	-0.0196078
768.717	-36379	-14628.2	12.6804	0.36	-0.0299707	-0.0196078
768.734	-36379	-14628.1	12.6875	0.36	-0.0302353	-0.0196078
768.751	-36378.9	-14627.9	12.6941	0.36	-0.0337473	-0.0196078
768.768	-36378.8	-14627.6	12.7008	0.36	-0.0371287	-0.0196079
768.785	-36378.7	-14627.5	12.708	0.360001	-0.0402312	-0.0196074
768.802	-36378.7	-14627.3	12.714	0.359998	-0.0399623	-0.0196096
768.819	-36378.6	-14627	12.7176	0.360008	-0.0399202	-0.0196014
768.836	-36378.5	-14626.9	12.725	0.359961	-0.0405264	-0.0196406
768.853	-36378.4	-14626.7	12.7315	0.360149	-0.0441773	-0.0194697
768.87	-36378.3	-14626.4	12.7385	0.359398	-0.0474729	-0.0180861
768.887	-36378.3	-14626.3	12.7444	0.355637	-0.0510221	-0.0153939
768.904	-36378.2	-14626.1	12.7485	0.352206	-0.0542526	-0.0122897
768.921	-36378.1	-14625.8	12.7545	0.34974	-0.0578527	-0.0104443
768.938	-36378	-14625.7	12.7587	0.350077	-0.0603858	-0.00971852
768.955	-36378	-14625.5	12.7658	0.349979	-0.0596402	-0.00982669
768.972	-36377.9	-14625.2	12.7724	0.350005	-0.061205	-0.00979827
768.989	-36377.8	-14625.1	12.7798	0.349999	-0.063702	-0.00980556
769.006	-36377.7	-14624.8	12.7847	0.35	-0.0632823	-0.00980348
769.023	-36377.6	-14624.6	12.7892	0.35	-0.0631748	-0.00980403
769.04	-36377.6	-14624.4	12.7966	0.35	-0.0644508	-0.00980387
769.057	-36377.5	-14624.2	12.803	0.35	-0.0689296	-0.00980402
769.074	-36377.4	-14624	12.8103	0.35	-0.068534	-0.0098036
769.091	-36377.3	-14623.8	12.815	0.35	-0.0663536	-0.00980523
769.108	-36377.2	-14623.6	12.8202	0.35	-0.0664017	-0.00979901
769.125	-36377.2	-14623.4	12.8253	0.35	-0.0685523	-0.00982121
769.142	-36377.1	-14623.2	12.8303	0.35	-0.0703215	-0.00973334
769.159	-36377	-14623	12.8373	0.35	-0.0699216	-0.0102906
769.176	-36376.9	-14622.8	12.8441	0.35	-0.069994	-0.0121071
769.193	-36376.9	-14622.6	12.8514	0.35	-0.0700985	-0.0152179
769.21	-36376.8	-14622.4	12.8553	0.35	-0.0696116	-0.0178888
769.227	-36376.7	-14622.2	12.861	0.35	-0.0723904	-0.0193888
769.244	-36376.6	-14622	12.8682	0.35	-0.0735455	-0.0196584
769.261	-36376.5	-14621.8	12.8745	0.35	-0.0733397	-0.0195944
769.278	-36376.5	-14621.6	12.882	0.35	-0.0731294	-0.0196107
769.295	-36376.4	-14621.4	12.8857	0.35	-0.0756752	-0.0196071
769.312	-36376.3	-14621.2	12.8919	0.35	-0.0795076	-0.019608
769.329	-36376.2	-14621	12.896	0.35	-0.0800883	-0.0196078
769.346	-36376.2	-14620.8	12.902	0.35	-0.0799762	-0.0196078
769.363	-36376.1	-14620.6	12.9088	0.35	-0.0800063	-0.0196079
769.38	-36376	-14620.3	12.9158	0.35	-0.0799989	-0.0196078
769.397	-36375.9	-14620.2	12.9228	0.35	-0.0800003	-0.0196081
769.414	-36375.8	-14619.9	12.9261	0.350001	-0.0799999	-0.0196069
769.431	-36375.7	-14619.7	12.9329	0.349998	-0.08	-0.0196097
769.448	-36375.7	-14619.6	12.9396	0.350006	-0.08	-0.0196007
769.465	-36375.6	-14619.3	12.9462	0.349976	-0.08	-0.0196346
769.482	-36375.5	-14619.1	12.9533	0.35	-0.08	-0.0185185
769.499	-36375.4	-14618.9	12.9567	0.346667	-0.08	-0.0163399
769.516	-36375.3	-14618.7	12.9633	0.343333	-0.08	-0.0130719
769.533	-36375.3	-14618.5	12.9669	0.3399	-0.08	-0.0107951
769.55	-36375.2	-14618.3	12.9738	0.340027	-0.08	-0.00978174
769.567	-36375.1	-14618.1	12.9804	0.339993	-0.08	-0.00980968
769.584	-36375	-14617.9	12.9876	0.340003	-0.08	-0.00980107
769.601	-36375	-14617.7	12.9938	0.339999	-0.0800001	-0.00980468
769.618	-36374.9	-14617.5	12.9974	0.34	-0.0799997	-0.00980372
769.635	-36374.8	-14617.3	13.0041	0.34	-0.0800018	-0.00980399
769.652	-36374.7	-14617.1	13.0077	0.34	-0.0799931	-0.0098039
769.669	-36374.6	-14616.8	13.0141	0.34	-0.0800256	-0.00980393
769.686	-36374.6	-14616.7	13.0179	0.34	-0.0798699	-0.00980392
769.703	-36374.5	-14616.5	13.025	0.34	-0.0805354	-0.00980392
769.72	-36374.4	-14616.2	13.0316	0.34	-0.084188	-0.00980392
769.737	-36374.3	-14616	13.0389	0.34	-0.087815	-0.00980392
769.754	-36374.3	-14615.8	13.0444	0.34	-0.0902701	-0.00980392
769.771	-36374.2	-14615.6	13.0484	0.34	-0.0899321	-0.00980392
769.788	-36374.1	-14615.4	13.0559	0.34	-0.0900202	-0.00980393
769.805	-36374	-14615.2	13.0622	0.34	-0.0899946	-0.0098039
769.822	-36373.9	-14615	13.0694	0.34	-0.0900013	-0.009804
769.839	-36373.9	-14614.8	13.0747	0.34	-0.0899996	-0.00980357
769.856	-36373.8	-14614.6	13.0793	0.34	-0.0900001	-0.00980526
769.873	-36373.7	-14614.3	13.0848	0.34	-0.0899999	-0.00979909
769.89	-36373.6	-14614.2	13.0898	0.34	-0.0900004	-0.00982438
769.907	-36373.5	-14614	13.095	0.34	-0.0899986	-0.009727
769.924	-36373.4	-14613.7	13.0997	0.34	-0.0900052	-0.0102149
769.941	-36373.4	-14613.6	13.107	0.34	-0.0899786	-0.0118859
769.958	-36373.3	-14613.3	13.1134	0.34	-0.0900804	-0.014794
769.975	-36373.2	-14613.1	13.1208	0.34	-0.089717	-0.0177166
769.992	-36373.1	-14612.9	13.1252	0.34	-0.0918339	-0.0193159
770.009	-36373.1	-14612.7	13.1306	0.34	-0.0949468	-0.0196652
770.026	-36373	-14612.5	13.1354	0.34	-0.100888	-0.0195946
770.043	-36372.9	-14612.3	13.1407	0.34	-0.105799	-0.0196115
770.06	-36372.8	-14612.1	13.1477	0.34	-0.108696	-0.0196068
770.077	-36372.7	-14611.9	13.1545	0.34	-0.112402	-0.0196084
770.094	-36372.7	-14611.7	13.1618	0.340002	-0.115349	-0.0196065
770.111	-36372.6	-14611.4	13.1654	0.339994	-0.121487	-0.0196128
770.128	-36372.5	-14611.2	13.1718	0.340019	-0.125924	-0.019592
770.145	-36372.4	-14611	13.1758	0.339925	-0.129504	-0.0196701
770.162	-36372.3	-14610.8	13.1819	0.34028	-0.129859	-0.0188875
770.179	-36372.3	-14610.6	13.186	0.337366	-0.132607	-0.0168469
770.196	-36372.2	-14610.4	13.192	0.333946	-0.136061	-0.0136133
770.213	-36372.1	-14610.2	13.1988	0.33038	-0.139618	-0.0111944
770.23	-36372	-14610	13.2058	0.329937	-0.140063	-0.00987504
770.247	-36372	-14609.8	13.2128	0.330017	-0.139983	-0.00978541
770.264	-36371.9	-14609.5	13.2161	0.329996	-0.140004	-0.00980879
770.281	-36371.8	-14609.3	13.223	0.330001	-0.139999	-0.0098033
770.298	-36371.7	-14609.2	13.2264	0.33	-0.14	-0.00980409
770.315	-36371.6	-14608.9	13.233	0.33	-0.14	-0.00980388
770.332	-36371.6	-14608.7	13.2367	0.33	-0.14	-0.00980392
770.349	-36371.5	-14608.5	13.2433	0.33	-0.14	-0.00980392
770.366	-36371.4	-14608.3	13.25	0.33	-0.14	-0.00980392
770.383	-36371.3	-14608.1	13.2571	0.33	-0.14	-0.00980392
770.4	-36371.2	-14607.9	13.2636	0.33	-0.140001	-0.00980392
770.417	-36371.2	-14607.6	13.267	0.33	-0.139998	-0.00980392
770.434	-36371.1	-14607.5	13.2739	0.33	-0.140018	-0.00980392
770.451	-36371	-14607.3	13.2773	0.33	-0.139931	-0.00980392
770.468	-36370.9	-14607	13.2839	0.33	-0.140265	-0.00980392
770.485	-36370.8	-14606.8	13.2876	0.33	-0.143962	-0.00980392
770.502	-36370.8	-14606.6	13.2946	0.33	-0.147362	-0.00980392
770.519	-36370.7	-14606.4	13.3012	0.33	-0.150102	-0.00980392
770.536	-36370.6	-14606.2	13.3085	0.33	-0.150502	-0.00980393
770.553	-36370.5	-14606	13.3141	0.33	-0.154048	-0.00980391
770.57	-36370.4	-14605.7	13.3182	0.33	-0.15806	-0.00980398
770.587	-36370.4	-14605.6	13.3245	0.33	-0.165437	-0.00980366
770.604	-36370.3	-14605.4	13.3284	0.33	-0.171853	-0.00980489
770.621	-36370.2	-14605.1	13.3346	0.33	-0.178924	-0.00980035
770.638	-36370.1	-14604.9	13.3387	0.33	-0.184789	-0.00982
770.655	-36370.1	-14604.7	13.3458	0.33	-0.18796	-0.00974333
770.672	-36370	-14604.5	13.3524	0.33	-0.190282	-0.0100824
770.689	-36369.9	-14604.3	13.3598	0.33	-0.189918	-0.0116398
770.706	-36369.8	-14604.1	13.3646	0.33	-0.190022	-0.0143929
770.723	-36369.7	-14603.8	13.3696	0.33	-0.189994	-0.0174465
770.74	-36369.7	-14603.6	13.375	0.33	-0.190003	-0.0191923
770.757	-36369.6	-14603.4	13.3798	0.33	-0.189995	-0.0196691
770.774	-36369.5	-14603.2	13.385	0.33	-0.190016	-0.0196157
770.791	-36369.4	-14603	13.3902	0.33	-0.189935	-0.0195118
770.808	-36369.3	-14602.8	13.3951	0.33	-0.190246	-0.020308
770.825	-36369.3	-14602.5	13.4001	0.33	-0.188542	-0.0247867
770.842	-36369.2	-14602.4	13.4074	0.33	-0.183142	-0.0353553
770.859	-36369.1	-14602.1	13.4137	0.330001	-0.174455	-0.0511893
770.876	-36369	-14601.9	13.4212	0.329995	-0.163411	-0.0705153
770.893	-36369	-14601.7	13.4253	0.330021	-0.155537	-0.0883769
770.91	-36368.9	-14601.5	13.4311	0.329923	-0.148733	-0.102436
770.927	-36368.8	-14601.3	13.4355	0.33026	-0.144472	-0.113828
770.944	-36368.7	-14601.1	13.4415	0.327794	-0.138723	-0.121591
770.961	-36368.6	-14600.8	13.4455	0.324363	-0.132323	-0.125587
770.978	-36368.5	-14600.6	13.4518	0.320602	-0.122391	-0.128041
770.995	-36368.5	-14600.4	13.4558	0.319851	-0.114687	-0.130118
771.012	-36368.4	-14600.2	13.4619	0.320039	-0.108324	-0.133211
771.029	-36368.3	-14600	13.466	0.319992	-0.101244	-0.135904
771.046	-36368.2	-14599.8	13.472	0.320002	-0.0944283	-0.136335
771.063	-36368.2	-14599.6	13.4788	0.319999	-0.0881043	-0.13452
771.08	-36368.1	-14599.3	13.4858	0.32	-0.0779875	-0.131094
771.097	-36368	-14599.2	13.4928	0.32	-0.0677058	-0.128731
771.114	-36367.9	-14598.9	13.4961	0.32	-0.0605389	-0.127514
771.131	-36367.8	-14598.7	13.503	0.32	-0.0569376	-0.127443
771.148	-36367.8	-14598.5	13.5064	0.32	-0.0504143	-0.127453
771.165	-36367.7	-14598.3	13.513	0.32	-0.0437575	-0.12745
771.182	-36367.6	-14598	13.5167	0.32	-0.0366667	-0.127451
771.199	-36367.5	-14597.9	13.5233	0.32	-0.0333333	-0.127451
771.216	-36367.4	-14597.6	13.5267	0.32	-0.03	-0.127451
771.233	-36367.4	-14597.4	13.5338	0.32	-0.0298008	-0.127451
771.25	-36367.3	-14597.2	13.5404	0.32	-0.0229402	-0.127451
771.267	-36367.2	-14597	13.547	0.32	-0.0160849	-0.127451
771.284	-36367.1	-14596.8	13.5503	0.32	-0.00593818	-0.127451
771.301	-36367.1	-14596.6	13.554	0.32	-0.00275499	-0.127451
771.318	-36367	-14596.3	13.5608	0.32	0.00394876	-0.127451
771.335	-36366.9	-14596.1	13.568	0.32	0.00728457	-0.127451
771.352	-36366.8	-14595.9	13.574	0.32	0.010228	-0.127451
771.369	-36366.7	-14595.7	13.5778	0.32	0.00994166	-0.127451
771.386	-36366.7	-14595.5	13.5843	0.32	0.0100193	-0.127451
771.403	-36366.6	-14595.3	13.5881	0.32	0.00999483	-0.127451
771.42	-36366.5	-14595	13.5943	0.32	0.0100014	-0.127453
771.437	-36366.4	-14594.8	13.5985	0.32	0.00999936	-0.127444
771.454	-36366.3	-14594.6	13.6044	0.32	0.010001	-0.127507
771.471	-36366.2	-14594.4	13.6086	0.32	0.00999673	-0.129665
771.488	-36366.2	-14594.2	13.6147	0.32	0.0100146	-0.137491
771.505	-36366.1	-14594	13.6189	0.32	0.00994506	-0.151631
771.522	-36366	-14593.7	13.6247	0.32	0.0102004	-0.170228
771.539	-36365.9	-14593.5	13.629	0.32	0.00889598	-0.186723
771.556	-36365.9	-14593.3	13.6362	0.32	0.00529702	-0.195583
771.573	-36365.8	-14593	13.6428	0.32	0.00167375	-0.196462
771.59	-36365.7	-14592.9	13.6502	0.32	-0.000307111	-0.190668
771.607	-36365.6	-14592.6	13.6548	0.320001	8.17518e-05	-0.181859
771.624	-36365.5	-14592.4	13.66	0.319995	-1.96994e-05	-0.17148
771.641	-36365.5	-14592.2	13.6651	0.32002	5.51496e-06	-0.161831
771.658	-36365.4	-14592	13.6702	0.319925	-1.46665e-06	-0.153854
771.675	-36365.3	-14591.7	13.6752	0.320263	3.46267e-07	-0.146467
771.692	-36365.2	-14591.6	13.6807	0.318249	-9.5807e-08	-0.14085
771.709	-36365.1	-14591.3	13.6852	0.314742	2.54508e-08	-0.13857
771.726	-36365.1	-14591.1	13.6909	0.310999	-5.85434e-09	-0.14346
771.743	-36365	-14590.9	13.6954	0.309777	1.60492e-09	-0.155059
771.76	-36364.9	-14590.7	13.7011	0.31005	-4.26028e-10	-0.17052
771.777	-36364.8	-14590.4	13.7055	0.31002	9.54607e-11	-0.187168
771.794	-36364.7	-14590.3	13.7115	0.309872	-2.91159e-11	-0.201353
771.811	-36364.6	-14590	13.7155	0.310491	1.9451e-11	-0.211497
771.828	-36364.6	-14589.8	13.7218	0.305603	-4.21283e-11	-0.21587
771.845	-36364.5	-14589.6	13.7258	0.293766	1.60771e-10	-0.211409
771.862	-36364.4	-14589.3	13.7319	0.275093	-6.00887e-10	-0.199581
771.879	-36364.3	-14589.1	13.7359	0.25351	1.81486e-09	-0.184291
771.896	-36364.3	-14588.9	13.7422	0.235977	-7.09386e-09	-0.174242
771.913	-36364.2	-14588.7	13.7462	0.222117	2.65594e-08	-0.170869
771.93	-36364.1	-14588.5	13.7496	0.211213	-7.13389e-08	-0.174633
771.947	-36364	-14588.3	13.753	0.201057	2.76791e-07	-0.181948
771.964	-36363.9	-14588	13.7563	0.193907	-1.03581e-06	-0.192483
771.981	-36363.8	-14587.8	13.7598	0.190185	2.08726e-06	-0.205114
771.998	-36363.8	-14587.6	13.7631	0.18686	-8.0457e-06	-0.218192
772.015	-36363.7	-14587.4	13.7664	0.183553	3.00954e-05	-0.231231
772.032	-36363.6	-14587.1	13.77	0.18	1.37928e-14	-0.245098
772.049	-36363.5	-14587	13.77	0.18	0.00333333	-0.25817
772.066	-36363.4	-14586.7	13.7733	0.183333	0.00333333	-0.270153
772.083	-36363.4	-14586.5	13.7769	0.186894	0.00331594	-0.280475
772.1	-36363.3	-14586.3	13.7802	0.190088	0.00342904	-0.287999
772.117	-36363.2	-14586	13.7835	0.189977	0.00692343	-0.295709
772.134	-36363.1	-14585.8	13.7871	0.190011	0.0101648	-0.305071
772.151	-36363	-14585.6	13.7904	0.189997	0.00995196	-0.314867
772.168	-36362.9	-14585.4	13.7937	0.190001	0.0100273	-0.324736
772.185	-36362.9	-14585.2	13.7973	0.19	0.00990306	-0.335121
772.202	-36362.8	-14585	13.8006	0.19	0.010371	-0.344826
772.219	-36362.7	-14584.7	13.804	0.19	0.0140053	-0.354781
772.236	-36362.6	-14584.5	13.8075	0.19	0.0174537	-0.365006
772.253	-36362.6	-14584.3	13.8108	0.19	0.0207824	-0.373184
772.27	-36362.5	-14584.1	13.8141	0.19	0.0241255	-0.379243
772.287	-36362.4	-14583.9	13.8179	0.19	0.0278335	-0.383387
772.304	-36362.3	-14583.6	13.8201	0.19	0.0302686	-0.386597
772.321	-36362.2	-14583.4	13.8207	0.19	0.0299201	-0.389694
772.338	-36362.2	-14583.2	13.8246	0.19	0.0300798	-0.3916
772.355	-36362.1	-14583	13.8278	0.19	0.0297687	-0.392227
772.372	-36362	-14582.7	13.8313	0.19	0.0310014	-0.39214
772.389	-36361.9	-14582.5	13.8347	0.190001	0.0347411	-0.392162
772.406	-36361.8	-14582.3	13.838	0.189998	0.0382493	-0.392155
772.423	-36361.7	-14582.1	13.8415	0.190007	0.0402627	-0.392159
772.44	-36361.7	-14581.9	13.8449	0.189971	0.0399253	-0.392148
772.457	-36361.6	-14581.7	13.8482	0.19011	0.0400198	-0.392078
772.474	-36361.5	-14581.4	13.8517	0.18919	0.0399953	-0.388613
772.491	-36361.4	-14581.2	13.855	0.180784	0.0400009	-0.37798
772.508	-36361.3	-14581	13.8588	0.163293	0.0400015	-0.359929
772.525	-36361.3	-14580.7	13.86	0.141659	0.0399937	-0.338108
772.542	-36361.2	-14580.6	13.8617	0.124205	0.040026	-0.321273
772.559	-36361.1	-14580.3	13.8653	0.117054	0.0399025	-0.313376
772.576	-36361	-14580.1	13.869	0.117962	0.0403364	-0.31404
772.593	-36360.9	-14579.9	13.8703	0.126161	0.0377424	-0.320518
772.61	-36360.9	-14579.7	13.8696	0.136509	0.0365078	-0.329698
772.627	-36360.8	-14579.4	13.8722	0.146799	0.0364064	-0.340176
772.644	-36360.7	-14579.2	13.8756	0.157399	0.0390838	-0.349442
772.661	-36360.6	-14579	13.8794	0.164772	0.0402881	-0.357361
772.678	-36360.5	-14578.8	13.8799	0.171785	0.0397191	-0.363811
772.695	-36360.4	-14578.6	13.8824	0.176427	0.0424306	-0.366995
772.712	-36360.4	-14578.3	13.8859	0.174769	0.0458969	-0.365266
772.729	-36360.3	-14578.1	13.8894	0.165747	0.0493691	-0.356231
772.746	-36360.2	-14577.9	13.8928	0.149709	0.0527783	-0.342562
772.763	-36360.1	-14577.7	13.896	0.133031	0.0559873	-0.326493
772.78	-36360	-14577.4	13.8997	0.115288	0.0597817	-0.310055
772.797	-36360	-14577.2	13.9001	0.101303	0.0599102	-0.296599
772.814	-36359.9	-14577	13.9	0.0912093	0.0628617	-0.285519
772.831	-36359.8	-14576.8	13.9	0.0805564	0.0664489	-0.276077
772.848	-36359.7	-14576.6	13.8999	0.0736004	0.0698918	-0.269372
772.865	-36359.6	-14576.3	13.9031	0.0701746	0.0700282	-0.264939
772.882	-36359.5	-14576.1	13.9067	0.0666667	0.07	-0.260349
772.899	-36359.5	-14575.9	13.91	0.06	0.07	-0.252723
772.916	-36359.4	-14575.7	13.91	0.0466667	0.07	-0.24183
772.933	-36359.3	-14575.4	13.91	0.0322899	0.0699999	-0.225598
772.95	-36359.2	-14575.2	13.91	0.0122321	0.07	-0.209253
772.967	-36359.1	-14575	13.91	-0.00432176	0.07	-0.19177
772.984	-36359.1	-14574.8	13.91	-0.0220517	0.0699999	-0.174502
773.001	-36359	-14574.6	13.91	-0.0385684	0.0700003	-0.15823
773.018	-36358.9	-14574.3	13.9101	-0.055441	0.0699988	-0.141831
773.035	-36358.8	-14574.1	13.9096	-0.0727339	0.070007	-0.125959
773.052	-36358.7	-14573.9	13.9061	-0.0852814	0.0699736	-0.113513
773.069	-36358.6	-14573.7	13.9026	-0.09485	0.0700979	-0.10426
773.086	-36358.6	-14573.5	13.8997	-0.100938	0.0694587	-0.0977914
773.103	-36358.5	-14573.3	13.9002	-0.104423	0.0658602	-0.0923483
773.12	-36358.4	-14573	13.8994	-0.112323	0.0623932	-0.0851568
773.137	-36358.3	-14572.8	13.8957	-0.123066	0.0596936	-0.0755317
773.154	-36358.2	-14572.6	13.8922	-0.132871	0.0600817	-0.0657844
773.171	-36358.1	-14572.3	13.8899	-0.143114	0.0599795	-0.0557792
773.188	-36358.1	-14572.1	13.8892	-0.153606	0.0600061	-0.045477
773.205	-36358	-14571.9	13.8854	-0.163474	0.0599984	-0.035831
773.222	-36357.9	-14571.7	13.8821	-0.173703	0.0600004	-0.0257065
773.239	-36357.8	-14571.5	13.8786	-0.184355	0.0599999	-0.0157387
773.256	-36357.7	-14571.2	13.8753	-0.193227	0.0599999	-0.00795223
773.273	-36357.6	-14571	13.8719	-0.198309	0.0600003	-0.0022446
773.29	-36357.6	-14570.8	13.8684	-0.20156	0.0599985	0.00160546
773.307	-36357.5	-14570.6	13.8651	-0.204822	0.0600055	0.00483959
773.324	-36357.4	-14570.3	13.8617	-0.208574	0.0599804	0.00776809
773.341	-36357.3	-14570.2	13.8582	-0.210282	0.0600814	0.00945502
773.358	-36357.2	-14569.9	13.8549	-0.209925	0.0596943	0.00986619
773.375	-36357.2	-14569.7	13.8515	-0.210018	0.0616687	0.00979038
773.392	-36357.1	-14569.5	13.848	-0.209995	0.0653176	0.00980294
773.409	-36357	-14569.3	13.8447	-0.210003	0.0688186	0.00982187
773.426	-36356.9	-14569	13.8412	-0.209995	0.0704672	0.00973853
773.443	-36356.8	-14568.8	13.8378	-0.210021	0.0679678	0.0103633
773.46	-36356.7	-14568.6	13.8345	-0.209923	0.0645682	0.0122042
773.477	-36356.7	-14568.4	13.831	-0.21026	0.0607916	0.0147071
773.494	-36356.6	-14568.2	13.8276	-0.207794	0.0598123	0.0155373
773.511	-36356.5	-14567.9	13.8243	-0.204363	0.0600497	0.0138213
773.528	-36356.4	-14567.7	13.8208	-0.200602	0.0599895	0.0113614
773.545	-36356.3	-14567.5	13.8174	-0.199851	0.0600028	0.00993239
773.562	-36356.3	-14567.3	13.8141	-0.200039	0.0599992	0.00977371
773.579	-36356.2	-14567	13.8106	-0.199992	0.0600001	0.00980986
773.596	-36356.1	-14566.8	13.8072	-0.200002	0.06	0.00980232
773.613	-36356	-14566.6	13.8039	-0.199999	0.06	0.00980434
773.63	-36355.9	-14566.4	13.8004	-0.2	0.06	0.00980385
773.647	-36355.9	-14566.2	13.7971	-0.2	0.06	0.00980394
773.664	-36355.8	-14565.9	13.7937	-0.2	0.06	0.00980392
773.681	-36355.7	-14565.7	13.7902	-0.2	0.06	0.00980392
773.698	-36355.6	-14565.5	13.7869	-0.2	0.06	0.00980392
773.715	-36355.5	-14565.3	13.7835	-0.2	0.06	0.00980392
773.732	-36355.4	-14565.1	13.78	-0.2	0.06	0.00980392
773.749	-36355.4	-14564.9	13.7767	-0.2	0.06	0.00980392
773.766	-36355.3	-14564.6	13.7733	-0.2	0.06	0.00980392
773.783	-36355.2	-14564.4	13.7698	-0.2	0.06	0.00980392
773.8	-36355.1	-14564.2	13.7665	-0.2	0.06	0.00980392
773.817	-36355	-14564	13.7631	-0.2	0.06	0.00980392
773.834	-36354.9	-14563.8	13.7596	-0.2	0.06	0.00980392
773.851	-36354.9	-14563.6	13.7565	-0.2	0.06	0.00980392
773.868	-36354.8	-14563.3	13.7531	-0.2	0.06	0.00980392
773.885	-36354.7	-14563.1	13.7496	-0.2	0.06	0.00980392
773.902	-36354.6	-14562.9	13.7463	-0.2	0.06	0.00980392
773.919	-36354.5	-14562.7	13.7429	-0.2	0.06	0.00980392
773.936	-36354.5	-14562.5	13.7394	-0.2	0.06	0.00980392
773.953	-36354.4	-14562.3	13.7361	-0.2	0.06	0.00980392
773.97	-36354.3	-14562	13.7327	-0.2	0.06	0.00980392
773.987	-36354.2	-14561.8	13.7292	-0.2	0.06	0.00980392
774.004	-36354.1	-14561.6	13.7259	-0.2	0.06	0.00980392
774.021	-36354	-14561.3	13.7225	-0.2	0.06	0.00980392
774.038	-36354	-14561.2	13.719	-0.2	0.06	0.00980392
774.055	-36353.9	-14560.9	13.7157	-0.2	0.06	0.00980392
774.072	-36353.8	-14560.7	13.7123	-0.2	0.06	0.00980392
774.089	-36353.7	-14560.5	13.7088	-0.2	0.06	0.00980392
774.106	-36353.6	-14560.3	13.7055	-0.2	0.06	0.00980392
774.123	-36353.5	-14560	13.7021	-0.2	0.06	0.00980392
774.14	-36353.5	-14559.9	13.6986	-0.2	0.06	0.00980392
774.157	-36353.4	-14559.6	13.6953	-0.2	0.06	0.00980392
774.174	-36353.3	-14559.4	13.6919	-0.2	0.06	0.00980392
774.191	-36353.2	-14559.2	13.6884	-0.2	0.06	0.00980392
774.208	-36353.1	-14559	13.6851	-0.2	0.06	0.00980391
774.225	-36353.1	-14558.7	13.6817	-0.2	0.06	0.00980395
774.242	-36353	-14558.5	13.6782	-0.2	0.06	0.00980379
774.259	-36352.9	-14558.3	13.6749	-0.2	0.06	0.0098044
774.276	-36352.8	-14558.1	13.6715	-0.2	0.06	0.00980224
774.293	-36352.7	-14557.9	13.668	-0.2	0.06	0.00981079
774.31	-36352.7	-14557.7	13.6647	-0.2	0.06	0.00977813
774.327	-36352.6	-14557.4	13.6612	-0.2	0.06	0.00989287
774.344	-36352.5	-14557.2	13.6578	-0.2	0.06	0.00944574
774.361	-36352.4	-14557	13.6545	-0.2	0.06	0.0111474
774.378	-36352.3	-14556.8	13.651	-0.200001	0.06	-0.0010734
774.395	-36352.2	-14556.6	13.6476	-0.199995	0.06	-0.0417416
774.412	-36352.2	-14556.4	13.6443	-0.200019	0.0600001	-0.122593
774.429	-36352.1	-14556.1	13.6408	-0.199937	0.0599996	-0.227249
774.446	-36352	-14555.9	13.6374	-0.200247	0.0600014	-0.326655
774.463	-36351.9	-14555.8	13.6341	-0.197584	0.0599946	-0.434436
774.48	-36351.8	-14555.5	13.6306	-0.19398	0.0600163	-0.607009
774.497	-36351.8	-14555.3	13.6272	-0.190377	0.0599364	-0.853691
774.514	-36351.7	-14555	13.6239	-0.189905	0.0602381	-1.13575
774.531	-36351.6	-14554.8	13.6204	-0.190016	0.0571275	-1.42347
774.548	-36351.5	-14554.6	13.617	-0.189996	0.0537476	-1.65196
774.565	-36351.4	-14554.4	13.6138	-0.190001	0.0502352	-1.84682
774.582	-36351.3	-14554.2	13.6101	-0.19	0.0499706	-2.05521
774.599	-36351.3	-14554	13.6101	-0.19	0.0500079	-2.25938
774.616	-36351.2	-14553.8	13.6069	-0.19	0.0499979	-2.46099
774.633	-36351.1	-14553.5	13.6033	-0.19	0.05	-2.65251
774.65	-36351	-14553.4	13.5967	-0.19	0.05	-2.81046
774.667	-36350.9	-14553.1	13.5933	-0.19	0.05	-2.95425
774.684	-36350.8	-14552.9	13.5899	-0.19	0.05	-3.10426
774.701	-36350.8	-14552.7	13.5899	-0.19	0.05	-3.23367
774.718	-36350.7	-14552.5	13.5864	-0.19	0.05	-3.346
774.735	-36350.6	-14552.2	13.5829	-0.19	0.05	-3.4389
774.752	-36350.5	-14552.1	13.5796	-0.19	0.05	-3.51109
774.769	-36350.4	-14551.9	13.5763	-0.19	0.05	-3.57345
774.786	-36350.4	-14551.6	13.5727	-0.19	0.05	-3.62724
774.803	-36350.3	-14551.4	13.5694	-0.19	0.05	-3.6675
774.82	-36350.2	-14551.2	13.566	-0.19	0.05	-3.69919
774.837	-36350.1	-14551	13.5625	-0.19	0.0499998	-3.7254
774.854	-36350	-14550.8	13.5592	-0.19	0.0500009	-3.74337
774.871	-36349.9	-14550.5	13.5558	-0.19	0.0499968	-3.75654
774.888	-36349.9	-14550.3	13.5523	-0.19	0.0500153	-3.76616
774.905	-36349.8	-14550.1	13.549	-0.19	0.0499422	-3.77287
774.922	-36349.7	-14549.9	13.5456	-0.19	0.0502125	-3.77625
774.939	-36349.6	-14549.7	13.5421	-0.19	0.048897	-3.77345
774.956	-36349.5	-14549.5	13.5388	-0.19	0.046376	-3.76238
774.973	-36349.5	-14549.3	13.5355	-0.19	0.0465077	-3.74386
774.99	-36349.4	-14549	13.5316	-0.19	0.0479518	-3.7173
775.007	-36349.3	-14548.8	13.53	-0.19	0.0503649	-3.68175
775.024	-36349.2	-14548.6	13.5289	-0.19	0.0499106	-3.62782
775.041	-36349.1	-14548.4	13.525	-0.19	0.0500254	-3.55984
775.058	-36349.1	-14548.2	13.5218	-0.19	0.0499932	-3.49068
775.075	-36349	-14548	13.5183	-0.19	0.0500016	-3.4209
775.092	-36348.9	-14547.7	13.5149	-0.19	0.0499996	-3.35207
775.109	-36348.8	-14547.6	13.5116	-0.19	0.0500001	-3.28244
775.126	-36348.7	-14547.3	13.5081	-0.19	0.0500001	-3.20257
775.143	-36348.6	-14547.1	13.5047	-0.19	0.0499996	-3.12437
775.16	-36348.6	-14546.9	13.5014	-0.19	0.0500015	-3.05829
775.177	-36348.5	-14546.7	13.4979	-0.19	0.0499947	-3.00112
775.194	-36348.4	-14546.4	13.4945	-0.19	0.0500211	-2.95687
775.211	-36348.3	-14546.3	13.4912	-0.19	0.0499207	-2.92409
775.228	-36348.2	-14546	13.4877	-0.19	0.050266	-2.89681
775.245	-36348.1	-14545.8	13.4844	-0.19	0.0477685	-2.8764
775.262	-36348.1	-14545.6	13.4806	-0.19	0.0444568	-2.86035
775.279	-36348	-14545.4	13.4801	-0.189999	0.0402997	-2.84778
775.296	-36347.9	-14545.2	13.4776	-0.190005	0.0425348	-2.83832
775.313	-36347.8	-14545	13.4741	-0.189979	0.0434547	-2.83236
775.33	-36347.7	-14544.7	13.4706	-0.190062	0.0435475	-2.82674
775.347	-36347.7	-14544.5	13.4672	-0.189758	0.0404873	-2.82182
775.364	-36347.6	-14544.4	13.464	-0.190907	0.0398763	-2.81872
775.381	-36347.5	-14544.1	13.4604	-0.187565	0.0400214	-2.79828
775.398	-36347.4	-14543.9	13.4572	-0.240666	0.0399943	-2.74822
775.415	-36347.3	-14543.6	13.4509	-0.332706	0.0400015	-2.65745
775.432	-36347.2	-14543.4	13.4437	-0.463146	0.0399998	-2.54956
775.449	-36347.2	-14543.3	13.4371	-0.549372	0.0400001	-2.45717
775.466	-36347.1	-14543.1	13.4274	-0.635501	0.04	-2.36192
775.483	-36347	-14542.8	13.4133	-0.823333	0.04	-2.21569
775.5	-36346.9	-14542.6	13.3967	-1.09	0.04	-2.00763
775.517	-36346.9	-14542.4	13.3767	-1.42	0.04	-1.77124
775.534	-36346.8	-14542.2	13.3482	-1.70783	0.04	-1.53309
775.551	-36346.7	-14542	13.3182	-1.9179	0.04	-1.34733
775.568	-36346.6	-14541.8	13.2845	-2.10817	0.04	-1.17557
775.585	-36346.5	-14541.5	13.2453	-2.31556	0.04	-0.983854
775.602	-36346.5	-14541.4	13.2052	-2.53533	0.04	-0.793447
775.619	-36346.4	-14541.2	13.161	-2.74447	0.04	-0.601716
775.636	-36346.3	-14540.9	13.1117	-2.93686	0.04	-0.423138
775.653	-36346.2	-14540.7	13.0645	-3.08494	0.04	-0.279299
775.67	-36346.1	-14540.5	13.0103	-3.2296	0.04	-0.148588
775.687	-36346	-14540.3	12.9521	-3.38311	0.04	-0.0194819
775.704	-36346	-14540.1	12.889	-3.52216	0.0400001	0.0883103
775.721	-36345.9	-14539.9	12.8287	-3.62695	0.0399998	0.181681
775.738	-36345.8	-14539.7	12.7644	-3.71718	0.040001	0.256004
775.755	-36345.7	-14539.5	12.702	-3.78555	0.0399964	0.313169
775.772	-36345.6	-14539.3	12.6358	-3.84878	0.0400133	0.362345
775.789	-36345.6	-14539.1	12.568	-3.90284	0.03994	0.403159
775.806	-36345.5	-14538.9	12.5076	-3.93874	0.040226	0.433136
775.823	-36345.4	-14538.7	12.4382	-3.97075	0.0389999	0.454516
775.84	-36345.3	-14538.5	12.3687	-3.99595	0.0352585	0.465846
775.857	-36345.3	-14538.3	12.303	-4.01266	0.0317508	0.464581
775.874	-36345.2	-14538.1	12.2342	-4.02478	0.0297373	0.454643
775.891	-36345.1	-14537.9	12.1648	-4.03332	0.0300747	0.442446
775.908	-36345.1	-14537.7	12.0991	-4.04018	0.0299801	0.431119
775.925	-36345	-14537.5	12.03	-4.04406	0.0300048	0.416154
775.942	-36344.9	-14537.3	11.9609	-4.04128	0.0299988	0.391391
775.959	-36344.8	-14537.2	11.8953	-4.02694	0.0299999	0.3569
775.976	-36344.8	-14537	11.8258	-4.00584	0.0300016	0.312452
775.993	-36344.7	-14536.8	11.7571	-3.98017	0.029993	0.263579
776.01	-36344.6	-14536.6	11.691	-3.94426	0.0300263	0.209593
776.027	-36344.5	-14536.4	11.6236	-3.88327	0.0299092	0.140424
776.044	-36344.5	-14536.2	11.5583	-3.8091	0.0303656	0.0629274
776.061	-36344.4	-14536.1	11.4985	-3.73547	0.0277258	-0.0119393
776.078	-36344.3	-14535.8	11.433	-3.66597	0.0265449	-0.0871851
776.095	-36344.3	-14535.7	11.3705	-3.60016	0.0263782	-0.158209
776.112	-36344.2	-14535.5	11.3112	-3.52755	0.0291181	-0.23062
776.129	-36344.1	-14535.3	11.2506	-3.44058	0.0301688	-0.312089
776.146	-36344.1	-14535.1	11.1932	-3.35995	0.0299543	-0.388087
776.163	-36344	-14535	11.1367	-3.29397	0.0300121	-0.452373
776.18	-36343.9	-14534.8	11.0799	-3.23851	0.0299976	-0.507859
776.197	-36343.9	-14534.6	11.0257	-3.19618	0.0300007	-0.549477
776.214	-36343.8	-14534.5	10.9758	-3.16481	0.0299995	-0.581098
776.231	-36343.7	-14534.2	10.9202	-3.1394	0.0300008	-0.606512
776.248	-36343.7	-14534.1	10.8631	-3.11859	0.029997	-0.622771
776.265	-36343.6	-14533.9	10.8099	-3.10494	0.0300113	-0.632231
776.282	-36343.5	-14533.7	10.7531	-3.09065	0.0299772	-0.63505
776.299	-36343.5	-14533.6	10.706	-3.08368	0.030088	-0.634154
776.316	-36343.4	-14533.4	10.6564	-3.07696	0.0268916	-0.629917
776.333	-36343.3	-14533.2	10.6033	-3.07333	0.0233333	-0.625272
776.35	-36343.3	-14533.1	10.55	-3.06667	0.02	-0.620915
776.367	-36343.2	-14532.9	10.4967	-3.06333	0.02	-0.617647
776.384	-36343.1	-14532.7	10.4436	-3.05979	0.0199936	-0.615328
776.401	-36343.1	-14532.6	10.3938	-3.05647	0.0200018	-0.613213
776.418	-36343	-14532.4	10.3436	-3.05314	0.019999	-0.613374
776.435	-36342.9	-14532.2	10.2906	-3.04954	0.0200043	-0.615825
776.452	-36342.9	-14532.1	10.241	-3.05117	0.0199844	-0.617612
776.469	-36342.8	-14531.9	10.1902	-3.07368	0.020058	-0.610502
776.486	-36342.8	-14531.7	10.1336	-3.11546	0.019646	-0.587809
776.503	-36342.7	-14531.6	10.0808	-3.16926	0.0159544	-0.557603
776.52	-36342.6	-14531.4	10.0267	-3.21856	0.0130263	-0.526222
776.537	-36342.6	-14531.2	9.97056	-3.26244	0.0140544	-0.500253
776.554	-36342.5	-14531.1	9.91717	-3.29284	0.0169663	-0.483609
776.571	-36342.5	-14531	9.85924	-3.31458	0.0165899	-0.472952
776.588	-36342.4	-14530.8	9.79943	-3.331	0.0166943	-0.466928
776.605	-36342.3	-14530.7	9.74436	-3.34327	0.0166451	-0.463119
776.622	-36342.3	-14530.5	9.69011	-3.35234	0.0167245	-0.461916
776.639	-36342.2	-14530.3	9.63426	-3.35874	0.016413	-0.463888
776.656	-36342.2	-14530.2	9.58065	-3.36698	0.0177677	-0.467877
776.673	-36342.1	-14530	9.52209	-3.38372	0.0203301	-0.471366
776.69	-36342	-14529.9	9.46282	-3.40534	0.0199043	-0.471467
776.707	-36342	-14529.8	9.40733	-3.4239	0.0200255	-0.469507
776.724	-36341.9	-14529.6	9.34736	-3.43938	0.0199938	-0.465425
776.741	-36341.9	-14529.4	9.28463	-3.45291	0.0200014	-0.461147
776.758	-36341.8	-14529.3	9.22523	-3.46649	0.0200009	-0.459078
776.775	-36341.8	-14529.2	9.165	-3.4785	0.0199953	-0.461812
776.792	-36341.7	-14529	9.10477	-3.48895	0.0200198	-0.469735
776.809	-36341.7	-14528.9	9.04536	-3.49688	0.0199253	-0.477779
776.826	-36341.6	-14528.7	8.98267	-3.50496	0.0202627	-0.481978
776.843	-36341.5	-14528.6	8.92258	-3.51895	0.0182492	-0.477368
776.86	-36341.5	-14528.4	8.86751	-3.53985	0.0147415	-0.464648
776.877	-36341.4	-14528.3	8.80595	-3.56477	0.0110001	-0.445242
776.894	-36341.4	-14528.1	8.74406	-3.58734	0.00977402	-0.426412
776.911	-36341.3	-14528	8.68503	-3.60152	0.01006	-0.408743
776.928	-36341.3	-14527.9	8.6219	-3.62019	0.00998668	-0.388882
776.945	-36341.2	-14527.7	8.56101	-3.64041	0.0100036	-0.364873
776.962	-36341.2	-14527.6	8.49887	-3.6652	0.00999904	-0.33914
776.979	-36341.1	-14527.5	8.43505	-3.69121	0.0100002	-0.310647
776.996	-36341.1	-14527.3	8.37112	-3.71258	0.00999994	-0.283767
777.013	-36341	-14527.2	8.31137	-3.72721	0.01	-0.257895
777.03	-36341	-14527.1	8.24497	-3.73841	0.01	-0.231177
777.047	-36340.9	-14526.9	8.18377	-3.74554	0.01	-0.206556
777.064	-36340.9	-14526.8	8.12167	-3.75234	0.01	-0.185501
777.081	-36340.8	-14526.7	8.05445	-3.75628	0.01	-0.16552
777.098	-36340.8	-14526.6	7.99069	-3.75975	0.01	-0.149807
777.115	-36340.7	-14526.4	7.92749	-3.76006	0.01	-0.135662
777.132	-36340.7	-14526.3	7.86375	-3.75999	0.01	-0.121688
777.149	-36340.6	-14526.2	7.80035	-3.76	0.01	-0.109591
777.166	-36340.6	-14526.1	7.73719	-3.76	0.01	-0.0986786
777.183	-36340.5	-14525.9	7.67	-3.76	0.01	-0.0882353
777.2	-36340.5	-14525.8	7.60667	-3.76	0.01	-0.08061
777.217	-36340.4	-14525.7	7.54667	-3.76	0.01	-0.0762527
777.234	-36340.4	-14525.6	7.47943	-3.75991	0.01	-0.0787398
777.251	-36340.3	-14525.5	7.41637	-3.75637	0.01	-0.0866788
777.268	-36340.3	-14525.4	7.35273	-3.74945	0.01	-0.10004
777.285	-36340.2	-14525.2	7.28593	-3.73875	0.01	-0.116245
777.302	-36340.2	-14525.1	7.22615	-3.72885	0.01	-0.131403
777.319	-36340.2	-14525	7.16247	-3.71878	0.01	-0.146684
777.336	-36340.1	-14524.9	7.09865	-3.70808	0.01	-0.161569
777.353	-36340.1	-14524.8	7.03615	-3.69868	0.01	-0.173994
777.37	-36340	-14524.7	6.97505	-3.69201	0.01	-0.181904
777.387	-36340	-14524.5	6.90862	-3.68576	0.01	-0.185787
777.404	-36339.9	-14524.4	6.84888	-3.68187	0.01	-0.185893
777.421	-36339.9	-14524.3	6.78496	-3.67595	0.01	-0.179554
777.438	-36339.8	-14524.2	6.72107	-3.67776	0.01	-0.160298
777.455	-36339.8	-14524.1	6.65924	-3.68746	0.01	-0.126115
777.472	-36339.8	-14524	6.59709	-3.70535	0.01	-0.0817109
777.489	-36339.7	-14523.9	6.53153	-3.72265	0.01	-0.0341865
777.506	-36339.7	-14523.8	6.47151	-3.73906	0.01	0.00884174
777.523	-36339.7	-14523.7	6.4074	-3.75644	0.01	0.0574133
777.54	-36339.6	-14523.6	6.34382	-3.77251	0.00999997	0.111875
777.557	-36339.6	-14523.5	6.28093	-3.78558	0.0100001	0.165817
777.574	-36339.5	-14523.4	6.21571	-3.79793	0.00999965	0.219148
777.591	-36339.5	-14523.3	6.14958	-3.80825	0.0100015	0.26786
777.608	-36339.5	-14523.2	6.08771	-3.81684	0.00999449	0.307723
777.625	-36339.4	-14523.1	6.02	-3.82279	0.0100197	0.346896
777.642	-36339.4	-14523	5.95231	-3.83322	0.00991825	0.386579
777.659	-36339.4	-14522.9	5.89034	-3.84785	0.0103071	0.428118
777.676	-36339.3	-14522.8	5.82455	-3.86984	0.00832625	0.475161
777.693	-36339.3	-14522.7	5.75731	-3.89077	0.00470298	0.520778
777.71	-36339.3	-14522.7	5.69094	-3.90466	0.00110402	0.561899
777.727	-36339.2	-14522.5	5.62352	-3.91683	-0.00020042	0.6027
777.744	-36339.2	-14522.5	5.55857	-3.92404	5.49416e-05	0.645967
777.761	-36339.2	-14522.4	5.49649	-3.93452	-1.45763e-05	0.696091
777.778	-36339.1	-14522.3	5.42757	-3.95114	3.23908e-06	0.772354
777.795	-36339.1	-14522.2	5.35918	-3.97083	-8.81406e-07	0.876154
777.812	-36339.1	-14522.1	5.29346	-3.98915	2.33486e-07	1.00082
777.829	-36339	-14522	5.22321	-4.00094	-4.94332e-08	1.14363
777.846	-36339	-14522	5.15537	-4.01147	1.33728e-08	1.28549
777.863	-36339	-14521.9	5.08947	-4.01606	-3.53604e-09	1.4496
777.88	-36338.9	-14521.8	5.01905	-4.01955	6.95451e-10	1.67602
777.897	-36338.9	-14521.7	4.95152	-4.02006	-1.87273e-10	1.93611
777.914	-36338.9	-14521.6	4.88547	-4.0202	4.94088e-11	2.18622
777.931	-36338.8	-14521.5	4.8149	-4.01714	-8.54057e-12	2.43444
777.948	-36338.8	-14521.5	4.74768	-4.01371	2.29192e-12	2.67414
777.965	-36338.8	-14521.4	4.68145	-4.01039	-6.0301e-13	2.94973
777.982	-36338.7	-14521.3	4.61077	-4.00692	7.70633e-14	3.26631
777.999	-36338.7	-14521.3	4.54384	-4.00056	-2.06326e-14	3.54129
778.016	-36338.7	-14521.2	4.47741	-3.98763	5.40924e-15	3.76162
778.033	-36338.7	-14521.1	4.40667	-3.97	0	3.94444
778.05	-36338.6	-14521	4.34	-3.95333	0	4.07625
778.067	-36338.6	-14521	4.27333	-3.93667	0	4.17538
778.084	-36338.6	-14520.9	4.2026	-3.92254	-2.34902e-17	4.24983
778.101	-36338.5	-14520.9	4.13613	-3.90922	6.27987e-18	4.29986
778.118	-36338.5	-14520.8	4.06935	-3.89586	-1.62916e-18	4.33503
778.135	-36338.5	-14520.7	4.00231	-3.88165	8.08475e-19	4.35713
778.152	-36338.5	-14520.7	3.93945	-3.86869	-2.16043e-19	4.36922
778.169	-36338.5	-14520.6	3.8752	-3.85883	5.56818e-20	4.37526
778.186	-36338.4	-14520.5	3.80485	-3.84799	-2.07303e-20	4.37836
778.203	-36338.4	-14520.5	3.74243	-3.83896	5.53693e-21	4.37906
778.22	-36338.4	-14520.4	3.67834	-3.83638	-1.41653e-21	4.3793
778.237	-36338.4	-14520.4	3.61068	-3.83776	4.68927e-22	4.38211
778.254	-36338.3	-14520.3	3.54509	-3.84502	-1.25181e-22	4.38699
778.271	-36338.3	-14520.3	3.48098	-3.85157	3.17551e-23	4.39386
778.288	-36338.3	-14520.2	3.41442	-3.85891	-9.85871e-24	4.40039
778.305	-36338.3	-14520.1	3.35086	-3.86432	2.63024e-24	4.40581
778.322	-36338.3	-14520.1	3.28333	-3.86861	-6.60719e-25	4.41077
778.339	-36338.2	-14520	3.21718	-3.87482	1.97001e-25	4.41394
778.356	-36338.2	-14520	3.15491	-3.87816	-5.25239e-26	4.41465
778.373	-36338.2	-14519.9	3.08873	-3.87928	1.30436e-26	4.4118
778.39	-36338.2	-14519.9	3.01837	-3.87523	-3.78275e-27	4.40725
778.407	-36338.2	-14519.8	2.95413	-3.87133	1.0078e-27	4.39972
778.424	-36338.1	-14519.8	2.88906	-3.86176	-2.46884e-28	4.38667
778.441	-36338.1	-14519.7	2.823	-3.84375	7.01731e-29	4.3643
778.458	-36338.1	-14519.7	2.76069	-3.81493	-1.86798e-29	4.33546
778.475	-36338.1	-14519.7	2.695	-3.78108	4.50119e-30	4.30159
778.492	-36338.1	-14519.6	2.62929	-3.75197	-1.26014e-30	4.26887
778.509	-36338.1	-14519.6	2.56706	-3.7269	3.35122e-31	4.23856
778.526	-36338	-14519.5	2.50072	-3.69385	-7.91201e-32	4.20091
778.543	-36338	-14519.5	2.43745	-3.65123	2.18913e-32	4.1569
778.56	-36338	-14519.5	2.37821	-3.60796	-5.81536e-33	4.11144
778.577	-36338	-14519.4	2.31791	-3.56421	1.33768e-33	4.06623
778.594	-36338	-14519.4	2.25771	-3.52801	-3.66699e-34	4.02588
778.611	-36338	-14519.4	2.19832	-3.49475	9.72871e-35	3.99058
778.628	-36338	-14519.3	2.13509	-3.46493	-2.16188e-35	3.95479
778.645	-36337.9	-14519.3	2.07616	-3.43534	5.88282e-36	3.92172
778.662	-36337.9	-14519.3	2.02046	-3.4078	-1.55837e-36	3.89207
778.679	-36337.9	-14519.2	1.96078	-3.38002	3.29935e-37	3.86283
778.696	-36337.9	-14519.2	1.90283	-3.35274	-8.92551e-38	3.83605
778.713	-36337.9	-14519.2	1.84945	-3.3267	2.36008e-38	3.81031
778.73	-36337.9	-14519.1	1.79326	-3.29576	-4.64169e-39	3.78189
778.747	-36337.9	-14519.1	1.73921	-3.26295	1.24993e-39	3.7519
778.764	-36337.9	-14519.1	1.68637	-3.22215	-3.29772e-40	3.71445
778.781	-36337.9	-14519	1.62995	-3.16234	5.70028e-41	3.65474
778.798	-36337.8	-14519	1.57602	-3.06978	-1.52971e-41	3.56931
778.815	-36337.8	-14519	1.5259	-2.94609	4.02471e-42	3.46093
778.832	-36337.8	-14519	1.4761	-2.80771	-5.14348e-43	3.33233
778.849	-36337.8	-14519	1.43246	-2.6841	1.37709e-43	3.19908
778.866	-36337.8	-14518.9	1.38936	-2.52885	-3.61032e-44	3.03156
778.883	-36337.8	-14518.9	1.34333	-2.27667	0	2.79739
778.9	-36337.8	-14518.9	1.30667	-1.99667	0	2.53704
778.917	-36337.8	-14518.9	1.27667	-1.72333	-7.18536e-56	2.2854
778.934	-36337.8	-14518.8	1.24848	-1.50049	1.56782e-46	2.03233
778.951	-36337.8	-14518.8	1.22539	-1.26114	-4.19141e-47	1.78414
778.968	-36337.8	-14518.8	1.20568	-0.956267	1.08736e-47	1.49209
778.985	-36337.7	-14518.8	1.19191	-0.600997	-5.39605e-48	1.16717
779.002	-36337.7	-14518.8	1.18262	-0.320974	1.44194e-48	0.890842
779.019	-36337.7	-14518.8	1.17985	-0.0986631	-3.7164e-49	0.660745
779.036	-36337.7	-14518.7	1.18043	0.0945936	1.38361e-49	0.466344
779.053	-36337.7	-14518.7	1.18385	0.24222	-3.69554e-50	0.322622
779.07	-36337.7	-14518.7	1.18771	0.34681	9.45443e-51	0.209497
779.087	-36337.7	-14518.7	1.19489	0.4312	-3.12979e-51	0.122902
779.104	-36337.7	-14518.7	1.20204	0.492248	8.35501e-52	0.0624985
779.121	-36337.7	-14518.6	1.21255	0.536642	-2.11945e-52	0.0163488
779.138	-36337.7	-14518.6	1.223	0.571729	6.58005e-53	-0.0170348
779.155	-36337.7	-14518.6	1.23289	0.591877	-1.75552e-53	-0.0378389
779.172	-36337.7	-14518.6	1.24311	0.607766	4.40987e-54	-0.0514095
779.189	-36337.7	-14518.6	1.25361	0.620861	-1.31485e-54	-0.0604186
779.206	-36337.7	-14518.5	1.26346	0.628526	3.50563e-55	-0.0659805
779.223	-36337.6	-14518.5	1.27374	0.630142	-8.70573e-56	-0.0698787
779.24	-36337.6	-14518.5	1.2842	0.629959	2.52474e-56	-0.0733646
779.257	-36337.6	-14518.5	1.29405	0.630012	-6.72641e-57	-0.0759125
779.274	-36337.6	-14518.5	1.30437	0.629993	1.64779e-57	-0.0760511
779.291	-36337.6	-14518.4	1.31479	0.630019	-4.6836e-58	-0.0737404
779.308	-36337.6	-14518.4	1.3246	0.62993	1.24676e-58	-0.0704173
779.325	-36337.6	-14518.4	1.33508	0.63025	-3.00425e-59	-0.0665914
779.342	-36337.6	-14518.4	1.34502	0.628466	8.41059e-60	-0.0615256
779.359	-36337.6	-14518.3	1.35701	0.624946	-2.23672e-60	-0.0553742
779.376	-36337.6	-14518.3	1.36922	0.621149	5.28075e-61	-0.0491563
779.393	-36337.6	-14518.3	1.37931	0.620016	-1.4611e-61	-0.0435255
779.41	-36337.6	-14518.3	1.38877	0.618359	3.88138e-62	-0.0388118
779.427	-36337.6	-14518.3	1.40174	0.614513	-8.92813e-63	-0.0342429
779.444	-36337.5	-14518.2	1.41348	0.611173	2.44748e-63	-0.0304613
779.461	-36337.5	-14518.2	1.42298	0.607867	-6.49329e-64	-0.0273625
779.478	-36337.5	-14518.2	1.43357	0.604365	1.44291e-64	-0.0238249
779.495	-36337.5	-14518.2	1.44378	0.600986	-3.9264e-65	-0.021184
779.512	-36337.5	-14518.2	1.45364	0.59758	1.04011e-65	-0.019883
779.529	-36337.5	-14518.1	1.46421	0.594457	-2.2021e-66	-0.0188491
779.546	-36337.5	-14518.1	1.47426	0.588109	5.9572e-67	-0.0169851
779.563	-36337.5	-14518.1	1.48461	0.583967	-1.5752e-67	-0.0138249
779.58	-36337.5	-14518.1	1.49192	0.580672	3.09803e-68	-0.0111937
779.597	-36337.5	-14518	1.50174	0.577155	-8.34247e-69	-0.00997114
779.614	-36337.5	-14518	1.50868	0.574237	2.20101e-69	-0.00890566
779.631	-36337.4	-14518	1.51868	0.567386	-3.80457e-70	-0.0077958
779.648	-36337.4	-14518	1.52887	0.563679	1.02098e-70	-0.00651748
779.665	-36337.4	-14517.9	1.53878	0.560257	-2.68623e-71	-0.00836393
779.682	-36337.4	-14517.9	1.54939	0.559961	3.43294e-72	-0.0117195
779.699	-36337.4	-14517.9	1.55942	0.560037	-9.19121e-73	-0.0171103
779.716	-36337.4	-14517.9	1.56939	0.559891	2.40966e-73	-0.0224926
779.733	-36337.4	-14517.8	1.58	0.563333	-6.87199e-84	-0.0305011
779.75	-36337.4	-14517.8	1.59	0.566667	0	-0.0392157
779.767	-36337.4	-14517.8	1.6	0.573333	4.79576e-85	-0.0479303
779.784	-36337.4	-14517.8	1.61061	0.576975	-1.04642e-75	-0.0570816
779.801	-36337.3	-14517.7	1.62058	0.583638	2.79749e-76	-0.0623491
779.818	-36337.3	-14517.7	1.63062	0.586869	-7.2574e-77	-0.0641134
779.835	-36337.3	-14517.7	1.64122	0.590189	3.60151e-77	-0.05654
779.852	-36337.3	-14517.7	1.65115	0.589953	-9.62405e-78	-0.0440007
779.869	-36337.3	-14517.6	1.66123	0.589997	2.48046e-78	-0.0274401
779.886	-36337.3	-14517.6	1.67183	0.590088	-9.23472e-79	-0.0114147
779.903	-36337.3	-14517.6	1.68169	0.589632	2.46654e-79	0.003724
779.92	-36337.3	-14517.6	1.69199	0.585992	-6.31022e-80	0.0192072
779.937	-36337.3	-14517.5	1.70171	0.582556	2.08893e-80	0.0350638
779.954	-36337.2	-14517.5	1.70885	0.579182	-5.57643e-81	0.0470974
779.971	-36337.2	-14517.5	1.71846	0.576006	1.4146e-81	0.056907
779.988	-36337.2	-14517.4	1.72616	0.571461	-4.39176e-82	0.066954
780.005	-36337.2	-14517.4	1.73544	0.565359	1.1717e-82	0.075687
780.022	-36337.2	-14517.4	1.74276	0.562387	-2.94331e-83	0.0834788
780.039	-36337.2	-14517.4	1.75371	0.558757	8.77579e-84	0.0870555
780.056	-36337.2	-14517.3	1.76344	0.555573	-2.33978e-84	0.0884527
780.073	-36337.2	-14517.3	1.77375	0.551888	5.81051e-85	0.0879036
780.09	-36337.2	-14517.3	1.7842	0.549693	-1.6851e-85	0.086477
780.107	-36337.2	-14517.3	1.79405	0.550067	4.48945e-86	0.0833166
780.124	-36337.1	-14517.2	1.80436	0.550039	-1.09979e-86	0.0788283
780.141	-36337.1	-14517.2	1.81481	0.549755	3.126e-87	0.0732717
780.158	-36337.1	-14517.2	1.82456	0.551288	-8.3213e-88	0.0668628
780.175	-36337.1	-14517.1	1.83525	0.55502	2.00514e-88	0.0588459
780.192	-36337.1	-14517.1	1.84384	0.558621	-5.61353e-89	0.0506854
780.209	-36337.1	-14517.1	1.85014	0.560565	1.49287e-89	0.0448866
780.226	-36337.1	-14517	1.85685	0.558246	-3.52456e-90	0.0404607
780.243	-36337.1	-14517	1.8657	0.554803	9.75193e-91	0.0374769
780.26	-36337.1	-14517	1.87587	0.550787	-2.59057e-91	0.0329672
780.277	-36337	-14517	1.88625	0.551691	5.95895e-92	0.0266445
780.294	-36337	-14516.9	1.89654	0.555621	-1.63354e-92	0.0182785
780.311	-36337	-14516.9	1.90639	0.558768	4.33385e-93	0.0104147
780.328	-36337	-14516.9	1.91689	0.562303	-9.63052e-94	0.00158064
780.345	-36337	-14516.8	1.92712	0.565705	2.62062e-94	-0.00646523
780.362	-36337	-14516.8	1.93699	0.568989	-6.94206e-95	-0.0148938
780.379	-36337	-14516.8	1.94751	0.572524	1.46976e-95	-0.0229964
780.396	-36337	-14516.7	1.95772	0.575825	-3.97605e-96	-0.0332497
780.413	-36337	-14516.7	1.96749	0.579468	1.05134e-96	-0.0453227
780.43	-36336.9	-14516.7	1.97842	0.580097	-2.06773e-97	-0.0646628
780.447	-36336.9	-14516.7	1.98534	0.57997	5.56806e-98	-0.0872792
780.464	-36336.9	-14516.6	1.99501	0.580022	-1.46903e-98	-0.112856
780.481	-36336.9	-14516.6	2.00244	0.579958	2.5393e-99	-0.139723
780.498	-36336.9	-14516.6	2.01209	0.580158	-6.81441e-100	-0.163051
780.515	-36336.9	-14516.5	2.02215	0.577121	1.79289e-100	-0.183888
780.532	-36336.9	-14516.5	2.03269	0.573552	-2.29126e-101	-0.203687
780.549	-36336.9	-14516.5	2.04287	0.570114	6.13454e-102	-0.221263
780.566	-36336.8	-14516.4	2.04952	0.569948	-1.60829e-102	-0.236627
780.583	-36336.8	-14516.4	2.06	0.57	4.58665e-113	-0.249455
780.6	-36336.8	-14516.4	2.07	0.566667	0	-0.257081
780.617	-36336.8	-14516.3	2.08	0.563333	0	-0.261438
780.634	-36336.8	-14516.3	2.09061	0.559783	6.98418e-105	-0.264919
780.651	-36336.8	-14516.3	2.10058	0.556517	-1.86715e-105	-0.268096
780.668	-36336.8	-14516.2	2.11062	0.552969	4.84385e-106	-0.269106
780.685	-36336.7	-14516.2	2.1212	0.546125	-2.40378e-106	-0.268817
780.702	-36336.7	-14516.2	2.13122	0.54269	6.42343e-107	-0.265425
780.719	-36336.7	-14516.1	2.14097	0.536125	-1.65555e-107	-0.261945
780.736	-36336.7	-14516.1	2.14785	0.532341	6.16358e-108	-0.256173
780.753	-36336.7	-14516.1	2.1544	0.525788	-1.64625e-108	-0.251988
780.77	-36336.7	-14516	2.16165	0.522836	4.21166e-109	-0.247608
780.787	-36336.7	-14516	2.1725	0.518924	-1.39423e-109	-0.244767
780.804	-36336.7	-14516	2.18224	0.516918	3.72191e-110	-0.245544
780.821	-36336.6	-14515.9	2.19267	0.521145	-9.44152e-111	-0.251856
780.838	-36336.6	-14515.9	2.20209	0.530839	2.93122e-111	-0.265752
780.855	-36336.6	-14515.9	2.20944	0.548327	-7.82031e-112	-0.281704
780.872	-36336.6	-14515.8	2.2189	0.565288	1.96447e-112	-0.299055
780.889	-36336.6	-14515.8	2.2266	0.581821	-5.85727e-113	-0.314838
780.906	-36336.6	-14515.8	2.23663	0.594485	1.56165e-113	-0.329821
780.923	-36336.6	-14515.7	2.24823	0.608506	-3.87814e-114	-0.345976
780.94	-36336.5	-14515.7	2.26124	0.621306	1.1247e-114	-0.362569
780.957	-36336.5	-14515.6	2.27068	0.629892	-2.99641e-115	-0.375121
780.974	-36336.5	-14515.6	2.28078	0.63471	7.34042e-116	-0.385297
780.991	-36336.5	-14515.6	2.29299	0.639781	-2.0864e-116	-0.393545
781.008	-36336.5	-14515.5	2.30498	0.6451	5.55393e-117	-0.401787
781.025	-36336.5	-14515.5	2.31492	0.648735	-1.3383e-117	-0.409382
781.042	-36336.5	-14515.5	2.3254	0.648799	3.74667e-118	-0.413978
781.059	-36336.4	-14515.4	2.33521	0.644765	-9.96392e-119	-0.414753
781.076	-36336.4	-14515.4	2.34563	0.64152	2.35242e-119	-0.413282
781.093	-36336.4	-14515.3	2.35595	0.637894	-6.50878e-120	-0.412135
781.11	-36336.4	-14515.3	2.3658	0.635152	1.72904e-120	-0.411685
781.127	-36336.4	-14515.3	2.37626	0.628998	-3.97721e-121	-0.41179
781.144	-36336.4	-14515.2	2.38654	0.624598	1.09028e-121	-0.411731
781.161	-36336.4	-14515.2	2.39636	0.618926	-2.89256e-122	-0.411875
781.178	-36336.3	-14515.2	2.40698	0.614487	6.42775e-123	-0.411045
781.195	-36336.3	-14515.1	2.41676	0.608491	-1.74909e-123	-0.409978
781.212	-36336.3	-14515.1	2.42947	0.60441	4.63337e-124	-0.4081
781.229	-36336.3	-14515	2.44094	0.598507	-9.8097e-125	-0.405827
781.246	-36336.3	-14515	2.4513	0.591464	2.65375e-125	-0.402796
781.263	-36336.3	-14515	2.45825	0.585051	-7.01704e-126	-0.399355
781.28	-36336.3	-14514.9	2.46802	0.577626	1.38008e-126	-0.396967
781.297	-36336.2	-14514.9	2.4783	0.574093	-3.71632e-127	-0.39381
781.314	-36336.2	-14514.8	2.48817	0.56769	9.80485e-128	-0.390725
781.331	-36336.2	-14514.8	2.49877	0.563872	-1.69482e-128	-0.385218
781.348	-36336.2	-14514.8	2.50885	0.557303	4.54818e-129	-0.379809
781.365	-36336.2	-14514.7	2.51878	0.553907	-1.19664e-129	-0.372404
781.382	-36336.2	-14514.7	2.52939	0.546965	1.52927e-130	-0.364351
781.399	-36336.1	-14514.7	2.5394	0.543735	-4.09441e-131	-0.354629
781.416	-36336.1	-14514.6	2.54949	0.530934	1.07343e-131	-0.34296
781.433	-36336.1	-14514.6	2.55667	0.513333	0	-0.323529
781.45	-36336.1	-14514.5	2.56333	0.486667	0	-0.300654
781.467	-36336.1	-14514.5	2.57	0.46	0	-0.27451
781.484	-36336.1	-14514.4	2.58053	0.431803	-4.66149e-134	-0.247964
781.501	-36336	-14514.4	2.58702	0.40869	1.2462e-134	-0.224143
781.518	-36336	-14514.4	2.59376	0.385201	-3.23295e-135	-0.20124
781.535	-36336	-14514.3	2.60078	0.360682	1.60437e-135	-0.178277
781.552	-36336	-14514.3	2.60753	0.341249	-4.28723e-136	-0.15922
781.569	-36336	-14514.2	2.61381	0.324851	1.10497e-136	-0.144399
781.586	-36336	-14514.2	2.61772	0.311232	-4.11379e-137	-0.133585
781.603	-36336	-14514.2	2.62405	0.302027	1.09877e-137	-0.127691
781.62	-36335.9	-14514.1	2.62776	0.29546	-2.81101e-138	-0.123503
781.637	-36335.9	-14514.1	2.63434	0.288414	9.30555e-139	-0.120282
781.654	-36335.9	-14514	2.63801	0.281644	-2.48413e-139	-0.118388
781.671	-36335.9	-14514	2.64449	0.275637	6.3016e-140	-0.117549
781.688	-36335.9	-14513.9	2.64756	0.272239	-1.9564e-140	-0.117864
781.705	-36335.9	-14513.9	2.65105	0.269715	5.21955e-141	-0.119224
781.722	-36335.8	-14513.9	2.65414	0.270072	-1.31115e-141	-0.12192
781.739	-36335.8	-14513.8	2.65903	0.269975	3.90935e-142	-0.125085
781.756	-36335.8	-14513.8	2.66455	0.27002	-1.0423e-142	-0.127106
781.773	-36335.8	-14513.7	2.66907	0.269946	2.58841e-143	-0.129281
781.79	-36335.8	-14513.7	2.67486	0.270228	-7.50662e-144	-0.132063
781.807	-36335.8	-14513.7	2.67923	0.26891	1.99991e-144	-0.134975
781.824	-36335.7	-14513.6	2.68515	0.265203	-4.89925e-145	-0.137127
781.841	-36335.7	-14513.6	2.68814	0.261504	1.39254e-145	-0.139231
781.858	-36335.7	-14513.5	2.69166	0.259749	-3.70689e-146	-0.142374
781.875	-36335.7	-14513.5	2.69466	0.259995	8.93231e-147	-0.147065
781.892	-36335.7	-14513.4	2.70033	0.260271	-2.50066e-147	-0.151716
781.909	-36335.7	-14513.4	2.70502	0.258422	6.65027e-148	-0.154985
781.926	-36335.6	-14513.4	2.71038	0.255055	-1.57009e-148	-0.156454
781.943	-36335.6	-14513.3	2.71566	0.249361	4.34419e-149	-0.157368
781.96	-36335.6	-14513.3	2.71848	0.24443	-1.15402e-149	-0.159532
781.977	-36335.6	-14513.2	2.7222	0.24134	2.65453e-150	-0.164426
781.994	-36335.6	-14513.2	2.72515	0.237697	-7.27691e-151	-0.170986
782.011	-36335.6	-14513.1	2.73105	0.234938	1.9306e-151	-0.176744
782.028	-36335.5	-14513.1	2.73584	0.228624	-4.29011e-152	-0.182435
782.045	-36335.5	-14513.1	2.73898	0.224167	1.16741e-152	-0.187776
782.062	-36335.5	-14513	2.74234	0.220685	-3.09248e-153	-0.194861
782.079	-36335.5	-14513	2.74584	0.220116	6.54734e-154	-0.20214
782.096	-36335.5	-14512.9	2.74923	0.217523	-1.77121e-154	-0.208256
782.113	-36335.5	-14512.9	2.75253	0.214456	4.68342e-155	-0.210082
782.13	-36335.4	-14512.8	2.75605	0.20774	-9.21112e-156	-0.211255
782.147	-36335.4	-14512.8	2.75942	0.204043	2.4804e-156	-0.210396
782.164	-36335.4	-14512.7	2.76273	0.197775	-6.54411e-157	-0.210346
782.181	-36335.4	-14512.7	2.76626	0.193661	1.13118e-157	-0.208366
782.198	-36335.4	-14512.7	2.76962	0.190406	-3.03561e-158	-0.206171
782.215	-36335.4	-14512.6	2.77293	0.187067	7.98677e-159	-0.203035
782.232	-36335.3	-14512.6	2.77646	0.183539	-1.02069e-159	-0.199545
782.249	-36335.3	-14512.5	2.77981	0.180193	2.73275e-160	-0.196266
782.266	-36335.3	-14512.5	2.78313	0.176864	-7.16445e-161	-0.193016
782.283	-36335.3	-14512.4	2.78667	0.173333	0	-0.189542
782.3	-36335.3	-14512.4	2.79	0.17	0	-0.187364
782.317	-36335.3	-14512.4	2.79333	0.17	0	-0.186275
782.334	-36335.2	-14512.3	2.79691	0.169966	3.11124e-163	-0.18631
782.351	-36335.2	-14512.3	2.80005	0.170109	-8.31758e-164	-0.187455
782.368	-36335.2	-14512.2	2.8001	0.173553	2.15779e-164	-0.189729
782.385	-36335.2	-14512.2	2.80379	0.177121	-1.07081e-164	-0.193158
782.402	-36335.2	-14512.1	2.80703	0.180158	2.86145e-165	-0.195169
782.419	-36335.2	-14512.1	2.81042	0.179959	-7.37496e-166	-0.19612
782.436	-36335.1	-14512	2.8139	0.180015	2.74569e-166	-0.196063
782.453	-36335.1	-14512	2.81738	0.179996	-7.33357e-167	-0.196083
782.47	-36335.1	-14512	2.82011	0.180001	1.87617e-167	-0.196077
782.487	-36335.1	-14511.9	2.82047	0.18	-6.21086e-168	-0.196078
782.504	-36335.1	-14511.9	2.82419	0.179997	1.658e-168	-0.196081
782.521	-36335	-14511.8	2.82747	0.18001	-4.20591e-169	-0.19607
782.538	-36335	-14511.8	2.83101	0.179951	1.30577e-169	-0.196119
782.555	-36335	-14511.7	2.83429	0.180185	-3.48371e-170	-0.195897
782.572	-36335	-14511.7	2.8377	0.179219	8.75111e-171	-0.194426
782.589	-36335	-14511.6	2.84122	0.175383	-2.60924e-171	-0.191719
782.606	-36335	-14511.6	2.84442	0.172217	6.9567e-172	-0.18837
782.623	-36334.9	-14511.5	2.84816	0.168682	-1.7276e-172	-0.185124
782.64	-36334.9	-14511.5	2.85008	0.165559	5.01018e-173	-0.181272
782.657	-36334.9	-14511.5	2.85101	0.160657	-1.33481e-173	-0.17688
782.674	-36334.9	-14511.4	2.8548	0.154884	3.26994e-174	-0.172323
782.691	-36334.9	-14511.4	2.85856	0.151836	-9.2943e-175	-0.168264
782.708	-36334.9	-14511.3	2.85999	0.148409	2.47411e-175	-0.165204
782.725	-36334.8	-14511.3	2.86137	0.145091	-5.96174e-176	-0.161675
782.742	-36334.8	-14511.2	2.86514	0.141189	1.66903e-176	-0.158884
782.759	-36334.8	-14511.2	2.86866	0.140081	-4.43863e-177	-0.15679
782.776	-36334.8	-14511.1	2.8703	0.13831	1.04793e-177	-0.154718
782.793	-36334.8	-14511.1	2.86966	0.134989	-2.89947e-178	-0.151132
782.81	-36334.7	-14511	2.87175	0.129294	7.70235e-179	-0.146801
782.827	-36334.7	-14511	2.8754	0.124685	-1.77173e-179	-0.141428
782.844	-36334.7	-14511	2.87909	0.118881	4.85687e-180	-0.136619
782.861	-36334.7	-14510.9	2.88028	0.114681	-1.28855e-180	-0.131548
782.878	-36334.7	-14510.9	2.8797	0.108619	2.86337e-181	-0.126666
782.895	-36334.7	-14510.8	2.88222	0.104415	-7.79169e-182	-0.121361
782.912	-36334.6	-14510.8	2.88563	0.0985254	2.06403e-182	-0.116818
782.929	-36334.6	-14510.7	2.8894	0.0942354	-4.36993e-183	-0.111397
782.946	-36334.6	-14510.7	2.89015	0.088325	1.18217e-183	-0.105955
782.963	-36334.6	-14510.6	2.88997	0.081837	-3.12588e-184	-0.0989511
782.98	-36334.6	-14510.6	2.88999	0.0719632	6.14783e-185	-0.0899339
782.997	-36334.6	-14510.5	2.89006	0.0617001	-1.65551e-185	-0.0801565
783.014	-36334.5	-14510.5	2.88976	0.0518274	4.36777e-186	-0.0704059
783.031	-36334.5	-14510.4	2.89287	0.0412365	-7.54992e-187	-0.0600318
783.048	-36334.5	-14510.4	2.89625	0.0311396	2.02608e-187	-0.0501621
783.065	-36334.5	-14510.4	2.89976	0.0212649	-5.33065e-188	-0.040359
783.082	-36334.5	-14510.3	2.90003	0.0105207	6.81244e-189	-0.0310153
783.099	-36334.5	-14510.3	2.89999	0.00371973	-1.82394e-189	-0.0232478
783.116	-36334.4	-14510.2	2.9	-0.00304586	4.78181e-190	-0.0177566
783.133	-36334.4	-14510.2	2.9	-0.00666667	0	-0.0119826
783.15	-36334.4	-14510.1	2.9	-0.0133333	0	-0.00762527
783.167	-36334.4	-14510.1	2.9	-0.0166667	9.51688e-202	-0.00217865
783.184	-36334.4	-14510	2.89989	-0.0201064	-2.07655e-192	0.00245034
783.201	-36334.3	-14510	2.89646	-0.0199716	5.55145e-193	0.0067285
783.218	-36334.3	-14510	2.89311	-0.0200074	-1.44018e-193	0.0088037
783.235	-36334.3	-14509.9	2.88982	-0.0199963	7.14697e-194	0.00985486
783.252	-36334.3	-14509.9	2.89005	-0.020001	-1.90983e-194	0.00979031
783.269	-36334.3	-14509.8	2.88999	-0.0199997	4.92231e-195	0.00980743
783.286	-36334.2	-14509.8	2.89	-0.0200001	-1.83257e-195	0.00980262
783.303	-36334.2	-14509.7	2.89	-0.02	4.89468e-196	0.00980427
783.32	-36334.2	-14509.7	2.89	-0.02	-1.25222e-196	0.00980383
783.337	-36334.2	-14509.6	2.89	-0.02	4.14535e-197	0.00980395
783.354	-36334.2	-14509.6	2.89	-0.02	-1.10661e-197	0.00980391
783.371	-36334.2	-14509.5	2.89	-0.02	2.80718e-198	0.00980392
783.388	-36334.1	-14509.5	2.89	-0.02	-8.71517e-199	0.00980392
783.405	-36334.1	-14509.5	2.89	-0.02	2.32515e-199	0.00980392
783.422	-36334.1	-14509.4	2.89	-0.02	-5.8408e-200	0.00980392
783.439	-36334.1	-14509.3	2.89	-0.02	1.7415e-200	0.00980392
783.456	-36334.1	-14509.3	2.89	-0.02	-4.64315e-201	0.00980392
783.473	-36334.1	-14509.3	2.89	-0.02	1.15306e-201	0.00980392
783.49	-36334	-14509.2	2.89	-0.02	-3.34397e-202	0.00980392
783.507	-36334	-14509.2	2.89	-0.02	8.90901e-203	0.00980392
783.524	-36334	-14509.1	2.89	-0.02	-2.18247e-203	0.00980392
783.541	-36334	-14509.1	2.89	-0.02	6.20335e-204	0.00980392
783.558	-36334	-14509	2.89	-0.02	-1.65131e-204	0.00980392
783.575	-36334	-14509	2.89	-0.02	3.97908e-205	0.00980392
783.592	-36333.9	-14508.9	2.88999	-0.02	-1.11397e-205	0.00980392
783.609	-36333.9	-14508.9	2.89002	-0.02	2.9625e-206	0.00980392
783.626	-36333.9	-14508.8	2.88993	-0.02	-6.99426e-207	0.00980392
783.643	-36333.9	-14508.8	2.89028	-0.02	1.93521e-207	0.00980392
783.66	-36333.9	-14508.8	2.88827	-0.02	-5.14082e-208	0.00980392
783.677	-36333.8	-14508.7	2.8846	-0.02	1.18252e-208	0.00980392
783.694	-36333.8	-14508.7	2.88089	-0.02	-3.24165e-209	0.00980392
783.711	-36333.8	-14508.6	2.8798	-0.02	8.60024e-210	0.00980392
783.728	-36333.8	-14508.6	2.88004	-0.02	-1.91111e-210	0.00980392
783.745	-36333.8	-14508.5	2.87999	-0.02	5.20045e-211	0.00980392
783.762	-36333.8	-14508.5	2.88	-0.02	-1.37761e-211	0.00980392
783.779	-36333.7	-14508.4	2.88	-0.02	2.91664e-212	0.00980392
783.796	-36333.7	-14508.4	2.88	-0.02	-7.89021e-213	0.00980392
783.813	-36333.7	-14508.4	2.88	-0.02	2.08632e-213	0.00980392
783.83	-36333.7	-14508.3	2.88	-0.02	-4.10328e-214	0.00980392
783.847	-36333.7	-14508.3	2.88	-0.02	1.10495e-214	0.00980392
783.864	-36333.6	-14508.2	2.88	-0.02	-2.9152e-215	0.00980392
783.881	-36333.6	-14508.2	2.88	-0.02	5.03909e-216	0.00980392
783.898	-36333.6	-14508.1	2.88	-0.02	-1.35227e-216	0.00980392
783.915	-36333.6	-14508.1	2.88	-0.02	3.55787e-217	0.00980392
783.932	-36333.6	-14508	2.88	-0.02	-4.54687e-218	0.00980392
783.949	-36333.6	-14508	2.88	-0.02	1.21736e-218	0.00980392
783.966	-36333.5	-14507.9	2.88	-0.02	-3.19155e-219	0.00980392
783.983	-36333.5	-14507.9	2.88	-0.02	9.10212e-230	0.00980392
784	-36333.5	-14507.8	2.88	-0.02	0	0.00980392
784.017	-36333.5	-14507.8	2.88	-0.02	-6.3519e-231	0.00980392
784.034	-36333.5	-14507.7	2.88	-0.02	1.38596e-221	0.00980392
784.051	-36333.4	-14507.7	2.88	-0.02	-3.70523e-222	0.00980391
784.068	-36333.4	-14507.7	2.88	-0.02	9.6123e-223	0.00980396
784.085	-36333.4	-14507.6	2.88	-0.0200003	-4.77014e-223	0.00980363
784.102	-36333.4	-14507.6	2.88	-0.0199987	1.27469e-223	0.00980503
784.119	-36333.4	-14507.5	2.88	-0.0200049	-3.28532e-224	0.0097998
784.136	-36333.4	-14507.5	2.88	-0.0199714	1.22312e-224	0.00982775
784.153	-36333.3	-14507.4	2.88	-0.0201085	-3.26688e-225	0.00970763
784.17	-36333.3	-14507.4	2.88	-0.0195752	8.35777e-226	0.00839646
784.187	-36333.3	-14507.3	2.88	-0.0158317	-2.76675e-226	0.0057865
784.204	-36333.3	-14507.3	2.88	-0.0124365	7.38589e-227	0.0026306
784.221	-36333.3	-14507.3	2.88001	-0.00976004	-1.87361e-227	0.000724168
784.238	-36333.3	-14507.2	2.87995	-0.0100745	5.81681e-228	-8.21508e-05
784.255	-36333.2	-14507.2	2.88019	-0.00998012	-1.55189e-228	2.19173e-05
784.272	-36333.2	-14507.1	2.87921	-0.010005	3.89836e-229	-5.50569e-06
784.289	-36333.2	-14507.1	2.87545	-0.00999851	-1.16234e-229	1.64176e-06
784.306	-36333.2	-14507	2.87198	-0.0100004	3.099e-230	-4.38393e-07
784.323	-36333.2	-14507	2.86973	-0.0099999	-7.69592e-231	1.11322e-07
784.34	-36333.2	-14506.9	2.87008	-0.01	2.23189e-231	-4.29669e-08
784.357	-36333.1	-14506.9	2.86998	-0.00999999	-5.94619e-232	5.14852e-08
784.374	-36333.1	-14506.8	2.87001	-0.01	1.45666e-232	-1.57785e-07
784.391	-36333.1	-14506.8	2.87	-0.01	-4.14033e-233	6.60185e-07
784.408	-36333.1	-14506.8	2.87	-0.01	1.10214e-233	-2.48041e-06
784.425	-36333.1	-14506.7	2.87	-0.01	-2.65578e-234	8.85946e-06
784.442	-36333	-14506.7	2.87	-0.01	7.43502e-235	-3.67664e-05
784.459	-36333	-14506.6	2.87	-0.01	-1.97727e-235	0.000138118
784.476	-36333	-14506.6	2.87	-0.01	4.66822e-236	-0.00106756
784.493	-36333	-14506.5	2.87	-0.01	-1.29163e-236	-0.0101944
784.51	-36333	-14506.5	2.87	-0.01	3.43116e-237	-0.0429941
784.527	-36333	-14506.4	2.87	-0.01	-7.89252e-238	-0.120586
784.544	-36332.9	-14506.4	2.87	-0.01	2.16359e-238	-0.239112
784.561	-36332.9	-14506.3	2.87	-0.01	-5.74011e-239	-0.37037
784.578	-36332.9	-14506.3	2.87	-0.01	1.27555e-239	-0.496823
784.595	-36332.9	-14506.3	2.87	-0.01	-3.47096e-240	-0.601809
784.612	-36332.9	-14506.2	2.87	-0.01	9.19463e-241	-0.700119
784.629	-36332.8	-14506.2	2.87	-0.01	-1.94667e-241	-0.831648
784.646	-36332.8	-14506.1	2.87	-0.01	5.2662e-242	-0.986033
784.663	-36332.8	-14506.1	2.87	-0.01	-1.39249e-242	-1.15262
784.68	-36332.8	-14506	2.87	-0.01	2.73867e-243	-1.33013
784.697	-36332.8	-14506	2.87	-0.01	-7.3748e-244	-1.4927
784.714	-36332.8	-14505.9	2.87	-0.01	1.94571e-244	-1.64215
784.731	-36332.7	-14505.9	2.87	-0.01	-3.36326e-245	-1.78069
784.748	-36332.7	-14505.8	2.87	-0.01	9.02556e-246	-1.88802
784.765	-36332.7	-14505.8	2.87	-0.01	-2.37465e-246	-1.97208
784.782	-36332.7	-14505.7	2.87	-0.01	3.03474e-247	-2.05022
784.799	-36332.7	-14505.7	2.87	-0.01	-8.12509e-248	-2.11432
784.816	-36332.7	-14505.7	2.87	-0.01	2.13015e-248	-2.1652
784.833	-36332.6	-14505.6	2.87	-0.01	-6.07529e-259	-2.20153
784.85	-36332.6	-14505.6	2.87	-0.01	0	-2.22549
784.867	-36332.6	-14505.5	2.87	-0.01	0	-2.24619
784.884	-36332.6	-14505.5	2.87	-0.01	-9.25042e-251	-2.26809
784.901	-36332.6	-14505.4	2.87	-0.01	2.473e-251	-2.28514
784.918	-36332.5	-14505.4	2.87	-0.01	-6.41559e-252	-2.29565
784.935	-36332.5	-14505.3	2.87	-0.01	3.18376e-252	-2.2997
784.952	-36332.5	-14505.3	2.87	-0.01	-8.50772e-253	-2.29811
784.969	-36332.5	-14505.3	2.87	-0.01	2.19274e-253	-2.29338
784.986	-36332.5	-14505.2	2.87	-0.01	-8.16355e-254	-2.2864
785.003	-36332.5	-14505.2	2.87	-0.01	2.18043e-254	-2.27978
785.02	-36332.4	-14505.1	2.87001	-0.01	-5.57827e-255	-2.27207
785.037	-36332.4	-14505.1	2.86996	-0.01	1.84663e-255	-2.26564
785.054	-36332.4	-14505	2.87015	-0.01	-4.9296e-256	-2.26382
785.071	-36332.4	-14505	2.8694	-0.01	1.25051e-256	-2.26835
785.088	-36332.4	-14504.9	2.86564	-0.01	-3.88234e-257	-2.27556
785.105	-36332.4	-14504.9	2.86221	-0.01	1.03579e-257	-2.28126
785.122	-36332.3	-14504.8	2.85974	-0.01	-2.6019e-258	-2.28371
785.139	-36332.3	-14504.8	2.86008	-0.01	7.75785e-259	-2.28444
785.156	-36332.3	-14504.7	2.85998	-0.01	-2.06838e-259	-2.28405
785.173	-36332.3	-14504.7	2.86001	-0.01	5.13653e-260	-2.28259
785.19	-36332.3	-14504.7	2.86	-0.01	-1.48964e-260	-2.27945
785.207	-36332.3	-14504.6	2.86	-0.01	3.9687e-261	-2.2746
785.224	-36332.2	-14504.6	2.86	-0.01	-9.72225e-262	-2.26848
785.241	-36332.2	-14504.5	2.86	-0.01	2.7634e-262	-2.26147
785.258	-36332.2	-14504.5	2.86	-0.01	-7.35608e-263	-2.25557
785.275	-36332.2	-14504.4	2.86	-0.01	1.77256e-263	-2.25
785.292	-36332.2	-14504.4	2.86	-0.01	-4.96239e-264	-2.24443
785.309	-36332.1	-14504.3	2.86	-0.01	1.3197e-264	-2.23853
785.326	-36332.1	-14504.3	2.86	-0.01	-3.11574e-265	-2.23151
785.343	-36332.1	-14504.2	2.86	-0.00999999	8.62077e-266	-2.22545
785.36	-36332.1	-14504.2	2.86	-0.0100001	-2.29008e-266	-2.22012
785.377	-36332.1	-14504.2	2.86	-0.00999982	5.26775e-267	-2.21465
785.394	-36332.1	-14504.1	2.86	-0.0100007	-1.44406e-267	-2.20747
785.411	-36332	-14504.1	2.86	-0.00999723	3.83115e-268	-2.2009
785.428	-36332	-14504	2.86	-0.0100093	-8.51344e-269	-2.19789
785.445	-36332	-14504	2.86	-0.00996307	2.31664e-269	-2.20232
785.462	-36332	-14503.9	2.86	-0.0101384	-6.13682e-270	-2.21142
785.479	-36332	-14503.9	2.86	-0.00955413	1.29928e-270	-2.22296
785.496	-36332	-14503.8	2.86001	-0.0162295	-3.51485e-271	-2.23016
785.513	-36331.9	-14503.8	2.85994	-0.0449566	9.29394e-272	-2.219
785.53	-36331.9	-14503.7	2.86017	-0.138034	-1.82789e-272	-2.1696
785.547	-36331.9	-14503.7	2.85749	-0.27091	4.9222e-273	-2.08772
785.564	-36331.9	-14503.7	2.85153	-0.421244	-1.29864e-273	-2.0007
785.581	-36331.9	-14503.6	2.84124	-0.548073	2.24476e-274	-1.93331
785.598	-36331.8	-14503.6	2.83131	-0.636495	-6.02398e-275	-1.88721
785.615	-36331.8	-14503.5	2.8183	-0.736163	1.58492e-275	-1.83828
785.632	-36331.8	-14503.5	2.80425	-0.870738	-2.02549e-276	-1.74622
785.649	-36331.8	-14503.4	2.7876	-1.04286	5.42297e-277	-1.62443
785.666	-36331.8	-14503.4	2.77122	-1.21943	-1.42174e-277	-1.47978
785.683	-36331.8	-14503.3	2.74667	-1.4	0	-1.32026
785.7	-36331.7	-14503.3	2.72333	-1.56333	0	-1.17211
785.717	-36331.7	-14503.3	2.69333	-1.71667	0	-1.0305
785.734	-36331.7	-14503.2	2.66141	-1.86056	6.17406e-280	-0.899377
785.751	-36331.7	-14503.2	2.62805	-1.95826	-1.65057e-280	-0.797482
785.768	-36331.7	-14503.1	2.59461	-2.03794	4.28199e-281	-0.711847
785.785	-36331.7	-14503.1	2.55933	-2.1156	-2.12495e-281	-0.628776
785.802	-36331.6	-14503.1	2.52591	-2.18359	5.67835e-282	-0.561675
785.819	-36331.6	-14503	2.48885	-2.23155	-1.46351e-282	-0.412424
785.836	-36331.6	-14503	2.4495	-2.26441	5.44864e-283	0.10591
785.853	-36331.6	-14502.9	2.4102	-2.28314	-1.4553e-283	0.886302
785.87	-36331.6	-14502.9	2.37271	-2.30422	3.72314e-284	1.73025
785.887	-36331.6	-14502.9	2.33094	-2.32881	-1.2325e-284	2.12305
785.904	-36331.6	-14502.8	2.29427	-2.34655	3.29019e-285	2.1539
785.921	-36331.5	-14502.8	2.25404	-2.35453	-8.34636e-286	2.036
785.938	-36331.5	-14502.7	2.21501	-2.3572	2.59121e-286	2.05471
785.955	-36331.5	-14502.7	2.17501	-2.35521	-6.9132e-287	2.15832
785.972	-36331.5	-14502.7	2.13431	-2.34783	1.7366e-287	2.32041
785.989	-36331.5	-14502.6	2.09195	-2.34088	-5.17787e-288	2.49096
786.006	-36331.5	-14502.6	2.05399	-2.33466	1.38051e-288	2.6099
786.023	-36331.5	-14502.6	2.01511	-2.3262	-3.4283e-289	2.66854
786.04	-36331.4	-14502.5	1.9745	-2.3176	9.94238e-290	2.65667
786.057	-36331.4	-14502.5	1.93722	-2.31709	-2.64885e-290	2.58985
786.074	-36331.4	-14502.5	1.89718	-2.32413	6.48898e-291	2.48476
786.091	-36331.4	-14502.5	1.85793	-2.33379	-1.84439e-291	2.3674
786.108	-36331.4	-14502.4	1.81802	-2.33864	4.90971e-292	2.26732
786.125	-36331.4	-14502.4	1.77678	-2.34023	-1.18307e-292	2.18585
786.142	-36331.4	-14502.4	1.7348	-2.33986	3.31208e-293	2.13703
786.159	-36331.4	-14502.4	1.69771	-2.34034	-8.80817e-294	2.12141
786.176	-36331.4	-14502.3	1.65741	-2.33828	2.07955e-294	2.13133
786.193	-36331.4	-14502.3	1.61821	-2.33489	-5.75381e-295	2.15497
786.21	-36331.3	-14502.3	1.58005	-2.32971	1.52848e-295	2.18107
786.227	-36331.3	-14502.3	1.54037	-2.32241	-3.51588e-296	2.2059
786.244	-36331.3	-14502.2	1.5008	-2.31576	9.63814e-297	2.22534
786.261	-36331.3	-14502.2	1.4611	-2.30868	-2.55705e-297	2.24029
786.278	-36331.3	-14502.2	1.41886	-2.30446	5.68217e-298	2.25355
786.295	-36331.3	-14502.2	1.38041	-2.29883	-1.54621e-298	2.26437
786.312	-36331.3	-14502.1	1.34434	-2.29192	4.09593e-299	2.27177
786.329	-36331.3	-14502.1	1.30608	-2.28508	-8.67184e-300	2.27679
786.346	-36331.3	-14502.1	1.2657	-2.27788	2.34594e-300	2.28048
786.363	-36331.3	-14502.1	1.22907	-2.27432	-6.20311e-301	2.28147
786.38	-36331.3	-14502.1	1.18729	-2.26793	1.22e-301	2.27719
786.397	-36331.3	-14502	1.1498	-2.26149	-3.28525e-302	2.26507
786.414	-36331.2	-14502	1.11051	-2.2513	8.66755e-303	2.25087
786.431	-36331.2	-14502	1.07111	-2.24959	-1.49823e-303	2.23754
786.448	-36331.2	-14502	1.03426	-2.25544	4.02062e-304	2.2314
786.465	-36331.2	-14502	0.997751	-2.26855	-1.05783e-304	2.22785
786.482	-36331.2	-14502	0.959009	-2.27924	1.35189e-305	2.22951
786.499	-36331.2	-14501.9	0.919002	-2.29846	-3.61948e-306	2.23977
786.516	-36331.2	-14501.9	0.8791	-2.33097	9.48918e-307	2.26292
786.533	-36331.2	-14501.9	0.836667	-2.37333	0	2.29847
786.55	-36331.2	-14501.9	0.796667	-2.41	0	2.34096
786.567	-36331.2	-14501.9	0.756667	-2.46	0	2.39107
786.584	-36331.2	-14501.9	0.710798	-2.51702	0	2.45358
786.601	-36331.2	-14501.9	0.670947	-2.57998	0	2.51321
786.618	-36331.2	-14501.8	0.627341	-2.62961	0	2.56967
786.635	-36331.2	-14501.8	0.581096	-2.67825	0	2.61956
786.652	-36331.2	-14501.8	0.534872	-2.70973	0	2.65628
786.669	-36331.2	-14501.8	0.491106	-2.7324	0	2.68357
786.686	-36331.2	-14501.8	0.441452	-2.74894	0	2.70198
786.703	-36331.2	-14501.8	0.395188	-2.75801	0	2.71279
786.72	-36331.2	-14501.8	0.348387	-2.76421	0	2.7187
786.737	-36331.2	-14501.8	0.303042	-2.76696	0	2.72134
786.754	-36331.2	-14501.8	0.259462	-2.76626	0	2.71908
786.771	-36331.2	-14501.8	0.211698	-2.76173	0	2.71291
786.788	-36331.1	-14501.8	0.162578	-2.75523	0	2.70171
786.805	-36331.2	-14501.8	0.116649	-2.74562	0	2.69647
786.822	-36331.1	-14501.8	0.068408	-2.73775	0	2.53526
