# Supplementary material for: Extraction of driving behavior primitives considering driver expectation and vehicle dynamics
Source: PLoS One. 2025 Dec 31;20(12):e0340123. doi: 10.1371/journal.pone.0340123 (PMC12755792; doi:10.1371/journal.pone.0340123)
Supplement: S1 File — (ZIP) [file pone.0340123.s001.zip › DataSetForPimitiveExaction-1/straight driving/d1c15_s_1.xlsx]

## Sheet: Sheet1
221.001	-36416.8	-14725.9	9.96083	-0.21	0.00995508	0.0196079
221.018	-36416.8	-14725.7	9.95744	-0.21	0.0100122	0.0196075
221.035	-36416.7	-14725.6	9.95414	-0.21	0.00999679	0.0196093
221.052	-36416.6	-14725.4	9.95062	-0.21	0.0100006	0.0196036
221.069	-36416.6	-14725.3	9.94724	-0.21	0.00999985	0.0196245
221.086	-36416.5	-14725.1	9.94394	-0.21	0.00999996	0.0195453
221.103	-36416.5	-14724.9	9.94041	-0.210001	0.0100002	0.0205055
221.12	-36416.4	-14724.8	9.93705	-0.209997	0.00999908	0.0225587
221.137	-36416.3	-14724.7	9.93374	-0.210011	0.0100034	0.0257269
221.154	-36416.3	-14724.5	9.93021	-0.209977	0.00999308	0.0292206
221.171	-36416.2	-14724.3	9.92686	-0.210088	0.0100267	0.03246
221.188	-36416.2	-14724.2	9.92354	-0.206892	0.00990018	0.0367724
221.205	-36416.1	-14724	9.92	-0.203333	0.0133333	0.0413943
221.222	-36416.1	-14723.9	9.91667	-0.2	0.0166667	0.046841
221.239	-36416	-14723.7	9.91333	-0.2	0.02	0.0511983
221.256	-36415.9	-14723.5	9.9098	-0.199994	0.0200116	0.0569769
221.273	-36415.9	-14723.4	9.90647	-0.200002	0.0198693	0.0624453
221.29	-36415.8	-14723.2	9.90313	-0.2	0.0165566	0.0690056
221.307	-36415.7	-14723.1	9.89957	-0.2	0.0167227	0.0746633
221.324	-36415.7	-14722.9	9.89637	-0.2	0.0166465	0.0788479
221.341	-36415.6	-14722.8	9.8926	-0.2	0.0166913	0.0820922
221.358	-36415.6	-14722.6	9.88577	-0.2	0.0165444	0.0855681
221.375	-36415.5	-14722.4	9.88283	-0.2	0.0171434	0.0887922
221.392	-36415.4	-14722.3	9.87936	-0.2	0.0202547	0.0921361
221.409	-36415.4	-14722.1	9.87587	-0.2	0.019915	0.0954174
221.426	-36415.3	-14722	9.87256	-0.2	0.0200254	0.0973041
221.443	-36415.3	-14721.8	9.86917	-0.2	0.0199837	0.0981021
221.46	-36415.2	-14721.6	9.86566	-0.2	0.0200517	0.0980197
221.477	-36415.2	-14721.5	9.86237	-0.2	0.0198109	0.0980445
221.494	-36415.1	-14721.4	9.85896	-0.2	0.020795	0.0980378
221.511	-36415	-14721.2	9.85546	-0.2	0.0245536	0.0980402
221.528	-36415	-14721	9.85218	-0.2	0.0280227	0.0980367
221.545	-36414.9	-14720.9	9.84875	-0.2	0.0302668	0.0980479
221.562	-36414.8	-14720.7	9.84527	-0.2	0.0299226	0.0980014
221.579	-36414.8	-14720.6	9.84199	-0.2	0.0300206	0.0982576
221.596	-36414.7	-14720.4	9.83852	-0.2	0.029995	0.100288
221.613	-36414.7	-14720.2	9.83516	-0.2	0.0300014	0.104748
221.63	-36414.6	-14720.1	9.83144	-0.2	0.0299996	0.110898
221.647	-36414.6	-14719.9	9.83	-0.2	0.0300001	0.117254
221.664	-36414.5	-14719.8	9.82856	-0.2	0.03	0.122314
221.681	-36414.4	-14719.6	9.82484	-0.2	0.03	0.125971
221.698	-36414.4	-14719.5	9.82148	-0.200001	0.03	0.129203
221.715	-36414.3	-14719.3	9.81801	-0.199995	0.03	0.133192
221.732	-36414.3	-14719.2	9.81473	-0.20002	0.03	0.138008
221.749	-36414.2	-14719	9.81125	-0.19993	0.0300001	0.145082
221.766	-36414.1	-14718.8	9.80782	-0.200281	0.0299995	0.154152
221.783	-36414.1	-14718.7	9.80454	-0.198044	0.0300019	0.166816
221.8	-36414	-14718.5	9.80104	-0.194393	0.0299937	0.188599
221.817	-36414	-14718.4	9.79763	-0.190708	0.0300251	0.221514
221.834	-36413.9	-14718.2	9.79434	-0.189835	0.029906	0.264325
221.851	-36413.8	-14718.1	9.79083	-0.190035	0.0303027	0.316504
221.868	-36413.8	-14717.9	9.78744	-0.189991	0.0273163	0.366313
221.885	-36413.7	-14717.8	9.78414	-0.190003	0.0265847	0.409028
221.902	-36413.7	-14717.6	9.78062	-0.19	0.0264448	0.446279
221.919	-36413.6	-14717.4	9.77724	-0.19	0.0295148	0.475726
221.936	-36413.6	-14717.3	9.77394	-0.19	0.0301232	0.502529
221.953	-36413.5	-14717.1	9.77041	-0.19	0.0299787	0.533317
221.97	-36413.4	-14717	9.76705	-0.19	0.0300057	0.564013
221.987	-36413.4	-14716.8	9.76374	-0.19	0.0299985	0.593579
222.004	-36413.3	-14716.7	9.76021	-0.19	0.0300002	0.620578
222.021	-36413.3	-14716.5	9.75686	-0.19	0.0299999	0.641665
222.038	-36413.2	-14716.4	9.75354	-0.19	0.03	0.657123
222.055	-36413.1	-14716.2	9.75	-0.19	0.03	0.669935
222.072	-36413.1	-14716	9.74667	-0.19	0.03	0.67756
222.089	-36413	-14715.9	9.74333	-0.19	0.03	0.683007
222.106	-36412.9	-14715.7	9.73993	-0.189894	0.03	0.684083
222.123	-36412.9	-14715.6	9.73992	-0.18645	0.03	0.682862
222.14	-36412.8	-14715.4	9.73643	-0.18313	0.03	0.679538
222.157	-36412.8	-14715.3	9.73294	-0.179627	0.03	0.675973
222.174	-36412.7	-14715.1	9.72961	-0.17614	0.03	0.670186
222.191	-36412.7	-14715	9.72628	-0.16881	0.03	0.661027
222.208	-36412.6	-14714.8	9.7226	-0.158546	0.03	0.649448
222.225	-36412.5	-14714.7	9.7199	-0.152122	0.03	0.640269
222.242	-36412.5	-14714.5	9.71963	-0.145925	0.03	0.634059
222.259	-36412.4	-14714.3	9.71581	-0.142058	0.03	0.628223
222.276	-36412.4	-14714.2	9.71245	-0.135072	0.03	0.621235
222.293	-36412.3	-14714.1	9.70972	-0.128237	0.03	0.612115
222.31	-36412.2	-14713.9	9.71024	-0.12202	0.03	0.603417
222.327	-36412.2	-14713.7	9.70927	-0.119121	0.03	0.597688
222.344	-36412.1	-14713.6	9.70561	-0.115609	0.03	0.593704
222.361	-36412.1	-14713.4	9.70197	-0.11214	0.03	0.590336
222.378	-36412	-14713.3	9.69966	-0.10883	0.03	0.587113
222.395	-36412	-14713.1	9.70027	-0.105472	0.03	0.583694
222.412	-36411.9	-14712.9	9.69888	-0.10171	0.03	0.580629
222.429	-36411.8	-14712.8	9.6953	-0.0997252	0.03	0.578941
222.446	-36411.8	-14712.7	9.69167	-0.100067	0.03	0.578339
222.463	-36411.7	-14712.5	9.68971	-0.0999808	0.03	0.57855
222.48	-36411.7	-14712.4	9.69001	-0.100005	0.03	0.577826
222.497	-36411.6	-14712.2	9.69023	-0.0999985	0.03	0.573738
222.514	-36411.5	-14712	9.68848	-0.100002	0.03	0.56303
222.531	-36411.5	-14711.9	9.68493	-0.0999956	0.03	0.545882
222.548	-36411.4	-14711.7	9.68122	-0.100015	0.03	0.523229
222.565	-36411.3	-14711.6	9.67974	-0.0999374	0.03	0.499394
222.582	-36411.3	-14711.4	9.68009	-0.100235	0.03	0.476982
222.599	-36411.2	-14711.3	9.67991	-0.0983764	0.03	0.452844
222.616	-36411.2	-14711.1	9.68028	-0.0924568	0.03	0.430693
222.633	-36411.1	-14711	9.67804	-0.0857706	0.03	0.411447
222.65	-36411.1	-14710.8	9.67439	-0.0784963	0.03	0.395169
222.667	-36411	-14710.6	9.67071	-0.0741016	0.03	0.382233
222.684	-36410.9	-14710.5	9.66983	-0.0710752	0.03	0.372784
222.701	-36410.9	-14710.3	9.67003	-0.0674191	0.03	0.364546
222.718	-36410.8	-14710.2	9.66999	-0.0643588	0.03	0.35768
222.735	-36410.8	-14710.1	9.67	-0.0583636	0.03	0.351238
222.752	-36410.7	-14709.9	9.67	-0.0513445	0.03	0.344435
222.769	-36410.6	-14709.7	9.67	-0.0421168	0.03	0.336176
222.786	-36410.6	-14709.6	9.67	-0.0270369	0.03	0.323571
222.803	-36410.5	-14709.4	9.67	-0.000620669	0.03	0.298921
222.82	-36410.5	-14709.3	9.66999	0.0380879	0.03	0.263037
222.837	-36410.4	-14709.1	9.67004	0.0869229	0.03	0.21734
222.854	-36410.3	-14709	9.66991	0.143429	0.03	0.164291
222.871	-36410.3	-14708.8	9.67311	0.19393	0.03	0.115906
222.888	-36410.2	-14708.7	9.67647	0.237645	0.03	0.0741919
222.905	-36410.2	-14708.5	9.68	0.273333	0.03	0.0381264
222.922	-36410.1	-14708.4	9.68333	0.3	0.03	0.00980392
222.939	-36410.1	-14708.2	9.69	0.326667	0.03	-0.0196078
222.956	-36410	-14708	9.69707	0.35865	0.03	-0.0580351
222.973	-36409.9	-14707.9	9.70372	0.391851	0.0300002	-0.102986
222.99	-36409.9	-14707.8	9.71041	0.421754	0.0299994	-0.152263
223.007	-36409.8	-14707.6	9.7175	0.449445	0.0300044	-0.202716
223.024	-36409.8	-14707.4	9.72403	0.4688	0.0299832	-0.244049
223.041	-36409.7	-14707.3	9.73109	0.484822	0.0300626	-0.278357
223.058	-36409.6	-14707.1	9.74185	0.49524	0.0296197	-0.307142
223.075	-36409.6	-14707	9.75182	0.504324	0.026054	-0.326619
223.092	-36409.5	-14706.8	9.76144	0.507269	0.0226342	-0.342411
223.109	-36409.5	-14706.6	9.76825	0.51031	0.0197199	-0.356312
223.126	-36409.4	-14706.5	9.77474	0.509926	0.0200748	-0.372147
223.143	-36409.3	-14706.4	9.78225	0.509986	0.019981	-0.391918
223.16	-36409.3	-14706.2	9.79304	0.510159	0.0200059	-0.415194
223.177	-36409.2	-14706	9.80305	0.509293	0.0199984	-0.43624
223.194	-36409.2	-14705.9	9.81232	0.505607	0.0200005	-0.455321
223.211	-36409.1	-14705.7	9.81906	0.501952	0.0199996	-0.471301
223.228	-36409	-14705.6	9.82544	0.499734	0.0200011	-0.483263
223.245	-36409	-14705.4	9.83349	0.500017	0.0199961	-0.493919
223.262	-36408.9	-14705.2	9.84421	0.500207	0.0200168	-0.5041
223.279	-36408.9	-14705.1	9.85428	0.498916	0.019937	-0.513777
223.296	-36408.8	-14705	9.86316	0.4952	0.0202279	-0.523879
223.313	-36408.7	-14704.8	9.86986	0.49151	0.0186875	-0.534152
223.33	-36408.7	-14704.7	9.87615	0.48973	0.0151122	-0.543464
223.347	-36408.6	-14704.5	9.88477	0.490065	0.0114415	-0.551536
223.364	-36408.6	-14704.3	9.89536	0.489982	0.00971309	-0.556627
223.381	-36408.5	-14704.2	9.9055	0.490005	0.0100763	-0.558418
223.398	-36408.4	-14704	9.91396	0.489998	0.00998208	-0.559351
223.415	-36408.4	-14703.8	9.92068	0.490003	0.0100046	-0.561043
223.432	-36408.3	-14703.7	9.92683	0.48999	0.0100002	-0.563935
223.449	-36408.3	-14703.5	9.93633	0.490035	0.00999518	-0.567415
223.466	-36408.2	-14703.4	9.94462	0.489858	0.0100206	-0.570771
223.483	-36408.1	-14703.2	9.95092	0.490533	0.00992258	-0.573647
223.5	-36408.1	-14703.1	9.95771	0.486048	0.0102597	-0.573155
223.517	-36408	-14702.9	9.96685	0.474919	0.00779358	-0.566479
223.534	-36408	-14702.8	9.97733	0.454122	0.00436288	-0.552927
223.551	-36407.9	-14702.6	9.98513	0.429022	0.000602396	-0.53498
223.568	-36407.8	-14702.4	9.99176	0.405469	-0.000148872	-0.516133
223.585	-36407.8	-14702.3	9.99842	0.382064	3.93647e-05	-0.499501
223.602	-36407.7	-14702.1	10.0054	0.360194	-7.74207e-06	-0.482949
223.619	-36407.6	-14701.9	10.0125	0.342371	2.08481e-06	-0.471239
223.636	-36407.6	-14701.8	10.0158	0.331718	-5.5004e-07	-0.46126
223.653	-36407.5	-14701.6	10.0226	0.321098	9.50774e-08	-0.453895
223.67	-36407.5	-14701.5	10.0262	0.314076	-2.55147e-08	-0.448179
223.687	-36407.4	-14701.3	10.0327	0.307311	6.71298e-09	-0.445756
223.704	-36407.3	-14701.1	10.0364	0.303531	-8.57902e-10	-0.44347
223.721	-36407.3	-14701	10.043	0.300107	2.29691e-10	-0.44231
223.738	-36407.2	-14700.9	10.0464	0.299995	-6.02181e-11	-0.442179
223.755	-36407.1	-14700.7	10.0533	0.3	0	-0.445534
223.772	-36407.1	-14700.5	10.0567	0.303333	0	-0.45098
223.789	-36407	-14700.4	10.0633	0.306667	0	-0.456427
223.806	-36407	-14700.2	10.067	0.3101	2.61504e-13	-0.45982
223.823	-36406.9	-14700	10.0736	0.309973	-6.99103e-14	-0.460799
223.84	-36406.9	-14699.9	10.077	0.310007	1.81365e-14	-0.46078
223.857	-36406.8	-14699.7	10.0839	0.309997	-9.0003e-15	-0.460786
223.874	-36406.7	-14699.6	10.0873	0.309999	2.40508e-15	-0.460786
223.891	-36406.7	-14699.4	10.0939	0.310008	-6.19875e-16	-0.460778
223.908	-36406.6	-14699.2	10.0976	0.309952	2.30779e-16	-0.460821
223.925	-36406.5	-14699.1	10.1045	0.310181	-6.16396e-17	-0.460631
223.942	-36406.5	-14698.9	10.1113	0.309282	1.57694e-17	-0.457808
223.959	-36406.4	-14698.7	10.1177	0.300907	-5.2203e-18	-0.449364
223.976	-36406.3	-14698.6	10.1207	0.285229	1.39357e-18	-0.433787
223.993	-36406.3	-14698.5	10.124	0.260744	-3.53512e-19	-0.412761
224.01	-36406.2	-14698.3	10.1285	0.236222	1.09752e-19	-0.388635
224.027	-36406.2	-14698.1	10.1346	0.213803	-2.9281e-20	-0.367706
224.044	-36406.1	-14698	10.1378	0.194508	7.35542e-21	-0.348597
224.061	-36406	-14697.8	10.1401	0.178077	-2.1931e-21	-0.332614
224.078	-36406	-14697.6	10.1408	0.166299	5.84719e-22	-0.320692
224.095	-36405.9	-14697.5	10.1446	0.156422	-1.45207e-22	-0.309821
224.112	-36405.8	-14697.3	10.1483	0.145076	4.21112e-23	-0.297415
224.129	-36405.8	-14697.2	10.15	0.129306	-1.12193e-23	-0.281686
224.146	-36405.7	-14697	10.1511	0.106599	2.74842e-24	-0.260903
224.163	-36405.7	-14696.8	10.1549	0.0821898	-7.81198e-25	-0.23741
224.18	-36405.6	-14696.7	10.1585	0.0589629	2.07952e-25	-0.2152
224.197	-36405.5	-14696.5	10.1603	0.0363041	-5.01092e-26	-0.193493
224.214	-36405.5	-14696.3	10.1599	0.0169658	1.40284e-26	-0.175371
224.231	-36405.4	-14696.2	10.16	0.00436796	-3.73072e-27	-0.162227
224.248	-36405.3	-14696	10.16	-0.00559562	8.808e-28	-0.151303
224.265	-36405.3	-14695.9	10.16	-0.0157048	-2.43704e-28	-0.140744
224.282	-36405.2	-14695.7	10.1599	-0.0275181	6.47392e-29	-0.129376
224.299	-36405.2	-14695.5	10.1603	-0.041683	-1.48916e-29	-0.115996
224.316	-36405.1	-14695.4	10.158	-0.0555745	4.08226e-30	-0.103077
224.333	-36405.1	-14695.2	10.1546	-0.0668438	-1.08304e-30	-0.0925148
224.35	-36405	-14695	10.1508	-0.0749079	2.4067e-31	-0.0844747
224.367	-36404.9	-14694.9	10.1498	-0.0794363	-6.54901e-32	-0.0801511
224.384	-36404.9	-14694.8	10.1501	-0.0801947	1.73484e-32	-0.0786743
224.401	-36404.8	-14694.6	10.1499	-0.0797391	-3.67298e-33	-0.0776843
224.418	-36404.7	-14694.4	10.1503	-0.0824244	9.93622e-34	-0.0757865
224.435	-36404.7	-14694.3	10.1476	-0.0859013	-2.62716e-34	-0.0727254
224.452	-36404.6	-14694.1	10.144	-0.0893596	5.16188e-35	-0.0692017
224.469	-36404.5	-14693.9	10.1404	-0.0928143	-1.37018e-35	-0.0660301
224.486	-36404.5	-14693.8	10.1399	-0.096047	2.36862e-36	-0.0615419
224.503	-36404.4	-14693.6	10.14	-0.102706	-6.36403e-37	-0.0572174
224.52	-36404.4	-14693.4	10.1402	-0.106137	1.70303e-37	-0.0517858
224.537	-36404.3	-14693.3	10.1371	-0.112677	-4.4807e-38	-0.0474203
224.554	-36404.2	-14693.1	10.1336	-0.116383	5.72622e-39	-0.0417046
224.571	-36404.2	-14693	10.1301	-0.123027	-1.5331e-39	-0.0373119
224.588	-36404.1	-14692.8	10.1299	-0.126377	4.01891e-40	-0.0319001
224.605	-36404	-14692.6	10.13	-0.133333	0	-0.0272331
224.622	-36404	-14692.5	10.1267	-0.136667	7.46161e-52	-0.0228758
224.639	-36403.9	-14692.3	10.1231	-0.140079	6.51551e-42	-0.0205771
224.656	-36403.9	-14692.1	10.1199	-0.140081	-1.74554e-42	-0.0183984
224.673	-36403.8	-14692	10.1199	-0.143551	4.66652e-43	-0.0161714
224.69	-36403.7	-14691.9	10.1164	-0.14689	-1.21061e-43	-0.0128937
224.707	-36403.7	-14691.7	10.1129	-0.150198	6.00771e-44	-0.0107167
224.724	-36403.6	-14691.5	10.1099	-0.149883	-1.60539e-44	-0.00970474
224.741	-36403.6	-14691.4	10.1098	-0.150276	4.13767e-45	-0.00851684
224.758	-36403.5	-14691.2	10.106	-0.153964	-1.54045e-45	-0.00597625
224.775	-36403.4	-14691	10.1026	-0.157335	4.11438e-46	-0.00278204
224.792	-36403.4	-14690.9	10.0999	-0.160205	-1.05236e-46	-0.000810858
224.809	-36403.3	-14690.7	10.0995	-0.159932	3.47177e-47	7.4746e-05
224.826	-36403.2	-14690.6	10.0958	-0.160017	-8.80715e-48	-1.89615e-05
224.843	-36403.2	-14690.4	10.0921	-0.159995	2.73505e-48	5.88847e-06
224.86	-36403.1	-14690.2	10.0899	-0.160001	-7.32628e-49	-1.57732e-06
224.877	-36403.1	-14690.1	10.0894	-0.16	1.95461e-49	4.2082e-07
224.894	-36403	-14689.9	10.0855	-0.16	-4.90999e-50	-1.0571e-07
224.911	-36402.9	-14689.7	10.0822	-0.16	1.46397e-50	3.15187e-08
224.928	-36402.9	-14689.6	10.0788	-0.16	-3.9032e-51	-8.40345e-09
224.945	-36402.8	-14689.4	10.0755	-0.16	9.69302e-52	2.08688e-09
224.962	-36402.7	-14689.3	10.0716	-0.16	-2.81106e-52	-6.05256e-10
224.979	-36402.7	-14689.1	10.07	-0.16	7.48924e-53	1.61406e-10
224.996	-36402.6	-14689	10.0688	-0.16	-1.83466e-53	-4.0096e-11
225.013	-36402.6	-14688.8	10.0651	-0.16	5.21474e-54	1.37532e-11
225.03	-36402.5	-14688.7	10.0615	-0.16	-1.3881e-54	-1.24871e-11
225.047	-36402.4	-14688.5	10.06	-0.16	3.34328e-55	3.46487e-11
225.064	-36402.4	-14688.3	10.0586	-0.16	-9.29475e-56	-1.41004e-10
225.081	-36402.3	-14688.2	10.0547	-0.16	2.19452e-56	4.98445e-10
225.098	-36402.2	-14688	10.0514	-0.16	-6.07536e-57	-2.03534e-09
225.115	-36402.2	-14687.8	10.048	-0.16	1.62689e-57	7.63974e-09
225.132	-36402.1	-14687.7	10.0448	-0.16	-4.32177e-58	-2.85236e-08
225.149	-36402.1	-14687.5	10.0409	-0.16	9.94113e-59	9.83171e-08
225.166	-36402	-14687.3	10.0401	-0.16	-2.72517e-59	-3.95894e-07
225.183	-36401.9	-14687.2	10.0381	-0.16	7.22966e-60	1.48487e-06
225.2	-36401.9	-14687	10.0344	-0.16	-1.60539e-60	-4.9801e-06
225.217	-36401.8	-14686.9	10.0306	-0.16	4.3224e-61	1.98252e-05
225.234	-36401.8	-14686.7	10.0301	-0.16	-9.15131e-62	-6.41126e-05
225.251	-36401.7	-14686.6	10.0276	-0.16	2.47564e-62	0.000739927
225.268	-36401.6	-14686.4	10.0242	-0.16	-6.54608e-63	0.00260388
225.285	-36401.6	-14686.3	10.0204	-0.16	1.28745e-63	0.00595733
225.302	-36401.5	-14686.1	10.0201	-0.16	-3.46689e-64	0.00842672
225.319	-36401.4	-14685.9	10.0174	-0.16	9.14679e-65	0.0097012
225.336	-36401.4	-14685.8	10.0138	-0.16	-1.58107e-65	0.00982064
225.353	-36401.3	-14685.6	10.0102	-0.16	4.24292e-66	0.00979944
225.37	-36401.3	-14685.5	10.0101	-0.16	-1.11633e-66	0.00980508
225.387	-36401.2	-14685.3	10.0069	-0.16	1.42678e-67	0.00980381
225.404	-36401.1	-14685.1	10.0035	-0.16	-3.82551e-68	0.00980382
225.421	-36401.1	-14685	10.0002	-0.16	1.02345e-68	0.00980443
225.438	-36401	-14684.8	9.99686	-0.16	-2.68289e-69	0.009802
225.455	-36401	-14684.6	9.99333	-0.16	1.9094e-80	0.00980392
225.472	-36400.9	-14684.5	9.99	-0.16	-4.98448e-81	0.00980392
225.489	-36400.8	-14684.3	9.98992	-0.16	-4.34953e-71	0.0109906
225.506	-36400.8	-14684.2	9.98645	-0.16	1.16526e-71	0.0132481
225.523	-36400.7	-14684	9.98311	-0.16	-3.11521e-72	0.0165095
225.54	-36400.7	-14683.9	9.97994	-0.16	8.08163e-73	0.0186136
225.557	-36400.6	-14683.7	9.97981	-0.16	-4.01054e-73	0.0196558
225.574	-36400.5	-14683.6	9.97625	-0.16	1.07169e-73	0.019595
225.591	-36400.5	-14683.4	9.97286	-0.16	-2.76161e-74	0.0196111
225.608	-36400.4	-14683.2	9.96987	-0.16	1.02512e-74	0.0196066
225.625	-36400.4	-14683.1	9.96964	-0.16	-2.62265e-75	0.0196082
225.642	-36400.3	-14682.9	9.96578	-0.16	8.68414e-76	0.0196077
225.659	-36400.2	-14682.7	9.96258	-0.16	-2.32628e-76	0.0196079
225.676	-36400.2	-14682.6	9.95921	-0.16	6.20994e-77	0.0196078
225.693	-36400.1	-14682.5	9.95589	-0.16	-1.57489e-77	0.0196078
225.71	-36400	-14682.3	9.95212	-0.16	4.86995e-78	0.0196078
225.727	-36400	-14682.1	9.94992	-0.16	-1.22333e-78	0.0196078
225.744	-36399.9	-14682	9.94917	-0.16	3.64751e-79	0.0196078
225.761	-36399.9	-14681.8	9.94548	-0.16	-9.72492e-80	0.0196078
225.778	-36399.8	-14681.7	9.94186	-0.16	2.4151e-80	0.0196078
225.795	-36399.7	-14681.5	9.93991	-0.16	-7.00667e-81	0.0196078
225.812	-36399.7	-14681.3	9.93899	-0.16	1.87666e-81	0.0196078
225.829	-36399.6	-14681.2	9.93521	-0.16	-4.99981e-82	0.0196078
225.846	-36399.6	-14681	9.93191	-0.16	1.22482e-82	0.0196078
225.863	-36399.5	-14680.9	9.92837	-0.16	-3.48137e-83	0.0196079
225.88	-36399.4	-14680.7	9.92521	-0.16	9.26726e-84	0.0196078
225.897	-36399.4	-14680.6	9.92136	-0.16	-2.23309e-84	0.0196079
225.914	-36399.3	-14680.4	9.91999	-0.16	6.25167e-85	0.0196074
225.931	-36399.3	-14680.3	9.91856	-0.16	-1.66258e-85	0.0196094
225.948	-36399.2	-14680.1	9.9148	-0.16	3.92524e-86	0.0196023
225.965	-36399.1	-14679.9	9.91101	-0.16	-1.08605e-86	0.0196306
225.982	-36399.1	-14679.8	9.91009	-0.16	2.88507e-87	0.0195225
225.999	-36399	-14679.6	9.90814	-0.16	-6.63637e-88	0.020168
226.016	-36398.9	-14679.4	9.90452	-0.16	1.81924e-88	0.021954
226.033	-36398.9	-14679.3	9.90083	-0.16	-4.82652e-89	0.0249991
226.05	-36398.8	-14679.1	9.90009	-0.16	1.07253e-89	0.0277714
226.067	-36398.8	-14679	9.89783	-0.16	-2.91853e-90	0.029227
226.084	-36398.7	-14678.8	9.89437	-0.16	7.73123e-91	0.0294534
226.101	-36398.6	-14678.7	9.89054	-0.16	-1.63684e-91	0.029403
226.118	-36398.6	-14678.5	9.89009	-0.16	4.42804e-92	0.0294141
226.135	-36398.5	-14678.4	9.88764	-0.16	-1.17086e-92	0.0294112
226.152	-36398.5	-14678.2	9.88392	-0.16	2.30279e-93	0.0294118
226.169	-36398.4	-14678	9.88059	-0.16	-6.20104e-94	0.0294121
226.186	-36398.4	-14677.9	9.87725	-0.160001	1.63603e-94	0.0294105
226.203	-36398.3	-14677.7	9.8738	-0.159997	-2.82797e-95	0.0294151
226.22	-36398.2	-14677.6	9.87018	-0.160012	7.58907e-96	0.029399
226.237	-36398.2	-14677.4	9.87012	-0.159957	-1.9967e-96	0.0294596
226.254	-36398.1	-14677.2	9.8669	-0.160087	2.55174e-97	0.0284178
226.271	-36398	-14677.1	9.86355	-0.156884	-6.83192e-98	0.0263123
226.288	-36398	-14677	9.86008	-0.153552	1.79112e-98	0.0230562
226.305	-36397.9	-14676.8	9.86	-0.15	-1.27686e-109	0.0206972
226.322	-36397.9	-14676.6	9.85667	-0.15	0	0.0196078
226.339	-36397.8	-14676.5	9.85333	-0.15	0	0.0196078
226.356	-36397.7	-14676.3	9.84993	-0.150002	-7.77814e-101	0.0196063
226.373	-36397.7	-14676.2	9.84992	-0.149999	2.07941e-101	0.0196083
226.39	-36397.6	-14676	9.84644	-0.15	-5.3945e-102	0.0196078
226.407	-36397.6	-14675.8	9.84286	-0.15	2.67704e-102	0.0196076
226.424	-36397.5	-14675.7	9.83991	-0.149999	-7.15365e-103	0.0196089
226.441	-36397.4	-14675.6	9.83978	-0.150005	1.84375e-103	0.0196037
226.458	-36397.4	-14675.4	9.83602	-0.149971	-6.86426e-104	0.0196317
226.475	-36397.3	-14675.2	9.83264	-0.150108	1.8334e-104	0.0195116
226.492	-36397.3	-14675.1	9.82989	-0.149575	-4.69045e-105	0.0182004
226.509	-36397.2	-14674.9	9.82952	-0.145832	1.55272e-105	0.0155904
226.526	-36397.1	-14674.8	9.82585	-0.142437	-4.14494e-106	0.0124345
226.543	-36397.1	-14674.6	9.82236	-0.13976	1.05119e-106	0.010528
226.56	-36397	-14674.4	9.81988	-0.140074	-3.25054e-107	0.00972212
226.577	-36397	-14674.3	9.81928	-0.139981	8.16556e-108	0.00982447
226.594	-36396.9	-14674.1	9.81542	-0.140006	-2.43545e-108	0.00979779
226.611	-36396.8	-14674	9.812	-0.139999	6.52345e-109	0.00980556
226.628	-36396.8	-14673.8	9.80966	-0.14	-1.73927e-109	0.00980348
226.645	-36396.7	-14673.7	9.81027	-0.14	4.31922e-110	0.00980403
226.662	-36396.6	-14673.5	9.80887	-0.14	-1.25261e-110	0.00980389
226.679	-36396.6	-14673.4	9.80532	-0.14	3.33721e-111	0.00980393
226.696	-36396.5	-14673.2	9.80161	-0.14	-8.17528e-112	0.00980392
226.713	-36396.5	-14673	9.79995	-0.14	2.3237e-112	0.00980392
226.73	-36396.4	-14672.9	9.79878	-0.14	-6.1856e-113	0.00980391
226.747	-36396.4	-14672.7	9.795	-0.14	1.49052e-113	0.00980395
226.764	-36396.3	-14672.6	9.79122	-0.14	-4.17279e-114	0.00980382
226.781	-36396.2	-14672.4	9.79005	-0.14	1.10972e-114	0.00980431
226.798	-36396.2	-14672.3	9.78839	-0.14	-2.61997e-115	0.00980257
226.815	-36396.1	-14672.1	9.78468	-0.14	7.24906e-116	0.00980943
226.832	-36396.1	-14672	9.78113	-0.14	-1.92569e-116	0.00978324
226.849	-36396	-14671.8	9.77973	-0.14	4.42956e-117	0.00987525
226.866	-36395.9	-14671.6	9.78034	-0.14	-1.21428e-117	0.0092216
226.883	-36395.9	-14671.5	9.77802	-0.14	3.22138e-118	0.00748945
226.9	-36395.8	-14671.3	9.77442	-0.14	-7.15327e-119	0.00425896
226.917	-36395.7	-14671.2	9.77063	-0.14	1.92598e-119	0.00159024
226.934	-36395.7	-14671	9.77011	-0.140001	-4.07789e-120	0.000166708
226.951	-36395.6	-14670.9	9.76761	-0.139995	1.10413e-120	-3.57697e-05
226.968	-36395.6	-14670.7	9.76413	-0.140018	-2.95571e-121	-8.20118e-06
226.985	-36395.5	-14670.6	9.76056	-0.139934	7.81497e-122	6.85745e-05
227.002	-36395.5	-14670.4	9.75984	-0.140201	-1.53549e-122	-0.000799557
227.019	-36395.4	-14670.3	9.76026	-0.137354	4.07584e-123	-0.00282436
227.036	-36395.3	-14670.1	9.75712	-0.133768	-7.0459e-124	-0.00525478
227.053	-36395.3	-14669.9	9.75376	-0.130234	1.8931e-124	-0.0055906
227.07	-36395.2	-14669.8	9.75019	-0.129939	-5.06596e-125	-0.00356213
227.087	-36395.2	-14669.7	9.75012	-0.130016	1.33287e-125	-0.00130305
227.104	-36395.1	-14669.5	9.7469	-0.129998	-1.70337e-126	-3.06459e-05
227.121	-36395	-14669.3	9.74355	-0.130001	4.56053e-127	8.13379e-06
227.138	-36395	-14669.2	9.74008	-0.13	-1.19563e-127	-2.13243e-06
227.155	-36394.9	-14669	9.74	-0.13	0	1.15648e-18
227.172	-36394.9	-14668.9	9.73667	-0.13	0	1.15648e-18
227.189	-36394.8	-14668.7	9.73333	-0.13	0	1.15648e-18
227.206	-36394.7	-14668.6	9.72989	-0.13	5.18063e-130	9.23976e-09
227.223	-36394.7	-14668.4	9.73006	-0.13	-1.344e-130	-2.39705e-09
227.24	-36394.6	-14668.3	9.72975	-0.13	6.67085e-131	1.18976e-09
227.257	-36394.6	-14668.1	9.72625	-0.13	-1.7871e-131	-3.18732e-10
227.274	-36394.5	-14667.9	9.72289	-0.13	4.77547e-132	8.51714e-11
227.291	-36394.4	-14667.8	9.71983	-0.13	-1.23058e-132	-2.19475e-11
227.308	-36394.4	-14667.7	9.72016	-0.13	4.56796e-133	8.14704e-12
227.325	-36394.3	-14667.5	9.71956	-0.13	-1.16864e-133	-2.08428e-12
227.342	-36394.3	-14667.3	9.71585	-0.13	3.86864e-134	6.8998e-13
227.359	-36394.2	-14667.2	9.7124	-0.13	-1.03274e-134	-1.8419e-13
227.376	-36394.1	-14667	9.70989	-0.13	2.61985e-135	4.67266e-14
227.393	-36394.1	-14666.9	9.70936	-0.13	-8.13591e-136	-1.45094e-14
227.41	-36394	-14666.7	9.70563	-0.13	2.17933e-136	3.88824e-15
227.427	-36394	-14666.6	9.70222	-0.13	-5.8142e-137	-1.03657e-15
227.444	-36393.9	-14666.4	9.69969	-0.13	1.46009e-137	2.64338e-16
227.461	-36393.8	-14666.3	9.7003	-0.13	-4.33342e-138	-8.86062e-17
227.478	-36393.8	-14666.1	9.69898	-0.13	1.07614e-138	6.62785e-17
227.495	-36393.7	-14666	9.69528	-0.13	-3.12091e-139	-2.04203e-16
227.512	-36393.7	-14665.8	9.69169	-0.13	8.31474e-140	7.54772e-16
227.529	-36393.6	-14665.6	9.68997	-0.13	-2.03689e-140	-2.71759e-15
227.546	-36393.6	-14665.5	9.68876	-0.13	5.78955e-141	1.15153e-14
227.563	-36393.5	-14665.3	9.68509	-0.13	-1.54116e-141	-4.32942e-14
227.58	-36393.4	-14665.2	9.68146	-0.13	3.71379e-142	1.54651e-13
227.597	-36393.4	-14665	9.67964	-0.13	-1.04022e-142	-6.41794e-13
227.614	-36393.3	-14664.9	9.68035	-0.13	2.78574e-143	2.41098e-12
227.631	-36393.3	-14664.7	9.67847	-0.13	-7.40816e-144	-9.00214e-12
227.648	-36393.2	-14664.6	9.6748	-0.13	1.74808e-144	3.16577e-11
227.665	-36393.1	-14664.4	9.6711	-0.13	-4.79814e-145	-1.29225e-10
227.682	-36393.1	-14664.3	9.66973	-0.13	1.10369e-145	4.47955e-10
227.699	-36393	-14664.1	9.67034	-0.13	-3.02556e-146	-1.80446e-09
227.716	-36393	-14664	9.66802	-0.13	8.02696e-147	6.76814e-09
227.733	-36392.9	-14663.8	9.66442	-0.13	-1.78372e-147	-2.26997e-08
227.75	-36392.8	-14663.6	9.66063	-0.13	4.85379e-148	9.03646e-08
227.767	-36392.8	-14663.5	9.66014	-0.13	-1.28578e-148	-3.38706e-07
227.784	-36392.7	-14663.3	9.65764	-0.13	2.7224e-149	1.09098e-06
227.801	-36392.7	-14663.2	9.65412	-0.129999	-7.37118e-150	-4.30071e-06
227.818	-36392.6	-14663	9.65057	-0.130005	1.97323e-150	1.61104e-05
227.835	-36392.5	-14662.9	9.6498	-0.12998	-5.21726e-151	-6.01411e-05
227.852	-36392.5	-14662.7	9.65023	-0.130061	1.02509e-151	0.000765918
227.869	-36392.4	-14662.6	9.64734	-0.129763	-2.72101e-152	0.00356632
227.886	-36392.4	-14662.4	9.64378	-0.132872	4.70341e-153	0.00908102
227.903	-36392.3	-14662.3	9.64019	-0.136252	-1.26219e-153	0.0147056
227.92	-36392.2	-14662.1	9.64012	-0.139765	3.32086e-154	0.0182582
227.937	-36392.2	-14662	9.6369	-0.140029	-4.24398e-155	0.0195812
227.954	-36392.1	-14661.8	9.63354	-0.139992	1.13627e-155	0.0196217
227.971	-36392.1	-14661.6	9.63011	-0.140003	-2.97895e-156	0.0195789
227.988	-36392	-14661.5	9.63	-0.14	0	0.0206972
228.005	-36392	-14661.4	9.63	-0.14	0	0.0228758
228.022	-36391.9	-14661.2	9.62667	-0.14	0	0.0261438
228.039	-36391.8	-14661	9.6231	-0.139892	1.29364e-158	0.027233
228.056	-36391.8	-14660.9	9.61994	-0.136456	-3.45841e-159	0.0259932
228.073	-36391.7	-14660.7	9.6199	-0.133106	8.97199e-160	0.0226875
228.09	-36391.7	-14660.6	9.61622	-0.129822	-4.45238e-160	0.0205707
228.107	-36391.6	-14660.5	9.6129	-0.130048	1.18978e-160	0.0208462
228.124	-36391.5	-14660.3	9.60983	-0.129988	-3.06648e-161	0.023264
228.141	-36391.5	-14660.1	9.61015	-0.130005	1.14165e-161	0.026657
228.158	-36391.4	-14660	9.60961	-0.129999	-3.04926e-162	0.0285604
228.175	-36391.3	-14659.8	9.60603	-0.13	7.80103e-163	0.0295817
228.192	-36391.3	-14659.7	9.60238	-0.13	-2.58245e-163	0.0308902
228.209	-36391.2	-14659.5	9.5999	-0.13	6.89388e-164	0.0334161
228.226	-36391.2	-14659.4	9.59946	-0.13	-1.7488e-164	0.0366114
228.243	-36391.1	-14659.2	9.59561	-0.13	5.42933e-165	0.0385778
228.26	-36391.1	-14659	9.59222	-0.13	-1.44851e-165	0.0392837
228.277	-36391	-14658.9	9.58969	-0.13	3.63876e-166	0.0391984
228.294	-36390.9	-14658.8	9.59028	-0.13	-1.08529e-166	0.0392217
228.311	-36390.9	-14658.6	9.58906	-0.13	2.90699e-167	0.0392107
228.328	-36390.8	-14658.5	9.58551	-0.13	-7.75037e-168	0.0392296
228.345	-36390.8	-14658.3	9.58185	-0.13	1.92402e-168	0.0391664
228.362	-36390.7	-14658.2	9.57994	-0.13	-5.55037e-169	0.0395058
228.379	-36390.6	-14658	9.57886	-0.13	1.35969e-169	0.0411073
228.396	-36390.6	-14657.9	9.57505	-0.13	-3.86472e-170	0.0440295
228.413	-36390.5	-14657.7	9.57155	-0.13	1.02877e-170	0.0469374
228.43	-36390.5	-14657.5	9.56968	-0.13	-2.47899e-171	0.0486099
228.447	-36390.4	-14657.4	9.57034	-0.13	6.94008e-172	0.0490914
228.464	-36390.4	-14657.3	9.56847	-0.13	-1.84565e-172	0.0490186
228.481	-36390.3	-14657.1	9.5648	-0.13	4.35748e-173	0.0489561
228.498	-36390.2	-14657	9.56111	-0.13	-1.20569e-173	0.0495189
228.515	-36390.2	-14656.8	9.55969	-0.13	3.2044e-174	0.0512286
228.532	-36390.1	-14656.6	9.56034	-0.13	-7.42388e-175	0.0542517
228.549	-36390.1	-14656.5	9.55793	-0.13	2.24807e-175	0.0578241
228.566	-36390	-14656.4	9.55526	-0.13	-1.83922e-175	0.0600801
228.583	-36389.9	-14656.2	9.55394	-0.13	-4.52166e-176	0.0621464
228.6	-36389.9	-14656.1	9.55107	-0.13	1.09359e-176	0.0668212
228.617	-36389.8	-14655.9	9.54763	-0.13	-2.89693e-177	0.0731769
228.634	-36389.8	-14655.7	9.54422	-0.13	6.13332e-178	0.0800847
228.651	-36389.7	-14655.6	9.54054	-0.13	-1.65921e-178	0.0867079
228.668	-36389.7	-14655.4	9.5398	-0.13	4.38727e-179	0.0932628
228.685	-36389.6	-14655.3	9.54023	-0.13	-8.62867e-180	0.0992875
228.702	-36389.6	-14655.1	9.53733	-0.13	2.32356e-180	0.103912
228.719	-36389.5	-14655	9.53397	-0.13	-6.13029e-181	0.107286
228.736	-36389.4	-14654.8	9.53028	-0.13	1.05965e-181	0.110665
228.753	-36389.4	-14654.7	9.52988	-0.13	-2.84366e-182	0.114903
228.77	-36389.3	-14654.5	9.5302	-0.13	7.48173e-183	0.120956
228.787	-36389.2	-14654.4	9.52689	-0.13	-9.56147e-184	0.133072
228.804	-36389.2	-14654.2	9.52355	-0.130001	2.55995e-184	0.151258
228.821	-36389.1	-14654.1	9.52008	-0.129998	-6.71141e-185	0.174934
228.838	-36389.1	-14653.9	9.52	-0.13	0	0.201525
228.855	-36389	-14653.8	9.51667	-0.13	0	0.224401
228.872	-36388.9	-14653.6	9.51333	-0.13	3.33883e-197	0.242919
228.889	-36388.9	-14653.5	9.50989	-0.126448	2.9145e-187	0.25895
228.906	-36388.8	-14653.3	9.51006	-0.123116	-7.79162e-188	0.269649
228.923	-36388.8	-14653.2	9.50987	-0.119913	2.02134e-188	0.279385
228.94	-36388.7	-14653	9.50624	-0.120042	-1.0031e-188	0.287454
228.957	-36388.7	-14652.9	9.5029	-0.119993	2.6805e-189	0.296293
228.974	-36388.6	-14652.7	9.49983	-0.119987	-6.90861e-190	0.307811
228.991	-36388.5	-14652.6	9.50015	-0.120093	2.57207e-190	0.325972
229.008	-36388.5	-14652.4	9.49961	-0.119624	-6.86983e-191	0.346837
229.025	-36388.4	-14652.3	9.49602	-0.11602	1.75753e-191	0.367412
229.042	-36388.4	-14652.1	9.49241	-0.112417	-5.81812e-192	0.386686
229.059	-36388.3	-14652	9.48976	-0.10975	1.55316e-192	0.405627
229.076	-36388.2	-14651.8	9.49003	-0.110073	-3.93996e-193	0.430373
229.093	-36388.2	-14651.7	9.49015	-0.109931	1.2232e-193	0.461225
229.11	-36388.1	-14651.5	9.4893	-0.110194	-3.26342e-194	0.491128
229.127	-36388.1	-14651.4	9.4856	-0.109205	8.19774e-195	0.518826
229.144	-36388	-14651.2	9.48197	-0.105443	-2.44424e-195	0.542343
229.161	-36388	-14651	9.47966	-0.101992	6.51668e-196	0.560762
229.178	-36387.9	-14650.9	9.48027	-0.0996809	-1.61791e-196	0.577613
229.195	-36387.9	-14650.8	9.47888	-0.100305	4.67419e-197	0.590806
229.212	-36387.8	-14650.6	9.4753	-0.0988898	-1.17821e-197	0.598255
229.229	-36387.7	-14650.4	9.47167	-0.0952064	4.53882e-199	0.600771
229.246	-36387.7	-14650.3	9.46969	-0.091508	1.01812e-197	0.60238
229.263	-36387.6	-14650.2	9.4701	-0.0897302	-4.13259e-197	0.607653
229.28	-36387.6	-14650	9.46992	-0.0900651	1.48388e-196	0.620787
229.297	-36387.5	-14649.9	9.47028	-0.0899814	-6.16021e-196	0.639862
229.314	-36387.4	-14649.7	9.46849	-0.0900063	2.31422e-195	0.660248
229.331	-36387.4	-14649.6	9.4648	-0.0899938	-8.14193e-195	0.68009
229.348	-36387.3	-14649.4	9.46109	-0.0900209	3.3236e-194	0.696779
229.365	-36387.3	-14649.3	9.45977	-0.0899226	-1.2475e-193	0.709902
229.382	-36387.2	-14649.1	9.46007	-0.0902668	4.3016e-193	0.721021
229.399	-36387.1	-14649	9.4599	-0.0880227	-1.73217e-192	0.729089
229.416	-36387.1	-14648.8	9.46032	-0.0845536	6.49684e-192	0.733345
229.433	-36387	-14648.7	9.45785	-0.080795	-2.17897e-191	0.735113
229.45	-36387	-14648.5	9.45431	-0.0798108	8.67422e-191	0.735346
229.467	-36386.9	-14648.4	9.45083	-0.0800546	-3.63553e-190	0.735231
229.484	-36386.9	-14648.2	9.44984	-0.080007	1.1406e-189	0.735808
229.501	-36386.8	-14648.1	9.45006	-0.079923	-4.52121e-189	0.739063
229.518	-36386.7	-14647.9	9.44991	-0.0803011	1.69415e-188	0.746311
229.535	-36386.7	-14647.8	9.45024	-0.0776211	-5.45679e-188	0.759001
229.552	-36386.6	-14647.6	9.44756	-0.0740842	2.1511e-187	0.774169
229.569	-36386.6	-14647.5	9.44417	-0.0707494	-8.058e-187	0.78948
229.586	-36386.5	-14647.3	9.44042	-0.0674856	2.43415e-186	0.803891
229.603	-36386.5	-14647.2	9.43989	-0.0612595	-9.51461e-186	0.814453
229.62	-36386.4	-14647	9.44003	-0.0545181	3.56227e-185	0.821495
229.637	-36386.3	-14646.9	9.44	-0.0474975	-9.56832e-185	0.825492
229.654	-36386.3	-14646.7	9.44	-0.0407553	3.71246e-184	0.825802
229.671	-36386.2	-14646.6	9.44	-0.034188	-1.38928e-183	0.824793
229.688	-36386.2	-14646.4	9.44	-0.0269915	2.79953e-183	0.823522
229.705	-36386.1	-14646.3	9.44	-0.0234919	-1.07913e-182	0.825513
229.722	-36386	-14646.1	9.44	-0.0202182	4.03654e-182	0.830631
229.739	-36386	-14646	9.44	-0.0166667	-4.62505e-192	0.843137
229.756	-36385.9	-14645.8	9.44	-0.0133333	0	0.858388
229.773	-36385.9	-14645.7	9.44	-0.00666667	0	0.873638
229.79	-36385.8	-14645.5	9.44	0.00333333	0	0.881264
229.807	-36385.8	-14645.4	9.44	0.0248057	3.46906e-179	0.878723
229.824	-36385.7	-14645.2	9.44	0.0516795	-1.32221e-178	0.870995
229.841	-36385.6	-14645.1	9.44002	0.0797152	1.03606e-177	0.865805
229.858	-36385.6	-14644.9	9.43993	0.10249	-3.9382e-177	0.868975
229.875	-36385.5	-14644.8	9.44026	0.122148	1.46753e-176	0.878088
229.892	-36385.5	-14644.6	9.444	0.139849	-8.48995e-176	0.888684
229.909	-36385.4	-14644.5	9.44723	0.155457	3.21793e-175	0.899239
229.926	-36385.3	-14644.3	9.45062	0.165191	-1.195e-174	0.907995
229.943	-36385.3	-14644.2	9.45414	0.175193	6.076e-174	0.9166
229.96	-36385.2	-14644	9.45744	0.181744	-2.29787e-173	0.919693
229.977	-36385.2	-14643.9	9.46083	0.193541	8.49414e-173	0.916883
229.994	-36385.1	-14643.7	9.46434	0.212966	-4.012e-172	0.905288
230.011	-36385.1	-14643.6	9.46761	0.237919	1.51453e-171	0.888005
230.028	-36385	-14643.4	9.4711	0.263451	-5.56574e-171	0.868664
230.045	-36384.9	-14643.3	9.47427	0.283629	2.50465e-170	0.848211
230.062	-36384.9	-14643.1	9.47898	0.304138	-9.44065e-170	0.827816
230.079	-36384.8	-14643	9.4847	0.330516	3.44384e-169	0.801395
230.096	-36384.8	-14642.8	9.48912	0.363989	-1.49716e-168	0.770218
230.113	-36384.7	-14642.7	9.4959	0.395996	5.63591e-168	0.738692
230.13	-36384.6	-14642.5	9.50403	0.425338	-2.03694e-167	0.706804
230.147	-36384.6	-14642.4	9.51512	0.451625	8.62768e-167	0.678048
230.164	-36384.5	-14642.2	9.52331	0.472945	-3.24421e-166	0.655432
230.181	-36384.5	-14642.1	9.53001	0.492306	1.15883e-165	0.636256
230.198	-36384.4	-14641.9	9.53666	0.506073	-4.8091e-165	0.621131
230.215	-36384.4	-14641.8	9.54498	0.513859	1.8066e-164	0.609881
230.232	-36384.3	-14641.6	9.55563	0.518846	-6.35601e-164	0.601785
230.249	-36384.3	-14641.5	9.56619	0.521501	2.59457e-163	0.595385
230.266	-36384.2	-14641.3	9.57417	0.528252	-9.73865e-163	0.587747
230.283	-36384.1	-14641.2	9.58053	0.542872	3.35805e-162	0.572552
230.3	-36384.1	-14641	9.58967	0.565206	-1.35222e-161	0.551575
230.317	-36384	-14640.9	9.59976	0.586247	5.07177e-161	0.527977
230.334	-36383.9	-14640.7	9.61027	0.60758	-1.70102e-160	0.505703
230.351	-36383.9	-14640.6	9.62021	0.623125	6.77154e-160	0.487902
230.368	-36383.8	-14640.4	9.63241	0.636191	-2.53812e-159	0.475136
230.385	-36383.8	-14640.2	9.64696	0.647623	8.17534e-159	0.46263
230.402	-36383.7	-14640.1	9.65783	0.65784	-3.22277e-158	0.451258
230.419	-36383.7	-14639.9	9.66754	0.665399	1.20725e-157	0.441037
230.436	-36383.6	-14639.8	9.67815	0.669654	-3.64685e-157	0.434286
230.453	-36383.5	-14639.7	9.68825	0.670079	1.42548e-156	0.431515
230.47	-36383.5	-14639.5	9.69824	0.670012	-5.337e-156	0.431433
230.487	-36383.4	-14639.3	9.70861	0.66991	1.43352e-155	0.429645
230.504	-36383.4	-14639.2	9.72174	0.672654	-5.562e-155	0.423737
230.521	-36383.3	-14639	9.73502	0.681705	2.08141e-154	0.411471
230.538	-36383.2	-14638.9	9.74926	0.698851	-4.19425e-154	0.393319
230.555	-36383.2	-14638.7	9.75945	0.718801	1.61675e-153	0.373662
230.572	-36383.1	-14638.6	9.7694	0.738885	-6.04754e-153	0.355157
230.589	-36383.1	-14638.4	9.78	0.756667	0	0.335512
230.606	-36383	-14638.3	9.79333	0.773333	0	0.318083
230.623	-36382.9	-14638.1	9.80667	0.786667	0	0.301743
230.64	-36382.9	-14637.9	9.82082	0.797194	1.39261e-150	0.289179
230.657	-36382.8	-14637.8	9.8341	0.803547	-5.31185e-150	0.281787
230.674	-36382.7	-14637.6	9.84748	0.807018	1.98399e-149	0.276377
230.691	-36382.7	-14637.5	9.86165	0.813853	-1.55245e-148	0.270446
230.708	-36382.6	-14637.3	9.87478	0.817429	5.90054e-148	0.262618
230.725	-36382.6	-14637.1	9.88866	0.828075	-2.19876e-147	0.250831
230.742	-36382.5	-14637	9.90592	0.843546	1.27203e-146	0.228416
230.759	-36382.5	-14636.9	9.9194	0.867637	-4.82134e-146	0.196261
230.776	-36382.4	-14636.7	9.93596	0.8906	1.79043e-145	0.155816
230.793	-36382.3	-14636.5	9.95048	0.911087	-9.1035e-145	0.113725
230.81	-36382.3	-14636.4	9.96667	0.926458	3.44283e-144	0.0760974
230.827	-36382.2	-14636.2	9.9802	0.940501	-1.2861e-143	0.0357398
230.844	-36382.1	-14636.1	9.99757	0.962865	4.74993e-143	-0.014245
230.861	-36382.1	-14635.9	10.0149	0.991943	-2.24338e-142	-0.0742926
230.878	-36382	-14635.7	10.0319	1.023	8.33214e-142	-0.13461
230.895	-36382	-14635.6	10.0491	1.05228	-3.75227e-141	-0.192177
230.912	-36381.9	-14635.4	10.0669	1.07498	1.41439e-140	-0.238939
230.929	-36381.8	-14635.2	10.0863	1.09696	-5.15956e-140	-0.279588
230.946	-36381.8	-14635.1	10.105	1.11257	2.24305e-139	-0.313479
230.963	-36381.7	-14634.9	10.1235	1.12455	-8.44371e-139	-0.338046
230.98	-36381.6	-14634.8	10.142	1.13305	3.05174e-138	-0.357613
230.997	-36381.6	-14634.6	10.1615	1.14007	-1.2926e-137	-0.374357
231.014	-36381.5	-14634.5	10.1789	1.14509	4.86047e-137	-0.390484
231.031	-36381.5	-14634.3	10.2001	1.14851	-1.73615e-136	-0.410965
231.048	-36381.4	-14634.1	10.2206	1.1503	7.20499e-136	-0.433732
231.065	-36381.3	-14634	10.2408	1.14994	-2.70665e-135	-0.456122
231.082	-36381.3	-14633.8	10.2593	1.14995	9.52257e-135	-0.477196
231.099	-36381.2	-14633.7	10.2783	1.15027	-3.88719e-134	-0.493196
231.116	-36381.1	-14633.5	10.2983	1.14827	1.45904e-133	-0.503299
231.133	-36381.1	-14633.3	10.3194	1.14459	-5.03103e-133	-0.510631
231.15	-36381	-14633.2	10.3378	1.14092	2.0259e-132	-0.517939
231.167	-36381	-14633	10.3538	1.13971	-7.59852e-132	-0.525675
231.184	-36380.9	-14632.8	10.3726	1.14037	2.83682e-131	-0.532852
231.201	-36380.8	-14632.7	10.3939	1.13783	-9.51124e-131	-0.537334
231.218	-36380.8	-14632.5	10.4141	1.13435	3.78623e-130	-0.539721
231.235	-36380.7	-14632.3	10.435	1.1306	-1.22443e-129	-0.541802
231.252	-36380.6	-14632.2	10.4553	1.12987	4.82802e-129	-0.545666
231.269	-36380.6	-14632	10.4754	1.12997	-1.80861e-128	-0.551429
231.286	-36380.5	-14631.8	10.4937	1.1302	5.46343e-128	-0.561975
231.303	-36380.5	-14631.7	10.5105	1.12734	-2.13555e-127	-0.575755
231.32	-36380.4	-14631.5	10.5267	1.12397	7.99549e-127	-0.59183
231.337	-36380.3	-14631.3	10.5475	1.12026	-2.1476e-126	-0.608169
231.354	-36380.3	-14631.2	10.5677	1.11994	8.33258e-126	-0.623496
231.371	-36380.2	-14631	10.5878	1.11997	-3.11822e-125	-0.639461
231.388	-36380.1	-14630.8	10.6056	1.12009	6.28351e-125	-0.659931
231.405	-36380.1	-14630.7	10.6256	1.11688	-2.42209e-124	-0.68174
231.422	-36380	-14630.5	10.6422	1.11355	9.05998e-124	-0.70346
231.439	-36379.9	-14630.3	10.6633	1.11	0	-0.72658
231.456	-36379.9	-14630.2	10.68	1.11	0	-0.748366
231.473	-36379.8	-14630	10.7	1.11	-1.48754e-132	-0.77342
231.49	-36379.7	-14629.8	10.7212	1.10989	-2.0863e-121	-0.801243
231.507	-36379.7	-14629.7	10.7411	1.10645	7.95782e-121	-0.829494
231.524	-36379.6	-14629.5	10.7576	1.10311	-2.9745e-120	-0.855512
231.541	-36379.5	-14629.3	10.7743	1.09992	1.10939e-119	-0.880575
231.558	-36379.5	-14629.1	10.7923	1.10002	-8.67994e-119	-0.906005
231.575	-36379.4	-14628.9	10.8123	1.10006	3.29905e-118	-0.931121
231.592	-36379.3	-14628.8	10.8325	1.09974	-1.22935e-117	-0.957341
231.609	-36379.3	-14628.6	10.8533	1.09603	7.11202e-117	-0.982373
231.626	-36379.2	-14628.4	10.8695	1.09266	-2.69566e-116	-1.00342
231.643	-36379.1	-14628.3	10.8863	1.0898	1.00105e-115	-1.02174
231.66	-36379.1	-14628.1	10.9047	1.09002	-5.08986e-115	-1.03825
231.677	-36379	-14627.9	10.9242	1.09016	1.90479e-114	-1.04885
231.694	-36378.9	-14627.8	10.9425	1.08911	-9.00437e-114	-1.05467
231.711	-36378.9	-14627.6	10.9616	1.08645	3.39933e-113	-1.05712
231.728	-36378.8	-14627.4	10.9794	1.08619	-1.24922e-112	-1.05782
231.745	-36378.7	-14627.2	10.9995	1.08075	5.62166e-112	-1.05459
231.762	-36378.7	-14627.1	11.0168	1.06738	-2.11894e-111	-1.04277
231.779	-36378.6	-14626.9	11.0366	1.04446	7.72966e-111	-1.02234
231.796	-36378.5	-14626.7	11.0536	1.02145	-3.36036e-110	-0.997431
231.813	-36378.5	-14626.5	11.0701	1.00106	1.26497e-109	-0.97467
231.83	-36378.4	-14626.3	11.0872	0.975615	-4.57189e-109	-0.952377
231.847	-36378.3	-14626.2	11.1049	0.944666	1.93647e-108	-0.929741
231.864	-36378.3	-14626	11.1198	0.910841	-7.2816e-108	-0.90775
231.881	-36378.2	-14625.8	11.1333	0.878018	2.60098e-107	-0.884294
231.898	-36378.1	-14625.7	11.1472	0.848213	-1.0794e-106	-0.862849
231.915	-36378	-14625.5	11.1603	0.825964	4.0549e-106	-0.844552
231.932	-36378	-14625.3	11.1742	0.804947	-1.4266e-105	-0.828356
231.949	-36377.9	-14625.1	11.1879	0.788373	5.82349e-105	-0.814831
231.966	-36377.8	-14624.9	11.2011	0.775051	-2.18583e-104	-0.805774
231.983	-36377.8	-14624.8	11.215	0.76563	7.53712e-104	-0.798114
232	-36377.7	-14624.6	11.2287	0.757264	-3.03505e-103	-0.789927
232.017	-36377.6	-14624.4	11.2418	0.74547	1.13835e-102	-0.778084
232.034	-36377.6	-14624.2	11.2561	0.72677	-3.81791e-102	-0.759956
232.051	-36377.5	-14624.1	11.2673	0.703544	1.51987e-101	-0.738508
232.068	-36377.4	-14623.9	11.277	0.680171	-5.69678e-101	-0.716558
232.085	-36377.4	-14623.7	11.2872	0.657763	1.83495e-100	-0.695943
232.102	-36377.3	-14623.5	11.3004	0.642572	-7.23348e-100	-0.680454
232.119	-36377.2	-14623.3	11.3111	0.632367	2.70966e-99	-0.669125
232.136	-36377.1	-14623.1	11.3214	0.621851	-8.18531e-99	-0.658683
232.153	-36377.1	-14623	11.3316	0.611793	3.19947e-98	-0.6487
232.17	-36377	-14622.8	11.3415	0.601568	-1.19788e-97	-0.639862
232.187	-36376.9	-14622.6	11.3521	0.59415	3.21753e-97	-0.631541
232.204	-36376.9	-14622.5	11.3622	0.587236	-1.24839e-96	-0.625879
232.221	-36376.8	-14622.2	11.3721	0.583904	4.67171e-96	-0.620428
232.238	-36376.7	-14622.1	11.3828	0.577007	-9.41395e-96	-0.615756
232.255	-36376.7	-14621.9	11.3896	0.573563	3.62878e-95	-0.610341
232.272	-36376.6	-14621.7	11.3994	0.567138	-1.35737e-94	-0.604027
232.289	-36376.5	-14621.5	11.41	0.556667	0	-0.591503
232.306	-36376.4	-14621.4	11.42	0.536667	-5.9602e-104	-0.575163
232.323	-36376.4	-14621.2	11.43	0.516667	2.22842e-103	-0.555556
232.34	-36376.3	-14621	11.4406	0.495674	3.12569e-92	-0.537107
232.357	-36376.2	-14620.8	11.4505	0.482531	-1.19224e-91	-0.520884
232.374	-36376.2	-14620.6	11.4571	0.465541	4.45304e-91	-0.50431
232.391	-36376.1	-14620.5	11.4642	0.443763	-3.48445e-90	-0.48197
232.408	-36376	-14620.3	11.4707	0.416771	1.32437e-89	-0.457903
232.425	-36376	-14620.1	11.4776	0.390333	-4.9351e-89	-0.432688
232.442	-36375.9	-14619.9	11.484	0.365741	2.85505e-88	-0.407592
232.459	-36375.8	-14619.7	11.4877	0.342844	-1.08215e-87	-0.384751
232.476	-36375.7	-14619.5	11.4941	0.318131	4.01861e-87	-0.358969
232.493	-36375.7	-14619.4	11.498	0.28613	-2.04327e-86	-0.329435
232.51	-36375.6	-14619.2	11.5044	0.25568	7.72739e-86	-0.299102
232.527	-36375.5	-14619	11.5074	0.222669	-2.85646e-85	-0.269732
232.544	-36375.5	-14618.8	11.511	0.196343	1.34918e-84	-0.241702
232.561	-36375.4	-14618.6	11.5142	0.172539	-5.09314e-84	-0.217354
232.578	-36375.3	-14618.4	11.5179	0.145223	1.87168e-83	-0.190978
232.595	-36375.3	-14618.3	11.5203	0.115758	-8.42278e-83	-0.162533
232.612	-36375.2	-14618.1	11.52	0.0880457	3.17476e-82	-0.136986
232.629	-36375.1	-14617.9	11.5198	0.0643988	-1.15811e-81	-0.112721
232.646	-36375	-14617.7	11.5211	0.0422258	5.03474e-81	-0.0923969
232.663	-36375	-14617.5	11.5247	0.027397	-1.89528e-80	-0.0772712
232.68	-36374.9	-14617.3	11.5283	0.0163709	6.84994e-80	-0.0670346
232.697	-36374.8	-14617.2	11.5303	0.0115796	-2.90137e-79	-0.0607835
232.714	-36374.8	-14617	11.5299	0.00848766	1.09098e-78	-0.0572989
232.731	-36374.7	-14616.8	11.53	0.00503484	-3.89697e-78	-0.053878
232.748	-36374.6	-14616.6	11.53	0.00135798	1.61723e-77	-0.050899
232.765	-36374.5	-14616.4	11.53	-0.000539167	-6.07534e-77	-0.0497891
232.782	-36374.5	-14616.2	11.53	0.00167567	2.13744e-76	-0.0511732
232.799	-36374.4	-14616.1	11.53	0.00551209	-8.72518e-76	-0.053815
232.816	-36374.3	-14615.9	11.53	0.00735368	3.27497e-75	-0.0543114
232.833	-36374.3	-14615.7	11.53	0.00348353	-1.22274e-74	-0.050777
232.85	-36374.2	-14615.5	11.5299	-0.00609309	4.2146e-74	-0.0425432
232.867	-36374.1	-14615.3	11.5303	-0.0168107	-1.6971e-73	-0.0340585
232.884	-36374	-14615.1	11.5278	-0.0246728	5.71813e-73	-0.0275126
232.901	-36374	-14615	11.5243	-0.0316356	-2.27701e-72	-0.0244381
232.918	-36373.9	-14614.8	11.5207	-0.0358351	8.5349e-72	-0.0224641
232.935	-36373.8	-14614.6	11.5199	-0.0391315	-2.74912e-71	-0.0202115
232.952	-36373.8	-14614.4	11.52	-0.0425925	1.08372e-70	-0.0171633
232.969	-36373.7	-14614.2	11.52	-0.0457904	-4.05961e-70	-0.0137756
232.986	-36373.6	-14614.1	11.52	-0.0495834	1.22632e-69	-0.0112214
233.003	-36373.6	-14613.9	11.52	-0.0501063	-4.79345e-69	-0.00989367
233.02	-36373.5	-14613.7	11.52	-0.049972	1.79467e-68	-0.0097962
233.037	-36373.4	-14613.5	11.52	-0.0500048	-4.8205e-68	-0.00976638
233.054	-36373.3	-14613.4	11.52	-0.0499987	1.87033e-67	-0.0107124
233.071	-36373.3	-14613.1	11.52	-0.0500003	-6.99915e-67	-0.0127248
233.088	-36373.2	-14613	11.5201	-0.05	1.4104e-66	-0.016154
233.105	-36373.1	-14612.8	11.5169	-0.05	-5.43663e-66	-0.0184252
233.122	-36373	-14612.6	11.5136	-0.05	2.0336e-65	-0.019579
233.139	-36373	-14612.4	11.51	-0.05	-2.32983e-75	-0.0196078
233.156	-36372.9	-14612.2	11.51	-0.05	0	-0.0196078
233.173	-36372.8	-14612	11.51	-0.05	0	-0.0196078
233.19	-36372.8	-14611.9	11.51	-0.05	-4.68291e-63	-0.0196009
233.207	-36372.7	-14611.7	11.51	-0.05	1.78621e-62	-0.019635
233.224	-36372.6	-14611.5	11.51	-0.05	-6.67154e-62	-0.0207992
233.241	-36372.6	-14611.3	11.51	-0.05	5.2204e-61	-0.0232418
233.258	-36372.5	-14611.2	11.51	-0.05	-1.98417e-60	-0.0264746
233.275	-36372.4	-14610.9	11.5101	-0.05	7.39377e-60	-0.0285106
233.292	-36372.3	-14610.8	11.5096	-0.05	-4.27743e-59	-0.0294756
233.309	-36372.3	-14610.6	11.5061	-0.05	1.62127e-58	-0.0293947
233.326	-36372.2	-14610.4	11.5026	-0.05	-6.02068e-58	-0.0294161
233.343	-36372.1	-14610.2	11.4997	-0.05	3.06123e-57	-0.0294103
233.36	-36372.1	-14610.1	11.5001	-0.05	-1.15772e-56	-0.0294122
233.377	-36372	-14609.8	11.5	-0.05	4.27954e-56	-0.0294117
233.394	-36371.9	-14609.7	11.5	-0.05	-2.02134e-55	-0.0294118
233.411	-36371.8	-14609.5	11.5	-0.05	7.63053e-55	-0.0294118
233.428	-36371.8	-14609.3	11.5	-0.05	-2.80415e-54	-0.0294118
233.445	-36371.7	-14609.1	11.5	-0.05	1.2619e-53	-0.0294118
233.462	-36371.6	-14609	11.5	-0.05	-4.75642e-53	-0.0294117
233.479	-36371.6	-14608.7	11.4999	-0.05	1.77638e-52	-0.0294118
233.496	-36371.5	-14608.6	11.5002	-0.05	-6.47576e-52	-0.0294115
233.513	-36371.4	-14608.4	11.4989	-0.05	2.81512e-51	-0.0294131
233.53	-36371.3	-14608.2	11.4952	-0.05	-1.02561e-50	-0.0294069
233.547	-36371.3	-14608	11.4915	-0.05	4.34644e-50	-0.0294322
233.564	-36371.2	-14607.9	11.4897	-0.05	-1.63442e-49	-0.0293348
233.581	-36371.1	-14607.7	11.4901	-0.05	5.83815e-49	-0.0298227
233.598	-36371.1	-14607.5	11.49	-0.05	-2.42282e-48	-0.0314937
233.615	-36371	-14607.3	11.49	-0.05	9.10162e-48	-0.0344018
233.632	-36370.9	-14607.1	11.49	-0.05	-3.20215e-47	-0.0373245
233.649	-36370.9	-14607	11.49	-0.05	1.30714e-46	-0.0389237
233.666	-36370.8	-14606.8	11.49	-0.05	-4.90632e-46	-0.039273
233.683	-36370.7	-14606.6	11.49	-0.05	1.69178e-45	-0.0392025
233.7	-36370.6	-14606.4	11.4899	-0.05	-6.81248e-45	-0.0392193
233.717	-36370.6	-14606.2	11.4903	-0.05	2.55515e-44	-0.0392147
233.734	-36370.5	-14606	11.488	-0.05	-9.53934e-44	-0.0392159
233.751	-36370.4	-14605.9	11.4844	-0.05	3.19834e-43	-0.0392157
233.768	-36370.4	-14605.7	11.4807	-0.0499999	-1.27319e-42	-0.0392156
233.785	-36370.3	-14605.5	11.4799	-0.0500003	4.11737e-42	-0.039216
233.802	-36370.2	-14605.3	11.48	-0.0499987	-1.62352e-41	-0.0392144
233.819	-36370.1	-14605.1	11.48	-0.0500048	6.08179e-41	-0.0392206
233.836	-36370.1	-14604.9	11.48	-0.0499822	-2.27037e-40	-0.0391975
233.853	-36370	-14604.8	11.48	-0.0500538	6.85661e-40	-0.0392707
233.87	-36369.9	-14604.6	11.48	-0.0497898	-2.68007e-39	-0.0383923
233.887	-36369.9	-14604.4	11.4799	-0.0526488	1.00342e-38	-0.0364574
233.904	-36369.8	-14604.2	11.4802	-0.0562303	-2.69519e-38	-0.0330581
233.921	-36369.7	-14604	11.4771	-0.0597705	1.04572e-37	-0.0306932
233.938	-36369.7	-14603.8	11.4736	-0.0600286	-2.11249e-37	-0.0294452
233.955	-36369.6	-14603.7	11.4701	-0.0599923	8.14426e-37	-0.0294028
233.972	-36369.5	-14603.5	11.47	-0.0600022	-3.04644e-36	-0.0294143
233.989	-36369.4	-14603.3	11.47	-0.059999	1.13713e-35	-0.0294106
234.006	-36369.4	-14603.1	11.47	-0.06	0	-0.0294118
234.023	-36369.3	-14602.9	11.47	-0.06	0	-0.0294118
234.04	-36369.2	-14602.8	11.47	-0.06	0	-0.0294118
234.057	-36369.2	-14602.6	11.47	-0.0601079	-2.61813e-33	-0.0282247
234.074	-36369.1	-14602.4	11.4699	-0.0635437	9.98641e-33	-0.0259689
234.091	-36369	-14602.2	11.4664	-0.0668938	-3.72995e-32	-0.0227011
234.108	-36369	-14602	11.4629	-0.0701784	2.91864e-31	-0.0205047
234.125	-36368.9	-14601.8	11.4598	-0.0699524	-1.10932e-30	-0.0195682
234.142	-36368.8	-14601.7	11.46	-0.070012	4.13373e-30	-0.0196178
234.159	-36368.7	-14601.5	11.46	-0.0699972	-2.39144e-29	-0.0196059
234.176	-36368.7	-14601.3	11.46	-0.0699943	9.06423e-29	-0.0196018
234.193	-36368.6	-14601.1	11.4601	-0.0700253	-3.36606e-28	-0.0196338
234.21	-36368.5	-14601	11.4595	-0.06987	1.71148e-27	-0.0194607
234.227	-36368.5	-14600.7	11.4559	-0.0705353	-6.4726e-27	-0.0181286
234.244	-36368.4	-14600.6	11.4524	-0.074188	2.39262e-26	-0.0155565
234.261	-36368.3	-14600.4	11.4497	-0.077815	-1.1301e-25	-0.01226
234.278	-36368.2	-14600.2	11.4501	-0.0802701	4.2661e-25	-0.0104634
234.295	-36368.2	-14600	11.45	-0.0799321	-1.56775e-24	-0.0097345
234.312	-36368.1	-14599.9	11.4499	-0.0800202	7.05507e-24	-0.00982462
234.329	-36368	-14599.7	11.4502	-0.0799946	-2.65923e-23	-0.0097984
234.346	-36368	-14599.5	11.449	-0.0800013	9.70056e-23	-0.00980529
234.363	-36367.9	-14599.3	11.4453	-0.0799996	-4.21719e-22	-0.00980352
234.38	-36367.8	-14599.1	11.4418	-0.0800001	1.58752e-21	-0.00980403
234.397	-36367.8	-14599	11.4397	-0.08	-5.73763e-21	-0.0098039
234.414	-36367.7	-14598.8	11.4401	-0.08	2.43023e-20	-0.00980393
234.431	-36367.6	-14598.6	11.4399	-0.08	-9.13825e-20	-0.00980392
234.448	-36367.6	-14598.4	11.4403	-0.08	3.26417e-19	-0.00980392
234.465	-36367.5	-14598.2	11.4385	-0.08	-1.35462e-18	-0.00980395
234.482	-36367.4	-14598	11.4349	-0.0799999	5.08881e-18	-0.00980383
234.499	-36367.3	-14597.9	11.4312	-0.0800004	-1.79035e-17	-0.00980425
234.516	-36367.3	-14597.7	11.4297	-0.0799984	7.30836e-17	-0.00980256
234.533	-36367.2	-14597.5	11.4301	-0.0800061	-2.74317e-16	-0.00980901
234.55	-36367.1	-14597.3	11.43	-0.0799789	9.45892e-16	-0.00978636
234.567	-36367	-14597.1	11.4299	-0.0800849	-3.80893e-15	-0.00987463
234.584	-36367	-14596.9	11.4303	-0.0796815	1.42861e-14	-0.0092436
234.601	-36366.9	-14596.8	11.4278	-0.0821515	-4.7914e-14	-0.00735345
234.618	-36366.8	-14596.6	11.4243	-0.0856701	1.9074e-13	-0.00419332
234.635	-36366.8	-14596.4	11.4207	-0.0892832	-7.14934e-13	-0.00160606
234.652	-36366.7	-14596.2	11.4199	-0.0901338	2.30282e-12	-0.00016456
234.669	-36366.6	-14596	11.42	-0.0899638	-9.07786e-12	3.9913e-05
234.686	-36366.6	-14595.9	11.4203	-0.0900096	3.40056e-11	-1.05538e-05
234.703	-36366.5	-14595.7	11.4174	-0.0899981	-1.02724e-10	2.07566e-06
234.72	-36366.4	-14595.5	11.4139	-0.0900005	4.01527e-10	-5.58942e-07
234.737	-36366.3	-14595.3	11.4104	-0.0899999	-1.50332e-09	1.47467e-07
234.754	-36366.3	-14595.2	11.4099	-0.09	4.03793e-09	-2.54904e-08
234.771	-36366.2	-14594.9	11.41	-0.09	-1.5667e-08	6.84055e-09
234.788	-36366.1	-14594.8	11.41	-0.09	5.8629e-08	-1.79976e-09
234.805	-36366.1	-14594.6	11.4101	-0.09	-1.18143e-07	2.30005e-10
234.822	-36366	-14594.4	11.4069	-0.09	4.55404e-07	-6.15802e-11
234.839	-36365.9	-14594.2	11.4036	-0.09	-1.70347e-06	1.61428e-11
234.856	-36365.9	-14594.1	11.4	-0.09	0	0
234.873	-36365.8	-14593.9	11.4	-0.09	0	0
234.89	-36365.7	-14593.7	11.4	-0.09	-0.000105769	2.61708e-13
234.907	-36365.7	-14593.5	11.3999	-0.09	-0.00355189	-7.01131e-14
234.924	-36365.6	-14593.3	11.3965	-0.09	-0.00686315	1.8744e-14
234.941	-36365.5	-14593.2	11.3931	-0.09	-0.010172	-4.86266e-15
234.958	-36365.4	-14593	11.3898	-0.09	-0.0140123	2.41311e-15
234.975	-36365.4	-14592.8	11.3901	-0.09	-0.0206472	-6.4483e-16
234.992	-36365.3	-14592.6	11.39	-0.09	-0.0234565	1.66164e-16
235.009	-36365.2	-14592.4	11.3901	-0.09	-0.0231651	-6.1681e-17
235.026	-36365.1	-14592.2	11.3896	-0.09	-0.0238582	1.57803e-17
235.043	-36365.1	-14592.1	11.3858	-0.09	-0.0269924	-5.22519e-18
235.06	-36365	-14591.9	11.3824	-0.09	-0.0266253	1.39971e-18
235.077	-36364.9	-14591.7	11.3797	-0.09	-0.0265063	-3.73655e-19
235.094	-36364.9	-14591.5	11.3801	-0.09	-0.0273944	9.47866e-20
235.111	-36364.8	-14591.4	11.3799	-0.09	-0.0303257	-2.94275e-20
235.128	-36364.7	-14591.1	11.3802	-0.09	-0.0300884	7.85107e-21
235.145	-36364.7	-14591	11.3792	-0.09	-0.0292303	-1.97219e-21
235.162	-36364.6	-14590.8	11.3754	-0.09	-0.0254389	5.88032e-22
235.179	-36364.5	-14590.6	11.372	-0.09	-0.0219793	-1.5678e-22
235.196	-36364.5	-14590.5	11.3697	-0.09	-0.0197327	3.8934e-23
235.213	-36364.4	-14590.3	11.37	-0.09	-0.0200775	-1.12912e-23
235.23	-36364.3	-14590.1	11.3702	-0.09	-0.0199793	3.0082e-24
235.247	-36364.3	-14589.9	11.3688	-0.09	-0.0200051	-7.3693e-25
235.264	-36364.2	-14589.7	11.3651	-0.09	-0.0199986	2.09461e-25
235.281	-36364.1	-14589.5	11.3615	-0.09	-0.0200004	-5.57578e-26
235.298	-36364.1	-14589.4	11.3598	-0.09	-0.0199999	1.34357e-26
235.315	-36364	-14589.2	11.36	-0.09	-0.0200001	-3.7614e-27
235.332	-36363.9	-14589	11.3603	-0.09	-0.0199999	1.00031e-27
235.349	-36363.8	-14588.8	11.3583	-0.09	-0.0200004	-2.36157e-28
235.366	-36363.8	-14588.6	11.3547	-0.09	-0.0199984	6.53017e-29
235.383	-36363.7	-14588.5	11.3511	-0.09	-0.020006	-1.72e-29
235.4	-36363.6	-14588.3	11.3498	-0.09	-0.0199793	3.44666e-30
235.417	-36363.6	-14588.1	11.3501	-0.09	-0.0200832	1.10486e-30
235.434	-36363.5	-14587.9	11.3499	-0.09	-0.019688	-7.95898e-30
235.451	-36363.4	-14587.8	11.3503	-0.09	-0.0221297	2.7603e-29
235.468	-36363.3	-14587.6	11.3478	-0.09	-0.025757	-1.10123e-28
235.485	-36363.3	-14587.4	11.3444	-0.09	-0.0289574	4.12827e-28
235.502	-36363.2	-14587.2	11.3406	-0.09	-0.0325897	-1.32974e-27
235.519	-36363.1	-14587	11.3398	-0.09	-0.0355769	5.24193e-27
235.536	-36363.1	-14586.8	11.3401	-0.09	-0.0418845	-1.96362e-26
235.553	-36363	-14586.7	11.3399	-0.09	-0.0461164	5.9317e-26
235.57	-36362.9	-14586.5	11.3402	-0.09	-0.0495962	-2.31858e-25
235.587	-36362.9	-14586.3	11.3374	-0.09	-0.050106	8.68077e-25
235.604	-36362.8	-14586.1	11.3338	-0.09	-0.0499702	-2.33167e-24
235.621	-36362.7	-14585.9	11.3302	-0.09	-0.0500524	9.04675e-24
235.638	-36362.7	-14585.8	11.33	-0.09	-0.0498204	-3.38547e-23
235.655	-36362.6	-14585.6	11.33	-0.09	-0.0531062	6.82206e-23
235.672	-36362.5	-14585.4	11.3301	-0.09	-0.0564568	-2.62969e-22
235.689	-36362.5	-14585.2	11.3269	-0.09	-0.0598901	9.8365e-22
235.706	-36362.4	-14585.1	11.3233	-0.09	-0.06	0
235.723	-36362.3	-14584.9	11.32	-0.09	-0.06	4.31943e-31
235.74	-36362.2	-14584.7	11.32	-0.09	-0.06	-1.61488e-30
235.757	-36362.2	-14584.5	11.32	-0.09	-0.0564586	-2.26511e-19
235.774	-36362.1	-14584.3	11.32	-0.09	-0.0530755	8.63987e-19
235.791	-36362	-14584.2	11.3199	-0.09	-0.0500642	-3.22701e-18
235.808	-36362	-14584	11.3162	-0.09	-0.0535678	2.5251e-17
235.825	-36361.9	-14583.8	11.3129	-0.09	-0.0533646	-9.59739e-17
235.842	-36361.8	-14583.6	11.3098	-0.09	-0.0529683	3.57635e-16
235.859	-36361.8	-14583.4	11.3101	-0.09	-0.0500834	-2.06898e-15
235.876	-36361.7	-14583.2	11.31	-0.09	-0.0540248	7.84204e-15
235.893	-36361.6	-14583.1	11.3101	-0.09	-0.0573474	-2.91219e-14
235.91	-36361.6	-14582.9	11.3095	-0.09	-0.0602773	1.48071e-13
235.927	-36361.5	-14582.7	11.3059	-0.09	-0.0599596	-5.59985e-13
235.944	-36361.4	-14582.5	11.3024	-0.09	-0.0598856	2.07001e-12
235.961	-36361.3	-14582.4	11.2997	-0.09	-0.0607107	-9.77718e-12
235.978	-36361.3	-14582.2	11.3	-0.09	-0.0643315	3.69087e-11
235.995	-36361.2	-14582	11.3001	-0.09	-0.0678481	-1.35636e-10
236.012	-36361.1	-14581.8	11.2991	-0.09	-0.0703187	6.10378e-10
236.029	-36361.1	-14581.6	11.2955	-0.09	-0.069915	-2.30067e-09
236.046	-36361	-14581.5	11.2919	-0.09	-0.0700211	8.39257e-09
236.063	-36360.9	-14581.3	11.2897	-0.09	-0.0699938	-3.64855e-08
236.08	-36360.9	-14581.1	11.2901	-0.09	-0.0700018	1.37346e-07
236.097	-36360.8	-14580.9	11.2899	-0.09	-0.0699991	-4.96398e-07
236.114	-36360.7	-14580.7	11.2903	-0.09	-0.070002	2.10255e-06
236.131	-36360.6	-14580.5	11.2887	-0.09	-0.0699928	-7.90608e-06
236.148	-36360.6	-14580.4	11.285	-0.09	-0.0700257	2.82404e-05
236.165	-36360.5	-14580.2	11.2813	-0.09	-0.0698932	-0.000117197
236.182	-36360.4	-14580	11.2797	-0.09	-0.0704013	0.000440265
236.199	-36360.4	-14579.9	11.2801	-0.09	-0.0679949	-0.00290608
236.216	-36360.3	-14579.7	11.2799	-0.09	-0.0667339	-0.0194316
236.233	-36360.2	-14579.5	11.2803	-0.09	-0.0646325	-0.0611833
236.25	-36360.2	-14579.3	11.2781	-0.09	-0.0633961	-0.141986
236.267	-36360.1	-14579.1	11.2745	-0.09	-0.0611742	-0.251288
236.284	-36360	-14578.9	11.2709	-0.09	-0.0597274	-0.372081
236.301	-36360	-14578.8	11.2698	-0.09	-0.0600606	-0.496252
236.318	-36359.9	-14578.6	11.2701	-0.09	-0.0599835	-0.603402
236.335	-36359.8	-14578.4	11.2699	-0.09	-0.0600044	-0.692453
236.352	-36359.8	-14578.2	11.2702	-0.09	-0.0599991	-0.779649
236.369	-36359.7	-14578	11.2676	-0.09	-0.0600003	-0.85898
236.386	-36359.6	-14577.9	11.2642	-0.09	-0.0599999	-0.927162
236.403	-36359.6	-14577.7	11.2604	-0.09	-0.06	-0.989063
236.42	-36359.5	-14577.5	11.2599	-0.09	-0.06	-1.04029
236.437	-36359.4	-14577.3	11.26	-0.09	-0.06	-1.09116
236.454	-36359.4	-14577.2	11.2599	-0.09	-0.06	-1.13583
236.471	-36359.3	-14577	11.2602	-0.09	-0.06	-1.17264
236.488	-36359.2	-14576.8	11.2569	-0.09	-0.06	-1.20124
236.505	-36359.2	-14576.6	11.2535	-0.09	-0.06	-1.22025
236.522	-36359.1	-14576.4	11.2501	-0.09	-0.06	-1.23349
236.539	-36359	-14576.3	11.25	-0.09	-0.06	-1.2451
236.556	-36359	-14576.1	11.25	-0.09	-0.06	-1.25381
236.573	-36358.9	-14575.9	11.25	-0.09	-0.06	-1.26035
236.59	-36358.8	-14575.7	11.2499	-0.09	-0.06	-1.26246
236.607	-36358.8	-14575.6	11.2465	-0.09	-0.0600002	-1.25772
236.624	-36358.7	-14575.3	11.2431	-0.09	-0.0599994	-1.24638
236.641	-36358.6	-14575.2	11.2398	-0.09	-0.0600044	-1.22889
236.658	-36358.6	-14575	11.24	-0.09	-0.0599832	-1.21273
236.675	-36358.5	-14574.8	11.2401	-0.09	-0.0600626	-1.19774
236.692	-36358.4	-14574.7	11.2396	-0.09	-0.0596196	-1.18513
236.709	-36358.3	-14574.5	11.2361	-0.09	-0.0560545	-1.17192
236.726	-36358.3	-14574.3	11.2326	-0.09	-0.0526323	-1.15553
236.743	-36358.2	-14574.1	11.2297	-0.09	-0.0497294	-1.13307
236.76	-36358.1	-14574	11.2301	-0.09	-0.0500386	-1.11152
236.777	-36358.1	-14573.7	11.2299	-0.09	-0.0501149	-1.0915
236.794	-36358	-14573.6	11.2302	-0.09	-0.0492889	-1.07476
236.811	-36357.9	-14573.4	11.2293	-0.09	-0.0456694	-1.05807
236.828	-36357.9	-14573.2	11.2256	-0.09	-0.0421487	-1.03608
236.845	-36357.8	-14573.1	11.222	-0.09	-0.0396959	-1.00678
236.862	-36357.7	-14572.9	11.2197	-0.09	-0.04003	-0.975868
236.879	-36357.7	-14572.7	11.2201	-0.09	-0.0401793	-0.941273
236.896	-36357.6	-14572.5	11.2199	-0.09	-0.0389021	-0.901734
236.913	-36357.5	-14572.3	11.2203	-0.09	-0.0352954	-0.85826
236.93	-36357.5	-14572.1	11.2188	-0.09	-0.0316741	-0.80972
236.947	-36357.4	-14572	11.2151	-0.09	-0.0296928	-0.763606
236.964	-36357.3	-14571.8	11.2115	-0.09	-0.0300818	-0.722812
236.981	-36357.3	-14571.6	11.2097	-0.09	-0.0299803	-0.6789
236.998	-36357.2	-14571.5	11.2101	-0.09	-0.0300054	-0.633053
237.015	-36357.1	-14571.3	11.2099	-0.09	-0.0299989	-0.592895
237.032	-36357.1	-14571.1	11.2103	-0.09	-0.0299991	-0.559221
237.049	-36357	-14570.9	11.2083	-0.09	-0.0300049	-0.535463
237.066	-36356.9	-14570.7	11.2047	-0.09	-0.0299812	-0.51894
237.083	-36356.9	-14570.5	11.2011	-0.0900002	-0.0300704	-0.505856
237.1	-36356.8	-14570.4	11.1998	-0.0899995	-0.0297572	-0.494102
237.117	-36356.7	-14570.2	11.2001	-0.0900022	-0.0318808	-0.484278
237.134	-36356.7	-14570	11.1999	-0.0899927	-0.0358426	-0.476759
237.151	-36356.6	-14569.9	11.2003	-0.0900289	-0.0371845	-0.471688
237.168	-36356.5	-14569.7	11.1978	-0.0898916	-0.0341561	-0.468157
237.185	-36356.5	-14569.5	11.1944	-0.0904046	-0.0331611	-0.465399
237.202	-36356.4	-14569.3	11.1906	-0.0886973	-0.0332945	-0.457682
237.219	-36356.3	-14569.1	11.1898	-0.105569	-0.0336398	-0.436398
237.236	-36356.3	-14568.9	11.1902	-0.149805	-0.0306555	-0.388415
237.253	-36356.2	-14568.8	11.1876	-0.242799	-0.0298995	-0.30082
237.27	-36356.1	-14568.6	11.1812	-0.364362	-0.0299497	-0.188774
237.287	-36356.1	-14568.4	11.1748	-0.493009	-0.0303025	-0.0667449
237.304	-36356	-14568.3	11.1646	-0.626014	-0.0269327	0.0562896
237.321	-36355.9	-14568	11.1546	-0.726464	-0.0267987	0.159134
237.338	-36355.9	-14567.9	11.1416	-0.812971	-0.0235883	0.247772
237.355	-36355.8	-14567.7	11.1276	-0.901613	-0.0234092	0.336963
237.372	-36355.7	-14567.5	11.111	-0.982221	-0.0201212	0.417237
237.389	-36355.7	-14567.3	11.0944	-1.05293	-0.020061	0.48635
237.406	-36355.6	-14567.2	11.0733	-1.11	-0.0166667	0.54793
237.423	-36355.5	-14567	11.0533	-1.16	-0.0133333	0.598039
237.44	-36355.5	-14566.8	11.0333	-1.21	-0.01	0.645969
237.457	-36355.4	-14566.7	11.0121	-1.25924	-0.0100524	0.691998
237.474	-36355.3	-14566.5	10.9921	-1.29514	-0.00988587	0.727258
237.491	-36355.3	-14566.3	10.9685	-1.32126	-0.00644856	0.752963
237.508	-36355.2	-14566.1	10.9439	-1.33841	-0.00287714	0.771969
237.525	-36355.1	-14565.9	10.9204	-1.35134	0.00015137	0.784633
237.542	-36355.1	-14565.8	10.8961	-1.36185	-5.63668e-05	0.795874
237.559	-36355	-14565.6	10.8766	-1.37145	1.51e-05	0.804186
237.576	-36354.9	-14565.4	10.8561	-1.37754	-4.03311e-06	0.810044
237.593	-36354.9	-14565.3	10.8323	-1.38002	1.0318e-06	0.808123
237.61	-36354.8	-14565.1	10.8075	-1.37421	-3.41567e-07	0.792281
237.627	-36354.7	-14564.9	10.7853	-1.35977	9.11801e-08	0.761784
237.644	-36354.7	-14564.8	10.7645	-1.34163	-2.3124e-08	0.720732
237.661	-36354.6	-14564.6	10.7397	-1.32211	7.15051e-09	0.679204
237.678	-36354.5	-14564.4	10.716	-1.30914	-1.79621e-09	0.645374
237.695	-36354.5	-14564.2	10.6925	-1.29639	5.35561e-10	0.616741
237.712	-36354.4	-14564.1	10.6731	-1.28497	-1.4279e-10	0.591625
237.729	-36354.3	-14563.9	10.6527	-1.26644	3.54599e-11	0.565136
237.746	-36354.3	-14563.7	10.6303	-1.24233	-1.02837e-11	0.536659
237.763	-36354.2	-14563.6	10.6082	-1.2177	2.73978e-12	0.511991
237.78	-36354.2	-14563.4	10.588	-1.19897	-6.71194e-13	0.490472
237.797	-36354.1	-14563.2	10.5671	-1.18378	1.9086e-13	0.471888
237.814	-36354	-14563	10.5474	-1.16822	-5.11167e-14	0.451775
237.831	-36354	-14562.9	10.527	-1.1452	1.36071e-14	0.42645
237.848	-36353.9	-14562.7	10.5084	-1.11379	-3.27883e-15	0.39509
237.865	-36353.8	-14562.5	10.4893	-1.07844	9.17929e-16	0.361735
237.882	-36353.8	-14562.4	10.4711	-1.04676	-2.44115e-16	0.328267
237.899	-36353.7	-14562.2	10.4537	-1.00672	5.76341e-17	0.287886
237.916	-36353.7	-14562	10.4388	-0.957456	-1.5947e-17	0.241481
237.933	-36353.6	-14561.9	10.4236	-0.906679	4.23814e-18	0.195254
237.95	-36353.5	-14561.7	10.4084	-0.860921	-9.81339e-19	0.149587
237.967	-36353.5	-14561.5	10.3924	-0.821207	2.95006e-19	0.107074
237.984	-36353.4	-14561.4	10.3779	-0.777272	-1.75468e-19	0.0649075
238.001	-36353.4	-14561.2	10.364	-0.727495	3.66565e-19	0.0192341
238.018	-36353.3	-14561	10.3527	-0.68358	-1.40085e-18	-0.0192802
238.035	-36353.2	-14560.9	10.3431	-0.653706	5.23575e-18	-0.0468224
238.052	-36353.2	-14560.7	10.3325	-0.630996	-1.6861e-17	-0.0668787
238.069	-36353.1	-14560.6	10.3223	-0.616231	6.64665e-17	-0.0819965
238.086	-36353	-14560.4	10.3124	-0.603007	-2.48983e-16	-0.0939138
238.103	-36353	-14560.3	10.3019	-0.591785	7.52125e-16	-0.109044
238.12	-36352.9	-14560.1	10.2917	-0.581614	-2.93991e-15	-0.128739
238.137	-36352.8	-14559.9	10.2818	-0.574212	1.1007e-14	-0.155755
238.154	-36352.8	-14559.8	10.2712	-0.57037	-2.9565e-14	-0.187164
238.171	-36352.7	-14559.6	10.2612	-0.567051	1.14711e-13	-0.213064
238.188	-36352.7	-14559.4	10.2512	-0.563779	-4.2927e-13	-0.233261
238.205	-36352.6	-14559.3	10.2406	-0.56012	8.65021e-13	-0.24863
238.222	-36352.5	-14559.1	10.2306	-0.559968	-3.33438e-12	-0.261849
238.239	-36352.5	-14558.9	10.2206	-0.560008	1.24724e-11	-0.271799
238.256	-36352.4	-14558.8	10.21	-0.56	0	-0.279956
238.273	-36352.4	-14558.6	10.2	-0.56	0	-0.284314
238.29	-36352.3	-14558.4	10.1933	-0.56	0	-0.28976
238.307	-36352.2	-14558.3	10.1863	-0.559991	-2.87211e-09	-0.300333
238.324	-36352.2	-14558.1	10.1795	-0.560032	1.09552e-08	-0.315848
238.341	-36352.1	-14558	10.1694	-0.559878	-4.09177e-08	-0.335717
238.358	-36352.1	-14557.8	10.1588	-0.556236	3.20176e-07	-0.358962
238.375	-36352	-14557.6	10.1488	-0.552893	-1.21693e-06	-0.383233
238.392	-36351.9	-14557.5	10.1388	-0.549845	4.53473e-06	-0.413668
238.409	-36351.9	-14557.3	10.1282	-0.550058	-2.62342e-05	-0.452867
238.426	-36351.8	-14557.1	10.1183	-0.549985	9.94353e-05	-0.493808
238.443	-36351.8	-14557	10.1082	-0.550004	-0.000391231	-0.530234
238.46	-36351.7	-14556.8	10.0974	-0.549999	-0.00433878	-0.562247
238.477	-36351.6	-14556.7	10.0884	-0.55	-0.00687545	-0.589756
238.494	-36351.6	-14556.5	10.081	-0.55	-0.00666825	-0.626191
238.511	-36351.5	-14556.3	10.0712	-0.549999	-0.00640771	-0.671849
238.528	-36351.4	-14556.2	10.0639	-0.550005	-0.00779109	-0.717782
238.545	-36351.4	-14556	10.0544	-0.549983	-0.00931031	-0.759106
238.562	-36351.3	-14555.9	10.0469	-0.550077	-0.00647542	-0.794711
238.579	-36351.3	-14555.7	10.0362	-0.549716	-0.00553902	-0.82655
238.596	-36351.2	-14555.5	10.0258	-0.551701	-0.00320119	-0.859287
238.613	-36351.2	-14555.4	10.0159	-0.562013	-0.00211817	-0.88619
238.63	-36351.1	-14555.2	10.0056	-0.584277	0.000352699	-0.908909
238.647	-36351	-14555.1	9.99523	-0.613342	-0.000100293	-0.935088
238.664	-36351	-14554.9	9.98531	-0.636752	2.68608e-05	-0.975662
238.681	-36350.9	-14554.7	9.97528	-0.654784	-7.15024e-06	-1.0333
238.698	-36350.9	-14554.6	9.96525	-0.670403	1.72296e-06	-1.10125
238.715	-36350.8	-14554.4	9.9531	-0.682442	-4.82354e-07	-1.16527
238.732	-36350.7	-14554.3	9.93972	-0.690656	1.28278e-07	-1.22029
238.749	-36350.7	-14554.1	9.92558	-0.695301	-3.02855e-08	-1.27714
238.766	-36350.6	-14554	9.91381	-0.698962	8.37955e-09	-1.33614
238.783	-36350.6	-14553.8	9.90419	-0.699918	-2.226e-09	-1.39177
238.8	-36350.5	-14553.7	9.89399	-0.701857	5.12035e-10	-1.44486
238.817	-36350.4	-14553.5	9.88149	-0.705498	-1.40365e-10	-1.4887
238.834	-36350.4	-14553.3	9.86816	-0.709091	3.72395e-11	-1.52728
238.851	-36350.3	-14553.2	9.85393	-0.710169	-8.27522e-12	-1.56778
238.868	-36350.3	-14553	9.84261	-0.709954	2.25182e-12	-1.60568
238.885	-36350.2	-14552.8	9.83337	-0.710012	-5.9651e-13	-1.63607
238.902	-36350.1	-14552.7	9.82008	-0.709998	1.26292e-13	-1.66069
238.919	-36350.1	-14552.5	9.80645	-0.71	-3.4165e-14	-1.67851
238.936	-36350	-14552.4	9.79296	-0.710001	9.03388e-15	-1.69214
238.953	-36350	-14552.2	9.78178	-0.709996	-1.77674e-15	-1.70315
238.97	-36349.9	-14552.1	9.77169	-0.710015	4.78447e-16	-1.71128
238.987	-36349.8	-14551.9	9.76205	-0.709942	-1.2623e-16	-1.71692
239.004	-36349.8	-14551.8	9.74836	-0.710155	2.18195e-17	-1.72264
239.021	-36349.7	-14551.6	9.7349	-0.707108	-5.85542e-18	-1.72811
239.038	-36349.7	-14551.5	9.72145	-0.703761	1.54057e-18	-1.73437
239.055	-36349.6	-14551.3	9.71059	-0.700127	-1.96882e-19	-1.74344
239.072	-36349.6	-14551.1	9.70056	-0.699946	5.27123e-20	-1.75412
239.089	-36349.5	-14551	9.69071	-0.700089	-1.38196e-20	-1.76929
239.106	-36349.4	-14550.9	9.67667	-0.7	0	-1.78105
239.123	-36349.4	-14550.7	9.66333	-0.713333	0	-1.78431
239.14	-36349.3	-14550.5	9.65	-0.736667	0	-1.77342
239.157	-36349.3	-14550.4	9.63926	-0.76841	6.0013e-23	-1.75485
239.174	-36349.2	-14550.2	9.62605	-0.790954	-1.60438e-23	-1.73647
239.191	-36349.2	-14550.1	9.6158	-0.804143	4.16217e-24	-1.72143
239.208	-36349.1	-14550	9.59818	-0.817994	-2.06549e-24	-1.70872
239.225	-36349	-14549.7	9.58491	-0.828115	5.51946e-25	-1.6957
239.242	-36349	-14549.6	9.56814	-0.841235	-1.42256e-25	-1.68224
239.259	-36348.9	-14549.5	9.55432	-0.847418	5.29618e-26	-1.66465
239.276	-36348.9	-14549.3	9.54101	-0.850382	-1.41458e-26	-1.6453
239.293	-36348.8	-14549.2	9.5275	-0.854627	3.61896e-27	-1.61758
239.31	-36348.8	-14549	9.51357	-0.86682	-1.19802e-27	-1.58303
239.327	-36348.7	-14548.8	9.49972	-0.884485	3.19812e-28	-1.54746
239.344	-36348.6	-14548.7	9.48251	-0.904982	-8.11282e-29	-1.51377
239.361	-36348.6	-14548.6	9.46478	-0.926099	2.51871e-29	-1.48111
239.378	-36348.5	-14548.4	9.44942	-0.945569	-6.71976e-30	-1.45007
239.395	-36348.5	-14548.3	9.43508	-0.974465	1.68801e-30	-1.41117
239.412	-36348.4	-14548.1	9.41749	-1.01873	-5.03298e-31	-1.36449
239.429	-36348.4	-14547.9	9.39976	-1.06278	1.34188e-31	-1.31892
239.446	-36348.3	-14547.8	9.38029	-1.10126	-3.33237e-32	-1.27778
239.463	-36348.2	-14547.7	9.36201	-1.12758	9.66418e-33	-1.24268
239.48	-36348.2	-14547.5	9.3418	-1.15408	-2.57473e-33	-1.21041
239.497	-36348.1	-14547.4	9.32131	-1.19226	6.3074e-34	-1.16872
239.514	-36348.1	-14547.2	9.30034	-1.24396	-1.79278e-34	-1.11888
239.531	-36348	-14547.1	9.28103	-1.2929	4.77232e-35	-1.07051
239.548	-36348	-14546.9	9.25858	-1.33452	-1.14996e-35	-1.02654
239.565	-36347.9	-14546.8	9.23406	-1.36604	3.2194e-36	-0.988658
239.582	-36347.9	-14546.6	9.21121	-1.39651	-8.5617e-37	-0.954419
239.599	-36347.8	-14546.5	9.18679	-1.43551	2.02136e-37	-0.915113
239.616	-36347.7	-14546.3	9.16305	-1.47711	-5.59281e-38	-0.872751
239.633	-36347.7	-14546.2	9.13808	-1.51775	1.48571e-38	-0.828386
239.65	-36347.6	-14546.1	9.10993	-1.5679	-3.4175e-39	-0.77184
239.667	-36347.6	-14545.9	9.08252	-1.63789	9.36845e-40	-0.702264
239.684	-36347.5	-14545.7	9.05652	-1.72181	-2.48549e-40	-0.62281
239.701	-36347.5	-14545.6	9.02642	-1.81211	5.52318e-41	-0.536268
239.718	-36347.4	-14545.5	8.99309	-1.88548	-1.50294e-41	-0.460484
239.735	-36347.4	-14545.3	8.96001	-1.94541	3.98132e-42	-0.397249
239.752	-36347.3	-14545.2	8.92497	-2.00817	-8.42918e-43	-0.334725
239.769	-36347.3	-14545	8.89094	-2.07197	2.28029e-43	-0.276278
239.786	-36347.2	-14544.9	8.85837	-2.13302	-6.02953e-44	-0.22483
239.803	-36347.2	-14544.8	8.82016	-2.18797	1.18586e-44	-0.179163
239.82	-36347.1	-14544.6	8.78327	-2.23295	-3.19332e-45	-0.143873
239.837	-36347	-14544.5	8.74374	-2.27244	8.42502e-46	-0.11244
239.854	-36347	-14544.3	8.70465	-2.31817	-1.45631e-46	-0.0799448
239.871	-36346.9	-14544.2	8.66449	-2.35611	3.90811e-47	-0.0509808
239.888	-36346.9	-14544.1	8.62791	-2.38691	-1.02823e-47	-0.0274543
239.905	-36346.8	-14543.9	8.5858	-2.40891	1.31406e-48	-0.00958836
239.922	-36346.8	-14543.8	8.54574	-2.42579	-3.5182e-49	0.00270734
239.939	-36346.7	-14543.7	8.50258	-2.43928	9.22366e-50	0.0105039
239.956	-36346.7	-14543.5	8.46	-2.45	0	0.0163399
239.973	-36346.6	-14543.4	8.42	-2.45667	1.75795e-61	0.0196078
239.99	-36346.6	-14543.2	8.38	-2.46333	-4.58911e-62	0.0228758
240.007	-36346.5	-14543.1	8.3341	-2.46684	-4.00548e-52	0.0263565
240.024	-36346.5	-14543	8.29439	-2.47022	1.07082e-52	0.0295462
240.041	-36346.4	-14542.9	8.25423	-2.47344	-2.77798e-53	0.0317906
240.058	-36346.4	-14542.7	8.21157	-2.47781	1.37858e-53	0.0365485
240.075	-36346.3	-14542.6	8.16829	-2.49151	-3.68389e-54	0.0436963
240.092	-36346.3	-14542.5	8.12468	-2.50559	9.49468e-55	0.0572888
240.109	-36346.2	-14542.3	8.07868	-2.5263	-3.53486e-55	0.0725109
240.126	-36346.2	-14542.2	8.03622	-2.53901	9.44139e-56	0.0872166
240.143	-36346.1	-14542.1	7.99593	-2.55175	-2.41542e-56	0.097511
240.16	-36346.1	-14542	7.95376	-2.55773	7.99599e-57	0.104669
240.177	-36346	-14541.8	7.91359	-2.56022	-2.13454e-57	0.107117
240.194	-36346	-14541.7	7.86918	-2.55992	5.41478e-58	0.107936
240.211	-36346	-14541.6	7.82362	-2.56016	-1.68107e-58	0.107632
240.228	-36345.9	-14541.4	7.78083	-2.55935	4.485e-59	0.106221
240.245	-36345.9	-14541.3	7.73653	-2.55527	-1.12664e-59	0.101318
240.262	-36345.8	-14541.2	7.69101	-2.54492	3.35919e-60	0.0905848
240.279	-36345.8	-14541.1	7.64838	-2.52699	-8.9562e-61	0.0760597
240.296	-36345.7	-14541	7.6036	-2.5035	2.22414e-61	0.0599988
240.313	-36345.7	-14540.8	7.55958	-2.4774	-6.45021e-62	0.0479258
240.33	-36345.6	-14540.7	7.52049	-2.45935	1.71847e-62	0.0420286
240.347	-36345.6	-14540.6	7.47945	-2.44511	-4.20978e-63	0.0415842
240.364	-36345.5	-14540.5	7.43598	-2.43544	1.19657e-63	0.0438847
240.381	-36345.5	-14540.3	7.39447	-2.42503	-3.18522e-64	0.0473304
240.398	-36345.5	-14540.2	7.35342	-2.41652	7.67527e-65	0.0505556
240.415	-36345.4	-14540.1	7.31182	-2.40945	-2.14874e-65	0.0545727
240.432	-36345.4	-14540	7.27249	-2.40504	5.71438e-66	0.058814
240.449	-36345.3	-14539.9	7.23081	-2.39961	-1.34913e-66	0.0640877
240.466	-36345.3	-14539.8	7.18951	-2.39435	3.73284e-67	0.0690951
240.483	-36345.2	-14539.7	7.15013	-2.39149	-9.91616e-68	0.0735063
240.5	-36345.2	-14539.6	7.1083	-2.38789	2.28096e-68	0.0766745
240.517	-36345.1	-14539.4	7.06716	-2.38449	-6.25284e-69	0.0786804
240.534	-36345.1	-14539.3	7.02787	-2.38121	1.65891e-69	0.0816957
240.551	-36345.1	-14539.2	6.98545	-2.37768	-3.68636e-70	0.0906817
240.568	-36345	-14539.1	6.94732	-2.37439	1.00312e-70	0.10651
240.585	-36345	-14539	6.90894	-2.37063	-2.65727e-71	0.12741
240.602	-36344.9	-14538.9	6.86655	-2.37011	5.62593e-72	0.14905
240.619	-36344.9	-14538.8	6.8259	-2.36759	-1.52195e-72	0.165881
240.636	-36344.9	-14538.7	6.78635	-2.36418	4.02432e-73	0.176456
240.653	-36344.8	-14538.6	6.74408	-2.36037	-7.91484e-74	0.186559
240.67	-36344.8	-14538.4	6.70366	-2.3601	2.13132e-74	0.197946
240.687	-36344.7	-14538.3	6.66366	-2.35738	-5.6227e-75	0.21585
240.704	-36344.7	-14538.2	6.62462	-2.35377	9.7078e-76	0.243518
240.721	-36344.7	-14538.1	6.58466	-2.35022	-2.56136e-76	0.277765
240.738	-36344.6	-14538	6.54564	-2.34999	3.27336e-77	0.315883
240.755	-36344.6	-14537.9	6.50568	-2.34994	-8.76397e-78	0.350999
240.772	-36344.5	-14537.8	6.46576	-2.35303	2.29766e-78	0.385465
240.789	-36344.5	-14537.7	6.42333	-2.36	0	0.431373
240.806	-36344.5	-14537.6	6.38333	-2.37	4.38763e-90	0.484749
240.823	-36344.4	-14537.5	6.34667	-2.38	-1.17462e-90	0.544662
240.84	-36344.4	-14537.4	6.30667	-2.39	3.06174e-91	0.600218
240.857	-36344.4	-14537.3	6.26426	-2.40049	2.66759e-81	0.647208
240.874	-36344.3	-14537.2	6.22422	-2.40709	-6.92039e-82	0.677903
240.891	-36344.3	-14537.1	6.18186	-2.41385	3.43427e-82	0.695106
240.908	-36344.2	-14537	6.14177	-2.41732	-9.17714e-83	0.705781
240.925	-36344.2	-14536.9	6.0982	-2.42387	2.36527e-83	0.741321
240.942	-36344.2	-14536.8	6.05612	-2.42767	-8.80589e-84	0.815913
240.959	-36344.1	-14536.7	6.0164	-2.43417	2.352e-84	0.915184
240.976	-36344.1	-14536.6	5.97591	-2.43731	-6.01729e-85	0.995689
240.993	-36344.1	-14536.5	5.93366	-2.44029	1.99245e-85	1.05366
241.01	-36344	-14536.4	5.89407	-2.43996	-5.33733e-86	1.08251
241.027	-36344	-14536.3	5.85354	-2.43987	1.42481e-86	1.10773
241.044	-36344	-14536.3	5.80907	-2.4406	-3.61437e-87	1.12561
241.061	-36343.9	-14536.2	5.76431	-2.44436	1.12212e-87	1.13621
241.078	-36343.9	-14536.1	5.72521	-2.44779	-2.99374e-88	1.13794
241.095	-36343.9	-14536	5.6842	-2.45026	7.5203e-89	1.13115
241.112	-36343.8	-14535.9	5.64225	-2.44992	-2.24226e-89	1.11801
241.129	-36343.8	-14535.8	5.60274	-2.45002	5.97827e-90	1.10196
241.146	-36343.7	-14535.7	5.56196	-2.44999	-1.48462e-90	1.08646
241.163	-36343.7	-14535.6	5.51855	-2.45	4.30552e-91	1.07592
241.18	-36343.7	-14535.5	5.47681	-2.45	-1.14708e-91	1.07265
241.197	-36343.7	-14535.5	5.43589	-2.45	2.81003e-92	1.07595
241.214	-36343.6	-14535.4	5.39439	-2.45	-7.9871e-93	1.08401
241.231	-36343.6	-14535.3	5.35362	-2.45001	2.12614e-93	1.09725
241.248	-36343.6	-14535.2	5.30802	-2.44997	-5.12325e-94	1.11712
241.265	-36343.5	-14535.1	5.26492	-2.45012	1.43429e-94	1.14149
241.282	-36343.5	-14535	5.22588	-2.44904	-3.81435e-95	1.16389
241.299	-36343.5	-14535	5.18413	-2.44168	9.00544e-96	1.18287
241.316	-36343.4	-14534.9	5.14285	-2.42887	-2.49167e-96	1.19781
241.333	-36343.4	-14534.8	5.10346	-2.41557	6.61905e-97	1.21356
241.35	-36343.4	-14534.7	5.06162	-2.40164	-1.52254e-97	1.23212
241.367	-36343.3	-14534.6	5.02052	-2.38803	4.17377e-98	1.24958
241.384	-36343.3	-14534.5	4.98111	-2.3745	-1.10732e-98	1.26338
241.401	-36343.3	-14534.5	4.93908	-2.36294	2.46065e-99	1.27712
241.418	-36343.2	-14534.4	4.89831	-2.35293	-6.69582e-100	1.28849
241.435	-36343.2	-14534.3	4.85833	-2.34298	1.77373e-100	1.29471
241.452	-36343.2	-14534.2	4.81929	-2.33255	-3.75532e-101	1.29326
241.469	-36343.2	-14534.1	4.77906	-2.32204	1.0159e-101	1.28639
241.486	-36343.1	-14534.1	4.7424	-2.3149	-2.68624e-102	1.27629
241.503	-36343.1	-14534	4.70062	-2.3077	5.28317e-103	1.26295
241.52	-36343.1	-14533.9	4.66315	-2.30392	-1.42267e-103	1.24782
241.537	-36343	-14533.9	4.62378	-2.29832	3.75346e-104	1.23252
241.554	-36343	-14533.8	4.58464	-2.28549	-6.48806e-105	1.21818
241.571	-36343	-14533.7	4.54454	-2.26304	1.74112e-105	1.20886
241.588	-36343	-14533.6	4.50772	-2.2365	-4.58092e-106	1.20388
241.605	-36342.9	-14533.6	4.46894	-2.21125	5.8543e-107	1.20562
241.622	-36342.9	-14533.5	4.4321	-2.19418	-1.5674e-107	1.2119
241.639	-36342.9	-14533.4	4.3956	-2.18069	4.10902e-108	1.22353
241.656	-36342.9	-14533.4	4.35667	-2.17	0	1.24074
241.673	-36342.8	-14533.3	4.32333	-2.15667	0	1.26035
241.69	-36342.8	-14533.2	4.28667	-2.13667	0	1.27778
241.707	-36342.8	-14533.2	4.24774	-2.10101	3.95261e-110	1.29032
241.724	-36342.7	-14533.1	4.21133	-2.06094	-2.14061e-109	1.2991
241.741	-36342.7	-14533	4.17797	-2.02109	8.16105e-109	1.31625
241.758	-36342.7	-14533	4.14261	-1.98623	-6.39499e-108	1.35024
241.775	-36342.7	-14532.9	4.10943	-1.95666	2.43083e-107	1.39651
241.792	-36342.7	-14532.8	4.07615	-1.92127	-9.05823e-107	1.43936
241.809	-36342.6	-14532.8	4.04458	-1.86692	5.24035e-106	1.47154
241.826	-36342.6	-14532.7	4.01486	-1.81416	-1.98624e-105	1.48878
241.843	-36342.6	-14532.6	3.9842	-1.76544	7.37603e-105	1.50802
241.86	-36342.6	-14532.6	3.95403	-1.72988	-3.75036e-104	1.53067
241.877	-36342.5	-14532.5	3.93687	-1.7094	1.41834e-103	1.5544
241.894	-36342.5	-14532.5	3.92898	-1.69834	-5.24294e-103	1.57968
241.911	-36342.5	-14532.5	3.93226	-1.70422	2.47638e-102	1.59746
241.928	-36342.5	-14532.5	3.92101	-1.68283	-9.3483e-102	1.57995
241.945	-36342.5	-14532.4	3.87175	-1.58758	3.43541e-101	1.51917
241.962	-36342.4	-14532.2	3.8139	-1.47749	-1.54598e-100	1.43003
241.979	-36342.4	-14532.1	3.76533	-1.39073	5.82717e-100	1.36559
241.996	-36342.4	-14532.1	3.74523	-1.36188	-2.12568e-99	1.3209
242.013	-36342.4	-14532	3.72107	-1.3275	9.24111e-99	1.29439
242.03	-36342.3	-14532	3.70198	-1.30436	-3.47872e-98	1.27134
242.047	-36342.3	-14531.9	3.68151	-1.28767	1.25729e-97	1.25615
242.064	-36342.3	-14531.8	3.65889	-1.28227	-5.32537e-97	1.25002
242.081	-36342.3	-14531.8	3.63708	-1.28559	2.00246e-96	1.25273
242.098	-36342.2	-14531.7	3.61669	-1.296	-7.15277e-96	1.26258
242.115	-36342.2	-14531.7	3.59616	-1.31219	2.96838e-95	1.27689
242.132	-36342.2	-14531.6	3.57476	-1.32845	-1.11511e-94	1.29311
242.149	-36342.2	-14531.6	3.55013	-1.34704	3.9232e-94	1.30799
242.166	-36342.2	-14531.5	3.52612	-1.35646	-1.60148e-93	1.31741
242.183	-36342.1	-14531.4	3.50313	-1.3572	6.01111e-93	1.31927
242.2	-36342.1	-14531.4	3.47873	-1.35306	-2.07273e-92	1.31518
242.217	-36342.1	-14531.3	3.45473	-1.34398	8.3465e-92	1.30617
242.234	-36342.1	-14531.3	3.43183	-1.33026	-3.13051e-91	1.29197
242.251	-36342.1	-14531.2	3.407	-1.30774	1.04994e-90	1.27086
242.268	-36342	-14531.2	3.38558	-1.28124	-4.17968e-90	1.2459
242.285	-36342	-14531.1	3.36609	-1.25431	1.56663e-89	1.22105
242.302	-36342	-14531.1	3.34493	-1.22923	-5.04616e-89	1.19461
242.319	-36342	-14531	3.32471	-1.20304	1.98923e-88	1.16944
242.336	-36342	-14531	3.30447	-1.17476	-7.45165e-88	1.14195
242.353	-36341.9	-14530.9	3.28661	-1.13636	2.25099e-87	1.1129
242.37	-36341.9	-14530.8	3.26664	-1.10765	-8.79866e-87	1.08511
242.387	-36341.9	-14530.8	3.24986	-1.08135	3.29422e-86	1.06097
242.404	-36341.9	-14530.7	3.22907	-1.05624	-8.84832e-86	1.0355
242.421	-36341.9	-14530.7	3.21183	-1.03232	3.4331e-85	1.01508
242.438	-36341.8	-14530.6	3.19539	-1.01783	-1.28474e-84	1.00022
242.455	-36341.8	-14530.6	3.17769	-1.01022	2.58887e-84	0.992602
242.472	-36341.8	-14530.5	3.16096	-1.00987	-9.97925e-84	0.991228
242.489	-36341.8	-14530.5	3.14436	-1.01307	3.7328e-83	0.994215
242.506	-36341.8	-14530.4	3.12667	-1.02	0	1.00218
242.523	-36341.7	-14530.4	3.11	-1.03333	0	1.01198
242.54	-36341.7	-14530.3	3.09	-1.04333	0	1.01961
242.557	-36341.7	-14530.3	3.07235	-1.04293	-8.59575e-81	1.0181
242.574	-36341.7	-14530.2	3.0557	-1.02882	3.2787e-80	1.00558
242.591	-36341.7	-14530.2	3.03899	-1.00522	-1.2246e-79	0.985532
242.608	-36341.6	-14530.1	3.02122	-0.980218	9.58235e-79	0.960012
242.625	-36341.6	-14530.1	3.00507	-0.953793	-3.64206e-78	0.936218
242.642	-36341.6	-14530	2.99139	-0.930419	1.35717e-77	0.910659
242.659	-36341.6	-14530	2.97406	-0.900686	-7.85148e-77	0.879931
242.676	-36341.6	-14530	2.96063	-0.863205	2.97593e-76	0.845412
242.693	-36341.6	-14529.9	2.94394	-0.822248	-1.10513e-75	0.804936
242.71	-36341.5	-14529.9	2.93007	-0.775545	5.61907e-75	0.759504
242.727	-36341.5	-14529.8	2.91743	-0.729284	-2.12506e-74	0.712937
242.744	-36341.5	-14529.8	2.90757	-0.674965	7.85536e-74	0.656191
242.761	-36341.5	-14529.7	2.89701	-0.600719	-3.71029e-73	0.584581
242.778	-36341.5	-14529.7	2.88692	-0.517267	1.40063e-72	0.506089
242.795	-36341.5	-14529.6	2.87771	-0.428099	-5.14718e-72	0.4241
242.812	-36341.4	-14529.6	2.87081	-0.350671	2.31629e-71	0.345801
242.829	-36341.4	-14529.5	2.86522	-0.284492	-8.73068e-71	0.280001
242.846	-36341.4	-14529.5	2.86216	-0.218902	3.18485e-70	0.216462
242.863	-36341.4	-14529.5	2.85856	-0.158315	-1.38457e-69	0.160477
242.88	-36341.4	-14529.4	2.85539	-0.117434	5.21207e-69	0.118088
242.897	-36341.4	-14529.4	2.85165	-0.0839969	-1.88376e-68	0.0852293
242.914	-36341.3	-14529.3	2.8497	-0.0595755	7.97885e-68	0.0605491
242.931	-36341.3	-14529.3	2.85008	-0.0432029	-3.00023e-67	0.0440292
242.948	-36341.3	-14529.2	2.84998	-0.0312525	1.07168e-66	0.0317475
242.965	-36341.3	-14529.2	2.85001	-0.0229543	-4.44744e-66	0.0229279
242.982	-36341.3	-14529.1	2.85	-0.0161244	1.57424e-65	0.0163041
242.999	-36341.2	-14529.1	2.85	-0.0108004	-6.42879e-65	0.0119253
243.016	-36341.2	-14529	2.85	-0.00984799	2.41309e-64	0.0100512
243.033	-36341.2	-14529	2.85	-0.0100404	-9.00949e-64	0.00975843
243.05	-36341.2	-14528.9	2.85	-0.00999071	3.10545e-63	0.00981439
243.067	-36341.2	-14528.9	2.85	-0.0100025	-1.25047e-62	0.00980105
243.084	-36341.2	-14528.9	2.85	-0.00999932	4.69013e-62	0.00980468
243.101	-36341.1	-14528.8	2.85	-0.0100001	-1.57302e-61	0.00980375
243.118	-36341.1	-14528.8	2.85	-0.00999996	6.262e-61	0.00980397
243.135	-36341.1	-14528.7	2.85	-0.01	-2.02506e-60	0.00980391
243.152	-36341.1	-14528.7	2.85	-0.01	7.98502e-60	0.00980392
243.169	-36341.1	-14528.6	2.85	-0.01	-2.99124e-59	0.00980392
243.186	-36341.1	-14528.6	2.85	-0.01	1.11665e-58	0.00980392
243.203	-36341	-14528.5	2.85	-0.00999998	-3.37232e-58	0.00980394
243.22	-36341	-14528.5	2.85	-0.0100001	1.31815e-57	0.00980384
243.237	-36341	-14528.4	2.85	-0.00999979	-3.551e-57	0.00980414
243.254	-36341	-14528.4	2.85	-0.0100008	1.37803e-56	0.00980309
243.271	-36341	-14528.4	2.85	-0.00999696	-5.15693e-56	0.00980703
243.288	-36341	-14528.3	2.85	-0.0100113	1.92497e-55	0.00979232
243.305	-36340.9	-14528.3	2.85	-0.00997715	-3.87831e-55	0.0098273
243.322	-36340.9	-14528.2	2.85	-0.0100881	1.49495e-54	0.00880565
243.339	-36340.9	-14528.2	2.85	-0.00689147	-5.59193e-54	0.00671377
243.356	-36340.9	-14528.1	2.85	-0.00333333	0	0.00326797
243.373	-36340.9	-14528.1	2.85	0	0	0.00108932
243.39	-36340.9	-14528	2.85	-2.36267e-05	-3.44978e-52	-2.73417e-05
243.407	-36340.8	-14528	2.85	6.31636e-06	1.316e-51	7.30952e-06
243.424	-36340.8	-14528	2.85	-1.63862e-06	-4.91531e-51	-1.89627e-06
243.441	-36340.8	-14527.9	2.85	8.13173e-07	3.84617e-50	9.41032e-07
243.458	-36340.8	-14527.9	2.85	-2.17298e-07	-1.46185e-49	-2.51465e-07
243.475	-36340.8	-14527.8	2.85	5.60054e-08	5.44742e-49	6.48114e-08
243.492	-36340.7	-14527.8	2.85	-2.08508e-08	-3.15143e-48	-2.41292e-08
243.509	-36340.7	-14527.7	2.85	5.56911e-09	1.19448e-47	6.44478e-09
243.526	-36340.7	-14527.7	2.85	-1.42479e-09	-4.43578e-47	-1.64881e-09
243.543	-36340.7	-14527.6	2.85	4.71776e-10	2.25538e-46	5.45956e-10
243.56	-36340.7	-14527.6	2.85	-1.26378e-10	-8.52958e-46	-1.46249e-10
243.577	-36340.7	-14527.5	2.85	3.37369e-11	3.18629e-45	3.90415e-11
243.594	-36340.6	-14527.5	2.85	-8.55818e-12	-1.17679e-44	-9.90383e-12
243.611	-36340.6	-14527.5	2.85	2.65697e-12	5.55796e-44	3.07475e-12
243.628	-36340.6	-14527.4	2.85	-7.08865e-13	-2.09811e-43	-8.20323e-13
243.645	-36340.6	-14527.4	2.85	1.78067e-13	7.71037e-43	2.06066e-13
243.662	-36340.6	-14527.3	2.85	-5.30927e-14	-3.46976e-42	-6.14408e-14
243.679	-36340.6	-14527.3	2.85	1.41555e-14	1.30784e-41	1.63812e-14
243.696	-36340.5	-14527.2	2.85	-3.5153e-15	-4.77084e-41	-4.06804e-15
243.713	-36340.5	-14527.2	2.85	1.01947e-15	2.07406e-40	1.17976e-15
243.73	-36340.5	-14527.1	2.85	-2.71599e-16	-7.80757e-40	-3.14304e-16
243.747	-36340.5	-14527.1	2.85	6.65076e-17	2.82183e-39	7.69649e-17
243.764	-36340.5	-14527.1	2.85	-1.87893e-17	-1.19522e-38	-2.17436e-17
243.781	-36340.5	-14527	2.85	4.52756e-18	4.29915e-38	5.23946e-18
243.798	-36340.4	-14527	2.85	-1.26752e-18	-1.78497e-37	-1.46682e-18
243.815	-36340.4	-14526.9	2.85	3.37086e-19	6.70568e-37	3.90088e-19
243.832	-36340.4	-14526.9	2.85	-7.9587e-20	-2.35921e-36	-9.2101e-20
243.849	-36340.4	-14526.8	2.85	2.20331e-20	9.63047e-36	2.54975e-20
243.866	-36340.4	-14526.8	2.85	-5.90012e-21	-3.61477e-35	-6.82783e-21
243.883	-36340.4	-14526.7	2.85	1.56735e-21	1.3496e-34	1.81379e-21
243.9	-36340.3	-14526.7	2.85	-3.60529e-22	-4.6519e-34	-4.17217e-22
243.917	-36340.3	-14526.6	2.85	9.88323e-23	1.87318e-33	1.14372e-22
243.934	-36340.3	-14526.6	2.85	-2.62207e-23	-7.02571e-33	-3.03435e-23
243.951	-36340.3	-14526.6	2.85	5.82666e-24	2.35635e-32	6.74282e-24
243.968	-36340.3	-14526.5	2.85	-1.58553e-24	-9.38034e-32	-1.83483e-24
243.985	-36340.3	-14526.5	2.85	4.20009e-25	3.51595e-31	4.86049e-25
244.002	-36340.2	-14526.4	2.85	-8.89235e-26	-1.1325e-30	-1.02905e-25
244.019	-36340.2	-14526.4	2.85	2.40559e-26	4.46437e-30	2.78383e-26
244.036	-36340.2	-14526.3	2.85	-6.36084e-27	-1.67235e-29	-7.36099e-27
244.053	-36340.2	-14526.3	2.85	1.25102e-27	5.05183e-29	1.44772e-27
244.07	-36340.2	-14526.2	2.85002	-3.36879e-28	-1.97466e-28	-3.89848e-28
244.087	-36340.2	-14526.2	2.84994	8.88795e-29	7.39312e-28	1.02855e-28
244.104	-36340.1	-14526.1	2.85016	-1.53633e-29	-1.9858e-27	-1.7779e-29
244.121	-36340.1	-14526.1	2.84711	4.12285e-30	7.70481e-27	4.77111e-30
244.138	-36340.1	-14526	2.84376	-1.08473e-30	-2.88329e-26	-1.25529e-30
244.155	-36340.1	-14526	2.84012	1.38626e-31	5.81012e-26	1.60423e-31
244.172	-36340.1	-14526	2.83997	-3.71152e-32	-2.23961e-25	-4.2951e-32
244.189	-36340.1	-14525.9	2.84001	9.73048e-33	8.37741e-25	1.12605e-32
244.206	-36340	-14525.9	2.84	0	0	0
244.223	-36340	-14525.8	2.84	1.85514e-44	3.67861e-34	2.14756e-44
244.24	-36340	-14525.8	2.84	-4.84035e-45	-1.37545e-33	-5.60265e-45
244.257	-36340	-14525.7	2.84	-4.22557e-35	-1.92912e-22	-4.88998e-35
244.274	-36340	-14525.7	2.84	1.12966e-35	7.35829e-22	1.30729e-35
244.291	-36339.9	-14525.6	2.84	-2.93062e-36	-2.74834e-21	-3.39142e-36
244.308	-36339.9	-14525.6	2.84	1.45433e-36	2.15054e-20	1.68301e-36
244.325	-36339.9	-14525.6	2.84	-3.88631e-37	-8.17378e-20	-4.49737e-37
244.342	-36339.9	-14525.5	2.84	1.00164e-37	3.04586e-19	1.15913e-37
244.359	-36339.9	-14525.5	2.84	-3.72909e-38	-1.76208e-18	-4.31544e-38
244.376	-36339.9	-14525.4	2.84	9.96017e-39	6.6788e-18	1.15263e-38
244.393	-36339.8	-14525.4	2.84	-2.54814e-39	-2.48021e-17	-2.9488e-39
244.41	-36339.8	-14525.3	2.84	8.43535e-40	1.26107e-16	9.76169e-40
244.427	-36339.8	-14525.3	2.84	-2.25183e-40	-4.76921e-16	-2.6059e-40
244.444	-36339.8	-14525.2	2.84	5.71231e-41	1.76295e-15	6.61049e-41
244.461	-36339.8	-14525.2	2.84	-1.77345e-41	-8.32689e-15	-2.05229e-41
244.478	-36339.8	-14525.2	2.84	4.73144e-42	3.14339e-14	5.4754e-42
244.495	-36339.7	-14525.1	2.84	-1.18854e-42	-1.15517e-13	-1.37542e-42
244.512	-36339.7	-14525.1	2.84	3.54377e-43	5.19839e-13	4.10098e-43
244.529	-36339.7	-14525	2.84	-9.44832e-44	-1.9594e-12	-1.09339e-43
244.546	-36339.7	-14525	2.84	2.34635e-44	7.14767e-12	2.71528e-44
244.563	-36339.7	-14524.9	2.84	-6.80464e-45	-3.10735e-11	-7.87457e-45
244.58	-36339.7	-14524.9	2.84	1.81289e-45	1.16973e-10	2.09794e-45
244.597	-36339.6	-14524.8	2.84	-4.4411e-46	-4.22766e-10	-5.1394e-46
244.614	-36339.6	-14524.8	2.84	1.26232e-46	1.79067e-09	1.4608e-46
244.631	-36339.6	-14524.7	2.84	-3.36024e-47	-6.73334e-09	-3.88859e-47
244.648	-36339.6	-14524.7	2.84	8.09701e-48	2.40514e-08	9.37015e-48
244.665	-36339.6	-14524.7	2.84	-2.26681e-48	-9.98127e-08	-2.62323e-48
244.682	-36339.6	-14524.6	2.84	6.02837e-49	3.74959e-07	6.97625e-49
244.699	-36339.5	-14524.6	2.84	-1.42326e-49	-1.31919e-06	-1.64705e-49
244.716	-36339.5	-14524.5	2.84	3.93795e-50	5.38502e-06	4.55713e-50
244.733	-36339.5	-14524.5	2.84	-1.0461e-50	-2.02125e-05	-1.21059e-50
244.75	-36339.5	-14524.4	2.84	2.4063e-51	6.96962e-05	2.78465e-51
244.767	-36339.5	-14524.4	2.84	-6.59641e-52	-0.000280653	-7.63361e-52
244.784	-36339.5	-14524.3	2.84	1.75006e-52	0.00195569	2.02523e-52
244.801	-36339.4	-14524.3	2.84	-3.88892e-53	0.00560667	-4.5004e-53
244.818	-36339.4	-14524.3	2.84	1.05824e-53	0.00929194	1.22463e-53
244.835	-36339.4	-14524.2	2.84	-2.80329e-54	0.0101651	-3.24406e-54
244.852	-36339.4	-14524.1	2.84	5.93507e-55	0.00996504	6.86827e-55
244.869	-36339.4	-14524.1	2.84	-1.60557e-55	0.0100095	-1.85802e-55
244.886	-36339.3	-14524.1	2.84	4.24545e-56	0.00999747	4.91283e-56
244.903	-36339.3	-14524	2.84	-8.34975e-57	0.0100006	-9.65797e-57
244.92	-36339.3	-14524	2.84	2.24845e-57	0.00999957	2.58379e-57
244.937	-36339.3	-14523.9	2.84	-5.93213e-58	0.0100011	-6.18368e-58
244.954	-36339.3	-14523.9	2.84	1.0254e-58	0.00999701	-6.43087e-59
244.971	-36339.3	-14523.8	2.84	-2.75174e-59	0.0100116	6.78077e-58
244.988	-36339.2	-14523.8	2.84	7.23989e-60	0.00995661	-2.64829e-57
245.005	-36339.2	-14523.8	2.84	-9.2524e-61	0.0100874	5.35237e-57
245.022	-36339.2	-14523.7	2.84	2.4772e-61	0.00688397	-2.06355e-56
245.039	-36339.2	-14523.7	2.84	-6.49447e-62	0.00355248	7.71894e-56
245.056	-36339.2	-14523.6	2.84	4.63113e-73	3.14505e-15	-8.84393e-66
245.073	-36339.2	-14523.6	2.84	-1.23804e-73	-8.41299e-16	3.38973e-65
245.09	-36339.1	-14523.5	2.84	3.22946e-74	2.19526e-16	-1.26736e-64
245.107	-36339.1	-14523.5	2.84	2.82029e-64	1.91568e-06	-1.77749e-53
245.124	-36339.1	-14523.4	2.84	-7.53976e-65	-5.12137e-07	6.77993e-53
245.141	-36339.1	-14523.4	2.84	1.956e-65	1.32861e-07	-2.53232e-52
245.158	-36339.1	-14523.3	2.84	-9.70674e-66	-6.59328e-08	1.98151e-51
245.175	-36339.1	-14523.3	2.84	2.59386e-66	1.76187e-08	-7.53132e-51
245.192	-36339	-14523.2	2.84	-6.68529e-67	-4.54097e-09	2.80645e-50
245.209	-36339	-14523.2	2.84	2.48893e-67	1.6906e-09	-1.62358e-49
245.226	-36339	-14523.2	2.84	-6.64777e-68	-4.51548e-10	6.15385e-49
245.243	-36339	-14523.1	2.84	1.70072e-68	1.15521e-10	-2.28527e-48
245.26	-36339	-14523.1	2.84	-5.63005e-69	-3.8242e-11	1.16195e-47
245.277	-36339	-14523	2.84	1.50295e-69	1.02088e-11	-4.39435e-47
245.294	-36338.9	-14523	2.84	-3.8126e-70	-2.5897e-12	1.62439e-46
245.311	-36338.9	-14522.9	2.84	1.18366e-70	8.03999e-13	-7.6724e-46
245.328	-36338.9	-14522.9	2.84	-3.15793e-71	-2.14502e-13	2.89632e-45
245.345	-36338.9	-14522.8	2.84	7.93275e-72	5.3883e-14	-1.06437e-44
245.362	-36338.9	-14522.8	2.84	-2.36524e-72	-1.60658e-14	4.78979e-44
245.379	-36338.9	-14522.8	2.84	6.30622e-73	4.28344e-15	-1.80539e-43
245.396	-36338.8	-14522.7	2.84	-1.56632e-73	-1.06373e-15	6.58586e-43
245.413	-36338.8	-14522.7	2.84	4.55392e-74	3.08491e-16	-2.86311e-42
245.43	-36338.8	-14522.6	2.84	-1.25617e-74	-8.21882e-17	1.07779e-41
245.447	-36338.8	-14522.6	2.84	4.63312e-75	2.01339e-17	-3.89536e-41
245.464	-36338.8	-14522.5	2.84	-7.91164e-75	-5.72272e-18	1.64992e-40
245.481	-36338.8	-14522.5	2.84	2.68059e-74	1.52321e-18	-6.2041e-40
245.498	-36338.7	-14522.4	2.84	-9.50031e-74	-3.66498e-19	2.2161e-39
245.515	-36338.7	-14522.4	2.84	3.94051e-73	1.00344e-19	-9.19674e-39
245.532	-36338.7	-14522.3	2.84	-1.48025e-72	-1.82284e-20	3.45487e-38
245.549	-36338.7	-14522.3	2.84	5.20783e-72	-2.55684e-20	-1.2155e-37
245.566	-36338.7	-14522.3	2.84	-2.12588e-71	1.28926e-19	4.96176e-37
245.583	-36338.6	-14522.2	2.84	7.97941e-71	-4.90147e-19	-1.86238e-36
245.6	-36338.6	-14522.2	2.84	-2.75144e-70	1.69164e-18	6.42181e-36
245.617	-36338.6	-14522.1	2.84	1.10795e-69	-6.81231e-18	-2.58594e-35
245.634	-36338.6	-14522.1	2.84	-4.15558e-69	2.55509e-17	9.69905e-35
245.651	-36338.6	-14522	2.84	1.39374e-68	-8.56951e-17	-3.25296e-34
245.668	-36338.6	-14522	2.84	-5.5483e-68	3.41142e-16	1.29496e-33
245.685	-36338.5	-14521.9	2.84	2.07962e-67	-1.27867e-15	-4.8538e-33
245.702	-36338.5	-14521.9	2.84	-6.6985e-67	4.11864e-15	1.56342e-32
245.719	-36338.5	-14521.9	2.84	2.64059e-66	-1.62359e-14	-6.1631e-32
245.736	-36338.5	-14521.8	2.84	-9.89165e-66	6.08197e-14	2.3087e-31
245.753	-36338.5	-14521.8	2.84	2.98806e-65	-1.83724e-13	-6.97409e-31
245.77	-36338.5	-14521.7	2.84	-1.16797e-64	7.18139e-13	2.72603e-30
245.787	-36338.4	-14521.7	2.84	4.37289e-64	-2.68871e-12	-1.02063e-29
245.804	-36338.4	-14521.6	2.84	-1.17456e-63	7.22192e-12	2.74142e-29
245.821	-36338.4	-14521.6	2.84	4.55725e-63	-2.80207e-11	-1.06366e-28
245.838	-36338.4	-14521.5	2.84	-1.70541e-62	1.04859e-10	3.98041e-28
245.855	-36338.4	-14521.5	2.84	3.43658e-62	-2.11301e-10	-8.02092e-28
245.872	-36338.4	-14521.5	2.84	-1.32469e-61	8.14498e-10	3.09181e-27
245.889	-36338.3	-14521.4	2.84	4.95508e-61	-3.04668e-09	-1.15651e-26
245.906	-36338.3	-14521.4	2.84	0	0	0
245.923	-36338.3	-14521.3	2.84	0	0	0
245.94	-36338.3	-14521.3	2.84	0	0	0
245.957	-36338.3	-14521.2	2.84	-1.14104e-58	7.01578e-07	2.66316e-24
245.974	-36338.2	-14521.2	2.84	4.35229e-58	-2.67605e-06	-1.01582e-23
245.991	-36338.2	-14521.1	2.84	-1.62559e-57	9.99509e-06	3.7941e-23
246.008	-36338.2	-14521.1	2.84	1.272e-56	-7.82103e-05	-2.96884e-22
246.025	-36338.2	-14521	2.84	-4.83464e-56	0.00030269	1.1284e-21
246.042	-36338.2	-14521	2.84	1.80157e-55	0.00350482	-4.20483e-21
246.059	-36338.2	-14521	2.84	-1.04224e-54	0.00338257	2.43257e-20
246.076	-36338.1	-14520.9	2.84	3.95039e-54	0.00287607	-9.22014e-20
246.093	-36338.1	-14520.9	2.84	-1.467e-53	-0.000259503	3.42395e-19
246.11	-36338.1	-14520.8	2.84	7.459e-53	8.59055e-05	-1.74092e-18
246.127	-36338.1	-14520.8	2.84	-2.8209e-52	-2.29326e-05	6.58393e-18
246.144	-36338.1	-14520.7	2.84	1.04275e-51	5.81741e-06	-2.43377e-17
246.161	-36338.1	-14520.7	2.84	-4.9252e-51	-1.80608e-06	1.14953e-16
246.178	-36338	-14520.6	2.84	1.85926e-50	4.8185e-07	-4.33948e-16
246.195	-36338	-14520.6	2.84	-6.83259e-50	-1.21041e-07	1.59472e-15
246.212	-36338	-14520.5	2.84	3.07475e-49	3.60897e-08	-7.17642e-15
246.229	-36338	-14520.5	2.84	-1.15895e-48	-9.62216e-09	2.70497e-14
246.246	-36338	-14520.5	2.84	4.22771e-48	2.38952e-09	-9.86742e-14
246.263	-36338	-14520.4	2.84	-1.83794e-47	-6.92984e-10	4.28972e-13
246.28	-36337.9	-14520.4	2.84	6.91873e-47	1.84625e-10	-1.61482e-12
246.297	-36337.9	-14520.3	2.84	-2.50058e-46	-4.52281e-11	5.83632e-12
246.314	-36337.9	-14520.3	2.84	1.05915e-45	1.28554e-11	-2.47203e-11
246.331	-36337.9	-14520.2	2.84	-3.98264e-45	-3.42206e-12	9.29543e-11
246.348	-36337.9	-14520.2	2.84	1.4226e-44	8.24599e-13	-3.32032e-10
246.365	-36337.9	-14520.1	2.84	-5.90373e-44	-2.30852e-13	1.37792e-09
246.382	-36337.8	-14520.1	2.84	2.21781e-43	6.13929e-14	-5.17634e-09
246.399	-36337.8	-14520	2.84	-7.80274e-43	-1.44945e-14	1.82115e-08
246.416	-36337.8	-14520	2.84	3.18514e-42	4.0104e-15	-7.43407e-08
246.433	-36337.8	-14520	2.84	-1.19553e-41	-1.06535e-15	2.79036e-07
246.45	-36337.8	-14519.9	2.84	4.1224e-41	2.45057e-16	-9.62162e-07
246.467	-36337.8	-14519.9	2.84	-1.66001e-40	-6.71778e-17	3.87444e-06
246.484	-36337.7	-14519.8	2.84	6.22619e-40	1.78226e-17	-1.45318e-05
246.501	-36337.7	-14519.8	2.84	-2.0882e-39	-3.96047e-18	4.87382e-05
246.518	-36337.7	-14519.7	2.84	8.31286e-39	1.07771e-18	-0.000194021
246.535	-36337.7	-14519.7	2.84	-3.11584e-38	-2.85486e-19	0.000727231
246.552	-36337.7	-14519.6	2.84	1.00362e-37	6.04427e-20	-0.00693802
246.569	-36337.6	-14519.6	2.84	-3.95633e-37	-1.63512e-20	-0.0299387
246.586	-36337.6	-14519.6	2.84	1.48204e-36	4.32356e-21	-0.0725966
246.603	-36337.6	-14519.5	2.84	-4.47693e-36	-8.50338e-22	-0.12748
246.62	-36337.6	-14519.5	2.84	1.74994e-35	2.28982e-22	-0.18061
246.637	-36337.6	-14519.4	2.84	-6.55178e-35	-6.04128e-23	-0.230737
246.654	-36337.6	-14519.4	2.84	1.75982e-34	1.04427e-23	-0.280965
246.671	-36337.5	-14519.3	2.84	-6.828e-34	-2.80237e-24	-0.322639
246.688	-36337.5	-14519.3	2.84	2.55518e-33	7.37309e-25	-0.354062
246.705	-36337.5	-14519.2	2.84	-5.14893e-33	-9.42263e-26	-0.378943
246.722	-36337.5	-14519.2	2.84	1.98475e-32	2.52278e-26	-0.396683
246.739	-36337.5	-14519.1	2.84	-7.42406e-32	-6.61396e-27	-0.412884
246.756	-36337.5	-14519.1	2.84	0	0	-0.433551
246.773	-36337.4	-14519.1	2.84	0	0	-0.458606
246.79	-36337.4	-14519	2.84	0	0	-0.485839
246.807	-36337.4	-14519	2.84	1.70959e-29	2.87218e-29	-0.518257
246.824	-36337.4	-14518.9	2.84	-6.52091e-29	-7.67849e-30	-0.551057
246.841	-36337.4	-14518.9	2.84	2.43558e-28	1.99199e-30	-0.587043
246.858	-36337.4	-14518.8	2.84	-1.90581e-27	-9.88533e-31	-0.618785
246.875	-36337.3	-14518.8	2.84	7.2436e-27	2.64159e-31	-0.641605
246.892	-36337.3	-14518.7	2.84	-2.69924e-26	-6.8084e-32	-0.657692
246.909	-36337.3	-14518.7	2.84	1.56156e-25	2.53534e-32	-0.675274
246.926	-36337.3	-14518.7	2.84	-5.91876e-25	-6.79341e-33	-0.694203
246.943	-36337.3	-14518.6	2.84	2.21135e-24	1.82026e-33	-0.714822
246.96	-36337.2	-14518.6	2.84	-8.25351e-24	-4.87625e-34	-0.73286
246.977	-36337.2	-14518.5	2.84	3.08027e-23	1.30242e-34	-0.748908
246.994	-36337.2	-14518.5	2.84	-1.14262e-22	-3.33201e-35	-0.765957
247.011	-36337.2	-14518.4	2.84	5.80922e-22	1.10303e-35	-0.78702
247.028	-36337.2	-14518.4	2.84	-2.19696e-21	-2.94455e-36	-0.805927
247.045	-36337.2	-14518.3	2.84	8.12115e-21	7.46955e-37	-0.821274
247.062	-36337.1	-14518.3	2.84	-3.83583e-20	-2.319e-37	-0.831302
247.079	-36337.1	-14518.2	2.84	1.44802e-19	6.18695e-38	-0.837024
247.096	-36337.1	-14518.2	2.84	-5.32134e-19	-1.55417e-38	-0.840514
247.113	-36337.1	-14518.2	2.84	2.39466e-18	4.63392e-39	-0.840828
247.13	-36337.1	-14518.1	2.84	-9.02609e-18	-1.23548e-39	-0.838886
247.147	-36337.1	-14518.1	2.84	3.29261e-17	3.06815e-40	-0.835325
247.164	-36337	-14518	2.84	-1.43142e-16	-8.89791e-41	-0.832052
247.181	-36337	-14518	2.84	5.38842e-16	2.37058e-41	-0.828362
247.198	-36337	-14517.9	2.84	-1.94749e-15	-5.80729e-42	-0.823883
247.215	-36337	-14517.9	2.84	8.24882e-15	1.65064e-42	-0.818735
247.232	-36337	-14517.8	2.84	-3.10175e-14	-4.39393e-43	-0.813896
247.249	-36337	-14517.8	2.84	1.10794e-13	1.05878e-43	-0.808822
247.266	-36336.9	-14517.8	2.84	-4.59793e-13	-2.96413e-44	-0.803759
247.283	-36336.9	-14517.7	2.84	1.72727e-12	7.88284e-45	-0.798886
247.3	-36336.9	-14517.7	2.84	-6.07691e-12	-1.86109e-45	-0.793858
247.317	-36336.9	-14517.6	2.84	2.48064e-11	5.14935e-46	-0.78868
247.334	-36336.9	-14517.6	2.84	-9.31101e-11	-1.36791e-46	-0.783998
247.351	-36336.9	-14517.5	2.84	3.21059e-10	3.14653e-47	-0.778696
247.368	-36336.8	-14517.5	2.84	-1.29284e-09	-8.62563e-48	-0.77387
247.385	-36336.8	-14517.4	2.84	4.84906e-09	2.28842e-48	-0.768804
247.402	-36336.8	-14517.4	2.84	-1.62632e-08	-5.08524e-49	-0.763922
247.419	-36336.8	-14517.4	2.84	6.47419e-08	1.38378e-49	-0.758612
247.436	-36336.8	-14517.3	2.84	-2.42666e-07	-3.66564e-50	-0.754088
247.453	-36336.8	-14517.2	2.84	7.81634e-07	7.76083e-51	-0.748604
247.47	-36336.7	-14517.2	2.84	-3.08125e-06	-2.09949e-51	-0.743886
247.487	-36336.7	-14517.2	2.84	1.15424e-05	5.55145e-52	-0.739537
247.504	-36336.7	-14517.1	2.84	-3.48671e-05	-1.09183e-52	-0.735886
247.521	-36336.7	-14517.1	2.84	0.000136288	2.94013e-53	-0.732524
247.538	-36336.7	-14517	2.84	-0.000510264	-7.757e-54	-0.72903
247.555	-36336.6	-14517	2.84001	0.00137058	1.34084e-54	-0.715098
247.572	-36336.6	-14516.9	2.83995	-0.0282162	-3.59824e-55	-0.684568
247.589	-36336.6	-14516.9	2.84019	-0.0764802	9.46705e-56	-0.635381
247.606	-36336.6	-14516.9	2.83687	-0.139815	-1.20987e-56	-0.574355
247.623	-36336.6	-14516.8	2.83364	-0.190616	3.23925e-57	-0.517406
247.64	-36336.6	-14516.8	2.82697	-0.240071	-8.49232e-58	-0.46189
247.657	-36336.5	-14516.7	2.82333	-0.296667	6.0576e-69	-0.407407
247.674	-36336.5	-14516.7	2.81667	-0.336667	-1.61829e-69	-0.361656
247.691	-36336.5	-14516.6	2.81333	-0.366667	4.22429e-70	-0.326797
247.708	-36336.5	-14516.6	2.80623	-0.391218	3.68788e-60	-0.296979
247.725	-36336.5	-14516.5	2.79963	-0.407427	-9.85917e-61	-0.275483
247.742	-36336.5	-14516.5	2.79291	-0.421002	2.55772e-61	-0.253528
247.759	-36336.4	-14516.4	2.78591	-0.442898	-1.26928e-61	-0.227545
247.776	-36336.4	-14516.4	2.779	-0.470156	3.39179e-62	-0.196828
247.793	-36336.4	-14516.4	2.76873	-0.499943	-8.74185e-63	-0.1647
247.81	-36336.4	-14516.3	2.75819	-0.529278	3.25458e-63	-0.127576
247.827	-36336.4	-14516.3	2.74827	-0.566416	-8.69278e-64	-0.0913581
247.844	-36336.4	-14516.2	2.73814	-0.60389	2.2239e-64	-0.051893
247.861	-36336.3	-14516.2	2.72758	-0.639639	-7.36199e-65	-0.0164423
247.878	-36336.3	-14516.1	2.7177	-0.657254	1.96529e-65	0.0098062
247.895	-36336.3	-14516.1	2.70748	-0.673355	-4.98544e-66	0.031199
247.912	-36336.3	-14516.1	2.69715	-0.688497	1.54778e-66	0.0534669
247.929	-36336.3	-14516	2.6864	-0.710066	-4.12939e-67	0.0767042
247.946	-36336.3	-14516	2.67251	-0.733527	1.03731e-67	0.100669
247.963	-36336.2	-14515.9	2.65828	-0.751867	-3.09284e-68	0.123068
247.98	-36336.2	-14515.9	2.6465	-0.765205	8.24606e-69	0.143021
247.997	-36336.2	-14515.8	2.63527	-0.783716	-2.04779e-69	0.165931
248.014	-36336.2	-14515.8	2.62128	-0.806522	5.93878e-70	0.192289
248.031	-36336.2	-14515.8	2.60656	-0.827828	-1.58221e-70	0.214889
248.048	-36336.2	-14515.7	2.59079	-0.841556	3.87599e-71	0.233508
248.065	-36336.1	-14515.7	2.5755	-0.85034	-1.10169e-71	0.245714
248.082	-36336.1	-14515.6	2.56013	-0.854952	2.93266e-72	0.254842
248.099	-36336.1	-14515.6	2.54676	-0.858771	-7.0667e-73	0.262318
248.116	-36336.1	-14515.6	2.53281	-0.858789	1.97837e-73	0.266831
248.133	-36336.1	-14515.5	2.51972	-0.854768	-5.26129e-74	0.268216
248.15	-36336.1	-14515.5	2.50585	-0.85152	1.24216e-74	0.267814
248.167	-36336.1	-14515.4	2.49196	-0.847894	-3.43686e-75	0.268659
248.184	-36336	-14515.4	2.47932	-0.845152	9.12991e-76	0.269096
248.201	-36336	-14515.4	2.46283	-0.838998	-2.1001e-76	0.269245
248.218	-36336	-14515.3	2.44767	-0.834599	5.75705e-77	0.267663
248.235	-36336	-14515.3	2.43491	-0.828924	-1.52737e-77	0.266222
248.252	-36336	-14515.2	2.42071	-0.824493	3.39407e-78	0.264255
248.269	-36336	-14515.2	2.40753	-0.818464	-9.23581e-79	0.26289
248.286	-36336	-14515.2	2.39155	-0.814512	2.44658e-79	0.260917
248.303	-36335.9	-14515.1	2.37648	-0.808179	-5.17986e-80	0.25968
248.32	-36335.9	-14515.1	2.36313	-0.804248	1.40127e-80	0.256639
248.337	-36335.9	-14515.1	2.34986	-0.798093	-3.70524e-81	0.255758
248.354	-36335.9	-14515	2.33588	-0.794097	7.28728e-82	0.258011
248.371	-36335.9	-14515	2.32203	-0.787671	-1.96234e-82	0.269712
248.388	-36335.9	-14514.9	2.31197	-0.784121	5.1773e-83	0.284556
248.405	-36335.9	-14514.9	2.29838	-0.777365	-8.94924e-84	0.303122
248.422	-36335.8	-14514.9	2.28491	-0.773843	2.40159e-84	0.314769
248.439	-36335.8	-14514.8	2.27141	-0.767333	-6.31864e-85	0.325527
248.456	-36335.8	-14514.8	2.26067	-0.763607	8.07507e-86	0.336835
248.473	-36335.8	-14514.8	2.24747	-0.757007	-2.16199e-86	0.355047
248.49	-36335.8	-14514.7	2.23414	-0.753496	5.66807e-87	0.376422
248.507	-36335.8	-14514.7	2.22	-0.75	0	0.409586
248.524	-36335.8	-14514.7	2.20667	-0.746667	0	0.45207
248.541	-36335.7	-14514.6	2.19333	-0.743333	0	0.507625
248.558	-36335.7	-14514.6	2.17928	-0.73638	-2.46142e-89	0.565402
248.575	-36335.7	-14514.6	2.16948	-0.733026	6.58036e-90	0.620961
248.592	-36335.7	-14514.5	2.15926	-0.726384	-1.70711e-90	0.686593
248.609	-36335.7	-14514.5	2.14503	-0.722672	8.4716e-91	0.778069
248.626	-36335.7	-14514.5	2.13172	-0.716156	-2.2638e-91	0.869906
248.643	-36335.7	-14514.4	2.11867	-0.712635	5.83462e-92	0.952364
248.66	-36335.6	-14514.4	2.10786	-0.705879	-2.17222e-92	1.01725
248.677	-36335.6	-14514.4	2.09431	-0.702329	5.80187e-93	1.05987
248.694	-36335.6	-14514.3	2.08078	-0.695902	-1.48431e-93	1.09077
248.711	-36335.6	-14514.3	2.06731	-0.691911	4.91369e-94	1.11211
248.728	-36335.6	-14514.3	2.05774	-0.685737	-1.31187e-94	1.12564
248.745	-36335.6	-14514.2	2.0476	-0.681877	3.33362e-95	1.13323
248.762	-36335.6	-14514.2	2.03652	-0.67522	-1.06215e-95	1.13673
248.779	-36335.6	-14514.2	2.02905	-0.672634	3.92981e-96	1.13748
248.796	-36335.6	-14514.1	2.02417	-0.668376	1.02516e-96	1.137
248.813	-36335.5	-14514.1	2.00469	-0.661571	1.54032e-97	1.13226
248.83	-36335.5	-14514.1	1.99615	-0.658927	-4.10676e-98	1.12824
248.847	-36335.5	-14514	1.98154	-0.655649	1.01985e-98	1.12328
248.864	-36335.5	-14514	1.96757	-0.65055	-2.95767e-99	1.11766
248.881	-36335.5	-14514	1.95567	-0.645273	7.87982e-100	1.11147
248.898	-36335.5	-14513.9	1.9457	-0.640545	-1.93035e-100	1.1034
248.915	-36335.5	-14513.9	1.93519	-0.634665	5.48672e-101	1.09539
248.932	-36335.5	-14513.9	1.92538	-0.631922	-1.46054e-101	1.08846
248.949	-36335.4	-14513.8	1.915	-0.628219	3.5194e-102	1.08133
248.966	-36335.4	-14513.8	1.90463	-0.625253	-9.85279e-103	1.07274
248.983	-36335.4	-14513.8	1.89479	-0.61971	2.62026e-103	1.06399
249	-36335.4	-14513.7	1.88437	-0.614833	-6.18627e-104	1.05547
249.017	-36335.4	-14513.7	1.87404	-0.609423	1.71165e-104	1.0483
249.034	-36335.4	-14513.7	1.8642	-0.604414	-4.54694e-105	1.04209
249.051	-36335.4	-14513.7	1.85374	-0.601344	1.04591e-105	1.03447
249.068	-36335.4	-14513.6	1.84346	-0.597698	-2.86716e-106	1.02671
249.085	-36335.3	-14513.6	1.83361	-0.59493	7.60672e-107	1.01836
249.102	-36335.3	-14513.6	1.82311	-0.588651	-1.69034e-107	1.00995
249.119	-36335.3	-14513.5	1.81288	-0.584058	4.59968e-108	1.00214
249.136	-36335.3	-14513.5	1.80302	-0.581091	-1.21846e-108	0.99536
249.153	-36335.3	-14513.5	1.79248	-0.577401	2.5797e-109	0.988621
249.17	-36335.3	-14513.5	1.7823	-0.574421	-6.97871e-110	0.98118
249.187	-36335.3	-14513.4	1.77243	-0.568132	1.8453e-110	0.972744
249.204	-36335.3	-14513.4	1.76184	-0.563831	-3.62926e-111	0.963437
249.221	-36335.3	-14513.4	1.75181	-0.560609	9.77299e-112	0.955466
249.238	-36335.3	-14513.3	1.74151	-0.557266	-2.57843e-112	0.948881
249.255	-36335.2	-14513.3	1.7343	-0.553745	4.45696e-113	0.941988
249.272	-36335.2	-14513.3	1.72435	-0.550389	-1.19606e-113	0.935387
249.289	-36335.2	-14513.3	1.71763	-0.547052	3.14685e-114	0.92892
249.306	-36335.2	-14513.2	1.70721	-0.543579	-4.0216e-115	0.921933
249.323	-36335.2	-14513.2	1.70043	-0.540034	1.07673e-115	0.916463
249.34	-36335.2	-14513.2	1.69065	-0.540241	-2.82285e-116	0.909054
249.357	-36335.2	-14513.2	1.68	-0.53	0	0.896514
249.374	-36335.2	-14513.1	1.67	-0.513333	0	0.875817
249.391	-36335.2	-14513.1	1.66	-0.486667	0	0.851852
249.408	-36335.1	-14513.1	1.65295	-0.465412	1.22585e-118	0.825416
249.425	-36335.1	-14513	1.64628	-0.445868	-3.27719e-119	0.80617
249.442	-36335.1	-14513	1.63959	-0.435921	8.50186e-120	0.788703
249.459	-36335.1	-14513	1.63252	-0.41755	-4.21908e-120	0.768558
249.476	-36335.1	-14513	1.62589	-0.393288	1.12743e-120	0.743057
249.493	-36335.1	-14512.9	1.61919	-0.363543	-2.90579e-121	0.712567
249.51	-36335.1	-14512.9	1.61202	-0.332868	1.08182e-121	0.670765
249.527	-36335.1	-14512.9	1.60591	-0.279851	-2.88948e-122	0.619334
249.544	-36335.1	-14512.9	1.60267	-0.213168	7.39226e-123	0.554861
249.561	-36335.1	-14512.8	1.59971	-0.144038	-2.44713e-123	0.490485
249.578	-36335	-14512.8	1.60007	-0.0968561	6.53265e-124	0.427345
249.595	-36335	-14512.8	1.60002	-0.0188901	-1.65716e-124	0.349982
249.612	-36335	-14512.8	1.59983	0.0869525	5.14484e-125	0.247552
249.629	-36335	-14512.7	1.60074	0.195749	-1.37261e-125	0.149276
249.646	-36335	-14512.7	1.60427	0.280254	3.44801e-126	0.0604189
249.663	-36335	-14512.7	1.60874	0.346924	-1.02806e-126	-0.00818132
249.68	-36335	-14512.7	1.61574	0.390629	2.74099e-127	-0.0552758
249.697	-36335	-14512.6	1.62245	0.424218	-6.80686e-128	-0.0913923
249.714	-36335	-14512.6	1.62954	0.449263	1.97405e-128	-0.119322
249.731	-36335	-14512.6	1.63577	0.465929	-5.25927e-129	-0.139223
249.748	-36334.9	-14512.6	1.64413	0.478397	1.28838e-129	-0.153335
249.765	-36334.9	-14512.5	1.65478	0.485085	-3.66203e-130	-0.163475
249.782	-36334.9	-14512.5	1.6649	0.489924	9.74819e-131	-0.170949
249.799	-36334.9	-14512.5	1.67356	0.49384	-2.34897e-131	-0.177307
249.816	-36334.9	-14512.5	1.68028	0.493509	6.5761e-132	-0.181144
249.833	-36334.9	-14512.4	1.68645	0.491605	-1.74885e-132	-0.183088
249.85	-36334.9	-14512.4	1.69567	0.48964	4.12893e-133	-0.184775
249.867	-36334.9	-14512.4	1.70427	0.490355	-1.14241e-133	-0.185904
249.884	-36334.9	-14512.4	1.71053	0.48827	3.03479e-134	-0.186333
249.901	-36334.9	-14512.3	1.71726	0.484527	-6.98076e-135	-0.186328
249.918	-36334.8	-14512.3	1.72633	0.481193	1.91365e-135	-0.185697
249.935	-36334.8	-14512.3	1.73637	0.477769	-5.07699e-136	-0.183959
249.952	-36334.8	-14512.2	1.74714	0.474698	1.12819e-136	-0.180729
249.969	-36334.8	-14512.2	1.75491	0.468484	-3.06999e-137	-0.178062
249.986	-36334.8	-14512.2	1.76137	0.464222	8.13244e-138	-0.176641
250.003	-36334.8	-14512.2	1.76806	0.460569	-1.72179e-138	-0.17652
250.02	-36334.8	-14512.1	1.77779	0.460107	4.65784e-139	-0.175658
250.037	-36334.8	-14512.1	1.7852	0.457559	-1.23162e-139	-0.174658
250.054	-36334.8	-14512.1	1.79213	0.454174	2.42229e-140	-0.172468
250.071	-36334.8	-14512	1.79859	0.447728	-6.52284e-141	-0.171242
250.088	-36334.7	-14512	1.80832	0.443817	1.72094e-141	-0.169262
250.105	-36334.7	-14512	1.81592	0.440433	-2.97473e-142	-0.166989
250.122	-36334.7	-14512	1.82254	0.437046	7.9829e-143	-0.163759
250.139	-36334.7	-14511.9	1.8292	0.433737	-2.10032e-143	-0.161423
250.156	-36334.7	-14511.9	1.83625	0.430213	2.68416e-144	-0.160151
250.173	-36334.7	-14511.9	1.84298	0.426826	-7.18646e-145	-0.160171
250.19	-36334.7	-14511.8	1.84947	0.423659	1.88407e-145	-0.158134
250.207	-36334.7	-14511.8	1.86	0.416667	0	-0.154684
250.224	-36334.7	-14511.8	1.86667	0.413333	0	-0.151416
250.241	-36334.6	-14511.8	1.87333	0.41	-9.3755e-158	-0.150327
250.258	-36334.6	-14511.7	1.88041	0.406465	-8.18178e-148	-0.150302
250.275	-36334.6	-14511.7	1.88705	0.403141	2.18731e-148	-0.149141
250.292	-36334.6	-14511.7	1.89374	0.399795	-5.67444e-149	-0.146883
250.309	-36334.6	-14511.6	1.90081	0.39626	2.81596e-149	-0.143366
250.326	-36334.6	-14511.6	1.90743	0.392951	-7.52494e-150	-0.14021
250.343	-36334.6	-14511.6	1.91417	0.389584	1.93964e-150	-0.138144
250.36	-36334.5	-14511.5	1.92114	0.386085	-7.23288e-151	-0.13724
250.377	-36334.5	-14511.5	1.92809	0.38266	1.97554e-151	-0.137086
250.394	-36334.5	-14511.5	1.93352	0.379759	-6.73194e-152	-0.136192
250.411	-36334.5	-14511.4	1.93346	0.378492	-4.24839e-152	-0.135792
250.428	-36334.5	-14511.4	1.94605	0.371846	-3.25684e-153	-0.129659
250.445	-36334.5	-14511.4	1.95137	0.370023	8.26293e-154	-0.12968
250.462	-36334.5	-14511.4	1.95868	0.369372	-2.57089e-154	-0.129956
250.479	-36334.5	-14511.3	1.96559	0.365441	7.06859e-155	-0.13051
250.496	-36334.5	-14511.3	1.97062	0.363044	-2.61525e-155	-0.129655
250.513	-36334.5	-14511.3	1.97381	0.361398	-6.82193e-156	-0.128754
250.53	-36334.4	-14511.2	1.98598	0.354919	-1.02071e-156	-0.122354
250.547	-36334.4	-14511.2	1.98847	0.352003	2.5348e-157	-0.120125
250.564	-36334.4	-14511.2	1.99635	0.349863	-7.35114e-158	-0.118087
250.581	-36334.4	-14511.1	2.00256	0.349023	1.95849e-158	-0.117573
250.598	-36334.4	-14511.1	2.0099	0.345118	-4.79778e-159	-0.117723
250.615	-36334.4	-14511.1	2.01488	0.34177	1.3637e-159	-0.117265
250.632	-36334.4	-14511	2.01978	0.338427	-3.63011e-160	-0.115744
250.649	-36334.4	-14511	2.025	0.335085	8.74731e-161	-0.112662
250.666	-36334.3	-14511	2.03022	0.331195	-2.44886e-161	-0.110277
250.683	-36334.3	-14510.9	2.03512	0.330061	6.51253e-162	-0.109846
250.7	-36334.3	-14510.9	2.04011	0.32838	-1.53757e-162	-0.110745
250.717	-36334.3	-14510.9	2.04742	0.324707	4.25422e-163	-0.110613
250.734	-36334.3	-14510.8	2.05374	0.321032	-1.13012e-163	-0.10947
250.751	-36334.3	-14510.8	2.0612	0.32006	2.59955e-164	-0.10755
250.768	-36334.3	-14510.8	2.06535	0.318099	-7.12619e-165	-0.105981
250.785	-36334.2	-14510.7	2.07109	0.314461	1.89061e-165	-0.104873
250.802	-36334.2	-14510.7	2.0755	0.311059	-4.20125e-166	-0.104577
250.819	-36334.2	-14510.7	2.08154	0.307599	1.14323e-166	-0.103965
250.836	-36334.2	-14510.6	2.08549	0.304433	-3.02843e-167	-0.10199
250.853	-36334.2	-14510.6	2.09182	0.300529	6.41173e-168	-0.0996858
250.87	-36334.2	-14510.6	2.09575	0.300101	-1.73452e-168	-0.097362
250.887	-36334.2	-14510.5	2.10191	0.297624	4.58642e-169	-0.0961303
250.904	-36334.2	-14510.5	2.1059	0.293968	-9.02034e-170	-0.0948359
250.921	-36334.1	-14510.5	2.11233	0.290394	2.42903e-170	-0.0956551
250.938	-36334.1	-14510.5	2.11588	0.289847	-6.40856e-171	-0.0965659
250.955	-36334.1	-14510.4	2.12263	0.290172	1.10775e-171	-0.10137
250.972	-36334.1	-14510.4	2.12617	0.287103	-2.97274e-172	-0.115023
250.989	-36334.1	-14510.3	2.13261	0.283762	7.82135e-173	-0.147142
251.006	-36334.1	-14510.3	2.1365	0.280128	-9.99549e-174	-0.202165
251.023	-36334.1	-14510.3	2.13979	0.279941	2.67615e-174	-0.267409
251.04	-36334.1	-14510.3	2.14316	0.280108	-7.01606e-175	-0.330769
251.057	-36334	-14510.2	2.14667	0.276667	0	-0.389978
251.074	-36334	-14510.2	2.15333	0.273333	-1.33768e-186	-0.437908
251.091	-36334	-14510.1	2.15667	0.27	0	-0.488017
251.108	-36334	-14510.1	2.16363	0.270016	3.0468e-177	-0.547168
251.125	-36334	-14510.1	2.16697	0.270026	-8.14531e-178	-0.606845
251.142	-36334	-14510	2.17362	0.26988	2.1131e-178	-0.66105
251.159	-36334	-14510	2.1773	0.266234	-1.04863e-178	-0.709919
251.176	-36333.9	-14510	2.18394	0.262898	2.80218e-179	-0.748342
251.193	-36333.9	-14509.9	2.18702	0.259828	-7.22221e-180	-0.785407
251.21	-36333.9	-14509.9	2.19067	0.260152	2.68882e-180	-0.818795
251.227	-36333.9	-14509.9	2.19376	0.259608	-7.18167e-181	-0.841012
251.244	-36333.9	-14509.8	2.19783	0.256024	1.83731e-181	-0.856325
251.261	-36333.9	-14509.8	2.20432	0.252416	-6.08222e-182	-0.869474
251.278	-36333.9	-14509.8	2.20802	0.24975	1.62366e-182	-0.886546
251.295	-36333.9	-14509.7	2.21448	0.250073	-4.1188e-183	-0.905591
251.312	-36333.8	-14509.7	2.21757	0.249931	1.27872e-183	-0.924338
251.329	-36333.8	-14509.7	2.22099	0.250194	-3.41156e-184	-0.936282
251.346	-36333.8	-14509.6	2.22437	0.249204	8.56985e-185	-0.94295
251.363	-36333.8	-14509.6	2.22785	0.245448	-2.5552e-185	-0.94854
251.38	-36333.8	-14509.6	2.23123	0.241973	6.81261e-186	-0.956953
251.397	-36333.8	-14509.5	2.23431	0.239749	-1.69181e-186	-0.972243
251.414	-36333.8	-14509.5	2.23946	0.240008	4.90641e-187	-0.989251
251.431	-36333.7	-14509.4	2.24472	0.240239	-1.30717e-187	-1.00329
251.448	-36333.7	-14509.4	2.24946	0.238789	3.20221e-188	-1.01643
251.465	-36333.7	-14509.4	2.25533	0.235071	-9.1018e-189	-1.03105
251.482	-36333.7	-14509.3	2.2581	0.231529	2.42286e-189	-1.04645
251.499	-36333.7	-14509.3	2.26169	0.229752	-5.83826e-190	-1.06137
251.516	-36333.7	-14509.3	2.26512	0.230065	1.63446e-190	-1.07314
251.533	-36333.7	-14509.2	2.26838	0.230001	-4.34669e-191	-1.08187
251.55	-36333.6	-14509.2	2.27196	0.229936	1.02623e-191	-1.09128
251.567	-36333.6	-14509.2	2.27496	0.230279	-2.83941e-192	-1.10329
251.584	-36333.6	-14509.1	2.28062	0.22827	7.54282e-193	-1.11728
251.601	-36333.6	-14509.1	2.28567	0.224598	-1.73503e-193	-1.13095
251.618	-36333.6	-14509	2.28878	0.220888	4.75627e-194	-1.14111
251.635	-36333.6	-14509	2.29215	0.219822	-1.26186e-194	-1.14844
251.652	-36333.6	-14509	2.29563	0.219976	2.80406e-195	-1.15852
251.669	-36333.6	-14508.9	2.29904	0.220258	-7.63031e-196	-1.17219
251.686	-36333.5	-14508.9	2.30233	0.217818	2.0213e-196	-1.1866
251.703	-36333.5	-14508.9	2.30584	0.214189	-4.27995e-197	-1.19922
251.72	-36333.5	-14508.8	2.30923	0.210531	1.15977e-197	-1.20683
251.737	-36333.5	-14508.8	2.31252	0.209888	-3.13945e-198	-1.21156
251.754	-36333.5	-14508.8	2.31605	0.209972	8.3861e-199	-1.21434
251.771	-36333.5	-14508.7	2.3194	0.210203	-1.08679e-198	-1.21482
251.788	-36333.5	-14508.7	2.3228	0.207354	3.50473e-198	-1.21213
251.805	-36333.4	-14508.6	2.32606	0.203768	-9.30625e-198	-1.20665
251.822	-36333.4	-14508.6	2.33267	0.200235	3.60811e-197	-1.20006
251.839	-36333.4	-14508.6	2.33628	0.199936	-1.35016e-196	-1.19456
251.856	-36333.4	-14508.5	2.33989	0.200015	2.72069e-196	-1.18875
251.873	-36333.4	-14508.5	2.33995	0.199971	-1.04874e-195	-1.1844
251.89	-36333.4	-14508.5	2.34309	0.200102	3.92287e-195	-1.17796
251.907	-36333.3	-14508.4	2.34667	0.196667	-4.49458e-205	-1.17102
251.924	-36333.3	-14508.4	2.35	0.193333	1.72243e-204	-1.16231
251.941	-36333.3	-14508.4	2.35333	0.19	-6.44029e-204	-1.15577
251.958	-36333.3	-14508.3	2.35687	0.189597	-9.03343e-193	-1.144
251.975	-36333.3	-14508.3	2.3602	0.171844	3.44564e-192	-1.12242
251.992	-36333.3	-14508.2	2.36352	0.133406	-1.28696e-191	-1.07955
252.009	-36333.3	-14508.2	2.36719	0.0649297	1.00703e-190	-1.01466
252.026	-36333.2	-14508.2	2.36993	-0.00498675	-3.82751e-190	-0.943754
252.043	-36333.2	-14508.1	2.36617	-0.0743779	1.42627e-189	-0.874284
252.06	-36333.2	-14508.1	2.36277	-0.132758	-8.25126e-189	-0.809649
252.077	-36333.2	-14508.1	2.35938	-0.181616	3.12746e-188	-0.754013
252.094	-36333.2	-14508	2.35618	-0.233794	-1.1614e-187	-0.695975
252.111	-36333.2	-14508	2.35183	-0.298563	5.90518e-187	-0.630654
252.128	-36333.2	-14507.9	2.34574	-0.361321	-2.23326e-186	-0.568711
252.145	-36333.1	-14507.9	2.34196	-0.419228	8.25534e-186	-0.510167
252.162	-36333.1	-14507.9	2.33472	-0.466569	-3.89921e-185	-0.455927
252.179	-36333.1	-14507.8	2.32741	-0.508561	1.47195e-184	-0.410558
252.196	-36333.1	-14507.8	2.31682	-0.548568	-5.40927e-184	-0.366389
252.213	-36333.1	-14507.8	2.30641	-0.584684	2.43423e-183	-0.329302
252.23	-36333.1	-14507.7	2.29653	-0.605233	-9.17524e-183	-0.303266
252.247	-36333.1	-14507.7	2.28626	-0.619199	3.34702e-182	-0.282932
252.264	-36333	-14507.6	2.27582	-0.636655	-1.45507e-181	-0.26216
252.281	-36333	-14507.6	2.26589	-0.655654	5.47746e-181	-0.238635
252.298	-36333	-14507.6	2.25586	-0.679571	-1.97967e-180	-0.214054
252.315	-36333	-14507.5	2.2439	-0.69694	8.38512e-180	-0.192331
252.332	-36333	-14507.5	2.2305	-0.708766	-3.153e-179	-0.178153
252.349	-36333	-14507.5	2.21638	-0.715074	1.12625e-178	-0.16665
252.366	-36333	-14507.4	2.20461	-0.720905	-4.6739e-178	-0.155253
252.383	-36333	-14507.4	2.19337	-0.734718	1.75581e-177	-0.140745
252.4	-36332.9	-14507.4	2.17908	-0.754531	-6.17732e-177	-0.120762
252.417	-36332.9	-14507.3	2.16541	-0.774253	2.52163e-176	-0.100984
252.434	-36332.9	-14507.3	2.15226	-0.785609	-9.46486e-176	-0.0835251
252.451	-36332.9	-14507.3	2.13832	-0.799733	3.26364e-175	-0.0650852
252.468	-36332.9	-14507.2	2.12462	-0.819495	-1.31421e-174	-0.0430117
252.485	-36332.9	-14507.2	2.11148	-0.840046	4.92918e-174	-0.0206114
252.502	-36332.9	-14507.2	2.09747	-0.856349	-1.65319e-173	0.000213524
252.519	-36332.8	-14507.1	2.08386	-0.867549	6.58117e-173	0.0151051
252.536	-36332.8	-14507.1	2.07062	-0.874523	-2.46676e-172	0.0268554
252.553	-36332.8	-14507.1	2.05688	-0.883923	7.9455e-172	0.0400162
252.57	-36332.8	-14507	2.04066	-0.896295	-3.13217e-171	0.0566649
252.587	-36332.8	-14507	2.02397	-0.915093	1.17331e-170	0.0757526
252.604	-36332.8	-14507	2.00651	-0.934054	-3.54432e-170	0.0968124
252.621	-36332.8	-14506.9	1.98926	-0.945358	1.3854e-169	0.113107
252.638	-36332.8	-14506.9	1.97598	-0.952023	-5.18695e-169	0.126176
252.655	-36332.8	-14506.9	1.95861	-0.961787	1.39322e-168	0.140746
252.672	-36332.7	-14506.8	1.94495	-0.97772	-5.40563e-168	0.15894
252.689	-36332.7	-14506.8	1.92874	-0.997867	2.0229e-167	0.178495
252.706	-36332.7	-14506.8	1.91109	-1.01261	-4.07633e-167	0.197328
252.723	-36332.7	-14506.8	1.89121	-1.02295	1.5713e-166	0.209657
252.74	-36332.7	-14506.7	1.87112	-1.02649	-5.87752e-166	0.218528
252.757	-36332.7	-14506.7	1.85333	-1.03	0	0.224401
252.774	-36332.7	-14506.7	1.83667	-1.03	0	0.228758
252.791	-36332.7	-14506.6	1.82	-1.03	0	0.230937
252.808	-36332.6	-14506.6	1.80231	-1.02648	1.35345e-163	0.232016
252.825	-36332.6	-14506.6	1.78571	-1.023	-5.16251e-163	0.230872
252.842	-36332.6	-14506.5	1.76897	-1.01639	1.92821e-162	0.229733
252.859	-36332.6	-14506.5	1.7513	-1.01267	-1.5088e-161	0.22749
252.876	-36332.6	-14506.5	1.73475	-1.00616	5.73465e-161	0.226369
252.893	-36332.6	-14506.5	1.71794	-1.00264	-2.13695e-160	0.224226
252.91	-36332.6	-14506.4	1.7003	-0.995869	1.23626e-159	0.222975
252.927	-36332.6	-14506.4	1.68379	-0.992365	-4.68579e-159	0.220893
252.944	-36332.6	-14506.4	1.6669	-0.985769	1.7401e-158	0.219698
252.961	-36332.5	-14506.4	1.6493	-0.982631	-8.84757e-158	0.21748
252.978	-36332.5	-14506.3	1.63281	-0.979159	3.34604e-157	0.216561
252.995	-36332.5	-14506.3	1.61591	-0.976025	-1.23687e-156	0.215392
253.012	-36332.5	-14506.3	1.59808	-0.971394	5.84208e-156	0.214345
253.029	-36332.5	-14506.3	1.5828	-0.965606	-2.20538e-155	0.212886
253.046	-36332.5	-14506.2	1.56826	-0.96138	8.10455e-155	0.210954
253.063	-36332.5	-14506.2	1.55164	-0.955302	-3.64715e-154	0.209519
253.08	-36332.5	-14506.2	1.53795	-0.95119	1.3747e-153	0.207575
253.097	-36332.5	-14506.2	1.52032	-0.945058	-5.01475e-153	0.206536
253.114	-36332.5	-14506.1	1.50311	-0.94206	2.18009e-152	0.205753
253.131	-36332.5	-14506.1	1.48627	-0.93854	-8.20673e-152	0.205981
253.148	-36332.4	-14506.1	1.47081	-0.935521	2.96609e-151	0.205533
253.165	-36332.4	-14506.1	1.45571	-0.930101	-1.25632e-150	0.203928
253.182	-36332.4	-14506	1.43892	-0.925129	4.72406e-150	0.201093
253.199	-36332.4	-14506	1.42144	-0.920085	-1.68743e-149	0.198101
253.216	-36332.4	-14506	1.4059	-0.914496	7.00278e-149	0.196436
253.233	-36332.4	-14506	1.39305	-0.91172	-2.63068e-148	0.195997
253.25	-36332.4	-14506	1.3794	-0.908012	9.25531e-148	0.196157
253.267	-36332.4	-14505.9	1.36365	-0.905046	-3.77809e-147	0.195594
253.284	-36332.4	-14505.9	1.34701	-0.899376	1.41809e-146	0.193793
253.301	-36332.4	-14505.9	1.32931	-0.89433	-4.88983e-146	0.19138
253.318	-36332.4	-14505.9	1.31442	-0.891229	1.96904e-145	0.189726
253.335	-36332.4	-14505.8	1.30144	-0.887826	-7.38526e-145	0.189627
253.352	-36332.3	-14505.8	1.28781	-0.884461	2.47694e-144	0.188763
253.369	-36332.3	-14505.8	1.27129	-0.880615	-9.86038e-144	0.188414
253.386	-36332.3	-14505.8	1.25754	-0.880138	3.69588e-143	0.188328
253.403	-36332.3	-14505.8	1.24066	-0.877661	-1.19045e-142	0.189379
253.42	-36332.3	-14505.7	1.22653	-0.874051	4.69284e-142	0.188812
253.437	-36332.3	-14505.7	1.21061	-0.870841	-1.75794e-141	0.187603
253.454	-36332.3	-14505.7	1.19567	-0.867215	5.31036e-141	0.186471
253.471	-36332.3	-14505.7	1.18236	-0.864179	-2.07571e-140	0.185415
253.488	-36332.3	-14505.7	1.16901	-0.85774	7.77147e-140	0.183526
253.505	-36332.3	-14505.7	1.15519	-0.853668	-2.08743e-139	0.180115
253.522	-36332.3	-14505.6	1.13844	-0.850404	8.09911e-139	0.177753
253.539	-36332.3	-14505.6	1.12511	-0.847068	-3.03085e-138	0.176522
253.556	-36332.3	-14505.6	1.10762	-0.843537	6.10746e-138	0.176486
253.573	-36332.3	-14505.6	1.09417	-0.8402	-2.35423e-137	0.175475
253.59	-36332.2	-14505.6	1.07763	-0.83684	8.80613e-137	0.173379
253.607	-36332.2	-14505.5	1.06333	-0.833333	0	0.169935
253.624	-36332.2	-14505.5	1.05	-0.826667	0	0.167756
253.641	-36332.2	-14505.5	1.03667	-0.823333	0	0.166667
253.658	-36332.2	-14505.5	1.02252	-0.819788	-2.02784e-134	0.165477
253.675	-36332.2	-14505.5	1.00923	-0.816477	7.73485e-134	0.163258
253.692	-36332.2	-14505.5	0.995846	-0.813128	-2.88898e-133	0.161115
253.709	-36332.2	-14505.4	0.981709	-0.809594	2.26059e-132	0.160106
253.726	-36332.2	-14505.4	0.968464	-0.806283	-8.59207e-132	0.160066
253.743	-36332.2	-14505.4	0.955021	-0.802922	3.20173e-131	0.158898
253.76	-36332.2	-14505.4	0.940905	-0.799393	-1.85226e-130	0.15772
253.777	-36332.2	-14505.4	0.927696	-0.796091	7.02059e-130	0.156829
253.794	-36332.2	-14505.4	0.91419	-0.792714	-2.60714e-129	0.156742
253.811	-36332.2	-14505.4	0.900109	-0.789193	1.32561e-128	0.155495
253.828	-36332.2	-14505.3	0.886914	-0.785898	-5.01327e-128	0.154393
253.845	-36332.1	-14505.3	0.873402	-0.782506	1.85317e-127	0.153515
253.862	-36332.1	-14505.3	0.859099	-0.778995	-8.75303e-127	0.153623
253.879	-36332.1	-14505.3	0.84704	-0.775704	3.30426e-126	0.153574
253.896	-36332.1	-14505.3	0.836159	-0.772301	-1.21428e-125	0.153647
253.913	-36332.1	-14505.3	0.821832	-0.768779	5.46442e-125	0.153317
253.93	-36332.1	-14505.3	0.808464	-0.76558	-2.05968e-124	0.152049
253.947	-36332.1	-14505.3	0.796194	-0.761839	7.51346e-124	0.151261
253.964	-36332.1	-14505.2	0.78477	-0.759911	-3.26637e-123	0.151847
253.981	-36332.1	-14505.2	0.771247	-0.75901	1.22959e-122	0.152694
253.998	-36332.1	-14505.2	0.757251	-0.755123	-4.44401e-122	0.152108
254.015	-36332.1	-14505.2	0.745152	-0.751763	1.88231e-121	0.150789
254.032	-36332.1	-14505.2	0.734177	-0.748451	-7.07792e-121	0.150278
254.049	-36332.1	-14505.2	0.719915	-0.745002	2.52822e-120	0.150092
254.066	-36332.1	-14505.2	0.706199	-0.741542	-1.04921e-119	0.147591
254.083	-36332.1	-14505.2	0.693023	-0.738263	3.94148e-119	0.148097
254.1	-36332.1	-14505.1	0.679229	-0.734788	-1.3867e-118	0.14074
254.117	-36332.1	-14505.1	0.665113	-0.731355	5.6606e-118	0.216185
254.134	-36332.1	-14505.1	0.653996	-0.728041	-2.12469e-117	0.39692
254.151	-36332.1	-14505.1	0.643721	-0.724669	7.32629e-117	0.673354
254.168	-36332.1	-14505.1	0.63373	-0.720796	-2.95016e-116	0.808619
254.185	-36332.1	-14505.1	0.621657	-0.720118	1.10651e-115	0.738939
254.202	-36332.1	-14505.1	0.607504	-0.717912	-3.71112e-115	0.544323
254.219	-36332	-14505.1	0.593587	-0.714236	1.47735e-114	0.410076
254.236	-36332.1	-14505.1	0.582871	-0.711028	-5.53744e-114	0.398011
254.253	-36332	-14505.1	0.572455	-0.707468	1.78362e-113	0.474889
254.27	-36332	-14505	0.562543	-0.704194	-7.03115e-113	0.588064
254.287	-36332	-14505	0.550006	-0.700463	2.63387e-112	0.694585
254.304	-36332	-14505	0.535838	-0.700111	-7.95636e-112	0.775712
254.321	-36332	-14505	0.522101	-0.697356	3.10998e-111	0.80845
254.338	-36332	-14505	0.511742	-0.693977	-1.16438e-110	0.798534
254.355	-36332	-14505	0.50121	-0.690224	3.12753e-110	0.756424
254.372	-36332	-14505	0.491305	-0.690089	-1.21347e-109	0.707986
254.389	-36332	-14505	0.478339	-0.687135	4.54104e-109	0.665636
254.406	-36332	-14505	0.464169	-0.683558	-9.15063e-109	0.634177
254.423	-36332	-14505	0.450682	-0.680082	3.52727e-108	0.622172
254.44	-36332	-14505	0.440589	-0.680071	-1.3194e-107	0.625723
254.457	-36332	-14505	0.43	-0.676667	0	0.640523
254.474	-36332	-14505	0.42	-0.673333	0	0.654684
254.491	-36332	-14505	0.406667	-0.67	2.16614e-116	0.665577
254.508	-36332	-14504.9	0.392497	-0.670052	3.03826e-105	0.672309
254.525	-36332	-14504.9	0.379336	-0.669886	-1.15889e-104	0.671953
254.542	-36332	-14504.9	0.369407	-0.666448	4.32849e-104	0.666095
254.559	-36332	-14504.9	0.358771	-0.662883	-3.38699e-103	0.654518
254.576	-36332	-14504.9	0.348851	-0.659826	1.28733e-102	0.646189
254.593	-36332	-14504.9	0.338765	-0.660103	-4.79706e-102	0.639966
254.61	-36332	-14504.9	0.328177	-0.659605	2.77519e-101	0.636818
254.627	-36332	-14504.9	0.318278	-0.656056	-1.05188e-100	0.634766
254.644	-36332	-14504.9	0.308117	-0.652641	3.9062e-100	0.634045
254.661	-36332	-14504.9	0.29771	-0.649681	-1.98612e-99	0.635536
254.678	-36332	-14504.9	0.287159	-0.650224	7.51125e-99	0.637834
254.695	-36332	-14504.9	0.27333	-0.649376	-2.77656e-98	0.639702
254.712	-36332	-14504.9	0.259169	-0.645655	1.31144e-97	0.638745
254.729	-36332	-14504.9	0.246846	-0.642159	-4.95068e-97	0.634945
254.746	-36332	-14504.9	0.236958	-0.63991	1.81933e-96	0.63039
254.763	-36332	-14504.9	0.22637	-0.639169	-8.18718e-96	0.62619
254.78	-36332	-14504.9	0.216542	-0.635476	3.08595e-95	0.623004
254.797	-36332	-14504.9	0.20626	-0.631865	-1.12572e-94	0.620013
254.814	-36332	-14504.9	0.195801	-0.629904	4.89391e-94	0.617826
254.831	-36332	-14504.9	0.185955	-0.629012	-1.84226e-93	0.615752
254.848	-36332	-14504.8	0.175631	-0.625121	6.65834e-93	0.613039
254.865	-36332	-14504.8	0.165213	-0.621769	-2.82021e-92	0.609516
254.882	-36332	-14504.9	0.155372	-0.618427	1.06047e-91	0.60636
254.899	-36332	-14504.8	0.145	-0.615085	-3.78797e-91	0.602858
254.916	-36332	-14504.8	0.134628	-0.611195	1.572e-90	0.600053
254.933	-36332	-14504.8	0.124787	-0.610061	-5.90541e-90	0.597987
254.95	-36332	-14504.8	0.114369	-0.60838	2.07765e-89	0.595824
254.967	-36332	-14504.8	0.104045	-0.604707	-8.48113e-89	0.592818
254.984	-36332	-14504.8	0.0941994	-0.601032	3.18337e-88	0.590151
[truncated: 6 more rows]
