# Supplementary material for: Extraction of driving behavior primitives considering driver expectation and vehicle dynamics
Source: PLoS One. 2025 Dec 31;20(12):e0340123. doi: 10.1371/journal.pone.0340123 (PMC12755792; doi:10.1371/journal.pone.0340123)
Supplement: S1 File — (ZIP) [file pone.0340123.s001.zip › DataSetForPimitiveExaction-1/straight driving/d1c17_s_1.xlsx]

## Sheet: Sheet1
521.378	-36412.8	-14714.6	6.75151	0.740032	0.0813021	-0.382479
521.395	-36412.8	-14714.5	6.76399	0.73994	0.0741653	-0.411022
521.412	-36412.8	-14714.4	6.77419	0.740246	0.0669406	-0.436717
521.429	-36412.7	-14714.3	6.78381	0.738845	0.0619218	-0.456493
521.446	-36412.7	-14714.2	6.79556	0.735437	0.0575478	-0.471957
521.463	-36412.6	-14714.1	6.80979	0.730165	0.0491337	-0.483052
521.48	-36412.6	-14714	6.82281	0.724961	0.0368785	-0.492343
521.497	-36412.6	-14713.9	6.8367	0.720664	0.0258798	-0.503667
521.514	-36412.5	-14713.8	6.85039	0.710614	0.0214247	-0.51609
521.531	-36412.5	-14713.7	6.864	0.692374	0.0182501	-0.524408
521.548	-36412.4	-14713.6	6.87548	0.663247	0.0149866	-0.526225
521.565	-36412.4	-14713.5	6.88561	0.627436	0.0112008	-0.522876
521.582	-36412.3	-14713.3	6.89581	0.595572	0.00975119	-0.517013
521.599	-36412.3	-14713.3	6.90651	0.564418	0.0100427	-0.509709
521.616	-36412.2	-14713.1	6.91457	0.53553	0.0100466	-0.499539
521.633	-36412.2	-14713	6.92094	0.511062	0.00976965	-0.489229
521.65	-36412.2	-14712.9	6.92771	0.491344	0.011869	-0.479565
521.667	-36412.1	-14712.8	6.93685	0.47687	0.0179637	-0.473041
521.684	-36412.1	-14712.7	6.94734	0.465993	0.0245944	-0.468429
521.701	-36412	-14712.6	6.95511	0.457965	0.0319873	-0.465604
521.718	-36412	-14712.5	6.96186	0.454057	0.0357258	-0.463465
521.735	-36411.9	-14712.4	6.96805	0.450564	0.0418452	-0.461391
521.752	-36411.9	-14712.3	6.97826	0.449897	0.0461239	-0.458169
521.769	-36411.8	-14712.1	6.98561	0.450032	0.049595	-0.454753
521.786	-36411.8	-14712	6.99221	0.449978	0.0501032	-0.452377
521.803	-36411.8	-14711.9	6.99851	0.450058	0.0499738	-0.451078
521.82	-36411.7	-14711.8	7.00887	0.449848	0.0500019	-0.450965
521.837	-36411.7	-14711.7	7.01594	0.452878	0.0500098	-0.450985
521.854	-36411.6	-14711.6	7.02293	0.456447	0.0499778	-0.45098
521.871	-36411.6	-14711.5	7.02954	0.459892	0.0500862	-0.450981
521.888	-36411.5	-14711.4	7.03934	0.460028	0.0468983	-0.450979
521.905	-36411.5	-14711.3	7.05	0.46	0.0433333	-0.45098
521.922	-36411.4	-14711.1	7.05667	0.46	0.04	-0.45098
521.939	-36411.4	-14711	7.06333	0.46	0.0366667	-0.45207
521.956	-36411.4	-14710.9	7.07054	0.46	0.0330302	-0.455669
521.973	-36411.3	-14710.8	7.08049	0.46	0.0262315	-0.463511
521.99	-36411.3	-14710.7	7.08706	0.46	0.0196914	-0.474635
522.007	-36411.2	-14710.6	7.09408	0.46	0.0164969	-0.488412
522.024	-36411.2	-14710.5	7.10106	0.46	0.0168316	-0.498952
522.041	-36411.1	-14710.4	7.11101	0.46	0.016165	-0.507356
522.058	-36411.1	-14710.3	7.11784	0.459998	0.00852759	-0.512833
522.075	-36411	-14710.1	7.12437	0.460007	0.00279093	-0.516967
522.092	-36411	-14710	7.13175	0.459974	-0.00139932	-0.520191
522.109	-36410.9	-14709.9	7.14195	0.46013	-0.0126138	-0.523715
522.126	-36410.9	-14709.8	7.14816	0.459465	-0.0220534	-0.526717
522.143	-36410.9	-14709.7	7.15485	0.455812	-0.0270074	-0.528868
522.16	-36410.8	-14709.6	7.16287	0.452185	-0.026993	-0.531049
522.177	-36410.8	-14709.5	7.17226	0.44973	-0.0320984	-0.533799
522.194	-36410.7	-14709.4	7.17869	0.450068	-0.037377	-0.538264
522.211	-36410.7	-14709.2	7.18558	0.449981	-0.0356238	-0.540928
522.228	-36410.6	-14709.1	7.19315	0.450001	-0.0320978	-0.538562
522.245	-36410.6	-14709	7.20392	0.450016	-0.0289136	-0.528107
522.262	-36410.5	-14708.9	7.21345	0.449924	-0.0246118	-0.510495
522.279	-36410.5	-14708.8	7.21795	0.450286	-0.0249062	-0.488316
522.296	-36410.5	-14708.7	7.23247	0.448686	-0.0246245	-0.456813
522.313	-36410.4	-14708.6	7.25668	0.445748	-0.0168865	-0.425605
522.33	-36410.4	-14708.4	7.26788	0.446688	-0.0146469	-0.413976
522.347	-36410.3	-14708.3	7.26881	0.450117	-0.016622	-0.416627
522.364	-36410.3	-14708.2	7.26362	0.454282	-0.020702	-0.426923
522.381	-36410.2	-14708.1	7.25644	0.457427	-0.024777	-0.438229
522.398	-36410.2	-14708	7.25143	0.457798	-0.0267373	-0.443911
522.415	-36410.1	-14707.9	7.25273	0.453641	-0.0244731	-0.437335
522.432	-36410.1	-14707.8	7.26448	0.443201	-0.0158746	-0.411865
522.449	-36410	-14707.7	7.28895	0.424898	-0.000360599	-0.362192
522.466	-36410	-14707.5	7.30257	0.399859	0.00233912	-0.302161
522.483	-36409.9	-14707.4	7.30493	0.370987	-0.00271075	-0.241851
522.5	-36409.9	-14707.3	7.31147	0.339103	-0.00352055	-0.179799
522.517	-36409.8	-14707.2	7.31556	0.310645	-0.00295894	-0.124385
522.534	-36409.8	-14707.1	7.3215	0.286679	-0.00581423	-0.0779778
522.551	-36409.8	-14707	7.3257	0.264677	-0.00680756	-0.0368413
522.568	-36409.7	-14706.8	7.33194	0.246844	-0.00671353	-0.00502844
522.585	-36409.7	-14706.7	7.33569	0.233027	-0.00633662	0.019401
522.602	-36409.6	-14706.6	7.34218	0.219475	-0.00948474	0.0450962
522.619	-36409.6	-14706.5	7.34617	0.200686	-0.0101318	0.0762863
522.636	-36409.5	-14706.4	7.34957	0.175203	-0.00996913	0.118615
522.653	-36409.5	-14706.3	7.35011	0.143788	-0.00999479	0.172179
522.67	-36409.4	-14706.1	7.34982	0.113269	-0.0100421	0.225016
522.687	-36409.4	-14706	7.35288	0.0866069	-0.00983672	0.274221
522.704	-36409.3	-14705.9	7.35645	0.05815	-0.0130764	0.322006
522.721	-36409.3	-14705.8	7.35989	0.0377266	-0.0165709	0.361756
522.738	-36409.3	-14705.7	7.36003	0.0207831	-0.0166846	0.393776
522.755	-36409.2	-14705.6	7.35999	0.0105821	-0.0166901	0.418181
522.772	-36409.2	-14705.4	7.36	0	-0.0166667	0.43573
522.789	-36409.1	-14705.3	7.36	-0.00666667	-0.02	0.447712
522.806	-36409.1	-14705.2	7.36	-0.0136378	-0.0199704	0.455744
522.823	-36409	-14705.1	7.36	-0.0168539	-0.0200054	0.460963
522.84	-36409	-14705	7.36	-0.0201225	-0.0200079	0.461862
522.857	-36408.9	-14704.9	7.35998	-0.0197189	-0.0199228	0.460428
522.874	-36408.9	-14704.7	7.36007	-0.0162634	-0.0203024	0.455813
522.891	-36408.8	-14704.6	7.35974	-0.0128742	-0.023505	0.450287
522.908	-36408.8	-14704.5	7.35603	-0.00973453	-0.0233819	0.444656
522.925	-36408.7	-14704.4	7.35267	-0.0101717	-0.0228784	0.440477
522.942	-36408.7	-14704.3	7.34979	-0.00955921	-0.0197317	0.435873
522.959	-36408.6	-14704.2	7.35007	-0.00583626	-0.0201307	0.430009
522.976	-36408.6	-14704	7.34998	-0.00243797	-0.0198078	0.424785
522.993	-36408.6	-14703.9	7.35	0.000250587	-0.0206815	0.420755
523.01	-36408.5	-14703.8	7.35	-5.4999e-05	-0.0236189	0.417479
523.027	-36408.5	-14703.7	7.35	-2.35221e-05	-0.0232875	0.414201
523.044	-36408.4	-14703.6	7.35	0.000158718	-0.0231847	0.412577
523.061	-36408.4	-14703.5	7.35	-0.000703204	-0.0240649	0.413473
523.078	-36408.3	-14703.3	7.35	-0.00510689	-0.0281458	0.418385
523.095	-36408.3	-14703.2	7.35	-0.0141598	-0.0302402	0.427168
523.112	-36408.2	-14703.1	7.35	-0.0283331	-0.0299893	0.439511
523.129	-36408.2	-14703	7.35	-0.0426942	-0.0297898	0.452611
523.146	-36408.1	-14702.9	7.35	-0.0531926	-0.0310882	0.462484
523.163	-36408.1	-14702.8	7.35	-0.0596709	-0.0347874	0.469967
523.18	-36408	-14702.6	7.34999	-0.0652486	-0.0385429	0.475015
523.197	-36408	-14702.5	7.35002	-0.0682195	-0.0400771	0.478433
523.214	-36407.9	-14702.4	7.34992	-0.0719222	-0.0411155	0.479953
523.231	-36407.9	-14702.3	7.35031	-0.074663	-0.0468818	0.480898
523.248	-36407.9	-14702.2	7.34833	-0.080551	-0.0523967	0.482461
523.265	-36407.8	-14702.1	7.3447	-0.0852474	-0.0535074	0.486146
523.282	-36407.8	-14701.9	7.3411	-0.0906465	-0.0533163	0.49044
523.299	-36407.7	-14701.8	7.33982	-0.095316	-0.0532362	0.495855
523.316	-36407.7	-14701.7	7.33997	-0.101172	-0.0537665	0.500233
523.333	-36407.6	-14701.6	7.3403	-0.104207	-0.0507951	0.501835
523.35	-36407.6	-14701.5	7.33785	-0.0997011	-0.0518494	0.496571
523.367	-36407.5	-14701.4	7.33433	-0.0854207	-0.0560987	0.484093
523.384	-36407.5	-14701.2	7.33072	-0.0666059	-0.0567023	0.465406
523.401	-36407.5	-14701.1	7.32987	-0.0404005	-0.0569582	0.440154
523.418	-36407.4	-14701	7.33002	-0.0104999	-0.053922	0.411251
523.435	-36407.3	-14700.9	7.33006	0.0215631	-0.0535067	0.3797
523.452	-36407.3	-14700.8	7.3298	0.0597422	-0.0505463	0.342332
523.469	-36407.3	-14700.7	7.33267	0.0971733	-0.0498588	0.30489
523.486	-36407.2	-14700.6	7.33601	0.130868	-0.0500373	0.268789
523.503	-36407.2	-14700.5	7.33978	0.163144	-0.0499936	0.234616
523.52	-36407.1	-14700.3	7.3399	0.190388	-0.0500017	0.206567
523.537	-36407.1	-14700.2	7.34291	0.214183	-0.0499995	0.184315
523.554	-36407	-14700.1	7.34635	0.232433	-0.0500001	0.165429
523.571	-36407	-14700	7.35303	0.245966	-0.05	0.152101
523.588	-36406.9	-14699.9	7.35638	0.256216	-0.05	0.139278
523.605	-36406.9	-14699.8	7.36333	0.263333	-0.05	0.118736
523.622	-36406.8	-14699.6	7.36667	0.276667	-0.05	0.087146
523.639	-36406.8	-14699.5	7.37	0.296667	-0.05	0.043573
523.656	-36406.8	-14699.4	7.37364	0.324887	-0.05	-0.00848242
523.673	-36406.7	-14699.3	7.38041	0.348007	-0.05	-0.0572137
523.69	-36406.7	-14699.2	7.38707	0.37132	-0.05	-0.102883
523.707	-36406.6	-14699.1	7.39415	0.392437	-0.05	-0.146396
523.724	-36406.6	-14698.9	7.40076	0.412126	-0.05	-0.182517
523.741	-36406.5	-14698.8	7.40751	0.428528	-0.05	-0.212462
523.758	-36406.5	-14698.7	7.41443	0.441741	-0.05	-0.236658
523.775	-36406.4	-14698.6	7.42163	0.447307	-0.05	-0.251675
523.792	-36406.4	-14698.5	7.43148	0.450701	-0.05	-0.261845
523.809	-36406.3	-14698.3	7.43824	0.453566	-0.05	-0.267978
523.826	-36406.3	-14698.2	7.44471	0.453449	-0.05	-0.270423
523.843	-36406.3	-14698.1	7.45238	0.452595	-0.05	-0.269753
523.86	-36406.2	-14698	7.46237	0.449782	-0.05	-0.267095
523.877	-36406.1	-14697.9	7.46855	0.449405	-0.05	-0.26356
523.894	-36406.1	-14697.8	7.47522	0.445537	-0.05	-0.25879
523.911	-36406.1	-14697.6	7.48348	0.442163	-0.05	-0.252556
523.928	-36406	-14697.5	7.49267	0.43882	-0.05	-0.246391
523.945	-36406	-14697.4	7.49907	0.435489	-0.05	-0.240824
523.962	-36405.9	-14697.3	7.50616	0.431641	-0.05	-0.23563
523.979	-36405.9	-14697.1	7.51267	0.429985	-0.05	-0.230939
523.996	-36405.8	-14697	7.51966	0.428851	-0.0500001	-0.225685
524.013	-36405.8	-14696.9	7.5262	0.425054	-0.0499997	-0.221115
524.03	-36405.7	-14696.8	7.53465	0.421534	-0.0500012	-0.217695
524.047	-36405.7	-14696.7	7.54362	0.41975	-0.0499956	-0.216115
524.064	-36405.6	-14696.6	7.55026	0.42007	-0.0500184	-0.215604
524.081	-36405.6	-14696.4	7.55646	0.419981	-0.049931	-0.215708
524.098	-36405.6	-14696.3	7.56566	0.420004	-0.0502429	-0.215681
524.115	-36405.5	-14696.2	7.57427	0.419998	-0.0483299	-0.215688
524.132	-36405.5	-14696.1	7.58051	0.420002	-0.0444385	-0.215684
524.149	-36405.4	-14696	7.58723	0.419994	-0.04283	-0.215693
524.166	-36405.4	-14695.8	7.59418	0.420019	-0.0452035	-0.215665
524.183	-36405.3	-14695.7	7.60097	0.419923	-0.0491628	-0.215772
524.2	-36405.3	-14695.6	7.60792	0.420258	-0.0501705	-0.215045
524.217	-36405.2	-14695.5	7.61473	0.417799	-0.0498861	-0.213205
524.234	-36405.2	-14695.4	7.62138	0.414342	-0.0502826	-0.210079
524.251	-36405.1	-14695.3	7.62799	0.410713	-0.0478113	-0.207505
524.268	-36405.1	-14695.1	7.63502	0.409867	-0.0441903	-0.205988
524.285	-36405	-14695	7.64175	0.410036	-0.0405287	-0.206562
524.302	-36405	-14694.9	7.64876	0.409993	-0.0399045	-0.208652
524.319	-36404.9	-14694.7	7.65552	0.410002	-0.0400258	-0.211873
524.336	-36404.9	-14694.6	7.66212	0.409999	-0.0399929	-0.214302
524.353	-36404.9	-14694.5	7.66918	0.41	-0.0400019	-0.215599
524.37	-36404.8	-14694.4	7.67588	0.41	-0.0399967	-0.215766
524.387	-36404.8	-14694.3	7.68258	0.410001	-0.0400111	-0.213955
524.404	-36404.7	-14694.2	7.68948	0.409998	-0.0399777	-0.20757
524.421	-36404.7	-14694	7.69948	0.410006	-0.0400859	-0.193818
524.438	-36404.6	-14693.9	7.7063	0.409976	-0.0368998	-0.173567
524.455	-36404.6	-14693.8	7.71333	0.41	-0.0333333	-0.145969
524.472	-36404.5	-14693.6	7.72	0.406667	-0.03	-0.118736
524.489	-36404.5	-14693.5	7.72667	0.403333	-0.0266667	-0.0925926
524.506	-36404.4	-14693.4	7.73374	0.399901	-0.0266801	-0.0684232
524.523	-36404.4	-14693.3	7.74038	0.400025	-0.0266993	-0.0490797
524.54	-36404.3	-14693.2	7.74708	0.399998	-0.0265221	-0.0328695
524.557	-36404.3	-14693.1	7.75415	0.399968	-0.0230998	-0.0193621
524.574	-36404.2	-14692.9	7.76076	0.400134	-0.023449	-0.00981138
524.591	-36404.2	-14692.8	7.76753	0.399482	-0.0230987	0.000173832
524.608	-36404.1	-14692.7	7.77383	0.387993	-0.0195133	0.0140651
524.625	-36404.1	-14692.5	7.7776	0.365477	-0.0163193	0.0357024
524.642	-36404	-14692.4	7.78454	0.338663	-0.0172257	0.0599322
524.659	-36404	-14692.3	7.79131	0.311626	-0.0201512	0.0850341
524.676	-36403.9	-14692.2	7.79776	0.284151	-0.0204132	0.108742
524.693	-36403.9	-14692.1	7.80069	0.261053	-0.0243457	0.128454
524.71	-36403.9	-14691.9	7.80418	0.238768	-0.0268662	0.145667
524.727	-36403.8	-14691.8	7.80765	0.221501	-0.0266574	0.160536
524.744	-36403.8	-14691.7	7.81103	0.206405	-0.0264747	0.170657
524.761	-36403.7	-14691.6	7.81454	0.196413	-0.0277467	0.17884
524.778	-36403.7	-14691.4	7.81782	0.187137	-0.03036	0.183204
524.795	-36403.6	-14691.3	7.82125	0.18196	-0.0299106	0.186135
524.812	-36403.6	-14691.2	7.82473	0.178408	-0.0300259	0.18786
524.829	-36403.5	-14691.1	7.82802	0.176461	-0.0299932	0.189043
524.846	-36403.5	-14691	7.83146	0.176437	-0.0300013	0.18922
524.863	-36403.4	-14690.8	7.83493	0.178265	-0.030001	0.187971
524.88	-36403.4	-14690.7	7.8382	0.180062	-0.0299946	0.186427
524.897	-36403.3	-14690.6	7.84169	0.181362	-0.0300198	0.184173
524.914	-36403.3	-14690.4	7.84502	0.185116	-0.0299179	0.181261
524.931	-36403.2	-14690.3	7.84878	0.188756	-0.0303085	0.178502
524.948	-36403.2	-14690.2	7.84997	0.189967	-0.0283212	0.176337
524.965	-36403.1	-14690.1	7.85167	0.191687	-0.0247236	0.174166
524.982	-36403.1	-14689.9	7.85535	0.195275	-0.0210266	0.171383
524.999	-36403	-14689.8	7.85873	0.198996	-0.0200664	0.167866
525.016	-36403	-14689.7	7.86218	0.200227	-0.0180777	0.164558
525.033	-36402.9	-14689.6	7.86546	0.19994	-0.014539	0.161225
525.05	-36402.9	-14689.5	7.86897	0.200013	-0.0107981	0.158514
525.067	-36402.8	-14689.3	7.87236	0.199996	-0.00981036	0.157045
525.084	-36402.8	-14689.2	7.87569	0.200001	-0.0100508	0.156821
525.101	-36402.7	-14689.1	7.879	0.2	-0.00998655	0.156874
525.118	-36402.7	-14688.9	7.88251	0.2	-0.0100028	0.15686
525.135	-36402.6	-14688.8	7.88587	0.2	-0.00999924	0.156863
525.152	-36402.6	-14688.7	7.88938	0.2	-0.0100001	0.156863
525.169	-36402.5	-14688.6	7.89276	0.2	-0.00999996	0.156861
525.186	-36402.5	-14688.4	7.89606	0.2	-0.01	0.156869
525.203	-36402.5	-14688.3	7.89959	0.2	-0.01	0.156846
525.22	-36402.4	-14688.2	7.90295	0.200001	-0.01	0.157677
525.237	-36402.4	-14688.1	7.90626	0.199997	-0.01	0.162386
525.254	-36402.3	-14688	7.9098	0.200006	-0.01	0.174465
525.271	-36402.3	-14687.8	7.91314	0.199976	-0.01	0.192643
525.288	-36402.2	-14687.7	7.91647	0.200088	-0.01	0.216369
525.305	-36402.2	-14687.6	7.9198	0.196892	-0.01	0.243339
525.322	-36402.1	-14687.4	7.92333	0.193333	-0.01	0.27451
525.339	-36402.1	-14687.3	7.92667	0.19	-0.01	0.300654
525.356	-36402	-14687.2	7.93	0.19	-0.01	0.32244
525.373	-36402	-14687.1	7.93353	0.189941	-0.01	0.33959
525.39	-36401.9	-14686.9	7.93687	0.190203	-0.01	0.348905
525.407	-36401.9	-14686.8	7.94043	0.197865	-0.01	0.349092
525.424	-36401.8	-14686.7	7.94363	0.21223	-0.01	0.338109
525.441	-36401.8	-14686.6	7.94742	0.236563	-0.01	0.318619
525.458	-36401.7	-14686.4	7.9541	0.264939	-0.01	0.292665
525.475	-36401.7	-14686.3	7.95768	0.291012	-0.01	0.266888
525.492	-36401.6	-14686.2	7.9641	0.313846	-0.01	0.243081
525.509	-36401.6	-14686.1	7.96808	0.334888	-0.01	0.220571
525.526	-36401.5	-14685.9	7.9743	0.354216	-0.01	0.201506
525.543	-36401.5	-14685.8	7.978	0.370252	-0.01	0.18306
525.56	-36401.4	-14685.7	7.98544	0.383389	-0.01	0.166713
525.577	-36401.4	-14685.5	7.9919	0.392263	-0.01	0.154777
525.594	-36401.3	-14685.4	7.99875	0.39807	-0.01	0.145817
525.611	-36401.3	-14685.3	8.00574	0.400266	-0.01	0.139848
525.628	-36401.2	-14685.2	8.01231	0.399879	-0.01	0.136012
525.645	-36401.2	-14685.1	8.01916	0.400213	-0.01	0.133054
525.662	-36401.1	-14684.9	8.02613	0.398908	-0.01	0.131191
525.679	-36401.1	-14684.8	8.0327	0.395236	-0.01	0.130675
525.696	-36401	-14684.7	8.03958	0.391897	-0.01	0.130649
525.713	-36401	-14684.5	8.04652	0.388399	-0.01	0.131197
525.73	-36400.9	-14684.4	8.05309	0.385124	-0.01	0.132002
525.747	-36400.9	-14684.3	8.05999	0.381671	-0.01	0.131224
525.764	-36400.8	-14684.2	8.06694	0.37819	-0.01	0.126069
525.781	-36400.8	-14684	8.07338	0.375002	-0.01	0.117172
525.798	-36400.7	-14683.9	8.08075	0.371199	-0.01	0.105474
525.815	-36400.7	-14683.8	8.0853	0.369746	-0.01	0.0937307
525.832	-36400.6	-14683.6	8.09024	0.370068	-0.01	0.0823651
525.849	-36400.6	-14683.5	8.09757	0.369984	-0.01	0.0704743
525.866	-36400.5	-14683.4	8.10434	0.370004	-0.01	0.0591881
525.883	-36400.5	-14683.2	8.11092	0.369999	-0.01	0.049796
525.9	-36400.5	-14683.1	8.11795	0.37	-0.01	0.0414109
525.917	-36400.4	-14683	8.12464	0.37	-0.01	0.0351666
525.934	-36400.4	-14682.9	8.13172	0.370001	-0.01	0.0305998
525.951	-36400.3	-14682.8	8.13565	0.369995	-0.01	0.0269342
525.968	-36400.2	-14682.6	8.14193	0.370018	-0.01	0.0235714
525.985	-36400.2	-14682.5	8.14576	0.369932	-0.01	0.0216258
526.002	-36400.1	-14682.4	8.15196	0.370206	-0.00999998	0.0248596
526.019	-36400.1	-14682.2	8.15888	0.367334	-0.0100001	0.0353537
526.036	-36400	-14682.1	8.16544	0.363969	-0.00999971	0.0553137
526.053	-36400	-14682	8.17251	0.360264	-0.0100008	0.0852657
526.07	-36399.9	-14681.8	8.17925	0.359931	-0.00999697	0.121876
526.087	-36399.9	-14681.7	8.1858	0.360018	-0.0100113	0.160762
526.104	-36399.9	-14681.6	8.19303	0.359998	-0.00997716	0.202449
526.121	-36399.8	-14681.4	8.19642	0.360001	-0.010088	0.23876
526.138	-36399.8	-14681.3	8.20289	0.36	-0.00689165	0.271541
526.155	-36399.7	-14681.2	8.21	0.36	-0.00333333	0.301743
526.172	-36399.6	-14681	8.21667	0.36	0	0.324619
526.189	-36399.6	-14680.9	8.22333	0.36	0	0.340959
526.206	-36399.6	-14680.8	8.22667	0.36	0	0.352941
526.223	-36399.5	-14680.7	8.23377	0.360024	-1.69246e-06	0.3609
526.24	-36399.4	-14680.5	8.2404	0.363867	4.39066e-07	0.362584
526.257	-36399.4	-14680.4	8.24748	0.378829	-2.17888e-07	0.354893
526.274	-36399.3	-14680.3	8.2541	0.399192	5.82246e-08	0.339939
526.291	-36399.3	-14680.1	8.26082	0.423172	-1.50065e-08	0.318531
526.308	-36399.2	-14680	8.26791	0.45152	5.58692e-09	0.292705
526.325	-36399.2	-14679.9	8.27438	0.47812	-1.49223e-09	0.266849
526.342	-36399.2	-14679.8	8.28166	0.504205	3.81762e-10	0.243202
526.359	-36399.1	-14679.6	8.29248	0.524235	-1.26378e-10	0.222047
526.376	-36399	-14679.5	8.3023	0.5402	3.37369e-11	0.205597
526.393	-36399	-14679.4	8.31244	0.552216	-8.55835e-12	0.191972
526.41	-36398.9	-14679.2	8.32323	0.557791	2.65779e-12	0.18158
526.427	-36398.9	-14679.1	8.33199	0.561111	-7.1193e-13	0.176691
526.444	-36398.8	-14679	8.33947	0.563561	1.89935e-13	0.177175
526.461	-36398.8	-14678.8	8.34886	0.563469	-4.76972e-14	0.18559
526.478	-36398.7	-14678.7	8.35674	0.562277	1.41562e-14	0.202325
526.495	-36398.7	-14678.6	8.36597	0.559611	-3.51548e-15	0.221912
526.512	-36398.6	-14678.4	8.37379	0.560321	1.01952e-15	0.242167
526.529	-36398.6	-14678.3	8.38415	0.5589	-2.71621e-16	0.259863
526.546	-36398.5	-14678.2	8.39434	0.555149	6.65398e-17	0.277548
526.563	-36398.5	-14678	8.40479	0.551755	-1.89129e-17	0.293166
526.58	-36398.4	-14677.9	8.41463	0.548453	5.03455e-18	0.304784
526.597	-36398.4	-14677.8	8.425	0.545001	-1.21315e-18	0.315465
526.614	-36398.3	-14677.6	8.43539	0.541542	3.3963e-19	0.325146
526.631	-36398.3	-14677.5	8.44514	0.538263	-9.03214e-20	0.332698
526.648	-36398.2	-14677.4	8.45589	0.534788	2.13243e-20	0.338161
526.665	-36398.2	-14677.2	8.4642	0.531357	-5.90012e-21	0.341875
526.682	-36398.1	-14677.1	8.47054	0.528035	1.56735e-21	0.34499
526.699	-36398.1	-14677	8.47726	0.524687	-3.60529e-22	0.348556
526.716	-36398	-14676.8	8.4863	0.52072	9.88323e-23	0.351103
526.733	-36398	-14676.7	8.49647	0.520401	-2.62207e-23	0.353766
526.75	-36397.9	-14676.6	8.50681	0.51588	5.82666e-24	0.358406
526.767	-36397.9	-14676.4	8.51738	0.506918	-1.58553e-24	0.367884
526.784	-36397.8	-14676.3	8.52482	0.491669	4.20008e-25	0.38049
526.801	-36397.8	-14676.2	8.53164	0.476533	-8.89234e-26	0.394578
526.818	-36397.7	-14676	8.53848	0.462792	2.40556e-26	0.40536
526.835	-36397.7	-14675.9	8.54503	0.452626	-6.35973e-27	0.414044
526.852	-36397.6	-14675.7	8.55216	0.439048	1.24766e-27	0.423137
526.869	-36397.6	-14675.6	8.55858	0.428322	-3.23758e-28	0.432966
526.886	-36397.5	-14675.5	8.56832	0.418276	3.97539e-29	0.441854
526.903	-36397.5	-14675.3	8.57592	0.410795	1.16589e-28	0.450133
526.92	-36397.4	-14675.2	8.58254	0.403963	-5.07845e-28	0.455914
526.937	-36397.3	-14675.1	8.58919	0.400348	1.9148e-27	0.459427
526.954	-36397.3	-14674.9	8.59626	0.396869	-3.86056e-27	0.460758
526.971	-36397.2	-14674.8	8.60295	0.393564	1.48817e-26	0.4608
526.988	-36397.2	-14674.6	8.60959	0.390051	-5.56661e-26	0.459838
527.005	-36397.1	-14674.5	8.61667	0.393333	0	0.455338
527.022	-36397.1	-14674.4	8.62333	0.403333	0	0.445534
527.039	-36397	-14674.2	8.63	0.42	0	0.427015
527.056	-36397	-14674.1	8.64053	0.452069	1.28186e-23	0.39779
527.073	-36396.9	-14674	8.64703	0.489044	-4.88942e-23	0.360424
527.09	-36396.9	-14673.8	8.65372	0.532607	1.82621e-22	0.318741
527.107	-36396.8	-14673.7	8.66106	0.574628	-1.42899e-21	0.275325
527.124	-36396.8	-14673.5	8.67113	0.610671	5.4313e-21	0.242891
527.141	-36396.7	-14673.4	8.68149	0.643925	-2.02391e-20	0.220072
527.158	-36396.7	-14673.3	8.69579	0.674799	1.17087e-19	0.20771
527.175	-36396.6	-14673.1	8.70906	0.696734	-4.43792e-19	0.204917
527.192	-36396.6	-14673	8.72206	0.712157	1.64805e-18	0.209118
527.209	-36396.5	-14672.9	8.73239	0.72245	-8.37954e-18	0.216475
527.226	-36396.4	-14672.7	8.74218	0.73177	3.16903e-17	0.223638
527.243	-36396.4	-14672.6	8.75307	0.738394	-1.17144e-16	0.229023
527.26	-36396.3	-14672.4	8.76743	0.744612	5.53304e-16	0.234526
527.277	-36396.3	-14672.3	8.78049	0.747727	-2.08871e-15	0.238759
527.294	-36396.2	-14672.2	8.79417	0.750277	7.67583e-15	0.242941
527.311	-36396.2	-14672	8.80807	0.749914	-3.45421e-14	0.246231
527.328	-36396.1	-14671.9	8.82156	0.750036	1.30198e-13	0.249578
527.345	-36396.1	-14671.8	8.8338	0.749943	-4.74947e-13	0.252531
527.362	-36396	-14671.6	8.84523	0.750227	2.06477e-12	0.25471
527.379	-36396	-14671.5	8.85877	0.748918	-7.7726e-12	0.256855
527.396	-36395.9	-14671.3	8.87267	0.745173	2.80919e-11	0.259207
527.413	-36395.9	-14671.2	8.88517	0.741632	-1.18986e-10	0.260797
527.43	-36395.8	-14671	8.89426	0.739269	4.47416e-10	0.258898
527.447	-36395.7	-14670.9	8.90644	0.742543	-1.59816e-09	0.252226
527.464	-36395.7	-14670.8	8.92056	0.752876	6.63233e-09	0.240295
527.481	-36395.6	-14670.6	8.9336	0.769972	-2.49152e-08	0.224261
527.498	-36395.6	-14670.5	8.94751	0.791625	8.76571e-08	0.20532
527.515	-36395.5	-14670.3	8.96128	0.810087	-3.57823e-07	0.186044
527.532	-36395.5	-14670.2	8.97437	0.826529	1.34308e-06	0.168451
527.549	-36395.4	-14670.1	8.98844	0.842086	-4.63116e-06	0.150654
527.566	-36395.4	-14669.9	9.00166	0.853639	1.86488e-05	0.136551
527.583	-36395.3	-14669.8	9.01754	0.861092	-6.99458e-05	0.127027
527.6	-36395.3	-14669.6	9.03238	0.867847	0.000234591	0.119529
527.617	-36395.2	-14669.5	9.04865	0.874938	-0.00210628	0.113674
527.634	-36395.1	-14669.3	9.0625	0.879455	-0.00601249	0.109012
527.651	-36395.1	-14669.2	9.07926	0.880097	-0.00678228	0.105368
527.668	-36395	-14669	9.09377	0.879974	-0.00665479	0.102009
527.685	-36395	-14668.9	9.10679	0.880007	-0.00659729	0.0995423
527.702	-36394.9	-14668.8	9.12066	0.879999	-0.00690067	0.0981573
527.719	-36394.9	-14668.6	9.13703	0.88	-0.00388406	0.0979932
527.736	-36394.8	-14668.5	9.1536	0.880001	-0.00293575	0.0981118
527.753	-36394.8	-14668.3	9.17142	0.879997	-0.00633028	0.0971334
527.77	-36394.7	-14668.2	9.1852	0.880012	-0.00688852	0.0951151
527.787	-36394.6	-14668	9.19834	0.879957	-0.00382012	0.0918215
527.804	-36394.6	-14667.9	9.21255	0.880087	-0.000114452	0.0904202
527.821	-36394.5	-14667.7	9.22578	0.876884	3.0425e-05	0.0913636
527.838	-36394.5	-14667.6	9.24242	0.873553	-7.97651e-06	0.0945773
527.855	-36394.4	-14667.5	9.25667	0.87	0	0.0969499
527.872	-36394.3	-14667.3	9.27333	0.87	0	0.0969499
527.889	-36394.3	-14667.1	9.28667	0.87	0	0.0947712
527.906	-36394.2	-14667	9.30428	0.869993	3.46389e-08	0.0913202
527.923	-36394.2	-14666.8	9.3174	0.870032	-9.26035e-09	0.0892601
527.94	-36394.1	-14666.7	9.33084	0.869879	2.40237e-09	0.089404
527.957	-36394.1	-14666.6	9.34487	0.866236	-1.19218e-09	0.0918759
527.974	-36394	-14666.4	9.35852	0.862893	3.18578e-10	0.0951174
527.991	-36394	-14666.3	9.37509	0.859845	-8.21088e-11	0.097068
528.008	-36393.9	-14666.1	9.38952	0.860056	3.0569e-11	0.0967105
528.025	-36393.8	-14665.9	9.40579	0.859991	-8.16481e-12	0.0942196
528.042	-36393.8	-14665.8	9.41958	0.859979	2.08886e-12	0.0909753
528.059	-36393.7	-14665.7	9.43692	0.860126	-6.91666e-13	0.0890967
528.076	-36393.7	-14665.5	9.44968	0.859477	1.85282e-13	0.0896706
528.093	-36393.6	-14665.4	9.46318	0.855771	-4.94613e-14	0.0922184
528.11	-36393.6	-14665.2	9.47645	0.85278	1.2547e-14	0.0934746
528.127	-36393.5	-14665	9.49162	0.855241	-3.89536e-15	0.0880393
528.144	-36393.4	-14664.9	9.50728	0.867645	1.03926e-15	0.0747486
528.161	-36393.4	-14664.8	9.52173	0.886053	-2.61062e-16	0.0546408
528.178	-36393.3	-14664.6	9.53829	0.907223	7.78386e-17	0.0327173
528.195	-36393.3	-14664.5	9.55233	0.927096	-2.07532e-17	0.0129223
528.212	-36393.2	-14664.3	9.56848	0.946639	5.15375e-18	-0.00532815
528.229	-36393.1	-14664.1	9.58325	0.962737	-1.49463e-18	-0.0210619
528.246	-36393.1	-14664	9.60019	0.974212	3.982e-19	-0.0332634
528.263	-36393	-14663.9	9.61725	0.984482	-9.75484e-20	-0.0451706
528.28	-36393	-14663.7	9.63465	0.993756	2.77267e-20	-0.056165
528.297	-36392.9	-14663.6	9.65104	0.998385	-7.38074e-21	-0.0644342
528.314	-36392.9	-14663.4	9.66833	1.00164	1.7785e-21	-0.0698776
528.331	-36392.8	-14663.2	9.68562	1.00506	-4.97903e-22	-0.0738018
528.348	-36392.7	-14663.1	9.70202	1.0087	1.32413e-22	-0.0763603
528.365	-36392.7	-14662.9	9.71939	1.01025	-3.12618e-23	-0.0785639
528.382	-36392.6	-14662.8	9.73658	1.00985	8.64967e-24	-0.0807808
528.399	-36392.6	-14662.6	9.75303	1.01033	-2.29776e-24	-0.0831177
528.416	-36392.5	-14662.5	9.77034	1.00809	5.28541e-25	-0.0841736
528.433	-36392.4	-14662.3	9.78793	1.00452	-1.4489e-25	-0.0825807
528.45	-36392.4	-14662.2	9.80171	1.00091	3.84417e-26	-0.0802139
528.467	-36392.3	-14662	9.81803	0.999827	-8.54794e-27	-0.0785949
528.484	-36392.3	-14661.8	9.8349	1.00007	2.34814e-27	-0.0789436
528.501	-36392.2	-14661.7	9.85409	0.999913	-7.04676e-28	-0.08204
528.518	-36392.1	-14661.5	9.8727	1.00024	4.16832e-28	-0.0907462
528.535	-36392.1	-14661.4	9.88945	0.997563	-1.16454e-27	-0.104954
528.552	-36392	-14661.2	9.90597	0.994168	4.23959e-27	-0.123518
528.569	-36392	-14661.1	9.9236	0.990425	-1.27806e-26	-0.146181
528.586	-36391.9	-14660.9	9.94034	0.989889	4.995e-26	-0.169204
528.603	-36391.8	-14660.8	9.95794	0.990029	-1.34561e-25	-0.191452
528.62	-36391.8	-14660.6	9.97473	0.989953	5.22186e-25	-0.210419
528.637	-36391.7	-14660.4	9.99138	0.990159	-1.95415e-24	-0.226806
528.654	-36391.7	-14660.3	10.008	0.98712	7.29442e-24	-0.244864
528.671	-36391.6	-14660.1	10.0256	0.983553	-1.46963e-23	-0.267593
528.688	-36391.5	-14659.9	10.0424	0.980108	5.6649e-23	-0.293644
528.705	-36391.5	-14659.8	10.059	0.97997	-2.11899e-22	-0.319847
528.722	-36391.4	-14659.6	10.0767	0.98	0	-0.343137
528.739	-36391.3	-14659.5	10.0933	0.98	0	-0.357298
528.756	-36391.3	-14659.3	10.111	0.979892	-1.30725e-20	-0.364057
528.773	-36391.2	-14659.1	10.1277	0.976456	4.9868e-20	-0.364823
528.79	-36391.2	-14659	10.1442	0.973106	-1.86259e-19	-0.361407
528.807	-36391.1	-14658.8	10.1586	0.96982	1.45746e-18	-0.358216
528.824	-36391	-14658.7	10.175	0.970052	-5.53951e-18	-0.359999
528.841	-36391	-14658.5	10.1885	0.969971	2.06423e-17	-0.368534
528.858	-36390.9	-14658.3	10.2064	0.970099	-1.19419e-16	-0.382604
528.875	-36390.8	-14658.2	10.2229	0.969622	4.52634e-16	-0.395564
528.892	-36390.8	-14658	10.2398	0.96602	-1.68088e-15	-0.408449
528.909	-36390.7	-14657.9	10.2574	0.962416	8.54649e-15	-0.419965
528.926	-36390.7	-14657.7	10.2738	0.959754	-3.23217e-14	-0.432051
528.943	-36390.6	-14657.5	10.291	0.96006	1.19478e-13	-0.445991
528.96	-36390.5	-14657.4	10.3075	0.959994	-5.64328e-13	-0.464209
528.977	-36390.5	-14657.2	10.3212	0.959954	2.13033e-12	-0.484277
528.994	-36390.4	-14657.1	10.3383	0.960188	-7.95699e-12	-0.504845
529.011	-36390.3	-14656.9	10.3551	0.959202	2.92191e-11	-0.523966
529.028	-36390.3	-14656.7	10.3729	0.955461	-1.31482e-10	-0.539869
529.045	-36390.2	-14656.6	10.3883	0.951917	4.84062e-10	-0.552136
529.062	-36390.2	-14656.4	10.4036	0.949676	-2.10571e-09	-0.563083
529.079	-36390.1	-14656.2	10.4188	0.950102	7.92704e-09	-0.572252
529.096	-36390	-14656.1	10.4336	0.94992	-2.86501e-08	-0.580931
529.113	-36390	-14655.9	10.4514	0.950258	1.21351e-07	-0.587451
529.13	-36389.9	-14655.7	10.4676	0.948703	-4.56307e-07	-0.590583
529.147	-36389.8	-14655.6	10.4853	0.945	1.62992e-06	-0.591895
529.164	-36389.8	-14655.4	10.5004	0.941295	-6.76414e-06	-0.594675
529.181	-36389.7	-14655.2	10.5154	0.939749	2.54104e-05	-0.604002
529.198	-36389.6	-14655.1	10.5308	0.940054	-8.93991e-05	-0.625515
529.215	-36389.6	-14654.9	10.5466	0.940004	0.000364934	-0.659301
529.232	-36389.5	-14654.7	10.5611	0.939927	-0.00204824	-0.69985
529.249	-36389.5	-14654.5	10.5768	0.940266	-0.00349227	-0.744176
529.266	-36389.4	-14654.4	10.5943	0.938023	-0.00362403	-0.783959
529.283	-36389.3	-14654.2	10.6105	0.934553	-0.00110299	-0.818143
529.3	-36389.3	-14654.1	10.6285	0.930796	0.000212525	-0.852112
529.317	-36389.2	-14653.9	10.6426	0.929806	-5.77822e-05	-0.882169
529.334	-36389.1	-14653.7	10.6586	0.93007	1.51227e-05	-0.907433
529.351	-36389.1	-14653.6	10.6725	0.929912	-2.70858e-06	-0.927442
529.368	-36389	-14653.4	10.6893	0.930243	-3.62789e-06	-0.943478
529.385	-36388.9	-14653.2	10.7035	0.927563	1.74921e-05	-0.954546
529.402	-36388.9	-14653	10.7191	0.924168	-6.63438e-05	-0.961527
529.419	-36388.8	-14652.9	10.7369	0.920425	0.000200586	-0.967494
529.436	-36388.7	-14652.7	10.7539	0.91989	-0.00264582	-0.971985
529.453	-36388.7	-14652.5	10.7684	0.920027	-0.006232	-0.976664
529.47	-36388.6	-14652.4	10.7816	0.919963	-0.00976534	-0.979156
529.487	-36388.5	-14652.2	10.7979	0.920122	-0.0100635	-0.979491
529.504	-36388.5	-14652	10.8156	0.917009	-0.00998541	-0.975383
529.521	-36388.4	-14651.8	10.8325	0.90754	-0.0100287	-0.964861
529.538	-36388.3	-14651.7	10.8459	0.888024	-0.0098998	-0.947882
529.555	-36388.3	-14651.5	10.86	0.863333	-0.0133333	-0.923747
529.572	-36388.2	-14651.4	10.8733	0.836667	-0.0166667	-0.899782
529.589	-36388.1	-14651.2	10.8867	0.813333	-0.02	-0.875817
529.606	-36388.1	-14651	10.9043	0.788779	-0.0199758	-0.853938
529.623	-36388	-14650.8	10.9174	0.772426	-0.0200065	-0.835583
529.64	-36387.9	-14650.6	10.9308	0.755633	-0.0199983	-0.818093
529.657	-36387.9	-14650.5	10.9441	0.735201	-0.0200005	-0.797047
529.674	-36387.8	-14650.3	10.9583	0.70652	-0.0199998	-0.770145
529.691	-36387.7	-14650.1	10.9714	0.676225	-0.0200001	-0.741617
529.708	-36387.7	-14649.9	10.9818	0.645052	-0.02	-0.713369
529.725	-36387.6	-14649.7	10.9917	0.623678	-0.02	-0.693076
529.742	-36387.5	-14649.6	11.0019	0.611739	-0.02	-0.680097
529.759	-36387.5	-14649.4	11.0124	0.605587	-0.02	-0.673134
529.776	-36387.4	-14649.3	11.0223	0.602998	-0.02	-0.670788
529.793	-36387.3	-14649.1	11.0324	0.603956	-0.02	-0.671334
529.81	-36387.3	-14648.9	11.0424	0.60733	-0.0200001	-0.672001
529.827	-36387.2	-14648.7	11.0523	0.605105	-0.0199998	-0.668732
529.844	-36387.1	-14648.5	11.0625	0.593607	-0.0200009	-0.659395
529.861	-36387.1	-14648.4	11.073	0.578362	-0.0199959	-0.64504
529.878	-36387	-14648.2	11.0831	0.562709	-0.0200154	-0.630701
529.895	-36386.9	-14648	11.0923	0.548336	-0.0199435	-0.615323
529.912	-36386.9	-14647.9	11.0991	0.531391	-0.0202543	-0.600559
529.929	-36386.8	-14647.7	11.1055	0.519012	-0.0188951	-0.586686
529.946	-36386.7	-14647.5	11.1134	0.504132	-0.0163511	-0.571584
529.963	-36386.7	-14647.3	11.1245	0.485473	-0.0166991	-0.553087
529.98	-36386.6	-14647.1	11.1329	0.463839	-0.0168794	-0.53308
529.997	-36386.5	-14647	11.1395	0.440992	-0.0155327	-0.51152
530.014	-36386.5	-14646.8	11.1465	0.420346	-0.0114153	-0.490867
530.031	-36386.4	-14646.6	11.1531	0.4017	-0.00975479	-0.473466
530.048	-36386.3	-14646.4	11.1598	0.386638	-0.0100601	-0.458687
530.065	-36386.3	-14646.3	11.1667	0.374878	-0.010004	-0.446377
530.082	-36386.2	-14646.1	11.1735	0.364397	-0.00992228	-0.436298
530.099	-36386.1	-14645.9	11.1805	0.356335	-0.0103074	-0.428274
530.116	-36386.1	-14645.7	11.1852	0.349389	-0.00832133	-0.42155
530.133	-36386	-14645.5	11.1903	0.344386	-0.00472413	-0.416743
530.15	-36385.9	-14645.4	11.1976	0.341504	-0.00100411	-0.412475
530.167	-36385.8	-14645.2	11.2042	0.336132	0.000227072	-0.406319
530.184	-36385.8	-14645	11.2113	0.326138	-6.02432e-05	-0.394496
530.201	-36385.7	-14644.8	11.2155	0.303083	1.3387e-05	-0.370968
530.218	-36385.7	-14644.7	11.2215	0.266047	-3.64284e-06	-0.336198
530.235	-36385.6	-14644.5	11.2258	0.220665	9.65044e-07	-0.295151
530.252	-36385.5	-14644.3	11.2294	0.173756	-2.04481e-07	-0.249964
530.269	-36385.5	-14644.1	11.2302	0.132186	5.5961e-08	-0.209238
530.286	-36385.4	-14643.9	11.23	0.0955419	-1.72047e-08	-0.172113
530.303	-36385.3	-14643.8	11.23	0.0565229	1.06992e-08	-0.135615
530.32	-36385.3	-14643.6	11.23	0.0245858	-3.13601e-08	-0.104939
530.337	-36385.2	-14643.4	11.23	0.000671034	1.14719e-07	-0.0801578
530.354	-36385.1	-14643.2	11.23	-0.0212174	-3.07623e-07	-0.0598241
530.371	-36385	-14643.1	11.23	-0.0352214	1.19343e-06	-0.0440685
530.388	-36385	-14642.9	11.23	-0.0484721	-4.46603e-06	-0.0318214
530.405	-36384.9	-14642.7	11.23	-0.0595107	8.99949e-06	-0.0212448
530.422	-36384.8	-14642.5	11.23	-0.0662779	-3.46901e-05	-0.013442
530.439	-36384.8	-14642.3	11.23	-0.0730239	0.000129761	-0.00792683
530.456	-36384.7	-14642.1	11.23	-0.0766667	-0.00333333	-0.00326797
530.473	-36384.6	-14642	11.23	-0.08	-0.00333333	-0.00108932
530.49	-36384.6	-14641.8	11.2267	-0.08	-0.00666667	0
530.507	-36384.5	-14641.6	11.2231	-0.0800067	-0.00666031	-6.87804e-06
530.524	-36384.4	-14641.5	11.2199	-0.0799982	-0.0065756	1.84266e-06
530.541	-36384.3	-14641.2	11.22	-0.0800005	-0.00308179	-4.92611e-07
530.558	-36384.3	-14641.1	11.22	-0.0799999	7.85321e-05	1.27776e-07
530.575	-36384.2	-14640.9	11.2201	-0.0800001	-3.88747e-05	-6.32512e-08
530.592	-36384.1	-14640.7	11.2197	-0.08	1.00194e-05	1.63021e-08
530.609	-36384.1	-14640.6	11.216	-0.08	-3.73021e-06	-6.06924e-09
530.626	-36384	-14640.4	11.2127	-0.08	9.96316e-07	1.62106e-09
530.643	-36383.9	-14640.2	11.2098	-0.08	-2.54891e-07	-4.1472e-10
530.66	-36383.9	-14640	11.2101	-0.08	8.43788e-08	1.37289e-10
530.677	-36383.8	-14639.9	11.2099	-0.08	-2.25251e-08	-3.66494e-11
530.694	-36383.7	-14639.6	11.2101	-0.08	5.71403e-09	9.29701e-12
530.711	-36383.7	-14639.5	11.2093	-0.08	-1.77398e-09	-2.88635e-12
530.728	-36383.6	-14639.3	11.2057	-0.08	4.73287e-10	7.70061e-13
530.745	-36383.5	-14639.1	11.2022	-0.08	-1.1889e-10	-1.9344e-13
530.762	-36383.5	-14638.9	11.1997	-0.08	3.54483e-11	5.76762e-14
530.779	-36383.4	-14638.7	11.2001	-0.08	-9.45116e-12	-1.53775e-14
530.796	-36383.3	-14638.6	11.1999	-0.08	2.34706e-12	3.81878e-15
530.813	-36383.3	-14638.4	11.2002	-0.08	-6.80668e-13	-1.10748e-15
530.83	-36383.2	-14638.2	11.1989	-0.08	1.81344e-13	2.95055e-16
530.847	-36383.1	-14638	11.1952	-0.08	-4.44244e-14	-7.22807e-17
530.864	-36383.1	-14637.9	11.1915	-0.08	1.2627e-14	2.05447e-17
530.881	-36383	-14637.7	11.1897	-0.08	-3.36125e-15	-5.46892e-18
530.898	-36382.9	-14637.5	11.1901	-0.08	8.09944e-16	1.31782e-18
530.915	-36382.9	-14637.4	11.1899	-0.08	-2.26749e-16	-3.68932e-19
530.932	-36382.8	-14637.2	11.1903	-0.08	6.03018e-17	9.81141e-20
530.949	-36382.7	-14637	11.1883	-0.08	-1.42369e-17	-2.31641e-20
530.966	-36382.7	-14636.8	11.1847	-0.08	3.93913e-18	6.40916e-21
530.983	-36382.6	-14636.6	11.1811	-0.08	-1.04642e-18	-1.70257e-21
531	-36382.5	-14636.5	11.1798	-0.08	2.40702e-19	3.91634e-22
531.017	-36382.5	-14636.3	11.1801	-0.08	-6.5984e-20	-1.07359e-22
531.034	-36382.4	-14636.1	11.1799	-0.08	1.75059e-20	2.84829e-23
531.051	-36382.3	-14635.9	11.1803	-0.08	-3.89009e-21	-6.32937e-24
531.068	-36382.2	-14635.8	11.1778	-0.08	1.05855e-21	1.72232e-24
531.085	-36382.2	-14635.6	11.1744	-0.08	-2.80413e-22	-4.56246e-25
531.102	-36382.1	-14635.4	11.1706	-0.08	5.93685e-23	9.65955e-26
531.119	-36382	-14635.2	11.1698	-0.08	-1.60606e-23	-2.61314e-26
531.136	-36382	-14635	11.1701	-0.08	4.24673e-24	6.90964e-27
531.153	-36381.9	-14634.9	11.1699	-0.08	-8.35226e-25	-1.35895e-27
531.17	-36381.8	-14634.7	11.1702	-0.08	2.24912e-25	3.65944e-28
531.187	-36381.8	-14634.5	11.1674	-0.08	-5.93392e-26	-9.65478e-29
531.204	-36381.7	-14634.3	11.1638	-0.08	1.02571e-26	1.66888e-29
531.221	-36381.6	-14634.2	11.1602	-0.08	-2.75257e-27	-4.47856e-30
531.238	-36381.6	-14634	11.1599	-0.08	7.24206e-28	1.17832e-30
531.255	-36381.5	-14633.8	11.16	-0.08	-9.25518e-29	-1.50586e-31
531.272	-36381.4	-14633.6	11.16	-0.08	2.47794e-29	4.03174e-32
531.289	-36381.4	-14633.4	11.16	-0.08	-6.49642e-30	-1.057e-32
531.306	-36381.3	-14633.3	11.16	-0.08	1.85278e-40	3.01447e-43
531.323	-36381.2	-14633.1	11.1567	-0.08	0	0
531.34	-36381.2	-14632.9	11.1533	-0.08	0	0
531.357	-36381.1	-14632.7	11.1499	-0.08	2.82114e-32	4.59014e-35
531.374	-36381	-14632.6	11.15	-0.08	-7.54203e-33	-1.22713e-35
531.391	-36380.9	-14632.4	11.15	-0.08	1.95659e-33	3.18347e-36
531.408	-36380.9	-14632.2	11.1501	-0.08	-9.70966e-34	-1.57981e-36
531.425	-36380.8	-14632	11.1498	-0.08	2.59464e-34	4.22161e-37
531.442	-36380.7	-14631.8	11.1462	-0.08	-6.6873e-35	-1.08806e-37
531.459	-36380.7	-14631.7	11.1426	-0.08	2.48968e-35	4.05083e-38
531.476	-36380.6	-14631.5	11.1398	-0.08	-6.64977e-36	-1.08195e-38
531.493	-36380.5	-14631.3	11.1401	-0.08	1.70123e-36	2.76799e-39
531.51	-36380.5	-14631.2	11.1399	-0.08	-5.63174e-37	-9.16312e-40
531.527	-36380.4	-14631	11.1402	-0.08	1.5034e-37	2.44611e-40
531.544	-36380.3	-14630.8	11.1394	-0.08	-3.81374e-38	-6.20515e-41
531.561	-36380.3	-14630.6	11.1356	-0.08	1.18402e-38	1.92645e-41
531.578	-36380.2	-14630.4	11.1322	-0.08	-3.15888e-39	-5.13966e-42
531.595	-36380.1	-14630.2	11.1297	-0.08	7.93513e-40	1.29109e-42
531.612	-36380.1	-14630.1	11.1301	-0.08	-2.36595e-40	-3.84952e-43
531.629	-36380	-14629.9	11.1299	-0.08	6.30804e-41	1.02635e-43
531.646	-36379.9	-14629.7	11.1302	-0.08	-1.56651e-41	-2.54879e-44
531.663	-36379.9	-14629.6	11.1289	-0.08	4.54302e-42	7.39172e-45
531.68	-36379.8	-14629.4	11.1253	-0.08	-1.21035e-42	-1.9693e-45
531.697	-36379.7	-14629.2	11.1217	-0.08	2.96504e-43	4.82427e-46
531.714	-36379.7	-14629	11.1197	-0.08	-8.42768e-44	-1.37123e-46
531.731	-36379.6	-14628.8	11.1201	-0.08	2.24342e-44	3.65015e-47
531.748	-36379.5	-14628.7	11.1199	-0.08	-5.40586e-45	-8.7956e-48
531.765	-36379.5	-14628.5	11.1203	-0.08	1.5134e-45	2.46238e-48
531.782	-36379.4	-14628.3	11.1185	-0.08	-4.02476e-46	-6.54848e-49
531.799	-36379.3	-14628.1	11.1148	-0.08	9.5022e-47	1.54605e-49
531.816	-36379.3	-14628	11.1111	-0.08	-2.62912e-47	-4.2777e-50
531.833	-36379.2	-14627.8	11.1098	-0.08	6.98416e-48	1.13636e-50
531.85	-36379.1	-14627.6	11.11	-0.08	-1.60653e-48	-2.6139e-51
531.867	-36379.1	-14627.5	11.11	-0.08	4.404e-49	7.16553e-52
531.884	-36379	-14627.3	11.1099	-0.08	-1.1684e-49	-1.90105e-52
531.901	-36378.9	-14627.1	11.1103	-0.08	2.59638e-50	4.22444e-53
531.918	-36378.9	-14626.9	11.1078	-0.08	-7.06517e-51	-1.14954e-53
531.935	-36378.8	-14626.7	11.1044	-0.08	1.87157e-51	3.04514e-54
531.952	-36378.7	-14626.5	11.1006	-0.08	-3.96246e-52	-6.44713e-55
531.969	-36378.7	-14626.4	11.0998	-0.08	1.07194e-52	1.7441e-55
531.986	-36378.6	-14626.2	11.1001	-0.08	-2.83442e-53	-4.61174e-56
532.003	-36378.5	-14626	11.0999	-0.08	5.57459e-54	9.07014e-57
532.02	-36378.5	-14625.9	11.1002	-0.08	-1.50115e-54	-2.44244e-57
532.037	-36378.4	-14625.7	11.0974	-0.08	3.96051e-55	6.44394e-58
532.054	-36378.3	-14625.5	11.0938	-0.08	-6.84595e-56	-1.11387e-58
532.071	-36378.3	-14625.3	11.0902	-0.08	1.83716e-56	2.98915e-59
532.088	-36378.2	-14625.1	11.0899	-0.08	-4.83352e-57	-7.86452e-60
532.105	-36378.1	-14625	11.09	-0.08	6.17541e-58	1.00507e-60
532.122	-36378.1	-14624.8	11.09	-0.08	-1.64682e-58	-2.69093e-61
532.139	-36378	-14624.6	11.0901	-0.08	4.07248e-59	7.05479e-62
532.156	-36377.9	-14624.4	11.0867	-0.08	0	0
532.173	-36377.8	-14624.3	11.0833	-0.08	0	0
532.19	-36377.8	-14624.1	11.08	-0.08	1.72158e-68	-1.40397e-73
532.207	-36377.7	-14623.9	11.08	-0.08	6.06505e-58	-3.06362e-64
532.224	-36377.6	-14623.8	11.08	-0.08	-2.31408e-57	8.19027e-65
532.241	-36377.6	-14623.5	11.08	-0.08	8.6433e-57	-2.12476e-65
532.258	-36377.5	-14623.4	11.0798	-0.08	-6.76329e-56	1.05442e-65
532.275	-36377.4	-14623.2	11.0763	-0.08	2.57059e-55	-2.81765e-66
532.292	-36377.4	-14623	11.0729	-0.08	-9.579e-55	7.26208e-67
532.309	-36377.3	-14622.9	11.0698	-0.08	5.54162e-54	-2.70366e-67
532.326	-36377.2	-14622.7	11.0701	-0.08	-2.10043e-53	7.22132e-68
532.343	-36377.2	-14622.5	11.07	-0.08	7.80009e-53	-1.84745e-68
532.36	-36377.1	-14622.3	11.07	-0.08	-3.96597e-52	6.11579e-69
532.377	-36377	-14622.2	11.0701	-0.08	1.49988e-51	-1.63262e-69
532.394	-36377	-14622	11.0694	-0.08	-5.54436e-51	4.14154e-70
532.411	-36376.9	-14621.8	11.0656	-0.08	2.61875e-50	-1.28578e-70
532.428	-36376.8	-14621.6	11.0622	-0.08	-9.88573e-50	3.43039e-71
532.445	-36376.8	-14621.4	11.0597	-0.08	3.63291e-49	-8.61716e-72
532.462	-36376.7	-14621.3	11.0601	-0.08	-1.63485e-48	2.5693e-72
532.479	-36376.6	-14621.1	11.0599	-0.08	6.16217e-48	-6.85022e-73
532.496	-36376.6	-14620.9	11.0602	-0.08	-2.24789e-47	1.70115e-73
532.513	-36376.5	-14620.8	11.0589	-0.08	9.77239e-47	-4.9335e-74
532.53	-36376.4	-14620.6	11.0553	-0.08	-3.67871e-46	1.31439e-74
532.547	-36376.4	-14620.4	11.0517	-0.08	1.32957e-45	-3.21999e-75
532.564	-36376.3	-14620.2	11.0497	-0.08	-5.63153e-45	9.15631e-76
532.581	-36376.2	-14620.1	11.0501	-0.08	2.11759e-44	-2.45227e-76
532.598	-36376.2	-14619.9	11.0499	-0.08	-7.90719e-44	6.52764e-77
532.615	-36376.1	-14619.7	11.0502	-0.08	2.82303e-43	-1.5722e-77
532.632	-36376	-14619.5	11.0485	-0.08	-1.17151e-42	4.3709e-78
532.649	-36376	-14619.3	11.0448	-0.08	4.14674e-42	-1.03194e-78
532.666	-36375.9	-14619.2	11.0411	-0.08	-1.69342e-41	2.85523e-79
532.683	-36375.8	-14619	11.0398	-0.08	6.35637e-41	-7.58483e-80
532.7	-36375.7	-14618.8	11.04	-0.08	-2.19179e-40	1.7447e-80
532.717	-36375.7	-14618.7	11.04	-0.08	8.82591e-40	-4.78277e-81
532.734	-36375.6	-14618.5	11.0399	-0.08	-3.31032e-39	1.26889e-81
532.751	-36375.6	-14618.3	11.0403	-0.08	1.11025e-38	-2.81968e-82
532.768	-36375.5	-14618.1	11.0378	-0.08	-4.41976e-38	7.67288e-83
532.785	-36375.4	-14617.9	11.0344	-0.08	1.65662e-37	-2.03283e-83
532.802	-36375.4	-14617.8	11.0306	-0.08	-5.33601e-37	4.31275e-84
532.819	-36375.3	-14617.6	11.0298	-0.08	2.10349e-36	-1.20157e-84
532.836	-36375.2	-14617.4	11.0301	-0.08	-7.87966e-36	4.48061e-85
532.853	-36375.2	-14617.2	11.0299	-0.08	2.94152e-35	-5.90675e-85
532.87	-36375.1	-14617.1	11.0302	-0.08	-8.88352e-35	1.551e-84
532.887	-36375	-14616.9	11.0274	-0.08	3.47233e-34	-6.00339e-84
532.904	-36375	-14616.7	11.0238	-0.08	-9.35421e-34	1.61619e-83
532.921	-36374.9	-14616.6	11.0202	-0.08	3.63007e-33	-6.27163e-83
532.938	-36374.8	-14616.4	11.0199	-0.08	-1.35846e-32	2.34699e-82
532.955	-36374.8	-14616.2	11.02	-0.08	2.73743e-32	-4.72942e-82
532.972	-36374.7	-14616	11.02	-0.08	-1.05519e-31	1.82304e-81
532.989	-36374.6	-14615.8	11.0201	-0.08	3.94701e-31	-6.81919e-81
533.006	-36374.6	-14615.7	11.0167	-0.08	0	0
533.023	-36374.5	-14615.5	11.0133	-0.08	0	0
533.04	-36374.4	-14615.3	11.01	-0.08	0	0
533.057	-36374.4	-14615.2	11.01	-0.08	-9.08903e-29	1.5703e-78
533.074	-36374.3	-14615	11.01	-0.08	3.46685e-28	-5.98963e-78
533.091	-36374.2	-14614.8	11.01	-0.08	-1.29488e-27	2.23714e-77
533.108	-36374.2	-14614.6	11.0098	-0.08	1.01323e-26	-1.75053e-76
533.125	-36374.1	-14614.5	11.0063	-0.08	-3.85107e-26	6.65343e-76
533.142	-36374	-14614.3	11.0029	-0.08	1.43505e-25	-2.47932e-75
533.159	-36374	-14614.1	10.9998	-0.08	-8.30205e-25	1.43433e-74
533.176	-36373.9	-14613.9	11.0001	-0.08	3.14671e-24	-5.43653e-74
533.193	-36373.8	-14613.7	11	-0.08	-1.16855e-23	2.01889e-73
533.21	-36373.8	-14613.6	11	-0.08	5.94153e-23	-1.02651e-72
533.227	-36373.7	-14613.4	11.0001	-0.08	-2.24701e-22	3.88212e-72
533.244	-36373.6	-14613.2	10.9994	-0.08	8.30615e-22	-1.43504e-71
533.261	-36373.6	-14613.1	10.9956	-0.08	-3.92321e-21	6.77807e-71
533.278	-36373.5	-14612.9	10.9922	-0.08	1.48101e-20	-2.55871e-70
533.295	-36373.4	-14612.7	10.9897	-0.08	-5.44256e-20	9.40302e-70
533.312	-36373.4	-14612.5	10.9901	-0.08	2.44922e-19	-4.23147e-69
533.329	-36373.3	-14612.4	10.9899	-0.08	-9.23171e-19	1.59495e-68
533.346	-36373.2	-14612.2	10.9902	-0.08	3.36762e-18	-5.81818e-68
533.363	-36373.2	-14612	10.9889	-0.08	-1.46403e-17	2.52937e-67
533.38	-36373.1	-14611.8	10.9853	-0.08	5.51117e-17	-9.52157e-67
533.397	-36373	-14611.6	10.9817	-0.08	-1.99186e-16	3.4413e-66
533.414	-36373	-14611.5	10.9797	-0.08	8.43673e-16	-1.4576e-65
533.431	-36372.9	-14611.3	10.9801	-0.08	-3.17241e-15	5.48092e-65
533.448	-36372.8	-14611.1	10.98	-0.08	1.13318e-14	-1.95778e-64
533.465	-36372.8	-14611	10.9799	-0.08	-4.70267e-14	8.12473e-64
533.482	-36372.7	-14610.8	10.9803	-0.08	1.76662e-13	-3.05216e-63
533.499	-36372.6	-14610.6	10.9783	-0.08	-6.21534e-13	1.07381e-62
533.516	-36372.6	-14610.5	10.9747	-0.08	2.53715e-12	-4.38339e-62
533.533	-36372.5	-14610.3	10.9711	-0.08	-9.52312e-12	1.64529e-61
533.55	-36372.4	-14610.1	10.9698	-0.08	3.28373e-11	-5.67325e-61
533.567	-36372.4	-14609.9	10.9701	-0.08	-1.3223e-10	2.28451e-60
533.584	-36372.3	-14609.7	10.9699	-0.08	4.95952e-10	-8.56848e-60
533.601	-36372.2	-14609.6	10.9703	-0.08	-1.66337e-09	2.87378e-59
533.618	-36372.1	-14609.4	10.9678	-0.08	6.62168e-09	-1.14402e-58
533.635	-36372.1	-14609.2	10.9644	-0.08	-2.48195e-08	4.28802e-58
533.652	-36372	-14609	10.9606	-0.08	7.9944e-08	-1.38118e-57
533.669	-36372	-14608.9	10.9599	-0.08	-3.15145e-07	5.4447e-57
533.686	-36371.9	-14608.7	10.96	-0.08	1.18053e-06	-2.03958e-56
533.703	-36371.8	-14608.5	10.96	-0.08	-3.56614e-06	6.16115e-56
533.72	-36371.8	-14608.4	10.9599	-0.08	1.39393e-05	-2.40827e-55
533.737	-36371.7	-14608.2	10.9602	-0.08	-5.21888e-05	9.01657e-55
533.754	-36371.6	-14608	10.9571	-0.08	0.00014018	-2.42186e-54
533.771	-36371.6	-14607.8	10.9537	-0.08	-0.00283373	9.39671e-54
533.788	-36371.5	-14607.6	10.9502	-0.08	-0.00645777	-3.51644e-53
533.805	-36371.4	-14607.5	10.95	-0.08	-0.00668477	7.08596e-53
533.822	-36371.4	-14607.3	10.95	-0.08	-0.00669206	-2.73141e-52
533.839	-36371.3	-14607.1	10.95	-0.08	-0.00654697	1.0217e-51
533.856	-36371.2	-14607	10.95	-0.08	-0.01	0
533.873	-36371.2	-14606.8	10.9467	-0.08	-0.01	1.79446e-60
533.89	-36371.1	-14606.6	10.9433	-0.08	-0.01	0
533.907	-36371	-14606.4	10.9399	-0.08	-0.00999766	-2.35273e-49
533.924	-36371	-14606.3	10.94	-0.08	-0.0100006	8.97409e-49
533.941	-36370.9	-14606.1	10.94	-0.08	-0.00999984	-3.35184e-48
533.958	-36370.8	-14605.9	10.94	-0.08	-0.0100001	2.62278e-47
533.975	-36370.8	-14605.8	10.9401	-0.08	-0.00999997	-9.96865e-47
533.992	-36370.7	-14605.5	10.9397	-0.08	-0.01	3.7147e-46
534.009	-36370.6	-14605.4	10.936	-0.08	-0.00999986	-2.14902e-45
534.026	-36370.6	-14605.2	10.9327	-0.08	-0.0100005	8.1454e-45
534.043	-36370.5	-14605	10.9298	-0.08	-0.00999813	-3.02484e-44
534.06	-36370.4	-14604.9	10.9301	-0.08	-0.0100095	1.53799e-43
534.077	-36370.4	-14604.7	10.9299	-0.08	-0.00996399	-5.81648e-43
534.094	-36370.3	-14604.5	10.9301	-0.08	-0.0101331	2.15008e-42
534.111	-36370.2	-14604.4	10.9293	-0.08	-0.00928641	-1.01554e-41
534.128	-36370.2	-14604.2	10.9257	-0.08	-0.00565811	3.83365e-41
534.145	-36370.1	-14604	10.9222	-0.08	-0.00219556	-1.40883e-40
534.162	-36370	-14603.8	10.9197	-0.08	0.000516664	6.3399e-40
534.179	-36370	-14603.7	10.9201	-0.08	-0.000978242	-2.38967e-39
534.196	-36369.9	-14603.5	10.92	-0.08	-0.00457555	8.71722e-39
534.213	-36369.8	-14603.3	10.9199	-0.08	-0.00827617	-3.78969e-38
534.23	-36369.8	-14603.1	10.9203	-0.08	-0.0102782	1.42659e-37
534.247	-36369.7	-14602.9	10.9188	-0.08	-0.00993291	-5.15601e-37
534.264	-36369.6	-14602.8	10.9151	-0.08	-0.0100145	2.18388e-36
534.281	-36369.6	-14602.6	10.9115	-0.08	-0.0100131	-8.21191e-36
534.298	-36369.5	-14602.4	10.9097	-0.08	-0.00993618	2.93328e-35
534.315	-36369.4	-14602.3	10.9101	-0.08	-0.0102697	-1.21731e-34
534.332	-36369.4	-14602.1	10.9099	-0.08	-0.00849111	4.57296e-34
534.349	-36369.3	-14601.9	10.9103	-0.08	-0.00479693	-1.60887e-33
534.366	-36369.2	-14601.8	10.9082	-0.08	-0.00109664	6.56752e-33
534.383	-36369.2	-14601.6	10.9047	-0.08	0.000253964	-2.4651e-32
534.4	-36369.1	-14601.4	10.901	-0.08	-0.000143149	8.50008e-32
534.417	-36369	-14601.2	10.8998	-0.08	0.000379937	-3.42282e-31
534.434	-36369	-14601.1	10.9001	-0.08	-0.00227804	1.28379e-30
534.451	-36368.9	-14600.9	10.9	-0.08	-0.00345429	-4.3057e-30
534.468	-36368.8	-14600.7	10.8999	-0.08	-0.00362208	1.71405e-29
534.485	-36368.8	-14600.5	10.9003	-0.08	-0.000881803	-6.42462e-29
534.502	-36368.7	-14600.4	10.8976	-0.08	0.000168748	2.06938e-28
534.519	-36368.6	-14600.2	10.8941	-0.08	-4.56904e-05	-8.15765e-28
534.536	-36368.6	-14600	10.8905	-0.08	1.22311e-05	3.05585e-27
534.553	-36368.5	-14599.8	10.8899	-0.08	-3.23393e-06	-1.14076e-26
534.57	-36368.4	-14599.7	10.89	-0.08	6.35406e-07	3.44516e-26
534.587	-36368.4	-14599.5	10.8899	-0.08	-1.68662e-07	-1.34662e-25
534.604	-36368.3	-14599.3	10.8902	-0.08	2.91542e-08	3.6277e-25
534.621	-36368.2	-14599.2	10.8871	-0.08	-7.82374e-09	-1.40779e-24
534.638	-36368.2	-14599	10.8838	-0.08	2.05844e-09	5.26831e-24
534.655	-36368.1	-14598.8	10.8801	-0.08	-2.63064e-10	-1.06162e-23
534.672	-36368	-14598.7	10.88	-0.08	7.04317e-11	4.0922e-23
534.689	-36368	-14598.5	10.88	-0.08	-1.8465e-11	-1.53071e-22
534.706	-36367.9	-14598.3	10.88	-0.08	0	0
534.723	-36367.8	-14598.1	10.88	-0.08	-1.40832e-22	-2.68853e-31
534.74	-36367.8	-14597.9	10.88	-0.08	0	0
534.757	-36367.7	-14597.8	10.8764	-0.08	8.01865e-14	3.52486e-20
534.774	-36367.6	-14597.6	10.8731	-0.08	-2.1437e-14	-1.3445e-19
534.791	-36367.6	-14597.4	10.8699	-0.08	5.5613e-15	5.02173e-19
534.808	-36367.5	-14597.3	10.87	-0.08	-2.75982e-15	-3.92944e-18
534.825	-36367.5	-14597.1	10.87	-0.08	7.37485e-16	1.4935e-17
534.842	-36367.4	-14596.9	10.87	-0.08	-1.90076e-16	-5.56535e-17
534.859	-36367.3	-14596.7	10.8701	-0.08	7.07651e-17	3.21966e-16
534.876	-36367.2	-14596.6	10.8696	-0.08	-1.89009e-17	-1.22034e-15
534.893	-36367.2	-14596.4	10.866	-0.08	4.83548e-18	4.53181e-15
534.91	-36367.1	-14596.2	10.8624	-0.08	-1.60073e-18	-2.30421e-14
534.927	-36367.1	-14596.1	10.8597	-0.08	4.27319e-19	8.71424e-14
534.944	-36367	-14595.9	10.8601	-0.08	-1.084e-19	-3.22125e-13
534.961	-36366.9	-14595.7	10.8599	-0.08	3.36538e-20	1.52148e-12
534.978	-36366.8	-14595.5	10.8602	-0.08	-8.97863e-21	-5.74357e-12
534.995	-36366.8	-14595.3	10.8592	-0.08	2.25544e-21	2.11071e-11
535.012	-36366.7	-14595.2	10.8554	-0.08	-6.72484e-22	-9.49843e-11
535.029	-36366.7	-14595	10.852	-0.08	1.79296e-22	3.5802e-10
535.046	-36366.6	-14594.8	10.8497	-0.08	-4.45268e-23	-1.30601e-09
535.063	-36366.5	-14594.7	10.8501	-0.08	1.29181e-23	5.67771e-09
535.08	-36366.5	-14594.5	10.85	-0.08	-3.45997e-24	-2.13732e-08
535.097	-36366.4	-14594.3	10.8499	-0.08	9.21805e-25	7.98149e-08
535.114	-36366.3	-14594.2	10.8502	-0.08	-2.25818e-25	-2.88304e-07
535.131	-36366.3	-14594	10.8487	-0.08	6.41853e-26	1.22109e-06
535.148	-36366.2	-14593.8	10.8451	-0.08	-1.70859e-26	-4.59159e-06
535.165	-36366.1	-14593.7	10.8414	-0.08	4.1171e-27	1.64011e-05
535.182	-36366.1	-14593.5	10.8397	-0.08	-1.15261e-27	-6.80641e-05
535.199	-36366	-14593.3	10.8401	-0.08	3.06526e-28	0.000417327
535.216	-36365.9	-14593.1	10.84	-0.08	-7.23688e-29	0.00216091
535.233	-36365.9	-14592.9	10.8399	-0.08	2.00234e-29	0.0052151
535.25	-36365.8	-14592.8	10.8403	-0.08	-5.31914e-30	0.00796803
535.267	-36365.7	-14592.6	10.8381	-0.08	1.22353e-30	0.00952547
535.284	-36365.7	-14592.4	10.8345	-0.08	-3.35409e-31	0.00986451
535.301	-36365.6	-14592.2	10.8309	-0.08	8.89857e-32	0.00978785
535.318	-36365.5	-14592.1	10.8298	-0.08	-1.97741e-32	0.00980749
535.335	-36365.5	-14591.9	10.83	-0.08	5.38084e-33	0.00980295
535.352	-36365.4	-14591.7	10.83	-0.08	-1.42539e-33	0.00980417
535.369	-36365.3	-14591.6	10.8299	-0.08	3.01782e-34	0.00980388
535.386	-36365.3	-14591.4	10.8302	-0.08	-8.1639e-35	0.00980387
535.403	-36365.2	-14591.2	10.8276	-0.08	2.15869e-35	0.00980417
535.42	-36365.1	-14591.1	10.824	-0.08	-4.24561e-36	0.00980315
535.437	-36365.1	-14590.9	10.8204	-0.08	1.14327e-36	0.00980695
535.454	-36365	-14590.7	10.8199	-0.08	-3.01608e-37	0.0097926
535.471	-36364.9	-14590.6	10.82	-0.08	5.20738e-38	0.00983434
535.488	-36364.9	-14590.4	10.82	-0.08	-1.37395e-38	0.00818928
535.505	-36364.8	-14590.2	10.8201	-0.08	1.75606e-39	-0.000333325
535.522	-36364.8	-14590	10.8169	-0.08	-4.70835e-40	-0.0172297
535.539	-36364.7	-14589.8	10.8135	-0.08	1.25964e-40	-0.0438826
535.556	-36364.6	-14589.7	10.8101	-0.08	-3.30204e-41	-0.0821298
535.573	-36364.6	-14589.5	10.81	-0.08	0	-0.139434
535.59	-36364.5	-14589.3	10.81	-0.08	0	-0.20915
535.607	-36364.4	-14589.2	10.81	-0.08	-5.35331e-43	-0.29011
535.624	-36364.4	-14589	10.81	-0.08	1.43418e-43	-0.364694
535.641	-36364.3	-14588.8	10.8099	-0.08	-3.83416e-44	-0.429405
535.658	-36364.2	-14588.7	10.8064	-0.08	9.94778e-45	-0.482087
535.675	-36364.2	-14588.5	10.8029	-0.08	-4.94456e-45	-0.524034
535.692	-36364.1	-14588.3	10.7998	-0.08	1.35122e-45	-0.55835
535.709	-36364	-14588.1	10.8	-0.08	-4.59908e-46	-0.593981
535.726	-36364	-14588	10.8	-0.08	8.20479e-46	-0.635729
535.743	-36363.9	-14587.8	10.8	-0.08	-2.64797e-45	-0.674587
535.76	-36363.8	-14587.6	10.8001	-0.08	1.33234e-44	-0.710002
535.777	-36363.8	-14587.5	10.7995	-0.08	-5.03529e-44	-0.735016
535.794	-36363.7	-14587.3	10.7959	-0.08	1.88088e-43	-0.753221
535.811	-36363.6	-14587.1	10.7924	-0.08	-6.94664e-43	-0.76634
535.828	-36363.6	-14586.9	10.7897	-0.08	3.28088e-42	-0.775945
535.845	-36363.5	-14586.8	10.7901	-0.08	-1.23852e-41	-0.782786
535.862	-36363.4	-14586.6	10.79	-0.08	4.55145e-41	-0.788008
535.879	-36363.4	-14586.4	10.79	-0.08	-2.04821e-40	-0.791806
535.896	-36363.3	-14586.2	10.7902	-0.08	7.54065e-40	-0.793812
535.913	-36363.2	-14586.1	10.7889	-0.08	-3.28024e-39	-0.796046
535.93	-36363.2	-14585.9	10.7853	-0.08	1.23486e-38	-0.798682
535.947	-36363.1	-14585.7	10.7817	-0.08	-4.46308e-38	-0.801767
535.964	-36363	-14585.6	10.7797	-0.08	1.89039e-37	-0.803502
535.981	-36363	-14585.4	10.7801	-0.08	-7.10829e-37	-0.80399
535.998	-36362.9	-14585.2	10.78	-0.08	2.53907e-36	-0.803904
536.015	-36362.8	-14585.1	10.7799	-0.08	-1.05371e-35	-0.80393
536.032	-36362.8	-14584.9	10.7803	-0.08	3.95839e-35	-0.803905
536.049	-36362.7	-14584.7	10.7783	-0.08	-1.39265e-34	-0.803977
536.066	-36362.7	-14584.5	10.7747	-0.08	5.68489e-34	-0.803473
536.083	-36362.6	-14584.4	10.7711	-0.08	-2.13381e-33	-0.801518
536.1	-36362.5	-14584.2	10.7698	-0.0800001	7.35773e-33	-0.800158
536.117	-36362.5	-14584	10.77	-0.0799996	-2.96282e-32	-0.803892
536.134	-36362.4	-14583.9	10.77	-0.0800015	1.11126e-31	-0.816224
536.151	-36362.3	-14583.7	10.7699	-0.079995	-3.72705e-31	-0.835135
536.168	-36362.3	-14583.5	10.7703	-0.0800199	1.48369e-30	-0.853741
536.185	-36362.2	-14583.3	10.7678	-0.0799255	-5.5612e-30	-0.867883
536.202	-36362.1	-14583.2	10.7642	-0.08024	1.79127e-29	-0.87976
536.219	-36362.1	-14583	10.7605	-0.0775635	-7.06132e-29	-0.889978
536.236	-36362	-14582.8	10.7599	-0.0741683	2.64517e-28	-0.898918
536.253	-36361.9	-14582.6	10.76	-0.0704248	-7.9905e-28	-0.906419
536.27	-36361.9	-14582.5	10.76	-0.0698915	3.12332e-27	-0.910314
536.287	-36361.8	-14582.3	10.7599	-0.0700286	-1.16937e-26	-0.91168
536.304	-36361.7	-14582.1	10.7602	-0.0699951	3.14095e-26	-0.911778
536.321	-36361.7	-14582	10.7571	-0.0700013	-1.21867e-25	-0.911761
536.338	-36361.6	-14581.8	10.7538	-0.0699997	4.56052e-25	-0.911766
536.355	-36361.5	-14581.6	10.7501	-0.07	-9.18989e-25	-0.911765
536.372	-36361.5	-14581.5	10.75	-0.07	3.54241e-24	-0.911765
536.389	-36361.4	-14581.3	10.75	-0.07	-1.32506e-23	-0.911765
536.406	-36361.3	-14581.1	10.75	-0.07	0	-0.911765
536.423	-36361.3	-14581	10.75	-0.07	0	-0.911765
536.44	-36361.2	-14580.8	10.75	-0.07	8.70189e-32	-0.911765
536.457	-36361.1	-14580.6	10.7464	-0.0700093	3.0513e-21	-0.911771
536.474	-36361.1	-14580.4	10.7431	-0.0699645	-1.16386e-20	-0.911742
536.491	-36361	-14580.2	10.7399	-0.0701344	4.34706e-20	-0.909263
536.508	-36361	-14580.1	10.74	-0.0784016	-3.40152e-19	-0.899255
536.525	-36360.9	-14579.9	10.7401	-0.0994719	1.29285e-18	-0.880843
536.542	-36360.8	-14579.7	10.7397	-0.127135	-4.81765e-18	-0.852043
536.559	-36360.8	-14579.6	10.7361	-0.168707	2.7871e-17	-0.808337
536.576	-36360.7	-14579.4	10.7323	-0.228277	-1.05639e-16	-0.751413
536.593	-36360.6	-14579.2	10.7259	-0.305223	3.92296e-16	-0.678772
536.61	-36360.6	-14579.1	10.722	-0.392672	-1.99464e-15	-0.596438
536.627	-36360.5	-14578.9	10.7152	-0.467062	7.54348e-15	-0.521255
536.644	-36360.4	-14578.7	10.7078	-0.534743	-2.78847e-14	-0.454446
536.661	-36360.4	-14578.6	10.6969	-0.586836	1.31707e-13	-0.400116
536.678	-36360.3	-14578.4	10.6871	-0.622209	-4.97192e-13	-0.362197
536.695	-36360.2	-14578.2	10.6771	-0.65398	1.82713e-12	-0.327116
536.712	-36360.2	-14578.1	10.6655	-0.694045	-8.22231e-12	-0.28912
536.729	-36360.1	-14577.9	10.652	-0.735068	3.0992e-11	-0.249736
536.746	-36360	-14577.7	10.6384	-0.778142	-1.13055e-10	-0.210698
536.763	-36360	-14577.6	10.6244	-0.812289	4.91491e-10	-0.177064
536.78	-36359.9	-14577.4	10.6113	-0.835566	-1.85017e-09	-0.153571
536.797	-36359.8	-14577.2	10.5975	-0.853084	6.68691e-09	-0.135946
536.814	-36359.8	-14577	10.5835	-0.865233	-2.83231e-08	-0.123405
536.831	-36359.7	-14576.9	10.5708	-0.873228	1.06502e-07	-0.115019
536.848	-36359.7	-14576.7	10.5552	-0.880216	-3.80422e-07	-0.107802
536.865	-36359.6	-14576.5	10.5377	-0.88532	1.57874e-06	-0.101013
536.882	-36359.5	-14576.4	10.521	-0.888702	-5.93075e-06	-0.0950417
536.899	-36359.5	-14576.2	10.5056	-0.889979	2.08656e-05	-0.0899964
536.916	-36359.4	-14576	10.492	-0.891684	-8.51752e-05	-0.086243
536.933	-36359.3	-14575.9	10.4792	-0.895276	0.000319703	-0.0830062
536.95	-36359.3	-14575.7	10.4631	-0.898996	-0.00191619	-0.0802036
536.967	-36359.2	-14575.5	10.4458	-0.900227	-0.00546201	-0.0786651
536.984	-36359.1	-14575.4	10.429	-0.899939	-0.00917257	-0.0783818
537.001	-36359.1	-14575.2	10.414	-0.900014	-0.00990877	-0.0784433
537.018	-36359	-14575.1	10.4005	-0.899992	-0.0121606	-0.0784246
537.035	-36359	-14574.9	10.3876	-0.900017	-0.0156493	-0.0784464
537.052	-36358.9	-14574.7	10.3709	-0.899949	-0.019395	-0.0783855
537.069	-36358.8	-14574.6	10.3539	-0.9002	-0.0201496	-0.0790988
537.086	-36358.8	-14574.4	10.3371	-0.897762	-0.0199604	-0.081307
537.103	-36358.7	-14574.2	10.3224	-0.893441	-0.0200079	-0.0812305
537.12	-36358.7	-14574.1	10.3089	-0.898069	-0.0199976	-0.0741792
537.137	-36358.6	-14573.9	10.296	-0.912867	-0.0200017	-0.0571344
537.154	-36358.5	-14573.7	10.2788	-0.937305	-0.0199969	-0.0351927
537.171	-36358.5	-14573.6	10.2619	-0.955026	-0.0200116	-0.0160373
537.188	-36358.4	-14573.4	10.2454	-0.968522	-0.0199566	-0.00244441
537.205	-36358.3	-14573.2	10.2277	-0.979504	-0.0200874	0.00816706
537.222	-36358.3	-14573.1	10.211	-0.98628	-0.016884	0.0159855
537.239	-36358.2	-14572.9	10.1944	-0.993023	-0.0135525	0.020514
537.256	-36358.2	-14572.8	10.1767	-0.996667	-0.01	0.0217865
537.273	-36358.1	-14572.6	10.16	-1	-0.01	0.0174292
537.29	-36358	-14572.4	10.1433	-1	-0.01	0.0108932
537.307	-36358	-14572.3	10.1256	-1.00001	-0.0100019	0.00282961
537.324	-36357.9	-14572.1	10.109	-0.999998	-0.00999949	-0.00363181
537.341	-36357.8	-14571.9	10.0923	-1	-0.0100001	-0.0102171
537.358	-36357.8	-14571.8	10.0746	-1	-0.00999993	-0.0170678
537.375	-36357.7	-14571.6	10.0581	-1	-0.01	-0.0223642
537.392	-36357.7	-14571.4	10.0413	-1	-0.01	-0.0265184
537.409	-36357.6	-14571.3	10.0236	-1	-0.01	-0.0285919
537.426	-36357.5	-14571.2	10.0071	-1	-0.01	-0.0294746
537.443	-36357.5	-14571	9.99024	-1	-0.01	-0.0293718
537.46	-36357.4	-14570.8	9.97263	-1	-0.00999999	-0.029561
537.477	-36357.4	-14570.7	9.95616	-1	-0.0100001	-0.0309001
537.494	-36357.3	-14570.5	9.9392	-1	-0.0099998	-0.0334247
537.511	-36357.2	-14570.4	9.92164	-1	-0.010001	-0.0369701
537.528	-36357.2	-14570.2	9.90519	-1	-0.00999637	-0.0400881
537.545	-36357.1	-14570	9.88815	-0.999997	-0.0100133	-0.0437729
537.562	-36357.1	-14569.9	9.87065	-1.00001	-0.00994005	-0.0483652
537.579	-36357	-14569.7	9.85423	-0.999945	-0.010226	-0.0530238
537.596	-36356.9	-14569.6	9.8371	-1.0002	-0.00899987	-0.0585759
537.613	-36356.9	-14569.4	9.81967	-0.998896	-0.00525855	-0.0650867
537.63	-36356.8	-14569.3	9.80326	-0.995297	-0.00175081	-0.0728421
537.647	-36356.8	-14569.1	9.78605	-0.991674	0.000262694	-0.0807153
537.664	-36356.7	-14569	9.76869	-0.989693	-7.46668e-05	-0.0882734
537.681	-36356.6	-14568.8	9.75229	-0.990082	1.9876e-05	-0.0939917
537.698	-36356.6	-14568.6	9.735	-0.98998	-4.78943e-06	-0.0961592
537.715	-36356.5	-14568.5	9.71771	-0.990006	1.34083e-06	-0.0909649
537.732	-36356.5	-14568.3	9.70132	-0.989999	-3.56582e-07	-0.0793097
537.749	-36356.4	-14568.2	9.68393	-0.99	8.41867e-08	-0.06157
537.766	-36356.4	-14568	9.66682	-0.99	-2.32932e-08	-0.0372952
537.783	-36356.3	-14567.9	9.65004	-0.990002	6.18777e-09	-0.00395753
537.8	-36356.2	-14567.7	9.63472	-0.989995	-1.42334e-09	0.045173
537.817	-36356.2	-14567.6	9.62161	-0.990021	3.90182e-10	0.102723
537.834	-36356.1	-14567.4	9.6062	-0.989923	-1.03518e-10	0.160401
537.851	-36356.1	-14567.2	9.58847	-0.990258	2.30045e-11	0.218048
537.868	-36356	-14567.1	9.57152	-0.987799	-6.26462e-12	0.270398
537.885	-36355.9	-14566.9	9.55489	-0.984342	1.67722e-12	0.323436
537.902	-36355.9	-14566.8	9.53835	-0.980713	-4.44275e-13	0.380573
537.919	-36355.8	-14566.7	9.52078	-0.979867	9.3982e-14	0.44477
537.936	-36355.8	-14566.5	9.50397	-0.980036	-2.51133e-14	0.504067
537.953	-36355.7	-14566.3	9.48644	-0.979993	4.93917e-15	0.561933
537.97	-36355.7	-14566.2	9.46954	-0.980002	-1.33004e-15	0.615201
537.987	-36355.6	-14566	9.45304	-0.979999	3.50909e-16	0.666357
538.004	-36355.5	-14565.9	9.43539	-0.98	-6.06616e-17	0.715839
538.021	-36355.5	-14565.7	9.41861	-0.98	1.62986e-17	0.755356
538.038	-36355.4	-14565.6	9.40195	-0.980001	-4.3615e-18	0.784629
538.055	-36355.4	-14565.4	9.38536	-0.979997	1.14742e-18	0.807119
538.072	-36355.3	-14565.3	9.36768	-0.980006	-1.46432e-19	0.823787
538.089	-36355.3	-14565.1	9.351	-0.979976	3.84189e-20	0.836016
538.106	-36355.2	-14565	9.33333	-0.98	0	0.844227
538.123	-36355.2	-14564.9	9.31667	-0.976667	2.9307e-31	0.849673
538.14	-36355.1	-14564.7	9.30333	-0.973333	0	0.851852
538.157	-36355	-14564.5	9.28562	-0.9699	-1.66839e-22	0.852963
538.174	-36355	-14564.4	9.26905	-0.970027	4.46025e-23	0.852962
538.191	-36354.9	-14564.2	9.25231	-0.969991	-1.1571e-23	0.852835
538.208	-36354.9	-14564.1	9.23464	-0.970018	5.74216e-24	0.847611
538.225	-36354.8	-14564	9.21808	-0.969942	-1.53443e-24	0.834571
538.242	-36354.7	-14563.8	9.20128	-0.970219	3.95478e-25	0.813113
538.259	-36354.7	-14563.7	9.18363	-0.97425	-1.47236e-25	0.790602
538.276	-36354.6	-14563.5	9.16712	-0.981676	3.93258e-26	0.77574
538.293	-36354.6	-14563.4	9.15024	-0.991481	-1.00609e-26	0.768167
538.31	-36354.5	-14563.2	9.13263	-0.998197	3.33054e-27	0.765388
538.327	-36354.5	-14563.1	9.11616	-1.0049	-8.89092e-28	0.764654
538.344	-36354.4	-14562.9	9.0992	-1.01161	2.2554e-28	0.764719
538.361	-36354.4	-14562.8	9.08164	-1.01885	-7.00211e-29	0.764702
538.378	-36354.3	-14562.7	9.06519	-1.02451	1.86812e-29	0.764707
538.395	-36354.3	-14562.5	9.04815	-1.0278	-4.69273e-30	0.764706
538.412	-36354.2	-14562.4	9.03065	-1.03034	1.39919e-30	0.764702
538.429	-36354.1	-14562.2	9.01425	-1.0299	-3.73049e-31	0.76472
538.446	-36354.1	-14562.1	8.99703	-1.03007	9.26413e-32	0.764653
538.463	-36354	-14561.9	8.97996	-1.02977	-2.68668e-32	0.76501
538.48	-36354	-14561.8	8.96193	-1.03107	7.15786e-33	0.766532
538.497	-36353.9	-14561.6	8.94239	-1.03486	-1.75348e-33	0.769327
538.514	-36353.9	-14561.5	8.92545	-1.03822	4.98402e-34	0.772852
538.531	-36353.8	-14561.4	8.90892	-1.04164	-1.32673e-34	0.775917
538.548	-36353.8	-14561.2	8.89169	-1.04466	3.19695e-35	0.779907
538.565	-36353.7	-14561.1	8.8743	-1.05034	-8.95006e-36	0.784376
538.582	-36353.7	-14560.9	8.85826	-1.05499	2.38019e-36	0.789376
538.599	-36353.6	-14560.8	8.83903	-1.06047	-5.61947e-37	0.794373
538.616	-36353.6	-14560.7	8.81775	-1.06528	1.55482e-37	0.799548
538.633	-36353.5	-14560.5	8.80015	-1.0706	-4.13034e-38	0.80427
538.65	-36353.4	-14560.4	8.78285	-1.07546	9.5008e-39	0.809424
538.667	-36353.4	-14560.3	8.76615	-1.08061	-2.60447e-39	0.815125
538.684	-36353.3	-14560.1	8.747	-1.08811	6.90978e-40	0.820196
538.701	-36353.3	-14560	8.72865	-1.09093	-1.53547e-40	0.82136
538.718	-36353.2	-14559.8	8.70898	-1.08393	4.17825e-41	0.814734
538.735	-36353.2	-14559.7	8.69184	-1.0684	-1.10682e-41	0.802252
538.752	-36353.1	-14559.5	8.67158	-1.05128	2.34335e-42	0.783041
538.769	-36353.1	-14559.4	8.65363	-1.02733	-6.33931e-43	0.759835
538.786	-36353	-14559.3	8.63749	-0.990965	1.67624e-43	0.731848
538.803	-36353	-14559.1	8.61953	-0.937505	-3.29674e-44	0.698774
538.82	-36352.9	-14559	8.60561	-0.874435	8.87757e-45	0.665798
538.837	-36352.9	-14558.9	8.59216	-0.813638	-2.34219e-45	0.633423
538.854	-36352.8	-14558.7	8.58132	-0.756487	4.0486e-46	0.598002
538.871	-36352.8	-14558.6	8.56828	-0.702839	-1.08647e-46	0.560301
538.888	-36352.7	-14558.4	8.55497	-0.647518	2.85853e-47	0.515798
538.905	-36352.7	-14558.3	8.54076	-0.577439	-3.65313e-48	0.460845
538.922	-36352.6	-14558.2	8.53045	-0.513559	9.78075e-49	0.406145
538.939	-36352.6	-14558	8.52375	-0.453457	-2.56422e-49	0.353914
538.956	-36352.5	-14557.9	8.51667	-0.396667	0	0.299564
538.973	-36352.5	-14557.8	8.51333	-0.343333	-1.95565e-60	0.249455
538.99	-36352.4	-14557.6	8.50667	-0.29	0	0.200436
539.007	-36352.4	-14557.5	8.50316	-0.23736	1.11354e-51	0.155547
539.024	-36352.3	-14557.4	8.4998	-0.20144	-2.97693e-52	0.120212
539.041	-36352.2	-14557.2	8.49647	-0.171851	7.723e-53	0.0932871
539.058	-36352.2	-14557.1	8.49287	-0.151129	-3.83325e-53	0.0707921
539.075	-36352.2	-14557	8.48983	-0.135221	1.02692e-53	0.0562044
539.092	-36352.1	-14556.8	8.49011	-0.12551	-2.74411e-54	0.0445875
539.109	-36352	-14556.7	8.48972	-0.115685	7.07122e-55	0.0360499
539.126	-36352	-14556.6	8.48604	-0.108787	-2.62487e-55	0.0282355
539.143	-36351.9	-14556.4	8.48264	-0.102417	6.7153e-56	0.0232118
539.16	-36351.9	-14556.3	8.47973	-0.0997618	-2.22303e-56	0.0202732
539.177	-36351.8	-14556.2	8.48004	-0.100176	5.93441e-57	0.0194309
539.194	-36351.8	-14556	8.48011	-0.099539	-1.50541e-57	0.0180959
539.211	-36351.7	-14555.9	8.4793	-0.102455	4.67369e-58	0.0153908
539.228	-36351.7	-14555.8	8.47562	-0.119145	-1.24691e-58	0.0122905
539.245	-36351.6	-14555.6	8.47232	-0.145873	3.13225e-59	0.0104442
539.262	-36351.6	-14555.5	8.46879	-0.176115	-9.33915e-60	0.00971817
539.279	-36351.5	-14555.4	8.46551	-0.196515	2.48998e-60	0.00982822
539.296	-36351.5	-14555.2	8.46209	-0.211039	-6.18351e-61	0.00979262
539.313	-36351.4	-14555.1	8.4586	-0.219647	1.79327e-61	0.00983014
539.33	-36351.4	-14555	8.45531	-0.225998	-4.77764e-62	0.00971096
539.347	-36351.3	-14554.8	8.4519	-0.232862	1.1704e-62	0.0102297
539.364	-36351.3	-14554.7	8.44831	-0.24012	-3.32667e-63	0.011295
539.381	-36351.2	-14554.5	8.4455	-0.245074	8.85547e-64	0.0130204
539.398	-36351.2	-14554.4	8.43992	-0.248514	-2.13386e-64	0.0107359
539.415	-36351.1	-14554.3	8.43487	-0.250299	5.97388e-65	0.000196001
539.432	-36351.1	-14554.1	8.4299	-0.24992	-1.5887e-65	-0.0195238
539.449	-36351	-14554	8.42448	-0.250019	3.75082e-66	-0.0452144
539.466	-36351	-14553.9	8.42146	-0.249995	-1.03779e-66	-0.0696131
539.483	-36350.9	-14553.7	8.41795	-0.250001	2.75687e-67	-0.0891132
539.5	-36350.9	-14553.6	8.41491	-0.25	-6.34148e-68	-0.10514
539.517	-36350.8	-14553.5	8.40892	-0.25	1.7384e-68	-0.116853
539.534	-36350.8	-14553.3	8.40428	-0.25	-4.61207e-69	-0.124818
539.551	-36350.7	-14553.2	8.40112	-0.25	1.02493e-69	-0.132134
539.568	-36350.7	-14553.1	8.39752	-0.25	-2.79111e-70	-0.137693
539.585	-36350.6	-14552.9	8.39469	-0.25	7.47266e-71	-0.145195
539.602	-36350.6	-14552.8	8.38844	-0.25	-1.97952e-71	-0.157038
539.619	-36350.5	-14552.7	8.38429	-0.25	4.191e-72	-0.179691
539.636	-36350.5	-14552.5	8.37815	-0.25	-1.13376e-72	-0.208395
539.653	-36350.4	-14552.4	8.37396	-0.25	2.99769e-73	-0.242303
539.67	-36350.4	-14552.3	8.37067	-0.25	-5.88989e-74	-0.285718
539.687	-36350.3	-14552.1	8.36718	-0.249999	1.56341e-74	-0.335585
539.704	-36350.3	-14552	8.36394	-0.250002	-2.70245e-75	-0.393989
539.721	-36350.2	-14551.9	8.35735	-0.249992	7.25221e-76	-0.44839
539.738	-36350.2	-14551.7	8.35366	-0.250028	-1.90808e-76	-0.495766
539.755	-36350.1	-14551.6	8.35022	-0.249943	2.43873e-77	-0.539977
539.772	-36350.1	-14551.5	8.34683	-0.250218	-6.53874e-78	-0.58237
539.789	-36350	-14551.3	8.34364	-0.240846	1.74933e-78	-0.629891
539.806	-36350	-14551.2	8.33699	-0.221589	-4.58572e-79	-0.684891
539.823	-36349.9	-14551.1	8.33333	-0.19	0	-0.748366
539.84	-36349.8	-14550.9	8.33	-0.163333	-3.40703e-90	-0.810458
539.857	-36349.8	-14550.8	8.32992	-0.142191	-7.43325e-81	-0.87625
539.874	-36349.8	-14550.7	8.32645	-0.125944	1.9872e-81	-0.933433
539.891	-36349.7	-14550.5	8.32311	-0.116061	-5.1553e-82	-0.984338
539.908	-36349.7	-14550.4	8.31983	-0.105672	2.55834e-82	-1.03017
539.925	-36349.6	-14550.3	8.32003	-0.0992373	-6.83645e-83	-1.07257
539.942	-36349.5	-14550.1	8.32005	-0.0926781	1.76199e-83	-1.11782
539.959	-36349.5	-14550	8.31962	-0.0899228	-6.55989e-84	-1.16632
539.976	-36349.5	-14549.9	8.31605	-0.0896691	1.75211e-84	-1.2097
539.993	-36349.4	-14549.7	8.31263	-0.0860083	-4.48247e-85	-1.24906
540.01	-36349.4	-14549.6	8.30972	-0.0824202	1.48387e-85	-1.29041
540.027	-36349.3	-14549.5	8.31007	-0.0797518	-3.96122e-86	-1.33202
540.044	-36349.2	-14549.3	8.30999	-0.080063	1.00486e-86	-1.38487
540.061	-36349.2	-14549.2	8.30996	-0.0799805	-3.11969e-87	-1.44474
540.078	-36349.2	-14549.1	8.31019	-0.0800052	8.32315e-88	-1.50195
540.095	-36349.1	-14549	8.30921	-0.0799987	-2.09083e-88	-1.55715
540.112	-36349.1	-14548.8	8.30544	-0.0800004	6.23609e-89	-1.61447
540.129	-36349	-14548.7	8.30198	-0.0799998	-1.67036e-89	-1.67075
540.146	-36348.9	-14548.6	8.29971	-0.0800003	4.45347e-90	-1.7271
540.163	-36348.9	-14548.4	8.30009	-0.0799991	-1.10596e-90	-1.77836
540.18	-36348.8	-14548.3	8.29991	-0.0800041	3.20737e-91	-1.82549
540.197	-36348.8	-14548.2	8.30027	-0.0802173	-8.54508e-92	-1.86605
540.214	-36348.8	-14548.1	8.29878	-0.0890678	2.09332e-92	-1.90424
540.231	-36348.7	-14547.9	8.29509	-0.111767	-5.94993e-93	-1.93336
540.248	-36348.6	-14547.8	8.29146	-0.140906	1.5838e-93	-1.9504
540.265	-36348.6	-14547.7	8.29001	-0.169242	-3.81462e-94	-1.96013
540.282	-36348.5	-14547.5	8.28849	-0.189759	1.06051e-94	-1.96594
540.299	-36348.5	-14547.4	8.28504	-0.202872	-2.5039e-95	-1.97089
540.316	-36348.5	-14547.3	8.27937	-0.210812	6.93193e-96	-1.97551
540.333	-36348.4	-14547.1	8.27441	-0.217121	-1.85647e-96	-1.97859
540.35	-36348.3	-14547	8.27147	-0.224233	4.93928e-97	-1.98018
540.367	-36348.3	-14546.9	8.2679	-0.228842	-1.16261e-97	-1.97981
540.384	-36348.3	-14546.7	8.26449	-0.232538	4.25077e-98	-1.97835
540.401	-36348.2	-14546.6	8.26122	-0.233932	-5.10592e-98	-1.97234
540.418	-36348.2	-14546.5	8.25764	-0.249558	1.45413e-97	-1.95881
540.435	-36348.1	-14546.3	8.25456	-0.272531	-5.72072e-97	-1.93653
540.452	-36348.1	-14546.2	8.24885	-0.301552	2.14251e-96	-1.91234
540.469	-36348	-14546.1	8.2416	-0.325391	-6.90068e-96	-1.88773
540.486	-36347.9	-14545.9	8.23497	-0.345692	2.72028e-95	-1.86782
540.503	-36347.9	-14545.8	8.22794	-0.360605	-1.01902e-94	-1.8512
540.52	-36347.8	-14545.7	8.22406	-0.37171	3.07824e-94	-1.83659
540.537	-36347.8	-14545.5	8.21795	-0.378973	-1.20322e-93	-1.82613
540.554	-36347.7	-14545.4	8.21118	-0.385317	4.50486e-93	-1.81821
540.571	-36347.7	-14545.3	8.20416	-0.392811	-1.21001e-92	-1.8114
540.588	-36347.6	-14545.1	8.19743	-0.395791	4.69478e-92	-1.8011
540.605	-36347.6	-14545	8.19081	-0.410823	-1.75688e-91	-1.78478
540.622	-36347.6	-14544.9	8.18374	-0.434957	3.54029e-91	-1.75773
540.639	-36347.5	-14544.8	8.17705	-0.467958	-1.36467e-90	-1.72746
540.656	-36347.4	-14544.6	8.17	-0.503333	0	-1.69063
540.673	-36347.4	-14544.5	8.16	-0.546667	0	-1.65142
540.69	-36347.3	-14544.4	8.15	-0.6	8.98212e-99	-1.60675
540.707	-36347.3	-14544.2	8.14	-0.66	0	-1.55991
540.724	-36347.3	-14544.1	8.12584	-0.719802	-1.17542e-87	-1.51389
540.741	-36347.2	-14544	8.11253	-0.76587	4.48004e-87	-1.47728
540.758	-36347.2	-14543.9	8.09837	-0.80814	-3.51049e-86	-1.44399
540.775	-36347.1	-14543.7	8.08511	-0.848063	1.33439e-85	-1.41366
540.792	-36347.1	-14543.6	8.07177	-0.887837	-4.9865e-85	-1.38312
540.809	-36347	-14543.5	8.0584	-0.924179	1.85592e-84	-1.35258
540.826	-36347	-14543.4	8.04395	-0.959592	-1.07359e-83	-1.32118
540.843	-36346.9	-14543.2	8.02671	-0.997004	4.06921e-83	-1.28803
540.86	-36346.9	-14543.1	8.00616	-1.04203	-1.51112e-82	-1.2497
540.877	-36346.8	-14543	7.98566	-1.09051	7.68334e-82	-1.20719
540.894	-36346.8	-14542.8	7.96971	-1.12806	-2.90574e-81	-1.17048
540.911	-36346.7	-14542.7	7.95192	-1.16134	1.07412e-80	-1.13708
540.928	-36346.7	-14542.6	7.93058	-1.19778	-5.07334e-80	-1.10557
540.945	-36346.6	-14542.5	7.91087	-1.23993	1.91518e-79	-1.07848
540.962	-36346.6	-14542.3	7.89061	-1.28716	-7.0381e-79	-1.05384
540.979	-36346.5	-14542.2	7.86855	-1.33206	3.16723e-78	-1.03243
540.996	-36346.5	-14542.1	7.84518	-1.3672	-1.19381e-77	-1.01367
541.013	-36346.4	-14542	7.82124	-1.40052	4.35487e-77	-0.989738
541.03	-36346.4	-14541.8	7.79711	-1.44474	-1.89322e-76	-0.956334
541.047	-36346.3	-14541.7	7.77274	-1.49791	7.12683e-76	-0.912438
541.064	-36346.3	-14541.6	7.74525	-1.56351	-2.57579e-75	-0.858661
541.081	-36346.2	-14541.5	7.71561	-1.62465	1.091e-74	-0.802965
541.098	-36346.2	-14541.3	7.68768	-1.67612	-4.10243e-74	-0.753202
541.115	-36346.2	-14541.2	7.65835	-1.73249	1.46538e-73	-0.699218
541.132	-36346.1	-14541.1	7.62892	-1.79575	-6.0813e-73	-0.641912
541.149	-36346.1	-14541	7.6013	-1.85425	2.28452e-72	-0.590739
541.166	-36346	-14540.9	7.56995	-1.9053	-8.03743e-72	-0.547763
541.183	-36346	-14540.7	7.53711	-1.9487	3.28094e-71	-0.514556
541.2	-36345.9	-14540.6	7.50385	-1.99331	-1.23149e-70	-0.481746
541.217	-36345.9	-14540.5	7.46941	-2.04432	4.24639e-70	-0.438451
541.234	-36345.8	-14540.4	7.43292	-2.09669	-1.70994e-69	-0.390811
541.251	-36345.8	-14540.3	7.39651	-2.14018	6.41345e-69	-0.347303
541.268	-36345.7	-14540.2	7.35808	-2.17511	-2.151e-68	-0.30943
541.285	-36345.7	-14540	7.32057	-2.19812	8.56289e-68	-0.278873
541.302	-36345.6	-14539.9	7.28439	-2.21563	-3.20955e-67	-0.254239
541.319	-36345.6	-14539.8	7.24579	-2.22772	1.0338e-66	-0.230576
541.336	-36345.6	-14539.7	7.20836	-2.23781	-4.07532e-66	-0.211751
541.353	-36345.5	-14539.6	7.17255	-2.24541	1.52661e-65	-0.196929
541.37	-36345.5	-14539.5	7.13066	-2.24965	-4.61158e-65	-0.185686
541.387	-36345.4	-14539.3	7.09287	-2.25009	1.80257e-64	-0.177704
541.404	-36345.4	-14539.2	7.05673	-2.24998	-6.74885e-64	-0.171022
541.421	-36345.4	-14539.1	7.0178	-2.25	1.81275e-63	-0.165163
541.438	-36345.3	-14539	6.98111	-2.25	-7.03337e-63	-0.159599
541.455	-36345.3	-14538.9	6.94137	-2.25001	2.63203e-62	-0.155282
541.472	-36345.2	-14538.8	6.90233	-2.24998	-5.3038e-62	-0.149523
541.489	-36345.2	-14538.7	6.86226	-2.25009	2.04444e-61	-0.146155
541.506	-36345.1	-14538.6	6.82553	-2.24689	-7.64736e-61	-0.142828
541.523	-36345.1	-14538.5	6.78667	-2.24333	0	-0.141612
541.54	-36345.1	-14538.4	6.75	-2.24	0	-0.138344
541.557	-36345	-14538.2	6.71333	-2.24	0	-0.135076
541.574	-36345	-14538.2	6.67097	-2.23989	1.76101e-58	-0.13166
541.591	-36344.9	-14538	6.63459	-2.23646	-6.71705e-58	-0.130735
541.608	-36344.9	-14537.9	6.59773	-2.2331	2.50883e-57	-0.130621
541.625	-36344.9	-14537.8	6.55894	-2.22984	-1.96313e-56	-0.126873
541.642	-36344.8	-14537.7	6.52219	-2.23	7.44044e-56	-0.118255
541.659	-36344.8	-14537.6	6.4833	-2.23028	-4.30946e-55	-0.0998455
541.676	-36344.7	-14537.5	6.44703	-2.23427	1.63353e-54	-0.0757688
541.693	-36344.7	-14537.4	6.40975	-2.24157	-6.10318e-54	-0.0459472
541.71	-36344.7	-14537.3	6.36975	-2.2519	2.26413e-53	-0.0164939
541.727	-36344.6	-14537.2	6.33049	-2.26242	-1.15112e-52	0.0112484
541.744	-36344.6	-14537.1	6.2914	-2.27227	4.35338e-52	0.0337732
541.761	-36344.6	-14537	6.25355	-2.28263	-1.60924e-51	0.0600065
541.778	-36344.5	-14536.9	6.2121	-2.29225	7.60087e-51	0.0915319
541.795	-36344.5	-14536.8	6.17526	-2.29875	-2.86932e-50	0.124975
541.812	-36344.4	-14536.7	6.13514	-2.30443	1.05445e-49	0.158775
541.829	-36344.4	-14536.6	6.09571	-2.30889	-4.74514e-49	0.195636
541.846	-36344.4	-14536.5	6.05721	-2.31482	1.78856e-48	0.22989
541.863	-36344.3	-14536.4	6.01847	-2.318	-6.52447e-48	0.260169
541.88	-36344.3	-14536.3	5.97783	-2.32039	2.83642e-47	0.277446
541.897	-36344.3	-14536.2	5.94054	-2.31974	-1.06774e-46	0.282015
541.914	-36344.2	-14536.2	5.90059	-2.32093	3.85905e-46	0.281841
541.931	-36344.2	-14536.1	5.86093	-2.32693	-1.63454e-45	0.283927
541.948	-36344.1	-14536	5.82294	-2.34162	6.14626e-45	0.292133
541.965	-36344.1	-14535.9	5.78367	-2.36505	-2.19544e-44	0.308902
541.982	-36344.1	-14535.8	5.74175	-2.38816	9.111e-44	0.334598
541.999	-36344	-14535.7	5.70253	-2.40435	-3.42266e-43	0.365743
542.016	-36344	-14535.6	5.66072	-2.41571	1.20417e-42	0.40223
542.033	-36344	-14535.5	5.61987	-2.42611	-4.9155e-42	0.436033
542.05	-36343.9	-14535.4	5.5781	-2.43441	1.84502e-41	0.463215
542.067	-36343.9	-14535.3	5.53473	-2.43889	-6.36194e-41	0.489449
542.084	-36343.9	-14535.2	5.49382	-2.44216	2.56183e-40	0.516321
542.101	-36343.8	-14535.2	5.45481	-2.4454	-9.60863e-40	0.545079
542.118	-36343.8	-14535.1	5.41005	-2.44922	3.22263e-39	0.574728
542.135	-36343.8	-14535	5.368	-2.45017	-1.28289e-38	0.608348
542.152	-36343.7	-14534.9	5.3287	-2.45119	4.80855e-38	0.652146
542.169	-36343.7	-14534.8	5.28688	-2.46308	-1.54884e-37	0.717192
542.186	-36343.7	-14534.7	5.24323	-2.47672	6.10565e-37	0.786614
542.203	-36343.6	-14534.6	5.20287	-2.4912	-2.28717e-36	0.847547
542.22	-36343.6	-14534.6	5.16074	-2.49367	6.90907e-36	0.899265
542.237	-36343.6	-14534.5	5.12045	-2.49345	-2.70062e-35	0.942571
542.254	-36343.6	-14534.4	5.07797	-2.49069	1.01111e-34	0.98538
542.271	-36343.5	-14534.3	5.03204	-2.48717	-2.71586e-34	1.03194
542.288	-36343.5	-14534.2	4.98817	-2.481	1.05374e-33	1.06929
542.305	-36343.5	-14534.2	4.94816	-2.47125	-3.9433e-33	1.0982
542.322	-36343.4	-14534.1	4.90577	-2.46063	7.94614e-33	1.12469
542.339	-36343.4	-14534	4.86575	-2.45049	-3.06298e-32	1.15688
542.356	-36343.4	-14533.9	4.82258	-2.44371	1.14573e-31	1.19867
542.373	-36343.3	-14533.9	4.78	-2.43667	-5.25087e-41	1.25163
542.39	-36343.3	-14533.8	4.74	-2.43	0	1.3061
542.407	-36343.3	-14533.7	4.7	-2.42333	0	1.36601
542.424	-36343.3	-14533.6	4.6541	-2.4164	-2.63834e-29	1.44027
542.441	-36343.2	-14533.5	4.61439	-2.41302	1.00635e-28	1.51897
542.458	-36343.2	-14533.5	4.5742	-2.40639	-3.75873e-28	1.60684
542.475	-36343.2	-14533.4	4.53175	-2.40267	2.94116e-27	1.7058
542.492	-36343.1	-14533.3	4.49692	-2.39616	-1.11788e-26	1.8071
542.509	-36343.1	-14533.3	4.47326	-2.39264	4.16563e-26	1.91312
542.526	-36343.1	-14533.3	4.4364	-2.38587	-2.40989e-25	2.0263
542.543	-36343.1	-14533.1	4.3905	-2.38236	9.13419e-25	2.12027
542.56	-36343	-14533.1	4.33423	-2.37577	-3.39203e-24	2.2015
542.577	-36343	-14533	4.29025	-2.37264	1.72469e-23	2.26323
542.594	-36343	-14532.9	4.25125	-2.36914	-6.52255e-23	2.30597
542.611	-36343	-14532.9	4.21444	-2.36611	2.41108e-22	2.33485
542.628	-36342.9	-14532.8	4.1748	-2.36093	-1.13882e-21	2.35219
542.645	-36342.9	-14532.7	4.13535	-2.35015	4.29902e-21	2.35631
542.662	-36342.9	-14532.7	4.09306	-2.33346	-1.57985e-20	2.34997
542.679	-36342.9	-14532.6	4.04972	-2.30814	7.10951e-20	2.33511
542.696	-36342.8	-14532.5	4.01277	-2.28489	-2.67975e-19	2.31702
542.713	-36342.8	-14532.5	3.97378	-2.26314	9.77543e-19	2.29852
542.73	-36342.8	-14532.4	3.93835	-2.24709	-4.24973e-18	2.28301
542.747	-36342.8	-14532.4	3.90203	-2.2367	1.59977e-17	2.2699
542.764	-36342.7	-14532.3	3.86257	-2.22103	-5.78191e-17	2.25247
542.781	-36342.7	-14532.2	3.82216	-2.19425	2.44899e-16	2.22884
542.798	-36342.7	-14532.2	3.7861	-2.16598	-9.20877e-16	2.20175
542.815	-36342.7	-14532.1	3.75004	-2.13678	3.28936e-15	2.17089
542.832	-36342.7	-14532	3.71373	-2.10633	-1.36508e-14	2.13657
542.849	-36342.6	-14532	3.67895	-2.07148	5.12808e-14	2.1041
542.866	-36342.6	-14531.9	3.64464	-2.04373	-1.80417e-13	2.07728
542.883	-36342.6	-14531.9	3.61013	-2.03107	7.36476e-13	2.06382
542.9	-36342.6	-14531.8	3.57734	-2.03155	-2.76434e-12	2.06141
542.917	-36342.5	-14531.8	3.54246	-2.03527	9.53192e-12	2.06457
542.934	-36342.5	-14531.7	3.50823	-2.04075	-3.83832e-11	2.0699
542.951	-36342.5	-14531.6	3.47529	-2.04774	1.43963e-10	2.07572
542.968	-36342.5	-14531.6	3.44063	-2.05322	-4.82838e-10	2.07819
542.985	-36342.5	-14531.5	3.40405	-2.04789	1.92212e-09	2.0715
543.002	-36342.4	-14531.5	3.36783	-2.02783	-7.20451e-09	2.05462
543.019	-36342.4	-14531.4	3.32864	-1.99988	2.32059e-08	2.0299
543.036	-36342.4	-14531.4	3.29664	-1.9747	-9.14792e-08	2.00691
543.053	-36342.4	-14531.3	3.26727	-1.95729	3.42681e-07	1.9873
543.07	-36342.4	-14531.3	3.23576	-1.9376	-1.03517e-06	1.96592
543.087	-36342.3	-14531.2	3.20252	-1.91143	4.04626e-06	1.94231
543.104	-36342.3	-14531.2	3.16943	-1.88491	-1.51492e-05	1.91646
543.121	-36342.3	-14531.1	3.13397	-1.85637	4.0691e-05	1.88912
543.138	-36342.3	-14531.1	3.10339	-1.83076	-0.000157879	1.85618
543.155	-36342.3	-14531	3.07367	-1.78339	0.00288066	1.81437
543.172	-36342.2	-14531	3.04184	-1.72374	0.00644443	1.75618
543.189	-36342.2	-14530.9	3.01173	-1.66007	0.00990106	1.70144
543.206	-36342.2	-14530.9	2.98333	-1.61	0.01	1.64815
543.223	-36342.2	-14530.8	2.96	-1.56667	0.01	1.60566
543.24	-36342.2	-14530.8	2.93667	-1.52667	0.00666667	1.561
543.257	-36342.1	-14530.7	2.90833	-1.47354	0.00310882	1.50998
543.274	-36342.1	-14530.7	2.88188	-1.42379	-8.81671e-05	1.45906
543.291	-36342.1	-14530.6	2.8587	-1.37761	2.2873e-05	1.41471
543.308	-36342.1	-14530.6	2.83766	-1.34285	-1.13529e-05	1.37483
543.325	-36342.1	-14530.6	2.81743	-1.30912	3.04139e-06	1.33984
543.342	-36342.1	-14530.5	2.79384	-1.26784	-8.12718e-07	1.29745
543.359	-36342	-14530.5	2.77074	-1.21271	2.09427e-07	1.24599
543.376	-36342	-14530.4	2.74969	-1.14934	-7.77403e-08	1.18549
543.393	-36342	-14530.4	2.73008	-1.08834	1.98889e-08	1.12329
543.41	-36342	-14530.3	2.71258	-1.01585	-6.58562e-09	1.05139
543.427	-36342	-14530.3	2.6966	-0.937085	1.76414e-09	0.974506
543.444	-36342	-14530.2	2.68367	-0.848896	-4.7094e-10	0.888961
543.461	-36342	-14530.2	2.66987	-0.752417	1.19465e-10	0.79441
543.478	-36341.9	-14530.2	2.65674	-0.645516	-3.70892e-11	0.688888
543.495	-36341.9	-14530.1	2.647	-0.536756	9.89518e-12	0.583067
543.512	-36341.9	-14530.1	2.6377	-0.417966	-2.48568e-12	0.469206
543.529	-36341.9	-14530	2.6308	-0.297866	7.41132e-13	0.353747
543.546	-36341.9	-14530	2.62527	-0.193653	-1.97599e-13	0.257043
543.563	-36341.9	-14529.9	2.62197	-0.111795	4.90708e-14	0.174431
543.58	-36341.8	-14529.9	2.61965	-0.0480125	-1.4231e-14	0.11207
543.597	-36341.8	-14529.9	2.62015	-0.00727241	3.79142e-15	0.0693051
543.614	-36341.8	-14529.8	2.61975	0.0248069	-9.28797e-16	0.0380959
543.631	-36341.8	-14529.8	2.62132	0.0455079	2.63997e-16	0.0164238
543.648	-36341.8	-14529.7	2.62489	0.0582612	-7.02749e-17	0.00230093
543.665	-36341.8	-14529.7	2.62856	0.0687351	1.69338e-17	-0.00948329
543.682	-36341.7	-14529.7	2.63029	0.0756366	-4.74073e-18	-0.0191804
543.699	-36341.7	-14529.6	2.62993	0.0785482	1.26075e-18	-0.0256115
543.716	-36341.7	-14529.6	2.63	0.0802604	-2.97656e-19	-0.0287004
543.733	-36341.7	-14529.5	2.63008	0.0799295	8.23569e-20	-0.0295569
543.75	-36341.7	-14529.5	2.62968	0.0800131	-2.18779e-20	-0.029378
543.767	-36341.7	-14529.5	2.63191	0.0800167	5.03244e-21	-0.0294032
543.784	-36341.6	-14529.4	2.63548	0.0799163	-1.37955e-21	-0.02948
543.801	-36341.6	-14529.4	2.6391	0.0803182	3.66002e-22	-0.0288521
543.818	-36341.6	-14529.3	2.64017	0.0778485	-8.13316e-23	-0.0269611
543.835	-36341.6	-14529.3	2.63996	0.0743299	2.21316e-23	-0.0238012
543.852	-36341.6	-14529.2	2.63999	0.0707168	-5.8627e-24	-0.0212139
543.869	-36341.6	-14529.2	2.64006	0.0698662	1.24124e-24	-0.0197724
543.886	-36341.6	-14529.2	2.63975	0.0700362	-3.35784e-25	-0.0195679
543.903	-36341.5	-14529.1	2.64242	0.0699904	8.87879e-26	-0.0196184
543.92	-36341.5	-14529.1	2.64602	0.0700019	-1.74624e-26	-0.0196058
543.937	-36341.5	-14529	2.64962	0.0699995	4.70233e-27	-0.0196084
543.954	-36341.5	-14529	2.65009	0.0700001	-1.24063e-27	-0.0196077
543.971	-36341.5	-14528.9	2.64998	0.07	2.14449e-28	-0.0196079
543.988	-36341.5	-14528.9	2.65001	0.07	-5.75489e-29	-0.0196078
544.005	-36341.4	-14528.9	2.64999	0.07	1.51413e-29	-0.0196078
544.022	-36341.4	-14528.8	2.65002	0.07	-1.93502e-30	-0.0196078
544.039	-36341.4	-14528.8	2.64991	0.07	5.18073e-31	-0.0196078
544.056	-36341.4	-14528.7	2.65311	0.07	-1.35823e-31	-0.0196079
544.073	-36341.4	-14528.7	2.65667	0.07	0	-0.0196078
544.09	-36341.4	-14528.7	2.66	0.07	-1.03607e-42	-0.0196078
544.107	-36341.3	-14528.6	2.66	0.07	0	-0.0196078
544.124	-36341.3	-14528.6	2.66001	0.07	6.03586e-34	-0.0196008
544.141	-36341.3	-14528.5	2.66	0.07	-2.10167e-34	-0.019635
544.158	-36341.3	-14528.5	2.66001	0.0700001	2.36933e-34	-0.0207991
544.175	-36341.3	-14528.4	2.65994	0.0699988	-1.55418e-33	-0.0232429
544.192	-36341.3	-14528.4	2.66023	0.0700044	5.83539e-33	-0.0264701
544.209	-36341.2	-14528.4	2.66377	0.0699837	-2.1726e-32	-0.0285273
544.226	-36341.2	-14528.3	2.66735	0.0700946	1.25681e-31	-0.0293729
544.243	-36341.2	-14528.3	2.67021	0.0696233	-4.76367e-31	-0.0280175
544.26	-36341.2	-14528.2	2.66995	0.06602	1.76902e-30	-0.0255695
544.277	-36341.2	-14528.2	2.67002	0.0624164	-8.99461e-30	-0.0222103
544.294	-36341.2	-14528.1	2.66999	0.0597529	3.40165e-29	-0.0203482
544.311	-36341.1	-14528.1	2.67004	0.0600627	-1.25743e-28	-0.0195436
544.328	-36341.1	-14528.1	2.66983	0.0599805	5.93917e-28	-0.0196278
544.345	-36341.1	-14528	2.67071	0.0600052	-2.24203e-27	-0.0196025
544.362	-36341.1	-14528	2.67439	0.0599987	8.23925e-27	-0.0196092
544.379	-36341.1	-14527.9	2.67804	0.0600004	-3.70776e-26	-0.0196074
544.396	-36341.1	-14527.9	2.68028	0.0599999	1.39755e-25	-0.0196079
544.413	-36341.1	-14527.8	2.67993	0.06	-5.09809e-25	-0.0196078
544.43	-36341	-14527.8	2.68002	0.06	2.21632e-24	-0.0196079
544.447	-36341	-14527.8	2.68	0.06	-8.34312e-24	-0.0196078
544.464	-36341	-14527.7	2.67998	0.06	3.01538e-23	-0.0196078
544.481	-36341	-14527.7	2.68008	0.06	-1.2772e-22	-0.0196078
544.498	-36341	-14527.6	2.67971	0.06	4.80257e-22	-0.0196078
544.515	-36341	-14527.6	2.68144	0.06	-1.71547e-21	-0.0196078
544.532	-36340.9	-14527.6	2.68511	0.06	7.11916e-21	-0.0196079
544.549	-36340.9	-14527.5	2.68869	0.0600001	-2.6744e-20	-0.0196077
544.566	-36340.9	-14527.5	2.69023	0.0599996	9.40912e-20	-0.0196082
544.583	-36340.9	-14527.4	2.68994	0.0600016	-3.84088e-19	-0.0196065
544.6	-36340.9	-14527.4	2.69002	0.0599939	1.44166e-18	-0.0196129
544.617	-36340.9	-14527.3	2.69	0.0600211	-4.97109e-18	-0.0195903
544.634	-36340.8	-14527.3	2.68998	0.0599151	2.00176e-17	-0.0196786
544.651	-36340.8	-14527.2	2.69008	0.0603185	-7.50799e-17	-0.0190475
544.668	-36340.8	-14527.2	2.68974	0.0578485	2.5181e-16	-0.0171574
544.685	-36340.8	-14527.2	2.69221	0.0543299	-1.00243e-15	-0.0139972
544.702	-36340.8	-14527.1	2.69564	0.0507168	3.7573e-15	-0.0114101
544.719	-36340.8	-14527.1	2.6994	0.0498662	-1.21024e-14	-0.00996818
544.736	-36340.7	-14527	2.70015	0.0500362	4.77083e-14	-0.00976521
544.753	-36340.7	-14527	2.69996	0.0499904	-1.78715e-13	-0.00980999
544.77	-36340.7	-14526.9	2.70001	0.0500019	5.39861e-13	-0.00981539
544.787	-36340.7	-14526.9	2.7	0.0499995	-2.11021e-12	-0.00975154
544.804	-36340.7	-14526.9	2.7	0.0500001	7.90062e-12	-0.0106104
544.821	-36340.7	-14526.8	2.7	0.05	-2.12212e-11	-0.0127282
544.838	-36340.6	-14526.8	2.69999	0.05	8.23371e-11	-0.0159842
544.855	-36340.6	-14526.7	2.70004	0.05	-3.08122e-10	-0.0183205
544.872	-36340.6	-14526.7	2.69991	0.05	6.20896e-10	-0.0195752
544.889	-36340.6	-14526.7	2.70312	0.05	-2.39335e-09	-0.0196165
544.906	-36340.6	-14526.6	2.70645	0.05	8.95248e-09	-0.0196056
544.923	-36340.6	-14526.6	2.71	0.05	0	-0.0196078
544.94	-36340.6	-14526.5	2.71	0.05	1.57239e-17	-0.0196078
544.957	-36340.5	-14526.5	2.71	0.05	0	-0.0196078
544.974	-36340.5	-14526.4	2.71	0.05	-2.06154e-06	-0.0196079
544.991	-36340.5	-14526.4	2.71	0.05	7.8634e-06	-0.0196078
545.008	-36340.5	-14526.3	2.71	0.05	-2.937e-05	-0.0196078
545.025	-36340.5	-14526.3	2.71	0.05	0.000235244	-0.0196078
545.042	-36340.4	-14526.3	2.71002	0.05	0.00374759	-0.0196078
545.059	-36340.4	-14526.2	2.70994	0.0499999	0.00712751	-0.0196079
545.076	-36340.4	-14526.2	2.71038	0.0500006	0.0102381	-0.0196074
545.093	-36340.4	-14526.1	2.71395	0.0499979	0.00993642	-0.0196096
545.11	-36340.4	-14526.1	2.71737	0.0500077	0.0100163	-0.0196014
545.127	-36340.4	-14526.1	2.72028	0.0499606	0.00999462	-0.0196406
545.144	-36340.4	-14526	2.71993	0.0501489	0.0100014	-0.0194697
545.161	-36340.3	-14526	2.72002	0.0493976	0.00999964	-0.0180861
545.178	-36340.3	-14525.9	2.71999	0.0456371	0.0100001	-0.0153939
545.195	-36340.3	-14525.9	2.72	0.0422064	0.00999997	-0.0122897
545.212	-36340.3	-14525.8	2.72	0.0397403	0.01	-0.0104443
545.229	-36340.3	-14525.8	2.72	0.0400774	0.01	-0.00971852
545.246	-36340.3	-14525.8	2.72	0.0399794	0.01	-0.00982669
545.263	-36340.2	-14525.7	2.71998	0.0400051	0.01	-0.00979827
545.28	-36340.2	-14525.7	2.72007	0.0399985	0.01	-0.00980556
545.297	-36340.2	-14525.6	2.71974	0.0400004	0.00999998	-0.00980348
545.314	-36340.2	-14525.6	2.72122	0.0399999	0.0100001	-0.00980403
545.331	-36340.2	-14525.5	2.72493	0.04	0.00999968	-0.00980389
545.348	-36340.2	-14525.5	2.72847	0.04	0.0100012	-0.00980393
545.365	-36340.1	-14525.4	2.73025	0.04	0.00999568	-0.00980392
545.382	-36340.1	-14525.4	2.72993	0.04	0.0100179	-0.00980392
545.399	-36340.1	-14525.4	2.73002	0.04	0.00993267	-0.00980392
545.416	-36340.1	-14525.3	2.73	0.04	0.0102369	-0.00980392
545.433	-36340.1	-14525.3	2.73	0.04	0.00835458	-0.00980392
545.45	-36340	-14525.2	2.73	0.04	0.00434587	-0.00980392
545.467	-36340	-14525.2	2.73	0.04	0.00317797	-0.00980392
545.484	-36340	-14525.1	2.73	0.04	0.00327938	-0.00980392
545.501	-36340	-14525.1	2.73001	0.04	0.00370871	-0.00980392
545.518	-36340	-14525.1	2.72998	0.04	0.000949928	-0.00980392
545.535	-36340	-14525	2.73008	0.04	-0.000230454	-0.00980393
545.552	-36340	-14525	2.72969	0.04	5.97166e-05	-0.00980389
545.569	-36339.9	-14524.9	2.73239	0.04	-8.33346e-06	-0.00980402
545.586	-36339.9	-14524.9	2.73586	0.04	-1.46818e-05	-0.00980354
545.603	-36339.9	-14524.8	2.73946	0.04	6.71915e-05	-0.00980537
545.62	-36339.9	-14524.8	2.7401	0.04	-0.000205587	-0.00979956
545.637	-36339.9	-14524.8	2.73997	0.04	0.00266599	-0.00982097
545.654	-36339.8	-14524.7	2.74001	0.04	0.00603067	-0.0097401
545.671	-36339.8	-14524.7	2.74	0.04	0.00973693	-0.0107051
545.688	-36339.8	-14524.6	2.74	0.04	0.010066	-0.0127411
545.705	-36339.8	-14524.6	2.74	0.0400001	0.00999317	-0.0159739
545.722	-36339.8	-14524.5	2.74	0.0399999	0.00997948	-0.0184166
545.739	-36339.8	-14524.5	2.74	0.0400005	0.0100874	-0.0195803
545.756	-36339.8	-14524.4	2.74	0.0399981	0.0068918	-0.0196165
545.773	-36339.7	-14524.4	2.74	0.04	0.00333333	-0.0196078
545.79	-36339.7	-14524.4	2.74	0.04	0	-0.0196078
545.807	-36339.7	-14524.3	2.74	0.04	0	-0.0185185
545.824	-36339.7	-14524.3	2.74011	0.0364475	-6.3319e-06	-0.0161594
545.841	-36339.7	-14524.2	2.74354	0.033116	1.69547e-06	-0.0129034
545.858	-36339.6	-14524.2	2.74689	0.0299126	-4.49945e-07	-0.0107979
545.875	-36339.6	-14524.1	2.75018	0.0300434	3.02812e-07	-0.00975608
545.892	-36339.6	-14524.1	2.74995	0.0299884	-3.80954e-07	-0.00981671
545.909	-36339.6	-14524.1	2.75001	0.030003	1.21761e-06	-0.00980063
545.926	-36339.6	-14524	2.75	0.0299989	-6.96284e-06	-0.00980515
545.943	-36339.6	-14524	2.75	0.0300003	2.63715e-05	-0.00980359
545.96	-36339.5	-14523.9	2.75	0.0299999	-9.79268e-05	-0.00980401
545.977	-36339.5	-14523.9	2.75	0.03	0.000541332	-0.00980389
545.994	-36339.5	-14523.8	2.75	0.03	0.00413977	-0.00980393
546.011	-36339.5	-14523.8	2.75	0.03	0.00760678	-0.00980392
546.028	-36339.5	-14523.7	2.75	0.03	0.0103064	-0.00980392
546.045	-36339.5	-14523.7	2.75	0.03	0.00991823	-0.00980392
546.062	-36339.4	-14523.7	2.75	0.03	0.0100206	-0.00980392
546.079	-36339.4	-14523.6	2.74999	0.03	0.0099936	-0.00980392
546.096	-36339.4	-14523.6	2.75005	0.03	0.0100027	-0.00980392
546.113	-36339.4	-14523.5	2.7498	0.03	0.00999574	-0.00980392
546.13	-36339.4	-14523.5	2.7511	0.03	0.0100169	-0.00980392
546.147	-36339.4	-14523.5	2.7547	0.03	0.00993692	-0.00980392
546.164	-36339.3	-14523.4	2.75833	0.03	0.0102279	-0.00980392
546.181	-36339.3	-14523.4	2.76031	0.03	0.0086875	-0.00980392
546.198	-36339.3	-14523.3	2.75992	0.03	0.00511222	-0.00980392
546.215	-36339.3	-14523.3	2.76002	0.03	0.00144152	-0.00980392
546.232	-36339.3	-14523.2	2.75999	0.03	-0.000286916	-0.00980392
546.249	-36339.3	-14523.2	2.76	0.03	7.63046e-05	-0.00980392
546.266	-36339.2	-14523.1	2.76	0.03	-1.80222e-05	-0.00980392
546.283	-36339.2	-14523.1	2.76	0.03	5.01567e-06	-0.00980392
546.3	-36339.2	-14523.1	2.76	0.03	-1.44165e-06	-0.00980392
546.317	-36339.2	-14523	2.76	0.03	7.09973e-07	-0.00980392
546.334	-36339.2	-14523	2.76	0.03	-1.71597e-06	-0.00980392
546.351	-36339.2	-14522.9	2.76	0.03	6.14508e-06	-0.00980392
546.368	-36339.1	-14522.9	2.76	0.03	-2.05406e-05	-0.00980392
546.385	-36339.1	-14522.8	2.76	0.03	8.17513e-05	-0.00980392
546.402	-36339.1	-14522.8	2.76	0.03	-0.000306416	-0.00980392
546.419	-36339.1	-14522.7	2.76	0.03	0.00239322	-0.00980392
546.436	-36339.1	-14522.7	2.75998	0.03	0.00586023	-0.00980392
546.453	-36339.1	-14522.7	2.76007	0.03	0.00945867	-0.00980392
546.47	-36339	-14522.6	2.75979	0.03	0.0100979	-0.00980392
546.487	-36339	-14522.6	2.76267	0.03	0.00997361	-0.00980392
546.504	-36339	-14522.5	2.76603	0.03	0.010007	-0.00980392
546.521	-36339	-14522.5	2.76974	0.03	0.00999856	-0.00980392
546.538	-36339	-14522.4	2.77007	0.03	0.0100012	-0.00980392
546.555	-36339	-14522.4	2.76998	0.03	0.00999648	-0.00980394
546.572	-36338.9	-14522.4	2.77	0.03	0.0100069	-0.00980389
546.589	-36338.9	-14522.3	2.77	0.0299999	0.00997335	-0.00980406
546.606	-36338.9	-14522.3	2.77	0.0300005	0.0100997	-0.00980341
546.623	-36338.9	-14522.2	2.77	0.03	0.00666667	-0.00980392
546.64	-36338.9	-14522.2	2.77	0.03	0.00333333	-0.00980392
546.657	-36338.8	-14522.1	2.77	0.03	0	-0.00980392
546.674	-36338.8	-14522.1	2.77	0.0298921	2.42299e-05	-0.00861687
546.691	-36338.8	-14522	2.77	0.0264563	-6.47486e-06	-0.00636104
546.708	-36338.8	-14522	2.77	0.0231062	1.66945e-06	-0.00309328
546.725	-36338.8	-14522	2.77	0.0198215	-7.47417e-07	-0.000896889
546.742	-36338.8	-14521.9	2.77	0.0200477	-1.06077e-07	3.97025e-05
546.759	-36338.7	-14521.9	2.77	0.0199877	1.16828e-06	-1.02327e-05
546.776	-36338.7	-14521.8	2.77	0.0200046	-7.0696e-06	3.80964e-06
546.793	-36338.7	-14521.8	2.77	0.0199988	2.68711e-05	-1.01753e-06
546.81	-36338.7	-14521.7	2.77	0.0200003	-9.98073e-05	2.60303e-07
546.827	-36338.7	-14521.7	2.76999	0.0199999	0.000550902	-8.61005e-08
546.844	-36338.7	-14521.6	2.77004	0.02	0.00410357	2.27212e-08
546.861	-36338.6	-14521.6	2.76987	0.02	0.00774057	-4.7879e-09
546.878	-36338.6	-14521.6	2.77072	0.02	0.00958966	-3.13725e-09
546.895	-36338.6	-14521.5	2.77433	0.02	0.00558834	1.8199e-08
546.912	-36338.6	-14521.5	2.77785	0.02	0.00217207	-6.85346e-08
546.929	-36338.6	-14521.4	2.78032	0.02	-0.000324668	3.08924e-07
546.946	-36338.6	-14521.4	2.77992	0.02	8.65622e-05	-1.16454e-06
546.963	-36338.5	-14521.3	2.78002	0.02	-2.14965e-05	4.24814e-06
546.98	-36338.5	-14521.3	2.77999	0.02	6.23417e-06	-1.84682e-05
546.997	-36338.5	-14521.2	2.78	0.02	-1.66091e-06	6.95216e-05
547.014	-36338.5	-14521.2	2.78	0.02	4.06878e-07	-0.000342487
547.031	-36338.5	-14521.2	2.78	0.02	-1.15649e-07	-0.00195676
547.048	-36338.5	-14521.1	2.78	0.02	3.07853e-08	-0.00478909
547.065	-36338.4	-14521.1	2.78	0.02	-7.41803e-09	-0.00778028
547.082	-36338.4	-14521	2.78	0.02	2.07606e-09	-0.00945152
547.099	-36338.4	-14521	2.78	0.02	-5.49639e-10	-0.00986745
547.116	-36338.4	-14520.9	2.78	0.02	1.2104e-10	-0.00978892
547.133	-36338.4	-14520.9	2.78	0.02	2.10754e-12	-0.00980807
547.15	-36338.4	-14520.9	2.78	0.02	-1.33745e-10	-0.00980282
547.167	-36338.3	-14520.8	2.78	0.02	4.92017e-10	-0.00980417
547.184	-36338.3	-14520.8	2.78	0.02	-1.98953e-09	-0.00980385
547.201	-36338.3	-14520.7	2.78	0.02	6.70534e-09	-0.00980394
547.218	-36338.3	-14520.7	2.78	0.02	-2.67017e-08	-0.00980392
547.235	-36338.3	-14520.6	2.78	0.02	1.00086e-07	-0.00980392
547.252	-36338.3	-14520.6	2.78	0.02	-3.73642e-07	-0.00980392
547.269	-36338.2	-14520.5	2.78	0.02	1.20317e-06	-0.00980392
547.286	-36338.2	-14520.5	2.78	0.02	-4.74287e-06	-0.00980392
547.303	-36338.2	-14520.5	2.77998	0.02	2.06867e-05	-0.00980392
547.32	-36338.2	-14520.4	2.78006	0.02	-6.2939e-05	-0.00980392
547.337	-36338.2	-14520.4	2.77975	0.02	0.000247199	-0.00980392
547.354	-36338.2	-14520.3	2.78242	0.02	-0.00241638	-0.00980392
547.371	-36338.1	-14520.3	2.78602	0.02	-0.00602	-0.00980392
547.388	-36338.1	-14520.2	2.78962	0.02	-0.00962327	-0.00980392
547.405	-36338.1	-14520.2	2.79009	0.02	-0.0100946	-0.00980392
547.422	-36338.1	-14520.2	2.78998	0.02	-0.00998365	-0.00980392
547.439	-36338.1	-14520.1	2.79	0.02	-0.0100044	-0.00980392
547.456	-36338.1	-14520.1	2.79	0.02	-0.00999883	-0.00980392
547.473	-36338	-14520	2.79	0.02	-0.0100002	-0.00980392
547.49	-36338	-14520	2.79	0.02	-0.00999984	-0.00980392
547.507	-36338	-14519.9	2.79	0.02	-0.0100005	-0.00980392
547.524	-36338	-14519.9	2.79	0.02	-0.01	-0.00980392
547.541	-36338	-14519.9	2.79	0.02	-0.01	-0.00980392
547.558	-36337.9	-14519.8	2.79	0.02	-0.01	-0.00980392
547.575	-36337.9	-14519.8	2.79	0.02	-0.00989207	-0.00980417
547.592	-36337.9	-14519.7	2.79	0.02	-0.00645631	-0.00980297
547.609	-36337.9	-14519.7	2.79	0.02	-0.00310618	-0.00980749
547.626	-36337.9	-14519.6	2.79	0.02	0.000178453	-0.00977603
547.643	-36337.9	-14519.6	2.79	0.02	-4.76867e-05	-0.00991524
547.66	-36337.8	-14519.5	2.79	0.02	1.22905e-05	-0.0139523
547.677	-36337.8	-14519.5	2.79	0.02	-4.57576e-06	-0.0270123
547.694	-36337.8	-14519.4	2.79	0.02	1.22216e-06	-0.0489977
547.711	-36337.8	-14519.4	2.79	0.02	-3.12668e-07	-0.0774913
547.728	-36337.8	-14519.4	2.79	0.02	1.03505e-07	-0.111602
547.745	-36337.8	-14519.3	2.79	0.02	-2.76309e-08	-0.146908
547.762	-36337.7	-14519.3	2.79	0.02	7.00926e-09	-0.184061
547.779	-36337.7	-14519.2	2.79	0.02	-2.1761e-09	-0.216519
547.796	-36337.7	-14519.2	2.79	0.02	5.80569e-10	-0.238796
547.813	-36337.7	-14519.1	2.79	0.02	-1.45839e-10	-0.254972
547.83	-36337.7	-14519.1	2.79	0.02	4.34836e-11	-0.267487
547.847	-36337.7	-14519.1	2.79	0.02	-1.15935e-11	-0.276313
547.864	-36337.6	-14519	2.79	0.02	2.87908e-12	-0.283258
547.881	-36337.6	-14519	2.78998	0.02	-8.34959e-13	-0.288517
547.898	-36337.6	-14518.9	2.79006	0.02	2.22449e-13	-0.291941
547.915	-36337.6	-14518.9	2.78977	0.0200001	-5.44932e-14	-0.293682
547.932	-36337.6	-14518.8	2.79131	0.0199996	1.54845e-14	-0.293833
547.949	-36337.6	-14518.8	2.79489	0.0200013	-4.10549e-15	-0.292165
547.966	-36337.5	-14518.7	2.79856	0.0199952	9.30431e-16	-0.289232
547.983	-36337.5	-14518.7	2.80029	0.0200199	-1.62509e-17	-0.286195
548	-36337.5	-14518.6	2.79992	0.0199253	-9.09877e-16	-0.28485
548.017	-36337.5	-14518.6	2.80002	0.0202627	3.44392e-15	-0.283286
548.034	-36337.5	-14518.6	2.8	0.0182492	-1.41248e-14	-0.279908
548.051	-36337.5	-14518.5	2.8	0.0147415	5.30339e-14	-0.273926
548.068	-36337.4	-14518.5	2.8	0.0110001	-1.82874e-13	-0.26824
548.085	-36337.4	-14518.4	2.8	0.00977402	7.364e-13	-0.265155
548.102	-36337.4	-14518.4	2.8	0.01006	-2.76201e-12	-0.264692
548.119	-36337.4	-14518.3	2.8	0.00998668	9.26348e-12	-0.264088
548.136	-36337.4	-14518.3	2.8	0.0100036	-3.68768e-11	-0.262215
548.153	-36337.3	-14518.2	2.8	0.00999904	1.38222e-10	-0.259116
548.17	-36337.3	-14518.2	2.8	0.0100002	-4.45216e-10	-0.256428
548.187	-36337.3	-14518.2	2.8	0.00999994	1.75507e-09	-0.25502
548.204	-36337.3	-14518.1	2.8	0.01	-6.5745e-09	-0.254944
548.221	-36337.3	-14518.1	2.8	0.01	1.98602e-08	-0.254097
548.238	-36337.3	-14518	2.8	0.01	-7.76294e-08	-0.25212
548.255	-36337.2	-14518	2.8	0.01	2.90645e-07	-0.248921
548.272	-36337.2	-14517.9	2.8	0.01	-7.80676e-07	-0.246399
548.289	-36337.2	-14517.9	2.8	0.01	3.02898e-06	-0.245145
548.306	-36337.2	-14517.8	2.8	0.01	-1.13351e-05	-0.245131
548.323	-36337.2	-14517.8	2.8	0.01	2.28412e-05	-0.244106
548.34	-36337.2	-14517.8	2.8	0.01	-8.80456e-05	-0.241998
548.357	-36337.1	-14517.7	2.8	0.01	0.00310836	-0.238743
548.374	-36337.1	-14517.7	2.8	0.01	0.00666667	-0.236383
548.391	-36337.1	-14517.6	2.8	0.01	0.01	-0.235294
548.408	-36337.1	-14517.6	2.8	0.01	0.01	-0.235294
548.425	-36337.1	-14517.5	2.8	0.01	0.0100063	-0.235264
548.442	-36337.1	-14517.5	2.8	0.01	0.00999831	-0.234112
548.459	-36337	-14517.4	2.8	0.01	0.0100004	-0.23184
548.476	-36337	-14517.4	2.8	0.01	0.00999978	-0.228412
548.493	-36337	-14517.4	2.8	0.01	0.0100001	-0.226395
548.51	-36337	-14517.3	2.8	0.01	0.00999998	-0.225465
548.527	-36337	-14517.3	2.8	0.00999998	0.01	-0.225403
548.544	-36337	-14517.2	2.8	0.0100001	0.01	-0.224109
548.561	-36336.9	-14517.2	2.8	0.00999968	0.01	-0.221644
548.578	-36336.9	-14517.1	2.8	0.0100016	0.01	-0.218291
548.595	-36336.9	-14517.1	2.8	0.00999393	0.01	-0.216421
548.612	-36336.9	-14517	2.8	0.0100224	0.01	-0.215642
548.629	-36336.9	-14517	2.8	0.00989399	0.01	-0.215586
548.646	-36336.9	-14517	2.8	0.0104002	0.01	-0.213724
548.663	-36336.8	-14516.9	2.8	0.00822417	0.01	-0.205706
548.68	-36336.8	-14516.9	2.8	-0.00698613	0.01	-0.187645
548.697	-36336.8	-14516.8	2.8	-0.0335395	0.00999998	-0.162758
548.714	-36336.8	-14516.8	2.80002	-0.0642796	0.0100001	-0.132317
548.731	-36336.8	-14516.7	2.79993	-0.0978539	0.00999967	-0.0980004
548.748	-36336.8	-14516.7	2.80028	-0.136112	0.0100012	-0.0623201
548.765	-36336.7	-14516.6	2.79873	-0.177095	0.00999554	-0.0249224
548.782	-36336.7	-14516.6	2.79532	-0.209394	0.0100189	0.00739416
548.799	-36336.7	-14516.6	2.79025	-0.228176	0.00992901	0.0310439
548.816	-36336.7	-14516.5	2.78468	-0.243698	0.0102536	0.0495967
548.833	-36336.7	-14516.5	2.78166	-0.255887	0.00845304	0.0629842
548.85	-36336.7	-14516.4	2.77814	-0.263583	0.00499611	0.0718852
548.867	-36336.6	-14516.4	2.77515	-0.270656	0.000974413	0.0783105
548.884	-36336.6	-14516.3	2.76923	-0.275496	0.00140672	0.0839314
548.901	-36336.6	-14516.3	2.76486	-0.278862	0.00564565	0.0885992
548.918	-36336.6	-14516.3	2.75907	-0.280143	0.00707296	0.0933503
548.935	-36336.6	-14516.2	2.75458	-0.280222	0.00474766	0.0958258
548.952	-36336.5	-14516.2	2.74894	-0.278061	0.000843772	0.095457
548.969	-36336.5	-14516.1	2.74446	-0.274385	-0.000154934	0.0925444
548.986	-36336.5	-14516.1	2.73857	-0.270729	4.21601e-05	0.0898067
549.003	-36336.5	-14516	2.7341	-0.26976	-1.11683e-05	0.0884356
549.02	-36336.5	-14516	2.7309	-0.270275	2.36453e-06	0.0881982
549.037	-36336.5	-14516	2.72732	-0.267554	-6.3966e-07	0.0882475
549.054	-36336.4	-14515.9	2.72451	-0.264172	1.69138e-07	0.088224
549.071	-36336.4	-14515.9	2.71772	-0.26042	-3.32653e-08	0.0888465
549.088	-36336.4	-14515.8	2.71406	-0.259907	8.9578e-09	0.0942336
549.105	-36336.4	-14515.8	2.7077	-0.259971	-2.36336e-09	0.106751
549.122	-36336.4	-14515.7	2.70385	-0.260151	4.08519e-10	0.128979
549.139	-36336.4	-14515.7	2.69737	-0.257108	-1.09629e-10	0.151226
549.156	-36336.3	-14515.6	2.69365	-0.253765	2.88436e-11	0.170059
549.173	-36336.3	-14515.6	2.69022	-0.25012	-3.68615e-12	0.187386
549.19	-36336.3	-14515.6	2.68682	-0.249974	9.86915e-13	0.207766
549.207	-36336.3	-14515.5	2.68366	-0.249984	-2.58739e-13	0.234598
549.224	-36336.3	-14515.5	2.67667	-0.25	7.37845e-24	0.265795
549.241	-36336.3	-14515.4	2.67333	-0.246667	0	0.291939
549.258	-36336.2	-14515.4	2.67	-0.243333	0	0.312636
549.275	-36336.2	-14515.3	2.6665	-0.239902	1.1236e-15	0.32983
549.292	-36336.2	-14515.3	2.663	-0.240019	-3.00384e-16	0.341555
549.309	-36336.2	-14515.3	2.65635	-0.240022	7.7927e-17	0.35005
549.326	-36336.2	-14515.2	2.65299	-0.239768	-3.86716e-17	0.35442
549.343	-36336.2	-14515.2	2.64958	-0.236251	1.03339e-17	0.356216
549.36	-36336.1	-14515.1	2.64634	-0.232873	-2.66341e-18	0.354956
549.377	-36336.1	-14515.1	2.64226	-0.22976	9.91587e-19	0.353817
549.394	-36336.1	-14515.1	2.63582	-0.23007	-2.64847e-19	0.352863
549.411	-36336.1	-14515	2.63278	-0.229958	6.77565e-20	0.352986
549.428	-36336.1	-14515	2.62917	-0.230136	-2.24301e-20	0.352787
549.445	-36336.1	-14514.9	2.6259	-0.229463	5.98774e-21	0.351466
549.462	-36336	-14514.9	2.6225	-0.225813	-1.51894e-21	0.34888
549.479	-36336	-14514.8	2.619	-0.222182	4.71569e-22	0.345638
549.496	-36336	-14514.8	2.6157	-0.219742	-1.25812e-22	0.3436
549.513	-36336	-14514.8	2.61231	-0.220024	3.1604e-23	0.341472
549.53	-36336	-14514.7	2.60872	-0.220178	-9.42308e-24	0.338495
549.547	-36336	-14514.7	2.60579	-0.219112	2.51236e-24	0.33398
549.564	-36335.9	-14514.6	2.60091	-0.215403	-6.23909e-25	0.329421
549.581	-36335.9	-14514.6	2.59488	-0.211726	1.80939e-25	0.325628
549.598	-36335.9	-14514.6	2.59209	-0.209736	-4.82057e-26	0.324044
549.615	-36335.9	-14514.5	2.58852	-0.210009	1.18088e-26	0.323514
549.632	-36335.9	-14514.5	2.58508	-0.210233	-3.35519e-27	0.32318
549.649	-36335.9	-14514.4	2.58179	-0.20871	8.88324e-28	0.321595
549.666	-36335.8	-14514.4	2.57833	-0.204999	-1.9679e-28	0.318634
549.683	-36335.8	-14514.4	2.57488	-0.201295	-1.6556e-29	0.315631
549.7	-36335.8	-14514.3	2.5716	-0.199749	2.72598e-28	0.314178
549.717	-36335.8	-14514.3	2.56812	-0.200055	-1.01167e-27	0.313187
549.734	-36335.8	-14514.2	2.56468	-0.200004	4.14412e-27	0.311508
549.751	-36335.8	-14514.2	2.56141	-0.199927	-1.55585e-26	0.308615
549.768	-36335.8	-14514.2	2.55789	-0.200266	5.36492e-26	0.305126
549.785	-36335.7	-14514.1	2.55457	-0.198023	-2.16035e-25	0.301811
549.802	-36335.7	-14514.1	2.5509	-0.194553	8.10281e-25	0.298481
549.819	-36335.7	-14514	2.54979	-0.190796	-2.7176e-24	0.295768
549.836	-36335.7	-14514	2.55023	-0.189806	1.08184e-23	0.294305
549.853	-36335.7	-14514	2.54811	-0.190069	-4.05498e-23	0.294057
549.87	-36335.7	-14513.9	2.54179	-0.189927	1.30612e-22	0.294189
549.887	-36335.6	-14513.9	2.53469	-0.19025	-5.1488e-22	0.29338
549.904	-36335.6	-14513.8	2.53034	-0.187583	1.92874e-21	0.291496
549.921	-36335.6	-14513.8	2.53013	-0.18398	-5.82631e-21	0.288215
549.938	-36335.6	-14513.8	2.52737	-0.180376	2.27739e-20	0.284868
549.955	-36335.6	-14513.7	2.52391	-0.179907	-8.52655e-20	0.281657
549.972	-36335.6	-14513.7	2.52042	-0.180013	2.29024e-19	0.278143
549.989	-36335.6	-14513.6	2.51705	-0.180007	-8.88602e-19	0.27578
550.006	-36335.5	-14513.6	2.51374	-0.179958	3.32533e-18	0.27462
550.023	-36335.5	-14513.6	2.51021	-0.180087	-6.70086e-18	0.273508
550.04	-36335.5	-14513.5	2.50685	-0.176884	2.58297e-17	0.271412
550.057	-36335.5	-14513.5	2.50357	-0.173551	-9.66174e-17	0.268156
550.074	-36335.5	-14513.4	2.5	-0.17	4.42802e-26	0.264706
550.091	-36335.5	-14513.4	2.5	-0.166667	0	0.257081
550.108	-36335.4	-14513.4	2.49667	-0.15	6.3451e-25	0.242919
550.125	-36335.4	-14513.3	2.49311	-0.124933	2.22487e-14	0.218547
550.142	-36335.4	-14513.3	2.48991	-0.0951756	-8.48637e-14	0.194748
550.159	-36335.4	-14513.2	2.49002	-0.0756433	3.16968e-13	0.173059
550.176	-36335.4	-14513.2	2.48999	-0.057899	-2.48024e-12	0.152185
550.193	-36335.4	-14513.2	2.49	-0.0370372	9.42689e-12	0.127225
550.21	-36335.3	-14513.1	2.49	-0.00589762	-3.51281e-11	0.0865477
550.227	-36335.3	-14513.1	2.49	0.0292142	2.03223e-10	0.0201687
550.244	-36335.3	-14513	2.48999	0.0577803	-7.70272e-10	-0.0694315
550.261	-36335.3	-14513	2.49003	0.0806343	2.86045e-09	-0.177297
550.278	-36335.3	-14513	2.48987	0.100671	-1.4544e-08	-0.290567
550.295	-36335.3	-14512.9	2.49053	0.111847	5.50037e-08	-0.381507
550.312	-36335.3	-14512.9	2.49419	0.118375	-2.03323e-07	-0.460233
550.329	-36335.2	-14512.8	2.4978	0.124618	9.60348e-07	-0.532292
550.346	-36335.2	-14512.8	2.50032	0.127726	-3.6253e-06	-0.596903
550.363	-36335.2	-14512.8	2.49976	0.130277	1.33226e-05	-0.658638
550.38	-36335.2	-14512.7	2.50093	0.129917	-5.99534e-05	-0.713695
550.397	-36335.2	-14512.7	2.5045	0.130022	0.000225979	-0.756013
550.414	-36335.2	-14512.6	2.50814	0.129994	-0.00100013	-0.794408
550.431	-36335.2	-14512.6	2.51009	0.130003	-0.00474145	-0.83002
550.448	-36335.1	-14512.6	2.511	0.129995	-0.00824919	-0.860397
550.465	-36335.1	-14512.5	2.51482	0.130018	-0.0102627	-0.885685
550.482	-36335.1	-14512.5	2.51847	0.129924	-0.00992534	-0.903727
550.499	-36335.1	-14512.4	2.52034	0.130287	-0.0100199	-0.91337
550.516	-36335.1	-14512.4	2.51969	0.128558	-0.0099953	-0.917219
550.533	-36335.1	-14512.4	2.52155	0.124888	-0.010001	-0.916224
550.55	-36335	-14512.3	2.52507	0.121312	-0.0100011	-0.913868
550.567	-36335	-14512.3	2.52876	0.119772	-0.00999503	-0.911565
550.584	-36335	-14512.2	2.53034	0.120063	-0.0100206	-0.909901
550.601	-36335	-14512.2	2.52961	0.119983	-0.00992264	-0.909568
550.618	-36335	-14512.2	2.53193	0.120004	-0.0102668	-0.914797
550.635	-36335	-14512.1	2.53548	0.119999	-0.00802271	-0.925751
550.652	-36334.9	-14512.1	2.53908	0.120002	-0.00455361	-0.939001
550.669	-36334.9	-14512	2.54024	0.119995	-0.000794834	-0.949687
550.686	-36334.9	-14512	2.53968	0.12002	0.000188606	-0.957013
550.703	-36334.9	-14512	2.5422	0.119925	-4.9962e-05	-0.961137
550.72	-36334.9	-14511.9	2.54581	0.12024	1.05779e-05	-0.963037
550.737	-36334.9	-14511.9	2.54945	0.117563	-2.86156e-06	-0.960698
550.754	-36334.9	-14511.8	2.5502	0.114168	7.56652e-07	-0.956409
550.771	-36334.8	-14511.8	2.54977	0.110425	-1.48815e-07	-0.951725
550.788	-36334.8	-14511.8	2.55267	0.109892	4.00733e-08	-0.948241
550.805	-36334.8	-14511.7	2.55603	0.110029	-1.05726e-08	-0.945052
550.822	-36334.8	-14511.7	2.55974	0.109995	1.82754e-09	-0.941568
550.839	-36334.8	-14511.6	2.56006	0.110001	-4.90433e-10	-0.938324
550.856	-36334.8	-14511.6	2.56003	0.109999	1.29034e-10	-0.934146
550.873	-36334.7	-14511.6	2.55992	0.11	-1.64902e-11	-0.928472
550.89	-36334.7	-14511.5	2.56311	0.109998	4.41503e-12	-0.921964
550.907	-36334.7	-14511.5	2.56645	0.110006	-1.15749e-12	-0.915389
550.924	-36334.7	-14511.4	2.57	0.11	0	-0.909586
550.941	-36334.7	-14511.4	2.57	0.11	0	-0.90305
550.958	-36334.7	-14511.4	2.57	0.106667	2.30376e-24	-0.896514
550.975	-36334.6	-14511.3	2.57355	0.103108	5.02646e-15	-0.887288
550.992	-36334.6	-14511.3	2.57689	0.099912	-1.3436e-15	-0.87974
551.009	-36334.6	-14511.2	2.58008	0.100023	3.47921e-16	-0.872108
551.026	-36334.6	-14511.2	2.57997	0.0999887	-1.67599e-16	-0.865294
551.043	-36334.6	-14511.2	2.57994	0.100003	2.57003e-17	-0.860004
551.06	-36334.6	-14511.1	2.58026	0.0999993	6.45842e-17	-0.855762
551.077	-36334.5	-14511.1	2.58397	0.1	-4.38126e-16	-0.852385
551.094	-36334.5	-14511	2.58734	0.100001	1.67625e-15	-0.849008
551.111	-36334.5	-14511	2.5902	0.0999974	-6.22895e-15	-0.844394
551.128	-36334.5	-14510.9	2.58997	0.100013	3.16727e-14	-0.838318
551.145	-36334.5	-14510.9	2.58987	0.0999491	-1.19783e-13	-0.831984
551.162	-36334.5	-14510.9	2.5906	0.100188	4.4278e-13	-0.826542
551.179	-36334.5	-14510.8	2.59437	0.0990264	-2.09137e-12	-0.820847
551.196	-36334.4	-14510.8	2.59779	0.0966397	7.89488e-12	-0.812659
551.213	-36334.4	-14510.7	2.60027	0.0878764	-2.9013e-11	-0.791112
551.23	-36334.4	-14510.7	2.59986	0.0505416	1.30562e-10	-0.745284
551.247	-36334.4	-14510.7	2.60026	-0.0195845	-4.9212e-10	-0.673955
551.264	-36334.4	-14510.6	2.59894	-0.12018	1.7952e-09	-0.581585
551.281	-36334.4	-14510.6	2.5955	-0.218216	-7.80436e-09	-0.485406
551.298	-36334.3	-14510.5	2.59061	-0.296634	2.93787e-08	-0.404813
551.315	-36334.3	-14510.5	2.58512	-0.364598	-1.06181e-07	-0.330108
551.332	-36334.3	-14510.5	2.58048	-0.430141	4.49741e-07	-0.259447
551.349	-36334.3	-14510.4	2.57369	-0.493074	-1.69113e-06	-0.194196
551.366	-36334.3	-14510.4	2.56552	-0.556022	6.0407e-06	-0.129295
551.383	-36334.3	-14510.3	2.55303	-0.609925	-2.50688e-05	-0.0721476
551.4	-36334.2	-14510.3	2.53973	-0.649599	9.4174e-05	-0.0266425
551.417	-36334.2	-14510.2	2.5256	-0.687426	-0.000331325	0.0153188
551.434	-36334.2	-14510.2	2.5137	-0.72353	0.00203096	0.0534084
551.451	-36334.2	-14510.2	2.50458	-0.755035	0.00352852	0.0860306
551.468	-36334.2	-14510.1	2.49183	-0.780148	0.00359654	0.113884
551.485	-36334.2	-14510.1	2.4779	-0.79616	0.00111929	0.133369
551.502	-36334.2	-14510.1	2.46483	-0.80481	-0.000258072	0.146514
551.519	-36334.1	-14510	2.45081	-0.809309	5.73478e-05	0.155895
551.536	-36334.1	-14510	2.43718	-0.810182	-1.56052e-05	0.162046
551.553	-36334.1	-14509.9	2.42402	-0.809873	4.13385e-06	0.165863
551.57	-36334.1	-14509.9	2.40998	-0.810283	-8.75212e-07	0.168338
551.587	-36334.1	-14509.9	2.3964	-0.807426	2.36765e-07	0.170479
551.604	-36334.1	-14509.8	2.38325	-0.806167	-6.26053e-08	0.173787
551.621	-36334.1	-14509.8	2.36907	-0.811284	1.23129e-08	0.183834
551.638	-36334	-14509.7	2.35593	-0.827024	-3.31566e-09	0.198722
551.655	-36334	-14509.7	2.33949	-0.841167	8.74779e-10	0.2143
551.672	-36334	-14509.7	2.32509	-0.852502	-1.5121e-10	0.226475
551.689	-36334	-14509.6	2.30852	-0.856157	4.05784e-11	0.235501
551.706	-36334	-14509.6	2.29487	-0.862795	-1.06763e-11	0.24217
551.723	-36334	-14509.6	2.28084	-0.863372	1.3644e-12	0.248123
551.74	-36334	-14509.5	2.2674	-0.863434	-3.65299e-13	0.25044
551.757	-36333.9	-14509.5	2.25428	-0.860115	9.57703e-14	0.252616
551.774	-36333.9	-14509.5	2.23667	-0.86	0	0.253813
551.791	-36333.9	-14509.4	2.22333	-0.856667	0	0.254902
551.808	-36333.9	-14509.4	2.20667	-0.853333	0	0.254902
551.825	-36333.9	-14509.3	2.19255	-0.849786	-4.15893e-16	0.254908
551.842	-36333.9	-14509.3	2.17921	-0.846507	1.11185e-16	0.254886
551.859	-36333.9	-14509.3	2.16588	-0.843009	-2.88441e-17	0.253668
551.876	-36333.8	-14509.2	2.15142	-0.835806	1.4314e-17	0.250059
551.893	-36333.8	-14509.2	2.13493	-0.829266	-3.82502e-18	0.245631
551.91	-36333.8	-14509.2	2.12174	-0.822424	9.85843e-19	0.24147
551.927	-36333.8	-14509.1	2.10755	-0.815955	-3.67028e-19	0.239253
551.944	-36333.8	-14509.1	2.09437	-0.812317	9.8031e-20	0.237236
551.961	-36333.8	-14509.1	2.08086	-0.805873	-2.50796e-20	0.236089
551.978	-36333.8	-14509	2.06677	-0.802087	8.30232e-21	0.233511
551.995	-36333.7	-14509	2.05359	-0.795023	-2.21632e-21	0.230019
552.012	-36333.7	-14509	2.04002	-0.788404	5.62223e-22	0.225393
552.029	-36333.7	-14509	2.02598	-0.781154	-1.74548e-22	0.221388
552.046	-36333.7	-14508.9	2.01282	-0.775439	4.65683e-23	0.219413
552.063	-36333.7	-14508.9	1.99919	-0.772376	-1.1698e-23	0.217405
552.08	-36333.7	-14508.9	1.98517	-0.768717	3.48788e-24	0.216573
552.097	-36333.7	-14508.8	1.9721	-0.765743	-9.29932e-25	0.217425
552.114	-36333.7	-14508.8	1.95817	-0.761087	2.30935e-25	0.222405
552.131	-36333.7	-14508.8	1.94542	-0.753855	-6.69733e-26	0.232167
552.148	-36333.6	-14508.7	1.9363	-0.747086	1.7843e-26	0.245594
552.165	-36333.6	-14508.7	1.92439	-0.741555	-4.37107e-27	0.261861
552.182	-36333.6	-14508.7	1.91031	-0.738731	1.24241e-27	0.280012
552.199	-36333.6	-14508.6	1.89683	-0.733809	-3.30725e-28	0.301929
552.216	-36333.6	-14508.6	1.885	-0.726671	7.96932e-29	0.333181
552.233	-36333.6	-14508.6	1.87317	-0.719506	-2.23106e-29	0.370691
552.25	-36333.6	-14508.5	1.8597	-0.714669	5.9333e-30	0.41097
552.267	-36333.6	-14508.5	1.84558	-0.711543	-1.40078e-30	0.463681
552.284	-36333.5	-14508.5	1.83381	-0.707888	3.87447e-31	0.531562
552.301	-36333.5	-14508.5	1.82419	-0.705153	-1.02444e-31	0.606959
552.318	-36333.5	-14508.4	1.81399	-0.698998	2.1903e-32	0.686698
552.335	-36333.5	-14508.4	1.80149	-0.694597	6.77492e-34	0.756517
552.352	-36333.5	-14508.4	1.78816	-0.688932	-2.51695e-32	0.815688
552.369	-36333.5	-14508.3	1.77391	-0.684467	8.98101e-32	0.876214
552.386	-36333.5	-14508.3	1.7627	-0.678571	-3.58943e-31	0.937303
552.403	-36333.5	-14508.3	1.75307	-0.674112	1.34576e-30	0.99971
552.42	-36333.5	-14508.3	1.74247	-0.670875	-4.3348e-30	1.06274
552.437	-36333.5	-14508.2	1.73233	-0.667424	1.70881e-29	1.11339
552.454	-36333.4	-14508.2	1.72235	-0.664137	-6.40119e-29	1.15058
552.471	-36333.4	-14508.2	1.71206	-0.660638	1.93366e-28	1.17886
552.488	-36333.4	-14508.2	1.69906	-0.657165	-7.5583e-28	1.19888
552.505	-36333.4	-14508.1	1.68579	-0.654231	2.82983e-27	1.21084
552.522	-36333.4	-14508.1	1.6715	-0.647399	-7.60096e-27	1.21839
552.539	-36333.4	-14508.1	1.66108	-0.643633	2.94913e-26	1.22098
552.556	-36333.4	-14508	1.65124	-0.640428	-1.10363e-25	1.22219
552.573	-36333.4	-14508	1.64061	-0.636869	2.22391e-25	1.22124
552.59	-36333.4	-14508	1.63058	-0.633525	-8.57247e-25	1.21912
552.607	-36333.3	-14508	1.62061	-0.630206	3.20658e-24	1.21588
552.624	-36333.3	-14507.9	1.61	-0.626667	0	1.21242
552.641	-36333.3	-14507.9	1.6	-0.623333	0	1.20806
552.658	-36333.3	-14507.9	1.59	-0.62	0	1.2037
552.675	-36333.3	-14507.9	1.57939	-0.619918	-7.384e-22	1.19796
552.692	-36333.3	-14507.8	1.56942	-0.616442	2.8165e-21	1.19362
552.709	-36333.3	-14507.8	1.55938	-0.613137	-1.05197e-20	1.18813
552.726	-36333.3	-14507.8	1.54878	-0.60959	8.23152e-20	1.1822
552.743	-36333.3	-14507.8	1.53885	-0.606284	-3.12864e-19	1.17448
552.76	-36333.3	-14507.7	1.52877	-0.602921	1.16585e-18	1.1668
552.777	-36333.2	-14507.7	1.51818	-0.599393	-6.74465e-18	1.15886
552.794	-36333.2	-14507.7	1.50827	-0.59609	2.55641e-17	1.15249
552.811	-36333.2	-14507.7	1.49814	-0.592717	-9.4934e-17	1.14584
552.828	-36333.2	-14507.7	1.48758	-0.589181	4.82694e-16	1.13896
552.845	-36333.2	-14507.6	1.47769	-0.585943	-1.82549e-15	1.13243
552.862	-36333.2	-14507.6	1.46752	-0.58234	6.74798e-15	1.12603
552.879	-36333.2	-14507.6	1.45698	-0.579861	-3.18725e-14	1.12035
552.896	-36333.2	-14507.6	1.44712	-0.579384	1.20318e-13	1.1151
552.913	-36333.2	-14507.5	1.43689	-0.575542	-4.42158e-13	1.1089
552.93	-36333.2	-14507.5	1.42639	-0.572161	1.98976e-12	1.1007
552.947	-36333.2	-14507.5	1.41654	-0.56882	-7.49991e-12	1.09318
552.964	-36333.1	-14507.5	1.40624	-0.565489	2.73588e-11	1.08564
552.981	-36333.1	-14507.4	1.39589	-0.561641	-1.18939e-10	1.07934
552.998	-36333.1	-14507.4	1.38562	-0.559986	4.47732e-10	1.07404
553.015	-36333.1	-14507.4	1.37713	-0.558847	-1.6182e-09	1.06851
553.032	-36333.1	-14507.4	1.36858	-0.555069	6.85406e-09	1.06225
553.049	-36333.1	-14507.4	1.36025	-0.551475	-2.57729e-08	1.05619
553.066	-36333.1	-14507.3	1.35169	-0.549961	9.20604e-08	1.05068
553.083	-36333.1	-14507.3	1.34297	-0.548698	-3.82048e-07	1.04484
553.1	-36333.1	-14507.3	1.33514	-0.543825	1.43521e-06	1.03591
553.117	-36333.1	-14507.3	1.32427	-0.533335	-5.04939e-06	1.02027
553.134	-36333.1	-14507.3	1.31415	-0.515493	2.0612e-05	0.998801
553.151	-36333.1	-14507.2	1.30388	-0.493002	-7.73665e-05	0.975145
553.168	-36333	-14507.2	1.29563	-0.470368	0.000266773	0.95029
553.185	-36333	-14507.2	1.28903	-0.451205	-0.00197729	0.924026
553.202	-36333	-14507.2	1.28237	-0.423611	-0.00544639	0.89279
553.219	-36333	-14507.1	1.27548	-0.380867	-0.00920517	0.849681
553.236	-36333	-14507.1	1.26832	-0.332987	-0.0101886	0.801796
553.253	-36333	-14507.1	1.26417	-0.290686	-0.00995004	0.751243
553.27	-36333	-14507.1	1.26087	-0.233441	-0.0100106	0.687141
553.287	-36333	-14507.1	1.25739	-0.156701	-0.00999711	0.610615
553.304	-36333	-14507	1.25428	-0.0680015	-0.0100009	0.527085
553.321	-36333	-14507	1.25021	0.0193322	-0.00999954	0.439472
553.338	-36333	-14507	1.25255	0.0917701	-0.0100013	0.3638
553.355	-36333	-14507	1.2561	0.155662	-0.00999541	0.297443
553.372	-36333	-14507	1.25962	0.218842	-0.0100123	0.226297
553.389	-36333	-14507	1.2628	0.288389	-0.00995231	0.156391
553.406	-36332.9	-14506.9	1.26913	0.358199	-0.0101785	0.0847465
553.423	-36332.9	-14506.9	1.27626	0.429601	-0.00689382	0.0156505
553.44	-36332.9	-14506.9	1.28297	0.480919	-0.00354369	-0.0386494
553.457	-36332.9	-14506.9	1.2895	0.517956	-0.00010793	-0.080587
553.474	-36332.9	-14506.9	1.3	0.55	3.05911e-15	-0.114379
553.491	-36332.9	-14506.8	1.31	0.57	0	-0.139434
553.508	-36332.9	-14506.8	1.32	0.586667	0	-0.157952
553.525	-36332.9	-14506.8	1.33061	0.597155	4.65752e-07	-0.172822
553.542	-36332.9	-14506.8	1.34058	0.60359	-1.24514e-07	-0.182438
553.559	-36332.9	-14506.7	1.35062	0.606882	3.2302e-08	-0.191094
553.576	-36332.9	-14506.7	1.36122	0.610183	-1.603e-08	-0.1979
553.593	-36332.8	-14506.7	1.37115	0.609955	4.28358e-09	-0.203079
553.61	-36332.8	-14506.7	1.38123	0.609996	-1.10403e-09	-0.206279
553.627	-36332.8	-14506.7	1.39182	0.61009	4.11029e-10	-0.209651
553.644	-36332.8	-14506.6	1.40173	0.609622	-1.09783e-10	-0.211608
553.661	-36332.8	-14506.6	1.41186	0.606028	2.80862e-11	-0.212432
553.678	-36332.8	-14506.6	1.42242	0.602375	-9.29764e-12	-0.212623
553.695	-36332.8	-14506.6	1.43231	0.599911	2.48202e-12	-0.213589
553.712	-36332.8	-14506.5	1.44248	0.599426	-6.29624e-13	-0.213578
553.729	-36332.8	-14506.5	1.45302	0.59578	1.95473e-13	-0.212999
553.746	-36332.8	-14506.5	1.46288	0.591515	-5.21511e-14	-0.210887
553.763	-36332.8	-14506.5	1.47311	0.585302	1.31004e-14	-0.209887
553.78	-36332.8	-14506.5	1.48361	0.582228	-3.90603e-15	-0.209018
553.797	-36332.7	-14506.4	1.49346	0.578819	1.04142e-15	-0.209254
553.814	-36332.7	-14506.4	1.50374	0.575427	-2.58621e-16	-0.208816
553.831	-36332.7	-14506.4	1.5142	0.571931	7.50023e-17	-0.207603
553.848	-36332.7	-14506.4	1.52404	0.568654	-1.99821e-17	-0.206453
553.865	-36332.7	-14506.3	1.53437	0.565205	4.89509e-18	-0.205801
553.882	-36332.7	-14506.3	1.54478	0.561761	-1.39135e-18	-0.205888
553.899	-36332.7	-14506.3	1.55465	0.558371	3.70373e-19	-0.205947
553.916	-36332.7	-14506.3	1.56493	0.555308	-8.92472e-20	-0.205494
553.933	-36332.7	-14506.2	1.57564	0.549768	2.49853e-20	-0.203712
553.95	-36332.7	-14506.2	1.5837	0.544607	-6.64461e-21	-0.201386
553.967	-36332.6	-14506.2	1.59043	0.541532	1.56875e-21	-0.19967
553.984	-36332.6	-14506.2	1.59704	0.537994	-4.3405e-22	-0.199281
554.001	-36332.6	-14506.1	1.60557	0.534739	1.15304e-22	-0.19937
554.018	-36332.6	-14506.1	1.61631	0.531245	-2.65228e-23	-0.19932
554.035	-36332.6	-14506.1	1.62652	0.527824	7.27072e-24	-0.199437
554.052	-36332.6	-14506.1	1.63641	0.524529	-1.92896e-24	-0.198714
554.069	-36332.6	-14506	1.64682	0.521062	4.28646e-25	-0.197492
554.086	-36332.6	-14506	1.65739	0.517528	-1.16641e-25	-0.196399
554.103	-36332.6	-14506	1.6648	0.514713	3.08985e-26	-0.195309
554.12	-36332.6	-14505.9	1.67171	0.508217	-6.54177e-27	-0.194197
554.137	-36332.5	-14505.9	1.67822	0.50392	1.7697e-27	-0.192958
554.154	-36332.5	-14505.9	1.68747	0.500854	-4.67943e-28	-0.192861
554.171	-36332.5	-14505.9	1.69811	0.497278	9.20329e-29	-0.191956
554.188	-36332.5	-14505.8	1.70848	0.493907	-2.47829e-29	-0.190839
554.205	-36332.5	-14505.8	1.71553	0.490626	6.53854e-30	-0.189634
554.222	-36332.5	-14505.8	1.72255	0.487026	-1.13022e-30	-0.189611
554.239	-36332.5	-14505.8	1.72903	0.483919	3.03303e-31	-0.187707
554.256	-36332.5	-14505.7	1.7389	0.477362	-7.97997e-32	-0.184529
554.273	-36332.5	-14505.7	1.74629	0.473502	1.01982e-32	-0.180971
554.29	-36332.5	-14505.7	1.75296	0.470202	-2.73043e-33	-0.179787
554.307	-36332.4	-14505.6	1.7595	0.466868	7.15835e-34	-0.179607
554.324	-36332.4	-14505.6	1.77	0.463333	-2.04127e-44	-0.186275
554.341	-36332.4	-14505.6	1.78	0.46	0	-0.205882
554.358	-36332.4	-14505.6	1.78667	0.456667	-1.42467e-45	-0.242919
554.375	-36332.4	-14505.5	1.79371	0.452996	-3.10859e-36	-0.290529
554.392	-36332.4	-14505.5	1.80052	0.446362	8.3105e-37	-0.341841
554.409	-36332.4	-14505.5	1.81052	0.443157	-2.15595e-37	-0.399322
554.426	-36332.4	-14505.4	1.81742	0.43958	1.0699e-37	-0.471341
554.443	-36332.4	-14505.4	1.82412	0.436287	-2.85901e-38	-0.536621
554.46	-36332.3	-14505.4	1.83082	0.432921	7.36869e-39	-0.594924
554.477	-36332.3	-14505.4	1.83788	0.429394	-2.74335e-39	-0.649899
554.494	-36332.3	-14505.3	1.84449	0.426088	7.32733e-40	-0.705709
554.511	-36332.3	-14505.3	1.85124	0.422724	-1.87457e-40	-0.777875
554.528	-36332.3	-14505.3	1.85828	0.419145	6.20557e-41	-0.867105
554.545	-36332.3	-14505.2	1.86487	0.41608	-1.65659e-41	-0.959075
554.562	-36332.3	-14505.2	1.87165	0.411783	4.20234e-42	-1.04663
554.579	-36332.3	-14505.2	1.87868	0.405287	-1.30466e-42	-1.13064
554.596	-36332.3	-14505.2	1.88526	0.402472	3.48075e-43	-1.21204
554.613	-36332.2	-14505.1	1.89207	0.398939	-8.74366e-44	-1.30882
554.63	-36332.2	-14505.1	1.89907	0.39547	2.60702e-44	-1.41478
554.647	-36332.2	-14505.1	1.90564	0.392182	-6.95078e-45	-1.50607
554.664	-36332.2	-14505	1.91249	0.388735	1.72613e-45	-1.58999
554.681	-36332.2	-14505	1.91947	0.385351	-5.00592e-46	-1.66995
554.698	-36332.2	-14505	1.92603	0.381669	1.33368e-46	-1.75011
554.715	-36332.2	-14504.9	1.93291	0.379966	-3.26715e-47	-1.83562
554.732	-36332.2	-14504.9	1.93985	0.378779	9.2864e-48	-1.91466
554.749	-36332.1	-14504.9	1.94644	0.375023	-2.472e-48	-1.97296
554.766	-36332.1	-14504.8	1.95325	0.371697	5.95667e-49	-2.01751
554.783	-36332.1	-14504.8	1.96059	0.368178	-1.66761e-49	-2.05164
554.8	-36332.1	-14504.8	1.96502	0.365023	4.43485e-50	-2.08087
554.817	-36332.1	-14504.8	1.97013	0.361131	-1.04704e-50	-2.1101
554.834	-36332.1	-14504.7	1.97741	0.36002	2.897e-51	-2.13354
554.851	-36332.1	-14504.7	1.98375	0.358358	-7.6958e-52	-2.14832
554.868	-36332.1	-14504.7	1.99118	0.354511	1.77022e-52	-2.15704
554.885	-36332.1	-14504.6	1.99546	0.35118	-4.85274e-53	-2.16152
554.902	-36332	-14504.6	2.00067	0.347839	1.28745e-53	-2.16275
554.919	-36332	-14504.6	2.00801	0.344458	-2.86093e-54	-2.16022
554.936	-36332	-14504.5	2.01462	0.340616	7.78506e-55	-2.15615
554.953	-36332	-14504.5	2.02173	0.340139	-2.06227e-55	-2.15016
554.97	-36332	-14504.5	2.02565	0.33766	4.36621e-56	-2.1434
554.987	-36332	-14504.4	2.03195	0.334055	-1.18116e-56	-2.1349
555.004	-36332	-14504.4	2.03567	0.330825	3.12322e-57	-2.12716
555.021	-36332	-14504.4	2.04224	0.327264	-6.1426e-58	-2.11815
555.038	-36331.9	-14504.3	2.04595	0.323988	1.6541e-58	-2.11023
555.055	-36331.9	-14504.3	2.05228	0.320317	-4.36405e-59	-2.10261
555.072	-36331.9	-14504.3	2.05619	0.320091	7.5435e-60	-2.09561
555.089	-36331.9	-14504.3	2.06247	0.317135	-2.02435e-60	-2.08803
555.106	-36331.9	-14504.2	2.06923	0.313716	5.32612e-61	-2.08052
555.123	-36331.9	-14504.2	2.07622	0.31021	-6.80665e-62	-2.07131
555.14	-36331.9	-14504.2	2.08307	0.30685	1.82238e-62	-2.06365
555.157	-36331.9	-14504.1	2.08636	0.303567	-4.77774e-63	-2.05497
555.174	-36331.8	-14504.1	2.09333	0.3	0	-2.04684
555.191	-36331.8	-14504	2.09667	0.3	0	-2.03813
555.208	-36331.8	-14504	2.10333	0.296667	9.50891e-75	-2.03159
555.225	-36331.8	-14504	2.10697	0.293112	2.07479e-65	-2.02949
555.242	-36331.8	-14503.9	2.11365	0.289904	-5.54672e-66	-2.03543
555.259	-36331.8	-14503.9	2.11684	0.290049	1.43896e-66	-2.04891
555.276	-36331.8	-14503.9	2.12045	0.289779	-7.14089e-67	-2.06767
555.293	-36331.7	-14503.8	2.12362	0.28616	1.90821e-67	-2.08725
555.31	-36331.7	-14503.8	2.12742	0.283228	-4.91812e-68	-2.10391
555.327	-36331.7	-14503.8	2.13411	0.277573	1.83101e-68	-2.10847
555.344	-36331.7	-14503.7	2.13765	0.250541	-4.89052e-69	-2.09399
555.361	-36331.7	-14503.7	2.1442	0.203121	1.25116e-69	-2.06228
[truncated: 79 more rows]
