# Supplementary material for: Extraction of driving behavior primitives considering driver expectation and vehicle dynamics
Source: PLoS One. 2025 Dec 31;20(12):e0340123. doi: 10.1371/journal.pone.0340123 (PMC12755792; doi:10.1371/journal.pone.0340123)
Supplement: S1 File — (ZIP) [file pone.0340123.s001.zip › DataSetForPimitiveExaction-1/straight driving/d1c17_s_2.xlsx]

## Sheet: Sheet1
629.056	-36276.5	-14498.5	4.94367	-1.3095	-0.0202385	1.33456
629.073	-36276.5	-14498.6	4.92294	-1.26359	-0.0285912	1.28727
629.09	-36276.4	-14498.6	4.9024	-1.21716	-0.0300575	1.24118
629.107	-36276.3	-14498.6	4.8828	-1.16893	-0.0321684	1.19363
629.124	-36276.2	-14498.6	4.86131	-1.11301	-0.0355882	1.14158
629.141	-36276.2	-14498.7	4.84402	-1.06323	-0.041909	1.09461
629.158	-36276.1	-14498.7	4.82471	-1.02453	-0.0459141	1.05684
629.175	-36276	-14498.7	4.80637	-0.994386	-0.0496974	1.02629
629.192	-36275.9	-14498.8	4.78929	-0.973042	-0.047675	1.00438
629.209	-36275.8	-14498.8	4.77597	-0.956531	-0.0412323	0.985915
629.226	-36275.8	-14498.8	4.7586	-0.935922	-0.0341932	0.965636
629.243	-36275.7	-14498.8	4.745	-0.913137	-0.0272702	0.940978
629.26	-36275.6	-14498.9	4.72855	-0.883418	-0.0237224	0.914084
629.277	-36275.5	-14498.9	4.71422	-0.858013	-0.0201274	0.884954
629.294	-36275.5	-14498.9	4.69758	-0.837548	-0.0199645	0.863852
629.311	-36275.4	-14498.9	4.68411	-0.824415	-0.0200152	0.843413
629.328	-36275.3	-14499	4.67	-0.796667	-0.02	0.814815
629.345	-36275.2	-14499	4.65667	-0.753333	-0.02	0.769063
629.362	-36275.2	-14499	4.64333	-0.683333	-0.0166667	0.706972
629.379	-36275.1	-14499.1	4.63284	-0.601937	-0.0130998	0.629443
629.396	-36275	-14499.1	4.62634	-0.525741	-0.00994431	0.556918
629.413	-36274.9	-14499.1	4.61944	-0.45595	-0.00990122	0.487016
629.43	-36274.9	-14499.1	4.60891	-0.384481	-0.00622459	0.413043
629.447	-36274.8	-14499.2	4.60285	-0.307924	-0.00289604	0.3424
629.464	-36274.7	-14499.2	4.59961	-0.234346	0.000156233	0.270439
629.481	-36274.6	-14499.2	4.59608	-0.16227	-5.81301e-05	0.203859
629.498	-36274.6	-14499.2	4.59265	-0.111943	1.53941e-05	0.151938
629.515	-36274.5	-14499.3	4.5898	-0.0697068	-3.44674e-06	0.110926
629.532	-36274.4	-14499.3	4.59007	-0.0368116	-1.36857e-06	0.0783866
629.549	-36274.4	-14499.3	4.58998	-0.0157253	9.8006e-06	0.0565004
629.566	-36274.3	-14499.4	4.59	0.000227202	-3.74376e-05	0.0399895
629.583	-36274.2	-14499.4	4.59	0.0134434	0.000177221	0.0272433
629.6	-36274.1	-14499.4	4.59	0.0220719	-0.000753912	0.0182716
629.617	-36274.1	-14499.4	4.59	0.0288689	-0.00422482	0.0112112
629.634	-36274	-14499.5	4.58999	0.0348038	-0.00894919	0.00587816
629.651	-36273.9	-14499.5	4.59005	0.03796	-0.014798	0.0022984
629.668	-36273.8	-14499.5	4.5898	0.0402676	-0.0180192	0.000559697
629.685	-36273.8	-14499.5	4.5911	0.0399867	-0.0203384	-3.1664e-05
629.702	-36273.7	-14499.6	4.5947	0.0397626	-0.0199098	-0.000268229
629.719	-36273.6	-14499.6	4.59833	0.041211	-0.0200222	-0.00189703
629.736	-36273.6	-14499.6	4.60031	0.0449289	-0.0199934	-0.0048122
629.753	-36273.5	-14499.6	4.59992	0.0484709	-0.020003	-0.00772243
629.77	-36273.4	-14499.7	4.60002	0.0502493	-0.0199948	-0.00939288
629.787	-36273.3	-14499.7	4.59999	0.0499302	-0.0200201	-0.00988087
629.804	-36273.3	-14499.7	4.6	0.0500186	-0.0199249	-0.00978346
629.821	-36273.2	-14499.8	4.6	0.0499956	-0.020264	-0.00980875
629.838	-36273.1	-14499.8	4.60001	0.0500012	-0.0182438	-0.00980258
629.855	-36273	-14499.8	4.59998	0.0499997	-0.0147617	-0.00980428
629.872	-36273	-14499.8	4.60007	0.0500001	-0.0109304	-0.00980384
629.889	-36272.9	-14499.9	4.59972	0.05	-0.0100547	-0.00980394
629.906	-36272.8	-14499.9	4.60196	0.05	-0.00810429	-0.00980392
629.923	-36272.7	-14499.9	4.60561	0.05	-0.00437991	-0.00980392
629.94	-36272.7	-14499.9	4.60929	0.05	-0.000712071	-0.00980392
629.957	-36272.6	-14500	4.61017	0.05	0.000167493	-0.00980392
629.974	-36272.5	-14500	4.60997	0.05	-3.97705e-05	-0.00980392
629.991	-36272.4	-14500	4.61001	0.05	2.7693e-05	-0.00980392
630.008	-36272.4	-14500	4.61	0.05	-7.0624e-05	-0.00980392
630.025	-36272.3	-14500.1	4.61	0.05	0.000206238	-0.00980392
630.042	-36272.2	-14500.1	4.61	0.05	-0.00266607	-0.00980392
630.059	-36272.1	-14500.1	4.61	0.05	-0.006031	-0.00980392
630.076	-36272.1	-14500.1	4.60999	0.05	-0.00973592	-0.00980392
630.093	-36272	-14500.2	4.61005	0.05	-0.01007	-0.00980392
630.11	-36271.9	-14500.2	4.60982	0.05	-0.0099784	-0.00980392
630.127	-36271.9	-14500.2	4.61311	0.05	-0.0100092	-0.00980393
630.144	-36271.8	-14500.2	4.61646	0.05	-0.00997275	-0.00980388
630.161	-36271.7	-14500.3	4.61989	0.0499999	-0.0100998	-0.00980406
630.178	-36271.6	-14500.3	4.62	0.05	-0.00666667	-0.00980392
630.195	-36271.6	-14500.3	4.62	0.05	-0.00333333	-0.00980392
630.212	-36271.5	-14500.4	4.62	0.05	0	-0.00980392
630.229	-36271.4	-14500.4	4.62	0.05	0	-0.00980392
630.246	-36271.3	-14500.4	4.62	0.0498947	6.47796e-06	-0.00861962
630.263	-36271.3	-14500.4	4.62	0.0464461	-1.68056e-06	-0.00635051
630.28	-36271.2	-14500.5	4.62	0.0428798	8.34105e-07	-0.00292038
630.297	-36271.1	-14500.5	4.62002	0.0398423	-2.23347e-07	-0.000909573
630.314	-36271	-14500.5	4.61994	0.0400406	5.92626e-08	4.15619e-05
630.331	-36271	-14500.5	4.62038	0.0399849	-3.1939e-08	-1.54734e-05
630.348	-36270.9	-14500.6	4.62395	0.040004	4.57176e-08	4.13286e-06
630.365	-36270.8	-14500.6	4.62737	0.039999	-1.50026e-07	-1.05732e-06
630.382	-36270.7	-14500.6	4.63028	0.0400003	7.55864e-07	3.50015e-07
630.399	-36270.7	-14500.6	4.62993	0.0399999	-2.85688e-06	-9.34372e-08
630.416	-36270.6	-14500.7	4.63002	0.04	1.05601e-05	2.37026e-08
630.433	-36270.5	-14500.7	4.62999	0.04	-4.9878e-05	-7.35872e-09
630.45	-36270.5	-14500.7	4.63	0.04	0.000188289	1.96326e-09
630.467	-36270.4	-14500.8	4.63	0.04	-0.000793669	-4.93172e-10
630.484	-36270.3	-14500.8	4.63	0.04	-0.00455885	1.47045e-10
630.501	-36270.2	-14500.8	4.63	0.04	-0.00800295	-3.92048e-11
630.518	-36270.1	-14500.8	4.62998	0.04	-0.0103388	9.73593e-12
630.535	-36270.1	-14500.9	4.63007	0.04	-0.00960934	-2.82351e-12
630.552	-36270	-14500.9	4.62974	0.04	-0.0114327	7.52239e-13
630.569	-36269.9	-14500.9	4.63122	0.04	-0.0133491	-1.84279e-13
630.586	-36269.9	-14500.9	4.63493	0.04	-0.0148786	5.23784e-14
630.603	-36269.8	-14501	4.63847	0.04	-0.0166807	-1.39429e-14
630.62	-36269.7	-14501	4.64025	0.04	-0.018264	3.35946e-15
630.637	-36269.6	-14501	4.63993	0.04	-0.0202931	-9.39319e-16
630.654	-36269.6	-14501.1	4.64002	0.04	-0.0202074	2.45375e-16
630.671	-36269.5	-14501.1	4.64	0.04	-0.0183498	-4.22917e-17
630.688	-36269.4	-14501.1	4.64	0.04	-0.0146965	-5.20955e-17
630.705	-36269.3	-14501.1	4.64	0.04	-0.0111058	2.5253e-16
630.722	-36269.3	-14501.2	4.64	0.04	-0.00979916	-8.84736e-16
630.739	-36269.2	-14501.2	4.64001	0.04	-0.0100552	3.56641e-15
630.756	-36269.1	-14501.2	4.63998	0.04	-0.00998501	-1.33774e-14
630.773	-36269	-14501.2	4.64007	0.04	-0.0100045	4.48667e-14
630.79	-36269	-14501.3	4.63973	0.04	-0.00999392	-1.78609e-13
630.807	-36268.9	-14501.3	4.64218	0.04	-0.0100197	6.69465e-13
630.824	-36268.8	-14501.3	4.64581	0.04	-0.00993726	-2.15636e-12
630.841	-36268.7	-14501.3	4.64946	0.04	-0.0102471	8.50052e-12
630.858	-36268.7	-14501.4	4.65013	0.04	-0.00758366	-3.18429e-11
630.875	-36268.6	-14501.4	4.64997	0.04	-0.00397992	9.61908e-11
630.892	-36268.5	-14501.4	4.65001	0.04	-0.000377032	-3.7599e-10
630.909	-36268.4	-14501.5	4.65	0.04	9.56744e-05	1.40771e-09
630.926	-36268.4	-14501.5	4.65	0.04	-1.93337e-05	-3.78112e-09
630.943	-36268.3	-14501.5	4.65	0.04	1.59803e-05	1.46706e-08
630.96	-36268.2	-14501.5	4.65	0.04	-4.45407e-05	-5.49002e-08
630.977	-36268.1	-14501.6	4.65	0.04	8.75758e-05	1.10629e-07
630.994	-36268.1	-14501.6	4.65	0.04	-0.00311607	-4.2644e-07
631.011	-36268	-14501.6	4.64999	0.04	-0.00644751	1.59513e-06
631.028	-36267.9	-14501.6	4.65	0.04	-0.01	0
631.045	-36267.9	-14501.7	4.65	0.04	-0.01	0
631.062	-36267.8	-14501.7	4.65333	0.04	-0.01	-0.00108932
631.079	-36267.7	-14501.7	4.65689	0.04	-0.00999804	-0.00344843
631.096	-36267.6	-14501.7	4.66009	0.04	-0.0100007	-0.00670431
631.113	-36267.5	-14501.8	4.65998	0.04	-0.0099993	-0.00881056
631.13	-36267.5	-14501.8	4.66001	0.04	-0.0100045	-0.00984689
631.147	-36267.4	-14501.8	4.66	0.04	-0.00998319	-0.00980966
631.164	-36267.3	-14501.9	4.66	0.04	-0.0100626	-0.00973607
631.181	-36267.3	-14501.9	4.66	0.04	-0.00961973	-0.0084124
631.198	-36267.2	-14501.9	4.66	0.04	-0.00605403	-0.0059943
631.215	-36267.1	-14501.9	4.66	0.04	-0.00263419	-0.00276292
631.232	-36267	-14502	4.66	0.04	0.000280147	-0.000709842
631.249	-36267	-14502	4.65999	0.04	-7.47857e-05	2.23622e-05
631.266	-36266.9	-14502	4.66003	0.04	1.89714e-05	0.000148751
631.283	-36266.8	-14502	4.65983	0.04	-5.89097e-06	0.00161103
631.3	-36266.7	-14502.1	4.66071	0.04	1.57579e-06	0.00419177
631.317	-36266.6	-14502.1	4.66439	0.04	-4.10995e-07	0.00735464
631.334	-36266.6	-14502.1	4.66804	0.04	1.90901e-07	0.0092396
631.351	-36266.5	-14502.1	4.67028	0.04	-3.0732e-07	0.00988934
631.368	-36266.4	-14502.2	4.66993	0.04	1.01439e-06	0.00973279
631.385	-36266.4	-14502.2	4.67002	0.04	-4.37832e-06	0.0101179
631.402	-36266.3	-14502.2	4.66999	0.04	1.64738e-05	0.0116108
631.419	-36266.2	-14502.3	4.67	0.04	-5.9538e-05	0.0144909
631.436	-36266.1	-14502.3	4.67	0.04	0.000252179	0.0175571
631.453	-36266.1	-14502.3	4.67	0.04	-0.00129563	0.0191699
631.47	-36266	-14502.3	4.67	0.04	-0.00499954	0.0196744
631.487	-36265.9	-14502.4	4.67	0.04	-0.00870642	0.0195892
631.504	-36265.8	-14502.4	4.67001	0.04	-0.0102449	0.0196128
631.521	-36265.8	-14502.4	4.66998	0.04	-0.00996589	0.0196067
631.538	-36265.7	-14502.4	4.67008	0.04	-0.00991271	0.0196082
631.555	-36265.6	-14502.5	4.66968	0.04	-0.0103851	0.0196078
631.572	-36265.5	-14502.5	4.67191	0.04	-0.00784426	0.0196079
631.589	-36265.5	-14502.5	4.67548	0.04	-0.00640943	0.0196078
631.606	-36265.4	-14502.6	4.6791	0.04	-0.00666989	0.0196078
631.623	-36265.3	-14502.6	4.68017	0.04	-0.0068851	0.0196079
631.64	-36265.2	-14502.6	4.67995	0.04	-0.00456438	0.0196077
631.657	-36265.2	-14502.6	4.68001	0.04	-0.000654621	0.0196082
631.674	-36265.1	-14502.7	4.68	0.04	0.000120557	0.0196066
631.691	-36265	-14502.7	4.68	0.04	-3.22879e-05	0.0196126
631.708	-36264.9	-14502.7	4.68	0.04	7.32064e-06	0.01959
631.725	-36264.9	-14502.7	4.68	0.04	2.2579e-06	0.0196618
631.742	-36264.8	-14502.8	4.68	0.04	-1.5003e-05	0.0187887
631.759	-36264.7	-14502.8	4.68	0.04	5.7762e-05	0.0168337
631.776	-36264.6	-14502.8	4.68	0.04	-0.000155453	0.0134927
631.793	-36264.6	-14502.8	4.67999	0.04	0.00289307	0.0101721
631.81	-36264.5	-14502.9	4.68004	0.04	0.00623571	0.00694938
631.827	-36264.4	-14502.9	4.67991	0.04	0.00987882	0.00344024
631.844	-36264.3	-14502.9	4.68312	0.04	0.0100307	0.00120693
631.861	-36264.3	-14502.9	4.68645	0.04	0.00999785	-0.000962819
631.878	-36264.2	-14503	4.69	0.04	0.01	-0.00326797
631.895	-36264.1	-14503	4.69	0.04	0.01	-0.00653595
631.912	-36264	-14503	4.69	0.04	0.00666667	-0.0087146
631.929	-36264	-14503.1	4.69	0.04	0.0031084	-0.00983077
631.946	-36263.9	-14503.1	4.69	0.04	-8.80555e-05	-0.00979674
631.963	-36263.8	-14503.1	4.69	0.04	2.28438e-05	-0.00980582
631.98	-36263.7	-14503.1	4.69	0.0400003	-1.13363e-05	-0.00980271
631.997	-36263.7	-14503.2	4.69	0.0399987	3.02932e-06	-0.00980527
632.014	-36263.6	-14503.2	4.69	0.0400049	-7.80763e-07	-0.00979974
632.031	-36263.5	-14503.2	4.69	0.0399714	2.90677e-07	-0.00982777
632.048	-36263.4	-14503.2	4.69	0.0401085	-7.76381e-08	-0.00970762
632.065	-36263.4	-14503.3	4.68999	0.0395752	1.98624e-08	-0.0083965
632.082	-36263.3	-14503.3	4.69004	0.0358318	-6.57523e-09	-0.00578629
632.099	-36263.2	-14503.3	4.68985	0.0324358	1.75527e-09	-0.00263137
632.116	-36263.1	-14503.4	4.6906	0.0297626	-4.45266e-10	-0.000721331
632.133	-36263.1	-14503.4	4.69436	0.0300623	1.38238e-10	6.87509e-05
632.15	-36263	-14503.4	4.69779	0.030026	-3.68809e-11	2.8667e-05
632.167	-36262.9	-14503.4	4.70026	0.0298364	9.26451e-12	-0.00021363
632.184	-36262.8	-14503.5	4.69992	0.0309037	-2.76232e-12	-0.00172041
632.201	-36262.8	-14503.5	4.70002	0.0345167	7.36483e-13	-0.00439071
632.218	-36262.7	-14503.5	4.69999	0.0380927	-1.82895e-13	-0.00749664
632.235	-36262.6	-14503.5	4.7	0.0403015	5.30412e-14	-0.0093357
632.252	-36262.5	-14503.6	4.7	0.0399783	-1.41312e-14	-0.009805
632.269	-36262.5	-14503.6	4.7	0.0397929	3.46177e-15	-0.0101291
632.286	-36262.4	-14503.6	4.7	0.0413065	-9.83957e-16	-0.0117657
632.303	-36262.3	-14503.6	4.69998	0.0448897	2.61926e-16	-0.0145913
632.32	-36262.2	-14503.7	4.70007	0.0485568	-6.3115e-17	-0.0175858
632.337	-36262.2	-14503.7	4.69973	0.0502922	1.76694e-17	-0.01925
632.354	-36262.1	-14503.7	4.70151	0.0499042	-4.69903e-18	-0.0196913
632.371	-36262	-14503.8	4.7052	0.0500867	1.10941e-18	-0.0195226
632.388	-36261.9	-14503.8	4.70891	0.0497149	-3.06957e-19	-0.0201203
632.405	-36261.9	-14503.8	4.71023	0.0517314	8.15422e-20	-0.0217866
632.422	-36261.8	-14503.8	4.70995	0.055403	-1.87567e-20	-0.0249396
632.439	-36261.7	-14503.9	4.71001	0.0591068	5.14181e-21	-0.0277174
632.456	-36261.6	-14503.9	4.70999	0.0601981	-1.36415e-21	-0.0291612
632.473	-36261.5	-14503.9	4.71001	0.059956	3.03136e-22	-0.0294568
632.49	-36261.5	-14503.9	4.70998	0.060012	-8.2488e-23	-0.0293995
632.507	-36261.4	-14504	4.71007	0.0599968	2.18512e-23	-0.029415
632.524	-36261.3	-14504	4.70976	0.0600007	-4.6263e-24	-0.0294111
632.541	-36261.3	-14504	4.71244	0.0599998	1.25152e-24	-0.029412
632.558	-36261.2	-14504.1	4.71583	0.06	-3.30927e-25	-0.0294117
632.575	-36261.1	-14504.1	4.71958	0.06	6.50851e-26	-0.0294118
632.592	-36261	-14504.1	4.72011	0.06	-1.75263e-26	-0.0294118
632.609	-36260.9	-14504.1	4.71997	0.06	4.62401e-27	-0.0294118
632.626	-36260.9	-14504.2	4.72001	0.06	-7.99285e-28	-0.0294118
632.643	-36260.8	-14504.2	4.71999	0.0600001	2.14494e-28	-0.0294117
632.66	-36260.7	-14504.2	4.72004	0.0599998	-5.64339e-29	-0.029412
632.677	-36260.6	-14504.2	4.71991	0.0600004	7.21211e-30	-0.0294113
632.694	-36260.6	-14504.3	4.72312	0.0599983	-1.93094e-30	-0.0294135
632.711	-36260.5	-14504.3	4.72645	0.0600062	5.06234e-31	-0.0294054
632.728	-36260.4	-14504.3	4.73	0.06	-1.44383e-41	-0.0294118
632.745	-36260.4	-14504.4	4.73	0.06	0	-0.0283224
632.762	-36260.3	-14504.4	4.73	0.0566667	0	-0.0261438
632.779	-36260.2	-14504.4	4.73	0.0531365	-2.19838e-33	-0.0226691
632.796	-36260.1	-14504.4	4.73	0.0498038	5.87714e-34	-0.019424
632.813	-36260	-14504.5	4.73	0.0464718	-1.52468e-34	-0.0161287
632.83	-36260	-14504.5	4.73	0.04285	7.56626e-35	-0.0127512
632.847	-36259.9	-14504.5	4.73002	0.0399145	-2.02188e-35	-0.0106511
632.864	-36259.8	-14504.5	4.72994	0.039776	5.21109e-36	-0.00846581
632.881	-36259.7	-14504.6	4.73038	0.0360161	-1.94008e-36	-0.00599525
632.898	-36259.7	-14504.6	4.73395	0.0326699	5.18184e-37	-0.00277699
632.915	-36259.6	-14504.6	4.73737	0.0297932	-1.32569e-37	-0.000812087
632.932	-36259.5	-14504.6	4.74028	0.0300684	4.38854e-38	7.48211e-05
632.949	-36259.4	-14504.7	4.73993	0.0299817	-1.17153e-38	-1.77593e-05
632.966	-36259.4	-14504.7	4.74002	0.0300046	2.97186e-39	-3.69736e-06
632.983	-36259.3	-14504.7	4.73999	0.0299986	-9.22646e-40	4.00105e-05
633	-36259.2	-14504.8	4.74	0.0300004	2.46156e-40	-0.00018432
633.017	-36259.1	-14504.8	4.74	0.0299999	-6.18346e-41	-0.00164052
633.034	-36259.1	-14504.8	4.74	0.03	1.84367e-41	-0.00441265
633.051	-36259	-14504.8	4.74	0.03	-4.91555e-42	-0.00745775
633.068	-36258.9	-14504.9	4.74	0.03	1.2207e-42	-0.00924379
633.085	-36258.8	-14504.9	4.74	0.03	-3.54015e-43	-0.00988924
633.102	-36258.8	-14504.9	4.74	0.03	9.43167e-44	-0.00978119
633.119	-36258.7	-14504.9	4.74	0.03	-2.31046e-44	-0.00980949
633.136	-36258.6	-14505	4.74	0.03	6.56505e-45	-0.00980234
633.153	-36258.5	-14505	4.74	0.03	-1.73978e-45	-0.00980434
633.17	-36258.4	-14505	4.74	0.03	3.9124e-46	-0.00980382
633.187	-36258.4	-14505.1	4.74001	0.03	6.61569e-48	-0.00980395
633.204	-36258.3	-14505.1	4.73998	0.03	-4.36517e-46	-0.00980391
633.221	-36258.2	-14505.1	4.74007	0.03	1.6387e-45	-0.00980392
633.238	-36258.2	-14505.1	4.73972	0.03	-6.71746e-45	-0.00980392
633.255	-36258.1	-14505.2	4.74173	0.03	2.5221e-44	-0.00980392
633.272	-36258	-14505.2	4.7454	0.03	-8.69679e-44	-0.00980392
633.289	-36257.9	-14505.2	4.74911	0.03	3.50204e-43	-0.00980392
633.306	-36257.8	-14505.3	4.7502	0.03	-1.3135e-42	-0.00980392
633.323	-36257.8	-14505.3	4.74996	0.03	4.40535e-42	-0.00980392
633.34	-36257.7	-14505.3	4.75001	0.03	-1.75372e-41	-0.00980392
633.357	-36257.6	-14505.3	4.75	0.03	6.57331e-41	-0.00980392
633.374	-36257.5	-14505.4	4.75	0.03	-2.11728e-40	-0.00980392
633.391	-36257.5	-14505.4	4.75	0.03	8.34644e-40	-0.00980392
633.408	-36257.4	-14505.4	4.75	0.03	-3.12658e-39	-0.00980392
633.425	-36257.3	-14505.4	4.75	0.03	9.44473e-39	-0.00980392
633.442	-36257.2	-14505.5	4.75	0.03	-3.69175e-38	-0.00980392
633.459	-36257.2	-14505.5	4.75	0.03	1.38219e-37	-0.00980392
633.476	-36257.1	-14505.5	4.75	0.03	-3.71259e-37	-0.00980392
633.493	-36257	-14505.5	4.75	0.03	1.44047e-36	-0.00980392
633.51	-36256.9	-14505.6	4.75	0.03	-5.39051e-36	-0.00980392
633.527	-36256.8	-14505.6	4.75	0.03	1.08624e-35	-0.00980392
633.544	-36256.8	-14505.6	4.75	0.03	-4.18711e-35	-0.00980392
633.561	-36256.7	-14505.7	4.75	0.03	1.56621e-34	-0.00980392
633.578	-36256.6	-14505.7	4.75	0.03	0	-0.00980392
633.595	-36256.6	-14505.7	4.75	0.03	0	-0.00980392
633.612	-36256.5	-14505.7	4.75	0.03	0	-0.00980392
633.629	-36256.4	-14505.8	4.75355	0.03	-3.60662e-32	-0.00980392
633.646	-36256.3	-14505.8	4.75688	0.03	1.37568e-31	-0.00980392
633.663	-36256.2	-14505.8	4.76009	0.03	-5.1382e-31	-0.00980392
633.68	-36256.2	-14505.8	4.75996	0.03	4.02058e-30	-0.00980392
633.697	-36256.1	-14505.9	4.76001	0.03	-1.52814e-29	-0.00980392
633.714	-36256	-14505.9	4.76	0.03	5.71051e-29	-0.00980392
633.731	-36255.9	-14505.9	4.76	0.03	-2.12539e-28	-0.00980392
633.748	-36255.9	-14506	4.76	0.03	1.22947e-27	-0.00980392
633.765	-36255.8	-14506	4.76	0.03	-4.63181e-27	-0.00980392
633.782	-36255.7	-14506	4.76	0.03	2.35738e-26	-0.00980392
633.799	-36255.6	-14506	4.76	0.03	-8.91587e-26	-0.00980392
633.816	-36255.6	-14506.1	4.76	0.03	3.2958e-25	-0.00980392
633.833	-36255.5	-14506.1	4.76	0.03	-1.55669e-24	-0.00980392
633.85	-36255.4	-14506.1	4.76	0.03	5.87649e-24	-0.00980392
633.867	-36255.3	-14506.1	4.76	0.03	-2.15956e-23	-0.00980392
633.884	-36255.3	-14506.2	4.76	0.03	9.71826e-23	-0.00980394
633.901	-36255.2	-14506.2	4.76	0.0300001	-3.66305e-22	-0.00980385
633.918	-36255.1	-14506.2	4.76	0.0299997	1.33624e-21	-0.00980418
633.935	-36255	-14506.3	4.76	0.0300013	-5.80912e-21	-0.00980282
633.952	-36255	-14506.3	4.75998	0.029995	2.18678e-20	-0.00980807
633.969	-36254.9	-14506.3	4.76006	0.030018	-7.9035e-20	-0.00978892
633.986	-36254.8	-14506.3	4.75975	0.0299237	3.34761e-19	-0.00986745
634.003	-36254.7	-14506.4	4.7613	0.0302869	-1.25878e-18	-0.00945152
634.02	-36254.6	-14506.4	4.765	0.0285585	4.49635e-18	-0.00778028
634.037	-36254.6	-14506.4	4.7687	0.0248878	-1.86597e-17	-0.00478909
634.054	-36254.5	-14506.4	4.77025	0.0213125	7.00977e-17	-0.00195676
634.071	-36254.4	-14506.5	4.76994	0.0197721	-2.46619e-16	-0.000342486
634.088	-36254.3	-14506.5	4.77002	0.020063	1.00672e-15	6.95214e-05
634.105	-36254.3	-14506.5	4.77	0.0199833	-3.77868e-15	-1.84676e-05
634.122	-36254.2	-14506.6	4.77	0.0200039	1.30295e-14	4.24605e-06
634.139	-36254.1	-14506.6	4.77	0.0199989	-5.24675e-14	-1.15614e-06
634.156	-36254	-14506.6	4.77	0.0200003	1.96789e-13	2.7741e-07
634.173	-36254	-14506.6	4.77	0.0199999	-6.60009e-13	3.71618e-08
634.19	-36253.9	-14506.7	4.77	0.02	2.62742e-12	-4.02566e-07
634.207	-36253.8	-14506.7	4.77	0.02	-9.84812e-12	1.57398e-06
634.224	-36253.7	-14506.7	4.77	0.02	3.1721e-11	-5.08472e-06
634.241	-36253.7	-14506.7	4.77	0.02	-1.25046e-10	2.00481e-05
634.258	-36253.6	-14506.8	4.77	0.02	4.68423e-10	-7.51012e-05
634.275	-36253.5	-14506.8	4.77	0.02	-1.41501e-09	0.000811154
634.292	-36253.4	-14506.8	4.77	0.02	5.53098e-09	0.00278108
634.309	-36253.3	-14506.9	4.77	0.02	-2.0708e-08	0.0059798
634.326	-36253.3	-14506.9	4.77	0.02	5.5622e-08	0.00850734
634.343	-36253.2	-14506.9	4.77	0.02	-2.1581e-07	0.00974162
634.36	-36253.1	-14506.9	4.77	0.02	8.07606e-07	0.0098304
634.377	-36253	-14507	4.76999	0.02	-1.62741e-06	0.00977911
634.394	-36253	-14507	4.77003	0.02	6.27312e-06	0.0108008
634.411	-36252.9	-14507	4.7699	0.02	-2.3465e-05	0.0129011
634.428	-36252.8	-14507	4.77333	0.02	0	0.0163399
634.445	-36252.7	-14507.1	4.77667	0.02	-0.00333333	0.0196078
634.462	-36252.7	-14507.1	4.78	0.02	-0.00666667	0.0228758
634.479	-36252.6	-14507.1	4.77998	0.02	-0.0102773	0.0274944
634.496	-36252.5	-14507.2	4.78001	0.02	-0.017207	0.0318875
634.513	-36252.4	-14507.2	4.78	0.02	-0.0272023	0.0373282
634.53	-36252.4	-14507.2	4.78	0.02	-0.0339026	0.0420094
634.547	-36252.3	-14507.2	4.78	0.02	-0.0368705	0.0473851
634.564	-36252.2	-14507.3	4.78	0.02	-0.0409799	0.0518255
634.581	-36252.1	-14507.3	4.78	0.02	-0.0516711	0.0575238
634.598	-36252.1	-14507.3	4.78	0.02	-0.0572797	0.0617897
634.615	-36252	-14507.4	4.78	0.02	-0.0608992	0.0659326
634.632	-36251.9	-14507.4	4.78	0.02	-0.0689482	0.0678546
634.649	-36251.8	-14507.4	4.78	0.02	-0.078757	0.0688331
634.666	-36251.7	-14507.4	4.78	0.02	-0.0838564	0.0701323
634.683	-36251.7	-14507.5	4.78	0.02	-0.0825253	0.0728458
634.7	-36251.6	-14507.5	4.78	0.02	-0.0789169	0.0759476
634.717	-36251.5	-14507.5	4.78	0.02	-0.0759246	0.077778
634.734	-36251.4	-14507.5	4.78	0.02	-0.0714173	0.078504
634.751	-36251.4	-14507.6	4.78	0.02	-0.0655538	0.0784111
634.768	-36251.3	-14507.6	4.78	0.02	-0.0615623	0.0784398
634.785	-36251.2	-14507.6	4.78	0.02	-0.0543383	0.0784139
634.802	-36251.1	-14507.6	4.77999	0.02	-0.0468937	0.0784923
634.819	-36251	-14507.7	4.78005	0.02	-0.0359857	0.0781528
634.836	-36251	-14507.7	4.77977	0.02	-0.0269255	0.0765955
634.853	-36250.9	-14507.7	4.78109	0.02	-0.0206558	0.0738425
634.87	-36250.8	-14507.8	4.7848	0.02	-0.0139455	0.0707884
634.887	-36250.7	-14507.8	4.78849	0.02	-0.00557487	0.0690448
634.904	-36250.7	-14507.8	4.79027	0.02	0.00491653	0.0685594
634.921	-36250.6	-14507.8	4.78993	0.02	0.0138248	0.0686439
634.938	-36250.5	-14507.9	4.79002	0.02	0.018584	0.0686229
634.955	-36250.5	-14507.9	4.79	0.02	0.0220249	0.0686287
634.972	-36250.4	-14507.9	4.79	0.02	0.0234157	0.0686272
634.989	-36250.3	-14507.9	4.79	0.02	0.0239001	0.0686275
635.006	-36250.2	-14508	4.79	0.02	0.01962	0.0686274
635.023	-36250.1	-14508	4.79	0.02	0.0142699	0.0686275
635.04	-36250.1	-14508	4.79	0.02	0.0112633	0.0686274
635.057	-36250	-14508	4.79	0.02	0.00775191	0.0686275
635.074	-36249.9	-14508.1	4.79	0.02	0.00469618	0.0686275
635.091	-36249.8	-14508.1	4.79	0.02	-0.00149157	0.0686275
635.108	-36249.7	-14508.1	4.79	0.02	-0.00587325	0.0686275
635.125	-36249.7	-14508.2	4.79	0.02	-0.0091234	0.0686275
635.142	-36249.6	-14508.2	4.79	0.02	-0.0125948	0.0686274
635.159	-36249.5	-14508.2	4.79	0.02	-0.0157895	0.0686275
635.176	-36249.4	-14508.2	4.79	0.0199999	-0.0195845	0.0686274
635.193	-36249.4	-14508.3	4.79	0.0200003	-0.0201023	0.0686278
635.21	-36249.3	-14508.3	4.79	0.0199989	-0.0199868	0.0686262
635.227	-36249.2	-14508.3	4.79	0.020003	-0.019965	0.0686307
635.244	-36249.1	-14508.3	4.79	0.0199884	-0.0201533	0.0686147
635.261	-36249	-14508.4	4.78999	0.0200434	-0.0171321	0.0686753
635.278	-36249	-14508.4	4.79002	0.0199126	-0.0135304	0.0676335
635.295	-36248.9	-14508.4	4.78991	0.023116	-0.0101956	0.065528
635.312	-36248.8	-14508.5	4.79311	0.0264476	-0.00686349	0.062272
635.329	-36248.8	-14508.5	4.79667	0.03	-0.00333333	0.0599129
635.346	-36248.7	-14508.5	4.8	0.03	0	0.0588235
635.363	-36248.6	-14508.5	4.8	0.03	0	0.0588235
635.38	-36248.5	-14508.6	4.80001	0.0299706	-2.16485e-05	0.0587936
635.397	-36248.4	-14508.6	4.8	0.0301059	0.000105275	0.057639
635.414	-36248.4	-14508.6	4.8	0.0335615	0.00355608	0.0553781
635.431	-36248.3	-14508.6	4.8	0.0370557	0.00710207	0.0518719
635.448	-36248.2	-14508.7	4.8	0.0404094	0.0102267	0.0486703
635.465	-36248.1	-14508.7	4.8	0.0436602	0.00969555	0.0452554
635.482	-36248.1	-14508.7	4.79999	0.0477776	0.00604594	0.0406251
635.499	-36248	-14508.8	4.80003	0.0540362	0.00266243	0.0361216
635.516	-36247.9	-14508.8	4.7999	0.0577653	-0.000206601	0.0307397
635.533	-36247.8	-14508.8	4.80054	0.0643263	7.7354e-05	0.0259741
635.55	-36247.8	-14508.8	4.80414	0.0680555	-5.43408e-05	0.0207345
635.567	-36247.7	-14508.9	4.80761	0.0743145	0.000138588	0.0161245
635.584	-36247.6	-14508.9	4.81031	0.0784501	-0.000719144	0.0106073
635.601	-36247.5	-14508.9	4.80991	0.0846252	-0.00432591	0.00611169
635.618	-36247.4	-14508.9	4.81006	0.0877619	-0.00786188	0.000723696
635.635	-36247.4	-14509	4.8098	0.0904003	-0.0102586	-0.00378
635.652	-36247.3	-14509	4.81089	0.0896833	-0.0101411	-0.00777048
635.669	-36247.2	-14509	4.8146	0.0910227	-0.00902096	-0.0109883
635.686	-36247.1	-14509.1	4.81827	0.0947349	-0.00525243	-0.0145076
635.703	-36247.1	-14509.1	4.82029	0.0982509	-0.00175244	-0.017372
635.72	-36247	-14509.1	4.81991	0.100262	0.000263093	-0.0191301
635.737	-36246.9	-14509.1	4.8201	0.0999251	-7.47803e-05	-0.0196889
635.754	-36246.8	-14509.2	4.81971	0.100021	1.99062e-05	-0.0195849
635.771	-36246.7	-14509.2	4.82144	0.0999904	-4.79671e-06	-0.0196183
635.788	-36246.7	-14509.2	4.82511	0.100021	1.34287e-06	-0.0195845
635.805	-36246.6	-14509.2	4.82869	0.099925	-3.57124e-07	-0.0196906
635.822	-36246.5	-14509.3	4.83021	0.100263	8.43147e-08	-0.0191242
635.839	-36246.4	-14509.3	4.83002	0.0982492	-2.33286e-08	-0.0173962
635.856	-36246.4	-14509.3	4.8297	0.0947415	6.19717e-09	-0.0144168
635.873	-36246.3	-14509.4	4.83191	0.0910001	-1.4255e-09	-0.0115674
635.89	-36246.2	-14509.4	4.83548	0.089774	3.90775e-10	-0.01004
635.907	-36246.1	-14509.4	4.8391	0.09006	-1.03674e-10	-0.00975401
635.924	-36246	-14509.4	4.84015	0.0899867	2.30382e-11	-0.00981501
635.941	-36246	-14509.5	4.84004	0.0900036	-6.26905e-12	-0.0098009
635.958	-36245.9	-14509.5	4.83971	0.089999	1.66068e-12	-0.00980472
635.975	-36245.8	-14509.5	4.84239	0.0900002	-3.51596e-13	-0.00980375
635.992	-36245.7	-14509.5	4.84586	0.0899999	9.51151e-14	-0.00980397
636.009	-36245.7	-14509.6	4.84946	0.09	-2.51503e-14	-0.00980391
636.026	-36245.6	-14509.6	4.8501	0.09	4.94643e-15	-0.00980392
636.043	-36245.5	-14509.6	4.84996	0.09	-1.33199e-15	-0.00980392
636.06	-36245.4	-14509.7	4.85006	0.09	3.51423e-16	-0.00980392
636.077	-36245.3	-14509.7	4.84984	0.09	-6.07453e-17	-0.00980392
636.094	-36245.3	-14509.7	4.85289	0.09	1.63014e-17	-0.00980393
636.111	-36245.2	-14509.7	4.85624	0.09	-4.28895e-18	-0.0098039
636.128	-36245.1	-14509.8	4.85988	0.09	5.48117e-19	-0.00980396
636.145	-36245	-14509.8	4.86003	0.09	-1.46751e-19	-0.00980378
636.162	-36245	-14509.8	4.86002	0.09	3.84736e-20	-0.00980443
636.179	-36244.9	-14509.9	4.86	0.09	0	-0.00980392
636.196	-36244.8	-14509.9	4.86333	0.09	0	-0.00980392
636.213	-36244.7	-14509.9	4.86667	0.09	-7.65742e-32	-0.00980392
636.23	-36244.6	-14509.9	4.8701	0.09	-1.67076e-22	-0.0109911
636.247	-36244.6	-14510	4.86997	0.09	4.46659e-23	-0.0132463
636.264	-36244.5	-14510	4.87001	0.09	-1.15875e-23	-0.0165165
636.281	-36244.4	-14510	4.86994	0.09	5.75032e-24	-0.0186958
636.298	-36244.3	-14510	4.87023	0.09	-1.53662e-24	-0.0197068
636.315	-36244.2	-14510.1	4.87377	0.09	3.9604e-25	-0.020895
636.332	-36244.2	-14510.1	4.87735	0.09	-1.47445e-25	-0.0234355
636.349	-36244.1	-14510.1	4.88021	0.09	3.93817e-26	-0.0266297
636.366	-36244	-14510.2	4.87994	0.09	-1.00752e-26	-0.0286009
636.383	-36243.9	-14510.2	4.88006	0.09	3.33527e-27	-0.0294868
636.4	-36243.9	-14510.2	4.87985	0.09	-8.90356e-28	-0.0293917
636.417	-36243.8	-14510.2	4.8806	0.09	2.2586e-28	-0.0294168
636.434	-36243.7	-14510.3	4.88436	0.09	-7.01207e-29	-0.0294102
636.451	-36243.6	-14510.3	4.88779	0.09	1.87078e-29	-0.0294122
636.468	-36243.6	-14510.3	4.89026	0.09	-4.6994e-30	-0.0294117
636.485	-36243.5	-14510.3	4.88991	0.09	1.40118e-30	-0.0294118
636.502	-36243.4	-14510.4	4.89008	0.0900001	-3.73579e-31	-0.0294117
636.519	-36243.3	-14510.4	4.88979	0.0899997	9.2773e-32	-0.029412
636.536	-36243.2	-14510.4	4.89111	0.0900013	-2.6905e-32	-0.0294107
636.553	-36243.2	-14510.5	4.8947	0.089995	7.16803e-33	-0.0294159
636.57	-36243.1	-14510.5	4.89833	0.090018	-1.75598e-33	-0.0293968
636.587	-36243	-14510.5	4.90031	0.0899237	4.9911e-34	-0.0294753
636.604	-36242.9	-14510.5	4.8999	0.0902869	-1.32861e-34	-0.0290594
636.621	-36242.8	-14510.6	4.90008	0.0885585	3.20149e-35	-0.0273881
636.638	-36242.8	-14510.6	4.89972	0.0848878	-8.96278e-36	-0.0243969
636.655	-36242.7	-14510.6	4.90151	0.0813125	2.38357e-36	-0.0215646
636.672	-36242.6	-14510.7	4.9052	0.0797721	-5.62746e-37	-0.0199503
636.689	-36242.5	-14510.7	4.90891	0.080063	1.55703e-37	-0.0195383
636.706	-36242.5	-14510.7	4.91023	0.0799833	-4.13621e-38	-0.0196263
636.723	-36242.4	-14510.7	4.90993	0.0800039	9.5143e-39	-0.0196036
636.74	-36242.3	-14510.8	4.9101	0.0799989	-2.60817e-39	-0.019609
636.757	-36242.2	-14510.8	4.90968	0.0800003	6.9196e-40	-0.0196075
636.774	-36242.1	-14510.8	4.91215	0.0799999	-1.53765e-40	-0.0196079
636.791	-36242.1	-14510.8	4.91567	0.08	4.18419e-41	-0.0196078
636.808	-36242	-14510.9	4.91928	0.08	-1.1084e-41	-0.0196078
636.825	-36241.9	-14510.9	4.92013	0.08	2.34668e-42	-0.0196079
636.842	-36241.8	-14510.9	4.91997	0.08	-6.34832e-43	-0.0196075
636.859	-36241.8	-14511	4.91999	0.08	1.67863e-43	-0.019609
636.876	-36241.7	-14511	4.92005	0.08	-3.30167e-44	-0.0196042
636.893	-36241.6	-14511	4.91979	0.08	8.89996e-45	-0.019622
636.91	-36241.5	-14511	4.92267	0.08	-2.3821e-45	-0.019555
636.927	-36241.4	-14511.1	4.92603	0.08	6.28427e-46	-0.0204135
636.944	-36241.4	-14511.1	4.92974	0.08	-1.085e-46	-0.0225348
636.961	-36241.3	-14511.1	4.93007	0.08	2.86273e-47	-0.0257779
636.978	-36241.2	-14511.1	4.92998	0.08	-3.65851e-48	-0.0282257
636.995	-36241.1	-14511.2	4.93003	0.08	9.79514e-49	-0.029363
637.012	-36241	-14511.2	4.9299	0.08	-2.56799e-49	-0.0304082
637.029	-36241	-14511.2	4.93333	0.08	0	-0.0326797
637.046	-36240.9	-14511.3	4.93667	0.08	1.95867e-60	-0.0359477
637.063	-36240.8	-14511.3	4.94	0.08	0	-0.0392157
637.08	-36240.7	-14511.3	4.93997	0.08	1.11518e-51	-0.0427219
637.097	-36240.6	-14511.3	4.94001	0.08	-2.98131e-52	-0.0470872
637.114	-36240.6	-14511.4	4.93997	0.08	7.73426e-53	-0.0515133
637.131	-36240.5	-14511.4	4.94024	0.0799999	-3.83816e-53	-0.0572422
637.148	-36240.4	-14511.4	4.94375	0.0800003	1.02564e-53	-0.0615061
637.165	-36240.3	-14511.5	4.94713	0.0799988	-2.64344e-54	-0.0658207
637.182	-36240.2	-14511.5	4.95024	0.0800069	9.84151e-55	-0.0691851
637.199	-36240.2	-14511.5	4.94994	0.0799737	-2.62861e-55	-0.0725303
637.216	-36240.1	-14511.5	4.95001	0.0800978	6.72484e-56	-0.0755145
637.233	-36240	-14511.6	4.95003	0.0794594	-2.22619e-56	-0.0763659
637.25	-36239.9	-14511.6	4.94985	0.0758574	5.94284e-57	-0.0759744
637.267	-36239.8	-14511.6	4.9506	0.0724038	-1.50755e-57	-0.0752576
637.284	-36239.8	-14511.7	4.95436	0.0696436	4.68033e-58	-0.0766599
637.301	-36239.7	-14511.7	4.95779	0.0702704	-1.24868e-58	-0.0775178
637.318	-36239.6	-14511.7	4.96026	0.0691846	3.1367e-59	-0.0768778
637.335	-36239.5	-14511.7	4.95992	0.0654525	-9.35242e-60	-0.0739928
637.352	-36239.5	-14511.8	4.96002	0.0619757	2.49352e-60	-0.0709805
637.369	-36239.4	-14511.8	4.96	0.0597336	-6.1923e-61	-0.0691859
637.386	-36239.3	-14511.8	4.95998	0.0600772	1.79582e-61	-0.0685426
637.403	-36239.2	-14511.9	4.96006	0.0599794	-4.78443e-62	-0.06865
637.42	-36239.1	-14511.9	4.95977	0.060005	1.17206e-62	-0.0686219
637.437	-36239.1	-14511.9	4.96131	0.0599986	-3.3314e-63	-0.068629
637.454	-36239	-14511.9	4.96489	0.0600004	8.86806e-64	-0.068627
637.471	-36238.9	-14512	4.96856	0.0599999	-2.1369e-64	-0.0686276
637.488	-36238.8	-14512	4.97029	0.06	5.98237e-65	-0.0686274
637.505	-36238.7	-14512	4.96992	0.06	-1.59096e-65	-0.0686275
637.522	-36238.6	-14512.1	4.97002	0.06	3.75615e-66	-0.0686274
637.539	-36238.6	-14512.1	4.97	0.06	-1.03927e-66	-0.0686275
637.556	-36238.5	-14512.1	4.96998	0.06	2.76079e-67	-0.0686275
637.573	-36238.4	-14512.1	4.97007	0.06	-6.35049e-68	-0.0686275
637.59	-36238.3	-14512.2	4.96972	0.06	1.74087e-68	-0.0686275
637.607	-36238.3	-14512.2	4.97196	0.06	-4.61861e-69	-0.0686275
637.624	-36238.2	-14512.2	4.97561	0.06	1.02633e-69	-0.0686275
637.641	-36238.1	-14512.2	4.97929	0.06	-2.79281e-70	-0.0686275
637.658	-36238	-14512.3	4.98016	0.06	7.3982e-71	-0.0686275
637.675	-36237.9	-14512.3	4.97997	0.06	-1.56633e-71	-0.0686275
637.692	-36237.9	-14512.3	4.98001	0.06	4.2373e-72	-0.0686275
637.709	-36237.8	-14512.4	4.98	0.06	-1.12042e-72	-0.0686275
637.726	-36237.7	-14512.4	4.97998	0.06	2.2036e-73	-0.0686275
637.743	-36237.6	-14512.4	4.98006	0.06	-5.93392e-74	-0.0686275
637.76	-36237.6	-14512.4	4.97976	0.06	1.56556e-74	-0.0686275
637.777	-36237.5	-14512.5	4.98287	0.06	-2.70615e-75	-0.0686275
637.794	-36237.4	-14512.5	4.98625	0.06	7.26216e-76	-0.0686274
637.811	-36237.3	-14512.5	4.98976	0.06	-1.91069e-76	-0.0686275
637.828	-36237.2	-14512.6	4.99003	0.06	2.44182e-77	-0.0686274
637.845	-36237.1	-14512.6	4.98999	0.0599999	-6.53762e-78	-0.0686276
637.862	-36237.1	-14512.6	4.99	0.0600005	1.71397e-78	-0.0686269
637.879	-36237	-14512.6	4.99	0.06	0	-0.0686275
637.896	-36236.9	-14512.7	4.99	0.06	0	-0.0686275
637.913	-36236.8	-14512.7	4.99	0.06	0	-0.0686275
637.93	-36236.7	-14512.7	4.98997	0.0598922	-7.44309e-81	-0.0674403
637.947	-36236.7	-14512.8	4.99011	0.0564557	1.98983e-81	-0.0651851
637.964	-36236.6	-14512.8	4.99355	0.0531085	-5.16212e-82	-0.0619149
637.981	-36236.5	-14512.8	4.99712	0.0498038	2.56172e-82	-0.0597352
637.998	-36236.4	-14512.8	5.00016	0.0501153	-6.8455e-83	-0.0587258
638.015	-36236.3	-14512.9	4.99996	0.0497291	1.76433e-83	-0.0575319
638.032	-36236.3	-14512.9	5.00002	0.046005	-6.56857e-84	-0.0550217
638.049	-36236.2	-14512.9	5	0.0427806	1.75442e-84	-0.0516977
638.066	-36236.1	-14512.9	5	0.0393424	-4.4884e-85	-0.0484513
638.083	-36236	-14513	5	0.0360391	1.48584e-85	-0.0447696
638.1	-36235.9	-14513	5	0.0318475	-3.96646e-86	-0.0404263
638.117	-36235.9	-14513	5	0.0257079	1.00619e-86	-0.0357217
638.134	-36235.8	-14513.1	5	0.0215535	-3.12382e-87	-0.0301678
638.151	-36235.7	-14513.1	5	0.0153344	8.33416e-88	-0.0259502
638.168	-36235.6	-14513.1	5	0.0123937	-2.09355e-88	-0.0217636
638.185	-36235.5	-14513.1	5	0.00875108	6.24214e-89	-0.0184753
638.202	-36235.5	-14513.2	5	0.00558773	-1.66426e-89	-0.0151265
638.219	-36235.4	-14513.2	5	0.00183617	4.13296e-90	-0.0121797
638.236	-36235.3	-14513.2	5	-8.40493e-05	-1.1986e-90	-0.00997615
638.253	-36235.2	-14513.3	5	-0.00100658	3.1933e-91	-0.00792654
638.27	-36235.1	-14513.3	5	-0.00481901	-7.82273e-92	-0.00513417
638.287	-36235.1	-14513.3	5	-0.00848475	2.22349e-92	-0.00204584
638.304	-36235	-14513.3	5	-0.0102717	-5.91886e-93	-0.000439273
638.321	-36234.9	-14513.4	5	-0.00993453	1.42624e-93	6.69008e-05
638.338	-36234.8	-14513.4	5	-0.0100183	-3.99285e-94	-1.87293e-05
638.355	-36234.8	-14513.4	5	-0.00999513	1.06186e-94	4.98089e-06
638.372	-36234.7	-14513.5	5	-0.0100012	-2.50699e-95	-1.17596e-06
638.389	-36234.6	-14513.5	5	-0.00999968	6.93646e-96	3.25369e-07
638.406	-36234.5	-14513.5	5	-0.0100001	-1.84265e-96	-8.64334e-08
638.423	-36234.4	-14513.5	5	-0.00999998	4.23854e-97	1.9882e-08
638.44	-36234.3	-14513.6	5	-0.01	-1.16192e-97	-5.4511e-09
638.457	-36234.3	-14513.6	5	-0.01	3.08263e-98	1.44926e-09
638.474	-36234.2	-14513.6	5	-0.01	-6.8501e-99	-3.3235e-10
638.491	-36234.1	-14513.7	5	-0.01	1.86402e-99	1.3135e-10
638.508	-36234	-14513.7	5	-0.01	-4.93782e-100	-1.87761e-10
638.525	-36233.9	-14513.7	5	-0.01	1.04543e-100	5.3508e-10
638.542	-36233.9	-14513.7	5	-0.01	-2.82812e-101	-2.09132e-09
638.559	-36233.8	-14513.8	5	-0.01	7.4781e-102	7.82944e-09
638.576	-36233.7	-14513.8	5	-0.01	-1.47076e-102	-2.36501e-08
638.593	-36233.6	-14513.8	5	-0.01	3.96051e-103	9.24433e-08
638.61	-36233.6	-14513.8	5	-0.01	-1.04491e-103	-3.46108e-07
638.627	-36233.5	-14513.9	5	-0.01	1.80618e-104	9.2965e-07
638.644	-36233.4	-14513.9	5	-0.01	-4.84702e-105	-3.60699e-06
638.661	-36233.3	-14513.9	5	-0.01	1.27526e-105	1.34981e-05
638.678	-36233.2	-14514	5	-0.01	-1.62975e-106	-2.72e-05
638.695	-36233.1	-14514	5	-0.01	4.36344e-107	0.000104847
638.712	-36233.1	-14514	5	-0.01	-1.14396e-107	-0.00674943
638.729	-36233	-14514	5	-0.01	0	-0.0326797
638.746	-36232.9	-14514.1	5	-0.01	0	-0.0849673
638.763	-36232.8	-14514.1	5	-0.01	2.27687e-119	-0.154684
638.78	-36232.7	-14514.1	5	-0.01	4.96778e-110	-0.230666
638.797	-36232.7	-14514.2	5	-0.01	-1.32808e-110	-0.289552
638.814	-36232.6	-14514.2	5	-0.01	3.44538e-111	-0.339592
638.831	-36232.5	-14514.2	5	-0.01	-1.70978e-111	-0.393245
638.848	-36232.4	-14514.3	5	-0.01	4.56893e-112	-0.451654
638.865	-36232.3	-14514.3	5	-0.01	-1.17757e-112	-0.516666
638.882	-36232.2	-14514.3	5	-0.01	4.3841e-113	-0.581224
638.899	-36232.2	-14514.3	5	-0.01	-1.17096e-113	-0.63089
638.916	-36232.1	-14514.4	5	-0.01	2.99572e-114	-0.669715
638.933	-36232	-14514.4	5	-0.01	-9.91699e-115	-0.699995
638.95	-36231.9	-14514.4	5	-0.01	2.64736e-115	-0.7216
638.967	-36231.9	-14514.4	5	-0.01	-6.71566e-116	-0.74254
638.984	-36231.8	-14514.5	5	-0.01	2.08495e-116	-0.767262
639.001	-36231.7	-14514.5	5	-0.01	-5.56251e-117	-0.798252
639.018	-36231.6	-14514.5	5	-0.01	1.39731e-117	-0.835327
639.035	-36231.5	-14514.6	5	-0.01	-4.16622e-118	-0.874759
639.052	-36231.5	-14514.6	5	-0.01	1.11079e-118	-0.907744
639.069	-36231.4	-14514.6	5	-0.01	-2.75848e-119	-0.939399
639.086	-36231.3	-14514.7	5	-0.01	7.99985e-120	-0.972292
639.103	-36231.2	-14514.7	5	-0.01	-2.13132e-120	-1.00701
639.12	-36231.1	-14514.7	5	-0.01	5.22117e-121	-1.04631
639.137	-36231	-14514.7	5	-0.01	-1.48404e-121	-1.08404
639.154	-36231	-14514.8	5	-0.01	3.95046e-122	-1.11318
639.171	-36230.9	-14514.8	5	-0.01	-9.51923e-123	-1.13681
639.188	-36230.8	-14514.8	5	-0.01	2.66497e-123	-1.15467
639.205	-36230.7	-14514.8	5	-0.01	-7.08724e-124	-1.16751
639.222	-36230.7	-14514.9	5	-0.01	1.67325e-124	-1.17616
639.239	-36230.6	-14514.9	5	-0.01	-4.62964e-125	-1.1815
639.256	-36230.5	-14514.9	5	-0.01	1.22985e-125	-1.18448
639.273	-36230.4	-14515	5	-0.01	-2.82895e-126	-1.18594
639.29	-36230.3	-14515	5	-0.01	7.75506e-127	-1.18681
639.307	-36230.3	-14515	5	-0.01	-2.05745e-127	-1.18956
639.324	-36230.2	-14515	5	-0.01	4.572e-128	-1.19788
639.341	-36230.1	-14515.1	5	-0.01	-1.24411e-128	-1.21193
639.358	-36230	-14515.1	5	-0.01	3.29568e-129	-1.22903
639.375	-36229.9	-14515.1	5	-0.01	-6.97754e-130	-1.246
639.392	-36229.9	-14515.2	5	-0.01	1.88759e-130	-1.25828
639.409	-36229.8	-14515.2	5	-0.01	-4.99115e-131	-1.26557
639.426	-36229.7	-14515.2	5	-0.01	9.81636e-132	-1.27059
639.443	-36229.6	-14515.2	5	-0.01	-2.64338e-132	-1.27315
639.46	-36229.5	-14515.3	5	-0.01	6.9741e-133	-1.2744
639.477	-36229.4	-14515.3	5	-0.01	-1.20551e-133	-1.27453
639.494	-36229.4	-14515.3	5	-0.01	3.23507e-134	-1.27449
639.511	-36229.3	-14515.3	5	-0.01	-8.51155e-135	-1.27456
639.528	-36229.2	-14515.4	5	-0.01	1.08776e-135	-1.27352
639.545	-36229.1	-14515.4	5.00001	-0.01	-2.91231e-136	-1.27141
639.562	-36229.1	-14515.4	4.99998	-0.01	7.6352e-137	-1.26815
639.579	-36229	-14515.5	5	-0.01	-2.17758e-147	-1.2658
639.596	-36228.9	-14515.5	4.99667	-0.01	0	-1.26362
639.613	-36228.8	-14515.5	4.99333	-0.01	0	-1.26144
639.63	-36228.7	-14515.6	4.9899	-0.00999914	-3.31567e-139	-1.25799
639.647	-36228.7	-14515.6	4.99003	-0.0100033	8.8641e-140	-1.25591
639.664	-36228.6	-14515.6	4.98999	-0.00998769	-2.29957e-140	-1.25484
639.681	-36228.5	-14515.6	4.99	-0.0100963	1.14117e-140	-1.2537
639.698	-36228.4	-14515.7	4.99	-0.0096339	-3.04946e-141	-1.25099
639.715	-36228.3	-14515.7	4.99001	-0.0114098	7.85955e-142	-1.23845
639.732	-36228.2	-14515.7	4.98997	-0.0404771	-2.9261e-142	-1.2057
639.749	-36228.2	-14515.7	4.99011	-0.0997786	7.81543e-143	-1.14739
639.766	-36228.1	-14515.8	4.98956	-0.185385	-1.99945e-143	-1.07311
639.783	-36228	-14515.8	4.98592	-0.262792	6.61895e-144	-0.998732
639.8	-36227.9	-14515.8	4.98206	-0.318211	-1.76694e-144	-0.948565
639.817	-36227.9	-14515.9	4.97494	-0.364328	4.48227e-145	-0.910597
639.834	-36227.8	-14515.9	4.96802	-0.416452	-1.39157e-145	-0.871736
639.851	-36227.7	-14515.9	4.96137	-0.479743	3.71262e-146	-0.828805
639.868	-36227.6	-14515.9	4.95472	-0.551633	-9.32612e-147	-0.783174
639.885	-36227.5	-14516	4.9469	-0.617674	2.78068e-147	-0.745204
639.902	-36227.5	-14516	4.93557	-0.665247	-7.4138e-148	-0.720025
639.919	-36227.4	-14516	4.92163	-0.702063	1.84111e-148	-0.702056
639.936	-36227.3	-14516.1	4.90775	-0.730835	-5.33939e-149	-0.690526
639.953	-36227.2	-14516.1	4.8946	-0.749993	1.42252e-149	-0.688298
639.97	-36227.1	-14516.1	4.88084	-0.769582	-3.48479e-150	-0.69451
639.987	-36227.1	-14516.1	4.86697	-0.794993	9.905e-151	-0.704709
640.004	-36227	-14516.2	4.85376	-0.827452	-2.63667e-151	-0.709848
640.021	-36226.9	-14516.2	4.84024	-0.870366	6.35347e-152	-0.709013
640.038	-36226.8	-14516.2	4.82466	-0.91043	-1.77869e-152	-0.704588
640.055	-36226.8	-14516.2	4.8079	-0.942779	4.73027e-153	-0.700518
640.072	-36226.7	-14516.3	4.79063	-0.973332	-1.11679e-153	-0.694604
640.089	-36226.6	-14516.3	4.7734	-1.00574	3.08998e-154	-0.682983
640.106	-36226.5	-14516.3	4.75702	-1.04281	-8.20845e-155	-0.665734
640.123	-36226.4	-14516.4	4.7395	-1.08514	1.88814e-155	-0.642392
640.14	-36226.4	-14516.4	4.72272	-1.12519	-5.176e-156	-0.621322
640.157	-36226.3	-14516.4	4.70408	-1.15258	1.37322e-156	-0.605776
640.174	-36226.2	-14516.4	4.68284	-1.17392	-3.05151e-157	-0.59495
640.191	-36226.1	-14516.5	4.66245	-1.19251	8.30365e-158	-0.587698
640.208	-36226.1	-14516.5	4.6427	-1.20415	-2.19965e-158	-0.583353
640.225	-36226	-14516.5	4.62163	-1.212	4.65706e-159	-0.582637
640.242	-36225.9	-14516.5	4.60128	-1.21595	-1.25984e-159	-0.583513
640.259	-36225.9	-14516.6	4.5815	-1.21943	3.33127e-160	-0.585543
640.276	-36225.8	-14516.6	4.5604	-1.22013	-6.55179e-161	-0.587103
640.293	-36225.7	-14516.6	4.54007	-1.21987	1.76429e-161	-0.585737
640.31	-36225.6	-14516.6	4.52053	-1.22227	-4.65476e-162	-0.577172
640.327	-36225.6	-14516.7	4.49632	-1.23173	8.046e-163	-0.551135
640.344	-36225.5	-14516.7	4.47251	-1.24779	-2.1592e-163	-0.507358
640.361	-36225.4	-14516.7	4.45239	-1.26763	5.68091e-164	-0.447758
640.378	-36225.3	-14516.7	4.43122	-1.28583	-7.26007e-165	-0.381813
640.395	-36225.3	-14516.8	4.41123	-1.2962	1.94378e-165	-0.319441
640.412	-36225.2	-14516.8	4.38814	-1.30304	-5.096e-166	-0.255947
640.429	-36225.1	-14516.8	4.36333	-1.30667	0	-0.173203
640.446	-36225.1	-14516.9	4.34333	-1.31	0	-0.087146
640.463	-36225	-14516.9	4.32333	-1.31	1.01419e-177	0.00108932
640.48	-36224.9	-14516.9	4.30201	-1.31001	2.213e-168	0.0851307
640.497	-36224.8	-14516.9	4.27863	-1.30999	-5.91622e-169	0.152847
640.514	-36224.8	-14516.9	4.25525	-1.31003	1.53483e-169	0.210202
640.531	-36224.7	-14517	4.23043	-1.30976	-7.61775e-170	0.261518
640.548	-36224.6	-14517	4.20755	-1.30626	2.03979e-170	0.302936
640.565	-36224.6	-14517	4.18755	-1.30286	-5.41243e-171	0.338466
640.582	-36224.5	-14517	4.16644	-1.29986	2.91733e-171	0.369862
640.599	-36224.5	-14517.1	4.14617	-1.29969	-4.17679e-171	0.393962
640.616	-36224.4	-14517.1	4.12231	-1.296	1.37071e-170	0.41539
640.633	-36224.3	-14517.1	4.09757	-1.29243	-6.90598e-170	0.434602
640.65	-36224.2	-14517.1	4.07515	-1.28972	2.6102e-169	0.451444
640.667	-36224.2	-14517.2	4.05505	-1.2902	-9.6483e-169	0.466433
640.684	-36224.1	-14517.2	4.03416	-1.28926	4.55713e-168	0.479342
640.701	-36224.1	-14517.2	4.01335	-1.28569	-1.72031e-167	0.488196
640.718	-36224	-14517.2	3.99014	-1.28211	6.32197e-167	0.495578
640.735	-36223.9	-14517.2	3.96949	-1.27986	-2.84496e-166	0.502187
640.752	-36223.9	-14517.3	3.94992	-1.27928	1.07234e-165	0.506703
640.769	-36223.8	-14517.3	3.92826	-1.27507	-3.91176e-165	0.510075
640.786	-36223.7	-14517.3	3.90323	-1.27356	1.70058e-164	0.515869
640.803	-36223.7	-14517.3	3.88167	-1.28105	-6.40167e-164	0.52779
640.82	-36223.6	-14517.4	3.86127	-1.29752	2.3137e-163	0.545852
640.837	-36223.5	-14517.4	3.84066	-1.31293	-9.79995e-163	0.567472
640.854	-36223.5	-14517.4	3.81947	-1.32846	3.68501e-162	0.59301
640.871	-36223.4	-14517.4	3.79493	-1.35121	-1.31628e-161	0.629403
640.888	-36223.4	-14517.4	3.77082	-1.37788	5.46253e-161	0.672694
640.905	-36223.3	-14517.5	3.74783	-1.40117	-2.05207e-160	0.717703
640.922	-36223.2	-14517.5	3.72355	-1.41988	7.21962e-160	0.771511
640.939	-36223.2	-14517.5	3.69935	-1.43422	-2.9471e-159	0.845506
640.956	-36223.1	-14517.5	3.67678	-1.45201	1.10619e-158	0.944058
640.973	-36223.1	-14517.6	3.65017	-1.4833	-3.81432e-158	1.07507
640.99	-36223	-14517.6	3.62252	-1.52231	1.53595e-157	1.21041
641.007	-36223	-14517.6	3.59631	-1.56298	-5.76088e-157	1.33053
641.024	-36222.9	-14517.6	3.56829	-1.59983	1.93214e-156	1.44472
641.041	-36222.8	-14517.6	3.54102	-1.6341	-7.69161e-156	1.54381
641.058	-36222.8	-14517.6	3.51473	-1.66255	2.88298e-155	1.62835
641.075	-36222.7	-14517.7	3.48656	-1.68777	-9.28615e-155	1.70271
641.092	-36222.7	-14517.7	3.45972	-1.70911	3.66066e-154	1.75921
641.109	-36222.6	-14517.7	3.43072	-1.72599	-1.37128e-153	1.80243
641.126	-36222.6	-14517.7	3.39888	-1.74377	4.14235e-153	1.83867
641.143	-36222.5	-14517.7	3.36853	-1.75774	-1.61916e-152	1.86633
641.16	-36222.5	-14517.8	3.33879	-1.77112	6.06215e-152	1.88686
641.177	-36222.4	-14517.8	3.30704	-1.78213	-1.6283e-151	1.90264
641.194	-36222.3	-14517.8	3.27679	-1.79232	6.31773e-151	1.91297
641.211	-36222.3	-14517.8	3.24699	-1.79926	-2.36422e-150	1.92071
641.228	-36222.2	-14517.8	3.21518	-1.80623	4.76413e-150	1.92773
641.245	-36222.2	-14517.9	3.18506	-1.81304	-1.83642e-149	1.93326
641.262	-36222.1	-14517.9	3.15517	-1.81648	6.86924e-149	1.93769
641.279	-36222.1	-14517.9	3.12333	-1.82	0	1.94009
641.296	-36222	-14517.9	3.09333	-1.82	-1.2065e-157	1.939
641.313	-36222	-14517.9	3.06333	-1.81333	0	1.93246
641.33	-36221.9	-14518	3.03151	-1.7986	-1.58182e-146	1.91359
641.347	-36221.9	-14518	3.00156	-1.76427	6.03359e-146	1.8823
641.364	-36221.8	-14518	2.97164	-1.71672	-2.25356e-145	1.83813
641.381	-36221.8	-14518	2.94317	-1.66105	1.76338e-144	1.78814
641.398	-36221.7	-14518	2.91339	-1.61752	-6.70227e-144	1.73681
641.415	-36221.7	-14518	2.88672	-1.55503	2.49752e-143	1.67688
641.432	-36221.7	-14518	2.85874	-1.47421	-1.44486e-142	1.59643
641.449	-36221.6	-14518.1	2.83641	-1.38044	5.47643e-142	1.51198
641.466	-36221.6	-14518.1	2.81631	-1.29063	-2.0337e-141	1.42318
641.483	-36221.5	-14518.1	2.79519	-1.20494	1.03404e-140	1.33886
641.5	-36221.5	-14518.1	2.77525	-1.1393	-3.91061e-140	1.27057
641.517	-36221.4	-14518.1	2.75563	-1.08388	1.44557e-139	1.21212
641.534	-36221.4	-14518.1	2.73838	-1.03213	-6.82782e-139	1.16018
641.551	-36221.4	-14518.2	2.72182	-0.987697	2.57749e-138	1.11771
641.568	-36221.3	-14518.2	2.70488	-0.948958	-9.47204e-138	1.07959
641.585	-36221.3	-14518.2	2.68705	-0.916327	4.26253e-137	1.04737
641.602	-36221.2	-14518.2	2.67205	-0.891823	-1.60665e-136	1.0219
641.619	-36221.2	-14518.2	2.65724	-0.867815	5.86089e-136	0.998228
641.636	-36221.1	-14518.2	2.64066	-0.844461	-2.54794e-135	0.975855
641.653	-36221.1	-14518.2	2.62805	-0.826131	9.59145e-135	0.956371
641.67	-36221	-14518.3	2.61413	-0.810693	-3.46656e-134	0.937676
641.687	-36221	-14518.3	2.60039	-0.796743	1.4683e-133	0.920952
641.704	-36221	-14518.3	2.58681	-0.785167	-5.52115e-133	0.908034
641.721	-36220.9	-14518.3	2.57501	-0.774797	1.97215e-132	0.897351
641.738	-36220.9	-14518.3	2.56316	-0.766225	-8.18436e-132	0.888937
641.755	-36220.8	-14518.3	2.54972	-0.759536	3.07456e-131	0.88266
641.772	-36220.8	-14518.4	2.53552	-0.754901	-1.0817e-130	0.877032
641.789	-36220.8	-14518.4	2.52406	-0.749291	4.41557e-130	0.872152
641.806	-36220.7	-14518.4	2.51254	-0.74487	-1.65737e-129	0.867225
641.823	-36220.7	-14518.4	2.49831	-0.738967	5.71489e-129	0.861778
641.84	-36220.6	-14518.4	2.48438	-0.734992	-2.30128e-128	0.853586
641.857	-36220.6	-14518.4	2.47333	-0.725575	8.63137e-128	0.841319
641.874	-36220.6	-14518.4	2.46342	-0.709244	-2.89487e-127	0.822202
641.891	-36220.5	-14518.4	2.45065	-0.686299	1.15241e-126	0.801628
641.908	-36220.5	-14518.5	2.43746	-0.667762	-4.31949e-126	0.776369
641.925	-36220.4	-14518.5	2.42285	-0.628772	1.39132e-125	0.738622
641.942	-36220.4	-14518.5	2.41458	-0.574132	-5.48466e-125	0.676803
641.959	-36220.4	-14518.5	2.40835	-0.479835	2.05455e-124	0.594667
641.976	-36220.3	-14518.5	2.40126	-0.369025	-6.20638e-124	0.490159
641.993	-36220.3	-14518.5	2.39435	-0.265933	2.42595e-123	0.395195
642.01	-36220.2	-14518.5	2.39028	-0.186212	-9.08275e-123	0.312548
642.027	-36220.2	-14518.6	2.38995	-0.111889	2.43964e-122	0.235139
642.044	-36220.2	-14518.6	2.39001	-0.0439772	-9.46567e-122	0.167393
642.061	-36220.1	-14518.6	2.39	0.0138575	3.54224e-121	0.10973
642.078	-36220.1	-14518.6	2.39	0.0609645	-7.13797e-121	0.0612272
642.095	-36220.1	-14518.6	2.38999	0.0950275	2.75146e-120	0.0277504
642.112	-36220	-14518.6	2.39002	0.118821	-1.0292e-119	0.00343656
642.129	-36220	-14518.6	2.39	0.136667	0	-0.0152505
642.146	-36219.9	-14518.6	2.39333	0.15	0	-0.0272331
642.163	-36219.9	-14518.7	2.39667	0.156667	0	-0.0348584
642.18	-36219.9	-14518.7	2.40021	0.160085	2.37e-117	-0.0382694
642.197	-36219.8	-14518.7	2.40351	0.159977	-9.03996e-117	-0.0404163
642.214	-36219.8	-14518.7	2.40691	0.160006	3.37644e-116	-0.0426649
642.231	-36219.7	-14518.7	2.41011	0.159997	-2.64203e-115	-0.0461013
642.248	-36219.7	-14518.7	2.41019	0.160001	1.00418e-114	-0.0481095
642.265	-36219.7	-14518.7	2.41378	0.16	-3.74196e-114	-0.0490613
642.282	-36219.6	-14518.8	2.41738	0.16	2.16479e-113	-0.0490041
642.299	-36219.6	-14518.8	2.4201	0.16	-8.20518e-113	-0.0490238
642.316	-36219.6	-14518.8	2.42036	0.16	3.04704e-112	-0.0490184
642.333	-36219.5	-14518.8	2.42423	0.16	-1.54928e-111	-0.0490206
642.35	-36219.5	-14518.8	2.42741	0.16	5.85917e-111	-0.0490171
642.367	-36219.4	-14518.8	2.43085	0.16	-2.16586e-110	-0.0490286
642.384	-36219.4	-14518.8	2.43428	0.160001	1.02299e-109	-0.0489772
642.401	-36219.4	-14518.9	2.43786	0.159996	-3.86179e-109	-0.0492074
642.418	-36219.3	-14518.9	2.44009	0.160013	1.41917e-108	-0.0506489
642.435	-36219.3	-14518.9	2.44083	0.15994	-6.38643e-108	-0.0534822
642.452	-36219.2	-14518.9	2.44452	0.160226	2.40721e-107	-0.0562413
642.469	-36219.2	-14518.9	2.44814	0.159	-8.78121e-107	-0.0564999
642.486	-36219.2	-14518.9	2.45009	0.155259	3.81751e-106	-0.054296
642.503	-36219.1	-14518.9	2.45101	0.151751	-1.43706e-105	-0.0512085
642.52	-36219.1	-14519	2.4548	0.149737	5.19385e-105	-0.0495087
642.537	-36219	-14519	2.45856	0.150075	-2.19991e-104	-0.0489357
642.554	-36219	-14519	2.45998	0.14998	8.27218e-104	-0.0490419
642.571	-36219	-14519	2.46138	0.150006	-2.95481e-103	-0.0490142
642.588	-36218.9	-14519	2.46511	0.149993	1.22624e-102	-0.0490211
642.605	-36218.9	-14519	2.46876	0.15002	-4.60653e-102	-0.0490192
642.622	-36218.8	-14519	2.46996	0.149931	1.62068e-101	-0.0490197
642.639	-36218.8	-14519.1	2.47169	0.15028	-6.61572e-101	-0.0490196
642.656	-36218.8	-14519.1	2.47526	0.14827	2.48319e-100	-0.0490196
642.673	-36218.7	-14519.1	2.47907	0.144597	-8.56246e-100	-0.0490196
642.69	-36218.7	-14519.1	2.47994	0.140893	3.44794e-99	-0.0490196
642.707	-36218.7	-14519.1	2.4819	0.139802	-1.29321e-98	-0.0490196
642.724	-36218.6	-14519.1	2.4856	0.140044	4.3373e-98	-0.0490195
642.741	-36218.6	-14519.1	2.48937	0.139988	-1.72663e-97	-0.04902
642.758	-36218.5	-14519.1	2.48986	0.140005	6.47177e-97	-0.049018
642.775	-36218.5	-14519.2	2.49236	0.139995	-2.08457e-96	-0.0490247
642.792	-36218.4	-14519.2	2.49587	0.140018	8.21752e-96	-0.0489995
642.809	-36218.4	-14519.2	2.49944	0.139932	-3.07828e-95	-0.0490948
642.826	-36218.4	-14519.2	2.50015	0.140206	9.29884e-95	-0.0482082
642.843	-36218.3	-14519.2	2.49976	0.137334	-3.63473e-94	-0.0462396
642.86	-36218.3	-14519.2	2.50266	0.133969	1.36084e-93	-0.0430357
642.877	-36218.2	-14519.2	2.50622	0.130264	-3.65524e-93	-0.0405233
642.894	-36218.2	-14519.3	2.50981	0.129931	1.41822e-92	-0.0392353
642.911	-36218.2	-14519.3	2.50988	0.130018	-5.30725e-92	-0.0400974
642.928	-36218.1	-14519.3	2.5131	0.129998	1.06946e-91	-0.042311
642.945	-36218.1	-14519.3	2.51646	0.130001	-4.12243e-91	-0.0455758
642.962	-36218.1	-14519.3	2.51989	0.129998	1.54202e-90	-0.0478343
642.979	-36218	-14519.3	2.52	0.13	0	-0.0490196
642.996	-36218	-14519.4	2.52	0.13	0	-0.0490196
643.013	-36217.9	-14519.4	2.52333	0.13	-1.01267e-98	-0.0479303
643.03	-36217.9	-14519.4	2.52689	0.126448	-3.55091e-88	-0.0455707
643.047	-36217.8	-14519.4	2.5301	0.123116	1.35443e-87	-0.0423153
643.064	-36217.8	-14519.4	2.52995	0.119913	-5.05883e-87	-0.0402096
643.081	-36217.8	-14519.4	2.53025	0.120043	3.95847e-86	-0.0391678
643.098	-36217.7	-14519.4	2.53375	0.119988	-1.50454e-85	-0.0392286
643.115	-36217.7	-14519.4	2.53712	0.120003	5.60648e-85	-0.039212
643.132	-36217.6	-14519.5	2.54027	0.119997	-3.24345e-84	-0.0392192
643.149	-36217.6	-14519.5	2.53983	0.120007	1.22936e-83	-0.0392066
643.166	-36217.6	-14519.5	2.54044	0.119974	-4.5653e-83	-0.0392484
643.183	-36217.5	-14519.5	2.54417	0.12013	2.32124e-82	-0.0390356
643.2	-36217.5	-14519.5	2.54756	0.119465	-8.77863e-82	-0.0378747
643.217	-36217.4	-14519.5	2.55027	0.115812	3.24505e-81	-0.0366861
643.234	-36217.4	-14519.6	2.54976	0.112185	-1.53272e-80	-0.0360818
643.251	-36217.4	-14519.6	2.55073	0.10973	5.78601e-80	-0.0373894
643.268	-36217.3	-14519.6	2.55439	0.110068	-2.1263e-79	-0.0385059
643.285	-36217.3	-14519.6	2.55805	0.10998	9.56861e-79	-0.0393218
643.302	-36217.2	-14519.6	2.56027	0.110005	-3.60665e-78	-0.0391873
643.319	-36217.2	-14519.6	2.55998	0.109998	1.31566e-77	-0.039223
643.336	-36217.1	-14519.6	2.55979	0.110002	-5.71966e-77	-0.0392125
643.353	-36217.1	-14519.6	2.56108	0.109995	2.15311e-76	-0.0392204
643.37	-36217.1	-14519.7	2.5648	0.110018	-7.7818e-76	-0.0392006
643.387	-36217	-14519.7	2.56847	0.109924	3.29607e-75	-0.0392793
643.404	-36217	-14519.7	2.57034	0.110287	-1.2394e-74	-0.0388633
643.421	-36216.9	-14519.7	2.56969	0.108558	4.42711e-74	-0.037192
643.438	-36216.9	-14519.7	2.57155	0.104888	-1.83724e-73	-0.0342008
643.455	-36216.9	-14519.7	2.57507	0.101312	6.90183e-73	-0.0313686
643.472	-36216.8	-14519.8	2.57879	0.0997721	-2.42821e-72	-0.0297539
643.489	-36216.8	-14519.8	2.58024	0.100063	9.91215e-72	-0.0293436
643.506	-36216.7	-14519.8	2.58001	0.0999833	-3.7205e-71	-0.0294251
643.523	-36216.7	-14519.8	2.57975	0.100004	1.28289e-70	-0.0294251
643.54	-36216.7	-14519.8	2.58197	0.099999	-5.16595e-70	-0.0293421
643.557	-36216.6	-14519.8	2.58545	0.0999999	1.93759e-69	-0.0299722
643.574	-36216.6	-14519.8	2.58921	0.100001	-6.49846e-69	-0.031861
643.591	-36216.5	-14519.9	2.59017	0.0999948	2.58696e-68	-0.0350277
643.608	-36216.5	-14519.9	2.59002	0.100019	-9.69647e-68	-0.0375897
643.625	-36216.4	-14519.9	2.58977	0.0999373	3.12326e-67	-0.0391153
643.642	-36216.4	-14519.9	2.59243	0.100247	-1.23121e-66	-0.0385157
643.659	-36216.4	-14519.9	2.59583	0.0975836	4.6121e-66	-0.0366013
643.676	-36216.3	-14519.9	2.59957	0.09398	-1.39322e-65	-0.0332604
643.693	-36216.3	-14519.9	2.60011	0.0903767	5.44581e-65	-0.0307884
643.71	-36216.2	-14520	2.59996	0.0899054	-2.03891e-64	-0.0295146
643.727	-36216.2	-14520	2.60005	0.0900163	5.47655e-64	-0.029395
643.744	-36216.2	-14520	2.59984	0.0899956	-2.12487e-63	-0.0294163
643.761	-36216.1	-14520	2.60288	0.0900012	7.9517e-63	-0.0294106
643.778	-36216.1	-14520	2.60645	0.0899999	-1.60235e-62	-0.0294119
643.795	-36216	-14520	2.60989	0.09	6.17653e-62	-0.0294117
643.812	-36216	-14520	2.61002	0.09	-2.31037e-61	-0.0294117
643.829	-36215.9	-14520.1	2.61	0.09	1.05885e-70	-0.0294118
643.846	-36215.9	-14520.1	2.61	0.09	0	-0.0294118
643.863	-36215.9	-14520.1	2.61333	0.09	0	-0.0294118
643.88	-36215.8	-14520.1	2.61689	0.0899925	5.32023e-59	-0.0294194
643.897	-36215.8	-14520.1	2.62009	0.0900286	-2.02931e-58	-0.0293824
643.914	-36215.7	-14520.1	2.61998	0.0898923	7.58521e-58	-0.0282288
643.931	-36215.7	-14520.2	2.62	0.0864467	-2.82903e-57	-0.0259598
643.948	-36215.7	-14520.2	2.62002	0.0828795	2.21345e-56	-0.0225134
643.965	-36215.6	-14520.2	2.61993	0.0798424	-8.41285e-56	-0.0205764
643.982	-36215.6	-14520.2	2.62026	0.0800406	3.13494e-55	-0.0208644
643.999	-36215.5	-14520.2	2.62396	0.0799849	-1.81362e-54	-0.0234426
644.016	-36215.5	-14520.2	2.62736	0.0800039	6.83251e-54	-0.0266443
644.033	-36215.4	-14520.2	2.63028	0.0799987	-3.47744e-53	-0.0286935
644.05	-36215.4	-14520.3	2.62992	0.0800003	1.31521e-52	-0.0294735
644.067	-36215.4	-14520.3	2.63005	0.0799999	-4.86173e-52	-0.0293961
644.084	-36215.3	-14520.3	2.62983	0.08	2.29632e-51	-0.0294166
644.101	-36215.3	-14520.3	2.63071	0.0800001	-8.66859e-51	-0.0294104
644.118	-36215.2	-14520.3	2.63439	0.0799997	3.18562e-50	-0.0294123
644.135	-36215.2	-14520.3	2.63804	0.0800012	-1.43357e-49	-0.0294107
644.152	-36215.2	-14520.3	2.64028	0.0799957	5.40348e-49	-0.0294154
644.169	-36215.1	-14520.4	2.63993	0.0800158	-1.97113e-48	-0.0293986
644.186	-36215.1	-14520.4	2.64	0.0799311	8.5692e-48	-0.0294691
644.203	-36215	-14520.4	2.64006	0.0802592	-3.22578e-47	-0.0291199
644.22	-36215	-14520.4	2.63977	0.0787841	1.16587e-46	-0.0275203
644.237	-36214.9	-14520.4	2.64131	0.0750708	-4.93816e-46	-0.0245991
644.254	-36214.9	-14520.4	2.64491	0.0715355	1.85687e-45	-0.0216852
644.271	-36214.9	-14520.4	2.64848	0.0697229	-6.93364e-45	-0.0200387
644.288	-36214.8	-14520.5	2.65025	0.0700668	2.47546e-44	-0.019543
644.305	-36214.8	-14520.5	2.64994	0.0699813	-1.02727e-43	-0.019626
644.322	-36214.7	-14520.5	2.65	0.070005	3.85907e-43	-0.019603
644.339	-36214.7	-14520.5	2.65007	0.0699988	-1.35771e-42	-0.019609
644.356	-36214.6	-14520.5	2.64968	0.0700003	5.54226e-42	-0.0196075
644.373	-36214.6	-14520.5	2.65191	0.0699999	-1.92121e-41	-0.0196079
644.39	-36214.6	-14520.6	2.65548	0.07	7.73905e-41	-0.0196079
644.407	-36214.5	-14520.6	2.65909	0.07	-2.90274e-40	-0.0196074
644.424	-36214.5	-14520.6	2.66017	0.07	9.73551e-40	-0.0196093
644.441	-36214.4	-14520.6	2.65995	0.07	-3.87559e-39	-0.0196019
644.458	-36214.4	-14520.6	2.66002	0.0700001	1.45265e-38	-0.0196303
644.475	-36214.3	-14520.6	2.65997	0.0699996	-5.42306e-38	-0.0195241
644.492	-36214.3	-14520.6	2.66007	0.0700014	1.74628e-37	-0.020337
644.509	-36214.3	-14520.7	2.65972	0.0699946	-6.88382e-37	-0.0222186
644.526	-36214.2	-14520.7	2.66263	0.0700163	2.08662e-36	-0.0255512
644.543	-36214.2	-14520.7	2.66605	0.0699364	-8.15798e-36	-0.0280876
644.56	-36214.1	-14520.7	2.66962	0.0702381	3.0544e-35	-0.0285024
644.577	-36214.1	-14520.7	2.67006	0.0671275	-8.20416e-35	-0.0265042
644.594	-36214	-14520.7	2.66998	0.0637476	3.18317e-34	-0.023227
644.611	-36214	-14520.7	2.67001	0.0602352	-1.19121e-33	-0.0208964
644.628	-36214	-14520.8	2.66999	0.0599706	2.4004e-33	-0.0196403
644.645	-36213.9	-14520.8	2.67003	0.0600079	-9.25276e-33	-0.0195992
644.662	-36213.9	-14520.8	2.6699	0.0599979	3.46105e-32	-0.0196101
644.679	-36213.8	-14520.8	2.67333	0.06	0	-0.0196078
644.696	-36213.8	-14520.8	2.67667	0.06	0	-0.0196078
644.713	-36213.8	-14520.8	2.68	0.06	-2.27294e-40	-0.0196078
644.73	-36213.7	-14520.9	2.68	0.06	0	-0.0196078
644.747	-36213.7	-14520.9	2.68001	0.06	2.97447e-29	-0.0196078
644.764	-36213.6	-14520.9	2.68	0.06	-1.13455e-28	-0.0196078
644.781	-36213.6	-14520.9	2.68	0.06	4.23757e-28	-0.0196078
644.798	-36213.5	-14520.9	2.68002	0.06	-3.31585e-27	-0.0196078
644.815	-36213.5	-14520.9	2.67994	0.06	1.25674e-26	-0.0196078
644.832	-36213.4	-14521	2.68038	0.06	-7.27895e-26	-0.0196078
644.849	-36213.4	-14521	2.68395	0.06	2.75914e-25	-0.0196079
644.866	-36213.4	-14521	2.68734	0.06	-1.03086e-24	-0.0196078
644.883	-36213.3	-14521	2.6902	0.0599999	3.82426e-24	-0.019608
644.9	-36213.3	-14521	2.68993	0.0600007	-1.94432e-23	-0.0196071
644.917	-36213.2	-14521	2.69002	0.0599974	7.35313e-23	-0.0196107
644.934	-36213.2	-14521	2.68999	0.0600096	-2.71811e-22	-0.0195973
644.951	-36213.1	-14521.1	2.69001	0.0599547	1.28383e-21	-0.0196578
644.968	-36213.1	-14521.1	2.68999	0.0601684	-4.7683e-21	-0.0193889
644.985	-36213.1	-14521.1	2.69006	0.0590952	2.14735e-20	-0.0178887
645.002	-36213	-14521.1	2.68977	0.0554826	-8.09427e-20	-0.0152179
645.019	-36213	-14521.1	2.691	0.0519111	2.9527e-19	-0.012107
645.036	-36212.9	-14521.1	2.69474	0.0496818	-1.28365e-18	-0.0102907
645.053	-36212.9	-14521.1	2.69825	0.0500848	4.83216e-18	-0.00973302
645.07	-36212.8	-14521.2	2.70026	0.0499792	-1.74645e-17	-0.00982235
645.087	-36212.8	-14521.2	2.69993	0.0500059	7.39726e-17	-0.00979418
645.104	-36212.8	-14521.2	2.70002	0.0499984	-2.78154e-16	-0.00982339
645.121	-36212.7	-14521.2	2.69999	0.0500004	9.93564e-16	-0.00973873
645.138	-36212.7	-14521.2	2.70001	0.0499999	-4.12327e-15	-0.0102349
645.155	-36212.6	-14521.2	2.69998	0.05	1.54896e-14	-0.0118812
645.172	-36212.6	-14521.3	2.70007	0.05	-5.7835e-14	-0.0147952
645.189	-36212.5	-14521.3	2.69974	0.05	2.03388e-13	-0.0177163
645.206	-36212.5	-14521.3	2.70175	0.05	-8.3022e-13	-0.019316
645.223	-36212.5	-14521.3	2.70526	0.05	3.1162e-12	-0.0196652
645.24	-36212.4	-14521.3	2.709	0.05	-1.07452e-11	-0.0195947
645.257	-36212.4	-14521.3	2.71022	0.05	4.32688e-11	-0.0196114
645.274	-36212.3	-14521.4	2.70995	0.05	-1.45788e-10	-0.019607
645.291	-36212.3	-14521.4	2.71001	0.05	5.80542e-10	-0.0196081
645.308	-36212.2	-14521.4	2.71	0.05	-2.17604e-09	-0.0196078
645.325	-36212.2	-14521.4	2.71	0.05	7.00909e-09	-0.0196079
645.342	-36212.1	-14521.4	2.71	0.05	-2.76303e-08	-0.0196078
645.359	-36212.1	-14521.4	2.71001	0.05	1.03503e-07	-0.0196078
645.376	-36212.1	-14521.4	2.70998	0.05	-3.12661e-07	-0.0196079
645.393	-36212	-14521.5	2.71006	0.0500001	1.22213e-06	-0.0196078
645.41	-36212	-14521.5	2.70976	0.0499997	-4.57565e-06	-0.0196081
645.427	-36211.9	-14521.5	2.71287	0.0500008	1.22903e-05	-0.019607
645.444	-36211.9	-14521.5	2.71625	0.049997	-4.76856e-05	-0.0196109
645.461	-36211.8	-14521.5	2.71976	0.0500113	0.000178449	-0.0195962
645.478	-36211.8	-14521.5	2.72003	0.0499772	-0.00310617	-0.0196312
645.495	-36211.8	-14521.5	2.71999	0.050088	-0.00645635	-0.0186096
645.512	-36211.7	-14521.6	2.72	0.0468916	-0.00989195	-0.0165176
645.529	-36211.7	-14521.6	2.72	0.0433333	-0.01	-0.0130719
645.546	-36211.6	-14521.6	2.72	0.04	-0.01	-0.0108932
645.563	-36211.6	-14521.6	2.72	0.04	-0.01	-0.00980392
645.58	-36211.5	-14521.6	2.72	0.0399937	-0.0100285	-0.0098104
645.597	-36211.5	-14521.6	2.72001	0.0400017	-0.00989232	-0.00980219
645.614	-36211.5	-14521.7	2.71997	0.0399996	-0.0064467	-0.00980437
645.631	-36211.4	-14521.7	2.72024	0.0400002	-0.00287953	-0.0098037
645.648	-36211.4	-14521.7	2.72375	0.0399999	0.000157578	-0.00980398
645.665	-36211.3	-14521.7	2.72713	0.04	-4.06135e-05	-0.00980391
645.682	-36211.3	-14521.7	2.73024	0.04	1.51204e-05	-0.00980393
645.699	-36211.2	-14521.7	2.72994	0.04	-4.03855e-06	-0.00980392
645.716	-36211.2	-14521.8	2.73002	0.04	1.0332e-06	-0.00980392
645.733	-36211.1	-14521.8	2.72999	0.04	-3.42028e-07	-0.00980392
645.75	-36211.1	-14521.8	2.73	0.04	9.1305e-08	-0.00980392
645.767	-36211.1	-14521.8	2.73	0.04	-2.31617e-08	-0.00980392
645.784	-36211	-14521.8	2.73	0.04	7.19079e-09	-0.00980392
645.801	-36211	-14521.8	2.73	0.04	-1.91846e-09	-0.00980392
645.818	-36210.9	-14521.8	2.73	0.04	4.81918e-10	-0.00980392
645.835	-36210.9	-14521.9	2.72999	0.04	-1.43689e-10	-0.00980392
645.852	-36210.8	-14521.9	2.73005	0.04	3.83101e-11	-0.00980392
645.869	-36210.8	-14521.9	2.7298	0.04	-9.51376e-12	-0.00980393
645.886	-36210.8	-14521.9	2.7311	0.04	2.75908e-12	-0.0098039
645.903	-36210.7	-14521.9	2.7347	0.04	-7.35073e-13	-0.009804
645.92	-36210.7	-14521.9	2.73833	0.04	1.80073e-13	-0.00980363
645.937	-36210.6	-14522	2.74031	0.04	-5.11832e-14	-0.00980514
645.954	-36210.6	-14522	2.73992	0.04	1.36248e-14	-0.00979933
645.971	-36210.5	-14522	2.74002	0.04	-3.2831e-15	-0.00982032
645.988	-36210.5	-14522	2.73999	0.04	9.19123e-16	-0.00973586
646.005	-36210.5	-14522	2.74	0.04	-2.44432e-16	-0.0102212
646.022	-36210.4	-14522	2.74	0.04	5.77089e-17	-0.0119649
646.039	-36210.4	-14522.1	2.74	0.0400001	-1.59672e-17	-0.0150189
646.056	-36210.3	-14522.1	2.74	0.0399996	4.24164e-18	-0.0177723
646.073	-36210.3	-14522.1	2.74	0.0400013	-9.75681e-19	-0.019328
646.09	-36210.2	-14522.1	2.74001	0.0399946	2.67465e-19	-0.0196739
646.107	-36210.2	-14522.1	2.73998	0.0400202	-7.09597e-20	-0.0195711
646.124	-36210.1	-14522.1	2.74007	0.0399321	1.57684e-20	-0.0196808
646.141	-36210.1	-14522.1	2.73973	0.0402701	-4.29083e-21	-0.0189474
646.158	-36210.1	-14522.2	2.74218	0.037815	1.13665e-21	-0.017152
646.175	-36210	-14522.2	2.74581	0.034188	-2.40649e-22	-0.0138552
646.192	-36210	-14522.2	2.74946	0.0305354	6.51013e-23	-0.0112831
646.209	-36209.9	-14522.2	2.75013	0.0298699	-1.7214e-23	-0.00995118
646.226	-36209.9	-14522.2	2.74997	0.0300256	3.38557e-24	-0.00977775
646.243	-36209.8	-14522.2	2.75001	0.0299931	-9.11679e-25	-0.00981096
646.26	-36209.8	-14522.2	2.75	0.0300018	2.4053e-25	-0.00980208
646.277	-36209.7	-14522.3	2.75	0.0299997	-4.1577e-26	-0.00980419
646.294	-36209.7	-14522.3	2.75	0.0300001	1.11575e-26	-0.00980402
646.311	-36209.7	-14522.3	2.75	0.03	-2.93556e-27	-0.00980324
646.328	-36209.6	-14522.3	2.75	0.03	3.75157e-28	-0.00980533
646.345	-36209.6	-14522.3	2.75	0.03	-1.00443e-28	-0.00979848
646.362	-36209.5	-14522.3	2.75	0.03	2.63331e-29	-0.0116406
646.379	-36209.5	-14522.4	2.75	0.03	0	-0.0239651
646.396	-36209.4	-14522.4	2.75	0.03	0	-0.0533769
646.413	-36209.4	-14522.4	2.75	0.03	0	-0.0991285
646.43	-36209.3	-14522.4	2.75001	0.03	-1.14354e-31	-0.152209
646.447	-36209.3	-14522.4	2.74997	0.03	3.05715e-32	-0.197438
646.464	-36209.3	-14522.4	2.75012	0.03	-7.93101e-33	-0.238951
646.481	-36209.2	-14522.5	2.75376	0.03	3.93579e-33	-0.284053
646.498	-36209.2	-14522.5	2.75711	0.03	-1.05173e-33	-0.326286
646.515	-36209.1	-14522.5	2.76016	0.03	2.71069e-34	-0.368896
646.532	-36209.1	-14522.5	2.75994	0.03	-1.00919e-34	-0.411531
646.549	-36209	-14522.5	2.76002	0.03	2.69547e-35	-0.451055
646.566	-36209	-14522.5	2.76	0.03	-6.89591e-36	-0.486521
646.583	-36208.9	-14522.6	2.76	0.03	2.28282e-36	-0.51704
646.6	-36208.9	-14522.6	2.76	0.03	-6.09402e-37	-0.538631
646.617	-36208.9	-14522.6	2.76	0.03	1.54589e-37	-0.561384
646.634	-36208.8	-14522.6	2.76	0.03	-4.79939e-38	-0.58918
646.651	-36208.8	-14522.6	2.76	0.03	1.28045e-38	-0.618443
646.668	-36208.7	-14522.6	2.76	0.03	-3.21649e-39	-0.644334
646.685	-36208.7	-14522.6	2.76	0.03	9.59033e-40	-0.664164
646.702	-36208.6	-14522.7	2.76	0.03	-2.55695e-40	-0.679743
646.719	-36208.6	-14522.7	2.76	0.03	6.34982e-41	-0.697366
646.736	-36208.6	-14522.7	2.76	0.03	-1.84151e-41	-0.717132
646.753	-36208.5	-14522.7	2.75998	0.03	4.90614e-42	-0.734313
646.77	-36208.5	-14522.7	2.76006	0.03	-1.20187e-42	-0.74846
646.787	-36208.4	-14522.7	2.75975	0.03	3.41615e-43	-0.759981
646.804	-36208.4	-14522.8	2.7613	0.03	-9.09365e-44	-0.771841
646.821	-36208.3	-14522.8	2.765	0.03	2.19125e-44	-0.788356
646.838	-36208.3	-14522.8	2.7687	0.03	-6.13455e-45	-0.807543
646.855	-36208.3	-14522.8	2.77025	0.03	1.63143e-45	-0.823974
646.872	-36208.2	-14522.8	2.76994	0.03	-3.8517e-46	-0.835946
646.889	-36208.2	-14522.8	2.77002	0.03	1.06571e-46	-0.844827
646.906	-36208.1	-14522.8	2.77	0.0300001	-2.83102e-47	-0.85548
646.923	-36208.1	-14522.9	2.77	0.0299996	6.51204e-48	-0.87231
646.94	-36208	-14522.9	2.77	0.0300016	-1.78516e-48	-0.890812
646.957	-36208	-14522.9	2.77	0.0299939	4.7361e-49	-0.905398
646.974	-36207.9	-14522.9	2.77	0.0300205	-1.05244e-49	-0.916506
646.991	-36207.9	-14522.9	2.77	0.0299183	2.86385e-50	-0.926112
647.008	-36207.9	-14522.9	2.77	0.0303064	-7.58636e-51	-0.93804
647.025	-36207.8	-14523	2.77	0.0276068	1.60608e-51	-0.953009
647.042	-36207.8	-14523	2.77	0.0241398	-4.34118e-52	-0.965927
647.059	-36207.7	-14523	2.77	0.0205413	1.13427e-52	-0.975325
647.076	-36207.7	-14523	2.77	0.0199021	-1.8168e-53	-0.982395
647.093	-36207.6	-14523	2.77	0.0200264	-1.12255e-53	-0.990642
647.11	-36207.6	-14523	2.77	0.019993	6.32046e-53	-1.00189
647.127	-36207.5	-14523.1	2.77	0.0200012	-1.73803e-52	-1.01763
647.144	-36207.5	-14523.1	2.77	0.0199997	6.75349e-52	-1.03403
647.161	-36207.5	-14523.1	2.76999	0.0200001	-2.52755e-51	-1.05114
647.178	-36207.4	-14523.1	2.77002	0.02	5.0933e-51	-1.07173
647.195	-36207.4	-14523.1	2.76991	0.02	-1.9633e-50	-1.0925
647.212	-36207.3	-14523.1	2.77311	0.02	7.34386e-50	-1.11123
647.229	-36207.3	-14523.1	2.77667	0.02	0	-1.12527
647.246	-36207.2	-14523.2	2.78	0.02	0	-1.13508
647.263	-36207.2	-14523.2	2.78	0.02	-4.82284e-58	-1.14597
647.28	-36207.1	-14523.2	2.78001	0.0200001	-1.69112e-47	-1.16223
647.297	-36207.1	-14523.2	2.78	0.0199996	6.45047e-47	-1.17844
647.314	-36207	-14523.2	2.78	0.0200016	-2.40926e-46	-1.19124
647.331	-36207	-14523.2	2.78	0.0199874	1.88522e-45	-1.19895
647.348	-36207	-14523.3	2.78	0.0200479	-7.16535e-45	-1.20288
647.365	-36206.9	-14523.3	2.78	0.0198087	2.67008e-44	-1.20069
647.382	-36206.9	-14523.3	2.77997	0.00998783	-1.54469e-43	-1.18411
647.399	-36206.8	-14523.3	2.78011	-0.0246461	5.85481e-43	-1.14814
647.416	-36206.8	-14523.3	2.77958	-0.0809414	-2.17422e-42	-1.09691
647.433	-36206.7	-14523.3	2.77579	-0.138385	1.10549e-41	-1.04268
647.45	-36206.7	-14523.4	2.77259	-0.179089	-4.18081e-41	-1.00109
647.467	-36206.6	-14523.4	2.76913	-0.22032	1.54545e-40	-0.966982
647.484	-36206.6	-14523.4	2.76582	-0.267566	-7.29957e-40	-0.933991
647.501	-36206.6	-14523.4	2.76168	-0.311888	2.75558e-39	-0.902051
647.518	-36206.5	-14523.4	2.75452	-0.353273	-1.01265e-38	-0.865616
647.535	-36206.5	-14523.4	2.74763	-0.398045	4.55704e-38	-0.825817
647.552	-36206.4	-14523.4	2.74096	-0.437669	-1.71766e-37	-0.787388
647.569	-36206.4	-14523.5	2.73437	-0.475616	6.26583e-37	-0.750823
647.586	-36206.3	-14523.5	2.72611	-0.504136	-2.72398e-36	-0.71893
647.603	-36206.3	-14523.5	2.71587	-0.523219	1.02542e-35	-0.693417
647.62	-36206.3	-14523.5	2.70565	-0.54364	-3.70608e-35	-0.664809
647.637	-36206.2	-14523.5	2.69521	-0.575667	1.56975e-34	-0.630987
647.654	-36206.2	-14523.5	2.68537	-0.608271	-5.90262e-34	-0.59847
647.671	-36206.1	-14523.6	2.675	-0.634514	2.10841e-33	-0.573652
647.688	-36206.1	-14523.6	2.66462	-0.650691	-8.74984e-33	-0.561948
647.705	-36206	-14523.6	2.65481	-0.664713	3.28699e-32	-0.55826
647.722	-36206	-14523.6	2.6443	-0.684427	-1.15643e-31	-0.554054
647.739	-36206	-14523.6	2.63433	-0.705393	4.72065e-31	-0.545733
647.756	-36205.9	-14523.6	2.62246	-0.723831	-1.77188e-30	-0.535091
647.773	-36205.9	-14523.6	2.60836	-0.736632	6.10975e-30	-0.523615
647.79	-36205.8	-14523.7	2.59427	-0.746333	-2.46028e-29	-0.512757
647.807	-36205.8	-14523.7	2.58372	-0.757729	9.22774e-29	-0.499563
647.824	-36205.7	-14523.7	2.57102	-0.776813	-3.09488e-28	-0.480344
647.841	-36205.7	-14523.7	2.55711	-0.797677	1.23204e-27	-0.458178
647.858	-36205.7	-14523.7	2.54406	-0.815988	-4.61794e-27	-0.439315
647.875	-36205.6	-14523.7	2.52989	-0.825463	1.48745e-26	-0.424555
647.892	-36205.6	-14523.7	2.51675	-0.831353	-5.86362e-26	-0.412567
647.909	-36205.5	-14523.8	2.50046	-0.842684	2.19651e-25	-0.397689
647.926	-36205.5	-14523.8	2.48596	-0.862735	-6.63519e-25	-0.376612
647.943	-36205.5	-14523.8	2.4694	-0.883523	2.59356e-24	-0.3543
647.96	-36205.4	-14523.8	2.45594	-0.898266	-9.71031e-24	-0.336267
647.977	-36205.4	-14523.8	2.43862	-0.905798	2.6082e-23	-0.319849
647.994	-36205.3	-14523.8	2.42493	-0.915367	-1.01197e-22	-0.305721
648.011	-36205.3	-14523.8	2.40878	-0.927968	3.78699e-22	-0.287804
648.028	-36205.3	-14523.9	2.39101	-0.948763	-7.63115e-22	-0.266987
648.045	-36205.2	-14523.9	2.37433	-0.965902	2.94156e-21	-0.248278
648.062	-36205.2	-14523.9	2.35756	-0.976186	-1.10031e-20	-0.232824
648.079	-36205.2	-14523.9	2.34333	-0.983333	5.04284e-30	-0.220044
648.096	-36205.1	-14523.9	2.32667	-0.99	0	-0.205882
648.113	-36205.1	-14523.9	2.31	-1.00333	0	-0.189542
648.13	-36205	-14523.9	2.28886	-1.02104	2.53375e-18	-0.167569
648.147	-36205	-14524	2.2724	-1.0376	-9.66456e-18	-0.146899
648.164	-36205	-14524	2.25567	-1.05445	3.60973e-17	-0.123833
648.181	-36204.9	-14524	2.23766	-1.07607	-2.82457e-16	-0.0981911
648.198	-36204.9	-14524	2.21797	-1.09926	1.07356e-15	-0.0722827
648.215	-36204.9	-14524	2.20099	-1.1187	-4.0005e-15	-0.0497615
648.232	-36204.8	-14524	2.18012	-1.13154	2.31436e-14	-0.0309812
648.249	-36204.8	-14524	2.16337	-1.13791	-8.7721e-14	-0.0170655
648.266	-36204.8	-14524	2.14339	-1.1493	3.25757e-13	0.00013915
648.283	-36204.7	-14524.1	2.12553	-1.1682	-1.65632e-12	0.0216088
648.3	-36204.7	-14524.1	2.10529	-1.18719	6.26399e-12	0.0426484
648.317	-36204.7	-14524.1	2.08506	-1.19881	-2.31551e-11	0.0591652
648.334	-36204.6	-14524.1	2.06396	-1.20444	1.09367e-10	0.0717008
648.351	-36204.6	-14524.1	2.04423	-1.20795	-4.12861e-10	0.0792344
648.368	-36204.6	-14524.1	2.02378	-1.20949	1.51722e-09	0.083794
648.385	-36204.5	-14524.1	2.00278	-1.2053	-6.82769e-09	0.08505
648.402	-36204.5	-14524.1	1.98307	-1.20225	2.57353e-08	0.0852034
648.419	-36204.5	-14524.1	1.96252	-1.19862	-9.38793e-08	0.0866012
648.436	-36204.4	-14524.2	1.9416	-1.19604	4.08127e-07	0.0904105
648.453	-36204.4	-14524.2	1.9219	-1.19842	-1.53635e-06	0.0984899
648.47	-36204.4	-14524.2	1.90128	-1.20865	5.55271e-06	0.112507
648.487	-36204.3	-14524.2	1.88033	-1.2236	-2.35191e-05	0.129551
648.504	-36204.3	-14524.2	1.8611	-1.23379	8.84373e-05	0.143858
648.521	-36204.3	-14524.2	1.83833	-1.23872	-0.000315897	0.154605
648.538	-36204.2	-14524.2	1.8156	-1.24016	0.00180557	0.161227
648.555	-36204.2	-14524.2	1.79624	-1.24026	0.00353778	0.164723
648.572	-36204.2	-14524.2	1.77571	-1.23827	0.00367173	0.167062
648.589	-36204.2	-14524.3	1.75276	-1.235	0.000983992	0.172875
648.606	-36204.1	-14524.3	1.73144	-1.22931	0.00175172	0.188079
648.623	-36204.1	-14524.3	1.71088	-1.22462	0.00356048	0.216744
648.64	-36204.1	-14524.3	1.69024	-1.21913	0.00360534	0.257435
648.657	-36204	-14524.3	1.67058	-1.21375	0.00110796	0.311518
648.674	-36204	-14524.3	1.64946	-1.215	-0.00021364	0.400371
648.691	-36204	-14524.3	1.62945	-1.22289	5.81349e-05	0.52062
648.708	-36204	-14524.3	1.60689	-1.23832	-1.54e-05	0.660419
648.725	-36204	-14524.3	1.58482	-1.25367	3.26047e-06	0.806328
648.742	-36203.9	-14524.3	1.56456	-1.26487	-8.82033e-07	0.935237
648.759	-36203.9	-14524.3	1.54517	-1.26969	2.33227e-07	1.05396
648.776	-36203.9	-14524.4	1.52089	-1.27007	-4.58699e-08	1.19869
648.793	-36203.8	-14524.4	1.5	-1.26992	1.2352e-08	1.34194
648.81	-36203.8	-14524.4	1.48029	-1.27024	-3.25886e-09	1.45898
648.827	-36203.8	-14524.4	1.45927	-1.26714	5.63311e-10	1.52443
648.844	-36203.8	-14524.4	1.43614	-1.2637	-1.51169e-10	1.54442
648.861	-36203.8	-14524.4	1.41265	-1.26041	3.97728e-11	1.58452
648.878	-36203.7	-14524.4	1.3912	-1.25687	-5.08287e-12	1.67892
648.895	-36203.7	-14524.4	1.37116	-1.25352	1.36087e-12	1.81398
648.912	-36203.7	-14524.4	1.35122	-1.25021	-3.56778e-13	1.91474
648.929	-36203.7	-14524.4	1.33	-1.24667	0	1.97495
648.946	-36203.6	-14524.4	1.31	-1.24333	0	1.98802
648.963	-36203.6	-14524.5	1.29	-1.23667	7.10025e-25	1.99564
648.98	-36203.6	-14524.5	1.26533	-1.23303	1.54935e-15	1.99901
648.997	-36203.6	-14524.5	1.24554	-1.22635	-4.14202e-16	2.00003
649.014	-36203.6	-14524.5	1.22546	-1.22316	1.07454e-16	1.99996
649.031	-36203.5	-14524.5	1.20395	-1.21955	-5.33246e-17	1.99875
649.048	-36203.5	-14524.5	1.18083	-1.21638	1.42495e-17	1.99625
649.065	-36203.5	-14524.5	1.16092	-1.21258	-3.67261e-18	1.99055
649.082	-36203.5	-14524.5	1.13966	-1.2059	1.36731e-18	1.98324
649.099	-36203.5	-14524.5	1.11991	-1.20232	-3.652e-19	1.97478
649.116	-36203.5	-14524.5	1.0995	-1.1959	9.34302e-20	1.96814
649.133	-36203.4	-14524.5	1.07915	-1.19191	-3.09291e-20	1.96027
649.15	-36203.4	-14524.5	1.06237	-1.18575	8.25656e-21	1.95346
649.167	-36203.4	-14524.5	1.04161	-1.18182	-2.09448e-21	1.94466
649.184	-36203.4	-14524.5	1.02072	-1.17549	6.50252e-22	1.93643
649.201	-36203.4	-14524.5	1.00066	-1.17154	-1.73483e-22	1.92804
649.218	-36203.4	-14524.5	0.981396	-1.16551	4.35791e-23	1.91998
649.235	-36203.3	-14524.6	0.963169	-1.16107	-1.29936e-23	1.91116
649.252	-36203.3	-14524.6	0.942969	-1.15542	3.46432e-24	1.90326
649.269	-36203.3	-14524.6	0.922546	-1.15093	-8.60314e-25	1.89505
649.286	-36203.3	-14524.6	0.9016	-1.14516	2.49499e-25	1.8879
649.303	-36203.3	-14524.6	0.881889	-1.14069	-6.64715e-26	1.88087
649.32	-36203.3	-14524.6	0.861343	-1.13514	1.62837e-26	1.87315
649.337	-36203.3	-14524.6	0.840079	-1.1303	-4.62841e-27	1.86484
649.354	-36203.2	-14524.6	0.822397	-1.12474	1.23207e-27	1.85859
649.371	-36203.2	-14524.6	0.803308	-1.12178	-2.96885e-28	1.85236
649.388	-36203.2	-14524.6	0.784384	-1.11808	8.31148e-29	1.84638
649.405	-36203.2	-14524.6	0.766184	-1.11534	-2.21036e-29	1.83918
649.422	-36203.2	-14524.6	0.747329	-1.10945	5.21853e-30	1.83132
649.439	-36203.2	-14524.6	0.728043	-1.10475	-1.44389e-30	1.82266
649.456	-36203.2	-14524.6	0.710435	-1.09936	3.83564e-31	1.81479
649.473	-36203.2	-14524.6	0.690723	-1.09467	-8.82292e-32	1.80606
649.49	-36203.1	-14524.6	0.672528	-1.08889	2.41864e-32	1.79787
649.507	-36203.1	-14524.6	0.65375	-1.08465	-6.41677e-33	1.78962
649.524	-36203.1	-14524.6	0.635279	-1.07871	1.42591e-33	1.78119
649.541	-36203.1	-14524.6	0.61575	-1.07407	-3.88013e-34	1.77335
649.558	-36203.1	-14524.6	0.598133	-1.071	1.02785e-34	1.7667
649.575	-36203.1	-14524.6	0.580852	-1.06771	-2.17615e-35	1.75862
649.592	-36203.1	-14524.6	0.563829	-1.06021	5.887e-36	1.74439
649.609	-36203.1	-14524.6	0.547375	-1.03804	-1.55664e-36	1.71936
649.626	-36203.1	-14524.6	0.529749	-0.997925	3.06152e-37	1.67935
649.643	-36203.1	-14524.7	0.512928	-0.952245	-8.24417e-38	1.62867
649.66	-36203	-14524.6	0.496191	-0.893171	2.17508e-38	1.56455
649.677	-36203	-14524.7	0.481435	-0.803295	-3.75974e-39	1.46742
649.694	-36203	-14524.7	0.471091	-0.67592	1.00895e-39	1.34935
649.711	-36203	-14524.7	0.461266	-0.540151	-2.65457e-40	1.21652
649.728	-36203	-14524.7	0.450543	-0.39735	3.39243e-41	1.08264
649.745	-36203	-14524.7	0.443626	-0.292575	-9.08094e-42	0.96312
649.762	-36203	-14524.7	0.440086	-0.177713	2.37391e-42	0.843541
649.779	-36203	-14524.7	0.44	-0.03	0	0.69281
649.796	-36203	-14524.7	0.44	0.14	-5.24445e-54	0.550109
649.813	-36203	-14524.7	0.44	0.256667	0	0.43573
649.83	-36203	-14524.7	0.44004	0.311423	1.68333e-42	0.374865
649.847	-36203	-14524.7	0.439845	0.308926	-6.45743e-42	0.350063
649.864	-36203	-14524.7	0.440582	0.328721	2.41283e-41	0.294822
649.881	-36203	-14524.7	0.459028	0.478329	-1.88806e-40	0.183294
649.898	-36202.9	-14524.7	0.479393	0.625184	7.17616e-40	0.0428585
649.915	-36202.9	-14524.7	0.502146	0.754989	-2.67411e-39	-0.0566322
649.932	-36202.9	-14524.7	0.515575	0.771554	1.54702e-38	-0.115216
649.949	-36202.9	-14524.7	0.529021	0.789802	-5.86365e-38	-0.132048
649.966	-36202.9	-14524.7	0.542463	0.801458	2.1775e-37	-0.147462
649.983	-36202.9	-14524.7	0.556565	0.808336	-1.10716e-36	-0.159211
650	-36202.9	-14524.7	0.56974	0.814328	4.18712e-36	-0.167281
650.017	-36202.9	-14524.7	0.58331	0.817569	-1.54778e-35	-0.173355
650.034	-36202.9	-14524.7	0.597355	0.820271	7.31058e-35	-0.177557
650.051	-36202.9	-14524.7	0.610512	0.820104	-2.75974e-34	-0.18048
650.068	-36202.9	-14524.7	0.624146	0.819224	1.01418e-33	-0.18239
650.085	-36202.8	-14524.7	0.638146	0.815454	-4.56392e-33	-0.183026
650.102	-36202.8	-14524.7	0.651285	0.811925	1.72025e-32	-0.183272
650.119	-36202.8	-14524.7	0.664984	0.809929	-6.27529e-32	-0.184531
650.136	-36202.8	-14524.7	0.678938	0.80899	2.72809e-31	-0.185633
650.153	-36202.8	-14524.7	0.692039	0.805215	-1.02696e-30	-0.186723
650.17	-36202.8	-14524.7	0.705903	0.801902	3.71167e-30	-0.18782
650.187	-36202.8	-14524.8	0.719387	0.798398	-1.57212e-29	-0.189055
650.204	-36202.8	-14524.7	0.73442	0.795124	5.91153e-29	-0.189631
650.221	-36202.8	-14524.8	0.750225	0.791672	-2.11159e-28	-0.189515
650.238	-36202.7	-14524.8	0.764088	0.788185	8.76304e-28	-0.189575
650.255	-36202.7	-14524.8	0.775182	0.785022	-3.29195e-27	-0.18944
650.272	-36202.7	-14524.8	0.78722	0.78113	1.15818e-26	-0.190093
650.289	-36202.7	-14524.8	0.801353	0.780027	-4.72777e-26	-0.19126
650.306	-36202.7	-14524.8	0.81438	0.778332	1.77456e-25	-0.1925
650.323	-36202.7	-14524.8	0.828352	0.774602	-6.11897e-25	-0.192702
650.34	-36202.7	-14524.8	0.842049	0.770814	2.46399e-24	-0.194085
650.357	-36202.7	-14524.8	0.85518	0.770113	-9.24166e-24	-0.196375
650.374	-36202.6	-14524.8	0.869212	0.767913	3.09955e-23	-0.198826
650.391	-36202.6	-14524.8	0.882721	0.764238	-1.2339e-22	-0.199469
650.408	-36202.6	-14524.8	0.896353	0.761021	4.6249e-22	-0.199316
650.425	-36202.6	-14524.8	0.907409	0.757491	-1.48969e-21	-0.199347
650.442	-36202.6	-14524.8	0.920094	0.754103	5.87246e-21	-0.199369
650.459	-36202.6	-14524.8	0.933426	0.750807	-2.19982e-20	-0.199255
650.476	-36202.6	-14524.8	0.9477	0.747286	6.64521e-20	-0.200207
650.493	-36202.5	-14524.8	0.958444	0.743909	-2.59748e-19	-0.201325
650.51	-36202.5	-14524.8	0.967911	0.740607	9.72496e-19	-0.20249
650.527	-36202.5	-14524.8	0.981646	0.737078	-2.61214e-18	-0.202636
650.544	-36202.5	-14524.8	0.995088	0.733717	1.0135e-17	-0.202605
650.561	-36202.5	-14524.9	1.00859	0.730406	-3.7927e-17	-0.202631
650.578	-36202.5	-14524.9	1.01933	0.726872	7.64267e-17	-0.202584
650.595	-36202.4	-14524.9	1.03253	0.723525	-2.946e-16	-0.205454
650.612	-36202.4	-14524.9	1.04584	0.720204	1.10197e-15	-0.22064
650.629	-36202.4	-14524.9	1.06	0.716667	0	-0.260349
650.646	-36202.4	-14524.9	1.07	0.713333	0	-0.324619
650.663	-36202.4	-14524.9	1.08	0.71	0	-0.407407
650.68	-36202.4	-14524.9	1.09416	0.706463	-2.53758e-13	-0.500958
650.697	-36202.3	-14524.9	1.10746	0.703141	9.67914e-13	-0.582846
650.714	-36202.3	-14524.9	1.1207	0.699795	-3.61518e-12	-0.654542
650.731	-36202.3	-14524.9	1.13117	0.696261	2.82883e-11	-0.726004
650.748	-36202.3	-14524.9	1.14116	0.692949	-1.07518e-10	-0.793428
650.765	-36202.3	-14524.9	1.15123	0.689588	4.00654e-10	-0.864932
650.782	-36202.2	-14524.9	1.16185	0.68606	-2.31786e-09	-0.938413
650.799	-36202.2	-14525	1.17162	0.682757	8.78534e-09	-1.00484
650.816	-36202.2	-14525	1.18228	0.679381	-3.26249e-08	-1.07104
650.833	-36202.2	-14525	1.19659	0.67586	1.65882e-07	-1.13944
650.85	-36202.2	-14525	1.20987	0.672565	-6.27345e-07	-1.19861
650.867	-36202.2	-14525	1.22272	0.669173	2.319e-06	-1.25316
650.884	-36202.1	-14525	1.23294	0.665661	-1.09532e-05	-1.30267
650.901	-36202.1	-14525	1.24291	0.662372	4.13484e-05	-1.34697
650.918	-36202.1	-14525	1.25309	0.658964	-0.000151951	-1.38982
650.935	-36202.1	-14525	1.26367	0.655462	0.000830349	-1.43022
650.952	-36202.1	-14525	1.27324	0.652184	0.00479826	-1.46144
650.969	-36202	-14525	1.28474	0.648734	0.00688839	-1.49111
650.986	-36202	-14525	1.29894	0.645351	0.00668075	-1.52356
651.003	-36202	-14525	1.31229	0.641669	0.00636911	-1.56074
651.02	-36202	-14525	1.32463	0.639966	0.00808398	-1.60213
651.037	-36202	-14525	1.33471	0.638779	0.0103773	-1.6396
651.054	-36201.9	-14525.1	1.34465	0.635024	0.00989443	-1.66856
651.071	-36201.9	-14525.1	1.355	0.63169	0.0100438	-1.69731
651.088	-36201.9	-14525.1	1.36537	0.628205	0.0099115	-1.72945
651.105	-36201.9	-14525.1	1.37521	0.624924	0.0103089	-1.76387
651.122	-36201.9	-14525.1	1.38563	0.621481	0.00832583	-1.79998
651.139	-36201.8	-14525.1	1.39595	0.617912	0.0047031	-1.8309
651.156	-36201.8	-14525.1	1.4058	0.615121	0.00110398	-1.85258
651.173	-36201.8	-14525.1	1.41626	0.609094	-0.000200413	-1.86854
651.19	-36201.8	-14525.1	1.42654	0.604212	5.49396e-05	-1.88263
651.207	-36201.7	-14525.1	1.43639	0.601276	-1.45757e-05	-1.8986
651.224	-36201.7	-14525.1	1.44689	0.597687	3.23897e-06	-1.91816
651.241	-36201.7	-14525.1	1.45712	0.594299	-8.81374e-07	-1.93504
651.258	-36201.7	-14525.1	1.46698	0.591004	2.33477e-07	-1.94711
651.275	-36201.6	-14525.2	1.47752	0.587496	-4.94314e-08	-1.95512
651.292	-36201.6	-14525.2	1.48769	0.584096	1.33724e-08	-1.95925
651.309	-36201.6	-14525.2	1.49758	0.58083	-3.53591e-09	-1.95991
651.326	-36201.6	-14525.2	1.50814	0.577217	6.95426e-10	-1.95816
651.343	-36201.5	-14525.2	1.51827	0.574178	-1.87267e-10	-1.95313
651.36	-36201.5	-14525.2	1.52818	0.56774	4.9407e-11	-1.9469
651.377	-36201.5	-14525.2	1.53876	0.563668	-8.54028e-12	-1.9379
651.394	-36201.5	-14525.2	1.54886	0.560404	2.29189e-12	-1.92999
651.411	-36201.4	-14525.2	1.55874	0.557068	-6.03162e-13	-1.92417
651.428	-36201.4	-14525.2	1.56947	0.553537	7.74093e-14	-1.92355
651.445	-36201.4	-14525.2	1.57631	0.5502	-2.19763e-14	-1.9298
651.462	-36201.4	-14525.3	1.58294	0.54684	1.04381e-14	-1.93847
651.479	-36201.3	-14525.3	1.59	0.543333	0	-1.94662
651.496	-36201.3	-14525.3	1.6	0.536667	0	-1.95098
651.513	-36201.3	-14525.3	1.61	0.533333	-3.30377e-23	-1.95752
651.53	-36201.3	-14525.3	1.62061	0.529789	-1.1581e-12	-1.96924
651.547	-36201.2	-14525.3	1.63058	0.526475	4.41727e-12	-1.98457
651.564	-36201.2	-14525.3	1.64062	0.523133	-1.6511e-11	-1.99854
651.581	-36201.2	-14525.3	1.65049	0.519816	6.15804e-11	-2.00802
651.598	-36201.2	-14525.3	1.65744	0.516086	-4.81811e-10	-2.00924
651.615	-36201.1	-14525.3	1.66409	0.499633	1.82609e-09	-1.99231
651.632	-36201.1	-14525.4	1.67166	0.449223	-1.05766e-08	-1.94745
651.649	-36201.1	-14525.4	1.6815	0.375241	4.00915e-08	-1.87578
651.666	-36201.1	-14525.4	1.68751	0.277891	-1.48883e-07	-1.78424
651.683	-36201	-14525.4	1.69023	0.174297	7.56999e-07	-1.68452
651.7	-36201	-14525.4	1.68994	0.0913992	-2.86287e-06	-1.59854
651.717	-36201	-14525.4	1.69002	0.0164185	1.05827e-05	-1.51933
651.734	-36200.9	-14525.4	1.68996	-0.0545287	-4.99849e-05	-1.44021
651.751	-36200.9	-14525.4	1.69014	-0.128632	0.000188692	-1.36426
651.768	-36200.9	-14525.4	1.68938	-0.207523	-0.000795152	-1.28372
651.785	-36200.9	-14525.4	1.68449	-0.285872	-0.00455218	-1.2023
651.802	-36200.8	-14525.5	1.67764	-0.354135	-0.0080281	-1.12929
651.819	-36200.8	-14525.5	1.67081	-0.426014	-0.0102471	-1.05453
651.836	-36200.8	-14525.5	1.66408	-0.500251	-0.0100081	-0.980913
651.853	-36200.8	-14525.5	1.65625	-0.564124	-0.0096988	-0.915877
651.87	-36200.7	-14525.5	1.64549	-0.620516	-0.0114372	-0.854268
651.887	-36200.7	-14525.5	1.63553	-0.672469	-0.0136246	-0.797269
651.904	-36200.7	-14525.5	1.62389	-0.720241	-0.0135518	-0.745198
651.921	-36200.7	-14525.5	1.61078	-0.767545	-0.0118209	-0.695595
651.938	-36200.6	-14525.5	1.5949	-0.810814	-0.00961195	-0.648449
651.955	-36200.6	-14525.5	1.57965	-0.846869	-0.0103927	-0.607829
651.972	-36200.6	-14525.5	1.56396	-0.876013	-0.00830559	-0.566502
651.989	-36200.6	-14525.6	1.54865	-0.912549	-0.00471056	-0.515529
652.006	-36200.5	-14525.6	1.53398	-0.956907	-0.00109504	-0.453608
652.023	-36200.5	-14525.6	1.51615	-1.00479	0.00017424	-0.385524
652.04	-36200.5	-14525.6	1.49915	-1.0426	4.92014e-05	-0.317165
652.057	-36200.5	-14525.6	1.4826	-1.07277	-0.000375706	-0.281302
652.074	-36200.4	-14525.6	1.46544	-1.10322	0.00238882	-0.076535
652.091	-36200.4	-14525.6	1.44595	-1.1413	0.0035411	0.320247
652.108	-36200.4	-14525.6	1.42598	-1.18122	0.00335893	0.881476
652.125	-36200.4	-14525.6	1.40499	-1.22399	0.0030668	1.23555
652.142	-36200.3	-14525.6	1.38454	-1.25721	0.00592217	1.26926
652.159	-36200.3	-14525.6	1.36511	-1.28168	0.00709169	1.10288
652.176	-36200.3	-14525.6	1.34112	-1.30048	0.00406697	0.993601
652.193	-36200.3	-14525.6	1.31724	-1.31678	0.000358161	1.01919
652.21	-36200.3	-14525.7	1.29541	-1.33765	-0.000122369	1.12037
652.227	-36200.2	-14525.7	1.27104	-1.36245	2.38495e-05	1.28057
652.244	-36200.2	-14525.7	1.24735	-1.38368	-6.42227e-06	1.43466
652.261	-36200.2	-14525.7	1.22426	-1.39792	1.69441e-06	1.54392
652.278	-36200.2	-14525.7	1.19954	-1.40892	-2.92913e-07	1.5979
652.295	-36200.2	-14525.7	1.17605	-1.41606	7.86999e-08	1.59215
652.312	-36200.1	-14525.7	1.15273	-1.41982	-2.10601e-08	1.54435
652.329	-36200.1	-14525.7	1.12951	-1.42	5.54047e-09	1.47528
652.346	-36200.1	-14525.7	1.10475	-1.42008	-7.07068e-10	1.39841
652.363	-36200.1	-14525.7	1.08141	-1.41687	1.85511e-10	1.34242
652.38	-36200.1	-14525.7	1.05667	-1.41333	0	1.30719
652.397	-36200.1	-14525.7	1.03333	-1.40667	0	1.2963
652.414	-36200	-14525.7	1.01	-1.40333	0	1.34532
652.431	-36200	-14525.7	0.985241	-1.40705	-8.05603e-13	1.44755
652.448	-36200	-14525.8	0.96199	-1.41756	2.1537e-13	1.5735
652.465	-36200	-14525.8	0.938564	-1.43414	-5.58722e-14	1.63886
652.482	-36200	-14525.8	0.913829	-1.44456	2.77268e-14	1.67097
652.499	-36200	-14525.8	0.89063	-1.45409	-7.40924e-15	1.69034
652.516	-36199.9	-14525.8	0.867179	-1.4615	1.90965e-15	1.74924
652.533	-36199.9	-14525.8	0.842056	-1.48021	-7.1111e-16	1.82807
652.55	-36199.9	-14525.8	0.815285	-1.50032	1.90497e-16	1.90991
652.567	-36199.9	-14525.8	0.788568	-1.51963	-5.08799e-17	1.99315
652.584	-36199.9	-14525.8	0.762216	-1.53151	1.30139e-17	2.08149
652.601	-36199.9	-14525.8	0.737314	-1.53828	-4.29331e-18	2.16765
652.618	-36199.9	-14525.8	0.710044	-1.5445	1.0891e-18	2.23489
652.635	-36199.9	-14525.8	0.681817	-1.54705	-3.38123e-19	2.28765
652.652	-36199.8	-14525.8	0.656292	-1.54591	9.02073e-20	2.32148
652.669	-36199.8	-14525.8	0.632971	-1.54226	-2.26536e-20	2.34622
652.686	-36199.8	-14525.8	0.607358	-1.53874	6.72474e-21	2.36164
652.703	-36199.8	-14525.8	0.580595	-1.53576	-1.68166e-21	2.3691
652.72	-36199.8	-14525.8	0.553792	-1.531	1.889e-24	2.37217
652.737	-36199.8	-14525.8	0.527849	-1.52535	1.63286e-21	2.37229
652.754	-36199.8	-14525.8	0.502686	-1.52066	-7.58465e-21	2.37078
652.771	-36199.8	-14525.8	0.475037	-1.51515	2.77501e-20	2.36759
652.788	-36199.8	-14525.8	0.446994	-1.5103	-1.17635e-19	2.36244
652.805	-36199.8	-14525.8	0.422285	-1.50475	4.42361e-19	2.35655
652.822	-36199.8	-14525.8	0.398333	-1.50178	-1.58011e-18	2.34955
652.839	-36199.8	-14525.8	0.374384	-1.49808	6.55744e-18	2.3435
652.856	-36199.8	-14525.8	0.349665	-1.49534	-2.46339e-17	2.33759
652.873	-36199.7	-14525.8	0.321659	-1.48945	8.66672e-17	2.33093
652.89	-36199.7	-14525.8	0.293862	-1.48475	-3.53782e-16	2.32268
652.907	-36199.7	-14525.8	0.269571	-1.47936	1.32791e-15	2.31523
652.924	-36199.7	-14525.8	0.245443	-1.47468	-4.57886e-15	2.30846
652.941	-36199.7	-14525.9	0.221401	-1.46886	1.84382e-14	2.30265
652.958	-36199.7	-14525.8	0.198426	-1.46479	-6.91559e-14	2.29559
652.975	-36199.7	-14525.9	0.173922	-1.45717	2.31942e-13	2.28349
652.992	-36199.7	-14525.8	0.150064	-1.44245	-9.23332e-13	2.26569
653.009	-36199.7	-14525.9	0.127036	-1.41878	3.46084e-12	2.24185
653.026	-36199.7	-14525.8	0.102465	-1.38883	-1.11475e-11	2.2147
653.043	-36199.7	-14525.9	0.0786875	-1.3684	4.3944e-11	2.18236
653.06	-36199.7	-14525.8	0.0557442	-1.33058	-1.64614e-10	2.17081
653.077	-36199.7	-14525.9	0.0307082	-1.34427	4.97265e-10	1.96536
