# Supplementary material for: Extraction of driving behavior primitives considering driver expectation and vehicle dynamics
Source: PLoS One. 2025 Dec 31;20(12):e0340123. doi: 10.1371/journal.pone.0340123 (PMC12755792; doi:10.1371/journal.pone.0340123)
Supplement: S1 File — (ZIP) [file pone.0340123.s001.zip › DataSetForPimitiveExaction-1/straight driving/d1c17_s_3.xlsx]

## Sheet: Sheet1
688.386	-36195.4	-14527.4	1.20595	1.48538	2.33138e-06	-2.15146
688.403	-36195.4	-14527.4	1.2286	1.43485	-8.81529e-06	-2.18545
688.42	-36195.3	-14527.4	1.25261	1.38465	3.25856e-05	-2.22556
688.437	-36195.3	-14527.4	1.27631	1.33732	-0.00015391	-2.27842
688.454	-36195.3	-14527.4	1.29575	1.29897	0.000665817	-2.33354
688.471	-36195.3	-14527.5	1.31603	1.2634	0.00454858	-2.39492
688.488	-36195.3	-14527.5	1.33832	1.23333	0.00719911	-2.46052
688.505	-36195.2	-14527.5	1.36055	1.20839	0.00553839	-2.52352
688.522	-36195.2	-14527.5	1.38097	1.18453	0.00283764	-2.58548
688.539	-36195.2	-14527.5	1.40045	1.16103	0.0044602	-2.64039
688.556	-36195.2	-14527.5	1.41772	1.14315	0.00826554	-2.68732
688.573	-36195.1	-14527.5	1.43885	1.1258	0.0104711	-2.73939
688.59	-36195.1	-14527.5	1.45947	1.1103	0.00861836	-2.80125
688.607	-36195.1	-14527.5	1.47954	1.09567	0.00513065	-2.86584
688.624	-36195.1	-14527.5	1.49858	1.07974	0.001437	-2.933
688.641	-36195.1	-14527.5	1.51555	1.066	-0.000285292	-2.99094
688.658	-36195	-14527.5	1.53204	1.05452	7.45371e-05	-3.03789
688.675	-36195	-14527.5	1.54938	1.04384	-1.28872e-05	-3.07447
688.692	-36195	-14527.6	1.56659	1.02093	-1.56492e-05	-3.09349
688.709	-36195	-14527.6	1.58302	0.982715	7.60482e-05	-3.0901
688.726	-36194.9	-14527.6	1.60037	0.932345	-0.00026647	-3.06764
688.743	-36194.9	-14527.6	1.61784	0.880354	0.00197721	-3.03445
688.76	-36194.9	-14527.6	1.63205	0.833153	0.00544641	-2.99819
688.777	-36194.8	-14527.6	1.64581	0.786244	0.00920516	-2.95903
688.794	-36194.8	-14527.6	1.65952	0.746625	0.0101886	-2.92291
688.811	-36194.8	-14527.6	1.67257	0.713374	0.00995004	-2.88771
688.828	-36194.8	-14527.6	1.68693	0.678101	0.0100106	-2.85071
688.845	-36194.7	-14527.6	1.69784	0.646583	0.00999714	-2.81496
688.862	-36194.7	-14527.7	1.70756	0.61948	0.0100008	-2.78378
688.879	-36194.7	-14527.7	1.7181	0.594089	0.00999986	-2.75341
688.896	-36194.7	-14527.7	1.72848	0.573228	0.01	-2.72752
688.913	-36194.6	-14527.7	1.73553	0.556063	0.0100001	-2.70357
688.93	-36194.6	-14527.7	1.74253	0.5416	0.00999977	-2.68017
688.947	-36194.6	-14527.7	1.74908	0.528204	0.0100009	-2.65918
688.964	-36194.5	-14527.7	1.75872	0.514996	0.00999657	-2.63964
688.981	-36194.5	-14527.7	1.7694	0.500737	0.0100069	-2.61883
688.998	-36194.5	-14527.7	1.7794	0.490538	0.00997336	-2.60017
689.015	-36194.5	-14527.7	1.78949	0.480643	0.0100997	-2.58269
689.032	-36194.4	-14527.8	1.79667	0.47	0.00666667	-2.56645
689.049	-36194.4	-14527.8	1.80333	0.463333	0.00333333	-2.5512
689.066	-36194.4	-14527.8	1.81	0.456667	0	-2.53704
689.083	-36194.3	-14527.8	1.81709	0.449612	2.42307e-05	-2.52203
689.1	-36194.3	-14527.8	1.82368	0.44288	-6.47783e-06	-2.50909
689.117	-36194.3	-14527.8	1.83056	0.436514	1.68051e-06	-2.49581
689.134	-36194.3	-14527.8	1.84101	0.431862	-8.3396e-07	-2.47682
689.151	-36194.2	-14527.8	1.84746	0.410596	2.22853e-07	-2.45192
689.168	-36194.2	-14527.8	1.85385	0.382332	-5.7437e-08	-2.41845
689.185	-36194.2	-14527.9	1.85759	0.344654	2.13838e-08	-2.38093
689.202	-36194.1	-14527.9	1.86454	0.317426	-5.71147e-09	-2.33823
689.219	-36194.1	-14527.9	1.8713	0.264841	1.46118e-09	-2.27411
689.236	-36194.1	-14527.9	1.87784	0.169054	-4.83709e-10	-2.16885
689.253	-36194.1	-14527.9	1.88032	0.0346585	1.29127e-10	-2.04547
689.27	-36194	-14527.9	1.87933	-0.0972292	-3.27561e-11	-1.91137
689.287	-36194	-14527.9	1.87577	-0.207385	1.01695e-11	-1.79814
689.304	-36194	-14527.9	1.87165	-0.287118	-2.71316e-12	-1.61979
689.321	-36193.9	-14527.9	1.86469	-0.378575	6.81546e-13	-1.14178
689.338	-36193.9	-14527.9	1.85674	-0.477839	-2.03211e-13	-0.403043
689.355	-36193.9	-14528	1.84639	-0.565623	5.41796e-14	0.286069
689.372	-36193.8	-14528	1.83648	-0.645524	-1.34547e-14	0.571636
689.389	-36193.8	-14528	1.82472	-0.724671	3.90199e-15	0.586255
689.406	-36193.8	-14528	1.81115	-0.805177	-1.03957e-15	0.513542
689.423	-36193.8	-14528	1.79769	-0.900333	2.54666e-16	0.60376
689.44	-36193.7	-14528	1.78257	-1.00064	-7.23851e-17	0.793236
689.457	-36193.7	-14528	1.76425	-1.09925	1.92686e-17	1.03472
689.474	-36193.7	-14528	1.74333	-1.19469	-4.64307e-18	1.2914
689.491	-36193.6	-14528	1.72244	-1.2921	1.29986e-18	1.50537
689.508	-36193.6	-14528.1	1.70351	-1.3826	-3.45685e-19	1.64997
689.525	-36193.6	-14528.1	1.67876	-1.47191	8.16141e-20	1.72866
689.542	-36193.6	-14528.1	1.65068	-1.54551	-2.25814e-20	1.75261
689.559	-36193.5	-14528.1	1.62451	-1.60852	5.99868e-21	1.75948
689.576	-36193.5	-14528.1	1.59682	-1.67691	-1.37984e-21	1.82608
689.593	-36193.5	-14528.1	1.56756	-1.75889	3.78259e-22	1.97504
689.61	-36193.5	-14528.1	1.5355	-1.8438	-1.00354e-22	2.17683
689.627	-36193.4	-14528.1	1.50034	-1.92957	2.23003e-23	2.39014
689.644	-36193.4	-14528.1	1.46628	-2.0001	-6.06826e-24	2.56258
689.661	-36193.4	-14528.1	1.43341	-2.05418	1.6075e-24	2.69594
689.678	-36193.4	-14528.1	1.39819	-2.10854	-3.40357e-25	2.80821
689.695	-36193.3	-14528.1	1.36467	-2.14903	9.21553e-26	2.8943
689.712	-36193.3	-14528.2	1.32873	-2.18036	-2.46695e-26	2.95629
689.729	-36193.3	-14528.2	1.29215	-2.20261	6.52267e-27	3.00287
689.746	-36193.3	-14528.2	1.25345	-2.21809	-1.28158e-27	3.03674
689.763	-36193.3	-14528.2	1.2165	-2.22553	3.40183e-28	3.05827
689.78	-36193.2	-14528.2	1.17807	-2.23281	-5.88025e-29	3.07079
689.797	-36193.2	-14528.2	1.13785	-2.23337	1.57801e-29	3.07801
689.814	-36193.2	-14528.2	1.10106	-2.2337	-4.1518e-30	3.07865
689.831	-36193.2	-14528.2	1.06226	-2.22702	5.30644e-31	3.07549
689.848	-36193.2	-14528.2	1.02547	-2.2236	-1.42277e-31	3.06801
689.865	-36193.2	-14528.2	0.988808	-2.21698	3.80637e-32	3.06038
689.882	-36193.1	-14528.2	0.952239	-2.21361	-9.97808e-33	3.05172
689.899	-36193.1	-14528.2	0.913333	-2.20667	-2.84076e-43	3.04248
689.916	-36193.1	-14528.2	0.876667	-2.2	-7.41224e-44	3.03159
689.933	-36193.1	-14528.2	0.837752	-2.18947	-1.6174e-34	3.02118
689.95	-36193.1	-14528.2	0.801224	-2.18297	4.32395e-35	3.01147
689.967	-36193.1	-14528.3	0.76441	-2.17628	-1.12174e-35	3.00265
689.984	-36193.1	-14528.3	0.72553	-2.1689	5.56669e-36	2.9911
690.001	-36193	-14528.3	0.689125	-2.15904	-1.48754e-36	2.98143
690.018	-36193	-14528.3	0.652084	-2.15254	3.83393e-37	2.97168
690.035	-36193	-14528.3	0.613668	-2.14555	-1.42737e-37	2.96221
690.052	-36193	-14528.3	0.581076	-2.13837	3.81241e-38	2.95136
690.069	-36193	-14528.3	0.546702	-2.12852	-9.75341e-39	2.94151
690.086	-36193	-14528.3	0.50777	-2.12176	3.22876e-39	2.93144
690.103	-36193	-14528.3	0.471413	-2.11529	-8.61922e-40	2.92246
690.12	-36193	-14528.3	0.43483	-2.10761	2.18647e-40	2.91141
690.137	-36193	-14528.3	0.39997	-2.09768	-6.78814e-41	2.9011
690.154	-36193	-14528.3	0.367222	-2.09128	1.81103e-41	2.89202
690.171	-36193	-14528.3	0.332178	-2.08553	-4.54933e-42	2.8841
690.188	-36193	-14528.3	0.293413	-2.08126	1.35643e-42	2.87493
690.205	-36193	-14528.3	0.257102	-2.07449	-3.6165e-43	2.86575
690.222	-36193	-14528.3	0.220589	-2.0665	8.98127e-44	2.85403
690.239	-36192.9	-14528.3	0.186139	-2.05592	-2.60562e-44	2.841
690.256	-36193	-14528.3	0.152938	-2.04546	6.97829e-45	2.83102
690.273	-36192.9	-14528.3	0.119756	-2.04643	-1.85697e-45	2.81437
690.29	-36193	-14528.3	0.0855388	-2.01132	4.46963e-46	2.8095
690.307	-36192.9	-14528.3	0.0503429	-2.05854	-9.33691e-47	2.66741
