# Supplementary material for: Extraction of driving behavior primitives considering driver expectation and vehicle dynamics
Source: PLoS One. 2025 Dec 31;20(12):e0340123. doi: 10.1371/journal.pone.0340123 (PMC12755792; doi:10.1371/journal.pone.0340123)
Supplement: S1 File — (ZIP) [file pone.0340123.s001.zip › DataSetForPimitiveExaction-1/straight driving/d1c19_s_1.xlsx]

## Sheet: Sheet1
217.012	-36415.3	-14720.8	9.04574	1.49838	2.25795e-53	-0.136384
217.029	-36415.3	-14720.7	9.06936	1.49103	-6.0082e-54	-0.129543
217.046	-36415.2	-14720.5	9.09212	1.48458	1.3157e-54	-0.124831
217.063	-36415.2	-14720.3	9.12017	1.47749	5.01115e-55	-0.121342
217.08	-36415.1	-14720.2	9.14391	1.47076	-2.94664e-54	-0.117145
217.097	-36415.1	-14720.1	9.17001	1.46419	1.1286e-53	-0.111749
217.114	-36415	-14719.9	9.19836	1.45699	-2.27794e-53	-0.106972
217.131	-36414.9	-14719.7	9.22518	1.45349	8.78164e-53	-0.104618
217.148	-36414.9	-14719.6	9.24872	1.45021	-3.28485e-52	-0.104595
217.165	-36414.8	-14719.5	9.27	1.44667	-3.76363e-62	-0.103486
217.182	-36414.8	-14719.4	9.29333	1.44333	1.44236e-61	-0.102397
217.199	-36414.7	-14719.2	9.31809	1.4398	-2.02649e-50	-0.101281
217.216	-36414.7	-14719	9.34134	1.43647	7.73052e-50	-0.101292
217.233	-36414.6	-14718.9	9.36477	1.43313	-2.88739e-49	-0.100103
217.25	-36414.5	-14718.7	9.38951	1.42959	2.25935e-48	-0.0977587
217.267	-36414.5	-14718.6	9.41269	1.4263	-8.58733e-48	-0.0956368
217.284	-36414.4	-14718.4	9.43622	1.42284	3.19996e-47	-0.0948404
217.301	-36414.4	-14718.3	9.46089	1.41986	-1.85124e-46	-0.0959585
217.318	-36414.3	-14718.1	9.48414	1.41968	7.01672e-46	-0.0958729
217.335	-36414.3	-14718	9.50727	1.41601	-2.62156e-45	-0.0957073
217.352	-36414.2	-14717.8	9.53152	1.41273	9.72537e-45	-0.0947055
217.369	-36414.1	-14717.7	9.55923	1.40919	-4.94454e-44	-0.0946863
217.386	-36414.1	-14717.5	9.58233	1.40589	1.85039e-43	-0.0931539
217.403	-36414	-14717.4	9.60705	1.40212	-8.74724e-43	-0.0910311
217.42	-36414	-14717.2	9.63017	1.3999	3.30226e-42	-0.0902711
217.437	-36413.9	-14717	9.65344	1.39936	-1.23343e-41	-0.0907789
217.454	-36413.8	-14716.9	9.67726	1.3956	4.52931e-41	-0.0913447
217.471	-36413.8	-14716.8	9.70166	1.39191	-2.03814e-40	-0.0899848
217.488	-36413.7	-14716.6	9.72511	1.38992	7.68222e-40	-0.0888902
217.505	-36413.7	-14716.5	9.74716	1.38916	-2.86908e-39	-0.0881432
217.522	-36413.6	-14716.3	9.76783	1.38548	1.07081e-38	-0.0882439
217.539	-36413.6	-14716.2	9.79188	1.38186	-3.90343e-38	-0.0882914
217.556	-36413.5	-14716	9.81777	1.37991	1.69688e-37	-0.0878894
217.573	-36413.4	-14715.8	9.84306	1.37899	-6.38772e-37	-0.0866486
217.59	-36413.4	-14715.7	9.86705	1.3752	2.30866e-36	-0.0857836
217.607	-36413.3	-14715.5	9.88965	1.37144	-9.77858e-36	-0.0872478
217.624	-36413.2	-14715.4	9.91045	1.37002	3.67697e-35	-0.0913985
217.641	-36413.2	-14715.2	9.93508	1.36862	-1.31341e-34	-0.0954737
217.658	-36413.1	-14715	9.95918	1.36487	5.45062e-34	-0.0982111
217.675	-36413.1	-14714.9	9.98217	1.3613	-2.04759e-33	-0.100163
217.692	-36413	-14714.7	10.0065	1.35984	7.20388e-33	-0.103025
217.709	-36412.9	-14714.6	10.0306	1.35978	-2.94068e-32	-0.106979
217.726	-36412.9	-14714.4	10.0536	1.36171	1.10378e-31	-0.112397
217.743	-36412.8	-14714.3	10.0779	1.36541	-3.806e-31	-0.120805
217.76	-36412.7	-14714.1	10.1023	1.36909	1.53261e-30	-0.12999
217.777	-36412.7	-14714	10.1227	1.37027	-5.74832e-30	-0.137849
217.794	-36412.6	-14713.8	10.1459	1.36972	1.92793e-29	-0.145691
217.811	-36412.6	-14713.6	10.1699	1.37214	-7.67484e-29	-0.154252
217.828	-36412.5	-14713.5	10.1932	1.37594	2.87669e-28	-0.163116
217.845	-36412.4	-14713.3	10.2152	1.37701	-9.2659e-28	-0.170716
217.862	-36412.4	-14713.1	10.2351	1.37429	3.65268e-27	-0.175582
217.879	-36412.3	-14713	10.2576	1.3705	-1.36829e-26	-0.179593
217.896	-36412.2	-14712.8	10.2824	1.36991	4.13332e-26	-0.186036
217.913	-36412.2	-14712.7	10.306	1.37004	-1.61563e-25	-0.193611
217.93	-36412.1	-14712.5	10.3291	1.36994	6.04893e-25	-0.201385
217.947	-36412	-14712.3	10.3538	1.37016	-1.62475e-24	-0.207424
217.964	-36412	-14712.2	10.3773	1.36711	6.30395e-24	-0.212884
217.981	-36411.9	-14712	10.4005	1.36376	-2.35906e-23	-0.21824
217.998	-36411.9	-14711.8	10.4252	1.36013	4.75375e-23	-0.225071
218.015	-36411.8	-14711.7	10.4487	1.35994	-1.83242e-22	-0.231681
218.032	-36411.7	-14711.5	10.4719	1.36011	6.85426e-22	-0.237146
218.049	-36411.7	-14711.3	10.4967	1.35667	0	-0.242919
218.066	-36411.6	-14711.2	10.52	1.35333	-3.00966e-31	-0.248366
218.083	-36411.6	-14711	10.54	1.35	1.12533e-30	-0.254902
218.1	-36411.5	-14710.8	10.5612	1.35005	-1.57837e-19	-0.260617
218.117	-36411.4	-14710.7	10.5813	1.34989	6.02043e-19	-0.263732
218.134	-36411.4	-14710.5	10.6048	1.34645	-2.24864e-18	-0.26472
218.151	-36411.3	-14710.3	10.6295	1.34286	1.75954e-17	-0.264717
218.168	-36411.2	-14710.2	10.6527	1.33991	-6.68765e-17	-0.26463
218.185	-36411.2	-14710	10.6762	1.33978	2.49207e-16	-0.263479
218.202	-36411.1	-14709.8	10.7009	1.33601	-1.44171e-15	-0.262275
218.219	-36411	-14709.7	10.724	1.33268	5.46449e-15	-0.261485
218.236	-36411	-14709.5	10.7478	1.32977	-2.02927e-14	-0.262783
218.253	-36410.9	-14709.3	10.7718	1.3302	1.03179e-13	-0.26376
218.27	-36410.8	-14709.2	10.7912	1.32944	-3.90209e-13	-0.263321
218.287	-36410.8	-14709	10.8115	1.32583	1.44242e-12	-0.260589
218.304	-36410.7	-14708.8	10.8334	1.32214	-6.81293e-12	-0.257602
218.321	-36410.6	-14708.6	10.8569	1.3199	2.57187e-11	-0.256964
218.338	-36410.6	-14708.5	10.88	1.31936	-9.60619e-11	-0.257438
218.355	-36410.5	-14708.3	10.9041	1.31559	3.52751e-10	-0.258015
218.372	-36410.4	-14708.1	10.9274	1.31197	-1.58734e-09	-0.256641
218.389	-36410.4	-14707.9	10.9474	1.30969	5.84391e-09	-0.25559
218.406	-36410.3	-14707.7	10.9682	1.3103	-2.54215e-08	-0.254482
218.423	-36410.2	-14707.6	10.9892	1.30889	9.57004e-08	-0.253138
218.44	-36410.2	-14707.4	11.0135	1.3052	-3.45883e-07	-0.250152
218.457	-36410.1	-14707.2	11.0381	1.30153	1.46503e-06	-0.247502
218.474	-36410	-14707.1	11.0595	1.29966	-5.50884e-06	-0.247539
218.491	-36409.9	-14706.9	11.08	1.30031	1.96775e-05	-0.249523
218.508	-36409.9	-14706.7	11.1005	1.29845	-8.16611e-05	-0.250911
218.525	-36409.8	-14706.6	11.1219	1.29493	0.00030677	-0.249539
218.542	-36409.7	-14706.4	11.1465	1.29123	-0.00167255	-0.24704
218.559	-36409.7	-14706.2	11.1708	1.28968	-0.00530191	-0.245419
218.576	-36409.6	-14706	11.1918	1.2903	-0.00887761	-0.244651
218.593	-36409.5	-14705.8	11.2125	1.28836	-0.0102638	-0.242222
218.61	-36409.5	-14705.6	11.2328	1.28245	-0.00968995	-0.237434
218.627	-36409.4	-14705.5	11.2546	1.2758	-0.0118745	-0.230957
218.644	-36409.3	-14705.3	11.2797	1.26841	-0.0159247	-0.225608
218.661	-36409.3	-14705.1	11.301	1.26445	-0.0168413	-0.221844
218.678	-36409.2	-14705	11.3207	1.25858	-0.0166188	-0.220383
218.695	-36409.1	-14704.8	11.3414	1.254	-0.0166821	-0.218434
218.712	-36409.1	-14704.6	11.3647	1.25074	-0.0166416	-0.216312
218.729	-36409	-14704.4	11.3853	1.24774	-0.0167513	-0.212537
218.746	-36408.9	-14704.2	11.4063	1.24134	-0.016413	-0.20698
218.763	-36408.8	-14704	11.4266	1.23446	-0.0195196	-0.200482
218.78	-36408.8	-14703.9	11.4464	1.22789	-0.0201359	-0.194695
218.797	-36408.7	-14703.7	11.4675	1.22082	-0.0199386	-0.191745
218.814	-36408.6	-14703.5	11.4877	1.2141	-0.020163	-0.194293
218.831	-36408.6	-14703.3	11.5076	1.20748	-0.0171198	-0.202462
218.848	-36408.5	-14703.1	11.5288	1.20041	-0.0135518	-0.213906
218.865	-36408.4	-14702.9	11.5488	1.19373	-0.010114	-0.224907
218.882	-36408.4	-14702.8	11.5688	1.18704	-0.00994776	-0.233746
218.899	-36408.3	-14702.6	11.59	1.18	-0.01	-0.240741
218.916	-36408.2	-14702.4	11.61	1.17	-0.00666667	-0.246187
218.933	-36408.1	-14702.2	11.63	1.16333	-0.00333333	-0.252723
218.95	-36408.1	-14702	11.6512	1.15628	9.95414e-05	-0.264366
218.967	-36408	-14701.8	11.6711	1.14952	-2.66114e-05	-0.277504
218.984	-36407.9	-14701.7	11.6913	1.13933	6.90365e-06	-0.291654
219.001	-36407.8	-14701.4	11.7122	1.12903	-3.42597e-06	-0.304214
219.018	-36407.8	-14701.3	11.7286	1.12259	9.15506e-07	-0.314862
219.035	-36407.7	-14701.1	11.7453	1.11589	-2.35998e-07	-0.323341
219.052	-36407.6	-14700.9	11.7634	1.10844	8.80949e-08	-0.330032
219.069	-36407.6	-14700.7	11.7835	1.09813	-2.44068e-08	-0.337092
219.086	-36407.5	-14700.5	11.8038	1.08848	9.507e-09	-0.354026
219.103	-36407.4	-14700.3	11.8243	1.08232	-1.98051e-08	-0.390326
219.12	-36407.3	-14700.2	11.8405	1.07927	6.79159e-08	-0.442776
219.137	-36407.3	-14700	11.8571	1.07591	-2.51859e-07	-0.505296
219.154	-36407.2	-14699.8	11.8747	1.07239	9.29699e-07	-0.575648
219.171	-36407.1	-14699.6	11.8962	1.06965	-4.39079e-06	-0.657221
219.188	-36407.1	-14699.4	11.9154	1.07024	1.63078e-05	-0.747339
219.205	-36407	-14699.2	11.9327	1.06907	-7.34399e-05	-0.84469
219.222	-36406.9	-14699	11.9488	1.06549	0.000276827	-0.929496
219.239	-36406.8	-14698.8	11.9674	1.06191	-0.00118562	-1.00528
219.256	-36406.7	-14698.6	11.9874	1.05968	-0.00370235	-1.06774
219.273	-36406.7	-14698.5	12.0033	1.0601	-0.00330184	-1.11037
219.29	-36406.6	-14698.3	12.0207	1.05992	-0.00309877	-1.13856
219.307	-36406.5	-14698.1	12.0376	1.06026	-0.00477431	-1.15367
219.324	-36406.5	-14697.9	12.056	1.0587	-0.00736546	-1.16128
219.341	-36406.4	-14697.7	12.075	1.055	-0.00491041	-1.1667
219.358	-36406.3	-14697.5	12.094	1.0513	-0.00303141	-1.17174
219.375	-36406.2	-14697.3	12.1124	1.04975	-0.00332776	-1.17664
219.392	-36406.2	-14697.1	12.1293	1.05006	-0.00363793	-1.18123
219.409	-36406.1	-14696.9	12.1467	1.04998	-0.00133344	-1.18455
219.426	-36406	-14696.8	12.1626	1.05002	0.000292044	-1.18593
219.443	-36405.9	-14696.5	12.1826	1.04993	-6.5927e-05	-1.1864
219.46	-36405.9	-14696.3	12.2012	1.05028	1.30453e-05	-1.18568
219.477	-36405.8	-14696.2	12.2172	1.04804	1.53412e-05	-1.18396
219.494	-36405.7	-14696	12.2349	1.04439	-6.67737e-05	-1.18073
219.511	-36405.6	-14695.8	12.2515	1.04071	0.00026985	-1.17806
219.528	-36405.6	-14695.6	12.2709	1.03983	-0.00218488	-1.17667
219.545	-36405.5	-14695.4	12.2891	1.04004	-0.00581202	-1.17643
219.562	-36405.4	-14695.2	12.3088	1.03999	-0.00946462	-1.17648
219.579	-36405.3	-14695	12.3262	1.04	-0.0101301	-1.17647
219.596	-36405.3	-14694.8	12.3435	1.04	-0.00997442	-1.17648
219.613	-36405.2	-14694.6	12.3605	1.04002	-0.0100069	-1.17645
219.63	-36405.1	-14694.4	12.3767	1.03994	-0.00999818	-1.17653
219.647	-36405	-14694.2	12.3976	1.04016	-0.0100003	-1.17557
219.664	-36405	-14694	12.4148	1.03711	-0.00999992	-1.17354
219.681	-36404.9	-14693.8	12.4313	1.03376	-0.01	-1.17029
219.698	-36404.8	-14693.6	12.449	1.03012	-0.01	-1.16788
219.715	-36404.7	-14693.4	12.4657	1.02997	-0.01	-1.1657
219.732	-36404.7	-14693.2	12.4823	1.03001	-0.01	-1.16357
219.749	-36404.6	-14693	12.5	1.03	-0.01	-1.16013
219.766	-36404.5	-14692.8	12.5167	1.03	-0.01	-1.15795
219.783	-36404.4	-14692.6	12.5333	1.03	-0.01	-1.15577
219.8	-36404.3	-14692.4	12.551	1.02627	-0.01	-1.151
219.817	-36404.3	-14692.2	12.5676	1.01587	-0.01	-1.14086
219.834	-36404.2	-14692.1	12.5844	0.998791	-0.01	-1.12532
219.851	-36404.1	-14691.8	12.602	0.977787	-0.01	-1.10676
219.868	-36404	-14691.6	12.6186	0.961399	-0.01	-1.08963
219.885	-36404	-14691.5	12.6354	0.944857	-0.01	-1.07446
219.902	-36403.9	-14691.2	12.653	0.930953	-0.01	-1.05965
219.919	-36403.8	-14691	12.6697	0.917733	-0.01	-1.04674
219.936	-36403.7	-14690.8	12.686	0.903974	-0.01	-1.03187
219.953	-36403.6	-14690.6	12.6998	0.884814	-0.01	-1.01274
219.97	-36403.6	-14690.4	12.7131	0.861232	-0.01	-0.991479
219.987	-36403.5	-14690.2	12.7266	0.837301	-0.01	-0.968483
220.004	-36403.4	-14690	12.7407	0.814408	-0.01	-0.947289
220.021	-36403.3	-14689.8	12.7538	0.798515	-0.01	-0.92996
220.038	-36403.3	-14689.6	12.7675	0.782188	-0.01	-0.914956
220.055	-36403.2	-14689.4	12.7815	0.768774	-0.01	-0.900089
220.072	-36403.1	-14689.2	12.7946	0.754442	-0.01	-0.883372
220.089	-36403	-14689	12.8083	0.728438	-0.01	-0.855039
220.106	-36402.9	-14688.8	12.8224	0.681981	-0.01	-0.809521
220.123	-36402.9	-14688.6	12.8346	0.618969	-0.01	-0.751672
220.14	-36402.8	-14688.4	12.8431	0.54618	-0.00999999	-0.68215
220.157	-36402.7	-14688.2	12.8498	0.47138	-0.01	-0.605654
220.174	-36402.6	-14688	12.8564	0.390093	-0.0099999	-0.525151
220.191	-36402.5	-14687.8	12.8635	0.290471	-0.0100004	-0.43057
220.208	-36402.5	-14687.6	12.869	0.186831	-0.00999846	-0.333499
220.225	-36402.4	-14687.4	12.8702	0.0980873	-0.0100058	-0.247693
220.242	-36402.3	-14687.2	12.87	0.0189186	-0.00997963	-0.170429
220.259	-36402.2	-14687	12.87	-0.0441085	-0.0100832	-0.110052
220.276	-36402.2	-14686.8	12.8699	-0.085158	-0.00968789	-0.0698815
220.293	-36402.1	-14686.6	12.8703	-0.108272	-0.01189	-0.044181
220.31	-36402	-14686.3	12.868	-0.120491	-0.0155675	-0.0304496
220.327	-36401.9	-14686.2	12.8646	-0.127329	-0.018777	-0.0215309
220.344	-36401.8	-14685.9	12.8607	-0.136972	-0.0223187	-0.0132546
220.361	-36401.8	-14685.7	12.8601	-0.144897	-0.0256294	-0.00532211
220.378	-36401.7	-14685.6	12.8579	-0.151579	-0.0292759	0.000700001
220.395	-36401.6	-14685.3	12.8542	-0.155922	-0.0301939	0.0056139
220.412	-36401.5	-14685.1	12.8505	-0.159435	-0.0297174	0.00835766
220.429	-36401.5	-14685	12.8502	-0.160138	-0.0324258	0.00964796
220.446	-36401.4	-14684.7	12.8474	-0.159973	-0.0360181	0.0098318
220.463	-36401.3	-14684.5	12.844	-0.160007	-0.0396238	0.00979641
220.48	-36401.2	-14684.3	12.8403	-0.159998	-0.0400941	0.0098059
220.497	-36401.1	-14684.1	12.8401	-0.16	-0.0399845	0.00980358
220.514	-36401	-14683.9	12.8371	-0.16	-0.0400014	0.00980401
220.531	-36401	-14683.7	12.8337	-0.16	-0.0400102	0.0098039
220.548	-36400.9	-14683.5	12.8302	-0.16	-0.0399773	0.00980392
220.565	-36400.8	-14683.3	12.8268	-0.16	-0.040088	0.00980392
220.582	-36400.7	-14683.1	12.8236	-0.16	-0.0368916	0.00980392
220.599	-36400.7	-14682.9	12.82	-0.16	-0.0333333	0.00980392
220.616	-36400.6	-14682.7	12.82	-0.16	-0.03	0.00980392
220.633	-36400.5	-14682.5	12.8167	-0.16	-0.03	0.00980392
220.65	-36400.4	-14682.3	12.8131	-0.159999	-0.0299937	0.00980447
220.667	-36400.3	-14682.1	12.8099	-0.160002	-0.0300017	0.00980182
220.684	-36400.3	-14681.9	12.8099	-0.159992	-0.0299996	0.00981177
220.701	-36400.2	-14681.7	12.8062	-0.16006	-0.0300002	0.00974073
220.718	-36400.1	-14681.5	12.8029	-0.159766	-0.0299999	0.00852544
220.735	-36400	-14681.3	12.7999	-0.156231	-0.03	0.00615686
220.752	-36399.9	-14681	12.7997	-0.152648	-0.03	0.00275859
220.769	-36399.9	-14680.9	12.796	-0.14979	-0.03	0.000823343
220.786	-36399.8	-14680.7	12.7926	-0.150054	-0.03	-5.49877e-05
220.803	-36399.7	-14680.4	12.7898	-0.149982	-0.03	1.82031e-05
220.82	-36399.6	-14680.3	12.7895	-0.150005	-0.03	-4.85934e-06
220.837	-36399.6	-14680.1	12.7858	-0.149999	-0.03	1.23269e-06
220.854	-36399.5	-14679.8	12.7821	-0.15	-0.03	-3.82701e-07
220.871	-36399.4	-14679.7	12.7799	-0.15	-0.03	1.02102e-07
220.888	-36399.3	-14679.5	12.7793	-0.15	-0.03	-2.56467e-08
220.905	-36399.2	-14679.2	12.7754	-0.15	-0.03	7.64047e-09
220.922	-36399.2	-14679.1	12.7719	-0.15	-0.03	-2.01322e-09
220.939	-36399.1	-14678.8	12.7699	-0.15	-0.03	4.12644e-10
220.956	-36399	-14678.6	12.769	-0.15	-0.03	2.60456e-10
220.973	-36398.9	-14678.5	12.7653	-0.15	-0.03	-1.49411e-09
220.99	-36398.9	-14678.2	12.7616	-0.15	-0.03	5.53184e-09
221.007	-36398.8	-14678	12.7599	-0.15	-0.03	-2.34686e-08
221.024	-36398.7	-14677.8	12.7588	-0.15	-0.03	8.82568e-08
221.041	-36398.6	-14677.6	12.7549	-0.15	-0.03	-3.15254e-07
221.058	-36398.5	-14677.4	12.7516	-0.15	-0.03	1.3083e-06
221.075	-36398.5	-14677.2	12.7482	-0.15	-0.03	-4.91479e-06
221.092	-36398.4	-14677	12.7449	-0.15	-0.03	1.72913e-05
221.109	-36398.3	-14676.8	12.741	-0.15	-0.03	-7.05844e-05
221.126	-36398.3	-14676.6	12.7401	-0.15	-0.03	0.000486659
221.143	-36398.2	-14676.4	12.7381	-0.15	-0.03	0.00230315
221.16	-36398.1	-14676.2	12.7345	-0.15	-0.03	0.00541394
221.177	-36398	-14676	12.7308	-0.15	-0.03	0.00808485
221.194	-36397.9	-14675.8	12.7301	-0.15	-0.03	0.00958485
221.211	-36397.8	-14675.6	12.7278	-0.15	-0.03	0.00985449
221.228	-36397.8	-14675.4	12.7244	-0.15	-0.03	0.00979053
221.245	-36397.7	-14675.2	12.7205	-0.15	-0.03	0.00980676
221.262	-36397.6	-14675	12.7201	-0.15	-0.03	0.00980315
221.279	-36397.6	-14674.8	12.7176	-0.15	-0.03	0.00980412
221.296	-36397.5	-14674.6	12.714	-0.15	-0.03	0.00980388
221.313	-36397.4	-14674.4	12.7103	-0.15	-0.03	0.00980393
221.33	-36397.3	-14674.2	12.7101	-0.15	-0.03	0.00980392
221.347	-36397.2	-14674	12.7071	-0.15	-0.03	0.00980392
221.364	-36397.2	-14673.8	12.7038	-0.15	-0.03	0.00980392
221.381	-36397.1	-14673.6	12.7002	-0.15	-0.03	0.00980392
221.398	-36397	-14673.4	12.7001	-0.15	-0.03	0.00980392
221.415	-36396.9	-14673.2	12.6969	-0.15	-0.03	0.00980392
221.432	-36396.9	-14673	12.6936	-0.15	-0.03	0.00980392
221.449	-36396.8	-14672.8	12.69	-0.15	-0.03	0.00980392
221.466	-36396.7	-14672.6	12.69	-0.15	-0.03	0.00980392
221.483	-36396.6	-14672.4	12.6867	-0.15	-0.03	0.00980392
221.5	-36396.5	-14672.1	12.6831	-0.15	-0.0299917	0.00980392
221.517	-36396.5	-14672	12.6799	-0.15	-0.0300317	0.00980392
221.534	-36396.4	-14671.8	12.6799	-0.15	-0.0298807	0.00980392
221.551	-36396.3	-14671.5	12.6762	-0.15	-0.0262177	0.00980392
221.568	-36396.2	-14671.4	12.6729	-0.15	-0.0229624	0.00980392
221.585	-36396.2	-14671.2	12.6699	-0.15	-0.0195795	0.00980392
221.602	-36396.1	-14670.9	12.6697	-0.15	-0.0160958	0.00980392
221.619	-36396	-14670.8	12.666	-0.15	-0.0126241	0.00980392
221.636	-36395.9	-14670.6	12.6626	-0.15	-0.00989613	0.00980392
221.653	-36395.8	-14670.3	12.6598	-0.15	-0.00952547	0.00980392
221.67	-36395.8	-14670.2	12.6595	-0.15	-0.0058424	0.00980392
221.687	-36395.7	-14670	12.6558	-0.15	-0.00239775	0.00980392
221.704	-36395.6	-14669.7	12.6521	-0.15	0.000307821	0.00980392
221.721	-36395.5	-14669.6	12.6499	-0.15	-8.21247e-05	0.00980392
221.738	-36395.5	-14669.4	12.6493	-0.15	2.06298e-05	0.00980392
221.755	-36395.4	-14669.1	12.6454	-0.15	-6.15099e-06	0.00980392
221.772	-36395.3	-14669	12.642	-0.15	1.63996e-06	0.00980392
221.789	-36395.2	-14668.8	12.6397	-0.15	-4.07261e-07	0.00980392
221.806	-36395.1	-14668.5	12.6403	-0.15	1.18109e-07	0.00980392
221.823	-36395.1	-14668.4	12.6389	-0.15	-3.14667e-08	0.00980392
221.84	-36395	-14668.2	12.6351	-0.15	7.70851e-09	0.00980392
221.857	-36394.9	-14667.9	12.6318	-0.15	-2.19103e-09	0.00980392
221.874	-36394.9	-14667.8	12.6284	-0.15	5.83245e-10	0.00980392
221.891	-36394.8	-14667.5	12.6251	-0.15	-1.40547e-10	0.00980392
221.908	-36394.7	-14667.3	12.6213	-0.15	3.93665e-11	0.00980392
221.925	-36394.6	-14667.2	12.6197	-0.15	-1.05425e-11	0.00980392
221.942	-36394.5	-14667	12.6204	-0.15	2.80358e-12	0.00980392
221.959	-36394.5	-14666.7	12.6183	-0.15	-6.61551e-13	0.00980392
221.976	-36394.4	-14666.6	12.6147	-0.15	1.81583e-13	0.00980392
221.993	-36394.3	-14666.3	12.6109	-0.15	-4.17686e-14	0.00980392
222.01	-36394.2	-14666.1	12.6101	-0.15	1.14501e-14	0.00980395
222.027	-36394.2	-14666	12.6081	-0.15	-3.03776e-15	0.00980382
222.044	-36394.1	-14665.7	12.6044	-0.15	6.75041e-16	0.00980425
222.061	-36394	-14665.5	12.6006	-0.150002	-1.83689e-16	0.00980261
222.078	-36393.9	-14665.4	12.6001	-0.149994	4.86596e-17	0.00980883
222.095	-36393.8	-14665.1	12.5976	-0.150019	-1.03021e-17	0.00978813
222.112	-36393.8	-14664.9	12.5941	-0.149925	2.78697e-18	0.00986619
222.129	-36393.7	-14664.8	12.5905	-0.15028	-7.36927e-19	0.00908353
222.146	-36393.6	-14664.5	12.5901	-0.147366	1.44935e-19	0.00704307
222.163	-36393.5	-14664.3	12.5874	-0.143946	-3.90287e-20	0.00380909
222.18	-36393.5	-14664.2	12.584	-0.14038	1.0297e-20	0.00139157
222.197	-36393.4	-14663.9	12.5802	-0.139937	-1.7799e-21	6.80988e-05
222.214	-36393.3	-14663.7	12.5801	-0.140017	4.77648e-22	-6.79348e-06
222.231	-36393.2	-14663.6	12.5771	-0.139996	-1.2567e-22	-0.000787306
222.248	-36393.1	-14663.3	12.5736	-0.140001	1.60604e-23	-0.00599763
222.265	-36393.1	-14663.1	12.5701	-0.14	-4.29994e-24	-0.0195934
222.282	-36393	-14663	12.5701	-0.14	1.12731e-24	-0.043897
222.299	-36392.9	-14662.7	12.5667	-0.14	0	-0.08061
222.316	-36392.8	-14662.5	12.5633	-0.14	-2.14957e-36	-0.120915
222.333	-36392.8	-14662.4	12.56	-0.14	5.60902e-37	-0.163399
222.35	-36392.7	-14662.1	12.5601	-0.14	-4.89548e-27	-0.208535
222.367	-36392.6	-14661.9	12.5599	-0.14	1.30876e-27	-0.253176
222.384	-36392.5	-14661.8	12.5565	-0.14	-3.39524e-28	-0.299086
222.401	-36392.5	-14661.5	12.5529	-0.14	1.6849e-28	-0.344744
222.418	-36392.4	-14661.4	12.5499	-0.14	-4.50243e-29	-0.379369
222.435	-36392.3	-14661.2	12.5498	-0.14	1.16044e-29	-0.405909
222.452	-36392.2	-14660.9	12.546	-0.14	-4.32029e-30	-0.426922
222.469	-36392.2	-14660.8	12.5426	-0.14	1.15392e-30	-0.441158
222.486	-36392.1	-14660.6	12.5399	-0.14	-2.95209e-31	-0.451516
222.503	-36392	-14660.3	12.5395	-0.14	9.771e-32	-0.458981
222.52	-36391.9	-14660.2	12.5359	-0.14	-2.60252e-32	-0.464109
222.537	-36391.9	-14660	12.5324	-0.14	6.38463e-33	-0.467999
222.554	-36391.8	-14659.7	12.5299	-0.14	-9.5266e-34	-0.470133
222.571	-36391.7	-14659.6	12.5294	-0.14	-3.61167e-33	-0.472238
222.588	-36391.6	-14659.4	12.5256	-0.14	1.51493e-32	-0.474855
222.605	-36391.5	-14659.1	12.5219	-0.14	-6.87521e-32	-0.477971
222.622	-36391.5	-14659	12.5199	-0.14	2.59288e-31	-0.480373
222.639	-36391.4	-14658.8	12.5191	-0.14	-9.45888e-31	-0.486452
222.656	-36391.3	-14658.5	12.5152	-0.14	4.11213e-30	-0.500545
222.673	-36391.3	-14658.4	12.5118	-0.14	-1.54797e-29	-0.522892
222.69	-36391.2	-14658.2	12.5097	-0.14	5.59469e-29	-0.549421
222.707	-36391.1	-14657.9	12.5103	-0.14	-2.36969e-28	-0.573358
222.724	-36391	-14657.8	12.5087	-0.14	8.9106e-28	-0.589983
222.741	-36390.9	-14657.6	12.505	-0.14	-3.18285e-27	-0.602219
222.758	-36390.9	-14657.3	12.5012	-0.14	1.32088e-26	-0.611124
222.775	-36390.8	-14657.2	12.5001	-0.14	-4.96204e-26	-0.617404
222.792	-36390.7	-14657	12.4984	-0.14	1.74575e-25	-0.622475
222.809	-36390.6	-14656.8	12.4947	-0.14	-7.1263e-25	-0.625694
222.826	-36390.6	-14656.6	12.491	-0.14	2.67484e-24	-0.627142
222.843	-36390.5	-14656.4	12.4901	-0.14	-9.22328e-24	-0.627458
222.86	-36390.4	-14656.2	12.4881	-0.14	3.71404e-23	-0.62793
222.877	-36390.3	-14656	12.4846	-0.14	-1.39302e-22	-0.630687
222.894	-36390.3	-14655.8	12.4807	-0.14	4.67204e-22	-0.639639
222.911	-36390.2	-14655.6	12.4801	-0.14	-1.85988e-21	-0.656202
222.928	-36390.1	-14655.4	12.4779	-0.14	6.97124e-21	-0.678828
222.945	-36390	-14655.2	12.4742	-0.14	-2.24545e-20	-0.70447
222.962	-36390	-14655	12.4706	-0.14	8.85172e-20	-0.726645
222.979	-36389.9	-14654.8	12.4698	-0.14	-3.31585e-19	-0.742854
222.996	-36389.8	-14654.6	12.4702	-0.14	1.00165e-18	-0.756262
223.013	-36389.7	-14654.4	12.4673	-0.14	-3.91524e-18	-0.764624
223.03	-36389.7	-14654.2	12.464	-0.14	1.46587e-17	-0.7713
223.047	-36389.6	-14654	12.4602	-0.14	-3.93734e-17	-0.776168
223.064	-36389.5	-14653.8	12.4601	-0.14	1.52767e-16	-0.780622
223.081	-36389.4	-14653.6	12.4571	-0.14	-5.71684e-16	-0.783044
223.098	-36389.3	-14653.4	12.4536	-0.14	1.152e-15	-0.784279
223.115	-36389.3	-14653.2	12.4501	-0.14	-4.44059e-15	-0.784323
223.132	-36389.2	-14653	12.4501	-0.14	1.66103e-14	-0.784311
223.149	-36389.1	-14652.8	12.4467	-0.14	0	-0.784314
223.166	-36389.1	-14652.6	12.4433	-0.14	-7.29347e-24	-0.784314
223.183	-36389	-14652.4	12.44	-0.14	2.72708e-23	-0.784314
223.2	-36388.9	-14652.2	12.4401	-0.140004	-3.82495e-12	-0.784316
223.217	-36388.8	-14652	12.4399	-0.139985	1.45896e-11	-0.784306
223.234	-36388.8	-14651.8	12.4364	-0.140057	-5.44926e-11	-0.783051
223.251	-36388.7	-14651.6	12.4329	-0.144284	4.26397e-10	-0.776605
223.268	-36388.6	-14651.4	12.4296	-0.159079	-1.62065e-09	-0.761303
223.285	-36388.5	-14651.3	12.4263	-0.187405	6.03916e-09	-0.734694
223.302	-36388.4	-14651	12.4227	-0.227551	-3.49377e-08	-0.696681
223.319	-36388.4	-14650.8	12.4195	-0.2709	1.32424e-07	-0.656111
223.336	-36388.3	-14650.7	12.4156	-0.314744	-4.91763e-07	-0.613055
223.353	-36388.2	-14650.4	12.4083	-0.360225	2.50038e-06	-0.56789
223.37	-36388.1	-14650.3	12.4018	-0.404437	-9.45613e-06	-0.523078
223.387	-36388.1	-14650.1	12.3951	-0.455587	3.49549e-05	-0.47529
223.404	-36388	-14649.8	12.3873	-0.502245	-0.000165101	-0.428406
223.421	-36387.9	-14649.7	12.377	-0.535287	0.000708064	-0.3925
223.438	-36387.8	-14649.5	12.3669	-0.560009	0.00439333	-0.365071
223.455	-36387.8	-14649.2	12.3564	-0.579879	0.00804431	-0.344567
223.472	-36387.7	-14649.1	12.3465	-0.594197	0.0102807	-0.331325
223.489	-36387.6	-14648.9	12.3363	-0.602575	0.00993031	-0.321446
223.506	-36387.5	-14648.7	12.3258	-0.60967	0.0100202	-0.314532
223.523	-36387.5	-14648.5	12.316	-0.614889	0.00999464	-0.309565
223.54	-36387.4	-14648.3	12.3056	-0.618337	0.0100012	-0.306089
223.557	-36387.3	-14648.1	12.2952	-0.620066	0.0100001	-0.30398
223.574	-36387.2	-14647.9	12.2854	-0.621223	0.0099984	-0.301933
223.591	-36387.2	-14647.7	12.275	-0.624973	0.010006	-0.299
223.608	-36387.1	-14647.5	12.2646	-0.628897	0.00997481	-0.296192
223.625	-36387	-14647.3	12.2548	-0.629508	0.0100947	-0.293434
223.642	-36386.9	-14647.1	12.2443	-0.634342	0.00966699	-0.286302
223.659	-36386.9	-14646.9	12.2343	-0.650472	0.0120378	-0.270457
223.676	-36386.8	-14646.7	12.2225	-0.677076	0.0135027	-0.247173
223.693	-36386.7	-14646.5	12.2083	-0.707415	0.0136856	-0.220384
223.71	-36386.6	-14646.3	12.1944	-0.730585	0.0107606	-0.197229
223.727	-36386.6	-14646.2	12.1833	-0.745712	0.0119902	-0.179761
223.744	-36386.5	-14645.9	12.1734	-0.757266	0.0135996	-0.164968
223.761	-36386.4	-14645.8	12.1607	-0.764816	0.0132595	-0.153876
223.778	-36386.4	-14645.6	12.1474	-0.771601	0.0133579	-0.146579
223.795	-36386.3	-14645.4	12.133	-0.775917	0.0133118	-0.141404
223.812	-36386.2	-14645.2	12.1224	-0.779439	0.0134031	-0.138713
223.829	-36386.1	-14645	12.1101	-0.780128	0.0130756	-0.137405
223.846	-36386	-14644.8	12.0958	-0.780004	0.0158989	-0.137235
223.863	-36386	-14644.6	12.0823	-0.779888	0.0196558	-0.136623
223.88	-36385.9	-14644.4	12.0691	-0.782307	0.0200862	-0.130761
223.897	-36385.8	-14644.2	12.055	-0.791609	0.0199844	-0.111292
223.914	-36385.8	-14644	12.0415	-0.810567	0.020007	-0.0748514
223.931	-36385.7	-14643.9	12.0282	-0.836599	0.0199876	-0.0270055
223.948	-36385.6	-14643.6	12.0142	-0.865199	0.020023	0.0293613
223.965	-36385.5	-14643.5	11.9977	-0.885606	0.0199119	0.0848475
223.982	-36385.5	-14643.3	11.981	-0.902537	0.0231084	0.149226
223.999	-36385.4	-14643.1	11.9633	-0.913333	0.0266667	0.230937
224.016	-36385.3	-14642.9	11.95	-0.923333	0.03	0.315904
224.033	-36385.2	-14642.7	11.9367	-0.926667	0.03	0.399782
224.05	-36385.2	-14642.5	11.919	-0.933664	0.0300063	0.482854
224.067	-36385.1	-14642.3	11.9023	-0.936854	0.0299983	0.555158
224.084	-36385	-14642.2	11.8858	-0.940095	0.0300004	0.61912
224.101	-36384.9	-14641.9	11.8715	-0.939953	0.0299998	0.675681
224.118	-36384.9	-14641.8	11.8547	-0.940013	0.0300001	0.715474
224.135	-36384.8	-14641.6	11.8379	-0.939997	0.03	0.747467
224.152	-36384.7	-14641.4	11.8206	-0.940001	0.03	0.773028
224.169	-36384.7	-14641.2	11.8079	-0.94	0.0299999	0.791508
224.186	-36384.6	-14641	11.7937	-0.94	0.0300005	0.804897
224.203	-36384.5	-14640.8	11.776	-0.94	0.0299975	0.814673
224.22	-36384.5	-14640.6	11.7593	-0.94	0.0300093	0.821673
224.237	-36384.4	-14640.5	11.7432	-0.94	0.0299657	0.826909
224.254	-36384.3	-14640.2	11.7287	-0.94	0.0301619	0.830956
224.271	-36384.2	-14640.1	11.7117	-0.94	0.029304	0.832606
224.288	-36384.2	-14639.9	11.6949	-0.94	0.0255624	0.833626
224.305	-36384.1	-14639.7	11.677	-0.940001	0.0221549	0.835029
224.322	-36384	-14639.5	11.6621	-0.939996	0.0188218	0.837733
224.339	-36383.9	-14639.3	11.6472	-0.940016	0.0154886	0.840819
224.356	-36383.9	-14639.1	11.631	-0.939931	0.0116423	0.842708
224.373	-36383.8	-14639	11.6167	-0.940259	0.00997956	0.842916
224.39	-36383.7	-14638.8	11.6007	-0.938784	0.00886899	0.841229
224.407	-36383.7	-14638.6	11.5858	-0.935073	0.00497722	0.838328
224.424	-36383.6	-14638.4	11.5688	-0.931529	0.00182066	0.835414
224.441	-36383.5	-14638.2	11.5518	-0.929751	-0.00169192	0.833745
224.458	-36383.4	-14638	11.534	-0.93007	-0.00504213	0.833256
224.475	-36383.4	-14637.9	11.5199	-0.929981	-0.00870612	0.833354
224.492	-36383.3	-14637.7	11.5039	-0.930004	-0.0102236	0.833328
224.509	-36383.2	-14637.5	11.4888	-0.929999	-0.00993778	0.833335
224.526	-36383.2	-14637.3	11.4736	-0.93	-0.0100179	0.833333
224.543	-36383.1	-14637.1	11.4583	-0.93	-0.00999109	0.833333
224.56	-36383	-14636.9	11.4427	-0.93	-0.0100217	0.833333
224.577	-36383	-14636.8	11.4259	-0.93	-0.00992228	0.833333
224.594	-36382.9	-14636.6	11.4086	-0.93	-0.0102598	0.833333
224.611	-36382.8	-14636.4	11.3911	-0.93	-0.00779356	0.833333
224.628	-36382.8	-14636.3	11.3776	-0.93	-0.00436289	0.833334
224.645	-36382.7	-14636	11.3606	-0.930001	-0.000602395	0.833332
224.662	-36382.6	-14635.9	11.3466	-0.929995	0.000148872	0.833338
224.679	-36382.6	-14635.7	11.3305	-0.930018	-3.93647e-05	0.833315
224.696	-36382.5	-14635.5	11.3159	-0.929946	7.74205e-06	0.833388
224.713	-36382.4	-14635.3	11.2997	-0.93021	-2.08481e-06	0.83251
224.73	-36382.4	-14635.2	11.283	-0.927352	5.50039e-07	0.830575
224.747	-36382.3	-14635	11.2653	-0.923769	-9.50773e-08	0.827176
224.764	-36382.2	-14634.8	11.2514	-0.920234	2.55147e-08	0.824808
224.781	-36382.1	-14634.6	11.2385	-0.91994	-6.71297e-09	0.823592
224.798	-36382.1	-14634.4	11.221	-0.920007	8.57901e-10	0.823522
224.815	-36382	-14634.3	11.2043	-0.919999	-2.29691e-10	0.823531
224.832	-36381.9	-14634.1	11.1876	-0.919996	6.0218e-11	0.823532
224.849	-36381.8	-14633.9	11.1733	-0.92	4.29336e-22	0.823529
224.866	-36381.8	-14633.7	11.1567	-0.92	0	0.823529
224.883	-36381.7	-14633.6	11.1433	-0.92	0	0.820261
224.9	-36381.6	-14633.3	11.1258	-0.909094	-2.61503e-13	0.809542
224.917	-36381.6	-14633.2	11.1125	-0.888429	6.99102e-14	0.789518
224.934	-36381.5	-14633	11.0957	-0.858266	-1.81365e-14	0.764099
224.951	-36381.4	-14632.8	11.0818	-0.829791	9.00036e-15	0.732581
224.968	-36381.4	-14632.7	11.0684	-0.795648	-2.40539e-15	0.696648
224.985	-36381.3	-14632.5	11.0551	-0.745463	6.21045e-16	0.644097
225.002	-36381.2	-14632.3	11.0407	-0.665663	-2.37556e-16	0.572633
225.019	-36381.2	-14632.1	11.0284	-0.585494	8.73295e-17	0.495104
225.036	-36381.1	-14632	11.0222	-0.502296	-1.11171e-16	0.41734
225.053	-36381	-14631.8	11.0151	-0.42634	4.90292e-16	0.340112
225.07	-36381	-14631.6	11.0083	-0.357222	-1.83587e-15	0.273712
225.087	-36380.9	-14631.5	11.0023	-0.29228	6.78157e-15	0.212405
225.104	-36380.8	-14631.2	10.9991	-0.239017	-3.20295e-14	0.159471
225.121	-36380.8	-14631.1	10.9957	-0.200339	1.20911e-13	0.121571
225.138	-36380.7	-14630.9	10.9921	-0.171423	-4.44335e-13	0.0906514
225.155	-36380.6	-14630.7	10.9899	-0.145153	1.99956e-12	0.0663787
225.172	-36380.6	-14630.6	10.9892	-0.128165	-7.53685e-12	0.048947
225.189	-36380.5	-14630.4	10.9854	-0.115882	2.74936e-11	0.0362866
225.206	-36380.4	-14630.2	10.9817	-0.107008	-1.19524e-10	0.0270355
225.223	-36380.4	-14630.1	10.9797	-0.100438	4.49937e-10	0.0204799
225.24	-36380.3	-14629.9	10.98	-0.0949893	-1.62617e-09	0.0153487
225.257	-36380.2	-14629.7	10.9802	-0.091587	6.88782e-09	0.0117691
225.274	-36380.2	-14629.5	10.9787	-0.0896444	-2.58998e-08	0.0103362
225.291	-36380.1	-14629.3	10.975	-0.0903181	9.25138e-08	0.00932223
225.308	-36380	-14629.2	10.9713	-0.0884521	-3.8393e-07	0.0077418
225.325	-36380	-14629	10.9698	-0.0849325	1.44228e-06	0.00480858
225.342	-36379.9	-14628.8	10.97	-0.0812151	-5.07426e-06	0.00189247
225.359	-36379.8	-14628.6	10.9703	-0.079741	2.07135e-05	0.000291601
225.376	-36379.8	-14628.5	10.9683	-0.0800688	-7.77476e-05	-5.72601e-05
225.393	-36379.7	-14628.3	10.9646	-0.0799842	0.000268087	1.31712e-05
225.41	-36379.6	-14628.1	10.9609	-0.0800043	-0.00198258	-3.61065e-06
225.427	-36379.6	-14628	10.9598	-0.0799988	-0.00542654	9.57923e-07
225.444	-36379.5	-14627.8	10.96	-0.0800003	-0.00927172	-2.12866e-07
225.461	-36379.4	-14627.6	10.96	-0.0799999	-0.00992365	5.79243e-08
225.478	-36379.4	-14627.5	10.9599	-0.08	-0.0121155	-1.53442e-08
225.495	-36379.3	-14627.3	10.9602	-0.08	-0.0158853	3.24865e-09
225.512	-36379.2	-14627.1	10.9576	-0.08	-0.0192146	-8.78837e-10
225.529	-36379.2	-14626.9	10.9542	-0.08	-0.0225472	2.32381e-10
225.546	-36379.1	-14626.7	10.9504	-0.08	-0.0259942	-4.57037e-11
225.563	-36379	-14626.6	10.9499	-0.08	-0.0296305	1.23072e-11
225.58	-36379	-14626.4	10.95	-0.08	-0.0300916	-3.24705e-12
225.597	-36378.9	-14626.2	10.95	-0.08	-0.029987	5.6127e-13
225.614	-36378.8	-14626	10.9502	-0.08	-0.0299927	-1.50621e-13
225.631	-36378.8	-14625.9	10.9471	-0.08	-0.0300422	3.96287e-14
225.648	-36378.7	-14625.7	10.9436	-0.08	-0.0299127	-5.06445e-15
225.665	-36378.6	-14625.5	10.9401	-0.08	-0.0331159	1.35593e-15
225.682	-36378.6	-14625.4	10.94	-0.08	-0.036448	-3.55485e-16
225.699	-36378.5	-14625.2	10.94	-0.08	-0.04	0
225.716	-36378.4	-14625	10.94	-0.08	-0.04	0
225.733	-36378.4	-14624.9	10.94	-0.08	-0.04	0
225.75	-36378.3	-14624.6	10.9399	-0.08	-0.0398902	1.54373e-18
225.767	-36378.2	-14624.5	10.9365	-0.08	-0.0364568	-4.12701e-19
225.784	-36378.2	-14624.3	10.9331	-0.08	-0.033106	1.07065e-19
225.801	-36378.1	-14624.1	10.9298	-0.08	-0.0298216	-5.31314e-20
225.818	-36378	-14624	10.9301	-0.08	-0.0300477	1.41979e-20
225.835	-36378	-14623.8	10.93	-0.08	-0.0299877	-3.6593e-21
225.852	-36377.9	-14623.6	10.9301	-0.08	-0.0300046	1.36235e-21
225.869	-36377.8	-14623.4	10.9296	-0.08	-0.0299988	-3.63876e-22
225.886	-36377.8	-14623.3	10.926	-0.08	-0.0300003	9.30916e-23
225.903	-36377.7	-14623.1	10.9224	-0.08	-0.0299998	-3.0817e-23
225.92	-36377.6	-14622.9	10.9198	-0.08	-0.0300002	8.22664e-24
225.937	-36377.6	-14622.8	10.9201	-0.08	-0.0299993	-2.08689e-24
225.954	-36377.5	-14622.6	10.92	-0.08	-0.0300032	6.47895e-25
225.971	-36377.4	-14622.4	10.92	-0.08	-0.0299879	-1.72854e-25
225.988	-36377.4	-14622.2	10.9202	-0.08	-0.0300443	4.34212e-26
226.005	-36377.3	-14622	10.9191	-0.08	-0.0298007	-1.29465e-26
226.022	-36377.3	-14621.9	10.9155	-0.08	-0.0308977	3.45177e-27
226.039	-36377.2	-14621.7	10.9119	-0.08	-0.0345808	-8.57196e-28
226.056	-36377.1	-14621.5	10.9097	-0.08	-0.0383389	2.48595e-28
226.073	-36377	-14621.4	10.9101	-0.08	-0.0400208	-6.62307e-29
226.09	-36377	-14621.2	10.9099	-0.08	-0.0411477	1.62251e-29
226.107	-36376.9	-14621	10.9103	-0.08	-0.0449468	-4.61336e-30
226.124	-36376.8	-14620.9	10.9087	-0.08	-0.0484662	1.23407e-30
226.141	-36376.8	-14620.7	10.905	-0.08	-0.0502503	-3.18934e-31
226.158	-36376.7	-14620.5	10.9013	-0.08	-0.0499304	1.78783e-31
226.175	-36376.7	-14620.3	10.8997	-0.08	-0.0500168	-3.82544e-31
226.192	-36376.6	-14620.1	10.9001	-0.08	-0.050002	1.27359e-30
226.209	-36376.5	-14620	10.9	-0.08	-0.0499752	-5.17909e-30
226.226	-36376.5	-14619.8	10.8999	-0.08	-0.0500973	1.94346e-29
226.243	-36376.4	-14619.6	10.9003	-0.08	-0.0496636	-6.70124e-29
226.26	-36376.3	-14619.4	10.898	-0.08	-0.0522579	2.69846e-28
226.277	-36376.3	-14619.3	10.8946	-0.08	-0.0534907	-1.01211e-27
226.294	-36376.2	-14619.1	10.8908	-0.08	-0.0535985	3.3945e-27
226.311	-36376.1	-14618.9	10.8898	-0.08	-0.0508967	-1.35131e-26
226.328	-36376.1	-14618.8	10.89	-0.08	-0.0497849	5.06499e-26
226.345	-36376	-14618.6	10.89	-0.08	-0.0500455	-1.63145e-25
226.362	-36375.9	-14618.4	10.8899	-0.08	-0.0499878	6.43127e-25
226.379	-36375.9	-14618.3	10.8903	-0.08	-0.0500029	-2.40915e-24
226.396	-36375.8	-14618.1	10.8874	-0.08	-0.0500004	7.27754e-24
226.413	-36375.7	-14617.9	10.8839	-0.08	-0.0499962	-2.84464e-23
226.43	-36375.7	-14617.8	10.8804	-0.08	-0.0500148	1.06504e-22
226.447	-36375.6	-14617.5	10.8799	-0.08	-0.0499602	-2.8607e-22
226.464	-36375.5	-14617.4	10.88	-0.08	-0.0501543	1.10994e-21
226.481	-36375.5	-14617.2	10.88	-0.08	-0.0471326	-4.1536e-21
226.498	-36375.4	-14617	10.8801	-0.08	-0.0435288	8.36992e-21
226.515	-36375.3	-14616.9	10.8769	-0.08	-0.040202	-3.22634e-20
226.532	-36375.3	-14616.7	10.8736	-0.08	-0.0368397	1.20683e-19
226.549	-36375.2	-14616.5	10.87	-0.08	-0.0333333	0
226.566	-36375.1	-14616.3	10.87	-0.08	-0.0266667	-5.29911e-29
226.583	-36375.1	-14616.2	10.87	-0.08	-0.0233333	1.98137e-28
226.6	-36375	-14616	10.87	-0.08	-0.0198279	-2.77904e-17
226.617	-36374.9	-14615.8	10.87	-0.08	-0.016325	1.05922e-16
226.634	-36374.9	-14615.7	10.8698	-0.08	-0.0093196	-8.29988e-16
226.651	-36374.8	-14615.5	10.8662	-0.08	-0.0065539	3.1549e-15
226.668	-36374.7	-14615.3	10.8629	-0.08	-0.00675466	-1.17896e-14
226.685	-36374.7	-14615.2	10.8598	-0.08	-0.00642161	4.38797e-14
226.702	-36374.6	-14614.9	10.8601	-0.08	-0.002553	-2.53831e-13
226.719	-36374.5	-14614.8	10.86	-0.08	9.22031e-05	9.62086e-13
226.736	-36374.5	-14614.6	10.86	-0.08	0.000342215	-3.57276e-12
226.753	-36374.4	-14614.4	10.8601	-0.08	0.00435495	1.81658e-11
226.77	-36374.3	-14614.3	10.8595	-0.08	0.00687135	-6.87007e-11
226.787	-36374.3	-14614.1	10.8558	-0.08	0.0066685	2.53955e-10
226.804	-36374.2	-14613.9	10.8522	-0.08	0.00641142	-1.19949e-09
226.821	-36374.2	-14613.8	10.8497	-0.08	0.00777624	4.45505e-09
226.838	-36374.1	-14613.6	10.8501	-0.08	0.0094893	-2.00628e-08
226.855	-36374	-14613.4	10.8499	-0.08	0.00536309	7.56252e-08
226.872	-36374	-14613.3	10.8502	-0.08	0.0019995	-2.82438e-07
226.889	-36373.9	-14613.1	10.849	-0.08	-0.000272288	1.02963e-06
226.906	-36373.8	-14612.9	10.8453	-0.08	7.8966e-05	-4.47595e-06
226.923	-36373.8	-14612.7	10.8418	-0.08	-2.10381e-05	1.68492e-05
226.94	-36373.7	-14612.6	10.8397	-0.08	5.15378e-06	-6.08967e-05
226.957	-36373.6	-14612.4	10.8401	-0.08	-1.46489e-06	0.000371457
226.974	-36373.6	-14612.2	10.84	-0.08	3.89956e-07	0.00192692
226.991	-36373.5	-14612	10.8399	-0.08	-9.39976e-08	0.00490196
227.008	-36373.4	-14611.8	10.8403	-0.08	2.64469e-08	0.00787701
227.025	-36373.4	-14611.7	10.8385	-0.08	-7.52607e-09	0.00943247
227.042	-36373.3	-14611.5	10.8348	-0.08	3.51741e-09	0.00986482
227.059	-36373.2	-14611.3	10.8311	-0.08	-8.07315e-09	0.00978707
227.076	-36373.2	-14611.2	10.8298	-0.08	2.87084e-08	0.0098084
227.093	-36373.1	-14611	10.83	-0.08	-9.86009e-08	0.00980289
227.11	-36373	-14610.8	10.83	-0.08	3.96942e-07	0.0098042
227.127	-36373	-14610.7	10.8299	-0.08	-1.33742e-06	0.00980386
227.144	-36372.9	-14610.5	10.8303	-0.08	5.32572e-06	0.00980394
227.161	-36372.8	-14610.3	10.8278	-0.08	-1.99623e-05	0.00980392
227.178	-36372.8	-14610.2	10.8244	-0.08	7.45236e-05	0.00980392
227.195	-36372.7	-14610	10.8206	-0.08	-0.000239974	0.00980392
227.212	-36372.6	-14609.8	10.8199	-0.08	0.00243658	0.00980392
227.229	-36372.6	-14609.6	10.82	-0.08	0.00583152	0.00980392
227.246	-36372.5	-14609.4	10.82	-0.08	0.00957567	0.00980392
227.263	-36372.4	-14609.3	10.8199	-0.08	0.0101068	0.00980392
227.28	-36372.4	-14609.1	10.8202	-0.08	0.00998154	0.00980392
227.297	-36372.3	-14608.9	10.8171	-0.08	0.010005	0.00980392
227.314	-36372.2	-14608.8	10.8138	-0.08	0.00999867	0.00980392
227.331	-36372.2	-14608.6	10.8102	-0.08	0.0100003	0.00980392
227.348	-36372.1	-14608.4	10.81	-0.08	0.00999996	0.00980392
227.365	-36372.1	-14608.2	10.81	-0.08	0.01	0.00980392
227.382	-36372	-14608.1	10.81	-0.08	0.01	0.00980392
227.399	-36371.9	-14607.9	10.81	-0.08	0.01	0.00980392
227.416	-36371.9	-14607.7	10.81	-0.08	0.01	0.00980392
227.433	-36371.8	-14607.6	10.8067	-0.08	0.01	0.00980392
227.45	-36371.7	-14607.4	10.8031	-0.08	0.01	0.00980392
227.467	-36371.7	-14607.2	10.7999	-0.08	0.01	0.00980392
227.484	-36371.6	-14607.1	10.8	-0.08	0.01	0.00980392
227.501	-36371.5	-14606.8	10.8	-0.08	0.01	0.00980392
227.518	-36371.5	-14606.7	10.8	-0.08	0.01	0.00980392
227.535	-36371.4	-14606.5	10.8001	-0.08	0.01	0.00980392
227.552	-36371.3	-14606.3	10.7996	-0.08	0.01	0.00980392
227.569	-36371.3	-14606.2	10.796	-0.08	0.01	0.00980392
227.586	-36371.2	-14606	10.7924	-0.08	0.01	0.00980392
227.603	-36371.1	-14605.8	10.7897	-0.08	0.01	0.00980392
227.62	-36371.1	-14605.7	10.7901	-0.08	0.01	0.00980392
227.637	-36371	-14605.5	10.7899	-0.08	0.01	0.00980392
227.654	-36370.9	-14605.3	10.7902	-0.08	0.01	0.00980392
227.671	-36370.9	-14605.2	10.7892	-0.08	0.00999993	0.00980392
227.688	-36370.8	-14605	10.7854	-0.08	0.0100003	0.00980392
227.705	-36370.7	-14604.8	10.782	-0.08	0.00999883	0.00980392
227.722	-36370.7	-14604.7	10.7797	-0.08	0.0100044	0.00980392
227.739	-36370.6	-14604.5	10.7801	-0.08	0.00998408	0.00980392
227.756	-36370.5	-14604.3	10.78	-0.08	0.0100692	0.00980392
227.773	-36370.5	-14604.1	10.7799	-0.08	0.00973946	0.00980392
227.79	-36370.4	-14604	10.7802	-0.08	0.0112208	0.00980392
227.807	-36370.3	-14603.8	10.7787	-0.08	0.0149086	0.00980392
227.824	-36370.3	-14603.6	10.775	-0.08	0.0185523	0.00980391
227.841	-36370.2	-14603.4	10.7713	-0.08	0.0202935	0.00980395
227.858	-36370.2	-14603.3	10.7697	-0.0800001	0.0199037	0.00980382
227.875	-36370.1	-14603.1	10.7701	-0.0799996	0.0200871	0.00980428
227.892	-36370	-14602.9	10.77	-0.0800014	0.0197134	0.00980245
227.909	-36370	-14602.7	10.7699	-0.0799946	0.0217367	0.00980946
227.926	-36369.9	-14602.6	10.7703	-0.0800187	0.0253845	0.00978482
227.943	-36369.8	-14602.4	10.768	-0.0799248	0.0291815	0.00988085
227.96	-36369.8	-14602.2	10.7645	-0.0802821	0.029918	0.00922028
227.977	-36369.7	-14602.1	10.7609	-0.0780439	0.031903	0.00748942
227.994	-36369.6	-14601.9	10.7598	-0.0743934	0.0356184	0.00426025
228.011	-36369.6	-14601.7	10.76	-0.070708	0.0392887	0.00158478
228.028	-36369.5	-14601.6	10.76	-0.0698349	0.0401659	0.000196602
228.045	-36369.5	-14601.4	10.76	-0.070035	0.0399649	-3.57563e-05
228.062	-36369.4	-14601.2	10.7599	-0.0699905	0.0400095	9.67288e-06
228.079	-36369.3	-14601.1	10.7603	-0.0700025	0.0399975	-2.55753e-06
228.096	-36369.3	-14600.9	10.7574	-0.0699995	0.0400005	5.02507e-07
228.113	-36369.2	-14600.7	10.754	-0.0700001	0.04	-1.33386e-07
228.13	-36369.1	-14600.6	10.7503	-0.07	0.0399998	2.30564e-08
228.147	-36369	-14600.4	10.7499	-0.07	0.0400009	-6.18735e-09
228.164	-36369	-14600.2	10.75	-0.07	0.0399966	1.62791e-09
228.181	-36368.9	-14600	10.75	-0.07	0.0400069	-2.08043e-10
228.198	-36368.9	-14599.8	10.75	-0.07	0.0399734	5.57005e-11
228.215	-36368.8	-14599.7	10.7501	-0.07	0.0400996	-1.46031e-11
228.232	-36368.7	-14599.5	10.7467	-0.07	0.0366667	-1.04128e-22
228.249	-36368.7	-14599.4	10.7433	-0.07	0.0333333	2.78973e-23
228.266	-36368.6	-14599.2	10.74	-0.07	0.03	-7.46098e-24
228.283	-36368.5	-14599	10.74	-0.07	0.03	1.94659e-24
228.3	-36368.5	-14598.9	10.74	-0.07	0.0299935	-1.69542e-14
228.317	-36368.4	-14598.7	10.74	-0.07	0.0300017	4.39839e-15
228.334	-36368.3	-14598.5	10.7401	-0.07	0.0299992	-2.18311e-15
228.351	-36368.3	-14598.3	10.7398	-0.07	0.0300002	5.84848e-16
228.368	-36368.2	-14598.1	10.7363	-0.07	0.0299999	-1.56282e-16
228.385	-36368.2	-14598	10.7329	-0.07	0.03	4.02719e-17
228.402	-36368.1	-14597.8	10.7298	-0.07	0.03	-1.49491e-17
228.419	-36368	-14597.6	10.7301	-0.07	0.03	3.82449e-18
228.436	-36367.9	-14597.5	10.73	-0.07	0.03	-1.26605e-18
228.453	-36367.9	-14597.3	10.73	-0.07	0.03	3.37975e-19
228.47	-36367.8	-14597.1	10.7301	-0.07	0.03	-8.57356e-20
228.487	-36367.8	-14597	10.7293	-0.07	0.03	2.66175e-20
228.504	-36367.7	-14596.8	10.7257	-0.07	0.03	-7.1014e-21
228.521	-36367.6	-14596.6	10.7222	-0.07	0.03	1.78392e-21
228.538	-36367.6	-14596.5	10.7197	-0.07	0.03	-5.32069e-22
228.555	-36367.5	-14596.3	10.7201	-0.07	0.03	1.42517e-22
228.572	-36367.4	-14596.1	10.72	-0.07	0.03	-3.79975e-23
228.589	-36367.4	-14595.9	10.72	-0.07	0.03	9.43613e-24
228.606	-36367.3	-14595.8	10.7202	-0.07	0.03	-2.73656e-24
228.623	-36367.2	-14595.6	10.7189	-0.07	0.03	7.29054e-25
228.64	-36367.2	-14595.4	10.7152	-0.07	0.03	-1.78526e-25
228.657	-36367.1	-14595.2	10.7115	-0.07	0.03	5.0436e-26
228.674	-36367	-14595.1	10.7098	-0.07	0.03	-1.21533e-26
228.691	-36367	-14594.9	10.7101	-0.07	0.03	3.4024e-27
228.708	-36366.9	-14594.7	10.71	-0.07	0.03	-9.04838e-28
228.725	-36366.8	-14594.6	10.7099	-0.07	0.03	2.13627e-28
228.742	-36366.8	-14594.4	10.7103	-0.07	0.03	-5.91072e-29
228.759	-36366.7	-14594.2	10.7083	-0.07	0.03	1.57017e-29
228.776	-36366.6	-14594.1	10.7046	-0.07	0.03	-3.61177e-30
228.793	-36366.6	-14593.9	10.7009	-0.07	0.03	9.90099e-31
228.81	-36366.5	-14593.7	10.6998	-0.07	0.03	-2.62678e-31
228.827	-36366.4	-14593.6	10.7	-0.07	0.03	5.83714e-32
228.844	-36366.4	-14593.4	10.7	-0.07	0.03	-1.58838e-32
228.861	-36366.3	-14593.2	10.6999	-0.07	0.03	4.20764e-33
228.878	-36366.2	-14593.1	10.7002	-0.07	0.03	-8.90833e-34
228.895	-36366.2	-14592.9	10.6976	-0.07	0.03	2.40991e-34
228.912	-36366.1	-14592.7	10.6942	-0.07	0.03	-6.37228e-35
228.929	-36366.1	-14592.5	10.6904	-0.07	0.0300001	1.25327e-35
228.946	-36366	-14592.4	10.6899	-0.07	0.0299997	-3.37485e-36
228.963	-36365.9	-14592.2	10.69	-0.07	0.0300011	8.90393e-37
228.98	-36365.9	-14592	10.69	-0.07	0.029997	-1.53909e-37
228.997	-36365.8	-14591.9	10.69	-0.07	0.0300117	4.13027e-38
229.014	-36365.7	-14591.7	10.69	-0.07	0.0299564	-1.08668e-38
229.031	-36365.7	-14591.5	10.6901	-0.07	0.0300879	1.38875e-39
229.048	-36365.6	-14591.4	10.6869	-0.07	0.0268823	-3.71819e-40
229.065	-36365.5	-14591.2	10.6836	-0.07	0.0235588	9.74797e-41
229.082	-36365.5	-14591	10.68	-0.07	0.02	6.95e-52
229.099	-36365.4	-14590.9	10.68	-0.07	0.02	-1.85876e-52
229.116	-36365.3	-14590.7	10.68	-0.07	0.0166667	0
229.133	-36365.3	-14590.5	10.68	-0.07	0.0131103	-4.23317e-43
229.15	-36365.2	-14590.3	10.68	-0.07	0.00991144	1.13169e-43
229.167	-36365.1	-14590.2	10.6799	-0.07	0.010023	-2.93589e-44
229.184	-36365.1	-14590	10.6762	-0.07	0.0099886	1.45695e-44
229.201	-36365	-14589.9	10.6729	-0.07	0.010003	-3.8933e-45
229.218	-36364.9	-14589.6	10.6698	-0.07	0.00999921	1.00345e-45
229.235	-36364.9	-14589.5	10.6701	-0.07	0.0100003	-3.73664e-46
229.252	-36364.8	-14589.3	10.67	-0.07	0.00999992	1.001e-46
229.269	-36364.7	-14589.1	10.67	-0.07	0.01	-2.67356e-47
229.286	-36364.7	-14589	10.6701	-0.07	0.00999999	6.83834e-48
229.303	-36364.6	-14588.8	10.6695	-0.07	0.01	-2.25599e-48
229.32	-36364.5	-14588.6	10.6658	-0.07	0.01	5.72286e-49
229.337	-36364.5	-14588.5	10.6622	-0.07	0.01	-1.77672e-49
229.354	-36364.4	-14588.3	10.6597	-0.07	0.00999993	4.74018e-50
229.371	-36364.4	-14588.1	10.6601	-0.07	0.0100002	-1.19074e-50
229.388	-36364.3	-14588	10.66	-0.07	0.00999892	3.55031e-51
229.405	-36364.2	-14587.8	10.66	-0.07	0.0100041	-9.46577e-52
229.422	-36364.2	-14587.6	10.6602	-0.07	0.00998516	2.35069e-52
229.439	-36364.1	-14587.5	10.6589	-0.07	0.0100645	-6.8172e-53
229.456	-36364	-14587.3	10.6553	-0.07	0.00975716	1.81624e-53
229.473	-36364	-14587.1	10.6517	-0.07	0.0111568	-4.4493e-54
229.49	-36363.9	-14587	10.6497	-0.07	0.0151795	1.26465e-54
229.507	-36363.8	-14586.8	10.6501	-0.07	0.0171758	-3.36642e-55
229.524	-36363.8	-14586.6	10.65	-0.07	0.0152492	8.11116e-56
229.541	-36363.7	-14586.5	10.65	-0.07	0.0112257	-2.26766e-56
229.558	-36363.6	-14586.3	10.6499	-0.07	0.00976641	5.91433e-57
229.575	-36363.6	-14586.1	10.6503	-0.07	0.0100551	-9.85485e-58
229.592	-36363.5	-14586	10.6482	-0.07	0.00998474	-1.40324e-57
229.609	-36363.4	-14585.8	10.6447	-0.07	0.0100041	6.64304e-57
229.626	-36363.4	-14585.6	10.641	-0.07	0.00999907	-2.32436e-56
229.643	-36363.3	-14585.4	10.6398	-0.07	0.0100003	9.36881e-56
229.66	-36363.2	-14585.3	10.6401	-0.07	0.00999993	-3.51418e-55
229.677	-36363.2	-14585.1	10.64	-0.07	0.01	1.17862e-54
229.694	-36363.1	-14584.9	10.64	-0.07	0.01	-4.69196e-54
229.711	-36363.1	-14584.8	10.6399	-0.07	0.01	1.75865e-53
229.728	-36363	-14584.6	10.6403	-0.07	0.01	-6.56538e-53
229.745	-36362.9	-14584.4	10.6376	-0.07	0.01	2.11412e-52
229.762	-36362.9	-14584.2	10.6342	-0.07	0.01	-8.33385e-52
229.779	-36362.8	-14584.1	10.6304	-0.07	0.01	2.52615e-51
229.796	-36362.7	-14583.9	10.6299	-0.07	0.01	-9.8764e-51
229.813	-36362.7	-14583.7	10.63	-0.07	0.01	3.69778e-50
229.83	-36362.6	-14583.6	10.63	-0.07	0.01	-9.93231e-50
229.847	-36362.5	-14583.4	10.63	-0.07	0.01	3.85368e-49
229.864	-36362.5	-14583.2	10.6302	-0.07	0.01	-1.44213e-48
229.881	-36362.4	-14583.1	10.6269	-0.07	0.01	2.90602e-48
229.898	-36362.3	-14582.9	10.6235	-0.07	0.01	-1.12018e-47
229.915	-36362.3	-14582.7	10.6201	-0.07	0.01	4.1901e-47
229.932	-36362.2	-14582.6	10.62	-0.07	0.01	4.80082e-57
229.949	-36362.2	-14582.4	10.62	-0.07	0.01	0
229.966	-36362.1	-14582.2	10.62	-0.07	0.01	0
229.983	-36362	-14582.1	10.62	-0.07	0.01	-9.6488e-45
230	-36361.9	-14581.9	10.6199	-0.07	0.01	3.68037e-44
230.017	-36361.9	-14581.7	10.6164	-0.07	0.01	-1.37462e-43
230.034	-36361.8	-14581.6	10.6129	-0.07	0.01	1.07563e-42
230.051	-36361.8	-14581.4	10.6098	-0.07	0.01	-4.08825e-42
230.068	-36361.7	-14581.2	10.61	-0.07	0.01	1.52343e-41
230.085	-36361.6	-14581.1	10.61	-0.07	0.01	-8.81335e-41
230.102	-36361.6	-14580.9	10.61	-0.07	0.01	3.34051e-40
230.119	-36361.5	-14580.7	10.61	-0.07	0.01	-1.24052e-39
230.136	-36361.4	-14580.6	10.6101	-0.07	0.01	6.30745e-39
230.153	-36361.4	-14580.4	10.6095	-0.07	0.01	-2.3854e-38
230.17	-36361.3	-14580.2	10.6058	-0.07	0.01	8.8177e-38
230.187	-36361.2	-14580	10.6022	-0.07	0.01	-4.16483e-37
230.204	-36361.2	-14579.9	10.5997	-0.07	0.01	1.57222e-36
230.221	-36361.1	-14579.7	10.6001	-0.07	0.01	-5.77775e-36
230.238	-36361	-14579.6	10.6	-0.07	0.01	2.60006e-35
230.255	-36361	-14579.4	10.6	-0.07	0.01	-9.80026e-35
230.272	-36360.9	-14579.2	10.5999	-0.07	0.01	3.57502e-34
230.289	-36360.8	-14579	10.6002	-0.07	0.01	-1.55419e-33
230.306	-36360.8	-14578.9	10.5989	-0.07	0.01	5.85059e-33
230.323	-36360.7	-14578.7	10.5952	-0.07	0.01	-2.11453e-32
230.34	-36360.7	-14578.5	10.5915	-0.07	0.01	8.95632e-32
230.357	-36360.6	-14578.4	10.5897	-0.07	0.01	-3.36779e-31
230.374	-36360.5	-14578.2	10.5901	-0.07	0.01	1.20297e-30
230.391	-36360.5	-14578	10.59	-0.07	0.01	-4.99229e-30
230.408	-36360.4	-14577.9	10.5899	-0.07	0.01	1.87542e-29
230.425	-36360.3	-14577.7	10.5903	-0.07	0.01	-6.59813e-29
230.442	-36360.3	-14577.5	10.5882	-0.07	0.01	2.69341e-28
230.459	-36360.2	-14577.4	10.5847	-0.07	0.01	-1.01096e-27
230.476	-36360.1	-14577.2	10.581	-0.07	0.01	3.48597e-27
230.493	-36360.1	-14577	10.5798	-0.07	0.01	-1.40373e-26
230.51	-36360	-14576.9	10.5801	-0.07	0.01	5.26496e-26
230.527	-36359.9	-14576.7	10.58	-0.07	0.01	-1.76581e-25
230.544	-36359.9	-14576.5	10.58	-0.07	0.01	7.02949e-25
230.561	-36359.8	-14576.3	10.5799	-0.07	0.01	-2.6348e-24
230.578	-36359.7	-14576.2	10.5802	-0.07	0.01	8.48675e-24
230.595	-36359.7	-14576	10.5776	-0.07	0.01	-3.34553e-23
230.612	-36359.6	-14575.8	10.5742	-0.07	0.01	1.25324e-22
230.629	-36359.5	-14575.7	10.5704	-0.07	0.01	-3.78576e-22
230.646	-36359.5	-14575.5	10.5699	-0.07	0.01	1.47978e-21
230.663	-36359.4	-14575.3	10.57	-0.07	0.01	-5.54029e-21
230.68	-36359.3	-14575.2	10.57	-0.07	0.01	1.48813e-20
230.697	-36359.3	-14575	10.57	-0.07	0.01	-5.77387e-20
230.714	-36359.2	-14574.8	10.57	-0.07	0.01	2.1607e-19
230.731	-36359.1	-14574.7	10.5701	-0.07	0.01	-4.35402e-19
230.748	-36359.1	-14574.5	10.5669	-0.07	0.01	1.67833e-18
230.765	-36359	-14574.3	10.5636	-0.07	0.01	-6.27791e-18
230.782	-36359	-14574.2	10.56	-0.07	0.01	0
230.799	-36358.9	-14574	10.56	-0.07	0.01	0
230.816	-36358.8	-14573.8	10.56	-0.07	0.01	-1.03071e-26
230.833	-36358.8	-14573.7	10.56	-0.07	0.01	1.44565e-15
230.85	-36358.7	-14573.5	10.56	-0.07	0.01	-5.51419e-15
230.867	-36358.6	-14573.3	10.56	-0.07	0.01	2.05956e-14
230.884	-36358.6	-14573.2	10.5598	-0.07	0.00999992	-1.61158e-13
230.901	-36358.5	-14573	10.5563	-0.07	0.0100003	6.12531e-13
230.918	-36358.4	-14572.8	10.5529	-0.07	0.0099988	-2.28252e-12
230.935	-36358.4	-14572.7	10.5498	-0.07	0.010007	1.32048e-11
230.952	-36358.3	-14572.5	10.5501	-0.07	0.00997363	-5.00499e-11
230.969	-36358.2	-14572.3	10.55	-0.07	0.0100979	1.85863e-10
230.986	-36358.2	-14572.2	10.55	-0.07	0.00945867	-9.45027e-10
231.003	-36358.1	-14572	10.55	-0.07	0.00586023	3.57397e-09
231.02	-36358	-14571.8	10.5501	-0.07	0.00239322	-1.32113e-08
231.037	-36358	-14571.7	10.5493	-0.07	-0.000306416	6.24005e-08
231.054	-36357.9	-14571.5	10.5457	-0.07	8.175e-05	-2.35561e-07
231.071	-36357.8	-14571.3	10.5422	-0.07	-2.05356e-05	8.65664e-07
231.088	-36357.8	-14571.2	10.5397	-0.07	6.12293e-06	-3.89559e-06
231.105	-36357.7	-14571	10.5401	-0.07	-1.63248e-06	1.46835e-05
231.122	-36357.7	-14570.8	10.54	-0.07	4.05403e-07	-5.35636e-05
231.139	-36357.6	-14570.7	10.5399	-0.07	-1.17571e-07	0.000308911
231.156	-36357.5	-14570.5	10.5403	-0.07	3.13232e-08	0.00180826
231.173	-36357.5	-14570.3	10.5388	-0.07	-7.67334e-09	0.00468669
231.19	-36357.4	-14570.2	10.5351	-0.07	2.18103e-09	0.00775326
231.207	-36357.3	-14570	10.5315	-0.07	-5.80582e-10	0.00936593
231.224	-36357.3	-14569.8	10.5298	-0.07	1.399e-10	0.00987051
231.241	-36357.2	-14569.7	10.5301	-0.07	-3.91659e-11	0.00978528
231.258	-36357.1	-14569.5	10.53	-0.07	1.04158e-11	0.00980888
231.275	-36357.1	-14569.3	10.53	-0.07	-2.45911e-12	0.00980275
231.292	-36357	-14569.2	10.5299	-0.07	6.80399e-13	0.00980425
231.309	-36356.9	-14569	10.5303	-0.07	-1.80746e-13	0.00980384
231.326	-36356.9	-14568.8	10.5281	-0.07	4.1576e-14	0.00980394
231.343	-36356.8	-14568.7	10.5245	-0.07	-1.13973e-14	0.00980392
231.36	-36356.8	-14568.5	10.5209	-0.07	3.02377e-15	0.00980392
231.377	-36356.7	-14568.3	10.5198	-0.07	-6.71965e-16	0.00980392
231.394	-36356.6	-14568.2	10.52	-0.07	1.82991e-16	0.00980392
231.411	-36356.6	-14568	10.52	-0.07	-4.8992e-17	0.00980392
231.428	-36356.5	-14567.8	10.52	-0.07	1.29774e-17	0.00980392
231.445	-36356.4	-14567.7	10.5199	-0.07	-2.74523e-18	0.00980392
231.462	-36356.4	-14567.5	10.5203	-0.07	7.33565e-19	0.00980392
231.479	-36356.3	-14567.3	10.5174	-0.07	-1.44274e-19	0.00980392
231.496	-36356.2	-14567.2	10.5139	-0.07	3.88506e-20	0.00980392
231.513	-36356.2	-14567	10.5104	-0.07	-1.02501e-20	0.00980392
231.53	-36356.1	-14566.8	10.5099	-0.07	1.77178e-21	0.00980392
231.547	-36356	-14566.7	10.51	-0.07	-4.75469e-22	0.00980392
231.564	-36356	-14566.5	10.51	-0.07	1.25097e-22	0.00980392
231.581	-36355.9	-14566.3	10.51	-0.07	-1.59871e-23	0.00980392
231.598	-36355.9	-14566.2	10.51	-0.07	4.28032e-24	0.00980392
231.615	-36355.8	-14566	10.5101	-0.07	-1.12217e-24	0.00980392
231.632	-36355.7	-14565.8	10.5067	-0.07	0	0.00980392
231.649	-36355.7	-14565.7	10.5033	-0.07	0	0.00980392
231.666	-36355.6	-14565.5	10.5	-0.07	-5.58343e-37	0.00980392
231.683	-36355.5	-14565.3	10.5	-0.07	4.87315e-27	0.00980392
231.7	-36355.5	-14565.2	10.5	-0.07	-1.30278e-27	0.00980392
231.717	-36355.4	-14565	10.5	-0.07	3.37975e-28	0.00980392
231.734	-36355.3	-14564.8	10.5	-0.07	-1.67721e-28	0.00980392
231.751	-36355.3	-14564.7	10.5	-0.07	4.48189e-29	0.00980394
231.768	-36355.2	-14564.5	10.5001	-0.07	-1.15514e-29	0.00980386
231.785	-36355.1	-14564.3	10.4996	-0.07	4.30058e-30	0.00980427
231.802	-36355.1	-14564.2	10.4961	-0.07	-1.14866e-30	0.00980261
231.819	-36355	-14564	10.4926	-0.07	2.93865e-31	0.0098088
231.836	-36354.9	-14563.8	10.4897	-0.07	-9.72808e-32	0.0097791
231.853	-36354.9	-14563.7	10.4901	-0.07	2.59693e-32	0.00989778
231.87	-36354.8	-14563.5	10.49	-0.07	-6.58773e-33	0.0094059
231.887	-36354.8	-14563.3	10.49	-0.07	2.04523e-33	0.00445076
231.904	-36354.7	-14563.2	10.49	-0.07	-5.45655e-34	-0.00779278
231.921	-36354.6	-14563	10.4902	-0.07	1.37069e-34	-0.0288113
231.938	-36354.6	-14562.8	10.4891	-0.07	-4.08686e-35	-0.0553069
231.955	-36354.5	-14562.7	10.4855	-0.07	1.08963e-35	-0.0828104
231.972	-36354.4	-14562.5	10.4819	-0.07	-2.70594e-36	-0.117389
231.989	-36354.4	-14562.3	10.4797	-0.07	7.84746e-37	-0.163563
232.006	-36354.3	-14562.2	10.4801	-0.07	-2.09072e-37	-0.216999
232.023	-36354.2	-14562	10.48	-0.07	5.12171e-38	-0.276025
232.04	-36354.2	-14561.8	10.48	-0.0700001	-1.45577e-38	-0.33063
232.057	-36354.1	-14561.7	10.4799	-0.0699996	3.8752e-39	-0.378035
232.074	-36354	-14561.5	10.4802	-0.0700013	-9.33789e-40	-0.426552
232.091	-36354	-14561.3	10.4785	-0.0699948	2.6142e-40	-0.474062
232.108	-36353.9	-14561.2	10.4749	-0.0700195	-6.95223e-41	-0.513184
232.125	-36353.8	-14561	10.4712	-0.0699314	1.64138e-41	-0.546841
232.142	-36353.8	-14560.9	10.4697	-0.0702802	-4.54145e-42	-0.578209
232.159	-36353.7	-14560.7	10.4701	-0.06827	1.20642e-42	-0.612343
232.176	-36353.6	-14560.5	10.47	-0.0645967	-2.77507e-43	-0.653704
232.193	-36353.6	-14560.4	10.47	-0.0608933	7.60733e-44	-0.694739
232.21	-36353.5	-14560.2	10.4699	-0.0598019	-2.01826e-44	-0.732214
232.227	-36353.5	-14560	10.4703	-0.060044	4.48491e-45	-0.774342
232.244	-36353.4	-14559.9	10.4678	-0.059988	-1.22041e-45	-0.819018
232.261	-36353.3	-14559.7	10.4644	-0.0600032	3.23289e-46	-0.864641
232.278	-36353.3	-14559.5	10.4606	-0.0599993	-6.84463e-47	-0.908143
232.295	-36353.2	-14559.4	10.4599	-0.0600002	1.85163e-47	-0.942306
232.312	-36353.1	-14559.2	10.46	-0.06	-4.89607e-48	-0.967303
232.329	-36353.1	-14559	10.46	-0.06	9.62936e-49	-0.991308
232.346	-36353	-14558.9	10.46	-0.06	-2.59303e-49	-1.01607
232.363	-36352.9	-14558.7	10.4599	-0.06	6.84125e-50	-1.04388
232.38	-36352.9	-14558.5	10.4602	-0.06	-1.18255e-50	-1.07215
232.397	-36352.8	-14558.4	10.4571	-0.06	3.17345e-51	-1.09467
232.414	-36352.8	-14558.2	10.4538	-0.06	-8.34941e-52	-1.11323
232.431	-36352.7	-14558	10.4501	-0.06	1.06703e-52	-1.13378
232.448	-36352.6	-14557.9	10.45	-0.06	-2.85684e-53	-1.15659
232.465	-36352.6	-14557.7	10.45	-0.06	7.48976e-54	-1.18042
232.482	-36352.5	-14557.5	10.45	-0.06	5.33997e-65	-1.20697
232.499	-36352.4	-14557.4	10.45	-0.06	-1.42816e-65	-1.23312
232.516	-36352.4	-14557.2	10.45	-0.06	3.72658e-66	-1.26144
232.533	-36352.3	-14557	10.4499	-0.06	-3.25251e-56	-1.29022
232.55	-36352.2	-14556.9	10.4465	-0.06	8.69525e-57	-1.31268
232.567	-36352.2	-14556.7	10.4431	-0.06	-2.25576e-57	-1.32994
232.584	-36352.1	-14556.5	10.4398	-0.06	1.11943e-57	-1.34609
232.601	-36352.1	-14556.4	10.44	-0.06	-2.99137e-58	-1.36267
232.618	-36352	-14556.2	10.44	-0.06	7.70983e-59	-1.3827
232.635	-36351.9	-14556	10.44	-0.06	-2.87036e-59	-1.40472
232.652	-36351.9	-14555.9	10.44	-0.06	7.66655e-60	-1.42486
232.669	-36351.8	-14555.7	10.44	-0.06	-1.96136e-60	-1.44189
232.686	-36351.7	-14555.5	10.4401	-0.06	6.49287e-61	-1.45591
232.703	-36351.7	-14555.4	10.4395	-0.06	-1.73328e-61	-1.46486
232.72	-36351.6	-14555.2	10.4358	-0.06	4.39689e-62	-1.4722
232.737	-36351.5	-14555	10.4322	-0.06	-1.36506e-62	-1.47945
232.754	-36351.5	-14554.9	10.4297	-0.06	3.64189e-63	-1.48884
232.771	-36351.4	-14554.7	10.4301	-0.0599999	-9.14846e-64	-1.50511
232.788	-36351.4	-14554.6	10.43	-0.0600007	2.72771e-64	-1.53161
232.805	-36351.3	-14554.4	10.43	-0.0599975	-7.27257e-65	-1.56317
232.822	-36351.2	-14554.2	10.4299	-0.060009	1.80604e-65	-1.59807
232.839	-36351.2	-14554.1	10.4302	-0.0599609	-5.23767e-66	-1.62813
232.856	-36351.1	-14553.9	10.4289	-0.0601471	1.39542e-66	-1.65164
232.873	-36351	-14553.7	10.4252	-0.0594683	-3.41841e-67	-1.67136
232.89	-36351	-14553.6	10.4215	-0.0632944	9.71632e-68	-1.68788
232.907	-36350.9	-14553.4	10.4197	-0.0781238	-2.58645e-68	-1.69737
232.924	-36350.8	-14553.2	10.42	-0.103031	6.23244e-69	-1.69959
232.941	-36350.8	-14553.1	10.4203	-0.130873	-1.74481e-69	-1.69481
232.958	-36350.7	-14552.9	10.4184	-0.158522	4.64017e-70	-1.68498
232.975	-36350.6	-14552.7	10.4151	-0.192099	-1.09551e-70	-1.6651
232.992	-36350.6	-14552.6	10.4093	-0.242129	3.03112e-71	-1.63628
233.009	-36350.5	-14552.4	10.4047	-0.301327	-8.05208e-72	-1.60243
233.026	-36350.4	-14552.2	10.3994	-0.365221	1.85218e-72	-1.57048
233.043	-36350.4	-14552.1	10.3922	-0.418158	-5.0774e-73	-1.54507
233.06	-36350.3	-14551.9	10.3858	-0.462571	1.34706e-73	-1.52274
233.077	-36350.2	-14551.7	10.3787	-0.514457	-2.99338e-74	-1.49578
233.094	-36350.2	-14551.6	10.3722	-0.563967	8.14547e-75	-1.46648
233.111	-36350.1	-14551.4	10.3631	-0.603646	-2.15775e-75	-1.44147
233.128	-36350.1	-14551.2	10.3527	-0.633548	4.56835e-76	-1.41819
233.145	-36350	-14551.1	10.3399	-0.662461	-1.23585e-76	-1.39572
233.162	-36349.9	-14550.9	10.3265	-0.697256	3.26781e-77	-1.36816
233.179	-36349.9	-14550.7	10.3125	-0.739379	-6.42698e-78	-1.33408
233.196	-36349.8	-14550.6	10.299	-0.777131	1.73068e-78	-1.29993
233.213	-36349.7	-14550.4	10.2858	-0.813242	-4.56609e-79	-1.26665
233.23	-36349.7	-14550.3	10.2716	-0.85451	7.89273e-80	-1.22887
233.247	-36349.6	-14550.1	10.2584	-0.904201	-2.11807e-80	-1.19337
233.264	-36349.6	-14549.9	10.2421	-0.951113	5.57269e-81	-1.16324
233.281	-36349.5	-14549.8	10.2243	-0.997656	-7.12177e-82	-1.1405
233.298	-36349.4	-14549.6	10.2076	-1.02853	1.90675e-82	-1.12596
233.315	-36349.4	-14549.4	10.191	-1.05207	-4.99893e-83	-1.11504
233.332	-36349.3	-14549.3	10.1733	-1.07333	-3.56408e-94	-1.1024
233.349	-36349.2	-14549.1	10.1533	-1.1	9.53202e-95	-1.08606
233.366	-36349.2	-14549	10.1367	-1.13	0	-1.06536
233.383	-36349.1	-14548.8	10.1155	-1.16155	2.17084e-85	-1.04468
233.4	-36349.1	-14548.7	10.099	-1.18094	-5.80352e-86	-1.02973
233.417	-36349	-14548.5	10.0788	-1.19779	1.50558e-86	-1.01659
233.434	-36348.9	-14548.3	10.0573	-1.2193	-7.47148e-87	-1.00004
233.451	-36348.9	-14548.2	10.0339	-1.24303	1.99655e-87	-0.981593
233.468	-36348.8	-14548	10.0104	-1.26968	-5.14581e-88	-0.967044
233.485	-36348.8	-14547.9	9.98613	-1.29447	1.91578e-88	-0.960266
233.502	-36348.7	-14547.7	9.96658	-1.32169	-5.11693e-89	-0.961278
233.519	-36348.6	-14547.5	9.94637	-1.35242	1.30908e-89	-0.964614
233.536	-36348.6	-14547.4	9.92463	-1.38306	-4.33357e-90	-0.968491
233.553	-36348.5	-14547.2	9.90122	-1.40436	1.15685e-90	-0.976002
233.57	-36348.4	-14547.1	9.87753	-1.42002	-2.93464e-91	-0.988002
233.587	-36348.4	-14546.9	9.85312	-1.43458	9.11089e-92	-1.00121
233.604	-36348.3	-14546.8	9.82923	-1.45203	-2.43073e-92	-1.00744
233.621	-36348.3	-14546.6	9.80168	-1.4739	6.10601e-93	-1.005
233.638	-36348.2	-14546.4	9.77355	-1.49749	-1.82057e-93	-0.996788
233.655	-36348.1	-14546.3	9.74825	-1.51723	4.85397e-94	-0.989055
233.672	-36348.1	-14546.1	9.72488	-1.53568	-1.20541e-94	-0.986959
233.689	-36348	-14546	9.69907	-1.54792	3.49581e-95	-0.99219
233.706	-36348	-14545.8	9.67255	-1.55624	-9.31354e-96	-1.00187
233.723	-36347.9	-14545.7	9.64475	-1.56296	2.28157e-96	-1.01156
233.74	-36347.8	-14545.5	9.6188	-1.56943	-6.48502e-97	-1.0162
233.757	-36347.8	-14545.4	9.59458	-1.57878	1.72629e-97	-1.01314
233.774	-36347.7	-14545.2	9.56692	-1.59498	-4.15975e-98	-0.998544
233.791	-36347.7	-14545.1	9.53715	-1.62548	1.16455e-98	-0.972725
233.808	-36347.6	-14544.9	9.5095	-1.66073	-3.09701e-99	-0.940483
233.825	-36347.5	-14544.8	9.47975	-1.69792	7.31185e-100	-0.90596
233.842	-36347.5	-14544.6	9.45072	-1.72861	-2.02308e-100	-0.877018
233.859	-36347.4	-14544.5	9.42291	-1.74825	5.37424e-101	-0.854729
233.876	-36347.4	-14544.3	9.39114	-1.76903	-1.23621e-101	-0.833735
233.893	-36347.3	-14544.2	9.36044	-1.79135	3.38884e-102	-0.810398
233.91	-36347.3	-14544	9.33073	-1.81717	-8.99074e-103	-0.7852
233.927	-36347.2	-14543.9	9.29965	-1.84312	1.99789e-103	-0.757267
233.944	-36347.2	-14543.7	9.26619	-1.86464	-5.43658e-104	-0.733592
233.961	-36347.1	-14543.6	9.23552	-1.88171	1.44016e-104	-0.713743
233.978	-36347	-14543.4	9.2041	-1.89936	-3.04908e-105	-0.694399
233.995	-36347	-14543.3	9.17381	-1.91541	8.24847e-106	-0.672198
234.012	-36346.9	-14543.1	9.14153	-1.93992	-2.18105e-106	-0.648087
234.029	-36346.9	-14543	9.10616	-1.96816	4.28959e-107	-0.617718
234.046	-36346.8	-14542.9	9.07244	-1.99838	-1.15512e-107	-0.588698
234.063	-36346.8	-14542.7	9.0394	-2.02284	3.04757e-108	-0.561371
234.08	-36346.7	-14542.6	9.00413	-2.04429	-5.26789e-109	-0.535556
234.097	-36346.6	-14542.4	8.97046	-2.0618	1.41368e-109	-0.511584
234.114	-36346.6	-14542.3	8.93757	-2.07217	-3.71941e-110	-0.485818
234.131	-36346.5	-14542.1	8.89894	-2.0828	4.75332e-111	-0.457076
234.148	-36346.5	-14542	8.86213	-2.08963	-1.27263e-111	-0.427633
234.165	-36346.4	-14541.8	8.82548	-2.09635	3.33646e-112	-0.396512
234.182	-36346.4	-14541.7	8.79	-2.1	2.37879e-123	-0.354031
234.199	-36346.3	-14541.6	8.75667	-2.10333	0	-0.309368
234.216	-36346.3	-14541.4	8.72333	-2.10667	0	-0.261438
234.233	-36346.2	-14541.3	8.68441	-2.11038	-1.4489e-114	-0.215307
234.25	-36346.2	-14541.2	8.64786	-2.12076	3.87347e-115	-0.174096
234.267	-36346.1	-14541	8.61122	-2.13801	-1.00488e-115	-0.131228
234.284	-36346	-14540.9	8.57575	-2.16249	4.98673e-116	-0.0796776
234.301	-36346	-14540.8	8.53905	-2.17832	-1.33257e-116	-0.0238113
234.318	-36345.9	-14540.6	8.50215	-2.19136	3.4345e-117	0.0341642
234.335	-36345.9	-14540.5	8.46332	-2.20186	-1.27866e-117	0.0893961
234.352	-36345.8	-14540.4	8.42699	-2.21137	3.41522e-118	0.130588
234.369	-36345.8	-14540.2	8.38987	-2.21786	-8.73727e-119	0.163615
234.386	-36345.7	-14540.1	8.35108	-2.22493	2.89238e-119	0.194164
234.403	-36345.7	-14540	8.31506	-2.23167	-7.72125e-120	0.222592
234.42	-36345.6	-14539.8	8.27684	-2.23774	1.95868e-120	0.253629
234.437	-36345.6	-14539.7	8.23524	-2.24087	-6.08093e-121	0.284308
234.454	-36345.5	-14539.6	8.19948	-2.24463	1.62235e-121	0.31165
234.471	-36345.5	-14539.4	8.16207	-2.25385	-4.07536e-122	0.34046
234.488	-36345.4	-14539.3	8.12253	-2.27629	1.21511e-122	0.375199
234.505	-36345.4	-14539.2	8.0828	-2.30809	-3.23971e-123	0.412185
234.522	-36345.3	-14539	8.04148	-2.34291	8.04536e-124	0.452205
234.539	-36345.3	-14538.9	8.00119	-2.37494	-2.33323e-124	0.492555
234.556	-36345.2	-14538.8	7.9641	-2.40166	6.21618e-125	0.53355
234.573	-36345.2	-14538.7	7.92272	-2.43335	-1.5228e-125	0.579941
234.59	-36345.1	-14538.6	7.87933	-2.4634	4.32833e-126	0.62648
234.607	-36345.1	-14538.4	7.83782	-2.48686	-1.15218e-126	0.663041
234.624	-36345	-14538.3	7.79669	-2.504	2.77637e-127	0.694536
234.641	-36345	-14538.2	7.75542	-2.51535	-7.77261e-128	0.725281
234.658	-36344.9	-14538.1	7.71433	-2.52642	2.06705e-128	0.760915
234.675	-36344.9	-14537.9	7.66887	-2.54234	-4.88018e-129	0.805331
234.692	-36344.9	-14537.8	7.62421	-2.56154	1.35027e-129	0.851505
234.709	-36344.8	-14537.7	7.58153	-2.58225	-3.58696e-130	0.892777
234.726	-36344.8	-14537.6	7.5362	-2.59885	8.25089e-131	0.930365
234.743	-36344.7	-14537.5	7.49168	-2.61056	-2.26183e-131	0.96023
234.76	-36344.7	-14537.3	7.44897	-2.61575	6.00074e-132	0.9819
234.777	-36344.6	-14537.2	7.40348	-2.61914	-1.33346e-132	1.00311
234.794	-36344.6	-14537.1	7.35916	-2.62021	3.62856e-133	1.02731
234.811	-36344.5	-14537	7.3164	-2.61994	-9.61212e-134	1.06228
234.828	-36344.5	-14536.9	7.27076	-2.62001	2.03506e-134	1.11746
234.845	-36344.4	-14536.8	7.22666	-2.61999	-5.50532e-135	1.18587
234.862	-36344.4	-14536.6	7.18382	-2.62002	1.45571e-135	1.25743
234.879	-36344.3	-14536.5	7.13804	-2.61995	-2.86302e-136	1.32983
234.896	-36344.3	-14536.4	7.09417	-2.62021	7.7093e-137	1.39524
234.913	-36344.3	-14536.3	7.05116	-2.61735	-2.03272e-137	1.45903
234.93	-36344.2	-14536.2	7.00553	-2.61378	3.48017e-138	1.52428
234.947	-36344.2	-14536.1	6.95867	-2.61019	-8.04631e-139	1.58193
234.964	-36344.1	-14536	6.91503	-2.6101	-2.7157e-139	1.63739
234.981	-36344.1	-14535.9	6.87179	-2.60712	1.89091e-138	1.7135
234.998	-36344.1	-14535.8	6.82838	-2.60376	-7.29207e-138	1.81985
235.015	-36344	-14535.6	6.78526	-2.60019	2.72774e-137	1.95472
235.032	-36344	-14535.5	6.73934	-2.60006	-5.4965e-137	2.09587
235.049	-36343.9	-14535.4	6.69583	-2.5969	2.11872e-136	2.20795
235.066	-36343.9	-14535.3	6.65265	-2.59352	-7.9252e-136	2.29093
235.083	-36343.8	-14535.2	6.60667	-2.59	-9.08034e-146	2.35512
235.1	-36343.8	-14535.1	6.56333	-2.58333	3.4799e-145	2.39542
235.117	-36343.8	-14535	6.52	-2.56667	-1.30116e-144	2.41721
235.134	-36343.7	-14534.9	6.47415	-2.54549	1.82498e-133	2.42612
235.151	-36343.7	-14534.8	6.43429	-2.52533	-6.96109e-133	2.42456
235.168	-36343.6	-14534.7	6.39061	-2.49824	2.59998e-132	2.41394
235.185	-36343.6	-14534.6	6.34499	-2.46126	-2.03445e-131	2.38753
235.202	-36343.6	-14534.5	6.30535	-2.41121	7.73256e-131	2.354
235.219	-36343.5	-14534.4	6.26539	-2.36791	-2.88144e-130	2.31465
235.236	-36343.5	-14534.3	6.22622	-2.32336	1.66697e-129	2.27969
235.253	-36343.5	-14534.2	6.18685	-2.29584	-6.31828e-129	2.25162
235.27	-36343.4	-14534.1	6.14941	-2.27226	2.34633e-128	2.2274
235.287	-36343.4	-14534	6.10747	-2.24173	-1.193e-127	2.19719
235.304	-36343.3	-14533.9	6.07146	-2.19891	4.51176e-127	2.16055
235.321	-36343.3	-14533.8	6.03493	-2.14758	-1.66779e-126	2.11682
235.338	-36343.3	-14533.7	5.99931	-2.10197	7.87741e-126	2.07463
235.355	-36343.2	-14533.6	5.96271	-2.07165	-2.97371e-125	2.04295
235.372	-36343.2	-14533.5	5.92511	-2.04686	1.09281e-124	2.01773
235.389	-36343.2	-14533.4	5.88771	-2.02521	-4.91778e-124	1.99444
235.406	-36343.1	-14533.4	5.85498	-2.00234	1.85363e-123	1.972
235.423	-36343.1	-14533.2	5.82185	-1.97563	-6.76184e-123	1.9459
235.44	-36343	-14533.2	5.79075	-1.94598	2.93962e-122	1.91984
235.457	-36343	-14533.1	5.76144	-1.92472	-1.10659e-121	1.89814
235.474	-36343	-14533	5.72901	-1.90684	3.99945e-121	1.88112
235.491	-36342.9	-14532.9	5.69405	-1.89482	-1.69401e-120	1.86847
235.508	-36342.9	-14532.8	5.66097	-1.88665	6.36987e-120	1.86017
235.525	-36342.9	-14532.7	5.62811	-1.88019	-2.27531e-119	1.85259
235.542	-36342.8	-14532.6	5.59719	-1.87199	9.44248e-119	1.8433
235.559	-36342.8	-14532.5	5.56805	-1.85877	-3.54719e-118	1.83019
235.576	-36342.8	-14532.4	5.53453	-1.83863	1.24798e-117	1.8127
235.593	-36342.7	-14532.4	5.50182	-1.81967	-5.09434e-117	1.79486
235.61	-36342.7	-14532.3	5.47269	-1.80484	1.91215e-116	1.78105
235.627	-36342.7	-14532.2	5.44117	-1.79461	-6.5934e-116	1.76641
235.644	-36342.6	-14532.1	5.41051	-1.77573	2.65504e-115	1.7484
235.661	-36342.6	-14532	5.38041	-1.75043	-9.95821e-115	1.72372
235.678	-36342.6	-14531.9	5.35181	-1.7166	3.33988e-114	1.69465
235.695	-36342.5	-14531.9	5.32185	-1.68947	-1.32957e-113	1.66733
235.712	-36342.5	-14531.8	5.29486	-1.66699	4.98349e-113	1.64455
235.729	-36342.5	-14531.7	5.26406	-1.64453	-1.60519e-112	1.62346
235.746	-36342.4	-14531.6	5.23595	-1.62721	6.32778e-112	1.60503
235.763	-36342.4	-14531.5	5.20984	-1.61021	-2.37038e-111	1.58988
235.78	-36342.4	-14531.4	5.18159	-1.59645	7.16044e-111	1.5713
235.797	-36342.3	-14531.4	5.15467	-1.57198	-2.79887e-110	1.54769
235.814	-36342.3	-14531.3	5.12795	-1.5382	1.0479e-109	1.51083
235.831	-36342.3	-14531.2	5.10282	-1.47854	-2.81467e-109	1.45332
235.848	-36342.3	-14531.1	5.07936	-1.40252	1.09208e-108	1.3842
235.865	-36342.2	-14531	5.05622	-1.32548	-4.08677e-108	1.31247
235.882	-36342.2	-14530.9	5.03134	-1.2539	8.23524e-108	1.24044
235.899	-36342.2	-14530.9	5.01115	-1.19045	-3.17442e-107	1.17481
235.916	-36342.1	-14530.8	4.99112	-1.12109	1.18741e-106	1.10861
235.933	-36342.1	-14530.7	4.97333	-1.04667	1.36048e-116	1.04031
235.95	-36342.1	-14530.6	4.95667	-0.99	-5.21384e-116	0.981481
235.967	-36342	-14530.5	4.94333	-0.936667	0	0.922658
235.984	-36342	-14530.5	4.92574	-0.860643	-2.73432e-104	0.835022
236.001	-36342	-14530.4	4.91253	-0.731634	1.04296e-103	0.720099
236.018	-36341.9	-14530.3	4.89942	-0.580426	-3.89548e-103	0.579589
236.035	-36341.9	-14530.2	4.89255	-0.42412	3.04816e-102	0.439182
236.052	-36341.9	-14530.2	4.8861	-0.31947	-1.15855e-101	0.33091
236.069	-36341.8	-14530.1	4.88297	-0.237517	4.31718e-101	0.248226
236.086	-36341.8	-14530	4.87937	-0.170113	-2.49757e-100	0.182771
236.103	-36341.8	-14529.9	4.87612	-0.12642	9.4665e-100	0.136752
236.12	-36341.8	-14529.8	4.87262	-0.0910154	-3.51544e-99	0.102245
236.137	-36341.7	-14529.8	4.86973	-0.0646757	1.78744e-98	0.0750628
236.154	-36341.7	-14529.7	4.87007	-0.0459428	-6.75985e-98	0.0557743
236.171	-36341.7	-14529.6	4.86998	-0.0295504	2.4988e-97	0.0402463
236.188	-36341.6	-14529.5	4.87001	-0.0175027	-1.18025e-96	0.0285956
236.205	-36341.6	-14529.5	4.87	-0.0113541	4.45543e-96	0.0210719
236.222	-36341.6	-14529.4	4.87	-0.00539557	-1.63733e-95	0.0159324
236.239	-36341.5	-14529.3	4.87	-0.00196265	7.36817e-95	0.0120966
236.256	-36341.5	-14529.2	4.87	7.25139e-05	-2.77725e-94	0.0101693
236.273	-36341.5	-14529.1	4.87	0.000926002	1.01311e-93	0.00796433
236.29	-36341.5	-14529.1	4.87	0.00476295	-4.40434e-93	0.00521309
236.307	-36341.4	-14529	4.87	0.00824346	1.65797e-92	0.00220578
236.324	-36341.4	-14528.9	4.87	0.0102641	-5.99226e-92	0.000484996
236.341	-36341.4	-14528.8	4.87	0.00992493	2.53809e-91	-8.27464e-05
236.358	-36341.3	-14528.8	4.87	0.01002	-9.5438e-91	2.20268e-05
236.375	-36341.3	-14528.7	4.87	0.00999518	3.40903e-90	-5.30769e-06
236.392	-36341.3	-14528.6	4.87	0.0100013	-1.41474e-89	1.48592e-06
236.409	-36341.2	-14528.5	4.87	0.00999964	5.31465e-89	-3.95167e-07
236.426	-36341.2	-14528.5	4.87	0.0100001	-1.86981e-88	9.32964e-08
236.443	-36341.2	-14528.4	4.87	0.00999998	7.63271e-88	-2.58137e-08
236.46	-36341.2	-14528.3	4.87	0.01	-2.86491e-87	6.85734e-09
236.477	-36341.1	-14528.2	4.87	0.01	9.87871e-87	-1.57736e-09
236.494	-36341.1	-14528.2	4.87	0.01	-3.97797e-86	4.32403e-10
236.511	-36341.1	-14528.1	4.87	0.01	1.49201e-85	-1.14719e-10
236.528	-36341	-14528	4.87	0.01	-5.00404e-85	2.54923e-11
236.545	-36341	-14527.9	4.87	0.01	1.99205e-84	-6.93687e-12
236.562	-36341	-14527.8	4.87	0.01	-7.46663e-84	1.83759e-12
236.579	-36340.9	-14527.8	4.87	0.01	2.40502e-83	-3.89051e-13
236.596	-36340.9	-14527.7	4.87	0.01	-9.48074e-83	1.05247e-13
236.613	-36340.9	-14527.6	4.87001	0.01	3.55148e-82	-2.78294e-14
236.63	-36340.9	-14527.5	4.86998	0.01	-1.07283e-81	5.47336e-15
236.647	-36340.8	-14527.5	4.87006	0.01	4.19347e-81	-1.47389e-15
236.664	-36340.8	-14527.4	4.86976	0.01	-1.57004e-80	3.88859e-16
236.681	-36340.8	-14527.3	4.87287	0.01	4.21714e-80	-6.72163e-17
236.698	-36340.7	-14527.2	4.87625	0.01	-1.63623e-79	1.8038e-17
236.715	-36340.7	-14527.1	4.87976	0.01	6.12309e-79	-4.74583e-18
236.732	-36340.7	-14527.1	4.88003	0.01	-1.23386e-78	6.06506e-19
236.749	-36340.7	-14527	4.87999	0.01	4.75614e-78	-1.62384e-19
236.766	-36340.6	-14526.9	4.88	0.01	-1.77906e-77	4.2572e-20
236.783	-36340.6	-14526.8	4.88	0.01	-2.03837e-87	3.03525e-31
236.8	-36340.6	-14526.8	4.88	0.01	0	0
236.817	-36340.5	-14526.7	4.88	0.01	0	0
236.834	-36340.5	-14526.6	4.88	0.01	4.09676e-75	-1.84874e-22
236.851	-36340.5	-14526.5	4.88	0.01	-1.56264e-74	4.94241e-23
236.868	-36340.4	-14526.4	4.88	0.01	5.83649e-74	-1.28218e-23
236.885	-36340.4	-14526.4	4.88	0.01	-4.56698e-73	6.36289e-24
236.902	-36340.4	-14526.3	4.88	0.01	1.73582e-72	-1.70031e-24
236.919	-36340.3	-14526.2	4.88	0.01	-6.46832e-72	4.38229e-25
236.936	-36340.3	-14526.1	4.88	0.01	3.74204e-71	-1.63152e-25
236.953	-36340.3	-14526.1	4.88	0.01	-1.41834e-70	4.35769e-26
236.97	-36340.3	-14526	4.88	0.01	5.26709e-70	-1.11484e-26
236.987	-36340.2	-14525.9	4.88	0.01	-2.67806e-69	3.69057e-27
237.004	-36340.2	-14525.8	4.88	0.01	1.01281e-68	-9.85203e-28
237.021	-36340.2	-14525.8	4.88	0.01	-3.74389e-68	2.4992e-28
237.038	-36340.1	-14525.7	4.88	0.01	1.76834e-67	-7.75904e-29
237.055	-36340.1	-14525.6	4.88	0.01	-6.67545e-67	2.07006e-29
237.072	-36340.1	-14525.5	4.88	0.01	2.45316e-66	-5.20001e-30
237.089	-36340.1	-14525.4	4.88	0.01	-1.10395e-65	1.55044e-30
237.106	-36340	-14525.4	4.88	0.01	4.16107e-65	-4.13375e-31
237.123	-36340	-14525.3	4.88	0.01	-1.51791e-64	1.02656e-31
237.14	-36340	-14525.2	4.88	0.01	6.59891e-64	-2.97711e-32
237.157	-36339.9	-14525.1	4.88	0.01	-2.48409e-63	7.93162e-33
237.174	-36339.9	-14525.1	4.88	0.01	8.97804e-63	-1.94304e-33
237.191	-36339.9	-14525	4.88	0.01	-3.80275e-62	5.52279e-34
237.208	-36339.8	-14524.9	4.88	0.01	1.42992e-61	-1.47015e-34
237.225	-36339.8	-14524.8	4.88	0.01	-5.10766e-61	3.54254e-35
237.242	-36339.8	-14524.8	4.88	0.01	2.11967e-60	-9.91756e-36
237.259	-36339.7	-14524.7	4.88	0.01	-7.9628e-60	2.63749e-36
237.276	-36339.7	-14524.6	4.88	0.01	2.80148e-59	-6.22693e-37
237.293	-36339.7	-14524.5	4.88	0.01	-1.14359e-58	1.7229e-37
237.31	-36339.7	-14524.4	4.88	0.01	4.29242e-58	-4.57683e-38
237.327	-36339.6	-14524.4	4.88	0.01	-1.4801e-57	1.05278e-38
237.344	-36339.6	-14524.3	4.88	0.01	5.96008e-57	-2.88601e-39
237.361	-36339.6	-14524.2	4.88	0.01	-2.23544e-56	7.65672e-40
237.378	-36339.5	-14524.1	4.88	0.01	7.49742e-56	-1.70145e-40
237.395	-36339.5	-14524.1	4.88	0.01	-2.98463e-55	4.62996e-41
237.412	-36339.5	-14524	4.88	0.01	1.1187e-54	-1.22666e-41
237.429	-36339.4	-14523.9	4.88	0.01	-3.60337e-54	2.6027e-42
237.446	-36339.4	-14523.8	4.88	0.01	1.42047e-53	-7.26239e-43
237.463	-36339.4	-14523.7	4.88	0.01	-5.32109e-53	2.74827e-43
237.48	-36339.4	-14523.7	4.88	0.01	1.60739e-52	-3.05633e-43
237.497	-36339.3	-14523.6	4.88	0.01	-6.28296e-52	1.0617e-42
237.514	-36339.3	-14523.5	4.88	0.01	2.35234e-51	-3.94078e-42
237.531	-36339.3	-14523.4	4.88	0.01	-6.31842e-51	1.05785e-41
237.548	-36339.2	-14523.4	4.88	0.01	2.45151e-50	-4.10423e-41
237.565	-36339.2	-14523.3	4.88	0.01	-9.17406e-50	1.53588e-40
237.582	-36339.2	-14523.2	4.88	0.01	1.84866e-49	-3.09495e-40
237.599	-36339.2	-14523.1	4.88	0.01	-7.126e-49	1.193e-39
237.616	-36339.1	-14523	4.88	0.01	2.66552e-48	-4.4625e-39
237.633	-36339.1	-14523	4.88	0.01	0	0
237.65	-36339.1	-14522.9	4.88	0.01	-1.17041e-57	1.95945e-48
237.667	-36339	-14522.8	4.88	0.01	4.37625e-57	-7.32652e-48
237.684	-36339	-14522.7	4.87997	0.01	-6.13807e-46	1.02761e-36
237.701	-36339	-14522.7	4.88011	0.01	2.34126e-45	-3.91963e-36
237.718	-36338.9	-14522.6	4.88355	0.01	-8.74465e-45	1.46399e-35
237.735	-36338.9	-14522.5	4.88712	0.01	6.84258e-44	-1.14555e-34
237.752	-36338.9	-14522.4	4.89016	0.01	-2.60073e-43	4.35402e-34
237.769	-36338.8	-14522.3	4.88996	0.01	9.6913e-43	-1.62247e-33
237.786	-36338.8	-14522.3	4.89002	0.01	-5.60659e-42	9.3863e-33
237.803	-36338.8	-14522.2	4.89	0.01	2.12506e-41	-3.55768e-32
237.82	-36338.8	-14522.1	4.89	0.01	-7.89154e-41	1.32116e-31
237.837	-36338.7	-14522	4.89	0.01	4.01247e-40	-6.7175e-31
237.854	-36338.7	-14522	4.89	0.01	-1.51747e-39	2.54047e-30
237.871	-36338.7	-14521.9	4.89	0.01	5.60937e-39	-9.39094e-30
237.888	-36338.6	-14521.8	4.89	0.01	-2.64945e-38	4.43559e-29
237.905	-36338.6	-14521.7	4.89	0.01	1.00016e-37	-1.67443e-28
237.922	-36338.6	-14521.7	4.89	0.01	-3.67551e-37	6.15337e-28
237.939	-36338.5	-14521.6	4.89	0.01	1.65402e-36	-2.76909e-27
237.956	-36338.5	-14521.5	4.89	0.01	-6.23442e-36	1.04374e-26
237.973	-36338.5	-14521.4	4.89	0.01	2.27424e-35	-3.80744e-26
237.99	-36338.5	-14521.3	4.89	0.01	-9.88696e-35	1.65523e-25
238.007	-36338.4	-14521.3	4.89	0.01	3.72184e-34	-6.23094e-25
238.024	-36338.4	-14521.2	4.89	0.01	-1.34516e-33	2.252e-24
238.041	-36338.4	-14521.1	4.89	0.01	5.69755e-33	-9.53858e-24
238.058	-36338.3	-14521	4.89	0.01	-2.14241e-32	3.58673e-23
238.075	-36338.3	-14521	4.89	0.01	7.65267e-32	-1.28117e-22
238.092	-36338.3	-14520.9	4.89	0.01	-3.17584e-31	5.31684e-22
238.109	-36338.3	-14520.8	4.89	0.01	1.19304e-30	-1.99734e-21
238.126	-36338.2	-14520.7	4.89	0.01	-4.19739e-30	7.02707e-21
238.143	-36338.2	-14520.6	4.89	0.01	1.7134e-29	-2.8685e-20
238.16	-36338.2	-14520.6	4.89	0.01	-6.43122e-29	1.07669e-19
238.177	-36338.1	-14520.5	4.89	0.01	2.21759e-28	-3.71259e-19
238.194	-36338.1	-14520.4	4.89	0.01	-8.92982e-28	1.49499e-18
238.211	-36338.1	-14520.3	4.89	0.01	3.3493e-27	-5.60724e-18
238.228	-36338	-14520.3	4.89	0.01	-1.12332e-26	1.88061e-17
238.245	-36338	-14520.2	4.89	0.01	4.4718e-26	-7.48648e-17
238.262	-36338	-14520.1	4.89	0.01	-1.67612e-25	2.80609e-16
238.279	-36337.9	-14520	4.89	0.01	5.39883e-25	-9.03848e-16
238.296	-36337.9	-14519.9	4.89	0.01	-2.12826e-24	3.56303e-15
238.313	-36337.9	-14519.9	4.89	0.01	7.97244e-24	-1.33471e-14
238.33	-36337.9	-14519.8	4.89	0.01	-2.40831e-23	4.03188e-14
238.347	-36337.8	-14519.7	4.89	0.01	9.41358e-23	-1.57598e-13
238.364	-36337.8	-14519.6	4.89	0.01	-3.52445e-22	5.90047e-13
238.381	-36337.8	-14519.6	4.89	0.01	9.46671e-22	-1.58487e-12
238.398	-36337.7	-14519.5	4.89	0.01	-3.67304e-21	6.14923e-12
238.415	-36337.7	-14519.4	4.89	0.01	1.37452e-20	-2.30116e-11
238.432	-36337.7	-14519.3	4.89	0.01	-2.7698e-20	4.63707e-11
238.449	-36337.6	-14519.3	4.89	0.01	1.06767e-19	-1.78744e-10
238.466	-36337.6	-14519.2	4.89	0.01	-3.99368e-19	6.68604e-10
238.483	-36337.6	-14519.1	4.89	0.01	0	0
238.5	-36337.6	-14519	4.89	0.01	0	0
238.517	-36337.5	-14519	4.89	0.01	-6.55682e-28	1.09771e-18
238.534	-36337.5	-14518.9	4.89	0.01	9.1965e-17	-1.53964e-07
238.551	-36337.5	-14518.8	4.89	0.01	-3.5052e-16	5.86825e-07
238.568	-36337.4	-14518.7	4.89	0.01	2.74662e-15	-4.59827e-06
238.585	-36337.4	-14518.6	4.89	0.01	-1.04403e-14	1.74787e-05
238.602	-36337.4	-14518.6	4.89	0.01	3.90146e-14	-7.06377e-05
238.619	-36337.3	-14518.5	4.89	0.01	-1.45208e-13	-0.00430665
238.636	-36337.3	-14518.4	4.89	0.01	8.39984e-13	-0.0217223
238.653	-36337.3	-14518.3	4.89	0.01	-3.18376e-12	-0.0563955
238.67	-36337.3	-14518.3	4.89	0.01	1.18231e-11	-0.104963
238.687	-36337.2	-14518.2	4.89	0.01	-6.01148e-11	-0.159109
238.704	-36337.2	-14518.1	4.89	0.01	2.27346e-10	-0.220271
238.721	-36337.2	-14518	4.89	0.01	-8.40395e-10	-0.308631
238.738	-36337.1	-14517.9	4.89	0.01	3.9694e-09	-0.436916
238.755	-36337.1	-14517.9	4.89	0.01	-1.49844e-08	-0.572918
238.772	-36337.1	-14517.8	4.89	0.01	5.50664e-08	-0.705498
238.789	-36337	-14517.7	4.89	0.01	-2.47805e-07	-0.819292
238.806	-36337	-14517.6	4.89	0.01	9.3404e-07	-0.913701
238.823	-36337	-14517.5	4.89	0.01	-3.40727e-06	-1.01642
238.84	-36336.9	-14517.5	4.89	0.01	1.48126e-05	-1.13119
238.857	-36336.9	-14517.4	4.88998	0.01	-5.3966e-05	-1.24564
238.874	-36336.9	-14517.3	4.89008	0.01	0.000228702	-1.35314
238.891	-36336.9	-14517.2	4.88971	0.01	-0.00120738	-1.43817
238.908	-36336.8	-14517.2	4.89144	0.01	-0.00531474	-1.51446
238.925	-36336.8	-14517.1	4.89511	0.01	-0.00690371	-1.57845
238.942	-36336.8	-14517	4.89868	0.01	-0.00669639	-1.62981
238.959	-36336.7	-14516.9	4.90026	0.01	-0.00631071	-1.67359
238.976	-36336.7	-14516.8	4.89994	0.01	-0.00857335	-1.71533
238.993	-36336.7	-14516.8	4.90002	0.01	-0.0103176	-1.75814
239.01	-36336.7	-14516.7	4.9	0.01	-0.00991512	-1.80097
239.027	-36336.6	-14516.6	4.9	0.01	-0.0100212	-1.8455
239.044	-36336.6	-14516.5	4.9	0.01	-0.00998726	-1.88528
239.061	-36336.6	-14516.5	4.9	0.01	-0.0100293	-1.91936
239.078	-36336.5	-14516.4	4.9	0.01	-0.00990629	-1.95409
239.095	-36336.5	-14516.3	4.9	0.01	-0.0103719	-1.98547
239.112	-36336.5	-14516.2	4.9	0.01	-0.00743397	-2.01088
239.129	-36336.4	-14516.1	4.9	0.01	-0.00682159	-2.03161
239.146	-36336.4	-14516.1	4.9	0.01	-0.00395747	-2.04979
239.163	-36336.4	-14516	4.9	0.01	-0.00345715	-2.07196
239.18	-36336.3	-14515.9	4.9	0.01	-0.000511612	-2.09608
239.197	-36336.3	-14515.8	4.9	0.01	0.000130147	-2.11843
239.214	-36336.3	-14515.8	4.9	0.01	-2.24966e-05	-2.13657
239.231	-36336.3	-14515.7	4.9	0.01	6.03711e-06	-2.14919
239.248	-36336.2	-14515.6	4.9	0.01	-1.58838e-06	-2.15716
239.265	-36336.2	-14515.5	4.9	0.01	2.02991e-07	-2.16316
239.282	-36336.2	-14515.4	4.9	0.01	-5.4348e-08	-2.16549
239.299	-36336.1	-14515.4	4.9	0.01	1.42484e-08	-2.16666
239.316	-36336.1	-14515.3	4.9	0.01	1.01587e-19	-2.16558
239.333	-36336.1	-14515.2	4.9	0.01	-2.7169e-20	-2.1634
239.35	-36336.1	-14515.1	4.9	0.01	7.08938e-21	-2.16013
239.367	-36336	-14515.1	4.9	0.01	-6.18752e-11	-2.15666
239.384	-36336	-14515	4.9	0.01	1.65417e-11	-2.15342
239.401	-36336	-14514.9	4.9	0.01	-4.29133e-12	-2.15138
239.418	-36335.9	-14514.8	4.9	0.01	2.12959e-12	-2.15291
239.435	-36335.9	-14514.7	4.9	0.01	-5.69074e-13	-2.15888
239.452	-36335.9	-14514.7	4.9	0.01	1.4667e-13	-2.1692
239.469	-36335.8	-14514.6	4.9	0.01	-5.46053e-14	-2.18363
239.486	-36335.8	-14514.5	4.9	0.00999998	1.45847e-14	-2.20179
239.503	-36335.8	-14514.4	4.9	0.0100001	-3.73126e-15	-2.22607
239.52	-36335.7	-14514.4	4.9	0.00999971	1.23519e-15	-2.25675
239.537	-36335.7	-14514.3	4.9	0.0100011	-3.29736e-16	-2.287
239.554	-36335.7	-14514.2	4.9	0.00999598	8.36456e-17	-2.316
239.571	-36335.7	-14514.1	4.9	0.010019	-2.59686e-17	-2.34118
239.588	-36335.6	-14514	4.9	0.00992835	6.92828e-18	-2.36009
239.605	-36335.6	-14514	4.9	0.0102633	-1.74039e-18	-2.37401
239.622	-36335.6	-14513.9	4.90001	0.00837549	5.18916e-19	-2.37916
239.639	-36335.5	-14513.8	4.89995	-0.00868683	-1.38352e-19	-2.36743
239.656	-36335.5	-14513.7	4.9002	-0.0515777	3.43578e-20	-2.33365
239.673	-36335.5	-14513.7	4.89891	-0.111991	-9.96406e-21	-2.28502
239.69	-36335.4	-14513.6	4.89524	-0.159651	2.65463e-21	-2.23389
239.707	-36335.4	-14513.5	4.89187	-0.216729	-6.50313e-22	-2.16628
239.724	-36335.4	-14513.4	4.8885	-0.31724	1.84842e-22	-2.06837
239.741	-36335.4	-14513.3	4.88441	-0.452478	-4.92041e-23	-1.94271
239.758	-36335.3	-14513.3	4.87375	-0.611025	1.18565e-23	-1.7983
239.775	-36335.3	-14513.2	4.8594	-0.746826	-3.3193e-24	-1.66462
239.792	-36335.3	-14513.1	4.84635	-0.844538	8.82737e-25	-1.5566
239.809	-36335.2	-14513	4.8327	-0.94002	-2.08409e-25	-1.45082
239.826	-36335.2	-14513	4.81719	-1.04431	5.76635e-26	-1.33837
239.843	-36335.2	-14512.9	4.79887	-1.16361	-1.53181e-26	-1.22209
239.86	-36335.2	-14512.8	4.77555	-1.28758	3.52355e-27	-1.09807
239.877	-36335.1	-14512.7	4.75139	-1.39146	-9.65916e-28	-0.986988
239.894	-36335.1	-14512.7	4.72835	-1.47645	2.56262e-28	-0.89367
239.911	-36335.1	-14512.6	4.7042	-1.55003	-5.69456e-29	-0.803244
239.928	-36335	-14512.5	4.6778	-1.61384	1.54958e-29	-0.721009
239.945	-36335	-14512.4	4.65163	-1.66376	-4.10486e-30	-0.642838
239.962	-36335	-14512.4	4.62092	-1.70692	8.69075e-31	-0.557796
239.979	-36334.9	-14512.3	4.59021	-1.74725	-2.35105e-31	-0.469647
239.996	-36334.9	-14512.2	4.56062	-1.78908	6.21663e-32	-0.379512
240.013	-36334.9	-14512.2	4.52885	-1.83804	-1.22266e-32	-0.283329
240.03	-36334.9	-14512.1	4.49873	-1.88299	3.29241e-33	-0.196949
240.047	-36334.8	-14512	4.46616	-1.92036	-8.68645e-34	-0.119445
240.064	-36334.8	-14511.9	4.43077	-1.95595	1.5015e-34	-0.0398203
240.081	-36334.8	-14511.9	4.39718	-1.98937	-4.02938e-35	0.0369717
240.098	-36334.8	-14511.8	4.36406	-2.02306	1.06014e-35	0.110367
240.115	-36334.7	-14511.7	4.32872	-2.04881	-1.35483e-36	0.177328
240.132	-36334.7	-14511.7	4.29526	-2.06579	3.62738e-37	0.230241
240.149	-36334.7	-14511.6	4.26201	-2.08214	-9.50988e-38	0.281037
240.166	-36334.7	-14511.5	4.22667	-2.10667	-6.78025e-49	0.340959
240.183	-36334.6	-14511.5	4.19	-2.13333	1.81336e-49	0.399782
240.2	-36334.6	-14511.4	4.15333	-2.15667	-4.7317e-50	0.454248
240.217	-36334.6	-14511.3	4.11443	-2.17408	4.12977e-40	0.506195
240.234	-36334.5	-14511.3	4.07785	-2.18393	-1.10405e-40	0.553972
240.251	-36334.5	-14511.2	4.04123	-2.19371	2.86418e-41	0.603316
240.268	-36334.5	-14511.1	4.00573	-2.19705	-1.42136e-41	0.656155
240.285	-36334.5	-14511.1	3.96914	-2.20016	3.7982e-42	0.701216
240.302	-36334.5	-14511	3.93183	-2.20002	-9.7893e-43	0.74471
240.319	-36334.4	-14510.9	3.88973	-2.19964	3.64455e-43	0.787596
240.336	-36334.4	-14510.9	3.85361	-2.19602	-9.73436e-44	0.831195
240.353	-36334.4	-14510.8	3.81702	-2.19273	2.49037e-44	0.87672
240.37	-36334.4	-14510.8	3.78146	-2.18921	-8.24411e-45	0.924476
240.387	-36334.3	-14510.7	3.74483	-2.18582	2.20078e-45	0.964253
240.404	-36334.3	-14510.6	3.70743	-2.18286	-5.58281e-46	1.00505
240.421	-36334.3	-14510.6	3.66975	-2.1847	1.73324e-46	1.05639
240.438	-36334.3	-14510.5	3.63661	-2.1926	-4.62418e-47	1.11909
240.455	-36334.2	-14510.5	3.59779	-2.20382	1.1616e-47	1.19604
240.472	-36334.2	-14510.4	3.55524	-2.21881	-3.46343e-48	1.27743
240.489	-36334.2	-14510.3	3.51733	-2.23722	9.23412e-49	1.35349
240.506	-36334.2	-14510.3	3.47844	-2.26391	-2.29316e-49	1.43345
240.523	-36334.2	-14510.3	3.43784	-2.29732	6.65037e-50	1.51508
240.54	-36334.1	-14510.2	3.40055	-2.32927	-1.77179e-50	1.58833
240.557	-36334.1	-14510.1	3.36052	-2.35892	4.34042e-51	1.66159
240.574	-36334.1	-14510.1	3.32126	-2.38355	-1.2337e-51	1.74008
240.591	-36334.1	-14510	3.28137	-2.40174	3.28406e-52	1.82654
240.608	-36334.1	-14510	3.24005	-2.41541	-7.91344e-53	1.92702
240.625	-36334	-14509.9	3.1984	-2.42545	2.21542e-53	2.02749
240.642	-36334	-14509.9	3.15953	-2.43399	-5.8917e-54	2.11462
240.659	-36334	-14509.8	3.11553	-2.43896	1.39099e-54	2.20677
240.676	-36334	-14509.8	3.07266	-2.44021	-3.84867e-55	2.30832
240.693	-36334	-14509.7	3.03306	-2.43994	1.02239e-55	2.41801
240.71	-36333.9	-14509.7	2.99409	-2.44003	-2.35174e-56	2.53512
240.727	-36333.9	-14509.6	2.9519	-2.43991	6.44687e-57	2.63683
240.744	-36333.9	-14509.6	2.91078	-2.44033	-1.71038e-57	2.7149
240.761	-36333.9	-14509.6	2.86918	-2.4378	3.80075e-58	2.77781
240.778	-36333.9	-14509.5	2.82818	-2.43451	-1.03425e-58	2.82161
240.795	-36333.9	-14509.5	2.78874	-2.42885	2.73973e-59	2.85069
240.812	-36333.8	-14509.4	2.74659	-2.42161	-5.80051e-60	2.86941
240.829	-36333.8	-14509.4	2.70589	-2.4149	1.56917e-60	2.88056
240.846	-36333.8	-14509.3	2.66634	-2.4082	-4.1492e-61	2.8861
240.863	-36333.8	-14509.3	2.62412	-2.40147	8.16045e-62	2.88707
240.88	-36333.8	-14509.3	2.5835	-2.39174	-2.19747e-62	2.88261
240.897	-36333.8	-14509.2	2.54425	-2.38216	5.79765e-63	2.87276
240.914	-36333.7	-14509.2	2.49858	-2.36579	-1.00215e-63	2.85635
240.931	-36333.7	-14509.1	2.4579	-2.34293	2.68935e-64	2.83419
240.948	-36333.7	-14509.1	2.41805	-2.31438	-7.07575e-65	2.80395
240.965	-36333.7	-14509.1	2.37889	-2.26957	9.04264e-66	2.76099
240.982	-36333.7	-14509	2.34211	-2.21972	-2.42104e-66	2.71108
240.999	-36333.7	-14509	2.3056	-2.16643	6.34723e-67	2.65893
241.016	-36333.7	-14508.9	2.26667	-2.11667	4.52538e-78	2.60566
241.033	-36333.6	-14508.9	2.23333	-2.07333	-1.2103e-78	2.55991
241.05	-36333.6	-14508.9	2.2	-2.03333	0	2.51634
241.067	-36333.6	-14508.8	2.16808	-1.99068	-2.75635e-69	2.46888
241.084	-36333.6	-14508.8	2.13472	-1.94389	7.36883e-70	2.42208
241.101	-36333.6	-14508.8	2.10126	-1.89729	-1.91166e-70	2.37528
241.118	-36333.6	-14508.7	2.06617	-1.85594	9.48667e-71	2.33192
241.135	-36333.6	-14508.7	2.03659	-1.8265	-2.53505e-71	2.29538
241.152	-36333.5	-14508.7	2.00628	-1.79223	6.53373e-72	2.25779
241.169	-36333.5	-14508.6	1.97457	-1.75324	-2.4325e-72	2.21605
241.186	-36333.5	-14508.6	1.94471	-1.71723	6.49706e-73	2.17767
241.203	-36333.5	-14508.6	1.91485	-1.68443	-1.66216e-73	2.14158
241.22	-36333.5	-14508.5	1.88695	-1.65195	5.50241e-74	2.10313
241.237	-36333.5	-14508.5	1.86049	-1.61379	-1.46888e-74	2.06316
241.254	-36333.5	-14508.5	1.83342	-1.56865	3.72616e-75	2.01658
241.271	-36333.5	-14508.5	1.80513	-1.51883	-1.15683e-75	1.96586
241.288	-36333.5	-14508.4	1.77968	-1.47484	3.08634e-76	1.91878
241.305	-36333.4	-14508.4	1.75613	-1.43343	-7.7529e-77	1.87147
241.322	-36333.4	-14508.4	1.73162	-1.38821	2.31161e-77	1.8226
241.339	-36333.4	-14508.4	1.70837	-1.34219	-6.16318e-78	1.77333
241.356	-36333.4	-14508.3	1.6856	-1.28739	1.53054e-78	1.71997
241.373	-36333.4	-14508.3	1.66499	-1.23652	-4.43869e-79	1.66653
241.39	-36333.4	-14508.3	1.64529	-1.19305	1.18256e-79	1.62143
241.407	-36333.4	-14508.2	1.62438	-1.15362	-2.89695e-80	1.57415
241.424	-36333.4	-14508.2	1.60506	-1.10497	8.23414e-81	1.51951
241.441	-36333.4	-14508.2	1.58902	-1.04333	-2.1919e-81	1.45742
241.458	-36333.4	-14508.2	1.57171	-0.971215	5.28171e-82	1.38633
241.475	-36333.3	-14508.1	1.55412	-0.90299	-1.47865e-82	1.31833
241.492	-36333.3	-14508.1	1.53947	-0.848711	3.93233e-83	1.25903
241.509	-36333.3	-14508.1	1.52586	-0.792986	-9.28398e-84	1.20149
241.526	-36333.3	-14508.1	1.51213	-0.741123	2.56874e-84	1.14887
241.543	-36333.3	-14508	1.4986	-0.699866	-6.82377e-85	1.10312
241.56	-36333.3	-14508	1.48698	-0.657402	1.56964e-85	1.0536
241.577	-36333.3	-14508	1.47645	-0.603333	-4.30287e-86	0.993876
241.594	-36333.3	-14508	1.46935	-0.529379	1.14157e-86	0.918776
241.611	-36333.3	-14507.9	1.45939	-0.429482	-2.53676e-87	0.826505
241.628	-36333.3	-14507.9	1.45422	-0.339767	6.90292e-88	0.735049
241.645	-36333.2	-14507.9	1.44864	-0.260167	-1.82859e-88	0.652142
241.662	-36333.2	-14507.9	1.44401	-0.178751	3.87147e-89	0.557081
241.679	-36333.2	-14507.9	1.44066	-0.0713844	-1.04732e-89	0.451794
241.696	-36333.2	-14507.8	1.43956	0.047643	2.76932e-90	0.337525
241.713	-36333.2	-14507.8	1.4427	0.172902	-5.44657e-91	0.218845
241.73	-36333.2	-14507.8	1.44588	0.272232	1.46667e-91	0.119638
241.747	-36333.2	-14507.8	1.45209	0.348005	-3.86955e-92	0.0408639
241.764	-36333.2	-14507.7	1.459	0.41038	6.68873e-93	-0.0249744
241.781	-36333.2	-14507.7	1.46893	0.455775	-1.79497e-93	-0.0726804
241.798	-36333.2	-14507.7	1.47592	0.486744	4.72261e-94	-0.108548
241.815	-36333.2	-14507.7	1.48294	0.512202	-6.03537e-95	-0.135891
241.832	-36333.2	-14507.7	1.48953	0.525937	1.61589e-95	-0.155882
241.849	-36333.1	-14507.6	1.49936	0.539341	-4.23636e-96	-0.170296
241.866	-36333.1	-14507.6	1.51	0.546667	0	-0.180828
241.883	-36333.1	-14507.6	1.52	0.55	0	-0.186275
241.9	-36333.1	-14507.5	1.53	0.55	-2.10783e-108	-0.189542
241.917	-36333.1	-14507.5	1.5406	0.550007	1.83969e-98	-0.193011
241.934	-36333.1	-14507.5	1.55061	0.549991	-4.91822e-99	-0.196272
241.951	-36333.1	-14507.5	1.56049	0.550029	1.27591e-99	-0.199525
241.968	-36333.1	-14507.5	1.56745	0.549769	-6.33174e-100	-0.201643
241.985	-36333.1	-14507.4	1.57404	0.546236	1.69198e-100	-0.20143
242.002	-36333.1	-14507.4	1.58108	0.542934	-4.36084e-101	-0.20027
242.019	-36333	-14507.4	1.59188	0.539388	1.62354e-101	-0.199303
242.036	-36333	-14507.4	1.60171	0.536092	-4.33637e-102	-0.199243
242.053	-36333	-14507.3	1.61187	0.532714	1.10939e-102	-0.198041
242.07	-36333	-14507.3	1.62238	0.529194	-3.6725e-103	-0.196869
242.087	-36333	-14507.3	1.63245	0.525895	9.80381e-104	-0.196
242.104	-36333	-14507.2	1.64188	0.522519	-2.48697e-104	-0.196088
242.121	-36333	-14507.2	1.64865	0.518934	7.72106e-105	-0.196126
242.138	-36333	-14507.2	1.65509	0.515935	-2.05993e-105	-0.195848
242.155	-36333	-14507.2	1.66286	0.51135	5.17456e-106	-0.194647
242.172	-36333	-14507.2	1.67363	0.505075	-1.54285e-106	-0.19343
242.189	-36332.9	-14507.1	1.68367	0.502282	4.11352e-107	-0.192793
242.206	-36332.9	-14507.1	1.69274	0.498729	-1.02153e-107	-0.192504
242.223	-36332.9	-14507.1	1.69946	0.495269	2.96254e-108	-0.191264
242.24	-36332.9	-14507	1.70579	0.492004	-7.8928e-109	-0.190081
242.257	-36332.9	-14507	1.71412	0.488468	1.93353e-109	-0.189586
242.274	-36332.9	-14507	1.72478	0.485393	-5.49576e-110	-0.188792
242.291	-36332.9	-14507	1.7349	0.480232	1.46295e-110	-0.185917
242.308	-36332.9	-14506.9	1.74356	0.474692	-3.5252e-111	-0.182321
242.325	-36332.9	-14506.9	1.75028	0.471629	9.86902e-112	-0.179953
242.342	-36332.9	-14506.9	1.75645	0.468241	-2.62458e-112	-0.179787
242.359	-36332.8	-14506.8	1.76567	0.464789	6.19646e-113	-0.179269
242.376	-36332.8	-14506.8	1.77426	0.461372	-1.71447e-113	-0.177497
242.393	-36332.8	-14506.8	1.78055	0.457971	4.55443e-114	-0.174651
242.41	-36332.8	-14506.8	1.78719	0.45491	-1.04763e-114	-0.171079
242.427	-36332.8	-14506.7	1.79659	0.448922	2.87189e-115	-0.168358
242.444	-36332.8	-14506.7	1.80449	0.444283	-7.61925e-116	-0.166991
242.461	-36332.8	-14506.7	1.81129	0.441093	1.69312e-116	-0.166005
242.478	-36332.8	-14506.6	1.81775	0.437613	-4.60725e-117	-0.164103
242.495	-36332.8	-14506.6	1.82712	0.434343	1.22047e-117	-0.161792
242.512	-36332.7	-14506.6	1.83518	0.430827	-2.58395e-118	-0.160269
242.529	-36332.7	-14506.6	1.84175	0.427435	6.9902e-119	-0.160156
242.546	-36332.7	-14506.5	1.8484	0.42414	-1.84834e-119	-0.15942
242.563	-36332.7	-14506.5	1.85543	0.420619	3.63524e-120	-0.157368
242.58	-36332.7	-14506.5	1.86218	0.417244	-9.78909e-121	-0.154134
242.597	-36332.7	-14506.4	1.86879	0.413935	2.58268e-121	-0.151726
242.614	-36332.7	-14506.4	1.87584	0.410427	-4.4643e-122	-0.150374
242.631	-36332.7	-14506.4	1.88257	0.406991	1.19803e-122	-0.1504
242.648	-36332.7	-14506.4	1.88919	0.403961	-3.15203e-123	-0.14849
242.665	-36332.6	-14506.3	1.89626	0.397012	4.02822e-124	-0.145134
242.682	-36332.6	-14506.3	1.90295	0.393518	-1.0785e-124	-0.140704
242.699	-36332.6	-14506.3	1.90959	0.390092	2.8275e-125	-0.13945
242.716	-36332.6	-14506.2	1.91667	0.39	0	-0.139434
242.733	-36332.6	-14506.2	1.92333	0.386667	0	-0.140523
242.75	-36332.6	-14506.2	1.93	0.383333	0	-0.139434
242.767	-36332.6	-14506.1	1.93707	0.379794	-1.22787e-127	-0.137086
242.784	-36332.6	-14506.1	1.94372	0.376475	3.28259e-128	-0.133783
242.801	-36332.5	-14506.1	1.9504	0.373129	-8.51586e-129	-0.130552
242.818	-36332.5	-14506	1.95756	0.369589	4.22603e-129	-0.128345
242.835	-36332.5	-14506	1.9638	0.366303	-1.12929e-129	-0.127408
242.852	-36332.5	-14506	1.9673	0.362844	2.91058e-130	-0.127478
242.869	-36332.5	-14506	1.97463	0.359859	-1.08361e-130	-0.127345
242.886	-36332.5	-14505.9	1.9811	0.359693	2.89424e-131	-0.126075
242.903	-36332.5	-14505.9	1.98804	0.355978	-7.40444e-132	-0.123604
242.92	-36332.5	-14505.9	1.99424	0.352552	2.45116e-132	-0.12025
242.937	-36332.4	-14505.8	1.99807	0.349213	-6.54341e-133	-0.118389
242.954	-36332.4	-14505.8	2.00435	0.345886	1.65989e-133	-0.117575
242.971	-36332.4	-14505.8	2.00827	0.342115	-5.15331e-134	-0.117705
242.988	-36332.4	-14505.7	2.01538	0.339925	1.37487e-134	-0.11747
243.005	-36332.4	-14505.7	2.02199	0.339269	-3.45369e-135	-0.115961
243.022	-36332.4	-14505.7	2.02935	0.335441	1.02975e-135	-0.113492
243.039	-36332.4	-14505.6	2.03447	0.331929	-2.74551e-136	-0.111856
243.056	-36332.4	-14505.6	2.0391	0.329929	6.81808e-137	-0.113036
243.073	-36332.4	-14505.6	2.04483	0.32899	-1.9773e-137	-0.11796
243.09	-36332.3	-14505.5	2.04932	0.325214	5.26793e-138	-0.128096
243.107	-36332.3	-14505.5	2.05484	0.321902	-1.2905e-138	-0.145108
243.124	-36332.3	-14505.5	2.0598	0.318398	3.66806e-139	-0.172812
243.141	-36332.3	-14505.4	2.06487	0.315124	-9.76424e-140	-0.213545
243.158	-36332.3	-14505.4	2.07	0.311672	2.35284e-140	-0.284119
243.175	-36332.3	-14505.4	2.07513	0.308185	-6.58693e-141	-0.385202
243.192	-36332.3	-14505.3	2.0802	0.305022	1.75173e-141	-0.502404
243.209	-36332.2	-14505.3	2.08516	0.30113	-4.13573e-142	-0.628311
243.226	-36332.2	-14505.3	2.09068	0.300025	1.1443e-142	-0.737123
243.243	-36332.2	-14505.2	2.09516	0.298339	-3.03979e-143	-0.822831
243.26	-36332.2	-14505.2	2.10093	0.294576	6.99226e-144	-0.901236
243.277	-36332.2	-14505.2	2.10542	0.290918	-1.9168e-144	-0.974144
243.294	-36332.2	-14505.1	2.11107	0.289723	5.08536e-145	-1.03966
243.311	-36332.2	-14505.1	2.11551	0.290304	-1.13005e-145	-1.10291
243.328	-36332.2	-14505.1	2.12154	0.287781	3.07504e-146	-1.1624
243.345	-36332.1	-14505	2.12549	0.284368	-8.14584e-147	-1.22355
243.362	-36332.1	-14505	2.13182	0.280597	1.72462e-147	-1.29082
243.379	-36332.1	-14505	2.13575	0.279869	-4.66551e-148	-1.34987
243.396	-36332.1	-14504.9	2.14191	0.279971	1.23365e-148	-1.39568
243.413	-36332.1	-14504.9	2.1459	0.280198	-2.42628e-149	-1.43407
243.43	-36332.1	-14504.9	2.15232	0.277337	6.53358e-150	-1.46473
243.447	-36332.1	-14504.8	2.1559	0.273964	-1.72377e-150	-1.4904
243.464	-36332.1	-14504.8	2.16258	0.270276	2.97963e-151	-1.51199
243.481	-36332	-14504.8	2.16638	0.269883	-7.99605e-152	-1.52785
243.498	-36332	-14504.7	2.16955	0.270197	2.10378e-152	-1.54082
243.515	-36332	-14504.7	2.17316	0.266891	-2.68858e-153	-1.55672
243.532	-36332	-14504.7	2.17635	0.263545	7.19829e-154	-1.57504
243.549	-36332	-14504.6	2.18303	0.260106	-1.88717e-154	-1.59866
243.566	-36332	-14504.6	2.18667	0.26	-1.3455e-165	-1.62636
243.583	-36332	-14504.6	2.19333	0.26	3.59848e-166	-1.65251
243.6	-36331.9	-14504.5	2.19667	0.26	-9.3895e-167	-1.67538
243.617	-36331.9	-14504.5	2.20022	0.256447	8.19165e-157	-1.69731
243.634	-36331.9	-14504.5	2.20348	0.253116	-2.17715e-157	-1.71676
243.651	-36331.9	-14504.4	2.20703	0.249915	5.16969e-158	-1.7341
243.668	-36331.9	-14504.4	2.21388	0.250025	1.20213e-158	-1.74865
243.685	-36331.9	-14504.4	2.21729	0.250057	-1.45359e-157	-1.7567
243.702	-36331.9	-14504.3	2.22395	0.249739	5.67805e-157	-1.76057
243.719	-36331.8	-14504.3	2.22719	0.24603	-3.29537e-156	-1.75994
243.736	-36331.8	-14504.3	2.23063	0.242667	1.2493e-155	-1.75639
243.753	-36331.8	-14504.2	2.23383	0.239792	-4.6394e-155	-1.75174
243.77	-36331.8	-14504.2	2.23813	0.240078	2.35892e-154	-1.74612
243.787	-36331.8	-14504.1	2.24442	0.239946	-8.92112e-154	-1.74193
243.804	-36331.8	-14504.1	2.24741	0.240138	3.29772e-153	-1.73754
243.821	-36331.8	-14504.1	2.25103	0.239282	-1.5576e-152	-1.73253
243.838	-36331.8	-14504	2.25429	0.23567	5.87992e-152	-1.7253
243.855	-36331.7	-14504	2.25769	0.232152	-2.16082e-151	-1.71611
243.872	-36331.7	-14504	2.26128	0.229678	9.72393e-151	-1.70765
243.889	-36331.7	-14503.9	2.26421	0.230099	-3.66519e-150	-1.70167
243.906	-36331.7	-14503.9	2.26909	0.229927	1.33702e-149	-1.69669
243.923	-36331.7	-14503.9	2.27513	0.230234	-5.81251e-149	-1.69133
243.94	-36331.7	-14503.8	2.27789	0.228908	2.18806e-148	-1.68487
243.957	-36331.7	-14503.8	2.28156	0.225203	-7.90812e-148	-1.67704
243.974	-36331.6	-14503.7	2.2846	0.221504	3.34957e-147	-1.6688
243.991	-36331.6	-14503.7	2.28977	0.21975	-1.25952e-146	-1.66238
244.008	-36331.6	-14503.7	2.29531	0.219993	4.49897e-146	-1.65687
244.025	-36331.6	-14503.6	2.29837	0.220281	-1.86706e-145	-1.65131
244.042	-36331.6	-14503.6	2.30176	0.218387	7.01386e-145	-1.64505
244.059	-36331.6	-14503.6	2.30521	0.215178	-2.46763e-144	-1.63588
244.076	-36331.6	-14503.5	2.30865	0.20818	1.0073e-143	-1.62308
244.093	-36331.5	-14503.5	2.31195	0.194998	-3.78089e-143	-1.60415
244.11	-36331.5	-14503.4	2.31535	0.170184	1.30371e-142	-1.57654
244.127	-36331.5	-14503.4	2.31912	0.142756	-5.24981e-142	-1.53678
244.144	-36331.5	-14503.4	2.32021	0.094107	1.96904e-141	-1.48324
244.161	-36331.5	-14503.3	2.31991	0.0193524	-6.60394e-141	-1.39576
244.178	-36331.5	-14503.3	2.32022	-0.100068	2.62895e-140	-1.28319
244.195	-36331.5	-14503.3	2.31806	-0.230836	-9.85387e-140	-1.15502
244.212	-36331.4	-14503.2	2.31199	-0.369651	3.17395e-139	-1.02363
244.229	-36331.4	-14503.2	2.30243	-0.477008	-1.25119e-138	-0.917975
244.246	-36331.4	-14503.2	2.29238	-0.557856	4.68697e-138	-0.839111
244.263	-36331.4	-14503.1	2.28188	-0.639035	-1.41583e-137	-0.769798
244.28	-36331.4	-14503.1	2.27168	-0.717162	5.53421e-137	-0.70676
244.297	-36331.4	-14503	2.262	-0.78553	-2.07201e-136	-0.645411
244.314	-36331.4	-14503	2.24853	-0.846416	5.56545e-136	-0.577799
244.331	-36331.4	-14503	2.23197	-0.905949	-2.15936e-135	-0.510171
244.348	-36331.3	-14502.9	2.21536	-0.974304	8.08077e-135	-0.440765
244.365	-36331.3	-14502.9	2.19767	-1.0525	-1.62835e-134	-0.371947
244.382	-36331.3	-14502.9	2.18105	-1.1105	6.27679e-134	-0.31457
244.399	-36331.3	-14502.8	2.16125	-1.15438	-2.34787e-133	-0.265407
244.416	-36331.3	-14502.8	2.14	-1.19	-2.69008e-143	-0.216776
244.433	-36331.3	-14502.8	2.12	-1.22333	1.03093e-142	-0.176471
244.45	-36331.2	-14502.7	2.1	-1.25333	-3.85473e-142	-0.14488
244.467	-36331.2	-14502.7	2.07868	-1.27774	5.40658e-131	-0.12199
244.484	-36331.2	-14502.7	2.05526	-1.29068	-2.06225e-130	-0.105848
244.501	-36331.2	-14502.6	2.03203	-1.30424	7.70254e-130	-0.0867879
244.518	-36331.2	-14502.6	2.01092	-1.32249	-6.02714e-129	-0.0558267
244.535	-36331.2	-14502.6	1.99109	-1.34625	2.2908e-128	-0.0182026
244.552	-36331.2	-14502.5	1.97061	-1.37361	-8.53638e-128	0.0220721
244.569	-36331.2	-14502.5	1.94566	-1.40523	4.93845e-127	0.05808
244.586	-36331.2	-14502.5	1.92276	-1.43082	-1.87181e-126	0.0878863
244.603	-36331.1	-14502.5	1.89857	-1.45432	6.95109e-126	0.119438
244.62	-36331.1	-14502.4	1.87018	-1.47888	-3.5343e-125	0.157079
244.637	-36331.1	-14502.4	1.84373	-1.50247	1.33663e-124	0.193468
244.654	-36331.1	-14502.4	1.81727	-1.52408	-4.94089e-124	0.226307
244.671	-36331.1	-14502.3	1.7932	-1.53676	2.33371e-123	0.253206
244.688	-36331.1	-14502.3	1.76921	-1.54477	-8.80973e-123	0.273835
244.705	-36331.1	-14502.3	1.7417	-1.54769	3.23749e-122	0.295532
244.722	-36331.1	-14502.3	1.71347	-1.55056	-1.45691e-121	0.320352
244.739	-36331.1	-14502.2	1.68853	-1.54896	5.49146e-121	0.345729
244.756	-36331	-14502.2	1.66368	-1.54562	-2.00322e-120	0.374831
244.773	-36331	-14502.2	1.63544	-1.54063	8.70872e-120	0.408319
244.79	-36331	-14502.1	1.609	-1.53497	-3.27831e-119	0.444862
244.807	-36331	-14502.1	1.58281	-1.53191	1.18485e-118	0.485255
244.824	-36331	-14502.1	1.55916	-1.52863	-5.01857e-118	0.524471
244.841	-36331	-14502.1	1.53455	-1.52383	1.8871e-117	0.560133
244.858	-36331	-14502	1.50669	-1.51669	-6.74069e-117	0.602107
244.875	-36331	-14502	1.47868	-1.5094	2.79737e-116	0.651224
244.892	-36331	-14502	1.45456	-1.50508	-1.05087e-115	0.700702
244.909	-36331	-14502	1.42858	-1.49951	3.69718e-115	0.750944
244.926	-36331	-14502	1.40079	-1.49473	-1.50922e-114	0.799529
244.943	-36330.9	-14501.9	1.37424	-1.48936	5.6648e-114	0.847647
244.96	-36330.9	-14501.9	1.34852	-1.48467	-1.95332e-113	0.8981
244.977	-36330.9	-14501.9	1.32481	-1.47888	7.86564e-113	0.941756
244.994	-36330.9	-14501.9	1.30173	-1.47468	-2.95016e-112	0.974788
245.011	-36330.9	-14501.9	1.27729	-1.46862	9.89451e-112	1.00778
245.028	-36330.9	-14501.8	1.25329	-1.46442	-3.93889e-111	1.04666
245.045	-36330.9	-14501.8	1.23077	-1.45851	1.47638e-110	1.0964
245.062	-36330.9	-14501.8	1.2031	-1.4543	-4.75545e-110	1.15594
245.079	-36330.9	-14501.8	1.17887	-1.44808	1.87463e-109	1.2117
245.096	-36330.9	-14501.8	1.15294	-1.44423	-7.02235e-109	1.25732
245.113	-36330.9	-14501.7	1.12779	-1.43804	2.12131e-108	1.29509
245.13	-36330.9	-14501.7	1.10121	-1.4311	-8.29175e-108	1.32176
245.147	-36330.9	-14501.7	1.07745	-1.42463	3.10443e-107	1.34432
245.164	-36330.8	-14501.7	1.0529	-1.41728	-8.33855e-107	1.37037
245.181	-36330.8	-14501.7	1.02935	-1.41385	3.23532e-106	1.39858
245.198	-36330.8	-14501.7	1.00618	-1.40739	-1.21072e-105	1.42859
245.215	-36330.8	-14501.6	0.981436	-1.40348	2.43972e-105	1.46494
245.232	-36330.8	-14501.6	0.95801	-1.40308	-9.40433e-105	1.50913
245.249	-36330.8	-14501.6	0.934759	-1.41256	3.51775e-104	1.56285
245.266	-36330.8	-14501.6	0.91	-1.42667	4.03048e-114	1.62745
245.283	-36330.8	-14501.6	0.886667	-1.44	-1.54462e-113	1.6841
245.3	-36330.8	-14501.6	0.863333	-1.44333	0	1.7342
245.317	-36330.8	-14501.5	0.838594	-1.43606	-8.10054e-102	1.77918
245.334	-36330.8	-14501.5	0.815246	-1.42623	3.08748e-101	1.82055
245.351	-36330.8	-14501.5	0.790495	-1.42344	-2.4193e-100	1.86188
245.368	-36330.8	-14501.5	0.767272	-1.42727	9.19611e-100	1.89564
245.385	-36330.8	-14501.5	0.743949	-1.42983	-3.43651e-99	1.91943
245.402	-36330.8	-14501.5	0.720461	-1.42184	1.27903e-98	1.93239
245.419	-36330.8	-14501.5	0.695748	-1.40775	-7.39882e-98	1.93733
245.436	-36330.8	-14501.5	0.672635	-1.39886	2.80435e-97	1.93937
245.453	-36330.8	-14501.5	0.649	-1.39705	-1.04141e-96	1.94326
245.47	-36330.7	-14501.4	0.624352	-1.40046	5.29508e-96	1.95288
245.487	-36330.8	-14501.4	0.601287	-1.39956	-2.00253e-95	1.97154
245.504	-36330.7	-14501.4	0.577541	-1.39502	7.40244e-95	2.00178
245.521	-36330.7	-14501.4	0.552962	-1.38136	-3.49636e-94	2.03869
245.538	-36330.7	-14501.4	0.529936	-1.36094	1.31987e-93	2.06947
245.555	-36330.7	-14501.4	0.50608	-1.34689	-4.85041e-93	2.09549
245.572	-36330.7	-14501.4	0.481564	-1.34319	2.18274e-92	2.11693
245.589	-36330.7	-14501.4	0.458639	-1.34206	-8.22729e-92	2.1319
245.606	-36330.7	-14501.4	0.434409	-1.33229	3.00122e-91	2.13848
245.623	-36330.7	-14501.4	0.411304	-1.3163	-1.30474e-90	2.13708
245.64	-36330.7	-14501.4	0.391936	-1.30103	4.91155e-90	2.13111
245.657	-36330.7	-14501.4	0.371447	-1.28726	-1.77514e-89	2.12278
245.674	-36330.7	-14501.4	0.349213	-1.27534	7.51881e-89	2.11234
245.691	-36330.7	-14501.4	0.325503	-1.26306	-2.82725e-88	2.09918
245.708	-36330.7	-14501.3	0.303114	-1.24386	1.00989e-87	2.08069
245.725	-36330.7	-14501.3	0.28263	-1.21978	-4.19102e-87	2.05673
245.742	-36330.7	-14501.3	0.262974	-1.19123	1.57441e-86	2.03012
245.759	-36330.7	-14501.3	0.241783	-1.15882	-5.53911e-86	1.99558
245.776	-36330.7	-14501.3	0.223297	-1.11845	2.26111e-85	1.9559
245.793	-36330.7	-14501.3	0.206317	-1.07328	-7.83805e-85	1.90863
245.81	-36330.7	-14501.3	0.189081	-1.02543	3.15735e-84	1.86231
245.827	-36330.7	-14501.3	0.172697	-0.986499	-1.18425e-83	1.81963
245.844	-36330.7	-14501.3	0.155153	-0.944103	3.97185e-83	1.77387
245.861	-36330.7	-14501.3	0.138254	-0.896084	-1.58115e-82	1.72128
245.878	-36330.7	-14501.3	0.12127	-0.834997	5.92648e-82	1.66494
245.895	-36330.7	-14501.3	0.107251	-0.778872	-2.21248e-81	1.60738
245.912	-36330.7	-14501.3	0.0930924	-0.722823	7.1244e-81	1.55024
245.929	-36330.7	-14501.3	0.0822316	-0.672659	-2.80843e-80	1.49405
245.946	-36330.7	-14501.3	0.0718793	-0.611148	8.51289e-80	1.43431
245.963	-36330.7	-14501.3	0.0617806	-0.555399	-3.32826e-79	1.37735
245.98	-36330.7	-14501.3	0.0515898	-0.507507	1.24612e-78	1.32915
245.997	-36330.7	-14501.3	0.0440956	-0.470429	-3.3471e-78	1.28678
246.014	-36330.7	-14501.3	0.0374471	-0.43772	1.29866e-77	1.24785
246.031	-36330.7	-14501.3	0.0308229	-0.393064	-4.85983e-77	1.20029
