# Supplementary material for: Extraction of driving behavior primitives considering driver expectation and vehicle dynamics
Source: PLoS One. 2025 Dec 31;20(12):e0340123. doi: 10.1371/journal.pone.0340123 (PMC12755792; doi:10.1371/journal.pone.0340123)
Supplement: S1 File — (ZIP) [file pone.0340123.s001.zip › DataSetForPimitiveExaction-1/straight driving/d1c213_s_1.xlsx]

## Sheet: Sheet1
2864.59	-35997.7	-14602.2	12.3953	0.442555	0.05345	-0.0232737
2864.61	-35998	-14602.2	12.4021	0.429301	0.0358796	0.00341838
2864.63	-35998.1	-14602.1	12.4091	0.414941	0.0283516	0.0273698
2864.64	-35998.3	-14602	12.4156	0.403059	0.0257169	0.0471761
2864.66	-35998.6	-14602	12.4225	0.392534	0.0217212	0.064174
2864.68	-35998.7	-14601.9	12.4295	0.384918	0.0205431	0.076843
2864.69	-35998.9	-14601.8	12.436	0.380813	0.0259835	0.0857944
2864.71	-35999.2	-14601.8	12.4429	0.374902	0.0327081	0.0919123
2864.73	-35999.3	-14601.7	12.4499	0.371595	0.0411795	0.0961648
2864.74	-35999.6	-14601.6	12.4564	0.369707	0.0512453	0.0975564
2864.76	-35999.8	-14601.6	12.4633	0.370071	0.0621173	0.0981093
2864.78	-35999.9	-14601.5	12.4706	0.36998	0.0691026	0.0980499
2864.8	-36000.2	-14601.4	12.475	0.370005	0.0712982	0.0977612
2864.81	-36000.4	-14601.4	12.4801	0.369999	0.0768537	0.0950194
2864.83	-36000.6	-14601.3	12.4874	0.37	0.0842083	0.0875103
2864.85	-36000.8	-14601.2	12.4938	0.37	0.0891423	0.074414
2864.86	-36001	-14601.2	12.5012	0.370001	0.0900783	0.056432
2864.88	-36001.1	-14601.1	12.5055	0.369995	0.0902416	0.0336694
2864.9	-36001.4	-14601	12.5107	0.37002	0.088049	0.00224938
2864.91	-36001.6	-14600.9	12.518	0.369932	0.0844115	-0.0489491
2864.93	-36001.8	-14600.9	12.5246	0.37027	0.080627	-0.114748
2864.95	-36002	-14600.8	12.5317	0.367815	0.0801411	-0.184742
2864.97	-36002.2	-14600.7	12.5357	0.364188	0.077642	-0.256514
2864.98	-36002.3	-14600.7	12.5416	0.360535	0.0741292	-0.317535
2865	-36002.5	-14600.6	12.5484	0.35987	0.0705479	-0.368167
2865.02	-36002.8	-14600.5	12.5554	0.360026	0.0698892	-0.410992
2865.03	-36003	-14600.5	12.5622	0.359993	0.0700748	-0.439656
2865.05	-36003.2	-14600.4	12.5688	0.360002	0.0698123	-0.457276
2865.07	-36003.4	-14600.3	12.5758	0.36	0.0727197	-0.469354
2865.09	-36003.6	-14600.3	12.5828	0.36	0.0791395	-0.479293
2865.1	-36003.8	-14600.2	12.5861	0.36	0.0860217	-0.488154
2865.12	-36004	-14600.1	12.593	0.36	0.0898656	-0.495305
2865.14	-36004.2	-14600.1	12.5964	0.36	0.0929661	-0.499795
2865.15	-36004.4	-14600	12.6029	0.36	0.102652	-0.503067
2865.17	-36004.6	-14599.9	12.61	0.36	0.113333	-0.506536
2865.19	-36004.8	-14599.9	12.6167	0.36	0.12	-0.508715
2865.2	-36005	-14599.8	12.6233	0.36	0.123333	-0.509804
2865.22	-36005.2	-14599.7	12.6304	0.36	0.126883	-0.509798
2865.24	-36005.4	-14599.7	12.6371	0.36	0.13016	-0.509806
2865.25	-36005.6	-14599.6	12.6436	0.36	0.133653	-0.509803
2865.27	-36005.9	-14599.5	12.6473	0.36	0.140895	-0.509804
2865.29	-36006	-14599.5	12.6542	0.36	0.147262	-0.509804
2865.31	-36006.2	-14599.4	12.6608	0.36	0.150116	-0.509804
2865.32	-36006.5	-14599.3	12.668	0.36	0.149957	-0.509804
2865.34	-36006.6	-14599.2	12.674	0.36	0.150012	-0.509804
2865.36	-36006.8	-14599.2	12.6778	0.36	0.149997	-0.509804
2865.37	-36007.1	-14599.1	12.6844	0.36	0.150003	-0.509804
2865.39	-36007.2	-14599	12.6879	0.36	0.14999	-0.509804
2865.41	-36007.4	-14599	12.6951	0.36	0.150035	-0.509804
2865.42	-36007.7	-14598.9	12.7019	0.36	0.149837	-0.509804
2865.44	-36007.9	-14598.8	12.7088	0.359999	0.150699	-0.509805
2865.46	-36008.1	-14598.8	12.7145	0.360005	0.154426	-0.509798
2865.48	-36008.3	-14598.7	12.7187	0.359976	0.157898	-0.50983
2865.49	-36008.5	-14598.6	12.7257	0.360089	0.160977	-0.509706
2865.51	-36008.7	-14598.5	12.7325	0.359675	0.165421	-0.510277
2865.53	-36008.9	-14598.5	12.7395	0.361877	0.173727	-0.513994
2865.54	-36009.1	-14598.4	12.746	0.371117	0.18523	-0.523127
2865.56	-36009.3	-14598.3	12.7529	0.388501	0.199034	-0.538537
2865.58	-36009.5	-14598.3	12.7599	0.408567	0.214132	-0.555998
2865.59	-36009.7	-14598.2	12.7664	0.423291	0.232216	-0.570711
2865.61	-36009.9	-14598.1	12.7733	0.435139	0.254481	-0.583039
2865.63	-36010.1	-14598	12.7803	0.4456	0.281071	-0.59311
2865.65	-36010.3	-14598	12.7864	0.453659	0.305658	-0.601148
2865.66	-36010.5	-14597.9	12.7957	0.460637	0.330248	-0.607824
2865.68	-36010.8	-14597.8	12.8043	0.465507	0.350455	-0.612821
2865.7	-36010.9	-14597.8	12.8105	0.46884	0.366189	-0.615854
2865.71	-36011.2	-14597.7	12.8173	0.470213	0.383818	-0.617358
2865.73	-36011.4	-14597.6	12.8262	0.469943	0.400817	-0.617715
2865.75	-36011.5	-14597.6	12.8368	0.470012	0.417576	-0.617612
2865.76	-36011.8	-14597.5	12.8447	0.470009	0.432874	-0.617712
2865.78	-36012	-14597.4	12.8515	0.469951	0.444184	-0.617019
2865.8	-36012.2	-14597.3	12.8576	0.470185	0.451462	-0.614686
2865.82	-36012.4	-14597.3	12.8676	0.467996	0.458272	-0.607943
2865.83	-36012.6	-14597.2	12.8753	0.459624	0.465319	-0.596888
2865.85	-36012.8	-14597.1	12.8818	0.444557	0.469544	-0.581513
2865.87	-36013	-14597	12.8885	0.423589	0.47022	-0.562575
2865.88	-36013.2	-14597	12.8984	0.404162	0.467536	-0.538772
2865.9	-36013.4	-14596.9	12.9055	0.371638	0.461284	-0.504759
2865.92	-36013.6	-14596.8	12.9127	0.3146	0.454144	-0.449853
2865.93	-36013.8	-14596.7	12.9163	0.242478	0.447439	-0.381978
2865.95	-36014	-14596.7	12.9197	0.162649	0.440808	-0.309494
2865.97	-36014.3	-14596.6	12.92	0.0874508	0.433751	-0.23499
2865.99	-36014.5	-14596.5	12.92	0.0233216	0.427023	-0.17421
2866	-36014.6	-14596.5	12.92	-0.0272657	0.420511	-0.123637
2866.02	-36014.9	-14596.4	12.92	-0.07	0.41	-0.0827887
2866.04	-36015.1	-14596.3	12.92	-0.0966667	0.4	-0.0566449
2866.05	-36015.2	-14596.2	12.92	-0.11	0.386667	-0.040305
2866.07	-36015.5	-14596.1	12.9164	-0.120599	0.372518	-0.028802
2866.09	-36015.7	-14596.1	12.9131	-0.130601	0.359256	-0.0190631
2866.11	-36015.9	-14596	12.9099	-0.140525	0.345749	-0.0104257
2866.12	-36016.1	-14595.9	12.9098	-0.147204	0.327751	-0.00371613
2866.14	-36016.3	-14595.9	12.9062	-0.150353	0.307447	0.000398473
2866.16	-36016.5	-14595.8	12.9029	-0.153738	0.283698	0.00368101
2866.17	-36016.7	-14595.7	12.8999	-0.157363	0.259446	0.0070327
2866.19	-36016.9	-14595.6	12.8997	-0.160207	0.240026	0.00898395
2866.21	-36017.1	-14595.6	12.896	-0.159947	0.219249	0.00985805
2866.22	-36017.4	-14595.5	12.8924	-0.160018	0.193931	0.009786
2866.24	-36017.5	-14595.4	12.8899	-0.159995	0.166432	0.0098087
2866.26	-36017.7	-14595.3	12.8895	-0.160001	0.136519	0.00980271
2866.27	-36018	-14595.2	12.8856	-0.16	0.108297	0.0098043
2866.29	-36018.1	-14595.2	12.8822	-0.16	0.0841002	0.00980382
2866.31	-36018.4	-14595.1	12.8799	-0.16	0.0695677	0.00980395
2866.33	-36018.6	-14595	12.8792	-0.16	0.0616905	0.00980391
2866.34	-36018.8	-14595	12.8754	-0.16	0.0584845	0.00980392
2866.36	-36019	-14594.9	12.8721	-0.16	0.0490145	0.00980392
2866.38	-36019.2	-14594.8	12.8685	-0.16	0.0329737	0.00980392
2866.39	-36019.4	-14594.7	12.8655	-0.16	0.0176727	0.00980392
2866.41	-36019.6	-14594.6	12.8622	-0.16	0.00740415	0.00980392
2866.43	-36019.8	-14594.6	12.8599	-0.16	0.00285631	0.00980392
2866.44	-36020	-14594.5	12.8592	-0.16	0.00367152	0.00980392
2866.46	-36020.2	-14594.4	12.8554	-0.16	0.00235091	0.00980392
2866.48	-36020.4	-14594.4	12.8517	-0.16	-0.00161165	0.00980392
2866.5	-36020.6	-14594.3	12.8499	-0.16	-0.00388532	0.00980392
2866.51	-36020.8	-14594.2	12.849	-0.16	-0.00193587	0.00980392
2866.53	-36021	-14594.1	12.8452	-0.16	0.000307904	0.00980392
2866.55	-36021.2	-14594	12.8414	-0.16	-8.6987e-05	0.00980392
2866.56	-36021.5	-14594	12.84	-0.16	2.09609e-05	0.00980392
2866.58	-36021.6	-14593.9	12.8386	-0.16	-5.86812e-06	0.00980392
2866.6	-36021.9	-14593.8	12.8348	-0.16	1.56055e-06	0.00980392
2866.61	-36022.1	-14593.7	12.8315	-0.16	-3.68368e-07	0.00980392
2866.63	-36022.3	-14593.7	12.828	-0.16	1.0164e-07	0.00980392
2866.65	-36022.5	-14593.6	12.8248	-0.16	-2.59459e-08	0.00980391
2866.67	-36022.7	-14593.5	12.821	-0.16	2.14353e-09	0.00980395
2866.68	-36022.9	-14593.5	12.8201	-0.16	1.59536e-08	0.00980381
2866.7	-36023.1	-14593.4	12.8181	-0.16	-7.05039e-08	0.00980436
2866.72	-36023.3	-14593.3	12.8146	-0.160001	2.66032e-07	0.00980228
2866.73	-36023.5	-14593.2	12.8107	-0.159995	-8.92624e-07	0.00980943
2866.75	-36023.7	-14593.1	12.8101	-0.16002	3.55353e-06	0.009782
2866.77	-36023.9	-14593.1	12.8079	-0.159926	-1.33194e-05	0.00988607
2866.78	-36024.1	-14593	12.8042	-0.16024	4.29021e-05	0.00907975
2866.8	-36024.3	-14592.9	12.8005	-0.157563	-0.000169123	0.00717332
2866.82	-36024.5	-14592.9	12.8002	-0.154168	0.00212414	0.00401742
2866.84	-36024.7	-14592.8	12.7974	-0.150425	0.00869066	0.00140746
2866.85	-36024.9	-14592.7	12.794	-0.149892	0.0155347	9.62887e-05
2866.87	-36025.1	-14592.6	12.7903	-0.150029	0.0221098	-2.38246e-05
2866.89	-36025.3	-14592.6	12.7901	-0.149995	0.0291899	4.11822e-06
2866.9	-36025.6	-14592.5	12.7871	-0.150001	0.0358518	-1.10515e-06
2866.92	-36025.7	-14592.4	12.7838	-0.15	0.0426965	2.90768e-07
2866.94	-36025.9	-14592.3	12.7801	-0.15	0.0464903	-3.71595e-08
2866.95	-36026.2	-14592.3	12.7801	-0.15	0.0498006	9.94892e-09
2866.97	-36026.4	-14592.2	12.7769	-0.15	0.0531309	-2.60827e-09
2866.99	-36026.5	-14592.1	12.7733	-0.15	0.0566667	0
2867.01	-36026.8	-14592	12.77	-0.15	0.06	0
2867.02	-36027	-14592	12.7699	-0.15	0.0635294	-5.84665e-11
2867.04	-36027.2	-14591.9	12.7665	-0.15	0.0668901	7.30691e-11
2867.06	-36027.4	-14591.8	12.7631	-0.15	0.0700858	-2.33636e-10
2867.07	-36027.6	-14591.7	12.7599	-0.15	0.0699574	1.80669e-09
2867.09	-36027.8	-14591.7	12.7598	-0.15	0.0700114	-6.86173e-09
2867.11	-36028	-14591.6	12.7562	-0.15	0.069997	2.56402e-08
2867.12	-36028.2	-14591.5	12.7529	-0.15	0.0700004	-9.54297e-08
2867.14	-36028.4	-14591.4	12.7499	-0.15	0.0700018	5.52032e-07
2867.16	-36028.6	-14591.4	12.7496	-0.15	0.0699924	-2.07968e-06
2867.18	-36028.8	-14591.3	12.7458	-0.15	0.0700393	1.05846e-05
2867.19	-36029	-14591.2	12.7424	-0.15	0.0698514	-4.00321e-05
2867.21	-36029.2	-14591.1	12.7399	-0.15	0.0706015	0.000165002
2867.23	-36029.4	-14591.1	12.7394	-0.15	0.0743672	0.00160398
2867.24	-36029.6	-14591	12.7356	-0.15	0.0777774	0.00420118
2867.26	-36029.8	-14590.9	12.7324	-0.15	0.0803209	0.00732156
2867.28	-36030	-14590.9	12.7289	-0.15	0.0797695	0.00916275
2867.3	-36030.2	-14590.8	12.7256	-0.15	0.0808914	0.00988916
2867.31	-36030.4	-14590.7	12.7218	-0.15	0.0846495	0.00978275
2867.33	-36030.6	-14590.6	12.7199	-0.15	0.0880269	0.00981006
2867.35	-36030.8	-14590.5	12.719	-0.15	0.0914313	0.00980229
2867.36	-36031	-14590.5	12.7152	-0.15	0.0945066	0.00980432
2867.38	-36031.2	-14590.4	12.7115	-0.15	0.0998039	0.00980381
2867.4	-36031.4	-14590.3	12.7097	-0.15	0.105223	0.00980395
2867.41	-36031.7	-14590.2	12.7103	-0.15	0.108245	0.00980391
2867.43	-36031.8	-14590.2	12.7085	-0.15	0.111835	0.00980392
2867.45	-36032	-14590.1	12.7049	-0.15	0.114986	0.00980392
2867.46	-36032.3	-14590	12.7015	-0.15	0.118822	0.00980392
2867.48	-36032.4	-14590	12.698	-0.15	0.120176	0.00980392
2867.5	-36032.7	-14589.9	12.6948	-0.15	0.120224	0.00980392
2867.52	-36032.9	-14589.8	12.6909	-0.15	0.118195	0.00980392
2867.53	-36033	-14589.7	12.6901	-0.15	0.114148	0.00980392
2867.55	-36033.3	-14589.6	12.6881	-0.15	0.11318	0.00980392
2867.57	-36033.5	-14589.6	12.6844	-0.15	0.113286	0.00980392
2867.58	-36033.6	-14589.5	12.6807	-0.15	0.113668	0.00980392
2867.6	-36033.9	-14589.4	12.6798	-0.15	0.11087	0.00980392
2867.62	-36034.1	-14589.3	12.6803	-0.15	0.109834	0.00980392
2867.63	-36034.3	-14589.3	12.6776	-0.15	0.110045	0.00980392
2867.65	-36034.5	-14589.2	12.6741	-0.15	0.109988	0.00980392
2867.67	-36034.7	-14589.1	12.6706	-0.15	0.110002	0.00980392
2867.69	-36034.9	-14589.1	12.6672	-0.15	0.109999	0.00980392
2867.7	-36035.1	-14589	12.664	-0.15	0.11	0.00980392
2867.72	-36035.3	-14588.9	12.6603	-0.15	0.11	0.00980392
2867.74	-36035.5	-14588.8	12.6599	-0.15	0.11	0.00980392
2867.75	-36035.7	-14588.7	12.6602	-0.15	0.11	0.00980392
2867.77	-36035.9	-14588.7	12.6569	-0.15	0.11	0.00980392
2867.79	-36036.1	-14588.6	12.6536	-0.15	0.11	0.00980392
2867.8	-36036.3	-14588.5	12.6501	-0.15	0.11	0.00980392
2867.82	-36036.5	-14588.4	12.65	-0.15	0.11	0.00980392
2867.84	-36036.7	-14588.4	12.6467	-0.15	0.11	0.00980392
2867.86	-36036.9	-14588.3	12.6433	-0.15	0.11	0.00980392
2867.87	-36037.1	-14588.2	12.6399	-0.15	0.110002	0.00980392
2867.89	-36037.3	-14588.2	12.6399	-0.15	0.109991	0.00980392
2867.91	-36037.5	-14588.1	12.6365	-0.15	0.110033	0.00980392
2867.92	-36037.7	-14588	12.6331	-0.15	0.109878	0.00980392
2867.94	-36037.9	-14587.9	12.6299	-0.15	0.10624	0.00980392
2867.96	-36038.1	-14587.8	12.6298	-0.15	0.102876	0.00980392
2867.97	-36038.3	-14587.8	12.626	-0.15	0.0997608	0.00980392
2867.99	-36038.5	-14587.7	12.6226	-0.15	0.100064	0.00980392
2868.01	-36038.7	-14587.6	12.6199	-0.15	0.0999841	0.00980392
2868.03	-36038.9	-14587.5	12.6195	-0.15	0.100003	0.00980392
2868.04	-36039.1	-14587.5	12.6159	-0.15	0.100008	0.00980392
2868.06	-36039.3	-14587.4	12.6124	-0.15	0.0999654	0.00980392
2868.08	-36039.5	-14587.3	12.6099	-0.15	0.100165	0.00980392
2868.09	-36039.7	-14587.2	12.6094	-0.15	0.099292	0.00980394
2868.11	-36039.9	-14587.2	12.6056	-0.15	0.0956067	0.00980385
2868.13	-36040.1	-14587.1	12.6019	-0.15	0.0919557	0.00980423
2868.14	-36040.3	-14587	12.5999	-0.150001	0.0897193	0.00980276
2868.16	-36040.5	-14586.9	12.5991	-0.149996	0.0900697	0.00980817
2868.18	-36040.7	-14586.9	12.5953	-0.150017	0.0899798	0.00978545
2868.2	-36040.9	-14586.8	12.5917	-0.149937	0.0900054	0.00987344
2868.21	-36041.1	-14586.7	12.59	-0.150228	0.0899988	0.00946144
2868.23	-36041.3	-14586.6	12.5888	-0.148688	0.09	0.00784716
2868.25	-36041.5	-14586.6	12.5851	-0.145112	0.0900012	0.00501483
2868.26	-36041.7	-14586.5	12.5814	-0.141442	0.0899952	0.00202365
2868.28	-36041.9	-14586.4	12.58	-0.139713	0.0900198	0.000352399
2868.3	-36042.1	-14586.3	12.5786	-0.140076	0.0899255	-6.35271e-05
2868.32	-36042.3	-14586.3	12.5748	-0.139982	0.0902623	1.49984e-05
2868.33	-36042.5	-14586.2	12.5711	-0.140005	0.0882509	-4.14982e-06
2868.35	-36042.7	-14586.1	12.5697	-0.139999	0.0847349	1.10239e-06
2868.37	-36042.9	-14586	12.5703	-0.14	0.0810226	-2.53576e-07
2868.38	-36043.1	-14586	12.568	-0.14	0.0796837	6.95132e-08
2868.4	-36043.3	-14585.9	12.5646	-0.14	0.0803987	-1.84422e-08
2868.42	-36043.5	-14585.8	12.5607	-0.14	0.0777673	4.09815e-09
2868.43	-36043.7	-14585.7	12.5601	-0.14	0.0746037	-1.11518e-09
2868.45	-36043.9	-14585.7	12.5579	-0.14	0.0685309	2.95424e-10
2868.47	-36044.1	-14585.6	12.5542	-0.14	0.0640543	-6.25853e-11
2868.48	-36044.3	-14585.5	12.5505	-0.14	0.0605719	1.7083e-11
2868.5	-36044.5	-14585.4	12.5502	-0.14	0.0598591	-5.08586e-12
2868.52	-36044.7	-14585.4	12.5474	-0.14	0.0600314	2.72862e-12
2868.54	-36044.9	-14585.3	12.544	-0.14	0.0599771	-7.4632e-12
2868.55	-36045.1	-14585.2	12.5403	-0.14	0.0600598	2.71177e-11
2868.57	-36045.3	-14585.1	12.5401	-0.14	0.0598442	-7.26813e-11
2868.59	-36045.5	-14585.1	12.5371	-0.14	0.0628931	2.81961e-10
2868.6	-36045.7	-14585	12.5338	-0.14	0.0662359	-1.05514e-09
2868.62	-36045.9	-14584.9	12.5301	-0.14	0.0698784	2.12622e-09
2868.64	-36046.1	-14584.8	12.5301	-0.14	0.0700325	-8.19588e-09
2868.65	-36046.3	-14584.7	12.5269	-0.14	0.0699911	3.06572e-08
2868.67	-36046.5	-14584.7	12.5233	-0.14	0.07	0
2868.69	-36046.7	-14584.6	12.52	-0.14	0.07	0
2868.71	-36046.9	-14584.5	12.52	-0.14	0.07	-8.05328e-16
2868.72	-36047.1	-14584.4	12.5199	-0.14	0.0701079	-7.05962e-06
2868.74	-36047.3	-14584.4	12.5165	-0.14	0.0735438	2.71494e-05
2868.76	-36047.5	-14584.3	12.5131	-0.14	0.0768933	0.00119137
2868.77	-36047.7	-14584.2	12.5099	-0.14	0.0801829	0.00363391
2868.79	-36047.9	-14584.1	12.5098	-0.14	0.0799355	0.00686672
2868.81	-36048.1	-14584.1	12.5062	-0.14	0.0800749	0.00890273
2868.82	-36048.3	-14584	12.5026	-0.14	0.0796152	0.00986774
2868.84	-36048.5	-14583.9	12.4999	-0.14	0.0760552	0.00978687
2868.86	-36048.7	-14583.8	12.4996	-0.14	0.0726339	0.00980828
2868.88	-36048.9	-14583.8	12.4958	-0.14	0.0697199	0.00980248
2868.89	-36049.1	-14583.7	12.4924	-0.14	0.070075	0.00980431
2868.91	-36049.3	-14583.6	12.4899	-0.14	0.06998	0.00980382
2868.93	-36049.5	-14583.5	12.4895	-0.14	0.0700051	0.00980395
2868.94	-36049.7	-14583.5	12.4856	-0.14	0.0699984	0.00980391
2868.96	-36049.9	-14583.4	12.4822	-0.14	0.0700004	0.00980392
2868.98	-36050.1	-14583.3	12.4797	-0.14	0.0699999	0.00980392
2868.99	-36050.3	-14583.2	12.4803	-0.14	0.0700001	0.00980392
2869.01	-36050.5	-14583.2	12.479	-0.14	0.0699996	0.00980392
2869.03	-36050.7	-14583.1	12.4753	-0.14	0.0700017	0.00980392
2869.05	-36050.9	-14583	12.4717	-0.14	0.0699935	0.00980392
2869.06	-36051.1	-14582.9	12.47	-0.14	0.0700235	0.00980392
2869.08	-36051.3	-14582.9	12.4688	-0.14	0.0699003	0.00980392
2869.1	-36051.5	-14582.8	12.4651	-0.14	0.070375	0.00980392
2869.11	-36051.7	-14582.7	12.4614	-0.14	0.0682438	0.00980392
2869.13	-36051.8	-14582.6	12.46	-0.14	0.0666882	0.00980392
2869.15	-36052.1	-14582.6	12.4586	-0.14	0.0648698	0.00980392
2869.16	-36052.3	-14582.5	12.4548	-0.14	0.0633753	0.00980392
2869.18	-36052.4	-14582.4	12.4511	-0.14	0.0613268	0.00980392
2869.2	-36052.7	-14582.3	12.4497	-0.14	0.0600064	0.00980392
2869.22	-36052.9	-14582.3	12.4503	-0.14	0.0581559	0.00980392
2869.23	-36053	-14582.2	12.448	-0.14	0.0545182	0.00980392
2869.25	-36053.3	-14582.1	12.4446	-0.14	0.0508327	0.00980392
2869.27	-36053.5	-14582	12.4407	-0.14	0.0500901	0.00980392
2869.28	-36053.6	-14582	12.4401	-0.14	0.0478397	0.00980392
2869.3	-36053.8	-14581.9	12.4379	-0.14	0.0443507	0.00980392
2869.32	-36054	-14581.8	12.4342	-0.14	0.040605	0.00980392
2869.34	-36054.2	-14581.7	12.4305	-0.14	0.0398504	0.00980392
2869.35	-36054.4	-14581.7	12.4301	-0.14	0.0400395	0.00980392
2869.37	-36054.6	-14581.6	12.4274	-0.14	0.0399922	0.00980392
2869.39	-36054.8	-14581.5	12.4239	-0.14	0.040002	0.00980392
2869.4	-36055	-14581.4	12.4204	-0.14	0.0399997	0.00980392
2869.42	-36055.2	-14581.3	12.4199	-0.14	0.0399993	0.00980392
2869.44	-36055.4	-14581.3	12.4202	-0.14	0.040003	0.00980392
2869.45	-36055.6	-14581.2	12.4171	-0.14	0.0399887	0.00980392
2869.47	-36055.8	-14581.1	12.4136	-0.14	0.0400228	0.00980392
2869.49	-36056	-14581.1	12.4101	-0.14	0.0399119	0.00980392
2869.5	-36056.2	-14581	12.4101	-0.14	0.0431084	0.00980392
2869.52	-36056.4	-14580.9	12.4067	-0.14	0.0466667	0.00980392
2869.54	-36056.6	-14580.8	12.4033	-0.14	0.05	0.00980392
2869.56	-36056.8	-14580.7	12.4	-0.14	0.05	0.00980392
2869.57	-36057	-14580.7	12.3999	-0.14	0.0499979	0.00980392
2869.59	-36057.2	-14580.6	12.3964	-0.14	0.0500306	0.00980392
2869.61	-36057.4	-14580.5	12.3931	-0.14	0.0498788	0.00980392
2869.62	-36057.6	-14580.4	12.3898	-0.14	0.0462356	0.00980393
2869.64	-36057.8	-14580.4	12.3901	-0.14	0.0428934	0.0098039
2869.66	-36058	-14580.3	12.3897	-0.14	0.0398432	0.009804
2869.67	-36058.2	-14580.2	12.386	-0.140001	0.0400654	0.00980346
2869.69	-36058.3	-14580.1	12.3826	-0.139998	0.039956	0.00980566
2869.71	-36058.6	-14580.1	12.3799	-0.140008	0.0401101	0.00979748
2869.73	-36058.8	-14580	12.3795	-0.139961	0.0394155	0.0098367
2869.74	-36058.9	-14579.9	12.3758	-0.140149	0.0360189	0.00966578
2869.76	-36059.2	-14579.8	12.3724	-0.139398	0.0317558	0.00828216
2869.78	-36059.3	-14579.8	12.3696	-0.135637	0.0254958	0.00558997
2869.79	-36059.5	-14579.7	12.3703	-0.132206	0.0215801	0.00248574
2869.81	-36059.8	-14579.6	12.3692	-0.12974	0.0153264	0.000640408
2869.83	-36059.9	-14579.5	12.3655	-0.130077	0.0120392	-8.54025e-05
2869.84	-36060.1	-14579.5	12.3619	-0.129979	0.00969734	2.27698e-05
2869.86	-36060.4	-14579.4	12.3599	-0.130005	0.0100742	-5.65456e-06
2869.88	-36060.5	-14579.3	12.359	-0.129999	0.00998256	1.63987e-06
2869.9	-36060.7	-14579.2	12.3553	-0.13	0.00998934	-4.36895e-07
2869.91	-36060.9	-14579.2	12.3517	-0.13	0.0100581	1.07028e-07
2869.93	-36061.1	-14579.1	12.3496	-0.13	0.00974829	-3.0421e-08
2869.95	-36061.3	-14579	12.3504	-0.13	0.0112953	8.098e-09
2869.96	-36061.5	-14578.9	12.3485	-0.13	0.0150004	-1.95149e-09
2869.98	-36061.7	-14578.9	12.3449	-0.13	0.0187029	5.4696e-10
2870	-36061.9	-14578.8	12.3412	-0.13	0.020258	-1.47813e-10
2870.01	-36062.1	-14578.7	12.34	-0.13	0.0199197	4.32131e-11
2870.03	-36062.3	-14578.6	12.3383	-0.13	0.0201013	-4.58757e-11
2870.05	-36062.5	-14578.6	12.3347	-0.13	0.0196774	1.39093e-10
2870.07	-36062.7	-14578.5	12.331	-0.13	0.0219121	-4.71503e-10
2870.08	-36062.9	-14578.4	12.3297	-0.13	0.0254824	1.89648e-09
2870.1	-36063.1	-14578.3	12.3304	-0.13	0.0290953	-7.11254e-09
2870.12	-36063.3	-14578.3	12.3278	-0.13	0.0301681	2.38546e-08
2870.13	-36063.4	-14578.2	12.3244	-0.13	0.0299557	-9.49622e-08
2870.15	-36063.7	-14578.1	12.3206	-0.13	0.0300063	3.55938e-07
2870.17	-36063.9	-14578	12.3201	-0.13	0.0300163	-1.14649e-06
2870.18	-36064	-14578	12.3176	-0.13	0.0299263	4.51952e-06
2870.2	-36064.2	-14577.9	12.3142	-0.13	0.0302787	-1.69301e-05
2870.22	-36064.5	-14577.8	12.3104	-0.13	0.0273698	5.11423e-05
2870.24	-36064.6	-14577.7	12.3098	-0.13	0.0239305	-0.000199905
2870.25	-36064.8	-14577.6	12.3103	-0.13	0.0204382	0.000748445
2870.27	-36065	-14577.6	12.3071	-0.13	0.019782	-0.012227
2870.29	-36065.2	-14577.5	12.3038	-0.13	0.0229098	-0.0508642
2870.3	-36065.4	-14577.4	12.3002	-0.13	0.0262314	-0.129961
2870.32	-36065.6	-14577.3	12.3001	-0.13	0.0298791	-0.25929
2870.34	-36065.8	-14577.3	12.2969	-0.13	0.0300316	-0.415165
2870.36	-36066	-14577.2	12.2935	-0.13	0.0299939	-0.58824
2870.37	-36066.2	-14577.1	12.29	-0.13	0.03	-0.779956
2870.39	-36066.4	-14577.1	12.29	-0.13	0.03	-0.96841
2870.41	-36066.6	-14577	12.29	-0.13	0.03	-1.16449
2870.42	-36066.8	-14576.9	12.2865	-0.13	0.0334532	-1.36395
2870.44	-36067	-14576.8	12.2831	-0.13	0.0333073	-1.52939
2870.46	-36067.2	-14576.7	12.2799	-0.13	0.0333176	-1.66438
2870.47	-36067.4	-14576.7	12.2798	-0.13	0.0335241	-1.78266
2870.49	-36067.5	-14576.6	12.2762	-0.13	0.0372353	-1.87792
2870.51	-36067.8	-14576.5	12.2729	-0.13	0.0398764	-1.9737
2870.52	-36067.9	-14576.4	12.2697	-0.13	0.0359786	-2.07688
2870.54	-36068.1	-14576.4	12.2702	-0.13	0.0326804	-2.17458
2870.56	-36068.4	-14576.3	12.2696	-0.13	0.0297888	-2.26511
2870.58	-36068.5	-14576.2	12.2658	-0.13	0.0300787	-2.34638
2870.59	-36068.7	-14576.1	12.2624	-0.13	0.029946	-2.41075
2870.61	-36068.9	-14576.1	12.2599	-0.13	0.030136	-2.46882
2870.63	-36069.1	-14576	12.2594	-0.13	0.0292936	-2.52247
2870.64	-36069.3	-14575.9	12.2556	-0.13	0.0256259	-2.56885
2870.66	-36069.5	-14575.8	12.2522	-0.13	0.0223152	-2.61551
2870.68	-36069.7	-14575.8	12.2496	-0.13	0.0187978	-2.6636
2870.69	-36069.9	-14575.7	12.2503	-0.13	0.0154878	-2.70848
2870.71	-36070.1	-14575.6	12.2491	-0.13	0.0121923	-2.75087
2870.73	-36070.3	-14575.5	12.2454	-0.13	0.0086771	-2.79075
2870.75	-36070.5	-14575.5	12.2417	-0.13	0.00560779	-2.82906
2870.76	-36070.7	-14575.4	12.2397	-0.13	0.000444799	-2.86636
2870.78	-36070.9	-14575.3	12.2403	-0.13	-0.00523087	-2.90059
2870.8	-36071.1	-14575.2	12.2387	-0.13	-0.00839055	-2.9261
2870.81	-36071.3	-14575.2	12.235	-0.13	-0.0102686	-2.94497
2870.83	-36071.4	-14575.1	12.2313	-0.13	-0.00992478	-2.95899
2870.85	-36071.7	-14575	12.2297	-0.13	-0.0100201	-2.96846
2870.86	-36071.9	-14574.9	12.2303	-0.13	-0.00999506	-2.97497
2870.88	-36072	-14574.9	12.2282	-0.13	-0.0100022	-2.9793
2870.9	-36072.2	-14574.8	12.2248	-0.13	-0.00999634	-2.98147
2870.92	-36072.4	-14574.7	12.2209	-0.13	-0.0100115	-2.97963
2870.93	-36072.6	-14574.6	12.2201	-0.13	-0.00995401	-2.96949
2870.95	-36072.8	-14574.6	12.2181	-0.13	-0.0101724	-2.95256
2870.97	-36073	-14574.5	12.2144	-0.13	-0.00942177	-2.93184
2870.98	-36073.2	-14574.4	12.2107	-0.13	-0.0146467	-2.91391
2871	-36073.4	-14574.3	12.2098	-0.13	-0.0192254	-2.90012
2871.02	-36073.6	-14574.3	12.2103	-0.13	-0.0225446	-2.88882
2871.03	-36073.8	-14574.2	12.2076	-0.13	-0.0255433	-2.88152
2871.05	-36074	-14574.1	12.2042	-0.13	-0.0335553	-2.87592
2871.07	-36074.2	-14574	12.2004	-0.13	-0.0479529	-2.87124
2871.09	-36074.3	-14574	12.1998	-0.13	-0.0554645	-2.86583
2871.1	-36074.6	-14573.9	12.2003	-0.13	-0.064951	-2.86136
2871.12	-36074.8	-14573.8	12.1971	-0.13	-0.0725338	-2.85665
2871.14	-36074.9	-14573.7	12.1938	-0.13	-0.0794578	-2.85424
2871.15	-36075.2	-14573.7	12.1902	-0.13	-0.0826385	-2.85212
2871.17	-36075.3	-14573.6	12.1901	-0.13	-0.0926596	-2.84983
2871.19	-36075.5	-14573.5	12.1869	-0.130001	-0.102746	-2.84661
2871.2	-36075.7	-14573.4	12.1835	-0.129995	-0.112827	-2.84333
2871.22	-36075.9	-14573.4	12.18	-0.13	-0.12	-2.83987
2871.24	-36076.1	-14573.3	12.18	-0.13	-0.126667	-2.8366
2871.26	-36076.3	-14573.2	12.18	-0.13	-0.126667	-2.83442
2871.27	-36076.5	-14573.1	12.1764	-0.131274	-0.126848	-2.81639
2871.29	-36076.7	-14573.1	12.1731	-0.180523	-0.133933	-2.77077
2871.31	-36076.9	-14573	12.1698	-0.266625	-0.143727	-2.6805
2871.32	-36077.1	-14572.9	12.1662	-0.408961	-0.146926	-2.54091
2871.34	-36077.2	-14572.9	12.1587	-0.580644	-0.150628	-2.38011
2871.36	-36077.5	-14572.8	12.1451	-0.762416	-0.157559	-2.2023
2871.38	-36077.6	-14572.7	12.1302	-0.957247	-0.164313	-2.01008
2871.39	-36077.8	-14572.6	12.1098	-1.14738	-0.166593	-1.82286
2871.41	-36078.1	-14572.6	12.0893	-1.35604	-0.167494	-1.62676
2871.43	-36078.2	-14572.5	12.0638	-1.56768	-0.174936	-1.4314
2871.44	-36078.4	-14572.4	12.0368	-1.72454	-0.182137	-1.26672
2871.46	-36078.6	-14572.3	12.0052	-1.85957	-0.192085	-1.12246
2871.48	-36078.8	-14572.3	11.9699	-1.9703	-0.197915	-0.993873
2871.49	-36079	-14572.2	11.937	-2.06225	-0.200767	-0.889343
2871.51	-36079.2	-14572.1	11.9031	-2.15766	-0.205	-0.784255
2871.53	-36079.4	-14572.1	11.8672	-2.26777	-0.213369	-0.675208
2871.55	-36079.5	-14572	11.8299	-2.36819	-0.223528	-0.570594
2871.56	-36079.8	-14571.9	11.7873	-2.46181	-0.233723	-0.467273
2871.58	-36079.9	-14571.8	11.7417	-2.53924	-0.244202	-0.369827
2871.6	-36080.1	-14571.8	11.6992	-2.60163	-0.254051	-0.289399
2871.61	-36080.3	-14571.7	11.6543	-2.66086	-0.264344	-0.214534
2871.63	-36080.5	-14571.6	11.6095	-2.71282	-0.274896	-0.144401
2871.65	-36080.7	-14571.6	11.5652	-2.75813	-0.283868	-0.076461
2871.66	-36080.9	-14571.5	11.5169	-2.80673	-0.287253	-0.00249839
2871.68	-36081	-14571.4	11.4664	-2.85492	-0.285383	0.0695331
2871.7	-36081.2	-14571.4	11.419	-2.90154	-0.279762	0.133535
2871.71	-36081.4	-14571.3	11.3688	-2.94653	-0.274513	0.198279
2871.73	-36081.6	-14571.2	11.3168	-2.98543	-0.271445	0.263071
2871.75	-36081.8	-14571.2	11.2677	-3.02075	-0.267966	0.324959
2871.77	-36082	-14571.1	11.2153	-3.06211	-0.264862	0.388213
2871.78	-36082.1	-14571	11.1643	-3.09778	-0.259134	0.444402
2871.8	-36082.3	-14571	11.1128	-3.11999	-0.252583	0.493061
2871.82	-36082.5	-14570.9	11.0565	-3.13878	-0.243548	0.539666
2871.83	-36082.6	-14570.8	11.0022	-3.15064	-0.230627	0.578748
2871.85	-36082.8	-14570.8	10.949	-3.16082	-0.2174	0.608013
2871.87	-36083	-14570.7	10.8958	-3.16615	-0.203057	0.632694
2871.88	-36083.2	-14570.6	10.8425	-3.16905	-0.192256	0.657169
2871.9	-36083.4	-14570.6	10.7895	-3.17295	-0.182092	0.686097
2871.92	-36083.5	-14570.5	10.7333	-3.17124	-0.174747	0.720676
2871.94	-36083.7	-14570.5	10.6789	-3.15991	-0.164892	0.750429
2871.95	-36083.9	-14570.4	10.6293	-3.1376	-0.158119	0.773956
2871.97	-36084	-14570.3	10.5731	-3.11558	-0.147627	0.79573
2871.99	-36084.2	-14570.3	10.5225	-3.09843	-0.143764	0.822088
2872	-36084.4	-14570.2	10.4697	-3.08476	-0.137393	0.858434
2872.02	-36084.5	-14570.1	10.4164	-3.07387	-0.133519	0.911615
2872.04	-36084.7	-14570.1	10.3662	-3.0669	-0.130117	0.969427
2872.05	-36084.9	-14570	10.3165	-3.06365	-0.129968	1.02509
2872.07	-36085	-14570	10.26	-3.05667	-0.13	1.07843
2872.09	-36085.2	-14569.9	10.2067	-3.05333	-0.13	1.12527
2872.11	-36085.4	-14569.8	10.1567	-3.04667	-0.13	1.17538
2872.12	-36085.5	-14569.8	10.1036	-3.04313	-0.12637	1.23084
2872.14	-36085.7	-14569.7	10.0538	-3.03994	-0.119457	1.28051
2872.16	-36085.9	-14569.7	10.0036	-3.03991	-0.109493	1.32501
2872.17	-36086	-14569.6	9.95055	-3.0362	-0.102526	1.36753
2872.19	-36086.1	-14569.6	9.90102	-3.03298	-0.0960632	1.40498
2872.21	-36086.3	-14569.5	9.84542	-3.02954	-0.0885039	1.4386
2872.22	-36086.5	-14569.4	9.78699	-3.02632	-0.0750815	1.46463
2872.24	-36086.6	-14569.4	9.76563	-3.02491	-0.069256	1.47424
2872.26	-36086.8	-14569.3	9.69	-3.02	-0.05	1.50654
2872.28	-36087	-14569.3	9.64085	-3.02008	-0.0431841	1.53417
2872.29	-36087.1	-14569.2	9.5903	-3.01988	-0.0398231	1.5615
2872.31	-36087.2	-14569.2	9.5403	-3.01645	-0.0363464	1.58761
2872.33	-36087.4	-14569.1	9.48722	-3.01288	-0.0291444	1.61569
2872.34	-36087.5	-14569	9.43758	-3.00984	-0.0225732	1.6463
2872.36	-36087.7	-14569	9.38716	-3.01005	-0.0158564	1.67836
2872.38	-36087.9	-14568.9	9.33423	-3.0099	-0.00869563	1.71427
2872.39	-36088	-14568.9	9.28469	-3.01034	-0.00254591	1.74935
2872.41	-36088.1	-14568.8	9.23405	-3.01413	0.000548223	1.78804
2872.43	-36088.3	-14568.8	9.18123	-3.01673	0.00424907	1.82698
2872.45	-36088.4	-14568.7	9.1318	-3.01101	0.00704131	1.86381
2872.46	-36088.6	-14568.7	9.08092	-2.99589	0.00604842	1.90704
2872.48	-36088.7	-14568.6	9.02825	-2.97864	0.00211246	1.96186
2872.5	-36088.9	-14568.6	8.97892	-2.96771	-0.000254172	2.01778
2872.51	-36089	-14568.5	8.92777	-2.96108	7.62611e-05	2.07623
2872.53	-36089.2	-14568.4	8.87537	-2.95568	-7.8723e-05	2.13468
2872.55	-36089.3	-14568.4	8.82571	-2.94972	0.000230998	2.19057
2872.57	-36089.4	-14568.3	8.77594	-2.93429	-0.00100143	2.24645
2872.58	-36089.6	-14568.3	8.72553	-2.91373	-0.00474085	2.29683
2872.6	-36089.7	-14568.3	8.67876	-2.89249	-0.00824511	2.3383
2872.62	-36089.8	-14568.2	8.63163	-2.87868	-0.0100394	2.38483
2872.63	-36090	-14568.1	8.58022	-2.86256	-0.0110345	2.44111
2872.65	-36090.1	-14568.1	8.53324	-2.84001	-0.0147215	2.49393
2872.67	-36090.2	-14568.1	8.48266	-2.80981	-0.0183217	2.53655
2872.68	-36090.4	-14568	8.4341	-2.78242	-0.0203084	2.56829
2872.7	-36090.5	-14568	8.38995	-2.76614	-0.0199179	2.58848
2872.72	-36090.7	-14567.9	8.34361	-2.7456	-0.0200198	2.60215
2872.73	-36090.8	-14567.9	8.29502	-2.71971	-0.0199946	2.60383
2872.75	-36090.9	-14567.8	8.24837	-2.69012	-0.0200011	2.59772
2872.77	-36091	-14567.8	8.20375	-2.66565	-0.020001	2.58779
2872.79	-36091.2	-14567.7	8.15892	-2.64408	-0.0199952	2.57421
2872.8	-36091.3	-14567.7	8.11455	-2.61814	-0.0200201	2.55609
2872.82	-36091.4	-14567.6	8.06959	-2.58803	-0.0199303	2.53247
2872.84	-36091.6	-14567.6	8.02507	-2.55814	-0.0202806	2.50999
2872.85	-36091.7	-14567.5	7.98199	-2.53881	-0.0180444	2.49232
2872.87	-36091.8	-14567.5	7.93897	-2.52207	-0.0143929	2.4774
2872.89	-36092	-14567.4	7.89815	-2.50316	-0.0107096	2.45964
2872.9	-36092.1	-14567.4	7.8591	-2.47699	-0.00982898	2.43441
2872.92	-36092.2	-14567.3	7.81396	-2.43712	-0.010054	2.39756
2872.94	-36092.3	-14567.3	7.77247	-2.39345	-0.00991541	2.3561
2872.96	-36092.4	-14567.3	7.7327	-2.35025	-0.010284	2.31487
2872.97	-36092.6	-14567.2	7.69363	-2.30716	-0.00736137	2.27229
2872.99	-36092.7	-14567.2	7.65349	-2.26761	-0.00396156	2.22908
2873.01	-36092.8	-14567.1	7.61661	-2.21731	-0.000322357	2.18007
2873.02	-36093	-14567.1	7.57773	-2.15163	-9.29006e-05	2.11678
2873.04	-36093.1	-14567	7.54376	-2.08131	0.00287623	2.05202
2873.06	-36093.2	-14567	7.51075	-2.01711	0.00624033	1.99071
2873.07	-36093.3	-14566.9	7.47537	-1.95976	0.00987785	1.93243
2873.09	-36093.4	-14566.9	7.44195	-1.90968	0.0100324	1.87994
2873.11	-36093.5	-14566.9	7.4086	-1.85362	0.00999195	1.82588
2873.13	-36093.7	-14566.8	7.37667	-1.79	0.01	1.7658
2873.14	-36093.8	-14566.8	7.34667	-1.73333	0.01	1.71351
2873.16	-36093.9	-14566.7	7.32	-1.69	0.01	1.66667
2873.18	-36094	-14566.7	7.2917	-1.64399	0.00989223	1.62162
2873.19	-36094.1	-14566.6	7.26514	-1.60087	0.00645584	1.5805
2873.21	-36094.2	-14566.6	7.23834	-1.56118	0.00310791	1.54367
2873.23	-36094.4	-14566.6	7.2102	-1.53037	-0.000192082	1.51213
2873.24	-36094.5	-14566.5	7.18667	-1.51	0	1.4902
2873.26	-36094.6	-14566.5	7.16485	-1.48827	8.44593e-06	1.46672
2873.28	-36094.7	-14566.4	7.13667	-1.45667	0	1.43791
2873.3	-36094.8	-14566.4	7.11333	-1.42667	0	1.40959
2873.31	-36094.9	-14566.4	7.08667	-1.4	-6.71936e-17	1.38126
2873.33	-36095	-14566.3	7.06191	-1.36808	-3.66532e-08	1.34994
2873.35	-36095.2	-14566.3	7.03875	-1.33454	9.79884e-09	1.31728
2873.36	-36095.3	-14566.2	7.01879	-1.29802	-2.54206e-09	1.28444
2873.38	-36095.4	-14566.2	6.99755	-1.26597	1.26151e-09	1.24864
2873.4	-36095.5	-14566.2	6.9777	-1.22901	-3.37104e-10	1.2149
2873.41	-36095.6	-14566.1	6.95752	-1.1921	8.68835e-11	1.17861
2873.43	-36095.7	-14566.1	6.93639	-1.15369	-3.23467e-11	1.14008
2873.45	-36095.8	-14566	6.91643	-1.11547	8.63962e-12	1.09771
2873.47	-36095.9	-14566	6.89673	-1.05856	-2.2104e-12	1.04328
2873.48	-36096	-14566	6.87924	-0.984891	7.32217e-13	0.973929
2873.5	-36096.1	-14565.9	6.86333	-0.910998	-1.97305e-13	0.906974
2873.52	-36096.3	-14565.9	6.85008	-0.847621	5.68618e-14	0.840823
2873.53	-36096.4	-14565.8	6.836	-0.782214	-4.99215e-14	0.776277
2873.55	-36096.5	-14565.8	6.82268	-0.719806	1.34486e-13	0.712049
2873.57	-36096.6	-14565.7	6.80982	-0.644437	-4.80173e-13	0.642961
2873.59	-36096.7	-14565.7	6.80062	-0.571323	2.1565e-12	0.572844
2873.6	-36096.8	-14565.7	6.7947	-0.511801	-8.12732e-12	0.512194
2873.62	-36096.9	-14565.6	6.78629	-0.45106	2.96473e-11	0.446566
2873.64	-36097	-14565.6	6.77689	-0.371867	-1.28887e-10	0.372748
2873.65	-36097.1	-14565.5	6.77047	-0.291676	4.85182e-10	0.298068
2873.67	-36097.2	-14565.5	6.76499	-0.215839	-1.75356e-09	0.228932
2873.69	-36097.3	-14565.5	6.76157	-0.163432	7.42737e-09	0.172462
2873.7	-36097.5	-14565.4	6.75971	-0.12185	-2.79287e-08	0.132284
2873.72	-36097.6	-14565.4	6.76006	-0.0876476	9.97608e-08	0.0977109
2873.74	-36097.7	-14565.3	6.76	-0.0598335	-4.14005e-07	0.0708522
2873.75	-36097.8	-14565.3	6.75993	-0.0407939	1.55526e-06	0.0511858
2873.77	-36097.9	-14565.3	6.76026	-0.0251532	-5.47175e-06	0.0363379
2873.79	-36098	-14565.2	6.75825	-0.015642	2.23361e-05	0.0259846
2873.81	-36098.1	-14565.2	6.75475	-0.00927956	-8.38379e-05	0.0194644
2873.82	-36098.2	-14565.2	6.75098	-0.00435292	0.000289087	0.0145928
2873.84	-36098.3	-14565.1	6.74986	-0.00122167	-0.00206715	0.0108646
2873.86	-36098.4	-14565.1	6.74974	0.00216647	-0.00510937	0.00775325
2873.87	-36098.5	-14565	6.75214	0.00555983	-0.0114187	0.00421227
2873.89	-36098.6	-14565	6.75567	0.00930468	-0.015612	0.00159784
2873.91	-36098.8	-14565	6.75928	0.0101617	-0.0213302	0.000193143
2873.92	-36098.9	-14564.9	6.76013	0.00996576	-0.0262401	-3.5024e-05
2873.94	-36099	-14564.9	6.75996	0.0100093	-0.0268166	9.47482e-06
2873.96	-36099.1	-14564.8	6.76001	0.00999755	-0.0264451	-2.50533e-06
2873.98	-36099.2	-14564.8	6.76	0.0100005	-0.0290509	4.92735e-07
2873.99	-36099.3	-14564.8	6.76	0.00999987	-0.0355779	-1.32686e-07
2874.01	-36099.4	-14564.7	6.76	0.01	-0.039735	3.50067e-08
2874.03	-36099.5	-14564.7	6.76	0.00999999	-0.0400577	-6.0511e-09
2874.04	-36099.6	-14564.6	6.76	0.01	-0.0399265	1.62386e-09
2874.06	-36099.7	-14564.6	6.76	0.01	-0.0402362	-4.2724e-10
2874.08	-36099.8	-14564.6	6.76	0.01	-0.036783	5.46003e-11
2874.09	-36099.9	-14564.5	6.76	0.01	-0.0367484	-1.46185e-11
2874.11	-36100	-14564.5	6.76	0.01	-0.0334451	3.83252e-12
2874.13	-36100.2	-14564.5	6.76	0.01	-0.0333333	0
2874.15	-36100.2	-14564.4	6.76	0.01	-0.03	1.1693e-22
2874.16	-36100.4	-14564.4	6.76	0.01	-0.03	0
2874.18	-36100.5	-14564.3	6.76	0.01	-0.0264409	-1.66431e-14
2874.2	-36100.6	-14564.3	6.76	0.01	-0.0231105	4.44937e-15
2874.21	-36100.7	-14564.2	6.76	0.01	-0.0199413	-1.15428e-15
2874.23	-36100.8	-14564.2	6.76	0.01	-0.0198084	5.72814e-16
2874.25	-36100.9	-14564.2	6.76	0.01	-0.0162407	-1.53069e-16
2874.26	-36101	-14564.1	6.76	0.01	-0.0128756	3.94513e-17
2874.28	-36101.1	-14564.1	6.76	0.01	-0.00976028	-1.46877e-17
2874.3	-36101.2	-14564.1	6.76	0.01	-0.010066	3.92298e-18
2874.32	-36101.3	-14564	6.76	0.01	-0.00997591	-1.00363e-18
2874.33	-36101.4	-14564	6.76	0.01	-0.0100448	3.32241e-19
2874.35	-36101.5	-14563.9	6.76	0.01	-0.00984968	-8.86922e-20
2874.37	-36101.7	-14563.9	6.76	0.01	-0.0106028	2.24989e-20
2874.38	-36101.8	-14563.9	6.76	0.01	-0.0143628	-6.98502e-21
2874.4	-36101.9	-14563.8	6.76	0.01	-0.0177936	1.86356e-21
2874.42	-36102	-14563.8	6.76	0.01	-0.0202597	-4.68128e-22
2874.43	-36102.1	-14563.8	6.76	0.01	-0.0199226	1.3958e-22
2874.45	-36102.2	-14563.7	6.76	0.01	-0.0200206	-3.72232e-23
2874.47	-36102.3	-14563.7	6.76	0.01	-0.0199949	9.27579e-24
2874.49	-36102.4	-14563.6	6.76	0.01	-0.0200015	-2.82911e-24
2874.5	-36102.5	-14563.6	6.76	0.01	-0.0199996	1.2749e-24
2874.52	-36102.6	-14563.6	6.76	0.01	-0.0200001	-2.202e-24
2874.54	-36102.7	-14563.5	6.76	0.01	-0.02	8.63564e-24
2874.55	-36102.8	-14563.5	6.76	0.01	-0.02	-3.22983e-23
2874.57	-36103	-14563.4	6.76	0.01	-0.0200001	1.15325e-22
2874.59	-36103.1	-14563.4	6.76	0.01	-0.0199996	-4.78584e-22
2874.61	-36103.2	-14563.4	6.76	0.01	-0.0200014	1.79786e-21
2874.62	-36103.3	-14563.3	6.76	0.01	-0.019995	-6.32525e-21
2874.64	-36103.4	-14563.3	6.76	0.01	-0.0200206	2.58202e-20
2874.66	-36103.5	-14563.2	6.76	0.01	-0.0199226	-9.69152e-20
2874.67	-36103.6	-14563.2	6.76	0.01	-0.0202668	3.3418e-19
2874.69	-36103.7	-14563.2	6.76	0.01	-0.0180227	-1.34568e-18
2874.71	-36103.8	-14563.1	6.76001	0.01	-0.0145536	5.04722e-18
2874.72	-36103.9	-14563.1	6.75998	0.01	-0.0107948	-1.69278e-17
2874.74	-36104	-14563.1	6.76008	0.01	-0.00981149	6.73877e-17
2874.76	-36104.2	-14563	6.75969	0.01	-0.0100496	-2.52583e-16
2874.77	-36104.3	-14563	6.76239	0.01	-0.00999063	8.13577e-16
2874.79	-36104.4	-14562.9	6.76586	0.01	-0.00999811	-3.20717e-15
2874.81	-36104.5	-14562.9	6.76946	0.01	-0.010017	1.20141e-14
2874.83	-36104.6	-14562.8	6.7701	0.01	-0.0099464	-3.6292e-14
2874.84	-36104.7	-14562.8	6.76997	0.01	-0.0102101	1.41858e-13
2874.86	-36104.8	-14562.8	6.77001	0.01	-0.00735163	-5.31117e-13
2874.88	-36104.9	-14562.7	6.77	0.01	-0.00376866	1.42659e-12
2874.89	-36105	-14562.7	6.77	0.01	-0.000233632	-5.53508e-12
2874.91	-36105.1	-14562.7	6.77	0.01	6.00399e-05	2.07134e-11
2874.93	-36105.2	-14562.6	6.77	0.01	-7.67056e-06	-4.17395e-11
2874.94	-36105.3	-14562.6	6.77	0.01	2.04453e-06	1.60892e-10
2874.96	-36105.5	-14562.5	6.77	0.01	-5.01771e-07	-6.01828e-10
2874.98	-36105.6	-14562.5	6.77	0.01	0	0
2875	-36105.7	-14562.5	6.77	0.01	2.42263e-16	-4.22814e-18
2875.01	-36105.8	-14562.4	6.77	0.01	0	0
2875.03	-36105.9	-14562.4	6.77	0.01	-8.47697e-06	1.38587e-07
2875.05	-36106	-14562.3	6.77	0.01	3.23422e-05	-5.28614e-07
2875.06	-36106.1	-14562.3	6.77	0.01	-0.000121615	1.97439e-06
2875.08	-36106.2	-14562.3	6.77	0.01	-0.00376407	-1.72231e-05
2875.1	-36106.3	-14562.2	6.77	0.01	-0.00710699	-0.0014603
2875.11	-36106.4	-14562.2	6.77	0.01	-0.0101555	-0.00904883
2875.13	-36106.5	-14562.1	6.77	0.01	-0.00994212	-0.0265302
2875.15	-36106.6	-14562.1	6.77	0.01	-0.0100155	-0.0520366
2875.17	-36106.8	-14562.1	6.77	0.01	-0.00999605	-0.0930515
2875.18	-36106.9	-14562	6.77	0.01	-0.0100013	-0.167165
2875.2	-36107	-14562	6.77	0.01	-0.00999965	-0.282007
2875.22	-36107.1	-14561.9	6.77	0.01	-0.0100001	-0.437101
2875.23	-36107.2	-14561.9	6.77	0.01	-0.00999997	-0.612377
2875.25	-36107.3	-14561.9	6.77	0.01	-0.01	-0.761941
2875.27	-36107.4	-14561.8	6.77	0.01	-0.01	-0.897546
2875.28	-36107.5	-14561.8	6.77	0.01	-0.01	-1.02569
2875.3	-36107.6	-14561.8	6.77	0.01	-0.01	-1.14991
2875.32	-36107.7	-14561.7	6.77	0.01	-0.01	-1.28227
2875.34	-36107.8	-14561.7	6.77	0.01	-0.01	-1.41011
2875.35	-36107.9	-14561.6	6.77	0.01	-0.01	-1.51516
2875.37	-36108.1	-14561.6	6.77	0.01	-0.01	-1.60774
2875.39	-36108.1	-14561.6	6.77	0.01	-0.01	-1.68536
2875.4	-36108.3	-14561.5	6.77	0.01	-0.01	-1.74613
2875.42	-36108.4	-14561.5	6.77	0.01	-0.01	-1.80203
2875.44	-36108.5	-14561.4	6.77	0.01	-0.01	-1.85526
2875.45	-36108.6	-14561.4	6.77	0.01	-0.01	-1.90675
2875.47	-36108.7	-14561.4	6.77	0.01	-0.01	-1.96252
2875.49	-36108.8	-14561.3	6.77	0.01	-0.01	-2.01777
2875.51	-36108.9	-14561.3	6.77	0.01	-0.01	-2.06914
2875.52	-36109	-14561.3	6.77	0.01	-0.01	-2.12191
2875.54	-36109.1	-14561.2	6.77	0.01	-0.01	-2.1726
2875.56	-36109.2	-14561.2	6.77	0.01	-0.01	-2.22095
2875.57	-36109.4	-14561.1	6.77	0.01	-0.01	-2.27167
2875.59	-36109.4	-14561.1	6.77	0.01	-0.01	-2.3201
2875.61	-36109.6	-14561.1	6.77	0.01	-0.01	-2.36363
2875.62	-36109.7	-14561	6.77	0.01	-0.01	-2.40357
2875.64	-36109.8	-14561	6.77	0.01	-0.01	-2.43344
2875.66	-36109.9	-14560.9	6.76998	0.01	-0.01	-2.45516
2875.68	-36110	-14560.9	6.77005	0.01	-0.01	-2.47325
2875.69	-36110.1	-14560.9	6.76979	0.01	-0.01	-2.4871
2875.71	-36110.2	-14560.8	6.77265	0.01	-0.01	-2.49731
2875.73	-36110.3	-14560.8	6.77623	0.01	-0.01	-2.50572
2875.74	-36110.4	-14560.7	6.77977	0.01	-0.01	-2.51141
2875.76	-36110.5	-14560.7	6.78006	0.01	-0.01	-2.51593
2875.78	-36110.6	-14560.7	6.77999	0.01	-0.01	-2.5184
2875.8	-36110.7	-14560.6	6.78	0.01	-0.01	-2.52058
2875.81	-36110.9	-14560.6	6.78	0.01	-0.01	-2.52271
2875.83	-36111	-14560.5	6.78	0.01	-0.01	-2.52614
2875.85	-36111.1	-14560.5	6.78	0.01	-0.01	-2.52832
2875.86	-36111.2	-14560.5	6.78	0.01	-0.01	-2.5305
2875.88	-36111.3	-14560.4	6.78	0.01	-0.01	-2.53647
2875.9	-36111.4	-14560.4	6.78	0.01	-0.01	-2.54883
2875.91	-36111.5	-14560.3	6.78	0.01	-0.01	-2.56649
2875.93	-36111.6	-14560.3	6.78	0.01	-0.01	-2.58465
2875.95	-36111.7	-14560.3	6.78	0.01	-0.01	-2.59712
2875.96	-36111.8	-14560.2	6.78	0.01	-0.01	-2.60672
2875.98	-36111.9	-14560.2	6.78	0.01	-0.01	-2.61622
2876	-36112	-14560.2	6.78	0.01	-0.01	-2.62711
2876.02	-36112.2	-14560.1	6.78	0.01	-0.01	-2.63673
2876.03	-36112.3	-14560.1	6.78	0.00999994	-0.01	-2.64376
2876.05	-36112.4	-14560	6.78	0.0100002	-0.01	-2.64477
2876.07	-36112.5	-14560	6.78	0.00999918	-0.01	-2.64345
2876.08	-36112.6	-14560	6.78	0.0100039	-0.01	-2.64512
2876.1	-36112.7	-14559.9	6.78	0.00990052	-0.01	-2.65514
2876.12	-36112.8	-14559.9	6.78001	0.00296329	-0.01	-2.6701
2876.13	-36112.9	-14559.8	6.77994	-0.0191103	-0.01	-2.68163
2876.15	-36113	-14559.8	6.78024	-0.0457007	-0.01	-2.68119
2876.17	-36113.2	-14559.8	6.77896	-0.083897	-0.01	-2.66056
2876.19	-36113.2	-14559.7	6.77543	-0.159197	-0.01	-2.60461
2876.2	-36113.4	-14559.7	6.77089	-0.287809	-0.01	-2.5082
2876.22	-36113.5	-14559.7	6.76384	-0.466999	-0.01	-2.37317
2876.24	-36113.6	-14559.6	6.75582	-0.651087	-0.01	-2.2305
2876.25	-36113.7	-14559.6	6.74387	-0.802246	-0.01	-2.11494
2876.27	-36113.8	-14559.5	6.73047	-0.930328	-0.01	-2.01589
2876.29	-36113.9	-14559.5	6.71308	-1.05482	-0.01	-1.92568
2876.3	-36114	-14559.5	6.69308	-1.18372	-0.01	-1.83347
2876.32	-36114.1	-14559.4	6.67038	-1.32646	-0.01	-1.72705
2876.34	-36114.2	-14559.4	6.64634	-1.45537	-0.01	-1.62287
2876.36	-36114.3	-14559.3	6.62134	-1.55802	-0.01	-1.53459
2876.37	-36114.4	-14559.3	6.5936	-1.65054	-0.01	-1.46067
2876.39	-36114.5	-14559.3	6.5636	-1.72517	-0.01	-1.40603
2876.41	-36114.6	-14559.2	6.53637	-1.78392	-0.01	-1.36692
2876.42	-36114.7	-14559.2	6.50615	-1.83776	-0.01	-1.32876
2876.44	-36114.8	-14559.2	6.47552	-1.89113	-0.01	-1.28887
2876.46	-36115	-14559.1	6.44359	-1.9436	-0.01	-1.24507
2876.47	-36115.1	-14559.1	6.40818	-2.00271	-0.01	-1.19569
2876.49	-36115.1	-14559.1	6.3746	-2.05781	-0.01	-1.14867
2876.51	-36115.3	-14559	6.339	-2.11065	-0.01	-1.1058
2876.53	-36115.4	-14559	6.30011	-2.16415	-0.01	-1.06374
2876.54	-36115.4	-14558.9	6.26303	-2.21468	-0.01	-1.0259
2876.56	-36115.6	-14558.9	6.22661	-2.26417	-0.01	-0.99017
2876.58	-36115.7	-14558.9	6.18803	-2.31734	-0.01	-0.952206
2876.59	-36115.7	-14558.8	6.14795	-2.36458	-0.01	-0.914952
2876.61	-36115.9	-14558.8	6.10841	-2.41138	-0.01	-0.878934
2876.63	-36116	-14558.8	6.06261	-2.45138	-0.01	-0.844882
2876.64	-36116	-14558.7	6.02227	-2.47869	-0.01	-0.820366
2876.66	-36116.2	-14558.7	5.98243	-2.49889	-0.01	-0.801689
2876.68	-36116.2	-14558.7	5.94	-2.51667	-0.01	-0.784314
2876.7	-36116.3	-14558.6	5.89667	-2.53	-0.01	-0.767974
2876.71	-36116.4	-14558.6	5.85333	-2.54	-0.01	-0.753813
2876.73	-36116.5	-14558.6	5.80735	-2.54708	-0.00999996	-0.740042
2876.75	-36116.6	-14558.5	5.76417	-2.55361	-0.0100002	-0.729132
2876.76	-36116.7	-14558.5	5.72066	-2.55688	-0.00999944	-0.713498
2876.78	-36116.8	-14558.5	5.67474	-2.56013	-0.0100044	-0.690777
2876.8	-36116.9	-14558.4	5.63161	-2.56018	-0.00998321	-0.66078
2876.82	-36117	-14558.4	5.58825	-2.56378	-0.0100626	-0.627717
2876.83	-36117.1	-14558.4	5.54608	-2.56736	-0.00961973	-0.593466
2876.85	-36117.1	-14558.3	5.50651	-2.57017	-0.00605403	-0.565011
2876.87	-36117.2	-14558.3	5.46549	-2.57012	-0.00263419	-0.535342
2876.88	-36117.3	-14558.3	5.41945	-2.57558	0.000280147	-0.491375
2876.9	-36117.4	-14558.2	5.37666	-2.59094	-7.47856e-05	-0.426978
2876.92	-36117.5	-14558.2	5.33271	-2.61189	1.89712e-05	-0.335471
2876.93	-36117.6	-14558.2	5.28621	-2.63165	-5.8898e-06	-0.230399
2876.95	-36117.7	-14558.1	5.23984	-2.64209	1.57136e-06	-0.136959
2876.97	-36117.8	-14558.1	5.19201	-2.64949	-3.94727e-07	-0.0495526
2876.98	-36117.8	-14558.1	5.14404	-2.66008	1.17692e-07	0.0366813
2877	-36117.9	-14558.1	5.10174	-2.6714	-3.13789e-08	0.118775
2877.02	-36118	-14558	5.05711	-2.68319	7.79249e-09	0.203497
2877.04	-36118.1	-14558	5.01183	-2.68862	-2.25989e-09	0.293436
2877.05	-36118.2	-14558	4.96907	-2.68928	6.0208e-10	0.386849
2877.07	-36118.2	-14557.9	4.92462	-2.68465	-1.47494e-10	0.500339
2877.09	-36118.3	-14557.9	4.87796	-2.68465	4.19228e-11	0.625063
2877.1	-36118.4	-14557.9	4.83166	-2.69883	-1.11597e-11	0.749367
2877.12	-36118.5	-14557.9	4.78335	-2.72965	2.6891e-12	0.882665
2877.14	-36118.5	-14557.8	4.73493	-2.76371	-7.52831e-13	1.01794
2877.15	-36118.6	-14557.8	4.68901	-2.78929	2.00209e-13	1.14603
2877.17	-36118.7	-14557.8	4.64039	-2.81279	-4.7268e-14	1.2767
2877.19	-36118.8	-14557.8	4.5922	-2.83897	1.30783e-14	1.3967
2877.21	-36118.8	-14557.7	4.54629	-2.86559	-3.47422e-15	1.49875
2877.22	-36118.9	-14557.7	4.49737	-2.89314	7.99156e-16	1.5979
2877.24	-36119	-14557.7	4.4498	-2.92253	-2.19074e-16	1.69587
2877.26	-36119.1	-14557.7	4.40147	-2.95419	5.81213e-17	1.7995
2877.27	-36119.1	-14557.6	4.34919	-2.99177	-1.29155e-17	1.91815
2877.29	-36119.2	-14557.6	4.29521	-3.02954	3.51451e-18	2.02984
2877.31	-36119.3	-14557.6	4.24527	-3.06412	-9.31e-19	2.12245
2877.32	-36119.3	-14557.6	4.18976	-3.09193	1.9711e-19	2.20222
2877.34	-36119.4	-14557.5	4.13834	-3.1073	-5.33228e-20	2.26732
2877.36	-36119.5	-14557.5	4.08608	-3.11989	1.40996e-20	2.32549
2877.38	-36119.5	-14557.5	4.03269	-3.13638	-2.77304e-21	2.38951
2877.39	-36119.6	-14557.5	3.97936	-3.15928	7.46733e-22	2.45182
2877.41	-36119.7	-14557.4	3.92634	-3.17997	-1.97012e-22	2.52008
2877.43	-36119.7	-14557.4	3.86994	-3.19824	3.40547e-23	2.60466
2877.44	-36119.8	-14557.4	3.81608	-3.20913	-9.13881e-24	2.69898
2877.46	-36119.9	-14557.4	3.76338	-3.21587	2.40444e-24	2.79547
2877.48	-36119.9	-14557.4	3.70343	-3.22294	-3.07282e-25	2.89713
2877.49	-36120	-14557.3	3.6497	-3.22952	8.22704e-26	2.99621
2877.51	-36120	-14557.3	3.5966	-3.23939	-2.15688e-26	3.10612
2877.53	-36120.1	-14557.3	3.54	-3.25	0	3.23529
2877.55	-36120.1	-14557.3	3.48667	-3.26333	0	3.35948
2877.56	-36120.2	-14557.2	3.43333	-3.27667	1.71704e-37	3.47168
2877.58	-36120.2	-14557.2	3.37663	-3.29073	9.36649e-29	3.5692
2877.6	-36120.3	-14557.2	3.32005	-3.30047	-2.50403e-29	3.63739
2877.61	-36120.4	-14557.2	3.26316	-3.30694	6.49609e-30	3.68777
2877.63	-36120.4	-14557.2	3.20333	-3.31036	-3.22371e-30	3.72479
2877.65	-36120.4	-14557.2	3.15055	-3.31378	8.61448e-31	3.74975
2877.66	-36120.5	-14557.1	3.0968	-3.31686	-2.22026e-31	3.7677
2877.68	-36120.6	-14557.1	3.03991	-3.31637	8.26599e-32	3.78053
2877.7	-36120.6	-14557.1	2.9835	-3.3122	-2.20779e-32	3.78608
2877.72	-36120.6	-14557.1	2.92606	-3.30593	5.64827e-33	3.78742
2877.73	-36120.7	-14557.1	2.86682	-3.30195	-1.8698e-33	3.78467
2877.75	-36120.7	-14557.1	2.8144	-3.29552	4.99146e-34	3.77909
2877.77	-36120.8	-14557	2.76025	-3.28635	-1.2662e-34	3.76477
2877.78	-36120.8	-14557	2.70303	-3.26175	3.93105e-35	3.74001
2877.8	-36120.9	-14557	2.64768	-3.23036	-1.04876e-35	3.70839
2877.82	-36120.9	-14557	2.59322	-3.19684	2.63369e-36	3.67515
2877.84	-36121	-14557	2.53881	-3.16704	-7.8166e-37	3.64292
2877.85	-36121	-14557	2.48715	-3.13989	1.94119e-37	3.61351
2877.87	-36121	-14556.9	2.43095	-3.11321	-5.63175e-38	3.581
2877.89	-36121.1	-14556.9	2.37794	-3.08032	1.50841e-38	3.54035
2877.9	-36121.1	-14556.9	2.32578	-3.02452	-4.01869e-39	3.48242
2877.92	-36121.2	-14556.9	2.27612	-2.94211	9.84473e-40	3.40175
2877.94	-36121.2	-14556.9	2.22769	-2.84565	-2.79822e-40	3.31101
2877.95	-36121.2	-14556.9	2.1818	-2.7633	7.44875e-41	3.22666
2877.97	-36121.3	-14556.9	2.13307	-2.68653	-1.79489e-41	3.14408
2877.99	-36121.3	-14556.9	2.08652	-2.61114	5.02491e-42	3.06393
2878	-36121.3	-14556.8	2.04383	-2.53596	-1.33633e-42	2.98932
2878.02	-36121.4	-14556.8	2.00064	-2.46142	3.15498e-43	2.90862
2878.04	-36121.4	-14556.8	1.95928	-2.37891	-8.72934e-44	2.82062
2878.06	-36121.4	-14556.8	1.92192	-2.28082	2.31883e-44	2.72094
2878.07	-36121.5	-14556.8	1.88343	-2.15454	-5.33055e-45	2.59919
2878.09	-36121.5	-14556.8	1.84825	-2.02747	1.4479e-45	2.47647
2878.11	-36121.5	-14556.8	1.81383	-1.91224	-3.21763e-46	2.35735
2878.12	-36121.5	-14556.8	1.77944	-1.80889	8.76232e-47	2.2483
2878.14	-36121.6	-14556.8	1.74846	-1.70784	-2.34594e-47	2.14343
2878.16	-36121.6	-14556.7	1.72092	-1.59968	6.21443e-48	2.03725
2878.17	-36121.6	-14556.7	1.6957	-1.48771	-1.31571e-48	1.92846
2878.19	-36121.6	-14556.7	1.67206	-1.39525	3.5593e-49	1.83411
2878.21	-36121.7	-14556.7	1.64902	-1.31991	-9.41148e-50	1.75619
2878.23	-36121.7	-14556.7	1.62419	-1.25158	1.851e-50	1.68085
2878.24	-36121.7	-14556.7	1.60314	-1.18567	-4.98442e-51	1.6079
2878.26	-36121.8	-14556.7	1.58632	-1.10889	1.31495e-51	1.52921
2878.28	-36121.8	-14556.7	1.5687	-1.01692	-2.27031e-52	1.44225
2878.29	-36121.8	-14556.7	1.55204	-0.941101	5.99013e-53	1.36654
2878.31	-36121.8	-14556.7	1.53428	-0.879807	-7.65524e-54	1.30086
2878.33	-36121.8	-14556.7	1.52074	-0.832609	2.04958e-54	1.24797
2878.34	-36121.9	-14556.7	1.50748	-0.78623	-5.37339e-55	1.19903
2878.36	-36121.9	-14556.6	1.49333	-0.736667	0	1.14815
2878.38	-36121.9	-14556.6	1.48	-0.693333	0	1.10131
2878.4	-36121.9	-14556.6	1.47	-0.65	4.27791e-66	1.05556
2878.41	-36122	-14556.6	1.45935	-0.603337	2.33383e-57	0.997362
2878.43	-36122	-14556.6	1.44953	-0.531797	-6.25244e-58	0.926683
2878.45	-36122	-14556.6	1.44293	-0.441035	1.67151e-58	0.838852
2878.46	-36122	-14556.6	1.43638	-0.344388	-4.33563e-59	0.744753
2878.48	-36122.1	-14556.6	1.43291	-0.253024	2.14621e-59	0.645636
2878.5	-36122.1	-14556.6	1.42983	-0.161536	-5.53154e-60	0.548637
2878.51	-36122.1	-14556.6	1.43009	-0.0490206	2.05939e-60	0.43503
2878.53	-36122.1	-14556.5	1.42987	0.0707599	-5.5005e-61	0.320654
2878.55	-36122.2	-14556.5	1.43045	0.187625	1.40723e-61	0.205276
2878.57	-36122.2	-14556.5	1.43406	0.295285	-4.65964e-62	0.100931
2878.58	-36122.2	-14556.5	1.43801	0.368888	1.24821e-62	0.022722
2878.6	-36122.2	-14556.5	1.44482	0.42471	-3.33206e-63	-0.0362535
2878.62	-36122.2	-14556.5	1.4522	0.465888	8.45038e-64	-0.0801727
2878.63	-36122.3	-14556.5	1.46323	0.497144	-2.61307e-64	-0.112847
2878.65	-36122.3	-14556.5	1.47227	0.515263	6.56404e-65	-0.136078
2878.67	-36122.3	-14556.5	1.47907	0.531953	-1.95714e-65	-0.155521
2878.68	-36122.3	-14556.5	1.48544	0.543835	5.21808e-66	-0.170482
2878.7	-36122.4	-14556.5	1.49347	0.552849	-1.29584e-66	-0.182688
2878.72	-36122.4	-14556.5	1.50428	0.558556	3.75804e-67	-0.191555
2878.74	-36122.4	-14556.5	1.51402	0.560145	-1.00122e-67	-0.196998
2878.75	-36122.4	-14556.4	1.52437	0.560178	2.45272e-68	-0.200562
2878.77	-36122.5	-14556.4	1.53479	0.558697	-6.97148e-69	-0.20178
2878.79	-36122.5	-14556.4	1.54462	0.555126	1.85578e-69	-0.201
2878.8	-36122.5	-14556.4	1.55502	0.551379	-4.47179e-70	-0.20025
2878.82	-36122.5	-14556.4	1.56529	0.549978	1.25191e-70	-0.201016
2878.84	-36122.6	-14556.4	1.57552	0.548586	-3.32933e-71	-0.201716
2878.86	-36122.6	-14556.4	1.58396	0.544713	7.86033e-72	-0.200983
2878.87	-36122.6	-14556.4	1.59066	0.541369	-2.17484e-72	-0.199684
2878.89	-36122.6	-14556.4	1.5969	0.538063	5.77738e-73	-0.199273
2878.91	-36122.7	-14556.4	1.60606	0.534575	-1.32894e-73	-0.199376
2878.92	-36122.7	-14556.4	1.61659	0.53118	3.64304e-74	-0.199287
2878.94	-36122.7	-14556.3	1.62637	0.527774	-9.66517e-75	-0.199556
2878.96	-36122.7	-14556.3	1.63691	0.524691	2.14776e-75	-0.19794
2878.97	-36122.8	-14556.3	1.64703	0.518509	-5.84439e-76	-0.19564
2878.99	-36122.8	-14556.3	1.65729	0.514128	1.54819e-76	-0.193279
2879.01	-36122.8	-14556.3	1.66512	0.510872	-3.2778e-77	-0.192722
2879.02	-36122.9	-14556.3	1.67184	0.507425	8.86721e-78	-0.192839
2879.04	-36122.9	-14556.3	1.67812	0.504137	-2.34466e-78	-0.192788
2879.06	-36122.9	-14556.3	1.68806	0.500638	4.61137e-79	-0.192862
2879.08	-36122.9	-14556.3	1.69823	0.497165	-1.24177e-79	-0.192007
2879.09	-36123	-14556.3	1.70841	0.494231	3.2762e-80	-0.189978
2879.11	-36123	-14556.3	1.71589	0.487397	-5.66356e-81	-0.187582
2879.13	-36123	-14556.2	1.72259	0.483637	1.52169e-81	-0.186367
2879.14	-36123	-14556.2	1.72902	0.480412	-4.07204e-82	-0.185367
2879.16	-36123.1	-14556.2	1.7389	0.477067	1.07127e-82	-0.183298
2879.18	-36123.1	-14556.2	1.74629	0.473535	-1.36714e-83	-0.180943
2879.19	-36123.1	-14556.2	1.75294	0.470209	3.58692e-84	-0.179749
2879.21	-36123.2	-14556.2	1.76	0.466667	0	-0.179739
2879.23	-36123.2	-14556.2	1.77	0.463333	0	-0.17756
2879.25	-36123.2	-14556.2	1.78	0.456667	-2.85549e-95	-0.174292
2879.26	-36123.2	-14556.2	1.78706	0.45316	-1.55766e-86	-0.170883
2879.28	-36123.3	-14556.1	1.79368	0.4498	4.16424e-87	-0.169932
2879.3	-36123.3	-14556.1	1.80056	0.446464	-1.08031e-87	-0.169905
2879.31	-36123.3	-14556.1	1.81103	0.442926	5.36107e-88	-0.168646
2879.33	-36123.4	-14556.1	1.81738	0.439616	-1.4326e-88	-0.166311
2879.35	-36123.4	-14556.1	1.82417	0.436255	3.69231e-89	-0.163056
2879.36	-36123.4	-14556.1	1.83121	0.432726	-1.37464e-89	-0.16093
2879.38	-36123.4	-14556.1	1.83782	0.429424	3.67159e-90	-0.160106
2879.4	-36123.5	-14556.1	1.84457	0.426045	-9.39314e-91	-0.160032
2879.42	-36123.5	-14556.1	1.8516	0.422538	3.1095e-91	-0.158617
2879.43	-36123.5	-14556.1	1.85825	0.419187	-8.30085e-92	-0.15618
2879.45	-36123.6	-14556	1.86482	0.416005	2.10571e-92	-0.152735
2879.47	-36123.6	-14556	1.87288	0.411461	-6.5374e-93	-0.149526
2879.48	-36123.6	-14556	1.88227	0.40536	1.74414e-93	-0.147762
2879.5	-36123.6	-14556	1.88865	0.402383	-4.38129e-94	-0.146772
2879.52	-36123.7	-14556	1.89578	0.398771	1.30633e-94	-0.14536
2879.53	-36123.7	-14556	1.90223	0.395518	-3.48291e-95	-0.142664
2879.55	-36123.7	-14556	1.90941	0.39209	8.64929e-96	-0.139558
2879.57	-36123.8	-14556	1.91482	0.38858	-2.50837e-96	-0.137746
2879.59	-36123.8	-14556	1.91901	0.385396	6.68281e-97	-0.137168
2879.6	-36123.8	-14555.9	1.92633	0.381595	-1.63711e-97	-0.137333
2879.62	-36123.9	-14555.9	1.93317	0.379946	4.65324e-98	-0.136878
2879.64	-36123.9	-14555.9	1.93975	0.378803	-1.23867e-98	-0.13533
2879.65	-36123.9	-14555.9	1.94669	0.374917	2.98478e-99	-0.132351
2879.67	-36124	-14555.9	1.95348	0.371566	-8.35607e-100	-0.129383
2879.69	-36124	-14555.9	1.96052	0.368257	2.22222e-100	-0.127803
2879.7	-36124	-14555.9	1.96518	0.36479	-5.24652e-101	-0.127458
2879.72	-36124.1	-14555.9	1.97031	0.361355	1.45163e-101	-0.126967
2879.74	-36124.1	-14555.9	1.97731	0.358041	-3.85622e-102	-0.125238
2879.76	-36124.1	-14555.8	1.98407	0.354669	8.87025e-103	-0.122221
2879.77	-36124.2	-14555.8	1.99139	0.350794	-2.43162e-103	-0.118938
2879.79	-36124.2	-14555.8	1.99535	0.350126	6.45119e-104	-0.121477
2879.81	-36124.2	-14555.8	2.00105	0.347887	-1.43356e-104	-0.137677
2879.82	-36124.2	-14555.8	2.00816	0.344338	3.90095e-105	-0.172394
2879.84	-36124.3	-14555.8	2.01454	0.340647	-1.03337e-105	-0.217786
2879.86	-36124.3	-14555.8	2.022	0.340101	2.18783e-106	-0.266711
2879.88	-36124.3	-14555.8	2.0257	0.337618	-5.91858e-107	-0.311128
2879.89	-36124.4	-14555.8	2.03192	0.33409	1.56499e-107	-0.358225
2879.91	-36124.4	-14555.7	2.0359	0.330633	-3.07794e-108	-0.420685
2879.93	-36124.4	-14555.7	2.04233	0.327221	8.28839e-109	-0.48433
2879.94	-36124.5	-14555.7	2.04588	0.324013	-2.18674e-109	-0.537473
2879.96	-36124.5	-14555.7	2.05262	0.320219	3.77991e-110	-0.579805
2879.98	-36124.5	-14555.7	2.05622	0.320087	-1.01436e-110	-0.608356
2879.99	-36124.6	-14555.7	2.06243	0.31715	2.66882e-111	-0.629704
2880.01	-36124.6	-14555.7	2.06961	0.313528	-3.41068e-112	-0.644243
2880.03	-36124.6	-14555.7	2.07625	0.310197	9.13163e-113	-0.652218
2880.05	-36124.7	-14555.7	2.08306	0.306862	-2.39403e-113	-0.655591
2880.06	-36124.7	-14555.6	2.08667	0.303333	0	-0.660131
2880.08	-36124.7	-14555.6	2.09333	0.3	-7.30407e-124	-0.669935
2880.1	-36124.8	-14555.6	2.09667	0.3	0	-0.690632
2880.11	-36124.8	-14555.6	2.10363	0.296441	1.03964e-115	-0.722032
2880.13	-36124.8	-14555.6	2.10696	0.29312	-2.77936e-116	-0.75575
2880.15	-36124.9	-14555.6	2.11366	0.289904	7.21035e-117	-0.788472
2880.16	-36124.9	-14555.6	2.11701	0.290104	-3.57816e-117	-0.82331
2880.18	-36124.9	-14555.5	2.12042	0.289755	9.56166e-118	-0.8596
2880.2	-36125	-14555.5	2.12366	0.286233	-2.46438e-118	-0.901981
2880.21	-36125	-14555.5	2.12778	0.282654	9.17486e-119	-0.950874
2880.23	-36125	-14555.5	2.13404	0.279764	-2.45055e-119	-1.00038
2880.25	-36125.1	-14555.5	2.13777	0.280152	6.26931e-120	-1.05606
2880.27	-36125.1	-14555.5	2.14433	0.279441	-2.07539e-120	-1.11482
2880.28	-36125.1	-14555.5	2.14806	0.275866	5.54028e-121	-1.1673
2880.3	-36125.2	-14555.5	2.1543	0.272389	-1.40543e-121	-1.21331
2880.32	-36125.2	-14555.5	2.1585	0.269706	4.36329e-122	-1.25551
2880.33	-36125.2	-14555.4	2.16444	0.270036	-1.1641e-122	-1.29158
2880.35	-36125.3	-14555.4	2.16856	0.270148	2.92423e-123	-1.3299
2880.37	-36125.3	-14555.4	2.17496	0.269101	-8.7189e-124	-1.36986
2880.38	-36125.4	-14555.4	2.17769	0.265482	2.32461e-124	-1.40525
2880.4	-36125.4	-14555.4	2.18135	0.261908	-5.77284e-125	-1.43643
2880.42	-36125.4	-14555.4	2.18441	0.259698	1.67418e-125	-1.46117
2880.44	-36125.5	-14555.4	2.18942	0.260022	-4.46034e-126	-1.47761
2880.45	-36125.5	-14555.4	2.19483	0.260207	1.09266e-126	-1.48923
2880.47	-36125.5	-14555.3	2.19971	0.258693	-3.10574e-127	-1.49901
2880.49	-36125.6	-14555.3	2.20525	0.255112	8.26735e-128	-1.50996
2880.5	-36125.6	-14555.3	2.20822	0.251437	-1.99215e-128	-1.52515
2880.52	-36125.6	-14555.3	2.21192	0.249733	5.57713e-129	-1.54437
2880.54	-36125.7	-14555.3	2.21469	0.250002	-1.48319e-129	-1.5664
2880.55	-36125.7	-14555.3	2.22045	0.250245	3.50171e-130	-1.58954
2880.57	-36125.7	-14555.3	2.22564	0.248254	-9.68871e-131	-1.60742
2880.59	-36125.8	-14555.3	2.22849	0.24474	2.57378e-131	-1.61709
2880.61	-36125.8	-14555.2	2.2322	0.241002	-5.92032e-132	-1.62375
2880.62	-36125.8	-14555.2	2.23515	0.239769	1.62295e-132	-1.63217
2880.64	-36125.9	-14555.2	2.24104	0.24008	-4.30575e-133	-1.64539
2880.66	-36125.9	-14555.2	2.24584	0.239919	9.56809e-134	-1.66356
2880.67	-36125.9	-14555.2	2.24896	0.240274	-2.60363e-134	-1.67939
2880.69	-36126	-14555.2	2.25244	0.237815	6.89705e-135	-1.69069
2880.71	-36126	-14555.2	2.25554	0.234186	-1.46023e-135	-1.7031
2880.72	-36126.1	-14555.2	2.26189	0.230545	3.95027e-136	-1.7235
2880.74	-36126.1	-14555.1	2.26603	0.229832	-1.04453e-136	-1.75421
2880.76	-36126.1	-14555.1	2.26935	0.23014	2.05433e-137	-1.79018
2880.78	-36126.2	-14555.1	2.27277	0.229546	-5.53196e-138	-1.82064
2880.79	-36126.2	-14555.1	2.27606	0.231676	1.45951e-138	-1.83641
2880.81	-36126.2	-14555.1	2.27959	0.207639	-2.52284e-139	-1.83766
2880.83	-36126.3	-14555.1	2.28296	0.166128	6.77023e-140	-1.82078
2880.84	-36126.3	-14555.1	2.28621	0.106962	-1.78126e-140	-1.79627
2880.86	-36126.3	-14555.1	2.28989	0.0558287	2.27641e-141	-1.7665
2880.88	-36126.4	-14555	2.29001	0.0158387	-6.09477e-142	-1.73517
2880.89	-36126.4	-14555	2.29009	-0.0361799	1.59786e-142	-1.69266
2880.91	-36126.4	-14555	2.28667	-0.11	0	-1.6329
2880.93	-36126.5	-14555	2.28333	-0.183333	4.87483e-153	-1.57625
2880.95	-36126.5	-14555	2.28	-0.24	0	-1.53377
2880.96	-36126.6	-14555	2.27649	-0.278626	-6.9389e-145	-1.50757
2880.98	-36126.6	-14554.9	2.27304	-0.308209	1.85504e-145	-1.49272
2881	-36126.6	-14554.9	2.26623	-0.331212	-4.81244e-146	-1.48082
2881.01	-36126.7	-14554.9	2.25922	-0.348198	2.38819e-146	-1.47061
2881.03	-36126.7	-14554.9	2.25248	-0.357628	-6.38179e-147	-1.4634
2881.05	-36126.7	-14554.9	2.24617	-0.363702	1.64481e-147	-1.45775
2881.07	-36126.8	-14554.9	2.24237	-0.368292	-6.12362e-148	-1.44794
2881.08	-36126.8	-14554.9	2.23557	-0.382741	1.63558e-148	-1.43197
2881.1	-36126.9	-14554.9	2.22827	-0.405751	-4.18436e-149	-1.40238
2881.12	-36126.9	-14554.9	2.21805	-0.446428	1.38519e-149	-1.36257
2881.13	-36126.9	-14554.8	2.21185	-0.48569	-3.69778e-150	-1.32065
2881.15	-36127	-14554.8	2.20513	-0.521026	9.38031e-151	-1.28127
2881.17	-36127	-14554.8	2.19724	-0.553212	-2.91221e-151	-1.23938
2881.18	-36127	-14554.8	2.18722	-0.592731	7.76961e-152	-1.19552
2881.2	-36127.1	-14554.8	2.17613	-0.641901	-1.95173e-152	-1.1421
2881.22	-36127.1	-14554.8	2.16177	-0.695839	5.8193e-153	-1.08301
2881.23	-36127.1	-14554.8	2.14875	-0.747779	-1.55153e-153	-1.02462
2881.25	-36127.2	-14554.8	2.13496	-0.806591	3.853e-154	-0.960117
2881.27	-36127.2	-14554.7	2.12129	-0.871373	-1.1174e-154	-0.893616
2881.29	-36127.2	-14554.7	2.10687	-0.925596	2.97699e-155	-0.833442
2881.3	-36127.3	-14554.7	2.08931	-0.976797	-7.29283e-156	-0.778047
2881.32	-36127.3	-14554.7	2.07206	-1.01799	2.07288e-156	-0.72867
2881.34	-36127.3	-14554.7	2.05555	-1.05335	-5.51792e-157	-0.685839
2881.35	-36127.4	-14554.7	2.03858	-1.09277	1.32963e-157	-0.640005
2881.37	-36127.4	-14554.7	2.01954	-1.13681	-3.72238e-158	-0.593998
2881.39	-36127.4	-14554.7	1.9995	-1.17674	9.89932e-159	-0.552357
2881.4	-36127.5	-14554.6	1.97876	-1.21123	-2.33717e-159	-0.514024
2881.42	-36127.5	-14554.6	1.95809	-1.23627	6.46659e-160	-0.482726
2881.44	-36127.5	-14554.6	1.93839	-1.2521	-1.71783e-160	-0.461345
2881.46	-36127.6	-14554.6	1.9175	-1.26069	3.95143e-161	-0.443986
2881.47	-36127.6	-14554.6	1.89684	-1.27133	-1.08321e-161	-0.426995
2881.49	-36127.6	-14554.6	1.87753	-1.28691	2.87381e-162	-0.406045
2881.51	-36127.6	-14554.6	1.85409	-1.30711	-6.38608e-163	-0.376052
2881.52	-36127.7	-14554.6	1.83002	-1.32703	1.73775e-163	-0.339561
2881.54	-36127.7	-14554.6	1.80705	-1.35181	-4.60334e-164	-0.288189
2881.56	-36127.7	-14554.6	1.78246	-1.37811	9.74618e-165	-0.255972
2881.57	-36127.8	-14554.5	1.7587	-1.3968	-2.63686e-165	-0.0413476
2881.59	-36127.8	-14554.5	1.7357	-1.40807	6.98322e-166	0.372796
2881.61	-36127.8	-14554.5	1.71084	-1.41542	-1.40638e-166	1.05082
2881.63	-36127.9	-14554.5	1.68879	-1.42388	5.8247e-167	1.4414
2881.64	-36127.9	-14554.5	1.66303	-1.43876	-3.90268e-167	1.52644
2881.66	-36127.9	-14554.5	1.63755	-1.45966	7.98376e-167	1.34061
2881.68	-36127.9	-14554.5	1.61401	-1.47766	-3.02424e-166	1.19122
2881.69	-36128	-14554.5	1.59114	-1.48829	1.12979e-165	1.16415
2881.71	-36128	-14554.5	1.56336	-1.50109	-3.03416e-165	1.25185
2881.73	-36128	-14554.5	1.53639	-1.5263	1.17723e-164	1.40678
2881.74	-36128	-14554.4	1.50992	-1.56176	-4.40542e-164	1.58368
2881.76	-36128.1	-14554.4	1.48164	-1.6045	8.87734e-164	1.74708
2881.78	-36128.1	-14554.4	1.45489	-1.63207	-3.42193e-163	1.842
2881.8	-36128.1	-14554.4	1.42823	-1.65224	1.27999e-162	1.87041
2881.81	-36128.1	-14554.4	1.4016	-1.67192	-4.77778e-162	1.84885
2881.83	-36128.1	-14554.4	1.37333	-1.7	0	1.79739
2881.85	-36128.2	-14554.4	1.34333	-1.72667	-3.35611e-170	1.74074
2881.86	-36128.2	-14554.4	1.31333	-1.74667	0	1.68845
2881.88	-36128.2	-14554.4	1.28149	-1.76069	1.10003e-159	1.6521
2881.9	-36128.2	-14554.4	1.25165	-1.77049	-4.19273e-159	1.63929
2881.91	-36128.3	-14554.4	1.22324	-1.77734	3.28536e-158	1.64661
2881.93	-36128.3	-14554.4	1.1931	-1.78454	-1.24881e-157	1.66881
2881.95	-36128.3	-14554.3	1.1632	-1.7985	4.66671e-157	1.70139
2881.97	-36128.3	-14554.3	1.13293	-1.81552	-1.7369e-156	1.73851
2881.98	-36128.3	-14554.3	1.10142	-1.83234	1.00474e-155	1.77067
2882	-36128.3	-14554.3	1.07063	-1.84138	-3.78518e-155	1.79166
2882.02	-36128.4	-14554.3	1.03573	-1.84786	1.92648e-154	1.80401
2882.03	-36128.4	-14554.3	1.00647	-1.85014	-7.28617e-154	1.81058
2882.05	-36128.4	-14554.3	0.976028	-1.8501	2.69337e-153	1.81456
2882.07	-36128.4	-14554.3	0.943421	-1.84924	-1.27215e-152	1.81801
2882.09	-36128.4	-14554.3	0.911016	-1.84587	4.80235e-152	1.82102
2882.1	-36128.4	-14554.3	0.880701	-1.84131	-1.76482e-151	1.82293
2882.12	-36128.5	-14554.3	0.849399	-1.83534	7.94189e-151	1.8234
2882.14	-36128.5	-14554.3	0.818515	-1.83113	-2.9935e-150	1.82161
2882.15	-36128.5	-14554.3	0.785118	-1.82526	1.09199e-149	1.81712
2882.17	-36128.5	-14554.3	0.754165	-1.82095	-4.74729e-149	1.80886
2882.19	-36128.5	-14554.3	0.724506	-1.81386	1.78707e-148	1.79827
2882.2	-36128.5	-14554.3	0.693564	-1.80711	-6.45885e-148	1.78481
2882.22	-36128.5	-14554.3	0.662311	-1.80013	2.73572e-147	1.76985
2882.24	-36128.5	-14554.3	0.63276	-1.79358	-1.02869e-146	1.75616
2882.25	-36128.5	-14554.3	0.60175	-1.78667	3.67448e-146	1.74419
2882.27	-36128.6	-14554.3	0.570206	-1.77975	-1.5249e-145	1.73535
2882.29	-36128.6	-14554.3	0.542817	-1.77319	5.72848e-145	1.72857
2882.31	-36128.6	-14554.2	0.513396	-1.76625	-2.0154e-144	1.72183
2882.32	-36128.6	-14554.2	0.482029	-1.75934	8.22703e-144	1.71501
2882.34	-36128.6	-14554.3	0.452722	-1.75287	-3.08799e-143	1.70904
2882.36	-36128.6	-14554.2	0.420856	-1.74559	1.06479e-142	1.70463
2882.37	-36128.6	-14554.2	0.392728	-1.74085	-4.28771e-142	1.70293
2882.39	-36128.6	-14554.2	0.364026	-1.73825	1.60819e-141	1.70146
2882.41	-36128.6	-14554.2	0.334991	-1.7322	-5.39369e-141	1.69773
2882.42	-36128.6	-14554.2	0.305571	-1.72531	2.14716e-140	1.69137
2882.44	-36128.6	-14554.2	0.275625	-1.71831	-8.04802e-140	1.68628
2882.46	-36128.6	-14554.2	0.244212	-1.71426	2.59229e-139	1.68267
2882.48	-36128.6	-14554.2	0.213246	-1.70838	-1.0219e-138	1.67959
2882.49	-36128.6	-14554.2	0.18667	-1.70159	3.82802e-138	1.67355
2882.51	-36128.6	-14554.2	0.15549	-1.69272	-1.15636e-137	1.65973
2882.53	-36128.6	-14554.2	0.127804	-1.67317	4.51999e-137	1.64115
2882.54	-36128.6	-14554.2	0.101555	-1.65199	-1.69229e-136	1.61149
2882.56	-36128.6	-14554.2	0.0732966	-1.60778	4.54551e-136	1.59695
2882.58	-36128.6	-14554.2	0.0463649	-1.62974	-1.76363e-135	1.37026
