# Supplementary material for: Extraction of driving behavior primitives considering driver expectation and vehicle dynamics
Source: PLoS One. 2025 Dec 31;20(12):e0340123. doi: 10.1371/journal.pone.0340123 (PMC12755792; doi:10.1371/journal.pone.0340123)
Supplement: S1 File — (ZIP) [file pone.0340123.s001.zip › DataSetForPimitiveExaction-1/straight driving/d1c213_s_2.xlsx]

## Sheet: Sheet1
2893.49	-36150.7	-14572.1	8.03576	1.73012	0.129227	-0.348434
2893.51	-36150.7	-14572.2	8.06638	1.72283	0.144728	-0.343796
2893.53	-36150.8	-14572.4	8.0975	1.71596	0.155498	-0.338081
2893.54	-36150.8	-14572.5	8.12724	1.70977	0.154014	-0.33171
2893.56	-36150.8	-14572.7	8.15534	1.70325	0.142249	-0.325119
2893.58	-36150.9	-14572.8	8.1828	1.69462	0.129426	-0.318744
2893.59	-36150.9	-14572.9	8.21026	1.68569	0.117793	-0.313181
2893.61	-36151	-14573	8.23794	1.68076	0.104268	-0.309185
2893.63	-36151	-14573.2	8.26542	1.6799	0.090235	-0.307921
2893.64	-36151.1	-14573.3	8.29199	1.68062	0.079602	-0.310657
2893.66	-36151.1	-14573.5	8.31857	1.68442	0.0701009	-0.316894
2893.68	-36151.2	-14573.6	8.34684	1.69443	0.0565073	-0.325146
2893.7	-36151.2	-14573.7	8.37638	1.70732	0.0402854	-0.334373
2893.71	-36151.3	-14573.8	8.40571	1.7167	0.0262906	-0.343729
2893.73	-36151.3	-14574	8.43483	1.72246	0.0151246	-0.351784
2893.75	-36151.4	-14574.1	8.46441	1.72714	0.00550143	-0.357024
2893.76	-36151.4	-14574.3	8.49461	1.72989	-0.00223985	-0.359337
2893.78	-36151.4	-14574.4	8.52535	1.72877	-0.00698838	-0.35916
2893.8	-36151.5	-14574.5	8.55635	1.72407	-0.00705598	-0.356655
2893.82	-36151.5	-14574.7	8.58731	1.71684	-0.00136771	-0.351856
2893.83	-36151.6	-14574.8	8.61818	1.7073	0.00627445	-0.344721
2893.85	-36151.6	-14575	8.64852	1.69572	0.0115979	-0.335526
2893.87	-36151.7	-14575.1	8.67528	1.68398	0.0163314	-0.326208
2893.88	-36151.7	-14575.2	8.69702	1.67338	0.0226898	-0.317964
2893.9	-36151.8	-14575.3	8.72333	1.66	0.0266667	-0.3061
2893.92	-36151.8	-14575.5	8.75853	1.6424	0.0268153	-0.288855
2893.93	-36151.9	-14575.6	8.78481	1.62926	0.0299729	-0.277208
2893.95	-36151.9	-14575.8	8.81166	1.61584	0.0265594	-0.267336
2893.97	-36152	-14575.9	8.83991	1.60172	0.0264824	-0.255738
2893.98	-36152	-14576.1	8.86641	1.58844	0.0229688	-0.244935
2894	-36152.1	-14576.2	8.89329	1.57511	0.0192834	-0.233955
2894.02	-36152.1	-14576.4	8.92153	1.5604	0.0124385	-0.222373
2894.04	-36152.2	-14576.5	8.94792	1.54425	0.00946984	-0.210023
2894.05	-36152.2	-14576.6	8.97505	1.53031	0.00615089	-0.195844
2894.07	-36152.3	-14576.8	9.00258	1.51366	0.00186177	-0.183591
2894.09	-36152.3	-14576.9	9.02535	1.50434	-0.00437456	-0.174999
2894.1	-36152.4	-14577.1	9.04897	1.49491	-0.00757982	-0.169462
2894.12	-36152.5	-14577.2	9.07463	1.48706	-0.0101603	-0.160422
2894.14	-36152.5	-14577.4	9.10018	1.47091	-0.0106221	-0.146493
2894.15	-36152.5	-14577.5	9.1248	1.44439	-0.0144119	-0.12467
2894.17	-36152.6	-14577.7	9.15211	1.41225	-0.0180525	-0.0985309
2894.19	-36152.6	-14577.8	9.17485	1.38367	-0.0202272	-0.0727285
2894.21	-36152.7	-14577.9	9.19782	1.35758	-0.0201313	-0.0480804
2894.22	-36152.8	-14578.1	9.21809	1.33453	-0.0189119	-0.0269217
2894.24	-36152.8	-14578.2	9.2392	1.31611	-0.0153081	-0.0118083
2894.26	-36152.9	-14578.4	9.26353	1.3007	-0.0116155	0.000960967
2894.27	-36152.9	-14578.6	9.28807	1.28674	-0.00994466	0.0129703
2894.29	-36153	-14578.7	9.30953	1.27517	-0.00878635	0.0232811
2894.31	-36153	-14578.8	9.32993	1.2648	-0.00498028	0.0323531
2894.32	-36153.1	-14579	9.35077	1.25622	-0.00130102	0.0395384
2894.34	-36153.1	-14579.1	9.3704	1.24954	0.000253613	0.0457716
2894.36	-36153.2	-14579.3	9.39132	1.24488	-5.98764e-05	0.0532687
2894.38	-36153.2	-14579.5	9.41166	1.23936	1.65669e-05	0.0611019
2894.39	-36153.3	-14579.6	9.43323	1.23461	-4.40113e-06	0.0690753
2894.41	-36153.3	-14579.8	9.45826	1.23069	1.01297e-06	0.0740059
2894.43	-36153.4	-14579.9	9.47992	1.23303	-2.80107e-07	0.0716367
2894.44	-36153.4	-14580	9.49949	1.24623	8.33626e-08	0.0597396
2894.46	-36153.5	-14580.2	9.52014	1.26938	-4.90203e-08	0.0400172
2894.48	-36153.6	-14580.4	9.54335	1.29133	1.34466e-07	0.0196392
2894.49	-36153.6	-14580.5	9.56416	1.30872	-4.88501e-07	0.00179001
2894.51	-36153.7	-14580.7	9.58505	1.3234	1.56992e-06	-0.0155626
2894.53	-36153.7	-14580.8	9.60516	1.33715	-6.18782e-06	-0.0322187
2894.55	-36153.8	-14581	9.62755	1.34766	2.31793e-05	-0.0476804
2894.56	-36153.8	-14581.1	9.65236	1.35829	-7.00199e-05	-0.0620465
2894.58	-36153.9	-14581.3	9.67596	1.36576	0.000273693	-0.0726582
2894.6	-36153.9	-14581.4	9.69909	1.36975	-0.00288644	-0.0795366
2894.61	-36154	-14581.6	9.72379	1.36989	-0.00335885	-0.0854646
2894.63	-36154	-14581.7	9.74731	1.37289	-0.00351395	-0.089846
2894.65	-36154.1	-14581.9	9.77049	1.3762	-0.000295285	-0.0953051
2894.66	-36154.2	-14582.1	9.79523	1.37997	3.70431e-05	-0.0989132
2894.68	-36154.2	-14582.2	9.81866	1.37692	-9.91776e-06	-0.10325
2894.7	-36154.3	-14582.3	9.84191	1.37354	2.60014e-06	-0.107463
2894.72	-36154.3	-14582.5	9.86667	1.37	0	-0.116558
2894.73	-36154.4	-14582.7	9.89	1.37	7.93289e-17	-0.127451
2894.75	-36154.4	-14582.8	9.91333	1.37	0	-0.141612
2894.77	-36154.5	-14583	9.93812	1.36989	-1.12914e-08	-0.156649
2894.78	-36154.5	-14583.2	9.96124	1.36646	3.01863e-09	-0.170689
2894.8	-36154.6	-14583.3	9.98122	1.3631	-7.83109e-10	-0.183907
2894.82	-36154.7	-14583.5	10.0024	1.35988	3.88621e-10	-0.201491
2894.84	-36154.7	-14583.6	10.0225	1.35981	-1.03848e-10	-0.220177
2894.85	-36154.8	-14583.8	10.0463	1.35622	2.67654e-11	-0.239574
2894.87	-36154.8	-14584	10.0709	1.35266	-9.96472e-12	-0.255365
2894.89	-36154.9	-14584.1	10.094	1.34976	2.66151e-12	-0.272665
2894.9	-36154.9	-14584.3	10.1177	1.35015	-6.80903e-13	-0.301633
2894.92	-36155	-14584.5	10.1423	1.34944	2.25406e-13	-0.356062
2894.94	-36155	-14584.6	10.1654	1.34587	-6.01724e-14	-0.451103
2894.95	-36155.1	-14584.8	10.1891	1.34236	1.52642e-14	-0.606636
2894.97	-36155.2	-14585	10.2139	1.33986	-4.73893e-15	-0.822263
2894.99	-36155.2	-14585.1	10.236	1.33937	1.26432e-15	-1.02973
2895	-36155.3	-14585.3	10.2562	1.33558	-3.17604e-16	-1.20753
2895.02	-36155.4	-14585.5	10.277	1.33198	9.47278e-17	-1.32746
2895.04	-36155.4	-14585.6	10.2978	1.32966	-2.53707e-17	-1.3875
2895.06	-36155.5	-14585.8	10.3221	1.33027	6.7196e-18	-1.41225
2895.07	-36155.5	-14586	10.3464	1.32887	-3.77362e-18	-1.41802
2895.09	-36155.6	-14586.1	10.3695	1.32532	7.84503e-18	-1.41633
2895.11	-36155.6	-14586.3	10.3935	1.32161	-2.67215e-17	-1.41409
2895.12	-36155.7	-14586.5	10.4181	1.31995	1.12713e-16	-1.41178
2895.14	-36155.7	-14586.6	10.4395	1.31879	-4.23708e-16	-1.40978
2895.16	-36155.8	-14586.8	10.46	1.31498	1.51345e-15	-1.40688
2895.17	-36155.9	-14587	10.4805	1.31132	-6.28077e-15	-1.40386
2895.19	-36155.9	-14587.1	10.5019	1.30967	2.35945e-14	-1.40242
2895.21	-36156	-14587.3	10.5265	1.31032	-8.30106e-14	-1.40142
2895.23	-36156.1	-14587.5	10.5508	1.30823	3.38856e-13	-1.39976
2895.24	-36156.1	-14587.6	10.5718	1.30474	-1.27189e-12	-1.39677
2895.26	-36156.2	-14587.8	10.5925	1.30103	4.38567e-12	-1.3939
2895.28	-36156.2	-14588	10.6128	1.29967	-1.76603e-11	-1.39249
2895.29	-36156.3	-14588.1	10.6347	1.30045	6.62382e-11	-1.39146
2895.31	-36156.3	-14588.3	10.6594	1.29758	-2.22156e-10	-1.39035
2895.33	-36156.4	-14588.5	10.6835	1.29652	8.84375e-10	-1.38905
2895.34	-36156.5	-14588.6	10.7041	1.29643	-3.31483e-09	-1.38947
2895.36	-36156.5	-14588.8	10.7251	1.29902	1.06771e-08	-1.39153
2895.38	-36156.6	-14589	10.7452	1.30262	-4.209e-08	-1.39459
2895.4	-36156.6	-14589.1	10.7675	1.30578	1.57669e-07	-1.39807
2895.41	-36156.7	-14589.3	10.7924	1.30958	-4.76285e-07	-1.39971
2895.43	-36156.8	-14589.5	10.8156	1.31011	1.8617e-06	-1.39916
2895.45	-36156.8	-14589.7	10.8422	1.30996	-6.97021e-06	-1.39511
2895.46	-36156.9	-14589.8	10.8637	1.31007	7.44624e-05	-1.39187
2895.48	-36157	-14590	10.8811	1.31001	3.10389e-05	-1.39018
2895.5	-36157	-14590.2	10.9021	1.30991	-0.000324011	-1.38814
2895.51	-36157.1	-14590.4	10.9253	1.30999	-6.2825e-05	-1.38576
2895.53	-36157.1	-14590.5	10.9474	1.31029	0.00164585	-1.38356
2895.55	-36157.2	-14590.7	10.9687	1.31005	0.00328631	-1.3814
2895.57	-36157.3	-14590.9	10.9908	1.30857	0.00330792	-1.37893
2895.58	-36157.3	-14591.1	11.0133	1.30667	0.00333333	-1.37582
2895.6	-36157.4	-14591.3	11.0358	1.3052	0.00506163	-1.37194
2895.62	-36157.5	-14591.4	11.058	1.30317	0.00671454	-1.36797
2895.63	-36157.5	-14591.6	11.0796	1.2998	0.00666602	-1.36454
2895.65	-36157.6	-14591.8	11.1013	1.29651	0.00671744	-1.36148
2895.67	-36157.6	-14591.9	11.1235	1.29455	0.00842624	-1.35855
2895.68	-36157.7	-14592.1	11.146	1.29316	0.0101235	-1.35592
2895.7	-36157.8	-14592.3	11.1685	1.29149	0.0103218	-1.35367
2895.72	-36157.8	-14592.5	11.1905	1.28969	0.00995228	-1.35144
2895.74	-36157.9	-14592.7	11.2121	1.288	0.00991293	-1.34889
2895.75	-36157.9	-14592.8	11.2339	1.28639	0.0100125	-1.34582
2895.77	-36158	-14593	11.2563	1.28475	0.0100212	-1.34233
2895.79	-36158.1	-14593.2	11.2785	1.28285	0.00999613	-1.33922
2895.8	-36158.1	-14593.4	11.3001	1.28089	0.00999624	-1.33695
2895.82	-36158.2	-14593.6	11.3218	1.27992	0.00999943	-1.33508
2895.84	-36158.3	-14593.8	11.344	1.28013	0.00999387	-1.33333
2895.86	-36158.3	-14593.9	11.3667	1.27969	0.0100077	-1.33184
2895.87	-36158.4	-14594.1	11.3893	1.27787	0.0100275	-1.33038
2895.89	-36158.5	-14594.3	11.4107	1.27618	0.00996315	-1.32794
2895.91	-36158.5	-14594.5	11.4311	1.27482	0.00989827	-1.32407
2895.92	-36158.6	-14594.7	11.4522	1.27173	0.0101642	-1.31933
2895.94	-36158.7	-14594.9	11.474	1.26656	0.010393	-1.31397
2895.96	-36158.7	-14595	11.4952	1.26124	0.00935319	-1.30782
2895.97	-36158.8	-14595.2	11.5155	1.25629	0.00734469	-1.30104
2895.99	-36158.9	-14595.4	11.5371	1.25033	0.00657586	-1.29419
2896.01	-36158.9	-14595.6	11.5597	1.24328	0.00691393	-1.28749
2896.02	-36159	-14595.8	11.581	1.23653	0.00572724	-1.28069
2896.04	-36159	-14596	11.6007	1.23004	0.00360711	-1.27361
2896.06	-36159.1	-14596.1	11.6207	1.22244	0.00403768	-1.26616
2896.08	-36159.2	-14596.3	11.6414	1.21368	0.00629862	-1.25828
2896.09	-36159.3	-14596.5	11.6623	1.20485	0.00599539	-1.24996
2896.11	-36159.3	-14596.7	11.6829	1.19632	0.00372953	-1.24149
2896.13	-36159.4	-14596.9	11.7029	1.18785	0.00381593	-1.23334
2896.14	-36159.4	-14597.1	11.7228	1.17951	0.00601863	-1.22523
2896.16	-36159.5	-14597.3	11.7434	1.17154	0.00715832	-1.21639
2896.18	-36159.6	-14597.5	11.7641	1.16293	0.0068258	-1.20669
2896.19	-36159.6	-14597.7	11.7837	1.15204	0.00644566	-1.19636
2896.21	-36159.7	-14597.9	11.8024	1.1396	0.00656435	-1.18559
2896.23	-36159.8	-14598	11.8206	1.12749	0.00708338	-1.17453
2896.25	-36159.8	-14598.2	11.839	1.116	0.00695485	-1.16367
2896.26	-36159.9	-14598.4	11.8577	1.10479	0.00504293	-1.1536
2896.28	-36160	-14598.6	11.8766	1.09483	0.00334417	-1.14429
2896.3	-36160.1	-14598.8	11.8956	1.08739	0.00465209	-1.13531
2896.31	-36160.1	-14599	11.9145	1.08084	0.00660462	-1.12547
2896.33	-36160.2	-14599.2	11.9331	1.07234	0.00561679	-1.11332
2896.35	-36160.2	-14599.3	11.9513	1.05875	0.00348693	-1.09792
2896.36	-36160.3	-14599.5	11.9686	1.0377	0.00317462	-1.07807
2896.38	-36160.4	-14599.7	11.9857	1.0116	0.00336674	-1.04994
2896.4	-36160.5	-14600	12.003	0.982219	0.00192491	-1.00967
2896.42	-36160.5	-14600.2	12.02	0.94	3.89437e-14	-0.957516
2896.43	-36160.6	-14600.3	12.0357	0.875108	-0.000679714	-0.893879
2896.45	-36160.6	-14600.5	12.05	0.79	0	-0.814815
2896.47	-36160.7	-14600.7	12.0627	0.689136	0.00164294	-0.717619
2896.48	-36160.8	-14600.9	12.074	0.572705	0.00342545	-0.608916
2896.5	-36160.9	-14601.1	12.0836	0.443901	0.00486699	-0.49707
2896.52	-36160.9	-14601.3	12.0906	0.319576	0.0069959	-0.388454
2896.53	-36161	-14601.5	12.0945	0.213602	0.0104163	-0.288238
2896.55	-36161.1	-14601.7	12.097	0.123355	0.0136433	-0.199367
2896.57	-36161.1	-14601.9	12.0992	0.045635	0.015532	-0.124032
2896.59	-36161.2	-14602.1	12.0999	-0.016244	0.0169294	-0.0633936
2896.6	-36161.3	-14602.3	12.0983	-0.0600743	0.0186209	-0.0178001
2896.62	-36161.3	-14602.5	12.0963	-0.0890061	0.0204138	0.0139163
2896.64	-36161.4	-14602.6	12.0949	-0.106409	0.022097	0.0339073
2896.65	-36161.5	-14602.8	12.0927	-0.114522	0.0237107	0.0458657
2896.67	-36161.5	-14603	12.0891	-0.1164	0.0253668	0.0528498
2896.69	-36161.6	-14603.2	12.0859	-0.116999	0.0272553	0.0562588
2896.7	-36161.7	-14603.5	12.0842	-0.118912	0.0291697	0.0574299
2896.72	-36161.8	-14603.6	12.0828	-0.120298	0.0302171	0.0579229
2896.74	-36161.8	-14603.8	12.0812	-0.120259	0.0301845	0.0585327
2896.76	-36161.9	-14604	12.0793	-0.119922	0.0299505	0.0589
2896.77	-36162	-14604.2	12.0776	-0.119937	0.0299755	0.0588848
2896.79	-36162	-14604.4	12.0761	-0.120023	0.0299824	0.0588011
2896.81	-36162.1	-14604.6	12.0746	-0.120015	0.0299338	0.0588087
2896.82	-36162.2	-14604.8	12.0719	-0.119993	0.0301446	0.0588301
2896.84	-36162.2	-14605	12.0683	-0.119996	0.0302948	0.0588275
2896.86	-36162.3	-14605.2	12.0656	-0.120002	0.0293947	0.0588218
2896.88	-36162.4	-14605.4	12.064	-0.120001	0.0275239	0.0588226
2896.89	-36162.4	-14605.6	12.0625	-0.12	0.025884	0.058824
2896.91	-36162.5	-14605.8	12.0608	-0.12	0.0243084	0.0588237
2896.93	-36162.6	-14606	12.0589	-0.12	0.0214356	0.0588234
2896.94	-36162.6	-14606.1	12.0573	-0.12	0.0178481	0.0588235
2896.96	-36162.7	-14606.3	12.0559	-0.12	0.0155521	0.0588236
2896.98	-36162.8	-14606.5	12.0542	-0.12	0.0140983	0.0588235
2896.99	-36162.8	-14606.7	12.0512	-0.12	0.0112741	0.0588235
2897.01	-36162.9	-14606.9	12.0476	-0.12	0.00757634	0.0588235
2897.03	-36163	-14607.1	12.0451	-0.12	0.00514489	0.0588235
2897.05	-36163	-14607.3	12.0437	-0.12	0.00376882	0.0588235
2897.06	-36163.1	-14607.5	12.0422	-0.12	0.00202774	0.0588235
2897.08	-36163.2	-14607.7	12.0404	-0.12	0.000267731	0.0588235
2897.1	-36163.3	-14607.9	12.0386	-0.12	-0.000315267	0.0588235
2897.11	-36163.3	-14608.1	12.0369	-0.12	-5.21626e-05	0.0588235
2897.13	-36163.4	-14608.3	12.0356	-0.12	9.17896e-05	0.0588236
2897.15	-36163.4	-14608.4	12.0338	-0.12	1.62243e-05	0.0588235
2897.16	-36163.5	-14608.6	12.0306	-0.12	-3.95497e-05	0.0588234
2897.18	-36163.6	-14608.9	12.027	-0.12	-8.97941e-06	0.0588235
2897.2	-36163.7	-14609.1	12.0248	-0.12	7.35009e-05	0.0588239
2897.21	-36163.7	-14609.3	12.0234	-0.12	1.33479e-05	0.0588236
2897.23	-36163.8	-14609.4	12.0219	-0.120002	-0.000270779	0.0588221
2897.25	-36163.9	-14609.6	12.0201	-0.12	-4.95075e-05	0.0588233
2897.27	-36163.9	-14609.8	12.0183	-0.119994	0.0013678	0.0588288
2897.28	-36164	-14610	12.0167	-0.12	0.00333333	0.0588235
2897.3	-36164.1	-14610.2	12.0153	-0.120021	0.00505713	0.0588031
2897.32	-36164.1	-14610.4	12.0132	-0.119996	0.00677649	0.0588276
2897.33	-36164.2	-14610.6	12.0098	-0.119916	0.00869564	0.0589041
2897.35	-36164.3	-14610.8	12.0065	-0.120016	0.0100464	0.0588082
2897.37	-36164.3	-14611	12.0046	-0.120304	0.0102404	0.0583534
2897.38	-36164.4	-14611.2	12.0032	-0.119878	0.00997645	0.0576425
2897.4	-36164.5	-14611.4	12.0015	-0.118212	0.00993864	0.0567118
2897.42	-36164.6	-14611.6	11.9997	-0.116393	0.0100091	0.0552403
2897.44	-36164.6	-14611.7	11.998	-0.115015	0.0100166	0.0531053
2897.45	-36164.7	-14611.9	11.9964	-0.112822	0.00999763	0.0508059
2897.47	-36164.7	-14612.1	11.9947	-0.109255	0.00999601	0.0486421
2897.49	-36164.8	-14612.3	11.9929	-0.106051	0.0100007	0.0462249
2897.5	-36164.9	-14612.5	11.9912	-0.104266	0.0100005	0.0433883
2897.52	-36165	-14612.7	11.9895	-0.102908	0.0100003	0.0406157
2897.54	-36165	-14612.9	11.9878	-0.101256	0.0100017	0.0380222
2897.55	-36165.1	-14613.1	11.9862	-0.0994796	0.00999804	0.034957
2897.57	-36165.2	-14613.3	11.9845	-0.0977512	0.00999312	0.03109
2897.59	-36165.2	-14613.5	11.9827	-0.096085	0.0100092	0.0267719
2897.61	-36165.3	-14613.7	11.981	-0.0944042	0.0100253	0.0222873
2897.62	-36165.4	-14613.9	11.9793	-0.0925324	0.00995919	0.0177273
2897.64	-36165.4	-14614	11.9776	-0.0907194	0.00990232	0.013295
2897.66	-36165.5	-14614.2	11.976	-0.0897461	0.0101529	0.00934651
2897.67	-36165.6	-14614.4	11.9743	-0.0897847	0.0103413	0.00598161
2897.69	-36165.6	-14614.6	11.9724	-0.090196	0.00929725	0.00296858
2897.71	-36165.7	-14614.8	11.9705	-0.0902783	0.00734108	0.000164753
2897.72	-36165.8	-14615	11.9699	-0.0893583	0.00637262	-0.00246313
2897.74	-36165.8	-14615.2	11.9701	-0.0875653	0.00657932	-0.00514147
2897.76	-36165.9	-14615.4	11.9694	-0.0857393	0.00656303	-0.00825597
2897.78	-36166	-14615.6	11.9675	-0.0840729	0.00641351	-0.0116953
2897.79	-36166	-14615.8	11.9656	-0.0821815	0.0075351	-0.0149035
2897.81	-36166.1	-14616	11.9639	-0.0804157	0.00948111	-0.017651
2897.83	-36166.2	-14616.2	11.9623	-0.0796525	0.0104268	-0.0199923
2897.84	-36166.2	-14616.3	11.9606	-0.0798381	0.0101883	-0.0221217
2897.86	-36166.3	-14616.5	11.9589	-0.0802722	0.00971081	-0.0243044
2897.88	-36166.4	-14616.7	11.9572	-0.0802183	0.00977948	-0.02657
2897.89	-36166.5	-14616.9	11.9555	-0.0790283	0.0109622	-0.028803
2897.91	-36166.5	-14617.1	11.9538	-0.0771123	0.012877	-0.0310463
2897.93	-36166.6	-14617.3	11.9518	-0.0753768	0.0146831	-0.0333891
2897.95	-36166.6	-14617.5	11.9502	-0.0737569	0.016288	-0.035528
2897.96	-36166.7	-14617.7	11.9497	-0.0718273	0.0179456	-0.0370288
2897.98	-36166.8	-14617.9	11.9499	-0.0701792	0.0196892	-0.0379868
2898	-36166.9	-14618.1	11.9503	-0.0697109	0.021443	-0.0387112
2898.01	-36166.9	-14618.3	11.9501	-0.0699692	0.0231403	-0.0391839
2898.03	-36167	-14618.5	11.9488	-0.0700797	0.0247529	-0.0392975
2898.05	-36167.1	-14618.6	11.9469	-0.0700082	0.0264503	-0.0392241
2898.07	-36167.1	-14618.8	11.9452	-0.0699797	0.0283561	-0.0391948
2898.08	-36167.2	-14619	11.9434	-0.069999	0.0299339	-0.0392146
2898.1	-36167.3	-14619.2	11.9414	-0.0700053	0.0305247	-0.0392211
2898.12	-36167.3	-14619.4	11.94	-0.07	0.03	-0.0392157
2898.13	-36167.4	-14619.6	11.94	-0.0699986	0.0285074	-0.0392143
2898.15	-36167.5	-14619.8	11.94	-0.07	0.0266667	-0.0392157
2898.17	-36167.5	-14620	11.9386	-0.07	0.0250059	-0.0392157
2898.18	-36167.6	-14620.2	11.9366	-0.0700001	0.0232151	-0.0392157
2898.2	-36167.7	-14620.4	11.9348	-0.0700013	0.0211532	-0.0392169
2898.22	-36167.7	-14620.6	11.9331	-0.0699994	0.0199471	-0.0392152
2898.23	-36167.8	-14620.7	11.9311	-0.0699944	0.0201392	-0.0392105
2898.25	-36167.9	-14620.9	11.9299	-0.0700022	0.0198715	-0.0392177
2898.27	-36167.9	-14621.1	11.9301	-0.0700205	0.0179966	-0.0392347
2898.29	-36168	-14621.3	11.9299	-0.0699874	0.0165552	-0.0392041
2898.3	-36168.1	-14621.5	11.9282	-0.0699229	0.0167414	-0.0391444
2898.32	-36168.2	-14621.7	11.9262	-0.0700644	0.0164096	-0.039277
2898.34	-36168.2	-14621.9	11.9246	-0.0703004	0.0145133	-0.0397498
2898.35	-36168.3	-14622.1	11.9229	-0.0697516	0.0132063	-0.0405035
2898.37	-36168.3	-14622.3	11.921	-0.0680645	0.0134419	-0.0415265
2898.39	-36168.4	-14622.5	11.9198	-0.06613	0.0129838	-0.0429521
2898.4	-36168.5	-14622.7	11.9197	-0.0644588	0.0110164	-0.0446917
2898.42	-36168.6	-14622.9	11.9202	-0.0626574	0.00980135	-0.0462496
2898.44	-36168.6	-14623	11.9203	-0.0608046	0.010034	-0.0473689
2898.46	-36168.7	-14623.2	11.9196	-0.0597919	0.00967878	-0.0482023
2898.47	-36168.8	-14623.4	11.9178	-0.059833	0.00789455	-0.0488122
2898.49	-36168.8	-14623.6	11.9159	-0.0600612	0.0058987	-0.0490844
2898.51	-36168.9	-14623.8	11.9143	-0.0600404	0.00424092	-0.0490624
2898.52	-36169	-14624	11.9124	-0.059982	0.00244576	-0.0490005
2898.54	-36169	-14624.2	11.9105	-0.0599892	0.00065235	-0.0490081
2898.56	-36169.1	-14624.4	11.9099	-0.0600047	-0.000291203	-0.0490246
2898.57	-36169.2	-14624.6	11.9101	-0.0600025	-0.000216886	-0.0490223
2898.59	-36169.2	-14624.8	11.9094	-0.0599987	0.000261137	-0.0490182
2898.61	-36169.3	-14625	11.9075	-0.0599994	0.000322961	-0.049019
2898.63	-36169.4	-14625.2	11.9056	-0.0600004	-0.000909131	-0.04902
2898.64	-36169.4	-14625.3	11.904	-0.0600002	-0.00279601	-0.0490198
2898.66	-36169.5	-14625.5	11.9022	-0.0599999	-0.00360509	-0.0490195
2898.68	-36169.6	-14625.7	11.9004	-0.06	-0.00338234	-0.0490196
2898.69	-36169.6	-14625.9	11.8997	-0.06	-0.00347408	-0.0490196
2898.71	-36169.7	-14626.1	11.8999	-0.06	-0.00353893	-0.0490196
2898.73	-36169.8	-14626.3	11.9003	-0.06	-0.00226569	-0.0490196
2898.74	-36169.8	-14626.5	11.9002	-0.06	-0.000387124	-0.0490196
2898.76	-36169.9	-14626.6	11.899	-0.06	0.00035105	-0.0490195
2898.78	-36170	-14626.9	11.8971	-0.06	7.85855e-05	-0.0490195
2898.8	-36170.1	-14627.1	11.8953	-0.06	-9.43708e-05	-0.0490199
2898.81	-36170.1	-14627.3	11.8937	-0.06	-1.54694e-05	-0.0490198
2898.83	-36170.2	-14627.4	11.8918	-0.06	2.61724e-05	-0.0490184
2898.85	-36170.2	-14627.6	11.8902	-0.06	4.10514e-06	-0.0490189
2898.86	-36170.3	-14627.8	11.8897	-0.06	-6.69647e-06	-0.0490241
2898.88	-36170.4	-14628	11.8899	-0.06	-7.07483e-07	-0.0490213
2898.9	-36170.5	-14628.2	11.8903	-0.06	1.76821e-06	-0.049002
2898.91	-36170.5	-14628.4	11.8901	-0.06	9.19589e-08	-0.0490162
2898.93	-36170.6	-14628.6	11.8887	-0.06	-4.85712e-07	-0.0490897
2898.95	-36170.6	-14628.7	11.8868	-0.06	-2.43484e-08	-0.0490325
2898.97	-36170.7	-14628.9	11.8851	-0.06	1.23529e-07	-0.0486381
2898.98	-36170.8	-14629.1	11.8833	-0.06	2.85257e-18	-0.0479303
2899	-36170.9	-14629.4	11.8813	-0.06	-3.3138e-08	-0.0469662
2899.02	-36170.9	-14629.6	11.88	-0.06	1.82657e-09	-0.0456636
2899.03	-36171	-14629.7	11.88	-0.06	1.32106e-08	-0.0440171
2899.05	-36171.1	-14629.9	11.88	-0.06	-1.2725e-09	-0.0423971
2899.07	-36171.1	-14630.1	11.8785	-0.06	-1.85333e-08	-0.0411404
2899.09	-36171.2	-14630.3	11.8764	-0.06	6.75344e-09	-0.0402085
2899.1	-36171.3	-14630.5	11.8747	-0.06	6.24502e-08	-0.0395327
2899.12	-36171.3	-14630.7	11.873	-0.06	-3.8024e-08	-0.039181
2899.14	-36171.4	-14630.8	11.8711	-0.06	-2.42045e-07	-0.0391523
2899.15	-36171.5	-14631	11.8699	-0.06	1.42995e-07	-0.0392248
2899.17	-36171.5	-14631.2	11.8697	-0.06	8.72243e-07	-0.0392314
2899.19	-36171.6	-14631.4	11.8701	-0.06	-7.2632e-07	-0.0392126
2899.2	-36171.7	-14631.6	11.8703	-0.06	-3.24453e-06	-0.0392118
2899.22	-36171.7	-14631.8	11.8697	-0.06	3.47995e-06	-0.0392167
2899.24	-36171.8	-14632	11.868	-0.06	1.2594e-05	-0.0392167
2899.25	-36171.9	-14632.2	11.8661	-0.06	-1.30754e-05	-0.0392154
2899.27	-36171.9	-14632.4	11.8645	-0.06	-4.48219e-05	-0.0392155
2899.29	-36172	-14632.6	11.8626	-0.06	5.92902e-05	-0.0392157
2899.31	-36172.1	-14632.8	11.8608	-0.0599999	0.000163265	-0.0392156
2899.32	-36172.1	-14633	11.8597	-0.0600002	-0.000263234	-0.0392158
2899.34	-36172.2	-14633.1	11.8597	-0.0600004	-0.000630053	-0.0392161
2899.36	-36172.3	-14633.3	11.8602	-0.0599994	0.0010496	-0.039215
2899.37	-36172.3	-14633.5	11.8603	-0.0599986	0.00476579	-0.0392142
2899.39	-36172.4	-14633.7	11.8594	-0.0600027	0.00798932	-0.0392185
2899.41	-36172.5	-14633.9	11.8576	-0.060005	0.0110018	-0.0392209
2899.42	-36172.6	-14634.1	11.8558	-0.0599886	0.0171113	-0.0392036
2899.44	-36172.6	-14634.3	11.8542	-0.059981	0.0259734	-0.0391956
2899.46	-36172.7	-14634.4	11.8523	-0.0600427	0.0338822	-0.0392606
2899.48	-36172.7	-14634.7	11.8505	-0.0600647	0.0404125	-0.0392838
2899.49	-36172.8	-14634.9	11.8497	-0.0598234	0.0481277	-0.0389994
2899.51	-36172.9	-14635.1	11.8498	-0.0597799	0.0569987	-0.0383873
2899.53	-36173	-14635.2	11.8503	-0.0608443	0.0649617	-0.0376018
2899.54	-36173	-14635.4	11.8502	-0.0627031	0.0713736	-0.0364881
2899.56	-36173.1	-14635.6	11.8491	-0.0643113	0.076639	-0.0347104
2899.58	-36173.2	-14635.8	11.8472	-0.0659824	0.0816975	-0.0323456
2899.59	-36173.2	-14636	11.8454	-0.0688197	0.0875737	-0.0297226
2899.61	-36173.3	-14636.2	11.8437	-0.0724809	0.0926153	-0.0268664
2899.63	-36173.4	-14636.4	11.8421	-0.0759111	0.0941085	-0.0236647
2899.65	-36173.4	-14636.5	11.8404	-0.079184	0.0934365	-0.0203568
2899.66	-36173.5	-14636.7	11.8387	-0.0828038	0.0935515	-0.0173186
2899.68	-36173.6	-14636.9	11.837	-0.0861811	0.0935554	-0.0146116
2899.7	-36173.6	-14637.1	11.8353	-0.088382	0.0911133	-0.0121611
2899.71	-36173.7	-14637.3	11.8336	-0.0898324	0.0871311	-0.0100284
2899.73	-36173.8	-14637.5	11.8315	-0.0913913	0.083544	-0.00828395
2899.75	-36173.8	-14637.7	11.8301	-0.0931273	0.0803756	-0.00672184
2899.76	-36173.9	-14637.9	11.83	-0.0948577	0.0770605	-0.00508355
2899.78	-36174	-14638.1	11.83	-0.096566	0.0735438	-0.00336922
2899.8	-36174	-14638.3	11.8286	-0.0982848	0.0699808	-0.00166158
2899.82	-36174.1	-14638.5	11.8267	-0.1	0.0666667	-9.94575e-18
2899.83	-36174.2	-14638.6	11.8253	-0.101687	0.0636717	0.00161269
2899.85	-36174.2	-14638.8	11.8233	-0.103333	0.06	0.00326797
2899.87	-36174.3	-14639	11.8199	-0.10497	0.0549077	0.00501279
2899.88	-36174.4	-14639.2	11.8165	-0.106782	0.0497258	0.00662157
2899.9	-36174.4	-14639.4	11.8145	-0.108759	0.0458354	0.00787601
2899.92	-36174.5	-14639.6	11.8132	-0.110092	0.0430454	0.0088108
2899.93	-36174.6	-14639.8	11.8116	-0.110252	0.0410179	0.00947757
2899.95	-36174.6	-14639.9	11.8098	-0.109976	0.0399291	0.0098263
2899.97	-36174.7	-14640.1	11.8081	-0.109937	0.0398104	0.00986206
2899.99	-36174.8	-14640.3	11.8064	-0.110009	0.0400312	0.00979541
2900	-36174.9	-14640.5	11.8046	-0.110016	0.0400738	0.00978921
2900.02	-36174.9	-14640.7	11.8029	-0.109997	0.0399677	0.00980685
2900.04	-36175	-14640.9	11.8013	-0.109996	0.0398798	0.0098079
2900.05	-36175	-14641.1	11.7996	-0.110001	0.0400894	0.00980315
2900.07	-36175.1	-14641.3	11.7979	-0.110001	0.0403892	0.00980294
2900.09	-36175.2	-14641.5	11.7962	-0.11	0.0395752	0.00980416
2900.11	-36175.3	-14641.7	11.7944	-0.11	0.0375895	0.00980416
2900.12	-36175.3	-14641.9	11.7928	-0.11	0.0365232	0.00980385
2900.14	-36175.4	-14642	11.7911	-0.11	0.0368183	0.00980386
2900.16	-36175.5	-14642.2	11.7894	-0.11	0.0362118	0.00980394
2900.17	-36175.5	-14642.4	11.7876	-0.11	0.0342059	0.00980394
2900.19	-36175.6	-14642.6	11.7861	-0.11	0.0331615	0.00980392
2900.21	-36175.7	-14642.8	11.7846	-0.11	0.0334533	0.00980392
2900.22	-36175.7	-14643	11.7818	-0.11	0.0327441	0.00980392
2900.24	-36175.8	-14643.2	11.7782	-0.11	0.0307644	0.00980392
2900.26	-36175.9	-14643.3	11.7754	-0.11	0.0295871	0.00980392
2900.27	-36175.9	-14643.5	11.7739	-0.11	0.0297457	0.00980392
2900.29	-36176	-14643.7	11.7725	-0.11	0.0302476	0.00980392
2900.31	-36176.1	-14643.9	11.7707	-0.11	0.0302717	0.00980392
2900.33	-36176.1	-14644.1	11.769	-0.11	0.0292593	0.00980392
2900.34	-36176.2	-14644.3	11.7673	-0.11	0.0274461	0.00980392
2900.36	-36176.3	-14644.5	11.7657	-0.11	0.0256464	0.00980392
2900.38	-36176.3	-14644.7	11.7639	-0.11	0.0239759	0.00980392
2900.39	-36176.4	-14644.9	11.7622	-0.11	0.0220505	0.00980392
2900.41	-36176.5	-14645.1	11.7605	-0.11	0.0203217	0.00980392
2900.43	-36176.5	-14645.2	11.7588	-0.11	0.0197013	0.00980392
2900.44	-36176.6	-14645.4	11.7572	-0.11	0.0199175	0.00980392
2900.46	-36176.7	-14645.6	11.7555	-0.11	0.020077	0.00980392
2900.48	-36176.8	-14645.8	11.7537	-0.11	0.0200172	0.00980392
2900.5	-36176.8	-14646	11.752	-0.11	0.0199792	0.00980392
2900.51	-36176.9	-14646.2	11.7503	-0.11	0.0199966	0.00980392
2900.53	-36176.9	-14646.4	11.7486	-0.11	0.020006	0.00980392
2900.55	-36177	-14646.5	11.747	-0.11	0.0200011	0.00980392
2900.56	-36177.1	-14646.7	11.7453	-0.11	0.0199974	0.00980392
2900.58	-36177.2	-14646.9	11.7435	-0.11	0.0199994	0.00980392
2900.6	-36177.2	-14647.1	11.7418	-0.11	0.0200049	0.00980392
2900.61	-36177.3	-14647.3	11.7401	-0.11	0.0200009	0.00980392
2900.63	-36177.4	-14647.5	11.7384	-0.11	0.0199823	0.00980392
2900.65	-36177.4	-14647.7	11.7367	-0.11	0.02	0.00980392
2900.67	-36177.5	-14647.9	11.735	-0.11	0.0200699	0.00980392
2900.68	-36177.6	-14648.1	11.7333	-0.11	0.02	0.00980392
2900.7	-36177.6	-14648.3	11.7316	-0.11	0.0197446	0.00980391
2900.72	-36177.7	-14648.5	11.7299	-0.11	0.0200504	0.00980392
2900.73	-36177.8	-14648.6	11.7281	-0.11	0.0214979	0.00980395
2900.75	-36177.8	-14648.8	11.7266	-0.11	0.0234457	0.00980392
2900.77	-36177.9	-14649	11.7252	-0.11	0.0252151	0.00980382
2900.78	-36178	-14649.2	11.723	-0.11	0.0268606	0.00980396
2900.8	-36178	-14649.4	11.7194	-0.11	0.0285474	0.00980431
2900.82	-36178.1	-14649.6	11.7162	-0.11	0.0303197	0.00980368
2900.84	-36178.2	-14649.7	11.7144	-0.110002	0.0320968	0.00980241
2900.85	-36178.2	-14649.9	11.7131	-0.109999	0.0335521	0.00980482
2900.87	-36178.3	-14650.1	11.7114	-0.109994	0.0348625	0.00980939
2900.89	-36178.4	-14650.3	11.7096	-0.110005	0.0374797	0.00979937
2900.9	-36178.5	-14650.5	11.7078	-0.110021	0.0414416	0.00978359
2900.92	-36178.5	-14650.7	11.7062	-0.109978	0.0435826	0.00982573
2900.94	-36178.6	-14650.9	11.7045	-0.10992	0.0431111	0.00988284
2900.95	-36178.6	-14651	11.7028	-0.110083	0.0439614	0.0097182
2900.97	-36178.7	-14651.2	11.7011	-0.110285	0.0476634	0.0092003
2900.99	-36178.8	-14651.4	11.6994	-0.109603	0.050845	0.0084101
2901.01	-36178.8	-14651.6	11.6977	-0.107832	0.0522724	0.00734772
2901.02	-36178.9	-14651.8	11.696	-0.105924	0.0545153	0.00587133
2901.04	-36179	-14652	11.6942	-0.104262	0.0582033	0.00412538
2901.06	-36179	-14652.2	11.6925	-0.102427	0.0611925	0.00261736
2901.07	-36179.1	-14652.4	11.6909	-0.100624	0.0627528	0.00154122
2901.09	-36179.2	-14652.6	11.6892	-0.0997561	0.063871	0.000732138
2901.11	-36179.3	-14652.8	11.6875	-0.0998679	0.0654952	0.000155556
2901.12	-36179.3	-14652.9	11.6857	-0.100069	0.0683762	-7.29356e-05
2901.14	-36179.4	-14653.1	11.684	-0.100031	0.0720071	-3.26636e-05
2901.16	-36179.4	-14653.3	11.6823	-0.0999803	0.0747978	2.08597e-05
2901.18	-36179.5	-14653.5	11.6807	-0.0999918	0.0763042	8.69853e-06
2901.19	-36179.6	-14653.7	11.679	-0.100005	0.0769981	-5.34634e-06
2901.21	-36179.7	-14653.9	11.6773	-0.100002	0.0769296	-1.88583e-06
2901.23	-36179.7	-14654.1	11.6755	-0.0999986	0.0758343	1.22628e-06
2901.24	-36179.8	-14654.2	11.6738	-0.0999996	0.0739516	1.73231e-07
2901.26	-36179.9	-14654.4	11.6722	-0.1	0.0718764	6.43932e-07
2901.28	-36179.9	-14654.6	11.6705	-0.1	0.070277	8.76829e-07
2901.3	-36180	-14654.8	11.6687	-0.0999999	0.0697627	-3.82929e-06
2901.31	-36180.1	-14655	11.667	-0.1	0.069955	-3.05631e-06
2901.33	-36180.1	-14655.2	11.6657	-0.1	0.0700092	1.58955e-05
2901.35	-36180.2	-14655.3	11.6639	-0.1	0.0699701	1.17114e-05
2901.36	-36180.3	-14655.5	11.6608	-0.1	0.0702083	-5.89112e-05
2901.38	-36180.3	-14655.7	11.6572	-0.1	0.0701281	-3.41018e-05
2901.4	-36180.4	-14655.9	11.6549	-0.1	0.0688554	0.00031607
2901.41	-36180.5	-14656.1	11.6535	-0.1	0.0668928	0.000992676
2901.43	-36180.5	-14656.3	11.6519	-0.1	0.0651381	0.00192495
2901.45	-36180.6	-14656.4	11.6501	-0.1	0.0634424	0.00318144
2901.46	-36180.7	-14656.6	11.6484	-0.1	0.0615017	0.00480139
2901.48	-36180.7	-14656.8	11.6468	-0.1	0.0600481	0.00644787
2901.5	-36180.8	-14657	11.6451	-0.1	0.0598072	0.00775051
2901.52	-36180.9	-14657.2	11.6433	-0.1	0.06	0.0087146
2901.53	-36181	-14657.4	11.6416	-0.1	0.0598079	0.00942244
2901.55	-36181	-14657.6	11.6399	-0.1	0.060048	0.0098168
2901.57	-36181.1	-14657.8	11.6382	-0.1	0.0614996	0.00987406
2901.58	-36181.2	-14658	11.6366	-0.1	0.0634428	0.00980052
2901.6	-36181.2	-14658.2	11.6349	-0.1	0.0651458	0.0097863
2901.62	-36181.3	-14658.3	11.6331	-0.1	0.0668897	0.00980565
2901.63	-36181.4	-14658.5	11.6314	-0.1	0.0688265	0.00980842
2901.65	-36181.4	-14658.7	11.6297	-0.1	0.0701458	0.00980325
2901.67	-36181.5	-14658.9	11.628	-0.1	0.0703229	0.0098027
2901.69	-36181.6	-14659.1	11.6264	-0.1	0.069918	0.0098041
2901.7	-36181.6	-14659.3	11.6247	-0.1	0.069653	0.00980422
2901.72	-36181.7	-14659.5	11.6229	-0.1	0.0702564	0.00980386
2901.74	-36181.8	-14659.6	11.6212	-0.1	0.0719403	0.00980385
2901.75	-36181.8	-14659.8	11.6195	-0.1	0.0738748	0.00980394
2901.77	-36181.9	-14660	11.6178	-0.1	0.075538	0.00980394
2901.79	-36182	-14660.2	11.6162	-0.1	0.0771534	0.00980392
2901.8	-36182	-14660.3	11.6144	-0.1	0.0788741	0.00980392
2901.82	-36182.1	-14660.5	11.6127	-0.1	0.0806051	0.00980392
2901.84	-36182.2	-14660.7	11.6111	-0.1	0.0822782	0.00980392
2901.86	-36182.2	-14660.9	11.6094	-0.1	0.0839029	0.00980392
2901.87	-36182.3	-14661.1	11.6077	-0.1	0.0855751	0.00980392
2901.89	-36182.4	-14661.3	11.606	-0.1	0.087495	0.00980392
2901.91	-36182.5	-14661.5	11.6042	-0.1	0.0893584	0.00980392
2901.92	-36182.5	-14661.7	11.6025	-0.1	0.0902489	0.00980392
2901.94	-36182.6	-14661.8	11.6008	-0.1	0.0901321	0.00980392
2901.96	-36182.6	-14662	11.5991	-0.1	0.089938	0.00980392
2901.97	-36182.7	-14662.2	11.5975	-0.1	0.0899815	0.00980392
2901.99	-36182.8	-14662.4	11.5958	-0.1	0.0899784	0.00980392
2902.01	-36182.9	-14662.6	11.594	-0.1	0.089947	0.00980392
2902.03	-36182.9	-14662.8	11.5923	-0.1	0.0901626	0.00980392
2902.04	-36183	-14662.9	11.5906	-0.1	0.0902073	0.00980392
2902.06	-36183.1	-14663.1	11.5889	-0.1	0.0891932	0.00980392
2902.08	-36183.1	-14663.3	11.5873	-0.1	0.0873388	0.00980392
2902.09	-36183.2	-14663.5	11.5856	-0.1	0.0855548	0.00980392
2902.11	-36183.3	-14663.7	11.5838	-0.1	0.0838838	0.00980392
2902.13	-36183.3	-14663.9	11.5821	-0.1	0.0818795	0.00980392
2902.14	-36183.4	-14664.1	11.5804	-0.1	0.0802044	0.00980392
2902.16	-36183.5	-14664.2	11.5787	-0.1	0.0799276	0.00980392
2902.18	-36183.5	-14664.4	11.5771	-0.1	0.0801034	0.00980392
2902.2	-36183.6	-14664.6	11.5754	-0.1	0.0790295	0.00980392
2902.21	-36183.7	-14664.8	11.5736	-0.1	0.0770198	0.00980392
2902.23	-36183.8	-14665	11.5719	-0.1	0.075212	0.00980392
2902.25	-36183.8	-14665.2	11.5702	-0.1	0.0735462	0.00980392
2902.26	-36183.9	-14665.3	11.5685	-0.1	0.0716351	0.00980392
2902.28	-36184	-14665.5	11.5669	-0.1	0.0701084	0.00980392
2902.3	-36184	-14665.7	11.5652	-0.1	0.0697315	0.00980392
2902.32	-36184.1	-14665.9	11.5634	-0.1	0.0699862	0.00980392
2902.33	-36184.2	-14666.1	11.5617	-0.1	0.0700703	0.00980392
2902.35	-36184.2	-14666.3	11.56	-0.1	0.07	0.00980392
2902.37	-36184.3	-14666.4	11.5583	-0.1	0.0699808	0.00980392
2902.38	-36184.4	-14666.6	11.5567	-0.1	0.07	0.00980392
2902.4	-36184.4	-14666.8	11.555	-0.1	0.0700049	0.00980392
2902.42	-36184.5	-14667	11.5532	-0.1	0.0699998	0.00980392
2902.43	-36184.6	-14667.2	11.5515	-0.1	0.0699987	0.00980392
2902.45	-36184.6	-14667.4	11.5498	-0.1	0.0700001	0.00980392
2902.47	-36184.7	-14667.6	11.5481	-0.1	0.0700003	0.00980392
2902.48	-36184.8	-14667.8	11.5465	-0.1	0.07	0.00980392
2902.5	-36184.9	-14668	11.5448	-0.1	0.0699999	0.00980392
2902.52	-36184.9	-14668.1	11.543	-0.1	0.07	0.00980392
2902.54	-36185	-14668.3	11.5413	-0.1	0.07	0.00980392
2902.55	-36185	-14668.5	11.5396	-0.1	0.07	0.00980392
2902.57	-36185.1	-14668.7	11.5379	-0.1	0.07	0.00980392
2902.59	-36185.2	-14668.9	11.5363	-0.1	0.07	0.00980392
2902.6	-36185.3	-14669.1	11.5346	-0.1	0.07	0.00980392
2902.62	-36185.3	-14669.2	11.5328	-0.1	0.07	0.00980392
2902.64	-36185.4	-14669.4	11.5311	-0.1	0.07	0.00980392
2902.65	-36185.5	-14669.6	11.5294	-0.1	0.07	0.00980392
2902.67	-36185.5	-14669.8	11.5277	-0.1	0.07	0.00980392
2902.69	-36185.6	-14670	11.5261	-0.1	0.07	0.00980392
2902.71	-36185.7	-14670.2	11.5244	-0.1	0.07	0.00980392
2902.72	-36185.7	-14670.3	11.5226	-0.1	0.07	0.00980392
2902.74	-36185.8	-14670.5	11.5209	-0.1	0.0700001	0.00980392
2902.76	-36185.9	-14670.7	11.5192	-0.1	0.0699998	0.00980392
2902.77	-36185.9	-14670.9	11.5176	-0.1	0.0699997	0.00980392
2902.79	-36186	-14671.1	11.5159	-0.1	0.0700006	0.00980392
2902.81	-36186.1	-14671.3	11.5141	-0.1	0.0700011	0.00980392
2902.82	-36186.2	-14671.4	11.5124	-0.1	0.0699974	0.00980392
2902.84	-36186.2	-14671.6	11.5107	-0.1	0.0699961	0.00980392
2902.86	-36186.3	-14671.8	11.509	-0.1	0.0700108	0.00980392
2902.88	-36186.3	-14672	11.5073	-0.1	0.070015	0.00980392
2902.89	-36186.4	-14672.2	11.5057	-0.1	0.0699599	0.00980392
2902.91	-36186.5	-14672.4	11.504	-0.1	0.0699502	0.00980392
2902.93	-36186.6	-14672.5	11.502	-0.1	0.0701638	0.00980392
2902.94	-36186.6	-14672.7	11.5003	-0.1	0.0701645	0.00980392
2902.96	-36186.7	-14672.9	11.4999	-0.1	0.069182	0.00980392
2902.98	-36186.8	-14673.1	11.5001	-0.1	0.0673038	0.00980392
2902.99	-36186.8	-14673.2	11.4991	-0.1	0.0649816	0.00980392
2903.01	-36186.9	-14673.4	11.4971	-0.1	0.0612671	0.00980392
2903.03	-36187	-14673.6	11.4953	-0.1	0.0548293	0.00980392
2903.05	-36187	-14673.8	11.4937	-0.1	0.0479234	0.00980392
2903.06	-36187.1	-14674	11.4921	-0.1	0.0439281	0.00980392
2903.08	-36187.2	-14674.2	11.4903	-0.1	0.0408127	0.00980392
2903.1	-36187.3	-14674.3	11.4886	-0.1	0.0346993	0.00980392
2903.11	-36187.3	-14674.5	11.4869	-0.1	0.0274066	0.00980392
2903.13	-36187.4	-14674.7	11.4851	-0.1	0.0222136	0.00980392
2903.15	-36187.5	-14674.9	11.4834	-0.1	0.0170538	0.00980392
2903.16	-36187.5	-14675.1	11.4818	-0.1	0.0090427	0.00980395
2903.18	-36187.6	-14675.3	11.4801	-0.1	0.000443031	0.00980393
2903.2	-36187.7	-14675.5	11.4784	-0.1	-0.00570763	0.00980383
2903.22	-36187.7	-14675.6	11.4767	-0.1	-0.01	0.00980392
2903.23	-36187.8	-14675.8	11.4749	-0.0999996	-0.0137465	0.00980429
2903.25	-36187.9	-14676	11.4732	-0.1	-0.0168202	0.00980385
2903.27	-36187.9	-14676.2	11.4716	-0.100002	-0.0188766	0.00980248
2903.28	-36188	-14676.4	11.4699	-0.0999997	-0.0200486	0.0098042
2903.3	-36188.1	-14676.5	11.4682	-0.0999945	-0.0204598	0.00980918
2903.32	-36188.1	-14676.7	11.4665	-0.100002	-0.0198683	0.00980182
2903.34	-36188.2	-14676.9	11.4647	-0.100021	-0.0182418	0.009784
2903.35	-36188.3	-14677.1	11.463	-0.0999873	-0.016354	0.00981613
2903.37	-36188.4	-14677.3	11.4614	-0.099919	-0.0147347	0.00988178
2903.39	-36188.4	-14677.4	11.4597	-0.100048	-0.0129958	0.00975708
2903.4	-36188.5	-14677.6	11.458	-0.100292	-0.0110491	0.00928068
2903.42	-36188.5	-14677.8	11.4563	-0.0997509	-0.0098352	0.00851201
2903.44	-36188.6	-14678	11.4545	-0.0980549	-0.00979314	0.00747879
2903.45	-36188.7	-14678.2	11.4528	-0.0961428	-0.0100478	0.00608186
2903.47	-36188.8	-14678.4	11.4512	-0.0945354	-0.0100367	0.00440128
2903.49	-36188.8	-14678.5	11.4495	-0.0927672	-0.0100072	0.00285031
2903.5	-36188.9	-14678.7	11.4478	-0.0908513	-0.0100588	0.00168053
2903.52	-36189	-14678.9	11.4461	-0.0897786	-0.00990805	0.000809474
2903.54	-36189	-14679.1	11.4443	-0.0898217	-0.00973853	0.000201752
2903.56	-36189.1	-14679.3	11.4426	-0.0900665	-0.0104549	-6.3976e-05
2903.57	-36189.2	-14679.5	11.441	-0.0900479	-0.0121937	-4.60183e-05
2903.59	-36189.2	-14679.6	11.4393	-0.0899826	-0.0140659	1.66987e-05
2903.61	-36189.3	-14679.8	11.4376	-0.0899886	-0.0157284	1.09741e-05
2903.62	-36189.4	-14680	11.4359	-0.090005	-0.017584	-4.79684e-06
2903.64	-36189.4	-14680.2	11.4342	-0.0900027	-0.0194141	-2.61019e-06
2903.66	-36189.5	-14680.4	11.4323	-0.0899986	-0.020318	1.39037e-06
2903.67	-36189.6	-14680.5	11.4305	-0.0899993	-0.0202069	6.98351e-07
2903.69	-36189.6	-14680.7	11.4299	-0.0900004	-0.0197764	-3.61902e-07
2903.71	-36189.7	-14680.9	11.4301	-0.0900002	-0.0197382	-1.62096e-07
2903.73	-36189.8	-14681.1	11.4294	-0.0899999	-0.020737	1.03582e-07
2903.74	-36189.8	-14681.3	11.4275	-0.09	-0.0225557	4.3275e-08
2903.76	-36189.9	-14681.4	11.4256	-0.09	-0.0243428	-2.68372e-08
2903.78	-36190	-14681.6	11.4239	-0.09	-0.026009	-9.74231e-09
2903.79	-36190.1	-14681.8	11.4222	-0.09	-0.0280006	7.35173e-09
2903.81	-36190.1	-14682	11.4205	-0.09	-0.0297301	2.1324e-09
2903.83	-36190.2	-14682.2	11.4188	-0.09	-0.0300887	-1.99612e-09
2903.84	-36190.3	-14682.4	11.4171	-0.09	-0.0299083	-4.49654e-10
2903.86	-36190.3	-14682.5	11.4154	-0.09	-0.0309163	5.56942e-10
2903.88	-36190.4	-14682.7	11.4137	-0.09	-0.032869	1.19504e-10
2903.9	-36190.5	-14682.9	11.412	-0.09	-0.0346749	-1.43048e-10
2903.91	-36190.5	-14683.1	11.4103	-0.09	-0.0363443	-2.33044e-11
2903.93	-36190.6	-14683.2	11.4086	-0.09	-0.0382858	3.82476e-11
2903.95	-36190.7	-14683.4	11.4069	-0.09	-0.0398833	4.1151e-12
2903.96	-36190.7	-14683.6	11.4052	-0.09	-0.0403139	-1.11341e-11
2903.98	-36190.8	-14683.8	11.4035	-0.09	-0.0400367	-1.30249e-12
2904	-36190.9	-14684	11.4018	-0.09	-0.0398595	4.97745e-12
2904.01	-36191	-14684.2	11.4001	-0.09	-0.0399836	5.80325e-13
2904.03	-36191	-14684.4	11.3984	-0.09	-0.0402723	-9.62985e-12
2904.05	-36191.1	-14684.5	11.3967	-0.09	-0.04	0
2904.07	-36191.1	-14684.7	11.395	-0.09	-0.0385781	3.55457e-11
2904.08	-36191.2	-14684.9	11.3933	-0.09	-0.0366667	2.99647e-21
2904.1	-36191.3	-14685.1	11.3916	-0.09	-0.0349819	-1.29289e-10
2904.12	-36191.3	-14685.2	11.3899	-0.09	-0.0332173	2.54563e-11
2904.13	-36191.4	-14685.4	11.3881	-0.09	-0.0311828	4.93611e-10
2904.15	-36191.5	-14685.6	11.3865	-0.09	-0.0299366	-1.98033e-10
2904.17	-36191.6	-14685.8	11.3849	-0.09	-0.0300394	-1.93677e-09
2904.18	-36191.6	-14686	11.3831	-0.09	-0.0299096	7.473e-10
2904.2	-36191.7	-14686.2	11.3811	-0.09	-0.0283543	7.01984e-09
2904.22	-36191.7	-14686.3	11.3799	-0.09	-0.0263343	-4.29053e-09
2904.24	-36191.8	-14686.5	11.38	-0.09	-0.0246578	-2.63548e-08
2904.25	-36191.9	-14686.7	11.3798	-0.09	-0.0228722	2.20218e-08
2904.27	-36192	-14686.9	11.3782	-0.09	-0.02092	1.02636e-07
2904.29	-36192	-14687.1	11.3762	-0.09	-0.0199082	-8.28658e-08
2904.3	-36192.1	-14687.2	11.3745	-0.09	-0.0200912	-3.67862e-07
2904.32	-36192.1	-14687.4	11.3728	-0.09	-0.0197265	3.92977e-07
2904.34	-36192.2	-14687.6	11.3711	-0.09	-0.0179875	1.35484e-06
2904.36	-36192.3	-14687.8	11.3694	-0.09	-0.0160274	-1.80067e-06
2904.37	-36192.4	-14688	11.3677	-0.09	-0.0144282	-5.24308e-06
2904.39	-36192.4	-14688.2	11.3661	-0.09	-0.012654	6.7554e-06
2904.41	-36192.5	-14688.3	11.3644	-0.09	-0.0107564	1.85046e-05
2904.42	-36192.6	-14688.5	11.3626	-0.09	-0.00975866	-2.96685e-05
2904.44	-36192.6	-14688.7	11.3609	-0.09	-0.00984421	-6.65603e-05
2904.46	-36192.7	-14688.9	11.3592	-0.09	-0.0100622	0.00014283
2904.47	-36192.8	-14689.1	11.3575	-0.09	-0.0100241	0.000689249
2904.49	-36192.8	-14689.2	11.3559	-0.09	-0.0100169	0.00150016
2904.51	-36192.9	-14689.4	11.3542	-0.09	-0.0100553	0.00260474
2904.52	-36193	-14689.6	11.3522	-0.09	-0.00985553	0.00413381
2904.54	-36193	-14689.8	11.3504	-0.09	-0.00977452	0.00587817
2904.56	-36193.1	-14690	11.3499	-0.09	-0.0107112	0.00733294
2904.58	-36193.2	-14690.2	11.3501	-0.09	-0.0125416	0.00836871
2904.59	-36193.2	-14690.3	11.3493	-0.09	-0.0143613	0.00915307
2904.61	-36193.3	-14690.5	11.3474	-0.09	-0.0160268	0.00969423
2904.63	-36193.4	-14690.7	11.3455	-0.09	-0.0179474	0.00988449
2904.64	-36193.4	-14690.9	11.3438	-0.09	-0.0196777	0.00982982
2904.66	-36193.5	-14691.1	11.3422	-0.09	-0.0202992	0.00976844
2904.68	-36193.6	-14691.2	11.3405	-0.09	-0.0200827	0.00978503
2904.69	-36193.6	-14691.4	11.3388	-0.09	-0.0199229	0.00986068
2904.71	-36193.7	-14691.6	11.3371	-0.09	-0.0199827	0.00984521
2904.73	-36193.8	-14691.8	11.3353	-0.09	-0.0200207	0.00959818
2904.75	-36193.8	-14692	11.3336	-0.09	-0.0200034	0.00968508
2904.76	-36193.9	-14692.1	11.332	-0.09	-0.0199943	0.0106278
2904.78	-36194	-14692.3	11.3303	-0.09	-0.0199991	0.0102549
2904.8	-36194.1	-14692.5	11.3286	-0.09	-0.0200015	0.00543368
2904.81	-36194.1	-14692.7	11.3269	-0.09	-0.0200002	-0.00581098
2904.83	-36194.2	-14692.8	11.3252	-0.09	-0.0199996	-0.0251746
2904.85	-36194.3	-14693	11.3234	-0.09	-0.02	-0.0555353
2904.86	-36194.3	-14693.2	11.3214	-0.09	-0.02	-0.0996178
2904.88	-36194.4	-14693.4	11.32	-0.09	-0.02	-0.157411
2904.9	-36194.5	-14693.6	11.32	-0.09	-0.0200005	-0.227923
2904.92	-36194.5	-14693.7	11.32	-0.09	-0.02	-0.309368
2904.93	-36194.6	-14693.9	11.3186	-0.09	-0.0199981	-0.399155
2904.95	-36194.7	-14694.1	11.3166	-0.09	-0.0200004	-0.492413
2904.97	-36194.7	-14694.3	11.3148	-0.09	-0.0200075	-0.584736
2904.98	-36194.8	-14694.5	11.3132	-0.09	-0.0199986	-0.675201
2905	-36194.9	-14694.7	11.3115	-0.09	-0.0199726	-0.763275
2905.02	-36194.9	-14694.8	11.3098	-0.09	-0.020011	-0.847305
2905.03	-36195	-14695	11.3081	-0.09	-0.0201039	-0.925766
2905.05	-36195.1	-14695.2	11.3064	-0.09	-0.0199363	-0.998163
2905.07	-36195.1	-14695.4	11.3047	-0.09	-0.019594	-1.06523
2905.09	-36195.2	-14695.6	11.303	-0.09	-0.0202425	-1.13021
2905.1	-36195.3	-14695.7	11.3013	-0.09	-0.0222059	-1.19568
2905.12	-36195.3	-14695.9	11.2996	-0.09	-0.0234378	-1.26178
2905.14	-36195.4	-14696.1	11.2978	-0.09	-0.0231472	-1.32731
2905.15	-36195.5	-14696.3	11.2962	-0.09	-0.0237582	-1.38902
2905.17	-36195.5	-14696.5	11.2946	-0.09	-0.0259036	-1.4453
2905.19	-36195.6	-14696.7	11.2927	-0.09	-0.0264885	-1.49766
2905.2	-36195.7	-14696.8	11.2908	-0.09	-0.0245021	-1.54614
2905.22	-36195.7	-14697	11.2899	-0.09	-0.0231143	-1.58782
2905.24	-36195.8	-14697.2	11.2901	-0.09	-0.0234071	-1.62152
2905.26	-36195.9	-14697.4	11.2896	-0.09	-0.0228386	-1.64907
2905.27	-36195.9	-14697.6	11.2879	-0.09	-0.0208716	-1.67214
2905.29	-36196	-14697.7	11.2859	-0.09	-0.0198078	-1.69191
2905.31	-36196.1	-14697.9	11.2842	-0.09	-0.0200651	-1.70974
2905.32	-36196.1	-14698.1	11.2825	-0.09	-0.0195218	-1.72724
2905.34	-36196.2	-14698.3	11.2808	-0.09	-0.0176383	-1.74476
2905.36	-36196.3	-14698.5	11.2791	-0.09	-0.0157125	-1.76131
2905.38	-36196.3	-14698.6	11.2774	-0.09	-0.0141228	-1.77649
2905.39	-36196.4	-14698.8	11.2758	-0.09	-0.0123447	-1.7905
2905.41	-36196.5	-14699	11.2741	-0.09	-0.0105486	-1.80285
2905.43	-36196.5	-14699.1	11.2721	-0.09	-0.00954884	-1.81247
2905.44	-36196.6	-14699.3	11.2703	-0.09	-0.00968813	-1.81939
2905.46	-36196.7	-14699.5	11.2699	-0.09	-0.0108851	-1.82443
2905.48	-36196.7	-14699.7	11.2701	-0.09	-0.0126851	-1.82745
2905.49	-36196.8	-14699.9	11.2692	-0.09	-0.0144379	-1.82768
2905.51	-36196.9	-14700	11.2673	-0.09	-0.0161239	-1.8249
2905.53	-36196.9	-14700.2	11.2654	-0.09	-0.0180701	-1.81925
2905.55	-36197	-14700.4	11.2637	-0.09	-0.0197528	-1.81072
2905.56	-36197.1	-14700.6	11.2621	-0.09	-0.0202988	-1.79933
2905.58	-36197.1	-14700.8	11.2604	-0.09	-0.0200641	-1.78632
2905.6	-36197.2	-14701	11.2587	-0.09	-0.0199233	-1.77342
2905.61	-36197.3	-14701.1	11.257	-0.09	-0.0199875	-1.7613
2905.63	-36197.3	-14701.3	11.2552	-0.09	-0.0200204	-1.75018
2905.65	-36197.4	-14701.5	11.2535	-0.09	-0.0200022	-1.74064
2905.66	-36197.5	-14701.7	11.2519	-0.09	-0.0199944	-1.7332
2905.68	-36197.5	-14701.9	11.2502	-0.09	-0.0199994	-1.72723
2905.7	-36197.6	-14702	11.2485	-0.09	-0.0200014	-1.72183
2905.71	-36197.7	-14702.2	11.2468	-0.09	-0.0200001	-1.71703
2905.73	-36197.7	-14702.4	11.2451	-0.09	-0.0199996	-1.71315
2905.75	-36197.8	-14702.6	11.2433	-0.09	-0.02	-1.71024
2905.77	-36197.9	-14702.8	11.2413	-0.09	-0.0200001	-1.70838
2905.78	-36197.9	-14703	11.24	-0.09	-0.02	-1.70806
2905.8	-36198	-14703.1	11.24	-0.09	-0.02	-1.7098
2905.82	-36198.1	-14703.3	11.24	-0.09	-0.02	-1.71381
2905.83	-36198.1	-14703.5	11.2385	-0.09	-0.02	-1.72015
2905.85	-36198.2	-14703.7	11.2364	-0.09	-0.02	-1.7288
2905.87	-36198.3	-14703.8	11.2347	-0.09	-0.02	-1.73941
2905.88	-36198.3	-14704	11.2331	-0.09	-0.02	-1.75079
2905.9	-36198.4	-14704.2	11.2315	-0.09	-0.02	-1.7618
2905.92	-36198.5	-14704.4	11.2297	-0.09	-0.02	-1.77183
2905.94	-36198.5	-14704.5	11.2279	-0.09	-0.02	-1.78033
2905.95	-36198.6	-14704.7	11.2263	-0.09	-0.02	-1.78667
2905.97	-36198.7	-14704.9	11.2247	-0.09	-0.02	-1.79076
2905.99	-36198.7	-14705.1	11.2229	-0.09	-0.02	-1.79367
2906	-36198.8	-14705.3	11.2209	-0.09	-0.02	-1.79637
2906.02	-36198.9	-14705.4	11.2199	-0.09	-0.02	-1.79945
2906.04	-36198.9	-14705.6	11.2201	-0.09	-0.02	-1.80325
2906.05	-36199	-14705.8	11.2197	-0.09	-0.02	-1.80778
2906.07	-36199.1	-14706	11.218	-0.09	-0.02	-1.81308
2906.09	-36199.1	-14706.2	11.216	-0.09	-0.02	-1.8193
2906.11	-36199.2	-14706.3	11.2143	-0.09	-0.02	-1.82615
2906.12	-36199.3	-14706.5	11.2126	-0.09	-0.02	-1.83262
2906.14	-36199.3	-14706.7	11.2109	-0.09	-0.02	-1.83824
2906.16	-36199.4	-14706.9	11.2092	-0.09	-0.02	-1.84326
2906.17	-36199.5	-14707.1	11.2075	-0.09	-0.02	-1.84768
2906.19	-36199.5	-14707.2	11.2059	-0.09	-0.02	-1.85121
2906.21	-36199.6	-14707.4	11.2042	-0.09	-0.02	-1.85395
2906.22	-36199.6	-14707.6	11.2022	-0.09	-0.02	-1.85643
2906.24	-36199.7	-14707.8	11.2004	-0.09	-0.02	-1.8587
2906.26	-36199.8	-14708	11.1999	-0.0900001	-0.02	-1.86035
2906.28	-36199.9	-14708.1	11.2001	-0.0900001	-0.02	-1.86136
2906.29	-36199.9	-14708.3	11.1993	-0.0899998	-0.02	-1.86203
2906.31	-36200	-14708.5	11.1974	-0.0899997	-0.02	-1.86257
2906.33	-36200	-14708.6	11.1955	-0.090001	-0.02	-1.86308
2906.34	-36200.1	-14708.8	11.1938	-0.090001	-0.02	-1.86365
2906.36	-36200.2	-14709	11.1922	-0.0899959	-0.02	-1.86436
2906.38	-36200.3	-14709.2	11.1905	-0.0899962	-0.02	-1.86553
2906.39	-36200.3	-14709.4	11.1888	-0.0900151	-0.02	-1.86747
2906.41	-36200.4	-14709.5	11.1871	-0.0900118	-0.02	-1.86984
2906.43	-36200.4	-14709.7	11.1854	-0.0899397	-0.02	-1.87197
2906.45	-36200.5	-14709.9	11.1837	-0.089965	-0.02	-1.87424
2906.46	-36200.6	-14710.1	11.1817	-0.0902431	-0.02	-1.87736
2906.48	-36200.6	-14710.3	11.1801	-0.0901331	-0.02	-1.88073
2906.5	-36200.7	-14710.4	11.18	-0.0888481	-0.02	-1.88337
2906.51	-36200.8	-14710.6	11.1801	-0.0868923	-0.02	-1.8854
2906.53	-36200.8	-14710.8	11.1788	-0.0851357	-0.02	-1.88716
2906.55	-36200.9	-14711	11.1768	-0.0834416	-0.02	-1.88782
2906.57	-36201	-14711.2	11.175	-0.0815198	-0.0200001	-1.88645
2906.58	-36201	-14711.4	11.1734	-0.0800515	-0.02	-1.88363
2906.6	-36201.1	-14711.5	11.1718	-0.0797386	-0.0199996	-1.88029
2906.62	-36201.2	-14711.7	11.17	-0.08	-0.02	-1.87691
2906.63	-36201.2	-14711.9	11.1682	-0.0800726	-0.0200014	-1.87368
2906.65	-36201.3	-14712.1	11.1666	-0.0799956	-0.0199997	-1.87014
2906.67	-36201.4	-14712.2	11.165	-0.0799615	-0.0199945	-1.86575
2906.68	-36201.4	-14712.4	11.1632	-0.0800047	-0.020001	-1.8602
2906.7	-36201.5	-14712.6	11.1612	-0.080078	-0.02002	-1.85284
2906.72	-36201.6	-14712.7	11.1599	-0.0799702	-0.019992	-1.84152
2906.73	-36201.6	-14712.9	11.16	-0.0797211	-0.0199241	-1.82508
2906.75	-36201.7	-14713.1	11.1599	-0.0801704	-0.0200465	-1.80592
2906.77	-36201.8	-14713.3	11.1583	-0.0810857	-0.0202967	-1.78522
2906.79	-36201.8	-14713.5	11.1563	-0.0793584	-0.0198221	-1.75967
2906.8	-36201.9	-14713.6	11.1546	-0.0760863	-0.018188	-1.72628
2906.82	-36202	-14713.8	11.1529	-0.083354	-0.0162283	-1.68432
2906.84	-36202	-14714	11.1511	-0.108303	-0.0145285	-1.63194
2906.85	-36202.1	-14714.2	11.1496	-0.144888	-0.0128019	-1.56427
2906.87	-36202.2	-14714.4	11.1483	-0.191019	-0.0110067	-1.47754
2906.89	-36202.2	-14714.5	11.1457	-0.254098	-0.00970413	-1.3705
2906.9	-36202.3	-14714.7	11.1408	-0.33656	-0.00943444	-1.24366
2906.92	-36202.3	-14714.9	11.1341	-0.430683	-0.0105811	-1.10024
2906.94	-36202.4	-14715.1	11.1257	-0.529047	-0.0125646	-0.946757
2906.96	-36202.5	-14715.2	11.1157	-0.626265	-0.0134624	-0.79409
2906.97	-36202.6	-14715.4	11.1043	-0.720891	-0.0131577	-0.646745
2906.99	-36202.6	-14715.6	11.091	-0.816114	-0.0138902	-0.500872
2907.01	-36202.7	-14715.8	11.0756	-0.910173	-0.0159068	-0.355534
2907.02	-36202.7	-14715.9	11.0582	-0.994935	-0.016841	-0.214049
2907.04	-36202.8	-14716.1	11.0392	-1.0682	-0.0165454	-0.0773616
2907.06	-36202.9	-14716.3	11.0196	-1.13461	-0.0173365	0.0563902
2907.07	-36202.9	-14716.5	10.9997	-1.19903	-0.0192845	0.188149
2907.09	-36203	-14716.7	10.9787	-1.26595	-0.0203478	0.317863
2907.11	-36203.1	-14716.8	10.9562	-1.3352	-0.0201551	0.445162
2907.13	-36203.1	-14717	10.9328	-1.40247	-0.0199031	0.569253
2907.14	-36203.2	-14717.2	10.9086	-1.46725	-0.0199644	0.686677
2907.16	-36203.3	-14717.4	10.8841	-1.53175	-0.0200284	0.792293
2907.18	-36203.3	-14717.5	10.859	-1.59338	-0.0200106	0.886186
2907.19	-36203.4	-14717.7	10.833	-1.64663	-0.0199892	0.971673
2907.21	-36203.4	-14717.9	10.8053	-1.69132	-0.0199942	1.04762
2907.23	-36203.5	-14718	10.7751	-1.73053	-0.0200171	1.11025
2907.24	-36203.6	-14718.2	10.7439	-1.76349	-0.0200124	1.15986
2907.26	-36203.7	-14718.4	10.7138	-1.78773	-0.0199377	1.19916
2907.28	-36203.7	-14718.6	10.684	-1.806	-0.0199544	1.23084
2907.3	-36203.8	-14718.7	10.652	-1.82314	-0.0202288	1.25749
2907.31	-36203.8	-14718.9	10.619	-1.84034	-0.0201324	1.28133
2907.33	-36203.9	-14719.1	10.5876	-1.85715	-0.0188415	1.3041
2907.35	-36204	-14719.2	10.557	-1.87452	-0.0168888	1.32551
2907.36	-36204	-14719.4	10.5257	-1.8934	-0.0151851	1.34465
2907.38	-36204.1	-14719.6	10.4938	-1.91143	-0.013548	1.36189
2907.4	-36204.1	-14719.7	10.4616	-1.92561	-0.0115991	1.3778
2907.41	-36204.2	-14719.9	10.4286	-1.93613	-0.0100547	1.39145
2907.43	-36204.3	-14720.1	10.3945	-1.94416	-0.00972293	1.40168
2907.45	-36204.3	-14720.2	10.36	-1.95	-0.01	1.4085
2907.47	-36204.4	-14720.4	10.3263	-1.95386	-0.0100758	1.41194
2907.48	-36204.4	-14720.6	10.2933	-1.95667	-0.01	1.41068
2907.5	-36204.5	-14720.7	10.2608	-1.95861	-0.00998085	1.40322
2907.52	-36204.6	-14720.9	10.2281	-1.95634	-0.0100009	1.38894
2907.53	-36204.6	-14721	10.1951	-1.94739	-0.0100049	1.36793
2907.55	-36204.7	-14721.2	10.163	-1.93522	-0.0099995	1.3421
2907.57	-36204.7	-14721.4	10.1323	-1.92294	-0.00999857	1.31371
2907.59	-36204.8	-14721.5	10.1015	-1.9091	-0.0100001	1.28481
2907.6	-36204.9	-14721.7	10.0693	-1.89294	-0.0100004	1.2573
2907.62	-36204.9	-14721.8	10.0361	-1.87857	-0.00999997	1.23257
2907.64	-36205	-14722	10.0029	-1.86911	-0.00999991	1.21182
2907.65	-36205	-14722.2	9.97127	-1.86213	-0.01	1.19581
2907.67	-36205.1	-14722.3	9.94157	-1.85531	-0.01	1.1843
2907.69	-36205.2	-14722.5	9.9111	-1.84894	-0.01	1.17482
2907.7	-36205.2	-14722.6	9.87837	-1.84352	-0.00999999	1.16534
2907.72	-36205.3	-14722.8	9.84586	-1.83902	-0.01	1.15566
2907.74	-36205.3	-14723	9.81503	-1.83539	-0.01	1.14544
2907.75	-36205.4	-14723.1	9.78412	-1.8326	-0.01	1.13348
2907.77	-36205.4	-14723.3	9.75228	-1.83071	-0.01	1.11885
2907.79	-36205.5	-14723.4	9.72091	-1.82988	-0.01	1.10127
2907.81	-36205.6	-14723.6	9.6903	-1.83086	-0.01	1.08085
2907.82	-36205.6	-14723.7	9.65855	-1.83548	-0.01	1.05829
2907.84	-36205.7	-14723.9	9.62554	-1.84401	-0.01	1.03459
2907.86	-36205.7	-14724.1	9.59404	-1.85434	-0.01	1.01117
2907.87	-36205.8	-14724.2	9.56441	-1.86571	-0.01	0.988779
2907.89	-36205.8	-14724.4	9.53373	-1.87918	-0.01	0.967278
2907.91	-36205.9	-14724.5	9.50097	-1.89351	-0.01	0.946496
2907.92	-36205.9	-14724.6	9.46775	-1.90454	-0.01	0.926278
2907.94	-36206	-14724.8	9.4351	-1.91112	-0.01	0.906619
2907.96	-36206.1	-14725	9.40321	-1.91552	-0.01	0.887654
2907.98	-36206.1	-14725.1	9.37166	-1.91884	-0.01	0.869204
2907.99	-36206.2	-14725.3	9.33956	-1.92101	-0.01	0.850855
2908.01	-36206.2	-14725.4	9.30683	-1.92259	-0.01	0.833343
2908.03	-36206.3	-14725.5	9.27413	-1.92471	-0.01	0.818429
2908.04	-36206.3	-14725.7	9.24155	-1.92827	-0.01	0.807048
2908.06	-36206.4	-14725.9	9.20868	-1.93386	-0.01	0.799396
2908.08	-36206.4	-14726	9.17528	-1.94083	-0.01	0.795033
2908.09	-36206.5	-14726.1	9.14122	-1.94776	-0.01	0.793068
2908.11	-36206.5	-14726.3	9.10678	-1.95457	-0.01	0.792208
2908.13	-36206.6	-14726.4	9.07249	-1.96192	-0.01	0.790903
2908.15	-36206.7	-14726.6	9.03815	-1.96871	-0.01	0.787683
2908.16	-36206.7	-14726.7	9.00336	-1.97315	-0.01	0.781304
2908.18	-36206.8	-14726.9	8.96917	-1.97613	-0.01	0.772019
2908.2	-36206.8	-14727	8.93699	-1.97951	-0.01	0.760638
2908.21	-36206.9	-14727.1	8.90562	-1.98285	-0.01	0.746778
2908.23	-36206.9	-14727.3	8.87317	-1.985	-0.01	0.729771
2908.25	-36207	-14727.4	8.84045	-1.98648	-0.01	0.710424
2908.26	-36207	-14727.6	8.80889	-1.98829	-0.01	0.68985
2908.28	-36207.1	-14727.7	8.77718	-1.98988	-0.01	0.667329
2908.3	-36207.1	-14727.9	8.7435	-1.99036	-0.01	0.641999
2908.32	-36207.2	-14728	8.70871	-1.99003	-0.01	0.615876
2908.33	-36207.2	-14728.1	8.67427	-1.98964	-0.01	0.59145
2908.35	-36207.3	-14728.3	8.64	-1.99	-0.01	0.568627
2908.37	-36207.3	-14728.4	8.60548	-1.99159	-0.01	0.546906
2908.38	-36207.4	-14728.6	8.57135	-1.99342	-0.01	0.527247
2908.4	-36207.4	-14728.7	8.5381	-1.99477	-0.01	0.510177
2908.42	-36207.5	-14728.8	8.50467	-1.99684	-0.01	0.493538
2908.43	-36207.5	-14728.9	8.47029	-2.00044	-0.01	0.475558
2908.45	-36207.6	-14729.1	8.43602	-2.0036	-0.01	0.457661
2908.47	-36207.6	-14729.2	8.4027	-2.00501	-0.01	0.440962
2908.49	-36207.7	-14729.4	8.36937	-2.00703	-0.01	0.423817
2908.5	-36207.7	-14729.5	8.33519	-2.01098	-0.01	0.404741
2908.52	-36207.8	-14729.6	8.30055	-2.01349	-0.01	0.384062
2908.54	-36207.8	-14729.7	8.26601	-2.01224	-0.01	0.362356
2908.55	-36207.9	-14729.9	8.2321	-2.0093	-0.01	0.340025
2908.57	-36207.9	-14730	8.19886	-2.00624	-0.01	0.317288
2908.59	-36208	-14730.1	8.16538	-2.00226	-0.01	0.294041
2908.61	-36208	-14730.3	8.13111	-1.99707	-0.01	0.270121
2908.62	-36208.1	-14730.4	8.09647	-1.9919	-0.01	0.245324
2908.64	-36208.1	-14730.5	8.06199	-1.98801	-0.01	0.218983
2908.66	-36208.2	-14730.7	8.02816	-1.98639	-0.01	0.189658
2908.67	-36208.2	-14730.8	7.99493	-1.98564	-0.01	0.156778
2908.69	-36208.2	-14730.9	7.96142	-1.98094	-0.01	0.121161
2908.71	-36208.3	-14731	7.92712	-1.97064	-0.01	0.0836553
2908.72	-36208.3	-14731.2	7.89227	-1.95809	-0.01	0.0450095
2908.74	-36208.4	-14731.3	7.85768	-1.94342	-0.01	0.00693933
2908.76	-36208.4	-14731.4	7.82483	-1.92246	-0.01	-0.0277066
2908.77	-36208.5	-14731.6	7.79344	-1.89526	-0.01	-0.0585247
2908.79	-36208.5	-14731.7	7.76139	-1.86665	-0.01	-0.0877825
2908.81	-36208.6	-14731.8	7.72852	-1.8392	-0.01	-0.116472
2908.83	-36208.6	-14731.9	7.69674	-1.81275	-0.01	-0.144168
2908.84	-36208.7	-14732	7.66606	-1.78552	-0.01	-0.172498
2908.86	-36208.7	-14732.2	7.63483	-1.75431	-0.01	-0.204915
2908.88	-36208.8	-14732.3	7.60376	-1.71589	-0.01	-0.242624
2908.89	-36208.8	-14732.4	7.5753	-1.66728	-0.01	-0.285067
2908.91	-36208.8	-14732.5	7.54911	-1.609	-0.01	-0.332591
2908.93	-36208.9	-14732.6	7.52314	-1.54405	-0.01	-0.385869
2908.94	-36208.9	-14732.8	7.49735	-1.4764	-0.01	-0.44156
2908.96	-36209	-14732.9	7.473	-1.41071	-0.01	-0.494266
2908.98	-36209	-14733	7.44999	-1.3519	-0.01	-0.545446
2909	-36209.1	-14733.1	7.42743	-1.30377	-0.01	-0.600182
2909.01	-36209.1	-14733.2	7.40517	-1.25633	-0.01	-0.659703
2909.03	-36209.1	-14733.4	7.3835	-1.19416	-0.01	-0.723098
2909.05	-36209.2	-14733.5	7.36332	-1.12248	-0.01	-0.79048
2909.06	-36209.2	-14733.6	7.34556	-1.05455	-0.01	-0.862047
2909.08	-36209.3	-14733.7	7.32945	-0.98868	-0.01	-0.935
2909.1	-36209.3	-14733.8	7.31371	-0.918662	-0.01	-1.00549
2909.11	-36209.4	-14733.9	7.29841	-0.850671	-0.01	-1.07112
2909.13	-36209.4	-14734.1	7.28409	-0.794	-0.00999998	-1.13025
2909.15	-36209.4	-14734.2	7.27076	-0.74603	-0.01	-1.18234
2909.17	-36209.5	-14734.3	7.25826	-0.701193	-0.0100001	-1.22723
2909.18	-36209.5	-14734.4	7.24667	-0.66	-0.01	-1.26471
2909.2	-36209.6	-14734.5	7.23609	-0.624629	-0.00999963	-1.2949
2909.22	-36209.6	-14734.6	7.22667	-0.596667	-0.01	-1.31917
2909.23	-36209.6	-14734.8	7.21823	-0.576788	-0.0100013	-1.33868
2909.25	-36209.7	-14734.9	7.20944	-0.5626	-0.00999974	-1.35248
2909.27	-36209.7	-14735	7.1993	-0.551446	-0.00999486	-1.35974
2909.28	-36209.8	-14735.1	7.18879	-0.54235	-0.0100021	-1.36166
2909.3	-36209.8	-14735.2	7.17883	-0.534929	-0.0100202	-1.35945
2909.32	-36209.9	-14735.3	7.16879	-0.529473	-0.00999222	-1.35305
2909.34	-36209.9	-14735.4	7.15829	-0.525898	-0.00992696	-1.34269
2909.35	-36209.9	-14735.6	7.14834	-0.52273	-0.0100446	-1.32989
2909.37	-36210	-14735.7	7.13961	-0.519089	-0.0102742	-1.31627
2909.39	-36210	-14735.8	7.1314	-0.51609	-0.00976543	-1.3031
2909.4	-36210.1	-14735.9	7.12311	-0.514365	-0.00814664	-1.29101
2909.42	-36210.1	-14736	7.11467	-0.512981	-0.00624214	-1.27941
2909.44	-36210.1	-14736.1	7.10609	-0.51127	-0.00457283	-1.26717
2909.45	-36210.2	-14736.2	7.09746	-0.509501	-0.00275999	-1.25233
2909.47	-36210.2	-14736.4	7.08885	-0.508788	-0.000846748	-1.23347
2909.49	-36210.3	-14736.5	7.08035	-0.511491	0.000223798	-1.21022
2909.51	-36210.3	-14736.6	7.07199	-0.519104	0.000194545	-1.18089
2909.52	-36210.4	-14736.7	7.06378	-0.531646	-5.85376e-05	-1.14165
2909.54	-36210.4	-14736.8	7.05537	-0.548541	-4.69691e-05	-1.09027
2909.56	-36210.4	-14736.9	7.04595	-0.56849	1.72004e-05	-1.02701
2909.57	-36210.5	-14737	7.03554	-0.589463	1.13509e-05	-0.951995
2909.59	-36210.5	-14737.2	7.02521	-0.608609	-5.06433e-06	-0.864934
2909.61	-36210.6	-14737.2	7.01529	-0.623877	-3.04101e-06	-0.76686
2909.62	-36210.6	-14737.4	7.0052	-0.634212	1.3189e-06	-0.66029
2909.64	-36210.6	-14737.5	6.99484	-0.640685	7.14455e-07	-0.548219
2909.66	-36210.7	-14737.6	6.98464	-0.646463	-3.72128e-07	-0.434158
2909.68	-36210.7	-14737.7	6.97441	-0.651824	-1.66677e-07	-0.323209
2909.69	-36210.8	-14737.8	6.9634	-0.6545	1.0651e-07	-0.221556
2909.71	-36210.8	-14737.9	6.95161	-0.65568	4.44994e-08	-0.129653
2909.73	-36210.8	-14738	6.93961	-0.659227	-2.75998e-08	-0.0435697
2909.74	-36210.9	-14738.1	6.9276	-0.666588	-1.0023e-08	0.0373349
2909.76	-36210.9	-14738.3	6.91547	-0.677298	7.57712e-09	0.111144
2909.78	-36211	-14738.4	6.90345	-0.691639	2.21038e-09	0.177715
2909.8	-36211	-14738.5	6.89189	-0.710459	-2.129e-09	0.238221
2909.81	-36211	-14738.6	6.88026	-0.734892	-5.88283e-10	0.294435
2909.83	-36211.1	-14738.7	6.86756	-0.765918	5.48484e-10	0.348289
2909.85	-36211.1	-14738.8	6.8535	-0.80142	1.22783e-10	0.399996
2909.86	-36211.2	-14738.9	6.83824	-0.837768	-1.47446e-10	0.448752
2909.88	-36211.2	-14739	6.82268	-0.873706	-2.41696e-11	0.493642
2909.9	-36211.2	-14739.1	6.80783	-0.908917	4.08919e-11	0.533827
2909.91	-36211.3	-14739.2	6.7928	-0.941416	6.4139e-12	0.569349
2909.93	-36211.3	-14739.3	6.7762	-0.969091	-1.04626e-11	0.600506
2909.95	-36211.4	-14739.5	6.75871	-0.993793	-1.10537e-12	0.626876
2909.96	-36211.4	-14739.6	6.74156	-1.01838	2.76263e-12	0.647767
2909.98	-36211.4	-14739.7	6.72437	-1.04202	1.43671e-13	0.662713
2910	-36211.5	-14739.8	6.70638	-1.06305	-7.58754e-13	0.671675
2910.02	-36211.5	-14739.9	6.68777	-1.08223	-3.8019e-14	0.676289
2910.03	-36211.6	-14740	6.66894	-1.10055	1.92541e-13	0.67817
2910.05	-36211.6	-14740.1	6.65	-1.11667	4.41592e-24	0.676471
2910.07	-36211.6	-14740.2	6.63102	-1.12889	-4.99956e-14	0.670332
2910.08	-36211.7	-14740.3	6.61224	-1.13704	2.50246e-15	0.66179
2910.1	-36211.7	-14740.4	6.59384	-1.142	1.36277e-14	0.652552
2910.12	-36211.8	-14740.5	6.57559	-1.14703	-6.60309e-16	0.640806
2910.13	-36211.8	-14740.6	6.55709	-1.15484	-3.42338e-15	0.625149
2910.15	-36211.8	-14740.7	6.53764	-1.16452	3.35403e-16	0.608038
2910.17	-36211.9	-14740.9	6.51699	-1.17539	8.73922e-16	0.591508
2910.19	-36211.9	-14741	6.49645	-1.1895	-1.29645e-16	0.574125
2910.2	-36211.9	-14741	6.47671	-1.20766	-2.36767e-16	0.554995
2910.22	-36212	-14741.1	6.45626	-1.22655	3.40995e-17	0.535962
2910.24	-36212	-14741.2	6.43413	-1.24455	5.87258e-17	0.518619
2910.25	-36212.1	-14741.4	6.4113	-1.26539	-1.15122e-17	0.503014
2910.27	-36212.1	-14741.5	6.38879	-1.29095	-1.47129e-17	0.489648
2910.29	-36212.1	-14741.6	6.36702	-1.31781	3.70789e-18	0.480379
2910.3	-36212.2	-14741.7	6.34565	-1.34409	3.96612e-18	0.475659
2910.32	-36212.2	-14741.7	6.32319	-1.37172	-9.71764e-19	0.473245
2910.34	-36212.2	-14741.9	6.29913	-1.40022	-9.67539e-19	0.471795
2910.36	-36212.3	-14742	6.27481	-1.42439	2.94254e-19	0.471977
2910.37	-36212.3	-14742.1	6.25086	-1.44297	2.37017e-19	0.474094
2910.39	-36212.4	-14742.2	6.22659	-1.46104	-8.84471e-20	0.47763
2910.41	-36212.4	-14742.3	6.20162	-1.48113	-6.36205e-20	0.482377
2910.42	-36212.4	-14742.3	6.17611	-1.50184	2.3086e-20	0.488571
2910.44	-36212.5	-14742.5	6.15031	-1.52241	1.51717e-20	0.495538
2910.46	-36212.5	-14742.6	6.12459	-1.5431	-6.63159e-21	0.501441
2910.47	-36212.5	-14742.7	6.0989	-1.56379	-3.60849e-21	0.504899
2910.49	-36212.6	-14742.8	6.07272	-1.58385	1.92192e-21	0.50516
2910.51	-36212.6	-14742.8	6.04599	-1.60369	9.65022e-22	0.502718
2910.53	-36212.6	-14742.9	6.01906	-1.62462	-4.99319e-22	0.499141
2910.54	-36212.7	-14743	5.99164	-1.64707	-2.22566e-22	0.495197
2910.56	-36212.7	-14743.1	5.96292	-1.67055	1.38817e-22	0.49091
2910.58	-36212.7	-14743.2	5.93353	-1.69296	5.06774e-23	0.486941
2910.59	-36212.8	-14743.3	5.90508	-1.71136	-3.93323e-23	0.48445
2910.61	-36212.8	-14743.4	5.87693	-1.72737	-1.35082e-23	0.484206
2910.63	-36212.8	-14743.5	5.84712	-1.74558	1.01637e-23	0.486817
2910.64	-36212.9	-14743.6	5.81587	-1.76872	2.94802e-24	0.494277
2910.66	-36212.9	-14743.7	5.7848	-1.79792	-2.75961e-24	0.509267
2910.68	-36213	-14743.8	5.75397	-1.8317	-6.21639e-25	0.531861
2910.7	-36213	-14743.9	5.72267	-1.867	7.69951e-25	0.560671
2910.71	-36213	-14744	5.69086	-1.89979	1.65202e-25	0.594769
2910.73	-36213	-14744.1	5.65877	-1.92598	-1.97707e-25	0.63314
2910.75	-36213.1	-14744.2	5.62593	-1.94426	-3.21865e-26	0.672092
2910.76	-36213.1	-14744.3	5.59178	-1.95492	5.26612e-26	0.706977
2910.78	-36213.2	-14744.3	5.55733	-1.95971	5.60607e-27	0.735648
2910.8	-36213.2	-14744.4	5.52389	-1.96088	-1.45291e-26	0.757134
2910.82	-36213.2	-14744.5	5.49064	-1.96014	-1.48559e-27	0.77117
2910.83	-36213.2	-14744.6	5.45638	-1.95879	3.70286e-27	0.778061
2910.85	-36213.3	-14744.7	5.42199	-1.95681	1.90949e-28	0.779942
2910.87	-36213.3	-14744.8	5.38881	-1.95385	-9.6953e-28	0.779368
2910.88	-36213.3	-14744.9	5.35667	-1.95	0	0.777778
2910.9	-36213.4	-14744.9	5.32498	-1.94542	2.65216e-28	0.776233
2910.92	-36213.4	-14745	5.29333	-1.94	0	0.775599
2910.93	-36213.4	-14745.1	5.26126	-1.93358	-6.69799e-29	0.776535
2910.95	-36213.5	-14745.2	5.228	-1.92621	3.31732e-30	0.779057
2910.97	-36213.5	-14745.3	5.19338	-1.91849	1.72469e-29	0.783196
2910.98	-36213.5	-14745.4	5.15946	-1.91287	-1.70975e-30	0.789559
2911	-36213.5	-14745.4	5.12766	-1.91139	-4.68612e-30	0.798742
2911.02	-36213.6	-14745.5	5.09625	-1.9138	4.50441e-31	0.81097
2911.04	-36213.6	-14745.6	5.06376	-1.91956	1.17018e-30	0.826066
2911.05	-36213.6	-14745.7	5.03089	-1.92845	-1.71349e-31	0.842912
2911.07	-36213.7	-14745.8	4.9983	-1.93928	-2.9603e-31	0.86013
2911.09	-36213.7	-14745.9	4.9656	-1.94849	5.88703e-32	0.876115
2911.1	-36213.7	-14745.9	4.9324	-1.95401	7.99917e-32	0.889786
2911.12	-36213.8	-14746	4.89869	-1.95736	-1.54573e-32	0.901177
2911.14	-36213.8	-14746.1	4.86446	-1.95958	-1.96883e-32	0.910532
2911.15	-36213.8	-14746.2	4.82974	-1.9598	4.88421e-33	0.918243
2911.17	-36213.8	-14746.2	4.79506	-1.958	4.88055e-33	0.924622
2911.19	-36213.9	-14746.3	4.76188	-1.9561	-1.51012e-33	0.929809
2911.21	-36213.9	-14746.4	4.73037	-1.9547	-1.31273e-33	0.93415
2911.22	-36213.9	-14746.5	4.69868	-1.95226	3.94994e-34	0.938299
2911.24	-36214	-14746.5	4.66598	-1.94859	3.16934e-34	0.942371
2911.26	-36214	-14746.6	4.63324	-1.94565	-1.16063e-34	0.94566
2911.27	-36214	-14746.7	4.60071	-1.94283	-7.65922e-35	0.947906
2911.29	-36214	-14746.8	4.5677	-1.93615	3.41726e-35	0.949485
2911.31	-36214.1	-14746.8	4.53424	-1.92435	2.05198e-35	0.950595
2911.32	-36214.1	-14746.9	4.50124	-1.90929	-8.89953e-36	0.951212
2911.34	-36214.1	-14747	4.46873	-1.89211	-4.82093e-36	0.951683
2911.36	-36214.1	-14747.1	4.43583	-1.87303	2.51101e-36	0.952738
2911.38	-36214.2	-14747.1	4.40305	-1.85384	1.12469e-36	0.954505
2911.39	-36214.2	-14747.2	4.37204	-1.83764	-7.18697e-37	0.956533
2911.41	-36214.2	-14747.3	4.34235	-1.82477	-3.00269e-37	0.958198
2911.43	-36214.2	-14747.3	4.31193	-1.81333	1.86235e-37	0.958731
2911.44	-36214.3	-14747.4	4.28082	-1.80137	6.7632e-38	0.956872
2911.46	-36214.3	-14747.5	4.25065	-1.78703	-5.11281e-38	0.951097
2911.48	-36214.3	-14747.5	4.22171	-1.76928	-1.4915e-38	0.941376
2911.49	-36214.3	-14747.6	4.19336	-1.74779	1.43659e-38	0.928509
2911.51	-36214.4	-14747.7	4.16505	-1.72385	3.96955e-39	0.911394
2911.53	-36214.4	-14747.7	4.13633	-1.6989	-3.701e-39	0.887967
2911.55	-36214.4	-14747.8	4.107	-1.66654	-8.285e-40	0.857732
2911.56	-36214.4	-14747.9	4.07716	-1.61719	9.94919e-40	0.820893
2911.58	-36214.5	-14747.9	4.0482	-1.55248	1.63089e-40	0.775866
2911.6	-36214.5	-14748	4.02183	-1.47796	-2.75926e-40	0.720608
2911.61	-36214.5	-14748	3.99752	-1.38819	-4.3279e-41	0.656003
2911.63	-36214.5	-14748.1	3.9741	-1.27595	7.05985e-41	0.584159
2911.65	-36214.5	-14748.2	3.95237	-1.154	7.45873e-42	0.50713
2911.66	-36214.6	-14748.3	3.93364	-1.04046	-1.86414e-41	0.42757
2911.68	-36214.6	-14748.3	3.91755	-0.935981	-9.6945e-43	0.351684
2911.7	-36214.6	-14748.4	3.9033	-0.836523	5.11984e-42	0.285549
2911.72	-36214.6	-14748.4	3.89069	-0.745027	2.56541e-43	0.228608
2911.73	-36214.7	-14748.5	3.87968	-0.665455	-1.29921e-42	0.17903
2911.75	-36214.7	-14748.6	3.87	-0.596667	0	0.138344
2911.77	-36214.7	-14748.6	3.86128	-0.536829	3.37355e-43	0.108409
2911.78	-36214.7	-14748.7	3.85283	-0.487424	-1.68859e-44	0.0883951
2911.8	-36214.8	-14748.7	3.84425	-0.44978	-9.19556e-44	0.076912
2911.82	-36214.8	-14748.8	3.83623	-0.421917	4.45556e-45	0.0729424
2911.84	-36214.8	-14748.9	3.82928	-0.401171	2.30999e-44	0.0755847
2911.85	-36214.8	-14748.9	3.82251	-0.3849	-2.2632e-45	0.0840648
2911.87	-36214.8	-14749	3.81533	-0.371464	-5.89696e-45	0.0974463
2911.89	-36214.9	-14749	3.80902	-0.362029	8.74803e-46	0.114263
2911.9	-36214.9	-14749.1	3.80416	-0.356792	1.59763e-45	0.134393
2911.92	-36214.9	-14749.2	3.79897	-0.352478	-2.30093e-46	0.16114
2911.94	-36214.9	-14749.2	3.79224	-0.347763	-3.96264e-46	0.197401
2911.95	-36215	-14749.3	3.78498	-0.34717	7.76811e-47	0.243909
2911.97	-36215	-14749.4	3.77806	-0.353281	9.92783e-47	0.300101
2911.99	-36215	-14749.4	3.77138	-0.363049	-2.50197e-47	0.36342
2912	-36215	-14749.5	3.76476	-0.375166	-2.67622e-47	0.430331
2912.02	-36215	-14749.5	3.75798	-0.392449	6.55717e-48	0.496045
2912.04	-36215.1	-14749.6	3.75107	-0.414048	6.52866e-48	0.55679
2912.06	-36215.1	-14749.7	3.74432	-0.432219	-1.98554e-48	0.61078
2912.07	-36215.1	-14749.7	3.73761	-0.445111	-1.59932e-48	0.656754
2912.09	-36215.1	-14749.8	3.73009	-0.460394	5.96814e-49	0.694014
2912.11	-36215.1	-14749.8	3.72168	-0.480769	4.29292e-49	0.724659
2912.12	-36215.2	-14749.9	3.71324	-0.501824	-1.55778e-49	0.754183
2912.14	-36215.2	-14749.9	3.70483	-0.523282	-1.02374e-49	0.785178
2912.16	-36215.2	-14750	3.69535	-0.550464	4.47479e-50	0.816363
2912.17	-36215.2	-14750.1	3.68488	-0.583741	2.4349e-50	0.847618
2912.19	-36215.3	-14750.1	3.67473	-0.617989	-1.29686e-50	0.880292
2912.21	-36215.3	-14750.2	3.66489	-0.652558	-6.51168e-51	0.914735
2912.23	-36215.3	-14750.2	3.6541	-0.691004	3.36926e-51	0.950298
2912.24	-36215.3	-14750.3	3.64196	-0.732824	1.50181e-51	0.986298
2912.26	-36215.4	-14750.4	3.62888	-0.77372	-9.36698e-52	1.02202
2912.28	-36215.4	-14750.4	3.61505	-0.811147	-3.41956e-52	1.05618
2912.29	-36215.4	-14750.5	3.60052	-0.844196	2.65402e-52	1.08718
2912.31	-36215.4	-14750.5	3.58542	-0.873539	9.11494e-53	1.11496
2912.33	-36215.4	-14750.6	3.56999	-0.900797	-6.85814e-53	1.14044
2912.34	-36215.5	-14750.6	3.55452	-0.926269	-1.98923e-53	1.16363
2912.36	-36215.5	-14750.7	3.53923	-0.949334	1.8621e-53	1.18399
2912.38	-36215.5	-14750.8	3.52375	-0.969212	4.19463e-54	1.20122
2912.4	-36215.5	-14750.8	3.50744	-0.98517	-5.1954e-54	1.21526
2912.41	-36215.5	-14750.9	3.49061	-0.997526	-1.11473e-54	1.22718
2912.43	-36215.6	-14750.9	3.4739	-1.00736	1.33407e-54	1.23852
2912.45	-36215.6	-14751	3.45657	-1.01779	2.17185e-55	1.25048
2912.46	-36215.6	-14751	3.43758	-1.03238	-3.55342e-55	1.26402
2912.48	-36215.6	-14751.1	3.41874	-1.05096	-3.7828e-56	1.28005
2912.5	-36215.6	-14751.1	3.40219	-1.07218	9.80382e-56	1.2992
2912.51	-36215.7	-14751.2	3.3855	-1.09681	1.00243e-56	1.32086
2912.53	-36215.7	-14751.2	3.36552	-1.12561	-2.49858e-56	1.34402
2912.55	-36215.7	-14751.3	3.34451	-1.15503	-1.28847e-57	1.36787
2912.57	-36215.7	-14751.4	3.32557	-1.18089	6.54209e-57	1.39161
2912.58	-36215.7	-14751.4	3.30667	-1.20333	1.5146e-67	1.41394
2912.6	-36215.7	-14751.5	3.28532	-1.22374	-1.7896e-57	1.43386
2912.62	-36215.8	-14751.5	3.26333	-1.24333	-4.00236e-68	1.45207
2912.63	-36215.8	-14751.6	3.24273	-1.26283	4.5196e-58	1.46913
2912.65	-36215.8	-14751.6	3.22208	-1.281	-2.23843e-59	1.48328
2912.67	-36215.8	-14751.7	3.1999	-1.29577	-1.16377e-58	1.49248
2912.68	-36215.9	-14751.7	3.17739	-1.30382	1.15369e-59	1.49568
2912.7	-36215.9	-14751.8	3.15568	-1.30246	3.16205e-59	1.49206
2912.72	-36215.9	-14751.8	3.1341	-1.29157	-3.03944e-60	1.48083
2912.74	-36215.9	-14751.9	3.11196	-1.27179	-7.89601e-60	1.4622
2912.75	-36215.9	-14751.9	3.08931	-1.2448	1.15621e-60	1.43911
2912.77	-36215.9	-14752	3.06661	-1.21422	1.99752e-60	1.4149
2912.79	-36216	-14752	3.04512	-1.18799	-3.97239e-61	1.39273
2912.8	-36216	-14752.1	3.02517	-1.17115	-5.3976e-61	1.37497
2912.82	-36216	-14752.1	3.00521	-1.16158	1.04301e-61	1.3625
2912.84	-36216	-14752.2	2.98444	-1.1571	1.3285e-61	1.3551
2912.86	-36216	-14752.2	2.96419	-1.15709	-3.29572e-62	1.35076
2912.87	-36216	-14752.3	2.94522	-1.15948	-3.29325e-62	1.34752
2912.89	-36216.1	-14752.3	2.92689	-1.15938	1.01898e-62	1.34392
2912.91	-36216.1	-14752.4	2.90861	-1.15459	8.8579e-63	1.33884
2912.92	-36216.1	-14752.4	2.89008	-1.14728	-2.6653e-63	1.33156
2912.94	-36216.1	-14752.5	2.8712	-1.13886	-2.13857e-63	1.32209
2912.96	-36216.1	-14752.5	2.85215	-1.1292	7.8316e-64	1.31144
2912.97	-36216.1	-14752.5	2.83321	-1.11874	5.16821e-64	1.30025
2912.99	-36216.2	-14752.6	2.81467	-1.10876	-2.30586e-64	1.28855
2913.01	-36216.2	-14752.6	2.79641	-1.09904	-1.38461e-64	1.27652
2913.02	-36216.2	-14752.7	2.77788	-1.08772	6.00513e-65	1.26455
2913.04	-36216.2	-14752.7	2.75895	-1.07532	3.25302e-65	1.25278
2913.06	-36216.2	-14752.8	2.73995	-1.06485	-1.69435e-65	1.24111
2913.08	-36216.2	-14752.8	2.72107	-1.05661	-7.58903e-66	1.22984
2913.09	-36216.3	-14752.9	2.70234	-1.04842	4.84955e-66	1.21967
2913.11	-36216.3	-14752.9	2.68401	-1.03995	2.02612e-66	1.21056
2913.13	-36216.3	-14752.9	2.66642	-1.03237	-1.25666e-66	1.20192
2913.14	-36216.3	-14753	2.64936	-1.02567	-4.5636e-67	1.19353
2913.16	-36216.3	-14753	2.6322	-1.01893	3.44997e-67	1.18543
2913.18	-36216.3	-14753.1	2.615	-1.01201	1.00642e-67	1.17763
2913.19	-36216.4	-14753.1	2.59818	-1.00529	-9.69366e-68	1.17005
2913.21	-36216.4	-14753.1	2.58158	-0.998664	-2.67853e-68	1.16243
2913.23	-36216.4	-14753.2	2.56473	-0.99175	2.49732e-68	1.15442
2913.25	-36216.4	-14753.2	2.54745	-0.98487	5.59047e-69	1.14587
2913.26	-36216.4	-14753.3	2.52988	-0.978527	-6.71341e-69	1.13681
2913.28	-36216.4	-14753.3	2.51286	-0.971476	-1.10047e-69	1.12708
2913.3	-36216.4	-14753.3	2.49734	-0.961827	1.86187e-69	1.11612
2913.31	-36216.4	-14753.4	2.48262	-0.949189	2.92034e-70	1.10132
2913.33	-36216.5	-14753.4	2.46746	-0.933778	-4.76378e-70	1.07941
2913.35	-36216.5	-14753.5	2.45185	-0.915646	-5.03292e-71	1.04886
2913.36	-36216.5	-14753.5	2.43622	-0.895118	1.25787e-70	1.00916
2913.38	-36216.5	-14753.5	2.42089	-0.874486	6.54156e-72	0.961607
2913.4	-36216.5	-14753.6	2.40596	-0.85628	-3.45471e-71	0.907816
2913.42	-36216.5	-14753.6	2.3909	-0.84083	-1.73106e-72	0.847944
2913.43	-36216.6	-14753.7	2.3753	-0.827786	8.76665e-72	0.781866
2913.45	-36216.6	-14753.7	2.36	-0.816667	0	0.71024
2913.47	-36216.6	-14753.7	2.34591	-0.807139	-2.27637e-72	0.633824
2913.48	-36216.6	-14753.8	2.33255	-0.799625	1.13941e-73	0.552846
2913.5	-36216.6	-14753.8	2.31928	-0.794276	6.20489e-73	0.467307
2913.52	-36216.6	-14753.8	2.30587	-0.789724	-3.00648e-74	0.376893
2913.53	-36216.6	-14753.9	2.29225	-0.784161	-1.55871e-73	0.281511
2913.55	-36216.6	-14753.9	2.27835	-0.775396	1.52714e-74	0.182016
2913.57	-36216.7	-14754	2.26436	-0.761718	3.97909e-74	0.0798794
2913.59	-36216.7	-14754	2.25108	-0.743006	-5.90291e-75	-0.0222604
2913.6	-36216.7	-14754	2.23909	-0.719461	-1.07804e-74	-0.123131
2913.62	-36216.7	-14754.1	2.22812	-0.691405	1.5526e-75	-0.2252
2913.64	-36216.7	-14754.1	2.21778	-0.660225	2.67387e-75	-0.329738
2913.65	-36216.7	-14754.1	2.2076	-0.629786	-5.24166e-76	-0.433868
2913.67	-36216.7	-14754.2	2.1973	-0.60221	-6.69889e-76	-0.534557
2913.69	-36216.8	-14754.2	2.18697	-0.57536	1.68814e-76	-0.629692
2913.7	-36216.8	-14754.2	2.17683	-0.547377	1.80539e-76	-0.718705
2913.72	-36216.8	-14754.3	2.16727	-0.517776	-4.42006e-77	-0.803476
2913.74	-36216.8	-14754.3	2.15855	-0.486816	-4.38985e-77	-0.884726
2913.76	-36216.8	-14754.3	2.15063	-0.455804	1.31928e-77	-0.960773
2913.77	-36216.8	-14754.4	2.1436	-0.426179	1.02272e-77	-1.03051
2913.79	-36216.8	-14754.4	2.13775	-0.399372	-3.11694e-78	-1.09408
2913.81	-36216.8	-14754.4	2.13283	-0.374753	-7.18184e-79	-1.15284
2913.82	-36216.8	-14754.5	2.12793	-0.34915	-2.35805e-78	-1.20951
2913.84	-36216.9	-14754.5	2.12273	-0.321512	-6.92069e-78	-1.26446
2913.86	-36216.9	-14754.5	2.11765	-0.293638	1.43855e-77	-1.31506
2913.88	-36216.9	-14754.6	2.11271	-0.266856	2.90716e-77	-1.3607
2913.89	-36216.9	-14754.6	2.10749	-0.241702	-5.4846e-77	-1.40311
2913.91	-36216.9	-14754.6	2.10223	-0.216438	-1.00897e-76	-1.44392
2913.93	-36216.9	-14754.7	2.09782	-0.186912	2.30907e-76	-1.48454
2913.94	-36216.9	-14754.7	2.0945	-0.148991	3.51384e-76	-1.52707
2913.96	-36216.9	-14754.7	2.09184	-0.099028	-9.60821e-76	-1.57397
2913.98	-36217	-14754.8	2.09018	-0.0390293	-1.19781e-75	-1.62456
2913.99	-36217	-14754.8	2.09037	0.0245911	3.98118e-75	-1.67567
2914.01	-36217	-14754.8	2.09234	0.0862751	4.57991e-75	-1.72451
2914.03	-36217	-14754.9	2.0954	0.141228	-1.48019e-74	-1.76862
2914.05	-36217	-14754.9	2.09895	0.185888	-1.4813e-74	-1.80562
2914.06	-36217	-14754.9	2.10247	0.217947	5.97112e-74	-1.8334
2914.08	-36217	-14755	2.10587	0.239363	4.68794e-74	-1.85196
2914.1	-36217	-14755	2.10927	0.2543	-2.42601e-73	-1.86263
2914.11	-36217.1	-14755	2.11259	0.264758	-1.78544e-73	-1.86758
2914.13	-36217.1	-14755.1	2.11571	0.271665	8.97809e-73	-1.8692
2914.15	-36217.1	-14755.1	2.11926	0.276067	5.19671e-73	-1.86852
2914.16	-36217.1	-14755.1	2.12399	0.278905	-3.54895e-72	-1.86603
2914.18	-36217.1	-14755.2	2.12937	0.280013	-1.36611e-72	-1.86305
2914.2	-36217.1	-14755.2	2.13449	0.279006	1.42122e-71	-1.86108
2914.21	-36217.1	-14755.2	2.13942	0.276913	5.18537e-72	-1.86053
2914.23	-36217.1	-14755.3	2.14448	0.275042	-5.23069e-71	-1.86154
2914.25	-36217.2	-14755.3	2.14969	0.273429	-1.00609e-71	-1.86466
2914.27	-36217.2	-14755.3	2.15491	0.271737	2.03139e-70	-1.87038
2914.28	-36217.2	-14755.4	2.16	0.27	0	-1.878
2914.3	-36217.2	-14755.4	2.16492	0.268325	-8.04355e-70	-1.88679
2914.32	-36217.2	-14755.5	2.17	0.266667	0	-1.8976
2914.33	-36217.2	-14755.5	2.17539	0.264964	2.94042e-69	-1.91138
2914.35	-36217.2	-14755.5	2.18025	0.263231	-5.79116e-70	-1.92807
2914.37	-36217.2	-14755.6	2.18389	0.261502	-1.12302e-68	-1.94736
2914.38	-36217.3	-14755.6	2.18705	0.259802	4.50554e-69	-1.96886
2914.4	-36217.3	-14755.6	2.1904	0.258139	4.40644e-68	-1.99202
2914.42	-36217.3	-14755.7	2.19371	0.256468	-1.70023e-68	-2.01588
2914.44	-36217.3	-14755.7	2.19688	0.254757	-1.59712e-67	-2.03939
2914.45	-36217.3	-14755.7	2.20079	0.253028	9.76162e-68	-2.06148
2914.47	-36217.3	-14755.8	2.20589	0.251307	5.99613e-67	-2.08108
2914.49	-36217.3	-14755.8	2.21121	0.2496	-5.0103e-67	-2.09706
2914.5	-36217.3	-14755.8	2.21615	0.247917	-2.33513e-66	-2.10886
2914.52	-36217.4	-14755.9	2.22125	0.24629	1.88533e-66	-2.11714
2914.54	-36217.4	-14755.9	2.22661	0.244648	8.36944e-66	-2.12237
2914.55	-36217.4	-14755.9	2.23121	0.242725	-8.94085e-66	-2.12446
2914.57	-36217.4	-14756	2.23465	0.240758	-3.08247e-65	-2.12364
2914.59	-36217.4	-14756	2.23781	0.23988	4.09682e-65	-2.12085
2914.61	-36217.4	-14756.1	2.24119	0.240099	1.19288e-64	-2.11636
2914.62	-36217.4	-14756.1	2.24445	0.239665	-1.53696e-64	-2.10942
2914.64	-36217.5	-14756.1	2.24772	0.237896	-4.2101e-64	-2.09961
2914.66	-36217.5	-14756.2	2.25187	0.235875	6.75005e-64	-2.08717
2914.67	-36217.5	-14756.2	2.25708	0.234179	1.51435e-63	-2.07219
2914.69	-36217.5	-14756.2	2.26257	0.232572	-2.92675e-63	-2.05454
2914.71	-36217.5	-14756.3	2.26766	0.230906	-5.82887e-63	-2.0348
2914.72	-36217.5	-14756.3	2.27182	0.229184	1.09439e-62	-2.01433
2914.74	-36217.5	-14756.3	2.27516	0.227456	2.01125e-62	-1.99407
2914.76	-36217.5	-14756.4	2.27844	0.225804	-4.60133e-62	-1.97451
2914.78	-36217.6	-14756.4	2.28191	0.224111	-7.00161e-62	-1.95653
2914.79	-36217.6	-14756.4	2.28532	0.222129	1.9295e-61	-1.94137
2914.81	-36217.6	-14756.5	2.28863	0.220383	2.68245e-61	-1.92917
2914.83	-36217.6	-14756.5	2.29198	0.219915	-7.18833e-61	-1.91909
2914.84	-36217.6	-14756.6	2.29542	0.220123	-8.92424e-61	-1.90863
2914.86	-36217.6	-14756.6	2.29897	0.219234	2.93438e-60	-1.8949
2914.88	-36217.6	-14756.6	2.3024	0.217267	2.9472e-60	-1.88608
2914.89	-36217.6	-14756.7	2.30543	0.215388	-1.20286e-59	-1.89345
2914.91	-36217.7	-14756.7	2.30877	0.213799	-1.12454e-59	-1.88325
2914.93	-36217.7	-14756.8	2.31354	0.212159	4.46218e-59	-1.80122
2914.95	-36217.7	-14756.8	2.31888	0.210414	3.49147e-59	-1.65045
2914.96	-36217.7	-14756.8	2.32301	0.20867	-1.78106e-58	-1.46282
2914.98	-36217.7	-14756.9	2.32613	0.206964	-1.03418e-58	-1.23144
2915	-36217.7	-14756.9	2.32932	0.205293	7.18076e-58	-0.94246
2915.01	-36217.7	-14756.9	2.33273	0.203629	3.93191e-58	-0.666724
2915.03	-36217.8	-14757	2.33616	0.201937	-2.65046e-57	-0.494612
2915.05	-36217.8	-14757	2.33959	0.200206	-1.01722e-57	-0.40657
2915.07	-36217.8	-14757	2.34305	0.198451	1.03825e-56	-0.346019
2915.08	-36217.8	-14757.1	2.34647	0.196761	2.0026e-57	-0.308392
2915.1	-36217.8	-14757.1	2.3498	0.195187	-4.13305e-56	-0.29856
2915.12	-36217.8	-14757.2	2.35313	0.193449	-7.58955e-57	-0.278217
2915.13	-36217.8	-14757.2	2.35656	0.191399	1.51628e-55	-0.209943
2915.15	-36217.9	-14757.2	2.36	0.19	1.33922e-65	-0.122004
2915.17	-36217.9	-14757.3	2.36337	0.189997	-5.83943e-55	-0.0548776
2915.18	-36217.9	-14757.3	2.36688	0.189962	1.15305e-55	-0.0195654
2915.2	-36217.9	-14757.3	2.37056	0.188553	2.30117e-54	-0.0176143
2915.22	-36217.9	-14757.4	2.37346	0.186555	-4.35731e-55	-0.0435694
2915.23	-36217.9	-14757.4	2.37509	0.184843	-8.3786e-54	-0.0890889
2915.25	-36217.9	-14757.5	2.37696	0.183111	3.35241e-54	-0.14107
2915.27	-36218	-14757.5	2.38025	0.181169	3.17313e-53	-0.187419
2915.29	-36218	-14757.5	2.38396	0.179859	-1.94523e-53	-0.221716
2915.3	-36218	-14757.6	2.38727	0.179708	-1.24018e-52	-0.240049
2915.32	-36218	-14757.6	2.39062	0.180056	7.33022e-53	-0.242112
2915.34	-36218	-14757.6	2.39421	0.178007	4.47178e-52	-0.228659
2915.35	-36218	-14757.7	2.3973	0.165773	-3.72379e-52	-0.201717
2915.37	-36218	-14757.7	2.3993	0.138961	-1.66346e-51	-0.163999
2915.39	-36218.1	-14757.8	2.40013	0.10149	1.78416e-51	-0.1192
2915.4	-36218.1	-14757.8	2.4001	0.0573125	6.45691e-51	-0.069332
2915.42	-36218.1	-14757.8	2.40001	0.00867192	-6.70372e-51	-0.0133057
2915.44	-36218.1	-14757.9	2.40013	-0.0445766	-2.29801e-50	0.0495751
2915.46	-36218.1	-14757.9	2.39977	-0.106353	3.0398e-50	0.118801
2915.47	-36218.1	-14758	2.39826	-0.177923	8.37057e-50	0.193907
2915.49	-36218.1	-14758	2.39519	-0.256165	-1.34959e-49	0.274645
2915.51	-36218.2	-14758	2.39033	-0.340215	-3.23027e-49	0.360069
2915.52	-36218.2	-14758.1	2.38374	-0.432351	5.05503e-49	0.448321
2915.54	-36218.2	-14758.1	2.37531	-0.529667	1.1286e-48	0.53729
2915.56	-36218.2	-14758.1	2.36476	-0.622707	-2.16682e-48	0.624619
2915.57	-36218.2	-14758.2	2.35259	-0.708103	-4e-48	0.707943
2915.59	-36218.2	-14758.2	2.34003	-0.789449	9.22287e-48	0.785084
2915.61	-36218.2	-14758.3	2.32686	-0.869276	1.53593e-47	0.857397
2915.63	-36218.2	-14758.3	2.31155	-0.948745	-3.44253e-47	0.929336
2915.64	-36218.3	-14758.3	2.29412	-1.02782	-5.2166e-47	1.00198
2915.66	-36218.3	-14758.4	2.27596	-1.10531	1.4245e-46	1.07319
2915.68	-36218.3	-14758.4	2.25707	-1.17889	1.77535e-46	1.14136
2915.69	-36218.3	-14758.4	2.23638	-1.24566	-5.90022e-46	1.20546
2915.71	-36218.3	-14758.5	2.21442	-1.30621	-6.78742e-46	1.26526
2915.73	-36218.3	-14758.5	2.19264	-1.36328	2.19362e-45	1.32105
2915.74	-36218.3	-14758.6	2.17032	-1.41589	2.19527e-45	1.3725
2915.76	-36218.3	-14758.6	2.14555	-1.46086	-8.84912e-45	1.41898
2915.78	-36218.4	-14758.6	2.11939	-1.49858	-6.94747e-45	1.46044
2915.8	-36218.4	-14758.6	2.09426	-1.53156	3.59532e-44	1.49729
2915.81	-36218.4	-14758.7	2.0694	-1.56264	2.646e-44	1.53064
2915.83	-36218.4	-14758.7	2.04278	-1.59431	-1.33054e-43	1.5617
2915.85	-36218.4	-14758.7	2.01491	-1.62497	-7.70146e-44	1.59012
2915.86	-36218.4	-14758.8	1.98733	-1.65122	5.2595e-43	1.6147
2915.88	-36218.4	-14758.8	1.95992	-1.6714	2.02456e-43	1.63425
2915.9	-36218.4	-14758.8	1.93196	-1.68488	-2.10623e-42	1.64784
2915.91	-36218.5	-14758.9	1.90339	-1.69271	-7.68466e-43	1.65617
2915.93	-36218.5	-14758.9	1.87437	-1.69641	7.75181e-42	1.66042
2915.95	-36218.5	-14758.9	1.84506	-1.69674	1.49101e-42	1.66127
2915.97	-36218.5	-14759	1.81567	-1.69426	-3.01049e-41	1.65932
2915.98	-36218.5	-14759	1.78667	-1.69	-2.66599e-51	1.65577
2916	-36218.5	-14759	1.75835	-1.68504	1.19204e-40	1.6517
2916.02	-36218.5	-14759	1.73	-1.68	0	1.64706
2916.03	-36218.5	-14759.1	1.70094	-1.67512	-4.35767e-40	1.64167
2916.05	-36218.5	-14759.1	1.67161	-1.66964	8.58243e-41	1.63582
2916.07	-36218.5	-14759.1	1.6425	-1.66297	1.66429e-39	1.62978
2916.09	-36218.6	-14759.2	1.61319	-1.65584	-6.67471e-40	1.62341
2916.1	-36218.6	-14759.2	1.58359	-1.64894	-6.32124e-39	1.61664
2916.12	-36218.6	-14759.2	1.55513	-1.64212	3.87572e-39	1.60997
2916.14	-36218.6	-14759.2	1.52848	-1.6353	2.47106e-38	1.60382
2916.15	-36218.6	-14759.3	1.50189	-1.62893	-1.46056e-38	1.59816
2916.17	-36218.6	-14759.3	1.47427	-1.62345	-8.91013e-38	1.59319
2916.19	-36218.6	-14759.3	1.44705	-1.61908	7.42989e-38	1.58981
2916.2	-36218.6	-14759.3	1.42076	-1.61648	3.46125e-37	1.58868
2916.22	-36218.6	-14759.3	1.39333	-1.61723	-2.79412e-37	1.58978
2916.24	-36218.6	-14759.4	1.36397	-1.6219	-1.24034e-36	1.59313
2916.25	-36218.6	-14759.4	1.335	-1.62883	1.32501e-36	1.59891
2916.27	-36218.7	-14759.4	1.30759	-1.63705	4.56813e-36	1.60705
2916.29	-36218.7	-14759.4	1.28027	-1.64716	-6.05356e-36	1.61695
2916.31	-36218.7	-14759.4	1.25258	-1.65918	-1.66758e-35	1.62846
2916.32	-36218.7	-14759.5	1.22584	-1.67197	2.68897e-35	1.64204
2916.34	-36218.7	-14759.5	1.19963	-1.68628	6.43625e-35	1.65811
2916.36	-36218.7	-14759.5	1.1712	-1.7052	-1.00721e-34	1.67696
2916.37	-36218.7	-14759.5	1.14006	-1.72934	-2.24874e-34	1.69869
2916.39	-36218.7	-14759.5	1.10869	-1.75605	4.3174e-34	1.72317
2916.41	-36218.7	-14759.6	1.07793	-1.78358	7.97001e-34	1.74926
2916.42	-36218.7	-14759.6	1.04666	-1.81138	-1.83766e-33	1.77472
2916.44	-36218.7	-14759.6	1.01485	-1.83824	-3.06034e-33	1.79861
2916.46	-36218.7	-14759.6	0.983535	-1.86226	6.85925e-33	1.8211
2916.48	-36218.7	-14759.6	0.952744	-1.88263	1.03941e-32	1.84133
2916.49	-36218.7	-14759.6	0.921583	-1.89952	-2.86058e-32	1.85758
2916.51	-36218.7	-14759.7	0.889832	-1.91258	-3.97575e-32	1.86964
2916.53	-36218.7	-14759.7	0.857796	-1.92111	1.06531e-31	1.87852
2916.54	-36218.7	-14759.7	0.825154	-1.92569	1.32254e-31	1.88437
2916.56	-36218.8	-14759.7	0.791192	-1.92781	-4.34862e-31	1.88676
2916.58	-36218.8	-14759.7	0.75667	-1.92742	-4.36761e-31	1.88618
2916.59	-36218.8	-14759.7	0.723204	-1.92364	1.76257e-30	1.88373
2916.61	-36218.8	-14759.7	0.690868	-1.91796	1.38413e-30	1.87937
2916.63	-36218.8	-14759.7	0.658917	-1.91273	-7.16344e-30	1.87251
2916.65	-36218.8	-14759.8	0.627338	-1.90573	-5.27206e-30	1.86312
2916.66	-36218.8	-14759.8	0.596387	-1.89311	2.65107e-29	1.85141
2916.68	-36218.8	-14759.8	0.565512	-1.87639	1.5345e-29	1.83721
2916.7	-36218.8	-14759.8	0.533948	-1.85911	-1.06446e-28	1.82035
2916.71	-36218.8	-14759.8	0.502207	-1.84034	-5.82733e-29	1.80181
2916.73	-36218.8	-14759.8	0.471151	-1.81808	3.92789e-28	1.78299
2916.75	-36218.8	-14759.8	0.440325	-1.79571	1.50746e-28	1.76463
2916.76	-36218.8	-14759.8	0.40904	-1.77793	-1.53862e-27	1.74727
2916.78	-36218.8	-14759.8	0.37841	-1.76408	-2.96773e-28	1.73177
2916.8	-36218.8	-14759.8	0.349683	-1.7519	6.12492e-27	1.71892
2916.82	-36218.8	-14759.8	0.321667	-1.74064	1.12472e-27	1.7086
2916.83	-36218.8	-14759.8	0.292814	-1.7304	-2.24703e-26	1.69991
2916.85	-36218.8	-14759.8	0.263333	-1.72333	0	1.68954
2916.87	-36218.8	-14759.8	0.233903	-1.71913	8.65365e-26	1.67685
2916.88	-36218.8	-14759.8	0.204987	-1.70531	-1.70875e-26	1.67475
2916.9	-36218.8	-14759.8	0.17672	-1.68124	-3.41019e-25	1.68429
2916.92	-36218.8	-14759.9	0.148307	-1.69637	6.45724e-26	1.65517
2916.93	-36218.8	-14759.8	0.119144	-1.75144	1.24165e-24	1.54613
2916.95	-36218.8	-14759.9	0.0899249	-1.64871	-4.96806e-25	1.38216
2916.97	-36218.8	-14759.9	0.0623125	-1.27324	-4.70238e-24	1.18541
2916.99	-36218.8	-14759.9	0.0399359	-0.860658	2.88041e-24	0.931044
