# Supplementary material for: Extraction of driving behavior primitives considering driver expectation and vehicle dynamics
Source: PLoS One. 2025 Dec 31;20(12):e0340123. doi: 10.1371/journal.pone.0340123 (PMC12755792; doi:10.1371/journal.pone.0340123)
Supplement: S1 File — (ZIP) [file pone.0340123.s001.zip › DataSetForPimitiveExaction-1/straight driving/d1c213_s_3.xlsx]

## Sheet: Sheet1
2952.89	-36261.1	-14782.3	10.3443	1.41603	0.0830585	-1.44123
2952.91	-36261.3	-14782.2	10.369	1.41238	0.00913351	-1.44273
2952.92	-36261.5	-14782.1	10.392	1.4099	-0.0583473	-1.44503
2952.94	-36261.6	-14782.1	10.4158	1.40947	-0.103066	-1.44685
2952.96	-36261.8	-14782	10.4404	1.40558	-0.110312	-1.44616
2952.97	-36262	-14781.9	10.4634	1.40236	-0.110271	-1.44359
2952.99	-36262.1	-14781.9	10.4873	1.39908	-0.108424	-1.43996
2953.01	-36262.3	-14781.8	10.5118	1.39475	-0.100945	-1.43482
2953.03	-36262.5	-14781.8	10.5347	1.38679	-0.0937271	-1.42717
2953.04	-36262.6	-14781.7	10.5587	1.376	-0.0904796	-1.41649
2953.06	-36262.8	-14781.6	10.583	1.36699	-0.0948375	-1.40478
2953.08	-36263	-14781.6	10.6064	1.36038	-0.0984293	-1.39537
2953.09	-36263.1	-14781.5	10.6288	1.35522	-0.0991934	-1.3877
2953.11	-36263.3	-14781.4	10.6508	1.35027	-0.0940677	-1.3803
2953.13	-36263.5	-14781.4	10.6742	1.34477	-0.0845188	-1.37339
2953.14	-36263.6	-14781.3	10.6985	1.34171	-0.0687527	-1.36594
2953.16	-36263.8	-14781.3	10.7211	1.33839	-0.0493008	-1.35895
2953.18	-36264	-14781.2	10.7402	1.33368	-0.0307595	-1.35011
2953.2	-36264.1	-14781.1	10.762	1.32487	-0.0155619	-1.3398
2953.21	-36264.3	-14781.1	10.7865	1.31462	-0.00591777	-1.32742
2953.23	-36264.5	-14781	10.8107	1.3015	0.000820394	-1.31152
2953.25	-36264.7	-14781	10.8327	1.2777	0.00549362	-1.28675
2953.26	-36264.9	-14780.9	10.853	1.24503	0.00934499	-1.25354
2953.28	-36265	-14780.8	10.8728	1.21253	0.00824806	-1.21559
2953.3	-36265.2	-14780.8	10.8937	1.17293	0.00436695	-1.16954
2953.32	-36265.4	-14780.7	10.9145	1.1297	0.000640196	-1.11817
2953.33	-36265.5	-14780.6	10.9318	1.08236	0.00013347	-1.06242
2953.35	-36265.7	-14780.6	10.9492	1.0266	-0.00234311	-0.99978
2953.37	-36265.9	-14780.5	10.9662	0.972436	-0.00592683	-0.937226
2953.38	-36266.1	-14780.4	10.9826	0.917499	-0.0092428	-0.872018
2953.4	-36266.2	-14780.4	11.0004	0.850841	-0.0125307	-0.784699
2953.42	-36266.4	-14780.3	11.0146	0.758711	-0.0186783	-0.676819
2953.43	-36266.6	-14780.3	11.0251	0.643493	-0.0257144	-0.547428
2953.45	-36266.8	-14780.2	11.0326	0.500287	-0.029645	-0.394887
2953.47	-36267	-14780.1	11.0392	0.36752	-0.032934	-0.250274
2953.48	-36267.1	-14780.1	11.046	0.252871	-0.0362655	-0.116729
2953.5	-36267.3	-14780	11.0499	0.148796	-0.0397927	0.0104924
2953.52	-36267.5	-14779.9	11.05	0.0675955	-0.0431479	0.116467
2953.54	-36267.7	-14779.9	11.05	0.000178503	-0.0464392	0.202406
2953.55	-36267.8	-14779.8	11.05	-0.05	-0.05	0.271242
2953.57	-36268	-14779.7	11.05	-0.08	-0.05	0.316993
2953.59	-36268.2	-14779.7	11.05	-0.0966667	-0.05	0.350763
2953.6	-36268.3	-14779.6	11.0467	-0.1	-0.05	0.379085
2953.62	-36268.6	-14779.5	11.0431	-0.100028	-0.0499928	0.406725
2953.64	-36268.7	-14779.5	11.0399	-0.0998816	-0.0500293	0.429359
2953.65	-36268.9	-14779.4	11.04	-0.0962172	-0.0497637	0.448508
2953.67	-36269.1	-14779.4	11.04	-0.0929625	-0.0462568	0.460966
2953.69	-36269.2	-14779.3	11.0401	-0.0895794	-0.0428561	0.47047
2953.71	-36269.4	-14779.2	11.0396	-0.0860964	-0.0398571	0.476956
2953.72	-36269.6	-14779.2	11.0361	-0.0826219	-0.0396848	0.481028
2953.74	-36269.8	-14779.1	11.0326	-0.0799044	-0.0360115	0.484134
2953.76	-36269.9	-14779	11.0297	-0.0794836	-0.0323824	0.486268
2953.77	-36270.1	-14779	11.0301	-0.0760009	-0.0299003	0.486776
2953.79	-36270.3	-14778.9	11.03	-0.0717597	-0.0294607	0.485684
2953.81	-36270.5	-14778.8	11.03	-0.0654978	-0.0256176	0.48361
2953.82	-36270.7	-14778.8	11.03	-0.0615676	-0.0222116	0.477139
2953.84	-36270.8	-14778.7	11.0302	-0.0553736	-0.0197392	0.464595
2953.86	-36271	-14778.7	11.0291	-0.0518266	-0.0200767	0.445654
2953.88	-36271.2	-14778.6	11.0255	-0.0506453	-0.0199835	0.428577
2953.89	-36271.3	-14778.5	11.0219	-0.0544715	-0.0199896	0.413788
2953.91	-36271.5	-14778.5	11.0197	-0.0593521	-0.020066	0.403135
2953.93	-36271.7	-14778.4	11.0201	-0.064989	-0.0197465	0.394439
2953.94	-36271.9	-14778.3	11.02	-0.0682559	-0.0211967	0.386225
2953.96	-36272.1	-14778.3	11.02	-0.0703285	-0.0250103	0.377489
2953.98	-36272.3	-14778.2	11.0199	-0.0699074	-0.0281593	0.370106
2953.99	-36272.4	-14778.1	11.0202	-0.0700408	-0.0317803	0.362334
2954.01	-36272.6	-14778.1	11.0185	-0.069912	-0.0346707	0.353219
2954.03	-36272.8	-14778	11.0149	-0.0703101	-0.0405973	0.33925
2954.05	-36272.9	-14778	11.0112	-0.068321	-0.0434885	0.31767
2954.06	-36273.1	-14777.9	11.0097	-0.0647232	-0.0453018	0.292163
2954.08	-36273.3	-14777.8	11.0101	-0.0610287	-0.0466085	0.268989
2954.1	-36273.5	-14777.8	11.01	-0.0600593	-0.0487369	0.248476
2954.11	-36273.7	-14777.7	11.01	-0.0581062	-0.0503222	0.230922
2954.13	-36273.8	-14777.6	11.01	-0.054432	-0.0498243	0.216117
2954.15	-36274	-14777.6	11.01	-0.0512245	-0.0503805	0.203258
2954.16	-36274.2	-14777.5	11.0099	-0.0476765	-0.047707	0.193151
2954.18	-36274.4	-14777.4	11.0103	-0.0443896	-0.0448756	0.185073
2954.2	-36274.5	-14777.4	11.0076	-0.0406153	-0.0360979	0.17876
2954.22	-36274.7	-14777.3	11.0041	-0.0397746	-0.025539	0.174186
2954.23	-36274.9	-14777.3	11.0005	-0.0403325	-0.0158687	0.169882
2954.25	-36275	-14777.2	10.9999	-0.0373175	-0.00489899	0.165371
2954.27	-36275.2	-14777.1	11	-0.034107	0.00195159	0.15998
2954.28	-36275.4	-14777.1	11	-0.0279229	0.0118737	0.154718
2954.3	-36275.6	-14777	11	-0.0209587	0.016359	0.146984
2954.32	-36275.8	-14776.9	11	-0.0112233	0.0197318	0.138341
2954.34	-36275.9	-14776.9	11	-0.00120232	0.0200704	0.128585
2954.35	-36276.1	-14776.8	11	0.00897374	0.0199813	0.118945
2954.37	-36276.3	-14776.7	11	0.0162513	0.0200028	0.105527
2954.39	-36276.5	-14776.7	11	0.0258517	0.0199975	0.0854369
2954.4	-36276.6	-14776.6	11	0.0433333	0.02	0.0533769
2954.42	-36276.8	-14776.5	11	0.0633333	0.02	0.0174292
2954.44	-36277	-14776.5	11.0033	0.0833333	0.02	-0.0174292
2954.45	-36277.2	-14776.4	11.0069	0.101118	0.0164392	-0.0484335
2954.47	-36277.4	-14776.4	11.0101	0.121121	0.0131478	-0.0708468
2954.49	-36277.5	-14776.3	11.0101	0.141457	0.00979324	-0.0880901
2954.5	-36277.7	-14776.2	11.0138	0.170032	0.00626146	-0.102887
2954.52	-36277.9	-14776.2	11.017	0.196269	0.0029493	-0.114509
2954.54	-36278	-14776.1	11.0204	0.219064	-0.000411915	-0.122713
2954.56	-36278.2	-14776	11.0238	0.235852	-0.00393775	-0.125241
2954.57	-36278.4	-14776	11.0278	0.249114	-0.00725268	-0.122382
2954.59	-36278.6	-14775.9	11.0341	0.267246	-0.0105823	-0.117969
2954.61	-36278.7	-14775.9	11.0381	0.292871	-0.014327	-0.115142
2954.62	-36279	-14775.8	11.0443	0.319859	-0.0166853	-0.113783
2954.64	-36279.1	-14775.7	11.0481	0.345252	-0.0175282	-0.108317
2954.66	-36279.3	-14775.7	11.0544	0.364356	-0.0256471	-0.0967193
2954.67	-36279.5	-14775.6	11.0582	0.381024	-0.036722	-0.0803587
2954.69	-36279.6	-14775.5	11.0655	0.393449	-0.044753	-0.064994
2954.71	-36279.8	-14775.5	11.0724	0.402612	-0.0483208	-0.0491043
2954.73	-36280	-14775.4	11.0791	0.409126	-0.0570252	-0.0331946
2954.74	-36280.2	-14775.3	11.0856	0.414861	-0.0653662	-0.0131563
2954.76	-36280.3	-14775.3	11.0941	0.417974	-0.0666932	0.00920953
2954.78	-36280.5	-14775.2	11.1031	0.421411	-0.0673219	0.0298906
2954.79	-36280.7	-14775.2	11.1095	0.424635	-0.0731804	0.046787
2954.81	-36280.9	-14775.1	11.1165	0.428898	-0.077316	0.0610489
2954.83	-36281.1	-14775	11.1231	0.428116	-0.0765102	0.0759947
2954.84	-36281.2	-14775	11.13	0.417522	-0.0766457	0.0971504
2954.86	-36281.4	-14774.9	11.1369	0.399449	-0.076916	0.121327
2954.88	-36281.6	-14774.8	11.1434	0.381017	-0.0751945	0.143508
2954.9	-36281.8	-14774.8	11.1508	0.363753	-0.0713443	0.164259
2954.91	-36282	-14774.7	11.1553	0.348557	-0.0682475	0.182736
2954.93	-36282.1	-14774.6	11.1603	0.335263	-0.0632391	0.198164
2954.95	-36282.3	-14774.6	11.1672	0.324009	-0.0543555	0.211394
2954.96	-36282.5	-14774.5	11.1744	0.313536	-0.0436896	0.224725
2954.98	-36282.7	-14774.4	11.179	0.305415	-0.0335313	0.240483
2955	-36282.8	-14774.4	11.1823	0.298962	-0.0232131	0.261832
2955.01	-36283	-14774.3	11.1854	0.290093	-0.0125147	0.287259
2955.03	-36283.2	-14774.2	11.1915	0.275893	-0.00556289	0.315467
2955.05	-36283.4	-14774.2	11.1957	0.25271	0.00427381	0.348228
2955.07	-36283.6	-14774.1	11.2018	0.228468	0.0119103	0.381321
2955.08	-36283.7	-14774.1	11.206	0.207864	0.0186233	0.413675
2955.1	-36283.9	-14774	11.2093	0.189453	0.0227825	0.448154
2955.12	-36284.1	-14773.9	11.2128	0.17568	0.0262097	0.481375
2955.13	-36284.3	-14773.9	11.216	0.161969	0.0269858	0.512086
2955.15	-36284.4	-14773.8	11.2197	0.154069	0.0238285	0.541561
2955.17	-36284.6	-14773.7	11.2201	0.147314	0.0202185	0.564184
2955.18	-36284.8	-14773.7	11.2198	0.143671	0.0199406	0.582013
2955.2	-36285	-14773.6	11.2231	0.140215	0.0200145	0.596222
2955.22	-36285.2	-14773.5	11.2264	0.13685	0.0199698	0.607271
2955.24	-36285.4	-14773.5	11.2299	0.133561	0.0201065	0.61609
2955.25	-36285.5	-14773.4	11.23	0.13	0.0166667	0.623094
2955.27	-36285.7	-14773.3	11.2333	0.13	0.0133333	0.627451
2955.29	-36285.9	-14773.3	11.2367	0.13	0.00666667	0.630719
2955.3	-36286.1	-14773.2	11.2401	0.130003	0.00313189	0.634157
2955.32	-36286.3	-14773.1	11.2401	0.129995	-9.18468e-05	0.636267
2955.34	-36286.4	-14773.1	11.2436	0.130018	1.45265e-05	0.637245
2955.36	-36286.6	-14773	11.2471	0.129857	6.60414e-05	0.635961
2955.37	-36286.8	-14773	11.2502	0.125892	-0.000299438	0.633615
2955.39	-36287	-14772.9	11.25	0.114922	-0.00350566	0.630448
2955.41	-36287.1	-14772.8	11.25	0.0964199	-0.00338225	0.629636
2955.42	-36287.4	-14772.8	11.2499	0.0768383	-0.00287615	0.631254
2955.44	-36287.5	-14772.7	11.2504	0.0604572	0.000259524	0.634321
2955.46	-36287.7	-14772.6	11.2542	0.0482754	-8.59126e-05	0.633288
2955.47	-36287.9	-14772.6	11.2576	0.0467195	2.29345e-05	0.626161
2955.49	-36288	-14772.5	11.2602	0.0526752	-5.81789e-06	0.611375
2955.51	-36288.2	-14772.4	11.2599	0.0675461	1.80622e-06	0.592502
2955.52	-36288.4	-14772.4	11.2601	0.0804843	-4.81889e-07	0.574131
2955.54	-36288.6	-14772.3	11.2598	0.0940682	1.21051e-07	0.555387
2955.56	-36288.8	-14772.3	11.2609	0.1087	-3.60922e-08	0.535019
2955.58	-36289	-14772.2	11.2645	0.127402	9.62127e-09	0.512622
2955.59	-36289.1	-14772.1	11.2681	0.153127	-2.38359e-09	0.487167
2955.61	-36289.3	-14772.1	11.2701	0.181374	6.66368e-10	0.459141
2955.63	-36289.5	-14772	11.2711	0.206939	-8.42322e-11	0.429238
2955.64	-36289.7	-14771.9	11.2746	0.237362	-3.17664e-10	0.389242
2955.66	-36289.9	-14771.9	11.2799	0.272865	1.52423e-09	0.341009
2955.68	-36290	-14771.8	11.2849	0.304679	-5.77637e-09	0.294448
2955.69	-36290.2	-14771.7	11.2897	0.332082	2.06445e-08	0.251462
2955.71	-36290.4	-14771.7	11.297	0.355824	-8.56774e-08	0.214701
2955.73	-36290.6	-14771.6	11.3035	0.378571	3.21859e-07	0.18188
2955.75	-36290.7	-14771.5	11.3104	0.404752	-1.13237e-06	0.146107
2955.76	-36290.9	-14771.5	11.3173	0.432741	4.62242e-06	0.109311
2955.78	-36291.1	-14771.4	11.3238	0.457617	-1.73501e-05	0.0743783
2955.8	-36291.3	-14771.3	11.3309	0.477731	5.98261e-05	0.0386578
2955.81	-36291.5	-14771.3	11.3374	0.492088	-0.000240908	0.0046556
2955.83	-36291.7	-14771.2	11.3463	0.505481	0.000903572	-0.0265616
2955.85	-36291.8	-14771.2	11.3565	0.516849	-0.00608252	-0.0550599
2955.86	-36292	-14771.1	11.3669	0.524973	-0.015018	-0.0801981
2955.88	-36292.2	-14771	11.3771	0.529157	-0.0196411	-0.103775
2955.9	-36292.4	-14771	11.3874	0.532492	-0.0193727	-0.130439
2955.92	-36292.6	-14770.9	11.3979	0.535823	-0.0273348	-0.159791
2955.93	-36292.8	-14770.8	11.4052	0.539508	-0.03581	-0.188898
2955.95	-36292.9	-14770.8	11.4121	0.539969	-0.036942	-0.221472
2955.97	-36293.1	-14770.7	11.4186	0.542334	-0.03611	-0.257882
2955.98	-36293.3	-14770.6	11.4281	0.550905	-0.0423404	-0.299083
2956	-36293.5	-14770.6	11.4388	0.567817	-0.0436761	-0.347334
2956.02	-36293.7	-14770.5	11.4488	0.584883	-0.0402663	-0.391617
2956.03	-36293.9	-14770.4	11.4588	0.598595	-0.0398954	-0.43302
2956.05	-36294	-14770.4	11.4694	0.609424	-0.0400863	-0.474697
2956.07	-36294.2	-14770.3	11.4794	0.619352	-0.0369184	-0.515099
2956.09	-36294.4	-14770.2	11.4894	0.632419	-0.0334157	-0.555255
2956.1	-36294.6	-14770.2	11.5	0.65	-0.0333333	-0.598039
2956.12	-36294.8	-14770.1	11.51	0.67	-0.03	-0.635076
2956.14	-36294.9	-14770	11.5233	0.69	-0.0233333	-0.668845
2956.15	-36295.1	-14770	11.5375	0.711139	-0.0198494	-0.698761
2956.17	-36295.3	-14769.9	11.5506	0.727518	-0.0163696	-0.722352
2956.19	-36295.5	-14769.8	11.5607	0.740717	-0.00954032	-0.740624
2956.2	-36295.7	-14769.8	11.575	0.750934	-0.00276355	-0.755347
2956.22	-36295.9	-14769.7	11.5882	0.757465	0.000344174	-0.767153
2956.24	-36296.1	-14769.6	11.6017	0.763907	0.00374017	-0.779273
2956.26	-36296.2	-14769.6	11.6157	0.767211	0.00736226	-0.791874
2956.27	-36296.5	-14769.5	11.6291	0.7706	0.0102071	-0.802293
2956.29	-36296.6	-14769.4	11.642	0.77392	0.00994746	-0.810881
2956.31	-36296.8	-14769.4	11.6529	0.777618	0.0100151	-0.818494
2956.32	-36297	-14769.3	11.6665	0.780183	0.0100048	-0.823582
2956.34	-36297.2	-14769.2	11.6801	0.780155	0.00996624	-0.82744
2956.36	-36297.4	-14769.2	11.6932	0.778826	0.0101647	-0.8273
2956.38	-36297.6	-14769.1	11.7035	0.770259	0.0092921	-0.820812
2956.39	-36297.7	-14769	11.7175	0.754064	0.00560639	-0.806665
2956.41	-36297.9	-14769	11.7317	0.73341	0.00195685	-0.789338
2956.43	-36298.1	-14768.9	11.7435	0.718339	-0.000284999	-0.775664
2956.44	-36298.3	-14768.8	11.7547	0.706022	8.55415e-05	-0.765983
2956.46	-36298.5	-14768.8	11.769	0.695939	-8.9096e-05	-0.758585
2956.48	-36298.7	-14768.7	11.7823	0.685661	0.000264689	-0.752566
2956.49	-36298.9	-14768.6	11.7946	0.676914	-0.00121764	-0.747389
2956.51	-36299.1	-14768.6	11.8047	0.669872	-0.00492706	-0.743557
2956.53	-36299.3	-14768.5	11.8147	0.665195	-0.0084711	-0.739836
2956.55	-36299.4	-14768.4	11.825	0.660051	-0.0102504	-0.735709
2956.56	-36299.6	-14768.3	11.8355	0.654579	-0.00992506	-0.732741
2956.58	-36299.8	-14768.3	11.8448	0.651422	-0.0100381	-0.732259
2956.6	-36300	-14768.2	11.8575	0.649648	-0.00992699	-0.734361
2956.61	-36300.2	-14768.1	11.8696	0.650496	-0.0102814	-0.736218
2956.63	-36300.4	-14768.1	11.8791	0.647019	-0.00826965	-0.735403
2956.65	-36300.6	-14768	11.8893	0.635856	-0.00459674	-0.726914
2956.66	-36300.8	-14767.9	11.9021	0.617078	-0.000893287	-0.71318
2956.68	-36301	-14767.9	11.9132	0.598821	0.000198113	-0.698596
2956.7	-36301.1	-14767.8	11.9238	0.583792	-4.40239e-05	-0.686857
2956.71	-36301.4	-14767.7	11.9312	0.572723	1.19796e-05	-0.677869
2956.73	-36301.5	-14767.7	11.9405	0.563073	-3.17342e-06	-0.669378
2956.75	-36301.7	-14767.6	11.9483	0.552426	6.7187e-07	-0.659391
2956.77	-36301.9	-14767.5	11.9575	0.542494	-1.81757e-07	-0.648615
2956.78	-36302.1	-14767.5	11.9676	0.530235	4.806e-08	-0.636362
2956.8	-36302.3	-14767.4	11.9781	0.513351	-9.45221e-09	-0.619801
2956.82	-36302.5	-14767.3	11.9885	0.49361	2.54532e-09	-0.6013
2956.83	-36302.7	-14767.3	11.9955	0.473372	-6.71538e-10	-0.582834
2956.85	-36302.9	-14767.2	12.0025	0.45537	1.16079e-10	-0.564146
2956.87	-36303.1	-14767.1	12.0092	0.438461	-3.11507e-11	-0.547732
2956.88	-36303.3	-14767	12.0159	0.422551	8.19586e-12	-0.528729
2956.9	-36303.4	-14767	12.0229	0.395061	-1.04752e-12	-0.50477
2956.92	-36303.7	-14766.9	12.0296	0.368179	2.80861e-13	-0.478695
2956.94	-36303.8	-14766.8	12.0362	0.341633	-7.514e-14	-0.451514
2956.95	-36304	-14766.8	12.0431	0.311919	1.96989e-14	-0.422389
2956.97	-36304.2	-14766.7	12.0467	0.276667	0	-0.3878
2956.99	-36304.4	-14766.6	12.0533	0.24	0	-0.35512
2957	-36304.6	-14766.6	12.0569	0.208177	4.22698e-16	-0.321704
2957.02	-36304.8	-14766.5	12.0601	0.178399	-4.79857e-16	-0.293598
2957.04	-36305	-14766.4	12.0601	0.151594	1.49562e-15	-0.265148
2957.05	-36305.2	-14766.4	12.0638	0.119657	-1.15408e-14	-0.235013
2957.07	-36305.4	-14766.3	12.0671	0.089766	4.38254e-14	-0.205853
2957.09	-36305.6	-14766.2	12.0702	0.0601109	-1.633e-13	-0.178754
2957.11	-36305.7	-14766.2	12.0699	0.0360746	9.44716e-13	-0.154155
2957.12	-36306	-14766.1	12.07	0.0172363	-3.58074e-12	-0.136681
2957.14	-36306.1	-14766	12.07	0.00460172	1.32973e-11	-0.123185
2957.16	-36306.3	-14765.9	12.07	-0.00515011	-6.76104e-11	-0.113443
2957.17	-36306.6	-14765.9	12.07	-0.0116133	2.55694e-10	-0.106415
2957.19	-36306.7	-14765.8	12.07	-0.017767	-9.45182e-10	-0.101251
2957.21	-36306.9	-14765.7	12.07	-0.0208272	4.46434e-09	-0.0968302
2957.22	-36307.1	-14765.7	12.07	-0.0247783	-1.68528e-08	-0.0920202
2957.24	-36307.3	-14765.6	12.07	-0.0330947	6.19325e-08	-0.0848403
2957.26	-36307.5	-14765.5	12.0702	-0.0427177	-2.78704e-07	-0.0766439
2957.28	-36307.7	-14765.5	12.0691	-0.0490986	1.0505e-06	-0.069777
2957.29	-36307.9	-14765.4	12.0654	-0.0548669	-3.83212e-06	-0.0647147
2957.31	-36308.1	-14765.3	12.0617	-0.0579791	1.66596e-05	-0.0606247
2957.33	-36308.3	-14765.2	12.0597	-0.0613869	-6.27133e-05	-0.0575425
2957.34	-36308.5	-14765.2	12.0601	-0.0647249	0.00022666	-0.0540609
2957.36	-36308.7	-14765.1	12.06	-0.0685155	-0.00130742	-0.0510966
2957.38	-36308.9	-14765	12.06	-0.0702485	-0.00490688	-0.049433
2957.39	-36309	-14765	12.0599	-0.0699958	-0.00847683	-0.0490245
2957.41	-36309.2	-14764.9	12.0602	-0.0697788	-0.0102477	-0.0486245
2957.43	-36309.4	-14764.8	12.0585	-0.0714788	-0.00993113	-0.0469396
2957.45	-36309.6	-14764.8	12.0548	-0.0752725	-0.0100163	-0.0439746
2957.46	-36309.8	-14764.7	12.0511	-0.0786299	-0.00999553	-0.0405157
2957.48	-36310	-14764.6	12.0498	-0.0819562	-0.0100011	-0.0373422
2957.5	-36310.2	-14764.6	12.0501	-0.0853566	-0.0100002	-0.03384
2957.51	-36310.4	-14764.5	12.0499	-0.0890981	-0.00999833	-0.031083
2957.53	-36310.6	-14764.4	12.0503	-0.0902805	-0.0100065	-0.0298004
2957.55	-36310.8	-14764.4	12.048	-0.0896333	-0.00997559	-0.0282457
2957.57	-36311	-14764.3	12.0444	-0.0921495	-0.0100819	-0.0244956
2957.58	-36311.2	-14764.2	12.0407	-0.0957211	-0.00967408	-0.0182952
2957.6	-36311.3	-14764.1	12.0399	-0.0991545	-0.0124602	-0.0121261
2957.62	-36311.6	-14764.1	12.04	-0.102591	-0.015595	-0.00745335
2957.63	-36311.8	-14764	12.0403	-0.105774	-0.0219431	-0.00393396
2957.65	-36311.9	-14763.9	12.0374	-0.109637	-0.0259122	-0.00147528
2957.67	-36312.1	-14763.9	12.0339	-0.109896	-0.0322629	0.000730503
2957.68	-36312.3	-14763.8	12.0304	-0.11262	-0.0361325	0.00278153
2957.7	-36312.5	-14763.7	12.0299	-0.116236	-0.0397186	0.00615282
2957.72	-36312.7	-14763.7	12.0302	-0.119765	-0.0400738	0.0085268
2957.73	-36312.9	-14763.6	12.0271	-0.120061	-0.0399805	0.00973931
2957.75	-36313.1	-14763.5	12.0238	-0.119984	-0.0400041	0.00982045
2957.77	-36313.3	-14763.5	12.0201	-0.120002	-0.0400015	0.00980181
2957.79	-36313.5	-14763.4	12.0199	-0.119999	-0.0399919	0.00980448
2957.8	-36313.7	-14763.3	12.02	-0.12	-0.04	0.00980392
2957.82	-36313.9	-14763.2	12.0167	-0.12	-0.04	0.00980392
2957.84	-36314.1	-14763.2	12.0133	-0.12	-0.0433333	0.00980392
2957.85	-36314.2	-14763.1	12.0099	-0.12	-0.0433391	0.00980392
2957.87	-36314.5	-14763	12.0101	-0.12	-0.0432044	0.00980392
2957.89	-36314.6	-14763	12.0099	-0.12	-0.0398884	0.00980392
2957.9	-36314.8	-14762.9	12.0064	-0.12	-0.0400209	0.00980392
2957.92	-36315	-14762.8	12.0029	-0.12	-0.0400532	0.00980392
2957.94	-36315.2	-14762.8	11.9998	-0.12	-0.0397402	0.00980392
2957.96	-36315.4	-14762.7	12.0002	-0.12	-0.0360299	0.00980392
2957.97	-36315.6	-14762.6	11.9996	-0.12	-0.0326645	0.00980392
2957.99	-36315.8	-14762.6	11.996	-0.12	-0.029801	0.00980392
2958.01	-36316	-14762.5	11.9924	-0.12	-0.0300331	0.00980392
2958.02	-36316.2	-14762.4	11.9897	-0.12	-0.0301143	0.00980392
2958.04	-36316.3	-14762.4	11.9902	-0.12	-0.0294662	0.00980392
2958.06	-36316.5	-14762.3	11.9894	-0.12	-0.0258212	0.00980392
2958.07	-36316.8	-14762.2	11.9857	-0.12	-0.0221366	0.00980392
2958.09	-36316.9	-14762.2	11.9822	-0.12	-0.0199115	0.00980392
2958.11	-36317.1	-14762.1	11.9796	-0.12	-0.0191864	0.00980392
2958.13	-36317.3	-14762	11.9803	-0.12	-0.0154032	0.00980392
2958.14	-36317.5	-14761.9	11.979	-0.12	-0.0121323	0.00980392
2958.16	-36317.7	-14761.9	11.9753	-0.12	-0.00850743	0.00980392
2958.18	-36317.9	-14761.8	11.9717	-0.12	-0.00564149	0.00980392
2958.19	-36318.1	-14761.7	11.9698	-0.12	-0.000436544	0.00980392
2958.21	-36318.3	-14761.7	11.97	-0.12	0.00522853	0.00980392
2958.23	-36318.5	-14761.6	11.9703	-0.12	0.00839117	0.00980392
2958.24	-36318.6	-14761.5	11.9686	-0.12	0.0102685	0.00980392
2958.26	-36318.9	-14761.5	11.9649	-0.12	0.0099248	0.00980392
2958.28	-36319.1	-14761.4	11.9613	-0.12	0.0100201	0.00980392
2958.3	-36319.2	-14761.3	11.9597	-0.12	0.00999488	0.00980392
2958.31	-36319.4	-14761.3	11.9603	-0.12	0.0100029	0.00980392
2958.33	-36319.6	-14761.2	11.9583	-0.12	0.00999354	0.00980392
2958.35	-36319.8	-14761.1	11.9546	-0.12	0.0100212	0.00980392
2958.36	-36320	-14761.1	11.9509	-0.12	0.00991509	0.00980392
2958.38	-36320.2	-14761	11.9497	-0.12	0.0103184	0.00980392
2958.4	-36320.4	-14760.9	11.9503	-0.12	0.00784895	0.00980392
2958.41	-36320.6	-14760.9	11.9478	-0.12	0.00432797	0.00980391
2958.43	-36320.8	-14760.8	11.9443	-0.12	0.000724025	0.00980395
2958.45	-36320.9	-14760.7	11.9407	-0.12	-0.00016932	0.00980381
2958.47	-36321.2	-14760.6	11.9398	-0.12	3.58179e-05	0.00980429
2958.48	-36321.4	-14760.6	11.9403	-0.120001	-9.57107e-06	0.00980248
2958.5	-36321.5	-14760.5	11.9374	-0.119996	1.88239e-06	0.00980828
2958.52	-36321.7	-14760.4	11.9339	-0.120015	-5.06897e-07	0.00978688
2958.53	-36321.9	-14760.4	11.9304	-0.119942	1.33736e-07	0.00986774
2958.55	-36322.1	-14760.3	11.9299	-0.120155	-2.3117e-08	0.00890273
2958.57	-36322.3	-14760.2	11.93	-0.117107	6.2036e-09	0.00686672
2958.59	-36322.5	-14760.2	11.9302	-0.113764	-1.63218e-09	0.00363391
2958.6	-36322.7	-14760.1	11.9269	-0.110122	2.08589e-10	0.00119137
2958.62	-36322.9	-14760	11.9235	-0.109968	-5.58468e-11	2.71494e-05
2958.64	-36323.1	-14760	11.9201	-0.110008	1.46414e-11	-7.05968e-06
2958.65	-36323.2	-14759.9	11.92	-0.11	0	0
2958.67	-36323.5	-14759.8	11.92	-0.11	0	0
2958.69	-36323.6	-14759.8	11.9167	-0.11	0	0
2958.7	-36323.8	-14759.7	11.9133	-0.11	3.12275e-23	-1.50566e-17
2958.72	-36324	-14759.6	11.9099	-0.11	1.69987e-14	-8.19628e-09
2958.74	-36324.2	-14759.6	11.9101	-0.11	-4.40989e-15	2.12632e-09
2958.75	-36324.4	-14759.5	11.9098	-0.11	2.18842e-15	-1.05519e-09
2958.77	-36324.6	-14759.4	11.9063	-0.11	-5.84796e-16	2.81972e-10
2958.79	-36324.8	-14759.4	11.9029	-0.11	1.50723e-16	-7.26741e-11
2958.81	-36325	-14759.3	11.8997	-0.11	-5.61139e-17	2.70565e-11
2958.82	-36325.2	-14759.2	11.9002	-0.11	1.49877e-17	-7.22662e-12
2958.84	-36325.3	-14759.2	11.8996	-0.11	-3.83434e-18	1.84881e-12
2958.86	-36325.5	-14759.1	11.8958	-0.11	1.26932e-18	-6.12028e-13
2958.87	-36325.8	-14759	11.8924	-0.11	-3.38846e-19	1.63382e-13
2958.89	-36325.9	-14759	11.8898	-0.11	8.59566e-20	-4.14458e-14
2958.91	-36326.1	-14758.9	11.89	-0.11	-2.66861e-20	1.28673e-14
2958.92	-36326.3	-14758.8	11.8902	-0.11	7.11969e-21	-3.43291e-15
2958.94	-36326.5	-14758.8	11.8892	-0.11	-1.78847e-21	8.62348e-16
2958.96	-36326.7	-14758.7	11.8854	-0.11	5.33252e-22	-2.57119e-16
2958.98	-36326.9	-14758.6	11.882	-0.11	-1.42175e-22	6.85524e-17
2958.99	-36327	-14758.5	11.8797	-0.11	3.5307e-23	-1.7024e-17
2959.01	-36327.3	-14758.5	11.8803	-0.11	-1.02393e-23	4.93712e-18
2959.03	-36327.5	-14758.4	11.8789	-0.11	2.72797e-24	-1.31535e-18
2959.04	-36327.6	-14758.3	11.8752	-0.11	-6.68279e-25	3.22225e-19
2959.06	-36327.8	-14758.3	11.8715	-0.11	1.89948e-25	-9.15882e-20
2959.08	-36328	-14758.2	11.8697	-0.11	-5.05635e-26	2.43826e-20
2959.09	-36328.2	-14758.1	11.8703	-0.11	1.21841e-26	-5.88313e-21
2959.11	-36328.4	-14758.1	11.8685	-0.11	-3.411e-27	1.67925e-21
2959.13	-36328.6	-14758	11.8649	-0.11	9.07125e-28	-5.67235e-22
2959.15	-36328.8	-14757.9	11.8612	-0.11	-2.14166e-28	5.6009e-22
2959.16	-36329	-14757.9	11.8597	-0.11	5.92567e-29	-1.89337e-21
2959.18	-36329.2	-14757.8	11.8604	-0.11	-1.57414e-29	7.00704e-21
2959.2	-36329.3	-14757.7	11.8581	-0.11	3.62107e-30	-2.4137e-20
2959.21	-36329.5	-14757.7	11.8545	-0.11	-9.93301e-31	9.71887e-20
2959.23	-36329.7	-14757.6	11.8509	-0.11	2.65965e-31	-3.64523e-19
2959.25	-36329.9	-14757.5	11.8498	-0.11	-7.05584e-32	1.3609e-18
2959.26	-36330.1	-14757.5	11.85	-0.11	1.56679e-32	-4.56282e-18
2959.28	-36330.3	-14757.4	11.8503	-0.11	-4.21848e-33	1.81636e-17
2959.3	-36330.5	-14757.3	11.8476	-0.11	8.93129e-34	-5.87392e-17
2959.32	-36330.7	-14757.2	11.8441	-0.11	-2.41612e-34	2.31614e-16
2959.33	-36330.9	-14757.2	11.8406	-0.11	6.3887e-35	-8.67641e-16
2959.35	-36331	-14757.1	11.8398	-0.11	-1.2565e-35	2.62097e-15
2959.37	-36331.3	-14757	11.8402	-0.11	3.38354e-36	-1.02448e-14
2959.38	-36331.4	-14757	11.8373	-0.11	-8.92693e-37	3.83567e-14
2959.4	-36331.6	-14756.9	11.8338	-0.11	1.5432e-37	-1.03027e-13
2959.42	-36331.8	-14756.8	11.8302	-0.11	-4.14627e-38	3.99738e-13
2959.43	-36332	-14756.8	11.83	-0.11	1.10954e-38	-1.4959e-12
2959.45	-36332.2	-14756.7	11.83	-0.11	-2.91897e-39	5.58385e-12
2959.47	-36332.4	-14756.6	11.8301	-0.11	3.72515e-40	-1.125e-11
2959.49	-36332.6	-14756.6	11.8269	-0.11	-9.77357e-41	4.33647e-11
2959.5	-36332.7	-14756.5	11.8233	-0.11	1.11496e-50	-7.96624e-20
2959.52	-36333	-14756.4	11.82	-0.11	0	0
2959.54	-36333.1	-14756.4	11.82	-0.11	0	0
2959.55	-36333.3	-14756.3	11.8199	-0.11	4.24428e-43	-1.00081e-08
2959.57	-36333.6	-14756.2	11.8165	-0.11	-1.13467e-43	3.81741e-08
2959.59	-36333.7	-14756.2	11.8131	-0.11	2.94364e-44	-1.42581e-07
2959.61	-36333.9	-14756.1	11.8098	-0.11	-1.46105e-44	1.11568e-06
2959.62	-36334.1	-14756	11.8101	-0.11	3.91412e-45	-4.24048e-06
2959.64	-36334.3	-14756	11.8098	-0.11	-1.04594e-45	1.762e-05
2959.66	-36334.4	-14755.9	11.8062	-0.11	2.69576e-46	0.00145264
2959.67	-36334.7	-14755.8	11.8026	-0.11	-1.00363e-46	0.00285968
2959.69	-36334.8	-14755.8	11.7998	-0.11	2.68058e-47	-0.00880848
2959.71	-36335	-14755.7	11.8	-0.11	-6.8563e-48	-0.0467221
2959.72	-36335.2	-14755.6	11.8001	-0.11	2.26191e-48	-0.1164
2959.74	-36335.4	-14755.6	11.7994	-0.11	-5.73789e-49	-0.19318
2959.76	-36335.6	-14755.5	11.7956	-0.11	1.78139e-49	-0.273452
2959.77	-36335.8	-14755.4	11.7922	-0.11	-4.75263e-50	-0.354267
2959.79	-36336	-14755.4	11.7898	-0.11	1.19386e-50	-0.459283
2959.81	-36336.2	-14755.3	11.79	-0.11	-3.55964e-51	-0.581019
2959.83	-36336.4	-14755.2	11.7902	-0.11	9.49064e-52	-0.692284
2959.84	-36336.5	-14755.2	11.789	-0.11	-2.35692e-52	-0.80922
2959.86	-36336.7	-14755.1	11.7853	-0.11	6.83788e-53	-0.947325
2959.88	-36336.9	-14755	11.7818	-0.11	-1.83145e-53	-1.10486
2959.89	-36337.1	-14755	11.7797	-0.11	4.87922e-54	-1.26476
2959.91	-36337.3	-14754.9	11.7803	-0.11	-1.19479e-54	-1.41251
2959.93	-36337.5	-14754.8	11.7787	-0.11	3.37545e-55	-1.5398
2959.94	-36337.7	-14754.8	11.775	-0.11	-8.13369e-56	-1.65611
2959.96	-36337.9	-14754.7	11.7713	-0.11	2.27716e-56	-1.76834
2959.98	-36338.1	-14754.6	11.7698	-0.11	-6.05899e-57	-1.86378
2960	-36338.2	-14754.6	11.77	-0.11	1.4414e-57	-1.94979
2960.01	-36338.4	-14754.5	11.7703	-0.11	-4.5335e-58	-2.02106
2960.03	-36338.6	-14754.4	11.7685	-0.11	1.16218e-58	-2.08734
2960.05	-36338.8	-14754.4	11.7648	-0.11	-2.74384e-59	-2.16323
2960.06	-36339	-14754.3	11.7611	-0.11	7.59178e-60	-2.23718
2960.08	-36339.2	-14754.2	11.7597	-0.11	-2.01674e-60	-2.30196
2960.1	-36339.3	-14754.2	11.7603	-0.11	4.63915e-61	-2.36044
2960.11	-36339.6	-14754.1	11.758	-0.11	-1.27236e-61	-2.40965
2960.13	-36339.7	-14754	11.7546	-0.11	3.39892e-62	-2.45149
2960.15	-36339.9	-14754	11.7508	-0.11	-8.33769e-63	-2.49428
2960.17	-36340.1	-14753.9	11.7498	-0.11	5.38577e-63	-2.53264
2960.18	-36340.3	-14753.8	11.75	-0.11	-1.30806e-62	-2.56455
2960.2	-36340.5	-14753.8	11.7502	-0.11	4.05067e-62	-2.59082
2960.22	-36340.7	-14753.7	11.7476	-0.11	-1.5926e-61	-2.60895
2960.23	-36340.9	-14753.6	11.7442	-0.11	5.96479e-61	-2.62095
2960.25	-36341	-14753.6	11.7404	-0.11	-1.80182e-60	-2.62856
2960.27	-36341.3	-14753.5	11.7398	-0.11	7.04293e-60	-2.63422
2960.28	-36341.4	-14753.4	11.7403	-0.11	-2.63687e-59	-2.63863
2960.3	-36341.6	-14753.4	11.7371	-0.11	7.08268e-59	-2.64334
2960.32	-36341.8	-14753.3	11.7337	-0.11	-2.74804e-58	-2.6458
2960.34	-36342	-14753.2	11.7302	-0.11	1.02837e-57	-2.64699
2960.35	-36342.2	-14753.2	11.73	-0.11	-2.07227e-57	-2.64706
2960.37	-36342.4	-14753.1	11.73	-0.11	7.98794e-57	-2.64708
2960.39	-36342.6	-14753	11.7301	-0.11	-2.98794e-56	-2.64606
2960.4	-36342.7	-14753	11.7269	-0.11	1.1153e-55	-2.64397
2960.42	-36343	-14752.9	11.7233	-0.11	0	-2.64052
2960.44	-36343.1	-14752.8	11.72	-0.11	7.83425e-64	-2.63834
2960.45	-36343.3	-14752.8	11.72	-0.11	0	-2.63725
2960.47	-36343.5	-14752.7	11.72	-0.11	-2.56785e-53	-2.63731
2960.49	-36343.7	-14752.6	11.7199	-0.11	9.79462e-53	-2.63967
2960.51	-36343.9	-14752.6	11.7164	-0.11	-3.65831e-52	-2.64657
2960.52	-36344.1	-14752.5	11.7129	-0.11	2.86258e-51	-2.65967
2960.54	-36344.2	-14752.4	11.7098	-0.11	-1.08494e-50	-2.67508
2960.56	-36344.4	-14752.3	11.7102	-0.11	6.28394e-50	-2.69132
2960.57	-36344.6	-14752.3	11.7096	-0.11	-2.38197e-49	-2.70777
2960.59	-36344.8	-14752.2	11.706	-0.109999	8.84563e-49	-2.72719
2960.61	-36345	-14752.2	11.7024	-0.110003	-4.49759e-48	-2.75041
2960.62	-36345.2	-14752.1	11.6998	-0.10999	1.70093e-47	-2.77199
2960.64	-36345.4	-14752	11.7	-0.110036	-6.28755e-47	-2.7958
2960.66	-36345.6	-14751.9	11.7001	-0.109743	2.96977e-46	-2.82512
2960.68	-36345.8	-14751.9	11.6993	-0.103935	-1.12109e-45	-2.85366
2960.69	-36345.9	-14751.8	11.6956	-0.109647	4.11988e-45	-2.86409
2960.71	-36346.1	-14751.8	11.6921	-0.156704	-1.854e-44	-2.84169
2960.73	-36346.3	-14751.7	11.689	-0.234582	6.98817e-44	-2.79134
2960.74	-36346.5	-14751.6	11.6846	-0.321145	-2.60987e-43	-2.73757
2960.76	-36346.7	-14751.6	11.6774	-0.391683	9.51425e-43	-2.68671
2960.78	-36346.9	-14751.5	11.6708	-0.472069	-4.136e-42	-2.6296
2960.8	-36347	-14751.4	11.6628	-0.586131	1.50684e-41	-2.54835
2960.81	-36347.2	-14751.3	11.6505	-0.72378	-6.38583e-41	-2.44977
2960.83	-36347.4	-14751.3	11.637	-0.832251	2.40131e-40	-2.35557
2960.85	-36347.6	-14751.2	11.6236	-0.939019	-8.57747e-40	-2.2506
2960.86	-36347.8	-14751.1	11.6081	-1.08243	3.55963e-39	-2.12145
2960.88	-36348	-14751.1	11.5904	-1.25604	-1.33722e-38	-1.97286
2960.9	-36348.2	-14751	11.5653	-1.43585	4.70463e-38	-1.81449
2960.91	-36348.4	-14750.9	11.5377	-1.57762	-1.92047e-37	-1.6753
2960.93	-36348.6	-14750.9	11.5092	-1.69583	7.20841e-37	-1.55957
2960.95	-36348.7	-14750.8	11.4795	-1.80945	-2.69132e-36	-1.45026
2960.96	-36348.9	-14750.7	11.446	-1.92674	9.2766e-36	-1.34052
2960.98	-36349.1	-14750.7	11.4117	-2.02962	-3.73542e-35	-1.24495
2961	-36349.3	-14750.6	11.3774	-2.11178	1.2586e-34	-1.16449
2961.02	-36349.5	-14750.6	11.3406	-2.18053	-5.01184e-34	-1.09455
2961.03	-36349.6	-14750.5	11.3047	-2.25051	1.87858e-33	-1.02697
2961.05	-36349.8	-14750.4	11.2631	-2.33101	-6.05097e-33	-0.950538
2961.07	-36350	-14750.4	11.2252	-2.40715	2.38533e-32	-0.878283
2961.08	-36350.2	-14750.3	11.1865	-2.4723	-8.93545e-32	-0.814735
2961.1	-36350.3	-14750.2	11.1443	-2.53094	2.69921e-31	-0.757514
2961.12	-36350.6	-14750.2	11.1009	-2.57603	-1.05507e-30	-0.710111
2961.13	-36350.7	-14750.1	11.0581	-2.61898	3.95017e-30	-0.668659
2961.15	-36350.9	-14750.1	11.0091	-2.6617	-1.06102e-29	-0.625723
2961.17	-36351.1	-14750	10.9621	-2.70243	4.11671e-29	-0.588878
2961.19	-36351.2	-14749.9	10.9155	-2.73348	-1.54056e-28	-0.557699
2961.2	-36351.4	-14749.9	10.8694	-2.75873	3.10437e-28	-0.534754
2961.22	-36351.6	-14749.8	10.8227	-2.77592	-1.19664e-27	-0.524187
2961.24	-36351.8	-14749.7	10.7762	-2.78616	4.47609e-27	-0.525742
2961.25	-36351.9	-14749.7	10.7267	-2.79333	0	-0.534858
2961.27	-36352.1	-14749.6	10.68	-2.79667	3.14467e-35	-0.542484
2961.29	-36352.3	-14749.6	10.6333	-2.80333	0	-0.544662
2961.3	-36352.4	-14749.5	10.5838	-2.80687	-1.03074e-24	-0.54233
2961.32	-36352.6	-14749.4	10.5373	-2.81009	3.93156e-24	-0.54018
2961.34	-36352.8	-14749.4	10.4905	-2.80998	-1.46845e-23	-0.538013
2961.36	-36352.9	-14749.3	10.441	-2.80999	1.14904e-22	-0.535509
2961.37	-36353.1	-14749.3	10.3946	-2.81007	-4.36728e-22	-0.531146
2961.39	-36353.3	-14749.2	10.3476	-2.80974	1.62741e-21	-0.527889
2961.41	-36353.4	-14749.1	10.2982	-2.80603	-9.41489e-21	-0.524761
2961.42	-36353.6	-14749.1	10.2518	-2.80267	3.56851e-20	-0.52356
2961.44	-36353.8	-14749	10.2052	-2.79977	-1.33326e-19	-0.520112
2961.46	-36353.9	-14749	10.158	-2.8001	4.94606e-19	-0.516707
2961.47	-36354.1	-14748.9	10.1089	-2.79975	-2.51466e-18	-0.511937
2961.49	-36354.3	-14748.8	10.0618	-2.80096	9.4106e-18	-0.505829
2961.51	-36354.4	-14748.8	10.0126	-2.81007	-4.44861e-17	-0.492884
2961.53	-36354.6	-14748.7	9.96653	-2.82468	1.67944e-16	-0.466599
2961.54	-36354.7	-14748.7	9.91888	-2.84181	-6.27289e-16	-0.420955
2961.56	-36354.9	-14748.6	9.86854	-2.85742	2.30348e-15	-0.347531
2961.58	-36355.1	-14748.6	9.81985	-2.87302	-1.03654e-14	-0.249562
2961.59	-36355.2	-14748.5	9.77403	-2.89458	3.90697e-14	-0.146979
2961.61	-36355.4	-14748.5	9.72491	-2.91903	-1.42522e-13	-0.0465187
2961.63	-36355.5	-14748.4	9.67226	-2.94165	6.19593e-13	0.0465505
2961.64	-36355.7	-14748.3	9.62313	-2.96328	-2.33239e-12	0.135952
2961.66	-36355.8	-14748.3	9.57148	-2.99285	8.42978e-12	0.2434
2961.68	-36356	-14748.2	9.51941	-3.02505	-3.57052e-11	0.358863
2961.7	-36356.1	-14748.2	9.47015	-3.05035	1.3426e-10	0.459609
2961.71	-36356.3	-14748.1	9.41848	-3.06831	-4.79575e-10	0.55126
2961.73	-36356.5	-14748.1	9.36538	-3.08641	1.99022e-09	0.632923
2961.75	-36356.6	-14748	9.31009	-3.11105	-7.04471e-09	0.710786
2961.76	-36356.7	-14748	9.25453	-3.1409	2.87687e-08	0.785478
2961.78	-36356.9	-14747.9	9.20445	-3.17136	-1.07986e-07	0.854178
2961.8	-36357	-14747.9	9.1501	-3.19845	3.72353e-07	0.932651
2961.82	-36357.2	-14747.8	9.09543	-3.22043	-1.4994e-06	1.01893
2961.83	-36357.3	-14747.8	9.04035	-3.23546	5.62376e-06	1.1094
2961.85	-36357.5	-14747.7	8.98304	-3.24941	-1.88615e-05	1.20406
2961.87	-36357.6	-14747.6	8.92877	-3.26047	7.50854e-05	1.29052
2961.88	-36357.8	-14747.6	8.87608	-3.27096	-0.000281436	1.3679
2961.9	-36357.9	-14747.6	8.8199	-3.27581	0.00231276	1.44929
2961.92	-36358.1	-14747.5	8.76567	-3.28184	0.00617742	1.52694
2961.93	-36358.2	-14747.4	8.71275	-3.28598	0.00677988	1.60318
2961.95	-36358.3	-14747.4	8.65713	-3.28949	0.00665962	1.6767
2961.97	-36358.5	-14747.4	8.59714	-3.2899	0.00659849	1.74959
2961.98	-36358.6	-14747.3	8.53992	-3.29262	0.00695582	1.80953
2962	-36358.7	-14747.3	8.48323	-3.29624	0.00365046	1.86344
2962.02	-36358.9	-14747.2	8.42944	-3.29976	0.00326333	1.90801
2962.04	-36359	-14747.2	8.37667	-3.30006	0.00330184	1.94864
2962.05	-36359.1	-14747.1	8.31684	-3.29999	0.00343869	1.98308
2962.07	-36359.3	-14747.1	8.25995	-3.3	0.000138033	2.00465
2962.09	-36359.4	-14747	8.20337	-3.3	-3.60102e-05	2.01191
2962.1	-36359.5	-14747	8.14667	-3.3	0	2.0098
2962.12	-36359.7	-14746.9	8.09333	-3.3	-1.0986e-15	2.00436
2962.14	-36359.8	-14746.9	8.04	-3.3	0	2.00218
2962.15	-36359.9	-14746.8	7.97987	-3.3	1.56403e-07	2.00221
2962.17	-36360.1	-14746.8	7.92333	-3.30001	-4.19013e-08	2.0008
2962.19	-36360.2	-14746.7	7.86681	-3.29995	1.12018e-08	1.99169
2962.21	-36360.3	-14746.7	7.8134	-3.3002	-2.90556e-09	1.97843
2962.22	-36360.4	-14746.6	7.75698	-3.30784	1.4383e-09	1.96509
2962.24	-36360.5	-14746.6	7.70323	-3.32232	-3.70701e-10	1.95906
2962.26	-36360.7	-14746.6	7.64293	-3.34312	1.38012e-10	1.95145
2962.27	-36360.8	-14746.5	7.58689	-3.35496	-3.68621e-11	1.93671
2962.29	-36360.9	-14746.5	7.52947	-3.36034	9.43054e-12	1.91073
2962.31	-36361	-14746.4	7.46962	-3.35985	-3.12188e-12	1.87803
2962.32	-36361.2	-14746.4	7.4136	-3.36019	8.33391e-13	1.84656
2962.34	-36361.3	-14746.4	7.35592	-3.35935	-2.1141e-13	1.81327
2962.36	-36361.4	-14746.3	7.29629	-3.35582	6.56343e-14	1.77856
2962.38	-36361.5	-14746.3	7.24014	-3.35145	-1.75108e-14	1.74771
2962.39	-36361.6	-14746.2	7.18314	-3.34553	4.39873e-15	1.72281
2962.41	-36361.7	-14746.2	7.12758	-3.34107	-1.31153e-15	1.70345
2962.43	-36361.9	-14746.1	7.0745	-3.3354	3.49677e-16	1.69054
2962.44	-36362	-14746.1	7.02148	-3.33101	-8.68373e-17	1.67972
2962.46	-36362.1	-14746.1	6.96672	-3.32483	2.51836e-17	1.67286
2962.48	-36362.2	-14746	6.91092	-3.32217	-6.70942e-18	1.6684
2962.49	-36362.3	-14746	6.84888	-3.31825	1.64363e-18	1.66549
2962.51	-36362.4	-14745.9	6.78676	-3.31621	-4.67177e-19	1.66046
2962.53	-36362.5	-14745.9	6.73552	-3.30546	1.24361e-19	1.65001
2962.55	-36362.6	-14745.9	6.68023	-3.27025	-2.99666e-20	1.62463
2962.56	-36362.7	-14745.8	6.62298	-3.20357	8.38934e-21	1.58085
2962.58	-36362.8	-14745.8	6.56833	-3.11659	-2.23107e-21	1.5233
2962.6	-36362.9	-14745.8	6.51469	-3.02293	5.26741e-22	1.45685
2962.61	-36363	-14745.7	6.46569	-2.94473	-1.45741e-22	1.39583
2962.63	-36363.1	-14745.7	6.41761	-2.88601	3.87157e-23	1.34271
2962.65	-36363.2	-14745.7	6.36725	-2.81619	-8.90557e-24	1.2802
2962.66	-36363.3	-14745.6	6.3193	-2.72873	2.4413e-24	1.20734
2962.68	-36363.5	-14745.6	6.27541	-2.63982	-6.47688e-25	1.13141
2962.7	-36363.5	-14745.5	6.23026	-2.55816	1.43927e-25	1.05715
2962.72	-36363.7	-14745.5	6.18553	-2.49112	-3.91648e-26	0.993614
2962.73	-36363.7	-14745.5	6.14534	-2.43068	1.03748e-26	0.939859
2962.75	-36363.8	-14745.4	6.10298	-2.37471	-2.19654e-27	0.889829
2962.77	-36364	-14745.4	6.06529	-2.33202	5.94215e-28	0.8485
2962.78	-36364	-14745.4	6.02622	-2.29386	-1.57122e-28	0.810873
2962.8	-36364.1	-14745.3	5.98673	-2.24132	3.0902e-29	0.760854
2962.82	-36364.2	-14745.3	5.9495	-2.17052	-8.32139e-30	0.698362
2962.84	-36364.3	-14745.3	5.91597	-2.08858	2.19545e-30	0.625856
2962.85	-36364.4	-14745.2	5.88079	-2.00268	-3.79496e-31	0.547993
2962.87	-36364.5	-14745.2	5.84722	-1.93117	1.0184e-31	0.478355
2962.89	-36364.6	-14745.2	5.81388	-1.86209	-2.67946e-32	0.411323
2962.9	-36364.7	-14745.1	5.78184	-1.78452	3.42463e-33	0.338677
2962.92	-36364.8	-14745.1	5.75166	-1.71093	-9.18215e-34	0.26875
2962.94	-36364.9	-14745.1	5.72489	-1.63763	2.45653e-34	0.200075
2962.95	-36365	-14745	5.6982	-1.56444	-6.43959e-35	0.132553
2962.97	-36365.1	-14745	5.67333	-1.49	0	0.0664488
2962.99	-36365.2	-14745	5.65	-1.43333	0	0.0141612
2963	-36365.2	-14744.9	5.62524	-1.38738	-1.04383e-36	-0.033032
2963.02	-36365.3	-14744.9	5.602	-1.34426	2.79056e-37	-0.0719349
2963.04	-36365.4	-14744.9	5.57853	-1.30423	-7.23942e-38	-0.108783
2963.06	-36365.5	-14744.8	5.55406	-1.26655	3.59259e-38	-0.13787
2963.07	-36365.6	-14744.8	5.53439	-1.24857	-9.60021e-39	-0.153578
2963.09	-36365.7	-14744.8	5.51424	-1.24364	2.47431e-39	-0.155415
2963.11	-36365.8	-14744.7	5.49268	-1.25143	-9.21184e-40	-0.148922
2963.12	-36365.9	-14744.7	5.46913	-1.25763	2.46043e-40	-0.141657
2963.14	-36366	-14744.7	5.44611	-1.25967	-6.29459e-41	-0.137881
2963.16	-36366	-14744.7	5.42517	-1.25617	2.08375e-41	-0.135545
2963.17	-36366.1	-14744.6	5.40555	-1.25724	-5.56262e-42	-0.129781
2963.19	-36366.2	-14744.6	5.38431	-1.26746	1.41109e-42	-0.11575
2963.21	-36366.3	-14744.6	5.36027	-1.28961	-4.38088e-43	-0.0946276
2963.23	-36366.4	-14744.5	5.34095	-1.3091	1.16879e-43	-0.0720146
2963.24	-36366.5	-14744.5	5.32058	-1.32933	-2.93601e-44	-0.0472805
2963.26	-36366.6	-14744.5	5.29858	-1.35193	8.75405e-45	-0.0104118
2963.28	-36366.7	-14744.4	5.27511	-1.38118	-2.33399e-45	0.042621
2963.29	-36366.7	-14744.4	5.2515	-1.41582	5.79612e-46	0.114766
2963.31	-36366.8	-14744.4	5.22575	-1.45094	-1.68093e-46	0.197533
2963.33	-36366.9	-14744.3	5.19921	-1.48212	4.47832e-47	0.284369
2963.34	-36367	-14744.3	5.17142	-1.51439	-1.09707e-47	0.395986
2963.36	-36367.1	-14744.3	5.14544	-1.54837	3.11826e-48	0.532259
2963.38	-36367.1	-14744.3	5.12134	-1.57535	-8.30068e-49	0.671067
2963.4	-36367.2	-14744.2	5.09325	-1.59416	2.00018e-49	0.811091
2963.41	-36367.3	-14744.2	5.0657	-1.60568	-5.59962e-50	0.941114
2963.43	-36367.4	-14744.2	5.03943	-1.61392	1.48917e-50	1.06212
2963.45	-36367.5	-14744.1	5.01165	-1.61897	-3.51583e-51	1.1839
2963.46	-36367.6	-14744.1	4.98415	-1.6202	9.72777e-52	1.28511
2963.48	-36367.6	-14744.1	4.95777	-1.61997	-2.58415e-52	1.35468
2963.5	-36367.7	-14744.1	4.93031	-1.61993	5.94419e-53	1.40409
2963.51	-36367.8	-14744	4.90031	-1.62033	-1.62949e-53	1.4341
2963.53	-36367.9	-14744	4.87281	-1.61693	4.32313e-54	1.44625
2963.55	-36367.9	-14744	4.84468	-1.60272	-9.6072e-55	1.44172
2963.57	-36368	-14743.9	4.82019	-1.5805	2.61625e-55	1.42686
2963.58	-36368.1	-14743.9	4.79469	-1.5563	-7.00447e-56	1.40776
2963.6	-36368.2	-14743.9	4.76803	-1.53781	1.85539e-56	1.38838
2963.62	-36368.3	-14743.9	4.73971	-1.52298	-3.9249e-57	1.36619
2963.63	-36368.3	-14743.8	4.71533	-1.51232	1.04879e-57	1.34183
2963.65	-36368.4	-14743.8	4.69127	-1.50167	-2.06279e-58	1.31264
2963.67	-36368.5	-14743.8	4.66461	-1.49443	5.55782e-59	1.28274
2963.68	-36368.5	-14743.8	4.6385	-1.48768	-1.47775e-59	1.25422
2963.7	-36368.6	-14743.7	4.60907	-1.48368	2.86297e-60	1.21977
2963.72	-36368.7	-14743.7	4.59823	-1.48017	-4.57783e-60	1.20435
2963.74	-36368.8	-14743.7	4.57017	-1.47494	3.29182e-61	1.16747
2963.75	-36368.8	-14743.6	4.53777	-1.47072	-8.83825e-62	1.12426
2963.77	-36368.9	-14743.6	4.51593	-1.46741	2.36171e-62	1.09252
2963.79	-36369	-14743.6	4.49088	-1.4642	-4.6449e-63	1.05467
2963.8	-36369.1	-14743.6	4.46767	-1.45772	1.25079e-63	1.01734
2963.82	-36369.1	-14743.6	4.4413	-1.45382	-3.3e-64	0.980534
2963.84	-36369.2	-14743.5	4.41634	-1.45044	5.70422e-65	0.942279
2963.86	-36369.3	-14743.5	4.38961	-1.44703	-1.53077e-65	0.907792
2963.87	-36369.3	-14743.5	4.36631	-1.44379	4.02749e-66	0.880472
2963.89	-36369.4	-14743.5	4.33826	-1.4401	-5.14703e-67	0.86632
2963.91	-36369.5	-14743.4	4.31463	-1.44005	1.37805e-67	0.868712
2963.92	-36369.5	-14743.4	4.29144	-1.43691	-3.61282e-68	0.883359
2963.94	-36369.6	-14743.4	4.26667	-1.43333	0	0.906318
2963.96	-36369.7	-14743.4	4.24333	-1.43	0	0.931373
2963.97	-36369.8	-14743.3	4.22	-1.42667	2.87617e-79	0.958606
2963.99	-36369.8	-14743.3	4.19524	-1.42309	1.56891e-70	0.98871
2964.01	-36369.9	-14743.3	4.17199	-1.41995	-4.19431e-71	1.018
2964.02	-36370	-14743.3	4.14856	-1.4199	1.08811e-71	1.04514
2964.04	-36370	-14743.2	4.12382	-1.41621	-5.39978e-72	1.07023
2964.06	-36370.1	-14743.2	4.10065	-1.41297	1.44294e-72	1.09046
2964.08	-36370.1	-14743.2	4.07712	-1.40958	-3.71897e-73	1.10891
2964.09	-36370.2	-14743.2	4.05242	-1.4061	1.38457e-73	1.12571
2964.11	-36370.3	-14743.1	4.0293	-1.40262	-3.6981e-74	1.13822
2964.13	-36370.3	-14743.1	4.00567	-1.39989	9.46097e-75	1.14869
2964.14	-36370.4	-14743.1	3.98102	-1.39954	-3.13195e-75	1.15624
2964.16	-36370.5	-14743.1	3.95795	-1.39581	8.36079e-76	1.16087
2964.18	-36370.5	-14743	3.93421	-1.39253	-2.12092e-76	1.16268
2964.19	-36370.6	-14743	3.90963	-1.38898	6.58461e-77	1.16331
2964.21	-36370.7	-14743	3.8866	-1.38575	-1.75673e-77	1.16173
2964.23	-36370.7	-14743	3.86275	-1.38215	4.41292e-78	1.15935
2964.25	-36370.8	-14743	3.83823	-1.37945	-1.31576e-78	1.15469
2964.26	-36370.8	-14742.9	3.81531	-1.37232	3.50806e-79	1.14266
2964.28	-36370.9	-14742.9	3.79108	-1.34341	-8.71175e-80	1.11574
2964.3	-36371	-14742.9	3.76796	-1.29701	2.52649e-80	1.07525
2964.31	-36371	-14742.9	3.74865	-1.2523	-6.73106e-81	1.02913
2964.33	-36371.1	-14742.9	3.72795	-1.19676	1.64893e-81	0.970054
2964.35	-36371.1	-14742.8	3.70692	-1.11767	-4.68684e-82	0.889664
2964.36	-36371.2	-14742.8	3.68842	-1.01199	1.24762e-82	0.789503
2964.38	-36371.3	-14742.8	3.67311	-0.880431	-3.00633e-83	0.670068
2964.4	-36371.3	-14742.8	3.65972	-0.7583	8.41641e-84	0.549129
2964.42	-36371.4	-14742.7	3.64574	-0.648227	-2.23827e-84	0.437998
2964.43	-36371.4	-14742.7	3.6359	-0.526679	5.28441e-85	0.318175
2964.45	-36371.5	-14742.7	3.62911	-0.399674	-1.46212e-85	0.202545
2964.47	-36371.6	-14742.7	3.62487	-0.298377	3.88406e-86	0.108021
2964.48	-36371.6	-14742.7	3.61913	-0.22879	-8.93431e-87	0.0351196
2964.5	-36371.7	-14742.6	3.6143	-0.182394	2.44917e-87	-0.0131534
2964.52	-36371.7	-14742.6	3.61089	-0.150874	-6.49778e-88	-0.0419964
2964.53	-36371.8	-14742.6	3.61008	-0.135566	1.44391e-88	-0.0583717
2964.55	-36371.9	-14742.6	3.60784	-0.128291	-3.92911e-89	-0.0637296
2964.57	-36371.9	-14742.6	3.60434	-0.124319	1.04083e-89	-0.0659318
2964.59	-36372	-14742.5	3.60062	-0.1204	-2.20362e-90	-0.0665849
2964.6	-36372	-14742.5	3.59978	-0.122228	5.96132e-91	-0.0652869
2964.62	-36372.1	-14742.5	3.60031	-0.127562	-1.57629e-91	-0.0575247
2964.64	-36372.1	-14742.5	3.59737	-0.143146	3.10017e-92	-0.0416788
2964.65	-36372.2	-14742.5	3.59389	-0.162961	-8.34824e-93	-0.0194255
2964.67	-36372.3	-14742.4	3.59061	-0.185708	2.20254e-93	0.00429592
2964.69	-36372.3	-14742.4	3.58707	-0.210355	-3.8072e-94	0.0306356
2964.7	-36372.4	-14742.4	3.58373	-0.236701	1.02169e-94	0.0567608
2964.72	-36372.4	-14742.4	3.58036	-0.266309	-2.68809e-95	0.0855883
2964.74	-36372.5	-14742.4	3.57696	-0.298152	3.43531e-96	0.118931
2964.76	-36372.5	-14742.3	3.57042	-0.328297	-9.19757e-97	0.151706
2964.77	-36372.6	-14742.3	3.56373	-0.358069	2.41132e-97	0.184278
2964.79	-36372.6	-14742.3	3.55667	-0.393333	0	0.218954
2964.81	-36372.7	-14742.3	3.55	-0.426667	0	0.251634
2964.82	-36372.8	-14742.2	3.54333	-0.46	0	0.285403
2964.84	-36372.8	-14742.2	3.53629	-0.495391	-1.04714e-99	0.322408
2964.86	-36372.9	-14742.2	3.52951	-0.528502	2.79943e-100	0.355792
2964.88	-36372.9	-14742.2	3.51936	-0.554451	-7.26242e-101	0.380183
2964.89	-36373	-14742.2	3.50879	-0.563411	3.604e-101	0.390193
2964.91	-36373.1	-14742.1	3.49884	-0.554916	-9.63071e-102	0.383037
2964.93	-36373.1	-14742.1	3.48878	-0.533633	2.48217e-102	0.364298
2964.94	-36373.2	-14742.1	3.47809	-0.504672	-9.24111e-103	0.33718
2964.96	-36373.2	-14742.1	3.46864	-0.474873	2.46824e-103	0.309962
2964.98	-36373.3	-14742.1	3.46215	-0.444042	-6.31458e-104	0.281255
2964.99	-36373.3	-14742.1	3.45503	-0.408429	2.09037e-104	0.251124
2965.01	-36373.4	-14742	3.4485	-0.376084	-5.58029e-105	0.222047
2965.03	-36373.4	-14742	3.44155	-0.346395	1.41558e-105	0.193748
2965.05	-36373.5	-14742	3.43536	-0.319423	-4.3948e-106	0.166836
2965.06	-36373.6	-14742	3.43247	-0.29652	1.17251e-106	0.143776
2965.08	-36373.6	-14742	3.42889	-0.273377	-2.94534e-107	0.122397
2965.1	-36373.7	-14741.9	3.42572	-0.253602	8.78186e-108	0.104347
2965.11	-36373.7	-14741.9	3.42108	-0.238338	-2.3414e-108	0.0920653
2965.13	-36373.8	-14741.9	3.41509	-0.225839	5.81453e-109	0.0830509
2965.15	-36373.8	-14741.9	3.41203	-0.217021	-1.68627e-109	0.0755539
2965.16	-36373.9	-14741.9	3.40863	-0.210433	4.49255e-110	0.0695765
2965.18	-36373.9	-14741.8	3.40522	-0.204995	-1.10056e-110	0.0643405
2965.2	-36374	-14741.8	3.40174	-0.201568	3.12816e-111	0.0608348
2965.21	-36374	-14741.8	3.39846	-0.199714	-8.32705e-112	0.0592005
2965.23	-36374.1	-14741.8	3.395	-0.200069	2.00653e-112	0.059164
2965.25	-36374.1	-14741.8	3.39154	-0.199981	-5.61741e-113	0.0609252
2965.27	-36374.2	-14741.7	3.38826	-0.200005	1.4939e-113	0.0638084
2965.28	-36374.2	-14741.7	3.38479	-0.199999	-3.527e-114	0.0667374
2965.3	-36374.3	-14741.7	3.38135	-0.2	9.75868e-115	0.0683353
2965.32	-36374.4	-14741.7	3.37807	-0.2	-2.59236e-115	0.0686845
2965.33	-36374.4	-14741.7	3.37458	-0.2	5.96307e-116	0.0686156
2965.35	-36374.5	-14741.6	3.37115	-0.2	-1.63467e-116	0.0686256
2965.37	-36374.5	-14741.6	3.36787	-0.2	4.33685e-117	0.0686472
2965.38	-36374.6	-14741.6	3.36437	-0.2	-9.63718e-118	0.0685582
2965.4	-36374.6	-14741.6	3.36096	-0.2	2.62243e-118	0.0692869
2965.42	-36374.7	-14741.6	3.35767	-0.2	-6.94686e-119	0.0710835
2965.44	-36374.7	-14741.6	3.35416	-0.2	1.47078e-119	0.0743803
2965.45	-36374.8	-14741.5	3.35077	-0.200001	-3.9788e-120	0.076951
2965.47	-36374.8	-14741.5	3.34747	-0.199995	1.05207e-120	0.0782886
2965.49	-36374.9	-14741.5	3.34395	-0.200016	-2.06916e-121	0.0784441
2965.5	-36375	-14741.5	3.34058	-0.199936	5.57191e-122	0.078477
2965.52	-36375	-14741.5	3.33727	-0.200238	-1.47005e-122	0.0776278
2965.54	-36375.1	-14741.4	3.33374	-0.197127	2.54106e-123	0.0755037
2965.55	-36375.1	-14741.4	3.33038	-0.193749	-6.81912e-124	0.0722632
2965.57	-36375.2	-14741.4	3.32707	-0.190232	1.79413e-124	0.0698698
2965.59	-36375.2	-14741.4	3.32354	-0.189978	-2.29285e-125	0.0696483
2965.61	-36375.3	-14741.4	3.32019	-0.189981	6.13878e-126	0.0717404
2965.62	-36375.3	-14741.3	3.31687	-0.190098	-1.6094e-126	0.0739941
2965.64	-36375.4	-14741.3	3.31333	-0.186667	0	0.0740741
2965.66	-36375.4	-14741.3	3.31	-0.183333	-4.9102e-137	0.0718954
2965.67	-36375.5	-14741.3	3.30667	-0.18	0	0.0697168
2965.69	-36375.5	-14741.3	3.30309	-0.180016	6.98901e-129	0.0686093
2965.71	-36375.6	-14741.2	3.29995	-0.180026	-1.86844e-129	0.0686072
2965.72	-36375.6	-14741.2	3.2999	-0.17988	4.8472e-130	0.0674338
2965.74	-36375.7	-14741.2	3.29621	-0.176235	-2.40544e-130	0.064999
2965.76	-36375.8	-14741.2	3.29297	-0.172892	6.42787e-131	0.0617431
2965.78	-36375.8	-14741.2	3.28958	-0.169849	-1.65669e-131	0.0597918
2965.79	-36375.8	-14741.2	3.2861	-0.170029	6.16784e-132	0.060174
2965.81	-36375.9	-14741.1	3.28262	-0.170093	-1.64739e-132	0.0625537
2965.83	-36376	-14741.1	3.27989	-0.169579	4.21458e-133	0.0644547
2965.84	-36376	-14741.1	3.27954	-0.16583	-1.39519e-133	0.0638911
2965.86	-36376.1	-14741.1	3.27581	-0.162437	3.72448e-134	0.0615162
2965.88	-36376.1	-14741.1	3.27253	-0.159761	-9.44805e-135	0.0595313
2965.89	-36376.2	-14741	3.26897	-0.160071	2.93324e-135	0.0587496
2965.91	-36376.2	-14741	3.26576	-0.159992	-7.82572e-136	0.0588317
2965.93	-36376.3	-14741	3.26209	-0.159961	1.96582e-136	0.0588643
2965.95	-36376.3	-14741	3.25989	-0.160197	-5.86132e-137	0.0585706
2965.96	-36376.4	-14741	3.25919	-0.159107	1.56273e-137	0.0571435
2965.98	-36376.4	-14740.9	3.2554	-0.155403	-3.88082e-138	0.0542975
2966	-36376.5	-14740.9	3.25167	-0.15173	1.12547e-138	0.0515087
2966.01	-36376.5	-14740.9	3.24998	-0.149721	-2.99849e-139	0.0513348
2966.03	-36376.6	-14740.9	3.24885	-0.150064	7.34549e-140	0.053641
2966.05	-36376.6	-14740.9	3.24507	-0.149999	-2.08784e-140	0.0567719
2966.07	-36376.7	-14740.8	3.24147	-0.149937	5.55758e-141	0.0584589
2966.08	-36376.7	-14740.8	3.23999	-0.150242	-1.33856e-141	0.058474
2966.1	-36376.8	-14740.8	3.23856	-0.148497	3.72135e-142	0.0567493
2966.12	-36376.8	-14740.8	3.2348	-0.144797	-8.78588e-143	0.0537119
2966.13	-36376.9	-14740.8	3.23101	-0.14109	2.43092e-143	0.0508263
2966.15	-36377	-14740.8	3.23009	-0.139772	-6.45768e-144	0.049329
2966.17	-36377	-14740.7	3.22814	-0.140054	1.48549e-144	0.0489656
2966.18	-36377.1	-14740.7	3.2245	-0.13998	-4.07488e-145	0.0490358
2966.2	-36377.1	-14740.7	3.22094	-0.140025	1.09109e-145	0.0490102
2966.22	-36377.2	-14740.7	3.21972	-0.139922	-2.89471e-146	0.0487458
2966.23	-36377.2	-14740.7	3.22031	-0.14026	6.43251e-147	0.0441956
2966.25	-36377.3	-14740.6	3.21778	-0.137794	-1.75039e-147	0.0308006
2966.27	-36377.3	-14740.6	3.21439	-0.134363	4.63681e-148	-0.000401897
2966.29	-36377.4	-14740.6	3.21054	-0.130602	-9.81696e-149	-0.0553111
2966.3	-36377.4	-14740.6	3.2101	-0.129851	2.65572e-149	-0.123882
2966.32	-36377.5	-14740.6	3.20762	-0.130039	-7.02223e-150	-0.194981
2966.34	-36377.5	-14740.6	3.20397	-0.129993	1.3811e-150	-0.272319
2966.35	-36377.6	-14740.5	3.20039	-0.129998	-3.71907e-151	-0.353404
2966.37	-36377.6	-14740.5	3.19985	-0.130015	9.81211e-152	-0.441594
2966.39	-36377.7	-14740.5	3.20017	-0.129959	-1.69608e-152	-0.541785
2966.4	-36377.7	-14740.5	3.1971	-0.130158	4.55154e-153	-0.633644
2966.42	-36377.8	-14740.5	3.19376	-0.12712	-1.19752e-153	-0.721048
2966.44	-36377.8	-14740.5	3.19013	-0.123553	1.5304e-154	-0.821604
2966.46	-36377.9	-14740.4	3.18994	-0.120108	-4.09744e-155	-0.931274
2966.47	-36377.9	-14740.4	3.19011	-0.119972	1.07422e-155	-1.04555
2966.49	-36378	-14740.4	3.18667	-0.12	0	-1.15359
2966.51	-36378	-14740.4	3.18333	-0.12	0	-1.2342
2966.52	-36378.1	-14740.4	3.18	-0.12	0	-1.29956
2966.54	-36378.1	-14740.3	3.18005	-0.120002	-4.66494e-158	-1.36421
2966.56	-36378.2	-14740.3	3.17989	-0.119992	1.24712e-158	-1.42147
2966.57	-36378.2	-14740.3	3.17645	-0.120029	-3.23535e-159	-1.47235
2966.59	-36378.3	-14740.3	3.17288	-0.119765	1.60555e-159	-1.51668
2966.61	-36378.3	-14740.3	3.16983	-0.116252	-4.2904e-160	-1.55327
2966.63	-36378.4	-14740.2	3.1701	-0.112872	1.10579e-160	-1.59049
2966.64	-36378.4	-14740.2	3.16961	-0.109762	-4.11684e-161	-1.62708
2966.66	-36378.5	-14740.2	3.16606	-0.110064	1.09958e-161	-1.65701
2966.68	-36378.5	-14740.2	3.16264	-0.109984	-2.8131e-162	-1.67747
2966.69	-36378.6	-14740.2	3.15968	-0.110005	9.31245e-163	-1.69051
2966.71	-36378.6	-14740.2	3.16022	-0.109999	-2.48597e-163	-1.69448
2966.73	-36378.7	-14740.1	3.15938	-0.109998	6.30627e-164	-1.69452
2966.74	-36378.7	-14740.1	3.15564	-0.110012	-1.95785e-164	-1.69026
2966.76	-36378.8	-14740.1	3.1522	-0.109954	5.22342e-165	-1.68438
2966.78	-36378.8	-14740.1	3.14975	-0.110169	-1.31213e-165	-1.67796
2966.8	-36378.9	-14740.1	3.15002	-0.109095	3.91224e-166	-1.67232
2966.81	-36378.9	-14740.1	3.15021	-0.105483	-1.04305e-166	-1.66709
2966.83	-36379	-14740	3.149	-0.101911	2.58935e-167	-1.66075
2966.85	-36379	-14740	3.14528	-0.0996836	-7.46972e-168	-1.65231
2966.86	-36379.1	-14740	3.14167	-0.100078	1.82993e-168	-1.64286
2966.88	-36379.1	-14740	3.13971	-0.0999779	-5.20358e-169	-1.63256
2966.9	-36379.2	-14740	3.14001	-0.100006	1.39364e-169	-1.62283
2966.91	-36379.2	-14739.9	3.14027	-0.0999981	-3.70981e-170	-1.61327
2966.93	-36379.3	-14739.9	3.13856	-0.100002	8.93937e-171	-1.60597
2966.95	-36379.3	-14739.9	3.13489	-0.0999947	-2.50263e-171	-1.60582
2966.97	-36379.4	-14739.9	3.13131	-0.10002	6.65552e-172	-1.61884
2966.98	-36379.4	-14739.9	3.12979	-0.0999314	-1.57133e-172	-1.64857
2967	-36379.5	-14739.8	3.12998	-0.10028	4.34762e-173	-1.68819
2967.02	-36379.6	-14739.8	3.1303	-0.09827	-1.15493e-173	-1.72795
2967.03	-36379.6	-14739.8	3.12809	-0.0945967	2.65663e-174	-1.76685
2967.05	-36379.6	-14739.8	3.12452	-0.0908933	-7.28266e-175	-1.80181
2967.07	-36379.7	-14739.8	3.12091	-0.0898019	1.93212e-175	-1.83079
2967.09	-36379.7	-14739.8	3.11983	-0.090044	-4.2935e-176	-1.85484
2967.1	-36379.8	-14739.7	3.12007	-0.089988	1.16832e-176	-1.87114
2967.12	-36379.8	-14739.7	3.11992	-0.0900031	-3.09474e-177	-1.88299
2967.14	-36379.9	-14739.7	3.12024	-0.0899995	6.54661e-178	-1.89706
2967.15	-36379.9	-14739.7	3.11759	-0.0899996	-1.74935e-178	-1.91406
2967.17	-36380	-14739.7	3.11398	-0.0900016	3.44054e-179	-1.93184
2967.19	-36380	-14739.7	3.11037	-0.0899934	-9.26484e-180	-1.94497
2967.2	-36380.1	-14739.6	3.10992	-0.0900247	2.44452e-180	-1.95227
2967.22	-36380.2	-14739.6	3.10998	-0.0899338	-4.22975e-181	-1.95546
2967.24	-36380.2	-14739.6	3.11015	-0.0925468	1.15155e-181	-1.94922
2967.25	-36380.3	-14739.6	3.10713	-0.104401	-3.64535e-182	-1.92809
2967.27	-36380.3	-14739.6	3.10353	-0.133906	1.71552e-182	-1.87641
2967.29	-36380.3	-14739.6	3.1002	-0.195812	-5.24526e-182	-1.80232
2967.31	-36380.4	-14739.5	3.09684	-0.268835	1.92652e-181	-1.7097
2967.32	-36380.4	-14739.5	3.09333	-0.346667	0	-1.60349
2967.34	-36380.5	-14739.5	3.08667	-0.42	1.3516e-189	-1.49782
2967.36	-36380.6	-14739.5	3.08	-0.5	0	-1.38562
2967.37	-36380.6	-14739.5	3.07	-0.596667	0	-1.26906
2967.39	-36380.6	-14739.4	3.05929	-0.702622	1.65337e-178	-1.14564
2967.41	-36380.7	-14739.4	3.04586	-0.795106	-6.30171e-178	-1.0347
2967.42	-36380.7	-14739.4	3.03147	-0.88	4.93792e-177	-0.91494
2967.44	-36380.8	-14739.4	3.01477	-0.971804	-1.87697e-176	-0.790853
2967.46	-36380.8	-14739.4	2.99768	-1.08885	6.99434e-176	-0.6501
2967.48	-36380.9	-14739.4	2.97642	-1.22165	-4.04636e-175	-0.501429
2967.49	-36380.9	-14739.3	2.95608	-1.32193	1.53369e-174	-0.375434
2967.51	-36381	-14739.3	2.93268	-1.39498	-5.7301e-174	-0.263376
2967.53	-36381	-14739.3	2.90846	-1.45776	2.12573e-173	-0.156823
2967.54	-36381.1	-14739.3	2.88092	-1.52176	-1.08076e-172	-0.0460856
2967.56	-36381.1	-14739.3	2.85704	-1.58436	4.04451e-172	0.0524125
2967.58	-36381.2	-14739.3	2.82873	-1.6367	-1.91194e-171	0.141008
2967.59	-36381.2	-14739.2	2.80141	-1.67328	7.21793e-171	0.208355
2967.61	-36381.3	-14739.2	2.77154	-1.70671	-2.65253e-170	0.273663
2967.63	-36381.3	-14739.2	2.74292	-1.74334	1.19367e-169	0.34167
2967.65	-36381.3	-14739.2	2.71283	-1.77765	-4.49925e-169	0.40561
2967.66	-36381.4	-14739.2	2.68216	-1.8077	1.64127e-168	0.464134
2967.68	-36381.4	-14739.2	2.65064	-1.82916	-7.13521e-168	0.510805
2967.7	-36381.5	-14739.2	2.62152	-1.83636	2.68597e-167	0.544109
2967.71	-36381.5	-14739.1	2.5888	-1.84071	-9.7077e-167	0.573149
2967.73	-36381.6	-14739.1	2.55527	-1.8388	4.1118e-166	0.600051
2967.75	-36381.6	-14739.1	2.52622	-1.8338	-1.54613e-165	0.622874
2967.76	-36381.6	-14739.1	2.49498	-1.82663	5.52277e-165	0.646242
2967.78	-36381.7	-14739.1	2.46389	-1.81969	-2.29193e-164	0.671847
2967.8	-36381.7	-14739.1	2.43436	-1.81348	8.60994e-164	0.697327
2967.82	-36381.8	-14739	2.4031	-1.80462	-3.02916e-163	0.727957
2967.83	-36381.8	-14739	2.37218	-1.7939	1.23653e-162	0.770061
2967.85	-36381.8	-14739	2.34266	-1.78483	-5.44539e-162	0.824383
2967.87	-36381.9	-14739	2.31679	-1.77671	1.5603e-161	0.886646
2967.88	-36381.9	-14739	2.28881	-1.7676	-3.13959e-161	0.962649
2967.9	-36381.9	-14739	2.2538	-1.75698	1.43128e-160	1.04977
2967.92	-36382	-14739	2.22486	-1.74703	-5.39032e-160	1.11815
2967.93	-36382	-14739	2.19376	-1.73732	1.98056e-159	1.18042
2967.95	-36382	-14738.9	2.1636	-1.73304	-8.91265e-159	1.24166
2967.97	-36382.1	-14738.9	2.13663	-1.7412	3.3594e-158	1.30518
2967.99	-36382.1	-14738.9	2.10536	-1.77005	-1.22547e-157	1.3779
2968	-36382.1	-14738.9	2.07411	-1.81532	5.32756e-157	1.45391
2968.02	-36382.2	-14738.9	2.04446	-1.85555	-2.0055e-156	1.5224
2968.04	-36382.2	-14738.9	2.01378	-1.89163	7.24833e-156	1.5933
2968.05	-36382.2	-14738.9	1.98101	-1.92443	-3.07011e-155	1.66763
2968.07	-36382.3	-14738.9	1.94783	-1.95454	1.15443e-154	1.73915
2968.09	-36382.3	-14738.9	1.91335	-1.98116	-4.12362e-154	1.80661
2968.11	-36382.3	-14738.8	1.87875	-1.99783	1.71129e-153	1.86025
2968.12	-36382.4	-14738.8	1.84596	-2.00853	-6.42868e-153	1.90199
2968.14	-36382.4	-14738.8	1.81123	-2.02012	2.26175e-152	1.94891
2968.16	-36382.4	-14738.8	1.77684	-2.03791	-9.23263e-152	2.00782
2968.17	-36382.4	-14738.8	1.74392	-2.05926	3.46544e-151	2.08112
2968.19	-36382.5	-14738.8	1.7094	-2.07369	-1.19494e-150	2.17756
2968.21	-36382.5	-14738.8	1.6729	-2.08134	4.81181e-150	2.28522
2968.22	-36382.5	-14738.8	1.63658	-2.08575	-1.80476e-149	2.38911
2968.24	-36382.6	-14738.8	1.59783	-2.08747	6.05297e-149	2.48812
2968.26	-36382.6	-14738.8	1.56276	-2.08043	-2.40961e-148	2.56603
2968.27	-36382.6	-14738.7	1.5301	-2.06585	9.03174e-148	2.6197
2968.29	-36382.6	-14738.7	1.49493	-2.04258	-2.90915e-147	2.65398
2968.31	-36382.7	-14738.7	1.46102	-2.01907	1.1468e-146	2.66788
2968.33	-36382.7	-14738.7	1.42807	-1.99112	-4.29592e-146	2.66813
2968.34	-36382.7	-14738.7	1.39284	-1.95631	1.29771e-145	2.65825
2968.36	-36382.7	-14738.7	1.35916	-1.92212	-5.07248e-145	2.64325
2968.38	-36382.7	-14738.7	1.32584	-1.89423	1.89914e-144	2.62801
2968.39	-36382.8	-14738.7	1.29364	-1.87232	-5.10111e-144	2.61195
2968.41	-36382.8	-14738.7	1.26348	-1.85255	1.9792e-143	2.59486
2968.43	-36382.8	-14738.7	1.23363	-1.82702	-7.40658e-143	2.57196
2968.44	-36382.8	-14738.7	1.20188	-1.79214	1.4925e-142	2.54011
2968.46	-36382.8	-14738.7	1.17161	-1.75841	-5.7531e-142	2.50732
2968.48	-36382.9	-14738.7	1.14507	-1.73155	2.15198e-141	2.47572
2968.5	-36382.9	-14738.6	1.11333	-1.70333	-3.94501e-150	2.44336
2968.51	-36382.9	-14738.6	1.08667	-1.67	0	2.4085
2968.53	-36382.9	-14738.6	1.05667	-1.62667	-5.65299e-149	2.3671
2968.55	-36382.9	-14738.6	1.02838	-1.57707	-4.9555e-139	2.31737
2968.56	-36383	-14738.6	1.00189	-1.53091	1.89019e-138	2.27204
2968.58	-36383	-14738.6	0.978589	-1.49467	-7.0599e-138	2.23314
2968.6	-36383	-14738.6	0.953812	-1.46342	5.52429e-137	2.1988
2968.61	-36383	-14738.6	0.930649	-1.4365	-2.09967e-136	2.16726
2968.63	-36383	-14738.6	0.907118	-1.40249	7.82417e-136	2.13295
2968.65	-36383	-14738.6	0.88242	-1.36714	-4.52643e-135	2.09621
2968.67	-36383	-14738.6	0.859294	-1.33487	1.71565e-134	2.06441
2968.68	-36383.1	-14738.6	0.835692	-1.30889	-6.37115e-134	2.03514
2968.7	-36383.1	-14738.6	0.810891	-1.28446	3.23943e-133	2.00658
2968.72	-36383.1	-14738.6	0.788482	-1.26094	-1.22511e-132	1.97924
2968.73	-36383.1	-14738.6	0.76842	-1.23257	4.52866e-132	1.94894
2968.75	-36383.1	-14738.6	0.747327	-1.20174	-2.139e-131	1.91649
2968.77	-36383.1	-14738.6	0.727396	-1.17514	8.07472e-131	1.88516
2968.78	-36383.1	-14738.6	0.707854	-1.14343	-2.96738e-130	1.85069
2968.8	-36383.1	-14738.5	0.69091	-1.10642	1.33536e-129	1.81272
2968.82	-36383.1	-14738.6	0.673372	-1.073	-5.0333e-129	1.77415
2968.84	-36383.2	-14738.5	0.652298	-1.03054	1.83609e-128	1.72264
2968.85	-36383.2	-14738.5	0.632552	-0.959315	-7.98213e-128	1.65083
2968.87	-36383.2	-14738.5	0.617488	-0.869398	3.00479e-127	1.5627
2968.89	-36383.2	-14738.5	0.605426	-0.76312	-1.086e-126	1.46255
2968.9	-36383.2	-14738.5	0.595254	-0.666742	4.59986e-126	1.3657
2968.92	-36383.2	-14738.5	0.585425	-0.589365	-1.72965e-125	1.2863
2968.94	-36383.2	-14738.5	0.574758	-0.520943	6.1783e-125	1.21375
2968.95	-36383.2	-14738.5	0.566141	-0.459154	-2.56398e-124	1.14891
2968.97	-36383.2	-14738.5	0.559914	-0.404048	9.63192e-124	1.09412
2968.99	-36383.2	-14738.5	0.552963	-0.357775	-3.38872e-123	1.04587
2969.01	-36383.2	-14738.5	0.545759	-0.325146	1.3833e-122	1.00699
2969.02	-36383.3	-14738.5	0.541177	-0.296419	-5.19218e-122	0.973794
2969.04	-36383.3	-14738.5	0.537958	-0.261418	1.79035e-121	0.933947
2969.06	-36383.3	-14738.5	0.534501	-0.217225	-7.2094e-121	0.889261
2969.07	-36383.3	-14738.5	0.531048	-0.167425	2.42911e-120	0.840013
2969.09	-36383.3	-14738.5	0.52761	-0.123921	-9.67293e-120	0.795534
2969.11	-36383.3	-14738.5	0.524399	-0.0912408	3.62569e-119	0.759293
2969.12	-36383.3	-14738.5	0.520677	-0.0654837	-1.35355e-118	0.726089
2969.14	-36383.3	-14738.5	0.519946	-0.0296204	4.35857e-118	0.687653
2969.16	-36383.3	-14738.5	0.519736	0.0117164	-1.71814e-117	0.641048
2969.18	-36383.3	-14738.5	0.522685	0.0727497	5.20802e-117	0.573035
2969.19	-36383.3	-14738.5	0.525828	0.162138	-2.03616e-116	0.486515
2969.21	-36383.4	-14738.5	0.532334	0.26747	7.62351e-116	0.384473
2969.23	-36383.4	-14738.5	0.535935	0.375113	-2.84579e-115	0.281776
2969.24	-36383.4	-14738.5	0.54247	0.472746	7.64222e-115	0.179833
2969.26	-36383.4	-14738.5	0.549091	0.557384	-2.9651e-114	0.0970867
2969.28	-36383.4	-14738.5	0.559264	0.629784	5.98989e-114	0.0254485
2969.3	-36383.4	-14738.5	0.572551	0.677777	-2.30927e-113	-0.0258241
2969.31	-36383.4	-14738.5	0.585828	0.711516	8.63806e-113	-0.0644071
2969.33	-36383.4	-14738.5	0.6	0.74	-1.58353e-121	-0.0958606
2969.35	-36383.4	-14738.5	0.61	0.76	0	-0.119826
2969.36	-36383.4	-14738.5	0.623333	0.776667	0	-0.138344
2969.38	-36383.5	-14738.4	0.637506	0.787156	-1.98914e-110	-0.153222
2969.4	-36383.5	-14738.4	0.650645	0.793594	7.58723e-110	-0.162797
2969.41	-36383.5	-14738.4	0.660665	0.796866	-2.83598e-109	-0.170319
2969.43	-36383.5	-14738.4	0.67418	0.800119	1.05772e-108	-0.17564
2969.45	-36383.5	-14738.4	0.688278	0.79972	-8.27573e-108	-0.178898
2969.46	-36383.5	-14738.4	0.701537	0.796263	3.14542e-107	-0.179752
2969.48	-36383.5	-14738.4	0.714986	0.792874	-1.1721e-106	-0.179779
2969.5	-36383.5	-14738.4	0.729054	0.789738	6.78082e-106	-0.181279
2969.52	-36383.5	-14738.4	0.742464	0.790159	-2.55456e-105	-0.184743
2969.53	-36383.5	-14738.4	0.75652	0.789436	1.30015e-104	-0.188068
2969.55	-36383.6	-14738.4	0.769921	0.785875	-4.91733e-104	-0.18963
2969.57	-36383.6	-14738.4	0.782587	0.782357	1.81772e-103	-0.189706
2969.58	-36383.6	-14738.4	0.793648	0.77986	-8.58555e-103	-0.190971
2969.6	-36383.6	-14738.4	0.807279	0.77937	3.24104e-102	-0.192116
2969.62	-36383.6	-14738.4	0.820788	0.775599	-1.19105e-101	-0.192786
2969.63	-36383.6	-14738.4	0.83482	0.771903	5.35987e-101	-0.193375
2969.65	-36383.6	-14738.4	0.847951	0.769939	-2.02027e-100	-0.195773
2969.67	-36383.6	-14738.4	0.861648	0.769086	7.3697e-100	-0.198084
2969.69	-36383.7	-14738.4	0.87562	0.765171	-3.20388e-99	-0.199683
2969.7	-36383.7	-14738.4	0.888648	0.762011	1.20607e-98	-0.202084
2969.72	-36383.7	-14738.4	0.902775	0.758537	-4.35898e-98	-0.212547
2969.74	-36383.7	-14738.3	0.914836	0.755073	1.84629e-97	-0.232838
2969.75	-36383.7	-14738.3	0.925842	0.75179	-6.9425e-97	-0.259094
2969.77	-36383.7	-14738.3	0.940024	0.748333	2.47985e-96	-0.300956
2969.79	-36383.8	-14738.3	0.954051	0.744876	-1.02913e-95	-0.374118
2969.8	-36383.8	-14738.3	0.965542	0.741596	3.86607e-95	-0.48677
2969.82	-36383.8	-14738.3	0.975307	0.738123	-1.36017e-94	-0.643369
2969.84	-36383.8	-14738.3	0.987728	0.734682	5.5523e-94	-0.807862
2969.86	-36383.8	-14738.3	1.00103	0.7314	-2.08404e-93	-0.951456
2969.87	-36383.8	-14738.3	1.01533	0.727913	7.18612e-93	-1.083
2969.89	-36383.8	-14738.3	1.02648	0.724488	-2.89371e-92	-1.19969
2969.91	-36383.9	-14738.3	1.03828	0.721203	1.08534e-91	-1.31252
2969.92	-36383.9	-14738.3	1.05252	0.717703	-3.64012e-91	-1.43723
2969.94	-36383.9	-14738.3	1.06638	0.714295	1.44909e-90	-1.56246
2969.96	-36383.9	-14738.3	1.07722	0.711005	-5.43149e-90	-1.67462
2969.97	-36383.9	-14738.3	1.08724	0.707494	1.7495e-89	-1.7791
2969.99	-36383.9	-14738.3	1.10014	0.704102	-6.89662e-89	-1.86746
2970.01	-36384	-14738.3	1.11341	0.700807	2.58347e-88	-1.95114
2970.03	-36384	-14738.3	1.12772	0.697286	-7.80413e-88	-2.03876
2970.04	-36384	-14738.2	1.13838	0.693909	3.05048e-87	-2.11371
2970.06	-36384	-14738.2	1.14815	0.690607	-1.1421e-86	-2.17573
2970.08	-36384	-14738.2	1.15877	0.687078	3.06769e-86	-2.2359
2970.09	-36384.1	-14738.2	1.16884	0.683717	-1.19025e-85	-2.29404
2970.11	-36384.1	-14738.2	1.17883	0.680406	4.45415e-85	-2.34885
2970.13	-36384.1	-14738.2	1.1893	0.676872	-8.97555e-85	-2.39934
2970.14	-36384.1	-14738.2	1.20254	0.673525	3.45979e-84	-2.43802
2970.16	-36384.1	-14738.2	1.21584	0.670204	-1.29415e-83	-2.47383
2970.18	-36384.2	-14738.2	1.23	0.666667	2.37246e-92	-2.51307
2970.2	-36384.2	-14738.2	1.24	0.663333	0	-2.55229
2970.21	-36384.2	-14738.2	1.25	0.66	3.39959e-91	-2.58824
2970.23	-36384.2	-14738.2	1.26061	0.656473	2.98013e-81	-2.62275
2970.25	-36384.2	-14738.2	1.27058	0.653102	-1.13672e-80	-2.65087
2970.26	-36384.3	-14738.1	1.28059	0.649943	4.24567e-80	-2.67919
2970.28	-36384.3	-14738.1	1.29145	0.649812	-3.32218e-79	-2.70412
2970.3	-36384.3	-14738.1	1.3049	0.646225	1.2627e-78	-2.72169
2970.32	-36384.3	-14738.1	1.31836	0.642937	-4.70528e-78	-2.73183
2970.33	-36384.3	-14738.1	1.33206	0.639387	2.72209e-77	-2.73702
2970.35	-36384.4	-14738.1	1.34166	0.636092	-1.03175e-76	-2.73859
2970.37	-36384.4	-14738.1	1.35187	0.632714	3.83147e-76	-2.73701
2970.38	-36384.4	-14738.1	1.36242	0.629193	-1.94812e-75	-2.73307
2970.4	-36384.4	-14738.1	1.37231	0.625898	7.36754e-75	-2.72733
2970.42	-36384.4	-14738.1	1.38248	0.622506	-2.72344e-74	-2.72252
2970.43	-36384.5	-14738.1	1.39302	0.618996	1.28635e-73	-2.72325
2970.45	-36384.5	-14738.1	1.40288	0.615701	-4.85595e-73	-2.73235
2970.47	-36384.5	-14738.1	1.41311	0.612313	1.78452e-72	-2.75004
2970.48	-36384.5	-14738	1.42361	0.608724	-8.03054e-72	-2.77293
2970.5	-36384.6	-14738	1.43346	0.605788	3.02691e-71	-2.79518
2970.52	-36384.6	-14738	1.44374	0.600906	-1.10418e-70	-2.81781
2970.54	-36384.6	-14738	1.4542	0.594879	4.80028e-70	-2.84186
2970.55	-36384.6	-14738	1.46404	0.592088	-1.80701e-69	-2.86445
2970.57	-36384.6	-14738	1.47437	0.58852	6.53094e-69	-2.8876
2970.59	-36384.7	-14738	1.48479	0.585072	-2.76625e-68	-2.91031
2970.6	-36384.7	-14738	1.49463	0.581812	1.04018e-67	-2.93484
2970.62	-36384.7	-14738	1.505	0.578251	-3.71549e-67	-2.96423
2970.64	-36384.7	-14738	1.51537	0.57522	1.54192e-66	-2.99599
2970.65	-36384.8	-14738	1.52521	0.569808	-5.79242e-66	-3.01276
2970.67	-36384.8	-14738	1.53565	0.564494	2.0379e-65	-3.05421
2970.69	-36384.8	-14738	1.54586	0.561484	-8.31886e-65	-2.88541
2970.71	-36384.8	-14737.9	1.55617	0.557151	3.12246e-64	-2.38028
2970.72	-36384.9	-14737.9	1.56408	0.543436	-1.1658e-63	-1.53588
2970.74	-36384.9	-14737.9	1.57089	0.51515	4.01834e-63	-0.823969
2970.76	-36384.9	-14737.9	1.57728	0.481907	-1.61807e-62	-0.558844
2970.77	-36384.9	-14737.9	1.58692	0.443919	5.45185e-62	-0.626051
2970.79	-36385	-14737.9	1.59516	0.363952	-2.17097e-61	-0.648272
2970.81	-36385	-14737.9	1.59941	0.231971	8.13744e-61	-0.486852
2970.82	-36385	-14737.9	1.60006	0.0513203	-2.62109e-60	-0.190406
2970.84	-36385	-14737.9	1.60016	-0.126404	1.03325e-59	0.145248
2970.86	-36385.1	-14737.9	1.59782	-0.272072	-3.87056e-59	0.455709
2970.88	-36385.1	-14737.9	1.59151	-0.401538	1.16921e-58	0.716385
2970.89	-36385.1	-14737.8	1.58183	-0.520189	-4.57022e-58	0.888055
2970.91	-36385.2	-14737.8	1.57175	-0.634116	1.71109e-57	0.985141
2970.93	-36385.2	-14737.8	1.56136	-0.7736	-4.59602e-57	1.03378
2970.94	-36385.2	-14737.8	1.54838	-0.902052	1.78323e-56	1.04957
2970.96	-36385.2	-14737.8	1.53225	-1.02647	-6.67321e-56	1.0511
2970.98	-36385.2	-14737.8	1.51125	-1.12803	1.34472e-55	1.05595
2970.99	-36385.3	-14737.8	1.49115	-1.21497	-5.18345e-55	1.07842
2971.01	-36385.3	-14737.8	1.47121	-1.30429	1.9389e-54	1.13192
2971.03	-36385.3	-14737.8	1.45	-1.40333	0	1.21569
2971.05	-36385.3	-14737.8	1.42667	-1.48	0	1.30501
2971.06	-36385.4	-14737.8	1.4	-1.54	-5.09326e-62	1.39325
2971.08	-36385.4	-14737.7	1.37157	-1.60377	-4.46483e-52	1.48576
2971.1	-36385.4	-14737.7	1.34172	-1.66711	1.70303e-51	1.57239
2971.11	-36385.4	-14737.7	1.31494	-1.73016	-6.36086e-51	1.65161
2971.13	-36385.5	-14737.7	1.28295	-1.78199	4.97729e-50	1.72314
2971.15	-36385.5	-14737.7	1.25323	-1.82081	-1.89177e-49	1.77858
2971.16	-36385.5	-14737.7	1.22294	-1.85838	7.04945e-49	1.83349
2971.18	-36385.5	-14737.7	1.1913	-1.90459	-4.07823e-48	1.89143
2971.2	-36385.5	-14737.7	1.16111	-1.94779	1.54577e-47	1.94591
2971.22	-36385.6	-14737.7	1.1271	-1.99011	-5.7403e-47	1.99406
2971.23	-36385.6	-14737.7	1.09191	-2.02468	2.91867e-46	2.0361
2971.25	-36385.6	-14737.7	1.05913	-2.05712	-1.1038e-45	2.06787
2971.27	-36385.6	-14737.7	1.02446	-2.0877	4.08025e-45	2.09388
2971.28	-36385.6	-14737.7	0.985594	-2.11726	-1.92721e-44	2.11183
2971.3	-36385.6	-14737.7	0.949215	-2.13422	7.27519e-44	2.11902
2971.32	-36385.6	-14737.7	0.912873	-2.14697	-2.67356e-43	2.11896
2971.34	-36385.7	-14737.6	0.877156	-2.15506	1.20313e-42	2.11328
2971.35	-36385.7	-14737.6	0.840528	-2.15784	-4.53492e-42	2.10628
2971.37	-36385.7	-14737.6	0.802988	-2.16049	1.65428e-41	2.09879
2971.39	-36385.7	-14737.6	0.764574	-2.15885	-7.19177e-41	2.09193
2971.4	-36385.7	-14737.6	0.728582	-2.15515	2.70727e-40	2.0863
2971.42	-36385.7	-14737.6	0.690364	-2.15256	-9.78465e-40	2.08537
2971.44	-36385.7	-14737.6	0.65399	-2.15669	4.1444e-39	2.09357
2971.45	-36385.7	-14737.6	0.620044	-2.17145	-1.55839e-38	2.11241
2971.47	-36385.8	-14737.6	0.581579	-2.19632	5.56655e-38	2.14117
2971.49	-36385.8	-14737.6	0.543679	-2.2244	-2.3101e-37	2.17392
2971.5	-36385.8	-14737.6	0.507472	-2.25063	8.6782e-37	2.20444
2971.52	-36385.8	-14737.6	0.469613	-2.27805	-3.05318e-36	2.23608
2971.54	-36385.8	-14737.6	0.429767	-2.30778	1.24633e-35	2.26776
2971.56	-36385.8	-14737.6	0.390064	-2.33614	-4.67806e-35	2.29671
2971.57	-36385.8	-14737.6	0.348304	-2.36116	1.61308e-34	2.32483
2971.59	-36385.8	-14737.6	0.307185	-2.38711	-6.49555e-34	2.35113
2971.61	-36385.8	-14737.6	0.267767	-2.41492	2.43628e-33	2.37981
2971.62	-36385.8	-14737.6	0.225789	-2.45218	-8.17101e-33	2.4125
2971.64	-36385.8	-14737.6	0.184806	-2.48614	3.25278e-32	2.44571
2971.66	-36385.8	-14737.6	0.145639	-2.52194	-1.21921e-31	2.46241
2971.67	-36385.8	-14737.6	0.101082	-2.5185	3.92711e-31	2.50236
2971.69	-36385.8	-14737.6	0.0558582	-2.61359	-1.54809e-30	2.26481
