# Supplementary material for: Extraction of driving behavior primitives considering driver expectation and vehicle dynamics
Source: PLoS One. 2025 Dec 31;20(12):e0340123. doi: 10.1371/journal.pone.0340123 (PMC12755792; doi:10.1371/journal.pone.0340123)
Supplement: S1 File — (ZIP) [file pone.0340123.s001.zip › DataSetForPimitiveExaction-1/straight driving/d1c214_s_2.xlsx]

## Sheet: Sheet1
2364.22	-35993.4	-14603.7	8.1416	1.19944	0.0430269	0.246783
2364.24	-35993.5	-14603.6	8.16252	1.19442	0.0329797	0.248154
2364.26	-35993.7	-14603.6	8.18307	1.19081	0.0105855	0.247389
2364.27	-35993.8	-14603.5	8.20278	1.19124	-0.0212212	0.2427
2364.29	-35993.9	-14603.5	8.22378	1.1995	-0.0549117	0.231326
2364.31	-35994	-14603.4	8.24424	1.21477	-0.0771423	0.213306
2364.32	-35994.2	-14603.4	8.26393	1.23335	-0.0808542	0.189433
2364.34	-35994.3	-14603.3	8.28514	1.2596	-0.0777343	0.156828
2364.36	-35994.4	-14603.3	8.30496	1.29102	-0.0716579	0.118113
2364.38	-35994.6	-14603.2	8.3289	1.335	-0.0647724	0.07087
2364.39	-35994.7	-14603.2	8.35263	1.37931	-0.0550865	0.0224179
2364.41	-35994.8	-14603.1	8.37588	1.42002	-0.0473155	-0.0229968
2364.43	-35994.9	-14603.1	8.39916	1.45452	-0.046452	-0.0630878
2364.44	-35995.1	-14603	8.42363	1.48365	-0.0468475	-0.0987357
2364.46	-35995.2	-14603	8.45019	1.50492	-0.0437736	-0.12496
2364.48	-35995.3	-14602.9	8.47679	1.51566	-0.0404054	-0.143941
2364.49	-35995.5	-14602.9	8.50499	1.52591	-0.0368431	-0.16125
2364.51	-35995.6	-14602.8	8.53192	1.54213	-0.0336432	-0.180671
2364.53	-35995.8	-14602.7	8.55513	1.56525	-0.0269815	-0.203375
2364.55	-35995.9	-14602.7	8.58333	1.58667	-0.0233333	-0.22658
2364.56	-35996	-14602.6	8.60667	1.6	-0.0166667	-0.242919
2364.58	-35996.2	-14602.6	8.63496	1.61049	-0.00960768	-0.255552
2364.6	-35996.3	-14602.5	8.66169	1.61706	-0.00291999	-0.265243
2364.61	-35996.5	-14602.5	8.69165	1.62361	0.0036399	-0.27388
2364.63	-35996.6	-14602.4	8.71833	1.6269	0.00675712	-0.28025
2364.65	-35996.7	-14602.4	8.74617	1.63002	0.00641014	-0.2834
2364.66	-35996.9	-14602.3	8.77007	1.62592	0.00289036	-0.283039
2364.68	-35997	-14602.3	8.80178	1.61867	-0.000603366	-0.280509
2364.7	-35997.2	-14602.2	8.82832	1.61254	-0.00388005	-0.277176
2364.71	-35997.3	-14602.2	8.85857	1.60949	-0.00740623	-0.273998
2364.73	-35997.5	-14602.1	8.88633	1.60549	-0.0101465	-0.272097
2364.75	-35997.6	-14602.1	8.91296	1.59769	-0.0104564	-0.274779
2364.77	-35997.7	-14602	8.93949	1.5882	-0.0142243	-0.285107
2364.78	-35997.9	-14601.9	8.96676	1.58157	-0.0173562	-0.302129
2364.8	-35998	-14601.9	8.99392	1.5756	-0.0216393	-0.322445
2364.82	-35998.1	-14601.8	9.01703	1.57138	-0.0289705	-0.339648
2364.83	-35998.3	-14601.8	9.04239	1.56531	-0.0348055	-0.35579
2364.85	-35998.4	-14601.7	9.07057	1.56118	-0.0378397	-0.368241
2364.87	-35998.6	-14601.7	9.09963	1.55512	-0.0408944	-0.379188
2364.88	-35998.7	-14601.6	9.12655	1.55218	-0.0458014	-0.38745
2364.9	-35998.9	-14601.6	9.1545	1.54857	-0.0515833	-0.395038
2364.92	-35999	-14601.5	9.181	1.54533	-0.0555886	-0.401091
2364.94	-35999.2	-14601.4	9.20723	1.54187	-0.0632318	-0.405846
2364.95	-35999.3	-14601.4	9.23063	1.53843	-0.0685262	-0.408169
2364.97	-35999.5	-14601.3	9.25642	1.535	-0.0715355	-0.408522
2364.99	-35999.6	-14601.3	9.28427	1.53158	-0.0753882	-0.408551
2365	-35999.7	-14601.2	9.31104	1.52813	-0.0769881	-0.408091
2365.02	-35999.9	-14601.2	9.33577	1.52532	-0.0763121	-0.406332
2365.04	-36000.1	-14601.1	9.35985	1.51946	-0.0782942	-0.403975
2365.05	-36000.2	-14601.1	9.38343	1.51472	-0.0822107	-0.401815
2365.07	-36000.3	-14601	9.40972	1.50937	-0.0839051	-0.399106
2365.09	-36000.5	-14600.9	9.43778	1.50249	-0.0807974	-0.393702
2365.11	-36000.6	-14600.9	9.46173	1.49391	-0.0816178	-0.385605
2365.12	-36000.8	-14600.8	9.48611	1.48278	-0.0859877	-0.376224
2365.14	-36000.9	-14600.8	9.50968	1.47519	-0.0868008	-0.368636
2365.16	-36001.1	-14600.7	9.53514	1.46833	-0.0867168	-0.3646
2365.17	-36001.2	-14600.7	9.56335	1.46432	-0.0863786	-0.36216
2365.19	-36001.4	-14600.6	9.59075	1.45815	-0.0893254	-0.360065
2365.21	-36001.5	-14600.5	9.61448	1.45396	-0.0901669	-0.357035
2365.22	-36001.7	-14600.5	9.63897	1.45065	-0.0899671	-0.353558
2365.24	-36001.9	-14600.4	9.66264	1.44723	-0.0900091	-0.35017
2365.26	-36002	-14600.3	9.68575	1.44394	-0.0899966	-0.347873
2365.28	-36002.1	-14600.3	9.71045	1.44042	-0.0900034	-0.345557
2365.29	-36002.3	-14600.2	9.73398	1.437	-0.0899883	-0.343515
2365.31	-36002.5	-14600.2	9.75716	1.43391	-0.0900434	-0.338501
2365.33	-36002.6	-14600.1	9.7819	1.42711	-0.0899125	-0.330598
2365.34	-36002.8	-14600.1	9.80532	1.42038	-0.0931161	-0.320858
2365.36	-36002.9	-14600	9.82857	1.41374	-0.0964472	-0.311
2365.38	-36003.1	-14599.9	9.85333	1.40667	-0.1	-0.302832
2365.39	-36003.3	-14599.9	9.87667	1.4	-0.1	-0.297386
2365.41	-36003.4	-14599.8	9.9	1.39333	-0.1	-0.294118
2365.43	-36003.6	-14599.8	9.92476	1.38626	-0.100078	-0.290639
2365.45	-36003.7	-14599.7	9.94801	1.37962	-0.103652	-0.287423
2365.46	-36003.9	-14599.6	9.97144	1.37289	-0.110445	-0.285298
2365.48	-36004	-14599.6	9.99618	1.36609	-0.117318	-0.284329
2365.5	-36004.2	-14599.5	10.0194	1.363	-0.120036	-0.285608
2365.51	-36004.3	-14599.5	10.0429	1.35957	-0.120252	-0.287947
2365.53	-36004.5	-14599.4	10.0676	1.3561	-0.123884	-0.29143
2365.55	-36004.7	-14599.3	10.0907	1.35262	-0.12771	-0.294802
2365.57	-36004.8	-14599.3	10.1143	1.3499	-0.134179	-0.299292
2365.58	-36005	-14599.2	10.1389	1.34952	-0.137555	-0.303935
2365.6	-36005.2	-14599.1	10.1622	1.34585	-0.140116	-0.307975
2365.62	-36005.3	-14599.1	10.1852	1.34236	-0.140535	-0.311446
2365.63	-36005.5	-14599	10.206	1.33986	-0.144383	-0.316141
2365.65	-36005.7	-14599	10.2256	1.33938	-0.147792	-0.320492
2365.67	-36005.8	-14598.9	10.247	1.33558	-0.150248	-0.324592
2365.68	-36006	-14598.8	10.2718	1.33198	-0.149982	-0.328174
2365.7	-36006.1	-14598.8	10.2947	1.32964	-0.149795	-0.333004
2365.72	-36006.3	-14598.7	10.3187	1.33036	-0.150995	-0.338526
2365.73	-36006.5	-14598.7	10.3434	1.32827	-0.154743	-0.341526
2365.75	-36006.6	-14598.6	10.365	1.31801	-0.158249	-0.33657
2365.77	-36006.8	-14598.5	10.3854	1.29567	-0.160263	-0.32196
2365.79	-36007	-14598.5	10.4059	1.26689	-0.159925	-0.301666
2365.8	-36007.1	-14598.4	10.4275	1.24202	-0.160021	-0.282094
2365.82	-36007.3	-14598.4	10.4503	1.21986	-0.15999	-0.262981
2365.84	-36007.5	-14598.3	10.4707	1.19911	-0.160023	-0.244776
2365.85	-36007.6	-14598.2	10.4905	1.18082	-0.159919	-0.229555
2365.87	-36007.8	-14598.2	10.5112	1.16541	-0.160285	-0.217835
2365.89	-36008	-14598.1	10.5323	1.15382	-0.15816	-0.211327
2365.9	-36008.1	-14598	10.5495	1.14431	-0.155075	-0.210743
2365.92	-36008.3	-14598	10.5693	1.13353	-0.149036	-0.216528
2365.94	-36008.5	-14597.9	10.5875	1.12515	-0.144504	-0.228297
2365.96	-36008.6	-14597.8	10.6062	1.12107	-0.139265	-0.241521
2365.97	-36008.8	-14597.8	10.6248	1.11771	-0.132269	-0.255267
2365.99	-36009	-14597.7	10.644	1.11439	-0.123085	-0.268206
2366.01	-36009.1	-14597.7	10.664	1.11063	-0.112966	-0.284723
2366.02	-36009.3	-14597.6	10.6853	1.11011	-0.102484	-0.307092
2366.04	-36009.5	-14597.5	10.703	1.1076	-0.0923414	-0.329668
2366.06	-36009.6	-14597.5	10.7193	1.10416	-0.082276	-0.348048
2366.07	-36009.8	-14597.4	10.7367	1.10043	-0.0740835	-0.363496
2366.09	-36010	-14597.3	10.7565	1.09989	-0.0730991	-0.376904
2366.11	-36010.2	-14597.3	10.7763	1.10004	-0.0735596	-0.388937
2366.13	-36010.3	-14597.2	10.7977	1.09995	-0.0706164	-0.400768
2366.14	-36010.5	-14597.2	10.8148	1.10016	-0.0641568	-0.408821
2366.16	-36010.7	-14597.1	10.8313	1.09712	-0.0574571	-0.414578
2366.18	-36010.8	-14597	10.8489	1.09355	-0.0504271	-0.417072
2366.19	-36011	-14597	10.8688	1.09011	-0.0436587	-0.420286
2366.21	-36011.2	-14596.9	10.8888	1.08997	-0.0400703	-0.423508
2366.23	-36011.4	-14596.8	10.91	1.09	-0.04	-0.428105
2366.24	-36011.6	-14596.8	10.9267	1.09	-0.04	-0.430283
2366.26	-36011.7	-14596.7	10.9433	1.09	-0.0433333	-0.430283
2366.28	-36011.9	-14596.6	10.9612	1.08655	-0.0433298	-0.429135
2366.3	-36012.1	-14596.6	10.981	1.08667	-0.0432386	-0.429287
2366.31	-36012.2	-14596.5	10.9978	1.08678	-0.0397604	-0.43276
2366.33	-36012.4	-14596.5	11.0188	1.09046	-0.0363511	-0.438594
2366.35	-36012.6	-14596.4	11.0356	1.09367	-0.0326434	-0.443961
2366.36	-36012.8	-14596.3	11.0552	1.0972	-0.0260846	-0.448014
2366.38	-36012.9	-14596.3	11.0698	1.09986	-0.0226763	-0.448765
2366.4	-36013.1	-14596.2	11.0898	1.09596	-0.0198831	-0.447258
2366.41	-36013.3	-14596.1	11.1069	1.09275	-0.0196335	-0.4438
2366.43	-36013.5	-14596.1	11.1276	1.08914	-0.0158093	-0.440445
2366.45	-36013.7	-14596	11.1443	1.08607	-0.0124539	-0.436947
2366.47	-36013.8	-14595.9	11.1649	1.08185	-0.00971245	-0.432579
2366.48	-36014	-14595.9	11.1843	1.07567	-0.0101855	-0.427875
2366.5	-36014.2	-14595.8	11.2016	1.07175	-0.00932434	-0.422348
2366.52	-36014.4	-14595.7	11.2183	1.06451	-0.00544153	-0.41801
2366.53	-36014.5	-14595.7	11.2371	1.05762	-0.00285958	-0.413788
2366.55	-36014.7	-14595.6	11.2561	1.05102	-0.00423689	-0.410431
2366.57	-36014.9	-14595.5	11.2729	1.04417	-0.00815881	-0.405488
2366.59	-36015.1	-14595.5	11.2901	1.03721	-0.010297	-0.399314
2366.6	-36015.3	-14595.4	11.3079	1.03059	-0.00992456	-0.392713
2366.62	-36015.4	-14595.3	11.3285	1.02395	-0.0100048	-0.386236
2366.64	-36015.6	-14595.3	11.3475	1.01709	-0.0100544	-0.3795
2366.65	-36015.8	-14595.2	11.3646	1.01014	-0.0097492	-0.372687
2366.67	-36016	-14595.1	11.3811	1.00359	-0.0112956	-0.366259
2366.69	-36016.2	-14595.1	11.3983	0.996652	-0.0149983	-0.359466
2366.7	-36016.4	-14595	11.4159	0.989814	-0.018712	-0.352744
2366.72	-36016.5	-14594.9	11.4307	0.982898	-0.0202204	-0.346031
2366.74	-36016.7	-14594.9	11.4466	0.976136	-0.0199459	-0.339136
2366.76	-36016.9	-14594.8	11.4611	0.969057	-0.0199885	-0.333431
2366.77	-36017.1	-14594.7	11.4768	0.964719	-0.0200922	-0.327551
2366.79	-36017.3	-14594.7	11.4943	0.95895	-0.0196148	-0.323874
2366.81	-36017.5	-14594.6	11.5105	0.954366	-0.0223514	-0.324081
2366.82	-36017.6	-14594.5	11.5285	0.95077	-0.0231954	-0.331894
2366.84	-36017.8	-14594.5	11.5427	0.950083	-0.0258283	-0.344663
2366.86	-36018	-14594.4	11.5581	0.947816	-0.026519	-0.357964
2366.87	-36018.2	-14594.3	11.5759	0.944346	-0.0292289	-0.369368
2366.89	-36018.4	-14594.2	11.5927	0.938381	-0.0301945	-0.376162
2366.91	-36018.6	-14594.2	11.6097	0.930009	-0.0299486	-0.376743
2366.92	-36018.7	-14594.1	11.624	0.910617	-0.0300101	-0.370014
2366.94	-36018.9	-14594	11.6406	0.890189	-0.0299973	-0.3584
2366.96	-36019.1	-14594	11.6541	0.86981	-0.0300007	-0.346305
2366.98	-36019.3	-14593.9	11.6713	0.854989	-0.0299999	-0.334666
2366.99	-36019.5	-14593.8	11.6852	0.838754	-0.03	-0.323685
2367.01	-36019.7	-14593.8	11.6983	0.819467	-0.03	-0.312925
2367.03	-36019.8	-14593.7	11.7125	0.791731	-0.03	-0.301219
2367.04	-36020.1	-14593.6	11.7259	0.764712	-0.03	-0.294425
2367.06	-36020.2	-14593.6	11.7393	0.744391	-0.03	-0.289912
2367.08	-36020.4	-14593.5	11.7494	0.727564	-0.03	-0.288752
2367.09	-36020.6	-14593.4	11.76	0.713333	-0.03	-0.286492
2367.11	-36020.8	-14593.4	11.77	0.7	-0.03	-0.285403
2367.13	-36021	-14593.3	11.7842	0.689381	-0.03	-0.285549
2367.15	-36021.2	-14593.2	11.7975	0.679534	-0.03	-0.291326
2367.16	-36021.3	-14593.1	11.8107	0.672908	-0.03	-0.302634
2367.18	-36021.5	-14593.1	11.8212	0.666152	-0.03	-0.320132
2367.2	-36021.8	-14593	11.8312	0.662698	-0.03	-0.336279
2367.21	-36021.9	-14592.9	11.8412	0.656066	-0.03	-0.351302
2367.23	-36022.1	-14592.9	11.8519	0.652708	-0.03	-0.363733
2367.25	-36022.3	-14592.8	11.8616	0.64978	-0.03	-0.37594
2367.26	-36022.5	-14592.7	11.8723	0.650032	-0.03	-0.392346
2367.28	-36022.7	-14592.7	11.8866	0.650111	-0.03	-0.415263
2367.3	-36022.9	-14592.6	11.8999	0.64947	-0.03	-0.438883
2367.32	-36023.1	-14592.5	11.9127	0.645811	-0.03	-0.458178
2367.33	-36023.2	-14592.5	11.9229	0.642185	-0.03	-0.469922
2367.35	-36023.5	-14592.4	11.9329	0.63973	-0.03	-0.47484
2367.37	-36023.6	-14592.3	11.9431	0.640068	-0.03	-0.47854
2367.38	-36023.8	-14592.2	11.9536	0.63998	-0.03	-0.485035
2367.4	-36024	-14592.2	11.9635	0.640005	-0.03	-0.493514
2367.42	-36024.2	-14592.1	11.9737	0.639998	-0.03	-0.503413
2367.43	-36024.4	-14592	11.9842	0.640002	-0.03	-0.512116
2367.45	-36024.6	-14592	11.994	0.639995	-0.03	-0.518755
2367.47	-36024.8	-14591.9	12.0044	0.640018	-0.03	-0.523853
2367.49	-36025	-14591.8	12.0149	0.639924	-0.03	-0.527491
2367.5	-36025.2	-14591.7	12.0243	0.640287	-0.03	-0.528604
2367.52	-36025.3	-14591.7	12.0364	0.638558	-0.03	-0.527459
2367.54	-36025.6	-14591.6	12.0505	0.634888	-0.03	-0.524377
2367.55	-36025.8	-14591.5	12.0639	0.631312	-0.03	-0.52157
2367.57	-36025.9	-14591.5	12.0759	0.629772	-0.03	-0.519948
2367.59	-36026.1	-14591.4	12.0859	0.630063	-0.03	-0.519541
2367.61	-36026.3	-14591.3	12.0958	0.629983	-0.03	-0.519617
2367.62	-36026.5	-14591.3	12.1064	0.630004	-0.03	-0.519635
2367.64	-36026.7	-14591.2	12.1157	0.629998	-0.03	-0.519455
2367.66	-36026.9	-14591.1	12.124	0.63	-0.03	-0.520318
2367.67	-36027.1	-14591	12.1337	0.63	-0.03	-0.525354
2367.69	-36027.3	-14591	12.1443	0.63	-0.03	-0.537641
2367.71	-36027.5	-14590.9	12.1538	0.63	-0.03	-0.555706
2367.72	-36027.7	-14590.8	12.1655	0.630002	-0.03	-0.576301
2367.74	-36027.9	-14590.8	12.18	0.629993	-0.03	-0.595466
2367.76	-36028.1	-14590.7	12.1915	0.630026	-0.03	-0.609838
2367.78	-36028.2	-14590.6	12.2017	0.629907	-0.03	-0.622352
2367.79	-36028.5	-14590.5	12.2117	0.630388	-0.03	-0.63166
2367.81	-36028.7	-14590.5	12.2237	0.627555	-0.03	-0.634976
2367.83	-36028.8	-14590.4	12.2359	0.616392	-0.03	-0.63045
2367.84	-36029	-14590.3	12.2459	0.600327	-0.03	-0.619436
2367.86	-36029.2	-14590.2	12.2557	0.583289	-0.03	-0.607397
2367.88	-36029.4	-14590.2	12.2665	0.568206	-0.0300001	-0.594816
2367.89	-36029.6	-14590.1	12.2746	0.554372	-0.0299996	-0.583242
2367.91	-36029.8	-14590	12.2809	0.543485	-0.0300015	-0.572489
2367.93	-36030	-14590	12.2877	0.532875	-0.029995	-0.561775
2367.94	-36030.2	-14589.9	12.2969	0.525163	-0.0300199	-0.5524
2367.96	-36030.4	-14589.8	12.3071	0.518338	-0.0299255	-0.545851
2367.98	-36030.6	-14589.8	12.3174	0.514312	-0.03024	-0.543427
2368	-36030.8	-14589.7	12.3279	0.508161	-0.0275635	-0.545322
2368.01	-36031	-14589.6	12.3352	0.502418	-0.0241683	-0.545305
2368.03	-36031.2	-14589.5	12.3421	0.486641	-0.0204248	-0.540726
2368.05	-36031.4	-14589.5	12.3487	0.469802	-0.0198915	-0.529457
2368.06	-36031.6	-14589.4	12.358	0.449941	-0.0200286	-0.517499
2368.08	-36031.8	-14589.3	12.3689	0.434875	-0.0199951	-0.503719
2368.1	-36032	-14589.2	12.376	0.421426	-0.0200013	-0.492496
2368.11	-36032.2	-14589.2	12.3825	0.411125	-0.0199997	-0.481702
2368.13	-36032.4	-14589.1	12.3896	0.400672	-0.0199999	-0.470229
2368.15	-36032.6	-14589	12.3962	0.387612	-0.0200005	-0.456273
2368.17	-36032.8	-14589	12.4031	0.368029	-0.0199981	-0.438072
2368.18	-36033	-14588.9	12.4067	0.343333	-0.02	-0.415033
2368.2	-36033.2	-14588.8	12.4133	0.32	-0.02	-0.393246
2368.22	-36033.4	-14588.7	12.4167	0.3	-0.02	-0.373638
2368.23	-36033.6	-14588.7	12.4237	0.282415	-0.0164477	-0.356399
2368.25	-36033.8	-14588.6	12.4268	0.269343	-0.0131154	-0.342296
2368.27	-36034	-14588.5	12.4302	0.255506	-0.00991489	-0.325657
2368.28	-36034.1	-14588.4	12.4337	0.230177	-0.0100252	-0.303219
2368.3	-36034.4	-14588.4	12.4371	0.203424	-0.0100575	-0.27816
2368.32	-36034.5	-14588.3	12.4404	0.177318	-0.00973914	-0.255774
2368.34	-36034.8	-14588.2	12.4439	0.161509	-0.00602984	-0.239678
2368.35	-36035	-14588.1	12.4472	0.155974	-0.00266626	-0.232233
2368.37	-36035.1	-14588.1	12.4506	0.152925	0.000205825	-0.227896
2368.39	-36035.3	-14588	12.4541	0.148114	-6.81362e-05	-0.221705
2368.4	-36035.6	-14587.9	12.4576	0.137587	1.81891e-05	-0.213504
2368.42	-36035.7	-14587.9	12.4602	0.127412	-4.6141e-06	-0.203589
2368.44	-36035.9	-14587.8	12.46	0.117729	1.43249e-06	-0.194706
2368.45	-36036.2	-14587.7	12.4598	0.111297	-3.82181e-07	-0.187782
2368.47	-36036.3	-14587.7	12.4608	0.105397	9.6004e-08	-0.182598
2368.49	-36036.5	-14587.6	12.4646	0.102018	-2.86247e-08	-0.178717
2368.51	-36036.8	-14587.5	12.468	0.0997027	7.63185e-09	-0.177071
2368.52	-36036.9	-14587.4	12.4703	0.100074	-1.89526e-09	-0.176395
2368.54	-36037.1	-14587.4	12.47	0.0999785	5.49642e-10	-0.176493
2368.56	-36037.4	-14587.3	12.4698	0.100006	-1.46436e-10	-0.176465
2368.57	-36037.5	-14587.2	12.4712	0.0999977	3.58756e-11	-0.176473
2368.59	-36037.7	-14587.1	12.4749	0.100004	-1.02079e-11	-0.176467
2368.61	-36038	-14587.1	12.4785	0.0999855	2.7576e-12	-0.176482
2368.62	-36038.1	-14587	12.4802	0.100051	-8.08991e-13	-0.17643
2368.64	-36038.3	-14586.9	12.48	0.0997869	8.26171e-13	-0.176639
2368.66	-36038.6	-14586.8	12.4797	0.1008	-2.46447e-12	-0.175354
2368.68	-36038.7	-14586.8	12.4817	0.0954044	8.51072e-12	-0.169125
2368.69	-36038.9	-14586.7	12.4853	0.0810146	-3.46976e-11	-0.155531
2368.71	-36039.1	-14586.6	12.4889	0.0599095	1.30226e-10	-0.136834
2368.73	-36039.3	-14586.6	12.4902	0.0369833	-4.49037e-10	-0.116603
2368.74	-36039.5	-14586.5	12.4899	0.0187728	1.80819e-09	-0.10016
2368.76	-36039.7	-14586.4	12.49	0.00433021	-6.78194e-09	-0.0893315
2368.78	-36039.9	-14586.3	12.49	-0.00697452	2.27459e-08	-0.0799659
2368.8	-36040.1	-14586.3	12.49	-0.0172648	-9.05487e-08	-0.0718181
2368.81	-36040.3	-14586.2	12.49	-0.0251291	3.39396e-07	-0.0649434
2368.83	-36040.5	-14586.1	12.49	-0.0292631	-1.0932e-06	-0.0597456
2368.85	-36040.7	-14586	12.4899	-0.0325565	4.30947e-06	-0.0563016
2368.86	-36040.9	-14586	12.4903	-0.0358014	-1.61433e-05	-0.0530137
2368.88	-36041.1	-14585.9	12.4874	-0.0395768	4.87654e-05	-0.0504268
2368.9	-36041.3	-14585.8	12.4839	-0.0401253	-0.000190614	-0.049135
2368.91	-36041.5	-14585.8	12.4804	-0.0399026	0.00257539	-0.0489197
2368.93	-36041.7	-14585.7	12.4799	-0.0401908	0.0064274	-0.0499586
2368.95	-36041.9	-14585.6	12.48	-0.0369874	0.00671579	-0.0510765
2368.96	-36042.1	-14585.5	12.48	-0.0364967	0.0067036	-0.0514077
2368.98	-36042.3	-14585.5	12.48	-0.0396115	0.00656074	-0.04722
2369	-36042.6	-14585.4	12.48	-0.0493379	0.00986164	-0.0397092
2369.02	-36042.7	-14585.3	12.48	-0.0595087	0.0100379	-0.0310196
2369.03	-36042.9	-14585.2	12.48	-0.0666667	0.01	-0.0228758
2369.05	-36043.1	-14585.2	12.48	-0.0733333	0.01	-0.0174292
2369.07	-36043.3	-14585.1	12.48	-0.0766667	0.01	-0.0130719
2369.08	-36043.5	-14585	12.4764	-0.0801044	0.0135503	-0.0108003
2369.1	-36043.8	-14584.9	12.4731	-0.0799721	0.0168919	-0.00978034
2369.12	-36043.9	-14584.9	12.4699	-0.0800072	0.020058	-0.00981004
2369.13	-36044.1	-14584.8	12.47	-0.0799964	0.0201919	-0.00980089
2369.15	-36044.3	-14584.7	12.47	-0.080001	0.0237589	-0.00980473
2369.17	-36044.5	-14584.7	12.4701	-0.0799998	0.0271257	-0.00980371
2369.19	-36044.7	-14584.6	12.4696	-0.0800001	0.0302322	-0.009804
2369.2	-36044.9	-14584.5	12.4661	-0.08	0.0299625	-0.0098039
2369.22	-36045.1	-14584.4	12.4626	-0.08	0.0299184	-0.00980393
2369.24	-36045.3	-14584.4	12.4597	-0.08	0.0305359	-0.00980392
2369.25	-36045.5	-14584.3	12.4601	-0.08	0.0341412	-0.00980392
2369.27	-36045.7	-14584.2	12.4599	-0.08	0.0376066	-0.00980392
2369.29	-36045.9	-14584.1	12.4602	-0.08	0.0403056	-0.00980392
2369.3	-36046.1	-14584.1	12.4593	-0.08	0.0399218	-0.00980392
2369.32	-36046.3	-14584	12.4556	-0.08	0.0400072	-0.00980392
2369.34	-36046.5	-14583.9	12.452	-0.08	0.0400538	-0.00980392
2369.36	-36046.7	-14583.8	12.4497	-0.08	0.0397757	-0.00980392
2369.37	-36046.9	-14583.8	12.4501	-0.08	0.0409996	-0.00980392
2369.39	-36047.1	-14583.7	12.4499	-0.08	0.0447419	-0.00980392
2369.41	-36047.3	-14583.6	12.4503	-0.08	0.0482479	-0.00980392
2369.42	-36047.5	-14583.6	12.4488	-0.08	0.0502671	-0.00980392
2369.44	-36047.7	-14583.5	12.4451	-0.08	0.0499068	-0.00980392
2369.46	-36047.9	-14583.4	12.4415	-0.08	0.0500896	-0.00980393
2369.47	-36048.1	-14583.3	12.4397	-0.08	0.0497461	-0.0098039
2369.49	-36048.3	-14583.3	12.4401	-0.08	0.0515299	-0.00980402
2369.51	-36048.5	-14583.2	12.4399	-0.08	0.0550727	-0.00980354
2369.53	-36048.7	-14583.1	12.4403	-0.08	0.0587824	-0.00980527
2369.54	-36048.9	-14583	12.4382	-0.08	0.0602647	-0.00979841
2369.56	-36049.1	-14583	12.4347	-0.08	0.0599109	-0.0098246
2369.58	-36049.3	-14582.9	12.431	-0.08	0.0600856	-0.00973262
2369.59	-36049.5	-14582.8	12.4298	-0.08	0.0597149	-0.0103861
2369.61	-36049.7	-14582.8	12.4301	-0.08	0.0619572	-0.0121188
2369.63	-36049.9	-14582.7	12.4299	-0.0799999	0.0656051	-0.0153475
2369.64	-36050.1	-14582.6	12.4303	-0.0800004	0.0692972	-0.0180231
2369.66	-36050.3	-14582.5	12.4278	-0.0799986	0.0701456	-0.0194113
2369.68	-36050.5	-14582.5	12.4242	-0.0800046	0.0700277	-0.0196433
2369.7	-36050.7	-14582.4	12.4205	-0.0799818	0.0697623	-0.0195994
2369.71	-36050.9	-14582.3	12.4199	-0.0800681	0.0724139	-0.0196059
2369.73	-36051.1	-14582.2	12.42	-0.0797943	0.0760205	-0.019621
2369.75	-36051.3	-14582.2	12.4199	-0.082666	0.0796231	-0.0195547
2369.76	-36051.5	-14582.1	12.4202	-0.086031	0.0800946	-0.0204156
2369.78	-36051.7	-14582	12.4171	-0.0897362	0.0799837	-0.0225289
2369.8	-36051.9	-14581.9	12.4137	-0.0900691	0.0800044	-0.025801
2369.82	-36052.1	-14581.9	12.4102	-0.0899818	0.0799989	-0.0280766
2369.83	-36052.2	-14581.8	12.41	-0.0900023	0.08	-0.0303731
2369.85	-36052.5	-14581.7	12.41	-0.0899994	0.0800005	-0.0325199
2369.87	-36052.7	-14581.7	12.41	-0.0900002	0.0799981	-0.035765
2369.88	-36052.8	-14581.6	12.41	-0.09	0.08	-0.0381264
2369.9	-36053.1	-14581.5	12.4067	-0.09	0.08	-0.0392157
2369.92	-36053.2	-14581.4	12.4033	-0.09	0.08	-0.0392157
2369.93	-36053.4	-14581.4	12.3999	-0.09	0.0764475	-0.0392173
2369.95	-36053.7	-14581.3	12.4	-0.09	0.073116	-0.0392153
2369.97	-36053.8	-14581.2	12.4	-0.09	0.0699126	-0.0392158
2369.98	-36054	-14581.1	12.4001	-0.09	0.0700434	-0.0392156
2370	-36054.3	-14581.1	12.3998	-0.09	0.0699884	-0.0392157
2370.02	-36054.4	-14581	12.3962	-0.09	0.070003	-0.0392157
2370.04	-36054.6	-14580.9	12.3926	-0.09	0.0699989	-0.0392157
2370.05	-36054.9	-14580.8	12.3898	-0.09	0.0700003	-0.0392157
2370.07	-36055	-14580.8	12.3901	-0.09	0.0699999	-0.0392157
2370.09	-36055.2	-14580.7	12.3899	-0.09	0.07	-0.0392157
2370.1	-36055.4	-14580.6	12.3902	-0.09	0.07	-0.0392157
2370.12	-36055.6	-14580.6	12.3894	-0.09	0.07	-0.0392157
2370.14	-36055.8	-14580.5	12.3856	-0.09	0.0699998	-0.0392157
2370.15	-36056	-14580.4	12.3822	-0.09	0.0700008	-0.0392157
2370.17	-36056.2	-14580.3	12.3798	-0.09	0.069997	-0.0392157
2370.19	-36056.4	-14580.3	12.38	-0.09	0.0700134	-0.0392157
2370.21	-36056.6	-14580.2	12.3802	-0.09	0.0699494	-0.0392157
2370.22	-36056.8	-14580.1	12.379	-0.09	0.0701846	-0.0392157
2370.24	-36057	-14580	12.3753	-0.09	0.0689648	-0.0392157
2370.26	-36057.2	-14580	12.3718	-0.09	0.0650378	-0.0392157
2370.27	-36057.4	-14579.9	12.3697	-0.09	0.0628897	-0.0392157
2370.29	-36057.6	-14579.8	12.3701	-0.09	0.0646217	-0.0392157
2370.31	-36057.8	-14579.7	12.3699	-0.09	0.0685476	-0.0392157
2370.32	-36058	-14579.7	12.3703	-0.09	0.0702492	-0.0392157
2370.34	-36058.2	-14579.6	12.3685	-0.09	0.069854	-0.0392157
2370.36	-36058.4	-14579.5	12.3649	-0.09	0.0703242	-0.0392157
2370.38	-36058.6	-14579.5	12.3612	-0.09	0.0683222	-0.0392157
2370.39	-36058.8	-14579.4	12.3597	-0.09	0.0647041	-0.0392157
2370.41	-36059	-14579.3	12.3601	-0.09	0.0611037	-0.0392157
2370.43	-36059.2	-14579.2	12.3599	-0.09	0.0597996	-0.0392157
2370.44	-36059.4	-14579.2	12.3603	-0.09	0.0600549	-0.0392157
2370.46	-36059.6	-14579.1	12.358	-0.09	0.0599854	-0.0392157
2370.48	-36059.7	-14579	12.3544	-0.09	0.0600032	-0.0392157
2370.49	-36060	-14578.9	12.3507	-0.0899999	0.0599991	-0.0392156
2370.51	-36060.2	-14578.9	12.3499	-0.0900004	0.0600002	-0.0392161
2370.53	-36060.3	-14578.8	12.35	-0.0899988	0.06	-0.0392145
2370.55	-36060.6	-14578.7	12.3502	-0.0900048	0.06	-0.0392205
2370.56	-36060.8	-14578.6	12.3476	-0.0899822	0.06	-0.0391975
2370.58	-36060.9	-14578.6	12.344	-0.0900538	0.06	-0.0392707
2370.6	-36061.2	-14578.5	12.3404	-0.0897899	0.06	-0.0383923
2370.61	-36061.3	-14578.4	12.3399	-0.0926484	0.06	-0.0364571
2370.63	-36061.5	-14578.3	12.34	-0.0962313	0.06	-0.0330588
2370.65	-36061.7	-14578.3	12.3399	-0.0997666	0.06	-0.0306905
2370.66	-36061.9	-14578.2	12.3402	-0.100059	0.06	-0.029474
2370.68	-36062.1	-14578.1	12.3369	-0.0999941	0.06	-0.0294059
2370.7	-36062.3	-14578	12.3335	-0.0999951	0.06	-0.0294063
2370.72	-36062.5	-14578	12.3301	-0.100026	0.06	-0.0294395
2370.73	-36062.7	-14577.9	12.33	-0.1	0.06	-0.0283224
2370.75	-36062.9	-14577.8	12.33	-0.103333	0.06	-0.0261438
2370.77	-36063.1	-14577.8	12.33	-0.106667	0.06	-0.0217865
2370.78	-36063.3	-14577.7	12.3264	-0.11365	0.0599914	-0.0171483
2370.8	-36063.5	-14577.6	12.3231	-0.116865	0.0600329	-0.0128899
2370.82	-36063.7	-14577.5	12.3199	-0.120065	0.0598762	-0.010771
2370.84	-36063.9	-14577.5	12.3198	-0.120188	0.0562529	-0.00846588
2370.85	-36064.1	-14577.4	12.3162	-0.12376	0.0528283	-0.00619387
2370.87	-36064.3	-14577.3	12.3129	-0.127124	0.050092	-0.00292081
2370.89	-36064.5	-14577.2	12.3097	-0.130239	0.0541215	-0.000807904
2370.9	-36064.7	-14577.2	12.3102	-0.129936	0.0569418	5.32841e-05
2370.92	-36064.9	-14577.1	12.3096	-0.130016	0.0562297	-1.36319e-05
2370.94	-36065.1	-14577	12.3058	-0.129995	0.0523468	4.51296e-06
2370.95	-36065.3	-14576.9	12.3024	-0.130001	0.0497721	-1.20572e-06
2370.97	-36065.4	-14576.9	12.2997	-0.13	0.0500554	3.09503e-07
2370.99	-36065.6	-14576.8	12.3002	-0.13	0.0499942	-1.13345e-07
2371.01	-36065.9	-14576.7	12.2993	-0.13	0.0499589	9.50393e-08
2371.02	-36066	-14576.7	12.2956	-0.13	0.0501674	-2.626e-07
2371.04	-36066.2	-14576.6	12.2919	-0.13	0.0490951	1.15501e-06
2371.06	-36066.4	-14576.5	12.2899	-0.13	0.0454841	-4.34689e-06
2371.07	-36066.6	-14576.4	12.2891	-0.13	0.0419055	1.58552e-05
2371.09	-36066.8	-14576.3	12.2853	-0.13	0.039706	-6.89279e-05
2371.11	-36067	-14576.3	12.2817	-0.13	0.0399956	0.000342341
2371.12	-36067.2	-14576.2	12.2796	-0.13	0.0403249	0.00195681
2371.14	-36067.4	-14576.1	12.2804	-0.13	0.0383538	0.00478908
2371.16	-36067.6	-14576	12.2785	-0.13	0.0366888	0.00778028
2371.17	-36067.8	-14576	12.2749	-0.13	0.0348813	0.00945152
2371.19	-36068	-14575.9	12.2712	-0.13	0.0333559	0.00986745
2371.21	-36068.2	-14575.8	12.27	-0.13	0.0315274	0.00978892
2371.23	-36068.4	-14575.8	12.2683	-0.13	0.0295646	0.00980807
2371.24	-36068.6	-14575.7	12.2647	-0.13	0.0304524	0.00980281
2371.26	-36068.8	-14575.6	12.2611	-0.13	0.0279473	0.00980422
2371.28	-36068.9	-14575.5	12.2597	-0.13	0.0264437	0.00980385
2371.29	-36069.2	-14575.5	12.2603	-0.13	0.0266552	0.00980394
2371.31	-36069.4	-14575.4	12.258	-0.13	0.0269414	0.00980392
2371.33	-36069.5	-14575.3	12.2544	-0.13	0.024607	0.00980392
2371.34	-36069.8	-14575.2	12.2507	-0.13	0.0206453	0.00980392
2371.36	-36070	-14575.2	12.2498	-0.13	0.0198769	0.00980392
2371.38	-36070.1	-14575.1	12.2503	-0.13	0.0200506	0.00980393
2371.4	-36070.3	-14575	12.2476	-0.13	0.019922	0.0098039
2371.41	-36070.5	-14574.9	12.244	-0.13	0.0202117	0.009804
2371.43	-36070.7	-14574.9	12.2403	-0.13	0.017317	0.00980362
2371.45	-36070.9	-14574.8	12.2401	-0.13	0.0140314	0.00980504
2371.46	-36071.1	-14574.7	12.2374	-0.13	0.0100868	0.00979976
2371.48	-36071.3	-14574.7	12.2338	-0.13	0.0129539	0.00981509
2371.5	-36071.5	-14574.6	12.2302	-0.13	0.0134222	0.00676735
2371.51	-36071.7	-14574.5	12.2299	-0.13	0.0133414	-0.0153477
2371.53	-36071.9	-14574.4	12.2301	-0.13	0.0132567	-0.0628425
2371.55	-36072.1	-14574.4	12.2269	-0.13	0.0164108	-0.134659
2371.57	-36072.3	-14574.3	12.2233	-0.13	0.02	-0.218954
2371.58	-36072.5	-14574.2	12.22	-0.13	0.02	-0.302832
2371.6	-36072.7	-14574.1	12.22	-0.13	0.02	-0.398693
2371.62	-36072.9	-14574.1	12.2199	-0.13	0.0199982	-0.526496
2371.63	-36073	-14574	12.2165	-0.13	0.0200005	-0.662669
2371.65	-36073.3	-14573.9	12.2131	-0.13	0.0199999	-0.797697
2371.67	-36073.4	-14573.8	12.2099	-0.13	0.0200001	-0.927044
2371.68	-36073.6	-14573.8	12.2098	-0.13	0.02	-1.04208
2371.7	-36073.9	-14573.7	12.2062	-0.13	0.02	-1.16367
2371.72	-36074	-14573.6	12.2029	-0.13	0.02	-1.29009
2371.74	-36074.2	-14573.6	12.1997	-0.13	0.0199999	-1.41821
2371.75	-36074.4	-14573.5	12.2002	-0.13	0.0200005	-1.52227
2371.77	-36074.6	-14573.4	12.1994	-0.13	0.0199975	-1.61746
2371.79	-36074.8	-14573.3	12.1959	-0.13	0.0200095	-1.69737
2371.8	-36075	-14573.3	12.1924	-0.13	0.0199648	-1.77824
2371.82	-36075.2	-14573.2	12.1896	-0.13	0.0201661	-1.85242
2371.84	-36075.4	-14573.1	12.1903	-0.13	0.0192883	-1.90922
2371.86	-36075.6	-14573	12.1892	-0.13	0.01562	-1.95388
2371.87	-36075.8	-14573	12.1855	-0.13	0.0118957	-1.99353
2371.89	-36076	-14572.9	12.1819	-0.13	0.00994533	-2.02889
2371.91	-36076.2	-14572.8	12.1799	-0.13	0.00906955	-2.065
2371.92	-36076.3	-14572.7	12.179	-0.13	0.00523842	-2.09725
2371.94	-36076.5	-14572.7	12.1753	-0.13	0.00175588	-2.12101
2371.96	-36076.8	-14572.6	12.1717	-0.13	-0.000262869	-2.13849
2371.97	-36076.9	-14572.5	12.1696	-0.13	7.01952e-05	-2.15147
2371.99	-36077.1	-14572.4	12.1704	-0.13	-1.75147e-06	-2.16133
2372.01	-36077.3	-14572.4	12.1685	-0.13	-6.02837e-05	-2.16808
2372.03	-36077.5	-14572.3	12.1649	-0.13	0.000268804	-2.16716
2372.04	-36077.7	-14572.2	12.1613	-0.130001	-0.00150911	-2.15682
2372.06	-36077.9	-14572.1	12.1597	-0.129995	-0.00520142	-2.13941
2372.08	-36078.1	-14572.1	12.1603	-0.130021	-0.00891035	-2.12233
2372.09	-36078.3	-14572	12.1583	-0.129923	-0.0102277	-2.10919
2372.11	-36078.5	-14571.9	12.1546	-0.130267	-0.00994745	-2.0985
2372.13	-36078.7	-14571.9	12.1509	-0.128023	-0.0100151	-2.08687
2372.14	-36078.9	-14571.8	12.1497	-0.124554	-0.00999339	-2.06973
2372.16	-36079.1	-14571.7	12.1503	-0.120795	-0.0100102	-2.04019
2372.18	-36079.2	-14571.7	12.1478	-0.119811	-0.00996236	-2.00253
2372.19	-36079.5	-14571.6	12.1444	-0.12005	-0.0101403	-1.96494
2372.21	-36079.7	-14571.5	12.1406	-0.119989	-0.00954829	-1.92944
2372.23	-36079.8	-14571.4	12.1398	-0.120003	-0.0147618	-1.89731
2372.25	-36080	-14571.3	12.1403	-0.119999	-0.02208	-1.86487
2372.26	-36080.2	-14571.3	12.1374	-0.12	-0.0261038	-1.82457
2372.28	-36080.4	-14571.2	12.134	-0.12	-0.0294989	-1.78147
2372.3	-36080.6	-14571.1	12.1303	-0.12	-0.0323697	-1.73072
2372.31	-36080.8	-14571.1	12.1301	-0.12	-0.0394605	-1.66255
2372.33	-36081	-14571	12.1271	-0.12	-0.0399938	-1.58211
2372.35	-36081.2	-14570.9	12.1237	-0.12	-0.0428427	-1.49206
2372.36	-36081.4	-14570.8	12.1202	-0.12	-0.0462877	-1.40536
2372.38	-36081.5	-14570.8	12.12	-0.12	-0.0497935	-1.32357
2372.4	-36081.8	-14570.7	12.12	-0.12	-0.0531338	-1.25457
2372.42	-36082	-14570.6	12.12	-0.12	-0.0566667	-1.1841
2372.43	-36082.1	-14570.5	12.1167	-0.12	-0.06	-1.11983
2372.45	-36082.4	-14570.5	12.1133	-0.12	-0.0633333	-1.06318
2372.47	-36082.5	-14570.4	12.1099	-0.12001	-0.0667899	-1.01502
2372.48	-36082.7	-14570.3	12.1099	-0.119961	-0.0665427	-0.982002
2372.5	-36082.9	-14570.3	12.1064	-0.120149	-0.0630838	-0.952176
2372.52	-36083.1	-14570.2	12.1029	-0.137769	-0.0598327	-0.90639
2372.53	-36083.3	-14570.1	12.0996	-0.198498	-0.0600447	-0.839656
2372.55	-36083.5	-14570	12.0963	-0.280758	-0.0599885	-0.75532
2372.57	-36083.7	-14570	12.0923	-0.371126	-0.0600043	-0.668622
2372.59	-36083.9	-14569.9	12.0855	-0.447479	-0.0599989	-0.592257
2372.6	-36084.1	-14569.8	12.0785	-0.5473	-0.0600001	-0.505497
2372.62	-36084.3	-14569.8	12.0669	-0.684609	-0.0600007	-0.394385
2372.64	-36084.4	-14569.7	12.0537	-0.834936	-0.0599972	-0.279581
2372.65	-36084.7	-14569.6	12.0395	-0.974804	-0.0600106	-0.171132
2372.67	-36084.8	-14569.5	12.021	-1.09764	-0.05995	-0.0756758
2372.69	-36085	-14569.5	12.0002	-1.20966	-0.0601886	0.00577182
2372.7	-36085.2	-14569.4	11.976	-1.33846	-0.0592052	0.0970812
2372.72	-36085.4	-14569.3	11.9518	-1.48064	-0.0554464	0.194871
2372.74	-36085.6	-14569.3	11.9276	-1.60176	-0.0519773	0.276429
2372.76	-36085.8	-14569.2	11.9002	-1.70775	-0.0497332	0.330705
2372.77	-36086	-14569.1	11.871	-1.79515	-0.0500774	0.35464
2372.79	-36086.2	-14569	11.8414	-1.87539	-0.0499794	0.360667
2372.81	-36086.4	-14569	11.809	-1.96079	-0.050005	0.365357
2372.82	-36086.5	-14568.9	11.7742	-2.03836	-0.0499986	0.364817
2372.84	-36086.7	-14568.8	11.74	-2.08959	-0.0500004	0.349621
2372.86	-36086.9	-14568.7	11.7016	-2.13227	-0.0499999	0.315452
2372.88	-36087.1	-14568.7	11.6637	-2.16957	-0.05	0.275571
2372.89	-36087.3	-14568.6	11.6274	-2.20564	-0.05	0.244224
2372.91	-36087.5	-14568.5	11.5897	-2.24464	-0.05	0.22216
2372.93	-36087.6	-14568.5	11.5494	-2.27705	-0.05	0.204694
2372.94	-36087.8	-14568.4	11.5122	-2.29906	-0.05	0.183745
2372.96	-36088	-14568.3	11.4715	-2.31562	-0.05	0.152374
2372.98	-36088.2	-14568.3	11.4328	-2.32665	-0.05	0.115237
2372.99	-36088.4	-14568.2	11.3943	-2.33642	-0.05	0.0799648
2373.01	-36088.6	-14568.1	11.3549	-2.34561	-0.05	0.0431229
2373.03	-36088.7	-14568.1	11.3147	-2.34332	-0.05	0.00303641
2373.05	-36088.9	-14568	11.2779	-2.329	-0.05	-0.0441932
2373.06	-36089.1	-14567.9	11.2365	-2.30825	-0.0500001	-0.0993958
2373.08	-36089.3	-14567.9	11.1986	-2.28987	-0.0499997	-0.150238
2373.1	-36089.5	-14567.8	11.1595	-2.27884	-0.0500013	-0.19671
2373.11	-36089.7	-14567.7	11.1203	-2.26866	-0.049996	-0.24754
2373.13	-36089.8	-14567.7	11.0802	-2.25613	-0.0500155	-0.303336
2373.15	-36090	-14567.6	11.0432	-2.23532	-0.0499421	-0.365777
2373.16	-36090.2	-14567.5	11.0046	-2.19837	-0.0501555	-0.438978
2373.18	-36090.3	-14567.5	10.9675	-2.15505	-0.047107	-0.509628
2373.2	-36090.5	-14567.4	10.9312	-2.11429	-0.0437641	-0.573376
2373.21	-36090.7	-14567.3	10.8922	-2.08172	-0.0401216	-0.632899
2373.23	-36090.8	-14567.3	10.8586	-2.05194	-0.0399677	-0.68449
2373.25	-36091.1	-14567.2	10.8254	-2.01555	-0.0400084	-0.734345
2373.27	-36091.2	-14567.1	10.79	-1.97667	-0.04	-0.78976
2373.28	-36091.4	-14567.1	10.7567	-1.93	-0.04	-0.843137
2373.3	-36091.6	-14567	10.7267	-1.88	-0.04	-0.906318
2373.32	-36091.7	-14567	10.695	-1.80859	-0.0400274	-0.99139
2373.33	-36091.9	-14566.9	10.6684	-1.72124	-0.0398945	-1.0935
2373.35	-36092.1	-14566.8	10.6383	-1.62398	-0.0364389	-1.20615
2373.37	-36092.2	-14566.8	10.6101	-1.52661	-0.03294	-1.31698
2373.38	-36092.4	-14566.7	10.5838	-1.45569	-0.0296072	-1.40618
2373.4	-36092.6	-14566.6	10.5604	-1.38814	-0.026278	-1.48681
2373.42	-36092.7	-14566.6	10.5361	-1.31414	-0.0225982	-1.56809
2373.44	-36092.9	-14566.5	10.5166	-1.24895	-0.0199267	-1.63799
2373.45	-36093.1	-14566.4	10.4963	-1.1903	-0.0195378	-1.7001
2373.47	-36093.2	-14566.4	10.4752	-1.14404	-0.0163162	-1.75474
2373.49	-36093.4	-14566.3	10.4552	-1.11405	-0.0167298	-1.80004
2373.5	-36093.6	-14566.3	10.4356	-1.0913	-0.0167634	-1.84372
2373.52	-36093.7	-14566.2	10.4183	-1.0722	-0.0160175	-1.88722
2373.54	-36093.9	-14566.1	10.402	-1.05918	-0.012108	-1.92784
2373.55	-36094.1	-14566.1	10.3841	-1.0478	-0.00975359	-1.96646
2373.57	-36094.2	-14566	10.3625	-1.04776	-0.0101248	-1.99682
2373.59	-36094.4	-14566	10.344	-1.05858	-0.0097741	-2.01117
2373.61	-36094.6	-14565.9	10.3271	-1.07597	-0.0109365	-2.0142
2373.62	-36094.7	-14565.8	10.3099	-1.09592	-0.0150366	-2.01233
2373.64	-36094.9	-14565.8	10.2922	-1.11915	-0.0169006	-2.01244
2373.66	-36095.1	-14565.7	10.2712	-1.14573	-0.0166803	-2.01603
2373.67	-36095.2	-14565.7	10.2504	-1.17885	-0.0163622	-2.02008
2373.69	-36095.4	-14565.6	10.2307	-1.21359	-0.0182211	-2.01997
2373.71	-36095.6	-14565.5	10.21	-1.25065	-0.0203095	-2.01342
2373.72	-36095.7	-14565.5	10.1892	-1.28255	-0.0199134	-1.99887
2373.74	-36095.9	-14565.4	10.1698	-1.31534	-0.020023	-1.97553
2373.76	-36096.1	-14565.4	10.1473	-1.36781	-0.0199946	-1.93653
2373.78	-36096.2	-14565.3	10.121	-1.44288	-0.0200015	-1.88583
2373.79	-36096.4	-14565.2	10.0945	-1.52423	-0.0199996	-1.83099
2373.81	-36096.5	-14565.2	10.0666	-1.60134	-0.0200001	-1.77252
2373.83	-36096.7	-14565.1	10.0395	-1.67005	-0.02	-1.71329
2373.84	-36096.8	-14565.1	10.011	-1.73876	-0.02	-1.64942
2373.86	-36097	-14565	9.97921	-1.82399	-0.02	-1.57447
2373.88	-36097.1	-14564.9	9.94895	-1.90581	-0.02	-1.505
2373.89	-36097.3	-14564.9	9.91679	-1.97248	-0.02	-1.45388
2373.91	-36097.5	-14564.8	9.88187	-2.02844	-0.02	-1.4204
2373.93	-36097.6	-14564.8	9.84505	-2.07367	-0.02	-1.40287
2373.95	-36097.8	-14564.7	9.81116	-2.11558	-0.02	-1.38853
2373.96	-36098	-14564.6	9.77644	-2.16719	-0.02	-1.36914
2373.98	-36098.1	-14564.6	9.73971	-2.21809	-0.02	-1.34259
2374	-36098.3	-14564.5	9.70355	-2.26562	-0.02	-1.31605
2374.01	-36098.4	-14564.5	9.66167	-2.30564	-0.02	-1.29203
2374.03	-36098.6	-14564.4	9.62126	-2.34241	-0.02	-1.27785
2374.05	-36098.7	-14564.3	9.58154	-2.37884	-0.02	-1.26894
2374.07	-36098.9	-14564.3	9.53913	-2.41782	-0.02	-1.26082
2374.08	-36099	-14564.3	9.49897	-2.45149	-0.02	-1.25223
2374.1	-36099.2	-14564.2	9.45912	-2.48445	-0.02	-1.2395
2374.12	-36099.3	-14564.1	9.41667	-2.52667	-0.02	-1.22004
2374.13	-36099.5	-14564.1	9.37667	-2.57	-0.02	-1.1939
2374.15	-36099.6	-14564	9.33333	-2.61333	-0.02	-1.16558
2374.17	-36099.8	-14564	9.28725	-2.652	-0.02	-1.13797
2374.18	-36099.9	-14563.9	9.24062	-2.68161	-0.02	-1.11649
2374.2	-36100.1	-14563.8	9.1938	-2.7082	-0.02	-1.09683
2374.22	-36100.2	-14563.8	9.14431	-2.73262	-0.02	-1.07609
2374.23	-36100.3	-14563.8	9.09798	-2.7521	-0.0199999	-1.0579
2374.25	-36100.5	-14563.7	9.05083	-2.76847	-0.0200003	-1.04177
2374.27	-36100.6	-14563.6	9.00198	-2.78215	-0.0199983	-1.02852
2374.29	-36100.8	-14563.6	8.95884	-2.79113	-0.0200064	-1.0191
2374.3	-36100.9	-14563.5	8.91139	-2.79857	-0.0199763	-1.00885
2374.32	-36101.1	-14563.5	8.86139	-2.81413	-0.0201205	-0.993507
2374.34	-36101.2	-14563.4	8.81229	-2.83599	-0.0195008	-0.971675
2374.35	-36101.4	-14563.4	8.76501	-2.86247	-0.0156783	-0.947242
2374.37	-36101.5	-14563.3	8.71673	-2.88106	-0.0129015	-0.924182
2374.39	-36101.6	-14563.3	8.67369	-2.89394	-0.0140606	-0.907182
2374.4	-36101.8	-14563.2	8.62481	-2.90663	-0.0179131	-0.891925
2374.42	-36101.9	-14563.2	8.57087	-2.91728	-0.0203128	-0.878042
2374.44	-36102	-14563.1	8.51879	-2.92492	-0.0198658	-0.868134
2374.46	-36102.2	-14563.1	8.46899	-2.92845	-0.0202192	-0.85758
2374.47	-36102.3	-14563	8.42068	-2.93803	-0.0188943	-0.843208
2374.49	-36102.4	-14563	8.37336	-2.95414	-0.0152832	-0.82313
2374.51	-36102.6	-14562.9	8.32144	-2.97652	-0.0117288	-0.796843
2374.52	-36102.7	-14562.9	8.26934	-3.00237	-0.00945803	-0.766076
2374.54	-36102.8	-14562.8	8.22048	-3.02996	-0.0113126	-0.731824
2374.56	-36103	-14562.8	8.16689	-3.06354	-0.015211	-0.690882
2374.57	-36103.1	-14562.7	8.11139	-3.09528	-0.0172579	-0.647848
2374.59	-36103.2	-14562.7	8.05848	-3.11815	-0.0148904	-0.61032
2374.61	-36103.4	-14562.6	8.0053	-3.1341	-0.0127623	-0.57511
2374.63	-36103.5	-14562.6	7.95153	-3.151	-0.0153342	-0.541431
2374.64	-36103.6	-14562.5	7.90102	-3.17425	-0.0172305	-0.504732
2374.66	-36103.8	-14562.5	7.84681	-3.20908	-0.0147822	-0.458638
2374.68	-36103.9	-14562.5	7.79199	-3.24752	-0.0108424	-0.410402
2374.69	-36104	-14562.4	7.73741	-3.2822	-0.00981538	-0.365914
2374.71	-36104.1	-14562.4	7.67731	-3.31053	-0.010041	-0.323479
2374.73	-36104.2	-14562.3	7.6219	-3.327	-0.00998884	-0.284428
2374.74	-36104.3	-14562.3	7.56938	-3.33647	-0.010003	-0.24632
2374.76	-36104.5	-14562.2	7.5135	-3.35214	-0.00999937	-0.202592
2374.78	-36104.6	-14562.2	7.45643	-3.37153	-0.0100002	-0.156718
2374.8	-36104.7	-14562.1	7.40079	-3.39504	-0.00999996	-0.110447
2374.81	-36104.8	-14562.1	7.33739	-3.41126	-0.01	-0.0616623
2374.83	-36104.9	-14562	7.28278	-3.42203	-0.01	-0.0186682
2374.85	-36105	-14562	7.22428	-3.42626	-0.01	0.0169205
2374.86	-36105.2	-14562	7.16356	-3.42949	-0.01	0.0505583
2374.88	-36105.3	-14561.9	7.10657	-3.43551	-0.01	0.0855671
2374.9	-36105.4	-14561.9	7.05019	-3.45064	-0.01	0.136259
2374.91	-36105.5	-14561.8	6.99024	-3.47824	-0.01	0.209789
2374.93	-36105.6	-14561.8	6.93015	-3.50812	-0.01	0.293553
2374.95	-36105.7	-14561.8	6.87033	-3.54146	-0.01	0.376339
2374.97	-36105.8	-14561.7	6.80667	-3.57	-0.01	0.458606
2374.98	-36105.9	-14561.7	6.74667	-3.59333	-0.01	0.526144
2375	-36106	-14561.6	6.68667	-3.60667	-0.01	0.587146
2375.02	-36106.2	-14561.6	6.62272	-3.62455	-0.01	0.652061
2375.03	-36106.3	-14561.6	6.55638	-3.64825	-0.01	0.722325
2375.05	-36106.4	-14561.5	6.49614	-3.67861	-0.01	0.80724
2375.07	-36106.5	-14561.5	6.42977	-3.70983	-0.01	0.904568
2375.09	-36106.6	-14561.4	6.37658	-3.73266	-0.01	0.994811
2375.1	-36106.7	-14561.4	6.31234	-3.75601	-0.01	1.07713
2375.12	-36106.8	-14561.4	6.2488	-3.77672	-0.01	1.15407
2375.14	-36106.9	-14561.3	6.18569	-3.7921	-0.01	1.2179
2375.15	-36107	-14561.3	6.12133	-3.80174	-0.01	1.28186
2375.17	-36107.1	-14561.3	6.04964	-3.81255	-0.01	1.34878
2375.19	-36107.2	-14561.2	5.98162	-3.82188	-0.01	1.41045
2375.2	-36107.3	-14561.2	5.91741	-3.8278	-0.01	1.46967
2375.22	-36107.4	-14561.1	5.8526	-3.83025	-0.01	1.53302
2375.24	-36107.4	-14561.1	5.79571	-3.82993	-0.01	1.6023
2375.26	-36107.5	-14561.1	5.73034	-3.83002	-0.01	1.68921
2375.27	-36107.6	-14561.1	5.66278	-3.82999	-0.01	1.79399
2375.29	-36107.7	-14561	5.59769	-3.83002	-0.00999998	1.90693
2375.31	-36107.8	-14561	5.53308	-3.82995	-0.0100001	2.03402
2375.32	-36107.9	-14561	5.46671	-3.83022	-0.00999968	2.16924
2375.34	-36108	-14560.9	5.40439	-3.82893	-0.0100012	2.30409
2375.36	-36108.1	-14560.9	5.33899	-3.82514	-0.00999562	2.46317
2375.37	-36108.2	-14560.9	5.27302	-3.82176	-0.0100186	2.63305
2375.39	-36108.2	-14560.8	5.21069	-3.81845	-0.00993024	2.78344
2375.41	-36108.3	-14560.8	5.145	-3.81499	-0.0102492	2.92001
2375.42	-36108.4	-14560.8	5.07931	-3.81157	-0.00847135	3.04633
2375.44	-36108.5	-14560.7	5.01699	-3.80816	-0.00492735	3.17142
2375.46	-36108.6	-14560.7	4.95099	-3.80514	-0.00121634	3.30499
2375.48	-36108.6	-14560.7	4.88567	-3.79923	0.00025931	3.43077
2375.49	-36108.7	-14560.7	4.82307	-3.79487	-6.8885e-05	3.5411
2375.51	-36108.8	-14560.6	4.75769	-3.78901	1.58452e-05	3.65104
2375.53	-36108.9	-14560.6	4.68742	-3.78479	-4.34368e-06	3.74334
2375.54	-36108.9	-14560.6	4.62254	-3.77726	1.1524e-06	3.80963
2375.56	-36109	-14560.5	4.55584	-3.76685	-2.56082e-07	3.85383
2375.58	-36109.1	-14560.5	4.49645	-3.75185	6.96839e-08	3.8781
2375.59	-36109.2	-14560.5	4.4363	-3.735	-1.84594e-08	3.88862
2375.61	-36109.2	-14560.5	4.36865	-3.71726	3.90819e-09	3.89122
2375.63	-36109.3	-14560.4	4.30736	-3.70293	-1.05726e-09	3.8889
2375.65	-36109.4	-14560.4	4.24522	-3.68991	2.79559e-10	3.88308
2375.66	-36109.4	-14560.4	4.18101	-3.67588	-5.49823e-11	3.87431
2375.68	-36109.5	-14560.4	4.12042	-3.662	1.48058e-11	3.86372
2375.7	-36109.6	-14560.3	4.06084	-3.65212	-3.90626e-12	3.85045
2375.71	-36109.6	-14560.3	3.9976	-3.63574	6.75218e-13	3.83062
2375.73	-36109.7	-14560.3	3.93386	-3.61314	-1.812e-13	3.8059
2375.75	-36109.7	-14560.3	3.87394	-3.58356	4.7674e-14	3.77894
2375.76	-36109.8	-14560.3	3.81028	-3.55495	-6.09262e-15	3.75002
2375.78	-36109.9	-14560.2	3.75324	-3.52816	1.63121e-15	3.72276
2375.8	-36109.9	-14560.2	3.69677	-3.50183	-4.27655e-16	3.6926
2375.82	-36110	-14560.2	3.63667	-3.46667	0	3.65686
2375.83	-36110.1	-14560.2	3.57667	-3.43333	0	3.622
2375.85	-36110.1	-14560.1	3.52	-3.4	0	3.5915
2375.87	-36110.2	-14560.1	3.46	-3.37521	1.85714e-18	3.56265
2375.88	-36110.2	-14560.1	3.40685	-3.34839	-4.96487e-19	3.53405
2375.9	-36110.3	-14560.1	3.34982	-3.31389	1.28801e-19	3.49392
2375.92	-36110.3	-14560.1	3.28974	-3.2564	-6.3918e-20	3.43994
2375.93	-36110.4	-14560	3.23363	-3.20004	1.70803e-20	3.38346
2375.95	-36110.4	-14560	3.18038	-3.14344	-4.4022e-21	3.32913
2375.97	-36110.5	-14560	3.12761	-3.09145	1.63894e-21	3.27661
2375.99	-36110.5	-14560	3.078	-3.04505	-4.3775e-22	3.23089
2376	-36110.6	-14560	3.02742	-2.99897	1.11991e-22	3.18686
2376.02	-36110.6	-14559.9	2.97439	-2.95629	-3.70734e-23	3.13913
2376.04	-36110.7	-14559.9	2.92585	-2.90805	9.8968e-24	3.08846
2376.05	-36110.7	-14559.9	2.87774	-2.8468	-2.51056e-24	3.02527
2376.07	-36110.8	-14559.9	2.82558	-2.77178	7.7943e-25	2.95435
2376.09	-36110.8	-14559.9	2.7798	-2.70409	-2.07947e-25	2.88898
2376.11	-36110.9	-14559.9	2.7329	-2.64263	5.22364e-26	2.82892
2376.12	-36110.9	-14559.9	2.68784	-2.58838	-1.55749e-26	2.77334
2376.14	-36110.9	-14559.8	2.64473	-2.53982	4.15254e-27	2.72269
2376.16	-36111	-14559.8	2.60153	-2.48602	-1.03122e-27	2.66644
2376.17	-36111	-14559.8	2.55963	-2.42596	2.99064e-28	2.60664
2376.19	-36111.1	-14559.8	2.52186	-2.37103	-7.96766e-29	2.55228
2376.21	-36111.1	-14559.8	2.48261	-2.31884	1.95187e-29	2.49709
2376.22	-36111.1	-14559.8	2.44213	-2.26063	-5.54788e-30	2.43562
2376.24	-36111.2	-14559.7	2.40617	-2.18663	1.47683e-30	2.36405
2376.26	-36111.2	-14559.7	2.3698	-2.09303	-3.55864e-31	2.2715
2376.28	-36111.3	-14559.7	2.33521	-1.98672	9.96263e-32	2.16208
2376.29	-36111.3	-14559.7	2.30418	-1.86689	-2.64947e-32	2.04452
2376.31	-36111.3	-14559.7	2.27287	-1.72955	6.25523e-33	1.91288
2376.33	-36111.4	-14559.7	2.24402	-1.59719	-1.73073e-33	1.77747
2376.34	-36111.4	-14559.7	2.21729	-1.45937	4.59763e-34	1.63888
2376.36	-36111.4	-14559.7	2.19381	-1.28746	-1.05757e-34	1.47063
2376.38	-36111.5	-14559.6	2.17342	-1.09734	2.89913e-35	1.29876
2376.39	-36111.5	-14559.6	2.15583	-0.943134	-7.69152e-36	1.14484
2376.41	-36111.5	-14559.6	2.13845	-0.811028	1.70918e-36	1.00421
2376.43	-36111.6	-14559.6	2.1231	-0.687295	-4.65095e-37	0.874127
2376.44	-36111.6	-14559.6	2.11515	-0.550602	1.23204e-37	0.74479
2376.46	-36111.7	-14559.6	2.10813	-0.402345	-2.60846e-38	0.60523
2376.48	-36111.7	-14559.6	2.10401	-0.276824	7.05651e-39	0.476772
2376.5	-36111.7	-14559.6	2.10058	-0.161595	-1.86588e-39	0.358937
2376.51	-36111.7	-14559.5	2.09988	-0.0401411	3.66972e-40	0.242247
2376.53	-36111.8	-14559.5	2.10009	0.0594068	-9.88194e-41	0.147808
2376.55	-36111.8	-14559.5	2.09976	0.126786	2.60717e-41	0.0779386
2376.56	-36111.8	-14559.5	2.10286	0.178272	-4.50664e-42	0.025742
2376.58	-36111.9	-14559.5	2.1063	0.213438	1.20939e-42	-0.0106466
2376.6	-36111.9	-14559.5	2.10957	0.237549	-3.18193e-43	-0.0375055
2376.61	-36111.9	-14559.5	2.11316	0.25584	4.06643e-44	-0.0588855
2376.63	-36112	-14559.5	2.11635	0.2662	-1.08873e-44	-0.0724044
2376.65	-36112	-14559.4	2.12303	0.27305	2.85432e-45	-0.0802493
2376.67	-36112.1	-14559.4	2.12667	0.276667	-3.25613e-55	-0.0849673
2376.68	-36112.1	-14559.4	2.13333	0.28	0	-0.0860566
2376.7	-36112.1	-14559.4	2.13667	0.276667	0	-0.0860566
2376.72	-36112.2	-14559.4	2.14363	0.273114	-1.23952e-47	-0.0849639
2376.73	-36112.2	-14559.4	2.14696	0.269912	3.31373e-48	-0.0861338
2376.75	-36112.2	-14559.4	2.15366	0.270016	-8.59664e-49	-0.0872253
2376.77	-36112.3	-14559.3	2.15701	0.270049	4.26611e-49	-0.088232
2376.78	-36112.3	-14559.3	2.16042	0.269769	-1.14e-49	-0.0869398
2376.8	-36112.3	-14559.3	2.16366	0.266231	2.93819e-50	-0.0845961
2376.82	-36112.4	-14559.3	2.16778	0.262647	-1.09388e-50	-0.0811665
2376.84	-36112.4	-14559.3	2.17405	0.259797	2.9217e-51	-0.0793444
2376.85	-36112.4	-14559.3	2.17773	0.260028	-7.47467e-52	-0.0798099
2376.87	-36112.5	-14559.3	2.18451	0.260112	2.47441e-52	-0.0823198
2376.89	-36112.5	-14559.3	2.18733	0.259469	-6.60547e-53	-0.0841207
2376.9	-36112.5	-14559.2	2.1909	0.255811	1.67564e-53	-0.083461
2376.92	-36112.6	-14559.2	2.19412	0.252185	-5.20219e-54	-0.0809692
2376.94	-36112.6	-14559.2	2.19851	0.249731	1.38791e-54	-0.079069
2376.95	-36112.6	-14559.2	2.2047	0.250065	-3.48645e-55	-0.0783674
2376.97	-36112.7	-14559.2	2.20776	0.249994	1.03952e-55	-0.0784504
2376.99	-36112.7	-14559.2	2.21125	0.249951	-2.77156e-56	-0.0784263
2377.01	-36112.7	-14559.2	2.21431	0.250197	6.88316e-57	-0.0784327
2377.02	-36112.8	-14559.2	2.21944	0.248907	-1.99787e-57	-0.0784309
2377.04	-36112.8	-14559.1	2.2248	0.245258	5.38606e-58	-0.0784318
2377.06	-36112.8	-14559.1	2.22911	0.241832	-1.57617e-58	-0.0784302
2377.07	-36112.9	-14559.1	2.23479	0.239696	4.41016e-59	-0.0784352
2377.09	-36112.9	-14559.1	2.23733	0.240072	-9.04021e-60	-0.078422
2377.11	-36113	-14559.1	2.24087	0.239944	2.42167e-60	-0.0784653
2377.12	-36113	-14559.1	2.24392	0.240153	-6.46469e-61	-0.0782907
2377.14	-36113	-14559.1	2.24822	0.239396	1.63992e-61	-0.0769184
2377.16	-36113.1	-14559.1	2.25472	0.235637	-5.09131e-62	-0.0741761
2377.18	-36113.1	-14559	2.25751	0.232207	1.35833e-62	-0.071297
2377.19	-36113.1	-14559	2.26112	0.229737	-3.41214e-63	-0.0709118
2377.21	-36113.2	-14559	2.26428	0.230092	1.01737e-63	-0.0729386
2377.23	-36113.2	-14559	2.26892	0.229924	-2.71248e-64	-0.0761686
2377.24	-36113.2	-14559	2.27491	0.230206	6.73605e-65	-0.0775869
2377.26	-36113.3	-14559	2.27797	0.228895	-1.95352e-65	-0.0766834
2377.28	-36113.3	-14559	2.28137	0.225297	5.20456e-66	-0.0738156
2377.3	-36113.4	-14558.9	2.28479	0.221675	-1.27498e-66	-0.0708079
2377.31	-36113.4	-14558.9	2.28824	0.219688	3.62393e-67	-0.0689846
2377.33	-36113.4	-14558.9	2.29163	0.2201	-9.64678e-68	-0.0688936
2377.35	-36113.5	-14558.9	2.29469	0.219915	2.32454e-68	-0.070734
2377.36	-36113.5	-14558.9	2.30023	0.220276	-6.50769e-69	-0.0731996
2377.38	-36113.5	-14558.9	2.30539	0.218489	1.73066e-69	-0.0744256
2377.4	-36113.6	-14558.9	2.30847	0.2148	-4.08598e-70	-0.07297
2377.41	-36113.6	-14558.9	2.31201	0.211084	1.13053e-70	-0.0705109
2377.43	-36113.6	-14558.8	2.31526	0.209793	-3.00322e-71	-0.0688968
2377.45	-36113.7	-14558.8	2.31875	0.209983	6.90814e-72	-0.0686508
2377.46	-36113.7	-14558.8	2.32218	0.210266	-1.89374e-72	-0.0680533
2377.48	-36113.8	-14558.8	2.32546	0.208048	5.02418e-73	-0.0663296
2377.5	-36113.8	-14558.8	2.32896	0.204392	-1.11645e-73	-0.0630156
2377.52	-36113.8	-14558.8	2.33237	0.20071	3.03805e-74	-0.0610663
2377.53	-36113.9	-14558.8	2.33566	0.199829	-8.04784e-75	-0.0614812
2377.55	-36113.9	-14558.7	2.33917	0.200054	1.70387e-75	-0.0645246
2377.57	-36113.9	-14558.7	2.34257	0.199915	-4.60936e-76	-0.06722
2377.58	-36114	-14558.7	2.34586	0.200284	1.21873e-76	-0.0677581
2377.6	-36114	-14558.7	2.34939	0.197361	-2.39457e-77	-0.0658906
2377.62	-36114.1	-14558.7	2.35274	0.193962	6.35643e-78	-0.0626358
2377.63	-36114.1	-14558.7	2.35625	0.190266	-1.09948e-78	-0.0601229
2377.65	-36114.1	-14558.7	2.35961	0.189928	2.97909e-79	-0.0588823
2377.67	-36114.2	-14558.6	2.36294	0.19003	-8.9049e-80	-0.0588085
2377.69	-36114.2	-14558.6	2.36643	0.189974	3.30377e-80	-0.0588254
2377.7	-36114.2	-14558.6	2.36992	0.190091	-9.17896e-80	-0.058823
2377.72	-36114.3	-14558.6	2.36994	0.186883	3.34112e-79	-0.0588237
2377.74	-36114.3	-14558.6	2.37309	0.183553	-1.24466e-78	-0.0588235
2377.75	-36114.4	-14558.6	2.37667	0.18	0	-0.0588235
2377.77	-36114.4	-14558.6	2.38	0.18	-8.74162e-87	-0.0588235
2377.79	-36114.4	-14558.5	2.38354	0.179992	-7.67618e-77	-0.058824
2377.8	-36114.5	-14558.5	2.38686	0.180004	2.92825e-76	-0.0588216
2377.82	-36114.5	-14558.5	2.39021	0.179992	-1.09372e-75	-0.0588307
2377.84	-36114.5	-14558.5	2.39372	0.180062	8.55821e-75	-0.058766
2377.86	-36114.6	-14558.5	2.39713	0.17976	-3.25281e-74	-0.0575236
2377.87	-36114.6	-14558.5	2.40009	0.176254	1.21554e-73	-0.0552585
2377.89	-36114.7	-14558.5	2.40022	0.172872	-4.52411e-73	-0.0532415
2377.91	-36114.7	-14558.4	2.40401	0.169762	2.61706e-72	-0.0536499
2377.92	-36114.7	-14558.4	2.40722	0.170063	-9.91936e-72	-0.0559897
2377.94	-36114.8	-14558.4	2.41063	0.169984	3.68361e-71	-0.0580254
2377.96	-36114.8	-14558.4	2.41409	0.170003	-1.87294e-70	-0.0588967
2377.97	-36114.9	-14558.4	2.41762	0.170008	7.08322e-70	-0.0587951
2377.99	-36114.9	-14558.4	2.4201	0.169965	-2.61834e-69	-0.0588639
2378.01	-36114.9	-14558.4	2.42063	0.170165	1.23671e-68	-0.0586263
2378.03	-36115	-14558.3	2.42439	0.169292	-4.66856e-68	-0.0572358
2378.04	-36115	-14558.3	2.42768	0.165608	1.71565e-67	-0.0545754
2378.06	-36115	-14558.3	2.43121	0.161951	-7.72064e-67	-0.0512793
2378.08	-36115.1	-14558.3	2.4345	0.15974	2.84242e-66	-0.049861
2378.09	-36115.1	-14558.3	2.43836	0.160076	-1.23647e-65	-0.0507853
2378.11	-36115.2	-14558.3	2.44003	0.159979	4.7838e-65	-0.0535557
2378.13	-36115.2	-14558.3	2.44094	0.160001	-1.49606e-64	-0.0564998
2378.14	-36115.2	-14558.3	2.44474	0.160015	6.44712e-64	-0.0583256
2378.16	-36115.3	-14558.2	2.44831	0.159937	-2.42553e-63	-0.0589617
2378.18	-36115.3	-14558.2	2.45003	0.160228	8.76604e-63	-0.0584642
2378.2	-36115.4	-14558.2	2.45124	0.158688	-3.71294e-62	-0.0568715
2378.21	-36115.4	-14558.2	2.45489	0.155112	1.39615e-61	-0.0540332
2378.23	-36115.4	-14558.2	2.45862	0.151442	-4.98703e-61	-0.0510436
2378.25	-36115.5	-14558.2	2.46002	0.149713	2.06961e-60	-0.0493719
2378.26	-36115.5	-14558.1	2.46144	0.150078	-7.77474e-60	-0.0489561
2378.28	-36115.6	-14558.1	2.4652	0.149977	2.73532e-59	-0.0490346
2378.3	-36115.6	-14558.1	2.46899	0.150026	-1.11658e-58	-0.0490155
2378.32	-36115.6	-14558.1	2.46991	0.149921	4.19105e-58	-0.0490207
2378.33	-36115.7	-14558.1	2.47186	0.150267	-1.44514e-57	-0.0490194
2378.35	-36115.7	-14558.1	2.47548	0.148023	5.81932e-57	-0.0490197
2378.37	-36115.8	-14558.1	2.47917	0.144554	-2.18264e-56	-0.0490196
2378.38	-36115.8	-14558	2.47991	0.140795	7.32036e-56	-0.0490196
2378.4	-36115.8	-14558	2.48217	0.139811	-2.91415e-55	-0.0490196
2378.42	-36115.9	-14558	2.48563	0.14005	1.09228e-54	-0.0490195
2378.43	-36115.9	-14558	2.48946	0.139989	-3.51827e-54	-0.0490199
2378.45	-36115.9	-14558	2.4899	0.140004	1.38693e-53	-0.0490184
2378.47	-36116	-14558	2.49238	0.139994	-5.19542e-53	-0.0490241
2378.48	-36116	-14558	2.49603	0.140016	1.56943e-52	-0.049006
2378.5	-36116.1	-14557.9	2.49961	0.139936	-6.13457e-52	-0.0490726
2378.52	-36116.1	-14557.9	2.50015	0.140238	2.29679e-51	-0.0482127
2378.54	-36116.1	-14557.9	2.49983	0.137128	-6.1692e-51	-0.0460961
2378.55	-36116.2	-14557.9	2.5029	0.133748	2.39362e-50	-0.0428362
2378.57	-36116.2	-14557.9	2.50622	0.130235	-8.9574e-50	-0.0405146
2378.59	-36116.3	-14557.9	2.5099	0.129971	1.805e-49	-0.039225
2378.6	-36116.3	-14557.9	2.50994	0.130008	-6.95771e-49	-0.0402052
2378.62	-36116.3	-14557.8	2.5131	0.129998	2.60257e-48	-0.0423084
2378.64	-36116.4	-14557.8	2.51667	0.13	0	-0.0457516
2378.65	-36116.4	-14557.8	2.52	0.13	1.82844e-56	-0.0479303
2378.67	-36116.5	-14557.8	2.52	0.13	0	-0.0490196
2378.69	-36116.5	-14557.8	2.52011	0.130028	-5.9931e-46	-0.0489842
2378.71	-36116.5	-14557.8	2.52354	0.129892	2.28596e-45	-0.0478387
2378.72	-36116.6	-14557.7	2.52689	0.126447	-8.53813e-45	-0.0455653
2378.74	-36116.6	-14557.7	2.5302	0.12288	6.68098e-44	-0.0421365
2378.76	-36116.7	-14557.7	2.52988	0.119842	-2.53931e-43	-0.0401252
2378.77	-36116.7	-14557.7	2.53028	0.120041	9.46242e-43	-0.0391741
2378.79	-36116.7	-14557.7	2.53397	0.119985	-5.47418e-42	-0.0392313
2378.81	-36116.8	-14557.7	2.53733	0.120005	2.07487e-41	-0.0392109
2378.82	-36116.8	-14557.7	2.54023	0.119997	-7.70516e-41	-0.0392193
2378.84	-36116.9	-14557.6	2.5398	0.12001	3.91771e-40	-0.0392022
2378.86	-36116.9	-14557.6	2.54055	0.119964	-1.48163e-39	-0.0392654
2378.88	-36117	-14557.6	2.54419	0.120134	5.47689e-39	-0.0390153
2378.89	-36117	-14557.6	2.5478	0.119283	-2.58688e-38	-0.0378062
2378.91	-36117	-14557.6	2.55032	0.11567	9.76543e-38	-0.0366071
2378.93	-36117.1	-14557.6	2.54976	0.112152	-3.5887e-37	-0.0361226
2378.94	-36117.1	-14557.6	2.55093	0.109681	1.61496e-36	-0.0374611
2378.96	-36117.2	-14557.5	2.55451	0.110085	-6.08718e-36	-0.0385628
2378.98	-36117.2	-14557.5	2.55809	0.109979	2.22053e-35	-0.0393045
2378.99	-36117.2	-14557.5	2.5603	0.110006	-9.65346e-35	-0.0391902
2379.01	-36117.3	-14557.5	2.55998	0.11	3.63394e-34	-0.0392214
2379.03	-36117.3	-14557.5	2.55979	0.109995	-1.31339e-33	-0.0392182
2379.05	-36117.4	-14557.5	2.5613	0.110021	5.56299e-33	-0.0391985
2379.06	-36117.4	-14557.5	2.5649	0.10992	-2.09182e-32	-0.0392821
2379.08	-36117.4	-14557.4	2.56852	0.110286	7.47194e-32	-0.038842
2379.1	-36117.5	-14557.4	2.57045	0.108318	-3.10083e-31	-0.0369791
2379.11	-36117.5	-14557.4	2.56912	0.105771	1.49744e-30	-0.035025
2379.13	-36117.6	-14557.4	2.57	0.103333	0	-0.0326797
2379.15	-36117.6	-14557.4	2.57503	0.0993989	1.426e-29	-0.029686
2379.16	-36117.7	-14557.4	2.57844	0.10017	-6.47341e-29	-0.0293887
2379.18	-36117.7	-14557.4	2.58024	0.0999591	2.33886e-28	-0.0294185
2379.2	-36117.7	-14557.3	2.58001	0.100011	-9.71365e-28	-0.0294049
2379.22	-36117.8	-14557.3	2.57971	0.0999969	3.64924e-27	-0.0294322
2379.23	-36117.8	-14557.3	2.58167	0.100001	-1.28389e-26	-0.0293414
2379.25	-36117.8	-14557.3	2.5853	0.0999994	5.24093e-26	-0.0299205
2379.27	-36117.9	-14557.3	2.5889	0.100002	-1.96717e-25	-0.03159
2379.28	-36117.9	-14557.3	2.59018	0.0999949	6.78312e-25	-0.0347489
2379.3	-36118	-14557.2	2.59003	0.100021	-2.73143e-24	-0.0374985
2379.32	-36118	-14557.2	2.5897	0.099923	1.02448e-23	-0.0390508
2379.34	-36118.1	-14557.2	2.59215	0.100258	-3.43598e-23	-0.0386195
2379.35	-36118.1	-14557.2	2.59567	0.097799	1.36782e-22	-0.0367211
2379.37	-36118.1	-14557.2	2.59927	0.0943425	-5.12689e-22	-0.0336162
2379.39	-36118.2	-14557.2	2.60017	0.0907134	1.91397e-21	-0.0310149
2379.4	-36118.2	-14557.2	2.59995	0.089867	-6.1632e-21	-0.0295768
2379.42	-36118.3	-14557.1	2.60008	0.0900355	2.42953e-20	-0.0293722
2379.44	-36118.3	-14557.1	2.59979	0.089993	-7.36436e-20	-0.0294195
2379.45	-36118.4	-14557.1	2.60267	0.0900019	2.87922e-19	-0.0294097
2379.47	-36118.4	-14557.1	2.60603	0.0899995	-1.078e-18	-0.0294122
2379.49	-36118.4	-14557.1	2.60974	0.0900001	2.89552e-18	-0.0294119
2379.51	-36118.5	-14557.1	2.61006	0.09	-1.12345e-17	-0.0294108
2379.52	-36118.5	-14557	2.61003	0.0899998	4.20416e-17	-0.0294153
2379.54	-36118.5	-14557	2.60991	0.0900004	-8.47179e-17	-0.0294045
2379.56	-36118.6	-14557	2.61312	0.0899983	3.2656e-16	-0.0294396
2379.57	-36118.6	-14557	2.61645	0.0900063	-1.22152e-15	-0.0293076
2379.59	-36118.7	-14557	2.62	0.09	2.2393e-24	-0.0337691
2379.61	-36118.7	-14557	2.62	0.09	0	-0.043573
2379.62	-36118.8	-14557	2.62	0.0866667	0	-0.0620915
2379.64	-36118.8	-14556.9	2.62001	0.0831084	2.81287e-13	-0.0840946
2379.66	-36118.9	-14556.9	2.61997	0.079912	-1.07292e-12	-0.105819
2379.67	-36118.9	-14556.9	2.62012	0.0800228	4.00738e-12	-0.12777
2379.69	-36118.9	-14556.9	2.62376	0.0799887	-3.13572e-11	-0.156441
2379.71	-36119	-14556.9	2.62711	0.080003	1.19183e-10	-0.197236
2379.73	-36119	-14556.9	2.63016	0.0799992	-4.44119e-10	-0.255415
2379.74	-36119.1	-14556.8	2.62994	0.0800003	2.56931e-09	-0.331521
2379.76	-36119.1	-14556.8	2.63004	0.0799999	-9.73843e-09	-0.403273
2379.78	-36119.1	-14556.8	2.6299	0.08	3.61642e-08	-0.470239
2379.79	-36119.2	-14556.8	2.63054	0.08	-1.83878e-07	-0.532172
2379.81	-36119.2	-14556.8	2.63414	0.0799998	6.95403e-07	-0.584829
2379.83	-36119.3	-14556.8	2.63761	0.0800007	-2.57058e-06	-0.633151
2379.84	-36119.3	-14556.8	2.64031	0.0799968	1.21415e-05	-0.678511
2379.86	-36119.4	-14556.7	2.63992	0.080012	-4.58341e-05	-0.722288
2379.88	-36119.4	-14556.7	2.64001	0.079956	0.000168436	-0.773605
2379.9	-36119.4	-14556.7	2.64005	0.0801981	-0.000904532	-0.831258
2379.91	-36119.5	-14556.7	2.63978	0.0791067	-0.00451865	-0.882288
2379.93	-36119.5	-14556.7	2.641	0.0754033	-0.00808417	-0.929029
2379.95	-36119.6	-14556.7	2.64474	0.07173	-0.0103389	-0.973333
2379.96	-36119.6	-14556.6	2.64825	0.0697198	-0.0098372	-1.01706
2379.98	-36119.6	-14556.6	2.65026	0.0700686	-0.0103027	-1.0624
2380	-36119.7	-14556.6	2.64993	0.0699805	-0.00845237	-1.10189
2380.01	-36119.7	-14556.6	2.65	0.0700052	-0.00632311	-1.13353
2380.03	-36119.8	-14556.6	2.65006	0.0699987	-0.00674899	-1.16935
2380.05	-36119.8	-14556.6	2.64973	0.0700004	-0.00664553	-1.21486
2380.07	-36119.9	-14556.5	2.65151	0.0699999	-0.00666515	-1.26541
2380.08	-36119.9	-14556.5	2.6552	0.07	-0.00669223	-1.31763
2380.1	-36119.9	-14556.5	2.65891	0.07	-0.00655678	-1.36143
2380.12	-36120	-14556.5	2.66023	0.07	-0.00708051	-1.39536
2380.13	-36120	-14556.5	2.65995	0.07	-0.00442551	-1.42646
2380.15	-36120.1	-14556.5	2.66002	0.0700001	-0.00341639	-1.45491
2380.17	-36120.1	-14556.5	2.65998	0.0699996	-0.00115808	-1.47923
2380.18	-36120.1	-14556.4	2.66007	0.0700013	0.00022478	-1.50017
2380.2	-36120.2	-14556.4	2.65973	0.0699948	-6.11661e-05	-1.51575
2380.22	-36120.2	-14556.4	2.66219	0.0700195	1.6203e-05	-1.52933
2380.24	-36120.3	-14556.4	2.66581	0.0699373	-3.43047e-06	-1.54525
2380.25	-36120.3	-14556.4	2.66946	0.0702471	9.28022e-07	-1.5601
2380.27	-36120.4	-14556.4	2.67013	0.0675836	-2.45387e-07	-1.57246
2380.29	-36120.4	-14556.3	2.66997	0.06398	4.82615e-08	-1.58394
2380.3	-36120.5	-14556.3	2.67001	0.0603767	-1.2996e-08	-1.59672
2380.32	-36120.5	-14556.3	2.66998	0.0599054	3.42877e-09	-1.61073
2380.34	-36120.5	-14556.3	2.67004	0.0600163	-5.92682e-10	-1.62491
2380.36	-36120.6	-14556.3	2.66984	0.0599956	1.59051e-10	-1.63514
2380.37	-36120.6	-14556.3	2.67288	0.0600012	-4.18465e-11	-1.64383
2380.39	-36120.7	-14556.3	2.67645	0.0599999	5.34789e-12	-1.65394
2380.41	-36120.7	-14556.2	2.67989	0.06	-1.43182e-12	-1.6699
2380.42	-36120.7	-14556.2	2.68003	0.06	3.7538e-13	-1.6923
2380.44	-36120.8	-14556.2	2.68	0.06	0	-1.72222
2380.46	-36120.8	-14556.2	2.68	0.06	0	-1.74946
2380.47	-36120.9	-14556.2	2.68	0.06	-2.9883e-24	-1.7756
2380.49	-36120.9	-14556.2	2.68001	0.0599999	-1.63013e-15	-1.80346
2380.51	-36121	-14556.1	2.67997	0.0600006	4.35798e-16	-1.8341
2380.53	-36121	-14556.1	2.68012	0.0599979	-1.13057e-16	-1.86697
2380.54	-36121	-14556.1	2.68376	0.0600162	5.6105e-17	-1.90135
2380.56	-36121.1	-14556.1	2.68711	0.0599383	-1.49925e-17	-1.93037
2380.58	-36121.1	-14556.1	2.69016	0.0602299	3.8641e-18	-1.95849
2380.59	-36121.2	-14556.1	2.68994	0.0585967	-1.4386e-18	-1.9818
2380.61	-36121.2	-14556	2.69002	0.043733	3.84241e-19	-1.99452
2380.63	-36121.3	-14556	2.68999	0.021507	-9.83016e-20	-1.99234
2380.64	-36121.3	-14556	2.69001	-0.00991974	3.25417e-20	-1.98153
2380.66	-36121.4	-14556	2.68996	-0.0310414	-8.68706e-21	-1.9657
2380.68	-36121.4	-14556	2.69014	-0.0527685	2.20368e-21	-1.94697
2380.69	-36121.4	-14556	2.68923	-0.0818632	-6.84156e-22	-1.91851
2380.71	-36121.5	-14556	2.68587	-0.121131	1.82529e-22	-1.87771
2380.73	-36121.5	-14555.9	2.68133	-0.189423	-4.58513e-23	-1.82138
2380.75	-36121.6	-14555.9	2.67526	-0.272794	1.36711e-23	-1.75703
2380.76	-36121.6	-14555.9	2.6714	-0.347959	-3.64495e-24	-1.70092
2380.78	-36121.7	-14555.9	2.66409	-0.412797	9.05171e-25	-1.64804
2380.8	-36121.7	-14555.9	2.65718	-0.474377	-2.62508e-25	-1.59739
2380.81	-36121.7	-14555.9	2.65083	-0.527783	6.99373e-26	-1.55085
2380.83	-36121.8	-14555.8	2.64276	-0.576367	-1.71328e-26	-1.50486
2380.85	-36121.8	-14555.8	2.63058	-0.618714	4.86974e-27	-1.45907
2380.86	-36121.9	-14555.8	2.61683	-0.661842	-1.29631e-27	-1.41141
2380.88	-36121.9	-14555.8	2.60473	-0.717654	3.12365e-28	-1.35345
2380.9	-36121.9	-14555.8	2.59488	-0.779319	-8.74484e-29	-1.29106
2380.92	-36122	-14555.8	2.58358	-0.834176	2.32561e-29	-1.23404
2380.93	-36122	-14555.8	2.56745	-0.881165	-5.49062e-30	-1.17846
2380.95	-36122.1	-14555.7	2.55003	-0.927067	1.51917e-30	-1.12474
2380.97	-36122.1	-14555.7	2.53368	-0.975991	-4.03563e-31	-1.0729
2380.98	-36122.1	-14555.7	2.51622	-1.0248	9.28295e-32	-1.02038
2381	-36122.2	-14555.7	2.49913	-1.06318	-2.54475e-32	-0.976298
2381.02	-36122.2	-14555.7	2.4826	-1.08951	6.75134e-33	-0.938324
2381.03	-36122.3	-14555.7	2.46546	-1.12636	-1.50026e-33	-0.893352
2381.05	-36122.3	-14555.7	2.44587	-1.17413	4.08244e-34	-0.83789
2381.07	-36122.3	-14555.6	2.42628	-1.23263	-1.08145e-34	-0.776382
2381.09	-36122.4	-14555.6	2.4026	-1.28597	2.28962e-35	-0.708673
2381.1	-36122.4	-14555.6	2.37867	-1.32832	-6.19395e-36	-0.644278
2381.12	-36122.5	-14555.6	2.35566	-1.35967	1.6378e-36	-0.580282
2381.14	-36122.5	-14555.6	2.331	-1.39127	-3.22115e-37	-0.51016
2381.15	-36122.5	-14555.6	2.30737	-1.41868	8.67402e-38	-0.443515
2381.17	-36122.6	-14555.6	2.28424	-1.44576	-2.28849e-38	-0.382216
2381.19	-36122.6	-14555.5	2.25956	-1.46494	3.95577e-39	-0.321574
2381.2	-36122.6	-14555.5	2.23597	-1.47853	-1.06156e-39	-0.268375
2381.22	-36122.7	-14555.5	2.21302	-1.49154	2.79299e-40	-0.219258
2381.24	-36122.7	-14555.5	2.18499	-1.50893	-3.56937e-41	-0.171466
2381.26	-36122.8	-14555.5	2.15823	-1.5258	9.55649e-42	-0.130763
2381.27	-36122.8	-14555.5	2.13151	-1.53923	-2.50542e-42	-0.0918609
2381.29	-36122.8	-14555.5	2.10667	-1.55333	0	-0.043573
2381.31	-36122.9	-14555.5	2.08	-1.57	0	0.0108932
2381.32	-36122.9	-14555.4	2.05333	-1.58667	0	0.0708061
2381.34	-36122.9	-14555.4	2.02504	-1.60072	1.08801e-44	0.130584
2381.36	-36123	-14555.4	1.99846	-1.61042	-2.90867e-45	0.179454
2381.38	-36123	-14555.4	1.9717	-1.61718	7.54582e-46	0.217382
2381.39	-36123	-14555.4	1.9434	-1.62795	-3.74464e-46	0.268972
2381.41	-36123	-14555.4	1.91702	-1.64243	1.00065e-46	0.545767
2381.43	-36123.1	-14555.4	1.8897	-1.67033	-2.57904e-47	1.00891
2381.44	-36123.1	-14555.4	1.85828	-1.70234	9.60173e-48	1.59158
2381.46	-36123.1	-14555.3	1.83177	-1.73102	-2.56456e-48	1.78599
2381.48	-36123.2	-14555.3	1.80102	-1.75461	6.561e-49	1.7437
2381.49	-36123.2	-14555.3	1.76944	-1.78347	-2.17195e-49	1.55228
2381.51	-36123.2	-14555.3	1.73971	-1.81481	5.79805e-50	1.50109
2381.53	-36123.2	-14555.3	1.70935	-1.85204	-1.47082e-50	1.55237
2381.55	-36123.3	-14555.3	1.67691	-1.88613	4.5663e-51	1.69232
2381.56	-36123.3	-14555.3	1.64364	-1.91434	-1.21826e-51	1.8577
2381.58	-36123.3	-14555.3	1.60965	-1.94251	3.06028e-52	2.01147
2381.6	-36123.4	-14555.3	1.57463	-1.97339	-9.12456e-53	2.12512
2381.61	-36123.4	-14555.3	1.54179	-1.99889	2.43277e-53	2.17415
2381.63	-36123.4	-14555.3	1.50754	-2.01915	-6.04143e-54	2.16855
2381.65	-36123.4	-14555.2	1.47267	-2.03143	1.75208e-54	2.12031
2381.66	-36123.4	-14555.2	1.43985	-2.03847	-4.66826e-55	2.05646
2381.68	-36123.5	-14555.2	1.40544	-2.04158	1.14491e-55	1.99453
2381.7	-36123.5	-14555.2	1.37071	-2.04354	-3.31002e-56	1.94758
2381.71	-36123.5	-14555.2	1.33792	-2.04409	1.09e-56	1.92635
2381.73	-36123.5	-14555.2	1.30327	-2.05081	-1.01145e-56	1.92992
2381.75	-36123.6	-14555.2	1.26903	-2.06502	3.39067e-56	1.95582
2381.77	-36123.6	-14555.2	1.23445	-2.08269	-1.25337e-55	1.98969
2381.78	-36123.6	-14555.2	1.19603	-2.09625	4.40454e-55	2.02238
2381.8	-36123.6	-14555.2	1.1579	-2.10432	-1.79783e-54	2.04591
2381.82	-36123.6	-14555.2	1.12379	-2.10902	6.74806e-54	2.05956
2381.83	-36123.7	-14555.2	1.08911	-2.11044	-2.32685e-53	2.06593
2381.85	-36123.7	-14555.2	1.05515	-2.10789	9.36976e-53	2.06597
2381.87	-36123.7	-14555.2	1.02008	-2.1049	-3.51431e-52	2.06387
2381.88	-36123.7	-14555.1	0.981425	-2.09859	1.17866e-51	2.05843
2381.9	-36123.7	-14555.1	0.943655	-2.09433	-4.69211e-51	2.07821
2381.92	-36123.7	-14555.1	0.909891	-2.0889	1.7587e-50	2.12819
2381.94	-36123.7	-14555.1	0.874972	-2.08161	-5.66482e-50	2.20782
2381.95	-36123.8	-14555.1	0.841028	-2.07488	2.23311e-49	2.24058
2381.97	-36123.8	-14555.1	0.808002	-2.06828	-8.36521e-49	2.20513
2381.99	-36123.8	-14555.1	0.773062	-2.06123	2.52696e-48	2.10931
2382	-36123.8	-14555.1	0.736429	-2.0545	-9.87736e-48	2.01466
2382.02	-36123.8	-14555.1	0.700039	-2.04782	3.69809e-47	1.94965
2382.04	-36123.8	-14555.1	0.661046	-2.041	-9.93311e-47	1.9132
2382.05	-36123.8	-14555.1	0.627103	-2.03114	3.85399e-46	1.8997
2382.07	-36123.8	-14555.1	0.594082	-2.02151	-1.44224e-45	1.89089
2382.09	-36123.8	-14555.1	0.558709	-2.00451	2.90626e-45	1.89738
2382.11	-36123.9	-14555.1	0.525279	-1.98171	-1.12027e-44	1.97439
2382.12	-36123.9	-14555.1	0.491939	-1.94576	4.19044e-44	2.07804
2382.14	-36123.9	-14555.1	0.46	-1.90333	0	2.13399
2382.16	-36123.9	-14555.1	0.43	-1.86333	2.94398e-52	2.01852
2382.17	-36123.9	-14555.1	0.4	-1.82667	0	1.8366
2382.19	-36123.9	-14555.1	0.368128	-1.78418	-9.64958e-42	1.66934
2382.21	-36123.9	-14555.1	0.33842	-1.74443	3.68066e-41	1.60108
2382.22	-36123.9	-14555.1	0.311557	-1.70795	-1.37474e-40	1.56803
2382.24	-36123.9	-14555.1	0.279934	-1.67686	1.07571e-39	1.54187
2382.26	-36123.9	-14555.1	0.253355	-1.65413	-4.08858e-39	1.52049
2382.28	-36123.9	-14555.1	0.223182	-1.63015	1.52356e-38	1.49803
2382.29	-36123.9	-14555.1	0.195129	-1.59636	-8.81406e-38	1.46662
2382.31	-36123.9	-14555.1	0.169074	-1.55194	3.34078e-37	1.43057
2382.33	-36123.9	-14555.1	0.145725	-1.50461	-1.24062e-36	1.38515
2382.34	-36123.9	-14555.1	0.121	-1.45576	6.30795e-36	1.36022
2382.36	-36123.9	-14555.1	0.0979594	-1.42022	-2.38559e-35	1.43215
2382.38	-36123.9	-14555.1	0.0742033	-1.37948	8.81841e-35	1.56925
2382.39	-36123.9	-14555.1	0.0496441	-1.3984	-4.16516e-34	1.61664
