# Supplementary material for: Extraction of driving behavior primitives considering driver expectation and vehicle dynamics
Source: PLoS One. 2025 Dec 31;20(12):e0340123. doi: 10.1371/journal.pone.0340123 (PMC12755792; doi:10.1371/journal.pone.0340123)
Supplement: S1 File — (ZIP) [file pone.0340123.s001.zip › DataSetForPimitiveExaction-1/straight driving/d1c214_s_4.xlsx]

## Sheet: Sheet1
2432.61	-36223.2	-14770.2	1.38667	0.62	0	-0.215686
2432.63	-36223.2	-14770.2	1.39667	0.616667	0	-0.215686
2432.65	-36223.2	-14770.3	1.40667	0.613333	0	-0.218954
2432.66	-36223.2	-14770.3	1.41741	0.609797	-3.70213e-08	-0.229671
2432.68	-36223.2	-14770.3	1.43069	0.606474	1.06031e-08	-0.249708
2432.7	-36223.2	-14770.3	1.44059	0.603131	-5.38876e-09	-0.277667
2432.71	-36223.2	-14770.4	1.45124	0.599572	2.34506e-08	-0.320304
2432.73	-36223.2	-14770.4	1.46113	0.596367	-8.4653e-08	-0.371504
2432.75	-36223.2	-14770.4	1.47132	0.592601	3.14274e-07	-0.432255
2432.77	-36223.2	-14770.4	1.48132	0.585769	-1.81766e-06	-0.496036
2432.78	-36223.2	-14770.5	1.48827	0.582835	6.88934e-06	-0.562353
2432.8	-36223.3	-14770.5	1.49805	0.579362	-2.55839e-05	-0.645709
2432.82	-36223.3	-14770.5	1.50556	0.575863	0.000130082	-0.755053
2432.83	-36223.3	-14770.5	1.51506	0.572575	-0.000535376	-0.863829
2432.85	-36223.3	-14770.6	1.52216	0.569128	-0.004188	-0.967422
2432.87	-36223.3	-14770.6	1.53312	0.565872	-0.00781504	-1.06174
2432.88	-36223.3	-14770.6	1.54286	0.561491	-0.0102701	-1.14664
2432.9	-36223.3	-14770.6	1.55312	0.555307	-0.00993214	-1.24355
2432.92	-36223.3	-14770.7	1.56359	0.552232	-0.0100202	-1.34804
2432.94	-36223.3	-14770.7	1.57352	0.548799	-0.00999458	-1.44427
2432.95	-36223.3	-14770.7	1.5835	0.545513	-0.0100015	-1.52874
2432.97	-36223.3	-14770.7	1.59369	0.542081	-0.00999962	-1.60948
2432.99	-36223.3	-14770.8	1.60439	0.538625	-0.0100002	-1.69151
2433	-36223.4	-14770.8	1.61314	0.53521	-0.00999967	-1.77732
2433.02	-36223.4	-14770.8	1.61984	0.531767	-0.0100013	-1.86445
2433.04	-36223.4	-14770.8	1.62624	0.528339	-0.00999511	-1.9451
2433.05	-36223.4	-14770.9	1.63437	0.525467	-0.0100182	-2.02362
2433.07	-36223.4	-14770.9	1.64508	0.520002	-0.00993487	-2.10738
2433.09	-36223.4	-14770.9	1.65527	0.514525	-0.0102703	-2.19494
2433.11	-36223.4	-14770.9	1.66552	0.51169	-0.00849002	-2.27726
2433.12	-36223.4	-14771	1.67397	0.508096	-0.00480046	-2.35599
2433.14	-36223.4	-14771	1.68059	0.50471	-0.0010823	-2.42263
2433.16	-36223.4	-14771	1.68725	0.501272	0.000195434	-2.48057
2433.17	-36223.4	-14771.1	1.69631	0.497732	-5.36099e-05	-2.53211
2433.19	-36223.5	-14771.1	1.70645	0.494868	1.43546e-05	-2.57431
2433.21	-36223.5	-14771.1	1.71671	0.488951	-3.80833e-06	-2.60775
2433.22	-36223.5	-14771.1	1.72474	0.484157	8.46273e-07	-2.63388
2433.24	-36223.5	-14771.2	1.73144	0.481042	-2.30284e-07	-2.6552
2433.26	-36223.5	-14771.2	1.73772	0.477565	6.10027e-08	-2.6764
2433.28	-36223.5	-14771.2	1.74732	0.474461	-1.29154e-08	-2.69886
2433.29	-36223.5	-14771.2	1.75798	0.468106	3.4939e-09	-2.71674
2433.31	-36223.5	-14771.3	1.76514	0.463976	-9.23795e-10	-2.72887
2433.33	-36223.5	-14771.3	1.77216	0.460646	1.81508e-10	-2.73563
2433.34	-36223.5	-14771.3	1.77852	0.457255	-4.81796e-11	-2.73853
2433.36	-36223.6	-14771.4	1.78886	0.453748	8.3281e-12	-2.73677
2433.38	-36223.6	-14771.4	1.79597	0.450383	-2.23491e-12	-2.73274
2433.39	-36223.6	-14771.4	1.80255	0.447074	5.88009e-13	-2.72525
2433.41	-36223.6	-14771.4	1.80949	0.443536	-7.51464e-14	-2.7202
2433.43	-36223.6	-14771.5	1.81948	0.440201	2.01204e-14	-2.72077
2433.45	-36223.6	-14771.5	1.8263	0.436837	-5.27877e-15	-2.73221
2433.46	-36223.6	-14771.5	1.83333	0.433333	6.09231e-25	-2.75054
2433.48	-36223.6	-14771.6	1.84	0.426667	0	-2.77233
2433.5	-36223.6	-14771.6	1.84278	0.424867	1.08621e-15	-2.78128
2433.51	-36223.6	-14771.6	1.85267	0.420351	-2.26933e-17	-2.81463
2433.53	-36223.7	-14771.6	1.85955	0.416829	6.02802e-18	-2.83879
2433.55	-36223.7	-14771.7	1.87	0.413333	0	-2.86057
2433.57	-36223.7	-14771.7	1.87667	0.41	0	-2.87691
2433.58	-36223.7	-14771.7	1.88333	0.406667	0	-2.88671
2433.6	-36223.7	-14771.8	1.8904	0.403135	-2.61773e-20	-2.89117
2433.62	-36223.7	-14771.8	1.89705	0.399789	6.99824e-21	-2.89101
2433.63	-36223.7	-14771.8	1.90375	0.396533	-1.81552e-21	-2.88862
2433.65	-36223.7	-14771.9	1.91079	0.392355	9.00958e-22	-2.88129
2433.67	-36223.8	-14771.9	1.91752	0.377851	-2.40756e-22	-2.8698
2433.68	-36223.8	-14771.9	1.92382	0.352882	6.20514e-23	-2.85297
2433.7	-36223.8	-14772	1.92769	0.317359	-2.31017e-23	-2.83082
2433.72	-36223.8	-14772	1.93417	0.277869	6.17031e-24	-2.79895
2433.73	-36223.8	-14772	1.93731	0.214542	-1.57857e-24	-2.74817
2433.75	-36223.8	-14772	1.9403	0.142714	5.22569e-25	-2.69477
2433.77	-36223.8	-14772.1	1.93993	0.0762045	-1.39501e-25	-2.57388
2433.79	-36223.8	-14772.1	1.94	0.0118534	3.53877e-26	-2.08123
2433.8	-36223.8	-14772.1	1.9401	-0.0828946	-1.09865e-26	-1.22004
2433.82	-36223.8	-14772.2	1.9395	-0.195773	2.93112e-27	-0.301533
2433.84	-36223.9	-14772.2	1.93473	-0.324392	-7.363e-28	0.162947
2433.85	-36223.9	-14772.2	1.92775	-0.434247	2.19536e-28	0.277644
2433.87	-36223.9	-14772.3	1.92011	-0.520819	-5.85322e-29	0.219815
2433.89	-36223.9	-14772.3	1.90971	-0.613494	1.45356e-29	0.325516
2433.9	-36223.9	-14772.3	1.89809	-0.719445	-4.21546e-30	0.536469
2433.92	-36223.9	-14772.4	1.88445	-0.831213	1.12308e-30	0.797193
2433.94	-36223.9	-14772.4	1.8711	-0.937539	-2.75126e-31	1.07271
2433.96	-36223.9	-14772.4	1.85557	-1.0279	7.82003e-32	1.30347
2433.97	-36223.9	-14772.4	1.83917	-1.10415	-2.08166e-32	1.45273
2433.99	-36224	-14772.5	1.82022	-1.19272	5.01609e-33	1.53816
2434.01	-36224	-14772.5	1.79937	-1.2867	-1.40428e-33	1.56504
2434.02	-36224	-14772.5	1.77841	-1.37609	3.73457e-34	1.55238
2434.04	-36224	-14772.6	1.75181	-1.46378	-8.81708e-35	1.52114
2434.06	-36224	-14772.6	1.72409	-1.54914	2.43955e-35	1.49929
2434.07	-36224	-14772.6	1.69782	-1.63479	-6.4806e-36	1.50761
2434.09	-36224	-14772.6	1.67016	-1.73166	1.4907e-36	1.55474
2434.11	-36224	-14772.7	1.64088	-1.82687	-4.08647e-37	1.62984
2434.13	-36224	-14772.7	1.60885	-1.90536	1.08416e-37	1.71498
2434.14	-36224	-14772.7	1.5736	-1.974	-2.40918e-38	1.80917
2434.16	-36224	-14772.7	1.53989	-2.03689	6.55576e-39	1.89688
2434.18	-36224.1	-14772.8	1.50455	-2.08887	-1.73663e-39	1.9756
2434.19	-36224.1	-14772.8	1.46573	-2.13891	3.67677e-40	2.04805
2434.21	-36224.1	-14772.8	1.42846	-2.17959	-9.94651e-41	2.10536
2434.23	-36224.1	-14772.8	1.39221	-2.20481	2.63005e-41	2.14943
2434.24	-36224.1	-14772.9	1.35347	-2.22872	-5.17266e-42	2.19015
2434.26	-36224.1	-14772.9	1.31635	-2.25529	1.39291e-42	2.22869
2434.28	-36224.1	-14772.9	1.27995	-2.2819	-3.67495e-43	2.26587
2434.3	-36224.1	-14772.9	1.24134	-2.30762	6.35235e-44	2.30046
2434.31	-36224.1	-14772.9	1.20135	-2.32204	-1.7047e-44	2.32376
2434.33	-36224.1	-14773	1.16151	-2.3325	4.4851e-45	2.33585
2434.35	-36224.1	-14773	1.11916	-2.33647	-5.73185e-46	2.33787
2434.36	-36224.1	-14773	1.07885	-2.33998	1.53462e-46	2.33166
2434.38	-36224.1	-14773	1.04234	-2.33688	-4.02331e-47	2.32109
2434.4	-36224.2	-14773	1	-2.33333	4.58978e-57	2.30501
2434.41	-36224.2	-14773	0.963333	-2.32667	0	2.29194
2434.43	-36224.2	-14773.1	0.923333	-2.33333	0	2.28431
2434.45	-36224.2	-14773.1	0.880898	-2.34793	1.74717e-49	2.29044
2434.47	-36224.2	-14773.1	0.841028	-2.37497	-4.67087e-50	2.30612
2434.48	-36224.2	-14773.1	0.800872	-2.40161	1.21174e-50	2.32826
2434.5	-36224.2	-14773.1	0.758465	-2.42993	-6.01331e-51	2.3551
2434.52	-36224.2	-14773.1	0.718711	-2.45637	1.60689e-51	2.3837
2434.53	-36224.2	-14773.1	0.678451	-2.48339	-4.14159e-52	2.41568
2434.55	-36224.2	-14773.2	0.635709	-2.51091	1.54223e-52	2.44734
2434.57	-36224.2	-14773.2	0.592322	-2.52947	-4.13145e-53	2.47091
2434.59	-36224.2	-14773.2	0.549121	-2.54159	1.10347e-53	2.48709
2434.6	-36224.2	-14773.2	0.505296	-2.5475	-2.82241e-54	2.49708
2434.62	-36224.2	-14773.2	0.459531	-2.55022	9.31122e-55	2.50344
2434.64	-36224.2	-14773.2	0.416596	-2.54999	-2.36201e-55	2.50717
2434.65	-36224.2	-14773.2	0.374599	-2.54979	7.33312e-56	2.50947
2434.67	-36224.2	-14773.2	0.335303	-2.55104	-1.95643e-56	2.51339
2434.69	-36224.2	-14773.2	0.29345	-2.56034	4.91457e-57	2.52165
2434.7	-36224.2	-14773.2	0.247612	-2.57535	-1.46533e-57	2.53331
2434.72	-36224.2	-14773.2	0.205025	-2.58617	3.90684e-58	2.54428
2434.74	-36224.2	-14773.2	0.160407	-2.59985	-9.70207e-59	2.54389
2434.76	-36224.2	-14773.2	0.115365	-2.5768	2.81369e-59	2.56391
2434.77	-36224.2	-14773.2	0.071615	-2.67115	-7.49623e-60	2.45025
2434.79	-36224.2	-14773.2	0.0319451	-2.2089	1.83638e-60	1.96957
