# Supplementary material for: Extraction of driving behavior primitives considering driver expectation and vehicle dynamics
Source: PLoS One. 2025 Dec 31;20(12):e0340123. doi: 10.1371/journal.pone.0340123 (PMC12755792; doi:10.1371/journal.pone.0340123)
Supplement: S1 File — (ZIP) [file pone.0340123.s001.zip › DataSetForPimitiveExaction-1/straight driving/d1c216_s_1.xlsx]

## Sheet: Sheet1
2035.03	-35983.9	-14606.7	7.65946	1.90686	-0.0956087	-0.434695
2035.05	-35984.1	-14606.7	7.69234	1.90421	-0.0773553	-0.433907
2035.06	-35984.2	-14606.6	7.72478	1.90024	-0.0638956	-0.432553
2035.08	-35984.3	-14606.6	7.75648	1.89633	-0.0575313	-0.431022
2035.1	-35984.4	-14606.5	7.78812	1.89345	-0.0536294	-0.430278
2035.12	-35984.6	-14606.5	7.82047	1.89236	-0.0470382	-0.431213
2035.13	-35984.7	-14606.5	7.85333	1.89333	-0.04	-0.433551
2035.15	-35984.8	-14606.4	7.88619	1.89628	-0.035812	-0.436716
2035.17	-35985	-14606.4	7.91855	1.90024	-0.0331777	-0.440303
2035.18	-35985.1	-14606.3	7.95019	1.90407	-0.0301467	-0.443881
2035.2	-35985.2	-14606.3	7.98188	1.90678	-0.0264301	-0.44676
2035.22	-35985.3	-14606.2	8.01432	1.9076	-0.021906	-0.448381
2035.23	-35985.5	-14606.2	8.04721	1.90643	-0.0158466	-0.448793
2035.25	-35985.6	-14606.1	8.08006	1.90344	-0.00777033	-0.4481
2035.27	-35985.7	-14606.1	8.11228	1.89919	0.00174964	-0.446192
2035.29	-35985.9	-14606.1	8.14379	1.89426	0.0112136	-0.443122
2035.3	-35986	-14606	8.17572	1.88909	0.0173582	-0.439412
2035.32	-35986.1	-14606	8.20856	1.88396	0.0182848	-0.43551
2035.34	-35986.2	-14605.9	8.24076	1.87877	0.0159587	-0.431517
2035.35	-35986.4	-14605.9	8.27159	1.87353	0.0124787	-0.427533
2035.37	-35986.5	-14605.8	8.30255	1.8686	0.00907186	-0.423759
2035.39	-35986.6	-14605.8	8.33433	1.86384	0.0068704	-0.420089
2035.4	-35986.8	-14605.7	8.36583	1.85818	0.0070171	-0.415878
2035.42	-35986.9	-14605.7	8.39663	1.85128	0.0100542	-0.410861
2035.44	-35987.1	-14605.6	8.42775	1.84423	0.0154607	-0.405516
2035.46	-35987.2	-14605.6	8.45952	1.8376	0.0212501	-0.400111
2035.47	-35987.3	-14605.5	8.49104	1.83097	0.023495	-0.394503
2035.49	-35987.4	-14605.5	8.52194	1.8241	0.0214832	-0.388802
2035.51	-35987.6	-14605.4	8.55267	1.81712	0.0193697	-0.383532
2035.52	-35987.7	-14605.4	8.58356	1.8102	0.0181396	-0.3786
2035.54	-35987.9	-14605.3	8.61465	1.80361	0.0144385	-0.373135
2035.56	-35988	-14605.3	8.64564	1.79689	0.00870343	-0.367351
2035.57	-35988.2	-14605.2	8.67592	1.78897	0.00557926	-0.362656
2035.59	-35988.3	-14605.2	8.70578	1.78178	0.00600195	-0.359952
2035.61	-35988.4	-14605.1	8.73628	1.77988	0.00737123	-0.359637
2035.63	-35988.6	-14605.1	8.76733	1.78395	0.0089883	-0.362522
2035.64	-35988.7	-14605	8.79781	1.79115	0.011926	-0.369739
2035.66	-35988.9	-14605	8.82768	1.80123	0.0155033	-0.381107
2035.68	-35989	-14604.9	8.85778	1.81592	0.0176591	-0.395402
2035.69	-35989.1	-14604.9	8.88877	1.83373	0.0173778	-0.41139
2035.71	-35989.3	-14604.8	8.92101	1.85081	0.0146268	-0.427855
2035.73	-35989.4	-14604.8	8.9538	1.86588	0.0109096	-0.443479
2035.74	-35989.6	-14604.7	8.98581	1.87935	0.00850355	-0.456961
2035.76	-35989.7	-14604.7	9.01732	1.89062	0.00713091	-0.467863
2035.78	-35989.9	-14604.6	9.04944	1.89854	0.00524052	-0.476219
2035.8	-35990	-14604.6	9.08224	1.90283	0.00350562	-0.481737
2035.81	-35990.1	-14604.5	9.11518	1.90367	0.00350665	-0.483995
2035.83	-35990.3	-14604.5	9.14768	1.90089	0.00356509	-0.483049
2035.85	-35990.4	-14604.4	9.17937	1.89434	0.000987828	-0.479139
2035.86	-35990.6	-14604.4	9.211	1.88512	-0.00278331	-0.472158
2035.88	-35990.7	-14604.3	9.24354	1.87453	-0.00505413	-0.461976
2035.9	-35990.9	-14604.3	9.27622	1.86173	-0.00646305	-0.449315
2035.91	-35991	-14604.2	9.30776	1.8455	-0.00854731	-0.435194
2035.93	-35991.2	-14604.2	9.33823	1.8277	-0.00998544	-0.42028
2035.95	-35991.3	-14604.1	9.36818	1.81074	-0.00903627	-0.405064
2035.97	-35991.5	-14604.1	9.39822	1.79431	-0.00679703	-0.389786
2035.98	-35991.6	-14604	9.42884	1.77743	-0.00488196	-0.374585
2036	-35991.8	-14604	9.46	1.76	-0.00333333	-0.359477
2036.02	-35991.9	-14603.9	9.49132	1.74236	-0.00175566	-0.344404
2036.03	-35992.1	-14603.8	9.52174	1.72574	0.000123122	-0.329159
2036.05	-35992.3	-14603.8	9.55077	1.71068	0.00222141	-0.313744
2036.07	-35992.4	-14603.7	9.58023	1.69463	0.00337571	-0.298984
2036.08	-35992.5	-14603.7	9.61042	1.67663	0.00310522	-0.285724
2036.1	-35992.7	-14603.6	9.63588	1.66199	0.00349458	-0.274373
2036.12	-35992.8	-14603.6	9.65542	1.65299	0.00564064	-0.26456
2036.14	-35993	-14603.5	9.68274	1.64038	0.00659891	-0.253947
2036.15	-35993.2	-14603.5	9.71904	1.62485	0.00718837	-0.241972
2036.17	-35993.3	-14603.4	9.74621	1.61809	0.0102114	-0.232235
2036.19	-35993.5	-14603.4	9.77288	1.60753	0.0104664	-0.224836
2036.2	-35993.6	-14603.3	9.79995	1.59769	0.0141233	-0.217125
2036.22	-35993.8	-14603.2	9.82799	1.58626	0.0183094	-0.208633
2036.24	-35993.9	-14603.2	9.85459	1.57279	0.0254987	-0.198382
2036.25	-35994.1	-14603.1	9.88068	1.55903	0.0313786	-0.187398
2036.27	-35994.3	-14603.1	9.90592	1.54613	0.0338297	-0.177831
2036.29	-35994.4	-14603	9.93262	1.5364	0.0321673	-0.170912
2036.31	-35994.6	-14603	9.96013	1.52723	0.0296869	-0.164176
2036.32	-35994.8	-14602.9	9.98685	1.5206	0.0300871	-0.15771
2036.34	-35994.9	-14602.9	10.0091	1.51401	0.0299907	-0.152692
2036.36	-35995.1	-14602.8	10.0348	1.50686	0.0299519	-0.149228
2036.37	-35995.2	-14602.7	10.0628	1.50146	0.0302271	-0.14712
2036.39	-35995.4	-14602.7	10.0893	1.49845	0.0287929	-0.145059
2036.41	-35995.5	-14602.6	10.1152	1.49529	0.0246856	-0.142179
2036.42	-35995.7	-14602.6	10.1392	1.48977	0.0230943	-0.139156
2036.44	-35995.9	-14602.5	10.1619	1.4846	0.023311	-0.137705
2036.46	-35996	-14602.4	10.1881	1.48154	0.0236419	-0.136726
2036.48	-35996.2	-14602.4	10.2159	1.47797	0.0213325	-0.134995
2036.49	-35996.3	-14602.3	10.2424	1.47483	0.0197079	-0.132525
2036.51	-35996.5	-14602.3	10.2681	1.47091	0.0200672	-0.131592
2036.53	-35996.7	-14602.2	10.2919	1.47006	0.0199816	-0.132512
2036.54	-35996.8	-14602.2	10.3149	1.4681	0.0200049	-0.133197
2036.56	-35997	-14602.1	10.3394	1.4644	0.0199989	-0.131417
2036.58	-35997.2	-14602	10.3633	1.46063	0.0200003	-0.129811
2036.59	-35997.3	-14602	10.3864	1.46014	0.0199999	-0.129453
2036.61	-35997.5	-14601.9	10.4106	1.45764	0.02	-0.130567
2036.63	-35997.7	-14601.9	10.437	1.45415	0.02	-0.129981
2036.65	-35997.8	-14601.8	10.4637	1.45047	0.02	-0.128796
2036.66	-35998	-14601.7	10.4905	1.45015	0.02	-0.127613
2036.68	-35998.2	-14601.7	10.5158	1.44738	0.02	-0.127473
2036.7	-35998.3	-14601.6	10.5391	1.44397	0.0200001	-0.126638
2036.71	-35998.5	-14601.5	10.5638	1.44023	0.0199998	-0.124567
2036.73	-35998.7	-14601.5	10.5873	1.44009	0.0200009	-0.120358
2036.75	-35998.8	-14601.4	10.6105	1.43714	0.0199966	-0.116026
2036.76	-35999.1	-14601.4	10.6352	1.43356	0.0200069	-0.111305
2036.78	-35999.2	-14601.3	10.6587	1.43008	0.0199734	-0.110021
2036.8	-35999.4	-14601.3	10.6819	1.43007	0.0200995	-0.110943
2036.82	-35999.6	-14601.2	10.7067	1.42667	0.0166667	-0.115468
2036.83	-35999.7	-14601.1	10.73	1.42333	0.0133333	-0.120915
2036.85	-35999.9	-14601.1	10.7533	1.42	0.01	-0.12854
2036.87	-36000.1	-14601	10.7782	1.42005	0.0100523	-0.137797
2036.88	-36000.2	-14600.9	10.8048	1.41989	0.00988597	-0.14645
2036.9	-36000.4	-14600.9	10.8281	1.41645	0.00644835	-0.154003
2036.92	-36000.6	-14600.8	10.8529	1.41286	0.00287871	-0.16104
2036.93	-36000.8	-14600.8	10.876	1.40991	-0.00015736	-0.169989
2036.95	-36000.9	-14600.7	10.8995	1.40978	4.05571e-05	-0.181266
2036.97	-36001.1	-14600.6	10.9242	1.40601	-1.50994e-05	-0.195252
2036.99	-36001.3	-14600.6	10.9474	1.40268	4.03295e-06	-0.209808
2037	-36001.4	-14600.5	10.971	1.39977	-1.03176e-06	-0.231215
2037.02	-36001.7	-14600.4	10.9956	1.4002	3.41554e-07	-0.265054
2037.04	-36001.8	-14600.4	11.0187	1.39944	-9.11783e-08	-0.309819
2037.05	-36002	-14600.3	11.0425	1.39583	2.31296e-08	-0.36484
2037.07	-36002.2	-14600.3	11.0671	1.39213	-7.18082e-09	-0.425914
2037.09	-36002.3	-14600.2	11.09	1.38992	1.9158e-09	-0.480752
2037.1	-36002.5	-14600.1	11.1141	1.38927	-4.8125e-10	-0.532629
2037.12	-36002.7	-14600.1	11.1373	1.38542	1.4349e-10	-0.582422
2037.14	-36002.9	-14600	11.1577	1.382	-3.8257e-11	-0.63066
2037.16	-36003	-14599.9	11.1821	1.37968	9.50057e-12	-0.684166
2037.17	-36003.3	-14599.9	11.2064	1.38031	-2.75525e-12	-0.737852
2037.19	-36003.4	-14599.8	11.2294	1.37888	7.34054e-13	-0.784716
2037.21	-36003.6	-14599.8	11.2535	1.37522	-1.79824e-13	-0.833794
2037.22	-36003.8	-14599.7	11.2778	1.37143	5.11122e-14	-0.889551
2037.24	-36003.9	-14599.6	11.3008	1.37002	-1.36059e-14	-0.948529
2037.26	-36004.1	-14599.6	11.325	1.36862	3.27854e-15	-1.01244
2037.27	-36004.3	-14599.5	11.3492	1.36486	-9.17848e-16	-1.07722
2037.29	-36004.5	-14599.4	11.3722	1.36134	2.44093e-16	-1.14103
2037.31	-36004.7	-14599.4	11.3965	1.3597	-5.76289e-17	-1.21118
2037.33	-36004.9	-14599.3	11.4206	1.36034	1.59451e-17	-1.27537
2037.34	-36005	-14599.2	11.4436	1.35825	-4.23575e-18	-1.3257
2037.36	-36005.2	-14599.2	11.4679	1.3546	9.74328e-19	-1.36423
2037.38	-36005.4	-14599.1	11.4922	1.35091	-2.67094e-19	-1.39001
2037.39	-36005.6	-14599	11.513	1.34972	7.08613e-20	-1.40578
2037.41	-36005.8	-14599	11.5338	1.3503	-1.57465e-20	-1.41461
2037.43	-36006	-14598.9	11.554	1.34778	4.28488e-21	-1.41807
2037.44	-36006.1	-14598.9	11.5761	1.34436	-1.13507e-21	-1.41818
2037.46	-36006.4	-14598.8	11.6009	1.34062	2.40315e-22	-1.41979
2037.48	-36006.5	-14598.7	11.6246	1.33978	-6.5011e-23	-1.42285
2037.5	-36006.7	-14598.6	11.6477	1.34032	1.71902e-23	-1.42718
2037.51	-36006.9	-14598.6	11.6723	1.33736	-3.38088e-24	-1.42999
2037.53	-36007.1	-14598.5	11.6962	1.33394	9.10414e-25	-1.43129
2037.55	-36007.3	-14598.5	11.7164	1.33039	-2.40197e-25	-1.43132
2037.56	-36007.5	-14598.4	11.7376	1.3299	4.15193e-26	-1.43231
2037.58	-36007.7	-14598.3	11.7575	1.33017	-1.1142e-26	-1.4334
2037.6	-36007.8	-14598.2	11.7804	1.32712	2.93151e-27	-1.43462
2037.61	-36008	-14598.2	11.8052	1.32355	-3.74677e-28	-1.43364
2037.63	-36008.2	-14598.1	11.8286	1.32011	1.00459e-28	-1.43252
2037.65	-36008.4	-14598	11.852	1.31995	-2.6876e-29	-1.43143
2037.67	-36008.6	-14598	11.8752	1.3201	7.04534e-30	-1.43038
2037.68	-36008.8	-14597.9	11.9	1.31667	4.01171e-40	-1.4281
2037.7	-36008.9	-14597.8	11.92	1.31333	-1.04715e-40	-1.42593
2037.72	-36009.2	-14597.8	11.9412	1.31345	1.14864e-31	-1.42601
2037.73	-36009.4	-14597.7	11.9613	1.31691	-3.30579e-32	-1.42825
2037.75	-36009.5	-14597.6	11.9848	1.32007	1.736e-32	-1.43039
2037.77	-36009.8	-14597.6	12.0096	1.32001	-7.77946e-32	-1.43137
2037.78	-36009.9	-14597.5	12.0325	1.31983	2.81793e-31	-1.43004
2037.8	-36010.1	-14597.4	12.0524	1.31601	-1.04642e-30	-1.42637
2037.82	-36010.3	-14597.3	12.0736	1.30837	6.05229e-30	-1.41903
2037.84	-36010.5	-14597.3	12.0938	1.29822	-2.29396e-29	-1.41011
2037.85	-36010.7	-14597.2	12.1177	1.28816	8.51873e-29	-1.40013
2037.87	-36010.9	-14597.1	12.1424	1.27757	-4.33137e-28	-1.38979
2037.89	-36011.1	-14597.1	12.1649	1.2677	1.63807e-27	-1.38008
2037.9	-36011.3	-14597	12.1849	1.25749	-6.05518e-27	-1.37014
2037.92	-36011.5	-14596.9	12.2061	1.2471	2.86002e-26	-1.35964
2037.94	-36011.7	-14596.9	12.2258	1.23661	-1.07965e-25	-1.34833
2037.95	-36011.9	-14596.8	12.2462	1.22166	3.96762e-25	-1.33424
2037.97	-36012.1	-14596.7	12.2672	1.20399	-1.78548e-24	-1.31755
2037.99	-36012.3	-14596.7	12.2869	1.18721	6.72991e-24	-1.29928
2038.01	-36012.5	-14596.6	12.3075	1.16337	-2.45499e-23	-1.27415
2038.02	-36012.7	-14596.5	12.3283	1.12724	1.06727e-22	-1.23715
2038.04	-36012.9	-14596.5	12.3483	1.07704	-4.01764e-22	-1.18935
2038.06	-36013.1	-14596.4	12.3678	1.01248	1.45206e-21	-1.12938
2038.07	-36013.3	-14596.3	12.3833	0.945677	-6.15037e-21	-1.06609
2038.09	-36013.4	-14596.2	12.3961	0.887607	2.31268e-20	-1.01009
2038.11	-36013.7	-14596.2	12.41	0.834827	-8.26088e-20	-0.956214
2038.12	-36013.9	-14596.1	12.4238	0.783653	3.42824e-19	-0.90419
2038.14	-36014	-14596	12.4369	0.731069	-1.28786e-18	-0.852527
2038.16	-36014.3	-14596	12.451	0.670889	4.53098e-18	-0.796501
2038.18	-36014.5	-14595.9	12.4631	0.616027	-1.84958e-17	-0.743175
2038.19	-36014.6	-14595.8	12.4708	0.569924	6.94235e-17	-0.695146
2038.21	-36014.9	-14595.7	12.4771	0.517717	-2.39384e-16	-0.641582
2038.23	-36015.1	-14595.7	12.4866	0.456189	9.63954e-16	-0.582371
2038.24	-36015.2	-14595.6	12.4944	0.390433	-3.61549e-15	-0.520784
2038.26	-36015.5	-14595.5	12.5015	0.322959	1.2126e-14	-0.453698
2038.28	-36015.7	-14595.5	12.5058	0.25672	-4.8272e-14	-0.386539
2038.29	-36015.8	-14595.4	12.5092	0.185479	1.80934e-13	-0.319302
2038.31	-36016.1	-14595.3	12.5101	0.110319	-5.82792e-13	-0.247168
2038.33	-36016.3	-14595.2	12.51	0.0433092	2.2974e-12	-0.184759
2038.35	-36016.4	-14595.2	12.51	-0.00654607	-8.60606e-12	-0.134563
2038.36	-36016.7	-14595.1	12.51	-0.0473765	2.59971e-11	-0.0949507
2038.38	-36016.9	-14595	12.51	-0.0735215	-1.01617e-10	-0.0687453
2038.4	-36017	-14595	12.51	-0.0881593	3.80456e-10	-0.0531494
2038.41	-36017.3	-14594.9	12.51	-0.0960921	-1.02191e-09	-0.0443385
2038.43	-36017.5	-14594.8	12.5102	-0.0996437	3.96496e-09	-0.0386974
2038.45	-36017.6	-14594.8	12.5071	-0.102974	-1.48377e-08	-0.0334795
2038.46	-36017.9	-14594.7	12.5036	-0.106346	2.98994e-08	-0.0255091
2038.48	-36018.1	-14594.6	12.5001	-0.113037	-1.15252e-07	-0.0188978
2038.5	-36018.2	-14594.5	12.4999	-0.116375	4.31109e-07	-0.0123179
2038.52	-36018.5	-14594.4	12.5	-0.123333	3.95156e-16	-0.00762527
2038.53	-36018.7	-14594.4	12.4967	-0.126667	-1.51438e-15	-0.00326797
2038.55	-36018.8	-14594.3	12.4933	-0.13	5.66235e-15	-0.00108932
2038.57	-36019.1	-14594.2	12.4899	-0.130082	-9.99525e-05	0.00121558
2038.58	-36019.3	-14594.2	12.4901	-0.133551	-0.00357411	0.00343539
2038.6	-36019.4	-14594.1	12.4899	-0.136892	-0.00677935	0.0067121
2038.62	-36019.7	-14594	12.4862	-0.140179	-0.00635845	0.00891017
2038.63	-36019.9	-14594	12.4829	-0.139952	-0.00306334	0.00982823
2038.65	-36020	-14593.9	12.4799	-0.140013	-0.00368345	0.00985033
2038.67	-36020.3	-14593.8	12.4798	-0.139997	-0.00684017	0.00806097
2038.69	-36020.4	-14593.8	12.476	-0.140001	-0.00663233	-0.00407041
2038.7	-36020.6	-14593.7	12.4726	-0.14	-0.00656261	-0.0315714
2038.72	-36020.9	-14593.6	12.4698	-0.14	-0.00732061	-0.0805426
2038.74	-36021	-14593.5	12.4695	-0.14	-0.0103172	-0.145253
2038.75	-36021.3	-14593.5	12.4658	-0.14	-0.00992017	-0.232597
2038.77	-36021.5	-14593.4	12.4622	-0.14	-0.0100218	-0.3417
2038.79	-36021.5	-14593.4	12.4597	-0.14	-0.0100053	-0.450153
2038.8	-36021.6	-14593.4	12.4602	-0.14	-0.00995765	-0.559682
2038.82	-36021.6	-14593.3	12.4591	-0.14	-0.0101976	-0.662752
2038.84	-36021.8	-14593.3	12.4555	-0.14	-0.00910683	-0.74953
2038.86	-36022.4	-14593.1	12.4519	-0.14	-0.0054033	-0.832421
2038.87	-36022.6	-14593	12.4499	-0.14	-0.00173004	-0.917345
2038.89	-36022.8	-14592.9	12.449	-0.14	0.000280158	-1.0058
2038.91	-36023.1	-14592.8	12.4452	-0.14	-6.86312e-05	-1.10323
2038.92	-36023.2	-14592.8	12.4415	-0.14	1.95073e-05	-1.19588
2038.94	-36023.4	-14592.7	12.4397	-0.14	-5.19263e-06	-1.27154
2038.96	-36023.7	-14592.6	12.4403	-0.14	1.25069e-06	-1.34053
2038.97	-36023.8	-14592.6	12.4384	-0.14	-3.47839e-07	-1.4035
2038.99	-36024	-14592.5	12.435	-0.14	8.38986e-08	-1.4597
2039.01	-36024.3	-14592.4	12.4311	-0.14	1.059e-08	-1.51531
2039.03	-36024.4	-14592.3	12.43	-0.14	-1.26927e-07	-1.56453
2039.04	-36024.6	-14592.3	12.4283	-0.14	4.97642e-07	-1.60441
2039.06	-36024.9	-14592.2	12.4246	-0.14	-1.72116e-06	-1.64215
2039.08	-36025	-14592.1	12.4208	-0.14	6.93217e-06	-1.68139
2039.09	-36025.2	-14592	12.4201	-0.14	-2.60008e-05	-1.72497
2039.11	-36025.4	-14592	12.4179	-0.14	8.72038e-05	-1.77377
2039.13	-36025.6	-14591.9	12.4143	-0.14	-0.000347148	-1.81637
2039.14	-36025.8	-14591.8	12.4106	-0.14	0.00247358	-1.84902
2039.16	-36026	-14591.8	12.4101	-0.14	0.0034761	-1.87505
2039.18	-36026.2	-14591.7	12.4076	-0.14	0.00337844	-1.89402
2039.2	-36026.4	-14591.6	12.4042	-0.14	0.00300843	-1.90787
2039.21	-36026.6	-14591.6	12.4004	-0.14	0.00613616	-1.91883
2039.23	-36026.8	-14591.5	12.3998	-0.14	0.006858	-1.92696
2039.25	-36027	-14591.4	12.4003	-0.14	0.00641289	-1.93265
2039.26	-36027.2	-14591.3	12.3971	-0.14	0.00949326	-1.93747
2039.28	-36027.4	-14591.3	12.3938	-0.14	0.013119	-1.93991
2039.3	-36027.6	-14591.2	12.3902	-0.14	0.0133876	-1.94111
2039.31	-36027.8	-14591.1	12.3901	-0.14	0.0133278	-1.94119
2039.33	-36028	-14591.1	12.3869	-0.14	0.0133295	-1.94115
2039.35	-36028.2	-14591	12.3835	-0.14	0.0133543	-1.94216
2039.37	-36028.4	-14590.9	12.38	-0.14	0.0133333	-1.94444
2039.38	-36028.6	-14590.8	12.38	-0.14	0.0166667	-1.94662
2039.4	-36028.8	-14590.8	12.38	-0.14	0.02	-1.94662
2039.42	-36029	-14590.7	12.3765	-0.140028	0.0200755	-1.94432
2039.43	-36029.2	-14590.6	12.3731	-0.139892	0.0235898	-1.94335
2039.45	-36029.4	-14590.6	12.3699	-0.136447	0.0267412	-1.94461
2039.47	-36029.6	-14590.5	12.3698	-0.13288	0.0266515	-1.94807
2039.48	-36029.8	-14590.4	12.3662	-0.129842	0.0265884	-1.95006
2039.5	-36030	-14590.3	12.3629	-0.130041	0.0270004	-1.95104
2039.52	-36030.2	-14590.3	12.3597	-0.129985	0.0301986	-1.95086
2039.54	-36030.4	-14590.2	12.3602	-0.130004	0.030292	-1.94961
2039.55	-36030.6	-14590.1	12.3596	-0.129999	0.0340255	-1.94713
2039.57	-36030.8	-14590.1	12.3558	-0.13	0.0374469	-1.94378
2039.59	-36031	-14590	12.3524	-0.13	0.0407844	-1.94192
2039.6	-36031.2	-14589.9	12.3499	-0.129999	0.0441242	-1.9411
2039.62	-36031.4	-14589.9	12.3494	-0.130005	0.0478375	-1.94125
2039.64	-36031.6	-14589.8	12.3456	-0.129982	0.050254	-1.94093
2039.65	-36031.8	-14589.7	12.3422	-0.130066	0.049974	-1.93973
2039.67	-36032	-14589.7	12.3399	-0.12986	0.0498525	-1.93388
2039.69	-36032.2	-14589.6	12.3392	-0.139787	0.050885	-1.9164
2039.71	-36032.4	-14589.5	12.3353	-0.174661	0.0545839	-1.88331
2039.72	-36032.6	-14589.4	12.3319	-0.225963	0.0583384	-1.83059
2039.74	-36032.8	-14589.4	12.3288	-0.29429	0.0600195	-1.76347
2039.76	-36033	-14589.3	12.3242	-0.389393	0.0611535	-1.67499
2039.77	-36033.1	-14589.2	12.3155	-0.506873	0.064922	-1.57747
2039.79	-36033.4	-14589.2	12.3053	-0.622524	0.0685596	-1.49064
2039.81	-36033.6	-14589.1	12.2952	-0.732087	0.0699165	-1.41146
2039.82	-36033.7	-14589	12.2834	-0.836969	0.0718105	-1.34462
2039.84	-36034	-14588.9	12.2681	-0.923259	0.0732747	-1.29052
2039.86	-36034.2	-14588.9	12.2509	-1.00261	0.0752518	-1.24011
2039.88	-36034.3	-14588.8	12.2316	-1.08651	0.0766468	-1.18781
2039.89	-36034.5	-14588.7	12.212	-1.18034	0.0786006	-1.12767
2039.91	-36034.7	-14588.6	12.1889	-1.28718	0.0802636	-1.05527
2039.93	-36034.9	-14588.6	12.1647	-1.37982	0.079947	-0.986898
2039.94	-36035.1	-14588.5	12.1418	-1.45246	0.0799421	-0.932034
2039.96	-36035.3	-14588.4	12.1172	-1.52073	0.0802554	-0.886455
2039.98	-36035.5	-14588.4	12.0936	-1.58303	0.0777949	-0.849645
2039.99	-36035.7	-14588.3	12.0685	-1.63991	0.0743622	-0.816289
2040.01	-36035.9	-14588.2	12.0375	-1.69718	0.0706037	-0.780699
2040.03	-36036.1	-14588.2	12.0069	-1.7468	0.0698464	-0.746896
2040.05	-36036.3	-14588.1	11.9773	-1.78513	0.0700572	-0.717263
2040.06	-36036.5	-14588	11.9456	-1.82026	0.0699385	-0.685676
2040.08	-36036.6	-14588	11.9152	-1.85895	0.0702123	-0.650595
2040.1	-36036.9	-14587.9	11.8854	-1.9072	0.0673507	-0.608474
2040.11	-36037.1	-14587.8	11.8538	-1.96092	0.0637698	-0.560858
2040.13	-36037.2	-14587.8	11.8207	-2.00252	0.0602295	-0.520566
2040.15	-36037.4	-14587.7	11.7855	-2.03501	0.0599714	-0.487493
2040.16	-36037.6	-14587.6	11.7488	-2.05886	0.0600077	-0.464119
2040.18	-36037.8	-14587.6	11.7123	-2.07577	0.059998	-0.446426
2040.2	-36038	-14587.5	11.6733	-2.09	0.06	-0.434641
2040.22	-36038.2	-14587.4	11.64	-2.1	0.06	-0.432462
2040.23	-36038.3	-14587.4	11.6067	-2.10667	0.06	-0.438998
2040.25	-36038.6	-14587.3	11.5733	-2.11333	0.06	-0.45207
2040.27	-36038.7	-14587.2	11.5344	-2.11687	0.0600006	-0.467128
2040.28	-36038.9	-14587.2	11.4977	-2.12009	0.0599977	-0.482375
2040.3	-36039.1	-14587.1	11.4591	-2.11995	0.0600182	-0.497385
2040.32	-36039.3	-14587	11.4263	-2.12003	0.059931	-0.511318
2040.33	-36039.4	-14587	11.3923	-2.11994	0.0602637	-0.523126
2040.35	-36039.7	-14586.9	11.3533	-2.12035	0.0639698	-0.533006
2040.37	-36039.8	-14586.8	11.3168	-2.12405	0.0673311	-0.539109
2040.39	-36040	-14586.8	11.2806	-2.12696	0.0702167	-0.544477
2040.4	-36040.2	-14586.7	11.2473	-2.12623	0.0699402	-0.550197
2040.42	-36040.4	-14586.6	11.2115	-2.12235	0.0700419	-0.55699
2040.44	-36040.5	-14586.6	11.1743	-2.11978	0.0699067	-0.562201
2040.45	-36040.7	-14586.5	11.1354	-2.12007	0.0705054	-0.566236
2040.47	-36040.9	-14586.4	11.1003	-2.11998	0.0752177	-0.567959
2040.49	-36041.1	-14586.4	11.0656	-2.12002	0.0814783	-0.568667
2040.5	-36041.3	-14586.3	11.0267	-2.11994	0.0836688	-0.568806
2040.52	-36041.4	-14586.2	10.9905	-2.12023	0.082849	-0.570564
2040.54	-36041.6	-14586.2	10.9539	-2.119	0.0852499	-0.574862
2040.56	-36041.8	-14586.1	10.9196	-2.11526	0.0932398	-0.580865
2040.57	-36041.9	-14586.1	10.8854	-2.11175	0.0979896	-0.585516
2040.59	-36042.1	-14586	10.8473	-2.10973	0.102621	-0.587818
2040.61	-36042.3	-14585.9	10.8089	-2.1101	0.109847	-0.588315
2040.62	-36042.5	-14585.9	10.7741	-2.1099	0.116773	-0.588155
2040.64	-36042.6	-14585.8	10.7412	-2.11029	0.121538	-0.588592
2040.66	-36042.8	-14585.7	10.7069	-2.10856	0.126383	-0.590258
2040.67	-36043	-14585.7	10.6706	-2.10489	0.133548	-0.593249
2040.69	-36043.1	-14585.6	10.6342	-2.10132	0.140574	-0.596089
2040.71	-36043.3	-14585.5	10.5958	-2.09974	0.144899	-0.597673
2040.73	-36043.5	-14585.5	10.5599	-2.10019	0.152152	-0.598205
2040.74	-36043.7	-14585.4	10.5273	-2.09951	0.162233	-0.597216
2040.76	-36043.8	-14585.4	10.4927	-2.10325	0.175039	-0.592058
2040.78	-36044	-14585.3	10.4563	-2.11598	0.186845	-0.577485
2040.79	-36044.2	-14585.2	10.4199	-2.14157	0.196228	-0.552099
2040.81	-36044.3	-14585.2	10.3814	-2.17625	0.207199	-0.515064
2040.83	-36044.5	-14585.1	10.3441	-2.21049	0.214776	-0.476443
2040.84	-36044.7	-14585	10.3061	-2.24242	0.22193	-0.436501
2040.86	-36044.8	-14585	10.2657	-2.27543	0.225815	-0.397756
2040.88	-36045	-14584.9	10.2291	-2.30882	0.231544	-0.359176
2040.9	-36045.2	-14584.9	10.1873	-2.34148	0.238813	-0.317833
2040.91	-36045.3	-14584.8	10.1498	-2.36658	0.245436	-0.2758
2040.93	-36045.5	-14584.8	10.1105	-2.38371	0.252381	-0.228137
2040.95	-36045.6	-14584.7	10.0705	-2.40274	0.256119	-0.172985
2040.96	-36045.8	-14584.6	10.0283	-2.42691	0.259672	-0.109834
2040.98	-36045.9	-14584.6	9.98789	-2.4536	0.260274	-0.050108
2041	-36046.1	-14584.5	9.94838	-2.47756	0.256935	0.00430484
2041.01	-36046.3	-14584.5	9.90269	-2.49573	0.256637	0.0620455
2041.03	-36046.4	-14584.4	9.85918	-2.50943	0.256658	0.115605
2041.05	-36046.6	-14584.3	9.81588	-2.51628	0.256732	0.170021
2041.07	-36046.7	-14584.3	9.77333	-2.52333	0.253333	0.222222
2041.08	-36046.9	-14584.2	9.73333	-2.52667	0.246667	0.271242
2041.1	-36047.1	-14584.2	9.69333	-2.53	0.243333	0.32244
2041.12	-36047.2	-14584.1	9.64733	-2.52997	0.239814	0.382554
2041.13	-36047.3	-14584	9.60418	-2.53001	0.236379	0.436503
2041.15	-36047.5	-14584	9.56066	-2.53	0.229537	0.482916
2041.17	-36047.7	-14583.9	9.51475	-2.53003	0.222769	0.521545
2041.18	-36047.8	-14583.9	9.47159	-2.52991	0.219638	0.553804
2041.2	-36048	-14583.8	9.42831	-2.53036	0.216325	0.588493
2041.22	-36048.1	-14583.8	9.38573	-2.53897	0.212245	0.632146
2041.24	-36048.2	-14583.7	9.34246	-2.55694	0.205893	0.680063
2041.25	-36048.4	-14583.6	9.29987	-2.57834	0.202068	0.735938
2041.27	-36048.5	-14583.6	9.25654	-2.59737	0.19507	0.79888
2041.29	-36048.7	-14583.5	9.21276	-2.61422	0.188234	0.878581
2041.3	-36048.9	-14583.5	9.16606	-2.63094	0.182038	0.973896
2041.32	-36049	-14583.4	9.12049	-2.644	0.179051	1.06376
2041.34	-36049.1	-14583.4	9.07661	-2.65649	0.175877	1.15537
2041.35	-36049.3	-14583.3	9.02955	-2.66654	0.171466	1.26713
2041.37	-36049.4	-14583.3	8.98439	-2.67602	0.164436	1.42532
2041.39	-36049.6	-14583.2	8.94188	-2.68244	0.15661	1.61405
2041.41	-36049.7	-14583.1	8.89606	-2.6882	0.147176	1.82896
2041.42	-36049.8	-14583.1	8.84738	-2.69131	0.140614	2.02815
2041.44	-36050	-14583	8.7995	-2.69474	0.133972	2.18855
2041.46	-36050.1	-14583	8.75227	-2.69851	0.125499	2.3149
2041.47	-36050.2	-14582.9	8.70996	-2.70025	0.115361	2.4037
2041.49	-36050.4	-14582.9	8.66523	-2.7	0.10477	2.4725
2041.51	-36050.6	-14582.8	8.61853	-2.69975	0.0961516	2.52416
2041.52	-36050.7	-14582.8	8.57233	-2.7015	0.0898595	2.56323
2041.54	-36050.8	-14582.7	8.5235	-2.7052	0.0831576	2.5969
2041.56	-36051	-14582.7	8.47718	-2.70891	0.0742838	2.62281
2041.58	-36051.1	-14582.6	8.43526	-2.71023	0.0642076	2.64034
2041.59	-36051.2	-14582.6	8.38758	-2.70995	0.0534888	2.65249
2041.61	-36051.4	-14582.5	8.33963	-2.71001	0.0454335	2.66099
2041.63	-36051.5	-14582.5	8.29284	-2.71	0.039069	2.66707
2041.64	-36051.6	-14582.4	8.24873	-2.71	0.0324083	2.67187
2041.66	-36051.7	-14582.4	8.20326	-2.71	0.0254155	2.67481
2041.68	-36051.9	-14582.3	8.15741	-2.71	0.0210146	2.67618
2041.69	-36052	-14582.2	8.11326	-2.71	0.0187972	2.67647
2041.71	-36052.1	-14582.2	8.06752	-2.71	0.0143403	2.67675
2041.73	-36052.2	-14582.2	8.02102	-2.71	0.00662872	2.67837
2041.75	-36052.4	-14582.1	7.97469	-2.71001	0.002526	2.68127
2041.76	-36052.5	-14582.1	7.92837	-2.70995	0.00467435	2.68425
2041.78	-36052.6	-14582	7.87977	-2.71018	0.00868898	2.68552
2041.8	-36052.8	-14582	7.83312	-2.70876	0.00992222	2.68382
2041.81	-36052.9	-14581.9	7.79075	-2.70336	0.0117437	2.67927
2041.83	-36053	-14581.9	7.74584	-2.6962	0.0135448	2.67284
2041.85	-36053.1	-14581.8	7.69912	-2.68939	0.0136086	2.66601
2041.86	-36053.3	-14581.8	7.65294	-2.68273	0.0113329	2.65968
2041.88	-36053.4	-14581.7	7.60387	-2.67605	0.0097469	2.65228
2041.9	-36053.5	-14581.7	7.55812	-2.66719	0.0100695	2.64284
2041.92	-36053.6	-14581.6	7.5157	-2.65444	0.00998121	2.62702
2041.93	-36053.7	-14581.6	7.47013	-2.62492	0.0100054	2.59943
2041.95	-36053.9	-14581.5	7.42582	-2.5852	0.00999369	2.56332
2041.97	-36054	-14581.5	7.38314	-2.54473	0.0100198	2.52621
2041.98	-36054.1	-14581.5	7.33719	-2.5081	0.00993725	2.48876
2042	-36054.2	-14581.4	7.29574	-2.47412	0.0102471	2.45542
2042.02	-36054.3	-14581.4	7.25639	-2.4425	0.00758364	2.42009
2042.03	-36054.4	-14581.3	7.21407	-2.39568	0.00398	2.37736
2042.05	-36054.5	-14581.3	7.17365	-2.34812	0.000376735	2.33141
2042.07	-36054.7	-14581.2	7.1337	-2.30126	-9.45619e-05	2.28783
2042.09	-36054.8	-14581.2	7.09452	-2.25849	1.63455e-05	2.24097
2042.1	-36054.9	-14581.1	7.05737	-2.20976	-4.38644e-06	2.1923
2042.12	-36055	-14581.1	7.02418	-2.1509	1.15408e-06	2.13759
2042.14	-36055.1	-14581.1	6.98561	-2.08672	-1.47489e-07	2.07944
2042.15	-36055.2	-14581	6.94882	-2.03903	3.94881e-08	2.03182
2042.17	-36055.3	-14581	6.91205	-2.00197	-1.03526e-08	1.99446
2042.19	-36055.4	-14580.9	6.88	-1.97	-1.18097e-18	1.95969
2042.2	-36055.6	-14580.9	6.85	-1.93667	1.57922e-19	1.9281
2042.22	-36055.6	-14580.8	6.82	-1.90333	-4.12023e-20	1.89542
2042.24	-36055.7	-14580.8	6.7846	-1.86793	4.48573e-11	1.86085
2042.26	-36055.9	-14580.7	6.75144	-1.83487	-1.16372e-11	1.82781
2042.27	-36056	-14580.7	6.71966	-1.79738	5.77606e-12	1.78163
2042.29	-36056.1	-14580.7	6.69007	-1.73152	-1.54739e-12	1.72294
2042.31	-36056.2	-14580.6	6.66354	-1.65325	4.13497e-13	1.64797
2042.32	-36056.3	-14580.6	6.63696	-1.56744	-1.06573e-13	1.57103
2042.34	-36056.4	-14580.6	6.6125	-1.49262	3.9677e-14	1.48625
2042.36	-36056.5	-14580.5	6.5892	-1.40349	-1.05975e-14	1.39288
2042.37	-36056.6	-14580.5	6.56601	-1.27267	2.71118e-15	1.25454
2042.39	-36056.7	-14580.4	6.54567	-1.06286	-8.97507e-16	1.06627
2042.41	-36056.8	-14580.4	6.52992	-0.848416	2.39588e-16	0.863619
2042.43	-36056.9	-14580.4	6.51735	-0.636597	-6.07656e-17	0.669628
2042.44	-36057	-14580.3	6.50693	-0.469767	1.88101e-17	0.500496
2042.46	-36057.1	-14580.3	6.49761	-0.346956	-4.81101e-18	0.379646
2042.48	-36057.2	-14580.2	6.49211	-0.251274	4.44452e-19	0.28438
2042.49	-36057.3	-14580.2	6.48886	-0.181477	3.31367e-18	0.211983
2042.51	-36057.4	-14580.1	6.48547	-0.129267	-1.34877e-17	0.160209
2042.53	-36057.5	-14580.1	6.48171	-0.0882853	5.90509e-17	0.118697
2042.54	-36057.6	-14580.1	6.47972	-0.0583469	-2.22395e-16	0.088624
2042.56	-36057.7	-14580	6.48007	-0.034267	8.30528e-16	0.0656082
2042.58	-36057.8	-14580	6.47998	-0.0169469	-3e-15	0.0496073
2042.6	-36057.9	-14580	6.48001	-0.00480191	1.27063e-14	0.0399813
2042.61	-36058.1	-14579.9	6.48	0.00344424	-4.57041e-14	0.0346045
2042.63	-36058.1	-14579.9	6.48	0.0104826	1.8976e-13	0.0316685
2042.65	-36058.3	-14579.8	6.48	0.0152571	-7.12879e-13	0.0321975
2042.66	-36058.4	-14579.8	6.48	0.0187448	2.50807e-12	0.0370628
2042.68	-36058.4	-14579.8	6.48	0.020251	-1.02381e-11	0.0452617
2042.7	-36058.6	-14579.7	6.48	0.0200048	3.84285e-11	0.0548329
2042.71	-36058.7	-14579.7	6.48001	0.0197512	-1.32508e-10	0.0638419
2042.73	-36058.8	-14579.6	6.47998	0.0219671	5.33585e-10	0.0703826
2042.75	-36058.9	-14579.6	6.48009	0.0254688	-2.00131e-09	0.0734608
2042.77	-36059	-14579.6	6.47968	0.0290988	7.47165e-09	0.0754615
2042.78	-36059.1	-14579.5	6.48215	0.0301677	-2.50509e-08	0.0776451
2042.8	-36059.2	-14579.5	6.48567	0.0299544	9.97223e-08	0.0812138
2042.82	-36059.3	-14579.4	6.48928	0.0300121	-3.7378e-07	0.0877439
2042.83	-36059.4	-14579.4	6.49013	0.0299974	1.20395e-06	0.098337
2042.85	-36059.5	-14579.4	6.48996	0.0300007	-4.74606e-06	0.111337
2042.87	-36059.6	-14579.3	6.49001	0.0299998	1.77787e-05	0.123667
2042.88	-36059.7	-14579.3	6.49	0.03	-5.37058e-05	0.134497
2042.9	-36059.8	-14579.2	6.49	0.03	0.000209925	0.142649
2042.92	-36059.9	-14579.2	6.49	0.03	-0.00264769	0.148345
2042.94	-36060	-14579.2	6.49	0.03	-0.0062332	0.153129
2042.95	-36060.1	-14579.1	6.49	0.03	-0.00975912	0.156464
2042.97	-36060.2	-14579.1	6.49	0.03	-0.0100516	0.160874
2042.99	-36060.3	-14579	6.49	0.03	-0.00990384	0.168305
2043	-36060.4	-14579	6.49	0.03	-0.0131121	0.179918
2043.02	-36060.5	-14579	6.49	0.03	-0.0166667	0.198257
2043.04	-36060.6	-14578.9	6.49	0.03	-0.02	0.217865
2043.05	-36060.7	-14578.9	6.49	0.03	-0.02	0.238562
2043.07	-36060.8	-14578.8	6.49	0.03	-0.0233333	0.255991
2043.09	-36060.9	-14578.8	6.49001	0.03	-0.0268907	0.272061
2043.11	-36061	-14578.8	6.48997	0.03	-0.0300857	0.283894
2043.12	-36061.1	-14578.7	6.49024	0.03	-0.0299574	0.295427
2043.14	-36061.2	-14578.7	6.49375	0.03	-0.0300117	0.30634
2043.16	-36061.3	-14578.6	6.49713	0.03	-0.0299959	0.320013
2043.17	-36061.4	-14578.6	6.50024	0.03	-0.030008	0.33905
2043.19	-36061.5	-14578.6	6.49994	0.03	-0.0299733	0.360095
2043.21	-36061.7	-14578.5	6.50002	0.03	-0.030098	0.383264
2043.22	-36061.7	-14578.5	6.49999	0.03	-0.0294587	0.405863
2043.24	-36061.8	-14578.4	6.5	0.03	-0.0258601	0.424557
2043.26	-36062	-14578.4	6.5	0.03	-0.0223939	0.440357
2043.28	-36062.1	-14578.4	6.5	0.03	-0.0196904	0.453163
2043.29	-36062.2	-14578.3	6.5	0.03	-0.0200937	0.462118
2043.31	-36062.3	-14578.3	6.5	0.03	-0.0199354	0.469179
2043.33	-36062.4	-14578.2	6.5	0.03	-0.0202042	0.474529
2043.34	-36062.5	-14578.2	6.5	0.03	-0.0191051	0.478037
2043.36	-36062.6	-14578.2	6.5	0.03	-0.0154038	0.480098
2043.38	-36062.7	-14578.1	6.5	0.03	-0.0117298	0.482317
2043.39	-36062.8	-14578.1	6.5	0.03	-0.00972019	0.484957
2043.41	-36062.9	-14578	6.5	0.03	-0.0100675	0.488041
2043.43	-36063	-14578	6.5	0.03	-0.00998534	0.489777
2043.45	-36063.1	-14578	6.49998	0.03	-0.00998697	0.490265
2043.46	-36063.2	-14577.9	6.50007	0.0299999	-0.0100638	0.490179
2043.48	-36063.3	-14577.9	6.49973	0.0300004	-0.00973021	0.490201
2043.5	-36063.4	-14577.8	6.50151	0.0299984	-0.0115093	0.490193
2043.51	-36063.5	-14577.8	6.5052	0.0300055	-0.0152015	0.490201
2043.53	-36063.6	-14577.8	6.50891	0.0299775	-0.0189099	0.490176
2043.55	-36063.7	-14577.7	6.51023	0.0300845	-0.0202296	0.490272
2043.56	-36063.8	-14577.7	6.50994	0.0296846	-0.019939	0.48969
2043.58	-36063.9	-14577.7	6.51001	0.031901	-0.020014	0.487961
2043.6	-36064	-14577.6	6.51	0.0355232	-0.0199962	0.484214
2043.62	-36064.1	-14577.6	6.51	0.0389936	-0.0200009	0.479661
2043.63	-36064.2	-14577.5	6.51	0.0421912	-0.0199994	0.474277
2043.65	-36064.3	-14577.5	6.51001	0.0475268	-0.0200015	0.470189
2043.67	-36064.4	-14577.4	6.50998	0.057416	-0.0199954	0.469002
2043.68	-36064.5	-14577.4	6.51007	0.0677397	-0.0200182	0.474005
2043.7	-36064.6	-14577.4	6.50972	0.0775005	-0.0199319	0.483994
2043.72	-36064.7	-14577.3	6.51263	0.0883623	-0.0202057	0.497588
2043.73	-36064.8	-14577.3	6.51606	0.0955575	-0.017334	0.509987
2043.75	-36065	-14577.2	6.5196	0.102327	-0.013969	0.521055
2043.77	-36065.1	-14577.2	6.5201	0.106315	-0.0102638	0.530574
2043.79	-36065.1	-14577.2	6.51983	0.109622	-0.00993094	0.538457
2043.8	-36065.3	-14577.1	6.52288	0.112843	-0.0100182	0.543263
2043.82	-36065.4	-14577.1	6.52645	0.119388	-0.00999765	0.54373
2043.84	-36065.5	-14577.1	6.52989	0.132515	-0.0100007	0.538536
2043.85	-36065.6	-14577	6.53005	0.145849	-0.00999937	0.53099
2043.87	-36065.7	-14577	6.53	0.16	-0.01	0.522876
2043.89	-36065.8	-14576.9	6.53333	0.17	-0.01	0.517429
2043.9	-36065.9	-14576.9	6.53667	0.176667	-0.01	0.511983
2043.92	-36066	-14576.9	6.54021	0.183638	-0.0101079	0.508594
2043.94	-36066.1	-14576.8	6.54352	0.186835	-0.0135437	0.508894
2043.96	-36066.2	-14576.8	6.54687	0.190197	-0.0168938	0.515874
2043.97	-36066.3	-14576.7	6.55041	0.193857	-0.0201785	0.528841
2043.99	-36066.4	-14576.7	6.55372	0.201244	-0.019952	0.541721
2044.01	-36066.5	-14576.7	6.55707	0.215165	-0.0200135	0.550766
2044.02	-36066.6	-14576.6	6.56064	0.233921	-0.0199884	0.552081
2044.04	-36066.7	-14576.6	6.56377	0.257059	-0.0200277	0.547896
2044.06	-36066.8	-14576.5	6.56783	0.277164	-0.0199013	0.539941
2044.07	-36066.9	-14576.5	6.57431	0.297101	-0.0205439	0.531871
2044.09	-36067	-14576.5	6.57805	0.309725	-0.0241303	0.52467
2044.11	-36067.1	-14576.4	6.58435	0.322786	-0.0276417	0.519607
2044.13	-36067.2	-14576.4	6.58828	0.332794	-0.0301413	0.514881
2044.14	-36067.3	-14576.3	6.59536	0.343509	-0.0306263	0.508926
2044.16	-36067.5	-14576.3	6.60205	0.357989	-0.0344139	0.498051
2044.18	-36067.5	-14576.3	6.60908	0.377866	-0.0380382	0.480321
2044.19	-36067.7	-14576.2	6.61564	0.401523	-0.0402823	0.459582
2044.21	-36067.8	-14576.2	6.62248	0.425511	-0.0399299	0.435883
2044.23	-36067.9	-14576.1	6.62954	0.448889	-0.0400204	0.411724
2044.24	-36068	-14576.1	6.63577	0.46714	-0.0399943	0.387337
2044.26	-36068.1	-14576.1	6.64413	0.482864	-0.0400025	0.359241
2044.28	-36068.2	-14576	6.65478	0.495295	-0.0399948	0.32944
2044.3	-36068.3	-14576	6.6649	0.503211	-0.0400183	0.302329
2044.31	-36068.4	-14575.9	6.67356	0.51022	-0.0399349	0.276844
2044.33	-36068.5	-14575.9	6.68026	0.515319	-0.0402703	0.254829
2044.35	-36068.6	-14575.9	6.68653	0.518702	-0.0384901	0.237308
2044.36	-36068.7	-14575.8	6.6954	0.519979	-0.0348	0.2217
2044.38	-36068.8	-14575.8	6.70601	0.521684	-0.0310841	0.207794
2044.4	-36068.9	-14575.7	6.7158	0.525276	-0.0297931	0.195469
2044.41	-36069	-14575.7	6.7262	0.528996	-0.0299809	0.184146
2044.43	-36069.1	-14575.7	6.7368	0.530227	-0.0302735	0.176273
2044.45	-36069.2	-14575.6	6.74448	0.529939	-0.0280213	0.171117
2044.47	-36069.4	-14575.6	6.751	0.530016	-0.0245537	0.169371
2044.48	-36069.4	-14575.5	6.7574	0.529996	-0.0208229	0.172674
2044.5	-36069.6	-14575.5	6.7662	0.530001	-0.0201166	0.182992
2044.52	-36069.7	-14575.4	6.77693	0.529999	-0.0178933	0.200218
2044.53	-36069.8	-14575.4	6.7871	0.530002	-0.0143177	0.219142
2044.55	-36069.9	-14575.4	6.79701	0.529993	-0.01072	0.236176
2044.57	-36070	-14575.3	6.80745	0.530024	-0.00986552	0.250811
2044.58	-36070.1	-14575.3	6.81794	0.529905	-0.0100364	0.262324
2044.6	-36070.2	-14575.2	6.82516	0.530356	-0.00999038	0.272222
2044.62	-36070.3	-14575.2	6.83212	0.527138	-0.0100019	0.28172
2044.64	-36070.4	-14575.2	6.83865	0.526699	-0.00999951	0.288868
2044.65	-36070.5	-14575.1	6.84808	0.526086	-0.01	0.292001
2044.67	-36070.6	-14575.1	6.85878	0.535014	-0.0100002	0.288501
2044.69	-36070.7	-14575	6.86884	0.551029	-0.00999909	0.277378
2044.7	-36070.9	-14575	6.87878	0.573695	-0.0100034	0.259538
2044.72	-36071	-14575	6.88938	0.598645	-0.00999309	0.237654
2044.74	-36071.1	-14574.9	6.89942	0.618944	-0.0100266	0.21783
2044.75	-36071.2	-14574.9	6.90939	0.63574	-0.00990034	0.201326
2044.77	-36071.3	-14574.8	6.92	0.65	-0.0133333	0.187364
2044.79	-36071.4	-14574.8	6.93	0.66	-0.0166667	0.176471
2044.81	-36071.5	-14574.7	6.94	0.67	-0.02	0.167756
2044.82	-36071.6	-14574.7	6.95072	0.677087	-0.0199758	0.159739
2044.84	-36071.7	-14574.7	6.96412	0.683578	-0.0200065	0.154383
2044.86	-36071.9	-14574.6	6.97751	0.686998	-0.0199983	0.148909
2044.87	-36072	-14574.6	6.99139	0.693949	-0.0200008	0.143041
2044.89	-36072.1	-14574.5	7.00112	0.697067	-0.0199998	0.136537
2044.91	-36072.2	-14574.5	7.01118	0.700132	-0.0200001	0.131245
2044.92	-36072.3	-14574.5	7.0222	0.700168	-0.02	0.126622
2044.94	-36072.4	-14574.4	7.03567	0.704566	-0.02	0.120733
2044.96	-36072.5	-14574.4	7.04925	0.715924	-0.02	0.109615
2044.98	-36072.6	-14574.3	7.06257	0.735172	-0.02	0.091149
2044.99	-36072.7	-14574.3	7.07276	0.75895	-0.0199998	0.0701253
2045.01	-36072.9	-14574.2	7.08673	0.781942	-0.0200007	0.048084
2045.03	-36073	-14574.2	7.10065	0.802056	-0.0199968	0.0268708
2045.04	-36073.1	-14574.2	7.11391	0.81752	-0.020012	0.00911544
2045.06	-36073.2	-14574.1	7.12727	0.830147	-0.0199557	-0.00633888
2045.08	-36073.3	-14574.1	7.14256	0.839321	-0.0201992	-0.0176554
2045.09	-36073.4	-14574	7.15832	0.845591	-0.0191024	-0.0252428
2045.11	-36073.6	-14574	7.17154	0.852454	-0.0154189	-0.031895
2045.13	-36073.6	-14573.9	7.18572	0.859701	-0.0116625	-0.0383214
2045.15	-36073.8	-14573.9	7.19838	0.864897	-0.00997418	-0.0436596
2045.16	-36073.9	-14573.9	7.214	0.868276	-0.00887029	-0.0488053
2045.18	-36074	-14573.8	7.22974	0.870332	-0.00497693	-0.0533888
2045.2	-36074.1	-14573.8	7.24438	0.869872	-0.00182044	-0.0568603
2045.21	-36074.2	-14573.7	7.26002	0.870172	0.00169079	-0.0580925
2045.23	-36074.3	-14573.7	7.27551	0.868873	0.00504693	-0.0560511
2045.25	-36074.5	-14573.6	7.29063	0.862411	0.00868807	-0.0489976
2045.26	-36074.6	-14573.6	7.30409	0.847866	0.010287	-0.035543
2045.28	-36074.7	-14573.5	7.31796	0.828337	0.00967864	-0.0174077
2045.3	-36074.8	-14573.5	7.33106	0.808023	0.0116691	0.000551375
2045.32	-36074.9	-14573.5	7.34501	0.789452	0.0156664	0.0175393
2045.33	-36075	-14573.4	7.35874	0.772194	0.01713	0.030867
2045.35	-36075.2	-14573.4	7.37178	0.75802	0.0147529	0.0425802
2045.37	-36075.3	-14573.3	7.38611	0.743916	0.0107459	0.0543703
2045.38	-36075.4	-14573.3	7.39728	0.732773	0.00984324	0.065633
2045.4	-36075.5	-14573.2	7.40701	0.722745	0.00997227	0.0748548
2045.42	-36075.6	-14573.2	7.41729	0.714919	0.0102301	0.0833111
2045.43	-36075.7	-14573.2	7.43013	0.707953	0.0075658	0.0885119
2045.45	-36075.9	-14573.1	7.44342	0.704178	0.00416893	0.0914142
2045.47	-36076	-14573.1	7.4577	0.700115	0.000420979	0.0891645
2045.49	-36076.1	-14573	7.46844	0.704898	-9.3202e-05	0.0823764
2045.5	-36076.2	-14573	7.47791	0.717016	-2.86483e-05	0.0693894
2045.52	-36076.3	-14572.9	7.49165	0.737398	0.000148891	0.0512661
2045.54	-36076.4	-14572.9	7.50507	0.75783	-0.0028854	0.0326021
2045.55	-36076.6	-14572.8	7.51864	0.774873	-0.0062598	0.0159003
2045.57	-36076.7	-14572.8	7.52866	0.788617	-0.00972248	0.00254635
2045.59	-36076.8	-14572.7	7.5425	0.799382	-0.0101167	-0.0101109
2045.6	-36077	-14572.7	7.5558	0.809514	-0.00687613	-0.0260009
2045.62	-36077.1	-14572.7	7.57238	0.816255	-0.00355458	-0.0562323
2045.64	-36077.2	-14572.6	7.58667	0.823333	4.99972e-14	-0.114379
2045.66	-36077.3	-14572.5	7.6	0.826667	-6.52305e-15	-0.199346
2045.67	-36077.4	-14572.5	7.61411	0.833658	7.11654e-06	-0.310692
2045.69	-36077.5	-14572.5	7.62758	0.836856	-1.90253e-06	-0.422487
2045.71	-36077.7	-14572.4	7.64423	0.840095	4.93564e-07	-0.527935
2045.72	-36077.8	-14572.4	7.65853	0.839953	-2.44933e-07	-0.627276
2045.74	-36077.9	-14572.3	7.67508	0.840013	6.54518e-08	-0.706753
2045.76	-36078	-14572.3	7.68826	0.839997	-1.68696e-08	-0.773183
2045.77	-36078.1	-14572.2	7.70244	0.840001	6.28286e-09	-0.828805
2045.79	-36078.3	-14572.2	7.71567	0.84	-1.68683e-09	-0.867539
2045.81	-36078.4	-14572.1	7.729	0.839998	4.64451e-10	-0.893589
2045.83	-36078.5	-14572.1	7.74247	0.840008	-1.70562e-10	-0.906768
2045.84	-36078.6	-14572	7.75657	0.839961	3.20608e-10	-0.911235
2045.86	-36078.8	-14572	7.76973	0.840149	-1.07869e-09	-0.911647
2045.88	-36078.9	-14572	7.78336	0.839398	3.95244e-09	-0.910238
2045.89	-36079	-14571.9	7.79713	0.835637	-1.8657e-08	-0.907552
2045.91	-36079.1	-14571.9	7.81145	0.832206	7.04272e-08	-0.904446
2045.93	-36079.3	-14571.8	7.82759	0.82974	-2.58813e-07	-0.902602
2045.94	-36079.4	-14571.8	7.84247	0.830079	1.16469e-06	-0.901874
2045.96	-36079.5	-14571.7	7.85834	0.829975	-4.39e-06	-0.901987
2045.98	-36079.6	-14571.7	7.87154	0.830021	1.60142e-05	-0.901942
2046	-36079.8	-14571.6	7.88571	0.829929	-6.96195e-05	-0.90202
2046.01	-36079.9	-14571.6	7.8984	0.830261	0.000262075	-0.901669
2046.03	-36080	-14571.5	7.91394	0.828779	-0.00122633	-0.900067
2046.05	-36080.1	-14571.5	7.92999	0.825092	-0.00488502	-0.897159
2046.06	-36080.3	-14571.4	7.94322	0.821446	-0.0086371	-0.894184
2046.08	-36080.4	-14571.4	7.9572	0.819713	-0.00994139	-0.892507
2046.1	-36080.5	-14571.3	7.97027	0.820071	-0.0117212	-0.892099
2046.11	-36080.7	-14571.3	7.98418	0.82	-0.0136116	-0.892153
2046.13	-36080.8	-14571.2	7.99791	0.81993	-0.0133393	-0.89223
2046.15	-36080.9	-14571.2	8.01118	0.820281	-0.0130214	-0.891648
2046.17	-36081	-14571.1	8.02442	0.818269	-0.0152535	-0.889978
2046.18	-36081.1	-14571.1	8.03837	0.814598	-0.0172499	-0.886824
2046.2	-36081.3	-14571	8.05193	0.810886	-0.0143504	-0.884052
2046.22	-36081.4	-14571	8.06584	0.809835	-0.0131616	-0.882577
2046.23	-36081.5	-14571	8.07946	0.810046	-0.0132939	-0.8823
2046.25	-36081.7	-14570.9	8.09275	0.809983	-0.0136659	-0.882372
2046.27	-36081.8	-14570.9	8.106	0.810023	-0.0108702	-0.88233
2046.28	-36081.9	-14570.8	8.12002	0.809937	-0.00983363	-0.882417
2046.3	-36082.1	-14570.8	8.13359	0.810247	-0.0100453	-0.881615
2046.32	-36082.2	-14570.7	8.14677	0.807584	-0.00998682	-0.87974
2046.34	-36082.3	-14570.7	8.16086	0.80398	-0.0100062	-0.876422
2046.35	-36082.5	-14570.6	8.17436	0.800376	-0.00998422	-0.873215
2046.37	-36082.6	-14570.6	8.18757	0.799907	-0.0100569	-0.869473
2046.39	-36082.7	-14570.5	8.2017	0.800013	-0.00984763	-0.873342
2046.4	-36082.8	-14570.5	8.21507	0.800007	-0.0128809	-0.89745
2046.42	-36083	-14570.4	8.22918	0.799977	-0.0164409	-0.967396
2046.44	-36083.1	-14570.4	8.24256	0.80009	-0.0199153	-1.0724
2046.45	-36083.2	-14570.3	8.25589	0.796883	-0.0199423	-1.20155
2046.47	-36083.4	-14570.3	8.26919	0.793553	-0.0230939	-1.32603
2046.49	-36083.5	-14570.2	8.28333	0.79	-0.0266667	-1.4488
2046.51	-36083.6	-14570.2	8.29667	0.79	-0.03	-1.55773
2046.52	-36083.8	-14570.1	8.31082	0.789994	-0.0335288	-1.67929
2046.54	-36083.9	-14570.1	8.32411	0.789998	-0.0368902	-1.79778
2046.56	-36084	-14570	8.33746	0.790016	-0.040086	-1.91787
2046.57	-36084.2	-14570	8.35181	0.789872	-0.0399556	-2.04189
2046.59	-36084.3	-14569.9	8.36414	0.790491	-0.0400183	-2.1431
2046.61	-36084.4	-14569.9	8.3696	0.792615	-0.0400471	-2.19287
2046.62	-36084.5	-14569.8	8.39333	0.766667	-0.04	-2.30392
2046.64	-36084.7	-14569.8	8.40725	0.712667	-0.0398957	-2.35675
2046.66	-36084.8	-14569.7	8.41715	0.627498	-0.0364475	-2.37738
2046.68	-36084.9	-14569.7	8.42372	0.516285	-0.0331379	-2.36797
2046.69	-36085.1	-14569.6	8.43081	0.396556	-0.0295684	-2.33816
2046.71	-36085.2	-14569.6	8.4375	0.291601	-0.0263679	-2.30572
2046.73	-36085.3	-14569.5	8.44388	0.195689	-0.0226012	-2.27817
2046.74	-36085.5	-14569.5	8.44732	0.109444	-0.0157695	-2.25873
2046.76	-36085.6	-14569.4	8.4502	0.0430391	-0.0128345	-2.24798
2046.78	-36085.7	-14569.4	8.45004	-0.00871977	-0.00936196	-2.24223
2046.79	-36085.9	-14569.3	8.44948	-0.0520957	-0.00586226	-2.2429
2046.81	-36086	-14569.3	8.44586	-0.0777639	-0.00257878	-2.25411
2046.83	-36086.1	-14569.2	8.4424	-0.0880898	0.000885286	-2.27661
2046.85	-36086.3	-14569.2	8.43969	-0.0901565	0.00406368	-2.30778
2046.86	-36086.4	-14569.1	8.44009	-0.0899583	0.00875195	-2.33952
2046.88	-36086.5	-14569.1	8.43994	-0.0900105	0.0136981	-2.37257
2046.9	-36086.7	-14569	8.4402	-0.0899969	0.0142597	-2.40327
2046.91	-36086.8	-14569	8.4391	-0.0900008	0.0170212	-2.42723
2046.93	-36087	-14568.9	8.4354	-0.0899998	0.0167487	-2.4463
2046.95	-36087.1	-14568.8	8.43173	-0.0900001	0.01567	-2.46067
2046.96	-36087.2	-14568.8	8.42973	-0.09	0.0116616	-2.47168
2046.98	-36087.4	-14568.8	8.43001	-0.09	0.00968096	-2.48346
2047	-36087.5	-14568.7	8.4302	-0.09	0.0102852	-2.49973
2047.02	-36087.6	-14568.7	8.42872	-0.09	0.00869384	-2.51861
2047.03	-36087.8	-14568.6	8.425	-0.09	0.00500222	-2.53682
2047.05	-36087.9	-14568.5	8.4213	-0.09	0.00129634	-2.55212
2047.07	-36088	-14568.5	8.41974	-0.09	-0.000257827	-2.56326
2047.08	-36088.2	-14568.4	8.42008	-0.09	8.01556e-05	-2.57161
2047.1	-36088.3	-14568.4	8.4199	-0.09	-0.000100841	-2.57637
2047.12	-36088.4	-14568.4	8.42032	-0.09	0.0003211	-2.57817
2047.13	-36088.6	-14568.3	8.41809	-0.09	-0.00190694	-2.57847
2047.15	-36088.7	-14568.2	8.41452	-0.09	-0.00550303	-2.57843
2047.17	-36088.8	-14568.2	8.41091	-0.09	-0.00901775	-2.57841
2047.19	-36089	-14568.1	8.40983	-0.09	-0.0104282	-2.57851
2047.2	-36089.1	-14568.1	8.41007	-0.09	-0.00774773	-2.57774
2047.22	-36089.2	-14568.1	8.40991	-0.09	-0.00437502	-2.57648
2047.24	-36089.4	-14568	8.41024	-0.09	-0.000599859	-2.57662
2047.25	-36089.5	-14567.9	8.40757	-0.0900001	0.000148316	-2.58259
2047.27	-36089.6	-14567.9	8.40415	-0.0899998	-3.97037e-05	-2.59457
2047.29	-36089.8	-14567.8	8.40054	-0.0900007	1.04984e-05	-2.61091
2047.3	-36089.9	-14567.8	8.3999	-0.0899978	-2.06478e-06	-2.6327
2047.32	-36090	-14567.7	8.40004	-0.0900084	5.56008e-07	-2.66176
2047.34	-36090.2	-14567.7	8.39994	-0.0899685	-1.46682e-07	-2.7
2047.36	-36090.3	-14567.6	8.40015	-0.0900845	2.53251e-08	-2.74991
2047.37	-36090.4	-14567.6	8.39712	-0.0873821	-6.68194e-09	-2.79943
2047.39	-36090.6	-14567.5	8.39356	-0.0830277	8.53935e-10	-2.84234
2047.41	-36090.7	-14567.5	8.39009	-0.104365	-2.28629e-10	-2.85854
2047.42	-36090.8	-14567.4	8.39005	-0.167408	5.99396e-11	-2.83704
2047.44	-36091	-14567.4	8.38667	-0.296667	3.41881e-21	-2.77451
2047.46	-36091.1	-14567.3	8.38	-0.436667	-9.14349e-22	-2.69172
2047.47	-36091.2	-14567.3	8.37	-0.576667	2.38587e-22	-2.60784
2047.49	-36091.4	-14567.2	8.35942	-0.693139	-2.60295e-13	-2.52481
2047.51	-36091.5	-14567.2	8.34934	-0.803206	6.95871e-14	-2.45101
2047.53	-36091.6	-14567.1	8.33574	-0.920776	-1.80528e-14	-2.37185
2047.54	-36091.8	-14567.1	8.31769	-1.0518	8.96022e-15	-2.28119
2047.56	-36091.9	-14567	8.29773	-1.17404	-2.39981e-15	-2.19088
2047.58	-36092	-14567	8.27726	-1.29448	6.38815e-16	-2.09909
2047.59	-36092.2	-14566.9	8.25245	-1.41255	-3.5587e-16	-2.01057
2047.61	-36092.3	-14566.9	8.22893	-1.50972	5.3953e-16	-1.93614
2047.63	-36092.4	-14566.8	8.20173	-1.60916	-1.79143e-15	-1.86042
2047.64	-36092.6	-14566.8	8.17316	-1.7229	9.03396e-15	-1.77512
2047.66	-36092.7	-14566.7	8.14248	-1.82693	-3.4147e-14	-1.69211
2047.68	-36092.8	-14566.7	8.10835	-1.92123	1.26221e-13	-1.61212
2047.7	-36093	-14566.6	8.0733	-2.00182	-5.96172e-13	-1.53848
2047.71	-36093.1	-14566.6	8.04033	-2.06952	2.25054e-12	-1.47562
2047.73	-36093.2	-14566.6	8.00648	-2.13661	-8.27053e-12	-1.41364
2047.75	-36093.3	-14566.5	7.97033	-2.20258	3.72184e-11	-1.35186
2047.76	-36093.4	-14566.5	7.93417	-2.25759	-1.40285e-10	-1.29897
2047.78	-36093.6	-14566.4	7.89507	-2.3021	5.11745e-10	-1.2497
2047.8	-36093.7	-14566.4	7.85445	-2.34223	-2.22474e-09	-1.20434
2047.81	-36093.8	-14566.3	7.81747	-2.37836	8.3748e-09	-1.16228
2047.83	-36094	-14566.3	7.77599	-2.41483	-3.02684e-08	-1.11682
2047.85	-36094.1	-14566.2	7.73289	-2.44924	1.28205e-07	-1.06942
2047.87	-36094.2	-14566.2	7.68995	-2.48201	-4.8208e-07	-1.02201
2047.88	-36094.3	-14566.1	7.64469	-2.51703	1.72198e-06	-0.967731
2047.9	-36094.5	-14566.1	7.60192	-2.54871	-7.14619e-06	-0.909838
2047.92	-36094.6	-14566	7.56069	-2.57093	2.68456e-05	-0.853614
2047.93	-36094.7	-14566	7.51745	-2.59003	-9.44485e-05	-0.79644
2047.95	-36094.8	-14565.9	7.47445	-2.60314	0.000385546	-0.742503
2047.97	-36094.9	-14565.9	7.43173	-2.61218	-0.00212561	-0.694422
2047.98	-36095	-14565.9	7.3844	-2.62434	-0.0032255	-0.643129
2048	-36095.2	-14565.8	7.33583	-2.64261	-0.00560132	-0.590639
2048.02	-36095.3	-14565.8	7.29212	-2.66314	-0.00654939	-0.534384
2048.04	-36095.4	-14565.7	7.24687	-2.68183	-0.00899263	-0.467639
2048.05	-36095.5	-14565.7	7.20241	-2.6965	-0.0102464	-0.395723
2048.07	-36095.6	-14565.6	7.16005	-2.70735	-0.00993472	-0.325022
2048.09	-36095.7	-14565.6	7.1117	-2.71529	-0.0100138	-0.252031
2048.1	-36095.8	-14565.5	7.06413	-2.71959	-0.00999626	-0.184433
2048.12	-36095.9	-14565.5	7.01771	-2.7201	-0.010001	-0.114767
2048.14	-36096.1	-14565.5	6.97123	-2.71998	-0.00999981	-0.0366325
2048.15	-36096.2	-14565.4	6.92773	-2.72	-0.0100001	0.0365082
2048.17	-36096.3	-14565.4	6.8819	-2.72002	-0.00999999	0.0946496
2048.19	-36096.4	-14565.3	6.83245	-2.71995	-0.00999999	0.139521
2048.21	-36096.5	-14565.3	6.78522	-2.72019	-0.0100001	0.16925
2048.22	-36096.6	-14565.3	6.7419	-2.71701	-0.00999978	0.193148
2048.24	-36096.7	-14565.2	6.69599	-2.71653	-0.0100004	0.219543
2048.26	-36096.8	-14565.2	6.65258	-2.72263	-0.00999831	0.246702
2048.27	-36096.9	-14565.2	6.60621	-2.73892	-0.0100063	0.27696
2048.29	-36097.1	-14565.1	6.55667	-2.75667	-0.01	0.311547
2048.31	-36097.1	-14565.1	6.51	-2.77667	-0.01	0.351852
2048.32	-36097.2	-14565	6.46333	-2.80667	-0.00666667	0.400871
2048.34	-36097.4	-14565	6.41371	-2.85292	-0.00310836	0.462235
2048.36	-36097.5	-14564.9	6.36376	-2.90297	8.80457e-05	0.522041
2048.38	-36097.5	-14564.9	6.3136	-2.95283	-2.28415e-05	0.585737
2048.39	-36097.7	-14564.9	6.26058	-2.99856	1.13372e-05	0.659275
2048.41	-36097.7	-14564.8	6.2109	-3.04156	-3.0372e-06	0.73849
2048.43	-36097.8	-14564.8	6.16054	-3.08579	8.11599e-07	0.823783
2048.44	-36098	-14564.8	6.10702	-3.1398	-2.09138e-07	0.910229
2048.46	-36098	-14564.7	6.05405	-3.19215	7.76332e-08	0.996981
2048.48	-36098.1	-14564.7	6.0002	-3.2373	-1.98611e-08	1.07678
2048.49	-36098.2	-14564.7	5.94322	-3.27539	6.57482e-09	1.16248
2048.51	-36098.3	-14564.6	5.88686	-3.31178	-1.75516e-09	1.24316
2048.53	-36098.4	-14564.6	5.82929	-3.34929	4.45238e-10	1.32461
2048.55	-36098.5	-14564.5	5.76957	-3.38663	-1.38229e-10	1.40468
2048.56	-36098.6	-14564.5	5.71366	-3.41381	3.68786e-11	1.48129
2048.58	-36098.7	-14564.5	5.65571	-3.43701	-9.26393e-12	1.57613
2048.6	-36098.8	-14564.4	5.59623	-3.46264	2.76214e-12	1.69172
2048.61	-36098.9	-14564.4	5.54032	-3.48943	-7.36437e-13	1.81138
2048.63	-36099	-14564.4	5.48235	-3.51601	1.82883e-13	1.92661
2048.65	-36099.1	-14564.3	5.42175	-3.53764	-5.30379e-14	2.0339
2048.66	-36099.1	-14564.3	5.36242	-3.55271	1.41306e-14	2.13162
2048.68	-36099.2	-14564.3	5.30008	-3.56334	-3.46243e-15	2.2458
2048.7	-36099.3	-14564.2	5.23961	-3.56995	9.87587e-16	2.36464
2048.72	-36099.4	-14564.2	5.17157	-3.57525	-2.7579e-16	2.48671
2048.73	-36099.5	-14564.2	5.11861	-3.57786	1.23984e-16	2.57041
2048.75	-36099.6	-14564.2	5.07483	-3.57993	5.77369e-18	2.65076
2048.77	-36099.6	-14564.1	4.98669	-3.57925	4.47235e-18	2.83389
2048.78	-36099.7	-14564.1	4.94165	-3.57583	-1.1932e-18	2.94301
2048.8	-36099.8	-14564.1	4.87724	-3.57145	2.99732e-19	3.05121
2048.82	-36099.9	-14564	4.81627	-3.56458	-8.93683e-20	3.14226
2048.83	-36099.9	-14564	4.75952	-3.55592	2.38272e-20	3.22424
2048.85	-36100	-14564	4.69753	-3.54168	-5.91714e-21	3.30842
2048.87	-36100.1	-14564	4.63465	-3.52694	1.71602e-21	3.38105
2048.89	-36100.1	-14563.9	4.57664	-3.5084	-4.57183e-22	3.42781
2048.9	-36100.2	-14563.9	4.51922	-3.47959	1.11998e-22	3.44943
2048.92	-36100.3	-14563.9	4.45639	-3.44282	-3.18337e-23	3.45019
2048.94	-36100.4	-14563.8	4.3966	-3.40501	8.474e-24	3.43695
2048.95	-36100.5	-14563.8	4.33786	-3.36343	-2.04194e-24	3.41394
2048.97	-36100.5	-14563.8	4.28315	-3.32123	5.71654e-25	3.38602
2048.99	-36100.6	-14563.8	4.23079	-3.28585	-1.52026e-25	3.35673
2049	-36100.6	-14563.7	4.17302	-3.24939	3.58924e-26	3.32477
2049.02	-36100.7	-14563.7	4.11797	-3.21266	-9.93089e-27	3.2882
2049.04	-36100.8	-14563.7	4.0678	-3.1673	2.63811e-27	3.24439
2049.06	-36100.8	-14563.7	4.01327	-3.10657	-6.0683e-28	3.18478
2049.07	-36100.9	-14563.6	3.96036	-3.03955	1.66351e-28	3.11995
2049.09	-36101	-14563.6	3.91144	-2.97808	-4.41338e-29	3.05751
2049.11	-36101	-14563.6	3.85891	-2.9135	9.80725e-30	2.99184
2049.12	-36101.1	-14563.6	3.80757	-2.84507	-2.66871e-30	2.92199
2049.14	-36101.1	-14563.6	3.76028	-2.76498	7.06945e-31	2.84914
2049.16	-36101.2	-14563.5	3.71399	-2.68379	-1.49673e-31	2.77264
2049.17	-36101.3	-14563.5	3.67002	-2.61858	4.04901e-32	2.71098
2049.19	-36101.3	-14563.5	3.62715	-2.57725	-1.07064e-32	2.66605
2049.21	-36101.4	-14563.5	3.58137	-2.54822	2.10568e-33	2.62973
2049.23	-36101.4	-14563.5	3.53755	-2.52106	-5.67024e-34	2.6015
2049.24	-36101.5	-14563.4	3.49432	-2.49767	1.49599e-34	2.57607
2049.26	-36101.6	-14563.4	3.45154	-2.47239	-2.5859e-35	2.55455
2049.28	-36101.6	-14563.4	3.41129	-2.45818	6.93946e-36	2.5367
2049.29	-36101.7	-14563.4	3.37153	-2.44204	-1.82579e-36	2.5216
2049.31	-36101.7	-14563.3	3.32913	-2.42456	2.33331e-37	2.50226
2049.33	-36101.8	-14563.3	3.28897	-2.40125	-6.24711e-38	2.48364
2049.34	-36101.8	-14563.3	3.2491	-2.38423	1.6378e-38	2.46606
2049.36	-36101.9	-14563.3	3.20667	-2.37	1.86833e-48	2.45207
2049.38	-36101.9	-14563.3	3.16667	-2.36	0	2.43573
2049.4	-36102	-14563.2	3.13	-2.33333	1.30384e-49	2.41176
2049.41	-36102	-14563.2	3.08767	-2.29399	-7.11234e-41	2.37226
2049.43	-36102.1	-14563.2	3.05112	-2.24753	1.90141e-41	2.33088
2049.45	-36102.1	-14563.2	3.01097	-2.21126	-4.93274e-42	2.28959
2049.46	-36102.2	-14563.2	2.9722	-2.17608	2.44789e-42	2.25166
2049.48	-36102.2	-14563.2	2.93599	-2.14228	-6.54131e-43	2.21445
2049.5	-36102.3	-14563.1	2.90259	-2.09733	1.68593e-43	2.17205
2049.51	-36102.3	-14563.1	2.86725	-2.04428	-6.27669e-44	2.12352
2049.53	-36102.3	-14563.1	2.83424	-1.99966	1.67646e-44	2.07954
2049.55	-36102.4	-14563.1	2.8005	-1.95838	-4.28895e-45	2.03564
2049.57	-36102.4	-14563.1	2.76513	-1.90901	1.41981e-45	1.98433
2049.58	-36102.5	-14563.1	2.73288	-1.84795	-3.79021e-46	1.91793
2049.6	-36102.5	-14563	2.70247	-1.74941	9.61478e-47	1.83193
2049.62	-36102.6	-14563	2.67169	-1.64491	-2.98501e-47	1.72943
2049.63	-36102.6	-14563	2.64553	-1.54904	7.96382e-48	1.63954
2049.65	-36102.6	-14563	2.61918	-1.47279	-2.00052e-48	1.55169
2049.67	-36102.7	-14563	2.59478	-1.38637	5.96476e-49	1.46212
2049.68	-36102.7	-14563	2.57283	-1.28847	-1.59031e-49	1.36412
2049.7	-36102.8	-14562.9	2.55239	-1.16517	3.94931e-50	1.25285
2049.72	-36102.8	-14562.9	2.53272	-1.04824	-1.14534e-50	1.13632
2049.74	-36102.9	-14562.9	2.51647	-0.941171	3.0514e-51	1.02646
2049.75	-36102.9	-14562.9	2.5004	-0.81527	-7.47512e-52	0.901651
2049.77	-36102.9	-14562.9	2.48808	-0.670687	2.12469e-52	0.767519
2049.79	-36103	-14562.9	2.48005	-0.539535	-5.65585e-53	0.647969
2049.8	-36103	-14562.9	2.47336	-0.437485	1.36286e-53	0.539468
2049.82	-36103.1	-14562.8	2.46649	-0.343856	-3.81542e-54	0.442924
2049.84	-36103.1	-14562.8	2.45955	-0.250397	1.01468e-54	0.349439
2049.85	-36103.1	-14562.8	2.45461	-0.145831	-2.39559e-55	0.249466
2049.87	-36103.2	-14562.8	2.45122	-0.0541767	6.62823e-56	0.161796
2049.89	-36103.2	-14562.8	2.44944	0.00631894	-1.76077e-56	0.0975065
2049.91	-36103.3	-14562.8	2.45196	0.0531991	4.0502e-57	0.0502224
2049.92	-36103.3	-14562.8	2.45547	0.0852295	-1.11029e-57	0.0173998
2049.94	-36103.3	-14562.7	2.45908	0.106896	2.94565e-58	-0.00459067
2049.96	-36103.4	-14562.7	2.46024	0.122931	-6.54571e-59	-0.0212014
2049.97	-36103.4	-14562.7	2.45968	0.134415	1.78119e-59	-0.031718
2049.99	-36103.4	-14562.7	2.4622	0.139305	-4.71847e-60	-0.0378484
2050.01	-36103.5	-14562.7	2.4658	0.142395	9.99178e-61	-0.0417808
2050.02	-36103.5	-14562.7	2.46952	0.146104	-2.71058e-61	-0.0443271
2050.04	-36103.6	-14562.7	2.46992	0.146989	7.45031e-62	-0.044817
2050.06	-36103.6	-14562.6	2.47207	0.144599	-3.11454e-62	-0.0439101
2050.08	-36103.6	-14562.6	2.4752	0.14106	1.06859e-62	-0.043281
2050.09	-36103.7	-14562.6	2.47875	0.139798	-2.65614e-63	-0.04456
2050.11	-36103.7	-14562.6	2.47997	0.140049	6.27097e-64	-0.0470703
2050.13	-36103.8	-14562.6	2.48169	0.139981	-1.73508e-64	-0.0487489
2050.14	-36103.8	-14562.6	2.48526	0.140024	4.6092e-65	-0.0490521
2050.16	-36103.8	-14562.5	2.48907	0.139929	-1.06023e-65	-0.0490787
2050.18	-36103.9	-14562.5	2.48995	0.140281	2.90642e-66	-0.0484407
2050.19	-36103.9	-14562.5	2.49189	0.138044	-7.71087e-67	-0.0467038
2050.21	-36104	-14562.5	2.49563	0.134393	1.71348e-67	-0.0434762
2050.23	-36104	-14562.5	2.49927	0.130708	-4.66266e-68	-0.0408005
2050.25	-36104	-14562.5	2.50024	0.129835	1.23515e-68	-0.0394119
2050.26	-36104.1	-14562.5	2.49972	0.130035	-2.61503e-69	-0.0391812
2050.28	-36104.1	-14562.4	2.50245	0.129991	7.07426e-70	-0.0392205
2050.3	-36104.2	-14562.4	2.50581	0.130002	-1.87057e-70	-0.0392314
2050.31	-36104.2	-14562.4	2.50963	0.13	3.67895e-71	-0.0391611
2050.33	-36104.2	-14562.4	2.5099	0.13	-9.90681e-72	-0.0400392
2050.35	-36104.3	-14562.4	2.51262	0.130001	2.61374e-72	-0.0419731
2050.36	-36104.3	-14562.4	2.51624	0.129997	-4.51798e-73	-0.0453758
2050.38	-36104.4	-14562.4	2.51975	0.130012	1.21243e-73	-0.0477283
2050.4	-36104.4	-14562.3	2.5201	0.129957	-3.18994e-74	-0.0490043
2050.42	-36104.4	-14562.3	2.5199	0.130087	4.07666e-75	-0.0480335
2050.43	-36104.5	-14562.3	2.52312	0.126884	-1.09146e-75	-0.0459181
2050.45	-36104.5	-14562.3	2.52645	0.123553	2.86118e-76	-0.0426646
2050.47	-36104.6	-14562.3	2.53	0.12	3.25831e-86	-0.040305
2050.48	-36104.6	-14562.3	2.53	0.12	0	-0.0392157
2050.5	-36104.6	-14562.2	2.53011	0.119993	4.63858e-78	-0.0392216
2050.52	-36104.7	-14562.2	2.53354	0.120002	-1.2427e-78	-0.0392141
2050.53	-36104.7	-14562.2	2.53688	0.12	3.32223e-79	-0.0392159
2050.55	-36104.8	-14562.2	2.54009	0.12	-8.61869e-80	-0.0392163
2050.57	-36104.8	-14562.2	2.5399	0.120004	4.27706e-80	-0.0392097
2050.59	-36104.8	-14562.2	2.54024	0.119983	-1.14293e-80	-0.0392387
2050.6	-36104.9	-14562.2	2.54377	0.120063	2.94573e-81	-0.0391278
2050.62	-36104.9	-14562.1	2.54735	0.11962	-1.09669e-81	-0.037928
2050.64	-36105	-14562.1	2.55024	0.116054	2.92919e-82	-0.0367835
2050.65	-36105	-14562.1	2.54985	0.112634	-7.49385e-83	-0.0360193
2050.67	-36105.1	-14562.1	2.55056	0.10972	2.48076e-83	-0.0373322
2050.69	-36105.1	-14562.1	2.55413	0.110075	-6.62242e-84	-0.0384135
2050.7	-36105.1	-14562.1	2.55761	0.109981	1.67994e-84	-0.0392956
2050.72	-36105.2	-14562	2.56029	0.110006	-5.21554e-85	-0.0391908
2050.74	-36105.2	-14562	2.55996	0.109998	1.39147e-85	-0.0392225
2050.76	-36105.2	-14562	2.55985	0.110001	-3.49539e-86	-0.0392132
2050.77	-36105.3	-14562	2.5609	0.109996	1.04219e-86	-0.0392201
2050.79	-36105.3	-14562	2.56452	0.110014	-2.77866e-87	-0.0392009
2050.81	-36105.4	-14562	2.56807	0.109948	6.90041e-88	-0.0392693
2050.82	-36105.4	-14562	2.57039	0.110228	-2.00118e-88	-0.0389068
2050.84	-36105.5	-14561.9	2.56966	0.10891	5.33154e-89	-0.0374074
2050.86	-36105.5	-14561.9	2.57124	0.105201	-1.30609e-89	-0.0345291
2050.87	-36105.5	-14561.9	2.57492	0.101509	3.71235e-90	-0.031462
2050.89	-36105.6	-14561.9	2.57848	0.0997298	-9.88215e-91	-0.0298512
2050.91	-36105.6	-14561.9	2.58023	0.100065	2.38126e-91	-0.0293399
2050.93	-36105.7	-14561.9	2.58001	0.0999818	-6.66647e-92	-0.0294523
2050.94	-36105.7	-14561.9	2.57971	0.100005	1.77289e-92	-0.0293245
2050.96	-36105.7	-14561.8	2.58167	0.099999	-4.18567e-93	-0.0298964
2050.98	-36105.8	-14561.8	2.5853	0.0999999	1.15811e-93	-0.0316235
2050.99	-36105.8	-14561.8	2.5889	0.100001	-3.07649e-94	-0.0346012
2051.01	-36105.9	-14561.8	2.59018	0.0999949	7.07669e-95	-0.0374578
2051.03	-36105.9	-14561.8	2.59003	0.100021	-1.93994e-95	-0.0389569
2051.04	-36105.9	-14561.8	2.5897	0.0999226	5.14676e-96	-0.039351
2051.06	-36106	-14561.7	2.59215	0.10026	-1.14369e-96	-0.0385642
2051.08	-36106	-14561.7	2.59567	0.0977936	3.11218e-97	-0.036733
2051.1	-36106.1	-14561.7	2.59928	0.0943629	-8.2442e-98	-0.0336249
2051.11	-36106.1	-14561.7	2.60014	0.0906024	1.74545e-98	-0.0309337
2051.13	-36106.2	-14561.7	2.59995	0.0898511	-4.72185e-99	-0.0295499
2051.15	-36106.2	-14561.7	2.60008	0.0900394	1.24855e-99	-0.029379
2051.16	-36106.2	-14561.6	2.59979	0.0899923	-2.45558e-100	-0.0294182
2051.18	-36106.3	-14561.6	2.60267	0.0900021	6.61248e-101	-0.02941
2051.2	-36106.3	-14561.6	2.60603	0.0899995	-1.74459e-101	-0.0294122
2051.21	-36106.4	-14561.6	2.60974	0.0900001	3.01561e-102	-0.0294117
2051.23	-36106.4	-14561.6	2.61007	0.09	-8.09261e-103	-0.0294117
2051.25	-36106.4	-14561.6	2.60997	0.0899998	2.12918e-103	-0.029412
2051.27	-36106.5	-14561.6	2.61003	0.0900004	-2.72104e-104	-0.0294113
2051.28	-36106.5	-14561.5	2.60991	0.0899983	7.28521e-105	-0.0294135
2051.3	-36106.6	-14561.5	2.61311	0.0900063	-1.90996e-105	-0.0294053
2051.32	-36106.6	-14561.5	2.61667	0.09	-2.17879e-115	-0.0294118
2051.33	-36106.7	-14561.5	2.62	0.09	0	-0.0283224
2051.35	-36106.7	-14561.5	2.62	0.0866667	-1.5205e-116	-0.0261438
2051.37	-36106.7	-14561.5	2.61998	0.0831084	8.29422e-108	-0.0226911
2051.38	-36106.8	-14561.4	2.62011	0.079912	-2.21737e-108	-0.0206332
2051.4	-36106.8	-14561.4	2.62355	0.0800228	5.75242e-109	-0.0207758
2051.42	-36106.9	-14561.4	2.62712	0.0799887	-2.85466e-109	-0.0232533
2051.44	-36106.9	-14561.4	2.63016	0.080003	7.6283e-110	-0.0264715
2051.45	-36106.9	-14561.4	2.62996	0.0799992	-1.96608e-110	-0.0285114
2051.47	-36107	-14561.4	2.63001	0.0800003	7.3197e-111	-0.0294753
2051.49	-36107	-14561.3	2.63002	0.0799999	-1.95505e-111	-0.0293948
2051.5	-36107.1	-14561.3	2.6299	0.08	5.00166e-112	-0.0294161
2051.52	-36107.1	-14561.3	2.63054	0.08	-1.65574e-112	-0.0294103
2051.54	-36107.1	-14561.3	2.63414	0.0799998	4.42004e-113	-0.0294123
2051.55	-36107.2	-14561.3	2.63761	0.0800007	-1.12125e-113	-0.029411
2051.57	-36107.2	-14561.3	2.64031	0.0799967	3.48104e-114	-0.0294148
2051.59	-36107.3	-14561.3	2.63992	0.0800126	-9.28725e-115	-0.0294003
2051.61	-36107.3	-14561.2	2.64001	0.0799537	2.33317e-115	-0.0294537
2051.62	-36107.4	-14561.2	2.64004	0.0802084	-6.96601e-116	-0.0291752
2051.64	-36107.4	-14561.2	2.63984	0.0790679	1.89252e-116	-0.0276648
2051.66	-36107.4	-14561.2	2.64072	0.0755813	-6.11872e-117	-0.0251637
2051.67	-36107.5	-14561.2	2.64386	0.0727513	1.08699e-117	-0.0224541
2051.69	-36107.5	-14561.2	2.64688	0.0699221	-1.11344e-118	-0.0206083
2051.71	-36107.6	-14561.1	2.65009	0.0700202	2.88855e-119	-0.019582
2051.72	-36107.6	-14561.1	2.64996	0.06999	-1.43345e-119	-0.019636
2051.74	-36107.7	-14561.1	2.65001	0.0700027	3.83051e-120	-0.0195425
2051.76	-36107.7	-14561.1	2.65001	0.0699993	-9.87257e-121	-0.0198488
2051.78	-36107.7	-14561.1	2.64991	0.0700003	3.67555e-121	-0.0254439
2051.79	-36107.8	-14561.1	2.65038	0.0699999	-9.81716e-122	-0.0391165
2051.81	-36107.8	-14561	2.65398	0.07	2.51156e-122	-0.0623535
2051.83	-36107.9	-14561	2.65758	0.07	-8.31423e-123	-0.090781
2051.84	-36107.9	-14561	2.66025	0.07	2.2195e-123	-0.120132
2051.86	-36108	-14561	2.65994	0.07	-5.63029e-124	-0.154149
2051.88	-36108	-14561	2.66001	0.0699998	1.74798e-124	-0.198352
2051.89	-36108	-14561	2.66004	0.0700009	-4.66351e-125	-0.245582
2051.91	-36108.1	-14561	2.65983	0.0699968	1.17148e-125	-0.297133
2051.93	-36108.1	-14560.9	2.6609	0.0700146	-3.49289e-126	-0.342719
2051.95	-36108.2	-14560.9	2.66452	0.0699451	9.31266e-127	-0.376678
2051.96	-36108.2	-14560.9	2.66809	0.0702004	-2.31266e-127	-0.401022
2051.98	-36108.2	-14560.9	2.67032	0.068896	6.70694e-128	-0.417405
2052	-36108.3	-14560.9	2.66992	0.065297	-1.78686e-128	-0.42794
2052.01	-36108.3	-14560.9	2.67002	0.0616737	4.37734e-129	-0.443821
2052.03	-36108.4	-14560.8	2.67	0.0596929	-1.24419e-129	-0.476456
2052.05	-36108.4	-14560.8	2.66998	0.0600818	3.31199e-130	-0.526189
2052.06	-36108.5	-14560.8	2.67006	0.0599803	-7.98075e-131	-0.588202
2052.08	-36108.5	-14560.8	2.66973	0.0600055	2.23426e-131	-0.650754
2052.1	-36108.5	-14560.8	2.67151	0.0599985	-5.94181e-132	-0.707281
2052.12	-36108.6	-14560.8	2.6752	0.0600003	1.40282e-132	-0.769971
2052.13	-36108.6	-14560.7	2.67891	0.0599999	-3.8814e-133	-0.834396
2052.15	-36108.7	-14560.7	2.68023	0.06	1.03108e-133	-0.895206
2052.17	-36108.7	-14560.7	2.67995	0.06	-2.37175e-134	-0.951277
2052.18	-36108.8	-14560.7	2.68001	0.06	6.5017e-135	-0.995581
2052.2	-36108.8	-14560.7	2.68	0.06	-1.72493e-135	-1.03192
2052.22	-36108.8	-14560.7	2.67998	0.06	3.83308e-136	-1.07556
2052.23	-36108.9	-14560.7	2.68008	0.06	-1.04304e-136	-1.12764
2052.25	-36108.9	-14560.6	2.67969	0.06	2.76304e-137	-1.18375
2052.27	-36109	-14560.6	2.68239	0.06	-5.84985e-138	-1.23879
2052.29	-36109	-14560.6	2.68586	0.06	1.58252e-138	-1.28397
2052.3	-36109.1	-14560.6	2.68946	0.0600001	-4.18449e-139	-1.32047
2052.32	-36109.1	-14560.6	2.6901	0.0599997	8.22986e-140	-1.35818
2052.34	-36109.1	-14560.6	2.68997	0.0600012	-2.21617e-140	-1.3954
2052.35	-36109.2	-14560.5	2.69001	0.0599954	5.84696e-141	-1.43337
2052.37	-36109.2	-14560.5	2.69	0.0600123	-1.01068e-141	-1.46992
2052.39	-36109.3	-14560.5	2.68999	0.0599523	2.71223e-142	-1.50013
2052.4	-36109.3	-14560.5	2.69004	0.0601785	-7.13593e-143	-1.52538
2052.42	-36109.4	-14560.5	2.68991	0.0568938	9.11955e-144	-1.54992
2052.44	-36109.4	-14560.5	2.69312	0.0535437	-2.44163e-144	-1.56774
2052.46	-36109.4	-14560.4	2.69645	0.0501079	6.40122e-145	-1.5811
2052.47	-36109.5	-14560.4	2.7	0.05	0	-1.58824
2052.49	-36109.5	-14560.4	2.7	0.05	0	-1.5915
2052.51	-36109.6	-14560.4	2.7	0.05	5.09595e-156	-1.59041
2052.52	-36109.6	-14560.4	2.7	0.0499995	-2.7798e-147	-1.58804
2052.54	-36109.7	-14560.4	2.7	0.0500001	7.43151e-148	-1.58356
2052.56	-36109.7	-14560.3	2.7	0.05	-1.92792e-148	-1.57814
2052.57	-36109.7	-14560.3	2.7	0.05	9.56737e-149	-1.57506
2052.59	-36109.8	-14560.3	2.70002	0.05	-2.55662e-149	-1.57808
2052.61	-36109.8	-14560.3	2.69994	0.05	6.5893e-150	-1.5873
2052.63	-36109.9	-14560.3	2.70038	0.05	-2.45319e-150	-1.5975
2052.64	-36109.9	-14560.3	2.70395	0.05	6.55232e-151	-1.60437
2052.66	-36110	-14560.2	2.70737	0.0500001	-1.6763e-151	-1.60695
2052.68	-36110	-14560.2	2.71028	0.0499994	5.5492e-152	-1.6064
2052.69	-36110	-14560.2	2.70993	0.0500022	-1.48134e-152	-1.60385
2052.71	-36110.1	-14560.2	2.71002	0.049992	3.7568e-153	-1.60052
2052.73	-36110.1	-14560.2	2.70999	0.0500379	-1.1617e-153	-1.59684
2052.74	-36110.2	-14560.2	2.71	0.0498591	2.91819e-154	-1.59229
2052.76	-36110.2	-14560.1	2.71	0.0506346	-8.7009e-155	-1.58496
2052.78	-36110.3	-14560.1	2.71	0.0470216	2.31982e-155	-1.57263
2052.8	-36110.3	-14560.1	2.71	0.0289162	-5.76108e-156	-1.55485
2052.81	-36110.4	-14560.1	2.71	0.000912109	1.6714e-156	-1.53527
2052.83	-36110.4	-14560.1	2.71002	-0.0275699	-4.47667e-157	-1.51951
2052.85	-36110.4	-14560.1	2.70994	-0.0563018	1.19267e-157	-1.50295
2052.86	-36110.5	-14560.1	2.71022	-0.0913628	-2.92173e-158	-1.47735
2052.88	-36110.5	-14560	2.7087	-0.13779	8.30458e-159	-1.43871
2052.9	-36110.6	-14560	2.70506	-0.189886	-2.21065e-159	-1.39452
2052.91	-36110.6	-14560	2.70162	-0.243993	5.3269e-160	-1.35095
2052.93	-36110.6	-14560	2.69848	-0.291882	-1.4913e-160	-1.31989
2052.95	-36110.7	-14560	2.69341	-0.321399	3.96597e-161	-1.30317
2052.97	-36110.7	-14560	2.68628	-0.345349	-9.36341e-162	-1.29393
2052.98	-36110.8	-14559.9	2.67902	-0.362204	2.59071e-162	-1.28707
2053	-36110.8	-14559.9	2.67484	-0.371648	-6.88215e-163	-1.27906
2053.02	-36110.9	-14559.9	2.66934	-0.38938	1.58306e-163	-1.261
2053.03	-36110.9	-14559.9	2.66252	-0.425253	-4.33968e-164	-1.22502
2053.05	-36111	-14559.9	2.65382	-0.485006	1.15134e-164	-1.17228
2053.07	-36111	-14559.9	2.64306	-0.554635	-2.55846e-165	-1.10687
2053.08	-36111	-14559.8	2.63292	-0.61358	6.96198e-166	-1.04277
2053.1	-36111.1	-14559.8	2.62293	-0.671942	-1.84424e-166	-0.982083
2053.12	-36111.1	-14559.8	2.61274	-0.73428	3.90459e-167	-0.913268
2053.14	-36111.1	-14559.8	2.59981	-0.804071	-1.05628e-167	-0.844488
2053.15	-36111.2	-14559.8	2.5868	-0.866222	2.79302e-168	-0.779482
2053.17	-36111.2	-14559.8	2.56987	-0.92445	-5.49317e-169	-0.719631
2053.19	-36111.3	-14559.8	2.55285	-0.964488	1.47922e-169	-0.671944
2053.2	-36111.3	-14559.7	2.53639	-0.996801	-3.90266e-170	-0.629248
2053.22	-36111.4	-14559.7	2.51868	-1.04039	6.74596e-171	-0.576529
2053.24	-36111.4	-14559.7	2.50207	-1.09941	-1.81033e-171	-0.517034
2053.25	-36111.4	-14559.7	2.4825	-1.15962	4.76301e-172	-0.454197
2053.27	-36111.5	-14559.7	2.46122	-1.2171	-6.08701e-173	-0.390307
2053.29	-36111.5	-14559.7	2.44116	-1.25786	1.62971e-173	-0.332298
2053.31	-36111.6	-14559.6	2.4212	-1.29457	-4.27261e-174	-0.273826
2053.32	-36111.6	-14559.6	2.4	-1.33	0	-0.20915
2053.34	-36111.6	-14559.6	2.37667	-1.37	1.30353e-184	-0.149237
2053.36	-36111.7	-14559.6	2.35333	-1.41	0	-0.0936819
2053.37	-36111.7	-14559.6	2.32516	-1.44857	1.85543e-176	-0.0417834
2053.39	-36111.7	-14559.6	2.30188	-1.47479	-4.96029e-177	0.0049
2053.41	-36111.8	-14559.6	2.27514	-1.50167	1.28682e-177	0.054374
2053.42	-36111.8	-14559.5	2.25032	-1.52985	-6.38591e-178	0.109678
2053.44	-36111.8	-14559.5	2.22353	-1.55197	1.70646e-178	0.156505
2053.46	-36111.9	-14559.5	2.19674	-1.5648	-4.39815e-179	0.194476
2053.48	-36111.9	-14559.5	2.16835	-1.57399	1.63743e-179	0.220698
2053.49	-36112	-14559.5	2.14254	-1.57326	-4.37346e-180	0.237579
2053.51	-36112	-14559.5	2.11864	-1.57294	1.11888e-180	0.248024
2053.53	-36112	-14559.5	2.09013	-1.56921	-3.70392e-181	0.258121
2053.54	-36112.1	-14559.5	2.06388	-1.56549	9.88768e-182	0.267032
2053.56	-36112.1	-14559.4	2.0367	-1.55794	-2.50825e-182	0.280453
2053.58	-36112.1	-14559.4	2.00869	-1.5532	7.78712e-183	0.300822
2053.59	-36112.2	-14559.4	1.98208	-1.55899	-2.07756e-183	0.327689
2053.61	-36112.2	-14559.4	1.95599	-1.57093	5.21883e-184	0.359208
2053.63	-36112.2	-14559.4	1.93076	-1.58324	-1.55605e-184	0.38831
2053.65	-36112.2	-14559.4	1.90399	-1.58808	4.14871e-185	0.40784
2053.66	-36112.3	-14559.4	1.87673	-1.59044	-1.03027e-185	0.419453
2053.68	-36112.3	-14559.4	1.84877	-1.58884	2.98788e-186	0.426219
2053.7	-36112.3	-14559.4	1.82263	-1.58527	-7.96032e-187	0.430962
2053.71	-36112.4	-14559.3	1.79473	-1.58183	1.95007e-187	0.435652
2053.73	-36112.4	-14559.3	1.76877	-1.57866	-5.54276e-188	0.438758
2053.75	-36112.4	-14559.3	1.74469	-1.5738	1.47542e-188	0.439203
2053.76	-36112.5	-14559.3	1.71653	-1.56678	-3.55358e-189	0.438152
2053.78	-36112.5	-14559.3	1.68925	-1.55903	9.8794e-190	0.440008
2053.8	-36112.5	-14559.3	1.66168	-1.55752	-2.33255e-190	0.452673
2053.82	-36112.5	-14559.3	1.63417	-1.56501	6.45751e-191	0.479593
2053.83	-36112.6	-14559.3	1.60764	-1.57957	-1.72922e-191	0.518328
2053.85	-36112.6	-14559.3	1.58115	-1.59531	4.59362e-192	0.561788
2053.87	-36112.6	-14559.3	1.55332	-1.60472	-1.05664e-192	0.60862
2053.88	-36112.6	-14559.2	1.5259	-1.60911	2.8966e-193	0.654324
2053.9	-36112.7	-14559.2	1.49963	-1.61162	-7.68481e-194	0.699581
2053.92	-36112.7	-14559.2	1.47162	-1.6194	1.70769e-194	0.749974
2053.93	-36112.7	-14559.2	1.44438	-1.63486	-4.6469e-195	0.797642
2053.95	-36112.7	-14559.2	1.41794	-1.65189	1.23097e-195	0.844061
2053.97	-36112.7	-14559.2	1.39027	-1.66721	-2.60619e-196	0.870888
2053.99	-36112.8	-14559.2	1.36006	-1.67565	7.05035e-197	1.02015
2054	-36112.8	-14559.2	1.33332	-1.67918	-1.86425e-197	1.28766
2054.02	-36112.8	-14559.2	1.30209	-1.68292	3.66652e-198	1.67502
2054.04	-36112.8	-14559.2	1.27476	-1.68338	-9.87332e-199	1.81887
2054.05	-36112.9	-14559.2	1.24528	-1.68353	2.6049e-199	1.73492
2054.07	-36112.9	-14559.2	1.21675	-1.68049	-4.50271e-200	1.51095
2054.09	-36112.9	-14559.2	1.18667	-1.67697	1.20833e-200	1.38595
2054.1	-36112.9	-14559.1	1.16005	-1.67398	-3.17916e-201	1.37367
2054.12	-36112.9	-14559.1	1.12847	-1.66699	4.06288e-202	1.44314
2054.14	-36112.9	-14559.1	1.10149	-1.6636	-1.08778e-202	1.547
2054.16	-36113	-14559.1	1.07498	-1.65699	2.85183e-203	1.65039
2054.17	-36113	-14559.1	1.04667	-1.65333	3.25323e-213	1.72222
2054.19	-36113	-14559.1	1.02	-1.64667	-8.70065e-214	1.7451
2054.21	-36113	-14559.1	0.99	-1.64	0	1.72658
2054.22	-36113	-14559.1	0.961734	-1.63293	-1.23844e-205	1.67871
2054.24	-36113	-14559.1	0.935123	-1.62626	3.31084e-206	1.62313
2054.26	-36113.1	-14559.1	0.908361	-1.61967	-8.58914e-207	1.57122
2054.27	-36113.1	-14559.1	0.880085	-1.6119	4.26239e-207	1.52979
2054.29	-36113.1	-14559.1	0.853591	-1.59431	-1.13901e-207	1.50399
2054.31	-36113.1	-14559.1	0.826724	-1.56979	2.93562e-208	1.48638
2054.33	-36113.1	-14559.1	0.798385	-1.53837	-1.09293e-208	1.47714
2054.34	-36113.1	-14559.1	0.772425	-1.51674	2.91915e-209	1.47504
2054.36	-36113.1	-14559	0.749063	-1.50078	-7.46815e-210	1.47595
2054.38	-36113.1	-14559.1	0.724286	-1.48647	2.47225e-210	1.47068
2054.39	-36113.2	-14559	0.701476	-1.46863	-6.59971e-211	1.45492
2054.41	-36113.2	-14559	0.676804	-1.44299	1.67418e-211	1.42696
2054.43	-36113.2	-14559	0.649316	-1.41054	-5.19765e-212	1.39164
2054.44	-36113.2	-14559	0.626475	-1.38268	1.3867e-212	1.35901
2054.46	-36113.2	-14559	0.603661	-1.35997	-3.48341e-213	1.33125
2054.48	-36113.2	-14559	0.581994	-1.34135	1.03863e-213	1.31072
2054.5	-36113.2	-14559	0.558404	-1.32855	-2.76963e-214	1.29797
2054.51	-36113.2	-14559	0.534908	-1.31633	6.89477e-215	1.28853
2054.53	-36113.2	-14559	0.509009	-1.30403	-2.07267e-215	1.27714
2054.55	-36113.2	-14559	0.492728	-1.29461	8.66685e-216	1.26901
2054.56	-36113.2	-14559	0.480282	-1.28354	8.98837e-217	1.2579
2054.58	-36113.3	-14559	0.445053	-1.24751	2.97915e-217	1.22663
2054.6	-36113.3	-14559	0.425688	-1.22533	-8.88266e-218	1.20327
2054.61	-36113.3	-14559	0.402607	-1.20252	2.36828e-218	1.18073
2054.63	-36113.3	-14559	0.382387	-1.18327	-5.88127e-219	1.16148
2054.65	-36113.3	-14559	0.362963	-1.16835	1.70562e-219	1.14741
2054.67	-36113.3	-14559	0.345274	-1.16044	-4.54412e-220	1.13834
2054.68	-36113.3	-14559	0.326003	-1.15407	1.11319e-220	1.13069
2054.7	-36113.3	-14559	0.307171	-1.14523	-3.16407e-221	1.12275
2054.72	-36113.3	-14559	0.288862	-1.13666	8.42263e-222	1.11502
2054.73	-36113.3	-14559	0.270339	-1.12976	-2.02956e-222	1.10825
2054.75	-36113.3	-14559	0.249143	-1.12489	5.68189e-223	1.1027
2054.77	-36113.3	-14559	0.229672	-1.11999	-1.51105e-223	1.09768
2054.78	-36113.3	-14559	0.208475	-1.11351	3.56748e-224	1.08984
2054.8	-36113.3	-14559	0.189821	-1.10126	-9.8707e-225	1.07673
2054.82	-36113.3	-14559	0.173738	-1.08061	2.62214e-225	1.05731
2054.84	-36113.3	-14559	0.156199	-1.05174	-6.03242e-226	1.02956
2054.85	-36113.3	-14559	0.13918	-1.01865	1.65707e-226	0.997849
2054.87	-36113.3	-14559	0.12242	-0.98327	-4.52318e-227	0.961978
2054.89	-36113.3	-14559	0.106904	-0.945237	1.62252e-227	0.925584
2054.9	-36113.3	-14559	0.091912	-0.905077	-4.52732e-228	0.888109
2054.92	-36113.3	-14559	0.0753527	-0.864368	1.14804e-228	0.84868
2054.94	-36113.3	-14559	0.0597533	-0.825188	-2.76639e-229	0.812638
2054.95	-36113.3	-14559	0.0462347	-0.797494	7.74461e-230	0.778362
2054.97	-36113.3	-14559	0.0330509	-0.762058	-2.05935e-230	0.769872
