# Supplementary material for: Extraction of driving behavior primitives considering driver expectation and vehicle dynamics
Source: PLoS One. 2025 Dec 31;20(12):e0340123. doi: 10.1371/journal.pone.0340123 (PMC12755792; doi:10.1371/journal.pone.0340123)
Supplement: S1 File — (ZIP) [file pone.0340123.s001.zip › DataSetForPimitiveExaction-1/straight driving/d1c21_s_3.xlsx]

## Sheet: Sheet1
1798.09	-36151	-14572.4	6.96811	1.26359	-0.116144	-0.278643
1798.11	-36151	-14572.5	6.98873	1.23992	-0.104453	-0.256545
1798.13	-36151	-14572.7	7.00958	1.21529	-0.0901868	-0.23604
1798.15	-36151.1	-14572.8	7.02926	1.19361	-0.0772572	-0.218225
1798.16	-36151.1	-14572.9	7.05	1.17455	-0.0630646	-0.201743
1798.18	-36151.2	-14573	7.07074	1.15935	-0.0510947	-0.188168
1798.2	-36151.2	-14573.1	7.09045	1.14615	-0.0412271	-0.178271
1798.21	-36151.2	-14573.2	7.11119	1.13411	-0.0326701	-0.169371
1798.23	-36151.3	-14573.3	7.13219	1.1242	-0.026103	-0.160856
1798.25	-36151.3	-14573.5	7.14987	1.11385	-0.0194251	-0.15409
1798.26	-36151.4	-14573.6	7.16711	1.1057	-0.0125775	-0.147416
1798.28	-36151.4	-14573.7	7.18399	1.09875	-0.00531606	-0.13969
1798.3	-36151.4	-14573.8	7.20251	1.09433	-0.00119644	-0.127719
1798.32	-36151.5	-14573.9	7.22409	1.09109	0.00396532	-0.109686
1798.33	-36151.5	-14574	7.24201	1.0876	0.0154827	-0.0875915
1798.35	-36151.6	-14574.1	7.25836	1.08441	0.0319104	-0.0631259
1798.37	-36151.6	-14574.3	7.27555	1.08061	0.0452728	-0.037298
1798.38	-36151.6	-14574.4	7.29558	1.07978	0.0451331	-0.0153654
1798.4	-36151.7	-14574.5	7.31243	1.08032	0.0357337	0.00265667
1798.42	-36151.7	-14574.6	7.3331	1.07735	0.0273798	0.0182079
1798.43	-36151.8	-14574.7	7.35031	1.07396	0.0264915	0.030922
1798.45	-36151.8	-14574.8	7.36987	1.07032	0.0266939	0.0390443
1798.47	-36151.9	-14575	7.38783	1.07009	0.0267131	0.046188
1798.49	-36151.9	-14575.1	7.40776	1.06712	0.0264566	0.0497865
1798.5	-36151.9	-14575.2	7.42472	1.06377	0.0297502	0.0522585
1798.52	-36152	-14575.3	7.44229	1.0601	0.0299547	0.0502693
1798.54	-36152	-14575.5	7.45908	1.06006	0.0330844	0.0480885
1798.55	-36152.1	-14575.6	7.47552	1.0569	0.0365319	0.0448191
1798.57	-36152.1	-14575.7	7.49667	1.05333	0.0366667	0.0424837
1798.59	-36152.2	-14575.8	7.51333	1.05	0.03	0.037037
1798.6	-36152.2	-14575.9	7.53333	1.05	0.02	0.0305011
1798.62	-36152.2	-14576	7.55076	1.0465	0.0130255	0.022557
1798.64	-36152.3	-14576.1	7.56167	1.04488	0.00873943	0.0196816
1798.66	-36152.3	-14576.3	7.58377	1.04044	0.00391898	0.0129024
1798.67	-36152.4	-14576.4	7.60161	1.04005	0.000227226	0.00810589
1798.69	-36152.4	-14576.5	7.61883	1.03691	-0.000102306	0.00252563
1798.71	-36152.5	-14576.7	7.63891	1.03354	0.00308967	-0.00291424
1798.72	-36152.5	-14576.8	7.65568	1.03012	0.00656786	-0.0103705
1798.74	-36152.6	-14576.9	7.67333	1.03	0.00666667	-0.0196078
1798.76	-36152.6	-14577	7.69	1.03	0.00666667	-0.0272331
1798.77	-36152.6	-14577.1	7.70667	1.02667	0.00666667	-0.0326797
1798.79	-36152.7	-14577.2	7.72435	1.0231	0.0065693	-0.0361995
1798.81	-36152.7	-14577.4	7.74096	1.01994	0.00308419	-0.0417473
1798.83	-36152.8	-14577.5	7.75769	1.0199	-8.18547e-05	-0.0483924
1798.84	-36152.8	-14577.6	7.77536	1.01622	6.17749e-05	-0.0563461
1798.86	-36152.9	-14577.8	7.79192	1.0129	-9.63196e-05	-0.061596
1798.88	-36152.9	-14577.9	7.80874	1.00983	0.00032911	-0.067128
1798.89	-36153	-14578	7.82628	1.01015	0.00358778	-0.0728953
1798.91	-36153	-14578.1	7.84323	1.00961	0.00338834	-0.0782353
1798.93	-36153	-14578.2	7.86384	1.00603	0.00283987	-0.0822096
1798.94	-36153.1	-14578.4	7.88441	1.00238	-0.00034825	-0.0844125
1798.96	-36153.2	-14578.5	7.89995	0.999903	9.3018e-05	-0.0863846
1798.98	-36153.2	-14578.6	7.91313	0.999458	-2.37893e-05	-0.0874401
1799	-36153.2	-14578.8	7.92807	0.99563	8.30008e-06	-0.0883239
1799.01	-36153.3	-14578.9	7.94488	0.992166	-5.64823e-06	-0.0882703
1799.03	-36153.3	-14579	7.96183	0.989908	1.40693e-05	-0.0879774
1799.05	-36153.4	-14579.1	7.97935	0.989169	-6.12516e-05	-0.0867686
1799.06	-36153.4	-14579.3	7.99577	0.985476	0.00023036	-0.0855255
1799.08	-36153.5	-14579.4	8.0129	0.981864	-0.00101598	-0.0852604
1799.1	-36153.5	-14579.5	8.03033	0.979909	-0.0046726	-0.0862332
1799.11	-36153.6	-14579.7	8.04674	0.978991	-0.00850838	-0.0858482
1799.13	-36153.6	-14579.8	8.06395	0.975196	-0.00904679	-0.083636
1799.15	-36153.7	-14579.9	8.0813	0.971448	-0.00499614	-0.0804578
1799.17	-36153.7	-14580.1	8.09775	0.969982	-0.00155547	-0.0788736
1799.18	-36153.7	-14580.2	8.11477	0.968772	0.000282404	-0.0783713
1799.2	-36153.8	-14580.3	8.12999	0.965	-6.80719e-05	-0.0783935
1799.22	-36153.8	-14580.4	8.14528	0.961229	1.91502e-05	-0.078821
1799.23	-36153.9	-14580.5	8.1621	0.960015	-5.44107e-06	-0.0808073
1799.25	-36153.9	-14580.7	8.1794	0.958524	2.51468e-06	-0.0864256
1799.27	-36154	-14580.8	8.19645	0.954124	-5.71341e-06	-0.0981977
1799.28	-36154	-14580.9	8.21375	0.954659	1.87434e-05	-0.119729
1799.3	-36154.1	-14581.1	8.23086	0.962326	-7.52193e-05	-0.14956
1799.32	-36154.1	-14581.2	8.24746	0.976962	0.000282059	-0.183624
1799.34	-36154.2	-14581.3	8.26402	0.995729	-0.00195606	-0.219036
1799.35	-36154.2	-14581.5	8.28145	1.01922	-0.00560659	-0.256894
1799.37	-36154.3	-14581.6	8.29863	1.0435	-0.00929196	-0.292378
1799.39	-36154.3	-14581.7	8.31459	1.06438	-0.0101651	-0.322814
1799.4	-36154.4	-14581.9	8.33518	1.08275	-0.00996508	-0.349797
1799.42	-36154.4	-14582	8.35286	1.09751	-0.0100093	-0.368817
1799.44	-36154.5	-14582.1	8.37024	1.10553	-0.00999817	-0.384378
1799.45	-36154.5	-14582.3	8.38692	1.11238	-0.0100005	-0.394954
1799.47	-36154.6	-14582.4	8.40628	1.11604	-0.00999995	-0.403874
1799.49	-36154.6	-14582.5	8.42749	1.11989	-0.00999981	-0.410044
1799.51	-36154.7	-14582.7	8.44791	1.11713	-0.0100008	-0.417052
1799.52	-36154.7	-14582.8	8.46446	1.11393	-0.00999696	-0.433654
1799.54	-36154.7	-14582.9	8.48552	1.107	-0.0100061	-0.470059
1799.56	-36154.8	-14583.1	8.50228	1.10358	-0.00997641	-0.521718
1799.57	-36154.9	-14583.2	8.52224	1.09707	-0.0100882	-0.580392
1799.59	-36154.9	-14583.3	8.5389	1.0905	-0.00689159	-0.640131
1799.61	-36155	-14583.5	8.56	1.08	-0.00333333	-0.704793
1799.62	-36155	-14583.6	8.57667	1.07	2.22364e-14	-0.770153
1799.64	-36155	-14583.8	8.59333	1.06	0	-0.839869
1799.66	-36155.1	-14583.9	8.61098	1.05294	6.33026e-06	-0.912489
1799.68	-36155.1	-14584	8.62777	1.04631	-1.69252e-06	-0.971453
1799.69	-36155.2	-14584.2	8.64777	1.03947	4.39814e-07	-1.0165
1799.71	-36155.3	-14584.3	8.66557	1.02875	-2.24012e-07	-1.04862
1799.73	-36155.3	-14584.5	8.68558	1.0188	8.14793e-08	-1.06447
1799.74	-36155.4	-14584.6	8.70295	1.00808	-1.68405e-07	-1.06979
1799.76	-36155.4	-14584.8	8.71962	0.998631	5.64887e-07	-1.06531
1799.78	-36155.4	-14584.9	8.73621	0.992198	-2.09114e-06	-1.05712
1799.79	-36155.5	-14585	8.75318	0.985515	7.75249e-06	-1.04579
1799.81	-36155.6	-14585.2	8.77021	0.977849	-3.94131e-05	-1.03272
1799.83	-36155.6	-14585.3	8.78285	0.967655	0.000149054	-1.01836
1799.85	-36155.7	-14585.4	8.79727	0.957405	-0.000603067	-1.00251
1799.86	-36155.7	-14585.6	8.81503	0.947682	-0.00435971	-0.985457
1799.88	-36155.8	-14585.7	8.83169	0.941496	-0.00780556	-0.970679
1799.9	-36155.8	-14585.9	8.84757	0.93456	-0.0102157	-0.956931
1799.91	-36155.9	-14586	8.86231	0.927659	-0.0101207	-0.944405
1799.93	-36155.9	-14586.1	8.87916	0.920801	-0.00912734	-0.933193
1799.95	-36156	-14586.3	8.89639	0.915158	-0.00539821	-0.923592
1799.96	-36156	-14586.4	8.91265	0.912013	-0.00173151	-0.915354
1799.98	-36156.1	-14586.6	8.92505	0.908617	0.000280551	-0.909204
1800	-36156.1	-14586.7	8.9404	0.905269	-6.87276e-05	-0.902246
1800.02	-36156.2	-14586.9	8.95797	0.901507	1.95348e-05	-0.89628
1800.03	-36156.2	-14587	8.97465	0.899666	-5.20009e-06	-0.893098
1800.05	-36156.3	-14587.1	8.99023	0.900313	1.25304e-06	-0.891616
1800.07	-36156.3	-14587.3	9.00384	0.898454	-3.50797e-07	-0.890111
1800.08	-36156.4	-14587.4	9.01666	0.894932	9.32912e-08	-0.887157
1800.1	-36156.4	-14587.6	9.03251	0.891217	-2.20255e-08	-0.884245
1800.12	-36156.5	-14587.7	9.04991	0.889736	6.09411e-09	-0.88265
1800.13	-36156.5	-14587.8	9.06663	0.890089	-1.61888e-09	-0.882275
1800.15	-36156.6	-14588	9.08189	0.889915	3.72383e-10	-0.882437
1800.17	-36156.6	-14588.2	9.09531	0.890282	-1.02082e-10	-0.881771
1800.19	-36156.7	-14588.3	9.10861	0.888053	2.70828e-11	-0.880026
1800.2	-36156.7	-14588.5	9.12226	0.88436	-6.01824e-12	-0.876852
1800.22	-36156.8	-14588.6	9.13836	0.880842	1.63766e-12	-0.87358
1800.24	-36156.8	-14588.7	9.15495	0.878161	-4.33818e-13	-0.869126
1800.25	-36156.9	-14588.9	9.17275	0.869764	9.18472e-14	-0.86027
1800.27	-36157	-14589	9.18708	0.854534	-2.48468e-14	-0.845257
1800.29	-36157	-14589.2	9.20006	0.832568	6.57002e-15	-0.825494
1800.3	-36157.1	-14589.3	9.21421	0.807456	-1.29225e-15	-0.802438
1800.32	-36157.1	-14589.5	9.22767	0.786575	3.48338e-16	-0.782037
1800.34	-36157.2	-14589.6	9.24101	0.769309	-9.32335e-17	-0.765223
1800.36	-36157.2	-14589.8	9.25419	0.755717	2.45962e-17	-0.750772
1800.37	-36157.3	-14589.9	9.26852	0.741545	-4.24662e-18	-0.737742
1800.39	-36157.3	-14590.1	9.27886	0.730939	1.12045e-18	-0.727635
1800.41	-36157.4	-14590.2	9.2894	0.723757	-1.43191e-19	-0.719353
1800.42	-36157.4	-14590.4	9.29934	0.716937	3.83374e-20	-0.713811
1800.44	-36157.5	-14590.5	9.3125	0.713628	-1.00509e-20	-0.708371
1800.46	-36157.6	-14590.7	9.32667	0.706667	0	-0.703704
1800.47	-36157.6	-14590.8	9.34	0.703333	1.53322e-31	-0.700436
1800.49	-36157.6	-14590.9	9.35	0.7	-4.00072e-32	-0.699346
1800.51	-36157.7	-14591.1	9.36058	0.692808	4.36472e-23	-0.697896
1800.53	-36157.8	-14591.3	9.37071	0.674786	-1.16686e-23	-0.683994
1800.54	-36157.8	-14591.4	9.38405	0.626564	3.02713e-24	-0.653231
1800.56	-36157.9	-14591.6	9.39456	0.561849	-1.50223e-24	-0.600129
1800.58	-36157.9	-14591.7	9.40427	0.492092	4.01428e-25	-0.543215
1800.59	-36158	-14591.8	9.41076	0.425003	-1.03462e-25	-0.48008
1800.61	-36158	-14592	9.418	0.349956	3.85189e-26	-0.408684
1800.63	-36158.1	-14592.2	9.42409	0.272518	-1.02882e-26	-0.334067
1800.64	-36158.1	-14592.3	9.42733	0.188006	2.63205e-27	-0.254526
1800.66	-36158.2	-14592.5	9.43029	0.105158	-8.71312e-28	-0.175594
1800.68	-36158.2	-14592.6	9.42992	0.0394985	2.32595e-28	-0.112849
1800.7	-36158.3	-14592.8	9.43002	-0.0108484	-5.89927e-29	-0.0618139
1800.71	-36158.4	-14592.9	9.43001	-0.0504878	1.82643e-29	-0.0231259
1800.73	-36158.4	-14593.1	9.42996	-0.0752172	-4.6829e-30	0.000412945
1800.75	-36158.5	-14593.2	9.43017	-0.0861427	4.76721e-31	0.0135236
1800.76	-36158.5	-14593.4	9.4291	-0.0895908	3.01336e-30	0.0166571
1800.78	-36158.6	-14593.5	9.42548	-0.0855709	-1.26403e-29	0.0133936
1800.8	-36158.6	-14593.7	9.42191	-0.0809072	4.64419e-29	0.00588657
1800.81	-36158.7	-14593.8	9.41968	-0.0751065	-2.01998e-28	-0.00220906
1800.83	-36158.7	-14594	9.42008	-0.0709398	7.60426e-28	-0.00918303
1800.85	-36158.8	-14594.1	9.41998	-0.0639478	-2.74835e-27	-0.0163093
1800.87	-36158.9	-14594.3	9.42001	-0.0552693	1.16409e-26	-0.0243269
1800.88	-36158.9	-14594.4	9.42	-0.046654	-4.37727e-26	-0.0320336
1800.9	-36159	-14594.6	9.42	-0.0397573	1.56355e-25	-0.0388105
1800.92	-36159	-14594.7	9.42	-0.0349159	-6.48871e-25	-0.0443674
1800.93	-36159.1	-14594.9	9.41999	-0.0298855	2.43757e-24	-0.0491834
1800.95	-36159.1	-14595	9.42002	-0.0244873	-8.57588e-24	-0.0537072
1800.97	-36159.2	-14595.2	9.41992	-0.0214369	3.50074e-23	-0.057619
1800.98	-36159.2	-14595.3	9.42032	-0.0180245	-1.31399e-22	-0.0605899
1801	-36159.3	-14595.5	9.41809	-0.0146531	4.53087e-22	-0.0647731
1801.02	-36159.3	-14595.6	9.41452	-0.0108778	-1.8245e-21	-0.0692635
1801.04	-36159.4	-14595.8	9.4109	-0.00980599	6.84311e-21	-0.073772
1801.05	-36159.4	-14595.9	9.40983	-0.0100431	-2.29511e-20	-0.0768364
1801.07	-36159.5	-14596.1	9.41005	-0.00998827	9.13654e-20	-0.0782293
1801.09	-36159.5	-14596.2	9.40999	-0.0100031	-3.42457e-19	-0.0784961
1801.1	-36159.6	-14596.4	9.41	-0.00999934	1.10306e-18	-0.0783578
1801.12	-36159.7	-14596.5	9.41	-0.0100002	-4.34834e-18	-0.0791738
1801.14	-36159.7	-14596.7	9.41	-0.00999995	1.62889e-17	-0.0810347
1801.15	-36159.8	-14596.8	9.41	-0.01	-4.92053e-17	-0.0843884
1801.17	-36159.8	-14597	9.41	-0.01	1.92333e-16	-0.0868597
1801.19	-36159.9	-14597.1	9.41	-0.01	-7.20097e-16	-0.0881263
1801.21	-36159.9	-14597.3	9.41	-0.01	4.39602e-15	-0.0882946
1801.22	-36160	-14597.4	9.41	-0.01	-1.68207e-14	-0.0882128
1801.24	-36160	-14597.6	9.41	-0.01	4.64892e-14	-0.0882406
1801.26	-36160.1	-14597.7	9.41	-0.01	-1.69859e-13	-0.0882339
1801.27	-36160.1	-14597.9	9.41	-0.01	6.05476e-13	-0.0882356
1801.29	-36160.2	-14598	9.41	-0.01	-2.51236e-12	-0.0882352
1801.31	-36160.3	-14598.2	9.41	-0.01	9.43791e-12	-0.0882353
1801.32	-36160.3	-14598.3	9.41	-0.01	-3.32046e-11	-0.0882353
1801.34	-36160.4	-14598.5	9.41	-0.00999999	1.35544e-10	-0.0882353
1801.36	-36160.4	-14598.6	9.41	-0.01	-5.08759e-10	-0.0882353
1801.38	-36160.5	-14598.8	9.41	-0.00999991	1.75429e-09	-0.0882352
1801.39	-36160.5	-14598.9	9.41	-0.0100004	-7.06418e-09	-0.0882357
1801.41	-36160.6	-14599.1	9.41	-0.00999866	2.64955e-08	-0.0882338
1801.43	-36160.6	-14599.2	9.41	-0.0100045	-8.88632e-08	-0.0882401
1801.44	-36160.7	-14599.4	9.41	-0.0099821	3.53754e-07	-0.088216
1801.46	-36160.8	-14599.5	9.41	-0.0100671	-1.32594e-06	-0.0883076
1801.48	-36160.8	-14599.7	9.41	-0.00978395	4.2709e-06	-0.0875427
1801.49	-36160.9	-14599.8	9.41	-0.0123423	-1.68362e-05	-0.084993
1801.51	-36160.9	-14600	9.41	-0.0176753	6.30682e-05	-0.0783905
1801.53	-36161	-14600.1	9.41	-0.0309011	-0.000190516	-0.0684011
1801.55	-36161	-14600.3	9.41	-0.0416933	0.00260641	-0.0573415
1801.56	-36161.1	-14600.4	9.41002	-0.0517157	0.00625388	-0.0483142
1801.58	-36161.1	-14600.6	9.40996	-0.0592176	0.00690428	-0.0400681
1801.6	-36161.2	-14600.8	9.41016	-0.0659883	0.00365908	-0.0342803
1801.61	-36161.2	-14600.9	9.40712	-0.0698328	0.00309656	-0.0307709
1801.63	-36161.3	-14601	9.40355	-0.0700207	0.00641975	-0.0294359
1801.65	-36161.4	-14601.2	9.40011	-0.0699945	0.00989917	-0.0294038
1801.66	-36161.4	-14601.3	9.39997	-0.0700015	0.010028	-0.0294199
1801.68	-36161.4	-14601.5	9.4	-0.07	0.01	-0.0294118
1801.7	-36161.5	-14601.6	9.4	-0.07	0.01	-0.0305011
1801.72	-36161.6	-14601.8	9.4	-0.07	0.01	-0.0326797
1801.73	-36161.6	-14601.9	9.39989	-0.0699979	0.0135522	-0.0361231
1801.75	-36161.7	-14602.1	9.39646	-0.0700079	0.0168846	-0.0382261
1801.77	-36161.7	-14602.2	9.39311	-0.0699706	0.0200851	-0.0392064
1801.78	-36161.8	-14602.4	9.38982	-0.0702352	0.0199748	-0.0379167
1801.8	-36161.8	-14602.6	9.39005	-0.0737476	0.0199425	-0.0355952
1801.82	-36161.9	-14602.7	9.38999	-0.0771275	0.0202609	-0.0323353
1801.83	-36161.9	-14602.8	9.38998	-0.0802381	0.0239702	-0.0302187
1801.85	-36162	-14603	9.39011	-0.0799364	0.0273337	-0.0293587
1801.87	-36162	-14603.1	9.38958	-0.0800163	0.0302058	-0.0294253
1801.89	-36162.1	-14603.3	9.38583	-0.0799946	0.0299318	-0.0294073
1801.9	-36162.2	-14603.5	9.38244	-0.0800014	0.0300182	-0.0294129
1801.92	-36162.2	-14603.6	9.37976	-0.0799998	0.0299952	-0.0294116
1801.94	-36162.3	-14603.7	9.38009	-0.0799992	0.0300024	-0.0294111
1801.95	-36162.3	-14603.9	9.37993	-0.0800036	0.029996	-0.0294148
1801.97	-36162.4	-14604	9.38017	-0.0799867	0.0300134	-0.0294007
1801.99	-36162.4	-14604.2	9.37909	-0.0800599	0.02994	-0.0294617
1802	-36162.5	-14604.4	9.37548	-0.079774	0.030226	-0.0291755
1802.02	-36162.5	-14604.5	9.37191	-0.0810001	0.0289999	-0.0276492
1802.04	-36162.6	-14604.6	9.36968	-0.0847418	0.0252585	-0.0247948
1802.06	-36162.7	-14604.8	9.3701	-0.088248	0.0217508	-0.021835
1802.07	-36162.7	-14604.9	9.36992	-0.0902671	0.0197373	-0.0200353
1802.09	-36162.8	-14605.1	9.37026	-0.0899068	0.0200747	-0.0198765
1802.11	-36162.8	-14605.2	9.3687	-0.0900896	0.0199801	-0.0216336
1802.12	-36162.9	-14605.4	9.365	-0.089746	0.0200049	-0.0240936
1802.14	-36162.9	-14605.5	9.3613	-0.09153	0.0199983	-0.0254044
1802.16	-36163	-14605.7	9.35974	-0.0950723	0.0200018	-0.0240498
1802.17	-36163	-14605.8	9.36008	-0.0987837	0.0199949	-0.0215601
1802.19	-36163.1	-14606	9.3599	-0.100259	0.0200206	-0.0198829
1802.21	-36163.1	-14606.1	9.36032	-0.0999311	0.0199227	-0.0195549
1802.23	-36163.2	-14606.3	9.35809	-0.100016	0.0202664	-0.0196201
1802.24	-36163.2	-14606.4	9.35452	-0.0999957	0.0180243	-0.0196041
1802.26	-36163.3	-14606.6	9.3509	-0.100001	0.0145475	-0.0196104
1802.28	-36163.4	-14606.7	9.34985	-0.0999997	0.0108155	-0.0196021
1802.29	-36163.4	-14606.9	9.34996	-0.1	0.0097293	-0.0196298
1802.31	-36163.5	-14607	9.35029	-0.1	0.0103577	-0.0195257
1802.33	-36163.5	-14607.2	9.34761	-0.1	0.00759203	-0.020332
1802.34	-36163.6	-14607.3	9.34413	-0.1	0.00415905	-0.0222384
1802.36	-36163.6	-14607.5	9.34056	-0.1	0.000479055	-0.0253943
1802.38	-36163.7	-14607.6	9.33985	-0.1	8.80629e-05	-0.0280043
1802.4	-36163.7	-14607.8	9.34024	-0.1	-0.00256181	-0.0293155
1802.41	-36163.8	-14607.9	9.33734	-0.1	-0.00632925	-0.0294356
1802.43	-36163.8	-14608.1	9.33377	-0.1	-0.0067193	-0.0294076
1802.45	-36163.9	-14608.2	9.33023	-0.1	-0.00666229	-0.0294129
1802.46	-36164	-14608.4	9.32995	-0.1	-0.00663137	-0.0294115
1802.48	-36164	-14608.5	9.32998	-0.1	-0.00674516	-0.0294118
1802.5	-36164.1	-14608.7	9.33009	-0.1	-0.00358327	-0.0294118
1802.51	-36164.1	-14608.8	9.32689	-0.1	-9.75443e-05	-0.0294118
1802.53	-36164.2	-14609	9.32333	-0.1	-5.51748e-15	-0.0294118
1802.55	-36164.2	-14609.1	9.32	-0.1	1.44711e-15	-0.0294118
1802.57	-36164.3	-14609.3	9.32	-0.1	0	-0.0294118
1802.58	-36164.3	-14609.4	9.32002	-0.1	-1.5894e-06	-0.0294118
1802.6	-36164.4	-14609.6	9.31989	-0.1	7.55466e-06	-0.0294118
1802.62	-36164.4	-14609.7	9.31645	-0.0999999	-2.86077e-05	-0.0294116
1802.63	-36164.5	-14609.9	9.31288	-0.100001	0.000229493	-0.0294129
1802.65	-36164.6	-14610	9.30985	-0.0999956	0.00376976	-0.0294073
1802.67	-36164.6	-14610.2	9.31003	-0.100025	0.00735104	-0.0294377
1802.68	-36164.7	-14610.3	9.31008	-0.099904	0.0102109	-0.0293075
1802.7	-36164.7	-14610.5	9.30963	-0.100377	0.00994368	-0.028035
1802.72	-36164.8	-14610.6	9.30602	-0.10398	0.0100144	-0.0255651
1802.74	-36164.8	-14610.7	9.30241	-0.107584	0.00999528	-0.0222118
1802.75	-36164.9	-14610.9	9.29976	-0.110247	0.0100011	-0.0203478
1802.77	-36164.9	-14611	9.30003	-0.109937	0.0100003	-0.0195437
1802.79	-36165	-14611.2	9.30015	-0.110019	0.00999693	-0.0196278
1802.8	-36165	-14611.4	9.2993	-0.109995	0.010012	-0.0196025
1802.82	-36165.1	-14611.5	9.2956	-0.110001	0.00995598	-0.0196092
1802.84	-36165.1	-14611.6	9.29197	-0.11	0.0101981	-0.0196074
1802.85	-36165.2	-14611.8	9.28966	-0.11	0.00910669	-0.0196079
1802.87	-36165.2	-14611.9	9.29027	-0.11	0.00540334	-0.0196078
1802.89	-36165.3	-14612.1	9.28888	-0.11	0.00173002	-0.0196079
1802.91	-36165.4	-14612.3	9.2853	-0.11	-0.000280147	-0.0196078
1802.92	-36165.4	-14612.4	9.28167	-0.11	6.86007e-05	-0.0196078
1802.94	-36165.5	-14612.5	9.27971	-0.11	-1.93807e-05	-0.0196078
1802.96	-36165.5	-14612.7	9.28001	-0.11	4.67022e-06	-0.0196078
1802.97	-36165.6	-14612.8	9.28026	-0.11	-1.30811e-06	-0.0196079
1802.99	-36165.6	-14613	9.27847	-0.11	3.50318e-07	-0.0196077
1803.01	-36165.7	-14613.1	9.27492	-0.11	-9.3164e-08	-0.0196082
1803.02	-36165.7	-14613.3	9.27124	-0.109999	2.19954e-08	-0.0196065
1803.04	-36165.8	-14613.4	9.26966	-0.110005	-6.0858e-09	-0.0196134
1803.06	-36165.9	-14613.6	9.27039	-0.10998	1.61667e-09	-0.0195872
1803.08	-36165.9	-14613.7	9.26807	-0.11007	-3.71875e-10	-0.0196791
1803.09	-36166	-14613.9	9.26452	-0.109719	1.01943e-10	-0.0190256
1803.11	-36166	-14614	9.2609	-0.111956	-2.70459e-11	-0.017293
1803.13	-36166.1	-14614.2	9.25985	-0.115607	6.01004e-12	-0.0140643
1803.14	-36166.1	-14614.3	9.25996	-0.119292	-1.63543e-12	-0.0113887
1803.16	-36166.2	-14614.5	9.26029	-0.120165	4.33227e-13	-0.0100005
1803.18	-36166.2	-14614.6	9.25761	-0.119965	-9.1722e-14	-0.00976817
1803.19	-36166.3	-14614.8	9.25413	-0.120009	2.4813e-14	-0.00981359
1803.21	-36166.3	-14614.9	9.25056	-0.119998	-6.56103e-15	-0.00980139
1803.23	-36166.4	-14615	9.24985	-0.12	1.29039e-15	-0.00980435
1803.25	-36166.4	-14615.2	9.25024	-0.12	-3.47479e-16	-0.00980407
1803.26	-36166.5	-14615.3	9.24734	-0.119999	9.16694e-17	-0.00980288
1803.28	-36166.5	-14615.5	9.24378	-0.120003	-1.58271e-17	-0.00980682
1803.3	-36166.6	-14615.7	9.24019	-0.119988	4.17593e-18	-0.00979266
1803.31	-36166.7	-14615.8	9.24006	-0.120023	-5.33727e-19	-0.00982668
1803.33	-36166.7	-14615.9	9.23689	-0.11991	1.43103e-19	-0.00880799
1803.35	-36166.8	-14616.1	9.23354	-0.123117	-3.82852e-20	-0.006705
1803.36	-36166.8	-14616.2	9.23011	-0.126447	1.00372e-20	-0.00344825
1803.38	-36166.9	-14616.4	9.23	-0.13	0	-0.00108932
1803.4	-36166.9	-14616.5	9.23	-0.13	-1.53113e-31	5.6026e-15
1803.42	-36167	-14616.7	9.22667	-0.13	3.99526e-32	-1.4691e-15
1803.43	-36167	-14616.8	9.22311	-0.129998	-4.35877e-23	1.72955e-06
1803.45	-36167.1	-14617	9.2199	-0.130001	1.16527e-23	-9.41952e-07
1803.47	-36167.1	-14617.1	9.22005	-0.13	-3.023e-24	2.0368e-06
1803.48	-36167.2	-14617.3	9.21975	-0.13	1.50018e-24	-1.51274e-05
1803.5	-36167.2	-14617.4	9.21625	-0.13	-4.00876e-25	5.9076e-05
1803.52	-36167.3	-14617.6	9.21288	-0.13	1.033e-25	0.00129814
1803.53	-36167.4	-14617.7	9.20974	-0.13	-3.83456e-26	0.00381935
1803.55	-36167.4	-14617.9	9.21016	-0.13	9.81008e-27	0.00704044
1803.57	-36167.5	-14618	9.20944	-0.13	-3.24752e-27	0.0090844
1803.59	-36167.5	-14618.1	9.20588	-0.13	8.66932e-28	0.00986596
1803.6	-36167.6	-14618.3	9.20236	-0.13	-2.19922e-28	0.00978818
1803.62	-36167.6	-14618.4	9.19986	-0.13	6.82967e-29	0.00980881
1803.64	-36167.7	-14618.6	9.19935	-0.13	-1.82944e-29	0.00980261
1803.65	-36167.7	-14618.8	9.19566	-0.13	4.88072e-30	0.00980427
1803.67	-36167.8	-14618.9	9.19211	-0.13	-1.22567e-30	0.00980383
1803.69	-36167.8	-14619	9.1899	-0.13	3.63769e-31	0.00980395
1803.7	-36167.9	-14619.2	9.18908	-0.13	-9.03391e-32	0.00980392
1803.72	-36167.9	-14619.3	9.18523	-0.13	2.62091e-32	0.00980392
1803.74	-36168	-14619.5	9.18178	-0.13	-7.01982e-33	0.00980392
1803.76	-36168	-14619.6	9.17965	-0.13	1.87022e-33	0.00980392
1803.77	-36168.1	-14619.8	9.1803	-0.13	-4.58154e-34	0.00980392
1803.79	-36168.1	-14619.9	9.17867	-0.13	1.30223e-34	0.00980392
1803.81	-36168.2	-14620.1	9.17511	-0.13	-3.4665e-35	0.00980392
1803.82	-36168.3	-14620.2	9.17146	-0.13	8.35301e-36	0.00980392
1803.84	-36168.3	-14620.4	9.16963	-0.13	-2.33827e-36	0.00980392
1803.86	-36168.4	-14620.5	9.17039	-0.13	6.21072e-37	0.00980392
1803.87	-36168.4	-14620.6	9.1683	-0.13	-1.43912e-37	0.00980392
1803.89	-36168.5	-14620.8	9.16475	-0.13	2.8725e-38	0.00980392
1803.91	-36168.5	-14621	9.16093	-0.13	3.07825e-38	0.00980392
1803.93	-36168.6	-14621.1	9.16005	-0.13	-1.5878e-37	0.00980392
1803.94	-36168.6	-14621.2	9.15811	-0.13	6.04402e-37	0.00980392
1803.96	-36168.7	-14621.4	9.15437	-0.13	-2.02921e-36	0.00980392
1803.98	-36168.7	-14621.5	9.15073	-0.13	8.07861e-36	0.00980392
1803.99	-36168.8	-14621.7	9.14976	-0.13	-3.02805e-35	0.00980392
1804.01	-36168.8	-14621.8	9.15027	-0.13	9.75342e-35	0.00980392
1804.03	-36168.9	-14621.9	9.14756	-0.13	-3.84486e-34	0.00980392
1804.04	-36169	-14622.1	9.14416	-0.13	1.44028e-33	0.00980392
1804.06	-36169	-14622.3	9.14052	-0.13	-5.37665e-33	0.00980392
1804.08	-36169.1	-14622.4	9.13996	-0.13	1.62377e-32	0.00980392
1804.1	-36169.1	-14622.6	9.13895	-0.13	-1.51796e-31	0.00980392
1804.11	-36169.2	-14622.7	9.13543	-0.13	1.96972e-31	0.00980392
1804.13	-36169.2	-14622.8	9.13121	-0.13	-1.21459e-30	0.00980392
1804.15	-36169.3	-14623	9.12973	-0.13	4.38397e-30	0.00980392
1804.16	-36169.3	-14623.1	9.13034	-0.13	-1.7926e-29	0.00980392
1804.18	-36169.4	-14623.3	9.12825	-0.13	6.72925e-29	0.00980392
1804.2	-36169.4	-14623.4	9.12462	-0.13	-2.32038e-28	0.00980392
1804.21	-36169.5	-14623.6	9.12081	-0.13	9.34373e-28	0.00980392
1804.23	-36169.5	-14623.7	9.12012	-0.13	-3.50454e-27	0.00980392
1804.25	-36169.6	-14623.9	9.11789	-0.13	1.17538e-26	0.00980392
1804.27	-36169.6	-14624	9.11431	-0.13	-4.67907e-26	0.00980392
1804.28	-36169.7	-14624.1	9.11074	-0.13	1.75381e-25	0.00980392
1804.3	-36169.7	-14624.3	9.1098	-0.13	-5.64908e-25	0.00980392
1804.32	-36169.8	-14624.4	9.11028	-0.13	2.2269e-24	0.00980392
1804.33	-36169.8	-14624.6	9.10758	-0.13	-8.34197e-24	0.00980392
1804.35	-36169.9	-14624.7	9.10398	-0.13	2.51993e-23	0.00980392
1804.37	-36170	-14624.9	9.10039	-0.13	-9.84991e-23	0.00980392
1804.38	-36170	-14625	9.09985	-0.13	3.68781e-22	0.00980394
1804.4	-36170.1	-14625.2	9.10017	-0.13	-9.90551e-22	0.00980387
1804.42	-36170.1	-14625.3	9.0971	-0.13	3.84329e-21	0.00980411
1804.44	-36170.2	-14625.4	9.09378	-0.13	-1.43823e-20	0.00980322
1804.45	-36170.2	-14625.6	9.0901	-0.13	2.89818e-20	0.00980533
1804.47	-36170.3	-14625.7	9.09006	-0.129998	-1.11716e-19	0.00979851
1804.49	-36170.3	-14625.9	9.0869	-0.130006	4.17879e-19	0.00982417
1804.5	-36170.4	-14626.1	9.08333	-0.13	3.8303e-28	0.0087146
1804.52	-36170.4	-14626.2	9.08	-0.13	-1.4679e-27	0.00544662
1804.54	-36170.5	-14626.3	9.08	-0.126667	5.48859e-27	-8.17296e-14
1804.55	-36170.5	-14626.5	9.07989	-0.123108	-9.62276e-17	-0.0057225
1804.57	-36170.6	-14626.6	9.07646	-0.119912	3.67043e-16	-0.00882786
1804.59	-36170.6	-14626.7	9.07311	-0.120023	-1.37092e-15	-0.00982153
1804.61	-36170.7	-14626.9	9.0698	-0.119989	1.07272e-14	-0.00979519
1804.62	-36170.7	-14627	9.07012	-0.120003	-4.07721e-14	-0.00980624
1804.64	-36170.8	-14627.2	9.06972	-0.119999	1.51932e-13	-0.0098034
1804.66	-36170.9	-14627.4	9.06603	-0.12	-8.78956e-13	-0.00980369
1804.67	-36170.9	-14627.5	9.06267	-0.12	3.3315e-12	-0.0098056
1804.69	-36171	-14627.6	9.05977	-0.12	-1.23717e-11	-0.00979749
1804.71	-36171	-14627.8	9.0602	-0.12	6.29043e-11	-0.00983669
1804.72	-36171.1	-14627.9	9.05945	-0.12	-2.37896e-10	-0.00966579
1804.74	-36171.1	-14628.1	9.05581	-0.12	8.79391e-10	-0.00828216
1804.76	-36171.2	-14628.2	9.0522	-0.12	-4.15359e-09	-0.00558997
1804.78	-36171.2	-14628.3	9.04968	-0.12	1.56798e-08	-0.00248574
1804.79	-36171.3	-14628.5	9.05024	-0.12	-5.76216e-08	-0.000640408
1804.81	-36171.3	-14628.7	9.04908	-0.12	2.59304e-07	8.54025e-05
1804.83	-36171.4	-14628.8	9.04548	-0.12	-9.77382e-07	-2.27698e-05
1804.84	-36171.4	-14628.9	9.04193	-0.12	3.56538e-06	5.65456e-06
1804.86	-36171.5	-14629.1	9.03961	-0.12	-1.55e-05	-1.63987e-06
1804.88	-36171.5	-14629.2	9.04034	-0.12	5.8348e-05	4.36895e-07
1804.89	-36171.6	-14629.4	9.03876	-0.12	-0.000210883	-1.07028e-07
1804.91	-36171.7	-14629.5	9.03507	-0.12	0.00124059	3.0421e-08
1804.93	-36171.7	-14629.6	9.03155	-0.12	0.00515816	-8.09795e-09
1804.95	-36171.7	-14629.8	9.02969	-0.12	0.00717601	1.95133e-09
1804.96	-36171.8	-14630	9.03034	-0.12	0.00492961	-5.46286e-10
1804.98	-36171.8	-14630.1	9.02847	-0.12	0.00265149	1.45281e-10
1805	-36171.9	-14630.2	9.0248	-0.12	0.00532281	-3.43032e-11
1805.01	-36172	-14630.4	9.02111	-0.12	0.00693748	9.50464e-12
1805.03	-36172	-14630.5	9.0197	-0.12	0.00668369	-2.57529e-12
1805.05	-36172.1	-14630.7	9.02032	-0.12	0.00635465	7.66975e-13
1805.06	-36172.1	-14630.8	9.01801	-0.12	0.0088941	-9.12279e-13
1805.08	-36172.2	-14630.9	9.01455	-0.12	0.0102545	2.86761e-12
1805.1	-36172.2	-14631.1	9.01081	-0.12	0.00994345	-9.48556e-12
1805.12	-36172.3	-14631.3	9.00973	-0.12	0.0100154	3.77261e-11
1805.13	-36172.3	-14631.4	9.01036	-0.12	0.00999606	-1.41397e-10
1805.15	-36172.4	-14631.5	9.0076	-0.12	0.0100004	4.5544e-10
1805.17	-36172.4	-14631.7	9.00414	-0.12	0.0100016	-1.79537e-09
1805.18	-36172.5	-14631.8	9.00056	-0.12	0.00999337	6.72546e-09
1805.2	-36172.5	-14632	8.99985	-0.12	0.0100202	-2.03162e-08
1805.22	-36172.6	-14632.1	9.00024	-0.12	0.00992096	7.9412e-08
1805.23	-36172.6	-14632.2	8.99735	-0.12	0.0102959	-2.97319e-07
1805.25	-36172.7	-14632.4	8.99377	-0.12	0.00697205	7.98602e-07
1805.27	-36172.7	-14632.5	8.99024	-0.12	0.00664062	-3.09853e-06
1805.29	-36172.8	-14632.7	8.9899	-0.12	0.00647109	1.15953e-05
1805.3	-36172.9	-14632.8	8.99009	-0.12	0.00984918	-2.33657e-05
1805.32	-36172.9	-14633	8.98688	-0.12	0.0100396	0.000998244
1805.34	-36172.9	-14633.1	8.98355	-0.12	0.0099918	0.00309027
1805.35	-36173	-14633.3	8.98	-0.12	0.01	0.00653595
1805.37	-36173.1	-14633.4	8.98	-0.12	0.01	0.0087146
1805.39	-36173.1	-14633.5	8.98	-0.12	0.01	0.00980392
1805.4	-36173.2	-14633.7	8.97645	-0.12	0.0134531	0.0097974
1805.42	-36173.2	-14633.8	8.97312	-0.12	0.0133079	0.00980582
1805.44	-36173.3	-14634	8.96991	-0.120001	0.0133152	0.00980285
1805.46	-36173.3	-14634.1	8.9701	-0.119996	0.0135422	0.00980902
1805.47	-36173.4	-14634.3	8.96976	-0.120017	0.0171663	0.00978535
1805.49	-36173.4	-14634.4	8.96623	-0.119937	0.0201401	0.00987506
1805.51	-36173.5	-14634.6	8.96265	-0.12038	0.0199484	0.0111944
1805.52	-36173.5	-14634.7	8.95976	-0.123946	0.0200119	0.0136133
1805.54	-36173.6	-14634.8	8.96015	-0.127366	0.0200042	0.0168469
1805.56	-36173.6	-14635	8.95944	-0.13028	0.0199618	0.0188875
1805.57	-36173.7	-14635.1	8.95587	-0.129925	0.0201486	0.0196699
1805.59	-36173.7	-14635.3	8.95236	-0.130019	0.0193977	0.0195927
1805.61	-36173.8	-14635.4	8.94986	-0.129994	0.0156371	0.0196095
1805.63	-36173.8	-14635.5	8.94937	-0.130002	0.0122064	0.0196187
1805.64	-36173.9	-14635.7	8.94558	-0.129999	0.00974025	0.0195633
1805.66	-36174	-14635.9	8.94198	-0.130001	0.0100774	0.0198573
1805.68	-36174	-14636	8.93966	-0.129996	0.00997935	0.0213058
1805.69	-36174.1	-14636.1	8.94027	-0.130016	0.0100051	0.0240671
1805.71	-36174.1	-14636.3	8.93888	-0.129931	0.00999851	0.0272893
1805.73	-36174.2	-14636.4	8.9353	-0.130259	0.0100004	0.0286115
1805.74	-36174.2	-14636.5	8.93169	-0.128784	0.0099999	0.0275907
1805.76	-36174.3	-14636.7	8.92962	-0.125073	0.01	0.024578
1805.78	-36174.3	-14636.8	8.93037	-0.121529	0.00999999	0.0216951
1805.8	-36174.4	-14637	8.92854	-0.119751	0.01	0.0200175
1805.81	-36174.4	-14637.1	8.92489	-0.12007	0.01	0.0195313
1805.83	-36174.5	-14637.2	8.92133	-0.119981	0.00999997	0.0196282
1805.85	-36174.5	-14637.4	8.9197	-0.120004	0.0100001	0.019603
1805.86	-36174.6	-14637.6	8.92034	-0.119999	0.0099996	0.0196092
1805.88	-36174.6	-14637.7	8.91825	-0.12	0.0100015	0.0196075
1805.9	-36174.7	-14637.8	8.9146	-0.12	0.00999487	0.0196079
1805.91	-36174.7	-14638	8.91091	-0.12	0.0100206	0.0196078
1805.93	-36174.8	-14638.1	8.90972	-0.12	0.00992255	0.0196078
1805.95	-36174.8	-14638.3	8.9103	-0.12	0.0102597	0.0196078
1805.97	-36174.9	-14638.4	8.90778	-0.12	0.00779358	0.0196078
1805.98	-36174.9	-14638.5	8.90436	-0.12	0.00436289	0.0196078
1806	-36175	-14638.7	8.90062	-0.12	0.000602395	0.0196078
1806.02	-36175	-14638.8	8.89978	-0.12	-0.000148872	0.0196078
1806.03	-36175.1	-14639	8.90032	-0.12	3.93647e-05	0.0196078
1806.05	-36175.1	-14639.1	8.89736	-0.12	-7.74195e-06	0.0196078
1806.07	-36175.2	-14639.3	8.89394	-0.12	2.08436e-06	0.0196078
1806.08	-36175.2	-14639.4	8.89039	-0.12	-5.4835e-07	0.0196078
1806.1	-36175.3	-14639.5	8.8899	-0.12	9.05365e-08	0.0196078
1806.12	-36175.4	-14639.7	8.89017	-0.12	-7.89595e-09	0.0196078
1806.14	-36175.4	-14639.8	8.88712	-0.12	-5.922e-08	0.0196078
1806.15	-36175.5	-14640	8.88355	-0.12	1.32003e-07	0.0196078
1806.17	-36175.5	-14640.1	8.88011	-0.12	-5.11908e-07	0.0196078
1806.19	-36175.6	-14640.2	8.87995	-0.12	1.91562e-06	0.0196078
1806.2	-36175.6	-14640.4	8.88	-0.12	1.75592e-15	0.0196078
1806.22	-36175.7	-14640.5	8.87667	-0.12	-6.72931e-15	0.0196078
1806.24	-36175.7	-14640.7	8.87333	-0.12	0	0.0196078
1806.25	-36175.8	-14640.8	8.86989	-0.119999	0.00355248	0.0196084
1806.27	-36175.8	-14641	8.87006	-0.120002	0.00688397	0.0196057
1806.29	-36175.9	-14641.1	8.86987	-0.119992	0.0100874	0.0196157
1806.31	-36175.9	-14641.3	8.86624	-0.12006	0.0099567	0.0195446
1806.32	-36176	-14641.4	8.8629	-0.119766	0.0100113	0.0183294
1806.34	-36176	-14641.5	8.85983	-0.116231	0.00999821	0.0159608
1806.36	-36176.1	-14641.7	8.86015	-0.112648	0.00999416	0.0125625
1806.37	-36176.1	-14641.8	8.85961	-0.10979	0.0100261	0.0106273
1806.39	-36176.2	-14641.9	8.85602	-0.110054	0.00990215	0.00974893
1806.41	-36176.2	-14642.1	8.85242	-0.109982	0.0105413	0.00982212
1806.42	-36176.3	-14642.2	8.84972	-0.110005	0.0141398	0.00979906
1806.44	-36176.3	-14642.4	8.8502	-0.109999	0.0176068	0.00980515
1806.46	-36176.4	-14642.5	8.84926	-0.11	0.0203064	0.00980354
1806.48	-36176.4	-14642.6	8.84568	-0.11	0.0199182	0.00980402
1806.49	-36176.5	-14642.8	8.84215	-0.11	0.0200205	0.0098039
1806.51	-36176.6	-14643	8.8397	-0.11	0.0199939	0.00980393
1806.53	-36176.6	-14643.1	8.84003	-0.11	0.0200017	0.00980391
1806.54	-36176.6	-14643.2	8.84018	-0.11	0.0199993	0.00980394
1806.56	-36176.7	-14643.4	8.8389	-0.11	0.0200014	0.00980384
1806.58	-36176.7	-14643.5	8.8353	-0.11	0.019995	0.00980425
1806.59	-36176.8	-14643.6	8.83167	-0.110001	0.020018	0.00980275
1806.61	-36176.9	-14643.8	8.82971	-0.109995	0.0199237	0.00980888
1806.63	-36176.9	-14643.9	8.83001	-0.110018	0.0202869	0.00978528
1806.65	-36177	-14644.1	8.83023	-0.109935	0.0185585	0.00987051
1806.66	-36177	-14644.2	8.82848	-0.11027	0.0148878	0.00936593
1806.68	-36177.1	-14644.3	8.82492	-0.108491	0.0113125	0.00775326
1806.7	-36177.1	-14644.5	8.82124	-0.104799	0.00977214	0.00468669
1806.71	-36177.2	-14644.6	8.81966	-0.10109	0.010063	0.00180826
1806.73	-36177.2	-14644.8	8.82039	-0.0997724	0.00998325	0.000308911
1806.75	-36177.3	-14644.9	8.81807	-0.100052	0.0100039	-5.35636e-05
1806.76	-36177.3	-14645.1	8.81452	-0.0999856	0.00999894	1.46835e-05
1806.78	-36177.4	-14645.2	8.8109	-0.100004	0.0100003	-3.89559e-06
1806.8	-36177.4	-14645.3	8.80985	-0.0999992	0.00999994	8.65655e-07
1806.82	-36177.5	-14645.5	8.80996	-0.1	0.01	-2.35523e-07
1806.83	-36177.5	-14645.6	8.81029	-0.0999999	0.01	6.22591e-08
1806.85	-36177.6	-14645.8	8.80761	-0.1	0.01	-1.27559e-08
1806.87	-36177.6	-14645.9	8.80414	-0.1	0.01	1.7786e-09
1806.88	-36177.7	-14646	8.80054	-0.1	0.01	5.78044e-09
1806.9	-36177.7	-14646.2	8.79992	-0.1	0.01	-2.01304e-08
1806.92	-36177.8	-14646.3	8.79996	-0.1	0.01	7.9362e-08
1806.93	-36177.8	-14646.4	8.80023	-0.1	0.01	-2.97306e-07
1806.95	-36177.9	-14646.6	8.79713	-0.1	0.01	7.986e-07
1806.97	-36177.9	-14646.7	8.79375	-0.1	0.01	-3.09854e-06
1806.99	-36178	-14646.9	8.79023	-0.1	0.00999993	1.15953e-05
1807	-36178	-14647	8.78998	-0.1	0.0100001	-2.33658e-05
1807.02	-36178.1	-14647.2	8.78998	-0.1	0.00999949	0.000998244
1807.04	-36178.1	-14647.3	8.7901	-0.1	0.0100019	0.00309027
1807.05	-36178.2	-14647.5	8.78667	-0.1	0.01	0.00653595
1807.07	-36178.2	-14647.6	8.78333	-0.1	0.01	0.0087146
1807.09	-36178.3	-14647.7	8.78	-0.1	0.01	0.00980392
1807.1	-36178.4	-14647.9	8.78002	-0.1	0.0135525	0.00979745
1807.12	-36178.4	-14648	8.78003	-0.1	0.016884	0.00980565
1807.14	-36178.4	-14648.1	8.77988	-0.1	0.0200875	0.00980347
1807.16	-36178.5	-14648.3	8.77624	-0.1	0.0199563	0.00980414
1807.17	-36178.6	-14648.4	8.77289	-0.1	0.0200128	0.00980386
1807.19	-36178.6	-14648.5	8.76985	-0.1	0.0199925	0.00980394
1807.21	-36178.7	-14648.7	8.77003	-0.1	0.020027	0.00980392
1807.22	-36178.7	-14648.8	8.77008	-0.1	0.0199017	0.00980392
1807.24	-36178.8	-14649	8.76962	-0.1	0.0203845	0.00980392
1807.26	-36178.8	-14649.1	8.76605	-0.1	0.0239516	0.00980392
1807.27	-36178.9	-14649.2	8.76267	-0.1	0.0273387	0.00980392
1807.29	-36178.9	-14649.4	8.75977	-0.1	0.0302046	0.00980392
1807.31	-36179	-14649.5	8.7602	-0.1	0.0299323	0.00980392
1807.33	-36179	-14649.7	8.75945	-0.1	0.0300181	0.00980392
1807.34	-36179.1	-14649.8	8.75582	-0.1	0.0299954	0.00980392
1807.36	-36179.1	-14650	8.75218	-0.1	0.0300014	0.00980391
1807.38	-36179.2	-14650.1	8.74973	-0.1	0.0299996	0.00980398
1807.39	-36179.2	-14650.2	8.75008	-0.1	0.0300001	0.00980371
1807.41	-36179.3	-14650.4	8.74992	-0.1	0.03	0.00980488
1807.43	-36179.3	-14650.5	8.75023	-0.1	0.03	0.00980031
1807.44	-36179.4	-14650.6	8.749	-0.1	0.0300001	0.00981711
1807.46	-36179.4	-14650.8	8.74526	-0.1	0.0299997	0.00974657
1807.48	-36179.5	-14650.9	8.74175	-0.1	0.0300012	0.0100959
1807.5	-36179.5	-14651.1	8.73976	-0.1	0.0299956	0.0116951
1807.51	-36179.6	-14651.2	8.74	-0.1	0.0300186	0.0146178
1807.53	-36179.6	-14651.3	8.74027	-0.1	0.0299299	0.0175259
1807.55	-36179.7	-14651.5	8.73856	-0.1	0.0302504	0.0191969
1807.56	-36179.7	-14651.6	8.73489	-0.1	0.0284662	0.0196848
1807.58	-36179.8	-14651.7	8.73131	-0.1	0.0249469	0.0195874
1807.6	-36179.8	-14651.9	8.72979	-0.1	0.0211477	0.0196127
1807.61	-36179.9	-14652.1	8.72998	-0.1	0.0200209	0.0196065
1807.63	-36179.9	-14652.2	8.7303	-0.1	0.0183385	0.0196083
1807.65	-36180	-14652.3	8.72809	-0.1	0.0145822	0.0196074
1807.67	-36180	-14652.5	8.72452	-0.1	0.0108923	0.0196092
1807.68	-36180.1	-14652.6	8.7209	-0.1	0.00982096	0.0196027
1807.7	-36180.1	-14652.7	8.71985	-0.1	0.00997642	0.0196249
1807.72	-36180.2	-14652.9	8.71996	-0.1	0.0102581	0.0195398
1807.73	-36180.2	-14653	8.72029	-0.1	0.00781822	0.0202461
1807.75	-36180.3	-14653.2	8.71761	-0.1	0.00418734	0.0222109
1807.77	-36180.4	-14653.3	8.71414	-0.1	0.000535468	0.0254122
1807.78	-36180.4	-14653.4	8.71054	-0.1	-0.000129788	0.0279152
1807.8	-36180.5	-14653.6	8.70992	-0.1	2.45602e-05	0.0292966
1807.82	-36180.5	-14653.7	8.70996	-0.1	-2.85323e-06	0.0294408
1807.84	-36180.5	-14653.8	8.71023	-0.1	-1.33025e-05	0.0294041
1807.85	-36180.6	-14654	8.70713	-0.1	4.03003e-05	0.0294131
1807.87	-36180.7	-14654.1	8.70375	-0.1	-0.000157498	0.0294114
1807.89	-36180.7	-14654.2	8.70023	-0.1	0.00287953	0.0294119
1807.9	-36180.8	-14654.4	8.69998	-0.1	0.00644667	0.0294118
1807.92	-36180.8	-14654.5	8.69998	-0.1	0.00989244	0.0294117
1807.94	-36180.9	-14654.7	8.7001	-0.0999999	0.010028	0.0294119
1807.95	-36180.9	-14654.8	8.69667	-0.1	0.01	0.0294118
1807.97	-36181	-14655	8.69333	-0.1	0.01	0.0294118
1807.99	-36181	-14655.1	8.69	-0.1	0.01	0.0294118
1808.01	-36181.1	-14655.2	8.69003	-0.100028	0.00999988	0.0293829
1808.02	-36181.1	-14655.4	8.68999	-0.0998924	0.01	0.0282291
1808.04	-36181.2	-14655.5	8.69003	-0.0964467	0.00999999	0.0259579
1808.06	-36181.2	-14655.7	8.68976	-0.0928795	0.01	0.0225284
1808.07	-36181.3	-14655.8	8.68625	-0.0898424	0.01	0.0205174
1808.09	-36181.3	-14655.9	8.68287	-0.0900406	0.01	0.0195663
1808.11	-36181.4	-14656.1	8.67977	-0.0899849	0.01	0.0196233
1808.12	-36181.4	-14656.2	8.68004	-0.090004	0.01	0.0196037
1808.14	-36181.5	-14656.3	8.68008	-0.089999	0.01	0.0196089
1808.16	-36181.5	-14656.5	8.67946	-0.0900003	0.01	0.0196075
1808.18	-36181.6	-14656.6	8.67586	-0.0899999	0.01	0.0196079
1808.19	-36181.6	-14656.7	8.67239	-0.09	0.01	0.0196078
1808.21	-36181.7	-14656.9	8.66969	-0.09	0.01	0.0196079
1808.23	-36181.7	-14657	8.6701	-0.09	0.01	0.0196078
1808.24	-36181.8	-14657.2	8.66993	-0.09	0.01	0.0196078
1808.26	-36181.8	-14657.3	8.67024	-0.09	0.01	0.0196078
1808.28	-36181.9	-14657.4	8.66898	-0.09	0.01	0.0196078
1808.29	-36181.9	-14657.6	8.66594	-0.09	0.01	0.0196078
1808.31	-36182	-14657.7	8.66407	-0.09	0.01	0.0196078
1808.33	-36182	-14657.9	8.65957	-0.09	0.01	0.0196078
1808.35	-36182.1	-14658	8.66009	-0.09	0.01	0.0196078
1808.36	-36182.1	-14658.1	8.66007	-0.09	0.01	0.0196079
1808.38	-36182.2	-14658.3	8.65948	-0.0900001	0.01	0.0196078
1808.4	-36182.2	-14658.4	8.65581	-0.0899998	0.01	0.019608
1808.41	-36182.3	-14658.5	8.65219	-0.090001	0.01	0.019607
1808.43	-36182.3	-14658.7	8.64973	-0.0899964	0.01	0.0196109
1808.45	-36182.4	-14658.8	8.65008	-0.0900133	0.01	0.0195968
1808.46	-36182.4	-14659	8.64992	-0.08994	0.01	0.0196578
1808.48	-36182.5	-14659.1	8.65023	-0.090226	0.01	0.0193718
1808.5	-36182.5	-14659.2	8.649	-0.0889999	0.01	0.0178443
1808.52	-36182.6	-14659.4	8.64526	-0.0852585	0.01	0.014995
1808.53	-36182.7	-14659.5	8.64175	-0.0817508	0.00999998	0.0120156
1808.55	-36182.7	-14659.6	8.63973	-0.0797373	0.0100001	0.0102875
1808.57	-36182.7	-14659.8	8.64009	-0.0800747	0.00999964	0.00972158
1808.58	-36182.8	-14659.9	8.63991	-0.0799801	0.0100013	0.00982584
1808.6	-36182.8	-14660.1	8.64025	-0.0800048	0.00999521	0.00979863
1808.62	-36182.9	-14660.2	8.63847	-0.0799986	0.0100199	0.00980543
1808.63	-36183	-14660.3	8.63493	-0.0800005	0.00992533	0.00980343
1808.65	-36183	-14660.5	8.63122	-0.0799995	0.0102627	0.00980435
1808.67	-36183.1	-14660.6	8.62974	-0.0800017	0.00824919	0.00980254
1808.69	-36183.1	-14660.8	8.63009	-0.0799939	0.00474145	0.00980902
1808.7	-36183.1	-14660.9	8.62991	-0.0800211	0.00100013	0.00978636
1808.72	-36183.2	-14661	8.63029	-0.0799151	-0.000225979	0.00987463
1808.74	-36183.3	-14661.2	8.62804	-0.0803185	5.99534e-05	0.0092436
1808.75	-36183.3	-14661.3	8.62439	-0.0778485	-1.33226e-05	0.00735345
1808.77	-36183.4	-14661.4	8.62071	-0.0743299	3.6253e-06	0.00419332
1808.79	-36183.4	-14661.6	8.61984	-0.0707168	-9.60347e-07	0.00160606
1808.8	-36183.5	-14661.7	8.62003	-0.0698662	2.03323e-07	0.00016456
1808.82	-36183.5	-14661.9	8.62001	-0.0700362	-5.50037e-08	-3.9913e-05
1808.84	-36183.6	-14662	8.61993	-0.0699904	1.4544e-08	1.05538e-05
1808.86	-36183.6	-14662.1	8.62021	-0.0700019	-2.86045e-09	-2.07566e-06
1808.87	-36183.7	-14662.3	8.61733	-0.0699995	7.70272e-10	5.58942e-07
1808.89	-36183.7	-14662.4	8.61397	-0.0700001	-2.03223e-10	-1.47467e-07
1808.91	-36183.8	-14662.5	8.61026	-0.07	3.51281e-11	2.54904e-08
1808.92	-36183.8	-14662.7	8.60993	-0.07	-9.42689e-12	-6.84055e-09
1808.94	-36183.9	-14662.8	8.61002	-0.07	2.48023e-12	1.79976e-09
1808.96	-36183.9	-14662.9	8.61	-0.07	-3.16968e-13	-2.30005e-10
1808.97	-36184	-14663.1	8.61001	-0.07	8.48637e-14	6.15807e-11
1808.99	-36184	-14663.2	8.60998	-0.07	-2.22487e-14	-1.61446e-11
1809.01	-36184.1	-14663.4	8.61	-0.07	-1.26901e-24	-9.20848e-22
1809.03	-36184.1	-14663.5	8.60667	-0.07	0	0
1809.04	-36184.2	-14663.6	8.60333	-0.07	-8.85599e-26	-6.42628e-23
1809.06	-36184.2	-14663.8	8.5999	-0.07	9.66174e-17	7.01097e-14
1809.08	-36184.3	-14663.9	8.60003	-0.07	-2.58297e-17	-1.87431e-14
1809.09	-36184.3	-14664	8.6	-0.07	6.70086e-18	4.86243e-15
1809.11	-36184.4	-14664.2	8.59999	-0.07	-3.32533e-18	-2.413e-15
1809.13	-36184.4	-14664.3	8.60007	-0.07	8.88612e-19	6.44807e-16
1809.14	-36184.5	-14664.5	8.59974	-0.07	-2.29059e-19	-1.6619e-16
1809.16	-36184.5	-14664.6	8.59603	-0.07	8.54672e-20	6.18722e-17
1809.18	-36184.6	-14664.7	8.59267	-0.07	-2.35385e-20	-1.65257e-17
1809.2	-36184.6	-14664.9	8.58979	-0.07	8.66575e-21	4.22782e-18
1809.21	-36184.7	-14665	8.59007	-0.07	-1.63659e-20	-1.39957e-18
1809.23	-36184.7	-14665.2	8.58998	-0.07	5.51145e-20	3.73618e-19
1809.25	-36184.8	-14665.3	8.59002	-0.07	-2.0196e-19	-9.47773e-20
1809.26	-36184.8	-14665.4	8.58995	-0.07	9.53333e-19	2.94246e-20
1809.28	-36184.9	-14665.6	8.59019	-0.07	-3.59868e-18	-7.85032e-21
1809.3	-36184.9	-14665.7	8.58921	-0.07	1.32248e-17	1.97205e-21
1809.31	-36185	-14665.8	8.58545	-0.07	-5.9513e-17	-5.88181e-22
1809.33	-36185	-14666	8.58198	-0.07	2.24319e-16	1.57546e-22
1809.35	-36185.1	-14666.1	8.57971	-0.07	-8.37765e-16	-4.2001e-23
1809.37	-36185.1	-14666.2	8.58007	-0.07	3.05406e-15	1.04176e-23
1809.38	-36185.2	-14666.4	8.58	-0.07	-1.32765e-14	-2.96556e-24
1809.4	-36185.2	-14666.5	8.57995	-0.07	4.83694e-14	5.82081e-25
1809.42	-36185.3	-14666.7	8.58025	-0.07	-2.04984e-13	4.46631e-25
1809.43	-36185.3	-14666.8	8.5787	-0.07	7.70817e-13	-2.41135e-24
1809.45	-36185.4	-14666.9	8.575	-0.07	-2.75336e-12	8.79907e-24
1809.47	-36185.4	-14667.1	8.5713	-0.07	1.14264e-11	-3.65679e-23
1809.48	-36185.5	-14667.2	8.56975	-0.07	-4.29246e-11	1.37385e-22
1809.5	-36185.5	-14667.3	8.57006	-0.07	1.51018e-10	-4.83354e-22
1809.52	-36185.6	-14667.5	8.56998	-0.07	-6.16467e-10	1.97309e-21
1809.54	-36185.6	-14667.6	8.57002	-0.07	2.31389e-09	-7.40593e-21
1809.55	-36185.7	-14667.7	8.56993	-0.07	-7.97868e-09	2.55369e-20
1809.57	-36185.7	-14667.9	8.57028	-0.07	3.21286e-08	-1.02832e-19
1809.59	-36185.8	-14668	8.56804	-0.07	-1.20504e-07	3.85692e-19
1809.6	-36185.8	-14668.1	8.56439	-0.07	4.04159e-07	-1.29357e-18
1809.62	-36185.9	-14668.3	8.56071	-0.07	-1.60891e-06	5.14954e-18
1809.64	-36185.9	-14668.4	8.55984	-0.07	6.03053e-06	-1.93016e-17
1809.65	-36186	-14668.5	8.56003	-0.07	-1.94245e-05	6.21708e-17
1809.67	-36186	-14668.7	8.56001	-0.07	7.65726e-05	-2.45081e-16
1809.69	-36186.1	-14668.8	8.55993	-0.07	-0.000286841	9.18074e-16
1809.71	-36186.1	-14669	8.56021	-0.07	0.00265441	-2.77331e-15
1809.72	-36186.2	-14669.1	8.55733	-0.07	0.00597499	1.08403e-14
1809.74	-36186.2	-14669.3	8.55397	-0.07	0.00991566	-4.05861e-14
1809.76	-36186.3	-14669.4	8.55026	-0.07	0.00703463	1.09015e-13
1809.77	-36186.4	-14669.5	8.54993	-0.07	0.00662375	-4.22972e-13
1809.79	-36186.4	-14669.7	8.55002	-0.07	0.00647581	1.58285e-12
1809.81	-36186.4	-14669.8	8.55	-0.07	0.00984801	-3.18959e-12
1809.82	-36186.5	-14669.9	8.55001	-0.07	0.010042	1.22948e-11
1809.84	-36186.5	-14670.1	8.54998	-0.07	0.00998309	-4.59896e-11
1809.86	-36186.6	-14670.2	8.55	-0.07	0.01	-4.21543e-20
1809.88	-36186.7	-14670.4	8.54667	-0.07	0.01	1.6155e-19
1809.89	-36186.7	-14670.5	8.54333	-0.07	0.0133333	-6.04046e-19
1809.91	-36186.7	-14670.6	8.5399	-0.07	0.0168917	1.05903e-08
1809.93	-36186.8	-14670.8	8.54003	-0.07	0.020088	-4.03949e-08
1809.94	-36186.9	-14670.9	8.54	-0.07	0.0199771	1.50876e-07
1809.96	-36186.9	-14671	8.53999	-0.07	0.0200117	-1.18058e-06
1809.98	-36187	-14671.2	8.54007	-0.07	0.0199956	4.48717e-06
1809.99	-36187	-14671.3	8.53974	-0.07	0.0200057	-1.67209e-05
1810.01	-36187.1	-14671.4	8.53603	-0.07	0.0199711	0.00010272
1810.03	-36187.1	-14671.6	8.53267	-0.07	0.0201085	0.0013772
1810.05	-36187.1	-14671.7	8.52979	-0.07	0.0195752	0.00384659
1810.06	-36187.2	-14671.8	8.53007	-0.07	0.0158317	0.00720004
1810.08	-36187.3	-14672	8.52998	-0.07	0.0124365	0.00906399
1810.1	-36187.3	-14672.1	8.53002	-0.07	0.00976004	0.00986805
1810.11	-36187.4	-14672.2	8.52995	-0.07	0.0100745	0.00978401
1810.13	-36187.4	-14672.4	8.53019	-0.07	0.00998012	0.00980923
1810.15	-36187.5	-14672.5	8.52921	-0.07	0.010005	0.00980259
1810.16	-36187.5	-14672.6	8.52545	-0.07	0.00999851	0.00980432
1810.18	-36187.6	-14672.8	8.52198	-0.07	0.0100004	0.00980382
1810.2	-36187.6	-14672.9	8.51973	-0.07	0.0099999	0.00980395
1810.22	-36187.7	-14673.1	8.52008	-0.07	0.01	0.00980391
1810.23	-36187.7	-14673.2	8.51997	-0.07	0.00999999	0.00980392
1810.25	-36187.8	-14673.3	8.52002	-0.07	0.01	0.00980392
1810.27	-36187.8	-14673.5	8.51992	-0.07	0.01	0.00980392
1810.28	-36187.9	-14673.6	8.52029	-0.07	0.01	0.00980392
1810.3	-36187.9	-14673.7	8.51856	-0.07	0.01	0.00980392
1810.32	-36188	-14673.9	8.51489	-0.07	0.01	0.00980392
1810.33	-36188	-14674	8.51132	-0.07	0.01	0.00980392
1810.35	-36188.1	-14674.1	8.50974	-0.07	0.01	0.00980392
1810.37	-36188.1	-14674.3	8.51006	-0.07	0.01	0.00980392
1810.39	-36188.2	-14674.4	8.51	-0.07	0.01	0.00980392
1810.4	-36188.2	-14674.5	8.50993	-0.07	0.01	0.00980392
1810.42	-36188.3	-14674.7	8.51028	-0.07	0.01	0.00980392
1810.44	-36188.3	-14674.8	8.50804	-0.07	0.01	0.00980392
1810.45	-36188.4	-14674.9	8.50439	-0.07	0.01	0.00980392
1810.47	-36188.4	-14675.1	8.50071	-0.07	0.01	0.00980392
1810.49	-36188.5	-14675.2	8.49983	-0.07	0.01	0.00980392
1810.5	-36188.5	-14675.3	8.50004	-0.07	0.01	0.00980392
1810.52	-36188.6	-14675.5	8.49999	-0.07	0.01	0.00980392
1810.54	-36188.6	-14675.6	8.50002	-0.07	0.01	0.00980392
1810.56	-36188.7	-14675.8	8.49995	-0.07	0.01	0.00980392
1810.57	-36188.7	-14675.9	8.50021	-0.07	0.01	0.00980392
1810.59	-36188.8	-14676	8.49735	-0.07	0.01	0.00980392
1810.61	-36188.8	-14676.2	8.49377	-0.07	0.01	0.00980392
1810.62	-36188.9	-14676.3	8.49023	-0.07	0.01	0.00980392
1810.64	-36188.9	-14676.4	8.48994	-0.07	0.01	0.00980392
1810.66	-36189	-14676.6	8.49001	-0.07	0.01	0.00980392
1810.67	-36189	-14676.7	8.49	-0.07	0.01	0.00980392
1810.69	-36189.1	-14676.9	8.49001	-0.07	0.01	0.00980392
1810.71	-36189.1	-14677	8.49	-0.07	0.01	0.00980392
1810.73	-36189.2	-14677.1	8.49	-0.07	0.01	0.00980392
1810.74	-36189.2	-14677.3	8.48667	-0.07	0.01	0.00980392
1810.76	-36189.3	-14677.4	8.48311	-0.07	0.01	0.00980392
1810.78	-36189.3	-14677.5	8.47991	-0.07	0.01	0.00980392
1810.79	-36189.4	-14677.7	8.48002	-0.07	0.01	0.00980392
1810.81	-36189.4	-14677.8	8.47999	-0.07	0.01	0.00980392
1810.83	-36189.5	-14677.9	8.48001	-0.07	0.01	0.00980392
1810.84	-36189.5	-14678.1	8.47998	-0.07	0.01	0.00980392
1810.86	-36189.6	-14678.2	8.48009	-0.07	0.01	0.00980392
1810.88	-36189.6	-14678.4	8.47962	-0.07	0.01	0.00980392
1810.9	-36189.7	-14678.5	8.47602	-0.07	0.01	0.00980393
1810.91	-36189.7	-14678.6	8.47242	-0.07	0.01	0.00980387
1810.93	-36189.8	-14678.8	8.46975	-0.0699998	0.01	0.00980411
1810.95	-36189.8	-14678.9	8.47006	-0.0700007	0.01	0.00980323
1810.96	-36189.9	-14679	8.46998	-0.0699968	0.01	0.00980717
1810.98	-36189.9	-14679.2	8.47002	-0.070012	0.01	0.00979167
1811	-36190	-14679.3	8.46995	-0.069956	0.01	0.00984895
1811.01	-36190	-14679.4	8.4702	-0.0701981	0.01	0.00955338
1811.03	-36190.1	-14679.6	8.46911	-0.0691068	0.00999997	0.0081095
1811.05	-36190.1	-14679.7	8.4654	-0.065403	0.0100001	0.00533177
1811.07	-36190.2	-14679.8	8.46173	-0.0617313	0.0099996	0.00217852
1811.08	-36190.2	-14680	8.45971	-0.0597149	0.0100015	0.000513328
1811.1	-36190.3	-14680.1	8.46009	-0.0600885	0.0099941	-9.05588e-05
1811.12	-36190.3	-14680.2	8.45998	-0.0599806	0.0100156	1.98694e-05
1811.13	-36190.4	-14680.4	8.46002	-0.0600052	0.00994291	-5.30105e-06
1811.15	-36190.4	-14680.5	8.45995	-0.0599987	0.0102093	1.33165e-06
1811.17	-36190.5	-14680.6	8.4602	-0.0600004	0.00891157	-3.97153e-07
1811.18	-36190.5	-14680.8	8.45911	-0.0599999	0.00632103	1.06288e-07
1811.2	-36190.6	-14680.9	8.4554	-0.06	0.00670813	-2.78578e-08
1811.22	-36190.6	-14681	8.45173	-0.06	0.00684783	1.44472e-08
1811.24	-36190.7	-14681.2	8.44972	-0.06	0.00566163	-2.77172e-08
1811.25	-36190.7	-14681.3	8.45007	-0.06	0.00158548	9.33326e-08
1811.27	-36190.8	-14681.4	8.44998	-0.06	-0.000286519	-3.93354e-07
1811.29	-36190.8	-14681.6	8.45	-0.06	9.31067e-05	1.47861e-06
1811.3	-36190.9	-14681.7	8.45002	-0.06	-8.27903e-05	-5.28145e-06
1811.32	-36190.9	-14681.8	8.44992	-0.06	0.000273648	2.19178e-05
1811.34	-36191	-14682	8.45031	-0.06	-0.00150494	-8.23371e-05
1811.35	-36191	-14682.1	8.44833	-0.06	-0.00522166	0.000483556
1811.37	-36191.1	-14682.2	8.4447	-0.06	-0.00882619	0.00221166
1811.39	-36191.1	-14682.4	8.4411	-0.06	-0.0105439	0.00519103
1811.41	-36191.2	-14682.5	8.4398	-0.06	-0.00804305	0.0080404
1811.42	-36191.2	-14682.6	8.44005	-0.06	-0.00450565	0.00956789
1811.44	-36191.3	-14682.8	8.43999	-0.06	-0.000998751	0.00985384
1811.46	-36191.3	-14682.9	8.44	-0.06	0.000495275	0.00979283
1811.47	-36191.4	-14683	8.44002	-0.06	-0.00252219	0.00980694
1811.49	-36191.4	-14683.2	8.43993	-0.06	-0.00344007	0.00980312
1811.51	-36191.5	-14683.3	8.44024	-0.06	-0.00358816	0.00980409
1811.52	-36191.5	-14683.5	8.43756	-0.06	-0.000683557	0.00980388
1811.54	-36191.6	-14683.6	8.43417	-0.06	0.000169264	0.00980393
1811.56	-36191.6	-14683.7	8.43042	-0.06	-3.329e-05	0.00980392
1811.58	-36191.7	-14683.9	8.42989	-0.06	8.96445e-06	0.00980392
1811.59	-36191.7	-14684	8.43003	-0.06	-2.36511e-06	0.00980393
1811.61	-36191.8	-14684.1	8.42999	-0.06	4.08822e-07	0.00980391
1811.63	-36191.8	-14684.3	8.43	-0.06	-1.09709e-07	0.00980398
1811.64	-36191.9	-14684.4	8.43	-0.06	2.88597e-08	0.0098037
1811.66	-36191.9	-14684.5	8.43001	-0.06	-3.67812e-09	0.00980437
1811.68	-36192	-14684.7	8.42997	-0.06	9.46163e-10	0.00980219
1811.69	-36192	-14684.8	8.4301	-0.06	-1.03756e-10	0.0098104
1811.71	-36192.1	-14685	8.42667	-0.06	1.27465e-19	0.00980392
1811.73	-36192.1	-14685.1	8.42333	-0.06	0	0.0108932
1811.75	-36192.2	-14685.2	8.42	-0.06	2.03709e-18	0.0130719
1811.76	-36192.2	-14685.3	8.42002	-0.06	-3.57319e-08	0.0165176
1811.78	-36192.3	-14685.5	8.41999	-0.06	1.36297e-07	0.0186096
1811.8	-36192.3	-14685.6	8.42	-0.06	-5.09073e-07	0.0196312
1811.81	-36192.4	-14685.8	8.42	-0.06	3.98344e-06	0.0195962
1811.83	-36192.4	-14685.9	8.41998	-0.06	-1.51403e-05	0.0196109
1811.85	-36192.5	-14686	8.42006	-0.06	5.64183e-05	0.019607
1811.86	-36192.5	-14686.1	8.41962	-0.06	-0.000344709	0.0196082
1811.88	-36192.6	-14686.3	8.41605	-0.06	-0.00408075	0.0196076
1811.9	-36192.6	-14686.4	8.41263	-0.06	-0.00684332	0.0196084
1811.92	-36192.7	-14686.6	8.40972	-0.06	-0.00665221	0.0196053
1811.93	-36192.7	-14686.7	8.41007	-0.06	-0.00650502	0.0196175
1811.95	-36192.8	-14686.8	8.40998	-0.06	-0.00737284	0.0195721
1811.97	-36192.8	-14687	8.41001	-0.06	-0.0104362	0.0198045
1811.98	-36192.9	-14687.1	8.40999	-0.06	-0.00966911	0.0211926
1812	-36192.9	-14687.2	8.41001	-0.06	-0.0109752	0.0238682
1812.02	-36193	-14687.4	8.40994	-0.06	-0.0137012	0.0270969
1812.03	-36193	-14687.5	8.41023	-0.06	-0.0132815	0.0288296
1812.05	-36193.1	-14687.6	8.409	-0.06	-0.0131771	0.0294831
1812.07	-36193.1	-14687.8	8.40526	-0.06	-0.0143475	0.0293911
1812.09	-36193.2	-14687.9	8.40176	-0.06	-0.018349	0.0294173
1812.1	-36193.2	-14688	8.39971	-0.06	-0.0202591	0.0294103
1812.12	-36193.3	-14688.1	8.40007	-0.06	-0.0199365	0.0294122
1812.14	-36193.3	-14688.3	8.39998	-0.06	-0.020018	0.0294113
1812.15	-36193.4	-14688.4	8.40001	-0.06	-0.0199953	0.0294131
1812.17	-36193.4	-14688.6	8.39999	-0.06	-0.0200008	0.0294071
1812.19	-36193.5	-14688.7	8.40002	-0.06	-0.0200012	0.0294311
1812.2	-36193.5	-14688.8	8.39993	-0.06	-0.0199945	0.0293434
1812.22	-36193.6	-14689	8.40029	-0.06	-0.0200227	0.0299127
1812.24	-36193.6	-14689.1	8.39824	-0.06	-0.0199147	0.0316193
1812.26	-36193.7	-14689.2	8.39474	-0.0600001	-0.0203183	0.0346038
1812.27	-36193.7	-14689.3	8.391	-0.0599996	-0.0180889	0.0374523
1812.29	-36193.8	-14689.5	8.38977	-0.0600015	-0.0145174	0.0389781
1812.31	-36193.8	-14689.6	8.39006	-0.0599944	-0.0109048	0.0392717
1812.32	-36193.9	-14689.8	8.38999	-0.0600186	-0.00983162	0.0391841
1812.34	-36193.9	-14689.9	8.39001	-0.0599258	-0.0100453	0.0393004
1812.36	-36194	-14690	8.38999	-0.0602399	-0.0099904	0.0384913
1812.37	-36194	-14690.2	8.39002	-0.0575635	-0.0100026	0.036584
1812.39	-36194.1	-14690.3	8.38993	-0.0541683	-0.00999931	0.0334336
1812.41	-36194.1	-14690.4	8.39021	-0.0504248	-0.0100001	0.0308057
1812.43	-36194.2	-14690.6	8.38733	-0.0498915	-0.00999996	0.029561
1812.44	-36194.2	-14690.7	8.38397	-0.0500286	-0.01	0.0285813
1812.46	-36194.3	-14690.8	8.38026	-0.0499951	-0.01	0.0264916
1812.48	-36194.3	-14691	8.37993	-0.0500013	-0.01	0.0232303
1812.49	-36194.4	-14691.1	8.38002	-0.0499997	-0.01	0.0208955
1812.51	-36194.4	-14691.2	8.38	-0.05	-0.01	0.0196405
1812.53	-36194.5	-14691.4	8.38	-0.05	-0.01	0.0195992
1812.54	-36194.5	-14691.5	8.38	-0.05	-0.01	0.0196101
1812.56	-36194.6	-14691.6	8.38	-0.05	-0.01	0.0196078
1812.58	-36194.6	-14691.8	8.38	-0.05	-0.01	0.0196078
1812.6	-36194.7	-14691.9	8.38	-0.05	-0.01	0.0196078
1812.61	-36194.7	-14692	8.37645	-0.05	-0.01	0.0196078
1812.63	-36194.8	-14692.2	8.37312	-0.05	-0.01	0.0196079
1812.65	-36194.8	-14692.3	8.36991	-0.0500001	-0.01	0.0196077
1812.66	-36194.9	-14692.4	8.37004	-0.0499988	-0.01	0.0196087
1812.68	-36194.9	-14692.6	8.36999	-0.0500044	-0.01	0.0196045
1812.7	-36195	-14692.7	8.37	-0.0499837	-0.01	0.0196204
1812.71	-36195	-14692.8	8.37	-0.0500946	-0.01	0.0195289
1812.73	-36195.1	-14693	8.37	-0.0496233	-0.01	0.0181344
1812.75	-36195.1	-14693.1	8.37	-0.04602	-0.01	0.0143538
1812.77	-36195.2	-14693.2	8.37001	-0.0424164	-0.01	0.00839038
1812.78	-36195.2	-14693.4	8.36996	-0.0397529	-0.01	0.00337053
1812.8	-36195.3	-14693.5	8.37013	-0.0400627	-0.01	0.000660038
1812.82	-36195.3	-14693.6	8.36928	-0.0399805	-0.01	-6.22395e-05
1812.83	-36195.4	-14693.8	8.36567	-0.0400052	-0.01	1.66006e-05
1812.85	-36195.4	-14693.9	8.36215	-0.0399987	-0.00999994	-4.15334e-06
1812.87	-36195.5	-14694	8.35968	-0.0400005	-0.0100003	1.16289e-06
1812.88	-36195.5	-14694.2	8.36008	-0.0399996	-0.00999892	-2.69176e-08
1812.9	-36195.6	-14694.3	8.35998	-0.040001	-0.010004	-1.02909e-06
1812.92	-36195.6	-14694.4	8.36001	-0.0399956	-0.00998282	4.80794e-06
1812.94	-36195.7	-14694.6	8.36	-0.0400165	-0.0100647	-1.81825e-05
1812.95	-36195.7	-14694.7	8.36	-0.0399405	-0.0097663	6.57371e-05
1812.97	-36195.7	-14694.8	8.36	-0.0402521	-0.0113372	-0.000391965
1812.99	-36195.8	-14695	8.36	-0.0387045	-0.0147948	-0.0018498
1813	-36195.9	-14695.1	8.36	-0.0349999	-0.0188905	-0.00531359
1813.02	-36195.9	-14695.2	8.36	-0.031296	-0.0184144	-0.00995606
1813.04	-36196	-14695.4	8.36	-0.029746	-0.0166376	-0.0144334
1813.05	-36196	-14695.5	8.35999	-0.0300676	-0.0148881	-0.0177234
1813.07	-36196	-14695.6	8.36002	-0.0299841	-0.0133538	-0.019248
1813.09	-36196.1	-14695.8	8.35992	-0.0300044	-0.0114027	-0.0196831
1813.11	-36196.2	-14695.9	8.36027	-0.029999	-0.00973086	-0.0195852
1813.12	-36196.2	-14696	8.35802	-0.0300004	-0.0100738	-0.0196354
1813.14	-36196.2	-14696.2	8.35455	-0.0299995	-0.00998043	-0.0195208
1813.16	-36196.3	-14696.3	8.35079	-0.0300013	-0.0100043	-0.0202498
1813.17	-36196.3	-14696.4	8.34981	-0.0299948	-0.00999882	-0.0220883
1813.19	-36196.4	-14696.6	8.35005	-0.0300195	-0.0100003	-0.0252174
1813.21	-36196.4	-14696.7	8.34999	-0.0299373	-0.00999993	-0.0278271
1813.22	-36196.5	-14696.8	8.35	-0.0302471	-0.01	-0.0300088
1813.24	-36196.5	-14697	8.35	-0.0275837	-0.01	-0.0320662
1813.26	-36196.6	-14697.1	8.35	-0.0239799	-0.01	-0.035309
1813.28	-36196.6	-14697.2	8.35	-0.0203771	-0.01	-0.0386585
1813.29	-36196.7	-14697.4	8.35	-0.019904	-0.01	-0.0418902
1813.31	-36196.7	-14697.5	8.35	-0.0200253	-0.01	-0.0452224
1813.33	-36196.8	-14697.6	8.35	-0.0199956	-0.01	-0.0477174
1813.34	-36196.8	-14697.8	8.35	-0.0200011	-0.01	-0.0489625
1813.36	-36196.9	-14697.9	8.35	-0.02	-0.01	-0.0490268
1813.38	-36196.9	-14698	8.35	-0.0199995	-0.01	-0.0490173
1813.39	-36197	-14698.2	8.35	-0.0200019	-0.01	-0.0490217
1813.41	-36197	-14698.3	8.35	-0.02	-0.01	-0.0490196
1813.43	-36197.1	-14698.4	8.35	-0.02	-0.01	-0.0490196
1813.45	-36197.1	-14698.6	8.35	-0.02	-0.01	-0.0479303
1813.46	-36197.2	-14698.7	8.34999	-0.0235525	-0.01	-0.0455707
1813.48	-36197.2	-14698.8	8.35003	-0.026884	-0.01	-0.0423172
1813.5	-36197.3	-14699	8.34988	-0.0300874	-0.01	-0.0402018
1813.51	-36197.3	-14699.1	8.34624	-0.0299566	-0.01	-0.039231
1813.53	-36197.4	-14699.2	8.34289	-0.0300116	-0.01	-0.040507
1813.55	-36197.4	-14699.4	8.33984	-0.029997	-0.01	-0.0428595
1813.56	-36197.5	-14699.5	8.34006	-0.0300011	-0.01	-0.0462622
1813.58	-36197.5	-14699.6	8.33998	-0.0299997	-0.01	-0.0481959
1813.6	-36197.6	-14699.8	8.34	-0.0300001	-0.01	-0.0490747
1813.62	-36197.6	-14699.9	8.34	-0.03	-0.01	-0.0490014
1813.63	-36197.7	-14700	8.34	-0.03	-0.01	-0.0490244
1813.65	-36197.7	-14700.2	8.34	-0.0300002	-0.01	-0.0490185
1813.67	-36197.8	-14700.3	8.34	-0.029999	-0.01	-0.0490192
1813.68	-36197.8	-14700.4	8.34	-0.0300036	-0.01	-0.0490225
1813.7	-36197.9	-14700.6	8.34	-0.0299867	-0.01	-0.0490085
1813.72	-36197.9	-14700.7	8.34	-0.03006	-0.01	-0.0490695
1813.73	-36198	-14700.8	8.34	-0.029774	-0.01	-0.0487836
1813.75	-36198	-14701	8.34002	-0.0310001	-0.01	-0.0472561
1813.77	-36198.1	-14701.1	8.33993	-0.0347415	-0.01	-0.0444067
1813.79	-36198.1	-14701.2	8.34026	-0.0382492	-0.01	-0.0414273
1813.8	-36198.2	-14701.4	8.33878	-0.0402627	-0.01	-0.0396992
1813.82	-36198.2	-14701.5	8.33507	-0.0399253	-0.01	-0.0391333
1813.84	-36198.3	-14701.6	8.33153	-0.0400199	-0.01	-0.0392376
1813.85	-36198.3	-14701.8	8.32975	-0.0399952	-0.01	-0.0392104
1813.87	-36198.3	-14701.9	8.33007	-0.0400013	-0.01	-0.0392172
1813.89	-36198.4	-14702	8.32998	-0.0399997	-0.01	-0.0392153
1813.9	-36198.5	-14702.2	8.33	-0.04	-0.01	-0.0392157
1813.92	-36198.5	-14702.3	8.33	-0.0400004	-0.01	-0.0392161
1813.94	-36198.6	-14702.4	8.33	-0.0399985	-0.01	-0.0392141
1813.96	-36198.6	-14702.6	8.33	-0.0400051	-0.01	-0.0392213
1813.97	-36198.6	-14702.7	8.32999	-0.0399794	-0.01	-0.0391929
1813.99	-36198.7	-14702.8	8.33002	-0.0400774	-0.01	-0.0393011
1814.01	-36198.8	-14703	8.32993	-0.0397403	-0.01	-0.0385753
1814.02	-36198.8	-14703.1	8.33027	-0.0422064	-0.01	-0.0367299
1814.04	-36198.9	-14703.2	8.32782	-0.0456371	-0.01	-0.0336257
1814.06	-36198.9	-14703.4	8.32419	-0.0493975	-0.01	-0.0309334
1814.07	-36198.9	-14703.5	8.32054	-0.0501492	-0.01	-0.0295503
1814.09	-36199	-14703.6	8.31987	-0.0499593	-0.01	-0.0293775
1814.11	-36199	-14703.8	8.32003	-0.0500117	-0.01	-0.0294226
1814.13	-36199.1	-14703.9	8.31999	-0.0499825	-0.01	-0.029393
1814.14	-36199.1	-14704	8.32	-0.0500584	-0.01	-0.029476
1814.16	-36199.2	-14704.2	8.32	-0.0498445	-0.01	-0.0285105
1814.18	-36199.2	-14704.3	8.32	-0.052893	-0.01	-0.0264745
1814.19	-36199.3	-14704.4	8.32001	-0.0562361	-0.01	-0.0232422
1814.21	-36199.3	-14704.6	8.31998	-0.0598779	-0.01	-0.0207983
1814.23	-36199.4	-14704.7	8.32009	-0.060034	-0.01	-0.0196385
1814.24	-36199.4	-14704.8	8.31689	-0.0599852	-0.01	-0.0195878
1814.26	-36199.5	-14705	8.31333	-0.06	-0.01	-0.0196078
1814.28	-36199.5	-14705.1	8.31	-0.06	-0.01	-0.0174292
1814.3	-36199.6	-14705.2	8.31	-0.0633333	-0.01	-0.0130719
1814.31	-36199.6	-14705.3	8.30999	-0.0668917	-0.01	-0.00618057
1814.33	-36199.7	-14705.5	8.31	-0.070088	-0.01	-0.00199648
1814.35	-36199.7	-14705.6	8.30999	-0.0699772	-0.01	4.67294e-05
1814.36	-36199.8	-14705.7	8.31006	-0.0700113	-0.01	-2.31901e-05
1814.38	-36199.8	-14705.9	8.30977	-0.069997	-0.01	6.19867e-06
1814.4	-36199.9	-14706	8.30623	-0.0700008	-0.01	-1.60412e-06
1814.41	-36199.9	-14706.1	8.30265	-0.0699997	-0.01	6.35044e-07
1814.43	-36200	-14706.3	8.29979	-0.0700002	-0.01	-3.1207e-07
1814.45	-36200	-14706.4	8.30005	-0.0699995	-0.01	6.09745e-07
1814.47	-36200.1	-14706.5	8.29999	-0.0700025	-0.01	-2.90713e-06
1814.48	-36200.1	-14706.7	8.29996	-0.0699905	-0.01	1.09471e-05
1814.5	-36200.2	-14706.8	8.30015	-0.0700353	-0.01	-4.08813e-05
1814.52	-36200.2	-14706.9	8.2994	-0.0698695	-0.01	0.000168004
1814.53	-36200.3	-14707.1	8.29565	-0.070701	-0.01	0.00158984
1814.55	-36200.3	-14707.2	8.29216	-0.0743951	-0.01	0.00425906
1814.57	-36200.4	-14707.3	8.28968	-0.0780438	-0.01	0.00748942
1814.58	-36200.4	-14707.5	8.29008	-0.0802808	-0.01	0.00922161
1814.6	-36200.5	-14707.6	8.28999	-0.0799303	-0.01	0.00987524
1814.62	-36200.5	-14707.7	8.28994	-0.0800202	-0.01	0.00978324
1814.64	-36200.6	-14707.9	8.29026	-0.0799946	-0.01	0.00980943
1814.65	-36200.6	-14708	8.28878	-0.0800013	-0.01	0.00980257
1814.67	-36200.6	-14708.1	8.28507	-0.0799996	-0.01	0.00980431
1814.69	-36200.7	-14708.3	8.28153	-0.0800001	-0.01	0.00980382
1814.7	-36200.8	-14708.4	8.27975	-0.08	-0.01	0.00980395
1814.72	-36200.8	-14708.5	8.28006	-0.08	-0.01	0.00980391
1814.74	-36200.8	-14708.7	8.28	-0.08	-0.01	0.00980392
1814.75	-36200.9	-14708.8	8.27994	-0.08	-0.01	0.00980392
1814.77	-36200.9	-14708.9	8.28028	-0.08	-0.01	0.00980392
1814.79	-36201	-14709.1	8.27827	-0.08	-0.01	0.00980392
1814.81	-36201	-14709.2	8.2746	-0.08	-0.01	0.00980392
1814.82	-36201.1	-14709.3	8.27089	-0.08	-0.01	0.00980392
1814.84	-36201.1	-14709.5	8.2698	-0.08	-0.01	0.00980392
1814.86	-36201.2	-14709.6	8.27005	-0.08	-0.01	0.00980392
1814.87	-36201.2	-14709.7	8.27001	-0.08	-0.01	0.00980392
1814.89	-36201.3	-14709.9	8.26993	-0.08	-0.01	0.00980392
1814.91	-36201.3	-14710	8.27024	-0.08	-0.01	0.00980392
1814.92	-36201.4	-14710.1	8.26756	-0.08	-0.01	0.00980392
1814.94	-36201.4	-14710.3	8.26417	-0.08	-0.01	0.00980392
1814.96	-36201.5	-14710.4	8.26043	-0.08	-0.01	0.00980392
1814.98	-36201.5	-14710.5	8.25989	-0.08	-0.01	0.00980392
1814.99	-36201.6	-14710.6	8.26004	-0.08	-0.01	0.00980392
1815.01	-36201.6	-14710.8	8.25995	-0.08	-0.01	0.00980392
1815.03	-36201.7	-14710.9	8.26016	-0.08	-0.01	0.00980392
1815.04	-36201.7	-14711	8.25712	-0.08	-0.01	0.00980392
1815.06	-36201.8	-14711.2	8.25355	-0.08	-0.01	0.00980392
1815.08	-36201.8	-14711.3	8.25011	-0.08	-0.01	0.00980392
1815.09	-36201.8	-14711.4	8.24997	-0.08	-0.01	0.00980392
1815.11	-36201.9	-14711.6	8.25	-0.08	-0.01	0.00980392
1815.13	-36201.9	-14711.7	8.25	-0.08	-0.01	0.00980392
1815.15	-36202	-14711.8	8.25	-0.08	-0.01	0.00980392
1815.16	-36202.1	-14712	8.25003	-0.08	-0.01	0.00980391
1815.18	-36202.1	-14712.1	8.24989	-0.08	-0.01	0.00980396
1815.2	-36202.1	-14712.2	8.24645	-0.0800001	-0.01	0.00980377
1815.21	-36202.2	-14712.4	8.24288	-0.0799988	-0.01	0.0098051
1815.23	-36202.2	-14712.5	8.23984	-0.0800044	-0.01	0.00979943
1815.25	-36202.3	-14712.6	8.24005	-0.0799837	-0.01	0.00982064
1815.26	-36202.3	-14712.7	8.23996	-0.0800946	-0.01	0.0097012
1815.28	-36202.4	-14712.9	8.24011	-0.0796233	-0.01	0.00842672
1815.3	-36202.4	-14713	8.23957	-0.07602	-0.01	0.00595733
1815.32	-36202.5	-14713.1	8.23583	-0.0724164	-0.01	0.00260388
1815.33	-36202.5	-14713.3	8.23244	-0.0697529	-0.01	0.000739932
1815.35	-36202.6	-14713.4	8.22976	-0.0700627	-0.01	-6.41306e-05
1815.37	-36202.6	-14713.5	8.23007	-0.0699805	-0.01	1.991e-05
1815.38	-36202.7	-14713.6	8.22999	-0.0700052	-0.01	-5.31186e-06
1815.4	-36202.7	-14713.8	8.22996	-0.0699987	-0.01	1.33434e-06
1815.42	-36202.8	-14713.9	8.2302	-0.0700004	-0.01	-3.97849e-07
1815.43	-36202.8	-14714.1	8.22911	-0.0699999	-0.01	1.06074e-07
1815.45	-36202.9	-14714.2	8.2254	-0.07	-0.01	-2.63419e-08
1815.47	-36202.9	-14714.3	8.22173	-0.07	-0.01	7.63938e-09
1815.49	-36203	-14714.5	8.21972	-0.07	-0.01	-2.03528e-09
1815.5	-36203	-14714.6	8.22006	-0.07	-0.01	4.9859e-10
1815.52	-36203.1	-14714.7	8.22	-0.07	-0.01	-1.41717e-10
1815.54	-36203.1	-14714.8	8.21994	-0.07	-0.01	3.77245e-11
1815.55	-36203.2	-14715	8.22025	-0.07	-0.01	-9.09029e-12
1815.57	-36203.2	-14715.1	8.21847	-0.07	-0.01	2.54488e-12
1815.59	-36203.3	-14715.2	8.21493	-0.07	-0.01	-6.76789e-13
1815.6	-36203.3	-14715.4	8.21122	-0.07	-0.01	1.59786e-13
1815.62	-36203.3	-14715.5	8.20974	-0.07	-0.01	-4.42103e-14
1815.64	-36203.4	-14715.6	8.21007	-0.07	-0.01	1.17443e-14
1815.66	-36203.4	-14715.8	8.20998	-0.07	-0.01	-2.70148e-15
1815.67	-36203.5	-14715.9	8.21002	-0.07	-0.01	7.40562e-16
1815.69	-36203.5	-14716	8.20992	-0.07	-0.01	-1.96474e-16
1815.71	-36203.6	-14716.2	8.21026	-0.07	-0.01	4.36599e-17
1815.72	-36203.6	-14716.3	8.20779	-0.07	-0.01	-1.18805e-17
1815.74	-36203.7	-14716.4	8.20436	-0.07	-0.01	3.14717e-18
1815.76	-36203.7	-14716.6	8.2006	-0.07	-0.01	-6.66314e-19
1815.77	-36203.8	-14716.7	8.19985	-0.07	-0.01	1.80254e-19
1815.79	-36203.8	-14716.8	8.20003	-0.07	-0.01	-4.76625e-20
1815.81	-36203.9	-14716.9	8.20001	-0.07	-0.01	9.37404e-21
1815.83	-36203.9	-14717.1	8.19994	-0.07	-0.01	-2.52427e-21
1815.84	-36204	-14717.2	8.20024	-0.07	-0.01	6.65985e-22
1815.86	-36204	-14717.3	8.19713	-0.07	-0.01	-1.15119e-22
1815.88	-36204.1	-14717.5	8.19375	-0.07	-0.01	3.0893e-23
1815.89	-36204.1	-14717.6	8.19024	-0.07	-0.01	-8.12802e-24
1815.91	-36204.2	-14717.7	8.18997	-0.07	-0.01	1.03874e-24
1815.93	-36204.2	-14717.9	8.19001	-0.07	-0.01	-2.78109e-25
1815.94	-36204.2	-14718	8.19	-0.07	-0.01	7.29116e-26
1815.96	-36204.3	-14718.1	8.19	-0.07	-0.01	4.1587e-36
1815.98	-36204.3	-14718.2	8.19	-0.07	-0.01	0
1816	-36204.4	-14718.4	8.18667	-0.07	-0.01	2.90221e-37
1816.01	-36204.5	-14718.5	8.18311	-0.07	-0.01	-3.16627e-28
1816.03	-36204.5	-14718.6	8.17991	-0.07	-0.01	8.46469e-29
1816.05	-36204.5	-14718.7	8.18002	-0.07	-0.01	-2.19595e-29
1816.06	-36204.6	-14718.9	8.17999	-0.07	-0.01	1.08975e-29
1816.08	-36204.6	-14719	8.18001	-0.07	-0.01	-2.91205e-30
1816.1	-36204.7	-14719.1	8.17998	-0.07	-0.01	7.5054e-31
1816.11	-36204.7	-14719.3	8.18009	-0.07	-0.01	-2.79425e-31
1816.13	-36204.8	-14719.4	8.17962	-0.07	-0.01	7.46327e-32
1816.15	-36204.8	-14719.5	8.17602	-0.07	-0.01	-1.90935e-32
1816.17	-36204.9	-14719.7	8.17242	-0.07	-0.01	6.3207e-33
1816.18	-36204.9	-14719.8	8.16975	-0.07	-0.01	-1.68732e-33
1816.2	-36205	-14719.9	8.17006	-0.07	-0.01	4.2803e-34
1816.22	-36205	-14720.1	8.16999	-0.07	-0.01	-1.32886e-34
1816.23	-36205.1	-14720.2	8.16996	-0.07	-0.01	3.54533e-35
1816.25	-36205.1	-14720.3	8.17017	-0.07	-0.01	-8.90588e-36
1816.27	-36205.2	-14720.5	8.1691	-0.07	-0.01	2.65539e-36
1816.28	-36205.2	-14720.6	8.16548	-0.07	-0.01	-7.07974e-37
1816.3	-36205.3	-14720.7	8.16191	-0.07	-0.01	1.75815e-37
1816.32	-36205.3	-14720.9	8.15968	-0.07	-0.01	-5.09879e-38
1816.34	-36205.3	-14721	8.16009	-0.07	-0.01	1.35842e-38
1816.35	-36205.4	-14721.1	8.15997	-0.07	-0.01	-3.32777e-39
1816.37	-36205.5	-14721.3	8.16002	-0.07	-0.01	9.45868e-40
1816.39	-36205.5	-14721.4	8.15993	-0.07	-0.01	-2.51787e-40
1816.4	-36205.5	-14721.5	8.16025	-0.07	-0.01	6.06718e-41
1816.42	-36205.6	-14721.6	8.15847	-0.07	-0.01	-1.69855e-41
1816.44	-36205.6	-14721.8	8.15493	-0.07	-0.01	4.51713e-42
1816.45	-36205.7	-14721.9	8.15122	-0.07	-0.01	-1.06647e-42
1816.47	-36205.7	-14722	8.14974	-0.07	-0.01	2.95075e-43
1816.49	-36205.8	-14722.1	8.15006	-0.07	-0.01	-7.83857e-44
1816.51	-36205.8	-14722.3	8.15001	-0.07	-0.01	1.80307e-44
1816.52	-36205.9	-14722.4	8.14992	-0.07	-0.01	-4.94277e-45
1816.54	-36205.9	-14722.5	8.15032	-0.07	-0.01	1.31134e-45
1816.56	-36206	-14722.7	8.14785	-0.07	-0.01	-2.91401e-46
1816.57	-36206	-14722.8	8.14433	-0.07	-0.01	7.92949e-47
1816.59	-36206.1	-14722.9	8.14072	-0.07	-0.01	-2.10053e-47
1816.61	-36206.1	-14723.1	8.13987	-0.07	-0.01	4.44716e-48
1816.62	-36206.2	-14723.2	8.14004	-0.07	-0.01	-1.20285e-48
1816.64	-36206.2	-14723.3	8.13999	-0.07	-0.01	3.17288e-49
1816.66	-36206.3	-14723.5	8.14002	-0.07	-0.01	-6.00621e-50
1816.68	-36206.3	-14723.6	8.13994	-0.07	-0.01	7.06223e-51
1816.69	-36206.3	-14723.7	8.14024	-0.07	-0.01	3.21925e-50
1816.71	-36206.4	-14723.9	8.13713	-0.07	-0.01	-9.76406e-50
1816.73	-36206.4	-14724	8.13375	-0.07	-0.01	3.81616e-49
1816.74	-36206.5	-14724.1	8.13024	-0.07	-0.01	-1.4288e-48
1816.76	-36206.5	-14724.3	8.12997	-0.07	-0.01	2.87927e-48
1816.78	-36206.6	-14724.4	8.13001	-0.07	-0.01	-1.10987e-47
1816.79	-36206.6	-14724.5	8.13	-0.07	-0.01	4.15153e-47
1816.81	-36206.7	-14724.6	8.13	-0.07	-0.01	3.80531e-56
1816.83	-36206.7	-14724.8	8.13	-0.07	-0.01	-1.45833e-55
1816.85	-36206.8	-14724.9	8.12667	-0.07	-0.01	5.45279e-55
1816.86	-36206.8	-14725	8.12311	-0.07	-0.01	-9.56e-45
1816.88	-36206.9	-14725.1	8.11991	-0.07	-0.01	3.64649e-44
1816.9	-36206.9	-14725.3	8.12002	-0.07	-0.01	-1.36197e-43
1816.91	-36207	-14725.4	8.11999	-0.07	-0.01	1.06573e-42
1816.93	-36207	-14725.5	8.12001	-0.07	-0.01	-4.05062e-42
1816.95	-36207	-14725.7	8.11998	-0.07	-0.01	1.50941e-41
1816.96	-36207.1	-14725.8	8.12009	-0.07	-0.01	-8.73223e-41
1816.98	-36207.1	-14725.9	8.11962	-0.07	-0.01	3.30977e-40
1817	-36207.2	-14726	8.11602	-0.07	-0.01	-1.2291e-39
1817.02	-36207.2	-14726.2	8.11242	-0.07	-0.01	6.2494e-39
1817.03	-36207.3	-14726.3	8.10975	-0.07	-0.01	-2.36344e-38
1817.05	-36207.3	-14726.4	8.11006	-0.07	-0.01	8.73655e-38
1817.07	-36207.4	-14726.6	8.10998	-0.07	-0.01	-4.1265e-37
1817.08	-36207.4	-14726.7	8.11002	-0.07	-0.01	1.55775e-36
1817.1	-36207.5	-14726.8	8.10995	-0.07	-0.01	-5.72458e-36
1817.12	-36207.5	-14727	8.1102	-0.07	-0.01	2.57613e-35
1817.13	-36207.6	-14727.1	8.10911	-0.07	-0.01	-9.71007e-35
1817.15	-36207.6	-14727.2	8.1054	-0.07	-0.01	3.54212e-34
1817.17	-36207.7	-14727.4	8.10173	-0.07	-0.01	-1.53989e-33
1817.19	-36207.7	-14727.5	8.09972	-0.07	-0.01	5.79674e-33
1817.2	-36207.8	-14727.6	8.10007	-0.07	-0.01	-2.09507e-32
1817.22	-36207.8	-14727.8	8.09998	-0.07	-0.01	8.8739e-32
1817.24	-36207.8	-14727.9	8.10002	-0.07	-0.01	-3.33679e-31
1817.25	-36207.9	-14728	8.09993	-0.07	-0.01	1.1919e-30
1817.27	-36207.9	-14728.1	8.10027	-0.07	-0.01	-4.94635e-30
1817.29	-36208	-14728.2	8.09849	-0.07	-0.01	1.85816e-29
1817.3	-36208	-14728.4	8.0948	-0.07	-0.01	-6.5374e-29
1817.32	-36208.1	-14728.5	8.09109	-0.07	-0.01	2.66862e-28
1817.34	-36208.1	-14728.6	8.08977	-0.07	-0.01	-1.00166e-27
1817.36	-36208.2	-14728.8	8.09006	-0.07	-0.00999997	3.73977e-27
1817.37	-36208.2	-14728.9	8.09001	-0.07	-0.0100001	-1.28905e-26
1817.39	-36208.3	-14729	8.08993	-0.07	-0.00999961	5.19062e-26
1817.41	-36208.3	-14729.2	8.09026	-0.07	-0.0100013	-1.7489e-25
1817.42	-36208.4	-14729.3	8.08779	-0.07	-0.00999481	6.9643e-25
1817.44	-36208.4	-14729.4	8.08436	-0.07	-0.0100195	-2.61042e-24
1817.46	-36208.5	-14729.6	8.0806	-0.07	-0.00993731	8.40823e-24
1817.47	-36208.5	-14729.7	8.07985	-0.07	-0.0102471	-3.31458e-23
1817.49	-36208.5	-14729.8	8.08004	-0.07	-0.00758364	1.24164e-22
1817.51	-36208.6	-14730	8.07999	-0.07	-0.00398	-3.75074e-22
1817.53	-36208.7	-14730.1	8.08002	-0.07	-0.000376736	1.46609e-21
1817.54	-36208.7	-14730.2	8.07994	-0.07	9.45619e-05	-5.48904e-21
1817.56	-36208.7	-14730.3	8.08016	-0.07	-1.63455e-05	1.47436e-20
1817.58	-36208.8	-14730.5	8.07711	-0.07	4.38644e-06	-5.72045e-20
1817.59	-36208.8	-14730.6	8.07376	-0.07	-1.15408e-06	2.14071e-19
1817.61	-36208.9	-14730.7	8.07012	-0.07	1.47489e-07	-4.31373e-19
1817.63	-36208.9	-14730.9	8.06997	-0.07	-3.94881e-08	1.66281e-18
1817.64	-36209	-14731	8.07001	-0.07	1.03526e-08	-6.21983e-18
1817.66	-36209	-14731.1	8.07	-0.07	0	0
1817.68	-36209.1	-14731.2	8.07	-0.07	0	0
1817.7	-36209.1	-14731.4	8.07	-0.07	4.1208e-20	-8.16936e-26
1817.71	-36209.2	-14731.5	8.06989	-0.07	-4.49572e-11	1.43228e-15
1817.73	-36209.2	-14731.6	8.06646	-0.07	1.20189e-11	-5.46317e-15
1817.75	-36209.3	-14731.7	8.06311	-0.07	-3.118e-12	2.04051e-14
1817.76	-36209.3	-14731.9	8.05982	-0.07	1.54735e-12	-1.59667e-13
1817.78	-36209.3	-14732	8.06005	-0.07	-4.13623e-13	6.06863e-13
1817.8	-36209.4	-14732.1	8.05999	-0.07	1.07112e-13	-2.2614e-12
1817.81	-36209.4	-14732.3	8.06001	-0.07	-4.28834e-14	1.3212e-11
1817.83	-36209.5	-14732.3	8.05999	-0.07	4.09694e-15	-1.54589e-11
1817.85	-36209.5	-14732.5	8.0601	-0.07	-2.68597e-15	1.80171e-10
1817.87	-36209.6	-14732.7	8.05946	-0.07	8.89162e-16	-9.43143e-10
1817.88	-36209.6	-14732.8	8.05586	-0.07	-2.37363e-16	3.57347e-09
1817.9	-36209.7	-14732.9	8.05239	-0.07	6.02129e-17	-1.32112e-08
1817.92	-36209.7	-14733.1	8.04969	-0.07	-1.86937e-17	6.24004e-08
1817.93	-36209.8	-14733.2	8.05008	-0.07	4.98737e-18	-2.35561e-07
1817.95	-36209.8	-14733.3	8.04998	-0.07	-1.25283e-18	8.65664e-07
1817.97	-36209.9	-14733.4	8.05002	-0.07	3.73545e-19	-3.89559e-06
1817.98	-36209.9	-14733.5	8.04994	-0.07	-9.95938e-20	1.46835e-05
1818	-36210	-14733.7	8.0502	-0.07	2.47327e-20	-5.35636e-05
1818.02	-36210	-14733.8	8.0489	-0.07	-7.1727e-21	0.000308911
1818.04	-36210	-14733.9	8.0453	-0.07	1.91095e-21	0.00180826
1818.05	-36210.1	-14734.1	8.04167	-0.07	-4.68132e-22	0.00468669
1818.07	-36210.2	-14734.2	8.03969	-0.07	1.3306e-22	0.00775326
1818.09	-36210.2	-14734.3	8.04008	-0.07	-3.542e-23	0.00936593
1818.1	-36210.2	-14734.5	8.03998	-0.07	8.53498e-24	0.00987051
1818.12	-36210.3	-14734.6	8.04003	-0.07	-2.38942e-24	0.00978528
1818.14	-36210.3	-14734.7	8.03992	-0.07	6.35445e-25	0.00980888
1818.15	-36210.4	-14734.8	8.04026	-0.07	-1.50024e-25	0.00980275
1818.17	-36210.4	-14735	8.03825	-0.07	4.15095e-26	0.00980425
1818.19	-36210.5	-14735.1	8.03474	-0.07	-1.10269e-26	0.00980384
1818.21	-36210.5	-14735.2	8.031	-0.07	2.53645e-27	0.00980394
1818.22	-36210.6	-14735.4	8.02977	-0.07	-6.95322e-28	0.00980392
1818.24	-36210.6	-14735.5	8.03006	-0.07	1.84472e-28	0.00980392
1818.26	-36210.7	-14735.6	8.02998	-0.07	-4.09927e-29	0.00980392
1818.27	-36210.7	-14735.7	8.03002	-0.07	1.11548e-29	0.00980392
1818.29	-36210.7	-14735.9	8.02992	-0.07	-2.95495e-30	0.00980392
1818.31	-36210.8	-14736	8.03024	-0.07	6.25721e-31	0.00980392
1818.32	-36210.8	-14736.1	8.02756	-0.07	-1.69681e-31	0.00980392
1818.34	-36210.9	-14736.2	8.02417	-0.07	4.63945e-32	0.00980392
1818.36	-36210.9	-14736.4	8.02042	-0.07	-1.37664e-32	0.00980392
1818.38	-36211	-14736.5	8.01989	-0.07	2.17771e-32	0.00980392
1818.39	-36211	-14736.6	8.02002	-0.07	-7.32853e-32	0.00980392
1818.41	-36211.1	-14736.8	8.02001	-0.07	1.95274e-31	0.00980392
1818.43	-36211.1	-14736.9	8.01995	-0.07	-7.57262e-31	0.00980392
1818.44	-36211.2	-14737	8.02018	-0.07	2.83373e-30	0.00980392
1818.46	-36211.2	-14737.2	8.01689	-0.07	-5.71022e-30	0.00980392
1818.48	-36211.3	-14737.3	8.01354	-0.07	2.20111e-29	0.00980392
1818.49	-36211.3	-14737.4	8.01011	-0.07	-8.23337e-29	0.00980392
1818.51	-36211.4	-14737.6	8.01	-0.07	-7.54674e-38	0.00980392
1818.53	-36211.4	-14737.7	8.01	-0.07	2.89218e-37	0.00980392
1818.55	-36211.4	-14737.8	8.01	-0.07	0	0.00980392
1818.56	-36211.5	-14737.9	8.01	-0.07	1.89595e-26	0.00980392
1818.58	-36211.5	-14738	8.00999	-0.07	-7.23177e-26	0.00980392
1818.6	-36211.6	-14738.2	8.01003	-0.07	2.70108e-25	0.00980392
1818.61	-36211.6	-14738.3	8.00976	-0.07	-2.11356e-24	0.00980392
1818.63	-36211.7	-14738.4	8.00625	-0.07	8.03324e-24	0.00980392
1818.65	-36211.7	-14738.5	8.00287	-0.07	-2.99349e-23	0.00980392
1818.66	-36211.8	-14738.7	7.99976	-0.07	1.73179e-22	0.00980392
1818.68	-36211.8	-14738.8	8.00006	-0.07	-6.56397e-22	0.00980392
1818.7	-36211.9	-14738.9	7.99998	-0.07	2.43757e-21	0.00980392
1818.72	-36211.9	-14739.1	8.00001	-0.07	-1.23939e-20	0.00980392
1818.73	-36212	-14739.2	7.99996	-0.07	4.6872e-20	0.00980392
1818.75	-36212	-14739.3	8.00013	-0.07	-1.73264e-19	0.00980392
1818.77	-36212.1	-14739.5	7.99928	-0.07	8.18372e-19	0.00980392
1818.78	-36212.1	-14739.6	7.99567	-0.07	-3.08934e-18	0.00980392
1818.8	-36212.1	-14739.7	7.99215	-0.07	1.1353e-17	0.00980392
1818.82	-36212.2	-14739.8	7.98968	-0.07	-5.109e-17	0.00980392
1818.83	-36212.2	-14740	7.99009	-0.07	1.92571e-16	0.00980392
1818.85	-36212.3	-14740.1	7.98998	-0.07	-7.02477e-16	0.00980392
1818.87	-36212.3	-14740.2	7.99002	-0.07	3.05392e-15	0.00980392
1818.89	-36212.4	-14740.3	7.98994	-0.07	-1.14962e-14	0.00980392
1818.9	-36212.4	-14740.5	7.99023	-0.07	4.15497e-14	0.00980394
1818.92	-36212.5	-14740.6	7.98869	-0.0700001	-1.75988e-13	0.00980383
1818.94	-36212.5	-14740.7	7.98511	-0.0699996	6.61756e-13	0.00980425
1818.95	-36212.6	-14740.9	7.98144	-0.0700014	-2.36379e-12	0.00980274
1818.97	-36212.6	-14741	7.97971	-0.0699941	9.80965e-12	0.00980881
1818.99	-36212.6	-14741.1	7.98007	-0.0700208	-3.47228e-11	0.00978662
1819	-36212.7	-14741.3	7.97998	-0.0699152	1.41799e-10	0.00987456
1819.02	-36212.7	-14741.4	7.98002	-0.0703182	-5.32252e-10	0.00931705
1819.04	-36212.8	-14741.5	7.97993	-0.068089	1.8353e-09	0.00750151
1819.06	-36212.8	-14741.6	7.98028	-0.0645169	-7.39039e-09	0.00438703
1819.07	-36212.9	-14741.8	7.97806	-0.0609065	2.7719e-08	0.00173015
1819.09	-36212.9	-14741.9	7.97435	-0.059826	-9.29667e-08	0.000181918
1819.11	-36213	-14742	7.971	-0.0600774	4.85553e-07	0.000140337
1819.12	-36213	-14742.1	7.96976	-0.0599769	-1.55906e-06	-0.00116213
1819.14	-36213.1	-14742.3	7.97006	-0.0600055	4.49877e-06	-0.00815243
1819.16	-36213.1	-14742.4	7.96998	-0.0599985	-1.65038e-05	-0.0242422
1819.17	-36213.2	-14742.5	7.97002	-0.0600004	5.95377e-05	-0.0491625
1819.19	-36213.2	-14742.6	7.96992	-0.0599999	-0.000252147	-0.0780456
1819.21	-36213.2	-14742.8	7.97029	-0.06	0.0012955	-0.10781
1819.23	-36213.3	-14742.9	7.96856	-0.06	0.005	-0.143008
1819.24	-36213.3	-14743	7.96489	-0.06	0.0087045	-0.180221
1819.26	-36213.4	-14743.1	7.96131	-0.06	0.0102521	-0.213341
1819.28	-36213.4	-14743.3	7.95977	-0.06	0.00994047	-0.24195
1819.29	-36213.5	-14743.4	7.96006	-0.06	0.0100165	-0.263356
1819.31	-36213.5	-14743.5	7.95998	-0.06	0.00999562	-0.278183
1819.33	-36213.6	-14743.7	7.96002	-0.06	0.010001	-0.290262
1819.34	-36213.6	-14743.8	7.95992	-0.06	0.00999973	-0.300007
1819.36	-36213.7	-14743.9	7.96026	-0.06	0.0100001	-0.307612
1819.38	-36213.7	-14744	7.9578	-0.06	0.00999998	-0.312022
1819.4	-36213.8	-14744.2	7.95434	-0.06	0.01	-0.313488
1819.41	-36213.8	-14744.3	7.95071	-0.06	0.01	-0.314401
1819.43	-36213.9	-14744.4	7.94987	-0.06	0.01	-0.316321
1819.45	-36213.9	-14744.5	7.95004	-0.06	0.01	-0.319532
1819.46	-36213.9	-14744.7	7.94999	-0.06	0.01	-0.322032
1819.48	-36214	-14744.8	7.95	-0.06	0.01	-0.323415
1819.5	-36214	-14744.9	7.95001	-0.06	0.01	-0.323558
1819.51	-36214.1	-14745.1	7.94994	-0.06	0.01	-0.323525
1819.53	-36214.1	-14745.2	7.95016	-0.06	0.01	-0.323523
1819.55	-36214.2	-14745.3	7.94711	-0.06	0.01	-0.323559
1819.57	-36214.2	-14745.4	7.94376	-0.06	0.01	-0.323417
1819.58	-36214.3	-14745.6	7.94012	-0.06	0.01	-0.32645
1819.6	-36214.3	-14745.7	7.93997	-0.06	0.01	-0.33579
1819.62	-36214.4	-14745.8	7.94001	-0.06	0.01	-0.353804
1819.63	-36214.4	-14746	7.94	-0.06	0.01	-0.377996
1819.65	-36214.4	-14746.1	7.94	-0.06	0.01	-0.400871
1819.67	-36214.5	-14746.2	7.94	-0.06	0.01	-0.423747
1819.68	-36214.5	-14746.3	7.93989	-0.06	0.00999996	-0.451671
1819.7	-36214.6	-14746.4	7.93646	-0.06	0.0100001	-0.483389
1819.72	-36214.6	-14746.6	7.93311	-0.06	0.00999948	-0.516103
1819.74	-36214.7	-14746.7	7.92982	-0.06	0.0100041	-0.548259
1819.75	-36214.7	-14746.8	7.93005	-0.06	0.00998446	-0.57752
1819.77	-36214.8	-14747	7.92999	-0.06	0.0100579	-0.611438
1819.79	-36214.8	-14747.1	7.93	-0.06	0.0096467	-0.656243
1819.8	-36214.9	-14747.2	7.93001	-0.06	0.00595182	-0.702104
1819.82	-36214.9	-14747.3	7.92997	-0.06	0.00303573	-0.748934
1819.84	-36215	-14747.5	7.93013	-0.06	0.00400621	-0.793227
1819.85	-36215	-14747.6	7.92946	-0.06	0.00714852	-0.834243
1819.87	-36215.1	-14747.7	7.92581	-0.06	0.00586424	-0.878041
1819.89	-36215.1	-14747.8	7.92219	-0.06	0.00299822	-0.925346
1819.91	-36215.1	-14748	7.91973	-0.06	0.00337001	-0.968958
1819.92	-36215.2	-14748.1	7.92007	-0.06	0.00351839	-1.00914
1819.94	-36215.2	-14748.2	7.91998	-0.06	0.00225539	-1.04197
1819.96	-36215.3	-14748.3	7.92002	-0.06	-0.000360637	-1.06486
1819.97	-36215.3	-14748.5	7.91995	-0.06	8.98415e-05	-1.082
1819.99	-36215.4	-14748.6	7.92023	-0.06	-2.72848e-05	-1.09498
1820.01	-36215.4	-14748.7	7.91891	-0.0600001	1.18792e-05	-1.10354
1820.02	-36215.5	-14748.9	7.9152	-0.0599997	-1.96251e-05	-1.11042
1820.04	-36215.5	-14749	7.91151	-0.0600012	7.64276e-05	-1.11552
1820.06	-36215.6	-14749.1	7.90973	-0.0599955	-0.000285703	-1.1192
1820.08	-36215.6	-14749.2	7.91007	-0.060016	0.00143677	-1.12263
1820.09	-36215.6	-14749.4	7.90998	-0.0599336	0.00513209	-1.12536
1820.11	-36215.7	-14749.5	7.91002	-0.0602493	0.00861284	-1.12796
1820.13	-36215.7	-14749.6	7.90993	-0.059123	0.0104906	-1.13148
1820.14	-36215.8	-14749.7	7.91028	-0.066294	0.00818615	-1.13468
1820.16	-36215.8	-14749.9	7.90826	-0.0857318	0.0047582	-1.13345
1820.18	-36215.9	-14750	7.90462	-0.115535	0.000996276	-1.12463
1820.19	-36215.9	-14750.1	7.9008	-0.143898	-0.000224923	-1.10908
1820.21	-36216	-14750.2	7.90014	-0.173987	5.96733e-05	-1.08859
1820.23	-36216	-14750.4	7.89782	-0.211421	-1.32604e-05	-1.05962
1820.25	-36216.1	-14750.5	7.89461	-0.252401	3.60834e-06	-1.02838
1820.26	-36216.1	-14750.6	7.88846	-0.284902	-9.55803e-07	-0.999117
1820.28	-36216.2	-14750.8	7.8843	-0.314088	2.02191e-07	-0.975194
1820.3	-36216.2	-14750.9	7.8781	-0.333328	-5.40285e-08	-0.957685
1820.31	-36216.2	-14751	7.87402	-0.34774	1.06268e-08	-0.944345
1820.33	-36216.3	-14751.1	7.86797	-0.358319	-2.86456e-09	-0.933205
1820.35	-36216.3	-14751.2	7.86113	-0.368372	7.6671e-10	-0.923223
1820.36	-36216.4	-14751.4	7.85455	-0.375742	-2.02283e-10	-0.914309
1820.38	-36216.4	-14751.5	7.84749	-0.379771	3.49657e-11	-0.906952
1820.4	-36216.5	-14751.6	7.84077	-0.380104	-9.38323e-12	-0.903323
1820.42	-36216.5	-14751.8	7.83415	-0.379806	2.46853e-12	-0.901116
1820.43	-36216.6	-14751.9	7.82707	-0.38311	-3.15031e-13	-0.898862
1820.45	-36216.6	-14752	7.8204	-0.386449	8.26543e-14	-0.895599
1820.47	-36216.7	-14752.2	7.81333	-0.39	4.71498e-24	-0.893246
1820.48	-36216.7	-14752.3	7.80667	-0.39	-1.2632e-24	-0.891068
1820.5	-36216.7	-14752.4	7.8	-0.39	3.37836e-25	-0.888889
1820.52	-36216.8	-14752.5	7.79333	-0.39	-8.81425e-26	-0.885621
1820.53	-36216.8	-14752.6	7.7864	-0.389996	9.59617e-17	-0.885735
1820.55	-36216.9	-14752.7	7.78304	-0.390018	-2.48951e-17	-0.891742
1820.57	-36216.9	-14752.9	7.7758	-0.389856	1.23565e-17	-0.908623
1820.59	-36217	-14753	7.76924	-0.390564	-3.31027e-18	-0.929598
1820.6	-36217	-14753.1	7.76253	-0.401832	8.84579e-19	-0.949674
1820.62	-36217.1	-14753.3	7.75592	-0.423109	-2.27987e-19	-0.961965
1820.64	-36217.1	-14753.4	7.74832	-0.45137	8.48795e-20	-0.971054
1820.65	-36217.1	-14753.5	7.73859	-0.473407	-2.26707e-20	-0.981487
1820.67	-36217.2	-14753.6	7.73214	-0.494363	5.7997e-21	-0.996247
1820.69	-36217.2	-14753.7	7.72517	-0.524138	-1.91877e-21	-1.01051
1820.7	-36217.3	-14753.9	7.71791	-0.558561	5.07878e-22	-1.01889
1820.72	-36217.3	-14754	7.70759	-0.594808	-1.12755e-22	-1.02216
1820.74	-36217.4	-14754.1	7.69628	-0.624579	-4.11829e-23	-1.02093
1820.76	-36217.4	-14754.2	7.6828	-0.652193	2.97077e-22	-1.01544
1820.77	-36217.5	-14754.4	7.66898	-0.68806	-1.1286e-21	-1.00237
1820.79	-36217.5	-14754.5	7.65637	-0.734858	5.09021e-21	-0.979697
1820.81	-36217.6	-14754.6	7.6453	-0.788295	-1.87428e-20	-0.952442
1820.82	-36217.6	-14754.7	7.6313	-0.835166	8.15334e-20	-0.923546
1820.84	-36217.6	-14754.8	7.61648	-0.876549	-3.06937e-19	-0.897254
1820.86	-36217.7	-14755	7.60117	-0.917015	1.14621e-18	-0.867774
1820.87	-36217.7	-14755.1	7.58629	-0.963561	-4.1403e-18	-0.833603
1820.89	-36217.8	-14755.2	7.56909	-1.01225	1.7536e-17	-0.796733
1820.91	-36217.8	-14755.3	7.54997	-1.05872	-6.30763e-17	-0.760486
1820.93	-36217.9	-14755.5	7.53105	-1.10124	2.61888e-16	-0.727988
1820.94	-36217.9	-14755.6	7.51285	-1.12985	-9.83845e-16	-0.703407
1820.96	-36217.9	-14755.7	7.49399	-1.15175	3.46139e-15	-0.684824
1820.98	-36218	-14755.8	7.47474	-1.16863	-1.41296e-14	-0.670671
1820.99	-36218	-14755.9	7.457	-1.17956	5.30352e-14	-0.65848
1821.01	-36218.1	-14756.1	7.43775	-1.18761	-1.82874e-13	-0.641378
1821.03	-36218.1	-14756.2	7.41685	-1.19459	7.364e-13	-0.620603
1821.04	-36218.2	-14756.3	7.39724	-1.199	-2.76201e-12	-0.599724
1821.06	-36218.2	-14756.4	7.37622	-1.20228	9.26348e-12	-0.580836
1821.08	-36218.3	-14756.5	7.35576	-1.20561	-3.68768e-11	-0.567734
1821.1	-36218.3	-14756.6	7.33606	-1.20939	1.38222e-10	-0.562839
1821.11	-36218.3	-14756.8	7.31488	-1.20982	-4.45216e-10	-0.566897
1821.13	-36218.4	-14756.9	7.29493	-1.21416	1.75507e-09	-0.573972
1821.15	-36218.4	-14757	7.27216	-1.2287	-6.5745e-09	-0.576544
1821.16	-36218.5	-14757.1	7.25027	-1.24967	1.98602e-08	-0.573707
1821.18	-36218.5	-14757.2	7.2301	-1.26766	-7.76294e-08	-0.570143
1821.2	-36218.5	-14757.3	7.21052	-1.27829	2.90645e-07	-0.568702
1821.21	-36218.6	-14757.5	7.18632	-1.28885	-7.80676e-07	-0.568599
1821.23	-36218.6	-14757.6	7.16251	-1.29613	3.02898e-06	-0.5687
1821.25	-36218.7	-14757.7	7.14239	-1.29963	-1.13351e-05	-0.566869
1821.27	-36218.7	-14757.8	7.12122	-1.30313	2.28412e-05	-0.56147
1821.28	-36218.8	-14757.9	7.10124	-1.30645	-8.80456e-05	-0.55181
1821.3	-36218.8	-14758	7.07812	-1.30989	0.00310836	-0.541939
1821.32	-36218.8	-14758.2	7.05333	-1.31	0.00666667	-0.533769
1821.33	-36218.9	-14758.2	7.03	-1.31	0.01	-0.529412
1821.35	-36218.9	-14758.4	7.00667	-1.31	0.01	-0.527233
1821.37	-36219	-14758.5	6.98546	-1.30645	0.0100063	-0.524944
1821.38	-36219	-14758.6	6.96554	-1.30312	0.00999831	-0.522655
1821.4	-36219	-14758.7	6.94532	-1.29991	0.0100004	-0.517046
1821.42	-36219.1	-14758.8	6.92044	-1.30004	0.00999978	-0.509992
1821.44	-36219.1	-14758.9	6.89734	-1.29999	0.0100001	-0.502478
1821.45	-36219.2	-14759	6.87372	-1.29999	0.00999999	-0.495837
1821.47	-36219.2	-14759.1	6.84947	-1.3001	0.01	-0.487818
1821.49	-36219.2	-14759.2	6.82991	-1.29961	0.01	-0.481465
1821.5	-36219.3	-14759.3	6.8097	-1.29606	0.00999987	-0.476606
1821.52	-36219.3	-14759.5	6.78797	-1.29221	0.0100007	-0.474061
1821.54	-36219.4	-14759.6	6.76454	-1.29063	0.00999747	-0.467696
1821.55	-36219.4	-14759.7	6.74092	-1.29924	0.0100094	-0.45417
1821.57	-36219.4	-14759.8	6.71616	-1.31658	0.00995576	-0.428484
1821.59	-36219.5	-14759.9	6.69383	-1.34615	0.010167	-0.396119
1821.61	-36219.5	-14760	6.6744	-1.37997	0.00929145	-0.359595
1821.62	-36219.6	-14760.1	6.65314	-1.41274	0.00560673	-0.324382
1821.64	-36219.6	-14760.2	6.62734	-1.44491	0.00195593	-0.294014
1821.66	-36219.6	-14760.3	6.60049	-1.47875	-0.000281699	-0.269558
1821.67	-36219.7	-14760.4	6.57431	-1.51904	7.35461e-05	-0.244039
1821.69	-36219.7	-14760.5	6.55052	-1.56506	-3.69595e-05	-0.214355
1821.71	-36219.7	-14760.6	6.52605	-1.60706	6.843e-05	-0.185297
1821.72	-36219.8	-14760.7	6.49859	-1.64427	-0.000229178	-0.157922
1821.74	-36219.8	-14760.8	6.46897	-1.67159	0.00131287	-0.134341
1821.76	-36219.9	-14760.9	6.44092	-1.69395	0.00488768	-0.113044
1821.78	-36219.9	-14761	6.412	-1.71862	0.0085585	-0.0903921
1821.79	-36219.9	-14761.1	6.38046	-1.74095	0.0102869	-0.0678804
1821.81	-36220	-14761.2	6.35105	-1.7606	0.00992371	-0.0458222
1821.83	-36220	-14761.4	6.31977	-1.77982	0.010018	-0.0177889
1821.84	-36220	-14761.4	6.2888	-1.79506	0.00999512	0.0149488
1821.86	-36220.1	-14761.6	6.25926	-1.806	0.0100009	0.0470837
1821.88	-36220.1	-14761.7	6.22789	-1.81615	0.010001	0.0774921
1821.89	-36220.1	-14761.7	6.19705	-1.82684	0.00999469	0.102503
1821.91	-36220.2	-14761.8	6.16752	-1.83438	0.0100202	0.123028
1821.93	-36220.2	-14762	6.13591	-1.84146	0.0099321	0.140539
1821.95	-36220.3	-14762	6.10566	-1.84593	0.0102703	0.153679
1821.96	-36220.3	-14762.1	6.07326	-1.84882	0.00781444	0.163898
1821.98	-36220.3	-14762.2	6.04058	-1.8529	0.00418993	0.172726
1822	-36220.4	-14762.3	6.01044	-1.85141	0.000527743	0.176694
1822.01	-36220.4	-14762.4	5.97917	-1.84264	-9.19131e-05	0.172518
1822.03	-36220.4	-14762.5	5.94566	-1.82359	1.17454e-05	0.16223
1822.05	-36220.5	-14762.6	5.91535	-1.80599	4.55107e-05	0.150242
1822.06	-36220.5	-14762.7	5.88372	-1.79155	-0.000139291	0.139335
1822.08	-36220.5	-14762.8	5.85347	-1.78073	0.00283452	0.134121
1822.1	-36220.6	-14762.9	5.82357	-1.77946	0.00645372	0.136425
1822.12	-36220.6	-14763	5.79342	-1.78831	0.0067078	0.147398
1822.13	-36220.6	-14763.1	5.76504	-1.80558	0.00668875	0.165503
1822.15	-36220.7	-14763.2	5.73507	-1.82248	0.00655604	0.185148
1822.17	-36220.7	-14763.3	5.70528	-1.83585	0.0098661	0.203725
1822.18	-36220.8	-14763.4	5.67	-1.85	0.01	0.221133
1822.2	-36220.8	-14763.4	5.64	-1.86	0.01	0.235294
1822.22	-36220.8	-14763.5	5.61	-1.87	0.01	0.247277
1822.23	-36220.8	-14763.6	5.5781	-1.877	0.0100006	0.257556
1822.25	-36220.9	-14763.7	5.54458	-1.87997	0.00999985	0.262706
1822.27	-36220.9	-14763.8	5.50951	-1.87603	0.0100001	0.263442
1822.29	-36220.9	-14763.9	5.4799	-1.86893	0.00999998	0.259791
1822.3	-36221	-14764	5.4497	-1.85893	0.01	0.254143
1822.32	-36221	-14764.1	5.41741	-1.85257	0.01	0.247094
1822.34	-36221	-14764.2	5.38456	-1.84944	0.01	0.239183
1822.35	-36221.1	-14764.2	5.35446	-1.84614	0.01	0.227223
1822.37	-36221.1	-14764.3	5.32291	-1.84196	0.01	0.208739
1822.39	-36221.1	-14764.4	5.2923	-1.8352	0.00999999	0.185997
1822.4	-36221.2	-14764.5	5.25937	-1.82779	0.0100001	0.160767
1822.42	-36221.2	-14764.6	5.22931	-1.81806	0.0099998	0.135559
1822.44	-36221.2	-14764.7	5.19759	-1.81135	0.010001	0.110696
1822.46	-36221.2	-14764.7	5.16802	-1.80495	0.00999637	0.0880809
1822.47	-36221.3	-14764.8	5.13734	-1.79697	0.0100133	0.065263
1822.49	-36221.3	-14764.9	5.10582	-1.78728	0.00994005	0.0439349
1822.51	-36221.3	-14765	5.07634	-1.78085	0.010226	0.0254183
1822.52	-36221.4	-14765.1	5.0452	-1.77533	0.00899987	0.00757155
1822.54	-36221.4	-14765.1	5.01537	-1.77093	0.00525856	-0.00995028
1822.56	-36221.4	-14765.2	4.98824	-1.76385	0.00175077	-0.0243205
1822.57	-36221.5	-14765.3	4.95673	-1.75718	-0.000262555	-0.0386178
1822.59	-36221.5	-14765.4	4.92599	-1.74984	7.40771e-05	-0.0511233
1822.61	-36221.5	-14765.5	4.89472	-1.74501	-1.74971e-05	-0.0615161
1822.63	-36221.5	-14765.6	4.86574	-1.7406	3.43372e-06	-0.0673115
1822.64	-36221.6	-14765.6	4.83765	-1.74402	4.56946e-06	-0.066762
1822.66	-36221.6	-14765.7	4.80827	-1.75713	-2.04444e-05	-0.0586782
1822.68	-36221.6	-14765.8	4.77914	-1.77357	8.46514e-05	-0.0459433
1822.69	-36221.6	-14765.8	4.74917	-1.78625	-0.00031804	-0.0306661
1822.71	-36221.7	-14765.9	4.71791	-1.79636	0.00191053	-0.0104449
1822.73	-36221.7	-14766	4.68702	-1.80481	0.00548478	0.0147636
1822.74	-36221.7	-14766.1	4.6576	-1.80923	0.00908718	0.0460541
1822.76	-36221.8	-14766.1	4.6252	-1.81017	0.0102046	0.0853936
1822.78	-36221.8	-14766.2	4.59246	-1.80994	0.00994998	0.138851
1822.8	-36221.8	-14766.3	4.56204	-1.81009	0.0100317	0.201322
1822.81	-36221.8	-14766.4	4.53236	-1.80854	0.0099241	0.265155
1822.83	-36221.9	-14766.4	4.50082	-1.79764	0.0102347	0.330649
1822.85	-36221.9	-14766.5	4.47011	-1.77601	0.00758686	0.390329
1822.86	-36221.9	-14766.6	4.44182	-1.7506	0.00397937	0.461781
1822.88	-36222	-14766.7	4.41169	-1.73246	0.000376906	0.546112
1822.9	-36222	-14766.7	4.38504	-1.7191	-9.46068e-05	0.641347
1822.91	-36222	-14766.8	4.35358	-1.70487	1.63533e-05	0.741436
1822.93	-36222	-14766.9	4.32653	-1.69426	-4.38853e-06	0.831135
1822.95	-36222	-14766.9	4.29684	-1.68744	1.15463e-06	0.915975
1822.97	-36222.1	-14767	4.26838	-1.68041	-1.47559e-07	1.0197
1822.98	-36222.1	-14767.1	4.23832	-1.67375	3.95069e-08	1.13046
1823	-36222.1	-14767.1	4.21171	-1.66695	-1.03575e-08	1.25096
1823.02	-36222.2	-14767.2	4.18	-1.66333	0	1.36819
1823.03	-36222.2	-14767.3	4.15333	-1.65667	1.57999e-19	1.46078
1823.05	-36222.2	-14767.3	4.12667	-1.65333	-4.12279e-20	1.52832
1823.07	-36222.2	-14767.4	4.09841	-1.64979	4.4984e-11	1.57987
1823.08	-36222.3	-14767.5	4.07165	-1.64648	-1.20452e-11	1.61384
1823.1	-36222.3	-14767.5	4.04162	-1.64313	3.19658e-12	1.63736
1823.12	-36222.3	-14767.6	4.0132	-1.63958	-2.15138e-12	1.65403
1823.14	-36222.3	-14767.7	3.98333	-1.63635	2.70683e-12	1.66312
1823.15	-36222.3	-14767.7	3.95696	-1.63265	-8.67595e-12	1.66819
1823.17	-36222.4	-14767.8	3.93002	-1.62606	3.1907e-11	1.66993
1823.19	-36222.4	-14767.8	3.90189	-1.62281	-1.84417e-10	1.66852
1823.2	-36222.4	-14767.9	3.87509	-1.61937	6.9472e-10	1.66611
1823.22	-36222.4	-14768	3.84686	-1.61586	-3.5358e-09	1.66262
1823.24	-36222.5	-14768	3.82052	-1.61257	1.33728e-08	1.65924
1823.25	-36222.5	-14768.1	3.79338	-1.60916	-4.94332e-08	1.65453
1823.27	-36222.5	-14768.2	3.76529	-1.6057	2.33486e-07	1.64837
1823.29	-36222.5	-14768.2	3.73898	-1.60223	-8.81406e-07	1.6422
1823.31	-36222.5	-14768.3	3.71171	-1.5996	3.23908e-06	1.63872
1823.32	-36222.6	-14768.3	3.68371	-1.60088	-1.45763e-05	1.63898
1823.34	-36222.6	-14768.4	3.65742	-1.60502	5.49416e-05	1.64376
1823.36	-36222.6	-14768.4	3.63005	-1.61438	-0.00020042	1.6532
1823.37	-36222.6	-14768.5	3.60204	-1.62987	0.00110402	1.66769
1823.39	-36222.6	-14768.6	3.57622	-1.64812	0.00470298	1.68459
1823.41	-36222.7	-14768.6	3.54685	-1.66759	0.00832625	1.70268
1823.42	-36222.7	-14768.7	3.51721	-1.68457	0.0103071	1.72032
1823.44	-36222.7	-14768.7	3.48945	-1.70102	0.00991825	1.73635
1823.46	-36222.7	-14768.8	3.45998	-1.7185	0.0100197	1.75296
1823.48	-36222.8	-14768.8	3.43065	-1.73442	0.00999448	1.76759
1823.49	-36222.8	-14768.9	3.40246	-1.74522	0.0100015	1.77982
1823.51	-36222.8	-14768.9	3.37466	-1.75662	0.00999961	1.79162
1823.53	-36222.8	-14769	3.34298	-1.77111	0.0100001	1.80427
1823.54	-36222.8	-14769.1	3.31241	-1.78308	0.00999997	1.81547
1823.56	-36222.9	-14769.1	3.28125	-1.79099	0.01	1.82409
1823.58	-36222.9	-14769.2	3.25043	-1.79757	0.00999997	1.83118
1823.59	-36222.9	-14769.2	3.22065	-1.8046	0.0100001	1.83697
1823.61	-36222.9	-14769.3	3.1905	-1.809	0.00999965	1.84173
1823.63	-36222.9	-14769.3	3.16029	-1.81224	0.0100012	1.84541
1823.65	-36222.9	-14769.4	3.12253	-1.81574	0.00999529	1.84881
1823.66	-36223	-14769.4	3.10101	-1.81863	0.0100296	1.85098
1823.68	-36223	-14769.5	3.07135	-1.8201	0.00997439	1.85042
1823.7	-36223	-14769.5	3.02945	-1.819	0.0102499	1.84435
1823.71	-36223	-14769.6	3.00323	-1.80987	0.008258	1.8323
1823.73	-36223	-14769.6	2.97171	-1.79239	0.00471941	1.8138
1823.75	-36223.1	-14769.7	2.94473	-1.76749	0.00109965	1.78756
1823.76	-36223.1	-14769.7	2.91444	-1.72775	-0.000199417	1.7482
1823.78	-36223.1	-14769.8	2.88597	-1.67431	5.46662e-05	1.69665
1823.8	-36223.1	-14769.8	2.85745	-1.61183	-1.45025e-05	1.63628
1823.82	-36223.1	-14769.8	2.82807	-1.53611	3.22037e-06	1.56445
1823.83	-36223.1	-14769.9	2.80108	-1.46217	-8.67063e-07	1.49085
1823.85	-36223.2	-14769.9	2.77542	-1.38059	1.83573e-07	1.40956
1823.87	-36223.2	-14770	2.75457	-1.29241	-4.96608e-08	1.31962
1823.88	-36223.2	-14770	2.73458	-1.18781	1.31313e-08	1.21999
1823.9	-36223.2	-14770.1	2.71638	-1.06517	-2.5826e-09	1.10333
1823.92	-36223.2	-14770.1	2.69937	-0.948223	6.9545e-10	0.994826
1823.93	-36223.2	-14770.2	2.68564	-0.853159	-1.83482e-10	0.896312
1823.95	-36223.2	-14770.2	2.67171	-0.75489	3.17159e-11	0.797359
1823.97	-36223.3	-14770.2	2.65802	-0.656365	-8.51119e-12	0.692574
1823.99	-36223.3	-14770.3	2.64792	-0.529629	2.23931e-12	0.577121
1824	-36223.3	-14770.3	2.63711	-0.391347	-2.86179e-13	0.443364
1824.02	-36223.3	-14770.4	2.63349	-0.263312	7.66208e-14	0.326475
1824.04	-36223.3	-14770.4	2.63012	-0.165123	-2.00893e-14	0.2285
1824.05	-36223.3	-14770.5	2.63	-0.0866667	0	0.151416
1824.07	-36223.4	-14770.5	2.63	-0.0366667	3.12535e-25	0.0991285
1824.09	-36223.4	-14770.5	2.63	4.72028e-13	-1.028e-25	0.0599129
1824.1	-36223.4	-14770.6	2.63	0.0313967	4.87723e-16	0.028911
1824.12	-36223.4	-14770.6	2.63	0.0474506	-1.55092e-15	0.00655344
1824.14	-36223.4	-14770.7	2.63	0.0607271	5.71168e-15	-0.00839761
1824.16	-36223.4	-14770.7	2.63	0.0709843	-4.46488e-14	-0.0195561
1824.17	-36223.5	-14770.7	2.63002	0.0772382	1.69691e-13	-0.0255692
1824.19	-36223.5	-14770.8	2.62994	0.0801205	-6.32329e-13	-0.0285523
1824.21	-36223.5	-14770.8	2.63038	0.0799616	3.65814e-12	-0.0294529
1824.22	-36223.5	-14770.9	2.63395	0.0799857	-1.38654e-11	-0.0294278
1824.24	-36223.5	-14770.9	2.63737	0.0800948	5.14899e-11	-0.0292999
1824.26	-36223.5	-14770.9	2.64028	0.0794597	-2.61802e-10	-0.0279141
1824.27	-36223.5	-14771	2.63993	0.07586	9.90101e-10	-0.0254125
1824.29	-36223.6	-14771	2.64001	0.0723933	-3.65995e-09	-0.0222108
1824.31	-36223.6	-14771.1	2.64004	0.0696936	1.72869e-08	-0.0202461
1824.33	-36223.6	-14771.1	2.63981	0.0700818	-6.52577e-08	-0.0195398
1824.34	-36223.6	-14771.2	2.64079	0.0699795	2.39816e-07	-0.0196249
1824.36	-36223.6	-14771.2	2.64455	0.0700061	-1.0792e-06	-0.0196027
1824.38	-36223.6	-14771.2	2.64802	0.0699984	4.06778e-06	-0.0196092
1824.39	-36223.7	-14771.3	2.65027	0.0700004	-1.48388e-05	-0.0196075
1824.41	-36223.7	-14771.3	2.64993	0.0699999	6.45095e-05	-0.0196079
1824.43	-36223.7	-14771.4	2.65	0.07	-0.000242839	-0.0196078
1824.44	-36223.7	-14771.4	2.65005	0.07	0.00115681	-0.0196078
1824.46	-36223.7	-14771.5	2.64975	0.07	0.00517949	-0.0196078
1824.48	-36223.7	-14771.5	2.6513	0.07	0.00717585	-0.0196078
1824.5	-36223.8	-14771.5	2.655	0.07	0.00524917	-0.0196079
1824.51	-36223.8	-14771.6	2.6587	0.07	0.00122574	-0.0196074
1824.53	-36223.8	-14771.6	2.66025	0.07	-0.000233593	-0.0196094
1824.55	-36223.8	-14771.7	2.65994	0.07	5.51499e-05	-0.0196023
1824.56	-36223.8	-14771.7	2.66002	0.0700001	-1.52591e-05	-0.0196305
1824.58	-36223.8	-14771.7	2.65998	0.0699996	4.05354e-06	-0.0195229
1824.6	-36223.8	-14771.8	2.66007	0.0700013	-9.32415e-07	-0.0201666
1824.61	-36223.9	-14771.8	2.65972	0.0699946	2.55604e-07	-0.0219595
1824.63	-36223.9	-14771.9	2.66196	0.0700202	-6.7813e-08	-0.0249784
1824.65	-36223.9	-14771.9	2.66561	0.0699322	1.50692e-08	-0.0278408
1824.67	-36223.9	-14772	2.66929	0.07027	-4.10058e-09	-0.0285676
1824.68	-36223.9	-14772	2.67016	0.0678156	1.08631e-09	-0.0269969
1824.7	-36223.9	-14772.1	2.66997	0.0641863	-2.30188e-10	-0.0236515
1824.72	-36224	-14772.1	2.67001	0.0605419	6.30434e-11	-0.0210851
1824.73	-36224	-14772.1	2.67	0.0598328	-2.11393e-11	-0.019782
1824.75	-36224	-14772.2	2.66998	0.0600349	4.41365e-12	-0.0195763
1824.77	-36224	-14772.2	2.67007	0.0599906	-1.194e-12	-0.0196164
1824.78	-36224	-14772.3	2.66972	0.0600025	3.15716e-13	-0.0196056
1824.8	-36224	-14772.3	2.67263	0.0599995	-6.20935e-14	-0.0196083
1824.82	-36224	-14772.3	2.67605	0.0600001	1.67207e-14	-0.0196077
1824.84	-36224.1	-14772.4	2.67962	0.06	-4.41147e-15	-0.0196079
1824.85	-36224.1	-14772.4	2.68006	0.06	7.62546e-16	-0.0196078
1824.87	-36224.1	-14772.5	2.67998	0.06	-2.04631e-16	-0.0196078
1824.89	-36224.1	-14772.5	2.68	0.06	5.38244e-17	-0.0196078
1824.9	-36224.1	-14772.6	2.68	0.06	-6.84929e-18	-0.0196078
1824.92	-36224.1	-14772.6	2.67999	0.06	1.72147e-18	-0.0196078
1824.94	-36224.2	-14772.6	2.68002	0.06	-3.14024e-20	-0.0196078
1824.95	-36224.2	-14772.7	2.68	0.06	3.86357e-28	-0.0196078
1824.97	-36224.2	-14772.7	2.68333	0.06	-1.57886e-27	-0.0196078
1824.99	-36224.2	-14772.8	2.68667	0.06	5.92908e-27	-0.0196078
1825.01	-36224.2	-14772.8	2.6901	0.0600002	-1.03982e-16	-0.0196077
1825.02	-36224.2	-14772.9	2.68997	0.0599994	3.96629e-16	-0.0196084
1825.04	-36224.3	-14772.9	2.69001	0.0600023	-1.48142e-15	-0.0196059
1825.06	-36224.3	-14772.9	2.69	0.0599818	1.15919e-14	-0.019623
1825.07	-36224.3	-14773	2.69	0.0600691	-4.40586e-14	-0.0195486
1825.09	-36224.3	-14773	2.69002	0.0597362	1.64179e-13	-0.0183105
1825.11	-36224.3	-14773.1	2.68991	0.056031	-9.49806e-13	-0.015784
1825.12	-36224.3	-14773.1	2.69038	0.052666	3.60004e-12	-0.0125849
1825.14	-36224.4	-14773.2	2.69398	0.0497943	-1.33689e-11	-0.0106151
1825.16	-36224.4	-14773.2	2.69758	0.0500681	6.79747e-11	-0.00972861
1825.18	-36224.4	-14773.2	2.70025	0.0499818	-2.57072e-10	-0.00982474
1825.19	-36224.4	-14773.3	2.69994	0.0500046	9.50275e-10	-0.009796
1825.21	-36224.4	-14773.3	2.70002	0.0499986	-4.4884e-09	-0.0098189
1825.23	-36224.4	-14773.4	2.69999	0.0500004	1.69436e-08	-0.00975293
1825.24	-36224.4	-14773.4	2.7	0.0499999	-6.22663e-08	-0.0100231
1825.26	-36224.5	-14773.5	2.69999	0.05	2.80206e-07	-0.011523
1825.28	-36224.5	-14773.5	2.70006	0.05	-1.05617e-06	-0.0141939
1825.29	-36224.5	-14773.6	2.6998	0.05	3.85277e-06	-0.0173047
1825.31	-36224.5	-14773.6	2.7011	0.05	-1.67494e-05	-0.0191212
1825.33	-36224.5	-14773.6	2.7047	0.05	6.30512e-05	-0.0196784
1825.35	-36224.5	-14773.7	2.70833	0.05	-0.000227881	-0.0195906
1825.36	-36224.6	-14773.7	2.71031	0.05	0.00131259	-0.0196128
1825.38	-36224.6	-14773.8	2.70992	0.05	0.00488743	-0.0196065
1825.4	-36224.6	-14773.8	2.71002	0.05	0.00855973	-0.0196082
1825.41	-36224.6	-14773.8	2.70999	0.05	0.0102817	-0.0196078
1825.43	-36224.6	-14773.9	2.71	0.05	0.00994323	-0.0196079
1825.45	-36224.6	-14773.9	2.71	0.05	0.00994929	-0.0196078
1825.46	-36224.7	-14774	2.71001	0.05	0.0102756	-0.0196078
1825.48	-36224.7	-14774	2.70998	0.05	0.00826981	-0.0196079
1825.5	-36224.7	-14774.1	2.71007	0.0500001	0.00460149	-0.0196078
1825.52	-36224.7	-14774.1	2.70972	0.0499996	0.000872752	-0.0196081
1825.53	-36224.7	-14774.2	2.71196	0.0500015	-0.00012073	-0.0196069
1825.55	-36224.7	-14774.2	2.71561	0.049995	-0.000215597	-0.0196112
1825.57	-36224.7	-14774.2	2.71929	0.0500199	0.00219396	-0.0195947
1825.58	-36224.8	-14774.3	2.72017	0.0499255	0.00564209	-0.0196573
1825.6	-36224.8	-14774.3	2.71997	0.05024	0.00939112	-0.0194486
1825.62	-36224.8	-14774.4	2.72001	0.0475635	0.010172	-0.0216971
1825.63	-36224.8	-14774.4	2.72	0.0441683	0.00987469	-0.02937
1825.65	-36224.8	-14774.5	2.72	0.0404248	0.0102672	-0.0481516
1825.67	-36224.8	-14774.5	2.72	0.0398915	0.00712192	-0.071997
1825.69	-36224.9	-14774.5	2.72	0.0400286	0.00661769	-0.0954124
1825.7	-36224.9	-14774.6	2.72	0.0399951	0.00649587	-0.11372
1825.72	-36224.9	-14774.6	2.71999	0.0400013	0.00969431	-0.127043
1825.74	-36224.9	-14774.7	2.72004	0.0399997	0.0100895	-0.141611
1825.75	-36224.9	-14774.7	2.71991	0.04	0.00996716	-0.164048
1825.77	-36224.9	-14774.8	2.72312	0.04	0.0100907	-0.191197
1825.79	-36225	-14774.8	2.72645	0.04	0.00689094	-0.218416
1825.8	-36225	-14774.9	2.73	0.04	0.00333333	-0.246187
1825.82	-36225	-14774.9	2.73	0.04	-2.2226e-14	-0.272331
1825.84	-36225	-14774.9	2.73	0.04	5.79761e-15	-0.301743
1825.86	-36225	-14775	2.73	0.04	-6.29069e-06	-0.334059
1825.87	-36225	-14775	2.73	0.04	1.5516e-06	-0.362109
1825.89	-36225.1	-14775.1	2.73	0.04	8.39064e-08	-0.388315
1825.91	-36225.1	-14775.1	2.73	0.04	-3.8726e-06	-0.417542
1825.92	-36225.1	-14775.1	2.73	0.04	1.54885e-05	-0.449382
1825.94	-36225.1	-14775.2	2.73	0.04	-5.79179e-05	-0.48347
1825.96	-36225.1	-14775.2	2.73003	0.04	0.000353465	-0.519303
1825.97	-36225.1	-14775.3	2.72989	0.04	0.00404754	-0.554118
1825.99	-36225.2	-14775.3	2.73042	0.04	0.00696664	-0.590477
1826.01	-36225.2	-14775.4	2.73417	0.04	0.00598172	-0.624739
1826.03	-36225.2	-14775.4	2.73756	0.04	0.00289713	-0.6489
1826.04	-36225.2	-14775.5	2.74024	0.04	0.00396701	-0.669193
1826.06	-36225.2	-14775.5	2.73993	0.04	0.00788365	-0.690987
1826.08	-36225.2	-14775.5	2.74002	0.04	0.0102518	-0.717264
1826.09	-36225.3	-14775.6	2.74	0.04	0.0099368	-0.748398
1826.11	-36225.3	-14775.6	2.74	0.04	0.0100186	-0.780883
1826.13	-36225.3	-14775.7	2.74	0.04	0.00999605	-0.807418
1826.14	-36225.3	-14775.7	2.74	0.0400001	0.00999733	-0.832482
1826.16	-36225.3	-14775.8	2.74	0.0399997	0.0100167	-0.857833
1826.18	-36225.3	-14775.8	2.74	0.0400012	0.00993596	-0.882972
1826.2	-36225.3	-14775.8	2.74	0.0399956	0.0102318	-0.907245
1826.21	-36225.4	-14775.9	2.74	0.0400186	0.00867075	-0.926408
1826.23	-36225.4	-14775.9	2.73998	0.0399302	0.00517523	-0.938285
1826.25	-36225.4	-14776	2.74007	0.0402492	0.00121646	-0.944954
1826.26	-36225.4	-14776	2.73973	0.0384713	0.00114168	-0.947056
1826.28	-36225.4	-14776.1	2.74151	0.0349273	0.00552483	-0.945906
1826.3	-36225.4	-14776.1	2.7452	0.0312163	0.00684998	-0.946026
1826.31	-36225.5	-14776.2	2.74891	0.0297407	0.00663331	-0.952949
1826.33	-36225.5	-14776.2	2.75023	0.0300689	0.00661057	-0.969506
1826.35	-36225.5	-14776.2	2.74995	0.0299842	0.00690454	-0.99607
1826.37	-36225.5	-14776.3	2.75001	0.0300043	0.00479383	-1.02446
1826.38	-36225.5	-14776.3	2.75	0.0299988	0.000831523	-1.05067
1826.4	-36225.5	-14776.4	2.75	0.0300003	-0.000152212	-1.07705
1826.42	-36225.6	-14776.4	2.75	0.0299999	4.14194e-05	-1.10424
1826.43	-36225.6	-14776.5	2.75	0.03	-1.09721e-05	-1.13115
1826.45	-36225.6	-14776.5	2.75	0.03	2.32298e-06	-1.1607
1826.47	-36225.6	-14776.5	2.75	0.03	-6.28422e-07	-1.18948
1826.48	-36225.6	-14776.6	2.75	0.03	1.66167e-07	-1.21834
1826.5	-36225.6	-14776.6	2.75	0.03	-3.26809e-08	-1.25
1826.52	-36225.7	-14776.7	2.75	0.0299999	8.80043e-09	-1.28607
1826.54	-36225.7	-14776.7	2.74998	0.0300004	-2.32184e-09	-1.32895
1826.55	-36225.7	-14776.8	2.75004	0.0299988	4.01342e-10	-1.38173
1826.57	-36225.7	-14776.8	2.74984	0.0300046	-1.07703e-10	-1.4277
1826.59	-36225.7	-14776.9	2.75288	0.0299827	2.83369e-11	-1.46547
1826.6	-36225.7	-14776.9	2.75644	0.0300349	-3.62139e-12	-1.49718
1826.62	-36225.8	-14776.9	2.7599	0.0270863	9.69576e-13	-1.52469
1826.64	-36225.8	-14777	2.76	0.0144585	-2.54193e-13	-1.54678
1826.65	-36225.8	-14777	2.76	-0.01	-1.44986e-23	-1.56318
1826.67	-36225.8	-14777.1	2.75667	-0.04	3.87759e-24	-1.57081
1826.69	-36225.8	-14777.1	2.75333	-0.0633333	0	-1.57843
1826.71	-36225.8	-14777.2	2.7499	-0.080768	1.10386e-15	-1.59007
1826.72	-36225.9	-14777.2	2.75002	-0.0905566	-2.95106e-16	-1.6019
1826.74	-36225.9	-14777.3	2.75002	-0.104493	7.65579e-17	-1.60795
1826.76	-36225.9	-14777.3	2.74977	-0.130042	-3.79922e-17	-1.60639
1826.77	-36225.9	-14777.3	2.74623	-0.160335	1.01524e-17	-1.60461
1826.79	-36225.9	-14777.4	2.74294	-0.189785	-2.61662e-18	-1.60865
1826.81	-36225.9	-14777.4	2.73935	-0.214454	9.74166e-19	-1.61687
1826.82	-36226	-14777.5	2.73623	-0.241618	-2.60194e-19	-1.62096
1826.84	-36226	-14777.5	2.73216	-0.272729	6.65662e-20	-1.61463
1826.86	-36226	-14777.5	2.72571	-0.307856	-2.20362e-20	-1.59958
1826.88	-36226	-14777.6	2.72189	-0.335747	5.88334e-21	-1.58165
1826.89	-36226	-14777.6	2.71586	-0.359186	-1.49519e-21	-1.56145
1826.91	-36226	-14777.7	2.71063	-0.390355	4.77187e-22	-1.53417
1826.93	-36226.1	-14777.7	2.70193	-0.419716	-1.79694e-22	-1.50758
1826.94	-36226.1	-14777.8	2.69901	-0.440923	-5.29399e-23	-1.48786
1826.96	-36226.1	-14777.8	2.6853	-0.488573	-4.42237e-24	-1.43514
1826.98	-36226.1	-14777.9	2.67864	-0.523048	1.64644e-24	-1.39651
1826.99	-36226.1	-14777.9	2.66815	-0.563695	-4.39755e-25	-1.35681
1827.01	-36226.1	-14777.9	2.65817	-0.599086	1.12504e-25	-1.31954
1827.03	-36226.1	-14778	2.64758	-0.62458	-3.72432e-26	-1.2885
1827.05	-36226.2	-14778	2.63766	-0.640818	9.94213e-27	-1.26369
1827.06	-36226.2	-14778.1	2.62765	-0.661941	-2.52206e-27	-1.23814
1827.08	-36226.2	-14778.1	2.61628	-0.689167	7.83e-28	-1.20452
1827.1	-36226.2	-14778.1	2.60274	-0.723275	-2.089e-28	-1.1688
1827.11	-36226.2	-14778.2	2.58921	-0.756511	5.24757e-29	-1.13033
1827.13	-36226.2	-14778.2	2.57518	-0.785713	-1.56462e-29	-1.09505
1827.15	-36226.3	-14778.3	2.56205	-0.807711	4.17156e-30	-1.06463
1827.16	-36226.3	-14778.3	2.54836	-0.833073	-1.03595e-30	-1.03298
1827.18	-36226.3	-14778.4	2.53433	-0.861291	3.00434e-31	-0.999642
1827.2	-36226.3	-14778.4	2.52153	-0.887098	-8.00416e-32	-0.969452
1827.22	-36226.3	-14778.4	2.50629	-0.906637	1.96081e-32	-0.942428
1827.23	-36226.3	-14778.5	2.48869	-0.918736	-5.5733e-33	-0.921723
1827.25	-36226.4	-14778.5	2.47204	-0.9253	1.48359e-33	-0.907902
1827.27	-36226.4	-14778.6	2.45635	-0.928498	-3.57494e-34	-0.89743
1827.28	-36226.4	-14778.6	2.44318	-0.930142	1.00083e-34	-0.888559
1827.3	-36226.4	-14778.6	2.42818	-0.931062	-2.66161e-35	-0.880033
1827.32	-36226.4	-14778.7	2.41065	-0.937688	6.28389e-36	-0.865914
1827.33	-36226.4	-14778.7	2.39306	-0.955809	-1.73866e-36	-0.842947
1827.35	-36226.4	-14778.7	2.37904	-0.983691	4.61869e-37	-0.81149
1827.37	-36226.4	-14778.8	2.36305	-1.0161	-1.06241e-37	-0.773718
1827.39	-36226.5	-14778.8	2.34608	-1.04205	2.91241e-38	-0.737293
1827.4	-36226.5	-14778.9	2.32704	-1.06683	-7.72675e-39	-0.704606
1827.42	-36226.5	-14778.9	2.30856	-1.09477	1.71701e-39	-0.669591
1827.44	-36226.5	-14778.9	2.28935	-1.12482	-4.67226e-40	-0.635112
1827.45	-36226.5	-14779	2.26929	-1.15187	1.23769e-40	-0.600854
1827.47	-36226.5	-14779	2.24833	-1.18238	-2.62041e-41	-0.565086
1827.49	-36226.5	-14779	2.22785	-1.21312	7.08868e-42	-0.529743
1827.5	-36226.6	-14779.1	2.20851	-1.24277	-1.87387e-42	-0.495888
1827.52	-36226.6	-14779.1	2.18424	-1.27609	3.66974e-43	-0.452829
1827.54	-36226.6	-14779.1	2.16328	-1.32399	-9.27089e-44	-0.404531
1827.56	-36226.6	-14779.2	2.14386	-1.37696	1.61855e-45	-0.349827
1827.57	-36226.6	-14779.2	2.11974	-1.43128	6.14751e-44	-0.295608
1827.59	-36226.6	-14779.2	2.09317	-1.4666	-2.54871e-43	-0.250776
1827.61	-36226.6	-14779.3	2.0664	-1.49646	9.58005e-43	-0.213674
1827.62	-36226.6	-14779.3	2.04138	-1.52787	-1.93108e-42	-0.172403
1827.64	-36226.7	-14779.3	2.01811	-1.56771	7.44383e-42	-0.131055
1827.66	-36226.7	-14779.4	1.99162	-1.6044	-2.78441e-41	-0.0874126
1827.67	-36226.7	-14779.4	1.96333	-1.64333	-2.5522e-50	-0.0457516
1827.69	-36226.7	-14779.4	1.93333	-1.67	9.78095e-50	-0.0087146
1827.71	-36226.7	-14779.5	1.90667	-1.7	0	0.0250545
1827.73	-36226.7	-14779.5	1.87507	-1.72805	6.41184e-39	0.319288
1827.74	-36226.7	-14779.5	1.85183	-1.74776	-2.44569e-38	0.823267
1827.76	-36226.7	-14779.6	1.82146	-1.76795	9.13469e-38	1.49367
1827.78	-36226.8	-14779.6	1.78942	-1.7935	-7.14778e-37	1.83338
1827.79	-36226.8	-14779.6	1.75632	-1.82758	2.71673e-36	1.84678
1827.81	-36226.8	-14779.6	1.72641	-1.86436	-1.01236e-35	1.65417
1827.83	-36226.8	-14779.7	1.69414	-1.89882	5.85667e-35	1.5667
1827.84	-36226.8	-14779.7	1.66085	-1.92358	-2.21984e-34	1.59253
1827.86	-36226.8	-14779.7	1.62716	-1.93886	8.24352e-34	1.7085
1827.88	-36226.8	-14779.7	1.59192	-1.94861	-4.19144e-33	1.86748
1827.9	-36226.8	-14779.8	1.55902	-1.95422	1.58515e-32	2.01368
1827.91	-36226.8	-14779.8	1.52492	-1.95771	-5.85956e-32	2.12508
1827.93	-36226.8	-14779.8	1.49066	-1.95961	2.76762e-31	2.17698
1827.95	-36226.8	-14779.8	1.46138	-1.95554	-1.04477e-30	2.16522
1827.96	-36226.9	-14779.9	1.43082	-1.95236	3.83945e-30	2.10599
1827.98	-36226.9	-14779.9	1.39829	-1.94871	-1.7278e-29	2.02204
1828	-36226.9	-14779.9	1.36503	-1.94581	6.5125e-29	1.93835
1828.01	-36226.9	-14779.9	1.3309	-1.94083	-2.37568e-28	1.865
1828.03	-36226.9	-14780	1.29598	-1.93519	1.03279e-27	1.81573
1828.05	-36226.9	-14780	1.26325	-1.9307	-3.88785e-27	1.79513
1828.07	-36226.9	-14780	1.22854	-1.92508	1.40515e-26	1.79473
1828.08	-36226.9	-14780	1.19536	-1.92054	-5.95168e-26	1.80536
1828.1	-36226.9	-14780	1.16613	-1.91347	2.23797e-25	1.81908
1828.12	-36226.9	-14780.1	1.13523	-1.90669	-7.994e-25	1.83063
1828.13	-36226.9	-14780.1	1.10236	-1.89975	3.31749e-24	1.83725
1828.15	-36226.9	-14780.1	1.06929	-1.89319	-1.24626e-23	1.83972
1828.17	-36226.9	-14780.1	1.03432	-1.88627	4.3846e-23	1.83933
1828.18	-36226.9	-14780.1	1.0019	-1.87926	-1.78983e-22	1.83822
1828.2	-36227	-14780.1	0.972571	-1.87319	6.71807e-22	1.83641
1828.22	-36227	-14780.1	0.941533	-1.86367	-2.3165e-21	1.83475
1828.24	-36227	-14780.2	0.908156	-1.85536	9.32812e-21	1.83373
1828.25	-36227	-14780.2	0.877266	-1.84915	-3.49869e-20	1.83266
1828.27	-36227	-14780.2	0.845966	-1.84203	1.17342e-19	1.83105
1828.29	-36227	-14780.2	0.815649	-1.83536	-4.67125e-19	1.82636
1828.3	-36227	-14780.2	0.783254	-1.8283	1.75088e-18	1.82036
1828.32	-36227	-14780.2	0.750614	-1.82428	-5.63964e-18	1.81084
1828.34	-36227	-14780.2	0.720295	-1.81832	2.22318e-17	1.8002
1828.35	-36227	-14780.3	0.690583	-1.81182	-8.32803e-17	1.78609
1828.37	-36227	-14780.3	0.658906	-1.80202	2.51572e-16	1.7688
1828.39	-36227	-14780.3	0.628523	-1.79149	-9.83346e-16	1.753
1828.41	-36227	-14780.3	0.598777	-1.78446	3.68165e-15	1.74044
1828.42	-36227	-14780.3	0.567089	-1.77751	-9.88896e-15	1.73085
1828.44	-36227	-14780.3	0.536588	-1.77075	3.83687e-14	1.723
1828.46	-36227	-14780.3	0.51003	-1.7642	-1.43583e-13	1.71736
1828.47	-36227	-14780.3	0.478551	-1.75696	2.89334e-13	1.71266
1828.49	-36227	-14780.3	0.448376	-1.75361	-1.11529e-12	1.7093
1828.51	-36227	-14780.3	0.418535	-1.74698	4.17181e-12	1.7071
1828.52	-36227	-14780.3	0.386667	-1.74333	3.8239e-21	1.70479
1828.54	-36227	-14780.3	0.36	-1.73667	-1.46545e-20	1.70261
1828.56	-36227	-14780.4	0.33	-1.73333	5.47942e-20	1.69826
1828.58	-36227	-14780.4	0.301591	-1.72623	-9.60669e-10	1.69362
1828.59	-36227	-14780.4	0.271719	-1.71962	3.6643e-09	1.68934
1828.61	-36227	-14780.4	0.244898	-1.71292	-1.36863e-08	1.68601
1828.63	-36227	-14780.4	0.213268	-1.70584	1.07093e-07	1.68005
1828.64	-36227	-14780.4	0.186671	-1.6993	-4.0704e-07	1.67205
1828.66	-36227.1	-14780.4	0.156584	-1.69224	1.51679e-06	1.66253
1828.68	-36227	-14780.4	0.128049	-1.687	-8.77488e-06	1.65151
1828.69	-36227.1	-14780.4	0.0985869	-1.67298	3.32593e-05	1.65236
1828.71	-36227	-14780.4	0.0712029	-1.69389	-0.00012351	1.61368
1828.73	-36227.1	-14780.4	0.0402574	-1.54467	0.000671414	1.30497
