# Supplementary material for: Extraction of driving behavior primitives considering driver expectation and vehicle dynamics
Source: PLoS One. 2025 Dec 31;20(12):e0340123. doi: 10.1371/journal.pone.0340123 (PMC12755792; doi:10.1371/journal.pone.0340123)
Supplement: S1 File — (ZIP) [file pone.0340123.s001.zip › DataSetForPimitiveExaction-1/straight driving/d1c22_s_3.xlsx]

## Sheet: Sheet1
2457.25	-36154.2	-14583.9	8.63872	1.26065	0.160014	-0.502733
2457.27	-36154.2	-14584	8.65981	1.2489	0.159887	-0.493311
2457.28	-36154.3	-14584.2	8.68	1.23667	0.16	-0.48366
2457.3	-36154.3	-14584.3	8.69993	1.22497	0.160249	-0.473501
2457.32	-36154.4	-14584.5	8.72	1.21333	0.16	-0.462963
2457.33	-36154.4	-14584.6	8.74048	1.20122	0.158686	-0.452274
2457.35	-36154.5	-14584.7	8.76122	1.18932	0.156523	-0.441646
2457.37	-36154.5	-14584.9	8.78198	1.17848	0.153665	-0.431308
2457.38	-36154.6	-14585	8.80236	1.16895	0.149396	-0.42155
2457.4	-36154.6	-14585.2	8.82226	1.16059	0.143217	-0.412763
2457.42	-36154.7	-14585.3	8.84241	1.15233	0.135747	-0.405578
2457.44	-36154.7	-14585.5	8.8632	1.14353	0.127521	-0.400439
2457.45	-36154.8	-14585.6	8.88348	1.13532	0.118278	-0.397142
2457.47	-36154.8	-14585.7	8.90249	1.12765	0.108003	-0.395496
2457.49	-36154.9	-14585.9	8.92104	1.11704	0.0975897	-0.39562
2457.5	-36154.9	-14586	8.93959	1.10129	0.0875964	-0.397219
2457.52	-36155	-14586.2	8.95743	1.08187	0.0776322	-0.399091
2457.54	-36155	-14586.3	8.97444	1.06092	0.0673795	-0.400631
2457.55	-36155.1	-14586.4	8.99195	1.04113	0.0569048	-0.402671
2457.57	-36155.1	-14586.6	9.01041	1.02493	0.0466265	-0.406061
2457.59	-36155.2	-14586.7	9.02856	1.01417	0.0374873	-0.411382
2457.61	-36155.2	-14586.9	9.04574	1.00976	0.0302247	-0.418902
2457.62	-36155.3	-14587	9.06266	1.01104	0.0251205	-0.428388
2457.64	-36155.3	-14587.2	9.0798	1.01629	0.021744	-0.439142
2457.66	-36155.4	-14587.3	9.09717	1.02247	0.0187014	-0.44986
2457.67	-36155.4	-14587.5	9.11444	1.02772	0.0152573	-0.45954
2457.69	-36155.5	-14587.6	9.13102	1.03173	0.0116105	-0.467628
2457.71	-36155.5	-14587.8	9.14744	1.03493	0.00818504	-0.473716
2457.72	-36155.6	-14587.9	9.16539	1.03837	0.00556728	-0.477541
2457.74	-36155.6	-14588	9.18458	1.04197	0.0038942	-0.479174
2457.76	-36155.7	-14588.2	9.20264	1.04445	0.00284466	-0.479002
2457.78	-36155.7	-14588.4	9.21954	1.04597	0.00280681	-0.476721
2457.79	-36155.8	-14588.5	9.23734	1.04792	0.00467746	-0.471446
2457.81	-36155.9	-14588.7	9.25591	1.04976	0.0066971	-0.463471
2457.83	-36155.9	-14588.8	9.27346	1.04954	0.00526418	-0.45402
2457.84	-36156	-14588.9	9.29041	1.04747	0.0012247	-0.443812
2457.86	-36156	-14589.1	9.30877	1.04541	-0.00135042	-0.433203
2457.88	-36156.1	-14589.2	9.32791	1.0438	-0.00270078	-0.423138
2457.89	-36156.1	-14589.4	9.34566	1.04216	-0.00568326	-0.414875
2457.91	-36156.2	-14589.6	9.36258	1.04041	-0.00937078	-0.408627
2457.93	-36156.2	-14589.7	9.38051	1.03869	-0.010941	-0.403992
2457.95	-36156.3	-14589.8	9.39905	1.03705	-0.0103228	-0.400495
2457.96	-36156.3	-14590	9.4168	1.03543	-0.00875606	-0.397691
2457.98	-36156.4	-14590.1	9.43372	1.03368	-0.00696931	-0.395673
2458	-36156.4	-14590.3	9.4504	1.03165	-0.00534607	-0.394699
2458.01	-36156.5	-14590.5	9.46706	1.03013	-0.00366983	-0.394376
2458.03	-36156.6	-14590.6	9.48381	1.02997	-0.00163909	-0.394149
2458.05	-36156.6	-14590.7	9.50121	1.03006	-8.972e-05	-0.394271
2458.07	-36156.7	-14590.9	9.51978	1.02882	4.18278e-05	-0.395179
2458.08	-36156.7	-14591.1	9.53888	1.02678	-3.15084e-05	-0.396444
2458.1	-36156.8	-14591.2	9.5576	1.025	0.00122202	-0.397505
2458.12	-36156.8	-14591.4	9.57563	1.02343	0.0032187	-0.398615
2458.13	-36156.9	-14591.5	9.59294	1.02176	0.00498143	-0.400157
2458.15	-36156.9	-14591.6	9.61	1.02	0.00666667	-0.401961
2458.17	-36157	-14591.8	9.62723	1.01824	0.008554	-0.403729
2458.18	-36157	-14592	9.64433	1.01657	0.0100642	-0.405315
2458.2	-36157.1	-14592.1	9.66099	1.015	0.0105603	-0.406763
2458.22	-36157.2	-14592.3	9.67766	1.01322	0.00993193	-0.40863
2458.23	-36157.2	-14592.4	9.69473	1.01118	0.00833613	-0.411309
2458.25	-36157.3	-14592.6	9.71204	1.00994	0.00645635	-0.414286
2458.27	-36157.3	-14592.7	9.72932	1.01003	0.00478784	-0.417089
2458.29	-36157.4	-14592.9	9.7463	1.00987	0.00298464	-0.419899
2458.3	-36157.4	-14593.1	9.76293	1.00834	0.00101166	-0.422776
2458.32	-36157.5	-14593.2	9.77965	1.00632	-7.60527e-05	-0.425208
2458.34	-36157.5	-14593.4	9.79676	1.00458	7.81786e-05	-0.426935
2458.35	-36157.6	-14593.5	9.81408	1.00294	-0.000206813	-0.428487
2458.37	-36157.6	-14593.7	9.83133	1.00123	-0.00188966	-0.430206
2458.39	-36157.7	-14593.9	9.84827	0.999495	-0.00387285	-0.431814
2458.4	-36157.8	-14594	9.86488	0.997815	-0.00548685	-0.433026
2458.42	-36157.8	-14594.2	9.88164	0.996197	-0.00722119	-0.433676
2458.44	-36157.9	-14594.3	9.89879	0.994547	-0.00911738	-0.433736
2458.46	-36157.9	-14594.5	9.91612	0.9926	-0.0102592	-0.4334
2458.47	-36158	-14594.6	9.93335	0.990665	-0.0102805	-0.432844
2458.49	-36158	-14594.8	9.95023	0.989877	-0.00976977	-0.432188
2458.51	-36158.1	-14595	9.96683	0.990109	-0.00956086	-0.431598
2458.52	-36158.2	-14595.1	9.98364	0.989589	-0.0106612	-0.431295
2458.54	-36158.2	-14595.3	10.0008	0.987773	-0.01266	-0.431309
2458.56	-36158.3	-14595.4	10.0182	0.985768	-0.0134322	-0.431427
2458.57	-36158.3	-14595.6	10.0354	0.984085	-0.0131075	-0.431447
2458.59	-36158.4	-14595.8	10.0521	0.982475	-0.0142184	-0.4312
2458.61	-36158.5	-14595.9	10.0687	0.980806	-0.0163007	-0.430638
2458.63	-36158.5	-14596.1	10.0858	0.979082	-0.0161702	-0.429821
2458.64	-36158.6	-14596.2	10.1031	0.977356	-0.0140168	-0.428696
2458.66	-36158.6	-14596.4	10.1195	0.975708	-0.0130501	-0.427124
2458.68	-36158.7	-14596.6	10.1348	0.974005	-0.0133707	-0.42538
2458.69	-36158.7	-14596.7	10.1495	0.972008	-0.0126843	-0.424021
2458.71	-36158.8	-14596.9	10.1644	0.970311	-0.0107536	-0.423012
2458.73	-36158.9	-14597.1	10.1808	0.96993	-0.00873037	-0.421946
2458.74	-36158.9	-14597.2	10.1982	0.970119	-0.0070821	-0.420798
2458.76	-36159	-14597.4	10.2155	0.96912	-0.00572859	-0.419767
2458.78	-36159	-14597.5	10.2326	0.967132	-0.00393777	-0.418633
2458.8	-36159.1	-14597.7	10.2497	0.965355	-0.000825878	-0.417024
2458.81	-36159.1	-14597.9	10.2663	0.963755	0.00265958	-0.41535
2458.83	-36159.2	-14598	10.2817	0.961817	0.004912	-0.414325
2458.85	-36159.3	-14598.2	10.2971	0.960171	0.00637906	-0.413963
2458.86	-36159.3	-14598.4	10.3142	0.959775	0.00825652	-0.413937
2458.88	-36159.4	-14598.5	10.3314	0.959994	0.00989027	-0.413952
2458.9	-36159.4	-14598.7	10.3466	0.959531	0.0104727	-0.413541
2458.91	-36159.5	-14598.9	10.3615	0.957133	0.0127645	-0.411171
2458.93	-36159.5	-14599	10.3783	0.951488	0.0198508	-0.405154
2458.95	-36159.6	-14599.2	10.3957	0.940825	0.0294468	-0.395056
2458.97	-36159.7	-14599.4	10.4116	0.923966	0.0381914	-0.381022
2458.98	-36159.7	-14599.5	10.4267	0.903333	0.0466667	-0.363834
2459	-36159.8	-14599.7	10.4417	0.881831	0.0558174	-0.344557
2459.02	-36159.8	-14599.9	10.4567	0.86	0.0633333	-0.324619
2459.03	-36159.9	-14600	10.4709	0.838269	0.0672469	-0.305397
2459.05	-36160	-14600.2	10.4841	0.818984	0.0702167	-0.287682
2459.07	-36160	-14600.4	10.4961	0.804013	0.0749808	-0.272066
2459.09	-36160.1	-14600.5	10.5081	0.79201	0.0806633	-0.258946
2459.1	-36160.1	-14600.7	10.5213	0.78147	0.0859588	-0.248414
2459.12	-36160.2	-14600.8	10.535	0.772339	0.0904856	-0.239801
2459.14	-36160.3	-14601	10.5487	0.764821	0.0941431	-0.232546
2459.15	-36160.3	-14601.2	10.5624	0.759141	0.097166	-0.226766
2459.17	-36160.4	-14601.4	10.5761	0.755313	0.0994387	-0.222513
2459.19	-36160.5	-14601.6	10.5899	0.752845	0.0998778	-0.219385
2459.2	-36160.5	-14601.7	10.6035	0.751153	0.098242	-0.217034
2459.22	-36160.6	-14601.9	10.6162	0.749623	0.0962734	-0.215343
2459.24	-36160.6	-14602	10.6279	0.7479	0.0948195	-0.214167
2459.26	-36160.7	-14602.2	10.6406	0.746171	0.0924493	-0.21325
2459.27	-36160.8	-14602.4	10.6547	0.744499	0.0888015	-0.212562
2459.29	-36160.8	-14602.6	10.6676	0.742645	0.0858073	-0.212482
2459.31	-36160.9	-14602.8	10.679	0.740794	0.0842197	-0.213046
2459.32	-36160.9	-14602.9	10.6913	0.739794	0.0827408	-0.21373
2459.34	-36161	-14603.1	10.7053	0.739833	0.0808869	-0.214272
2459.36	-36161.1	-14603.2	10.7185	0.740064	0.0796038	-0.214851
2459.37	-36161.1	-14603.4	10.73	0.740049	0.0794975	-0.21545
2459.39	-36161.2	-14603.6	10.7415	0.739976	0.080588	-0.215752
2459.41	-36161.3	-14603.8	10.7535	0.739973	0.0824145	-0.215317
2459.42	-36161.3	-14604	10.7657	0.73999	0.0840018	-0.213575
2459.44	-36161.4	-14604.1	10.7777	0.738613	0.08554	-0.209759
2459.46	-36161.4	-14604.3	10.7897	0.733057	0.0884179	-0.20293
2459.48	-36161.5	-14604.5	10.8018	0.722371	0.0921162	-0.192624
2459.49	-36161.6	-14604.6	10.8135	0.707356	0.0944568	-0.178854
2459.51	-36161.6	-14604.8	10.8251	0.688659	0.0958183	-0.162174
2459.53	-36161.7	-14604.9	10.8372	0.666856	0.0984963	-0.143566
2459.54	-36161.7	-14605.1	10.8493	0.644198	0.102213	-0.124313
2459.56	-36161.8	-14605.3	10.8603	0.624082	0.104785	-0.105894
2459.58	-36161.9	-14605.5	10.8704	0.607577	0.10623	-0.0893602
2459.59	-36161.9	-14605.7	10.8806	0.594129	0.107942	-0.0754006
2459.61	-36162	-14605.8	10.8906	0.582972	0.109668	-0.0639586
2459.63	-36162	-14606	10.8994	0.573306	0.110311	-0.0545855
2459.65	-36162.1	-14606.2	10.9079	0.56504	0.110078	-0.047191
2459.66	-36162.2	-14606.4	10.9175	0.558489	0.109863	-0.0418719
2459.68	-36162.3	-14606.5	10.9281	0.553917	0.109954	-0.0385269
2459.7	-36162.3	-14606.7	10.9386	0.551421	0.110248	-0.036954
2459.71	-36162.4	-14606.9	10.9488	0.550132	0.11009	-0.036945
2459.73	-36162.4	-14607	10.9588	0.54915	0.108798	-0.0383118
2459.75	-36162.5	-14607.2	10.9688	0.549734	0.106888	-0.0409932
2459.76	-36162.6	-14607.4	10.9791	0.553486	0.105142	-0.0450307
2459.78	-36162.6	-14607.6	10.9894	0.559602	0.103441	-0.050795
2459.8	-36162.7	-14607.8	10.9994	0.566852	0.101535	-0.0587253
2459.82	-36162.8	-14608	11.0094	0.576036	0.100055	-0.0690333
2459.83	-36162.8	-14608.1	11.0196	0.587897	0.0996731	-0.0818163
2459.85	-36162.9	-14608.3	11.03	0.6	0.1	-0.0969499
2459.87	-36163	-14608.5	11.0404	0.609669	0.100327	-0.114322
2459.88	-36163	-14608.7	11.0506	0.617053	0.0999452	-0.134136
2459.9	-36163.1	-14608.8	11.0606	0.622798	0.0984618	-0.156864
2459.92	-36163.2	-14609	11.0706	0.626855	0.0965594	-0.183626
2459.93	-36163.2	-14609.2	11.0809	0.629155	0.0948702	-0.215692
2459.95	-36163.3	-14609.3	11.0912	0.630046	0.0931067	-0.254396
2459.97	-36163.3	-14609.5	11.1015	0.630064	0.0911456	-0.300241
2459.99	-36163.4	-14609.7	11.1118	0.630026	0.0898702	-0.351347
2460	-36163.5	-14609.9	11.1222	0.630252	0.0897797	-0.405261
2460.02	-36163.5	-14610	11.1324	0.629762	0.0900403	-0.459149
2460.04	-36163.6	-14610.2	11.1423	0.628105	0.0900395	-0.51047
2460.05	-36163.7	-14610.4	11.1524	0.626282	0.0900056	-0.557393
2460.07	-36163.7	-14610.6	11.1627	0.624754	0.0900622	-0.598093
2460.09	-36163.8	-14610.8	11.173	0.622554	0.0899211	-0.630612
2460.11	-36163.9	-14610.9	11.1829	0.619247	0.0897048	-0.654323
2460.12	-36163.9	-14611.1	11.193	0.615616	0.0903213	-0.67092
2460.14	-36164	-14611.3	11.2033	0.612181	0.0920516	-0.681872
2460.16	-36164.1	-14611.5	11.2137	0.608802	0.0939736	-0.68787
2460.17	-36164.1	-14611.7	11.224	0.605368	0.0956393	-0.690156
2460.19	-36164.2	-14611.8	11.2341	0.60191	0.0974577	-0.690856
2460.21	-36164.3	-14612	11.2441	0.598535	0.0992873	-0.690993
2460.22	-36164.3	-14612.2	11.2542	0.595421	0.100228	-0.690125
2460.24	-36164.4	-14612.4	11.2645	0.592165	0.10015	-0.688357
2460.26	-36164.5	-14612.6	11.2749	0.587688	0.0999347	-0.686572
2460.28	-36164.5	-14612.8	11.2851	0.58231	0.0999646	-0.684963
2460.29	-36164.6	-14612.9	11.2955	0.577837	0.100018	-0.682955
2460.31	-36164.7	-14613.1	11.3058	0.574582	0.100008	-0.680625
2460.33	-36164.7	-14613.3	11.3159	0.571456	0.0999947	-0.67865
2460.34	-36164.8	-14613.4	11.3258	0.568078	0.0999978	-0.677093
2460.36	-36164.9	-14613.6	11.3361	0.564664	0.100001	-0.67553
2460.38	-36164.9	-14613.8	11.3464	0.561238	0.100001	-0.673822
2460.39	-36165	-14614	11.3565	0.557695	0.0999993	-0.672071
2460.41	-36165	-14614.2	11.3664	0.554352	0.0999996	-0.670442
2460.43	-36165.1	-14614.3	11.3768	0.551789	0.100001	-0.669122
2460.44	-36165.2	-14614.5	11.3871	0.550253	0.100001	-0.668055
2460.46	-36165.3	-14614.7	11.3963	0.549733	0.0999959	-0.667022
2460.48	-36165.3	-14614.9	11.4047	0.54991	0.0999968	-0.665875
2460.5	-36165.4	-14615.1	11.4132	0.550272	0.100016	-0.664499
2460.51	-36165.5	-14615.3	11.4219	0.550134	0.100009	-0.662691
2460.53	-36165.5	-14615.4	11.43	0.548887	0.0999341	-0.660264
2460.55	-36165.6	-14615.6	11.4384	0.546998	0.0999639	-0.657391
2460.56	-36165.7	-14615.8	11.4481	0.545254	0.100243	-0.654408
2460.58	-36165.7	-14616	11.4587	0.543553	0.100093	-0.651698
2460.6	-36165.8	-14616.2	11.4695	0.541589	0.0987343	-0.649616
2460.61	-36165.9	-14616.3	11.4795	0.540055	0.0967768	-0.648211
2460.63	-36165.9	-14616.5	11.4881	0.539712	0.0950925	-0.647411
2460.65	-36166	-14616.7	11.4962	0.539986	0.0934416	-0.647068
2460.67	-36166.1	-14616.9	11.5047	0.540073	0.0914863	-0.647011
2460.68	-36166.2	-14617.1	11.5133	0.54	0.09	-0.647059
2460.7	-36166.2	-14617.3	11.5217	0.539982	0.0897324	-0.64707
2460.72	-36166.3	-14617.5	11.5306	0.540001	0.0900134	-0.647058
2460.73	-36166.3	-14617.6	11.5406	0.54	0.090073	-0.647061
2460.75	-36166.4	-14617.8	11.5506	0.540001	0.0899965	-0.647058
2460.77	-36166.5	-14618	11.5594	0.540019	0.0899816	-0.64704
2460.78	-36166.6	-14618.2	11.5676	0.539992	0.0900018	-0.647067
2460.8	-36166.6	-14618.4	11.576	0.53992	0.090005	-0.647135
2460.82	-36166.7	-14618.5	11.5843	0.540031	0.0899995	-0.647029
2460.84	-36166.8	-14618.7	11.5926	0.540289	0.0899988	-0.646573
2460.85	-36166.8	-14618.9	11.6017	0.539821	0.0900002	-0.645819
2460.87	-36166.9	-14619.1	11.612	0.538171	0.0900003	-0.644803
2460.89	-36167	-14619.3	11.6224	0.536244	0.0899999	-0.64343
2460.9	-36167	-14619.5	11.6323	0.534629	0.0899999	-0.641756
2460.92	-36167.1	-14619.7	11.6424	0.532883	0.09	-0.640186
2460.94	-36167.2	-14619.8	11.6529	0.530951	0.0900001	-0.638995
2460.95	-36167.3	-14620.1	11.6627	0.529804	0.0899999	-0.638109
2460.97	-36167.3	-14620.3	11.6714	0.529804	0.0899997	-0.637484
2460.99	-36167.4	-14620.4	11.6796	0.530061	0.0900004	-0.637197
2461.01	-36167.4	-14620.6	11.6879	0.530053	0.0900012	-0.637204
2461.02	-36167.5	-14620.8	11.6963	0.529984	0.0899984	-0.63727
2461.04	-36167.6	-14621	11.7049	0.529987	0.0899956	-0.637267
2461.06	-36167.7	-14621.2	11.7136	0.530004	0.090007	-0.637251
2461.07	-36167.7	-14621.4	11.7222	0.530003	0.0900157	-0.637252
2461.09	-36167.8	-14621.5	11.7306	0.529999	0.0899697	-0.637256
2461.11	-36167.9	-14621.7	11.739	0.530001	0.0899397	-0.637254
2461.12	-36167.9	-14621.9	11.7472	0.529998	0.0901133	-0.637257
2461.14	-36168	-14622.1	11.7557	0.529995	0.0902082	-0.637259
2461.16	-36168.1	-14622.3	11.7652	0.530011	0.0894561	-0.637244
2461.18	-36168.2	-14622.5	11.7756	0.530017	0.087645	-0.637238
2461.19	-36168.2	-14622.7	11.7862	0.529952	0.0850778	-0.6373
2461.21	-36168.3	-14622.8	11.7961	0.529933	0.0817042	-0.637318
2461.23	-36168.4	-14623	11.8052	0.53018	0.0772165	-0.637055
2461.24	-36168.4	-14623.2	11.8137	0.530223	0.0719167	-0.636448
2461.26	-36168.5	-14623.4	11.8223	0.529143	0.0665603	-0.635567
2461.28	-36168.6	-14623.6	11.8309	0.527227	0.0614546	-0.634398
2461.3	-36168.7	-14623.8	11.8388	0.525493	0.0565778	-0.632886
2461.31	-36168.7	-14623.9	11.8468	0.523945	0.051746	-0.631253
2461.33	-36168.8	-14624.1	11.8565	0.522071	0.0467089	-0.629857
2461.35	-36168.9	-14624.3	11.867	0.520326	0.0415184	-0.628799
2461.36	-36168.9	-14624.5	11.8765	0.519706	0.0363996	-0.628009
2461.38	-36169	-14624.7	11.8848	0.519934	0.0312487	-0.627515
2461.4	-36169.1	-14624.9	11.8929	0.520082	0.0258751	-0.627374
2461.41	-36169.1	-14625.1	11.9013	0.520018	0.0209661	-0.627434
2461.43	-36169.2	-14625.3	11.9099	0.519979	0.017402	-0.627471
2461.45	-36169.3	-14625.5	11.9185	0.519997	0.0140593	-0.627454
2461.46	-36169.4	-14625.7	11.9269	0.520006	0.0092397	-0.627446
2461.48	-36169.4	-14625.9	11.9352	0.520001	0.00409721	-0.62745
2461.5	-36169.5	-14626	11.9438	0.52	0.000516409	-0.627451
2461.52	-36169.6	-14626.2	11.9523	0.52	-0.00283075	-0.627451
2461.53	-36169.6	-14626.4	11.9606	0.519995	-0.0079582	-0.627455
2461.55	-36169.7	-14626.6	11.9694	0.519999	-0.0130971	-0.627452
2461.57	-36169.8	-14626.8	11.9797	0.520019	-0.0157867	-0.627433
2461.58	-36169.9	-14627	11.99	0.52	-0.0166667	-0.627451
2461.6	-36169.9	-14627.2	11.9987	0.519924	-0.0169777	-0.627524
2461.62	-36170	-14627.4	12.0067	0.52	-0.0166667	-0.627451
2461.63	-36170.1	-14627.5	12.0152	0.520277	-0.0154197	-0.627036
2461.65	-36170.2	-14627.8	12.0238	0.519945	-0.0131736	-0.626312
2461.67	-36170.2	-14628	12.0322	0.518402	-0.0105391	-0.62533
2461.69	-36170.3	-14628.2	12.0411	0.516451	-0.0101737	-0.624006
2461.7	-36170.4	-14628.3	12.0512	0.514809	-0.0134569	-0.622353
2461.72	-36170.4	-14628.5	12.0611	0.513113	-0.0169511	-0.620741
2461.74	-36170.5	-14628.7	12.0698	0.511179	-0.0183127	-0.61949
2461.75	-36170.6	-14628.9	12.0782	0.509855	-0.020661	-0.618604
2461.77	-36170.7	-14629.1	12.0868	0.509694	-0.0259311	-0.618005
2461.79	-36170.7	-14629.3	12.0952	0.51011	-0.030967	-0.61754
2461.8	-36170.8	-14629.5	12.1033	0.510365	-0.0340335	-0.616796
2461.82	-36170.9	-14629.7	12.1123	0.509732	-0.0377616	-0.614852
2461.84	-36170.9	-14629.9	12.1227	0.507181	-0.0432804	-0.610928
2461.86	-36171	-14630.1	12.1329	0.501077	-0.0476373	-0.604635
2461.87	-36171.1	-14630.3	12.1417	0.491039	-0.0493724	-0.595328
2461.89	-36171.2	-14630.5	12.1491	0.478924	-0.0504296	-0.581827
2461.91	-36171.2	-14630.6	12.1557	0.463826	-0.0520691	-0.563124
2461.92	-36171.3	-14630.8	12.1625	0.440516	-0.0540456	-0.538536
2461.94	-36171.4	-14631	12.1695	0.406841	-0.055891	-0.50707
2461.96	-36171.5	-14631.2	12.1757	0.365645	-0.0569949	-0.467299
2461.97	-36171.5	-14631.4	12.1807	0.318144	-0.0570437	-0.420043
2461.99	-36171.6	-14631.6	12.1859	0.26313	-0.0561171	-0.368938
2462.01	-36171.7	-14631.8	12.1912	0.202511	-0.0544265	-0.316121
2462.03	-36171.7	-14632	12.1946	0.141686	-0.0523118	-0.261986
2462.04	-36171.8	-14632.2	12.196	0.0847418	-0.0504685	-0.208734
2462.06	-36171.9	-14632.4	12.1977	0.0341298	-0.0498963	-0.160531
2462.08	-36172	-14632.6	12.1997	-0.00842159	-0.0501143	-0.119936
2462.09	-36172	-14632.8	12.1996	-0.0418351	-0.0493601	-0.0878395
2462.11	-36172.1	-14633	12.1976	-0.0659637	-0.0474884	-0.0636351
2462.13	-36172.2	-14633.1	12.1955	-0.08149	-0.0456194	-0.0456202
2462.14	-36172.3	-14633.4	12.1939	-0.0908188	-0.0439654	-0.0327863
2462.16	-36172.3	-14633.6	12.1923	-0.0974906	-0.0420612	-0.0246232
2462.18	-36172.4	-14633.8	12.1905	-0.102376	-0.0403273	-0.0196712
2462.2	-36172.5	-14634	12.1887	-0.104731	-0.0396849	-0.0159465
2462.21	-36172.6	-14634.1	12.1871	-0.10606	-0.0399034	-0.0127877
2462.23	-36172.6	-14634.3	12.1857	-0.108882	-0.0401312	-0.0102733
2462.25	-36172.7	-14634.5	12.1839	-0.112593	-0.0400594	-0.00812863
2462.26	-36172.8	-14634.7	12.1808	-0.115051	-0.0397647	-0.00592142
2462.28	-36172.9	-14634.9	12.1772	-0.116434	-0.0398721	-0.00365683
2462.3	-36172.9	-14635.1	12.1749	-0.117927	-0.041103	-0.00150921
2462.32	-36173	-14635.3	12.1736	-0.119684	-0.0430008	0.000677252
2462.33	-36173.1	-14635.5	12.1721	-0.121448	-0.044748	0.0031794
2462.35	-36173.1	-14635.7	12.1702	-0.123139	-0.0464472	0.0061508
2462.37	-36173.2	-14635.9	12.1684	-0.124782	-0.0484112	0.00958916
2462.38	-36173.3	-14636.1	12.1667	-0.126553	-0.0499456	0.0128985
2462.4	-36173.4	-14636.3	12.1655	-0.128521	-0.050283	0.0154349
2462.42	-36173.4	-14636.4	12.1635	-0.129953	-0.0500135	0.0173299
2462.43	-36173.5	-14636.6	12.16	-0.130184	-0.0499457	0.0188278
2462.45	-36173.6	-14636.9	12.1567	-0.13	-0.05	0.0196078
2462.47	-36173.6	-14637.1	12.155	-0.130211	-0.0499447	0.0193635
2462.48	-36173.7	-14637.2	12.1533	-0.13	-0.05	0.0185185
2462.5	-36173.8	-14637.4	12.15	-0.128537	-0.0502703	0.0175292
2462.52	-36173.9	-14637.6	12.1465	-0.126556	-0.0499459	0.0162515
2462.54	-36173.9	-14637.8	12.1445	-0.124851	-0.0484086	0.0145599
2462.55	-36174	-14638	12.1432	-0.123109	-0.0464492	0.0128956
2462.57	-36174.1	-14638.2	12.1415	-0.121155	-0.0447694	0.011652
2462.59	-36174.2	-14638.4	12.1397	-0.119866	-0.0429874	0.0107527
2462.6	-36174.2	-14638.6	12.1379	-0.119756	-0.0410165	0.0101049
2462.62	-36174.3	-14638.8	12.1364	-0.120035	-0.0399233	0.00977153
2462.64	-36174.4	-14639	12.135	-0.120061	-0.0400775	0.00974814
2462.65	-36174.4	-14639.2	12.1326	-0.119988	-0.039793	0.00981486
2462.67	-36174.5	-14639.4	12.129	-0.119985	-0.0381086	0.0098179
2462.69	-36174.6	-14639.6	12.1259	-0.120004	-0.0361292	0.0098004
2462.71	-36174.7	-14639.7	12.1242	-0.120004	-0.0345209	0.00980015
2462.72	-36174.7	-14639.9	12.1229	-0.119999	-0.0327707	0.00980484
2462.74	-36174.8	-14640.1	12.1212	-0.119999	-0.0308548	0.00980484
2462.76	-36174.9	-14640.3	12.1193	-0.12	-0.0297776	0.00980364
2462.77	-36175	-14640.5	12.1176	-0.12	-0.0298208	0.0098037
2462.79	-36175	-14640.7	12.1161	-0.12	-0.0300669	0.00980401
2462.81	-36175.1	-14640.9	12.1147	-0.12	-0.0300481	0.00980398
2462.82	-36175.1	-14641.1	12.112	-0.12	-0.0299825	0.0098039
2462.84	-36175.2	-14641.3	12.1084	-0.12	-0.0299885	0.00980391
2462.86	-36175.3	-14641.5	12.1055	-0.12	-0.0300051	0.00980393
2462.88	-36175.4	-14641.7	12.104	-0.12	-0.0300028	0.00980392
2462.89	-36175.5	-14641.9	12.1026	-0.12	-0.0299983	0.00980392
2462.91	-36175.5	-14642	12.1009	-0.12	-0.0299989	0.00980392
2462.93	-36175.6	-14642.2	12.099	-0.12	-0.0300012	0.00980392
2462.94	-36175.7	-14642.4	12.0973	-0.12	-0.0300013	0.00980392
2462.96	-36175.7	-14642.7	12.0959	-0.12	-0.0299967	0.00980392
2462.98	-36175.8	-14642.9	12.0942	-0.12	-0.029996	0.00980392
2462.99	-36175.9	-14643	12.0913	-0.12	-0.0300133	0.00980392
2463.01	-36175.9	-14643.2	12.0877	-0.12	-0.0300153	0.00980392
2463.03	-36176	-14643.4	12.0852	-0.12	-0.0299505	0.00980392
2463.05	-36176.1	-14643.6	12.0837	-0.12	-0.0299505	0.00980392
2463.06	-36176.2	-14643.8	12.0822	-0.12	-0.0301995	0.00980392
2463.08	-36176.2	-14644	12.0804	-0.12	-0.0301567	0.00980392
2463.1	-36176.3	-14644.2	12.0786	-0.12	-0.029003	0.00980392
2463.11	-36176.4	-14644.4	12.077	-0.12	-0.0271135	0.00980392
2463.13	-36176.4	-14644.5	12.0757	-0.12	-0.0253468	0.00980392
2463.15	-36176.5	-14644.8	12.0738	-0.12	-0.0236597	0.00980392
2463.16	-36176.6	-14645	12.0705	-0.12	-0.0217047	0.00980392
2463.18	-36176.7	-14645.2	12.067	-0.12	-0.0201146	0.00980392
2463.2	-36176.7	-14645.3	12.0651	-0.12	-0.0197036	0.00980392
2463.22	-36176.8	-14645.5	12.0636	-0.12	-0.0199693	0.00980392
2463.23	-36176.9	-14645.7	12.0604	-0.12	-0.0200813	0.00980392
2463.25	-36177	-14645.9	12.0568	-0.12	-0.0200051	0.00980392
2463.27	-36177	-14646.1	12.0547	-0.12	-0.0199564	0.00980392
2463.28	-36177.1	-14646.3	12.0533	-0.12	-0.02	0.00980392
2463.3	-36177.2	-14646.5	12.0518	-0.12	-0.0201003	0.00980392
2463.32	-36177.2	-14646.7	12.05	-0.12	-0.02	0.00980392
2463.34	-36177.3	-14646.9	12.0482	-0.12	-0.0196517	0.00980392
2463.35	-36177.4	-14647.1	12.0466	-0.12	-0.0200685	0.00980392
2463.37	-36177.5	-14647.3	12.0452	-0.12	-0.0218665	0.00980392
2463.39	-36177.5	-14647.5	12.043	-0.12	-0.0234402	0.00980392
2463.4	-36177.6	-14647.6	12.0396	-0.12	-0.0235556	0.00980392
2463.42	-36177.7	-14647.8	12.0364	-0.12	-0.0233404	0.00980392
2463.44	-36177.7	-14648	12.0345	-0.12	-0.0236086	0.00980392
2463.45	-36177.8	-14648.2	12.0331	-0.12	-0.0231254	0.00980392
2463.47	-36177.9	-14648.4	12.0314	-0.12	-0.0212779	0.00980392
2463.49	-36178	-14648.6	12.0296	-0.12	-0.0197854	0.00980392
2463.51	-36178	-14648.8	12.0279	-0.12	-0.0197039	0.00980392
2463.52	-36178.1	-14649	12.0263	-0.12	-0.0200611	0.00980392
2463.54	-36178.2	-14649.2	12.0246	-0.12	-0.0200938	0.00980392
2463.56	-36178.2	-14649.4	12.0228	-0.12	-0.0199583	0.00980392
2463.57	-36178.3	-14649.6	12.0211	-0.12	-0.0198997	0.00980392
2463.59	-36178.4	-14649.8	12.0194	-0.12	-0.0201153	0.00980392
2463.61	-36178.4	-14649.9	12.0177	-0.12	-0.0203245	0.00980392
2463.62	-36178.5	-14650.1	12.0162	-0.12	-0.0195666	0.00980392
2463.64	-36178.6	-14650.3	12.0147	-0.12	-0.0177419	0.00980392
2463.66	-36178.7	-14650.5	12.0121	-0.12	-0.0160657	0.00980392
2463.67	-36178.7	-14650.7	12.0085	-0.12	-0.0146359	0.00980392
2463.69	-36178.8	-14650.9	12.0057	-0.12	-0.0120493	0.00980392
2463.71	-36178.9	-14651.1	12.0041	-0.12	-0.00836993	0.00980392
2463.73	-36178.9	-14651.3	12.0026	-0.12	-0.00556932	0.00980392
2463.74	-36179	-14651.5	12.0009	-0.12	-0.00403175	0.00980392
2463.76	-36179.1	-14651.7	11.999	-0.12	-0.00236353	0.00980392
2463.78	-36179.2	-14651.9	11.9973	-0.12	-0.000516068	0.00980392
2463.79	-36179.2	-14652.1	11.9959	-0.12	0.000309269	0.00980392
2463.81	-36179.3	-14652.2	11.9943	-0.12	0.000128985	0.00980392
2463.83	-36179.4	-14652.4	11.9914	-0.12	-7.93354e-05	0.00980392
2463.84	-36179.4	-14652.6	11.9878	-0.12	-2.80508e-05	0.00980392
2463.86	-36179.5	-14652.8	11.9852	-0.12	1.84852e-05	0.00980392
2463.88	-36179.6	-14653	11.9837	-0.12	2.87491e-06	0.00980392
2463.9	-36179.7	-14653.2	11.9823	-0.12	8.2946e-06	0.00980392
2463.91	-36179.7	-14653.4	11.9805	-0.12	1.18289e-05	0.00980392
2463.93	-36179.8	-14653.6	11.9787	-0.12	-5.21263e-05	0.00980392
2463.95	-36179.9	-14653.8	11.977	-0.12	-4.16769e-05	0.00980392
2463.96	-36179.9	-14654	11.9756	-0.12	0.000213992	0.00980392
2463.98	-36180	-14654.2	11.9738	-0.12	0.000124434	0.00980392
2464	-36180.1	-14654.3	11.9706	-0.12	-0.00109709	0.00980392
2464.01	-36180.1	-14654.5	11.9672	-0.12	-0.00299989	0.00980392
2464.03	-36180.2	-14654.7	11.9649	-0.12	-0.00474975	0.00980392
2464.05	-36180.3	-14654.9	11.9635	-0.12	-0.00644747	0.00980392
2464.07	-36180.4	-14655.1	11.9619	-0.12	-0.00840992	0.00980395
2464.08	-36180.4	-14655.3	11.9601	-0.12	-0.0099454	0.00980393
2464.1	-36180.5	-14655.5	11.9583	-0.12	-0.0102868	0.00980383
2464.12	-36180.6	-14655.7	11.9567	-0.12	-0.0100142	0.0098039
2464.13	-36180.6	-14655.9	11.9554	-0.12	-0.00993229	0.00980427
2464.15	-36180.7	-14656.1	11.9533	-0.12	-0.01	0.00980392
2464.17	-36180.8	-14656.3	11.9499	-0.120001	-0.00999805	0.0098026
2464.18	-36180.9	-14656.5	11.9465	-0.12	-0.0100032	0.00980418
2464.2	-36180.9	-14656.6	11.9446	-0.119994	-0.0100774	0.00980914
2464.22	-36181	-14656.8	11.9433	-0.120001	-0.00998462	0.00980293
2464.24	-36181.1	-14657	11.9416	-0.12002	-0.00970079	0.00978492
2464.25	-36181.1	-14657.2	11.9398	-0.119992	-0.0101209	0.00981153
2464.27	-36181.2	-14657.4	11.938	-0.119924	-0.011774	0.00987589
2464.29	-36181.3	-14657.6	11.9364	-0.120047	-0.0136153	0.00975905
2464.3	-36181.4	-14657.8	11.9347	-0.120299	-0.0150397	0.0093009
2464.32	-36181.4	-14657.9	11.933	-0.119821	-0.0171455	0.00857013
2464.34	-36181.5	-14658.1	11.9313	-0.118181	-0.0205476	0.00758219
2464.36	-36181.6	-14658.3	11.9296	-0.116234	-0.0241198	0.00614818
2464.37	-36181.6	-14658.6	11.9278	-0.114556	-0.0273278	0.00435913
2464.39	-36181.7	-14658.7	11.9263	-0.112772	-0.0313359	0.00292855
2464.41	-36181.8	-14658.9	11.9249	-0.110899	-0.0364747	0.00227836
2464.42	-36181.8	-14659.1	11.9224	-0.109816	-0.0412921	0.00220046
2464.44	-36181.9	-14659.3	11.9188	-0.109816	-0.0448716	0.00261713
2464.46	-36182	-14659.5	11.9158	-0.110056	-0.0475187	0.00377496
2464.47	-36182.1	-14659.7	11.9141	-0.110045	-0.0493792	0.00553013
2464.49	-36182.1	-14659.9	11.9127	-0.109983	-0.0501971	0.00712875
2464.51	-36182.2	-14660	11.9111	-0.109988	-0.0501419	0.00822118
2464.53	-36182.3	-14660.2	11.9092	-0.110004	-0.0499484	0.00902496
2464.54	-36182.3	-14660.4	11.9075	-0.110003	-0.0499657	0.00962003
2464.56	-36182.4	-14660.6	11.906	-0.109999	-0.0500157	0.00987464
2464.58	-36182.5	-14660.8	11.9044	-0.109999	-0.0500097	0.0098424
2464.59	-36182.6	-14661	11.9017	-0.11	-0.0499919	0.00978343
2464.61	-36182.6	-14661.2	11.8981	-0.11	-0.0499914	0.00979363
2464.63	-36182.7	-14661.4	11.8954	-0.11	-0.0500155	0.00980925
2464.64	-36182.8	-14661.6	11.8939	-0.11	-0.0500223	0.0098063
2464.66	-36182.8	-14661.8	11.8924	-0.11	-0.0499403	0.00980244
2464.68	-36182.9	-14662	11.8906	-0.11	-0.0499258	0.00980338
2464.69	-36183	-14662.2	11.8889	-0.11	-0.0502463	0.00980434
2464.71	-36183	-14662.3	11.8873	-0.11	-0.0502832	0.00980407
2464.73	-36183.1	-14662.5	11.8856	-0.11	-0.0489613	0.00980381
2464.75	-36183.2	-14662.7	11.8838	-0.11	-0.0470479	0.00980389
2464.76	-36183.3	-14662.9	11.8821	-0.11	-0.0463618	0.00980395
2464.78	-36183.3	-14663.1	11.8804	-0.11	-0.046628	0.00980393
2464.8	-36183.4	-14663.3	11.8786	-0.11	-0.0465488	0.00980391
2464.81	-36183.5	-14663.5	11.877	-0.11	-0.0465278	0.00980392
2464.83	-36183.5	-14663.6	11.8756	-0.11	-0.047651	0.00980392
2464.85	-36183.6	-14663.8	11.8738	-0.11	-0.0496335	0.00980392
2464.86	-36183.7	-14664.1	11.8705	-0.11	-0.0515895	0.00980392
2464.88	-36183.7	-14664.3	11.867	-0.11	-0.0531762	0.00980392
2464.9	-36183.8	-14664.4	11.8648	-0.11	-0.0544405	0.00980392
2464.92	-36183.9	-14664.6	11.8635	-0.11	-0.0563416	0.00980392
2464.93	-36183.9	-14664.8	11.8619	-0.11	-0.0597496	0.00980392
2464.95	-36184	-14665	11.8601	-0.11	-0.0631804	0.00980392
2464.97	-36184.1	-14665.2	11.8583	-0.11	-0.06498	0.00980392
2464.98	-36184.2	-14665.4	11.8567	-0.11	-0.0666667	0.00980392
2465	-36184.2	-14665.6	11.855	-0.11	-0.0699261	0.00980392
2465.02	-36184.3	-14665.7	11.8533	-0.11	-0.0733333	0.00980392
2465.03	-36184.4	-14665.9	11.8517	-0.11	-0.0753086	0.00980392
2465.05	-36184.4	-14666.1	11.8499	-0.11	-0.0767655	0.00980392
2465.07	-36184.5	-14666.3	11.8481	-0.11	-0.0786735	0.00980392
2465.09	-36184.6	-14666.5	11.8465	-0.11	-0.0801	0.00980392
2465.1	-36184.6	-14666.7	11.8452	-0.11	-0.0802697	0.00980392
2465.12	-36184.7	-14666.9	11.843	-0.11	-0.0799758	0.00980392
2465.14	-36184.8	-14667	11.8395	-0.11	-0.0799532	0.00980392
2465.15	-36184.9	-14667.3	11.8362	-0.11	-0.0799966	0.00980392
2465.17	-36184.9	-14667.5	11.8344	-0.11	-0.0799347	0.00980392
2465.19	-36185	-14667.7	11.833	-0.11	-0.0800656	0.00980392
2465.2	-36185.1	-14667.8	11.8314	-0.11	-0.0803173	0.00980392
2465.22	-36185.1	-14668	11.8296	-0.11	-0.079735	0.00980392
2465.24	-36185.2	-14668.2	11.8279	-0.11	-0.0779879	0.00980392
2465.26	-36185.3	-14668.4	11.8262	-0.11	-0.0762127	0.00980392
2465.27	-36185.3	-14668.6	11.8244	-0.11	-0.0747447	0.00980392
2465.29	-36185.4	-14668.8	11.8227	-0.11	-0.0722588	0.00980392
2465.31	-36185.5	-14668.9	11.8211	-0.11	-0.0686652	0.00980392
2465.32	-36185.5	-14669.1	11.8194	-0.11	-0.0659044	0.00980392
2465.34	-36185.6	-14669.3	11.8177	-0.11	-0.0644149	0.00980392
2465.36	-36185.7	-14669.5	11.816	-0.11	-0.062224	0.00980392
2465.38	-36185.8	-14669.7	11.8142	-0.11	-0.0586759	0.00980392
2465.39	-36185.8	-14669.9	11.8126	-0.11	-0.0549892	0.00980392
2465.41	-36185.9	-14670.1	11.8109	-0.11	-0.0516967	0.00980392
2465.43	-36185.9	-14670.3	11.8092	-0.11	-0.0484636	0.00980392
2465.44	-36186	-14670.5	11.8074	-0.11	-0.0450411	0.00980392
2465.46	-36186.1	-14670.7	11.8059	-0.11	-0.0413461	0.00980392
2465.48	-36186.2	-14670.9	11.8043	-0.11	-0.0378364	0.00980392
2465.49	-36186.2	-14671	11.8015	-0.11	-0.0353985	0.00980393
2465.51	-36186.3	-14671.2	11.7979	-0.11	-0.0338997	0.00980393
2465.53	-36186.3	-14671.4	11.7953	-0.11	-0.0324235	0.0098039
2465.55	-36186.4	-14671.6	11.7938	-0.11	-0.030658	0.00980389
2465.56	-36186.5	-14671.8	11.7923	-0.11	-0.0287939	0.00980402
2465.58	-36186.6	-14672	11.7905	-0.11	-0.0270925	0.00980402
2465.6	-36186.6	-14672.2	11.7888	-0.11	-0.0257616	0.00980353
2465.61	-36186.7	-14672.3	11.7872	-0.11	-0.0240788	0.00980355
2465.63	-36186.8	-14672.5	11.7855	-0.11	-0.0209771	0.00980539
2465.65	-36186.8	-14672.7	11.7837	-0.11	-0.0173671	0.00980507
2465.66	-36186.9	-14672.9	11.782	-0.11	-0.0150447	0.00979806
2465.68	-36187	-14673.1	11.7803	-0.11	-0.0136075	0.00980052
2465.7	-36187	-14673.3	11.7786	-0.11	-0.0118155	0.00982757
2465.71	-36187.1	-14673.5	11.777	-0.11	-0.0101788	0.00981687
2465.73	-36187.2	-14673.6	11.7753	-0.11	-0.00972515	0.00971665
2465.75	-36187.3	-14673.9	11.7735	-0.11	-0.00997576	0.00977043
2465.77	-36187.3	-14674.1	11.7718	-0.11	-0.0100095	0.0101458
2465.78	-36187.4	-14674.3	11.7701	-0.11	-0.00999097	0.00986986
2465.8	-36187.5	-14674.4	11.7684	-0.11	-0.010248	0.0076484
2465.82	-36187.5	-14674.6	11.7668	-0.11	-0.0100484	0.00258198
2465.83	-36187.6	-14674.8	11.7651	-0.11	-0.00863798	-0.00665274
2465.85	-36187.7	-14675	11.7633	-0.11	-0.00666667	-0.0239651
2465.87	-36187.7	-14675.2	11.7616	-0.11	-0.00494136	-0.0529734
2465.88	-36187.8	-14675.4	11.7599	-0.11	-0.00322359	-0.0930474
2465.9	-36187.9	-14675.5	11.7581	-0.11	-0.00130477	-0.143302
2465.92	-36187.9	-14675.7	11.7566	-0.11	4.63887e-05	-0.205562
2465.94	-36188	-14675.9	11.7552	-0.11	0.000240503	-0.280647
2465.95	-36188.1	-14676.1	11.753	-0.11	-2.35631e-05	-0.364103
2465.97	-36188.2	-14676.3	11.7494	-0.11	-6.13955e-05	-0.450789
2465.99	-36188.2	-14676.5	11.7462	-0.11	9.10784e-06	-0.536736
2466	-36188.3	-14676.7	11.7444	-0.11	1.6633e-05	-0.619167
2466.02	-36188.3	-14676.8	11.7431	-0.11	-2.39522e-06	-0.697655
2466.04	-36188.4	-14677	11.7414	-0.11	-4.12339e-06	-0.771507
2466.05	-36188.5	-14677.2	11.7396	-0.11	8.06872e-07	-0.83858
2466.07	-36188.6	-14677.4	11.7378	-0.11	1.02515e-06	-0.89726
2466.09	-36188.6	-14677.6	11.7362	-0.11	-2.51395e-07	-0.947431
2466.11	-36188.7	-14677.8	11.7345	-0.11	-2.45716e-07	-0.989603
2466.12	-36188.7	-14678	11.7328	-0.11	3.40955e-08	-1.02506
2466.14	-36188.8	-14678.2	11.7311	-0.11	-4.91744e-08	-1.05469
2466.16	-36188.9	-14678.4	11.7294	-0.11	1.34289e-07	-1.07859
2466.17	-36189	-14678.6	11.7277	-0.11	4.1006e-07	-1.09706
2466.19	-36189	-14678.7	11.726	-0.11	-6.81776e-07	-1.11079
2466.21	-36189.1	-14678.9	11.7243	-0.11	-1.64224e-06	-1.12071
2466.22	-36189.2	-14679.1	11.7226	-0.11	2.57531e-06	-1.12806
2466.24	-36189.2	-14679.3	11.7209	-0.11	5.75227e-06	-1.13371
2466.26	-36189.3	-14679.5	11.7192	-0.110001	-1.10455e-05	-1.1381
2466.28	-36189.4	-14679.7	11.7175	-0.110001	-2.03907e-05	-1.14146
2466.29	-36189.4	-14679.9	11.7158	-0.109997	4.70158e-05	-1.14386
2466.31	-36189.5	-14680	11.7141	-0.109995	7.82977e-05	-1.14544
2466.33	-36189.6	-14680.2	11.7124	-0.110011	-0.000175492	-1.14644
2466.34	-36189.6	-14680.4	11.7107	-0.110017	-0.00026593	-1.14697
2466.36	-36189.7	-14680.6	11.7089	-0.109953	0.000818927	-1.14707
2466.38	-36189.8	-14680.8	11.7072	-0.109941	0.00273072	-1.14702
2466.39	-36189.8	-14681	11.7058	-0.110195	0.00417449	-1.14729
2466.41	-36189.9	-14681.1	11.7042	-0.110224	0.00573588	-1.1479
2466.43	-36190	-14681.3	11.7012	-0.109153	0.00905273	-1.14862
2466.45	-36190	-14681.5	11.6976	-0.10724	0.0127051	-1.14979
2466.46	-36190.1	-14681.7	11.6951	-0.105427	0.0136226	-1.15209
2466.48	-36190.2	-14681.9	11.6937	-0.103758	0.0131964	-1.15579
2466.5	-36190.3	-14682.1	11.6922	-0.101853	0.0148048	-1.16093
2466.51	-36190.3	-14682.3	11.6904	-0.100235	0.0166635	-1.16795
2466.53	-36190.4	-14682.5	11.6887	-0.0997258	0.0151984	-1.17732
2466.55	-36190.5	-14682.7	11.687	-0.0999554	0.0132676	-1.18854
2466.57	-36190.5	-14682.9	11.6852	-0.100073	0.0157682	-1.20057
2466.58	-36190.6	-14683.1	11.6835	-0.100008	0.0197292	-1.21222
2466.6	-36190.7	-14683.2	11.6819	-0.0999798	0.0202038	-1.2224
2466.62	-36190.7	-14683.4	11.6802	-0.0999979	0.019848	-1.23109
2466.63	-36190.8	-14683.6	11.6785	-0.100005	0.0228282	-1.23867
2466.65	-36190.9	-14683.8	11.6768	-0.1	0.0265333	-1.24577
2466.67	-36190.9	-14684	11.675	-0.0999987	0.0271586	-1.2531
2466.68	-36191	-14684.2	11.6733	-0.1	0.0266667	-1.26144
2466.7	-36191.1	-14684.3	11.6717	-0.1	0.0278571	-1.27145
2466.72	-36191.1	-14684.5	11.67	-0.1	0.03	-1.28322
2466.73	-36191.2	-14684.7	11.6683	-0.0999999	0.0318249	-1.29649
2466.75	-36191.3	-14684.9	11.6666	-0.1	0.0334295	-1.31016
2466.77	-36191.3	-14685.1	11.6648	-0.1	0.0351353	-1.32307
2466.79	-36191.4	-14685.3	11.6631	-0.1	0.0368666	-1.3346
2466.8	-36191.5	-14685.5	11.6615	-0.1	0.0385277	-1.34461
2466.82	-36191.5	-14685.6	11.6598	-0.1	0.0402012	-1.35406
2466.84	-36191.6	-14685.8	11.6581	-0.1	0.0419391	-1.36389
2466.85	-36191.7	-14686	11.6564	-0.1	0.0436192	-1.37449
2466.87	-36191.8	-14686.2	11.6547	-0.1	0.0452166	-1.3861
2466.89	-36191.8	-14686.4	11.653	-0.1	0.0470111	-1.39885
2466.9	-36191.9	-14686.6	11.6513	-0.1	0.048962	-1.41244
2466.92	-36191.9	-14686.7	11.6496	-0.1	0.0501634	-1.42567
2466.94	-36192	-14686.9	11.6479	-0.1	0.0502081	-1.4374
2466.96	-36192.1	-14687.1	11.6462	-0.1	0.0499484	-1.44702
2466.97	-36192.2	-14687.3	11.6444	-0.1	0.0499484	-1.45449
2466.99	-36192.2	-14687.5	11.6427	-0.1	0.050016	-1.46073
2467.01	-36192.3	-14687.7	11.6411	-0.1	0.0500139	-1.46662
2467.02	-36192.4	-14687.9	11.6394	-0.1	0.0499958	-1.4729
2467.04	-36192.4	-14688	11.6377	-0.1	0.0499967	-1.48042
2467.06	-36192.5	-14688.3	11.636	-0.1	0.0500012	-1.49019
2467.07	-36192.6	-14688.5	11.6342	-0.1	0.0500008	-1.50208
2467.09	-36192.6	-14688.6	11.6325	-0.1	0.0499996	-1.51457
2467.11	-36192.7	-14688.8	11.6309	-0.1	0.0499998	-1.52663
2467.13	-36192.8	-14689	11.6292	-0.1	0.0500001	-1.53782
2467.14	-36192.8	-14689.2	11.6275	-0.1	0.0500001	-1.54792
2467.16	-36192.9	-14689.4	11.6258	-0.1	0.05	-1.55691
2467.18	-36193	-14689.6	11.624	-0.1	0.05	-1.56521
2467.19	-36193	-14689.8	11.6223	-0.1	0.05	-1.57368
2467.21	-36193.1	-14689.9	11.6206	-0.1	0.05	-1.58329
2467.23	-36193.2	-14690.1	11.6189	-0.1	0.05	-1.59498
2467.24	-36193.2	-14690.3	11.6173	-0.1	0.05	-1.60839
2467.26	-36193.3	-14690.5	11.6156	-0.1	0.05	-1.62226
2467.28	-36193.4	-14690.7	11.6138	-0.1	0.05	-1.63567
2467.3	-36193.5	-14690.9	11.6121	-0.1	0.05	-1.64793
2467.31	-36193.5	-14691	11.6104	-0.1	0.05	-1.65814
2467.33	-36193.6	-14691.2	11.6087	-0.1	0.05	-1.66543
2467.35	-36193.7	-14691.4	11.6071	-0.1	0.05	-1.67018
2467.36	-36193.7	-14691.6	11.6054	-0.1	0.05	-1.67326
2467.38	-36193.8	-14691.8	11.6036	-0.1	0.05	-1.67515
2467.4	-36193.9	-14692	11.602	-0.1	0.0500001	-1.6761
2467.41	-36193.9	-14692.1	11.6003	-0.1	0.05	-1.67645
2467.43	-36194	-14692.3	11.5986	-0.1	0.0499997	-1.67651
2467.45	-36194.1	-14692.5	11.5969	-0.1	0.0499999	-1.67648
2467.47	-36194.1	-14692.7	11.5951	-0.1	0.0500013	-1.67643
2467.48	-36194.2	-14692.9	11.5934	-0.1	0.0500003	-1.67646
2467.5	-36194.3	-14693.1	11.5918	-0.1	0.0499948	-1.67671
2467.52	-36194.3	-14693.2	11.5901	-0.1	0.049999	-1.67749
2467.53	-36194.4	-14693.4	11.5884	-0.1	0.0500192	-1.67917
2467.55	-36194.5	-14693.6	11.5867	-0.1	0.05	-1.68192
2467.57	-36194.5	-14693.8	11.5849	-0.1	0.0499259	-1.68584
2467.59	-36194.6	-14694	11.5832	-0.1	0.0500146	-1.69097
2467.6	-36194.7	-14694.2	11.5815	-0.0999994	0.0502839	-1.69709
2467.62	-36194.7	-14694.4	11.5798	-0.1	0.0498854	-1.70332
2467.64	-36194.8	-14694.5	11.5781	-0.100002	0.0483043	-1.70895
2467.65	-36194.9	-14694.7	11.5765	-0.0999992	0.0464772	-1.7141
2467.67	-36195	-14694.9	11.5748	-0.0999921	0.0450077	-1.71887
2467.69	-36195	-14695.1	11.573	-0.100005	0.0428435	-1.72285
2467.7	-36195.1	-14695.3	11.5713	-0.10003	0.0394036	-1.72582
2467.72	-36195.2	-14695.5	11.5696	-0.0999751	0.0359167	-1.7282
2467.74	-36195.2	-14695.6	11.5679	-0.099884	0.0328961	-1.7304
2467.76	-36195.3	-14695.8	11.5663	-0.100094	0.0288819	-1.73252
2467.77	-36195.4	-14696	11.5646	-0.100416	0.0234719	-1.73415
2467.79	-36195.4	-14696.2	11.5628	-0.0995548	0.018865	-1.7338
2467.81	-36195.5	-14696.4	11.5611	-0.0983894	0.0158028	-1.72996
2467.82	-36195.6	-14696.6	11.5596	-0.101753	0.0119947	-1.72124
2467.84	-36195.6	-14696.7	11.558	-0.112645	0.00661877	-1.70506
2467.86	-36195.7	-14697	11.5557	-0.130292	0.0018708	-1.67684
2467.87	-36195.8	-14697.2	11.5524	-0.157035	-0.00142528	-1.63441
2467.89	-36195.8	-14697.3	11.5482	-0.200178	-0.0048607	-1.57945
2467.91	-36195.9	-14697.5	11.5433	-0.261344	-0.00853514	-1.51224
2467.92	-36196	-14697.7	11.5375	-0.334559	-0.01047	-1.43097
2467.94	-36196	-14697.9	11.5306	-0.416396	-0.0103088	-1.33672
2467.96	-36196.1	-14698.1	11.523	-0.507085	-0.00986513	-1.23438
2467.98	-36196.2	-14698.3	11.5145	-0.602585	-0.00992679	-1.1289
2467.99	-36196.2	-14698.4	11.5046	-0.694262	-0.0100385	-1.02484
2468.01	-36196.3	-14698.6	11.4929	-0.778819	-0.0100186	-0.923772
2468.03	-36196.4	-14698.8	11.4791	-0.858019	-0.00999208	-0.824604
2468.04	-36196.5	-14699	11.4634	-0.931727	-0.00999887	-0.728518
2468.06	-36196.5	-14699.2	11.4469	-0.997917	-0.00999355	-0.638695
2468.08	-36196.6	-14699.4	11.4296	-1.0553	-0.00998947	-0.555434
2468.09	-36196.6	-14699.5	11.4115	-1.10336	-0.0100373	-0.476882
2468.11	-36196.7	-14699.7	11.3924	-1.143	-0.010038	-0.403639
2468.13	-36196.8	-14699.9	11.3727	-1.17601	-0.00984422	-0.33767
2468.15	-36196.8	-14700.1	11.3526	-1.20313	-0.00985421	-0.27747
2468.16	-36196.9	-14700.2	11.3324	-1.22449	-0.0107389	-0.219934
2468.18	-36197	-14700.4	11.3117	-1.24036	-0.012715	-0.166319
2468.2	-36197.1	-14700.6	11.2901	-1.2512	-0.015687	-0.119787
2468.21	-36197.1	-14700.8	11.2683	-1.25855	-0.0191761	-0.0782066
2468.23	-36197.2	-14700.9	11.2476	-1.26435	-0.022596	-0.0372559
2468.25	-36197.2	-14701.1	11.2271	-1.26923	-0.0260286	0.00373951
2468.26	-36197.3	-14701.3	11.2052	-1.27323	-0.0297433	0.0438478
2468.28	-36197.4	-14701.5	11.1826	-1.27635	-0.0330275	0.0835429
2468.3	-36197.4	-14701.7	11.1608	-1.27862	-0.0350311	0.123795
2468.32	-36197.5	-14701.8	11.1392	-1.27992	-0.0364744	0.165012
2468.33	-36197.6	-14702	11.1172	-1.2802	-0.0383415	0.2072
2468.35	-36197.6	-14702.2	11.0947	-1.28001	-0.0399416	0.249203
2468.37	-36197.7	-14702.4	11.072	-1.27996	-0.0403094	0.289748
2468.38	-36197.8	-14702.6	11.05	-1.28	-0.04	0.328976
2468.4	-36197.8	-14702.7	11.0293	-1.27997	-0.0398515	0.366942
2468.42	-36197.9	-14702.9	11.0088	-1.28001	-0.0400182	0.401693
2468.43	-36198	-14703.1	10.9874	-1.28016	-0.0403088	0.431614
2468.45	-36198	-14703.3	10.9654	-1.27997	-0.0399443	0.457905
2468.47	-36198.1	-14703.5	10.9431	-1.27942	-0.0384044	0.481914
2468.49	-36198.2	-14703.6	10.9207	-1.28024	-0.036448	0.503486
2468.5	-36198.2	-14703.8	10.8982	-1.28412	-0.0347511	0.522538
2468.52	-36198.3	-14703.9	10.8761	-1.29159	-0.0329997	0.540073
2468.54	-36198.3	-14704.1	10.8545	-1.30255	-0.0310971	0.557031
2468.55	-36198.4	-14704.3	10.8328	-1.31577	-0.0298754	0.573748
2468.57	-36198.5	-14704.5	10.8106	-1.32979	-0.0297847	0.590006
2468.59	-36198.6	-14704.7	10.7879	-1.34292	-0.0300428	0.604475
2468.61	-36198.6	-14704.8	10.7647	-1.35373	-0.0300582	0.616387
2468.62	-36198.7	-14705	10.7411	-1.36154	-0.0299888	0.62642
2468.64	-36198.7	-14705.2	10.7171	-1.36669	-0.0299857	0.635424
2468.66	-36198.8	-14705.3	10.6929	-1.37154	-0.0300036	0.64423
2468.67	-36198.9	-14705.5	10.6687	-1.37799	-0.0300036	0.65356
2468.69	-36198.9	-14705.7	10.6451	-1.3867	-0.0299988	0.663949
2468.71	-36199	-14705.8	10.6218	-1.398	-0.0299988	0.67572
2468.72	-36199	-14706	10.5983	-1.41182	-0.0300006	0.688909
2468.74	-36199.1	-14706.2	10.5742	-1.42738	-0.0300012	0.703044
2468.76	-36199.2	-14706.4	10.5501	-1.44298	-0.0299984	0.71696
2468.78	-36199.2	-14706.5	10.526	-1.45701	-0.0299965	0.729933
2468.79	-36199.3	-14706.7	10.5021	-1.46816	-0.0300067	0.741877
2468.81	-36199.4	-14706.8	10.4781	-1.47655	-0.0300123	0.753035
2468.83	-36199.4	-14707	10.4536	-1.48381	-0.0299718	0.763963
2468.84	-36199.5	-14707.2	10.4286	-1.49193	-0.029953	0.775329
2468.86	-36199.5	-14707.4	10.4032	-1.503	-0.0301054	0.787853
2468.88	-36199.6	-14707.5	10.3775	-1.51708	-0.0301597	0.80146
2468.89	-36199.7	-14707.7	10.351	-1.53237	-0.0294758	0.815354
2468.91	-36199.7	-14707.8	10.3242	-1.54744	-0.02772	0.828975
2468.93	-36199.8	-14708	10.2982	-1.56126	-0.0248435	0.841927
2468.94	-36199.8	-14708.2	10.2726	-1.57308	-0.021275	0.853051
2468.96	-36199.9	-14708.4	10.2458	-1.58235	-0.0177613	0.860681
2468.98	-36200	-14708.5	10.2181	-1.58871	-0.0143674	0.864464
2469	-36200	-14708.7	10.191	-1.5922	-0.0107685	0.864903
2469.01	-36200.1	-14708.8	10.1645	-1.59528	-0.00744986	0.862058
2469.03	-36200.1	-14709	10.1375	-1.60148	-0.00524593	0.855898
2469.05	-36200.2	-14709.2	10.1099	-1.61087	-0.0037207	0.848157
2469.06	-36200.3	-14709.3	10.0821	-1.62173	-0.00187616	0.841377
2469.08	-36200.3	-14709.5	10.0547	-1.63421	-0.000189999	0.836259
2469.1	-36200.4	-14709.6	10.0283	-1.64902	0.000328835	0.832452
2469.11	-36200.4	-14709.8	10.0015	-1.66418	5.75791e-05	0.828676
2469.13	-36200.5	-14709.9	9.9731	-1.67688	-0.000136899	0.823217
2469.15	-36200.5	-14710.1	9.94349	-1.68588	-3.02322e-05	0.814057
2469.17	-36200.6	-14710.3	9.91399	-1.69121	0.000243261	0.799366
2469.18	-36200.7	-14710.5	9.88502	-1.69628	4.39372e-05	0.779128
2469.2	-36200.7	-14710.6	9.85661	-1.70474	-0.00123726	0.754035
2469.22	-36200.8	-14710.7	9.82834	-1.71596	-0.00321041	0.725109
2469.23	-36200.8	-14710.9	9.79966	-1.7285	-0.0052089	0.69333
2469.25	-36200.9	-14711.1	9.77	-1.74333	-0.00666667	0.659041
2469.27	-36201	-14711.2	9.73913	-1.76101	-0.00714667	0.622417
2469.28	-36201	-14711.4	9.70821	-1.77751	-0.00660781	0.583729
2469.3	-36201.1	-14711.5	9.67819	-1.78915	-0.00517666	0.542864
2469.32	-36201.1	-14711.7	9.64822	-1.79707	-0.0032101	0.498337
2469.34	-36201.2	-14711.8	9.61744	-1.80298	-0.00119791	0.449311
2469.35	-36201.2	-14712	9.58635	-1.80704	8.66203e-05	0.398097
2469.37	-36201.3	-14712.2	9.55546	-1.80924	0.000225027	0.346938
2469.39	-36201.3	-14712.3	9.52452	-1.81007	-3.29507e-05	0.296044
2469.4	-36201.4	-14712.4	9.49344	-1.81013	-5.69281e-05	0.24611
2469.42	-36201.5	-14712.6	9.4629	-1.80997	1.13219e-05	0.199829
2469.44	-36201.5	-14712.7	9.43306	-1.80995	1.53875e-05	0.158405
2469.45	-36201.6	-14712.9	9.40277	-1.81002	-2.9765e-06	0.119456
2469.47	-36201.6	-14713.1	9.37166	-1.81005	-3.80404e-06	0.081676
2469.49	-36201.7	-14713.2	9.34119	-1.80995	9.58672e-07	0.0468022
2469.51	-36201.7	-14713.3	9.31159	-1.80984	1.02542e-06	0.0152035
2469.52	-36201.8	-14713.5	9.28061	-1.81017	-2.51224e-07	-0.0157267
2469.54	-36201.8	-14713.6	9.2477	-1.81154	-2.50067e-07	-0.0476506
2469.56	-36201.9	-14713.8	9.2156	-1.81469	7.59587e-08	-0.0800931
2469.57	-36201.9	-14714	9.18502	-1.81976	6.09475e-08	-0.112276
2469.59	-36202	-14714.1	9.15332	-1.82599	-2.23196e-08	-0.143296
2469.61	-36202.1	-14714.2	9.12028	-1.83284	-1.47294e-08	-0.172593
2469.62	-36202.1	-14714.4	9.08901	-1.84014	6.57236e-09	-0.200054
2469.64	-36202.2	-14714.5	9.05948	-1.84704	3.94774e-09	-0.22569
2469.66	-36202.2	-14714.7	9.02821	-1.85204	-1.71462e-09	-0.249619
2469.68	-36202.3	-14714.8	8.99513	-1.85524	-9.3299e-10	-0.272033
2469.69	-36202.3	-14715	8.96384	-1.85847	4.96921e-10	-0.293202
2469.71	-36202.4	-14715.1	8.93431	-1.86196	2.49511e-10	-0.313312
2469.73	-36202.4	-14715.2	8.90309	-1.8645	-1.29101e-10	-0.332455
2469.74	-36202.5	-14715.4	8.87007	-1.86606	-5.75454e-11	-0.350391
2469.76	-36202.5	-14715.5	8.83817	-1.86767	3.58918e-11	-0.366601
2469.78	-36202.6	-14715.7	8.80756	-1.86945	1.31029e-11	-0.380959
2469.8	-36202.6	-14715.8	8.77627	-1.87075	-1.01695e-11	-0.393696
2469.81	-36202.7	-14715.9	8.74441	-1.87061	-3.49261e-12	-0.405478
2469.83	-36202.7	-14716.1	8.71342	-1.86793	2.62786e-12	-0.417239
2469.85	-36202.8	-14716.2	8.68264	-1.86225	7.62223e-13	-0.429683
2469.86	-36202.8	-14716.4	8.6503	-1.8536	-7.13509e-13	-0.443307
2469.88	-36202.9	-14716.5	8.61749	-1.84275	-1.60727e-13	-0.458201
2469.9	-36202.9	-14716.6	8.58661	-1.83068	1.99074e-13	-0.474234
2469.91	-36203	-14716.8	8.55701	-1.81694	4.27137e-14	-0.491421
2469.93	-36203	-14716.9	8.52675	-1.8006	-5.11181e-14	-0.50995
2469.95	-36203.1	-14717	8.49556	-1.78304	-8.32195e-15	-0.530825
2469.96	-36203.1	-14717.2	8.46407	-1.76626	1.36158e-14	-0.555219
2469.98	-36203.2	-14717.3	8.43347	-1.74888	1.44947e-15	-0.582678
2470	-36203.2	-14717.4	8.40479	-1.7286	-3.75651e-15	-0.612359
2470.02	-36203.3	-14717.6	8.3767	-1.70606	-3.84084e-16	-0.645114
2470.03	-36203.3	-14717.7	8.34754	-1.68264	9.57176e-16	-0.681917
2470.05	-36203.4	-14717.8	8.31834	-1.65816	4.93295e-17	-0.721
2470.07	-36203.4	-14718	8.29057	-1.6319	-2.49845e-16	-0.760264
2470.08	-36203.5	-14718.1	8.26333	-1.60333	0	-0.800654
2470.1	-36203.5	-14718.2	8.2356	-1.57204	6.48765e-17	-0.843382
2470.12	-36203.6	-14718.4	8.20845	-1.53791	-3.24748e-18	-0.887095
2470.13	-36203.6	-14718.5	8.18299	-1.5014	-1.76883e-17	-0.930773
2470.15	-36203.7	-14718.6	8.15857	-1.46453	8.57717e-19	-0.97667
2470.17	-36203.7	-14718.8	8.13443	-1.42873	4.4593e-18	-1.02598
2470.19	-36203.8	-14718.9	8.11054	-1.39227	-4.42067e-19	-1.07402
2470.2	-36203.8	-14719	8.08704	-1.35447	-1.21163e-18	-1.11703
2470.22	-36203.9	-14719.1	8.06398	-1.31953	1.16465e-19	-1.15718
2470.24	-36203.9	-14719.3	8.04143	-1.28939	3.02558e-19	-1.19636
2470.25	-36204	-14719.4	8.01952	-1.25712	-4.43034e-20	-1.23267
2470.27	-36204	-14719.6	7.99849	-1.21816	-7.65407e-20	-1.26503
2470.29	-36204	-14719.7	7.97887	-1.17713	1.52214e-20	-1.29598
2470.3	-36204.1	-14719.8	7.96059	-1.13737	2.06824e-20	-1.32748
2470.32	-36204.1	-14719.9	7.94228	-1.09697	-3.9966e-21	-1.35936
2470.34	-36204.2	-14720	7.92326	-1.0544	-5.09054e-21	-1.39133
2470.36	-36204.2	-14720.2	7.90464	-1.01023	1.26285e-21	-1.42338
2470.37	-36204.3	-14720.3	7.88726	-0.966385	1.2619e-21	-1.45512
2470.39	-36204.3	-14720.4	7.87109	-0.926681	-3.9045e-22	-1.48539
2470.41	-36204.4	-14720.5	7.85598	-0.891845	-3.39407e-22	-1.51347
2470.42	-36204.4	-14720.7	7.84171	-0.857863	1.02117e-22	-1.53942
2470.44	-36204.5	-14720.8	7.82798	-0.824224	8.19132e-23	-1.56289
2470.46	-36204.5	-14720.9	7.81441	-0.796041	-2.99573e-23	-1.58294
2470.47	-36204.6	-14721.1	7.80071	-0.775367	-1.96874e-23	-1.59892
2470.49	-36204.6	-14721.2	7.78669	-0.759858	8.60546e-24	-1.61065
2470.51	-36204.6	-14721.3	7.77281	-0.747893	4.68266e-24	-1.61842
2470.53	-36204.7	-14721.4	7.7602	-0.738933	-2.49431e-24	-1.62297
2470.54	-36204.7	-14721.5	7.74872	-0.732409	-1.25283e-24	-1.62501
2470.56	-36204.8	-14721.7	7.73708	-0.727692	6.49247e-25	-1.62514
2470.58	-36204.8	-14721.8	7.72497	-0.724357	2.90799e-25	-1.6239
2470.59	-36204.9	-14721.9	7.71301	-0.722164	-1.85827e-25	-1.62173
2470.61	-36204.9	-14722	7.70139	-0.720615	-7.76376e-26	-1.61893
2470.63	-36205	-14722.1	7.68992	-0.719039	4.81531e-26	-1.61572
2470.64	-36205	-14722.3	7.67791	-0.717282	1.74869e-26	-1.61231
2470.66	-36205.1	-14722.4	7.6644	-0.71558	-1.32197e-26	-1.60894
2470.68	-36205.1	-14722.5	7.65048	-0.713874	-3.85643e-27	-1.60559
2470.7	-36205.1	-14722.7	7.63831	-0.711965	3.71445e-27	-1.60206
2470.71	-36205.2	-14722.8	7.62693	-0.710314	1.02637e-27	-1.59819
2470.73	-36205.2	-14722.9	7.61389	-0.709676	-9.56932e-28	-1.59386
2470.75	-36205.3	-14723	7.59985	-0.709898	-2.14217e-28	-1.59
2470.76	-36205.3	-14723.1	7.58701	-0.710287	2.57246e-28	-1.58798
2470.78	-36205.4	-14723.3	7.57535	-0.710136	4.21682e-29	-1.58804
2470.8	-36205.4	-14723.4	7.56383	-0.708884	-7.13426e-29	-1.58997
2470.82	-36205.4	-14723.5	7.55209	-0.706998	-1.11897e-29	-1.59465
2470.83	-36205.5	-14723.6	7.54014	-0.705251	1.82502e-29	-1.60307
2470.85	-36205.5	-14723.7	7.52808	-0.703552	1.92707e-30	-1.61409
2470.87	-36205.6	-14723.9	7.51607	-0.701605	-4.80502e-30	-1.62609
2470.88	-36205.6	-14724	7.50404	-0.700058	-2.47785e-31	-1.63965
2470.9	-36205.7	-14724.1	7.49196	-0.699653	1.25811e-30	-1.65559
2470.92	-36205.7	-14724.2	7.48	-0.7	0	-1.67211
2470.93	-36205.8	-14724.3	7.46833	-0.700367	-3.44158e-31	-1.68697
2470.95	-36205.8	-14724.5	7.45667	-0.7	0	-1.69935
2470.97	-36205.8	-14724.6	7.44473	-0.698914	8.69165e-32	-1.70833
2470.98	-36205.9	-14724.7	7.43262	-0.700212	-4.30472e-33	-1.71128
2471	-36205.9	-14724.8	7.42054	-0.706786	-2.23804e-32	-1.706
2471.02	-36206	-14724.9	7.40861	-0.71823	2.21865e-33	-1.69312
2471.04	-36206	-14725	7.39688	-0.733599	6.08095e-33	-1.67386
2471.05	-36206.1	-14725.2	7.38531	-0.75237	-5.84515e-34	-1.6494
2471.07	-36206.1	-14725.3	7.37361	-0.773355	-1.51849e-33	-1.62082
2471.09	-36206.2	-14725.4	7.36101	-0.793282	2.22352e-34	-1.58894
2471.1	-36206.2	-14725.5	7.34723	-0.809678	3.84152e-34	-1.55434
2471.12	-36206.2	-14725.6	7.33352	-0.822856	-7.64004e-35	-1.51716
2471.14	-36206.3	-14725.7	7.3204	-0.834976	-1.03835e-34	-1.47597
2471.15	-36206.3	-14725.9	7.30663	-0.8511	2.00855e-35	-1.4263
2471.17	-36206.4	-14726	7.29138	-0.874961	2.56698e-35	-1.36554
2471.19	-36206.4	-14726.1	7.27517	-0.906881	-6.46919e-36	-1.29561
2471.21	-36206.4	-14726.2	7.25851	-0.945975	-6.91971e-36	-1.21756
2471.22	-36206.5	-14726.3	7.24173	-0.989987	1.69544e-36	-1.13006
2471.24	-36206.5	-14726.4	7.22476	-1.03744	1.68807e-36	-1.03269
2471.26	-36206.6	-14726.6	7.20688	-1.08838	-5.13388e-37	-0.927014
2471.27	-36206.6	-14726.7	7.18796	-1.14183	-4.13525e-37	-0.815433
2471.29	-36206.7	-14726.8	7.16877	-1.19509	1.54313e-37	-0.701166
2471.31	-36206.7	-14726.9	7.14909	-1.24791	1.10996e-37	-0.584403
2471.32	-36206.7	-14727	7.12741	-1.30329	-4.02734e-38	-0.461557
2471.34	-36206.8	-14727.1	7.10334	-1.36187	-2.6459e-38	-0.333464
2471.36	-36206.8	-14727.3	7.07798	-1.42113	1.15486e-38	-0.206717
2471.38	-36206.9	-14727.4	7.05217	-1.47816	6.25597e-39	-0.0849592
2471.39	-36206.9	-14727.5	7.02636	-1.53002	-3.25848e-39	0.0316351
2471.41	-36206.9	-14727.6	7.00062	-1.57746	-1.45952e-39	0.140494
2471.43	-36207	-14727.7	6.97473	-1.62429	9.3277e-40	0.237048
2471.44	-36207	-14727.8	6.94807	-1.66958	3.89845e-40	0.322683
2471.46	-36207.1	-14727.9	6.91986	-1.70883	-2.42198e-40	0.403273
2471.48	-36207.1	-14728	6.89044	-1.74221	-8.84181e-41	0.479886
2471.49	-36207.2	-14728.1	6.86093	-1.77358	6.86234e-41	0.550056
2471.51	-36207.2	-14728.2	6.83095	-1.80522	2.35673e-41	0.616077
2471.53	-36207.2	-14728.4	6.79925	-1.8382	-1.77299e-41	0.683183
2471.55	-36207.3	-14728.5	6.76633	-1.87285	-5.14051e-42	0.752077
2471.56	-36207.3	-14728.6	6.73372	-1.90906	4.80273e-42	0.820482
2471.58	-36207.4	-14728.7	6.70114	-1.94729	1.07513e-42	0.887494
2471.6	-36207.4	-14728.8	6.66744	-1.98786	-1.29111e-42	0.952913
2471.61	-36207.4	-14728.9	6.63281	-2.02701	-2.11648e-43	1.01552
2471.63	-36207.5	-14729	6.598	-2.05993	3.58136e-43	1.07383
2471.65	-36207.5	-14729.1	6.56292	-2.08842	5.62019e-44	1.12804
2471.66	-36207.5	-14729.2	6.5272	-2.11642	-9.18805e-44	1.17889
2471.68	-36207.6	-14729.3	6.49095	-2.14362	-9.78118e-45	1.22574
2471.7	-36207.6	-14729.4	6.45445	-2.16829	2.53497e-44	1.26765
2471.72	-36207.7	-14729.5	6.41768	-2.19078	2.59198e-45	1.30519
2471.73	-36207.7	-14729.6	6.38047	-2.21202	-6.46056e-45	1.33927
2471.75	-36207.7	-14729.7	6.34229	-2.23218	-3.33158e-46	1.36979
2471.77	-36207.8	-14729.8	6.30284	-2.25092	1.69159e-45	1.39641
2471.78	-36207.8	-14729.9	6.26333	-2.26667	0	1.41939
2471.8	-36207.8	-14730	6.22492	-2.27813	-4.62735e-46	1.43934
2471.82	-36207.9	-14730.1	6.18667	-2.28667	-1.03496e-56	1.45752
2471.84	-36207.9	-14730.2	6.14747	-2.29394	1.16863e-46	1.47541
2471.85	-36208	-14730.3	6.10765	-2.30035	-5.78792e-48	1.49466
2471.87	-36208	-14730.4	6.06787	-2.30593	-3.00921e-47	1.51659
2471.89	-36208	-14730.5	6.02879	-2.31048	2.98332e-48	1.54114
2471.9	-36208.1	-14730.6	5.99059	-2.31399	8.17842e-48	1.56845
2471.92	-36208.1	-14730.7	5.95207	-2.31702	-7.86802e-49	1.59981
2471.94	-36208.1	-14730.8	5.91251	-2.3202	-2.05008e-48	1.63667
2471.95	-36208.2	-14730.9	5.87313	-2.3241	3.04126e-49	1.68038
2471.97	-36208.2	-14731	5.83479	-2.32962	5.55418e-49	1.73272
2471.99	-36208.2	-14731.1	5.79654	-2.33858	-7.99919e-50	1.79654
2472.01	-36208.3	-14731.2	5.75742	-2.35173	-1.37761e-49	1.8742
2472.02	-36208.3	-14731.3	5.71703	-2.36699	2.70058e-50	1.96635
2472.04	-36208.3	-14731.3	5.67566	-2.38252	3.45141e-50	2.07033
2472.06	-36208.4	-14731.4	5.63479	-2.39776	-8.69805e-51	2.17712
2472.07	-36208.4	-14731.5	5.59495	-2.4118	-9.30363e-51	2.28036
2472.09	-36208.4	-14731.6	5.5547	-2.42284	2.27936e-51	2.37947
2472.11	-36208.5	-14731.7	5.51342	-2.43108	2.26886e-51	2.47226
2472.12	-36208.5	-14731.8	5.47219	-2.44025	-6.89174e-52	2.55282
2472.14	-36208.5	-14731.9	5.43121	-2.45221	-5.52976e-52	2.61855
2472.16	-36208.6	-14732	5.38914	-2.46557	2.02504e-52	2.67227
2472.17	-36208.6	-14732.1	5.34599	-2.47931	1.33636e-52	2.7156
2472.19	-36208.6	-14732.1	5.30355	-2.49317	-5.96233e-53	2.7482
2472.21	-36208.6	-14732.2	5.26208	-2.50537	-3.58023e-53	2.77101
2472.23	-36208.7	-14732.3	5.22009	-2.51259	1.55276e-53	2.78643
2472.24	-36208.7	-14732.4	5.17707	-2.51405	8.41141e-54	2.79548
2472.26	-36208.7	-14732.5	5.13371	-2.51177	-4.38113e-54	2.79771
2472.28	-36208.8	-14732.6	5.09074	-2.50649	-1.96232e-54	2.79431
2472.29	-36208.8	-14732.6	5.04882	-2.49784	1.25396e-54	2.78801
2472.31	-36208.8	-14732.7	5.00733	-2.4874	5.239e-55	2.77972
2472.33	-36208.9	-14732.8	4.96479	-2.47818	-3.24938e-55	2.76899
2472.34	-36208.9	-14732.9	4.92165	-2.4699	-1.18002e-55	2.7569
2472.36	-36208.9	-14733	4.87978	-2.45997	8.92067e-56	2.74554
2472.38	-36209	-14733	4.83881	-2.44939	2.60232e-56	2.7351
2472.4	-36209	-14733.1	4.79711	-2.44131	-2.50648e-56	2.72451
2472.41	-36209	-14733.2	4.75534	-2.43517	-6.92566e-57	2.71415
2472.43	-36209	-14733.3	4.71527	-2.4285	6.45623e-57	2.70511
2472.45	-36209.1	-14733.3	4.67604	-2.4215	1.44463e-57	2.69693
2472.46	-36209.1	-14733.4	4.63553	-2.41573	-1.73124e-57	2.68848
2472.48	-36209.1	-14733.5	4.59399	-2.41086	-2.81844e-58	2.68006
2472.5	-36209.1	-14733.5	4.55269	-2.40582	4.61138e-58	2.6725
2472.51	-36209.2	-14733.6	4.51153	-2.40061	4.90926e-59	2.66535
2472.53	-36209.2	-14733.7	4.47	-2.39557	-1.27253e-58	2.65781
2472.55	-36209.2	-14733.8	4.42824	-2.39059	-1.30187e-59	2.65012
2472.57	-36209.2	-14733.9	4.38667	-2.38546	3.25254e-59	2.64279
2472.58	-36209.3	-14733.9	4.34571	-2.3803	1.69149e-60	2.63551
2472.6	-36209.3	-14734	4.30563	-2.37528	-8.93306e-60	2.62789
2472.62	-36209.3	-14734	4.2657	-2.3703	-4.47611e-61	2.62026
2472.63	-36209.3	-14734.1	4.22502	-2.36519	2.26687e-60	2.61301
2472.65	-36209.4	-14734.2	4.18333	-2.36	0	2.60566
2472.67	-36209.4	-14734.3	4.14111	-2.35482	-5.88708e-61	2.59777
2472.68	-36209.4	-14734.3	4.1011	-2.3497	2.94807e-62	2.58997
2472.7	-36209.4	-14734.4	4.06433	-2.34467	1.60811e-61	2.58286
2472.72	-36209.5	-14734.4	4.02405	-2.33971	-7.84366e-63	2.57583
2472.74	-36209.5	-14734.5	3.97688	-2.3347	-4.16435e-62	2.56858
2472.75	-36209.5	-14734.6	3.93607	-2.32934	4.48615e-63	2.5626
2472.77	-36209.5	-14734.7	3.9096	-2.32418	1.67379e-62	2.55915
2472.79	-36209.6	-14734.7	3.88079	-2.32231	4.71305e-63	2.55783
2472.8	-36209.6	-14734.8	3.83079	-2.32689	-2.01386e-63	2.55802
2472.82	-36209.6	-14734.8	3.77483	-2.33455	3.79159e-64	2.56064
2472.84	-36209.6	-14734.9	3.73795	-2.34059	6.52984e-64	2.56676
2472.86	-36209.6	-14734.9	3.70477	-2.3492	-1.28007e-64	2.57504
2472.87	-36209.7	-14735	3.66344	-2.36279	-1.63596e-64	2.58461
2472.89	-36209.7	-14735.1	3.62146	-2.37754	4.12287e-65	2.59631
2472.91	-36209.7	-14735.1	3.58344	-2.39178	4.41e-65	2.61002
2472.92	-36209.7	-14735.2	3.54505	-2.40885	-1.08052e-65	2.62373
2472.94	-36209.7	-14735.2	3.50383	-2.42873	-1.07582e-65	2.63586
2472.96	-36209.8	-14735.3	3.46198	-2.44483	3.27187e-66	2.64605
2472.97	-36209.8	-14735.3	3.42081	-2.45378	2.63544e-66	2.65344
2472.99	-36209.8	-14735.4	3.3797	-2.45798	-9.8346e-67	2.65631
2473.01	-36209.8	-14735.5	3.33811	-2.45851	-7.07408e-67	2.65432
2473.03	-36209.8	-14735.5	3.29584	-2.4543	2.56698e-67	2.64881
2473.04	-36209.9	-14735.6	3.25291	-2.44564	1.68697e-67	2.64058
2473.06	-36209.9	-14735.6	3.20959	-2.4347	-7.37378e-68	2.6295
2473.08	-36209.9	-14735.7	3.16654	-2.42268	-4.01235e-68	2.61547
2473.09	-36209.9	-14735.7	3.12477	-2.40952	2.13702e-68	2.59847
2473.11	-36209.9	-14735.8	3.08482	-2.39319	1.07303e-68	2.57827
2473.13	-36210	-14735.8	3.04668	-2.37008	-5.55202e-69	2.55444
2473.14	-36210	-14735.9	3.00915	-2.34017	-2.47475e-69	2.52622
2473.16	-36210	-14735.9	2.97011	-2.30669	1.54354e-69	2.49265
2473.18	-36210	-14735.9	2.93032	-2.27039	5.63492e-70	2.45437
2473.19	-36210	-14736	2.89258	-2.22998	-4.37344e-70	2.41309
2473.21	-36210	-14736	2.85632	-2.18426	-1.50201e-70	2.36803
2473.23	-36210.1	-14736.1	2.81889	-2.13243	1.13015e-70	2.31682
2473.25	-36210.1	-14736.1	2.78088	-2.07659	3.27826e-71	2.2583
2473.26	-36210.1	-14736.2	2.74486	-2.02029	-3.06966e-71	2.19227
2473.28	-36210.1	-14736.2	2.71108	-1.96146	-6.92155e-72	2.11935
2473.3	-36210.1	-14736.3	2.67853	-1.89547	8.61004e-72	2.04043
2473.31	-36210.1	-14736.3	2.64717	-1.82385	1.87283e-72	1.95483
2473.33	-36210.2	-14736.3	2.61728	-1.7507	-2.37898e-72	1.86146
2473.35	-36210.2	-14736.4	2.58839	-1.6766	-4.62444e-73	1.76276
2473.36	-36210.2	-14736.4	2.55989	-1.60103	1.29959e-72	1.66283
2473.38	-36210.2	-14736.5	2.53297	-1.52812	3.37193e-73	1.56556
2473.4	-36210.2	-14736.5	2.50901	-1.46308	-3.02101e-72	1.47409
2473.42	-36210.2	-14736.5	2.4861	-1.40622	-1.0598e-72	1.38788
2473.43	-36210.2	-14736.6	2.46187	-1.35623	1.05652e-71	1.30537
2473.45	-36210.3	-14736.6	2.43799	-1.3124	2.02635e-72	1.22671
2473.47	-36210.3	-14736.7	2.41676	-1.27369	-4.08818e-71	1.15241
2473.48	-36210.3	-14736.7	2.39667	-1.23667	0	1.0817
2473.5	-36210.3	-14736.7	2.37583	-1.19843	1.57927e-70	1.01367
2473.52	-36210.3	-14736.8	2.35552	-1.16124	-3.11894e-71	0.948302
2473.53	-36210.3	-14736.8	2.337	-1.12737	-6.2248e-70	0.885846
2473.55	-36210.3	-14736.9	2.31891	-1.09473	1.17869e-70	0.826684
2473.57	-36210.4	-14736.9	2.3	-1.0615	2.26649e-69	0.771015
2473.59	-36210.4	-14736.9	2.28116	-1.02977	-9.0686e-70	0.718338
2473.6	-36210.4	-14737	2.26348	-1.00144	-8.58363e-69	0.668343
2473.62	-36210.4	-14737	2.24725	-0.975542	5.26203e-69	0.621666
2473.64	-36210.4	-14737	2.23224	-0.95066	3.35481e-68	0.577832
2473.65	-36210.4	-14737.1	2.21732	-0.925482	-1.9829e-68	0.53332
2473.67	-36210.4	-14737.1	2.20181	-0.900252	-1.20966e-67	0.486375
2473.69	-36210.5	-14737.1	2.18644	-0.878873	1.0087e-67	0.440501
2473.7	-36210.5	-14737.2	2.17157	-0.863277	4.69906e-67	0.398081
2473.72	-36210.5	-14737.2	2.15634	-0.850337	-3.79336e-67	0.357687
2473.74	-36210.5	-14737.2	2.14059	-0.837906	-1.68391e-66	0.318968
2473.76	-36210.5	-14737.3	2.12587	-0.827052	1.80261e-66	0.284648
2473.77	-36210.5	-14737.3	2.11264	-0.818438	6.52093e-66	0.25552
2473.79	-36210.5	-14737.3	2.09929	-0.81136	-6.76928e-66	0.228427
2473.81	-36210.5	-14737.4	2.08529	-0.80474	-2.32042e-65	0.201344
2473.82	-36210.5	-14737.4	2.07231	-0.797089	3.06941e-65	0.174861
2473.84	-36210.6	-14737.4	2.06057	-0.787187	8.45208e-65	0.148768
2473.86	-36210.6	-14737.5	2.04783	-0.774265	-1.35739e-64	0.121337
2473.88	-36210.6	-14737.5	2.0338	-0.75747	-3.04632e-64	0.092076
2473.89	-36210.6	-14737.5	2.02083	-0.735824	5.88822e-64	0.0621624
2473.91	-36210.6	-14737.6	2.00938	-0.70919	1.17272e-63	0.0318123
2473.93	-36210.6	-14737.6	1.99772	-0.678341	-2.20184e-63	5.39668e-05
2473.94	-36210.6	-14737.6	1.98554	-0.643941	-4.04649e-63	-0.0349756
2473.96	-36210.6	-14737.7	1.97412	-0.6063	9.25755e-63	-0.0759641
2473.98	-36210.7	-14737.7	1.96393	-0.561894	1.40867e-62	-0.124111
2473.99	-36210.7	-14737.7	1.95461	-0.503982	-3.88202e-62	-0.179302
2474.01	-36210.7	-14737.8	1.94632	-0.430757	-5.3969e-62	-0.242994
2474.03	-36210.7	-14737.8	1.9396	-0.344411	1.44624e-61	-0.317543
2474.05	-36210.7	-14737.8	1.93467	-0.246831	1.79549e-61	-0.399198
2474.06	-36210.7	-14737.9	1.93144	-0.140105	-5.90377e-61	-0.47953
2474.08	-36210.7	-14737.9	1.93003	-0.0329847	-5.92955e-61	-0.55248
2474.1	-36210.7	-14737.9	1.93063	0.0620484	2.3929e-60	-0.613795
2474.11	-36210.7	-14738	1.93272	0.140563	1.87913e-60	-0.660321
2474.13	-36210.8	-14738	1.93549	0.20297	-9.72523e-60	-0.68979
2474.15	-36210.8	-14738	1.93901	0.250697	-7.15745e-60	-0.702104
2474.16	-36210.8	-14738	1.94368	0.285669	3.59915e-59	-0.698173
2474.18	-36210.8	-14738.1	1.94905	0.309984	2.08327e-59	-0.678346
2474.2	-36210.8	-14738.1	1.95432	0.325862	-1.42271e-58	-0.642837
2474.21	-36210.8	-14738.1	1.9594	0.335773	-5.4765e-59	-0.592821
2474.23	-36210.8	-14738.2	1.96447	0.342117	5.69742e-58	-0.530011
2474.25	-36210.8	-14738.2	1.96943	0.346274	2.07872e-58	-0.45687
2474.27	-36210.8	-14738.2	1.97426	0.349049	-2.09689e-57	-0.376641
2474.28	-36210.9	-14738.3	1.97964	0.350018	-4.03322e-58	-0.295497
2474.3	-36210.9	-14738.3	1.98626	0.348729	8.14347e-57	-0.220124
2474.32	-36210.9	-14738.3	1.99333	0.346667	0	-0.154684
2474.33	-36210.9	-14738.4	2	0.345251	-3.22452e-56	-0.101809
2474.35	-36210.9	-14738.4	2.00667	0.343333	0	-0.0610022
2474.37	-36210.9	-14738.4	2.01374	0.339834	1.17876e-55	-0.0307617
2474.38	-36210.9	-14738.5	2.02036	0.336521	-2.32157e-56	-0.00868419
2474.4	-36210.9	-14738.5	2.02575	0.334874	-4.50197e-55	0.00744876
2474.42	-36211	-14738.5	2.03057	0.333022	1.80619e-55	0.0184807
2474.44	-36211	-14738.6	2.0355	0.329562	1.76646e-54	0.0253245
2474.45	-36211	-14738.6	2.04061	0.326387	-6.8159e-55	0.0299
2474.47	-36211	-14738.6	2.04578	0.324806	-6.40259e-54	0.0336691
2474.49	-36211	-14738.6	2.05089	0.322853	3.91636e-54	0.0363025
2474.5	-36211	-14738.7	2.05588	0.319334	2.49563e-53	0.0375723
2474.52	-36211	-14738.7	2.06089	0.316264	-1.47484e-53	0.0382395
2474.54	-36211	-14738.8	2.06603	0.314754	-8.99692e-53	0.0388773
2474.55	-36211.1	-14738.8	2.07122	0.312654	7.49194e-53	0.039269
2474.57	-36211.1	-14738.8	2.0764	0.308975	3.34672e-52	0.0392841
2474.59	-36211.1	-14738.8	2.08148	0.306019	-3.58957e-52	0.0391981
2474.61	-36211.1	-14738.9	2.08645	0.304631	-1.29907e-51	0.0391959
2474.62	-36211.1	-14738.9	2.0915	0.302476	1.34873e-51	0.0392217
2474.64	-36211.1	-14738.9	2.09668	0.298771	4.62338e-51	0.0392254
2474.66	-36211.1	-14739	2.10178	0.2959	-6.13375e-51	0.0392074
2474.67	-36211.1	-14739	2.10676	0.294521	-1.7853e-50	0.0391944
2474.69	-36211.1	-14739.1	2.11179	0.29232	2.29997e-50	0.0392419
2474.71	-36211.2	-14739.1	2.11695	0.288651	6.29999e-50	0.0392869
2474.72	-36211.2	-14739.1	2.12213	0.285638	-1.01007e-49	0.0390914
2474.74	-36211.2	-14739.2	2.12727	0.284033	-2.26605e-49	0.0385414
2474.76	-36211.2	-14739.2	2.13244	0.282613	4.35739e-49	0.0376948
2474.78	-36211.2	-14739.2	2.1376	0.280849	8.04644e-49	0.0365757
2474.79	-36211.2	-14739.2	2.14266	0.279088	-1.85547e-48	0.0351627
2474.81	-36211.2	-14739.3	2.14763	0.277442	-3.09007e-48	0.0335078
2474.83	-36211.2	-14739.3	2.1527	0.275772	6.92594e-48	0.0317355
2474.84	-36211.3	-14739.4	2.15788	0.274044	1.04952e-47	0.0300343
2474.86	-36211.3	-14739.4	2.16301	0.272328	-2.86591e-47	0.0286362
2474.88	-36211.3	-14739.4	2.16815	0.270616	-3.57179e-47	0.0275622
2474.89	-36211.3	-14739.5	2.17344	0.268855	1.18705e-46	0.0266878
2474.91	-36211.3	-14739.5	2.17845	0.267184	1.36555e-46	0.026173
2474.93	-36211.3	-14739.5	2.18245	0.265808	-4.41331e-46	0.0263355
2474.95	-36211.3	-14739.6	2.18571	0.264084	-4.41662e-46	0.0270095
2474.96	-36211.3	-14739.6	2.1891	0.26098	1.78034e-45	0.0277224
2474.98	-36211.4	-14739.6	2.19257	0.257373	1.39775e-45	0.0282394
2475	-36211.4	-14739.7	2.19568	0.255014	-7.23336e-45	0.0284735
2475.01	-36211.4	-14739.7	2.19905	0.253647	-5.32343e-45	0.0283896
2475.03	-36211.4	-14739.7	2.20364	0.252135	2.67689e-44	0.0279878
2475.05	-36211.4	-14739.8	2.20905	0.250325	1.54944e-44	0.0273579
2475.07	-36211.4	-14739.8	2.21428	0.248526	-1.05815e-43	0.0266539
2475.08	-36211.4	-14739.8	2.21939	0.246853	-4.07317e-44	0.0261699
2475.1	-36211.5	-14739.9	2.22465	0.245295	4.23749e-43	0.0261448
2475.12	-36211.5	-14739.9	2.2295	0.243566	1.54606e-43	0.0261677
2475.13	-36211.5	-14740	2.23325	0.241488	-1.55957e-42	0.0257307
2475.15	-36211.5	-14740	2.23647	0.240036	-2.99973e-43	0.0250875
2475.17	-36211.5	-14740	2.23994	0.240077	6.05675e-42	0.0246121
2475.18	-36211.5	-14740	2.24333	0.24	5.3637e-52	0.0239651
2475.2	-36211.5	-14740.1	2.24633	0.238277	-2.39825e-41	0.0229605
2475.22	-36211.5	-14740.1	2.25	0.236667	0	0.0228758
2475.23	-36211.6	-14740.2	2.25516	0.236352	8.76711e-41	0.0250689
2475.25	-36211.6	-14740.2	2.26026	0.232944	-1.72668e-41	0.0297552
2475.27	-36211.6	-14740.2	2.2639	0.222632	-3.34836e-40	0.0371479
2475.29	-36211.6	-14740.3	2.26706	0.208228	1.34336e-40	0.0484107
2475.3	-36211.6	-14740.3	2.27061	0.191942	1.31382e-39	0.0643505
2475.32	-36211.6	-14740.3	2.27362	0.170383	-5.06936e-40	0.0842045
2475.34	-36211.6	-14740.4	2.27542	0.14175	-4.76196e-39	0.107005
2475.35	-36211.7	-14740.4	2.27698	0.111502	2.91281e-39	0.131986
2475.37	-36211.7	-14740.5	2.27888	0.0834857	1.85614e-38	0.15865
2475.39	-36211.7	-14740.5	2.28012	0.0546874	-1.09692e-38	0.187065
2475.4	-36211.7	-14740.5	2.28014	0.0226377	-6.69151e-38	0.217116
2475.42	-36211.7	-14740.6	2.28002	-0.0114427	5.57217e-38	0.248059
2475.44	-36211.7	-14740.6	2.28025	-0.045985	2.48914e-37	0.279368
2475.46	-36211.7	-14740.6	2.27967	-0.0798133	-2.66421e-37	0.311143
2475.47	-36211.7	-14740.7	2.27789	-0.11248	-9.18899e-37	0.342917
2475.49	-36211.8	-14740.7	2.27613	-0.144699	1.22144e-36	0.373145
2475.51	-36211.8	-14740.7	2.27469	-0.176604	3.55659e-36	0.401437
2475.52	-36211.8	-14740.8	2.2723	-0.207315	-4.58251e-36	0.429227
2475.54	-36211.8	-14740.8	2.26873	-0.236548	-1.25526e-35	0.456605
2475.56	-36211.8	-14740.9	2.26542	-0.264958	2.01256e-35	0.481506
2475.57	-36211.8	-14740.9	2.26231	-0.291371	4.51511e-35	0.503341
2475.59	-36211.8	-14740.9	2.25727	-0.312375	-8.68212e-35	0.523565
2475.61	-36211.9	-14741	2.25014	-0.328861	-1.60325e-34	0.542718
2475.63	-36211.9	-14741	2.24299	-0.346338	3.69704e-34	0.56032
2475.64	-36211.9	-14741	2.23643	-0.366638	6.15698e-34	0.577901
2475.66	-36211.9	-14741.1	2.22972	-0.388118	-1.38e-33	0.598741
2475.68	-36211.9	-14741.1	2.22278	-0.41194	-2.09117e-33	0.622796
2475.69	-36211.9	-14741.1	2.21617	-0.441585	5.75515e-33	0.647039
2475.71	-36211.9	-14741.2	2.2096	-0.474213	7.99873e-33	0.67084
2475.73	-36211.9	-14741.2	2.2021	-0.502335	-2.14327e-32	0.695416
2475.74	-36212	-14741.2	2.19335	-0.525431	-2.66079e-32	0.719706
2475.76	-36212	-14741.3	2.18355	-0.548226	8.74892e-32	0.74103
2475.78	-36212	-14741.3	2.17311	-0.570644	8.78711e-32	0.759512
2475.8	-36212	-14741.3	2.16257	-0.589635	-3.54608e-31	0.777037
2475.81	-36212	-14741.4	2.15233	-0.606129	-2.78471e-31	0.793696
2475.83	-36212	-14741.4	2.1426	-0.622986	1.4412e-30	0.808619
2475.85	-36212	-14741.5	2.13255	-0.639673	1.06068e-30	0.821751
2475.86	-36212	-14741.5	2.12107	-0.654081	-5.33364e-30	0.833349
2475.88	-36212	-14741.5	2.1088	-0.665115	-3.08723e-30	0.842843
2475.9	-36212.1	-14741.5	2.09704	-0.672325	2.14158e-29	0.849354
2475.91	-36212.1	-14741.6	2.08544	-0.676245	1.17239e-29	0.852679
2475.93	-36212.1	-14741.6	2.07322	-0.677721	-7.90244e-29	0.852991
2475.95	-36212.1	-14741.7	2.06131	-0.676917	-3.03284e-29	0.851084
2475.97	-36212.1	-14741.7	2.05088	-0.673941	3.09553e-28	0.847869
2475.98	-36212.1	-14741.7	2.04064	-0.670204	5.97072e-29	0.84344
2476	-36212.1	-14741.8	2.02893	-0.667053	-1.20647e-27	0.83759
2476.02	-36212.2	-14741.8	2.01667	-0.663333	0	0.830065
2476.03	-36212.2	-14741.8	2.00507	-0.657153	4.77833e-27	0.82038
2476.05	-36212.2	-14741.9	1.99333	-0.646667	0	0.80719
2476.07	-36212.2	-14741.9	1.9808	-0.63043	-1.74681e-26	0.789242
2476.09	-36212.2	-14741.9	1.96941	-0.608567	3.44067e-27	0.766509
2476.1	-36212.2	-14741.9	1.96071	-0.581298	6.8624e-26	0.739341
2476.12	-36212.2	-14742	1.95285	-0.547843	-1.29918e-26	0.70832
2476.14	-36212.2	-14742	1.94413	-0.50863	-2.49807e-25	0.673711
2476.15	-36212.3	-14742	1.93576	-0.468815	9.99506e-26	0.634551
2476.17	-36212.3	-14742.1	1.92878	-0.43109	9.46052e-25	0.589921
2476.19	-36212.3	-14742.1	1.92212	-0.388387	-5.79958e-25	0.539767
2476.2	-36212.3	-14742.1	1.91511	-0.33417	-3.69753e-24	0.482253
2476.22	-36212.3	-14742.2	1.90908	-0.267252	2.18546e-24	0.410941
2476.24	-36212.3	-14742.2	1.9051	-0.187903	1.33323e-23	0.320926
2476.26	-36212.3	-14742.2	1.90298	-0.0980322	-1.11023e-23	0.212567
2476.27	-36212.3	-14742.3	1.90253	-0.00235417	-4.9595e-23	0.0876745
2476.29	-36212.3	-14742.3	1.90397	0.0892417	5.30831e-23	-0.0505271
2476.31	-36212.3	-14742.3	1.90723	0.168171	1.83087e-22	-0.196205
2476.32	-36212.4	-14742.3	1.91165	0.229262	-2.43366e-22	-0.339385
2476.34	-36212.4	-14742.4	1.91664	0.272222	-7.08635e-22	-0.472692
2476.36	-36212.4	-14742.4	1.92184	0.303394	9.13045e-22	-0.593185
2476.37	-36212.4	-14742.4	1.92701	0.326725	2.50105e-21	-0.697845
2476.39	-36212.4	-14742.5	1.93206	0.341914	-4.02572e-21	-0.783105
2476.41	-36212.4	-14742.5	1.93703	0.350212	-9.6322e-21	-0.8485
2476.42	-36212.4	-14742.5	1.94212	0.355213	1.50716e-20	-0.897519
2476.44	-36212.4	-14742.6	1.94732	0.358809	3.36486e-20	-0.933305
2476.46	-36212.4	-14742.6	1.95231	0.360572	-6.46019e-20	-0.958252
2476.48	-36212.5	-14742.6	1.95736	0.360497	-1.19256e-19	-0.974794
2476.49	-36212.5	-14742.6	1.96328	0.359206	2.74971e-19	-0.985441
2476.51	-36212.5	-14742.7	1.97006	0.357434	4.57922e-19	-0.992234
2476.53	-36212.5	-14742.7	1.97696	0.355942	-1.02636e-18	-0.996812
2476.54	-36212.5	-14742.7	1.98378	0.354351	-1.55528e-18	-1.00159
2476.56	-36212.5	-14742.8	1.99089	0.351356	4.247e-18	-1.00964
2476.58	-36212.5	-14742.8	1.99781	0.347683	5.29303e-18	-1.02253
2476.59	-36212.5	-14742.8	2.00354	0.345476	-1.75909e-17	-1.04079
2476.61	-36212.5	-14742.9	2.00832	0.344098	-2.0236e-17	-1.06618
2476.63	-36212.6	-14742.9	2.01323	0.341234	6.54007e-17	-1.10106
2476.65	-36212.6	-14742.9	2.01846	0.337528	6.54498e-17	-1.14422
2476.66	-36212.6	-14743	2.02365	0.335344	-2.63828e-16	-1.19208
2476.68	-36212.6	-14743	2.02878	0.333867	-2.07132e-16	-1.242
2476.7	-36212.6	-14743	2.03401	0.330815	1.05771e-15	-1.29179
2476.71	-36212.6	-14743.1	2.03913	0.327174	6.14303e-16	-1.33867
2476.73	-36212.6	-14743.1	2.04392	0.325107	-4.26566e-15	-1.38011
2476.75	-36212.6	-14743.1	2.049	0.323685	-2.33575e-15	-1.41739
2476.76	-36212.7	-14743.2	2.05519	0.320998	1.59925e-14	-1.45319
2476.78	-36212.7	-14743.2	2.06211	0.317326	8.72864e-15	-1.48918
2476.8	-36212.7	-14743.2	2.06896	0.313738	-5.87809e-14	-1.52652
2476.82	-36212.7	-14743.3	2.07584	0.310389	-2.25545e-14	-1.56599
2476.83	-36212.7	-14743.3	2.08298	0.307057	2.30193e-13	-1.60793
2476.85	-36212.7	-14743.3	2.08965	0.303549	4.43994e-14	-1.65106
2476.87	-36212.7	-14743.4	2.09505	0.29984	-8.97149e-13	-1.69375
2476.88	-36212.7	-14743.4	2.1	0.296667	0	-1.73529
2476.9	-36212.8	-14743.4	2.10537	0.294675	3.46738e-12	-1.77518
2476.92	-36212.8	-14743.5	2.11025	0.293248	-6.84799e-13	-1.81257
2476.93	-36212.8	-14743.5	2.11379	0.291664	-1.36673e-11	-1.84707
2476.95	-36212.8	-14743.5	2.11685	0.289893	2.58797e-12	-1.87991
2476.97	-36212.8	-14743.6	2.12028	0.288086	4.97638e-11	-1.91205
2476.99	-36212.8	-14743.6	2.12372	0.2865	-1.99113e-11	-1.94243
2477	-36212.8	-14743.6	2.12695	0.28508	-1.88465e-10	-1.96989
2477.02	-36212.8	-14743.7	2.13075	0.282825	1.15535e-10	-1.99428
2477.04	-36212.9	-14743.7	2.13562	0.279363	7.36594e-10	-2.01575
2477.05	-36212.9	-14743.7	2.14094	0.27621	-4.35371e-10	-2.0348
2477.07	-36212.9	-14743.8	2.14613	0.274374	-2.65597e-09	-2.05201
2477.09	-36212.9	-14743.8	2.15118	0.27299	2.21473e-09	-2.06793
2477.11	-36212.9	-14743.8	2.15616	0.271347	1.03174e-08	-2.08293
2477.12	-36212.9	-14743.9	2.16119	0.269589	-8.32883e-09	-2.09685
2477.14	-36212.9	-14743.9	2.16633	0.267872	-3.69726e-08	-2.10897
2477.16	-36212.9	-14744	2.17154	0.266161	3.94964e-08	-2.1175
2477.17	-36213	-14744	2.17672	0.264437	1.36169e-07	-2.12118
2477.19	-36213	-14744	2.18175	0.262741	-1.80977e-07	-2.11988
2477.21	-36213	-14744	2.18667	0.261081	-5.26957e-07	-2.11324
2477.22	-36213	-14744.1	2.1919	0.259402	6.78954e-07	-2.10036
2477.24	-36213	-14744.1	2.19723	0.257683	1.85982e-06	-2.08122
2477.26	-36213	-14744.2	2.20165	0.255958	-2.98184e-06	-2.05705
2477.28	-36213	-14744.2	2.20498	0.254242	-6.68967e-06	-2.02826
2477.29	-36213	-14744.2	2.20826	0.252524	1.28636e-05	-1.99415
2477.31	-36213.1	-14744.3	2.21176	0.250805	2.37541e-05	-1.95566
2477.33	-36213.1	-14744.3	2.21498	0.249101	-5.47759e-05	-1.91548
2477.34	-36213.1	-14744.3	2.21819	0.247433	-9.12229e-05	-1.87467
2477.36	-36213.1	-14744.4	2.22242	0.245815	0.000204463	-1.83286
2477.38	-36213.1	-14744.4	2.22771	0.244116	0.000309831	-1.79161
2477.39	-36213.1	-14744.4	2.23321	0.242126	-0.000937502	-1.75424
2477.41	-36213.1	-14744.5	2.23821	0.240382	-0.0028544	-1.72154
2477.43	-36213.1	-14744.5	2.24222	0.239916	-0.00343184	-1.69233
2477.44	-36213.2	-14744.5	2.24551	0.240123	-0.00316282	-1.6663
2477.46	-36213.2	-14744.6	2.24891	0.239234	-0.00432399	-1.64388
2477.48	-36213.2	-14744.6	2.25238	0.237267	-0.0063057	-1.6255
2477.5	-36213.2	-14744.6	2.25544	0.235388	-0.00680142	-1.61148
2477.51	-36213.2	-14744.7	2.25877	0.233799	-0.00652999	-1.60144
2477.53	-36213.2	-14744.7	2.26354	0.232159	-0.00770383	-1.59473
2477.55	-36213.2	-14744.8	2.26888	0.230414	-0.00967239	-1.59232
2477.56	-36213.3	-14744.8	2.27299	0.228669	-0.0103861	-1.59588
2477.58	-36213.3	-14744.8	2.27612	0.226963	-0.0100632	-1.60477
2477.6	-36213.3	-14744.9	2.2794	0.225295	-0.0098941	-1.61743
2477.61	-36213.3	-14744.9	2.28277	0.22363	-0.00998388	-1.6339
2477.63	-36213.3	-14744.9	2.28586	0.221931	-0.0100228	-1.65467
2477.65	-36213.3	-14745	2.28948	0.220204	-0.0100011	-1.6789
2477.67	-36213.3	-14745	2.29453	0.218474	-0.0100109	-1.70514
2477.68	-36213.3	-14745	2.29973	0.216766	-0.0100031	-1.73159
2477.7	-36213.4	-14745.1	2.3035	0.215097	-0.00992987	-1.75672
2477.72	-36213.4	-14745.1	2.30649	0.213432	-0.00998686	-1.78074
2477.73	-36213.4	-14745.2	2.30979	0.211733	-0.0102641	-1.80395
2477.75	-36213.4	-14745.2	2.31333	0.21	-0.01	-1.82462
2477.77	-36213.4	-14745.2	2.31679	0.208258	-0.00852544	-1.84099
2477.78	-36213.4	-14745.3	2.3202	0.20657	-0.0065561	-1.8536
2477.8	-36213.4	-14745.3	2.32365	0.204933	-0.00484542	-1.86327
2477.82	-36213.5	-14745.3	2.32706	0.203098	-0.00311239	-1.86989
2477.84	-36213.5	-14745.4	2.33039	0.201103	-0.00119995	-1.87308
2477.85	-36213.5	-14745.4	2.33373	0.199944	8.78286e-05	-1.87222
2477.87	-36213.5	-14745.5	2.33715	0.200061	0.000228166	-1.86714
2477.89	-36213.5	-14745.5	2.34061	0.199857	-3.34104e-05	-1.85895
2477.9	-36213.5	-14745.5	2.34407	0.198248	-5.77228e-05	-1.8473
2477.92	-36213.5	-14745.6	2.34745	0.196216	1.14803e-05	-1.82781
2477.94	-36213.6	-14745.6	2.35077	0.194536	1.56042e-05	-1.80215
2477.95	-36213.6	-14745.6	2.35413	0.192949	-3.01965e-06	-1.78512
2477.97	-36213.6	-14745.7	2.35758	0.191233	-3.86431e-06	-1.77064
2477.99	-36213.6	-14745.7	2.36099	0.189495	9.79758e-07	-1.70741
2478.01	-36213.6	-14745.8	2.36432	0.187819	1.06762e-06	-1.57082
2478.02	-36213.6	-14745.8	2.36766	0.18619	-2.83691e-07	-1.39137
2478.04	-36213.6	-14745.8	2.37108	0.184521	-3.52833e-07	-1.18239
2478.06	-36213.6	-14745.9	2.37457	0.182634	2.08341e-07	-0.919294
2478.07	-36213.7	-14745.9	2.37803	0.18076	4.23415e-07	-0.630173
2478.09	-36213.7	-14745.9	2.38134	0.179724	-6.05681e-07	-0.424084
2478.11	-36213.7	-14746	2.3846	0.179743	-1.41088e-06	-0.335196
2478.12	-36213.7	-14746	2.38822	0.180194	2.18784e-06	-0.296028
2478.14	-36213.7	-14746.1	2.39186	0.180335	4.8751e-06	-0.27071
2478.16	-36213.7	-14746.1	2.39422	0.179371	-9.35388e-06	-0.270264
2478.18	-36213.7	-14746.1	2.39567	0.177501	-1.72652e-05	-0.277466
2478.19	-36213.8	-14746.2	2.39831	0.175924	3.9807e-05	-0.24362
2478.21	-36213.8	-14746.2	2.40195	0.174439	6.62918e-05	-0.165221
2478.23	-36213.8	-14746.3	2.40434	0.171326	-0.000148582	-0.0811941
2478.24	-36213.8	-14746.3	2.40575	0.161374	-0.000225152	-0.012379
2478.26	-36213.8	-14746.3	2.40865	0.136389	0.000707576	0.038925
2478.28	-36213.8	-14746.4	2.4124	0.0912403	0.00259195	0.0754976
2478.3	-36213.8	-14746.4	2.41406	0.0237519	0.0046357	0.103787
2478.31	-36213.9	-14746.4	2.41362	-0.0628327	0.00626644	0.132627
2478.33	-36213.9	-14746.5	2.41286	-0.161524	0.00709109	0.171798
2478.35	-36213.9	-14746.5	2.41107	-0.263889	0.00691675	0.223545
2478.36	-36213.9	-14746.6	2.4061	-0.36065	0.00571891	0.284788
2478.38	-36213.9	-14746.6	2.39857	-0.443413	0.00382358	0.35054
2478.4	-36213.9	-14746.6	2.39051	-0.50556	0.00177196	0.414984
2478.41	-36213.9	-14746.7	2.38211	-0.550838	0.000217102	0.474121
2478.43	-36214	-14746.7	2.37268	-0.587275	-0.000253324	0.52506
2478.45	-36214	-14746.8	2.36201	-0.615931	-4.12407e-05	0.566642
2478.46	-36214	-14746.8	2.35022	-0.634911	6.7475e-05	0.598526
2478.48	-36214	-14746.8	2.33807	-0.645781	7.18309e-06	0.620162
2478.5	-36214	-14746.9	2.32639	-0.651646	-1.86163e-05	0.632532
2478.52	-36214	-14746.9	2.31474	-0.656069	-1.90349e-06	0.645885
2478.53	-36214	-14746.9	2.30253	-0.662159	4.7445e-06	0.672023
2478.55	-36214	-14747	2.29066	-0.669558	2.44664e-07	0.71286
2478.57	-36214.1	-14747	2.28015	-0.677596	-1.24226e-06	0.768292
2478.58	-36214.1	-14747	2.27	-0.69	0	0.845316
2478.6	-36214.1	-14747.1	2.2589	-0.711216	3.39823e-07	0.948914
2478.62	-36214.1	-14747.1	2.24667	-0.743333	0	1.06754
2478.63	-36214.1	-14747.2	2.2334	-0.787063	-8.58217e-08	1.18897
2478.65	-36214.1	-14747.2	2.21913	-0.839976	4.2505e-09	1.3148
2478.67	-36214.1	-14747.2	2.20394	-0.898336	2.20985e-08	1.44592
2478.69	-36214.2	-14747.3	2.18812	-0.956673	-2.19072e-09	1.56912
2478.7	-36214.2	-14747.3	2.1718	-1.01044	-6.00448e-09	1.67421
2478.72	-36214.2	-14747.3	2.15458	-1.05872	5.77202e-10	1.7678
2478.74	-36214.2	-14747.4	2.1361	-1.10154	1.49982e-09	1.8559
2478.75	-36214.2	-14747.4	2.11646	-1.1398	-2.19833e-10	1.9345
2478.77	-36214.2	-14747.4	2.09595	-1.17542	-3.81045e-10	2.00031
2478.79	-36214.2	-14747.5	2.07509	-1.21237	7.68957e-11	2.05593
2478.8	-36214.2	-14747.5	2.05417	-1.25339	1.108e-10	2.10533
2478.82	-36214.3	-14747.5	2.03286	-1.29813	-1.57309e-11	2.15352
2478.84	-36214.3	-14747.6	2.01082	-1.34574	-2.70917e-11	2.20328
2478.86	-36214.3	-14747.6	1.98782	-1.39501	5.31088e-12	2.25189
2478.87	-36214.3	-14747.6	1.96388	-1.44401	6.78743e-12	2.29702
2478.89	-36214.3	-14747.6	1.93947	-1.48949	-1.71054e-12	2.33873
2478.91	-36214.3	-14747.7	1.91471	-1.53	-1.82967e-12	2.3774
2478.92	-36214.3	-14747.7	1.88894	-1.56752	4.48298e-13	2.41337
2478.94	-36214.3	-14747.8	1.86171	-1.60371	4.46349e-13	2.44721
2478.96	-36214.3	-14747.8	1.83308	-1.63908	-1.35747e-13	2.47984
2478.97	-36214.4	-14747.8	1.8037	-1.67364	-1.09342e-13	2.51117
2478.99	-36214.4	-14747.8	1.77502	-1.70673	4.08028e-14	2.53955
2479.01	-36214.4	-14747.9	1.74699	-1.73723	2.93497e-14	2.56464
2479.03	-36214.4	-14747.9	1.71764	-1.76361	-1.06502e-14	2.58785
2479.04	-36214.4	-14747.9	1.68657	-1.78587	-6.99909e-15	2.60946
2479.06	-36214.4	-14747.9	1.65543	-1.80598	3.05931e-15	2.62825
2479.08	-36214.4	-14748	1.62464	-1.82491	1.66468e-15	2.64432
2479.09	-36214.4	-14748	1.59327	-1.84243	-8.8663e-16	2.65929
2479.11	-36214.4	-14748	1.56145	-1.85895	-4.45188e-16	2.67353
2479.13	-36214.4	-14748	1.53033	-1.87541	2.30348e-16	2.68618
2479.14	-36214.4	-14748.1	1.4996	-1.89104	1.02675e-16	2.69622
2479.16	-36214.5	-14748.1	1.46768	-1.90339	-6.40398e-17	2.70258
2479.18	-36214.5	-14748.1	1.43482	-1.90974	-2.33787e-17	2.70434
2479.2	-36214.5	-14748.1	1.40266	-1.90747	1.81449e-17	2.7007
2479.21	-36214.5	-14748.2	1.37117	-1.89779	6.23167e-18	2.69114
2479.23	-36214.5	-14748.2	1.33924	-1.88426	-4.68875e-18	2.67531
2479.25	-36214.5	-14748.2	1.30646	-1.86648	-1.35999e-18	2.65345
2479.26	-36214.5	-14748.2	1.27303	-1.84176	1.27308e-18	2.6262
2479.28	-36214.5	-14748.2	1.24057	-1.81108	2.86777e-19	2.5942
2479.3	-36214.5	-14748.3	1.21111	-1.77719	-3.55197e-19	2.55813
2479.32	-36214.5	-14748.3	1.1833	-1.73961	-7.62117e-20	2.51851
2479.33	-36214.5	-14748.3	1.15447	-1.69673	9.12072e-20	2.47587
2479.35	-36214.5	-14748.3	1.12509	-1.65126	1.48484e-20	2.4316
2479.37	-36214.5	-14748.3	1.09692	-1.60768	-2.42939e-20	2.3875
2479.38	-36214.5	-14748.3	1.06982	-1.56776	-2.58621e-21	2.34564
2479.4	-36214.6	-14748.4	1.04303	-1.53202	6.70264e-21	2.3078
2479.42	-36214.6	-14748.4	1.01644	-1.50018	6.85338e-22	2.27391
2479.43	-36214.6	-14748.4	0.990256	-1.47187	-1.70822e-21	2.24334
2479.45	-36214.6	-14748.4	0.9648	-1.44791	-8.80894e-23	2.21609
2479.47	-36214.6	-14748.4	0.940342	-1.42901	4.47268e-22	2.19248
2479.48	-36214.6	-14748.5	0.916667	-1.41333	1.03556e-32	2.1732
2479.5	-36214.6	-14748.5	0.893388	-1.39938	-1.22351e-22	2.15871
2479.52	-36214.6	-14748.5	0.87	-1.39	0	2.14815
2479.54	-36214.6	-14748.5	0.84611	-1.38782	3.08994e-23	2.14085
2479.55	-36214.6	-14748.5	0.821907	-1.3902	-1.53036e-24	2.13837
2479.57	-36214.6	-14748.5	0.797725	-1.39482	-7.9564e-24	2.142
2479.59	-36214.6	-14748.5	0.773891	-1.40495	7.88747e-25	2.15042
2479.6	-36214.6	-14748.5	0.750537	-1.42306	2.16182e-24	2.16241
2479.62	-36214.6	-14748.6	0.727247	-1.44619	-2.07799e-25	2.17863
2479.64	-36214.6	-14748.6	0.703522	-1.47134	-5.39832e-25	2.1994
2479.65	-36214.6	-14748.6	0.678905	-1.4982	7.90473e-26	2.22333
2479.67	-36214.6	-14748.6	0.653262	-1.52686	1.36566e-25	2.24869
2479.69	-36214.6	-14748.6	0.627198	-1.55733	-2.71583e-26	2.27376
2479.71	-36214.6	-14748.6	0.600881	-1.58833	-3.69021e-26	2.29748
2479.72	-36214.7	-14748.6	0.573364	-1.616	7.13083e-27	2.32003
2479.74	-36214.7	-14748.6	0.544268	-1.63864	9.08267e-27	2.34107
2479.76	-36214.7	-14748.6	0.514628	-1.65949	-2.25321e-27	2.35879
2479.77	-36214.7	-14748.6	0.485314	-1.67946	-2.25152e-27	2.37226
2479.79	-36214.7	-14748.7	0.456623	-1.69448	6.96656e-28	2.38229
2479.81	-36214.7	-14748.7	0.428387	-1.70308	6.05594e-28	2.38933
2479.82	-36214.7	-14748.7	0.399844	-1.70834	-1.8222e-28	2.39308
2479.84	-36214.7	-14748.7	0.370659	-1.71208	-1.46209e-28	2.39307
2479.86	-36214.7	-14748.7	0.341194	-1.71365	5.35428e-29	2.38873
2479.88	-36214.7	-14748.7	0.311915	-1.71101	3.53338e-29	2.38034
2479.89	-36214.7	-14748.7	0.283313	-1.70072	-1.57645e-29	2.36919
2479.91	-36214.7	-14748.7	0.255125	-1.68475	-9.46599e-30	2.35409
2479.93	-36214.7	-14748.7	0.226306	-1.67048	4.10501e-30	2.33131
2479.94	-36214.7	-14748.7	0.19695	-1.65228	2.22299e-30	2.30417
2479.96	-36214.7	-14748.7	0.168371	-1.61223	-1.15606e-30	2.28175
2479.98	-36214.7	-14748.7	0.14101	-1.57553	-5.15302e-31	2.2331
2479.99	-36214.7	-14748.7	0.114472	-1.59795	3.21404e-31	2.09367
2480.01	-36214.7	-14748.7	0.0887875	-1.58056	1.17337e-31	1.85774
2480.03	-36214.7	-14748.7	0.0644431	-1.32293	-9.10799e-32	1.56403
2480.05	-36214.7	-14748.7	0.0430602	-0.903184	-3.12923e-32	1.20972
