# Supplementary material for: Extraction of driving behavior primitives considering driver expectation and vehicle dynamics
Source: PLoS One. 2025 Dec 31;20(12):e0340123. doi: 10.1371/journal.pone.0340123 (PMC12755792; doi:10.1371/journal.pone.0340123)
Supplement: S1 File — (ZIP) [file pone.0340123.s001.zip › DataSetForPimitiveExaction-1/straight driving/d1c22_s_4.xlsx]

## Sheet: Sheet1
2539.92	-36221.7	-14768	1.22089	-0.897358	-0.0099442	0.827863
2539.94	-36221.7	-14768	1.20439	-0.94171	-0.0103492	0.790265
2539.95	-36221.7	-14768	1.18667	-0.98	-0.01	0.752723
2539.97	-36221.7	-14768	1.16969	-1.00667	-0.00958702	0.717527
2539.99	-36221.7	-14768	1.15226	-1.02419	-0.0100717	0.68314
2540.01	-36221.7	-14768.1	1.13325	-1.03626	-0.0118832	0.648188
2540.02	-36221.7	-14768.1	1.11457	-1.04405	-0.0134385	0.61503
2540.04	-36221.8	-14768.1	1.09773	-1.04831	-0.0135506	0.585502
2540.06	-36221.8	-14768.1	1.08137	-1.05012	-0.013341	0.557748
2540.07	-36221.8	-14768.1	1.06427	-1.05048	-0.0136115	0.530052
2540.09	-36221.8	-14768.1	1.04697	-1.04983	-0.0131241	0.502915
2540.11	-36221.8	-14768.2	1.0299	-1.04839	-0.0112707	0.476874
2540.12	-36221.8	-14768.2	1.01251	-1.04601	-0.00979118	0.451621
2540.14	-36221.8	-14768.2	0.99435	-1.04273	-0.00973082	0.426414
2540.16	-36221.8	-14768.2	0.975518	-1.03917	-0.0100394	0.399882
2540.17	-36221.8	-14768.2	0.956436	-1.03575	-0.00999769	0.371146
2540.19	-36221.8	-14768.2	0.938056	-1.0323	-0.010061	0.340483
2540.21	-36221.8	-14768.2	0.920813	-1.02881	-0.0102535	0.308828
2540.23	-36221.8	-14768.3	0.904141	-1.02557	-0.00962678	0.277998
2540.24	-36221.8	-14768.3	0.887526	-1.02243	-0.00792358	0.249286
2540.26	-36221.8	-14768.3	0.870679	-1.01844	-0.00603601	0.223092
2540.28	-36221.8	-14768.3	0.853511	-1.01329	-0.00437499	0.200066
2540.29	-36221.8	-14768.3	0.836203	-1.00768	-0.00252496	0.181312
2540.31	-36221.8	-14768.3	0.818988	-1.0024	-0.000658044	0.167131
2540.33	-36221.9	-14768.3	0.802114	-0.998196	0.000263426	0.156759
2540.34	-36221.9	-14768.4	0.785503	-0.994984	0.000158181	0.149213
2540.36	-36221.9	-14768.4	0.768724	-0.991756	-6.86037e-05	0.143323
2540.38	-36221.9	-14768.4	0.75155	-0.988249	-3.71631e-05	0.137409
2540.4	-36221.9	-14768.4	0.73402	-0.985003	1.93568e-05	0.129305
2540.41	-36221.9	-14768.4	0.71676	-0.981673	8.67015e-06	0.117892
2540.43	-36221.9	-14768.4	0.700842	-0.977164	-5.54105e-06	0.102999
2540.45	-36221.9	-14768.4	0.686053	-0.971948	-2.31585e-06	0.0836831
2540.46	-36221.9	-14768.4	0.671182	-0.967668	1.43876e-06	0.0585476
2540.48	-36221.9	-14768.4	0.655651	-0.964435	5.25241e-07	0.0291664
2540.5	-36221.9	-14768.5	0.639418	-0.96119	-4.07652e-07	-0.000764164
2540.51	-36221.9	-14768.5	0.622654	-0.957801	-1.4e-07	-0.0306066
2540.53	-36221.9	-14768.5	0.605643	-0.954702	1.05323e-07	-0.0616017
2540.55	-36221.9	-14768.5	0.588442	-0.95127	3.05368e-08	-0.0919673
2540.57	-36221.9	-14768.5	0.571013	-0.946368	-2.85302e-08	-0.11818
2540.58	-36221.9	-14768.5	0.55389	-0.941056	-6.38672e-09	-0.14013
2540.6	-36221.9	-14768.5	0.537832	-0.937309	7.66961e-09	-0.159556
2540.62	-36221.9	-14768.5	0.522641	-0.934052	1.25722e-09	-0.176907
2540.63	-36221.9	-14768.5	0.507692	-0.92873	-2.12705e-09	-0.192317
2540.65	-36221.9	-14768.5	0.492672	-0.919008	-3.33629e-10	-0.208217
2540.67	-36221.9	-14768.5	0.477413	-0.902868	5.44229e-10	-0.227697
2540.68	-36221.9	-14768.6	0.461852	-0.879824	5.74977e-11	-0.251763
2540.7	-36221.9	-14768.6	0.44608	-0.850223	-1.43703e-10	-0.280201
2540.72	-36221.9	-14768.6	0.430857	-0.815497	-7.47328e-12	-0.310828
2540.74	-36221.9	-14768.6	0.416955	-0.77792	3.94677e-11	-0.341526
2540.75	-36221.9	-14768.6	0.404073	-0.741956	1.97762e-12	-0.373813
2540.77	-36221.9	-14768.6	0.391718	-0.710212	-1.00153e-11	-0.40987
2540.79	-36221.9	-14768.6	0.38	-0.673333	0	-0.449891
2540.8	-36222	-14768.6	0.369187	-0.62223	2.60059e-12	-0.493724
2540.82	-36221.9	-14768.6	0.359461	-0.563151	-1.30169e-13	-0.542217
2540.84	-36221.9	-14768.6	0.35084	-0.503184	-7.08852e-13	-0.59628
2540.86	-36222	-14768.6	0.342873	-0.439384	3.43444e-14	-0.656194
2540.87	-36222	-14768.6	0.335379	-0.368677	1.78023e-13	-0.721406
2540.89	-36222	-14768.6	0.329422	-0.294602	-1.74269e-14	-0.789018
2540.91	-36222	-14768.6	0.325655	-0.219482	-4.52724e-14	-0.859381
2540.92	-36222	-14768.6	0.322838	-0.138292	6.62921e-15	-0.943342
2540.94	-36222	-14768.6	0.320422	-0.0474711	1.14529e-14	-1.03744
2540.96	-36222	-14768.7	0.320286	0.0499808	-2.2776e-15	-1.09984
2540.97	-36222	-14768.7	0.323322	0.149483	-3.09476e-15	-1.10601
2540.99	-36222	-14768.7	0.327713	0.245215	5.9802e-16	-1.07765
2541.01	-36222	-14768.7	0.332445	0.333884	7.6171e-16	-1.02624
2541.03	-36222	-14768.7	0.338781	0.417579	-1.88964e-16	-0.931701
2541.04	-36222	-14768.7	0.347257	0.496572	-1.88826e-16	-0.808058
2541.06	-36222	-14768.7	0.356698	0.566942	5.84308e-17	-0.73364
2541.08	-36222	-14768.7	0.366523	0.627582	5.08066e-17	-0.739089
2541.09	-36222	-14768.7	0.377266	0.682077	-1.53063e-17	-0.775835
2541.11	-36222	-14768.7	0.389195	0.730314	-1.23289e-17	-0.812251
2541.13	-36222	-14768.7	0.402054	0.766343	4.60073e-18	-0.850586
2541.14	-36222	-14768.7	0.415436	0.789589	3.30926e-18	-0.880153
2541.16	-36222	-14768.7	0.428817	0.806737	-1.20072e-18	-0.871307
2541.18	-36222	-14768.7	0.442379	0.82095	-7.88855e-19	-0.821917
2541.19	-36222	-14768.7	0.457156	0.830437	3.44313e-19	-0.765615
2541.21	-36222	-14768.7	0.472831	0.835289	1.86517e-19	-0.725829
2541.23	-36222	-14768.7	0.487642	0.837917	-9.71492e-20	-0.711996
2541.25	-36222	-14768.8	0.501213	0.839576	-4.35144e-20	-0.723347
2541.26	-36222	-14768.8	0.514483	0.84035	2.78098e-20	-0.750352
2541.28	-36222	-14768.8	0.527834	0.840273	1.16229e-20	-0.784302
2541.3	-36222	-14768.8	0.541197	0.839366	-7.22097e-21	-0.81747
2541.31	-36222	-14768.8	0.554931	0.837552	-2.63613e-21	-0.843335
2541.33	-36222	-14768.8	0.569653	0.834716	2.04598e-21	-0.856743
2541.35	-36222	-14768.8	0.584805	0.831242	7.02667e-22	-0.857958
2541.36	-36222	-14768.8	0.599128	0.827805	-5.28692e-22	-0.850895
2541.38	-36222	-14768.8	0.612685	0.824398	-1.53349e-22	-0.839279
2541.4	-36222	-14768.8	0.626354	0.820654	1.43549e-22	-0.826544
2541.42	-36222	-14768.8	0.640132	0.817268	3.23363e-23	-0.815
2541.43	-36222	-14768.9	0.65357	0.815315	-4.00511e-23	-0.806109
2541.45	-36222	-14768.9	0.666846	0.813829	-8.59344e-24	-0.799718
2541.47	-36222	-14768.9	0.680401	0.811077	1.02843e-23	-0.79487
2541.48	-36222	-14768.9	0.694219	0.807335	1.67427e-24	-0.790547
2541.5	-36222.1	-14768.9	0.708066	0.803725	-2.73932e-24	-0.785823
2541.52	-36222.1	-14768.9	0.721744	0.800388	-2.91615e-25	-0.780594
2541.53	-36222.1	-14768.9	0.735128	0.797078	7.55773e-25	-0.77511
2541.55	-36222.1	-14768.9	0.748426	0.79373	7.7277e-26	-0.769683
2541.57	-36222.1	-14769	0.76194	0.790337	-1.92614e-25	-0.764667
2541.59	-36222.1	-14769	0.775835	0.786873	-9.93273e-27	-0.760551
2541.6	-36222.1	-14769	0.79001	0.78335	5.04326e-26	-0.757736
2541.62	-36222.1	-14769	0.803333	0.78	0	-0.755991
2541.64	-36222.1	-14769	0.81499	0.77691	-1.37953e-26	-0.755005
2541.65	-36222.1	-14769	0.826667	0.773333	0	-0.754902
2541.67	-36222.1	-14769	0.840028	0.76903	3.48164e-27	-0.755331
2541.69	-36222.1	-14769	0.854158	0.766639	-1.72067e-28	-0.753591
2541.7	-36222.1	-14769	0.867923	0.766415	-8.87602e-28	-0.746961
2541.72	-36222.1	-14769.1	0.881629	0.758227	8.51077e-29	-0.734621
2541.74	-36222.1	-14769.1	0.895541	0.735018	2.04908e-28	-0.715327
2541.76	-36222.1	-14769.1	0.908961	0.704531	-1.95953e-29	-0.685527
2541.77	-36222.1	-14769.1	0.921158	0.670212	2.9045e-29	-0.642653
2541.79	-36222.1	-14769.1	0.931733	0.619104	-4.48001e-29	-0.587458
2541.81	-36222.2	-14769.1	0.940623	0.544481	-3.12278e-28	-0.521238
2541.82	-36222.2	-14769.2	0.948449	0.460134	2.70178e-28	-0.445432
2541.84	-36222.2	-14769.2	0.955498	0.375353	1.26874e-27	-0.361819
2541.86	-36222.2	-14769.2	0.961177	0.284293	-1.02676e-27	-0.272828
2541.88	-36222.2	-14769.2	0.965029	0.184552	-4.56043e-27	-0.181171
2541.89	-36222.2	-14769.2	0.967094	0.0843722	4.87258e-27	-0.0899666
2541.91	-36222.2	-14769.2	0.967416	-0.00874636	1.67994e-26	-0.00228881
2541.93	-36222.2	-14769.2	0.965936	-0.0908812	-2.23278e-26	0.0789858
2541.94	-36222.2	-14769.3	0.96277	-0.162632	-6.50128e-26	0.152427
2541.96	-36222.2	-14769.3	0.958301	-0.230629	8.37654e-26	0.218701
2541.98	-36222.2	-14769.3	0.953092	-0.295943	2.29453e-25	0.278373
2541.99	-36222.2	-14769.3	0.947915	-0.350922	-3.67882e-25	0.331595
2542.01	-36222.2	-14769.3	0.942872	-0.393626	-8.25332e-25	0.378115
2542.03	-36222.2	-14769.3	0.937218	-0.430087	1.5951e-24	0.417272
2542.05	-36222.2	-14769.4	0.930569	-0.463566	3.17677e-24	0.450227
2542.06	-36222.2	-14769.4	0.922984	-0.493814	-5.96452e-24	0.480062
2542.08	-36222.2	-14769.4	0.91442	-0.521154	-1.09614e-23	0.508189
2542.1	-36222.2	-14769.4	0.904724	-0.546676	2.50775e-23	0.534142
2542.11	-36222.2	-14769.4	0.894296	-0.570673	3.81592e-23	0.558078
2542.13	-36222.3	-14769.4	0.884002	-0.592766	-1.05159e-22	0.580836
2542.15	-36222.3	-14769.4	0.874062	-0.614154	-1.46195e-22	0.60359
2542.16	-36222.3	-14769.4	0.864156	-0.637243	3.91769e-22	0.627709
2542.18	-36222.3	-14769.5	0.853838	-0.663333	4.86377e-22	0.653758
2542.2	-36222.3	-14769.5	0.842615	-0.692699	-1.59926e-21	0.681567
2542.21	-36222.3	-14769.5	0.830411	-0.724064	-1.60624e-21	0.709793
2542.23	-36222.3	-14769.5	0.817448	-0.755066	6.55565e-21	0.736407
2542.25	-36222.3	-14769.5	0.804002	-0.782877	6.12882e-21	0.760392
2542.27	-36222.3	-14769.5	0.79036	-0.804677	-2.43192e-20	0.781299
2542.28	-36222.3	-14769.5	0.776596	-0.820369	-1.90287e-20	0.79838
2542.3	-36222.3	-14769.6	0.762698	-0.831402	9.70687e-20	0.810855
2542.32	-36222.3	-14769.6	0.749018	-0.838952	5.63635e-20	0.819153
2542.33	-36222.3	-14769.6	0.73591	-0.843935	-3.91356e-19	0.824315
2542.35	-36222.3	-14769.6	0.722502	-0.846484	-2.14292e-19	0.827456
2542.37	-36222.3	-14769.6	0.707648	-0.846686	1.44452e-18	0.829776
2542.38	-36222.3	-14769.6	0.691862	-0.846569	5.54393e-19	0.832843
2542.4	-36222.3	-14769.6	0.676205	-0.848904	-5.65855e-18	0.838253
2542.42	-36222.3	-14769.6	0.660892	-0.856049	-1.09143e-18	0.846874
2542.44	-36222.3	-14769.6	0.64583	-0.869661	2.25254e-17	0.859386
2542.45	-36222.3	-14769.6	0.630879	-0.888745	4.13635e-18	0.876795
2542.47	-36222.4	-14769.7	0.615808	-0.911953	-8.26384e-17	0.899662
2542.49	-36222.3	-14769.7	0.6	-0.94	0	0.925926
2542.5	-36222.4	-14769.7	0.583026	-0.972863	3.18253e-16	0.953205
2542.52	-36222.4	-14769.7	0.565653	-1.00509	-6.28361e-17	0.980946
2542.54	-36222.4	-14769.7	0.548576	-1.03201	-1.21925e-15	1.00847
2542.55	-36222.4	-14769.7	0.531258	-1.05616	4.89248e-16	1.03316
2542.57	-36222.4	-14769.7	0.513155	-1.07954	4.78506e-15	1.05307
2542.59	-36222.4	-14769.7	0.494443	-1.09852	-1.84634e-15	1.06931
2542.61	-36222.4	-14769.7	0.475472	-1.11039	-1.73438e-14	1.0829
2542.62	-36222.4	-14769.7	0.456732	-1.11781	1.06089e-14	1.09298
2542.64	-36222.4	-14769.7	0.438433	-1.12339	6.76036e-14	1.09918
2542.66	-36222.4	-14769.8	0.420059	-1.1272	-3.99517e-14	1.10296
2542.67	-36222.4	-14769.8	0.401235	-1.12924	-2.43715e-13	1.10556
2542.69	-36222.4	-14769.8	0.382177	-1.13015	2.02947e-13	1.10697
2542.71	-36222.4	-14769.8	0.363191	-1.13034	9.06586e-13	1.10717
2542.72	-36222.4	-14769.8	0.344582	-1.12972	-9.72369e-13	1.10648
2542.74	-36222.4	-14769.8	0.326326	-1.12821	-3.51902e-12	1.10506
2542.76	-36222.4	-14769.8	0.307835	-1.12592	3.65353e-12	1.10267
2542.78	-36222.4	-14769.8	0.288901	-1.12275	1.25242e-11	1.09936
2542.79	-36222.4	-14769.8	0.270061	-1.11822	-1.65669e-11	1.09561
2542.81	-36222.4	-14769.8	0.251324	-1.1128	-4.56196e-11	1.09173
2542.83	-36222.4	-14769.8	0.231836	-1.10844	7.35529e-11	1.08759
2542.84	-36222.4	-14769.8	0.211662	-1.10537	1.7605e-10	1.08358
2542.86	-36222.4	-14769.8	0.192087	-1.10158	-2.75499e-10	1.08068
2542.88	-36222.4	-14769.8	0.173334	-1.09758	-6.15088e-10	1.07786
2542.89	-36222.4	-14769.8	0.154255	-1.09687	1.18092e-09	1.07175
2542.91	-36222.4	-14769.8	0.135134	-1.09501	2.18e-09	1.06638
2542.93	-36222.4	-14769.8	0.117774	-1.08026	-5.02646e-09	1.07248
2542.95	-36222.4	-14769.8	0.101491	-1.07025	-8.3708e-09	1.07289
2542.96	-36222.4	-14769.8	0.0833986	-1.1047	1.87618e-08	1.02607
2542.98	-36222.4	-14769.8	0.0640795	-1.11372	2.84305e-08	0.926032
2543	-36222.4	-14769.8	0.0472376	-0.938581	-7.7635e-08	0.799096
2543.01	-36222.4	-14769.8	0.0339995	-0.629892	-9.67564e-08	0.64816
