# Supplementary material for: Extraction of driving behavior primitives considering driver expectation and vehicle dynamics
Source: PLoS One. 2025 Dec 31;20(12):e0340123. doi: 10.1371/journal.pone.0340123 (PMC12755792; doi:10.1371/journal.pone.0340123)
Supplement: S1 File — (ZIP) [file pone.0340123.s001.zip › DataSetForPimitiveExaction-1/straight driving/d1c22_s_5.xlsx]

## Sheet: Sheet1
2563.33	-36223.4	-14772.6	1.8833	0.405	0.00761294	0.185966
2563.35	-36223.4	-14772.6	1.89018	0.40156	0.00944222	0.230473
2563.36	-36223.5	-14772.6	1.89682	0.398288	0.0102718	0.26358
2563.38	-36223.5	-14772.6	1.90342	0.394999	0.0101366	0.288121
2563.4	-36223.5	-14772.7	1.91046	0.391339	0.00992917	0.30644
2563.41	-36223.5	-14772.7	1.91745	0.387796	0.0099682	0.320121
2563.43	-36223.5	-14772.7	1.92317	0.385534	0.0100205	0.330056
2563.45	-36223.5	-14772.8	1.9281	0.384033	0.0100083	0.336957
2563.46	-36223.5	-14772.8	1.93397	0.381544	0.0099907	0.341442
2563.48	-36223.5	-14772.8	1.94085	0.377981	0.00999379	0.344418
2563.5	-36223.5	-14772.9	1.94778	0.374356	0.0100153	0.346925
2563.52	-36223.6	-14772.9	1.95461	0.370975	0.0100143	0.349138
2563.53	-36223.6	-14772.9	1.96171	0.367651	0.00994349	0.350689
2563.55	-36223.6	-14772.9	1.96855	0.364189	0.00995585	0.351667
2563.57	-36223.6	-14773	1.97419	0.360489	0.0102281	0.352391
2563.58	-36223.6	-14773	1.97893	0.357246	0.0101678	0.352877
2563.6	-36223.6	-14773	1.9836	0.355322	0.00895237	0.353015
2563.62	-36223.6	-14773.1	1.98894	0.353725	0.00700719	0.352953
2563.63	-36223.6	-14773.1	1.99546	0.350844	0.00523256	0.352927
2563.65	-36223.6	-14773.1	2.00252	0.347104	0.00354838	0.352941
2563.67	-36223.7	-14773.2	2.00922	0.343602	0.00162945	0.352922
2563.69	-36223.7	-14773.2	2.01586	0.340377	0.000107809	0.352933
2563.7	-36223.7	-14773.2	2.02291	0.337107	-0.000267026	0.35303
2563.72	-36223.7	-14773.3	2.02964	0.333556	-1.377e-05	0.352958
2563.74	-36223.7	-14773.3	2.03516	0.329729	6.99173e-05	0.352467
2563.75	-36223.7	-14773.3	2.04	0.326667	0	0.351852
2563.77	-36223.7	-14773.4	2.04491	0.325105	-1.91304e-05	0.351406
2563.79	-36223.7	-14773.4	2.05	0.323333	0	0.350763
2563.8	-36223.8	-14773.4	2.05517	0.31986	4.84744e-06	0.349613
2563.82	-36223.8	-14773.5	2.0603	0.316522	-2.42631e-07	0.348537
2563.84	-36223.8	-14773.5	2.06529	0.314934	-1.32128e-06	0.348015
2563.86	-36223.8	-14773.5	2.0703	0.313178	6.4017e-08	0.347445
2563.87	-36223.8	-14773.6	2.07543	0.309663	3.3183e-07	0.346319
2563.89	-36223.8	-14773.6	2.08061	0.306381	-3.24832e-08	0.345212
2563.91	-36223.8	-14773.6	2.08576	0.304807	-8.43865e-08	0.344613
2563.92	-36223.8	-14773.7	2.09091	0.302841	1.23567e-08	0.344125
2563.94	-36223.9	-14773.7	2.09609	0.299212	2.1348e-08	0.343483
2563.96	-36223.9	-14773.7	2.10119	0.296125	-4.24539e-09	0.343094
2563.97	-36223.9	-14773.8	2.10617	0.294673	-5.76854e-09	0.34313
2563.99	-36223.9	-14773.8	2.11119	0.29269	1.11469e-09	0.343092
2564.01	-36223.9	-14773.8	2.11633	0.28911	1.41981e-09	0.342614
2564.03	-36223.9	-14773.9	2.12153	0.285882	-3.52224e-10	0.341768
2564.04	-36223.9	-14773.9	2.12671	0.284122	-3.51967e-10	0.340669
2564.06	-36223.9	-14773.9	2.13177	0.28289	1.08913e-10	0.339411
2564.08	-36224	-14774	2.13674	0.281347	9.4702e-11	0.337895
2564.09	-36224	-14774	2.14181	0.279129	-2.85305e-11	0.335764
2564.11	-36224	-14774	2.14699	0.276976	-2.29808e-11	0.333674
2564.13	-36224	-14774.1	2.15206	0.277075	8.5757e-12	0.333803
2564.14	-36224	-14774.1	2.157	0.276937	6.16855e-12	0.338452
2564.16	-36224	-14774.1	2.16217	0.268125	-2.23839e-12	0.349974
2564.18	-36224	-14774.2	2.16743	0.245101	-1.47103e-12	0.372508
2564.2	-36224	-14774.2	2.17205	0.206393	6.42989e-13	0.41227
2564.21	-36224.1	-14774.2	2.17552	0.148671	3.49874e-13	0.471029
2564.23	-36224.1	-14774.3	2.17753	0.0666527	-1.86347e-13	0.545685
2564.25	-36224.1	-14774.3	2.17756	-0.0382426	-9.35669e-14	0.634837
2564.26	-36224.1	-14774.3	2.17487	-0.158325	4.84127e-14	0.73866
2564.28	-36224.1	-14774.4	2.16948	-0.286429	2.15789e-14	0.852835
2564.3	-36224.1	-14774.4	2.16217	-0.416028	-1.34574e-14	0.96901
2564.32	-36224.1	-14774.4	2.1534	-0.539488	-4.9109e-15	1.08158
2564.33	-36224.1	-14774.5	2.14336	-0.649287	3.80461e-15	1.18762
2564.35	-36224.2	-14774.5	2.13149	-0.750472	1.29939e-15	1.289
2564.37	-36224.2	-14774.5	2.11689	-0.855488	-9.50337e-16	1.39029
2564.38	-36224.2	-14774.6	2.10053	-0.962469	-2.24488e-16	1.48959
2564.4	-36224.2	-14774.6	2.08434	-1.06109	2.78494e-16	1.58138
2564.42	-36224.2	-14774.7	2.06758	-1.15226	5.97814e-17	1.66668
2564.43	-36224.2	-14774.7	2.04845	-1.24152	-7.16916e-17	1.74912
2564.45	-36224.2	-14774.7	2.02721	-1.32608	-1.17518e-17	1.82695
2564.47	-36224.2	-14774.7	2.0049	-1.40016	1.98826e-17	1.89646
2564.49	-36224.2	-14774.8	1.9811	-1.46563	3.11859e-18	1.95895
2564.5	-36224.3	-14774.8	1.95492	-1.52714	-5.08717e-18	2.0174
2564.52	-36224.3	-14774.8	1.92674	-1.58647	-5.37459e-19	2.07225
2564.54	-36224.3	-14774.9	1.89749	-1.64377	1.34326e-18	2.12295
2564.55	-36224.3	-14774.9	1.86835	-1.69705	6.98564e-20	2.1695
2564.57	-36224.3	-14774.9	1.84016	-1.74437	-3.68924e-19	2.21217
2564.59	-36224.3	-14775	1.81172	-1.78753	-1.84857e-20	2.25158
2564.6	-36224.3	-14775	1.78157	-1.82871	9.36178e-20	2.28809
2564.62	-36224.3	-14775	1.75	-1.86667	0	2.32026
2564.64	-36224.4	-14775	1.71766	-1.89923	-2.43091e-20	2.34641
2564.65	-36224.4	-14775.1	1.68471	-1.92459	1.21676e-21	2.36588
2564.67	-36224.4	-14775.1	1.65131	-1.9415	6.62612e-21	2.37832
2564.69	-36224.4	-14775.1	1.61806	-1.95031	-3.21058e-22	2.38355
2564.71	-36224.4	-14775.1	1.58539	-1.95159	-1.66453e-21	2.38162
2564.72	-36224.4	-14775.2	1.55282	-1.94559	1.63081e-22	2.37348
2564.74	-36224.4	-14775.2	1.52002	-1.93314	4.24922e-22	2.36025
2564.76	-36224.4	-14775.2	1.4877	-1.91703	-6.30364e-23	2.34316
2564.77	-36224.4	-14775.2	1.45615	-1.89935	-1.15122e-22	2.32323
2564.79	-36224.4	-14775.3	1.42431	-1.87969	1.658e-23	2.30092
2564.81	-36224.4	-14775.3	1.39161	-1.85776	2.85539e-23	2.27666
2564.82	-36224.5	-14775.3	1.3591	-1.83444	-5.59753e-24	2.25092
2564.84	-36224.5	-14775.3	1.32779	-1.81049	-7.15377e-24	2.22442
2564.86	-36224.5	-14775.4	1.29814	-1.78615	1.80287e-24	2.19831
2564.88	-36224.5	-14775.4	1.26989	-1.76223	1.92842e-24	2.17347
2564.89	-36224.5	-14775.4	1.24158	-1.7407	-4.72495e-25	2.15019
2564.91	-36224.5	-14775.4	1.21243	-1.72286	-4.70441e-25	2.1286
2564.93	-36224.5	-14775.4	1.18292	-1.70877	1.43074e-25	2.10856
2564.94	-36224.5	-14775.5	1.15362	-1.69706	1.15243e-25	2.08954
2564.96	-36224.5	-14775.5	1.12497	-1.68454	-4.30051e-26	2.07051
2564.98	-36224.5	-14775.5	1.09677	-1.6685	-3.09338e-26	2.04946
2564.99	-36224.5	-14775.5	1.06807	-1.64708	1.1225e-26	2.02322
2565.01	-36224.5	-14775.5	1.03876	-1.61855	7.37685e-27	1.98876
2565.03	-36224.5	-14775.5	1.00983	-1.5812	-3.22444e-27	1.94333
2565.05	-36224.5	-14775.6	0.982253	-1.53194	-1.75453e-27	1.88551
2565.06	-36224.5	-14775.6	0.956884	-1.46631	9.34485e-28	1.81529
2565.08	-36224.5	-14775.6	0.933709	-1.38237	4.69217e-28	1.7313
2565.1	-36224.6	-14775.6	0.911947	-1.28064	-2.42781e-28	1.63101
2565.11	-36224.6	-14775.6	0.891379	-1.1627	-1.08217e-28	1.51324
2565.13	-36224.6	-14775.6	0.872347	-1.03088	6.74963e-29	1.37831
2565.15	-36224.6	-14775.6	0.855375	-0.885132	2.46406e-29	1.22928
2565.16	-36224.6	-14775.6	0.841098	-0.723738	-1.91243e-29	1.071
2565.18	-36224.6	-14775.7	0.82987	-0.548079	-6.56802e-30	0.903751
2565.2	-36224.6	-14775.7	0.821862	-0.361791	4.94182e-30	0.725398
2565.22	-36224.6	-14775.7	0.817308	-0.169943	1.4334e-30	0.542813
2565.23	-36224.6	-14775.7	0.816438	0.0205726	-1.34179e-30	0.368613
2565.25	-36224.6	-14775.7	0.818972	0.193959	-3.02256e-31	0.211407
2565.27	-36224.6	-14775.7	0.824295	0.331729	3.74369e-31	0.0767364
2565.28	-36224.6	-14775.7	0.831486	0.435784	8.03252e-32	-0.0354119
2565.3	-36224.6	-14775.8	0.839568	0.517309	-9.613e-32	-0.127901
2565.32	-36224.6	-14775.8	0.848359	0.580642	-1.56498e-32	-0.204565
2565.34	-36224.6	-14775.8	0.858052	0.627044	2.56051e-32	-0.269727
2565.35	-36224.6	-14775.8	0.868688	0.660108	2.7258e-33	-0.32784
2565.37	-36224.6	-14775.8	0.880168	0.684113	-7.06441e-33	-0.383196
2565.39	-36224.6	-14775.8	0.891958	0.701612	-7.22329e-34	-0.438846
2565.4	-36224.7	-14775.8	0.903593	0.714348	1.80042e-33	-0.496882
2565.42	-36224.7	-14775.9	0.915895	0.722951	9.28446e-35	-0.556407
2565.44	-36224.7	-14775.9	0.929652	0.727806	-4.71422e-34	-0.615343
2565.45	-36224.7	-14775.9	0.943333	0.73	-1.09155e-44	-0.671024
2565.47	-36224.7	-14775.9	0.955353	0.73063	1.29006e-34	-0.721312
2565.49	-36224.7	-14775.9	0.966667	0.73	0	-0.766885
2565.51	-36224.7	-14775.9	0.978514	0.728365	-3.2757e-35	-0.808584
2565.52	-36224.7	-14776	0.990718	0.726575	1.65034e-36	-0.84511
2565.54	-36224.7	-14776	1.00284	0.72515	9.11076e-36	-0.875133
2565.56	-36224.7	-14776	1.01472	0.722996	-1.12216e-36	-0.899032
2565.57	-36224.7	-14776	1.02636	0.719506	-5.12292e-36	-0.917402
2565.59	-36224.7	-14776	1.03806	0.716387	1.31654e-36	-0.930459
2565.61	-36224.7	-14776	1.05002	0.714753	1.08786e-35	-0.938784
2565.62	-36224.7	-14776.1	1.06214	0.712894	-6.38458e-36	-0.944184
2565.64	-36224.7	-14776.1	1.07423	0.709566	-3.88498e-35	-0.948286
2565.66	-36224.7	-14776.1	1.0861	0.705818	3.23708e-35	-0.951782
2565.67	-36224.7	-14776.1	1.09773	0.702472	1.50775e-34	-0.956086
2565.69	-36224.8	-14776.1	1.10945	0.69922	-1.21708e-34	-0.964343
2565.71	-36224.8	-14776.1	1.12144	0.695798	-5.40269e-34	-0.978425
2565.73	-36224.8	-14776.2	1.13358	0.692309	5.77147e-34	-0.997232
2565.74	-36224.8	-14776.2	1.14566	0.68886	1.98978e-33	-1.02095
2565.76	-36224.8	-14776.2	1.15744	0.685485	-2.64456e-33	-1.05257
2565.78	-36224.8	-14776.2	1.169	0.682164	-7.70023e-33	-1.09477
2565.79	-36224.8	-14776.2	1.18097	0.678804	9.92131e-33	-1.1493
2565.81	-36224.8	-14776.2	1.19322	0.675369	2.71768e-32	-1.21798
2565.83	-36224.8	-14776.3	1.20441	0.671909	-4.35726e-32	-1.30268
2565.84	-36224.8	-14776.3	1.21451	0.668469	-9.77536e-32	-1.40079
2565.86	-36224.8	-14776.3	1.22519	0.665079	1.88926e-31	-1.50415
2565.88	-36224.8	-14776.3	1.23696	0.661747	3.76262e-31	-1.60861
2565.9	-36224.8	-14776.3	1.24897	0.65845	-7.06447e-31	-1.71455
2565.91	-36224.8	-14776.4	1.26094	0.655047	-1.29829e-30	-1.82095
2565.93	-36224.9	-14776.4	1.27321	0.651311	2.97022e-30	-1.92504
2565.95	-36224.9	-14776.4	1.28533	0.647775	4.51964e-30	-2.02579
2565.96	-36224.9	-14776.4	1.29619	0.645574	-1.24552e-29	-2.12381
2565.98	-36224.9	-14776.4	1.30598	0.644146	-1.73156e-29	-2.21945
2566	-36224.9	-14776.5	1.31591	0.64167	4.64017e-29	-2.31275
2566.01	-36224.9	-14776.5	1.3263	0.638011	5.76073e-29	-2.40226
2566.03	-36224.9	-14776.5	1.33675	0.634334	-1.89419e-28	-2.4854
2566.05	-36224.9	-14776.5	1.34703	0.630968	-1.90246e-28	-2.5597
2566.07	-36224.9	-14776.5	1.35705	0.627668	7.76461e-28	-2.62316
2566.08	-36224.9	-14776.6	1.36702	0.624327	7.25908e-28	-2.6778
2566.1	-36224.9	-14776.6	1.37727	0.620927	-2.8804e-27	-2.72759
2566.12	-36224.9	-14776.6	1.38761	0.617481	-2.25379e-27	-2.77322
2566.13	-36224.9	-14776.6	1.39766	0.61402	1.1497e-26	-2.81371
2566.15	-36224.9	-14776.7	1.40805	0.610596	6.67579e-27	-2.85007
2566.17	-36225	-14776.7	1.41963	0.607254	-4.63528e-26	-2.88412
2566.18	-36225	-14776.7	1.43138	0.603928	-2.5381e-26	-2.91615
2566.2	-36225	-14776.7	1.44178	0.600533	1.73779e-25	-2.94595
2566.22	-36225	-14776.8	1.45155	0.597223	9.48479e-26	-2.97434
2566.24	-36225	-14776.8	1.46202	0.594124	-6.3873e-25	-3.00238
2566.25	-36225	-14776.8	1.47224	0.59051	-2.45083e-25	-3.02958
2566.27	-36225	-14776.8	1.48077	0.585616	2.54735e-24	-3.05514
2566.29	-36225	-14776.8	1.48895	0.58053	9.29206e-25	-3.07987
2566.3	-36225	-14776.9	1.49867	0.57666	-9.37265e-24	-3.10484
2566.32	-36225	-14776.9	1.50937	0.57352	-1.80274e-24	-3.12932
2566.34	-36225	-14776.9	1.51986	0.570165	3.63989e-23	-3.15191
2566.36	-36225.1	-14776.9	1.53	0.566667	0	-3.17102
2566.37	-36225.1	-14777	1.53999	0.563307	-1.44126e-22	-3.18536
2566.39	-36225.1	-14777	1.55	0.56	0	-3.19499
2566.41	-36225.1	-14777	1.56018	0.556606	5.26871e-22	-3.20029
2566.42	-36225.1	-14777	1.57062	0.553127	-1.03767e-22	-3.20148
2566.44	-36225.1	-14777.1	1.58119	0.549631	-2.01224e-21	-3.19886
2566.46	-36225.1	-14777.1	1.5911	0.546287	8.07017e-22	-3.19308
2566.47	-36225.1	-14777.1	1.59985	0.543055	7.6428e-21	-3.18503
2566.49	-36225.1	-14777.1	1.60813	0.539253	-4.686e-21	-3.17594
2566.51	-36225.1	-14777.2	1.6165	0.53444	-2.98768e-20	-3.16628
2566.53	-36225.2	-14777.2	1.62477	0.529024	1.76592e-20	-3.15457
2566.54	-36225.2	-14777.2	1.63304	0.52362	1.07729e-19	-3.1416
2566.56	-36225.2	-14777.2	1.64234	0.519037	-8.97097e-20	-3.13419
2566.58	-36225.2	-14777.3	1.65286	0.515562	-4.00743e-19	-3.12772
2566.59	-36225.2	-14777.3	1.66271	0.512371	4.29822e-19	-3.09268
2566.61	-36225.2	-14777.3	1.67102	0.508988	1.55553e-18	-3.00129
2566.63	-36225.2	-14777.4	1.67911	0.505751	-1.61499e-18	-2.83407
2566.64	-36225.2	-14777.4	1.68772	0.502544	-5.53614e-18	-2.58255
2566.66	-36225.2	-14777.4	1.69633	0.498345	7.34469e-18	-2.25619
2566.68	-36225.2	-14777.4	1.70465	0.493145	2.13776e-17	-1.88114
2566.69	-36225.3	-14777.5	1.71295	0.488542	-2.75403e-17	-1.50551
2566.71	-36225.3	-14777.5	1.72148	0.485155	-7.54374e-17	-1.17386
2566.73	-36225.3	-14777.5	1.73037	0.481994	1.20948e-16	-0.922119
2566.75	-36225.3	-14777.5	1.73914	0.478539	2.71342e-16	-0.756265
2566.76	-36225.3	-14777.6	1.74665	0.475017	-5.21764e-16	-0.645565
2566.78	-36225.3	-14777.6	1.75327	0.471581	-9.63497e-16	-0.563121
2566.8	-36225.3	-14777.6	1.76096	0.468247	2.22178e-15	-0.489062
2566.81	-36225.3	-14777.7	1.76958	0.464933	3.70012e-15	-0.410639
2566.83	-36225.3	-14777.7	1.77705	0.461485	-8.29327e-15	-0.322382
2566.85	-36225.3	-14777.7	1.78364	0.458017	-1.25671e-14	-0.238866
2566.86	-36225.4	-14777.7	1.79161	0.454839	3.43171e-14	-0.191521
2566.88	-36225.4	-14777.8	1.80049	0.451456	4.27693e-14	-0.189103
2566.9	-36225.4	-14777.8	1.8078	0.446856	-1.4214e-13	-0.221824
2566.92	-36225.4	-14777.8	1.81415	0.441655	-1.63514e-13	-0.279499
2566.93	-36225.4	-14777.9	1.82202	0.43746	5.28459e-13	-0.351726
2566.95	-36225.4	-14777.9	1.8309	0.434253	5.28855e-13	-0.424349
2566.97	-36225.4	-14777.9	1.83846	0.430995	-2.15601e-12	-0.481677
2566.98	-36225.4	-14777.9	1.84481	0.427613	-2.01514e-12	-0.518207
2567	-36225.4	-14778	1.85137	0.424501	7.99544e-12	-0.53455
2567.02	-36225.5	-14778	1.85835	0.421012	6.25598e-12	-0.533075
2567.03	-36225.5	-14778	1.86528	0.416128	-3.19126e-11	-0.517354
2567.05	-36225.5	-14778.1	1.87212	0.41083	-1.85302e-11	-0.492794
2567.07	-36225.5	-14778.1	1.87901	0.406796	1.26666e-10	-0.465363
2567.09	-36225.5	-14778.1	1.88587	0.403692	4.87685e-11	-0.438694
2567.1	-36225.5	-14778.2	1.89255	0.400493	-5.07389e-10	-0.415043
2567.12	-36225.5	-14778.2	1.89921	0.397074	-1.85125e-10	-0.39442
2567.14	-36225.5	-14778.2	1.90603	0.393613	1.86744e-09	-0.376166
2567.15	-36225.5	-14778.2	1.91293	0.390198	3.5919e-10	-0.360327
2567.17	-36225.6	-14778.3	1.91976	0.38684	-7.25239e-09	-0.347271
2567.19	-36225.6	-14778.3	1.92667	0.383333	0	-0.337691
2567.2	-36225.6	-14778.3	1.93368	0.379644	2.87168e-08	-0.33212
2567.22	-36225.6	-14778.4	1.94	0.376667	2.43042e-18	-0.330065
2567.24	-36225.6	-14778.4	1.94509	0.375009	-1.04978e-07	-0.330929
2567.26	-36225.6	-14778.4	1.95035	0.373186	2.06754e-08	-0.334731
2567.27	-36225.6	-14778.5	1.95702	0.369906	4.00935e-07	-0.340984
2567.29	-36225.6	-14778.5	1.96415	0.366272	-1.60855e-07	-0.346998
2567.31	-36225.6	-14778.5	1.9708	0.362594	-1.57317e-06	-0.349963
2567.32	-36225.7	-14778.6	1.97748	0.355531	6.07009e-07	-0.348051
2567.34	-36225.7	-14778.6	1.9845	0.34157	5.702e-06	-0.339233
2567.36	-36225.7	-14778.6	1.99109	0.318521	-3.48506e-06	-0.320437
2567.38	-36225.7	-14778.6	1.99656	0.285233	-2.14072e-05	-0.290041
2567.39	-36225.7	-14778.7	2.00094	0.242482	1.78876e-05	-0.250306
2567.41	-36225.7	-14778.7	2.0044	0.191977	8.33682e-05	-0.203443
2567.43	-36225.7	-14778.7	2.00732	0.136748	-6.73093e-05	-0.150414
2567.44	-36225.7	-14778.8	2.00953	0.0798007	-0.000298803	-0.0931111
2567.46	-36225.8	-14778.8	2.00981	0.0237659	0.000330798	-0.035601
2567.48	-36225.8	-14778.8	2.00803	-0.0288618	0.00208815	0.0186847
2567.49	-36225.8	-14778.9	2.00607	-0.0757773	0.00392282	0.0678809
2567.51	-36225.8	-14778.9	2.00463	-0.116331	0.00545829	0.111142
2567.53	-36225.8	-14778.9	2.00235	-0.15226	0.00747907	0.148884
2567.55	-36225.8	-14779	1.99882	-0.183994	0.00960033	0.181104
2567.56	-36225.8	-14779	1.99528	-0.209797	0.00964157	0.207039
2567.58	-36225.8	-14779	1.992	-0.228952	0.00760122	0.226433
2567.6	-36225.8	-14779.1	1.98792	-0.242255	0.00632287	0.23977
2567.61	-36225.9	-14779.1	1.98282	-0.250607	0.00653799	0.248329
2567.63	-36225.9	-14779.1	1.97753	-0.254974	0.00656174	0.254178
2567.65	-36225.9	-14779.2	1.9724	-0.257908	0.00633892	0.259072
2567.66	-36225.9	-14779.2	1.96728	-0.263495	0.00758374	0.264416
2567.68	-36225.9	-14779.2	1.96212	-0.272508	0.00962103	0.272191
2567.7	-36225.9	-14779.2	1.957	-0.2829	0.00965473	0.284805
2567.71	-36225.9	-14779.3	1.95201	-0.297665	0.0076113	0.302798
2567.73	-36225.9	-14779.3	1.94716	-0.323326	0.00554389	0.325382
2567.75	-36226	-14779.3	1.94203	-0.357594	0.00393873	0.354496
2567.77	-36226	-14779.4	1.93588	-0.392173	0.00207867	0.394034
2567.78	-36226	-14779.4	1.92882	-0.43195	0.000329864	0.444915
2567.8	-36226	-14779.4	1.92138	-0.489941	-0.000306552	0.506321
2567.82	-36226	-14779.5	1.91289	-0.569501	-8.47059e-05	0.580691
2567.83	-36226	-14779.5	1.90217	-0.668123	7.89753e-05	0.671689
2567.85	-36226	-14779.5	1.8897	-0.781663	1.76793e-05	0.77604
2567.87	-36226	-14779.6	1.87673	-0.904497	-2.12305e-05	0.886634
2567.88	-36226	-14779.6	1.8627	-1.02625	-3.48014e-06	0.998033
2567.9	-36226.1	-14779.6	1.84626	-1.13633	5.88796e-06	1.10625
2567.92	-36226.1	-14779.6	1.82702	-1.23866	9.23528e-07	1.21145
2567.94	-36226.1	-14779.7	1.80496	-1.34211	-1.5065e-06	1.31542
2567.95	-36226.1	-14779.7	1.77984	-1.44757	-1.59162e-07	1.41915
2567.97	-36226.1	-14779.7	1.75158	-1.55285	3.97794e-07	1.52275
2567.99	-36226.1	-14779.8	1.72176	-1.65723	2.06882e-08	1.62286
2568	-36226.1	-14779.8	1.69206	-1.75963	-1.09277e-07	1.71592
2568.02	-36226.1	-14779.8	1.66182	-1.85477	-5.4789e-09	1.80326
2568.04	-36226.1	-14779.8	1.62998	-1.93757	2.78155e-08	1.8865
2568.05	-36226.2	-14779.9	1.59667	-2.01	0	1.96187
2568.07	-36226.2	-14779.9	1.56228	-2.07529	-7.60644e-09	2.02578
2568.09	-36226.2	-14779.9	1.52667	-2.13333	0	2.0817
2568.11	-36226.2	-14779.9	1.48959	-2.18387	1.91175e-09	2.13373
2568.12	-36226.2	-14780	1.45102	-2.22925	-9.32189e-11	2.18129
2568.14	-36226.2	-14780	1.41134	-2.27174	-4.56883e-10	2.22354
2568.16	-36226.2	-14780	1.37214	-2.31111	3.38369e-11	2.26271
2568.17	-36226.2	-14780	1.3344	-2.34743	-1.10865e-11	2.3006
2568.19	-36226.2	-14780	1.29656	-2.38301	6.52834e-11	2.33608
2568.21	-36226.2	-14780.1	1.25716	-2.41891	5.01158e-10	2.36854
2568.22	-36226.2	-14780.1	1.21592	-2.4522	-3.11458e-10	2.39988
2568.24	-36226.2	-14780.1	1.1731	-2.48146	-1.92154e-09	2.43146
2568.26	-36226.3	-14780.1	1.12985	-2.51031	1.60552e-09	2.46256
2568.28	-36226.3	-14780.1	1.08693	-2.54115	7.1773e-09	2.49253
2568.29	-36226.3	-14780.2	1.04402	-2.57249	-7.69984e-09	2.5215
2568.31	-36226.3	-14780.2	1.00078	-2.60283	-2.78672e-08	2.54953
2568.33	-36226.3	-14780.2	0.957101	-2.6316	2.89329e-08	2.57639
2568.34	-36226.3	-14780.2	0.912709	-2.65802	9.91812e-08	2.60126
2568.36	-36226.3	-14780.2	0.86704	-2.68095	-1.31196e-07	2.62239
2568.38	-36226.3	-14780.2	0.820456	-2.69899	-3.6127e-07	2.63867
2568.39	-36226.3	-14780.2	0.774685	-2.71057	5.82479e-07	2.65009
2568.41	-36226.3	-14780.3	0.729929	-2.71575	1.39417e-06	2.65693
2568.43	-36226.3	-14780.3	0.684371	-2.71667	-2.18173e-06	2.65975
2568.45	-36226.3	-14780.3	0.637775	-2.71498	-4.871e-06	2.65926
2568.46	-36226.3	-14780.3	0.591994	-2.71155	9.39943e-06	2.65633
2568.48	-36226.3	-14780.3	0.547219	-2.70665	1.87136e-05	2.65188
2568.5	-36226.3	-14780.3	0.50176	-2.69997	-3.51318e-05	2.64682
2568.51	-36226.3	-14780.3	0.455253	-2.69275	-6.45628e-05	2.64084
2568.53	-36226.3	-14780.3	0.408814	-2.68764	0.000147706	2.63257
2568.55	-36226.3	-14780.3	0.362546	-2.68149	0.000224756	2.62521
2568.57	-36226.3	-14780.3	0.315655	-2.66713	-0.000707312	2.62486
2568.58	-36226.3	-14780.3	0.269173	-2.6589	-0.00259183	2.61593
2568.6	-36226.3	-14780.3	0.225301	-2.68104	-0.00463586	2.56624
2568.62	-36226.3	-14780.3	0.182387	-2.66732	-0.00626657	2.4533
2568.63	-36226.3	-14780.3	0.136714	-2.49823	-0.00709073	2.26226
2568.65	-36226.3	-14780.3	0.0918215	-2.1599	-0.0069164	1.987
2568.67	-36226.3	-14780.4	0.055517	-1.71218	-0.00572029	1.63152
