# Supplementary material for: Extraction of driving behavior primitives considering driver expectation and vehicle dynamics
Source: PLoS One. 2025 Dec 31;20(12):e0340123. doi: 10.1371/journal.pone.0340123 (PMC12755792; doi:10.1371/journal.pone.0340123)
Supplement: S1 File — (ZIP) [file pone.0340123.s001.zip › DataSetForPimitiveExaction-1/straight driving/d1c23_s_4.xlsx]

## Sheet: Sheet1
2031.86	-36155.3	-14584.1	7.6631	0.795878	0.0485667	0.165283
2031.88	-36155.3	-14584.3	7.67665	0.792352	0.0593573	0.186851
2031.89	-36155.4	-14584.4	7.69062	0.789882	0.0690344	0.205349
2031.91	-36155.4	-14584.5	7.70412	0.789282	0.0747763	0.219625
2031.93	-36155.4	-14584.6	7.71813	0.785423	0.076624	0.231626
2031.95	-36155.5	-14584.8	7.73136	0.781985	0.0778874	0.239597
2031.96	-36155.5	-14584.9	7.74465	0.779725	0.0794951	0.242384
2031.98	-36155.6	-14585	7.75831	0.78002	0.075259	0.240464
2032	-36155.6	-14585.2	7.77226	0.780206	0.0719803	0.235626
2032.01	-36155.7	-14585.3	7.78541	0.778917	0.0686392	0.231059
2032.03	-36155.7	-14585.4	7.79908	0.775196	0.0652134	0.225043
2032.05	-36155.7	-14585.5	7.81337	0.771528	0.0617367	0.216917
2032.07	-36155.8	-14585.6	7.82461	0.76966	0.0584583	0.205747
2032.08	-36155.8	-14585.8	7.83637	0.770314	0.0549974	0.194088
2032.1	-36155.9	-14585.9	7.85051	0.768454	0.0515532	0.185528
2032.12	-36155.9	-14586	7.86385	0.76493	0.0482227	0.181191
2032.13	-36156	-14586.2	7.87601	0.761223	0.0449291	0.177497
2032.15	-36156	-14586.3	7.88526	0.759709	0.0407793	0.172143
2032.17	-36156	-14586.4	7.89953	0.760189	0.0415593	0.167157
2032.18	-36156.1	-14586.5	7.91526	0.759216	0.0450047	0.163931
2032.2	-36156.1	-14586.7	7.92648	0.757274	0.0462475	0.162502
2032.22	-36156.2	-14586.8	7.93662	0.755842	0.0479504	0.162187
2032.24	-36156.2	-14586.9	7.94889	0.754189	0.0517218	0.161666
2032.25	-36156.3	-14587.1	7.96527	0.750748	0.0579941	0.159617
2032.27	-36156.3	-14587.2	7.97954	0.749842	0.0645918	0.15831
2032.29	-36156.3	-14587.3	7.99325	0.749975	0.0719702	0.156373
2032.3	-36156.4	-14587.4	8.00719	0.750237	0.0757999	0.153591
2032.32	-36156.4	-14587.5	8.01767	0.747587	0.081566	0.146463
2032.34	-36156.5	-14587.7	8.02821	0.743979	0.0887557	0.132639
2032.35	-36156.5	-14587.8	8.03791	0.74038	0.0956583	0.113819
2032.37	-36156.6	-14587.9	8.05143	0.739894	0.0996883	0.0923423
2032.39	-36156.6	-14588	8.0583	0.740103	0.100311	0.0798616
2032.4	-36156.6	-14588.2	8.07355	0.739999	0.0999648	0.0629184
2032.42	-36156.7	-14588.3	8.09078	0.739917	0.100043	0.045399
2032.44	-36156.7	-14588.5	8.10234	0.740204	0.0999367	0.0368115
2032.46	-36156.8	-14588.6	8.11938	0.738899	0.100254	0.0269521
2032.47	-36156.8	-14588.7	8.13224	0.73528	0.0988145	0.0201682
2032.49	-36156.9	-14588.8	8.14436	0.731745	0.0955738	0.0137042
2032.51	-36156.9	-14589	8.15437	0.729739	0.0904019	0.00688087
2032.52	-36157	-14589.1	8.16445	0.730072	0.0849983	0.000549046
2032.54	-36157	-14589.2	8.17642	0.72999	0.0803425	-0.00453391
2032.56	-36157.1	-14589.4	8.19047	0.729971	0.0729898	-0.00799635
2032.58	-36157.1	-14589.5	8.20397	0.730124	0.0665486	-0.00919699
2032.59	-36157.1	-14589.6	8.21559	0.729558	0.0595788	-0.0112217
2032.61	-36157.2	-14589.8	8.22765	0.733163	0.0526765	-0.0172631
2032.63	-36157.2	-14589.9	8.24105	0.743143	0.0462142	-0.0310618
2032.64	-36157.3	-14590	8.25534	0.764124	0.0388775	-0.05251
2032.66	-36157.3	-14590.2	8.26643	0.788593	0.0343474	-0.0766808
2032.68	-36157.4	-14590.3	8.27849	0.812042	0.0309574	-0.0992723
2032.69	-36157.4	-14590.4	8.29152	0.832925	0.0297849	-0.120226
2032.71	-36157.5	-14590.6	8.30835	0.854056	0.0300478	-0.14036
2032.73	-36157.5	-14590.7	8.32255	0.871764	0.0299871	-0.158525
2032.75	-36157.5	-14590.8	8.33932	0.889641	0.0300027	-0.17425
2032.76	-36157.6	-14591	8.35345	0.901202	0.0299993	-0.187051
2032.78	-36157.7	-14591.1	8.36948	0.911333	0.0300002	-0.196382
2032.8	-36157.7	-14591.2	8.38405	0.9164	0.03	-0.203781
2032.81	-36157.7	-14591.4	8.40057	0.916941	0.03	-0.207739
2032.83	-36157.8	-14591.5	8.41417	0.913954	0.03	-0.208932
2032.85	-36157.8	-14591.6	8.43047	0.912616	0.03	-0.211485
2032.86	-36157.9	-14591.8	8.44495	0.921667	0.03	-0.219666
2032.88	-36157.9	-14591.9	8.46133	0.937844	0.03	-0.235282
2032.9	-36158	-14592	8.47799	0.957491	0.0299999	-0.255515
2032.91	-36158	-14592.2	8.49565	0.978851	0.0300001	-0.278681
2032.93	-36158.1	-14592.3	8.51233	0.995771	0.0299995	-0.297498
2032.95	-36158.1	-14592.5	8.53	1.01	0.03	-0.312636
2032.97	-36158.2	-14592.6	8.54667	1.02	0.03	-0.323529
2032.98	-36158.2	-14592.7	8.56333	1.02667	0.03	-0.332244
2033	-36158.3	-14592.9	8.58102	1.02996	0.0301059	-0.337898
2033.02	-36158.3	-14593	8.59763	1.02646	0.0335514	-0.338685
2033.03	-36158.4	-14593.1	8.61434	1.02301	0.036865	-0.335256
2033.05	-36158.4	-14593.3	8.63216	1.01587	0.0404097	-0.330571
2033.07	-36158.5	-14593.4	8.65272	1.00898	0.0437152	-0.324966
2033.09	-36158.5	-14593.6	8.6757	0.998867	0.0470829	-0.318453
2033.1	-36158.5	-14593.7	8.69093	0.991134	0.0507005	-0.313163
2033.12	-36158.6	-14593.9	8.70191	0.98585	0.0538056	-0.308555
2033.14	-36158.6	-14594	8.71417	0.980551	0.0565319	-0.303231
2033.15	-36158.7	-14594.1	8.73127	0.970191	0.0615185	-0.295132
2033.17	-36158.7	-14594.3	8.75086	0.957886	0.0678641	-0.285624
2033.19	-36158.8	-14594.4	8.76735	0.951828	0.0701962	-0.280135
2033.2	-36158.8	-14594.6	8.7852	0.944594	0.0697848	-0.276541
2033.22	-36158.9	-14594.7	8.80082	0.93815	0.0707214	-0.272471
2033.24	-36158.9	-14594.8	8.81391	0.931034	0.07439	-0.273571
2033.26	-36159	-14595	8.82908	0.92541	0.0780453	-0.285891
2033.27	-36159	-14595.1	8.84578	0.921144	0.0802804	-0.310318
2033.29	-36159.1	-14595.3	8.86315	0.915132	0.0799303	-0.341532
2033.31	-36159.1	-14595.4	8.87894	0.911766	0.0800205	-0.373125
2033.32	-36159.2	-14595.6	8.89339	0.909873	0.0799933	-0.401503
2033.34	-36159.2	-14595.7	8.9092	0.909164	0.0800059	-0.43745
2033.36	-36159.3	-14595.8	8.92459	0.903059	0.0799801	-0.492168
2033.37	-36159.3	-14596	8.93953	0.888338	0.0800736	-0.571953
2033.39	-36159.4	-14596.1	8.95491	0.865134	0.0797374	-0.679854
2033.41	-36159.4	-14596.3	8.97087	0.840575	0.0815844	-0.786692
2033.43	-36159.5	-14596.4	8.98351	0.819087	0.0848631	-0.862771
2033.44	-36159.5	-14596.5	8.99756	0.800253	0.0901142	-0.909727
2033.46	-36159.6	-14596.7	9.01114	0.784932	0.0983142	-0.935706
2033.48	-36159.6	-14596.9	9.02489	0.773948	0.114171	-0.949566
2033.49	-36159.7	-14597	9.03569	0.764214	0.136965	-0.955691
2033.51	-36159.7	-14597.1	9.04825	0.753775	0.160062	-0.951825
2033.53	-36159.8	-14597.3	9.06149	0.743294	0.174267	-0.942804
2033.54	-36159.8	-14597.4	9.07865	0.73507	0.179406	-0.931138
2033.56	-36159.9	-14597.6	9.08897	0.730329	0.180046	-0.923995
2033.58	-36159.9	-14597.7	9.09352	0.727502	0.179592	-0.920925
2033.6	-36160	-14597.8	9.10909	0.724247	0.182413	-0.913687
2033.61	-36160	-14598	9.12377	0.720536	0.185856	-0.907302
2033.63	-36160.1	-14598.2	9.13697	0.719806	0.189456	-0.903711
2033.65	-36160.1	-14598.3	9.14831	0.72023	0.190111	-0.901232
2033.66	-36160.2	-14598.5	9.15803	0.717327	0.189923	-0.899159
2033.68	-36160.3	-14598.6	9.17084	0.713971	0.190199	-0.895986
2033.7	-36160.3	-14598.7	9.18498	0.710264	0.187251	-0.893453
2033.71	-36160.4	-14598.9	9.19866	0.709931	0.180974	-0.892216
2033.73	-36160.4	-14599	9.20866	0.710018	0.171263	-0.892142
2033.75	-36160.5	-14599.2	9.22248	0.709998	0.160609	-0.892159
2033.77	-36160.5	-14599.3	9.23588	0.710001	0.150579	-0.892155
2033.78	-36160.6	-14599.5	9.24928	0.709998	0.140606	-0.89216
2033.8	-36160.6	-14599.6	9.26	0.71	0.13	-0.892157
2033.82	-36160.7	-14599.8	9.27	0.71	0.12	-0.892157
2033.83	-36160.7	-14599.9	9.28	0.71	0.113333	-0.889978
2033.85	-36160.8	-14600.1	9.29417	0.706447	0.109831	-0.88526
2033.87	-36160.8	-14600.2	9.30742	0.703117	0.106404	-0.878747
2033.88	-36160.9	-14600.4	9.32084	0.699911	0.0994204	-0.874542
2033.9	-36160.9	-14600.5	9.3348	0.700058	0.0889828	-0.872413
2033.92	-36161	-14600.7	9.34506	0.700102	0.084137	-0.872232
2033.93	-36161	-14600.8	9.35456	0.700013	0.0833189	-0.872557
2033.95	-36161.1	-14601	9.36626	0.700244	0.0833661	-0.872166
2033.97	-36161.2	-14601.1	9.37887	0.699827	0.0832834	-0.871292
2033.99	-36161.2	-14601.3	9.391	0.698184	0.0829849	-0.87025
2034	-36161.3	-14601.4	9.40275	0.696241	0.0836403	-0.868941
2034.02	-36161.3	-14601.6	9.41439	0.69462	0.0855347	-0.867326
2034.04	-36161.4	-14601.7	9.4261	0.692888	0.0868016	-0.865615
2034.05	-36161.4	-14601.9	9.43802	0.690972	0.0866394	-0.86422
2034.07	-36161.5	-14602	9.45033	0.689782	0.086914	-0.863896
2034.09	-36161.5	-14602.2	9.46265	0.689728	0.0886201	-0.865236
2034.11	-36161.6	-14602.3	9.47367	0.690162	0.0907049	-0.868484
2034.12	-36161.6	-14602.5	9.48341	0.690348	0.0924214	-0.874337
2034.14	-36161.7	-14602.6	9.49393	0.689584	0.0937804	-0.884198
2034.16	-36161.8	-14602.8	9.50602	0.687818	0.095276	-0.898837
2034.17	-36161.8	-14602.9	9.51837	0.685927	0.0979876	-0.917997
2034.19	-36161.9	-14603.1	9.53034	0.684261	0.101666	-0.940959
2034.21	-36161.9	-14603.2	9.54233	0.682435	0.10439	-0.966553
2034.22	-36162	-14603.4	9.55414	0.680642	0.105862	-0.99424
2034.24	-36162	-14603.5	9.56489	0.679721	0.107596	-1.02417
2034.26	-36162.1	-14603.7	9.57498	0.679803	0.109536	-1.05576
2034.28	-36162.1	-14603.9	9.5861	0.680218	0.109896	-1.08764
2034.29	-36162.2	-14604	9.59832	0.680258	0.108002	-1.11905
2034.31	-36162.2	-14604.1	9.61025	0.679269	0.104286	-1.14979
2034.33	-36162.3	-14604.3	9.6218	0.677451	0.0991328	-1.17918
2034.34	-36162.4	-14604.5	9.63385	0.675641	0.092862	-1.20614
2034.36	-36162.4	-14604.6	9.64598	0.673971	0.085879	-1.22993
2034.38	-36162.5	-14604.8	9.65683	0.672065	0.0786688	-1.25007
2034.39	-36162.5	-14604.9	9.66692	0.670336	0.0718373	-1.26621
2034.41	-36162.6	-14605.1	9.67789	0.669643	0.0660134	-1.27815
2034.43	-36162.6	-14605.2	9.68979	0.669863	0.0612442	-1.28664
2034.45	-36162.7	-14605.4	9.70178	0.670293	0.0570986	-1.29293
2034.46	-36162.8	-14605.6	9.71379	0.670186	0.0517295	-1.29759
2034.48	-36162.8	-14605.7	9.7261	0.668913	0.0431041	-1.30081
2034.5	-36162.9	-14605.8	9.73802	0.666991	0.0344318	-1.30265
2034.51	-36162.9	-14606	9.74861	0.665336	0.0303536	-1.30319
2034.53	-36163	-14606.2	9.7583	0.663682	0.0275361	-1.30292
2034.55	-36163	-14606.3	9.76809	0.66152	0.0206613	-1.30232
2034.56	-36163.1	-14606.5	9.77867	0.660041	0.0137744	-1.30091
2034.58	-36163.2	-14606.6	9.79045	0.660468	0.0129539	-1.29792
2034.6	-36163.2	-14606.8	9.80263	0.66013	0.0134471	-1.29334
2034.62	-36163.3	-14606.9	9.81431	0.655695	0.00888429	-1.2872
2034.63	-36163.3	-14607.1	9.82596	0.647263	0.00351572	-1.27841
2034.65	-36163.4	-14607.3	9.83816	0.635629	0.00285524	-1.26594
2034.67	-36163.4	-14607.4	9.85	0.62	0.00333333	-1.25054
2034.68	-36163.5	-14607.6	9.86057	0.599997	0.0004086	-1.23346
2034.7	-36163.5	-14607.7	9.8706	0.578792	-0.00351815	-1.21573
2034.72	-36163.6	-14607.9	9.88082	0.559542	-0.00552341	-1.19816
2034.73	-36163.7	-14608	9.89054	0.542372	-0.00675324	-1.18091
2034.75	-36163.7	-14608.2	9.89921	0.526679	-0.00856046	-1.16401
2034.77	-36163.8	-14608.4	9.90769	0.511551	-0.0101316	-1.14727
2034.79	-36163.8	-14608.5	9.91654	0.496223	-0.0105362	-1.13009
2034.8	-36163.9	-14608.7	9.92465	0.480532	-0.00979428	-1.11071
2034.82	-36163.9	-14608.8	9.93136	0.462913	-0.00820653	-1.08715
2034.84	-36164	-14609	9.93786	0.438212	-0.00634471	-1.05739
2034.85	-36164.1	-14609.2	9.94486	0.402231	-0.00461496	-1.01942
2034.87	-36164.1	-14609.3	9.95145	0.354312	-0.00293449	-0.97135
2034.89	-36164.2	-14609.5	9.95686	0.294835	-0.00121468	-0.913483
2034.9	-36164.2	-14609.6	9.96116	0.225268	0.000500685	-0.850543
2034.92	-36164.3	-14609.8	9.96459	0.149539	0.0021749	-0.786275
2034.94	-36164.4	-14610	9.96747	0.0755751	0.00381177	-0.721836
2034.96	-36164.4	-14610.1	9.96959	0.00986688	0.00548274	-0.660003
2034.97	-36164.5	-14610.3	9.96978	-0.0442934	0.00736107	-0.606703
2034.99	-36164.5	-14610.4	9.96801	-0.0857969	0.00921258	-0.564382
2035.01	-36164.6	-14610.6	9.96607	-0.116307	0.0102014	-0.529916
2035.02	-36164.6	-14610.7	9.96456	-0.13876	0.0101578	-0.501175
2035.04	-36164.7	-14610.9	9.96215	-0.157569	0.00994894	-0.478128
2035.06	-36164.8	-14611.1	9.95858	-0.174947	0.00998009	-0.460122
2035.07	-36164.8	-14611.2	9.95513	-0.190171	0.00998001	-0.44554
2035.09	-36164.9	-14611.4	9.95186	-0.202304	0.00994076	-0.433703
2035.11	-36164.9	-14611.5	9.94748	-0.210445	0.0101531	-0.424983
2035.12	-36165	-14611.7	9.94225	-0.21513	0.0102608	-0.419168
2035.14	-36165.1	-14611.9	9.93788	-0.218148	0.00934353	-0.415473
2035.16	-36165.1	-14612	9.93461	-0.219882	0.00747604	-0.413347
2035.18	-36165.2	-14612.2	9.93139	-0.21946	0.0056235	-0.412451
2035.19	-36165.2	-14612.3	9.92789	-0.217439	0.00396243	-0.412017
2035.21	-36165.3	-14612.5	9.92448	-0.215449	0.00208128	-0.411107
2035.23	-36165.3	-14612.6	9.92117	-0.213877	0.000378726	-0.411047
2035.24	-36165.4	-14612.8	9.91781	-0.212273	-0.000271173	-0.414607
2035.26	-36165.5	-14613	9.91435	-0.210524	-7.86548e-05	-0.42335
2035.28	-36165.5	-14613.1	9.91089	-0.208753	7.3628e-05	-0.438101
2035.3	-36165.6	-14613.3	9.90746	-0.20705	1.65857e-05	-0.460634
2035.31	-36165.6	-14613.4	9.90411	-0.205454	-2.05427e-05	-0.492869
2035.33	-36165.7	-14613.6	9.90079	-0.203773	-4.40768e-06	-0.533245
2035.35	-36165.7	-14613.8	9.8974	-0.201808	5.27495e-06	-0.578644
2035.36	-36165.8	-14613.9	9.89395	-0.200176	8.58757e-07	-0.627317
2035.38	-36165.8	-14614.1	9.89048	-0.199716	-1.40505e-06	-0.677949
2035.4	-36165.9	-14614.2	9.88706	-0.19997	-1.49581e-07	-0.727525
2035.41	-36166	-14614.4	9.88373	-0.200078	3.87729e-07	-0.773109
2035.43	-36166	-14614.6	9.8804	-0.200008	3.96668e-08	-0.816282
2035.45	-36166.1	-14614.7	9.87697	-0.19998	-9.91021e-08	-0.859673
2035.47	-36166.1	-14614.8	9.87353	-0.199999	-5.15382e-09	-0.902741
2035.48	-36166.2	-14615	9.87019	-0.200006	2.72183e-08	-0.944315
2035.5	-36166.2	-14615.2	9.86686	-0.2	1.36383e-09	-0.985561
2035.52	-36166.3	-14615.3	9.86346	-0.199999	-6.90688e-09	-1.0278
2035.53	-36166.4	-14615.5	9.86	-0.2	7.92018e-20	-1.06972
2035.55	-36166.4	-14615.7	9.85654	-0.2	1.79346e-09	-1.10943
2035.57	-36166.5	-14615.8	9.85314	-0.2	-8.97687e-11	-1.14582
2035.58	-36166.5	-14616	9.84981	-0.199999	-4.88848e-10	-1.17833
2035.6	-36166.6	-14616.1	9.84647	-0.2	2.36851e-11	-1.20752
2035.62	-36166.6	-14616.3	9.84305	-0.200001	1.22771e-10	-1.23415
2035.63	-36166.7	-14616.4	9.83959	-0.199999	-1.20182e-11	-1.25881
2035.65	-36166.8	-14616.6	9.83616	-0.199994	-3.12214e-11	-1.28189
2035.67	-36166.8	-14616.8	9.83272	-0.200003	4.57173e-12	-1.30318
2035.69	-36166.9	-14616.9	9.82927	-0.200021	7.89833e-12	-1.3224
2035.7	-36166.9	-14617.1	9.82588	-0.199983	-1.57071e-12	-1.33925
2035.72	-36167	-14617.2	9.82255	-0.199919	-2.13425e-12	-1.35355
2035.74	-36167.1	-14617.4	9.81921	-0.200066	4.12414e-13	-1.36527
2035.75	-36167.1	-14617.6	9.81578	-0.200292	5.253e-13	-1.37464
2035.77	-36167.2	-14617.7	9.81231	-0.199677	-1.30315e-13	-1.38228
2035.79	-36167.2	-14617.9	9.80886	-0.197938	-1.30217e-13	-1.38866
2035.81	-36167.3	-14618	9.80548	-0.196043	4.02914e-14	-1.39387
2035.82	-36167.3	-14618.2	9.80216	-0.194441	3.50248e-14	-1.3982
2035.84	-36167.4	-14618.3	9.79881	-0.192651	-1.05388e-14	-1.40235
2035.86	-36167.5	-14618.5	9.79537	-0.190755	-8.45606e-15	-1.40606
2035.87	-36167.5	-14618.7	9.79191	-0.189758	3.09667e-15	-1.40777
2035.89	-36167.6	-14618.8	9.78846	-0.18984	2.04355e-15	-1.40673
2035.91	-36167.6	-14618.9	9.78509	-0.190072	-9.11754e-16	-1.40339
2035.92	-36167.7	-14619.1	9.78177	-0.190044	-5.47486e-16	-1.39718
2035.94	-36167.7	-14619.3	9.7784	-0.189979	2.37447e-16	-1.38646
2035.96	-36167.8	-14619.4	9.77496	-0.189986	1.28627e-16	-1.37111
2035.98	-36167.8	-14619.6	9.7715	-0.190014	-6.69959e-17	-1.35274
2035.99	-36167.9	-14619.7	9.76806	-0.190016	-3.00076e-17	-1.33239
2036.01	-36168	-14619.9	9.7647	-0.189962	1.91755e-17	-1.31046
2036.03	-36168	-14620	9.76138	-0.189949	8.01143e-18	-1.28744
2036.04	-36168.1	-14620.2	9.758	-0.190136	-4.96892e-18	-1.26387
2036.06	-36168.1	-14620.4	9.75456	-0.190169	-1.80448e-18	-1.2397
2036.08	-36168.2	-14620.5	9.75109	-0.189446	1.36414e-18	-1.21445
2036.09	-36168.2	-14620.7	9.74766	-0.189444	3.97946e-19	-1.18784
2036.11	-36168.3	-14620.8	9.74432	-0.192857	-3.83299e-19	-1.1597
2036.13	-36168.4	-14621	9.741	-0.200397	-1.05916e-19	-1.12933
2036.14	-36168.4	-14621.1	9.73756	-0.211773	9.87646e-20	-1.0958
2036.16	-36168.5	-14621.3	9.73412	-0.228398	2.21197e-20	-1.05913
2036.18	-36168.5	-14621.5	9.73083	-0.252212	-2.66199e-20	-1.02007
2036.2	-36168.6	-14621.6	9.72735	-0.281281	-4.39466e-21	-0.980651
2036.21	-36168.6	-14621.7	9.72313	-0.312036	7.6875e-21	-0.943057
2036.23	-36168.7	-14621.9	9.71801	-0.342836	1.58898e-21	-0.906353
2036.25	-36168.7	-14622.1	9.71192	-0.373098	-1.89922e-21	-0.868587
2036.26	-36168.8	-14622.2	9.70473	-0.404234	-3.09191e-22	-0.830233
2036.28	-36168.9	-14622.4	9.69637	-0.438089	5.05876e-22	-0.79282
2036.3	-36168.9	-14622.5	9.68766	-0.472708	5.38532e-23	-0.756856
2036.32	-36169	-14622.7	9.6795	-0.50519	-1.3957e-22	-0.722453
2036.33	-36169	-14622.8	9.67107	-0.536327	-1.42709e-23	-0.689953
2036.35	-36169.1	-14623	9.66126	-0.567428	3.55706e-23	-0.65987
2036.37	-36169.1	-14623.2	9.65063	-0.595237	1.83431e-24	-0.633241
2036.38	-36169.2	-14623.3	9.64017	-0.615854	-9.3137e-24	-0.611111
2036.4	-36169.2	-14623.5	9.63	-0.63	0	-0.593682
2036.42	-36169.3	-14623.6	9.61997	-0.639698	2.54836e-24	-0.580665
2036.43	-36169.4	-14623.8	9.61	-0.646667	0	-0.570806
2036.45	-36169.4	-14623.9	9.59995	-0.65229	-6.45729e-25	-0.562826
2036.47	-36169.5	-14624.1	9.58935	-0.656912	3.23211e-26	-0.556297
2036.49	-36169.5	-14624.2	9.57787	-0.660619	1.76012e-25	-0.550987
2036.5	-36169.6	-14624.4	9.56597	-0.663479	-8.52836e-27	-0.546603
2036.52	-36169.6	-14624.5	9.55405	-0.66554	-4.42154e-26	-0.542925
2036.54	-36169.7	-14624.7	9.54188	-0.666766	4.33197e-27	-0.540004
2036.55	-36169.8	-14624.9	9.52948	-0.667104	1.12873e-26	-0.537962
2036.57	-36169.8	-14625	9.51814	-0.666485	-1.67444e-27	-0.536936
2036.59	-36169.9	-14625.1	9.50831	-0.664973	-3.05795e-27	-0.536845
2036.6	-36169.9	-14625.3	9.49806	-0.662962	4.4038e-28	-0.537069
2036.62	-36170	-14625.4	9.48616	-0.660992	7.58246e-28	-0.53712
2036.64	-36170	-14625.6	9.4738	-0.659845	-1.48488e-28	-0.536995
2036.65	-36170.1	-14625.8	9.46183	-0.659798	-1.89133e-28	-0.536606
2036.67	-36170.1	-14625.9	9.44972	-0.660054	4.69198e-29	-0.535541
2036.69	-36170.2	-14626.1	9.43745	-0.660068	4.68855e-29	-0.533801
2036.71	-36170.2	-14626.2	9.42624	-0.659959	-1.45084e-29	-0.532162
2036.72	-36170.3	-14626.3	9.41633	-0.659912	-1.26153e-29	-0.531044
2036.74	-36170.4	-14626.5	9.40642	-0.660101	3.80055e-30	-0.530236
2036.76	-36170.4	-14626.7	9.39601	-0.660269	3.06128e-30	-0.52963
2036.77	-36170.5	-14626.8	9.38595	-0.659542	-1.14237e-30	-0.529335
2036.79	-36170.5	-14626.9	9.37616	-0.657803	-8.21713e-31	-0.529342
2036.81	-36170.6	-14627.1	9.36534	-0.655938	2.98176e-31	-0.529463
2036.83	-36170.6	-14627.2	9.35322	-0.654278	1.95956e-31	-0.529498
2036.84	-36170.7	-14627.4	9.34093	-0.652404	-8.56526e-32	-0.529248
2036.86	-36170.7	-14627.6	9.32895	-0.650563	-4.66067e-32	-0.528671
2036.88	-36170.8	-14627.7	9.317	-0.649734	2.48231e-32	-0.527886
2036.89	-36170.8	-14627.8	9.30526	-0.64988	1.24637e-32	-0.526819
2036.91	-36170.9	-14628	9.29435	-0.650029	-6.4482e-33	-0.525233
2036.93	-36171	-14628.1	9.28417	-0.649967	-2.87321e-33	-0.52346
2036.94	-36171	-14628.3	9.27396	-0.650157	1.78907e-33	-0.522312
2036.96	-36171.1	-14628.5	9.26361	-0.650214	6.49706e-34	-0.52187
2036.98	-36171.1	-14628.6	9.25346	-0.649154	-4.91166e-34	-0.521657
2037	-36171.2	-14628.7	9.24316	-0.647234	-1.43286e-34	-0.521683
2037.01	-36171.2	-14628.9	9.23205	-0.645464	1.3803e-34	-0.522224
2037.03	-36171.3	-14629	9.2202	-0.643857	3.8156e-35	-0.52282
2037.05	-36171.3	-14629.2	9.20818	-0.641943	-3.56432e-35	-0.522673
2037.06	-36171.4	-14629.3	9.19616	-0.640247	-8.02908e-36	-0.521957
2037.08	-36171.4	-14629.5	9.18417	-0.639716	9.94458e-36	-0.521336
2037.1	-36171.5	-14629.6	9.1726	-0.639949	2.13365e-36	-0.520831
2037.11	-36171.5	-14629.8	9.16191	-0.640004	-2.5531e-36	-0.5202
2037.13	-36171.6	-14629.9	9.15178	-0.63997	-4.15434e-37	-0.51966
2037.15	-36171.7	-14630.1	9.14158	-0.64027	6.78212e-37	-0.519565
2037.16	-36171.7	-14630.2	9.13122	-0.64011	7.16532e-38	-0.519618
2037.18	-36171.8	-14630.4	9.12085	-0.638549	-1.79083e-37	-0.519423
2037.2	-36171.8	-14630.5	9.1106	-0.63674	-9.31365e-39	-0.519569
2037.22	-36171.9	-14630.6	9.10053	-0.63585	4.91956e-38	-0.520437
2037.23	-36171.9	-14630.8	9.09058	-0.633581	2.46657e-39	-0.519761
2037.25	-36172	-14630.9	9.08057	-0.628701	-1.25226e-38	-0.51493
2037.27	-36172	-14631.1	9.07	-0.63	0	-0.505447
2037.28	-36172.1	-14631.2	9.05853	-0.646142	3.42558e-39	-0.490865
2037.3	-36172.1	-14631.4	9.04667	-0.673333	-3.83061e-50	-0.46841
2037.32	-36172.2	-14631.5	9.03488	-0.706704	-8.65123e-40	-0.436095
2037.34	-36172.2	-14631.7	9.02258	-0.749544	4.2847e-41	-0.397418
2037.35	-36172.3	-14631.8	9.00916	-0.803735	2.22763e-40	-0.356566
2037.37	-36172.3	-14632	8.99497	-0.859603	-2.20833e-41	-0.315459
2037.39	-36172.4	-14632.1	8.9803	-0.90908	-6.05255e-41	-0.275431
2037.4	-36172.4	-14632.2	8.96478	-0.955468	5.8175e-42	-0.237509
2037.42	-36172.5	-14632.4	8.94805	-1.00226	1.51098e-41	-0.202158
2037.44	-36172.5	-14632.5	8.93007	-1.04785	-2.21044e-42	-0.168395
2037.45	-36172.6	-14632.7	8.91115	-1.09099	-3.8068e-42	-0.134991
2037.47	-36172.7	-14632.8	8.89229	-1.13333	7.46264e-43	-0.100734
2037.49	-36172.7	-14632.9	8.87372	-1.17621	9.5376e-43	-0.0650084
2037.51	-36172.7	-14633.1	8.85398	-1.21937	-2.40382e-43	-0.0283973
2037.52	-36172.8	-14633.2	8.83241	-1.26262	-2.57186e-43	0.00859201
2037.54	-36172.8	-14633.4	8.8101	-1.30618	6.30861e-44	0.045822
2037.56	-36172.9	-14633.5	8.78781	-1.34856	6.30387e-44	0.0823732
2037.57	-36173	-14633.7	8.76538	-1.38548	-1.95051e-44	0.115938
2037.59	-36173	-14633.8	8.74232	-1.41567	-1.69552e-44	0.145294
2037.61	-36173	-14633.9	8.7178	-1.44279	5.10128e-45	0.171024
2037.62	-36173.1	-14634.1	8.69192	-1.46886	4.09201e-45	0.194101
2037.64	-36173.2	-14634.2	8.66616	-1.49295	-1.49653e-45	0.215846
2037.66	-36173.2	-14634.4	8.64065	-1.51513	-9.83492e-46	0.237153
2037.68	-36173.3	-14634.5	8.61376	-1.53699	4.2989e-46	0.258322
2037.69	-36173.3	-14634.6	8.58594	-1.55796	2.33925e-46	0.279165
2037.71	-36173.3	-14634.7	8.55988	-1.57514	-1.24607e-46	0.299045
2037.73	-36173.4	-14634.9	8.53529	-1.58812	-6.259e-47	0.318001
2037.74	-36173.5	-14635	8.50916	-1.5988	3.24429e-47	0.336696
2037.76	-36173.5	-14635.2	8.48134	-1.6074	1.45414e-47	0.355246
2037.78	-36173.6	-14635.3	8.45428	-1.61263	-9.32281e-48	0.373447
2037.79	-36173.6	-14635.4	8.42787	-1.6155	-3.93369e-48	0.394431
2037.81	-36173.6	-14635.6	8.4	-1.61872	2.55362e-48	0.423775
2037.83	-36173.7	-14635.7	8.37052	-1.62234	1.05745e-48	0.463785
2037.85	-36173.7	-14635.8	8.34082	-1.62451	-1.26501e-48	0.514188
2037.86	-36173.8	-14636	8.31172	-1.62599	-7.99903e-49	0.575553
2037.88	-36173.8	-14636.1	8.28357	-1.62889	2.63572e-48	0.648587
2037.9	-36173.9	-14636.2	8.25632	-1.63044	1.96963e-48	0.729097
2037.91	-36173.9	-14636.4	8.22962	-1.62572	-1.0035e-47	0.81051
2037.93	-36174	-14636.5	8.20299	-1.61592	-7.3594e-48	0.890115
2037.95	-36174	-14636.6	8.17588	-1.60461	3.69659e-47	0.966927
2037.96	-36174.1	-14636.8	8.14825	-1.58995	2.13914e-47	1.03833
2037.98	-36174.1	-14636.9	8.12037	-1.56834	-1.46076e-46	1.10103
2038	-36174.2	-14637	8.09311	-1.54296	-5.62286e-47	1.15269
2038.02	-36174.2	-14637.1	8.06738	-1.51887	5.84966e-46	1.19184
2038.03	-36174.3	-14637.3	8.04284	-1.49602	2.13426e-46	1.21961
2038.05	-36174.3	-14637.4	8.01878	-1.47273	-2.15291e-45	1.23782
2038.07	-36174.4	-14637.5	7.99475	-1.44816	-4.14098e-46	1.24701
2038.08	-36174.4	-14637.7	7.97057	-1.42223	8.36105e-45	1.24765
2038.1	-36174.4	-14637.8	7.94667	-1.39667	-3.70212e-55	1.24183
2038.12	-36174.5	-14637.9	7.92337	-1.37304	-3.31067e-44	1.23199
2038.13	-36174.5	-14638	7.9	-1.35	0	1.22004
2038.15	-36174.6	-14638.2	7.87593	-1.32651	1.21026e-43	1.20756
2038.17	-36174.6	-14638.3	7.85195	-1.30558	-2.3836e-44	1.19538
2038.18	-36174.7	-14638.4	7.82901	-1.29005	-4.62225e-43	1.18414
2038.2	-36174.7	-14638.5	7.80756	-1.27884	1.85445e-43	1.17431
2038.22	-36174.8	-14638.7	7.7875	-1.27014	1.81366e-42	1.16617
2038.24	-36174.8	-14638.8	7.76763	-1.26243	-6.99801e-43	1.15939
2038.25	-36174.9	-14638.9	7.74705	-1.255	-6.57365e-42	1.15357
2038.27	-36174.9	-14639.1	7.72638	-1.24916	4.01782e-42	1.14834
2038.29	-36174.9	-14639.2	7.70596	-1.24559	2.46797e-41	1.14358
2038.3	-36175	-14639.3	7.68496	-1.24256	-2.0622e-41	1.13972
2038.32	-36175	-14639.4	7.66313	-1.23904	-9.61125e-41	1.1369
2038.34	-36175.1	-14639.5	7.64175	-1.23609	7.75988e-41	1.13452
2038.36	-36175.1	-14639.7	7.6213	-1.23432	3.4448e-40	1.13219
2038.37	-36175.2	-14639.8	7.60037	-1.23289	-3.68766e-40	1.13017
2038.39	-36175.2	-14639.9	7.57851	-1.23124	-1.33401e-39	1.12854
2038.41	-36175.3	-14640	7.55723	-1.22949	1.38482e-39	1.12698
2038.42	-36175.3	-14640.1	7.5369	-1.22777	4.74697e-39	1.12529
2038.44	-36175.3	-14640.3	7.51558	-1.22606	-6.2792e-39	1.12359
2038.46	-36175.4	-14640.4	7.49295	-1.22433	-1.72908e-38	1.12191
2038.47	-36175.4	-14640.5	7.4714	-1.22265	2.7878e-38	1.12021
2038.49	-36175.5	-14640.6	7.45156	-1.22099	6.67264e-38	1.11853
2038.51	-36175.5	-14640.7	7.43172	-1.21929	-1.0442e-37	1.1171
2038.53	-36175.6	-14640.8	7.41106	-1.21756	-2.33131e-37	1.11598
2038.54	-36175.6	-14641	7.39019	-1.2159	4.47592e-37	1.11504
2038.56	-36175.7	-14641.1	7.36956	-1.21422	8.26263e-37	1.11443
2038.58	-36175.7	-14641.2	7.34938	-1.21225	-1.90513e-36	1.11455
2038.59	-36175.7	-14641.3	7.32945	-1.21046	-3.1727e-36	1.11521
2038.61	-36175.8	-14641.4	7.30922	-1.20991	7.11109e-36	1.11561
2038.63	-36175.8	-14641.5	7.28856	-1.21013	1.07757e-35	1.11556
2038.64	-36175.9	-14641.7	7.26777	-1.20931	-2.94252e-35	1.11531
2038.66	-36175.9	-14641.8	7.24717	-1.20737	-3.66726e-35	1.11475
2038.68	-36176	-14641.9	7.22703	-1.20555	1.21878e-34	1.11343
2038.7	-36176	-14642	7.20711	-1.20397	1.40205e-34	1.11168
2038.71	-36176	-14642.1	7.18678	-1.20202	-4.53128e-34	1.11026
2038.73	-36176.1	-14642.2	7.16609	-1.20027	-4.53467e-34	1.10923
2038.75	-36176.1	-14642.4	7.14545	-1.19992	1.82793e-33	1.10816
2038.76	-36176.2	-14642.5	7.12486	-1.2001	1.43511e-33	1.10701
2038.78	-36176.2	-14642.6	7.10415	-1.19904	-7.32829e-33	1.10595
2038.8	-36176.2	-14642.7	7.08358	-1.19702	-4.25619e-33	1.10481
2038.81	-36176.3	-14642.8	7.06354	-1.19519	2.95545e-32	1.10333
2038.83	-36176.3	-14642.9	7.04357	-1.19361	1.61832e-32	1.10162
2038.85	-36176.4	-14643	7.02305	-1.19195	-1.0909e-31	1.09989
2038.87	-36176.4	-14643.1	7.0024	-1.1902	-4.18676e-32	1.09823
2038.88	-36176.4	-14643.2	6.98231	-1.1885	4.35194e-31	1.09662
2038.9	-36176.5	-14643.4	6.96237	-1.18686	1.5875e-31	1.09497
2038.92	-36176.5	-14643.5	6.94193	-1.18525	-1.60127e-30	1.09321
2038.93	-36176.6	-14643.6	6.92121	-1.18345	-3.07989e-31	1.09159
2038.95	-36176.6	-14643.7	6.90066	-1.18139	6.21858e-30	1.09037
2038.97	-36176.7	-14643.8	6.88	-1.18	0	1.08932
2038.98	-36176.7	-14643.9	6.85904	-1.18	-2.40284e-29	1.08819
2039	-36176.7	-14644	6.83886	-1.17996	4.74548e-30	1.08709
2039.02	-36176.8	-14644.1	6.82027	-1.17855	9.47109e-29	1.0861
2039.04	-36176.8	-14644.3	6.80227	-1.17655	-1.79339e-29	1.08488
2039.05	-36176.8	-14644.4	6.78372	-1.17484	-3.44849e-28	1.08321
2039.07	-36176.9	-14644.5	6.76434	-1.17311	1.3798e-28	1.08152
2039.09	-36176.9	-14644.6	6.74403	-1.17118	1.30601e-27	1.08026
2039.1	-36177	-14644.7	6.72288	-1.16985	-8.00623e-28	1.07939
2039.12	-36177	-14644.8	6.70115	-1.16967	-5.10439e-27	1.07881
2039.14	-36177	-14644.9	6.67957	-1.17008	3.017e-27	1.07835
2039.15	-36177.1	-14645	6.6587	-1.17035	1.84051e-26	1.07785
2039.17	-36177.1	-14645.1	6.63871	-1.16974	-1.53265e-26	1.07715
2039.19	-36177.2	-14645.2	6.61963	-1.16804	-6.84652e-26	1.07612
2039.21	-36177.2	-14645.3	6.60137	-1.16614	7.34331e-26	1.07471
2039.22	-36177.2	-14645.4	6.58335	-1.16452	2.65756e-25	1.07304
2039.24	-36177.3	-14645.5	6.56415	-1.16278	-2.75914e-25	1.07147
2039.26	-36177.3	-14645.7	6.54344	-1.1609	-9.45824e-25	1.07026
2039.27	-36177.3	-14645.8	6.52286	-1.15971	1.25481e-24	1.0695
2039.29	-36177.4	-14645.8	6.50301	-1.15961	3.65226e-24	1.06935
2039.31	-36177.4	-14645.9	6.48271	-1.16033	-4.70514e-24	1.07011
2039.32	-36177.5	-14646.1	6.46185	-1.16185	-1.28881e-23	1.07215
2039.34	-36177.5	-14646.2	6.4421	-1.1647	2.06634e-23	1.07579
2039.36	-36177.5	-14646.3	6.42348	-1.1696	4.63575e-23	1.08128
2039.38	-36177.6	-14646.4	6.40385	-1.17743	-8.91409e-23	1.0887
2039.39	-36177.6	-14646.5	6.383	-1.18792	-1.64609e-22	1.09776
2039.41	-36177.6	-14646.6	6.36284	-1.19953	3.79582e-22	1.10778
2039.43	-36177.7	-14646.7	6.34312	-1.21125	6.32148e-22	1.1182
2039.44	-36177.7	-14646.8	6.32164	-1.22259	-1.41687e-21	1.12851
2039.46	-36177.8	-14646.9	6.29895	-1.23291	-2.14704e-21	1.13808
2039.48	-36177.8	-14647	6.27803	-1.24141	5.90892e-21	1.14613
2039.49	-36177.8	-14647.1	6.25843	-1.24787	8.21244e-21	1.15249
2039.51	-36177.9	-14647.2	6.23715	-1.25255	-2.20053e-20	1.15745
2039.53	-36177.9	-14647.3	6.21446	-1.25579	-2.73189e-20	1.16123
2039.55	-36177.9	-14647.4	6.19308	-1.258	8.98267e-20	1.16399
2039.56	-36178	-14647.5	6.17277	-1.25959	9.02188e-20	1.16609
2039.58	-36178	-14647.6	6.15147	-1.26097	-3.68215e-19	1.16807
2039.6	-36178	-14647.7	6.1296	-1.26268	-3.44241e-19	1.17029
2039.61	-36178.1	-14647.8	6.10879	-1.26529	1.36595e-18	1.17297
2039.63	-36178.1	-14647.9	6.08832	-1.26898	1.0688e-18	1.17584
2039.65	-36178.1	-14648	6.06643	-1.27345	-5.45212e-18	1.17828
2039.66	-36178.2	-14648.1	6.04389	-1.27651	-3.16581e-18	1.17965
2039.68	-36178.2	-14648.2	6.02249	-1.27548	2.16403e-17	1.17943
2039.7	-36178.2	-14648.2	6.00232	-1.27073	8.33187e-18	1.17782
2039.72	-36178.3	-14648.3	5.98268	-1.26398	-8.66851e-17	1.17516
2039.73	-36178.3	-14648.4	5.96247	-1.25734	-3.16278e-17	1.17064
2039.75	-36178.4	-14648.5	5.94073	-1.25207	3.19043e-16	1.16326
2039.77	-36178.4	-14648.6	5.91801	-1.24402	6.13659e-17	1.15317
2039.78	-36178.4	-14648.7	5.89531	-1.2288	-1.23904e-15	1.14024
2039.8	-36178.5	-14648.8	5.87333	-1.21	5.48623e-26	1.12092
2039.82	-36178.5	-14648.9	5.85259	-1.18999	4.90614e-15	1.09143
2039.83	-36178.5	-14649	5.83333	-1.15667	0	1.0512
2039.85	-36178.6	-14649.1	5.81562	-1.09907	-1.7935e-14	1
2039.87	-36178.6	-14649.2	5.79905	-1.02546	3.5323e-15	0.935919
2039.88	-36178.6	-14649.3	5.78323	-0.945747	6.84979e-14	0.858589
2039.9	-36178.7	-14649.4	5.7683	-0.859413	-2.74814e-14	0.77428
2039.92	-36178.7	-14649.5	5.75447	-0.765585	-2.68769e-13	0.688489
2039.94	-36178.7	-14649.6	5.74193	-0.668596	1.03705e-13	0.600612
2039.95	-36178.8	-14649.6	5.73093	-0.573538	9.74161e-13	0.510991
2039.97	-36178.8	-14649.7	5.7219	-0.485063	-5.95879e-13	0.42564
2039.99	-36178.8	-14649.8	5.7149	-0.405926	-3.79713e-12	0.349354
2040	-36178.9	-14649.9	5.70899	-0.334539	2.24399e-12	0.281651
2040.02	-36178.9	-14650	5.70355	-0.270743	1.36889e-11	0.222102
2040.04	-36178.9	-14650.1	5.69906	-0.219273	-1.13991e-11	0.172237
2040.06	-36179	-14650.2	5.69563	-0.182499	-5.09208e-11	0.132959
2040.07	-36179	-14650.3	5.69231	-0.156562	5.46156e-11	0.103323
2040.09	-36179	-14650.4	5.68878	-0.137511	1.97655e-10	0.0816379
2040.11	-36179.1	-14650.5	5.68597	-0.122532	-2.0521e-10	0.0653236
2040.12	-36179.1	-14650.6	5.68426	-0.110013	-7.03453e-10	0.0524834
2040.14	-36179.1	-14650.6	5.68279	-0.100205	9.30523e-10	0.0425502
2040.16	-36179.2	-14650.7	5.68106	-0.093127	2.56234e-09	0.0350596
2040.17	-36179.2	-14650.8	5.67926	-0.0881798	-4.11509e-09	0.0295085
2040.19	-36179.2	-14650.9	5.67753	-0.0847425	-9.23528e-09	0.025519
2040.21	-36179.3	-14651	5.67593	-0.0822428	1.78508e-08	0.0228726
2040.23	-36179.3	-14651.1	5.67431	-0.0805135	3.55522e-08	0.0212655
2040.24	-36179.3	-14651.2	5.67236	-0.0798041	-6.67513e-08	0.0202982
2040.26	-36179.3	-14651.3	5.67049	-0.0798939	-1.22674e-07	0.0197408
2040.28	-36179.4	-14651.4	5.66988	-0.0800553	2.80653e-07	0.0195467
2040.29	-36179.4	-14651.5	5.67011	-0.0800247	4.27056e-07	0.0195805
2040.31	-36179.5	-14651.6	5.66936	-0.0799842	-1.17688e-06	0.0196253
2040.33	-36179.5	-14651.7	5.66749	-0.0799935	-1.63613e-06	0.0196151
2040.34	-36179.5	-14651.7	5.66563	-0.0800039	4.38445e-06	0.0196035
2040.36	-36179.5	-14651.8	5.66397	-0.0800012	5.44325e-06	0.0196065
2040.38	-36179.6	-14651.9	5.66203	-0.0799998	-1.80679e-05	0.0196081
2040.39	-36179.6	-14652	5.66032	-0.0800008	-2.07793e-05	0.0196072
2040.41	-36179.6	-14652.1	5.65993	-0.0799966	6.71507e-05	0.0196112
2040.43	-36179.7	-14652.2	5.66012	-0.0799964	6.71998e-05	0.0196114
2040.45	-36179.7	-14652.3	5.65912	-0.080015	-0.000270881	0.0195931
2040.46	-36179.8	-14652.4	5.65713	-0.0800118	-0.000212669	0.0195962
2040.48	-36179.8	-14652.5	5.65537	-0.0799389	0.00128689	0.019668
2040.5	-36179.8	-14652.6	5.65376	-0.079955	0.00309981	0.0196521
2040.51	-36179.8	-14652.6	5.65177	-0.0802261	0.0033766	0.0193187
2040.53	-36179.9	-14652.7	5.65014	-0.0801309	0.00321497	0.0186606
2040.55	-36179.9	-14652.8	5.64995	-0.0788517	0.00468766	0.0177564
2040.57	-36179.9	-14652.9	5.65006	-0.0768927	0.00654552	0.0165155
2040.58	-36180	-14653	5.64881	-0.0751348	0.00673939	0.014857
2040.6	-36180	-14653.1	5.64678	-0.0734416	0.00662787	0.0131612
2040.62	-36180	-14653.2	5.64509	-0.0715197	0.0081141	0.0118703
2040.63	-36180.1	-14653.3	5.64344	-0.0700515	0.0099302	0.0109407
2040.65	-36180.1	-14653.4	5.64142	-0.0697399	0.0103531	0.0102286
2040.67	-36180.1	-14653.4	5.64	-0.07	0.01	0.00980392
2040.68	-36180.2	-14653.5	5.63999	-0.0700675	0.00990833	0.00973232
2040.7	-36180.2	-14653.6	5.63996	-0.0699966	0.0100046	0.00980751
2040.72	-36180.2	-14653.7	5.63855	-0.0699816	0.010025	0.00982344
2040.74	-36180.3	-14653.8	5.63656	-0.0700009	0.00999879	0.00980298
2040.75	-36180.3	-14653.9	5.63487	-0.0700046	0.00999372	0.00979902
2040.77	-36180.3	-14654	5.6331	-0.0699995	0.0100006	0.0098044
2040.79	-36180.4	-14654.1	5.63108	-0.0699988	0.0100016	0.00980517
2040.8	-36180.4	-14654.2	5.62991	-0.0700002	0.00999976	0.00980374
2040.82	-36180.4	-14654.3	5.63006	-0.0700003	0.00999957	0.00980358
2040.84	-36180.5	-14654.4	5.62986	-0.07	0.0100001	0.00980397
2040.85	-36180.5	-14654.4	5.62824	-0.0699999	0.0100001	0.00980401
2040.87	-36180.5	-14654.5	5.62623	-0.07	0.00999998	0.00980391
2040.89	-36180.6	-14654.6	5.62456	-0.07	0.00999997	0.0098039
2040.9	-36180.6	-14654.7	5.62275	-0.07	0.01	0.00980393
2040.92	-36180.6	-14654.8	5.62082	-0.07	0.01	0.00980393
2040.94	-36180.7	-14654.9	5.6199	-0.07	0.01	0.00980392
2040.96	-36180.7	-14655	5.6201	-0.07	0.01	0.00980392
2040.97	-36180.7	-14655.1	5.61965	-0.07	0.01	0.00980392
2040.99	-36180.8	-14655.2	5.61787	-0.07	0.01	0.00980392
2041.01	-36180.8	-14655.3	5.61592	-0.07	0.01	0.00980392
2041.02	-36180.8	-14655.3	5.61433	-0.07	0.01	0.00980392
2041.04	-36180.9	-14655.4	5.61255	-0.07	0.01	0.00980392
2041.06	-36180.9	-14655.5	5.61068	-0.07	0.01	0.00980392
2041.08	-36180.9	-14655.6	5.6097	-0.07	0.01	0.00980392
2041.09	-36181	-14655.7	5.60979	-0.07	0.01	0.00980392
2041.11	-36181	-14655.8	5.61023	-0.07	0.01	0.00980392
2041.13	-36181	-14655.9	5.6103	-0.07	0.01	0.00980392
2041.14	-36181.1	-14656	5.60932	-0.07	0.01	0.00980392
2041.16	-36181.1	-14656.1	5.60746	-0.07	0.01	0.00980392
2041.18	-36181.1	-14656.2	5.60564	-0.07	0.01	0.00980392
2041.19	-36181.2	-14656.2	5.60398	-0.07	0.01	0.00980392
2041.21	-36181.2	-14656.3	5.60203	-0.07	0.01	0.00980392
2041.23	-36181.2	-14656.4	5.60032	-0.07	0.01	0.00980392
2041.25	-36181.2	-14656.5	5.59992	-0.07	0.01	0.00980392
2041.26	-36181.3	-14656.6	5.60012	-0.07	0.01	0.00980392
2041.28	-36181.3	-14656.7	5.59912	-0.07	0.01	0.00980392
2041.3	-36181.4	-14656.8	5.59713	-0.07	0.01	0.00980392
2041.31	-36181.4	-14656.9	5.59535	-0.07	0.01	0.00980392
2041.33	-36181.4	-14657	5.59375	-0.07	0.01	0.00980392
2041.35	-36181.4	-14657	5.59185	-0.07	0.01	0.00980392
2041.36	-36181.5	-14657.1	5.59019	-0.07	0.01	0.00980392
2041.38	-36181.5	-14657.2	5.58963	-0.07	0.01	0.00980392
2041.4	-36181.5	-14657.3	5.58992	-0.07	0.01	0.00980392
2041.41	-36181.6	-14657.4	5.59032	-0.07	0.01	0.00980394
2041.43	-36181.6	-14657.5	5.5901	-0.07	0.01	0.00980393
2041.45	-36181.6	-14657.6	5.58872	-0.0700001	0.01	0.00980383
2041.47	-36181.7	-14657.7	5.58678	-0.07	0.01	0.0098039
2041.48	-36181.7	-14657.8	5.58506	-0.0699996	0.01	0.00980428
2041.5	-36181.7	-14657.9	5.58333	-0.07	0.01	0.00980392
2041.52	-36181.8	-14657.9	5.58134	-0.0700015	0.01	0.00980252
2041.53	-36181.8	-14658	5.58	-0.07	0.01	0.00980392
2041.55	-36181.8	-14658.1	5.58001	-0.0699947	0.01	0.00980905
2041.57	-36181.9	-14658.2	5.57996	-0.070001	0.01	0.00980291
2041.59	-36181.9	-14658.3	5.57855	-0.0700209	0.01	0.00978379
2041.6	-36181.9	-14658.4	5.57655	-0.069996	0.01	0.00980773
2041.62	-36182	-14658.5	5.57484	-0.0699238	0.01	0.0098772
2041.64	-36182	-14658.6	5.57311	-0.0700305	0.01	0.00977436
2041.65	-36182	-14658.6	5.57117	-0.0702886	0.01	0.00931849
2041.67	-36182.1	-14658.7	5.56986	-0.0698207	0.01	0.00856377
2041.69	-36182.1	-14658.8	5.5697	-0.0681715	0.01	0.00754835
2041.7	-36182.1	-14658.9	5.57011	-0.0662443	0.01	0.00617527
2041.72	-36182.2	-14659	5.57036	-0.0646289	0.01	0.00450092
2041.74	-36182.2	-14659.1	5.56974	-0.062883	0.01	0.00293087
2041.76	-36182.2	-14659.2	5.56804	-0.060951	0.01	0.00173996
2041.77	-36182.3	-14659.3	5.56614	-0.0598038	0.01	0.000854032
2041.79	-36182.3	-14659.4	5.56448	-0.059804	0.01	0.000228824
2041.81	-36182.3	-14659.5	5.56263	-0.0600607	0.01	-5.83161e-05
2041.82	-36182.4	-14659.5	5.56072	-0.0600527	0.01	-5.06879e-05
2041.84	-36182.4	-14659.6	5.5599	-0.0599841	0.01	1.52439e-05
2041.86	-36182.4	-14659.7	5.56012	-0.0599873	0.01	1.22116e-05
2041.87	-36182.5	-14659.8	5.55958	-0.0600047	0.01	-4.43746e-06
2041.89	-36182.5	-14659.9	5.55774	-0.0600031	0.01	-2.85749e-06
2041.91	-36182.5	-14660	5.55582	-0.0599986	0.01	1.12566e-06
2041.93	-36182.6	-14660.1	5.55423	-0.0599992	0.01	4.06005e-07
2041.94	-36182.6	-14660.2	5.55243	-0.0600004	0.01	3.81873e-07
2041.96	-36182.6	-14660.2	5.5506	-0.0600002	0.01	1.14724e-06
2041.98	-36182.6	-14660.3	5.54968	-0.0599999	0.01	-2.97299e-06
2041.99	-36182.7	-14660.4	5.54979	-0.0599999	0.01	-5.06558e-06
2042.01	-36182.7	-14660.5	5.55023	-0.06	0.01	1.14389e-05
2042.03	-36182.8	-14660.6	5.55027	-0.06	0.01	1.73612e-05
2042.04	-36182.8	-14660.7	5.54923	-0.06	0.01	-4.74322e-05
2042.06	-36182.8	-14660.8	5.54735	-0.06	0.01	-5.91209e-05
2042.08	-36182.8	-14660.9	5.54553	-0.06	0.01	0.000234986
2042.1	-36182.9	-14661	5.54386	-0.06	0.01	0.000860954
2042.11	-36182.9	-14661	5.54198	-0.06	0.01	0.0017069
2042.13	-36182.9	-14661.1	5.54032	-0.06	0.01	0.00284872
2042.15	-36183	-14661.2	5.53967	-0.06	0.01	0.00443033
2042.16	-36183	-14661.3	5.5399	-0.06	0.01	0.00616412
2042.18	-36183	-14661.4	5.54029	-0.06	0.01	0.00756306
2042.2	-36183.1	-14661.5	5.54014	-0.06	0.01	0.008567
2042.21	-36183.1	-14661.6	5.53889	-0.06	0.01	0.00930615
2042.23	-36183.1	-14661.7	5.537	-0.06	0.01	0.00975985
2042.25	-36183.2	-14661.7	5.53524	-0.06	0.01	0.00987474
2042.27	-36183.2	-14661.8	5.53355	-0.06	0.01	0.00981146
2042.28	-36183.2	-14661.9	5.53164	-0.06	0.01	0.00978438
2042.3	-36183.3	-14662	5.53011	-0.06	0.01	0.00980192
2042.32	-36183.3	-14662.1	5.52967	-0.06	0.01	0.0098089
2042.33	-36183.3	-14662.2	5.52997	-0.06	0.01	0.00980418
2042.35	-36183.4	-14662.3	5.53034	-0.06	0.01	0.00980262
2042.37	-36183.4	-14662.4	5.53	-0.06	0.01	0.00980392
2042.38	-36183.4	-14662.5	5.5285	-0.06	0.01	0.00980426
2042.4	-36183.5	-14662.5	5.52656	-0.06	0.01	0.0098039
2042.42	-36183.5	-14662.6	5.52491	-0.06	0.01	0.00980383
2042.43	-36183.5	-14662.7	5.52322	-0.06	0.01	0.00980393
2042.45	-36183.6	-14662.8	5.52128	-0.06	0.01	0.00980394
2042.47	-36183.6	-14662.9	5.5199	-0.06	0.01	0.00980392
2042.49	-36183.6	-14663	5.51968	-0.06	0.01	0.00980392
2042.5	-36183.7	-14663.1	5.52008	-0.06	0.01	0.00980392
2042.52	-36183.7	-14663.2	5.52037	-0.06	0.01	0.00980392
2042.54	-36183.7	-14663.3	5.51981	-0.06	0.01	0.00980392
2042.55	-36183.7	-14663.3	5.51815	-0.06	0.01	0.00980392
2042.57	-36183.8	-14663.4	5.51625	-0.06	0.01	0.00980392
2042.59	-36183.8	-14663.5	5.51463	-0.06	0.01	0.00980392
2042.61	-36183.8	-14663.6	5.51289	-0.06	0.01	0.00980392
2042.62	-36183.9	-14663.7	5.51097	-0.06	0.01	0.00980392
2042.64	-36183.9	-14663.8	5.50978	-0.06	0.01	0.00980392
2042.66	-36183.9	-14663.9	5.50973	-0.06	0.01	0.00980392
2042.67	-36184	-14663.9	5.51016	-0.06	0.01	0.00980392
2042.69	-36184	-14664	5.51031	-0.06	0.01	0.00980392
2042.71	-36184	-14664.1	5.50953	-0.06	0.01	0.00980392
2042.72	-36184.1	-14664.2	5.50779	-0.06	0.01	0.00980392
2042.74	-36184.1	-14664.3	5.50594	-0.06	0.01	0.00980392
2042.76	-36184.1	-14664.4	5.50427	-0.06	0.01	0.00980392
2042.78	-36184.2	-14664.5	5.50241	-0.06	0.01	0.00980392
2042.79	-36184.2	-14664.6	5.50059	-0.06	0.01	0.00980392
2042.81	-36184.2	-14664.7	5.49968	-0.06	0.01	0.00980392
2042.83	-36184.3	-14664.7	5.49979	-0.06	0.01	0.00980392
2042.84	-36184.3	-14664.8	5.50023	-0.06	0.01	0.00980392
2042.86	-36184.3	-14664.9	5.50027	-0.06	0.01	0.00980392
2042.88	-36184.4	-14665	5.49923	-0.06	0.01	0.00980392
2042.89	-36184.4	-14665.1	5.49735	-0.06	0.01	0.00980392
2042.91	-36184.4	-14665.2	5.49553	-0.06	0.01	0.00980392
2042.93	-36184.5	-14665.3	5.49386	-0.06	0.01	0.00980392
2042.95	-36184.5	-14665.4	5.49198	-0.06	0.01	0.00980392
2042.96	-36184.5	-14665.4	5.49032	-0.06	0.01	0.00980392
2042.98	-36184.6	-14665.5	5.48967	-0.06	0.01	0.00980392
2043	-36184.6	-14665.6	5.48989	-0.06	0.01	0.00980392
2043.01	-36184.6	-14665.7	5.4903	-0.06	0.01	0.00980392
2043.03	-36184.7	-14665.8	5.49018	-0.06	0.01	0.00980392
2043.05	-36184.7	-14665.9	5.48893	-0.06	0.01	0.00980392
2043.06	-36184.7	-14666	5.487	-0.06	0.01	0.00980392
2043.08	-36184.7	-14666.1	5.48523	-0.06	0.01	0.00980392
2043.1	-36184.8	-14666.1	5.48355	-0.06	0.01	0.00980392
2043.12	-36184.8	-14666.2	5.48165	-0.06	0.01	0.00980392
2043.13	-36184.8	-14666.3	5.48011	-0.06	0.01	0.00980392
2043.15	-36184.9	-14666.4	5.47967	-0.06	0.01	0.00980392
2043.17	-36184.9	-14666.5	5.47997	-0.06	0.01	0.00980392
2043.18	-36184.9	-14666.6	5.48032	-0.06	0.01	0.00980392
2043.2	-36185	-14666.7	5.48	-0.06	0.01	0.00980392
2043.22	-36185	-14666.8	5.47857	-0.06	0.01	0.00980392
2043.23	-36185	-14666.9	5.47667	-0.06	0.01	0.00980392
2043.25	-36185.1	-14666.9	5.47496	-0.06	0.01	0.00980392
2043.27	-36185.1	-14667	5.47322	-0.06	0.01	0.00980392
2043.29	-36185.1	-14667.1	5.47128	-0.06	0.01	0.00980392
2043.3	-36185.2	-14667.2	5.4699	-0.06	0.01	0.00980392
2043.32	-36185.2	-14667.3	5.46966	-0.06	0.01	0.00980392
2043.34	-36185.2	-14667.4	5.47006	-0.06	0.01	0.00980392
2043.35	-36185.3	-14667.5	5.47035	-0.06	0.01	0.00980392
2043.37	-36185.3	-14667.5	5.46981	-0.06	0.01	0.00980392
2043.39	-36185.3	-14667.6	5.46815	-0.06	0.01	0.00980392
2043.4	-36185.4	-14667.7	5.46625	-0.06	0.01	0.00980392
2043.42	-36185.4	-14667.8	5.46463	-0.06	0.01	0.00980392
2043.44	-36185.4	-14667.9	5.46288	-0.06	0.01	0.00980392
2043.46	-36185.5	-14668	5.46094	-0.06	0.01	0.00980392
2043.47	-36185.5	-14668.1	5.45981	-0.06	0.01	0.00980392
2043.49	-36185.5	-14668.1	5.45982	-0.06	0.01	0.00980392
2043.51	-36185.6	-14668.2	5.46003	-0.06	0.01	0.00980392
2043.52	-36185.6	-14668.3	5.45997	-0.06	0.01	0.00980392
2043.54	-36185.6	-14668.4	5.46009	-0.06	0.01	0.00980392
2043.56	-36185.6	-14668.5	5.46027	-0.06	0.01	0.00980392
2043.57	-36185.7	-14668.6	5.45952	-0.06	0.01	0.00980392
2043.59	-36185.7	-14668.7	5.45771	-0.06	0.01	0.00980392
2043.61	-36185.7	-14668.8	5.45584	-0.06	0.01	0.00980392
2043.62	-36185.8	-14668.9	5.45424	-0.06	0.01	0.00980392
2043.64	-36185.8	-14668.9	5.45243	-0.06	0.01	0.00980392
2043.66	-36185.8	-14669	5.45059	-0.06	0.01	0.00980392
2043.68	-36185.9	-14669.1	5.44969	-0.06	0.00999998	0.00980392
2043.69	-36185.9	-14669.2	5.44981	-0.06	0.00999998	0.00980392
2043.71	-36185.9	-14669.3	5.45025	-0.06	0.0100001	0.00980392
2043.73	-36186	-14669.4	5.45028	-0.06	0.0100001	0.00980392
2043.74	-36186	-14669.5	5.44923	-0.06	0.00999976	0.00980392
2043.76	-36186	-14669.5	5.44735	-0.06	0.0099997	0.00980392
2043.78	-36186.1	-14669.6	5.44553	-0.06	0.010001	0.00980393
2043.8	-36186.1	-14669.7	5.44386	-0.06	0.010001	0.00980393
2043.81	-36186.1	-14669.8	5.44198	-0.06	0.00999593	0.0098039
2043.83	-36186.2	-14669.9	5.44032	-0.06	0.0099962	0.0098039
2043.85	-36186.2	-14670	5.43967	-0.06	0.0100151	0.00980402
2043.86	-36186.2	-14670.1	5.4399	-0.06	0.0100118	0.009804
2043.88	-36186.3	-14670.1	5.44029	-0.0600001	0.00993978	0.00980354
2043.9	-36186.3	-14670.2	5.44014	-0.06	0.00996503	0.0098037
2043.91	-36186.3	-14670.3	5.43888	-0.0599997	0.0102428	0.00980548
2043.93	-36186.4	-14670.4	5.437	-0.0599998	0.010133	0.00980477
2043.95	-36186.4	-14670.5	5.43525	-0.0600012	0.00884926	0.00979817
2043.97	-36186.4	-14670.6	5.43355	-0.0600005	0.00689278	0.00980172
2043.98	-36186.4	-14670.7	5.43161	-0.0599954	0.00513106	0.00982644
2044	-36186.5	-14670.8	5.43006	-0.0599991	0.0034407	0.00980827
2044.02	-36186.5	-14670.9	5.42964	-0.0600184	0.00153822	0.00971427
2044.03	-36186.5	-14670.9	5.42997	-0.0600034	5.48824e-05	0.00978746
2044.05	-36186.6	-14671	5.43034	-0.0599325	-0.000328894	0.010257
2044.07	-36186.6	-14671.1	5.43	-0.06	0	0.0108932
2044.08	-36186.6	-14671.2	5.42849	-0.0602601	0.000332597	0.0114327
2044.1	-36186.7	-14671.3	5.42656	-0.0599486	-5.58051e-05	0.0120232
2044.12	-36186.7	-14671.4	5.42491	-0.0584805	-0.00155758	0.0127398
2044.13	-36186.7	-14671.5	5.42322	-0.0565584	-0.00343698	0.0130692
2044.15	-36186.8	-14671.5	5.42126	-0.0548642	-0.00505937	0.0126307
2044.17	-36186.8	-14671.6	5.41991	-0.0531077	-0.00692149	0.0119033
2044.19	-36186.8	-14671.7	5.41978	-0.0511519	-0.00912105	0.0113361
2044.2	-36186.9	-14671.8	5.42002	-0.0498669	-0.00996404	0.0107873
2044.22	-36186.9	-14671.9	5.41998	-0.0497569	-0.008502	0.0101679
2044.24	-36186.9	-14672	5.42004	-0.050035	-0.00631126	0.00976245
2044.25	-36187	-14672.1	5.42028	-0.0500603	-0.00461013	0.0097325
2044.27	-36187	-14672.1	5.41975	-0.0499882	-0.00288864	0.00981792
2044.29	-36187	-14672.2	5.41806	-0.0499849	-0.000960885	0.00982181
2044.31	-36187.1	-14672.3	5.41614	-0.0500038	0.000201765	0.00979941
2044.32	-36187.1	-14672.4	5.41454	-0.0500041	0.000215817	0.0097991
2044.34	-36187.1	-14672.5	5.41277	-0.049999	-5.28786e-05	0.0098051
2044.36	-36187.1	-14672.6	5.41085	-0.049999	-5.26487e-05	0.0098051
2044.37	-36187.2	-14672.7	5.40979	-0.0500003	1.60119e-05	0.00980356
2044.39	-36187.2	-14672.7	5.40984	-0.0500002	1.28973e-05	0.00980363
2044.41	-36187.2	-14672.8	5.41003	-0.0499999	-4.81286e-06	0.00980403
2044.42	-36187.3	-14672.9	5.40997	-0.0499999	-3.46191e-06	0.009804
2044.44	-36187.3	-14673	5.4101	-0.05	1.25623e-06	0.00980389
2044.46	-36187.3	-14673.1	5.41026	-0.05	8.25571e-07	0.0098039
2044.48	-36187.4	-14673.2	5.40943	-0.05	-3.60858e-07	0.00980393
2044.49	-36187.4	-14673.3	5.40759	-0.05	-1.96356e-07	0.00980393
2044.51	-36187.4	-14673.4	5.40574	-0.05	1.04582e-07	0.00980392
2044.53	-36187.5	-14673.5	5.40415	-0.05	5.25118e-08	0.00980392
2044.54	-36187.5	-14673.5	5.40231	-0.05	-2.71705e-08	0.00980392
2044.56	-36187.5	-14673.6	5.4005	-0.05	-1.21109e-08	0.00980392
2044.58	-36187.6	-14673.7	5.39967	-0.05	7.55376e-09	0.00980392
2044.59	-36187.6	-14673.8	5.39984	-0.05	2.75762e-09	0.00980392
2044.61	-36187.6	-14673.9	5.40027	-0.05	-2.14027e-09	0.00980392
2044.63	-36187.7	-14674	5.40025	-0.05	-7.35051e-10	0.00980392
2044.64	-36187.7	-14674	5.39913	-0.05	5.53057e-10	0.00980392
2044.66	-36187.7	-14674.1	5.39723	-0.05	1.60417e-10	0.00980392
2044.68	-36187.8	-14674.2	5.39543	-0.05	-1.50164e-10	0.00980392
2044.7	-36187.8	-14674.3	5.39376	-0.05	-3.38265e-11	0.00980392
2044.71	-36187.8	-14674.4	5.39185	-0.05	4.1897e-11	0.00980392
2044.73	-36187.9	-14674.5	5.39023	-0.05	8.98948e-12	0.00980392
2044.75	-36187.9	-14674.6	5.38974	-0.05	-1.07583e-11	0.00980392
2044.76	-36187.9	-14674.6	5.38996	-0.05	-1.75143e-12	0.00980392
2044.78	-36187.9	-14674.7	5.39001	-0.05	2.86556e-12	0.00980392
2044.8	-36188	-14674.8	5.38998	-0.05	3.05055e-13	0.00980392
2044.82	-36188	-14674.9	5.39024	-0.05	-7.90604e-13	0.00980392
2044.83	-36188	-14675	5.39009	-0.05	-8.08384e-14	0.00980392
2044.85	-36188.1	-14675.1	5.38875	-0.05	2.01491e-13	0.00980392
2044.87	-36188.1	-14675.2	5.38678	-0.05	1.03905e-14	0.00980392
2044.88	-36188.1	-14675.2	5.38504	-0.05	-5.27571e-14	0.00980392
2044.9	-36188.2	-14675.3	5.38333	-0.05	0	0.00980392
2044.92	-36188.2	-14675.4	5.38141	-0.05	1.44318e-14	0.00980392
2044.93	-36188.2	-14675.5	5.38	-0.05	0	0.00980392
2044.95	-36188.3	-14675.6	5.37977	-0.05	-3.64472e-15	0.00980392
2044.97	-36188.3	-14675.7	5.38001	-0.05	1.80513e-16	0.00980392
2044.99	-36188.3	-14675.8	5.37999	-0.05	9.38507e-16	0.00980392
2045	-36188.4	-14675.9	5.38002	-0.05	-9.30428e-17	0.00980392
2045.02	-36188.4	-14675.9	5.38028	-0.05	-2.55062e-16	0.00980392
2045.04	-36188.4	-14676	5.37989	-0.05	2.45366e-17	0.00980392
2045.05	-36188.4	-14676.1	5.37828	-0.05	6.39181e-17	0.00980392
2045.07	-36188.5	-14676.2	5.37635	-0.05	-9.47309e-18	0.00980392
2045.09	-36188.5	-14676.3	5.37473	-0.05	-1.72462e-17	0.00980392
2045.1	-36188.5	-14676.4	5.37299	-0.05	2.44959e-18	0.00980392
2045.12	-36188.6	-14676.5	5.371	-0.05	3.96592e-18	0.00980392
2045.14	-36188.6	-14676.5	5.3698	-0.05	-1.01191e-18	0.00980392
2045.15	-36188.6	-14676.6	5.3698	-0.05	-1.08265e-18	0.00980392
2045.17	-36188.7	-14676.7	5.37003	-0.05	2.65566e-19	0.00980392
2045.19	-36188.7	-14676.8	5.36998	-0.05	2.65367e-19	0.00980392
2045.21	-36188.7	-14676.9	5.37008	-0.05	-8.21089e-20	0.00980392
2045.22	-36188.8	-14677	5.37028	-0.05	-7.13763e-20	0.00980392
2045.24	-36188.8	-14677	5.3696	-0.05	2.14768e-20	0.00980392
2045.26	-36188.8	-14677.1	5.36783	-0.05	1.72324e-20	0.00980392
2045.27	-36188.9	-14677.2	5.36592	-0.05	-6.31064e-21	0.00980392
2045.29	-36188.9	-14677.3	5.36426	-0.05	-4.1645e-21	0.00980392
2045.31	-36188.9	-14677.4	5.36242	-0.05	1.85804e-21	0.00980392
2045.33	-36189	-14677.5	5.36062	-0.05	1.11571e-21	0.00980392
2045.34	-36189	-14677.6	5.35977	-0.05	-4.83889e-22	0.00980392
2045.36	-36189	-14677.6	5.35989	-0.05	-2.62125e-22	0.00980392
2045.38	-36189	-14677.7	5.36003	-0.05	1.3653e-22	0.00980392
2045.39	-36189.1	-14677.8	5.35997	-0.05	6.11518e-23	0.00980392
2045.41	-36189.1	-14677.9	5.36016	-0.05	-3.90773e-23	0.00980392
2045.43	-36189.1	-14678	5.36024	-0.05	-1.63263e-23	0.00980392
2045.44	-36189.2	-14678.1	5.35925	-0.05	1.01261e-23	0.00980392
2045.46	-36189.2	-14678.2	5.35736	-0.05	3.67731e-24	0.00980392
2045.48	-36189.2	-14678.2	5.35552	-0.05	-2.77996e-24	0.00980392
2045.5	-36189.3	-14678.3	5.35386	-0.05	-8.10964e-25	0.00980392
2045.51	-36189.3	-14678.4	5.35197	-0.05	7.81107e-25	0.00980392
2045.53	-36189.3	-14678.5	5.35031	-0.05	2.15834e-25	0.00980392
2045.55	-36189.4	-14678.6	5.34972	-0.05	-2.01232e-25	0.00980392
2045.56	-36189.4	-14678.7	5.34994	-0.05	-4.50475e-26	0.00980392
2045.58	-36189.4	-14678.7	5.35009	-0.05	5.40961e-26	0.00980392
2045.6	-36189.5	-14678.8	5.35002	-0.05	8.86753e-27	0.00980392
2045.61	-36189.5	-14678.9	5.34991	-0.05	-1.50028e-26	0.00980392
2045.63	-36189.5	-14679	5.34996	-0.05	-2.35318e-27	0.00980392
2045.65	-36189.6	-14679.1	5.35025	-0.05	3.83861e-27	0.00980392
2045.66	-36189.6	-14679.2	5.35009	-0.05	4.05549e-28	0.00980392
2045.68	-36189.6	-14679.3	5.34873	-0.05	-1.01358e-27	0.00980392
2045.7	-36189.6	-14679.3	5.34678	-0.05	-5.27113e-29	0.00980392
2045.72	-36189.7	-14679.4	5.34509	-0.05	2.78378e-28	0.00980392
2045.73	-36189.7	-14679.5	5.34344	-0.05	1.39487e-29	0.00980392
2045.75	-36189.7	-14679.6	5.34148	-0.05	-7.06409e-29	0.00980394
2045.77	-36189.8	-14679.7	5.34	-0.05	0	0.00980392
2045.78	-36189.8	-14679.8	5.33975	-0.05	1.83428e-29	0.00980384
2045.8	-36189.8	-14679.9	5.34001	-0.05	-9.18125e-31	0.00980394
2045.82	-36189.9	-14679.9	5.33999	-0.05	-4.99985e-30	0.00980423
2045.84	-36189.9	-14680	5.34001	-0.05	2.4226e-31	0.00980386
2045.85	-36189.9	-14680.1	5.34027	-0.0500001	1.256e-30	0.0098028
2045.87	-36190	-14680.2	5.33989	-0.05	-1.23056e-31	0.00980437
2045.89	-36190	-14680.3	5.33829	-0.0499996	-3.20632e-31	0.00980816
2045.9	-36190	-14680.4	5.33635	-0.0500002	4.75652e-32	0.00980132
2045.92	-36190.1	-14680.5	5.33472	-0.0500016	8.68672e-32	0.00978735
2045.94	-36190.1	-14680.5	5.333	-0.0499991	-1.25107e-32	0.00981372
2045.95	-36190.1	-14680.6	5.33106	-0.0499944	-2.15458e-32	0.00986367
2045.97	-36190.1	-14680.7	5.32983	-0.0500047	4.22371e-33	0.00975029
2045.99	-36190.2	-14680.8	5.32978	-0.0500209	5.398e-33	0.00902024
2046.01	-36190.2	-14680.9	5.33006	-0.0499776	-1.36038e-33	0.00673214
2046.02	-36190.2	-14681	5.33008	-0.0499189	-1.45512e-33	0.0019786
2046.04	-36190.3	-14681	5.32996	-0.0500842	3.56529e-34	-0.00598483
2046.06	-36190.3	-14681.1	5.32991	-0.0502886	3.54979e-34	-0.0176559
2046.07	-36190.3	-14681.2	5.3301	-0.0495982	-1.07959e-34	-0.0331133
2046.09	-36190.4	-14681.3	5.33027	-0.0478203	-8.69589e-35	-0.0512625
2046.11	-36190.4	-14681.4	5.32954	-0.0459438	3.24502e-35	-0.069386
2046.12	-36190.4	-14681.5	5.3278	-0.0443463	2.33416e-35	-0.0862377
2046.14	-36190.5	-14681.6	5.32594	-0.0425332	-8.47e-36	-0.102581
2046.16	-36190.5	-14681.6	5.32428	-0.040661	-5.56633e-36	-0.118874
2046.18	-36190.5	-14681.7	5.3224	-0.0397406	2.43305e-36	-0.135054
2046.19	-36190.6	-14681.8	5.32056	-0.0398589	1.32391e-36	-0.151727
2046.21	-36190.6	-14681.9	5.31973	-0.0400752	-7.05132e-37	-0.170217
2046.23	-36190.6	-14682	5.31988	-0.0400377	-3.54056e-37	-0.19102
2046.24	-36190.6	-14682.1	5.32003	-0.0399805	1.83194e-37	-0.213822
2046.26	-36190.7	-14682.2	5.31997	-0.0399913	8.16569e-38	-0.238101
2046.28	-36190.7	-14682.3	5.32015	-0.0400054	-5.09305e-38	-0.263174
2046.29	-36190.7	-14682.3	5.3202	-0.040002	-1.8593e-38	-0.288483
2046.31	-36190.8	-14682.4	5.3192	-0.0399985	1.44306e-38	-0.313571
2046.33	-36190.8	-14682.5	5.31734	-0.0399995	4.95601e-39	-0.338011
2046.35	-36190.8	-14682.6	5.31554	-0.0400004	-3.72894e-39	-0.361374
2046.36	-36190.9	-14682.7	5.31387	-0.0400001	-1.08159e-39	-0.382987
2046.38	-36190.9	-14682.8	5.31194	-0.0399999	1.01247e-39	-0.402002
2046.4	-36190.9	-14682.9	5.31025	-0.04	2.28072e-40	-0.417466
2046.41	-36191	-14682.9	5.3097	-0.04	-2.82486e-40	-0.428648
2046.43	-36191	-14683	5.30993	-0.04	-6.06107e-41	-0.43711
2046.45	-36191	-14683.1	5.31009	-0.04	7.25366e-41	-0.445386
2046.46	-36191.1	-14683.2	5.31002	-0.04	1.18089e-41	-0.454651
2046.48	-36191.1	-14683.3	5.30992	-0.04	-1.93208e-41	-0.465452
2046.5	-36191.1	-14683.4	5.30997	-0.04	-2.0568e-42	-0.478638
2046.52	-36191.2	-14683.4	5.31026	-0.04	5.33057e-42	-0.494879
2046.53	-36191.2	-14683.5	5.31009	-0.04	5.45045e-43	-0.513064
2046.55	-36191.2	-14683.6	5.30874	-0.04	-1.35854e-42	-0.531537
2046.57	-36191.2	-14683.7	5.30678	-0.04	-7.0057e-44	-0.549124
2046.58	-36191.3	-14683.8	5.30504	-0.04	3.55709e-43	-0.564787
2046.6	-36191.3	-14683.9	5.30333	-0.04	-4.11767e-54	-0.577342
2046.62	-36191.3	-14683.9	5.30141	-0.04	-9.73047e-44	-0.58597
2046.63	-36191.4	-14684	5.3	-0.04	0	-0.591503
2046.65	-36191.4	-14684.1	5.29974	-0.04	2.45741e-44	-0.595033
2046.67	-36191.4	-14684.2	5.30001	-0.04	-1.21709e-45	-0.597031
2046.68	-36191.5	-14684.3	5.30009	-0.04	-6.32768e-45	-0.597862
2046.7	-36191.5	-14684.4	5.29999	-0.04	6.27286e-46	-0.598045
2046.72	-36191.5	-14684.4	5.2999	-0.04	1.71928e-45	-0.59804
2046.74	-36191.6	-14684.5	5.30003	-0.04	-1.65262e-46	-0.598045
2046.75	-36191.6	-14684.6	5.30029	-0.04	-4.29325e-46	-0.598112
2046.77	-36191.6	-14684.7	5.29982	-0.04	6.28658e-47	-0.597992
2046.79	-36191.7	-14684.8	5.29817	-0.04	1.0861e-46	-0.597506
2046.8	-36191.7	-14684.9	5.29624	-0.04	-2.15988e-47	-0.596758
2046.82	-36191.7	-14685	5.29463	-0.04	-2.9348e-47	-0.595783
2046.84	-36191.7	-14685	5.29288	-0.04	5.67111e-48	-0.594398
2046.86	-36191.8	-14685.1	5.29095	-0.04	7.2234e-48	-0.592651
2046.87	-36191.8	-14685.2	5.2898	-0.04	-1.79196e-48	-0.591104
2046.89	-36191.8	-14685.3	5.28981	-0.04	-1.79062e-48	-0.589999
2046.91	-36191.9	-14685.4	5.29006	-0.04	5.54046e-49	-0.58892
2046.92	-36191.9	-14685.5	5.29005	-0.04	4.81625e-49	-0.587751
2046.94	-36191.9	-14685.5	5.28999	-0.04	-1.44919e-49	-0.586926
2046.96	-36192	-14685.6	5.29001	-0.04	-1.16279e-49	-0.587163
2046.97	-36192	-14685.7	5.28997	-0.04	4.25823e-50	-0.589552
2046.99	-36192	-14685.8	5.28993	-0.04	2.81008e-50	-0.595324
2047.01	-36192.1	-14685.9	5.29014	-0.04	-1.25375e-50	-0.605835
2047.03	-36192.1	-14686	5.29028	-0.04	-7.52848e-51	-0.621964
2047.04	-36192.1	-14686	5.28943	-0.04	3.26513e-51	-0.644003
2047.06	-36192.2	-14686.1	5.28759	-0.04	1.76874e-51	-0.670716
2047.08	-36192.2	-14686.2	5.28572	-0.04	-9.2126e-52	-0.699281
2047.09	-36192.2	-14686.3	5.28406	-0.04	-4.12634e-52	-0.727455
2047.11	-36192.2	-14686.4	5.2822	-0.04	2.63682e-52	-0.753677
2047.13	-36192.3	-14686.5	5.28046	-0.04	1.10165e-52	-0.777398
2047.14	-36192.3	-14686.6	5.27973	-0.04	-6.83276e-53	-0.798881
2047.16	-36192.3	-14686.6	5.2799	-0.04	-2.48134e-53	-0.818835
2047.18	-36192.4	-14686.7	5.28009	-0.04	1.87583e-53	-0.83824
2047.2	-36192.4	-14686.8	5.28004	-0.04	5.47214e-54	-0.857272
2047.21	-36192.4	-14686.9	5.27992	-0.04	-5.27067e-54	-0.87561
2047.23	-36192.5	-14687	5.27994	-0.04	-1.45638e-54	-0.89346
2047.25	-36192.5	-14687.1	5.28022	-0.04	1.35785e-54	-0.911309
2047.26	-36192.5	-14687.1	5.28017	-0.04	3.03967e-55	-0.929302
2047.28	-36192.6	-14687.2	5.27895	-0.04	-3.65024e-55	-0.947302
2047.3	-36192.6	-14687.3	5.277	-0.04	-5.98354e-56	-0.964467
2047.31	-36192.6	-14687.4	5.27528	-0.04	1.01234e-55	-0.979855
2047.33	-36192.6	-14687.5	5.27365	-0.04	1.58786e-56	-0.994201
2047.35	-36192.7	-14687.6	5.27171	-0.04	-2.59018e-56	-1.00874
2047.37	-36192.7	-14687.7	5.27011	-0.04	-2.73652e-57	-1.02336
2047.38	-36192.7	-14687.8	5.26972	-0.04	6.83932e-57	-1.03761
2047.4	-36192.8	-14687.8	5.26999	-0.04	3.5568e-58	-1.05245
2047.42	-36192.8	-14687.9	5.27007	-0.04	-1.87841e-57	-1.06905
2047.43	-36192.8	-14688	5.27	-0.04	-9.41218e-59	-1.08714
2047.45	-36192.9	-14688.1	5.27	-0.04	4.76664e-58	-1.10619
2047.47	-36192.9	-14688.2	5.27	-0.04	0	-1.12636
2047.48	-36192.9	-14688.3	5.26993	-0.04	-1.23772e-58	-1.14769
2047.5	-36193	-14688.3	5.27001	-0.04	6.19523e-60	-1.16898
2047.52	-36193	-14688.4	5.27029	-0.04	3.37375e-59	-1.18924
2047.54	-36193	-14688.5	5.26995	-0.04	-1.63469e-60	-1.20925
2047.55	-36193.1	-14688.6	5.26841	-0.04	-8.47509e-60	-1.22966
2047.57	-36193.1	-14688.7	5.26645	-0.04	8.30342e-61	-1.24955
2047.59	-36193.1	-14688.8	5.26475	-0.04	2.16353e-60	-1.26779
2047.6	-36193.1	-14688.8	5.263	-0.04	-3.20955e-61	-1.28364
2047.62	-36193.2	-14688.9	5.2611	-0.04	-5.86154e-61	-1.2966
2047.64	-36193.2	-14689	5.25988	-0.04	8.44185e-62	-1.30655
2047.65	-36193.2	-14689.1	5.25979	-0.04	1.45385e-61	-1.31376
2047.67	-36193.3	-14689.2	5.26004	-0.04	-2.85003e-62	-1.3193
2047.69	-36193.3	-14689.3	5.26005	-0.04	-3.64241e-62	-1.32425
2047.71	-36193.3	-14689.3	5.25999	-0.04	9.17945e-63	-1.32953
2047.72	-36193.4	-14689.4	5.26001	-0.04	9.81873e-63	-1.33608
2047.74	-36193.4	-14689.5	5.25998	-0.04	-2.40575e-63	-1.34496
2047.76	-36193.4	-14689.6	5.25993	-0.04	-2.39529e-63	-1.35617
2047.77	-36193.5	-14689.7	5.2601	-0.04	7.28472e-64	-1.36793
2047.79	-36193.5	-14689.8	5.26026	-0.0399999	5.86772e-64	-1.37881
2047.81	-36193.5	-14689.9	5.25954	-0.0400001	-2.18964e-64	-1.38816
2047.82	-36193.5	-14689.9	5.2578	-0.0400003	-1.57502e-64	-1.39585
2047.84	-36193.6	-14690	5.25594	-0.0399995	5.71531e-65	-1.40235
2047.86	-36193.6	-14690.1	5.25428	-0.0399989	3.756e-65	-1.4084
2047.88	-36193.6	-14690.2	5.25241	-0.0400021	-1.64176e-65	-1.41501
2047.89	-36193.7	-14690.3	5.25057	-0.0400038	-8.93364e-66	-1.42329
2047.91	-36193.7	-14690.4	5.24972	-0.0399911	4.75864e-66	-1.43439
2047.93	-36193.7	-14690.4	5.24986	-0.0399853	2.39009e-66	-1.44868
2047.94	-36193.8	-14690.5	5.25008	-0.040033	-1.23846e-66	-1.46584
2047.96	-36193.8	-14690.6	5.25005	-0.0400501	-5.54509e-67	-1.48513
2047.98	-36193.8	-14690.7	5.24993	-0.0398622	3.53745e-67	-1.50553
2047.99	-36193.9	-14690.8	5.24992	-0.0398085	1.47037e-67	-1.52579
2048.01	-36193.9	-14690.8	5.25018	-0.0407123	-8.88488e-68	-1.54452
2048.03	-36193.9	-14690.9	5.2502	-0.0445564	-2.73813e-68	-1.56036
2048.05	-36194	-14691	5.24905	-0.0539339	2.64358e-68	-1.57206
2048.06	-36194	-14691.1	5.24718	-0.0684191	7.30774e-69	-1.5793
2048.08	-36194	-14691.2	5.24565	-0.0859132	-6.82648e-69	-1.58246
2048.1	-36194	-14691.3	5.24393	-0.105249	-1.53776e-69	-1.58359
2048.11	-36194.1	-14691.3	5.2408	-0.125516	1.90464e-69	-1.5854
2048.13	-36194.1	-14691.4	5.23731	-0.14333	4.08662e-70	-1.58847
2048.15	-36194.1	-14691.5	5.23526	-0.155016	-4.89071e-70	-1.59237
2048.16	-36194.2	-14691.6	5.23372	-0.164603	-7.96204e-71	-1.5971
2048.18	-36194.2	-14691.7	5.23079	-0.178901	1.3027e-70	-1.6026
2048.2	-36194.2	-14691.8	5.22708	-0.197651	1.38685e-71	-1.60654
2048.22	-36194.3	-14691.9	5.2239	-0.218128	-3.59486e-71	-1.60613
2048.23	-36194.3	-14691.9	5.22049	-0.240517	-3.67774e-72	-1.60109
2048.25	-36194.3	-14692	5.21567	-0.265615	9.18833e-72	-1.592
2048.27	-36194.3	-14692.1	5.2103	-0.291811	4.77839e-73	-1.57929
2048.28	-36194.4	-14692.2	5.2055	-0.317122	-2.52352e-72	-1.56332
2048.3	-36194.4	-14692.3	5.20035	-0.341873	-1.26441e-73	-1.54473
2048.32	-36194.4	-14692.3	5.19376	-0.367031	6.40224e-73	-1.52431
2048.33	-36194.5	-14692.4	5.18667	-0.393333	0	-1.50327
2048.35	-36194.5	-14692.5	5.18009	-0.420514	-1.65691e-73	-1.48287
2048.37	-36194.5	-14692.6	5.17286	-0.444574	8.20618e-75	-1.4641
2048.39	-36194.6	-14692.7	5.16412	-0.462081	4.26643e-74	-1.44759
2048.4	-36194.6	-14692.8	5.15579	-0.47464	-4.22947e-75	-1.43301
2048.42	-36194.6	-14692.8	5.1492	-0.484182	-1.15922e-74	-1.41936
2048.44	-36194.7	-14692.9	5.14245	-0.490574	1.11427e-75	-1.40441
2048.45	-36194.7	-14693	5.13403	-0.494751	2.89472e-75	-1.38577
2048.47	-36194.7	-14693.1	5.12514	-0.501662	-4.23872e-76	-1.36113
2048.49	-36194.7	-14693.2	5.1167	-0.514494	-7.32301e-76	-1.32922
2048.5	-36194.8	-14693.3	5.10781	-0.530556	1.4563e-76	-1.29126
2048.52	-36194.8	-14693.3	5.0979	-0.548021	1.97879e-76	-1.24861
2048.54	-36194.8	-14693.4	5.08757	-0.568531	-3.82374e-77	-1.20236
2048.56	-36194.9	-14693.5	5.0773	-0.591668	-4.87037e-77	-1.15424
2048.57	-36194.9	-14693.6	5.06693	-0.612033	1.20824e-77	-1.10751
2048.59	-36194.9	-14693.7	5.05653	-0.626438	1.20735e-77	-1.06492
2048.61	-36195	-14693.7	5.04656	-0.636528	-3.73607e-78	-1.02801
2048.62	-36195	-14693.8	5.0368	-0.643617	-3.24857e-78	-0.996985
2048.64	-36195	-14693.9	5.02599	-0.647832	9.78683e-79	-0.970257
2048.66	-36195	-14694	5.01386	-0.649632	7.88313e-79	-0.946833
2048.67	-36195.1	-14694.1	5.00179	-0.650101	-2.94173e-79	-0.926818
2048.69	-36195.1	-14694.1	4.99024	-0.650069	-2.116e-79	-0.909851
2048.71	-36195.1	-14694.2	4.97835	-0.649982	7.67836e-80	-0.894889
2048.72	-36195.2	-14694.3	4.96616	-0.650002	5.04608e-80	-0.881331
2048.74	-36195.2	-14694.4	4.95486	-0.64997	-2.20565e-80	-0.8692
2048.76	-36195.2	-14694.5	4.94467	-0.649935	-1.20017e-80	-0.858535
2048.78	-36195.2	-14694.5	4.93471	-0.650157	6.39227e-81	-0.849342
2048.79	-36195.3	-14694.6	4.92467	-0.650264	3.20964e-81	-0.841281
2048.81	-36195.3	-14694.7	4.9148	-0.649339	-1.66072e-81	-0.833711
2048.83	-36195.3	-14694.8	4.90459	-0.647469	-7.40249e-82	-0.826414
2048.84	-36195.4	-14694.8	4.89292	-0.645641	4.61703e-82	-0.819544
2048.86	-36195.4	-14694.9	4.88067	-0.643984	1.68551e-82	-0.81287
2048.88	-36195.4	-14695	4.87008	-0.642009	-1.30817e-82	-0.80589
2048.89	-36195.5	-14695.1	4.86039	-0.640296	-4.49262e-83	-0.798747
2048.91	-36195.5	-14695.2	4.84906	-0.639996	3.37984e-83	-0.791963
2048.93	-36195.5	-14695.2	4.83673	-0.640189	9.79934e-84	-0.785283
2048.95	-36195.5	-14695.3	4.82595	-0.638834	-9.15542e-84	-0.777929
2048.96	-36195.6	-14695.4	4.81589	-0.636907	-2.04952e-84	-0.769206
2048.98	-36195.6	-14695.5	4.8042	-0.637113	2.4612e-84	-0.75837
2049	-36195.6	-14695.5	4.79199	-0.641856	4.03444e-85	-0.743839
2049.01	-36195.7	-14695.6	4.7816	-0.653243	-6.82578e-85	-0.723821
2049.03	-36195.7	-14695.7	4.77185	-0.672419	-1.07062e-85	-0.697962
2049.05	-36195.7	-14695.8	4.76052	-0.699709	1.74644e-85	-0.666692
2049.07	-36195.7	-14695.8	4.74812	-0.732601	1.84512e-86	-0.631708
2049.08	-36195.8	-14695.9	4.73604	-0.767186	-4.61146e-86	-0.595258
2049.1	-36195.8	-14696	4.72405	-0.798387	-2.3982e-87	-0.559742
2049.12	-36195.8	-14696.1	4.71138	-0.82225	1.26653e-86	-0.527158
2049.13	-36195.8	-14696.1	4.69753	-0.842166	6.34622e-88	-0.497329
2049.15	-36195.9	-14696.2	4.68231	-0.862671	-3.21393e-87	-0.46939
2049.17	-36195.9	-14696.3	4.66667	-0.883333	0	-0.442266
2049.18	-36195.9	-14696.4	4.65143	-0.902687	8.34539e-88	-0.414987
2049.2	-36196	-14696.5	4.6357	-0.921068	-4.17717e-89	-0.387241
2049.22	-36196	-14696.5	4.61884	-0.939227	-2.27477e-88	-0.358669
2049.24	-36196	-14696.6	4.60242	-0.957779	1.1022e-89	-0.328199
2049.25	-36196	-14696.7	4.58742	-0.976908	5.71439e-89	-0.294967
2049.27	-36196.1	-14696.7	4.57127	-0.995435	-5.59864e-90	-0.259317
2049.29	-36196.1	-14696.8	4.55229	-1.01262	-1.45877e-89	-0.222165
2049.3	-36196.1	-14696.9	4.53354	-1.02976	2.16406e-90	-0.185328
2049.32	-36196.1	-14697	4.517	-1.04723	3.95218e-90	-0.149646
2049.34	-36196.2	-14697	4.50022	-1.06237	-5.69198e-91	-0.113253
2049.35	-36196.2	-14697.1	4.48146	-1.07414	-9.80266e-91	-0.0743546
2049.37	-36196.2	-14697.2	4.46218	-1.08655	1.92165e-91	-0.0322645
2049.39	-36196.3	-14697.2	4.44339	-1.10194	2.45592e-91	0.0136997
2049.41	-36196.3	-14697.3	4.42429	-1.11795	-6.1893e-92	0.0645407
2049.42	-36196.3	-14697.4	4.40437	-1.13384	-6.62034e-92	0.121322
2049.44	-36196.3	-14697.4	4.38398	-1.15271	1.62209e-92	0.185125
2049.46	-36196.4	-14697.5	4.36342	-1.17527	1.61504e-92	0.255422
2049.47	-36196.4	-14697.6	4.34264	-1.1976	-4.91181e-93	0.328915
2049.49	-36196.4	-14697.7	4.32191	-1.21801	-3.95646e-93	0.402366
2049.51	-36196.4	-14697.7	4.30187	-1.2387	1.47656e-93	0.47308
2049.52	-36196.5	-14697.8	4.28214	-1.2605	1.0624e-93	0.540156
2049.54	-36196.5	-14697.9	4.26106	-1.28214	-3.86028e-94	0.604871
2049.56	-36196.5	-14697.9	4.23851	-1.3028	-2.54746e-94	0.667472
2049.58	-36196.5	-14698	4.21646	-1.32245	1.13657e-94	0.726811
2049.59	-36196.6	-14698.1	4.19506	-1.34088	6.8247e-95	0.783652
2049.61	-36196.6	-14698.1	4.17241	-1.35764	-2.9596e-95	0.840863
2049.63	-36196.6	-14698.2	4.14818	-1.37159	-1.60271e-95	0.899834
2049.64	-36196.6	-14698.3	4.12385	-1.381	8.33486e-96	0.960294
2049.66	-36196.6	-14698.3	4.09988	-1.38574	3.71517e-96	1.0231
2049.68	-36196.7	-14698.4	4.0758	-1.38733	-2.3172e-96	1.09009
2049.69	-36196.7	-14698.5	4.05172	-1.38875	-8.4593e-97	1.16083
2049.71	-36196.7	-14698.5	4.02817	-1.3939	6.56552e-97	1.23331
2049.73	-36196.7	-14698.6	4.00494	-1.40296	2.25485e-97	1.30869
2049.74	-36196.8	-14698.7	3.9813	-1.41379	-1.69657e-97	1.38997
2049.76	-36196.8	-14698.7	3.95716	-1.42602	-4.92098e-98	1.47633
2049.78	-36196.8	-14698.8	3.93282	-1.44019	4.60653e-98	1.56424
2049.8	-36196.8	-14698.9	3.90885	-1.45394	1.03771e-98	1.65031
2049.81	-36196.9	-14698.9	3.88573	-1.4636	-1.28548e-98	1.73141
2049.83	-36196.9	-14699	3.86239	-1.46912	-2.7594e-99	1.80595
2049.85	-36196.9	-14699	3.83727	-1.47231	3.30915e-99	1.873
2049.86	-36196.9	-14699.1	3.81121	-1.47579	5.42441e-100	1.93095
2049.88	-36197	-14699.2	3.78595	-1.4822	-9.17732e-100	1.97839
2049.9	-36197	-14699.2	3.76111	-1.49149	-1.43941e-100	2.01761
2049.91	-36197	-14699.3	3.73558	-1.50283	2.34766e-100	2.05217
2049.93	-36197	-14699.3	3.70969	-1.51786	2.47893e-101	2.08362
2049.95	-36197	-14699.4	3.68411	-1.53847	-6.18105e-101	2.11267
2049.97	-36197.1	-14699.4	3.65822	-1.56195	-3.18744e-102	2.14004
2049.98	-36197.1	-14699.5	3.63119	-1.58472	1.6184e-101	2.16623
2050	-36197.1	-14699.6	3.60333	-1.60667	0	2.19063
2050.02	-36197.1	-14699.6	3.57518	-1.62848	-4.42716e-102	2.21266
2050.03	-36197.2	-14699.7	3.54667	-1.65	0	2.23312
2050.05	-36197.2	-14699.7	3.51765	-1.6709	1.11807e-102	2.25279
2050.07	-36197.2	-14699.8	3.48826	-1.69118	-5.53748e-104	2.27118
2050.09	-36197.2	-14699.9	3.45881	-1.71071	-2.87896e-103	2.28784
2050.1	-36197.2	-14699.9	3.43	-1.72867	2.85402e-104	2.30358
2050.12	-36197.3	-14700	3.40199	-1.74498	7.82237e-104	2.31929
2050.14	-36197.3	-14700	3.37317	-1.76216	-7.51905e-105	2.33523
2050.15	-36197.3	-14700.1	3.34248	-1.78213	-1.95334e-104	2.35168
2050.17	-36197.3	-14700.1	3.31117	-1.80391	2.86028e-105	2.36921
2050.19	-36197.3	-14700.2	3.28027	-1.82627	4.94163e-105	2.38759
2050.2	-36197.4	-14700.2	3.24936	-1.84853	-9.82795e-106	2.40463
2050.22	-36197.4	-14700.3	3.2179	-1.86953	-1.33571e-105	2.41884
2050.24	-36197.4	-14700.3	3.18568	-1.887	2.58374e-106	2.43073
2050.26	-36197.4	-14700.4	3.15291	-1.89977	3.30208e-106	2.44047
2050.27	-36197.4	-14700.4	3.12061	-1.90918	-8.32173e-107	2.44711
2050.29	-36197.4	-14700.5	3.08908	-1.91631	-8.90112e-107	2.45059
2050.31	-36197.5	-14700.5	3.05718	-1.92121	2.18074e-107	2.45262
2050.32	-36197.5	-14700.6	3.02447	-1.92453	2.1707e-107	2.45405
2050.34	-36197.5	-14700.6	2.99192	-1.92802	-6.59357e-108	2.45401
2050.36	-36197.5	-14700.7	2.95956	-1.93185	-5.29052e-108	2.45232
2050.37	-36197.5	-14700.7	2.9259	-1.93374	1.93743e-108	2.45002
2050.39	-36197.5	-14700.8	2.89121	-1.93346	1.27854e-108	2.44696
2050.41	-36197.6	-14700.8	2.85807	-1.93352	-5.70437e-109	2.44143
2050.43	-36197.6	-14700.8	2.82672	-1.93267	-3.42534e-109	2.43272
2050.44	-36197.6	-14700.9	2.79475	-1.92561	1.48558e-109	2.42135
2050.46	-36197.6	-14700.9	2.76187	-1.91138	8.0475e-110	2.40647
2050.48	-36197.6	-14701	2.73006	-1.89381	-4.19159e-110	2.3859
2050.49	-36197.7	-14701	2.69938	-1.87331	-1.87742e-110	2.36007
2050.51	-36197.7	-14701.1	2.66815	-1.84717	1.19971e-110	2.33178
2050.53	-36197.7	-14701.1	2.63631	-1.8164	5.01234e-111	2.30177
2050.54	-36197.7	-14701.1	2.60509	-1.7849	-3.1088e-111	2.26914
2050.56	-36197.7	-14701.2	2.57433	-1.75412	-1.12897e-111	2.23512
2050.58	-36197.7	-14701.2	2.5429	-1.72365	8.53473e-112	2.20243
2050.6	-36197.7	-14701.3	2.51195	-1.69461	2.48974e-112	2.17198
2050.61	-36197.8	-14701.3	2.48386	-1.66901	-2.39807e-112	2.14342
2050.63	-36197.8	-14701.3	2.45773	-1.64637	-6.62631e-113	2.11654
2050.65	-36197.8	-14701.4	2.43095	-1.62494	6.17802e-113	2.09123
2050.66	-36197.8	-14701.4	2.40322	-1.60456	1.383e-113	2.06746
2050.68	-36197.8	-14701.5	2.3755	-1.58596	-1.6608e-113	2.04527
2050.7	-36197.8	-14701.5	2.34813	-1.56938	-2.72242e-114	2.02509
2050.71	-36197.8	-14701.5	2.32112	-1.55481	4.60599e-114	2.00743
2050.73	-36197.9	-14701.6	2.29461	-1.54207	7.2245e-115	1.99174
2050.75	-36197.9	-14701.6	2.26871	-1.53093	-1.17849e-114	1.97715
2050.76	-36197.9	-14701.7	2.24303	-1.52109	-1.24507e-115	1.96343
2050.78	-36197.9	-14701.7	2.21715	-1.5122	3.11178e-115	1.9506
2050.8	-36197.9	-14701.7	2.19149	-1.50382	1.61829e-116	1.93859
2050.82	-36197.9	-14701.8	2.16651	-1.49554	-8.54647e-116	1.92718
2050.83	-36197.9	-14701.8	2.1415	-1.48717	-4.28239e-117	1.91572
2050.85	-36197.9	-14701.8	2.11569	-1.47861	2.16875e-116	1.90361
2050.87	-36198	-14701.9	2.09	-1.47	0	1.89107
2050.88	-36198	-14701.9	2.06551	-1.46145	-5.63152e-117	1.87854
2050.9	-36198	-14701.9	2.04196	-1.45282	2.81893e-118	1.86641
2050.92	-36198	-14702	2.01876	-1.44414	1.53541e-117	1.85485
2050.93	-36198	-14702	1.99527	-1.43624	-7.4453e-119	1.84356
2050.95	-36198	-14702	1.97118	-1.42952	-3.87084e-118	1.83225
2050.97	-36198	-14702.1	1.94722	-1.42242	3.83729e-119	1.82116
2050.99	-36198	-14702.1	1.92391	-1.41394	1.05172e-118	1.8104
2051	-36198.1	-14702.1	1.90055	-1.4058	-1.01087e-119	1.79931
2051.02	-36198.1	-14702.1	1.87659	-1.3991	-2.62554e-119	1.78751
2051.04	-36198.1	-14702.2	1.85241	-1.39193	3.84096e-120	1.77574
2051.05	-36198.1	-14702.2	1.82837	-1.38316	6.61486e-120	1.76451
2051.07	-36198.1	-14702.2	1.80433	-1.3749	-1.29673e-120	1.75334
2051.09	-36198.1	-14702.3	1.78024	-1.36819	-1.65726e-120	1.74201
2051.11	-36198.1	-14702.3	1.75634	-1.36106	4.17655e-121	1.73106
2051.12	-36198.1	-14702.3	1.73287	-1.35259	4.46742e-121	1.72072
2051.14	-36198.1	-14702.3	1.71002	-1.34438	-1.09459e-121	1.71046
2051.16	-36198.1	-14702.4	1.68772	-1.3374	-1.08983e-121	1.69988
2051.17	-36198.2	-14702.4	1.66544	-1.33118	3.31447e-122	1.68887
2051.19	-36198.2	-14702.4	1.64303	-1.32465	2.66975e-122	1.67724
2051.21	-36198.2	-14702.5	1.62101	-1.31617	-9.96265e-123	1.66455
2051.22	-36198.2	-14702.5	1.59942	-1.30476	-7.16618e-123	1.65014
2051.24	-36198.2	-14702.5	1.57763	-1.2904	2.6004e-123	1.63318
2051.26	-36198.2	-14702.5	1.55531	-1.27331	1.70894e-123	1.61357
2051.28	-36198.2	-14702.6	1.53264	-1.25402	-7.46986e-124	1.59215
2051.29	-36198.2	-14702.6	1.51019	-1.2333	-4.06472e-124	1.56965
2051.31	-36198.2	-14702.6	1.48896	-1.21209	2.16515e-124	1.54651
2051.33	-36198.2	-14702.6	1.46907	-1.19049	1.08751e-124	1.5226
2051.34	-36198.2	-14702.6	1.44991	-1.16783	-5.6357e-125	1.49724
2051.36	-36198.3	-14702.7	1.43105	-1.14372	-2.52424e-125	1.46968
2051.38	-36198.3	-14702.7	1.41234	-1.11788	1.61303e-125	1.43914
2051.39	-36198.3	-14702.7	1.39399	-1.08788	6.73899e-126	1.40457
2051.41	-36198.3	-14702.7	1.37648	-1.04978	-4.17921e-126	1.36481
2051.43	-36198.3	-14702.8	1.35943	-1.00396	-1.51712e-126	1.31924
2051.45	-36198.3	-14702.8	1.34194	-0.954003	1.14485e-126	1.26788
2051.46	-36198.3	-14702.8	1.32473	-0.900185	3.32068e-127	1.21261
2051.48	-36198.3	-14702.8	1.30953	-0.841199	-3.10845e-127	1.15653
2051.5	-36198.3	-14702.8	1.29628	-0.782663	-7.0022e-128	1.10182
2051.51	-36198.3	-14702.9	1.28402	-0.732965	8.6728e-128	1.05
2051.53	-36198.3	-14702.9	1.27256	-0.689949	1.86085e-128	1.00126
2051.55	-36198.3	-14702.9	1.26201	-0.64701	-2.22699e-128	0.955116
2051.56	-36198.3	-14702.9	1.25183	-0.604024	-3.62552e-129	0.910761
2051.58	-36198.4	-14702.9	1.24132	-0.563565	5.9318e-129	0.867234
2051.6	-36198.4	-14703	1.23112	-0.524603	6.31472e-130	0.823332
2051.62	-36198.4	-14703	1.22221	-0.484408	-1.63657e-129	0.777672
2051.63	-36198.4	-14703	1.21424	-0.439179	-1.67338e-130	0.72836
2051.65	-36198.4	-14703	1.20668	-0.385454	4.17091e-130	0.673553
2051.67	-36198.4	-14703	1.20031	-0.323828	2.15082e-131	0.612702
2051.68	-36198.4	-14703.1	1.19606	-0.256523	-1.09199e-130	0.546244
2051.7	-36198.4	-14703.1	1.19333	-0.186667	2.52753e-141	0.477124
2051.72	-36198.4	-14703.1	1.1913	-0.116878	2.98356e-131	0.4079
2051.73	-36198.4	-14703.1	1.19	-0.0466667	0	0.336601
2051.75	-36198.4	-14703.1	1.18962	0.025381	-7.40359e-132	0.261044
2051.77	-36198.4	-14703.2	1.19004	0.101276	3.4588e-133	0.182723
2051.78	-36198.4	-14703.2	1.19124	0.181747	1.40388e-132	0.104
2051.8	-36198.5	-14703.2	1.19371	0.262721	2.35876e-134	0.027058
2051.82	-36198.5	-14703.2	1.19797	0.33993	1.58635e-132	-0.0460015
2051.84	-36198.5	-14703.2	1.20417	0.411389	-7.65027e-133	-0.113203
2051.85	-36198.5	-14703.3	1.21225	0.474557	-7.53117e-132	-0.172658
2051.87	-36198.5	-14703.3	1.22175	0.524201	4.66431e-132	-0.222662
2051.89	-36198.5	-14703.3	1.23206	0.558	2.8736e-131	-0.262133
2051.9	-36198.5	-14703.3	1.2424	0.581685	-2.40327e-131	-0.291405
2051.92	-36198.5	-14703.3	1.25238	0.599853	-1.1203e-130	-0.311875
2051.94	-36198.5	-14703.3	1.26238	0.612425	9.04559e-131	-0.326673
2051.95	-36198.5	-14703.4	1.27266	0.619829	4.01562e-130	-0.338091
2051.97	-36198.5	-14703.4	1.28306	0.624637	-4.2898e-130	-0.34631
2051.99	-36198.5	-14703.4	1.29341	0.628405	-1.47896e-129	-0.351648
2052.01	-36198.5	-14703.4	1.30355	0.630501	1.96565e-129	-0.355095
2052.02	-36198.5	-14703.5	1.31352	0.630657	5.72343e-129	-0.357389
2052.04	-36198.6	-14703.5	1.32357	0.62947	-7.37431e-129	-0.358797
2052.06	-36198.6	-14703.5	1.33386	0.627672	-2.02e-128	-0.359449
2052.07	-36198.6	-14703.5	1.34432	0.626076	3.23866e-128	-0.359345
2052.09	-36198.6	-14703.5	1.3547	0.624555	7.26583e-128	-0.358729
2052.11	-36198.6	-14703.6	1.36455	0.621848	-1.40425e-127	-0.358148
2052.12	-36198.6	-14703.6	1.37434	0.618245	-2.79668e-127	-0.357669
2052.14	-36198.6	-14703.6	1.38548	0.615711	5.25089e-127	-0.356841
2052.16	-36198.6	-14703.6	1.39775	0.614259	9.64994e-127	-0.355658
2052.18	-36198.6	-14703.7	1.40918	0.6118	-2.20771e-126	-0.354592
2052.19	-36198.6	-14703.7	1.41931	0.608139	-3.35936e-126	-0.353533
2052.21	-36198.6	-14703.7	1.42912	0.604823	9.25772e-126	-0.351845
2052.23	-36198.6	-14703.7	1.43913	0.601649	1.28704e-125	-0.349562
2052.24	-36198.6	-14703.7	1.44941	0.597099	-3.44895e-125	-0.347238
2052.26	-36198.7	-14703.8	1.45975	0.5917	-4.28184e-125	-0.345019
2052.28	-36198.7	-14703.8	1.46976	0.587475	1.42128e-124	-0.342744
2052.3	-36198.7	-14703.8	1.47971	0.584407	1.63457e-124	-0.340555
2052.31	-36198.7	-14703.8	1.49018	0.581164	-5.28229e-124	-0.338762
2052.33	-36198.7	-14703.9	1.50053	0.577645	-5.28616e-124	-0.337135
2052.35	-36198.7	-14703.9	1.50947	0.574476	2.13084e-123	-0.335132
2052.36	-36198.7	-14703.9	1.51787	0.57101	1.67292e-123	-0.332799
2052.38	-36198.7	-14703.9	1.52758	0.566112	-8.54266e-123	-0.33049
2052.4	-36198.7	-14704	1.53816	0.560817	-4.96148e-123	-0.328274
2052.41	-36198.7	-14704	1.54827	0.556903	3.4452e-122	-0.326083
2052.43	-36198.7	-14704	1.55819	0.553882	1.88649e-122	-0.32391
2052.45	-36198.8	-14704	1.56868	0.550524	-1.27167e-121	-0.321751
2052.47	-36198.8	-14704.1	1.57889	0.547045	-4.88055e-122	-0.31946
2052.48	-36198.8	-14704.1	1.58765	0.544014	5.0731e-121	-0.316874
2052.5	-36198.8	-14704.1	1.5957	0.54051	1.85056e-121	-0.314064
2052.52	-36198.8	-14704.1	1.6042	0.535498	-1.86662e-120	-0.311188
2052.53	-36198.8	-14704.2	1.61284	0.530269	-3.59026e-121	-0.308433
2052.55	-36198.8	-14704.2	1.62111	0.52645	7.24906e-120	-0.305976
2052.57	-36198.8	-14704.2	1.63	0.523333	0	-0.303922
2052.58	-36198.8	-14704.2	1.64035	0.519877	-2.80101e-119	-0.30225
2052.6	-36198.8	-14704.3	1.65056	0.516482	5.53186e-120	-0.300543
2052.62	-36198.9	-14704.3	1.65915	0.513477	1.10405e-118	-0.298449
2052.64	-36198.9	-14704.3	1.66715	0.509734	-2.09057e-119	-0.296162
2052.65	-36198.9	-14704.3	1.67567	0.504523	-4.01994e-118	-0.293915
2052.67	-36198.9	-14704.4	1.68434	0.499485	1.60903e-118	-0.291673
2052.69	-36198.9	-14704.4	1.69271	0.495949	1.57277e-117	-0.289421
2052.7	-36198.9	-14704.4	1.70098	0.492968	-6.06755e-118	-0.287356
2052.72	-36198.9	-14704.4	1.70943	0.489601	-5.69939e-117	-0.285612
2052.74	-36198.9	-14704.5	1.71826	0.486042	3.48343e-117	-0.28404
2052.75	-36198.9	-14704.5	1.7272	0.482573	2.13971e-116	-0.282436
2052.77	-36198.9	-14704.5	1.73499	0.479221	-1.78792e-116	-0.280572
2052.79	-36199	-14704.6	1.74138	0.475921	-8.33288e-116	-0.278391
2052.81	-36199	-14704.6	1.74854	0.472514	6.72776e-116	-0.276183
2052.82	-36199	-14704.6	1.75735	0.469006	2.98662e-115	-0.274034
2052.84	-36199	-14704.6	1.76553	0.465758	-3.19053e-115	-0.271535
2052.86	-36199	-14704.7	1.77218	0.46258	-1.09997e-114	-0.268644
2052.87	-36199	-14704.7	1.77943	0.458291	1.45766e-114	-0.266041
2052.89	-36199	-14704.7	1.78811	0.452908	4.01541e-114	-0.26388
2052.91	-36199	-14704.8	1.79684	0.448323	-6.47486e-114	-0.261453
2052.92	-36199	-14704.8	1.80507	0.445103	-1.54981e-113	-0.258637
2052.94	-36199	-14704.8	1.81358	0.44198	2.4253e-113	-0.256121
2052.96	-36199.1	-14704.8	1.82233	0.438468	5.41482e-113	-0.253972
2052.97	-36199.1	-14704.9	1.83019	0.435178	-1.0396e-112	-0.251448
2052.99	-36199.1	-14704.9	1.83696	0.431887	-1.91912e-112	-0.248539
2053.01	-36199.1	-14704.9	1.84346	0.427471	4.42496e-112	-0.246052
2053.03	-36199.1	-14705	1.85013	0.422251	7.36909e-112	-0.243979
2053.04	-36199.1	-14705	1.85697	0.417865	-1.65166e-111	-0.241552
2053.06	-36199.1	-14705	1.86386	0.414593	-2.50283e-111	-0.238668
2053.08	-36199.1	-14705	1.87061	0.411454	6.88809e-111	-0.235839
2053.09	-36199.1	-14705.1	1.87724	0.408083	9.57333e-111	-0.233153
2053.11	-36199.2	-14705.1	1.884	0.404643	-2.56518e-110	-0.230362
2053.13	-36199.2	-14705.1	1.8909	0.401211	-3.18459e-110	-0.22753
2053.14	-36199.2	-14705.2	1.89778	0.397781	1.04712e-109	-0.224958
2053.16	-36199.2	-14705.2	1.90464	0.394346	1.05169e-109	-0.222783
2053.18	-36199.2	-14705.2	1.91154	0.390899	-4.24414e-109	-0.221002
2053.2	-36199.2	-14705.3	1.9184	0.387467	-3.3329e-109	-0.219362
2053.21	-36199.2	-14705.3	1.92512	0.384091	1.72491e-108	-0.217491
2053.23	-36199.2	-14705.3	1.93177	0.380774	1.26948e-108	-0.215205
2053.25	-36199.2	-14705.4	1.93848	0.377477	-6.3836e-108	-0.212462
2053.26	-36199.3	-14705.4	1.94541	0.37399	-3.69497e-108	-0.209621
2053.28	-36199.3	-14705.4	1.95257	0.370174	2.52338e-107	-0.207157
2053.3	-36199.3	-14705.4	1.95929	0.366945	9.71334e-108	-0.205032
2053.32	-36199.3	-14705.5	1.96477	0.365243	-1.01052e-106	-0.20308
2053.33	-36199.3	-14705.5	1.96946	0.363625	-3.68691e-107	-0.201637
2053.35	-36199.3	-14705.5	1.97418	0.360349	3.71913e-106	-0.201029
2053.37	-36199.3	-14705.6	1.97964	0.356827	7.15349e-107	-0.20049
2053.38	-36199.3	-14705.6	1.98628	0.354923	-1.44436e-105	-0.199113
2053.4	-36199.3	-14705.6	1.99333	0.353333	0	-0.197168
2053.42	-36199.4	-14705.7	1.99999	0.35038	5.71914e-105	-0.195119
2053.43	-36199.4	-14705.7	2.00667	0.346667	0	-0.19281
2053.45	-36199.4	-14705.7	2.01374	0.343136	-2.0907e-104	-0.190061
2053.47	-36199.4	-14705.8	2.02036	0.339806	4.11764e-105	-0.187201
2053.49	-36199.4	-14705.8	2.02575	0.336464	7.98488e-104	-0.18467
2053.5	-36199.4	-14705.8	2.03057	0.332895	-3.20353e-104	-0.182839
2053.52	-36199.4	-14705.9	2.03552	0.329208	-3.13307e-103	-0.181766
2053.54	-36199.4	-14705.9	2.0406	0.326423	1.2089e-103	-0.180667
2053.55	-36199.5	-14705.9	2.04574	0.32492	1.13559e-102	-0.178997
2053.57	-36199.5	-14706	2.05092	0.322823	-6.94072e-103	-0.177286
2053.59	-36199.5	-14706	2.05609	0.319177	-4.26338e-102	-0.175796
2053.6	-36199.5	-14706	2.06119	0.316137	3.56243e-102	-0.173694
2053.62	-36199.5	-14706.1	2.06617	0.314711	1.66033e-101	-0.171028
2053.64	-36199.5	-14706.1	2.07119	0.312665	-1.34051e-101	-0.169946
2053.66	-36199.5	-14706.1	2.07632	0.309002	-5.95085e-101	-0.172031
2053.67	-36199.5	-14706.2	2.08154	0.305996	6.35713e-101	-0.177217
2053.69	-36199.6	-14706.2	2.08673	0.304513	2.1917e-100	-0.185843
2053.71	-36199.6	-14706.2	2.09173	0.302353	-2.92085e-100	-0.199277
2053.72	-36199.6	-14706.3	2.09654	0.298849	-8.92809e-100	-0.218388
2053.74	-36199.6	-14706.3	2.10148	0.296031	9.00796e-100	-0.243162
2053.76	-36199.6	-14706.3	2.10666	0.294548	3.06968e-99	-0.273259
2053.77	-36199.6	-14706.4	2.11179	0.29234	-4.06486e-99	-0.307894
2053.79	-36199.6	-14706.4	2.11677	0.288792	-1.18265e-98	-0.345885
2053.81	-36199.6	-14706.4	2.12179	0.285788	1.52339e-98	-0.385533
2053.83	-36199.7	-14706.5	2.12695	0.284125	4.17269e-98	-0.425124
2053.84	-36199.7	-14706.5	2.13213	0.282707	-6.68996e-98	-0.463
2053.86	-36199.7	-14706.5	2.13727	0.280964	-1.50086e-97	-0.498027
2053.88	-36199.7	-14706.6	2.14243	0.279164	2.88601e-97	-0.529745
2053.89	-36199.7	-14706.6	2.1476	0.277453	5.32936e-97	-0.55828
2053.91	-36199.7	-14706.6	2.15267	0.275787	-1.22893e-96	-0.584321
2053.93	-36199.7	-14706.7	2.15766	0.274124	-2.04663e-96	-0.608223
2053.94	-36199.7	-14706.7	2.16265	0.272434	4.58723e-96	-0.630019
2053.96	-36199.8	-14706.7	2.1678	0.270713	6.95123e-96	-0.650059
2053.98	-36199.8	-14706.8	2.17323	0.268981	-1.89817e-95	-0.668991
2053.99	-36199.8	-14706.8	2.17842	0.267263	-2.36569e-95	-0.687415
2054.01	-36199.8	-14706.8	2.18243	0.265588	7.86216e-95	-0.705962
2054.03	-36199.8	-14706.9	2.18556	0.263927	9.04437e-95	-0.726224
2054.05	-36199.8	-14706.9	2.18886	0.262225	-2.92305e-94	-0.750227
2054.06	-36199.8	-14706.9	2.19236	0.260501	-2.92524e-94	-0.777254
2054.08	-36199.8	-14707	2.19551	0.258818	1.19254e-93	-0.804857
2054.1	-36199.9	-14707	2.19882	0.257159	1.11463e-93	-0.832001
2054.11	-36199.9	-14707	2.20334	0.255466	-4.42249e-93	-0.85844
2054.13	-36199.9	-14707.1	2.20873	0.25374	-3.46035e-93	-0.883366
2054.15	-36199.9	-14707.1	2.21396	0.252017	1.76517e-92	-0.905718
2054.16	-36199.9	-14707.2	2.21907	0.250302	1.02496e-92	-0.925026
2054.18	-36199.9	-14707.2	2.22445	0.248589	-7.00624e-92	-0.941139
2054.2	-36199.9	-14707.2	2.22948	0.24687	-2.69751e-92	-0.954032
2054.22	-36199.9	-14707.2	2.23332	0.245141	2.7558e-91	-0.963733
2054.23	-36200	-14707.3	2.23648	0.243432	5.31659e-92	-0.970298
2054.25	-36200	-14707.3	2.23978	0.241767	-1.09732e-90	-0.973867
2054.27	-36200	-14707.4	2.24314	0.2401	-2.01505e-91	-0.974946
2054.28	-36200	-14707.4	2.24636	0.238384	4.0258e-90	-0.974105
2054.3	-36200	-14707.4	2.25	0.236667	0	-0.971678
2054.32	-36200	-14707.5	2.25465	0.234998	-1.58878e-89	-0.967908
2054.34	-36200	-14707.5	2.26	0.233333	0	-0.962963
2054.35	-36200.1	-14707.5	2.26548	0.231623	5.80664e-89	-0.957048
2054.37	-36200.1	-14707.6	2.27024	0.229899	-1.14371e-89	-0.950595
2054.39	-36200.1	-14707.6	2.27378	0.228208	-2.28112e-88	-0.944025
2054.4	-36200.1	-14707.7	2.27685	0.226572	4.31859e-89	-0.937531
2054.42	-36200.1	-14707.7	2.28021	0.224951	8.3038e-88	-0.931244
2054.44	-36200.1	-14707.7	2.28375	0.223093	-3.32244e-88	-0.925236
2054.45	-36200.1	-14707.8	2.28722	0.22106	-3.14476e-87	-0.919537
2054.47	-36200.1	-14707.8	2.29059	0.219916	1.92783e-87	-0.914085
2054.49	-36200.2	-14707.8	2.29389	0.220056	1.22909e-86	-0.908725
2054.51	-36200.2	-14707.9	2.29728	0.219858	-7.26466e-87	-0.903115
2054.52	-36200.2	-14707.9	2.30079	0.218256	-4.43178e-86	-0.897037
2054.54	-36200.2	-14707.9	2.30406	0.216209	3.69049e-86	-0.890631
2054.56	-36200.2	-14708	2.30722	0.214479	1.64858e-85	-0.884263
2054.57	-36200.2	-14708	2.31141	0.212842	-1.76453e-85	-0.878643
2054.59	-36200.2	-14708.1	2.31677	0.211118	-6.08595e-85	-0.874389
2054.61	-36200.3	-14708.1	2.32146	0.209403	8.08969e-85	-0.87189
2054.62	-36200.3	-14708.1	2.32475	0.207743	2.35556e-84	-0.871505
2054.64	-36200.3	-14708.2	2.32779	0.20607	-3.03504e-84	-0.873578
2054.66	-36200.3	-14708.2	2.33123	0.204352	-8.3137e-84	-0.877959
2054.68	-36200.3	-14708.2	2.33479	0.202622	1.33294e-83	-0.883769
2054.69	-36200.3	-14708.3	2.33824	0.200904	2.9904e-83	-0.890056
2054.71	-36200.3	-14708.3	2.34152	0.199201	-5.77947e-83	-0.895854
2054.73	-36200.4	-14708.3	2.3448	0.197528	-1.15103e-82	-0.900341
2054.74	-36200.4	-14708.4	2.34844	0.195914	2.16111e-82	-0.902879
2054.76	-36200.4	-14708.4	2.35202	0.194231	3.97163e-82	-0.90338
2054.78	-36200.4	-14708.5	2.35437	0.192227	-9.08627e-82	-0.902329
2054.79	-36200.4	-14708.5	2.35587	0.190409	-1.38261e-81	-0.900005
2054.81	-36200.4	-14708.5	2.35827	0.189895	3.8102e-81	-0.896481
2054.83	-36200.4	-14708.6	2.3618	0.190129	5.29706e-81	-0.892005
2054.85	-36200.4	-14708.6	2.36544	0.189319	-1.41948e-80	-0.88695
2054.86	-36200.5	-14708.7	2.36883	0.18738	-1.76228e-80	-0.88129
2054.88	-36200.5	-14708.7	2.37215	0.185519	5.79455e-80	-0.874753
2054.9	-36200.5	-14708.7	2.3756	0.183869	5.81985e-80	-0.867914
2054.91	-36200.5	-14708.8	2.3793	0.181915	-2.37529e-79	-0.861833
2054.93	-36200.5	-14708.8	2.3826	0.180253	-2.22064e-79	-0.856581
2054.95	-36200.5	-14708.8	2.38459	0.179937	8.8115e-79	-0.85165
2054.96	-36200.5	-14708.9	2.38616	0.180105	6.89463e-79	-0.846577
2054.98	-36200.6	-14708.9	2.38895	0.179022	-3.51706e-78	-0.840886
2055	-36200.6	-14709	2.39268	0.177015	-2.0422e-78	-0.833735
2055.01	-36200.6	-14709	2.3962	0.175253	1.41799e-77	-0.82418
2055.03	-36200.6	-14709	2.39944	0.173647	7.76436e-78	-0.811844
2055.05	-36200.6	-14709.1	2.40269	0.171736	-5.23388e-77	-0.796731
2055.07	-36200.6	-14709.1	2.40622	0.170122	-2.00871e-77	-0.779821
2055.08	-36200.6	-14709.1	2.41005	0.169646	2.05024e-76	-0.762486
2055.1	-36200.7	-14709.2	2.4132	0.169972	3.95456e-77	-0.746013
2055.12	-36200.7	-14709.2	2.41483	0.17035	-8.16157e-76	-0.73142
2055.13	-36200.7	-14709.3	2.41652	0.170054	-1.49871e-76	-0.718576
2055.15	-36200.7	-14709.3	2.41989	0.168603	2.99421e-75	-0.707115
2055.17	-36200.7	-14709.3	2.42333	0.166667	0	-0.697168
2055.18	-36200.7	-14709.4	2.4251	0.165001	-1.18166e-74	-0.68875
2055.2	-36200.7	-14709.4	2.42667	0.163333	0	-0.680828
2055.22	-36200.8	-14709.4	2.42973	0.161393	4.31872e-74	-0.672296
2055.24	-36200.8	-14709.5	2.43356	0.159947	-8.50561e-75	-0.662812
2055.25	-36200.8	-14709.5	2.43711	0.159669	-1.64939e-73	-0.652011
2055.27	-36200.8	-14709.6	2.44038	0.160055	6.61736e-74	-0.638804
2055.29	-36200.8	-14709.6	2.44359	0.160364	6.47181e-73	-0.622404
2055.3	-36200.8	-14709.6	2.44711	0.159879	-2.49715e-73	-0.6033
2055.32	-36200.8	-14709.7	2.45087	0.15828	-2.34572e-72	-0.582079
2055.34	-36200.9	-14709.7	2.45371	0.156342	1.4337e-72	-0.558976
2055.36	-36200.9	-14709.8	2.45522	0.154652	8.80661e-72	-0.534648
2055.37	-36200.9	-14709.8	2.45733	0.15289	-7.3587e-72	-0.510906
2055.39	-36200.9	-14709.8	2.4609	0.151018	-3.42965e-71	-0.488609
2055.41	-36200.9	-14709.9	2.46385	0.149826	2.76901e-71	-0.466362
2055.42	-36200.9	-14709.9	2.46533	0.149723	1.22923e-70	-0.443045
2055.44	-36200.9	-14710	2.46753	0.150133	-1.31316e-70	-0.418634
2055.46	-36201	-14710	2.47123	0.150337	-4.52727e-70	-0.392457
2055.47	-36201	-14710	2.47411	0.149583	5.99942e-70	-0.362523
2055.49	-36201	-14710.1	2.47557	0.147808	1.65266e-69	-0.328042
2055.51	-36201	-14710.1	2.47783	0.145949	-2.66492e-69	-0.290157
2055.53	-36201	-14710.2	2.48141	0.144352	-6.37869e-69	-0.248829
2055.54	-36201	-14710.2	2.48435	0.142528	9.98205e-69	-0.202392
2055.56	-36201.1	-14710.2	2.48597	0.140651	2.22863e-68	-0.151161
2055.58	-36201.1	-14710.3	2.48735	0.139759	-4.30052e-68	-0.098002
2055.59	-36201.1	-14710.3	2.48904	0.13989	-8.56206e-68	-0.0437847
2055.61	-36201.1	-14710.4	2.49087	0.139975	1.60739e-67	0.0128953
2055.63	-36201.1	-14710.4	2.49262	0.139865	2.95394e-67	0.072021
2055.64	-36201.1	-14710.4	2.49404	0.140308	-6.75798e-67	0.131919
2055.66	-36201.1	-14710.5	2.49565	0.138962	-1.02833e-66	0.190926
2055.68	-36201.1	-14710.5	2.49861	0.130895	2.81178e-66	0.247523
2055.7	-36201.2	-14710.6	2.50227	0.116093	3.5053e-66	0.301029
2055.71	-36201.2	-14710.6	2.50469	0.0981621	-1.16506e-65	0.351479
2055.73	-36201.2	-14710.6	2.5061	0.0761656	-1.34027e-65	0.399533
2055.75	-36201.2	-14710.7	2.508	0.0463215	4.33165e-65	0.446264
2055.76	-36201.2	-14710.7	2.50979	0.00876768	4.3349e-65	0.492752
2055.78	-36201.2	-14710.8	2.50959	-0.0337265	-1.7474e-64	0.539869
2055.8	-36201.3	-14710.8	2.50737	-0.0790878	-1.37189e-64	0.586367
2055.81	-36201.3	-14710.8	2.50418	-0.125538	7.09954e-64	0.630009
2055.83	-36201.3	-14710.9	2.50077	-0.170149	5.22494e-64	0.670563
2055.85	-36201.3	-14710.9	2.49761	-0.209788	-2.62737e-63	0.708647
2055.87	-36201.3	-14711	2.49408	-0.24433	-1.52078e-63	0.743679
2055.88	-36201.3	-14711	2.48928	-0.27513	1.03857e-62	0.774676
2055.9	-36201.3	-14711	2.48393	-0.303443	3.99781e-63	0.801996
2055.92	-36201.4	-14711.1	2.47911	-0.330423	-4.15909e-62	0.826463
2055.93	-36201.4	-14711.1	2.47402	-0.356888	-1.51746e-62	0.848353
2055.95	-36201.4	-14711.2	2.46754	-0.382968	1.53072e-61	0.867847
2055.97	-36201.4	-14711.2	2.46041	-0.405539	2.94423e-62	0.885692
2055.98	-36201.4	-14711.2	2.45368	-0.42188	-5.94469e-61	0.90274
2056	-36201.4	-14711.3	2.44667	-0.436667	0	0.91939
2056.02	-36201.4	-14711.3	2.43855	-0.455645	2.35388e-60	0.936254
2056.03	-36201.5	-14711.4	2.43	-0.48	0	0.955338
2056.05	-36201.5	-14711.4	2.42169	-0.509393	-8.60491e-60	0.978261
2056.07	-36201.5	-14711.4	2.41277	-0.541964	1.69474e-60	1.00371
2056.09	-36201.5	-14711.5	2.40255	-0.575357	3.28641e-59	1.0298
2056.1	-36201.5	-14711.5	2.39215	-0.606849	-1.31851e-59	1.0552
2056.12	-36201.5	-14711.5	2.38237	-0.634602	-1.28951e-58	1.07891
2056.14	-36201.5	-14711.6	2.37204	-0.65949	4.97557e-59	1.10045
2056.15	-36201.6	-14711.6	2.36025	-0.682496	4.67386e-58	1.11945
2056.17	-36201.6	-14711.7	2.34781	-0.703566	-2.85666e-58	1.1355
2056.19	-36201.6	-14711.7	2.33561	-0.722028	-1.75472e-57	1.14828
2056.2	-36201.6	-14711.7	2.324	-0.736184	1.46622e-57	1.15767
2056.22	-36201.6	-14711.8	2.31269	-0.745346	6.83358e-57	1.16381
2056.24	-36201.6	-14711.8	2.30022	-0.75117	-5.51726e-57	1.16727
2056.26	-36201.6	-14711.8	2.28625	-0.75502	-2.44925e-56	1.16843
2056.27	-36201.7	-14711.9	2.27296	-0.757097	2.61647e-56	1.16709
2056.29	-36201.7	-14711.9	2.26115	-0.75742	9.02061e-56	1.16341
2056.31	-36201.7	-14711.9	2.24876	-0.755932	-1.1989e-55	1.15814
2056.32	-36201.7	-14712	2.23518	-0.75276	-3.49087e-55	1.15178
2056.34	-36201.7	-14712	2.22233	-0.748312	4.49779e-55	1.14428
2056.36	-36201.7	-14712.1	2.21059	-0.743123	1.23205e-54	1.13585
2056.38	-36201.7	-14712.1	2.19783	-0.737866	-1.97535e-54	1.12714
2056.39	-36201.7	-14712.1	2.18381	-0.732762	-4.43163e-54	1.11867
2056.41	-36201.8	-14712.2	2.1708	-0.727473	8.5649e-54	1.11071
2056.43	-36201.8	-14712.2	2.15932	-0.722316	1.70577e-53	1.10314
2056.44	-36201.8	-14712.2	2.14784	-0.718303	-3.20266e-53	1.09549
2056.46	-36201.8	-14712.3	2.13576	-0.71509	-5.88576e-53	1.0876
2056.48	-36201.8	-14712.3	2.12355	-0.710913	1.34654e-52	1.07972
2056.49	-36201.8	-14712.3	2.11154	-0.705569	2.04896e-52	1.07189
2056.51	-36201.8	-14712.4	2.09979	-0.700307	-5.64653e-52	1.0639
2056.53	-36201.8	-14712.4	2.08816	-0.695389	-7.84998e-52	1.05571
2056.55	-36201.9	-14712.4	2.07634	-0.690291	2.10361e-51	1.04739
2056.56	-36201.9	-14712.5	2.06428	-0.685088	2.61161e-51	1.03952
2056.58	-36201.9	-14712.5	2.05216	-0.680381	-8.58724e-51	1.03304
2056.6	-36201.9	-14712.5	2.04015	-0.677154	-8.62474e-51	1.0283
2056.61	-36201.9	-14712.6	2.02842	-0.676554	3.52006e-50	1.02534
2056.63	-36201.9	-14712.6	2.01679	-0.678826	3.29088e-50	1.02469
2056.65	-36201.9	-14712.6	2.00493	-0.683713	-1.30582e-49	1.02701
2056.66	-36201.9	-14712.7	1.99286	-0.691187	-1.02175e-49	1.03149
2056.68	-36202	-14712.7	1.98073	-0.701138	5.21212e-49	1.03657
2056.7	-36202	-14712.7	1.96875	-0.711637	3.02645e-49	1.04161
2056.72	-36202	-14712.7	1.95705	-0.720128	-2.10139e-48	1.04634
2056.73	-36202	-14712.8	1.94541	-0.725918	-1.15064e-48	1.04975
2056.75	-36202	-14712.8	1.93352	-0.729123	7.75635e-48	1.05067
2056.77	-36202	-14712.8	1.92143	-0.730028	2.97682e-48	1.0493
2056.78	-36202	-14712.9	1.90931	-0.729036	-3.03836e-47	1.04626
2056.8	-36202	-14712.9	1.89736	-0.726819	-5.86046e-48	1.04171
2056.82	-36202	-14712.9	1.88568	-0.723971	1.20951e-46	1.0357
2056.83	-36202	-14713	1.87403	-0.720256	2.22102e-47	1.02875
2056.85	-36202.1	-14713	1.86211	-0.715384	-4.43728e-46	1.02147
2056.87	-36202.1	-14713	1.85	-0.71	0	1.01416
2056.89	-36202.1	-14713.1	1.83789	-0.704814	1.70886e-45	1.0071
2056.9	-36202.1	-14713.1	1.82597	-0.699695	-3.37431e-46	1.00074
2056.92	-36202.1	-14713.1	1.81432	-0.694497	-6.7342e-45	0.995439
2056.94	-36202.1	-14713.1	1.80264	-0.689745	1.27513e-45	0.991048
2056.95	-36202.1	-14713.2	1.79069	-0.685937	2.45193e-44	0.987206
2056.97	-36202.1	-14713.2	1.77857	-0.683033	-9.81057e-45	0.983143
2056.99	-36202.2	-14713.2	1.76646	-0.68033	-9.28592e-44	0.978083
2057	-36202.2	-14713.3	1.75461	-0.675566	5.69255e-44	0.971461
2057.02	-36202.2	-14713.3	1.74304	-0.666898	3.62929e-43	0.962655
2057.04	-36202.2	-14713.3	1.7312	-0.654114	-2.14513e-43	0.95081
2057.06	-36202.2	-14713.3	1.71896	-0.637626	-1.30863e-42	0.935676
2057.07	-36202.2	-14713.4	1.70741	-0.618758	1.08974e-42	0.918518
2057.09	-36202.2	-14713.4	1.69707	-0.599331	4.86798e-42	0.900842
2057.11	-36202.2	-14713.4	1.68701	-0.581892	-5.22121e-42	0.884182
2057.12	-36202.2	-14713.4	1.67684	-0.567951	-1.88956e-41	0.869566
2057.14	-36202.2	-14713.5	1.66732	-0.557085	1.96179e-41	0.857146
2057.16	-36202.3	-14713.5	1.65874	-0.54841	6.72495e-41	0.847103
2057.17	-36202.3	-14713.5	1.65034	-0.540599	-8.89572e-41	0.8398
2057.19	-36202.3	-14713.6	1.64171	-0.533398	-2.44958e-40	0.834789
2057.21	-36202.3	-14713.6	1.63319	-0.528131	3.94948e-40	0.830416
2057.22	-36202.3	-14713.6	1.62488	-0.523781	9.45312e-40	0.825593
2057.24	-36202.3	-14713.6	1.61655	-0.516297	-1.47931e-39	0.820052
2057.26	-36202.3	-14713.7	1.608	-0.504224	-3.30276e-39	0.813052
2057.28	-36202.3	-14713.7	1.59912	-0.489559	6.34103e-39	0.803244
2057.29	-36202.3	-14713.7	1.5904	-0.472603	1.17057e-38	0.790699
2057.31	-36202.3	-14713.7	1.58289	-0.451723	-2.699e-38	0.777017
2057.33	-36202.3	-14713.8	1.57642	-0.427903	-4.49476e-38	0.762875
2057.34	-36202.4	-14713.8	1.56966	-0.40451	1.00743e-37	0.748049
2057.36	-36202.4	-14713.8	1.56265	-0.382412	1.5266e-37	0.732804
2057.38	-36202.4	-14713.8	1.55663	-0.360162	-4.16867e-37	0.717853
2057.39	-36202.4	-14713.9	1.55167	-0.337737	-5.19541e-37	0.703337
2057.41	-36202.4	-14713.9	1.5469	-0.316166	1.72665e-36	0.688886
2057.43	-36202.4	-14713.9	1.54187	-0.294641	1.98628e-36	0.673592
2057.45	-36202.4	-14713.9	1.53646	-0.271176	-6.41946e-36	0.656192
2057.46	-36202.4	-14714	1.5313	-0.244926	-6.42427e-36	0.635452
2057.48	-36202.4	-14714	1.52739	-0.215712	2.58962e-35	0.610267
2057.5	-36202.4	-14714	1.52416	-0.18211	2.03312e-35	0.58057
2057.51	-36202.4	-14714	1.52038	-0.142332	-1.05214e-34	0.546742
2057.53	-36202.5	-14714.1	1.51712	-0.0976116	-7.74329e-35	0.50787
2057.55	-36202.5	-14714.1	1.51623	-0.0502945	3.89372e-34	0.462616
2057.57	-36202.5	-14714.1	1.51665	0.000491928	2.25377e-34	0.411487
2057.58	-36202.5	-14714.1	1.51634	0.0566548	-1.53915e-33	0.355945
2057.6	-36202.5	-14714.1	1.5165	0.116259	-5.92471e-34	0.297777
2057.62	-36202.5	-14714.2	1.51911	0.176235	6.16371e-33	0.238686
2057.63	-36202.5	-14714.2	1.52292	0.236242	2.24885e-33	0.179146
2057.65	-36202.5	-14714.2	1.52606	0.296358	-2.2685e-32	0.119626
2057.67	-36202.5	-14714.2	1.52972	0.353489	-4.36331e-33	0.0630663
2057.68	-36202.5	-14714.3	1.53568	0.403578	8.80995e-32	0.0128811
2057.7	-36202.6	-14714.3	1.54333	0.443333	0	-0.0294118
2057.72	-36202.6	-14714.3	1.55156	0.470993	-3.48842e-31	-0.0632122
2057.74	-36202.6	-14714.3	1.56	0.49	0	-0.0893246
2057.75	-36202.6	-14714.4	1.56854	0.504187	1.27524e-30	-0.108851
2057.77	-36202.6	-14714.4	1.57718	0.513756	-2.51158e-31	-0.122675
2057.79	-36202.6	-14714.4	1.58588	0.518524	-4.87042e-30	-0.131807
2057.8	-36202.6	-14714.4	1.5943	0.52008	1.95401e-30	-0.137864
2057.82	-36202.6	-14714.5	1.60237	0.520176	1.91104e-29	-0.142212
2057.84	-36202.6	-14714.5	1.6111	0.52	-7.37374e-30	-0.145158
2057.85	-36202.6	-14714.5	1.62115	0.520153	-6.92659e-29	-0.146983
2057.87	-36202.6	-14714.6	1.63191	0.519877	4.23353e-29	-0.148404
2057.89	-36202.7	-14714.6	1.64252	0.518478	2.60047e-28	-0.149768
2057.91	-36202.7	-14714.6	1.65213	0.515992	-2.17292e-28	-0.150349
2057.92	-36202.7	-14714.6	1.6605	0.512705	-1.01273e-27	-0.149841
2057.94	-36202.7	-14714.7	1.66861	0.50918	8.17651e-28	-0.149089
2057.96	-36202.7	-14714.7	1.67716	0.505765	3.62975e-27	-0.148595
2057.97	-36202.7	-14714.7	1.6859	0.502296	-3.87757e-27	-0.147883
2057.99	-36202.7	-14714.7	1.69454	0.498779	-1.33684e-26	-0.146738
2058.01	-36202.7	-14714.8	1.70292	0.495608	1.77675e-26	-0.145593
2058.02	-36202.7	-14714.8	1.71115	0.492529	5.17343e-26	-0.144576
2058.04	-36202.7	-14714.8	1.71979	0.48831	-6.66567e-26	-0.143273
2058.06	-36202.8	-14714.8	1.72861	0.482938	-1.82588e-25	-0.141566
2058.08	-36202.8	-14714.9	1.73627	0.478285	2.92744e-25	-0.139826
2058.09	-36202.8	-14714.9	1.74288	0.474957	6.56761e-25	-0.138175
2058.11	-36202.8	-14714.9	1.75046	0.471799	-1.26931e-24	-0.136372
2058.13	-36202.8	-14715	1.75908	0.468398	-2.52793e-24	-0.13422
2058.14	-36202.8	-14715	1.76666	0.465223	4.7463e-24	-0.131592
2058.16	-36202.8	-14715	1.77324	0.461939	8.72262e-24	-0.128264
2058.18	-36202.8	-14715	1.7811	0.457372	-1.99556e-23	-0.123907
2058.19	-36202.8	-14715.1	1.78999	0.451986	-3.03654e-23	-0.118238
2058.21	-36202.8	-14715.1	1.79742	0.447688	8.36809e-23	-0.111005
2058.23	-36202.9	-14715.1	1.80374	0.444583	1.16336e-22	-0.101629
2058.24	-36202.9	-14715.2	1.81153	0.441373	-3.11752e-22	-0.0893066
2058.26	-36202.9	-14715.2	1.82043	0.437854	-3.87037e-22	-0.0737645
2058.28	-36202.9	-14715.2	1.82797	0.43463	1.27262e-21	-0.0552113
2058.3	-36202.9	-14715.2	1.83456	0.431219	1.27817e-21	-0.0345801
2058.31	-36202.9	-14715.3	1.84237	0.426557	-5.21669e-21	-0.0131379
2058.33	-36202.9	-14715.3	1.85095	0.421369	-4.87704e-21	0.00935899
2058.35	-36202.9	-14715.3	1.85851	0.417254	1.93521e-20	0.0340081
2058.36	-36202.9	-14715.4	1.86512	0.414072	1.51422e-20	0.061627
2058.38	-36202.9	-14715.4	1.87186	0.410779	-7.72429e-20	0.0927948
2058.4	-36203	-14715.4	1.87879	0.407278	-4.48516e-20	0.127513
2058.41	-36203	-14715.4	1.88554	0.403893	3.11423e-19	0.165465
2058.43	-36203	-14715.5	1.89216	0.400589	1.70523e-19	0.206105
2058.45	-36203	-14715.5	1.89886	0.397202	-1.14948e-18	0.248568
2058.47	-36203	-14715.5	1.90582	0.393741	-4.41161e-19	0.290457
2058.48	-36203	-14715.6	1.91308	0.390284	4.50282e-18	0.329014
2058.5	-36203	-14715.6	1.91966	0.386866	8.68513e-19	0.363073
2058.52	-36203	-14715.6	1.92472	0.383504	-1.79247e-17	0.391997
2058.53	-36203	-14715.7	1.92967	0.380193	-3.29152e-18	0.414974
2058.55	-36203.1	-14715.7	1.93611	0.376884	6.57599e-17	0.43107
2058.57	-36203.1	-14715.7	1.94333	0.373333	0	0.438998
2058.59	-36203.1	-14715.8	1.95027	0.369521	-2.53251e-16	0.437527
2058.6	-36203.1	-14715.8	1.95707	0.366539	5.00069e-17	0.426056
2058.62	-36203.1	-14715.8	1.96396	0.365026	9.98e-16	0.404473
2058.64	-36203.1	-14715.9	1.97035	0.363173	-1.88973e-16	0.373782
2058.65	-36203.1	-14715.9	1.97575	0.359641	-3.63373e-15	0.335503
2058.67	-36203.1	-14715.9	1.98055	0.356383	1.45391e-15	0.2921
2058.69	-36203.2	-14715.9	1.98541	0.354809	1.37616e-14	0.245737
2058.7	-36203.2	-14716	1.9911	0.352843	-8.4296e-15	0.197177
2058.72	-36203.2	-14716	1.99794	0.349227	-5.1805e-14	0.147449
2058.74	-36203.2	-14716	2.00494	0.346112	4.32941e-14	0.0987933
2058.76	-36203.2	-14716.1	2.01153	0.344609	2.01786e-13	0.0525993
2058.77	-36203.2	-14716.1	2.01832	0.342742	-1.62919e-13	0.00818433
2058.79	-36203.2	-14716.1	2.02542	0.339343	-7.23238e-13	-0.0340801
2058.81	-36203.2	-14716.2	2.03169	0.335623	7.74225e-13	-0.0712035
2058.82	-36203.2	-14716.2	2.03669	0.332338	2.80076e-12	-0.101623
2058.84	-36203.3	-14716.2	2.04144	0.328963	-2.90743e-12	-0.126774
2058.86	-36203.3	-14716.3	2.04658	0.325382	-9.96629e-12	-0.147733
2058.87	-36203.3	-14716.3	2.05185	0.322404	1.31832e-11	-0.164451
2058.89	-36203.3	-14716.3	2.05702	0.320558	3.6302e-11	-0.177134
2058.91	-36203.3	-14716.4	2.06206	0.319827	-5.853e-11	-0.186521
2058.93	-36203.3	-14716.4	2.06705	0.319876	-1.40092e-10	-0.193225
2058.94	-36203.3	-14716.4	2.07209	0.320043	2.1923e-10	-0.197645
2058.96	-36203.4	-14716.5	2.07725	0.320025	4.89459e-10	-0.200008
2058.98	-36203.4	-14716.5	2.08245	0.319996	-9.39721e-10	-0.200355
2058.99	-36203.4	-14716.5	2.08761	0.32001	-1.73474e-09	-0.199128
2059.01	-36203.4	-14716.6	2.09266	0.319964	3.99983e-09	-0.197191
2059.03	-36203.4	-14716.6	2.09764	0.319936	6.6611e-09	-0.195001
2059.04	-36203.4	-14716.6	2.1027	0.320147	-1.49298e-08	-0.192626
2059.06	-36203.4	-14716.7	2.10786	0.320224	-2.26237e-08	-0.190343
2059.08	-36203.4	-14716.7	2.11304	0.319295	6.17784e-08	-0.188616
2059.1	-36203.4	-14716.7	2.11819	0.317411	7.69944e-08	-0.187585
2059.11	-36203.5	-14716.8	2.1233	0.315354	-2.55884e-07	-0.18713
2059.13	-36203.5	-14716.8	2.12829	0.313722	-2.94361e-07	-0.187207
2059.15	-36203.5	-14716.8	2.1331	0.312946	9.51344e-07	-0.187831
2059.16	-36203.5	-14716.9	2.13827	0.313121	9.52057e-07	-0.189056
2059.18	-36203.5	-14716.9	2.14462	0.31413	-3.83774e-06	-0.19094
2059.2	-36203.5	-14716.9	2.15169	0.316057	-3.01302e-06	-0.193307
2059.21	-36203.5	-14717	2.15846	0.31903	1.55924e-05	-0.195877
2059.23	-36203.5	-14717	2.16506	0.322526	1.14753e-05	-0.19865
2059.25	-36203.6	-14717	2.17208	0.325832	-5.77038e-05	-0.201753
2059.26	-36203.6	-14717.1	2.17891	0.329304	-3.34002e-05	-0.20523
2059.28	-36203.6	-14717.1	2.18455	0.333731	0.000228098	-0.209056
2059.3	-36203.6	-14717.1	2.18943	0.339278	8.78024e-05	-0.213041
2059.32	-36203.6	-14717.2	2.1944	0.345767	-0.00119967	-0.217043
2059.33	-36203.6	-14717.2	2.19942	0.352553	-0.00311229	-0.221611
2059.35	-36203.6	-14717.3	2.20428	0.359078	-0.00484642	-0.227352
2059.37	-36203.6	-14717.3	2.20965	0.3662	-0.00655629	-0.233819
2059.38	-36203.7	-14717.3	2.21623	0.374785	-0.00852155	-0.240379
2059.4	-36203.7	-14717.4	2.22333	0.383333	-0.01	-0.247277
2059.42	-36203.7	-14717.4	2.23008	0.390287	-0.0102811	-0.254821
2059.43	-36203.7	-14717.4	2.23667	0.396667	-0.01	-0.262527
2059.45	-36203.7	-14717.5	2.24344	0.403636	-0.00992404	-0.269891
2059.47	-36203.7	-14717.5	2.25041	0.410365	-0.0100045	-0.277117
2059.49	-36203.7	-14717.5	2.25742	0.415895	-0.0100385	-0.284275
2059.5	-36203.8	-14717.6	2.26409	0.420514	-0.00999003	-0.290386
2059.52	-36203.8	-14717.6	2.27041	0.424422	-0.0099152	-0.294695
2059.54	-36203.8	-14717.6	2.2776	0.426844	-0.0100313	-0.297693
2059.55	-36203.8	-14717.7	2.28627	0.427277	-0.0102907	-0.299815
2059.57	-36203.8	-14717.7	2.29472	0.426478	-0.0098204	-0.300699
2059.59	-36203.8	-14717.8	2.30174	0.425044	-0.00817094	-0.300255
2059.61	-36203.8	-14717.8	2.30819	0.422668	-0.00624436	-0.299367
2059.62	-36203.8	-14717.8	2.31482	0.419336	-0.00462907	-0.298486
2059.64	-36203.9	-14717.9	2.3216	0.415894	-0.00288299	-0.29691
2059.66	-36203.9	-14717.9	2.32846	0.412662	-0.000950989	-0.294235
2059.67	-36203.9	-14717.9	2.33537	0.408698	0.000196157	-0.290939
2059.69	-36203.9	-14718	2.34227	0.403583	0.00019601	-0.28752
2059.71	-36203.9	-14718	2.34903	0.398054	-6.06486e-05	-0.284322
2059.72	-36203.9	-14718	2.35567	0.392871	-5.27211e-05	-0.281866
2059.74	-36203.9	-14718.1	2.3624	0.388653	1.58635e-05	-0.280947
2059.76	-36204	-14718.1	2.36928	0.385317	1.27285e-05	-0.28227
2059.78	-36204	-14718.2	2.37616	0.381806	-4.66127e-06	-0.286357
2059.79	-36204	-14718.2	2.38301	0.378151	-3.07605e-06	-0.293077
2059.81	-36204	-14718.2	2.38994	0.375791	1.37242e-06	-0.301517
2059.83	-36204	-14718.3	2.39671	0.374426	8.24104e-07	-0.311256
2059.84	-36204	-14718.3	2.40267	0.371862	-3.57418e-07	-0.322431
2059.86	-36204	-14718.4	2.40775	0.368123	-1.93615e-07	-0.334396
2059.88	-36204.1	-14718.4	2.41253	0.365597	1.00846e-07	-0.345676
2059.89	-36204.1	-14718.4	2.41765	0.364181	4.51688e-08	-0.355674
2059.91	-36204.1	-14718.5	2.42368	0.361515	-2.88636e-08	-0.364613
2059.93	-36204.1	-14718.5	2.43048	0.357878	-1.20588e-08	-0.372183
2059.95	-36204.1	-14718.5	2.43736	0.355542	7.4783e-09	-0.377691
2059.96	-36204.1	-14718.6	2.4442	0.354104	2.71474e-09	-0.381337
2059.98	-36204.1	-14718.6	2.45129	0.351236	-2.04859e-09	-0.383973
2060	-36204.2	-14718.7	2.45816	0.347534	-5.94205e-10	-0.385495
2060.01	-36204.2	-14718.7	2.46395	0.345316	5.56235e-10	-0.385262
2060.03	-36204.2	-14718.7	2.46887	0.343845	1.25303e-10	-0.383821
2060.05	-36204.2	-14718.8	2.47375	0.340943	-1.55221e-10	-0.382287
2060.06	-36204.2	-14718.8	2.4788	0.337366	-3.33196e-11	-0.380641
2060.08	-36204.2	-14718.9	2.48394	0.335052	3.99578e-11	-0.37842
2060.1	-36204.2	-14718.9	2.48909	0.333612	6.54993e-12	-0.376147
2060.12	-36204.3	-14718.9	2.49419	0.331781	-1.10816e-11	-0.374676
2060.13	-36204.3	-14719	2.49915	0.33016	-1.73808e-12	-0.373786
2060.15	-36204.3	-14719	2.50397	0.329854	2.83478e-12	-0.37294
2060.17	-36204.3	-14719.1	2.5093	0.330025	2.9933e-13	-0.372532
2060.18	-36204.3	-14719.1	2.51581	0.329505	-7.46359e-13	-0.37329
2060.2	-36204.3	-14719.1	2.52292	0.329894	-3.84884e-14	-0.375624
2060.22	-36204.3	-14719.2	2.52982	0.333348	1.95424e-13	-0.379887
2060.23	-36204.4	-14719.2	2.53667	0.34	0	-0.38671
2060.25	-36204.4	-14719.3	2.54366	0.349669	-5.34708e-14	-0.396645
2060.27	-36204.4	-14719.3	2.55	0.363333	0	-0.409586
2060.28	-36204.4	-14719.3	2.55513	0.381439	1.3549e-14	-0.425112
2060.3	-36204.4	-14719.4	2.56034	0.401137	-6.78176e-16	-0.442204
2060.32	-36204.4	-14719.4	2.5668	0.419723	-3.69316e-15	-0.460101
2060.34	-36204.5	-14719.5	2.57373	0.437732	1.78946e-16	-0.479404
2060.35	-36204.5	-14719.5	2.58042	0.456758	9.27747e-16	-0.501035
2060.37	-36204.5	-14719.6	2.58756	0.479664	-9.08955e-17	-0.526024
2060.39	-36204.5	-14719.6	2.59585	0.508624	-2.36836e-16	-0.555045
2060.4	-36204.5	-14719.6	2.60499	0.54311	3.51342e-17	-0.5877
2060.42	-36204.5	-14719.7	2.61471	0.582066	6.41648e-17	-0.623405
2060.44	-36204.5	-14719.7	2.62527	0.624304	-9.24109e-18	-0.66157
2060.45	-36204.6	-14719.8	2.63694	0.66792	-1.59149e-17	-0.700886
2060.47	-36204.6	-14719.8	2.6498	0.709355	3.11986e-18	-0.738315
2060.49	-36204.6	-14719.8	2.66357	0.745443	3.98725e-18	-0.77146
2060.51	-36204.6	-14719.9	2.67732	0.774328	-1.00485e-18	-0.799718
2060.52	-36204.6	-14719.9	2.69061	0.796393	-1.07483e-18	-0.822407
2060.54	-36204.6	-14720	2.70397	0.815558	2.63351e-19	-0.838334
2060.56	-36204.6	-14720	2.71771	0.831615	2.62206e-19	-0.846535
2060.57	-36204.7	-14720.1	2.73154	0.836728	-7.97439e-20	-0.846523
2060.59	-36204.7	-14720.1	2.74529	0.827375	-6.42323e-20	-0.837644
2060.61	-36204.7	-14720.1	2.75894	0.807422	2.39693e-20	-0.818953
2060.62	-36204.7	-14720.2	2.77236	0.778546	1.72409e-20	-0.790641
2060.64	-36204.7	-14720.2	2.7852	0.739013	-6.25562e-21	-0.75436
2060.66	-36204.7	-14720.3	2.79727	0.690514	-4.10985e-21	-0.711831
2060.68	-36204.8	-14720.3	2.80853	0.639192	1.79384e-21	-0.664741
2060.69	-36204.8	-14720.4	2.81887	0.587832	9.71735e-22	-0.614637
2060.71	-36204.8	-14720.4	2.82804	0.535353	-5.06144e-22	-0.562922
2060.73	-36204.8	-14720.5	2.83649	0.481925	-2.26716e-22	-0.511142
2060.74	-36204.8	-14720.5	2.84517	0.429015	1.44917e-22	-0.460908
2060.76	-36204.9	-14720.6	2.85363	0.377447	6.05969e-23	-0.412655
2060.78	-36204.9	-14720.6	2.86032	0.327595	-3.77348e-23	-0.366
2060.8	-36204.9	-14720.6	2.86518	0.281453	-1.3876e-23	-0.322394
2060.81	-36204.9	-14720.7	2.86923	0.242091	1.11308e-23	-0.284574
2060.83	-36204.9	-14720.7	2.8725	0.209911	4.20306e-24	-0.252883
2060.85	-36204.9	-14720.8	2.87442	0.183521	-4.50674e-24	-0.226093
2060.86	-36204.9	-14720.8	2.87598	0.162089	-2.55253e-24	-0.203876
2060.88	-36205	-14720.9	2.87896	0.145191	7.81658e-24	-0.186482
2060.9	-36205	-14720.9	2.88261	0.132438	5.71812e-24	-0.173515
2060.91	-36205	-14721	2.88501	0.12344	-2.89282e-23	-0.164218
2060.93	-36205	-14721	2.88636	0.117637	-2.1181e-23	-0.157956
2060.95	-36205	-14721.1	2.88785	0.114412	1.06337e-22	-0.154188
2060.97	-36205	-14721.1	2.88967	0.113328	6.15281e-23	-0.152581
2060.98	-36205.1	-14721.1	2.89152	0.114051	-4.20144e-22	-0.152866
2061	-36205.1	-14721.2	2.89317	0.116311	-1.61724e-22	-0.154447
2061.02	-36205.1	-14721.2	2.89452	0.119733	1.65207e-21	-0.156628
2061.03	-36205.1	-14721.3	2.8965	0.123162	3.18718e-22	-0.158913
2061.05	-36205.1	-14721.3	2.89988	0.125431	-6.57818e-21	-0.160896
2061.07	-36205.1	-14721.4	2.90319	0.126621	-1.20797e-21	-0.162255
2061.08	-36205.2	-14721.4	2.90493	0.127082	2.41336e-20	-0.16274
2061.1	-36205.2	-14721.5	2.90667	0.126667	0	-0.162309
2061.12	-36205.2	-14721.5	2.91005	0.125226	-9.29424e-20	-0.161147
2061.14	-36205.2	-14721.6	2.91349	0.12321	1.83524e-20	-0.160089
2061.15	-36205.2	-14721.6	2.91539	0.121232	3.66263e-19	-0.160331
2061.17	-36205.3	-14721.7	2.91676	0.119956	-6.93524e-20	-0.163721
2061.19	-36205.3	-14721.7	2.91862	0.119759	-1.33357e-18	-0.172351
2061.2	-36205.3	-14721.7	2.92012	0.12003	5.33581e-19	-0.188676
2061.22	-36205.3	-14721.8	2.92041	0.120133	5.05047e-18	-0.214533
2061.24	-36205.3	-14721.8	2.91987	0.119945	-3.09609e-18	-0.249809
2061.25	-36205.3	-14721.9	2.91934	0.119686	-1.97392e-17	-0.293989
2061.27	-36205.3	-14721.9	2.92036	0.120182	1.1667e-17	-0.346423
2061.29	-36205.3	-14721.8	2.92363	0.121825	7.11743e-17	-0.405823
2061.31	-36205.3	-14721.9	2.92755	0.123764	-5.92691e-17	-0.469438
2061.32	-36205.4	-14722	2.93097	0.125437	-2.64762e-16	-0.534099
2061.34	-36205.4	-14722.1	2.93437	0.127234	2.83973e-16	-0.596252
2061.36	-36205.4	-14722.2	2.93788	0.129122	1.0277e-15	-0.654327
2061.37	-36205.5	-14722.2	2.94072	0.130162	-1.06699e-15	-0.710243
2061.39	-36205.5	-14722.3	2.94251	0.130108	-3.65759e-15	-0.764452
2061.41	-36205.5	-14722.3	2.94374	0.130045	4.85246e-15	-0.814326
2061.42	-36205.5	-14722.4	2.94517	0.130248	1.41236e-14	-0.858841
2061.44	-36205.5	-14722.4	2.94777	0.129612	-1.81952e-14	-0.899759
2061.46	-36205.5	-14722.4	2.95142	0.127834	-4.98397e-14	-0.937157
2061.47	-36205.6	-14722.5	2.95434	0.125933	7.99073e-14	-0.968367
2061.49	-36205.6	-14722.5	2.95596	0.124288	1.79269e-13	-0.992615
2061.51	-36205.6	-14722.6	2.95738	0.122373	-3.44717e-13	-1.01176
2061.53	-36205.6	-14722.6	2.95913	0.120501	-6.3656e-13	-1.0269
2061.54	-36205.6	-14722.7	2.96096	0.11988	1.46788e-12	-1.03822
2061.56	-36205.7	-14722.7	2.96265	0.120124	2.44458e-12	-1.04712
2061.58	-36205.7	-14722.8	2.96403	0.119413	-5.47917e-12	-1.05606
2061.59	-36205.7	-14722.8	2.96565	0.117505	-8.30282e-12	-1.06523
2061.61	-36205.7	-14722.9	2.96859	0.115612	2.26725e-11	-1.07278
2061.63	-36205.7	-14722.9	2.97224	0.113966	2.82567e-11	-1.0781
2061.64	-36205.7	-14723	2.97478	0.112052	-9.39087e-11	-1.08156
2061.66	-36205.8	-14723	2.9762	0.11034	-1.0803e-10	-1.08293
2061.68	-36205.8	-14723.1	2.97767	0.109857	3.4914e-10	-1.08158
2061.7	-36205.8	-14723.1	2.97946	0.110051	3.49402e-10	-1.07774
2061.71	-36205.8	-14723.2	2.98126	0.10939	-1.40844e-09	-1.07216
2061.73	-36205.8	-14723.2	2.98295	0.107343	-1.10577e-09	-1.06508
2061.75	-36205.8	-14723.3	2.98454	0.103894	5.72237e-09	-1.05635
2061.76	-36205.9	-14723.3	2.98623	0.0983739	4.21141e-09	-1.04544
2061.78	-36205.9	-14723.3	2.98819	0.0899271	-2.11771e-08	-1.03159
2061.8	-36205.9	-14723.4	2.98982	0.0788351	-1.22578e-08	-1.01354
2061.82	-36205.9	-14723.5	2.99028	0.065909	8.37111e-08	-0.989915
2061.83	-36205.9	-14723.5	2.99003	0.0517284	3.22232e-08	-0.960305
2061.85	-36205.9	-14723.5	2.98992	0.036797	-3.35231e-07	-0.924339
2061.87	-36206	-14723.6	2.98999	0.0217469	-1.2231e-07	-0.87962
2061.88	-36206	-14723.6	2.99002	0.00726144	1.23379e-06	-0.823389
2061.9	-36206	-14723.7	2.99	-0.00594514	2.37311e-07	-0.75495
2061.92	-36206	-14723.7	2.99	-0.0172668	-4.79154e-06	-0.674847
2061.93	-36206	-14723.8	2.99	-0.0266667	0	-0.586057
2061.95	-36206.1	-14723.8	2.99	-0.0342487	1.89728e-05	-0.491919
2061.97	-36206.1	-14723.9	2.99	-0.04	0	-0.394336
2061.99	-36206.1	-14723.9	2.99002	-0.0439998	-6.93573e-05	-0.295685
2062	-36206.1	-14724	2.99	-0.0468114	1.36599e-05	-0.201689
2062.02	-36206.1	-14724	2.98992	-0.0489112	0.000264892	-0.117764
2062.04	-36206.1	-14724.1	2.99003	-0.0500769	-0.000106953	-0.0455069
2062.05	-36206.2	-14724.1	2.9903	-0.0502108	-0.00162108	0.0149576
2062.07	-36206.2	-14724.2	2.98988	-0.0499797	-0.00355161	0.0653939
2062.09	-36206.2	-14724.2	2.98828	-0.0499472	-0.00526291	0.107467
2062.1	-36206.2	-14724.3	2.98635	-0.0500078	-0.00698859	0.141631
2062.12	-36206.2	-14724.3	2.98472	-0.0500143	-0.00882401	0.168292
2062.14	-36206.2	-14724.4	2.983	-0.0499979	-0.010172	0.188262
2062.16	-36206.3	-14724.4	2.98105	-0.0499964	-0.0105058	0.202497
2062.17	-36206.3	-14724.4	2.97984	-0.0500007	-0.00970901	0.212167
2062.19	-36206.3	-14724.5	2.97981	-0.0500009	-0.00800132	0.218366
2062.21	-36206.3	-14724.5	2.98003	-0.0499998	-0.00615628	0.221977
2062.22	-36206.3	-14724.6	2.97998	-0.0499998	-0.00454981	0.223802
2062.24	-36206.3	-14724.6	2.98007	-0.0500001	-0.00276363	0.224547
2062.26	-36206.4	-14724.7	2.98027	-0.05	-0.000847768	0.224658
2062.27	-36206.4	-14724.7	2.9796	-0.05	0.000220282	0.22415
2062.29	-36206.4	-14724.8	2.97782	-0.0500001	0.000177434	0.223069
2062.31	-36206.4	-14724.8	2.97594	-0.0499998	-6.62125e-05	0.221561
2062.33	-36206.4	-14724.9	2.97435	-0.0499996	-4.7627e-05	0.219878
2062.34	-36206.5	-14724.9	2.97253	-0.0500006	1.72825e-05	0.218383
2062.36	-36206.5	-14725	2.97066	-0.0500013	1.13577e-05	0.217251
2062.38	-36206.5	-14725	2.96975	-0.0499975	-4.96448e-06	0.216413
2062.39	-36206.5	-14725.1	2.96988	-0.0499953	-2.70136e-06	0.215847
2062.41	-36206.5	-14725.1	2.97003	-0.0500108	1.43877e-06	0.215591
2062.43	-36206.5	-14725.2	2.96997	-0.050018	7.22427e-07	0.215612
2062.44	-36206.6	-14725.2	2.97014	-0.0499596	-3.73796e-07	0.215791
2062.46	-36206.6	-14725.3	2.97023	-0.0499388	-1.66615e-07	0.215824
2062.48	-36206.6	-14725.3	2.96925	-0.050167	1.0392e-07	0.215266
2062.49	-36206.6	-14725.4	2.96735	-0.0502082	3.79376e-08	0.21405
2062.51	-36206.6	-14725.4	2.96556	-0.0491952	-2.94443e-08	0.212387
2062.53	-36206.6	-14725.5	2.96396	-0.0473424	-1.0112e-08	0.210147
2062.55	-36206.7	-14725.5	2.96206	-0.0455419	7.60736e-09	0.207028
2062.56	-36206.7	-14725.5	2.96032	-0.0438707	2.20564e-09	0.203549
2062.58	-36206.7	-14725.6	2.95971	-0.0419329	-2.06071e-09	0.200707
2062.6	-36206.7	-14725.6	2.95993	-0.0402463	-4.61308e-10	0.19866
2062.61	-36206.7	-14725.7	2.96009	-0.0397113	5.53975e-10	0.197115
2062.63	-36206.7	-14725.7	2.96002	-0.0399527	9.08118e-11	0.196164
2062.65	-36206.8	-14725.8	2.95992	-0.0400801	-1.53666e-10	0.195986
2062.66	-36206.8	-14725.8	2.95996	-0.0400126	-2.41146e-11	0.19609
2062.68	-36206.8	-14725.9	2.96023	-0.0399795	3.94232e-11	0.195793
2062.7	-36206.8	-14725.9	2.96009	-0.0399978	4.19682e-12	0.195087
2062.72	-36206.8	-14726	2.9588	-0.0400057	-1.08768e-11	0.194185
2062.73	-36206.8	-14726	2.95689	-0.0400006	-1.11214e-12	0.192982
2062.75	-36206.9	-14726.1	2.95515	-0.0399986	2.77204e-12	0.191345
2062.77	-36206.9	-14726.1	2.95344	-0.0399999	1.42948e-13	0.189634
2062.78	-36206.9	-14726.2	2.95148	-0.0400004	-7.2581e-13	0.188295
2062.8	-36206.9	-14726.2	2.95	-0.04	0	0.187364
2062.82	-36206.9	-14726.3	2.94972	-0.0399999	1.98546e-13	0.186742
2062.84	-36206.9	-14726.3	2.95	-0.04	0	0.186275
2062.85	-36207	-14726.3	2.95007	-0.04	-5.01425e-14	0.185794
2062.87	-36207	-14726.4	2.95	-0.04	2.48341e-15	0.185139
2062.89	-36207	-14726.4	2.95	-0.04	1.29114e-14	0.18417
2062.9	-36207	-14726.5	2.94999	-0.04	-1.27995e-15	0.182828
2062.92	-36207	-14726.5	2.94993	-0.0400001	-3.50812e-15	0.181172
2062.94	-36207.1	-14726.6	2.95003	-0.04	3.37209e-16	0.179565
2062.95	-36207.1	-14726.6	2.95029	-0.0399997	8.76019e-16	0.178315
2062.97	-36207.1	-14726.7	2.94982	-0.0400002	-1.28275e-16	0.177428
2062.99	-36207.1	-14726.7	2.94817	-0.0400011	-2.21614e-16	0.176827
2063.01	-36207.1	-14726.8	2.94624	-0.0399991	4.40715e-17	0.176366
2063.02	-36207.1	-14726.8	2.94463	-0.0399958	5.98834e-17	0.175881
2063.04	-36207.2	-14726.9	2.94288	-0.0400034	-1.15716e-17	0.175191
2063.06	-36207.2	-14726.9	2.94095	-0.0400151	-1.4739e-17	0.17416
2063.07	-36207.2	-14727	2.9398	-0.0399839	3.65642e-18	0.172746
2063.09	-36207.2	-14727	2.9398	-0.0399444	3.65368e-18	0.171043
2063.11	-36207.2	-14727	2.94007	-0.0400739	-1.13051e-18	0.169368
2063.12	-36207.2	-14727.1	2.94007	-0.0402153	-9.82736e-19	0.168116
2063.14	-36207.3	-14727.1	2.93996	-0.0397226	2.957e-19	0.167777
2063.16	-36207.3	-14727.2	2.93993	-0.0392402	2.37263e-19	0.169432
2063.18	-36207.3	-14727.2	2.94009	-0.0413772	-8.68874e-20	0.175012
2063.19	-36207.3	-14727.3	2.9402	-0.049144	-5.73385e-20	0.186258
2063.21	-36207.3	-14727.3	2.93958	-0.0658204	2.55823e-20	0.204582
2063.23	-36207.3	-14727.4	2.93792	-0.0936706	1.53615e-20	0.231372
2063.24	-36207.4	-14727.4	2.93535	-0.133781	-6.66237e-21	0.267957
2063.26	-36207.4	-14727.5	2.93192	-0.185573	-3.60904e-21	0.314184
2063.28	-36207.4	-14727.5	2.92759	-0.246644	1.87979e-21	0.368249
2063.29	-36207.4	-14727.6	2.92238	-0.312719	8.4196e-22	0.427244
2063.31	-36207.4	-14727.6	2.91637	-0.378126	-5.38025e-22	0.487452
2063.33	-36207.5	-14727.7	2.90963	-0.441111	-2.24779e-22	0.54731
2063.35	-36207.5	-14727.7	2.90222	-0.502956	1.39398e-22	0.606923
2063.36	-36207.5	-14727.7	2.89356	-0.562998	5.06035e-23	0.665264
2063.38	-36207.5	-14727.8	2.88268	-0.619145	-3.81864e-23	0.720476
2063.4	-36207.5	-14727.8	2.87031	-0.671648	-1.10762e-23	0.771995
2063.41	-36207.5	-14727.9	2.8582	-0.722114	1.03684e-23	0.820061
2063.43	-36207.5	-14727.9	2.84625	-0.769551	2.33569e-24	0.86402
2063.45	-36207.6	-14728	2.83343	-0.811715	-2.89336e-24	0.9028
2063.46	-36207.6	-14728	2.81988	-0.848623	-6.21087e-25	0.936235
2063.48	-36207.6	-14728.1	2.80625	-0.881033	7.44825e-25	0.964569
2063.5	-36207.6	-14728.1	2.79247	-0.906521	1.22093e-25	0.987746
2063.51	-36207.6	-14728.2	2.77816	-0.922103	-2.06566e-25	1.00573
2063.53	-36207.6	-14728.2	2.76284	-0.931734	-3.23999e-26	1.01963
2063.55	-36207.7	-14728.2	2.74618	-0.941503	5.28521e-26	1.03104
2063.57	-36207.7	-14728.3	2.72873	-0.952104	5.58382e-27	1.04129
2063.58	-36207.7	-14728.3	2.71135	-0.962295	-1.39555e-26	1.05136
2063.6	-36207.7	-14728.4	2.69432	-0.972688	-7.25759e-28	1.06052
2063.62	-36207.7	-14728.4	2.67766	-0.983848	3.83286e-27	1.06769
2063.63	-36207.7	-14728.5	2.66099	-0.992945	1.92054e-28	1.07275
2063.65	-36207.8	-14728.5	2.64393	-0.996943	-9.72623e-28	1.07565
2063.67	-36207.8	-14728.5	2.62667	-0.996667	0	1.07516
2063.68	-36207.8	-14728.6	2.60947	-0.993908	2.52554e-28	1.07019
2063.7	-36207.8	-14728.6	2.59233	-0.989731	-1.26412e-29	1.0615
2063.72	-36207.8	-14728.7	2.57533	-0.984888	-6.88407e-29	1.04978
2063.74	-36207.8	-14728.7	2.55908	-0.979688	3.33556e-30	1.03377
2063.75	-36207.9	-14728.8	2.54379	-0.974397	1.72933e-29	1.01229
2063.77	-36207.9	-14728.8	2.52807	-0.969451	-1.6943e-30	0.985746
2063.79	-36207.9	-14728.8	2.51094	-0.964775	-4.41464e-30	0.95473
2063.8	-36207.9	-14728.9	2.49368	-0.958756	6.54903e-31	0.919372
2063.82	-36207.9	-14728.9	2.47714	-0.949212	1.19604e-30	0.879133
2063.84	-36207.9	-14729	2.46028	-0.933254	-1.72254e-31	0.83206
2063.86	-36207.9	-14729	2.44273	-0.908562	-2.96655e-31	0.776185
2063.87	-36208	-14729	2.42637	-0.874421	5.81543e-32	0.710009
2063.89	-36208	-14729.1	2.41235	-0.829587	7.43227e-32	0.632768
2063.91	-36208	-14729.1	2.39967	-0.771289	-1.87305e-32	0.545049
2063.92	-36208	-14729.2	2.38772	-0.697717	-2.00349e-32	0.447099
2063.94	-36208	-14729.2	2.37702	-0.609068	4.90889e-33	0.338315
2063.96	-36208	-14729.2	2.36806	-0.508277	4.88755e-33	0.220303
2063.97	-36208	-14729.3	2.36113	-0.402652	-1.48643e-33	0.0986207
2063.99	-36208	-14729.3	2.35596	-0.299719	-1.1973e-33	-0.0206473
2064.01	-36208.1	-14729.3	2.35156	-0.206594	4.46793e-34	-0.131303
2064.03	-36208.1	-14729.4	2.34792	-0.12712	3.2138e-34	-0.230223
2064.04	-36208.1	-14729.4	2.34633	-0.0610091	-1.1662e-34	-0.318145
2064.06	-36208.1	-14729.4	2.34656	-0.00604691	-7.66403e-35	-0.394833
2064.08	-36208.1	-14729.5	2.34648	0.0419377	3.34996e-35	-0.458562
2064.09	-36208.1	-14729.5	2.34616	0.083561	1.82284e-35	-0.508929
2064.11	-36208.1	-14729.6	2.34807	0.115632	-9.70864e-36	-0.547085
2064.13	-36208.2	-14729.6	2.35182	0.138293	-4.87483e-36	-0.57484
2064.14	-36208.2	-14729.6	2.35443	0.154855	2.52232e-36	-0.594514
2064.16	-36208.2	-14729.7	2.35582	0.166658	1.1243e-36	-0.608047
2064.18	-36208.2	-14729.7	2.35853	0.173234	-7.01239e-37	-0.61702
2064.2	-36208.2	-14729.7	2.36226	0.176024	-2.55998e-37	-0.623303
2064.21	-36208.2	-14729.8	2.36462	0.177874	1.98688e-37	-0.628963
2064.23	-36208.2	-14729.8	2.36599	0.179563	6.82371e-38	-0.635563
2064.25	-36208.3	-14729.9	2.36849	0.180465	-5.1342e-38	-0.644251
2064.26	-36208.3	-14729.9	2.3722	0.180274	-1.4892e-38	-0.655351
2064.28	-36208.3	-14729.9	2.3759	0.178976	1.39402e-38	-0.668511
2064.3	-36208.3	-14730	2.37924	0.177101	3.14021e-39	-0.682152
2064.31	-36208.3	-14730	2.38245	0.175391	-3.88937e-39	-0.694229
2064.33	-36208.3	-14730.1	2.38581	0.17376	-8.34483e-40	-0.70466
2064.35	-36208.3	-14730.1	2.38956	0.171824	9.98529e-40	-0.714242
2064.37	-36208.3	-14730.1	2.39289	0.170179	1.62478e-40	-0.722977
2064.38	-36208.4	-14730.2	2.39479	0.169708	-2.65252e-40	-0.730681
2064.4	-36208.4	-14730.2	2.3964	0.169968	-2.80238e-41	-0.738616
2064.42	-36208.4	-14730.2	2.39936	0.170094	7.00392e-41	-0.748239
2064.43	-36208.4	-14730.3	2.40312	0.170007	3.6424e-42	-0.758658
2064.45	-36208.4	-14730.3	2.40659	0.169906	-1.92362e-41	-0.768411
2064.47	-36208.4	-14730.4	2.40981	0.169986	-9.63871e-43	-0.77728
2064.48	-36208.4	-14730.4	2.41309	0.170273	4.88136e-42	-0.785424
2064.5	-36208.5	-14730.4	2.41667	0.17	0	-0.793028
2064.52	-36208.5	-14730.5	2.42049	0.168512	-1.26753e-42	-0.800316
2064.53	-36208.5	-14730.5	2.42346	0.166558	6.34479e-44	-0.807627
2064.55	-36208.5	-14730.6	2.42497	0.164908	3.45586e-43	-0.815369
2064.57	-36208.5	-14730.6	2.42683	0.163223	-1.67577e-44	-0.824078
2064.59	-36208.5	-14730.6	2.43037	0.161264	-8.71239e-44	-0.833827
2064.6	-36208.6	-14730.7	2.43361	0.159907	8.63688e-45	-0.843043
2064.62	-36208.6	-14730.7	2.43514	0.159762	2.36718e-44	-0.850315
2064.64	-36208.6	-14730.7	2.43699	0.160017	-2.27525e-45	-0.855657
2064.65	-36208.6	-14730.8	2.44056	0.159987	-5.90951e-45	-0.859194
2064.67	-36208.6	-14730.8	2.44375	0.160038	8.64513e-46	-0.860661
2064.69	-36208.6	-14730.9	2.44527	0.160274	1.48886e-45	-0.859991
2064.7	-36208.6	-14730.9	2.44734	0.159755	-2.91868e-46	-0.857755
2064.72	-36208.6	-14730.9	2.45102	0.158061	-3.73021e-46	-0.854523
2064.74	-36208.7	-14731	2.45398	0.15614	9.40146e-47	-0.850677
2064.76	-36208.7	-14731	2.45537	0.154527	1.00587e-46	-0.846421
2064.77	-36208.7	-14731.1	2.45753	0.152775	-2.46733e-47	-0.841695
2064.79	-36208.7	-14731.1	2.46124	0.150876	-2.46548e-47	-0.836609
2064.81	-36208.7	-14731.1	2.46409	0.149746	7.62859e-48	-0.831601
2064.82	-36208.7	-14731.2	2.46545	0.149723	6.63144e-48	-0.826769
2064.84	-36208.8	-14731.2	2.46771	0.150162	-1.99537e-48	-0.821672
2064.86	-36208.8	-14731.2	2.47144	0.150329	-1.60104e-48	-0.816086
2064.88	-36208.8	-14731.3	2.47421	0.149499	5.86311e-49	-0.810172
2064.89	-36208.8	-14731.3	2.47563	0.147692	3.86917e-49	-0.80402
2064.91	-36208.8	-14731.4	2.47808	0.145849	-1.72628e-49	-0.797597
2064.93	-36208.8	-14731.4	2.48172	0.144248	-1.03659e-49	-0.791024
2064.94	-36208.8	-14731.5	2.48428	0.142424	4.49572e-50	-0.784585
2064.96	-36208.9	-14731.5	2.48569	0.140589	2.43536e-50	-0.778417
2064.98	-36208.9	-14731.5	2.48834	0.139686	-1.26847e-50	-0.772493
2064.99	-36208.9	-14731.6	2.49208	0.139814	-5.68149e-51	-0.766884
2065.01	-36208.9	-14731.6	2.49448	0.140255	3.63056e-51	-0.761741
2065.03	-36208.9	-14731.7	2.49583	0.140278	1.5168e-51	-0.756902
2065.05	-36208.9	-14731.7	2.49848	0.139228	-9.40647e-52	-0.751977
2065.06	-36208.9	-14731.7	2.5022	0.137349	-3.4147e-52	-0.746895
2065.08	-36209	-14731.8	2.50483	0.135534	2.57679e-52	-0.741827
2065.1	-36209	-14731.8	2.50628	0.133865	7.47412e-53	-0.736786
2065.11	-36209	-14731.9	2.50776	0.131951	-6.99652e-53	-0.73169
2065.13	-36209	-14731.9	2.50956	0.13026	-1.57611e-53	-0.726646
2065.15	-36209	-14731.9	2.51138	0.129641	1.95242e-53	-0.721817
2065.16	-36209	-14732	2.513	0.129893	4.19106e-54	-0.716909
2065.18	-36209	-14732	2.51435	0.130293	-5.02603e-54	-0.711482
2065.2	-36209.1	-14732.1	2.5162	0.130137	-8.23877e-55	-0.705783
2065.22	-36209.1	-14732.1	2.51945	0.128881	1.3939e-54	-0.700305
2065.23	-36209.1	-14732.1	2.52287	0.126997	2.18633e-55	-0.694884
2065.25	-36209.1	-14732.2	2.52478	0.125257	-3.56643e-55	-0.689185
2065.27	-36209.1	-14732.2	2.52638	0.123554	-3.76793e-56	-0.683619
2065.28	-36209.1	-14732.2	2.52959	0.121584	9.41709e-56	-0.67878
2065.3	-36209.1	-14732.3	2.53316	0.120054	4.89737e-57	-0.674532
2065.32	-36209.2	-14732.3	2.53529	0.119731	-2.58639e-56	-0.670554
2065.33	-36209.2	-14732.4	2.53659	0.119989	-1.29597e-57	-0.666871
2065.35	-36209.2	-14732.4	2.53815	0.120005	6.5632e-57	-0.663522
2065.37	-36209.2	-14732.5	2.54	0.12	0	-0.660131
2065.39	-36209.2	-14732.5	2.54185	0.120241	-1.70422e-57	-0.656326
2065.4	-36209.2	-14732.5	2.54341	0.119949	8.53019e-59	-0.652264
2065.42	-36209.2	-14732.6	2.54473	0.118485	4.64524e-58	-0.648093
2065.44	-36209.3	-14732.6	2.54683	0.116558	-2.25065e-59	-0.643502
2065.45	-36209.3	-14732.7	2.55033	0.114865	-1.16662e-58	-0.638358
2065.47	-36209.3	-14732.7	2.55365	0.113107	1.14201e-59	-0.633454
2065.49	-36209.3	-14732.7	2.55555	0.111144	2.96679e-59	-0.629395
2065.5	-36209.3	-14732.8	2.55693	0.109872	-4.34427e-60	-0.625711
2065.52	-36209.3	-14732.8	2.55862	0.109791	-7.50549e-60	-0.622123
2065.54	-36209.4	-14732.9	2.56041	0.11003	1.4927e-60	-0.619252
2065.56	-36209.4	-14732.9	2.56207	0.109993	2.02871e-60	-0.617207
2065.57	-36209.4	-14732.9	2.56373	0.110043	-3.92426e-61	-0.614803
2065.59	-36209.4	-14733	2.56545	0.11023	-5.0153e-61	-0.611431
2065.61	-36209.4	-14733	2.56716	0.109731	1.26393e-61	-0.607958
2065.62	-36209.4	-14733.1	2.56882	0.108153	1.35193e-61	-0.604799
2065.64	-36209.4	-14733.1	2.5705	0.106018	-3.31217e-62	-0.60128
2065.66	-36209.5	-14733.1	2.57223	0.104061	-3.29692e-62	-0.596924
2065.67	-36209.5	-14733.2	2.57392	0.103189	1.00145e-62	-0.591775
2065.69	-36209.5	-14733.2	2.57559	0.102256	8.03539e-63	-0.585405
2065.71	-36209.5	-14733.3	2.57749	0.0971464	-2.94262e-63	-0.576628
2065.72	-36209.5	-14733.3	2.57935	0.0867106	-1.94189e-63	-0.564543
2065.74	-36209.5	-14733.3	2.58027	0.0737103	8.66396e-64	-0.548686
2065.76	-36209.5	-14733.4	2.58018	0.0577299	5.2025e-64	-0.528695
2065.78	-36209.6	-14733.4	2.57989	0.0348044	-2.25635e-64	-0.504299
2065.79	-36209.6	-14733.5	2.57989	0.00504316	-1.22228e-64	-0.475616
2065.81	-36209.6	-14733.5	2.58018	-0.0269289	6.3663e-65	-0.443178
2065.83	-36209.6	-14733.6	2.58025	-0.057917	2.85148e-65	-0.407582
2065.84	-36209.6	-14733.6	2.57924	-0.0864657	-1.82215e-65	-0.369442
[truncated: 392 more rows]
