# Supplementary material for: Extraction of driving behavior primitives considering driver expectation and vehicle dynamics
Source: PLoS One. 2025 Dec 31;20(12):e0340123. doi: 10.1371/journal.pone.0340123 (PMC12755792; doi:10.1371/journal.pone.0340123)
Supplement: S1 File — (ZIP) [file pone.0340123.s001.zip › DataSetForPimitiveExaction-1/straight driving/d1c23_s_5.xlsx]

## Sheet: Sheet1
2157.54	-36255.6	-14783.9	7.15386	1.89453	0.0537461	-0.320028
2157.56	-36255.7	-14783.8	7.18937	1.88749	0.0324806	-0.337363
2157.58	-36255.8	-14783.8	7.21994	1.88077	0.0121867	-0.360761
2157.59	-36255.9	-14783.8	7.2497	1.87415	-0.00481776	-0.388687
2157.61	-36256	-14783.7	7.28142	1.86708	-0.0193101	-0.417785
2157.63	-36256.2	-14783.7	7.31467	1.86039	-0.029359	-0.442114
2157.64	-36256.3	-14783.6	7.34815	1.85372	-0.0425027	-0.460891
2157.66	-36256.4	-14783.6	7.3782	1.84707	-0.055925	-0.476302
2157.68	-36256.5	-14783.5	7.41	1.84	-0.0666667	-0.489107
2157.7	-36256.6	-14783.5	7.44	1.83333	-0.07	-0.5
2157.71	-36256.7	-14783.5	7.47	1.82667	-0.0666667	-0.509804
2157.73	-36256.9	-14783.4	7.50183	1.82305	-0.0595609	-0.517801
2157.75	-36257	-14783.4	7.53173	1.81625	-0.0530188	-0.521926
2157.76	-36257.1	-14783.3	7.56185	1.80961	-0.0499669	-0.522875
2157.78	-36257.2	-14783.3	7.59366	1.80243	-0.0497817	-0.52297
2157.8	-36257.4	-14783.2	7.62345	1.79622	-0.046301	-0.524013
2157.81	-36257.5	-14783.2	7.65372	1.79262	-0.0426554	-0.524023
2157.83	-36257.6	-14783.2	7.68538	1.78587	-0.0355162	-0.525347
2157.85	-36257.7	-14783.1	7.71552	1.78238	-0.0283662	-0.529625
2157.87	-36257.9	-14783.1	7.74727	1.77495	-0.0175329	-0.541461
2157.88	-36258	-14783	7.77692	1.76853	-0.00760441	-0.559227
2157.9	-36258.1	-14783	7.80741	1.7615	0.00202835	-0.587934
2157.92	-36258.2	-14782.9	7.83924	1.75553	0.00789052	-0.635946
2157.93	-36258.4	-14782.9	7.86786	1.75173	0.0109297	-0.70924
2157.95	-36258.5	-14782.9	7.89529	1.74462	0.0142731	-0.814999
2157.97	-36258.6	-14782.8	7.92506	1.73801	0.0178627	-0.951047
2157.98	-36258.7	-14782.8	7.954	1.73065	0.0203143	-1.10404
2158	-36258.9	-14782.7	7.98273	1.72553	0.0199162	-1.24443
2158.02	-36259	-14782.7	8.01085	1.7209	0.0200208	-1.38053
2158.03	-36259.1	-14782.6	8.04272	1.71517	0.019994	-1.50549
2158.05	-36259.2	-14782.6	8.07203	1.71067	0.0200016	-1.6054
2158.07	-36259.4	-14782.5	8.10339	1.7052	0.0199996	-1.68676
2158.09	-36259.5	-14782.5	8.13284	1.70006	0.0200001	-1.74264
2158.1	-36259.6	-14782.4	8.15996	1.69598	0.02	-1.77762
2158.12	-36259.8	-14782.4	8.18736	1.69778	0.02	-1.80385
2158.14	-36259.9	-14782.3	8.21565	1.70483	0.02	-1.82754
2158.15	-36260	-14782.3	8.24567	1.71535	0.02	-1.85068
2158.17	-36260.2	-14782.3	8.27721	1.72561	0.02	-1.87091
2158.19	-36260.3	-14782.2	8.30577	1.7359	0.02	-1.88626
2158.2	-36260.4	-14782.2	8.33414	1.74606	0.02	-1.89713
2158.22	-36260.6	-14782.1	8.36343	1.75456	0.02	-1.90541
2158.24	-36260.7	-14782.1	8.39239	1.75931	0.02	-1.9093
2158.26	-36260.8	-14782	8.42405	1.76007	0.02	-1.90916
2158.27	-36261	-14782	8.45457	1.76017	0.0200001	-1.90565
2158.29	-36261.1	-14781.9	8.48466	1.75806	0.0199996	-1.89989
2158.31	-36261.2	-14781.9	8.51327	1.752	0.0200012	-1.89048
2158.32	-36261.4	-14781.8	8.54292	1.74235	0.0199951	-1.87872
2158.34	-36261.5	-14781.8	8.57271	1.73267	0.0200182	-1.86594
2158.36	-36261.6	-14781.7	8.60464	1.71924	0.0199449	-1.85208
2158.38	-36261.8	-14781.7	8.6321	1.70563	0.0202155	-1.83894
2158.39	-36261.9	-14781.6	8.6587	1.69235	0.0173315	-1.825
2158.41	-36262	-14781.6	8.68485	1.67909	0.0139695	-1.81008
2158.43	-36262.2	-14781.5	8.71647	1.66497	0.0102643	-1.79283
2158.44	-36262.3	-14781.5	8.74333	1.6516	0.0099288	-1.77736
2158.46	-36262.5	-14781.4	8.77486	1.63749	0.0100156	-1.76228
2158.48	-36262.6	-14781.4	8.80184	1.6241	0.00997105	-1.74911
2158.49	-36262.8	-14781.3	8.82836	1.61082	0.0101002	-1.73609
2158.51	-36262.9	-14781.3	8.85667	1.59667	0.00666667	-1.72222
2158.53	-36263.1	-14781.2	8.88333	1.58333	0.00333333	-1.70806
2158.55	-36263.2	-14781.2	8.91	1.56667	0	-1.69063
2158.56	-36263.3	-14781.1	8.93333	1.54333	0	-1.66667
2158.58	-36263.5	-14781.1	8.96167	1.50779	-6.50728e-06	-1.6341
2158.6	-36263.6	-14781	8.98817	1.47123	1.79443e-06	-1.59936
2158.61	-36263.8	-14781	9.01333	1.43667	-2.33029e-16	-1.56754
2158.63	-36263.9	-14780.9	9.03811	1.40491	1.64228e-07	-1.53533
2158.65	-36264	-14780.9	9.06124	1.3787	-1.84276e-07	-1.51066
2158.66	-36264.2	-14780.8	9.08122	1.35877	5.72453e-07	-1.48897
2158.68	-36264.4	-14780.8	9.10234	1.33782	-4.41602e-06	-1.46953
2158.7	-36264.5	-14780.7	9.12271	1.3213	1.6722e-05	-1.45226
2158.72	-36264.6	-14780.7	9.14761	1.30392	-9.68469e-05	-1.43642
2158.73	-36264.8	-14780.6	9.17085	1.29134	0.000385422	-1.42398
2158.75	-36264.9	-14780.6	9.1937	1.282	0.0039463	-1.41466
2158.77	-36265.1	-14780.5	9.21369	1.27546	0.00735938	-1.40725
2158.78	-36265.2	-14780.5	9.23465	1.26843	0.0103147	-1.40038
2158.8	-36265.4	-14780.4	9.25548	1.26156	0.00979574	-1.39399
2158.82	-36265.5	-14780.4	9.28062	1.25539	0.0107378	-1.38844
2158.83	-36265.7	-14780.3	9.30268	1.25224	0.0143275	-1.38255
2158.85	-36265.8	-14780.3	9.32282	1.24244	0.0178375	-1.37181
2158.87	-36266	-14780.2	9.34392	1.22223	0.0203743	-1.35323
2158.89	-36266.1	-14780.2	9.36351	1.19733	0.0197036	-1.32797
2158.9	-36266.3	-14780.1	9.38443	1.16238	0.0209688	-1.291
2158.92	-36266.4	-14780	9.40362	1.10898	0.024963	-1.23469
2158.94	-36266.6	-14780	9.42159	1.03013	0.0271612	-1.1534
2158.95	-36266.7	-14779.9	9.43972	0.904301	0.0254636	-1.03313
2158.97	-36266.9	-14779.9	9.45306	0.744222	0.0214349	-0.88458
2158.99	-36267	-14779.8	9.46517	0.586052	0.0197497	-0.734612
2159	-36267.2	-14779.8	9.47368	0.430222	0.0200603	-0.582626
2159.02	-36267.3	-14779.7	9.47896	0.287141	0.0199831	-0.441759
2159.04	-36267.5	-14779.7	9.48018	0.161662	0.0200046	-0.321451
2159.06	-36267.6	-14779.6	9.47996	0.0491373	0.0199986	-0.213689
2159.07	-36267.8	-14779.6	9.48001	-0.0346998	0.0200017	-0.130713
2159.09	-36267.9	-14779.5	9.48002	-0.0903171	0.0199945	-0.0766866
2159.11	-36268.1	-14779.5	9.47993	-0.122605	0.0200187	-0.0395203
2159.12	-36268.2	-14779.4	9.48028	-0.143191	0.0199248	-0.0147192
2159.14	-36268.4	-14779.3	9.47804	-0.161136	0.0202822	0.00543668
2159.16	-36268.5	-14779.3	9.47448	-0.175919	0.0180435	0.0217741
2159.17	-36268.7	-14779.2	9.47105	-0.185077	0.0143947	0.0327203
2159.19	-36268.9	-14779.2	9.46762	-0.189404	0.0107028	0.0375857
2159.21	-36269	-14779.1	9.46434	-0.190153	0.00985438	0.0390055
2159.22	-36269.2	-14779.1	9.46083	-0.18991	0.00997223	0.0393132
2159.24	-36269.3	-14779	9.45744	-0.19025	0.0102378	0.0384708
2159.26	-36269.4	-14779	9.45414	-0.187601	0.00758568	0.0365979
2159.28	-36269.6	-14778.9	9.45062	-0.183921	0.00398091	0.0333074
2159.29	-36269.8	-14778.9	9.44725	-0.180608	0.000371381	0.0299871
2159.31	-36269.9	-14778.8	9.4438	-0.177067	-6.10376e-05	0.0265601
2159.33	-36270.1	-14778.8	9.44019	-0.173764	1.64141e-05	0.0232125
2159.34	-36270.2	-14778.7	9.44009	-0.170232	-4.44663e-06	0.0209002
2159.36	-36270.3	-14778.7	9.43715	-0.169952	1.37239e-06	0.0196575
2159.38	-36270.5	-14778.6	9.43353	-0.169982	-5.86402e-07	0.0196218
2159.39	-36270.7	-14778.5	9.43021	-0.170097	1.73111e-06	0.0186189
2159.41	-36270.8	-14778.5	9.42667	-0.166667	3.11352e-15	0.0163399
2159.43	-36271	-14778.4	9.42333	-0.163333	0	0.0130719
2159.45	-36271.1	-14778.4	9.42	-0.16	0	0.0108932
2159.46	-36271.2	-14778.3	9.42	-0.16	0.00333333	0.00980392
2159.48	-36271.4	-14778.3	9.41644	-0.159994	0.00689165	0.00981023
2159.5	-36271.6	-14778.2	9.41311	-0.160002	0.010088	0.00980223
2159.51	-36271.7	-14778.2	9.40994	-0.16	0.00997716	0.00980436
2159.53	-36271.9	-14778.1	9.40981	-0.16	0.0100113	0.0098037
2159.55	-36272	-14778.1	9.40622	-0.16	0.00999697	0.00980399
2159.57	-36272.2	-14778	9.40294	-0.16	0.0100008	0.00980386
2159.58	-36272.3	-14777.9	9.39939	-0.16	0.00999971	0.00980421
2159.6	-36272.5	-14777.9	9.39609	-0.16	0.0100001	0.00980284
2159.62	-36272.6	-14777.9	9.39236	-0.16	0.00999998	0.00980943
2159.63	-36272.8	-14777.8	9.38991	-0.16	0.01	0.00978308
2159.65	-36272.9	-14777.7	9.38946	-0.16	0.01	0.00988095
2159.67	-36273.1	-14777.7	9.38563	-0.16	0.01	0.00935697
2159.68	-36273.2	-14777.6	9.38217	-0.16	0.01	0.00439945
2159.7	-36273.4	-14777.6	9.37991	-0.16	0.01	-0.00993148
2159.72	-36273.5	-14777.5	9.37917	-0.16	0.00999992	-0.0340521
2159.74	-36273.7	-14777.5	9.37548	-0.16	0.0100003	-0.0608584
2159.75	-36273.8	-14777.4	9.37186	-0.16	0.00999897	-0.0904571
2159.77	-36274	-14777.4	9.36991	-0.16	0.0100045	-0.124796
2159.79	-36274.1	-14777.3	9.36899	-0.16	0.00998311	-0.166484
2159.8	-36274.3	-14777.3	9.36521	-0.16	0.0100631	-0.216035
2159.82	-36274.4	-14777.2	9.36191	-0.16	0.00977215	-0.26965
2159.84	-36274.6	-14777.1	9.35837	-0.16	0.0113124	-0.319741
2159.85	-36274.7	-14777.1	9.35522	-0.16	0.014888	-0.363761
2159.87	-36274.9	-14777	9.35135	-0.16	0.0185576	-0.414251
2159.89	-36275	-14777	9.35003	-0.16	0.0202906	-0.471704
2159.91	-36275.2	-14776.9	9.34839	-0.16	0.019912	-0.533904
2159.92	-36275.3	-14776.9	9.34471	-0.16	0.0201034	-0.593711
2159.94	-36275.5	-14776.8	9.34103	-0.16	0.0196768	-0.645142
2159.96	-36275.6	-14776.8	9.34007	-0.16	0.0219122	-0.694665
2159.97	-36275.8	-14776.7	9.33807	-0.16	0.0254823	-0.739004
2159.99	-36275.9	-14776.7	9.33456	-0.16	0.0290953	-0.77591
2160.01	-36276.1	-14776.6	9.33073	-0.16	0.0301681	-0.807067
2160.02	-36276.2	-14776.6	9.33008	-0.16	0.0299557	-0.830166
2160.04	-36276.4	-14776.5	9.32786	-0.160001	0.0300063	-0.846687
2160.06	-36276.5	-14776.5	9.3242	-0.159995	0.0300164	-0.859272
2160.08	-36276.7	-14776.4	9.32046	-0.160018	0.0299259	-0.867796
2160.09	-36276.8	-14776.4	9.32014	-0.159932	0.03028	-0.873439
2160.11	-36277	-14776.3	9.31741	-0.160206	0.0273658	-0.879227
2160.13	-36277.1	-14776.3	9.31388	-0.157334	0.023946	-0.883779
2160.14	-36277.3	-14776.2	9.31062	-0.153969	0.0203803	-0.888224
2160.16	-36277.4	-14776.1	9.30706	-0.150264	0.0199374	-0.890877
2160.18	-36277.6	-14776.1	9.30378	-0.149931	0.0200168	-0.892093
2160.19	-36277.7	-14776	9.30019	-0.150018	0.0199956	-0.892173
2160.21	-36277.9	-14776	9.30006	-0.149998	0.0200006	-0.892155
2160.23	-36278	-14775.9	9.29689	-0.150001	0.0199998	-0.892158
2160.24	-36278.2	-14775.9	9.29356	-0.15	0.02	-0.892156
2160.26	-36278.3	-14775.8	9.29	-0.15	0.02	-0.892157
2160.28	-36278.5	-14775.8	9.29	-0.15	0.02	-0.892157
2160.3	-36278.6	-14775.7	9.28667	-0.15	0.02	-0.892157
2160.31	-36278.8	-14775.7	9.28333	-0.15	0.02	-0.891068
2160.33	-36278.9	-14775.6	9.27993	-0.15	0.0200006	-0.88871
2160.35	-36279.1	-14775.6	9.2799	-0.15	0.0199977	-0.885447
2160.36	-36279.2	-14775.5	9.27623	-0.15	0.0200182	-0.883249
2160.38	-36279.4	-14775.5	9.27288	-0.15	0.0199309	-0.882313
2160.4	-36279.5	-14775.4	9.26991	-0.15	0.0202639	-0.882364
2160.41	-36279.7	-14775.3	9.26968	-0.15	0.023969	-0.882341
2160.43	-36279.8	-14775.3	9.26605	-0.15	0.0273342	-0.882383
2160.45	-36280	-14775.2	9.26261	-0.15	0.0302052	-0.882238
2160.47	-36280.1	-14775.2	9.25985	-0.15	0.0299345	-0.880856
2160.48	-36280.3	-14775.1	9.25954	-0.15	0.0300084	-0.878353
2160.5	-36280.4	-14775.1	9.2558	-0.15	0.0300314	-0.875152
2160.52	-36280.5	-14775	9.25215	-0.15	0.0298311	-0.873188
2160.53	-36280.7	-14775	9.2499	-0.15	0.0307273	-0.87248
2160.55	-36280.8	-14774.9	9.24936	-0.15	0.0343144	-0.872571
2160.57	-36281	-14774.9	9.2456	-0.15	0.037899	-0.872531
2160.59	-36281.2	-14774.8	9.2419	-0.150001	0.0400931	-0.872611
2160.6	-36281.3	-14774.8	9.23994	-0.149998	0.0409209	-0.872268
2160.62	-36281.4	-14774.7	9.23897	-0.150008	0.0447644	-0.870723
2160.64	-36281.6	-14774.7	9.23529	-0.149968	0.0482431	-0.867924
2160.65	-36281.7	-14774.6	9.23162	-0.150114	0.0502642	-0.865037
2160.67	-36281.9	-14774.6	9.22994	-0.149515	0.0499249	-0.862266
2160.69	-36282	-14774.5	9.22881	-0.152866	0.0500201	-0.855622
2160.7	-36282.2	-14774.5	9.22491	-0.170314	0.0499948	-0.839206
2160.72	-36282.3	-14774.4	9.22159	-0.19943	0.0500029	-0.814287
2160.74	-36282.5	-14774.3	9.21816	-0.227354	0.0499937	-0.787132
2160.76	-36282.6	-14774.3	9.21514	-0.256301	0.0500209	-0.756822
2160.77	-36282.8	-14774.2	9.20925	-0.290482	0.0499152	-0.721331
2160.79	-36282.9	-14774.2	9.20477	-0.334245	0.0503182	-0.678624
2160.81	-36283	-14774.1	9.19935	-0.392	0.0480889	-0.625253
2160.82	-36283.2	-14774.1	9.19251	-0.449254	0.0445173	-0.573343
2160.84	-36283.4	-14774	9.18382	-0.495039	0.0409049	-0.532265
2160.86	-36283.5	-14774	9.17306	-0.539172	0.0398315	-0.497664
2160.87	-36283.7	-14773.9	9.16292	-0.589995	0.0400459	-0.464672
2160.89	-36283.8	-14773.9	9.15293	-0.650436	0.0399879	-0.426047
2160.91	-36283.9	-14773.8	9.14274	-0.718049	0.0400026	-0.378592
2160.93	-36284.1	-14773.8	9.12979	-0.77763	0.0399993	-0.331755
2160.94	-36284.2	-14773.7	9.11688	-0.828311	0.0400002	-0.288092
2160.96	-36284.4	-14773.7	9.09961	-0.878197	0.04	-0.243952
2160.98	-36284.5	-14773.6	9.08571	-0.922854	0.04	-0.203651
2160.99	-36284.7	-14773.5	9.06983	-0.960745	0.04	-0.169042
2161.01	-36284.8	-14773.5	9.05204	-0.990484	0.04	-0.139193
2161.03	-36285	-14773.4	9.03526	-1.0112	0.04	-0.117509
2161.04	-36285.1	-14773.4	9.0187	-1.02831	0.04	-0.101946
2161.06	-36285.2	-14773.4	9.00102	-1.03953	0.04	-0.0869356
2161.08	-36285.4	-14773.3	8.9843	-1.04627	0.04	-0.0708627
2161.1	-36285.5	-14773.2	8.96766	-1.05303	0.04	-0.0464155
2161.11	-36285.7	-14773.2	8.95	-1.05667	0.04	-0.0130719
2161.13	-36285.8	-14773.1	8.93	-1.06	0.04	0.0228758
2161.15	-36286	-14773.1	8.91333	-1.06	0.04	0.0555556
2161.16	-36286.1	-14773	8.89567	-1.06001	0.04	0.0879091
2161.18	-36286.3	-14773	8.87894	-1.06	0.04	0.119624
2161.2	-36286.4	-14772.9	8.85873	-1.06	0.04	0.157091
2161.21	-36286.5	-14772.9	8.83772	-1.06	0.0399999	0.198561
2161.23	-36286.7	-14772.8	8.82179	-1.06	0.0400003	0.236603
2161.25	-36286.8	-14772.8	8.81264	-1.06	0.0399988	0.284761
2161.26	-36286.8	-14772.8	8.80973	-1.06001	0.040007	0.360731
2161.28	-36286.9	-14772.7	8.81048	-1.05997	0.0399736	0.459743
2161.3	-36286.9	-14772.7	8.80279	-1.0601	0.0400979	0.569986
2161.32	-36287	-14772.7	8.76806	-1.05946	0.0394587	0.672885
2161.33	-36287.5	-14772.5	8.73067	-1.05586	0.0358602	0.746281
2161.35	-36287.6	-14772.5	8.69775	-1.05239	0.0323932	0.803274
2161.37	-36287.8	-14772.4	8.68225	-1.04969	0.0296935	0.848412
2161.38	-36287.9	-14772.4	8.66433	-1.05008	0.0300821	0.881331
2161.4	-36288.1	-14772.3	8.64396	-1.04997	0.0299781	0.906385
2161.42	-36288.2	-14772.3	8.6246	-1.05002	0.0300055	0.925958
2161.43	-36288.3	-14772.2	8.60731	-1.04994	0.0299983	0.941673
2161.45	-36288.5	-14772.2	8.59115	-1.05023	0.0300005	0.951967
2161.47	-36288.6	-14772.1	8.57259	-1.049	0.0299996	0.958049
2161.49	-36288.8	-14772.1	8.55261	-1.04526	0.0300012	0.960292
2161.5	-36288.9	-14772	8.5367	-1.04175	0.0299955	0.961132
2161.52	-36289	-14772	8.51933	-1.03974	0.0300163	0.962665
2161.54	-36289.2	-14771.9	8.50215	-1.04008	0.0299309	0.965589
2161.55	-36289.3	-14771.9	8.48506	-1.03998	0.0302487	0.968566
2161.57	-36289.4	-14771.8	8.4676	-1.04002	0.0284729	0.970215
2161.59	-36289.6	-14771.8	8.45171	-1.03992	0.0249215	0.970734
2161.61	-36289.7	-14771.7	8.43195	-1.04026	0.0212367	0.97009
2161.62	-36289.8	-14771.7	8.41345	-1.03825	0.0196575	0.968381
2161.64	-36290	-14771.6	8.39506	-1.03474	0.020381	0.965396
2161.66	-36290.1	-14771.6	8.37596	-1.031	0.0180943	0.962548
2161.67	-36290.2	-14771.5	8.35918	-1.02977	0.0144363	0.96102
2161.69	-36290.4	-14771.5	8.34266	-1.03006	0.0112239	0.960734
2161.71	-36290.5	-14771.4	8.32518	-1.02999	0.00767482	0.960795
2161.72	-36290.6	-14771.4	8.30816	-1.03	0.00439714	0.960781
2161.74	-36290.8	-14771.4	8.2916	-1.03	0.000624271	0.960785
2161.76	-36290.9	-14771.3	8.27443	-1.03	0.000127614	0.960786
2161.78	-36291	-14771.3	8.25452	-1.03001	-0.00247547	0.960778
2161.79	-36291.2	-14771.2	8.2372	-1.02998	-0.00556221	0.960808
2161.81	-36291.3	-14771.2	8.2198	-1.03006	-0.0122036	0.960712
2161.83	-36291.4	-14771.1	8.20287	-1.02976	-0.0161785	0.962282
2161.84	-36291.6	-14771.1	8.18639	-1.03462	-0.0195331	0.968684
2161.86	-36291.7	-14771	8.16868	-1.05099	-0.0202231	0.9827
2161.88	-36291.8	-14771	8.15208	-1.07092	-0.0170886	1.00109
2161.89	-36291.9	-14770.9	8.13248	-1.09122	-0.0137697	1.01874
2161.91	-36292.1	-14770.9	8.11125	-1.10597	-0.0101193	1.0341
2161.93	-36292.2	-14770.8	8.09104	-1.11617	-0.00997438	1.0442
2161.95	-36292.3	-14770.8	8.07443	-1.12305	-0.00998389	1.05087
2161.96	-36292.4	-14770.7	8.05333	-1.12667	-0.01	1.05556
2161.98	-36292.6	-14770.7	8.03333	-1.13	-0.00666667	1.05773
2162	-36292.7	-14770.6	8.00919	-1.13022	-0.00397293	1.05868
2162.01	-36292.9	-14770.6	7.99451	-1.12975	-0.00177579	1.05899
2162.03	-36293	-14770.5	7.98485	-1.12988	-0.000176449	1.05891
2162.05	-36293.1	-14770.5	7.9628	-1.13008	-0.000230056	1.05875
2162.06	-36293.2	-14770.5	7.93891	-1.12978	0.00150058	1.05906
2162.08	-36293.4	-14770.4	7.91857	-1.13074	0.00519715	1.05744
2162.1	-36293.5	-14770.4	7.90015	-1.12493	0.00893715	1.05147
2162.12	-36293.6	-14770.3	7.88163	-1.11218	0.0101247	1.03666
2162.13	-36293.7	-14770.3	7.86296	-1.08324	0.0103031	1.01102
2162.15	-36293.9	-14770.2	7.84363	-1.04855	0.00767965	0.978197
2162.17	-36294	-14770.2	7.82567	-1.01232	0.00679344	0.945456
2162.18	-36294.1	-14770.1	7.80911	-0.982387	0.00439009	0.915111
2162.2	-36294.2	-14770.1	7.79387	-0.953568	0.00343348	0.882721
2162.22	-36294.4	-14770.1	7.78095	-0.916066	0.000932529	0.847015
2162.23	-36294.5	-14770	7.76432	-0.870489	-0.000179478	0.805967
2162.25	-36294.6	-14770	7.74697	-0.830978	4.8553e-05	0.767103
2162.27	-36294.7	-14769.9	7.73284	-0.797487	-1.28383e-05	0.725102
2162.28	-36294.9	-14769.9	7.72177	-0.735074	2.52498e-06	0.659487
2162.3	-36295	-14769.8	7.71182	-0.636935	-6.79936e-07	0.567192
2162.32	-36295.1	-14769.8	7.70156	-0.515242	1.7939e-07	0.459926
2162.34	-36295.2	-14769.7	7.69415	-0.398645	-3.10112e-08	0.349393
2162.35	-36295.4	-14769.7	7.68725	-0.311632	8.33209e-09	0.264411
2162.37	-36295.5	-14769.6	7.68386	-0.249728	-2.22967e-09	0.199347
2162.39	-36295.6	-14769.6	7.67737	-0.198716	5.86579e-10	0.150917
2162.4	-36295.7	-14769.6	7.67352	-0.158592	-7.48584e-11	0.112925
2162.42	-36295.8	-14769.5	7.67011	-0.131366	1.96404e-11	0.0883662
2162.44	-36296	-14769.5	7.67	-0.11	0	0.0686275
2162.45	-36296.1	-14769.4	7.67	-0.0933333	0	0.0533769
2162.47	-36296.2	-14769.4	7.67	-0.08	0	0.0413943
2162.49	-36296.3	-14769.3	7.66645	-0.0729412	-8.52905e-14	0.0322635
2162.51	-36296.5	-14769.3	7.66312	-0.0663768	2.28015e-14	0.0269644
2162.52	-36296.6	-14769.2	7.65991	-0.0631541	-5.91529e-15	0.0226481
2162.54	-36296.7	-14769.2	7.66004	-0.0595771	2.93548e-15	0.0192275
2162.56	-36296.8	-14769.2	7.65999	-0.0563026	-7.84427e-16	0.0159418
2162.57	-36296.9	-14769.1	7.66	-0.0528596	2.02175e-16	0.0127392
2162.59	-36297.1	-14769.1	7.66	-0.0497668	-7.52694e-17	0.0106065
2162.61	-36297.2	-14769	7.66001	-0.0500623	2.0104e-17	0.00975207
2162.62	-36297.3	-14769	7.65997	-0.0499841	-5.14327e-18	0.00981719
2162.64	-36297.5	-14768.9	7.66013	-0.0500053	1.70262e-18	0.00979953
2162.66	-36297.6	-14768.9	7.65946	-0.0499986	-4.54518e-19	0.00980509
2162.68	-36297.7	-14768.8	7.65581	-0.0500004	1.15299e-19	0.00980362
2162.69	-36297.8	-14768.8	7.65218	-0.0499999	-3.57959e-20	0.00980401
2162.71	-36297.9	-14768.8	7.64973	-0.05	9.55013e-21	0.0098039
2162.73	-36298	-14768.7	7.65007	-0.05	-2.399e-21	0.00980393
2162.74	-36298.2	-14768.7	7.64998	-0.05	7.15288e-22	0.00980392
2162.76	-36298.3	-14768.6	7.65001	-0.05	-1.90709e-22	0.00980392
2162.78	-36298.4	-14768.6	7.65	-0.05	4.73597e-23	0.00980392
2162.8	-36298.6	-14768.5	7.65	-0.05	-1.37347e-23	0.00980392
2162.81	-36298.7	-14768.5	7.64999	-0.05	3.65921e-24	0.00980392
2162.83	-36298.8	-14768.4	7.65002	-0.05	-8.96409e-25	0.00980392
2162.85	-36298.9	-14768.4	7.64992	-0.05	2.54791e-25	0.00980392
2162.86	-36299	-14768.4	7.65029	-0.05	-6.78244e-26	0.00980392
2162.88	-36299.1	-14768.3	7.64856	-0.05	1.63433e-26	0.00980392
2162.9	-36299.3	-14768.3	7.64489	-0.05	-4.57541e-27	0.00980392
2162.91	-36299.4	-14768.2	7.64131	-0.05	1.21679e-27	0.00980392
2162.93	-36299.5	-14768.2	7.63977	-0.05	-2.87276e-28	0.00980392
2162.95	-36299.6	-14768.1	7.64006	-0.05	7.9485e-29	0.00980392
2162.97	-36299.7	-14768.1	7.63998	-0.05	-2.1115e-29	0.00980392
2162.98	-36299.9	-14768	7.64	-0.05	4.85696e-30	0.00980392
2163	-36300	-14768	7.64	-0.05	-1.33145e-30	0.00980392
2163.02	-36300.1	-14768	7.64	-0.05	3.53239e-31	0.00980392
2163.03	-36300.3	-14767.9	7.63999	-0.05	-7.84955e-32	0.00980392
2163.05	-36300.4	-14767.9	7.64002	-0.05	2.13599e-32	0.00980392
2163.07	-36300.5	-14767.8	7.63993	-0.05	-5.65828e-33	0.00980392
2163.08	-36300.6	-14767.8	7.64024	-0.05	1.19803e-33	0.00980392
2163.1	-36300.7	-14767.7	7.63757	-0.05	-3.24381e-34	0.00980392
2163.12	-36300.8	-14767.7	7.63415	-0.05	8.68354e-35	0.00980392
2163.14	-36301	-14767.7	7.63054	-0.05	-2.2961e-35	0.00980392
2163.15	-36301.1	-14767.6	7.6299	-0.05	4.51585e-36	0.00980392
2163.17	-36301.2	-14767.6	7.63003	-0.05	-1.21604e-36	0.00980392
2163.19	-36301.4	-14767.5	7.62999	-0.05	3.20806e-37	0.00980392
2163.2	-36301.5	-14767.5	7.63	-0.05	-5.53883e-38	0.00980392
2163.22	-36301.6	-14767.4	7.63	-0.05	1.4614e-38	0.00980392
2163.24	-36301.7	-14767.4	7.63	-0.05	-1.86763e-39	0.00980392
2163.25	-36301.8	-14767.3	7.63	-0.05	5.00032e-40	0.00980392
2163.27	-36301.9	-14767.3	7.63	-0.05	-1.31093e-40	0.00980393
2163.29	-36302.1	-14767.2	7.63	-0.05	0	0.00980392
2163.31	-36302.2	-14767.2	7.63	-0.05	3.99953e-51	0.00980392
2163.32	-36302.3	-14767.2	7.63	-0.05	0	0.00980392
2163.34	-36302.4	-14767.1	7.62645	-0.0500023	5.69378e-43	0.00980204
2163.36	-36302.6	-14767.1	7.62312	-0.0499913	-1.52539e-43	0.00981111
2163.37	-36302.7	-14767	7.61991	-0.0500325	4.07793e-44	0.00977683
2163.39	-36302.8	-14767	7.62002	-0.0498778	-1.05775e-44	0.0086122
2163.41	-36302.9	-14766.9	7.61999	-0.0462405	5.23606e-45	0.00617285
2163.42	-36303	-14766.9	7.62	-0.0428756	-1.34952e-45	0.00292623
2163.44	-36303.2	-14766.9	7.62	-0.0397608	5.02424e-46	0.000805886
2163.46	-36303.3	-14766.8	7.62	-0.0400639	-1.34194e-46	-5.27453e-05
2163.47	-36303.4	-14766.8	7.62	-0.0399837	3.43314e-47	1.3494e-05
2163.49	-36303.5	-14766.7	7.62001	-0.0400054	-1.1365e-47	-4.46705e-06
2163.51	-36303.7	-14766.7	7.61996	-0.0399986	3.03391e-48	1.19249e-06
2163.53	-36303.8	-14766.6	7.62013	-0.0400004	-7.69625e-49	-3.02503e-07
2163.54	-36303.9	-14766.6	7.61928	-0.0399999	2.38938e-49	9.39151e-08
2163.56	-36304	-14766.5	7.61567	-0.04	-6.37472e-50	-2.5056e-08
2163.58	-36304.1	-14766.5	7.61215	-0.04	1.60133e-50	6.29408e-09
2163.59	-36304.3	-14766.5	7.60968	-0.04	-4.77455e-51	-1.87665e-09
2163.61	-36304.4	-14766.4	7.61008	-0.04	1.27298e-51	5.00348e-10
2163.63	-36304.5	-14766.4	7.60998	-0.04	-3.16126e-52	-1.24254e-10
2163.64	-36304.6	-14766.3	7.61001	-0.04	9.16795e-53	3.60348e-11
2163.66	-36304.8	-14766.3	7.61	-0.04	-2.44253e-53	-9.6004e-12
2163.68	-36304.9	-14766.2	7.61	-0.04	5.98354e-54	2.35184e-12
2163.7	-36305	-14766.2	7.61	-0.04	-1.70073e-54	-6.68476e-13
2163.71	-36305.1	-14766.2	7.61002	-0.04	4.52728e-55	1.77946e-13
2163.73	-36305.3	-14766.1	7.60993	-0.04	-1.09092e-55	-4.28788e-14
2163.75	-36305.4	-14766.1	7.61027	-0.04	3.05409e-56	1.20042e-14
2163.76	-36305.5	-14766	7.60849	-0.04	-8.12208e-57	-3.1924e-15
2163.78	-36305.6	-14766	7.6048	-0.04	1.91757e-57	7.53706e-16
2163.8	-36305.8	-14765.9	7.60109	-0.04	-5.30563e-58	-2.08539e-16
2163.82	-36305.8	-14765.9	7.59977	-0.04	1.40943e-58	5.53977e-17
2163.83	-36306	-14765.8	7.60005	-0.04	-3.24202e-59	-1.27428e-17
2163.85	-36306.1	-14765.8	7.59999	-0.04	8.88741e-60	3.49322e-18
2163.87	-36306.2	-14765.8	7.6	-0.04	-2.35787e-60	-9.26767e-19
2163.88	-36306.3	-14765.7	7.6	-0.04	5.23958e-61	2.05943e-19
2163.9	-36306.5	-14765.7	7.6	-0.04	-1.42577e-61	-5.60403e-20
2163.92	-36306.6	-14765.6	7.6	-0.04	3.77689e-62	1.48452e-20
2163.93	-36306.7	-14765.6	7.6	-0.04	-7.99637e-63	-3.14299e-21
2163.95	-36306.8	-14765.5	7.60002	-0.04	2.16321e-63	8.50253e-22
2163.97	-36306.9	-14765.5	7.59993	-0.04	-5.71993e-64	-2.24823e-22
2163.99	-36307.1	-14765.4	7.60021	-0.04	1.12497e-64	4.42172e-23
2164	-36307.2	-14765.4	7.59733	-0.04	-3.02934e-65	-1.19069e-23
2164.02	-36307.3	-14765.4	7.59397	-0.04	7.99197e-66	3.14144e-24
2164.04	-36307.4	-14765.3	7.59026	-0.04	-1.38033e-66	-5.43014e-25
2164.05	-36307.6	-14765.3	7.58993	-0.04	3.66084e-67	1.45722e-25
2164.07	-36307.7	-14765.2	7.59002	-0.04	-8.01028e-68	-3.83397e-26
2164.09	-36307.8	-14765.2	7.59	-0.04	-2.26791e-68	4.89973e-27
2164.1	-36307.9	-14765.1	7.59	-0.04	1.32135e-67	-1.31183e-27
2164.12	-36308	-14765.1	7.59	-0.04	-5.05869e-67	3.43923e-28
2164.14	-36308.2	-14765	7.59	-0.04	0	0
2164.16	-36308.3	-14765	7.59	-0.04	0	0
2164.17	-36308.4	-14765	7.59	-0.04	0	0
2164.19	-36308.5	-14764.9	7.58999	-0.04	1.16691e-64	-1.49352e-30
2164.21	-36308.7	-14764.9	7.59003	-0.04	-4.45097e-64	3.99278e-31
2164.22	-36308.8	-14764.8	7.58988	-0.04	1.66245e-63	-1.03583e-31
2164.24	-36308.9	-14764.8	7.58624	-0.04	-1.30085e-62	5.14033e-32
2164.26	-36309	-14764.7	7.58289	-0.04	4.94426e-62	-1.37361e-32
2164.27	-36309.1	-14764.7	7.57984	-0.04	-1.84242e-61	3.54028e-33
2164.29	-36309.3	-14764.7	7.58006	-0.04	1.06587e-60	-1.31804e-33
2164.31	-36309.4	-14764.6	7.57998	-0.04	-4.03996e-60	3.52041e-34
2164.33	-36309.5	-14764.6	7.58	-0.04	1.50026e-59	-9.00638e-35
2164.34	-36309.6	-14764.5	7.58	-0.04	-7.62812e-59	2.98146e-35
2164.36	-36309.7	-14764.5	7.58	-0.04	2.88486e-58	-7.95907e-36
2164.38	-36309.8	-14764.4	7.58	-0.04	-1.0664e-57	2.01901e-36
2164.39	-36310	-14764.4	7.58	-0.04	5.03688e-57	-6.26822e-37
2164.41	-36310.1	-14764.3	7.58001	-0.04	-1.90141e-56	1.67232e-37
2164.43	-36310.2	-14764.3	7.57996	-0.04	6.98752e-56	-4.20089e-38
2164.44	-36310.4	-14764.3	7.5802	-0.04	-3.14447e-55	1.25254e-38
2164.46	-36310.5	-14764.2	7.57911	-0.04	1.18523e-54	-3.3395e-39
2164.48	-36310.6	-14764.2	7.5754	-0.04	-4.32357e-54	8.29316e-40
2164.49	-36310.7	-14764.1	7.57173	-0.04	1.87961e-53	-2.40509e-40
2164.51	-36310.8	-14764.1	7.56972	-0.04	-7.07561e-53	6.40765e-41
2164.53	-36311	-14764	7.57007	-0.04	2.55728e-52	-1.5697e-41
2164.55	-36311.1	-14764	7.56998	-0.04	-1.08316e-51	4.46164e-42
2164.56	-36311.2	-14764	7.57001	-0.04	4.07295e-51	-1.18767e-42
2164.58	-36311.3	-14763.9	7.57	-0.04	-1.45485e-50	2.86188e-43
2164.6	-36311.4	-14763.9	7.57	-0.04	6.0376e-50	-8.01201e-44
2164.61	-36311.6	-14763.8	7.57	-0.04	-2.2681e-49	2.1307e-44
2164.63	-36311.7	-14763.8	7.56999	-0.04	7.97966e-49	-5.0298e-45
2164.65	-36311.8	-14763.7	7.57002	-0.04	-3.25736e-48	1.38901e-45
2164.66	-36311.9	-14763.7	7.56992	-0.04	1.22264e-47	-3.59018e-46
2164.68	-36312	-14763.6	7.57027	-0.04	-4.21587e-47	4.80656e-47
2164.7	-36312.2	-14763.6	7.56802	-0.04	1.69765e-46	1.25615e-46
2164.72	-36312.3	-14763.6	7.56455	-0.04	-6.36736e-46	-5.52405e-46
2164.73	-36312.4	-14763.5	7.56079	-0.04	2.13554e-45	1.87208e-45
2164.75	-36312.5	-14763.5	7.55981	-0.04	-8.50135e-45	-7.45762e-45
2164.77	-36312.6	-14763.4	7.56005	-0.04	3.18648e-44	2.79541e-44
2164.78	-36312.7	-14763.4	7.55999	-0.04	-1.02637e-43	-9.0041e-44
2164.8	-36312.9	-14763.3	7.56	-0.04	4.04603e-43	3.54947e-43
2164.82	-36313	-14763.3	7.56	-0.04	-1.51564e-42	-1.32963e-42
2164.84	-36313.1	-14763.3	7.56	-0.04	4.57844e-42	4.01654e-42
2164.85	-36313.3	-14763.2	7.56	-0.04	-1.78962e-41	-1.56998e-41
2164.87	-36313.4	-14763.2	7.56	-0.04	6.70034e-41	5.87803e-41
2164.89	-36313.5	-14763.1	7.56	-0.04	-1.79972e-40	-1.57885e-40
2164.9	-36313.6	-14763.1	7.56001	-0.04	6.98282e-40	6.12584e-40
2164.92	-36313.7	-14763	7.55996	-0.04	-2.61311e-39	-2.29241e-39
2164.94	-36313.8	-14763	7.56009	-0.04	5.26568e-39	4.61943e-39
2164.95	-36314	-14762.9	7.55688	-0.04	-2.02975e-38	-1.78064e-38
2164.97	-36314.1	-14762.9	7.55355	-0.04	7.5924e-38	6.6606e-38
2164.99	-36314.2	-14762.9	7.55	-0.04	1.39184e-46	1.22103e-46
2165.01	-36314.3	-14762.8	7.55	-0.04	0	0
2165.02	-36314.4	-14762.8	7.55	-0.04	0	0
2165.04	-36314.6	-14762.7	7.55	-0.04	-1.74835e-35	-1.53378e-35
2165.06	-36314.7	-14762.7	7.55	-0.04	6.66877e-35	5.85033e-35
2165.07	-36314.8	-14762.6	7.55	-0.04	-2.4908e-34	-2.18511e-34
2165.09	-36315	-14762.6	7.55	-0.04	1.94902e-33	1.70982e-33
2165.11	-36315.1	-14762.6	7.55	-0.04	-7.40784e-33	-6.4987e-33
2165.12	-36315.2	-14762.5	7.55	-0.04	2.76044e-32	2.42166e-32
2165.14	-36315.3	-14762.5	7.55001	-0.04	-1.59697e-31	-1.40097e-31
2165.16	-36315.4	-14762.4	7.54997	-0.04	6.05296e-31	5.3101e-31
2165.18	-36315.5	-14762.4	7.5501	-0.04	-2.2478e-30	-1.97194e-30
2165.19	-36315.7	-14762.3	7.54946	-0.04	1.1429e-29	1.00264e-29
2165.21	-36315.8	-14762.3	7.54586	-0.04	-4.3223e-29	-3.79184e-29
2165.23	-36315.9	-14762.3	7.54239	-0.04	1.59776e-28	1.40167e-28
2165.24	-36316	-14762.2	7.53969	-0.04	-7.54661e-28	-6.62044e-28
2165.26	-36316.2	-14762.2	7.54008	-0.04	2.84884e-27	2.49921e-27
2165.28	-36316.3	-14762.1	7.53998	-0.04	-1.04692e-26	-9.18435e-27
2165.29	-36316.4	-14762.1	7.54001	-0.04	4.71127e-26	4.13306e-26
2165.31	-36316.5	-14762	7.54	-0.04	-1.77579e-25	-1.55786e-25
2165.33	-36316.6	-14762	7.54	-0.04	6.47789e-25	5.68288e-25
2165.35	-36316.7	-14761.9	7.54	-0.04	-2.81617e-24	-2.47055e-24
2165.36	-36316.9	-14761.9	7.54	-0.04	1.06012e-23	9.30013e-24
2165.38	-36317	-14761.9	7.54	-0.04	-3.8315e-23	-3.36127e-23
2165.4	-36317.1	-14761.8	7.54002	-0.04	1.62287e-22	1.4237e-22
2165.41	-36317.2	-14761.8	7.53993	-0.04	-6.10238e-22	-5.35345e-22
2165.43	-36317.3	-14761.7	7.54025	-0.04	2.17976e-21	1.91225e-21
2165.45	-36317.5	-14761.7	7.53847	-0.04	-9.04596e-21	-7.93578e-21
2165.46	-36317.6	-14761.6	7.53493	-0.04	3.39823e-20	2.98118e-20
2165.48	-36317.7	-14761.6	7.53122	-0.04	-1.19557e-19	-1.04884e-19
2165.5	-36317.8	-14761.5	7.52974	-0.04	4.88041e-19	4.28145e-19
2165.51	-36318	-14761.5	7.53007	-0.04	-1.83185e-18	-1.60703e-18
2165.53	-36318.1	-14761.5	7.52998	-0.04	6.31652e-18	5.54131e-18
2165.55	-36318.2	-14761.4	7.53	-0.04	-2.54354e-17	-2.23138e-17
2165.57	-36318.3	-14761.4	7.53	-0.04	9.54004e-17	8.36921e-17
2165.58	-36318.4	-14761.3	7.53	-0.04	-3.19963e-16	-2.80694e-16
2165.6	-36318.6	-14761.3	7.53	-0.04	1.27373e-15	1.11741e-15
2165.62	-36318.7	-14761.3	7.53	-0.04	-4.77422e-15	-4.18829e-15
2165.63	-36318.8	-14761.2	7.53	-0.04	1.53779e-14	1.34906e-14
2165.65	-36318.9	-14761.2	7.53002	-0.04	-6.06206e-14	-5.31808e-14
2165.67	-36319	-14761.1	7.52993	-0.04	2.27085e-13	1.99215e-13
2165.68	-36319.1	-14761.1	7.53021	-0.04	-6.85975e-13	-6.01787e-13
2165.7	-36319.3	-14761	7.52733	-0.04	2.68134e-12	2.35226e-12
2165.72	-36319.4	-14761	7.52397	-0.04	-1.00389e-11	-8.80688e-12
2165.74	-36319.5	-14760.9	7.52026	-0.04	2.69647e-11	2.36554e-11
2165.75	-36319.6	-14760.9	7.51993	-0.04	-1.04622e-10	-9.17817e-11
2165.77	-36319.8	-14760.9	7.52002	-0.04	3.91515e-10	3.43466e-10
2165.79	-36319.9	-14760.8	7.52	-0.04	-7.88942e-10	-6.92117e-10
2165.8	-36320	-14760.8	7.52	-0.04	3.04112e-09	2.66789e-09
2165.82	-36320.1	-14760.7	7.52	-0.04	-1.13755e-08	-9.9794e-09
2165.84	-36320.2	-14760.7	7.52	-0.04	0	0
2165.86	-36320.4	-14760.6	7.52	-0.04	0	0
2165.87	-36320.5	-14760.6	7.52	-0.04	-2.9882e-16	-2.62147e-16
2165.89	-36320.6	-14760.5	7.52	-0.04	2.6195e-06	2.29802e-06
2165.91	-36320.7	-14760.5	7.51999	-0.04	-9.99163e-06	-8.76539e-06
2165.92	-36320.8	-14760.5	7.52003	-0.04	3.7319e-05	3.30049e-05
2165.94	-36320.9	-14760.4	7.51977	-0.04	-0.000297444	0.00128459
2165.96	-36321.1	-14760.4	7.51622	-0.04	-0.00350575	0.00363406
2165.97	-36321.2	-14760.3	7.51301	-0.04	-0.00339262	0.0068395
2165.99	-36321.3	-14760.3	7.51091	-0.04	-0.00540846	0.00828481
2166.01	-36321.5	-14760.2	7.5099	-0.04	-0.00660346	0.00880801
2166.03	-36321.6	-14760.2	7.50984	-0.04	-0.00461408	0.00943069
2166.04	-36321.7	-14760.2	7.51003	-0.04	-0.0033425	0.0098649
2166.06	-36321.8	-14760.1	7.51004	-0.04	-0.00506808	0.00988678
2166.08	-36321.9	-14760.1	7.51	-0.04	-0.0069455	0.00978791
2166.09	-36322	-14760	7.51001	-0.04	-0.00704651	0.00978353
2166.11	-36322.2	-14760	7.50998	-0.04	-0.00654403	0.00980898
2166.13	-36322.3	-14759.9	7.50993	-0.04	-0.00645355	0.00980898
2166.14	-36322.4	-14759.9	7.5101	-0.04	-0.00686265	0.00980236
2166.16	-36322.5	-14759.9	7.51029	-0.04	-0.00718324	0.00980256
2166.18	-36322.6	-14759.8	7.5096	-0.04	-0.00600379	0.00980433
2166.2	-36322.8	-14759.8	7.50783	-0.04	-0.00379063	0.00980425
2166.21	-36322.9	-14759.7	7.50592	-0.04	-0.00377974	0.0098038
2166.23	-36323	-14759.7	7.50426	-0.04	-0.00601403	0.00980384
2166.25	-36323.1	-14759.6	7.50243	-0.04	-0.00636982	0.00980396
2166.26	-36323.2	-14759.6	7.50062	-0.04	-0.00425891	0.00980394
2166.28	-36323.4	-14759.6	7.49976	-0.04	-0.00309207	0.00980391
2166.3	-36323.5	-14759.5	7.49987	-0.04	-0.00342739	0.00980392
2166.31	-36323.6	-14759.5	7.50007	-0.04	-0.00265362	0.00980392
2166.33	-36323.7	-14759.4	7.50003	-0.04	-0.000646059	0.00980392
2166.35	-36323.9	-14759.4	7.49999	-0.04	0.000392515	0.00980392
2166.37	-36324	-14759.3	7.50001	-0.04	0.000163991	0.00980392
2166.38	-36324.1	-14759.3	7.49996	-0.04	-0.000101712	0.00980392
2166.4	-36324.2	-14759.2	7.49995	-0.04	-3.6937e-05	0.00980392
2166.42	-36324.3	-14759.2	7.50018	-0.04	2.79235e-05	0.00980392
2166.43	-36324.4	-14759.2	7.50018	-0.04	8.14579e-06	0.00980392
2166.45	-36324.5	-14759.1	7.4991	-0.04	-7.84587e-06	0.00980392
2166.47	-36324.7	-14759.1	7.49723	-0.04	-2.16795e-06	0.00980392
2166.48	-36324.8	-14759	7.49544	-0.04	2.02125e-06	0.00980392
2166.5	-36324.9	-14759	7.49377	-0.04	4.52446e-07	0.00980392
2166.52	-36325	-14758.9	7.49182	-0.04	-5.43183e-07	0.00980392
2166.53	-36325.1	-14758.9	7.49018	-0.04	-8.89607e-08	0.00980392
2166.55	-36325.3	-14758.9	7.4897	-0.04	1.49934e-07	0.00980392
2166.57	-36325.4	-14758.8	7.48995	-0.04	2.32191e-08	0.00980392
2166.59	-36325.5	-14758.8	7.49007	-0.04	-3.57419e-08	0.00980392
2166.6	-36325.6	-14758.7	7.49001	-0.04	-2.99309e-09	0.00980392
2166.62	-36325.8	-14758.7	7.49	-0.04	7.67641e-10	0.00980392
2166.64	-36325.9	-14758.6	7.49	-0.04	-8.7204e-11	0.00980392
2166.65	-36326	-14758.6	7.49	-0.04	-1.83925e-11	0.00980392
2166.67	-36326.1	-14758.6	7.49	-0.04	1.60848e-10	0.00980392
2166.69	-36326.2	-14758.5	7.49	-0.04	0	0.00980392
2166.7	-36326.4	-14758.5	7.49	-0.04	0	0.00980392
2166.72	-36326.5	-14758.4	7.49	-0.04	0	0.00980392
2166.74	-36326.6	-14758.4	7.48989	-0.04	-3.8637e-08	0.00980392
2166.76	-36326.7	-14758.3	7.48646	-0.04	1.47374e-07	0.00980392
2166.77	-36326.8	-14758.3	7.48311	-0.04	-5.50446e-07	0.00980392
2166.79	-36326.9	-14758.3	7.47982	-0.04	4.30717e-06	0.00980392
2166.81	-36327.1	-14758.2	7.48005	-0.04	-1.63246e-05	0.00980392
2166.82	-36327.2	-14758.2	7.47998	-0.04	9.45509e-05	0.00980392
2166.84	-36327.3	-14758.1	7.48	-0.04	-0.000376721	0.00980392
2166.86	-36327.4	-14758.1	7.48	-0.04	-0.00398005	0.00980392
2166.88	-36327.5	-14758	7.48	-0.04	-0.0075834	0.00980392
2166.89	-36327.7	-14758	7.48	-0.04	-0.0102481	0.00980391
2166.91	-36327.8	-14757.9	7.48	-0.04	-0.00993378	0.00980395
2166.93	-36327.9	-14757.9	7.48	-0.04	-0.0100168	0.00980382
2166.94	-36328	-14757.9	7.48	-0.04	-0.00999478	0.00980441
2166.96	-36328.2	-14757.8	7.48	-0.04	-0.0100014	0.00980209
2166.98	-36328.3	-14757.8	7.48001	-0.04	-0.00999965	0.00981066
2166.99	-36328.4	-14757.7	7.47994	-0.04	-0.0100001	0.00977361
2167.01	-36328.5	-14757.7	7.48022	-0.04	-0.00999997	0.00991818
2167.03	-36328.6	-14757.7	7.47903	-0.04	-0.01	0.00915735
2167.05	-36328.7	-14757.6	7.47514	-0.04	-0.00999997	-2.72205e-05
2167.06	-36328.9	-14757.6	7.47229	-0.04	-0.0100001	-0.0162211
2167.08	-36329	-14757.5	7.47051	-0.04	-0.0100004	-0.0303278
2167.1	-36329.1	-14757.5	7.4698	-0.04	-0.00999928	-0.0458249
2167.11	-36329.2	-14757.4	7.46988	-0.04	-0.00999856	-0.0636073
2167.13	-36329.3	-14757.4	7.47005	-0.04	-0.0100027	-0.0808745
2167.15	-36329.5	-14757.3	7.47003	-0.04	-0.010005	-0.0960287
2167.16	-36329.6	-14757.3	7.46998	-0.04	-0.00998859	-0.108965
2167.18	-36329.7	-14757.3	7.46999	-0.04	-0.00998264	-0.119514
2167.2	-36329.8	-14757.2	7.47002	-0.04	-0.0100478	-0.12742
2167.22	-36329.9	-14757.2	7.47002	-0.04	-0.0100665	-0.133129
2167.23	-36330.1	-14757.1	7.46995	-0.0400001	-0.00982177	-0.137621
2167.25	-36330.2	-14757.1	7.46994	-0.0400001	-0.00977873	-0.14146
2167.27	-36330.3	-14757	7.47018	-0.0399997	-0.010851	-0.144919
2167.28	-36330.4	-14757	7.47018	-0.0399997	-0.0127669	-0.148878
2167.3	-36330.5	-14757	7.4691	-0.0400011	-0.0145365	-0.154629
2167.32	-36330.7	-14756.9	7.46723	-0.040001	-0.0161438	-0.163365
2167.33	-36330.8	-14756.9	7.46544	-0.0399959	-0.0180508	-0.176054
2167.35	-36330.9	-14756.8	7.46376	-0.0399968	-0.0197478	-0.192021
2167.37	-36331	-14756.8	7.46185	-0.0400166	-0.0203091	-0.20968
2167.39	-36331.2	-14756.7	7.46023	-0.0400122	-0.0200691	-0.227806
2167.4	-36331.3	-14756.7	7.45973	-0.0399387	-0.0199022	-0.245344
2167.42	-36331.4	-14756.7	7.45996	-0.0399645	-0.0199758	-0.261112
2167.44	-36331.5	-14756.6	7.46007	-0.0402422	-0.020099	-0.274044
2167.45	-36331.6	-14756.6	7.46001	-0.0400932	-0.0200323	-0.284333
2167.47	-36331.7	-14756.5	7.46	-0.0387345	-0.0196866	-0.292631
2167.49	-36331.8	-14756.5	7.46	-0.0367769	-0.0199403	-0.299226
2167.5	-36332	-14756.4	7.45993	-0.0350924	-0.021575	-0.304292
2167.52	-36332.1	-14756.4	7.45999	-0.0334416	-0.023273	-0.308089
2167.54	-36332.2	-14756.4	7.46027	-0.0314863	-0.023575	-0.31086
2167.56	-36332.3	-14756.3	7.46	-0.03	-0.0233333	-0.312636
2167.57	-36332.5	-14756.3	7.45851	-0.0297324	-0.0235756	-0.31347
2167.59	-36332.6	-14756.2	7.45656	-0.0300134	-0.0232729	-0.313733
2167.61	-36332.7	-14756.2	7.45491	-0.0300729	-0.0215731	-0.314117
2167.62	-36332.8	-14756.1	7.45322	-0.0299965	-0.0199407	-0.316094
2167.64	-36332.9	-14756.1	7.45127	-0.0299817	-0.0196934	-0.321332
2167.66	-36333.1	-14756.1	7.44991	-0.0300018	-0.0200296	-0.33159
2167.67	-36333.2	-14756	7.44976	-0.0300047	-0.0200734	-0.348066
2167.69	-36333.3	-14756	7.45004	-0.0299993	-0.0199915	-0.370333
2167.71	-36333.4	-14755.9	7.45007	-0.0299987	-0.0199991	-0.398166
2167.72	-36333.5	-14755.9	7.44999	-0.0300002	-0.019991	-0.432506
2167.74	-36333.6	-14755.8	7.44998	-0.0300003	-0.0199318	-0.473654
2167.76	-36333.8	-14755.8	7.45001	-0.0299999	-0.0200602	-0.519983
2167.78	-36333.9	-14755.8	7.45002	-0.0299999	-0.0202721	-0.570171
2167.79	-36334	-14755.7	7.44998	-0.03	-0.0196965	-0.624085
2167.81	-36334.1	-14755.7	7.44992	-0.03	-0.0180362	-0.681372
2167.83	-36334.2	-14755.6	7.45008	-0.03	-0.0161364	-0.741044
2167.84	-36334.4	-14755.6	7.45027	-0.03	-0.0144652	-0.801507
2167.86	-36334.5	-14755.5	7.44962	-0.03	-0.0126554	-0.860253
2167.88	-36334.6	-14755.5	7.44792	-0.03	-0.0108028	-0.915735
2167.89	-36334.7	-14755.5	7.44604	-0.03	-0.00979246	-0.967967
2167.91	-36334.8	-14755.4	7.44438	-0.03	-0.0098336	-1.01747
2167.93	-36335	-14755.4	7.44252	-0.03	-0.0100607	-1.06526
2167.95	-36335.1	-14755.3	7.44065	-0.03	-0.0100396	-1.10949
2167.96	-36335.2	-14755.3	7.43976	-0.03	-0.00998335	-1.1452
2167.98	-36335.3	-14755.3	7.43988	-0.03	-0.00999204	-1.17974
2168	-36335.4	-14755.2	7.44002	-0.03	-0.0100017	-1.23209
2168.01	-36335.6	-14755.2	7.43999	-0.03	-0.00999956	-1.28374
2168.03	-36335.7	-14755.1	7.44	-0.03	-0.0100001	-1.31605
2168.05	-36335.8	-14755.1	7.44	-0.03	-0.00999997	-1.33655
2168.07	-36335.9	-14755	7.44	-0.03	-0.01	-1.35308
2168.08	-36336	-14755	7.44	-0.03	-0.01	-1.37732
2168.1	-36336.1	-14754.9	7.44	-0.03	-0.01	-1.40766
2168.12	-36336.3	-14754.9	7.44	-0.03	-0.01	-1.44314
2168.13	-36336.4	-14754.9	7.44002	-0.03	-0.01	-1.47994
2168.15	-36336.5	-14754.8	7.43993	-0.03	-0.01	-1.51443
2168.17	-36336.6	-14754.8	7.44023	-0.03	-0.01	-1.55316
2168.18	-36336.7	-14754.7	7.4376	-0.03	-0.01	-1.59908
2168.2	-36336.9	-14754.7	7.43402	-0.03	-0.01	-1.66049
2168.22	-36337	-14754.6	7.43153	-0.03	-0.01	-1.70802
2168.24	-36337.1	-14754.6	7.43013	-0.03	-0.01	-1.7371
2168.25	-36337.2	-14754.6	7.42978	-0.03	-0.01	-1.76553
2168.27	-36337.3	-14754.5	7.42997	-0.03	-0.01	-1.79474
2168.29	-36337.5	-14754.5	7.43006	-0.03	-0.01	-1.81983
2168.3	-36337.6	-14754.4	7.43001	-0.03	-0.01	-1.83996
2168.32	-36337.7	-14754.4	7.42998	-0.03	-0.01	-1.85599
2168.34	-36337.8	-14754.4	7.43	-0.03	-0.01	-1.86863
2168.35	-36337.9	-14754.3	7.43002	-0.03	-0.01	-1.87853
2168.37	-36338	-14754.3	7.43	-0.03	-0.01	-1.88631
2168.39	-36338.2	-14754.2	7.42993	-0.03	-0.01	-1.89267
2168.41	-36338.3	-14754.2	7.43	-0.03	-0.01	-1.89869
2168.42	-36338.4	-14754.1	7.43026	-0.03	-0.01	-1.90544
2168.44	-36338.5	-14754.1	7.42995	-0.03	-0.01	-1.91336
2168.46	-36338.6	-14754.1	7.42848	-0.03	-0.00999997	-1.9228
2168.47	-36338.8	-14754	7.42656	-0.03	-0.01	-1.93429
2168.49	-36338.9	-14754	7.42486	-0.03	-0.0100001	-1.94797
2168.51	-36339	-14753.9	7.42311	-0.03	-0.00999996	-1.96248
2168.52	-36339.1	-14753.9	7.42115	-0.03	-0.0099996	-1.97643
2168.54	-36339.2	-14753.8	7.41987	-0.03	-0.0100002	-1.98902
2168.56	-36339.3	-14753.8	7.41976	-0.0300001	-0.0100016	-1.99985
2168.58	-36339.5	-14753.8	7.42004	-0.03	-0.00999908	-2.00918
2168.59	-36339.6	-14753.7	7.42006	-0.0299997	-0.00999438	-2.01707
2168.61	-36339.7	-14753.7	7.41999	-0.0300002	-0.0100047	-2.02296
2168.63	-36339.8	-14753.6	7.41998	-0.030001	-0.0100209	-2.02665
2168.64	-36339.9	-14753.6	7.42001	-0.0299989	-0.00997759	-2.02887
2168.66	-36340.1	-14753.5	7.42002	-0.0299962	-0.00991891	-2.02988
2168.68	-36340.2	-14753.5	7.41998	-0.030004	-0.0100842	-2.02885
2168.69	-36340.3	-14753.5	7.41993	-0.0300136	-0.0102886	-2.02561
2168.71	-36340.4	-14753.4	7.4201	-0.029982	-0.00959822	-2.0213
2168.73	-36340.5	-14753.4	7.42027	-0.0299505	-0.00782025	-2.01643
2168.74	-36340.6	-14753.3	7.41954	-0.0300798	-0.00594382	-2.01043
2168.76	-36340.8	-14753.3	7.4178	-0.030191	-0.00434633	-2.00293
2168.78	-36340.9	-14753.2	7.41595	-0.0297011	-0.00253306	-1.99392
2168.8	-36341	-14753.2	7.4143	-0.0293326	-0.000660744	-1.98296
2168.81	-36341.1	-14753.2	7.41237	-0.0314714	0.000258883	-1.96909
2168.83	-36341.2	-14753.1	7.41049	-0.0381627	0.000140238	-1.95171
2168.85	-36341.4	-14753.1	7.40989	-0.0508514	-7.3044e-05	-1.93069
2168.86	-36341.5	-14753	7.41013	-0.0686058	-3.27165e-05	-1.9068
2168.88	-36341.6	-14753	7.40931	-0.0884013	2.09065e-05	-1.88166
2168.9	-36341.7	-14752.9	7.40742	-0.108479	8.73467e-06	-1.85653
2168.91	-36341.9	-14752.9	7.40581	-0.12807	-5.4175e-06	-1.83236
2168.93	-36342	-14752.9	7.4042	-0.145145	-1.96739e-06	-1.81007
2168.95	-36342.1	-14752.8	7.40117	-0.156962	1.48731e-06	-1.79057
2168.97	-36342.2	-14752.8	7.39752	-0.164647	4.33888e-07	-1.7743
2168.98	-36342.3	-14752.7	7.39532	-0.171654	-4.17969e-07	-1.76136
2169	-36342.4	-14752.7	7.39392	-0.178322	-1.15541e-07	-1.75106
2169.02	-36342.6	-14752.7	7.39128	-0.18326	1.07932e-07	-1.74232
2169.03	-36342.7	-14752.6	7.38755	-0.186215	2.43131e-08	-1.73474
2169.05	-36342.8	-14752.6	7.384	-0.187728	-3.01137e-08	-1.72811
2169.07	-36342.9	-14752.5	7.38076	-0.18937	-6.46125e-09	-1.72095
2169.09	-36343	-14752.5	7.37744	-0.193215	7.73257e-09	-1.71123
2169.1	-36343.2	-14752.4	7.37396	-0.201311	1.25885e-09	-1.6978
2169.12	-36343.3	-14752.4	7.37041	-0.215304	-2.05964e-09	-1.68017
2169.14	-36343.4	-14752.4	7.36704	-0.234215	-2.1926e-10	-1.65943
2169.15	-36343.5	-14752.3	7.364	-0.25587	5.68252e-10	-1.63723
2169.17	-36343.6	-14752.3	7.36049	-0.277576	5.81032e-11	-1.61481
2169.19	-36343.7	-14752.2	7.35569	-0.296754	-1.44823e-10	-1.59325
2169.2	-36343.9	-14752.2	7.35031	-0.312518	-7.46825e-12	-1.57401
2169.22	-36344	-14752.2	7.3453	-0.324661	3.79194e-11	-1.55831
2169.24	-36344.1	-14752.1	7.34	-0.333333	-8.77904e-22	-1.54575
2169.26	-36344.2	-14752.1	7.33361	-0.339049	-1.03727e-11	-1.53554
2169.27	-36344.3	-14752	7.32667	-0.343333	0	-1.52723
2169.29	-36344.4	-14752	7.31983	-0.347387	2.61899e-12	-1.5205
2169.31	-36344.6	-14751.9	7.31292	-0.350091	-1.29612e-13	-1.51495
2169.32	-36344.7	-14751.9	7.3058	-0.350469	-6.71974e-13	-1.51023
2169.34	-36344.8	-14751.9	7.2993	-0.349956	6.58366e-14	-1.50607
2169.36	-36344.9	-14751.8	7.29399	-0.349903	1.71546e-13	-1.50216
2169.37	-36345	-14751.8	7.28913	-0.350003	-2.54503e-14	-1.49819
2169.39	-36345.2	-14751.7	7.28412	-0.349936	-4.64905e-14	-1.49348
2169.41	-36345.3	-14751.7	7.27914	-0.350058	6.70256e-15	-1.48657
2169.43	-36345.4	-14751.6	7.2742	-0.351826	1.15833e-14	-1.47611
2169.44	-36345.5	-14751.6	7.26857	-0.359086	-2.30673e-15	-1.46119
2169.46	-36345.6	-14751.6	7.26193	-0.374917	-3.14823e-15	-1.44101
2169.48	-36345.7	-14751.5	7.25508	-0.400132	6.20403e-16	-1.41483
2169.49	-36345.8	-14751.5	7.24839	-0.433658	8.40365e-16	-1.38215
2169.51	-36346	-14751.4	7.24106	-0.471205	-2.66154e-16	-1.3429
2169.53	-36346.1	-14751.4	7.2326	-0.511162	-4.49888e-16	-1.29826
2169.54	-36346.2	-14751.4	7.22332	-0.557153	4.03293e-16	-1.25134
2169.56	-36346.3	-14751.3	7.21341	-0.610211	1.05365e-15	-1.2034
2169.58	-36346.4	-14751.3	7.20287	-0.66685	-1.30686e-15	-1.15272
2169.6	-36346.5	-14751.2	7.19119	-0.726055	-3.54988e-15	-1.09958
2169.61	-36346.7	-14751.2	7.17727	-0.790836	5.67619e-15	-1.04759
2169.63	-36346.8	-14751.2	7.16154	-0.858993	1.27271e-14	-0.999067
2169.65	-36346.9	-14751.1	7.14642	-0.921593	-2.4593e-14	-0.954445
2169.66	-36347	-14751.1	7.13182	-0.976109	-4.89772e-14	-0.913575
2169.68	-36347.1	-14751	7.11497	-1.02729	9.19555e-14	-0.875851
2169.7	-36347.2	-14751	7.09574	-1.07724	1.68993e-13	-0.841035
2169.71	-36347.3	-14751	7.07684	-1.12484	-3.86621e-13	-0.809264
2169.73	-36347.4	-14750.9	7.05823	-1.16932	-5.88301e-13	-0.7798
2169.75	-36347.5	-14750.9	7.03732	-1.21041	1.60861e-12	-0.751159
2169.76	-36347.7	-14750.8	7.01458	-1.24777	2.00537e-12	-0.723116
2169.78	-36347.8	-14750.8	6.99272	-1.28108	-6.66528e-12	-0.696292
2169.8	-36347.9	-14750.7	6.97129	-1.31047	-7.66766e-12	-0.669209
2169.82	-36348	-14750.7	6.9479	-1.33635	2.47812e-11	-0.639189
2169.83	-36348.1	-14750.7	6.92353	-1.35799	2.47998e-11	-0.606639
2169.85	-36348.2	-14750.6	6.90115	-1.37406	-1.01103e-10	-0.573789
2169.87	-36348.3	-14750.6	6.87985	-1.38454	-9.44968e-11	-0.539922
2169.88	-36348.5	-14750.6	6.8568	-1.39043	3.74934e-10	-0.502889
2169.9	-36348.6	-14750.5	6.83238	-1.39519	2.93365e-10	-0.463554
2169.92	-36348.7	-14750.5	6.80847	-1.40315	-1.49649e-09	-0.424326
2169.93	-36348.8	-14750.4	6.78441	-1.41447	-8.68948e-10	-0.385824
2169.95	-36348.9	-14750.4	6.75868	-1.42738	5.93982e-09	-0.347992
2169.97	-36349	-14750.4	6.7329	-1.44157	2.28692e-09	-0.312251
2169.99	-36349.1	-14750.3	6.70933	-1.45726	-2.37932e-08	-0.28018
2170	-36349.2	-14750.3	6.68618	-1.47453	-8.68118e-09	-0.250675
2170.02	-36349.3	-14750.2	6.66092	-1.49321	8.75707e-08	-0.221911
2170.04	-36349.4	-14750.2	6.63484	-1.51223	1.68437e-08	-0.193392
2170.05	-36349.5	-14750.2	6.6099	-1.53056	-3.47358e-07	-0.164835
2170.07	-36349.6	-14750.1	6.58486	-1.5489	-6.37733e-08	-0.134754
2170.09	-36349.7	-14750.1	6.55799	-1.56803	1.27403e-06	-0.101489
2170.11	-36349.8	-14750	6.53	-1.58667	0	-0.0642702
2170.12	-36349.9	-14750	6.50217	-1.60368	-4.9064e-06	-0.0228056
2170.14	-36350	-14750	6.4751	-1.62108	9.68815e-07	0.0223529
2170.16	-36350.1	-14749.9	6.44878	-1.64169	1.93349e-05	0.0709195
2170.17	-36350.3	-14749.9	6.42168	-1.66847	-3.66109e-06	0.12421
2170.19	-36350.4	-14749.9	6.39271	-1.70287	-7.03985e-05	0.183134
2170.21	-36350.5	-14749.8	6.36324	-1.74123	2.81676e-05	0.246113
2170.22	-36350.6	-14749.8	6.33433	-1.77962	0.000266612	0.31092
2170.24	-36350.7	-14749.8	6.30462	-1.81629	-0.000165731	0.374968
2170.26	-36350.8	-14749.7	6.27317	-1.8497	-0.0017205	0.436782
2170.28	-36350.9	-14749.7	6.24099	-1.87782	-0.00366578	0.497684
2170.29	-36351	-14749.6	6.20872	-1.89971	-0.00540293	0.558838
2170.31	-36351.1	-14749.6	6.1753	-1.91715	-0.00706215	0.620053
2170.33	-36351.2	-14749.6	6.14063	-1.93158	-0.00878162	0.680891
2170.34	-36351.2	-14749.6	6.10704	-1.94306	-0.0105009	0.740817
2170.36	-36351.4	-14749.5	6.07547	-1.95178	-0.0121729	0.800279
2170.38	-36351.5	-14749.5	6.04394	-1.95847	-0.0138149	0.861427
2170.39	-36351.6	-14749.4	6.01131	-1.9638	-0.015494	0.92555
2170.41	-36351.7	-14749.4	5.97842	-1.9681	-0.0173461	0.992176
2170.43	-36351.7	-14749.4	5.9458	-1.97271	-0.0191873	1.06129
2170.45	-36351.8	-14749.3	5.91325	-1.98033	-0.0203612	1.13383
2170.46	-36351.9	-14749.3	5.88015	-1.99192	-0.0204614	1.21067
2170.48	-36352	-14749.3	5.84547	-2.00601	-0.0194544	1.29251
2170.5	-36352.1	-14749.2	5.80928	-2.02146	-0.0176696	1.37893
2170.51	-36352.2	-14749.2	5.77301	-2.03768	-0.0158434	1.4681
2170.53	-36352.3	-14749.2	5.73705	-2.05338	-0.0141766	1.55765
2170.55	-36352.4	-14749.1	5.70063	-2.06656	-0.0122971	1.64481
2170.56	-36352.5	-14749.1	5.6644	-2.07661	-0.0104988	1.7272
2170.58	-36352.6	-14749.1	5.6302	-2.08426	-0.00966414	1.80291
2170.6	-36352.7	-14749	5.59724	-2.09069	-0.00981231	1.8719
2170.62	-36352.8	-14749	5.56271	-2.09724	-0.0102559	1.93553
2170.63	-36352.8	-14749	5.52631	-2.10248	-0.0102523	1.99389
2170.65	-36352.9	-14749	5.48969	-2.10314	-0.00911528	2.04618
2170.67	-36353	-14748.9	5.45374	-2.10065	-0.00721382	2.0922
2170.68	-36353.1	-14748.9	5.41866	-2.09918	-0.00552366	2.1322
2170.7	-36353.2	-14748.8	5.38375	-2.09769	-0.00390863	2.1664
2170.72	-36353.3	-14748.8	5.34792	-2.09261	-0.00174595	2.19489
2170.73	-36353.4	-14748.8	5.31173	-2.08505	-9.40654e-05	2.21699
2170.75	-36353.4	-14748.8	5.27651	-2.0784	-0.000693607	2.23174
2170.77	-36353.5	-14748.7	5.24165	-2.07184	-0.00282122	2.23971
2170.78	-36353.6	-14748.7	5.20581	-2.06286	-0.00473206	2.24218
2170.8	-36353.7	-14748.7	5.16963	-2.05197	-0.00635358	2.24034
2170.82	-36353.8	-14748.6	5.13454	-2.04104	-0.00827059	2.23534
2170.84	-36353.9	-14748.6	5.1006	-2.03108	-0.00988166	2.22852
2170.85	-36353.9	-14748.6	5.06732	-2.02247	-0.010318	2.22115
2170.87	-36354	-14748.6	5.03396	-2.01432	-0.0100371	2.21337
2170.89	-36354.1	-14748.5	4.99992	-2.00562	-0.00985878	2.20506
2170.9	-36354.2	-14748.5	4.96537	-1.99713	-0.00998361	2.19657
2170.92	-36354.3	-14748.5	4.93078	-1.98992	-0.0102712	2.1884
2170.94	-36354.3	-14748.5	4.89667	-1.98333	-0.01	2.18083
2170.95	-36354.4	-14748.4	4.86331	-1.97655	-0.00858348	2.17399
2170.97	-36354.5	-14748.4	4.83	-1.97	-0.00666667	2.16776
2170.99	-36354.6	-14748.4	4.79597	-1.96434	-0.00496218	2.16197
2171.01	-36354.7	-14748.3	4.76128	-1.95976	-0.0032212	2.15655
2171.02	-36354.7	-14748.3	4.72645	-1.95617	-0.00125825	2.15143
2171.04	-36354.8	-14748.3	4.69282	-1.95295	9.37019e-05	2.14648
2171.06	-36354.9	-14748.3	4.66107	-1.94959	0.000256821	2.14157
2171.07	-36355	-14748.2	4.62958	-1.94629	-2.46862e-05	2.13668
2171.09	-36355	-14748.2	4.59705	-1.9431	-6.41311e-05	2.13173
2171.11	-36355.1	-14748.2	4.56423	-1.93923	9.39068e-06	2.12649
2171.12	-36355.2	-14748.1	4.5317	-1.9342	1.62238e-05	2.12088
2171.14	-36355.2	-14748.1	4.49888	-1.92871	-3.22634e-06	2.11526
2171.16	-36355.3	-14748.1	4.46548	-1.92348	-4.38381e-06	2.10984
2171.18	-36355.4	-14748.1	4.43223	-1.91906	8.47048e-07	2.10435
2171.19	-36355.5	-14748	4.39957	-1.91559	1.07864e-06	2.09867
2171.21	-36355.5	-14748	4.36711	-1.91237	-2.67284e-07	2.09322
2171.23	-36355.6	-14748	4.33453	-1.90894	-2.66122e-07	2.08817
2171.24	-36355.7	-14748	4.30173	-1.90543	8.09348e-08	2.0832
2171.26	-36355.7	-14748	4.26897	-1.90199	6.51917e-08	2.07813
2171.28	-36355.8	-14747.9	4.23693	-1.89863	-2.43274e-08	2.07312
2171.3	-36355.9	-14747.9	4.20544	-1.89532	-1.74988e-08	2.06823
2171.31	-36356	-14747.9	4.17327	-1.89191	6.34983e-09	2.06334
2171.33	-36356	-14747.9	4.14043	-1.88844	4.173e-09	2.05832
2171.35	-36356.1	-14747.8	4.10852	-1.88516	-1.82404e-09	2.05301
2171.36	-36356.1	-14747.8	4.07777	-1.88182	-9.92549e-10	2.04738
2171.38	-36356.2	-14747.8	4.04689	-1.87766	5.28701e-10	2.04156
2171.4	-36356.3	-14747.8	4.0152	-1.87257	2.65554e-10	2.03557
2171.41	-36356.3	-14747.7	3.9827	-1.86707	-1.37616e-10	2.02937
2171.43	-36356.4	-14747.7	3.94996	-1.86186	-6.16386e-11	2.02315
2171.45	-36356.5	-14747.7	3.91799	-1.85775	3.93883e-11	2.01736
2171.47	-36356.5	-14747.7	3.88649	-1.85458	1.64563e-11	2.01198
2171.48	-36356.6	-14747.7	3.85419	-1.85146	-1.02067e-11	2.00669
2171.5	-36356.7	-14747.6	3.82141	-1.84798	-3.70658e-12	2.00163
2171.52	-36356.7	-14747.6	3.78956	-1.8442	2.80208e-12	1.99732
2171.53	-36356.8	-14747.6	3.75888	-1.84078	8.17419e-13	1.99414
2171.55	-36356.8	-14747.6	3.72881	-1.8388	-7.87325e-13	1.9924
2171.57	-36356.9	-14747.5	3.69885	-1.83926	-2.17552e-13	1.9928
2171.58	-36357	-14747.5	3.66859	-1.84309	2.02834e-13	1.99619
2171.6	-36357	-14747.5	3.6375	-1.85088	4.54061e-14	2.00251
2171.62	-36357.1	-14747.5	3.60513	-1.86283	-5.45267e-14	2.01121
2171.64	-36357.1	-14747.5	3.57237	-1.87736	-8.93812e-15	2.0219
2171.65	-36357.2	-14747.4	3.5405	-1.89225	1.51222e-14	2.03423
2171.67	-36357.2	-14747.4	3.50896	-1.90729	2.37192e-15	2.04767
2171.69	-36357.3	-14747.4	3.47666	-1.92289	-3.86917e-15	2.06161
2171.7	-36357.4	-14747.4	3.44385	-1.93827	-4.08777e-16	2.07569
2171.72	-36357.4	-14747.4	3.41122	-1.9524	1.02165e-15	2.08949
2171.74	-36357.5	-14747.3	3.3786	-1.96587	5.31309e-17	2.10176
2171.75	-36357.5	-14747.3	3.34557	-1.97917	-2.80594e-16	2.11117
2171.77	-36357.6	-14747.3	3.31199	-1.98956	-1.40598e-17	2.11738
2171.79	-36357.6	-14747.3	3.27783	-1.99407	7.12032e-17	2.12009
2171.81	-36357.7	-14747.3	3.24333	-1.99333	-1.63299e-27	2.11765
2171.82	-36357.7	-14747.2	3.20882	-1.98816	-1.84888e-17	2.1086
2171.84	-36357.8	-14747.2	3.17467	-1.97566	9.25433e-19	2.09376
2171.86	-36357.8	-14747.2	3.14115	-1.95358	5.03965e-18	2.07418
2171.87	-36357.9	-14747.2	3.10806	-1.92487	-2.44188e-19	2.04961
2171.89	-36357.9	-14747.2	3.07525	-1.89295	-1.266e-18	2.02024
2171.91	-36358	-14747.2	3.04289	-1.85932	1.24035e-19	1.98864
2171.92	-36358	-14747.1	3.01138	-1.82559	3.23184e-19	1.95753
2171.94	-36358.1	-14747.1	2.98157	-1.79497	-4.79438e-20	1.9287
2171.96	-36358.1	-14747.1	2.95345	-1.76989	-8.75587e-20	1.90342
2171.97	-36358.2	-14747.1	2.9248	-1.75024	1.26103e-20	1.88218
2171.99	-36358.2	-14747.1	2.89414	-1.73541	2.17173e-20	1.86499
2172.01	-36358.3	-14747.1	2.86256	-1.72434	-4.25733e-21	1.85096
2172.03	-36358.3	-14747	2.83134	-1.71567	-5.44096e-21	1.83902
2172.04	-36358.3	-14747	2.80136	-1.70756	1.3712e-21	1.82789
2172.06	-36358.4	-14747	2.7729	-1.69823	1.46667e-21	1.81603
2172.08	-36358.4	-14747	2.74523	-1.68602	-3.59329e-22	1.80139
2172.09	-36358.5	-14747	2.71775	-1.6697	-3.57674e-22	1.78288
2172.11	-36358.5	-14747	2.69032	-1.64869	1.08645e-22	1.76101
2172.13	-36358.6	-14746.9	2.66286	-1.62321	8.71739e-23	1.73649
2172.14	-36358.6	-14746.9	2.6353	-1.59461	-3.19239e-23	1.71007
2172.16	-36358.6	-14746.9	2.60777	-1.56503	-2.10676e-23	1.68252
2172.18	-36358.7	-14746.9	2.58064	-1.53736	9.40052e-24	1.65464
2172.2	-36358.7	-14746.9	2.554	-1.51122	5.6465e-24	1.62645
2172.21	-36358.8	-14746.9	2.5276	-1.48279	-2.45245e-24	1.59712
2172.23	-36358.8	-14746.9	2.50174	-1.45149	-1.33447e-24	1.56624
2172.25	-36358.8	-14746.9	2.47724	-1.42034	7.10753e-25	1.53388
2172.26	-36358.9	-14746.8	2.45405	-1.38907	3.56878e-25	1.49961
2172.28	-36358.9	-14746.8	2.4313	-1.35431	-1.84655e-25	1.46255
2172.3	-36359	-14746.8	2.40893	-1.31449	-8.23078e-26	1.42198
2172.32	-36359	-14746.8	2.38763	-1.26986	5.13365e-26	1.37748
2172.33	-36359	-14746.8	2.36719	-1.22123	1.87412e-26	1.32986
2172.35	-36359.1	-14746.8	2.34675	-1.16974	-1.45456e-26	1.28071
2172.37	-36359.1	-14746.8	2.32673	-1.11607	-4.99552e-27	1.22934
2172.38	-36359.2	-14746.7	2.30831	-1.06044	3.75866e-27	1.17362
2172.4	-36359.2	-14746.7	2.29145	-1.00159	1.09022e-27	1.11389
2172.42	-36359.2	-14746.7	2.27536	-0.937717	-1.02054e-27	1.05203
2172.43	-36359.3	-14746.7	2.26009	-0.871834	-2.2989e-28	0.988175
2172.45	-36359.3	-14746.7	2.24607	-0.808605	2.84738e-28	0.921555
2172.47	-36359.3	-14746.7	2.23301	-0.743332	6.10939e-29	0.852188
2172.49	-36359.4	-14746.7	2.22034	-0.66815	-7.31148e-29	0.780434
2172.5	-36359.4	-14746.7	2.20857	-0.587385	-1.1903e-29	0.706194
2172.52	-36359.4	-14746.6	2.19863	-0.510013	1.94748e-29	0.629554
2172.54	-36359.5	-14746.6	2.19078	-0.435464	2.0732e-30	0.553401
2172.55	-36359.5	-14746.6	2.18495	-0.360056	-5.37306e-30	0.481111
2172.57	-36359.6	-14746.6	2.18048	-0.28527	-5.4939e-31	0.412128
2172.59	-36359.6	-14746.6	2.17664	-0.214356	1.36937e-30	0.344924
2172.6	-36359.6	-14746.6	2.17349	-0.150174	7.06155e-32	0.280367
2172.62	-36359.7	-14746.6	2.1713	-0.0943587	-3.58545e-31	0.220119
2172.64	-36359.7	-14746.5	2.17	-0.0433333	0	0.165577
2172.66	-36359.7	-14746.5	2.16949	0.00658942	9.80804e-32	0.11732
2172.67	-36359.8	-14746.5	2.17	0.0533333	0	0.0729847
2172.69	-36359.8	-14746.5	2.17159	0.0945013	-2.477e-32	0.0305732
2172.71	-36359.8	-14746.5	2.17343	0.132177	1.22679e-33	-0.00750369
2172.72	-36359.9	-14746.5	2.17493	0.167692	6.37812e-33	-0.0386929
2172.74	-36359.9	-14746.5	2.17697	0.196106	-6.32287e-34	-0.0636599
2172.76	-36359.9	-14746.5	2.1802	0.213769	-1.73299e-33	-0.083478
2172.77	-36360	-14746.4	2.18373	0.224377	1.66579e-34	-0.0984695
2172.79	-36360	-14746.4	2.18695	0.231915	4.32747e-34	-0.109103
2172.81	-36360	-14746.4	2.19077	0.237552	-6.33669e-35	-0.116632
2172.83	-36360.1	-14746.4	2.19578	0.241609	-1.09476e-34	-0.122153
2172.84	-36360.1	-14746.4	2.2013	0.243579	2.17709e-35	-0.126062
2172.86	-36360.1	-14746.4	2.20653	0.243597	2.95813e-35	-0.128584
2172.88	-36360.2	-14746.4	2.21093	0.243343	-5.71576e-36	-0.129804
2172.89	-36360.2	-14746.4	2.21439	0.243598	-7.2785e-36	-0.129931
2172.91	-36360.3	-14746.3	2.21765	0.242966	1.8036e-36	-0.129459
2172.93	-36360.3	-14746.3	2.22113	0.241064	1.79576e-36	-0.128847
2172.94	-36360.3	-14746.3	2.22448	0.239693	-5.46141e-37	-0.128439
2172.96	-36360.4	-14746.3	2.22777	0.239699	-4.39917e-37	-0.128408
2172.98	-36360.4	-14746.3	2.23179	0.240206	1.64178e-37	-0.128689
2172.99	-36360.4	-14746.3	2.23679	0.240353	1.18127e-37	-0.129218
2173.01	-36360.5	-14746.3	2.24229	0.239488	-4.29223e-38	-0.129951
2173.03	-36360.5	-14746.3	2.24758	0.237681	-2.83252e-38	-0.130604
2173.05	-36360.5	-14746.3	2.25181	0.235863	1.26376e-38	-0.130615
2173.06	-36360.6	-14746.2	2.25502	0.234274	7.58859e-39	-0.129994
2173.08	-36360.6	-14746.2	2.25824	0.232379	-3.2912e-39	-0.129372
2173.1	-36360.7	-14746.2	2.26175	0.230506	-1.78286e-39	-0.128868
2173.11	-36360.7	-14746.2	2.265	0.229875	9.28615e-40	-0.128038
2173.13	-36360.7	-14746.2	2.26833	0.230102	4.15928e-40	-0.126858
2173.15	-36360.8	-14746.2	2.27284	0.229377	-2.65787e-40	-0.125701
2173.16	-36360.8	-14746.2	2.27806	0.227507	-1.11045e-40	-0.124637
2173.18	-36360.8	-14746.1	2.28232	0.225575	6.88731e-41	-0.123498
2173.2	-36360.9	-14746.1	2.28555	0.223911	2.50115e-41	-0.122358
2173.22	-36360.9	-14746.1	2.28888	0.222238	-1.89081e-41	-0.121471
2173.23	-36360.9	-14746.1	2.29238	0.220505	-5.51583e-42	-0.120978
2173.25	-36361	-14746.1	2.29545	0.218814	5.31275e-42	-0.1209
2173.27	-36361	-14746.1	2.29877	0.217158	1.46801e-42	-0.120947
2173.28	-36361.1	-14746.1	2.30353	0.215469	-1.3687e-42	-0.120679
2173.3	-36361.1	-14746.1	2.30888	0.213742	-3.06394e-43	-0.120022
2173.32	-36361.1	-14746	2.31301	0.212009	3.67938e-43	-0.119096
2173.34	-36361.2	-14746	2.31613	0.210298	6.03132e-44	-0.117893
2173.35	-36361.2	-14746	2.31931	0.208627	-1.02042e-43	-0.116373
2173.37	-36361.2	-14746	2.32272	0.206963	-1.60053e-44	-0.114679
2173.39	-36361.3	-14746	2.32616	0.205263	2.61086e-44	-0.113002
2173.4	-36361.3	-14746	2.32959	0.203537	2.75837e-45	-0.111316
2173.42	-36361.4	-14746	2.33305	0.201812	-6.89392e-45	-0.109551
2173.44	-36361.4	-14746	2.33647	0.2001	-3.5852e-46	-0.107927
2173.45	-36361.4	-14745.9	2.3398	0.198408	1.89341e-45	-0.106689
2173.47	-36361.5	-14745.9	2.34313	0.196761	9.48732e-47	-0.105718
2173.49	-36361.5	-14745.9	2.34656	0.195148	-4.80469e-46	-0.10489
2173.51	-36361.5	-14745.9	2.35	0.193333	0	-0.104575
2173.52	-36361.6	-14745.9	2.35337	0.191276	1.2476e-46	-0.105058
2173.54	-36361.6	-14745.9	2.35688	0.189966	-6.24469e-48	-0.10569
2173.56	-36361.7	-14745.9	2.36055	0.190024	-3.40068e-47	-0.105831
2173.57	-36361.7	-14745.8	2.36346	0.189958	1.64775e-48	-0.105651
2173.59	-36361.7	-14745.8	2.3651	0.188477	8.54276e-48	-0.105318
2173.61	-36361.8	-14745.8	2.36696	0.18644	-8.36971e-49	-0.104424
2173.62	-36361.8	-14745.8	2.37022	0.184727	-2.1808e-48	-0.102763
2173.64	-36361.8	-14745.8	2.37397	0.183006	3.23516e-49	-0.101034
2173.66	-36361.9	-14745.8	2.37736	0.181123	5.90821e-49	-0.099813
2173.68	-36361.9	-14745.8	2.38057	0.179862	-8.50849e-50	-0.0990085
2173.69	-36362	-14745.7	2.38391	0.179706	-1.46499e-49	-0.0984345
2173.71	-36362	-14745.7	2.38756	0.180107	2.86891e-50	-0.0979117
2173.73	-36362	-14745.7	2.39127	0.180344	3.65419e-50	-0.0973431
2173.74	-36362.1	-14745.7	2.39395	0.179664	-9.06528e-51	-0.0967956
2173.76	-36362.1	-14745.7	2.39549	0.177926	-9.05866e-51	-0.0962663
2173.78	-36362.2	-14745.7	2.39757	0.176044	2.80313e-51	-0.0956037
2173.79	-36362.2	-14745.7	2.40092	0.174438	2.43737e-51	-0.0949385
2173.81	-36362.2	-14745.7	2.40462	0.172658	-7.34296e-52	-0.0948293
2173.83	-36362.3	-14745.6	2.40807	0.170778	-5.91464e-52	-0.0954108
2173.85	-36362.3	-14745.6	2.41132	0.169719	2.20715e-52	-0.0961482
2173.86	-36362.3	-14745.6	2.41459	0.169743	1.58761e-52	-0.0967086
2173.88	-36362.4	-14745.6	2.41823	0.170187	-5.761e-53	-0.0970778
2173.9	-36362.4	-14745.6	2.42186	0.170316	-3.78602e-53	-0.0971372
2173.91	-36362.5	-14745.6	2.42422	0.169408	1.65488e-53	-0.0966199
2173.93	-36362.5	-14745.6	2.42568	0.16757	9.0048e-54	-0.0954741
2173.95	-36362.5	-14745.5	2.4283	0.165766	-4.79606e-54	-0.0938969
2173.96	-36362.6	-14745.5	2.43194	0.164175	-2.40816e-54	-0.0922117
2173.98	-36362.6	-14745.5	2.43436	0.162256	1.24602e-54	-0.0908275
2174	-36362.7	-14745.5	2.43578	0.160423	5.55402e-55	-0.089757
2174.01	-36362.7	-14745.5	2.43856	0.159885	-3.46411e-55	-0.0886632
2174.03	-36362.7	-14745.5	2.44229	0.160105	-1.26463e-55	-0.087519
2174.05	-36362.8	-14745.5	2.44455	0.159276	9.81517e-56	-0.0865213
2174.07	-36362.8	-14745.4	2.44591	0.157371	3.37091e-56	-0.0854541
2174.08	-36362.8	-14745.4	2.44876	0.155517	-2.53629e-56	-0.0838783
2174.1	-36362.9	-14745.4	2.45247	0.15386	-7.35663e-57	-0.0821246
2174.12	-36362.9	-14745.4	2.45467	0.151956	6.88647e-57	-0.0809861
2174.13	-36363	-14745.4	2.45614	0.150262	1.55127e-57	-0.0806118
2174.15	-36363	-14745.4	2.45912	0.149636	-1.92137e-57	-0.0807905
2174.17	-36363	-14745.4	2.46268	0.14989	-4.12253e-58	-0.0814658
2174.18	-36363.1	-14745.3	2.4647	0.150306	4.93368e-58	-0.0826065
2174.2	-36363.1	-14745.3	2.46625	0.150145	8.03197e-59	-0.0837333
2174.22	-36363.2	-14745.3	2.46944	0.148821	-1.31413e-58	-0.0842203
2174.24	-36363.2	-14745.3	2.47301	0.146886	-1.39896e-59	-0.0839541
2174.25	-36363.2	-14745.3	2.47486	0.145192	3.62567e-59	-0.0830654
2174.27	-36363.3	-14745.3	2.47638	0.143549	3.70721e-60	-0.0818479
2174.29	-36363.3	-14745.3	2.47965	0.141593	-9.24029e-60	-0.0806263
2174.3	-36363.4	-14745.3	2.48318	0.140054	-4.76503e-61	-0.0795747
2174.32	-36363.4	-14745.2	2.48499	0.139742	2.41941e-60	-0.0788099
2174.34	-36363.4	-14745.2	2.48667	0.14	0	-0.0784314
2174.36	-36363.5	-14745.2	2.49	0.14	-6.61832e-61	-0.078436
2174.37	-36363.5	-14745.2	2.49333	0.14	1.48017e-71	-0.0784314
2174.39	-36363.6	-14745.2	2.49501	0.140258	1.67145e-61	-0.0780349
2174.41	-36363.6	-14745.2	2.49682	0.139946	-8.27819e-63	-0.0772914
2174.42	-36363.6	-14745.2	2.50034	0.138407	-4.30386e-62	-0.0763007
2174.44	-36363.7	-14745.1	2.50362	0.136451	4.26656e-63	-0.0749889
2174.46	-36363.7	-14745.1	2.50517	0.134808	1.16937e-62	-0.0733559
2174.47	-36363.8	-14745.1	2.50697	0.133113	-1.12396e-63	-0.0717136
2174.49	-36363.8	-14745.1	2.51046	0.131178	-2.91926e-63	-0.0703941
2174.51	-36363.8	-14745.1	2.51381	0.129856	4.27064e-64	-0.0696321
2174.53	-36363.9	-14745.1	2.51566	0.129699	7.35486e-64	-0.0695135
2174.54	-36363.9	-14745.1	2.51701	0.130106	-1.44181e-64	-0.0698096
2174.56	-36364	-14745	2.5187	0.13033	-1.8427e-64	-0.0703263
2174.58	-36364	-14745	2.52054	0.129682	4.64425e-65	-0.0710306
2174.59	-36364	-14745	2.52227	0.12802	4.96891e-65	-0.0717153
2174.61	-36364.1	-14745	2.52373	0.126141	-1.21884e-65	-0.0718454
2174.63	-36364.1	-14745	2.52521	0.12447	-1.21793e-65	-0.0712763
2174.64	-36364.2	-14745	2.52773	0.122652	3.76844e-66	-0.0705863
2174.66	-36364.2	-14744.9	2.53127	0.120796	3.2758e-66	-0.0700679
2174.68	-36364.2	-14744.9	2.53419	0.1198	-9.85584e-67	-0.0694928
2174.7	-36364.3	-14744.9	2.53587	0.119853	-7.90589e-67	-0.068863
2174.71	-36364.3	-14744.9	2.53729	0.12003	2.89134e-67	-0.0685704
2174.73	-36364.4	-14744.9	2.53902	0.119971	1.90013e-67	-0.068627
2174.75	-36364.4	-14744.9	2.54088	0.120115	-8.30552e-68	-0.0685343
2174.76	-36364.5	-14744.9	2.54263	0.120234	-4.51934e-68	-0.0679805
2174.78	-36364.5	-14744.9	2.54402	0.119381	2.40705e-68	-0.0669122
2174.8	-36364.5	-14744.8	2.54555	0.117575	1.20861e-68	-0.065728
2174.81	-36364.6	-14744.8	2.54837	0.115737	-6.25357e-69	-0.065239
2174.83	-36364.6	-14744.8	2.55203	0.114076	-2.78746e-69	-0.0663673
2174.85	-36364.6	-14744.8	2.5547	0.112167	1.73859e-69	-0.070108
2174.87	-36364.7	-14744.8	2.5562	0.110396	6.34718e-70	-0.0772035
2174.88	-36364.7	-14744.8	2.55765	0.109719	-4.92686e-70	-0.0881128
2174.9	-36364.8	-14744.7	2.55937	0.109915	-1.69272e-70	-0.102289
2174.92	-36364.8	-14744.7	2.56113	0.110024	1.27592e-70	-0.118506
2174.93	-36364.9	-14744.7	2.56284	0.10997	3.7222e-71	-0.135536
2174.95	-36364.9	-14744.7	2.56451	0.110193	-3.58564e-71	-0.152255
2174.97	-36364.9	-14744.7	2.56617	0.110194	-9.91191e-72	-0.168475
2174.98	-36365	-14744.7	2.56788	0.109051	9.25915e-72	-0.184557
2175	-36365	-14744.7	2.5696	0.107117	2.08574e-72	-0.200877
2175.02	-36365.1	-14744.6	2.57128	0.10537	-2.58333e-72	-0.217788
2175.03	-36365.1	-14744.6	2.57294	0.103755	-5.54265e-73	-0.235404
2175.05	-36365.1	-14744.6	2.57464	0.10183	6.63217e-73	-0.253621
2175.07	-36365.2	-14744.6	2.57636	0.10018	1.07913e-73	-0.271494
2175.09	-36365.2	-14744.6	2.57808	0.0997067	-1.76145e-73	-0.287724
2175.1	-36365.3	-14744.6	2.5798	0.0999677	-1.85994e-74	-0.301421
2175.12	-36365.3	-14744.6	2.58151	0.100094	4.63765e-74	-0.312025
2175.14	-36365.3	-14744.5	2.58323	0.100007	2.39155e-75	-0.319872
2175.15	-36365.4	-14744.5	2.58496	0.0999087	-1.21431e-74	-0.325509
2175.17	-36365.4	-14744.5	2.58667	0.1	2.81149e-85	-0.328976
2175.19	-36365.5	-14744.5	2.58833	0.100288	3.32252e-75	-0.3303
2175.2	-36365.5	-14744.5	2.59	0.1	0	-0.330065
2175.22	-36365.6	-14744.5	2.59172	0.0985088	-8.41892e-76	-0.328849
2175.24	-36365.6	-14744.5	2.59343	0.0965587	4.21396e-77	-0.326637
2175.26	-36365.6	-14744.4	2.5951	0.094909	2.29477e-76	-0.323468
2175.27	-36365.7	-14744.4	2.59677	0.0932231	-1.11183e-77	-0.320071
2175.29	-36365.7	-14744.4	2.59847	0.0912648	-5.76315e-77	-0.317105
2175.31	-36365.8	-14744.4	2.60021	0.089907	5.64161e-78	-0.314525
2175.32	-36365.8	-14744.4	2.60194	0.0897593	1.46561e-77	-0.312192
2175.34	-36365.8	-14744.4	2.60362	0.0900346	-2.14609e-78	-0.31011
2175.36	-36365.9	-14744.4	2.60527	0.0900557	-3.70775e-78	-0.308321
2175.38	-36365.9	-14744.3	2.60714	0.0899924	7.374e-79	-0.306887
2175.39	-36366	-14744.3	2.60909	0.090005	1.00219e-78	-0.305777
2175.41	-36366	-14744.3	2.61009	0.0899858	-1.93861e-79	-0.304771
2175.43	-36366.1	-14744.3	2.60993	0.0899268	-2.47759e-79	-0.303684
2175.44	-36366.1	-14744.3	2.61025	0.0900817	6.24392e-80	-0.302451
2175.46	-36366.1	-14744.3	2.61189	0.0902982	6.67876e-80	-0.300942
2175.48	-36366.2	-14744.2	2.6139	0.089678	-1.63641e-80	-0.298888
2175.49	-36366.2	-14744.2	2.61561	0.0879477	-1.62929e-80	-0.296167
2175.51	-36366.3	-14744.2	2.61726	0.0860266	4.95511e-81	-0.292928
2175.53	-36366.3	-14744.2	2.61898	0.0843608	3.99126e-81	-0.289488
2175.55	-36366.3	-14744.2	2.62071	0.0825423	-1.48941e-81	-0.286361
2175.56	-36366.4	-14744.2	2.62238	0.0807128	-1.07134e-81	-0.283669
2175.58	-36366.4	-14744.2	2.62399	0.079772	3.88758e-82	-0.281041
2175.6	-36366.5	-14744.1	2.62566	0.0798499	2.55485e-82	-0.278647
2175.61	-36366.5	-14744.1	2.62765	0.0800662	-1.11673e-82	-0.277374
2175.63	-36366.6	-14744.1	2.62951	0.0800369	-6.07653e-83	-0.277892
2175.65	-36366.6	-14744.1	2.63011	0.079978	3.23643e-83	-0.280599
2175.66	-36366.6	-14744.1	2.62987	0.0799854	1.62505e-83	-0.286047
2175.68	-36366.7	-14744.1	2.63059	0.0800163	-8.4083e-84	-0.294967
2175.7	-36366.7	-14744.1	2.6325	0.0800194	-3.74791e-84	-0.308564
2175.72	-36366.8	-14744	2.63438	0.0799515	2.33762e-84	-0.328378
2175.73	-36366.8	-14744	2.63603	0.0799408	8.53382e-85	-0.354447
2175.75	-36366.9	-14744	2.63797	0.0801954	-6.6233e-85	-0.385744
2175.77	-36366.9	-14744	2.63968	0.0802245	-2.27463e-85	-0.422985
2175.78	-36366.9	-14744	2.64008	0.0791514	1.71123e-85	-0.467818
2175.8	-36367	-14744	2.63988	0.0772382	4.96144e-86	-0.518406
2175.82	-36367	-14743.9	2.64087	0.0754342	-4.63543e-86	-0.570693
2175.83	-36367.1	-14743.9	2.64286	0.0737634	-1.03768e-86	-0.622167
2175.85	-36367.1	-14743.9	2.64468	0.071822	1.24613e-86	-0.671208
2175.87	-36367.2	-14743.9	2.64634	0.0701795	2.04275e-87	-0.715995
2175.89	-36367.2	-14743.9	2.64832	0.0697004	-3.45661e-87	-0.75492
2175.9	-36367.2	-14743.9	2.64986	0.069953	-5.42442e-88	-0.788601
2175.92	-36367.3	-14743.9	2.65004	0.0700769	8.86799e-88	-0.818427
2175.94	-36367.3	-14743.8	2.64994	0.0700082	9.44044e-89	-0.844656
2175.95	-36367.4	-14743.8	2.65113	0.0699784	-2.44663e-88	-0.867201
2175.97	-36367.4	-14743.8	2.65311	0.0699977	-2.50156e-89	-0.886743
2175.99	-36367.5	-14743.8	2.65485	0.0700067	6.23423e-89	-0.904129
2176	-36367.5	-14743.8	2.65655	0.0700005	3.21305e-90	-0.919625
2176.02	-36367.5	-14743.8	2.65858	0.0699935	-1.62765e-89	-0.933455
2176.04	-36367.6	-14743.8	2.66	0.07	0	-0.946623
2176.06	-36367.6	-14743.7	2.66002	0.0700202	4.24106e-90	-0.95992
2176.07	-36367.7	-14743.7	2.66004	0.0699961	-2.14598e-91	-0.97236
2176.09	-36367.7	-14743.7	2.66137	0.0699198	-1.22282e-90	-0.982831
2176.11	-36367.8	-14743.7	2.66333	0.07	0	-0.991285
2176.12	-36367.8	-14743.7	2.66505	0.0702781	3.02046e-91	-0.997841
2176.14	-36367.8	-14743.7	2.66678	0.0699453	-1.49595e-92	-1.00239
2176.16	-36367.9	-14743.7	2.66872	0.0684006	-7.77748e-92	-1.00502
2176.17	-36367.9	-14743.6	2.6701	0.066452	7.71011e-93	-1.00673
2176.19	-36368	-14743.6	2.67034	0.064815	2.11321e-92	-1.00875
2176.21	-36368	-14743.6	2.66994	0.0631112	-2.03126e-93	-1.01257
2176.22	-36368	-14743.6	2.66965	0.0611584	-5.27692e-93	-1.01893
2176.24	-36368.1	-14743.6	2.67019	0.0598676	7.72697e-94	-1.02637
2176.26	-36368.1	-14743.6	2.67184	0.0597713	1.33495e-93	-1.03342
2176.28	-36368.2	-14743.5	2.67375	0.0600455	-2.65476e-94	-1.03941
2176.29	-36368.2	-14743.5	2.67537	0.0600618	-3.60723e-94	-1.04382
2176.31	-36368.3	-14743.5	2.67711	0.0599881	6.97048e-95	-1.04606
2176.33	-36368.3	-14743.5	2.67903	0.0599849	8.87843e-95	-1.04592
2176.34	-36368.3	-14743.5	2.68022	0.0600037	-2.20254e-95	-1.04391
2176.36	-36368.4	-14743.5	2.68027	0.0600034	-2.20089e-95	-1.04062
2176.38	-36368.4	-14743.5	2.67984	0.0599994	6.8099e-96	-1.03672
2176.39	-36368.5	-14743.4	2.67965	0.0600005	5.91976e-96	-1.03248
2176.41	-36368.5	-14743.4	2.68042	0.0599983	-1.78123e-96	-1.0276
2176.43	-36368.6	-14743.4	2.68218	0.0599948	-1.42921e-96	-1.02201
2176.45	-36368.6	-14743.4	2.68407	0.0600086	5.23388e-97	-1.01603
2176.46	-36368.6	-14743.4	2.68574	0.0600195	3.45393e-97	-1.00988
2176.48	-36368.7	-14743.4	2.68757	0.0599623	-1.54101e-97	-1.00352
2176.5	-36368.7	-14743.3	2.68936	0.0599249	-9.25341e-98	-0.996981
2176.51	-36368.8	-14743.3	2.69028	0.0601411	4.01325e-98	-0.990315
2176.53	-36368.8	-14743.3	2.6902	0.0602594	2.174e-98	-0.983575
2176.55	-36368.9	-14743.3	2.68978	0.059339	-1.13234e-98	-0.976811
2176.57	-36368.9	-14743.3	2.68974	0.0574669	-5.07177e-99	-0.970074
2176.58	-36369	-14743.3	2.69073	0.0556537	3.24097e-99	-0.963417
2176.6	-36369	-14743.3	2.69255	0.0540561	1.35406e-99	-0.956889
2176.62	-36369	-14743.2	2.69435	0.05218	-8.3983e-100	-0.950532
2176.63	-36369.1	-14743.2	2.69602	0.0504021	-3.04987e-100	-0.944381
2176.65	-36369.1	-14743.2	2.69795	0.0497103	2.30565e-100	-0.938474
2176.67	-36369.2	-14743.2	2.69968	0.0499147	6.7262e-101	-0.932917
2176.68	-36369.2	-14743.2	2.70028	0.0500857	-6.47943e-101	-0.927833
2176.7	-36369.3	-14743.2	2.70007	0.0500267	-1.79113e-101	-0.923002
2176.72	-36369.3	-14743.1	2.69998	0.0499619	1.67317e-101	-0.918043
2176.74	-36369.3	-14743.1	2.70003	0.0499819	3.76904e-102	-0.912956
2176.75	-36369.4	-14743.1	2.69979	0.0500751	-4.66822e-102	-0.907948
2176.77	-36369.4	-14743.1	2.69984	0.0500522	-1.00159e-102	-0.903084
2176.79	-36369.5	-14743.1	2.70105	0.0497422	1.19848e-102	-0.898312
2176.8	-36369.5	-14743.1	2.70299	0.0498514	1.95015e-103	-0.893157
2176.82	-36369.6	-14743.1	2.70476	0.0510137	-3.18368e-103	-0.886948
2176.84	-36369.6	-14743	2.70645	0.0503901	-3.36356e-104	-0.879061
2176.85	-36369.6	-14743	2.70843	0.0444501	8.40645e-104	-0.868911
2176.87	-36369.7	-14743	2.70995	0.0340343	4.37179e-105	-0.855978
2176.89	-36369.7	-14743	2.71021	0.0209762	-2.30882e-104	-0.839953
2176.91	-36369.8	-14743	2.71	0.00444827	-1.15688e-105	-0.821412
2176.92	-36369.8	-14743	2.71021	-0.0161636	5.85884e-105	-0.801174
2176.94	-36369.9	-14743	2.71	-0.0366667	-1.34368e-115	-0.779956
2176.96	-36369.9	-14742.9	2.70846	-0.0530223	-1.52132e-105	-0.75845
2176.97	-36370	-14742.9	2.70657	-0.0675394	7.61477e-107	-0.737344
2176.99	-36370	-14742.9	2.70521	-0.0833601	4.14679e-106	-0.716893
2177.01	-36370	-14742.9	2.70317	-0.101098	-2.00926e-107	-0.69589
2177.02	-36370.1	-14742.9	2.69962	-0.12084	-1.04171e-106	-0.673302
2177.04	-36370.1	-14742.9	2.69638	-0.142681	1.02061e-107	-0.649707
2177.06	-36370.2	-14742.8	2.69472	-0.165786	2.65932e-107	-0.626163
2177.08	-36370.2	-14742.8	2.6929	-0.186693	-3.94532e-108	-0.604132
2177.09	-36370.3	-14742.8	2.68965	-0.202901	-7.20682e-108	-0.584726
2177.11	-36370.3	-14742.8	2.68608	-0.215306	1.03891e-108	-0.568064
2177.13	-36370.3	-14742.8	2.68289	-0.224817	1.79487e-108	-0.554226
2177.14	-36370.4	-14742.8	2.67893	-0.231204	-3.56939e-109	-0.543537
2177.16	-36370.4	-14742.8	2.67377	-0.234772	-4.84997e-109	-0.535925
2177.18	-36370.5	-14742.7	2.66901	-0.237246	9.37156e-110	-0.530435
2177.19	-36370.5	-14742.7	2.66554	-0.239417	1.19353e-109	-0.526266
2177.21	-36370.6	-14742.7	2.66236	-0.239859	-2.95924e-110	-0.523142
2177.23	-36370.6	-14742.7	2.65886	-0.238134	-2.95181e-110	-0.52082
2177.24	-36370.6	-14742.7	2.65556	-0.235961	9.05851e-111	-0.519008
2177.26	-36370.7	-14742.7	2.65242	-0.234314	7.67512e-111	-0.517407
2177.28	-36370.7	-14742.6	2.64844	-0.232767	-2.02878e-111	-0.515717
2177.3	-36370.8	-14742.6	2.64329	-0.231046	-9.18709e-112	-0.513953
2177.31	-36370.8	-14742.6	2.6377	-0.229272	-9.04253e-112	-0.512581
2177.33	-36370.8	-14742.6	2.63242	-0.227547	-3.14302e-111	-0.511551
2177.35	-36370.9	-14742.6	2.62814	-0.225903	6.72968e-111	-0.510101
2177.36	-36370.9	-14742.6	2.6248	-0.22422	1.269e-110	-0.506944
2177.38	-36371	-14742.6	2.62163	-0.222249	-2.94572e-110	-0.500284
2177.4	-36371	-14742.5	2.61828	-0.220459	-4.91256e-110	-0.488339
2177.41	-36371.1	-14742.5	2.61485	-0.219906	1.10158e-109	-0.469405
2177.43	-36371.1	-14742.5	2.61141	-0.220126	1.66944e-109	-0.442577
2177.45	-36371.1	-14742.5	2.60798	-0.219328	-4.55888e-109	-0.407748
2177.47	-36371.2	-14742.5	2.60455	-0.217391	-5.68176e-109	-0.365837
2177.48	-36371.2	-14742.5	2.60111	-0.215484	1.88829e-108	-0.318417
2177.5	-36371.3	-14742.4	2.59777	-0.213888	2.17223e-108	-0.265387
2177.52	-36371.3	-14742.4	2.59471	-0.21227	-7.02041e-108	-0.205566
2177.53	-36371.3	-14742.4	2.59126	-0.210528	-7.02568e-108	-0.138641
2177.55	-36371.4	-14742.4	2.58642	-0.208727	2.83205e-107	-0.0651266
2177.57	-36371.4	-14742.4	2.5811	-0.207028	2.22345e-107	0.0121962
2177.59	-36371.5	-14742.4	2.57707	-0.20557	-1.15064e-106	0.0896451
2177.6	-36371.5	-14742.4	2.57404	-0.20386	-8.46818e-107	0.166893
2177.62	-36371.6	-14742.3	2.57082	-0.201374	4.25823e-106	0.245092
2177.64	-36371.6	-14742.3	2.56729	-0.199925	2.46476e-106	0.323829
2177.65	-36371.6	-14742.3	2.5638	-0.202195	-1.68324e-105	0.401831
2177.67	-36371.7	-14742.3	2.5604	-0.20892	-6.47935e-106	0.477236
2177.69	-36371.7	-14742.3	2.55701	-0.219946	6.74073e-105	0.548777
2177.7	-36371.8	-14742.3	2.55371	-0.234715	2.45938e-105	0.619951
2177.72	-36371.8	-14742.3	2.55051	-0.253099	-2.48087e-104	0.694729
2177.74	-36371.8	-14742.2	2.54691	-0.278221	-4.77178e-105	0.770167
2177.76	-36371.9	-14742.2	2.54235	-0.31338	9.84062e-104	0.842298
2177.77	-36371.9	-14742.2	2.537	-0.357211	1.80669e-104	0.913992
2177.79	-36372	-14742.2	2.53098	-0.407351	-3.60931e-103	0.988731
2177.81	-36372	-14742.2	2.52333	-0.463333	0	1.06318
2177.82	-36372	-14742.2	2.51336	-0.524016	1.38998e-102	1.13266
2177.84	-36372.1	-14742.2	2.50273	-0.583319	-2.74464e-103	1.19518
2177.86	-36372.1	-14742.1	2.49291	-0.635353	-5.47754e-102	1.24996
2177.87	-36372.2	-14742.1	2.48269	-0.679	1.03718e-102	1.29786
2177.89	-36372.2	-14742.1	2.47091	-0.71501	1.99438e-101	1.33973
2177.91	-36372.2	-14742.1	2.45857	-0.74703	-7.97983e-102	1.3753
2177.93	-36372.3	-14742.1	2.4466	-0.777581	-7.55309e-101	1.40454
2177.94	-36372.3	-14742.1	2.43448	-0.804297	4.63027e-101	1.42884
2177.96	-36372.4	-14742.1	2.42154	-0.825458	2.95204e-100	1.44949
2177.98	-36372.4	-14742	2.4074	-0.842915	-1.74483e-100	1.4669
2177.99	-36372.4	-14742	2.39206	-0.858611	-1.06443e-99	1.4815
2178.01	-36372.5	-14742	2.3763	-0.873453	8.86383e-100	1.49412
2178.03	-36372.5	-14742	2.36078	-0.887615	3.95957e-99	1.50552
2178.04	-36372.5	-14742	2.34555	-0.900113	-4.24688e-99	1.51614
2178.06	-36372.6	-14742	2.33054	-0.911307	-1.53695e-98	1.52613
2178.08	-36372.6	-14742	2.31561	-0.92409	1.5957e-98	1.53525
2178.1	-36372.7	-14741.9	2.30037	-0.938627	5.47001e-98	1.54297
2178.11	-36372.7	-14741.9	2.28409	-0.950008	-7.2357e-98	1.54848
2178.13	-36372.7	-14741.9	2.2668	-0.955571	-1.99247e-97	1.55148
2178.15	-36372.8	-14741.9	2.24975	-0.956737	3.21247e-97	1.55252
2178.16	-36372.8	-14741.9	2.23322	-0.956206	7.68909e-97	1.55243
2178.18	-36372.8	-14741.9	2.21623	-0.957808	-1.20326e-96	1.5523
2178.2	-36372.9	-14741.9	2.19885	-0.963004	-2.68644e-96	1.55321
2178.21	-36372.9	-14741.9	2.18253	-0.970208	5.15774e-96	1.55616
2178.23	-36372.9	-14741.8	2.16728	-0.978732	9.52129e-96	1.56085
2178.25	-36373	-14741.8	2.15149	-0.988959	-2.19534e-95	1.56562
2178.26	-36373	-14741.8	2.13472	-0.999349	-3.656e-95	1.56944
2178.28	-36373	-14741.8	2.1176	-1.00663	8.19433e-95	1.57194
2178.3	-36373.1	-14741.8	2.10043	-1.00971	1.24172e-94	1.57247
2178.32	-36373.1	-14741.8	2.08317	-1.00963	-3.39076e-94	1.57016
2178.33	-36373.1	-14741.8	2.06598	-1.0076	-4.2259e-94	1.56529
2178.35	-36373.2	-14741.8	2.04918	-1.00485	1.40444e-93	1.55898
2178.37	-36373.2	-14741.8	2.03258	-1.00146	1.61563e-93	1.55176
2178.38	-36373.3	-14741.7	2.01568	-0.996884	-5.22153e-93	1.54377
2178.4	-36373.3	-14741.7	1.99843	-0.991547	-5.22545e-93	1.53524
2178.42	-36373.3	-14741.7	1.98111	-0.98647	2.10638e-92	1.52646
2178.43	-36373.3	-14741.7	1.96398	-0.981335	1.65372e-92	1.51743
2178.45	-36373.4	-14741.7	1.94722	-0.975191	-8.55803e-92	1.508
2178.47	-36373.4	-14741.7	1.9306	-0.968302	-6.29833e-92	1.49806
2178.49	-36373.4	-14741.7	1.91372	-0.96144	3.16712e-91	1.48757
2178.5	-36373.5	-14741.7	1.89643	-0.954577	1.8332e-91	1.47683
2178.52	-36373.5	-14741.7	1.87886	-0.947429	-1.25193e-90	1.46631
2178.54	-36373.5	-14741.6	1.8619	-0.94071	-4.81911e-91	1.45644
2178.55	-36373.6	-14741.6	1.84647	-0.93529	5.01351e-90	1.44748
2178.57	-36373.6	-14741.6	1.83175	-0.930563	1.8292e-90	1.43893
2178.59	-36373.6	-14741.6	1.81655	-0.925567	-1.84518e-89	1.43009
2178.61	-36373.6	-14741.6	1.80092	-0.92031	-3.54908e-90	1.42101
2178.62	-36373.7	-14741.6	1.78532	-0.915095	7.16594e-89	1.41198
2178.64	-36373.7	-14741.6	1.77	-0.91	0	1.40305
2178.66	-36373.7	-14741.6	1.75502	-0.905009	-2.83745e-88	1.39425
2178.67	-36373.8	-14741.6	1.74	-0.9	2.40147e-98	1.38562
2178.69	-36373.8	-14741.5	1.7246	-0.894872	1.03727e-87	1.37716
2178.71	-36373.8	-14741.5	1.70909	-0.889696	-2.0429e-88	1.36879
2178.72	-36373.8	-14741.5	1.69371	-0.884552	-3.96156e-87	1.36039
2178.74	-36373.9	-14741.5	1.67814	-0.879389	1.5888e-87	1.35194
2178.76	-36373.9	-14741.5	1.66236	-0.874191	1.50466e-86	1.34347
2178.78	-36373.9	-14741.5	1.6475	-0.869123	-9.22547e-87	1.33515
2178.79	-36374	-14741.5	1.63413	-0.864207	-5.88193e-86	1.32703
2178.81	-36374	-14741.5	1.62096	-0.859055	3.47661e-86	1.31878
2178.83	-36374	-14741.5	1.60714	-0.853657	2.1209e-85	1.31028
2178.84	-36374	-14741.5	1.59354	-0.849045	-1.76856e-85	1.30203
2178.86	-36374.1	-14741.5	1.58047	-0.84568	-8.23889e-85	1.29433
2178.88	-36374.1	-14741.4	1.56658	-0.842562	6.65092e-85	1.28694
2178.89	-36374.1	-14741.4	1.55119	-0.839076	2.95241e-84	1.27964
2178.91	-36374.1	-14741.4	1.53538	-0.835732	-3.15395e-84	1.27238
2178.93	-36374.1	-14741.4	1.51991	-0.832526	-1.08736e-83	1.2651
2178.95	-36374.2	-14741.4	1.5046	-0.828348	1.44518e-83	1.25773
2178.96	-36374.2	-14741.4	1.48946	-0.823143	4.20797e-83	1.25015
2178.98	-36374.2	-14741.4	1.475	-0.818549	-5.42173e-83	1.24229
2179	-36374.2	-14741.4	1.46129	-0.815178	-1.48514e-82	1.23434
2179.01	-36374.3	-14741.4	1.44773	-0.811955	2.38113e-82	1.22685
2179.03	-36374.3	-14741.4	1.434	-0.80845	5.34198e-82	1.2197
2179.05	-36374.3	-14741.4	1.42013	-0.805188	-1.02721e-81	1.21181
2179.06	-36374.3	-14741.4	1.40635	-0.801897	-1.89686e-81	1.20189
2179.08	-36374.4	-14741.3	1.39298	-0.797455	4.37409e-81	1.18839
2179.1	-36374.4	-14741.3	1.37975	-0.792227	7.28453e-81	1.16942
2179.12	-36374.4	-14741.3	1.36589	-0.787919	-1.63272e-80	1.14282
2179.13	-36374.4	-14741.3	1.35198	-0.784674	-2.47413e-80	1.10852
2179.15	-36374.4	-14741.3	1.33971	-0.781233	6.80911e-80	1.06836
2179.17	-36374.5	-14741.3	1.32836	-0.777776	9.46357e-80	1.02376
2179.18	-36374.5	-14741.3	1.31545	-0.775559	-2.53577e-79	0.975848
2179.2	-36374.5	-14741.3	1.30139	-0.774058	-3.14807e-79	0.926696
2179.22	-36374.5	-14741.3	1.28869	-0.771458	1.03511e-78	0.879115
2179.23	-36374.6	-14741.3	1.27695	-0.767772	1.03963e-78	0.835382
2179.25	-36374.6	-14741.3	1.26402	-0.764184	-4.24311e-78	0.79723
2179.27	-36374.6	-14741.3	1.25046	-0.760937	-3.96685e-78	0.764656
2179.28	-36374.6	-14741.3	1.23816	-0.757713	1.57405e-77	0.736712
2179.3	-36374.6	-14741.3	1.22631	-0.754223	1.23162e-77	0.713021
2179.32	-36374.7	-14741.2	1.21291	-0.750334	-6.28272e-77	0.693243
2179.34	-36374.7	-14741.2	1.19899	-0.747061	-3.6481e-77	0.674525
2179.35	-36374.7	-14741.2	1.18662	-0.745529	2.49371e-76	0.652939
2179.37	-36374.7	-14741.2	1.1748	-0.743719	9.60119e-77	0.62569
2179.39	-36374.7	-14741.2	1.16166	-0.73825	-9.98911e-76	0.590497
2179.4	-36374.7	-14741.2	1.14818	-0.725487	-3.64462e-76	0.545286
2179.42	-36374.8	-14741.2	1.1359	-0.7023	3.67648e-75	0.488634
2179.44	-36374.8	-14741.2	1.12405	-0.668918	7.07147e-76	0.422427
2179.45	-36374.8	-14741.2	1.11157	-0.627073	-1.4278e-74	0.349708
2179.47	-36374.8	-14741.2	1.1	-0.58	0	0.27342
2179.49	-36374.8	-14741.2	1.09096	-0.529934	5.65356e-74	0.195554
2179.51	-36374.9	-14741.2	1.08333	-0.473333	0	0.114379
2179.52	-36374.9	-14741.2	1.0759	-0.406657	-2.06673e-73	0.0279044
2179.54	-36374.9	-14741.2	1.0697	-0.332131	4.07043e-74	-0.0631971
2179.56	-36374.9	-14741.2	1.06574	-0.252867	7.89333e-73	-0.157119
2179.57	-36374.9	-14741.1	1.06304	-0.170111	-3.1668e-73	-0.250488
2179.59	-36374.9	-14741.1	1.06081	-0.0850882	-3.09715e-72	-0.340553
2179.61	-36375	-14741.1	1.06002	-8.00876e-05	1.19504e-72	-0.427249
2179.62	-36375	-14741.1	1.06135	0.0824215	1.12257e-71	-0.510649
2179.64	-36375	-14741.1	1.06379	0.159852	-6.86114e-72	-0.589888
2179.66	-36375	-14741.1	1.06673	0.231204	-4.21449e-71	-0.663775
2179.68	-36375	-14741.1	1.07128	0.299188	3.52158e-71	-0.730742
2179.69	-36375	-14741.1	1.07786	0.364526	1.64129e-70	-0.790873
2179.71	-36375.1	-14741.1	1.08497	0.422836	-1.32514e-70	-0.847692
2179.73	-36375.1	-14741.1	1.09172	0.472039	-5.88262e-70	-0.9028
2179.74	-36375.1	-14741.1	1.09886	0.515942	6.29733e-70	-0.953089
2179.76	-36375.1	-14741.1	1.10699	0.556021	2.27806e-69	-0.997521
2179.78	-36375.1	-14741.1	1.11611	0.58855	-2.36482e-69	-1.03958
2179.8	-36375.1	-14741.1	1.12622	0.611868	-8.1063e-69	-1.08138
2179.81	-36375.2	-14741.1	1.13741	0.628745	1.07229e-68	-1.12194
2179.83	-36375.2	-14741.1	1.14946	0.64123	2.95271e-68	-1.1604
2179.85	-36375.2	-14741	1.16167	0.649672	-4.76067e-68	-1.19647
2179.86	-36375.2	-14741	1.17344	0.654748	-1.13947e-67	-1.23032
2179.88	-36375.2	-14741	1.18439	0.657707	1.78315e-67	-1.26257
2179.9	-36375.3	-14741	1.19464	0.659442	3.98113e-67	-1.29272
2179.91	-36375.3	-14741	1.20483	0.660331	-7.64343e-67	-1.31895
2179.93	-36375.3	-14741	1.21518	0.660376	-1.41099e-66	-1.34161
2179.95	-36375.3	-14741	1.22535	0.659244	3.23272e-66	-1.36347
2179.97	-36375.3	-14741	1.23559	0.657377	4.92054e-66	-1.38545
2179.98	-36375.4	-14741	1.24661	0.655853	-1.35613e-65	-1.40678
2180	-36375.4	-14741	1.25841	0.654319	-1.88537e-65	-1.42838
2180.02	-36375.4	-14741	1.27035	0.651394	5.05238e-65	-1.45252
2180.03	-36375.4	-14741	1.28236	0.647719	6.27249e-65	-1.47988
2180.05	-36375.4	-14741	1.29468	0.645366	-2.06246e-64	-1.50987
2180.07	-36375.5	-14741	1.3067	0.643906	-2.07147e-64	-1.54166
2180.08	-36375.5	-14740.9	1.31736	0.641375	8.4544e-64	-1.5744
2180.1	-36375.5	-14740.9	1.32711	0.637767	7.90395e-64	-1.60901
2180.12	-36375.5	-14740.9	1.33718	0.634146	-3.13629e-63	-1.64703
2180.14	-36375.5	-14740.9	1.34758	0.630778	-2.45402e-63	-1.68613
2180.15	-36375.6	-14740.9	1.3577	0.627468	1.26864e-62	-1.7222
2180.17	-36375.6	-14740.9	1.36764	0.624127	9.33448e-63	-1.75507
2180.19	-36375.6	-14740.9	1.37779	0.620728	-4.69351e-62	-1.7862
2180.2	-36375.6	-14740.9	1.38816	0.617279	-2.71666e-62	-1.81461
2180.22	-36375.7	-14740.9	1.39856	0.613811	1.85526e-61	-1.83846
2180.24	-36375.7	-14740.9	1.40881	0.610395	7.14152e-62	-1.8584
2180.25	-36375.7	-14740.9	1.41882	0.607081	-7.42961e-61	-1.87602
2180.27	-36375.7	-14740.9	1.42881	0.603738	-2.71072e-61	-1.89244
2180.29	-36375.7	-14740.9	1.43904	0.600237	2.73441e-60	-1.90834
2180.31	-36375.8	-14740.9	1.44939	0.596853	5.25944e-61	-1.92296
2180.32	-36375.8	-14740.8	1.4597	0.593764	-1.06193e-59	-1.93514
2180.34	-36375.8	-14740.8	1.47	0.59	0	-1.94444
2180.36	-36375.8	-14740.8	1.48036	0.584818	4.10327e-59	-1.9506
2180.37	-36375.9	-14740.8	1.49059	0.579742	-8.10376e-60	-1.95321
2180.39	-36375.9	-14740.8	1.50057	0.576167	-1.61736e-58	-1.95218
2180.41	-36375.9	-14740.8	1.5106	0.573145	3.06253e-59	-1.94854
2180.42	-36375.9	-14740.8	1.52091	0.569685	5.88891e-58	-1.94335
2180.44	-36376	-14740.8	1.5312	0.566298	-2.35711e-58	-1.93714
2180.46	-36376	-14740.8	1.5412	0.563285	-2.30399e-57	-1.93025
2180.47	-36376	-14740.8	1.55118	0.559462	8.88851e-58	-1.92286
2180.49	-36376	-14740.7	1.56139	0.554209	8.34919e-57	-1.9151
2180.51	-36376.1	-14740.7	1.57187	0.549233	-5.10297e-57	-1.90706
2180.53	-36376.1	-14740.7	1.5824	0.545705	-3.13452e-56	-1.89876
2180.54	-36376.1	-14740.7	1.59219	0.542555	2.61559e-56	-1.89007
2180.56	-36376.1	-14740.7	1.60086	0.539046	1.16894e-55	-1.88106
2180.58	-36376.2	-14740.7	1.60908	0.535764	-1.25393e-55	-1.87214
2180.59	-36376.2	-14740.7	1.61739	0.53271	-4.53814e-55	-1.86348
2180.61	-36376.2	-14740.7	1.62583	0.528611	4.71166e-55	-1.85467
2180.63	-36376.2	-14740.7	1.63441	0.523264	1.61514e-54	-1.84562
2180.64	-36376.3	-14740.7	1.64305	0.518503	-2.1365e-54	-1.83682
2180.66	-36376.3	-14740.7	1.65167	0.51511	-5.8832e-54	-1.82843
2180.68	-36376.3	-14740.6	1.66012	0.512037	9.48553e-54	-1.82006
2180.7	-36376.3	-14740.6	1.66842	0.508694	2.27037e-53	-1.8114
2180.71	-36376.4	-14740.6	1.67682	0.505248	-3.5529e-53	-1.80228
2180.73	-36376.4	-14740.6	1.68541	0.501815	-7.93231e-53	-1.79273
2180.75	-36376.4	-14740.6	1.69408	0.498386	1.52294e-52	-1.78299
2180.76	-36376.5	-14740.6	1.70268	0.494952	2.81137e-52	-1.7734
2180.78	-36376.5	-14740.6	1.71108	0.491514	-6.48224e-52	-1.76437
2180.8	-36376.5	-14740.6	1.71937	0.488163	-1.07952e-51	-1.75575
2180.82	-36376.5	-14740.6	1.72788	0.485046	2.41956e-51	-1.74688
2180.83	-36376.6	-14740.6	1.73651	0.481693	3.66646e-51	-1.73782
2180.85	-36376.6	-14740.6	1.74486	0.477152	-1.00905e-50	-1.72926
2180.87	-36376.6	-14740.5	1.75313	0.471943	-1.40242e-50	-1.72118
2180.88	-36376.6	-14740.5	1.76192	0.46767	3.7578e-50	-1.71307
2180.9	-36376.7	-14740.5	1.77061	0.464434	4.66518e-50	-1.70518
2180.92	-36376.7	-14740.5	1.7777	0.461197	-1.54852e-49	-1.6983
2180.93	-36376.7	-14740.5	1.7841	0.457809	-1.78089e-49	-1.69193
2180.95	-36376.8	-14740.5	1.79208	0.454675	5.75516e-49	-1.68477
2180.97	-36376.8	-14740.5	1.80095	0.451242	5.75937e-49	-1.67673
2180.99	-36376.8	-14740.5	1.8083	0.446478	-2.32159e-48	-1.66844
2181	-36376.8	-14740.5	1.81492	0.441143	-1.82268e-48	-1.65999
2181.02	-36376.9	-14740.5	1.82311	0.436866	9.3074e-48	-1.6511
2181.04	-36376.9	-14740.4	1.83191	0.433795	5.40563e-48	-1.6413
2181.05	-36376.9	-14740.4	1.83917	0.431213	-3.75361e-47	-1.62976
2181.07	-36377	-14740.4	1.84551	0.427564	-2.05537e-47	-1.61363
2181.09	-36377	-14740.4	1.85242	0.420613	1.38551e-46	-1.58922
2181.1	-36377	-14740.4	1.85927	0.40584	5.31746e-47	-1.55311
2181.12	-36377.1	-14740.4	1.86483	0.378945	-5.4274e-46	-1.50258
2181.14	-36377.1	-14740.4	1.86971	0.342352	-1.04685e-46	-1.43876
2181.16	-36377.1	-14740.4	1.87483	0.300141	2.16053e-45	-1.3637
2181.17	-36377.1	-14740.4	1.87974	0.252941	3.96739e-46	-1.27773
2181.19	-36377.2	-14740.3	1.88368	0.201264	-7.92627e-45	-1.1826
2181.21	-36377.2	-14740.3	1.88667	0.15	0	-1.08932
2181.22	-36377.2	-14740.3	1.88884	0.104218	3.05253e-44	-1.00526
2181.24	-36377.3	-14740.3	1.89004	0.0644871	-6.02751e-45	-0.91213
2181.26	-36377.3	-14740.3	1.89021	0.0303662	-1.20292e-43	-0.794188
2181.27	-36377.3	-14740.3	1.88999	0.00180805	2.27775e-44	-0.665722
2181.29	-36377.4	-14740.3	1.88996	-0.0211415	4.37986e-43	-0.539845
2181.31	-36377.4	-14740.3	1.89	-0.0383996	-1.75245e-43	-0.404633
2181.33	-36377.4	-14740.3	1.88995	-0.0508422	-1.65874e-42	-0.259019
2181.34	-36377.4	-14740.2	1.89004	-0.0620749	1.01685e-42	-0.147299
2181.36	-36377.5	-14740.2	1.89024	-0.0762805	6.48298e-42	-0.0942905
2181.38	-36377.5	-14740.2	1.88985	-0.0978705	-3.83183e-42	-0.0594513
2181.39	-36377.5	-14740.2	1.88838	-0.128876	-2.33759e-41	-0.0102514
2181.41	-36377.6	-14740.2	1.88607	-0.165576	1.94925e-41	0.0440649
2181.43	-36377.6	-14740.2	1.88304	-0.204121	9.08065e-41	0.0985802
2181.44	-36377.6	-14740.2	1.87891	-0.242102	-7.33044e-41	0.16936
2181.46	-36377.7	-14740.2	1.87373	-0.277482	-3.25406e-40	0.259378
2181.48	-36377.7	-14740.2	1.86853	-0.308639	3.47619e-40	0.340143
2181.49	-36377.7	-14740.1	1.86361	-0.334991	1.19846e-39	0.3919
2181.51	-36377.7	-14740.1	1.85775	-0.357667	-1.58817e-39	0.416554
2181.53	-36377.8	-14740.1	1.85075	-0.378189	-4.37492e-39	0.420178
2181.55	-36377.8	-14740.1	1.844	-0.398342	7.05457e-39	0.411811
2181.56	-36377.8	-14740.1	1.8376	-0.417444	1.68856e-38	0.399937
2181.58	-36377.9	-14740.1	1.82993	-0.431764	-2.64245e-38	0.391945
2181.6	-36377.9	-14740.1	1.82105	-0.440282	-5.89962e-38	0.391618
2181.61	-36377.9	-14740.1	1.81326	-0.445596	1.13268e-37	0.398243
2181.63	-36377.9	-14740.1	1.80667	-0.449067	2.09095e-37	0.409826
2181.65	-36378	-14740.1	1.79907	-0.450495	-4.82114e-37	0.423322
2181.66	-36378	-14740	1.79046	-0.450322	-8.02886e-37	0.436073
2181.68	-36378	-14740	1.78288	-0.449652	1.79954e-36	0.445919
2181.7	-36378.1	-14740	1.77627	-0.449593	2.72691e-36	0.452355
2181.72	-36378.1	-14740	1.76861	-0.451191	-7.44637e-36	0.456421
2181.73	-36378.1	-14740	1.75979	-0.454877	-9.2804e-36	0.459569
2181.75	-36378.1	-14740	1.75115	-0.460658	3.08426e-35	0.46355
2181.77	-36378.2	-14740	1.74291	-0.469331	3.54804e-35	0.470367
2181.78	-36378.2	-14740	1.73456	-0.48221	-1.14669e-34	0.482077
2181.8	-36378.2	-14740	1.72592	-0.500265	-1.14755e-34	0.499348
2181.82	-36378.3	-14740	1.7171	-0.524078	4.62577e-34	0.521799
2181.84	-36378.3	-14740	1.70856	-0.552742	3.6317e-34	0.547984
2181.85	-36378.3	-14739.9	1.70075	-0.584377	-1.87941e-33	0.575938
2181.87	-36378.4	-14739.9	1.69232	-0.616179	-1.38316e-33	0.604425
2181.89	-36378.4	-14739.9	1.68137	-0.645282	6.95524e-33	0.632532
2181.9	-36378.4	-14739.9	1.66886	-0.672041	4.02584e-33	0.659004
2181.92	-36378.4	-14739.9	1.65679	-0.697911	-2.74934e-32	0.682704
2181.94	-36378.5	-14739.9	1.6448	-0.720962	-1.05831e-32	0.704463
2181.95	-36378.5	-14739.9	1.63182	-0.739105	1.10101e-31	0.725842
2181.97	-36378.5	-14739.9	1.61826	-0.757468	4.01706e-32	0.747871
2181.99	-36378.5	-14739.9	1.60481	-0.782294	-4.05216e-31	0.771356
2182.01	-36378.5	-14739.9	1.59086	-0.811577	-7.79405e-32	0.796897
2182.02	-36378.6	-14739.8	1.57566	-0.841096	1.57369e-30	0.824893
2182.04	-36378.6	-14739.8	1.56	-0.87	0	0.85512
2182.06	-36378.6	-14739.8	1.54486	-0.899289	-6.23126e-30	0.887284
2182.07	-36378.7	-14739.8	1.53	-0.933333	0	0.921569
2182.09	-36378.7	-14739.8	1.51489	-0.975176	2.27792e-29	0.958321
2182.11	-36378.7	-14739.8	1.49904	-1.01917	-4.48636e-30	0.998074
2182.12	-36378.7	-14739.8	1.48215	-1.06015	-8.69989e-29	1.04048
2182.14	-36378.8	-14739.8	1.46458	-1.10177	3.4904e-29	1.08206
2182.16	-36378.8	-14739.8	1.44658	-1.14644	3.41363e-28	1.12005
2182.18	-36378.8	-14739.8	1.42772	-1.18777	-1.31715e-28	1.15551
2182.19	-36378.8	-14739.8	1.40759	-1.22065	-1.23728e-27	1.18929
2182.21	-36378.8	-14739.7	1.38611	-1.24793	7.56223e-28	1.2196
2182.23	-36378.9	-14739.7	1.36368	-1.27266	4.64514e-27	1.24526
2182.24	-36378.9	-14739.7	1.34156	-1.29505	-3.88143e-27	1.26756
2182.26	-36378.9	-14739.7	1.32019	-1.31531	-1.809e-26	1.28792
2182.28	-36378.9	-14739.7	1.29792	-1.33447	1.46054e-26	1.30737
2182.29	-36378.9	-14739.7	1.27394	-1.35336	6.48372e-26	1.32626
2182.31	-36379	-14739.7	1.24953	-1.37221	-6.92639e-26	1.3437
2182.33	-36379	-14739.7	1.22552	-1.39014	-2.38796e-25	1.35882
2182.35	-36379	-14739.7	1.20149	-1.40449	3.16446e-25	1.37105
2182.36	-36379	-14739.7	1.17735	-1.41364	8.71715e-25	1.37993
2182.38	-36379	-14739.7	1.15366	-1.4178	-1.40564e-24	1.38512
2182.4	-36379.1	-14739.7	1.13042	-1.41787	-3.36451e-24	1.38689
2182.41	-36379.1	-14739.7	1.10691	-1.41549	5.26514e-24	1.38618
2182.43	-36379.1	-14739.7	1.08284	-1.41199	1.17552e-23	1.38391
2182.45	-36379.1	-14739.7	1.05858	-1.40827	-2.25689e-23	1.38087
2182.46	-36379.1	-14739.6	1.0345	-1.40482	-4.16627e-23	1.37749
2182.48	-36379.1	-14739.6	1.01094	-1.40175	9.60625e-23	1.37388
2182.5	-36379.2	-14739.6	0.987693	-1.39854	1.59977e-22	1.37006
2182.51	-36379.2	-14739.6	0.964094	-1.39415	-3.58563e-22	1.36603
2182.53	-36379.2	-14739.6	0.93999	-1.38882	-5.43345e-22	1.36155
2182.55	-36379.2	-14739.6	0.915737	-1.38381	1.48371e-21	1.35625
2182.57	-36379.2	-14739.6	0.8917	-1.37877	1.84914e-21	1.35052
2182.58	-36379.2	-14739.6	0.868185	-1.37221	-6.14548e-21	1.34529
2182.6	-36379.3	-14739.6	0.844932	-1.3653	-7.06956e-21	1.3405
2182.62	-36379.3	-14739.6	0.821327	-1.36073	2.28481e-20	1.3355
2182.63	-36379.3	-14739.6	0.797186	-1.35771	2.28652e-20	1.3304
2182.65	-36379.3	-14739.6	0.772692	-1.3534	-9.21696e-20	1.32575
2182.67	-36379.3	-14739.6	0.748746	-1.34792	-7.23626e-20	1.32134
2182.68	-36379.3	-14739.6	0.726445	-1.34292	3.74477e-19	1.31652
2182.7	-36379.3	-14739.6	0.70507	-1.33798	2.75599e-19	1.31086
2182.72	-36379.3	-14739.6	0.683169	-1.33182	-1.38585e-18	1.30454
2182.74	-36379.4	-14739.6	0.660658	-1.32464	-8.0216e-19	1.30228
2182.75	-36379.4	-14739.6	0.638107	-1.31733	5.47813e-18	1.31053
2182.77	-36379.4	-14739.6	0.615907	-1.3107	2.10872e-18	1.33205
2182.79	-36379.4	-14739.6	0.594247	-1.30531	-2.19378e-17	1.36853
2182.8	-36379.4	-14739.6	0.572585	-1.30056	-8.00409e-18	1.42437
2182.82	-36379.4	-14739.6	0.550321	-1.29559	8.07404e-17	1.50268
2182.84	-36379.4	-14739.6	0.527965	-1.29032	1.55299e-17	1.59369
2182.86	-36379.4	-14739.5	0.506198	-1.28499	-3.20265e-16	1.68491
2182.87	-36379.4	-14739.5	0.484613	-1.28025	-5.8799e-17	1.77274
2182.89	-36379.4	-14739.5	0.462585	-1.27656	1.17466e-15	1.85536
2182.91	-36379.4	-14739.5	0.44	-1.27333	0	1.92702
2182.92	-36379.4	-14739.5	0.417162	-1.26987	-4.5237e-15	1.98253
2182.94	-36379.5	-14739.5	0.39545	-1.26648	8.93248e-16	2.0239
2182.96	-36379.5	-14739.5	0.375617	-1.2634	1.78268e-14	2.05449
2182.97	-36379.5	-14739.5	0.355417	-1.25975	-3.37552e-15	2.07623
2182.99	-36379.5	-14739.5	0.333114	-1.25482	-6.49074e-14	2.0906
2183.01	-36379.5	-14739.5	0.310801	-1.24936	2.59705e-14	2.0987
2183.03	-36379.5	-14739.5	0.290184	-1.24413	2.45817e-13	2.10145
2183.04	-36379.5	-14739.5	0.269609	-1.23913	-1.50693e-13	2.09958
2183.06	-36379.5	-14739.5	0.247877	-1.23351	-9.60746e-13	2.09345
2183.08	-36379.5	-14739.5	0.226265	-1.22478	5.67858e-13	2.08272
2183.09	-36379.5	-14739.5	0.205653	-1.21091	3.4642e-12	2.06668
2183.11	-36379.5	-14739.5	0.185114	-1.19164	-2.88475e-12	2.04416
2183.13	-36379.5	-14739.5	0.164258	-1.16621	-1.28865e-11	2.01465
2183.14	-36379.5	-14739.5	0.144302	-1.13239	1.38216e-11	1.97923
2183.16	-36379.5	-14739.5	0.125857	-1.08994	5.00205e-11	1.93823
2183.18	-36379.5	-14739.5	0.108153	-1.04234	-5.19325e-11	1.8904
2183.2	-36379.5	-14739.5	0.0908043	-0.990669	-1.78023e-10	1.83844
2183.21	-36379.5	-14739.5	0.0743081	-0.931461	2.35487e-10	1.79189
2183.23	-36379.5	-14739.5	0.0588232	-0.875373	6.48452e-10	1.74688
2183.25	-36379.5	-14739.5	0.0439073	-0.852793	-1.0455e-09	1.67939
2183.26	-36379.5	-14739.5	0.0301342	-0.833436	-2.50243e-09	1.58364
