# Supplementary material for: Extraction of driving behavior primitives considering driver expectation and vehicle dynamics
Source: PLoS One. 2025 Dec 31;20(12):e0340123. doi: 10.1371/journal.pone.0340123 (PMC12755792; doi:10.1371/journal.pone.0340123)
Supplement: S1 File — (ZIP) [file pone.0340123.s001.zip › DataSetForPimitiveExaction-1/straight driving/d1c24_s_2.xlsx]

## Sheet: Sheet1
2589.89	-36095	-14565.4	9.22	-0.0571018	-0.222901	-0.081329
2589.91	-36095.1	-14565.4	9.21999	-0.0636044	-0.216388	-0.0759637
2589.93	-36095.3	-14565.3	9.22003	-0.0668781	-0.213151	-0.0717033
2589.94	-36095.5	-14565.3	9.21976	-0.0701863	-0.209577	-0.069533
2589.96	-36095.6	-14565.2	9.21625	-0.0699502	-0.206306	-0.0685854
2589.98	-36095.8	-14565.2	9.21287	-0.0700128	-0.202844	-0.0686383
2590	-36095.9	-14565.1	9.20976	-0.0699952	-0.199859	-0.0686234
2590.01	-36096	-14565.1	9.21006	-0.0700013	-0.199692	-0.0686285
2590.03	-36096.2	-14565	9.20998	-0.0699997	-0.195978	-0.0686272
2590.05	-36096.3	-14565	9.21001	-0.0700001	-0.192552	-0.0686275
2590.06	-36096.5	-14564.9	9.20996	-0.07	-0.189214	-0.0686274
2590.08	-36096.6	-14564.9	9.21013	-0.07	-0.185883	-0.0686274
2590.1	-36096.8	-14564.8	9.20928	-0.0700002	-0.182129	-0.0686277
2590.11	-36096.9	-14564.8	9.20567	-0.0699991	-0.179872	-0.0686265
2590.13	-36097.1	-14564.7	9.20215	-0.0700032	-0.179461	-0.068631
2590.15	-36097.2	-14564.7	9.19968	-0.0699854	-0.174428	-0.0686114
2590.16	-36097.4	-14564.6	9.20008	-0.0700549	-0.167818	-0.068688
2590.18	-36097.5	-14564.5	9.19999	-0.0697996	-0.160004	-0.068349
2590.2	-36097.7	-14564.5	9.19994	-0.071104	-0.148241	-0.0667916
2590.22	-36097.8	-14564.4	9.20026	-0.074703	-0.133279	-0.0640386
2590.23	-36098	-14564.4	9.19878	-0.0783262	-0.116974	-0.0609846
2590.25	-36098.1	-14564.3	9.19507	-0.0803075	-0.105	-0.05924
2590.27	-36098.2	-14564.3	9.19153	-0.0799169	-0.0954301	-0.0587586
2590.28	-36098.4	-14564.2	9.18975	-0.0800245	-0.0849815	-0.0588288
2590.3	-36098.5	-14564.2	9.19009	-0.0799746	-0.0746521	-0.0588651
2590.32	-36098.7	-14564.1	9.18991	-0.0800761	-0.0647099	-0.0584898
2590.34	-36098.8	-14564.1	9.19027	-0.079737	-0.0546366	-0.0561788
2590.35	-36099	-14564	9.18825	-0.0817509	-0.042276	-0.0513968
2590.37	-36099.1	-14564	9.18474	-0.0852585	-0.0290089	-0.0456645
2590.39	-36099.3	-14563.9	9.181	-0.0889998	-0.0145044	-0.0412576
2590.4	-36099.4	-14563.9	9.17977	-0.0902264	-0.00508604	-0.0393916
2590.42	-36099.6	-14563.8	9.18008	-0.0899386	-0.000502673	-0.0391802
2590.44	-36099.7	-14563.7	9.17992	-0.0900183	-0.00198205	-0.0392287
2590.45	-36099.8	-14563.7	9.18027	-0.0899765	-0.00579391	-0.0391918
2590.47	-36100	-14563.6	9.17781	-0.0900753	-0.00895992	-0.0392982
2590.49	-36100.2	-14563.6	9.17419	-0.0897602	-0.0125492	-0.038492
2590.51	-36100.3	-14563.5	9.17053	-0.0924351	-0.0157448	-0.0365827
2590.52	-36100.5	-14563.5	9.16989	-0.0958374	-0.019763	-0.0334381
2590.54	-36100.6	-14563.4	9.16997	-0.0995579	-0.0174181	-0.0307923
2590.56	-36100.7	-14563.4	9.1702	-0.100176	-0.0140911	-0.0302217
2590.57	-36100.9	-14563.3	9.16735	-0.0997171	-0.00788518	-0.0343824
2590.59	-36101	-14563.3	9.16377	-0.102921	-0.00107842	-0.0470289
2590.61	-36101.2	-14563.2	9.16025	-0.106082	0.00924595	-0.0661157
2590.62	-36101.3	-14563.2	9.1599	-0.112687	0.0101711	-0.0879386
2590.64	-36101.5	-14563.1	9.16009	-0.11639	0.0100249	-0.106888
2590.66	-36101.6	-14563.1	9.15688	-0.122994	0.00981415	-0.120324
2590.68	-36101.8	-14563	9.15355	-0.126502	0.0162765	-0.128152
2590.69	-36101.9	-14563	9.15	-0.13	0.02	-0.133987
2590.71	-36102.1	-14562.9	9.15	-0.133333	0.02	-0.136166
2590.73	-36102.2	-14562.9	9.15	-0.136667	0.02	-0.138344
2590.74	-36102.4	-14562.8	9.14645	-0.140098	0.0200008	-0.140696
2590.76	-36102.5	-14562.7	9.14311	-0.139974	0.0199926	-0.143962
2590.78	-36102.7	-14562.7	9.13994	-0.140007	0.0200287	-0.146063
2590.79	-36102.8	-14562.6	9.13981	-0.139997	0.0197692	-0.147117
2590.81	-36102.9	-14562.6	9.13625	-0.140001	0.0162355	-0.148534
2590.83	-36103.1	-14562.5	9.13286	-0.14	0.0129354	-0.156006
2590.85	-36103.2	-14562.5	9.12986	-0.14	0.00937986	-0.1724
2590.86	-36103.4	-14562.4	9.12969	-0.14	0.00612451	-0.196235
2590.88	-36103.5	-14562.4	9.126	-0.14	0.0025923	-0.22429
2590.9	-36103.7	-14562.3	9.12243	-0.14	-0.000144514	-0.259983
2590.91	-36103.8	-14562.3	9.11972	-0.14	-0.000462656	-0.309463
2590.93	-36104	-14562.2	9.1202	-0.14	-0.00420428	-0.383382
2590.95	-36104.1	-14562.2	9.11926	-0.14	-0.00782021	-0.48061
2590.96	-36104.2	-14562.1	9.11569	-0.14	-0.0102303	-0.571531
2590.98	-36104.4	-14562.1	9.11211	-0.14	-0.0100837	-0.654455
2591	-36104.5	-14562	9.10988	-0.14	-0.00919	-0.728254
2591.02	-36104.7	-14562	9.10919	-0.14	-0.00519631	-0.795089
2591.03	-36104.9	-14561.9	9.1054	-0.14	-0.00311296	-0.867309
2591.05	-36105	-14561.9	9.10167	-0.14	-0.00331883	-0.942179
2591.07	-36105.1	-14561.8	9.09998	-0.14	-0.00363109	-1.01789
2591.08	-36105.3	-14561.7	9.09885	-0.14	-0.00191565	-1.10553
2591.1	-36105.4	-14561.7	9.09505	-0.14	0.000375868	-1.19904
2591.12	-36105.6	-14561.6	9.09155	-0.14	-0.000100055	-1.28354
2591.13	-36105.7	-14561.6	9.08968	-0.14	2.41097e-05	-1.35963
2591.15	-36105.8	-14561.5	9.09034	-0.14	-6.74965e-06	-1.42482
2591.17	-36106	-14561.5	9.08847	-0.14	1.79501e-06	-1.48324
2591.19	-36106.2	-14561.4	9.08482	-0.14	-4.2379e-07	-1.54994
2591.2	-36106.3	-14561.4	9.081	-0.14	1.17256e-07	-1.62057
2591.22	-36106.4	-14561.3	9.08009	-0.14	-3.11488e-08	-1.68613
2591.24	-36106.6	-14561.3	9.07814	-0.14	7.16499e-09	-1.75047
2591.25	-36106.7	-14561.2	9.07452	-0.140002	-1.96415e-09	-1.81611
2591.27	-36106.9	-14561.2	9.07083	-0.139994	5.21098e-10	-1.89239
2591.29	-36107	-14561.1	9.07009	-0.140021	-1.15797e-10	-1.99228
2591.3	-36107.1	-14561.1	9.06784	-0.139918	3.15101e-11	-2.09656
2591.32	-36107.3	-14561	9.06434	-0.140306	-8.34707e-12	-2.19117
2591.34	-36107.5	-14561	9.06062	-0.137607	1.76723e-12	-2.2806
2591.36	-36107.6	-14560.9	9.05978	-0.13414	-4.78076e-13	-2.36252
2591.37	-36107.8	-14560.8	9.06032	-0.130541	1.26413e-13	-2.44398
2591.39	-36107.9	-14560.8	9.05735	-0.129902	-2.48622e-14	-2.53016
2591.41	-36108	-14560.7	9.05396	-0.130026	6.69498e-15	-2.60494
2591.42	-36108.2	-14560.7	9.05032	-0.129993	-1.76633e-15	-2.66715
2591.44	-36108.3	-14560.6	9.05009	-0.130001	3.05252e-16	-2.72464
2591.46	-36108.5	-14560.6	9.04712	-0.13	-8.16576e-17	-2.77364
2591.47	-36108.6	-14560.5	9.04376	-0.13	2.05163e-17	-2.81568
2591.49	-36108.8	-14560.5	9.04013	-0.13	-6.56873e-19	-2.85118
2591.51	-36108.9	-14560.4	9.03994	-0.13	-7.34998e-18	-2.87576
2591.53	-36109.1	-14560.4	9.0401	-0.13	3.00587e-17	-2.89242
2591.54	-36109.2	-14560.3	9.03689	-0.13	-1.12885e-16	-2.90465
2591.56	-36109.3	-14560.3	9.03333	-0.13	0	-2.91176
2591.58	-36109.5	-14560.2	9.03	-0.133333	0	-2.91068
2591.59	-36109.6	-14560.2	9.02992	-0.151385	-6.96619e-15	-2.89645
2591.61	-36109.7	-14560.1	9.02644	-0.178411	2.65741e-14	-2.87323
2591.63	-36109.9	-14560.1	9.02314	-0.208337	-9.92557e-14	-2.84706
2591.64	-36110.1	-14560	9.01957	-0.232313	7.76664e-13	-2.82321
2591.66	-36110.2	-14560	9.01637	-0.248429	-2.95195e-12	-2.80534
2591.68	-36110.4	-14559.9	9.01258	-0.261084	1.10001e-11	-2.79157
2591.7	-36110.5	-14559.9	9.0059	-0.267903	-6.36374e-11	-2.78571
2591.71	-36110.6	-14559.8	9.00232	-0.274013	2.41204e-10	-2.80044
2591.73	-36110.8	-14559.7	8.99591	-0.277734	-8.95725e-10	-2.839
2591.75	-36110.9	-14559.7	8.99189	-0.284527	4.55434e-09	-2.90122
2591.76	-36111.1	-14559.7	8.98584	-0.287232	-1.817e-08	-2.95683
2591.78	-36111.2	-14559.6	8.9847	-0.289548	-6.27348e-08	-2.99046
2591.8	-36111.4	-14559.5	8.97828	-0.290072	1.17786e-07	-3.04278
2591.81	-36111.5	-14559.5	8.97426	-0.289951	-4.79214e-07	-3.09365
2591.83	-36111.6	-14559.4	8.96779	-0.291887	1.45547e-06	-3.13329
2591.85	-36111.8	-14559.4	8.96397	-0.306433	-5.69113e-06	-3.16284
2591.87	-36111.9	-14559.3	8.95802	-0.328529	2.13081e-05	-3.18098
2591.88	-36112.1	-14559.3	8.95079	-0.359543	-5.7234e-05	-3.20122
2591.9	-36112.2	-14559.2	8.94415	-0.389821	0.000222065	-3.21953
2591.92	-36112.4	-14559.2	8.93705	-0.426852	-0.00319518	-3.22586
2591.93	-36112.5	-14559.1	8.93048	-0.498319	-0.00333396	-3.20481
2591.95	-36112.7	-14559.1	8.92058	-0.590672	-0.00346829	-3.15686
2591.97	-36112.8	-14559	8.91071	-0.697171	-1.38744e-05	-3.10208
2591.98	-36112.9	-14559	8.89667	-0.79	-0.00333333	-3.061
2592	-36113.1	-14558.9	8.88333	-0.856667	-0.00333333	-3.04248
2592.02	-36113.2	-14558.9	8.86563	-0.930966	-0.00330864	-3.03666
2592.04	-36113.3	-14558.8	8.84903	-1.00085	-0.00346692	-3.02647
2592.05	-36113.5	-14558.8	8.83238	-1.07428	-0.00677849	-3.01092
2592.07	-36113.6	-14558.7	8.81555	-1.14792	-0.0066401	-2.99118
2592.09	-36113.8	-14558.7	8.79396	-1.23432	-0.00666064	-2.97325
2592.1	-36113.9	-14558.6	8.77058	-1.33137	-0.00674075	-2.96312
2592.12	-36114	-14558.6	8.74724	-1.42379	-0.00637093	-2.95695
2592.14	-36114.2	-14558.5	8.72398	-1.50541	-0.00313819	-2.95259
2592.15	-36114.3	-14558.5	8.70037	-1.57018	-0.00336616	-2.94551
2592.17	-36114.5	-14558.4	8.67341	-1.627	-0.00339694	-2.92985
2592.19	-36114.6	-14558.4	8.64475	-1.69201	-0.00287226	-2.89863
2592.21	-36114.7	-14558.3	8.61489	-1.76276	0.000269906	-2.85412
2592.22	-36114.9	-14558.3	8.58391	-1.83642	-6.90509e-05	-2.80051
2592.24	-36115	-14558.2	8.5492	-1.90437	2.28585e-05	-2.7442
2592.26	-36115.2	-14558.2	8.51928	-1.95977	-6.10212e-06	-2.68913
2592.27	-36115.3	-14558.1	8.48512	-2.02932	1.54795e-06	-2.61952
2592.29	-36115.4	-14558.1	8.44921	-2.12716	-4.80577e-07	-2.52701
2592.31	-36115.6	-14558	8.41287	-2.23583	1.28212e-07	-2.42657
2592.32	-36115.7	-14558	8.37446	-2.34452	-3.21972e-08	-2.32348
2592.34	-36115.8	-14557.9	8.33235	-2.43514	9.55588e-09	-2.22788
2592.36	-36116	-14557.9	8.29196	-2.51125	-2.37306e-09	-2.14218
2592.38	-36116.1	-14557.8	8.24898	-2.59407	6.8821e-10	-2.05308
2592.39	-36116.2	-14557.8	8.20465	-2.67905	-1.83353e-10	-1.9665
2592.41	-36116.4	-14557.7	8.15625	-2.7639	4.49166e-11	-1.87883
2592.43	-36116.5	-14557.7	8.1076	-2.8334	-1.27669e-11	-1.79898
2592.44	-36116.6	-14557.6	8.06201	-2.88849	3.39849e-12	-1.7314
2592.46	-36116.7	-14557.6	8.01191	-2.94219	-8.18918e-13	-1.66358
2592.48	-36116.9	-14557.5	7.95973	-2.99104	2.29261e-13	-1.59921
2592.49	-36117	-14557.5	7.91065	-3.02878	-6.09701e-14	-1.54603
2592.51	-36117.1	-14557.5	7.85841	-3.05737	1.43952e-14	-1.50123
2592.53	-36117.2	-14557.4	7.80729	-3.07753	-3.98522e-15	-1.46808
2592.55	-36117.4	-14557.4	7.75548	-3.0894	1.06718e-15	-1.44372
2592.56	-36117.5	-14557.3	7.70232	-3.0997	-2.83492e-16	-1.4277
2592.58	-36117.6	-14557.3	7.64638	-3.10576	6.52102e-17	-1.41958
2592.6	-36117.7	-14557.2	7.59377	-3.10901	-1.78761e-17	-1.41865
2592.61	-36117.9	-14557.2	7.54473	-3.11022	4.74239e-18	-1.42016
2592.63	-36118	-14557.2	7.49235	-3.10997	-1.05308e-18	-1.42129
2592.65	-36118.1	-14557.1	7.43935	-3.10995	2.83534e-19	-1.42164
2592.66	-36118.2	-14557.1	7.38323	-3.1102	-6.00292e-20	-1.42152
2592.68	-36118.3	-14557	7.32906	-3.10773	1.62393e-20	-1.4217
2592.7	-36118.4	-14557	7.27588	-3.10356	-4.29399e-21	-1.41867
2592.72	-36118.6	-14556.9	7.22279	-3.1094	8.44521e-22	-1.39921
2592.73	-36118.7	-14556.9	7.16908	-3.14695	-2.27416e-22	-1.3547
2592.75	-36118.8	-14556.8	7.11922	-3.21012	5.99996e-23	-1.28635
2592.77	-36118.9	-14556.8	7.06331	-3.28812	-1.03713e-23	-1.20356
2592.78	-36119	-14556.8	7.00956	-3.35025	2.7832e-24	-1.12697
2592.8	-36119.1	-14556.7	6.95382	-3.40393	-7.32271e-25	-1.05926
2592.82	-36119.2	-14556.7	6.89036	-3.45377	9.35919e-26	-0.989721
2592.83	-36119.3	-14556.7	6.83017	-3.50092	-2.50939e-26	-0.928397
2592.85	-36119.5	-14556.6	6.77012	-3.53775	6.71345e-27	-0.866332
2592.87	-36119.6	-14556.6	6.71329	-3.58071	-1.75988e-27	-0.804658
2592.89	-36119.7	-14556.5	6.65667	-3.62667	0	-0.730937
2592.9	-36119.8	-14556.5	6.59667	-3.68333	0	-0.659041
2592.92	-36119.9	-14556.5	6.52918	-3.73631	-2.85268e-29	-0.580576
2592.94	-36120	-14556.4	6.45947	-3.78233	7.62634e-30	-0.512473
2592.95	-36120.1	-14556.4	6.39615	-3.81898	-1.97846e-30	-0.445936
2592.97	-36120.2	-14556.3	6.32898	-3.86156	9.8182e-31	-0.377382
2592.99	-36120.3	-14556.3	6.26582	-3.90613	-2.62364e-31	-0.304975
2593	-36120.4	-14556.3	6.19838	-3.96774	6.76206e-32	-0.223679
2593.02	-36120.5	-14556.2	6.12797	-4.03555	-2.51751e-32	-0.13142
2593.04	-36120.6	-14556.2	6.06144	-4.10028	6.7241e-33	-0.0506789
2593.06	-36120.7	-14556.2	5.99029	-4.15234	-1.72025e-33	0.025616
2593.07	-36120.8	-14556.1	5.91638	-4.2069	5.6947e-34	0.104993
2593.09	-36120.9	-14556.1	5.8473	-4.27437	-1.52021e-34	0.189652
2593.11	-36121	-14556.1	5.7755	-4.36239	3.85638e-35	0.286716
2593.12	-36121.1	-14556	5.6971	-4.4559	-1.19725e-35	0.3876
2593.14	-36121.1	-14556	5.62116	-4.52923	3.1942e-36	0.472283
2593.16	-36121.2	-14556	5.54284	-4.58575	-8.02384e-37	0.54577
2593.17	-36121.3	-14555.9	5.46234	-4.63024	2.3924e-37	0.606307
2593.19	-36121.4	-14555.9	5.38673	-4.65898	-6.37857e-38	0.650518
2593.21	-36121.5	-14555.9	5.30817	-4.68031	1.58406e-38	0.686087
2593.23	-36121.6	-14555.8	5.22685	-4.69488	-4.59567e-39	0.714333
2593.24	-36121.7	-14555.8	5.14707	-4.70304	1.2309e-39	0.736181
2593.26	-36121.8	-14555.8	5.06722	-4.70852	-3.27937e-40	0.754283
2593.28	-36121.8	-14555.8	4.9863	-4.71021	8.03358e-41	0.769956
2593.29	-36121.9	-14555.7	4.90662	-4.70989	-2.28343e-41	0.784228
2593.31	-36122	-14555.7	4.83145	-4.71023	6.07839e-42	0.796182
2593.33	-36122.1	-14555.7	4.75023	-4.70882	-1.46468e-42	0.806259
2593.34	-36122.1	-14555.6	4.66702	-4.70329	4.10046e-43	0.810844
2593.36	-36122.2	-14555.6	4.58806	-4.69649	-1.09044e-43	0.82001
2593.38	-36122.3	-14555.6	4.50644	-4.6895	2.57307e-44	0.806614
2593.4	-36122.4	-14555.6	4.4284	-4.68308	-7.06258e-45	0.950379
2593.41	-36122.4	-14555.5	4.34877	-4.67389	1.62457e-45	1.53234
2593.43	-36122.5	-14555.5	4.26988	-4.66362	-4.45345e-46	2.58495
2593.45	-36122.6	-14555.5	4.19426	-4.65191	1.18153e-46	3.62809
2593.46	-36122.6	-14555.5	4.11413	-4.63559	-2.62568e-47	4.2457
2593.48	-36122.7	-14555.4	4.03314	-4.61577	7.15031e-48	4.34507
2593.5	-36122.8	-14555.4	3.95571	-4.59773	-1.91435e-48	4.24861
2593.51	-36122.8	-14555.4	3.87942	-4.58397	5.07086e-49	4.23709
2593.53	-36122.9	-14555.4	3.80151	-4.56977	-1.07269e-49	4.34029
2593.55	-36122.9	-14555.4	3.7251	-4.55882	2.86638e-50	4.50674
2593.57	-36123	-14555.3	3.64426	-4.55057	-5.63746e-51	4.70062
2593.58	-36123.1	-14555.3	3.56657	-4.55247	1.51808e-51	4.86099
2593.6	-36123.1	-14555.3	3.49064	-4.55608	-4.0052e-52	4.9626
2593.62	-36123.2	-14555.3	3.40944	-4.55972	6.92378e-53	4.98356
2593.63	-36123.2	-14555.3	3.33226	-4.56008	-1.86028e-53	4.92335
2593.65	-36123.3	-14555.2	3.25564	-4.55993	4.97812e-54	4.80379
2593.67	-36123.3	-14555.2	3.17931	-4.56019	-1.30964e-54	4.6596
2593.68	-36123.4	-14555.2	3.09803	-4.55688	1.67134e-55	4.50628
2593.7	-36123.4	-14555.2	3.02119	-4.55361	-4.38505e-56	4.37913
2593.72	-36123.5	-14555.2	2.94333	-4.54667	-5.00225e-66	4.28214
2593.74	-36123.5	-14555.1	2.87	-4.53667	0	4.22985
2593.75	-36123.6	-14555.1	2.79667	-4.52333	-3.4909e-67	4.2146
2593.77	-36123.6	-14555.1	2.7153	-4.50922	1.90426e-58	4.22314
2593.79	-36123.6	-14555.1	2.63889	-4.49578	-5.09084e-59	4.24318
2593.8	-36123.7	-14555.1	2.56207	-4.47898	1.32069e-59	4.26722
2593.82	-36123.7	-14555.1	2.48444	-4.46107	-6.55398e-60	4.29009
2593.84	-36123.8	-14555.1	2.41154	-4.44105	1.75137e-60	4.30774
2593.85	-36123.8	-14555	2.33762	-4.42062	-4.5139e-61	4.31801
2593.87	-36123.8	-14555	2.25998	-4.3957	1.68052e-61	4.32413
2593.89	-36123.9	-14555	2.18732	-4.37262	-4.48856e-62	4.32444
2593.91	-36123.9	-14555	2.11307	-4.34909	1.14832e-62	4.31988
2593.92	-36123.9	-14555	2.03546	-4.32381	-3.8014e-63	4.3069
2593.94	-36124	-14555	1.96362	-4.29716	1.01479e-63	4.28783
2593.96	-36124	-14555	1.89268	-4.2699	-2.57426e-64	4.2611
2593.97	-36124	-14555	1.81887	-4.24281	7.99206e-65	4.22835
2593.99	-36124.1	-14554.9	1.74982	-4.21936	-2.13223e-65	4.19163
2594.01	-36124.1	-14554.9	1.67823	-4.1915	5.35618e-66	4.15033
2594.02	-36124.1	-14554.9	1.60472	-4.16443	-1.597e-66	4.10597
2594.04	-36124.1	-14554.9	1.53581	-4.14286	4.2579e-67	4.06734
2594.06	-36124.2	-14554.9	1.46363	-4.12261	-1.05739e-67	4.03088
2594.08	-36124.2	-14554.9	1.39169	-4.10143	3.06652e-68	3.99835
2594.09	-36124.2	-14554.9	1.32644	-4.08275	-8.16982e-69	3.97288
2594.11	-36124.2	-14554.9	1.25754	-4.06726	2.00139e-69	3.95345
2594.13	-36124.3	-14554.9	1.188	-4.05392	-5.68865e-70	3.93995
2594.14	-36124.3	-14554.9	1.12283	-4.03919	1.5143e-70	3.93011
2594.16	-36124.3	-14554.9	1.05164	-4.02167	-3.64893e-71	3.91987
2594.18	-36124.3	-14554.9	0.980603	-4.00413	1.02154e-71	3.9102
2594.19	-36124.3	-14554.9	0.914964	-3.98946	-2.71669e-72	3.90217
2594.21	-36124.3	-14554.9	0.847684	-3.97588	6.41394e-73	3.895
2594.23	-36124.4	-14554.8	0.780623	-3.96204	-1.77464e-73	3.88785
2594.25	-36124.4	-14554.8	0.714575	-3.94893	4.71428e-74	3.87915
2594.26	-36124.4	-14554.8	0.644951	-3.93499	-1.0844e-74	3.8674
2594.28	-36124.4	-14554.8	0.576399	-3.92126	2.97268e-75	3.85428
2594.3	-36124.4	-14554.8	0.510808	-3.90825	-7.88667e-76	3.84118
2594.31	-36124.4	-14554.8	0.44047	-3.89379	1.75255e-76	3.82838
2594.33	-36124.4	-14554.8	0.374775	-3.88309	-4.76896e-77	3.81576
2594.35	-36124.4	-14554.8	0.312383	-3.87159	1.2633e-77	3.80558
2594.36	-36124.4	-14554.8	0.246045	-3.86723	-2.67465e-78	3.7865
2594.38	-36124.4	-14554.8	0.178465	-3.83206	7.23555e-79	3.78927
2594.4	-36124.4	-14554.8	0.11571	-3.90181	-1.91322e-79	3.57241
2594.41	-36124.4	-14554.8	0.0468053	-3.12562	3.76283e-80	2.89136
