# Supplementary material for: Extraction of driving behavior primitives considering driver expectation and vehicle dynamics
Source: PLoS One. 2025 Dec 31;20(12):e0340123. doi: 10.1371/journal.pone.0340123 (PMC12755792; doi:10.1371/journal.pone.0340123)
Supplement: S1 File — (ZIP) [file pone.0340123.s001.zip › DataSetForPimitiveExaction-1/straight driving/d1c24_s_3.xlsx]

## Sheet: Sheet1
2628.99	-36151.2	-14573.2	3.17294	0.644271	0.0409618	0.337759
2629.01	-36151.2	-14573.2	3.18325	0.635582	0.0411816	0.33514
2629.03	-36151.2	-14573.3	3.19366	0.627108	0.039279	0.334426
2629.04	-36151.2	-14573.4	3.20395	0.618865	0.036381	0.335208
2629.06	-36151.3	-14573.4	3.21425	0.608974	0.0303394	0.335363
2629.08	-36151.3	-14573.5	3.22458	0.599339	0.0213844	0.333338
2629.1	-36151.3	-14573.5	3.23476	0.596658	0.0129891	0.328426
2629.11	-36151.3	-14573.6	3.24475	0.603412	0.00645895	0.318692
2629.13	-36151.3	-14573.6	3.25467	0.617314	0.000577112	0.30091
2629.15	-36151.3	-14573.7	3.2649	0.63912	-0.00473168	0.274297
2629.16	-36151.4	-14573.7	3.27604	0.672788	-0.00822863	0.240773
2629.18	-36151.4	-14573.8	3.28816	0.715391	-0.00974578	0.202173
2629.2	-36151.4	-14573.8	3.30086	0.757961	-0.0101521	0.160073
2629.21	-36151.4	-14573.9	3.31421	0.799066	-0.0100762	0.115167
2629.23	-36151.5	-14573.9	3.32864	0.843251	-0.00991555	0.0674353
2629.25	-36151.5	-14574	3.34424	0.89195	-0.00992682	0.0165959
2629.27	-36151.5	-14574	3.36085	0.94408	-0.0102075	-0.0377084
2629.28	-36151.5	-14574.1	3.37817	0.999594	-0.0102013	-0.0943313
2629.3	-36151.5	-14574.1	3.39585	1.05889	-0.00904072	-0.151241
2629.32	-36151.5	-14574.2	3.4143	1.11932	-0.00717361	-0.207804
2629.33	-36151.6	-14574.3	3.43424	1.17666	-0.00565632	-0.264073
2629.35	-36151.6	-14574.3	3.4551	1.22866	-0.00393138	-0.318748
2629.37	-36151.6	-14574.4	3.47573	1.27416	-0.000770295	-0.369898
2629.38	-36151.6	-14574.4	3.49631	1.31119	0.00281604	-0.416951
2629.4	-36151.6	-14574.5	3.51758	1.338	0.00503929	-0.460144
2629.42	-36151.7	-14574.5	3.53944	1.3571	0.00640427	-0.500642
2629.44	-36151.7	-14574.6	3.56155	1.37217	0.00814229	-0.539612
2629.45	-36151.7	-14574.6	3.58399	1.38254	0.00985131	-0.575601
2629.47	-36151.7	-14574.7	3.60701	1.3862	0.0105768	-0.606459
2629.49	-36151.7	-14574.7	3.63054	1.38391	0.0101266	-0.632319
2629.5	-36151.8	-14574.8	3.65441	1.37729	0.00865776	-0.653861
2629.52	-36151.8	-14574.9	3.67857	1.36734	0.0067741	-0.67025
2629.54	-36151.8	-14574.9	3.70287	1.35479	0.0050693	-0.680466
2629.55	-36151.8	-14575	3.72667	1.34	0.00333333	-0.685185
2629.57	-36151.9	-14575.1	3.74937	1.32334	0.00136426	-0.685427
2629.59	-36151.9	-14575.1	3.77128	1.30561	-4.92697e-05	-0.681582
2629.61	-36151.9	-14575.2	3.79289	1.28748	-0.000268309	-0.674055
2629.62	-36151.9	-14575.2	3.81462	1.26889	1.30005e-05	-0.663832
2629.64	-36152	-14575.3	3.83678	1.24984	6.74012e-05	-0.652448
2629.66	-36152	-14575.4	3.85934	1.23119	-6.60359e-06	-0.642862
2629.67	-36152	-14575.4	3.88197	1.21366	-1.72062e-05	-0.638091
2629.69	-36152	-14575.5	3.90373	1.19715	2.55251e-06	-0.640472
2629.71	-36152	-14575.5	3.92404	1.18164	4.6616e-06	-0.652327
2629.72	-36152.1	-14575.6	3.94336	1.16767	-6.7137e-07	-0.676229
2629.74	-36152.1	-14575.7	3.96225	1.15542	-1.15623e-06	-0.713387
2629.76	-36152.1	-14575.7	3.98112	1.144	2.26667e-07	-0.761678
2629.78	-36152.1	-14575.8	4.0001	1.13319	2.89714e-07	-0.817773
2629.79	-36152.1	-14575.8	4.01877	1.12436	-7.30438e-08	-0.876893
2629.81	-36152.2	-14575.9	4.03704	1.11774	-7.82351e-08	-0.934947
2629.83	-36152.2	-14576	4.05547	1.11136	1.92864e-08	-0.989321
2629.84	-36152.2	-14576.1	4.07434	1.1043	1.95767e-08	-1.03754
2629.86	-36152.2	-14576.1	4.09339	1.09792	-6.49097e-09	-1.0771
2629.88	-36152.3	-14576.2	4.11235	1.09279	-6.5873e-09	-1.10677
2629.89	-36152.3	-14576.2	4.13093	1.08802	4.83829e-09	-1.12715
2629.91	-36152.3	-14576.3	4.1492	1.08303	8.66506e-09	-1.13986
2629.93	-36152.4	-14576.4	4.16764	1.07785	-1.20543e-08	-1.14767
2629.95	-36152.4	-14576.5	4.18651	1.07265	-2.61966e-08	-1.1523
2629.96	-36152.4	-14576.5	4.20577	1.06774	4.98524e-08	-1.15414
2629.98	-36152.4	-14576.6	4.2248	1.06273	9.18586e-08	-1.15398
2630	-36152.4	-14576.6	4.24246	1.05652	-2.11674e-07	-1.15309
2630.01	-36152.5	-14576.7	4.25893	1.0496	-3.52467e-07	-1.15156
2630.03	-36152.5	-14576.8	4.27558	1.04386	7.89964e-07	-1.14842
2630.05	-36152.5	-14576.9	4.29283	1.03898	1.19705e-06	-1.14374
2630.06	-36152.5	-14576.9	4.31021	1.03273	-3.26878e-06	-1.13852
2630.08	-36152.6	-14577	4.32737	1.02558	-4.07387e-06	-1.1329
2630.1	-36152.6	-14577.1	4.34414	1.01994	1.35392e-05	-1.12639
2630.12	-36152.6	-14577.1	4.36075	1.01526	1.5575e-05	-1.11917
2630.13	-36152.6	-14577.2	4.37766	1.0091	-5.03368e-05	-1.1118
2630.15	-36152.7	-14577.3	4.3949	1.00194	-5.03746e-05	-1.10452
2630.17	-36152.7	-14577.3	4.41223	0.996016	0.00020306	-1.09735
2630.18	-36152.7	-14577.4	4.42936	0.99116	0.000159423	-1.09073
2630.2	-36152.7	-14577.5	4.44607	0.986	-0.00101134	-1.08524
2630.22	-36152.8	-14577.6	4.4627	0.981002	-0.00289702	-1.08058
2630.23	-36152.8	-14577.6	4.47977	0.977306	-0.00460012	-1.07614
2630.25	-36152.8	-14577.7	4.497	0.974015	-0.00630959	-1.07241
2630.27	-36152.9	-14577.8	4.51378	0.969755	-0.00850504	-1.07033
2630.29	-36152.9	-14577.8	4.53038	0.966776	-0.00996463	-1.07051
2630.3	-36152.9	-14577.9	4.54733	0.968458	-0.00911928	-1.07355
2630.32	-36152.9	-14578	4.56462	0.975504	-0.006921	-1.08143
2630.34	-36153	-14578.1	4.58199	0.987954	-0.00506374	-1.0962
2630.35	-36153	-14578.1	4.59902	1.00847	-0.0034378	-1.11733
2630.37	-36153	-14578.2	4.61548	1.03945	-0.00154088	-1.14355
2630.39	-36153	-14578.3	4.63231	1.07763	-5.27462e-05	-1.1745
2630.4	-36153.1	-14578.3	4.65052	1.11856	0.000271523	-1.20965
2630.42	-36153.1	-14578.4	4.67	1.16	-6.65011e-15	-1.24619
2630.44	-36153.1	-14578.5	4.6903	1.20003	-9.37352e-05	-1.28096
2630.46	-36153.2	-14578.6	4.71125	1.2352	8.36372e-06	-1.31217
2630.47	-36153.2	-14578.6	4.73271	1.26289	0.000116926	-1.3387
2630.49	-36153.2	-14578.7	4.75463	1.28447	-1.94968e-05	-1.36065
2630.51	-36153.2	-14578.8	4.77692	1.30168	-0.000362134	-1.37824
2630.52	-36153.3	-14578.9	4.7993	1.31463	0.000144214	-1.39126
2630.54	-36153.3	-14579	4.8216	1.32311	0.00199103	-1.39956
2630.56	-36153.3	-14579	4.84396	1.32702	0.00348071	-1.40343
2630.57	-36153.3	-14579.1	4.86639	1.32645	0.00351882	-1.40331
2630.59	-36153.4	-14579.2	4.88847	1.32196	0.00335769	-1.39976
2630.61	-36153.4	-14579.3	4.91008	1.31423	0.00363178	-1.39331
2630.62	-36153.4	-14579.3	4.93184	1.30411	0.00303969	-1.38442
2630.64	-36153.5	-14579.4	4.95412	1.29235	0.00115059	-1.37354
2630.66	-36153.5	-14579.5	4.97661	1.27945	-0.000245674	-1.36116
2630.68	-36153.5	-14579.6	4.99899	1.26582	-0.000245489	-1.34777
2630.69	-36153.5	-14579.7	5.02109	1.25158	7.59584e-05	-1.33382
2630.71	-36153.6	-14579.7	5.04282	1.23672	6.60297e-05	-1.31933
2630.73	-36153.6	-14579.8	5.06414	1.22101	-1.9868e-05	-1.30367
2630.74	-36153.6	-14579.9	5.08488	1.20407	-1.59416e-05	-1.28681
2630.76	-36153.7	-14580	5.10469	1.18544	5.83793e-06	-1.26964
2630.78	-36153.7	-14580.1	5.12357	1.16614	3.85255e-06	-1.25277
2630.8	-36153.7	-14580.1	5.14195	1.14905	-1.71886e-06	-1.23634
2630.81	-36153.8	-14580.2	5.16023	1.13439	-1.03214e-06	-1.2205
2630.83	-36153.8	-14580.3	5.17878	1.11946	4.47642e-07	-1.20543
2630.85	-36153.8	-14580.4	5.1977	1.10376	2.42491e-07	-1.19091
2630.86	-36153.8	-14580.5	5.21677	1.0892	-1.26304e-07	-1.17635
2630.88	-36153.9	-14580.6	5.23569	1.07571	-5.65731e-08	-1.16171
2630.9	-36153.9	-14580.6	5.25408	1.0614	3.61556e-08	-1.14744
2630.91	-36153.9	-14580.7	5.27231	1.04619	1.5111e-08	-1.13335
2630.93	-36154	-14580.8	5.29125	1.03147	-9.38798e-09	-1.11884
2630.95	-36154	-14580.9	5.31027	1.01786	-3.42722e-09	-1.10417
2630.97	-36154	-14581	5.32773	1.00539	2.65995e-09	-1.09025
2630.98	-36154	-14581.1	5.34411	0.993882	9.13503e-10	-1.07734
2631	-36154.1	-14581.1	5.36119	0.983081	-6.87237e-10	-1.06525
2631.02	-36154.1	-14581.2	5.37849	0.972884	-1.99254e-10	-1.05419
2631.03	-36154.2	-14581.3	5.39428	0.963344	1.86161e-10	-1.04459
2631.05	-36154.2	-14581.4	5.40954	0.955022	4.16738e-11	-1.03654
2631.07	-36154.2	-14581.5	5.42646	0.948654	-5.00452e-11	-1.02994
2631.08	-36154.2	-14581.6	5.44379	0.944022	-8.20379e-12	-1.02474
2631.1	-36154.3	-14581.7	5.45911	0.940441	1.38819e-11	-1.02077
2631.12	-36154.3	-14581.8	5.47388	0.937242	2.17847e-12	-1.01707
2631.14	-36154.3	-14581.9	5.49065	0.933859	-3.56143e-12	-1.01283
2631.15	-36154.4	-14581.9	5.50805	0.930395	-3.79134e-13	-1.01079
2631.17	-36154.4	-14582	5.52367	0.92713	9.82593e-13	-1.01507
2631.19	-36154.4	-14582.1	5.53826	0.92376	1.00469e-13	-1.02914
2631.2	-36154.5	-14582.2	5.55342	0.919996	-2.50421e-13	-1.05643
2631.22	-36154.5	-14582.3	5.56908	0.916806	-1.29137e-14	-1.10129
2631.24	-36154.5	-14582.4	5.58468	0.915094	6.55685e-14	-1.16669
2631.25	-36154.6	-14582.5	5.6	0.913333	-1.51803e-24	-1.24728
2631.27	-36154.6	-14582.6	5.61499	0.910024	-1.79363e-14	-1.33605
2631.29	-36154.6	-14582.6	5.63	0.906667	0	-1.42919
2631.31	-36154.7	-14582.7	5.64534	0.904811	4.52979e-15	-1.52309
2631.32	-36154.7	-14582.8	5.66092	0.903212	-2.24347e-16	-1.6117
2631.34	-36154.7	-14582.9	5.6765	0.900346	-1.16639e-15	-1.68926
2631.36	-36154.8	-14583	5.69177	0.896101	1.15629e-16	-1.75288
2631.37	-36154.8	-14583.1	5.70667	0.889788	3.16918e-16	-1.8016
2631.39	-36154.8	-14583.2	5.72182	0.878258	-3.04629e-17	-1.83821
2631.41	-36154.9	-14583.3	5.73748	0.859443	-7.91382e-17	-1.8652
2631.42	-36154.9	-14583.4	5.75256	0.835541	1.15882e-17	-1.8825
2631.44	-36154.9	-14583.5	5.7664	0.808768	2.00202e-17	-1.89079
2631.46	-36155	-14583.6	5.77985	0.779606	-3.98135e-18	-1.89363
2631.48	-36155	-14583.7	5.79338	0.749132	-5.40977e-18	-1.89403
2631.49	-36155	-14583.7	5.80627	0.720125	1.04536e-18	-1.89287
2631.51	-36155.1	-14583.8	5.81825	0.694078	1.3315e-18	-1.89159
2631.53	-36155.1	-14583.9	5.83026	0.669487	-3.30315e-19	-1.89304
2631.54	-36155.1	-14584	5.84251	0.646259	-3.30068e-19	-1.89906
2631.56	-36155.2	-14584.1	5.85379	0.627322	1.02128e-19	-1.90929
2631.58	-36155.2	-14584.2	5.86374	0.613691	8.87788e-20	-1.92374
2631.59	-36155.2	-14584.3	5.87349	0.603157	-2.67131e-20	-1.94322
2631.61	-36155.3	-14584.4	5.88376	0.594326	-2.14339e-20	-1.96727
2631.63	-36155.3	-14584.5	5.89442	0.587388	7.84926e-21	-1.99342
2631.65	-36155.3	-14584.6	5.9049	0.582229	5.17986e-21	-2.01867
2631.66	-36155.4	-14584.7	5.91415	0.578081	-2.31104e-21	-2.03959
2631.68	-36155.4	-14584.8	5.9223	0.57091	-1.38769e-21	-2.05321
2631.7	-36155.4	-14584.9	5.93075	0.553359	6.01786e-22	-2.05711
2631.71	-36155.5	-14585	5.93952	0.522249	3.25886e-22	-2.0485
2631.73	-36155.5	-14585.1	5.94719	0.479002	-1.69476e-22	-2.02437
2631.75	-36155.6	-14585.2	5.95385	0.423496	-7.5542e-23	-1.98501
2631.76	-36155.6	-14585.3	5.96096	0.354396	4.71166e-23	-1.93378
2631.78	-36155.6	-14585.3	5.96796	0.277165	1.72006e-23	-1.87477
2631.8	-36155.6	-14585.4	5.97286	0.202166	-1.33499e-23	-1.81249
2631.82	-36155.7	-14585.5	5.97579	0.133115	-4.58488e-24	-1.75081
2631.83	-36155.7	-14585.6	5.97826	0.0693994	3.4497e-24	-1.69317
2631.85	-36155.8	-14585.7	5.97991	0.0139507	1.0006e-24	-1.64206
2631.87	-36155.8	-14585.8	5.97932	-0.0283501	-9.36651e-25	-1.59925
2631.88	-36155.8	-14585.9	5.97719	-0.0578724	-2.10993e-25	-1.56546
2631.9	-36155.9	-14586	5.97523	-0.0779511	2.61332e-25	-1.54051
2631.92	-36155.9	-14586.1	5.97369	-0.0910483	5.60719e-26	-1.52221
2631.93	-36155.9	-14586.2	5.97209	-0.0992714	-6.71047e-26	-1.50754
2631.95	-36156	-14586.3	5.97032	-0.105521	-1.09245e-26	-1.49537
2631.97	-36156	-14586.4	5.96848	-0.112543	1.78739e-26	-1.4854
2631.99	-36156	-14586.5	5.96683	-0.119335	1.90278e-27	-1.47697
2632	-36156.1	-14586.6	5.96554	-0.123784	-4.93139e-27	-1.46935
2632.02	-36156.1	-14586.7	5.96366	-0.12641	-5.04229e-28	-1.4626
2632.04	-36156.1	-14586.8	5.96026	-0.128455	1.2568e-27	-1.45694
2632.05	-36156.2	-14586.9	5.95682	-0.129939	6.48108e-29	-1.45231
2632.07	-36156.2	-14587	5.95501	-0.130497	-3.29072e-28	-1.44856
2632.09	-36156.2	-14587.1	5.95333	-0.13	0	-1.44553
2632.1	-36156.3	-14587.2	5.95009	-0.128522	9.0018e-29	-1.44312
2632.12	-36156.3	-14587.3	5.94667	-0.126667	0	-1.44118
2632.14	-36156.3	-14587.4	5.94462	-0.124978	-2.27339e-29	-1.43953
2632.16	-36156.4	-14587.5	5.94325	-0.12322	1.12594e-30	-1.4378
2632.17	-36156.4	-14587.5	5.94162	-0.121254	5.85383e-30	-1.43567
2632.19	-36156.4	-14587.6	5.93978	-0.119907	-5.80312e-31	-1.43326
2632.21	-36156.5	-14587.7	5.93802	-0.119746	-1.59053e-30	-1.43066
2632.22	-36156.5	-14587.8	5.93651	-0.120024	1.52886e-31	-1.42774
2632.24	-36156.6	-14587.9	5.93512	-0.120058	3.97175e-31	-1.42442
2632.26	-36156.6	-14588	5.93281	-0.119994	-5.81581e-32	-1.42096
2632.27	-36156.6	-14588.1	5.92922	-0.120005	-1.00477e-31	-1.41759
2632.29	-36156.6	-14588.2	5.92606	-0.119986	1.99814e-32	-1.41424
2632.31	-36156.7	-14588.3	5.92433	-0.119923	2.71503e-32	-1.41092
2632.33	-36156.7	-14588.4	5.92299	-0.120065	-5.24643e-33	-1.40779
2632.34	-36156.8	-14588.5	5.92129	-0.120291	-6.68247e-33	-1.40494
2632.36	-36156.8	-14588.6	5.91947	-0.119677	1.65777e-33	-1.40228
2632.38	-36156.8	-14588.7	5.91775	-0.117938	1.65653e-33	-1.39989
2632.39	-36156.9	-14588.8	5.91608	-0.116043	-5.12556e-34	-1.39821
2632.41	-36156.9	-14588.9	5.91441	-0.114441	-4.45559e-34	-1.39719
2632.43	-36156.9	-14589	5.91274	-0.112651	1.34066e-34	-1.39605
2632.44	-36157	-14589.1	5.91104	-0.110755	1.07572e-34	-1.39437
2632.46	-36157	-14589.2	5.90925	-0.109758	-3.93935e-35	-1.39243
2632.48	-36157	-14589.2	5.90748	-0.10984	-2.59965e-35	-1.39026
2632.5	-36157.1	-14589.3	5.90605	-0.110071	1.15987e-35	-1.3875
2632.51	-36157.1	-14589.4	5.90456	-0.110043	6.96471e-36	-1.38418
2632.53	-36157.1	-14589.5	5.90184	-0.109981	-3.02063e-36	-1.38075
2632.55	-36157.2	-14589.6	5.89817	-0.10999	-1.63629e-36	-1.3774
2632.56	-36157.2	-14589.7	5.89541	-0.110005	8.5228e-37	-1.37403
2632.58	-36157.2	-14589.8	5.89388	-0.110002	3.81747e-37	-1.37065
2632.6	-36157.3	-14589.9	5.89245	-0.109998	-2.43973e-37	-1.36736
2632.61	-36157.3	-14590	5.89073	-0.109999	-1.01967e-37	-1.36411
2632.63	-36157.3	-14590.1	5.88897	-0.11	6.33488e-38	-1.36075
2632.65	-36157.4	-14590.2	5.88726	-0.11	2.31265e-38	-1.35736
2632.66	-36157.4	-14590.3	5.88559	-0.11	-1.79492e-38	-1.35421
2632.68	-36157.4	-14590.4	5.88393	-0.11	-6.16443e-39	-1.35154
2632.7	-36157.5	-14590.5	5.88223	-0.11	4.63816e-39	-1.34966
2632.72	-36157.5	-14590.6	5.88051	-0.11	1.34532e-39	-1.34932
2632.73	-36157.6	-14590.7	5.87878	-0.11	-1.25934e-39	-1.35154
2632.75	-36157.6	-14590.8	5.87707	-0.11	-2.83683e-40	-1.35673
2632.77	-36157.6	-14590.9	5.87538	-0.110001	3.51365e-40	-1.36494
2632.78	-36157.7	-14590.9	5.87372	-0.110001	7.53894e-41	-1.37607
2632.8	-36157.7	-14591	5.87205	-0.109996	-9.02231e-41	-1.38984
2632.82	-36157.7	-14591.1	5.87032	-0.109997	-1.46882e-41	-1.40558
2632.84	-36157.8	-14591.2	5.86849	-0.110017	2.40317e-41	-1.42239
2632.85	-36157.8	-14591.3	5.86683	-0.110007	2.55831e-42	-1.43924
2632.87	-36157.8	-14591.4	5.86552	-0.10993	-6.63032e-42	-1.45526
2632.89	-36157.9	-14591.5	5.86365	-0.109975	-6.77943e-43	-1.47091
2632.9	-36157.9	-14591.6	5.86034	-0.110256	1.68979e-42	-1.48685
2632.92	-36157.9	-14591.7	5.85684	-0.110049	8.71389e-44	-1.50239
2632.94	-36158	-14591.8	5.8547	-0.108625	-4.42441e-43	-1.51656
2632.95	-36158	-14591.9	5.85333	-0.106667	0	-1.52941
2632.97	-36158	-14592	5.85176	-0.104999	1.21028e-43	-1.54112
2632.99	-36158.1	-14592.1	5.85	-0.103333	-2.70663e-54	-1.5512
2633.01	-36158.1	-14592.1	5.84827	-0.10138	-3.05582e-44	-1.55922
2633.02	-36158.1	-14592.3	5.84657	-0.0999497	1.5123e-45	-1.56571
2633.04	-36158.2	-14592.4	5.84485	-0.0997242	7.84054e-45	-1.57124
2633.06	-36158.2	-14592.5	5.84313	-0.100033	-7.68175e-46	-1.57561
2633.07	-36158.2	-14592.5	5.8414	-0.100143	-2.00158e-45	-1.57869
2633.09	-36158.3	-14592.6	5.8397	-0.0999425	2.9695e-46	-1.58099
2633.11	-36158.3	-14592.7	5.83804	-0.0996774	5.42431e-46	-1.58307
2633.12	-36158.3	-14592.8	5.83637	-0.100183	-7.81952e-47	-1.58542
2633.14	-36158.4	-14592.9	5.83465	-0.101104	-1.35094e-46	-1.58725
2633.16	-36158.4	-14593	5.83293	-0.0990877	2.68656e-47	-1.58492
2633.18	-36158.4	-14593.1	5.83125	-0.0965131	3.65044e-47	-1.57449
2633.19	-36158.5	-14593.2	5.82963	-0.108205	-7.05397e-48	-1.55238
2633.21	-36158.5	-14593.3	5.82799	-0.144318	-8.98478e-48	-1.51436
2633.23	-36158.5	-14593.4	5.82604	-0.202529	2.22892e-48	-1.45495
2633.24	-36158.6	-14593.5	5.82308	-0.280044	2.22725e-48	-1.37316
2633.26	-36158.6	-14593.6	5.81779	-0.37577	-6.89147e-49	-1.27593
2633.28	-36158.6	-14593.6	5.80968	-0.484581	-5.99067e-49	-1.16897
2633.29	-36158.7	-14593.7	5.79961	-0.595199	1.80256e-49	-1.05502
2633.31	-36158.7	-14593.8	5.7879	-0.698372	1.44633e-49	-0.938439
2633.33	-36158.7	-14593.9	5.77395	-0.788663	-5.29657e-50	-0.826223
2633.35	-36158.8	-14594	5.75829	-0.864582	-3.49529e-50	-0.723673
2633.36	-36158.8	-14594.1	5.74291	-0.929188	1.55946e-50	-0.633547
2633.38	-36158.8	-14594.2	5.72812	-0.984416	9.36396e-51	-0.554917
2633.4	-36158.9	-14594.3	5.71239	-1.03072	-4.06077e-51	-0.48317
2633.41	-36158.9	-14594.4	5.69514	-1.06984	-2.19903e-51	-0.416715
2633.43	-36158.9	-14594.5	5.67697	-1.10488	1.1436e-51	-0.357322
2633.45	-36159	-14594.6	5.65806	-1.13737	5.09748e-52	-0.304635
2633.46	-36159	-14594.7	5.63819	-1.16726	-3.17939e-52	-0.256294
2633.48	-36159	-14594.7	5.61745	-1.19442	-1.16072e-52	-0.211779
2633.5	-36159.1	-14594.8	5.59621	-1.21883	9.00981e-53	-0.171895
2633.52	-36159.1	-14594.9	5.57448	-1.24181	3.0955e-53	-0.134966
2633.53	-36159.1	-14595	5.55215	-1.26557	-2.33327e-53	-0.097822
2633.55	-36159.2	-14595.1	5.52977	-1.2917	-6.80655e-54	-0.0600408
2633.57	-36159.2	-14595.2	5.50823	-1.32119	6.55589e-54	-0.0228668
2633.58	-36159.2	-14595.3	5.48664	-1.35351	1.81146e-54	0.0146898
2633.6	-36159.3	-14595.4	5.46331	-1.38725	-1.68867e-54	0.0546405
2633.62	-36159.3	-14595.4	5.43898	-1.42178	-3.77853e-55	0.0960151
2633.63	-36159.3	-14595.5	5.41539	-1.45676	4.52818e-55	0.136347
2633.65	-36159.4	-14595.6	5.39121	-1.49087	7.37184e-56	0.175179
2633.67	-36159.4	-14595.7	5.36419	-1.52241	-1.20614e-55	0.212804
2633.69	-36159.4	-14595.8	5.33646	-1.55032	-1.28405e-56	0.247791
2633.7	-36159.4	-14595.9	5.31111	-1.57409	3.32839e-56	0.278404
2633.72	-36159.5	-14596	5.28637	-1.59444	3.40513e-57	0.305291
2633.74	-36159.5	-14596.1	5.25942	-1.61219	-8.50724e-57	0.329627
2633.75	-36159.5	-14596.1	5.2316	-1.62602	-4.42419e-58	0.350739
2633.77	-36159.6	-14596.2	5.20499	-1.63456	2.33647e-57	0.367713
2633.79	-36159.6	-14596.3	5.17829	-1.63974	1.17068e-58	0.381597
2633.8	-36159.6	-14596.4	5.14971	-1.64388	-5.92767e-58	0.393743
2633.82	-36159.7	-14596.5	5.12	-1.64667	1.35853e-68	0.404139
2633.84	-36159.7	-14596.6	5.09046	-1.64734	1.53409e-58	0.412594
2633.86	-36159.7	-14596.6	5.06167	-1.6466	-7.59789e-60	0.419795
2633.87	-36159.8	-14596.7	5.03389	-1.64523	-3.95017e-59	0.426366
2633.89	-36159.8	-14596.8	5.00684	-1.64302	3.91596e-60	0.431963
2633.91	-36159.8	-14596.9	4.98016	-1.63983	1.0733e-59	0.436416
2633.92	-36159.8	-14597	4.95352	-1.63625	-1.03168e-60	0.4406
2633.94	-36159.9	-14597	4.92648	-1.6328	-2.68014e-60	0.445154
2633.96	-36159.9	-14597.1	4.89822	-1.6294	3.92452e-61	0.449528
2633.97	-36159.9	-14597.2	4.86874	-1.62595	6.78019e-61	0.453391
2633.99	-36160	-14597.3	4.84014	-1.62254	-1.34835e-61	0.457443
2634.01	-36160	-14597.3	4.81347	-1.61922	-1.83211e-61	0.462707
2634.03	-36160	-14597.4	4.78703	-1.61587	3.5403e-62	0.470577
2634.04	-36160	-14597.5	4.75963	-1.61245	4.50935e-62	0.483708
2634.06	-36160.1	-14597.6	4.73182	-1.60898	-1.11867e-62	0.507214
2634.08	-36160.1	-14597.6	4.70422	-1.60553	-1.11786e-62	0.545531
2634.09	-36160.1	-14597.7	4.67723	-1.60215	3.45913e-63	0.601428
2634.11	-36160.1	-14597.8	4.65069	-1.59884	3.00777e-63	0.678441
2634.13	-36160.2	-14597.9	4.6237	-1.59546	-9.06137e-64	0.781368
2634.14	-36160.2	-14597.9	4.59611	-1.59201	-7.29877e-64	0.908912
2634.16	-36160.2	-14598	4.56891	-1.58862	2.72365e-64	1.05073
2634.18	-36160.3	-14598.1	4.54235	-1.5853	1.95909e-64	1.19859
2634.2	-36160.3	-14598.2	4.51554	-1.58194	-7.10831e-65	1.34773
2634.21	-36160.3	-14598.2	4.48806	-1.5785	-4.67005e-65	1.49063
2634.23	-36160.3	-14598.3	4.4602	-1.57505	2.03835e-65	1.6162
2634.25	-36160.4	-14598.4	4.43261	-1.57162	1.10419e-65	1.71881
2634.26	-36160.4	-14598.4	4.40622	-1.56817	-5.75127e-66	1.79897
2634.28	-36160.4	-14598.5	4.38066	-1.56473	-2.57607e-66	1.85867
2634.3	-36160.4	-14598.6	4.35441	-1.56137	1.64635e-66	1.90095
2634.31	-36160.5	-14598.7	4.32756	-1.55806	6.88083e-67	1.92986
2634.33	-36160.5	-14598.7	4.30144	-1.55464	-4.27484e-67	1.95004
2634.35	-36160.5	-14598.8	4.27585	-1.55118	-1.56059e-67	1.96385
2634.37	-36160.5	-14598.9	4.24946	-1.5479	1.21121e-67	1.97194
2634.38	-36160.6	-14598.9	4.22263	-1.54459	4.15965e-68	1.97553
2634.4	-36160.6	-14599	4.1967	-1.54089	-3.12935e-68	1.9762
2634.42	-36160.6	-14599.1	4.17109	-1.53744	-9.07306e-69	1.97469
2634.43	-36160.6	-14599.1	4.1441	-1.53538	8.47687e-69	1.9712
2634.45	-36160.7	-14599.2	4.1164	-1.53384	1.89762e-69	1.96637
2634.47	-36160.7	-14599.3	4.08981	-1.53105	-2.27879e-69	1.96104
2634.48	-36160.7	-14599.3	4.06441	-1.52732	-3.73544e-70	1.95532
2634.5	-36160.7	-14599.4	4.03948	-1.52382	6.31993e-70	1.94903
2634.52	-36160.8	-14599.4	4.01446	-1.52058	9.91296e-71	1.94236
2634.54	-36160.8	-14599.5	3.98895	-1.51722	-1.61715e-70	1.93564
2634.55	-36160.8	-14599.6	3.96306	-1.51374	-1.70893e-71	1.9289
2634.57	-36160.8	-14599.6	3.93709	-1.51027	4.27542e-71	1.92212
2634.59	-36160.8	-14599.7	3.91148	-1.50686	2.23153e-72	1.91542
2634.6	-36160.9	-14599.8	3.88651	-1.50353	-1.19551e-71	1.9089
2634.62	-36160.9	-14599.8	3.86149	-1.5002	-6.29546e-73	1.90235
2634.64	-36160.9	-14599.9	3.83576	-1.4968	3.81401e-72	1.89557
2634.65	-36160.9	-14600	3.81	-1.49333	0	1.88889
2634.67	-36161	-14600	3.78496	-1.48986	-4.08573e-72	1.88269
2634.69	-36161	-14600.1	3.76	-1.48667	0	1.87691
2634.71	-36161	-14600.1	3.73439	-1.48422	1.21537e-71	1.87165
2634.72	-36161	-14600.2	3.70848	-1.48334	-2.36324e-72	1.86805
2634.74	-36161	-14600.3	3.68273	-1.4851	-4.56826e-71	1.86729
2634.76	-36161.1	-14600.3	3.65696	-1.49095	1.83051e-71	1.86974
2634.77	-36161.1	-14600.4	3.63107	-1.5017	1.73322e-70	1.87547
2634.79	-36161.1	-14600.4	3.60555	-1.51605	-1.06262e-70	1.88405
2634.81	-36161.1	-14600.5	3.5806	-1.53247	-6.7749e-70	1.89494
2634.82	-36161.1	-14600.5	3.55553	-1.54972	4.0044e-70	1.90755
2634.84	-36161.2	-14600.6	3.52986	-1.56693	2.44287e-69	1.92111
2634.86	-36161.2	-14600.7	3.50388	-1.58401	-2.03704e-69	1.93442
2634.88	-36161.2	-14600.7	3.47758	-1.60084	-9.48963e-69	1.94693
2634.89	-36161.2	-14600.8	3.45001	-1.61709	7.66059e-69	1.95941
2634.91	-36161.3	-14600.8	3.42087	-1.63262	3.40062e-68	1.97207
2634.93	-36161.3	-14600.9	3.39136	-1.64776	-3.63275e-68	1.98357
2634.94	-36161.3	-14600.9	3.3622	-1.66206	-1.25244e-67	1.99326
2634.96	-36161.3	-14601	3.33299	-1.67369	1.65969e-67	2.00189
2634.98	-36161.3	-14601	3.30369	-1.68226	4.57196e-67	2.00952
2634.99	-36161.3	-14601.1	3.27493	-1.68973	-7.3723e-67	2.015
2635.01	-36161.4	-14601.1	3.2467	-1.6967	-1.76461e-66	2.01822
2635.03	-36161.4	-14601.2	3.21815	-1.70179	2.76146e-66	2.02053
2635.05	-36161.4	-14601.2	3.18893	-1.70504	6.16533e-66	2.02237
2635.06	-36161.4	-14601.3	3.15947	-1.70831	-1.18369e-65	2.02295
2635.08	-36161.4	-14601.3	3.13023	-1.71193	-2.18512e-65	2.02228
2635.1	-36161.5	-14601.4	3.10161	-1.71449	5.03827e-65	2.02124
2635.11	-36161.5	-14601.4	3.07339	-1.71597	8.39047e-65	2.02017
2635.13	-36161.5	-14601.5	3.04473	-1.71762	-1.88059e-64	2.01889
2635.15	-36161.5	-14601.5	3.01547	-1.71946	-2.84973e-64	2.01719
2635.16	-36161.5	-14601.6	2.98601	-1.72037	7.78174e-64	2.01494
2635.18	-36161.5	-14601.6	2.95682	-1.7202	9.69838e-64	2.01206
2635.2	-36161.6	-14601.7	2.92829	-1.7195	-3.22317e-63	2.00849
2635.22	-36161.6	-14601.7	2.90006	-1.71776	-3.70783e-63	2.00346
2635.23	-36161.6	-14601.8	2.87131	-1.71375	1.19833e-62	1.99571
2635.25	-36161.6	-14601.8	2.84199	-1.70632	1.19923e-62	1.98445
2635.27	-36161.6	-14601.9	2.81258	-1.6945	-4.8341e-62	1.96924
2635.28	-36161.6	-14601.9	2.78345	-1.67792	-3.79527e-62	1.95041
2635.3	-36161.7	-14602	2.75485	-1.65677	1.96405e-61	1.92862
2635.32	-36161.7	-14602	2.72662	-1.63257	1.44546e-61	1.90389
2635.33	-36161.7	-14602	2.69854	-1.60731	-7.26849e-61	1.87611
2635.35	-36161.7	-14602.1	2.6713	-1.58135	-4.20716e-61	1.84709
2635.37	-36161.7	-14602.1	2.64579	-1.55447	2.91846e-60	1.81922
2635.39	-36161.7	-14602.2	2.62107	-1.52787	1.59769e-60	1.79232
2635.4	-36161.8	-14602.2	2.59568	-1.50303	-1.07691e-59	1.7654
2635.42	-36161.8	-14602.2	2.56972	-1.47943	-4.13304e-60	1.73932
2635.44	-36161.8	-14602.3	2.54388	-1.45609	4.21847e-59	1.71548
2635.45	-36161.8	-14602.3	2.51818	-1.4345	8.13666e-60	1.69401
2635.47	-36161.8	-14602.4	2.49261	-1.41643	-1.67928e-58	1.67457
2635.49	-36161.8	-14602.4	2.46806	-1.40088	-3.08366e-59	1.65678
2635.5	-36161.8	-14602.4	2.44528	-1.38637	6.16072e-58	1.64033
2635.52	-36161.9	-14602.5	2.42333	-1.37333	0	1.62527
2635.54	-36161.9	-14602.5	2.40108	-1.36241	-2.37258e-57	1.61172
2635.56	-36161.9	-14602.6	2.37869	-1.35278	4.68445e-58	1.59953
2635.57	-36161.9	-14602.6	2.35645	-1.3437	9.08958e-57	1.58849
2635.59	-36161.9	-14602.6	2.334	-1.33584	-3.64735e-57	1.57837
2635.61	-36161.9	-14602.7	2.31094	-1.32939	-3.56727e-56	1.56894
2635.62	-36161.9	-14602.7	2.28716	-1.32241	1.37645e-56	1.55996
2635.64	-36162	-14602.8	2.26292	-1.31369	1.29298e-55	1.55111
2635.66	-36162	-14602.8	2.23925	-1.30533	-7.90273e-56	1.5419
2635.67	-36162	-14602.8	2.21679	-1.29861	-4.8543e-55	1.53224
2635.69	-36162	-14602.9	2.19483	-1.2915	4.05619e-55	1.52295
2635.71	-36162	-14602.9	2.17296	-1.28297	1.89046e-54	1.51435
2635.73	-36162	-14602.9	2.15178	-1.27494	-1.52631e-54	1.50544
2635.74	-36162	-14603	2.13134	-1.26827	-6.77566e-54	1.49579
2635.76	-36162	-14603	2.11037	-1.26101	7.25333e-54	1.48647
2635.78	-36162.1	-14603	2.08851	-1.25243	2.6239e-53	1.47787
2635.79	-36162.1	-14603.1	2.06722	-1.24454	-2.72383e-53	1.46896
2635.81	-36162.1	-14603.1	2.04686	-1.23794	-9.33691e-53	1.45932
2635.83	-36162.1	-14603.1	2.02562	-1.23045	1.23507e-52	1.44994
2635.84	-36162.1	-14603.2	2.00308	-1.22158	3.40096e-52	1.44109
2635.86	-36162.1	-14603.2	1.98118	-1.21366	-5.46188e-52	1.4318
2635.88	-36162.1	-14603.2	1.96065	-1.20707	-1.22578e-51	1.42208
2635.9	-36162.1	-14603.3	1.94051	-1.19957	2.36931e-51	1.41322
2635.91	-36162.2	-14603.3	1.92044	-1.19095	4.71878e-51	1.40524
2635.93	-36162.2	-14603.3	1.90091	-1.1833	-8.85978e-51	1.39672
2635.95	-36162.2	-14603.3	1.88205	-1.1767	-1.62823e-50	1.38758
2635.96	-36162.2	-14603.4	1.86359	-1.16904	3.74882e-50	1.3791
2635.98	-36162.2	-14603.4	1.84527	-1.16042	6.2412e-50	1.37113
2636	-36162.2	-14603.4	1.82695	-1.15297	-1.39872e-49	1.36209
2636.01	-36162.2	-14603.5	1.80811	-1.1464	-2.11949e-49	1.3508
2636.03	-36162.2	-14603.5	1.78798	-1.13799	5.78765e-49	1.33632
2636.05	-36162.2	-14603.5	1.76718	-1.12389	7.21313e-49	1.31513
2636.07	-36162.2	-14603.5	1.74731	-1.09932	-2.37467e-48	1.28181
2636.08	-36162.3	-14603.6	1.72867	-1.05901	-2.38566e-48	1.23253
2636.1	-36162.3	-14603.6	1.71078	-0.997317	9.7375e-48	1.16446
2636.12	-36162.3	-14603.6	1.69435	-0.908674	9.10368e-48	1.07397
2636.13	-36162.3	-14603.7	1.68062	-0.788266	-3.61236e-47	0.957584
2636.15	-36162.3	-14603.7	1.66918	-0.638689	-2.82652e-47	0.818492
2636.17	-36162.3	-14603.7	1.6589	-0.467722	1.44186e-46	0.66416
2636.18	-36162.3	-14603.7	1.65098	-0.290509	8.37223e-47	0.505653
2636.2	-36162.3	-14603.8	1.64728	-0.124399	-5.8132e-46	0.354887
2636.22	-36162.3	-14603.8	1.64664	0.0229007	-3.18308e-46	0.217586
2636.24	-36162.3	-14603.8	1.64707	0.147773	2.14568e-45	0.0969036
2636.25	-36162.4	-14603.8	1.64948	0.246857	8.23494e-46	-0.00378976
2636.27	-36162.4	-14603.9	1.65543	0.318229	-8.4052e-45	-0.0819047
2636.29	-36162.4	-14603.9	1.66291	0.367601	-1.62121e-45	-0.139834
2636.3	-36162.4	-14603.9	1.66945	0.402782	3.34592e-44	-0.181761
2636.32	-36162.4	-14603.9	1.67621	0.428679	6.14413e-45	-0.212
2636.34	-36162.4	-14604	1.68478	0.448715	-1.22751e-43	-0.234413
2636.35	-36162.4	-14604	1.69333	0.463333	1.08417e-53	-0.250545
2636.37	-36162.4	-14604	1.7	0.472357	4.84435e-43	-0.261322
2636.39	-36162.4	-14604	1.70667	0.476667	-4.09925e-53	-0.267974
2636.41	-36162.4	-14604.1	1.71521	0.477516	-1.7705e-42	-0.271726
2636.42	-36162.5	-14604.1	1.72379	0.476596	3.48696e-43	-0.273483
2636.44	-36162.5	-14604.1	1.73066	0.47521	6.76186e-42	-0.273931
2636.46	-36162.5	-14604.2	1.73756	0.47301	-2.71187e-42	-0.273293
2636.47	-36162.5	-14604.2	1.74601	0.469689	-2.56825e-41	-0.271773
2636.49	-36162.5	-14604.2	1.75485	0.466042	1.57466e-41	-0.269788
2636.51	-36162.5	-14604.3	1.76313	0.462696	1.00397e-40	-0.26766
2636.52	-36162.5	-14604.3	1.77153	0.459408	-5.9341e-41	-0.26538
2636.54	-36162.5	-14604.3	1.78037	0.45597	-3.62009e-40	-0.26303
2636.56	-36162.5	-14604.3	1.78842	0.452537	3.01869e-40	-0.261017
2636.58	-36162.5	-14604.4	1.79511	0.449212	1.40627e-39	-0.259444
2636.59	-36162.6	-14604.4	1.80156	0.445872	-1.13522e-39	-0.257715
2636.61	-36162.6	-14604.4	1.80848	0.44244	-5.03937e-39	-0.255492
2636.63	-36162.6	-14604.4	1.81529	0.438987	5.38338e-39	-0.253127
2636.64	-36162.6	-14604.5	1.82195	0.435556	1.85598e-38	-0.250876
2636.66	-36162.6	-14604.5	1.8295	0.432117	-2.46673e-38	-0.248683
2636.68	-36162.6	-14604.5	1.83802	0.428732	-7.18245e-38	-0.246501
2636.69	-36162.6	-14604.6	1.84599	0.425597	9.25417e-38	-0.244336
2636.71	-36162.6	-14604.6	1.85281	0.422379	2.53493e-37	-0.242127
2636.73	-36162.6	-14604.6	1.85942	0.417994	-4.06426e-37	-0.239708
2636.75	-36162.7	-14604.7	1.86631	0.41262	-9.11804e-37	-0.236937
2636.76	-36162.7	-14604.7	1.87327	0.408055	1.75331e-36	-0.233728
2636.78	-36162.7	-14604.7	1.88015	0.404756	3.23769e-36	-0.230296
2636.8	-36162.7	-14604.7	1.88687	0.401657	-7.46598e-36	-0.227165
2636.81	-36162.7	-14604.8	1.89352	0.398294	-1.24337e-35	-0.224481
2636.83	-36162.7	-14604.8	1.90026	0.394832	2.78683e-35	-0.222037
2636.85	-36162.7	-14604.8	1.90714	0.391394	4.22301e-35	-0.219792
2636.86	-36162.7	-14604.9	1.91409	0.388031	-1.15318e-34	-0.21786
2636.88	-36162.7	-14604.9	1.92096	0.384608	-1.4372e-34	-0.21622
2636.9	-36162.7	-14604.9	1.92759	0.38091	4.77642e-34	-0.214729
2636.91	-36162.8	-14605	1.93423	0.377551	5.49464e-34	-0.213099
2636.93	-36162.8	-14605	1.9413	0.375557	-1.77581e-33	-0.210994
2636.95	-36162.8	-14605	1.9482	0.374021	-1.77714e-33	-0.208682
2636.97	-36162.8	-14605.1	1.95376	0.370995	7.16365e-33	-0.206772
2636.98	-36162.8	-14605.1	1.95872	0.367345	5.6242e-33	-0.205176
2637	-36162.8	-14605.1	1.96474	0.365223	-2.91053e-32	-0.203472
2637.02	-36162.8	-14605.2	1.97168	0.363811	-2.14202e-32	-0.201844
2637.03	-36162.8	-14605.2	1.97861	0.361089	1.07712e-31	-0.200686
2637.05	-36162.8	-14605.2	1.98545	0.357331	6.23459e-32	-0.199593
2637.07	-36162.9	-14605.2	1.99239	0.353786	-4.32486e-31	-0.197864
2637.09	-36162.9	-14605.3	1.99894	0.350563	-2.36761e-31	-0.195464
2637.1	-36162.9	-14605.3	2.00448	0.347308	1.59588e-30	-0.192659
2637.12	-36162.9	-14605.3	2.00942	0.343776	6.12474e-31	-0.189851
2637.14	-36162.9	-14605.4	2.01451	0.339948	-6.25134e-30	-0.187424
2637.15	-36162.9	-14605.4	2.0197	0.336802	-1.20577e-30	-0.185305
2637.17	-36162.9	-14605.4	2.02473	0.33517	2.48852e-29	-0.183366
2637.19	-36162.9	-14605.5	2.02971	0.333483	4.56968e-30	-0.181971
2637.2	-36162.9	-14605.5	2.03478	0.330123	-9.12956e-29	-0.1814
2637.22	-36163	-14605.5	2.04	0.326667	0	-0.180828
2637.24	-36163	-14605.6	2.04528	0.324844	3.51593e-28	-0.1794
2637.26	-36163	-14605.6	2.05028	0.323202	-6.94254e-29	-0.177441
2637.27	-36163	-14605.6	2.05493	0.320169	-1.38554e-27	-0.175387
2637.29	-36163	-14605.7	2.06037	0.31645	2.62354e-28	-0.173052
2637.31	-36163	-14605.7	2.06727	0.312944	5.04477e-27	-0.170275
2637.32	-36163	-14605.7	2.07406	0.309609	-2.01849e-27	-0.167434
2637.34	-36163.1	-14605.8	2.07943	0.306234	-1.91055e-26	-0.164961
2637.36	-36163.1	-14605.8	2.08418	0.302692	1.17122e-26	-0.163134
2637.37	-36163.1	-14605.8	2.08912	0.299118	7.46716e-26	-0.161988
2637.39	-36163.1	-14605.9	2.09424	0.296246	-4.41354e-26	-0.161044
2637.41	-36163.1	-14605.9	2.09942	0.294438	-2.69246e-25	-0.159939
2637.43	-36163.1	-14605.9	2.10452	0.292975	2.2421e-25	-0.158769
2637.44	-36163.1	-14606	2.1096	0.291291	1.00157e-24	-0.157639
2637.46	-36163.1	-14606	2.11496	0.289452	-1.07201e-24	-0.156542
2637.48	-36163.2	-14606	2.12037	0.28766	-3.69743e-24	-0.155437
2637.49	-36163.2	-14606.1	2.12463	0.286206	4.91477e-24	-0.154255
2637.51	-36163.2	-14606.1	2.12773	0.284788	1.43109e-23	-0.153091
2637.53	-36163.2	-14606.1	2.13154	0.282238	-1.84389e-23	-0.152276
2637.54	-36163.2	-14606.2	2.13677	0.278583	-5.05086e-23	-0.151784
2637.56	-36163.2	-14606.2	2.14216	0.27567	8.12992e-23	-0.151051
2637.58	-36163.2	-14606.2	2.14711	0.274096	1.94522e-22	-0.149921
2637.6	-36163.2	-14606.3	2.15207	0.272715	-3.04371e-22	-0.148803
2637.61	-36163.2	-14606.3	2.15724	0.270967	-6.79532e-22	-0.147745
2637.63	-36163.3	-14606.3	2.16244	0.269168	1.30463e-21	-0.146318
2637.65	-36163.3	-14606.4	2.16759	0.267464	2.40838e-21	-0.144564
2637.66	-36163.3	-14606.4	2.1727	0.265759	-5.51782e-21	-0.14305
2637.68	-36163.3	-14606.4	2.17784	0.264034	-8.3987e-21	-0.141971
2637.7	-36163.3	-14606.5	2.18313	0.262349	2.31473e-20	-0.141162
2637.71	-36163.3	-14606.5	2.18817	0.260691	3.21808e-20	-0.140628
2637.73	-36163.3	-14606.6	2.19226	0.258995	-8.62374e-20	-0.140497
2637.75	-36163.4	-14606.6	2.19554	0.257269	-1.07063e-19	-0.140551
2637.77	-36163.4	-14606.6	2.19882	0.255581	3.55378e-19	-0.140327
2637.78	-36163.4	-14606.6	2.20219	0.253922	4.08707e-19	-0.139716
2637.8	-36163.4	-14606.7	2.20535	0.25224	-1.32079e-18	-0.138844
2637.82	-36163.4	-14606.7	2.20879	0.250515	-1.32175e-18	-0.137676
2637.83	-36163.4	-14606.8	2.21339	0.248759	5.32795e-18	-0.136101
2637.85	-36163.4	-14606.8	2.21875	0.24705	4.18298e-18	-0.134368
2637.87	-36163.4	-14606.8	2.22385	0.245466	-2.1647e-17	-0.132911
2637.88	-36163.4	-14606.9	2.22879	0.243784	-1.59312e-17	-0.13195
2637.9	-36163.5	-14606.9	2.23411	0.241752	8.01101e-17	-0.13158
2637.92	-36163.5	-14606.9	2.23921	0.240143	4.63695e-17	-0.131737
2637.94	-36163.5	-14607	2.24312	0.23994	-3.16668e-16	-0.132257
2637.95	-36163.5	-14607	2.24629	0.240056	-1.21896e-16	-0.132841
2637.97	-36163.5	-14607	2.24962	0.238896	1.26813e-15	-0.133151
2637.99	-36163.5	-14607.1	2.25296	0.236902	4.62683e-16	-0.132961
2638	-36163.5	-14607.1	2.25604	0.23507	-4.66726e-15	-0.132136
2638.02	-36163.5	-14607.2	2.25974	0.23343	-8.97716e-16	-0.130808
2638.04	-36163.6	-14607.2	2.26486	0.23173	1.81258e-14	-0.129192
2638.05	-36163.6	-14607.2	2.27	0.23	0	-0.127451
2638.07	-36163.6	-14607.3	2.27366	0.228327	-7.17714e-14	-0.12573
2638.09	-36163.6	-14607.3	2.27667	0.226667	0	-0.124183
2638.11	-36163.6	-14607.3	2.28008	0.224963	2.62369e-13	-0.12293
2638.12	-36163.6	-14607.4	2.28352	0.223231	-5.16737e-14	-0.121954
2638.14	-36163.6	-14607.4	2.28668	0.221502	-1.00205e-12	-0.121239
2638.16	-36163.7	-14607.5	2.29053	0.219802	4.02023e-13	-0.120899
2638.17	-36163.7	-14607.5	2.29561	0.21814	3.9318e-12	-0.120926
2638.19	-36163.7	-14607.5	2.30051	0.216468	-1.51709e-12	-0.120892
2638.21	-36163.7	-14607.6	2.30411	0.214753	-1.42509e-11	-0.120448
2638.22	-36163.7	-14607.6	2.30723	0.213031	8.71015e-12	-0.119671
2638.24	-36163.7	-14607.6	2.31063	0.211321	5.35026e-11	-0.118644
2638.26	-36163.7	-14607.7	2.31416	0.209588	-4.46451e-11	-0.117296
2638.28	-36163.8	-14607.7	2.31762	0.207843	-1.99525e-10	-0.115632
2638.29	-36163.8	-14607.7	2.32098	0.2062	2.14032e-10	-0.11386
2638.31	-36163.8	-14607.8	2.3243	0.204612	7.74609e-10	-0.112175
2638.33	-36163.8	-14607.8	2.32767	0.202732	-8.04226e-10	-0.11071
2638.34	-36163.8	-14607.9	2.33112	0.200765	-2.75686e-09	-0.109539
2638.36	-36163.8	-14607.9	2.33452	0.19988	3.65748e-09	-0.10865
2638.38	-36163.8	-14607.9	2.33784	0.200104	1.06455e-08	-0.108051
2638.39	-36163.8	-14608	2.34119	0.199656	-1.37144e-08	-0.107793
2638.41	-36163.9	-14608	2.34463	0.197871	-3.7566e-08	-0.107807
2638.43	-36163.9	-14608	2.34809	0.195916	6.02291e-08	-0.10785
2638.45	-36163.9	-14608.1	2.35154	0.194271	1.35122e-07	-0.107834
2638.46	-36163.9	-14608.1	2.35491	0.192394	-2.61146e-07	-0.107876
2638.48	-36163.9	-14608.2	2.35823	0.190552	-5.20095e-07	-0.107914
2638.5	-36163.9	-14608.2	2.3616	0.189895	9.765e-07	-0.107691
2638.51	-36163.9	-14608.2	2.36504	0.190125	1.79459e-06	-0.107116
2638.53	-36164	-14608.3	2.36848	0.189412	-4.10565e-06	-0.106289
2638.55	-36164	-14608.3	2.37191	0.187503	-6.24736e-06	-0.105166
2638.56	-36164	-14608.3	2.37538	0.185616	1.70824e-05	-0.103593
2638.58	-36164	-14608.4	2.37882	0.183971	2.12957e-05	-0.101848
2638.6	-36164	-14608.4	2.38209	0.182034	-7.07806e-05	-0.100504
2638.62	-36164	-14608.5	2.3854	0.18032	-8.14253e-05	-0.0994975
2638.63	-36164	-14608.5	2.38912	0.179923	0.00026316	-0.0983685
2638.65	-36164.1	-14608.5	2.39257	0.180117	0.000263357	-0.0972201
2638.67	-36164.1	-14608.6	2.39458	0.179124	-0.00122187	-0.0964841
2638.68	-36164.1	-14608.6	2.39613	0.177135	-0.00309566	-0.0959953
2638.7	-36164.1	-14608.6	2.39913	0.175346	-0.00334216	-0.0953282
2638.72	-36164.1	-14608.7	2.40267	0.173748	-0.00314454	-0.0948007
2638.73	-36164.1	-14608.7	2.40478	0.17185	-0.00479441	-0.0950034
2638.75	-36164.1	-14608.8	2.40629	0.17019	-0.00660548	-0.0957251
2638.77	-36164.2	-14608.8	2.40913	0.169645	-0.00560274	-0.0964138
2638.79	-36164.2	-14608.8	2.41289	0.169944	-0.00348566	-0.0969051
2638.8	-36164.2	-14608.9	2.41641	0.170337	-0.00318104	-0.0971692
2638.82	-36164.2	-14608.9	2.41962	0.170102	-0.0034019	-0.0970086
2638.84	-36164.2	-14609	2.42289	0.168722	-0.00196161	-0.0962157
2638.85	-36164.2	-14609	2.42644	0.166778	-7.33537e-05	-0.0948644
2638.87	-36164.2	-14609	2.43027	0.16504	0.000371977	-0.0931652
2638.89	-36164.2	-14609.1	2.43333	0.163333	0	-0.0915033
2638.9	-36164.3	-14609.1	2.4349	0.161429	-0.000101755	-0.0902266
2638.92	-36164.3	-14609.2	2.43667	0.16	2.27572e-15	-0.0893246
2638.94	-36164.3	-14609.2	2.44013	0.15968	2.5698e-05	-0.0886929
2638.96	-36164.3	-14609.2	2.44348	0.160026	-1.27275e-06	-0.0882086
2638.97	-36164.3	-14609.3	2.44514	0.160331	-6.61719e-06	-0.0877276
2638.99	-36164.3	-14609.3	2.44698	0.159886	6.56026e-07	-0.087049
2639.01	-36164.3	-14609.3	2.45044	0.158357	1.79842e-06	-0.0860436
2639.02	-36164.4	-14609.4	2.45361	0.156452	-1.73016e-07	-0.0848162
2639.04	-36164.4	-14609.4	2.45519	0.154757	-4.50808e-07	-0.0835707
2639.06	-36164.4	-14609.5	2.45715	0.153001	6.68763e-08	-0.0826726
2639.07	-36164.4	-14609.5	2.46067	0.151115	1.22133e-07	-0.0824284
2639.09	-36164.4	-14609.5	2.46374	0.149863	-1.75885e-08	-0.0829351
2639.11	-36164.4	-14609.6	2.46525	0.149708	-3.02839e-08	-0.084061
2639.12	-36164.5	-14609.6	2.46734	0.150107	5.93053e-09	-0.0852027
2639.14	-36164.5	-14609.7	2.47101	0.150344	7.55383e-09	-0.0858877
2639.16	-36164.5	-14609.7	2.47399	0.149664	-1.87394e-09	-0.0860478
2639.18	-36164.5	-14609.7	2.47546	0.147926	-1.87253e-09	-0.0856205
2639.19	-36164.5	-14609.8	2.47769	0.146045	5.79391e-10	-0.0844753
2639.21	-36164.5	-14609.8	2.48131	0.144439	5.03657e-10	-0.0827863
2639.23	-36164.5	-14609.9	2.48408	0.142657	-1.51548e-10	-0.0811815
2639.24	-36164.6	-14609.9	2.4855	0.140774	-1.21598e-10	-0.0800235
2639.26	-36164.6	-14609.9	2.48793	0.139726	4.45302e-11	-0.079231
2639.28	-36164.6	-14610	2.49167	0.139768	2.93863e-11	-0.0786766
2639.3	-36164.6	-14610	2.4943	0.14021	-1.31111e-11	-0.0782187
2639.31	-36164.6	-14610.1	2.49565	0.14032	-7.87287e-12	-0.0777002
2639.33	-36164.6	-14610.1	2.49807	0.139414	3.4145e-12	-0.0769494
2639.35	-36164.6	-14610.1	2.50178	0.137585	1.84965e-12	-0.0758365
2639.36	-36164.6	-14610.2	2.50462	0.135726	-9.63403e-13	-0.0742924
2639.38	-36164.7	-14610.2	2.50614	0.134061	-4.3151e-13	-0.0725508
2639.4	-36164.7	-14610.3	2.50753	0.132207	2.75744e-13	-0.0711001
2639.41	-36164.7	-14610.3	2.50925	0.130473	1.15205e-13	-0.0700636
2639.43	-36164.7	-14610.3	2.51108	0.12969	-7.14533e-14	-0.0692771
2639.45	-36164.7	-14610.4	2.5128	0.129848	-2.59485e-14	-0.068736
2639.47	-36164.7	-14610.4	2.51422	0.130256	1.96164e-14	-0.0685503
2639.48	-36164.7	-14610.5	2.51594	0.130206	5.72247e-15	-0.0686049
2639.5	-36164.8	-14610.5	2.51894	0.12908	-5.51178e-15	-0.0686494
2639.52	-36164.8	-14610.5	2.52246	0.127222	-1.52301e-15	-0.0686337
2639.53	-36164.8	-14610.6	2.52488	0.12545	1.41997e-15	-0.0686208
2639.55	-36164.8	-14610.6	2.52634	0.123768	3.17872e-16	-0.0686253
2639.57	-36164.8	-14610.7	2.52788	0.121814	-3.81722e-16	-0.0686333
2639.58	-36164.8	-14610.7	2.52968	0.120176	-6.25726e-17	-0.0686302
2639.6	-36164.9	-14610.7	2.53148	0.119718	1.05865e-16	-0.0686094
2639.62	-36164.9	-14610.8	2.53309	0.119962	1.6605e-17	-0.0686177
2639.64	-36164.9	-14610.8	2.53443	0.120015	-2.70867e-17	-0.0686927
2639.65	-36164.9	-14610.9	2.53635	0.119985	-2.86172e-18	-0.0686525
2639.67	-36164.9	-14610.9	2.53968	0.12022	7.1523e-18	-0.0682698
2639.69	-36164.9	-14610.9	2.54317	0.120045	3.71973e-19	-0.0675849
2639.7	-36164.9	-14611	2.54526	0.118703	-1.96479e-18	-0.0666873
2639.72	-36165	-14611	2.54659	0.116777	-9.85107e-20	-0.0654472
2639.74	-36165	-14611.1	2.54817	0.115048	5.00133e-19	-0.0637762
2639.75	-36165	-14611.1	2.55	0.113333	-1.1579e-29	-0.0620915
2639.77	-36165	-14611.1	2.55179	0.111404	-1.3681e-19	-0.0608313
2639.79	-36165	-14611.2	2.55333	0.11	0	-0.0599129
2639.81	-36165	-14611.2	2.55469	0.109768	3.45428e-20	-0.059194
2639.82	-36165	-14611.3	2.55684	0.110009	-1.7095e-21	-0.0588143
2639.84	-36165.1	-14611.3	2.56033	0.109993	-8.86291e-21	-0.0588324
2639.86	-36165.1	-14611.4	2.56365	0.110022	8.68342e-22	-0.058799
2639.87	-36165.1	-14611.4	2.56556	0.110255	2.26257e-21	-0.0583395
2639.89	-36165.1	-14611.4	2.56692	0.109834	-3.35671e-22	-0.0575907
2639.91	-36165.1	-14611.5	2.56854	0.108266	-6.13161e-22	-0.0566441
2639.92	-36165.1	-14611.5	2.57031	0.106344	8.83915e-23	-0.0552707
2639.94	-36165.1	-14611.6	2.57204	0.104659	1.52709e-22	-0.0534878
2639.96	-36165.2	-14611.6	2.57373	0.102886	-3.03685e-23	-0.0520085
2639.98	-36165.2	-14611.6	2.57539	0.100997	-4.12634e-23	-0.0513144
2639.99	-36165.2	-14611.7	2.57707	0.0998424	7.97299e-24	-0.0512145
2640.01	-36165.2	-14611.7	2.57878	0.0997954	1.01529e-23	-0.0516013
2640.03	-36165.2	-14611.8	2.58051	0.100055	-2.51586e-24	-0.0526964
2640.04	-36165.2	-14611.8	2.58222	0.10007	-2.50493e-24	-0.0544188
2640.06	-36165.3	-14611.8	2.58394	0.0999577	7.6182e-25	-0.0561022
2640.08	-36165.3	-14611.9	2.58567	0.0999125	6.13646e-25	-0.0572912
2640.09	-36165.3	-14611.9	2.58736	0.100126	-2.29014e-25	-0.0579276
2640.11	-36165.3	-14612	2.58901	0.100294	-1.64777e-25	-0.0579838
2640.13	-36165.3	-14612	2.5907	0.0995113	5.98729e-26	-0.057433
2640.15	-36165.3	-14612.1	2.59243	0.0976996	3.95111e-26	-0.0563226
2640.16	-36165.3	-14612.1	2.59412	0.0958474	-1.76282e-26	-0.0547967
2640.18	-36165.4	-14612.1	2.59578	0.0942515	-1.05851e-26	-0.053114
2640.2	-36165.4	-14612.2	2.59746	0.0924148	4.59033e-27	-0.0516418
2640.21	-36165.4	-14612.2	2.59918	0.0905701	2.4858e-27	-0.0505311
2640.23	-36165.4	-14612.3	2.60092	0.0897288	-1.29273e-27	-0.0496981
2640.25	-36165.4	-14612.3	2.60265	0.0898799	-5.76222e-28	-0.0491448
2640.26	-36165.4	-14612.3	2.60429	0.0900724	3.59397e-28	-0.0489507
2640.28	-36165.4	-14612.4	2.606	0.0900236	1.31204e-28	-0.0489974
2640.3	-36165.5	-14612.4	2.60799	0.0899918	-1.01831e-28	-0.049026
2640.32	-36165.5	-14612.5	2.60969	0.0900079	-3.49727e-29	-0.0490104
2640.33	-36165.5	-14612.5	2.61007	0.0899562	2.63137e-29	-0.0490668
2640.35	-36165.5	-14612.6	2.60988	0.0899522	7.63243e-30	-0.0490706
2640.37	-36165.5	-14612.6	2.61086	0.0901975	-7.14471e-30	-0.0487568
2640.38	-36165.5	-14612.6	2.61286	0.0901559	-1.60949e-30	-0.0481143
2640.4	-36165.6	-14612.7	2.61471	0.0890054	1.99377e-30	-0.0472565
2640.42	-36165.6	-14612.7	2.61629	0.0871151	4.27983e-31	-0.0460914
2640.43	-36165.6	-14612.8	2.61795	0.0853392	-5.13248e-31	-0.0444815
2640.45	-36165.6	-14612.8	2.61969	0.0836553	-8.41324e-32	-0.0427574
2640.47	-36165.6	-14612.8	2.62141	0.0817382	1.4234e-31	-0.0414111
2640.49	-36165.6	-14612.9	2.62305	0.0801685	2.23252e-32	-0.0404496
2640.5	-36165.6	-14612.9	2.62465	0.0797286	-3.64121e-32	-0.0397081
2640.52	-36165.7	-14613	2.62643	0.0799712	-3.84482e-33	-0.0392449
2640.54	-36165.7	-14613	2.6285	0.0800727	9.58681e-33	-0.0391553
2640.55	-36165.7	-14613.1	2.62996	0.0800039	4.94374e-34	-0.0392148
2640.57	-36165.7	-14613.1	2.63002	0.0799762	-2.51018e-33	-0.0391748
2640.59	-36165.7	-14613.1	2.63	0.08	0	-0.0392157
2640.6	-36165.7	-14613.2	2.63134	0.0800252	6.86821e-34	-0.0395872
2640.62	-36165.8	-14613.2	2.63333	0.08	0	-0.040305
2640.64	-36165.8	-14613.3	2.63505	0.0799251	-1.74033e-34	-0.0413205
2640.66	-36165.8	-14613.3	2.63678	0.0800146	8.71097e-36	-0.0425615
2640.67	-36165.8	-14613.3	2.63877	0.0802894	4.74368e-35	-0.0438521
2640.69	-36165.8	-14613.4	2.64003	0.0799452	-2.29835e-36	-0.0446887
2640.71	-36165.8	-14613.4	2.63996	0.0784069	-1.19134e-35	-0.0447649
2640.72	-36165.8	-14613.5	2.64009	0.0764485	1.16622e-36	-0.044668
2640.74	-36165.9	-14613.5	2.64165	0.0747594	3.02966e-36	-0.0460502
2640.76	-36165.9	-14613.6	2.64367	0.072994	-4.43631e-37	-0.0530399
2640.77	-36165.9	-14613.6	2.64534	0.0710496	-7.66438e-37	-0.0698643
2640.79	-36165.9	-14613.6	2.64713	0.0698318	1.52419e-37	-0.0999499
2640.81	-36165.9	-14613.7	2.64908	0.0697714	2.07103e-37	-0.146482
2640.83	-36165.9	-14613.7	2.65009	0.0700442	-4.00198e-38	-0.212384
2640.84	-36165.9	-14613.8	2.64991	0.0700564	-5.09741e-38	-0.298947
2640.86	-36166	-14613.8	2.65027	0.0699859	1.26456e-38	-0.404205
2640.88	-36166	-14613.9	2.65201	0.0699857	1.26364e-38	-0.523624
2640.89	-36166	-14613.9	2.65398	0.0700048	-3.91023e-39	-0.64901
2640.91	-36166	-14613.9	2.65558	0.0700052	-3.40001e-39	-0.775887
2640.93	-36166	-14614	2.65734	0.069997	1.0243e-39	-0.905712
2640.94	-36166	-14614	2.65922	0.069994	8.25061e-40	-1.03553
2640.96	-36166.1	-14614.1	2.66028	0.0700086	-3.07886e-40	-1.15538
2640.98	-36166.1	-14614.1	2.66026	0.0700199	-2.21464e-40	-1.26105
2641	-36166.1	-14614.2	2.65981	0.0699691	8.03629e-41	-1.35625
2641.01	-36166.1	-14614.2	2.65968	0.0699312	5.28131e-41	-1.44201
2641.03	-36166.1	-14614.2	2.66059	0.0701321	-2.30847e-41	-1.5154
2641.05	-36166.1	-14614.3	2.66243	0.0702438	-1.25612e-41	-1.57575
2641.06	-36166.1	-14614.3	2.66423	0.069376	6.69025e-42	-1.62511
2641.08	-36166.2	-14614.4	2.66583	0.0675732	3.35926e-42	-1.66548
2641.1	-36166.2	-14614.4	2.66774	0.0657376	-1.73814e-42	-1.69871
2641.11	-36166.2	-14614.5	2.66958	0.0640754	-7.74756e-43	-1.72533
2641.13	-36166.2	-14614.5	2.67012	0.0621701	4.83226e-43	-1.74471
2641.15	-36166.2	-14614.5	2.6699	0.0604003	1.76409e-43	-1.75729
2641.16	-36166.2	-14614.6	2.67072	0.0597049	-1.36916e-43	-1.76434
2641.18	-36166.3	-14614.6	2.67263	0.0598986	-4.70224e-44	-1.76689
2641.2	-36166.3	-14614.7	2.67448	0.0600763	3.53799e-44	-1.76582
2641.22	-36166.3	-14614.7	2.67614	0.0600221	1.02621e-44	-1.76193
2641.23	-36166.3	-14614.8	2.67804	0.0599793	-9.60625e-45	-1.75596
2641.25	-36166.3	-14614.8	2.67974	0.0599953	-2.16393e-45	-1.74895
2641.27	-36166.3	-14614.8	2.68036	0.0600059	2.68018e-45	-1.74187
2641.28	-36166.3	-14614.9	2.68011	0.0600013	5.75045e-46	-1.7341
2641.3	-36166.4	-14614.9	2.6797	0.0599982	-6.88089e-46	-1.7244
2641.32	-36166.4	-14615	2.67986	0.0599996	-1.11964e-46	-1.71254
2641.34	-36166.4	-14615	2.68117	0.0600016	1.82786e-46	-1.69864
2641.35	-36166.4	-14615	2.68311	0.0600005	1.93114e-47	-1.68194
2641.37	-36166.4	-14615.1	2.68486	0.059995	-4.8265e-47	-1.6617
2641.39	-36166.4	-14615.1	2.68656	0.0599991	-2.51014e-48	-1.63964
2641.4	-36166.5	-14615.2	2.68849	0.0600193	1.32588e-47	-1.61799
2641.42	-36166.5	-14615.2	2.68995	0.0600035	6.64768e-49	-1.59707
2641.44	-36166.5	-14615.3	2.69024	0.0599291	-3.37499e-48	-1.57692
2641.45	-36166.5	-14615.3	2.69	0.06	0	-1.55882
2641.47	-36166.5	-14615.3	2.69	0.0602797	9.23233e-49	-1.54384
2641.49	-36166.5	-14615.4	2.69	0.06	-2.06479e-59	-1.5305
2641.51	-36166.5	-14615.4	2.68974	0.0585219	-2.33161e-49	-1.51697
2641.52	-36166.6	-14615.5	2.69005	0.0565563	1.15478e-50	-1.50237
2641.54	-36166.6	-14615.5	2.69159	0.0548463	6.00374e-50	-1.48621
2641.56	-36166.6	-14615.6	2.69355	0.0531123	-5.95173e-51	-1.46841
2641.57	-36166.6	-14615.6	2.69519	0.0511997	-1.63127e-50	-1.44913
2641.59	-36166.6	-14615.6	2.69689	0.0499122	1.56801e-51	-1.42898
2641.61	-36166.6	-14615.7	2.69882	0.0497719	4.07346e-51	-1.40885
2641.62	-36166.7	-14615.7	2.70014	0.0500334	-5.96475e-52	-1.3901
2641.64	-36166.7	-14615.8	2.70031	0.0500577	-1.0305e-51	-1.37422
2641.66	-36166.7	-14615.8	2.69989	0.0499885	2.04931e-52	-1.36267
2641.68	-36166.7	-14615.9	2.69964	0.0499844	2.78456e-52	-1.35614
2641.69	-36166.7	-14615.9	2.70026	0.050003	-5.38078e-53	-1.3538
2641.71	-36166.7	-14616	2.70195	0.0500038	-6.8536e-53	-1.35482
2641.73	-36166.8	-14616	2.70387	0.049999	1.70022e-53	-1.35871
2641.74	-36166.8	-14616	2.70554	0.049999	1.69895e-53	-1.36415
2641.76	-36166.8	-14616.1	2.70734	0.0500003	-5.25682e-54	-1.36818
2641.78	-36166.8	-14616.1	2.70919	0.0500004	-4.56969e-54	-1.36878
2641.79	-36166.8	-14616.2	2.71021	0.0499998	1.375e-54	-1.36546
2641.81	-36166.8	-14616.2	2.71017	0.0499996	1.10326e-54	-1.35806
2641.83	-36166.8	-14616.3	2.70993	0.0500006	-4.04023e-55	-1.34674
2641.85	-36166.9	-14616.3	2.70994	0.0500014	-2.66622e-55	-1.33296
2641.86	-36166.9	-14616.3	2.71006	0.0499973	1.18957e-55	-1.31975
2641.88	-36166.9	-14616.4	2.71009	0.0499946	7.14307e-56	-1.30919
2641.9	-36166.9	-14616.4	2.70985	0.05001	-3.09798e-56	-1.30224
2641.91	-36166.9	-14616.5	2.70974	0.0500185	-1.67819e-56	-1.29941
2641.93	-36166.9	-14616.5	2.71066	0.0499578	8.74096e-57	-1.30082
2641.95	-36167	-14616.6	2.71253	0.0499358	3.91509e-57	-1.30516
2641.96	-36167	-14616.6	2.71434	0.050177	-2.5018e-57	-1.3099
2641.98	-36167	-14616.6	2.71594	0.0502461	-1.04522e-57	-1.31366
2642	-36167	-14616.7	2.71782	0.0492477	6.48195e-58	-1.31598
2642.02	-36167	-14616.7	2.7196	0.0473555	2.35305e-58	-1.31635
2642.03	-36167	-14616.8	2.72027	0.0455317	-1.77566e-58	-1.31429
2642.05	-36167	-14616.8	2.72007	0.0438673	-5.15038e-59	-1.31056
2642.07	-36167.1	-14616.9	2.71998	0.0419382	4.82126e-59	-1.3066
2642.08	-36167.1	-14616.9	2.72003	0.040249	1.08609e-59	-1.3027
2642.1	-36167.1	-14617	2.71979	0.0396989	-1.3454e-59	-1.2985
2642.12	-36167.1	-14617	2.71983	0.0399354	-2.88803e-60	-1.29408
2642.13	-36167.1	-14617	2.72105	0.0400775	3.46341e-60	-1.28964
2642.15	-36167.1	-14617.1	2.723	0.0400127	5.67729e-61	-1.28513
2642.17	-36167.2	-14617.1	2.72472	0.0399785	-9.60527e-61	-1.28037
2642.19	-36167.2	-14617.2	2.72635	0.0399966	-1.50659e-61	-1.2754
2642.2	-36167.2	-14617.2	2.72829	0.0400055	2.45761e-61	-1.27036
2642.22	-36167.2	-14617.3	2.72989	0.0400006	2.59647e-62	-1.2653
2642.24	-36167.2	-14617.3	2.73028	0.0399985	-6.48937e-62	-1.26022
2642.25	-36167.2	-14617.3	2.73001	0.0399999	-3.37495e-63	-1.25519
2642.27	-36167.2	-14617.4	2.72993	0.0400004	1.78268e-62	-1.25029
2642.29	-36167.3	-14617.4	2.73	0.04	8.938e-64	-1.24539
2642.3	-36167.3	-14617.5	2.73	0.0399999	-4.53777e-63	-1.24035
2642.32	-36167.3	-14617.5	2.73	0.04	1.05058e-73	-1.23529
2642.34	-36167.3	-14617.6	2.73007	0.04	1.24129e-63	-1.23039
2642.36	-36167.3	-14617.6	2.73	0.04	0	-1.22549
2642.37	-36167.3	-14617.7	2.72973	0.04	-3.13411e-64	-1.22046
2642.39	-36167.4	-14617.7	2.73005	0.04	1.55104e-65	-1.21539
2642.41	-36167.4	-14617.7	2.73159	0.0400001	8.04141e-65	-1.21036
2642.42	-36167.4	-14617.8	2.73355	0.04	-7.87852e-66	-1.20528
2642.44	-36167.4	-14617.8	2.73525	0.0399996	-2.05282e-65	-1.20014
2642.46	-36167.4	-14617.9	2.737	0.0400002	3.04532e-66	-1.19525
2642.47	-36167.4	-14617.9	2.7389	0.0400016	5.56159e-66	-1.1908
2642.49	-36167.5	-14618	2.74012	0.0399991	-8.00987e-67	-1.18664
2642.51	-36167.5	-14618	2.74021	0.0399943	-1.37945e-66	-1.18263
2642.53	-36167.5	-14618.1	2.73996	0.0400048	2.70419e-67	-1.17889
2642.54	-36167.5	-14618.1	2.73995	0.0400213	3.45602e-67	-1.17548
2642.56	-36167.5	-14618.1	2.74001	0.0399772	-8.70972e-68	-1.17227
2642.58	-36167.5	-14618.2	2.73999	0.0399173	-9.31629e-68	-1.16908
2642.59	-36167.5	-14618.2	2.74002	0.0400858	2.28264e-68	-1.1656
2642.61	-36167.6	-14618.3	2.74007	0.0402942	2.27272e-68	-1.1617
2642.63	-36167.6	-14618.3	2.73991	0.0395908	-6.91194e-69	-1.15756
2642.64	-36167.6	-14618.3	2.73974	0.0377999	-5.56745e-69	-1.15317
2642.66	-36167.6	-14618.4	2.74045	0.0359767	2.07758e-69	-1.14819
2642.68	-36167.6	-14618.4	2.74219	0.034425	1.49438e-69	-1.14269
2642.7	-36167.6	-14618.5	2.74407	0.0324099	-5.42216e-70	-1.13721
2642.71	-36167.7	-14618.5	2.74574	0.0303859	-3.56228e-70	-1.13172
2642.73	-36167.7	-14618.6	2.74757	0.0302689	1.55484e-70	-1.12536
2642.75	-36167.7	-14618.6	2.74938	0.030834	8.42266e-71	-1.11572
2642.76	-36167.7	-14618.7	2.75039	0.0273	-4.38703e-71	-1.09889
2642.78	-36167.7	-14618.7	2.7503	0.0135932	-1.96501e-71	-1.07156
2642.8	-36167.7	-14618.7	2.74934	-0.017284	1.25583e-71	-1.031
2642.81	-36167.8	-14618.8	2.74761	-0.070609	5.24864e-72	-0.972756
2642.83	-36167.8	-14618.8	2.74507	-0.149796	-3.26081e-72	-0.891657
2642.85	-36167.8	-14618.9	2.74153	-0.250901	-1.19041e-72	-0.793287
2642.87	-36167.8	-14618.9	2.7367	-0.364763	9.23904e-73	-0.689687
2642.88	-36167.8	-14619	2.7298	-0.489477	3.17295e-73	-0.566912
2642.9	-36167.8	-14619	2.71985	-0.627425	-2.38704e-73	-0.396019
2642.92	-36167.9	-14619.1	2.70731	-0.771656	-6.92086e-74	-0.182934
2642.93	-36167.9	-14619.1	2.69341	-0.909846	6.46609e-74	0.0452151
2642.95	-36167.9	-14619.2	2.67753	-1.04007	1.44749e-74	0.288494
2642.97	-36167.9	-14619.2	2.65834	-1.16531	-1.73824e-74	0.556938
2642.98	-36167.9	-14619.2	2.6371	-1.27875	-2.84936e-75	0.810332
2643	-36167.9	-14619.3	2.61597	-1.37066	4.82076e-75	0.994289
2643.02	-36167.9	-14619.3	2.5941	-1.44474	7.56137e-76	1.12813
2643.04	-36168	-14619.4	2.56969	-1.50945	-1.23344e-75	1.25572
2643.05	-36168	-14619.4	2.54319	-1.56704	-1.30313e-76	1.37699
2643.07	-36168	-14619.4	2.51587	-1.61701	3.25693e-76	1.47784
2643.09	-36168	-14619.5	2.48829	-1.65791	1.69385e-77	1.56961
2643.1	-36168	-14619.5	2.46056	-1.68875	-8.94705e-77	1.66613
2643.12	-36168	-14619.5	2.43175	-1.71211	-4.48587e-78	1.74986
2643.14	-36168	-14619.6	2.40109	-1.7308	2.27745e-77	1.79849
2643.15	-36168.1	-14619.6	2.37	-1.74333	0	1.81155
2643.17	-36168.1	-14619.7	2.33996	-1.74794	-6.22999e-78	1.79598
2643.19	-36168.1	-14619.7	2.31	-1.74667	0	1.76253
2643.21	-36168.1	-14619.7	2.27906	-1.74224	1.57337e-78	1.72247
2643.22	-36168.1	-14619.8	2.24822	-1.7363	-7.79246e-80	1.68543
2643.24	-36168.1	-14619.8	2.21863	-1.72982	-4.05133e-79	1.65879
2643.26	-36168.1	-14619.9	2.18999	-1.72239	4.01624e-80	1.6437
2643.27	-36168.1	-14619.9	2.16173	-1.7139	1.10078e-79	1.63865
2643.29	-36168.2	-14619.9	2.13329	-1.70579	-1.0581e-80	1.63837
2643.31	-36168.2	-14619.9	2.10429	-1.69834	-2.74878e-80	1.63776
2643.32	-36168.2	-14620	2.07475	-1.68769	4.02502e-81	1.63411
2643.34	-36168.2	-14620	2.04516	-1.6714	6.95382e-81	1.62561
2643.36	-36168.2	-14620	2.01687	-1.65199	-1.38288e-81	1.61169
2643.38	-36168.2	-14620.1	1.99028	-1.63115	-1.87903e-81	1.59303
2643.39	-36168.2	-14620.1	1.96361	-1.60739	3.63096e-82	1.5725
2643.41	-36168.2	-14620.1	1.93597	-1.58099	4.62482e-82	1.5525
2643.43	-36168.3	-14620.2	1.90884	-1.55671	-1.14731e-82	1.53396
2643.44	-36168.3	-14620.2	1.88304	-1.53731	-1.14645e-82	1.51767
2643.46	-36168.3	-14620.2	1.85773	-1.52127	3.54731e-83	1.50443
2643.48	-36168.3	-14620.3	1.83257	-1.50754	3.08363e-83	1.49371
2643.49	-36168.3	-14620.3	1.80818	-1.49635	-9.27851e-84	1.48298
2643.51	-36168.3	-14620.3	1.78435	-1.48653	-7.44485e-84	1.47041
2643.53	-36168.3	-14620.4	1.75962	-1.47466	2.72636e-84	1.45533
2643.55	-36168.3	-14620.4	1.73372	-1.45923	1.79917e-84	1.43752
2643.56	-36168.3	-14620.4	1.70801	-1.44134	-8.02722e-85	1.4171
2643.58	-36168.3	-14620.4	1.68305	-1.42146	-4.82015e-85	1.39467
2643.6	-36168.4	-14620.5	1.65844	-1.39928	2.09052e-85	1.37133
2643.61	-36168.4	-14620.5	1.63431	-1.3765	1.13245e-85	1.34864
2643.63	-36168.4	-14620.5	1.61149	-1.35686	-5.89842e-86	1.32867
2643.65	-36168.4	-14620.5	1.59247	-1.34176	-2.64191e-86	1.3131
2643.66	-36168.4	-14620.6	1.58072	-1.33047	1.68824e-86	1.30317
2643.68	-36168.4	-14620.6	1.57191	-1.32401	7.05339e-87	1.29885
2643.7	-36168.4	-14620.6	1.55604	-1.32461	-4.37471e-87	1.29916
2643.72	-36168.4	-14620.6	1.53233	-1.33072	-1.58869e-87	1.30301
2643.73	-36168.4	-14620.6	1.50691	-1.33797	1.20101e-87	1.30921
2643.75	-36168.4	-14620.7	1.47928	-1.34473	3.50357e-88	1.31553
2643.77	-36168.4	-14620.7	1.44525	-1.351	-3.37458e-88	1.31922
2643.78	-36168.4	-14620.7	1.40944	-1.35384	-9.32458e-89	1.31898
2643.8	-36168.5	-14620.7	1.38073	-1.349	8.69374e-89	1.31436
2643.82	-36168.5	-14620.8	1.35836	-1.3369	1.94617e-89	1.30549
2643.83	-36168.5	-14620.8	1.33652	-1.32062	-2.33709e-89	1.29297
2643.85	-36168.5	-14620.8	1.31397	-1.30303	-3.83099e-90	1.27905
2643.87	-36168.5	-14620.8	1.29174	-1.28689	6.48148e-90	1.26665
2643.89	-36168.5	-14620.9	1.27033	-1.27484	1.01658e-90	1.25726
2643.9	-36168.5	-14620.9	1.24988	-1.26914	-1.65803e-90	1.25176
2643.92	-36168.5	-14620.9	1.2292	-1.2696	-1.75075e-91	1.25043
2643.94	-36168.5	-14620.9	1.20699	-1.27487	4.36537e-91	1.25304
2643.95	-36168.5	-14620.9	1.18461	-1.28283	2.25113e-92	1.25787
2643.97	-36168.5	-14621	1.16372	-1.29102	-1.143e-91	1.26282
2643.99	-36168.5	-14621	1.14333	-1.29667	0	1.26688
2644	-36168.5	-14621	1.12203	-1.29789	3.12668e-92	1.26944
2644.02	-36168.6	-14621	1.1	-1.29667	0	1.27015
2644.04	-36168.6	-14621	1.07774	-1.29524	-7.89639e-93	1.269
2644.06	-36168.6	-14621	1.05534	-1.29317	3.91087e-94	1.26674
2644.07	-36168.6	-14621.1	1.03288	-1.28985	2.0333e-93	1.26411
2644.09	-36168.6	-14621.1	1.01077	-1.28628	-2.01581e-94	1.26105
2644.11	-36168.6	-14621.1	0.989177	-1.28317	-5.52612e-94	1.25741
2644.12	-36168.6	-14621.1	0.9674	-1.27949	5.31637e-95	1.25331
2644.14	-36168.6	-14621.1	0.945007	-1.27448	1.38522e-94	1.24891
2644.16	-36168.6	-14621.1	0.922807	-1.26907	-2.05495e-95	1.24426
2644.17	-36168.6	-14621.1	0.901248	-1.26405	-3.75285e-95	1.2394
2644.19	-36168.6	-14621.2	0.879412	-1.25912	5.40453e-96	1.23441
2644.21	-36168.6	-14621.2	0.856891	-1.25398	9.3055e-96	1.22936
2644.23	-36168.6	-14621.2	0.834976	-1.24878	-1.82231e-96	1.2243
2644.24	-36168.6	-14621.2	0.814347	-1.24363	-2.32112e-96	1.21926
2644.26	-36168.6	-14621.2	0.793959	-1.23848	5.7582e-97	1.21419
2644.28	-36168.6	-14621.2	0.773259	-1.2333	5.75399e-97	1.20912
2644.29	-36168.6	-14621.2	0.752892	-1.22823	-1.78053e-97	1.20414
2644.31	-36168.6	-14621.3	0.732994	-1.22325	-1.5482e-97	1.19927
2644.33	-36168.6	-14621.3	0.712784	-1.21819	4.66419e-98	1.19431
2644.34	-36168.6	-14621.3	0.692083	-1.21302	3.75693e-98	1.18924
2644.36	-36168.7	-14621.3	0.671688	-1.20792	-1.40197e-98	1.18424
2644.38	-36168.7	-14621.3	0.651773	-1.20295	-1.00844e-98	1.17935
2644.4	-36168.7	-14621.3	0.631641	-1.1979	3.65934e-99	1.17443
2644.41	-36168.7	-14621.3	0.611014	-1.19273	2.40485e-99	1.16938
2644.43	-36168.7	-14621.3	0.590211	-1.18759	-1.05117e-99	1.16423
2644.45	-36168.7	-14621.3	0.569568	-1.18246	-5.71978e-100	1.15915
2644.46	-36168.7	-14621.3	0.549379	-1.17719	3.04642e-100	1.15442
2644.48	-36168.7	-14621.4	0.529458	-1.1721	1.52965e-100	1.1501
2644.5	-36168.7	-14621.4	0.509209	-1.16795	-7.91474e-101	1.14598
2644.51	-36168.7	-14621.4	0.48854	-1.16465	-3.528e-101	1.14205
2644.53	-36168.7	-14621.4	0.467835	-1.16137	2.20074e-101	1.13845
2644.55	-36168.7	-14621.4	0.447246	-1.15789	8.03739e-102	1.13513
2644.57	-36168.7	-14621.4	0.426767	-1.15447	-6.2497e-102	1.13188
2644.58	-36168.7	-14621.4	0.406798	-1.15116	-2.15864e-102	1.12861
2644.6	-36168.7	-14621.4	0.387941	-1.14788	1.67051e-102	1.12533
2644.62	-36168.7	-14621.4	0.369782	-1.14454	5.73717e-103	1.12206
2644.63	-36168.7	-14621.4	0.351286	-1.14108	-4.31669e-103	1.11881
2644.65	-36168.7	-14621.4	0.332287	-1.13764	-1.25207e-103	1.11543
2644.67	-36168.7	-14621.4	0.31321	-1.13442	1.17205e-103	1.11173
2644.68	-36168.7	-14621.4	0.294371	-1.13095	2.64021e-104	1.10772
2644.7	-36168.7	-14621.4	0.275962	-1.12647	-3.27011e-104	1.10355
2644.72	-36168.7	-14621.4	0.257677	-1.12125	-7.01641e-105	1.09913
2644.74	-36168.7	-14621.5	0.239028	-1.11599	8.39698e-105	1.09432
2644.75	-36168.7	-14621.4	0.220034	-1.11089	1.36702e-105	1.08917
2644.77	-36168.7	-14621.5	0.200974	-1.10587	-2.23664e-105	1.08389
2644.79	-36168.7	-14621.5	0.182178	-1.10065	-2.38112e-106	1.07896
2644.8	-36168.7	-14621.5	0.163867	-1.09506	6.1721e-106	1.07464
2644.82	-36168.7	-14621.5	0.145529	-1.0904	6.3144e-107	1.0694
2644.84	-36168.7	-14621.5	0.126602	-1.08741	-1.57757e-106	1.06237
2644.85	-36168.7	-14621.5	0.10775	-1.08067	-8.20413e-108	1.05974
2644.87	-36168.7	-14621.5	0.089667	-1.0679	4.3327e-107	1.06439
2644.89	-36168.7	-14621.5	0.0711416	-1.07193	2.17089e-108	1.05108
2644.91	-36168.7	-14621.5	0.0512698	-1.10084	-1.09922e-107	0.994344
2644.92	-36168.7	-14621.5	0.0333333	-1.05667	0	0.907407
