# Supplementary material for: Extraction of driving behavior primitives considering driver expectation and vehicle dynamics
Source: PLoS One. 2025 Dec 31;20(12):e0340123. doi: 10.1371/journal.pone.0340123 (PMC12755792; doi:10.1371/journal.pone.0340123)
Supplement: S1 File — (ZIP) [file pone.0340123.s001.zip › DataSetForPimitiveExaction-1/straight driving/d1c24_s_5.xlsx]

## Sheet: Sheet1
2693.9	-36179.4	-14651.2	1.95278	0.371359	-0.00425501	-1.43604
2693.92	-36179.4	-14651.2	1.95752	0.367911	-0.00584834	-1.42327
2693.93	-36179.4	-14651.3	1.96328	0.365675	-0.00770127	-1.42041
2693.95	-36179.4	-14651.3	1.97035	0.364172	-0.0095151	-1.40787
2693.97	-36179.4	-14651.3	1.97745	0.361646	-0.0102826	-1.34128
2693.98	-36179.4	-14651.4	1.98425	0.357993	-0.0101032	-1.2219
2694	-36179.4	-14651.4	1.99116	0.354389	-0.00991991	-1.08507
2694.02	-36179.4	-14651.4	1.99784	0.351129	-0.00997248	-0.929399
2694.04	-36179.5	-14651.5	2.00357	0.347891	-0.0100208	-0.733348
2694.05	-36179.5	-14651.5	2.00855	0.344425	-0.0100061	-0.543388
2694.07	-36179.5	-14651.5	2.01359	0.340623	-0.00999409	-0.443164
2694.09	-36179.5	-14651.6	2.01879	0.337257	-0.00999851	-0.422113
2694.1	-36179.5	-14651.6	2.02385	0.335355	-0.0100027	-0.420184
2694.12	-36179.5	-14651.6	2.02882	0.333855	-0.0100012	-0.424131
2694.14	-36179.5	-14651.7	2.0339	0.330952	-0.00999525	-0.43997
2694.15	-36179.5	-14651.7	2.03908	0.327263	-0.00999742	-0.438946
2694.17	-36179.5	-14651.7	2.04426	0.324469	-0.0100173	-0.382573
2694.19	-36179.6	-14651.8	2.0494	0.323339	-0.0100066	-0.283998
2694.21	-36179.6	-14651.8	2.05453	0.323202	-0.00993237	-0.173591
2694.22	-36179.6	-14651.8	2.05969	0.317375	-0.00998696	-0.0562292
2694.24	-36179.6	-14651.9	2.06487	0.297055	-0.0102692	0.0718552
2694.26	-36179.6	-14651.9	2.06973	0.253475	-0.0100494	0.212448
2694.27	-36179.6	-14651.9	2.07384	0.179986	-0.0086326	0.366867
2694.29	-36179.6	-14652	2.07667	0.08	-0.00666667	0.537037
2694.31	-36179.6	-14652	2.07771	-0.0406623	-0.00494276	0.721821
2694.32	-36179.7	-14652	2.07653	-0.178535	-0.00322352	0.907118
2694.34	-36179.7	-14652	2.07277	-0.327599	-0.00130439	1.08034
2694.36	-36179.7	-14652.1	2.0662	-0.471303	4.63703e-05	1.24485
2694.38	-36179.7	-14652.1	2.0568	-0.597689	0.000240407	1.404
2694.39	-36179.7	-14652.2	2.04522	-0.717607	-2.35537e-05	1.54992
2694.41	-36179.7	-14652.2	2.03205	-0.8389	-6.13713e-05	1.67589
2694.43	-36179.7	-14652.2	2.01727	-0.947461	9.10432e-06	1.78517
2694.44	-36179.7	-14652.2	2.00095	-1.03401	1.6627e-05	1.88136
2694.46	-36179.8	-14652.3	1.98354	-1.10991	-2.39464e-06	1.96476
2694.48	-36179.8	-14652.3	1.96518	-1.18323	-4.12403e-06	2.03553
2694.49	-36179.8	-14652.3	1.94506	-1.24702	8.08449e-07	2.0946
2694.51	-36179.8	-14652.4	1.92292	-1.29609	1.03322e-06	2.14292
2694.53	-36179.8	-14652.4	1.89986	-1.33325	-2.60387e-07	2.18135
2694.55	-36179.8	-14652.4	1.8766	-1.36231	-2.78521e-07	2.21103
2694.56	-36179.8	-14652.5	1.85302	-1.38702	6.82423e-08	2.23372
2694.58	-36179.8	-14652.5	1.82902	-1.40876	6.79456e-08	2.25081
2694.6	-36179.8	-14652.5	1.80475	-1.42486	-2.06641e-08	2.26308
2694.61	-36179.8	-14652.5	1.78058	-1.43401	-1.66446e-08	2.27092
2694.63	-36179.9	-14652.6	1.75713	-1.43755	6.21121e-09	2.27425
2694.65	-36179.9	-14652.6	1.73405	-1.43744	4.46776e-09	2.27375
2694.66	-36179.9	-14652.6	1.70975	-1.43611	-1.62122e-09	2.27106
2694.68	-36179.9	-14652.7	1.68389	-1.43454	-1.06544e-09	2.26718
2694.7	-36179.9	-14652.7	1.65774	-1.43193	4.65704e-10	2.26228
2694.72	-36179.9	-14652.7	1.632	-1.42835	2.53407e-10	2.25662
2694.73	-36179.9	-14652.7	1.60657	-1.42494	-1.34967e-10	2.25059
2694.75	-36179.9	-14652.8	1.58154	-1.42173	-6.77688e-11	2.2441
2694.77	-36179.9	-14652.8	1.55723	-1.41774	3.50648e-11	2.23665
2694.78	-36179.9	-14652.8	1.53329	-1.4125	1.56297e-11	2.22815
2694.8	-36180	-14652.8	1.50891	-1.40612	-9.74847e-12	2.21887
2694.82	-36180	-14652.9	1.48477	-1.39912	-3.55883e-12	2.20925
2694.83	-36180	-14652.9	1.46256	-1.39232	2.76212e-12	2.19981
2694.85	-36180	-14652.9	1.44122	-1.38572	9.48617e-13	2.1906
2694.87	-36180	-14652.9	1.41803	-1.37881	-7.13746e-13	2.18142
2694.89	-36180	-14653	1.39365	-1.3719	-2.07025e-13	2.17246
2694.9	-36180	-14653	1.37067	-1.36584	1.93794e-13	2.16413
2694.92	-36180	-14653	1.34863	-1.36097	4.36547e-14	2.15643
2694.94	-36180	-14653	1.32556	-1.35725	-5.40699e-14	2.14912
2694.95	-36180	-14653	1.30206	-1.35409	-1.16013e-14	2.14212
2694.97	-36180	-14653.1	1.27967	-1.35073	1.3884e-14	2.13541
2694.99	-36180	-14653.1	1.25741	-1.34725	2.26031e-15	2.12868
2695	-36180	-14653.1	1.23353	-1.34404	-3.69819e-15	2.12154
2695.02	-36180	-14653.1	1.2094	-1.34049	-3.93708e-16	2.11416
2695.04	-36180.1	-14653.1	1.18718	-1.33582	1.02053e-15	2.10679
2695.06	-36180.1	-14653.2	1.16588	-1.3306	1.04406e-16	2.09901
2695.07	-36180.1	-14653.2	1.14375	-1.32562	-2.60844e-16	2.09033
2695.09	-36180.1	-14653.2	1.1213	-1.32034	-1.35652e-17	2.08115
2695.11	-36180.1	-14653.2	1.09954	-1.314	7.16393e-17	2.07203
2695.12	-36180.1	-14653.2	1.07795	-1.30707	3.58948e-18	2.06266
2695.14	-36180.1	-14653.2	1.05579	-1.30023	-1.8175e-17	2.05267
2695.16	-36180.1	-14653.3	1.03333	-1.29333	0	2.04248
2695.17	-36180.1	-14653.3	1.01101	-1.28621	4.70373e-18	2.03268
2695.19	-36180.1	-14653.3	0.988681	-1.27965	-2.32962e-19	2.02344
2695.21	-36180.1	-14653.3	0.966224	-1.27427	-1.21118e-18	2.01479
2695.23	-36180.1	-14653.3	0.9441	-1.26943	1.20069e-19	2.0067
2695.24	-36180.1	-14653.3	0.922531	-1.26446	3.29087e-19	1.99905
2695.26	-36180.1	-14653.4	0.900725	-1.25941	-3.16326e-20	1.99147
2695.28	-36180.1	-14653.4	0.878251	-1.25433	-8.21769e-20	1.98367
2695.29	-36180.2	-14653.4	0.856197	-1.24904	1.20331e-20	1.97571
2695.31	-36180.2	-14653.4	0.835377	-1.24363	2.0789e-20	1.96777
2695.33	-36180.2	-14653.4	0.815312	-1.23905	-4.13423e-21	1.96011
2695.34	-36180.2	-14653.4	0.795404	-1.23571	-5.6175e-21	1.95292
2695.36	-36180.2	-14653.4	0.775196	-1.23254	1.0855e-21	1.94616
2695.38	-36180.2	-14653.4	0.754559	-1.229	1.38263e-21	1.93956
2695.4	-36180.2	-14653.5	0.733986	-1.22581	-3.42999e-22	1.93246
2695.41	-36180.2	-14653.5	0.713541	-1.2228	-3.42741e-22	1.9246
2695.43	-36180.2	-14653.5	0.692421	-1.21797	1.0605e-22	1.91657
2695.45	-36180.2	-14653.5	0.670596	-1.21106	9.21877e-23	1.90852
2695.46	-36180.2	-14653.5	0.64927	-1.20459	-2.77388e-23	1.89992
2695.48	-36180.2	-14653.5	0.628775	-1.19956	-2.2257e-23	1.89081
2695.5	-36180.2	-14653.5	0.608036	-1.19448	8.15066e-24	1.88219
2695.51	-36180.2	-14653.5	0.58717	-1.1891	5.37876e-24	1.87438
2695.53	-36180.2	-14653.5	0.567862	-1.18494	-2.3998e-24	1.86679
2695.55	-36180.2	-14653.6	0.549849	-1.18188	-1.44102e-24	1.85915
2695.57	-36180.2	-14653.6	0.530731	-1.17791	6.24978e-25	1.85156
2695.58	-36180.2	-14653.6	0.509936	-1.1726	3.38554e-25	1.84378
2695.6	-36180.2	-14653.6	0.488947	-1.1672	-1.76338e-25	1.83521
2695.62	-36180.2	-14653.6	0.468394	-1.16212	-7.89821e-26	1.8261
2695.63	-36180.2	-14653.6	0.448048	-1.1569	5.04712e-26	1.81747
2695.65	-36180.2	-14653.6	0.42804	-1.15184	2.10867e-26	1.80941
2695.67	-36180.2	-14653.6	0.408763	-1.14774	-1.30786e-26	1.80131
2695.68	-36180.2	-14653.6	0.389982	-1.14446	-4.74953e-27	1.79342
2695.7	-36180.2	-14653.6	0.371025	-1.14117	3.59056e-27	1.78656
2695.72	-36180.2	-14653.6	0.352105	-1.13768	1.04746e-27	1.78058
2695.74	-36180.2	-14653.6	0.333902	-1.13429	-1.00903e-27	1.77471
2695.75	-36180.2	-14653.6	0.315628	-1.13098	-2.78931e-28	1.76868
2695.77	-36180.2	-14653.6	0.295821	-1.12761	2.60561e-28	1.76255
2695.79	-36180.2	-14653.6	0.274914	-1.12416	5.86945e-29	1.75636
2695.8	-36180.2	-14653.7	0.254326	-1.12066	-7.26961e-29	1.75013
2695.82	-36180.2	-14653.6	0.234538	-1.11737	-1.55965e-29	1.7435
2695.84	-36180.3	-14653.7	0.215503	-1.11449	1.86581e-29	1.73611
2695.85	-36180.3	-14653.7	0.196688	-1.11086	3.03364e-30	1.72883
2695.87	-36180.2	-14653.7	0.177523	-1.10522	-4.93536e-30	1.72253
2695.89	-36180.2	-14653.7	0.158781	-1.10032	-5.15124e-31	1.71384
2695.91	-36180.3	-14653.7	0.141439	-1.09825	1.22047e-30	1.69978
2695.92	-36180.3	-14653.7	0.124369	-1.08787	5.09776e-32	1.68972
2695.94	-36180.2	-14653.7	0.106177	-1.0621	-6.53626e-33	1.68883
2695.96	-36180.2	-14653.7	0.087727	-1.05546	4.6809e-32	1.66141
2695.97	-36180.3	-14653.7	0.0702315	-1.0844	-1.20388e-30	1.57175
2695.99	-36180.2	-14653.7	0.0533333	-1.02	1.12296e-40	1.44227
2696.01	-36180.2	-14653.7	0.0368712	-0.75555	5.08732e-30	1.30146
