# Supplementary material for: Extraction of driving behavior primitives considering driver expectation and vehicle dynamics
Source: PLoS One. 2025 Dec 31;20(12):e0340123. doi: 10.1371/journal.pone.0340123 (PMC12755792; doi:10.1371/journal.pone.0340123)
Supplement: S1 File — (ZIP) [file pone.0340123.s001.zip › DataSetForPimitiveExaction-1/straight driving/d1c26_s_2.xlsx]

## Sheet: Sheet1
45056.6	-36161.4	-14601.8	9.55601	0.724552	0.0539433	0.113582
45056.6	-36161.5	-14601.9	9.56906	0.712919	0.0201101	0.147289
45056.6	-36161.6	-14602.1	9.58278	0.702993	0.00114435	0.177344
45056.6	-36161.6	-14602.3	9.59627	0.692777	-0.0161383	0.203182
45056.6	-36161.7	-14602.4	9.60763	0.684623	-0.0455626	0.225509
45056.6	-36161.7	-14602.6	9.61773	0.680662	-0.0764448	0.241115
45056.7	-36161.8	-14602.7	9.62731	0.677485	-0.104794	0.252541
45056.7	-36161.8	-14602.9	9.64078	0.673999	-0.119294	0.261401
45056.7	-36161.9	-14603	9.65433	0.670371	-0.118	0.264949
45056.7	-36162	-14603.2	9.6678	0.669908	-0.108432	0.259222
45056.7	-36162	-14603.3	9.67883	0.670013	-0.100551	0.243122
45056.7	-36162.1	-14603.5	9.68883	0.670007	-0.0971595	0.221563
45056.8	-36162.1	-14603.6	9.69879	0.669958	-0.0908806	0.199722
45056.8	-36162.2	-14603.8	9.70938	0.670087	-0.0837394	0.178679
45056.8	-36162.3	-14604	9.71945	0.666884	-0.0770338	0.162085
45056.8	-36162.3	-14604.1	9.72929	0.663552	-0.0704784	0.147886
45056.8	-36162.4	-14604.3	9.74333	0.66	-0.06	0.133987
45056.8	-36162.4	-14604.4	9.75667	0.66	-0.0466667	0.122004
45056.9	-36162.5	-14604.6	9.77	0.66	-0.0333333	0.1122
45056.9	-36162.5	-14604.7	9.78059	0.660002	-0.0157441	0.104151
45056.9	-36162.6	-14604.9	9.79058	0.659999	-0.00254078	0.0976864
45056.9	-36162.7	-14605	9.80061	0.660002	0.0106118	0.092325
45056.9	-36162.7	-14605.2	9.81124	0.659982	0.0172161	0.0890831
45057	-36162.8	-14605.4	9.82109	0.660069	0.0201361	0.0882087
45057	-36162.8	-14605.5	9.83148	0.659736	0.0199497	0.0882421
45057	-36162.9	-14605.7	9.84591	0.656031	0.0201071	0.0882328
45057	-36163	-14605.8	9.85858	0.652666	0.0196204	0.0882359
45057	-36163	-14606	9.86851	0.649794	0.016019	0.0882353
45057	-36163.1	-14606.1	9.87894	0.650067	0.0124257	0.0882344
45057.1	-36163.1	-14606.3	9.88964	0.649986	0.00971657	0.0882388
45057.1	-36163.2	-14606.4	9.90278	0.649988	0.0101971	0.0882222
45057.1	-36163.2	-14606.6	9.91292	0.650079	0.00926061	0.0882971
45057.1	-36163.3	-14606.8	9.92291	0.649697	0.00568726	0.0879467
45057.1	-36163.4	-14606.9	9.93309	0.65132	0.0021062	0.0845909
45057.1	-36163.4	-14607.1	9.94367	0.660614	-0.000120015	0.0755406
45057.2	-36163.5	-14607.3	9.95324	0.676514	-0.000808565	0.0607919
45057.2	-36163.5	-14607.4	9.96472	0.697544	-0.00461743	0.0417479
45057.2	-36163.6	-14607.6	9.97901	0.71854	-0.00826519	0.0214673
45057.2	-36163.7	-14607.7	9.99203	0.737218	-0.0102768	0.00363517
45057.2	-36163.7	-14607.9	10.0059	0.752901	-0.00994899	-0.0133977
45057.2	-36163.8	-14608	10.0196	0.76505	-0.00994332	-0.0287464
45057.3	-36163.8	-14608.2	10.0332	0.774506	-0.0102817	-0.0417833
45057.3	-36163.9	-14608.3	10.045	0.785216	-0.00855973	-0.053142
45057.3	-36164	-14608.5	10.0568	0.794043	-0.00488743	-0.0617006
45057.3	-36164	-14608.7	10.0704	0.798879	-0.00131259	-0.0663266
45057.3	-36164.1	-14608.8	10.0842	0.800183	0.000227881	-0.0683341
45057.3	-36164.1	-14609	10.0979	0.799949	-6.30513e-05	-0.0687049
45057.4	-36164.2	-14609.2	10.1111	0.800015	1.67494e-05	-0.0685264
45057.4	-36164.3	-14609.3	10.125	0.799992	-3.85277e-06	-0.0691954
45057.4	-36164.3	-14609.5	10.1387	0.800021	1.05617e-06	-0.0709545
45057.4	-36164.4	-14609.7	10.1519	0.799922	-2.80206e-07	-0.0740872
45057.4	-36164.4	-14609.8	10.1659	0.80026	6.22663e-08	-0.0762079
45057.4	-36164.5	-14610	10.1795	0.797795	-1.69436e-08	-0.0751494
45057.5	-36164.6	-14610.1	10.1926	0.794359	4.4884e-09	-0.0698639
45057.5	-36164.6	-14610.3	10.2067	0.790616	-9.50276e-10	-0.0610829
45057.5	-36164.7	-14610.5	10.2203	0.789799	2.57072e-10	-0.0519207
45057.5	-36164.7	-14610.6	10.2334	0.791724	-6.7975e-11	-0.0461459
45057.5	-36164.8	-14610.8	10.2475	0.803585	1.33695e-11	-0.0478273
45057.5	-36164.9	-14611	10.2611	0.822799	-3.60221e-12	-0.057587
45057.6	-36164.9	-14611.1	10.2739	0.84594	9.57955e-13	-0.0722437
45057.6	-36165	-14611.3	10.2914	0.867572	-1.86067e-13	-0.089467
45057.6	-36165.1	-14611.4	10.3052	0.887793	1.28983e-13	-0.106006
45057.6	-36165.1	-14611.6	10.3184	0.904846	-3.29395e-13	-0.121282
45057.6	-36165.2	-14611.7	10.3324	0.919261	6.41886e-13	-0.136451
45057.6	-36165.2	-14611.9	10.349	0.929548	-2.46895e-12	-0.14855
45057.7	-36165.3	-14612.1	10.3656	0.936238	9.23388e-12	-0.160543
45057.7	-36165.4	-14612.3	10.3833	0.943333	2.70839e-19	-0.171024
45057.7	-36165.4	-14612.4	10.3967	0.943333	-1.03795e-18	-0.178649
45057.7	-36165.5	-14612.6	10.4133	0.936667	7.76192e-18	-0.178649
45057.7	-36165.5	-14612.7	10.431	0.915261	-2.12632e-09	-0.171501
45057.8	-36165.6	-14612.9	10.4475	0.891953	8.11047e-09	-0.159433
45057.8	-36165.7	-14613.1	10.4608	0.868692	-3.02928e-08	-0.149907
45057.8	-36165.7	-14613.2	10.475	0.847544	2.37037e-07	-0.147325
45057.8	-36165.8	-14613.4	10.4882	0.827928	-9.00932e-07	-0.154804
45057.8	-36165.9	-14613.6	10.5016	0.811268	3.35721e-06	-0.167229
45057.8	-36165.9	-14613.7	10.5158	0.793924	-1.94221e-05	-0.180708
45057.9	-36166	-14613.9	10.529	0.781361	7.36153e-05	-0.189927
45057.9	-36166	-14614.1	10.5425	0.771923	-0.000295347	-0.197144
45057.9	-36166.1	-14614.3	10.5566	0.765138	-0.00486973	-0.200999
45057.9	-36166.2	-14614.4	10.5697	0.758335	-0.0110545	-0.201353
45057.9	-36166.2	-14614.6	10.5833	0.752153	-0.0141299	-0.200241
45057.9	-36166.3	-14614.8	10.5973	0.749721	-0.0174846	-0.200958
45058	-36166.4	-14614.9	10.6107	0.75025	-0.0218364	-0.203147
45058	-36166.4	-14615.1	10.6234	0.74919	-0.0280267	-0.203619
45058	-36166.5	-14615.3	10.6333	0.745451	-0.031105	-0.201546
45058	-36166.6	-14615.5	10.6444	0.741976	-0.0345203	-0.198418
45058	-36166.6	-14615.6	10.6583	0.739734	-0.0378821	-0.19659
45058	-36166.7	-14615.8	10.6725	0.740077	-0.0415082	-0.1963
45058.1	-36166.7	-14616	10.6841	0.739979	-0.0442801	-0.19791
45058.1	-36166.8	-14616.1	10.6955	0.740005	-0.0498519	-0.200759
45058.1	-36166.9	-14616.3	10.7097	0.739999	-0.0536578	-0.203833
45058.1	-36166.9	-14616.5	10.7232	0.74	-0.0548223	-0.205444
45058.1	-36167	-14616.6	10.735	0.74	-0.0566265	-0.205949
45058.1	-36167.1	-14616.8	10.7468	0.740002	-0.0586891	-0.205862
45058.2	-36167.1	-14617	10.7603	0.739994	-0.0585514	-0.205892
45058.2	-36167.2	-14617.1	10.7744	0.740021	-0.0563215	-0.205864
45058.2	-36167.3	-14617.3	10.7863	0.739915	-0.0566895	-0.205953
45058.2	-36167.3	-14617.5	10.7954	0.740318	-0.0569323	-0.205396
45058.2	-36167.4	-14617.6	10.8082	0.738089	-0.0548508	-0.203579
45058.2	-36167.4	-14617.8	10.822	0.734517	-0.0508236	-0.200468
45058.3	-36167.5	-14618	10.8356	0.730905	-0.0498204	-0.197798
45058.3	-36167.6	-14618.2	10.8468	0.729832	-0.0500399	-0.196297
45058.3	-36167.6	-14618.4	10.8593	0.730045	-0.0499892	-0.196028
45058.3	-36167.7	-14618.5	10.8726	0.729989	-0.0500028	-0.19609
45058.3	-36167.8	-14618.7	10.8869	0.729998	-0.0499998	-0.196082
45058.3	-36167.8	-14618.9	10.8979	0.730017	-0.0499987	-0.196054
45058.4	-36167.9	-14619	10.9073	0.729932	-0.0500053	-0.196171
45058.4	-36167.9	-14619.2	10.9208	0.730205	-0.0499837	-0.195213
45058.4	-36168	-14619.4	10.9343	0.727337	-0.0500636	-0.194117
45058.4	-36168.1	-14619.6	10.9478	0.723958	-0.0497619	-0.19287
45058.4	-36168.1	-14619.7	10.9589	0.720295	-0.0528725	-0.193695
45058.4	-36168.2	-14619.9	10.9687	0.719812	-0.0562524	-0.19574
45058.5	-36168.3	-14620.1	10.9817	0.722755	-0.0597648	-0.199778
45058.5	-36168.3	-14620.3	10.9958	0.729479	-0.0600293	-0.206508
45058.5	-36168.4	-14620.5	11.0093	0.739406	-0.0599923	-0.215132
45058.5	-36168.5	-14620.6	11.0193	0.74937	-0.0600016	-0.224914
45058.5	-36168.5	-14620.8	11.0333	0.76	-0.06	-0.234205
45058.5	-36168.6	-14621	11.0467	0.766667	-0.06	-0.24183
45058.6	-36168.7	-14621.2	11.06	0.773333	-0.06	-0.247277
45058.6	-36168.7	-14621.3	11.0741	0.776874	-0.0601079	-0.251831
45058.6	-36168.8	-14621.5	11.0874	0.780086	-0.0635437	-0.253907
45058.6	-36168.9	-14621.7	11.1008	0.780004	-0.0668938	-0.254891
45058.6	-36168.9	-14621.8	11.1149	0.779782	-0.0701789	-0.253624
45058.7	-36169	-14622.1	11.1285	0.776229	-0.0699506	-0.251199
45058.7	-36169.1	-14622.2	11.145	0.77295	-0.0700188	-0.246814
45058.7	-36169.1	-14622.4	11.156	0.769499	-0.0700489	-0.243921
45058.7	-36169.2	-14622.6	11.1651	0.766091	-0.0699928	-0.241285
45058.7	-36169.3	-14622.7	11.1766	0.762859	-0.0699876	-0.237492
45058.7	-36169.3	-14622.9	11.1899	0.758981	-0.0700025	-0.233199
45058.8	-36169.4	-14623.1	11.2034	0.754049	-0.0700034	-0.228936
45058.8	-36169.5	-14623.3	11.2162	0.748769	-0.0699993	-0.224365
45058.8	-36169.5	-14623.5	11.228	0.743638	-0.0699991	-0.219321
45058.8	-36169.6	-14623.6	11.2406	0.738455	-0.0700002	-0.214196
45058.8	-36169.6	-14623.8	11.2546	0.733211	-0.0700003	-0.209185
45058.8	-36169.7	-14624	11.2678	0.728354	-0.0699998	-0.204022
45058.9	-36169.8	-14624.2	11.2794	0.723626	-0.0699995	-0.198256
45058.9	-36169.9	-14624.4	11.2908	0.717671	-0.0700005	-0.191242
45058.9	-36169.9	-14624.6	11.3028	0.709437	-0.0700015	-0.182503
45058.9	-36170	-14624.7	11.315	0.69846	-0.0699977	-0.171841
45058.9	-36170	-14624.9	11.3271	0.684786	-0.0699948	-0.159485
45058.9	-36170.1	-14625.1	11.3388	0.669053	-0.0700101	-0.146162
45059	-36170.2	-14625.2	11.3504	0.652235	-0.0700201	-0.132491
45059	-36170.3	-14625.4	11.3624	0.635614	-0.0699622	-0.118939
45059	-36170.3	-14625.6	11.3746	0.620105	-0.0699305	-0.105976
45059	-36170.4	-14625.8	11.3857	0.606198	-0.0701589	-0.0940772
45059	-36170.4	-14626	11.3959	0.59427	-0.0702418	-0.0834903
45059	-36170.5	-14626.2	11.406	0.584554	-0.0692488	-0.0742401
45059.1	-36170.6	-14626.3	11.4161	0.576471	-0.0674043	-0.066198
45059.1	-36170.7	-14626.5	11.4253	0.568887	-0.0657825	-0.0591354
45059.1	-36170.7	-14626.7	11.4337	0.562014	-0.0641513	-0.0530651
45059.1	-36170.8	-14626.9	11.4422	0.557051	-0.0613436	-0.0481784
45059.1	-36170.9	-14627.1	11.4509	0.553993	-0.0576981	-0.0444642
45059.1	-36170.9	-14627.2	11.459	0.552013	-0.0544351	-0.0417561
45059.2	-36171	-14627.4	11.4673	0.550457	-0.0511604	-0.039737
45059.2	-36171.1	-14627.6	11.4769	0.548823	-0.0466784	-0.0380178
45059.2	-36171.1	-14627.8	11.4875	0.547071	-0.0412788	-0.0363505
45059.2	-36171.2	-14628	11.498	0.545392	-0.0360013	-0.0346045
45059.2	-36171.2	-14628.2	11.5082	0.543664	-0.0309107	-0.0329416
45059.2	-36171.3	-14628.4	11.5185	0.541723	-0.0256931	-0.0316268
45059.3	-36171.4	-14628.5	11.5284	0.540166	-0.0207795	-0.0306484
45059.3	-36171.5	-14628.7	11.5373	0.539734	-0.0168062	-0.0299018
45059.3	-36171.5	-14628.9	11.5457	0.539972	-0.0136671	-0.0294415
45059.3	-36171.6	-14629.1	11.5543	0.540066	-0.0111277	-0.0293419
45059.3	-36171.7	-14629.3	11.5629	0.540003	-0.0099974	-0.0294088
45059.3	-36171.7	-14629.5	11.5709	0.539999	-0.01106	-0.0294126
45059.4	-36171.8	-14629.6	11.5794	0.540002	-0.0132088	-0.0294092
45059.4	-36171.9	-14629.8	11.5896	0.539937	-0.0150681	-0.0294788
45059.4	-36171.9	-14630	11.6	0.54	-0.0166667	-0.0294118
45059.4	-36172	-14630.2	11.609	0.540261	-0.0183559	-0.028986
45059.4	-36172.1	-14630.4	11.6171	0.539948	-0.0201019	-0.0282754
45059.5	-36172.1	-14630.6	11.6253	0.538474	-0.0217995	-0.0273547
45059.5	-36172.2	-14630.8	11.6339	0.53656	-0.0234271	-0.0260527
45059.5	-36172.3	-14631	11.6427	0.534889	-0.0250425	-0.0243236
45059.5	-36172.3	-14631.2	11.6509	0.533098	-0.0269089	-0.0227143
45059.5	-36172.4	-14631.3	11.6584	0.531057	-0.028959	-0.0215927
45059.5	-36172.5	-14631.5	11.6689	0.529925	-0.0300736	-0.0204739
45059.6	-36172.6	-14631.7	11.682	0.53002	-0.0299803	-0.0195395
45059.6	-36172.6	-14631.9	11.6919	0.529995	-0.0300051	-0.0196234
45059.6	-36172.7	-14632.1	11.7019	0.530002	-0.0299982	-0.0196124
45059.6	-36172.7	-14632.3	11.7082	0.53	-0.0300011	-0.0195702
45059.6	-36172.8	-14632.4	11.7149	0.53	-0.0299973	-0.0197694
45059.6	-36172.9	-14632.6	11.7227	0.53	-0.0300122	-0.0212264
45059.7	-36173	-14632.8	11.733	0.53	-0.0299542	-0.0237546
45059.7	-36173	-14633	11.7431	0.53	-0.0301683	-0.0271655
45059.7	-36173.1	-14633.2	11.7536	0.53	-0.0290963	-0.0306851
45059.7	-36173.2	-14633.4	11.7634	0.53	-0.0254784	-0.036223
45059.7	-36173.2	-14633.6	11.7739	0.53	-0.0219266	-0.0469048
45059.7	-36173.3	-14633.8	11.7831	0.53	-0.0196142	-0.0622465
45059.8	-36173.4	-14634	11.7893	0.530001	-0.0203392	-0.0782646
45059.8	-36173.4	-14634.1	11.796	0.529996	-0.0187805	-0.0935036
45059.8	-36173.5	-14634.3	11.8045	0.530019	-0.0150041	-0.107324
45059.8	-36173.6	-14634.5	11.8147	0.52993	-0.0118071	-0.118193
45059.8	-36173.6	-14634.7	11.8249	0.530249	-0.00833427	-0.126695
45059.8	-36173.7	-14634.9	11.8357	0.528471	-0.00485542	-0.132244
45059.9	-36173.8	-14635.1	11.8433	0.524927	-0.00167719	-0.135346
45059.9	-36173.8	-14635.2	11.8524	0.521216	0.00216498	-0.136836
45059.9	-36173.9	-14635.5	11.8606	0.519741	0.00346373	-0.137835
45059.9	-36174	-14635.7	11.8692	0.520069	0.00373135	-0.139416
45059.9	-36174	-14635.8	11.8775	0.519984	0.000929592	-0.142591
45059.9	-36174.1	-14636	11.8862	0.520004	0.00169904	-0.145363
45060	-36174.2	-14636.2	11.8965	0.519999	0.00551452	-0.146809
45060	-36174.2	-14636.4	11.9068	0.52	0.0092092	-0.147104
45060	-36174.3	-14636.6	11.9174	0.52	0.0101113	-0.147047
45060	-36174.4	-14636.8	11.9248	0.52	0.0102553	-0.147062
45060	-36174.5	-14637	11.9317	0.52	0.00761761	-0.147058
45060	-36174.5	-14637.2	11.9382	0.52	0.00413684	-0.147059
45060.1	-36174.6	-14637.4	11.9475	0.52	0.000542106	-0.147059
45060.1	-36174.7	-14637.5	11.9581	0.52	-9.80788e-05	-0.147059
45060.1	-36174.8	-14637.8	11.9686	0.52	2.6411e-05	-0.147059
45060.1	-36174.8	-14637.9	11.9752	0.52	-6.96808e-06	-0.147059
45060.1	-36174.9	-14638.1	11.9856	0.52	1.20447e-06	-0.147059
45060.1	-36175	-14638.3	11.9924	0.52	-3.23228e-07	-0.147059
45060.2	-36175	-14638.5	12.0023	0.520001	8.5042e-08	-0.147058
45060.2	-36175.1	-14638.7	12.0095	0.519998	-1.08682e-08	-0.147061
45060.2	-36175.2	-14638.9	12.0194	0.520006	2.9098e-09	-0.147052
45060.2	-36175.2	-14639.1	12.0294	0.519976	-7.62861e-10	-0.147086
45060.2	-36175.3	-14639.3	12.04	0.52	-1.39237e-18	-0.145969
45060.2	-36175.4	-14639.5	12.05	0.516667	3.72386e-19	-0.143791
45060.3	-36175.5	-14639.7	12.0567	0.513333	-9.7169e-20	-0.140523
45060.3	-36175.5	-14639.9	12.0637	0.5099	3.31281e-12	-0.138246
45060.3	-36175.6	-14640.1	12.0705	0.510027	-8.85645e-13	-0.137232
45060.3	-36175.7	-14640.2	12.0806	0.509993	2.29758e-13	-0.137263
45060.3	-36175.7	-14640.4	12.0913	0.510003	-1.14018e-13	-0.137237
45060.4	-36175.8	-14640.7	12.1009	0.509999	3.04683e-14	-0.137315
45060.4	-36175.9	-14640.8	12.1075	0.51	-7.85276e-15	-0.138552
45060.4	-36175.9	-14641	12.1145	0.51	2.92357e-15	-0.141079
45060.4	-36176	-14641.2	12.1215	0.51	-7.80856e-16	-0.144278
45060.4	-36176.1	-14641.4	12.1319	0.51	1.99724e-16	-0.146248
45060.4	-36176.1	-14641.6	12.1424	0.51	-6.58897e-17	-0.147134
45060.5	-36176.2	-14641.8	12.1524	0.51	1.67148e-17	-0.14704
45060.5	-36176.3	-14642	12.1632	0.51	-5.19078e-18	-0.147065
45060.5	-36176.4	-14642.2	12.1722	0.51	1.39043e-18	-0.147057
45060.5	-36176.5	-14642.4	12.1786	0.51	-3.70959e-19	-0.147059
45060.5	-36176.5	-14642.6	12.1853	0.51	9.31852e-20	-0.147059
45060.5	-36176.6	-14642.8	12.1933	0.51	-2.77841e-20	-0.147059
45060.6	-36176.7	-14643	12.2035	0.510001	7.40757e-21	-0.147058
45060.6	-36176.7	-14643.1	12.2139	0.509996	-1.83892e-21	-0.147063
45060.6	-36176.8	-14643.4	12.2231	0.510016	5.30488e-22	-0.147039
45060.6	-36176.9	-14643.6	12.2296	0.50994	-1.29959e-22	-0.147133
45060.6	-36176.9	-14643.7	12.2363	0.510254	3.6955e-23	-0.146632
45060.6	-36177	-14643.9	12.2444	0.508698	-9.89742e-24	-0.145568
45060.7	-36177.1	-14644.1	12.2547	0.505047	2.63466e-24	-0.147868
45060.7	-36177.1	-14644.3	12.2652	0.50168	-6.34861e-25	-0.163356
45060.7	-36177.2	-14644.5	12.2738	0.498227	1.77733e-25	-0.1983
45060.7	-36177.3	-14644.7	12.2802	0.49435	-4.72665e-26	-0.247206
45060.7	-36177.4	-14644.9	12.2868	0.481206	1.11593e-26	-0.304459
45060.7	-36177.4	-14645.1	12.296	0.463326	-3.08762e-27	-0.35785
45060.8	-36177.5	-14645.3	12.3042	0.446718	8.20216e-28	-0.402526
45060.8	-36177.6	-14645.5	12.3108	0.431493	-1.8867e-28	-0.441558
45060.8	-36177.7	-14645.7	12.3177	0.417814	5.17202e-29	-0.47009
45060.8	-36177.7	-14645.9	12.3243	0.406428	-1.3721e-29	-0.48659
45060.8	-36177.8	-14646.1	12.3313	0.398595	3.04682e-30	-0.494541
45060.8	-36177.9	-14646.3	12.338	0.392058	-8.20339e-31	-0.496622
45060.9	-36177.9	-14646.5	12.345	0.384831	1.73691e-31	-0.497364
45060.9	-36178	-14646.7	12.3518	0.380314	-4.70288e-32	-0.500237
45060.9	-36178.1	-14646.9	12.3584	0.380158	1.25894e-32	-0.503639
45060.9	-36178.2	-14647.1	12.3651	0.377607	-3.32888e-33	-0.50625
45060.9	-36178.2	-14647.3	12.3721	0.373975	6.54709e-34	-0.506524
45060.9	-36178.3	-14647.5	12.3789	0.370378	-1.76302e-34	-0.507392
45061	-36178.4	-14647.7	12.3854	0.369905	4.65142e-35	-0.508511
45061	-36178.4	-14647.9	12.3927	0.370016	-8.04023e-36	-0.509717
45061	-36178.5	-14648.1	12.3962	0.369996	2.15764e-36	-0.509827
45061	-36178.6	-14648.3	12.4024	0.370001	-5.6763e-37	-0.509798
45061	-36178.7	-14648.4	12.4096	0.37	7.24403e-38	-0.509805
45061	-36178.7	-14648.7	12.4163	0.37	-1.90061e-38	-0.509804
45061.1	-36178.8	-14648.9	12.4233	0.37	-3.46942e-47	-0.509804
45061.1	-36178.9	-14649.1	12.43	0.37	9.29502e-48	-0.509804
45061.1	-36179	-14649.3	12.4367	0.37	-2.48592e-48	-0.509804
45061.1	-36179	-14649.5	12.4433	0.37	1.946e-48	-0.509804
45061.1	-36179.1	-14649.6	12.447	0.37	-2.21152e-41	-0.509804
45061.2	-36179.2	-14649.9	12.4538	0.37	5.91227e-42	-0.509804
45061.2	-36179.2	-14650	12.4604	0.37	-1.53379e-42	-0.509804
45061.2	-36179.3	-14650.2	12.4676	0.37	7.61149e-43	-0.509804
45061.2	-36179.4	-14650.5	12.4738	0.37	-2.03396e-43	-0.509804
45061.2	-36179.5	-14650.6	12.4773	0.37	5.24224e-44	-0.509804
45061.2	-36179.5	-14650.8	12.4846	0.37	-1.95168e-44	-0.509806
45061.3	-36179.6	-14651.1	12.4911	0.37	5.21281e-45	-0.509797
45061.3	-36179.7	-14651.2	12.4979	0.37	-1.33361e-45	-0.50983
45061.3	-36179.8	-14651.4	12.505	0.370001	4.41477e-46	-0.509656
45061.3	-36179.8	-14651.7	12.5115	0.369997	-1.17853e-46	-0.508327
45061.3	-36179.9	-14651.8	12.5185	0.370011	2.98963e-47	-0.505744
45061.3	-36180	-14652	12.5245	0.36995	-9.2816e-48	-0.502498
45061.4	-36180	-14652.3	12.5282	0.37019	2.47622e-48	-0.500475
45061.4	-36180.1	-14652.4	12.5355	0.369202	-6.21841e-49	-0.498288
45061.4	-36180.2	-14652.7	12.5423	0.365461	1.84561e-49	-0.495617
45061.4	-36180.3	-14652.9	12.5494	0.361916	-4.58466e-50	-0.492497
45061.4	-36180.3	-14653	12.5548	0.35968	1.33548e-50	-0.490683
45061.4	-36180.4	-14653.3	12.559	0.360086	-3.77883e-51	-0.490125
45061.5	-36180.5	-14653.5	12.5662	0.359977	1.76046e-51	-0.490215
45061.5	-36180.5	-14653.6	12.5728	0.360006	-3.1641e-51	-0.490191
45061.5	-36180.6	-14653.9	12.5802	0.359998	1.24829e-50	-0.490197
45061.5	-36180.7	-14654.1	12.585	0.36	-4.46803e-50	-0.490196
45061.5	-36180.8	-14654.3	12.5899	0.36	1.85448e-49	-0.490196
45061.5	-36180.8	-14654.5	12.597	0.36	-6.96664e-49	-0.490196
45061.6	-36180.9	-14654.7	12.6034	0.36	2.60121e-48	-0.490196
45061.6	-36181	-14654.8	12.6108	0.360001	-9.14764e-48	-0.490195
45061.6	-36181.1	-14655.1	12.6152	0.359995	3.73403e-47	-0.490199
45061.6	-36181.1	-14655.3	12.6206	0.360019	-1.29439e-46	-0.490187
45061.6	-36181.2	-14655.4	12.6278	0.359925	5.21408e-46	-0.490233
45061.6	-36181.3	-14655.7	12.6341	0.360282	-1.95568e-45	-0.489467
45061.7	-36181.4	-14655.9	12.6416	0.356889	6.55917e-45	-0.481857
45061.7	-36181.4	-14656.1	12.6455	0.336879	-2.61113e-44	-0.459767
45061.7	-36181.5	-14656.3	12.6514	0.29394	9.78706e-44	-0.419175
45061.7	-36181.6	-14656.5	12.656	0.227589	-3.15243e-43	-0.357208
45061.7	-36181.7	-14656.7	12.6594	0.153362	1.24271e-42	-0.28908
45061.7	-36181.7	-14656.9	12.6601	0.0854347	-4.65519e-42	-0.223288
45061.8	-36181.8	-14657.1	12.66	0.0205651	1.40623e-41	-0.160394
45061.8	-36181.9	-14657.3	12.66	-0.0322732	-5.49669e-41	-0.109886
45061.8	-36182	-14657.5	12.66	-0.071008	2.05796e-40	-0.0719584
45061.8	-36182	-14657.7	12.66	-0.0978837	-5.52771e-40	-0.0458146
45061.8	-36182.1	-14657.9	12.6602	-0.109223	2.14472e-39	-0.0316232
45061.8	-36182.2	-14658.1	12.6571	-0.115853	-8.02598e-39	-0.0236869
45061.9	-36182.3	-14658.3	12.6536	-0.12293	1.61731e-38	-0.0167457
45061.9	-36182.3	-14658.5	12.6501	-0.12959	-6.23423e-38	-0.0101589
45061.9	-36182.4	-14658.7	12.6501	-0.136358	2.33195e-37	-0.00465732
45061.9	-36182.5	-14658.9	12.6467	-0.14	6.83992e-45	1.6554e-12
45061.9	-36182.5	-14659.1	12.6433	-0.143333	-2.6213e-44	0.00326797
45061.9	-36182.6	-14659.3	12.64	-0.146667	9.8012e-44	0.00653595
45062	-36182.7	-14659.5	12.6399	-0.150098	-5.36993e-35	0.00881383
45062	-36182.8	-14659.7	12.6364	-0.149974	2.04826e-34	0.00982582
45062	-36182.8	-14659.9	12.6331	-0.150007	-7.65031e-34	0.00979824
45062	-36182.9	-14660.1	12.6298	-0.149997	5.98628e-33	0.00980674
45062	-36183	-14660.3	12.6301	-0.150001	-2.27527e-32	0.00980317
45062.1	-36183.1	-14660.5	12.6297	-0.15	8.4785e-32	0.00980412
45062.1	-36183.1	-14660.7	12.626	-0.15	-4.90497e-31	0.00980385
45062.1	-36183.2	-14660.9	12.6226	-0.15	1.85912e-30	0.00980394
45062.1	-36183.3	-14661.1	12.6199	-0.15	-6.90396e-30	0.00980392
45062.1	-36183.4	-14661.3	12.6195	-0.15	3.51034e-29	0.00980392
45062.1	-36183.4	-14661.5	12.6159	-0.15	-1.32756e-28	0.00980392
45062.2	-36183.5	-14661.7	12.6124	-0.15	4.90739e-28	0.00980392
45062.2	-36183.6	-14661.9	12.6099	-0.15	-2.31789e-27	0.00980391
45062.2	-36183.6	-14662.1	12.6094	-0.15	8.75e-27	0.00980396
45062.2	-36183.7	-14662.4	12.6056	-0.149999	-3.21554e-26	0.00980379
45062.2	-36183.8	-14662.5	12.6019	-0.150002	1.44703e-25	0.0098045
45062.2	-36183.9	-14662.7	12.5999	-0.149991	-5.45422e-25	0.00980175
45062.3	-36184	-14663	12.5991	-0.150034	1.98964e-24	0.00981183
45062.3	-36184	-14663.1	12.5952	-0.149853	-8.64967e-24	0.00976954
45062.3	-36184.1	-14663.3	12.5921	-0.150642	3.77409e-23	0.00993266
45062.3	-36184.1	-14663.5	12.59	-0.150511	3.0038e-23	0.00906652
45062.3	-36184.2	-14663.7	12.5891	-0.145084	4.17149e-22	0.00514221
45062.3	-36184.3	-14663.9	12.5852	-0.141823	-2.00003e-21	0.00223474
45062.4	-36184.4	-14664.1	12.5817	-0.139695	7.57556e-21	0.000493689
45062.4	-36184.4	-14664.3	12.58	-0.140075	-2.73917e-20	-6.66244e-05
45062.4	-36184.5	-14664.5	12.5788	-0.139979	1.16024e-19	1.8937e-05
45062.4	-36184.6	-14664.7	12.5751	-0.140006	-4.36278e-19	-5.04095e-06
45062.4	-36184.7	-14664.9	12.5714	-0.139999	1.55838e-18	1.2147e-06
45062.4	-36184.7	-14665.1	12.57	-0.14	-6.46723e-18	-3.40061e-07
45062.5	-36184.8	-14665.3	12.5686	-0.14	2.4295e-17	9.04363e-08
45062.5	-36184.9	-14665.5	12.5648	-0.14	-8.5475e-17	-2.13514e-08
45062.5	-36185	-14665.7	12.561	-0.14	3.48915e-16	5.90762e-09
45062.5	-36185	-14665.9	12.5601	-0.14	-1.30964e-15	-1.56934e-09
45062.5	-36185.1	-14666.1	12.5581	-0.14	4.51587e-15	3.60983e-10
45062.5	-36185.2	-14666.3	12.5545	-0.14	-1.81846e-14	-9.89434e-11
45062.6	-36185.3	-14666.5	12.5509	-0.14	6.82046e-14	2.61997e-11
45062.6	-36185.3	-14666.7	12.5498	-0.14	-2.28751e-13	-5.65192e-12
45062.6	-36185.4	-14666.9	12.5503	-0.14	9.1063e-13	8.62436e-13
45062.6	-36185.5	-14667.1	12.5478	-0.14	-3.41323e-12	2.29731e-12
45062.6	-36185.5	-14667.3	12.5442	-0.14	1.09941e-11	-8.66524e-12
45062.6	-36185.6	-14667.5	12.5405	-0.14	-4.33395e-11	3.44858e-11
45062.7	-36185.7	-14667.7	12.5402	-0.14	1.6235e-10	-1.29268e-10
45062.7	-36185.8	-14667.9	12.5374	-0.14	-4.90424e-10	3.90509e-10
45062.7	-36185.8	-14668.2	12.534	-0.14	1.91697e-09	-1.52642e-09
45062.7	-36185.9	-14668.3	12.5303	-0.14	-7.17714e-09	5.71494e-09
45062.7	-36186	-14668.5	12.5301	-0.14	1.92779e-08	-1.53504e-08
45062.7	-36186.1	-14668.8	12.5271	-0.14	-7.47972e-08	5.95587e-08
45062.8	-36186.1	-14668.9	12.5238	-0.14	2.79906e-07	-2.22881e-07
45062.8	-36186.2	-14669.1	12.5201	-0.14	-5.64038e-07	4.49126e-07
45062.8	-36186.3	-14669.4	12.5201	-0.14	2.17419e-06	-1.73124e-06
45062.8	-36186.4	-14669.5	12.5169	-0.14	-8.13268e-06	6.4758e-06
45062.8	-36186.4	-14669.7	12.5133	-0.14	-2.38542e-13	1.89944e-13
45062.9	-36186.5	-14670	12.51	-0.14	9.14177e-13	0.00108932
45062.9	-36186.6	-14670.1	12.51	-0.14	0.00333333	0.00326797
45062.9	-36186.6	-14670.3	12.5064	-0.14	0.00331304	0.00671365
45062.9	-36186.7	-14670.6	12.5031	-0.14	0.00330439	0.00880568
45062.9	-36186.8	-14670.7	12.4999	-0.14	0.00347011	0.00982729
45062.9	-36186.9	-14670.9	12.5001	-0.14	0.0069581	0.00979233
45063	-36186.9	-14671.2	12.4998	-0.14	0.00632632	0.00980702
45063	-36187	-14671.3	12.4962	-0.14	0.00309949	0.00980312
45063	-36187.1	-14671.5	12.4926	-0.14	0.00374471	0.00980422
45063	-36187.2	-14671.8	12.4899	-0.14	0.00739396	0.00980384
45063	-36187.2	-14671.9	12.4896	-0.14	0.0101904	0.00980394
45063	-36187.3	-14672.1	12.4858	-0.14	0.00993696	0.00980391
45063.1	-36187.4	-14672.3	12.4824	-0.14	0.0100168	0.00980392
45063.1	-36187.4	-14672.5	12.4799	-0.14	0.00999573	0.00980392
45063.1	-36187.5	-14672.7	12.4794	-0.14	0.0100013	0.00980392
45063.1	-36187.6	-14672.9	12.4756	-0.14	0.00999965	0.00980392
45063.1	-36187.7	-14673.1	12.4722	-0.14	0.0100001	0.00980392
45063.1	-36187.7	-14673.3	12.4696	-0.14	0.00999997	0.00980392
45063.2	-36187.8	-14673.5	12.4703	-0.14	0.01	0.00980392
45063.2	-36187.9	-14673.7	12.469	-0.14	0.0099999	0.00980392
45063.2	-36188	-14673.9	12.4653	-0.14	0.0100004	0.00980392
45063.2	-36188	-14674.1	12.4617	-0.14	0.00999847	0.00980392
45063.2	-36188.1	-14674.3	12.46	-0.14	0.0100055	0.00980392
45063.2	-36188.2	-14674.5	12.4588	-0.14	0.0099766	0.00980392
45063.3	-36188.3	-14674.7	12.4551	-0.14	0.010088	0.00980392
45063.3	-36188.3	-14674.9	12.4514	-0.14	0.00968573	0.00980392
45063.3	-36188.4	-14675.1	12.45	-0.14	0.0117988	0.00980392
45063.3	-36188.5	-14675.3	12.4486	-0.14	0.0135632	0.00980392
45063.3	-36188.5	-14675.5	12.4448	-0.14	0.0135823	0.00980392
45063.3	-36188.6	-14675.7	12.4411	-0.14	0.0113489	0.00980392
45063.4	-36188.7	-14675.9	12.4397	-0.14	0.00970348	0.00980392
45063.4	-36188.8	-14676.1	12.4403	-0.14	0.0100682	0.00980392
45063.4	-36188.8	-14676.3	12.438	-0.14	0.0099813	0.00980392
45063.4	-36188.9	-14676.5	12.4346	-0.14	0.010005	0.00980392
45063.4	-36189	-14676.7	12.4307	-0.14	0.0099989	0.00980392
45063.4	-36189.1	-14676.9	12.4301	-0.14	0.0100003	0.00980392
45063.5	-36189.1	-14677.1	12.4279	-0.14	0.00999992	0.00980392
45063.5	-36189.2	-14677.3	12.4242	-0.14	0.01	0.00980392
45063.5	-36189.3	-14677.5	12.4205	-0.14	0.01	0.00980392
45063.5	-36189.3	-14677.7	12.4201	-0.14	0.01	0.00980392
45063.5	-36189.4	-14677.9	12.4174	-0.14	0.01	0.00980392
45063.5	-36189.5	-14678.1	12.4139	-0.14	0.01	0.00980392
45063.6	-36189.6	-14678.3	12.4104	-0.14	0.01	0.00980392
45063.6	-36189.6	-14678.5	12.4099	-0.14	0.01	0.00980392
45063.6	-36189.7	-14678.7	12.4102	-0.14	0.01	0.00980392
45063.6	-36189.8	-14678.9	12.4071	-0.14	0.01	0.00980392
45063.6	-36189.8	-14679.1	12.4036	-0.14	0.01	0.00980392
45063.6	-36189.9	-14679.3	12.4001	-0.14	0.01	0.00980392
45063.7	-36190	-14679.5	12.4001	-0.14	0.01	0.00980392
45063.7	-36190.1	-14679.7	12.3967	-0.14	0.01	0.00980392
45063.7	-36190.1	-14679.9	12.3933	-0.14	0.01	0.00980392
45063.7	-36190.2	-14680.1	12.39	-0.14	0.01	0.00980392
45063.7	-36190.3	-14680.3	12.3901	-0.14	0.01	0.00980391
45063.8	-36190.4	-14680.5	12.3899	-0.14	0.01	0.00980396
45063.8	-36190.4	-14680.7	12.3865	-0.14	0.01	0.00980377
45063.8	-36190.5	-14680.9	12.3829	-0.139999	0.01	0.0098051
45063.8	-36190.6	-14681.1	12.3799	-0.140004	0.01	0.00979943
45063.8	-36190.6	-14681.2	12.3798	-0.139984	0.01	0.00982064
45063.8	-36190.7	-14681.5	12.376	-0.140095	0.01	0.0097012
45063.9	-36190.8	-14681.7	12.3726	-0.139623	0.01	0.00842672
45063.9	-36190.9	-14681.8	12.3699	-0.13602	0.01	0.00595733
45063.9	-36190.9	-14682	12.3695	-0.132416	0.01	0.00260388
45063.9	-36191	-14682.3	12.3658	-0.129753	0.01	0.000739932
45063.9	-36191.1	-14682.4	12.3624	-0.130063	0.01	-6.41306e-05
45063.9	-36191.1	-14682.6	12.3596	-0.129981	0.01	1.991e-05
45064	-36191.2	-14682.9	12.3603	-0.130005	0.01	-5.31186e-06
45064	-36191.3	-14683	12.3592	-0.129999	0.01	1.33434e-06
45064	-36191.4	-14683.2	12.3555	-0.13	0.01	-3.97849e-07
45064	-36191.4	-14683.4	12.3519	-0.13	0.01	1.06074e-07
45064	-36191.5	-14683.6	12.3499	-0.13	0.01	-2.63419e-08
45064	-36191.6	-14683.8	12.349	-0.13	0.01	7.63938e-09
45064.1	-36191.7	-14684	12.3453	-0.13	0.01	-2.03528e-09
45064.1	-36191.7	-14684.2	12.3417	-0.13	0.01	4.9859e-10
45064.1	-36191.8	-14684.4	12.3396	-0.13	0.01	-1.41717e-10
45064.1	-36191.9	-14684.6	12.3404	-0.13	0.01	3.77232e-11
45064.1	-36191.9	-14684.8	12.3385	-0.13	0.01	-9.08573e-12
45064.1	-36192	-14685	12.3349	-0.13	0.00999996	2.52593e-12
45064.2	-36192.1	-14685.2	12.3311	-0.13	0.0100001	-5.96316e-13
45064.2	-36192.2	-14685.4	12.33	-0.13	0.00999947	1.64827e-13
45064.2	-36192.2	-14685.6	12.3283	-0.13	0.010002	-4.31695e-14
45064.2	-36192.3	-14685.8	12.3247	-0.13	0.00999251	7.85122e-15
45064.2	-36192.4	-14686	12.321	-0.13	0.0100258	1.07194e-14
45064.2	-36192.5	-14686.2	12.3197	-0.13	0.00989606	-5.33018e-14
45064.3	-36192.5	-14686.4	12.3204	-0.13	0.0103898	2.02499e-13
45064.3	-36192.6	-14686.6	12.3178	-0.13	0.00760934	-6.79775e-13
45064.3	-36192.7	-14686.8	12.3144	-0.13	0.00645424	2.70627e-12
45064.3	-36192.7	-14687	12.3106	-0.13	0.00666157	-1.01437e-11
45064.3	-36192.8	-14687.2	12.3101	-0.13	0.00686645	3.26731e-11
45064.3	-36192.9	-14687.4	12.3076	-0.13	0.00434113	-1.288e-10
45064.4	-36193	-14687.6	12.304	-0.13	0.00039077	3.90416e-10
45064.4	-36193	-14687.7	12.3004	-0.13	-9.93112e-05	-1.5264e-09
45064.4	-36193.1	-14688	12.2998	-0.13	2.62015e-05	5.71493e-09
45064.4	-36193.2	-14688.2	12.3002	-0.13	-4.52907e-06	-1.53504e-08
45064.4	-36193.2	-14688.3	12.2971	-0.13	1.21541e-06	5.95587e-08
45064.4	-36193.3	-14688.6	12.2938	-0.13	-3.19777e-07	-2.22881e-07
45064.5	-36193.4	-14688.8	12.2901	-0.13	4.08667e-08	4.49126e-07
45064.5	-36193.5	-14688.9	12.2899	-0.13	-1.09415e-08	-1.73124e-06
45064.5	-36193.5	-14689.2	12.2901	-0.13	2.86852e-09	6.4758e-06
45064.5	-36193.6	-14689.3	12.2867	-0.13	5.23563e-18	1.89944e-13
45064.5	-36193.7	-14689.5	12.2833	-0.13	-1.40025e-18	0.00108932
45064.6	-36193.8	-14689.7	12.28	-0.13	3.65377e-19	0.00326797
45064.6	-36193.8	-14689.9	12.2799	-0.13	-1.24569e-11	0.00671365
45064.6	-36193.9	-14690.1	12.2764	-0.13	3.33022e-12	0.00880568
45064.6	-36194	-14690.3	12.2731	-0.13	-8.63942e-13	0.00982729
45064.6	-36194	-14690.5	12.2698	-0.13	4.28734e-13	0.00979233
45064.6	-36194.1	-14690.7	12.2701	-0.13	-1.14568e-13	0.00980702
45064.7	-36194.2	-14690.9	12.2697	-0.13	2.95285e-14	0.00980312
45064.7	-36194.2	-14691.1	12.266	-0.13	-1.09958e-14	0.00980421
45064.7	-36194.3	-14691.3	12.2626	-0.13	2.94563e-15	0.00980386
45064.7	-36194.4	-14691.5	12.2599	-0.13	-7.86759e-16	0.00980387
45064.7	-36194.5	-14691.7	12.2596	-0.13	2.01279e-16	0.00980419
45064.7	-36194.5	-14691.9	12.2558	-0.13	-6.66313e-17	0.00980251
45064.8	-36194.6	-14692.1	12.2525	-0.13	1.77873e-17	0.00980927
45064.8	-36194.7	-14692.3	12.2497	-0.13	-4.51218e-18	0.00978414
45064.8	-36194.8	-14692.5	12.2502	-0.13	1.40085e-18	0.00989734
45064.8	-36194.8	-14692.7	12.2493	-0.13	-3.73731e-19	0.00934042
45064.8	-36194.9	-14692.8	12.2456	-0.13	9.3853e-20	0.00203049
45064.8	-36195	-14693	12.242	-0.13	-2.78548e-20	-0.0187667
45064.9	-36195	-14693.3	12.2397	-0.13	6.91734e-21	-0.0519794
45064.9	-36195.1	-14693.4	12.2403	-0.13	-2.00609e-21	-0.0819959
45064.9	-36195.2	-14693.6	12.2389	-0.13	5.34463e-22	-0.0891996
45064.9	-36195.3	-14693.9	12.2352	-0.13	-1.30929e-22	-0.071879
45064.9	-36195.3	-14694	12.2314	-0.13	3.72146e-23	-0.0434642
45064.9	-36195.4	-14694.2	12.23	-0.13	-9.90639e-24	-0.0212293
45065	-36195.5	-14694.4	12.2286	-0.13	2.3871e-24	-0.00745673
45065	-36195.5	-14694.6	12.2249	-0.13	-6.68283e-25	-4.80057e-05
45065	-36195.6	-14694.8	12.2213	-0.13	1.77724e-25	0.00464242
45065	-36195.7	-14695	12.2197	-0.13	-4.19594e-26	0.00796797
45065	-36195.8	-14695.2	12.2203	-0.13	1.16096e-26	0.00949668
45065	-36195.8	-14695.4	12.2183	-0.13	-3.08405e-27	0.00986534
45065.1	-36195.9	-14695.6	12.2146	-0.13	7.09439e-28	0.00978979
45065.1	-36196	-14695.8	12.2109	-0.13	-1.94607e-28	0.0098078
45065.1	-36196	-14696	12.2097	-0.13	5.21078e-29	0.00980288
45065.1	-36196.1	-14696.2	12.2104	-0.13	-1.38238e-29	0.0098042
45065.1	-36196.2	-14696.4	12.2078	-0.13	3.06965e-30	0.00980386
45065.1	-36196.3	-14696.6	12.2044	-0.13	-8.26483e-31	0.00980394
45065.2	-36196.3	-14696.8	12.2005	-0.13	1.74982e-31	0.00980392
45065.2	-36196.4	-14696.9	12.2001	-0.13	-4.73366e-32	0.00980392
45065.2	-36196.5	-14697.2	12.1976	-0.13	1.25168e-32	0.00980392
45065.2	-36196.6	-14697.4	12.194	-0.13	-2.46193e-33	0.00980392
45065.2	-36196.6	-14697.5	12.1904	-0.13	6.63688e-34	0.00980392
45065.2	-36196.7	-14697.7	12.1898	-0.13	-1.77834e-34	0.00980392
45065.3	-36196.8	-14697.9	12.1902	-0.13	4.76466e-35	0.00980392
45065.3	-36196.8	-14698.1	12.1873	-0.13	-1.27528e-35	0.00980392
45065.3	-36196.9	-14698.3	12.184	-0.13	3.3646e-36	0.00980392
45065.3	-36197	-14698.5	12.1803	-0.13	-5.81589e-37	0.00980393
45065.3	-36197	-14698.7	12.1799	-0.13	1.56074e-37	0.00980391
45065.3	-36197.1	-14698.9	12.1802	-0.13	-4.10633e-38	0.00980398
45065.4	-36197.2	-14699.1	12.1769	-0.13	5.24779e-39	0.00980381
45065.4	-36197.2	-14699.3	12.1735	-0.13	-1.40502e-39	0.00980435
45065.4	-36197.3	-14699.5	12.1701	-0.13	3.68354e-40	0.00980232
45065.4	-36197.4	-14699.7	12.17	-0.13	6.72321e-49	0.00980392
45065.4	-36197.5	-14699.8	12.17	-0.13	-1.7981e-49	0.00980392
45065.5	-36197.5	-14700.1	12.1667	-0.13	1.40757e-49	0.0108932
45065.5	-36197.6	-14700.2	12.1631	-0.129999	-1.59962e-42	0.0132529
45065.5	-36197.7	-14700.4	12.1599	-0.130002	4.27642e-43	0.0165063
45065.5	-36197.8	-14700.7	12.1601	-0.129992	-1.10941e-43	0.0186217
45065.5	-36197.8	-14700.8	12.1598	-0.13006	5.50549e-44	0.0195925
45065.5	-36197.9	-14701	12.1563	-0.129766	-1.47119e-44	0.0183166
45065.6	-36198	-14701.2	12.1529	-0.126231	3.79178e-45	0.0159641
45065.6	-36198	-14701.4	12.1499	-0.122648	-1.41167e-45	0.0125613
45065.6	-36198.1	-14701.6	12.1497	-0.11979	3.7705e-46	0.0106276
45065.6	-36198.2	-14701.8	12.146	-0.120054	-9.6465e-47	0.00974885
45065.6	-36198.2	-14702	12.1424	-0.119982	3.19491e-47	0.00982216
45065.6	-36198.3	-14702.2	12.1399	-0.120005	-8.58674e-48	0.00979902
45065.7	-36198.4	-14702.4	12.1395	-0.119999	2.39787e-48	0.00980529
45065.7	-36198.5	-14702.6	12.1359	-0.120001	-1.02618e-48	0.00980333
45065.7	-36198.5	-14702.8	12.1341	-0.120001	-1.30675e-48	0.00980315
45065.7	-36198.6	-14703	12.1329	-0.12	3.2381e-49	0.00980414
45065.7	-36198.7	-14703.1	12.1312	-0.12	3.22403e-49	0.00980422
45065.7	-36198.7	-14703.3	12.1293	-0.12	-9.80519e-50	0.00980372
45065.8	-36198.8	-14703.5	12.1275	-0.12	-7.89807e-50	0.00980348
45065.8	-36198.9	-14703.7	12.1261	-0.12	2.94758e-50	0.00980459
45065.8	-36199	-14703.9	12.1247	-0.120001	2.12081e-50	0.00980548
45065.8	-36199	-14704.1	12.122	-0.119998	-7.70608e-51	0.00980149
45065.8	-36199.1	-14704.3	12.1184	-0.119997	-5.08537e-51	0.00979851
45065.8	-36199.2	-14704.5	12.1155	-0.120007	2.26888e-51	0.00981436
45065.9	-36199.2	-14704.7	12.114	-0.120013	1.36238e-51	0.0098247
45065.9	-36199.3	-14704.9	12.1126	-0.119976	-5.90809e-52	0.00976491
45065.9	-36199.4	-14705.1	12.1109	-0.119955	-3.19941e-52	0.00973223
45065.9	-36199.5	-14705.3	12.109	-0.120103	1.66384e-52	0.00996794
45065.9	-36199.5	-14705.5	12.1073	-0.120156	7.4164e-53	0.0100535
45065.9	-36199.6	-14705.7	12.1059	-0.119573	-4.62571e-53	0.00903056
45066	-36199.7	-14705.9	12.1042	-0.119468	-1.68869e-53	0.00716328
45066	-36199.7	-14706.1	12.1012	-0.12222	1.31064e-53	0.00547943
45066	-36199.8	-14706.3	12.0977	-0.129481	4.50125e-54	0.00221594
45066	-36199.9	-14706.4	12.0954	-0.142287	-3.38677e-54	-0.00615911
45066	-36199.9	-14706.6	12.094	-0.160451	-9.82353e-55	-0.0213809
45066	-36200	-14706.8	12.0912	-0.182709	9.19589e-55	-0.0441034
45066.1	-36200.1	-14707	12.0875	-0.205235	2.07164e-55	-0.0766263
45066.1	-36200.2	-14707.2	12.0843	-0.22294	-2.56665e-55	-0.121918
45066.1	-36200.2	-14707.4	12.081	-0.232521	-5.51225e-56	-0.180459
45066.1	-36200.3	-14707.6	12.0761	-0.231952	6.62499e-56	-0.251409
45066.1	-36200.4	-14707.8	12.0708	-0.222409	1.0939e-56	-0.333178
45066.1	-36200.4	-14708	12.0669	-0.206767	-1.90078e-56	-0.423523
45066.2	-36200.5	-14708.2	12.0637	-0.188753	-2.43005e-57	-0.518219
45066.2	-36200.6	-14708.4	12.0602	-0.172051	1.06879e-56	-0.612872
45066.2	-36200.7	-14708.6	12.057	-0.158098	2.62814e-57	-0.706826
45066.2	-36200.7	-14708.8	12.0552	-0.147463	-2.27514e-56	-0.800137
45066.2	-36200.8	-14708.9	12.0535	-0.140312	-4.20237e-57	-0.889319
45066.3	-36200.9	-14709.1	12.0503	-0.136322	8.5676e-56	-0.970716
45066.3	-36200.9	-14709.3	12.0468	-0.133515	1.56843e-56	-1.04582
45066.3	-36201	-14709.5	12.0447	-0.129998	-3.13079e-55	-1.1172
45066.3	-36201.1	-14709.7	12.0433	-0.126667	4.42337e-64	-1.18519
45066.3	-36201.2	-14709.9	12.0417	-0.124716	1.20538e-54	-1.24987
45066.3	-36201.2	-14710.1	12.0399	-0.123233	-2.37988e-55	-1.31309
45066.4	-36201.3	-14710.3	12.0381	-0.121322	-4.61785e-54	-1.37635
45066.4	-36201.4	-14710.5	12.0365	-0.1199	1.85299e-54	-1.43859
45066.4	-36201.4	-14710.7	12.0352	-0.119726	1.81231e-53	-1.49905
45066.4	-36201.5	-14710.9	12.033	-0.120026	-6.99287e-54	-1.55946
45066.4	-36201.6	-14711.1	12.0295	-0.120068	-6.56884e-53	-1.62134
45066.4	-36201.6	-14711.2	12.0262	-0.11999	4.01488e-53	-1.68438
45066.5	-36201.7	-14711.4	12.0243	-0.119983	2.46616e-52	-1.74767
45066.5	-36201.8	-14711.6	12.023	-0.120003	-2.0607e-52	-1.80956
45066.5	-36201.9	-14711.8	12.0214	-0.120005	-9.60422e-52	-1.86922
45066.5	-36201.9	-14712	12.0196	-0.119999	7.7542e-52	-1.92764
45066.5	-36202	-14712.2	12.0178	-0.119999	3.44228e-51	-1.98503
45066.5	-36202.1	-14712.4	12.0163	-0.12	-3.6773e-51	-2.03961
45066.6	-36202.1	-14712.6	12.0148	-0.12	-1.2678e-50	-2.08957
45066.6	-36202.2	-14712.8	12.0123	-0.12	1.68499e-50	-2.13345
45066.6	-36202.3	-14713	12.0087	-0.12	4.90623e-50	-2.17073
45066.6	-36202.4	-14713.2	12.0058	-0.12	-6.3214e-50	-2.20223
45066.6	-36202.4	-14713.4	12.0041	-0.12	-1.73158e-49	-2.22825
45066.6	-36202.5	-14713.5	12.0027	-0.12	2.77624e-49	-2.24818
45066.7	-36202.6	-14713.7	12.001	-0.12	6.22841e-49	-2.26232
45066.7	-36202.6	-14713.9	11.9991	-0.12	-1.20375e-48	-2.27219
45066.7	-36202.7	-14714.1	11.9975	-0.12	-2.39737e-48	-2.27919
45066.7	-36202.8	-14714.3	11.996	-0.12	4.50116e-48	-2.28447
45066.7	-36202.8	-14714.5	11.9944	-0.12	8.27211e-48	-2.28844
45066.7	-36202.9	-14714.7	11.9917	-0.12	-1.90456e-47	-2.29078
45066.8	-36203	-14714.9	11.9881	-0.12	-3.1708e-47	-2.29173
45066.8	-36203.1	-14715.1	11.9854	-0.12	7.10611e-47	-2.29209
45066.8	-36203.1	-14715.3	11.9839	-0.12	1.07679e-46	-2.2916
45066.8	-36203.2	-14715.5	11.9824	-0.12	-2.94038e-46	-2.28904
45066.8	-36203.3	-14715.6	11.9806	-0.12	-3.66458e-46	-2.28425
45066.8	-36203.3	-14715.8	11.9789	-0.12	1.20643e-45	-2.27775
45066.9	-36203.4	-14716	11.9772	-0.12	1.21202e-45	-2.269
45066.9	-36203.5	-14716.2	11.9755	-0.12	-4.94707e-45	-2.25678
45066.9	-36203.6	-14716.4	11.9738	-0.12	-4.62506e-45	-2.24137
45066.9	-36203.6	-14716.6	11.9722	-0.12	1.83524e-44	-2.22377
45066.9	-36203.7	-14716.8	11.9704	-0.12	1.436e-44	-2.20425
45066.9	-36203.8	-14717	11.9686	-0.12	-7.32526e-44	-2.18274
45067	-36203.8	-14717.2	11.9669	-0.12	-4.25345e-44	-2.16066
45067	-36203.9	-14717.4	11.9656	-0.12	2.95335e-43	-2.13992
45067	-36204	-14717.6	11.9638	-0.12	1.61714e-43	-2.12086
45067	-36204	-14717.8	11.9606	-0.12	-1.0901e-42	-2.10327
45067	-36204.1	-14717.9	11.957	-0.12	-4.1837e-43	-2.08771
45067	-36204.2	-14718.1	11.9548	-0.12	4.2702e-42	-2.07493
45067.1	-36204.3	-14718.3	11.9534	-0.12	8.23646e-43	-2.06479
45067.1	-36204.3	-14718.5	11.9519	-0.120001	-1.69987e-41	-2.05684
45067.1	-36204.4	-14718.7	11.9501	-0.12	-3.12148e-42	-2.05045
45067.1	-36204.5	-14718.9	11.9483	-0.119995	6.23628e-41	-2.04504
45067.1	-36204.5	-14719.1	11.9467	-0.12	8.81291e-50	-2.04031
45067.2	-36204.6	-14719.3	11.9453	-0.12002	-2.40168e-40	-2.0361
45067.2	-36204.7	-14719.5	11.9432	-0.119996	4.74236e-41	-2.03248
45067.2	-36204.7	-14719.7	11.9398	-0.119922	9.46443e-40	-2.02951
45067.2	-36204.8	-14719.9	11.9365	-0.120015	-1.7921e-40	-2.02711
45067.2	-36204.9	-14720	11.9346	-0.120284	-3.44601e-39	-2.02519
45067.2	-36204.9	-14720.2	11.9332	-0.119885	1.3788e-39	-2.02384
45067.3	-36205	-14720.4	11.9315	-0.118287	1.30507e-38	-2.02309
45067.3	-36205.1	-14720.6	11.9297	-0.116347	-8.00047e-39	-2.02287
45067.3	-36205.2	-14720.8	11.9279	-0.114722	-5.10071e-38	-2.02294
45067.3	-36205.2	-14721	11.9264	-0.112998	3.01483e-38	-2.02282
45067.3	-36205.3	-14721.2	11.925	-0.111053	1.83919e-37	-2.02225
45067.3	-36205.4	-14721.4	11.9226	-0.109833	-1.53155e-37	-2.02168
45067.4	-36205.4	-14721.6	11.919	-0.109787	-6.84159e-37	-2.02154
45067.4	-36205.5	-14721.8	11.9159	-0.110054	7.33803e-37	-2.02199
45067.4	-36205.6	-14722	11.9142	-0.110057	2.65564e-36	-2.02332
45067.4	-36205.7	-14722.2	11.9129	-0.109986	-2.75716e-36	-2.02603
45067.4	-36205.7	-14722.3	11.9112	-0.109986	-9.45143e-36	-2.03064
45067.4	-36205.8	-14722.5	11.9094	-0.110004	1.25023e-35	-2.03762
45067.5	-36205.9	-14722.7	11.9077	-0.110003	3.44271e-35	-2.04699
45067.5	-36205.9	-14722.9	11.906	-0.109999	-5.5507e-35	-2.05816
45067.5	-36206	-14723.1	11.9043	-0.109999	-1.32857e-34	-2.071
45067.5	-36206.1	-14723.3	11.9026	-0.11	2.07907e-34	-2.08595
45067.5	-36206.1	-14723.5	11.9009	-0.11	4.6418e-34	-2.10242
45067.5	-36206.2	-14723.6	11.8992	-0.11	-8.95713e-34	-2.11853
45067.6	-36206.3	-14723.8	11.8975	-0.11	-1.78331e-33	-2.13327
45067.6	-36206.4	-14724	11.896	-0.11	3.34787e-33	-2.14665
45067.6	-36206.4	-14724.3	11.8945	-0.11	6.15248e-33	-2.15849
45067.6	-36206.5	-14724.4	11.8916	-0.11	-1.40755e-32	-2.16834
45067.6	-36206.6	-14724.6	11.888	-0.11	-2.1418e-32	-2.17605
45067.6	-36206.6	-14724.8	11.8853	-0.11	5.85639e-32	-2.18182
45067.7	-36206.7	-14725	11.8838	-0.11	7.30084e-32	-2.18609
45067.7	-36206.8	-14725.2	11.8823	-0.11	-2.42659e-31	-2.18949
45067.7	-36206.8	-14725.4	11.8806	-0.11	-2.79152e-31	-2.19212
45067.7	-36206.9	-14725.6	11.8789	-0.11	9.02196e-31	-2.19379
45067.7	-36207	-14725.7	11.8772	-0.11	9.02874e-31	-2.19539
45067.7	-36207	-14725.9	11.8754	-0.11	-3.63949e-30	-2.19842
45067.8	-36207.1	-14726.1	11.8737	-0.11	-2.85737e-30	-2.20336
45067.8	-36207.2	-14726.3	11.8721	-0.110002	1.47869e-29	-2.2102
45067.8	-36207.3	-14726.5	11.8704	-0.110001	1.08825e-29	-2.21955
45067.8	-36207.3	-14726.7	11.8686	-0.109993	-5.47228e-29	-2.23215
45067.8	-36207.4	-14726.9	11.8669	-0.109996	-3.16748e-29	-2.24682
45067.8	-36207.5	-14727.1	11.8655	-0.110029	2.16314e-28	-2.26161
45067.9	-36207.5	-14727.3	11.8636	-0.110011	8.32665e-29	-2.27609
45067.9	-36207.6	-14727.5	11.8604	-0.109885	-8.66255e-28	-2.29039
45067.9	-36207.7	-14727.7	11.857	-0.109958	-3.16056e-28	-2.30446
45067.9	-36207.7	-14727.8	11.8548	-0.110423	3.18818e-27	-2.31821
45067.9	-36207.8	-14728	11.8534	-0.110081	6.13225e-28	-2.33148
45068	-36207.9	-14728.2	11.8518	-0.108359	-1.23816e-26	-2.34404
45068	-36208	-14728.4	11.85	-0.11	3.50871e-35	-2.35512
45068	-36208	-14728.6	11.8482	-0.119415	4.90267e-26	-2.36355
45068	-36208.1	-14728.8	11.8467	-0.133333	-1.32779e-34	-2.3671
45068	-36208.2	-14729	11.8455	-0.149698	-1.79223e-25	-2.36357
45068	-36208.2	-14729.1	11.8431	-0.178991	3.5298e-26	-2.35203
45068.1	-36208.3	-14729.3	11.8382	-0.229365	6.84495e-25	-2.33197
45068.1	-36208.4	-14729.5	11.8327	-0.29066	-2.74619e-25	-2.30339
45068.1	-36208.4	-14729.7	11.8281	-0.353543	-2.68579e-24	-2.26651
45068.1	-36208.5	-14729.9	11.8225	-0.421848	1.03631e-24	-2.22207
45068.1	-36208.6	-14730.1	11.8144	-0.499082	9.73471e-24	-2.17129
45068.1	-36208.6	-14730.3	11.805	-0.581312	-5.94986e-24	-2.11652
45068.2	-36208.7	-14730.5	11.795	-0.664205	-3.65473e-23	-2.05974
45068.2	-36208.8	-14730.7	11.7839	-0.745594	3.05385e-23	-2.0014
45068.2	-36208.9	-14730.9	11.7711	-0.825975	1.4233e-22	-1.94201
45068.2	-36208.9	-14731.1	11.7564	-0.910571	-1.14914e-22	-1.88259
45068.2	-36209	-14731.2	11.7397	-1.00065	-5.1013e-22	-1.82423
45068.2	-36209.1	-14731.4	11.7209	-1.08838	5.44958e-22	-1.76811
45068.3	-36209.1	-14731.6	11.7004	-1.16751	1.87881e-21	-1.71552
45068.3	-36209.2	-14731.8	11.6792	-1.23648	-2.49707e-21	-1.66797
45068.3	-36209.3	-14732	11.6577	-1.2977	-7.2708e-21	-1.62532
45068.3	-36209.3	-14732.2	11.6352	-1.35855	9.36801e-21	-1.585
45068.3	-36209.4	-14732.3	11.6113	-1.42237	2.56612e-20	-1.54482
45068.3	-36209.5	-14732.5	11.5862	-1.48592	-4.11426e-20	-1.50346
45068.4	-36209.5	-14732.7	11.5604	-1.54765	-9.2302e-20	-1.46112
45068.4	-36209.6	-14732.9	11.5345	-1.60877	1.7839e-19	-1.41977
45068.4	-36209.7	-14733.1	11.5081	-1.67032	3.55278e-19	-1.37968
45068.4	-36209.7	-14733.3	11.4795	-1.733	-6.6705e-19	-1.33919
45068.4	-36209.8	-14733.4	11.4484	-1.79666	-1.22589e-18	-1.29805
45068.4	-36209.9	-14733.6	11.4162	-1.86032	2.80458e-18	-1.25766
45068.5	-36209.9	-14733.8	11.3835	-1.92378	4.26759e-18	-1.219
45068.5	-36210	-14734	11.3507	-1.98758	-1.17606e-17	-1.18254
45068.5	-36210.1	-14734.2	11.3174	-2.05103	-1.635e-17	-1.14793
45068.5	-36210.1	-14734.4	11.2826	-2.11248	4.3814e-17	-1.11422
45068.5	-36210.2	-14734.5	11.2464	-2.17054	5.43946e-17	-1.08116
45068.5	-36210.3	-14734.7	11.2093	-2.22409	-1.78855e-16	-1.04916
45068.6	-36210.3	-14734.9	11.1714	-2.27305	-1.79636e-16	-1.01915
45068.6	-36210.4	-14735.1	11.1322	-2.31783	7.33159e-16	-0.992367
45068.6	-36210.5	-14735.3	11.0919	-2.35675	6.85425e-16	-0.969144
45068.6	-36210.5	-14735.4	11.0514	-2.38719	-2.71977e-15	-0.949342
45068.6	-36210.6	-14735.6	11.01	-2.4092	-2.1281e-15	-0.933393
45068.6	-36210.7	-14735.8	10.9669	-2.42448	1.08558e-14	-0.921892
45068.7	-36210.7	-14736	10.924	-2.43511	6.30349e-15	-0.913992
45068.7	-36210.8	-14736.1	10.8836	-2.44312	-4.37678e-14	-0.908071
45068.7	-36210.9	-14736.3	10.8439	-2.44914	-2.39656e-14	-0.902097
45068.7	-36210.9	-14736.5	10.8017	-2.4533	1.61549e-13	-0.893935
45068.7	-36211	-14736.6	10.7583	-2.45634	6.20012e-14	-0.881911
45068.7	-36211	-14736.8	10.7166	-2.45892	-6.32831e-13	-0.864451
45068.8	-36211.1	-14737	10.6758	-2.46002	-1.22062e-13	-0.839446
45068.8	-36211.2	-14737.2	10.6341	-2.4586	2.51916e-12	-0.805215
45068.8	-36211.2	-14737.4	10.5924	-2.45673	4.62594e-13	-0.763032
45068.8	-36211.3	-14737.5	10.5515	-2.45621	-9.24197e-12	-0.714921
45068.8	-36211.4	-14737.7	10.51	-2.45333	1.30605e-20	-0.662309
45068.9	-36211.4	-14737.8	10.4668	-2.44445	3.55922e-11	-0.606929
45068.9	-36211.5	-14738	10.4242	-2.43264	-7.02803e-12	-0.55245
45068.9	-36211.5	-14738.2	10.384	-2.42081	-1.4026e-10	-0.501456
45068.9	-36211.6	-14738.3	10.3443	-2.4056	2.65584e-11	-0.451249
45068.9	-36211.7	-14738.5	10.3031	-2.38428	5.10688e-10	-0.398697
45068.9	-36211.7	-14738.6	10.2619	-2.36059	-2.04335e-10	-0.342934
45069	-36211.8	-14738.8	10.222	-2.33808	-1.93407e-09	-0.284045
45069	-36211.8	-14739	10.1832	-2.3161	1.18565e-09	-0.223461
45069	-36211.9	-14739.2	10.1451	-2.29401	7.5591e-09	-0.161588
45069	-36212	-14739.3	10.1064	-2.27314	-4.46788e-09	-0.0958257
45069	-36212	-14739.5	10.0668	-2.25491	-2.72562e-08	-0.0250169
45069	-36212.1	-14739.6	10.0275	-2.24025	2.26971e-08	0.0475151
45069.1	-36212.1	-14739.8	9.98953	-2.22938	1.0139e-07	0.1185
45069.1	-36212.2	-14740	9.95253	-2.22108	-1.08747e-07	0.186116
45069.1	-36212.3	-14740.1	9.91599	-2.21427	-3.93558e-07	0.250073
45069.1	-36212.3	-14740.3	9.87904	-2.2083	4.08602e-07	0.312408
45069.1	-36212.4	-14740.4	9.84131	-2.20294	1.40067e-06	0.374027
45069.1	-36212.4	-14740.6	9.80321	-2.19862	-1.8528e-06	0.433511
45069.2	-36212.5	-14740.7	9.7653	-2.19526	-5.10199e-06	0.490305
45069.2	-36212.5	-14740.9	9.72816	-2.19189	8.22598e-06	0.545434
45069.2	-36212.6	-14741.1	9.69164	-2.18839	1.9689e-05	0.598747
45069.2	-36212.7	-14741.2	9.65465	-2.18573	-3.08112e-05	0.648489
45069.2	-36212.7	-14741.4	9.61682	-2.18409	-6.879e-05	0.694445
45069.2	-36212.8	-14741.5	9.57878	-2.18259	0.000132071	0.738403
45069.3	-36212.8	-14741.7	9.54097	-2.18084	0.000243806	0.780667
45069.3	-36212.9	-14741.8	9.50364	-2.17908	-0.000623973	0.819893
45069.3	-36212.9	-14742	9.46698	-2.17742	-0.00242677	0.856591
45069.3	-36213	-14742.1	9.4311	-2.17583	-0.00426244	0.892934
45069.3	-36213	-14742.3	9.39519	-2.17414	-0.00592455	0.928508
45069.3	-36213.1	-14742.4	9.35772	-2.17206	-0.00782987	0.960552
45069.4	-36213.1	-14742.6	9.31967	-2.17029	-0.00959972	0.988041
45069.4	-36213.2	-14742.7	9.28377	-2.17017	-0.0102951	1.01143
45069.4	-36213.3	-14742.9	9.24917	-2.17217	-0.0101013	1.03158
45069.4	-36213.3	-14743	9.21285	-2.17605	-0.00992383	1.04962
45069.4	-36213.4	-14743.1	9.17465	-2.18149	-0.00997797	1.06681
45069.4	-36213.4	-14743.3	9.13635	-2.18824	-0.0100203	1.08437
45069.5	-36213.5	-14743.5	9.09873	-2.19733	-0.0100044	1.10246
45069.5	-36213.5	-14743.6	9.0619	-2.21025	-0.00999572	1.12073
45069.5	-36213.6	-14743.8	9.02533	-2.22608	-0.00999986	1.13932
45069.5	-36213.6	-14743.9	8.98822	-2.24288	-0.00999595	1.1586
45069.5	-36213.7	-14744	8.95016	-2.2602	-0.00999704	1.1784
45069.5	-36213.7	-14744.2	8.91104	-2.27808	-0.0100215	1.19829
45069.6	-36213.8	-14744.3	8.87134	-2.29487	-0.0100084	1.2178
45069.6	-36213.9	-14744.5	8.83163	-2.30856	-0.00991258	1.23665
45069.6	-36213.9	-14744.6	8.79146	-2.31897	-0.00996807	1.25583
45069.6	-36214	-14744.7	8.7503	-2.3267	-0.0103221	1.27647
45069.6	-36214	-14744.9	8.70906	-2.33298	-0.010062	1.29827
45069.7	-36214	-14745	8.66896	-2.33885	-0.00836895	1.32049
45069.7	-36214.1	-14745.2	8.63	-2.34333	-0.00666667	1.34314
45069.7	-36214.2	-14745.3	8.59176	-2.34543	-0.00643016	1.36634
45069.7	-36214.2	-14745.4	8.55333	-2.34667	-0.00666667	1.38998
45069.7	-36214.2	-14745.6	8.51402	-2.34854	-0.00634439	1.41394
45069.7	-36214.3	-14745.7	8.47434	-2.35005	-0.00674322	1.43826
45069.8	-36214.3	-14745.8	8.43486	-2.35074	-0.00875216	1.46293
45069.8	-36214.4	-14746	8.39533	-2.35398	-0.0100113	1.48765
45069.8	-36214.4	-14746.1	8.35547	-2.36252	-0.00869709	1.51254
45069.8	-36214.5	-14746.2	8.31525	-2.37492	-0.00642023	1.53924
45069.8	-36214.5	-14746.4	8.27452	-2.3896	-0.00468591	1.56886
45069.8	-36214.6	-14746.5	8.23243	-2.40648	-0.00300474	1.60042
45069.9	-36214.6	-14746.6	8.18908	-2.42452	-0.00106823	1.6326
45069.9	-36214.7	-14746.8	8.14704	-2.43979	0.000171909	1.66418
45069.9	-36214.7	-14746.9	8.1073	-2.45104	0.000233586	1.69468
45069.9	-36214.8	-14747	8.06694	-2.46325	-4.51373e-05	1.72507
45069.9	-36214.8	-14747.1	8.02418	-2.47894	-5.74922e-05	1.75735
45069.9	-36214.9	-14747.3	7.9805	-2.49417	1.42625e-05	1.79512
45070	-36214.9	-14747.4	7.93733	-2.50739	1.42518e-05	1.84083
45070	-36215	-14747.5	7.89534	-2.52243	-4.40974e-06	1.89464
45070	-36215	-14747.7	7.85402	-2.54085	-3.83334e-06	1.95691
45070	-36215.1	-14747.8	7.81131	-2.56003	1.15343e-06	2.02858
45070	-36215.1	-14747.9	7.76658	-2.57984	9.25486e-07	2.10753
45070	-36215.1	-14748	7.72151	-2.60405	-3.3892e-07	2.18709
45070.1	-36215.2	-14748.1	7.67691	-2.63223	-2.23659e-07	2.2623
45070.1	-36215.2	-14748.3	7.63231	-2.65838	9.97882e-08	2.3309
45070.1	-36215.3	-14748.4	7.58733	-2.6812	5.99204e-08	2.39164
45070.1	-36215.3	-14748.5	7.54187	-2.7047	-2.59877e-08	2.44417
45070.1	-36215.4	-14748.6	7.49558	-2.72922	-1.40777e-08	2.48892
45070.1	-36215.4	-14748.7	7.44792	-2.75105	7.33246e-09	2.52701
45070.2	-36215.5	-14748.9	7.39963	-2.77106	3.28422e-09	2.55817
45070.2	-36215.5	-14749	7.35247	-2.79418	-2.09869e-09	2.58101
45070.2	-36215.6	-14749.1	7.30606	-2.81985	-8.76823e-10	2.59645
45070.2	-36215.6	-14749.2	7.25842	-2.8434	5.43831e-10	2.60718
45070.2	-36215.6	-14749.3	7.21009	-2.86521	1.97494e-10	2.61407
45070.2	-36215.7	-14749.4	7.16333	-2.88944	-1.493e-10	2.61659
45070.3	-36215.7	-14749.6	7.11722	-2.91572	-4.35537e-11	2.6153
45070.3	-36215.8	-14749.7	7.06893	-2.94079	4.19502e-11	2.61141
45070.3	-36215.8	-14749.8	7.01839	-2.96365	1.15916e-11	2.60554
45070.3	-36215.8	-14749.9	6.9671	-2.98472	-1.08074e-11	2.5979
45070.3	-36215.9	-14750	6.91552	-3.00513	-2.41932e-12	2.58782
45070.3	-36215.9	-14750.1	6.86364	-3.0261	2.90529e-12	2.57443
45070.4	-36216	-14750.2	6.81226	-3.04659	4.7624e-13	2.55929
45070.4	-36216	-14750.3	6.76226	-3.06499	-8.05739e-13	2.54489
45070.4	-36216	-14750.4	6.71231	-3.08321	-1.2638e-13	2.53166
45070.4	-36216.1	-14750.5	6.66041	-3.10416	2.06157e-13	2.51974
45070.4	-36216.1	-14750.6	6.60645	-3.12724	2.17804e-14	2.51322
45070.4	-36216.2	-14750.8	6.55128	-3.15078	-5.44353e-14	2.51703
45070.5	-36216.2	-14750.9	6.4965	-3.17518	-2.83092e-15	2.53152
45070.5	-36216.2	-14751	6.44335	-3.20128	1.49506e-14	2.55549
45070.5	-36216.3	-14751.1	6.38988	-3.2284	7.49131e-16	2.58823
45070.5	-36216.3	-14751.2	6.33392	-3.25526	-3.79384e-15	2.62877
45070.5	-36216.3	-14751.3	6.27667	-3.28	0	2.67429
45070.6	-36216.4	-14751.4	6.21988	-3.30088	9.8512e-16	2.72164
45070.6	-36216.4	-14751.5	6.16333	-3.31753	-4.93088e-17	2.7685
45070.6	-36216.4	-14751.6	6.10658	-3.33026	-2.68522e-16	2.81367
45070.6	-36216.5	-14751.6	6.05002	-3.34057	1.30108e-17	2.85892
45070.6	-36216.5	-14751.7	5.99379	-3.34974	6.74547e-17	2.90548
45070.6	-36216.6	-14751.9	5.93648	-3.35748	-6.60883e-18	2.95066
45070.7	-36216.6	-14752	5.87761	-3.36331	-1.72199e-17	2.99148
45070.7	-36216.6	-14752	5.8201	-3.36722	2.55454e-18	3.02637
45070.7	-36216.7	-14752.1	5.7654	-3.36934	4.6653e-18	3.05409
45070.7	-36216.7	-14752.2	5.70999	-3.37003	-6.71901e-19	3.07361
45070.7	-36216.7	-14752.3	5.65167	-3.36842	-1.15714e-18	3.08391
45070.7	-36216.8	-14752.4	5.593	-3.36077	2.26839e-19	3.08403
45070.8	-36216.8	-14752.5	5.53604	-3.34412	2.89905e-19	3.07323
45070.8	-36216.8	-14752.6	5.4804	-3.31797	-7.30608e-20	3.05114
45070.8	-36216.9	-14752.7	5.42542	-3.28102	-7.81489e-20	3.01784
45070.8	-36216.9	-14752.7	5.37048	-3.23006	1.91478e-20	2.97414
45070.8	-36216.9	-14752.8	5.31542	-3.16655	1.90645e-20	2.92138
45070.8	-36217	-14752.9	5.26083	-3.10021	-5.79803e-21	2.86177
45070.9	-36217	-14753	5.20735	-3.03668	-4.67022e-21	2.7978
45070.9	-36217	-14753.1	5.1556	-2.97431	1.74277e-21	2.7322
45070.9	-36217	-14753.2	5.10558	-2.91015	1.25359e-21	2.66564
45070.9	-36217.1	-14753.2	5.05656	-2.84038	-4.5489e-22	2.5962
45070.9	-36217.1	-14753.3	5.00834	-2.76458	-2.98946e-22	2.52246
45070.9	-36217.1	-14753.4	4.96151	-2.68653	1.3067e-22	2.44392
45071	-36217.2	-14753.5	4.91677	-2.60633	7.11021e-23	2.36211
45071	-36217.2	-14753.6	4.87486	-2.52009	-3.78698e-23	2.28055
45071	-36217.2	-14753.6	4.83514	-2.42921	-1.90149e-23	2.19924
45071	-36217.2	-14753.7	4.79577	-2.33988	9.83865e-24	2.11508
45071	-36217.3	-14753.8	4.7562	-2.25286	4.38547e-24	2.0287
45071	-36217.3	-14753.9	4.71711	-2.1641	-2.73527e-24	1.94422
45071.1	-36217.3	-14754	4.67943	-2.07609	-9.98555e-25	1.86442
45071.1	-36217.4	-14754	4.64413	-1.9962	7.75009e-25	1.79075
45071.1	-36217.4	-14754.1	4.61119	-1.92614	2.66168e-25	1.72195
45071.1	-36217.4	-14754.2	4.57991	-1.86338	-2.00266e-25	1.65518
45071.1	-36217.4	-14754.2	4.54915	-1.80218	-5.80882e-26	1.59035
45071.1	-36217.5	-14754.3	4.51774	-1.73573	5.43757e-26	1.529
45071.2	-36217.5	-14754.4	4.48689	-1.66823	1.22489e-26	1.47087
45071.2	-36217.5	-14754.5	4.45886	-1.6089	-1.51712e-26	1.41483
45071.2	-36217.5	-14754.5	4.43278	-1.55576	-3.25516e-27	1.36161
45071.2	-36217.6	-14754.6	4.40658	-1.50234	3.89565e-27	1.31261
45071.2	-36217.6	-14754.7	4.38097	-1.45148	6.34207e-28	1.26707
45071.2	-36217.6	-14754.8	4.35766	-1.40915	-1.03764e-27	1.22346
45071.3	-36217.6	-14754.8	4.33588	-1.37123	-1.10463e-28	1.1822
45071.3	-36217.7	-14754.9	4.3141	-1.3307	2.86284e-28	1.14416
45071.3	-36217.7	-14754.9	4.2925	-1.28829	2.92722e-29	1.10777
45071.3	-36217.7	-14755	4.27165	-1.24717	-7.29616e-29	1.07128
45071.3	-36217.7	-14755.1	4.2512	-1.20882	-3.76248e-30	1.03675
45071.4	-36217.8	-14755.2	4.23062	-1.17442	1.91037e-29	1.00709
45071.4	-36217.8	-14755.2	4.21	-1.14667	-7.0766e-39	0.982571
45071.4	-36217.8	-14755.3	4.18968	-1.12741	-5.22585e-30	0.962663
45071.4	-36217.8	-14755.4	4.17	-1.11333	1.87e-39	0.946623
45071.4	-36217.9	-14755.4	4.1511	-1.10072	1.31978e-30	0.933685
45071.4	-36217.9	-14755.5	4.1322	-1.08938	-6.53649e-32	0.923186
45071.5	-36217.9	-14755.6	4.1129	-1.07993	-3.39835e-31	0.914601
45071.5	-36217.9	-14755.6	4.09463	-1.07258	3.36891e-32	0.907784
45071.5	-36218	-14755.7	4.07817	-1.06722	9.23359e-32	0.902716
45071.5	-36218	-14755.7	4.06122	-1.06283	-8.87554e-33	0.899505
45071.5	-36218	-14755.8	4.04226	-1.05887	-2.30573e-32	0.897837
45071.5	-36218	-14755.9	4.02349	-1.0564	3.37627e-33	0.896133
45071.6	-36218.1	-14756	4.00639	-1.05534	5.83301e-33	0.893134
45071.6	-36218.1	-14756	3.98915	-1.0522	-1.15999e-33	0.888871
45071.6	-36218.1	-14756.1	3.9707	-1.04467	-1.57617e-33	0.883092
45071.6	-36218.1	-14756.1	3.95249	-1.03393	3.04573e-34	0.874596
45071.6	-36218.1	-14756.2	3.93536	-1.02087	3.8794e-34	0.862795
45071.6	-36218.2	-14756.3	3.91823	-1.00501	-9.62391e-35	0.848563
45071.7	-36218.2	-14756.3	3.9008	-0.98637	-9.6167e-35	0.832588
45071.7	-36218.2	-14756.4	3.88443	-0.966032	2.97556e-35	0.814923
45071.7	-36218.2	-14756.4	3.8695	-0.944596	2.58662e-35	0.795563
45071.7	-36218.3	-14756.5	3.85472	-0.921764	-7.78301e-36	0.774524
45071.7	-36218.3	-14756.6	3.8393	-0.897697	-6.2449e-36	0.752464
45071.7	-36218.3	-14756.6	3.82344	-0.873347	2.28693e-36	0.730971
45071.8	-36218.3	-14756.7	3.80779	-0.850519	1.50918e-36	0.711169
45071.8	-36218.3	-14756.8	3.7935	-0.831898	-6.73341e-37	0.693482
45071.8	-36218.4	-14756.8	3.78036	-0.817274	-4.04325e-37	0.677739
45071.8	-36218.4	-14756.9	3.76683	-0.803301	1.75357e-37	0.663173
45071.8	-36218.4	-14756.9	3.75289	-0.787899	9.49922e-38	0.648736
45071.8	-36218.4	-14757	3.74015	-0.770567	-4.94772e-38	0.633184
45071.9	-36218.5	-14757.1	3.72838	-0.751504	-2.21609e-38	0.616713
45071.9	-36218.5	-14757.1	3.71563	-0.731581	1.41613e-38	0.600759
45071.9	-36218.5	-14757.2	3.70206	-0.71308	5.91653e-39	0.585128
45071.9	-36218.5	-14757.2	3.68942	-0.698988	-3.6696e-39	0.568281
45071.9	-36218.5	-14757.3	3.67761	-0.685933	-1.33263e-39	0.548412
45071.9	-36218.6	-14757.4	3.6652	-0.66582	1.00743e-39	0.523561
45072	-36218.6	-14757.4	3.65312	-0.63472	2.93887e-40	0.492156
45072	-36218.6	-14757.5	3.64361	-0.591784	-2.83067e-40	0.453012
45072	-36218.6	-14757.5	3.63574	-0.53776	-7.82166e-41	0.406188
45072	-36218.7	-14757.6	3.62704	-0.474679	7.2925e-41	0.352727
45072	-36218.7	-14757.6	3.61839	-0.408477	1.63249e-41	0.296346
45072	-36218.7	-14757.7	3.61221	-0.34696	-1.9604e-41	0.242079
45072.1	-36218.7	-14757.8	3.60754	-0.294704	-3.21352e-42	0.193108
45072.1	-36218.7	-14757.8	3.60217	-0.253933	5.43688e-42	0.151443
45072.1	-36218.8	-14757.9	3.59729	-0.221811	8.52776e-43	0.117434
45072.1	-36218.8	-14757.9	3.59493	-0.194152	-1.39108e-42	0.0907787
45072.1	-36218.8	-14758	3.59357	-0.172075	-1.46968e-43	0.0714941
45072.1	-36218.8	-14758	3.59071	-0.158443	3.67313e-43	0.0597213
45072.2	-36218.8	-14758.1	3.58689	-0.153382	1.91022e-44	0.0555613
45072.2	-36218.9	-14758.2	3.5834	-0.156082	-1.00882e-43	0.0589318
45072.2	-36218.9	-14758.2	3.58019	-0.165882	-5.05491e-45	0.068945
45072.2	-36218.9	-14758.3	3.57686	-0.182055	2.55997e-44	0.0844945
45072.2	-36218.9	-14758.3	3.57333	-0.203333	-1.87875e-53	0.104575
45072.3	-36219	-14758.4	3.56972	-0.228217	-6.64729e-45	0.128167
45072.3	-36219	-14758.4	3.5665	-0.254921	3.32721e-46	0.154071
45072.3	-36219	-14758.5	3.56373	-0.282333	1.81191e-45	0.181305
45072.3	-36219	-14758.5	3.55969	-0.311826	-8.7793e-47	0.209771
45072.3	-36219	-14758.6	3.55317	-0.344272	-4.55164e-46	0.239715
45072.3	-36219.1	-14758.7	3.54583	-0.377112	4.45944e-47	0.271906
45072.4	-36219.1	-14758.7	3.53911	-0.40886	1.16194e-46	0.306507
45072.4	-36219.1	-14758.8	3.53199	-0.443073	-1.72372e-47	0.34166
45072.4	-36219.1	-14758.8	3.52373	-0.481558	-3.148e-47	0.376002
45072.4	-36219.1	-14758.9	3.51519	-0.519839	4.53379e-48	0.410203
45072.4	-36219.2	-14758.9	3.50684	-0.553911	7.80804e-48	0.443453
45072.4	-36219.2	-14759	3.49772	-0.583063	-1.53064e-48	0.470733
45072.5	-36219.2	-14759.1	3.4874	-0.605173	-1.95619e-48	0.48822
45072.5	-36219.2	-14759.1	3.47701	-0.614334	4.92992e-49	0.495754
45072.5	-36219.2	-14759.2	3.4671	-0.608082	5.27325e-49	0.493747
45072.5	-36219.3	-14759.2	3.45694	-0.59068	-1.29203e-49	0.482837
45072.5	-36219.3	-14759.3	3.44643	-0.566832	-1.28642e-49	0.464147
45072.5	-36219.3	-14759.3	3.43675	-0.540804	3.91233e-50	0.439589
45072.6	-36219.3	-14759.4	3.42823	-0.513962	3.15132e-50	0.411097
45072.6	-36219.3	-14759.4	3.41982	-0.48352	-1.17597e-50	0.380484
45072.6	-36219.4	-14759.5	3.41131	-0.448574	-8.45882e-51	0.348185
45072.6	-36219.4	-14759.5	3.4037	-0.41099	3.06946e-51	0.312971
45072.6	-36219.4	-14759.6	3.39698	-0.37168	2.01719e-51	0.275562
45072.6	-36219.4	-14759.7	3.38988	-0.330267	-8.81719e-52	0.239241
45072.7	-36219.4	-14759.7	3.38275	-0.289928	-4.79776e-52	0.206525
45072.7	-36219.5	-14759.8	3.37766	-0.25752	2.55534e-52	0.178879
45072.7	-36219.5	-14759.8	3.37462	-0.234838	1.28307e-52	0.156762
45072.7	-36219.5	-14759.9	3.37169	-0.218858	-6.63882e-53	0.139741
45072.7	-36219.5	-14759.9	3.36816	-0.207226	-2.95918e-53	0.127168
45072.7	-36219.5	-14760	3.36457	-0.198433	1.84568e-53	0.118217
45072.8	-36219.6	-14760	3.36116	-0.191818	6.73794e-54	0.111864
45072.8	-36219.6	-14760.1	3.35791	-0.187319	-5.22952e-54	0.106998
45072.8	-36219.6	-14760.1	3.35459	-0.184268	-1.79602e-54	0.103343
45072.8	-36219.6	-14760.2	3.35089	-0.181693	1.35134e-54	0.101158
45072.8	-36219.6	-14760.3	3.34744	-0.180077	3.91961e-55	0.100288
45072.8	-36219.7	-14760.3	3.34535	-0.180703	-3.66911e-55	0.100311
45072.9	-36219.7	-14760.4	3.34382	-0.182825	-8.26516e-56	0.101039
45072.9	-36219.7	-14760.4	3.34115	-0.184713	1.02371e-55	0.102399
45072.9	-36219.7	-14760.5	3.33754	-0.18627	2.19648e-56	0.104145
45072.9	-36219.7	-14760.5	3.33397	-0.188096	-2.62867e-56	0.105952
45072.9	-36219.7	-14760.6	3.3306	-0.189784	-4.27943e-57	0.107587
45072.9	-36219.8	-14760.6	3.32717	-0.190523	7.00169e-57	0.108888
45073	-36219.8	-14760.7	3.32373	-0.19012	7.45366e-58	0.109913
45073	-36219.8	-14760.7	3.32039	-0.188714	-1.93173e-57	0.110746
45073	-36219.8	-14760.8	3.31706	-0.186878	-1.97509e-58	0.111116
45073	-36219.8	-14760.8	3.31363	-0.185192	4.92213e-58	0.110748
45073	-36219.9	-14760.9	3.3102	-0.183448	2.53669e-59	0.110058
45073.1	-36219.9	-14760.9	3.30686	-0.181404	-1.28479e-58	0.109545
45073.1	-36219.9	-14761	3.30333	-0.18	4.71451e-68	0.108932
45073.1	-36219.9	-14761.1	3.29953	-0.179991	3.33617e-59	0.107875
45073.1	-36219.9	-14761.1	3.29654	-0.179963	-1.66997e-60	0.106689
45073.1	-36220	-14761.2	3.29503	-0.178575	-9.09592e-60	0.10567
45073.1	-36220	-14761.2	3.29317	-0.176551	4.41067e-61	0.104494
45073.2	-36220	-14761.3	3.28964	-0.174763	2.29312e-60	0.102877
45073.2	-36220	-14761.3	3.28638	-0.173143	-2.27325e-61	0.101103
45073.2	-36220	-14761.4	3.28485	-0.171492	-6.23049e-61	0.0994514
45073.2	-36220.1	-14761.4	3.28302	-0.169799	5.98853e-62	0.097849
45073.2	-36220.1	-14761.5	3.27946	-0.168084	1.5554e-61	0.0961921
45073.2	-36220.1	-14761.5	3.27623	-0.166363	-2.27542e-62	0.09446
45073.3	-36220.1	-14761.6	3.27463	-0.164647	-3.91872e-62	0.0927131
45073.3	-36220.1	-14761.6	3.27274	-0.162928	7.68204e-63	0.0911714
45073.3	-36220.2	-14761.7	3.26936	-0.161206	9.81801e-63	0.0899807
45073.3	-36220.2	-14761.7	3.2656	-0.159502	-2.47449e-63	0.0890895
45073.3	-36220.2	-14761.8	3.26226	-0.157829	-2.64747e-63	0.0884729
45073.3	-36220.2	-14761.8	3.25905	-0.156186	6.49408e-64	0.08819
45073.4	-36220.2	-14761.9	3.25567	-0.154511	6.4892e-64	0.0881938
45073.4	-36220.3	-14761.9	3.252	-0.152647	-2.00785e-64	0.0882427
45073.4	-36220.3	-14762	3.24842	-0.150811	-1.74537e-64	0.0882272
45073.4	-36220.3	-14762	3.246	-0.149769	5.25126e-65	0.0882582
45073.4	-36220.3	-14762.1	3.24456	-0.149761	4.21231e-65	0.0883053
45073.4	-36220.3	-14762.2	3.24206	-0.150182	-1.54053e-65	0.0881089
45073.5	-36220.4	-14762.2	3.23833	-0.150313	-1.01241e-65	0.0875542
45073.5	-36220.4	-14762.3	3.23568	-0.14941	4.42528e-66	0.0867288
45073.5	-36220.4	-14762.3	3.23425	-0.147571	2.40801e-66	0.0856223
45073.5	-36220.4	-14762.3	3.23178	-0.145765	-1.28267e-66	0.0841197
45073.5	-36220.4	-14762.4	3.22817	-0.144174	-6.44257e-67	0.082423
45073.5	-36220.4	-14762.5	3.22541	-0.142256	3.33869e-67	0.0810112
45073.6	-36220.5	-14762.5	3.22387	-0.140423	1.4954e-67	0.0799414
45073.6	-36220.5	-14762.6	3.22246	-0.139886	-9.55585e-68	0.0788866
45073.6	-36220.5	-14762.6	3.22075	-0.140124	-3.9923e-68	0.0777789
45073.6	-36220.5	-14762.7	3.21891	-0.139324	2.47584e-68	0.0767494
45073.6	-36220.5	-14762.7	3.21719	-0.137384	8.98768e-69	0.0756437
45073.6	-36220.6	-14762.8	3.21582	-0.135507	-6.78227e-69	0.0741196
45073.7	-36220.6	-14762.8	3.2141	-0.133858	-1.96723e-69	0.0723709
45073.7	-36220.6	-14762.9	3.21091	-0.131959	1.8415e-69	0.0709212
45073.7	-36220.6	-14762.9	3.20732	-0.130262	4.14823e-70	0.0699038
45073.7	-36220.6	-14763	3.2053	-0.129636	-5.13792e-70	0.0692178
45073.7	-36220.6	-14763	3.20386	-0.12989	-1.1024e-70	0.0687296
45073.7	-36220.7	-14763.1	3.20087	-0.130306	1.31931e-70	0.0682848
45073.8	-36220.7	-14763.1	3.19721	-0.130145	2.14782e-71	0.067679
45073.8	-36220.7	-14763.2	3.19485	-0.128822	-3.5141e-71	0.0667241
45073.8	-36220.7	-14763.2	3.19349	-0.126887	-3.74095e-72	0.0655098
45073.8	-36220.7	-14763.3	3.19199	-0.125186	9.69536e-72	0.0642565
45073.8	-36220.8	-14763.3	3.19022	-0.123547	9.9134e-73	0.063265
45073.8	-36220.8	-14763.4	3.18839	-0.121616	-2.47094e-72	0.0628392
45073.9	-36220.8	-14763.4	3.18675	-0.120058	-1.27422e-73	0.0631383
45073.9	-36220.8	-14763.5	3.18536	-0.119652	6.46983e-73	0.0641584
45073.9	-36220.8	-14763.5	3.18333	-0.12	-2.39674e-82	0.0653595
45073.9	-36220.8	-14763.6	3.18	-0.120359	-1.77024e-73	0.0661599
45073.9	-36220.9	-14763.6	3.17667	-0.12	6.33891e-83	0.0664488
45074	-36220.9	-14763.7	3.17463	-0.118491	4.4856e-74	0.0662035
45074	-36220.9	-14763.7	3.17325	-0.11656	-2.2452e-75	0.0652837
45074	-36220.9	-14763.8	3.17165	-0.114915	-1.22265e-74	0.0636908
45074	-36220.9	-14763.8	3.1699	-0.113223	5.92385e-76	0.062002
45074	-36221	-14763.9	3.16817	-0.111259	3.07061e-75	0.0607366
45074	-36221	-14763.9	3.16647	-0.109909	-3.00585e-76	0.0598159
45074.1	-36221	-14764	3.16475	-0.109779	-7.80875e-76	0.059125
45074.1	-36221	-14764	3.16303	-0.110023	1.14343e-76	0.0588004
45074.1	-36221	-14764.1	3.16133	-0.109984	1.97544e-76	0.0588347
45074.1	-36221.1	-14764.1	3.15958	-0.110052	-3.92849e-77	0.0587742
45074.1	-36221.1	-14764.2	3.15784	-0.110284	-5.33795e-77	0.0583057
45074.1	-36221.1	-14764.2	3.15635	-0.109755	1.03149e-77	0.0575326
45074.2	-36221.1	-14764.3	3.15491	-0.108069	1.31382e-77	0.0565087
45074.2	-36221.1	-14764.3	3.15243	-0.106129	-3.2593e-78	0.0550883
45074.2	-36221.1	-14764.4	3.14879	-0.104457	-3.25685e-78	0.0533489
45074.2	-36221.2	-14764.4	3.1458	-0.102658	1.00772e-78	0.0517888
45074.2	-36221.2	-14764.5	3.14417	-0.100806	8.76001e-79	0.0506686
45074.2	-36221.2	-14764.5	3.14281	-0.0997898	-2.63584e-79	0.0498389
45074.3	-36221.2	-14764.6	3.14108	-0.0998275	-2.11494e-79	0.0492323
45074.3	-36221.2	-14764.6	3.13927	-0.10007	7.74505e-80	0.0489464
45074.3	-36221.3	-14764.7	3.13755	-0.10006	5.1111e-80	0.048958
45074.3	-36221.3	-14764.7	3.13588	-0.0999442	-2.28038e-80	0.049075
45074.3	-36221.3	-14764.8	3.13422	-0.099914	-1.36931e-80	0.0491034
45074.3	-36221.3	-14764.8	3.13254	-0.100146	5.93877e-81	0.0488634
45074.4	-36221.3	-14764.9	3.13082	-0.100262	3.21707e-81	0.0482939
45074.4	-36221.3	-14764.9	3.12907	-0.0993377	-1.67563e-81	0.0474563
45074.4	-36221.4	-14765	3.12734	-0.0974662	-7.50517e-82	0.0463268
45074.4	-36221.4	-14765	3.12574	-0.0956542	4.79596e-82	0.0448156
45074.4	-36221.4	-14765.1	3.1241	-0.0940565	2.00373e-82	0.0431274
45074.4	-36221.4	-14765.1	3.12212	-0.0921794	-1.24277e-82	0.0416845
45074.5	-36221.4	-14765.2	3.12034	-0.0904014	-4.51317e-83	0.0406143
45074.5	-36221.5	-14765.2	3.1199	-0.0897124	3.41184e-83	0.039815
45074.5	-36221.5	-14765.3	3.1201	-0.0899168	9.95297e-84	0.0392995
45074.5	-36221.5	-14765.3	3.11919	-0.090077	-9.58653e-84	0.0391415
45074.5	-36221.5	-14765.4	3.11726	-0.0900186	-2.64893e-84	0.0391977
45074.5	-36221.5	-14765.4	3.11537	-0.0899942	2.46972e-84	0.0392218
45074.6	-36221.5	-14765.5	3.11372	-0.0900071	5.52868e-85	0.0392093
45074.6	-36221.6	-14765.5	3.11204	-0.0899453	-6.63922e-85	0.039266
45074.6	-36221.6	-14765.6	3.11031	-0.0899659	-1.08831e-85	0.0392471
45074.6	-36221.6	-14765.6	3.1086	-0.0902416	1.84129e-85	0.0389166
45074.6	-36221.6	-14765.7	3.10695	-0.0901329	2.88806e-86	0.0382673
45074.6	-36221.6	-14765.7	3.10534	-0.0888485	-4.71113e-86	0.0373661
45074.7	-36221.7	-14765.8	3.10357	-0.0868924	-4.9773e-87	0.0361235
45074.7	-36221.7	-14765.8	3.1015	-0.0851356	1.24397e-86	0.0344643
45074.7	-36221.7	-14765.9	3.10004	-0.0834416	6.46926e-88	0.032769
45074.7	-36221.7	-14765.9	3.09999	-0.0815196	-3.41654e-87	0.0314782
45074.7	-36221.7	-14766	3.10004	-0.0800515	-1.71193e-88	0.0305485
45074.8	-36221.7	-14766	3.0987	-0.0797396	8.66976e-88	0.0298369
45074.8	-36221.8	-14766.1	3.09667	-0.08	-3.18134e-97	0.0294118
45074.8	-36221.8	-14766.1	3.09494	-0.0800689	-2.25121e-88	0.0293384
45074.8	-36221.8	-14766.2	3.09322	-0.0799963	1.12681e-89	0.0294157
45074.8	-36221.8	-14766.2	3.09123	-0.079976	6.13632e-89	0.0294382
45074.8	-36221.8	-14766.3	3.08997	-0.0800019	-2.97325e-90	0.0294095
45074.9	-36221.9	-14766.3	3.09004	-0.0800248	-1.54149e-89	0.0293816
45074.9	-36221.9	-14766.4	3.08991	-0.0799915	1.51026e-90	0.0294223
45074.9	-36221.9	-14766.4	3.08834	-0.0799224	3.93512e-90	0.0295086
45074.9	-36221.9	-14766.5	3.08634	-0.080047	-5.83767e-91	0.0293523
45074.9	-36221.9	-14766.5	3.08473	-0.0802991	-1.06612e-90	0.0288163
45074.9	-36222	-14766.6	3.08299	-0.0798208	1.53544e-91	0.0282333
45075	-36222	-14766.6	3.08098	-0.0781805	2.64432e-91	0.0277649
45075	-36222	-14766.7	3.07989	-0.0762345	-5.18376e-92	0.0270012
45075	-36222	-14766.7	3.08006	-0.0745561	-6.62497e-92	0.025539
45075	-36222	-14766.8	3.07975	-0.0727723	1.6696e-92	0.0231504
45075	-36222	-14766.8	3.07809	-0.0708994	1.78587e-92	0.0190495
45075	-36222.1	-14766.9	3.07613	-0.0698155	-4.37568e-93	0.0114512
45075.1	-36222.1	-14766.9	3.07448	-0.0698163	-4.35666e-93	-0.00166791
45075.1	-36222.1	-14767	3.07262	-0.0700559	1.32498e-93	-0.0225379
45075.1	-36222.1	-14767	3.07068	-0.0700451	1.06725e-93	-0.0516843
45075.1	-36222.1	-14767.1	3.06987	-0.0699831	-3.98262e-94	-0.0871149
45075.1	-36222.1	-14767.1	3.07011	-0.0699875	-2.86472e-94	-0.127542
45075.1	-36222.2	-14767.2	3.06958	-0.070005	1.03952e-94	-0.172753
45075.2	-36222.2	-14767.2	3.06775	-0.0700042	6.83156e-95	-0.220081
45075.2	-36222.2	-14767.3	3.06581	-0.0699962	-2.98609e-95	-0.263782
45075.2	-36222.2	-14767.3	3.06417	-0.0699946	-1.62484e-95	-0.300795
45075.2	-36222.2	-14767.4	3.06227	-0.0700112	8.65408e-96	-0.331165
45075.2	-36222.3	-14767.4	3.06047	-0.0700182	4.34532e-96	-0.354945
45075.2	-36222.3	-14767.5	3.0599	-0.0699595	-2.24835e-96	-0.372099
45075.3	-36222.3	-14767.5	3.06013	-0.0699388	-1.00218e-96	-0.383401
45075.3	-36222.3	-14767.6	3.05932	-0.070167	6.2507e-97	-0.390314
45075.3	-36222.3	-14767.6	3.05738	-0.0702081	2.28192e-97	-0.393246
45075.3	-36222.3	-14767.7	3.05553	-0.0691954	-1.77106e-97	-0.391761
45075.3	-36222.4	-14767.7	3.05395	-0.0673426	-6.08251e-98	-0.385635
45075.3	-36222.4	-14767.8	3.05208	-0.0655412	4.57652e-98	-0.374858
45075.4	-36222.4	-14767.8	3.05034	-0.06387	1.32744e-98	-0.360073
45075.4	-36222.4	-14767.9	3.04965	-0.0619355	-1.2426e-98	-0.34242
45075.4	-36222.4	-14767.9	3.04989	-0.0602484	-2.79913e-99	-0.323569
45075.4	-36222.4	-14767.9	3.05031	-0.0596996	3.46696e-99	-0.305392
45075.4	-36222.5	-14768	3.05019	-0.0599356	7.43875e-100	-0.288949
45075.4	-36222.5	-14768.1	3.04893	-0.0600771	-8.90241e-100	-0.274842
45075.5	-36222.5	-14768.1	3.047	-0.0600126	-1.4493e-100	-0.263232
45075.5	-36222.5	-14768.1	3.04523	-0.0599795	2.37124e-100	-0.254028
45075.5	-36222.5	-14768.2	3.04355	-0.0599978	2.52431e-101	-0.246907
45075.5	-36222.6	-14768.2	3.04165	-0.0600057	-6.54221e-101	-0.241415
45075.5	-36222.6	-14768.3	3.04011	-0.0600006	-6.68934e-102	-0.236887
45075.5	-36222.6	-14768.3	3.03967	-0.0599986	1.66733e-101	-0.232707
45075.6	-36222.6	-14768.4	3.03997	-0.0599999	8.5981e-103	-0.228958
45075.6	-36222.6	-14768.4	3.04032	-0.0600004	-4.36562e-102	-0.225886
45075.6	-36222.6	-14768.5	3.04	-0.06	1.61716e-111	-0.223312
45075.6	-36222.7	-14768.5	3.03857	-0.06	1.19422e-102	-0.220996
45075.6	-36222.7	-14768.6	3.03667	-0.06	4.27336e-112	-0.218954
45075.7	-36222.7	-14768.6	3.03496	-0.0599996	-3.01598e-103	-0.217214
45075.7	-36222.7	-14768.7	3.03322	-0.0600001	1.49373e-104	-0.21559
45075.7	-36222.7	-14768.7	3.03128	-0.0600014	7.76596e-104	-0.213911
45075.7	-36222.8	-14768.8	3.0299	-0.0599994	-7.69869e-105	-0.212222
45075.7	-36222.8	-14768.8	3.02966	-0.0599943	-2.11008e-104	-0.210583
45075.7	-36222.8	-14768.9	3.03006	-0.0600022	2.02826e-105	-0.208958
45075.8	-36222.8	-14768.9	3.03035	-0.0600205	5.26911e-105	-0.2073
45075.8	-36222.8	-14769	3.02981	-0.0599874	-7.71552e-106	-0.205571
45075.8	-36222.8	-14769	3.02815	-0.0599229	-1.33297e-105	-0.203818
45075.8	-36222.9	-14769.1	3.02625	-0.0600644	2.65083e-106	-0.202289
45075.8	-36222.9	-14769.1	3.02463	-0.0603004	3.60189e-106	-0.201132
45075.8	-36222.9	-14769.2	3.02288	-0.0597516	-6.96015e-107	-0.200244
45075.9	-36222.9	-14769.2	3.02094	-0.0580645	-8.86528e-107	-0.199587
45075.9	-36222.9	-14769.3	3.01981	-0.05613	2.19927e-107	-0.199315
45075.9	-36223	-14769.3	3.01982	-0.0544588	2.19763e-107	-0.199365
45075.9	-36223	-14769.4	3.02003	-0.0526574	-6.79981e-108	-0.199264
45075.9	-36223	-14769.4	3.01997	-0.0508046	-5.91099e-108	-0.198753
45075.9	-36223	-14769.4	3.02009	-0.0497919	1.77859e-108	-0.197946
45076	-36223	-14769.5	3.02027	-0.049833	1.4271e-108	-0.196878
45076	-36223	-14769.5	3.01952	-0.0500612	-5.22613e-109	-0.195432
45076	-36223.1	-14769.6	3.01771	-0.0500404	-3.44881e-109	-0.193706
45076	-36223.1	-14769.6	3.01584	-0.049982	1.53873e-109	-0.192072
45076	-36223.1	-14769.7	3.01424	-0.0499892	9.23971e-110	-0.190504
45076	-36223.1	-14769.7	3.01243	-0.0500047	-4.0073e-110	-0.188569
45076.1	-36223.1	-14769.8	3.01059	-0.0500025	-2.17078e-110	-0.186716
45076.1	-36223.1	-14769.8	3.00969	-0.0499987	1.13066e-110	-0.186332
45076.1	-36223.2	-14769.9	3.00981	-0.0499994	5.06426e-111	-0.188142
45076.1	-36223.2	-14769.9	3.01025	-0.0500004	-3.23617e-111	-0.192261
45076.1	-36223.2	-14770	3.01028	-0.0500002	-1.35206e-111	-0.199497
45076.1	-36223.2	-14770	3.00923	-0.0499999	8.38585e-112	-0.211098
45076.2	-36223.2	-14770.1	3.00735	-0.05	3.04535e-112	-0.22627
45076.2	-36223.2	-14770.1	3.00553	-0.05	-2.30221e-112	-0.242632
45076.2	-36223.3	-14770.2	3.00386	-0.05	-6.71596e-113	-0.258284
45076.2	-36223.3	-14770.2	3.00196	-0.05	6.4687e-113	-0.271829
45076.2	-36223.3	-14770.3	3.0003	-0.05	1.78742e-113	-0.283352
45076.2	-36223.3	-14770.3	2.99974	-0.05	-1.6665e-113	-0.293766
45076.3	-36223.3	-14770.4	2.99995	-0.05	-3.73059e-114	-0.303753
45076.3	-36223.4	-14770.4	3.00001	-0.05	4.47994e-114	-0.314002
45076.3	-36223.4	-14770.5	2.99998	-0.05	7.3436e-115	-0.326384
45076.3	-36223.4	-14770.5	3.00022	-0.05	-1.24245e-114	-0.343055
45076.3	-36223.4	-14770.6	3.00013	-0.05	-1.94878e-115	-0.364088
45076.3	-36223.4	-14770.6	2.99885	-0.05	3.17893e-115	-0.388847
45076.4	-36223.4	-14770.7	2.99689	-0.05	3.35853e-116	-0.417835
45076.4	-36223.5	-14770.7	2.99514	-0.05	-8.3939e-116	-0.451476
45076.4	-36223.5	-14770.7	2.99344	-0.05	-4.36526e-117	-0.487037
45076.4	-36223.5	-14770.8	2.99151	-0.05	2.30537e-116	-0.521257
45076.4	-36223.5	-14770.8	2.99005	-0.05	1.15516e-117	-0.553694
45076.5	-36223.5	-14770.9	2.98976	-0.05	-5.85009e-117	-0.584452
45076.5	-36223.6	-14770.9	2.99	-0.05	4.29335e-126	-0.6122
45076.5	-36223.6	-14771	2.98999	-0.05	1.51905e-117	-0.635702
45076.5	-36223.6	-14771	2.99001	-0.05	-7.6034e-119	-0.655796
45076.5	-36223.6	-14771.1	2.99027	-0.05	-4.1406e-118	-0.673587
45076.5	-36223.6	-14771.1	2.98995	-0.05	2.00626e-119	-0.689323
45076.6	-36223.6	-14771.2	2.98841	-0.05	1.04015e-118	-0.703055
45076.6	-36223.7	-14771.2	2.98645	-0.05	-1.01908e-119	-0.714783
45076.6	-36223.7	-14771.3	2.98475	-0.05	-2.6553e-119	-0.724488
45076.6	-36223.7	-14771.3	2.983	-0.05	3.93909e-120	-0.732137
45076.6	-36223.7	-14771.4	2.98109	-0.05	7.19387e-120	-0.738147
45076.6	-36223.7	-14771.4	2.97988	-0.05	-1.03607e-120	-0.744017
45076.7	-36223.7	-14771.5	2.97981	-0.05	-1.78431e-120	-0.750956
45076.7	-36223.8	-14771.5	2.98002	-0.05	3.49784e-121	-0.759107
45076.7	-36223.8	-14771.6	2.97998	-0.05	4.47033e-121	-0.768414
45076.7	-36223.8	-14771.6	2.98007	-0.05	-1.12659e-121	-0.778729
45076.7	-36223.8	-14771.7	2.98028	-0.05	-1.20505e-121	-0.789967
45076.7	-36223.8	-14771.7	2.97968	-0.05	2.95258e-122	-0.802162
45076.8	-36223.8	-14771.8	2.97795	-0.0500001	2.93974e-122	-0.815092
45076.8	-36223.9	-14771.8	2.97603	-0.0499998	-8.94053e-123	-0.828065
45076.8	-36223.9	-14771.8	2.97436	-0.0499995	-7.20146e-123	-0.840167
45076.8	-36223.9	-14771.9	2.97254	-0.0500007	2.68735e-123	-0.850243
45076.8	-36223.9	-14771.9	2.97071	-0.0500018	1.93302e-123	-0.857951
45076.8	-36223.9	-14772	2.96978	-0.0499972	-7.01439e-124	-0.863987
45076.9	-36223.9	-14772	2.96987	-0.0499938	-4.60973e-124	-0.869018
45076.9	-36224	-14772.1	2.97003	-0.050012	2.01492e-124	-0.873595
45076.9	-36224	-14772.1	2.96997	-0.0500221	1.09639e-124	-0.87852
45076.9	-36224	-14772.2	2.97014	-0.049949	-5.83951e-125	-0.88482
45076.9	-36224	-14772.2	2.97025	-0.0499151	-2.93209e-125	-0.892582
45076.9	-36224	-14772.3	2.96934	-0.0501904	1.51712e-125	-0.900992
45077	-36224.1	-14772.3	2.96747	-0.0502885	6.76237e-126	-0.908941
45077	-36224.1	-14772.4	2.96563	-0.0491194	-4.21778e-126	-0.915114
45077	-36224.1	-14772.4	2.96397	-0.0471925	-1.53977e-126	-0.918761
45077	-36224.1	-14772.5	2.96204	-0.0463066	1.19506e-126	-0.919568
45077	-36224.1	-14772.5	2.96033	-0.0482813	4.1043e-127	-0.916934
45077	-36224.1	-14772.6	2.95989	-0.0549231	-3.0881e-127	-0.910046
45077.1	-36224.2	-14772.6	2.96008	-0.0680052	-8.95717e-128	-0.897949
45077.1	-36224.2	-14772.7	2.95927	-0.0893035	8.38472e-128	-0.87968
45077.1	-36224.2	-14772.7	2.95725	-0.120851	1.88877e-128	-0.855196
45077.1	-36224.2	-14772.7	2.95455	-0.16411	-2.3394e-128	-0.824953
45077.1	-36224.2	-14772.8	2.95101	-0.21456	-5.01945e-129	-0.78917
45077.1	-36224.2	-14772.8	2.94626	-0.265343	6.00708e-129	-0.748291
45077.2	-36224.3	-14772.9	2.94092	-0.31471	9.77945e-130	-0.705619
45077.2	-36224.3	-14772.9	2.93591	-0.362569	-1.60004e-129	-0.665539
45077.2	-36224.3	-14773	2.93068	-0.40283	-1.70333e-130	-0.630161
45077.2	-36224.3	-14773	2.92435	-0.428824	4.41449e-130	-0.600473
45077.2	-36224.3	-14773.1	2.91746	-0.445016	4.51376e-131	-0.576527
45077.2	-36224.3	-14773.1	2.91083	-0.458566	-1.12507e-130	-0.557991
45077.3	-36224.4	-14773.2	2.90379	-0.469493	-5.80174e-132	-0.544248
45077.3	-36224.4	-14773.2	2.89547	-0.475654	2.94579e-131	-0.534707
45077.3	-36224.4	-14773.3	2.88667	-0.476667	-1.09121e-140	-0.529412
45077.3	-36224.4	-14773.3	2.87831	-0.472614	-8.05824e-132	-0.528619
45077.3	-36224.4	-14773.4	2.87	-0.463333	2.88353e-141	-0.53268
45077.4	-36224.4	-14773.4	2.86129	-0.448661	2.0351e-132	-0.541636
45077.4	-36224.5	-14773.4	2.85286	-0.42868	-1.00792e-133	-0.554185
45077.4	-36224.5	-14773.5	2.84549	-0.404534	-5.24024e-133	-0.568674
45077.4	-36224.5	-14773.5	2.83934	-0.380716	5.19484e-134	-0.583386
45077.4	-36224.5	-14773.6	2.83423	-0.36097	1.42382e-133	-0.596791
45077.4	-36224.5	-14773.6	2.82942	-0.344939	-1.36861e-134	-0.607916
45077.5	-36224.5	-14773.7	2.82432	-0.331851	-3.55543e-134	-0.616162
45077.5	-36224.6	-14773.7	2.81908	-0.321786	5.2062e-135	-0.621714
45077.5	-36224.6	-14773.8	2.81389	-0.314508	8.99448e-135	-0.62499
45077.5	-36224.6	-14773.8	2.80882	-0.308684	-1.7887e-135	-0.626639
45077.5	-36224.6	-14773.8	2.80383	-0.303428	-2.43044e-135	-0.627292
45077.5	-36224.6	-14773.9	2.79881	-0.299084	4.6965e-136	-0.62748
45077.6	-36224.6	-14773.9	2.79367	-0.295676	5.98202e-136	-0.62753
45077.6	-36224.7	-14774	2.78847	-0.29228	-1.484e-136	-0.627379
45077.6	-36224.7	-14774	2.7833	-0.288642	-1.48289e-136	-0.626905
45077.6	-36224.7	-14774.1	2.77823	-0.285842	4.58831e-137	-0.625971
45077.6	-36224.7	-14774.1	2.77324	-0.284212	3.98856e-137	-0.624447
45077.6	-36224.7	-14774.2	2.76821	-0.282797	-1.20014e-137	-0.622224
45077.7	-36224.7	-14774.2	2.76306	-0.281068	-9.62961e-138	-0.619409
45077.7	-36224.8	-14774.2	2.75786	-0.279268	3.52643e-138	-0.616425
45077.7	-36224.8	-14774.3	2.75269	-0.277553	2.32715e-138	-0.613589
45077.7	-36224.8	-14774.3	2.74764	-0.275884	-1.03829e-138	-0.611051
45077.7	-36224.8	-14774.4	2.74266	-0.274222	-6.23467e-139	-0.608866
45077.7	-36224.8	-14774.4	2.7376	-0.272534	2.70401e-139	-0.607003
45077.8	-36224.8	-14774.5	2.73243	-0.270815	1.46478e-139	-0.605343
45077.8	-36224.8	-14774.5	2.72729	-0.269083	-7.62937e-140	-0.603692
45077.8	-36224.9	-14774.6	2.72216	-0.267364	-3.41721e-140	-0.601998
45077.8	-36224.9	-14774.6	2.71687	-0.265683	2.18367e-140	-0.600339
45077.8	-36224.9	-14774.6	2.71182	-0.264023	9.12327e-141	-0.598714
45077.8	-36224.9	-14774.7	2.70776	-0.262335	-5.65852e-141	-0.59706
45077.9	-36224.9	-14774.7	2.70448	-0.260612	-2.05491e-141	-0.59537
45077.9	-36224.9	-14774.8	2.70111	-0.258879	1.55346e-141	-0.593676
45077.9	-36225	-14774.8	2.69763	-0.257164	4.53173e-142	-0.591995
45077.9	-36225	-14774.8	2.6945	-0.255489	-4.36488e-142	-0.59033
45077.9	-36225	-14774.9	2.69118	-0.253828	-1.2061e-142	-0.588703
45077.9	-36225	-14774.9	2.68666	-0.252128	1.1245e-142	-0.587123
45078	-36225	-14775	2.68127	-0.250404	2.51729e-143	-0.585417
45078	-36225	-14775	2.67601	-0.248697	-3.02293e-143	-0.583348
45078	-36225	-14775.1	2.67092	-0.246977	-4.95524e-144	-0.581025
45078	-36225.1	-14775.1	2.66566	-0.245208	8.38366e-144	-0.578717
45078	-36225.1	-14775.2	2.66076	-0.243584	1.31498e-144	-0.576597
45078	-36225.1	-14775.2	2.65694	-0.242243	-2.14504e-144	-0.574687
45078.1	-36225.1	-14775.2	2.65372	-0.240323	-2.26624e-145	-0.572263
45078.1	-36225.1	-14775.3	2.65028	-0.237254	5.66395e-145	-0.568367
45078.1	-36225.1	-14775.3	2.64686	-0.236531	2.94555e-146	-0.562505
45078.1	-36225.2	-14775.4	2.64377	-0.242037	-1.5556e-145	-0.554194
45078.1	-36225.2	-14775.4	2.64025	-0.252611	-7.79465e-147	-0.542241
45078.2	-36225.2	-14775.5	2.63544	-0.266159	3.94747e-146	-0.52578
45078.2	-36225.2	-14775.5	2.63	-0.283333	-1.44851e-155	-0.506536
45078.2	-36225.2	-14775.5	2.62477	-0.304343	-1.02501e-146	-0.486855
45078.2	-36225.2	-14775.6	2.6197	-0.324376	5.13055e-148	-0.468483
45078.2	-36225.3	-14775.6	2.61464	-0.338692	2.79395e-147	-0.452488
45078.2	-36225.3	-14775.7	2.60972	-0.347001	-1.35376e-148	-0.438184
45078.3	-36225.3	-14775.7	2.60488	-0.351253	-7.01861e-148	-0.424632
45078.3	-36225.3	-14775.7	2.59927	-0.357787	6.87644e-149	-0.411277
45078.3	-36225.3	-14775.8	2.59243	-0.370805	1.79171e-148	-0.397184
45078.3	-36225.3	-14775.8	2.58549	-0.385894	-2.65798e-149	-0.380104
45078.3	-36225.3	-14775.9	2.57908	-0.400638	-4.8542e-149	-0.358479
45078.3	-36225.4	-14775.9	2.57196	-0.420967	6.99108e-150	-0.332939
45078.4	-36225.4	-14776	2.56344	-0.450564	1.204e-149	-0.303672
45078.4	-36225.4	-14776	2.55465	-0.484865	-2.36024e-150	-0.269062
45078.4	-36225.4	-14776	2.54623	-0.520357	-3.01644e-150	-0.229011
45078.4	-36225.4	-14776.1	2.53723	-0.558064	7.60192e-151	-0.187008
45078.4	-36225.4	-14776.1	2.52724	-0.597268	8.13133e-151	-0.14495
45078.4	-36225.5	-14776.2	2.51702	-0.633332	-1.99231e-151	-0.101251
45078.5	-36225.5	-14776.2	2.50688	-0.663384	-1.98365e-151	-0.0552784
45078.5	-36225.5	-14776.2	2.49605	-0.688268	6.0328e-152	-0.00860638
45078.5	-36225.5	-14776.3	2.4841	-0.709147	4.85932e-152	0.0378947
45078.5	-36225.5	-14776.3	2.47132	-0.727125	-1.81334e-152	0.0847162
45078.5	-36225.5	-14776.3	2.45799	-0.74361	-1.30435e-152	0.13246
45078.5	-36225.5	-14776.4	2.44438	-0.760329	4.7331e-153	0.181691
45078.6	-36225.6	-14776.4	2.43064	-0.77644	3.11051e-153	0.231467
45078.6	-36225.6	-14776.5	2.41682	-0.787971	-1.35961e-153	0.279022
45078.6	-36225.6	-14776.5	2.40306	-0.794418	-7.39812e-154	0.323249
45078.6	-36225.6	-14776.5	2.38958	-0.79916	3.94033e-154	0.364967
45078.6	-36225.6	-14776.6	2.37629	-0.80413	1.97849e-154	0.405118
45078.6	-36225.6	-14776.6	2.36283	-0.809745	-1.0237e-154	0.44469
45078.7	-36225.6	-14776.7	2.34906	-0.816613	-4.56305e-155	0.484994
45078.7	-36225.6	-14776.7	2.33513	-0.825501	2.84603e-155	0.527477
45078.7	-36225.7	-14776.7	2.32139	-0.836084	1.03899e-155	0.571023
45078.7	-36225.7	-14776.8	2.30821	-0.847249	-8.06391e-156	0.612714
45078.7	-36225.7	-14776.8	2.29495	-0.858948	-2.76945e-156	0.652615
45078.7	-36225.7	-14776.8	2.28037	-0.871814	2.08376e-156	0.692669
45078.8	-36225.7	-14776.9	2.26466	-0.88577	6.04403e-157	0.732571
45078.8	-36225.7	-14776.9	2.24894	-0.900183	-5.65775e-157	0.770561
45078.8	-36225.7	-14777	2.23357	-0.913769	-1.27448e-157	0.805842
45078.8	-36225.8	-14777	2.21847	-0.924909	1.57855e-157	0.838305
45078.8	-36225.8	-14777	2.20351	-0.932276	3.38697e-158	0.86879
45078.8	-36225.8	-14777.1	2.18852	-0.935123	-4.05339e-158	0.898473
45078.9	-36225.8	-14777.1	2.17289	-0.936289	-6.59887e-159	0.927453
45078.9	-36225.8	-14777.1	2.15601	-0.939815	1.07966e-158	0.955314
45078.9	-36225.8	-14777.2	2.13867	-0.945859	1.14936e-159	0.981746
45078.9	-36225.8	-14777.2	2.12196	-0.953205	-2.97876e-159	1.00647
45078.9	-36225.8	-14777.2	2.10533	-0.96214	-3.04575e-160	1.02909
45078.9	-36225.9	-14777.3	2.08801	-0.972947	7.5916e-160	1.04911
45079	-36225.9	-14777.3	2.07096	-0.98286	3.91484e-161	1.06561
45079	-36225.9	-14777.3	2.05532	-0.988645	-1.98773e-160	1.07792
45079	-36225.9	-14777.4	2.04	-0.99	7.36315e-170	1.08715
45079	-36225.9	-14777.4	2.02369	-0.988116	5.43746e-161	1.09473
45079	-36225.9	-14777.4	2.00667	-0.986667	0	1.10131
45079.1	-36225.9	-14777.5	1.98952	-0.988871	-1.37322e-161	1.10753
45079.1	-36225.9	-14777.5	1.97232	-0.993647	6.80116e-163	1.11487
45079.1	-36226	-14777.5	1.95508	-0.999587	3.53595e-162	1.12426
45079.1	-36226	-14777.5	1.93801	-1.0078	-3.50532e-163	1.13399
45079.1	-36226	-14777.6	1.92128	-1.01845	-9.60748e-163	1.1425
45079.1	-36226	-14777.6	1.90472	-1.02749	9.23494e-164	1.15011
45079.2	-36226	-14777.6	1.88795	-1.0319	2.3991e-163	1.15697
45079.2	-36226	-14777.7	1.87005	-1.03354	-3.51299e-164	1.16188
45079.2	-36226	-14777.7	1.85093	-1.03409	-6.06919e-164	1.16409
45079.2	-36226	-14777.7	1.83251	-1.03282	1.20695e-164	1.16447
45079.2	-36226	-14777.8	1.81582	-1.02954	1.63995e-164	1.16371
45079.2	-36226.1	-14777.8	1.7994	-1.02586	-3.16875e-165	1.16172
45079.3	-36226.1	-14777.8	1.78226	-1.02262	-4.03511e-165	1.15852
45079.3	-36226.1	-14777.8	1.76492	-1.0187	9.99892e-166	1.15455
45079.3	-36226.1	-14777.9	1.74777	-1.01355	9.95546e-166	1.15013
45079.3	-36226.1	-14777.9	1.73058	-1.00811	-3.02774e-166	1.14531
45079.3	-36226.1	-14777.9	1.71333	-1.00295	-2.43884e-166	1.14023
45079.3	-36226.1	-14778	1.69645	-0.997953	9.10182e-167	1.13522
45079.4	-36226.1	-14778	1.67987	-0.992973	6.54883e-167	1.13035
45079.4	-36226.1	-14778	1.66296	-0.987886	-2.37956e-167	1.12538
45079.4	-36226.1	-14778	1.64569	-0.982711	-1.57031e-167	1.12029
45079.4	-36226.1	-14778.1	1.62881	-0.977632	7.00614e-168	1.11535
45079.4	-36226.2	-14778.1	1.61227	-0.972657	4.20702e-168	1.11051
45079.4	-36226.2	-14778.1	1.59518	-0.967599	-1.8246e-168	1.10536
45079.5	-36226.2	-14778.1	1.57782	-0.962429	-9.88398e-169	1.09973
45079.5	-36226.2	-14778.2	1.56168	-0.957289	5.14813e-169	1.09374
45079.5	-36226.2	-14778.2	1.54646	-0.952155	2.30585e-169	1.08753
45079.5	-36226.2	-14778.2	1.5303	-0.946875	-1.47347e-169	1.08133
45079.5	-36226.2	-14778.2	1.51339	-0.941825	-6.15596e-170	1.07534
45079.5	-36226.2	-14778.3	1.49754	-0.937749	3.81764e-170	1.06977
45079.6	-36226.2	-14778.3	1.48231	-0.934471	1.38586e-170	1.06478
45079.6	-36226.2	-14778.3	1.46567	-0.931136	-1.0458e-170	1.06048
45079.6	-36226.2	-14778.3	1.44825	-0.927655	-3.03339e-171	1.05666
45079.6	-36226.3	-14778.4	1.43223	-0.924389	2.83956e-171	1.05286
45079.6	-36226.3	-14778.4	1.41703	-0.920933	6.39669e-172	1.0489
45079.6	-36226.3	-14778.4	1.40074	-0.916534	-7.92395e-172	1.0447
45079.7	-36226.3	-14778.4	1.38387	-0.911297	-1.70095e-172	1.04028
45079.7	-36226.3	-14778.4	1.3679	-0.905779	2.03983e-172	1.03572
45079.7	-36226.3	-14778.5	1.35268	-0.900765	3.34372e-173	1.03125
45079.7	-36226.3	-14778.5	1.33741	-0.896971	-5.65709e-173	1.02718
45079.7	-36226.3	-14778.5	1.32252	-0.893883	-8.87283e-174	1.0235
45079.7	-36226.3	-14778.5	1.30872	-0.890596	1.44714e-173	1.02006
45079.8	-36226.3	-14778.6	1.29502	-0.88708	1.52807e-174	1.01673
45079.8	-36226.3	-14778.6	1.28003	-0.883617	-3.81013e-174	1.01338
45079.8	-36226.3	-14778.6	1.26426	-0.880202	-1.96481e-175	1.01
45079.8	-36226.3	-14778.6	1.24868	-0.876755	9.97616e-175	1.00661
45079.8	-36226.4	-14778.6	1.23333	-0.873333	-3.69547e-184	1.00327
45079.9	-36226.4	-14778.7	1.21809	-0.869999	-2.72899e-175	0.999998
45079.9	-36226.4	-14778.7	1.20333	-0.866667	9.76532e-185	0.996732
45079.9	-36226.4	-14778.7	1.18938	-0.863251	6.89202e-176	0.993394
45079.9	-36226.4	-14778.7	1.17588	-0.859797	-3.41342e-177	0.989995
45079.9	-36226.4	-14778.7	1.16233	-0.856364	-1.77465e-176	0.986588
45079.9	-36226.4	-14778.8	1.14831	-0.852928	1.75928e-177	0.98328
45080	-36226.4	-14778.8	1.13356	-0.849512	4.82187e-177	0.980085
45080	-36226.4	-14778.8	1.11816	-0.846308	-4.6349e-178	0.976706
45080	-36226.4	-14778.8	1.10248	-0.843206	-1.20408e-177	0.972904
45080	-36226.4	-14778.8	1.08744	-0.839168	1.76312e-178	0.968744
45080	-36226.4	-14778.8	1.07356	-0.833857	3.04606e-178	0.964322
45080	-36226.4	-14778.9	1.06019	-0.829001	-6.05757e-179	0.95967
45080.1	-36226.4	-14778.9	1.04683	-0.825602	-8.2309e-179	0.954814
45080.1	-36226.5	-14778.9	1.03356	-0.822593	1.59051e-179	0.949783
45080.1	-36226.5	-14778.9	1.02012	-0.819181	2.02586e-179	0.944681
45080.1	-36226.5	-14778.9	1.00553	-0.81563	-5.0257e-180	0.939766
45080.1	-36226.5	-14778.9	0.989822	-0.812181	-5.02194e-180	0.935214
45080.1	-36226.5	-14779	0.974987	-0.808822	1.55387e-180	0.931023
45080.2	-36226.5	-14779	0.961736	-0.8055	1.35076e-180	0.927169
45080.2	-36226.5	-14779	0.948631	-0.802137	-4.06436e-181	0.923613
45080.2	-36226.5	-14779	0.934885	-0.798704	-3.26115e-181	0.920256
45080.2	-36226.5	-14779	0.920925	-0.795239	1.19426e-181	0.916917
45080.2	-36226.5	-14779	0.907144	-0.791795	7.8811e-182	0.913537
45080.2	-36226.5	-14779	0.893756	-0.788427	-3.51625e-182	0.910213
45080.3	-36226.5	-14779.1	0.880521	-0.785109	-2.11142e-182	0.906958
45080.3	-36226.5	-14779.1	0.866764	-0.781729	9.15734e-183	0.903675
45080.3	-36226.5	-14779.1	0.852847	-0.77828	4.96058e-183	0.900309
45080.3	-36226.5	-14779.1	0.840181	-0.774872	-2.58375e-183	0.896856
45080.3	-36226.5	-14779.1	0.828404	-0.771456	-1.15727e-183	0.893467
45080.3	-36226.5	-14779.1	0.815593	-0.767865	7.39517e-184	0.890386
45080.4	-36226.5	-14779.1	0.80201	-0.764479	3.08967e-184	0.887192
45080.4	-36226.5	-14779.1	0.789545	-0.761962	-1.9163e-184	0.882956
45080.4	-36226.5	-14779.2	0.777762	-0.758667	-6.95912e-185	0.877171
45080.4	-36226.6	-14779.2	0.764558	-0.751376	5.26092e-185	0.869635
45080.4	-36226.6	-14779.2	0.750565	-0.740283	1.53471e-185	0.859716
45080.4	-36226.6	-14779.2	0.738056	-0.727603	-1.4782e-185	0.846508
45080.5	-36226.6	-14779.2	0.726714	-0.71218	-4.08455e-186	0.829381
45080.5	-36226.6	-14779.2	0.714886	-0.691116	3.80822e-186	0.807918
45080.5	-36226.6	-14779.2	0.70276	-0.66388	8.52501e-187	0.782219
45080.5	-36226.6	-14779.2	0.691514	-0.631488	-1.02374e-186	0.752678
45080.5	-36226.6	-14779.3	0.681603	-0.59628	-1.67813e-187	0.719666
45080.5	-36226.6	-14779.3	0.672998	-0.560712	2.83919e-187	0.683598
45080.6	-36226.6	-14779.3	0.664824	-0.523586	4.45328e-188	0.64527
45080.6	-36226.6	-14779.3	0.656104	-0.483129	-7.26437e-188	0.605393
45080.6	-36226.6	-14779.3	0.647587	-0.44414	-7.6748e-189	0.562971
45080.6	-36226.6	-14779.3	0.640405	-0.412231	1.91814e-188	0.516952
45080.6	-36226.6	-14779.3	0.633741	-0.381933	9.97534e-190	0.470023
45080.6	-36226.6	-14779.3	0.626585	-0.346148	-5.26816e-189	0.425193
45080.7	-36226.6	-14779.3	0.620298	-0.308763	-2.63972e-190	0.380674
45080.7	-36226.6	-14779.3	0.61635	-0.275286	1.33684e-189	0.334269
45080.7	-36226.6	-14779.4	0.613333	-0.243333	-9.81101e-199	0.288671
45080.7	-36226.6	-14779.4	0.60967	-0.209821	-3.47128e-190	0.247112
45080.7	-36226.6	-14779.4	0.60653	-0.178293	1.7375e-191	0.209174
45080.8	-36226.6	-14779.4	0.604945	-0.152131	9.46194e-191	0.173797
45080.8	-36226.6	-14779.4	0.603183	-0.128619	-4.58462e-192	0.14083
45080.8	-36226.6	-14779.4	0.599807	-0.104705	-2.37687e-191	0.110055
45080.8	-36226.6	-14779.4	0.596319	-0.0804943	2.32862e-192	0.0804087
45080.8	-36226.6	-14779.4	0.594211	-0.0564811	6.06642e-192	0.0512459
45080.8	-36226.7	-14779.4	0.593213	-0.032392	-8.99304e-193	0.0236142
45080.9	-36226.7	-14779.4	0.592944	-0.00776568	-1.63855e-192	-0.00226227
45080.9	-36226.7	-14779.5	0.593498	0.0179804	2.33587e-193	-0.0288172
45080.9	-36226.7	-14779.5	0.594966	0.0436826	3.88394e-193	-0.0555215
45080.9	-36226.7	-14779.5	0.597278	0.0640383	-6.3835e-194	-0.0739759
45080.9	-36226.7	-14779.5	0.599602	0.082823	-3.26264e-194	-0.0918024
45080.9	-36226.7	-14779.5	0.5999	0.114458	-2.1753e-195	-0.13578
45081	-36226.7	-14779.5	0.60038	0.124702	5.8101e-196	-0.147723
45081	-36226.7	-14779.5	0.603972	0.135461	-1.48642e-196	-0.16114
45081	-36226.7	-14779.5	0.607623	0.144665	4.92062e-197	-0.169401
45081	-36226.7	-14779.5	0.610098	0.147293	-1.31357e-197	-0.173576
45081	-36226.7	-14779.5	0.610542	0.150873	3.33218e-198	-0.16885
45081	-36226.7	-14779.5	0.61437	0.154279	-1.03451e-198	-0.148935
45081.1	-36226.7	-14779.6	0.617834	0.157816	2.76001e-199	-0.112221
45081.1	-36226.7	-14779.6	0.620092	0.160254	-6.93317e-200	-0.0615085
45081.1	-36226.7	-14779.6	0.620831	0.159924	2.0672e-200	0.00495005
45081.1	-36226.7	-14779.6	0.624524	0.160021	-5.51152e-201	0.0850591
45081.1	-36226.7	-14779.6	0.628136	0.159991	1.36871e-201	0.185856
45081.1	-36226.7	-14779.6	0.630091	0.160018	-3.96938e-202	0.287821
45081.2	-36226.7	-14779.6	0.631009	0.159937	1.05752e-202	0.365698
45081.2	-36226.7	-14779.6	0.634801	0.160228	-2.59065e-203	0.421435
45081.2	-36226.7	-14779.6	0.638561	0.158687	7.36352e-204	0.454923
45081.2	-36226.7	-14779.6	0.639983	0.155112	-1.96014e-204	0.46912
45081.2	-36226.7	-14779.7	0.641381	0.151442	4.72326e-205	0.471289
45081.2	-36226.7	-14779.7	0.645111	0.149713	-1.32231e-205	0.467172
45081.3	-36226.7	-14779.7	0.648758	0.150076	3.51655e-206	0.462937
45081.3	-36226.7	-14779.7	0.649965	0.149982	-8.30236e-207	0.457677
45081.3	-36226.8	-14779.7	0.651693	0.150005	2.29714e-207	0.447029
45081.3	-36226.7	-14779.7	0.655255	0.149999	-6.10227e-208	0.42721
45081.3	-36226.8	-14779.7	0.659066	0.15	1.40367e-208	0.397908
45081.3	-36226.8	-14779.7	0.659945	0.15	-3.84791e-209	0.367734
45081.4	-36226.8	-14779.7	0.661902	0.15	1.02087e-209	0.343058
45081.4	-36226.8	-14779.7	0.665599	0.15	-2.26854e-210	0.323017
45081.4	-36226.8	-14779.8	0.66937	0.150002	6.17305e-211	0.30838
45081.4	-36226.8	-14779.8	0.669858	0.149994	-1.63525e-211	0.297888
45081.4	-36226.8	-14779.8	0.672363	0.150019	3.46212e-212	0.289316
45081.4	-36226.8	-14779.8	0.675851	0.149925	-9.36586e-213	0.282596
45081.5	-36226.8	-14779.8	0.679525	0.15028	2.47651e-213	0.274849
45081.5	-36226.8	-14779.8	0.679892	0.147366	-4.87069e-214	0.261337
45081.5	-36226.8	-14779.8	0.682643	0.143946	1.3116e-214	0.240605
45081.5	-36226.8	-14779.8	0.686023	0.14038	-3.46041e-215	0.214532
45081.5	-36226.8	-14779.8	0.689776	0.139937	5.98151e-216	0.18001
45081.6	-36226.8	-14779.9	0.689912	0.140017	-1.60518e-216	0.136608
45081.6	-36226.8	-14779.9	0.69286	0.139996	4.22327e-217	0.0796555
45081.6	-36226.8	-14779.9	0.696451	0.140001	-5.39724e-218	0.00958495
45081.6	-36226.8	-14779.9	0.699885	0.14	1.44503e-218	-0.0581297
45081.6	-36226.8	-14779.9	0.700053	0.14	-3.78844e-219	-0.130318
45081.6	-36226.8	-14779.9	0.7	0.14	-6.91467e-228	-0.220044
45081.7	-36226.8	-14779.9	0.703333	0.14	1.8493e-228	-0.319172
45081.7	-36226.8	-14779.9	0.706667	0.14	-4.82551e-229	-0.418301
45081.7	-36226.8	-14780	0.710072	0.140007	1.64517e-221	-0.51622
45081.7	-36226.8	-14780	0.710081	0.139974	-4.3982e-222	-0.599597
45081.7	-36226.9	-14780	0.71356	0.140098	1.141e-222	-0.686208
45081.7	-36226.9	-14780	0.717117	0.13921	-5.66228e-223	-0.778451
45081.8	-36226.9	-14780	0.720159	0.12442	1.51311e-223	-0.858061
45081.8	-36226.9	-14780	0.719959	0.099756	-3.90068e-224	-0.919195
45081.8	-36226.9	-14780	0.720015	0.0684415	1.45719e-224	-0.964307
45081.8	-36226.9	-14780	0.719996	0.046475	-4.08222e-225	-0.998299
45081.8	-36226.9	-14780	0.720001	0.0280086	8.11681e-226	-1.03523
45081.8	-36226.9	-14780.1	0.72	0.0124435	-1.16833e-226	-1.0815
45081.9	-36226.9	-14780.1	0.72	-0.000544099	3.12341e-227	-1.13726
45081.9	-36226.9	-14780.1	0.72	-0.0070621	-8.10289e-228	-1.19167
45081.9	-36226.9	-14780.1	0.72	-0.0139364	4.02109e-228	-1.24418
45081.9	-36226.9	-14780.1	0.72	-0.0169968	-1.07453e-228	-1.28705
45081.9	-36226.9	-14780.1	0.72	-0.0204296	2.76943e-229	-1.33119
45081.9	-36226.9	-14780.1	0.72	-0.0239094	-1.03106e-229	-1.38034
45082	-36226.9	-14780.1	0.72	-0.0273425	2.75389e-230	-1.43197
45082	-36226.9	-14780.1	0.72	-0.0302316	-7.04537e-231	-1.48722
45082	-36226.9	-14780.2	0.719999	-0.0297803	2.33229e-231	-1.54288
45082	-36226.9	-14780.2	0.720003	-0.0305965	-6.22609e-232	-1.59209
45082	-36226.9	-14780.2	0.719989	-0.027596	1.5794e-232	-1.64534
45082	-36226.9	-14780.2	0.720053	-0.00478509	-4.90341e-233	-1.70911
45082.1	-36226.9	-14780.2	0.719799	0.038849	1.3082e-233	-1.777
45082.1	-36226.9	-14780.2	0.720841	0.0964318	-3.2862e-234	-1.84946
45082.1	-36226.9	-14780.2	0.724344	0.156499	9.79818e-235	-1.9339
45082.1	-36226.9	-14780.2	0.72896	0.238537	-2.61237e-235	-2.03363
45082.1	-36227	-14780.2	0.734702	0.349216	6.48744e-236	-2.15953
45082.1	-36227	-14780.3	0.739129	0.462864	-1.88142e-236	-2.28892
45082.2	-36227	-14780.3	0.745868	0.542374	5.01247e-237	-2.39325
45082.2	-36227	-14780.3	0.754144	0.596501	-1.22792e-237	-2.4788
45082.2	-36227	-14780.3	0.764616	0.629008	3.49018e-238	-2.54369
45082.2	-36227	-14780.3	0.775902	0.638424	-9.29074e-239	-2.58682
45082.2	-36227	-14780.3	0.790005	0.633585	2.23875e-239	-2.61538
45082.2	-36227	-14780.3	0.804075	0.62614	-6.26751e-240	-2.63426
45082.3	-36227	-14780.3	0.815467	0.621207	1.66679e-240	-2.63932
45082.3	-36227	-14780.4	0.825566	0.618726	-3.93518e-241	-2.67101
45082.3	-36227	-14780.4	0.835992	0.610395	1.0888e-241	-2.52573
45082.3	-36227	-14780.4	0.845719	0.589231	-2.89237e-242	-2.1096
45082.3	-36227	-14780.4	0.856528	0.555868	6.65317e-243	-1.36385
45082.3	-36227	-14780.4	0.86456	0.523038	-1.82384e-243	-0.792391
45082.4	-36227	-14780.4	0.870938	0.497546	4.83875e-244	-0.605542
45082.4	-36227	-14780.4	0.877705	0.478046	-1.07525e-244	-0.698032
45082.4	-36227	-14780.5	0.886847	0.46355	2.92592e-245	-0.775482
45082.4	-36227	-14780.5	0.897334	0.45257	-7.75081e-246	-0.718931
45082.4	-36227	-14780.5	0.905133	0.44493	1.64099e-246	-0.571647
45082.5	-36227	-14780.5	0.911763	0.438054	-4.43926e-247	-0.397203
45082.5	-36227	-14780.5	0.918396	0.432274	1.17383e-247	-0.239982
45082.5	-36227	-14780.5	0.925423	0.417192	-2.30862e-248	-0.117055
45082.5	-36227.1	-14780.5	0.932197	0.392033	6.21674e-249	-0.0564337
45082.5	-36227.1	-14780.6	0.938729	0.359139	-1.64018e-249	-0.0548314
45082.5	-36227.1	-14780.6	0.945997	0.327366	2.83514e-250	-0.0990856
45082.6	-36227.1	-14780.6	0.949681	0.286055	-7.60829e-251	-0.152449
45082.6	-36227.1	-14780.6	0.952922	0.225246	2.00176e-251	-0.189955
45082.6	-36227.1	-14780.6	0.95644	0.147768	-2.5582e-252	-0.201762
45082.6	-36227.1	-14780.6	0.959901	0.0802643	6.84922e-253	-0.182907
45082.6	-36227.1	-14780.6	0.960002	0.0147064	-1.79566e-253	-0.130724
45082.6	-36227.1	-14780.7	0.96	-0.08	-3.27744e-262	-0.0381264
45082.7	-36227.1	-14780.7	0.956667	-0.183333	8.76539e-263	0.0762527
45082.7	-36227.1	-14780.7	0.953333	-0.293333	-2.28721e-263	0.196078
45082.7	-36227.1	-14780.7	0.94626	-0.388505	7.79793e-256	0.31709
45082.7	-36227.1	-14780.7	0.939521	-0.471321	-2.08502e-256	0.419724
45082.7	-36227.1	-14780.7	0.929347	-0.555625	5.42105e-257	0.521616
45082.7	-36227.1	-14780.8	0.918904	-0.658473	-2.78548e-257	0.63098
45082.8	-36227.1	-14780.8	0.909324	-0.752072	4.00083e-258	0.727826
45082.8	-36227.1	-14780.8	0.895852	-0.841616	-1.03791e-258	0.822368
45082.8	-36227.2	-14780.8	0.881468	-0.913777	5.15069e-259	0.905239
45082.8	-36227.2	-14780.8	0.864786	-0.966037	-1.37638e-259	0.971482
45082.8	-36227.2	-14780.8	0.847618	-1.02439	3.54742e-260	1.0378
45082.8	-36227.2	-14780.8	0.826769	-1.09644	-1.3207e-260	1.11204
45082.9	-36227.2	-14780.9	0.810136	-1.16911	3.5275e-261	1.18031
45082.9	-36227.2	-14780.9	0.789642	-1.23395	-9.02418e-262	1.24124
45082.9	-36227.2	-14780.9	0.767986	-1.28914	2.98566e-262	1.29295
45082.9	-36227.2	-14780.9	0.744537	-1.3369	-7.90626e-263	1.33223
45082.9	-36227.2	-14780.9	0.720906	-1.3816	1.76857e-263	1.36971
45082.9	-36227.2	-14780.9	0.696235	-1.43649	5.74044e-264	1.41135
45083	-36227.2	-14780.9	0.673474	-1.49392	-4.37046e-263	1.4575
45083	-36227.2	-14780.9	0.648568	-1.55488	1.66347e-262	1.50919
45083	-36227.2	-14780.9	0.620572	-1.61208	-7.50351e-262	1.56121
45083	-36227.2	-14781	0.592943	-1.65974	2.8287e-261	1.60731
45083	-36227.2	-14781	0.563292	-1.70685	-1.03189e-260	1.6522
45083	-36227.2	-14781	0.534181	-1.74896	4.48599e-260	1.69279
45083.1	-36227.2	-14781	0.505772	-1.77615	-1.68871e-259	1.7228
45083.1	-36227.2	-14781	0.477168	-1.79275	6.10335e-259	1.74672
45083.1	-36227.2	-14781	0.445863	-1.80685	-2.58514e-258	1.76867
45083.1	-36227.2	-14781	0.414578	-1.82833	9.72073e-258	1.79268
45083.1	-36227.2	-14781	0.381371	-1.85679	-3.47223e-257	1.82172
45083.1	-36227.2	-14781	0.350559	-1.88444	1.44097e-256	1.85239
45083.2	-36227.2	-14781	0.321305	-1.90997	-5.41318e-256	1.88175
45083.2	-36227.2	-14781	0.288128	-1.94168	1.90447e-255	1.91413
45083.2	-36227.2	-14781	0.253414	-1.97652	-7.77421e-255	1.94765
45083.2	-36227.2	-14781	0.220703	-2.00975	2.91803e-254	1.9785
45083.2	-36227.2	-14781	0.185719	-2.04104	-1.00618e-253	2.00577
45083.3	-36227.2	-14781	0.151845	-2.06305	4.05171e-253	2.02616
45083.3	-36227.2	-14781	0.116676	-2.08132	-1.51967e-252	2.0327
45083.3	-36227.2	-14781	0.078313	-2.07407	5.09681e-252	2.06774
45083.3	-36227.2	-14781	0.0394452	-2.17386	-2.02898e-251	1.8951
