# Supplementary material for: Extraction of driving behavior primitives considering driver expectation and vehicle dynamics
Source: PLoS One. 2025 Dec 31;20(12):e0340123. doi: 10.1371/journal.pone.0340123 (PMC12755792; doi:10.1371/journal.pone.0340123)
Supplement: S1 File — (ZIP) [file pone.0340123.s001.zip › DataSetForPimitiveExaction-1/straight driving/d1c28_s_1.xlsx]

## Sheet: Sheet1
2513.61	-36011.2	-14597.2	9.3881	-0.16	0.140889	0.00980392
2513.63	-36011.4	-14597.2	9.38446	-0.16	0.139822	0.00980392
2513.65	-36011.6	-14597.1	9.38106	-0.16	0.139977	0.00980392
2513.66	-36011.7	-14597.1	9.3776	-0.16	0.140254	0.00980392
2513.68	-36011.9	-14597	9.37443	-0.16	0.137833	0.00980392
2513.7	-36012	-14597	9.37053	-0.16	0.134139	0.00980392
2513.72	-36012.1	-14596.9	9.3701	-0.16	0.130727	0.00980392
2513.73	-36012.3	-14596.8	9.36762	-0.16	0.12766	0.00980392
2513.75	-36012.5	-14596.8	9.36399	-0.16	0.121593	0.00980393
2513.77	-36012.6	-14596.7	9.36031	-0.16	0.111588	0.0098039
2513.78	-36012.8	-14596.7	9.36014	-0.16	0.104486	0.00980399
2513.8	-36012.9	-14596.6	9.35714	-0.16	0.0973671	0.00980372
2513.82	-36013	-14596.6	9.35375	-0.16	0.0936047	0.00980468
2513.84	-36013.2	-14596.5	9.35019	-0.16	0.0905731	0.00980107
2513.85	-36013.4	-14596.5	9.35006	-0.16	0.0838247	0.00980968
2513.87	-36013.5	-14596.4	9.3469	-0.16	0.0740534	0.00978174
2513.89	-36013.6	-14596.3	9.34353	-0.16	0.0607114	0.0107951
2513.9	-36013.8	-14596.3	9.34	-0.16	0.05	0.0130719
2513.92	-36013.9	-14596.2	9.33667	-0.16	0.0366667	0.0163399
2513.94	-36014.1	-14596.2	9.33333	-0.16	0.0266667	0.0185185
2513.95	-36014.2	-14596.1	9.32993	-0.16	0.0232558	0.0196346
2513.97	-36014.4	-14596.1	9.32992	-0.16	0.0234202	0.0196005
2513.99	-36014.5	-14596	9.32644	-0.159999	0.0230618	0.0196103
2514.01	-36014.7	-14596	9.32286	-0.160004	0.0160021	0.0196021
2514.02	-36014.8	-14595.9	9.31991	-0.159983	0.0130197	0.0196266
2514.04	-36015	-14595.8	9.31978	-0.160063	0.00956584	0.0195367
2514.06	-36015.1	-14595.8	9.31602	-0.15962	0.00609436	0.0182174
2514.07	-36015.3	-14595.7	9.31264	-0.156054	0.00264902	0.0157984
2514.09	-36015.4	-14595.7	9.30989	-0.152634	-0.000201417	0.0125649
2514.11	-36015.6	-14595.6	9.30952	-0.14972	6.66768e-05	0.0105243
2514.12	-36015.7	-14595.6	9.30585	-0.150075	-1.77995e-05	0.00974166
2514.14	-36015.9	-14595.5	9.30236	-0.149981	4.51527e-06	0.00981972
2514.16	-36016	-14595.4	9.29986	-0.150006	-1.40181e-06	0.00979902
2514.18	-36016.2	-14595.4	9.29937	-0.149998	3.73995e-07	0.00980523
2514.19	-36016.3	-14595.3	9.2956	-0.15	-9.39477e-08	0.00980359
2514.21	-36016.5	-14595.3	9.2919	-0.15	2.80115e-08	0.00980402
2514.23	-36016.6	-14595.2	9.28994	-0.15	-7.46838e-09	0.0098039
2514.24	-36016.8	-14595.2	9.28907	-0.15	1.85466e-09	0.00980393
2514.26	-36016.9	-14595.1	9.28526	-0.15	-5.37869e-10	0.00980392
2514.28	-36017	-14595.1	9.28169	-0.15	1.43299e-10	0.00980392
2514.29	-36017.2	-14595	9.27996	-0.15	-3.51045e-11	0.00980392
2514.31	-36017.3	-14594.9	9.27876	-0.15	9.97792e-12	0.00980392
2514.33	-36017.5	-14594.9	9.27511	-0.15	-2.65608e-12	0.00980392
2514.35	-36017.6	-14594.8	9.27138	-0.15	6.40024e-13	0.00980392
2514.36	-36017.8	-14594.8	9.26998	-0.15	-1.79179e-13	0.00980392
2514.38	-36017.9	-14594.7	9.26856	-0.15	4.7651e-14	0.00980392
2514.4	-36018.1	-14594.7	9.2648	-0.15	-1.12501e-14	0.00980392
2514.41	-36018.2	-14594.6	9.26101	-0.15	3.11273e-15	0.00980392
2514.43	-36018.4	-14594.6	9.26009	-0.15	-8.26887e-16	0.00980392
2514.45	-36018.5	-14594.5	9.25814	-0.15	1.90204e-16	0.00980392
2514.46	-36018.7	-14594.5	9.25452	-0.15	-5.2141e-17	0.00980392
2514.48	-36018.8	-14594.4	9.25083	-0.15	1.38333e-17	0.00980392
2514.5	-36019	-14594.3	9.25009	-0.15	-3.07398e-18	0.00980392
2514.52	-36019.1	-14594.3	9.24783	-0.15	8.36478e-19	0.00980392
2514.53	-36019.3	-14594.2	9.24437	-0.15	-2.21584e-19	0.00980392
2514.55	-36019.4	-14594.2	9.24054	-0.15	4.69134e-20	0.00980392
2514.57	-36019.5	-14594.1	9.2401	-0.15	-1.26912e-20	0.00980392
2514.58	-36019.7	-14594.1	9.23762	-0.15	3.35579e-21	0.00980392
2514.6	-36019.9	-14594	9.23399	-0.15	-6.60002e-22	0.00980392
2514.62	-36020	-14594	9.23031	-0.15	1.77728e-22	0.00980392
2514.63	-36020.2	-14593.9	9.23014	-0.15	-4.68903e-23	0.00980392
2514.65	-36020.3	-14593.8	9.22714	-0.15	8.10523e-24	0.00980393
2514.67	-36020.4	-14593.8	9.22375	-0.15	-2.1751e-24	0.00980391
2514.68	-36020.6	-14593.7	9.22019	-0.15	5.72273e-25	0.00980398
2514.7	-36020.7	-14593.7	9.22006	-0.15	-7.31351e-26	0.00980381
2514.72	-36020.9	-14593.6	9.21689	-0.15	1.95809e-26	0.00980435
2514.74	-36021	-14593.6	9.21356	-0.15	-5.13352e-27	0.00980233
2514.75	-36021.2	-14593.5	9.21	-0.15	0	0.00980392
2514.77	-36021.3	-14593.5	9.21	-0.15	0	0.00980392
2514.79	-36021.5	-14593.4	9.20667	-0.15	-4.08675e-38	0.0108932
2514.8	-36021.6	-14593.3	9.2031	-0.15	2.22929e-29	0.0132522
2514.82	-36021.7	-14593.3	9.19994	-0.149999	-5.95977e-30	0.0165089
2514.84	-36021.9	-14593.2	9.1999	-0.150002	1.54611e-30	0.0186119
2514.86	-36022.1	-14593.2	9.19623	-0.149982	-7.67265e-31	0.0196708
2514.87	-36022.2	-14593.1	9.19288	-0.150069	2.05033e-31	0.0195358
2514.89	-36022.4	-14593.1	9.18991	-0.149736	-5.28524e-32	0.0183138
2514.91	-36022.5	-14593	9.18968	-0.146031	1.97248e-32	0.0157828
2514.92	-36022.6	-14593	9.18605	-0.142666	-5.44888e-33	0.0125853
2514.94	-36022.8	-14592.9	9.18261	-0.139794	2.06544e-33	0.010615
2514.96	-36022.9	-14592.9	9.17985	-0.140068	-4.11155e-33	0.00972884
2514.97	-36023.1	-14592.8	9.17954	-0.139982	1.39851e-32	0.00982396
2514.99	-36023.2	-14592.7	9.17579	-0.140005	-5.12875e-32	0.00979884
2515.01	-36023.4	-14592.7	9.1722	-0.139999	2.42111e-31	0.0098055
2515.03	-36023.5	-14592.6	9.16968	-0.14	-9.13934e-31	0.0098035
2515.04	-36023.7	-14592.6	9.17024	-0.14	3.35861e-30	0.00980403
2515.06	-36023.8	-14592.5	9.16907	-0.14	-1.51142e-29	0.00980389
2515.08	-36023.9	-14592.5	9.1655	-0.14	5.6969e-29	0.00980393
2515.09	-36024.1	-14592.4	9.16186	-0.14	-2.07816e-28	0.00980392
2515.11	-36024.2	-14592.4	9.15991	-0.14	9.03453e-28	0.00980392
2515.13	-36024.4	-14592.3	9.15899	-0.14	-3.40095e-27	0.00980392
2515.14	-36024.5	-14592.2	9.1552	-0.14	1.22918e-26	0.00980392
2515.16	-36024.7	-14592.2	9.15144	-0.14	-5.20632e-26	0.00980392
2515.18	-36024.8	-14592.1	9.15002	-0.14	1.9577e-25	0.00980392
2515.2	-36025	-14592.1	9.14862	-0.14	-6.99287e-25	0.00980392
2515.21	-36025.1	-14592	9.14489	-0.14	2.90202e-24	0.00980392
2515.23	-36025.3	-14592	9.14124	-0.14	-1.09018e-23	0.00980392
2515.25	-36025.4	-14591.9	9.14004	-0.14	3.8355e-23	0.00980392
2515.26	-36025.5	-14591.9	9.13831	-0.14	-1.56568e-22	0.00980392
2515.28	-36025.7	-14591.8	9.13474	-0.14	5.87673e-22	0.00980392
2515.3	-36025.9	-14591.8	9.13093	-0.14	-2.0264e-21	0.00980392
2515.31	-36026	-14591.7	9.13005	-0.14	8.15991e-21	0.00980392
2515.33	-36026.1	-14591.7	9.12811	-0.14	-3.06053e-20	0.00980392
2515.35	-36026.3	-14591.6	9.12437	-0.14	1.02647e-19	0.00980392
2515.37	-36026.4	-14591.5	9.12073	-0.14	-4.08625e-19	0.00980392
2515.38	-36026.6	-14591.5	9.11976	-0.14	1.53161e-18	0.00980392
2515.4	-36026.7	-14591.4	9.12028	-0.14	-4.93336e-18	0.00980392
2515.42	-36026.8	-14591.4	9.11755	-0.14	1.94476e-17	0.00980392
2515.43	-36027	-14591.3	9.11419	-0.14	-7.28507e-17	0.00980392
2515.45	-36027.2	-14591.3	9.11037	-0.14	2.20067e-16	0.00980392
2515.47	-36027.3	-14591.2	9.1101	-0.14	-8.60196e-16	0.00980392
2515.48	-36027.4	-14591.2	9.10738	-0.14	3.22058e-15	0.00980392
2515.5	-36027.6	-14591.1	9.10378	-0.14	-8.65052e-15	0.00980392
2515.52	-36027.7	-14591.1	9.10019	-0.14	3.35636e-14	0.00980392
2515.54	-36027.9	-14591	9.10012	-0.14	-1.25602e-13	0.00980392
2515.55	-36028	-14590.9	9.0969	-0.14	2.53099e-13	0.00980392
2515.57	-36028.2	-14590.9	9.09354	-0.14	-9.75617e-13	0.00980392
2515.59	-36028.3	-14590.8	9.09011	-0.14	3.64935e-12	0.00980392
2515.6	-36028.4	-14590.8	9.09	-0.14	0	0.00980392
2515.62	-36028.6	-14590.7	9.09	-0.14	0	0.00980392
2515.64	-36028.8	-14590.7	9.08667	-0.14	0	0.00980392
2515.65	-36028.9	-14590.6	9.0831	-0.14	-8.4036e-10	0.00980393
2515.67	-36029	-14590.6	9.07994	-0.14	3.2054e-09	0.00980387
2515.69	-36029.2	-14590.5	9.0799	-0.14	-1.19723e-08	0.00980411
2515.7	-36029.3	-14590.5	9.07623	-0.14	9.36814e-08	0.00980245
2515.72	-36029.4	-14590.4	9.07288	-0.139999	-3.56065e-07	0.00980951
2515.74	-36029.6	-14590.3	9.06991	-0.140005	1.32683e-06	0.00978308
2515.76	-36029.8	-14590.3	9.06968	-0.139971	-7.67596e-06	0.00993047
2515.77	-36029.9	-14590.2	9.06604	-0.140108	2.90941e-05	0.0110848
2515.79	-36030.1	-14590.2	9.06265	-0.139575	-0.000108043	0.0122431
2515.81	-36030.2	-14590.1	9.05968	-0.135832	0.000592768	0.0129865
2515.82	-36030.3	-14590.1	9.06022	-0.132437	0.00394524	0.0116946
2515.84	-36030.5	-14590	9.05938	-0.12976	0.00837792	0.0105922
2515.86	-36030.6	-14590	9.05566	-0.130074	0.0137874	0.00970186
2515.88	-36030.7	-14589.9	9.05216	-0.12998	0.01409	0.00983115
2515.89	-36030.9	-14589.9	9.04991	-0.130005	0.0168251	0.00979708
2515.91	-36031	-14589.8	9.04917	-0.129999	0.0176422	0.00980596
2515.93	-36031.2	-14589.8	9.04546	-0.13	0.0203879	0.00980338
2515.94	-36031.4	-14589.7	9.04193	-0.13	0.0199037	0.00980406
2515.96	-36031.5	-14589.7	9.03961	-0.13	0.0200279	0.00980388
2515.98	-36031.6	-14589.6	9.04035	-0.13	0.0199926	0.00980393
2515.99	-36031.8	-14589.5	9.03875	-0.13	0.0200018	0.00980392
2516.01	-36031.9	-14589.5	9.03512	-0.13	0.0199995	0.00980392
2516.03	-36032.1	-14589.4	9.03138	-0.13	0.0200002	0.00980392
2516.05	-36032.2	-14589.4	9.02998	-0.13	0.0199996	0.00980392
2516.06	-36032.3	-14589.3	9.02857	-0.13	0.0200014	0.00980392
2516.08	-36032.5	-14589.3	9.02478	-0.13	0.019995	0.00980392
2516.1	-36032.6	-14589.2	9.02112	-0.13	0.0200205	0.00980392
2516.11	-36032.8	-14589.2	9.01969	-0.13	0.019923	0.00980392
2516.13	-36032.9	-14589.1	9.02032	-0.13	0.0202654	0.00980392
2516.15	-36033.1	-14589	9.01802	-0.13	0.0180284	0.00980392
2516.16	-36033.2	-14589	9.01453	-0.13	0.0145324	0.00980392
2516.18	-36033.4	-14588.9	9.01092	-0.13	0.0109009	0.00980392
2516.2	-36033.5	-14588.9	9.00976	-0.13	0.00983237	0.00980392
2516.22	-36033.6	-14588.8	9.01032	-0.13	0.0100456	0.00980392
2516.23	-36033.8	-14588.8	9.0078	-0.13	0.00998792	0.00980392
2516.25	-36033.9	-14588.7	9.00421	-0.13	0.0100026	0.00980392
2516.27	-36034.1	-14588.7	9.00046	-0.13	0.0099993	0.00980392
2516.28	-36034.2	-14588.6	9.00015	-0.13	0.0100002	0.00980392
2516.3	-36034.4	-14588.6	8.99739	-0.13	0.00999989	0.00980392
2516.32	-36034.5	-14588.5	8.99395	-0.13	0.0100003	0.00980392
2516.33	-36034.7	-14588.4	8.99028	-0.13	0.00999922	0.00980392
2516.35	-36034.8	-14588.4	8.98989	-0.13	0.010003	0.00980392
2516.37	-36034.9	-14588.4	8.99018	-0.13	0.00998866	0.00980392
2516.39	-36035.1	-14588.3	8.98712	-0.13	0.0100423	0.00980392
2516.4	-36035.2	-14588.2	8.98355	-0.13	0.00991475	0.00980392
2516.42	-36035.3	-14588.2	8.98011	-0.13	0.0131076	0.00980392
2516.44	-36035.5	-14588.1	8.98	-0.13	0.0166667	0.00980392
2516.45	-36035.6	-14588.1	8.98	-0.13	0.02	0.00980392
2516.47	-36035.8	-14588	8.97667	-0.13	0.02	0.00980392
2516.49	-36035.9	-14588	8.97333	-0.13	0.02	0.00980392
2516.5	-36036.1	-14587.9	8.96993	-0.13	0.0199978	0.00980392
2516.52	-36036.2	-14587.9	8.96992	-0.13	0.0200025	0.00980392
2516.54	-36036.4	-14587.8	8.96644	-0.13	0.0199922	0.00980392
2516.56	-36036.5	-14587.8	8.96289	-0.13	0.0200601	0.00980392
2516.57	-36036.6	-14587.7	8.95982	-0.13	0.0197664	0.00980392
2516.59	-36036.8	-14587.6	8.9601	-0.13	0.0162313	0.00980392
2516.61	-36036.9	-14587.6	8.95961	-0.13	0.0126484	0.00980392
2516.62	-36037	-14587.5	8.95606	-0.13	0.00978989	0.00980392
2516.64	-36037.2	-14587.5	8.95264	-0.13	0.0100538	0.00980393
2516.66	-36037.3	-14587.4	8.94968	-0.13	0.00998221	0.00980387
2516.67	-36037.5	-14587.4	8.95022	-0.13	0.0100048	0.00980411
2516.69	-36037.6	-14587.3	8.94937	-0.130001	0.0099988	0.00980323
2516.71	-36037.8	-14587.3	8.94567	-0.129997	0.0100004	0.00980717
2516.73	-36037.9	-14587.2	8.94211	-0.130012	0.00999991	0.00979185
2516.74	-36038.1	-14587.2	8.93988	-0.129947	0.01	0.00985831
2516.76	-36038.2	-14587.1	8.93917	-0.1302	0.00999999	0.00955103
2516.78	-36038.3	-14587.1	8.93546	-0.129106	0.01	0.00811129
2516.79	-36038.5	-14587	8.93193	-0.125403	0.01	0.00532708
2516.81	-36038.6	-14587	8.92961	-0.12173	0.01	0.00219836
2516.83	-36038.8	-14586.9	8.93034	-0.11972	0.01	0.000438779
2516.84	-36038.9	-14586.8	8.92876	-0.120069	0.01	0.000272283
2516.86	-36039	-14586.8	8.92507	-0.11998	0.01	0.00197672
2516.88	-36039.2	-14586.7	8.92155	-0.120005	0.01	0.00478378
2516.89	-36039.3	-14586.7	8.91969	-0.119999	0.01	0.00778156
2516.91	-36039.5	-14586.6	8.92034	-0.12	0.01	0.00945116
2516.93	-36039.6	-14586.6	8.91847	-0.12	0.01	0.00986754
2516.95	-36039.8	-14586.5	8.9148	-0.12	0.01	0.0097889
2516.96	-36039.9	-14586.5	8.91111	-0.12	0.01	0.00980808
2516.98	-36040.1	-14586.4	8.9097	-0.12	0.01	0.00980282
2517	-36040.2	-14586.4	8.91032	-0.12	0.01	0.00980418
2517.01	-36040.3	-14586.3	8.90801	-0.12	0.01	0.00980385
2517.03	-36040.5	-14586.3	8.90455	-0.12	0.01	0.00980394
2517.05	-36040.6	-14586.2	8.90081	-0.12	0.01	0.00980392
2517.07	-36040.7	-14586.2	8.89974	-0.12	0.01	0.00980392
2517.08	-36040.9	-14586.1	8.90028	-0.12	0.01	0.00980392
2517.1	-36041	-14586	8.89756	-0.12	0.01	0.00980392
2517.12	-36041.2	-14586	8.89415	-0.12	0.01	0.00980392
2517.13	-36041.3	-14585.9	8.89056	-0.12	0.01	0.00980392
2517.15	-36041.5	-14585.9	8.88985	-0.12	0.01	0.00980392
2517.17	-36041.6	-14585.8	8.89024	-0.12	0.01	0.00980392
2517.18	-36041.8	-14585.8	8.88735	-0.12	0.01	0.00980392
2517.2	-36041.9	-14585.7	8.88377	-0.12	0.01	0.00980392
2517.22	-36042	-14585.7	8.88024	-0.12	0.01	0.00980392
2517.24	-36042.2	-14585.6	8.8799	-0.12	0.00999994	0.00980392
2517.25	-36042.3	-14585.6	8.88009	-0.12	0.0100001	0.00980392
2517.27	-36042.4	-14585.5	8.87688	-0.12	0.00999954	0.00980392
2517.29	-36042.6	-14585.5	8.87355	-0.12	0.0100017	0.00980392
2517.3	-36042.7	-14585.4	8.87	-0.12	0.01	0.00980392
2517.32	-36042.9	-14585.4	8.87	-0.12	0.01	0.00980392
2517.34	-36043	-14585.3	8.86989	-0.12	0.0101073	0.00980392
2517.35	-36043.2	-14585.2	8.86646	-0.12	0.0135459	0.00980392
2517.37	-36043.3	-14585.2	8.86312	-0.12	0.0168856	0.00980392
2517.39	-36043.4	-14585.1	8.8599	-0.12	0.0200875	0.00980392
2517.41	-36043.6	-14585.1	8.86011	-0.12	0.0199525	0.00980392
2517.42	-36043.7	-14585	8.85973	-0.12	0.0200279	0.00980392
2517.44	-36043.9	-14585	8.85603	-0.12	0.0198984	0.00980392
2517.46	-36044	-14584.9	8.85267	-0.12	0.0203889	0.00980392
2517.47	-36044.1	-14584.9	8.84976	-0.12	0.0239373	0.00980392
2517.49	-36044.3	-14584.8	8.85015	-0.12	0.0273919	0.00980392
2517.51	-36044.4	-14584.8	8.84944	-0.12	0.0301499	0.00980392
2517.52	-36044.6	-14584.7	8.84586	-0.12	0.0304608	0.00980392
2517.54	-36044.7	-14584.6	8.8424	-0.12	0.0342062	0.00980392
2517.56	-36044.8	-14584.6	8.83965	-0.12	0.0378127	0.00980392
2517.58	-36045	-14584.5	8.84024	-0.12	0.0402577	0.00980392
2517.59	-36045.2	-14584.5	8.83907	-0.12	0.0399106	0.00980392
2517.61	-36045.3	-14584.4	8.83548	-0.12	0.0400711	0.00980392
2517.63	-36045.4	-14584.4	8.83192	-0.12	0.0398096	0.00980392
2517.64	-36045.6	-14584.3	8.82962	-0.12	0.0410399	0.00980392
2517.66	-36045.7	-14584.3	8.83031	-0.12	0.0449495	0.00980392
2517.68	-36045.8	-14584.2	8.82889	-0.12	0.0471648	0.00980392
2517.69	-36046	-14584.2	8.8252	-0.12	0.0454627	0.00980392
2517.71	-36046.1	-14584.1	8.82153	-0.12	0.0414352	0.00980391
2517.73	-36046.2	-14584.1	8.81966	-0.12	0.0397496	0.00980395
2517.74	-36046.4	-14584	8.82031	-0.12	0.0400604	0.00980383
2517.76	-36046.5	-14584	8.81848	-0.12	0.0399829	0.0098043
2517.78	-36046.7	-14583.9	8.8148	-0.120001	0.0400053	0.00980257
2517.8	-36046.8	-14583.8	8.81108	-0.119995	0.0399935	0.00980943
2517.81	-36046.9	-14583.8	8.80979	-0.12002	0.0400205	0.00978324
2517.83	-36047.1	-14583.7	8.80998	-0.11993	0.0399302	0.00987522
2517.85	-36047.2	-14583.7	8.81027	-0.120281	0.0402807	0.00922171
2517.86	-36047.4	-14583.6	8.80805	-0.118044	0.0380443	0.00748904
2517.88	-36047.5	-14583.6	8.80439	-0.114393	0.0343933	0.00426034
2517.9	-36047.7	-14583.5	8.80073	-0.110708	0.0307081	0.00158476
2517.91	-36047.8	-14583.5	8.79976	-0.109835	0.0298349	0.000196616
2517.93	-36047.9	-14583.4	8.80027	-0.110035	0.030035	-3.57838e-05
2517.95	-36048.1	-14583.4	8.79756	-0.109991	0.0299905	9.77655e-06
2517.97	-36048.2	-14583.3	8.79417	-0.110003	0.0300029	-2.94466e-06
2517.98	-36048.4	-14583.3	8.79044	-0.11	0.0299984	1.67167e-06
2518	-36048.5	-14583.2	8.78984	-0.11	0.0300043	-4.70336e-06
2518.02	-36048.6	-14583.2	8.79024	-0.11	0.0299845	1.7138e-05
2518.03	-36048.8	-14583.1	8.78734	-0.11	0.0300579	-6.38484e-05
2518.05	-36048.9	-14583	8.78377	-0.11	0.0298446	0.0009012
2518.07	-36049	-14583	8.78024	-0.11	0.0328928	0.00293718
2518.09	-36049.2	-14582.9	8.7799	-0.11	0.0362367	0.00617009
2518.1	-36049.3	-14582.9	8.78009	-0.11	0.0398769	0.00861241
2518.12	-36049.5	-14582.8	8.77689	-0.11	0.0400381	0.00977735
2518.14	-36049.6	-14582.8	8.77333	-0.11	0.04	0.00980392
2518.15	-36049.8	-14582.7	8.77	-0.11	0.04	0.00980392
2518.17	-36049.9	-14582.7	8.77	-0.11	0.0366667	0.00980392
2518.19	-36050	-14582.6	8.77	-0.11	0.0333333	0.00980392
2518.2	-36050.2	-14582.6	8.76989	-0.11	0.0299004	0.00980389
2518.22	-36050.3	-14582.5	8.76646	-0.11	0.0300268	0.00980393
2518.24	-36050.4	-14582.5	8.76311	-0.11	0.0299925	0.00980392
2518.26	-36050.6	-14582.4	8.7598	-0.11	0.0300079	0.00980392
2518.27	-36050.7	-14582.4	8.76012	-0.11	0.0299822	0.00980392
2518.29	-36050.9	-14582.3	8.75972	-0.11	0.0300632	0.00980392
2518.31	-36051	-14582.3	8.75603	-0.11	0.0296176	0.00980392
2518.32	-36051.1	-14582.2	8.75267	-0.11	0.0260619	0.00980392
2518.34	-36051.3	-14582.1	8.74977	-0.11	0.0226049	0.00980392
2518.36	-36051.4	-14582.1	8.75021	-0.11	0.0198685	0.00980392
2518.37	-36051.5	-14582	8.74938	-0.11	0.0194663	0.00980392
2518.39	-36051.7	-14582	8.74564	-0.11	0.0156271	0.00980392
2518.41	-36051.8	-14581.9	8.7422	-0.11	0.0121665	0.00980392
2518.43	-36052	-14581.9	8.73975	-0.11	0.00990719	0.00980392
2518.44	-36052.1	-14581.8	8.74002	-0.11	0.00917341	0.00980392
2518.46	-36052.2	-14581.8	8.74018	-0.11	0.00546039	0.00980392
2518.48	-36052.4	-14581.7	8.73911	-0.11	0.0019262	0.00980392
2518.49	-36052.5	-14581.7	8.7354	-0.11	-8.08531e-05	0.00980392
2518.51	-36052.7	-14581.6	8.73175	-0.11	-0.00096348	0.00980392
2518.53	-36052.8	-14581.6	8.72966	-0.11	-0.00496142	0.00980392
2518.54	-36052.9	-14581.5	8.7303	-0.11	-0.0071825	0.00980392
2518.56	-36053.1	-14581.5	8.72867	-0.11	-0.00505236	0.00980392
2518.58	-36053.2	-14581.4	8.72512	-0.11	-0.00303041	0.00980392
2518.6	-36053.4	-14581.3	8.72143	-0.11	-0.00332384	0.00980392
2518.61	-36053.5	-14581.3	8.71974	-0.11	-0.00367833	0.00980392
2518.63	-36053.6	-14581.2	8.72	-0.11	-0.00144641	0.00980392
2518.65	-36053.8	-14581.2	8.72027	-0.11	0.000393136	0.00980392
2518.66	-36053.9	-14581.1	8.71825	-0.11	-0.000366965	0.00980392
2518.68	-36054	-14581.1	8.71474	-0.11	0.0017532	0.00980392
2518.7	-36054.2	-14581	8.71099	-0.11	0.00539763	0.00980392
2518.71	-36054.3	-14581	8.70979	-0.11	0.00910978	0.00980392
2518.73	-36054.5	-14580.9	8.70998	-0.11	0.0101916	0.00980392
2518.75	-36054.6	-14580.9	8.71025	-0.11	0.0099766	0.00980392
2518.77	-36054.7	-14580.8	8.7078	-0.11	0.00993021	0.00980392
2518.78	-36054.9	-14580.8	8.70436	-0.11	0.0103032	0.00980392
2518.8	-36055	-14580.7	8.70062	-0.11	0.00760745	0.00980392
2518.82	-36055.1	-14580.7	8.69978	-0.11	0.00413958	0.00980392
2518.83	-36055.3	-14580.6	8.70032	-0.11	0.00054138	0.00980392
2518.85	-36055.4	-14580.5	8.69736	-0.11	-9.79359e-05	0.00980392
2518.87	-36055.5	-14580.5	8.69395	-0.11	2.63724e-05	0.00980392
2518.88	-36055.7	-14580.5	8.69038	-0.11	-6.95736e-06	0.00980392
2518.9	-36055.8	-14580.4	8.68995	-0.11	1.20121e-06	0.00980392
2518.92	-36056	-14580.3	8.68997	-0.11	-3.16935e-07	0.00980392
2518.93	-36056.1	-14580.3	8.69009	-0.11	4.05036e-08	0.00980393
2518.95	-36056.3	-14580.2	8.68688	-0.11	-1.08442e-08	0.00980388
2518.97	-36056.4	-14580.2	8.68355	-0.11	2.84278e-09	0.00980406
2518.99	-36056.6	-14580.1	8.68	-0.11	3.2385e-19	0.00980392
2519	-36056.7	-14580.1	8.68	-0.11	0	0.00980392
2519.02	-36056.8	-14580	8.68	-0.11	0	0.00980392
2519.04	-36057	-14580	8.67667	-0.11	2.13351e-20	0.00980392
2519.05	-36057.1	-14579.9	8.67311	-0.109892	-2.36852e-10	0.00861687
2519.07	-36057.2	-14579.9	8.66991	-0.106456	9.15156e-10	0.00636103
2519.09	-36057.4	-14579.8	8.67001	-0.103106	-3.4212e-09	0.00309333
2519.11	-36057.5	-14579.8	8.67006	-0.099822	2.67722e-08	0.000896494
2519.12	-36057.6	-14579.7	8.66974	-0.100046	-1.01469e-07	-3.81911e-05
2519.14	-36057.8	-14579.6	8.66603	-0.0999829	5.87704e-07	1.42185e-05
2519.16	-36057.9	-14579.6	8.66266	-0.100005	-2.22773e-06	-3.79767e-06
2519.17	-36058	-14579.6	8.6598	-0.0999988	8.27287e-06	9.71572e-07
2519.19	-36058.2	-14579.5	8.66003	-0.1	-4.20636e-05	-3.21633e-07
2519.21	-36058.3	-14579.5	8.66013	-0.0999999	0.000159079	8.58761e-08
2519.22	-36058.4	-14579.4	8.6594	-0.1	-0.000640125	-2.18428e-08
2519.24	-36058.6	-14579.3	8.65564	-0.1	-0.00418468	7.05731e-09
2519.26	-36058.7	-14579.3	8.6522	-0.1	-0.00855112	-2.91921e-09
2519.28	-36058.9	-14579.2	8.64975	-0.1	-0.0144712	4.55133e-09
2519.29	-36059	-14579.2	8.65002	-0.1	-0.0189317	-1.85773e-08
2519.31	-36059.1	-14579.1	8.65021	-0.1	-0.0245927	6.95492e-08
2519.33	-36059.3	-14579.1	8.64901	-0.1	-0.0290142	-2.53585e-07
2519.34	-36059.4	-14579	8.64525	-0.1	-0.0350814	1.10239e-06
2519.36	-36059.5	-14579	8.64177	-0.1	-0.0381586	-4.14982e-06
2519.38	-36059.7	-14578.9	8.63968	-0.1	-0.0402849	1.49984e-05
2519.39	-36059.9	-14578.9	8.64033	-0.1	-0.039919	-6.35271e-05
2519.41	-36060	-14578.8	8.63868	-0.1	-0.0400217	0.000352399
2519.43	-36060.1	-14578.8	8.63501	-0.1	-0.0399944	0.00202365
2519.45	-36060.3	-14578.7	8.63129	-0.1	-0.040003	0.00501483
2519.46	-36060.4	-14578.7	8.62977	-0.1	-0.0399937	0.00784716
2519.48	-36060.5	-14578.6	8.62999	-0.1	-0.040021	0.00946144
2519.5	-36060.7	-14578.5	8.63026	-0.1	-0.0399148	0.00987344
2519.51	-36060.8	-14578.5	8.62827	-0.1	-0.0403197	0.00978545
2519.53	-36060.9	-14578.5	8.6246	-0.1	-0.0380838	0.00980817
2519.55	-36061.1	-14578.4	8.62089	-0.1	-0.0345382	0.00980276
2519.56	-36061.2	-14578.3	8.61982	-0.1	-0.0308267	0.00980423
2519.58	-36061.3	-14578.3	8.61998	-0.1	-0.030117	0.00980384
2519.6	-36061.5	-14578.2	8.62024	-0.1	-0.0278884	0.00980394
2519.62	-36061.6	-14578.2	8.61782	-0.1	-0.0243382	0.00980392
2519.63	-36061.8	-14578.1	8.61419	-0.1	-0.0206077	0.00980392
2519.65	-36061.9	-14578.1	8.61053	-0.1	-0.0198495	0.00980392
2519.67	-36062	-14578	8.60989	-0.1	-0.0200404	0.00980392
2519.68	-36062.2	-14578	8.60997	-0.1	-0.019989	0.00980392
2519.7	-36062.3	-14577.9	8.61019	-0.1	-0.0200033	0.00980392
2519.72	-36062.4	-14577.9	8.60736	-0.1	-0.0199949	0.00980392
2519.73	-36062.6	-14577.8	8.60377	-0.1	-0.0200124	0.00980392
2519.75	-36062.7	-14577.8	8.60023	-0.1	-0.0199523	0.00980392
2519.77	-36062.8	-14577.7	8.59995	-0.1	-0.0201785	0.00980392
2519.79	-36063	-14577.7	8.59998	-0.1	-0.0168937	0.00980392
2519.8	-36063.1	-14577.6	8.60009	-0.1	-0.0135442	0.00980392
2519.82	-36063.2	-14577.6	8.59689	-0.1	-0.010106	0.00980392
2519.84	-36063.4	-14577.5	8.59333	-0.1	-0.01	0.00980392
2519.85	-36063.5	-14577.5	8.59	-0.1	-0.01	0.00980392
2519.87	-36063.7	-14577.4	8.59	-0.1	-0.01	0.00980392
2519.89	-36063.8	-14577.3	8.59002	-0.1	-0.00644911	0.00980392
2519.9	-36063.9	-14577.3	8.58989	-0.1	-0.00310833	0.00980392
2519.92	-36064.1	-14577.3	8.58645	-0.1	5.82461e-05	0.00980392
2519.94	-36064.2	-14577.2	8.58288	-0.1	0.000190625	0.00980392
2519.95	-36064.3	-14577.2	8.57985	-0.1	0.00376381	0.00980392
2519.97	-36064.5	-14577.1	8.58003	-0.1	0.00710709	0.00980392
2519.99	-36064.6	-14577	8.58005	-0.1	0.0101553	0.00980392
2520.01	-36064.7	-14577	8.57963	-0.1	0.00994281	0.00980392
2520.02	-36064.9	-14577	8.57602	-0.1	0.0100129	0.00980392
2520.04	-36065	-14576.9	8.57242	-0.1	0.0100047	0.00980392
2520.06	-36065.2	-14576.8	8.56975	-0.1	0.00996511	0.00980392
2520.07	-36065.3	-14576.8	8.57007	-0.1	0.0101335	0.00980392
2520.09	-36065.5	-14576.7	8.56993	-0.1	0.0092834	0.00980392
2520.11	-36065.6	-14576.7	8.57019	-0.1	0.00566983	0.00980392
2520.12	-36065.7	-14576.6	8.5692	-0.1	0.00215239	0.00980392
2520.14	-36065.9	-14576.6	8.56545	-0.1	-0.000322353	0.00980392
2520.16	-36066	-14576.5	8.56197	-0.1	9.92788e-05	0.00980392
2520.18	-36066.1	-14576.5	8.55975	-0.1	-7.3433e-05	0.00980392
2520.19	-36066.3	-14576.4	8.56001	-0.1	0.000233665	0.00980392
2520.21	-36066.4	-14576.4	8.56024	-0.1	-0.00109093	0.00980392
2520.23	-36066.5	-14576.3	8.55879	-0.1	-0.00479941	0.00980392
2520.24	-36066.7	-14576.3	8.55507	-0.1	-0.0084858	0.00980392
2520.26	-36066.8	-14576.2	8.55152	-0.1	-0.0102883	0.00980392
2520.28	-36066.9	-14576.2	8.54977	-0.1	-0.00986981	0.00980392
2520.3	-36067.1	-14576.1	8.54999	-0.1	-0.0102884	0.00980395
2520.31	-36067.2	-14576.1	8.55029	-0.1	-0.00848569	0.00980383
2520.33	-36067.3	-14576	8.54833	-0.0999996	-0.00479981	0.00980425
2520.35	-36067.5	-14576	8.5447	-0.100002	-0.0010893	0.00980256
2520.36	-36067.6	-14575.9	8.5411	-0.0999939	0.000227556	0.00980901
2520.38	-36067.7	-14575.9	8.53982	-0.100021	-5.23676e-05	0.00978636
2520.4	-36067.9	-14575.8	8.53997	-0.0999151	1.44522e-05	0.00987463
2520.41	-36068	-14575.8	8.5403	-0.100319	-4.19565e-06	0.0092436
2520.43	-36068.2	-14575.7	8.53785	-0.0978485	2.1503e-06	0.00735345
2520.45	-36068.3	-14575.6	8.53433	-0.0943299	-5.42277e-06	0.00419332
2520.47	-36068.4	-14575.6	8.53072	-0.0907168	1.95239e-05	0.00160606
2520.48	-36068.6	-14575.5	8.52986	-0.0898662	-6.27033e-05	0.00016456
2520.5	-36068.7	-14575.5	8.53005	-0.0900362	0.000247133	-3.9913e-05
2520.52	-36068.8	-14575.4	8.52992	-0.0899904	-0.00241635	1.05538e-05
2520.53	-36069	-14575.4	8.53021	-0.0900019	-0.00602003	-2.07582e-06
2520.55	-36069.1	-14575.3	8.52734	-0.0899995	-0.00962317	5.59556e-07
2520.57	-36069.2	-14575.3	8.52395	-0.0900001	-0.0100949	-1.49767e-07
2520.58	-36069.4	-14575.2	8.52037	-0.09	-0.00997882	3.95103e-08
2520.6	-36069.5	-14575.2	8.51995	-0.09	-0.00999322	-6.8216e-09
2520.62	-36069.6	-14575.1	8.51997	-0.09	-0.0100421	1.79985e-09
2520.64	-36069.8	-14575.1	8.52009	-0.09	-0.00991271	-2.30017e-10
2520.65	-36069.9	-14575	8.51688	-0.09	-0.0131161	6.15837e-11
2520.67	-36070	-14575	8.51355	-0.09	-0.0164471	-1.61452e-11
2520.69	-36070.2	-14574.9	8.51	-0.09	-0.02	0
2520.7	-36070.3	-14574.9	8.51	-0.09	-0.02	0
2520.72	-36070.5	-14574.8	8.51	-0.09	-0.02	-1.23406e-22
2520.74	-36070.6	-14574.8	8.51	-0.09	-0.02	0
2520.75	-36070.7	-14574.7	8.50989	-0.09	-0.0236524	2.61918e-13
2520.77	-36070.9	-14574.7	8.50646	-0.09	-0.0304599	-1.06567e-12
2520.79	-36071	-14574.6	8.50311	-0.09	-0.0368597	3.99774e-12
2520.81	-36071.1	-14574.6	8.49983	-0.09	-0.036371	-3.12914e-11
2520.82	-36071.3	-14574.5	8.50003	-0.09	-0.0328569	1.18935e-10
2520.84	-36071.4	-14574.5	8.50005	-0.09	-0.0298539	-4.43196e-10
2520.86	-36071.5	-14574.4	8.49963	-0.09	-0.0300542	2.56397e-09
2520.87	-36071.7	-14574.4	8.49602	-0.09	-0.0299862	-9.65932e-09
2520.89	-36071.8	-14574.3	8.49241	-0.09	-0.0300044	4.91616e-08
2520.91	-36071.9	-14574.3	8.48976	-0.09	-0.0299995	-1.85935e-07
2520.92	-36072.1	-14574.2	8.49003	-0.09	-0.0299977	6.87317e-07
2520.94	-36072.2	-14574.2	8.49015	-0.09	-0.0300121	-3.24638e-06
2520.96	-36072.4	-14574.1	8.4893	-0.09	-0.0299542	1.2255e-05
2520.98	-36072.5	-14574.1	8.48561	-0.09	-0.0301685	-4.50361e-05
2520.99	-36072.6	-14574	8.48196	-0.09	-0.0290951	0.00025056
2521.01	-36072.7	-14574	8.47971	-0.09	-0.0254826	0.00169434
2521.03	-36072.9	-14573.9	8.48009	-0.09	-0.0219111	0.00447246
2521.04	-36073	-14573.8	8.47991	-0.09	-0.0196815	0.00762407
2521.06	-36073.2	-14573.8	8.48026	-0.09	-0.020086	0.00929561
2521.08	-36073.3	-14573.7	8.47878	-0.09	-0.0199749	0.00987413
2521.09	-36073.5	-14573.7	8.47507	-0.09	-0.0200244	0.00978397
2521.11	-36073.6	-14573.6	8.47153	-0.09	-0.0199287	0.00980923
2521.13	-36073.7	-14573.6	8.46975	-0.09	-0.0202494	0.00980265
2521.14	-36073.9	-14573.5	8.47009	-0.09	-0.0184717	0.00980426
2521.16	-36074	-14573.5	8.46991	-0.09	-0.0149258	0.00980389
2521.18	-36074.1	-14573.4	8.47027	-0.09	-0.011222	0.00980371
2521.2	-36074.3	-14573.4	8.46825	-0.09	-0.00971771	0.00980485
2521.21	-36074.4	-14573.3	8.46472	-0.09	-0.0101552	0.00980041
2521.23	-36074.5	-14573.3	8.4611	-0.09	-0.00966167	0.00981703
2521.25	-36074.7	-14573.2	8.4598	-0.09	-0.0119206	0.00975872
2521.26	-36074.8	-14573.2	8.46007	-0.09	-0.0154602	0.00998592
2521.28	-36074.9	-14573.1	8.45992	-0.09	-0.0192021	0.00812875
2521.3	-36075.1	-14573.1	8.46027	-0.09	-0.0201894	-0.000164633
2521.32	-36075.2	-14573	8.45781	-0.09	-0.0199498	-0.0180314
2521.33	-36075.3	-14573	8.45419	-0.09	-0.0200106	-0.0442921
2521.35	-36075.5	-14572.9	8.45053	-0.09	-0.0199971	-0.0744084
2521.37	-36075.6	-14572.9	8.44989	-0.09	-0.0200008	-0.106709
2521.38	-36075.7	-14572.8	8.44997	-0.09	-0.0199999	-0.147419
2521.4	-36075.9	-14572.8	8.45021	-0.09	-0.02	-0.184718
2521.42	-36076	-14572.7	8.44733	-0.09	-0.02	-0.216367
2521.43	-36076.1	-14572.7	8.44397	-0.09	-0.02	-0.239421
2521.45	-36076.3	-14572.6	8.44026	-0.09	-0.02	-0.258429
2521.47	-36076.4	-14572.6	8.43993	-0.09	-0.02	-0.272019
2521.49	-36076.5	-14572.5	8.44002	-0.09	-0.02	-0.283697
2521.5	-36076.7	-14572.5	8.43997	-0.09	-0.02	-0.292578
2521.52	-36076.8	-14572.4	8.4401	-0.09	-0.02	-0.299267
2521.54	-36076.9	-14572.4	8.43667	-0.09	-0.02	-0.302832
2521.55	-36077.1	-14572.3	8.43333	-0.09	-0.02	-0.305011
2521.57	-36077.2	-14572.3	8.43	-0.09	-0.02	-0.30719
2521.59	-36077.3	-14572.2	8.43003	-0.09	-0.02	-0.310644
2521.6	-36077.5	-14572.2	8.42999	-0.09	-0.02	-0.312698
2521.62	-36077.6	-14572.1	8.43003	-0.09	-0.02	-0.313859
2521.64	-36077.8	-14572.1	8.42976	-0.09	-0.02	-0.319031
2521.66	-36077.9	-14572	8.42625	-0.09	-0.02	-0.332144
2521.67	-36078	-14572	8.42287	-0.09	-0.02	-0.354906
2521.69	-36078.2	-14571.9	8.41976	-0.09	-0.02	-0.381376
2521.71	-36078.3	-14571.9	8.42007	-0.09	-0.02	-0.403171
2521.72	-36078.4	-14571.8	8.41996	-0.09	-0.02	-0.421827
2521.74	-36078.6	-14571.8	8.42014	-0.09	-0.02	-0.44481
2521.76	-36078.7	-14571.7	8.41945	-0.09	-0.02	-0.473869
2521.77	-36078.8	-14571.7	8.41586	-0.09	-0.0200002	-0.507668
2521.79	-36079	-14571.6	8.41239	-0.09	-0.0199993	-0.539078
2521.81	-36079.1	-14571.6	8.40969	-0.09	-0.0200032	-0.569315
2521.83	-36079.2	-14571.5	8.41009	-0.09	-0.019988	-0.601288
2521.84	-36079.4	-14571.5	8.40994	-0.09	-0.0200439	-0.650322
2521.86	-36079.5	-14571.4	8.4102	-0.09	-0.0198022	-0.7143
2521.88	-36079.6	-14571.4	8.40911	-0.09	-0.020892	-0.781264
2521.89	-36079.8	-14571.3	8.4054	-0.0900001	-0.0246014	-0.844738
2521.91	-36079.9	-14571.3	8.40173	-0.0899997	-0.0282492	-0.902464
2521.93	-36080	-14571.2	8.39971	-0.0900012	-0.0303585	-0.950473
2521.94	-36080.2	-14571.2	8.40009	-0.0899956	-0.0296484	-0.995576
2521.96	-36080.3	-14571.1	8.3999	-0.0900186	-0.0315656	-1.03361
2521.98	-36080.4	-14571.1	8.40029	-0.0899302	-0.0336568	-1.06152
2522	-36080.6	-14571	8.39856	-0.0902492	-0.0333106	-1.08751
2522.01	-36080.7	-14571	8.39489	-0.0884713	-0.0331107	-1.11499
2522.03	-36080.8	-14570.9	8.39131	-0.0849273	-0.0347443	-1.14414
2522.05	-36081	-14570.9	8.38977	-0.0812163	-0.0388612	-1.17277
2522.06	-36081.1	-14570.8	8.39008	-0.0797407	-0.0402378	-1.19483
2522.08	-36081.2	-14570.8	8.38991	-0.0800689	-0.0399372	-1.20963
2522.1	-36081.4	-14570.7	8.39027	-0.0799842	-0.0400132	-1.221
2522.11	-36081.5	-14570.7	8.38802	-0.0800043	-0.0400014	-1.22966
2522.13	-36081.6	-14570.6	8.38455	-0.0799989	-0.0399808	-1.23566
2522.15	-36081.8	-14570.6	8.3808	-0.0800002	-0.0400678	-1.24066
2522.16	-36081.9	-14570.5	8.37981	-0.08	-0.0397293	-1.24355
2522.18	-36082	-14570.5	8.38007	-0.0799998	-0.0421873	-1.24489
2522.2	-36082.2	-14570.4	8.37992	-0.0800007	-0.0458045	-1.24514
2522.22	-36082.3	-14570.4	8.38028	-0.0799973	-0.0494943	-1.24508
2522.23	-36082.4	-14570.3	8.37737	-0.0800083	-0.0500252	-1.24511
2522.25	-36082.5	-14570.3	8.37395	-0.0799674	-0.0502492	-1.24506
2522.27	-36082.7	-14570.2	8.37038	-0.080122	-0.0471158	-1.24524
2522.28	-36082.8	-14570.2	8.36995	-0.0796723	-0.0466523	-1.24253
2522.3	-36082.9	-14570.1	8.36997	-0.088141	-0.0464386	-1.23276
2522.32	-36083.1	-14570.1	8.37017	-0.109881	-0.0498832	-1.21224
2522.34	-36083.2	-14570	8.3669	-0.141611	-0.0469306	-1.18273
2522.35	-36083.4	-14570	8.36352	-0.168229	-0.0435347	-1.1491
2522.37	-36083.5	-14569.9	8.36021	-0.204399	-0.0401071	-1.11243
2522.39	-36083.6	-14569.9	8.35684	-0.244014	-0.0399924	-1.06713
2522.4	-36083.8	-14569.8	8.35333	-0.29	-0.04	-1.01634
2522.42	-36083.9	-14569.8	8.34667	-0.316667	-0.0433333	-0.958606
2522.44	-36084	-14569.7	8.34333	-0.34	-0.0466667	-0.889978
2522.45	-36084.1	-14569.7	8.33622	-0.357557	-0.0466554	-0.794425
2522.47	-36084.3	-14569.6	8.32963	-0.370643	-0.0466324	-0.678916
2522.49	-36084.4	-14569.6	8.32288	-0.38062	-0.0468156	-0.53616
2522.51	-36084.5	-14569.5	8.31615	-0.391033	-0.0502001	-0.362162
2522.52	-36084.7	-14569.5	8.31275	-0.39724	-0.050011	-0.2035
2522.54	-36084.8	-14569.4	8.30587	-0.400065	-0.04975	-0.0641839
2522.56	-36084.9	-14569.4	8.29836	-0.400323	-0.0460325	0.0487241
2522.57	-36085.1	-14569.3	8.28851	-0.404001	-0.0426397	0.129759
2522.59	-36085.2	-14569.3	8.28181	-0.40754	-0.039718	0.195437
2522.61	-36085.3	-14569.2	8.27508	-0.410395	-0.0400756	0.241771
2522.62	-36085.5	-14569.2	8.26848	-0.409389	-0.0399798	0.278031
2522.64	-36085.6	-14569.1	8.2616	-0.412236	-0.0400052	0.310732
2522.66	-36085.7	-14569.1	8.25504	-0.42852	-0.0399982	0.343676
2522.68	-36085.9	-14569	8.24842	-0.451917	-0.0400003	0.376884
2522.69	-36086	-14569	8.23737	-0.483241	-0.0399999	0.414603
2522.71	-36086.1	-14568.9	8.22825	-0.504266	-0.04	0.444258
2522.73	-36086.3	-14568.9	8.2217	-0.520261	-0.04	0.47031
2522.74	-36086.4	-14568.8	8.21481	-0.540934	-0.04	0.499004
2522.76	-36086.5	-14568.8	8.20734	-0.573489	-0.04	0.532083
2522.78	-36086.7	-14568.7	8.19699	-0.612206	-0.04	0.568318
2522.79	-36086.8	-14568.7	8.18552	-0.645925	-0.04	0.601453
2522.81	-36086.9	-14568.6	8.17196	-0.669543	-0.04	0.629173
2522.83	-36087	-14568.6	8.15837	-0.701673	-0.04	0.663851
2522.85	-36087.2	-14568.5	8.14439	-0.751774	-0.0400001	0.714864
2522.86	-36087.3	-14568.5	8.13129	-0.821887	-0.0399997	0.776563
2522.88	-36087.4	-14568.4	8.11747	-0.894573	-0.0400011	0.847727
2522.9	-36087.5	-14568.4	8.10379	-0.96224	-0.0399952	0.914569
2522.91	-36087.7	-14568.4	8.08951	-1.01316	-0.0400182	0.971195
2522.93	-36087.8	-14568.3	8.07016	-1.06561	-0.0399349	1.02303
2522.95	-36087.9	-14568.3	8.04931	-1.11264	-0.0402702	1.06843
2522.96	-36088.1	-14568.2	8.02921	-1.14854	-0.0384905	1.10348
2522.98	-36088.2	-14568.2	8.01067	-1.17712	-0.0347988	1.13282
2523	-36088.3	-14568.1	7.99164	-1.20023	-0.0310892	1.158
2523.02	-36088.5	-14568.1	7.97204	-1.22486	-0.0297739	1.1827
2523.03	-36088.6	-14568	7.94867	-1.2557	-0.0300472	1.21048
2523.05	-36088.7	-14568	7.92667	-1.28289	-0.0300063	1.23556
2523.07	-36088.8	-14567.9	7.90722	-1.30117	-0.0299264	1.25466
2523.08	-36089	-14567.9	7.88646	-1.31614	-0.0302589	1.26973
2523.1	-36089.1	-14567.8	7.86359	-1.32756	-0.0277938	1.28066
2523.12	-36089.2	-14567.8	7.84032	-1.3347	-0.0243629	1.2888
2523.13	-36089.3	-14567.7	7.81581	-1.34191	-0.0206021	1.29506
2523.15	-36089.5	-14567.7	7.79203	-1.34598	-0.0198524	1.29982
2523.17	-36089.6	-14567.7	7.76905	-1.34943	-0.0200344	1.30245
2523.18	-36089.7	-14567.6	7.74413	-1.3501	-0.0200072	1.3038
2523.2	-36089.8	-14567.6	7.72337	-1.34997	-0.0199438	1.30395
2523.22	-36090	-14567.5	7.70361	-1.35001	-0.0202178	1.30391
2523.24	-36090.1	-14567.5	7.68262	-1.35	-0.0171805	1.30392
2523.25	-36090.2	-14567.4	7.65941	-1.35	-0.0135423	1.30392
2523.27	-36090.3	-14567.4	7.63621	-1.35	-0.0132932	1.30392
2523.29	-36090.4	-14567.3	7.61133	-1.35001	-0.0133111	1.30392
2523.3	-36090.6	-14567.3	7.59122	-1.34997	-0.013444	1.30395
2523.32	-36090.7	-14567.3	7.56807	-1.35009	-0.010134	1.30292
2523.34	-36090.8	-14567.2	7.54333	-1.34667	-0.01	1.30065
2523.36	-36090.9	-14567.2	7.51667	-1.34333	-0.01	1.29739
2523.37	-36091	-14567.1	7.50648	-1.34164	-0.00997255	1.29717
2523.39	-36091.1	-14567.1	7.47235	-1.33716	-0.0100006	1.28829
2523.41	-36091.3	-14567	7.45161	-1.32506	-0.00999968	1.27757
2523.42	-36091.4	-14567	7.43144	-1.30526	-0.01	1.25057
2523.44	-36091.5	-14566.9	7.40792	-1.25698	-0.00999999	1.20483
2523.46	-36091.6	-14566.9	7.38788	-1.185	-0.01	1.1349
2523.47	-36091.8	-14566.9	7.36667	-1.08333	-0.01	1.02832
2523.49	-36091.9	-14566.8	7.35	-0.943333	-0.01	0.898693
2523.51	-36092	-14566.8	7.33333	-0.783333	-0.01	0.744009
2523.53	-36092.1	-14566.7	7.31943	-0.600194	-0.01	0.580239
2523.54	-36092.2	-14566.7	7.31295	-0.462964	-0.01	0.443851
2523.56	-36092.3	-14566.6	7.3064	-0.35414	-0.01	0.336316
2523.58	-36092.5	-14566.6	7.30268	-0.268194	-0.01	0.250484
2523.59	-36092.6	-14566.6	7.29608	-0.210851	-0.01	0.185602
2523.61	-36092.7	-14566.5	7.29292	-0.164629	-0.01	0.1155
2523.63	-36092.8	-14566.5	7.28974	-0.124151	-0.01	0.013754
2523.64	-36092.9	-14566.4	7.29007	-0.0995081	-0.01	-0.113386
2523.66	-36093	-14566.4	7.28996	-0.0803963	-0.01	-0.261788
2523.68	-36093.1	-14566.3	7.29014	-0.0674641	-0.01	-0.415776
2523.7	-36093.3	-14566.3	7.28946	-0.0575801	-0.01	-0.54989
2523.71	-36093.4	-14566.2	7.28581	-0.0481359	-0.00999999	-0.675244
2523.73	-36093.5	-14566.2	7.28218	-0.0412248	-0.0100001	-0.788469
2523.75	-36093.6	-14566.2	7.27973	-0.0354649	-0.00999976	-0.875712
2523.76	-36093.7	-14566.1	7.28007	-0.0322028	-0.0100009	-0.950327
2523.78	-36093.8	-14566.1	7.27998	-0.0296675	-0.00999609	-1.01739
2523.8	-36094	-14566	7.28	-0.0300835	-0.0100144	-1.08502
2523.81	-36094.1	-14566	7.28	-0.0299717	-0.00993733	-1.15857
2523.83	-36094.2	-14566	7.28	-0.0300229	-0.0102359	-1.2291
2523.85	-36094.3	-14565.9	7.28	-0.0299368	-0.00888632	-1.29307
2523.87	-36094.4	-14565.9	7.28	-0.0302226	-0.00528649	-1.35293
2523.88	-36094.5	-14565.8	7.28	-0.0287115	-0.00114932	-1.41066
2523.9	-36094.7	-14565.8	7.28	-0.0249982	-0.00144532	-1.46815
2523.92	-36094.8	-14565.7	7.28	-0.0212965	-0.00365918	-1.52302
2523.93	-36094.9	-14565.7	7.28	-0.0197458	-0.00356885	-1.57171
2523.95	-36095	-14565.7	7.28	-0.0200676	-0.00157083	-1.62055
2523.97	-36095.1	-14565.6	7.28	-0.0199841	0.000288694	-1.67958
2523.98	-36095.2	-14565.6	7.28	-0.0200044	-7.92411e-05	-1.74451
2524	-36095.4	-14565.5	7.28	-0.019999	1.82282e-05	-1.81153
2524.02	-36095.5	-14565.5	7.27999	-0.0200003	-5.00021e-06	-1.86974
2524.04	-36095.6	-14565.4	7.28002	-0.0199999	1.33885e-06	-1.91632
2524.05	-36095.7	-14565.4	7.27992	-0.02	-3.55204e-07	-1.95682
2524.07	-36095.8	-14565.4	7.28026	-0.02	7.89323e-08	-1.99696
2524.09	-36095.9	-14565.3	7.27779	-0.02	-2.14787e-08	-2.03459
2524.1	-36096.1	-14565.3	7.27436	-0.02	5.68975e-09	-2.06832
2524.12	-36096.2	-14565.2	7.2706	-0.02	-1.20462e-09	-2.10378
2524.14	-36096.3	-14565.2	7.26985	-0.02	3.25877e-10	-2.13827
2524.15	-36096.4	-14565.1	7.27004	-0.02	-8.61627e-11	-2.17027
2524.17	-36096.5	-14565.1	7.26999	-0.02	1.69294e-11	-2.20009
2524.19	-36096.6	-14565.1	7.27	-0.02	-4.49376e-12	-2.22451
2524.2	-36096.8	-14565	7.27	-0.02	7.76835e-13	-2.25053
2524.22	-36096.9	-14565	7.27	-0.02	-2.0872e-13	-2.27954
2524.24	-36097	-14564.9	7.27	-0.02	5.58536e-14	-2.31289
2524.26	-36097.1	-14564.9	7.27	-0.02	-1.46939e-14	-2.34779
2524.27	-36097.2	-14564.8	7.27	-0.02	1.87522e-15	-2.38063
2524.29	-36097.3	-14564.8	7.27	-0.02	-4.91995e-16	-2.4061
2524.31	-36097.5	-14564.7	7.27	-0.02	-5.61244e-26	-2.42593
2524.32	-36097.6	-14564.7	7.27	-0.02	0	-2.44009
2524.34	-36097.7	-14564.7	7.27	-0.02	-3.91677e-27	-2.45098
2524.36	-36097.8	-14564.6	7.27	-0.02	2.13688e-18	-2.4602
2524.38	-36097.9	-14564.6	7.27	-0.02	-5.72483e-19	-2.46769
2524.39	-36098	-14564.5	7.27	-0.02	1.53047e-19	-2.47308
2524.41	-36098.1	-14564.5	7.27	-0.02	-3.97043e-20	-2.47851
2524.43	-36098.3	-14564.5	7.27	-0.02	1.97034e-20	-2.48312
2524.44	-36098.4	-14564.4	7.27	-0.02	-5.26512e-21	-2.4873
2524.46	-36098.5	-14564.4	7.26998	-0.02	1.35675e-21	-2.48928
2524.48	-36098.6	-14564.3	7.27011	-0.0199999	-5.03634e-22	-2.49026
2524.49	-36098.7	-14564.3	7.26958	-0.0200004	1.28848e-22	-2.49019
2524.51	-36098.8	-14564.2	7.26583	-0.0199981	-4.26643e-23	-2.49016
2524.53	-36099	-14564.2	7.26244	-0.0200071	1.14288e-23	-2.49035
2524.55	-36099.1	-14564.2	7.25975	-0.0199733	-3.05088e-24	-2.49166
2524.56	-36099.2	-14564.1	7.26006	-0.0200986	7.73729e-25	-2.49431
2524.58	-36099.3	-14564.1	7.25998	-0.0195341	-2.39256e-25	-2.49712
2524.6	-36099.4	-14564	7.26002	-0.0221373	6.01013e-26	-2.4913
2524.61	-36099.6	-14564	7.25995	-0.0443638	-1.79199e-26	-2.46124
2524.63	-36099.6	-14563.9	7.26018	-0.110832	4.77775e-27	-2.39323
2524.65	-36099.8	-14563.9	7.25916	-0.236143	-1.18649e-27	-2.2819
2524.66	-36099.9	-14563.9	7.25434	-0.382693	3.4409e-28	-2.14413
2524.68	-36100	-14563.8	7.2461	-0.517363	-9.16673e-29	-2.01346
2524.7	-36100.1	-14563.8	7.23581	-0.646791	2.24374e-29	-1.8877
2524.72	-36100.2	-14563.7	7.22389	-0.767657	-6.29859e-30	-1.77705
2524.73	-36100.3	-14563.7	7.21057	-0.86847	1.38109e-30	-1.69019
2524.75	-36100.5	-14563.6	7.19582	-0.947527	7.74226e-31	-1.62099
2524.77	-36100.6	-14563.6	7.17848	-1.01578	-4.27993e-30	-1.56559
2524.78	-36100.7	-14563.6	7.15971	-1.07754	1.81856e-29	-1.51782
2524.8	-36100.8	-14563.5	7.13873	-1.14656	-6.44711e-29	-1.46909
2524.82	-36100.9	-14563.5	7.11801	-1.22604	2.6331e-28	-1.41725
2524.83	-36101	-14563.4	7.09874	-1.29847	-9.88362e-28	-1.36811
2524.85	-36101.1	-14563.4	7.07549	-1.36533	3.40805e-27	-1.32055
2524.87	-36101.3	-14563.3	7.05174	-1.42148	-1.37236e-26	-1.27423
2524.89	-36101.3	-14563.3	7.02611	-1.47623	5.14728e-26	-1.22793
2524.9	-36101.5	-14563.3	7.00063	-1.53371	-1.72634e-25	-1.17551
2524.92	-36101.6	-14563.2	6.9746	-1.58646	6.87236e-25	-1.12675
2524.94	-36101.7	-14563.2	6.94799	-1.62971	-2.57591e-24	-1.07929
2524.95	-36101.8	-14563.1	6.91992	-1.6828	8.29706e-24	-1.02578
2524.97	-36101.9	-14563.1	6.89298	-1.74149	-3.27075e-23	-0.964008
2524.99	-36102	-14563.1	6.86434	-1.81256	1.22522e-22	-0.898633
2525	-36102.1	-14563	6.82958	-1.88211	-3.70114e-22	-0.827666
2525.02	-36102.3	-14563	6.7958	-1.94127	1.4467e-21	-0.769282
2525.04	-36102.3	-14562.9	6.76253	-1.98343	-5.41646e-21	-0.720464
2525.06	-36102.5	-14562.9	6.72939	-2.02257	2.02191e-20	-0.676598
2525.07	-36102.6	-14562.9	6.69409	-2.06523	-5.42974e-20	-0.631556
2525.09	-36102.7	-14562.8	6.66062	-2.10249	2.10668e-19	-0.589723
2525.11	-36102.8	-14562.8	6.62549	-2.13799	-4.25577e-19	-0.549207
2525.12	-36102.9	-14562.8	6.58877	-2.17131	1.64072e-18	-0.509869
2525.14	-36103	-14562.7	6.55236	-2.20779	-6.13728e-18	-0.471819
2525.16	-36103.1	-14562.7	6.51	-2.24333	0	-0.432462
2525.17	-36103.2	-14562.6	6.47333	-2.27	0	-0.400871
2525.19	-36103.3	-14562.6	6.43333	-2.29333	-1.61219e-25	-0.37146
2525.21	-36103.4	-14562.6	6.39432	-2.31825	1.41327e-15	-0.340121
2525.22	-36103.5	-14562.5	6.35447	-2.34865	-5.39067e-15	-0.306262
2525.24	-36103.6	-14562.5	6.31765	-2.38563	2.01343e-14	-0.271291
2525.26	-36103.7	-14562.4	6.27515	-2.42438	-1.57548e-13	-0.237299
2525.28	-36103.8	-14562.4	6.23512	-2.45652	5.9881e-13	-0.214492
2525.29	-36103.9	-14562.4	6.19151	-2.47916	-2.23769e-12	-0.199105
2525.31	-36104	-14562.3	6.14825	-2.49867	8.32844e-12	-0.192315
2525.33	-36104.1	-14562.3	6.10619	-2.51189	-4.81775e-11	-0.190723
2525.34	-36104.2	-14562.3	6.06605	-2.52191	1.815e-10	-0.193483
2525.36	-36104.3	-14562.2	6.0231	-2.53185	-9.2375e-10	-0.196463
2525.38	-36104.4	-14562.2	5.97994	-2.53832	3.49373e-09	-0.195509
2525.39	-36104.5	-14562.2	5.93593	-2.54425	-1.29147e-08	-0.187721
2525.41	-36104.6	-14562.1	5.89026	-2.54847	6.09997e-08	-0.171589
2525.43	-36104.7	-14562.1	5.8475	-2.55462	-2.30273e-07	-0.150389
2525.45	-36104.8	-14562.1	5.80319	-2.55778	8.46232e-07	-0.111281
2525.46	-36104.9	-14562	5.75767	-2.56034	-3.80814e-06	-0.0450296
2525.48	-36104.9	-14562	5.71506	-2.55991	1.43538e-05	0.0489803
2525.5	-36105	-14562	5.6702	-2.56001	-5.23612e-05	0.171152
2525.51	-36105.1	-14561.9	5.62654	-2.56006	0.000227633	0.314313
2525.53	-36105.2	-14561.9	5.58583	-2.55974	-0.00108962	0.460853
2525.55	-36105.3	-14561.9	5.54248	-2.56122	-0.00479867	0.620556
2525.57	-36105.4	-14561.8	5.49933	-2.56493	-0.00849053	0.796661
2525.58	-36105.5	-14561.8	5.45806	-2.56847	-0.0102702	0.988864
2525.6	-36105.6	-14561.8	5.41533	-2.57024	-0.0099349	1.22206
2525.62	-36105.7	-14561.7	5.36996	-2.56995	-0.0100182	1.46124
2525.63	-36105.7	-14561.7	5.32743	-2.56993	-0.00999515	1.6637
2525.65	-36105.8	-14561.7	5.28226	-2.57031	-0.0100011	1.83756
2525.67	-36105.9	-14561.6	5.23753	-2.56804	-0.00999969	1.97379
2525.68	-36106	-14561.6	5.19486	-2.56622	-0.0100001	2.07882
2525.7	-36106.1	-14561.6	5.14954	-2.56808	-0.0100001	2.17057
2525.72	-36106.2	-14561.5	5.10501	-2.57622	-0.00999961	2.24413
2525.74	-36106.2	-14561.5	5.06231	-2.58614	-0.0100015	2.30369
2525.75	-36106.3	-14561.5	5.01681	-2.59914	-0.00999501	2.35838
2525.77	-36106.4	-14561.5	4.97249	-2.61232	-0.0100199	2.40877
2525.79	-36106.5	-14561.4	4.92976	-2.63038	-0.0099255	2.45471
2525.8	-36106.6	-14561.4	4.88403	-2.65149	-0.01024	2.50297
2525.82	-36106.6	-14561.4	4.84024	-2.67465	-0.00756346	2.54711
2525.84	-36106.7	-14561.3	4.79474	-2.69551	-0.00416834	2.58694
2525.85	-36106.8	-14561.3	4.74536	-2.71393	-0.000424753	2.62223
2525.87	-36106.9	-14561.3	4.69786	-2.72556	0.000108462	2.64692
2525.89	-36106.9	-14561.3	4.65448	-2.72946	-2.86158e-05	2.66411
2525.91	-36107	-14561.2	4.60866	-2.73307	4.94639e-06	2.67724
2525.92	-36107.1	-14561.2	4.56515	-2.73335	-1.3274e-06	2.68843
2525.94	-36107.2	-14561.2	4.51906	-2.73354	3.49242e-07	2.69637
2525.96	-36107.2	-14561.2	4.46956	-2.73013	-4.46323e-08	2.70237
2525.97	-36107.3	-14561.1	4.42258	-2.73005	1.19497e-08	2.70472
2525.99	-36107.4	-14561.1	4.37939	-2.72691	-3.13284e-09	2.70584
2526.01	-36107.4	-14561.1	4.33	-2.72333	0	2.70588
2526.02	-36107.5	-14561	4.28333	-2.72	9.55798e-20	2.70479
2526.04	-36107.6	-14561	4.23667	-2.71667	0	2.7037
2526.06	-36107.7	-14561	4.19074	-2.71298	1.36047e-11	2.70144
2526.08	-36107.7	-14561	4.14739	-2.7064	-3.63708e-12	2.70028
2526.09	-36107.8	-14560.9	4.10045	-2.703	9.43548e-13	2.69578
2526.11	-36107.8	-14560.9	4.05093	-2.69611	-4.6824e-13	2.6897
2526.13	-36107.9	-14560.9	4.00485	-2.69269	1.25124e-13	2.68103
2526.14	-36108	-14560.9	3.96136	-2.68613	-3.22489e-14	2.67456
2526.16	-36108	-14560.9	3.91543	-2.6823	1.20062e-14	2.66793
2526.18	-36108.1	-14560.8	3.87252	-2.67594	-3.20679e-15	2.66362
2526.19	-36108.2	-14560.8	3.82859	-2.67226	8.20404e-16	2.65816
2526.21	-36108.2	-14560.8	3.78298	-2.66556	-2.71586e-16	2.65356
2526.23	-36108.3	-14560.8	3.73947	-2.6624	7.25003e-17	2.64973
2526.25	-36108.3	-14560.7	3.69172	-2.66024	-1.83914e-17	2.64945
2526.26	-36108.4	-14560.7	3.64244	-2.66502	5.70981e-18	2.65297
2526.28	-36108.5	-14560.7	3.59724	-2.6727	-1.52334e-18	2.66027
2526.3	-36108.5	-14560.7	3.55321	-2.683	3.82665e-19	2.66987
2526.31	-36108.6	-14560.7	3.50787	-2.69449	-1.14096e-19	2.68176
2526.33	-36108.6	-14560.6	3.4641	-2.70802	3.042e-20	2.69402
2526.35	-36108.7	-14560.6	3.41587	-2.72171	-7.55436e-21	2.70738
2526.36	-36108.7	-14560.6	3.36686	-2.73503	2.19083e-21	2.71853
2526.38	-36108.8	-14560.6	3.32221	-2.74134	-5.83681e-22	2.72336
2526.4	-36108.8	-14560.6	3.27774	-2.73683	1.42986e-22	2.71916
2526.41	-36108.9	-14560.5	3.23283	-2.72178	-4.06417e-23	2.70775
2526.43	-36108.9	-14560.5	3.18864	-2.70805	1.08187e-23	2.68865
2526.45	-36109	-14560.5	3.14007	-2.67469	-2.60693e-24	2.64883
2526.47	-36109	-14560.5	3.09106	-2.60077	7.29825e-25	2.57887
2526.48	-36109.1	-14560.5	3.04873	-2.4992	-1.9409e-25	2.48099
2526.5	-36109.1	-14560.4	3.00729	-2.36448	4.58235e-26	2.35271
2526.52	-36109.2	-14560.4	2.96806	-2.21765	-1.26787e-26	2.20691
2526.53	-36109.2	-14560.4	2.93147	-2.06441	3.36805e-27	2.05668
2526.55	-36109.3	-14560.4	2.89762	-1.89784	-7.74735e-28	1.89252
2526.57	-36109.3	-14560.4	2.86658	-1.73644	2.12379e-28	1.71584
2526.59	-36109.4	-14560.4	2.8415	-1.53306	-5.63452e-29	1.52113
2526.6	-36109.4	-14560.3	2.8168	-1.28004	1.25208e-29	1.28202
2526.62	-36109.5	-14560.3	2.79791	-1.0264	-3.40712e-30	1.04996
2526.64	-36109.5	-14560.3	2.78118	-0.824072	9.0255e-31	0.852494
2526.65	-36109.6	-14560.3	2.76892	-0.65814	-1.91086e-31	0.683616
2526.67	-36109.6	-14560.3	2.75881	-0.526252	5.16933e-32	0.553097
2526.69	-36109.6	-14560.3	2.75145	-0.421884	-1.36687e-32	0.450856
2526.7	-36109.7	-14560.3	2.74466	-0.336271	2.6883e-33	0.364782
2526.72	-36109.7	-14560.2	2.73759	-0.272321	-7.23914e-34	0.302136
2526.74	-36109.8	-14560.2	2.73392	-0.227403	1.90992e-34	0.25395
2526.76	-36109.8	-14560.2	2.73023	-0.18465	-3.3014e-35	0.2125
2526.77	-36109.9	-14560.2	2.73009	-0.150311	8.85954e-36	0.17791
2526.79	-36109.9	-14560.2	2.72714	-0.119939	-2.33096e-36	0.149203
2526.81	-36109.9	-14560.2	2.72355	-0.0947314	2.97892e-37	0.122364
2526.82	-36110	-14560.1	2.72011	-0.071293	-7.97564e-38	0.10032
2526.84	-36110	-14560.1	2.71997	-0.0511111	2.09099e-38	0.0806323
2526.86	-36110.1	-14560.1	2.72	-0.0333333	0	0.0631808
2526.87	-36110.1	-14560.1	2.72	-0.02	-6.39129e-49	0.0501089
2526.89	-36110.2	-14560.1	2.72	-0.01	0	0.0392157
2526.91	-36110.2	-14560.1	2.72	2.7851e-13	-4.45965e-50	0.0294118
2526.93	-36110.3	-14560	2.72	0.0106253	2.42763e-41	0.0190329
2526.94	-36110.3	-14560	2.72	0.0205184	-6.29788e-42	0.0104335
2526.96	-36110.3	-14560	2.72	0.027207	3.12535e-42	0.00371196
2526.98	-36110.4	-14560	2.72	0.0303533	-8.35164e-43	-0.000396311
2526.99	-36110.4	-14560	2.72002	0.0337331	2.15251e-43	-0.00368547
2527.01	-36110.5	-14560	2.71991	0.0373921	-8.01378e-44	-0.00700831
2527.03	-36110.5	-14559.9	2.72038	0.0400965	2.14043e-44	-0.009082
2527.04	-36110.5	-14559.9	2.72398	0.0403795	-5.47593e-45	-0.0112591
2527.06	-36110.6	-14559.9	2.72758	0.0441465	1.81275e-45	-0.0138362
2527.08	-36110.6	-14559.9	2.73025	0.0477077	-4.83916e-46	-0.0168439
2527.1	-36110.7	-14559.9	2.72994	0.0496388	1.22757e-46	-0.0173607
2527.11	-36110.7	-14559.9	2.73002	0.0455622	-3.81112e-47	-0.0154764
2527.13	-36110.8	-14559.8	2.72999	0.0422264	1.01678e-47	-0.0122676
2527.15	-36110.8	-14559.8	2.73	0.0397352	-2.55417e-48	-0.0104499
2527.16	-36110.9	-14559.8	2.73	0.0400789	7.61553e-49	-0.00971687
2527.18	-36110.9	-14559.8	2.73	0.039979	-2.03043e-49	-0.00982713
2527.2	-36110.9	-14559.8	2.73	0.0400052	5.04229e-50	-0.00979816
2527.21	-36111	-14559.8	2.72998	0.0399985	-1.46231e-50	-0.00980559
2527.23	-36111	-14559.8	2.73006	0.0400004	3.89589e-51	-0.00980347
2527.25	-36111.1	-14559.7	2.72977	0.0399999	-9.54389e-52	-0.00980404
2527.27	-36111.1	-14559.7	2.73131	0.04	2.71271e-52	-0.00980387
2527.28	-36111.2	-14559.7	2.73489	0.04	-7.22112e-53	-0.00980402
2527.3	-36111.2	-14559.7	2.73856	0.04	1.74004e-53	-0.0098036
2527.32	-36111.3	-14559.7	2.74029	0.04	-4.87135e-54	-0.00980523
2527.33	-36111.3	-14559.7	2.73992	0.04	1.29549e-54	-0.00979901
2527.35	-36111.3	-14559.6	2.74002	0.04	-3.05857e-55	-0.00982121
2527.37	-36111.4	-14559.6	2.74	0.04	8.46261e-56	-0.00973333
2527.38	-36111.4	-14559.6	2.74	0.04	-2.24807e-56	-0.0102906
2527.4	-36111.5	-14559.6	2.74	0.0400001	5.17111e-57	-0.012107
2527.42	-36111.5	-14559.6	2.74	0.0399996	-1.41756e-57	-0.0152183
2527.43	-36111.6	-14559.6	2.74	0.0400015	3.76086e-58	-0.0178871
2527.45	-36111.6	-14559.5	2.74	0.039995	-8.35725e-59	-0.0193943
2527.47	-36111.6	-14559.5	2.74	0.0400199	2.27414e-59	-0.0196365
2527.49	-36111.7	-14559.5	2.74001	0.0399255	-6.02423e-60	-0.0196766
2527.5	-36111.7	-14559.5	2.73998	0.04024	1.27544e-60	-0.0188865
2527.52	-36111.8	-14559.5	2.74007	0.0375635	-3.45037e-61	-0.0169765
2527.54	-36111.8	-14559.5	2.73972	0.0341683	9.12343e-62	-0.0138215
2527.55	-36111.9	-14559.4	2.74263	0.0304248	-1.79435e-62	-0.0112113
2527.57	-36111.9	-14559.4	2.74605	0.0298915	4.8319e-63	-0.00990022
2527.59	-36112	-14559.4	2.74962	0.0300286	-1.27481e-63	-0.00978009
2527.61	-36112	-14559.4	2.75006	0.0299951	2.20358e-64	-0.00980804
2527.62	-36112	-14559.4	2.74998	0.0300013	-5.91346e-65	-0.00980282
2527.64	-36112.1	-14559.4	2.75	0.0299997	1.55584e-65	-0.00980421
2527.66	-36112.1	-14559.4	2.75	0.03	-1.98833e-66	-0.00980388
2527.67	-36112.2	-14559.3	2.75	0.03	5.32348e-67	-0.00980393
2527.69	-36112.2	-14559.3	2.75	0.03	-1.39565e-67	-0.00980392
2527.71	-36112.2	-14559.3	2.75	0.03	-1.59209e-77	-0.00980392
2527.72	-36112.3	-14559.3	2.75	0.03	0	-0.00980392
2527.74	-36112.3	-14559.3	2.75	0.03	0	-0.00980392
2527.76	-36112.4	-14559.3	2.75	0.03	6.06078e-70	-0.00980392
2527.78	-36112.4	-14559.2	2.75	0.03	-1.62029e-70	-0.00980392
2527.79	-36112.5	-14559.2	2.75	0.03	4.20343e-71	-0.00980392
2527.81	-36112.5	-14559.2	2.75002	0.03	-2.08597e-71	-0.00980392
2527.83	-36112.6	-14559.2	2.74993	0.03	5.57426e-72	-0.00980392
2527.84	-36112.6	-14559.2	2.75026	0.03	-1.43696e-72	-0.00980392
2527.86	-36112.7	-14559.2	2.75398	0.03	5.36574e-73	-0.00980392
2527.88	-36112.7	-14559.1	2.75731	0.03	-1.49429e-73	-0.00980392
2527.89	-36112.7	-14559.1	2.76014	0.03	2.75719e-74	-0.00980392
2527.91	-36112.8	-14559.1	2.75995	0.03	-1.0265e-74	-0.00980392
2527.93	-36112.8	-14559.1	2.76001	0.03	2.74172e-75	-0.00980392
2527.95	-36112.9	-14559.1	2.76	0.03	-7.01422e-76	-0.00980392
2527.96	-36112.9	-14559.1	2.76	0.03	2.32198e-76	-0.00980392
2527.98	-36113	-14559	2.76	0.03	-6.19857e-77	-0.00980392
2528	-36113	-14559	2.76	0.03	1.57242e-77	-0.00980392
2528.01	-36113	-14559	2.76	0.03	-4.88173e-78	-0.00980392
2528.03	-36113.1	-14559	2.76	0.03	1.30242e-78	-0.00980392
2528.05	-36113.1	-14559	2.76	0.03	-3.27168e-79	-0.00980392
2528.06	-36113.2	-14559	2.76	0.03	9.75487e-80	-0.00980392
2528.08	-36113.2	-14558.9	2.76	0.03	-2.60082e-80	-0.00980392
2528.1	-36113.3	-14558.9	2.76	0.03	6.45877e-81	-0.00980392
2528.12	-36113.3	-14558.9	2.76001	0.03	-1.8731e-81	-0.00980392
2528.13	-36113.4	-14558.9	2.75998	0.03	4.9904e-82	-0.00980392
2528.15	-36113.4	-14558.9	2.76007	0.03	-1.2228e-82	-0.00980392
2528.17	-36113.4	-14558.9	2.7597	0.03	3.48763e-83	-0.00980392
2528.18	-36113.5	-14558.8	2.76146	0.03	-9.73391e-84	-0.00980392
2528.2	-36113.5	-14558.8	2.76416	0.03	4.35152e-84	-0.00980392
2528.22	-36113.6	-14558.8	2.76637	0.03	1.93905e-85	-0.00980392
2528.23	-36113.6	-14558.8	2.77066	0.03	1.59517e-85	-0.00980392
2528.25	-36113.7	-14558.8	2.76982	0.03	-4.25301e-86	-0.00980392
2528.27	-36113.7	-14558.8	2.77004	0.03	1.05617e-86	-0.00980394
2528.29	-36113.8	-14558.8	2.76999	0.0300001	-3.063e-87	-0.00980384
2528.3	-36113.8	-14558.7	2.77	0.0299997	8.16044e-88	-0.00980425
2528.32	-36113.8	-14558.7	2.77	0.0300011	-1.99909e-88	-0.00980275
2528.34	-36113.9	-14558.7	2.77	0.0299952	5.68211e-89	-0.00980888
2528.35	-36113.9	-14558.7	2.77	0.0300182	-1.51256e-89	-0.00978528
2528.37	-36114	-14558.7	2.77	0.0299349	3.64474e-90	-0.00987051
2528.39	-36114	-14558.7	2.77	0.0302702	-1.02037e-90	-0.00936593
2528.4	-36114.1	-14558.6	2.77	0.0284905	2.71357e-91	-0.00775326
2528.42	-36114.1	-14558.6	2.77	0.0247987	-6.40657e-92	-0.00468669
2528.44	-36114.2	-14558.6	2.77	0.0210896	1.7726e-92	-0.00180826
2528.45	-36114.2	-14558.6	2.77	0.0197724	-4.70886e-93	-0.000308911
2528.47	-36114.2	-14558.6	2.77	0.0200524	1.08315e-93	5.35636e-05
2528.49	-36114.3	-14558.6	2.77	0.0199856	-2.96927e-94	-1.46835e-05
2528.51	-36114.3	-14558.5	2.77	0.0200038	7.87761e-95	3.8956e-06
2528.52	-36114.4	-14558.5	2.77	0.0199992	-1.75053e-95	-8.65704e-07
2528.54	-36114.4	-14558.5	2.77001	0.0200002	4.76348e-96	2.35717e-07
2528.56	-36114.5	-14558.5	2.76998	0.0199999	-1.26185e-96	-6.29839e-08
2528.57	-36114.5	-14558.5	2.77006	0.02	2.67157e-97	1.50905e-08
2528.59	-36114.5	-14558.5	2.76975	0.02	-7.22723e-98	-1.09819e-08
2528.61	-36114.6	-14558.4	2.77242	0.02	1.91102e-98	2.8695e-08
2528.62	-36114.6	-14558.4	2.77602	0.02	-3.7585e-99	-8.40128e-08
2528.64	-36114.7	-14558.4	2.77962	0.02	1.0121e-99	3.27713e-07
2528.66	-36114.7	-14558.4	2.78009	0.02	-2.67025e-100	-1.22678e-06
2528.68	-36114.8	-14558.4	2.77998	0.02	4.61568e-101	3.29512e-06
2528.69	-36114.8	-14558.4	2.78	0.02	-1.23865e-101	-1.27849e-05
2528.71	-36114.9	-14558.4	2.78	0.02	3.25892e-102	4.78436e-05
2528.73	-36114.9	-14558.3	2.78	0.02	-4.16482e-103	-0.000993985
2528.74	-36114.9	-14558.3	2.78	0.02	1.11507e-103	-0.00309944
2528.76	-36115	-14558.3	2.78	0.02	-2.92338e-104	-0.00635554
2528.78	-36115	-14558.3	2.78	0.02	-3.33485e-114	-0.0087146
2528.8	-36115.1	-14558.3	2.78	0.02	0	-0.00980392
2528.81	-36115.1	-14558.2	2.78	0.02	0	-0.00980392
2528.83	-36115.2	-14558.2	2.78	0.02	1.26951e-106	-0.00980552
2528.85	-36115.2	-14558.2	2.78	0.02	-3.3939e-107	-0.0098035
2528.86	-36115.3	-14558.2	2.78	0.02	8.80463e-108	-0.00980403
2528.88	-36115.3	-14558.2	2.78	0.02	-4.36933e-108	-0.00980387
2528.9	-36115.3	-14558.2	2.78	0.02	1.16758e-108	-0.00980394
2528.91	-36115.4	-14558.2	2.78	0.02	-3.00927e-109	-0.00980392
2528.93	-36115.4	-14558.1	2.78	0.02	1.12035e-109	-0.00980392
2528.95	-36115.5	-14558.1	2.78	0.02	-2.99238e-110	-0.00980392
2528.97	-36115.5	-14558.1	2.78	0.02	7.65551e-111	-0.00980392
2528.98	-36115.6	-14558.1	2.78	0.02	-2.53427e-111	-0.00980392
2529	-36115.6	-14558.1	2.78	0.02	6.76529e-112	-0.00980392
2529.02	-36115.6	-14558.1	2.77999	0.02	-1.71618e-112	-0.00980392
2529.03	-36115.7	-14558	2.78005	0.02	5.32805e-113	-0.00980392
2529.05	-36115.7	-14558	2.77981	0.02	-1.42149e-113	-0.00980392
2529.07	-36115.8	-14558	2.78079	0.02	3.5708e-114	-0.00980392
2529.08	-36115.8	-14558	2.78455	0.02	-1.06467e-114	-0.00980392
2529.1	-36115.9	-14558	2.78802	0.02	2.83861e-115	-0.00980392
2529.12	-36115.9	-14558	2.79027	0.02	-7.04927e-116	-0.00980392
2529.14	-36116	-14557.9	2.78992	0.02	2.04435e-116	-0.00980392
2529.15	-36116	-14557.9	2.79002	0.02	-5.44656e-117	-0.00980392
2529.17	-36116.1	-14557.9	2.78999	0.02	1.33426e-117	-0.00980392
2529.19	-36116.1	-14557.9	2.79	0.02	-3.79244e-118	-0.00980392
2529.2	-36116.2	-14557.9	2.79	0.02	1.00953e-118	-0.00980392
2529.22	-36116.2	-14557.9	2.79	0.02	-2.43263e-119	-0.00980392
2529.24	-36116.2	-14557.8	2.79	0.02	6.81029e-120	-0.00980392
2529.25	-36116.3	-14557.8	2.79	0.02	-1.81113e-120	-0.00980392
2529.27	-36116.3	-14557.8	2.79	0.02	4.27597e-121	-0.00980392
2529.29	-36116.4	-14557.8	2.79	0.02	-1.1831e-121	-0.00980392
2529.31	-36116.4	-14557.8	2.79	0.02	3.14286e-122	-0.00980392
2529.32	-36116.5	-14557.8	2.79	0.02	-7.22936e-123	-0.00980392
2529.34	-36116.5	-14557.7	2.79	0.02	1.98179e-123	-0.00980392
2529.36	-36116.5	-14557.7	2.79	0.02	-5.2578e-124	-0.00980392
2529.37	-36116.6	-14557.7	2.79	0.02	1.16837e-124	-0.00980392
2529.39	-36116.6	-14557.7	2.79	0.02	-3.17932e-125	-0.00980392
2529.41	-36116.7	-14557.7	2.79	0.02	8.42205e-126	-0.00980392
2529.42	-36116.7	-14557.7	2.79	0.02	-1.7831e-126	-0.00980392
2529.44	-36116.8	-14557.6	2.79	0.02	4.82371e-127	-0.00980392
2529.46	-36116.8	-14557.6	2.79	0.02	-1.27548e-127	-0.00980392
2529.48	-36116.9	-14557.6	2.79	0.02	2.50856e-128	-0.00980392
2529.49	-36116.9	-14557.6	2.79	0.02	-6.75513e-129	-0.00980392
2529.51	-36116.9	-14557.6	2.79	0.02	1.78222e-129	-0.00980392
2529.53	-36117	-14557.6	2.79	0.02	-3.08067e-130	-0.00980392
2529.54	-36117	-14557.6	2.79	0.02	8.26719e-131	-0.00980392
2529.56	-36117.1	-14557.5	2.79	0.02	-2.17512e-131	-0.00980392
2529.58	-36117.1	-14557.5	2.79	0.02	2.77975e-132	-0.00980392
2529.59	-36117.2	-14557.5	2.78999	0.02	-7.44238e-133	-0.00980393
2529.61	-36117.2	-14557.5	2.79002	0.02	1.95117e-133	-0.00980387
2529.63	-36117.2	-14557.5	2.79	0.02	0	-0.00980392
2529.64	-36117.3	-14557.5	2.79333	0.02	0	-0.00980392
2529.66	-36117.3	-14557.4	2.79667	0.02	1.5533e-144	-0.00980392
2529.68	-36117.4	-14557.4	2.8001	0.0200021	-8.47315e-136	-0.00981484
2529.7	-36117.4	-14557.4	2.79997	0.0199921	2.26521e-136	-0.00976226
2529.71	-36117.5	-14557.4	2.80001	0.0200294	-5.87652e-137	-0.00996111
2529.73	-36117.5	-14557.4	2.8	0.0197648	2.91625e-137	-0.0178417
2529.75	-36117.6	-14557.3	2.8	0.0162524	-7.79307e-138	-0.0394741
2529.76	-36117.6	-14557.3	2.8	0.0128725	2.00927e-138	-0.0796014
2529.78	-36117.7	-14557.3	2.8	0.00976195	-7.5221e-139	-0.129744
2529.8	-36117.7	-14557.3	2.8	0.0100636	2.16585e-139	-0.176755
2529.82	-36117.7	-14557.3	2.8	0.00998373	-1.13716e-139	-0.223582
2529.83	-36117.8	-14557.3	2.8	0.0100054	3.35309e-139	-0.279203
2529.85	-36117.8	-14557.3	2.8	0.00999856	-1.20864e-138	-0.337542
2529.87	-36117.9	-14557.2	2.8	0.0100004	4.45224e-138	-0.397301
2529.88	-36117.9	-14557.2	2.8	0.00999989	-2.1024e-137	-0.449501
2529.9	-36118	-14557.2	2.8	0.01	7.93642e-137	-0.486755
2529.92	-36118	-14557.2	2.8	0.00999999	-2.91656e-136	-0.513717
2529.93	-36118.1	-14557.2	2.8	0.01	1.31249e-135	-0.533087
2529.95	-36118.1	-14557.2	2.8	0.01	-4.94709e-135	-0.544906
2529.97	-36118.1	-14557.1	2.8	0.01	1.80464e-134	-0.552501
2529.99	-36118.2	-14557.1	2.8	0.01	-7.84542e-134	-0.556781
2530	-36118.2	-14557.1	2.8	0.01	2.95333e-133	-0.558262
2530.02	-36118.3	-14557.1	2.8	0.01	-1.0674e-132	-0.558966
2530.04	-36118.3	-14557.1	2.8	0.01	4.52107e-132	-0.55842
2530.05	-36118.4	-14557.1	2.8	0.01	-1.70003e-131	-0.55694
2530.07	-36118.4	-14557	2.8	0.01	6.07248e-131	-0.553787
2530.09	-36118.5	-14557	2.8	0.01	-2.52006e-130	-0.551985
2530.1	-36118.5	-14557	2.8	0.01	8.92016e-130	-0.557191
2530.12	-36118.6	-14557	2.8	0.01	-3.64276e-129	-0.572127
2530.14	-36118.6	-14557	2.8	0.01	1.36734e-128	-0.593763
2530.16	-36118.6	-14557	2.8	0.01	-5.10507e-128	-0.617966
2530.17	-36118.7	-14556.9	2.8	0.01	1.75965e-127	-0.644182
2530.19	-36118.7	-14556.9	2.8	0.01	-7.08558e-127	-0.670213
2530.21	-36118.8	-14556.9	2.8	0.01	2.65758e-126	-0.692559
2530.22	-36118.8	-14556.9	2.8	0.01	-8.91322e-126	-0.710347
2530.24	-36118.9	-14556.9	2.8	0.01	3.54825e-125	-0.72313
2530.26	-36118.9	-14556.9	2.8	0.01	-1.32996e-124	-0.736502
2530.27	-36118.9	-14556.8	2.8	0.01	4.28383e-124	-0.758281
2530.29	-36119	-14556.8	2.8	0.01	-1.68871e-123	-0.787707
2530.31	-36119	-14556.8	2.8	0.01	6.32591e-123	-0.820131
2530.33	-36119.1	-14556.8	2.8	0.01	-1.91093e-122	-0.852241
2530.34	-36119.1	-14556.8	2.79998	0.01	7.46942e-122	-0.877966
2530.36	-36119.2	-14556.8	2.80004	0.01	-2.01221e-121	-0.905034
2530.38	-36119.2	-14556.8	2.79984	0.01	7.80874e-121	-0.936096
2530.39	-36119.3	-14556.7	2.80289	0.01	-2.92222e-120	-0.971804
2530.41	-36119.3	-14556.7	2.80624	0.01	1.0908e-119	-1.00603
2530.43	-36119.4	-14556.7	2.80988	0.01	-2.19768e-119	-1.03645
2530.44	-36119.4	-14556.7	2.81003	0.01	8.47126e-119	-1.0647
2530.46	-36119.4	-14556.7	2.80999	0.01	-3.16872e-118	-1.0989
2530.48	-36119.5	-14556.6	2.81	0.01	0	-1.14379
2530.5	-36119.5	-14556.6	2.81	0.01	2.22618e-126	-1.18519
2530.51	-36119.6	-14556.6	2.81	0.01	0	-1.22331
2530.53	-36119.6	-14556.6	2.81	0.01	7.29681e-116	-1.26281
2530.55	-36119.7	-14556.6	2.81	0.01	-2.78324e-115	-1.30779
2530.56	-36119.7	-14556.6	2.81	0.01	1.03955e-114	-1.35831
2530.58	-36119.8	-14556.5	2.81	0.01	-8.13432e-114	-1.41219
2530.6	-36119.8	-14556.5	2.81	0.00999997	3.08298e-113	-1.45722
2530.61	-36119.8	-14556.5	2.81	0.0100002	-1.78565e-112	-1.49933
2530.63	-36119.9	-14556.5	2.81	0.00999927	6.76862e-112	-1.53567
2530.65	-36119.9	-14556.5	2.81	0.0100027	-2.51358e-111	-1.57193
2530.66	-36120	-14556.5	2.81	0.00998621	1.27804e-110	-1.60843
2530.68	-36120	-14556.5	2.81	0.0100522	-4.83337e-110	-1.63978
2530.7	-36120.1	-14556.4	2.81	0.00980719	1.78667e-109	-1.66783
2530.72	-36120.1	-14556.4	2.81001	0.0109107	-8.43891e-109	-1.69249
2530.73	-36120.2	-14556.4	2.80996	0.00596855	3.18568e-108	-1.70707
2530.75	-36120.2	-14556.4	2.81017	-0.024763	-1.17071e-107	-1.70871
2530.77	-36120.3	-14556.4	2.80911	-0.0777818	5.26832e-107	-1.69416
2530.78	-36120.3	-14556.4	2.80542	-0.134539	-1.98576e-106	-1.67297
2530.8	-36120.3	-14556.3	2.80212	-0.17925	7.24383e-106	-1.64954
2530.82	-36120.4	-14556.3	2.79852	-0.226188	-3.14915e-105	-1.62446
2530.84	-36120.4	-14556.3	2.7956	-0.28129	1.18547e-104	-1.59467
2530.85	-36120.5	-14556.3	2.7906	-0.348099	-4.28453e-104	-1.55568
2530.87	-36120.5	-14556.3	2.78373	-0.412054	1.81476e-103	-1.51338
2530.89	-36120.6	-14556.2	2.77537	-0.460367	-6.82392e-103	-1.47734
2530.9	-36120.6	-14556.2	2.76637	-0.496064	2.4375e-102	-1.44739
2530.92	-36120.7	-14556.2	2.75976	-0.521953	-1.01155e-101	-1.42512
2530.94	-36120.7	-14556.2	2.75347	-0.537404	3.80003e-101	-1.40937
2530.95	-36120.7	-14556.2	2.7446	-0.549651	-1.33693e-100	-1.40117
2530.97	-36120.8	-14556.2	2.73398	-0.555704	5.45747e-100	-1.40306
2530.99	-36120.8	-14556.2	2.72422	-0.558782	-2.04844e-99	-1.41302
2531.01	-36120.9	-14556.1	2.71374	-0.560247	7.06338e-99	-1.42542
2531.02	-36120.9	-14556.1	2.70346	-0.55985	-2.84429e-98	-1.43502
2531.04	-36121	-14556.1	2.69361	-0.560347	1.0668e-97	-1.44368
2531.06	-36121	-14556.1	2.6831	-0.557805	-3.57795e-97	-1.45796
2531.07	-36121	-14556.1	2.67291	-0.55449	1.42434e-96	-1.48201
2531.09	-36121.1	-14556.1	2.66293	-0.550121	-5.33872e-96	-1.50965
2531.11	-36121.1	-14556	2.653	-0.555598	1.99305e-95	-1.53403
2531.12	-36121.2	-14556	2.64249	-0.574229	-6.41784e-95	-1.54601
2531.14	-36121.2	-14556	2.6323	-0.600613	2.52991e-94	-1.54598
2531.16	-36121.3	-14556	2.62243	-0.624256	-9.47701e-94	-1.53756
2531.18	-36121.3	-14556	2.61184	-0.651605	2.86281e-93	-1.52592
2531.19	-36121.3	-14556	2.60181	-0.678669	-1.11901e-92	-1.51642
2531.21	-36121.4	-14556	2.5912	-0.704241	3.01454e-92	-1.51216
2531.23	-36121.4	-14555.9	2.5813	-0.718831	-1.16985e-91	-1.5119
2531.24	-36121.5	-14555.9	2.56835	-0.728714	4.37786e-91	-1.51141
2531.26	-36121.5	-14555.9	2.55414	-0.742284	-8.82182e-91	-1.50198
2531.28	-36121.5	-14555.9	2.54078	-0.765013	3.40053e-90	-1.4819
2531.29	-36121.6	-14555.9	2.52745	-0.797769	-1.27199e-89	-1.45189
2531.31	-36121.6	-14555.9	2.51333	-0.836667	0	-1.41721
2531.33	-36121.7	-14555.9	2.49667	-0.866667	0	-1.38671
2531.35	-36121.7	-14555.8	2.48333	-0.89	-3.34136e-97	-1.35839
2531.36	-36121.8	-14555.8	2.4692	-0.915027	2.92909e-87	-1.32467
2531.38	-36121.8	-14555.8	2.45579	-0.948886	-1.11725e-86	-1.2863
2531.4	-36121.8	-14555.8	2.43895	-0.989105	4.17295e-86	-1.24355
2531.41	-36121.9	-14555.8	2.4213	-1.02717	-3.26528e-85	-1.20013
2531.43	-36121.9	-14555.8	2.40481	-1.05249	1.24107e-84	-1.16485
2531.45	-36121.9	-14555.7	2.38768	-1.07708	-4.62469e-84	-1.12816
2531.46	-36122	-14555.7	2.3663	-1.11791	2.67547e-83	-1.08302
2531.48	-36122	-14555.7	2.34656	-1.1653	-1.01408e-82	-1.03393
2531.5	-36122.1	-14555.7	2.32628	-1.21022	3.76584e-82	-0.98603
2531.52	-36122.1	-14555.7	2.30517	-1.24492	-1.91475e-81	-0.939546
2531.53	-36122.1	-14555.7	2.28536	-1.28238	7.24135e-81	-0.895271
2531.55	-36122.2	-14555.7	2.26513	-1.32996	-2.67679e-80	-0.841472
2531.57	-36122.2	-14555.7	2.24342	-1.39023	1.26432e-79	-0.780446
2531.58	-36122.2	-14555.6	2.21916	-1.44083	-4.77278e-79	-0.724302
2531.6	-36122.3	-14555.6	2.19165	-1.48636	1.75395e-78	-0.665765
2531.62	-36122.3	-14555.6	2.16376	-1.52671	-7.89299e-78	-0.633403
2531.63	-36122.3	-14555.6	2.13727	-1.56282	2.97507e-77	-0.500645
2531.65	-36122.4	-14555.6	2.1107	-1.59966	-1.1111e-76	-0.0703894
2531.67	-36122.4	-14555.6	2.08339	-1.63613	4.05049e-76	0.660456
2531.68	-36122.4	-14555.6	2.05539	-1.66993	-1.76082e-75	1.38818
2531.7	-36122.5	-14555.6	2.02948	-1.69668	6.62839e-75	1.63234
2531.72	-36122.5	-14555.5	2.00043	-1.71974	-2.39564e-74	1.58316
2531.74	-36122.5	-14555.5	1.96913	-1.74667	1.0147e-73	1.43421
2531.75	-36122.6	-14555.5	1.93842	-1.77965	-3.64984e-73	1.45462
2531.77	-36122.6	-14555.5	1.90717	-1.81537	1.51538e-72	1.56858
2531.79	-36122.6	-14555.5	1.8778	-1.84307	-5.69291e-72	1.74649
2531.8	-36122.7	-14555.5	1.84585	-1.86544	2.12563e-71	1.93168
2531.82	-36122.7	-14555.5	1.8128	-1.88951	-7.47517e-71	2.08949
2531.84	-36122.7	-14555.5	1.78239	-1.9159	3.05133e-70	2.18995
2531.86	-36122.7	-14555.5	1.75151	-1.93998	-1.05773e-69	2.2172
2531.87	-36122.8	-14555.4	1.71842	-1.9563	4.26079e-69	2.18132
2531.89	-36122.8	-14555.4	1.68531	-1.96441	-1.59813e-68	2.10229
2531.91	-36122.8	-14555.4	1.65036	-1.9717	5.35995e-68	2.00402
2531.92	-36122.9	-14555.4	1.61635	-1.97373	-2.13373e-67	1.91818
2531.94	-36122.9	-14555.4	1.58311	-1.97318	7.99768e-67	1.85623
2531.96	-36122.9	-14555.4	1.55003	-1.9747	-2.9857e-66	1.82355
2531.97	-36122.9	-14555.4	1.51489	-1.98608	9.61426e-66	1.82303
2531.99	-36123	-14555.4	1.48127	-2.0028	-3.78993e-65	1.84631
2532.01	-36123	-14555.4	1.44622	-2.018	1.1488e-64	1.88155
2532.03	-36123	-14555.4	1.41242	-2.02579	-4.49143e-64	1.91413
2532.04	-36123	-14555.4	1.37942	-2.03172	1.68162e-63	1.94356
2532.06	-36123	-14555.4	1.34408	-2.04458	-4.51685e-63	1.97436
2532.08	-36123.1	-14555.3	1.31066	-2.06662	1.75252e-62	2.00884
2532.09	-36123.1	-14555.3	1.27452	-2.09934	-6.55827e-62	2.04637
2532.11	-36123.1	-14555.3	1.23558	-2.13148	1.32155e-61	2.0891
2532.13	-36123.1	-14555.3	1.19878	-2.1618	-5.09417e-61	2.12552
2532.14	-36123.1	-14555.3	1.16224	-2.18239	1.90551e-60	2.15629
2532.16	-36123.2	-14555.3	1.12333	-2.19667	0	2.18192
2532.18	-36123.2	-14555.3	1.08667	-2.21	-1.33871e-68	2.20261
2532.2	-36123.2	-14555.3	1.05	-2.22667	0	2.22222
2532.21	-36123.2	-14555.3	1.01096	-2.24785	-4.38792e-58	2.24057
2532.23	-36123.2	-14555.3	0.971109	-2.26407	1.6737e-57	2.25212
2532.25	-36123.2	-14555.3	0.93444	-2.27385	-6.2513e-57	2.25594
2532.26	-36123.3	-14555.3	0.895516	-2.28033	4.89156e-56	2.25077
2532.28	-36123.3	-14555.3	0.859129	-2.27992	-1.85919e-55	2.24165
2532.3	-36123.3	-14555.3	0.822081	-2.28001	6.94759e-55	2.23095
2532.31	-36123.3	-14555.2	0.782025	-2.28004	-2.58582e-54	2.22356
2532.33	-36123.3	-14555.3	0.742994	-2.27974	1.49582e-53	2.21685
2532.35	-36123.3	-14555.2	0.703098	-2.27557	-5.6352e-53	2.21127
2532.37	-36123.3	-14555.2	0.663871	-2.26835	2.86806e-52	2.20441
2532.38	-36123.3	-14555.2	0.624541	-2.26176	-1.08473e-51	2.19934
2532.4	-36123.4	-14555.2	0.587663	-2.25517	4.00977e-51	2.1952
2532.42	-36123.4	-14555.2	0.548851	-2.24712	-1.89392e-50	2.19185
2532.43	-36123.4	-14555.2	0.512999	-2.23773	7.14953e-50	2.18859
2532.45	-36123.4	-14555.2	0.474302	-2.23134	-2.62738e-49	2.18526
2532.47	-36123.4	-14555.2	0.433104	-2.22425	1.18235e-48	2.18182
2532.48	-36123.4	-14555.2	0.397178	-2.21766	-4.45659e-48	2.17864
2532.5	-36123.4	-14555.2	0.360538	-2.21101	1.6644e-47	2.1751
2532.52	-36123.4	-14555.2	0.322925	-2.20416	-6.06755e-47	2.17021
2532.54	-36123.4	-14555.2	0.284854	-2.19729	2.63766e-46	2.16399
2532.55	-36123.4	-14555.2	0.24737	-2.19028	-9.60962e-46	2.15747
2532.57	-36123.4	-14555.2	0.209184	-2.18414	4.07246e-45	2.14938
2532.59	-36123.4	-14555.2	0.172692	-2.17407	-1.53139e-44	2.14148
2532.6	-36123.4	-14555.2	0.136647	-2.17055	5.47013e-44	2.12279
2532.62	-36123.4	-14555.2	0.100729	-2.13137	-2.27009e-43	2.13389
2532.64	-36123.4	-14555.2	0.0638389	-2.23224	8.52789e-43	1.98503
