# Supplementary material for: Extraction of driving behavior primitives considering driver expectation and vehicle dynamics
Source: PLoS One. 2025 Dec 31;20(12):e0340123. doi: 10.1371/journal.pone.0340123 (PMC12755792; doi:10.1371/journal.pone.0340123)
Supplement: S1 File — (ZIP) [file pone.0340123.s001.zip › DataSetForPimitiveExaction-1/straight driving/d1c28_s_3.xlsx]

## Sheet: Sheet1
2560.98	-36151.1	-14571.2	6.13381	1.06826	0.128988	0.0245118
2560.99	-36151.1	-14571.3	6.15597	1.06489	0.10737	0.0257218
2561.01	-36151.2	-14571.4	6.17594	1.06159	0.0877382	0.0262254
2561.03	-36151.2	-14571.5	6.19267	1.05812	0.06877	0.0261261
2561.04	-36151.2	-14571.6	6.20958	1.05468	0.0500641	0.0261424
2561.06	-36151.3	-14571.7	6.22844	1.0514	0.0317795	0.0261677
2561.08	-36151.3	-14571.8	6.24702	1.04791	0.0124865	0.0260569
2561.1	-36151.3	-14571.9	6.26639	1.04449	-0.00267851	0.0267899
2561.11	-36151.4	-14572	6.28426	1.0412	-0.0115327	0.0279237
2561.13	-36151.4	-14572.1	6.30142	1.0377	-0.0159071	0.029152
2561.15	-36151.5	-14572.2	6.31854	1.03429	-0.0170883	0.0294734
2561.16	-36151.5	-14572.3	6.33498	1.03101	-0.0144754	0.0293954
2561.18	-36151.5	-14572.4	6.35251	1.02747	-0.0107464	0.0294153
2561.2	-36151.6	-14572.5	6.36958	1.02419	-0.00766195	0.0294104
2561.21	-36151.6	-14572.6	6.38562	1.02046	-0.00182405	0.0294135
2561.23	-36151.6	-14572.7	6.40639	1.02011	0.00570896	0.0294071
2561.25	-36151.7	-14572.8	6.42392	1.01737	0.0093136	0.0294299
2561.27	-36151.7	-14572.9	6.44026	1.01392	0.0153481	0.0293439
2561.28	-36151.8	-14573	6.45795	1.01037	0.0224919	0.0303238
2561.3	-36151.8	-14573.1	6.47475	1.00954	0.029378	0.0323069
2561.32	-36151.8	-14573.2	6.49129	1.01836	0.0329997	0.0364877
2561.33	-36151.9	-14573.3	6.50901	1.03543	0.0364296	0.0410994
2561.35	-36151.9	-14573.4	6.52559	1.05861	0.0399035	0.0465278
2561.37	-36151.9	-14573.5	6.54555	1.0819	0.0400008	0.0528212
2561.38	-36152	-14573.7	6.56333	1.10667	0.04	0.0664488
2561.4	-36152	-14573.8	6.58333	1.12667	0.0366667	0.087146
2561.42	-36152.1	-14573.8	6.6	1.14333	0.0333333	0.115468
2561.43	-36152.1	-14574	6.62125	1.15748	0.0263392	0.147852
2561.45	-36152.1	-14574.1	6.64114	1.17069	0.0231752	0.178172
2561.47	-36152.2	-14574.2	6.66123	1.18049	0.0197835	0.206464
2561.49	-36152.2	-14574.3	6.68243	1.18728	0.0162872	0.233934
2561.5	-36152.2	-14574.4	6.7023	1.19011	0.0128637	0.256171
2561.52	-36152.3	-14574.5	6.72247	1.18997	0.00991033	0.27433
2561.54	-36152.3	-14574.6	6.74364	1.18998	0.0096764	0.288445
2561.55	-36152.4	-14574.7	6.76346	1.1901	0.0060389	0.296452
2561.57	-36152.4	-14574.8	6.78371	1.18958	0.00263802	0.302683
2561.59	-36152.4	-14574.9	6.80485	1.18579	-0.000281245	0.307042
2561.61	-36152.5	-14575	6.82457	1.18259	7.44321e-05	0.309687
2561.62	-36152.5	-14575.1	6.84513	1.17912	-1.64862e-05	0.308927
2561.64	-36152.6	-14575.3	6.86517	1.17587	-6.23068e-06	0.30649
2561.66	-36152.6	-14575.4	6.88208	1.17149	4.42778e-05	0.304438
2561.67	-36152.6	-14575.5	6.90299	1.1653	-0.000168121	0.301947
2561.69	-36152.7	-14575.6	6.92378	1.16225	0.000904782	0.29809
2561.71	-36152.7	-14575.7	6.9439	1.15875	0.00451729	0.293646
2561.72	-36152.8	-14575.8	6.96289	1.15569	0.00808923	0.292191
2561.74	-36152.8	-14575.9	6.98163	1.15054	0.0103169	0.296158
2561.76	-36152.8	-14576	7.0002	1.14528	0.0099202	0.305384
2561.78	-36152.9	-14576.1	7.01838	1.14054	0.0100028	0.320078
2561.79	-36152.9	-14576.3	7.0397	1.13467	0.0100704	0.337715
2561.81	-36153	-14576.4	7.05914	1.1319	0.00971476	0.355332
2561.83	-36153	-14576.5	7.08034	1.12831	0.0114408	0.371711
2561.84	-36153.1	-14576.6	7.09886	1.12488	0.0151139	0.385829
2561.86	-36153.1	-14576.7	7.11717	1.12162	0.0186816	0.396943
2561.88	-36153.1	-14576.8	7.136	1.11804	0.0202486	0.407044
2561.89	-36153.2	-14576.9	7.15529	1.11504	0.0198522	0.415471
2561.91	-36153.2	-14577	7.1729	1.10938	0.020335	0.421253
2561.93	-36153.3	-14577.2	7.19261	1.10433	0.0180851	0.423789
2561.95	-36153.3	-14577.3	7.2108	1.10122	0.0145185	0.422014
2561.96	-36153.3	-14577.4	7.22959	1.09785	0.0109042	0.417162
2561.98	-36153.4	-14577.5	7.24803	1.09437	0.00983285	0.410569
2562	-36153.4	-14577.6	7.26768	1.09096	0.0100407	0.40384
2562.01	-36153.5	-14577.7	7.28482	1.08767	0.0100073	0.39738
2562.03	-36153.5	-14577.9	7.3051	1.08416	0.00993997	0.390572
2562.05	-36153.6	-14578	7.323	1.08077	0.0102461	0.383131
2562.06	-36153.6	-14578.1	7.33931	1.07745	0.00758517	0.374755
2562.08	-36153.6	-14578.2	7.35673	1.07402	0.0039759	0.36466
2562.1	-36153.7	-14578.3	7.37637	1.07031	0.000392612	0.353754
2562.12	-36153.7	-14578.4	7.39662	1.07014	-0.000153969	0.342968
2562.13	-36153.8	-14578.6	7.41467	1.06716	0.000175906	0.331324
2562.15	-36153.8	-14578.7	7.43136	1.06368	-0.00291332	0.322263
2562.17	-36153.9	-14578.8	7.44835	1.06083	-0.00581235	0.314753
2562.18	-36153.9	-14578.9	7.46545	1.05794	-0.00904414	0.307449
2562.2	-36153.9	-14579	7.48601	1.05469	-0.0101725	0.297899
2562.22	-36154	-14579.1	7.50448	1.05079	-0.00995272	0.287633
2562.23	-36154	-14579.3	7.52056	1.05013	-0.0100125	0.278532
2562.25	-36154.1	-14579.4	7.53825	1.04788	-0.00999733	0.270841
2562.27	-36154.1	-14579.5	7.55484	1.04435	-0.0100003	0.265838
2562.29	-36154.2	-14579.6	7.57411	1.04059	-0.0100016	0.261418
2562.3	-36154.2	-14579.8	7.59268	1.0417	-0.00999422	0.250982
2562.32	-36154.2	-14579.9	7.60952	1.05255	-0.0100229	0.232165
2562.34	-36154.3	-14580	7.6257	1.07386	-0.00991402	0.20554
2562.35	-36154.3	-14580.1	7.64619	1.10148	-0.0102597	0.172738
2562.37	-36154.4	-14580.2	7.66657	1.13135	-0.00712302	0.138105
2562.39	-36154.4	-14580.4	7.68635	1.16321	-0.00662083	0.100159
2562.4	-36154.5	-14580.5	7.70754	1.20767	-0.00648604	0.0536721
2562.42	-36154.5	-14580.6	7.72768	1.25456	-0.00973276	0.00558396
2562.44	-36154.6	-14580.7	7.74761	1.30114	-0.00994554	-0.042176
2562.45	-36154.6	-14580.9	7.76868	1.34741	-0.0130039	-0.0909695
2562.47	-36154.6	-14581	7.79196	1.38785	-0.0195937	-0.132832
2562.49	-36154.7	-14581.1	7.81524	1.4215	-0.0262692	-0.169007
2562.51	-36154.7	-14581.2	7.84	1.45	-0.0333333	-0.200436
2562.52	-36154.8	-14581.4	7.86333	1.47	-0.04	-0.222222
2562.54	-36154.8	-14581.5	7.89	1.48333	-0.0433333	-0.238562
2562.56	-36154.9	-14581.6	7.91832	1.49371	-0.0433183	-0.250049
2562.57	-36154.9	-14581.7	7.94476	1.49684	-0.0433283	-0.25855
2562.59	-36155	-14581.9	7.96809	1.50012	-0.0433685	-0.262677
2562.61	-36155	-14582	7.99279	1.49978	-0.043044	-0.263515
2562.62	-36155.1	-14582.1	8.01625	1.49602	-0.0397988	-0.261071
2562.64	-36155.1	-14582.3	8.04332	1.48915	-0.0400508	-0.257773
2562.66	-36155.1	-14582.4	8.0716	1.4821	-0.0399875	-0.254245
2562.68	-36155.2	-14582.5	8.09758	1.47564	-0.0399793	-0.249536
2562.69	-36155.2	-14582.7	8.12095	1.46826	-0.0400947	-0.242739
2562.71	-36155.3	-14582.8	8.14567	1.45799	-0.0394687	-0.236066
2562.73	-36155.3	-14582.9	8.1687	1.45214	-0.0358239	-0.232917
2562.74	-36155.4	-14583	8.19249	1.45034	-0.032527	-0.234982
2562.76	-36155.4	-14583.2	8.21687	1.45484	-0.0289768	-0.240801
2562.78	-36155.5	-14583.3	8.24077	1.46343	-0.0257518	-0.250091
2562.8	-36155.5	-14583.4	8.26832	1.47735	-0.022131	-0.262618
2562.81	-36155.6	-14583.5	8.29644	1.49272	-0.0196875	-0.278936
2562.83	-36155.6	-14583.7	8.3218	1.50744	-0.0200838	-0.294237
2562.85	-36155.7	-14583.8	8.34488	1.51691	-0.0199775	-0.308247
2562.86	-36155.7	-14583.9	8.36808	1.52597	-0.0200062	-0.318098
2562.88	-36155.8	-14584.1	8.39235	1.53241	-0.0199975	-0.326017
2562.9	-36155.8	-14584.2	8.41996	1.53835	-0.0200035	-0.332224
2562.91	-36155.9	-14584.3	8.44814	1.5404	-0.0199863	-0.33729
2562.93	-36155.9	-14584.5	8.47279	1.53906	-0.0200514	-0.338942
2562.95	-36156	-14584.6	8.49801	1.53418	-0.0198145	-0.335711
2562.97	-36156	-14584.8	8.52611	1.52546	-0.0211331	-0.328746
2562.98	-36156.1	-14584.9	8.5526	1.51531	-0.0259098	-0.320947
2563	-36156.1	-14585	8.57856	1.50501	-0.0349519	-0.313719
2563.02	-36156.2	-14585.2	8.60255	1.49464	-0.0443031	-0.306534
2563.03	-36156.2	-14585.3	8.62521	1.48471	-0.0481141	-0.298437
2563.05	-36156.3	-14585.5	8.65147	1.47463	-0.054602	-0.288664
2563.07	-36156.3	-14585.6	8.67919	1.46231	-0.0696686	-0.278435
2563.08	-36156.4	-14585.7	8.70576	1.44886	-0.0853109	-0.268915
2563.1	-36156.4	-14585.9	8.73148	1.43501	-0.0946214	-0.257999
2563.12	-36156.5	-14586	8.7552	1.42126	-0.10042	-0.246176
2563.14	-36156.5	-14586.1	8.77826	1.40824	-0.111362	-0.233335
2563.15	-36156.6	-14586.3	8.80274	1.39382	-0.127444	-0.221086
2563.17	-36156.6	-14586.4	8.82662	1.38297	-0.151209	-0.21072
2563.19	-36156.7	-14586.6	8.84955	1.37088	-0.184408	-0.202131
2563.2	-36156.7	-14586.7	8.87445	1.35666	-0.229866	-0.191236
2563.22	-36156.8	-14586.8	8.89552	1.34283	-0.264227	-0.18011
2563.24	-36156.8	-14587	8.91519	1.33236	-0.286193	-0.16907
2563.25	-36156.9	-14587.1	8.93609	1.32168	-0.298406	-0.160274
2563.27	-36156.9	-14587.3	8.95921	1.31439	-0.308139	-0.154321
2563.29	-36157	-14587.4	8.98239	1.30784	-0.318446	-0.151011
2563.31	-36157	-14587.6	9.00727	1.30101	-0.325859	-0.14564
2563.32	-36157.1	-14587.7	9.02775	1.29105	-0.332716	-0.139149
2563.34	-36157.1	-14587.9	9.04759	1.28413	-0.336279	-0.132443
2563.36	-36157.2	-14588	9.06868	1.27697	-0.339876	-0.128688
2563.37	-36157.2	-14588.1	9.09196	1.2736	-0.340019	-0.126476
2563.39	-36157.3	-14588.3	9.11523	1.26701	-0.340047	-0.124347
2563.41	-36157.3	-14588.4	9.14	1.26333	-0.336667	-0.120915
2563.42	-36157.4	-14588.6	9.16	1.26	-0.326667	-0.117647
2563.44	-36157.4	-14588.8	9.18	1.25667	-0.313333	-0.115468
2563.46	-36157.5	-14588.9	9.20122	1.25313	-0.299323	-0.114359
2563.48	-36157.5	-14589	9.22116	1.24981	-0.28934	-0.114361
2563.49	-36157.6	-14589.2	9.24119	1.24647	-0.275833	-0.113176
2563.51	-36157.6	-14589.3	9.26273	1.24285	-0.2616	-0.110823
2563.53	-36157.7	-14589.5	9.28583	1.23991	-0.24894	-0.108737
2563.54	-36157.7	-14589.6	9.30577	1.23978	-0.242511	-0.107805
2563.56	-36157.8	-14589.8	9.32687	1.23601	-0.235901	-0.107859
2563.58	-36157.8	-14589.9	9.34726	1.23268	-0.232411	-0.107831
2563.59	-36157.9	-14590.1	9.37063	1.22977	-0.22553	-0.107877
2563.61	-36157.9	-14590.2	9.39147	1.2302	-0.217447	-0.107663
2563.63	-36158	-14590.4	9.41112	1.22945	-0.203014	-0.106501
2563.64	-36158	-14590.5	9.43235	1.22581	-0.185417	-0.105316
2563.66	-36158.1	-14590.7	9.45641	1.2222	-0.163019	-0.104697
2563.68	-36158.1	-14590.8	9.47567	1.21968	-0.140628	-0.106064
2563.7	-36158.2	-14591	9.49624	1.22024	-0.120321	-0.106925
2563.71	-36158.2	-14591.1	9.51721	1.21907	-0.100508	-0.106181
2563.73	-36158.3	-14591.3	9.53693	1.21549	-0.0834379	-0.10366
2563.75	-36158.4	-14591.5	9.55748	1.21191	-0.0624308	-0.102117
2563.76	-36158.4	-14591.6	9.5784	1.2097	-0.0416301	-0.103119
2563.78	-36158.5	-14591.8	9.59809	1.21002	-0.0218931	-0.105627
2563.8	-36158.5	-14591.9	9.61874	1.21021	-0.00129909	-0.10705
2563.82	-36158.6	-14592.1	9.63957	1.20869	0.0197258	-0.105899
2563.83	-36158.6	-14592.2	9.65926	1.20511	0.0383385	-0.10339
2563.85	-36158.7	-14592.4	9.68	1.20146	0.0528163	-0.102075
2563.87	-36158.7	-14592.5	9.70074	1.19963	0.0574291	-0.103474
2563.88	-36158.8	-14592.7	9.72043	1.20038	0.0563348	-0.105402
2563.9	-36158.8	-14592.9	9.74126	1.19831	0.0577942	-0.105369
2563.92	-36158.9	-14593	9.76191	1.1947	0.0657238	-0.102634
2563.93	-36158.9	-14593.2	9.7816	1.19112	0.0743869	-0.100303
2563.95	-36159	-14593.3	9.80252	1.18973	0.079346	-0.100766
2563.97	-36159	-14593.5	9.82307	1.19034	0.0784272	-0.102233
2563.99	-36159.1	-14593.6	9.84278	1.18803	0.0727944	-0.10149
2564	-36159.1	-14593.8	9.86378	1.18439	0.0632884	-0.0966027
2564.02	-36159.2	-14593.9	9.88423	1.18073	0.0527161	-0.090797
2564.04	-36159.3	-14594.1	9.90396	1.17976	0.0446798	-0.0861584
2564.05	-36159.3	-14594.3	9.92506	1.18027	0.0428188	-0.0824153
2564.07	-36159.4	-14594.4	9.9453	1.17755	0.046006	-0.0799242
2564.09	-36159.4	-14594.6	9.9655	1.17417	0.0470069	-0.078592
2564.1	-36159.5	-14594.8	9.98347	1.17042	0.0442738	-0.078351
2564.12	-36159.5	-14594.9	10.0031	1.16991	0.0377003	-0.0792622
2564.14	-36159.6	-14595.1	10.0231	1.16997	0.0338277	-0.0811857
2564.16	-36159.6	-14595.2	10.0441	1.17015	0.0304222	-0.0845953
2564.17	-36159.7	-14595.4	10.0646	1.16711	0.0270815	-0.0869306
2564.19	-36159.8	-14595.6	10.0811	1.16376	0.0236049	-0.0890183
2564.21	-36159.8	-14595.7	10.1022	1.16012	0.0232253	-0.0923361
2564.22	-36159.9	-14595.9	10.119	1.15997	0.0264246	-0.0976718
2564.24	-36159.9	-14596.1	10.1387	1.15998	0.0299004	-0.104198
2564.26	-36160	-14596.2	10.16	1.16	0.03	-0.110022
2564.27	-36160	-14596.4	10.18	1.15667	0.03	-0.114379
2564.29	-36160.1	-14596.5	10.2	1.15333	0.03	-0.117647
2564.31	-36160.2	-14596.7	10.2212	1.14989	0.0300004	-0.122313
2564.33	-36160.2	-14596.9	10.2412	1.15006	0.0299999	-0.127778
2564.34	-36160.3	-14597	10.2611	1.14987	0.03	-0.133204
2564.36	-36160.3	-14597.2	10.279	1.14624	0.03	-0.137681
2564.38	-36160.4	-14597.3	10.2987	1.14289	0.03	-0.140952
2564.39	-36160.4	-14597.5	10.3157	1.13985	0.03	-0.145475
2564.41	-36160.5	-14597.7	10.3366	1.14003	0.03	-0.151594
2564.43	-36160.5	-14597.8	10.3532	1.14009	0.03	-0.159231
2564.44	-36160.6	-14598	10.3738	1.13958	0.03	-0.165495
2564.46	-36160.7	-14598.2	10.3948	1.13583	0.0300002	-0.169353
2564.48	-36160.7	-14598.3	10.4148	1.13243	0.0299993	-0.17009
2564.5	-36160.8	-14598.5	10.4342	1.12977	0.0300028	-0.171451
2564.51	-36160.8	-14598.7	10.4526	1.13002	0.0299869	-0.174154
2564.53	-36160.9	-14598.8	10.4716	1.13017	0.0300494	-0.177237
2564.55	-36161	-14599	10.4894	1.12921	0.0298184	-0.179154
2564.56	-36161	-14599.2	10.5096	1.12545	0.030964	-0.179523
2564.58	-36161.1	-14599.4	10.5265	1.12197	0.0342947	-0.178258
2564.6	-36161.1	-14599.6	10.5476	1.11975	0.039077	-0.177034
2564.61	-36161.2	-14599.7	10.5683	1.12001	0.045112	-0.176731
2564.63	-36161.2	-14599.9	10.5884	1.12024	0.0479672	-0.178015
2564.65	-36161.3	-14600.1	10.6075	1.11879	0.0512752	-0.179259
2564.66	-36161.4	-14600.2	10.6246	1.11507	0.0561455	-0.179411
2564.68	-36161.4	-14600.4	10.6408	1.11152	0.0634323	-0.178119
2564.7	-36161.5	-14600.6	10.6598	1.10977	0.0686176	-0.176932
2564.72	-36161.5	-14600.7	10.6807	1.10999	0.0714804	-0.176444
2564.73	-36161.6	-14600.9	10.7008	1.11029	0.0765117	-0.176074
2564.75	-36161.7	-14601.1	10.7193	1.10833	0.0840419	-0.174321
2564.77	-36161.7	-14601.2	10.7386	1.1047	0.0889895	-0.171185
2564.78	-36161.8	-14601.4	10.7562	1.1011	0.0915004	-0.168994
2564.8	-36161.8	-14601.6	10.7759	1.09982	0.0975232	-0.169231
2564.82	-36161.9	-14601.7	10.7941	1.09997	0.102708	-0.172091
2564.84	-36162	-14601.9	10.8129	1.1003	0.103524	-0.174207
2564.85	-36162	-14602.1	10.8314	1.09785	0.103078	-0.173798
2564.87	-36162.1	-14602.3	10.851	1.09433	0.105423	-0.17091
2564.89	-36162.1	-14602.5	10.8681	1.09071	0.109435	-0.168263
2564.9	-36162.2	-14602.6	10.8885	1.08988	0.109823	-0.166821
2564.92	-36162.3	-14602.8	10.906	1.08997	0.112633	-0.166679
2564.94	-36162.3	-14603	10.9253	1.09025	0.113492	-0.165993
2564.95	-36162.4	-14603.2	10.9437	1.08742	0.113348	-0.163795
2564.97	-36162.4	-14603.3	10.9605	1.08374	0.113151	-0.162316
2564.99	-36162.5	-14603.5	10.9768	1.08301	0.115909	-0.163784
2565.01	-36162.6	-14603.7	10.9974	1.08621	0.119754	-0.169209
2565.02	-36162.6	-14603.8	11.0179	1.08964	0.120078	-0.174792
2565.04	-36162.7	-14604	11.0347	1.09289	0.119929	-0.179318
2565.06	-36162.8	-14604.2	11.0523	1.09653	0.120112	-0.181841
2565.07	-36162.8	-14604.4	11.069	1.09678	0.116795	-0.18199
2565.09	-36162.9	-14604.6	11.0888	1.09359	0.116661	-0.179884
2565.11	-36162.9	-14604.8	11.11	1.09	0.116667	-0.17756
2565.12	-36163	-14604.9	11.13	1.09	0.12	-0.175381
2565.14	-36163.1	-14605.1	11.1467	1.08667	0.12	-0.173203
2565.16	-36163.1	-14605.3	11.1643	1.083	0.120008	-0.168602
2565.18	-36163.2	-14605.5	11.1811	1.07639	0.119998	-0.165387
2565.19	-36163.3	-14605.7	11.2011	1.07304	0.120001	-0.162161
2565.21	-36163.3	-14605.8	11.2187	1.0658	0.12	-0.159743
2565.23	-36163.4	-14606	11.2352	1.05925	0.12	-0.155184
2565.24	-36163.5	-14606.2	11.2523	1.05251	0.120001	-0.149566
2565.26	-36163.5	-14606.4	11.2738	1.04545	0.119993	-0.142584
2565.28	-36163.6	-14606.5	11.2931	1.03885	0.120028	-0.13613
2565.29	-36163.7	-14606.7	11.3097	1.0321	0.119894	-0.129505
2565.31	-36163.7	-14606.9	11.3274	1.02505	0.120581	-0.122599
2565.33	-36163.8	-14607.1	11.3438	1.01846	0.123991	-0.11615
2565.35	-36163.8	-14607.3	11.3608	1.01168	0.128208	-0.109452
2565.36	-36163.9	-14607.4	11.3784	1.00465	0.134673	-0.102804
2565.38	-36164	-14607.6	11.3948	0.998092	0.137699	-0.0977249
2565.4	-36164	-14607.8	11.4118	0.991207	0.140327	-0.0937827
2565.41	-36164.1	-14608	11.4294	0.984499	0.139708	-0.089817
2565.43	-36164.2	-14608.2	11.4458	0.976645	0.140953	-0.0838549
2565.45	-36164.2	-14608.4	11.4629	0.966975	0.144453	-0.0769525
2565.46	-36164.3	-14608.5	11.4802	0.961742	0.149103	-0.0709025
2565.48	-36164.4	-14608.7	11.4975	0.958602	0.156271	-0.0671713
2565.5	-36164.4	-14608.9	11.5134	0.95506	0.16335	-0.0638119
2565.52	-36164.5	-14609.1	11.5259	0.951775	0.168741	-0.060542
2565.53	-36164.6	-14609.3	11.5409	0.948431	0.170256	-0.0573418
2565.55	-36164.6	-14609.5	11.5583	0.945067	0.169749	-0.0537899
2565.57	-36164.7	-14609.6	11.576	0.941272	0.171352	-0.0514077
2565.58	-36164.8	-14609.8	11.5902	0.939772	0.176278	-0.051417
2565.6	-36164.8	-14610	11.6058	0.93999	0.185637	-0.0541473
2565.62	-36164.9	-14610.2	11.6233	0.940264	0.194557	-0.0565235
2565.63	-36165	-14610.4	11.6399	0.938274	0.198715	-0.0563304
2565.65	-36165	-14610.6	11.6553	0.934596	0.20215	-0.0535466
2565.67	-36165.1	-14610.8	11.6684	0.930894	0.205137	-0.0506991
2565.68	-36165.2	-14611	11.6838	0.929802	0.211138	-0.0492736
2565.7	-36165.2	-14611.2	11.7014	0.930044	0.215519	-0.0489754
2565.72	-36165.3	-14611.3	11.7189	0.92999	0.221428	-0.0490255
2565.74	-36165.4	-14611.5	11.7325	0.929997	0.225908	-0.0490411
2565.75	-36165.4	-14611.7	11.749	0.930018	0.229057	-0.0489404
2565.77	-36165.5	-14611.9	11.7661	0.929925	0.232843	-0.0498216
2565.79	-36165.6	-14612.1	11.7829	0.93028	0.233374	-0.0509032
2565.8	-36165.6	-14612.3	11.7977	0.927366	0.233562	-0.052216
2565.82	-36165.7	-14612.4	11.8108	0.923946	0.230487	-0.0514518
2565.84	-36165.8	-14612.7	11.8269	0.92038	0.229862	-0.0503073
2565.86	-36165.8	-14612.9	11.8446	0.919937	0.230063	-0.0491074
2565.87	-36165.9	-14613	11.8616	0.920017	0.229834	-0.0489966
2565.89	-36166	-14613.2	11.8749	0.919995	0.232892	-0.0490257
2565.91	-36166	-14613.4	11.8924	0.920001	0.236424	-0.0490188
2565.92	-36166.1	-14613.6	11.9058	0.919998	0.23998	-0.0490198
2565.94	-36166.2	-14613.8	11.9224	0.920006	0.23692	-0.0490196
2565.96	-36166.3	-14614	11.9367	0.92	0.233333	-0.0490196
2565.97	-36166.3	-14614.1	11.9533	0.92	0.23	-0.0490196
2565.99	-36166.4	-14614.4	11.97	0.916667	0.23	-0.0490196
2566.01	-36166.5	-14614.6	11.9877	0.913108	0.229877	-0.0490196
2566.03	-36166.5	-14614.7	12.0042	0.909912	0.226492	-0.0490196
2566.04	-36166.6	-14615	12.0175	0.910023	0.222978	-0.0490196
2566.06	-36166.7	-14615.1	12.0315	0.909989	0.216109	-0.0490196
2566.08	-36166.7	-14615.3	12.0452	0.910003	0.21274	-0.0490196
2566.09	-36166.8	-14615.6	12.0631	0.909999	0.205263	-0.0490196
2566.11	-36166.9	-14615.7	12.0797	0.909998	0.193825	-0.0490196
2566.13	-36167	-14615.9	12.0959	0.910007	0.167199	-0.0490196
2566.14	-36167	-14616.1	12.1105	0.909965	0.127246	-0.0490196
2566.16	-36167.1	-14616.3	12.1266	0.910132	0.0930765	-0.0490196
2566.18	-36167.2	-14616.5	12.1404	0.909464	0.0736428	-0.0490196
2566.2	-36167.3	-14616.7	12.1568	0.905812	0.0641387	-0.0490196
2566.21	-36167.3	-14616.9	12.1715	0.902185	0.0472639	-0.0490196
2566.23	-36167.4	-14617.1	12.1873	0.89973	0.022223	-0.0490196
2566.25	-36167.5	-14617.3	12.2017	0.900068	-0.00433572	-0.0490196
2566.26	-36167.5	-14617.4	12.2183	0.89998	-0.027552	-0.0490195
2566.28	-36167.6	-14617.6	12.2323	0.900005	-0.0463373	-0.04902
2566.3	-36167.7	-14617.9	12.2484	0.9	-0.0612138	-0.0490183
2566.31	-36167.8	-14618	12.2636	0.899996	-0.0687959	-0.0490252
2566.33	-36167.8	-14618.2	12.2788	0.900016	-0.0700765	-0.0489986
2566.35	-36167.9	-14618.5	12.2939	0.89994	-0.0702115	-0.0490955
2566.37	-36168	-14618.6	12.3098	0.900252	-0.0686165	-0.0485846
2566.38	-36168	-14618.8	12.3244	0.898705	-0.0654145	-0.0474451
2566.4	-36168.1	-14619	12.34	0.895	-0.0599363	-0.0461413
2566.42	-36168.2	-14619.2	12.3556	0.891295	-0.0548677	-0.0461574
2566.43	-36168.3	-14619.4	12.3702	0.889748	-0.0498912	-0.0474343
2566.45	-36168.3	-14619.6	12.3861	0.89006	-0.0445113	-0.0486162
2566.47	-36168.4	-14619.8	12.4012	0.889984	-0.041327	-0.0491059
2566.48	-36168.5	-14620	12.4164	0.890004	-0.0384401	-0.048997
2566.5	-36168.6	-14620.2	12.4316	0.89	-0.0324056	-0.0490236
2566.52	-36168.6	-14620.4	12.4475	0.889995	-0.0276531	-0.0490232
2566.54	-36168.7	-14620.6	12.4621	0.89002	-0.0242014	-0.0490009
2566.55	-36168.8	-14620.8	12.4759	0.889932	-0.0234736	-0.0490834
2566.57	-36168.8	-14621	12.4892	0.89027	-0.0209288	-0.0483821
2566.59	-36168.9	-14621.2	12.5048	0.887815	-0.0197832	-0.0464814
2566.6	-36169	-14621.4	12.5225	0.884188	-0.0200239	-0.0439912
2566.62	-36169.1	-14621.6	12.5397	0.880535	-0.0200801	-0.0433255
2566.64	-36169.1	-14621.8	12.5536	0.87987	-0.0196551	-0.0451494
2566.65	-36169.2	-14622	12.5675	0.880026	-0.0228393	-0.047586
2566.67	-36169.3	-14622.2	12.5811	0.879993	-0.023388	-0.0489303
2566.69	-36169.4	-14622.4	12.5939	0.880002	-0.0235899	-0.0490419
2566.7	-36169.4	-14622.6	12.6114	0.88	-0.0203234	-0.049015
2566.72	-36169.5	-14622.8	12.625	0.879997	-0.0199258	-0.0490237
2566.74	-36169.6	-14623	12.6415	0.880011	-0.019979	-0.0490078
2566.76	-36169.7	-14623.2	12.6558	0.879977	-0.020085	-0.0490429
2566.77	-36169.7	-14623.4	12.6724	0.880088	-0.016883	-0.0480218
2566.79	-36169.8	-14623.6	12.6859	0.876892	-0.0135586	-0.0459277
2566.81	-36169.9	-14623.8	12.7	0.873333	-0.01	-0.0424837
2566.82	-36169.9	-14624	12.7133	0.87	-0.01	-0.040305
2566.84	-36170	-14624.2	12.7267	0.87	-0.00666667	-0.040305
2566.86	-36170.1	-14624.4	12.7444	0.869994	-0.0031018	-0.0426705
2566.88	-36170.2	-14624.6	12.761	0.870002	5.62152e-05	-0.0459185
2566.89	-36170.3	-14624.9	12.7776	0.87	9.86408e-05	-0.0480259
2566.91	-36170.3	-14625	12.7916	0.869999	0.00377547	-0.0490684
2566.93	-36170.4	-14625.2	12.8049	0.870004	0.00710394	-0.0490024
2566.94	-36170.5	-14625.5	12.8183	0.869984	0.0101563	-0.0490396
2566.96	-36170.6	-14625.6	12.8325	0.870095	0.00994179	-0.0489157
2566.98	-36170.6	-14625.8	12.8455	0.869623	0.0100157	-0.0476426
2566.99	-36170.7	-14626.1	12.8596	0.86602	0.0099954	-0.0451734
2567.01	-36170.8	-14626.3	12.8774	0.862416	0.0100045	-0.041817
2567.03	-36170.9	-14626.5	12.894	0.859753	0.00998757	-0.0399653
2567.05	-36170.9	-14626.7	12.9102	0.860063	0.0100447	-0.0391158
2567.06	-36171	-14626.9	12.9239	0.859981	0.00978904	-0.0394321
2567.08	-36171.1	-14627.1	12.9372	0.860005	0.0108811	-0.0407954
2567.1	-36171.2	-14627.3	12.9508	0.86	0.0136558	-0.0434763
2567.11	-36171.2	-14627.5	12.9649	0.859997	0.0132326	-0.0467092
2567.13	-36171.3	-14627.7	12.9777	0.860014	0.0133772	-0.0484192
2567.15	-36171.4	-14627.9	12.9929	0.859948	0.01326	-0.0491576
2567.16	-36171.5	-14628.1	13.009	0.860228	0.0136262	-0.0486327
2567.18	-36171.5	-14628.3	13.0234	0.85891	0.0120047	-0.0475088
2567.2	-36171.6	-14628.6	13.0392	0.855201	0.00967619	-0.0462228
2567.22	-36171.7	-14628.7	13.0545	0.851509	0.0100875	-0.0460806
2567.23	-36171.8	-14629	13.0699	0.84973	0.00999364	-0.0473756
2567.25	-36171.8	-14629.2	13.0832	0.850065	0.00994083	-0.0485421
2567.27	-36171.9	-14629.4	13.0972	0.849982	0.0102685	-0.0491152
2567.28	-36172	-14629.6	13.1103	0.850005	0.00849097	-0.0489941
2567.3	-36172.1	-14629.8	13.1241	0.849998	0.00479856	-0.0490259
2567.32	-36172.1	-14630	13.1381	0.850002	0.00108965	-0.0490166
2567.33	-36172.2	-14630.2	13.1507	0.849994	-0.000227641	-0.0490252
2567.35	-36172.3	-14630.4	13.1673	0.850021	5.23629e-05	-0.0490016
2567.37	-36172.4	-14630.6	13.1819	0.849915	-1.43543e-05	-0.0490917
2567.39	-36172.5	-14630.9	13.1975	0.85032	3.80807e-06	-0.0484541
2567.4	-36172.5	-14631.1	13.2124	0.847843	-8.45574e-07	-0.0465865
2567.42	-36172.6	-14631.2	13.2284	0.84435	2.27546e-07	-0.04334
2567.44	-36172.7	-14631.5	13.2435	0.840605	-4.77908e-08	-0.0414632
2567.45	-36172.8	-14631.7	13.2569	0.83985	1.14161e-08	-0.041984
2567.47	-36172.8	-14631.9	13.2701	0.84004	2.63499e-09	-0.0449695
2567.49	-36172.9	-14632.1	13.2842	0.839992	-1.76974e-08	-0.0476186
2567.5	-36173	-14632.3	13.2977	0.840002	7.16436e-08	-0.0489214
2567.52	-36173.1	-14632.5	13.3111	0.839999	-2.68869e-07	-0.0490446
2567.54	-36173.2	-14632.8	13.3239	0.840001	1.00383e-06	-0.0490119
2567.56	-36173.2	-14633	13.3414	0.839997	-2.69577e-06	-0.049024
2567.57	-36173.3	-14633.2	13.355	0.840012	1.04593e-05	-0.0490065
2567.59	-36173.4	-14633.4	13.3714	0.839957	-3.91409e-05	-0.0490676
2567.61	-36173.5	-14633.6	13.3859	0.840087	7.88727e-05	-0.0480255
2567.62	-36173.5	-14633.8	13.3992	0.836884	-0.00308305	-0.0459207
2567.64	-36173.6	-14634	13.4125	0.833553	-0.00657088	-0.0426621
2567.66	-36173.7	-14634.2	13.4267	0.83	-0.00666667	-0.040305
2567.67	-36173.8	-14634.4	13.4433	0.83	-0.00666667	-0.0392157
2567.69	-36173.9	-14634.7	13.4575	0.829993	-0.0067764	-0.0404084
2567.71	-36173.9	-14634.9	13.4708	0.830002	-0.0101979	-0.0426583
2567.73	-36174	-14635.1	13.4841	0.829999	-0.0136093	-0.0459217
2567.74	-36174.1	-14635.3	13.4975	0.83	-0.020497	-0.0480253
2567.76	-36174.2	-14635.5	13.5116	0.83	-0.0269615	-0.0490674
2567.78	-36174.3	-14635.7	13.5249	0.829999	-0.0267475	-0.0490079
2567.79	-36174.3	-14636	13.5383	0.830005	-0.0306977	-0.0490188
2567.81	-36174.4	-14636.2	13.5525	0.829971	-0.0381223	-0.0490421
2567.83	-36174.5	-14636.4	13.5655	0.830109	-0.0436505	-0.048924
2567.84	-36174.6	-14636.6	13.5797	0.829573	-0.0435724	-0.0476107
2567.86	-36174.7	-14636.8	13.5969	0.825842	-0.0479986	-0.0450091
2567.88	-36174.7	-14637	13.6099	0.822398	-0.0553267	-0.0418188
2567.89	-36174.8	-14637.3	13.6241	0.819692	-0.0603795	-0.0398664
2567.91	-36174.9	-14637.5	13.6369	0.820082	-0.0607278	-0.0390973
2567.93	-36175	-14637.7	13.6518	0.819979	-0.0636787	-0.0394518
2567.95	-36175.1	-14638	13.6685	0.820006	-0.0632963	-0.0409297
2567.96	-36175.1	-14638.1	13.6812	0.819998	-0.0630958	-0.043607
2567.98	-36175.2	-14638.4	13.695	0.82	-0.064473	-0.0467164
2568	-36175.3	-14638.6	13.7089	0.820001	-0.0672064	-0.0485319
2568.01	-36175.4	-14638.8	13.7222	0.819995	-0.0657669	-0.0490943
2568.03	-36175.5	-14639	13.7353	0.820017	-0.0605793	-0.0489867
2568.05	-36175.5	-14639.3	13.7495	0.819938	-0.0549843	-0.0490749
2568.07	-36175.6	-14639.4	13.7621	0.820263	-0.0511154	-0.0486902
2568.08	-36175.7	-14639.7	13.7923	0.818665	-0.0405894	-0.0469301
2568.1	-36175.8	-14639.9	13.8334	0.815268	-0.0283858	-0.0449349
2568.12	-36175.9	-14640.2	13.8513	0.813788	-0.0229798	-0.0439796
2568.13	-36176	-14640.4	13.8515	0.813819	-0.0227054	-0.0438124
2568.15	-36176	-14640.6	13.8415	0.814729	-0.0253592	-0.0441012
2568.17	-36176.1	-14640.7	13.8287	0.815886	-0.028738	-0.0445142
2568.18	-36176.2	-14640.9	13.8206	0.816657	-0.0306383	-0.0447195
2568.2	-36176.2	-14641.2	13.8248	0.816411	-0.0288568	-0.0443852
2568.22	-36176.3	-14641.4	13.8488	0.814515	-0.0211902	-0.0431794
2568.24	-36176.4	-14641.7	13.8952	0.810798	-0.00686232	-0.0409395
2568.25	-36176.5	-14641.9	13.9179	0.809806	-0.000119255	-0.0393777
2568.27	-36176.6	-14642.1	13.9288	0.81007	9.12478e-06	-0.0391801
2568.29	-36176.7	-14642.3	13.9435	0.809927	-1.93199e-06	-0.0392232
2568.3	-36176.8	-14642.6	13.9569	0.81025	5.23088e-07	-0.0392136
2568.32	-36176.8	-14642.8	13.9701	0.807583	-1.39953e-07	-0.0392162
2568.34	-36176.9	-14643	13.9842	0.80398	3.25051e-08	-0.0392156
2568.35	-36177	-14643.2	13.9977	0.800377	-2.81389e-08	-0.0392157
2568.37	-36177.1	-14643.4	14.011	0.799904	7.98817e-08	-0.0392157
2568.39	-36177.2	-14643.7	14.0242	0.800025	-2.91388e-07	-0.0392157
2568.41	-36177.2	-14643.9	14.0384	0.799996	7.81206e-07	-0.0392157
2568.42	-36177.3	-14644.1	14.0517	0.800001	-3.03068e-06	-0.0392157
2568.44	-36177.4	-14644.4	14.0658	0.8	6.12231e-06	-0.0392157
2568.46	-36177.5	-14644.6	14.0792	0.8	-2.36032e-05	-0.0392156
2568.47	-36177.6	-14644.8	14.0926	0.8	8.82903e-05	-0.0392158
2568.49	-36177.7	-14645	14.1059	0.8	-0.00310858	-0.0392151
2568.51	-36177.7	-14645.2	14.12	0.8	-0.00666667	-0.0392157
2568.52	-36177.8	-14645.5	14.1333	0.8	-0.01	-0.0392157
2568.54	-36177.9	-14645.7	14.1475	0.800028	-0.00997637	-0.0391797
2568.56	-36178	-14645.9	14.1608	0.799892	-0.0100063	-0.0380602
2568.58	-36178.1	-14646.1	14.1742	0.796447	-0.00999836	-0.0369533
2568.59	-36178.2	-14646.4	14.1883	0.79288	-0.0100008	-0.0359659
2568.61	-36178.2	-14646.6	14.2016	0.789842	-0.00999978	-0.0371895
2568.63	-36178.3	-14646.8	14.2149	0.790042	-0.0100001	-0.0382671
2568.64	-36178.4	-14647.1	14.2283	0.789989	-0.0099999	-0.0392673
2568.66	-36178.5	-14647.3	14.2424	0.790004	-0.0100005	-0.0391965
2568.68	-36178.6	-14647.5	14.2558	0.789999	-0.00999812	-0.0392206
2568.69	-36178.7	-14647.8	14.2699	0.79	-0.0100096	-0.039214
2568.71	-36178.7	-14648	14.2831	0.79	-0.00996381	-0.0392164
2568.73	-36178.8	-14648.2	14.2966	0.790001	-0.0101338	-0.0392147
2568.75	-36178.9	-14648.5	14.3107	0.789997	-0.00928324	-0.0392198
2568.76	-36179	-14648.6	14.3238	0.790012	-0.00567009	-0.0392004
2568.78	-36179.1	-14648.9	14.3375	0.789956	-0.00215154	-0.0392718
2568.8	-36179.2	-14649.1	14.3515	0.790198	0.000318545	-0.0389152
2568.81	-36179.2	-14649.3	14.3646	0.789107	-8.49297e-05	-0.0377574
2568.83	-36179.3	-14649.6	14.3783	0.785403	2.10911e-05	-0.0365067
2568.85	-36179.4	-14649.8	14.3926	0.78173	-6.1166e-06	-0.0362045
2568.86	-36179.5	-14650	14.4041	0.77972	1.62959e-06	-0.0375123
2568.88	-36179.6	-14650.3	14.4155	0.780069	-3.99217e-07	-0.0386619
2568.9	-36179.7	-14650.5	14.4298	0.77998	1.13521e-07	-0.039318
2568.91	-36179.7	-14650.7	14.4429	0.780005	-3.04035e-08	-0.0391883
2568.93	-36179.8	-14650.9	14.4562	0.779999	8.09331e-09	-0.039223
2568.95	-36179.9	-14651.2	14.4699	0.78	-1.95021e-09	-0.0392138
2568.97	-36180	-14651.4	14.4842	0.78	5.45971e-10	-0.0392165
2568.98	-36180.1	-14651.6	14.4951	0.780001	-1.45191e-10	-0.0392143
2569	-36180.2	-14651.9	14.5073	0.779995	3.42601e-11	-0.0392203
2569.02	-36180.2	-14652.1	14.5211	0.780021	-9.40377e-12	-0.039197
2569.03	-36180.3	-14652.4	14.5353	0.779929	2.1632e-12	-0.0392804
2569.05	-36180.4	-14652.6	14.5465	0.780288	-5.9339e-13	-0.0386598
2569.07	-36180.5	-14652.8	14.5584	0.778017	1.58886e-13	-0.0368021
2569.09	-36180.6	-14653	14.5719	0.774555	-4.21526e-14	-0.0343839
2569.1	-36180.7	-14653.3	14.5858	0.770795	9.36537e-15	-0.0335028
2569.12	-36180.7	-14653.5	14.5995	0.769811	-2.54198e-15	-0.0352071
2569.14	-36180.8	-14653.7	14.6126	0.77005	6.49137e-16	-0.037568
2569.15	-36180.9	-14654	14.6267	0.769989	-5.89454e-17	-0.0390599
2569.17	-36181	-14654.2	14.6403	0.770003	-2.92503e-16	-0.0392532
2569.19	-36181.1	-14654.4	14.6534	0.769999	1.23036e-15	-0.0392058
2569.2	-36181.2	-14654.7	14.6675	0.77	-3.74553e-15	-0.0392176
2569.22	-36181.3	-14654.9	14.681	0.77	1.46478e-14	-0.0392155
2569.24	-36181.4	-14655.2	14.6942	0.770001	-5.48435e-14	-0.0392147
2569.26	-36181.4	-14655.4	14.7086	0.769997	1.47311e-13	-0.0392187
2569.27	-36181.5	-14655.6	14.7187	0.770011	-5.71558e-13	-0.0392039
2569.29	-36181.6	-14655.9	14.7325	0.769977	1.15462e-12	-0.0392395
2569.31	-36181.7	-14656.1	14.7459	0.770088	-4.45139e-12	-0.0382157
2569.32	-36181.8	-14656.3	14.7593	0.766892	1.66509e-11	-0.0361319
2569.34	-36181.9	-14656.6	14.77	0.763333	0	-0.0326797
2569.36	-36181.9	-14656.8	14.7833	0.76	0	-0.0315904
2569.37	-36182	-14657	14.7967	0.76	4.37399e-19	-0.0326797
2569.39	-36182.1	-14657.2	14.8107	0.759994	-3.8343e-09	-0.0361319
2569.41	-36182.2	-14657.5	14.8207	0.760002	1.46253e-08	-0.0382157
2569.43	-36182.3	-14657.7	14.8342	0.76	-5.46258e-08	-0.0392395
2569.44	-36182.4	-14658	14.8483	0.76	4.2744e-07	-0.039204
2569.46	-36182.5	-14658.2	14.8615	0.76	-1.62461e-06	-0.0392183
2569.48	-36182.6	-14658.4	14.875	0.76	6.05393e-06	-0.039217
2569.49	-36182.7	-14658.7	14.8892	0.760001	-3.50231e-05	-0.039204
2569.51	-36182.7	-14658.9	14.9018	0.759998	0.000132747	-0.0392672
2569.53	-36182.8	-14659.1	14.9122	0.760008	-0.000514938	-0.0408036
2569.54	-36182.9	-14659.4	14.9266	0.759961	-0.00366637	-0.0465082
2569.56	-36183	-14659.6	14.9399	0.760149	-0.00327484	-0.0574084
2569.58	-36183.1	-14659.8	14.9526	0.759398	-0.00323551	-0.0726373
2569.6	-36183.2	-14660.1	14.9637	0.755637	-0.00398229	-0.0896464
2569.61	-36183.3	-14660.3	14.9772	0.752206	-0.00789399	-0.1048
2569.63	-36183.3	-14660.6	14.991	0.74974	-0.0102387	-0.121738
2569.65	-36183.4	-14660.9	15.0037	0.750077	-0.0099101	-0.141325
2569.66	-36183.5	-14661.1	15.0143	0.749979	-0.0100943	-0.164021
2569.68	-36183.6	-14661.3	15.0281	0.750006	-0.00971286	-0.188669
2569.7	-36183.7	-14661.6	15.0416	0.749999	-0.0112056	-0.215756
2569.71	-36183.8	-14661.8	15.0555	0.75	-0.0136207	-0.242684
2569.73	-36183.9	-14662	15.0691	0.75	-0.0135965	-0.270206
2569.75	-36184	-14662.3	15.0833	0.750001	-0.0114974	-0.300952
2569.77	-36184	-14662.5	15.095	0.749994	-0.0112027	-0.33495
2569.78	-36184.1	-14662.7	15.1043	0.750021	-0.0137455	-0.37347
2569.8	-36184.2	-14663	15.1165	0.749926	-0.0133178	-0.416669
2569.82	-36184.3	-14663.2	15.1304	0.750305	-0.0129901	-0.460016
2569.83	-36184.4	-14663.5	15.1444	0.748327	-0.0152382	-0.502026
2569.85	-36184.5	-14663.7	15.1563	0.744703	-0.0169801	-0.543147
2569.87	-36184.6	-14663.9	15.1654	0.741104	-0.0166005	-0.580972
2569.88	-36184.6	-14664.2	15.1782	0.7398	-0.0166227	-0.620864
2569.9	-36184.7	-14664.4	15.1921	0.740055	-0.0169165	-0.65978
2569.92	-36184.8	-14664.7	15.2052	0.739985	-0.0148078	-0.69898
2569.93	-36184.9	-14664.9	15.2192	0.740003	-0.0107396	-0.740105
2569.95	-36185	-14665.2	15.2327	0.739999	-0.0098216	-0.776433
2569.97	-36185.1	-14665.4	15.2463	0.74	-0.0100653	-0.803752
2569.99	-36185.2	-14665.6	15.2576	0.74	-0.00992759	-0.824903
2570	-36185.3	-14665.9	15.2677	0.74	-0.0102498	-0.83938
2570.02	-36185.4	-14666.1	15.2773	0.740001	-0.00758295	-0.850347
2570.04	-36185.4	-14666.4	15.2908	0.739996	-0.00398013	-0.861778
2570.05	-36185.5	-14666.6	15.3044	0.740015	-0.000376699	-0.873559
2570.07	-36185.6	-14666.9	15.3176	0.739942	9.45522e-05	-0.887419
2570.09	-36185.7	-14667.1	15.3317	0.740155	-1.63439e-05	-0.901479
2570.11	-36185.8	-14667.4	15.3451	0.737107	4.38599e-06	-0.913806
2570.12	-36185.9	-14667.6	15.3585	0.733764	-1.15396e-06	-0.922786
2570.14	-36186	-14667.8	15.3694	0.730122	1.47474e-07	-0.930928
2570.16	-36186.1	-14668.1	15.3793	0.729968	-3.94841e-08	-0.937564
2570.17	-36186.2	-14668.3	15.3925	0.730008	1.03515e-08	-0.943053
2570.19	-36186.2	-14668.6	15.4067	0.73	0	-0.947712
2570.21	-36186.3	-14668.9	15.42	0.73	-3.15815e-19	-0.95098
2570.22	-36186.4	-14669.1	15.43	0.73	0	-0.954248
2570.24	-36186.5	-14669.3	15.4442	0.73	-4.49598e-11	-0.957685
2570.26	-36186.6	-14669.6	15.4575	0.73	1.2045e-11	-0.959795
2570.28	-36186.7	-14669.8	15.4707	0.73	-3.22006e-12	-0.960781
2570.29	-36186.8	-14670.1	15.4806	0.729999	8.35233e-13	-0.959587
2570.31	-36186.9	-14670.3	15.4911	0.730004	-4.13455e-13	-0.957152
2570.33	-36187	-14670.5	15.5015	0.729984	1.06562e-13	-0.953923
2570.34	-36187.1	-14670.8	15.5158	0.730095	-3.96729e-14	-0.951684
2570.36	-36187.2	-14671.1	15.529	0.729623	1.05964e-14	-0.94955
2570.38	-36187.2	-14671.3	15.5425	0.72602	-2.71095e-15	-0.947147
2570.39	-36187.3	-14671.5	15.5565	0.722417	8.97653e-16	-0.943776
2570.41	-36187.4	-14671.8	15.5699	0.719752	-2.40461e-16	-0.941919
2570.43	-36187.5	-14672	15.5826	0.720066	6.41903e-17	-0.941109
2570.45	-36187.6	-14672.3	15.5923	0.719984	-1.62792e-17	-0.941193
2570.46	-36187.7	-14672.5	15.6037	0.720004	5.03393e-18	-0.941173
2570.48	-36187.8	-14672.8	15.6175	0.720005	-1.26455e-18	-0.94117
2570.5	-36187.9	-14673.1	15.6316	0.719974	3.77165e-19	-0.941211
2570.51	-36188	-14673.3	15.6438	0.7201	-1.01025e-19	-0.940996
2570.53	-36188.1	-14673.5	15.6534	0.719478	2.69344e-20	-0.939117
2570.55	-36188.2	-14673.8	15.6638	0.713697	-6.68641e-21	-0.932671
2570.56	-36188.3	-14674.1	15.6739	0.700506	1.92889e-21	-0.920279
2570.58	-36188.3	-14674.3	15.6856	0.681503	-4.72539e-22	-0.902758
2570.6	-36188.4	-14674.5	15.6997	0.660088	1.34371e-22	-0.883294
2570.62	-36188.5	-14674.8	15.7132	0.642191	-3.59876e-23	-0.864875
2570.63	-36188.6	-14675.1	15.7249	0.624236	9.57976e-24	-0.846748
2570.65	-36188.7	-14675.3	15.7349	0.603751	-2.30839e-24	-0.826078
2570.67	-36188.8	-14675.6	15.7453	0.579589	6.46247e-25	-0.802221
2570.68	-36188.9	-14675.8	15.7555	0.552616	-1.71857e-25	-0.777378
2570.7	-36189	-14676.1	15.764	0.525001	4.05525e-26	-0.749861
2570.72	-36189.1	-14676.3	15.7706	0.497527	-1.11309e-26	-0.723381
2570.73	-36189.2	-14676.6	15.7772	0.470512	2.56038e-27	-0.695016
2570.75	-36189.3	-14676.8	15.7866	0.438753	-7.0188e-28	-0.664
2570.77	-36189.4	-14677.1	15.7944	0.403939	1.86212e-28	-0.629366
2570.79	-36189.4	-14677.3	15.8015	0.360456	-4.13794e-29	-0.587965
2570.8	-36189.5	-14677.6	15.8056	0.315742	1.126e-29	-0.545029
2570.82	-36189.6	-14677.8	15.8114	0.273107	-2.98279e-30	-0.502975
2570.84	-36189.7	-14678	15.8159	0.227376	6.31511e-31	-0.4583
2570.85	-36189.8	-14678.3	15.8195	0.183493	-1.70838e-31	-0.414879
2570.87	-36189.9	-14678.6	15.8199	0.139863	4.5173e-32	-0.374542
2570.89	-36190	-14678.8	15.8226	0.100179	-8.88441e-33	-0.332868
2570.9	-36190.1	-14679.1	15.826	0.0603016	2.39242e-33	-0.294305
2570.92	-36190.2	-14679.3	15.8299	0.0209626	-6.31199e-34	-0.254575
2570.94	-36190.3	-14679.6	15.8272	-0.0249935	1.09106e-34	-0.213691
2570.95	-36190.4	-14679.9	15.8237	-0.0598931	-2.92794e-35	-0.178867
2570.97	-36190.5	-14680.1	15.8202	-0.0873044	7.70348e-36	-0.152963
2570.99	-36190.5	-14680.3	15.82	-0.105785	-9.84486e-37	-0.132783
2571.01	-36190.6	-14680.6	15.82	-0.119322	2.63582e-37	-0.119392
2571.02	-36190.7	-14680.8	15.8201	-0.12944	-6.91032e-38	-0.108498
2571.04	-36190.8	-14681.1	15.8167	-0.14	0	-0.0969499
2571.06	-36190.9	-14681.4	15.8133	-0.153333	2.10827e-48	-0.0849673
2571.07	-36191	-14681.6	15.81	-0.166667	0	-0.0708061
2571.09	-36191.1	-14681.8	15.8065	-0.184265	3.00089e-40	-0.0557695
2571.11	-36191.2	-14682.1	15.8031	-0.197425	-8.02256e-41	-0.0417195
2571.12	-36191.3	-14682.4	15.7998	-0.210741	2.08125e-41	-0.0298421
2571.14	-36191.4	-14682.6	15.7963	-0.220922	-1.03283e-41	-0.0196403
2571.16	-36191.5	-14682.9	15.793	-0.227468	2.75995e-42	-0.0123518
2571.18	-36191.5	-14683.1	15.7896	-0.233907	-7.11337e-43	-0.00703734
2571.19	-36191.6	-14683.4	15.7862	-0.237212	2.6483e-43	-0.00260584
2571.21	-36191.7	-14683.6	15.7823	-0.240599	-7.07345e-44	0.000539976
2571.23	-36191.8	-14683.9	15.7758	-0.243921	1.80962e-44	0.00390707
2571.24	-36191.9	-14684.2	15.7726	-0.247612	-5.99056e-45	0.00717013
2571.26	-36192	-14684.4	15.7692	-0.250206	1.59919e-45	0.00910918
2571.28	-36192.1	-14684.6	15.766	-0.250072	-4.05681e-46	0.00970174
2571.3	-36192.2	-14684.9	15.7614	-0.249306	1.25984e-46	0.00818044
2571.31	-36192.3	-14685.1	15.7556	-0.245652	-3.37468e-47	0.00560796
2571.33	-36192.4	-14685.4	15.7516	-0.242202	9.00325e-48	0.00248096
2571.35	-36192.5	-14685.7	15.7453	-0.239741	-2.26094e-48	0.00064152
2571.36	-36192.6	-14685.9	15.7423	-0.240077	6.71027e-49	-8.53408e-05
2571.38	-36192.7	-14686.1	15.7387	-0.239981	-1.6664e-49	2.11945e-05
2571.4	-36192.8	-14686.4	15.7353	-0.240006	4.83271e-50	-6.15226e-06
2571.41	-36192.8	-14686.7	15.732	-0.239999	-1.28753e-50	1.66036e-06
2571.43	-36192.9	-14686.9	15.7285	-0.24	3.1542e-51	-4.83886e-07
2571.45	-36193	-14687.1	15.7254	-0.24	-8.96925e-52	4.64517e-07
2571.47	-36193.1	-14687.4	15.7201	-0.24	2.40217e-52	-1.34831e-06
2571.48	-36193.2	-14687.6	15.7151	-0.24	-6.39428e-53	4.92874e-06
2571.5	-36193.3	-14687.9	15.7101	-0.24	1.54008e-53	-1.75695e-05
2571.52	-36193.4	-14688.2	15.7045	-0.24	-4.28161e-54	7.29031e-05
2571.53	-36193.5	-14688.4	15.7016	-0.24	1.01086e-54	-0.000451926
2571.55	-36193.6	-14688.7	15.6979	-0.24	-2.7969e-55	-0.00300552
2571.57	-36193.7	-14688.9	15.6951	-0.24	7.42987e-56	-0.0178006
2571.58	-36193.7	-14689.1	15.6891	-0.24	-1.70905e-56	-0.0673439
2571.6	-36193.9	-14689.4	15.6842	-0.24	4.68506e-57	-0.161889
2571.62	-36193.9	-14689.7	15.6813	-0.24	-1.24297e-57	-0.287589
2571.64	-36194	-14689.9	15.6777	-0.24	2.76208e-58	-0.429493
2571.65	-36194.1	-14690.2	15.6743	-0.24	-7.51605e-59	-0.562588
2571.67	-36194.2	-14690.4	15.671	-0.24	1.99101e-59	-0.696981
2571.69	-36194.3	-14690.6	15.6674	-0.24	-4.21534e-60	-0.86939
2571.7	-36194.4	-14690.9	15.6644	-0.24	1.14035e-60	-1.05902
2571.72	-36194.5	-14691.2	15.6581	-0.24	-3.0153e-61	-1.25835
2571.74	-36194.6	-14691.4	15.6538	-0.24	5.93035e-62	-1.46839
2571.75	-36194.7	-14691.7	15.6506	-0.24	-1.59694e-62	-1.67103
2571.77	-36194.8	-14691.9	15.6472	-0.24	4.21326e-63	-1.84269
2571.79	-36194.8	-14692.1	15.644	-0.24	-7.28284e-64	-2.00276
2571.81	-36194.9	-14692.4	15.6373	-0.24	1.9544e-64	-2.12789
2571.82	-36195	-14692.7	15.6339	-0.24	-5.14208e-65	-2.24843
2571.84	-36195.1	-14692.9	15.627	-0.24	6.57145e-66	-2.36108
2571.86	-36195.2	-14693.2	15.6235	-0.24	-1.75941e-66	-2.45191
2571.87	-36195.3	-14693.4	15.6202	-0.24	4.61265e-67	-2.51923
2571.89	-36195.4	-14693.6	15.6167	-0.24	5.26188e-77	-2.57843
2571.91	-36195.5	-14693.9	15.6133	-0.24	0	-2.62418
2571.92	-36195.6	-14694.1	15.61	-0.24	0	-2.66993
2571.94	-36195.7	-14694.4	15.6065	-0.24	-2.00309e-69	-2.72093
2571.96	-36195.8	-14694.7	15.603	-0.24	5.35506e-70	-2.77193
2571.98	-36195.8	-14694.9	15.5964	-0.24	-1.38924e-70	-2.81602
2571.99	-36195.9	-14695.1	15.593	-0.24	6.89414e-71	-2.84692
2572.01	-36196	-14695.4	15.5896	-0.24	-1.84227e-71	-2.86183
2572.03	-36196.1	-14695.6	15.5863	-0.24	4.74818e-72	-2.87006
2572.04	-36196.2	-14695.9	15.5823	-0.24	-1.76774e-72	-2.87561
2572.06	-36196.3	-14696.2	15.5758	-0.24	4.72153e-73	-2.87961
2572.08	-36196.4	-14696.4	15.5728	-0.24	-1.20792e-73	-2.88153
2572.09	-36196.5	-14696.6	15.5691	-0.24	3.9987e-74	-2.88243
2572.11	-36196.6	-14696.9	15.5661	-0.24	-1.06746e-74	-2.88232
2572.13	-36196.7	-14697.1	15.5618	-0.24	2.70787e-75	-2.88239
2572.14	-36196.8	-14697.4	15.5553	-0.24	-8.40686e-76	-2.88215
2572.16	-36196.9	-14697.7	15.5525	-0.24	2.2429e-76	-2.88077
2572.18	-36196.9	-14697.9	15.5489	-0.24	-5.63418e-77	-2.8781
2572.2	-36197	-14698.1	15.5457	-0.24	1.67989e-77	-2.87485
2572.21	-36197.1	-14698.4	15.5411	-0.24	-4.47889e-78	-2.87319
2572.23	-36197.2	-14698.6	15.5351	-0.24	1.11227e-78	-2.8722
2572.25	-36197.3	-14698.9	15.532	-0.24	-3.22568e-79	-2.87074
2572.26	-36197.4	-14699.1	15.5285	-0.24	8.59385e-80	-2.86794
2572.28	-36197.5	-14699.3	15.5255	-0.24	-2.10527e-80	-2.86497
2572.3	-36197.6	-14699.6	15.5202	-0.24	5.9839e-81	-2.86278
2572.32	-36197.7	-14699.9	15.5148	-0.24	-1.59289e-81	-2.8608
2572.33	-36197.7	-14700.1	15.5118	-0.24	3.83832e-82	-2.85769
2572.35	-36197.8	-14700.4	15.5081	-0.24	-1.07456e-82	-2.85605
2572.37	-36197.9	-14700.6	15.5053	-0.24	2.8577e-83	-2.86027
2572.38	-36198	-14700.8	15.4995	-0.24	-6.74684e-84	-2.87287
2572.4	-36198.1	-14701.1	15.4944	-0.24	1.86675e-84	-2.89094
2572.42	-36198.2	-14701.4	15.4915	-0.24	-4.95896e-85	-2.91041
2572.43	-36198.3	-14701.6	15.4879	-0.24	1.14068e-85	-2.93352
2572.45	-36198.4	-14701.9	15.4845	-0.24	-3.12697e-86	-2.95821
2572.47	-36198.5	-14702.1	15.4812	-0.239998	8.29601e-87	-2.98603
2572.49	-36198.6	-14702.3	15.4776	-0.240005	-1.84353e-87	-3.02267
2572.5	-36198.7	-14702.6	15.4747	-0.239979	5.01736e-88	-3.06444
2572.52	-36198.7	-14702.8	15.4685	-0.240078	-1.33218e-88	-3.10219
2572.54	-36198.8	-14703.1	15.4642	-0.239749	2.91991e-89	-3.13425
2572.55	-36198.9	-14703.3	15.4588	-0.242332	-1.43843e-89	-3.15615
2572.57	-36199	-14703.6	15.4551	-0.245244	4.52968e-90	-3.16815
2572.59	-36199.1	-14703.8	15.45	-0.281653	-9.9818e-91	-3.15287
2572.6	-36199.2	-14704.1	15.4447	-0.376365	2.79447e-91	-3.0867
2572.62	-36199.3	-14704.3	15.4405	-0.513762	-7.43163e-92	-2.97762
2572.64	-36199.4	-14704.5	15.4314	-0.668197	1.75456e-92	-2.84521
2572.66	-36199.5	-14704.8	15.4193	-0.798875	-4.85461e-93	-2.71514
2572.67	-36199.6	-14705.1	15.4036	-0.921187	1.28962e-93	-2.58412
2572.69	-36199.6	-14705.3	15.3869	-1.09122	-2.96654e-94	-2.41546
2572.71	-36199.7	-14705.6	15.3647	-1.29924	8.13674e-95	-2.22098
2572.72	-36199.8	-14705.8	15.3436	-1.49223	-2.17559e-95	-2.01875
2572.74	-36199.9	-14706	15.3051	-1.72305	5.40302e-96	-1.77183
2572.76	-36200	-14706.3	15.2782	-1.86311	-5.47719e-96	-1.61442
2572.77	-36200.1	-14706.5	15.2629	-1.93532	-1.26229e-96	-1.4986
2572.79	-36200.2	-14706.7	15.218	-2.12654	2.40659e-97	-1.21455
2572.81	-36200.3	-14707	15.1796	-2.27053	-6.58645e-98	-0.870005
2572.83	-36200.4	-14707.3	15.1265	-2.4006	2.02589e-98	-0.477518
2572.84	-36200.4	-14707.5	15.0827	-2.49304	-2.56906e-98	-0.184087
2572.86	-36200.5	-14707.8	15.0529	-2.53825	-4.17841e-99	0.016432
2572.88	-36200.6	-14708	15.0099	-2.59712	6.80764e-99	0.262472
2572.89	-36200.7	-14708.2	14.9643	-2.66067	7.14175e-100	0.520594
2572.91	-36200.8	-14708.4	14.9351	-2.70015	-1.73715e-99	0.717427
2572.93	-36200.9	-14708.7	14.897	-2.74263	-1.37835e-100	0.965661
2572.94	-36201	-14708.9	14.8271	-2.81606	1.72765e-101	1.35917
2572.96	-36201.1	-14709.2	14.7792	-2.86726	-4.62595e-102	1.61843
2572.98	-36201.1	-14709.4	14.7297	-2.91727	1.21436e-102	1.78414
2573	-36201.2	-14709.6	14.6767	-2.96	1.41449e-112	1.88453
2573.01	-36201.3	-14709.9	14.61	-3.01	0	1.93028
2573.03	-36201.4	-14710.1	14.5618	-3.04413	-5.53828e-103	1.94239
2573.05	-36201.5	-14710.3	14.5206	-3.0681	2.76835e-104	1.93864
2573.06	-36201.6	-14710.5	14.4684	-3.0941	1.50027e-103	1.93263
2573.08	-36201.6	-14710.8	14.4174	-3.11787	-7.12786e-105	1.92666
2573.1	-36201.7	-14711	14.3767	-3.13448	-3.42848e-104	1.9178
2573.11	-36201.8	-14711.3	14.326	-3.14836	2.25887e-105	1.89346
2573.13	-36201.9	-14711.5	14.2596	-3.16111	-5.82192e-106	1.84363
2573.15	-36202	-14711.7	14.2075	-3.16787	2.16749e-106	1.77302
2573.16	-36202.1	-14712	14.154	-3.17412	-5.78924e-107	1.69063
2573.18	-36202.1	-14712.2	14.1001	-3.17732	1.48108e-107	1.59674
2573.2	-36202.2	-14712.4	14.0437	-3.1803	-4.90296e-108	1.50166
2573.22	-36202.3	-14712.6	13.991	-3.17992	1.30885e-108	1.43393
2573.23	-36202.4	-14712.8	13.9368	-3.18003	-3.32022e-109	1.38915
2573.25	-36202.5	-14713	13.8806	-3.17994	1.0308e-109	1.36481
2573.27	-36202.6	-14713.3	13.828	-3.18019	-2.7501e-110	1.3521
2573.28	-36202.6	-14713.5	13.7734	-3.17921	6.90827e-111	1.34451
2573.3	-36202.7	-14713.7	13.7174	-3.17544	-2.05978e-111	1.33926
2573.32	-36202.8	-14714	13.6648	-3.17199	5.49173e-112	1.33548
2573.34	-36202.9	-14714.1	13.6101	-3.16968	-1.36379e-112	1.3346
2573.35	-36203	-14714.4	13.554	-3.17031	3.95512e-113	1.33965
2573.37	-36203	-14714.6	13.5032	-3.16888	-1.05372e-113	1.35615
2573.39	-36203.1	-14714.8	13.4501	-3.16523	2.58134e-114	1.38971
2573.4	-36203.2	-14715	13.396	-3.16143	-7.33708e-115	1.44168
2573.42	-36203.3	-14715.2	13.3453	-3.16003	1.9531e-115	1.50652
2573.44	-36203.3	-14715.4	13.2916	-3.15857	-4.7063e-116	1.58473
2573.45	-36203.4	-14715.7	13.2384	-3.15508	1.31756e-116	1.66513
2573.47	-36203.5	-14715.9	13.1854	-3.15054	-3.50393e-117	1.73732
2573.49	-36203.6	-14716.1	13.13	-3.15429	8.27255e-118	1.80947
2573.51	-36203.7	-14716.3	13.0749	-3.16938	-2.28889e-118	1.87343
2573.52	-36203.7	-14716.5	13.0224	-3.18817	6.08037e-119	1.92315
2573.54	-36203.8	-14716.7	12.9666	-3.20905	-1.39865e-119	1.96092
2573.56	-36203.9	-14716.9	12.9118	-3.23135	3.83466e-120	1.98857
2573.57	-36204	-14717.1	12.8592	-3.25715	-1.01931e-120	2.01143
2573.59	-36204	-14717.3	12.8022	-3.28426	2.33101e-121	2.04208
2573.61	-36204.1	-14717.5	12.7341	-3.31882	-9.95335e-122	2.08225
2573.62	-36204.2	-14717.7	12.6736	-3.35014	7.21583e-122	2.11676
2573.64	-36204.2	-14717.9	12.6265	-3.37172	3.01475e-122	2.14179
2573.66	-36204.3	-14718.1	12.575	-3.39264	-1.86983e-122	2.16586
2573.68	-36204.4	-14718.4	12.5151	-3.41368	-6.79036e-123	2.19092
2573.69	-36204.5	-14718.6	12.4538	-3.42925	5.13334e-123	2.21365
2573.71	-36204.5	-14718.7	12.394	-3.44021	1.49749e-123	2.23325
2573.73	-36204.6	-14718.9	12.3355	-3.45163	-1.44236e-123	2.25073
2573.74	-36204.7	-14719.1	12.2773	-3.46546	-3.98549e-124	2.26738
2573.76	-36204.8	-14719.3	12.218	-3.48167	3.71586e-124	2.28445
2573.78	-36204.8	-14719.5	12.1576	-3.49919	8.31827e-125	2.30127
2573.79	-36204.9	-14719.7	12.097	-3.51637	-9.98914e-125	2.31634
2573.81	-36205	-14719.9	12.0371	-3.53114	-1.63744e-125	2.32991
2573.83	-36205	-14720.1	11.9785	-3.5417	2.77034e-125	2.34307
2573.85	-36205.1	-14720.3	11.9203	-3.54892	4.34528e-126	2.3561
2573.86	-36205.2	-14720.5	11.8612	-3.55466	-7.08821e-126	2.36977
2573.88	-36205.3	-14720.7	11.8006	-3.55949	-7.48868e-127	2.39005
2573.9	-36205.3	-14720.9	11.7386	-3.56345	1.87163e-126	2.42393
2573.91	-36205.4	-14721	11.6769	-3.56652	9.73343e-128	2.47174
2573.93	-36205.4	-14721.2	11.6169	-3.56865	-5.1404e-127	2.53251
2573.95	-36205.5	-14721.4	11.5569	-3.56995	-2.57571e-128	2.61025
2573.96	-36205.6	-14721.6	11.4953	-3.57049	1.30442e-127	2.70786
2573.98	-36205.7	-14721.8	11.4333	-3.57	0	2.8159
2574	-36205.7	-14722	11.3729	-3.56839	-3.3871e-128	2.92264
2574.02	-36205.8	-14722.1	11.3131	-3.56658	1.69537e-129	3.02188
2574.03	-36205.8	-14722.3	11.2531	-3.56522	9.23249e-129	3.10918
2574.05	-36205.9	-14722.5	11.1932	-3.56317	-4.47346e-130	3.18133
2574.07	-36206	-14722.7	11.1335	-3.55909	-2.31927e-129	3.23629
2574.08	-36206.1	-14722.9	11.0727	-3.55239	2.27229e-130	3.275
2574.1	-36206.1	-14723	11.0105	-3.54225	5.92064e-130	3.2983
2574.12	-36206.2	-14723.2	10.9495	-3.52679	-8.78317e-131	3.30489
2574.13	-36206.2	-14723.4	10.8913	-3.5023	-1.60405e-130	3.29301
2574.15	-36206.3	-14723.6	10.8328	-3.46118	2.31017e-131	3.2607
2574.17	-36206.4	-14723.7	10.7723	-3.39681	3.97856e-131	3.20677
2574.18	-36206.4	-14723.9	10.713	-3.30623	-7.79936e-132	3.13201
2574.2	-36206.5	-14724.1	10.6573	-3.19356	-9.96796e-132	3.03782
2574.22	-36206.5	-14724.2	10.6048	-3.07585	2.51229e-132	2.92631
2574.24	-36206.6	-14724.4	10.5546	-2.95588	2.68794e-132	2.79829
2574.25	-36206.7	-14724.6	10.5057	-2.80935	-6.59369e-133	2.65225
2574.27	-36206.7	-14724.8	10.4584	-2.629	-6.58981e-133	2.48814
2574.29	-36206.8	-14724.9	10.4156	-2.44115	2.04051e-133	2.30879
2574.3	-36206.9	-14725.1	10.3774	-2.25126	1.77782e-133	2.11688
2574.32	-36206.9	-14725.2	10.34	-2.03008	-5.40621e-134	1.91461
2574.34	-36207	-14725.4	10.3039	-1.78967	-4.48139e-134	1.71737
2574.36	-36207	-14725.6	10.2773	-1.60534	1.90285e-134	1.55911
2574.37	-36207.1	-14725.8	10.2598	-1.49324	2.18876e-134	1.44232
2574.39	-36207.2	-14725.9	10.2398	-1.38844	1.68002e-135	1.32788
2574.41	-36207.2	-14726.1	10.2091	-1.24294	-2.36482e-135	1.1886
2574.42	-36207.3	-14726.2	10.1826	-1.13183	1.13447e-135	1.0782
2574.44	-36207.3	-14726.4	10.1669	-1.08928	6.1435e-136	1.02354
2574.46	-36207.4	-14726.6	10.1509	-1.05928	-3.19491e-136	0.991762
2574.47	-36207.5	-14726.7	10.1314	-1.02574	-1.4241e-136	0.96814
2574.49	-36207.5	-14726.9	10.1126	-1.01236	8.88236e-137	0.957248
2574.51	-36207.6	-14727	10.0957	-1.02297	3.24273e-137	0.960156
2574.53	-36207.6	-14727.2	10.0795	-1.04496	-2.5171e-137	0.974515
2574.54	-36207.7	-14727.4	10.0628	-1.07247	-8.64799e-138	0.997207
2574.56	-36207.8	-14727.5	10.0448	-1.10443	6.51852e-138	1.02472
2574.58	-36207.8	-14727.7	10.0257	-1.13747	1.90157e-138	1.05437
2574.59	-36207.9	-14727.9	10.0063	-1.16718	-1.83156e-138	1.08419
2574.61	-36207.9	-14728	9.98618	-1.19489	-5.06094e-139	1.11413
2574.63	-36208	-14728.2	9.96456	-1.22491	4.71855e-139	1.14515
2574.64	-36208	-14728.3	9.94197	-1.25837	1.05629e-139	1.17814
2574.66	-36208.1	-14728.5	9.91964	-1.29457	-1.26846e-139	1.21382
2574.68	-36208.2	-14728.7	9.89734	-1.33301	-2.07928e-140	1.25222
2574.7	-36208.2	-14728.8	9.87429	-1.37359	3.51789e-140	1.29314
2574.71	-36208.3	-14728.9	9.8508	-1.41818	5.51781e-141	1.33716
2574.73	-36208.3	-14729.1	9.8274	-1.46886	-9.00088e-141	1.3849
2574.75	-36208.4	-14729.3	9.80302	-1.52349	-9.50942e-142	1.43518
2574.76	-36208.4	-14729.4	9.77629	-1.57831	2.37666e-141	1.48582
2574.78	-36208.5	-14729.6	9.74831	-1.63041	1.23598e-142	1.53333
2574.8	-36208.6	-14729.7	9.72048	-1.67705	-6.52738e-142	1.57447
2574.81	-36208.6	-14729.9	9.69176	-1.7148	-3.27054e-143	1.60924
2574.83	-36208.7	-14730	9.66097	-1.74126	1.65601e-142	1.63835
2574.85	-36208.7	-14730.2	9.63	-1.76	0	1.66122
2574.87	-36208.8	-14730.4	9.60076	-1.77532	-4.28577e-143	1.67749
2574.88	-36208.8	-14730.5	9.57157	-1.78726	2.12262e-144	1.68905
2574.9	-36208.9	-14730.7	9.54077	-1.79528	1.10356e-143	1.69786
2574.92	-36208.9	-14730.8	9.50974	-1.80052	-1.094e-144	1.70435
2574.93	-36209	-14731	9.47972	-1.80422	-2.99846e-144	1.70873
2574.95	-36209.1	-14731.1	9.44977	-1.80695	2.88219e-145	1.71161
2574.97	-36209.1	-14731.3	9.41902	-1.809	7.48751e-145	1.71356
2574.98	-36209.2	-14731.4	9.38782	-1.81011	-1.09639e-145	1.71476
2575	-36209.2	-14731.6	9.35674	-1.81023	-1.89418e-145	1.71541
2575.02	-36209.3	-14731.7	9.32623	-1.80993	3.76688e-146	1.71575
2575.04	-36209.3	-14731.9	9.29631	-1.80977	5.11835e-146	1.71589
2575.05	-36209.4	-14732	9.26618	-1.81015	-9.89051e-147	1.71555
2575.07	-36209.4	-14732.2	9.23534	-1.81064	-1.25977e-146	1.71428
2575.09	-36209.5	-14732.3	9.20415	-1.80929	3.12521e-147	1.71133
2575.1	-36209.5	-14732.5	9.1731	-1.80471	3.12287e-147	1.70584
2575.12	-36209.6	-14732.6	9.14271	-1.79684	-9.66267e-148	1.69675
2575.14	-36209.7	-14732.7	9.11286	-1.78469	-8.39963e-148	1.68296
2575.15	-36209.7	-14732.9	9.0825	-1.76572	2.52741e-148	1.66337
2575.17	-36209.8	-14733.1	9.05145	-1.74	2.02793e-148	1.63652
2575.19	-36209.8	-14733.2	9.02087	-1.7115	-7.42643e-149	1.6005
2575.2	-36209.9	-14733.3	8.99158	-1.68119	-4.90083e-149	1.55444
2575.22	-36209.9	-14733.5	8.96378	-1.64599	2.18657e-149	1.49876
2575.24	-36210	-14733.6	8.93719	-1.60569	1.31298e-149	1.43287
2575.26	-36210	-14733.8	8.91104	-1.56333	-5.69445e-150	1.35505
2575.27	-36210.1	-14733.9	8.88521	-1.52045	-3.08472e-150	1.26554
2575.29	-36210.1	-14734.1	8.86027	-1.4768	1.60669e-150	1.16682
2575.31	-36210.2	-14734.2	8.83632	-1.43366	7.19641e-151	1.0633
2575.32	-36210.2	-14734.3	8.813	-1.3936	-4.59866e-151	0.960785
2575.34	-36210.3	-14734.5	8.78973	-1.35734	-1.9213e-151	0.860958
2575.36	-36210.3	-14734.6	8.76587	-1.32411	1.19165e-151	0.762451
2575.38	-36210.4	-14734.8	8.74173	-1.29351	4.3275e-152	0.667689
2575.39	-36210.4	-14734.9	8.71831	-1.26564	-3.27148e-152	0.581908
2575.41	-36210.5	-14735	8.6962	-1.24226	-9.54352e-153	0.506972
2575.43	-36210.5	-14735.2	8.67564	-1.22594	9.19215e-153	0.442364
2575.44	-36210.6	-14735.3	8.65586	-1.21566	2.53996e-153	0.387161
2575.46	-36210.6	-14735.4	8.63566	-1.20855	-2.36812e-153	0.340225
2575.48	-36210.7	-14735.6	8.61491	-1.20397	-5.30124e-154	0.300402
2575.49	-36210.7	-14735.7	8.5941	-1.20241	6.36609e-154	0.266484
2575.51	-36210.8	-14735.8	8.57357	-1.20309	1.04354e-154	0.236921
2575.53	-36210.8	-14736	8.55352	-1.20467	-1.76554e-154	0.210017
2575.55	-36210.9	-14736.1	8.53356	-1.20639	-2.76925e-155	0.18427
2575.56	-36210.9	-14736.3	8.51316	-1.20762	4.51732e-155	0.15828
2575.58	-36211	-14736.4	8.49244	-1.20695	4.77254e-156	0.13083
2575.6	-36211	-14736.5	8.47176	-1.20307	-1.19279e-155	0.10113
2575.61	-36211.1	-14736.7	8.45121	-1.19705	-6.20312e-157	0.0704231
2575.63	-36211.1	-14736.8	8.43083	-1.19052	3.27598e-156	0.0401752
2575.65	-36211.2	-14736.9	8.41113	-1.18374	1.6415e-157	0.00947935
2575.66	-36211.2	-14737.1	8.39237	-1.17669	-8.3131e-157	-0.0229288
2575.68	-36211.3	-14737.2	8.37333	-1.17	0	-0.0566449
2575.7	-36211.3	-14737.3	8.35289	-1.16436	2.1586e-157	-0.0908559
2575.72	-36211.4	-14737.5	8.33213	-1.15975	-1.08046e-158	-0.125103
2575.73	-36211.4	-14737.6	8.31215	-1.15603	-5.88388e-158	-0.159388
2575.75	-36211.5	-14737.7	8.29213	-1.15319	2.85094e-159	-0.194966
2575.77	-36211.5	-14737.9	8.2714	-1.15119	1.47807e-158	-0.232724
2575.78	-36211.6	-14738	8.251	-1.14987	-1.44813e-159	-0.271434
2575.8	-36211.6	-14738.1	8.23185	-1.1493	-3.77323e-159	-0.310214
2575.82	-36211.7	-14738.3	8.21344	-1.15034	5.59752e-160	-0.350408
2575.83	-36211.7	-14738.4	8.19516	-1.15204	1.02226e-159	-0.392974
2575.85	-36211.8	-14738.5	8.17672	-1.1488	-1.47227e-160	-0.437031
2575.87	-36211.8	-14738.7	8.15795	-1.13764	-2.53554e-160	-0.483433
2575.89	-36211.9	-14738.8	8.13879	-1.12327	4.97051e-161	-0.537791
2575.9	-36211.9	-14738.9	8.11962	-1.10358	6.35243e-161	-0.603317
2575.92	-36211.9	-14739	8.10152	-1.06044	-1.60091e-161	-0.677012
2575.94	-36212	-14739.2	8.08483	-0.985573	-1.7124e-161	-0.75905
2575.95	-36212	-14739.3	8.06851	-0.890861	4.19567e-162	-0.856276
2575.97	-36212.1	-14739.4	8.05254	-0.78389	4.17743e-162	-0.969022
2575.99	-36212.1	-14739.6	8.03892	-0.661616	-1.27047e-162	-1.08532
2576	-36212.2	-14739.7	8.02846	-0.53224	-1.02334e-162	-1.19562
2576.02	-36212.2	-14739.8	8.02003	-0.421603	3.81878e-163	-1.29577
2576.04	-36212.3	-14739.9	8.01313	-0.339604	2.74687e-163	-1.38278
2576.06	-36212.3	-14740.1	8.00827	-0.274439	-9.96759e-164	-1.45472
2576.07	-36212.4	-14740.2	8.005	-0.22008	-6.55052e-164	-1.51223
2576.09	-36212.4	-14740.3	8.00167	-0.179357	2.86324e-164	-1.55909
2576.11	-36212.5	-14740.4	7.99806	-0.150938	1.558e-164	-1.59817
2576.12	-36212.5	-14740.6	7.99553	-0.128591	-8.29806e-165	-1.63122
2576.14	-36212.6	-14740.7	7.99406	-0.110149	-4.16656e-165	-1.6598
2576.16	-36212.6	-14740.9	7.99232	-0.097311	2.15585e-165	-1.6853
2576.17	-36212.7	-14741	7.99045	-0.0893038	9.60947e-166	-1.70769
2576.19	-36212.7	-14741.1	7.98987	-0.083078	-5.99355e-166	-1.72567
2576.21	-36212.7	-14741.2	7.9901	-0.0779655	-2.18804e-166	-1.73911
2576.23	-36212.8	-14741.3	7.98928	-0.075109	1.6982e-166	-1.7488
2576.24	-36212.8	-14741.5	7.98737	-0.0737998	5.83229e-167	-1.7554
2576.26	-36212.9	-14741.6	7.98553	-0.0721914	-4.38825e-167	-1.75945
2576.28	-36212.9	-14741.8	7.98388	-0.0703706	-1.27283e-167	-1.76192
2576.29	-36213	-14741.9	7.98189	-0.0696208	1.19149e-167	-1.764
2576.31	-36213	-14742	7.98021	-0.0698832	2.68398e-168	-1.76629
2576.33	-36213.1	-14742.1	7.97993	-0.0703181	-3.32433e-168	-1.76911
2576.34	-36213.1	-14742.2	7.9801	-0.0701871	-7.13273e-169	-1.77324
2576.36	-36213.2	-14742.4	7.97903	-0.0689293	8.53618e-169	-1.77956
2576.38	-36213.2	-14742.5	7.97702	-0.0670034	1.38968e-169	-1.78807
2576.39	-36213.3	-14742.6	7.97521	-0.0652387	-2.27369e-169	-1.79825
2576.41	-36213.3	-14742.7	7.97354	-0.063549	-2.42047e-170	-1.80918
2576.43	-36213.3	-14742.9	7.97165	-0.0616278	6.27307e-170	-1.81983
2576.45	-36213.4	-14743	7.97011	-0.0601076	6.41415e-171	-1.82999
2576.46	-36213.4	-14743.2	7.96967	-0.0597334	-1.59874e-170	-1.83961
2576.48	-36213.5	-14743.3	7.96997	-0.0599863	-8.24438e-172	-1.84813
2576.5	-36213.5	-14743.4	7.97032	-0.0600698	4.18603e-171	-1.855
2576.51	-36213.6	-14743.5	7.97	-0.06	0	-1.86057
2576.53	-36213.6	-14743.6	7.96857	-0.0599809	-1.14509e-171	-1.86534
2576.55	-36213.7	-14743.8	7.96667	-0.06	2.56097e-182	-1.86928
2576.57	-36213.7	-14743.9	7.96496	-0.0600048	2.89191e-172	-1.87232
2576.58	-36213.8	-14744	7.96322	-0.0599998	-1.43228e-173	-1.87487
2576.6	-36213.8	-14744.2	7.96128	-0.0599988	-7.44648e-173	-1.8773
2576.62	-36213.9	-14744.3	7.9599	-0.0600001	7.38197e-174	-1.87928
2576.63	-36213.9	-14744.4	7.95966	-0.0600003	2.02327e-173	-1.88055
2576.65	-36214	-14744.5	7.96006	-0.06	-1.94482e-174	-1.88134
2576.67	-36214	-14744.7	7.96035	-0.0599999	-5.05234e-174	-1.88194
2576.68	-36214	-14744.8	7.95981	-0.06	7.39812e-175	-1.88244
2576.7	-36214.1	-14744.9	7.95815	-0.06	1.27813e-174	-1.88296
2576.72	-36214.1	-14745	7.95625	-0.06	-2.54177e-175	-1.88362
2576.74	-36214.2	-14745.2	7.95465	-0.06	-3.45371e-175	-1.88458
2576.75	-36214.2	-14745.3	7.95287	-0.06	6.67382e-176	-1.88601
2576.77	-36214.3	-14745.4	7.95088	-0.06	8.50057e-176	-1.88778
2576.79	-36214.3	-14745.6	7.94988	-0.06	-2.1088e-176	-1.88924
2576.8	-36214.4	-14745.7	7.95008	-0.06	-2.10722e-176	-1.88993
2576.82	-36214.4	-14745.8	7.94968	-0.06	6.52007e-177	-1.88987
2576.84	-36214.5	-14745.9	7.94797	-0.06	5.66782e-177	-1.88898
2576.85	-36214.5	-14746.1	7.94602	-0.06	-1.70542e-177	-1.88692
2576.87	-36214.6	-14746.2	7.94436	-0.06	-1.36839e-177	-1.88364
2576.89	-36214.6	-14746.3	7.94254	-0.06	5.01113e-178	-1.87945
2576.91	-36214.6	-14746.4	7.94068	-0.06	3.30693e-178	-1.87447
2576.92	-36214.7	-14746.6	7.9397	-0.06	-1.47543e-178	-1.86852
2576.94	-36214.7	-14746.7	7.93977	-0.0600001	-8.8596e-179	-1.86107
2576.96	-36214.8	-14746.8	7.94021	-0.0599999	3.84245e-179	-1.85122
2576.97	-36214.8	-14747	7.9403	-0.0599998	2.08148e-179	-1.83835
2576.99	-36214.9	-14747.1	7.93932	-0.0600004	-1.08415e-179	-1.82212
2577.01	-36214.9	-14747.2	7.93746	-0.0600006	-4.85592e-180	-1.80178
2577.02	-36215	-14747.3	7.93566	-0.0599983	3.10303e-180	-1.77618
2577.04	-36215	-14747.5	7.93405	-0.0599977	1.29644e-180	-1.74464
2577.06	-36215.1	-14747.6	7.93219	-0.0600062	-8.04087e-181	-1.70683
2577.08	-36215.1	-14747.7	7.93042	-0.0600077	-2.92007e-181	-1.66231
2577.09	-36215.1	-14747.8	7.92966	-0.0599748	2.2075e-181	-1.61068
2577.11	-36215.2	-14747.9	7.92986	-0.0599746	6.43968e-182	-1.55407
2577.13	-36215.2	-14748.1	7.9303	-0.0601035	-6.20259e-182	-1.49595
2577.14	-36215.3	-14748.2	7.93023	-0.0600967	-1.71389e-182	-1.43574
2577.16	-36215.3	-14748.3	7.92899	-0.0597764	1.59794e-182	-1.3708
2577.18	-36215.4	-14748.5	7.92709	-0.0619618	3.57712e-183	-1.30119
2577.19	-36215.4	-14748.6	7.9255	-0.0707644	-4.29564e-183	-1.22844
2577.21	-36215.5	-14748.7	7.92375	-0.0865872	-7.0415e-184	-1.15302
2577.23	-36215.5	-14748.9	7.92085	-0.10857	1.19133e-183	-1.07473
2577.25	-36215.6	-14749	7.91728	-0.139828	1.86861e-184	-0.992249
2577.26	-36215.6	-14749.1	7.91397	-0.184255	-3.04815e-184	-0.903844
2577.28	-36215.7	-14749.2	7.91047	-0.239649	-3.22037e-185	-0.808102
2577.3	-36215.7	-14749.3	7.90592	-0.301757	8.04859e-185	-0.704493
2577.31	-36215.7	-14749.5	7.90035	-0.369207	4.18568e-186	-0.596766
2577.33	-36215.8	-14749.6	7.89406	-0.44095	-2.21053e-185	-0.488836
2577.35	-36215.8	-14749.7	7.8871	-0.512573	-1.10764e-186	-0.378152
2577.36	-36215.9	-14749.9	7.87932	-0.579745	5.60943e-186	-0.261616
2577.38	-36215.9	-14750	7.87	-0.643333	-1.28648e-196	-0.142702
2577.4	-36216	-14750.1	7.85857	-0.704532	-1.45656e-186	-0.0258635
2577.41	-36216	-14750.2	7.84591	-0.759653	7.29061e-188	0.0883532
2577.43	-36216.1	-14750.4	7.83289	-0.805633	3.97026e-187	0.2005
2577.45	-36216.1	-14750.5	7.81916	-0.845597	-1.92373e-188	0.311529
2577.47	-36216.2	-14750.6	7.80424	-0.88288	-9.97358e-188	0.421522
2577.48	-36216.2	-14750.7	7.78802	-0.917179	9.77155e-189	0.527365
2577.5	-36216.3	-14750.8	7.77079	-0.947705	2.54606e-188	0.626082
2577.52	-36216.3	-14751	7.75372	-0.974455	-3.77704e-189	0.716987
2577.53	-36216.3	-14751.1	7.73734	-0.998784	-6.89792e-189	0.799784
2577.55	-36216.4	-14751.2	7.72017	-1.02495	9.93446e-190	0.874155
2577.57	-36216.4	-14751.3	7.70138	-1.0547	1.7109e-189	0.940457
2577.59	-36216.5	-14751.5	7.6822	-1.08282	-3.35395e-190	1.00065
2577.6	-36216.5	-14751.6	7.66341	-1.10664	-4.28642e-190	1.05508
2577.62	-36216.6	-14751.7	7.64429	-1.13076	1.08025e-190	1.10042
2577.64	-36216.6	-14751.8	7.62436	-1.15758	1.15548e-190	1.13576
2577.65	-36216.7	-14752	7.60399	-1.18436	-2.83111e-191	1.16513
2577.67	-36216.7	-14752.1	7.58343	-1.20983	-2.8188e-191	1.19083
2577.69	-36216.7	-14752.2	7.56263	-1.23625	8.57273e-192	1.21134
2577.7	-36216.8	-14752.3	7.54186	-1.26516	6.9052e-192	1.22697
2577.72	-36216.8	-14752.4	7.52193	-1.29654	-2.5768e-192	1.24124
2577.74	-36216.9	-14752.6	7.50231	-1.32988	-1.8535e-192	1.2571
2577.76	-36216.9	-14752.7	7.48077	-1.3642	6.72583e-193	1.27649
2577.77	-36217	-14752.8	7.45666	-1.39986	4.42009e-193	1.30038
2577.79	-36217	-14752.9	7.43137	-1.43889	-1.93203e-193	1.32864
2577.81	-36217	-14753	7.40562	-1.48056	-1.05129e-193	1.36072
2577.82	-36217.1	-14753.2	7.37936	-1.52123	5.59928e-194	1.39573
2577.84	-36217.1	-14753.3	7.35265	-1.56081	2.81147e-194	1.43152
2577.86	-36217.2	-14753.4	7.32572	-1.60238	-1.4547e-194	1.46492
2577.87	-36217.2	-14753.5	7.29829	-1.64419	-6.48418e-195	1.49391
2577.89	-36217.3	-14753.6	7.26965	-1.68016	4.04427e-195	1.5175
2577.91	-36217.3	-14753.7	7.24028	-1.70832	1.47642e-195	1.53309
2577.93	-36217.4	-14753.9	7.21149	-1.73006	-1.1459e-195	1.53716
2577.94	-36217.4	-14754	7.1833	-1.74587	-3.93545e-196	1.531
2577.96	-36217.4	-14754.1	7.15487	-1.75573	2.96105e-196	1.51885
2577.98	-36217.5	-14754.2	7.12554	-1.76177	8.58863e-197	1.50114
2577.99	-36217.5	-14754.3	7.09493	-1.76724	-8.03957e-197	1.47607
2578.01	-36217.6	-14754.4	7.06387	-1.77235	-1.8109e-197	1.44618
2578.03	-36217.6	-14754.5	7.03369	-1.77564	2.24231e-197	1.41599
2578.04	-36217.6	-14754.7	7.00381	-1.77672	4.80673e-198	1.38547
2578.06	-36217.7	-14754.8	6.97299	-1.77601	-5.72868e-198	1.35287
2578.08	-36217.7	-14754.9	6.94201	-1.77624	-9.19609e-199	1.32105
2578.1	-36217.8	-14755	6.91239	-1.78071	1.41058e-198	1.29469
2578.11	-36217.8	-14755.1	6.88344	-1.78889	1.15735e-199	1.27525
2578.13	-36217.8	-14755.2	6.85381	-1.79903	7.18222e-200	1.26272
2578.15	-36217.9	-14755.3	6.82357	-1.81163	1.37362e-199	1.25638
2578.16	-36217.9	-14755.4	6.79311	-1.8273	-1.71433e-198	1.25508
2578.18	-36218	-14755.5	6.76188	-1.84255	-3.44927e-199	1.25692
2578.2	-36218	-14755.6	6.72937	-1.85336	7.04849e-198	1.25986
2578.21	-36218	-14755.7	6.69667	-1.86	0	1.26253
2578.23	-36218.1	-14755.9	6.66489	-1.864	-2.80136e-197	1.26405
2578.25	-36218.1	-14756	6.63333	-1.86667	0	1.26471
2578.27	-36218.2	-14756.1	6.60104	-1.86887	1.02433e-196	1.26509
2578.28	-36218.2	-14756.2	6.56804	-1.87002	-2.01746e-197	1.26586
2578.3	-36218.2	-14756.3	6.53488	-1.86981	-3.91224e-196	1.26761
2578.32	-36218.3	-14756.4	6.50305	-1.87015	1.56959e-196	1.27057
2578.33	-36218.3	-14756.5	6.47319	-1.87273	1.53507e-195	1.27488
2578.35	-36218.3	-14756.6	6.44301	-1.87728	-5.92307e-196	1.28073
2578.37	-36218.4	-14756.7	6.4107	-1.88344	-5.5639e-195	1.28815
2578.38	-36218.4	-14756.8	6.37748	-1.89161	3.40065e-195	1.2968
2578.4	-36218.5	-14756.9	6.34464	-1.90176	2.08887e-194	1.30625
2578.42	-36218.5	-14757	6.31252	-1.9125	-1.74544e-194	1.31603
2578.43	-36218.5	-14757.1	6.28096	-1.9227	-8.1349e-194	1.32583
2578.45	-36218.6	-14757.2	6.24909	-1.93215	6.56791e-194	1.33564
2578.47	-36218.6	-14757.3	6.21648	-1.94086	2.91566e-193	1.34534
2578.49	-36218.6	-14757.4	6.18372	-1.94902	-3.11472e-193	1.35444
2578.5	-36218.7	-14757.5	6.15115	-1.95631	-1.07384e-192	1.36252
2578.52	-36218.7	-14757.6	6.11839	-1.96155	1.42721e-192	1.36936
2578.54	-36218.7	-14757.7	6.08515	-1.96476	4.15564e-192	1.37493
2578.55	-36218.8	-14757.8	6.05133	-1.96787	-5.35431e-192	1.37953
2578.57	-36218.8	-14757.9	6.017	-1.97151	-1.46667e-191	1.38348
2578.59	-36218.8	-14758	5.98241	-1.97429	2.35151e-191	1.38708
2578.61	-36218.9	-14758.1	5.94797	-1.97588	5.27554e-191	1.39046
2578.62	-36218.9	-14758.2	5.91424	-1.9775	-1.01959e-190	1.39359
2578.64	-36219	-14758.3	5.88104	-1.97932	-2.0306e-190	1.39635
2578.66	-36219	-14758.4	5.84738	-1.9803	3.81254e-190	1.39857
2578.67	-36219	-14758.4	5.81298	-1.98021	7.00658e-190	1.40024
2578.69	-36219	-14758.5	5.77832	-1.97977	-1.60296e-189	1.4015
2578.71	-36219.1	-14758.6	5.74394	-1.97974	-2.43915e-189	1.40259
2578.72	-36219.1	-14758.7	5.71035	-1.98074	6.7218e-189	1.40379
2578.74	-36219.2	-14758.8	5.67715	-1.98257	9.34485e-189	1.40544
2578.76	-36219.2	-14758.9	5.64331	-1.98432	-2.5042e-188	1.40782
2578.78	-36219.2	-14759	5.60883	-1.98598	-3.10894e-188	1.41073
2578.79	-36219.2	-14759.1	5.57448	-1.98811	1.02225e-187	1.41355
2578.81	-36219.3	-14759.2	5.54018	-1.98984	1.02671e-187	1.4157
2578.83	-36219.3	-14759.3	5.50541	-1.9895	-4.14335e-187	1.41667
2578.84	-36219.4	-14759.4	5.47113	-1.98731	-3.25375e-187	1.41636
2578.86	-36219.4	-14759.4	5.43884	-1.98445	1.68394e-186	1.41493
2578.88	-36219.4	-14759.5	5.40749	-1.98097	1.23933e-186	1.41248
2578.89	-36219.4	-14759.6	5.3751	-1.97641	-6.232e-186	1.40909
2578.91	-36219.5	-14759.7	5.34234	-1.971	-3.60722e-186	1.40493
2578.93	-36219.5	-14759.8	5.31078	-1.96515	2.50229e-185	1.4001
2578.95	-36219.5	-14759.9	5.27912	-1.95812	1.36986e-185	1.39359
2578.96	-36219.6	-14759.9	5.24534	-1.94866	-9.23348e-185	1.38409
2578.98	-36219.6	-14760	5.21068	-1.93525	-3.54367e-185	1.37106
2579	-36219.6	-14760.1	5.17735	-1.91673	3.61692e-184	1.35417
2579.01	-36219.7	-14760.2	5.14521	-1.89469	6.97639e-185	1.33259
2579.03	-36219.7	-14760.3	5.11342	-1.87038	-1.43981e-183	1.30541
2579.05	-36219.7	-14760.4	5.08185	-1.83889	-2.64394e-184	1.27229
2579.06	-36219.7	-14760.4	5.05062	-1.79527	5.28221e-183	1.23304
2579.08	-36219.8	-14760.5	5.02	-1.74333	0	1.18736
2579.1	-36219.8	-14760.6	4.99028	-1.68819	-2.03426e-182	1.13542
2579.12	-36219.8	-14760.7	4.96169	-1.62978	4.01684e-183	1.07943
2579.13	-36219.9	-14760.8	4.93439	-1.56745	8.01649e-182	1.02181
2579.15	-36219.9	-14760.8	4.90852	-1.50284	-1.51794e-182	0.963928
2579.17	-36219.9	-14760.9	4.88406	-1.43768	-2.91882e-181	0.907642
2579.18	-36219.9	-14761	4.86061	-1.3723	1.16787e-181	0.857286
2579.2	-36220	-14761.1	4.83791	-1.3075	1.10541e-180	0.817643
2579.22	-36220	-14761.1	4.81628	-1.24627	-6.7765e-181	0.793311
2579.23	-36220	-14761.2	4.79596	-1.19099	-4.32037e-180	0.786555
2579.25	-36220.1	-14761.3	4.77665	-1.14173	2.5536e-180	0.794141
2579.27	-36220.1	-14761.4	4.75786	-1.09778	1.55781e-179	0.811771
2579.29	-36220.1	-14761.4	4.73877	-1.05737	-1.29724e-179	0.834523
2579.3	-36220.1	-14761.5	4.71944	-1.01743	-5.79492e-179	0.856982
2579.32	-36220.2	-14761.6	4.70175	-0.97273	6.20248e-179	0.87294
2579.34	-36220.2	-14761.7	4.68633	-0.922359	2.13927e-178	0.877942
2579.35	-36220.2	-14761.8	4.67127	-0.873221	-2.8436e-178	0.87074
2579.37	-36220.3	-14761.8	4.65596	-0.826401	-8.28003e-178	0.851132
2579.39	-36220.3	-14761.9	4.64199	-0.773375	1.06684e-177	0.819996
2579.4	-36220.3	-14762	4.62996	-0.71025	2.92234e-177	0.778015
2579.42	-36220.3	-14762.1	4.61874	-0.641056	-4.6854e-177	0.725514
2579.44	-36220.4	-14762.1	4.6082	-0.568938	-1.05115e-176	0.664705
2579.45	-36220.4	-14762.2	4.59959	-0.495103	2.03154e-176	0.600147
2579.47	-36220.4	-14762.3	4.59304	-0.420134	4.04598e-176	0.534703
2579.49	-36220.4	-14762.3	4.58738	-0.344208	-7.59649e-176	0.469274
2579.51	-36220.5	-14762.4	4.58218	-0.271162	-1.39606e-175	0.405551
2579.52	-36220.5	-14762.5	4.57782	-0.208453	3.19391e-175	0.346174
2579.54	-36220.5	-14762.6	4.57446	-0.156447	4.86001e-175	0.293627
2579.56	-36220.6	-14762.6	4.57196	-0.109202	-1.33932e-174	0.250012
2579.57	-36220.6	-14762.7	4.57036	-0.0674647	-1.86196e-174	0.214513
2579.59	-36220.6	-14762.8	4.56979	-0.0370187	4.98962e-174	0.184204
2579.61	-36220.6	-14762.9	4.56992	-0.0163465	6.19456e-174	0.1594
2579.62	-36220.7	-14762.9	4.57007	0.0013224	-2.03684e-173	0.142799
2579.64	-36220.7	-14763	4.57003	0.0146102	-2.04573e-173	0.134214
2579.66	-36220.7	-14763.1	4.56993	0.0172062	8.34936e-173	0.131644
2579.68	-36220.7	-14763.1	4.56994	0.00994569	7.80575e-173	0.134993
2579.69	-36220.8	-14763.2	4.57021	-0.00247272	-3.09732e-172	0.145018
2579.71	-36220.8	-14763.3	4.57016	-0.0188255	-2.42352e-172	0.159675
2579.73	-36220.8	-14763.4	4.56896	-0.0394061	1.23628e-171	0.175464
2579.74	-36220.8	-14763.4	4.56701	-0.0601317	7.17853e-172	0.190368
2579.76	-36220.9	-14763.5	4.56521	-0.0755159	-4.98436e-171	0.203182
2579.78	-36220.9	-14763.6	4.56361	-0.0853544	-2.72924e-171	0.213169
2579.8	-36220.9	-14763.7	4.56197	-0.091637	1.83976e-170	0.219931
2579.81	-36220.9	-14763.7	4.56021	-0.0961686	7.06082e-171	0.224045
2579.83	-36221	-14763.8	4.55838	-0.100298	-7.2068e-170	0.226635
2579.85	-36221	-14763.9	4.55675	-0.103231	-1.39006e-170	0.229613
2579.86	-36221	-14763.9	4.55546	-0.104572	2.86887e-169	0.234819
2579.88	-36221	-14764	4.5535	-0.109457	5.26811e-170	0.242406
2579.9	-36221.1	-14764.1	4.55004	-0.122733	-1.05249e-168	0.252433
2579.91	-36221.1	-14764.2	4.54667	-0.14	0	0.266885
2579.93	-36221.1	-14764.2	4.5449	-0.156643	4.05331e-168	0.287254
2579.95	-36221.2	-14764.3	4.54319	-0.178217	-8.00365e-169	0.31077
2579.97	-36221.2	-14764.4	4.54	-0.20918	-1.59731e-167	0.335014
2579.98	-36221.2	-14764.4	4.53648	-0.241779	3.02453e-168	0.362317
2580	-36221.2	-14764.5	4.53355	-0.269804	5.81582e-167	0.39457
2580.02	-36221.3	-14764.6	4.52937	-0.300803	-2.327e-167	0.428847
2580.03	-36221.3	-14764.7	4.52269	-0.340281	-2.20256e-166	0.462459
2580.05	-36221.3	-14764.8	4.51546	-0.379859	1.35024e-166	0.496228
2580.07	-36221.3	-14764.8	4.50902	-0.413408	8.60845e-166	0.530541
2580.08	-36221.4	-14764.9	4.50196	-0.445955	-5.08811e-166	0.563292
2580.1	-36221.4	-14765	4.4934	-0.480181	-3.10399e-165	0.592558
2580.12	-36221.4	-14765	4.48469	-0.509316	2.58832e-165	0.617735
2580.14	-36221.5	-14765.1	4.47658	-0.529073	1.20578e-164	0.638524
2580.15	-36221.5	-14765.2	4.4678	-0.542973	-9.73376e-165	0.654857
2580.17	-36221.5	-14765.2	4.45762	-0.553982	-4.32092e-164	0.66692
2580.19	-36221.5	-14765.3	4.44681	-0.562045	4.61588e-164	0.675331
2580.2	-36221.6	-14765.4	4.43627	-0.567383	1.59138e-163	0.679817
2580.22	-36221.6	-14765.5	4.42685	-0.571309	-2.11505e-163	0.678464
2580.24	-36221.6	-14765.5	4.41858	-0.574706	-6.15846e-163	0.669181
2580.25	-36221.6	-14765.6	4.41037	-0.577651	7.93482e-163	0.649857
2580.27	-36221.7	-14765.7	4.40173	-0.579686	2.17353e-162	0.618853
2580.29	-36221.7	-14765.7	4.3932	-0.579701	-3.48483e-162	0.575273
2580.31	-36221.7	-14765.8	4.38475	-0.577828	-7.8181e-162	0.520364
2580.32	-36221.7	-14765.9	4.37551	-0.575784	1.51098e-161	0.45795
2580.34	-36221.8	-14766	4.36542	-0.574202	3.00925e-161	0.390875
2580.36	-36221.8	-14766	4.35526	-0.57246	-5.67854e-161	0.320736
2580.37	-36221.8	-14766.1	4.3453	-0.570657	-1.12545e-160	0.248768
2580.39	-36221.8	-14766.1	4.33522	-0.569714	2.10966e-160	0.175911
2580.41	-36221.9	-14766.2	4.3249	-0.569799	3.87576e-160	0.103799
2580.42	-36221.9	-14766.3	4.3145	-0.570221	-8.86596e-160	0.0348428
2580.44	-36221.9	-14766.4	4.30418	-0.57026	-1.34906e-159	-0.02846
2580.46	-36221.9	-14766.4	4.2941	-0.569265	3.7177e-159	-0.0837624
2580.48	-36222	-14766.5	4.28414	-0.567447	5.16845e-159	-0.131856
2580.49	-36222	-14766.6	4.27401	-0.565651	-1.38502e-158	-0.175867
2580.51	-36222	-14766.6	4.26367	-0.563984	-1.71949e-158	-0.216525
2580.53	-36222	-14766.7	4.2533	-0.562024	5.70755e-158	-0.2529
2580.54	-36222.1	-14766.8	4.24332	-0.560317	6.56406e-158	-0.287738
2580.56	-36222.1	-14766.8	4.23426	-0.559926	-2.12125e-157	-0.326061
2580.58	-36222.1	-14766.9	4.22582	-0.560118	-2.1228e-157	-0.36967
2580.59	-36222.1	-14767	4.21724	-0.559123	8.55697e-157	-0.418177
2580.61	-36222.2	-14767	4.20863	-0.557134	6.71809e-157	-0.471493
2580.63	-36222.2	-14767.1	4.20049	-0.555346	-3.47662e-156	-0.529747
2580.64	-36222.2	-14767.2	4.19214	-0.553748	-2.55863e-156	-0.593207
2580.66	-36222.2	-14767.2	4.18245	-0.55185	1.28661e-155	-0.661988
2580.68	-36222.2	-14767.3	4.17187	-0.55019	7.44719e-156	-0.734339
2580.7	-36222.3	-14767.4	4.16144	-0.549645	-5.08585e-155	-0.807717
2580.71	-36222.3	-14767.4	4.15121	-0.549944	-1.95772e-155	-0.880438
2580.73	-36222.3	-14767.5	4.14094	-0.550339	2.03669e-154	-0.951449
2580.75	-36222.4	-14767.6	4.1311	-0.550103	7.43093e-155	-1.02123
2580.76	-36222.4	-14767.6	4.12222	-0.548714	-7.49587e-154	-1.09053
2580.78	-36222.4	-14767.7	4.11383	-0.546776	-1.44178e-154	-1.15839
2580.8	-36222.4	-14767.8	4.10526	-0.545073	2.91109e-153	-1.22349
2580.82	-36222.4	-14767.8	4.09667	-0.543333	0	-1.2854
2580.83	-36222.5	-14767.9	4.08825	-0.541295	-1.12484e-152	-1.34377
2580.85	-36222.5	-14768	4.07946	-0.539965	2.2215e-153	-1.39733
2580.87	-36222.5	-14768	4.06977	-0.540022	4.43369e-152	-1.44533
2580.88	-36222.5	-14768.1	4.05937	-0.539958	-8.39536e-153	-1.48945
2580.9	-36222.6	-14768.2	4.04875	-0.538467	-1.61434e-151	-1.53117
2580.92	-36222.6	-14768.2	4.03892	-0.536445	6.46159e-152	-1.56968
2580.93	-36222.6	-14768.3	4.03046	-0.534792	6.31597e-151	-1.60457
2580.95	-36222.6	-14768.4	4.02236	-0.533115	-2.43662e-151	-1.63791
2580.97	-36222.7	-14768.4	4.01376	-0.531184	-2.28878e-150	-1.67153
2580.99	-36222.7	-14768.5	4.00518	-0.529854	1.39888e-150	-1.7053
2581	-36222.7	-14768.5	3.99683	-0.52969	8.5927e-150	-1.7387
2581.02	-36222.7	-14768.6	3.98773	-0.530113	-7.17996e-150	-1.77112
2581.04	-36222.8	-14768.7	3.97758	-0.530373	-3.34634e-149	-1.80206
2581.05	-36222.8	-14768.7	3.96782	-0.529731	2.70175e-149	-1.83136
2581.07	-36222.8	-14768.8	3.95922	-0.52801	1.19937e-148	-1.85908
2581.09	-36222.8	-14768.9	3.95082	-0.526176	-1.28126e-148	-1.88576
2581.1	-36222.8	-14768.9	3.94213	-0.524608	-4.41731e-148	-1.9111
2581.12	-36222.9	-14769	3.93381	-0.522463	5.8709e-148	-1.9333
2581.14	-36222.9	-14769.1	3.92575	-0.52024	1.70945e-147	-1.95261
2581.16	-36222.9	-14769.1	3.91654	-0.520499	-2.20253e-147	-1.97239
2581.17	-36222.9	-14769.2	3.90605	-0.520695	-6.03324e-147	-1.99428
2581.19	-36223	-14769.2	3.89607	-0.510679	9.67309e-147	-2.01702
2581.21	-36223	-14769.3	3.88748	-0.485445	2.17013e-146	-2.04157
2581.22	-36223	-14769.4	3.87981	-0.447158	-4.17294e-146	-2.07177
2581.24	-36223	-14769.4	3.8729	-0.395952	-7.70583e-146	-2.10765
2581.26	-36223.1	-14769.5	3.86703	-0.329632	1.77693e-145	-2.14499
2581.27	-36223.1	-14769.5	3.86211	-0.253026	2.95927e-145	-2.18194
2581.29	-36223.1	-14769.6	3.85774	-0.17734	-6.63276e-145	-2.21892
2581.31	-36223.1	-14769.7	3.85427	-0.108961	-1.00509e-144	-2.25348
2581.33	-36223.1	-14769.7	3.85264	-0.0495613	2.76613e-144	-2.28067
2581.34	-36223.2	-14769.8	3.85287	-0.000376513	3.84448e-144	-2.29935
2581.36	-36223.2	-14769.9	3.85421	0.0376814	-1.03013e-143	-2.31136
2581.38	-36223.2	-14769.9	3.85602	0.065515	-1.27887e-143	-2.31742
2581.39	-36223.2	-14770	3.8578	0.0854585	4.20505e-143	-2.31735
2581.41	-36223.3	-14770	3.85949	0.0998329	4.2234e-143	-2.31247
2581.43	-36223.3	-14770.1	3.86128	0.110755	-1.70437e-142	-2.30501
2581.44	-36223.3	-14770.2	3.86299	0.118645	-1.33843e-142	-2.29628
2581.46	-36223.3	-14770.2	3.86433	0.123175	6.92692e-142	-2.287
2581.48	-36223.3	-14770.3	3.86606	0.125976	5.09799e-142	-2.27773
2581.5	-36223.4	-14770.3	3.86922	0.129332	-2.56354e-141	-2.2689
2581.51	-36223.4	-14770.4	3.87281	0.132832	-1.48384e-141	-2.26065
2581.53	-36223.4	-14770.5	3.87512	0.135027	1.01335e-140	-2.253
2581.55	-36223.4	-14770.5	3.87651	0.136479	3.90071e-141	-2.2459
2581.56	-36223.5	-14770.6	3.87802	0.138299	-4.05806e-140	-2.23927
2581.58	-36223.5	-14770.7	3.87978	0.139885	-1.4806e-140	-2.2328
2581.6	-36223.5	-14770.7	3.88162	0.140287	1.49354e-139	-2.22615
2581.61	-36223.5	-14770.8	3.88325	0.140015	2.87272e-140	-2.21935
2581.63	-36223.5	-14770.9	3.88461	0.13992	-5.80029e-139	-2.21257
2581.65	-36223.6	-14770.9	3.88667	0.14	0	-2.20588
2581.66	-36223.6	-14771	3.8901	0.14004	2.29671e-138	-2.19935
2581.68	-36223.6	-14771	3.89333	0.14	-1.94381e-148	-2.19281
2581.7	-36223.6	-14771.1	3.89499	0.139925	-8.39589e-138	-2.18613
2581.72	-36223.7	-14771.2	3.89683	0.140014	1.65357e-138	-2.17934
2581.73	-36223.7	-14771.2	3.90036	0.140268	3.20659e-137	-2.17255
2581.75	-36223.7	-14771.3	3.90362	0.139892	-1.28648e-137	-2.1659
2581.77	-36223.7	-14771.3	3.90514	0.13837	-1.25819e-136	-2.15941
2581.78	-36223.7	-14771.4	3.90698	0.136452	4.85472e-137	-2.1528
2581.8	-36223.8	-14771.5	3.91055	0.134768	4.56033e-136	-2.14596
2581.82	-36223.8	-14771.5	3.91376	0.132993	-2.78727e-136	-2.13942
2581.84	-36223.8	-14771.6	3.91532	0.131048	-1.7121e-135	-2.13361
2581.85	-36223.8	-14771.7	3.91729	0.129832	1.43061e-135	-2.12847
2581.87	-36223.9	-14771.7	3.92077	0.129772	6.66759e-135	-2.12393
2581.89	-36223.9	-14771.8	3.92395	0.130044	-5.38324e-135	-2.12008
2581.9	-36223.9	-14771.8	3.92572	0.130056	-2.38976e-134	-2.11677
2581.92	-36223.9	-14771.9	3.9271	0.129986	2.55291e-134	-2.1133
2581.94	-36224	-14772	3.92881	0.129986	8.8015e-134	-2.10935
2581.95	-36224	-14772	3.93065	0.130004	-1.16978e-133	-2.10539
2581.97	-36224	-14772.1	3.93237	0.130004	-3.40608e-133	-2.10162
2581.99	-36224	-14772.2	3.9338	0.129999	4.38854e-133	-2.09772
2582.01	-36224	-14772.2	3.9353	0.129999	1.20212e-132	-2.0937
2582.02	-36224.1	-14772.3	3.93797	0.13	-1.93495e-132	-2.0901
2582.04	-36224.1	-14772.4	3.94157	0.13	-4.6297e-132	-2.08693
2582.06	-36224.1	-14772.4	3.94417	0.130001	7.24414e-132	-2.08346
2582.07	-36224.1	-14772.5	3.9456	0.130002	1.61731e-131	-2.07949
2582.09	-36224.2	-14772.5	3.94809	0.129995	-3.10508e-131	-2.07548
2582.11	-36224.2	-14772.6	3.95179	0.129991	-5.73202e-131	-2.07159
2582.12	-36224.2	-14772.7	3.95461	0.13002	1.31326e-130	-2.06756
2582.14	-36224.2	-14772.7	3.95613	0.13003	1.99892e-130	-2.06358
2582.16	-36224.3	-14772.8	3.95755	0.129916	-5.50915e-130	-2.06018
2582.18	-36224.3	-14772.8	3.95926	0.129884	-7.65915e-130	-2.05703
2582.19	-36224.3	-14772.9	3.96104	0.130311	2.05248e-129	-2.05302
2582.21	-36224.3	-14773	3.96274	0.130386	2.54814e-129	-2.04612
2582.23	-36224.3	-14773	3.9644	0.128112	-8.37855e-129	-2.03366
2582.24	-36224.4	-14773.1	3.96612	0.118543	-8.41514e-129	-2.0139
2582.26	-36224.4	-14773.2	3.96803	0.0952686	3.43452e-128	-1.98567
2582.28	-36224.4	-14773.2	3.96967	0.057114	3.2109e-128	-1.94715
2582.29	-36224.4	-14773.3	3.97038	0.00607722	-1.27409e-127	-1.89659
2582.31	-36224.5	-14773.4	3.97015	-0.0546957	-9.9692e-128	-1.83639
2582.33	-36224.5	-14773.4	3.96929	-0.121616	5.15374e-127	-1.77098
2582.35	-36224.5	-14773.5	3.96736	-0.192764	3.79204e-127	-1.70124
2582.36	-36224.5	-14773.5	3.96362	-0.267027	-1.90669e-126	-1.6266
2582.38	-36224.5	-14773.6	3.95788	-0.343143	-1.10362e-126	-1.54951
2582.4	-36224.6	-14773.7	3.95028	-0.419691	7.53682e-126	-1.47359
2582.41	-36224.6	-14773.7	3.94116	-0.49471	2.90117e-126	-1.40053
2582.43	-36224.6	-14773.8	3.93097	-0.565854	-2.96367e-125	-1.33146
2582.45	-36224.6	-14773.9	3.92059	-0.629867	-5.71755e-126	-1.26918
2582.46	-36224.7	-14773.9	3.91074	-0.683796	1.18008e-124	-1.2161
2582.48	-36224.7	-14774	3.90063	-0.727708	2.16701e-125	-1.17029
2582.5	-36224.7	-14774	3.88926	-0.763401	-4.32939e-124	-1.12885
2582.52	-36224.7	-14774.1	3.87667	-0.796667	3.82385e-134	-1.09041
2582.53	-36224.8	-14774.2	3.86321	-0.832595	1.66731e-123	-1.05376
2582.55	-36224.8	-14774.2	3.84916	-0.868719	-3.29227e-124	-1.01623
2582.57	-36224.8	-14774.3	3.83462	-0.903196	-6.57047e-123	-0.97494
2582.58	-36224.8	-14774.4	3.81904	-0.942604	1.24413e-123	-0.927256
2582.6	-36224.8	-14774.4	3.80212	-0.992673	2.39232e-122	-0.871743
2582.62	-36224.9	-14774.5	3.78461	-1.05036	-9.57553e-123	-0.810717
2582.63	-36224.9	-14774.5	3.76689	-1.11208	-9.35974e-122	-0.746134
2582.65	-36224.9	-14774.6	3.74759	-1.178	3.61087e-122	-0.676707
2582.67	-36224.9	-14774.7	3.72577	-1.24859	3.39178e-121	-0.60204
2582.68	-36225	-14774.7	3.70252	-1.32351	-2.07303e-121	-0.525852
2582.7	-36225	-14774.8	3.67877	-1.40121	-1.27337e-120	-0.450808
2582.72	-36225	-14774.8	3.65408	-1.47765	1.06256e-120	-0.375344
2582.74	-36225	-14774.9	3.62834	-1.55031	4.7487e-120	-0.298998
2582.75	-36225	-14775	3.6024	-1.62048	-5.09398e-120	-0.224753
2582.77	-36225.1	-14775	3.57623	-1.68917	-1.84358e-119	-0.153585
2582.79	-36225.1	-14775.1	3.54808	-1.75617	1.91406e-119	-0.0823146
2582.8	-36225.1	-14775.1	3.5173	-1.82057	6.56136e-119	-0.00928962
2582.82	-36225.1	-14775.2	3.48536	-1.88056	-8.67933e-119	0.063809
2582.84	-36225.1	-14775.2	3.45294	-1.93574	-2.38999e-118	0.135058
2582.86	-36225.2	-14775.3	3.41926	-1.98786	3.85341e-118	0.202704
2582.87	-36225.2	-14775.3	3.38422	-2.0369	9.22317e-118	0.266483
2582.89	-36225.2	-14775.4	3.3487	-2.08047	-1.44333e-117	0.327955
2582.91	-36225.2	-14775.4	3.3128	-2.11822	-3.22242e-117	0.387274
2582.92	-36225.2	-14775.5	3.27566	-2.15255	6.18679e-117	0.442736
2582.94	-36225.3	-14775.6	3.23766	-2.18511	1.14209e-116	0.494168
2582.96	-36225.3	-14775.6	3.20054	-2.21655	-2.63335e-116	0.543157
2582.97	-36225.3	-14775.6	3.16413	-2.24802	-4.38543e-116	0.590958
2582.99	-36225.3	-14775.7	3.12646	-2.28116	9.82923e-116	0.63849
2583.01	-36225.3	-14775.8	3.0868	-2.31576	1.48946e-115	0.687709
2583.03	-36225.4	-14775.8	3.04568	-2.34999	-4.06727e-115	0.740939
2583.04	-36225.4	-14775.9	3.00433	-2.38247	-5.06903e-115	0.790922
2583.06	-36225.4	-14775.9	2.96426	-2.41224	1.68465e-114	0.825878
2583.08	-36225.4	-14775.9	2.92448	-2.43843	1.93797e-114	0.87267
2583.09	-36225.4	-14776	2.88254	-2.46046	-6.2633e-114	0.98054
2583.11	-36225.4	-14776	2.83923	-2.48054	-6.268e-114	1.14884
2583.13	-36225.5	-14776.1	2.79722	-2.50227	2.5553e-113	1.34658
2583.14	-36225.5	-14776.1	2.7558	-2.52417	2.38835e-113	1.58161
2583.16	-36225.5	-14776.2	2.71251	-2.54207	-9.47621e-113	1.87627
2583.18	-36225.5	-14776.2	2.66739	-2.55451	-7.41461e-113	2.16748
2583.2	-36225.5	-14776.3	2.62193	-2.56146	3.78229e-112	2.35453
2583.21	-36225.5	-14776.3	2.5776	-2.56105	2.19621e-112	2.43624
2583.23	-36225.6	-14776.3	2.53545	-2.55085	-1.52492e-111	2.45544
2583.25	-36225.6	-14776.4	2.49407	-2.53106	-8.34988e-112	2.41754
2583.26	-36225.6	-14776.4	2.45144	-2.5032	5.62857e-111	2.31891
2583.28	-36225.6	-14776.5	2.40834	-2.47062	2.16019e-111	2.20258
2583.3	-36225.6	-14776.5	2.36645	-2.43717	-2.20486e-110	2.12229
2583.31	-36225.6	-14776.5	2.32571	-2.40514	-4.25277e-111	2.08105
2583.33	-36225.6	-14776.6	2.28552	-2.37581	8.77704e-110	2.06585
2583.35	-36225.6	-14776.6	2.24567	-2.34827	1.61173e-110	2.07298
2583.37	-36225.7	-14776.6	2.20607	-2.32143	-3.22001e-109	2.10076
2583.38	-36225.7	-14776.7	2.16667	-2.29667	0	2.14379
2583.4	-36225.7	-14776.7	2.12732	-2.2753	1.24007e-108	2.19539
2583.42	-36225.7	-14776.8	2.08765	-2.2555	-2.44841e-109	2.24809
2583.43	-36225.7	-14776.8	2.04766	-2.23574	-4.75083e-108	2.29515
2583.45	-36225.7	-14776.8	2.0089	-2.21813	1.90636e-108	2.33282
2583.47	-36225.7	-14776.8	1.97221	-2.20423	1.8645e-107	2.3587
2583.48	-36225.7	-14776.9	1.93562	-2.19187	-7.19426e-108	2.37245
2583.5	-36225.8	-14776.9	1.89772	-2.17935	-6.75802e-107	2.3738
2583.52	-36225.8	-14776.9	1.86016	-2.16823	4.1305e-107	2.36179
2583.54	-36225.8	-14777	1.82408	-2.15947	2.53719e-106	2.3371
2583.55	-36225.8	-14777	1.78813	-2.15138	-2.12004e-106	2.30455
2583.57	-36225.8	-14777	1.75143	-2.14288	-9.88081e-106	2.26819
2583.59	-36225.8	-14777	1.71476	-2.1349	7.97752e-106	2.22921
2583.6	-36225.8	-14777.1	1.67866	-2.12798	3.54142e-105	2.19065
2583.62	-36225.8	-14777.1	1.64277	-2.12137	-3.7832e-105	2.16002
2583.64	-36225.8	-14777.1	1.60675	-2.11451	-1.30431e-104	2.14187
2583.65	-36225.8	-14777.2	1.57052	-2.10754	1.72843e-104	2.13484
2583.67	-36225.9	-14777.2	1.53434	-2.10064	4.76132e-104	2.13765
2583.69	-36225.9	-14777.2	1.49883	-2.09394	-7.67764e-104	2.14998
2583.7	-36225.9	-14777.2	1.46395	-2.08733	-1.8377e-103	2.16972
2583.72	-36225.9	-14777.3	1.42874	-2.08045	2.87583e-103	2.19249
2583.74	-36225.9	-14777.3	1.3927	-2.07345	6.42068e-103	2.21635
2583.76	-36225.9	-14777.3	1.35608	-2.06721	-1.23898e-102	2.24246
2583.77	-36225.9	-14777.3	1.32184	-2.06218	-2.46673e-102	2.26885
2583.79	-36225.9	-14777.3	1.29539	-2.05827	4.63088e-102	2.29048
2583.81	-36225.9	-14777.4	1.27023	-2.05357	8.51032e-102	2.31623
2583.82	-36225.9	-14777.4	1.22871	-2.04468	-1.44521e-101	2.36882
2583.84	-36225.9	-14777.4	1.18679	-2.036	4.73248e-101	2.44398
2583.86	-36225.9	-14777.4	1.15379	-2.02933	-1.9222e-100	2.52041
2583.88	-36225.9	-14777.4	1.12058	-2.02317	7.21246e-100	2.59048
2583.89	-36226	-14777.5	1.08582	-2.01367	-2.48692e-99	2.65492
2583.91	-36226	-14777.5	1.05154	-2.00539	1.00143e-98	2.70743
2583.93	-36226	-14777.5	1.0187	-1.99905	-3.75606e-98	2.74533
2583.94	-36226	-14777.5	0.9837	-1.99238	1.25974e-97	2.77213
2583.96	-36226	-14777.5	0.949608	-1.9828	-5.01489e-97	2.78704
2583.98	-36226	-14777.5	0.916742	-1.97516	1.87969e-96	2.7949
2583.99	-36226	-14777.5	0.881543	-1.96827	-6.05451e-96	2.79706
2584.01	-36226	-14777.6	0.847941	-1.96192	2.38673e-95	2.78925
2584.03	-36226	-14777.6	0.812869	-1.95176	-7.23464e-95	2.76749
2584.05	-36226	-14777.6	0.779142	-1.94436	2.8285e-94	2.73755
2584.06	-36226	-14777.6	0.745869	-1.93788	-1.05901e-93	2.70671
2584.08	-36226	-14777.6	0.712678	-1.93118	3.95318e-93	2.67889
2584.1	-36226	-14777.6	0.677542	-1.9242	-1.06161e-92	2.65406
2584.11	-36226	-14777.6	0.643494	-1.91727	4.11892e-92	2.63313
2584.13	-36226	-14777.6	0.618883	-1.91371	-1.54138e-91	2.61086
2584.15	-36226	-14777.6	0.603937	-1.91015	3.10604e-91	2.58241
2584.16	-36226	-14777.7	0.599712	-1.90989	-1.19728e-90	2.55093
2584.18	-36226	-14777.6	0.601174	-1.91029	4.47849e-90	2.51731
2584.2	-36226	-14777.7	0.556667	-1.9	8.21e-99	2.48148
2584.22	-36226	-14777.7	0.496667	-1.88667	0	2.44771
2584.23	-36226	-14777.7	0.43	-1.87	0	2.41939
2584.25	-36226.1	-14777.7	0.391563	-1.86295	-1.03129e-87	2.39171
2584.27	-36226	-14777.7	0.361461	-1.85645	3.93367e-87	2.36538
2584.28	-36226.1	-14777.7	0.328048	-1.85283	-1.46923e-86	2.32982
2584.3	-36226	-14777.7	0.2964	-1.83797	1.14966e-85	2.28406
2584.32	-36226.1	-14777.7	0.266526	-1.81686	-4.36962e-85	2.23352
2584.33	-36226	-14777.7	0.236316	-1.78189	1.62829e-84	2.17832
2584.35	-36226.1	-14777.7	0.204443	-1.7393	-9.41994e-84	2.11968
2584.37	-36226.1	-14777.7	0.175185	-1.69988	3.57043e-83	2.06912
2584.39	-36226.1	-14777.7	0.148435	-1.66424	-1.3259e-82	2.02487
2584.4	-36226.1	-14777.7	0.120188	-1.63198	6.74156e-82	1.98356
2584.42	-36226.1	-14777.7	0.0938828	-1.60012	-2.54957e-81	1.94339
2584.44	-36226.1	-14777.7	0.0666139	-1.55427	9.42459e-81	1.90823
2584.45	-36226.1	-14777.7	0.0391738	-1.54562	-4.45148e-80	1.80772
