# Supplementary material for: Extraction of driving behavior primitives considering driver expectation and vehicle dynamics
Source: PLoS One. 2025 Dec 31;20(12):e0340123. doi: 10.1371/journal.pone.0340123 (PMC12755792; doi:10.1371/journal.pone.0340123)
Supplement: S1 File — (ZIP) [file pone.0340123.s001.zip › DataSetForPimitiveExaction-1/straight driving/d2c110_s_2.xlsx]

## Sheet: Sheet1
555.973	-36164.7	-14538.4	0.0389127	0.632537	1.34918e-64	2.36383
555.99	-36164.7	-14538.4	0.0486025	0.715145	-5.0489e-64	2.29161
556.007	-36164.7	-14538.4	0.062484	0.773899	1.0174e-63	2.23491
556.024	-36164.7	-14538.4	0.0759088	0.814513	-3.92176e-63	2.19276
556.041	-36164.7	-14538.4	0.0891745	0.848368	1.46696e-62	2.15881
556.058	-36164.7	-14538.4	0.103333	0.87	0	2.12636
556.075	-36164.7	-14538.4	0.116667	0.886667	0	2.09913
556.092	-36164.7	-14538.4	0.133333	0.9	0	2.07298
556.109	-36164.7	-14538.4	0.147596	0.906954	-3.37805e-60	2.0488
556.126	-36164.7	-14538.4	0.16418	0.910073	1.2885e-59	2.02824
556.143	-36164.7	-14538.4	0.177612	0.909974	-4.81258e-59	2.00739
556.16	-36164.7	-14538.4	0.19513	0.910069	3.76578e-58	1.9843
556.177	-36164.7	-14538.4	0.208374	0.909765	-1.4313e-57	1.96554
556.194	-36164.7	-14538.4	0.22543	0.906229	5.33356e-57	1.95732
556.211	-36164.7	-14538.4	0.243109	0.902666	-3.08556e-56	1.96409
556.228	-36164.7	-14538.4	0.259176	0.899724	1.16952e-55	1.98169
556.245	-36164.7	-14538.4	0.272447	0.900322	-4.34307e-55	2.001
556.262	-36164.7	-14538.4	0.286451	0.905034	2.20824e-54	2.01408
556.279	-36164.6	-14538.4	0.300262	0.916689	-8.35129e-54	2.01572
556.296	-36164.6	-14538.4	0.317533	0.934782	3.08709e-53	2.00686
556.313	-36164.6	-14538.4	0.335008	0.956249	-1.45811e-52	1.99023
556.33	-36164.6	-14538.4	0.351478	0.975028	5.50435e-52	1.9697
556.347	-36164.6	-14538.4	0.368519	0.991901	-2.0228e-51	1.94557
556.364	-36164.6	-14538.4	0.386	1.0087	9.10282e-51	1.9185
556.381	-36164.6	-14538.4	0.402498	1.02035	-3.43108e-50	1.88519
556.398	-36164.6	-14538.4	0.419352	1.03899	1.25162e-49	1.8245
556.415	-36164.6	-14538.4	0.438158	1.07893	-5.44124e-49	1.71548
556.432	-36164.6	-14538.4	0.457905	1.15444	2.0483e-48	1.5495
556.449	-36164.6	-14538.4	0.479966	1.29988	-7.403e-48	1.30817
556.466	-36164.6	-14538.4	0.504371	1.50023	3.13562e-47	1.00929
556.483	-36164.6	-14538.4	0.528583	1.70602	-1.17907e-46	0.688235
556.5	-36164.6	-14538.4	0.557649	1.90872	4.21161e-46	0.313468
556.517	-36164.6	-14538.4	0.5926	2.09329	-1.74781e-45	-0.092563
556.534	-36164.5	-14538.4	0.628937	2.25266	6.56586e-45	-0.491651
556.551	-36164.5	-14538.4	0.668981	2.399	-2.31001e-44	-0.90618
556.568	-36164.5	-14538.4	0.710366	2.5224	9.42964e-44	-1.2996
556.585	-36164.5	-14538.4	0.751248	2.62622	-3.53939e-43	-1.6475
556.602	-36164.5	-14538.4	0.799077	2.70654	1.22044e-42	-1.97435
556.619	-36164.5	-14538.5	0.847208	2.75315	-4.91448e-42	-2.24626
556.636	-36164.5	-14538.5	0.893145	2.77819	1.84327e-41	-2.46445
556.653	-36164.5	-14538.5	0.942161	2.80645	-6.18212e-41	-2.66117
556.67	-36164.4	-14538.5	0.989854	2.8423	2.46103e-40	-2.82337
556.687	-36164.4	-14538.5	1.036	2.87979	-9.22446e-40	-2.95252
556.704	-36164.4	-14538.5	1.08485	2.91081	2.97122e-39	-3.0641
556.721	-36164.4	-14538.5	1.13499	2.9326	-1.17127e-38	-3.1508
556.738	-36164.4	-14538.5	1.1846	2.94747	4.38759e-38	-3.21731
556.755	-36164.4	-14538.5	1.23737	2.95574	-1.3254e-37	-3.26938
556.772	-36164.3	-14538.5	1.28805	2.95965	5.18072e-37	-3.30285
556.789	-36164.3	-14538.5	1.33749	2.96025	-1.93966e-36	-3.32326
556.806	-36164.3	-14538.5	1.39069	2.95729	5.20996e-36	-3.33201
556.823	-36164.3	-14538.5	1.43787	2.95077	-2.02144e-35	-3.32896
556.84	-36164.2	-14538.5	1.48718	2.94433	7.56462e-35	-3.31579
556.857	-36164.2	-14538.5	1.54025	2.93393	-1.52435e-34	-3.29641
556.874	-36164.2	-14538.6	1.59053	2.92687	5.87586e-34	-3.27759
556.891	-36164.2	-14538.6	1.6372	2.92929	-2.1979e-33	-3.26717
556.908	-36164.1	-14538.6	1.68667	2.95	0	-3.26688
556.925	-36164.1	-14538.6	1.73667	2.97667	0	-3.27342
556.942	-36164.1	-14538.6	1.78667	3	0	-3.27996
556.959	-36164.1	-14538.6	1.8397	3.02114	5.06125e-31	-3.28333
556.976	-36164	-14538.6	1.88964	3.03745	-1.93052e-30	-3.2831
556.993	-36164	-14538.6	1.94333	3.04703	7.21055e-30	-3.27845
557.01	-36164	-14538.6	1.99959	3.05016	-5.64216e-29	-3.26883
557.027	-36163.9	-14538.7	2.04905	3.04977	2.14448e-28	-3.25672
557.044	-36163.9	-14538.7	2.09952	3.04609	-7.99112e-28	-3.24333
557.061	-36163.9	-14538.7	2.15243	3.03797	4.62301e-27	-3.22688
557.078	-36163.8	-14538.7	2.20198	3.02436	-1.75225e-26	-3.209
557.095	-36163.8	-14538.7	2.25262	3.01045	6.5071e-26	-3.18787
557.112	-36163.8	-14538.7	2.30543	2.99265	-3.30855e-25	-3.16584
557.129	-36163.7	-14538.7	2.35487	2.97579	1.25125e-24	-3.14424
557.146	-36163.7	-14538.7	2.40571	2.95439	-4.6253e-24	-3.12182
557.163	-36163.6	-14538.8	2.45858	2.92951	2.18465e-23	-3.09788
557.18	-36163.6	-14538.8	2.50705	2.90705	-8.24702e-23	-3.07904
557.197	-36163.6	-14538.8	2.55449	2.89574	3.0307e-22	-3.06918
557.214	-36163.5	-14538.8	2.60334	2.90476	-1.36385e-21	-3.07239
557.231	-36163.5	-14538.8	2.65037	2.92454	5.1407e-21	-3.08631
557.248	-36163.4	-14538.8	2.7021	2.94819	-1.87527e-20	-3.10475
557.265	-36163.4	-14538.8	2.75431	2.96622	8.15246e-20	-3.122
557.282	-36163.3	-14538.9	2.80356	2.97799	-3.06891e-19	-3.13378
557.299	-36163.3	-14538.9	2.85518	2.98539	1.10917e-18	-3.1408
557.316	-36163.3	-14538.9	2.90726	2.98727	-4.69801e-18	-3.14284
557.333	-36163.2	-14538.9	2.95649	2.98429	1.76656e-17	-3.13964
557.35	-36163.2	-14538.9	3.00827	2.97532	-6.31014e-17	-3.13174
557.367	-36163.1	-14538.9	3.06046	2.96329	2.61869e-16	-3.11935
557.384	-36163.1	-14539	3.1079	2.9474	-9.83744e-16	-3.09782
557.401	-36163	-14539	3.15624	2.90688	3.46102e-15	-3.05356
557.418	-36163	-14539	3.20439	2.83525	-1.41282e-14	-2.98278
557.435	-36162.9	-14539	3.25073	2.74398	5.30297e-14	-2.89285
557.452	-36162.9	-14539	3.29728	2.63113	-1.82855e-13	-2.78557
557.469	-36162.8	-14539.1	3.34181	2.51952	7.36323e-13	-2.66992
557.486	-36162.7	-14539.1	3.38269	2.395	-2.76172e-12	-2.53552
557.503	-36162.7	-14539.1	3.42225	2.20245	9.26251e-12	-2.34484
557.52	-36162.6	-14539.1	3.45743	1.95822	-3.68729e-11	-2.11313
557.537	-36162.6	-14539.1	3.4879	1.70025	1.38208e-10	-1.86203
557.554	-36162.5	-14539.1	3.51727	1.41702	-4.4517e-10	-1.58598
557.571	-36162.5	-14539.2	3.53908	1.14463	1.75489e-09	-1.31894
557.588	-36162.4	-14539.2	3.55659	0.884174	-6.57381e-09	-1.068
557.605	-36162.4	-14539.2	3.56828	0.63167	1.98581e-08	-0.816415
557.622	-36162.3	-14539.2	3.5784	0.412007	-7.76213e-08	-0.59956
557.639	-36162.2	-14539.2	3.58568	0.221272	2.90614e-07	-0.414992
557.656	-36162.2	-14539.3	3.58994	0.056677	-7.80594e-07	-0.25303
557.673	-36162.1	-14539.3	3.58717	-0.0647281	3.02866e-06	-0.130831
557.69	-36162.1	-14539.3	3.58372	-0.157022	-1.13339e-05	-0.0363863
557.707	-36162	-14539.3	3.58019	-0.232623	2.28388e-05	0.0457955
557.724	-36162	-14539.3	3.57694	-0.296527	-8.80364e-05	0.109975
557.741	-36161.9	-14539.4	3.57043	-0.350575	0.00310833	0.161749
557.758	-36161.8	-14539.4	3.56333	-0.39	0.00666667	0.202614
557.775	-36161.8	-14539.4	3.55667	-0.416667	0.01	0.229847
557.792	-36161.7	-14539.4	3.55	-0.436667	0.01	0.249455
557.809	-36161.7	-14539.5	3.53947	-0.446935	0.0100143	0.261943
557.826	-36161.6	-14539.5	3.53298	-0.446459	0.00996802	0.265768
557.843	-36161.6	-14539.5	3.52625	-0.439315	0.0101144	0.260953
557.86	-36161.5	-14539.5	3.51919	-0.425031	0.013824	0.250211
557.877	-36161.4	-14539.5	3.51257	-0.411587	0.016873	0.247548
557.894	-36161.4	-14539.6	3.50584	-0.394564	0.0163883	0.296752
557.911	-36161.3	-14539.6	3.49882	-0.376983	0.0125817	0.441694
557.928	-36161.3	-14539.6	3.49204	-0.360442	0.00983861	0.683657
557.945	-36161.2	-14539.6	3.48598	-0.343597	0.00992629	1.01012
557.962	-36161.2	-14539.6	3.48188	-0.32584	0.0106549	1.40181
557.979	-36161.1	-14539.7	3.47576	-0.31001	0.0136088	1.78565
557.996	-36161.1	-14539.7	3.47182	-0.296776	0.0134177	2.17196
558.013	-36161	-14539.7	3.46547	-0.282513	0.0124917	2.54783
558.03	-36160.9	-14539.7	3.4616	-0.270003	0.00964801	2.86764
558.047	-36160.9	-14539.7	3.45528	-0.261074	0.0100884	3.15939
558.064	-36160.8	-14539.7	3.45225	-0.254301	0.00997364	3.41427
558.081	-36160.8	-14539.8	3.44875	-0.247734	0.010007	3.60538
558.098	-36160.7	-14539.8	3.44567	-0.240632	0.00999825	3.75433
558.115	-36160.7	-14539.8	3.44062	-0.235022	0.0100005	3.85879
558.132	-36160.6	-14539.8	3.43495	-0.231809	0.00999987	3.91825
558.149	-36160.6	-14539.8	3.43199	-0.22974	0.01	3.94357
558.166	-36160.5	-14539.9	3.42829	-0.230003	0.00999999	3.92629
558.183	-36160.4	-14539.9	3.42548	-0.230266	0.01	3.86326
558.2	-36160.4	-14539.9	3.42	-0.228564	0.01	3.74837
558.217	-36160.3	-14539.9	3.41453	-0.224886	0.01	3.5997
558.234	-36160.3	-14539.9	3.41169	-0.221313	0.01	3.44903
558.251	-36160.2	-14540	3.4081	-0.219772	0.01	3.30122
558.268	-36160.2	-14540	3.40469	-0.220063	0.01	3.17086
558.285	-36160.1	-14540	3.4014	-0.219983	0.01	3.06082
558.302	-36160.1	-14540	3.39792	-0.220003	0.01	2.95619
558.319	-36160	-14540	3.39448	-0.220001	0.01	2.86518
558.336	-36160	-14540.1	3.39123	-0.219994	0.01	2.79176
558.353	-36159.9	-14540.1	3.38762	-0.22002	0.01	2.7325
558.37	-36159.8	-14540.1	3.38464	-0.219918	0.01	2.69587
558.387	-36159.8	-14540.1	3.37854	-0.220307	0.01	2.68068
558.404	-36159.7	-14540.1	3.374	-0.217606	0.01	2.6841
558.421	-36159.7	-14540.2	3.37081	-0.214141	0.01	2.703
558.438	-36159.6	-14540.2	3.36746	-0.210536	0.01	2.73309
558.455	-36159.6	-14540.2	3.36395	-0.209918	0.01	2.77421
558.472	-36159.5	-14540.2	3.36058	-0.209963	0.01	2.81843
558.489	-36159.5	-14540.2	3.35727	-0.210231	0.01	2.85532
558.506	-36159.4	-14540.3	3.35374	-0.207129	0.01	2.87786
558.523	-36159.4	-14540.3	3.35038	-0.203744	0.01	2.87804
558.54	-36159.3	-14540.3	3.34707	-0.200247	0.01	2.86317
558.557	-36159.3	-14540.3	3.34354	-0.199948	0.01	2.83621
558.574	-36159.2	-14540.3	3.34019	-0.200096	0.01	2.80571
558.591	-36159.2	-14540.3	3.33687	-0.196889	0.01	2.77615
558.608	-36159.1	-14540.4	3.33333	-0.193333	0.01	2.75163
558.625	-36159	-14540.4	3.33	-0.19	0.01	2.73638
558.642	-36159	-14540.4	3.32667	-0.19	0.01	2.72549
558.659	-36158.9	-14540.4	3.32313	-0.190022	0.00999996	2.71503
558.676	-36158.9	-14540.5	3.31981	-0.189894	0.0100002	2.70296
558.693	-36158.8	-14540.5	3.31647	-0.186446	0.00999944	2.68854
558.71	-36158.8	-14540.5	3.31285	-0.18288	0.0100044	2.66997
558.727	-36158.7	-14540.5	3.30991	-0.179841	0.00998321	2.65263
558.744	-36158.7	-14540.5	3.30978	-0.180046	0.0100626	2.6338
558.761	-36158.6	-14540.5	3.30599	-0.179956	0.00961973	2.61282
558.778	-36158.6	-14540.6	3.30278	-0.180113	0.00605403	2.59059
558.795	-36158.5	-14540.6	3.29938	-0.179574	0.00263419	2.56331
558.812	-36158.5	-14540.6	3.29586	-0.175834	-0.000280147	2.5299
558.829	-36158.4	-14540.6	3.29257	-0.172431	7.47856e-05	2.49344
558.846	-36158.4	-14540.6	3.28916	-0.169781	-1.89712e-05	2.45669
558.863	-36158.3	-14540.7	3.2857	-0.169975	5.8898e-06	2.42526
558.88	-36158.2	-14540.7	3.28223	-0.169678	-1.57139e-06	2.38998
558.897	-36158.2	-14540.7	3.2796	-0.111592	3.94822e-07	2.30088
558.914	-36158.2	-14540.7	3.28087	0.0790551	-1.18118e-07	2.11232
558.931	-36158.1	-14540.7	3.28508	0.364494	3.29837e-08	1.82994
558.948	-36158	-14540.7	3.29418	0.745826	-1.36468e-08	1.45733
558.965	-36158	-14540.8	3.31099	1.17404	2.77107e-08	1.03133
558.982	-36157.9	-14540.8	3.33299	1.58585	-9.64091e-08	0.6127
558.999	-36157.9	-14540.8	3.36515	2.00278	3.46415e-07	0.175836
559.016	-36157.8	-14540.8	3.4056	2.38973	-1.4667e-06	-0.248739
559.033	-36157.8	-14540.9	3.44595	2.72387	5.51497e-06	-0.620117
559.05	-36157.7	-14540.9	3.49446	3.02935	-1.96994e-05	-0.971842
559.067	-36157.7	-14540.9	3.54793	3.28179	8.17518e-05	-1.28797
559.084	-36157.6	-14540.9	3.60426	3.47959	-0.000307111	-1.55827
559.101	-36157.5	-14540.9	3.66688	3.62811	0.00167375	-1.81345
559.118	-36157.5	-14541	3.73112	3.72471	0.00529702	-2.02698
559.135	-36157.4	-14541	3.79145	3.78543	0.00889598	-2.18278
559.152	-36157.4	-14541	3.85607	3.8069	0.0102004	-2.28431
559.169	-36157.3	-14541	3.92141	3.78249	0.00994506	-2.31492
559.186	-36157.2	-14541	3.98402	3.71234	0.0100146	-2.27461
559.203	-36157.2	-14541.1	4.04845	3.58042	0.00999676	-2.16669
559.22	-36157.1	-14541.1	4.10706	3.41984	0.0100009	-2.01817
559.237	-36157	-14541.1	4.16312	3.2646	0.00999977	-1.85757
559.254	-36157	-14541.1	4.22041	3.11565	0.01	-1.68669
559.271	-36156.9	-14541.2	4.27215	2.98994	0.00999999	-1.52657
559.288	-36156.8	-14541.2	4.31882	2.87879	0.01	-1.37779
559.305	-36156.8	-14541.2	4.36792	2.77379	0.01	-1.22287
559.322	-36156.7	-14541.2	4.4155	2.68429	0.01	-1.08
559.339	-36156.6	-14541.3	4.45879	2.60835	0.01	-0.952609
559.356	-36156.6	-14541.3	4.50484	2.55171	0.01	-0.840261
559.373	-36156.5	-14541.3	4.54525	2.51918	0.01	-0.761039
559.39	-36156.4	-14541.3	4.5882	2.50653	0.01	-0.710281
559.407	-36156.3	-14541.4	4.63083	2.51872	0.01	-0.683764
559.424	-36156.3	-14541.4	4.67413	2.54484	0.01	-0.681506
559.441	-36156.2	-14541.4	4.71736	2.58086	0.01	-0.694819
559.458	-36156.1	-14541.4	4.76333	2.62667	0.01	-0.722222
559.475	-36156	-14541.5	4.80667	2.67333	0.01	-0.753813
559.492	-36156	-14541.5	4.85	2.71667	0.01	-0.781046
559.509	-36155.9	-14541.5	4.89953	2.73721	0.00999984	-0.794331
559.526	-36155.8	-14541.6	4.94605	2.7361	0.0100006	-0.787876
559.543	-36155.7	-14541.6	4.99275	2.71859	0.00999768	-0.767461
559.56	-36155.6	-14541.6	5.03857	2.68952	0.0100182	-0.735822
559.577	-36155.6	-14541.6	5.08167	2.65617	0.00993092	-0.704429
559.594	-36155.5	-14541.7	5.12535	2.62695	0.0102639	-0.675574
559.611	-36155.4	-14541.7	5.17123	2.60763	0.0139686	-0.65341
559.628	-36155.3	-14541.7	5.21416	2.59843	0.0173357	-0.63684
559.645	-36155.2	-14541.8	5.25805	2.58808	0.0201997	-0.622656
559.662	-36155.1	-14541.8	5.30382	2.57773	0.0199626	-0.607814
559.679	-36155.1	-14541.8	5.34666	2.56713	0.0199021	-0.595181
559.696	-36155	-14541.8	5.39075	2.55343	0.0204765	-0.583275
559.713	-36154.9	-14541.9	5.43642	2.53859	0.0250221	-0.571962
559.73	-36154.8	-14541.9	5.47912	2.52191	0.0323456	-0.560797
559.747	-36154.7	-14541.9	5.52364	2.50425	0.037189	-0.5441
559.764	-36154.6	-14542	5.56808	2.4817	0.0363942	-0.518904
559.781	-36154.5	-14542	5.6071	2.45892	0.0373239	-0.488475
559.798	-36154.5	-14542	5.64833	2.43282	0.0424341	-0.451411
559.815	-36154.4	-14542.1	5.69003	2.39964	0.0486639	-0.412238
559.832	-36154.3	-14542.1	5.72985	2.36567	0.0501647	-0.374376
