# Supplementary material for: Extraction of driving behavior primitives considering driver expectation and vehicle dynamics
Source: PLoS One. 2025 Dec 31;20(12):e0340123. doi: 10.1371/journal.pone.0340123 (PMC12755792; doi:10.1371/journal.pone.0340123)
Supplement: S1 File — (ZIP) [file pone.0340123.s001.zip › DataSetForPimitiveExaction-1/straight driving/d2c111_s_3.xlsx]

## Sheet: Sheet1
603.132	-36334.4	-14511.4	0.0363515	0.647375	1.16702e-21	0.30424
603.149	-36334.4	-14511.4	0.049797	0.719205	-4.41353e-21	0.230618
603.166	-36334.4	-14511.4	0.0632947	0.779022	1.63148e-20	0.172225
603.183	-36334.4	-14511.4	0.077364	0.820969	-7.7059e-20	0.125212
603.2	-36334.4	-14511.4	0.0904944	0.850997	2.90897e-19	0.0926157
603.217	-36334.4	-14511.4	0.104207	0.872551	-1.06902e-18	0.0673422
603.234	-36334.4	-14511.4	0.117873	0.887345	4.81071e-18	0.0484696
603.251	-36334.4	-14511.4	0.13246	0.897111	-1.81328e-17	0.0350375
603.268	-36334.4	-14511.4	0.14838	0.905102	6.61462e-17	0.0248622
603.285	-36334.4	-14511.4	0.163571	0.908059	-2.87561e-16	0.0165743
603.302	-36334.4	-14511.4	0.178771	0.910579	1.08249e-15	0.0110546
603.319	-36334.4	-14511.4	0.193902	0.908701	-3.91237e-15	0.00746614
603.336	-36334.4	-14511.4	0.20977	0.905113	1.65713e-14	0.00643929
603.353	-36334.4	-14511.4	0.224383	0.901453	-6.23119e-14	0.00623272
603.37	-36334.4	-14511.4	0.24	0.900003	2.22577e-13	0.00447705
603.387	-36334.4	-14511.4	0.255617	0.898534	-9.2369e-13	0.00162811
603.404	-36334.4	-14511.4	0.27023	0.894934	3.46996e-12	-0.00202647
603.421	-36334.4	-14511.4	0.286098	0.891131	-1.22081e-11	-0.00786372
603.438	-36334.4	-14511.4	0.301227	0.890104	4.98342e-11	-0.0152146
603.455	-36334.4	-14511.3	0.316436	0.888021	-1.87051e-10	-0.0240463
603.472	-36334.4	-14511.4	0.331594	0.886492	6.44985e-10	-0.0348454
603.489	-36334.4	-14511.3	0.347644	0.88638	-2.59723e-09	-0.0482925
603.506	-36334.4	-14511.3	0.361737	0.888895	9.7414e-09	-0.0623739
603.523	-36334.4	-14511.3	0.378184	0.890214	-3.26716e-08	-0.078
603.54	-36334.4	-14511.3	0.393048	0.889937	1.30062e-07	-0.093578
603.557	-36334.4	-14511.3	0.405987	0.890035	-4.87499e-07	-0.109371
603.574	-36334.4	-14511.3	0.419797	0.889934	1.57025e-06	-0.126745
603.591	-36334.4	-14511.3	0.436025	0.890248	-6.19001e-06	-0.142527
603.608	-36334.4	-14511.3	0.452606	0.887582	2.31878e-05	-0.15692
603.625	-36334.4	-14511.3	0.470431	0.883984	-7.00454e-05	-0.169922
603.642	-36334.4	-14511.3	0.484476	0.880361	0.000273793	-0.182099
603.659	-36334.4	-14511.3	0.497523	0.879963	-0.00288681	-0.192958
603.676	-36334.3	-14511.3	0.511748	0.879861	-0.00335785	-0.205482
603.693	-36334.3	-14511.3	0.524913	0.882889	-0.00351785	-0.217521
603.71	-36334.3	-14511.3	0.541478	0.886237	-0.000280723	-0.230449
603.727	-36334.3	-14511.2	0.555765	0.889878	7.69904e-06	-0.243327
603.744	-36334.3	-14511.2	0.572453	0.890032	0.000103194	-0.253314
603.761	-36334.3	-14511.2	0.58576	0.889993	-0.00319952	-0.261016
603.778	-36334.3	-14511.2	0.603333	0.89	-0.00333333	-0.267974
603.795	-36334.3	-14511.2	0.616667	0.89	-0.00333333	-0.27451
603.812	-36334.3	-14511.2	0.633333	0.89	-0.00333333	-0.282135
603.829	-36334.3	-14511.2	0.647593	0.893669	-0.00682276	-0.291449
603.846	-36334.3	-14511.2	0.664181	0.900394	-0.00650384	-0.302418
603.863	-36334.3	-14511.2	0.677612	0.907108	-0.00320708	-0.314473
603.88	-36334.3	-14511.1	0.695131	0.913857	-0.0035959	-0.327109
603.897	-36334.3	-14511.1	0.708373	0.917237	-0.00715192	-0.337768
603.914	-36334.3	-14511.1	0.725432	0.924192	-0.0101439	-0.347601
603.931	-36334.3	-14511.1	0.7431	0.931288	-0.00994644	-0.358031
603.948	-36334.3	-14511.1	0.759209	0.937452	-0.0100143	-0.367576
603.965	-36334.3	-14511.1	0.772324	0.940573	-0.00999634	-0.376365
603.982	-36334.3	-14511.1	0.787122	0.944119	-0.0100012	-0.38536
603.999	-36334.3	-14511.1	0.803867	0.947577	-0.00999968	-0.392887
604.016	-36334.3	-14511.1	0.820952	0.950237	-0.0100001	-0.400238
604.033	-36334.3	-14511	0.837499	0.949927	-0.00999997	-0.405551
604.05	-36334.3	-14511	0.851127	0.95002	-0.01	-0.409528
604.067	-36334.2	-14511	0.868604	0.949995	-0.01	-0.412708
604.084	-36334.2	-14511	0.885986	0.950003	-0.01	-0.416512
604.101	-36334.2	-14511	0.90246	0.949995	-0.01	-0.420912
604.118	-36334.2	-14511	0.919516	0.950016	-0.01	-0.425416
604.135	-36334.2	-14511	0.937206	0.949932	-0.01	-0.42966
604.152	-36334.2	-14510.9	0.952398	0.950254	-0.01	-0.432294
604.169	-36334.2	-14510.9	0.965529	0.948801	-0.00999998	-0.434567
604.186	-36334.2	-14510.9	0.981052	0.944998	-0.0100001	-0.436329
604.203	-36334.2	-14510.9	0.997702	0.94181	-0.00999965	-0.437389
604.22	-36334.2	-14510.9	1.01529	0.93833	-0.0100013	-0.437993
604.237	-36334.2	-14510.9	1.03051	0.934871	-0.00999481	-0.437893
604.254	-36334.2	-14510.8	1.04505	0.93162	-0.0100195	-0.437883
604.271	-36334.2	-14510.8	1.06273	0.928036	-0.00993136	-0.438019
604.288	-36334.2	-14510.8	1.08016	0.925039	-0.0102802	-0.437232
604.305	-36334.2	-14510.8	1.09471	0.919379	-0.00826983	-0.437027
604.322	-36334.2	-14510.8	1.10803	0.914326	-0.00459717	-0.440576
604.339	-36334.2	-14510.8	1.12404	0.911244	-0.000891278	-0.451448
604.356	-36334.1	-14510.7	1.14063	0.90777	0.000190507	-0.47266
604.373	-36334.1	-14510.7	1.15839	0.904649	-1.84967e-05	-0.516573
604.39	-36334.1	-14510.7	1.17302	0.898695	-8.96456e-05	-0.587542
604.407	-36334.1	-14510.7	1.1859	0.892257	0.00037774	-0.684832
604.424	-36334.1	-14510.7	1.20012	0.882643	-0.00263251	-0.809583
604.441	-36334.1	-14510.6	1.21325	0.872194	-0.00342388	-0.941423
604.458	-36334.1	-14510.6	1.22953	0.862707	-0.00362696	-1.0688
604.475	-36334.1	-14510.6	1.24406	0.849233	-0.000522689	-1.19954
604.492	-36334.1	-14510.6	1.26052	0.835628	0.000134835	-1.32488
604.509	-36334.1	-14510.6	1.27437	0.822378	-3.55741e-05	-1.46296
604.526	-36334.1	-14510.6	1.28833	0.808464	6.15012e-06	-1.62479
604.543	-36334.1	-14510.5	1.30181	0.791988	-1.6541e-06	-1.77418
604.56	-36334.1	-14510.5	1.315	0.775345	4.48921e-07	-1.89455
604.577	-36334.1	-14510.5	1.32926	0.757696	-8.52297e-08	-1.99775
604.594	-36334	-14510.5	1.33948	0.740952	1.29513e-07	-2.08533
604.611	-36334	-14510.4	1.34928	0.724378	-4.32779e-07	-2.17718
604.628	-36334	-14510.4	1.36333	0.706667	0	-2.27887
604.645	-36334	-14510.4	1.37667	0.693333	0	-2.37037
604.662	-36334	-14510.4	1.39	0.68	-2.81657e-15	-2.44771
604.679	-36334	-14510.4	1.40059	0.669415	9.94402e-05	-2.5132
604.696	-36334	-14510.3	1.41058	0.659415	0.00357607	-2.56248
604.713	-36334	-14510.3	1.42061	0.649394	0.00677205	-2.60242
604.73	-36334	-14510.3	1.43124	0.638722	0.00641556	-2.63647
604.747	-36334	-14510.3	1.44107	0.629077	0.00284086	-2.66459
604.764	-36334	-14510.2	1.45155	0.622552	-0.000126508	-2.69707
604.781	-36333.9	-14510.2	1.46545	0.615429	-4.30783e-05	-2.73555
604.798	-36333.9	-14510.2	1.47498	0.608884	0.000369388	-2.77194
604.815	-36333.9	-14510.2	1.48522	0.601973	0.00395806	-2.80537
604.832	-36333.9	-14510.2	1.4957	0.595715	0.00771252	-2.8374
604.849	-36333.9	-14510.1	1.50582	0.592102	0.00971208	-2.86759
604.866	-36333.9	-14510.1	1.51509	0.584967	0.00574923	-2.89871
604.883	-36333.9	-14510.1	1.52264	0.577848	0.00220445	-2.93039
604.9	-36333.9	-14510.1	1.53298	0.572117	-0.000275345	-2.95766
604.917	-36333.9	-14510	1.54308	0.568971	6.91669e-05	-2.98366
604.934	-36333.9	-14510	1.55362	0.565716	-2.06229e-05	-3.00846
604.951	-36333.9	-14510	1.56346	0.56101	5.49842e-06	-3.03299
604.968	-36333.9	-14510	1.57374	0.555356	-1.36545e-06	-3.0621
604.985	-36333.8	-14509.9	1.58419	0.550635	3.95994e-07	-3.09288
605.002	-36333.8	-14509.9	1.59406	0.545251	-1.05501e-07	-3.11914
605.019	-36333.8	-14509.9	1.60431	0.54055	2.58449e-08	-3.14243
605.036	-36333.8	-14509.9	1.61504	0.534664	-7.34602e-09	-3.16552
605.053	-36333.8	-14509.8	1.62333	0.531921	1.95548e-09	-3.18801
605.07	-36333.8	-14509.8	1.63	0.528225	-4.71203e-10	-3.20876
605.087	-36333.8	-14509.8	1.63667	0.525228	1.31916e-10	-3.22354
605.104	-36333.8	-14509.7	1.64496	0.519804	-3.50819e-11	-3.23542
605.121	-36333.8	-14509.7	1.65569	0.514502	8.28262e-12	-3.25371
605.138	-36333.8	-14509.7	1.66596	0.511452	-2.29168e-12	-3.27935
605.155	-36333.7	-14509.7	1.67573	0.50795	6.08777e-13	-3.3071
605.172	-36333.7	-14509.6	1.68653	0.504915	-1.40034e-13	-3.33258
605.189	-36333.7	-14509.6	1.69455	0.498921	3.83877e-14	-3.34999
605.206	-36333.7	-14509.6	1.70096	0.494284	-1.01844e-14	-3.36464
605.223	-36333.7	-14509.6	1.70762	0.491092	2.26315e-15	-3.36978
605.24	-36333.7	-14509.5	1.7172	0.487615	-6.15838e-16	-3.41477
605.257	-36333.7	-14509.5	1.72485	0.484334	1.63136e-16	-3.17771
605.274	-36333.7	-14509.5	1.73169	0.480857	-3.4539e-17	-2.53008
605.291	-36333.7	-14509.4	1.73825	0.477317	9.3436e-18	-1.50937
605.308	-36333.7	-14509.4	1.74738	0.474585	-2.47063e-18	-0.816969
605.325	-36333.6	-14509.4	1.75837	0.465699	4.85911e-19	-0.555095
605.342	-36333.6	-14509.4	1.76561	0.450049	-1.30848e-19	-0.664182
605.359	-36333.6	-14509.3	1.7721	0.426133	3.45219e-20	-0.711418
605.376	-36333.6	-14509.3	1.77915	0.378156	-5.9673e-21	-0.594481
605.393	-36333.6	-14509.3	1.786	0.291989	1.60137e-21	-0.367313
605.41	-36333.6	-14509.3	1.78984	0.179035	-4.21323e-22	-0.0771344
605.427	-36333.6	-14509.2	1.79001	0.0321515	5.38441e-23	0.237495
605.444	-36333.6	-14509.2	1.79005	-0.111575	-1.4416e-23	0.496827
605.461	-36333.6	-14509.2	1.787	-0.25804	3.77944e-24	0.685012
605.478	-36333.5	-14509.1	1.78	-0.4	0	0.801743
605.495	-36333.5	-14509.1	1.77333	-0.533333	0	0.854031
605.512	-36333.5	-14509.1	1.76333	-0.69	7.52194e-36	0.889978
605.529	-36333.5	-14509.1	1.74906	-0.887908	-1.64126e-26	0.934171
605.546	-36333.5	-14509	1.73238	-1.05554	4.38774e-27	0.982044
605.563	-36333.5	-14509	1.71556	-1.19038	-1.13829e-27	1.03168
605.58	-36333.5	-14509	1.69394	-1.29886	5.64881e-28	1.10067
605.597	-36333.5	-14508.9	1.67068	-1.40221	-1.50949e-28	1.19197
605.614	-36333.5	-14508.9	1.64685	-1.51455	3.89049e-29	1.3147
605.631	-36333.4	-14508.9	1.61852	-1.64117	-1.44842e-29	1.46006
605.648	-36333.4	-14508.9	1.59168	-1.74761	3.86865e-30	1.59433
605.665	-36333.4	-14508.8	1.56112	-1.83781	-9.89729e-31	1.71283
605.682	-36333.4	-14508.8	1.52895	-1.90839	3.27639e-31	1.81467
605.699	-36333.4	-14508.8	1.49535	-1.96656	-8.74638e-32	1.8946
605.716	-36333.4	-14508.8	1.46261	-2.01754	2.21873e-32	1.96645
605.733	-36333.4	-14508.8	1.42955	-2.05791	-6.88828e-33	2.03024
605.75	-36333.4	-14508.7	1.39281	-2.09336	1.83775e-33	2.08255
605.767	-36333.4	-14508.7	1.35438	-2.13367	-4.61644e-34	2.13639
605.784	-36333.4	-14508.7	1.31295	-2.18409	1.37644e-34	2.19218
605.801	-36333.4	-14508.7	1.2777	-2.22781	-3.66984e-35	2.24073
605.818	-36333.4	-14508.6	1.23834	-2.2675	9.11352e-36	2.28111
605.835	-36333.3	-14508.6	1.19786	-2.30375	-2.643e-36	2.31297
605.852	-36333.3	-14508.6	1.16054	-2.33917	7.04149e-37	2.33932
605.869	-36333.3	-14508.6	1.12054	-2.37966	-1.72498e-37	2.36485
605.886	-36333.3	-14508.6	1.08118	-2.41786	4.90299e-38	2.38756
605.903	-36333.3	-14508.6	1.04166	-2.45136	-1.30516e-38	2.40378
605.92	-36333.3	-14508.5	0.998604	-2.48022	3.14498e-39	2.41907
605.937	-36333.3	-14508.5	0.95331	-2.50716	-8.80456e-40	2.43721
605.954	-36333.3	-14508.5	0.910771	-2.53665	2.34149e-40	2.46154
605.971	-36333.3	-14508.5	0.865569	-2.57367	-5.52812e-41	2.49478
605.988	-36333.3	-14508.5	0.82097	-2.6127	1.52955e-41	2.53003
606.005	-36333.3	-14508.5	0.777795	-2.64276	-4.06319e-42	2.56275
606.022	-36333.3	-14508.5	0.735067	-2.67	9.34634e-43	2.59586
606.039	-36333.3	-14508.4	0.691765	-2.69699	-2.56213e-43	2.62995
606.056	-36333.3	-14508.4	0.649601	-2.72641	6.79745e-44	2.66161
606.073	-36333.3	-14508.4	0.598976	-2.75151	-1.5105e-44	2.69073
606.09	-36333.3	-14508.4	0.549839	-2.76632	4.11032e-45	2.71315
606.107	-36333.3	-14508.4	0.504177	-2.78065	-1.08883e-45	2.73446
606.124	-36333.3	-14508.4	0.454816	-2.80593	2.30525e-46	2.76186
606.141	-36333.3	-14508.4	0.407769	-2.83865	-6.23625e-47	2.79324
606.158	-36333.3	-14508.4	0.358537	-2.87248	1.64898e-47	2.82407
606.175	-36333.2	-14508.4	0.308797	-2.90207	-3.24314e-48	2.85298
606.192	-36333.3	-14508.4	0.258588	-2.92427	8.73325e-49	2.87358
606.209	-36333.2	-14508.4	0.211652	-2.93591	-2.30411e-49	2.8909
606.226	-36333.3	-14508.4	0.162584	-2.95874	3.98278e-50	2.9009
606.243	-36333.2	-14508.4	0.112559	-2.95737	-1.06879e-50	2.93312
606.26	-36333.3	-14508.4	0.0624736	-3.05538	2.81123e-51	2.61759
