# Supplementary material for: Extraction of driving behavior primitives considering driver expectation and vehicle dynamics
Source: PLoS One. 2025 Dec 31;20(12):e0340123. doi: 10.1371/journal.pone.0340123 (PMC12755792; doi:10.1371/journal.pone.0340123)
Supplement: S1 File — (ZIP) [file pone.0340123.s001.zip › DataSetForPimitiveExaction-1/straight driving/d2c113_s_1.xlsx]

## Sheet: Sheet1
1560.27	-36331.2	-14501.2	0.0350365	0.609564	6.48182e-10	0.26609
1560.28	-36331.2	-14501.2	0.045442	0.699328	-1.81463e-10	0.184819
1560.3	-36331.2	-14501.2	0.054894	0.760045	4.82585e-11	0.123041
1560.32	-36331.2	-14501.2	0.067361	0.805619	-1.1394e-11	0.0751723
1560.34	-36331.2	-14501.2	0.0810179	0.836511	3.15434e-12	0.0390625
1560.35	-36331.2	-14501.2	0.096255	0.860887	-8.44682e-13	0.0123827
1560.37	-36331.2	-14501.2	0.113019	0.880705	2.24387e-13	-0.00813663
1560.39	-36331.2	-14501.2	0.13068	0.893397	-5.16146e-14	-0.0244779
1560.4	-36331.2	-14501.2	0.145589	0.901484	1.41492e-14	-0.0373254
1560.42	-36331.2	-14501.2	0.158538	0.905466	-3.75384e-15	-0.0487775
1560.44	-36331.2	-14501.2	0.172274	0.909445	8.34166e-16	-0.0570843
1560.45	-36331.2	-14501.2	0.188358	0.907983	-2.2699e-16	-0.0623102
1560.47	-36331.2	-14501.2	0.204948	0.904331	6.01299e-17	-0.0638518
1560.49	-36331.2	-14501.2	0.22276	0.90055	-1.27306e-17	-0.0667238
1560.51	-36331.2	-14501.2	0.23705	0.900097	3.44393e-18	-0.0691524
1560.52	-36331.2	-14501.2	0.250158	0.897618	-9.10641e-19	-0.072363
1560.54	-36331.2	-14501.2	0.263922	0.893988	1.791e-19	-0.0737892
1560.56	-36331.2	-14501.2	0.280633	0.890315	-4.82288e-20	-0.0767881
1560.57	-36331.2	-14501.2	0.294049	0.890144	1.27243e-20	-0.0790532
1560.59	-36331.2	-14501.1	0.311401	0.887141	-2.19946e-21	-0.0824861
1560.61	-36331.2	-14501.1	0.325005	0.883755	5.90239e-22	-0.0836862
1560.62	-36331.2	-14501.1	0.341449	0.880194	-1.55279e-22	-0.0867611
1560.64	-36331.2	-14501.1	0.355778	0.880056	1.98166e-23	-0.0891901
1560.66	-36331.2	-14501.1	0.372414	0.876898	-5.19925e-24	-0.0914373
1560.67	-36331.2	-14501.1	0.386667	0.873333	0	-0.0915033
1560.69	-36331.2	-14501.1	0.403333	0.87	0	-0.0925926
1560.71	-36331.2	-14501.1	0.416667	0.87	0	-0.0947712
1560.73	-36331.2	-14501.1	0.43	0.866667	0	-0.0969499
1560.74	-36331.2	-14501.1	0.444108	0.863102	-6.04977e-27	-0.098073
1560.76	-36331.2	-14501.1	0.457583	0.859943	1.61734e-27	-0.0979973
1560.78	-36331.2	-14501.1	0.474223	0.859904	-4.19579e-28	-0.0968803
1560.79	-36331.1	-14501.1	0.488549	0.856207	2.08218e-28	-0.0957066
1560.81	-36331.2	-14501.1	0.505001	0.852964	-5.56405e-29	-0.0947385
1560.83	-36331.1	-14501	0.518577	0.849585	1.43405e-29	-0.0947133
1560.85	-36331.1	-14501	0.536075	0.846061	-5.33896e-30	-0.093376
1560.86	-36331.1	-14501	0.548879	0.842757	1.426e-30	-0.0909625
1560.88	-36331.1	-14501	0.562531	0.839381	-3.64819e-31	-0.0877303
1560.9	-36331.1	-14501	0.576385	0.835859	1.20769e-31	-0.0856756
1560.91	-36331.1	-14501	0.590424	0.832568	-3.2239e-32	-0.0849513
1560.93	-36331.1	-14501	0.606905	0.82916	8.17606e-33	-0.084795
1560.95	-36331.1	-14501	0.62076	0.825721	-2.52824e-33	-0.0834953
1560.96	-36331.1	-14501	0.633185	0.822142	6.3511e-34	-0.0826073
1560.98	-36331.1	-14501	0.644471	0.81967	-1.89427e-34	-0.0833902
1561	-36331.1	-14501	0.65788	0.820144	5.07388e-35	-0.0857803
1561.02	-36331.1	-14500.9	0.672389	0.819756	-1.35279e-35	-0.0879063
1561.03	-36331.1	-14500.9	0.688648	0.820989	3.35945e-36	-0.0900911
1561.05	-36331.1	-14500.9	0.702171	0.824812	-9.74272e-37	-0.0927113
1561.07	-36331.1	-14500.9	0.715417	0.827979	2.59565e-37	-0.0964289
1561.08	-36331.1	-14500.9	0.729159	0.831519	-6.35866e-38	-0.101292
1561.1	-36331.1	-14500.9	0.743026	0.834682	1.80735e-38	-0.108053
1561.12	-36331.1	-14500.9	0.756263	0.839481	-4.81111e-39	-0.115759
1561.13	-36331.1	-14500.9	0.769668	0.846751	1.15931e-39	-0.123689
1561.15	-36331.1	-14500.9	0.785703	0.853477	-3.24556e-40	-0.13113
1561.17	-36331.1	-14500.8	0.800232	0.860473	8.63128e-41	-0.136934
1561.18	-36331.1	-14500.8	0.816007	0.865344	-2.03779e-41	-0.142111
1561.2	-36331.1	-14500.8	0.831619	0.86895	5.63824e-42	-0.145255
1561.22	-36331	-14500.8	0.84428	0.869919	-1.49772e-42	-0.147129
1561.24	-36331.1	-14500.8	0.858476	0.871863	3.44297e-43	-0.150009
1561.25	-36331	-14500.8	0.871612	0.87547	-9.35187e-44	-0.15468
1561.27	-36331	-14500.8	0.887987	0.879219	2.07815e-44	-0.161401
1561.29	-36331	-14500.7	0.905166	0.880107	-5.65528e-45	-0.167407
1561.3	-36331	-14500.7	0.921914	0.880261	1.49926e-45	-0.17201
1561.32	-36331	-14500.7	0.936864	0.8776	-3.21191e-46	-0.17573
1561.34	-36331	-14500.7	0.94975	0.874297	1.10035e-46	-0.178744
1561.36	-36331	-14500.7	0.962208	0.870675	-2.87493e-47	-0.182706
1561.37	-36331	-14500.7	0.979394	0.870033	6.08711e-48	-0.187435
1561.39	-36331	-14500.7	0.993432	0.86788	-1.64815e-48	-0.191116
1561.41	-36331	-14500.6	1.00949	0.86162	4.41204e-49	-0.192821
1561.42	-36331	-14500.6	1.02364	0.85501	-1.16663e-49	-0.191922
1561.44	-36331	-14500.6	1.03747	0.847634	2.29447e-50	-0.191791
1561.46	-36331	-14500.6	1.05112	0.844091	-6.17862e-51	-0.190678
1561.47	-36331	-14500.6	1.06395	0.837691	1.63012e-51	-0.191653
1561.49	-36331	-14500.6	1.08137	0.833871	-2.81775e-52	-0.190683
1561.51	-36331	-14500.5	1.09522	0.827307	7.56159e-53	-0.191679
1561.53	-36331	-14500.5	1.10835	0.823892	-1.9893e-53	-0.190665
1561.54	-36330.9	-14500.5	1.12253	0.816994	2.53871e-54	-0.191706
1561.56	-36330.9	-14500.5	1.13586	0.813623	-6.66079e-55	-0.19064
1561.58	-36330.9	-14500.5	1.15	0.806667	0	-0.191721
1561.59	-36330.9	-14500.5	1.16333	0.803333	0	-0.190632
1561.61	-36330.9	-14500.4	1.17667	0.796667	-2.7225e-66	-0.191721
1561.63	-36330.9	-14500.4	1.19	0.793333	0	-0.190632
1561.64	-36330.9	-14500.4	1.20414	0.786335	-7.73319e-58	-0.191751
1561.66	-36330.9	-14500.4	1.21748	0.783167	2.0062e-58	-0.191796
1561.68	-36330.9	-14500.4	1.23163	0.779557	-9.95764e-59	-0.194117
1561.7	-36330.9	-14500.3	1.24487	0.776361	2.66762e-59	-0.195117
1561.71	-36330.9	-14500.3	1.2583	0.772642	-7.12849e-60	-0.196117
1561.73	-36330.9	-14500.3	1.27132	0.766079	1.83726e-60	-0.19614
1561.75	-36330.9	-14500.3	1.28215	0.762712	-6.84011e-61	-0.197441
1561.76	-36330.8	-14500.3	1.29568	0.759748	1.82695e-61	-0.200019
1561.78	-36330.8	-14500.2	1.30924	0.760156	-4.67395e-62	-0.204386
1561.8	-36330.8	-14500.2	1.32257	0.759439	1.54726e-62	-0.207841
1561.81	-36330.8	-14500.2	1.33277	0.755866	-4.13044e-63	-0.210554
1561.83	-36330.8	-14500.2	1.34668	0.752389	1.04779e-63	-0.211974
1561.85	-36330.8	-14500.1	1.36088	0.749706	-3.25296e-64	-0.215503
1561.87	-36330.8	-14500.1	1.37297	0.750036	8.67869e-65	-0.219376
1561.88	-36330.8	-14500.1	1.38384	0.750149	-2.18009e-65	-0.224508
1561.9	-36330.8	-14500.1	1.39817	0.749097	6.50019e-66	-0.227846
1561.92	-36330.8	-14500.1	1.41154	0.745495	-1.73307e-66	-0.230332
1561.93	-36330.8	-14500	1.42381	0.741859	4.30382e-67	-0.231682
1561.95	-36330.8	-14500	1.43522	0.739909	-1.24815e-67	-0.233711
1561.97	-36330.7	-14500	1.44877	0.738995	3.32531e-68	-0.234617
1561.98	-36330.7	-14500	1.46267	0.73518	-8.14613e-69	-0.235745
1562	-36330.7	-14499.9	1.47517	0.731517	2.31541e-69	-0.237161
1562.02	-36330.7	-14499.9	1.48426	0.729723	-6.16354e-70	-0.240443
1562.04	-36330.7	-14499.9	1.49647	0.730085	1.4852e-70	-0.245096
1562.05	-36330.7	-14499.9	1.51046	0.7299	-4.15791e-71	-0.249762
1562.07	-36330.7	-14499.8	1.52398	0.730312	1.10576e-71	-0.253004
1562.09	-36330.7	-14499.8	1.5356	0.728325	-2.61063e-72	-0.254562
1562.1	-36330.7	-14499.8	1.54764	0.724703	7.22321e-73	-0.254905
1562.12	-36330.7	-14499.8	1.56108	0.721104	-1.91882e-73	-0.255369
1562.14	-36330.7	-14499.8	1.57524	0.7198	4.41377e-74	-0.257209
1562.15	-36330.6	-14499.7	1.58685	0.720055	-1.20995e-74	-0.260315
1562.17	-36330.6	-14499.7	1.59601	0.719987	3.21006e-75	-0.262985
1562.19	-36330.6	-14499.7	1.60906	0.719998	-7.13328e-76	-0.264494
1562.21	-36330.6	-14499.6	1.62278	0.720021	1.94108e-76	-0.264728
1562.22	-36330.6	-14499.6	1.63627	0.71992	-5.14195e-77	-0.2648
1562.24	-36330.6	-14499.6	1.64763	0.72026	1.08864e-77	-0.263903
1562.26	-36330.6	-14499.6	1.65773	0.717485	-2.94504e-78	-0.262882
1562.27	-36330.6	-14499.5	1.66731	0.714461	7.78725e-79	-0.260785
1562.29	-36330.6	-14499.5	1.68078	0.707754	-1.53156e-79	-0.259561
1562.31	-36330.6	-14499.5	1.69432	0.703981	4.12424e-80	-0.256607
1562.32	-36330.5	-14499.5	1.7078	0.698009	-1.08811e-80	-0.253407
1562.34	-36330.5	-14499.4	1.71882	0.690801	1.88085e-81	-0.248837
1562.36	-36330.5	-14499.4	1.72888	0.684106	-5.0474e-82	-0.246354
1562.38	-36330.5	-14499.4	1.73861	0.677482	1.32798e-82	-0.245164
1562.39	-36330.5	-14499.4	1.75249	0.670401	-1.69713e-83	-0.245098
1562.41	-36330.5	-14499.3	1.76588	0.663752	4.54382e-84	-0.245069
1562.43	-36330.5	-14499.3	1.77928	0.656944	-1.19125e-84	-0.246124
1562.44	-36330.5	-14499.3	1.79	0.653333	0	-0.247277
1562.46	-36330.5	-14499.2	1.8	0.646667	0	-0.249455
1562.48	-36330.4	-14499.2	1.81	0.643333	0	-0.249455
1562.49	-36330.4	-14499.2	1.82061	0.636371	5.17315e-87	-0.250539
1562.51	-36330.4	-14499.2	1.83058	0.633028	-1.38299e-87	-0.249431
1562.53	-36330.4	-14499.1	1.84062	0.626384	3.58781e-88	-0.249377
1562.55	-36330.4	-14499.1	1.85122	0.622672	-1.78047e-88	-0.247079
1562.56	-36330.4	-14499.1	1.86115	0.616156	4.75781e-89	-0.245985
1562.58	-36330.4	-14499	1.87123	0.612635	-1.22625e-89	-0.24382
1562.6	-36330.4	-14499	1.88182	0.605879	4.56533e-90	-0.242662
1562.61	-36330.4	-14499	1.89173	0.602329	-1.21937e-90	-0.241975
1562.63	-36330.3	-14499	1.90186	0.595903	3.11956e-91	-0.24456
1562.65	-36330.3	-14498.9	1.91242	0.591907	-1.0327e-91	-0.248307
1562.66	-36330.3	-14498.9	1.92231	0.585752	2.7568e-92	-0.252417
1562.68	-36330.3	-14498.9	1.93248	0.581821	-6.99329e-93	-0.255991
1562.7	-36330.3	-14498.8	1.94302	0.575488	2.17114e-93	-0.262523
1562.72	-36330.3	-14498.8	1.95288	0.571536	-5.79246e-94	-0.272563
1562.73	-36330.3	-14498.8	1.96311	0.565508	1.45507e-94	-0.286226
1562.75	-36330.3	-14498.7	1.97361	0.561071	-4.33845e-95	-0.300109
1562.77	-36330.3	-14498.7	1.98348	0.555421	1.15671e-95	-0.311895
1562.78	-36330.2	-14498.7	1.99369	0.55093	-2.87252e-96	-0.321884
1562.8	-36330.2	-14498.6	2.00443	0.545164	8.33057e-97	-0.330911
1562.82	-36330.2	-14498.6	2.01296	0.540683	-2.21943e-97	-0.337156
1562.83	-36330.2	-14498.6	2.01957	0.535163	5.43701e-98	-0.343017
1562.85	-36330.2	-14498.5	2.0263	0.530197	-1.54539e-98	-0.347496
1562.87	-36330.2	-14498.5	2.03436	0.525125	4.11377e-99	-0.35092
1562.88	-36330.2	-14498.5	2.04506	0.520007	-9.91275e-100	-0.352578
1562.9	-36330.2	-14498.4	2.05537	0.514846	2.77514e-100	-0.352586
1562.92	-36330.1	-14498.4	2.06514	0.509906	-7.38027e-101	-0.350867
1562.94	-36330.1	-14498.4	2.07589	0.504477	1.74258e-101	-0.347835
1562.95	-36330.1	-14498.3	2.0842	0.50146	-4.82743e-102	-0.344919
1562.97	-36330.1	-14498.3	2.09056	0.497941	1.30472e-102	-0.343542
1562.99	-36330.1	-14498.3	2.09719	0.494941	-3.77446e-103	-0.342489
1563	-36330.1	-14498.2	2.10659	0.488817	4.14402e-103	-0.340946
1563.02	-36330.1	-14498.2	2.1145	0.484672	-1.27283e-102	-0.336626
1563.04	-36330.1	-14498.2	2.12127	0.478707	4.20182e-102	-0.330058
1563.06	-36330	-14498.1	2.12785	0.474049	-1.67093e-101	-0.322358
1563.07	-36330	-14498.1	2.13674	0.47107	6.26255e-101	-0.316283
1563.09	-36330	-14498.1	2.14779	0.467481	-2.01717e-100	-0.31138
1563.11	-36330	-14498	2.15524	0.464104	7.95182e-100	-0.308641
1563.12	-36330	-14498	2.16177	0.460811	-2.97875e-99	-0.307323
1563.14	-36330	-14498	2.16851	0.45727	8.99817e-99	-0.307229
1563.16	-36330	-14497.9	2.17837	0.453972	-3.5172e-98	-0.306326
1563.17	-36330	-14497.9	2.18556	0.450373	1.31684e-97	-0.305217
1563.19	-36329.9	-14497.9	2.19253	0.449939	-3.53706e-97	-0.304007
1563.21	-36329.9	-14497.8	2.19909	0.450013	1.37236e-96	-0.303902
1563.23	-36329.9	-14497.8	2.20868	0.450007	-5.13564e-96	-0.303916
1563.24	-36329.9	-14497.8	2.21948	0.449978	1.03488e-95	-0.303944
1563.26	-36329.9	-14497.7	2.22631	0.450088	-3.98914e-95	-0.302924
1563.28	-36329.9	-14497.7	2.23292	0.44689	1.49216e-94	-0.300831
1563.29	-36329.9	-14497.7	2.24	0.443333	1.36772e-103	-0.297386
1563.31	-36329.8	-14497.6	2.24667	0.44	0	-0.295207
1563.33	-36329.8	-14497.6	2.25333	0.44	0	-0.294118
1563.34	-36329.8	-14497.6	2.26054	0.43646	-3.43609e-92	-0.294103
1563.36	-36329.8	-14497.5	2.2705	0.433044	1.31064e-91	-0.292905
1563.38	-36329.8	-14497.5	2.27705	0.426232	-4.89526e-91	-0.289479
1563.39	-36329.8	-14497.4	2.28416	0.4192	3.83048e-90	-0.283553
1563.41	-36329.8	-14497.4	2.29076	0.412564	-1.45589e-89	-0.277014
1563.43	-36329.7	-14497.4	2.29749	0.405838	5.4252e-89	-0.270442
1563.45	-36329.7	-14497.3	2.30455	0.398822	-3.13858e-88	-0.26349
1563.46	-36329.7	-14497.3	2.31115	0.392042	1.18961e-87	-0.257141
1563.48	-36329.7	-14497.3	2.3179	0.385967	-4.41769e-87	-0.25181
1563.5	-36329.7	-14497.2	2.32496	0.381934	2.24618e-86	-0.247636
1563.51	-36329.7	-14497.2	2.33149	0.375564	-8.49478e-86	-0.245892
1563.53	-36329.7	-14497.2	2.33849	0.372591	3.14013e-85	-0.244868
1563.55	-36329.7	-14497.1	2.34448	0.368966	-1.48316e-84	-0.243502
1563.57	-36329.6	-14497.1	2.34824	0.365721	5.59892e-84	-0.240939
1563.58	-36329.6	-14497	2.35551	0.362264	-2.05755e-83	-0.237565
1563.6	-36329.6	-14497	2.3623	0.358938	9.25922e-83	-0.233917
1563.62	-36329.6	-14497	2.36928	0.354837	-3.49003e-82	-0.22897
1563.63	-36329.6	-14496.9	2.37457	0.346519	1.27312e-81	-0.221273
1563.65	-36329.6	-14496.9	2.37939	0.335462	-5.53473e-81	-0.212002
1563.67	-36329.6	-14496.8	2.38472	0.327267	2.08349e-80	-0.203404
1563.68	-36329.5	-14496.8	2.38953	0.319397	-7.53019e-80	-0.194639
1563.7	-36329.5	-14496.8	2.39498	0.307636	3.18949e-79	-0.184217
1563.72	-36329.5	-14496.7	2.39975	0.291292	-1.19932e-78	-0.17128
1563.74	-36329.5	-14496.7	2.40503	0.269621	4.28397e-78	-0.155383
1563.75	-36329.5	-14496.7	2.41014	0.250882	-1.77784e-77	-0.138171
1563.77	-36329.5	-14496.6	2.41542	0.234391	6.67867e-77	-0.122643
1563.79	-36329.5	-14496.6	2.41846	0.218986	-2.3497e-76	-0.107287
1563.8	-36329.4	-14496.5	2.42201	0.20519	9.59165e-76	-0.0939519
1563.82	-36329.4	-14496.5	2.42526	0.193937	-3.6002e-75	-0.0828945
1563.84	-36329.4	-14496.5	2.42875	0.183868	1.24141e-74	-0.072155
1563.85	-36329.4	-14496.4	2.4322	0.173151	-4.99892e-74	-0.062858
1563.87	-36329.4	-14496.4	2.43537	0.165631	1.87494e-73	-0.0547154
1563.89	-36329.4	-14496.4	2.43929	0.158508	-6.28834e-73	-0.0490318
1563.9	-36329.3	-14496.3	2.43991	0.154173	2.50331e-72	-0.046044
1563.92	-36329.3	-14496.3	2.44214	0.150776	-9.38295e-72	-0.0463611
1563.94	-36329.3	-14496.2	2.4458	0.149795	3.02227e-71	-0.0477327
1563.96	-36329.3	-14496.2	2.44954	0.150284	-1.1914e-70	-0.0481011
1563.97	-36329.3	-14496.2	2.44985	0.147579	4.46298e-70	-0.046455
1563.99	-36329.3	-14496.1	2.45261	0.143966	-1.34817e-69	-0.0430672
1564.01	-36329.3	-14496.1	2.45605	0.14044	5.26973e-69	-0.0405422
1564.02	-36329.2	-14496	2.45968	0.139667	-1.97299e-68	-0.0401248
1564.04	-36329.2	-14496	2.45991	0.14289	5.29947e-68	-0.0421224
1564.06	-36329.2	-14496	2.46288	0.146245	-2.05617e-67	-0.0454043
1564.08	-36329.2	-14495.9	2.46624	0.149777	7.69459e-67	-0.0477166
1564.09	-36329.2	-14495.9	2.46987	0.150006	-1.55054e-66	-0.0490162
1564.11	-36329.2	-14495.8	2.47006	0.15008	5.97682e-66	-0.0480078
1564.13	-36329.2	-14495.8	2.46989	0.146894	-2.23566e-65	-0.0469182
1564.14	-36329.1	-14495.8	2.47333	0.143333	0	-0.0457516
1564.16	-36329.1	-14495.7	2.47667	0.14	0	-0.046841
1564.18	-36329.1	-14495.7	2.48	0.14	-2.93641e-73	-0.0479303
1564.19	-36329.1	-14495.6	2.48008	0.139994	5.1482e-63	-0.0490528
1564.21	-36329.1	-14495.6	2.48355	0.140002	-1.96369e-62	-0.0490107
1564.23	-36329.1	-14495.6	2.4869	0.14	7.33443e-62	-0.0490219
1564.25	-36329	-14495.5	2.49012	0.140001	-5.7391e-61	-0.0490182
1564.26	-36329	-14495.5	2.49019	0.139999	2.18132e-60	-0.049021
1564.28	-36329	-14495.5	2.49378	0.140005	-8.12842e-60	-0.0490154
1564.3	-36329	-14495.4	2.49738	0.139971	4.70244e-59	-0.0490433
1564.31	-36329	-14495.4	2.5001	0.140108	-1.78236e-58	-0.0489239
1564.33	-36329	-14495.3	2.50037	0.139575	6.6189e-58	-0.0476101
1564.35	-36329	-14495.3	2.50419	0.135832	-3.3654e-57	-0.0450127
1564.36	-36328.9	-14495.3	2.50755	0.132437	1.27275e-56	-0.0418064
1564.38	-36328.9	-14495.2	2.51028	0.12976	-4.70476e-56	-0.0401044
1564.4	-36328.9	-14495.2	2.50976	0.130074	2.22218e-55	-0.0407399
1564.41	-36328.9	-14495.1	2.51073	0.129981	-8.38871e-55	-0.0434299
1564.43	-36328.9	-14495.1	2.51437	0.130002	3.08277e-54	-0.0465674
1564.45	-36328.9	-14495.1	2.51811	0.130013	-1.38728e-53	-0.0484438
1564.47	-36328.9	-14495	2.52005	0.129945	5.22902e-53	-0.0491544
1564.48	-36328.8	-14495	2.52093	0.1302	-1.90749e-52	-0.0487094
1564.5	-36328.8	-14494.9	2.52476	0.128896	8.29253e-52	-0.0472508
1564.52	-36328.8	-14494.9	2.52825	0.125297	-3.12164e-51	-0.0441961
1564.53	-36328.8	-14494.9	2.53025	0.121674	1.12823e-50	-0.0425851
1564.55	-36328.8	-14494.8	2.53	0.119693	-4.77873e-50	-0.0484858
1564.57	-36328.8	-14494.8	2.52973	0.120082	1.79691e-49	-0.0646446
1564.59	-36328.7	-14494.7	2.53144	0.11998	-6.41855e-49	-0.0898965
1564.6	-36328.7	-14494.7	2.53509	0.120005	2.66368e-48	-0.115135
1564.62	-36328.7	-14494.6	2.53876	0.12	-1.00065e-47	-0.135899
1564.64	-36328.7	-14494.6	2.53997	0.119995	3.52049e-47	-0.15952
1564.65	-36328.7	-14494.6	2.54169	0.120021	-1.43709e-46	-0.193633
1564.67	-36328.7	-14494.5	2.54527	0.119923	5.39408e-46	-0.240293
1564.69	-36328.7	-14494.5	2.549	0.120267	-1.85997e-45	-0.295557
1564.7	-36328.6	-14494.4	2.55021	0.118023	7.48974e-45	-0.347175
1564.72	-36328.6	-14494.4	2.55002	0.114554	-2.80917e-44	-0.394952
1564.74	-36328.6	-14494.4	2.54975	0.110795	9.42165e-44	-0.454326
1564.76	-36328.6	-14494.3	2.5522	0.109811	-3.75065e-43	-0.520274
1564.77	-36328.6	-14494.3	2.55564	0.11005	1.40582e-42	-0.583437
1564.79	-36328.6	-14494.2	2.55938	0.10999	-4.52818e-42	-0.64262
1564.81	-36328.5	-14494.2	2.56022	0.110003	1.78504e-41	-0.69669
1564.82	-36328.5	-14494.2	2.55968	0.110001	-6.68675e-41	-0.751569
1564.84	-36328.5	-14494.1	2.56264	0.109996	2.01993e-40	-0.815479
1564.86	-36328.5	-14494.1	2.56605	0.110015	-7.89549e-40	-0.875628
1564.87	-36328.5	-14494	2.56962	0.109942	2.95607e-39	-0.932201
1564.89	-36328.5	-14494	2.57005	0.110155	-7.94005e-39	-0.989873
1564.91	-36328.5	-14494	2.57003	0.107107	3.0807e-38	-1.04781
1564.92	-36328.4	-14493.9	2.56983	0.103764	-1.15286e-37	-1.10342
1564.94	-36328.4	-14493.9	2.57311	0.100122	2.32312e-37	-1.15925
1564.96	-36328.4	-14493.8	2.57646	0.0999677	-8.9549e-37	-1.20651
1564.98	-36328.4	-14493.8	2.57989	0.100008	3.34963e-36	-1.25399
1564.99	-36328.4	-14493.8	2.58	0.1	3.07029e-45	-1.31046
1565.01	-36328.4	-14493.7	2.58	0.1	0	-1.3671
1565.03	-36328.3	-14493.7	2.58	0.1	0	-1.42157
1565.04	-36328.3	-14493.6	2.58355	0.1	-7.71341e-34	-1.46865
1565.06	-36328.3	-14493.6	2.58688	0.0999994	2.94215e-33	-1.50278
1565.08	-36328.3	-14493.5	2.59009	0.100002	-1.0989e-32	-1.52742
1565.1	-36328.3	-14493.5	2.58997	0.0999818	8.59874e-32	-1.54519
1565.11	-36328.3	-14493.5	2.58994	0.100069	-3.26821e-31	-1.55406
1565.13	-36328.3	-14493.4	2.59026	0.0997362	1.21786e-30	-1.55662
1565.15	-36328.2	-14493.4	2.59397	0.096031	-7.04554e-30	-1.55366
1565.16	-36328.2	-14493.3	2.59734	0.092666	2.67046e-29	-1.54791
1565.18	-36328.2	-14493.3	2.6002	0.0897943	-9.91691e-29	-1.5413
1565.2	-36328.2	-14493.3	2.59997	0.0900681	5.04228e-28	-1.53414
1565.21	-36328.2	-14493.2	2.59987	0.0899818	-1.90693e-27	-1.52046
1565.23	-36328.2	-14493.2	2.6006	0.0900046	7.04902e-27	-1.48619
1565.25	-36328.1	-14493.1	2.60436	0.0899986	-3.32943e-26	-1.42004
1565.27	-36328.1	-14493.1	2.60779	0.0900004	1.25686e-25	-1.32129
1565.28	-36328.1	-14493.1	2.61026	0.09	-4.61883e-25	-1.18981
1565.3	-36328.1	-14493	2.60991	0.0899997	2.07853e-24	-1.03728
1565.32	-36328.1	-14493	2.61008	0.090001	-7.8345e-24	-0.903235
1565.33	-36328.1	-14492.9	2.60979	0.0899961	2.85793e-23	-0.781987
1565.35	-36328.1	-14492.9	2.61111	0.0900167	-1.24245e-22	-0.674803
1565.37	-36328	-14492.8	2.6147	0.089937	4.67706e-22	-0.580907
1565.38	-36328	-14492.8	2.61833	0.0902279	-1.69039e-21	-0.489448
1565.4	-36328	-14492.8	2.62031	0.0886875	7.15984e-21	-0.407338
1565.42	-36328	-14492.7	2.6199	0.0851121	-2.69227e-20	-0.342272
1565.43	-36328	-14492.7	2.62008	0.0814418	9.61674e-20	-0.289658
1565.45	-36328	-14492.6	2.61972	0.0797118	-3.99092e-19	-0.252413
1565.47	-36327.9	-14492.6	2.62151	0.0800811	1.49924e-18	-0.227584
1565.49	-36327.9	-14492.6	2.6252	0.0799651	-5.27465e-18	-0.207383
1565.5	-36327.9	-14492.5	2.62891	0.0800738	2.15315e-17	-0.193853
1565.52	-36327.9	-14492.5	2.63023	0.0797405	-8.0818e-17	-0.192195
1565.54	-36327.9	-14492.4	2.62995	0.0808905	2.78674e-16	-0.202006
1565.55	-36327.9	-14492.4	2.63001	0.072803	-1.12217e-15	-0.215087
1565.57	-36327.8	-14492.3	2.63	0.052834	4.2089e-15	-0.218451
1565.59	-36327.8	-14492.3	2.63	0.0225611	-1.41162e-14	-0.211293
1565.61	-36327.8	-14492.3	2.63	-0.00432499	5.61949e-14	-0.199499
1565.62	-36327.8	-14492.2	2.62999	-0.0215269	-2.1063e-13	-0.188253
1565.64	-36327.8	-14492.2	2.63002	-0.0429954	6.78445e-13	-0.169571
1565.66	-36327.8	-14492.1	2.62992	-0.0790606	-2.67448e-12	-0.138835
1565.67	-36327.8	-14492.1	2.63029	-0.131947	1.00186e-11	-0.094536
1565.69	-36327.7	-14492.1	2.62733	-0.19631	-3.0264e-11	-0.043296
1565.71	-36327.7	-14492	2.62409	-0.245761	1.18296e-10	0.0151658
1565.72	-36327.7	-14492	2.61798	-0.293002	-4.429e-10	0.098526
1565.74	-36327.7	-14491.9	2.6108	-0.361105	1.18964e-09	0.237244
1565.76	-36327.7	-14491.9	2.60412	-0.435167	-4.61573e-09	0.39757
1565.78	-36327.7	-14491.8	2.59743	-0.499598	1.7273e-08	0.549466
1565.79	-36327.6	-14491.8	2.5905	-0.556928	-3.48067e-08	0.684669
1565.81	-36327.6	-14491.8	2.58058	-0.606898	1.34169e-07	0.790658
1565.83	-36327.6	-14491.7	2.5707	-0.66617	-5.01867e-07	0.884479
1565.84	-36327.6	-14491.7	2.55667	-0.733333	0	0.976035
1565.86	-36327.6	-14491.6	2.54333	-0.796667	1.76293e-15	1.05447
1565.88	-36327.6	-14491.6	2.53	-0.85	0	1.12745
1565.89	-36327.5	-14491.6	2.51574	-0.910193	0.000116246	1.19689
1565.91	-36327.5	-14491.5	2.49906	-0.970459	0.00351196	1.26532
1565.93	-36327.5	-14491.5	2.48216	-1.03705	0.00701311	1.3308
1565.95	-36327.5	-14491.4	2.46115	-1.09253	0.0139607	1.39691
