# Supplementary material for: Extraction of driving behavior primitives considering driver expectation and vehicle dynamics
Source: PLoS One. 2025 Dec 31;20(12):e0340123. doi: 10.1371/journal.pone.0340123 (PMC12755792; doi:10.1371/journal.pone.0340123)
Supplement: S1 File — (ZIP) [file pone.0340123.s001.zip › DataSetForPimitiveExaction-1/straight driving/d2c114_s_2.xlsx]

## Sheet: Sheet1
1205.32	-36185.8	-14531.2	0.0340738	0.668081	0	0.0994591
1205.33	-36185.8	-14531.2	0.0474541	0.737013	0	0.0268158
1205.35	-36185.8	-14531.2	0.0608159	0.792749	0	-0.0291748
1205.37	-36185.8	-14531.2	0.0749555	0.83059	0	-0.0741118
1205.38	-36185.8	-14531.2	0.0882185	0.859523	0	-0.103117
1205.4	-36185.8	-14531.2	0.101584	0.878556	0	-0.124109
1205.42	-36185.8	-14531.2	0.116142	0.892054	0	-0.138194
1205.43	-36185.8	-14531.2	0.132916	0.901394	0	-0.147436
1205.45	-36185.8	-14531.2	0.149847	0.907549	0	-0.154727
1205.47	-36185.8	-14531.2	0.166816	0.910187	0	-0.160258
1205.48	-36185.8	-14531.2	0.17976	0.910073	0	-0.163934
1205.5	-36185.8	-14531.2	0.192967	0.909477	0	-0.164445
1205.52	-36185.8	-14531.2	0.207251	0.905819	0	-0.162669
1205.54	-36185.7	-14531.2	0.224975	0.902136	0	-0.159352
1205.55	-36185.8	-14531.2	0.241964	0.899916	0	-0.157294
1205.57	-36185.7	-14531.2	0.25846	0.899167	0	-0.155062
1205.59	-36185.7	-14531.2	0.27125	0.895477	0	-0.152468
1205.6	-36185.7	-14531.2	0.284813	0.891862	0	-0.149461
1205.62	-36185.7	-14531.3	0.3	0.889915	0	-0.146939
1205.64	-36185.7	-14531.2	0.316877	0.888969	0	-0.143334
1205.65	-36185.7	-14531.3	0.33367	0.885295	0	-0.137866
1205.67	-36185.7	-14531.3	0.349443	0.881612	0	-0.131882
1205.69	-36185.7	-14531.2	0.36285	0.879973	0	-0.127582
1205.71	-36185.7	-14531.3	0.376747	0.878653	0	-0.12328
1205.72	-36185.7	-14531.3	0.390127	0.874785	0	-0.117456
1205.74	-36185.7	-14531.3	0.405508	0.871627	0	-0.111746
1205.76	-36185.7	-14531.3	0.420773	0.868092	0	-0.108536
1205.77	-36185.7	-14531.3	0.436637	0.864787	0	-0.107681
1205.79	-36185.7	-14531.3	0.450991	0.861011	0	-0.107966
1205.81	-36185.7	-14531.3	0.467095	0.860065	0	-0.107273
1205.83	-36185.7	-14531.3	0.482343	0.858097	0	-0.105505
1205.84	-36185.6	-14531.3	0.49511	0.854463	0	-0.102429
1205.86	-36185.6	-14531.3	0.509203	0.851053	0	-0.0997547
1205.88	-36185.6	-14531.3	0.522824	0.847624	0	-0.0975425
1205.89	-36185.6	-14531.3	0.535953	0.84434	0	-0.0956237
1205.91	-36185.6	-14531.3	0.550109	0.840827	0	-0.0915712
1205.93	-36185.6	-14531.3	0.563254	0.837435	0	-0.0870818
1205.94	-36185.6	-14531.3	0.579531	0.83414	0	-0.0825954
1205.96	-36185.6	-14531.3	0.594057	0.830619	0	-0.0798166
1205.98	-36185.6	-14531.3	0.61052	0.827243	0	-0.078519
1205.99	-36185.6	-14531.3	0.624368	0.82394	0	-0.0784645
1206.01	-36185.6	-14531.3	0.638332	0.820412	0	-0.0775482
1206.03	-36185.5	-14531.3	0.651804	0.817051	0	-0.0754405
1206.05	-36185.5	-14531.3	0.665041	0.813739	0	-0.0732065
1206.06	-36185.5	-14531.3	0.67918	0.810205	0	-0.0719179
1206.08	-36185.5	-14531.3	0.692566	0.806859	0	-0.0719168
1206.1	-36185.5	-14531.3	0.705852	0.803537	0	-0.0708796
1206.11	-36185.5	-14531.3	0.72	0.8	0	-0.0697168
1206.13	-36185.5	-14531.3	0.733333	0.796667	0	-0.0686275
1206.15	-36185.5	-14531.3	0.746667	0.793333	0	-0.0697168
1206.16	-36185.5	-14531.3	0.760815	0.789794	0	-0.0708803
1206.18	-36185.4	-14531.4	0.774101	0.786485	0	-0.0719142
1206.2	-36185.4	-14531.4	0.787487	0.783092	0	-0.0719275
1206.22	-36185.4	-14531.4	0.801623	0.779885	0	-0.0731294
1206.23	-36185.4	-14531.4	0.814871	0.779812	0	-0.0742164
1206.25	-36185.4	-14531.4	0.828302	0.776225	0	-0.0752166
1206.27	-36185.4	-14531.4	0.841326	0.772935	0	-0.0751495
1206.28	-36185.4	-14531.4	0.852111	0.769397	0	-0.07517
1206.3	-36185.4	-14531.4	0.865829	0.766054	0	-0.0751563
1206.32	-36185.3	-14531.4	0.880043	0.762527	0	-0.0751935
1206.34	-36185.3	-14531.4	0.892407	0.759223	0	-0.0750369
1206.35	-36185.3	-14531.4	0.903012	0.755873	0	-0.0735981
1206.37	-36185.3	-14531.4	0.917449	0.752167	0	-0.0711829
1206.39	-36185.3	-14531.4	0.930484	0.749731	0	-0.0692633
1206.4	-36185.3	-14531.4	0.944165	0.75008	0	-0.0685534
1206.42	-36185.3	-14531.4	0.958089	0.74992	0	-0.068697
1206.44	-36185.2	-14531.4	0.971493	0.750231	0	-0.0683828
1206.45	-36185.2	-14531.4	0.984053	0.748999	0	-0.0668784
1206.47	-36185.2	-14531.4	0.993895	0.745259	0	-0.0639565
1206.49	-36185.2	-14531.4	1.00516	0.741751	0	-0.0613285
1206.5	-36185.2	-14531.4	1.01914	0.739737	0	-0.0611935
1206.52	-36185.1	-14531.5	1.03336	0.740075	0	-0.0635752
1206.54	-36185.1	-14531.5	1.04461	0.73998	0	-0.0664916
1206.56	-36185.1	-14531.5	1.05638	0.740004	0	-0.0686183
1206.57	-36185.1	-14531.5	1.07048	0.740004	0	-0.0708039
1206.59	-36185.1	-14531.5	1.08397	0.739981	0	-0.0735361
1206.61	-36185.1	-14531.5	1.0956	0.740069	0	-0.0769522
1206.62	-36185	-14531.5	1.10764	0.739718	0	-0.0808835
1206.64	-36185	-14531.5	1.12108	0.741736	0	-0.0857642
1206.66	-36185	-14531.5	1.13524	0.745382	0	-0.0923861
1206.67	-36185	-14531.5	1.14685	0.749194	0	-0.0983138
1206.69	-36185	-14531.5	1.156	0.749869	0	-0.104362
1206.71	-36185	-14531.5	1.1691	0.752143	0	-0.111095
1206.73	-36184.9	-14531.5	1.18234	0.755462	0	-0.119277
1206.74	-36184.9	-14531.5	1.19511	0.759399	0	-0.125688
1206.76	-36184.9	-14531.5	1.20923	0.75802	0	-0.130762
1206.78	-36184.9	-14531.5	1.22272	0.754283	0	-0.132574
1206.79	-36184.9	-14531.5	1.23635	0.750731	0	-0.135081
1206.81	-36184.8	-14531.6	1.24741	0.749858	0	-0.138479
1206.83	-36184.8	-14531.6	1.26009	0.75006	0	-0.143606
1206.85	-36184.8	-14531.6	1.27343	0.749904	0	-0.148226
1206.86	-36184.8	-14531.6	1.2877	0.750261	0	-0.152852
1206.88	-36184.8	-14531.6	1.29844	0.747123	0	-0.156283
1206.9	-36184.7	-14531.6	1.30792	0.746619	0	-0.160332
1206.91	-36184.7	-14531.6	1.32163	0.746492	0	-0.16592
1206.93	-36184.7	-14531.6	1.33515	0.749709	0	-0.172474
1206.95	-36184.7	-14531.6	1.34837	0.750035	0	-0.178039
1206.96	-36184.7	-14531.6	1.36252	0.750077	0	-0.182802
1206.98	-36184.6	-14531.6	1.37587	0.746887	0	-0.185074
1207	-36184.6	-14531.6	1.38928	0.74355	0	-0.187244
1207.01	-36184.6	-14531.6	1.4	0.74	0	-0.189542
1207.03	-36184.6	-14531.7	1.41	0.74	0	-0.1939
1207.05	-36184.6	-14531.7	1.42333	0.74	0	-0.197168
1207.07	-36184.5	-14531.7	1.43751	0.736452	0	-0.200548
1207.08	-36184.5	-14531.7	1.45063	0.733107	0	-0.201654
1207.1	-36184.5	-14531.7	1.46071	0.729944	0	-0.204957
1207.12	-36184.5	-14531.7	1.47499	0.72979	0	-0.207354
1207.13	-36184.4	-14531.7	1.48826	0.726309	0	-0.210383
1207.15	-36184.4	-14531.7	1.50139	0.722616	0	-0.210307
1207.17	-36184.4	-14531.7	1.51179	0.715764	0	-0.211401
1207.18	-36184.4	-14531.7	1.52164	0.712836	0	-0.211455
1207.2	-36184.3	-14531.7	1.53228	0.709361	0	-0.212509
1207.22	-36184.3	-14531.8	1.54659	0.705867	0	-0.212389
1207.24	-36184.3	-14531.8	1.55987	0.702563	0	-0.212423
1207.25	-36184.3	-14531.8	1.57271	0.699173	0	-0.212428
1207.27	-36184.2	-14531.8	1.58299	0.69566	0	-0.212366
1207.29	-36184.2	-14531.8	1.59272	0.692376	0	-0.212646
1207.3	-36184.2	-14531.8	1.6039	0.68895	0	-0.213866
1207.32	-36184.1	-14531.8	1.61816	0.685522	0	-0.214993
1207.34	-36184.1	-14531.8	1.63149	0.681957	0	-0.216028
1207.36	-36184.1	-14531.8	1.64399	0.679738	0	-0.217375
1207.37	-36184.1	-14531.8	1.65419	0.680076	0	-0.22061
1207.39	-36184.1	-14531.8	1.66381	0.67998	0	-0.225103
1207.41	-36184	-14531.9	1.67558	0.680005	0	-0.229628
1207.42	-36184	-14531.9	1.68972	0.68	0	-0.233716
1207.44	-36184	-14531.9	1.7031	0.679995	0	-0.23669
1207.46	-36183.9	-14531.9	1.71525	0.68002	0	-0.240657
1207.47	-36183.9	-14531.9	1.7253	0.679918	0	-0.245324
1207.49	-36183.9	-14531.9	1.73524	0.680309	0	-0.249218
1207.51	-36183.9	-14531.9	1.74561	0.678321	0	-0.25141
1207.53	-36183.8	-14531.9	1.75604	0.674723	0	-0.251521
1207.54	-36183.8	-14531.9	1.76548	0.671028	0	-0.252668
1207.56	-36183.8	-14531.9	1.77817	0.670061	0	-0.255723
1207.58	-36183.7	-14531.9	1.79202	0.668098	0	-0.259954
1207.59	-36183.7	-14532	1.80549	0.664463	0	-0.263605
1207.61	-36183.7	-14532	1.81706	0.661052	0	-0.266947
1207.63	-36183.6	-14532	1.82707	0.657626	0	-0.270274
1207.64	-36183.6	-14532	1.837	0.654332	0	-0.273635
1207.66	-36183.6	-14532	1.84752	0.650852	0	-0.276146
1207.68	-36183.6	-14532	1.85769	0.647338	0	-0.27853
1207.69	-36183.5	-14532	1.86758	0.644506	0	-0.278884
1207.71	-36183.5	-14532	1.87813	0.637725	0	-0.27906
1207.73	-36183.5	-14532	1.88833	0.634066	0	-0.276225
1207.75	-36183.4	-14532.1	1.89796	0.627697	0	-0.273075
1207.76	-36183.4	-14532.1	1.91159	0.62387	0	-0.267535
1207.78	-36183.4	-14532.1	1.9253	0.617308	0	-0.263062
1207.8	-36183.4	-14532.1	1.9355	0.61389	0	-0.257708
1207.81	-36183.3	-14532.1	1.94604	0.606999	0	-0.252992
1207.83	-36183.3	-14532.1	1.9561	0.603604	0	-0.248568
1207.85	-36183.3	-14532.1	1.96602	0.596982	0	-0.246285
1207.87	-36183.2	-14532.1	1.97667	0.593333	0	-0.245098
1207.88	-36183.2	-14532.1	1.98333	0.586667	0	-0.246187
1207.9	-36183.2	-14532.1	1.99333	0.583333	0	-0.248366
1207.92	-36183.1	-14532.2	2.00048	0.576371	0	-0.255399
1207.93	-36183.1	-14532.2	2.01061	0.573028	0	-0.265429
1207.95	-36183.1	-14532.2	2.02061	0.566384	0	-0.279751
1207.97	-36183	-14532.2	2.03122	0.562672	0	-0.29484
1207.98	-36183	-14532.2	2.04115	0.556156	0	-0.309963
1208	-36183	-14532.2	2.05124	0.552635	0	-0.32423
1208.02	-36182.9	-14532.2	2.06182	0.545879	0	-0.338824
1208.03	-36182.9	-14532.3	2.07174	0.542329	0	-0.349296
1208.05	-36182.9	-14532.3	2.08183	0.535903	0	-0.358717
1208.07	-36182.8	-14532.3	2.09255	0.531907	0	-0.365296
1208.09	-36182.8	-14532.3	2.10177	0.525752	0	-0.370038
1208.1	-36182.8	-14532.3	2.1083	0.521821	0	-0.371839
1208.12	-36182.7	-14532.3	2.1152	0.515487	0	-0.37239
1208.14	-36182.7	-14532.3	2.12263	0.511541	0	-0.371174
1208.15	-36182.7	-14532.3	2.13313	0.50549	0	-0.36972
1208.17	-36182.6	-14532.3	2.14379	0.501149	0	-0.367736
1208.19	-36182.6	-14532.4	2.15258	0.495126	0	-0.366455
1208.2	-36182.6	-14532.4	2.15914	0.492183	0	-0.364143
1208.22	-36182.5	-14532.4	2.16595	0.488574	0	-0.361482
1208.24	-36182.5	-14532.4	2.1737	0.48532	0	-0.358131
1208.26	-36182.5	-14532.4	2.18467	0.481897	0	-0.354769
1208.27	-36182.4	-14532.4	2.19345	0.478312	0	-0.351457
1208.29	-36182.4	-14532.4	2.19976	0.475473	0	-0.347738
1208.31	-36182.4	-14532.4	2.20637	0.470002	0	-0.343136
1208.32	-36182.3	-14532.5	2.21536	0.464519	0	-0.338544
1208.34	-36182.3	-14532.5	2.22377	0.461714	0	-0.334791
1208.36	-36182.2	-14532.5	2.23043	0.458014	0	-0.331598
1208.38	-36182.2	-14532.5	2.23696	0.455045	0	-0.327542
1208.39	-36182.2	-14532.5	2.24589	0.449378	0	-0.323183
1208.41	-36182.1	-14532.5	2.2544	0.444326	0	-0.318549
1208.43	-36182.1	-14532.5	2.26106	0.441248	0	-0.314756
1208.44	-36182.1	-14532.5	2.26722	0.437756	0	-0.311761
1208.46	-36182	-14532.6	2.27698	0.434695	0	-0.307499
1208.48	-36182	-14532.6	2.28495	0.42851	0	-0.303011
1208.49	-36182	-14532.6	2.29135	0.424122	0	-0.29861
1208.51	-36181.9	-14532.6	2.29806	0.420891	0	-0.294871
1208.53	-36181.9	-14532.6	2.30779	0.41735	0	-0.291671
1208.55	-36181.9	-14532.6	2.31522	0.414418	0	-0.287672
1208.56	-36181.8	-14532.6	2.32206	0.408	0	-0.282092
1208.58	-36181.8	-14532.6	2.32888	0.401127	0	-0.276489
1208.6	-36181.7	-14532.7	2.33538	0.394553	0	-0.271921
1208.61	-36181.7	-14532.7	2.3427	0.387492	0	-0.268386
1208.63	-36181.7	-14532.7	2.3462	0.380753	0	-0.264245
1208.65	-36181.6	-14532.7	2.35244	0.374203	0	-0.258659
1208.66	-36181.6	-14532.7	2.3596	0.366962	0	-0.257024
1208.68	-36181.6	-14532.7	2.36628	0.363608	0	-0.262747
1208.7	-36181.5	-14532.7	2.37292	0.357006	0	-0.290453
1208.71	-36181.5	-14532.8	2.38	0.353333	0	-0.349673
1208.73	-36181.4	-14532.8	2.38667	0.35	0	-0.43573
1208.75	-36181.4	-14532.8	2.39333	0.35	0	-0.528322
1208.77	-36181.4	-14532.8	2.39699	0.349993	0	-0.615766
1208.78	-36181.3	-14532.8	2.40361	0.350004	0	-0.687038
1208.8	-36181.3	-14532.8	2.40696	0.349991	0	-0.762084
1208.82	-36181.2	-14532.8	2.41421	0.350064	0	-0.85543
1208.83	-36181.2	-14532.8	2.42073	0.349753	0	-0.947278
1208.85	-36181.2	-14532.9	2.42758	0.34628	0	-1.03109
1208.87	-36181.1	-14532.9	2.43404	0.342352	0	-1.10153
1208.88	-36181.1	-14532.9	2.43769	0.33551	0	-1.15945
1208.9	-36181	-14532.9	2.44409	0.328529	0	-1.22374
1208.92	-36181	-14532.9	2.44809	0.316571	0	-1.29677
1208.94	-36181	-14532.9	2.45426	0.298836	0	-1.36187
1208.95	-36180.9	-14532.9	2.45813	0.278341	0	-1.41776
1208.97	-36180.9	-14533	2.46474	0.257301	0	-1.46683
1208.99	-36180.9	-14533	2.46752	0.237595	0	-1.51034
1209	-36180.8	-14533	2.47106	0.216994	0	-1.55291
1209.02	-36180.8	-14533	2.47453	0.1968	0	-1.59249
1209.04	-36180.7	-14533	2.47782	0.181895	0	-1.62332
1209.06	-36180.7	-14533	2.48127	0.168254	0	-1.64979
1209.07	-36180.6	-14533	2.48465	0.155235	0	-1.6737
1209.09	-36180.6	-14533.1	2.48833	0.147177	0	-1.69548
1209.11	-36180.6	-14533.1	2.49003	0.140243	0	-1.71877
1209.12	-36180.5	-14533.1	2.49124	0.134755	0	-1.74139
1209.14	-36180.5	-14533.1	2.49491	0.13188	0	-1.76249
1209.16	-36180.5	-14533.1	2.49856	0.128294	0	-1.78315
1209.17	-36180.4	-14533.1	2.50027	0.124962	0	-1.79967
1209.19	-36180.4	-14533.1	2.5	0.121293	0	-1.81
1209.21	-36180.3	-14533.2	2.49975	0.119777	0	-1.81717
1209.22	-36180.3	-14533.2	2.50175	0.120062	0	-1.82086
1209.24	-36180.2	-14533.2	2.50524	0.119984	0	-1.82117
1209.26	-36180.2	-14533.2	2.50907	0.120004	0	-1.81775
1209.28	-36180.2	-14533.2	2.50995	0.119999	0	-1.81246
1209.29	-36180.1	-14533.2	2.51189	0.12	0	-1.80634
1209.31	-36180.1	-14533.2	2.51562	0.12	0	-1.79941
1209.33	-36180.1	-14533.3	2.51927	0.12	0	-1.79274
1209.34	-36180	-14533.3	2.52024	0.12	0	-1.78628
1209.36	-36180	-14533.3	2.51973	0.12	0	-1.7794
1209.38	-36179.9	-14533.3	2.52244	0.12	0	-1.77275
1209.39	-36179.9	-14533.3	2.52583	0.12	0	-1.76629
1209.41	-36179.8	-14533.3	2.52956	0.12	0	-1.75937
1209.43	-36179.8	-14533.3	2.53017	0.12	0	-1.75281
1209.45	-36179.8	-14533.4	2.52973	0.12	0	-1.74613
1209.46	-36179.7	-14533.4	2.53288	0.12	0	-1.74199
1209.48	-36179.7	-14533.4	2.53625	0.12	0	-1.74339
1209.5	-36179.6	-14533.4	2.53975	0.12	0	-1.75145
1209.51	-36179.6	-14533.4	2.54005	0.12	0	-1.76295
1209.53	-36179.6	-14533.4	2.5399	0.119998	0	-1.77293
1209.55	-36179.5	-14533.4	2.54311	0.120006	0	-1.77966
1209.57	-36179.5	-14533.5	2.54667	0.12	0	-1.78322
1209.58	-36179.4	-14533.5	2.55	0.12	0	-1.78322
1209.6	-36179.4	-14533.5	2.55	0.116667	0	-1.78105
1209.62	-36179.4	-14533.5	2.55011	0.113117	0	-1.77756
1209.63	-36179.3	-14533.5	2.55354	0.10988	0	-1.77437
1209.65	-36179.3	-14533.5	2.55689	0.110141	-7.67279e-308	-1.77087
1209.67	-36179.2	-14533.5	2.56018	0.109044	6.00387e-307	-1.76117
1209.68	-36179.2	-14533.6	2.55996	0.0950113	-2.28195e-306	-1.74304
1209.7	-36179.2	-14533.6	2.55999	0.0674917	8.50341e-306	-1.70033
1209.72	-36179.1	-14533.6	2.5601	-0.00911513	-4.91938e-305	-1.6264
1209.73	-36179.1	-14533.6	2.5596	-0.108766	1.86459e-304	-1.53047
1209.75	-36179	-14533.6	2.55612	-0.21424	-6.92425e-304	-1.43132
1209.77	-36179	-14533.6	2.55185	-0.29626	3.52065e-303	-1.33987
1209.79	-36179	-14533.6	2.5457	-0.358627	-1.33147e-302	-1.26483
1209.8	-36178.9	-14533.7	2.54209	-0.437531	4.92181e-302	-1.18419
1209.82	-36178.9	-14533.7	2.53402	-0.537097	-2.3247e-301	-1.08654
1209.84	-36178.8	-14533.7	2.52303	-0.639115	8.77571e-301	-0.980298
1209.85	-36178.8	-14533.7	2.50915	-0.727135	-3.22499e-300	-0.865629
1209.87	-36178.8	-14533.7	2.49514	-0.795411	1.45128e-299	-0.75318
1209.89	-36178.7	-14533.7	2.48229	-0.854514	-5.47025e-299	-0.660802
1209.9	-36178.7	-14533.7	2.46729	-0.930642	1.99548e-298	-0.565219
1209.92	-36178.6	-14533.8	2.4499	-1.02527	-8.67509e-298	-0.464079
1209.94	-36178.6	-14533.8	2.43188	-1.10943	3.26565e-297	-0.363368
1209.96	-36178.6	-14533.8	2.41263	-1.18328	-1.18028e-296	-0.257116
1209.97	-36178.5	-14533.8	2.39408	-1.25013	4.99918e-296	-0.149041
1209.99	-36178.5	-14533.8	2.37427	-1.31426	-1.87981e-295	-0.0451266
1210.01	-36178.4	-14533.8	2.35187	-1.38123	6.71466e-295	0.0592351
1210.02	-36178.4	-14533.8	2.32765	-1.43783	-2.78657e-294	0.155185
1210.04	-36178.4	-14533.9	2.30303	-1.48383	1.04681e-293	0.238466
1210.06	-36178.3	-14533.9	2.27492	-1.52262	-3.6829e-293	0.323868
1210.08	-36178.3	-14533.9	2.24747	-1.55667	1.50339e-292	0.407393
1210.09	-36178.3	-14533.9	2.2212	-1.58749	-5.64292e-292	0.482031
1210.11	-36178.2	-14533.9	2.1933	-1.61933	1.94578e-291	0.550171
1210.13	-36178.2	-14533.9	2.16592	-1.64538	-7.83527e-291	0.607346
1210.14	-36178.2	-14533.9	2.13955	-1.67025	2.93876e-290	0.657943
1210.16	-36178.1	-14533.9	2.11188	-1.69671	-9.8563e-290	0.712006
1210.18	-36178.1	-14533.9	2.08218	-1.71596	3.92367e-289	0.76151
1210.19	-36178.1	-14534	2.05231	-1.72749	-1.47068e-288	0.805012
1210.21	-36178	-14534	2.02088	-1.7352	4.73708e-288	0.851349
1210.23	-36178	-14534	1.98991	-1.73986	-1.86739e-287	0.900046
1210.24	-36178	-14534	1.96336	-1.73763	6.99523e-287	0.950848
1210.26	-36177.9	-14534	1.93208	-1.73411	-2.11311e-286	1.00137
1210.28	-36177.9	-14534	1.90476	-1.72794	8.25973e-286	1.04677
1210.3	-36177.9	-14534	1.87528	-1.72118	-3.09245e-285	1.09223
1210.31	-36177.8	-14534	1.84675	-1.71416	8.30635e-285	1.14876
1210.33	-36177.8	-14534	1.81666	-1.70743	-3.22282e-284	1.20687
1210.35	-36177.8	-14534.1	1.79007	-1.70081	1.20604e-283	1.26179
1210.36	-36177.8	-14534.1	1.75843	-1.69374	-2.4303e-283	1.31112
1210.38	-36177.7	-14534.1	1.73161	-1.68705	9.36802e-283	1.35083
1210.4	-36177.7	-14534.1	1.70174	-1.68041	-3.50416e-282	1.38573
1210.41	-36177.7	-14534.1	1.67333	-1.67333	0	1.42048
1210.43	-36177.6	-14534.1	1.64333	-1.66667	0	1.44771
1210.45	-36177.6	-14534.1	1.61667	-1.66	0	1.4695
1210.47	-36177.6	-14534.1	1.58491	-1.6532	8.06925e-280	1.49276
1210.48	-36177.6	-14534.1	1.5585	-1.65711	-3.07788e-279	1.52156
1210.5	-36177.5	-14534.2	1.53167	-1.66745	1.14959e-278	1.55899
1210.52	-36177.5	-14534.2	1.50351	-1.68147	-8.99543e-278	1.59797
1210.53	-36177.5	-14534.2	1.47661	-1.69092	3.41898e-277	1.62969
1210.55	-36177.5	-14534.2	1.4466	-1.69727	-1.27404e-276	1.65694
1210.57	-36177.4	-14534.2	1.41805	-1.70018	7.37057e-276	1.68741
1210.59	-36177.4	-14534.2	1.38858	-1.69996	-2.79366e-275	1.71931
1210.6	-36177.4	-14534.2	1.36124	-1.69999	1.03744e-274	1.75339
1210.62	-36177.4	-14534.2	1.33003	-1.70014	-5.27489e-274	1.78595
1210.64	-36177.4	-14534.2	1.30323	-1.69943	1.9949e-273	1.81363
1210.65	-36177.3	-14534.2	1.27324	-1.69596	-7.37421e-273	1.8427
1210.67	-36177.3	-14534.2	1.24446	-1.69142	3.48303e-272	1.87406
1210.69	-36177.3	-14534.2	1.21552	-1.6856	-1.31484e-271	1.90173
1210.7	-36177.3	-14534.2	1.18746	-1.68139	4.83191e-271	1.92541
1210.72	-36177.3	-14534.2	1.15687	-1.67525	-2.17442e-270	1.9494
1210.74	-36177.2	-14534.3	1.12979	-1.6714	8.19592e-270	1.97495
1210.75	-36177.2	-14534.3	1.09961	-1.66412	-2.98978e-269	2.00543
1210.77	-36177.2	-14534.3	1.07273	-1.65703	1.29976e-268	2.03405
1210.79	-36177.2	-14534.3	1.05356	-1.6516	-4.89283e-268	2.05609
1210.81	-36177.2	-14534.3	1.04258	-1.64925	1.76837e-267	2.07656
1210.82	-36177.2	-14534.3	1.04085	-1.65243	-7.49014e-267	2.09331
1210.84	-36177.2	-14534.3	1.02139	-1.63758	2.81647e-266	2.1019
1210.86	-36177.1	-14534.3	0.974165	-1.59722	-1.00604e-265	2.10462
1210.87	-36177.1	-14534.3	0.91961	-1.55181	4.17503e-265	2.11185
1210.89	-36177.1	-14534.3	0.882035	-1.52175	-1.5684e-264	2.13332
1210.91	-36177.1	-14534.3	0.861022	-1.51188	5.51799e-264	2.16132
1210.92	-36177.1	-14534.3	0.834198	-1.49539	-2.25248e-263	2.18273
1210.94	-36177.1	-14534.3	0.807913	-1.47465	8.45464e-263	2.18571
1210.96	-36177	-14534.3	0.77972	-1.43951	-2.9153e-262	2.17243
1210.98	-36177	-14534.3	0.754505	-1.39503	1.17394e-261	2.14615
1210.99	-36177	-14534.3	0.731891	-1.35208	-4.40307e-261	2.11434
1211.01	-36177	-14534.3	0.706987	-1.30868	1.47674e-260	2.0791
1211.03	-36177	-14534.3	0.685592	-1.27046	-5.87873e-260	2.04492
1211.04	-36177	-14534.3	0.666062	-1.23318	2.20347e-259	2.00811
1211.06	-36177	-14534.3	0.645016	-1.18274	-7.09744e-259	1.96261
1211.08	-36177	-14534.4	0.624372	-1.13154	2.79786e-258	1.91312
1211.1	-36177	-14534.3	0.607239	-1.08322	-1.04808e-257	1.8683
1211.11	-36176.9	-14534.4	0.589787	-1.04825	3.16602e-257	1.82764
1211.13	-36176.9	-14534.4	0.572873	-1.02125	-1.23753e-256	1.79678
1211.15	-36176.9	-14534.4	0.556375	-0.995008	4.63333e-256	1.76806
1211.16	-36176.9	-14534.4	0.538712	-0.963972	-1.24452e-255	1.73495
1211.18	-36176.9	-14534.4	0.521967	-0.930348	4.82866e-255	1.70114
1211.2	-36176.9	-14534.4	0.505187	-0.900452	-1.80698e-254	1.66582
1211.21	-36176.9	-14534.4	0.490793	-0.862619	3.64125e-254	1.6226
1211.23	-36176.9	-14534.4	0.477436	-0.813172	-1.40358e-253	1.57282
1211.25	-36176.9	-14534.4	0.46417	-0.75678	5.25019e-253	1.51756
1211.26	-36176.9	-14534.4	0.45	-0.7	-4.81232e-262	1.45969
1211.28	-36176.9	-14534.4	0.44	-0.653333	0	1.40632
1211.3	-36176.8	-14534.4	0.43	-0.6	0	1.35076
1211.32	-36176.8	-14534.4	0.419361	-0.532493	-1.20899e-250	1.28357
1211.33	-36176.8	-14534.4	0.40954	-0.462738	4.6115e-250	1.21729
1211.35	-36176.8	-14534.4	0.402907	-0.39976	-1.7224e-249	1.15319
1211.37	-36176.8	-14534.4	0.396153	-0.344314	1.34776e-248	1.09502
1211.38	-36176.8	-14534.4	0.392696	-0.301726	-5.12257e-248	1.04698
1211.4	-36176.8	-14534.4	0.386071	-0.258194	1.90886e-247	1.00224
1211.42	-36176.8	-14534.4	0.382681	-0.216246	-1.10431e-246	0.957916
1211.43	-36176.8	-14534.4	0.379882	-0.181357	4.18566e-246	0.922296
1211.45	-36176.8	-14534.4	0.379633	-0.155688	-1.55437e-245	0.89113
1211.47	-36176.8	-14534.4	0.375812	-0.130605	7.90323e-245	0.86131
1211.49	-36176.8	-14534.4	0.372442	-0.103353	-2.9889e-244	0.831549
1211.5	-36176.8	-14534.4	0.369759	-0.072121	1.10486e-243	0.799607
1211.52	-36176.8	-14534.4	0.370074	-0.0430613	-5.21853e-243	0.7695
1211.54	-36176.8	-14534.4	0.369984	-0.0245326	1.96999e-242	0.744794
1211.55	-36176.8	-14534.4	0.369992	-0.00338543	-7.23952e-242	0.719443
1211.57	-36176.7	-14534.4	0.370059	0.0242621	3.25787e-241	0.687781
1211.59	-36176.7	-14534.4	0.369773	0.0594342	-1.22797e-240	0.652802
1211.61	-36176.7	-14534.4	0.371004	0.0964833	4.4795e-240	0.615164
1211.62	-36176.7	-14534.4	0.374724	0.128317	-1.9474e-239	0.579827
1211.64	-36176.7	-14534.4	0.378316	0.15456	7.33079e-239	0.547702
1211.66	-36176.7	-14534.4	0.380021	0.188867	-2.64951e-238	0.511336
1211.67	-36176.7	-14534.4	0.381294	0.227985	1.12223e-237	0.472134
1211.69	-36176.7	-14534.4	0.384695	0.261723	-4.21984e-237	0.437505
1211.71	-36176.7	-14534.4	0.389731	0.288309	1.50732e-236	0.405207
1211.72	-36176.7	-14534.4	0.39699	0.315052	-6.25534e-236	0.373048
1211.74	-36176.7	-14534.4	0.403456	0.3483	2.3499e-235	0.337827
1211.76	-36176.7	-14534.5	0.410424	0.389731	-8.26745e-235	0.297426
1211.78	-36176.7	-14534.5	0.417307	0.425677	3.37484e-234	0.260048
1211.79	-36176.7	-14534.4	0.423848	0.451219	-1.26673e-233	0.231494
1211.81	-36176.7	-14534.5	0.430909	0.470224	4.36792e-233	0.206047
1211.83	-36176.7	-14534.5	0.437416	0.491491	-1.75888e-232	0.181424
1211.84	-36176.6	-14534.5	0.446195	0.515546	6.59699e-232	0.151648
1211.86	-36176.6	-14534.5	0.456938	0.555308	-2.21256e-231	0.110028
1211.88	-36176.6	-14534.5	0.467085	0.604996	8.80794e-231	0.0599619
1211.89	-36176.6	-14534.5	0.47706	0.65776	-3.3014e-230	0.00828572
1211.91	-36176.6	-14534.5	0.487282	0.707183	1.06339e-229	-0.0401201
1211.93	-36176.6	-14534.5	0.500111	0.740567	-4.19195e-229	-0.0770101
1211.94	-36176.6	-14534.5	0.513485	0.765002	1.5703e-228	-0.10337
1211.96	-36176.6	-14534.5	0.527496	0.78383	-4.74356e-228	-0.126158
1211.98	-36176.6	-14534.5	0.54111	0.798186	1.85416e-227	-0.142541
1212	-36176.6	-14534.5	0.553942	0.80556	-6.94199e-227	-0.154951
1212.01	-36176.6	-14534.5	0.571382	0.812646	1.86463e-226	-0.164578
1212.03	-36176.6	-14534.5	0.585157	0.816309	-7.23465e-226	-0.172429
1212.05	-36176.6	-14534.5	0.598572	0.819761	2.70735e-225	-0.178039
1212.06	-36176.5	-14534.5	0.609331	0.820008	-5.45558e-225	-0.182824
1212.08	-36176.5	-14534.5	0.622525	0.82008	2.10295e-224	-0.184076
1212.1	-36176.5	-14534.5	0.635862	0.816892	-7.86622e-224	-0.184153
1212.12	-36176.5	-14534.5	0.65	0.813333	0	-0.183007
1212.13	-36176.5	-14534.5	0.663333	0.81	0	-0.185185
1212.15	-36176.5	-14534.5	0.676667	0.81	0	-0.187364
1212.17	-36176.5	-14534.5	0.690815	0.806433	1.8114e-221	-0.189608
1212.18	-36176.5	-14534.5	0.704101	0.803149	-6.90928e-221	-0.189525
1212.2	-36176.4	-14534.5	0.717487	0.799793	2.58063e-220	-0.189547
1212.22	-36176.4	-14534.5	0.731624	0.796261	-2.01931e-219	-0.18954
1212.23	-36176.4	-14534.5	0.744869	0.792951	7.67501e-219	-0.189542
1212.25	-36176.4	-14534.5	0.758313	0.789583	-2.86e-218	-0.189546
1212.27	-36176.4	-14534.5	0.772428	0.786095	1.65456e-217	-0.189521
1212.28	-36176.4	-14534.6	0.785638	0.782625	-6.27126e-217	-0.18963
1212.3	-36176.4	-14534.6	0.799143	0.779894	2.32887e-216	-0.190982
1212.32	-36176.4	-14534.6	0.813227	0.779535	-1.18412e-215	-0.193383
1212.34	-36176.4	-14534.6	0.826408	0.775807	4.47819e-215	-0.195363
1212.35	-36176.3	-14534.6	0.839973	0.772529	-1.65538e-214	-0.196136
1212.37	-36176.3	-14534.6	0.854037	0.768987	7.81878e-214	-0.196061
1212.39	-36176.3	-14534.6	0.867122	0.765707	-2.95158e-213	-0.196079
1212.4	-36176.3	-14534.6	0.881022	0.762296	1.08468e-212	-0.196092
1212.42	-36176.3	-14534.6	0.893724	0.758797	-4.88118e-212	-0.196014
1212.44	-36176.3	-14534.6	0.904273	0.755512	1.83984e-211	-0.19637
1212.45	-36176.3	-14534.6	0.91836	0.752087	-6.71151e-211	-0.197581
1212.47	-36176.2	-14534.6	0.932447	0.7486	2.91774e-210	-0.198781
1212.49	-36176.2	-14534.6	0.944389	0.745318	-1.09835e-209	-0.199438
1212.51	-36176.2	-14534.6	0.954077	0.741877	3.96968e-209	-0.199325
1212.52	-36176.2	-14534.6	0.9661	0.738404	-1.6814e-208	-0.199347
1212.54	-36176.2	-14534.6	0.97958	0.735124	6.32246e-208	-0.199368
1212.56	-36176.2	-14534.6	0.99331	0.731667	-2.25838e-207	-0.199265
1212.57	-36176.2	-14534.6	1.00719	0.728209	9.3722e-207	-0.199846
1212.59	-36176.1	-14534.6	1.02021	0.724929	-3.52079e-206	-0.201004
1212.61	-36176.1	-14534.6	1.03444	0.721456	1.23869e-205	-0.202217
1212.62	-36176.1	-14534.7	1.04619	0.718015	-5.05642e-205	-0.202699
1212.64	-36176.1	-14534.7	1.05581	0.714733	1.89791e-204	-0.202594
1212.66	-36176.1	-14534.7	1.06601	0.711246	-6.54433e-204	-0.202613
1212.68	-36176	-14534.7	1.07851	0.707821	2.63528e-203	-0.202641
1212.69	-36176	-14534.7	1.09184	0.704536	-9.88409e-203	-0.202511
1212.71	-36176	-14534.7	1.1061	0.701037	3.31502e-202	-0.203317
1212.73	-36176	-14534.7	1.11729	0.697627	-1.31967e-201	-0.204467
1212.74	-36176	-14534.7	1.127	0.694341	4.9464e-201	-0.205648
1212.76	-36176	-14534.7	1.13731	0.690821	-1.59325e-200	-0.205926
1212.78	-36175.9	-14534.7	1.15003	0.687461	6.28069e-200	-0.205871
1212.8	-36175.9	-14534.7	1.16416	0.683954	-1.9038e-199	-0.205885
1212.81	-36175.9	-14534.7	1.17788	0.680581	7.44322e-199	-0.205881
1212.83	-36175.9	-14534.7	1.18834	0.677253	-2.78679e-198	-0.205883
1212.85	-36175.9	-14534.7	1.19816	0.673936	1.04028e-197	-0.205879
1212.86	-36175.8	-14534.7	1.20877	0.670416	-2.79362e-197	-0.205892
1212.88	-36175.8	-14534.7	1.21884	0.667036	1.0839e-196	-0.205846
1212.9	-36175.8	-14534.8	1.22882	0.663795	-4.05615e-196	-0.206765
1212.91	-36175.8	-14534.8	1.23931	0.660094	8.17354e-196	-0.209005
1212.93	-36175.8	-14534.8	1.2525	0.660067	-3.15064e-195	-0.211224
1212.95	-36175.8	-14534.8	1.26667	0.656667	2.89392e-204	-0.212418
1212.96	-36175.7	-14534.8	1.28	0.653333	0	-0.212418
1212.98	-36175.7	-14534.8	1.29	0.65	0	-0.212418
1213	-36175.7	-14534.8	1.3	0.646667	0	-0.212418
1213.02	-36175.7	-14534.8	1.31061	0.64313	-2.71373e-192	-0.212453
1213.03	-36175.6	-14534.8	1.32058	0.639805	1.0351e-191	-0.213579
1213.05	-36175.6	-14534.8	1.33062	0.636471	-3.86611e-191	-0.214662
1213.07	-36175.6	-14534.8	1.3412	0.632849	3.02518e-190	-0.215821
1213.08	-36175.6	-14534.8	1.35122	0.629918	-1.14657e-189	-0.216898
1213.1	-36175.6	-14534.9	1.36182	0.629652	6.64088e-189	-0.218126
1213.12	-36175.5	-14534.9	1.37175	0.626126	-2.51727e-188	-0.218896
1213.13	-36175.5	-14534.9	1.38178	0.622296	9.40499e-188	-0.217647
1213.15	-36175.5	-14534.9	1.39174	0.615787	-3.48903e-187	-0.216552
1213.17	-36175.5	-14534.9	1.40305	0.612625	1.77388e-186	-0.215594
1213.19	-36175.4	-14534.9	1.4161	0.609157	-6.63839e-186	-0.21571
1213.2	-36175.4	-14534.9	1.42626	0.605666	3.13812e-185	-0.215678
1213.22	-36175.4	-14534.9	1.43625	0.602371	-1.1847e-184	-0.215693
1213.24	-36175.4	-14534.9	1.44639	0.598964	4.35368e-184	-0.21567
1213.25	-36175.4	-14534.9	1.45718	0.595464	-1.95921e-183	-0.215758
1213.27	-36175.3	-14534.9	1.46576	0.592177	7.38475e-183	-0.215368
1213.29	-36175.3	-14534.9	1.47313	0.588771	-2.75798e-182	-0.214285
1213.31	-36175.3	-14534.9	1.48384	0.585667	1.00542e-181	-0.212715
1213.32	-36175.3	-14535	1.49411	0.580637	-4.37072e-181	-0.21077
1213.34	-36175.2	-14535	1.50435	0.57489	1.59235e-180	-0.20973
1213.36	-36175.2	-14535	1.51479	0.571828	-6.74823e-180	-0.209018
1213.37	-36175.2	-14535	1.52463	0.568435	2.53758e-179	-0.209271
1213.39	-36175.2	-14535	1.53501	0.564998	-9.06424e-179	-0.208678
1213.41	-36175.1	-14535	1.54535	0.561575	3.76164e-178	-0.207457
1213.42	-36175.1	-14535	1.5553	0.558134	-1.41311e-177	-0.206403
1213.44	-36175.1	-14535	1.56522	0.555299	5.27626e-177	-0.205303
1213.46	-36175.1	-14535	1.57567	0.549539	-1.8555e-176	-0.204209
1213.47	-36175	-14535	1.58579	0.544396	7.57406e-176	-0.202937
1213.49	-36175	-14535	1.59651	0.541323	-2.62552e-175	-0.20264
1213.51	-36175	-14535	1.60456	0.537802	1.05762e-174	-0.201982
1213.53	-36175	-14535.1	1.61094	0.534535	-3.96689e-174	-0.200843
1213.54	-36174.9	-14535.1	1.61768	0.53106	1.33045e-173	-0.199563
1213.56	-36174.9	-14535.1	1.62693	0.527529	-5.29638e-173	-0.199461
1213.58	-36174.9	-14535.1	1.63703	0.524712	1.9852e-172	-0.197935
1213.59	-36174.9	-14535.1	1.64753	0.518217	-6.39436e-172	-0.195544
1213.61	-36174.8	-14535.1	1.65762	0.51392	2.5207e-171	-0.193162
1213.63	-36174.8	-14535.1	1.66786	0.510854	-9.44253e-171	-0.192724
1213.64	-36174.8	-14535.1	1.67551	0.507278	2.85239e-170	-0.192831
1213.66	-36174.8	-14535.1	1.68222	0.503907	-1.11494e-169	-0.19279
1213.68	-36174.7	-14535.1	1.68855	0.500626	4.17435e-169	-0.192871
1213.7	-36174.7	-14535.1	1.69872	0.497026	-1.12123e-168	-0.191922
1213.71	-36174.7	-14535.2	1.70882	0.493919	4.35033e-168	-0.189825
1213.73	-36174.6	-14535.2	1.71896	0.487362	-1.62798e-167	-0.187571
1213.75	-36174.6	-14535.2	1.72628	0.483502	3.28054e-167	-0.186326
1213.76	-36174.6	-14535.2	1.73297	0.480202	-1.26454e-166	-0.185277
1213.78	-36174.6	-14535.2	1.73947	0.476868	4.7301e-166	-0.183153
1213.8	-36174.5	-14535.2	1.75	0.473333	0	-0.180828
1213.82	-36174.5	-14535.2	1.75667	0.47	0	-0.179739
1213.83	-36174.5	-14535.2	1.76333	0.466667	-6.21274e-174	-0.179739
1213.85	-36174.4	-14535.2	1.7705	0.463132	-1.08923e-163	-0.178538
1213.87	-36174.4	-14535.3	1.78063	0.459798	4.15468e-163	-0.176342
1213.88	-36174.4	-14535.3	1.79049	0.456498	-1.55178e-162	-0.174147
1213.9	-36174.4	-14535.3	1.79744	0.452638	1.21425e-161	-0.171944
1213.92	-36174.3	-14535.3	1.80411	0.446081	-4.61512e-161	-0.170833
1213.93	-36174.3	-14535.3	1.81081	0.442974	1.71977e-160	-0.168584
1213.95	-36174.3	-14535.3	1.81792	0.439374	-9.94918e-160	-0.16613
1213.97	-36174.2	-14535.3	1.82435	0.436093	3.77102e-159	-0.16291
1213.98	-36174.2	-14535.3	1.83175	0.432722	-1.40039e-158	-0.160929
1214	-36174.2	-14535.3	1.84196	0.429146	7.12033e-158	-0.160127
1214.02	-36174.2	-14535.3	1.84811	0.42608	-2.69282e-157	-0.15985
1214.04	-36174.1	-14535.4	1.85501	0.421782	9.9541e-157	-0.157191
1214.05	-36174.1	-14535.4	1.86199	0.415292	-4.70158e-156	-0.153602
1214.07	-36174.1	-14535.4	1.86863	0.412455	1.77484e-155	-0.150858
1214.09	-36174	-14535.4	1.87527	0.409006	-6.6292e-155	-0.150335
1214.1	-36174	-14535.4	1.88208	0.405634	2.43432e-154	-0.150114
1214.12	-36174	-14535.4	1.88903	0.402148	-1.09542e-153	-0.148624
1214.14	-36173.9	-14535.4	1.89581	0.398761	4.03286e-153	-0.145855
1214.15	-36173.9	-14535.4	1.9028	0.395265	-1.75433e-152	-0.142706
1214.17	-36173.9	-14535.4	1.90936	0.391985	6.60425e-152	-0.141015
1214.19	-36173.9	-14535.4	1.91625	0.388544	-2.38693e-151	-0.140512
1214.21	-36173.8	-14535.5	1.92319	0.385069	1.01101e-150	-0.140179
1214.22	-36173.8	-14535.5	1.92974	0.381797	-3.80163e-150	-0.138562
1214.24	-36173.8	-14535.5	1.93669	0.378309	1.35794e-149	-0.135725
1214.26	-36173.7	-14535.5	1.94347	0.374976	-5.6354e-149	-0.132055
1214.27	-36173.7	-14535.5	1.95054	0.37122	2.11701e-148	-0.129935
1214.29	-36173.7	-14535.5	1.95503	0.37005	-7.90451e-148	-0.129448
1214.31	-36173.6	-14535.5	1.96014	0.3684	2.77977e-147	-0.130326
1214.33	-36173.6	-14535.5	1.96735	0.36463	-1.13469e-146	-0.130342
1214.34	-36173.6	-14535.5	1.97406	0.361276	3.93336e-146	-0.128363
1214.36	-36173.5	-14535.6	1.98139	0.357789	-1.58444e-145	-0.125431
1214.38	-36173.5	-14535.6	1.98535	0.354634	5.9429e-145	-0.121888
1214.39	-36173.5	-14535.6	1.99105	0.350715	-1.99319e-144	-0.120011
1214.41	-36173.4	-14535.6	1.99816	0.35008	7.93464e-144	-0.119659
1214.43	-36173.4	-14535.6	2.00454	0.347884	-2.97407e-143	-0.12072
1214.44	-36173.4	-14535.6	2.012	0.344115	9.57956e-143	-0.120251
1214.46	-36173.3	-14535.6	2.01571	0.340787	-3.77632e-142	-0.11824
1214.48	-36173.3	-14535.6	2.02189	0.337447	1.41461e-141	-0.115247
1214.49	-36173.3	-14535.6	2.02598	0.334022	-4.27324e-141	-0.111588
1214.51	-36173.3	-14535.7	2.03203	0.330306	1.67032e-140	-0.110106
1214.53	-36173.2	-14535.7	2.03884	0.330146	-6.25369e-140	-0.109894
1214.55	-36173.2	-14535.7	2.04578	0.327141	1.67975e-139	-0.111064
1214.56	-36173.2	-14535.7	2.05278	0.323755	-6.51735e-139	-0.110176
1214.58	-36173.1	-14535.7	2.05609	0.320194	2.43892e-138	-0.109127
1214.6	-36173.1	-14535.7	2.063	0.320056	-4.91467e-138	-0.106863
1214.61	-36173.1	-14535.7	2.0664	0.316898	1.89445e-137	-0.105746
1214.63	-36173	-14535.7	2.07302	0.313526	-7.08629e-137	-0.103618
1214.65	-36173	-14535.8	2.07667	0.31	0	-0.101307
1214.66	-36172.9	-14535.8	2.08333	0.306667	0	-0.0969499
1214.68	-36172.9	-14535.8	2.08667	0.303333	0	-0.0915033
1214.7	-36172.9	-14535.8	2.09333	0.3	0	-0.0860566
1214.72	-36172.9	-14535.8	2.09698	0.299916	-6.09005e-134	-0.0791343
1214.73	-36172.8	-14535.8	2.1036	0.296449	2.32292e-133	-0.0725291
1214.75	-36172.8	-14535.8	2.107	0.29311	-8.67617e-133	-0.0637658
1214.77	-36172.8	-14535.8	2.11388	0.289805	6.78899e-132	-0.0556725
1214.78	-36172.7	-14535.9	2.11735	0.290108	-2.57309e-131	-0.046865
1214.8	-36172.7	-14535.9	2.12413	0.289603	1.49032e-130	-0.0375102
1214.82	-36172.7	-14535.9	2.12763	0.286057	-5.64916e-130	-0.0276959
1214.84	-36172.6	-14535.9	2.13423	0.282641	2.09786e-129	-0.0177927
1214.85	-36172.6	-14535.9	2.13737	0.279681	-1.06666e-128	-0.00742881
1214.87	-36172.5	-14535.9	2.14084	0.280224	4.03398e-128	0.00225869
1214.89	-36172.5	-14535.9	2.14398	0.279379	-1.49118e-127	0.0122426
1214.9	-36172.5	-14535.9	2.1486	0.275643	7.04321e-127	0.0225419
1214.92	-36172.4	-14535.9	2.15443	0.272206	-2.6588e-126	0.032327
1214.94	-36172.4	-14536	2.15848	0.269735	9.93089e-126	0.0418941
1214.95	-36172.4	-14536	2.1645	0.270026	-3.64675e-125	0.0503703
1214.97	-36172.3	-14536	2.16885	0.270177	1.64099e-124	0.0582349
1214.99	-36172.3	-14536	2.17488	0.269113	-6.1853e-124	0.0660861
1215	-36172.3	-14536	2.1778	0.2654	2.25632e-123	0.0752762
1215.02	-36172.2	-14536	2.18149	0.261741	-9.80905e-123	0.0836714
1215.04	-36172.2	-14536	2.18447	0.259684	3.57367e-122	0.0891558
1215.06	-36172.2	-14536	2.18991	0.260325	-1.51449e-121	0.0935625
1215.07	-36172.1	-14536.1	2.19485	0.258685	5.69502e-121	0.0978706
1215.09	-36172.1	-14536.1	2.2	0.255006	-2.03426e-120	0.102447
1215.11	-36172.1	-14536.1	2.20515	0.25129	8.44213e-120	0.1067
1215.12	-36172	-14536.1	2.21011	0.249766	-3.17139e-119	0.112503
1215.14	-36172	-14536.1	2.21543	0.249995	1.18414e-118	0.122091
1215.16	-36172	-14536.1	2.21844	0.25024	-4.16424e-118	0.137972
1215.17	-36171.9	-14536.1	2.22207	0.24828	1.69982e-117	0.157178
1215.19	-36171.9	-14536.1	2.22508	0.244594	-5.89237e-117	0.17887
1215.21	-36171.9	-14536.2	2.23108	0.240896	2.37358e-116	0.196396
1215.23	-36171.8	-14536.2	2.23572	0.239796	-8.90277e-116	0.205762
1215.24	-36171.8	-14536.2	2.23888	0.240065	2.9859e-115	0.205447
1215.26	-36171.7	-14536.2	2.24249	0.239906	-1.18865e-114	0.198489
1215.28	-36171.7	-14536.2	2.24528	0.24031	4.45532e-114	0.190029
1215.29	-36171.7	-14536.2	2.25178	0.237606	-1.43507e-113	0.180752
1215.31	-36171.6	-14536.2	2.25609	0.23414	5.65713e-113	0.172167
1215.33	-36171.6	-14536.2	2.25912	0.230543	-2.11916e-112	0.161038
1215.35	-36171.6	-14536.3	2.26279	0.229898	6.40154e-112	0.147402
1215.36	-36171.5	-14536.3	2.26582	0.230042	-2.50223e-111	0.133114
1215.38	-36171.5	-14536.3	2.27226	0.229935	9.36836e-111	0.120664
1215.4	-36171.4	-14536.3	2.27633	0.230157	-2.51635e-110	0.110931
1215.41	-36171.4	-14536.3	2.2796	0.227107	9.76332e-110	0.105027
1215.43	-36171.4	-14536.3	2.28293	0.223764	-3.65363e-109	0.101758
1215.45	-36171.3	-14536.3	2.28646	0.220122	7.36242e-109	0.0971905
1215.46	-36171.3	-14536.3	2.28981	0.219966	-2.83798e-108	0.0948109
1215.48	-36171.3	-14536.4	2.29313	0.220015	1.06156e-107	0.0965956
1215.5	-36171.2	-14536.4	2.29667	0.22	0	0.106754
1215.51	-36171.2	-14536.4	2.3	0.22	3.72901e-116	0.122004
1215.53	-36171.2	-14536.4	2.30333	0.216667	0	0.141612
1215.55	-36171.1	-14536.4	2.30687	0.213108	-2.44453e-105	0.167313
1215.57	-36171.1	-14536.4	2.31019	0.209915	9.32422e-105	0.202908
1215.58	-36171	-14536.4	2.31354	0.210013	-3.48262e-104	0.256659
1215.6	-36171	-14536.5	2.31707	0.210067	2.7251e-103	0.335771
1215.62	-36171	-14536.5	2.3204	0.209702	-1.03576e-102	0.424648
1215.63	-36170.9	-14536.5	2.32367	0.206489	3.85963e-102	0.519173
1215.65	-36170.9	-14536.5	2.32774	0.206648	-2.23286e-101	0.614966
1215.67	-36170.9	-14536.5	2.33418	0.207008	8.4632e-101	0.695272
1215.68	-36170.8	-14536.5	2.33722	0.210711	-3.14286e-100	0.767208
1215.7	-36170.8	-14536.5	2.34083	0.213944	1.59799e-99	0.830547
1215.72	-36170.7	-14536.5	2.3441	0.218152	-6.04341e-99	0.882144
1215.74	-36170.7	-14536.6	2.34748	0.224312	2.23397e-98	0.934477
1215.75	-36170.7	-14536.6	2.35107	0.228346	-1.05516e-97	0.992078
1215.77	-36170.6	-14536.6	2.35405	0.23513	3.98322e-97	1.04914
1215.79	-36170.6	-14536.6	2.35871	0.242997	-1.4638e-96	1.10469
1215.8	-36170.6	-14536.6	2.36467	0.252789	6.58725e-96	1.15635
1215.82	-36170.5	-14536.6	2.36882	0.25892	-2.4829e-95	1.19814
1215.84	-36170.5	-14536.6	2.37494	0.265671	9.05733e-95	1.2343
1215.86	-36170.4	-14536.7	2.37795	0.273811	-3.93755e-94	1.26096
1215.87	-36170.4	-14536.7	2.38144	0.284389	1.48225e-93	1.27723
1215.89	-36170.4	-14536.7	2.38456	0.293133	-5.35717e-93	1.28818
1215.91	-36170.3	-14536.7	2.38956	0.299863	2.26909e-92	1.29422
1215.92	-36170.3	-14536.7	2.39648	0.306164	-8.5323e-92	1.29437
1215.94	-36170.2	-14536.7	2.40334	0.314653	3.18601e-91	1.28889
1215.96	-36170.2	-14536.7	2.40866	0.323648	-1.13747e-90	1.27913
1215.97	-36170.2	-14536.7	2.41139	0.330127	4.72032e-90	1.26689
1215.99	-36170.1	-14536.8	2.4169	0.337028	-1.67083e-89	1.25151
1216.01	-36170.1	-14536.8	2.42393	0.344244	6.82322e-89	1.23318
1216.03	-36170.1	-14536.8	2.43091	0.348819	-2.56115e-88	1.21416
1216.04	-36170	-14536.8	2.43536	0.352054	8.83128e-88	1.19361
1216.06	-36170	-14536.8	2.44075	0.35545	-3.55619e-87	1.1734
1216.08	-36169.9	-14536.8	2.44767	0.359077	1.33381e-86	1.15497
1216.09	-36169.9	-14536.8	2.45458	0.360262	-4.47347e-86	1.14082
1216.11	-36169.9	-14536.9	2.46142	0.359573	1.78084e-85	1.13656
1216.13	-36169.8	-14536.9	2.46799	0.363787	-6.67495e-85	1.14133
1216.14	-36169.8	-14536.9	2.47502	0.376351	2.15002e-84	1.15046
1216.16	-36169.7	-14536.9	2.48178	0.392367	-8.47551e-84	1.15766
1216.18	-36169.7	-14536.9	2.48844	0.412179	3.17492e-83	1.1634
1216.19	-36169.7	-14536.9	2.49503	0.429236	-1.18521e-82	1.16747
1216.21	-36169.6	-14536.9	2.50218	0.447594	3.5794e-82	1.17641
1216.23	-36169.6	-14537	2.50852	0.453518	-1.39909e-81	1.19265
1216.25	-36169.5	-14537	2.51885	0.450761	3.76905e-81	1.22698
1216.26	-36169.5	-14537	2.52598	0.441287	-1.46265e-80	1.27299
1216.28	-36169.5	-14537	2.5325	0.431139	5.47359e-80	1.32569
1216.3	-36169.4	-14537	2.53959	0.420714	-1.10298e-79	1.38141
1216.31	-36169.4	-14537	2.54628	0.407432	4.25165e-79	1.43076
1216.33	-36169.3	-14537	2.55292	0.394263	-1.59035e-78	1.47954
1216.35	-36169.3	-14537.1	2.56	0.376667	0	1.53377
1216.37	-36169.3	-14537.1	2.56667	0.363333	0	1.5915
1216.38	-36169.2	-14537.1	2.57333	0.35	0	1.65251
1216.4	-36169.2	-14537.1	2.57667	0.34	0	1.71351
1216.42	-36169.1	-14537.1	2.58362	0.332943	-1.36677e-75	1.77105
1216.43	-36169.1	-14537.1	2.58699	0.326276	5.20935e-75	1.81861
1216.45	-36169	-14537.1	2.59392	0.319038	-4.08196e-74	1.86177
1216.47	-36169	-14537.2	2.59722	0.313152	1.55161e-73	1.89177
1216.48	-36169	-14537.2	2.60422	0.317589	-5.78192e-73	1.90855
1216.5	-36168.9	-14537.2	2.61116	0.329329	3.34495e-72	1.91006
1216.52	-36168.9	-14537.2	2.61796	0.346224	-1.26783e-71	1.90068
1216.53	-36168.8	-14537.2	2.62405	0.363449	4.70817e-71	1.88153
1216.55	-36168.8	-14537.2	2.62798	0.385186	-2.39388e-70	1.85099
1216.57	-36168.8	-14537.2	2.63482	0.416295	9.05334e-70	1.80437
1216.59	-36168.7	-14537.3	2.64221	0.477228	-3.3466e-69	1.73261
1216.6	-36168.7	-14537.3	2.65315	0.563493	1.58069e-68	1.63267
1216.62	-36168.6	-14537.3	2.66266	0.658033	-5.96707e-68	1.52404
1216.64	-36168.6	-14537.3	2.67395	0.756192	2.19284e-67	1.40633
1216.65	-36168.5	-14537.3	2.688	0.852176	-9.86805e-67	1.28822
1216.67	-36168.5	-14537.3	2.70223	0.934806	3.71951e-66	1.18374
1216.69	-36168.5	-14537.4	2.71927	1.00781	-1.38913e-65	1.0874
1216.7	-36168.4	-14537.4	2.73602	1.07214	5.06404e-65	0.999647
1216.72	-36168.4	-14537.4	2.75469	1.12845	-2.20142e-64	0.921029
1216.74	-36168.3	-14537.4	2.77521	1.18513	8.02029e-64	0.853121
1216.76	-36168.3	-14537.4	2.79753	1.25138	-3.39891e-63	0.79011
1216.77	-36168.2	-14537.4	2.82088	1.31808	1.27812e-62	0.737236
1216.79	-36168.2	-14537.5	2.84498	1.38421	-4.56543e-62	0.689727
1216.81	-36168.1	-14537.5	2.86919	1.44273	1.89464e-61	0.6503
1216.82	-36168.1	-14537.5	2.89224	1.49219	-7.11747e-61	0.620057
1216.84	-36168.1	-14537.5	2.91621	1.53489	2.50408e-60	0.594861
1216.86	-36168	-14537.5	2.94229	1.56899	-1.02218e-59	0.576354
1216.88	-36168	-14537.5	2.96888	1.59237	3.83674e-59	0.563462
1216.89	-36167.9	-14537.6	2.99665	1.6109	-1.32297e-58	0.553135
1216.91	-36167.9	-14537.6	3.0242	1.62411	5.32736e-58	0.545009
1216.93	-36167.8	-14537.6	3.04999	1.62932	-1.99812e-57	0.538249
1216.94	-36167.8	-14537.6	3.08076	1.63031	6.70149e-57	0.531462
1216.96	-36167.7	-14537.6	3.10921	1.62798	-2.66779e-56	0.524736
1216.98	-36167.7	-14537.6	3.13522	1.62238	9.99942e-56	0.518393
1216.99	-36167.6	-14537.7	3.16342	1.61276	-3.22084e-55	0.510706
1217.01	-36167.6	-14537.7	3.19042	1.6001	1.26968e-54	0.502129
1217.03	-36167.5	-14537.7	3.21722	1.58413	-4.7562e-54	0.492583
1217.05	-36167.5	-14537.7	3.24222	1.5664	1.43675e-53	0.48226
1217.06	-36167.4	-14537.7	3.26861	1.54957	-5.61596e-53	0.471467
1217.08	-36167.4	-14537.7	3.29513	1.53296	2.10262e-52	0.459181
1217.1	-36167.3	-14537.8	3.32351	1.51782	-5.64766e-52	0.439715
1217.11	-36167.2	-14537.8	3.34743	1.51573	2.19126e-51	0.410545
1217.13	-36167.2	-14537.8	3.3703	1.53073	-8.20014e-51	0.368549
1217.15	-36167.1	-14537.8	3.39833	1.5552	1.65241e-50	0.316706
1217.16	-36167.1	-14537.8	3.42514	1.57867	-6.3695e-50	0.271384
1217.18	-36167	-14537.9	3.45169	1.60188	2.38255e-49	0.236982
1217.2	-36167	-14537.9	3.48	1.62667	-2.18386e-58	0.213508
1217.21	-36166.9	-14537.9	3.50667	1.64667	0	0.200436
1217.23	-36166.9	-14537.9	3.53667	1.67	0	0.190632
1217.25	-36166.8	-14537.9	3.56504	1.70226	-5.48645e-47	0.171768
1217.27	-36166.7	-14538	3.5951	1.74605	2.09271e-46	0.141758
1217.28	-36166.7	-14538	3.62517	1.7928	-7.81632e-46	0.103224
1217.3	-36166.6	-14538	3.65701	1.83818	6.11617e-45	0.0618175
1217.32	-36166.6	-14538	3.68672	1.87386	-2.32464e-44	0.0252161
1217.33	-36166.5	-14538	3.7173	1.90761	8.66247e-44	-0.0123648
1217.35	-36166.4	-14538.1	3.75279	1.94721	-5.0114e-43	-0.0559047
1217.37	-36166.4	-14538.1	3.78577	1.99203	1.89946e-42	-0.103581
1217.38	-36166.3	-14538.1	3.81943	2.04673	-7.05377e-42	-0.158602
1217.4	-36166.3	-14538.1	3.85526	2.10269	3.58651e-41	-0.218212
1217.42	-36166.2	-14538.1	3.89187	2.14999	-1.35637e-40	-0.269592
1217.44	-36166.2	-14538.2	3.92907	2.18934	5.01387e-40	-0.315588
1217.45	-36166.1	-14538.2	3.9678	2.2267	-2.36818e-39	-0.356203
1217.47	-36166	-14538.2	4.00366	2.25337	8.93986e-39	-0.387685
1217.49	-36166	-14538.2	4.04241	2.27143	-3.28531e-38	-0.413158
1217.5	-36165.9	-14538.3	4.08337	2.28321	1.47843e-37	-0.431413
1217.52	-36165.8	-14538.3	4.12036	2.28748	-5.57257e-37	-0.441979
1217.54	-36165.8	-14538.3	4.16074	2.28475	2.03281e-36	-0.446484
1217.56	-36165.7	-14538.3	4.19861	2.27616	-8.83736e-36	-0.445732
1217.57	-36165.6	-14538.4	4.23494	2.26504	3.32673e-35	-0.441093
1217.59	-36165.6	-14538.4	4.27239	2.24975	-1.20235e-34	-0.432936
1217.61	-36165.5	-14538.4	4.31245	2.23094	5.0927e-34	-0.421105
1217.62	-36165.4	-14538.4	4.35056	2.20931	-1.91497e-33	-0.407187
1217.64	-36165.3	-14538.5	4.38856	2.18528	6.84026e-33	-0.390084
1217.66	-36165.3	-14538.5	4.42461	2.15894	-2.83869e-32	-0.371979
1217.67	-36165.2	-14538.5	4.45881	2.13453	1.06639e-31	-0.354164
1217.69	-36165.1	-14538.5	4.49732	2.10842	-3.75179e-31	-0.33544
1217.71	-36165.1	-14538.6	4.53542	2.08217	1.53151e-30	-0.317623
1217.72	-36165	-14538.6	4.56956	2.06223	-5.74848e-30	-0.305423
1217.74	-36164.9	-14538.6	4.60416	2.0533	1.98217e-29	-0.301592
1217.76	-36164.8	-14538.6	4.63845	2.05637	-7.98183e-29	-0.30957
1217.78	-36164.8	-14538.7	4.67138	2.07029	2.99373e-28	-0.32595
1217.79	-36164.7	-14538.7	4.70604	2.08793	-1.00407e-27	-0.349585
1217.81	-36164.6	-14538.7	4.7426	2.10763	3.99707e-27	-0.374553
1217.83	-36164.5	-14538.7	4.7789	2.12513	-1.49819e-26	-0.396311
1217.84	-36164.5	-14538.8	4.81785	2.14267	4.82569e-26	-0.41282
1217.86	-36164.4	-14538.8	4.85222	2.15726	-1.90232e-25	-0.416168
1217.88	-36164.3	-14538.8	4.88762	2.1679	7.12608e-25	-0.407648
1217.89	-36164.2	-14538.8	4.92656	2.17562	-2.15264e-24	-0.389349
1217.91	-36164.1	-14538.9	4.96365	2.17987	8.41423e-24	-0.368553
1217.93	-36164.1	-14538.9	5.00001	2.17763	-3.15029e-23	-0.34728
1217.95	-36164	-14538.9	5.03875	2.17098	8.46173e-23	-0.322169
1217.96	-36163.9	-14539	5.07598	2.16134	-3.28311e-22	-0.297951
1217.98	-36163.8	-14539	5.10915	2.14843	1.2286e-21	-0.274189
1218	-36163.7	-14539	5.14771	2.1312	-2.47576e-21	-0.247803
1218.01	-36163.7	-14539	5.18454	2.10815	9.54325e-21	-0.2196
1218.03	-36163.6	-14539.1	5.22119	2.08165	-3.56971e-20	-0.188257
1218.05	-36163.5	-14539.1	5.25667	2.05333	0	-0.153595
1218.07	-36163.4	-14539.1	5.29	2.02667	0	-0.120915
1218.08	-36163.3	-14539.2	5.32333	1.99667	4.68861e-28	-0.0882353
1218.1	-36163.2	-14539.2	5.3587	1.96483	8.22019e-18	-0.0547591
1218.12	-36163.1	-14539.2	5.39195	1.93499	-3.13545e-17	-0.0243856
1218.13	-36163.1	-14539.3	5.42527	1.90464	1.1711e-16	0.00620372
1218.15	-36163	-14539.3	5.45694	1.86973	-9.16369e-16	0.0357295
1218.17	-36162.9	-14539.3	5.4868	1.84822	3.48294e-15	0.0550454
1218.18	-36162.8	-14539.3	5.51703	1.83951	-1.29787e-14	0.0622501
1218.2	-36162.7	-14539.4	5.54883	1.84107	7.50844e-14	0.0572603
1218.22	-36162.6	-14539.4	5.57841	1.85258	-2.84591e-13	0.043975
1218.23	-36162.5	-14539.4	5.60933	1.86997	1.05685e-12	0.0246149
1218.25	-36162.4	-14539.5	5.64476	1.88654	-5.37356e-12	0.00431613
1218.27	-36162.4	-14539.5	5.67782	1.89442	2.03221e-11	-0.0105838
1218.29	-36162.3	-14539.5	5.71101	1.8975	-7.51215e-11	-0.020638
1218.3	-36162.2	-14539.6	5.74235	1.90049	3.54818e-10	-0.0279732
1218.32	-36162.1	-14539.6	5.77183	1.89921	-1.33943e-09	-0.0329574
1218.34	-36162	-14539.6	5.8034	1.8956	4.9223e-09	-0.0370233
1218.35	-36161.9	-14539.7	5.83897	1.89208	-2.21509e-08	-0.0404292
1218.37	-36161.8	-14539.7	5.87063	1.88907	8.34923e-08	-0.0433647
1218.39	-36161.7	-14539.7	5.9012	1.88442	-3.0457e-07	-0.0452834
1218.4	-36161.6	-14539.8	5.93241	1.87721	1.32408e-06	-0.0453781
1218.42	-36161.5	-14539.8	5.96314	1.87034	-4.98435e-06	-0.044633
1218.44	-36161.4	-14539.8	5.99819	1.86517	1.80145e-05	-0.0442072
1218.46	-36161.3	-14539.9	6.03129	1.86052	-7.63025e-05	-0.0435446
1218.47	-36161.2	-14539.9	6.06056	1.85348	0.000286915	-0.0431046
1218.49	-36161.1	-14539.9	6.09138	1.84669	-0.00144152	-0.0423532
1218.51	-36161	-14540	6.12455	1.83975	-0.00511222	-0.0426024
1218.52	-36160.9	-14540	6.15596	1.83319	-0.0086875	-0.0419827
1218.54	-36160.8	-14540	6.18682	1.82625	-0.0102279	-0.040784
1218.56	-36160.7	-14540.1	6.21789	1.81936	-0.00993695	-0.0395785
1218.58	-36160.6	-14540.1	6.2474	1.8128	-0.0100167	-0.039114
1218.59	-36160.5	-14540.2	6.27878	1.80583	-0.00999615	-0.0393273
1218.61	-36160.4	-14540.2	6.30961	1.79898	-0.0100011	-0.0385351
1218.63	-36160.3	-14540.2	6.33917	1.79241	-0.00999972	-0.0375485
1218.64	-36160.2	-14540.3	6.37066	1.7854	-0.0100001	-0.0354796
1218.66	-36160.1	-14540.3	6.40137	1.7786	-0.00999998	-0.0341306
1218.68	-36160	-14540.3	6.43086	1.77198	-0.01	-0.032182
1218.69	-36159.9	-14540.4	6.46285	1.76507	-0.01	-0.0308436
1218.71	-36159.8	-14540.4	6.49042	1.75787	-0.01	-0.0281903
1218.73	-36159.7	-14540.4	6.51923	1.75437	-0.01	-0.0234063
1218.74	-36159.6	-14540.5	6.55115	1.74777	-0.01	-0.0148401
1218.76	-36159.5	-14540.5	6.58139	1.74397	-0.01	-0.00497347
1218.78	-36159.4	-14540.5	6.61152	1.73802	-0.01	0.00474915
1218.8	-36159.3	-14540.6	6.63989	1.73077	-0.01	0.0151416
1218.81	-36159.2	-14540.6	6.67001	1.72424	-0.01	0.0242172
1218.83	-36159.1	-14540.7	6.6966	1.71698	-0.01	0.0291687
1218.85	-36159	-14540.7	6.72822	1.71965	-0.01	0.02767
1218.86	-36158.9	-14540.7	6.75509	1.72896	-0.01	0.0141927
1218.88	-36158.8	-14540.8	6.78479	1.75489	-0.01	-0.00918725
1218.9	-36158.6	-14540.8	6.81667	1.78333	-0.01	-0.0413943
1218.91	-36158.5	-14540.9	6.84667	1.80667	-0.01	-0.0718954
1218.93	-36158.4	-14540.9	6.87667	1.82667	-0.01	-0.100218
1218.95	-36158.3	-14540.9	6.90867	1.84438	-0.01	-0.13018
1218.97	-36158.2	-14541	6.9417	1.86079	-0.01	-0.154973
1218.98	-36158.1	-14541	6.96839	1.87045	-0.01	-0.177754
1219	-36158	-14541	7.00026	1.87746	-0.00999999	-0.198429
1219.02	-36157.9	-14541.1	7.03061	1.88411	-0.01	-0.217956
1219.03	-36157.8	-14541.1	7.06775	1.8908	-0.0099999	-0.237709
1219.05	-36157.6	-14541.2	7.10227	1.89798	-0.0100006	-0.258489
1219.07	-36157.5	-14541.2	7.13184	1.90409	-0.00999792	-0.277833
1219.09	-36157.4	-14541.2	7.16215	1.90733	-0.0100077	-0.296232
1219.1	-36157.3	-14541.3	7.19445	1.91029	-0.00996064	-0.312982
1219.12	-36157.2	-14541.3	7.22777	1.90993	-0.0101489	-0.326575
1219.14	-36157.1	-14541.4	7.26155	1.90999	-0.0093976	-0.33987
1219.15	-36156.9	-14541.4	7.29689	1.91016	-0.00563711	-0.353428
1219.17	-36156.8	-14541.5	7.3289	1.9093	-0.00220642	-0.364912
1219.19	-36156.7	-14541.5	7.35931	1.90558	0.000259748	-0.375688
1219.2	-36156.6	-14541.5	7.39065	1.90209	-7.74466e-05	-0.385725
1219.22	-36156.5	-14541.6	7.42128	1.89907	2.06486e-05	-0.393375
1219.24	-36156.4	-14541.6	7.45581	1.89442	-5.12779e-06	-0.397687
1219.25	-36156.2	-14541.7	7.49087	1.88721	1.48711e-06	-0.39869
1219.27	-36156.1	-14541.7	7.52239	1.88034	-3.96193e-07	-0.399371
1219.29	-36156	-14541.7	7.55312	1.87517	9.70491e-08	-0.401818
1219.31	-36155.9	-14541.8	7.58406	1.87052	-2.75526e-08	-0.404327
1219.32	-36155.8	-14541.8	7.61544	1.86348	7.21414e-09	-0.404964
1219.34	-36155.6	-14541.9	7.64862	1.85669	-1.30724e-09	-0.403619
1219.36	-36155.5	-14541.9	7.67946	1.84975	-1.42316e-09	-0.401956
1219.37	-36155.4	-14542	7.70862	1.84317	7.07555e-09	-0.399831
1219.39	-36155.3	-14542	7.74213	1.83634	-2.53257e-08	-0.39684
1219.41	-36155.1	-14542.1	7.77485	1.82898	1.035e-07	-0.394056
1219.42	-36155	-14542.1	7.80398	1.82492	-3.88514e-07	-0.391882
1219.44	-36154.9	-14542.1	7.83547	1.81908	1.33967e-06	-0.390407
1219.46	-36154.7	-14542.2	7.86627	1.81447	-5.3946e-06	-0.388621
1219.48	-36154.6	-14542.2	7.89584	1.80935	2.02334e-05	-0.386476
1219.49	-36154.5	-14542.3	7.92734	1.80199	-6.78608e-05	-0.383458
1219.51	-36154.4	-14542.3	7.95802	1.79537	0.000270146	-0.379896
1219.53	-36154.3	-14542.4	7.98761	1.7883	-0.00218496	-0.377621
1219.54	-36154.1	-14542.4	8.01924	1.78426	-0.005812	-0.374477
1219.56	-36154	-14542.5	8.04966	1.77839	-0.00946462	-0.371212
1219.58	-36153.9	-14542.5	8.07975	1.77154	-0.0101301	-0.367025
1219.6	-36153.7	-14542.5	8.10828	1.76465	-0.0099744	-0.363306
1219.61	-36153.6	-14542.6	8.13801	1.75753	-0.010007	-0.360074
1219.63	-36153.5	-14542.6	8.16793	1.75416	-0.00999789	-0.356723
1219.65	-36153.3	-14542.7	8.19957	1.74736	-0.0100011	-0.354286
1219.66	-36153.2	-14542.7	8.2301	1.74385	-0.00999689	-0.352084
1219.68	-36153.1	-14542.8	8.25658	1.73731	-0.0100114	-0.350029
1219.7	-36152.9	-14542.8	8.28823	1.73365	-0.00997716	-0.346547
1219.71	-36152.8	-14542.9	8.31509	1.72683	-0.010088	-0.346312
1219.73	-36152.7	-14542.9	8.34479	1.72973	-0.00689164	-0.34936
1219.75	-36152.5	-14543	8.37667	1.73333	-0.00333333	-0.356209
1219.76	-36152.4	-14543	8.40667	1.74	-2.22374e-14	-0.362745
1219.78	-36152.3	-14543	8.43667	1.74333	0	-0.369281
1219.8	-36152.1	-14543.1	8.46508	1.74691	6.34078e-06	-0.376153
1219.82	-36152	-14543.2	8.49496	1.75009	-1.73186e-06	-0.380386
1219.83	-36151.9	-14543.2	8.52173	1.74997	5.86533e-07	-0.383596
1219.85	-36151.7	-14543.3	8.55372	1.75005	-1.37196e-06	-0.385917
1219.87	-36151.6	-14543.3	8.58342	1.74984	4.44467e-06	-0.387884
1219.88	-36151.5	-14543.3	8.61379	1.74594	-1.63605e-05	-0.386323
1219.9	-36151.3	-14543.4	8.64499	1.73885	9.45675e-05	-0.381267
1219.92	-36151.2	-14543.4	8.67159	1.73179	-0.000376737	-0.374686
1219.93	-36151	-14543.5	8.70228	1.72155	-0.00398	-0.367962
1219.95	-36150.9	-14543.5	8.73404	1.71023	-0.00758364	-0.359653
1219.97	-36150.8	-14543.6	8.76305	1.69752	-0.0102471	-0.350745
1219.99	-36150.6	-14543.6	8.78994	1.68701	-0.00993731	-0.340679
1220	-36150.5	-14543.7	8.81784	1.67254	-0.0100195	-0.330422
1220.02	-36150.3	-14543.7	8.84529	1.65953	-0.00999481	-0.320516
1220.04	-36150.2	-14543.8	8.87507	1.64579	-0.0100013	-0.309035
1220.05	-36150	-14543.8	8.90395	1.63211	-0.00999961	-0.295975
1220.07	-36149.9	-14543.9	8.93296	1.61761	-0.0100001	-0.283246
1220.09	-36149.8	-14543.9	8.95987	1.60135	-0.00999997	-0.27147
1220.11	-36149.6	-14544	8.98791	1.58783	-0.01	-0.260142
1220.12	-36149.5	-14544	9.01406	1.57458	-0.01	-0.249426
1220.14	-36149.3	-14544.1	9.04186	1.56085	-0.01	-0.238075
1220.16	-36149.2	-14544.1	9.06821	1.54695	-0.01	-0.22729
1220.17	-36149	-14544.2	9.09043	1.53382	-0.01	-0.217388
1220.19	-36148.9	-14544.2	9.11646	1.52004	-0.01	-0.205382
1220.21	-36148.7	-14544.3	9.14431	1.50599	-0.01	-0.193092
1220.22	-36148.6	-14544.3	9.17085	1.49423	-0.01	-0.184722
1220.24	-36148.4	-14544.4	9.19671	1.48611	-0.01	-0.183202
1220.26	-36148.3	-14544.5	9.22047	1.4793	-0.01	-0.19086
1220.28	-36148.2	-14544.5	9.24366	1.47318	-0.01	-0.204421
1220.29	-36148	-14544.6	9.26758	1.46365	-0.01	-0.222939
1220.31	-36147.8	-14544.6	9.29426	1.45547	-0.01	-0.2407
1220.33	-36147.7	-14544.6	9.31808	1.44874	-0.01	-0.256345
1220.34	-36147.5	-14544.7	9.34516	1.44451	-0.01	-0.269194
1220.36	-36147.4	-14544.8	9.36984	1.43856	-0.01	-0.279495
1220.38	-36147.3	-14544.8	9.39536	1.43411	-0.01	-0.287522
1220.39	-36147.1	-14544.9	9.42105	1.43087	-0.01	-0.295609
1220.41	-36146.9	-14544.9	9.44457	1.42742	-0.01	-0.301738
1220.43	-36146.8	-14545	9.4677	1.42414	-0.00999997	-0.30622
1220.44	-36146.6	-14545	9.49233	1.42062	-0.0100001	-0.309937
1220.46	-36146.5	-14545.1	9.51597	1.41724	-0.0099997	-0.312318
1220.48	-36146.3	-14545.1	9.53908	1.41394	-0.0100011	-0.313687
1220.5	-36146.2	-14545.2	9.56379	1.41042	-0.00999701	-0.31285
1220.51	-36146	-14545.2	9.58731	1.40704	-0.0100116	-0.310747
1220.53	-36145.9	-14545.3	9.61049	1.40379	-0.00995661	-0.308445
1220.55	-36145.7	-14545.4	9.63523	1.4001	-0.0100874	-0.308224
1220.56	-36145.6	-14545.4	9.65866	1.40006	-0.00688397	-0.309333
1220.58	-36145.4	-14545.5	9.68191	1.3969	-0.00355248	-0.308451
1220.6	-36145.2	-14545.5	9.70667	1.39333	0	-0.303922
1220.62	-36145.1	-14545.6	9.73	1.39	0	-0.298475
1220.63	-36145	-14545.6	9.75333	1.39	0	-0.294118
1220.65	-36144.8	-14545.7	9.77809	1.38644	-1.91568e-06	-0.289488
1220.67	-36144.6	-14545.7	9.80134	1.38311	5.12137e-07	-0.285167
1220.68	-36144.5	-14545.8	9.82477	1.37994	-1.32861e-07	-0.282019
1220.7	-36144.3	-14545.9	9.84951	1.37981	6.59328e-08	-0.28094
1220.72	-36144.2	-14545.9	9.87269	1.37625	-1.76187e-08	-0.279813
1220.73	-36144	-14545.9	9.8962	1.37286	4.54097e-09	-0.278779
1220.75	-36143.8	-14546	9.92101	1.36986	-1.6906e-09	-0.279127
1220.77	-36143.7	-14546.1	9.94366	1.36969	4.51548e-10	-0.281465
1220.78	-36143.5	-14546.1	9.96369	1.36601	-1.15521e-10	-0.283596
1220.8	-36143.3	-14546.2	9.98473	1.36238	3.8242e-11	-0.286069
1220.82	-36143.2	-14546.2	10.0051	1.3599	-1.02088e-11	-0.289606
1220.84	-36143	-14546.3	10.0292	1.35946	2.5897e-12	-0.294175
1220.85	-36142.9	-14546.4	10.0537	1.35561	-8.03999e-13	-0.298428
1220.87	-36142.7	-14546.4	10.0767	1.35222	2.14502e-13	-0.301741
1220.89	-36142.6	-14546.5	10.1006	1.34969	-5.3883e-14	-0.30664
1220.9	-36142.4	-14546.5	10.1251	1.35028	1.60658e-14	-0.312482
1220.92	-36142.2	-14546.6	10.1481	1.34908	-4.28344e-15	-0.317581
1220.94	-36142.1	-14546.6	10.172	1.34542	1.06373e-15	-0.321515
1220.95	-36141.9	-14546.7	10.1967	1.34166	-3.08491e-16	-0.325103
1220.97	-36141.7	-14546.8	10.2183	1.33998	8.21882e-17	-0.33042
1220.99	-36141.6	-14546.8	10.2387	1.33885	-2.01339e-17	-0.340493
1221.01	-36141.4	-14546.9	10.2593	1.33505	5.72276e-18	-0.357181
1221.02	-36141.3	-14546.9	10.2805	1.33155	-1.52338e-18	-0.378982
1221.04	-36141.1	-14547	10.3051	1.32968	3.67081e-19	-0.404491
1221.06	-36140.9	-14547	10.3292	1.33034	-1.02767e-19	-0.426931
1221.07	-36140.8	-14547.1	10.3522	1.32847	2.73299e-20	-0.441647
1221.09	-36140.6	-14547.2	10.3764	1.32482	-6.45241e-21	-0.451126
1221.11	-36140.4	-14547.2	10.4008	1.321	1.78528e-21	-0.458716
1221.12	-36140.3	-14547.3	10.4218	1.32009	-4.74255e-22	-0.466373
1221.14	-36140.1	-14547.3	10.4425	1.31814	1.0909e-22	-0.473793
1221.16	-36139.9	-14547.4	10.4628	1.3145	-2.99051e-23	-0.479133
1221.18	-36139.8	-14547.4	10.4847	1.31092	7.93397e-24	-0.482392
1221.19	-36139.6	-14547.5	10.5094	1.3098	-1.76306e-24	-0.486657
1221.21	-36139.4	-14547.6	10.5335	1.31017	4.79756e-25	-0.490534
1221.23	-36139.3	-14547.6	10.5541	1.30833	-1.27088e-25	-0.491971
1221.24	-36139.1	-14547.7	10.5751	1.29966	2.69069e-26	-0.486275
1221.26	-36138.9	-14547.7	10.5951	1.28481	-7.27894e-27	-0.472531
1221.28	-36138.8	-14547.8	10.6178	1.26008	1.92469e-27	-0.453056
1221.3	-36138.5	-14547.9	10.6397	1.23165	-3.78539e-28	-0.429075
1221.31	-36138.4	-14547.9	10.6598	1.20426	1.01934e-28	-0.40669
1221.33	-36138.2	-14548	10.6797	1.18328	-2.68936e-29	-0.386764
1221.35	-36138	-14548.1	10.7008	1.1652	4.6487e-30	-0.368989
1221.36	-36137.9	-14548.1	10.7212	1.15153	-1.24751e-30	-0.354462
1221.38	-36137.7	-14548.2	10.7379	1.13812	3.28223e-31	-0.342308
1221.4	-36137.5	-14548.2	10.7587	1.12727	-4.19461e-32	-0.331674
1221.41	-36137.4	-14548.3	10.7788	1.11717	1.12305e-32	-0.324911
1221.43	-36137.2	-14548.3	10.7989	1.11037	-2.94429e-33	-0.320518
1221.45	-36137	-14548.4	10.8167	1.10333	1.67937e-43	-0.315904
1221.46	-36136.8	-14548.5	10.8333	1.09667	0	-0.311547
1221.48	-36136.7	-14548.5	10.85	1.09333	0	-0.30719
1221.5	-36136.5	-14548.6	10.8712	1.08989	1.27859e-35	-0.304926
1221.52	-36136.3	-14548.7	10.8912	1.09006	-3.41818e-36	-0.30387
1221.53	-36136.2	-14548.7	10.9111	1.08987	8.86762e-37	-0.302738
1221.55	-36135.9	-14548.8	10.9287	1.08626	-4.40059e-37	-0.300274
1221.57	-36135.8	-14548.8	10.9452	1.08282	1.17594e-37	-0.297097
1221.58	-36135.6	-14548.9	10.9624	1.08011	-3.03081e-38	-0.296385
1221.6	-36135.4	-14549	10.9832	1.08402	1.12837e-38	-0.299278
1221.62	-36135.3	-14549	11	1.08735	-3.01379e-39	-0.304931
1221.63	-36135.1	-14549.1	11.0199	1.09009	7.71029e-40	-0.31029
1221.65	-36134.9	-14549.2	11.038	1.0906	-2.55241e-40	-0.314431
1221.67	-36134.7	-14549.2	11.0573	1.09362	6.81369e-41	-0.316288
1221.69	-36134.6	-14549.3	11.0748	1.09343	-1.72846e-41	-0.316864
1221.7	-36134.4	-14549.3	11.0952	1.09244	5.36617e-42	-0.31555
1221.72	-36134.2	-14549.4	11.1123	1.08985	-1.43166e-42	-0.314439
1221.74	-36134	-14549.5	11.132	1.08925	3.59635e-43	-0.313687
1221.75	-36133.8	-14549.5	11.1504	1.08563	-1.07229e-43	-0.313489
1221.77	-36133.7	-14549.6	11.1692	1.08105	2.85892e-44	-0.312069
1221.79	-36133.5	-14549.6	11.1873	1.07528	-7.09971e-45	-0.309033
1221.81	-36133.3	-14549.7	11.2074	1.07094	2.05898e-45	-0.303942
1221.82	-36133.1	-14549.8	11.2233	1.06386	-5.48553e-46	-0.298085
1221.84	-36132.9	-14549.8	11.2406	1.05711	1.34381e-46	-0.291244
1221.86	-36132.7	-14549.9	11.258	1.05013	-3.81958e-47	-0.284458
1221.87	-36132.6	-14550	11.2744	1.04358	1.01676e-47	-0.278021
1221.89	-36132.4	-14550	11.2914	1.03667	-2.45003e-48	-0.271238
1221.91	-36132.2	-14550.1	11.3104	1.02976	6.85901e-49	-0.264481
1221.92	-36132.1	-14550.1	11.3308	1.02318	-1.82409e-49	-0.25796
1221.94	-36131.9	-14550.2	11.3495	1.0163	4.30657e-50	-0.251662
1221.96	-36131.7	-14550.3	11.3669	1.00914	-1.19156e-50	-0.24686
1221.97	-36131.5	-14550.3	11.3809	1.00363	3.16535e-51	-0.241909
1221.99	-36131.3	-14550.4	11.3972	0.990529	-7.28108e-52	-0.23132
1222.01	-36131.1	-14550.5	11.4121	0.968966	1.99597e-52	-0.212096
1222.03	-36131	-14550.5	11.427	0.940948	-5.29545e-53	-0.187116
1222.04	-36130.7	-14550.6	11.4449	0.910994	1.17686e-53	-0.159891
1222.06	-36130.6	-14550.7	11.4618	0.888346	-3.20741e-54	-0.137906
1222.08	-36130.4	-14550.7	11.4786	0.873477	8.68286e-55	-0.122568
1222.09	-36130.2	-14550.8	11.4935	0.862407	-2.44182e-55	-0.110312
1222.11	-36130	-14550.9	11.5069	0.852308	3.03224e-55	-0.101037
1222.13	-36129.9	-14550.9	11.5201	0.842488	-9.66733e-55	-0.0931385
1222.14	-36129.6	-14551	11.5342	0.831635	2.88402e-54	-0.0870337
1222.16	-36129.5	-14551.1	11.5477	0.824461	-1.12639e-53	-0.0814736
1222.18	-36129.3	-14551.1	11.5609	0.817602	4.21695e-53	-0.0771096
1222.2	-36129.1	-14551.2	11.575	0.813875	-1.13267e-52	-0.0714467
1222.21	-36128.9	-14551.3	11.5885	0.807351	4.39472e-52	-0.0669526
1222.23	-36128.7	-14551.3	11.6017	0.803712	-1.64459e-51	-0.0625139
1222.25	-36128.5	-14551.4	11.6158	0.800107	3.31401e-51	-0.0600302
1222.26	-36128.3	-14551.4	11.6292	0.800054	-1.27745e-50	-0.057853
1222.28	-36128.2	-14551.5	11.6425	0.796901	4.77836e-50	-0.0557321
1222.3	-36127.9	-14551.6	11.6567	0.793333	0	-0.0522876
1222.32	-36127.8	-14551.6	11.67	0.79	0	-0.0511983
1222.33	-36127.6	-14551.7	11.6833	0.79	-6.27612e-58	-0.0522876
1222.35	-36127.4	-14551.8	11.6975	0.789996	-1.10034e-47	-0.0557372
1222.37	-36127.2	-14551.8	11.7108	0.789994	4.19391e-47	-0.0578332
1222.38	-36127	-14551.9	11.725	0.790061	-3.28628e-46	-0.058812
1222.4	-36126.8	-14552	11.7382	0.789761	1.24916e-45	-0.0575246
1222.42	-36126.7	-14552	11.7516	0.786254	-4.66802e-45	-0.0552068
1222.43	-36126.5	-14552.1	11.765	0.782872	1.73739e-44	-0.0519279
1222.45	-36126.3	-14552.2	11.7791	0.779763	-1.00503e-43	-0.0499207
1222.47	-36126.1	-14552.2	11.7925	0.780061	3.78624e-43	-0.0503769
1222.48	-36125.9	-14552.3	11.8066	0.77998	-1.92702e-42	-0.053053
1222.5	-36125.7	-14552.4	11.8198	0.780005	7.28822e-42	-0.0561909
1222.52	-36125.5	-14552.4	11.8331	0.779999	-2.72259e-41	-0.0580913
1222.54	-36125.3	-14552.5	11.8466	0.779998	1.00553e-40	-0.0588857
1222.55	-36125.1	-14552.6	11.8609	0.780012	-4.7491e-40	-0.0588042
1222.57	-36125	-14552.6	11.873	0.779954	1.79277e-39	-0.0588287
1222.59	-36124.8	-14552.7	11.8838	0.780168	-6.58827e-39	-0.0588222
1222.6	-36124.6	-14552.8	11.8982	0.779095	2.9648e-38	-0.0588239
1222.62	-36124.4	-14552.8	11.9113	0.775481	-1.11751e-37	-0.0588234
1222.64	-36124.2	-14552.9	11.9248	0.771916	4.07653e-37	-0.0588237
1222.65	-36124	-14553	11.9402	0.76966	-1.77222e-36	-0.058823
1222.67	-36123.8	-14553	11.956	0.770181	8.09716e-36	-0.0588259
1222.69	-36123.6	-14553.1	11.9678	0.770116	2.08444e-35	-0.0588297
1222.71	-36123.4	-14553.2	11.9784	0.769956	-4.19449e-35	-0.0588111
1222.72	-36123.2	-14553.2	11.9899	0.769987	-8.42296e-35	-0.0587985
1222.74	-36123.1	-14553.3	12.0031	0.769978	1.58576e-34	-0.0588706
1222.76	-36122.9	-14553.4	12.017	0.769942	2.91595e-34	-0.0589101
1222.77	-36122.6	-14553.4	12.0299	0.770146	-6.67236e-34	-0.0586033
1222.79	-36122.4	-14553.5	12.0417	0.770226	-1.01534e-33	-0.0579893
1222.81	-36122.3	-14553.6	12.0542	0.769288	2.7981e-33	-0.0574209
1222.83	-36122.1	-14553.6	12.0677	0.767458	3.89001e-33	-0.0569058
1222.84	-36121.9	-14553.7	12.0812	0.76564	-1.04243e-32	-0.0562017
1222.86	-36121.7	-14553.8	12.0949	0.763975	-1.29417e-32	-0.0556047
1222.88	-36121.5	-14553.8	12.1097	0.762048	4.25536e-32	-0.0557718
1222.89	-36121.3	-14553.9	12.1234	0.760317	4.27394e-32	-0.0564648
1222.91	-36121.1	-14554	12.1329	0.75972	-1.74435e-31	-0.0569316
1222.93	-36120.9	-14554	12.1425	0.759936	-1.63078e-31	-0.0574464
1222.94	-36120.7	-14554.1	12.1593	0.760012	3.03915e-31	-0.0586196
1222.96	-36120.5	-14554.2	12.1737	0.759997	-1.14575e-30	-0.0588696
1222.98	-36120.3	-14554.3	12.187	0.760001	4.27856e-30	-0.0588282
1222.99	-36120.2	-14554.3	12.1983	0.76	-1.29218e-29	-0.0587715
1223.01	-36119.9	-14554.4	12.208	0.760001	5.05078e-29	-0.0596451
1223.03	-36119.8	-14554.5	12.2208	0.759996	-1.89101e-28	-0.0615862
1223.05	-36119.5	-14554.5	12.235	0.760012	5.07928e-28	-0.06497
1223.06	-36119.3	-14554.6	12.2484	0.759954	-1.97073e-27	-0.0673892
1223.08	-36119.2	-14554.7	12.2618	0.760173	7.37488e-27	-0.0676653
1223.1	-36118.9	-14554.7	12.2756	0.756906	-1.48611e-26	-0.0655463
1223.11	-36118.8	-14554.8	12.2957	0.753498	5.72848e-26	-0.062248
1223.13	-36118.6	-14554.9	12.3054	0.751154	-1.63722e-24	-0.0606362
1223.15	-36118.3	-14555	12.3133	0.75	0	-0.0599129
1223.16	-36118.2	-14555	12.33	0.75	0	-0.0588235
1223.18	-36118	-14555.1	12.34	0.75	0	-0.0588235
1223.2	-36117.7	-14555.2	12.3509	0.75	-1.46201e-23	-0.0600208
1223.22	-36117.6	-14555.2	12.3675	0.750001	5.60389e-23	-0.0622191
1223.23	-36117.4	-14555.3	12.3786	0.750018	1.41389e-21	-0.0640653
1223.25	-36117.2	-14555.3	12.3879	0.749992	-6.03455e-22	-0.0655207
1223.27	-36117	-14555.4	12.4007	0.749921	-5.98546e-21	-0.0667683
1223.28	-36116.8	-14555.5	12.415	0.750031	2.31893e-21	-0.0676069
1223.3	-36116.6	-14555.6	12.4288	0.750289	2.18043e-20	-0.0678317
1223.32	-36116.4	-14555.6	12.4425	0.749821	-1.33306e-20	-0.0674196
1223.34	-36116.2	-14555.7	12.4565	0.748171	-8.18892e-20	-0.0664219
1223.35	-36116	-14555.8	12.4696	0.746244	6.8427e-20	-0.0649939
1223.37	-36115.8	-14555.9	12.4813	0.744629	3.18917e-19	-0.0633397
1223.39	-36115.6	-14555.9	12.4927	0.742883	-2.57486e-19	-0.0617324
1223.4	-36115.4	-14556	12.5046	0.74095	-1.14304e-18	-0.0604564
1223.42	-36115.2	-14556.1	12.517	0.739804	1.22108e-18	-0.059799
1223.44	-36114.9	-14556.1	12.5294	0.739806	4.20984e-18	-0.0597829
1223.45	-36114.8	-14556.2	12.5403	0.740058	-5.59516e-18	-0.0599882
1223.47	-36114.6	-14556.3	12.5509	0.740045	-1.62916e-17	-0.060704
1223.49	-36114.4	-14556.3	12.5662	0.739993	1.81162e-17	-0.0632764
1223.5	-36114.1	-14556.4	12.5828	0.740002	-7.10349e-17	-0.0664537
1223.52	-36114	-14556.5	12.5943	0.740001	2.65472e-16	-0.068116
1223.54	-36113.8	-14556.5	12.6041	0.739996	-9.5898e-16	-0.0687039
1223.56	-36113.6	-14556.6	12.6161	0.740017	4.06172e-15	-0.0685824
1223.57	-36113.4	-14556.7	12.6295	0.739934	-1.5273e-14	-0.0687268
1223.59	-36113.2	-14556.8	12.6438	0.740234	5.45549e-14	-0.0681543
1223.61	-36112.9	-14556.8	12.6548	0.738533	-2.26401e-13	-0.0669604
1223.62	-36112.8	-14556.9	12.6695	0.734672	8.01383e-13	-0.0657704
1223.64	-36112.6	-14557	12.6821	0.731809	-4.99139e-12	-0.0652415
1223.66	-36112.3	-14557.1	12.6877	0.730263	-7.79613e-12	-0.065981
1223.67	-36112.2	-14557.1	12.7069	0.729943	1.4774e-11	-0.067117
1223.69	-36112	-14557.2	12.726	0.730043	-7.80552e-11	-0.0680234
1223.71	-36111.7	-14557.3	12.7341	0.730016	-1.07403e-10	-0.068535
1223.73	-36111.5	-14557.3	12.7432	0.729985	3.64143e-10	-0.0686941
1223.74	-36111.4	-14557.4	12.7561	0.729993	3.68071e-10	-0.0686485
1223.76	-36111.2	-14557.5	12.7687	0.730019	-1.50521e-09	-0.0686002
1223.78	-36110.9	-14557.5	12.78	0.730015	-1.40782e-09	-0.0686139
1223.79	-36110.7	-14557.6	12.7914	0.729942	5.58701e-09	-0.068666
1223.81	-36110.5	-14557.7	12.8036	0.729955	4.37173e-09	-0.068655
1223.83	-36110.3	-14557.8	12.8172	0.730228	-2.23011e-08	-0.0684908
1223.85	-36110.1	-14557.9	12.831	0.730132	-1.29493e-08	-0.0685487
1223.86	-36109.9	-14557.9	12.8434	0.728842	8.85169e-08	-0.0694145
1223.88	-36109.7	-14558	12.8552	0.726889	3.40804e-08	-0.0715434
1223.9	-36109.5	-14558.1	12.8683	0.725184	-3.54574e-07	-0.0753996
1223.91	-36109.3	-14558.1	12.8818	0.723548	-1.2937e-07	-0.0818198
1223.93	-36109	-14558.2	12.8943	0.721602	1.30501e-06	-0.0915225
1223.95	-36108.8	-14558.3	12.906	0.720055	2.51009e-07	-0.103799
1223.96	-36108.6	-14558.4	12.9176	0.71971	-5.17644e-06	-0.117527
1223.98	-36108.5	-14558.4	12.9293	0.719986	-9.50369e-07	-0.132032
1224	-36108.3	-14558.5	12.9412	0.720069	1.8986e-05	-0.146647
1224.01	-36108	-14558.6	12.9533	0.72	8.3843e-16	-0.160131
1224.03	-36107.8	-14558.7	12.9654	0.720001	-7.31167e-05	-0.171337
1224.05	-36107.6	-14558.7	12.9774	0.719997	1.44376e-05	-0.180199
1224.07	-36107.4	-14558.8	12.989	0.719927	0.000288134	-0.186957
1224.08	-36107.2	-14558.9	13.0007	0.720014	-5.46514e-05	-0.191975
1224.1	-36107	-14558.9	13.0127	0.720282	-0.00159005	-0.19585
1224.12	-36106.8	-14559	13.0247	0.719886	-0.00355265	-0.199874
1224.13	-36106.5	-14559.1	13.0365	0.71829	-0.00525171	-0.205089
1224.15	-36106.3	-14559.2	13.049	0.716346	-0.00699917	-0.21143
1224.17	-36106.2	-14559.2	13.0625	0.714711	-0.00889686	-0.218948
1224.18	-36106	-14559.3	13.0755	0.713004	-0.010128	-0.228435
1224.2	-36105.7	-14559.4	13.0873	0.711106	-0.0102392	-0.24014
1224.22	-36105.5	-14559.4	13.0987	0.709874	-0.00996215	-0.252776
1224.24	-36105.3	-14559.5	13.1107	0.709783	-0.00991519	-0.265226
1224.25	-36105.1	-14559.6	13.1229	0.710043	-0.010034	-0.277321
1224.27	-36104.9	-14559.7	13.1349	0.710056	-0.0101162	-0.28884
1224.29	-36104.7	-14559.7	13.1468	0.709985	-0.00988723	-0.299183
1224.3	-36104.5	-14559.8	13.1584	0.70998	-0.00960115	-0.308379
1224.32	-36104.3	-14559.9	13.1701	0.71001	-0.0104226	-0.317608
1224.34	-36104	-14560	13.1822	0.710024	-0.0123943	-0.327933
1224.36	-36103.8	-14560	13.1943	0.709972	-0.0135021	-0.340007
1224.37	-36103.6	-14560.1	13.2063	0.709924	-0.0132688	-0.353937
1224.39	-36103.4	-14560.2	13.2182	0.710122	-0.0137376	-0.369099
1224.41	-36103.2	-14560.3	13.2298	0.710291	-0.0155404	-0.385281
1224.42	-36103	-14560.3	13.2416	0.709512	-0.0173088	-0.402839
1224.44	-36102.8	-14560.4	13.2537	0.7077	-0.0188267	-0.421471
1224.46	-36102.6	-14560.5	13.2655	0.705847	-0.0214342	-0.440042
1224.47	-36102.4	-14560.5	13.2771	0.704251	-0.025004	-0.458417
1224.49	-36102.2	-14560.6	13.2889	0.702415	-0.0277686	-0.477585
1224.51	-36101.9	-14560.7	13.301	0.70057	-0.0293394	-0.497848
1224.53	-36101.7	-14560.8	13.313	0.699729	-0.0308617	-0.518732
1224.54	-36101.5	-14560.8	13.325	0.69988	-0.0326459	-0.540068
1224.56	-36101.3	-14560.9	13.3371	0.700072	-0.0342096	-0.561968
1224.58	-36101.1	-14561	13.3491	0.700024	-0.0358728	-0.583927
1224.59	-36100.9	-14561.1	13.3609	0.699992	-0.0385334	-0.605035
1224.61	-36100.6	-14561.2	13.3725	0.700008	-0.042049	-0.625576
1224.63	-36100.4	-14561.2	13.3844	0.699956	-0.0456076	-0.646533
1224.64	-36100.3	-14561.3	13.3964	0.699952	-0.0490021	-0.667344
1224.66	-36100	-14561.4	13.4086	0.700198	-0.0524254	-0.686482
1224.68	-36099.8	-14561.5	13.4206	0.700156	-0.055868	-0.703342
1224.69	-36099.6	-14561.5	13.4323	0.699003	-0.0592194	-0.717841
1224.71	-36099.4	-14561.6	13.4439	0.697114	-0.0625405	-0.729674
1224.73	-36099.1	-14561.7	13.4558	0.695347	-0.065955	-0.738547
1224.75	-36098.9	-14561.8	13.4679	0.69366	-0.0694004	-0.745164
1224.76	-36098.7	-14561.8	13.48	0.691704	-0.0727653	-0.750633
1224.78	-36098.5	-14561.9	13.4919	0.690114	-0.0762367	-0.755455
1224.8	-36098.3	-14562	13.5036	0.689705	-0.0799538	-0.75988
1224.81	-36098.1	-14562.1	13.5153	0.68997	-0.0830634	-0.764192
1224.83	-36097.8	-14562.1	13.5272	0.690075	-0.0847593	-0.768637
1224.85	-36097.6	-14562.2	13.5393	0.690004	-0.086513	-0.773156
1224.87	-36097.4	-14562.3	13.5514	0.689982	-0.0899217	-0.777626
1224.88	-36097.2	-14562.4	13.5633	0.69	-0.0933333	-0.782135
1224.9	-36097	-14562.4	13.575	0.69	-0.095	-0.786977
1224.92	-36096.8	-14562.5	13.5867	0.69	-0.0966667	-0.793028
1224.93	-36096.5	-14562.6	13.5986	0.690018	-0.100078	-0.80109
1224.95	-36096.3	-14562.7	13.6107	0.689996	-0.103487	-0.811095
1224.97	-36096.1	-14562.7	13.6228	0.689925	-0.105241	-0.822617
1224.98	-36095.9	-14562.8	13.6347	0.69003	-0.106936	-0.834762
1225	-36095.7	-14562.9	13.6463	0.690295	-0.110044	-0.846603
1225.02	-36095.4	-14563	13.6581	0.689886	-0.113764	-0.857403
1225.03	-36095.2	-14563	13.6703	0.688296	-0.117241	-0.866542
1225.05	-36095	-14563.1	13.682	0.68634	-0.120596	-0.873639
1225.07	-36094.8	-14563.2	13.6925	0.684653	-0.124021	-0.878602
1225.09	-36094.6	-14563.3	13.7023	0.682886	-0.12748	-0.881931
1225.1	-36094.3	-14563.4	13.712	0.680997	-0.130874	-0.884214
1225.12	-36094.1	-14563.4	13.7227	0.679843	-0.134057	-0.886039
1225.14	-36093.9	-14563.5	13.7347	0.679801	-0.13724	-0.887771
1225.15	-36093.7	-14563.6	13.7468	0.680049	-0.141366	-0.889315
1225.17	-36093.5	-14563.6	13.7585	0.680049	-0.146532	-0.890517
1225.19	-36093.2	-14563.7	13.7701	0.679992	-0.151249	-0.891209
1225.2	-36093	-14563.8	13.7822	0.680006	-0.154737	-0.891302
1225.22	-36092.8	-14563.9	13.7943	0.679978	-0.157712	-0.890848
1225.24	-36092.6	-14563.9	13.8063	0.679932	-0.160982	-0.889822
1225.26	-36092.4	-14564	13.8183	0.680113	-0.165247	-0.888076
1225.27	-36092.1	-14564.1	13.8303	0.680255	-0.170483	-0.885776
1225.29	-36091.9	-14564.2	13.8424	0.679462	-0.17578	-0.883487
1225.31	-36091.7	-14564.3	13.8542	0.677689	-0.180753	-0.881354
1225.32	-36091.5	-14564.3	13.8649	0.675837	-0.185641	-0.879059
1225.34	-36091.3	-14564.4	13.875	0.674176	-0.190753	-0.876737
1225.36	-36091	-14564.5	13.8861	0.672288	-0.196444	-0.875005
1225.38	-36090.8	-14564.6	13.8983	0.670482	-0.203309	-0.873962
1225.39	-36090.6	-14564.6	13.9103	0.669712	-0.212086	-0.873219
1225.41	-36090.3	-14564.7	13.9218	0.669879	-0.222337	-0.872679
1225.43	-36090.1	-14564.8	13.9338	0.670076	-0.232752	-0.872474
1225.44	-36089.9	-14564.9	13.946	0.670028	-0.243002	-0.872521
1225.46	-36089.7	-14564.9	13.9569	0.669975	-0.25347	-0.872574
1225.48	-36089.5	-14565	13.9666	0.669989	-0.263494	-0.872561
