# Supplementary material for: Extraction of driving behavior primitives considering driver expectation and vehicle dynamics
Source: PLoS One. 2025 Dec 31;20(12):e0340123. doi: 10.1371/journal.pone.0340123 (PMC12755792; doi:10.1371/journal.pone.0340123)
Supplement: S1 File — (ZIP) [file pone.0340123.s001.zip › DataSetForPimitiveExaction-1/straight driving/d2c115_s_1.xlsx]

## Sheet: Sheet1
1188.98	-36330.7	-14501.7	0.037878	0.629871	-1.90351e-24	0.273137
1188.99	-36330.7	-14501.7	0.05164	0.718169	5.11285e-24	0.180992
1189.01	-36330.7	-14501.7	0.0651338	0.774831	-1.98376e-23	0.118116
1189.03	-36330.7	-14501.7	0.0784116	0.815648	7.42362e-23	0.0733082
1189.04	-36330.7	-14501.6	0.0924345	0.848465	-1.49593e-22	0.0367006
1189.06	-36330.7	-14501.7	0.108982	0.868996	5.76634e-22	0.0100871
1189.08	-36330.7	-14501.6	0.125756	0.88571	-2.15693e-21	-0.0118992
1189.1	-36330.7	-14501.6	0.14	0.9	0	-0.0294118
1189.11	-36330.7	-14501.6	0.153333	0.906667	-7.57677e-30	-0.0413943
1189.13	-36330.7	-14501.6	0.166667	0.91	0	-0.0479303
1189.15	-36330.7	-14501.6	0.184367	0.909971	4.96691e-19	-0.0525549
1189.16	-36330.7	-14501.6	0.200986	0.910038	-1.89454e-18	-0.056866
1189.18	-36330.7	-14501.6	0.217572	0.909876	7.07615e-18	-0.0600955
1189.2	-36330.7	-14501.6	0.231599	0.906241	-5.537e-17	-0.0621191
1189.21	-36330.7	-14501.6	0.244811	0.902876	2.1045e-16	-0.0608385
1189.23	-36330.7	-14501.6	0.258575	0.899905	-7.84217e-16	-0.0597709
1189.25	-36330.7	-14501.6	0.276388	0.899687	4.53684e-15	-0.0587346
1189.26	-36330.7	-14501.6	0.29301	0.896002	-1.71959e-14	-0.0588773
1189.28	-36330.7	-14501.6	0.3092	0.892775	6.42469e-14	-0.0586916
1189.3	-36330.7	-14501.6	0.32245	0.889368	-2.38341e-13	-0.0575353
1189.32	-36330.7	-14501.6	0.336402	0.885909	1.21176e-12	-0.0562891
1189.33	-36330.7	-14501.6	0.350456	0.882382	-4.58271e-12	-0.0556993
1189.35	-36330.7	-14501.6	0.366763	0.879898	1.69401e-11	-0.056745
1189.37	-36330.7	-14501.6	0.381524	0.879356	-8.00127e-11	-0.0566905
1189.38	-36330.7	-14501.6	0.397319	0.875651	3.02047e-10	-0.0563168
1189.4	-36330.7	-14501.6	0.411666	0.872156	-1.10999e-09	-0.0556643
1189.42	-36330.7	-14501.6	0.428566	0.869683	4.9951e-09	-0.0573196
1189.43	-36330.7	-14501.6	0.44116	0.870076	-1.88278e-08	-0.0598884
1189.45	-36330.7	-14501.5	0.455065	0.870015	6.86816e-08	-0.0632932
1189.47	-36330.7	-14501.5	0.468697	0.869851	-2.98584e-07	-0.066974
1189.49	-36330.7	-14501.5	0.483152	0.870816	1.12399e-06	-0.0720651
1189.5	-36330.7	-14501.5	0.500623	0.876062	-4.06234e-06	-0.07985
1189.52	-36330.7	-14501.5	0.518211	0.883222	1.72065e-05	-0.0896237
1189.54	-36330.7	-14501.5	0.533089	0.889824	-6.47003e-05	-0.0992328
1189.55	-36330.7	-14501.5	0.546667	0.896361	0.000231109	-0.109938
1189.57	-36330.7	-14501.5	0.560244	0.905356	-0.0014537	-0.121344
1189.59	-36330.6	-14501.5	0.575121	0.913792	-0.00535422	-0.132033
1189.61	-36330.7	-14501.5	0.592715	0.920365	-0.00719978	-0.143396
1189.62	-36330.6	-14501.5	0.610165	0.927241	-0.00459548	-0.154611
1189.64	-36330.6	-14501.5	0.624696	0.934173	-0.00309042	-0.165448
1189.66	-36330.6	-14501.4	0.638063	0.938954	-0.00328341	-0.176186
1189.67	-36330.6	-14501.4	0.653902	0.942116	-0.00377245	-0.185934
1189.69	-36330.6	-14501.4	0.67143	0.945571	-0.000716418	-0.19702
1189.71	-36330.6	-14501.4	0.688826	0.949303	-0.00187672	-0.208066
1189.72	-36330.6	-14501.4	0.702656	0.950158	-0.00606753	-0.219834
1189.74	-36330.6	-14501.4	0.718108	0.94998	-0.00679842	-0.230966
1189.76	-36330.6	-14501.4	0.735935	0.949934	-0.00665333	-0.242497
1189.77	-36330.6	-14501.4	0.752683	0.950296	-0.00661307	-0.252522
1189.79	-36330.6	-14501.4	0.770242	0.947309	-0.00685101	-0.263747
1189.81	-36330.6	-14501.3	0.787065	0.944171	-0.00407868	-0.274725
1189.83	-36330.6	-14501.3	0.803847	0.937676	-0.000345263	-0.286554
1189.84	-36330.6	-14501.3	0.818462	0.933857	5.65321e-05	-0.298185
1189.86	-36330.6	-14501.3	0.831602	0.927375	-1.52403e-05	-0.310177
1189.88	-36330.6	-14501.3	0.848007	0.923635	4.26938e-06	-0.321181
1189.89	-36330.6	-14501.3	0.864611	0.920444	-1.83727e-06	-0.332047
1189.91	-36330.6	-14501.3	0.882402	0.916833	1.68422e-06	-0.342573
1189.93	-36330.6	-14501.2	0.895888	0.913664	-6.00195e-06	-0.351352
1189.94	-36330.6	-14501.2	0.91	0.906667	0	-0.359477
1189.96	-36330.6	-14501.2	0.923333	0.903333	0	-0.364924
1189.98	-36330.6	-14501.2	0.94	0.896667	0.00333333	-0.369281
1190	-36330.5	-14501.2	0.956667	0.893333	0.00666667	-0.372549
1190.01	-36330.5	-14501.2	0.974249	0.889776	0.006547	-0.376065
1190.03	-36330.5	-14501.2	0.987404	0.88652	0.00308996	-0.38039
1190.05	-36330.5	-14501.1	1.00084	0.882968	-8.26047e-05	-0.383666
1190.06	-36330.5	-14501.1	1.01484	0.876133	5.62769e-05	-0.386856
1190.08	-36330.5	-14501.1	1.02864	0.872662	-7.25244e-05	-0.386782
1190.1	-36330.5	-14501.1	1.04592	0.865747	0.00038271	-0.38784
1190.12	-36330.5	-14501.1	1.05944	0.86284	0.00395009	-0.388051
1190.13	-36330.5	-14501.1	1.07581	0.859363	0.00734635	-0.390271
1190.15	-36330.5	-14501	1.08959	0.856176	0.0101757	-0.39128
1190.17	-36330.5	-14501	1.10687	0.851865	0.0100794	-0.392217
1190.18	-36330.5	-14501	1.11986	0.845578	0.00941547	-0.392297
1190.2	-36330.5	-14501	1.13404	0.84227	0.00563046	-0.393768
1190.22	-36330.5	-14501	1.14724	0.839659	0.00221236	-0.396357
1190.23	-36330.4	-14501	1.16053	0.840267	-0.000277456	-0.399475
1190.25	-36330.4	-14500.9	1.17419	0.839182	6.96971e-05	-0.401335
1190.27	-36330.4	-14500.9	1.1879	0.835467	-2.0781e-05	-0.401977
1190.28	-36330.4	-14500.9	1.20238	0.831921	5.54057e-06	-0.402249
1190.3	-36330.4	-14500.9	1.21865	0.829935	-1.37592e-06	-0.403398
1190.32	-36330.4	-14500.9	1.23215	0.828969	3.9903e-07	-0.405045
1190.34	-36330.4	-14500.8	1.2455	0.825293	-1.06309e-07	-0.406773
1190.35	-36330.4	-14500.8	1.25887	0.82162	2.6043e-08	-0.408325
1190.37	-36330.4	-14500.8	1.27459	0.819939	-7.40233e-09	-0.410214
1190.39	-36330.4	-14500.8	1.28985	0.818805	1.97047e-09	-0.411237
1190.4	-36330.4	-14500.8	1.30325	0.814916	-4.74815e-10	-0.411851
1190.42	-36330.4	-14500.7	1.31719	0.811566	1.32928e-10	-0.411746
1190.44	-36330.4	-14500.7	1.33028	0.808256	-3.53509e-11	-0.411747
1190.45	-36330.4	-14500.7	1.34418	0.804791	8.34611e-12	-0.411849
1190.47	-36330.3	-14500.7	1.35794	0.801347	-2.30924e-12	-0.411193
1190.49	-36330.3	-14500.6	1.37106	0.798069	6.13416e-13	-0.410046
1190.51	-36330.3	-14500.6	1.38504	0.794573	-1.41013e-13	-0.408824
1190.52	-36330.3	-14500.6	1.3986	0.791183	3.83022e-14	-0.408422
1190.54	-36330.3	-14500.6	1.4125	0.787709	-8.51137e-15	-0.408518
1190.56	-36330.3	-14500.6	1.42615	0.784286	2.31608e-15	-0.408472
1190.57	-36330.3	-14500.5	1.43933	0.781032	-6.13533e-16	-0.408572
1190.59	-36330.3	-14500.5	1.4533	0.777409	1.29896e-16	-0.407798
1190.61	-36330.3	-14500.5	1.46715	0.774435	-3.514e-17	-0.405766
1190.62	-36330.3	-14500.5	1.47777	0.768068	9.29171e-18	-0.403572
1190.64	-36330.3	-14500.4	1.48792	0.764029	-1.82754e-18	-0.401264
1190.66	-36330.3	-14500.4	1.50093	0.757975	4.92488e-19	-0.399123
1190.68	-36330.2	-14500.4	1.51427	0.751115	-1.31283e-19	-0.396099
1190.69	-36330.2	-14500.4	1.52835	0.74433	2.63403e-20	-0.391695
1190.71	-36330.2	-14500.4	1.54181	0.734493	-2.11469e-20	-0.385422
1190.73	-36330.2	-14500.3	1.555	0.72475	5.81832e-20	-0.376919
1190.74	-36330.2	-14500.3	1.56927	0.710768	-1.14254e-19	-0.367609
1190.76	-36330.2	-14500.3	1.57944	0.700527	4.39687e-19	-0.359901
1190.78	-36330.2	-14500.2	1.58943	0.690655	-1.64449e-18	-0.352343
1190.79	-36330.2	-14500.2	1.5993	0.677605	6.13827e-18	-0.342713
1190.81	-36330.2	-14500.2	1.61333	0.66	0	-0.330065
1190.83	-36330.2	-14500.2	1.62667	0.643333	0	-0.315904
1190.85	-36330.1	-14500.1	1.63726	0.625655	3.78622e-16	-0.300865
1190.86	-36330.1	-14500.1	1.64726	0.608999	-1.44434e-15	-0.286818
1190.88	-36330.1	-14500.1	1.65724	0.592468	5.39873e-15	-0.27494
1190.9	-36330.1	-14500.1	1.66732	0.579203	-2.01355e-14	-0.26408
1190.91	-36330.1	-14500	1.67757	0.565049	1.57542e-13	-0.253723
1190.93	-36330.1	-14500	1.68437	0.551729	-5.98781e-13	-0.243952
1190.95	-36330.1	-14500	1.6943	0.538628	2.23128e-12	-0.234139
1190.96	-36330.1	-14500	1.70151	0.528141	-1.29084e-11	-0.225199
1190.98	-36330.1	-14499.9	1.71182	0.518635	4.89264e-11	-0.219175
1191	-36330	-14499.9	1.72181	0.512119	-1.81691e-10	-0.214965
1191.02	-36330	-14499.9	1.73256	0.505204	9.23813e-10	-0.209921
1191.03	-36330	-14499.8	1.74177	0.497783	-3.49374e-09	-0.203231
1191.05	-36330	-14499.8	1.74829	0.488095	1.29148e-08	-0.196699
1191.07	-36330	-14499.8	1.75521	0.481188	-6.09997e-08	-0.191938
1191.08	-36330	-14499.8	1.76257	0.475662	2.30273e-07	-0.189827
1191.1	-36330	-14499.7	1.77334	0.471362	-8.46232e-07	-0.18639
1191.12	-36330	-14499.7	1.7827	0.465326	3.80814e-06	-0.182508
1191.13	-36330	-14499.7	1.7889	0.461114	-1.43538e-05	-0.178783
1191.15	-36330	-14499.7	1.79585	0.45533	5.23612e-05	-0.176765
1191.17	-36329.9	-14499.6	1.80277	0.450642	-0.000227633	-0.174594
1191.19	-36329.9	-14499.6	1.80944	0.445249	0.00108962	-0.171635
1191.2	-36329.9	-14499.6	1.81596	0.440549	0.00479867	-0.166855
1191.22	-36329.9	-14499.5	1.82473	0.43467	0.00849053	-0.162706
1191.24	-36329.9	-14499.5	1.83343	0.431897	0.0102702	-0.160455
1191.25	-36329.9	-14499.5	1.83992	0.428309	0.0099349	-0.160152
1191.27	-36329.9	-14499.4	1.84694	0.424877	0.0100182	-0.159711
1191.29	-36329.9	-14499.4	1.85347	0.421619	0.00999515	-0.158053
1191.3	-36329.9	-14499.4	1.86042	0.418036	0.0100012	-0.155099
1191.32	-36329.8	-14499.4	1.8673	0.41504	0.00999965	-0.151568
1191.34	-36329.8	-14499.3	1.87387	0.409377	0.0100002	-0.148897
1191.36	-36329.8	-14499.3	1.88084	0.404332	0.00999958	-0.147403
1191.37	-36329.8	-14499.3	1.88769	0.401222	0.0100016	-0.146417
1191.39	-36329.8	-14499.2	1.89426	0.397852	0.00999388	-0.14476
1191.41	-36329.8	-14499.2	1.90126	0.394372	0.0100205	-0.141512
1191.42	-36329.8	-14499.2	1.90808	0.390967	0.00991825	-0.138839
1191.44	-36329.8	-14499.1	1.91466	0.387648	0.0103064	-0.137456
1191.46	-36329.8	-14499.1	1.92168	0.384241	0.00760678	-0.137203
1191.47	-36329.7	-14499.1	1.92846	0.380453	0.00413977	-0.137327
1191.49	-36329.7	-14499.1	1.93505	0.380147	0.000541332	-0.136532
1191.51	-36329.7	-14499	1.94209	0.377407	-9.79265e-05	-0.134494
1191.53	-36329.7	-14499	1.94887	0.373875	2.637e-05	-0.131261
1191.54	-36329.7	-14499	1.95538	0.370621	-6.95725e-06	-0.12884
1191.56	-36329.7	-14498.9	1.9627	0.367062	1.2026e-06	-0.127525
1191.58	-36329.7	-14498.9	1.9662	0.363776	-3.22726e-07	-0.12742
1191.59	-36329.7	-14498.9	1.97244	0.360188	8.49099e-08	-0.127504
1191.61	-36329.7	-14498.8	1.97961	0.360057	-1.08513e-08	-0.126456
1191.63	-36329.6	-14498.8	1.98625	0.356898	2.90528e-09	-0.124352
1191.64	-36329.6	-14498.8	1.99306	0.353526	-7.6166e-10	-0.121096
1191.66	-36329.6	-14498.8	1.99667	0.35	0	-0.118736
1191.68	-36329.6	-14498.7	2.00333	0.346667	-1.15655e-20	-0.117647
1191.7	-36329.6	-14498.7	2.00667	0.343333	0	-0.117647
1191.71	-36329.6	-14498.7	2.01378	0.33993	-2.35877e-13	-0.117619
1191.73	-36329.6	-14498.6	2.02036	0.339921	1.26319e-11	-0.116454
1191.75	-36329.5	-14498.6	2.02712	0.336432	-5.02539e-11	-0.114234
1191.76	-36329.5	-14498.6	2.03383	0.332943	3.94912e-10	-0.111988
1191.78	-36329.5	-14498.5	2.03732	0.329607	-1.50139e-09	-0.111099
1191.8	-36329.5	-14498.5	2.04387	0.326277	5.59483e-09	-0.111029
1191.81	-36329.5	-14498.5	2.04769	0.322605	-3.23672e-08	-0.109842
1191.83	-36329.5	-14498.4	2.05409	0.3199	1.22681e-07	-0.108592
1191.85	-36329.5	-14498.4	2.05763	0.319636	-4.55583e-07	-0.106477
1191.87	-36329.5	-14498.4	2.06505	0.315775	2.31642e-06	-0.105378
1191.88	-36329.4	-14498.3	2.07148	0.312591	-8.76041e-06	-0.104522
1191.9	-36329.4	-14498.3	2.07846	0.309154	3.23832e-05	-0.104458
1191.92	-36329.4	-14498.3	2.08463	0.305724	-0.000152954	-0.102843
1191.93	-36329.4	-14498.2	2.08759	0.302141	0.000662209	-0.100917
1191.95	-36329.4	-14498.2	2.09089	0.299914	0.00456184	-0.102254
1191.97	-36329.4	-14498.2	2.09544	0.299172	0.00713943	-0.110915
1191.98	-36329.4	-14498.1	2.10234	0.295458	0.00576331	-0.127162
1192	-36329.4	-14498.1	2.10933	0.291932	0.00184137	-0.149298
1192.02	-36329.4	-14498.1	2.11506	0.289612	-0.000298003	-0.181084
1192.04	-36329.3	-14498	2.11791	0.290344	7.93939e-05	-0.227157
1192.05	-36329.3	-14498	2.12156	0.288764	-1.94494e-05	-0.303128
1192.07	-36329.3	-14498	2.12458	0.285074	5.5282e-06	-0.405382
1192.09	-36329.3	-14497.9	2.12986	0.281545	-1.47159e-06	-0.516946
1192.1	-36329.3	-14497.9	2.13497	0.279686	3.54601e-07	-0.63491
1192.12	-36329.3	-14497.9	2.14025	0.28034	-9.92728e-08	-0.740044
1192.14	-36329.3	-14497.8	2.14502	0.278471	2.64007e-08	-0.821561
1192.15	-36329.2	-14497.8	2.15046	0.274807	-6.23313e-09	-0.892709
1192.17	-36329.2	-14497.8	2.15531	0.271071	1.72497e-09	-0.961527
1192.19	-36329.2	-14497.7	2.16051	0.269837	-4.59554e-10	-1.02964
1192.21	-36329.2	-14497.7	2.16577	0.269829	1.10285e-10	-1.10819
1192.22	-36329.2	-14497.7	2.16838	0.271366	-5.67552e-11	-1.14115
1192.24	-36329.2	-14497.6	2.17381	0.269569	-2.40162e-12	-1.19698
1192.26	-36329.2	-14497.6	2.17929	0.264045	1.34805e-10	-1.28985
1192.27	-36329.2	-14497.6	2.18238	0.260798	-5.77566e-10	-1.33597
1192.29	-36329.1	-14497.5	2.18529	0.259829	2.1753e-09	-1.38482
1192.31	-36329.1	-14497.5	2.19186	0.259978	-7.00909e-09	-1.42884
1192.32	-36329.1	-14497.4	2.19577	0.260236	2.76309e-08	-1.47004
1192.34	-36329.1	-14497.4	2.20182	0.257586	-1.03505e-07	-1.50938
1192.36	-36329.1	-14497.4	2.20618	0.25398	3.12668e-07	-1.54654
1192.38	-36329.1	-14497.3	2.20937	0.250373	-1.22216e-06	-1.57506
1192.39	-36329.1	-14497.3	2.21281	0.249921	4.57576e-06	-1.60146
1192.41	-36329.1	-14497.3	2.21606	0.249976	-1.22905e-05	-1.63578
1192.43	-36329	-14497.2	2.22265	0.250153	4.76867e-05	-1.67895
1192.44	-36329	-14497.2	2.22634	0.247122	-0.000178453	-1.72002
1192.46	-36329	-14497.2	2.22978	0.243553	0.00310618	-1.75238
1192.48	-36329	-14497.1	2.23318	0.240108	0.00645631	-1.76945
1192.49	-36329	-14497.1	2.23634	0.23997	0.00989207	-1.7795
1192.51	-36329	-14497.1	2.24333	0.24	0.01	-1.7854
1192.53	-36328.9	-14497	2.24667	0.24	0.01	-1.78758
1192.55	-36328.9	-14497	2.25	0.24	0.01	-1.7854
1192.56	-36328.9	-14497	2.2535	0.236448	0.0100005	-1.7807
1192.58	-36328.9	-14496.9	2.257	0.233116	0.00999988	-1.77411
1192.6	-36328.9	-14496.9	2.26365	0.229912	0.01	-1.76762
1192.61	-36328.9	-14496.8	2.26702	0.230048	0.00999998	-1.76187
1192.63	-36328.9	-14496.8	2.2704	0.229972	0.01	-1.75649
1192.65	-36328.9	-14496.8	2.27374	0.230066	0.01	-1.75081
1192.66	-36328.8	-14496.7	2.27727	0.229618	0.01	-1.74248
