# Supplementary material for: Extraction of driving behavior primitives considering driver expectation and vehicle dynamics
Source: PLoS One. 2025 Dec 31;20(12):e0340123. doi: 10.1371/journal.pone.0340123 (PMC12755792; doi:10.1371/journal.pone.0340123)
Supplement: S1 File — (ZIP) [file pone.0340123.s001.zip › DataSetForPimitiveExaction-1/straight driving/d2c116_s_2.xlsx]

## Sheet: Sheet1
484.29	-36336.7	-14516.9	0.037414	0.636777	-1.20997e-43	0.133666
484.307	-36336.7	-14516.9	0.0512071	0.711122	4.54159e-43	0.0556371
484.324	-36336.7	-14516.9	0.064983	0.769542	-1.56602e-42	-0.00677388
484.341	-36336.7	-14516.9	0.0787222	0.812123	6.30606e-42	-0.0526055
484.358	-36336.7	-14516.9	0.091858	0.840867	-2.3652e-41	-0.0865078
484.375	-36336.7	-14516.9	0.105834	0.866893	7.93264e-41	-0.114067
484.392	-36336.7	-14516.9	0.11957	0.883455	-3.15789e-40	-0.134772
484.409	-36336.7	-14516.9	0.132338	0.894293	1.18364e-39	-0.148287
484.426	-36336.7	-14516.9	0.149084	0.899364	-3.81255e-39	-0.158264
484.443	-36336.7	-14516.9	0.166118	0.90276	1.50293e-38	-0.164476
484.46	-36336.7	-14516.9	0.182904	0.903396	-5.62997e-38	-0.169069
484.477	-36336.7	-14516.9	0.197606	0.903555	1.7007e-37	-0.171769
484.494	-36336.6	-14516.9	0.211066	0.9005	-6.64768e-37	-0.173902
484.511	-36336.7	-14516.9	0.224007	0.899819	2.48889e-36	-0.176066
484.528	-36336.7	-14516.9	0.241226	0.900177	-6.6852e-36	-0.178412
484.545	-36336.6	-14516.9	0.258049	0.897098	2.59382e-35	-0.179702
484.562	-36336.7	-14516.9	0.274812	0.893777	-9.7066e-35	-0.179693
484.579	-36336.6	-14516.9	0.2892	0.890098	1.95598e-34	-0.180753
484.596	-36336.6	-14516.9	0.302593	0.890056	-7.53966e-34	-0.181846
484.613	-36336.6	-14516.9	0.315724	0.886898	2.82026e-33	-0.182981
484.63	-36336.6	-14516.9	0.333333	0.883333	0	-0.183007
484.647	-36336.6	-14516.9	0.346667	0.88	-2.47671e-42	-0.184096
484.664	-36336.6	-14516.9	0.363333	0.88	0	-0.184096
484.681	-36336.6	-14516.9	0.377582	0.876443	-6.49438e-31	-0.182828
484.698	-36336.6	-14516.9	0.394223	0.87311	2.47717e-30	-0.178387
484.715	-36336.6	-14516.8	0.407453	0.869942	-9.25227e-30	-0.173981
484.732	-36336.6	-14516.8	0.421663	0.869807	7.23979e-29	-0.168247
484.749	-36336.6	-14516.8	0.434775	0.866245	-2.7517e-28	-0.163981
484.766	-36336.6	-14516.8	0.448657	0.862859	1.02539e-27	-0.159683
484.783	-36336.6	-14516.8	0.465922	0.859854	-5.93205e-27	-0.15622
484.8	-36336.6	-14516.8	0.479403	0.859694	2.24842e-26	-0.15151
484.817	-36336.6	-14516.8	0.49596	0.855979	-8.34963e-26	-0.144628
484.834	-36336.6	-14516.8	0.510475	0.852549	4.24539e-25	-0.136286
484.851	-36336.6	-14516.8	0.526702	0.849225	-1.60555e-24	-0.127697
484.868	-36336.6	-14516.8	0.540059	0.845841	5.93498e-24	-0.118363
484.885	-36336.6	-14516.8	0.553167	0.842327	-2.80325e-23	-0.10672
484.902	-36336.6	-14516.8	0.56355	0.839039	1.05822e-22	-0.0958737
484.919	-36336.6	-14516.8	0.57736	0.83563	-3.88887e-22	-0.0853749
484.936	-36336.6	-14516.7	0.592536	0.83213	1.75004e-21	-0.0763379
484.953	-36336.6	-14516.7	0.608323	0.828845	-6.59632e-21	-0.068154
484.97	-36336.6	-14516.7	0.621542	0.82542	2.40626e-20	-0.0599602
484.987	-36336.6	-14516.7	0.63571	0.821934	-1.04609e-19	-0.05117
485.004	-36336.6	-14516.7	0.648403	0.818652	3.93789e-19	-0.0436411
485.021	-36336.6	-14516.7	0.663916	0.81521	-1.42324e-18	-0.0366045
485.038	-36336.6	-14516.7	0.68009	0.811738	6.02829e-18	-0.0315556
485.055	-36336.6	-14516.7	0.692738	0.808457	-2.26678e-17	-0.0278209
485.072	-36336.5	-14516.7	0.70669	0.805	8.0969e-17	-0.024544
485.089	-36336.6	-14516.7	0.720491	0.801543	-3.36019e-16	-0.0210472
485.106	-36336.5	-14516.6	0.733612	0.798262	1.2623e-15	-0.0183229
485.123	-36336.5	-14516.6	0.747533	0.79479	-4.44104e-15	-0.0166603
485.14	-36336.5	-14516.6	0.76117	0.791348	1.81287e-14	-0.0163411
485.157	-36336.5	-14516.6	0.774789	0.788067	-6.80454e-14	-0.0158759
485.174	-36336.5	-14516.6	0.786196	0.784578	2.34632e-13	-0.0140167
485.191	-36336.5	-14516.6	0.798439	0.781161	-9.44819e-13	-0.010991
485.208	-36336.5	-14516.6	0.811929	0.777844	3.54372e-12	-0.00771967
485.225	-36336.5	-14516.6	0.825831	0.774457	-1.18853e-11	-0.00421985
485.242	-36336.5	-14516.5	0.839517	0.770616	4.73138e-11	-0.00159531
485.259	-36336.5	-14516.5	0.852551	0.770139	-1.77342e-10	-0.000195582
485.276	-36336.5	-14516.5	0.866987	0.76766	5.71223e-10	4.12636e-05
485.293	-36336.5	-14516.5	0.877598	0.764057	-2.2518e-09	-3.36538e-05
485.31	-36336.5	-14516.5	0.88994	0.760819	8.43523e-09	0.000580098
485.327	-36336.5	-14516.5	0.904224	0.757283	-2.54811e-08	0.00436033
485.344	-36336.5	-14516.5	0.917683	0.75391	9.96003e-08	0.0122529
485.361	-36336.5	-14516.4	0.930921	0.750607	-3.72904e-07	0.0254335
485.378	-36336.5	-14516.4	0.944983	0.747078	1.00162e-06	0.0434534
485.395	-36336.5	-14516.4	0.958607	0.743717	-3.88625e-06	0.0630964
485.412	-36336.5	-14516.4	0.968884	0.740406	1.45431e-05	0.0817307
485.429	-36336.4	-14516.4	0.979289	0.736872	-2.93058e-05	0.0992967
485.446	-36336.4	-14516.4	0.992544	0.733525	0.000112965	0.112622
485.463	-36336.4	-14516.4	1.00583	0.730204	-0.00320157	0.123523
485.48	-36336.4	-14516.3	1.02	0.726667	-0.00333333	0.136166
485.497	-36336.4	-14516.3	1.03	0.723333	-0.00333333	0.153595
485.514	-36336.4	-14516.3	1.04333	0.72	-0.00333333	0.179739
485.531	-36336.4	-14516.3	1.0575	0.716463	-0.00695021	0.216934
485.548	-36336.4	-14516.3	1.07066	0.713141	-0.00997236	0.25731
485.565	-36336.4	-14516.3	1.0806	0.709795	-0.00642581	0.298754
485.582	-36336.4	-14516.2	1.09117	0.70626	-0.00289091	0.338801
485.599	-36336.4	-14516.2	1.10138	0.702951	0.000164426	0.371728
485.616	-36336.4	-14516.2	1.115	0.699583	-5.65845e-05	0.399684
485.633	-36336.4	-14516.2	1.12917	0.69609	0.000103676	0.424394
485.65	-36336.3	-14516.2	1.14193	0.692644	-0.000357078	0.443029
485.667	-36336.3	-14516.2	1.15183	0.689824	-0.0040672	0.457705
485.684	-36336.3	-14516.1	1.16231	0.689937	-0.00709182	0.468052
485.701	-36336.3	-14516.1	1.17284	0.690517	-0.00592134	0.472323
485.718	-36336.3	-14516.1	1.18667	0.694195	-0.00306994	0.474355
485.735	-36336.3	-14516.1	1.20083	0.6978	-0.00334408	0.479285
485.752	-36336.3	-14516.1	1.21314	0.70032	-0.00359718	0.49342
485.769	-36336.3	-14516	1.22309	0.69975	-0.00218276	0.52
485.786	-36336.3	-14516	1.23343	0.700988	-0.000698143	0.555329
485.803	-36336.3	-14516	1.24435	0.704275	-0.0037831	0.590289
485.82	-36336.3	-14516	1.25834	0.709131	-0.00326573	0.622298
485.837	-36336.3	-14516	1.27247	0.714882	-0.00316097	0.649317
485.854	-36336.3	-14515.9	1.28431	0.719063	-0.00433148	0.668921
485.871	-36336.2	-14515.9	1.29436	0.726051	-0.00843267	0.687494
485.888	-36336.2	-14515.9	1.30456	0.734731	-0.0102116	0.709104
485.905	-36336.2	-14515.9	1.3159	0.743344	-0.0101883	0.738207
485.922	-36336.2	-14515.9	1.33006	0.750249	-0.00866119	0.778891
485.939	-36336.2	-14515.8	1.34382	0.75506	-0.0045314	0.824215
485.956	-36336.2	-14515.8	1.35692	0.760205	-0.00312824	0.865957
485.973	-36336.2	-14515.8	1.37096	0.765194	-0.00330708	0.90431
485.99	-36336.2	-14515.8	1.38411	0.770543	-0.00364521	0.935638
486.007	-36336.2	-14515.7	1.40028	0.775696	-0.00143233	0.961255
486.024	-36336.2	-14515.7	1.41203	0.777956	0.000851445	0.977006
486.041	-36336.2	-14515.7	1.41878	0.779694	0.0002659	0.985169
