# Supplementary material for: Extraction of driving behavior primitives considering driver expectation and vehicle dynamics
Source: PLoS One. 2025 Dec 31;20(12):e0340123. doi: 10.1371/journal.pone.0340123 (PMC12755792; doi:10.1371/journal.pone.0340123)
Supplement: S1 File — (ZIP) [file pone.0340123.s001.zip › DataSetForPimitiveExaction-1/straight driving/d2c11_s_2.xlsx]

## Sheet: Sheet1
235.879	-36330.1	-14500.1	0.03	0.496667	7.87732e-16	0.286492
235.896	-36330.1	-14500.1	0.04	0.603333	6.91593e-16	0.199346
235.913	-36330.1	-14500.2	0.0507105	0.694467	-0.000133569	0.112162
235.93	-36330.1	-14500.1	0.0641297	0.752908	-0.00343677	0.0502719
235.947	-36330.1	-14500.2	0.0774768	0.799254	-0.00334032	0.00410426
235.964	-36330.1	-14500.1	0.0916519	0.836777	-0.00305808	-0.0319818
235.981	-36330.1	-14500.1	0.104776	0.859158	0.000205288	-0.0568754
235.998	-36330.1	-14500.1	0.118664	0.878405	-5.29001e-05	-0.0736227
236.015	-36330.1	-14500.1	0.135872	0.888036	1.96368e-05	-0.0855154
236.032	-36330.1	-14500.1	0.149598	0.894103	-5.02382e-06	-0.0927284
236.049	-36330.1	-14500.1	0.166741	0.897543	1.66349e-06	-0.0995103
236.066	-36330.1	-14500.1	0.180414	0.900256	-4.45612e-07	-0.104461
236.083	-36330.1	-14500.1	0.19658	0.89994	1.18957e-07	-0.107172
236.1	-36330.1	-14500.1	0.210655	0.899982	-3.01763e-08	-0.107924
236.117	-36330.1	-14500.1	0.227532	0.900161	9.36853e-09	-0.107631
236.134	-36330.1	-14500.1	0.241343	0.89929	-2.49941e-09	-0.10627
236.151	-36330.1	-14500.1	0.25762	0.89562	6.27664e-10	-0.103554
236.168	-36330.1	-14500.1	0.27246	0.891896	-1.86286e-10	-0.100478
236.185	-36330.1	-14500.1	0.28838	0.889941	4.62613e-11	-0.0980485
236.202	-36330.1	-14500.1	0.303571	0.888967	-1.34162e-11	-0.0942844
236.219	-36330.1	-14500.1	0.318771	0.885294	3.57435e-12	-0.0888684
236.236	-36330.1	-14500.1	0.333902	0.881617	-8.75647e-13	-0.0828071
236.253	-36330.1	-14500.1	0.349771	0.879951	2.48998e-13	-0.0789017
236.27	-36330.1	-14500.1	0.364381	0.878758	-6.66874e-14	-0.0763471
236.287	-36330.1	-14500.1	0.379912	0.87511	1.77519e-14	-0.0736588
236.304	-36330.1	-14500.1	0.393211	0.871381	-4.2776e-15	-0.0707095
236.321	-36330.1	-14500.1	0.407296	0.869983	1.19754e-15	-0.068543
236.338	-36330.1	-14500.1	0.419876	0.868561	-3.18475e-16	-0.0665174
236.355	-36330	-14500.1	0.436181	0.864801	7.51899e-17	-0.0635085
236.372	-36330.1	-14500	0.451206	0.861011	-2.08039e-17	-0.0606964
236.389	-36330	-14500	0.466435	0.860083	5.5265e-18	-0.0586537
236.406	-36330.1	-14500	0.481619	0.858163	-1.27123e-18	-0.0564432
236.423	-36330	-14500	0.497541	0.854418	3.48484e-19	-0.0535184
236.44	-36330	-14500	0.512127	0.851229	-9.24546e-20	-0.050087
236.457	-36330	-14500	0.525793	0.847674	2.05449e-20	-0.0474362
236.474	-36330	-14500	0.539502	0.844395	-5.5906e-21	-0.0458173
236.491	-36330	-14500	0.552648	0.840632	1.48096e-21	-0.0465252
236.508	-36330	-14500	0.566668	0.840104	-3.13546e-22	-0.0468778
236.525	-36330	-14500	0.58035	0.837619	8.48215e-23	-0.0469257
236.542	-36330	-14500	0.593098	0.834086	-2.24284e-23	-0.0459774
236.559	-36330	-14500	0.610344	0.830648	4.41112e-24	-0.0456937
236.576	-36330	-14499.9	0.624494	0.827163	-1.18784e-24	-0.0458308
236.593	-36330	-14499.9	0.637537	0.824231	3.13391e-25	-0.0448849
236.61	-36330	-14499.9	0.651693	0.817399	-5.41713e-26	-0.0437115
236.627	-36330	-14499.9	0.665131	0.813632	1.45372e-26	-0.0425764
236.644	-36330	-14499.9	0.678372	0.810432	-3.82442e-27	-0.0424022
236.661	-36330	-14499.9	0.692522	0.80686	4.88068e-28	-0.0435085
236.678	-36330	-14499.9	0.705863	0.803559	-1.28054e-28	-0.044565
236.695	-36330	-14499.9	0.72	0.8	0	-0.046841
236.712	-36330	-14499.9	0.733333	0.8	0	-0.0490196
236.729	-36330	-14499.8	0.746667	0.8	6.54486e-41	-0.0522876
236.746	-36330	-14499.8	0.76	0.8	-1.70757e-41	-0.0566449
236.763	-36330	-14499.8	0.774137	0.799999	-1.4867e-31	-0.0613105
236.78	-36330	-14499.8	0.787478	0.8	3.85688e-32	-0.0667378
236.797	-36330	-14499.8	0.801628	0.8	-1.91399e-32	-0.0714169
236.814	-36329.9	-14499.8	0.814869	0.8	5.11462e-33	-0.0768183
236.831	-36329.9	-14499.8	0.828307	0.8	-1.31822e-33	-0.0811542
236.848	-36329.9	-14499.7	0.842464	0.8	4.90772e-34	-0.0856207
236.865	-36329.9	-14499.7	0.855502	0.8	-1.31082e-34	-0.0888779
236.882	-36329.9	-14499.7	0.869668	0.8	3.35357e-35	-0.0935095
236.899	-36329.9	-14499.7	0.886844	0.8	-1.11044e-35	-0.0996623
236.916	-36329.9	-14499.7	0.899871	0.8	2.97461e-36	-0.107711
236.933	-36329.9	-14499.7	0.912453	0.8	-7.94077e-37	-0.118351
236.95	-36329.9	-14499.7	0.923	0.800001	2.01437e-37	-0.133694
236.967	-36329.9	-14499.7	0.937453	0.799996	-6.25381e-38	-0.15289
236.984	-36329.9	-14499.6	0.950482	0.800014	1.66844e-38	-0.172099
237.001	-36329.9	-14499.6	0.964171	0.79995	-4.18987e-39	-0.191039
237.018	-36329.9	-14499.6	0.978064	0.800224	1.24352e-39	-0.209735
237.035	-36329.9	-14499.6	0.991624	0.799	-3.0881e-40	-0.225938
237.052	-36329.9	-14499.6	1.00561	0.795258	8.95576e-41	-0.240626
237.069	-36329.9	-14499.6	1.01872	0.791751	-2.38599e-41	-0.252067
237.086	-36329.9	-14499.5	1.03249	0.789737	5.84505e-42	-0.264426
237.103	-36329.9	-14499.5	1.04638	0.790075	-1.66137e-42	-0.277463
237.12	-36329.9	-14499.5	1.0595	0.789979	4.4225e-43	-0.290021
237.137	-36329.8	-14499.5	1.07333	0.79001	-1.06567e-43	-0.301956
237.154	-36329.8	-14499.5	1.08716	0.789979	2.98341e-44	-0.312035
237.171	-36329.8	-14499.5	1.10028	0.790075	-7.93412e-45	-0.320423
237.188	-36329.8	-14499.4	1.11418	0.789739	1.87327e-45	-0.329463
237.205	-36329.8	-14499.4	1.12791	0.791745	-5.18601e-46	-0.339043
237.222	-36329.8	-14499.4	1.14118	0.79528	1.38873e-46	-0.349008
237.239	-36329.8	-14499.4	1.15442	0.798901	-3.68896e-47	-0.358128
237.256	-36329.8	-14499.4	1.16837	0.800199	8.48022e-48	-0.366664
237.273	-36329.8	-14499.3	1.18194	0.799946	-2.30341e-48	-0.372899
237.29	-36329.8	-14499.3	1.19584	0.800012	5.11856e-49	-0.378534
237.307	-36329.8	-14499.3	1.20949	0.799997	-1.39284e-49	-0.383319
237.324	-36329.8	-14499.3	1.22264	0.800001	3.68966e-50	-0.387654
237.341	-36329.8	-14499.3	1.23669	0.8	-7.81168e-51	-0.391392
237.358	-36329.8	-14499.3	1.25026	0.8	2.11324e-51	-0.394659
237.375	-36329.8	-14499.2	1.26344	0.8	-5.58785e-52	-0.397905
237.392	-36329.7	-14499.2	1.27753	0.800001	1.09907e-52	-0.401353
237.409	-36329.7	-14499.2	1.29101	0.799996	-2.96264e-53	-0.404664
237.426	-36329.7	-14499.2	1.30433	0.800015	7.92958e-54	-0.407904
237.443	-36329.7	-14499.1	1.31757	0.799943	-2.09192e-54	-0.411242
237.46	-36329.7	-14499.1	1.33172	0.800152	3.61178e-55	-0.413712
237.477	-36329.7	-14499.1	1.34501	0.797119	-9.5296e-56	-0.415048
237.494	-36329.7	-14499.1	1.35929	0.793559	1.21798e-56	-0.413996
237.511	-36329.7	-14499.1	1.36936	0.790085	-3.26566e-57	-0.413938
237.528	-36329.7	-14499	1.38252	0.790058	8.73672e-58	-0.413911
237.545	-36329.7	-14499	1.39586	0.786906	-2.29026e-58	-0.414988
237.562	-36329.7	-14499	1.41	0.783333	0	-0.415033
237.579	-36329.7	-14499	1.42333	0.78	0	-0.415033
237.596	-36329.6	-14498.9	1.43748	0.776463	-3.713e-60	-0.414998
237.613	-36329.6	-14498.9	1.45078	0.773141	9.94733e-61	-0.413871
237.63	-36329.6	-14498.9	1.46411	0.769796	-2.65932e-61	-0.412793
237.647	-36329.6	-14498.9	1.47748	0.766498	6.89893e-62	-0.411696
237.664	-36329.6	-14498.9	1.49163	0.762638	-3.42362e-62	-0.41055
237.681	-36329.6	-14498.8	1.50485	0.75608	9.14855e-63	-0.409435
237.698	-36329.6	-14498.8	1.51837	0.752978	-2.35746e-63	-0.408461
237.715	-36329.6	-14498.8	1.53205	0.749349	8.75102e-64	-0.408431
237.732	-36329.6	-14498.8	1.54168	0.746189	-2.2388e-64	-0.407046
237.749	-36329.6	-14498.7	1.55299	0.741812	7.41131e-65	-0.404691
237.766	-36329.5	-14498.7	1.56643	0.735777	-1.97846e-65	-0.402538
237.783	-36329.5	-14498.7	1.58013	0.731818	5.01884e-66	-0.400381
237.8	-36329.5	-14498.7	1.59316	0.725475	-1.55815e-66	-0.397764
237.817	-36329.5	-14498.6	1.60351	0.721593	4.15705e-67	-0.394641
237.834	-36329.5	-14498.6	1.61752	0.715296	-1.04424e-67	-0.392786
237.851	-36329.5	-14498.6	1.63165	0.712172	3.1129e-68	-0.392128
237.868	-36329.5	-14498.6	1.64373	0.709051	-8.27644e-69	-0.391916
237.885	-36329.5	-14498.5	1.65372	0.704399	1.97079e-69	-0.390488
237.902	-36329.5	-14498.5	1.66399	0.697312	-2.03453e-70	-0.386955
237.919	-36329.5	-14498.5	1.67513	0.689713	-1.32541e-69	-0.380769
237.936	-36329.5	-14498.5	1.68917	0.678146	5.32697e-69	-0.370982
237.953	-36329.4	-14498.4	1.70328	0.660952	-2.27171e-68	-0.357409
237.97	-36329.4	-14498.4	1.7149	0.64069	8.54605e-68	-0.341828
237.987	-36329.4	-14498.4	1.72493	0.619707	-3.05274e-67	-0.323511
238.004	-36329.4	-14498.3	1.73541	0.601105	1.26688e-66	-0.305313
238.021	-36329.4	-14498.3	1.74513	0.582913	-4.7592e-66	-0.289198
238.038	-36329.4	-14498.3	1.7559	0.563709	1.67439e-65	-0.274031
238.055	-36329.4	-14498.3	1.76419	0.546579	-6.83498e-65	-0.260166
238.072	-36329.4	-14498.2	1.77061	0.531911	2.56549e-64	-0.247151
238.089	-36329.4	-14498.2	1.77691	0.518952	-9.57847e-64	-0.234727
238.106	-36329.3	-14498.2	1.78608	0.505051	3.30157e-63	-0.222806
238.123	-36329.3	-14498.2	1.79651	0.490983	-1.32944e-62	-0.213161
238.14	-36329.3	-14498.1	1.80668	0.480189	4.98632e-62	-0.20457
238.157	-36329.3	-14498.1	1.81478	0.469457	-1.67236e-61	-0.196321
238.174	-36329.3	-14498.1	1.82131	0.462155	6.65746e-61	-0.187661
238.191	-36329.3	-14498	1.82835	0.452427	-2.15295e-60	-0.180146
238.208	-36329.3	-14498	1.83511	0.444674	8.48929e-60	-0.17426
238.225	-36329.3	-14498	1.8418	0.438339	-3.18014e-59	-0.170712
238.242	-36329.3	-14497.9	1.84851	0.431206	9.60656e-59	-0.166513
238.259	-36329.3	-14497.9	1.85836	0.424576	-3.75501e-58	-0.16104
238.276	-36329.2	-14497.9	1.86562	0.417552	1.40588e-57	-0.156481
238.293	-36329.2	-14497.9	1.87209	0.414135	-5.24801e-57	-0.152905
238.31	-36329.2	-14497.8	1.87919	0.407411	1.40932e-56	-0.151565
238.327	-36329.2	-14497.8	1.88586	0.403646	-5.46803e-56	-0.149517
238.344	-36329.2	-14497.8	1.89292	0.400216	1.10461e-55	-0.147215
238.361	-36329.2	-14497.7	1.89961	0.396858	-4.2586e-55	-0.143999
238.378	-36329.2	-14497.7	1.90628	0.393529	1.59297e-54	-0.140689
238.395	-36329.2	-14497.7	1.91293	0.390203	-5.94602e-54	-0.138445
238.412	-36329.2	-14497.6	1.92	0.386667	6.81155e-64	-0.137255
238.429	-36329.1	-14497.6	1.92667	0.383333	0	-0.137255
238.446	-36329.1	-14497.6	1.93333	0.38	0	-0.136166
238.463	-36329.1	-14497.6	1.93695	0.376473	1.36901e-51	-0.133902
238.48	-36329.1	-14497.5	1.94375	0.373102	-5.22185e-51	-0.13536
238.497	-36329.1	-14497.5	1.9504	0.369943	1.95037e-50	-0.145842
238.514	-36329.1	-14497.5	1.95748	0.369812	-1.52614e-49	-0.167326
238.531	-36329.1	-14497.4	1.96411	0.366224	5.80056e-49	-0.192583
238.548	-36329	-14497.4	1.9708	0.362938	-2.16151e-48	-0.220324
238.565	-36329	-14497.4	1.978	0.359379	1.25047e-47	-0.253381
238.582	-36329	-14497.3	1.98401	0.356126	-4.73965e-47	-0.289976
238.599	-36329	-14497.3	1.98765	0.352589	1.7601e-46	-0.332973
238.616	-36329	-14497.3	1.99502	0.34987	-8.94925e-46	-0.381187
238.633	-36329	-14497.2	2.00157	0.349478	3.34909e-45	-0.423775
238.65	-36329	-14497.2	2.00892	0.345565	-1.58319e-44	-0.46029
238.667	-36329	-14497.2	2.01431	0.342402	5.97687e-44	-0.484497
238.684	-36329	-14497.1	2.01865	0.338941	-2.19645e-43	-0.502803
238.701	-36328.9	-14497.1	2.02467	0.335539	9.88429e-43	-0.515584
238.718	-36328.9	-14497.1	2.02889	0.331901	-3.72564e-42	-0.523405
238.735	-36328.9	-14497	2.03466	0.329946	1.39141e-41	-0.530878
238.752	-36328.9	-14497	2.03881	0.329062	-5.07238e-41	-0.542157
238.769	-36328.9	-14497	2.04621	0.325272	2.20505e-40	-0.56294
238.786	-36328.9	-14497	2.05279	0.321624	-8.03349e-40	-0.596716
238.803	-36328.9	-14496.9	2.0602	0.319944	3.40451e-39	-0.640336
238.82	-36328.9	-14496.9	2.06482	0.318782	-1.28022e-38	-0.684268
238.837	-36328.9	-14496.9	2.0698	0.315024	4.78043e-38	-0.725901
238.854	-36328.8	-14496.8	2.075	0.31169	-1.70671e-37	-0.775372
238.871	-36328.8	-14496.8	2.08022	0.308206	7.08258e-37	-0.836538
238.888	-36328.8	-14496.8	2.08516	0.304883	-2.50698e-36	-0.908639
238.905	-36328.8	-14496.7	2.09067	0.300997	1.02379e-35	-0.979607
238.922	-36328.8	-14496.7	2.09522	0.300057	-3.84286e-35	-1.03747
238.939	-36328.8	-14496.7	2.10065	0.29833	1.43476e-34	-1.08644
238.956	-36328.8	-14496.6	2.10534	0.29458	-4.94543e-34	-1.12971
238.973	-36328.8	-14496.6	2.11109	0.29091	1.99138e-33	-1.16685
238.99	-36328.7	-14496.6	2.11551	0.289765	-6.70968e-33	-1.19995
239.007	-36328.7	-14496.5	2.12152	0.290322	2.67185e-32	-1.22941
239.024	-36328.7	-14496.5	2.12555	0.287779	-1.00149e-31	-1.25639
239.041	-36328.7	-14496.5	2.1315	0.284361	3.73877e-31	-1.27864
239.058	-36328.7	-14496.4	2.13572	0.280621	-1.20392e-30	-1.29704
239.075	-36328.7	-14496.4	2.14184	0.279776	4.74585e-30	-1.30946
239.092	-36328.7	-14496.3	2.14604	0.280321	-1.77779e-29	-1.317
239.109	-36328.6	-14496.3	2.14933	0.277354	5.37034e-29	-1.3193
239.126	-36328.6	-14496.3	2.15282	0.273965	-2.09916e-28	-1.31745
239.143	-36328.6	-14496.2	2.15605	0.270261	5.65498e-28	-1.31507
239.16	-36328.6	-14496.2	2.16271	0.269943	-2.19451e-27	-1.31291
239.177	-36328.6	-14496.2	2.16614	0.269971	8.21242e-27	-1.30989
239.194	-36328.6	-14496.1	2.17267	0.270173	-3.06552e-26	-1.30379
239.211	-36328.6	-14496.1	2.17639	0.266895	6.17621e-26	-1.29467
239.228	-36328.6	-14496.1	2.18299	0.263542	-2.3807e-25	-1.28589
239.245	-36328.5	-14496	2.1865	0.260115	8.90516e-25	-1.27817
239.262	-36328.5	-14496	2.19	0.26	0	-1.27233
239.279	-36328.5	-14496	2.19333	0.26	0	-1.2658
239.296	-36328.5	-14495.9	2.197	0.256449	5.49378e-23	-1.25763
239.313	-36328.5	-14495.9	2.20364	0.253116	-2.09573e-22	-1.2478
239.33	-36328.5	-14495.9	2.20684	0.249912	7.82764e-22	-1.2392
239.347	-36328.5	-14495.8	2.21044	0.250048	-6.12504e-21	-1.23239
239.364	-36328.4	-14495.8	2.21364	0.24997	2.32801e-20	-1.22716
239.381	-36328.4	-14495.8	2.21737	0.250072	-8.69952e-20	-1.22265
239.398	-36328.4	-14495.7	2.22386	0.249735	3.23787e-19	-1.21599
239.415	-36328.4	-14495.7	2.22766	0.246032	-1.87301e-18	-1.20878
239.432	-36328.4	-14495.7	2.23422	0.242664	7.0562e-18	-1.20012
239.449	-36328.4	-14495.6	2.23738	0.239587	-3.59128e-17	-1.19366
239.466	-36328.4	-14495.6	2.24079	0.240572	1.35826e-16	-1.18818
239.483	-36328.4	-14495.6	2.24416	0.237937	-5.02089e-16	-1.17901
239.5	-36328.3	-14495.5	2.24767	0.220575	2.3715e-15	-1.15981
239.517	-36328.3	-14495.5	2.25097	0.195019	-8.95238e-15	-1.13186
239.534	-36328.3	-14495.4	2.25433	0.164014	3.28992e-14	-1.09807
239.551	-36328.3	-14495.4	2.25806	0.131925	-1.4805e-13	-1.05966
239.568	-36328.3	-14495.4	2.26028	0.0970047	5.58038e-13	-1.02013
239.585	-36328.3	-14495.3	2.25993	0.0531206	-2.03566e-12	-0.972303
239.602	-36328.3	-14495.3	2.26004	0.00268948	8.84974e-12	-0.919347
239.619	-36328.2	-14495.3	2.25993	-0.0475439	-3.33139e-11	-0.868338
239.636	-36328.2	-14495.2	2.26022	-0.0954915	1.20404e-10	-0.820485
239.653	-36328.2	-14495.2	2.25871	-0.132068	-5.09983e-10	-0.779655
239.67	-36328.2	-14495.2	2.25504	-0.158346	1.91766e-09	-0.74913
239.687	-36328.2	-14495.1	2.25169	-0.178842	-6.84984e-09	-0.723679
239.704	-36328.2	-14495.1	2.24821	-0.194582	2.84267e-08	-0.704649
239.721	-36328.2	-14495	2.24492	-0.203721	-1.06788e-07	-0.691489
239.738	-36328.2	-14495	2.24148	-0.211628	3.75705e-07	-0.677154
239.755	-36328.1	-14495	2.23791	-0.225458	-1.53365e-06	-0.657619
239.772	-36328.1	-14494.9	2.23514	-0.248515	5.75653e-06	-0.628324
239.789	-36328.1	-14494.9	2.22902	-0.291322	-1.98495e-05	-0.584984
239.806	-36328.1	-14494.9	2.22451	-0.343343	7.99301e-05	-0.535759
239.823	-36328.1	-14494.8	2.21926	-0.38766	-0.000299793	-0.486813
239.84	-36328.1	-14494.8	2.21227	-0.435602	0.00208864	-0.437204
239.857	-36328.1	-14494.8	2.20308	-0.482992	0.00592045	-0.380178
239.874	-36328	-14494.7	2.19298	-0.554764	0.00717242	-0.314066
239.891	-36328	-14494.7	2.18242	-0.637999	0.00408299	-0.23413
239.908	-36328	-14494.7	2.17257	-0.714323	0.00293117	-0.164999
239.925	-36328	-14494.6	2.15992	-0.772128	0.00572819	-0.11068
239.942	-36328	-14494.6	2.14654	-0.818631	0.00949361	-0.0634621
239.959	-36328	-14494.6	2.1324	-0.868527	0.010091	-0.0141258
239.976	-36328	-14494.5	2.11929	-0.907546	0.00997585	0.032484
239.993	-36328	-14494.5	2.10213	-0.939683	0.0100042	0.0758262
240.01	-36327.9	-14494.5	2.08523	-0.969851	0.00999888	0.113536
240.027	-36327.9	-14494.4	2.0687	-0.999735	0.0100003	0.147514
240.044	-36327.9	-14494.4	2.05102	-1.02863	0.00999996	0.179177
240.061	-36327.9	-14494.4	2.0343	-1.04583	0.01	0.202599
240.078	-36327.9	-14494.3	2.01765	-1.05937	0.01	0.217309
240.095	-36327.9	-14494.3	2	-1.06667	0.01	0.221133
240.112	-36327.9	-14494.3	1.98	-1.07	0.01	0.213508
240.129	-36327.9	-14494.2	1.96333	-1.07	0.01	0.200436
240.146	-36327.8	-14494.2	1.94222	-1.07002	0.00999152	0.186633
240.163	-36327.8	-14494.2	1.9256	-1.06993	0.0100323	0.175884
240.18	-36327.8	-14494.1	1.90552	-1.06632	0.00987838	0.166101
240.197	-36327.8	-14494.1	1.88803	-1.05918	0.00623593	0.156938
240.214	-36327.8	-14494.1	1.87138	-1.05248	0.00289301	0.149619
