# Supplementary material for: Extraction of driving behavior primitives considering driver expectation and vehicle dynamics
Source: PLoS One. 2025 Dec 31;20(12):e0340123. doi: 10.1371/journal.pone.0340123 (PMC12755792; doi:10.1371/journal.pone.0340123)
Supplement: S1 File — (ZIP) [file pone.0340123.s001.zip › DataSetForPimitiveExaction-1/straight driving/d2c12_s_2.xlsx]

## Sheet: Sheet1
1057.55	-36152.9	-14542.6	0.0380939	0.666918	2.1419e-96	0.104962
1057.57	-36152.9	-14542.6	0.0508036	0.733353	-8.0193e-96	0.0327019
1057.59	-36152.9	-14542.6	0.0650419	0.784634	2.15399e-95	-0.0247117
1057.61	-36152.9	-14542.6	0.0784441	0.826008	-8.35738e-95	-0.0666561
1057.62	-36152.9	-14542.6	0.0917687	0.853923	3.1275e-94	-0.0990381
1057.64	-36152.9	-14542.6	0.105729	0.875591	-6.30222e-94	-0.124072
1057.66	-36152.9	-14542.6	0.122463	0.889468	2.4293e-93	-0.140805
1057.67	-36152.9	-14542.6	0.135757	0.896272	-9.08696e-93	-0.15298
1057.69	-36152.9	-14542.6	0.153333	0.903333	0	-0.162309
1057.71	-36152.9	-14542.6	0.166667	0.906667	-3.19204e-101	-0.169935
1057.72	-36152.9	-14542.6	0.183333	0.91	0	-0.174292
1057.74	-36152.9	-14542.6	0.197593	0.906424	2.09251e-90	-0.176515
1057.76	-36152.9	-14542.6	0.21418	0.903115	-7.98151e-90	-0.176492
1057.78	-36152.9	-14542.6	0.227614	0.89994	2.98111e-89	-0.177633
1057.79	-36152.9	-14542.6	0.245114	0.899808	-2.33268e-88	-0.178816
1057.81	-36152.9	-14542.6	0.258439	0.896245	8.86607e-88	-0.17971
1057.83	-36152.9	-14542.6	0.275183	0.892859	-3.30383e-87	-0.17851
1057.84	-36152.9	-14542.6	0.289046	0.889856	1.91133e-86	-0.177239
1057.86	-36152.9	-14542.6	0.302217	0.889685	-7.24448e-86	-0.17502
1057.88	-36152.9	-14542.6	0.316229	0.886011	2.69028e-85	-0.172654
1057.89	-36152.9	-14542.6	0.334064	0.882382	-1.36788e-84	-0.169188
1057.91	-36152.9	-14542.6	0.350636	0.879901	5.17315e-84	-0.165634
1057.93	-36152.9	-14542.6	0.366887	0.879458	-1.91227e-83	-0.159576
1057.94	-36152.9	-14542.6	0.380598	0.87563	9.03216e-83	-0.15053
1057.96	-36152.8	-14542.6	0.393927	0.872166	-3.40963e-82	-0.139637
1057.98	-36152.8	-14542.6	0.407249	0.869908	1.25301e-81	-0.127802
1058	-36152.8	-14542.6	0.422644	0.869169	-5.63867e-81	-0.11168
1058.01	-36152.8	-14542.6	0.438016	0.865476	2.12536e-80	-0.0908302
1058.03	-36152.8	-14542.6	0.452811	0.861865	-7.75306e-80	-0.062061
1058.05	-36152.8	-14542.6	0.469056	0.859904	3.37053e-79	-0.0280477
1058.06	-36152.8	-14542.6	0.483278	0.859012	-1.2688e-78	0.00929531
1058.08	-36152.8	-14542.6	0.499511	0.855122	4.58573e-78	0.0558635
1058.1	-36152.8	-14542.6	0.512949	0.851763	-1.94233e-77	0.110941
1058.12	-36152.8	-14542.7	0.526196	0.848451	7.30363e-77	0.167775
1058.13	-36152.8	-14542.7	0.539999	0.845002	-2.60885e-76	0.227807
1058.15	-36152.8	-14542.6	0.553807	0.841542	1.08267e-75	0.286789
1058.17	-36152.8	-14542.7	0.567043	0.838262	-4.06717e-75	0.344603
1058.18	-36152.7	-14542.7	0.580517	0.83479	1.43092e-74	0.41321
1058.2	-36152.7	-14542.7	0.59661	0.831348	-5.84112e-74	0.487743
1058.22	-36152.7	-14542.7	0.611366	0.828066	2.19245e-73	0.559807
1058.23	-36152.7	-14542.7	0.624922	0.82458	-7.55993e-73	0.630741
1058.25	-36152.7	-14542.7	0.638837	0.821155	3.04424e-72	0.696479
1058.27	-36152.7	-14542.7	0.651461	0.81787	-1.1418e-71	0.761915
1058.28	-36152.7	-14542.7	0.66824	0.81437	3.82947e-71	0.83958
1058.3	-36152.7	-14542.7	0.683053	0.810961	-1.52447e-70	0.919814
1058.32	-36152.7	-14542.7	0.69591	0.807672	5.71402e-70	0.995142
1058.34	-36152.7	-14542.7	0.71006	0.804161	-1.8405e-69	1.07228
1058.35	-36152.6	-14542.7	0.723498	0.800769	7.25537e-69	1.1478
1058.37	-36152.6	-14542.7	0.737115	0.797473	-2.71786e-68	1.22628
1058.39	-36152.6	-14542.7	0.748037	0.793952	8.21009e-68	1.31369
1058.4	-36152.6	-14542.7	0.760896	0.790576	-3.20916e-67	1.39519
1058.42	-36152.6	-14542.7	0.774275	0.787274	1.20151e-66	1.46803
1058.44	-36152.6	-14542.7	0.788344	0.783744	-3.22727e-66	1.53533
1058.45	-36152.6	-14542.7	0.801814	0.780388	1.25216e-65	1.58923
1058.47	-36152.6	-14542.7	0.814989	0.777058	-4.68585e-65	1.63346
1058.49	-36152.5	-14542.7	0.829288	0.773568	9.44244e-65	1.67232
1058.51	-36152.5	-14542.7	0.83937	0.770079	-3.63976e-64	1.70017
1058.52	-36152.5	-14542.7	0.852483	0.77007	1.36147e-63	1.72018
1058.54	-36152.5	-14542.8	0.866667	0.766667	0	1.73312
1058.56	-36152.5	-14542.8	0.88	0.763333	0	1.74074
1058.57	-36152.5	-14542.8	0.893333	0.76	0	1.7451
1058.59	-36152.5	-14542.8	0.907481	0.756464	-3.13515e-61	1.74735
1058.61	-36152.4	-14542.8	0.92077	0.753141	1.19585e-60	1.74718
1058.62	-36152.4	-14542.8	0.934146	0.749795	-4.46652e-60	1.74373
1058.64	-36152.4	-14542.8	0.948351	0.746261	3.495e-59	1.73774
1058.66	-36152.4	-14542.8	0.961302	0.742949	-1.32838e-58	1.73
1058.68	-36152.4	-14542.8	0.971211	0.739588	4.95004e-58	1.72098
1058.69	-36152.4	-14542.8	0.981743	0.73606	-2.86369e-57	1.70924
1058.71	-36152.4	-14542.8	0.992094	0.732757	1.08542e-56	1.69705
1058.73	-36152.3	-14542.8	1.00586	0.729381	-4.03077e-56	1.68242
1058.74	-36152.3	-14542.8	1.01987	0.725859	2.04946e-55	1.66606
1058.76	-36152.3	-14542.8	1.03309	0.722568	-7.75078e-55	1.6498
1058.78	-36152.3	-14542.8	1.04661	0.719162	2.8651e-54	1.63323
1058.8	-36152.3	-14542.8	1.06085	0.71571	-1.35326e-53	1.61583
1058.81	-36152.3	-14542.8	1.07314	0.712187	5.10855e-53	1.59809
1058.83	-36152.2	-14542.8	1.08309	0.709745	-1.87734e-52	1.57728
1058.85	-36152.2	-14542.8	1.09343	0.710079	8.44827e-52	1.55392
1058.86	-36152.2	-14542.9	1.10435	0.70997	-3.18436e-51	1.53121
1058.88	-36152.2	-14542.9	1.11834	0.71004	1.16162e-50	1.50814
1058.9	-36152.2	-14542.9	1.13247	0.709848	-5.04998e-50	1.48872
1058.91	-36152.2	-14542.9	1.14431	0.710801	1.90101e-49	1.47808
1058.93	-36152.1	-14542.9	1.15436	0.716121	-6.87067e-49	1.47681
1058.95	-36152.1	-14542.9	1.16456	0.722968	2.91015e-48	1.48174
1058.96	-36152.1	-14542.9	1.1759	0.731126	-1.09428e-47	1.48775
1058.98	-36152.1	-14542.9	1.19007	0.741337	3.90877e-47	1.49043
1059	-36152	-14542.9	1.20381	0.754657	-1.62213e-46	1.48616
1059.02	-36152	-14542.9	1.21696	0.774597	6.09373e-46	1.47303
1059.03	-36152	-14542.9	1.23082	0.803043	-2.14391e-45	1.44925
1059.05	-36152	-14542.9	1.24469	0.835919	8.75159e-45	1.41646
1059.07	-36152	-14542.9	1.25742	0.872404	-3.28488e-44	1.37681
1059.08	-36152	-14542.9	1.27358	0.918119	1.13268e-43	1.32425
1059.1	-36151.9	-14542.9	1.29093	0.973177	-4.5611e-43	1.26306
1059.12	-36151.9	-14543	1.30738	1.0295	1.71073e-42	1.19777
1059.13	-36151.9	-14543	1.32456	1.0897	-5.73759e-42	1.12673
1059.15	-36151.9	-14543	1.34405	1.14192	2.28407e-41	1.05642
1059.17	-36151.8	-14543	1.364	1.19763	-8.56116e-41	0.984462
1059.19	-36151.8	-14543	1.38509	1.26584	2.75757e-40	0.897594
1059.2	-36151.8	-14543	1.40513	1.34231	-1.08705e-39	0.807032
1059.22	-36151.8	-14543	1.42763	1.4138	4.07209e-39	0.721779
1059.24	-36151.8	-14543	1.45214	1.48221	-1.23009e-38	0.644682
1059.25	-36151.7	-14543	1.47869	1.53993	4.80819e-38	0.586365
1059.27	-36151.7	-14543	1.50487	1.60358	-1.80019e-37	0.534662
1059.29	-36151.7	-14543	1.53643	1.68354	4.83533e-37	0.477538
1059.31	-36151.7	-14543	1.56351	1.76428	-1.87608e-36	0.41942
1059.32	-36151.6	-14543	1.59298	1.83828	7.02068e-36	0.364906
1059.34	-36151.6	-14543.1	1.62474	1.90914	-1.41473e-35	0.307369
1059.36	-36151.6	-14543.1	1.65807	1.98223	5.45335e-35	0.247712
1059.37	-36151.6	-14543.1	1.6912	2.06164	-2.03986e-34	0.178805
1059.39	-36151.5	-14543.1	1.73	2.15	1.86975e-43	0.0980392
1059.41	-36151.5	-14543.1	1.76667	2.23	0	0.0217865
1059.42	-36151.5	-14543.1	1.80667	2.3	0	-0.0490196
1059.44	-36151.4	-14543.1	1.84566	2.36336	4.69731e-32	-0.115801
1059.46	-36151.4	-14543.1	1.88563	2.41255	-1.79171e-31	-0.170804
1059.47	-36151.4	-14543.1	1.92594	2.45221	6.69206e-31	-0.221956
1059.49	-36151.3	-14543.2	1.97168	2.48702	-5.23645e-30	-0.271258
1059.51	-36151.3	-14543.2	2.01153	2.51241	1.99027e-29	-0.312706
1059.53	-36151.3	-14543.2	2.05506	2.52821	-7.41651e-29	-0.34695
1059.54	-36151.2	-14543.2	2.0977	2.53776	4.29059e-28	-0.375952
1059.56	-36151.2	-14543.2	2.14043	2.54008	-1.62626e-27	-0.398101
1059.58	-36151.2	-14543.2	2.1811	2.54005	6.03919e-27	-0.420117
1059.59	-36151.1	-14543.2	2.22726	2.53956	-3.07064e-26	-0.44133
1059.61	-36151.1	-14543.2	2.26993	2.53545	1.16128e-25	-0.455893
1059.63	-36151.1	-14543.3	2.31423	2.52767	-4.29271e-25	-0.460757
1059.64	-36151	-14543.3	2.35902	2.5171	2.02756e-24	-0.45298
1059.66	-36151	-14543.3	2.39816	2.50639	-7.654e-24	-0.43485
1059.68	-36151	-14543.3	2.43897	2.49263	2.81277e-23	-0.406798
1059.7	-36150.9	-14543.3	2.48193	2.47759	-1.26578e-22	-0.372226
1059.71	-36150.9	-14543.3	2.52532	2.46103	4.77105e-22	-0.337214
1059.73	-36150.8	-14543.3	2.56853	2.44281	-1.74042e-21	-0.300494
1059.75	-36150.8	-14543.3	2.61006	2.42151	7.56624e-21	-0.264859
1059.76	-36150.8	-14543.4	2.64955	2.40195	-2.84823e-20	-0.233575
1059.78	-36150.7	-14543.4	2.69072	2.3812	1.02941e-19	-0.203088
1059.8	-36150.7	-14543.4	2.73283	2.36068	-4.36019e-19	-0.174445
1059.82	-36150.6	-14543.4	2.77019	2.33946	1.63953e-18	-0.150542
1059.83	-36150.6	-14543.4	2.81002	2.31494	-5.85639e-18	-0.130197
1059.85	-36150.5	-14543.4	2.84972	2.2908	2.43039e-17	-0.1145
1059.87	-36150.5	-14543.5	2.88748	2.2679	-9.13007e-17	-0.103371
1059.88	-36150.4	-14543.5	2.92762	2.2433	3.21215e-16	-0.0956264
1059.9	-36150.4	-14543.5	2.96508	2.22173	-1.31123e-15	-0.0976523
1059.92	-36150.4	-14543.5	3.00129	2.21492	4.92165e-15	-0.113058
1059.93	-36150.3	-14543.5	3.03963	2.22196	-1.69707e-14	-0.145747
1059.95	-36150.2	-14543.5	3.07727	2.23754	6.83377e-14	-0.1861
1059.97	-36150.2	-14543.6	3.11354	2.25197	-2.56313e-13	-0.227818
1059.98	-36150.1	-14543.6	3.15158	2.26634	8.59647e-13	-0.270042
1060	-36150.1	-14543.6	3.19199	2.27496	-3.42215e-12	-0.310317
1060.02	-36150.1	-14543.6	3.22874	2.28186	1.2827e-11	-0.345994
1060.04	-36150	-14543.6	3.27023	2.28349	-4.13159e-11	-0.381207
1060.05	-36149.9	-14543.7	3.30799	2.28377	1.6287e-10	-0.410041
1060.07	-36149.9	-14543.7	3.34744	2.27845	-6.10111e-10	-0.436331
1060.09	-36149.8	-14543.7	3.38431	2.27174	2.27757e-09	-0.45936
1060.1	-36149.8	-14543.7	3.42603	2.26217	-6.87838e-09	-0.477095
1060.12	-36149.7	-14543.7	3.46357	2.24907	2.68857e-08	-0.484543
1060.14	-36149.7	-14543.7	3.5021	2.23514	-7.24282e-08	-0.483015
1060.15	-36149.6	-14543.8	3.53912	2.21861	2.81071e-07	-0.478797
1060.17	-36149.6	-14543.8	3.57553	2.2022	-1.05184e-06	-0.4734
1060.19	-36149.5	-14543.8	3.61441	2.18124	2.11955e-06	-0.46864
1060.21	-36149.4	-14543.8	3.65123	2.16124	-8.1702e-06	-0.467133
1060.22	-36149.4	-14543.8	3.68773	2.14087	3.05611e-05	-0.477124
1060.24	-36149.3	-14543.9	3.72667	2.13333	0	-0.504357
1060.26	-36149.3	-14543.9	3.76	2.13667	0.00333333	-0.54793
1060.27	-36149.2	-14543.9	3.79667	2.15667	0.00333333	-0.598039
1060.29	-36149.1	-14543.9	3.83557	2.17444	0.00320802	-0.654529
1060.31	-36149.1	-14544	3.87211	2.19441	-0.00011469	-0.70204
1060.33	-36149	-14544	3.90892	2.21101	2.97533e-05	-0.74772
1060.34	-36149	-14544	3.94779	2.22859	-1.47652e-05	-0.788665
1060.36	-36148.9	-14544	3.98424	2.24108	3.94559e-06	-0.820257
1060.38	-36148.8	-14544	4.02112	2.24721	-1.01692e-06	-0.844709
1060.39	-36148.8	-14544.1	4.06048	2.2503	3.78602e-07	-0.864764
1060.41	-36148.7	-14544.1	4.09994	2.24955	-1.01136e-07	-0.879109
1060.43	-36148.6	-14544.1	4.13673	2.2461	2.59251e-08	-0.889317
1060.44	-36148.6	-14544.1	4.17561	2.24205	-8.84359e-09	-0.89532
1060.46	-36148.5	-14544.2	4.2116	2.23483	3.34344e-09	-0.896234
1060.48	-36148.4	-14544.2	4.24984	2.22291	-4.48813e-09	-0.891715
1060.49	-36148.4	-14544.2	4.29137	2.20506	1.86394e-08	-0.882529
1060.51	-36148.3	-14544.2	4.32737	2.18763	-6.9732e-08	-0.871642
1060.53	-36148.2	-14544.3	4.36381	2.168	2.56094e-07	-0.859969
1060.55	-36148.1	-14544.3	4.39952	2.14981	-1.1524e-06	-0.84586
1060.56	-36148.1	-14544.3	4.43609	2.12981	4.34368e-06	-0.830935
1060.58	-36148	-14544.3	4.47388	2.10837	-1.58452e-05	-0.812122
1060.6	-36147.9	-14544.4	4.51099	2.08286	6.8885e-05	-0.793743
1060.61	-36147.9	-14544.4	4.54338	2.06352	-0.00025931	-0.780428
1060.63	-36147.8	-14544.4	4.57798	2.05262	0.00121634	-0.774552
1060.65	-36147.7	-14544.4	4.61237	2.05173	0.00492735	-0.778188
1060.66	-36147.7	-14544.5	4.64672	2.06204	0.00847135	-0.789908
1060.68	-36147.6	-14544.5	4.685	2.07958	0.0102492	-0.80955
1060.7	-36147.5	-14544.5	4.72326	2.1008	0.00993025	-0.832495
1060.72	-36147.4	-14544.5	4.7577	2.12064	0.0100185	-0.854645
1060.73	-36147.3	-14544.6	4.79179	2.1398	0.00999565	-0.876849
1060.75	-36147.3	-14544.6	4.82826	2.15508	0.0100011	-0.896348
1060.77	-36147.2	-14544.6	4.86467	2.16593	0.0100001	-0.912235
1060.78	-36147.1	-14544.7	4.90294	2.17638	0.00999873	-0.92615
1060.8	-36147	-14544.7	4.94066	2.18499	0.0100054	-0.936485
1060.82	-36147	-14544.7	4.97667	2.18756	0.00997977	-0.941786
1060.84	-36146.9	-14544.7	5.01559	2.18254	0.0100679	-0.941256
1060.85	-36146.8	-14544.8	5.0503	2.17319	0.00972985	-0.935826
1060.87	-36146.7	-14544.8	5.08541	2.16109	0.012185	-0.92702
1060.89	-36146.6	-14544.8	5.12421	2.14435	0.015812	-0.914312
1060.9	-36146.5	-14544.9	5.16178	2.12524	0.0194646	-0.897511
1060.92	-36146.5	-14544.9	5.1954	2.09992	0.0201301	-0.878706
1060.94	-36146.4	-14544.9	5.23045	2.07185	0.0199744	-0.85506
1060.95	-36146.3	-14544.9	5.26425	2.0417	0.0200069	-0.831962
1060.97	-36146.2	-14545	5.29726	2.01499	0.0199982	-0.807424
1060.99	-36146.1	-14545	5.33255	1.98373	0.0200003	-0.780961
1061	-36146	-14545	5.36616	1.95364	0.0199999	-0.75372
1061.02	-36146	-14545.1	5.39928	1.92061	0.02	-0.726648
1061.04	-36145.9	-14545.1	5.43459	1.88848	0.02	-0.697691
1061.06	-36145.8	-14545.1	5.46817	1.85837	0.02	-0.672479
1061.07	-36145.7	-14545.2	5.49819	1.82863	0.02	-0.646472
1061.09	-36145.6	-14545.2	5.53	1.79333	0.02	-0.619826
1061.11	-36145.5	-14545.2	5.56	1.76667	0.02	-0.598039
1061.12	-36145.4	-14545.2	5.59	1.75	0.02	-0.583878
1061.14	-36145.3	-14545.3	5.62169	1.73945	0.0200001	-0.574697
1061.16	-36145.2	-14545.3	5.64832	1.72931	0.0199994	-0.56708
1061.17	-36145.2	-14545.4	5.67839	1.71584	0.0200021	-0.558226
1061.19	-36145	-14545.4	5.70681	1.70162	0.0199833	-0.546378
1061.21	-36145	-14545.4	5.73662	1.6842	0.0200634	-0.530476
1061.23	-36144.9	-14545.5	5.76324	1.65588	0.0197571	-0.506394
1061.24	-36144.8	-14545.5	5.79155	1.61621	0.0159096	-0.473139
1061.26	-36144.7	-14545.5	5.81791	1.57617	0.0131443	-0.438449
1061.28	-36144.6	-14545.5	5.84505	1.5368	0.0133751	-0.404588
1061.29	-36144.5	-14545.6	5.87259	1.50179	0.0133533	-0.372138
1061.31	-36144.4	-14545.6	5.89531	1.47006	0.0132009	-0.345801
1061.33	-36144.3	-14545.6	5.91914	1.44328	0.01389	-0.32143
1061.35	-36144.2	-14545.7	5.9437	1.4165	0.0179076	-0.302159
1061.36	-36144.1	-14545.7	5.96673	1.39842	0.0202455	-0.290761
1061.38	-36144	-14545.8	5.99059	1.38154	0.0199383	-0.291391
1061.4	-36143.9	-14545.8	6.01508	1.36385	0.0200184	-0.306763
1061.41	-36143.8	-14545.8	6.0381	1.34821	0.0199951	-0.336656
1061.43	-36143.7	-14545.9	6.06201	1.33612	0.0200012	-0.379073
1061.45	-36143.6	-14545.9	6.08669	1.32563	0.0199996	-0.43004
1061.46	-36143.6	-14545.9	6.10835	1.31701	0.0200001	-0.488549
1061.48	-36143.4	-14546	6.12873	1.3105	0.02	-0.567857
1061.5	-36143.3	-14546	6.14934	1.30344	0.02	-0.672379
1061.51	-36143.3	-14546	6.17055	1.29699	0.02	-0.788515
1061.53	-36143.1	-14546.1	6.195	1.28976	0.02	-0.915809
1061.55	-36143	-14546.1	6.21945	1.28459	0.02	-1.03633
1061.57	-36143	-14546.1	6.24066	1.2817	0.02	-1.137
1061.58	-36142.9	-14546.2	6.26126	1.27802	0.02	-1.2263
1061.6	-36142.7	-14546.2	6.28167	1.27504	0.02	-1.29211
1061.62	-36142.7	-14546.2	6.30323	1.26938	0.02	-1.33432
1061.63	-36142.5	-14546.3	6.32826	1.26433	0.02	-1.3633
1061.65	-36142.4	-14546.3	6.34992	1.26122	0.02	-1.38462
1061.67	-36142.4	-14546.4	6.36949	1.25785	0.02	-1.40197
1061.68	-36142.2	-14546.4	6.39014	1.25437	0.02	-1.41618
1061.7	-36142.1	-14546.4	6.41335	1.25098	0.02	-1.42461
1061.72	-36142.1	-14546.5	6.43418	1.24758	0.02	-1.42731
1061.74	-36141.9	-14546.5	6.45499	1.24446	0.02	-1.42413
1061.75	-36141.8	-14546.5	6.4754	1.23811	0.02	-1.41645
1061.77	-36141.7	-14546.6	6.49516	1.23397	0.02	-1.40304
1061.79	-36141.6	-14546.6	6.51629	1.23065	0.02	-1.38139
1061.8	-36141.5	-14546.7	6.53655	1.22723	0.02	-1.35467
1061.82	-36141.4	-14546.7	6.55634	1.22394	0.02	-1.32555
1061.84	-36141.3	-14546.7	6.57758	1.22041	0.02	-1.29546
1061.86	-36141.2	-14546.8	6.59749	1.21705	0.02	-1.26594
1061.87	-36141.1	-14546.8	6.62061	1.21374	0.02	-1.23595
1061.89	-36141	-14546.8	6.64214	1.21021	0.02	-1.1994
1061.91	-36140.9	-14546.9	6.66217	1.20683	0.02	-1.16046
1061.92	-36140.8	-14546.9	6.68211	1.20366	0.02	-1.11123
1061.94	-36140.7	-14547	6.70333	1.19667	0.02	-1.04793
1061.96	-36140.6	-14547	6.72333	1.19333	0.02	-0.981481
1061.97	-36140.5	-14547	6.74333	1.19	0.02	-0.917211
1061.99	-36140.3	-14547.1	6.76459	1.18646	0.02	-0.853659
1062.01	-36140.2	-14547.1	6.78435	1.18314	0.02	-0.793941
1062.03	-36140.1	-14547.2	6.80112	1.17979	0.02	-0.733743
1062.04	-36140	-14547.2	6.82249	1.17634	0.02	-0.670621
1062.06	-36139.9	-14547.2	6.84229	1.17265	0.02	-0.616967
1062.08	-36139.8	-14547.3	6.86247	1.16606	0.02	-0.563137
1062.09	-36139.7	-14547.3	6.88364	1.1628	0.02	-0.506523
1062.11	-36139.6	-14547.3	6.90346	1.1594	0.02	-0.454142
1062.13	-36139.5	-14547.4	6.92371	1.15605	0.02	-0.407008
1062.14	-36139.4	-14547.4	6.94485	1.15252	0.02	-0.366019
1062.16	-36139.3	-14547.5	6.96458	1.14923	0.02	-0.333781
1062.18	-36139.1	-14547.5	6.9851	1.14584	0.02	-0.302983
1062.19	-36139	-14547.6	7.00532	1.14233	0.02	-0.270383
1062.21	-36138.9	-14547.6	7.02144	1.13904	0.02	-0.237377
1062.23	-36138.8	-14547.6	7.03837	1.13563	0.02	-0.201436
1062.25	-36138.7	-14547.7	7.05691	1.13213	0.02	-0.165628
1062.26	-36138.6	-14547.7	7.07696	1.12885	0.02	-0.136222
1062.28	-36138.5	-14547.7	7.09766	1.12542	0.02	-0.111602
1062.3	-36138.3	-14547.8	7.1173	1.12195	0.02	-0.0914104
1062.31	-36138.2	-14547.8	7.13339	1.11859	0.02	-0.075649
1062.33	-36138.1	-14547.9	7.15041	1.11544	0.02	-0.0619772
1062.35	-36138	-14547.9	7.16929	1.1104	0.02	-0.0509668
1062.37	-36137.9	-14548	7.18926	1.10333	0.02	-0.039682
1062.38	-36137.8	-14548	7.21025	1.08558	0.02	-0.0198442
1062.4	-36137.7	-14548	7.22914	1.04842	0.02	0.0115889
1062.42	-36137.6	-14548.1	7.24567	0.999957	0.02	0.0505576
1062.43	-36137.5	-14548.1	7.26075	0.939763	0.02	0.100443
1062.45	-36137.3	-14548.2	7.27657	0.87802	0.02	0.164212
1062.47	-36137.2	-14548.2	7.2913	0.813924	0.02	0.251918
1062.48	-36137.1	-14548.2	7.30522	0.719744	0.02	0.38018
1062.5	-36137	-14548.3	7.31671	0.604852	0.02	0.535976
1062.52	-36136.9	-14548.3	7.32658	0.468	0.02	0.695754
1062.54	-36136.7	-14548.4	7.33496	0.328134	0.02	0.857618
1062.55	-36136.6	-14548.4	7.33944	0.203236	0.02	0.992889
1062.57	-36136.5	-14548.5	7.34012	0.0981073	0.02	1.09962
1062.59	-36136.4	-14548.5	7.33999	0.00561814	0.02	1.18615
1062.6	-36136.3	-14548.6	7.33994	-0.06185	0.02	1.24476
1062.62	-36136.2	-14548.6	7.34025	-0.102701	0.02	1.28226
1062.64	-36136	-14548.6	7.33758	-0.130804	0.02	1.31436
1062.65	-36135.9	-14548.7	7.33408	-0.154816	0.02	1.35171
1062.67	-36135.8	-14548.7	7.33081	-0.175459	0.02	1.39638
1062.69	-36135.7	-14548.8	7.32728	-0.193954	0.02	1.44175
1062.7	-36135.6	-14548.8	7.32391	-0.205492	0.02	1.47502
1062.72	-36135.5	-14548.8	7.32061	-0.209723	0.02	1.4937
1062.74	-36135.4	-14548.9	7.31708	-0.210141	0.02	1.49921
1062.76	-36135.2	-14548.9	7.31372	-0.2073	0.02	1.49002
1062.77	-36135.1	-14549	7.31041	-0.198426	0.02	1.46676
1062.79	-36135	-14549	7.30687	-0.178145	0.02	1.42843
1062.81	-36134.9	-14549.1	7.30355	-0.151569	0.02	1.38499
1062.82	-36134.8	-14549.1	7.30011	-0.124988	0.02	1.33837
1062.84	-36134.7	-14549.1	7.3	-0.0966667	0.02	1.28867
1062.86	-36134.5	-14549.2	7.3	-0.0733333	0.02	1.23965
1062.88	-36134.4	-14549.2	7.3	-0.0433333	0.02	1.19172
1062.89	-36134.3	-14549.3	7.3	-0.0113204	0.02	1.13852
1062.91	-36134.2	-14549.3	7.30001	0.0255696	0.02	1.08607
1062.93	-36134.1	-14549.3	7.29997	0.0698984	0.02	1.02307
1062.94	-36133.9	-14549.4	7.30025	0.134666	0.02	0.947455
1062.96	-36133.8	-14549.4	7.30368	0.200927	0.02	0.873962
1062.98	-36133.7	-14549.5	7.3074	0.264036	0.02	0.804602
1062.99	-36133.6	-14549.5	7.31414	0.32285	0.02	0.738003
1063.01	-36133.5	-14549.6	7.31756	0.377171	0.02	0.675474
1063.03	-36133.4	-14549.6	7.32455	0.441093	0.02	0.612599
1063.05	-36133.2	-14549.7	7.33212	0.500157	0.02	0.549611
1063.06	-36133.1	-14549.7	7.34239	0.550269	0.02	0.497811
1063.08	-36133	-14549.7	7.35245	0.595646	0.02	0.444595
1063.1	-36132.9	-14549.8	7.36307	0.653227	0.02	0.38906
1063.11	-36132.8	-14549.8	7.3727	0.704392	0.02	0.337221
1063.13	-36132.7	-14549.9	7.38389	0.749009	0.02	0.290637
1063.15	-36132.5	-14549.9	7.39823	0.784776	0.02	0.250771
1063.16	-36132.4	-14549.9	7.41125	0.812771	0.02	0.219112
1063.18	-36132.3	-14550	7.42504	0.839783	0.02	0.188075
1063.2	-36132.2	-14550	7.43871	0.868751	0.0200001	0.155451
1063.21	-36132.1	-14550.1	7.45313	0.899917	0.0199996	0.122235
1063.23	-36131.9	-14550.1	7.47068	0.934749	0.0200015	0.0858963
1063.25	-36131.8	-14550.2	7.48796	0.968348	0.0199937	0.0507439
1063.27	-36131.7	-14550.2	7.50438	0.99507	0.0200237	0.0219972
1063.28	-36131.6	-14550.2	7.52167	1.01566	0.0199152	-0.00214423
1063.3	-36131.5	-14550.3	7.53893	1.03052	0.0203519	-0.0217118
1063.32	-36131.3	-14550.3	7.55546	1.04412	0.0181836	-0.0372938
1063.33	-36131.2	-14550.4	7.57234	1.0544	0.0164718	-0.0496453
1063.35	-36131.1	-14550.4	7.59213	1.05907	0.0163889	-0.0570143
1063.37	-36131	-14550.5	7.60922	1.06013	0.0186597	-0.0609828
1063.38	-36130.9	-14550.5	7.63121	1.06015	0.0202825	-0.0629405
1063.4	-36130.7	-14550.5	7.65205	1.05849	0.019746	-0.0633775
1063.42	-36130.6	-14550.6	7.66512	1.05459	0.0199128	-0.0627273
1063.44	-36130.5	-14550.6	7.68104	1.0516	0.0200656	-0.0603414
1063.45	-36130.4	-14550.7	7.70089	1.0483	0.020019	-0.0573199
1063.47	-36130.2	-14550.7	7.7195	1.04122	0.0199822	-0.055804
1063.49	-36130.1	-14550.8	7.73616	1.03413	0.019996	-0.0562901
1063.5	-36130	-14550.8	7.75264	1.03417	0.020005	-0.0585449
1063.52	-36129.9	-14550.9	7.76938	1.04112	0.0200011	-0.0642954
1063.54	-36129.7	-14550.9	7.78622	1.0516	0.0199987	-0.075874
1063.56	-36129.6	-14551	7.80352	1.06664	0.0199998	-0.0925555
1063.57	-36129.5	-14551	7.82183	1.08853	0.0200004	-0.112222
1063.59	-36129.4	-14551	7.84103	1.11376	0.0200001	-0.133584
1063.61	-36129.3	-14551.1	7.86078	1.13711	0.0199996	-0.15567
1063.62	-36129.1	-14551.1	7.88094	1.15772	0.0199999	-0.177285
1063.64	-36129	-14551.2	7.90143	1.17619	0.0200013	-0.197235
1063.66	-36128.9	-14551.2	7.92211	1.19245	0.0200002	-0.214746
1063.67	-36128.7	-14551.3	7.94283	1.20617	0.0199952	-0.229282
1063.69	-36128.6	-14551.3	7.96333	1.21667	0.02	-0.240741
1063.71	-36128.5	-14551.4	7.98344	1.22338	0.0200191	-0.249195
1063.72	-36128.4	-14551.4	8.00333	1.22667	0.02	-0.254902
1063.74	-36128.2	-14551.5	8.02343	1.22729	0.0199302	-0.258165
1063.76	-36128.1	-14551.5	8.04463	1.22662	0.0200137	-0.25927
1063.78	-36128	-14551.6	8.06724	1.22554	0.0202666	-0.258596
1063.79	-36127.9	-14551.6	8.08912	1.22289	0.0198923	-0.256843
1063.81	-36127.7	-14551.6	8.10896	1.21798	0.0183721	-0.254676
1063.83	-36127.6	-14551.7	8.12916	1.21278	0.016451	-0.252473
1063.84	-36127.5	-14551.7	8.15145	1.20898	0.0147619	-0.250772
1063.86	-36127.3	-14551.8	8.17385	1.20623	0.0129962	-0.250706
1063.88	-36127.2	-14551.8	8.1947	1.2049	0.0110685	-0.253226
1063.89	-36127.1	-14551.9	8.21467	1.20794	0.00981473	-0.258617
1063.91	-36126.9	-14551.9	8.23458	1.21693	0.00969059	-0.267038
1063.93	-36126.8	-14552	8.2548	1.22998	0.0101098	-0.278608
1063.95	-36126.7	-14552	8.27543	1.2452	0.0103479	-0.292928
1063.96	-36126.5	-14552.1	8.29603	1.26153	0.00966282	-0.308567
1063.98	-36126.4	-14552.1	8.31651	1.27754	0.00792392	-0.324043
1064	-36126.3	-14552.2	8.3375	1.29099	0.00604695	-0.338014
1064.01	-36126.1	-14552.2	8.35919	1.30112	0.0044449	-0.349746
1064.03	-36126	-14552.3	8.38103	1.30954	0.00264936	-0.359383
1064.05	-36125.9	-14552.3	8.40312	1.31679	0.000753642	-0.366961
1064.07	-36125.7	-14552.4	8.42651	1.32161	-0.000242022	-0.372265
1064.08	-36125.6	-14552.4	8.45084	1.32342	-0.000159714	-0.375197
1064.1	-36125.5	-14552.5	8.47391	1.32272	7.12585e-05	-0.37584
1064.12	-36125.3	-14552.5	8.49536	1.31953	4.27891e-05	-0.374264
1064.13	-36125.2	-14552.6	8.51695	1.31338	-1.85579e-05	-0.370526
1064.15	-36125	-14552.6	8.53935	1.30463	-1.0053e-05	-0.364863
1064.17	-36124.9	-14552.7	8.56196	1.29462	5.23639e-06	-0.35772
1064.18	-36124.8	-14552.7	8.5843	1.28425	2.3457e-06	-0.349742
1064.2	-36124.7	-14552.8	8.60606	1.27402	-1.4999e-06	-0.341699
1064.22	-36124.5	-14552.8	8.62763	1.26406	-6.27848e-07	-0.33358
1064.23	-36124.4	-14552.9	8.64982	1.2542	3.92933e-07	-0.324772
1064.25	-36124.2	-14552.9	8.67227	1.2439	1.46722e-07	-0.315117
1064.27	-36124.1	-14553	8.69373	1.23241	-1.25333e-07	-0.304825
1064.29	-36124	-14553	8.71411	1.2202	-4.99011e-08	-0.294076
1064.3	-36123.8	-14553.1	8.73408	1.20845	1.06684e-07	-0.283047
1064.32	-36123.7	-14553.1	8.75407	1.19687	8.00097e-08	-0.272158
1064.34	-36123.5	-14553.2	8.77437	1.18454	-2.92351e-07	-0.261937
1064.35	-36123.4	-14553.2	8.79507	1.17253	-2.24441e-07	-0.252606
1064.37	-36123.2	-14553.3	8.81609	1.1628	1.13817e-06	-0.24419
1064.39	-36123.1	-14553.3	8.83655	1.15473	6.60023e-07	-0.23657
1064.4	-36123	-14553.4	8.85541	1.14662	-4.58103e-06	-0.229509
1064.42	-36122.8	-14553.4	8.87345	1.13817	-2.50817e-06	-0.222436
1064.44	-36122.7	-14553.5	8.892	1.12964	1.69069e-05	-0.214769
1064.46	-36122.5	-14553.5	8.91108	1.12103	6.48867e-06	-0.206807
1064.47	-36122.4	-14553.6	8.93017	1.11227	-6.62281e-05	-0.199265
1064.49	-36122.3	-14553.6	8.94892	1.10381	-1.27742e-05	-0.193107
1064.51	-36122.1	-14553.7	8.96716	1.09624	0.000263639	-0.189302
1064.52	-36122	-14553.7	8.98556	1.09028	4.84122e-05	-0.188406
1064.54	-36121.8	-14553.8	9.00466	1.08636	-0.00134713	-0.190739
1064.56	-36121.7	-14553.9	9.02333	1.08333	-0.00333333	-0.196078
1064.58	-36121.5	-14553.9	9.04054	1.07997	-0.00513528	-0.203882
1064.59	-36121.4	-14554	9.05771	1.07647	-0.00676107	-0.212964
1064.61	-36121.3	-14554	9.0761	1.07318	-0.00838808	-0.222236
1064.63	-36121.1	-14554.1	9.09437	1.06979	-0.0101047	-0.231479
1064.64	-36121	-14554.1	9.11144	1.06612	-0.0119011	-0.240607
1064.66	-36120.8	-14554.2	9.12879	1.06304	-0.0135008	-0.249368
1064.68	-36120.7	-14554.2	9.14759	1.06116	-0.0149228	-0.257505
1064.69	-36120.5	-14554.3	9.16664	1.05974	-0.0171746	-0.264848
1064.71	-36120.4	-14554.3	9.18499	1.05811	-0.0206378	-0.271223
1064.73	-36120.2	-14554.4	9.20325	1.05636	-0.0237892	-0.276422
1064.74	-36120.1	-14554.4	9.22201	1.05464	-0.0256211	-0.280243
1064.76	-36119.9	-14554.5	9.24122	1.05293	-0.0270144	-0.282527
1064.78	-36119.8	-14554.5	9.26041	1.0512	-0.0286997	-0.283319
1064.8	-36119.7	-14554.6	9.27845	1.04951	-0.0305456	-0.283073
1064.81	-36119.5	-14554.7	9.29507	1.04784	-0.0323005	-0.282122
1064.83	-36119.3	-14554.7	9.31161	1.04617	-0.0336936	-0.2805
1064.85	-36119.2	-14554.8	9.32881	1.04445	-0.0350867	-0.278303
1064.86	-36119	-14554.8	9.34605	1.04272	-0.0379014	-0.275772
1064.88	-36118.9	-14554.9	9.36312	1.041	-0.0417877	-0.273014
1064.9	-36118.8	-14554.9	9.38064	1.03931	-0.0437112	-0.269924
1064.91	-36118.6	-14555	9.39893	1.03765	-0.0433225	-0.266607
1064.93	-36118.5	-14555	9.41786	1.03597	-0.0438547	-0.263447
1064.95	-36118.3	-14555.1	9.43689	1.03425	-0.0459335	-0.260634
1064.97	-36118.1	-14555.1	9.45506	1.03252	-0.0467244	-0.258093
1064.98	-36118	-14555.2	9.47215	1.0308	-0.046305	-0.255835
1065	-36117.9	-14555.2	9.48879	1.02912	-0.0479712	-0.253963
1065.02	-36117.7	-14555.3	9.50543	1.02746	-0.0517357	-0.252372
1065.03	-36117.5	-14555.4	9.52232	1.02576	-0.0545508	-0.250767
1065.05	-36117.4	-14555.4	9.53952	1.02404	-0.055988	-0.249066
1065.07	-36117.2	-14555.5	9.55701	1.02234	-0.0580772	-0.247385
1065.09	-36117.1	-14555.5	9.57593	1.02062	-0.0617037	-0.24571
1065.1	-36116.9	-14555.6	9.59796	1.01883	-0.0666881	-0.243945
1065.12	-36116.8	-14555.6	9.62004	1.01716	-0.0718309	-0.242302
1065.14	-36116.6	-14555.7	9.63633	1.01596	-0.0754019	-0.241172
1065.15	-36116.5	-14555.8	9.64705	1.01519	-0.0774701	-0.240554
1065.17	-36116.3	-14555.8	9.65658	1.01452	-0.0793361	-0.240181
1065.19	-36116.2	-14555.9	9.66937	1.01362	-0.0823239	-0.23978
1065.2	-36116	-14555.9	9.68899	1.0122	-0.0873952	-0.239142
1065.22	-36115.9	-14556	9.71168	1.01043	-0.0925066	-0.238607
1065.24	-36115.7	-14556	9.73089	1.00864	-0.0947338	-0.238719
1065.25	-36115.5	-14556.1	9.74714	1.00696	-0.0961563	-0.239473
1065.27	-36115.4	-14556.1	9.76393	1.00533	-0.100529	-0.240749
1065.29	-36115.2	-14556.2	9.78131	1.00356	-0.106117	-0.243519
1065.31	-36115.1	-14556.2	9.79814	1.00154	-0.109707	-0.249077
1065.32	-36114.9	-14556.3	9.8147	1.00008	-0.112844	-0.257979
1065.34	-36114.7	-14556.4	9.83167	0.99999	-0.11798	-0.27057
1065.36	-36114.6	-14556.4	9.84898	1.00003	-0.123109	-0.287521
1065.37	-36114.4	-14556.5	9.86629	0.998713	-0.125518	-0.30925
1065.39	-36114.3	-14556.5	9.88333	0.996667	-0.126667	-0.334423
1065.41	-36114.1	-14556.6	9.9	0.994905	-0.128509	-0.361608
1065.42	-36114	-14556.6	9.91667	0.993333	-0.13	-0.391068
1065.44	-36113.8	-14556.7	9.93371	0.991658	-0.130008	-0.423364
1065.46	-36113.6	-14556.8	9.95102	0.989896	-0.130042	-0.458579
1065.48	-36113.5	-14556.8	9.96833	0.988138	-0.131548	-0.496326
