# Supplementary material for: Extraction of driving behavior primitives considering driver expectation and vehicle dynamics
Source: PLoS One. 2025 Dec 31;20(12):e0340123. doi: 10.1371/journal.pone.0340123 (PMC12755792; doi:10.1371/journal.pone.0340123)
Supplement: S1 File — (ZIP) [file pone.0340123.s001.zip › DataSetForPimitiveExaction-1/straight driving/d2c13_s_2.xlsx]

## Sheet: Sheet1
605.918	-36156.9	-14541.1	0.0311448	0.66913	-1.68789e-137	0.31576
605.935	-36156.9	-14541.1	0.0414058	0.737044	6.41533e-137	0.273885
605.952	-36156.9	-14541.1	0.0549352	0.788872	-2.39059e-136	0.251187
605.969	-36156.9	-14541.1	0.0695813	0.82945	1.383e-135	0.251027
605.986	-36156.9	-14541.1	0.0857775	0.8579	-5.24198e-135	0.270269
606.003	-36156.9	-14541.1	0.0995882	0.87988	1.94664e-134	0.302923
606.02	-36156.9	-14541.1	0.116916	0.891945	-9.89773e-134	0.342416
606.037	-36156.9	-14541.1	0.12968	0.898257	3.7432e-133	0.37872
606.054	-36156.9	-14541.1	0.1432	0.904398	-1.38369e-132	0.41313
606.071	-36156.9	-14541.1	0.158069	0.907703	6.53551e-132	0.444522
606.088	-36156.9	-14541.1	0.174828	0.910476	-2.46715e-131	0.47159
606.105	-36156.9	-14541.1	0.192055	0.90913	9.06653e-131	0.496475
606.122	-36156.9	-14541.1	0.208192	0.905483	-4.08005e-130	0.519408
606.139	-36156.9	-14541.1	0.222374	0.901916	1.53787e-129	0.538029
606.156	-36156.9	-14541.1	0.238402	0.899936	-5.60998e-129	0.559914
606.173	-36156.9	-14541.1	0.253559	0.898969	2.43886e-128	0.591754
606.19	-36156.9	-14541.1	0.268794	0.895293	-9.18083e-128	0.634171
606.207	-36156.9	-14541.1	0.283825	0.891619	3.31815e-127	0.685061
606.224	-36156.9	-14541.1	0.300099	0.889945	-1.40544e-126	0.73459
606.241	-36156.9	-14541.1	0.3128	0.888781	5.28478e-126	0.775417
606.258	-36156.9	-14541.1	0.326443	0.885	-1.88772e-125	0.812649
606.275	-36156.9	-14541.1	0.342017	0.881219	7.83398e-125	0.84484
606.292	-36156.9	-14541.1	0.358693	0.880055	-2.94293e-124	0.870369
606.309	-36156.9	-14541.1	0.376289	0.878381	1.03539e-123	0.892665
606.326	-36156.8	-14541.1	0.39154	0.874707	-4.22653e-123	0.911771
606.343	-36156.8	-14541.1	0.404304	0.871033	1.58642e-122	0.931556
606.36	-36156.8	-14541.1	0.418459	0.87006	-5.47023e-122	0.962098
606.377	-36156.8	-14541.1	0.43166	0.868099	2.20276e-121	1.00418
606.394	-36156.8	-14541.1	0.447533	0.864461	-8.26185e-121	1.05266
606.411	-36156.8	-14541.1	0.462408	0.861059	2.77094e-120	1.1043
606.428	-36156.8	-14541.1	0.478548	0.857599	-1.10308e-119	1.14959
606.445	-36156.8	-14541.1	0.492878	0.854432	4.13457e-119	1.18717
606.462	-36156.8	-14541.2	0.506619	0.850529	-1.33175e-118	1.21901
606.479	-36156.8	-14541.1	0.520363	0.8501	5.24986e-118	1.24408
606.496	-36156.8	-14541.2	0.533094	0.847628	-1.9666e-117	1.26845
606.513	-36156.8	-14541.2	0.550345	0.843955	5.94067e-117	1.30547
606.53	-36156.8	-14541.2	0.564494	0.840446	-2.32209e-116	1.35842
606.547	-36156.7	-14541.2	0.577537	0.839652	8.69391e-116	1.42633
606.564	-36156.7	-14541.2	0.591692	0.84293	-2.3352e-115	1.50882
606.581	-36156.7	-14541.2	0.605132	0.84609	9.06044e-115	1.5854
606.598	-36156.7	-14541.2	0.618365	0.852649	-3.3906e-114	1.6526
606.615	-36156.7	-14541.2	0.632536	0.856469	6.83238e-114	1.71353
606.632	-36156.7	-14541.2	0.645811	0.859911	-2.63366e-113	1.76311
606.649	-36156.7	-14541.2	0.662294	0.859932	9.85138e-113	1.80877
606.666	-36156.7	-14541.2	0.68	0.863333	0	1.85839
606.683	-36156.7	-14541.2	0.696667	0.866667	0	1.91068
606.7	-36156.7	-14541.2	0.71	0.87	0	1.96514
606.717	-36156.6	-14541.2	0.724116	0.873617	-2.26854e-110	2.01804
606.734	-36156.6	-14541.2	0.73758	0.880508	8.65295e-110	2.05752
606.751	-36156.6	-14541.2	0.754223	0.89066	-3.23189e-109	2.0865
606.768	-36156.6	-14541.2	0.76855	0.900974	2.52892e-108	2.10895
606.785	-36156.6	-14541.2	0.784996	0.907411	-9.61192e-108	2.12494
606.802	-36156.6	-14541.2	0.798594	0.91409	3.58176e-107	2.1429
606.819	-36156.6	-14541.2	0.81598	0.921679	-2.07211e-106	2.16723
606.836	-36156.6	-14541.2	0.829258	0.931412	7.85391e-106	2.19857
606.853	-36156.5	-14541.2	0.846502	0.937872	-2.9166e-105	2.23295
606.87	-36156.5	-14541.2	0.86401	0.944783	1.48295e-104	2.26591
606.887	-36156.5	-14541.3	0.880515	0.952323	-5.60833e-104	2.2858
606.904	-36156.5	-14541.3	0.897472	0.967832	2.07314e-103	2.29354
606.921	-36156.5	-14541.3	0.915012	0.990123	-9.79197e-103	2.28834
606.938	-36156.5	-14541.3	0.931534	1.01374	3.69646e-102	2.27569
606.955	-36156.5	-14541.3	0.948294	1.04346	-1.35841e-101	2.25778
606.972	-36156.4	-14541.3	0.967163	1.08658	6.11302e-101	2.23641
606.989	-36156.4	-14541.3	0.985896	1.13949	-2.30415e-100	2.21412
607.006	-36156.4	-14541.3	1.00385	1.19724	8.40527e-100	2.18899
607.023	-36156.4	-14541.3	1.02494	1.25054	-3.65407e-99	2.16239
607.04	-36156.4	-14541.3	1.0458	1.29339	1.37554e-98	2.13609
607.057	-36156.4	-14541.3	1.07027	1.33327	-4.9715e-98	2.108
607.074	-36156.3	-14541.3	1.09448	1.36836	2.10573e-97	2.07909
607.091	-36156.3	-14541.3	1.11747	1.39632	-7.91804e-97	2.05132
607.108	-36156.3	-14541.3	1.14166	1.4206	2.82831e-96	2.02086
607.125	-36156.3	-14541.3	1.16587	1.43955	-1.17374e-95	1.98886
607.142	-36156.3	-14541.3	1.18881	1.45314	4.40931e-95	1.95513
607.159	-36156.2	-14541.3	1.21321	1.47165	-1.55129e-94	1.90981
607.176	-36156.2	-14541.3	1.23693	1.50328	6.33249e-94	1.84967
607.193	-36156.2	-14541.4	1.26202	1.5482	-2.37688e-93	1.77792
607.21	-36156.2	-14541.4	1.28972	1.60188	8.19589e-93	1.69522
607.227	-36156.2	-14541.4	1.31976	1.64913	-3.30033e-92	1.6152
607.244	-36156.1	-14541.4	1.34689	1.68761	1.23785e-91	1.54293
607.261	-36156.1	-14541.4	1.37744	1.72116	-4.15162e-91	1.46986
607.278	-36156.1	-14541.4	1.40562	1.74921	1.65271e-90	1.40181
607.295	-36156.1	-14541.4	1.43406	1.77363	-6.19471e-90	1.34101
607.312	-36156.1	-14541.4	1.46594	1.79298	1.99533e-89	1.282
607.329	-36156	-14541.4	1.49639	1.80707	-7.86572e-89	1.23128
607.346	-36156	-14541.4	1.52614	1.82136	2.9465e-88	1.18099
607.363	-36156	-14541.4	1.55756	1.85261	-8.90075e-88	1.11982
607.38	-36156	-14541.4	1.5908	1.89805	3.47912e-87	1.04892
607.397	-36155.9	-14541.5	1.62396	1.94769	-1.30258e-86	0.974421
607.414	-36155.9	-14541.5	1.65921	1.99788	3.49876e-86	0.897235
607.431	-36155.9	-14541.5	1.69283	2.03908	-1.3575e-85	0.836092
607.448	-36155.9	-14541.5	1.72593	2.07297	5.08004e-85	0.790818
607.465	-36155.8	-14541.5	1.7613	2.10189	-1.02368e-84	0.761555
607.482	-36155.8	-14541.5	1.79466	2.12231	3.94595e-84	0.746804
607.499	-36155.8	-14541.5	1.83107	2.14181	-1.47601e-83	0.735172
607.516	-36155.7	-14541.5	1.87	2.17667	0	0.71024
607.533	-36155.7	-14541.5	1.90667	2.23	0	0.664488
607.55	-36155.7	-14541.5	1.94333	2.30667	0	0.595861
607.567	-36155.6	-14541.6	1.98594	2.39861	3.39889e-81	0.507776
607.584	-36155.6	-14541.6	2.02904	2.48123	-1.29645e-80	0.421005
607.601	-36155.6	-14541.6	2.06923	2.55401	4.84226e-80	0.338174
607.618	-36155.5	-14541.6	2.11525	2.61691	-3.78901e-79	0.255658
607.635	-36155.5	-14541.6	2.15862	2.66862	1.44013e-78	0.184559
607.652	-36155.5	-14541.6	2.20548	2.71235	-5.36646e-78	0.110687
607.669	-36155.4	-14541.6	2.25156	2.76645	3.10459e-77	0.0286684
607.686	-36155.4	-14541.7	2.29801	2.82409	-1.17673e-76	-0.0580179
607.703	-36155.4	-14541.7	2.34585	2.88794	4.36985e-76	-0.149688
607.72	-36155.3	-14541.7	2.39817	2.94545	-2.22186e-75	-0.243176
607.737	-36155.3	-14541.7	2.44457	2.98991	8.4028e-75	-0.324347
607.754	-36155.3	-14541.7	2.49565	3.02828	-3.10613e-74	-0.400245
607.771	-36155.2	-14541.7	2.5493	3.05773	1.4671e-73	-0.471705
607.788	-36155.2	-14541.7	2.60125	3.07881	-5.5383e-73	-0.532954
607.805	-36155.1	-14541.7	2.65291	3.10147	2.03527e-72	-0.597392
607.822	-36155.1	-14541.8	2.70936	3.13659	-9.15897e-72	-0.669472
607.839	-36155	-14541.8	2.76177	3.1795	3.45224e-71	-0.742835
607.856	-36155	-14541.8	2.81667	3.22583	-1.25934e-70	-0.819637
607.873	-36155	-14541.8	2.87217	3.26501	5.4748e-70	-0.890725
607.89	-36154.9	-14541.8	2.92598	3.29387	-2.06093e-69	-0.944055
607.907	-36154.9	-14541.8	2.98484	3.31471	7.44866e-69	-0.981568
607.924	-36154.8	-14541.9	3.0437	3.32873	-3.15496e-68	-1.00352
607.941	-36154.8	-14541.9	3.09983	3.33742	1.18634e-67	-1.01928
607.958	-36154.7	-14541.9	3.15698	3.35064	-4.23758e-67	-1.04169
607.975	-36154.7	-14541.9	3.21162	3.37295	1.75859e-66	-1.0756
607.992	-36154.6	-14541.9	3.26608	3.40422	-6.60635e-66	-1.11478
608.009	-36154.6	-14542	3.32494	3.43595	2.32426e-65	-1.15556
608.026	-36154.5	-14542	3.38584	3.45934	-9.4878e-65	-1.18948
608.043	-36154.4	-14542	3.44278	3.47533	3.56122e-64	-1.21442
608.06	-36154.4	-14542	3.50423	3.48464	-1.22797e-63	-1.23482
608.077	-36154.3	-14542	3.56401	3.4894	4.94479e-63	-1.2492
608.094	-36154.3	-14542.1	3.61944	3.4887	-1.85464e-62	-1.25757
608.111	-36154.2	-14542.1	3.67915	3.48051	6.22025e-62	-1.26051
608.128	-36154.2	-14542.1	3.73663	3.46523	-2.47621e-61	-1.2584
608.145	-36154.1	-14542.1	3.7954	3.44666	9.28136e-61	-1.25286
608.162	-36154	-14542.1	3.85602	3.42037	-2.98955e-60	-1.24348
608.179	-36154	-14542.2	3.91387	3.39057	1.1785e-59	-1.23092
608.196	-36153.9	-14542.2	3.96695	3.35819	-4.41465e-59	-1.21631
608.213	-36153.9	-14542.2	4.02604	3.3228	1.33357e-58	-1.19837
608.23	-36153.8	-14542.2	4.08351	3.28924	-5.21267e-58	-1.17899
608.247	-36153.7	-14542.3	4.13991	3.25367	1.95163e-57	-1.15688
608.264	-36153.7	-14542.3	4.19681	3.21164	-5.24209e-57	-1.13062
608.281	-36153.6	-14542.3	4.2505	3.17131	2.0339e-56	-1.10433
608.298	-36153.5	-14542.3	4.30352	3.13134	-7.61128e-56	-1.07836
608.315	-36153.5	-14542.4	4.36003	3.09227	1.53375e-55	-1.0506
608.332	-36153.4	-14542.4	4.41369	3.05527	-5.9121e-55	-1.02539
608.349	-36153.3	-14542.4	4.46361	3.02515	2.21146e-54	-1.00139
608.366	-36153.2	-14542.4	4.51667	2.99333	0	-0.978214
608.383	-36153.2	-14542.5	4.56333	2.96667	0	-0.956427
608.4	-36153.1	-14542.5	4.61333	2.93333	0	-0.936819
608.417	-36153	-14542.5	4.66641	2.90511	-5.09246e-52	-0.917341
608.434	-36152.9	-14542.5	4.71611	2.88235	1.94243e-51	-0.905831
608.451	-36152.9	-14542.6	4.76286	2.87308	-7.25502e-51	-0.902065
608.468	-36152.8	-14542.6	4.8123	2.87406	5.67696e-50	-0.909861
608.485	-36152.7	-14542.6	4.85894	2.8848	-2.1577e-49	-0.924676
608.502	-36152.6	-14542.7	4.90953	2.89844	8.04041e-49	-0.943449
608.519	-36152.6	-14542.7	4.96252	2.91172	-4.65152e-48	-0.961507
608.536	-36152.5	-14542.7	5.0116	2.91752	1.76306e-47	-0.97466
608.553	-36152.4	-14542.7	5.05864	2.91981	-6.54723e-47	-0.982617
608.57	-36152.3	-14542.8	5.10785	2.91544	3.32896e-46	-0.986071
608.587	-36152.2	-14542.8	5.15462	2.90744	-1.25897e-45	-0.983922
608.604	-36152.1	-14542.8	5.20577	2.89294	4.65382e-45	-0.977018
608.621	-36152.1	-14542.9	5.25856	2.87342	-2.19812e-44	-0.964519
608.638	-36152	-14542.9	5.30706	2.85016	8.29788e-44	-0.94929
608.655	-36151.9	-14542.9	5.35446	2.82452	-3.04939e-43	-0.929511
608.672	-36151.8	-14543	5.40347	2.79247	1.37226e-42	-0.906828
608.689	-36151.7	-14543	5.44971	2.76234	-5.1724e-42	-0.881921
608.706	-36151.6	-14543	5.49647	2.72642	1.88683e-41	-0.853159
608.723	-36151.5	-14543	5.54145	2.6881	-8.20274e-41	-0.820944
608.74	-36151.4	-14543.1	5.58422	2.65078	3.08784e-40	-0.788549
608.757	-36151.4	-14543.1	5.62892	2.6091	-1.11601e-39	-0.754359
608.774	-36151.3	-14543.1	5.6741	2.56762	4.72699e-39	-0.719432
608.791	-36151.2	-14543.2	5.71665	2.52785	-1.77746e-38	-0.687983
608.808	-36151.1	-14543.2	5.76191	2.48815	6.34905e-38	-0.655095
608.825	-36151	-14543.2	5.8051	2.45012	-2.63484e-37	-0.623392
608.842	-36150.9	-14543.3	5.84413	2.41563	9.89812e-37	-0.595105
608.859	-36150.8	-14543.3	5.88581	2.38152	-3.48237e-36	-0.566572
608.876	-36150.7	-14543.3	5.9274	2.34588	1.42153e-35	-0.542004
608.893	-36150.6	-14543.4	5.9649	2.32017	-5.33567e-35	-0.523603
608.91	-36150.5	-14543.4	6.00264	2.30578	1.83983e-34	-0.515022
608.927	-36150.4	-14543.4	6.04262	2.30326	-7.40865e-34	-0.513193
608.944	-36150.3	-14543.5	6.08221	2.29985	2.77875e-33	-0.513408
608.961	-36150.2	-14543.5	6.12447	2.29006	-9.31963e-33	-0.510382
608.978	-36150.1	-14543.6	6.16295	2.27743	3.71004e-32	-0.504829
608.995	-36150	-14543.6	6.19889	2.26368	-1.3906e-31	-0.499497
609.012	-36150	-14543.6	6.23757	2.25236	4.47916e-31	-0.493622
609.029	-36149.8	-14543.7	6.27488	2.24234	-1.76571e-30	-0.489084
609.046	-36149.7	-14543.7	6.3111	2.23241	6.61435e-30	-0.48383
609.063	-36149.6	-14543.7	6.34993	2.22185	-1.99806e-29	-0.479051
609.08	-36149.5	-14543.8	6.38672	2.21174	7.81e-29	-0.473739
609.097	-36149.4	-14543.8	6.42621	2.20176	-2.92407e-28	-0.46775
609.114	-36149.3	-14543.8	6.4655	2.1914	7.85408e-28	-0.456016
609.131	-36149.2	-14543.9	6.50262	2.17822	-3.04734e-27	-0.439137
609.148	-36149.1	-14543.9	6.53583	2.16511	1.14038e-26	-0.416905
609.165	-36149	-14544	6.57438	2.14772	-2.29797e-26	-0.390467
609.182	-36148.9	-14544	6.61121	2.13094	8.85794e-26	-0.364264
609.199	-36148.8	-14544	6.64785	2.11438	-3.31337e-25	-0.338175
609.216	-36148.7	-14544.1	6.68333	2.09667	0	-0.311547
609.233	-36148.6	-14544.1	6.71667	2.08333	-5.81961e-34	-0.288671
609.25	-36148.5	-14544.1	6.75	2.07	0	-0.270153
609.267	-36148.4	-14544.2	6.78548	2.05586	7.62989e-23	-0.257635
609.284	-36148.3	-14544.2	6.82213	2.04253	-2.91029e-22	-0.252644
609.301	-36148.2	-14544.3	6.85894	2.02931	1.087e-21	-0.253964
609.318	-36148.1	-14544.3	6.89757	2.01876	-8.50564e-21	-0.257709
609.335	-36147.9	-14544.4	6.93046	2.00907	3.23283e-20	-0.26444
609.352	-36147.8	-14544.4	6.96413	2.00254	-1.20467e-19	-0.272364
609.369	-36147.7	-14544.4	6.99937	1.99552	6.96925e-19	-0.282807
609.386	-36147.6	-14544.5	7.03254	1.98851	-2.64155e-18	-0.290993
609.403	-36147.5	-14544.5	7.06577	1.97799	9.80954e-18	-0.29749
609.42	-36147.4	-14544.6	7.09723	1.96813	-4.98768e-17	-0.304403
609.437	-36147.3	-14544.6	7.12679	1.96186	1.88628e-16	-0.313057
609.454	-36147.2	-14544.6	7.15803	1.95499	-6.9727e-16	-0.329135
609.471	-36147	-14544.7	7.19346	1.94799	3.29338e-15	-0.353159
609.488	-36146.9	-14544.7	7.22626	1.94141	-1.24325e-14	-0.382471
609.505	-36146.8	-14544.8	7.26038	1.93459	4.56882e-14	-0.413396
609.522	-36146.7	-14544.8	7.2953	1.92759	-2.05602e-13	-0.44404
609.539	-36146.6	-14544.8	7.32844	1.92102	7.74967e-13	-0.473682
609.556	-36146.5	-14544.9	7.36146	1.91417	-2.82699e-12	-0.509445
609.573	-36146.3	-14544.9	7.39259	1.9072	1.22899e-11	-0.550355
609.59	-36146.2	-14545	7.4219	1.90064	-4.62642e-11	-0.588185
609.607	-36146.1	-14545	7.45432	1.89375	1.67209e-10	-0.622703
609.624	-36146	-14545.1	7.48929	1.88681	-7.08231e-10	-0.653446
609.641	-36145.8	-14545.1	7.52236	1.88026	2.66312e-09	-0.682927
609.658	-36145.7	-14545.1	7.55523	1.87331	-9.51261e-09	-0.718123
609.675	-36145.6	-14545.2	7.58615	1.86653	3.94771e-08	-0.755807
609.692	-36145.5	-14545.2	7.61528	1.85946	-1.48301e-07	-0.790599
609.709	-36145.4	-14545.3	7.6488	1.85491	5.21754e-07	-0.822081
609.726	-36145.2	-14545.3	7.68152	1.84932	-2.12984e-06	-0.847566
609.743	-36145.1	-14545.4	7.71065	1.84474	7.99429e-06	-0.86685
609.76	-36145	-14545.4	7.74214	1.83943	-2.75657e-05	-0.882907
609.777	-36144.9	-14545.5	7.77291	1.83221	0.000111002	-0.894716
609.794	-36144.7	-14545.5	7.8026	1.82585	-0.000416333	-0.901971
609.811	-36144.6	-14545.5	7.83368	1.81841	0.00247951	-0.908033
609.828	-36144.5	-14545.6	7.86713	1.81437	0.00319208	-0.912619
609.845	-36144.4	-14545.6	7.89783	1.8089	0.00583649	-0.918193
609.862	-36144.3	-14545.7	7.92917	1.80159	0.00653079	-0.927426
609.879	-36144.1	-14545.7	7.95978	1.79498	0.00934815	-0.941553
609.896	-36144	-14545.8	7.98932	1.78791	0.00992205	-0.959561
609.913	-36143.9	-14545.8	8.02135	1.78413	0.012529	-0.97838
609.93	-36143.7	-14545.9	8.04863	1.77768	0.0163372	-0.994317
609.947	-36143.6	-14545.9	8.07774	1.77404	0.0167309	-1.00675
609.964	-36143.5	-14546	8.10967	1.76758	0.0167039	-1.01735
609.981	-36143.3	-14546	8.13981	1.76073	0.0164701	-1.02712
609.998	-36143.2	-14546.1	8.1699	1.75421	0.0197057	-1.03942
610.015	-36143.1	-14546.1	8.1983	1.74696	0.0200434	-1.0597
610.032	-36142.9	-14546.2	8.22823	1.74361	0.0199636	-1.08147
610.049	-36142.8	-14546.2	8.25819	1.73698	0.0201023	-1.10528
610.066	-36142.7	-14546.2	8.29	1.73333	0.0166667	-1.13181
610.083	-36142.6	-14546.3	8.32	1.72667	0.0133333	-1.16231
610.1	-36142.4	-14546.3	8.34667	1.72333	0.01	-1.19608
610.117	-36142.3	-14546.4	8.37839	1.72353	0.0100159	-1.23545
610.134	-36142.2	-14546.4	8.40498	1.73054	0.0100252	-1.27468
610.151	-36142	-14546.5	8.43506	1.74063	0.00988239	-1.31755
610.168	-36141.9	-14546.5	8.46342	1.75121	0.00621692	-1.36633
610.185	-36141.7	-14546.6	8.49352	1.76116	0.00296229	-1.414
610.202	-36141.6	-14546.6	8.52369	1.77122	-0.000419362	-1.46095
610.219	-36141.5	-14546.7	8.55547	1.78188	-0.00391115	-1.50619
610.236	-36141.3	-14546.7	8.58518	1.7915	-0.00734951	-1.54171
610.253	-36141.2	-14546.8	8.61557	1.79729	-0.0102018	-1.56948
610.27	-36141.1	-14546.8	8.64726	1.79503	-0.00993325	-1.58539
610.287	-36140.9	-14546.9	8.67693	1.78384	-0.0100177	-1.58927
610.304	-36140.8	-14546.9	8.7074	1.76925	-0.00999615	-1.5844
610.321	-36140.7	-14547	8.73928	1.75244	-0.00999823	-1.57576
610.338	-36140.5	-14547	8.76771	1.73889	-0.0100116	-1.56762
610.355	-36140.4	-14547.1	8.7959	1.72138	-0.00995607	-1.56374
610.372	-36140.2	-14547.1	8.82645	1.70409	-0.0101981	-1.56538
610.389	-36140.1	-14547.2	8.85356	1.68726	-0.0091067	-1.57093
610.406	-36140	-14547.2	8.88366	1.67167	-0.00540333	-1.57703
610.423	-36139.8	-14547.3	8.91109	1.65648	-0.00173003	-1.58096
610.44	-36139.7	-14547.3	8.93748	1.64074	0.000280155	-1.58058
610.457	-36139.5	-14547.4	8.96498	1.61833	-6.86306e-05	-1.5712
610.474	-36139.4	-14547.4	8.99276	1.58305	1.95072e-05	-1.55158
610.491	-36139.2	-14547.5	9.01902	1.54482	-5.19275e-06	-1.52577
610.508	-36139.1	-14547.5	9.04662	1.50437	1.25127e-06	-1.50017
610.525	-36138.9	-14547.6	9.07451	1.46896	-3.50301e-07	-1.47763
610.542	-36138.8	-14547.7	9.09938	1.43353	9.31595e-08	-1.45422
610.559	-36138.7	-14547.7	9.12141	1.38773	-2.19944e-08	-1.42069
610.576	-36138.5	-14547.8	9.14194	1.33664	6.08551e-09	-1.38023
610.593	-36138.4	-14547.8	9.16132	1.29053	-1.6166e-09	-1.34123
610.61	-36138.2	-14547.9	9.18436	1.24971	3.71857e-10	-1.30369
610.627	-36138.1	-14547.9	9.20884	1.21523	-1.01938e-10	-1.26829
610.644	-36137.9	-14548	9.22991	1.1784	2.70446e-11	-1.23212
610.661	-36137.8	-14548	9.24836	1.1339	-6.00974e-12	-1.18944
610.678	-36137.6	-14548.1	9.26481	1.08655	1.63535e-12	-1.14748
610.695	-36137.5	-14548.1	9.28414	1.04456	-4.33207e-13	-1.11038
610.712	-36137.3	-14548.2	9.30261	1.00767	9.17208e-14	-1.07757
610.729	-36137.2	-14548.2	9.31976	0.979056	-2.48244e-14	-1.05191
610.746	-36137	-14548.3	9.33331	0.955364	6.6081e-15	-1.03171
610.763	-36136.9	-14548.3	9.35011	0.933465	-1.4335e-15	-1.01291
610.78	-36136.7	-14548.4	9.36717	0.915988	9.07102e-16	-0.996977
610.797	-36136.6	-14548.5	9.38357	0.902117	-2.18696e-15	-0.984496
610.814	-36136.4	-14548.5	9.40143	0.891205	5.64382e-15	-0.974757
610.831	-36136.3	-14548.6	9.4152	0.88109	-2.18405e-14	-0.96815
610.848	-36136.1	-14548.6	9.42836	0.871493	8.17167e-14	-0.958939
610.865	-36136	-14548.7	9.44252	0.854561	-1.64665e-13	-0.94439
610.882	-36135.8	-14548.7	9.4559	0.831499	6.3473e-13	-0.924945
610.899	-36135.7	-14548.8	9.46919	0.804897	-2.37425e-12	-0.904325
610.916	-36135.5	-14548.8	9.48333	0.78	0	-0.882353
610.933	-36135.4	-14548.9	9.49667	0.76	0	-0.863834
610.95	-36135.2	-14549	9.51	0.743333	0	-0.847495
610.967	-36135.1	-14549	9.52414	0.72579	5.46732e-10	-0.833697
610.984	-36134.9	-14549.1	9.53747	0.712435	-2.08542e-09	-0.821683
611.001	-36134.8	-14549.1	9.5507	0.69185	7.78907e-09	-0.806102
611.018	-36134.6	-14549.2	9.56117	0.663059	-6.09485e-08	-0.784908
611.035	-36134.5	-14549.2	9.57117	0.63345	2.31653e-07	-0.762092
611.052	-36134.3	-14549.3	9.58122	0.6066	-8.63228e-07	-0.738802
611.069	-36134.2	-14549.3	9.59191	0.57383	4.99393e-06	-0.710608
611.086	-36134	-14549.4	9.60136	0.536439	-1.89284e-05	-0.68072
611.103	-36133.9	-14549.4	9.60785	0.496206	7.02918e-05	-0.647735
611.12	-36133.7	-14549.5	9.61497	0.458369	-0.000400823	-0.6159
611.137	-36133.5	-14549.6	9.62153	0.425817	-0.00471458	-0.587067
611.154	-36133.4	-14549.6	9.62833	0.391232	-0.011649	-0.556315
611.171	-36133.2	-14549.7	9.63529	0.351591	-0.0188948	-0.51956
611.188	-36133.1	-14549.7	9.64211	0.311389	-0.0243049	-0.482611
611.205	-36132.9	-14549.8	9.64796	0.272387	-0.0286873	-0.445457
611.222	-36132.8	-14549.8	9.65113	0.238651	-0.0344755	-0.411822
611.239	-36132.6	-14549.9	9.65451	0.211286	-0.0397756	-0.385486
611.256	-36132.5	-14549.9	9.6579	0.188701	-0.0492817	-0.362874
611.273	-36132.3	-14550	9.66142	0.170304	-0.0575602	-0.345376
611.29	-36132.1	-14550.1	9.6646	0.159002	-0.0652856	-0.333204
611.307	-36132	-14550.1	9.66841	0.149879	-0.0681836	-0.324819
611.324	-36131.8	-14550.2	9.67005	0.145215	-0.0703473	-0.318392
611.341	-36131.7	-14550.2	9.67122	0.139728	-0.0699088	-0.310995
611.358	-36131.5	-14550.3	9.67502	0.125821	-0.0700175	-0.297548
611.375	-36131.4	-14550.3	9.6787	0.104658	-0.0700137	-0.277937
611.392	-36131.2	-14550.4	9.68025	0.0808218	-0.0699266	-0.256452
611.409	-36131.1	-14550.4	9.67994	0.0582707	-0.0702636	-0.234933
611.426	-36130.9	-14550.5	9.68002	0.0399384	-0.0682439	-0.21543
611.443	-36130.8	-14550.6	9.68	0.0234783	-0.0647616	-0.197854
611.46	-36130.6	-14550.6	9.68	0.00786315	-0.0609304	-0.180122
611.477	-36130.5	-14550.7	9.68	-0.00342845	-0.0600547	-0.165436
611.494	-36130.3	-14550.7	9.68	-0.0127846	-0.0581041	-0.153622
611.511	-36130.2	-14550.8	9.68	-0.0254182	-0.0543804	-0.140399
611.528	-36130	-14550.8	9.67999	-0.0418163	-0.0507101	-0.126021
611.545	-36129.8	-14550.9	9.68002	-0.0567997	-0.0498397	-0.113293
611.562	-36129.7	-14550.9	9.67994	-0.0651659	-0.0500166	-0.103145
611.579	-36129.5	-14551	9.68025	-0.0719973	-0.0500638	-0.0969661
611.596	-36129.4	-14551.1	9.67758	-0.0759351	-0.0497278	-0.0923817
611.613	-36129.2	-14551.1	9.67398	-0.0795585	-0.0526174	-0.0896242
611.63	-36129.1	-14551.2	9.67038	-0.0800988	-0.0561177	-0.088321
611.647	-36128.9	-14551.2	9.6699	-0.0800267	-0.0593816	-0.0882724
611.664	-36128.8	-14551.3	9.67003	-0.0798527	-0.0629351	-0.0873418
611.681	-36128.6	-14551.3	9.66995	-0.08288	-0.0662356	-0.0852841
611.698	-36128.4	-14551.4	9.67018	-0.0862796	-0.0697692	-0.0821134
611.715	-36128.3	-14551.4	9.66689	-0.089791	-0.0700288	-0.0786288
611.732	-36128.1	-14551.5	9.66354	-0.0931479	-0.0699923	-0.0753587
611.749	-36128	-14551.6	9.66011	-0.096441	-0.070002	-0.0720704
611.766	-36127.8	-14551.6	9.66	-0.1	-0.07	-0.0697168
611.783	-36127.7	-14551.7	9.66	-0.1	-0.07	-0.0686275
611.8	-36127.5	-14551.7	9.66	-0.1	-0.07	-0.0675381
611.817	-36127.4	-14551.8	9.65645	-0.103549	-0.070009	-0.0651752
611.834	-36127.2	-14551.8	9.65312	-0.106892	-0.0699656	-0.0619321
611.851	-36127.1	-14551.9	9.64991	-0.110058	-0.0701292	-0.0597848
611.868	-36126.9	-14551.9	9.65003	-0.110192	-0.0737051	-0.0574881
611.885	-36126.7	-14552	9.65006	-0.113761	-0.0773366	-0.0552139
611.902	-36126.6	-14552.1	9.64974	-0.117119	-0.0839393	-0.0519362
611.919	-36126.4	-14552.1	9.64603	-0.12027	-0.0872061	-0.0498533
611.936	-36126.3	-14552.2	9.64267	-0.11982	-0.0905759	-0.0488624
611.953	-36126.1	-14552.2	9.63977	-0.120469	-0.0940202	-0.0476542
611.97	-36126	-14552.3	9.6402	-0.124022	-0.0970614	-0.0448392
611.987	-36125.8	-14552.3	9.63944	-0.12814	-0.0961023	-0.0404108
612.004	-36125.7	-14552.4	9.63583	-0.134282	-0.0923318	-0.0357141
612.021	-36125.5	-14552.4	9.63213	-0.138511	-0.0897126	-0.0302249
612.038	-36125.3	-14552.5	9.62992	-0.144418	-0.0900766	-0.0257018
612.055	-36125.2	-14552.5	9.62929	-0.148618	-0.0899808	-0.0203918
612.072	-36125	-14552.6	9.62537	-0.154681	-0.0900055	-0.0155102
612.089	-36124.9	-14552.7	9.62221	-0.15888	-0.0899995	-0.0104433
612.106	-36124.7	-14552.7	9.61873	-0.164686	-0.0899965	-0.00561898
612.123	-36124.6	-14552.8	9.61535	-0.16929	-0.0900167	-0.000310477
612.14	-36124.4	-14552.8	9.61167	-0.175005	-0.0899366	0.00434825
612.157	-36124.3	-14552.9	9.60997	-0.178252	-0.0902291	0.00961037
612.174	-36124.1	-14552.9	9.60878	-0.180328	-0.0886823	0.0141788
612.191	-36123.9	-14553	9.60502	-0.179913	-0.0851318	0.0175997
612.208	-36123.8	-14553	9.60169	-0.180021	-0.0813714	0.0191791
612.225	-36123.7	-14553.1	9.5982	-0.179994	-0.080004	0.0196897
612.242	-36123.5	-14553.1	9.59493	-0.180002	-0.0784889	0.0195861
612.259	-36123.4	-14553.2	9.59146	-0.18	-0.0750549	0.019613
612.276	-36123.2	-14553.3	9.58799	-0.18	-0.0692965	0.0196064
612.293	-36123	-14553.3	9.58483	-0.18	-0.0646902	0.0196082
612.31	-36122.9	-14553.4	9.58092	-0.18	-0.0596263	0.0196078
612.327	-36122.7	-14553.4	9.58005	-0.18	-0.0505194	0.0196078
612.344	-36122.6	-14553.5	9.57812	-0.18	-0.0384338	0.0196082
612.361	-36122.4	-14553.5	9.57431	-0.180001	-0.0236653	0.0196065
612.378	-36122.3	-14553.6	9.57098	-0.179995	-0.0146446	0.0196132
612.395	-36122.1	-14553.6	9.56764	-0.180019	-0.0108853	0.0195879
612.412	-36122	-14553.7	9.56424	-0.179937	-0.00768122	0.019672
612.429	-36121.8	-14553.7	9.56045	-0.180247	-0.00192537	0.0188679
612.446	-36121.6	-14553.8	9.56015	-0.177584	0.00750266	0.017004
612.463	-36121.5	-14553.8	9.55741	-0.17398	0.0181211	0.0136505
612.48	-36121.3	-14553.9	9.55388	-0.170377	0.0284215	0.0111811
612.497	-36121.2	-14554	9.55062	-0.169905	0.0357397	0.00990664
612.514	-36121.1	-14554	9.54708	-0.170016	0.0397425	0.0097872
612.531	-36120.9	-14554.1	9.54372	-0.169996	0.0402249	0.00980841
612.548	-36120.7	-14554.1	9.54041	-0.170001	0.0370622	0.00980274
612.565	-36120.6	-14554.2	9.53686	-0.17	0.0336431	0.00980407
612.582	-36120.4	-14554.2	9.53356	-0.17	0.0269894	0.00980388
612.599	-36120.3	-14554.3	9.53008	-0.17	0.0235308	0.00980393
612.616	-36120.1	-14554.3	9.53	-0.17	0.02	0.00980392
612.633	-36120	-14554.4	9.52667	-0.17	0.02	0.00980392
612.65	-36119.8	-14554.4	9.52333	-0.17	0.0166667	0.00980392
612.667	-36119.7	-14554.5	9.51993	-0.17	0.0131386	0.00980392
612.684	-36119.5	-14554.6	9.51992	-0.17	0.00980324	0.00980392
612.701	-36119.4	-14554.6	9.51643	-0.17	0.00647196	0.00980392
612.718	-36119.2	-14554.7	9.51294	-0.17	0.00285008	0.00980392
612.735	-36119	-14554.7	9.50961	-0.17	-8.58658e-05	0.00980392
612.752	-36118.9	-14554.8	9.50628	-0.17	-0.000222567	0.00980392
612.769	-36118.8	-14554.8	9.50261	-0.17	-0.00399226	0.00980392
612.786	-36118.6	-14554.9	9.49989	-0.17	-0.00729829	0.00980391
612.803	-36118.5	-14554.9	9.49969	-0.17	-0.0103257	0.00980396
612.82	-36118.3	-14555	9.49598	-0.17	-0.00951789	0.00980377
612.837	-36118.1	-14555	9.49257	-0.17	-0.00585979	0.00980468
612.854	-36118	-14555.1	9.48916	-0.17	-0.00239333	0.00980109
612.871	-36117.8	-14555.1	9.48572	-0.17	0.000306451	0.00981732
612.888	-36117.7	-14555.2	9.48214	-0.17	-8.17592e-05	0.00975336
612.905	-36117.6	-14555.2	9.47991	-0.17	2.0538e-05	0.010023
612.922	-36117.4	-14555.3	9.47919	-0.17	-6.12362e-06	0.011523
612.939	-36117.2	-14555.4	9.47541	-0.17	1.63267e-06	0.0141939
612.956	-36117.1	-14555.4	9.47212	-0.17	-4.0546e-07	0.0173047
612.973	-36116.9	-14555.5	9.46858	-0.17	1.17632e-07	0.0191211
612.99	-36116.8	-14555.5	9.46538	-0.17	-3.15063e-08	0.0196788
613.007	-36116.6	-14555.6	9.46166	-0.17	8.39368e-09	0.0195889
613.024	-36116.5	-14555.6	9.45997	-0.17	-2.05539e-09	0.0196125
613.041	-36116.3	-14555.7	9.45878	-0.17	5.80676e-10	0.0196064
613.058	-36116.2	-14555.7	9.455	-0.17	-1.39923e-10	0.0196085
613.075	-36116	-14555.8	9.45122	-0.170002	3.91723e-11	0.0196064
613.092	-36115.9	-14555.8	9.45005	-0.169994	-1.04175e-11	0.0196128
613.109	-36115.7	-14555.9	9.44841	-0.170021	2.45951e-12	0.0195905
613.126	-36115.6	-14555.9	9.4446	-0.169915	-6.80509e-13	0.0196784
613.143	-36115.4	-14556	9.44143	-0.170318	1.80775e-13	0.0191212
613.16	-36115.3	-14556.1	9.43788	-0.168089	-4.15827e-14	0.0173047
613.177	-36115.1	-14556.1	9.43459	-0.164517	1.13991e-14	0.0141939
613.194	-36115	-14556.2	9.43081	-0.160905	-3.02424e-15	0.011523
613.211	-36114.8	-14556.2	9.43009	-0.159831	6.72037e-16	0.010023
613.228	-36114.7	-14556.3	9.42786	-0.160046	-1.82872e-16	0.00975336
613.245	-36114.5	-14556.3	9.42428	-0.159988	4.8443e-17	0.00981732
613.262	-36114.4	-14556.4	9.42085	-0.160003	-1.02563e-17	0.00980109
613.279	-36114.2	-14556.4	9.41741	-0.159999	2.77456e-18	0.00980469
613.296	-36114.1	-14556.5	9.41423	-0.16	-7.33648e-19	0.00980372
613.313	-36113.9	-14556.5	9.41036	-0.16	1.4429e-19	0.00980396
613.33	-36113.7	-14556.6	9.4101	-0.16	-3.8855e-20	0.00980391
613.347	-36113.6	-14556.6	9.40738	-0.16	1.02512e-20	0.00980392
613.364	-36113.5	-14556.7	9.40378	-0.16	-1.77198e-21	0.00980392
613.381	-36113.3	-14556.8	9.40019	-0.16	4.75523e-22	0.00980392
613.398	-36113.2	-14556.8	9.40011	-0.16	-1.25111e-22	0.00980392
613.415	-36113	-14556.8	9.39691	-0.16	1.59889e-23	0.00980392
613.432	-36112.8	-14556.9	9.39351	-0.16	-4.2808e-24	0.00980392
613.449	-36112.7	-14557	9.39021	-0.16	1.1223e-24	0.00980392
613.466	-36112.6	-14557	9.38667	-0.16	0	0.00980392
613.483	-36112.4	-14557.1	9.38333	-0.16	8.55929e-36	0.00980392
613.5	-36112.2	-14557.1	9.38	-0.16	0	0.00980392
613.517	-36112.1	-14557.2	9.37992	-0.16	-4.8737e-27	0.00980392
613.534	-36111.9	-14557.2	9.37645	-0.16	1.30293e-27	0.00980392
613.551	-36111.8	-14557.3	9.3731	-0.16	-3.38013e-28	0.00980392
613.568	-36111.7	-14557.3	9.36988	-0.16	1.6774e-28	0.00980392
613.585	-36111.5	-14557.4	9.36981	-0.16	-4.4824e-29	0.00980392
613.602	-36111.4	-14557.4	9.36622	-0.16	1.15527e-29	0.00980392
613.619	-36111.2	-14557.5	9.36262	-0.16	-4.30107e-30	0.00980391
613.636	-36111	-14557.5	9.3599	-0.16	1.14879e-30	0.00980395
613.653	-36110.9	-14557.6	9.35964	-0.16	-2.93898e-31	0.0098038
613.67	-36110.7	-14557.6	9.35577	-0.16	9.72917e-32	0.00980455
613.687	-36110.6	-14557.7	9.35259	-0.16	-2.59717e-32	0.00980154
613.704	-36110.4	-14557.8	9.34915	-0.16	6.58669e-33	0.00981273
613.721	-36110.3	-14557.8	9.34572	-0.16	-2.03701e-33	0.00976234
613.738	-36110.1	-14557.9	9.34214	-0.16	5.13817e-34	0.00998861
613.755	-36110	-14557.9	9.33991	-0.16	-1.98571e-35	0.0114445
613.772	-36109.8	-14558	9.33917	-0.16	-4.86663e-34	0.0142156
613.789	-36109.7	-14558	9.33546	-0.16	1.97752e-33	0.0172653
613.806	-36109.6	-14558.1	9.33192	-0.16	-7.42342e-33	0.0190329
613.823	-36109.4	-14558.1	9.32993	-0.16	2.70719e-32	0.0196776
613.84	-36109.2	-14558.2	9.32899	-0.160001	-1.17689e-31	0.0195865
613.857	-36109.1	-14558.2	9.3252	-0.159996	4.28769e-31	0.0196176
613.874	-36109	-14558.3	9.32144	-0.160019	-1.81708e-30	0.019586
613.891	-36108.8	-14558.3	9.32002	-0.15993	6.83288e-30	0.0196851
613.908	-36108.7	-14558.4	9.31862	-0.160249	-2.4407e-29	0.0191968
613.925	-36108.5	-14558.4	9.31489	-0.158471	1.01289e-28	0.0175259
613.942	-36108.3	-14558.5	9.31124	-0.154927	-3.80503e-28	0.0146178
613.959	-36108.2	-14558.5	9.31004	-0.151216	1.33869e-27	0.0116951
613.976	-36108	-14558.6	9.30831	-0.149741	-5.46465e-27	0.0100959
613.993	-36107.9	-14558.7	9.30474	-0.150069	2.05114e-26	0.00974657
614.01	-36107.8	-14558.7	9.30093	-0.149984	-7.07267e-26	0.00981711
614.027	-36107.6	-14558.8	9.30006	-0.150004	2.84803e-25	0.00980031
614.044	-36107.5	-14558.8	9.2981	-0.149999	-1.06821e-24	0.00980488
614.061	-36107.3	-14558.9	9.2944	-0.15	3.58265e-24	0.00980371
614.078	-36107.1	-14558.9	9.29063	-0.15	-1.42621e-23	0.00980398
614.095	-36107	-14559	9.29014	-0.15	5.34574e-23	0.00980391
614.112	-36106.9	-14559	9.28764	-0.15	-1.72188e-22	0.00980392
614.129	-36106.7	-14559.1	9.28415	-0.15	6.78775e-22	0.00980392
614.146	-36106.6	-14559.1	9.28048	-0.15	-2.54269e-21	0.00980392
614.163	-36106.4	-14559.2	9.28011	-0.15	7.68093e-21	0.00980392
614.18	-36106.2	-14559.2	9.27736	-0.15	-3.00232e-20	0.00980392
614.197	-36106.1	-14559.3	9.27398	-0.15	1.12407e-19	0.00980392
614.214	-36106	-14559.3	9.27022	-0.15	-3.01927e-19	0.00980392
614.231	-36105.8	-14559.4	9.27009	-0.15	1.17146e-18	0.00980392
614.248	-36105.7	-14559.4	9.26714	-0.15	-4.38384e-18	0.00980392
614.265	-36105.5	-14559.5	9.26356	-0.15	8.83386e-18	0.00980392
614.282	-36105.4	-14559.5	9.26008	-0.15	-3.40517e-17	0.00980392
614.299	-36105.2	-14559.6	9.26007	-0.15	1.27372e-16	0.00980392
614.316	-36105.1	-14559.6	9.25667	-0.15	0	0.00980392
614.333	-36104.9	-14559.7	9.25333	-0.15	2.23711e-25	0.00980392
614.35	-36104.8	-14559.8	9.25	-0.15	0	0.00980392
614.367	-36104.6	-14559.8	9.24647	-0.15	-2.93308e-14	0.00980392
614.384	-36104.5	-14559.9	9.24311	-0.15	1.11877e-13	0.00980392
614.401	-36104.3	-14559.9	9.23991	-0.15	-4.17864e-13	0.00980392
614.418	-36104.2	-14560	9.2401	-0.15	3.26974e-12	0.00980392
614.435	-36104	-14560	9.23975	-0.15	-1.24276e-11	0.00980392
614.452	-36103.9	-14560.1	9.23624	-0.15	4.631e-11	0.00980392
614.469	-36103.8	-14560.1	9.23262	-0.15	-2.67912e-10	0.00980392
614.486	-36103.6	-14560.2	9.2299	-0.15	1.01546e-09	0.00980392
614.503	-36103.5	-14560.2	9.22963	-0.15	-3.77098e-09	0.00980392
614.52	-36103.3	-14560.3	9.22582	-0.15	1.91736e-08	0.00980391
614.537	-36103.1	-14560.3	9.2224	-0.15	-7.25123e-08	0.00980397
614.554	-36103	-14560.4	9.21989	-0.15	2.68044e-07	0.00980375
614.571	-36102.9	-14560.4	9.21935	-0.15	-1.26604e-06	0.00980472
614.588	-36102.7	-14560.5	9.21566	-0.15	4.77929e-06	0.0098009
614.605	-36102.6	-14560.5	9.21211	-0.15	-1.75635e-05	0.00981501
614.622	-36102.4	-14560.6	9.20988	-0.15	7.90376e-05	0.00975402
614.639	-36102.2	-14560.6	9.20919	-0.15	-0.000444463	0.0100399
614.656	-36102.1	-14560.7	9.2054	-0.15	-0.00658556	0.0115677
614.673	-36102	-14560.7	9.20167	-0.150001	-0.0178023	0.0144157
614.69	-36101.8	-14560.8	9.19998	-0.149995	-0.0265926	0.0174003
614.707	-36101.7	-14560.9	9.19885	-0.150018	-0.0314078	0.0191093
614.724	-36101.5	-14560.9	9.19507	-0.149924	-0.0362686	0.0197537
614.741	-36101.4	-14561	9.19146	-0.150287	-0.0424499	0.0192335
614.758	-36101.2	-14561	9.19	-0.148558	-0.0421263	0.0175895
614.775	-36101.1	-14561.1	9.18854	-0.144888	-0.037858	0.0145915
614.792	-36100.9	-14561.1	9.18493	-0.141312	-0.0363505	0.0117611
614.809	-36100.8	-14561.2	9.18115	-0.139772	-0.0370652	0.0101463
614.826	-36100.6	-14561.2	9.18002	-0.140063	-0.0345566	0.00973443
614.843	-36100.5	-14561.3	9.17833	-0.139983	-0.0333856	0.00982238
614.86	-36100.4	-14561.3	9.1746	-0.140004	-0.0314152	0.00979967
614.877	-36100.2	-14561.4	9.17081	-0.139999	-0.0281271	0.00980509
614.894	-36100.1	-14561.4	9.17012	-0.14	-0.0222353	0.00980361
614.911	-36099.9	-14561.5	9.16789	-0.14	-0.0177314	0.00980399
614.928	-36099.8	-14561.5	9.16431	-0.14	-0.0122212	0.0098039
614.945	-36099.6	-14561.6	9.16074	-0.14	-0.00507188	0.00980393
614.962	-36099.5	-14561.6	9.1598	-0.14	-0.000411591	0.00980392
614.979	-36099.3	-14561.7	9.16028	-0.14	-0.000133245	0.00980392
614.996	-36099.2	-14561.7	9.15757	-0.14	0.00238747	0.00980392
615.013	-36099	-14561.8	9.154	-0.14	0.00602197	0.00980392
615.03	-36098.9	-14561.8	9.15031	-0.14	0.00963721	0.00980392
615.047	-36098.7	-14561.9	9.15014	-0.14	0.0100368	0.00980392
615.064	-36098.6	-14561.9	9.14714	-0.14	0.0101399	0.00980392
615.081	-36098.4	-14562	9.14375	-0.14	0.00710814	0.00980392
615.098	-36098.3	-14562	9.14019	-0.14	0.00377509	0.00980392
615.115	-36098.2	-14562.1	9.14006	-0.14	9.72337e-05	0.00980392
615.132	-36098	-14562.2	9.13689	-0.14	6.21708e-05	0.00980392
615.149	-36097.9	-14562.2	9.13356	-0.14	-0.00312421	0.00980392
615.166	-36097.7	-14562.2	9.13	-0.14	-0.00666667	0.00980392
615.183	-36097.6	-14562.3	9.13	-0.14	-0.0133333	0.00980392
615.2	-36097.4	-14562.4	9.12667	-0.14	-0.0166667	0.00980392
615.217	-36097.3	-14562.4	9.1231	-0.14	-0.0200803	0.00980392
615.234	-36097.1	-14562.5	9.11995	-0.14	-0.0200703	0.00980392
615.251	-36097	-14562.5	9.11988	-0.14	-0.0235939	0.00980392
615.268	-36096.8	-14562.6	9.11642	-0.14	-0.0268527	0.00980392
615.285	-36096.7	-14562.6	9.11556	-0.14	-0.0279147	0.00980392
615.302	-36096.5	-14562.7	9.10942	-0.14	-0.0343198	0.00980392
615.319	-36096.4	-14562.7	9.1103	-0.14	-0.0408754	0.00980392
615.336	-36096.2	-14562.8	9.10957	-0.14	-0.0435451	0.00980392
615.353	-36096.1	-14562.8	9.10604	-0.14	-0.0430838	0.00980392
615.37	-36096	-14562.9	9.10237	-0.14	-0.0445001	0.00980392
615.387	-36095.8	-14562.9	9.0999	-0.14	-0.0512977	0.00980392
615.404	-36095.7	-14563	9.09946	-0.14	-0.0534807	0.00980392
615.421	-36095.5	-14563	9.09561	-0.14	-0.0532444	0.00980392
615.438	-36095.4	-14563.1	9.09222	-0.14	-0.0535191	0.00980392
615.455	-36095.2	-14563.1	9.08969	-0.14	-0.0525879	0.00980392
615.472	-36095.1	-14563.2	9.09028	-0.14	-0.0485455	0.00980392
615.489	-36094.9	-14563.2	9.08908	-0.14	-0.046343	0.00980392
615.506	-36094.8	-14563.3	9.08542	-0.14	-0.0469794	0.00980392
615.523	-36094.6	-14563.3	9.08166	-0.14	-0.0453318	0.00980394
615.54	-36094.5	-14563.4	9.07998	-0.14	-0.0430011	0.00980385
615.557	-36094.4	-14563.4	9.07885	-0.14	-0.0433441	0.00980419
615.574	-36094.2	-14563.5	9.07507	-0.140001	-0.0436296	0.0098028
615.591	-36094	-14563.5	9.07146	-0.139994	-0.0417862	0.00980815
615.608	-36093.9	-14563.6	9.07	-0.14002	-0.0396708	0.0097888
615.625	-36093.8	-14563.6	9.06854	-0.139918	-0.040167	0.00986667
615.642	-36093.6	-14563.7	9.0649	-0.140307	-0.0396756	0.00940655
615.659	-36093.5	-14563.7	9.06124	-0.138326	-0.0416588	0.0075728
615.676	-36093.3	-14563.8	9.05965	-0.134703	-0.0453786	0.00509713
615.693	-36093.2	-14563.8	9.06039	-0.131104	-0.0485843	0.00401575
615.71	-36093.1	-14563.9	9.05807	-0.1298	-0.0520902	0.00560991
615.727	-36092.9	-14563.9	9.05454	-0.130055	-0.0555131	0.008049
615.744	-36092.7	-14564	9.05083	-0.129985	-0.0587897	0.00956944
615.761	-36092.6	-14564	9.05009	-0.130003	-0.0623218	0.00984539
615.778	-36092.4	-14564.1	9.04784	-0.129999	-0.0656052	0.00979264
615.795	-36092.3	-14564.1	9.04434	-0.13	-0.0693697	0.00980691
615.812	-36092.2	-14564.2	9.04062	-0.13	-0.0698913	0.00980329
615.829	-36092	-14564.2	9.03978	-0.13	-0.072401	0.00980409
615.846	-36091.9	-14564.3	9.04032	-0.13	-0.075841	0.00980388
615.863	-36091.7	-14564.3	9.03735	-0.13	-0.0795734	0.00980393
615.88	-36091.6	-14564.4	9.03396	-0.13	-0.080109	0.00980392
615.897	-36091.4	-14564.4	9.03032	-0.13	-0.0799713	0.00980392
615.914	-36091.3	-14564.5	9.03009	-0.13	-0.080005	0.00980392
615.931	-36091.1	-14564.6	9.02712	-0.13	-0.0799987	0.00980392
615.948	-36091	-14564.6	9.02376	-0.13	-0.0800003	0.00980392
615.965	-36090.9	-14564.6	9.02013	-0.13	-0.08	0.00980392
615.982	-36090.7	-14564.7	9.01994	-0.13	-0.08	0.00980392
615.999	-36090.6	-14564.7	9.02011	-0.13	-0.0800001	0.00980392
616.016	-36090.4	-14564.8	9.01667	-0.13	-0.08	0.00980392
616.033	-36090.3	-14564.9	9.01333	-0.13	-0.08	0.00980392
616.05	-36090.1	-14564.9	9.01	-0.13	-0.08	0.00980392
616.067	-36090	-14564.9	9.01005	-0.13	-0.079981	0.00980392
616.084	-36089.8	-14565	9.00989	-0.13	-0.080073	0.00980392
616.101	-36089.7	-14565	9.00645	-0.13	-0.0836832	0.00980392
616.118	-36089.6	-14565.1	9.00286	-0.13	-0.0908198	0.00980392
616.135	-36089.4	-14565.1	8.99991	-0.13	-0.097516	0.00980392
