# Supplementary material for: Extraction of driving behavior primitives considering driver expectation and vehicle dynamics
Source: PLoS One. 2025 Dec 31;20(12):e0340123. doi: 10.1371/journal.pone.0340123 (PMC12755792; doi:10.1371/journal.pone.0340123)
Supplement: S1 File — (ZIP) [file pone.0340123.s001.zip › DataSetForPimitiveExaction-1/straight driving/d2c14_s_1.xlsx]

## Sheet: Sheet1
797.753	-36331.1	-14501.8	0.0312028	0.526395	-1.67738e-88	1.92182
797.77	-36331.2	-14501.8	0.041218	0.634638	6.25056e-88	1.83823
797.787	-36331.1	-14501.8	0.0518472	0.711782	-3.61606e-87	1.7577
797.804	-36331.2	-14501.8	0.0616462	0.769093	1.37059e-86	1.69997
797.821	-36331.1	-14501.8	0.0721799	0.813748	-5.08977e-86	1.65216
797.838	-36331.2	-14501.8	0.0871522	0.846429	2.58791e-85	1.61277
797.855	-36331.1	-14501.8	0.103925	0.867831	-9.78713e-85	1.58439
797.872	-36331.2	-14501.8	0.120677	0.882709	3.65606e-84	1.56127
797.889	-36331.1	-14501.8	0.136863	0.892478	-1.35029e-83	1.53945
797.906	-36331.1	-14501.8	0.150668	0.90247	6.3774e-83	1.51789
797.923	-36331.1	-14501.8	0.16367	0.907944	-2.40745e-82	1.49907
797.94	-36331.1	-14501.8	0.178292	0.910376	8.84715e-82	1.482
797.957	-36331.1	-14501.8	0.195936	0.909048	-3.98132e-81	1.4665
797.974	-36331.1	-14501.8	0.21305	0.905431	1.46576e-80	1.45265
797.991	-36331.1	-14501.8	0.229218	0.901665	-6.37616e-80	1.43863
798.008	-36331.1	-14501.7	0.242134	0.89995	2.40034e-79	1.42446
798.025	-36331.1	-14501.8	0.255188	0.89898	-8.96373e-79	1.41025
798.042	-36331.1	-14501.7	0.270362	0.895201	3.23784e-78	1.39632
798.059	-36331.1	-14501.7	0.287981	0.891438	-1.37137e-77	1.3818
798.076	-36331.1	-14501.7	0.304639	0.890016	5.15665e-77	1.36643
798.093	-36331.1	-14501.7	0.320256	0.888623	-1.84195e-76	1.34729
798.11	-36331.1	-14501.7	0.333733	0.884875	7.64404e-76	1.32003
798.127	-36331.1	-14501.7	0.34707	0.881297	-2.87158e-75	1.2776
798.144	-36331.1	-14501.7	0.360484	0.879843	1.01028e-74	1.2069
798.161	-36331.1	-14501.7	0.376724	0.879768	-4.12406e-74	1.11288
798.178	-36331.1	-14501.7	0.390943	0.881769	1.54795e-73	1.00818
798.195	-36331.1	-14501.7	0.407194	0.885214	-5.3376e-73	0.892522
798.212	-36331.1	-14501.7	0.421963	0.890787	2.14935e-72	0.783839
798.229	-36331.1	-14501.7	0.437435	0.897656	-8.06155e-72	0.688982
798.246	-36331.1	-14501.7	0.452487	0.904581	2.70376e-71	0.599596
798.263	-36331.1	-14501.7	0.468298	0.911407	-1.07633e-70	0.522327
798.28	-36331.1	-14501.7	0.484971	0.918015	4.03432e-70	0.456004
798.297	-36331.1	-14501.7	0.502732	0.924926	-1.29947e-69	0.390404
798.314	-36331.1	-14501.6	0.517151	0.932134	5.12258e-69	0.333577
798.331	-36331.1	-14501.6	0.529783	0.935629	-1.91892e-68	0.281881
798.348	-36331.1	-14501.6	0.546843	0.942227	5.79664e-68	0.234393
798.365	-36331.1	-14501.6	0.563708	0.946031	-2.26579e-67	0.192083
798.382	-36331.1	-14501.6	0.580673	0.951962	8.48313e-67	0.154678
798.399	-36331.1	-14501.6	0.594092	0.960942	-3.16667e-66	0.115509
798.416	-36331.1	-14501.6	0.61125	0.980198	8.50393e-66	0.0682262
798.433	-36331.1	-14501.6	0.62789	1.01214	-3.29944e-65	0.0125428
798.45	-36331.1	-14501.6	0.647713	1.05688	1.23471e-64	-0.0532297
798.467	-36331.1	-14501.6	0.6656	1.11933	-2.48807e-64	-0.134568
798.484	-36331.1	-14501.6	0.685445	1.18909	9.59071e-64	-0.215216
798.501	-36331.1	-14501.5	0.706667	1.26	-4.40456e-73	-0.297386
798.518	-36331.1	-14501.5	0.73	1.31667	0	-0.366013
798.535	-36331.1	-14501.5	0.753333	1.36333	0	-0.430283
798.552	-36331	-14501.5	0.778093	1.40925	-2.21343e-61	-0.502321
798.569	-36331	-14501.5	0.801349	1.4527	8.44274e-61	-0.586022
798.586	-36331	-14501.5	0.824746	1.51107	-3.15338e-60	-0.694916
798.603	-36331	-14501.5	0.849694	1.60619	2.46748e-59	-0.843601
798.62	-36331	-14501.4	0.876631	1.73356	-9.37842e-59	-1.01576
798.637	-36331	-14501.4	0.907257	1.89307	3.49475e-58	-1.20949
798.654	-36331	-14501.4	0.943187	2.05775	-2.02178e-57	-1.41578
798.671	-36331	-14501.4	0.979605	2.20003	7.66312e-57	-1.59109
798.688	-36331	-14501.4	1.01725	2.31956	-2.84574e-56	-1.74321
798.705	-36331	-14501.4	1.05959	2.41125	1.44693e-55	-1.86554
798.722	-36331	-14501.4	1.09988	2.46184	-5.47209e-55	-1.94515
798.739	-36331	-14501.3	1.14355	2.48398	2.02278e-54	-2.00076
798.756	-36331	-14501.3	1.18536	2.49613	-9.5541e-54	-2.04284
798.773	-36331	-14501.3	1.22471	2.50038	3.60666e-53	-2.07746
798.79	-36331	-14501.3	1.26656	2.50002	-1.32541e-52	-2.11137
798.807	-36330.9	-14501.3	1.31232	2.49933	5.96452e-52	-2.14374
798.824	-36330.9	-14501.2	1.35522	2.49455	-2.24818e-51	-2.17218
798.841	-36330.9	-14501.2	1.39854	2.48743	8.20109e-51	-2.20117
798.858	-36330.9	-14501.2	1.44014	2.4807	-3.56531e-50	-2.231
798.875	-36330.9	-14501.2	1.47922	2.47314	1.34212e-49	-2.25793
798.892	-36330.9	-14501.1	1.52223	2.46105	-4.85073e-49	-2.28194
798.909	-36330.9	-14501.1	1.56619	2.44682	2.05458e-48	-2.30104
798.926	-36330.9	-14501.1	1.60508	2.43413	-7.72569e-48	-2.31353
798.943	-36330.9	-14501.1	1.64669	2.41857	2.75961e-47	-2.32083
798.96	-36330.9	-14501	1.68815	2.40098	-1.14523e-46	-2.323
798.977	-36330.9	-14501	1.72751	2.38466	4.3022e-46	-2.32065
798.994	-36330.8	-14501	1.76924	2.36727	-1.51361e-45	-2.31418
799.011	-36330.8	-14501	1.81029	2.35011	6.17866e-45	-2.30426
799.028	-36330.8	-14500.9	1.85059	2.33355	-2.31914e-44	-2.29267
799.045	-36330.8	-14500.9	1.88784	2.31688	8.6587e-44	-2.27966
799.062	-36330.8	-14500.9	1.92837	2.29989	-2.98454e-43	-2.26341
799.079	-36330.8	-14500.8	1.9676	2.28026	1.20179e-42	-2.24532
799.096	-36330.8	-14500.8	2.00335	2.26134	-4.50751e-42	-2.22438
799.113	-36330.8	-14500.8	2.04197	2.2324	1.51177e-41	-2.19094
799.13	-36330.8	-14500.7	2.07934	2.18249	-6.01818e-41	-2.13828
799.147	-36330.7	-14500.7	2.11592	2.10772	2.25574e-40	-2.06322
799.164	-36330.7	-14500.7	2.15181	2.00362	-7.2658e-40	-1.96163
799.181	-36330.7	-14500.6	2.18578	1.88966	2.86423e-39	-1.853
799.198	-36330.7	-14500.6	2.21649	1.77916	-1.07294e-38	-1.74639
799.215	-36330.7	-14500.6	2.24511	1.67096	3.24112e-38	-1.63977
799.232	-36330.7	-14500.5	2.27207	1.58083	-1.26689e-37	-1.54727
799.249	-36330.7	-14500.5	2.29837	1.50316	4.74323e-37	-1.46861
799.266	-36330.6	-14500.5	2.32702	1.4312	-1.27404e-36	-1.39564
799.283	-36330.6	-14500.4	2.34782	1.3698	4.94321e-36	-1.33548
799.3	-36330.6	-14500.4	2.36758	1.31654	-1.84985e-35	-1.28084
799.317	-36330.6	-14500.4	2.38866	1.25968	3.72762e-35	-1.22842
799.334	-36330.6	-14500.3	2.41205	1.21581	-1.43688e-34	-1.1822
799.351	-36330.6	-14500.3	2.43212	1.17237	5.37473e-34	-1.14281
799.368	-36330.6	-14500.2	2.45333	1.13667	-2.46324e-43	-1.10458
799.385	-36330.5	-14500.2	2.47	1.10333	0	-1.07407
799.402	-36330.5	-14500.2	2.49	1.07667	3.52969e-42	-1.04575
799.419	-36330.5	-14500.1	2.50765	1.04847	-1.23767e-31	-1.01921
799.436	-36330.5	-14500.1	2.5243	1.02533	4.72089e-31	-0.99541
799.453	-36330.5	-14500	2.54102	1.00199	-1.76326e-30	-0.973672
799.47	-36330.5	-14500	2.5587	0.981113	1.37973e-29	-0.953167
799.487	-36330.4	-14500	2.57526	0.96502	-5.24408e-29	-0.937274
799.504	-36330.4	-14499.9	2.59204	0.951685	1.95414e-28	-0.923226
799.521	-36330.4	-14499.9	2.60983	0.937751	-1.13051e-27	-0.90916
799.538	-36330.4	-14499.8	2.62571	0.923586	4.28495e-27	-0.892005
799.555	-36330.4	-14499.8	2.63961	0.897524	-1.59124e-26	-0.865656
799.572	-36330.4	-14499.8	2.65688	0.855618	8.0907e-26	-0.825202
799.589	-36330.3	-14499.7	2.66979	0.804222	-3.0598e-25	-0.778383
799.606	-36330.3	-14499.7	2.68274	0.750713	1.13107e-24	-0.727099
799.623	-36330.3	-14499.6	2.69294	0.69819	-5.34232e-24	-0.674846
799.64	-36330.3	-14499.6	2.70291	0.649486	2.01672e-23	-0.628097
799.657	-36330.3	-14499.5	2.71311	0.60271	-7.41125e-23	-0.582515
799.674	-36330.3	-14499.5	2.72361	0.55938	3.33515e-22	-0.540575
799.691	-36330.2	-14499.5	2.73348	0.524827	-1.2571e-21	-0.50565
799.708	-36330.2	-14499.4	2.74368	0.4917	4.58576e-21	-0.473444
799.725	-36330.2	-14499.4	2.75445	0.461839	-1.9936e-20	-0.443717
799.742	-36330.2	-14499.3	2.76289	0.436138	7.50468e-20	-0.41726
799.759	-36330.2	-14499.3	2.76982	0.407359	-2.71236e-19	-0.388305
799.776	-36330.2	-14499.2	2.7749	0.374272	1.14885e-18	-0.356575
799.793	-36330.2	-14499.2	2.77977	0.341196	-4.31994e-18	-0.324773
799.81	-36330.1	-14499.1	2.78501	0.306617	1.54308e-17	-0.290905
799.827	-36330.1	-14499.1	2.79016	0.272359	-6.40372e-17	-0.25652
799.844	-36330.1	-14499.1	2.79533	0.237784	2.40564e-16	-0.22274
799.861	-36330.1	-14499	2.79879	0.199351	-8.46356e-16	-0.185639
799.878	-36330.1	-14499	2.8	0.161286	3.45489e-15	-0.148985
799.895	-36330	-14498.9	2.80166	0.126929	-1.29678e-14	-0.11567
799.912	-36330	-14498.9	2.80542	0.0939325	4.47153e-14	-0.0841668
799.929	-36330	-14498.8	2.8091	0.0674769	-1.8006e-13	-0.0578819
799.946	-36330	-14498.8	2.8102	0.0468536	6.75348e-13	-0.0371634
799.963	-36330	-14498.8	2.80996	0.028254	-2.26505e-12	-0.018837
799.98	-36330	-14498.7	2.81001	0.013149	9.01688e-12	-0.00523996
799.997	-36329.9	-14498.7	2.81	0.00513771	-3.37972e-11	0.00429092
800.014	-36329.9	-14498.6	2.81	-0.00187213	1.08861e-10	0.0107837
800.031	-36329.9	-14498.6	2.81	-0.00598679	-4.29139e-10	0.0154747
800.048	-36329.9	-14498.5	2.81	-0.00942641	1.60755e-09	0.0182113
800.065	-36329.9	-14498.5	2.81	-0.0101006	-4.85608e-09	0.0186807
800.082	-36329.9	-14498.4	2.81	-0.00998721	1.89814e-08	0.0168402
800.099	-36329.8	-14498.4	2.81	-0.00994993	-7.10666e-08	0.0136837
800.116	-36329.8	-14498.3	2.81	-0.0101531	1.90886e-07	0.0102012
800.133	-36329.8	-14498.3	2.81	-0.00711132	-7.40627e-07	0.00692684
800.15	-36329.8	-14498.3	2.81	-0.00374906	2.77157e-06	0.00361428
800.167	-36329.8	-14498.2	2.81	-0.000245395	-1.03457e-05	0.00127902
800.184	-36329.8	-14498.2	2.81	5.20599e-05	2.08438e-05	5.56012e-05
800.201	-36329.7	-14498.1	2.81	-9.58685e-05	-8.03453e-05	-0.0010068
800.218	-36329.7	-14498.1	2.81	0.00311041	0.00307956	-0.00308802
800.235	-36329.7	-14498	2.81	0.00666667	0.00666667	-0.00653595
800.252	-36329.7	-14498	2.81	0.01	0.00666667	-0.0087146
800.269	-36329.7	-14498	2.81	0.01	0.00666667	-0.00980392
800.286	-36329.6	-14497.9	2.81	0.0100063	0.0103873	-0.00979746
800.303	-36329.6	-14497.9	2.81	0.00999831	0.0168571	-0.00980565
800.32	-36329.6	-14497.8	2.81	0.0100004	0.0166264	-0.00980347
800.337	-36329.6	-14497.8	2.81	0.00999978	0.0166149	-0.00980414
