# Supplementary material for: Extraction of driving behavior primitives considering driver expectation and vehicle dynamics
Source: PLoS One. 2025 Dec 31;20(12):e0340123. doi: 10.1371/journal.pone.0340123 (PMC12755792; doi:10.1371/journal.pone.0340123)
Supplement: S1 File — (ZIP) [file pone.0340123.s001.zip › DataSetForPimitiveExaction-1/straight driving/d2c15_s_1.xlsx]

## Sheet: Sheet1
257.568	-36331.9	-14504.8	0.0360197	0.604729	5.39974e-06	0.170158
257.585	-36332	-14504.8	0.0483904	0.683934	-1.43258e-06	0.0823302
257.602	-36331.9	-14504.8	0.0625496	0.746902	3.18342e-07	0.0146344
257.619	-36332	-14504.8	0.0761451	0.795407	-8.66259e-08	-0.036669
257.636	-36331.9	-14504.8	0.0893194	0.831047	2.29473e-08	-0.0751739
257.653	-36332	-14504.8	0.103337	0.858232	-4.85837e-09	-0.106156
257.67	-36331.9	-14504.8	0.117001	0.876785	1.3143e-09	-0.127867
257.687	-36332	-14504.8	0.129826	0.888007	-3.47527e-10	-0.142984
257.704	-36331.9	-14504.8	0.146825	0.895634	6.835e-11	-0.15422
257.721	-36332	-14504.8	0.163748	0.899721	-1.84055e-11	-0.161372
257.738	-36331.9	-14504.8	0.18053	0.90007	4.85597e-12	-0.165988
257.755	-36332	-14504.8	0.195071	0.899985	-8.39381e-13	-0.169548
257.772	-36331.9	-14504.8	0.208495	0.900015	2.25254e-13	-0.17281
257.789	-36332	-14504.8	0.221535	0.899956	-5.92648e-14	-0.176122
257.806	-36331.9	-14504.8	0.238952	0.900088	7.5739e-15	-0.178543
257.823	-36331.9	-14504.8	0.255689	0.896882	-2.02781e-15	-0.179721
257.84	-36331.9	-14504.8	0.27241	0.893559	5.31629e-16	-0.179713
257.857	-36331.9	-14504.8	0.286667	0.89	-7.58195e-27	-0.180828
257.874	-36331.9	-14504.8	0.3	0.89	0	-0.181917
257.891	-36331.9	-14504.8	0.313333	0.886667	-5.29023e-28	-0.183007
257.908	-36331.9	-14504.8	0.32759	0.883102	-2.30866e-18	-0.183034
257.925	-36331.9	-14504.8	0.344311	0.879944	6.17196e-19	-0.184166
257.942	-36331.9	-14504.8	0.361048	0.879901	-1.60116e-19	-0.185261
257.959	-36331.9	-14504.7	0.378463	0.876229	7.94581e-20	-0.186313
257.976	-36331.9	-14504.7	0.391511	0.872879	-2.1233e-20	-0.186336
257.993	-36331.9	-14504.7	0.404908	0.869907	5.4725e-21	-0.187509
258.01	-36331.9	-14504.7	0.419594	0.869676	-2.0374e-21	-0.188685
258.027	-36331.9	-14504.7	0.435766	0.866045	5.44178e-22	-0.189576
258.044	-36331.9	-14504.7	0.44962	0.862613	-1.39219e-22	-0.189664
258.061	-36331.9	-14504.7	0.466759	0.859846	4.60869e-23	-0.19091
258.078	-36331.9	-14504.7	0.480316	0.859549	-1.2303e-23	-0.192016
258.095	-36331.9	-14504.7	0.496965	0.855759	3.12095e-24	-0.192878
258.112	-36331.9	-14504.7	0.510589	0.852353	-9.6893e-25	-0.19284
258.129	-36331.9	-14504.7	0.523872	0.849032	2.58505e-25	-0.192586
258.146	-36331.9	-14504.7	0.537473	0.845632	-6.49365e-26	-0.191373
258.163	-36331.9	-14504.7	0.551481	0.84213	1.93615e-26	-0.190182
258.18	-36331.9	-14504.7	0.564617	0.838846	-5.16213e-27	-0.189451
258.197	-36331.9	-14504.6	0.578324	0.83542	1.28194e-27	-0.189565
258.214	-36331.9	-14504.6	0.592245	0.831934	-3.71774e-28	-0.189536
258.231	-36331.9	-14504.6	0.605471	0.828652	9.90481e-29	-0.189544
258.248	-36331.9	-14504.6	0.618877	0.82521	-2.42642e-29	-0.189542
258.265	-36331.9	-14504.6	0.634591	0.821738	6.89672e-30	-0.189543
258.282	-36331.9	-14504.6	0.649849	0.818457	-1.83588e-30	-0.189542
258.299	-36331.9	-14504.6	0.66325	0.815	4.42384e-31	-0.189542
258.316	-36331.9	-14504.6	0.677186	0.811543	-1.23848e-31	-0.189542
258.333	-36331.9	-14504.6	0.690278	0.808262	3.29363e-32	-0.189543
258.35	-36331.9	-14504.6	0.704176	0.80479	-7.77604e-33	-0.189542
258.367	-36331.8	-14504.5	0.717939	0.801348	2.15151e-33	-0.189544
258.384	-36331.8	-14504.5	0.731069	0.798066	-5.71543e-34	-0.189536
258.401	-36331.8	-14504.5	0.745008	0.79458	1.31469e-34	-0.189565
258.418	-36331.8	-14504.5	0.758741	0.791154	-3.60398e-35	-0.189451
258.435	-36331.8	-14504.5	0.771758	0.78787	9.56153e-36	-0.190181
258.452	-36331.8	-14504.5	0.786175	0.784368	-2.12473e-36	-0.191378
258.469	-36331.8	-14504.5	0.797036	0.780968	5.78172e-37	-0.192566
258.486	-36331.8	-14504.5	0.8091	0.777647	-1.53159e-37	-0.192913
258.503	-36331.8	-14504.4	0.823402	0.774241	3.24265e-38	-0.192642
258.52	-36331.8	-14504.4	0.836914	0.770453	-8.77213e-39	-0.194406
258.537	-36331.8	-14504.4	0.850109	0.770147	2.31952e-39	-0.196621
258.554	-36331.8	-14504.4	0.86419	0.767407	-4.56192e-40	-0.199069
258.571	-36331.8	-14504.4	0.877696	0.763877	1.22845e-40	-0.199417
258.588	-36331.8	-14504.4	0.890905	0.760616	-3.24104e-41	-0.199328
258.605	-36331.8	-14504.4	0.905021	0.757077	5.60223e-42	-0.19935
258.622	-36331.8	-14504.3	0.918461	0.753718	-1.50304e-42	-0.199345
258.639	-36331.8	-14504.3	0.931721	0.750406	3.94119e-43	-0.199348
258.656	-36331.8	-14504.3	0.945823	0.746872	-4.76584e-44	-0.199344
258.673	-36331.7	-14504.3	0.95932	0.743525	2.38481e-45	-0.199355
258.69	-36331.8	-14504.3	0.96941	0.740204	3.8157e-44	-0.199314
258.707	-36331.7	-14504.3	0.98	0.736667	0	-0.200436
258.724	-36331.7	-14504.3	0.99	0.733333	0	-0.201525
258.741	-36331.7	-14504.2	1.00333	0.73	0	-0.202614
258.758	-36331.7	-14504.2	1.01747	0.726463	-9.60372e-42	-0.202607
258.775	-36331.7	-14504.2	1.03077	0.723141	3.66318e-41	-0.202616
258.792	-36331.7	-14504.2	1.04415	0.719795	-1.3682e-40	-0.202616
258.809	-36331.7	-14504.2	1.05835	0.716261	1.0706e-39	-0.202595
258.826	-36331.7	-14504.2	1.0713	0.712949	-4.06915e-39	-0.202691
258.843	-36331.7	-14504.1	1.08121	0.709588	1.51632e-38	-0.203846
258.86	-36331.7	-14504.1	1.09174	0.70606	-8.77219e-38	-0.205016
258.877	-36331.7	-14504.1	1.1021	0.702757	3.32491e-37	-0.205953
258.894	-36331.7	-14504.1	1.11584	0.699381	-1.23472e-36	-0.205858
258.911	-36331.7	-14504.1	1.13	0.69586	6.27799e-36	-0.20592
258.928	-36331.7	-14504.1	1.14255	0.692565	-2.37426e-35	-0.205759
258.945	-36331.6	-14504	1.15242	0.689173	8.77652e-35	-0.206403
258.962	-36331.6	-14504	1.16304	0.685661	-4.14538e-34	-0.213071
258.979	-36331.6	-14504	1.17287	0.682372	1.56488e-33	-0.229103
258.996	-36331.6	-14504	1.18316	0.678963	-5.75077e-33	-0.254324
259.013	-36331.6	-14504	1.19341	0.675464	2.58791e-32	-0.281176
259.03	-36331.6	-14503.9	1.20436	0.672179	-9.75449e-32	-0.301853
259.047	-36331.6	-14503.9	1.21834	0.668754	3.55833e-31	-0.317926
259.064	-36331.6	-14503.9	1.23247	0.665265	-1.54693e-30	-0.330245
259.081	-36331.6	-14503.9	1.24433	0.661991	5.82327e-30	-0.338482
259.098	-36331.6	-14503.9	1.2543	0.658522	-2.10466e-29	-0.344241
259.115	-36331.6	-14503.8	1.26481	0.655164	8.9145e-29	-0.347505
259.132	-36331.6	-14503.8	1.27461	0.651441	-3.35206e-28	-0.350177
259.149	-36331.6	-14503.8	1.28506	0.65	1.19735e-27	-0.356456
259.166	-36331.5	-14503.8	1.29513	0.648559	-4.96898e-27	-0.370254
259.183	-36331.5	-14503.8	1.30663	0.644836	1.86666e-26	-0.393724
259.2	-36331.5	-14503.7	1.32116	0.641478	-6.56731e-26	-0.42854
259.217	-36331.5	-14503.7	1.33283	0.638009	2.68083e-25	-0.47004
259.234	-36331.5	-14503.7	1.3425	0.634735	-1.00624e-24	-0.510322
259.251	-36331.5	-14503.7	1.35261	0.631246	3.46969e-24	-0.547517
259.268	-36331.5	-14503.7	1.36543	0.627821	-1.39718e-23	-0.575424
259.285	-36331.5	-14503.6	1.37664	0.624536	5.24037e-23	-0.594517
259.302	-36331.5	-14503.6	1.38683	0.621037	-1.75756e-22	-0.609977
259.319	-36331.5	-14503.6	1.39713	0.617628	6.99666e-22	-0.625608
259.336	-36331.5	-14503.6	1.40698	0.614339	-2.6225e-21	-0.645017
259.353	-36331.5	-14503.5	1.41752	0.610827	8.44712e-21	-0.674836
259.37	-36331.5	-14503.5	1.42769	0.607437	-3.32991e-20	-0.710188
259.387	-36331.4	-14503.5	1.43758	0.604134	1.24738e-19	-0.749386
259.404	-36331.4	-14503.5	1.44814	0.600639	-3.76808e-19	-0.792082
259.421	-36331.4	-14503.5	1.45827	0.597165	1.47287e-18	-0.832982
259.438	-36331.4	-14503.4	1.46818	0.59423	-5.51442e-18	-0.871906
259.455	-36331.4	-14503.4	1.47877	0.5874	1.48118e-17	-0.914371
259.472	-36331.4	-14503.4	1.48885	0.583629	-5.7469e-17	-0.955129
259.489	-36331.4	-14503.4	1.49878	0.580443	2.15061e-16	-0.993334
259.506	-36331.4	-14503.3	1.50938	0.57684	-4.33368e-16	-1.03066
259.523	-36331.4	-14503.3	1.51943	0.573639	1.6705e-15	-1.06149
259.54	-36331.4	-14503.3	1.52936	0.567004	-6.24859e-15	-1.08989
259.557	-36331.3	-14503.3	1.54	0.563333	0	-1.11547
259.574	-36331.3	-14503.2	1.54667	0.56	0	-1.13508
259.591	-36331.3	-14503.2	1.55333	0.556667	0	-1.14924
259.608	-36331.3	-14503.2	1.56051	0.553129	1.4389e-12	-1.1608
259.625	-36331.3	-14503.2	1.5706	0.549808	-5.48844e-12	-1.17286
259.642	-36331.3	-14503.1	1.58061	0.546461	2.04994e-11	-1.18725
259.659	-36331.3	-14503.1	1.59123	0.542933	-1.60406e-10	-1.2045
259.676	-36331.3	-14503.1	1.60113	0.539595	6.0967e-10	-1.21827
259.693	-36331.3	-14503.1	1.61132	0.536333	-2.27186e-09	-1.23002
259.71	-36331.3	-14503	1.62132	0.53226	1.31431e-08	-1.24052
259.727	-36331.2	-14503	1.62827	0.525822	-4.98162e-08	-1.25285
259.744	-36331.2	-14503	1.63805	0.522783	1.84995e-07	-1.2676
259.761	-36331.2	-14503	1.64556	0.519171	-9.40614e-07	-1.28523
259.778	-36331.2	-14502.9	1.65506	0.515901	3.55728e-06	-1.30453
259.795	-36331.2	-14502.9	1.66217	0.512517	-1.31496e-05	-1.33042
259.812	-36331.2	-14502.9	1.67307	0.508934	6.21091e-05	-1.36251
259.829	-36331.2	-14502.9	1.68305	0.505935	-0.000234461	-1.39299
259.846	-36331.2	-14502.8	1.69232	0.50135	0.000963347	-1.41912
259.863	-36331.2	-14502.8	1.69905	0.495074	0.00364873	-1.43994
259.88	-36331.2	-14502.8	1.70546	0.492286	0.00350537	-1.45511
259.897	-36331.1	-14502.7	1.71342	0.488716	0.00217784	-1.47107
259.914	-36331.1	-14502.7	1.72451	0.485325	-0.000395582	-1.48896
259.931	-36331.1	-14502.7	1.73293	0.481794	0.000105391	-1.50806
259.948	-36331.1	-14502.7	1.73959	0.479229	-2.5818e-05	-1.52731
259.965	-36331.1	-14502.6	1.74621	0.47078	7.33837e-06	-1.54175
259.982	-36331.1	-14502.6	1.75466	0.447242	-1.95345e-06	-1.54688
259.999	-36331.1	-14502.6	1.76355	0.413023	4.70713e-07	-1.54304
260.016	-36331.1	-14502.6	1.77053	0.381294	-1.31779e-07	-1.53416
260.033	-36331.1	-14502.5	1.77495	0.358993	3.50462e-08	-1.52414
260.05	-36331	-14502.5	1.78046	0.340259	-8.27683e-09	-1.51488
260.067	-36331	-14502.5	1.78538	0.324994	2.30082e-09	-1.5098
260.084	-36331	-14502.5	1.79022	0.313692	-6.51395e-10	-1.51208
260.101	-36331	-14502.4	1.7976	0.305766	2.89027e-10	-1.52171
260.118	-36331	-14502.4	1.80425	0.298621	-6.38901e-10	-1.53415
260.135	-36331	-14502.4	1.81124	0.29479	2.26266e-09	-1.54392
260.152	-36331	-14502.3	1.8158	0.287374	-7.55686e-09	-1.54553
260.169	-36331	-14502.3	1.81899	0.27039	3.00746e-08	-1.53353
260.186	-36331	-14502.3	1.82236	0.241425	-1.12724e-07	-1.50723
260.203	-36331	-14502.2	1.82578	0.197897	3.63086e-07	-1.46701
260.22	-36330.9	-14502.2	1.82947	0.151005	-1.43131e-06	-1.42219
260.237	-36330.9	-14502.2	1.83013	0.103956	5.36167e-06	-1.37832
260.254	-36330.9	-14502.2	1.82997	0.0626779	-1.61965e-05	-1.33669
260.271	-36330.9	-14502.1	1.83001	0.0340061	6.33088e-05	-1.30342
260.288	-36330.9	-14502.1	1.83	0.0133258	-0.000237028	-1.27761
260.305	-36330.9	-14502.1	1.83	-0.00475395	0.00286973	-1.2543
260.322	-36330.9	-14502	1.83	-0.0209973	0.0062631	-1.23156
260.339	-36330.9	-14502	1.83001	-0.0463598	0.00972478	-1.20442
260.356	-36330.8	-14502	1.82998	-0.0809811	0.0101099	-1.16486
260.373	-36330.8	-14502	1.83009	-0.124118	0.00690258	-1.12041
260.39	-36330.8	-14501.9	1.8269	-0.167255	0.0034555	-1.0706
260.407	-36330.8	-14501.9	1.82333	-0.216667	0.00333333	-1.01852
260.424	-36330.8	-14501.9	1.82	-0.26	0.00666667	-0.969499
260.441	-36330.8	-14501.8	1.81667	-0.303333	0.01	-0.917211
260.458	-36330.8	-14501.8	1.80957	-0.352883	0.00983325	-0.85342
260.475	-36330.8	-14501.8	1.80295	-0.399307	0.00660218	-0.788128
260.492	-36330.8	-14501.8	1.79628	-0.442401	0.00653635	-0.721341
260.509	-36330.7	-14501.7	1.78896	-0.481106	0.00317867	-0.646788
260.526	-36330.7	-14501.7	1.7788	-0.51739	0.00309816	-0.569132
260.543	-36330.7	-14501.7	1.76878	-0.550573	-0.000208625	-0.486604
260.56	-36330.7	-14501.6	1.75817	-0.581504	7.93741e-05	-0.402069
260.577	-36330.7	-14501.6	1.74827	-0.603271	-2.76132e-05	-0.326321
260.594	-36330.7	-14501.6	1.73814	-0.619319	3.09195e-05	-0.242243
260.611	-36330.7	-14501.6	1.72758	-0.632926	-0.00013202	-0.145432
260.628	-36330.7	-14501.5	1.7177	-0.647489	0.00053654	-0.0471361
260.645	-36330.7	-14501.5	1.70748	-0.668352	0.00418531	0.0495747
260.662	-36330.6	-14501.5	1.69715	-0.689644	0.00782722	0.144939
260.679	-36330.6	-14501.5	1.6864	-0.707752	0.0102243	0.230846
260.696	-36330.6	-14501.4	1.67251	-0.720554	0.0101007	0.331228
260.713	-36330.6	-14501.4	1.65828	-0.735553	0.00911535	0.449559
260.73	-36330.6	-14501.4	1.6465	-0.753376	0.00547726	0.574581
260.747	-36330.6	-14501.3	1.63528	-0.774252	0.0019124	0.703537
260.764	-36330.6	-14501.3	1.62126	-0.794805	-0.000318604	0.832711
260.781	-36330.6	-14501.3	1.60663	-0.816153	8.48825e-05	0.961118
260.798	-36330.6	-14501.3	1.59053	-0.848684	-2.07939e-05	1.11232
260.815	-36330.6	-14501.2	1.57697	-0.887862	5.91037e-06	1.26725
260.832	-36330.5	-14501.2	1.56409	-0.922758	-1.57332e-06	1.39629
260.849	-36330.5	-14501.2	1.54858	-0.95418	3.79115e-07	1.50341
260.866	-36330.5	-14501.2	1.53098	-0.978177	-1.06136e-07	1.58498
260.883	-36330.5	-14501.2	1.51466	-0.995257	2.82258e-08	1.64416
260.9	-36330.5	-14501.1	1.49727	-1.01409	-6.66393e-09	1.6953
260.917	-36330.5	-14501.1	1.4801	-1.03703	1.84381e-09	1.73974
260.934	-36330.5	-14501.1	1.46359	-1.0603	-4.89802e-10	1.778
260.951	-36330.5	-14501.1	1.44649	-1.08444	1.12667e-10	1.81435
260.968	-36330.5	-14501	1.42715	-1.11013	-3.08855e-11	1.84836
260.985	-36330.5	-14501	1.40716	-1.13954	8.19406e-12	1.87882
261.002	-36330.5	-14501	1.38623	-1.16684	-1.82085e-12	1.90612
261.019	-36330.4	-14501	1.36576	-1.1859	4.95483e-13	1.92522
261.036	-36330.4	-14500.9	1.34603	-1.19758	-1.31254e-13	1.93718
261.053	-36330.4	-14500.9	1.32497	-1.20496	2.77889e-14	1.94666
261.07	-36330.4	-14500.9	1.30461	-1.21377	-7.51756e-15	1.95609
261.087	-36330.4	-14500.9	1.28486	-1.22885	1.98779e-15	1.96823
261.104	-36330.4	-14500.9	1.26366	-1.24947	-3.90948e-16	1.98404
261.121	-36330.4	-14500.8	1.24367	-1.27027	1.05276e-16	1.99961
261.138	-36330.4	-14500.8	1.22099	-1.28456	-2.77752e-17	2.01323
261.155	-36330.4	-14500.8	1.19624	-1.29573	4.80109e-18	2.02223
261.172	-36330.4	-14500.8	1.17253	-1.2999	-1.28841e-18	2.02508
261.189	-36330.4	-14500.8	1.15239	-1.30002	3.38984e-19	2.02326
261.206	-36330.4	-14500.7	1.13122	-1.3	-4.33242e-20	2.01981
261.223	-36330.4	-14500.7	1.11124	-1.29997	1.16102e-20	2.01655
261.24	-36330.3	-14500.7	1.08811	-1.30011	-3.08408e-21	2.01227
261.257	-36330.3	-14500.7	1.06333	-1.29667	0	2.00654
261.274	-36330.3	-14500.7	1.04	-1.29333	0	1.99891
261.291	-36330.3	-14500.7	1.02	-1.28667	0	1.99129
261.308	-36330.3	-14500.6	0.998807	-1.28316	9.97685e-21	1.98323
261.325	-36330.3	-14500.6	0.978712	-1.27979	-3.80081e-20	1.97677
261.342	-36330.3	-14500.6	0.955329	-1.27649	1.41949e-19	1.97015
261.359	-36330.3	-14500.6	0.934268	-1.27269	-1.11073e-18	1.96198
261.376	-36330.3	-14500.6	0.914412	-1.26587	4.22165e-18	1.95312
261.393	-36330.3	-14500.6	0.893958	-1.25912	-1.57315e-17	1.94339
261.41	-36330.3	-14500.6	0.868933	-1.25251	9.10093e-17	1.93551
261.427	-36330.3	-14500.5	0.846352	-1.24938	-3.44952e-16	1.92771
261.444	-36330.3	-14500.5	0.826336	-1.24098	1.281e-15	1.91541
261.461	-36330.3	-14500.5	0.805134	-1.22134	-6.51326e-15	1.8944
261.478	-36330.3	-14500.5	0.785428	-1.19805	2.46323e-14	1.86975
261.495	-36330.3	-14500.5	0.764903	-1.17341	-9.10543e-14	1.83942
261.512	-36330.2	-14500.5	0.744671	-1.13874	4.30073e-13	1.79853
261.529	-36330.3	-14500.5	0.72861	-1.09069	-1.62352e-12	1.74974
261.546	-36330.2	-14500.5	0.71145	-1.03391	5.96629e-12	1.69409
261.563	-36330.2	-14500.4	0.694053	-0.981257	-2.6849e-11	1.63589
261.58	-36330.2	-14500.4	0.677323	-0.927821	1.01201e-10	1.57718
261.597	-36330.2	-14500.4	0.661472	-0.857337	-3.69168e-10	1.50348
261.614	-36330.2	-14500.4	0.647586	-0.767177	1.60491e-09	1.41691
261.631	-36330.2	-14500.4	0.635664	-0.680051	-6.0415e-09	1.33205
261.648	-36330.2	-14500.4	0.625689	-0.599612	2.18353e-08	1.25029
261.665	-36330.2	-14500.4	0.615254	-0.53025	-9.24858e-08	1.17395
261.682	-36330.2	-14500.4	0.605147	-0.461593	3.47768e-07	1.0995
261.699	-36330.2	-14500.4	0.596239	-0.37237	-1.24222e-06	1.00775
261.716	-36330.2	-14500.4	0.59107	-0.262468	5.1552e-06	0.900642
261.733	-36330.2	-14500.3	0.589789	-0.146364	-1.93661e-05	0.790806
261.75	-36330.2	-14500.3	0.590118	-0.0319545	6.81343e-05	0.677517
261.767	-36330.2	-14500.3	0.589691	0.0681562	-0.000278129	0.567738
261.784	-36330.2	-14500.3	0.591796	0.175185	0.00172242	0.457611
261.801	-36330.2	-14500.3	0.595187	0.308308	0.00542955	0.331201
261.818	-36330.2	-14500.3	0.600877	0.43404	0.00900111	0.213106
261.835	-36330.2	-14500.3	0.607323	0.526331	0.0105941	0.119167
261.852	-36330.2	-14500.3	0.616779	0.598368	0.00754469	0.0428588
261.869	-36330.2	-14500.3	0.626893	0.653997	0.00654831	-0.0138466
