# Supplementary material for: Extraction of driving behavior primitives considering driver expectation and vehicle dynamics
Source: PLoS One. 2025 Dec 31;20(12):e0340123. doi: 10.1371/journal.pone.0340123 (PMC12755792; doi:10.1371/journal.pone.0340123)
Supplement: S1 File — (ZIP) [file pone.0340123.s001.zip › DataSetForPimitiveExaction-1/straight driving/d2c17_s_1.xlsx]

## Sheet: Sheet1
557.673	-36331.1	-14502.1	0.03316	0.239298	1.51258e-142	0.544525
557.69	-36331.1	-14502.1	0.0363541	0.249429	-5.83051e-142	0.531176
557.707	-36331.1	-14502.1	0.0430262	0.259456	2.18094e-141	0.520207
557.724	-36331.1	-14502.1	0.0466667	0.266667	-9.99537e-151	0.510893
557.741	-36331.1	-14502.1	0.0533333	0.27	0	0.503268
557.758	-36331.1	-14502	0.0566667	0.273333	0	0.496732
557.775	-36331.1	-14502.1	0.0602232	0.276917	-5.02218e-139	0.48983
557.792	-36331.1	-14502	0.0634815	0.280009	1.91562e-138	0.484444
557.809	-36331.1	-14502.1	0.0670281	0.280269	-7.15489e-138	0.477674
557.826	-36331.1	-14502	0.0738978	0.291893	5.59861e-137	0.464162
557.843	-36331.1	-14502.1	0.0772216	0.313017	-2.12792e-136	0.441289
557.86	-36331.1	-14502	0.0842121	0.344091	7.92944e-136	0.40982
557.877	-36331	-14502.1	0.0911886	0.379237	-4.58732e-135	0.37053
557.894	-36331.1	-14502	0.0978435	0.418654	1.73873e-134	0.323171
557.911	-36331	-14502	0.104499	0.482809	-6.45687e-134	0.260554
557.928	-36331.1	-14502	0.112018	0.563178	3.28301e-133	0.180462
557.945	-36331	-14502	0.122905	0.644568	-1.24159e-132	0.104941
557.962	-36331.1	-14502	0.136686	0.71123	4.58959e-132	0.0347781
557.979	-36331	-14502	0.150676	0.7634	-2.16778e-131	-0.0342511
557.996	-36331.1	-14502	0.163848	0.799501	8.18335e-131	-0.108583
558.013	-36331	-14502	0.177483	0.827883	-3.00731e-130	-0.201069
558.03	-36331.1	-14502	0.19146	0.850204	1.35332e-129	-0.299425
558.047	-36331	-14502	0.204692	0.864059	-5.10101e-129	-0.387418
558.064	-36331.1	-14502	0.21805	0.872797	1.86079e-128	-0.475738
558.081	-36331	-14502	0.233667	0.878556	-8.08953e-128	-0.567241
558.098	-36331	-14502	0.248746	0.880204	3.04522e-127	-0.652311
558.115	-36331	-14502	0.263909	0.87995	-1.10061e-126	-0.735921
558.132	-36331	-14502	0.279768	0.880016	4.66175e-126	-0.818833
558.149	-36331	-14502	0.294384	0.879991	-1.75293e-125	-0.902729
558.166	-36331	-14502	0.31	0.880021	6.26143e-125	-0.997819
558.183	-36331	-14502	0.325617	0.879918	-2.59848e-124	-1.09293
558.2	-36331	-14502	0.34023	0.880309	9.76151e-124	-1.17693
558.217	-36331	-14502	0.356097	0.878321	-3.43431e-123	-1.26351
558.234	-36331	-14502	0.371229	0.874724	1.40191e-122	-1.3538
558.251	-36331	-14502	0.386429	0.871026	-5.26203e-122	-1.44464
558.268	-36331	-14502	0.401621	0.870068	1.81444e-121	-1.53647
558.285	-36331	-14502	0.417538	0.868072	-7.30639e-121	-1.61352
558.302	-36331	-14502	0.432135	0.864559	2.7404e-120	-1.67559
558.319	-36331	-14501.9	0.445766	0.86073	-9.19101e-120	-1.73828
558.336	-36331	-14501.9	0.459611	0.860082	3.65883e-119	-1.80112
558.353	-36331	-14501.9	0.472242	0.857859	-1.37141e-118	-1.86228
558.37	-36331	-14501.9	0.489381	0.854196	4.41733e-118	-1.92237
558.387	-36331	-14501.9	0.503458	0.850465	-1.74134e-117	-1.97556
558.404	-36331	-14501.9	0.519399	0.850144	6.52306e-117	-2.02263
558.421	-36331	-14501.9	0.534321	0.847408	-1.97048e-116	-2.07111
558.438	-36331	-14501.9	0.54766	0.843877	7.70221e-116	-2.11644
558.455	-36331	-14501.9	0.560915	0.840616	-2.88371e-115	-2.16092
558.472	-36331	-14501.9	0.575019	0.837077	7.74568e-115	-2.2045
558.489	-36331	-14501.9	0.588465	0.833718	-3.00528e-114	-2.23937
558.506	-36331	-14501.9	0.601709	0.830406	1.12464e-113	-2.26796
558.523	-36331	-14501.8	0.615846	0.826872	-2.26625e-113	-2.29582
558.54	-36331	-14501.8	0.629232	0.823525	8.73569e-113	-2.32007
558.557	-36331	-14501.8	0.642519	0.820204	-3.26764e-112	-2.33993
558.574	-36331	-14501.8	0.656667	0.816667	1.49759e-121	-2.35512
558.591	-36331	-14501.8	0.67	0.813333	0	-2.36492
558.608	-36331	-14501.8	0.683333	0.81	2.14593e-120	-2.37146
558.625	-36330.9	-14501.8	0.697481	0.806499	7.52459e-110	-2.37479
558.642	-36331	-14501.8	0.710768	0.803002	-2.87012e-109	-2.37347
558.659	-36330.9	-14501.8	0.724154	0.796363	1.072e-108	-2.36891
558.676	-36330.9	-14501.7	0.738291	0.792904	-8.38824e-108	-2.36199
558.693	-36330.9	-14501.7	0.751536	0.789899	3.18821e-107	-2.35676
558.71	-36330.9	-14501.7	0.764979	0.789785	-1.18805e-106	-2.35242
558.727	-36330.9	-14501.7	0.779095	0.785986	6.87306e-106	-2.34773
558.744	-36330.9	-14501.7	0.792305	0.782779	-2.60509e-105	-2.34192
558.761	-36330.9	-14501.7	0.805809	0.779367	9.67415e-105	-2.33412
558.778	-36330.9	-14501.7	0.819894	0.77591	-4.91884e-104	-2.32577
558.795	-36330.9	-14501.7	0.833074	0.772383	1.86024e-103	-2.31757
558.812	-36330.9	-14501.6	0.846644	0.769896	-6.87646e-103	-2.31071
558.829	-36330.9	-14501.6	0.860686	0.769368	3.24793e-102	-2.30353
558.846	-36330.9	-14501.6	0.873856	0.765606	-1.22609e-101	-2.30124
558.863	-36330.9	-14501.6	0.88744	0.762322	4.50576e-101	-2.30334
558.88	-36330.9	-14501.6	0.901659	0.758788	-2.02765e-100	-2.31337
558.897	-36330.9	-14501.6	0.913793	0.755521	7.64271e-100	-2.31805
558.914	-36330.9	-14501.6	0.923474	0.752063	-2.78797e-99	-2.33822
558.931	-36330.9	-14501.5	0.935308	0.748703	1.21203e-98	-2.26059
558.948	-36330.9	-14501.5	0.948801	0.744931	-4.56257e-98	-1.95425
558.965	-36330.9	-14501.5	0.962487	0.743276	1.64901e-97	-1.40734
558.982	-36330.8	-14501.5	0.976331	0.729701	-6.98456e-97	-0.89519
558.999	-36330.8	-14501.5	0.989715	0.686139	2.62636e-96	-0.725395
559.016	-36330.8	-14501.5	1.00216	0.608937	-9.38132e-96	-0.763965
559.033	-36330.8	-14501.4	1.01046	0.525874	3.89322e-95	-0.828905
559.05	-36330.8	-14501.4	1.01677	0.456146	-1.46254e-94	-0.748204
559.067	-36330.8	-14501.4	1.02369	0.374314	5.14553e-94	-0.564749
559.084	-36330.8	-14501.4	1.03093	0.282897	-2.10044e-93	-0.326231
559.101	-36330.8	-14501.4	1.03541	0.197673	7.88396e-93	-0.100012
559.118	-36330.8	-14501.4	1.03899	0.112499	-2.71852e-92	0.0957358
559.135	-36330.8	-14501.4	1.04015	0.0346758	1.0947e-91	0.229626
559.152	-36330.8	-14501.3	1.04027	-0.0539022	-4.10587e-91	0.305156
559.169	-36330.8	-14501.3	1.03781	-0.156835	1.37706e-90	0.344471
559.186	-36330.8	-14501.3	1.03453	-0.254372	-5.48192e-90	0.358689
559.203	-36330.8	-14501.3	1.02878	-0.336042	2.05474e-89	0.366333
559.22	-36330.8	-14501.3	1.02185	-0.424256	-6.61837e-89	0.387544
559.237	-36330.8	-14501.3	1.01248	-0.519913	2.609e-88	0.438317
559.254	-36330.8	-14501.2	1.0023	-0.622669	-9.77332e-88	0.513799
559.271	-36330.7	-14501.2	0.992089	-0.718336	2.95232e-87	0.609456
559.288	-36330.7	-14501.2	0.978988	-0.795153	-1.154e-86	0.697919
559.305	-36330.7	-14501.2	0.96606	-0.855852	4.32058e-86	0.780376
559.322	-36330.7	-14501.2	0.948543	-0.921935	-1.16051e-85	0.865005
559.339	-36330.7	-14501.2	0.935152	-0.988878	4.50273e-85	0.943422
559.356	-36330.7	-14501.2	0.915689	-1.0555	-1.68501e-84	1.01463
559.373	-36330.7	-14501.1	0.897737	-1.11986	3.39547e-84	1.08338
559.39	-36330.7	-14501.1	0.877839	-1.1737	-1.30884e-83	1.14168
559.407	-36330.7	-14501.1	0.857967	-1.22375	4.89581e-83	1.19608
559.424	-36330.7	-14501.1	0.833333	-1.27333	0	1.25272
559.441	-36330.7	-14501.1	0.81	-1.32333	0	1.30828
559.458	-36330.7	-14501.1	0.79	-1.37333	-3.21518e-91	1.36383
559.475	-36330.7	-14501	0.765247	-1.42257	-1.12739e-80	1.41672
559.492	-36330.7	-14501	0.741862	-1.4585	4.30022e-80	1.45627
559.509	-36330.7	-14501	0.715113	-1.48848	-1.60614e-79	1.48758
559.526	-36330.7	-14501	0.690605	-1.52042	1.25679e-78	1.51481
559.543	-36330.7	-14501	0.667069	-1.54978	-4.7768e-78	1.53473
559.56	-36330.7	-14501	0.640004	-1.57233	1.78002e-77	1.54937
559.577	-36330.6	-14501	0.611833	-1.58931	-1.02977e-76	1.55928
559.594	-36330.6	-14501	0.585355	-1.60198	3.90313e-76	1.56635
559.611	-36330.6	-14501	0.558503	-1.61148	-1.44945e-75	1.57027
559.628	-36330.6	-14501	0.529552	-1.61778	7.36977e-75	1.57205
559.645	-36330.6	-14501	0.500202	-1.62033	-2.78715e-74	1.57184
559.662	-36330.6	-14500.9	0.47346	-1.61935	1.03028e-73	1.57196
559.679	-36330.6	-14500.9	0.445265	-1.61566	-4.86628e-73	1.5716
559.696	-36330.6	-14500.9	0.418982	-1.61215	1.83702e-72	1.57072
559.713	-36330.6	-14500.9	0.391705	-1.60992	-6.75086e-72	1.57074
559.73	-36330.6	-14500.9	0.363709	-1.60911	3.03797e-71	1.57127
559.747	-36330.6	-14500.9	0.337429	-1.6057	-1.14509e-70	1.57149
559.764	-36330.6	-14500.9	0.310034	-1.60086	4.17714e-70	1.56861
559.781	-36330.6	-14500.9	0.282114	-1.59519	-1.81595e-69	1.56456
559.798	-36330.6	-14500.9	0.255958	-1.59064	6.83597e-69	1.56104
559.815	-36330.6	-14500.9	0.228068	-1.5853	-2.47067e-68	1.55888
559.832	-36330.6	-14500.9	0.202105	-1.5796	1.04648e-67	1.55745
559.849	-36330.6	-14500.9	0.178021	-1.5784	-3.935e-67	1.55827
559.866	-36330.6	-14500.9	0.149854	-1.58804	1.40558e-66	1.56297
559.883	-36330.6	-14500.9	0.122624	-1.60105	-5.83311e-66	1.57367
559.9	-36330.6	-14500.9	0.0948835	-1.62018	2.06472e-65	1.57922
559.917	-36330.6	-14500.9	0.0680289	-1.60882	-8.43177e-65	1.60676
559.934	-36330.6	-14500.9	0.038318	-1.68573	3.16493e-64	1.48483
