# Supplementary material for: Extraction of driving behavior primitives considering driver expectation and vehicle dynamics
Source: PLoS One. 2025 Dec 31;20(12):e0340123. doi: 10.1371/journal.pone.0340123 (PMC12755792; doi:10.1371/journal.pone.0340123)
Supplement: S1 File — (ZIP) [file pone.0340123.s001.zip › DataSetForPimitiveExaction-1/straight driving/d2c17_s_2.xlsx]

## Sheet: Sheet1
653.553	-36199.7	-14525.8	0.0355363	0.454667	3.55509e-12	0.297103
653.57	-36199.7	-14525.9	0.0434328	0.52769	-8.82854e-13	0.223543
653.587	-36199.7	-14525.8	0.0543569	0.61162	2.56036e-13	0.140839
653.604	-36199.7	-14525.9	0.0637455	0.691236	-6.8213e-14	0.0664465
653.621	-36199.7	-14525.8	0.0756553	0.752211	1.67104e-14	0.00177128
653.638	-36199.7	-14525.9	0.0894405	0.796534	-4.74967e-15	-0.0484608
653.655	-36199.7	-14525.9	0.10447	0.832044	1.26435e-15	-0.0847961
653.672	-36199.7	-14525.9	0.11998	0.857576	-3.04663e-16	-0.114315
653.689	-36199.7	-14525.9	0.135616	0.874789	8.52924e-17	-0.134816
653.706	-36199.7	-14525.9	0.150254	0.883782	-2.26827e-17	-0.148334
653.723	-36199.7	-14525.9	0.166009	0.890609	5.35525e-18	-0.15872
653.74	-36199.7	-14525.9	0.181592	0.895509	-1.48172e-18	-0.16705
653.757	-36199.7	-14525.9	0.194388	0.898858	3.93614e-19	-0.173287
653.774	-36199.7	-14525.9	0.208102	0.900144	-9.05408e-20	-0.178299
653.791	-36199.7	-14525.9	0.22402	0.900224	2.48201e-20	-0.181354
653.808	-36199.7	-14525.9	0.240636	0.898054	-6.58489e-21	-0.182768
653.825	-36199.7	-14525.9	0.25839	0.89441	1.46327e-21	-0.182969
653.842	-36199.7	-14525.9	0.273016	0.890627	-3.98179e-22	-0.183716
653.859	-36199.7	-14525.9	0.285906	0.890141	1.05479e-22	-0.184847
653.876	-36199.7	-14525.9	0.300105	0.887643	-2.23331e-23	-0.186092
653.893	-36199.7	-14525.9	0.313309	0.884124	6.04693e-24	-0.186262
653.91	-36199.7	-14525.9	0.329316	0.880568	-1.61873e-24	-0.186977
653.927	-36199.6	-14525.9	0.345942	0.879799	4.27997e-25	-0.188975
653.944	-36199.6	-14525.9	0.363791	0.880228	-8.40933e-26	-0.191365
653.961	-36199.6	-14525.9	0.377697	0.877343	2.23217e-26	-0.192743
653.978	-36199.6	-14525.9	0.391718	0.873781	-3.85843e-27	-0.192774
653.995	-36199.6	-14525.9	0.404921	0.870187	1.03544e-27	-0.193752
654.012	-36199.6	-14525.9	0.421476	0.870115	-2.72426e-28	-0.194849
654.029	-36199.6	-14525.9	0.435766	0.866908	3.48154e-29	-0.196038
654.046	-36199.6	-14525.9	0.452451	0.863515	-9.32133e-30	-0.19609
654.063	-36199.6	-14525.9	0.465769	0.860209	2.44377e-30	-0.196074
654.08	-36199.6	-14525.9	0.483333	0.856667	-6.96917e-41	-0.196078
654.097	-36199.6	-14525.9	0.496667	0.853333	0	-0.196078
654.114	-36199.6	-14525.9	0.51	0.85	0	-0.197168
654.131	-36199.6	-14525.9	0.524146	0.849918	-1.06123e-32	-0.19834
654.148	-36199.5	-14525.9	0.537435	0.846442	2.8371e-33	-0.19934
654.165	-36199.5	-14525.9	0.55082	0.843137	-7.36014e-34	-0.198178
654.182	-36199.5	-14525.9	0.564959	0.83959	3.6525e-34	-0.197023
654.199	-36199.5	-14525.9	0.578197	0.836284	-9.7603e-35	-0.196026
654.216	-36199.5	-14525.9	0.591666	0.832922	2.51557e-35	-0.196092
654.233	-36199.5	-14525.9	0.605646	0.829391	-9.36547e-36	-0.196075
654.25	-36199.5	-14525.9	0.619428	0.826099	2.50151e-36	-0.196074
654.267	-36199.5	-14525.9	0.636138	0.822682	-6.40162e-37	-0.196099
654.284	-36199.5	-14525.9	0.649436	0.819359	2.12902e-37	-0.195957
654.301	-36199.5	-14525.9	0.664597	0.815228	-6.05321e-38	-0.194502
654.318	-36199.5	-14525.9	0.683241	0.808878	3.01341e-38	-0.192419
654.335	-36199.4	-14525.9	0.689129	0.806972	6.82368e-38	-0.191475
654.352	-36199.4	-14526	0.693322	0.80605	2.7507e-38	-0.190705
654.369	-36199.4	-14526	0.710402	0.801307	-3.16581e-39	-0.188809
654.386	-36199.4	-14526	0.732621	0.795086	9.4392e-40	-0.18709
654.403	-36199.4	-14526	0.744314	0.792284	-2.51666e-40	-0.187686
654.42	-36199.4	-14526	0.758396	0.788709	6.24976e-41	-0.18895
654.437	-36199.4	-14526	0.772238	0.785358	-1.81249e-41	-0.189567
654.454	-36199.4	-14526	0.78542	0.781665	4.82883e-42	-0.189875
654.471	-36199.3	-14526	0.799081	0.779972	-1.18293e-42	-0.191105
654.488	-36199.3	-14526	0.813374	0.778756	3.36231e-43	-0.192365
654.505	-36199.3	-14526	0.824605	0.775111	-8.95035e-44	-0.192711
654.522	-36199.3	-14526	0.836382	0.771382	2.15672e-44	-0.193734
654.539	-36199.3	-14526	0.850483	0.769977	-6.03788e-45	-0.196147
654.556	-36199.3	-14526	0.863969	0.768586	1.60572e-45	-0.198526
654.573	-36199.3	-14526	0.875602	0.764713	-3.791e-46	-0.199359
654.59	-36199.3	-14526	0.887622	0.761369	1.04891e-46	-0.200971
654.607	-36199.2	-14526	0.901154	0.758061	-2.78641e-47	-0.216649
654.624	-36199.2	-14526	0.914989	0.754581	6.40942e-48	-0.262622
654.641	-36199.2	-14526	0.928746	0.751154	-1.75702e-48	-0.356948
654.658	-36199.2	-14526	0.941757	0.74787	4.66147e-49	-0.492044
654.675	-36199.2	-14526	0.956176	0.74437	-1.03585e-49	-0.671426
654.692	-36199.2	-14526	0.967031	0.740961	2.81872e-50	-0.845189
654.709	-36199.1	-14526	0.979118	0.737672	-7.46684e-51	-0.999553
654.726	-36199.1	-14526.1	0.993345	0.734161	1.58087e-51	-1.15382
654.743	-36199.1	-14526.1	1.00714	0.730769	-4.27662e-52	-1.31196
654.76	-36199.1	-14526.1	1.01778	0.727473	1.13082e-52	-1.47385
654.777	-36199.1	-14526.1	1.02791	0.723952	-2.22404e-53	-1.64048
654.794	-36199.1	-14526.1	1.04094	0.720576	5.98898e-54	-1.77757
654.811	-36199.1	-14526.1	1.05421	0.717274	-1.58009e-54	-1.89055
654.828	-36199	-14526.1	1.06849	0.713745	2.73126e-55	-1.99518
654.845	-36199	-14526.1	1.07896	0.710384	-7.32954e-56	-2.08316
654.862	-36199	-14526.1	1.08859	0.707073	1.92842e-56	-2.16096
654.879	-36199	-14526.1	1.10249	0.703538	-2.46447e-57	-2.23734
654.896	-36199	-14526.1	1.11588	0.700192	6.59828e-58	-2.31361
654.913	-36199	-14526.1	1.12928	0.69687	-1.72987e-58	-2.39163
654.93	-36198.9	-14526.1	1.14	0.693333	0	-2.47603
654.947	-36198.9	-14526.1	1.15	0.69	0	-2.54684
654.964	-36198.9	-14526.1	1.16	0.686667	3.44263e-70	-2.60893
654.981	-36198.9	-14526.2	1.17058	0.68313	7.51215e-61	-2.66671
654.998	-36198.8	-14526.2	1.18068	0.679808	-2.00829e-61	-2.72222
655.015	-36198.8	-14526.2	1.19417	0.676462	5.21002e-62	-2.78035
655.032	-36198.8	-14526.2	1.20834	0.672927	-2.58549e-62	-2.84218
655.049	-36198.8	-14526.2	1.22131	0.669616	6.90901e-63	-2.89087
655.066	-36198.8	-14526.2	1.23119	0.666255	-1.7807e-63	-2.93281
655.083	-36198.8	-14526.2	1.24184	0.662726	6.62952e-64	-2.97036
655.1	-36198.7	-14526.2	1.25172	0.659424	-1.7707e-64	-3.00326
655.117	-36198.7	-14526.2	1.26188	0.656047	4.53005e-65	-3.03042
655.134	-36198.7	-14526.2	1.27229	0.65253	-1.49962e-65	-3.04931
655.151	-36198.7	-14526.2	1.28284	0.649219	4.00327e-66	-3.05964
655.168	-36198.7	-14526.2	1.29667	0.645884	-1.01553e-66	-3.0653
655.185	-36198.6	-14526.2	1.31083	0.642117	3.1528e-67	-3.06813
655.202	-36198.6	-14526.2	1.32315	0.63992	-8.41149e-68	-3.06836
655.219	-36198.6	-14526.3	1.33304	0.639285	2.11297e-68	-3.0651
655.236	-36198.6	-14526.3	1.34363	0.635368	-6.30006e-69	-3.05817
655.253	-36198.5	-14526.3	1.35346	0.632204	1.67971e-69	-3.0489
655.27	-36198.5	-14526.3	1.36374	0.628747	-4.17131e-70	-3.03887
655.287	-36198.5	-14526.3	1.3742	0.625269	1.20972e-70	-3.02826
655.304	-36198.5	-14526.3	1.38405	0.621984	-3.22293e-71	-3.01709
655.321	-36198.5	-14526.3	1.39437	0.618545	7.89532e-72	-3.00414
655.338	-36198.4	-14526.3	1.40479	0.615065	-2.24413e-72	-2.99056
655.355	-36198.4	-14526.3	1.41463	0.611814	5.97378e-73	-2.97721
655.372	-36198.4	-14526.3	1.425	0.60825	-1.43947e-73	-2.9655
655.389	-36198.4	-14526.3	1.43537	0.605221	4.0299e-74	-2.94433
655.406	-36198.4	-14526.3	1.44521	0.599804	-1.07171e-74	-2.95727
655.423	-36198.3	-14526.3	1.45563	0.594508	2.53025e-75	-2.79542
655.44	-36198.3	-14526.4	1.46596	0.591426	-7.00082e-76	-2.32243
655.457	-36198.3	-14526.4	1.4758	0.588048	1.85975e-76	-1.53808
655.474	-36198.3	-14526.4	1.48626	0.584578	-4.27787e-77	-0.841558
655.491	-36198.2	-14526.4	1.49654	0.581179	1.1727e-77	-0.579558
655.508	-36198.2	-14526.4	1.50639	0.577774	-3.11123e-78	-0.678839
655.525	-36198.2	-14526.4	1.51688	0.574693	6.91366e-79	-0.83236
655.542	-36198.2	-14526.4	1.52714	0.568504	-1.88132e-79	-0.854656
655.559	-36198.1	-14526.4	1.53688	0.564149	4.98364e-80	-0.772424
655.576	-36198.1	-14526.4	1.54784	0.560803	-1.05513e-80	-0.612738
655.593	-36198.1	-14526.4	1.55493	0.557697	2.85437e-81	-0.432516
655.61	-36198.1	-14526.4	1.56446	0.545664	-7.54749e-82	-0.269495
655.627	-36198	-14526.5	1.57191	0.484605	1.4844e-82	-0.12733
655.644	-36198	-14526.5	1.58191	0.390116	-3.99726e-83	-0.00863888
655.661	-36198	-14526.5	1.58616	0.221334	1.05461e-83	0.089736
655.678	-36198	-14526.5	1.58987	0.0263874	-1.82294e-84	0.184469
655.695	-36197.9	-14526.5	1.58714	-0.163776	4.892e-85	0.247548
655.712	-36197.9	-14526.5	1.5839	-0.309736	-1.2871e-85	0.305869
655.729	-36197.9	-14526.5	1.57707	-0.467126	1.64505e-86	0.384282
655.746	-36197.9	-14526.5	1.57054	-0.629766	-4.41073e-87	0.500686
655.763	-36197.8	-14526.5	1.55756	-0.812836	1.18001e-87	0.6497
655.78	-36197.8	-14526.5	1.54113	-0.977512	-3.09331e-88	0.812612
655.797	-36197.8	-14526.5	1.52	-1.12333	0	0.976035
655.814	-36197.8	-14526.5	1.5	-1.23333	0	1.11547
655.831	-36197.7	-14526.6	1.47869	-1.34282	-5.01412e-90	1.24686
655.848	-36197.7	-14526.6	1.45519	-1.43475	1.34047e-90	1.35673
655.865	-36197.7	-14526.6	1.42835	-1.51133	-3.47752e-91	1.45449
655.882	-36197.7	-14526.6	1.40007	-1.59244	1.72573e-91	1.55021
655.899	-36197.6	-14526.6	1.37367	-1.66987	-4.61155e-92	1.64141
655.916	-36197.6	-14526.6	1.34643	-1.76075	1.18856e-92	1.7361
655.933	-36197.6	-14526.6	1.31457	-1.84837	-4.42499e-93	1.83442
655.95	-36197.6	-14526.6	1.28447	-1.92548	1.18189e-93	1.91654
655.967	-36197.6	-14526.6	1.25039	-1.98742	-3.02366e-94	1.9883
655.984	-36197.5	-14526.6	1.21541	-2.04657	1.00095e-94	2.0539
656.001	-36197.5	-14526.6	1.18178	-2.10482	-2.67205e-95	2.11265
656.018	-36197.5	-14526.6	1.14418	-2.17273	6.77831e-96	2.1708
656.035	-36197.5	-14526.7	1.10558	-2.23924	-2.1044e-96	2.22401
656.052	-36197.5	-14526.7	1.06961	-2.2931	5.6144e-97	2.26203
656.069	-36197.5	-14526.7	1.03115	-2.332	-1.41034e-97	2.2945
656.086	-36197.4	-14526.7	0.988832	-2.37481	4.20509e-98	2.32403
656.103	-36197.4	-14526.7	0.949454	-2.41258	-1.12115e-98	2.35102
656.12	-36197.4	-14526.7	0.908536	-2.44327	2.78429e-99	2.37357
656.137	-36197.4	-14526.7	0.865592	-2.46317	-8.07776e-100	2.39053
656.154	-36197.4	-14526.7	0.821851	-2.47436	2.16354e-100	2.40226
656.171	-36197.4	-14526.7	0.780179	-2.48318	-5.76394e-101	2.41235
656.188	-36197.4	-14526.7	0.739122	-2.48849	1.41144e-101	2.42028
656.205	-36197.3	-14526.7	0.698147	-2.49046	-3.9875e-102	2.42622
656.222	-36197.3	-14526.7	0.655093	-2.48877	9.6085e-103	2.42888
656.239	-36197.3	-14526.7	0.61144	-2.48331	-2.68997e-103	2.42942
656.256	-36197.3	-14526.7	0.5727	-2.47649	7.15408e-104	2.42816
656.273	-36197.3	-14526.7	0.530365	-2.4695	-1.69027e-104	2.42594
656.29	-36197.3	-14526.7	0.490562	-2.46309	4.72704e-105	2.42213
656.307	-36197.3	-14526.7	0.429639	-2.45396	-1.44403e-105	2.41469
656.324	-36197.3	-14526.7	0.381848	-2.4467	1.38711e-105	2.40922
656.341	-36197.3	-14526.7	0.37107	-2.44499	1.38801e-105	2.40735
656.358	-36197.3	-14526.7	0.351381	-2.44239	2.64653e-106	2.40427
656.375	-36197.3	-14526.7	0.284216	-2.43323	-4.89445e-107	2.39557
656.392	-36197.3	-14526.7	0.232821	-2.42323	1.33186e-107	2.38413
656.409	-36197.2	-14526.7	0.195943	-2.41151	-3.52811e-108	2.37433
656.426	-36197.3	-14526.7	0.153143	-2.40738	7.46965e-109	2.35536
656.443	-36197.2	-14526.7	0.112608	-2.37297	-2.02071e-109	2.36291
656.46	-36197.3	-14526.7	0.0729305	-2.45484	5.34316e-110	2.14818
656.477	-36197.2	-14526.7	0.0327817	-1.68466	-1.05087e-110	1.59525
