# Supplementary material for: Extraction of driving behavior primitives considering driver expectation and vehicle dynamics
Source: PLoS One. 2025 Dec 31;20(12):e0340123. doi: 10.1371/journal.pone.0340123 (PMC12755792; doi:10.1371/journal.pone.0340123)
Supplement: S1 File — (ZIP) [file pone.0340123.s001.zip › DataSetForPimitiveExaction-1/straight driving/d2c17_s_3.xlsx]

## Sheet: Sheet1
690.647	-36192.9	-14528.3	0.03885	0.641169	6.08927e-36	0.307455
690.664	-36192.9	-14528.3	0.0488243	0.711895	-2.27876e-35	0.238107
690.681	-36192.9	-14528.3	0.0592924	0.776938	4.59192e-35	0.183572
690.698	-36192.9	-14528.3	0.0725604	0.814891	-1.77004e-34	0.14357
690.715	-36192.9	-14528.3	0.0857606	0.844994	6.62094e-34	0.113839
690.732	-36192.9	-14528.3	0.103333	0.87	0	0.087146
690.749	-36192.9	-14528.3	0.12	0.886667	-1.16288e-42	0.0675381
690.766	-36192.9	-14528.3	0.136667	0.896667	-4.34808e-42	0.0533769
690.783	-36192.9	-14528.3	0.150799	0.903614	-1.52464e-31	0.0430149
690.8	-36192.9	-14528.3	0.164075	0.90686	5.81549e-31	0.0344253
690.817	-36192.9	-14528.3	0.177607	0.91012	-2.1721e-30	0.0279441
690.834	-36192.9	-14528.3	0.195389	0.909724	1.69964e-29	0.0224536
690.851	-36192.9	-14528.3	0.211977	0.906248	-6.45999e-29	0.0204603
690.868	-36192.9	-14528.3	0.228463	0.902932	2.40724e-28	0.0183518
690.885	-36192.9	-14528.3	0.242399	0.899381	-1.39263e-27	0.0170799
690.902	-36192.9	-14528.3	0.255545	0.896124	5.27847e-27	0.0150493
690.919	-36192.9	-14528.3	0.269564	0.892592	-1.96019e-26	0.0136681
690.936	-36192.9	-14528.3	0.287396	0.889856	9.96664e-26	0.0102793
690.953	-36192.9	-14528.3	0.303974	0.889535	-3.76926e-25	0.00802862
690.97	-36192.9	-14528.3	0.320203	0.885804	1.39332e-24	0.00478862
690.987	-36192.9	-14528.3	0.334013	0.882141	-6.58101e-24	0.000199639
691.004	-36192.9	-14528.3	0.346952	0.879918	2.48432e-23	-0.00985707
691.021	-36192.9	-14528.3	0.361815	0.87927	-9.12965e-23	-0.0247266
691.038	-36192.9	-14528.3	0.378265	0.875441	4.10845e-22	-0.0435571
691.055	-36192.9	-14528.3	0.39235	0.871928	-1.54858e-21	-0.0626177
691.072	-36192.9	-14528.3	0.408427	0.869933	5.64903e-21	-0.0837287
691.089	-36192.8	-14528.3	0.423472	0.868969	-2.45584e-20	-0.103913
691.106	-36192.8	-14528.3	0.439119	0.865292	9.24474e-20	-0.12083
691.123	-36192.8	-14528.3	0.452374	0.86162	-3.34125e-19	-0.136032
691.14	-36192.8	-14528.3	0.466509	0.859939	1.41522e-18	-0.149407
691.157	-36192.8	-14528.3	0.479124	0.858805	-5.32157e-18	-0.158998
691.174	-36192.8	-14528.3	0.495085	0.854916	1.90086e-17	-0.166802
691.191	-36192.8	-14528.4	0.510501	0.851566	-7.88851e-17	-0.173413
691.208	-36192.8	-14528.3	0.525314	0.848256	2.96342e-16	-0.179869
691.225	-36192.8	-14528.4	0.541151	0.844791	-1.0426e-15	-0.186753
691.242	-36192.8	-14528.4	0.554497	0.841348	4.25595e-15	-0.192933
691.259	-36192.8	-14528.4	0.567852	0.838067	-1.59746e-14	-0.197667
691.276	-36192.8	-14528.4	0.581346	0.834578	5.50831e-14	-0.201454
691.293	-36192.8	-14528.4	0.597615	0.83116	-2.21809e-13	-0.204701
691.31	-36192.7	-14528.4	0.612107	0.82785	8.31937e-13	-0.208106
691.327	-36192.7	-14528.4	0.625797	0.824437	-2.79023e-12	-0.210606
691.344	-36192.7	-14528.4	0.639503	0.820695	1.11076e-11	-0.213642
691.361	-36192.7	-14528.4	0.652641	0.819843	-4.16335e-11	-0.216666
691.378	-36192.7	-14528.4	0.666692	0.820019	1.34102e-10	-0.221986
691.395	-36192.7	-14528.4	0.680257	0.820051	-5.28641e-10	-0.226579
691.412	-36192.7	-14528.4	0.693447	0.819776	1.98029e-09	-0.232518
691.429	-36192.7	-14528.4	0.707503	0.822473	-5.98203e-09	-0.24014
691.446	-36192.7	-14528.4	0.721112	0.828546	2.33825e-08	-0.251601
691.463	-36192.6	-14528.4	0.733927	0.838165	-8.75443e-08	-0.264273
691.48	-36192.6	-14528.4	0.751423	0.848622	2.35145e-07	-0.281166
691.497	-36192.6	-14528.4	0.764998	0.861738	-9.12351e-07	-0.297621
691.514	-36192.6	-14528.4	0.781456	0.875019	3.4142e-06	-0.314948
691.531	-36192.6	-14528.4	0.795768	0.889263	-6.87995e-06	-0.331355
691.548	-36192.6	-14528.4	0.812453	0.899455	2.652e-05	-0.345596
691.565	-36192.6	-14528.4	0.82576	0.909387	-9.91996e-05	-0.359695
691.582	-36192.6	-14528.4	0.843333	0.92	0.00333333	-0.374728
691.599	-36192.5	-14528.4	0.856667	0.93	0.00666667	-0.3878
691.616	-36192.5	-14528.5	0.873333	0.936667	0.01	-0.398693
691.633	-36192.5	-14528.5	0.887554	0.943605	0.00986839	-0.407973
691.65	-36192.5	-14528.5	0.90433	0.946969	0.0064607	-0.417747
691.667	-36192.5	-14528.5	0.921007	0.953649	0.00311232	-0.426476
691.684	-36192.5	-14528.5	0.938778	0.957057	-0.000238814	-0.435509
691.701	-36192.5	-14528.5	0.954955	0.960238	0.000285482	-0.440554
691.718	-36192.4	-14528.5	0.968531	0.959698	0.00374009	-0.443604
691.735	-36192.4	-14528.5	0.986449	0.956017	0.00745073	-0.446264
691.752	-36192.4	-14528.5	1.00283	0.952778	0.00983216	-0.453893
691.769	-36192.4	-14528.5	1.0199	0.949343	0.00596656	-0.478849
691.786	-36192.4	-14528.5	1.03665	0.94604	0.00243405	-0.541443
691.803	-36192.4	-14528.5	1.05039	0.941844	-0.000251855	-0.635221
691.82	-36192.3	-14528.5	1.06678	0.935722	6.3889e-05	-0.753998
691.837	-36192.3	-14528.5	1.08151	0.931488	-1.9835e-05	-0.868594
691.854	-36192.3	-14528.5	1.09736	0.925582	5.29186e-06	-0.963636
691.871	-36192.3	-14528.5	1.11151	0.921382	-1.32932e-06	-1.04855
691.888	-36192.3	-14528.5	1.12939	0.91532	3.96351e-07	-1.13245
691.905	-36192.3	-14528.6	1.14597	0.911117	-1.05674e-07	-1.20503
691.922	-36192.2	-14528.6	1.1619	0.905324	2.62427e-08	-1.28007
691.939	-36192.2	-14528.6	1.17559	0.900668	-7.61061e-09	-1.35943
691.956	-36192.2	-14528.6	1.18849	0.895154	2.02762e-09	-1.4398
691.973	-36192.2	-14528.6	1.2037	0.890893	-4.96712e-10	-1.52123
691.99	-36192.2	-14528.6	1.22131	0.88252	1.41183e-10	-1.5918
692.007	-36192.1	-14528.6	1.23798	0.869642	-3.75824e-11	-1.64631
692.024	-36192.1	-14528.6	1.25358	0.850379	9.05605e-12	-1.6983
692.041	-36192.1	-14528.6	1.26711	0.82769	-2.5353e-12	-1.74952
692.058	-36192.1	-14528.6	1.28024	0.804515	6.7424e-13	-1.7944
692.075	-36192.1	-14528.6	1.29441	0.779936	-1.59184e-13	-1.83369
692.092	-36192	-14528.6	1.3063	0.7579	4.40437e-14	-1.86429
692.109	-36192	-14528.6	1.31541	0.738211	-1.17001e-14	-1.88917
692.126	-36192	-14528.6	1.32819	0.719159	2.69131e-15	-1.91648
692.143	-36192	-14528.6	1.34202	0.704179	-7.37772e-16	-1.94658
692.16	-36192	-14528.7	1.35549	0.693459	1.95734e-16	-1.97807
692.177	-36191.9	-14528.7	1.36706	0.683142	-4.34954e-17	-2.00784
692.194	-36191.9	-14528.7	1.37705	0.67288	1.18358e-17	-2.02933
692.211	-36191.9	-14528.7	1.38709	0.663	-3.13532e-18	-2.04146
692.228	-36191.9	-14528.7	1.39722	0.652543	6.63804e-19	-2.04647
692.245	-36191.8	-14528.7	1.41036	0.642064	-1.79575e-19	-2.04636
692.262	-36191.8	-14528.7	1.42106	0.634818	4.74828e-20	-2.04261
692.279	-36191.8	-14528.7	1.43151	0.627935	-9.3382e-21	-2.03703
692.296	-36191.8	-14528.7	1.44135	0.621125	2.51272e-21	-2.0306
692.313	-36191.8	-14528.7	1.45438	0.614627	-6.55817e-22	-2.02396
692.33	-36191.7	-14528.7	1.46551	0.607281	9.41127e-23	-2.01815
692.347	-36191.7	-14528.7	1.47549	0.603867	4.90443e-23	-2.01162
692.364	-36191.7	-14528.8	1.48547	0.597322	-2.90609e-22	-2.00534
692.381	-36191.7	-14528.8	1.49602	0.593617	6.00887e-22	-1.99514
692.398	-36191.6	-14528.8	1.50621	0.586971	-2.31994e-21	-1.98639
692.415	-36191.6	-14528.8	1.51283	0.583629	8.67883e-21	-1.97558
692.432	-36191.6	-14528.8	1.52333	0.576667	0	-1.96514
692.449	-36191.6	-14528.8	1.53	0.573333	0	-1.95316
692.466	-36191.5	-14528.8	1.54	0.566667	0	-1.94227
692.483	-36191.5	-14528.8	1.5506	0.563029	-1.99855e-18	-1.93073
692.5	-36191.5	-14528.8	1.56058	0.556353	7.6231e-18	-1.92105
692.517	-36191.5	-14528.8	1.57061	0.553162	-2.84725e-17	-1.91231
692.534	-36191.4	-14528.9	1.58122	0.549556	2.22793e-16	-1.90319
692.551	-36191.4	-14528.9	1.59116	0.546371	-8.46794e-16	-1.89549
692.568	-36191.4	-14528.9	1.60122	0.542601	3.15547e-15	-1.8855
692.585	-36191.4	-14528.9	1.61192	0.535767	-1.8255e-14	-1.87496
692.602	-36191.3	-14528.9	1.62135	0.532843	6.91917e-14	-1.86432
692.619	-36191.3	-14528.9	1.62788	0.529328	-2.56947e-13	-1.85585
692.636	-36191.3	-14528.9	1.63484	0.526033	1.30645e-12	-1.84788
692.653	-36191.3	-14528.9	1.64206	0.521891	-4.94085e-12	-1.84011
692.67	-36191.2	-14528.9	1.65256	0.515542	1.8264e-11	-1.83116
692.687	-36191.2	-14528.9	1.66295	0.512422	-8.62657e-11	-1.82195
692.704	-36191.2	-14528.9	1.67308	0.509007	3.25652e-10	-1.81354
692.721	-36191.1	-14529	1.68231	0.505664	-1.19674e-09	-1.80132
692.738	-36191.1	-14529	1.68907	0.501858	5.38547e-09	-1.77291
692.755	-36191.1	-14529	1.6954	0.49135	-2.02992e-08	-1.7197
692.772	-36191.1	-14529	1.70363	0.465544	7.40491e-08	-1.62125
692.789	-36191	-14529	1.71334	0.39504	-3.21918e-07	-1.47179
692.806	-36191	-14529	1.71844	0.276803	1.21183e-06	-1.28944
692.823	-36191	-14529	1.72021	0.139779	-4.37981e-06	-1.06411
692.84	-36191	-14529	1.71995	0.0168383	1.85511e-05	-0.811858
692.857	-36190.9	-14529	1.71997	-0.0730672	-6.97566e-05	-0.55473
692.874	-36190.9	-14529	1.72017	-0.167449	0.00024917	-0.289012
692.891	-36190.9	-14529.1	1.71878	-0.255318	-0.00152865	-0.0487406
692.908	-36190.9	-14529.1	1.71328	-0.334064	-0.00507265	0.152196
692.925	-36190.8	-14529.1	1.70649	-0.412019	-0.00878366	0.362026
692.942	-36190.8	-14529.1	1.69753	-0.499312	-0.0102593	0.585553
692.959	-36190.8	-14529.1	1.68787	-0.588993	-0.00993112	0.810141
692.976	-36190.7	-14529.1	1.67486	-0.682628	-0.0100158	1.03267
692.993	-36190.7	-14529.1	1.66348	-0.758232	-0.00999566	1.21878
693.01	-36190.7	-14529.1	1.65167	-0.822146	-0.0100011	1.36549
693.027	-36190.7	-14529.1	1.6377	-0.894146	-0.00999984	1.50224
693.044	-36190.6	-14529.1	1.62159	-0.971485	-0.00999969	1.62234
693.061	-36190.6	-14529.2	1.60527	-1.04117	-0.0100014	1.72413
693.078	-36190.6	-14529.2	1.58511	-1.10352	-0.00999539	1.81215
693.095	-36190.6	-14529.2	1.56457	-1.15316	-0.0100182	1.87985
693.112	-36190.5	-14529.2	1.54485	-1.19629	-0.00993189	1.93408
693.129	-36190.5	-14529.2	1.52371	-1.24169	-0.0102057	1.98846
693.146	-36190.5	-14529.2	1.50347	-1.28869	-0.00733404	2.03842
693.163	-36190.5	-14529.2	1.48358	-1.33226	-0.00396905	2.08576
693.18	-36190.4	-14529.2	1.46264	-1.37565	-0.000263846	2.12665
693.197	-36190.4	-14529.2	1.43936	-1.40409	6.90579e-05	2.15541
693.214	-36190.4	-14529.2	1.41639	-1.42455	-1.81693e-05	2.1727
693.231	-36190.4	-14529.2	1.38822	-1.43939	2.32199e-06	2.18463
693.248	-36190.4	-14529.2	1.36476	-1.44639	-6.2168e-07	2.19147
693.265	-36190.3	-14529.3	1.33821	-1.44991	1.62986e-07	2.19387
693.282	-36190.3	-14529.3	1.31333	-1.45	0	2.19281
693.299	-36190.3	-14529.3	1.28667	-1.45	0	2.18954
693.316	-36190.3	-14529.3	1.26333	-1.45	0	2.18736
693.333	-36190.2	-14529.3	1.23857	-1.45003	-7.07783e-10	2.18503
693.35	-36190.2	-14529.3	1.21533	-1.44988	1.89219e-10	2.18166
693.367	-36190.2	-14529.3	1.1919	-1.44648	-4.9088e-11	2.17608
693.384	-36190.2	-14529.3	1.16716	-1.44263	2.43601e-11	2.16915
693.401	-36190.2	-14529.3	1.14398	-1.43615	-6.50957e-12	2.16259
693.418	-36190.1	-14529.3	1.12046	-1.43272	1.67775e-12	2.15475
693.435	-36190.1	-14529.3	1.09572	-1.42537	-6.24623e-13	2.14535
693.452	-36190.1	-14529.3	1.07277	-1.4189	1.66833e-13	2.13551
693.469	-36190.1	-14529.3	1.04849	-1.41196	-4.26814e-14	2.12578
693.486	-36190.1	-14529.3	1.02068	-1.40577	1.41292e-14	2.11659
693.503	-36190.1	-14529.4	0.998048	-1.40192	-3.77182e-15	2.10825
693.52	-36190	-14529.4	0.974172	-1.3957	9.56813e-16	2.10023
693.537	-36190	-14529.4	0.949696	-1.39151	-2.97052e-16	2.09155
693.554	-36190	-14529.4	0.926372	-1.38552	7.92518e-17	2.08506
693.571	-36190	-14529.4	0.903691	-1.38159	-1.99081e-17	2.07725
693.588	-36190	-14529.4	0.881967	-1.37422	5.93582e-18	2.06842
693.605	-36190	-14529.4	0.858481	-1.36749	-1.5826e-18	2.05936
693.622	-36190	-14529.4	0.834635	-1.36184	3.93015e-19	2.05389
693.639	-36190	-14529.4	0.810194	-1.35859	-1.13978e-19	2.05244
693.656	-36189.9	-14529.4	0.787229	-1.35563	3.0366e-20	2.05372
693.673	-36189.9	-14529.4	0.763142	-1.3504	-7.43885e-21	2.0558
693.69	-36189.9	-14529.4	0.738813	-1.34496	2.11438e-21	2.05884
693.707	-36189.9	-14529.4	0.715937	-1.34053	-5.62841e-22	2.06112
693.724	-36189.9	-14529.4	0.691421	-1.33311	1.35625e-22	2.05782
693.741	-36189.9	-14529.4	0.668978	-1.31243	-3.79691e-23	2.03926
693.758	-36189.9	-14529.4	0.649636	-1.26493	1.00975e-23	2.00062
693.775	-36189.9	-14529.4	0.628766	-1.19128	-2.38396e-24	1.93725
693.792	-36189.9	-14529.4	0.607909	-1.10871	6.59607e-25	1.86173
693.809	-36189.8	-14529.4	0.589773	-1.0316	-1.75222e-25	1.78203
693.826	-36189.8	-14529.4	0.574919	-0.935403	4.03055e-26	1.67502
693.843	-36189.8	-14529.4	0.561007	-0.788609	-1.1049e-26	1.53486
693.86	-36189.8	-14529.4	0.550229	-0.607464	2.93135e-27	1.37021
693.877	-36189.8	-14529.5	0.539291	-0.416903	-6.51395e-28	1.19569
693.894	-36189.8	-14529.5	0.533996	-0.270321	1.77255e-28	1.04899
693.911	-36189.8	-14529.4	0.530791	-0.158478	-4.69551e-29	0.925995
693.928	-36189.8	-14529.5	0.529895	-0.0273279	9.94124e-30	0.792666
693.945	-36189.8	-14529.5	0.529854	0.118354	-2.68934e-30	0.650036
693.962	-36189.8	-14529.5	0.53218	0.268465	7.11113e-31	0.5089
693.979	-36189.8	-14529.5	0.538491	0.408661	-1.39858e-31	0.373241
693.996	-36189.8	-14529.5	0.548184	0.511919	3.76616e-32	0.268101
694.013	-36189.7	-14529.5	0.558201	0.588065	-9.93633e-33	0.188005
694.03	-36189.7	-14529.5	0.568764	0.650419	1.71755e-33	0.122117
694.047	-36189.7	-14529.5	0.578838	0.695574	-4.60917e-34	0.0734469
694.064	-36189.7	-14529.5	0.588824	0.7298	1.21268e-34	0.0364361
694.081	-36189.7	-14529.5	0.599299	0.755544	-1.54978e-35	0.00890888
694.098	-36189.7	-14529.5	0.612534	0.769367	4.14931e-36	-0.00799981
694.115	-36189.7	-14529.5	0.62586	0.779501	-1.08782e-36	-0.017979
694.132	-36189.7	-14529.5	0.64	0.786667	0	-0.0272331
694.149	-36189.7	-14529.5	0.653333	0.793333	8.29711e-48	-0.0348584
694.166	-36189.7	-14529.5	0.666667	0.796667	2.16498e-48	-0.0424837
694.183	-36189.6	-14529.5	0.680815	0.799997	4.724e-39	-0.0458448
694.2	-36189.6	-14529.5	0.694101	0.796428	-1.26291e-39	-0.045623
694.217	-36189.6	-14529.5	0.707487	0.793116	3.27631e-40	-0.0422951
694.234	-36189.6	-14529.5	0.721624	0.7898	-1.62588e-40	-0.0401337
694.251	-36189.6	-14529.5	0.734869	0.790118	4.34472e-41	-0.0391149
694.268	-36189.6	-14529.5	0.748313	0.789722	-1.11979e-41	-0.03793
694.285	-36189.6	-14529.5	0.762428	0.786043	4.16896e-42	-0.0353821
694.302	-36189.6	-14529.5	0.775638	0.782638	-1.1135e-42	-0.0322159
694.319	-36189.5	-14529.5	0.789143	0.779893	2.84871e-43	-0.0301337
694.336	-36189.5	-14529.6	0.803227	0.779524	-9.43034e-44	-0.0276928
694.353	-36189.5	-14529.6	0.816408	0.775851	2.51744e-44	-0.0239532
694.37	-36189.5	-14529.6	0.829974	0.772364	-6.38611e-45	-0.0181538
694.387	-36189.5	-14529.6	0.844033	0.769854	1.98263e-45	-0.0129028
694.404	-36189.5	-14529.6	0.857137	0.769386	-5.28954e-46	-0.0103839
694.421	-36189.5	-14529.6	0.870965	0.765543	1.32874e-46	-0.00979214
694.438	-36189.4	-14529.6	0.883982	0.762156	-3.96171e-47	-0.00958962
694.455	-36189.4	-14529.6	0.893153	0.758839	1.05605e-47	-0.00802746
694.472	-36189.4	-14529.6	0.904764	0.755421	-2.6148e-48	-0.00567436
694.489	-36189.4	-14529.6	0.918918	0.751939	7.24564e-49	-0.0036637
694.506	-36189.4	-14529.6	0.932359	0.748631	-6.65364e-50	-0.00352628
694.523	-36189.4	-14529.6	0.944403	0.745287	-4.42378e-49	-0.00506593
694.54	-36189.4	-14529.6	0.95603	0.741412	2.06993e-48	-0.00876565
694.557	-36189.4	-14529.6	0.969517	0.740028	-7.83271e-48	-0.015164
694.574	-36189.3	-14529.6	0.983619	0.738602	2.79909e-47	-0.0247436
694.591	-36189.3	-14529.6	0.99539	0.734956	-1.16165e-46	-0.03713
694.608	-36189.3	-14529.6	1.00664	0.730995	4.36389e-46	-0.0520802
694.625	-36189.3	-14529.6	1.02086	0.731498	-1.53531e-45	-0.0726748
694.642	-36189.3	-14529.6	1.03484	0.735143	6.26726e-45	-0.0984484
694.659	-36189.2	-14529.6	1.04611	0.740373	-2.3524e-44	-0.127343
694.676	-36189.2	-14529.7	1.05595	0.747236	8.11146e-44	-0.16103
694.693	-36189.2	-14529.7	1.06851	0.756575	-3.26633e-43	-0.193412
694.71	-36189.2	-14529.7	1.08191	0.764513	1.2251e-42	-0.222182
694.727	-36189.2	-14529.7	1.09584	0.771218	-4.10885e-42	-0.249465
694.744	-36189.2	-14529.7	1.10949	0.778032	1.63568e-41	-0.274359
694.761	-36189.1	-14529.7	1.12264	0.784879	-6.13089e-41	-0.295863
694.778	-36189.1	-14529.7	1.13669	0.78954	1.97477e-40	-0.315216
694.795	-36189.1	-14529.7	1.15026	0.79011	-7.78469e-40	-0.329528
694.812	-36189.1	-14529.7	1.16344	0.789971	2.91614e-39	-0.340635
694.829	-36189.1	-14529.7	1.17752	0.790005	-8.80905e-39	-0.351131
694.846	-36189.1	-14529.7	1.19103	0.79	3.44328e-38	-0.361096
694.863	-36189	-14529.7	1.20424	0.789996	-1.28917e-37	-0.369965
694.88	-36189	-14529.7	1.21835	0.790012	3.46271e-37	-0.378201
694.897	-36189	-14529.7	1.2318	0.789952	-1.34352e-36	-0.384914
694.914	-36189	-14529.7	1.24504	0.790179	5.0277e-36	-0.390505
694.931	-36189	-14529.8	1.25918	0.786892	-1.01313e-35	-0.394208
694.948	-36188.9	-14529.8	1.27257	0.78355	3.9053e-35	-0.395378
694.965	-36188.9	-14529.8	1.28585	0.780084	-1.4608e-34	-0.396445
694.982	-36188.9	-14529.8	1.3	0.78	0	-0.397603
694.999	-36188.9	-14529.8	1.31333	0.776667	2.56571e-43	-0.398693
695.016	-36188.8	-14529.8	1.32667	0.773333	9.59327e-43	-0.398693
695.033	-36188.8	-14529.8	1.34068	0.769792	3.36387e-32	-0.398698
695.05	-36188.8	-14529.8	1.35066	0.766483	-1.28309e-31	-0.398681
695.067	-36188.8	-14529.8	1.36418	0.763099	4.79237e-31	-0.398735
695.084	-36188.8	-14529.8	1.37833	0.759829	-3.74997e-30	-0.399903
695.101	-36188.7	-14529.8	1.39133	0.76003	1.42529e-29	-0.401094
695.118	-36188.7	-14529.8	1.40113	0.760051	-5.31117e-29	-0.403237
695.135	-36188.7	-14529.9	1.41221	0.759624	3.07261e-28	-0.404383
695.152	-36188.7	-14529.9	1.4257	0.756053	-1.16461e-27	-0.405151
695.169	-36188.7	-14529.9	1.43913	0.752634	4.32484e-27	-0.404022
695.186	-36188.6	-14529.9	1.45324	0.74972	-2.19897e-26	-0.404264
695.203	-36188.6	-14529.9	1.46636	0.750075	8.31624e-26	-0.405838
695.22	-36188.6	-14529.9	1.48014	0.749981	-3.07413e-25	-0.409348
695.237	-36188.6	-14529.9	1.49315	0.750006	1.45199e-24	-0.412723
695.254	-36188.5	-14529.9	1.50352	0.749999	-5.48124e-24	-0.41604
695.271	-36188.5	-14529.9	1.51751	0.75	2.01431e-23	-0.419056
695.288	-36188.5	-14529.9	1.53171	0.750004	-9.06461e-23	-0.421261
695.305	-36188.5	-14529.9	1.54352	0.749985	3.41668e-22	-0.423344
695.322	-36188.4	-14529.9	1.55467	0.750053	-1.24636e-21	-0.425983
695.339	-36188.4	-14530	1.56894	0.749768	5.4184e-21	-0.429453
695.356	-36188.4	-14530	1.58235	0.751106	-2.0397e-20	-0.432948
695.373	-36188.4	-14530	1.59441	0.754739	7.37192e-20	-0.438077
695.39	-36188.3	-14530	1.60601	0.758742	-3.12246e-19	-0.443569
695.407	-36188.3	-14530	1.61961	0.758976	1.17412e-18	-0.44646
695.424	-36188.3	-14530	1.6333	0.75493	-4.19393e-18	-0.446151
695.441	-36188.3	-14530	1.64719	0.751335	1.74047e-17	-0.445216
695.458	-36188.2	-14530	1.66022	0.749664	-6.5383e-17	-0.446628
695.475	-36188.2	-14530	1.67441	0.75034	2.30031e-16	-0.448466
695.492	-36188.2	-14530	1.68629	0.748165	-9.39006e-16	-0.449052
695.509	-36188.2	-14530	1.69541	0.744997	3.52453e-15	-0.447608
695.526	-36188.1	-14530.1	1.70819	0.739319	-1.21532e-14	-0.445442
695.543	-36188.1	-14530.1	1.72202	0.732458	4.89385e-14	-0.441283
695.56	-36188.1	-14530.1	1.73549	0.724077	-1.83553e-13	-0.433924
695.577	-36188	-14530.1	1.74706	0.711116	6.15617e-13	-0.421611
695.594	-36188	-14530.1	1.75705	0.695239	-2.4507e-12	-0.406504
695.611	-36188	-14530.1	1.76709	0.676099	9.18574e-12	-0.390628
695.628	-36188	-14530.1	1.77721	0.655116	-2.95875e-11	-0.372728
695.645	-36187.9	-14530.1	1.79038	0.632429	1.16636e-10	-0.352625
695.662	-36187.9	-14530.1	1.80099	0.60659	-4.36917e-10	-0.32947
695.679	-36187.9	-14530.2	1.8117	0.578123	1.31984e-09	-0.303846
695.696	-36187.8	-14530.2	1.81876	0.553708	-5.15897e-09	-0.282164
695.713	-36187.8	-14530.2	1.82805	0.533638	1.93152e-08	-0.264468
695.73	-36187.8	-14530.2	1.8388	0.512315	-5.18809e-08	-0.247114
695.747	-36187.8	-14530.2	1.8488	0.495232	2.01295e-07	-0.230613
695.764	-36187.7	-14530.2	1.85896	0.478529	-7.53287e-07	-0.215266
695.781	-36187.7	-14530.2	1.86629	0.464145	1.51795e-06	-0.201154
695.798	-36187.7	-14530.2	1.87294	0.450689	-5.8512e-06	-0.191115
695.815	-36187.6	-14530.2	1.8796	0.440583	2.18868e-05	-0.183455
695.832	-36187.6	-14530.2	1.88667	0.43	0	-0.175381
695.849	-36187.6	-14530.3	1.89333	0.42	0.00333333	-0.166667
695.866	-36187.5	-14530.3	1.9	0.41	0.00666667	-0.157952
695.883	-36187.5	-14530.3	1.91052	0.402948	0.00664648	-0.151092
695.9	-36187.5	-14530.3	1.91706	0.396284	0.006666	-0.146855
695.917	-36187.4	-14530.3	1.9236	0.389563	0.00668951	-0.143594
695.934	-36187.4	-14530.3	1.92726	0.382751	0.00647135	-0.140122
695.951	-36187.4	-14530.3	1.93416	0.379663	0.00276998	-0.136884
695.968	-36187.4	-14530.3	1.94081	0.376243	0.000107084	-0.133567
695.985	-36187.3	-14530.4	1.94788	0.372731	0.00411589	-0.130227
696.002	-36187.3	-14530.4	1.95449	0.369423	0.00694334	-0.128263
696.019	-36187.3	-14530.4	1.96121	0.366047	0.00622932	-0.127423
696.036	-36187.2	-14530.4	1.96845	0.36253	0.00234706	-0.127322
696.053	-36187.2	-14530.4	1.9742	0.359219	-0.000228634	-0.125967
696.07	-36187.2	-14530.4	1.97802	0.355884	5.79985e-05	-0.123401
696.087	-36187.1	-14530.4	1.98545	0.352116	-1.80062e-05	-0.120103
696.104	-36187.1	-14530.4	1.99184	0.349924	4.80396e-06	-0.118306
696.121	-36187.1	-14530.4	1.99897	0.349269	-1.20678e-06	-0.117581
696.138	-36187	-14530.5	2.00458	0.345441	3.59938e-07	-0.117652
696.155	-36187	-14530.5	2.00889	0.341929	-9.64232e-08	-0.117702
696.172	-36187	-14530.5	2.01474	0.339928	2.56183e-08	-0.11737
696.189	-36186.9	-14530.5	2.01905	0.338991	-1.47133e-08	-0.115811
696.206	-36186.9	-14530.5	2.02616	0.335213	3.12194e-08	-0.113059
696.223	-36186.9	-14530.5	2.0328	0.331908	-1.06632e-07	-0.110003
696.24	-36186.9	-14530.5	2.04021	0.328374	4.4987e-07	-0.108265
696.257	-36186.8	-14530.5	2.04476	0.325213	-1.69117e-06	-0.107758
696.274	-36186.8	-14530.5	2.05003	0.321356	6.04071e-06	-0.107921
696.291	-36186.8	-14530.6	2.05512	0.31999	-2.50688e-05	-0.107421
696.308	-36186.7	-14530.6	2.0602	0.318559	9.4174e-05	-0.105716
696.325	-36186.7	-14530.6	2.06516	0.314802	-0.000331325	-0.103192
696.342	-36186.7	-14530.6	2.07068	0.311009	0.00203096	-0.10213
696.359	-36186.6	-14530.6	2.07516	0.310091	0.00352852	-0.103052
696.376	-36186.6	-14530.6	2.08093	0.308136	0.00359654	-0.103723
696.393	-36186.6	-14530.6	2.08542	0.304524	0.00111929	-0.102208
696.41	-36186.5	-14530.6	2.09107	0.300831	-0.000258072	-0.0998047
696.427	-36186.5	-14530.7	2.09551	0.300092	5.73478e-05	-0.0982467
696.444	-36186.5	-14530.7	2.10154	0.297834	-1.56052e-05	-0.0979967
696.461	-36186.4	-14530.7	2.10549	0.29437	4.13385e-06	-0.0980321
696.478	-36186.4	-14530.7	2.11182	0.290542	-8.75212e-07	-0.0981004
696.495	-36186.4	-14530.7	2.11575	0.290098	2.36765e-07	-0.0973011
696.512	-36186.3	-14530.7	2.12191	0.287623	-6.26055e-08	-0.095431
696.529	-36186.3	-14530.7	2.1259	0.283973	1.23136e-08	-0.0920944
696.546	-36186.3	-14530.7	2.13233	0.280375	-3.31833e-09	-0.0895637
696.563	-36186.2	-14530.8	2.13588	0.27992	8.84744e-10	-0.0891292
696.58	-36186.2	-14530.8	2.14263	0.279976	-1.77976e-10	-0.0911844
696.597	-36186.2	-14530.8	2.14616	0.280153	1.44427e-10	-0.0935108
696.614	-36186.1	-14530.8	2.15267	0.277122	-3.99297e-10	-0.0938294
696.631	-36186.1	-14530.8	2.15639	0.273552	7.84473e-10	-0.091658
696.648	-36186.1	-14530.8	2.16299	0.270114	-3.019e-09	-0.0894212
696.665	-36186	-14530.8	2.1665	0.269948	1.12915e-08	-0.0882821
696.682	-36186	-14530.9	2.17	0.27	0	-0.087146
696.699	-36185.9	-14530.9	2.17333	0.266667	0	-0.083878
696.716	-36185.9	-14530.9	2.17667	0.263333	0	-0.0784314
696.733	-36185.9	-14530.9	2.18362	0.259903	-2.60014e-06	-0.0727141
696.75	-36185.8	-14530.9	2.18696	0.260019	9.91776e-06	-0.069583
696.767	-36185.8	-14530.9	2.19366	0.260022	-3.70431e-05	-0.0673935
696.784	-36185.8	-14530.9	2.19701	0.259768	0.000295285	-0.0636527
696.801	-36185.7	-14530.9	2.20042	0.256252	0.00351395	-0.0568526
696.818	-36185.7	-14531	2.20366	0.252872	0.00335885	-0.0492124
696.835	-36185.7	-14531	2.20774	0.249769	0.00288644	-0.0426314
696.852	-36185.6	-14531	2.21418	0.250037	-0.000273693	-0.0385546
696.869	-36185.6	-14531	2.21721	0.250082	7.00192e-05	-0.0338163
696.886	-36185.6	-14531	2.22088	0.249464	-2.31758e-05	-0.0264232
696.903	-36185.5	-14531	2.22391	0.245859	6.1744e-06	-0.0172641
696.92	-36185.5	-14531	2.22822	0.242394	-1.52032e-06	-0.00577347
696.937	-36185.5	-14531	2.23472	0.23969	2.54189e-07	0.00933057
696.954	-36185.4	-14531.1	2.23751	0.240094	7.50058e-07	0.029079
696.971	-36185.4	-14531.1	2.24112	0.239935	-3.20152e-06	0.0560945
696.988	-36185.3	-14531.1	2.24428	0.240204	1.45445e-05	0.0933209
697.005	-36185.3	-14531.1	2.24892	0.239105	-5.48559e-05	0.137783
697.022	-36185.3	-14531.1	2.25491	0.235403	0.000200117	0.195271
697.039	-36185.2	-14531.1	2.25795	0.231731	-0.0011027	0.2613
697.056	-36185.2	-14531.1	2.26145	0.229715	-0.00470795	0.326408
697.073	-36185.2	-14531.1	2.2645	0.230087	-0.00830832	0.391793
697.09	-36185.1	-14531.2	2.26981	0.229904	-0.0103831	0.451612
697.107	-36185.1	-14531.2	2.27522	0.230292	-0.00963265	0.502617
697.124	-36185.1	-14531.2	2.27825	0.228557	-0.0114565	0.551152
697.141	-36185	-14531.2	2.28181	0.224888	-0.0151262	0.595189
697.158	-36185	-14531.2	2.28507	0.221314	-0.0186157	0.632952
697.175	-36184.9	-14531.2	2.28852	0.219767	-0.0204852	0.674681
697.192	-36184.9	-14531.2	2.29209	0.220084	-0.0182069	0.721803
697.209	-36184.9	-14531.3	2.29488	0.219906	-0.0146808	0.771548
697.226	-36184.8	-14531.3	2.30091	0.220271	-0.011263	0.824059
697.243	-36184.8	-14531.3	2.30579	0.218021	-0.00779789	0.872727
697.26	-36184.8	-14531.3	2.30872	0.214555	-0.0046129	0.919237
697.277	-36184.7	-14531.3	2.31231	0.21079	-0.000782877	0.97157
697.294	-36184.7	-14531.3	2.3157	0.209831	0.000190188	1.02793
697.311	-36184.7	-14531.3	2.319	0.209975	-6.8462e-05	1.08555
697.328	-36184.6	-14531.3	2.32251	0.210229	7.30433e-05	1.14868
697.345	-36184.6	-14531.4	2.3259	0.207566	-0.000249847	1.2073
697.362	-36184.5	-14531.4	2.32919	0.204169	0.00241676	1.26038
697.379	-36184.5	-14531.4	2.33271	0.200421	0.00602089	1.30845
697.396	-36184.5	-14531.4	2.33609	0.199907	0.00961927	1.34541
697.413	-36184.4	-14531.4	2.33939	0.199971	0.0101097	1.37265
697.43	-36184.4	-14531.4	2.34292	0.200151	0.00994304	1.39529
697.447	-36184.4	-14531.4	2.34628	0.197108	0.010162	1.41222
697.464	-36184.3	-14531.5	2.34959	0.193764	0.0071193	1.42569
697.481	-36184.3	-14531.5	2.35313	0.190122	0.00355348	1.43432
697.498	-36184.2	-14531.5	2.35648	0.189968	0.000107517	1.43686
697.515	-36184.2	-14531.5	2.35979	0.190007	-2.80098e-05	1.43386
697.532	-36184.2	-14531.5	2.36333	0.19	0	1.42702
697.549	-36184.1	-14531.5	2.36667	0.19	0	1.41721
697.566	-36184.1	-14531.5	2.37	0.19	0	1.40632
697.583	-36184	-14531.6	2.37008	0.186447	1.21636e-07	1.39597
697.6	-36184	-14531.6	2.37356	0.183116	-3.25181e-08	1.38727
697.617	-36184	-14531.6	2.37686	0.179912	8.436e-09	1.37609
697.634	-36183.9	-14531.6	2.38041	0.180045	-4.1864e-09	1.35953
697.651	-36183.9	-14531.6	2.38372	0.179984	1.1187e-09	1.34095
697.668	-36183.9	-14531.6	2.38708	0.180019	-2.88329e-10	1.32242
697.685	-36183.8	-14531.6	2.39061	0.179904	1.07344e-10	1.30405
697.702	-36183.8	-14531.7	2.39391	0.180379	-2.8671e-11	1.28667
697.719	-36183.7	-14531.7	2.39729	0.183972	7.335e-12	1.26762
697.736	-36183.7	-14531.7	2.40081	0.187626	-2.42817e-12	1.24706
697.753	-36183.7	-14531.7	2.4041	0.190089	6.48196e-13	1.22881
697.77	-36183.6	-14531.7	2.4075	0.190575	-1.64402e-13	1.21024
697.787	-36183.6	-14531.7	2.411	0.194216	5.09054e-14	1.19167
697.804	-36183.6	-14531.7	2.41431	0.1985	-1.30744e-14	1.17343
697.821	-36183.5	-14531.8	2.41763	0.204637	1.39231e-15	1.15612
697.838	-36183.5	-14531.8	2.42104	0.207666	7.37156e-15	1.13864
697.855	-36183.4	-14531.8	2.42452	0.210993	-3.7023e-14	1.12146
697.872	-36183.4	-14531.8	2.42791	0.215539	1.37237e-13	1.10319
697.889	-36183.4	-14531.8	2.4314	0.222928	-5.97264e-13	1.08368
697.906	-36183.3	-14531.8	2.43468	0.229159	2.2485e-12	1.06556
697.923	-36183.3	-14531.8	2.43811	0.237193	-8.12662e-12	1.04597
697.94	-36183.2	-14531.8	2.44165	0.249975	3.44212e-11	1.02153
697.957	-36183.2	-14531.9	2.44465	0.271925	-1.29432e-10	0.992495
697.974	-36183.2	-14531.9	2.44949	0.299452	4.83305e-10	0.960986
697.991	-36183.1	-14531.9	2.45675	0.337154	-1.7255e-09	0.930822
698.008	-36183.1	-14531.9	2.46349	0.385406	7.16054e-09	0.905167
698.025	-36183	-14531.9	2.47048	0.442581	-2.53458e-08	0.878436
698.042	-36183	-14531.9	2.47704	0.509358	1.03505e-07	0.847259
698.059	-36183	-14532	2.48555	0.575516	-3.88516e-07	0.812328
698.076	-36182.9	-14532	2.49639	0.643914	1.33967e-06	0.776601
698.093	-36182.9	-14532	2.50622	0.702285	-5.3946e-06	0.744412
698.11	-36182.9	-14532	2.51843	0.752483	2.02334e-05	0.716646
698.127	-36182.8	-14532	2.53222	0.800603	-6.78608e-05	0.6882
698.144	-36182.8	-14532	2.54868	0.840055	0.000270146	0.660529
698.161	-36182.7	-14532	2.56256	0.873054	-0.00218496	0.631286
698.178	-36182.7	-14532.1	2.57902	0.912191	-0.005812	0.591424
698.195	-36182.7	-14532.1	2.59621	0.963821	-0.00946462	0.543605
698.212	-36182.6	-14532.1	2.6126	1.01738	-0.0101301	0.490381
698.229	-36182.6	-14532.1	2.63029	1.07116	-0.00997442	0.432913
698.246	-36182.5	-14532.1	2.64692	1.11614	-0.0100069	0.374533
698.263	-36182.5	-14532.1	2.66625	1.15834	-0.00999818	0.308155
698.28	-36182.4	-14532.1	2.68759	1.21016	-0.0100003	0.217664
698.297	-36182.4	-14532.2	2.70752	1.26635	-0.00999992	0.114204
698.314	-36182.3	-14532.2	2.73049	1.32901	-0.01	-0.00481103
698.331	-36182.3	-14532.2	2.75513	1.39307	-0.01	-0.154757
698.348	-36182.3	-14532.2	2.78185	1.45023	-0.01	-0.331898
698.365	-36182.2	-14532.2	2.80527	1.50046	-0.01	-0.539764
698.382	-36182.2	-14532.2	2.83	1.54667	-0.01	-0.784314
698.399	-36182.1	-14532.3	2.85333	1.58	-0.01	-1.01743
698.416	-36182.1	-14532.3	2.88	1.60667	-0.01	-1.24074
698.433	-36182	-14532.3	2.90843	1.62766	-0.0100002	-1.45595
698.45	-36182	-14532.3	2.93828	1.64064	-0.00999938	-1.62554
698.467	-36181.9	-14532.3	2.96509	1.65054	-0.0100023	-1.76707
698.484	-36181.9	-14532.3	2.99682	1.65702	-0.00998183	-1.88891
698.501	-36181.9	-14532.4	3.023	1.65641	-0.0100691	-1.98779
698.518	-36181.8	-14532.4	3.04999	1.65269	-0.00973615	-2.07291
698.535	-36181.7	-14532.4	3.07807	1.64511	-0.00603096	-2.14766
698.552	-36181.7	-14532.4	3.10505	1.63455	-0.00266592	-2.19973
698.569	-36181.6	-14532.4	3.13533	1.6207	0.0002056	-2.23784
698.586	-36181.6	-14532.5	3.16236	1.60742	-6.73544e-05	-2.26276
698.603	-36181.6	-14532.5	3.18591	1.59735	1.53208e-05	-2.27368
698.62	-36181.5	-14532.5	3.21316	1.58281	5.96547e-06	-2.26998
698.637	-36181.4	-14532.5	3.24239	1.56427	-4.853e-05	-2.25162
698.654	-36181.4	-14532.5	3.27067	1.54398	0.000188224	-2.22452
698.671	-36181.3	-14532.5	3.29381	1.52458	-0.000794738	-2.1908
698.688	-36181.3	-14532.6	3.31829	1.50739	-0.00455364	-2.15145
698.705	-36181.2	-14532.6	3.34223	1.49087	-0.0080227	-2.11081
698.722	-36181.2	-14532.6	3.37024	1.47378	-0.0102668	-2.06617
698.739	-36181.1	-14532.6	3.39676	1.45632	-0.00992263	-2.01972
698.756	-36181.1	-14532.6	3.41936	1.43999	-0.0100206	-1.97683
698.773	-36181	-14532.7	3.44355	1.42249	-0.00999495	-1.93259
698.79	-36181	-14532.7	3.46783	1.40665	-0.0100014	-1.89057
698.807	-36180.9	-14532.7	3.4908	1.39391	-0.00999962	-1.85287
698.824	-36180.9	-14532.7	3.515	1.37998	-0.0100001	-1.81608
698.841	-36180.8	-14532.7	3.5392	1.36618	-0.00999997	-1.78265
698.858	-36180.7	-14532.8	3.56218	1.35303	-0.01	-1.75503
698.875	-36180.7	-14532.8	3.5864	1.33923	-0.01	-1.72913
698.892	-36180.6	-14532.8	3.61084	1.32511	-0.01	-1.70623
698.909	-36180.6	-14532.8	3.63181	1.31399	-0.01	-1.68761
698.926	-36180.5	-14532.9	3.65253	1.30374	-0.01	-1.6723
698.943	-36180.4	-14532.9	3.67283	1.29364	-0.01	-1.66034
698.96	-36180.4	-14532.9	3.69464	1.28289	-0.01	-1.6519
698.977	-36180.3	-14532.9	3.71971	1.27879	-0.01	-1.65057
698.994	-36180.3	-14532.9	3.74105	1.28766	-0.01	-1.66263
699.011	-36180.2	-14533	3.76066	1.31325	-0.01	-1.68774
699.028	-36180.1	-14533	3.78148	1.34865	-0.01	-1.72241
699.045	-36180.1	-14533	3.80445	1.37981	-0.01	-1.75702
699.062	-36180	-14533	3.82779	1.40967	-0.01	-1.78957
699.079	-36180	-14533	3.85212	1.43839	-0.01	-1.82322
699.096	-36179.9	-14533.1	3.87864	1.46574	-0.01	-1.85356
699.113	-36179.9	-14533.1	3.90511	1.4867	-0.01	-1.87926
699.13	-36179.8	-14533.1	3.93353	1.50488	-0.01	-1.90101
699.147	-36179.7	-14533.1	3.95737	1.5159	-0.01	-1.91399
699.164	-36179.7	-14533.2	3.98052	1.51986	-0.01	-1.921
699.181	-36179.6	-14533.2	4.00515	1.52	-0.01	-1.92467
699.198	-36179.5	-14533.2	4.03177	1.52005	-0.01	-1.92696
699.215	-36179.5	-14533.2	4.05836	1.517	-0.01	-1.9261
699.232	-36179.4	-14533.2	4.08667	1.51	-0.01	-1.92048
699.249	-36179.3	-14533.3	4.11	1.5	-0.01	-1.90632
699.266	-36179.3	-14533.3	4.13333	1.47333	-0.01	-1.88126
699.283	-36179.2	-14533.3	4.15809	1.43037	-0.00999996	-1.83931
699.3	-36179.1	-14533.3	4.18134	1.37694	-0.0100002	-1.78865
699.317	-36179.1	-14533.4	4.20479	1.31909	-0.00999944	-1.72192
699.334	-36179	-14533.4	4.22932	1.22787	-0.0100044	-1.62521
699.351	-36178.9	-14533.4	4.24877	1.10222	-0.0099833	-1.49499
699.368	-36178.9	-14533.4	4.26508	0.919541	-0.0100622	-1.32738
699.385	-36178.8	-14533.5	4.27921	0.709856	-0.00962164	-1.12421
699.402	-36178.7	-14533.5	4.29166	0.503172	-0.00604681	-0.924342
699.419	-36178.7	-14533.5	4.29746	0.298724	-0.00266171	-0.7262
699.436	-36178.6	-14533.5	4.30015	0.110146	0.000204617	-0.541371
699.453	-36178.5	-14533.6	4.30006	-0.0568688	-6.75038e-05	-0.381595
699.47	-36178.5	-14533.6	4.29951	-0.178585	1.71242e-05	-0.263309
699.487	-36178.4	-14533.6	4.29509	-0.29486	-5.31748e-06	-0.172851
699.504	-36178.3	-14533.6	4.28714	-0.391125	1.42278e-06	-0.111901
699.521	-36178.3	-14533.7	4.27759	-0.482779	-3.72558e-07	-0.067172
699.538	-36178.2	-14533.7	4.27116	-0.563617	1.79431e-07	-0.0309119
699.555	-36178.1	-14533.7	4.26366	-0.625955	-3.04227e-07	-0.00209075
699.572	-36178.1	-14533.7	4.25193	-0.672678	1.0135e-06	0.0239198
699.589	-36178	-14533.8	4.23747	-0.709642	-4.3775e-06	0.0417653
699.606	-36177.9	-14533.8	4.22563	-0.730443	1.64715e-05	0.0452611
699.623	-36177.8	-14533.8	4.21592	-0.737866	-5.95298e-05	0.0309573
699.64	-36177.8	-14533.8	4.20388	-0.734193	0.000252144	0.000587533
699.657	-36177.7	-14533.9	4.19049	-0.7248	-0.0012955	-0.0395939
699.674	-36177.6	-14533.9	4.17644	-0.707143	-0.005	-0.0919052
699.691	-36177.6	-14533.9	4.16434	-0.684941	-0.0087045	-0.155048
699.708	-36177.5	-14533.9	4.15486	-0.657749	-0.0102521	-0.222354
699.725	-36177.4	-14534	4.14435	-0.628312	-0.00994047	-0.295698
699.742	-36177.4	-14534	4.13405	-0.598878	-0.0100165	-0.364187
699.759	-36177.3	-14534	4.1242	-0.570861	-0.00999562	-0.422928
699.776	-36177.2	-14534	4.11372	-0.543454	-0.010001	-0.480567
699.793	-36177.2	-14534.1	4.10355	-0.515571	-0.00999969	-0.532356
699.81	-36177.1	-14534.1	4.0933	-0.491704	-0.0100002	-0.579387
699.827	-36177	-14534.1	4.08524	-0.466834	-0.00999959	-0.625469
699.844	-36177	-14534.1	4.07863	-0.447578	-0.0100016	-0.666836
699.861	-36176.9	-14534.1	4.072	-0.433646	-0.00999411	-0.700509
699.878	-36176.8	-14534.2	4.06499	-0.422411	-0.010019	-0.727838
699.895	-36176.8	-14534.2	4.0582	-0.412151	-0.00992521	-0.746337
699.912	-36176.7	-14534.2	4.05161	-0.404602	-0.0102801	-0.757433
699.929	-36176.7	-14534.2	4.04457	-0.400352	-0.00736581	-0.763172
699.946	-36176.6	-14534.3	4.03782	-0.399897	-0.00394597	-0.763804
699.963	-36176.5	-14534.3	4.03121	-0.40008	-0.000380269	-0.762069
699.98	-36176.5	-14534.3	4.02416	-0.399844	6.25651e-05	-0.756792
699.997	-36176.4	-14534.3	4.01744	-0.402882	-1.67898e-05	-0.749374
700.014	-36176.3	-14534.4	4.01081	-0.406283	4.41743e-06	-0.739791
700.031	-36176.3	-14534.4	4.00375	-0.409784	-5.64537e-07	-0.72935
700.048	-36176.2	-14534.4	3.99702	-0.413177	1.51147e-07	-0.719549
700.065	-36176.2	-14534.4	3.99053	-0.416333	-3.96261e-08	-0.708732
700.082	-36176.1	-14534.5	3.98	-0.423333	0	-0.697168
700.099	-36176	-14534.5	3.97333	-0.426667	0	-0.686275
700.116	-36176	-14534.5	3.96667	-0.433333	7.88736e-20	-0.67756
700.133	-36175.9	-14534.5	3.9596	-0.436874	1.72081e-10	-0.670739
700.15	-36175.8	-14534.5	3.95294	-0.440063	-4.6004e-11	-0.667595
700.167	-36175.8	-14534.6	3.94628	-0.440097	1.19346e-11	-0.664263
700.184	-36175.7	-14534.6	3.93897	-0.443776	-5.92259e-12	-0.659425
700.201	-36175.6	-14534.6	3.92873	-0.447104	1.58265e-12	-0.652868
700.218	-36175.6	-14534.6	3.91904	-0.450157	-4.07904e-13	-0.647578
700.235	-36175.5	-14534.7	3.91217	-0.44994	1.51862e-13	-0.643021
700.252	-36175.5	-14534.7	3.9055	-0.450022	-4.05615e-14	-0.638625
700.269	-36175.4	-14534.7	3.89877	-0.44997	1.0377e-14	-0.632691
700.286	-36175.3	-14534.7	3.89167	-0.450131	-3.43519e-15	-0.624456
700.303	-36175.3	-14534.7	3.88531	-0.449464	9.17028e-16	-0.617085
700.32	-36175.2	-14534.8	3.87762	-0.445813	-2.32626e-16	-0.610908
700.337	-36175.1	-14534.8	3.86762	-0.442182	7.22213e-17	-0.60698
700.354	-36175.1	-14534.8	3.86151	-0.439742	-1.92682e-17	-0.605327
700.371	-36175	-14534.8	3.85457	-0.440023	4.84018e-18	-0.60662
700.388	-36174.9	-14534.9	3.84761	-0.440183	-1.44315e-18	-0.615171
700.405	-36174.9	-14534.9	3.84097	-0.439093	3.84771e-19	-0.632014
700.422	-36174.8	-14534.9	3.83436	-0.435473	-9.55522e-20	-0.656866
700.439	-36174.8	-14534.9	3.82618	-0.431421	2.7711e-20	-0.682717
700.456	-36174.7	-14534.9	3.81561	-0.431351	-7.38277e-21	-0.700737
700.473	-36174.7	-14535	3.80687	-0.442486	1.80858e-21	-0.710625
700.49	-36174.6	-14535	3.80013	-0.466993	-5.14062e-22	-0.710241
700.507	-36174.5	-14535	3.79384	-0.507419	1.36841e-22	-0.702074
700.524	-36174.5	-14535	3.78525	-0.557346	-3.2974e-23	-0.688144
700.541	-36174.4	-14535.1	3.77455	-0.601422	9.23129e-24	-0.676847
700.558	-36174.3	-14535.1	3.76483	-0.630105	-2.45498e-24	-0.673698
700.575	-36174.3	-14535.1	3.75429	-0.65002	5.79628e-25	-0.679515
700.592	-36174.2	-14535.1	3.74435	-0.664324	-1.60466e-25	-0.68634
700.609	-36174.2	-14535.1	3.73238	-0.680785	4.29702e-26	-0.68696
700.626	-36174.1	-14535.2	3.71885	-0.704946	-1.14149e-26	-0.680526
700.643	-36174	-14535.2	3.705	-0.735086	2.62571e-27	-0.670476
700.66	-36174	-14535.2	3.69128	-0.768144	-7.19788e-28	-0.658743
700.677	-36173.9	-14535.2	3.67815	-0.802723	1.90954e-28	-0.641617
700.694	-36173.9	-14535.3	3.66414	-0.84602	-4.24024e-29	-0.612116
700.711	-36173.8	-14535.3	3.65054	-0.892907	1.14166e-29	-0.573528
700.728	-36173.7	-14535.3	3.63692	-0.939716	-2.4171e-30	-0.529057
700.745	-36173.7	-14535.3	3.62056	-0.978877	6.53882e-31	-0.48703
700.762	-36173.6	-14535.3	3.60434	-1.00991	-1.72899e-31	-0.451503
700.779	-36173.6	-14535.4	3.58361	-1.03832	3.40049e-32	-0.416507
700.796	-36173.5	-14535.4	3.56609	-1.06585	-9.15696e-33	-0.386298
700.813	-36173.5	-14535.4	3.54968	-1.08632	2.4159e-33	-0.356446
700.83	-36173.4	-14535.4	3.5322	-1.11034	-4.17602e-34	-0.322361
700.847	-36173.4	-14535.4	3.51237	-1.13409	1.12066e-34	-0.284589
700.864	-36173.3	-14535.5	3.49242	-1.15456	-2.94849e-35	-0.244433
700.881	-36173.2	-14535.5	3.47123	-1.16939	3.7681e-36	-0.204798
700.898	-36173.2	-14535.5	3.45115	-1.17639	-1.00886e-36	-0.170694
700.915	-36173.1	-14535.5	3.43122	-1.17992	2.64492e-37	-0.139234
700.932	-36173.1	-14535.5	3.41	-1.18	0	-0.103486
700.949	-36173	-14535.6	3.39	-1.18	0	-0.0686275
700.966	-36173	-14535.6	3.37	-1.17667	0	-0.0315904
700.983	-36172.9	-14535.6	3.34892	-1.17303	-1.14858e-39	0.00768723
701	-36172.9	-14535.6	3.33225	-1.16625	3.07062e-40	0.043396
701.017	-36172.8	-14535.6	3.31223	-1.1596	-7.96596e-41	0.0771972
701.034	-36172.7	-14535.7	3.29439	-1.15252	3.95314e-41	0.111755
701.051	-36172.7	-14535.7	3.2746	-1.1459	-1.05637e-41	0.143001
701.068	-36172.7	-14535.7	3.25774	-1.13919	2.72263e-42	0.173626
701.085	-36172.6	-14535.7	3.23627	-1.13202	-1.01363e-42	0.206392
701.102	-36172.5	-14535.7	3.2166	-1.12591	2.70735e-43	0.241764
701.119	-36172.5	-14535.7	3.19615	-1.12268	-6.9263e-44	0.282305
701.136	-36172.4	-14535.8	3.17587	-1.11967	2.29288e-44	0.327
701.153	-36172.4	-14535.8	3.15884	-1.12022	-6.12087e-45	0.364341
701.17	-36172.3	-14535.8	3.13906	-1.11939	1.55271e-45	0.396071
701.187	-36172.3	-14535.8	3.12082	-1.11559	-4.82054e-46	0.426043
701.204	-36172.2	-14535.8	3.10168	-1.1124	1.28609e-46	0.459505
701.221	-36172.2	-14535.9	3.08412	-1.10891	-3.23067e-47	0.503147
701.238	-36172.1	-14535.9	3.06274	-1.10567	9.63259e-48	0.551003
701.255	-36172.1	-14535.9	3.04287	-1.10125	-2.56822e-48	0.592799
701.272	-36172	-14535.9	3.02352	-1.09428	6.3778e-49	0.63281
701.289	-36172	-14535.9	3.00633	-1.08621	-1.84962e-49	0.671116
701.306	-36172	-14535.9	2.99022	-1.07558	4.92776e-50	0.705175
701.323	-36171.9	-14536	2.9713	-1.06696	-1.20717e-50	0.735573
701.34	-36171.8	-14536	2.95166	-1.05975	3.4312e-51	0.767016
701.357	-36171.8	-14536	2.93566	-1.05598	-9.13375e-52	0.806776
701.374	-36171.8	-14536	2.91853	-1.05769	2.20099e-52	0.868008
701.391	-36171.7	-14536	2.89965	-1.06549	-6.16488e-53	0.950249
701.408	-36171.7	-14536	2.87908	-1.08521	1.65098e-53	1.0463
701.425	-36171.6	-14536.1	2.86098	-1.10882	-4.39048e-54	1.15287
701.442	-36171.6	-14536.1	2.84423	-1.13379	1.036e-54	1.25951
701.459	-36171.5	-14536.1	2.82516	-1.15304	-2.84363e-55	1.34914
701.476	-36171.5	-14536.1	2.80414	-1.17396	6.54106e-56	1.42198
701.493	-36171.4	-14536.1	2.78352	-1.20008	-1.7931e-56	1.48532
701.51	-36171.4	-14536.1	2.76418	-1.23117	4.75697e-57	1.54035
701.527	-36171.4	-14536.2	2.74082	-1.26451	-1.05632e-57	1.59185
701.544	-36171.3	-14536.2	2.71641	-1.29243	2.8445e-58	1.63426
701.561	-36171.3	-14536.2	2.6959	-1.31858	-6.41629e-59	1.669
701.578	-36171.2	-14536.2	2.67493	-1.34676	-2.26447e-59	1.70051
701.595	-36171.2	-14536.2	2.65485	-1.37222	1.48501e-58	1.72425
701.612	-36171.1	-14536.2	2.63244	-1.38688	-5.7148e-58	1.74221
701.629	-36171.1	-14536.2	2.60766	-1.40328	1.72958e-57	1.75937
701.646	-36171.1	-14536.3	2.58398	-1.42284	-6.7614e-57	1.77778
701.663	-36171	-14536.3	2.56115	-1.44605	2.53149e-56	1.79557
701.68	-36171	-14536.3	2.53334	-1.465	-6.79963e-56	1.81024
701.697	-36170.9	-14536.3	2.50643	-1.47583	2.63822e-55	1.81769
701.714	-36170.9	-14536.3	2.47975	-1.48005	-9.87275e-55	1.81837
701.731	-36170.9	-14536.3	2.45474	-1.47689	1.98946e-54	1.81408
701.748	-36170.8	-14536.3	2.43136	-1.47363	-7.66871e-54	1.80757
701.765	-36170.8	-14536.4	2.40806	-1.46698	2.86853e-53	1.80108
701.782	-36170.7	-14536.4	2.38333	-1.46333	0	1.79303
701.799	-36170.7	-14536.4	2.35667	-1.45667	0	1.78431
701.816	-36170.7	-14536.4	2.33333	-1.45	0	1.77342
701.833	-36170.6	-14536.4	2.30511	-1.43919	-6.60554e-51	1.75823
701.85	-36170.6	-14536.4	2.28203	-1.42216	2.51957e-50	1.73836
701.867	-36170.6	-14536.4	2.25855	-1.39837	-9.41064e-50	1.71413
701.884	-36170.5	-14536.5	2.23385	-1.37039	7.36371e-49	1.68623
701.901	-36170.5	-14536.5	2.21058	-1.34696	-2.7988e-48	1.65776
701.918	-36170.4	-14536.5	2.18738	-1.31599	1.04294e-47	1.62549
701.935	-36170.4	-14536.5	2.16641	-1.28027	-6.03359e-47	1.58808
701.952	-36170.4	-14536.5	2.14653	-1.24334	2.2869e-46	1.54975
701.969	-36170.3	-14536.5	2.12628	-1.20214	-8.49255e-46	1.50712
701.986	-36170.3	-14536.5	2.1052	-1.156	4.31806e-45	1.45969
702.003	-36170.3	-14536.5	2.08524	-1.11387	-1.63303e-44	1.41579
702.02	-36170.2	-14536.6	2.06563	-1.07349	6.03657e-44	1.37167
702.037	-36170.2	-14536.6	2.04837	-1.03109	-2.85123e-43	1.32749
702.054	-36170.2	-14536.6	2.03189	-0.992476	1.07634e-42	1.28817
702.071	-36170.1	-14536.6	2.01466	-0.95541	-3.95543e-42	1.24834
702.088	-36170.1	-14536.6	1.99821	-0.916239	1.77999e-41	1.20597
702.105	-36170.1	-14536.6	1.98547	-0.87433	-6.70923e-41	1.16161
702.122	-36170	-14536.6	1.97166	-0.82569	2.44745e-40	1.11269
702.139	-36170	-14536.6	1.95774	-0.777675	-1.06399e-39	1.06364
702.156	-36170	-14536.7	1.94459	-0.738521	4.0053e-39	1.02387
702.173	-36170	-14536.7	1.9309	-0.708268	-1.4476e-38	0.989009
702.19	-36169.9	-14536.7	1.91669	-0.678907	6.13147e-38	0.95391
702.207	-36169.9	-14536.7	1.90518	-0.639868	-2.30558e-37	0.91294
702.224	-36169.9	-14536.7	1.89482	-0.586847	8.23549e-37	0.861149
702.241	-36169.8	-14536.7	1.88612	-0.532171	-3.41771e-36	0.808789
702.258	-36169.8	-14536.7	1.87995	-0.487308	1.28391e-35	0.761927
702.275	-36169.8	-14536.7	1.87287	-0.44072	-4.51706e-35	0.713459
702.292	-36169.7	-14536.7	1.86614	-0.39207	1.8439e-34	0.664038
702.309	-36169.7	-14536.7	1.85906	-0.347159	-6.92102e-34	0.619315
702.326	-36169.7	-14536.8	1.85472	-0.308247	2.38648e-33	0.579068
702.343	-36169.7	-14536.8	1.84896	-0.276394	-9.60991e-33	0.539955
702.36	-36169.6	-14536.8	1.84435	-0.231452	3.60438e-32	0.493504
702.377	-36169.6	-14536.8	1.84084	-0.165062	-1.20887e-31	0.427484
702.394	-36169.6	-14536.8	1.8398	-0.0899327	4.81237e-31	0.351027
702.411	-36169.5	-14536.8	1.84003	-0.00682482	-1.80378e-30	0.269758
702.428	-36169.5	-14536.8	1.84005	0.0876481	5.81001e-30	0.179704
702.445	-36169.5	-14536.8	1.83974	0.176114	-2.29034e-29	0.0992417
702.462	-36169.4	-14536.8	1.84246	0.238166	8.57962e-29	0.0342264
702.479	-36169.4	-14536.9	1.84587	0.285963	-2.59172e-28	-0.0184006
702.496	-36169.4	-14536.9	1.85207	0.321673	1.01305e-27	-0.0557454
702.513	-36169.4	-14536.9	1.85882	0.346396	-3.79287e-27	-0.0821623
702.53	-36169.3	-14536.9	1.86584	0.364778	1.01877e-26	-0.10161
702.547	-36169.3	-14536.9	1.87257	0.378783	-3.95277e-26	-0.115227
702.564	-36169.3	-14536.9	1.87919	0.386093	1.47921e-25	-0.125346
702.581	-36169.2	-14536.9	1.88626	0.389896	-2.98075e-25	-0.13259
702.598	-36169.2	-14536.9	1.89295	0.390026	1.14898e-24	-0.13605
702.615	-36169.2	-14536.9	1.8996	0.389999	-4.29784e-24	-0.137232
702.632	-36169.1	-14537	1.90667	0.39	-1.96971e-33	-0.137255
702.649	-36169.1	-14537	1.91333	0.39	7.54861e-33	-0.137255
702.666	-36169.1	-14537	1.91667	0.386667	2.82244e-32	-0.137255
702.683	-36169	-14537	1.92377	0.383137	9.8969e-22	-0.137226
702.7	-36169	-14537	1.93037	0.379804	-3.775e-21	-0.136072
702.717	-36169	-14537	1.93712	0.376472	1.40997e-20	-0.133801
702.734	-36169	-14537	1.94385	0.37285	-1.10328e-19	-0.130371
702.751	-36168.9	-14537	1.94723	0.369913	4.19337e-19	-0.128362
702.768	-36168.9	-14537	1.95421	0.369781	-1.56261e-18	-0.127405
702.785	-36168.9	-14537.1	1.9612	0.365987	9.03996e-18	-0.12749
702.802	-36168.8	-14537.1	1.96782	0.362779	-3.4264e-17	-0.127351
702.819	-36168.8	-14537.1	1.97458	0.359367	1.27242e-16	-0.126045
702.836	-36168.8	-14537.1	1.98157	0.35591	-6.46963e-16	-0.123433
702.853	-36168.7	-14537.1	1.98839	0.352382	2.44673e-15	-0.120278
702.87	-36168.7	-14537.1	1.99427	0.349899	-9.04443e-15	-0.118371
702.887	-36168.7	-14537.1	1.9983	0.349353	4.27192e-14	-0.117568
702.904	-36168.6	-14537.1	2.00537	0.345662	-1.61264e-13	-0.117658
702.921	-36168.6	-14537.1	2.01199	0.342113	5.92631e-13	-0.117682
702.938	-36168.6	-14537.2	2.01935	0.339874	-2.66691e-12	-0.117418
702.955	-36168.6	-14537.2	2.02447	0.339206	1.00523e-11	-0.115877
702.972	-36168.5	-14537.2	2.0291	0.335329	-3.66695e-11	-0.113507
702.989	-36168.5	-14537.2	2.03483	0.331965	1.59415e-10	-0.111549
703.006	-36168.4	-14537.2	2.03932	0.328624	-6.00103e-10	-0.111136
703.023	-36168.4	-14537.2	2.04484	0.325288	2.1689e-09	-0.110716
703.04	-36168.4	-14537.2	2.0498	0.321415	-9.18662e-09	-0.109554
703.057	-36168.4	-14537.2	2.05487	0.320016	3.45438e-08	-0.108015
703.074	-36168.3	-14537.3	2.06	0.318642	-1.2339e-07	-0.105655
703.091	-36168.3	-14537.3	2.06513	0.314788	5.12066e-07	-0.103358
703.108	-36168.3	-14537.3	2.07017	0.311626	-1.92364e-06	-0.101621
703.125	-36168.2	-14537.3	2.07525	0.308092	6.76778e-06	-0.101347
703.142	-36168.2	-14537.3	2.08032	0.304787	-2.76266e-05	-0.100721
703.159	-36168.2	-14537.3	2.08721	0.30101	0.000103696	-0.0996942
703.176	-36168.1	-14537.3	2.09442	0.30007	-0.00035756	-0.0977237
703.193	-36168.1	-14537.3	2.09905	0.298078	0.00234287	-0.096249
703.21	-36168.1	-14537.3	2.10217	0.294533	0.00317216	-0.094803
703.227	-36168	-14537.4	2.1053	0.290819	0.00575003	-0.097079
703.244	-36168	-14537.4	2.11159	0.289729	0.00656676	-0.106654
703.261	-36168	-14537.4	2.11547	0.290356	0.00906818	-0.125084
703.278	-36167.9	-14537.4	2.12182	0.287597	0.0101793	-0.149299
703.295	-36167.9	-14537.4	2.12575	0.284138	0.00995149	-0.180455
703.312	-36167.8	-14537.4	2.13191	0.280558	0.0100128	-0.227828
703.329	-36167.8	-14537.4	2.1359	0.279848	0.00999748	-0.313014
703.346	-36167.8	-14537.4	2.14233	0.280237	0.0100007	-0.41951
703.363	-36167.8	-14537.5	2.14588	0.277344	0.0099998	-0.530662
703.38	-36167.7	-14537.5	2.15263	0.273771	0.0100001	-0.636697
703.397	-36167.7	-14537.5	2.15617	0.27023	0.00999977	-0.725732
703.414	-36167.6	-14537.5	2.16261	0.269951	0.0100008	-0.805358
703.431	-36167.6	-14537.5	2.1665	0.269985	0.00999832	-0.88467
703.448	-36167.6	-14537.5	2.16979	0.270086	0.0100065	-0.94571
703.465	-36167.5	-14537.5	2.17316	0.266892	0.00997577	-0.99507
703.482	-36167.5	-14537.5	2.17667	0.263333	0.01	-1.04248
703.499	-36167.5	-14537.6	2.18333	0.26	0.00666667	-1.09695
703.516	-36167.4	-14537.6	2.18667	0.26	0.00333333	-1.15795
703.533	-36167.4	-14537.6	2.19363	0.260022	-9.9663e-05	-1.22236
703.55	-36167.4	-14537.6	2.19696	0.259894	2.66439e-05	-1.27173
703.567	-36167.3	-14537.6	2.20366	0.256446	-6.91209e-06	-1.31631
703.584	-36167.3	-14537.6	2.20701	0.252879	3.43015e-06	-1.36196
703.601	-36167.3	-14537.6	2.21042	0.249847	-9.16613e-07	-1.41346
703.618	-36167.2	-14537.6	2.21366	0.250024	2.36244e-07	-1.46629
703.635	-36167.2	-14537.7	2.21774	0.250079	-8.79532e-08	-1.52052
703.652	-36167.2	-14537.7	2.22418	0.249627	2.34918e-08	-1.56118
703.669	-36167.1	-14537.7	2.22721	0.246019	-6.00997e-09	-1.59772
703.686	-36167.1	-14537.7	2.23088	0.242417	1.98954e-09	-1.63031
703.703	-36167	-14537.7	2.23391	0.23975	-5.3111e-10	-1.65709
703.72	-36167	-14537.7	2.23822	0.240073	1.34729e-10	-1.67757
703.737	-36167	-14537.7	2.24472	0.239931	-4.1828e-11	-1.6917
703.754	-36166.9	-14537.8	2.24751	0.240194	1.11594e-11	-1.69891
703.771	-36166.9	-14537.8	2.25112	0.239204	-2.80326e-12	-1.70168
703.788	-36166.9	-14537.8	2.25428	0.235446	8.35823e-13	-1.69921
703.805	-36166.8	-14537.8	2.25892	0.231978	-2.22845e-13	-1.69387
703.822	-36166.8	-14537.8	2.26491	0.229729	5.53404e-14	-1.6874
703.839	-36166.8	-14537.8	2.26797	0.230094	-1.60492e-14	-1.6818
703.856	-36166.7	-14537.8	2.27137	0.229916	4.27583e-15	-1.67659
703.873	-36166.7	-14537.8	2.27479	0.230233	-1.04746e-15	-1.67009
703.89	-36166.6	-14537.9	2.27824	0.228686	2.97719e-16	-1.66156
703.907	-36166.6	-14537.9	2.28163	0.225114	-7.9228e-17	-1.65232
703.924	-36166.6	-14537.9	2.28469	0.221437	1.9006e-17	-1.64257
703.941	-36166.5	-14537.9	2.29023	0.219733	-4.96708e-18	-1.63399
703.958	-36166.5	-14537.9	2.29539	0.220002	-3.25194e-21	-1.62782
703.975	-36166.5	-14537.9	2.29847	0.220245	4.67807e-18	-1.62174
703.992	-36166.4	-14537.9	2.30201	0.218254	-2.03737e-17	-1.61444
704.009	-36166.4	-14537.9	2.30526	0.21474	7.67959e-17	-1.6055
704.026	-36166.4	-14538	2.30875	0.211002	-2.64885e-16	-1.5956
704.043	-36166.3	-14538	2.31218	0.209769	1.06666e-15	-1.58815
704.06	-36166.3	-14538	2.31546	0.21008	-4.00072e-15	-1.58239
704.077	-36166.2	-14538	2.31896	0.209919	1.3418e-14	-1.57772
704.094	-36166.2	-14538	2.32237	0.210274	-5.34154e-14	-1.57177
704.111	-36166.2	-14538	2.32566	0.207814	2.00212e-13	-1.56462
704.128	-36166.1	-14538	2.32917	0.20419	-6.44888e-13	-1.55475
704.145	-36166.1	-14538.1	2.33256	0.20053	2.54219e-12	-1.5454
704.162	-36166.1	-14538.1	2.33586	0.199891	-9.52304e-12	-1.53837
704.179	-36166	-14538.1	2.33938	0.199963	2.87671e-11	-1.53344
704.196	-36166	-14538.1	2.34276	0.200236	-1.12445e-10	-1.52907
704.213	-36166	-14538.1	2.34606	0.19723	4.20994e-10	-1.52421
704.23	-36165.9	-14538.1	2.34959	0.194099	-1.13079e-09	-1.51361
704.247	-36165.9	-14538.1	2.35296	0.182082	4.38743e-09	-1.4971
704.264	-36165.8	-14538.1	2.35622	0.160098	-1.64186e-08	-1.47085
704.281	-36165.8	-14538.2	2.35988	0.128319	3.30851e-08	-1.43801
704.298	-36165.8	-14538.2	2.36003	0.102072	-1.27533e-07	-1.3911
704.315	-36165.7	-14538.2	2.36	0.0477958	4.77043e-07	-1.32041
704.332	-36165.7	-14538.2	2.36	-0.0466667	0	-1.2037
704.349	-36165.6	-14538.2	2.36	-0.17	0	-1.06972
704.366	-36165.6	-14538.2	2.35667	-0.29	-3.13283e-15	-0.929194
704.383	-36165.6	-14538.3	2.34961	-0.399034	-0.00011053	-0.783519
704.4	-36165.5	-14538.3	2.34284	-0.484835	-0.00353377	-0.641831
704.417	-36165.5	-14538.3	2.33273	-0.56826	-0.00693086	-0.489501
704.434	-36165.5	-14538.3	2.32182	-0.64898	-0.00988317	-0.329375
704.451	-36165.4	-14538.3	2.30872	-0.712586	-0.00643835	-0.185086
704.468	-36165.4	-14538.3	2.29854	-0.755248	-0.00665347	-0.0317656
704.485	-36165.3	-14538.3	2.28429	-0.806019	-0.00710885	0.170013
704.502	-36165.3	-14538.3	2.27054	-0.864924	-0.0102754	0.404357
704.519	-36165.3	-14538.4	2.25403	-0.935834	-0.00992779	0.669296
704.536	-36165.2	-14538.4	2.23962	-1.00085	-0.0100328	0.928663
704.553	-36165.2	-14538.4	2.22287	-1.04954	-0.00995761	1.13419
704.57	-36165.2	-14538.4	2.2053	-1.09168	-0.0101353	1.31361
704.587	-36165.1	-14538.4	2.18388	-1.14453	-0.00928311	1.47837
704.604	-36165.1	-14538.4	2.16428	-1.19782	-0.00566888	1.61845
704.621	-36165.1	-14538.4	2.14367	-1.26038	-0.00215642	1.74258
704.638	-36165	-14538.4	2.12333	-1.30989	0.000342085	1.84551
704.655	-36165	-14538.5	2.10364	-1.35108	-8.16202e-05	1.9194
704.672	-36165	-14538.5	2.07933	-1.38801	2.0503e-05	1.98619
704.689	-36164.9	-14538.5	2.05488	-1.42613	-6.11321e-06	2.04178
704.706	-36164.9	-14538.5	2.03214	-1.45612	1.62989e-06	2.08285
704.723	-36164.9	-14538.5	2.00694	-1.47567	-4.0476e-07	2.1129
704.74	-36164.8	-14538.5	1.97879	-1.48815	1.17384e-07	2.13127
704.757	-36164.8	-14538.5	1.95231	-1.49506	-3.12735e-08	2.14055
704.774	-36164.8	-14538.5	1.9262	-1.49847	7.66116e-09	2.14472
704.791	-36164.7	-14538.5	1.90226	-1.49894	-2.17757e-09	2.14468
704.808	-36164.7	-14538.6	1.87911	-1.49532	5.79661e-10	2.14206
704.825	-36164.7	-14538.6	1.85525	-1.48998	-1.39678e-10	2.13687
704.842	-36164.6	-14538.6	1.82927	-1.48478	3.91038e-11	2.13016
704.859	-36164.6	-14538.6	1.80276	-1.4802	-1.03993e-11	2.12185
704.876	-36164.6	-14538.6	1.77474	-1.47283	2.45521e-12	2.11274
704.893	-36164.6	-14538.6	1.74918	-1.46605	-6.79319e-13	2.10372
704.91	-36164.5	-14538.6	1.72653	-1.45947	1.80459e-13	2.09526
704.927	-36164.5	-14538.6	1.70204	-1.45247	-4.151e-14	2.08545
704.944	-36164.5	-14538.6	1.67809	-1.44575	1.13792e-14	2.07518
704.961	-36164.5	-14538.6	1.65509	-1.43869	-3.01896e-15	2.0663
704.978	-36164.4	-14538.7	1.63059	-1.43446	6.70862e-16	2.05708
704.995	-36164.4	-14538.7	1.60673	-1.42883	-1.82552e-16	2.04906
705.012	-36164.4	-14538.7	1.58371	-1.42192	4.83583e-17	2.04083
705.029	-36164.4	-14538.7	1.55913	-1.41509	-1.02383e-17	2.03155
705.046	-36164.3	-14538.7	1.53538	-1.40786	2.76971e-18	2.02274
705.063	-36164.3	-14538.7	1.51231	-1.40437	-7.32365e-19	2.01397
705.08	-36164.3	-14538.7	1.48767	-1.39777	1.44038e-19	2.00583
705.097	-36164.3	-14538.7	1.46403	-1.39398	-3.87871e-20	1.9971
705.114	-36164.2	-14538.7	1.44092	-1.38801	1.02333e-20	1.98944
705.131	-36164.2	-14538.7	1.41621	-1.38079	-1.76888e-21	1.9804
705.148	-36164.2	-14538.7	1.39269	-1.37415	4.74691e-22	1.9716
705.165	-36164.2	-14538.7	1.36951	-1.3673	-1.24892e-22	1.96289
705.182	-36164.1	-14538.8	1.34477	-1.36351	1.59609e-23	1.95468
705.199	-36164.1	-14538.8	1.32134	-1.36021	-4.27332e-24	1.94807
705.216	-36164.1	-14538.8	1.29809	-1.35684	1.12033e-24	1.94161
705.233	-36164.1	-14538.8	1.27333	-1.35333	-3.19524e-35	1.93355
705.25	-36164.1	-14538.8	1.25	-1.34667	0	1.92593
705.267	-36164.1	-14538.8	1.22667	-1.34333	2.22972e-36	1.91721
705.284	-36164	-14538.8	1.20188	-1.33633	-4.86517e-27	1.90783
705.301	-36164	-14538.8	1.17876	-1.32923	1.30065e-27	1.89333
705.318	-36164	-14538.8	1.15879	-1.30859	-3.37422e-28	1.87212
705.335	-36164	-14538.8	1.13755	-1.2836	1.67447e-28	1.84286
705.352	-36163.9	-14538.8	1.1177	-1.25686	-4.47456e-29	1.81364
705.369	-36163.9	-14538.8	1.09752	-1.23013	1.15325e-29	1.78226
705.386	-36163.9	-14538.8	1.07639	-1.19572	-4.29355e-30	1.73864
705.403	-36163.9	-14538.9	1.05643	-1.13824	1.14678e-30	1.67994
705.42	-36163.9	-14538.9	1.03673	-1.05703	-2.93384e-31	1.60307
705.437	-36163.9	-14538.9	1.01923	-0.96858	9.71217e-32	1.51622
705.454	-36163.9	-14538.9	1.00336	-0.893086	-2.59268e-32	1.42625
705.471	-36163.8	-14538.9	0.989984	-0.785502	6.57696e-33	1.31402
705.488	-36163.8	-14538.9	0.976541	-0.635565	-2.04188e-33	1.15557
705.505	-36163.8	-14538.9	0.967745	-0.436528	5.44762e-34	0.972567
705.522	-36163.8	-14538.9	0.961968	-0.22049	-1.36845e-34	0.76571
705.539	-36163.8	-14538.9	0.95954	-0.014492	4.08017e-35	0.569575
705.556	-36163.8	-14538.9	0.961004	0.135581	-1.08785e-35	0.41379
705.573	-36163.7	-14538.9	0.964419	0.265055	2.70151e-36	0.279483
705.59	-36163.7	-14538.9	0.969207	0.381783	-7.83462e-37	0.16478
705.607	-36163.7	-14538.9	0.975863	0.467849	2.0873e-37	0.0774116
705.624	-36163.7	-14538.9	0.984089	0.532929	-5.11333e-38	0.00622343
705.641	-36163.7	-14538.9	0.994871	0.58437	1.45339e-38	-0.0485377
705.658	-36163.7	-14538.9	1.00459	0.618458	-3.86886e-39	-0.0877782
705.675	-36163.7	-14538.9	1.01507	0.644095	9.32262e-40	-0.117984
705.692	-36163.6	-14538.9	1.0251	0.662856	-2.60993e-40	-0.140259
705.709	-36163.6	-14539	1.03672	0.675927	6.94086e-41	-0.156068
705.726	-36163.6	-14539	1.05083	0.684058	-1.63869e-41	-0.16831
705.743	-36163.6	-14539	1.06487	0.689149	4.53402e-42	-0.176249
705.76	-36163.6	-14539	1.07601	0.690166	-1.20445e-42	-0.18194
705.777	-36163.5	-14539	1.08628	0.689957	2.77053e-43	-0.186866
705.794	-36163.5	-14539	1.09627	0.690031	-7.59488e-44	-0.191352
705.811	-36163.5	-14539	1.10834	0.689919	2.01496e-44	-0.195052
705.828	-36163.5	-14539	1.1225	0.690262	-4.47757e-45	-0.197675
705.845	-36163.5	-14539	1.13641	0.687788	1.21842e-45	-0.199189
705.862	-36163.5	-14539	1.14715	0.684382	-3.22761e-46	-0.19931
705.879	-36163.4	-14539	1.15748	0.680541	6.83343e-47	-0.200042
705.896	-36163.4	-14539	1.16771	0.680093	-1.8486e-47	-0.20206
705.913	-36163.4	-14539	1.17756	0.677641	4.88806e-48	-0.204342
705.93	-36163.4	-14539	1.1882	0.673918	-9.61361e-49	-0.205777
705.947	-36163.4	-14539	1.19806	0.67059	2.58879e-49	-0.205904
705.964	-36163.3	-14539	1.21083	0.667252	-6.83005e-50	-0.205894
705.981	-36163.3	-14539.1	1.225	0.663797	1.18061e-50	-0.205833
705.998	-36163.3	-14539.1	1.23861	0.660182	-3.16826e-51	-0.206827
706.015	-36163.3	-14539.1	1.24884	0.660116	8.33575e-52	-0.207922
706.032	-36163.3	-14539.1	1.25938	0.656908	-1.06529e-52	-0.209108
706.049	-36163.2	-14539.1	1.26943	0.653515	2.85216e-53	-0.20917
706.066	-36163.2	-14539.1	1.27938	0.650209	-7.4775e-54	-0.209113
706.083	-36163.2	-14539.1	1.29	0.646667	2.13232e-64	-0.21024
706.1	-36163.2	-14539.1	1.3	0.643333	0	-0.211329
706.117	-36163.2	-14539.1	1.31333	0.64	0	-0.213508
706.134	-36163.1	-14539.1	1.32392	0.639918	3.24719e-56	-0.214663
706.151	-36163.1	-14539.1	1.33389	0.636442	-8.68102e-57	-0.215717
706.168	-36163.1	-14539.1	1.34406	0.633137	2.25207e-57	-0.215678
706.185	-36163.1	-14539.2	1.35839	0.62959	-1.1176e-57	-0.21569
706.202	-36163	-14539.2	1.37129	0.626284	2.98648e-58	-0.215685
706.219	-36163	-14539.2	1.3812	0.622921	-7.69721e-59	-0.215687
706.236	-36163	-14539.2	1.39183	0.619394	2.86566e-59	-0.215686
706.253	-36163	-14539.2	1.40172	0.616088	-7.65401e-60	-0.215689
706.27	-36163	-14539.2	1.41186	0.612724	1.95815e-60	-0.215678
706.287	-36162.9	-14539.2	1.42242	0.609145	-6.48224e-61	-0.215729
706.304	-36162.9	-14539.2	1.43231	0.60608	1.73045e-61	-0.21551
706.321	-36162.9	-14539.2	1.44248	0.601783	-4.38969e-62	-0.214321
706.338	-36162.9	-14539.2	1.45302	0.595288	1.36283e-62	-0.213116
706.355	-36162.9	-14539.2	1.46288	0.592471	-3.63594e-63	-0.212392
706.372	-36162.8	-14539.2	1.47311	0.588939	9.13349e-64	-0.21218
706.389	-36162.8	-14539.3	1.48361	0.585466	-2.72325e-64	-0.210928
706.406	-36162.8	-14539.3	1.49346	0.582195	7.26068e-65	-0.20978
706.423	-36162.8	-14539.3	1.50375	0.578687	-1.80308e-65	-0.209128
706.44	-36162.7	-14539.3	1.51413	0.575558	5.22911e-66	-0.208815
706.457	-36162.7	-14539.3	1.5243	0.570657	-1.39314e-66	-0.207607
706.474	-36162.7	-14539.3	1.53315	0.564885	3.41282e-67	-0.20643
706.491	-36162.7	-14539.3	1.53986	0.56183	-9.70042e-68	-0.205787
706.508	-36162.6	-14539.3	1.54616	0.558433	2.58222e-68	-0.20589
706.525	-36162.6	-14539.3	1.55475	0.555006	-6.22225e-69	-0.205944
706.542	-36162.6	-14539.3	1.56544	0.551541	1.74196e-69	-0.205438
706.559	-36162.6	-14539.3	1.5752	0.548265	-4.63257e-70	-0.204022
706.576	-36162.5	-14539.3	1.58563	0.544783	1.09372e-70	-0.20508
706.593	-36162.5	-14539.4	1.59597	0.541374	-3.02616e-71	-0.228044
706.61	-36162.5	-14539.4	1.60572	0.537971	8.03891e-72	-0.2896
706.627	-36162.5	-14539.4	1.61653	0.53491	-1.84915e-72	-0.400055
706.644	-36162.4	-14539.4	1.62456	0.528922	5.06909e-73	-0.523932
706.661	-36162.4	-14539.4	1.63094	0.524283	-1.34485e-73	-0.635561
706.678	-36162.4	-14539.4	1.63768	0.521092	2.98849e-74	-0.740997
706.695	-36162.3	-14539.4	1.64693	0.517615	-8.13215e-75	-0.851266
706.712	-36162.3	-14539.4	1.65703	0.514336	2.15422e-75	-0.972925
706.729	-36162.3	-14539.4	1.66753	0.51085	-4.56087e-76	-1.11806
706.746	-36162.3	-14539.4	1.67762	0.507344	1.23382e-76	-1.25288
706.763	-36162.2	-14539.4	1.68786	0.504482	-3.26247e-77	-1.36817
706.78	-36162.2	-14539.5	1.6955	0.497799	6.41646e-78	-1.47815
706.797	-36162.2	-14539.5	1.70223	0.493777	-1.72785e-78	-1.57873
706.814	-36162.2	-14539.5	1.7085	0.490642	4.55862e-79	-1.67587
706.831	-36162.1	-14539.5	1.71886	0.487073	-7.87982e-80	-1.76798
706.848	-36162.1	-14539.5	1.72597	0.483715	2.11461e-80	-1.84206
706.865	-36162.1	-14539.5	1.73254	0.48042	-5.56358e-81	-1.9043
706.882	-36162.1	-14539.5	1.73951	0.476843	7.11012e-82	-1.97096
706.899	-36162	-14539.5	1.74936	0.473638	-1.90363e-82	-2.03842
706.916	-36162	-14539.5	1.7595	0.467004	4.99075e-83	-2.11008
706.933	-36162	-14539.5	1.76667	0.463333	0	-2.18083
706.95	-36161.9	-14539.6	1.77333	0.46	0	-2.23965
706.967	-36161.9	-14539.6	1.78	0.456667	0	-2.29085
706.984	-36161.9	-14539.6	1.79053	0.453129	-2.16729e-85	-2.34401
707.001	-36161.9	-14539.6	1.79703	0.449808	5.79402e-86	-2.3927
707.018	-36161.8	-14539.6	1.80372	0.446461	-1.50311e-86	-2.43717
707.035	-36161.8	-14539.6	1.8111	0.442933	7.45926e-87	-2.47698
707.052	-36161.8	-14539.6	1.82096	0.439595	-1.99328e-87	-2.50907
707.069	-36161.7	-14539.6	1.82746	0.436333	5.13739e-88	-2.53944
707.086	-36161.7	-14539.6	1.83445	0.43226	-1.91265e-88	-2.56629
707.103	-36161.7	-14539.7	1.84162	0.425822	5.10856e-89	-2.58582
707.12	-36161.7	-14539.7	1.85149	0.422783	-1.30694e-89	-2.60203
707.137	-36161.6	-14539.7	1.8582	0.41917	4.32648e-90	-2.61993
707.154	-36161.6	-14539.7	1.86489	0.415904	-1.15496e-90	-2.63978
707.171	-36161.6	-14539.7	1.87165	0.412504	2.92984e-91	-2.65908
707.188	-36161.5	-14539.7	1.87868	0.408995	-9.09598e-92	-2.67523
707.205	-36161.5	-14539.7	1.88526	0.405705	2.42675e-92	-2.68768
707.222	-36161.5	-14539.7	1.89207	0.402297	-6.09602e-93	-2.70178
707.239	-36161.4	-14539.7	1.89907	0.398797	1.81759e-93	-2.71781
707.256	-36161.4	-14539.8	1.90564	0.395512	-4.84603e-94	-2.73082
707.273	-36161.4	-14539.8	1.91249	0.392087	1.20344e-94	-2.74041
707.29	-36161.3	-14539.8	1.91946	0.388601	-3.49009e-95	-2.74548
707.307	-36161.3	-14539.8	1.92605	0.385317	9.2983e-96	-2.74581
707.324	-36161.3	-14539.8	1.93284	0.381882	-2.27784e-96	-2.74189
707.341	-36161.3	-14539.8	1.94018	0.378381	6.47441e-97	-2.73548
707.358	-36161.2	-14539.8	1.94486	0.37521	-1.72346e-97	-2.72898
707.375	-36161.2	-14539.8	1.94969	0.371358	4.15295e-98	-2.72227
707.392	-36161.2	-14539.8	1.95703	0.369984	-1.16264e-98	-2.7151
707.409	-36161.1	-14539.9	1.96336	0.368585	3.09194e-99	-2.70645
707.426	-36161.1	-14539.9	1.97075	0.364714	-7.29988e-100	-2.69546
707.443	-36161.1	-14539.9	1.9753	0.361369	2.01977e-100	-2.68404
707.46	-36161	-14539.9	1.98024	0.358061	-5.36545e-101	-2.67401
707.477	-36161	-14539.9	1.9876	0.354579	1.23419e-101	-2.66346
707.494	-36161	-14539.9	1.99424	0.35116	-3.38329e-102	-2.64966
707.511	-36160.9	-14539.9	2.00132	0.347847	8.97604e-103	-2.63131
707.528	-36160.9	-14539.9	2.00554	0.344445	-1.99462e-103	-2.60532
707.545	-36160.9	-14539.9	2.01118	0.340661	5.42768e-104	-2.57818
707.562	-36160.9	-14540	2.01807	0.339971	-1.4378e-104	-2.55335
707.579	-36160.8	-14540	2.02493	0.338199	3.04409e-105	-2.52346
707.596	-36160.8	-14540	2.03205	0.321499	-8.23497e-106	-2.46304
707.613	-36160.8	-14540	2.03594	0.241847	2.17749e-106	-2.35361
707.63	-36160.7	-14540	2.0395	0.106334	-4.28258e-107	-2.17933
707.647	-36160.7	-14540	2.04034	-0.0380466	1.15323e-107	-1.99654
707.664	-36160.7	-14540	2.03728	-0.145429	-3.04258e-108	-1.81203
707.681	-36160.6	-14540	2.0339	-0.254059	5.25927e-109	-1.63643
707.698	-36160.6	-14540	2.02747	-0.35916	-1.41136e-109	-1.21485
707.715	-36160.6	-14540.1	2.02094	-0.50148	3.71333e-110	-0.572163
707.732	-36160.5	-14540.1	2.01071	-0.65764	-4.74554e-111	0.332877
707.749	-36160.5	-14540.1	1.99754	-0.802439	1.27055e-111	0.8196
707.766	-36160.5	-14540.1	1.98104	-0.917003	-3.331e-112	0.968684
707.783	-36160.4	-14540.1	1.96333	-1.02667	0	0.854031
707.8	-36160.4	-14540.1	1.94667	-1.13667	0	0.849673
707.817	-36160.4	-14540.1	1.92667	-1.24	0	0.957516
707.834	-36160.3	-14540.1	1.90189	-1.33842	1.44653e-114	1.16118
707.851	-36160.3	-14540.2	1.87865	-1.41046	-3.86713e-115	1.37847
707.868	-36160.3	-14540.2	1.85526	-1.47376	1.00323e-115	1.58241
707.885	-36160.2	-14540.2	1.83024	-1.54193	-4.97857e-116	1.75814
707.902	-36160.2	-14540.2	1.80362	-1.61923	1.33039e-116	1.86852
707.919	-36160.2	-14540.2	1.77646	-1.69989	-3.42893e-117	1.9252
707.936	-36160.2	-14540.2	1.7445	-1.77884	1.27686e-117	1.92774
707.953	-36160.1	-14540.2	1.71475	-1.83619	-3.42054e-118	1.89888
707.97	-36160.1	-14540.2	1.68475	-1.88913	9.1359e-119	1.86405
707.987	-36160.1	-14540.2	1.65448	-1.94379	-2.33675e-119	1.84386
708.004	-36160.1	-14540.2	1.62248	-2.00293	7.70899e-120	1.86108
708.021	-36160	-14540.3	1.58778	-2.05048	-1.95557e-120	1.95537
708.038	-36160	-14540.3	1.54893	-2.0914	6.07128e-121	2.10107
708.055	-36160	-14540.3	1.51255	-2.12645	-1.61978e-121	2.23239
708.072	-36160	-14540.3	1.47621	-2.16051	4.06899e-122	2.26774
708.089	-36159.9	-14540.3	1.44048	-2.1942	-1.21361e-122	2.24597
708.106	-36159.9	-14540.3	1.40391	-2.21638	3.25071e-123	2.20846
708.123	-36159.9	-14540.3	1.36608	-2.23303	-8.66675e-124	2.21324
708.14	-36159.9	-14540.3	1.32619	-2.25499	2.15151e-124	2.24484
708.157	-36159.8	-14540.3	1.28688	-2.28112	-6.20662e-125	2.28949
708.174	-36159.8	-14540.3	1.24734	-2.30642	1.52046e-125	2.32906
708.191	-36159.8	-14540.3	1.20755	-2.32332	-4.32167e-126	2.35948
708.208	-36159.8	-14540.3	1.1697	-2.33708	1.15041e-126	2.38375
708.225	-36159.8	-14540.3	1.13002	-2.3564	-2.7721e-127	2.40832
708.242	-36159.7	-14540.4	1.09022	-2.37791	7.76065e-128	2.43433
708.259	-36159.7	-14540.4	1.05274	-2.39436	-2.06388e-128	2.46067
708.276	-36159.7	-14540.4	1.01105	-2.40588	4.87268e-129	2.49439
708.293	-36159.7	-14540.4	0.96753	-2.41466	-1.3482e-129	2.53483
708.31	-36159.7	-14540.4	0.926501	-2.41737	3.58144e-130	2.57889
708.327	-36159.7	-14540.4	0.885024	-2.41468	-8.2382e-131	2.62523
708.344	-36159.7	-14540.4	0.843837	-2.41115	2.25835e-131	2.67233
708.361	-36159.6	-14540.4	0.80444	-2.40779	-5.99151e-132	2.72307
708.378	-36159.6	-14540.4	0.762444	-2.40465	1.33141e-132	2.78846
708.395	-36159.6	-14540.4	0.721512	-2.39868	-3.62298e-133	2.8568
708.412	-36159.6	-14540.4	0.682158	-2.39234	9.59734e-134	2.92116
708.429	-36159.6	-14540.4	0.639633	-2.38239	-2.03193e-134	2.9849
708.446	-36159.6	-14540.4	0.601882	-2.37469	5.49685e-135	3.03915
708.463	-36159.6	-14540.4	0.563188	-2.36831	-1.45347e-135	3.08184
708.48	-36159.6	-14540.4	0.520708	-2.36128	2.85862e-136	3.11362
708.497	-36159.6	-14540.4	0.480339	-2.35241	-7.6978e-137	3.12937
708.514	-36159.6	-14540.4	0.440304	-2.33406	2.03093e-137	3.1326
708.531	-36159.5	-14540.4	0.40134	-2.30974	-3.51057e-138	3.12267
708.548	-36159.5	-14540.4	0.361144	-2.28304	9.42086e-139	3.10661
708.565	-36159.5	-14540.4	0.324606	-2.25922	-2.47865e-139	3.08838
708.582	-36159.5	-14540.4	0.282408	-2.23795	3.16765e-140	3.06678
708.599	-36159.5	-14540.4	0.245428	-2.21198	-8.48095e-141	3.03899
708.616	-36159.5	-14540.4	0.208821	-2.16966	2.22345e-141	2.99857
708.633	-36159.5	-14540.4	0.173333	-2.11333	0	2.94336
708.65	-36159.5	-14540.4	0.14	-2.05333	0	2.88344
708.667	-36159.5	-14540.4	0.106667	-1.98667	4.42516e-153	2.8159
708.684	-36159.5	-14540.4	0.0712693	-1.90814	-9.65557e-144	2.72547
708.701	-36159.5	-14540.4	0.0381837	-1.78546	2.58132e-144	2.3728
