# Supplementary material for: Extraction of driving behavior primitives considering driver expectation and vehicle dynamics
Source: PLoS One. 2025 Dec 31;20(12):e0340123. doi: 10.1371/journal.pone.0340123 (PMC12755792; doi:10.1371/journal.pone.0340123)
Supplement: S1 File — (ZIP) [file pone.0340123.s001.zip › DataSetForPimitiveExaction-1/straight driving/d2c19_s_1.xlsx]

## Sheet: Sheet1
246.32	-36330.7	-14501.3	0.0347891	0.388571	-8.03774e-67	0.64085
246.337	-36330.7	-14501.3	0.0422504	0.438202	3.00258e-66	0.691117
246.354	-36330.7	-14501.3	0.0517809	0.48286	-1.10894e-65	0.759183
246.371	-36330.7	-14501.3	0.0594839	0.514377	5.2375e-65	0.83158
246.388	-36330.7	-14501.3	0.0688515	0.536356	-1.94526e-64	0.891126
246.405	-36330.7	-14501.3	0.0767842	0.556665	8.76022e-64	0.933366
246.422	-36330.7	-14501.3	0.0858051	0.570744	-3.3021e-63	0.952989
246.439	-36330.7	-14501.3	0.0933849	0.579595	1.20457e-62	0.959233
246.456	-36330.7	-14501.3	0.104289	0.584591	-5.23671e-62	0.948016
246.473	-36330.7	-14501.3	0.114072	0.590193	1.97131e-61	0.909143
246.49	-36330.7	-14501.3	0.12413	0.611011	-7.36155e-61	0.836162
246.507	-36330.7	-14501.3	0.134162	0.65359	2.65911e-60	0.727943
246.524	-36330.7	-14501.3	0.145981	0.710936	-1.12625e-59	0.606141
246.541	-36330.7	-14501.3	0.160052	0.761749	4.05107e-59	0.486419
246.558	-36330.7	-14501.3	0.17379	0.797357	-1.68197e-58	0.376381
246.575	-36330.7	-14501.3	0.187054	0.821275	6.31874e-58	0.285286
246.592	-36330.7	-14501.3	0.200488	0.839672	-2.22307e-57	0.201514
246.609	-36330.7	-14501.3	0.216723	0.855045	9.07476e-57	0.129811
246.626	-36330.7	-14501.3	0.230944	0.866218	-3.40618e-56	0.071195
246.643	-36330.7	-14501.3	0.247189	0.874527	1.17451e-55	0.0187149
246.66	-36330.7	-14501.3	0.261985	0.879299	-4.72953e-55	-0.0236327
246.677	-36330.7	-14501.3	0.277354	0.880147	1.7739e-54	-0.0568408
246.694	-36330.7	-14501.2	0.292759	0.879969	-5.94946e-54	-0.0859736
246.711	-36330.7	-14501.2	0.306042	0.880004	2.36841e-53	-0.110247
246.728	-36330.7	-14501.2	0.319519	0.880018	-8.8773e-53	-0.130738
246.745	-36330.7	-14501.2	0.332352	0.879926	3.31408e-52	-0.147961
246.762	-36330.7	-14501.2	0.349081	0.880241	-1.06717e-51	-0.162626
246.779	-36330.7	-14501.2	0.36612	0.877559	4.20677e-51	-0.173372
246.796	-36330.7	-14501.2	0.382898	0.874186	-1.57585e-50	-0.181303
246.813	-36330.7	-14501.2	0.397622	0.870371	4.76032e-50	-0.18835
246.83	-36330.7	-14501.2	0.411001	0.870103	-1.86071e-49	-0.194942
246.847	-36330.7	-14501.2	0.424252	0.867376	6.96651e-49	-0.201429
246.864	-36330.7	-14501.2	0.438336	0.863776	-1.87121e-48	-0.208333
246.881	-36330.7	-14501.2	0.451862	0.860188	7.26021e-48	-0.214973
246.898	-36330.6	-14501.2	0.464804	0.860116	-2.71692e-47	-0.220531
246.915	-36330.6	-14501.2	0.482408	0.856906	5.47485e-47	-0.225259
246.932	-36330.6	-14501.2	0.495773	0.853524	-2.11038e-46	-0.22857
246.949	-36330.6	-14501.1	0.513333	0.85	0	-0.232026
246.966	-36330.6	-14501.1	0.526667	0.846667	0	-0.235294
246.983	-36330.6	-14501.1	0.543333	0.843333	0	-0.238562
247	-36330.6	-14501.1	0.557446	0.83993	4.87053e-44	-0.243152
247.017	-36330.6	-14501.1	0.570788	0.839918	-1.85778e-43	-0.246389
247.034	-36330.6	-14501.1	0.584107	0.836442	6.94406e-43	-0.249567
247.051	-36330.6	-14501.1	0.597488	0.833139	-2.5899e-42	-0.250642
247.068	-36330.6	-14501.1	0.6116	0.829575	2.02636e-41	-0.252951
247.085	-36330.6	-14501.1	0.624964	0.826339	-7.68004e-41	-0.253856
247.102	-36330.6	-14501.1	0.639093	0.822251	4.44823e-40	-0.253707
247.119	-36330.6	-14501.1	0.652335	0.81585	-1.68613e-39	-0.252417
247.136	-36330.6	-14501	0.665692	0.812682	6.26159e-39	-0.251831
247.153	-36330.6	-14501	0.680538	0.809728	-3.18372e-38	-0.254493
247.17	-36330.6	-14501	0.696781	0.809981	1.20404e-37	-0.258192
247.187	-36330.6	-14501	0.70967	0.81039	-4.4978e-37	-0.263902
247.204	-36330.6	-14501	0.723372	0.814706	1.66117e-36	-0.27113
247.221	-36330.6	-14501	0.737125	0.822685	-7.84566e-36	-0.28268
247.238	-36330.6	-14501	0.75145	0.833349	2.96172e-35	-0.29782
247.255	-36330.6	-14501	0.767596	0.848828	-1.0884e-34	-0.318633
247.272	-36330.6	-14501	0.782451	0.87232	4.89794e-34	-0.347425
247.289	-36330.6	-14500.9	0.798442	0.908743	-1.80322e-33	-0.388282
247.306	-36330.5	-14500.9	0.813292	0.965314	7.84414e-33	-0.451275
247.323	-36330.6	-14500.9	0.830056	1.04956	-2.95297e-32	-0.537062
247.34	-36330.5	-14500.9	0.847891	1.15924	1.10275e-31	-0.641503
247.357	-36330.5	-14500.9	0.868562	1.27572	-3.98329e-31	-0.75592
247.374	-36330.5	-14500.9	0.890926	1.38437	1.6871e-30	-0.861007
247.391	-36330.5	-14500.9	0.91393	1.46405	-6.34387e-30	-0.941763
247.408	-36330.5	-14500.8	0.939754	1.52146	2.26602e-29	-1.00107
247.425	-36330.5	-14500.8	0.967653	1.55135	-9.40393e-29	-1.03637
247.442	-36330.5	-14500.8	0.994183	1.56147	3.53271e-28	-1.05224
247.459	-36330.5	-14500.8	1.02003	1.55966	-1.24288e-27	-1.04811
247.476	-36330.5	-14500.8	1.04383	1.52385	5.07354e-27	-1.01956
247.493	-36330.5	-14500.8	1.06688	1.46251	-1.90434e-26	-0.968522
247.51	-36330.5	-14500.7	1.09129	1.38738	6.56648e-26	-0.901672
247.527	-36330.5	-14500.7	1.11519	1.31419	-2.6442e-25	-0.832865
247.544	-36330.5	-14500.7	1.13848	1.24353	9.91756e-25	-0.766173
247.561	-36330.5	-14500.7	1.16087	1.16567	-3.32624e-24	-0.695679
247.578	-36330.5	-14500.7	1.17866	1.09514	1.32414e-23	-0.631295
247.595	-36330.5	-14500.7	1.19496	1.03404	-4.96315e-23	-0.575608
247.612	-36330.4	-14500.6	1.21245	0.976001	1.59864e-22	-0.523365
247.629	-36330.4	-14500.6	1.22982	0.926745	-6.30195e-22	-0.478813
247.646	-36330.4	-14500.6	1.24322	0.886015	2.36071e-21	-0.440899
247.663	-36330.4	-14500.6	1.26034	0.846345	-7.1312e-21	-0.406365
247.68	-36330.4	-14500.6	1.27441	0.814997	2.78744e-20	-0.378176
247.697	-36330.4	-14500.5	1.28832	0.786486	-7.50917e-20	-0.353362
247.714	-36330.4	-14500.5	1.3018	0.762522	2.91407e-19	-0.334208
247.731	-36330.4	-14500.5	1.31505	0.742193	-1.09052e-18	-0.318596
247.748	-36330.4	-14500.5	1.3286	0.725119	4.07066e-18	-0.306385
247.765	-36330.4	-14500.5	1.33933	0.710823	-8.20131e-18	-0.294732
247.782	-36330.4	-14500.4	1.35253	0.697346	3.16131e-17	-0.285874
247.799	-36330.4	-14500.4	1.36584	0.687279	-1.18251e-16	-0.278175
247.816	-36330.3	-14500.4	1.38	0.676667	-1.35486e-26	-0.272331
247.833	-36330.3	-14500.4	1.39	0.67	5.1923e-26	-0.266885
247.85	-36330.3	-14500.4	1.4	0.66	-1.94144e-25	-0.261438
247.867	-36330.3	-14500.3	1.41061	0.64937	2.72303e-14	-0.254523
247.884	-36330.3	-14500.3	1.42058	0.639528	-1.03865e-13	-0.249176
247.901	-36330.3	-14500.3	1.43062	0.632946	3.87939e-13	-0.244874
247.918	-36330.3	-14500.3	1.44122	0.625843	-3.03557e-12	-0.241438
247.935	-36330.3	-14500.2	1.45115	0.619235	1.15376e-11	-0.238206
247.952	-36330.3	-14500.2	1.46123	0.612511	-4.29935e-11	-0.234804
247.969	-36330.3	-14500.2	1.47182	0.605444	2.48725e-10	-0.230144
247.986	-36330.3	-14500.2	1.48173	0.598883	-9.4274e-10	-0.225759
248.003	-36330.2	-14500.1	1.49186	0.591964	3.50092e-09	-0.221695
248.02	-36330.2	-14500.1	1.50242	0.585763	-1.78005e-08	-0.219506
248.037	-36330.2	-14500.1	1.51231	0.581921	6.73193e-08	-0.217571
248.054	-36330.2	-14500.1	1.52248	0.575689	-2.48848e-07	-0.216333
248.071	-36330.2	-14500	1.53302	0.57156	1.17537e-06	-0.213919
248.088	-36330.2	-14500	1.54288	0.565329	-4.43702e-06	-0.21176
248.105	-36330.2	-14500	1.55313	0.562406	1.63056e-05	-0.209733
248.122	-36330.2	-14500	1.56353	0.558696	-7.33773e-05	-0.209203
248.139	-36330.2	-14499.9	1.57376	0.555795	0.000276577	-0.208587
248.156	-36330.2	-14499.9	1.58249	0.550905	-0.0011847	-0.20614
248.173	-36330.2	-14499.9	1.59079	0.544874	-0.00370632	-0.203752
248.19	-36330.1	-14499.9	1.59941	0.542109	-0.0032869	-0.202409
248.207	-36330.1	-14499.8	1.60763	0.538442	-0.00315278	-0.20274
248.224	-36330.1	-14499.8	1.61668	0.5354	-0.00454557	-0.202148
248.241	-36330.1	-14499.8	1.62425	0.530231	-0.00857297	-0.201112
248.258	-36330.1	-14499.8	1.63511	0.524686	-0.0102247	-0.199352
248.275	-36330.1	-14499.7	1.64527	0.521653	-0.00993711	-0.197555
248.292	-36330.1	-14499.7	1.65553	0.518147	-0.0100167	-0.196633
248.309	-36330.1	-14499.7	1.66396	0.51512	-0.00999615	-0.195449
248.326	-36330.1	-14499.7	1.67066	0.509341	-0.0100007	-0.194376
248.343	-36330.1	-14499.6	1.6769	0.504443	-0.0100012	-0.19314
248.36	-36330	-14499.6	1.68608	0.501313	-0.00999507	-0.192834
248.377	-36330	-14499.6	1.69651	0.497804	-0.0100201	-0.192178
248.394	-36330	-14499.6	1.70669	0.494536	-0.00992449	-0.191039
248.411	-36330	-14499.5	1.71476	0.491052	-0.0102533	-0.189759
248.428	-36330	-14499.5	1.72138	0.487564	-0.00781935	-0.189656
248.445	-36330	-14499.5	1.72813	0.484461	-0.00418708	-0.18807
248.462	-36330	-14499.4	1.73747	0.478106	-0.000535624	-0.184911
248.479	-36330	-14499.4	1.7479	0.473975	0.000130148	-0.18146
248.496	-36330	-14499.4	1.7555	0.47065	-2.55987e-05	-0.1798
248.513	-36330	-14499.4	1.76222	0.467241	6.90037e-06	-0.179771
248.53	-36329.9	-14499.3	1.76856	0.463916	-1.84691e-06	-0.178946
248.547	-36329.9	-14499.3	1.77833	0.460623	4.87275e-07	-0.176881
248.564	-36329.9	-14499.3	1.78591	0.457027	-8.42281e-08	-0.174575
248.581	-36329.9	-14499.3	1.7926	0.453919	2.26032e-08	-0.172298
248.598	-36329.9	-14499.2	1.79897	0.447363	-5.94696e-09	-0.171199
248.615	-36329.9	-14499.2	1.80944	0.443502	7.60006e-10	-0.168982
248.632	-36329.9	-14499.2	1.81631	0.440202	-2.03481e-10	-0.166824
248.649	-36329.9	-14499.1	1.82295	0.436868	5.33466e-11	-0.163581
248.666	-36329.8	-14499.1	1.83	0.433333	3.80345e-22	-0.16122
248.683	-36329.8	-14499.1	1.84	0.43	-1.01722e-22	-0.160131
248.7	-36329.8	-14499	1.84667	0.426667	2.65429e-23	-0.160131
248.717	-36329.8	-14499	1.85375	0.422996	-2.31663e-13	-0.157781
248.734	-36329.8	-14499	1.86038	0.416362	6.19328e-14	-0.154438
248.751	-36329.8	-14499	1.86708	0.413157	-1.60669e-14	-0.150124
248.768	-36329.8	-14498.9	1.87415	0.40958	7.97327e-15	-0.147965
248.785	-36329.8	-14498.9	1.88077	0.406287	-2.13064e-15	-0.147034
248.802	-36329.8	-14498.9	1.88749	0.402921	5.4914e-16	-0.146999
248.819	-36329.7	-14498.8	1.89455	0.399393	-2.04444e-16	-0.145664
248.836	-36329.7	-14498.8	1.90115	0.39609	5.46058e-17	-0.143251
248.853	-36329.7	-14498.8	1.9079	0.392714	-1.397e-17	-0.140012
248.87	-36329.7	-14498.8	1.91495	0.389193	4.62461e-18	-0.138007
248.887	-36329.7	-14498.7	1.92154	0.385897	-1.23455e-18	-0.139165
248.904	-36329.7	-14498.7	1.92832	0.382509	3.13173e-19	-0.147661
248.921	-36329.7	-14498.7	1.93536	0.378979	-9.72277e-20	-0.165113
248.938	-36329.7	-14498.6	1.94186	0.375762	2.59398e-20	-0.189489
248.955	-36329.7	-14498.6	1.94896	0.372088	-6.51608e-21	-0.220552
248.972	-36329.6	-14498.6	1.95458	0.369882	1.94284e-21	-0.258326
248.989	-36329.6	-14498.5	1.95889	0.369204	-5.17996e-22	-0.295228
249.006	-36329.6	-14498.5	1.96473	0.36533	1.28637e-22	-0.332008
249.023	-36329.6	-14498.5	1.96905	0.361965	-3.73059e-23	-0.37081
249.04	-36329.6	-14498.4	1.97614	0.358624	9.93903e-24	-0.418911
249.057	-36329.6	-14498.4	1.98289	0.355288	-2.4348e-24	-0.486076
249.074	-36329.6	-14498.4	1.98986	0.351413	6.92055e-25	-0.564606
249.091	-36329.6	-14498.4	1.99644	0.350023	-1.84222e-25	-0.636815
249.108	-36329.5	-14498.3	2.00324	0.348618	4.43912e-26	-0.70455
249.125	-36329.5	-14498.3	2.01062	0.344889	-1.24276e-26	-0.764906
249.142	-36329.5	-14498.2	2.01491	0.341246	3.30488e-27	-0.819794
249.159	-36329.5	-14498.2	2.0205	0.340022	-7.79839e-28	-0.873228
249.176	-36329.5	-14498.2	2.02521	0.338359	2.14052e-28	-0.918041
249.193	-36329.5	-14498.2	2.0309	0.334509	-4.92394e-29	-0.954421
249.21	-36329.5	-14498.1	2.03552	0.331187	1.35069e-29	-0.986406
249.227	-36329.5	-14498.1	2.0407	0.327811	-3.61661e-30	-1.01468
249.244	-36329.4	-14498.1	2.04771	0.324628	9.59503e-31	-1.04026
249.261	-36329.4	-14498	2.05448	0.320716	-2.13217e-31	-1.06536
249.278	-36329.4	-14498	2.06179	0.32008	5.80198e-32	-1.09199
249.295	-36329.4	-14498	2.06542	0.317884	-1.53695e-32	-1.12113
249.312	-36329.4	-14497.9	2.07183	0.314115	3.25401e-33	-1.15549
249.329	-36329.4	-14497.9	2.07575	0.310787	-8.80286e-34	-1.18556
249.346	-36329.4	-14497.9	2.08191	0.307447	2.32765e-34	-1.21108
249.363	-36329.4	-14497.8	2.0859	0.304022	-4.5779e-35	-1.2351
249.38	-36329.3	-14497.8	2.09233	0.300306	1.23275e-35	-1.2636
249.397	-36329.3	-14497.8	2.09588	0.300146	-3.25214e-36	-1.29558
249.414	-36329.3	-14497.7	2.10264	0.297141	5.61494e-37	-1.33161
249.431	-36329.3	-14497.7	2.10612	0.293752	-1.48149e-37	-1.35982
249.448	-36329.3	-14497.7	2.113	0.290129	1.8935e-38	-1.38338
249.465	-36329.3	-14497.6	2.1164	0.289944	-5.07686e-39	-1.39807
249.482	-36329.3	-14497.6	2.12299	0.290097	1.35824e-39	-1.40605
249.499	-36329.3	-14497.6	2.1265	0.28689	-3.56089e-40	-1.40748
249.516	-36329.2	-14497.5	2.13	0.283333	-2.5388e-51	-1.40523
249.533	-36329.2	-14497.5	2.13333	0.28	6.78988e-52	-1.40305
249.55	-36329.2	-14497.5	2.13667	0.28	0	-1.40087
249.567	-36329.2	-14497.4	2.14361	0.279888	1.54292e-42	-1.39731
249.584	-36329.2	-14497.4	2.147	0.276448	-4.00276e-43	-1.39061
249.601	-36329.2	-14497.4	2.15389	0.272878	1.98674e-43	-1.38249
249.618	-36329.2	-14497.3	2.15731	0.269847	-5.32244e-44	-1.375
249.635	-36329.2	-14497.3	2.16385	0.270025	1.42235e-44	-1.36854
249.652	-36329.1	-14497.3	2.16734	0.270052	-3.66849e-45	-1.36192
249.669	-36329.1	-14497.2	2.17425	0.269624	1.38092e-45	-1.3551
249.686	-36329.1	-14497.2	2.17715	0.266053	-4.25863e-46	-1.35003
249.703	-36329.1	-14497.1	2.18068	0.262633	3.21083e-46	-1.34891
249.72	-36329.1	-14497.1	2.18396	0.259729	-1.18927e-45	-1.35485
249.737	-36329.1	-14497.1	2.18815	0.260039	4.38917e-45	-1.3656
249.754	-36329.1	-14497	2.19429	0.260115	-1.61964e-44	-1.37706
249.771	-36329	-14497	2.19845	0.259289	7.64903e-44	-1.38394
249.788	-36329	-14497	2.20467	0.255669	-2.88748e-43	-1.38762
249.805	-36329	-14496.9	2.20759	0.252149	1.06112e-42	-1.39373
249.822	-36329	-14496.9	2.21131	0.249696	-4.77517e-42	-1.40735
249.839	-36329	-14496.9	2.21419	0.25003	1.79988e-41	-1.42464
249.856	-36329	-14496.8	2.21916	0.250181	-6.56575e-41	-1.4409
249.873	-36329	-14496.8	2.22482	0.248896	2.85437e-40	-1.45102
249.89	-36329	-14496.8	2.22926	0.245084	-1.0745e-39	-1.45254
249.907	-36328.9	-14496.7	2.23506	0.232585	3.88347e-39	-1.44431
249.924	-36328.9	-14496.7	2.23849	0.208018	-1.64489e-38	-1.42507
249.941	-36328.9	-14496.7	2.24	0.178482	6.18515e-38	-1.39653
249.958	-36328.9	-14496.6	2.24137	0.142342	-2.20933e-37	-1.35838
249.975	-36328.9	-14496.6	2.24513	0.100378	9.16866e-37	-1.31548
249.992	-36328.9	-14496.6	2.2487	0.0585204	-3.44432e-36	-1.27447
250.009	-36328.9	-14496.5	2.25016	0.0190064	1.21179e-35	-1.23269
250.026	-36328.8	-14496.5	2.25024	-0.0182654	-4.94661e-35	-1.18633
250.043	-36328.8	-14496.4	2.2482	-0.0726196	1.85669e-34	-1.12931
250.06	-36328.8	-14496.4	2.24488	-0.152199	-6.4022e-34	-1.0514
250.077	-36328.8	-14496.4	2.23885	-0.240877	2.57804e-33	-0.966957
250.094	-36328.8	-14496.3	2.23461	-0.316338	-9.66943e-33	-0.889346
250.111	-36328.8	-14496.3	2.2289	-0.384009	3.24302e-32	-0.814826
250.128	-36328.8	-14496.3	2.22213	-0.446102	-1.29101e-31	-0.748187
250.145	-36328.7	-14496.2	2.21319	-0.505514	4.83898e-31	-0.685537
250.162	-36328.7	-14496.2	2.20245	-0.5646	-1.55865e-30	-0.620201
250.179	-36328.7	-14496.2	2.19231	-0.608114	6.14428e-30	-0.553866
250.196	-36328.7	-14496.1	2.18244	-0.644762	-2.30165e-29	-0.484948
250.213	-36328.7	-14496.1	2.1718	-0.680465	6.95279e-29	-0.406751
250.23	-36328.7	-14496.1	2.16193	-0.714637	-2.7177e-28	-0.336868
250.247	-36328.7	-14496	2.14919	-0.741957	1.01751e-27	-0.275245
250.264	-36328.7	-14496	2.13496	-0.770131	-2.73304e-27	-0.215377
250.281	-36328.6	-14496	2.12156	-0.796461	1.06041e-26	-0.148991
250.298	-36328.6	-14495.9	2.10823	-0.832069	-3.96826e-26	-0.0697312
250.315	-36328.6	-14495.9	2.09427	-0.871004	7.99642e-26	0.0310903
250.332	-36328.6	-14495.9	2.07755	-0.908253	-3.08236e-25	0.124485
250.349	-36328.6	-14495.8	2.06421	-0.931925	1.15298e-24	0.210616
250.366	-36328.6	-14495.8	2.04667	-0.96	0	0.298475
250.383	-36328.6	-14495.8	2.03	-0.99	0	0.391068
250.4	-36328.6	-14495.7	2.01333	-1.03	1.89296e-33	0.493464
250.417	-36328.5	-14495.7	1.99568	-1.06883	-2.65503e-22	0.60303
250.434	-36328.5	-14495.7	1.97894	-1.10163	1.01272e-21	0.695671
250.451	-36328.5	-14495.6	1.95874	-1.12455	-3.78251e-21	0.775626
250.468	-36328.5	-14495.6	1.9376	-1.14133	2.95977e-20	0.842543
250.485	-36328.5	-14495.6	1.9176	-1.14715	-1.12495e-19	0.89289
250.502	-36328.5	-14495.5	1.89787	-1.15015	4.19199e-19	0.931391
250.519	-36328.5	-14495.5	1.87985	-1.14992	-2.42514e-18	0.966388
250.536	-36328.5	-14495.5	1.86031	-1.15013	9.19199e-18	0.99526
250.553	-36328.4	-14495.5	1.84311	-1.14954	-3.4135e-17	1.02668
250.57	-36328.4	-14495.4	1.82239	-1.14597	1.7356e-16	1.06127
250.587	-36328.4	-14495.4	1.80573	-1.14187	-6.56382e-16	1.09172
250.604	-36328.4	-14495.4	1.78494	-1.13567	2.42634e-15	1.12024
250.621	-36328.4	-14495.3	1.76404	-1.13171	-1.14602e-14	1.15541
250.638	-36328.4	-14495.3	1.74404	-1.12468	4.32623e-14	1.20694
250.655	-36328.4	-14495.3	1.72458	-1.11781	-1.58985e-13	1.28137
250.672	-36328.4	-14495.3	1.70733	-1.11171	7.1545e-13	1.36472
250.689	-36328.4	-14495.2	1.6911	-1.10947	-2.69671e-12	1.4357
250.706	-36328.4	-14495.2	1.67279	-1.11163	9.83728e-12	1.50142
250.723	-36328.3	-14495.2	1.65152	-1.12175	-4.27662e-11	1.56749
250.74	-36328.3	-14495.1	1.63194	-1.13564	1.60989e-10	1.6316
250.757	-36328.3	-14495.1	1.61123	-1.14841	-5.81849e-10	1.69244
250.774	-36328.3	-14495.1	1.59052	-1.15534	2.46449e-09	1.74185
250.791	-36328.3	-14495.1	1.57039	-1.15891	-9.26704e-09	1.77759
250.808	-36328.3	-14495.1	1.55169	-1.16915	3.31018e-08	1.81064
250.825	-36328.3	-14495	1.53284	-1.18684	-1.37371e-07	1.84188
250.842	-36328.3	-14495	1.51319	-1.20766	5.16053e-07	1.86839
250.859	-36328.3	-14495	1.49018	-1.22513	-1.81559e-06	1.89016
250.876	-36328.3	-14495	1.46777	-1.23427	7.41136e-06	1.90592
250.893	-36328.2	-14494.9	1.44848	-1.24078	-2.78183e-05	1.9168
250.91	-36328.2	-14494.9	1.42746	-1.2455	9.59223e-05	1.92446
250.927	-36328.2	-14494.9	1.40693	-1.24934	-0.000386261	1.92655
250.944	-36328.2	-14494.9	1.38722	-1.24825	0.00235179	1.92344
250.961	-36328.2	-14494.8	1.36621	-1.24437	0.00319502	1.91775
250.978	-36328.2	-14494.8	1.34579	-1.24064	0.00582974	1.91293
250.995	-36328.2	-14494.8	1.32594	-1.24013	0.00651346	1.90884
251.012	-36328.2	-14494.8	1.30527	-1.23766	0.00924663	1.90335
251.029	-36328.2	-14494.8	1.28192	-1.23405	0.0101245	1.89777
251.046	-36328.2	-14494.7	1.26145	-1.23084	0.010211	1.89234
251.063	-36328.2	-14494.7	1.24009	-1.22721	0.00742937	1.88677
251.08	-36328.2	-14494.7	1.22326	-1.2242	0.00373436	1.87936
251.097	-36328.2	-14494.7	1.20083	-1.21766	0.0030248	1.87184
251.114	-36328.1	-14494.7	1.17923	-1.21388	0.00618094	1.86269
251.131	-36328.1	-14494.6	1.15596	-1.20731	0.0097355	1.85494
251.148	-36328.1	-14494.6	1.13567	-1.20389	0.0102341	1.84563
