# Supplementary material for: Extraction of driving behavior primitives considering driver expectation and vehicle dynamics
Source: PLoS One. 2025 Dec 31;20(12):e0340123. doi: 10.1371/journal.pone.0340123 (PMC12755792; doi:10.1371/journal.pone.0340123)
Supplement: S1 File — (ZIP) [file pone.0340123.s001.zip › DataSetForPimitiveExaction-1/straight driving/d2c211_s_1.xlsx]

## Sheet: Sheet1
2068.29	-35941.9	-14587.7	0.0300549	0.456023	1.35587e-16	-0.398988
2068.31	-35941.9	-14587.7	0.0401774	0.556732	2.60989e-16	-0.50167
2068.33	-35941.9	-14587.7	0.0513062	0.648807	8.29189e-17	-0.598198
2068.35	-35941.9	-14587.7	0.0629715	0.722666	-5.47155e-16	-0.685834
2068.36	-35941.9	-14587.7	0.0752352	0.778199	-9.75963e-16	-0.76257
2068.38	-35941.9	-14587.7	0.088382	0.819272	-2.13921e-16	-0.826697
2068.4	-35941.9	-14587.7	0.102597	0.849517	2.19294e-15	-0.87699
2068.41	-35941.9	-14587.7	0.117489	0.871169	3.6342e-15	-0.91495
2068.43	-35941.9	-14587.7	0.132463	0.885972	4.13644e-16	-0.943046
2068.45	-35941.9	-14587.7	0.147079	0.895556	-8.73503e-15	-0.96359
2068.46	-35941.9	-14587.7	0.16164	0.901026	-1.34724e-14	-0.978137
2068.48	-35941.9	-14587.7	0.176667	0.903333	0	-0.988017
2068.5	-35941.9	-14587.7	0.192477	0.903394	3.45984e-14	-0.994455
2068.52	-35941.9	-14587.7	0.208568	0.901989	4.97066e-14	-0.998243
2068.53	-35941.9	-14587.8	0.22423	0.899869	-6.16641e-15	-1.00007
2068.55	-35941.9	-14587.8	0.239042	0.897631	-1.36331e-13	-1.00053
2068.57	-35941.9	-14587.8	0.253542	0.895366	-1.82451e-13	-0.99999
2068.58	-35941.9	-14587.8	0.268469	0.893059	4.74234e-14	-0.998736
2068.6	-35941.9	-14587.8	0.284232	0.890722	5.3461e-13	-0.996981
2068.62	-35941.9	-14587.8	0.300319	0.888439	6.65945e-13	-0.994698
2068.63	-35941.9	-14587.8	0.316056	0.886305	-2.72753e-13	-0.991821
2068.65	-35941.9	-14587.8	0.331053	0.884291	-2.08694e-12	-0.988362
2068.67	-35941.9	-14587.8	0.345602	0.88207	-2.4156e-12	-0.984526
2068.68	-35941.9	-14587.8	0.36009	0.879271	1.39072e-12	-0.980543
2068.7	-35941.9	-14587.8	0.374758	0.875824	8.11179e-12	-0.976548
2068.72	-35941.9	-14587.8	0.389545	0.872259	8.70114e-12	-0.972472
2068.74	-35941.9	-14587.8	0.404352	0.869176	-6.63136e-12	-0.968229
2068.75	-35941.9	-14587.8	0.419116	0.866805	-3.14007e-11	-0.963894
2068.77	-35941.9	-14587.8	0.433834	0.864735	-3.1093e-11	-0.959825
2068.79	-35941.9	-14587.8	0.448508	0.8625	3.02845e-11	-0.956404
2068.8	-35941.9	-14587.8	0.463174	0.860009	1.21072e-10	-0.953697
2068.82	-35941.9	-14587.8	0.47792	0.857718	1.10084e-10	-0.951314
2068.84	-35941.9	-14587.9	0.492829	0.856115	-1.34167e-10	-0.948835
2068.86	-35941.9	-14587.9	0.507795	0.855159	-4.65022e-10	-0.946147
2068.87	-35941.9	-14587.9	0.522471	0.854146	-3.85501e-10	-0.943525
2068.89	-35941.9	-14587.9	0.536511	0.852361	5.81031e-10	-0.941258
2068.91	-35941.9	-14587.9	0.55	0.849849	1.77936e-09	-0.939381
2068.92	-35941.9	-14587.9	0.563489	0.847476	1.33214e-09	-0.937653
2068.94	-35941.9	-14587.9	0.577529	0.846116	-2.47195e-09	-0.935838
2068.96	-35941.9	-14587.9	0.592205	0.845927	-6.78315e-09	-0.934056
2068.97	-35941.9	-14587.9	0.607172	0.846402	-4.52759e-09	-0.932752
2068.99	-35941.9	-14587.9	0.622079	0.847043	1.03668e-08	-0.932361
2069.01	-35941.9	-14587.9	0.636824	0.847863	2.5762e-08	-0.932912
2069.03	-35941.9	-14588	0.651491	0.849278	1.50619e-08	-0.934116
2069.04	-35942	-14588	0.666169	0.85168	-4.29605e-08	-0.935696
2069.06	-35942	-14588	0.680891	0.854994	-9.74764e-08	-0.937672
2069.08	-35942	-14588	0.695652	0.85883	-4.86767e-08	-0.940264
2069.09	-35942	-14588	0.710442	0.862836	1.76238e-07	-0.943663
2069.11	-35942	-14588	0.725214	0.867117	3.67421e-07	-0.947726
2069.13	-35942	-14588	0.739899	0.872041	1.50907e-07	-0.952115
2069.14	-35942	-14588	0.754452	0.877929	-7.16684e-07	-0.956564
2069.16	-35942	-14588	0.769049	0.884686	-1.37953e-06	-0.961397
2069.18	-35942	-14588.1	0.783977	0.892006	-4.3829e-07	-0.96723
2069.2	-35942	-14588.1	0.799466	0.89962	2.89213e-06	-0.974665
2069.21	-35942	-14588.1	0.815384	0.90749	5.15872e-06	-0.984184
2069.23	-35942	-14588.1	0.831447	0.915679	1.13074e-06	-0.99622
2069.25	-35942	-14588.1	0.847411	0.924159	-1.15914e-05	-1.01133
2069.26	-35942	-14588.1	0.863262	0.932383	-1.92096e-05	-1.03076
2069.28	-35942	-14588.1	0.87907	0.939621	-2.18643e-06	-1.05603
2069.3	-35942	-14588.1	0.894897	0.945313	4.61714e-05	-1.08843
2069.31	-35942	-14588.2	0.91076	0.949718	7.12122e-05	-1.12823
2069.33	-35942	-14588.2	0.926667	0.953333	0	-1.17538
2069.35	-35942	-14588.2	0.942605	0.956496	-0.000182879	-1.22972
2069.37	-35942.1	-14588.2	0.958498	0.958887	-0.000262738	-1.29053
2069.38	-35942.1	-14588.2	0.974255	0.960024	3.26209e-05	-1.35699
2069.4	-35942.1	-14588.2	0.989872	0.959647	0.000876134	-1.42798
2069.42	-35942.1	-14588.3	1.00565	0.958244	0.00210773	-1.50142
2069.43	-35942.1	-14588.3	1.02196	0.956457	0.0034976	-1.57505
2069.45	-35942.1	-14588.3	1.03893	0.954661	0.00483698	-1.64692
2069.47	-35942.1	-14588.3	1.05611	0.952469	0.0059765	-1.716
2069.48	-35942.1	-14588.3	1.07291	0.949364	0.00677734	-1.78138
2069.5	-35942.1	-14588.3	1.08901	0.94535	0.00713775	-1.8424
2069.52	-35942.1	-14588.4	1.1047	0.941681	0.00704443	-1.8989
2069.54	-35942.1	-14588.4	1.12037	0.939787	0.00649728	-1.95079
2069.55	-35942.1	-14588.4	1.13622	0.940506	0.00553928	-1.99823
2069.57	-35942.1	-14588.4	1.15214	0.943481	0.00430049	-2.04189
2069.59	-35942.1	-14588.4	1.16797	0.948218	0.00292184	-2.08246
2069.6	-35942.2	-14588.4	1.18369	0.954864	0.00157306	-2.12054
2069.62	-35942.2	-14588.5	1.19955	0.964668	0.000473399	-2.15644
2069.64	-35942.2	-14588.5	1.21579	0.978972	-0.000156462	-2.19047
2069.65	-35942.2	-14588.5	1.23254	0.998211	-0.000278097	-2.22338
2069.67	-35942.2	-14588.5	1.24973	1.02149	-0.000121193	-2.25652
2069.69	-35942.2	-14588.5	1.26725	1.04786	6.59558e-05	-2.29129
2069.7	-35942.2	-14588.6	1.28511	1.07824	0.000138763	-2.32881
2069.72	-35942.2	-14588.6	1.30342	1.11592	8.32573e-05	-2.36984
2069.74	-35942.2	-14588.6	1.3223	1.16424	-0.00010135	-2.41514
2069.76	-35942.2	-14588.6	1.342	1.22378	-0.00028718	-2.46532
2069.77	-35942.2	-14588.6	1.36294	1.29216	-0.000207427	-2.52088
2069.79	-35942.2	-14588.7	1.3855	1.36692	0.000397362	-2.58223
2069.81	-35942.2	-14588.7	1.4098	1.44748	0.00149975	-2.64847
2069.82	-35942.3	-14588.7	1.43563	1.535	0.00280662	-2.71747
2069.84	-35942.3	-14588.7	1.46282	1.63047	0.00403027	-2.78707
2069.86	-35942.3	-14588.8	1.49149	1.73179	0.00512562	-2.85484
2069.88	-35942.3	-14588.8	1.52204	1.83437	0.00624012	-2.91818
2069.89	-35942.3	-14588.8	1.55479	1.93376	0.00750578	-2.9745
2069.91	-35942.3	-14588.8	1.58956	2.02823	0.00879464	-3.02121
2069.93	-35942.3	-14588.9	1.62581	2.11787	0.00980208	-3.05573
2069.94	-35942.3	-14588.9	1.66302	2.20267	0.0102553	-3.07559
2069.96	-35942.3	-14588.9	1.70118	2.28128	0.010238	-3.07962
2069.98	-35942.3	-14588.9	1.74054	2.35157	0.0100408	-3.06738
2069.99	-35942.4	-14589	1.78129	2.41154	0.00992912	-3.03862
