# Supplementary material for: Extraction of driving behavior primitives considering driver expectation and vehicle dynamics
Source: PLoS One. 2025 Dec 31;20(12):e0340123. doi: 10.1371/journal.pone.0340123 (PMC12755792; doi:10.1371/journal.pone.0340123)
Supplement: S1 File — (ZIP) [file pone.0340123.s001.zip › DataSetForPimitiveExaction-1/straight driving/d2c213_s_1.xlsx]

## Sheet: Sheet1
2884.23	-36128.6	-14554.2	0.0318957	0.498597	1.01456e-78	0.947187
2884.24	-36128.6	-14554.2	0.0412234	0.596968	-3.79851e-78	0.932598
2884.26	-36128.6	-14554.2	0.0549687	0.684272	1.02028e-77	0.921338
2884.28	-36128.6	-14554.2	0.0684784	0.750443	-3.95865e-77	0.918156
2884.3	-36128.6	-14554.2	0.0817046	0.795476	1.48141e-76	0.921884
2884.31	-36128.6	-14554.2	0.0958489	0.831441	-2.98518e-76	0.930678
2884.33	-36128.7	-14554.2	0.109223	0.858759	1.15069e-75	0.945545
2884.35	-36128.7	-14554.2	0.122551	0.875772	-4.30423e-75	0.969673
2884.36	-36128.7	-14554.2	0.136667	0.89	0	1.01307
2884.38	-36128.7	-14554.2	0.153333	0.896667	-3.02394e-83	1.06645
2884.4	-36128.7	-14554.2	0.166667	0.9	0	1.12636
2884.41	-36128.7	-14554.2	0.184239	0.899978	9.91161e-73	1.18758
2884.43	-36128.7	-14554.2	0.197548	0.900008	-3.78061e-72	1.24522
2884.45	-36128.7	-14554.2	0.214232	0.899991	1.41207e-71	1.30805
2884.46	-36128.7	-14554.2	0.228546	0.900061	-1.10492e-70	1.38368
2884.48	-36128.7	-14554.2	0.244996	0.899765	4.1996e-70	1.45734
2884.5	-36128.7	-14554.2	0.258598	0.896236	-1.56493e-69	1.52903
2884.52	-36128.7	-14554.2	0.275951	0.89262	9.0534e-69	1.59425
2884.53	-36128.7	-14554.2	0.289367	0.889899	-3.4315e-68	1.64415
2884.55	-36128.7	-14554.2	0.306078	0.889627	1.27431e-67	1.68564
2884.57	-36128.7	-14554.2	0.319842	0.885823	-6.47925e-67	1.72304
2884.58	-36128.7	-14554.2	0.33295	0.882405	2.45037e-66	1.75747
2884.6	-36128.7	-14554.2	0.347239	0.879893	-9.05788e-66	1.79517
2884.62	-36128.7	-14554.2	0.365054	0.879355	4.27827e-65	1.84021
2884.63	-36128.7	-14554.2	0.381637	0.875662	-1.61504e-64	1.88626
2884.65	-36128.7	-14554.2	0.397744	0.872113	5.93512e-64	1.93299
2884.67	-36128.7	-14554.2	0.411382	0.869874	-2.67088e-63	1.97386
2884.69	-36128.7	-14554.2	0.424712	0.869206	1.00672e-62	2.00474
2884.7	-36128.7	-14554.2	0.438046	0.865329	-3.6724e-62	2.03309
2884.72	-36128.8	-14554.2	0.453662	0.861965	1.59652e-61	2.0649
2884.74	-36128.8	-14554.2	0.468768	0.858624	-6.00995e-61	2.10209
2884.75	-36128.8	-14554.2	0.483825	0.855287	2.17213e-60	2.1471
2884.77	-36128.8	-14554.2	0.500121	0.851419	-9.20028e-60	2.19171
2884.79	-36128.8	-14554.2	0.512708	0.850003	3.45952e-59	2.2277
2884.8	-36128.8	-14554.2	0.526775	0.848691	-1.23574e-58	2.25947
2884.82	-36128.8	-14554.2	0.540144	0.844584	5.12827e-58	2.28444
2884.84	-36128.8	-14554.2	0.555409	0.842887	-1.9265e-57	2.30017
2884.86	-36128.8	-14554.2	0.571129	0.844762	6.77784e-57	2.30518
2884.87	-36128.8	-14554.2	0.584501	0.850513	-2.76677e-56	2.30474
2884.89	-36128.8	-14554.2	0.597859	0.856943	1.0385e-55	2.30692
2884.91	-36128.8	-14554.1	0.611319	0.866052	-3.58092e-55	2.31972
2884.92	-36128.9	-14554.2	0.627726	0.876594	1.44197e-54	2.34072
2884.94	-36128.9	-14554.1	0.641691	0.886375	-5.40837e-54	2.36295
2884.96	-36128.9	-14554.1	0.658275	0.896895	1.81391e-53	2.38228
2884.97	-36128.9	-14554.1	0.672702	0.90711	-7.22095e-53	2.39439
2884.99	-36128.9	-14554.1	0.688453	0.917004	2.70657e-52	2.39943
2885.01	-36128.9	-14554.1	0.703301	0.927454	-8.71791e-52	2.39817
2885.03	-36128.9	-14554.1	0.719294	0.939437	3.43666e-51	2.38656
2885.04	-36128.9	-14554.1	0.736024	0.960481	-1.28737e-50	2.36469
2885.06	-36128.9	-14554.1	0.753542	0.988109	3.88888e-50	2.32616
2885.08	-36129	-14554.1	0.770533	1.01821	-1.52008e-49	2.27772
2885.09	-36129	-14554.1	0.786673	1.04542	5.6912e-49	2.21469
2885.11	-36129	-14554.1	0.807624	1.07069	-1.52866e-48	2.13263
2885.13	-36129	-14554.1	0.824823	1.09091	5.93114e-48	2.03866
2885.14	-36129	-14554.1	0.841313	1.11612	-2.21955e-47	1.93703
2885.16	-36129	-14554.1	0.858914	1.15704	4.47261e-47	1.81466
2885.18	-36129	-14554.1	0.878729	1.21594	-1.72405e-46	1.68747
2885.2	-36129	-14554.1	0.90189	1.29471	6.4489e-46	1.54706
2885.21	-36129.1	-14554.1	0.926667	1.39	-1.18222e-54	1.38998
2885.23	-36129.1	-14554.1	0.95	1.48	0	1.24183
2885.25	-36129.1	-14554.1	0.973333	1.56	0	1.10349
2885.26	-36129.1	-14554.1	1.00176	1.63398	-1.48503e-43	0.971005
2885.28	-36129.1	-14554	1.03175	1.69312	5.66438e-43	0.861098
2885.3	-36129.1	-14554	1.06184	1.74286	-2.11566e-42	0.76222
2885.32	-36129.2	-14554	1.09366	1.78801	1.65548e-41	0.66526
2885.33	-36129.2	-14554	1.12345	1.82447	-6.29215e-41	0.568832
2885.35	-36129.2	-14554	1.15372	1.86932	2.34469e-40	0.455638
2885.37	-36129.2	-14554	1.1854	1.92797	-1.35645e-39	0.317023
2885.38	-36129.2	-14554	1.21545	1.99522	5.14132e-39	0.171756
2885.4	-36129.3	-14554	1.24999	2.06174	-1.90926e-38	0.00306982
2885.42	-36129.3	-14554	1.28892	2.12305	9.70768e-38	-0.207231
2885.43	-36129.3	-14554	1.32513	2.17675	-3.67132e-37	-0.452279
2885.45	-36129.3	-14554	1.36235	2.24403	1.35712e-36	-0.749522
2885.47	-36129.3	-14554	1.40156	2.32411	-6.41001e-36	-1.08673
2885.48	-36129.4	-14554	1.44249	2.40132	2.41977e-35	-1.40518
2885.5	-36129.4	-14554	1.48612	2.47053	-8.89243e-35	-1.72558
2885.52	-36129.4	-14553.9	1.52749	2.53303	4.0017e-34	-2.03675
2885.54	-36129.4	-14553.9	1.5681	2.57809	-1.50834e-33	-2.30225
2885.55	-36129.5	-14553.9	1.61292	2.61642	5.50225e-33	-2.54245
2885.57	-36129.5	-14553.9	1.65825	2.64934	-2.39203e-32	-2.74742
2885.59	-36129.5	-14553.9	1.70061	2.67943	9.00454e-32	-2.9126
2885.6	-36129.5	-14553.9	1.7468	2.71662	-3.25444e-31	-3.07287
2885.62	-36129.6	-14553.9	1.79573	2.76173	1.37845e-30	-3.22793
2885.64	-36129.6	-14553.9	1.84165	2.80887	-5.1833e-30	-3.36477
2885.65	-36129.6	-14553.9	1.88976	2.85409	1.85147e-29	-3.48516
2885.67	-36129.7	-14553.9	1.93991	2.89245	-7.68355e-29	-3.57763
2885.69	-36129.7	-14553.9	1.98947	2.91953	2.88642e-28	-3.63861
2885.71	-36129.7	-14553.8	2.04147	2.94274	-1.01551e-27	-3.68328
2885.72	-36129.8	-14553.8	2.09311	2.96964	4.14537e-27	-3.7169
2885.74	-36129.8	-14553.8	2.14233	3.00768	-1.55595e-26	-3.74501
2885.76	-36129.8	-14553.8	2.19465	3.05406	5.36519e-26	-3.77059
2885.77	-36129.9	-14553.8	2.24597	3.09703	-2.16046e-25	-3.78628
2885.79	-36129.9	-14553.8	2.29544	3.13013	8.10321e-25	-3.78976
2885.81	-36129.9	-14553.8	2.34727	3.15757	-3.02524e-24	-3.78356
2885.82	-36130	-14553.8	2.40355	3.18142	1.0143e-23	-3.76681
2885.84	-36130	-14553.7	2.45751	3.19463	-4.03771e-23	-3.74293
2885.86	-36130.1	-14553.7	2.51337	3.19975	1.30575e-22	-3.70967
2885.88	-36130.1	-14553.7	2.56772	3.19937	-5.1487e-22	-3.67901
2885.89	-36130.1	-14553.7	2.6204	3.20868	1.92874e-21	-3.65845
2885.91	-36130.2	-14553.7	2.67682	3.23414	-5.82631e-21	-3.65401
2885.93	-36130.2	-14553.7	2.73058	3.27019	2.27739e-20	-3.66063
2885.94	-36130.3	-14553.6	2.78625	3.30446	-8.52655e-20	-3.67053
2885.96	-36130.3	-14553.6	2.84635	3.33372	2.29024e-19	-3.67793
2885.98	-36130.4	-14553.6	2.90347	3.35469	-8.88602e-19	-3.68358
2885.99	-36130.4	-14553.6	2.95977	3.36881	3.32533e-18	-3.68699
2886.01	-36130.5	-14553.6	3.01985	3.37632	-6.70086e-18	-3.68955
2886.03	-36130.5	-14553.6	3.07673	3.38008	2.58297e-17	-3.68653
2886.05	-36130.5	-14553.5	3.13323	3.37383	-9.66174e-17	-3.68133
2886.06	-36130.6	-14553.5	3.19333	3.36333	1.7712e-25	-3.66885
2886.08	-36130.7	-14553.5	3.25	3.34	0	-3.65033
2886.1	-36130.7	-14553.5	3.29667	3.30333	2.53802e-24	-3.61656
2886.11	-36130.8	-14553.5	3.35325	3.23575	2.22487e-14	-3.56406
2886.13	-36130.8	-14553.4	3.40669	3.16199	-8.48637e-14	-3.50043
2886.15	-36130.9	-14553.4	3.46674	3.07853	3.16968e-13	-3.43159
2886.16	-36130.9	-14553.4	3.51912	3.00103	-2.48023e-12	-3.3642
2886.18	-36131	-14553.4	3.56507	2.92895	9.42689e-12	-3.31
2886.2	-36131	-14553.4	3.60892	2.86532	-3.51281e-11	-3.25961
2886.22	-36131.1	-14553.4	3.65845	2.79485	2.03223e-10	-3.20496
2886.23	-36131.2	-14553.3	3.70517	2.73229	-7.70272e-10	-3.15212
2886.25	-36131.2	-14553.3	3.75567	2.66897	2.86045e-09	-3.10269
2886.27	-36131.3	-14553.3	3.80413	2.61021	-1.4544e-08	-3.05922
2886.28	-36131.3	-14553.3	3.84613	2.55809	5.50037e-08	-3.02365
2886.3	-36131.4	-14553.2	3.88638	2.50836	-2.03323e-07	-2.98735
2886.32	-36131.5	-14553.2	3.92963	2.45856	9.60347e-07	-2.94041
2886.34	-36131.5	-14553.2	3.97183	2.40153	-3.6253e-06	-2.88279
2886.35	-36131.6	-14553.2	4.01253	2.32553	1.33226e-05	-2.81188
2886.37	-36131.7	-14553.1	4.05352	2.24127	-5.99534e-05	-2.73296
2886.39	-36131.7	-14553.1	4.08946	2.16066	0.000225979	-2.65148
2886.4	-36131.8	-14553.1	4.12624	2.05283	-0.00100013	-2.54034
2886.42	-36131.9	-14553.1	4.15967	1.8984	-0.00474145	-2.38388
2886.44	-36131.9	-14553.1	4.18787	1.69608	-0.00824919	-2.18769
2886.45	-36132	-14553	4.21393	1.43854	-0.0102627	-1.94556
2886.47	-36132.1	-14553	4.23659	1.1702	-0.00992533	-1.68688
2886.49	-36132.1	-14553	4.25511	0.918605	-0.0100199	-1.44436
2886.5	-36132.2	-14553	4.26889	0.659705	-0.00999522	-1.19247
2886.52	-36132.3	-14552.9	4.2776	0.404184	-0.0100013	-0.944212
2886.54	-36132.3	-14552.9	4.28047	0.177003	-0.00999976	-0.723842
2886.56	-36132.4	-14552.9	4.27984	-0.0227667	-0.00999968	-0.520905
2886.57	-36132.5	-14552.9	4.28024	-0.190412	-0.0100016	-0.357565
2886.59	-36132.5	-14552.8	4.27854	-0.315523	-0.00999389	-0.228195
2886.61	-36132.6	-14552.8	4.27283	-0.439022	-0.0100211	-0.107852
2886.62	-36132.7	-14552.8	4.26392	-0.55269	-0.00991507	-0.00396301
2886.64	-36132.7	-14552.8	4.25163	-0.646738	-0.0103185	0.0770174
2886.66	-36132.8	-14552.7	4.23745	-0.722816	-0.00784846	0.135467
2886.67	-36132.9	-14552.7	4.22385	-0.772577	-0.00432995	0.170155
2886.69	-36132.9	-14552.7	4.21069	-0.803911	-0.000716632	0.186415
2886.71	-36133	-14552.7	4.19664	-0.818537	0.000133385	0.188605
2886.73	-36133.1	-14552.6	4.18308	-0.821146	-3.45758e-05	0.178784
2886.74	-36133.1	-14552.6	4.16988	-0.810772	3.50567e-06	0.153485
2886.76	-36133.2	-14552.6	4.15586	-0.790804	1.64386e-05	0.11991
2886.78	-36133.3	-14552.6	4.1421	-0.765138	-7.11057e-05	0.0805707
2886.79	-36133.3	-14552.6	4.13173	-0.733127	0.000267984	0.047399
2886.81	-36133.4	-14552.5	4.12125	-0.694511	-0.00295322	0.00909638
2886.83	-36133.5	-14552.5	4.11115	-0.657753	-0.0059391	-0.030869
2886.84	-36133.5	-14552.5	4.10122	-0.618072	-0.0155169	-0.0788447
2886.86	-36133.6	-14552.5	4.09062	-0.578926	-0.0229366	-0.129208
