# Supplementary material for: Extraction of driving behavior primitives considering driver expectation and vehicle dynamics
Source: PLoS One. 2025 Dec 31;20(12):e0340123. doi: 10.1371/journal.pone.0340123 (PMC12755792; doi:10.1371/journal.pone.0340123)
Supplement: S1 File — (ZIP) [file pone.0340123.s001.zip › DataSetForPimitiveExaction-1/straight driving/d2c213_s_2.xlsx]

## Sheet: Sheet1
2937.49	-36218.8	-14759.9	0.0348176	0.65026	-9.75641e-207	0.890274
2937.5	-36218.8	-14759.9	0.0482633	0.720966	3.70822e-206	0.820743
2937.52	-36218.8	-14759.9	0.0615411	0.779038	-1.38572e-205	0.769137
2937.54	-36218.8	-14759.9	0.0749853	0.817365	5.15751e-205	0.728795
2937.56	-36218.8	-14759.9	0.0890503	0.848054	-2.98347e-204	0.696406
2937.57	-36218.8	-14759.9	0.10248	0.870237	1.12396e-203	0.671349
2937.59	-36218.8	-14759.9	0.116438	0.886136	-5.72046e-203	0.651701
2937.61	-36218.8	-14759.9	0.130275	0.895815	2.16354e-202	0.637564
2937.62	-36218.8	-14759.9	0.147498	0.904639	-7.99765e-202	0.62573
2937.64	-36218.8	-14759.9	0.165173	0.907629	3.7775e-201	0.614767
2937.66	-36218.8	-14759.9	0.18077	0.910492	-1.426e-200	0.60677
2937.67	-36218.8	-14759.9	0.194123	0.909142	5.24042e-200	0.600993
2937.69	-36218.8	-14759.9	0.207968	0.905409	-2.35825e-199	0.592978
2937.71	-36218.8	-14759.9	0.222173	0.902198	8.88884e-199	0.570319
2937.73	-36218.8	-14759.9	0.239582	0.898731	-3.24255e-198	0.518711
2937.74	-36218.8	-14759.9	0.257208	0.895352	1.40965e-197	0.440809
2937.76	-36218.8	-14759.9	0.272318	0.891667	-5.30649e-197	0.360197
2937.78	-36218.8	-14759.9	0.285839	0.88997	1.91788e-196	0.285288
2937.79	-36218.8	-14759.9	0.299388	0.888761	-8.12339e-196	0.222725
2937.81	-36218.8	-14759.9	0.314485	0.885093	3.05458e-195	0.16915
2937.83	-36218.8	-14759.9	0.329976	0.881446	-1.09109e-194	0.109394
2937.84	-36218.8	-14759.9	0.345624	0.879712	4.52801e-194	0.0409056
2937.86	-36218.8	-14759.9	0.360228	0.880077	-1.701e-193	-0.0319785
2937.88	-36218.8	-14759.9	0.376098	0.879982	5.9845e-193	-0.114737
2937.9	-36218.8	-14759.9	0.391227	0.880005	-2.44292e-192	-0.194327
2937.91	-36218.9	-14759.9	0.406436	0.879997	9.16943e-192	-0.262101
2937.93	-36218.9	-14759.9	0.421594	0.880006	-3.16177e-191	-0.32144
2937.95	-36218.8	-14760	0.437644	0.879978	1.27319e-190	-0.369355
2937.96	-36218.9	-14760	0.451739	0.880082	-4.77532e-190	-0.406621
2937.98	-36218.9	-14760	0.468178	0.879724	1.60159e-189	-0.438414
2938	-36218.9	-14760	0.483073	0.882271	-6.37574e-189	-0.463354
2938.01	-36218.9	-14760	0.495894	0.885396	2.38976e-188	-0.483456
2938.03	-36218.9	-14760	0.510098	0.891579	-7.69749e-188	-0.502366
2938.05	-36218.9	-14760	0.523348	0.898333	3.0344e-187	-0.519083
2938.07	-36218.9	-14760	0.539166	0.907162	-1.13668e-186	-0.535949
2938.08	-36218.9	-14760	0.556951	0.920804	3.43369e-186	-0.555357
2938.1	-36218.9	-14760	0.573697	0.934319	-1.34216e-185	-0.574171
2938.12	-36218.9	-14760	0.59061	0.947798	5.02505e-185	-0.591788
2938.13	-36218.9	-14760	0.604878	0.958834	-1.34973e-184	-0.608149
2938.15	-36218.9	-14760.1	0.62153	0.968808	5.2369e-184	-0.623602
2938.17	-36218.9	-14760.1	0.634953	0.978876	-1.95975e-183	-0.63756
2938.18	-36218.9	-14760.1	0.65226	0.989204	3.94909e-183	-0.655758
2938.2	-36218.9	-14760.1	0.669085	1.00567	-1.52225e-182	-0.67512
2938.22	-36218.9	-14760.1	0.685517	1.02499	5.69406e-182	-0.703841
2938.24	-36218.9	-14760.1	0.706667	1.06333	0	-0.744009
2938.25	-36218.9	-14760.1	0.723333	1.11	4.00036e-190	-0.796296
2938.27	-36218.9	-14760.1	0.743333	1.17	0	-0.856209
2938.29	-36218.9	-14760.2	0.764653	1.23703	-1.31121e-179	-0.924375
2938.3	-36218.9	-14760.2	0.788039	1.29309	5.00137e-179	-0.983485
2938.32	-36218.9	-14760.2	0.811428	1.3427	-1.86802e-178	-1.03614
2938.34	-36218.9	-14760.2	0.836179	1.38464	1.4617e-177	-1.10769
2938.36	-36218.9	-14760.2	0.859353	1.42045	-5.55565e-177	-1.21533
2938.37	-36219	-14760.2	0.882882	1.45017	2.07025e-176	-1.3897
2938.39	-36219	-14760.2	0.907575	1.47735	-1.19767e-175	-1.61163
2938.41	-36219	-14760.2	0.930725	1.4969	4.53953e-175	-1.84303
2938.42	-36219	-14760.3	0.954237	1.5162	-1.68578e-174	-2.07903
2938.44	-36219	-14760.3	0.979513	1.52997	8.5714e-174	-2.32924
2938.46	-36219	-14760.3	1.00622	1.54221	-3.24159e-173	-2.54215
2938.47	-36219	-14760.3	1.03326	1.54759	1.19827e-172	-2.73276
2938.49	-36219	-14760.3	1.0614	1.551	-5.65972e-172	-2.89723
2938.51	-36219	-14760.3	1.08763	1.55421	2.13654e-171	-3.02682
2938.52	-36219	-14760.4	1.11517	1.55803	-7.85158e-171	-3.13616
2938.54	-36219	-14760.4	1.14187	1.55942	3.5333e-170	-3.22611
2938.56	-36219	-14760.4	1.16556	1.55534	-1.33179e-169	-3.29486
2938.58	-36219	-14760.4	1.19335	1.55214	4.85822e-169	-3.35632
2938.59	-36219	-14760.4	1.22138	1.54852	-2.11204e-168	-3.41549
2938.61	-36219	-14760.5	1.24645	1.54558	7.95056e-168	-3.47072
2938.63	-36219	-14760.5	1.26991	1.54068	-2.87351e-167	-3.52454
2938.64	-36219	-14760.5	1.29577	1.53341	1.2171e-166	-3.5634
2938.66	-36219.1	-14760.5	1.32259	1.5269	-4.5766e-166	-3.58147
2938.68	-36219.1	-14760.5	1.34936	1.52011	1.63475e-165	-3.58533
2938.69	-36219.1	-14760.6	1.38121	1.51211	-6.78419e-165	-3.57164
2938.71	-36219.1	-14760.6	1.4109	1.49815	3.52606e-164	-3.54658
2938.73	-36219.1	-14760.6	1.43178	1.4752	6.02442e-164	-3.5191
2938.75	-36219.1	-14760.6	1.4529	1.44409	-1.7184e-163	-3.48239
2938.76	-36219.1	-14760.6	1.47677	1.40509	-2.40605e-163	-3.43435
2938.78	-36219.1	-14760.7	1.50035	1.35817	6.46276e-163	-3.37718
2938.8	-36219.1	-14760.7	1.52247	1.30744	8.02745e-163	-3.31451
2938.81	-36219.1	-14760.7	1.54354	1.25991	-2.63993e-162	-3.25089
2938.83	-36219.1	-14760.7	1.56402	1.21802	-2.65155e-162	-3.19009
2938.85	-36219.1	-14760.8	1.58432	1.18108	1.0822e-161	-3.13499
2938.86	-36219.2	-14760.8	1.60427	1.14869	1.01174e-161	-3.08559
2938.88	-36219.2	-14760.8	1.62344	1.12041	-4.01461e-161	-3.04017
2938.9	-36219.2	-14760.9	1.64221	1.09333	-3.14126e-161	-2.99696
2938.92	-36219.2	-14760.9	1.66132	1.06369	1.60241e-160	-2.95427
2938.93	-36219.2	-14760.9	1.68014	1.03219	9.30448e-161	-2.91086
2938.95	-36219.2	-14760.9	1.69758	1.00124	-6.4605e-160	-2.86569
2938.97	-36219.2	-14761	1.71386	0.969306	-3.53752e-160	-2.81728
2938.98	-36219.2	-14761	1.72964	0.933698	2.38461e-159	-2.76412
2939	-36219.2	-14761	1.74492	0.894731	9.15191e-160	-2.70552
2939.02	-36219.2	-14761	1.75937	0.853931	-9.34112e-159	-2.64149
2939.03	-36219.2	-14761.1	1.7726	0.812441	-1.80174e-159	-2.57376
2939.05	-36219.3	-14761.1	1.78446	0.771011	3.71849e-158	-2.50401
2939.07	-36219.3	-14761.1	1.79597	0.72916	6.82829e-159	-2.43043
2939.09	-36219.3	-14761.1	1.80812	0.686707	-1.36419e-157	-2.35107
2939.1	-36219.3	-14761.2	1.82	0.646667	0	-2.26797
2939.12	-36219.3	-14761.2	1.83058	0.611997	5.25371e-157	-2.18407
2939.14	-36219.3	-14761.2	1.8406	0.581629	-1.0374e-157	-2.1008
2939.15	-36219.3	-14761.3	1.85082	0.553907	-2.07036e-156	-2.0187
2939.17	-36219.3	-14761.3	1.86054	0.528577	3.92025e-157	-1.93629
2939.19	-36219.4	-14761.3	1.86919	0.505538	7.5382e-156	-1.85234
2939.2	-36219.4	-14761.4	1.8777	0.484228	-3.01615e-156	-1.76786
2939.22	-36219.4	-14761.4	1.88662	0.464433	-2.85486e-155	-1.68418
2939.24	-36219.4	-14761.4	1.8946	0.447199	1.75011e-155	-1.60227
2939.26	-36219.4	-14761.4	1.90105	0.43315	1.11579e-154	-1.52223
2939.27	-36219.4	-14761.5	1.90805	0.421369	-6.59497e-155	-1.44222
2939.29	-36219.4	-14761.5	1.91675	0.410875	-4.02324e-154	-1.36122
2939.31	-36219.4	-14761.5	1.92517	0.401058	3.35028e-154	-1.28078
2939.32	-36219.4	-14761.6	1.93207	0.391966	1.49661e-153	-1.20117
2939.34	-36219.5	-14761.6	1.93865	0.384856	-1.6052e-153	-1.11923
2939.36	-36219.5	-14761.6	1.94548	0.379903	-5.80926e-153	-1.03057
2939.38	-36219.5	-14761.7	1.95171	0.375187	6.03131e-153	-0.929382
2939.39	-36219.5	-14761.7	1.95691	0.369845	2.06751e-152	-0.810791
2939.41	-36219.5	-14761.7	1.96168	0.365188	-2.73489e-152	-0.671815
2939.43	-36219.5	-14761.8	1.96669	0.361773	-7.53097e-152	-0.515984
2939.44	-36219.5	-14761.8	1.97254	0.358738	1.21422e-151	-0.355998
2939.46	-36219.5	-14761.8	1.97926	0.355456	2.90626e-151	-0.200502
2939.48	-36219.5	-14761.9	1.98615	0.351758	-4.54799e-151	-0.0521645
2939.49	-36219.6	-14761.9	1.99297	0.348128	-1.0154e-150	0.0839487
2939.51	-36219.6	-14761.9	2.00004	0.345782	1.94948e-150	0.199469
2939.53	-36219.6	-14761.9	2.00704	0.344327	3.59878e-150	0.291171
2939.55	-36219.6	-14762	2.01293	0.341695	-8.29778e-150	0.361681
2939.56	-36219.6	-14762	2.01778	0.338062	-1.38187e-149	0.415069
2939.58	-36219.6	-14762	2.02262	0.33564	3.09723e-149	0.456358
2939.6	-36219.6	-14762.1	2.02783	0.334216	4.69336e-149	0.488313
2939.61	-36219.6	-14762.1	2.03308	0.33144	-1.28161e-148	0.511638
2939.63	-36219.6	-14762.1	2.03822	0.327714	-1.59727e-148	0.528053
2939.65	-36219.7	-14762.2	2.04324	0.325451	5.3084e-148	0.540042
2939.66	-36219.7	-14762.2	2.04822	0.324089	6.10661e-148	0.548811
2939.68	-36219.7	-14762.2	2.0533	0.321244	-1.97359e-147	0.554734
2939.7	-36219.7	-14762.3	2.05847	0.317534	-1.97507e-147	0.558837
2939.71	-36219.7	-14762.3	2.06367	0.315329	7.96152e-147	0.562479
2939.73	-36219.7	-14762.3	2.06881	0.313856	6.25061e-147	0.565784
2939.75	-36219.7	-14762.4	2.07383	0.310879	-3.2347e-146	0.568262
2939.77	-36219.7	-14762.4	2.07882	0.307319	-2.38059e-146	0.570301
2939.78	-36219.8	-14762.4	2.0839	0.30529	1.19708e-145	0.572603
2939.8	-36219.8	-14762.5	2.08908	0.30375	6.92898e-146	0.574839
2939.82	-36219.8	-14762.5	2.09428	0.300581	-4.73196e-145	0.576304
2939.83	-36219.8	-14762.5	2.0994	0.296995	-1.82149e-145	0.577238
2939.85	-36219.8	-14762.6	2.10442	0.295046	1.89497e-144	0.578207
2939.87	-36219.8	-14762.6	2.10941	0.29358	6.91385e-145	0.57937
2939.88	-36219.8	-14762.6	2.1145	0.290714	-6.97427e-144	0.580673
2939.9	-36219.8	-14762.7	2.11969	0.286894	-1.34145e-144	0.581663
2939.92	-36219.9	-14762.7	2.1249	0.283603	2.70852e-143	0.582279
2939.94	-36219.9	-14762.7	2.13	0.283333	2.39856e-153	0.584967
2939.95	-36219.9	-14762.8	2.13495	0.286	-1.07248e-142	0.592736
2939.97	-36219.9	-14762.8	2.14	0.28	0	0.607843
2939.99	-36219.9	-14762.8	2.1453	0.254137	3.92058e-142	0.633211
2940	-36219.9	-14762.9	2.15027	0.210355	-7.72158e-143	0.675169
2940.02	-36219.9	-14762.9	2.15425	0.151015	-1.49736e-141	0.737758
2940.04	-36219.9	-14762.9	2.1569	0.0688545	6.00741e-142	0.814492
2940.05	-36219.9	-14763	2.15785	-0.0378151	5.87527e-141	0.899423
2940.07	-36220	-14763	2.15633	-0.149272	-2.26698e-141	0.99436
2940.09	-36220	-14763.1	2.15194	-0.251339	-2.12951e-140	1.1
2940.11	-36220	-14763.1	2.1454	-0.356054	1.30155e-140	1.21005
2940.12	-36220	-14763.1	2.13733	-0.47234	7.99487e-140	1.31944
2940.14	-36220	-14763.1	2.12752	-0.590782	-6.68042e-140	1.42888
2940.16	-36220	-14763.2	2.11605	-0.705161	-3.11352e-139	1.53904
2940.17	-36220	-14763.2	2.10374	-0.821102	2.51378e-139	1.64882
2940.19	-36220.1	-14763.3	2.09064	-0.939917	1.11593e-138	1.75653
2940.21	-36220.1	-14763.3	2.07506	-1.05136	-1.19212e-138	1.85985
2940.22	-36220.1	-14763.3	2.05637	-1.14921	-4.10998e-138	1.9564
2940.24	-36220.1	-14763.4	2.03609	-1.23654	5.46244e-138	2.04389
2940.26	-36220.1	-14763.4	2.01481	-1.31694	1.59052e-137	2.12236
2940.28	-36220.1	-14763.4	1.99145	-1.39333	-2.04929e-137	2.19521
2940.29	-36220.1	-14763.5	1.96576	-1.46634	-5.61348e-137	2.26392
2940.31	-36220.1	-14763.5	1.93884	-1.53336	9.0001e-137	2.32682
2940.33	-36220.1	-14763.5	1.91139	-1.59235	2.01914e-136	2.3828
2940.34	-36220.2	-14763.5	1.88347	-1.64246	-3.90235e-136	2.43179
2940.36	-36220.2	-14763.6	1.85512	-1.68538	-7.77185e-136	2.47514
2940.38	-36220.2	-14763.6	1.8265	-1.72539	1.4592e-135	2.5155
2940.39	-36220.2	-14763.6	1.79737	-1.76488	2.68167e-135	2.5538
2940.41	-36220.2	-14763.7	1.76721	-1.8039	-6.13513e-135	2.58903
2940.43	-36220.2	-14763.7	1.73618	-1.84019	-9.33551e-135	2.62129
2940.45	-36220.2	-14763.7	1.70502	-1.86984	2.57268e-134	2.65173
2940.46	-36220.2	-14763.7	1.67342	-1.89545	3.57662e-134	2.68102
2940.48	-36220.2	-14763.8	1.64025	-1.92451	-9.58447e-134	2.70948
2940.5	-36220.2	-14763.8	1.60566	-1.95795	-1.1899e-133	2.73801
2940.51	-36220.3	-14763.8	1.57081	-1.99168	3.91253e-133	2.76783
2940.53	-36220.3	-14763.8	1.53654	-2.02405	3.92961e-133	2.79772
2940.55	-36220.3	-14763.9	1.50333	-2.05502	-1.60381e-132	2.82497
2940.57	-36220.3	-14763.9	1.47008	-2.08283	-1.49939e-132	2.84875
2940.58	-36220.3	-14763.9	1.43499	-2.10488	5.9496e-132	2.86923
2940.6	-36220.3	-14763.9	1.39857	-2.12053	4.65531e-132	2.88572
2940.62	-36220.3	-14764	1.36242	-2.13038	-2.37475e-131	2.89722
2940.63	-36220.3	-14764	1.32641	-2.13597	-1.37891e-131	2.90433
2940.65	-36220.3	-14764	1.28976	-2.13908	9.57438e-131	2.90837
2940.67	-36220.3	-14764	1.25306	-2.14006	5.24256e-131	2.91044
2940.68	-36220.3	-14764	1.21719	-2.13891	-3.53396e-130	2.91136
2940.7	-36220.3	-14764.1	1.18103	-2.13688	-1.3563e-130	2.91086
2940.72	-36220.4	-14764.1	1.14319	-2.13507	1.38434e-129	2.9083
2940.73	-36220.4	-14764.1	1.10548	-2.13046	2.67015e-130	2.90341
2940.75	-36220.4	-14764.1	1.07007	-2.11961	-5.51076e-129	2.89597
2940.77	-36220.4	-14764.1	1.03541	-2.1043	-1.01194e-129	2.88528
2940.79	-36220.4	-14764.1	0.999491	-2.08707	2.02172e-128	2.87087
2940.8	-36220.4	-14764.2	0.963333	-2.06667	0	2.85403
2940.82	-36220.4	-14764.2	0.928438	-2.04222	-7.78594e-128	2.83644
2940.84	-36220.4	-14764.2	0.894706	-2.01876	1.53741e-128	2.81928
2940.85	-36220.4	-14764.2	0.861538	-2.00077	3.06824e-127	2.80356
2940.87	-36220.4	-14764.2	0.827999	-1.9858	-5.80976e-128	2.79014
2940.89	-36220.4	-14764.2	0.79357	-1.97125	-1.11715e-126	2.77941
2940.9	-36220.4	-14764.3	0.759369	-1.95871	4.4699e-127	2.77019
2940.92	-36220.4	-14764.3	0.726403	-1.9489	4.23086e-126	2.76124
2940.94	-36220.4	-14764.3	0.694401	-1.93771	-2.59364e-126	2.7522
2940.96	-36220.4	-14764.3	0.662821	-1.92204	-1.65358e-125	2.74251
2940.97	-36220.4	-14764.3	0.631006	-1.9032	9.77366e-126	2.73085
2940.99	-36220.4	-14764.3	0.598528	-1.88279	5.96239e-125	2.71613
2941.01	-36220.4	-14764.3	0.565539	-1.86166	-4.96507e-125	2.69805
2941.02	-36220.4	-14764.3	0.532592	-1.83899	-2.21795e-124	2.67674
2941.04	-36220.4	-14764.3	0.500863	-1.81098	2.37889e-124	2.65289
2941.06	-36220.4	-14764.3	0.47078	-1.77638	8.60924e-124	2.62622
2941.07	-36220.5	-14764.3	0.441348	-1.73891	-8.93833e-124	2.59466
2941.09	-36220.4	-14764.3	0.412027	-1.69928	-3.06403e-123	2.55725
2941.11	-36220.5	-14764.4	0.383296	-1.65222	4.05308e-123	2.51523
2941.13	-36220.5	-14764.4	0.355635	-1.59697	1.11608e-122	2.46958
2941.14	-36220.5	-14764.4	0.329368	-1.54016	-1.79946e-122	2.42064
2941.16	-36220.5	-14764.4	0.304373	-1.48412	-4.30704e-122	2.36861
2941.18	-36220.5	-14764.4	0.279998	-1.42511	6.74006e-122	2.3136
2941.19	-36220.5	-14764.4	0.255918	-1.36157	1.50481e-121	2.25629
2941.21	-36220.5	-14764.4	0.232287	-1.2952	-2.88911e-121	2.19807
2941.23	-36220.5	-14764.4	0.209813	-1.22798	-5.33335e-121	2.14015
2941.24	-36220.5	-14764.4	0.189698	-1.16189	1.22972e-120	2.08347
2941.26	-36220.5	-14764.4	0.171626	-1.0957	2.04791e-120	2.02759
2941.28	-36220.5	-14764.4	0.153935	-1.02543	-4.59005e-120	1.97087
2941.3	-36220.5	-14764.4	0.136636	-0.951006	-6.95549e-120	1.91293
2941.31	-36220.5	-14764.4	0.121243	-0.876067	1.89933e-119	1.85439
2941.33	-36220.5	-14764.4	0.107815	-0.804089	2.36714e-119	1.79376
2941.35	-36220.5	-14764.4	0.095301	-0.737244	-7.86698e-119	1.72767
2941.36	-36220.5	-14764.4	0.0837206	-0.664317	-9.04992e-119	1.65193
2941.38	-36220.5	-14764.4	0.0737878	-0.566217	2.92484e-118	1.56191
2941.4	-36220.5	-14764.4	0.0655174	-0.438822	2.92703e-118	1.45455
2941.41	-36220.5	-14764.4	0.0585695	-0.288307	-1.17989e-117	1.32876
2941.43	-36220.5	-14764.4	0.0539101	-0.12108	-9.26332e-118	1.19236
2941.45	-36220.5	-14764.4	0.0530485	0.0556656	4.79378e-117	1.05753
2941.47	-36220.5	-14764.4	0.0556737	0.228406	3.52801e-117	0.929704
2941.48	-36220.5	-14764.4	0.0607178	0.381689	-1.77406e-116	0.811398
2941.5	-36220.5	-14764.4	0.0683325	0.509996	-1.02687e-116	0.708715
2941.52	-36220.5	-14764.4	0.0790426	0.612991	7.0127e-116	0.628451
2941.53	-36220.5	-14764.4	0.0917817	0.692151	2.69942e-116	0.569908
2941.55	-36220.5	-14764.4	0.105021	0.750169	-2.80832e-115	0.529224
2941.57	-36220.5	-14764.4	0.118411	0.792435	-1.02462e-115	0.502426
2941.59	-36220.5	-14764.4	0.132015	0.824648	1.03358e-114	0.485806
2941.6	-36220.5	-14764.4	0.145846	0.848814	1.98802e-115	0.477392
2941.62	-36220.5	-14764.4	0.159807	0.865732	-4.014e-114	0.475653
2941.64	-36220.5	-14764.4	0.173333	0.876667	0	0.478214
2941.65	-36220.5	-14764.4	0.186189	0.883079	1.5894e-113	0.483142
2941.67	-36220.5	-14764.4	0.2	0.886667	0	0.491285
2941.69	-36220.5	-14764.4	0.215849	0.88889	-5.81024e-113	0.503108
2941.7	-36220.5	-14764.4	0.230783	0.890038	1.14433e-113	0.514754
2941.72	-36220.5	-14764.4	0.243137	0.890224	2.21907e-112	0.525648
2941.74	-36220.5	-14764.4	0.258949	0.889966	-8.76834e-113	0.549834
2941.75	-36220.5	-14764.5	0.2786	0.890073	2.7219e-112	0.593771
2941.77	-36220.5	-14764.5	0.291485	0.889735	-9.9826e-112	0.643595
2941.79	-36220.5	-14764.5	0.306178	0.88603	5.76867e-111	0.698962
2941.81	-36220.5	-14764.5	0.322908	0.882673	-2.18634e-110	0.747889
2941.82	-36220.5	-14764.5	0.339844	0.879769	8.11904e-110	0.791603
2941.84	-36220.5	-14764.5	0.356843	0.880199	-4.12815e-109	0.827923
2941.86	-36220.5	-14764.5	0.369653	0.879444	1.56121e-108	0.85571
2941.87	-36220.5	-14764.5	0.383377	0.875827	-5.77108e-108	0.880686
2941.89	-36220.5	-14764.5	0.397122	0.872135	2.72583e-107	0.903514
2941.91	-36220.5	-14764.5	0.411456	0.869915	-1.029e-106	0.921565
2941.92	-36220.5	-14764.5	0.427576	0.869286	3.78147e-106	0.9445
2941.94	-36220.5	-14764.5	0.442541	0.865367	-1.70171e-105	0.978894
2941.96	-36220.5	-14764.5	0.45806	0.862204	6.41415e-105	1.02452
2941.98	-36220.5	-14764.5	0.472738	0.858748	-2.33981e-104	1.07713
2941.99	-36220.5	-14764.5	0.489348	0.855267	1.0172e-103	1.12895
2942.01	-36220.5	-14764.5	0.50195	0.851991	-3.82914e-103	1.17159
2942.03	-36220.5	-14764.6	0.515851	0.848522	1.38394e-102	1.21112
2942.04	-36220.5	-14764.6	0.529715	0.845164	-5.86181e-102	1.24692
2942.06	-36220.5	-14764.6	0.542814	0.841439	2.20418e-101	1.274
2942.08	-36220.5	-14764.6	0.556755	0.840005	-7.87329e-101	1.29118
2942.09	-36220.5	-14764.6	0.570126	0.83854	3.26739e-100	1.29584
2942.11	-36220.5	-14764.6	0.585501	0.83491	-1.22744e-99	1.29092
2942.13	-36220.6	-14764.6	0.600798	0.831219	4.31839e-99	1.27916
2942.15	-36220.6	-14764.6	0.616532	0.829745	-1.7628e-98	1.26181
2942.16	-36220.5	-14764.6	0.631387	0.830047	6.61662e-98	1.24107
2942.18	-36220.6	-14764.6	0.644917	0.830059	-2.28152e-97	1.21448
2942.2	-36220.6	-14764.6	0.658838	0.829701	9.18726e-97	1.18311
2942.21	-36220.6	-14764.7	0.671461	0.832038	-3.44585e-96	1.154
2942.23	-36220.6	-14764.7	0.688241	0.835326	1.1557e-95	1.1368
2942.25	-36220.6	-14764.7	0.703051	0.841582	-4.60071e-95	1.14493
2942.26	-36220.6	-14764.7	0.715916	0.845488	1.72444e-94	1.16994
2942.28	-36220.6	-14764.7	0.730041	0.85178	-5.55448e-94	1.19991
2942.3	-36220.6	-14764.7	0.743571	0.855925	2.18961e-93	1.21811
2942.32	-36220.6	-14764.7	0.756842	0.861259	-8.20228e-93	1.22139
2942.33	-36220.6	-14764.7	0.770651	0.871435	2.47774e-92	1.20948
2942.35	-36220.6	-14764.8	0.787028	0.881544	-9.68497e-92	1.18489
2942.37	-36220.6	-14764.8	0.803602	0.891799	3.62606e-91	1.15273
2942.38	-36220.6	-14764.8	0.821426	0.899084	-9.73963e-91	1.10995
2942.4	-36220.6	-14764.8	0.835189	0.908774	3.77893e-90	1.06435
2942.42	-36220.6	-14764.8	0.8484	0.918766	-1.41415e-89	1.0149
2942.43	-36220.6	-14764.8	0.862429	0.929458	2.84965e-89	0.960751
2942.45	-36220.6	-14764.8	0.879008	0.936351	-1.09845e-88	0.904407
2942.47	-36220.6	-14764.8	0.895656	0.942785	4.10881e-88	0.834126
2942.49	-36220.6	-14764.9	0.913333	0.956667	0	0.729847
2942.5	-36220.6	-14764.9	0.93	0.98	2.88664e-96	0.605664
2942.52	-36220.7	-14764.9	0.946667	1.00667	0	0.472767
2942.54	-36220.7	-14764.9	0.963333	1.03	0	0.345316
2942.55	-36220.7	-14764.9	0.98	1.05	-1.50354e-94	0.218954
2942.57	-36220.7	-14764.9	0.996667	1.07333	0	0.08061
2942.59	-36220.7	-14765	1.01778	1.11261	4.91829e-84	-0.0872226
2942.61	-36220.7	-14765	1.03437	1.15953	-1.87598e-83	-0.242657
2942.62	-36220.7	-14765	1.05457	1.20969	7.00682e-83	-0.379475
2942.64	-36220.7	-14765	1.07598	1.25853	-5.48275e-82	-0.517146
2942.66	-36220.7	-14765	1.09941	1.29776	2.08389e-81	-0.6597
2942.67	-36220.7	-14765	1.12287	1.33402	-7.76534e-81	-0.820202
2942.69	-36220.7	-14765.1	1.14759	1.36515	4.49239e-80	-0.958193
2942.71	-36220.7	-14765.1	1.1707	1.39061	-1.70275e-79	-1.05987
2942.72	-36220.7	-14765.1	1.19433	1.41534	6.32324e-79	-1.15935
2942.74	-36220.7	-14765.1	1.21897	1.45279	-3.21507e-78	-1.29117
2942.76	-36220.7	-14765.1	1.24207	1.49856	1.2159e-77	-1.43643
2942.77	-36220.7	-14765.2	1.2657	1.55274	-4.49461e-77	-1.58809
2942.79	-36220.8	-14765.2	1.29091	1.60522	2.12292e-76	-1.74127
2942.81	-36220.8	-14765.2	1.31848	1.6533	-8.014e-76	-1.87629
2942.83	-36220.8	-14765.2	1.34932	1.69557	2.94507e-75	-2.00238
2942.84	-36220.8	-14765.2	1.38108	1.7306	-1.32532e-74	-2.10879
2942.86	-36220.8	-14765.3	1.40926	1.75499	4.99545e-74	-2.18385
2942.88	-36220.8	-14765.3	1.43767	1.77785	-1.82228e-73	-2.23844
2942.89	-36220.8	-14765.3	1.46883	1.79757	7.92212e-73	-2.27244
2942.91	-36220.8	-14765.3	1.50113	1.81195	-2.88622e-72	-2.2893
2942.93	-36220.8	-14765.4	1.53468	1.83072	1.22315e-71	-2.30231
2942.94	-36220.8	-14765.4	1.56408	1.86371	-4.59949e-71	-2.32014
2942.96	-36220.8	-14765.4	1.5937	1.91073	1.71748e-70	-2.34642
2942.98	-36220.8	-14765.4	1.62638	1.96586	-6.13177e-70	-2.3786
2943	-36220.9	-14765.5	1.66139	2.01396	2.54458e-69	-2.4104
2943.01	-36220.9	-14765.5	1.69411	2.05426	-9.00692e-69	-2.43858
2943.03	-36220.9	-14765.5	1.73769	2.09102	3.67819e-68	-2.46499
2943.05	-36220.9	-14765.5	1.77784	2.11591	-2.10022e-67	-2.48301
2943.06	-36220.9	-14765.6	1.80497	2.12882	-3.25215e-67	-2.49245
2943.08	-36220.9	-14765.6	1.83672	2.14069	9.00909e-67	-2.50069
2943.1	-36220.9	-14765.6	1.87604	2.1532	1.12625e-66	-2.50938
2943.11	-36220.9	-14765.7	1.91422	2.16084	-3.71137e-66	-2.51559
2943.13	-36220.9	-14765.7	1.94962	2.16319	-3.72931e-66	-2.51832
2943.15	-36220.9	-14765.7	1.98542	2.16318	1.52228e-65	-2.51793
2943.17	-36221	-14765.8	2.02236	2.16116	1.42322e-65	-2.5146
2943.18	-36221	-14765.8	2.05977	2.15606	-5.64739e-65	-2.50845
2943.2	-36221	-14765.8	2.09764	2.14858	-4.41885e-65	-2.50004
2943.22	-36221	-14765.9	2.13616	2.14031	2.25413e-64	-2.49016
2943.23	-36221	-14765.9	2.17368	2.1316	1.30887e-64	-2.47917
2943.25	-36221	-14765.9	2.20812	2.12222	-9.08807e-64	-2.46722
2943.27	-36221	-14766	2.24086	2.11193	-4.97628e-64	-2.45441
2943.28	-36221	-14766	2.27438	2.10053	3.35446e-63	-2.44074
2943.3	-36221.1	-14766	2.30917	2.08817	1.28741e-63	-2.42565
2943.32	-36221.1	-14766.1	2.34487	2.07504	-1.31403e-62	-2.40855
2943.34	-36221.1	-14766.1	2.38118	2.06087	-2.53453e-63	-2.39
2943.35	-36221.1	-14766.1	2.41783	2.04526	5.23085e-62	-2.37093
2943.37	-36221.1	-14766.2	2.45451	2.02776	9.60544e-63	-2.35187
2943.39	-36221.1	-14766.2	2.49092	2.00887	-1.91903e-61	-2.33355
2943.4	-36221.2	-14766.3	2.52667	1.99333	0	-2.31808
2943.42	-36221.2	-14766.3	2.56144	1.98598	7.39047e-61	-2.30761
2943.44	-36221.2	-14766.3	2.5953	1.98693	-1.45932e-61	-2.3027
2943.45	-36221.2	-14766.4	2.62855	1.99534	-2.9124e-60	-2.30317
2943.47	-36221.2	-14766.4	2.66199	2.01114	5.51467e-61	-2.30752
2943.49	-36221.2	-14766.5	2.69621	2.03314	1.06041e-59	-2.31384
2943.51	-36221.2	-14766.5	2.73072	2.05583	-4.24286e-60	-2.31977
2943.52	-36221.3	-14766.6	2.76502	2.07445	-4.01596e-59	-2.32325
2943.54	-36221.3	-14766.6	2.79943	2.08897	2.46191e-59	-2.32324
2943.56	-36221.3	-14766.6	2.83427	2.10002	1.56959e-58	-2.31912
2943.57	-36221.3	-14766.7	2.86961	2.10781	-9.27724e-59	-2.31089
2943.59	-36221.3	-14766.7	2.9055	2.11234	-5.65955e-58	-2.29859
2943.61	-36221.3	-14766.8	2.94196	2.11318	4.71288e-58	-2.28231
2943.62	-36221.4	-14766.8	2.97846	2.11034	2.1053e-57	-2.26228
2943.64	-36221.4	-14766.9	3.01332	2.10483	-2.25806e-57	-2.23905
2943.66	-36221.4	-14766.9	3.04636	2.0971	-8.17196e-57	-2.21268
2943.68	-36221.4	-14767	3.0802	2.08658	8.48433e-57	-2.18232
2943.69	-36221.4	-14767	3.11618	2.07315	2.9084e-56	-2.14667
2943.71	-36221.4	-14767.1	3.15299	2.05771	-3.84721e-56	-2.1037
2943.73	-36221.5	-14767.1	3.18927	2.04077	-1.05939e-55	-2.05204
2943.74	-36221.5	-14767.2	3.22413	2.02209	1.70807e-55	-1.99126
2943.76	-36221.5	-14767.2	3.25744	2.00201	4.08828e-55	-1.91941
2943.78	-36221.5	-14767.3	3.29008	1.98164	-6.39772e-55	-1.83257
2943.8	-36221.5	-14767.3	3.32268	1.96118	-1.42838e-54	-1.7298
2943.81	-36221.6	-14767.4	3.35545	1.93973	2.74236e-54	-1.61409
2943.83	-36221.6	-14767.4	3.38817	1.91727	5.06246e-54	-1.4895
2943.85	-36221.6	-14767.5	3.42013	1.89482	-1.16726e-53	-1.36077
2943.86	-36221.6	-14767.6	3.45165	1.87173	-1.94389e-53	-1.22913
2943.88	-36221.6	-14767.6	3.48386	1.84575	4.35691e-53	-1.09263
2943.9	-36221.7	-14767.7	3.51665	1.81473	6.60221e-53	-0.952315
2943.91	-36221.7	-14767.7	3.5487	1.77668	-1.80286e-52	-0.812088
2943.93	-36221.7	-14767.8	3.57945	1.7311	-2.2469e-52	-0.675951
2943.95	-36221.7	-14767.8	3.60893	1.67871	7.4674e-52	-0.547676
2943.96	-36221.7	-14767.9	3.63708	1.62114	8.59026e-52	-0.428121
2943.98	-36221.8	-14768	3.66377	1.56068	-2.77628e-51	-0.316295
2944	-36221.8	-14768	3.68929	1.50046	-2.77836e-51	-0.212743
2944.02	-36221.8	-14768.1	3.71416	1.4439	1.11996e-50	-0.118826
2944.03	-36221.8	-14768.1	3.73798	1.39173	8.79281e-51	-0.0333413
2944.05	-36221.8	-14768.2	3.76006	1.34273	-4.55029e-50	0.0465015
2944.07	-36221.9	-14768.2	3.7815	1.29259	-3.34881e-50	0.124275
2944.08	-36221.9	-14768.3	3.80395	1.23621	1.68395e-49	0.203572
2944.1	-36221.9	-14768.4	3.82627	1.17449	9.74708e-50	0.285028
2944.12	-36221.9	-14768.4	3.8463	1.11076	-6.65651e-49	0.367391
2944.13	-36222	-14768.5	3.86456	1.04468	-2.56231e-49	0.446495
2944.15	-36222	-14768.6	3.88228	0.97566	2.66568e-48	0.517482
2944.17	-36222	-14768.6	3.89832	0.910346	9.72581e-49	0.578485
2944.19	-36222	-14768.7	3.91091	0.857006	-9.8108e-48	0.629173
2944.2	-36222	-14768.7	3.91961	0.818455	-1.88704e-48	0.67195
2944.22	-36222.1	-14768.8	3.92497	0.79224	3.81012e-47	0.710064
2944.24	-36222.1	-14768.8	3.93	0.76	0	0.746187
2944.25	-36222	-14768.7	3.93761	0.705437	-1.47222e-46	0.783153
2944.27	-36222.1	-14768.8	3.94727	0.639452	2.90756e-47	0.825128
2944.29	-36222.1	-14768.9	3.95809	0.574536	5.80294e-46	0.873722
2944.3	-36222.2	-14769.1	3.97082	0.505687	-1.09881e-46	0.920852
2944.32	-36222.2	-14769.2	3.9854	0.430998	-2.11289e-45	0.958605
2944.34	-36222.2	-14769.2	3.99787	0.37123	8.4571e-46	0.986456
2944.36	-36222.2	-14769.3	4.00541	0.340507	8.26651e-45	1.00499
2944.37	-36222.3	-14769.4	4.0106	0.320826	-3.18912e-45	1.01353
2944.39	-36222.3	-14769.4	4.01591	0.29379	-2.99561e-44	1.01319
2944.41	-36222.3	-14769.5	4.02078	0.25579	1.8309e-44	1.01061
2944.42	-36222.3	-14769.6	4.0245	0.207531	1.12464e-43	1.01126
2944.44	-36222.4	-14769.6	4.02723	0.153818	-9.3845e-44	1.01544
2944.46	-36222.4	-14769.7	4.02915	0.0987814	-4.19405e-43	1.0227
2944.47	-36222.4	-14769.8	4.03022	0.0439759	4.499e-43	1.03255
2944.49	-36222.4	-14769.8	4.03041	-0.00968059	1.62825e-42	1.04492
2944.51	-36222.5	-14769.9	4.0297	-0.0618297	-1.6905e-42	1.06052
2944.53	-36222.5	-14769.9	4.02813	-0.112081	-5.79499e-42	1.07964
2944.54	-36222.5	-14770	4.02573	-0.159922	7.6881e-42	1.10184
2944.56	-36222.5	-14770.1	4.02252	-0.206205	2.23771e-41	1.12726
2944.58	-36222.6	-14770.1	4.01847	-0.253753	-2.8828e-41	1.15706
2944.59	-36222.6	-14770.2	4.01347	-0.302526	-7.89646e-41	1.19187
2944.61	-36222.6	-14770.3	4.00733	-0.34809	1.26603e-40	1.23147
2944.63	-36222.6	-14770.3	4.00036	-0.387876	2.84029e-40	1.27597
2944.64	-36222.6	-14770.4	3.9935	-0.422114	-5.4616e-40	1.32599
2944.66	-36222.7	-14770.5	3.98676	-0.45125	-1.00855e-39	1.38071
2944.68	-36222.7	-14770.5	3.97915	-0.475746	2.32567e-39	1.43777
2944.7	-36222.7	-14770.6	3.97068	-0.49565	3.87313e-39	1.4956
2944.71	-36222.7	-14770.7	3.96226	-0.51064	-8.68104e-39	1.55339
2944.73	-36222.8	-14770.7	3.95377	-0.520634	-1.31548e-38	1.6086
2944.75	-36222.8	-14770.8	3.94421	-0.525827	3.62035e-38	1.65728
2944.76	-36222.8	-14770.8	3.93402	-0.52703	5.0317e-38	1.69791
2944.78	-36222.8	-14770.9	3.92467	-0.525492	-1.34825e-37	1.73098
2944.8	-36222.9	-14771	3.91627	-0.521804	-1.67381e-37	1.75649
2944.82	-36222.9	-14771	3.90783	-0.516064	5.50362e-37	1.77409
2944.83	-36222.9	-14771.1	3.89918	-0.5089	5.52764e-37	1.78392
2944.85	-36222.9	-14771.2	3.89073	-0.5012	-2.25603e-36	1.78653
2944.87	-36222.9	-14771.2	3.88245	-0.492752	-2.10914e-36	1.78303
2944.88	-36223	-14771.3	3.87406	-0.482853	8.36908e-36	1.77481
2944.9	-36223	-14771.3	3.86542	-0.472363	6.54845e-36	1.76265
2944.92	-36223	-14771.4	3.8565	-0.462886	-3.34047e-35	1.74709
2944.93	-36223	-14771.5	3.84803	-0.45468	-1.93967e-35	1.72969
2944.95	-36223.1	-14771.5	3.84088	-0.44739	1.34679e-34	1.71232
2944.97	-36223.1	-14771.6	3.83447	-0.441017	7.37452e-35	1.69566
2944.98	-36223.1	-14771.7	3.82779	-0.435624	-4.97109e-34	1.68003
2945	-36223.1	-14771.7	3.82082	-0.430606	-1.90786e-34	1.66687
2945.02	-36223.1	-14771.8	3.81392	-0.4253	1.9473e-33	1.6578
2945.04	-36223.2	-14771.8	3.80707	-0.420266	3.756e-34	1.6527
2945.05	-36223.2	-14771.9	3.80017	-0.41631	-7.58954e-33	1.65084
2945.07	-36223.2	-14772	3.79333	-0.413333	-6.72224e-43	1.65142
2945.09	-36223.2	-14772	3.78666	-0.411112	3.0059e-32	1.65351
2945.1	-36223.2	-14772.1	3.78	-0.41	0	1.65577
2945.12	-36223.3	-14772.1	3.77318	-0.410102	-1.09886e-31	1.65699
2945.14	-36223.3	-14772.2	3.76626	-0.409951	2.16421e-32	1.65681
2945.15	-36223.3	-14772.3	3.75934	-0.408372	4.19682e-31	1.65498
2945.17	-36223.3	-14772.3	3.75254	-0.406479	-1.68376e-31	1.65077
2945.19	-36223.4	-14772.4	3.74589	-0.405112	-1.64673e-30	1.64381
2945.21	-36223.4	-14772.4	3.73921	-0.402992	6.35391e-31	1.63509
2945.22	-36223.4	-14772.5	3.73237	-0.399399	5.96861e-30	1.62543
2945.24	-36223.4	-14772.6	3.72544	-0.396243	-3.64802e-30	1.61452
2945.26	-36223.4	-14772.6	3.71853	-0.394644	-2.24081e-29	1.6025
2945.27	-36223.5	-14772.7	3.71175	-0.392742	1.8724e-29	1.59118
2945.29	-36223.5	-14772.7	3.70511	-0.389415	8.72662e-29	1.58116
2945.31	-36223.5	-14772.8	3.69841	-0.385899	-7.04565e-29	1.57018
2945.32	-36223.5	-14772.8	3.69154	-0.382749	-3.12774e-28	1.55664
2945.34	-36223.6	-14772.9	3.68465	-0.378583	3.34128e-28	1.54095
2945.36	-36223.6	-14773	3.6778	-0.373168	1.15195e-27	1.52308
2945.38	-36223.6	-14773	3.67087	-0.368631	-1.53102e-27	1.50185
2945.39	-36223.6	-14773.1	3.66405	-0.365534	-4.45792e-27	1.47638
2945.41	-36223.6	-14773.1	3.65799	-0.361824	5.74378e-27	1.44642
2945.43	-36223.7	-14773.2	3.65285	-0.356626	1.57335e-26	1.41206
2945.44	-36223.7	-14773.3	3.64798	-0.351065	-2.53249e-26	1.37374
2945.46	-36223.7	-14773.3	3.64299	-0.344858	-6.0594e-26	1.33127
2945.48	-36223.7	-14773.4	3.63789	-0.335795	9.48122e-26	1.28362
2945.49	-36223.7	-14773.4	3.63274	-0.323603	2.11676e-25	1.23092
2945.51	-36223.8	-14773.5	3.62757	-0.310536	-4.06396e-25	1.1748
2945.53	-36223.8	-14773.5	3.62241	-0.297012	-7.50214e-25	1.11684
2945.55	-36223.8	-14773.6	3.6173	-0.281389	1.71881e-24	1.05846
2945.56	-36223.8	-14773.7	3.61216	-0.263915	2.61621e-24	1.00165
2945.58	-36223.9	-14773.7	3.60686	-0.24659	-7.21044e-24	0.948812
2945.6	-36223.9	-14773.8	3.60181	-0.230042	-1.00244e-23	0.900292
2945.61	-36223.9	-14773.8	3.59779	-0.213717	2.68631e-23	0.854827
2945.63	-36223.9	-14773.9	3.59452	-0.19654	3.33504e-23	0.811905
2945.65	-36223.9	-14773.9	3.59097	-0.177193	-1.0966e-22	0.771633
2945.66	-36224	-14774	3.58749	-0.156217	-1.10138e-22	0.733938
2945.68	-36224	-14774.1	3.58522	-0.135198	4.49514e-22	0.698408
2945.7	-36224	-14774.1	3.58378	-0.113476	4.20247e-22	0.662557
2945.72	-36224	-14774.2	3.58204	-0.0888044	-1.66754e-21	0.622788
2945.73	-36224	-14774.2	3.58029	-0.0562005	-1.30478e-21	0.576388
2945.75	-36224.1	-14774.3	3.57956	-0.00974317	6.6559e-21	0.521257
2945.77	-36224.1	-14774.4	3.57987	0.0512176	3.86479e-21	0.456001
2945.78	-36224.1	-14774.4	3.58086	0.125096	-2.68349e-20	0.379613
2945.8	-36224.1	-14774.5	3.58284	0.212901	-1.46937e-20	0.291362
2945.82	-36224.1	-14774.5	3.58644	0.315894	9.9049e-20	0.191011
2945.84	-36224.2	-14774.6	3.59243	0.429577	3.80141e-20	0.0809605
2945.85	-36224.2	-14774.6	3.60141	0.547237	-3.88001e-19	-0.034979
2945.87	-36224.2	-14774.7	3.61263	0.663329	-7.48384e-20	-0.151236
2945.89	-36224.2	-14774.8	3.62512	0.773883	1.54454e-18	-0.262723
2945.9	-36224.2	-14774.8	3.63912	0.880453	2.83625e-19	-0.369633
2945.92	-36224.3	-14774.9	3.65515	0.984596	-5.66643e-18	-0.472803
2945.94	-36224.3	-14774.9	3.67333	1.08	0	-0.568627
2945.95	-36224.3	-14775	3.69348	1.15968	2.18223e-17	-0.65314
2945.97	-36224.3	-14775.1	3.71458	1.22332	-4.30902e-18	-0.72622
2945.99	-36224.4	-14775.1	3.73584	1.27286	-8.59961e-17	-0.789058
2946	-36224.4	-14775.2	3.75802	1.3121	1.62835e-17	-0.84402
2946.02	-36224.4	-14775.2	3.78174	1.34479	3.13113e-16	-0.89379
2946.04	-36224.4	-14775.3	3.80622	1.37318	-1.25281e-16	-0.941298
2946.06	-36224.4	-14775.4	3.8305	1.39916	-1.18582e-15	-0.98843
2946.07	-36224.5	-14775.4	3.8541	1.4245	7.26942e-16	-1.034
2946.09	-36224.5	-14775.5	3.87712	1.44996	4.63463e-15	-1.07702
2946.11	-36224.5	-14775.6	3.90102	1.47408	-2.73934e-15	-1.11832
2946.12	-36224.5	-14775.6	3.9266	1.49478	-1.67113e-14	-1.15785
2946.14	-36224.6	-14775.7	3.95283	1.50943	1.3916e-14	-1.19286
2946.16	-36224.6	-14775.7	3.97872	1.51717	6.21643e-14	-1.22185
2946.17	-36224.6	-14775.8	4.00405	1.52084	-6.66751e-14	-1.24663
2946.19	-36224.6	-14775.9	4.02897	1.52187	-2.41298e-13	-1.2688
2946.21	-36224.6	-14775.9	4.05414	1.51839	2.50522e-13	-1.28898
2946.23	-36224.7	-14776	4.07988	1.51004	8.5878e-13	-1.30734
2946.24	-36224.7	-14776.1	4.10581	1.49957	-1.13599e-12	-1.32351
2946.26	-36224.7	-14776.1	4.13161	1.48803	-3.12813e-12	-1.33689
2946.28	-36224.7	-14776.2	4.15714	1.4736	5.0435e-12	-1.34669
2946.29	-36224.8	-14776.3	4.18221	1.45658	1.20717e-11	-1.35285
2946.31	-36224.8	-14776.3	4.20663	1.44015	-1.88909e-11	-1.35625
2946.33	-36224.8	-14776.4	4.23058	1.4238	-4.21765e-11	-1.35789
2946.34	-36224.8	-14776.5	4.25479	1.40225	8.09753e-11	-1.35872
2946.36	-36224.9	-14776.5	4.27899	1.37433	1.49482e-10	-1.35838
2946.38	-36224.9	-14776.6	4.30191	1.34342	-3.44664e-10	-1.35509
2946.4	-36224.9	-14776.7	4.32342	1.30884	-5.73984e-10	-1.34791
2946.41	-36224.9	-14776.7	4.34445	1.26629	1.28649e-09	-1.33671
2946.43	-36225	-14776.8	4.3651	1.21719	1.94947e-09	-1.32183
2946.45	-36225	-14776.9	4.38472	1.16817	-5.32342e-09	-1.30413
2946.46	-36225	-14776.9	4.40345	1.12219	-6.63457e-09	-1.28589
2946.48	-36225	-14777	4.42203	1.07918	2.20494e-08	-1.27039
2946.5	-36225.1	-14777.1	4.44037	1.03963	2.53649e-08	-1.25958
2946.51	-36225.1	-14777.2	4.45789	1.00445	-8.19768e-08	-1.25441
2946.53	-36225.1	-14777.2	4.47493	0.974422	-8.20383e-08	-1.25487
2946.55	-36225.1	-14777.3	4.49235	0.950079	3.30696e-07	-1.26031
2946.57	-36225.2	-14777.4	4.5095	0.930675	2.59631e-07	-1.26969
2946.58	-36225.2	-14777.5	4.52513	0.915045	-1.34359e-06	-1.28194
2946.6	-36225.2	-14777.5	4.53984	0.904695	-9.88823e-07	-1.29749
2946.62	-36225.2	-14777.6	4.555	0.902413	4.9723e-06	-1.31754
2946.63	-36225.3	-14777.6	4.57059	0.910626	2.87808e-06	-1.34412
2946.65	-36225.3	-14777.7	4.58601	0.931107	-1.96551e-05	-1.37943
2946.67	-36225.3	-14777.8	4.60148	0.962404	-7.56589e-06	-1.42435
2946.68	-36225.4	-14777.9	4.61756	1.00185	7.8711e-05	-1.47908
2946.7	-36225.4	-14778	4.63459	1.04761	2.8718e-05	-1.54309
2946.72	-36225.4	-14778	4.6528	1.09764	-0.000289689	-1.61526
2946.74	-36225.4	-14778.1	4.67216	1.14722	-5.57198e-05	-1.69254
2946.75	-36225.5	-14778.2	4.69249	1.19154	0.00150496	-1.77082
2946.77	-36225.5	-14778.2	4.71333	1.23	0.00333333	-1.84423
2946.79	-36225.5	-14778.3	4.73444	1.26301	0.00448581	-1.9076
2946.8	-36225.6	-14778.4	4.75667	1.29	0.00666667	-1.96078
2946.82	-36225.6	-14778.5	4.78062	1.31031	0.011416	-2.0043
2946.84	-36225.6	-14778.5	4.80472	1.32396	0.0169693	-2.03639
2946.86	-36225.6	-14778.6	4.82743	1.33131	0.0217349	-2.05596
2946.87	-36225.7	-14778.7	4.84921	1.33333	0.027471	-2.06622
2946.89	-36225.7	-14778.8	4.87078	1.33112	0.0355581	-2.0704
2946.91	-36225.7	-14778.9	4.89259	1.32594	0.0443309	-2.06933
