# Supplementary material for: Extraction of driving behavior primitives considering driver expectation and vehicle dynamics
Source: PLoS One. 2025 Dec 31;20(12):e0340123. doi: 10.1371/journal.pone.0340123 (PMC12755792; doi:10.1371/journal.pone.0340123)
Supplement: S1 File — (ZIP) [file pone.0340123.s001.zip › DataSetForPimitiveExaction-1/straight driving/d2c213_s_3.xlsx]

## Sheet: Sheet1
2973.27	-36385.8	-14737.6	0.0353741	0.603822	-2.19896e-29	2.17432
2973.29	-36385.8	-14737.6	0.0453272	0.690227	5.1916e-30	2.11239
2973.31	-36385.8	-14737.6	0.0578011	0.755849	-1.43644e-30	2.06197
2973.32	-36385.8	-14737.6	0.0707197	0.801459	3.81585e-31	2.025
2973.34	-36385.8	-14737.6	0.0872406	0.836594	-8.7774e-32	1.99583
2973.36	-36385.8	-14737.6	0.10197	0.860421	2.40616e-32	1.97845
2973.38	-36385.8	-14737.6	0.11736	0.877934	-6.38366e-33	1.97698
2973.39	-36385.8	-14737.6	0.13275	0.890728	1.41855e-33	1.9914
2973.41	-36385.8	-14737.6	0.146073	0.898455	-3.86011e-34	2.01475
2973.43	-36385.8	-14737.6	0.159402	0.902408	1.02255e-34	2.0374
2973.44	-36385.8	-14737.6	0.173113	0.90599	-2.16492e-35	2.05778
2973.46	-36385.8	-14737.6	0.189364	0.90704	5.85663e-36	2.07408
2973.48	-36385.8	-14737.6	0.205936	0.904312	-1.54861e-36	2.0869
2973.49	-36385.9	-14737.6	0.22377	0.900346	3.04572e-37	2.095
2973.51	-36385.8	-14737.6	0.237789	0.900109	-8.20166e-38	2.09794
2973.53	-36385.9	-14737.6	0.250931	0.897376	2.16397e-38	2.09731
2973.55	-36385.9	-14737.6	0.264879	0.89377	-3.74337e-39	2.09427
2973.56	-36385.9	-14737.6	0.281323	0.890213	1.01551e-39	2.08719
2973.58	-36385.9	-14737.6	0.298069	0.890021	-3.08112e-40	2.07645
2973.6	-36385.9	-14737.6	0.314072	0.888359	5.09658e-40	2.06643
2973.61	-36385.9	-14737.6	0.327827	0.885998	-1.39341e-40	2.0583
2973.63	-36385.9	-14737.6	0.34068	0.883949	-2.99046e-41	2.04834
2973.65	-36385.9	-14737.6	0.357185	0.880187	7.77166e-42	2.02992
2973.66	-36385.9	-14737.6	0.371089	0.882553	-2.05042e-42	2.00772
2973.68	-36385.9	-14737.6	0.384844	0.886237	3.54425e-43	1.98032
2973.7	-36385.9	-14737.6	0.401362	0.889809	-9.51126e-44	1.95582
2973.71	-36385.9	-14737.6	0.417947	0.889886	2.50243e-44	1.93303
2973.73	-36385.9	-14737.6	0.435718	0.893093	-3.19805e-45	1.90889
2973.75	-36385.9	-14737.5	0.449291	0.89648	8.56233e-46	1.88285
2973.77	-36385.9	-14737.5	0.46241	0.899811	-2.24478e-46	1.8547
2973.78	-36385.9	-14737.5	0.48	0.903333	0	1.82353
2973.8	-36385.9	-14737.5	0.496667	0.91	-6.84867e-57	1.79194
2973.82	-36386	-14737.5	0.513333	0.92	0	1.75817
2973.83	-36386	-14737.5	0.527563	0.930701	9.74822e-49	1.71762
2973.85	-36386	-14737.5	0.544326	0.944175	-2.60609e-49	1.67611
2973.87	-36386	-14737.5	0.561017	0.961262	6.76084e-50	1.62878
2973.88	-36386	-14737.5	0.5787	0.986393	-3.35509e-50	1.57402
2973.9	-36386	-14737.5	0.595253	1.01345	8.96556e-51	1.51712
2973.92	-36386	-14737.5	0.612053	1.04792	-2.31074e-51	1.45372
2973.94	-36386	-14737.5	0.629731	1.09147	8.60287e-52	1.37844
2973.95	-36386	-14737.5	0.646103	1.14354	-2.29777e-52	1.29798
2973.97	-36386	-14737.5	0.663529	1.20891	5.87846e-53	1.2071
2973.99	-36386.1	-14737.5	0.684821	1.28011	-1.946e-53	1.1044
2974	-36386.1	-14737.5	0.704964	1.35556	5.19488e-54	0.999367
2974.02	-36386.1	-14737.5	0.729821	1.4525	-1.31781e-54	0.875727
2974.04	-36386.1	-14737.5	0.757922	1.57203	4.09127e-55	0.731683
2974.05	-36386.1	-14737.5	0.785089	1.69258	-1.09153e-55	0.587405
2974.07	-36386.1	-14737.5	0.815887	1.81636	2.74192e-56	0.440763
2974.09	-36386.1	-14737.5	0.848427	1.9321	-8.17534e-57	0.299465
2974.11	-36386.1	-14737.5	0.881398	2.02878	2.17969e-57	0.178114
2974.12	-36386.2	-14737.5	0.916814	2.12	-5.41295e-58	0.0560276
2974.14	-36386.2	-14737.5	0.95524	2.21514	1.5698e-58	-0.0731475
2974.16	-36386.2	-14737.5	0.992612	2.31008	-4.18227e-59	-0.208609
2974.17	-36386.2	-14737.5	1.03399	2.41312	1.02454e-59	-0.362693
2974.19	-36386.2	-14737.4	1.07709	2.50965	-2.91212e-60	-0.52078
2974.21	-36386.2	-14737.4	1.12012	2.58919	7.75194e-61	-0.66227
2974.22	-36386.3	-14737.4	1.16504	2.65764	-1.86795e-61	-0.801173
2974.24	-36386.3	-14737.4	1.20969	2.71686	5.22944e-62	-0.940561
2974.26	-36386.3	-14737.4	1.25408	2.76075	-1.39072e-62	-1.08918
2974.28	-36386.3	-14737.4	1.30301	2.79413	3.28341e-63	-1.28059
2974.29	-36386.3	-14737.4	1.35108	2.82152	-9.08469e-64	-1.50363
2974.31	-36386.4	-14737.4	1.39718	2.84017	2.41332e-64	-1.73759
2974.33	-36386.4	-14737.4	1.44553	2.85559	-5.55123e-65	-1.99182
2974.34	-36386.4	-14737.4	1.49618	2.86507	1.52177e-65	-2.23606
2974.36	-36386.4	-14737.4	1.54299	2.8688	-4.03732e-66	-2.45857
2974.38	-36386.5	-14737.4	1.59457	2.87365	8.97158e-67	-2.6769
2974.39	-36386.5	-14737.4	1.6431	2.88918	-2.4413e-67	-2.8677
2974.41	-36386.5	-14737.3	1.6917	2.91936	6.46669e-68	-3.03021
2974.43	-36386.5	-14737.3	1.74179	2.95555	-1.36796e-68	-3.18447
2974.45	-36386.6	-14737.3	1.79124	2.98442	3.6554e-69	-3.31358
2974.46	-36386.6	-14737.3	1.84405	3.00653	-7.18926e-70	-3.42662
2974.48	-36386.6	-14737.3	1.89467	3.02416	1.93595e-70	-3.51368
2974.5	-36386.7	-14737.3	1.94429	3.03543	-5.10769e-71	-3.5767
2974.51	-36386.7	-14737.3	1.99698	3.0398	8.82965e-72	-3.62238
2974.53	-36386.7	-14737.3	2.05055	3.04017	-2.37236e-72	-3.64646
2974.55	-36386.8	-14737.3	2.10089	3.03722	6.34847e-73	-3.65554
2974.57	-36386.8	-14737.3	2.15058	3.031	-1.6703e-73	-3.65165
2974.58	-36386.8	-14737.2	2.20359	3.02071	2.1346e-74	-3.63527
2974.6	-36386.9	-14737.2	2.25379	3.00752	-5.71508e-75	-3.60961
2974.62	-36386.9	-14737.2	2.30361	2.99114	1.49832e-75	-3.5753
2974.63	-36386.9	-14737.2	2.35667	2.97	0	-3.53268
2974.65	-36387	-14737.2	2.40667	2.95	4.57112e-86	-3.48802
2974.67	-36387	-14737.2	2.45667	2.92667	0	-3.44118
2974.68	-36387.1	-14737.1	2.50631	2.90189	-6.50663e-78	-3.3892
2974.7	-36387.1	-14737.1	2.5561	2.87875	1.73948e-78	-3.3427
2974.72	-36387.1	-14737.1	2.60299	2.85881	-4.51264e-79	-3.29796
2974.73	-36387.2	-14737.1	2.6559	2.83737	2.23941e-79	-3.25172
2974.75	-36387.2	-14737.1	2.70206	2.81373	-5.98414e-80	-3.20721
2974.77	-36387.3	-14737.1	2.74881	2.78659	1.54203e-80	-3.16244
2974.79	-36387.3	-14737.1	2.79474	2.75904	-5.72412e-81	-3.11925
2974.8	-36387.3	-14737	2.84198	2.73531	1.46444e-81	-3.08167
2974.82	-36387.4	-14737	2.89138	2.70694	-4.84907e-82	-3.04496
2974.84	-36387.4	-14737	2.93707	2.6799	1.29896e-82	-3.01053
2974.85	-36387.5	-14737	2.98001	2.64962	-3.46759e-83	-2.97683
2974.87	-36387.5	-14737	3.02408	2.61925	8.79638e-84	-2.94296
2974.89	-36387.6	-14737	3.06976	2.5876	-2.73092e-84	-2.91008
2974.9	-36387.6	-14736.9	3.11244	2.55803	7.28578e-85	-2.88034
2974.92	-36387.7	-14736.9	3.15703	2.5273	-1.82964e-85	-2.85031
2974.94	-36387.7	-14736.9	3.20118	2.49602	5.43022e-86	-2.81962
2974.96	-36387.8	-14736.9	3.24146	2.46549	-1.34852e-86	-2.78974
2974.97	-36387.8	-14736.9	3.28353	2.43413	3.91082e-87	-2.75878
2974.99	-36387.9	-14736.9	3.32275	2.40422	-1.04192e-87	-2.73037
2975.01	-36387.9	-14736.8	3.36445	2.37498	2.55243e-88	-2.70079
2975.02	-36388	-14736.8	3.40418	2.34599	-7.25489e-89	-2.66977
2975.04	-36388.1	-14736.8	3.44186	2.31609	1.93123e-89	-2.63846
2975.06	-36388.1	-14736.8	3.48171	2.28476	-4.65375e-90	-2.6054
2975.07	-36388.2	-14736.8	3.5213	2.25546	1.30349e-90	-2.57451
2975.09	-36388.2	-14736.7	3.55977	2.22922	-3.49081e-91	-2.54608
2975.11	-36388.3	-14736.7	3.59574	2.20296	9.28306e-92	-2.51699
2975.13	-36388.3	-14736.7	3.63408	2.17346	-2.19011e-92	-2.48429
2975.14	-36388.4	-14736.7	3.67144	2.14027	5.9959e-93	-2.44663
2975.16	-36388.4	-14736.6	3.70986	2.09156	-1.32532e-93	-2.39667
2975.18	-36388.5	-14736.6	3.74521	2.02946	1.46659e-94	-2.33556
2975.19	-36388.6	-14736.6	3.77847	1.9635	7.71374e-94	-2.26917
2975.21	-36388.6	-14736.6	3.80943	1.89759	-3.23216e-93	-2.20061
2975.23	-36388.7	-14736.6	3.84062	1.82527	1.09211e-92	-2.1257
2975.24	-36388.8	-14736.5	3.87132	1.75007	-4.34969e-92	-2.03674
2975.26	-36388.8	-14736.5	3.90112	1.63789	1.63041e-91	-1.92152
2975.28	-36388.9	-14736.5	3.9306	1.46702	-5.2516e-91	-1.7513
2975.3	-36388.9	-14736.5	3.9525	1.25599	2.07022e-90	-1.548
2975.31	-36389	-14736.5	3.96958	1.02702	-7.75502e-90	-1.32624
2975.33	-36389.1	-14736.4	3.98444	0.777214	2.34263e-89	-1.0803
2975.35	-36389.1	-14736.4	3.99518	0.539897	-9.15686e-89	-0.846363
2975.36	-36389.2	-14736.4	4.00238	0.315938	3.42833e-88	-0.627542
2975.38	-36389.3	-14736.4	4.00643	0.0996733	-9.20855e-88	-0.416833
2975.4	-36389.3	-14736.3	4.00681	-0.0699707	3.57287e-87	-0.249031
2975.41	-36389.4	-14736.3	4.00401	-0.199227	-1.33704e-86	-0.114047
2975.43	-36389.5	-14736.3	3.99699	-0.316714	2.69426e-86	0.00757983
2975.45	-36389.5	-14736.3	3.99358	-0.421162	-1.03855e-85	0.108965
2975.47	-36389.6	-14736.3	3.98709	-0.505489	3.88477e-85	0.195654
2975.48	-36389.7	-14736.2	3.98	-0.576667	-7.12159e-94	0.270153
2975.5	-36389.7	-14736.2	3.97	-0.63	0	0.323529
2975.52	-36389.8	-14736.2	3.95667	-0.663333	0	0.361656
2975.53	-36389.8	-14736.2	3.9425	-0.687701	-8.9457e-83	0.385555
2975.55	-36389.9	-14736.1	3.92931	-0.696873	3.40961e-82	0.396914
2975.57	-36390	-14736.1	3.9188	-0.696212	-2.67172e-81	0.39976
2975.59	-36390	-14736.1	3.90892	-0.688819	1.01556e-80	0.395637
2975.6	-36390.1	-14736.1	3.89844	-0.674508	-3.78437e-80	0.383838
2975.62	-36390.1	-14736	3.88459	-0.652531	2.18933e-79	0.365888
2975.64	-36390.2	-14736	3.87488	-0.629372	-8.29819e-79	0.346181
2975.65	-36390.3	-14736	3.8653	-0.605247	3.08158e-78	0.324884
2975.67	-36390.3	-14736	3.85794	-0.576871	-1.56684e-77	0.300353
2975.69	-36390.4	-14736	3.84755	-0.550302	5.92558e-77	0.276592
2975.7	-36390.5	-14735.9	3.83774	-0.524318	-2.21355e-76	0.25431
2975.72	-36390.5	-14735.9	3.82737	-0.500957	8.17529e-76	0.233464
2975.74	-36390.6	-14735.9	3.81774	-0.476241	-3.86117e-75	0.211637
2975.75	-36390.6	-14735.9	3.81129	-0.453447	1.43408e-74	0.191122
2975.77	-36390.7	-14735.9	3.80449	-0.433581	-6.45817e-74	0.172942
2975.79	-36390.8	-14735.8	3.79658	-0.418344	2.43436e-73	0.160715
2975.81	-36390.8	-14735.8	3.78724	-0.405837	-8.88031e-73	0.151623
2975.82	-36390.9	-14735.8	3.78034	-0.397025	3.86059e-72	0.144492
2975.84	-36391	-14735.8	3.77526	-0.390417	-1.45328e-71	0.140008
2975.86	-36391	-14735.7	3.77083	-0.38507	5.42706e-71	0.13767
2975.87	-36391.1	-14735.7	3.76422	-0.381738	-1.96034e-70	0.137206
2975.89	-36391.1	-14735.7	3.75381	-0.37964	8.30289e-70	0.137276
2975.91	-36391.2	-14735.7	3.74273	-0.380265	-4.28153e-69	0.137214
2975.92	-36391.3	-14735.7	3.74032	-0.380326	-1.63336e-68	0.137248
2975.94	-36391.3	-14735.6	3.73916	-0.380086	-1.32804e-68	0.137791
2975.96	-36391.4	-14735.6	3.73157	-0.379983	1.80902e-68	0.139285
2975.98	-36391.4	-14735.6	3.72256	-0.380005	-5.74751e-68	0.142372
2975.99	-36391.5	-14735.6	3.71627	-0.379993	2.32929e-67	0.145271
2976.01	-36391.5	-14735.5	3.70882	-0.380021	-8.07046e-67	0.146681
2976.03	-36391.6	-14735.5	3.70454	-0.379915	3.25086e-66	0.147798
2976.04	-36391.7	-14735.5	3.69933	-0.38032	-1.21932e-65	0.148706
2976.06	-36391.7	-14735.5	3.69202	-0.377843	4.08948e-65	0.150814
2976.08	-36391.8	-14735.5	3.68527	-0.37435	-1.62797e-64	0.152079
2976.09	-36391.8	-14735.4	3.67868	-0.370642	6.10199e-64	0.154715
2976.11	-36391.9	-14735.4	3.67163	-0.370107	-1.96547e-63	0.158086
2976.13	-36392	-14735.4	3.66496	-0.367595	7.74799e-63	0.163198
2976.15	-36392	-14735.4	3.65794	-0.364176	-2.90239e-62	0.168388
2976.16	-36392.1	-14735.4	3.65406	-0.360374	8.76753e-62	0.176889
2976.18	-36392.1	-14735.3	3.64796	-0.360097	-3.42705e-61	0.186659
2976.2	-36392.2	-14735.3	3.64116	-0.357395	1.28309e-60	0.197425
2976.21	-36392.2	-14735.3	3.63422	-0.353724	-3.44639e-60	0.207927
2976.23	-36392.3	-14735.3	3.62722	-0.350389	1.33718e-59	0.218716
2976.25	-36392.4	-14735.3	3.62391	-0.347071	-5.004e-59	0.230532
2976.26	-36392.4	-14735.2	3.617	-0.343538	1.00836e-58	0.243319
2976.28	-36392.5	-14735.2	3.61357	-0.340194	-3.88689e-58	0.253307
2976.3	-36392.5	-14735.2	3.6071	-0.336861	1.45391e-57	0.26105
2976.32	-36392.6	-14735.2	3.60039	-0.333536	-5.42697e-57	0.266611
2976.33	-36392.7	-14735.1	3.59333	-0.33	9.94727e-66	0.270153
2976.35	-36392.7	-14735.1	3.58667	-0.326667	0	0.270153
2976.37	-36392.8	-14735.1	3.58333	-0.323333	1.42537e-64	0.269063
2976.38	-36392.8	-14735.1	3.57638	-0.319797	1.2495e-54	0.269219
2976.4	-36392.9	-14735.1	3.57301	-0.316474	-4.76242e-54	0.277548
2976.42	-36392.9	-14735	3.56611	-0.312849	3.73176e-53	0.301077
2976.43	-36393	-14735	3.56269	-0.309913	-1.41849e-52	0.340809
2976.45	-36393.1	-14735	3.55613	-0.309781	5.28587e-52	0.392377
2976.47	-36393.1	-14735	3.5523	-0.305988	-3.05798e-51	0.452833
2976.49	-36393.2	-14735	3.54594	-0.302778	1.15906e-50	0.511553
2976.5	-36393.2	-14734.9	3.54224	-0.299369	-4.30424e-50	0.573311
2976.52	-36393.3	-14734.9	3.53567	-0.295898	2.1885e-49	0.636484
2976.54	-36393.3	-14734.9	3.53194	-0.292428	-8.27663e-49	0.69573
2976.55	-36393.4	-14734.9	3.5257	-0.28973	3.05949e-48	0.760903
2976.57	-36393.5	-14734.9	3.5215	-0.290239	-1.44507e-47	0.836932
2976.59	-36393.5	-14734.8	3.51558	-0.289269	5.45514e-47	0.910704
2976.61	-36393.6	-14734.8	3.51138	-0.285625	-2.00471e-46	0.984181
2976.62	-36393.6	-14734.8	3.50532	-0.281894	9.02144e-46	1.05038
2976.64	-36393.7	-14734.8	3.50112	-0.279947	-3.40041e-45	1.10549
2976.66	-36393.7	-14734.8	3.49531	-0.279066	1.24043e-44	1.15406
2976.67	-36393.8	-14734.7	3.49073	-0.275255	-5.39259e-44	1.19469
2976.69	-36393.9	-14734.7	3.48493	-0.271693	2.02999e-43	1.22317
2976.71	-36393.9	-14734.7	3.48199	-0.269964	-7.33681e-43	1.24401
2976.72	-36394	-14734.7	3.47828	-0.268764	3.10759e-42	1.25621
2976.74	-36394	-14734.7	3.47548	-0.265087	-1.16852e-41	1.26048
2976.76	-36394.1	-14734.6	3.47	-0.261464	4.17395e-41	1.25903
2976.77	-36394.1	-14734.6	3.46453	-0.259639	-1.73218e-40	1.25458
2976.79	-36394.2	-14734.6	3.46169	-0.260351	6.50716e-40	1.24698
2976.81	-36394.2	-14734.6	3.45813	-0.258464	-2.42964e-39	1.23507
2976.83	-36394.3	-14734.6	3.45514	-0.254824	8.5443e-39	1.21747
2976.84	-36394.4	-14734.5	3.44926	-0.251005	-3.48775e-38	1.19812
2976.86	-36394.4	-14734.5	3.44467	-0.25007	1.20901e-37	1.17969
2976.88	-36394.5	-14734.5	3.43897	-0.248084	-4.87018e-37	1.16186
2976.89	-36394.5	-14734.5	3.43433	-0.244512	1.8267e-36	1.14447
2976.91	-36394.6	-14734.5	3.4309	-0.240927	-6.81977e-36	1.12752
2976.93	-36394.6	-14734.5	3.43	-0.239755	2.28652e-35	1.1128
2976.94	-36394.6	-14734.5	3.42817	-0.24035	-9.10218e-35	1.10027
2976.96	-36394.7	-14734.4	3.4218	-0.237599	2.94355e-34	1.09001
2976.98	-36394.8	-14734.4	3.4146	-0.234137	-1.16067e-33	1.08558
2977	-36394.8	-14734.4	3.41071	-0.23056	4.34793e-33	1.09303
2977.01	-36394.9	-14734.3	3.40724	-0.229844	-1.31342e-32	1.11489
2977.03	-36394.9	-14734.3	3.40417	-0.230253	5.1339e-32	1.14473
2977.05	-36395	-14734.3	3.39774	-0.227283	-1.92213e-31	1.17709
2977.06	-36395.1	-14734.3	3.39367	-0.223935	5.16288e-31	1.2108
2977.08	-36395.1	-14734.3	3.3904	-0.217302	-2.00317e-30	1.24074
2977.1	-36395.2	-14734.3	3.38707	-0.213849	7.49626e-30	1.26879
2977.11	-36395.2	-14734.2	3.38354	-0.207092	-1.51057e-29	1.30181
2977.13	-36395.3	-14734.2	3.38019	-0.200466	5.82276e-29	1.33968
2977.15	-36395.3	-14734.2	3.37686	-0.190617	-2.17804e-28	1.38194
2977.17	-36395.4	-14734.2	3.37333	-0.18	3.99279e-37	1.42484
2977.18	-36395.4	-14734.2	3.37	-0.166667	0	1.45861
2977.2	-36395.5	-14734.1	3.37	-0.153333	0	1.48584
2977.22	-36395.5	-14734.1	3.36644	-0.139209	5.01551e-26	1.50876
2977.23	-36395.6	-14734.1	3.36312	-0.1258	-1.91308e-25	1.52353
2977.25	-36395.7	-14734.1	3.35991	-0.108931	7.14538e-25	1.53069
2977.27	-36395.7	-14734.1	3.36005	-0.0914829	-5.59117e-24	1.53018
2977.28	-36395.8	-14734	3.35997	-0.0787512	2.1251e-23	1.52539
2977.3	-36395.8	-14734	3.36007	-0.0687426	-7.91891e-23	1.5175
2977.32	-36395.9	-14734	3.35962	-0.0584842	4.58123e-22	1.50797
2977.34	-36395.9	-14734	3.35605	-0.052483	-1.73642e-21	1.49696
2977.35	-36396	-14734	3.35263	-0.0499339	6.44829e-21	1.48433
2977.37	-36396	-14733.9	3.34972	-0.0495046	-3.27865e-20	1.46765
2977.39	-36396.1	-14733.9	3.35008	-0.045836	1.23994e-19	1.44777
2977.4	-36396.1	-14733.9	3.34997	-0.036005	-4.5835e-19	1.4156
2977.42	-36396.2	-14733.9	3.35006	-0.00565291	2.1649e-18	1.36417
2977.44	-36396.2	-14733.9	3.3498	0.0421818	-8.17249e-18	1.2949
2977.45	-36396.3	-14733.8	3.35084	0.101795	3.00331e-17	1.20502
2977.47	-36396.3	-14733.8	3.35434	0.165662	-1.35153e-16	1.0982
2977.49	-36396.4	-14733.8	3.35897	0.229746	5.09424e-16	0.986688
2977.51	-36396.5	-14733.8	3.36466	0.297435	-1.90254e-15	0.869594
2977.52	-36396.5	-14733.8	3.36871	0.361396	7.10075e-15	0.754905
2977.54	-36396.6	-14733.8	3.37553	0.422527	-2.65004e-14	0.645504
2977.56	-36396.6	-14733.7	3.38345	0.491836	9.66022e-14	0.53332
2977.57	-36396.7	-14733.7	3.39427	0.570884	-4.19944e-13	0.410876
2977.59	-36396.7	-14733.7	3.40409	0.651917	1.58083e-12	0.288804
2977.61	-36396.8	-14733.7	3.41413	0.729554	-5.71347e-12	0.159711
2977.62	-36396.8	-14733.7	3.42615	0.800303	2.42e-11	0.0378393
2977.64	-36396.9	-14733.6	3.4393	0.855292	-9.09977e-11	-0.0649462
2977.66	-36397	-14733.6	3.45474	0.907697	3.25043e-10	-0.152315
2977.68	-36397	-14733.6	3.47236	0.951003	-1.34892e-09	-0.212301
2977.69	-36397.1	-14733.6	3.48867	0.981912	5.06739e-09	-0.240471
2977.71	-36397.1	-14733.6	3.50606	1.00365	-1.78282e-08	-0.244074
2977.73	-36397.2	-14733.5	3.52326	1.01682	7.27759e-08	-0.22941
2977.74	-36397.2	-14733.5	3.53967	1.02243	-2.73162e-07	-0.203987
2977.76	-36397.3	-14733.5	3.5571	1.02401	9.41909e-07	-0.168613
2977.78	-36397.3	-14733.5	3.57423	1.01924	-3.79289e-06	-0.129396
2977.8	-36397.4	-14733.4	3.59065	1.01284	1.42259e-05	-0.0890147
2977.81	-36397.5	-14733.4	3.60815	1.00143	-4.77123e-05	-0.0461881
2977.83	-36397.5	-14733.4	3.62519	0.984869	0.000189937	-0.0056555
2977.85	-36397.6	-14733.4	3.64163	0.968436	-0.00188432	0.0310446
2977.86	-36397.6	-14733.4	3.65922	0.950492	-0.00818662	0.065436
2977.88	-36397.7	-14733.4	3.67608	0.936581	-0.0153982	0.0951893
2977.9	-36397.8	-14733.3	3.69291	0.920572	-0.019314	0.11916
2977.91	-36397.8	-14733.3	3.7076	0.905742	-0.0226903	0.138847
2977.93	-36397.9	-14733.3	3.72109	0.892099	-0.0260981	0.150979
2977.95	-36397.9	-14733.3	3.73393	0.881846	-0.0293869	0.15826
2977.96	-36398	-14733.2	3.75142	0.870911	-0.0329339	0.159482
2977.98	-36398	-14733.2	3.765	0.869341	-0.036237	0.150237
2978	-36398.1	-14733.2	3.78144	0.880902	-0.0397648	0.123411
2978.02	-36398.2	-14733.2	3.7958	0.908119	-0.0400374	0.0732998
2978.03	-36398.2	-14733.2	3.81233	0.941285	-0.0399592	0.00637781
2978.05	-36398.3	-14733.1	3.82899	0.977757	-0.0401259	-0.0691708
