# Supplementary material for: Extraction of driving behavior primitives considering driver expectation and vehicle dynamics
Source: PLoS One. 2025 Dec 31;20(12):e0340123. doi: 10.1371/journal.pone.0340123 (PMC12755792; doi:10.1371/journal.pone.0340123)
Supplement: S1 File — (ZIP) [file pone.0340123.s001.zip › DataSetForPimitiveExaction-1/straight driving/d2c214_s_1.xlsx]

## Sheet: Sheet1
2350.13	-35943.4	-14592.1	0.0343331	0.635043	-2.26461e-28	-0.57965
2350.15	-35943.4	-14592.1	0.0449737	0.672711	-2.42914e-28	-0.638443
2350.16	-35943.4	-14592.1	0.0570082	0.712892	1.85131e-28	-0.689207
2350.18	-35943.4	-14592.1	0.0701937	0.761674	8.76632e-28	-0.729835
2350.2	-35943.4	-14592.1	0.0841229	0.810224	8.68039e-28	-0.763064
2350.21	-35943.4	-14592.1	0.0983778	0.848344	-8.4547e-28	-0.792074
2350.23	-35943.4	-14592.1	0.112805	0.871768	-3.38003e-27	-0.818143
2350.25	-35943.4	-14592.1	0.127641	0.884951	-3.07329e-27	-0.83975
2350.26	-35943.4	-14592.1	0.143142	0.892988	3.7456e-27	-0.855195
2350.28	-35943.4	-14592.1	0.15918	0.898756	1.29823e-26	-0.864341
2350.3	-35943.4	-14592.1	0.175138	0.902346	1.07623e-26	-0.869026
2350.32	-35943.4	-14592.1	0.190394	0.903681	-1.6221e-26	-0.871184
2350.33	-35943.4	-14592.1	0.204966	0.903051	-4.96754e-26	-0.871989
2350.35	-35943.4	-14592.1	0.21957	0.901141	-3.719e-26	-0.871802
2350.37	-35943.4	-14592.1	0.234916	0.898647	6.90108e-26	-0.870938
2350.38	-35943.4	-14592.1	0.250957	0.896124	1.89369e-25	-0.869742
2350.4	-35943.4	-14592.1	0.266946	0.893996	1.26399e-25	-0.868577
2350.42	-35943.4	-14592.1	0.282161	0.892669	-2.89415e-25	-0.867796
2350.43	-35943.4	-14592.1	0.296705	0.89231	-7.19213e-25	-0.86757
2350.45	-35943.4	-14592.1	0.311337	0.892902	-4.20491e-25	-0.867924
2350.47	-35943.4	-14592.1	0.326762	0.894407	1.19935e-24	-0.868871
2350.49	-35943.4	-14592.1	0.342822	0.896617	2.7213e-24	-0.8703
2350.5	-35943.4	-14592.1	0.358773	0.899211	1.35893e-24	-0.872017
2350.52	-35943.4	-14592.2	0.373941	0.901868	-4.92013e-24	-0.873839
2350.54	-35943.4	-14592.2	0.388505	0.904313	-1.02575e-23	-0.87569
2350.55	-35943.4	-14592.2	0.403139	0.906295	-4.21297e-24	-0.877556
2350.57	-35943.4	-14592.2	0.418445	0.907623	2.00081e-23	-0.879425
2350.59	-35943.4	-14592.2	0.434359	0.908592	3.85131e-23	-0.881284
2350.61	-35943.4	-14592.2	0.450493	0.909739	1.2236e-23	-0.883121
2350.62	-35943.5	-14592.2	0.466501	0.911519	-8.07413e-23	-0.884954
2350.64	-35943.5	-14592.2	0.482351	0.913838	-1.44019e-22	-0.887014
2350.66	-35943.5	-14592.2	0.498141	0.91637	-3.15674e-23	-0.889621
2350.67	-35943.5	-14592.2	0.513961	0.918914	3.23604e-22	-0.89303
2350.69	-35943.5	-14592.2	0.529827	0.921985	5.36284e-22	-0.897131
2350.71	-35943.5	-14592.2	0.54573	0.926353	6.10397e-23	-0.901684
2350.72	-35943.5	-14592.2	0.561655	0.932516	-1.28899e-21	-0.906499
2350.74	-35943.5	-14592.2	0.577546	0.93968	-1.98807e-21	-0.911631
2350.76	-35943.5	-14592.3	0.593333	0.946667	0	-0.917211
2350.78	-35943.5	-14592.3	0.609008	0.952626	5.10554e-21	-0.9233
2350.79	-35943.5	-14592.3	0.624792	0.958031	7.33499e-21	-0.929689
2350.81	-35943.5	-14592.3	0.640967	0.963687	-9.09951e-22	-0.936103
2350.83	-35943.5	-14592.3	0.657706	0.970147	-2.01178e-20	-0.942411
2350.84	-35943.5	-14592.3	0.674814	0.977122	-2.69236e-20	-0.948971
2350.86	-35943.5	-14592.3	0.692021	0.984148	6.99806e-21	-0.956245
2350.88	-35943.5	-14592.3	0.709122	0.991112	7.88901e-20	-0.964581
2350.89	-35943.5	-14592.3	0.7261	0.998896	9.82707e-20	-0.974008
2350.91	-35943.5	-14592.4	0.74297	1.00855	-4.02491e-20	-0.984498
2350.93	-35943.5	-14592.4	0.759799	1.02069	-3.07961e-19	-0.996006
2350.94	-35943.5	-14592.4	0.77678	1.03485	-3.5646e-19	-1.00844
2350.96	-35943.5	-14592.4	0.794124	1.05043	2.05223e-19	-1.02171
2350.98	-35943.5	-14592.4	0.811956	1.0667	1.19702e-18	-1.03571
2351	-35943.5	-14592.4	0.83022	1.08271	1.28399e-18	-1.05035
2351.01	-35943.5	-14592.4	0.848844	1.09751	-9.78562e-19	-1.06551
2351.03	-35943.5	-14592.4	0.86781	1.11092	-4.63368e-18	-1.08123
2351.05	-35943.5	-14592.5	0.887194	1.12419	-4.58826e-18	-1.09772
2351.06	-35943.6	-14592.5	0.90708	1.13866	4.46896e-18	-1.11525
2351.08	-35943.6	-14592.5	0.927414	1.15525	1.78661e-17	-1.13412
2351.1	-35943.6	-14592.5	0.947943	1.17426	1.62447e-17	-1.15469
2351.11	-35943.6	-14592.5	0.968401	1.19592	-1.97984e-17	-1.17736
2351.13	-35943.6	-14592.5	0.988726	1.22038	-6.86213e-17	-1.20212
2351.15	-35943.6	-14592.6	1.00911	1.2477	-5.68868e-17	-1.22848
2351.17	-35943.6	-14592.6	1.02977	1.27789	8.57403e-17	-1.25594
2351.18	-35943.6	-14592.6	1.05091	1.31002	2.62573e-16	-1.28378
2351.2	-35943.6	-14592.6	1.07275	1.34213	1.96578e-16	-1.31111
2351.22	-35943.6	-14592.6	1.0955	1.37226	-3.64775e-16	-1.33703
2351.23	-35943.6	-14592.6	1.1191	1.39908	-1.00096e-15	-1.36128
2351.25	-35943.6	-14592.7	1.14328	1.42192	-6.68117e-16	-1.38415
2351.27	-35943.6	-14592.7	1.16775	1.44021	1.52978e-15	-1.40597
2351.28	-35943.6	-14592.7	1.19249	1.45545	3.8016e-15	-1.42711
2351.3	-35943.6	-14592.7	1.21765	1.4707	2.22262e-15	-1.44796
2351.32	-35943.6	-14592.7	1.24339	1.4889	-6.3395e-15	-1.46898
2351.34	-35943.7	-14592.7	1.26953	1.5108	-1.43842e-14	-1.49084
2351.35	-35943.7	-14592.8	1.29569	1.5356	-7.18301e-15	-1.5144
2351.37	-35943.7	-14592.8	1.32155	1.56257	2.60067e-14	-1.54042
2351.39	-35943.7	-14592.8	1.34735	1.59148	5.42187e-14	-1.56833
2351.4	-35943.7	-14592.8	1.37367	1.62242	2.22688e-14	-1.59684
2351.42	-35943.7	-14592.9	1.40102	1.65527	-1.05758e-13	-1.62467
2351.44	-35943.7	-14592.9	1.42933	1.68818	-2.03571e-13	-1.65111
2351.45	-35943.7	-14592.9	1.45821	1.71847	-6.46766e-14	-1.67564
2351.47	-35943.7	-14592.9	1.48732	1.74371	4.2678e-13	-1.69778
2351.49	-35943.7	-14592.9	1.51669	1.76356	7.6125e-13	-1.71697
2351.51	-35943.7	-14593	1.54646	1.77853	1.66858e-13	-1.73262
2351.52	-35943.7	-14593	1.57676	1.78917	-1.71049e-12	-1.74428
2351.54	-35943.8	-14593	1.60741	1.79607	-2.83467e-12	-1.7522
2351.56	-35943.8	-14593	1.63819	1.79986	-3.22642e-13	-1.75689
2351.57	-35943.8	-14593.1	1.66888	1.80111	6.81331e-12	-1.75886
2351.59	-35943.8	-14593.1	1.69947	1.80001	1.05085e-11	-1.75845
2351.61	-35943.8	-14593.1	1.73	1.79667	5.67043e-22	-1.75599
2351.62	-35943.8	-14593.2	1.76053	1.79126	-2.69867e-11	-1.75178
2351.64	-35943.8	-14593.2	1.79111	1.78424	-3.87711e-11	-1.7461
2351.66	-35943.8	-14593.2	1.82181	1.77617	4.80979e-12	-1.73922
2351.68	-35943.8	-14593.2	1.85262	1.76749	1.06338e-10	-1.73137
2351.69	-35943.8	-14593.3	1.8833	1.75836	1.42312e-10	-1.72274
2351.71	-35943.9	-14593.3	1.91352	1.74887	-3.69902e-11	-1.71348
2351.73	-35943.9	-14593.3	1.94315	1.73905	-4.16995e-10	-1.70375
2351.74	-35943.9	-14593.4	1.97248	1.72882	-5.19436e-10	-1.69366
2351.76	-35943.9	-14593.4	2.00187	1.71806	2.12747e-10	-1.68335
2351.78	-35943.9	-14593.4	2.03149	1.70676	1.62781e-09	-1.67287
2351.8	-35943.9	-14593.5	2.06104	1.6953	1.88417e-09	-1.6621
2351.81	-35943.9	-14593.5	2.09012	1.68406	-1.08476e-09	-1.65092
2351.83	-35943.9	-14593.5	2.11859	1.67311	-6.32719e-09	-1.63928
2351.85	-35944	-14593.6	2.14676	1.66184	-6.78688e-09	-1.6273
2351.86	-35944	-14593.6	2.175	1.64959	5.17245e-09	-1.61515
2351.88	-35944	-14593.6	2.20344	1.63617	2.44925e-08	-1.60285
2351.9	-35944	-14593.7	2.23182	1.62225	2.42525e-08	-1.59019
2351.91	-35944	-14593.7	2.25982	1.60858	-2.36219e-08	-1.57695
2351.93	-35944	-14593.7	2.2873	1.59532	-9.44359e-08	-1.56309
2351.95	-35944	-14593.8	2.3143	1.58176	-8.58658e-08	-1.54881
2351.96	-35944.1	-14593.8	2.34091	1.56714	1.0465e-07	-1.53434
2351.98	-35944.1	-14593.9	2.36717	1.55137	3.62717e-07	-1.51984
2352	-35944.1	-14593.9	2.39308	1.53516	3.00691e-07	-1.50541
2352.02	-35944.1	-14593.9	2.41866	1.51928	-4.53203e-07	-1.4911
2352.03	-35944.1	-14594	2.44386	1.50415	-1.3879e-06	-1.47645
2352.05	-35944.1	-14594	2.46857	1.48981	-1.03907e-06	-1.46041
2352.07	-35944.1	-14594	2.49271	1.47616	1.92812e-06	-1.44189
2352.08	-35944.2	-14594.1	2.51643	1.46114	5.29085e-06	-1.41964
2352.1	-35944.2	-14594.1	2.54015	1.44083	3.53151e-06	-1.39222
2352.12	-35944.2	-14594.2	2.56421	1.41136	-8.08608e-06	-1.35818
2352.13	-35944.2	-14594.2	2.58838	1.37066	-2.00944e-05	-1.31596
2352.15	-35944.2	-14594.2	2.61196	1.31814	-1.17482e-05	-1.26393
2352.17	-35944.2	-14594.3	2.63424	1.25323	3.35092e-05	-1.20059
2352.19	-35944.2	-14594.3	2.65505	1.17572	7.60315e-05	-1.12627
2352.2	-35944.3	-14594.4	2.67451	1.08558	3.79677e-05	-1.04253
2352.22	-35944.3	-14594.4	2.69273	0.983125	-0.000137465	-0.951025
2352.24	-35944.3	-14594.5	2.70935	0.871817	-0.000286588	-0.853912
2352.25	-35944.3	-14594.5	2.72369	0.756963	-0.000117708	-0.753636
2352.27	-35944.3	-14594.5	2.73523	0.643663	0.0006176	-0.65267
2352.29	-35944.3	-14594.6	2.74438	0.535136	0.00179603	-0.553654
2352.3	-35944.4	-14594.6	2.75206	0.433668	0.00311048	-0.459313
2352.32	-35944.4	-14594.7	2.75904	0.341373	0.0042956	-0.37219
2352.34	-35944.4	-14594.7	2.7651	0.259218	0.00538141	-0.293587
2352.36	-35944.4	-14594.8	2.7696	0.187693	0.00652176	-0.224282
2352.37	-35944.4	-14594.8	2.77209	0.127194	0.00781795	-0.164914
2352.39	-35944.4	-14594.9	2.77305	0.0776069	0.00906855	-0.115324
2352.41	-35944.5	-14594.9	2.77332	0.0386349	0.00996491	-0.0750713
2352.42	-35944.5	-14594.9	2.77358	0.00979253	0.0102821	-0.0436262
2352.44	-35944.5	-14595	2.7737	-0.0103103	0.0101955	-0.020047
2352.46	-35944.5	-14595	2.77333	-0.0233333	0.01	-0.00326797
2352.47	-35944.5	-14595.1	2.77228	-0.030814	0.00992714	0.00779952
2352.49	-35944.5	-14595.1	2.77097	-0.0338	0.00995581	0.0143366
2352.51	-35944.6	-14595.2	2.76996	-0.0332168	0.0100017	0.0175476
2352.53	-35944.6	-14595.2	2.76964	-0.0299902	0.0100055	0.0185559
