# Supplementary material for: Extraction of driving behavior primitives considering driver expectation and vehicle dynamics
Source: PLoS One. 2025 Dec 31;20(12):e0340123. doi: 10.1371/journal.pone.0340123 (PMC12755792; doi:10.1371/journal.pone.0340123)
Supplement: S1 File — (ZIP) [file pone.0340123.s001.zip › DataSetForPimitiveExaction-1/straight driving/d2c214_s_2.xlsx]

## Sheet: Sheet1
2400.48	-36123.9	-14555.1	0.0323976	0.506315	0.0026965	0.342647
2400.5	-36124	-14555	0.0423448	0.633306	-0.000321917	0.293379
2400.52	-36123.9	-14555.1	0.0523504	0.705969	8.16621e-05	0.210871
2400.53	-36124	-14555	0.0637206	0.769586	-2.53529e-05	0.152881
2400.55	-36123.9	-14555.1	0.0772625	0.81049	6.76399e-06	0.110741
2400.57	-36124	-14555	0.0907797	0.842453	-1.69912e-06	0.0787425
2400.59	-36124	-14555.1	0.104878	0.866936	5.06611e-07	0.0563663
2400.6	-36124	-14555	0.117724	0.881742	-1.35071e-07	0.0431586
2400.62	-36124	-14555.1	0.132653	0.893148	3.3543e-08	0.03579
2400.64	-36124	-14555	0.150339	0.898454	-9.72778e-09	0.0313789
2400.65	-36124	-14555.1	0.166981	0.900232	2.59168e-09	0.0303666
2400.67	-36124	-14555	0.182737	0.899939	-6.34892e-10	0.0340241
2400.69	-36124	-14555	0.196384	0.900035	1.80458e-10	0.0456591
2400.7	-36124	-14555	0.209237	0.899926	-4.80374e-11	0.0633589
2400.72	-36124	-14555	0.224771	0.900251	1.15753e-11	0.087833
2400.74	-36124	-14555	0.242274	0.898466	-3.24059e-12	0.120982
2400.76	-36124	-14555	0.258979	0.894947	8.61805e-13	0.167458
2400.77	-36124	-14555	0.274375	0.891148	-2.03467e-13	0.237678
2400.79	-36124	-14555	0.287988	0.89002	5.62962e-14	0.323246
2400.81	-36124	-14555	0.300668	0.88834	-1.49549e-14	0.41234
2400.82	-36124	-14555	0.317258	0.884576	3.44e-15	0.509156
2400.84	-36124	-14555	0.331941	0.880918	-9.43011e-16	0.609215
2400.86	-36124	-14555	0.347459	0.879725	2.50185e-16	0.713733
2400.87	-36124	-14555	0.362422	0.880299	-5.55953e-17	0.83804
2400.89	-36124	-14555	0.378551	0.877802	1.51284e-17	0.967882
2400.91	-36124	-14555	0.392853	0.874291	-4.00753e-18	1.09665
2400.92	-36124	-14555	0.406705	0.870843	8.48466e-19	1.22625
2400.94	-36124	-14555	0.420025	0.86741	-2.2953e-19	1.33836
2400.96	-36124	-14555	0.435852	0.864225	6.06922e-20	1.43246
2400.98	-36124.1	-14555	0.453545	0.860363	-1.19366e-20	1.517
2400.99	-36124.1	-14555	0.470652	0.860103	3.21434e-21	1.58616
2401.01	-36124.1	-14555	0.484333	0.857381	-8.48047e-22	1.64594
2401.03	-36124.1	-14555	0.498338	0.853761	1.46589e-22	1.71116
2401.04	-36124.1	-14555	0.511802	0.850246	-3.93381e-23	1.77569
2401.06	-36124.1	-14555	0.525041	0.849897	1.0349e-23	1.84081
2401.08	-36124.1	-14555	0.539181	0.850093	-1.32072e-24	1.90504
2401.09	-36124.1	-14555	0.552559	0.84689	3.46488e-25	1.95789
2401.11	-36124.1	-14555	0.566667	0.843333	0	2.00436
2401.13	-36124.1	-14555	0.583333	0.84	0	2.03813
2401.15	-36124.1	-14555	0.596667	0.84	-2.02857e-36	2.06318
2401.16	-36124.2	-14555	0.61	0.84	0	2.07952
2401.18	-36124.2	-14555	0.624108	0.840011	-2.59064e-26	2.08976
2401.2	-36124.2	-14555	0.637582	0.839965	1.00245e-25	2.09373
2401.21	-36124.2	-14555	0.654226	0.84013	-3.74791e-25	2.09119
2401.23	-36124.2	-14555	0.668526	0.843701	2.9329e-24	2.08245
2401.25	-36124.2	-14555	0.685087	0.847353	-1.11474e-23	2.06797
2401.26	-36124.2	-14555	0.698251	0.853879	4.15395e-23	2.05398
2401.28	-36124.2	-14554.9	0.712486	0.857572	-2.40314e-22	2.04516
2401.3	-36124.2	-14554.9	0.725491	0.864577	9.10857e-22	2.0494
2401.32	-36124.3	-14554.9	0.739692	0.871182	-3.38252e-21	2.06305
2401.33	-36124.3	-14554.9	0.756724	0.878467	1.71985e-20	2.08306
2401.35	-36124.3	-14554.9	0.770367	0.884147	-6.50426e-20	2.10101
2401.37	-36124.3	-14554.9	0.786798	0.888209	2.40432e-19	2.12082
2401.38	-36124.3	-14554.9	0.801454	0.894482	-1.13562e-18	2.14803
2401.4	-36124.3	-14554.9	0.817581	0.898556	4.21783e-18	2.18419
2401.42	-36124.3	-14554.9	0.832519	0.904903	-1.89945e-17	2.22692
2401.43	-36124.3	-14554.9	0.848143	0.90791	7.15984e-17	2.26462
2401.45	-36124.3	-14554.9	0.862386	0.910367	-2.67399e-16	2.29958
2401.47	-36124.4	-14554.9	0.878402	0.909722	9.748e-16	2.33638
2401.49	-36124.4	-14554.9	0.893547	0.911127	-4.23762e-15	2.38021
2401.5	-36124.4	-14554.9	0.908845	0.914696	1.5952e-14	2.42679
2401.52	-36124.4	-14554.9	0.923642	0.918333	-5.76541e-14	2.47598
2401.54	-36124.4	-14554.9	0.941218	0.920286	2.442e-13	2.52014
2401.55	-36124.4	-14554.9	0.95851	0.919993	-8.78379e-13	2.55546
2401.57	-36124.5	-14554.9	0.974171	0.919744	3.64696e-12	2.58165
2401.59	-36124.5	-14554.9	0.986707	0.921528	-1.37007e-11	2.59571
2401.61	-36124.5	-14554.9	1.00185	0.92508	5.11558e-11	2.60013
2401.62	-36124.5	-14554.8	1.01934	0.928755	-1.79899e-10	2.59662
2401.64	-36124.5	-14554.8	1.03694	0.930376	7.34341e-10	2.58788
2401.66	-36124.5	-14554.8	1.05098	0.929493	-2.75632e-09	2.57382
2401.67	-36124.6	-14554.8	1.06685	0.933155	9.50426e-09	2.54897
2401.69	-36124.6	-14554.8	1.0843	0.946421	-3.82718e-08	2.51199
2401.71	-36124.6	-14554.8	1.10062	0.968108	1.43546e-07	2.46569
2401.72	-36124.6	-14554.8	1.11819	0.992452	-4.81437e-07	2.40757
2401.74	-36124.6	-14554.8	1.13504	1.02148	1.91654e-06	2.34177
2401.76	-36124.6	-14554.8	1.15257	1.07144	-6.1979e-06	2.25413
2401.78	-36124.7	-14554.8	1.16928	1.14337	2.44389e-05	2.14428
2401.79	-36124.7	-14554.8	1.18827	1.23458	-9.15496e-05	2.01352
2401.81	-36124.7	-14554.8	1.21093	1.32528	0.00034176	1.86758
2401.83	-36124.7	-14554.8	1.23572	1.41971	-0.00282005	1.69805
2401.84	-36124.7	-14554.8	1.25914	1.51554	-0.00346586	1.52008
2401.86	-36124.8	-14554.8	1.28487	1.6251	-0.00329754	1.33036
2401.88	-36124.8	-14554.8	1.3161	1.75417	-0.00334177	1.11589
2401.89	-36124.8	-14554.7	1.34943	1.88792	-0.00332238	0.905627
2401.91	-36124.8	-14554.7	1.38267	2.01773	-0.0033687	0.692342
2401.93	-36124.8	-14554.7	1.41785	2.14957	-0.00326287	0.455166
2401.94	-36124.9	-14554.7	1.45455	2.25449	-0.00638376	0.224683
2401.96	-36124.9	-14554.7	1.491	2.34487	-0.0100263	-0.00934168
2401.98	-36124.9	-14554.7	1.53333	2.42667	-0.00666667	-0.272331
2402	-36124.9	-14554.7	1.57333	2.49	-0.00666667	-0.551198
2402.01	-36125	-14554.7	1.61667	2.54667	-0.00666667	-0.861656
2402.03	-36125	-14554.7	1.66261	2.60706	-0.010124	-1.21885
2402.05	-36125	-14554.7	1.70594	2.67414	-0.00996782	-1.55983
2402.06	-36125.1	-14554.6	1.75221	2.74473	-0.010016	-1.90888
2402.08	-36125.1	-14554.6	1.79866	2.80652	-0.00999573	-2.19949
2402.1	-36125.1	-14554.6	1.84609	2.85533	-0.0100011	-2.45341
2402.11	-36125.1	-14554.6	1.89866	2.89665	-0.00999959	-2.67119
2402.13	-36125.2	-14554.6	1.94516	2.92806	-0.0100001	-2.82795
2402.15	-36125.2	-14554.6	1.99551	2.95018	-0.00999997	-2.93926
2402.17	-36125.2	-14554.6	2.04507	2.96645	-0.01	-3.00776
2402.18	-36125.3	-14554.6	2.09496	2.97454	-0.01	-3.03889
2402.2	-36125.3	-14554.6	2.14572	2.97705	-0.01	-3.04833
2402.22	-36125.3	-14554.5	2.19843	2.97531	-0.01	-3.03938
2402.23	-36125.4	-14554.5	2.24771	2.96748	-0.01	-3.01759
2402.25	-36125.4	-14554.5	2.29904	2.95586	-0.01	-2.98707
2402.27	-36125.4	-14554.5	2.35055	2.94307	-0.01	-2.95645
2402.28	-36125.5	-14554.5	2.39586	2.94033	-0.01	-2.93651
2402.3	-36125.5	-14554.5	2.44512	2.95415	-0.01	-2.92676
2402.32	-36125.6	-14554.5	2.49772	2.98104	-0.01	-2.92478
2402.34	-36125.6	-14554.5	2.54693	3.00804	-0.01	-2.92389
2402.35	-36125.6	-14554.4	2.59829	3.03232	-0.01	-2.91994
2402.37	-36125.7	-14554.4	2.65189	3.05459	-0.01	-2.91771
2402.39	-36125.7	-14554.4	2.70476	3.08678	-0.01	-2.92401
2402.4	-36125.8	-14554.4	2.75998	3.13455	-0.01	-2.9422
2402.42	-36125.8	-14554.4	2.81533	3.18619	-0.01	-2.96592
