# Supplementary material for: Extraction of driving behavior primitives considering driver expectation and vehicle dynamics
Source: PLoS One. 2025 Dec 31;20(12):e0340123. doi: 10.1371/journal.pone.0340123 (PMC12755792; doi:10.1371/journal.pone.0340123)
Supplement: S1 File — (ZIP) [file pone.0340123.s001.zip › DataSetForPimitiveExaction-1/straight driving/d2c214_s_4.xlsx]

## Sheet: Sheet1
2451.02	-36224.2	-14773.2	0.031331	0.619263	1.96881e-60	0.350118
2451.04	-36224.2	-14773.2	0.0458812	0.705896	-1.14033e-59	0.265891
2451.06	-36224.2	-14773.2	0.0589297	0.762097	4.32248e-59	0.207682
2451.07	-36224.2	-14773.2	0.072522	0.807637	-1.60519e-58	0.161242
2451.09	-36224.2	-14773.2	0.086365	0.843465	8.16162e-58	0.124132
2451.11	-36224.2	-14773.2	0.100515	0.864242	-3.08662e-57	0.0982611
2451.13	-36224.2	-14773.2	0.116553	0.880071	1.15303e-56	0.0800102
2451.14	-36224.2	-14773.2	0.130662	0.892769	-4.25849e-56	0.0654182
2451.16	-36224.2	-14773.2	0.147528	0.90238	2.01127e-55	0.0534277
2451.18	-36224.2	-14773.2	0.161348	0.907967	-7.5925e-55	0.0445776
2451.19	-36224.2	-14773.2	0.177602	0.910373	2.79017e-54	0.0390032
2451.21	-36224.2	-14773.2	0.192541	0.909034	-1.25561e-53	0.0364224
2451.23	-36224.2	-14773.3	0.208035	0.905499	4.73271e-53	0.0359403
2451.24	-36224.2	-14773.2	0.222837	0.901906	-1.72644e-52	0.0357439
2451.26	-36224.2	-14773.3	0.238916	0.899686	7.50544e-52	0.0337625
2451.28	-36224.2	-14773.3	0.253873	0.900072	-2.73441e-51	0.0297468
2451.3	-36224.2	-14773.3	0.269753	0.899999	1.15882e-50	0.0250839
2451.31	-36224.2	-14773.3	0.284483	0.899928	-4.35758e-50	0.021163
2451.33	-36224.2	-14773.3	0.299521	0.900288	1.62715e-49	0.0185668
2451.35	-36224.2	-14773.3	0.315026	0.898549	-5.80926e-49	0.0162193
2451.36	-36224.2	-14773.3	0.330362	0.894928	2.41075e-48	0.0148087
2451.38	-36224.3	-14773.3	0.346066	0.891152	-8.5332e-48	0.0123691
2451.4	-36224.2	-14773.3	0.361238	0.89002	3.48473e-47	0.00962407
2451.41	-36224.2	-14773.3	0.376424	0.888338	-1.30802e-46	0.00666809
2451.43	-36224.3	-14773.3	0.391629	0.884586	4.51028e-46	0.00479914
2451.45	-36224.2	-14773.3	0.407508	0.880875	-1.8162e-45	0.00234073
2451.47	-36224.3	-14773.3	0.422249	0.879885	6.81201e-45	-0.000795649
2451.48	-36224.3	-14773.3	0.435116	0.879733	-2.54318e-44	-0.00619496
2451.5	-36224.3	-14773.3	0.449266	0.882145	8.52676e-44	-0.0131357
2451.52	-36224.3	-14773.3	0.46255	0.885652	-3.39433e-43	-0.0207754
2451.53	-36224.3	-14773.3	0.478157	0.889361	1.27226e-42	-0.0268121
2451.55	-36224.3	-14773.4	0.495858	0.889881	-4.09799e-42	-0.0323662
2451.57	-36224.3	-14773.4	0.512966	0.89245	1.61545e-41	-0.0385501
2451.59	-36224.3	-14773.4	0.527601	0.895808	-4.89676e-41	-0.0472798
2451.6	-36224.3	-14773.4	0.541039	0.902343	1.91447e-40	-0.0570924
2451.62	-36224.3	-14773.4	0.554121	0.905917	-7.16789e-40	-0.0669148
2451.64	-36224.3	-14773.4	0.570222	0.912302	2.67571e-39	-0.0766324
2451.65	-36224.3	-14773.4	0.587935	0.916145	-7.18547e-39	-0.0870772
2451.67	-36224.3	-14773.4	0.604827	0.922631	2.78789e-38	-0.0959552
2451.69	-36224.3	-14773.4	0.619228	0.926477	-5.63189e-38	-0.104168
2451.7	-36224.3	-14773.4	0.63247	0.929886	2.17126e-37	-0.109724
2451.72	-36224.3	-14773.4	0.648964	0.930024	-8.1218e-37	-0.115146
2451.74	-36224.3	-14773.5	0.666667	0.93	0	-0.120915
2451.76	-36224.3	-14773.5	0.683333	0.93	0	-0.12854
2451.77	-36224.3	-14773.5	0.696667	0.933333	0	-0.136166
2451.79	-36224.3	-14773.5	0.714374	0.936892	1.87026e-34	-0.144224
2451.81	-36224.3	-14773.5	0.730981	0.940086	-7.13377e-34	-0.150694
2451.82	-36224.3	-14773.5	0.747583	0.939985	2.66448e-33	-0.15727
2451.84	-36224.3	-14773.5	0.761522	0.939951	-2.08492e-32	-0.164174
2451.86	-36224.3	-14773.5	0.77511	0.94023	7.92438e-32	-0.170766
2451.87	-36224.3	-14773.6	0.792095	0.943771	-2.95292e-31	-0.178502
2451.89	-36224.3	-14773.6	0.809686	0.947345	1.70832e-30	-0.186638
2451.91	-36224.4	-14773.6	0.826226	0.950236	-6.47502e-30	-0.193857
2451.92	-36224.4	-14773.6	0.843062	0.94985	2.40454e-29	-0.199354
2451.94	-36224.4	-14773.6	0.860867	0.95055	-1.22259e-28	-0.206502
2451.96	-36224.4	-14773.6	0.876505	0.954171	4.62369e-28	-0.214522
2451.98	-36224.4	-14773.6	0.890504	0.957474	-1.70916e-27	-0.224743
2451.99	-36224.4	-14773.6	0.908469	0.961024	8.07283e-27	-0.234707
2452.01	-36224.4	-14773.7	0.924721	0.964245	-3.04748e-26	-0.243364
2452.03	-36224.4	-14773.7	0.942081	0.967882	1.11992e-25	-0.251615
2452.04	-36224.4	-14773.7	0.958189	0.970252	-5.03978e-25	-0.258501
2452.06	-36224.4	-14773.7	0.972357	0.970144	1.89962e-24	-0.263898
2452.08	-36224.4	-14773.7	0.988473	0.969017	-6.92958e-24	-0.26711
2452.09	-36224.4	-14773.7	1.00325	0.965269	3.01254e-23	-0.269593
2452.11	-36224.4	-14773.8	1.02018	0.961691	-1.13404e-22	-0.271258
2452.13	-36224.4	-14773.8	1.03726	0.95996	4.09867e-22	-0.274822
2452.15	-36224.4	-14773.8	1.05465	0.95878	-1.73603e-21	-0.278709
2452.16	-36224.4	-14773.8	1.07107	0.955024	6.52789e-21	-0.28279
2452.18	-36224.4	-14773.8	1.08825	0.95169	-2.33176e-20	-0.285374
2452.2	-36224.4	-14773.8	1.10597	0.948205	9.67673e-20	-0.288144
2452.21	-36224.4	-14773.9	1.12022	0.944924	-3.63519e-19	-0.291645
2452.23	-36224.5	-14773.9	1.13579	0.941481	1.27894e-18	-0.298534
2452.25	-36224.5	-14773.9	1.15326	0.937912	-5.22072e-18	-0.309626
2452.26	-36224.5	-14773.9	1.16994	0.935121	1.95958e-17	-0.323113
2452.28	-36224.5	-14773.9	1.18529	0.929096	-6.75697e-17	-0.342009
2452.3	-36224.5	-14774	1.19838	0.924205	2.7209e-16	-0.363606
2452.32	-36224.5	-14774	1.21382	0.921304	-1.02053e-15	-0.386827
2452.33	-36224.5	-14774	1.23146	0.917594	3.42273e-15	-0.410726
2452.35	-36224.5	-14774	1.24879	0.914671	-1.36255e-14	-0.431279
2452.37	-36224.5	-14774	1.26279	0.908439	5.10712e-14	-0.449995
2452.38	-36224.5	-14774	1.27673	0.904314	-1.64502e-13	-0.467646
2452.4	-36224.5	-14774.1	1.28999	0.898068	6.48476e-13	-0.484443
2452.42	-36224.5	-14774.1	1.30598	0.894276	-2.42919e-12	-0.498142
2452.43	-36224.5	-14774.1	1.32261	0.888088	9.06828e-12	-0.510539
2452.45	-36224.5	-14774.1	1.34045	0.884092	-2.73866e-11	-0.519439
2452.47	-36224.6	-14774.2	1.35439	0.877697	1.07047e-10	-0.526219
2452.49	-36224.6	-14774.2	1.36831	0.873855	-2.88377e-10	-0.53108
2452.5	-36224.6	-14774.2	1.38187	0.867371	1.1191e-09	-0.535473
2452.52	-36224.6	-14774.2	1.39481	0.863652	-4.18794e-09	-0.53889
2452.54	-36224.6	-14774.2	1.41239	0.860225	8.43912e-09	-0.54128
2452.55	-36224.6	-14774.3	1.42583	0.856821	-3.25301e-08	-0.542488
2452.57	-36224.6	-14774.3	1.44237	0.853668	1.21681e-07	-0.541467
2452.59	-36224.6	-14774.3	1.45667	0.846667	-2.23066e-16	-0.540305
2452.61	-36224.6	-14774.3	1.47	0.843333	0	-0.538126
2452.62	-36224.6	-14774.4	1.48333	0.836667	0	-0.535948
2452.64	-36224.6	-14774.4	1.49762	0.833029	-2.80202e-05	-0.531339
2452.66	-36224.6	-14774.4	1.51421	0.826353	0.000107557	-0.528159
2452.67	-36224.7	-14774.4	1.52746	0.823162	0.00355333	-0.526097
2452.69	-36224.7	-14774.5	1.54164	0.81956	0.00712045	-0.526123
2452.71	-36224.7	-14774.5	1.55487	0.816356	0.0101576	-0.524794
2452.72	-36224.7	-14774.5	1.56831	0.812657	0.00995939	-0.521221
2452.74	-36224.7	-14774.5	1.58243	0.805423	0.0100151	-0.515151
2452.76	-36224.7	-14774.6	1.59564	0.798763	0.00999596	-0.508846
2452.78	-36224.7	-14774.6	1.60914	0.792483	0.010001	-0.504905
2452.79	-36224.7	-14774.6	1.62323	0.789392	0.00999964	-0.503003
2452.81	-36224.7	-14774.6	1.63641	0.785341	0.0100001	-0.501697
2452.83	-36224.7	-14774.7	1.64997	0.778336	0.00999977	-0.497661
2452.84	-36224.7	-14774.7	1.66403	0.771113	0.010001	-0.491822
2452.86	-36224.8	-14774.7	1.67714	0.765682	0.00999637	-0.486325
2452.88	-36224.8	-14774.7	1.69097	0.761358	0.0100133	-0.481422
2452.89	-36224.8	-14774.8	1.70398	0.755322	0.00994005	-0.478011
2452.91	-36224.8	-14774.8	1.71315	0.751133	0.010226	-0.475597
2452.93	-36224.8	-14774.8	1.72476	0.745258	0.00899987	-0.473988
2452.94	-36224.8	-14774.8	1.73892	0.740956	0.00525855	-0.469969
2452.96	-36224.8	-14774.9	1.75236	0.733837	0.00175081	-0.46516
2452.98	-36224.8	-14774.9	1.7644	0.727196	-0.000262694	-0.459697
2453	-36224.8	-14774.9	1.77603	0.719787	7.46668e-05	-0.456402
2453.01	-36224.8	-14775	1.78953	0.715236	-1.9876e-05	-0.453899
2453.03	-36224.9	-14775	1.80356	0.709974	4.78943e-06	-0.450609
2453.05	-36224.9	-14775	1.81564	0.70488	-1.34083e-06	-0.44588
2453.06	-36224.9	-14775.1	1.82521	0.699804	3.56582e-07	-0.441498
2453.08	-36224.9	-14775.1	1.83539	0.69483	-8.41867e-08	-0.438089
2453.1	-36224.9	-14775.1	1.8477	0.689345	2.32932e-08	-0.436155
2453.11	-36224.9	-14775.1	1.86106	0.68473	-6.18778e-09	-0.434085
2453.13	-36224.9	-14775.2	1.87526	0.679436	1.42339e-09	-0.42991
2453.15	-36224.9	-14775.2	1.88676	0.672204	-3.90405e-10	-0.424029
2453.17	-36224.9	-14775.2	1.89633	0.665877	1.04353e-10	-0.417142
2453.18	-36225	-14775.3	1.9069	0.658339	-2.58065e-11	-0.411959
2453.2	-36225	-14775.3	1.91711	0.654676	1.7419e-11	-0.40749
2453.22	-36225	-14775.3	1.92698	0.646593	-4.34861e-11	-0.403688
2453.23	-36225	-14775.4	1.93752	0.636154	1.3508e-10	-0.395037
2453.25	-36225	-14775.4	1.94769	0.621033	-5.31205e-10	-0.381698
2453.27	-36225	-14775.4	1.95758	0.601675	1.98956e-09	-0.36365
2453.28	-36225	-14775.4	1.96814	0.578214	-6.00998e-09	-0.339015
