# Supplementary material for: Extraction of driving behavior primitives considering driver expectation and vehicle dynamics
Source: PLoS One. 2025 Dec 31;20(12):e0340123. doi: 10.1371/journal.pone.0340123 (PMC12755792; doi:10.1371/journal.pone.0340123)
Supplement: S1 File — (ZIP) [file pone.0340123.s001.zip › DataSetForPimitiveExaction-1/straight driving/d2c22_s_1.xlsx]

## Sheet: Sheet1
2401.66	-35944.1	-14593.5	0.0313116	0.119787	5.54713e-53	-0.170484
2401.68	-35944.1	-14593.5	0.0335248	0.119763	6.10083e-53	-0.154044
2401.69	-35944.1	-14593.5	0.0358171	0.119939	1.52607e-53	-0.13421
2401.71	-35944.1	-14593.5	0.0382825	0.120068	-1.5669e-53	-0.11076
2401.73	-35944.1	-14593.5	0.0407438	0.12008	-1.58259e-53	-0.0831983
2401.74	-35944.1	-14593.5	0.0428396	0.120023	-3.3431e-54	-0.0508369
2401.76	-35944.1	-14593.5	0.0442589	0.119947	4.39023e-54	-0.0130642
2401.78	-35944.1	-14593.5	0.0452383	0.119909	4.09954e-54	0.0299387
2401.8	-35944.1	-14593.5	0.0463322	0.119966	7.05727e-55	0.0775299
2401.81	-35944.1	-14593.5	0.0480328	0.120153	-1.24147e-54	0.129075
2401.83	-35944.1	-14593.5	0.0502833	0.120296	-1.10618e-54	0.18405
2401.85	-35944.1	-14593.5	0.0527553	0.120118	-1.87735e-55	0.241982
2401.86	-35944.1	-14593.5	0.0551484	0.119386	3.25655e-55	0.302301
2401.88	-35944.1	-14593.5	0.0574106	0.118215	2.80855e-55	0.363627
2401.9	-35944.1	-14593.5	0.0596123	0.116894	3.65396e-56	0.424172
2401.91	-35944.1	-14593.5	0.0618239	0.115673	-8.79716e-56	0.48218
2401.93	-35944.1	-14593.5	0.0641069	0.114548	-6.81474e-56	0.536108
2401.95	-35944.1	-14593.5	0.0665195	0.113404	-3.10667e-57	0.584503
2401.96	-35944.1	-14593.5	0.0690614	0.112168	2.50449e-56	0.626159
2401.98	-35944.1	-14593.5	0.0714535	0.11097	1.7435e-56	0.661059
2402	-35944.1	-14593.5	0.0733333	0.11	0	0.689542
2402.02	-35944.1	-14593.5	0.0745049	0.109438	-6.79882e-57	0.712043
2402.03	-35944.1	-14593.5	0.0754376	0.109416	-4.41712e-57	0.729388
2402.05	-35944.1	-14593.5	0.0767672	0.110058	2.10433e-58	0.742501
2402.07	-35944.1	-14593.5	0.0788783	0.11118	1.87877e-57	0.752325
2402.08	-35944.1	-14593.5	0.0813134	0.111573	1.18562e-57	0.759868
2402.1	-35944.1	-14593.5	0.0834384	0.109811	-5.57933e-59	0.766148
2402.12	-35944.1	-14593.5	0.0848344	0.104951	-4.89656e-58	0.772085
2402.13	-35944.1	-14593.5	0.0858038	0.0976569	-2.94817e-58	0.77826
2402.15	-35944.1	-14593.5	0.0867998	0.0889315	2.85667e-59	0.785184
2402.17	-35944.1	-14593.5	0.0880759	0.0794492	1.28044e-58	0.793125
2402.19	-35944.1	-14593.5	0.0893219	0.0689589	6.80356e-59	0.80167
2402.2	-35944.1	-14593.5	0.0901303	0.0570522	-1.43918e-59	0.810284
2402.22	-35944.1	-14593.5	0.0903176	0.043961	-3.50791e-59	0.818536
2402.24	-35944.1	-14593.5	0.0901527	0.0312122	-1.68655e-59	0.826203
2402.25	-35944.1	-14593.5	0.0899575	0.0204783	4.69313e-60	0.833087
2402.27	-35944.1	-14593.5	0.0899134	0.0125491	9.57184e-60	0.839003
2402.29	-35944.1	-14593.5	0.0899593	0.00669468	4.49319e-60	0.843791
2402.3	-35944.1	-14593.5	0.0900111	0.00203915	-1.22659e-60	0.847293
2402.32	-35944.1	-14593.5	0.0900218	-0.0019429	-2.40615e-60	0.849483
2402.34	-35944.1	-14593.5	0.0900089	-0.00517322	-9.8517e-61	0.85056
2402.36	-35944.1	-14593.5	0.0899961	-0.0075179	4.31331e-61	0.850745
2402.37	-35944.1	-14593.5	0.0899942	-0.00898909	6.46212e-61	0.850244
2402.39	-35944.1	-14593.5	0.0899979	-0.00978296	2.35496e-61	0.849248
2402.41	-35944.1	-14593.5	0.0900011	-0.0101065	-1.26909e-61	0.847933
2402.42	-35944.1	-14593.5	0.0900015	-0.0101422	-1.69515e-61	0.8462
2402.44	-35944.1	-14593.5	0.0900005	-0.0100464	-5.53533e-62	0.843649
2402.46	-35944.1	-14593.5	0.0899997	-0.00996918	3.67259e-62	0.839876
2402.47	-35944.1	-14593.5	0.0899996	-0.00996283	4.4302e-62	0.834643
2402.49	-35944.1	-14593.5	0.0899999	-0.00998927	1.27821e-62	0.827871
2402.51	-35944.1	-14593.5	0.0900001	-0.0100088	-1.04883e-62	0.819479
2402.53	-35944.1	-14593.5	0.0900001	-0.0100097	-1.15364e-62	0.809254
2402.54	-35944.1	-14593.5	0.09	-0.0100024	-2.88643e-63	0.796879
2402.56	-35944.1	-14593.6	0.09	-0.00999751	2.96587e-63	0.782101
2402.58	-35944.1	-14593.6	0.09	-0.00999748	2.99992e-63	0.765459
2402.59	-35944.1	-14593.6	0.09	-0.00999947	6.35976e-64	0.748035
2402.61	-35944.1	-14593.5	0.09	-0.0100007	-8.44652e-64	0.730855
2402.63	-35944.1	-14593.5	0.09	-0.0100007	-8.10635e-64	0.714315
2402.64	-35944.1	-14593.5	0.09	-0.0100001	-1.69363e-64	0.698439
2402.66	-35944.1	-14593.6	0.09	-0.00999981	2.2207e-64	0.683228
2402.68	-35944.1	-14593.6	0.09	-0.00999983	2.07004e-64	0.668463
2402.7	-35944.1	-14593.6	0.09	-0.00999997	3.54791e-65	0.6538
2402.71	-35944.1	-14593.6	0.09	-0.0100001	-6.15697e-65	0.638846
2402.73	-35944.1	-14593.6	0.09	-0.01	-5.31e-65	0.622827
2402.75	-35944.1	-14593.6	0.09	-0.01	-6.90851e-66	0.604776
2402.76	-35944.1	-14593.6	0.09	-0.00999999	1.66337e-65	0.583737
2402.78	-35944.1	-14593.6	0.09	-0.00999999	1.28868e-65	0.558816
2402.8	-35944.1	-14593.6	0.09	-0.01	5.87663e-67	0.529145
2402.82	-35944.1	-14593.6	0.09	-0.01	-4.74159e-66	0.494181
2402.83	-35944.1	-14593.6	0.09	-0.01	-3.30639e-66	0.45493
2402.85	-35944.1	-14593.6	0.09	-0.01	-6.98315e-77	0.412854
2402.87	-35944.1	-14593.6	0.09	-0.01	1.31295e-66	0.368935
2402.88	-35944.1	-14593.6	0.09	-0.01	8.8547e-67	0.322213
2402.9	-35944.1	-14593.6	0.09	-0.01	0	0.271242
2402.92	-35944.1	-14593.6	0.09	-0.01	-3.35092e-67	0.215158
2402.93	-35944.1	-14593.6	0.09	-0.01	-2.07693e-67	0.155422
2402.95	-35944.1	-14593.6	0.09	-0.01	2.03712e-68	0.0940715
2402.97	-35944.1	-14593.6	0.09	-0.01	9.29458e-68	0.0323379
2402.98	-35944.1	-14593.6	0.09	-0.01	5.21161e-68	-0.0308343
2403	-35944.1	-14593.6	0.09	-0.01	-7.90167e-69	-0.0968973
2403.02	-35944.1	-14593.6	0.09	-0.01	-2.48972e-68	-0.166306
2403.04	-35944.1	-14593.6	0.09	-0.01	-1.29631e-68	-0.237137
2403.05	-35944.1	-14593.6	0.09	-0.01	2.74868e-69	-0.307126
2403.07	-35944.1	-14593.6	0.09	-0.01	6.80985e-69	-0.374877
2403.09	-35944.1	-14593.6	0.09	-0.01	3.45698e-69	-0.440745
2403.1	-35944.1	-14593.6	0.09	-0.01	-7.1945e-70	-0.505291
2403.12	-35944.1	-14593.6	0.09	-0.01	-1.71768e-69	-0.56843
2403.14	-35944.1	-14593.6	0.09	-0.01	-7.71426e-70	-0.628764
2403.15	-35944.1	-14593.6	0.09	-0.01	2.71266e-70	-0.684754
2403.17	-35944.1	-14593.6	0.09	-0.01	4.63977e-70	-0.735764
2403.19	-35944.1	-14593.6	0.09	-0.01	1.86707e-70	-0.782482
2403.21	-35944.1	-14593.6	0.09	-0.01	-8.15423e-71	-0.825698
2403.22	-35944.1	-14593.6	0.0900001	-0.01	-1.22165e-70	-0.865989
2403.24	-35944.1	-14593.6	0.0900001	-0.01	-4.45201e-71	-0.903668
2403.26	-35944.1	-14593.6	0.0899999	-0.01	2.3992e-71	-0.939011
2403.27	-35944.1	-14593.6	0.0899996	-0.01	3.20468e-71	-0.971844
2403.29	-35944.1	-14593.6	0.0899997	-0.01	1.04647e-71	-1.0015
2403.31	-35944.1	-14593.6	0.0900005	-0.01	-6.94344e-72	-1.02733
2403.32	-35944.1	-14593.6	0.0900014	-0.01	-8.37654e-72	-1.04934
2403.34	-35944.1	-14593.6	0.0900009	-0.01	-2.41732e-72	-1.06817
2403.36	-35944.1	-14593.6	0.0899978	-0.00999999	1.98484e-72	-1.08448
2403.38	-35944.1	-14593.6	0.0899946	-0.00999997	2.186e-72	-1.09861
2403.39	-35944.1	-14593.6	0.0899968	-0.00999998	5.48636e-73	-1.11062
2403.41	-35944.1	-14593.6	0.090009	-0.01	-5.69367e-73	-1.12066
2403.43	-35944.1	-14593.6	0.0900208	-0.0100001	-5.9005e-73	-1.12932
2403.44	-35944.1	-14593.6	0.0900119	-0.0100001	-1.45378e-73	-1.13755
2403.46	-35944.1	-14593.6	0.0899664	-0.00999984	1.47469e-73	-1.1462
2403.48	-35944.1	-14593.6	0.0899253	-0.00999964	1.4489e-73	-1.15518
2403.49	-35944.1	-14593.6	0.0899688	-0.00999985	2.5205e-74	-1.16372
2403.51	-35944.1	-14593.6	0.09015	-0.0100007	-4.43611e-74	-1.17113
2403.53	-35944.1	-14593.6	0.0902954	-0.0100014	-3.95312e-74	-1.17741
2403.55	-35944.1	-14593.6	0.0901192	-0.0100006	-6.7109e-75	-1.18289
2403.56	-35944.1	-14593.6	0.0893791	-0.00999726	1.16508e-74	-1.18777
2403.58	-35944.1	-14593.6	0.0882	-0.00999474	1.00644e-74	-1.19125
2403.6	-35944.1	-14593.6	0.0868886	-0.00999833	1.31494e-75	-1.19198
2403.61	-35944.1	-14593.6	0.0857092	-0.010011	-3.20751e-75	-1.18921
2403.63	-35944.1	-14593.6	0.0846265	-0.0100196	-2.57025e-75	-1.18617
2403.65	-35944.1	-14593.6	0.0834799	-0.0100043	-2.26886e-76	-1.18774
2403.66	-35944.1	-14593.6	0.0821643	-0.00995616	8.60189e-76	-1.19633
2403.68	-35944.1	-14593.6	0.0808948	-0.00992927	6.18609e-76	-1.2003
2403.7	-35944.1	-14593.6	0.08	-0.01	0	-1.18301
2403.72	-35944.1	-14593.6	0.0797033	-0.0101857	-2.42917e-76	-1.13288
2403.73	-35944.1	-14593.6	0.0798072	-0.0102673	-1.5782e-76	-1.0587
2403.75	-35944.1	-14593.6	0.0800092	-0.00996678	7.51859e-78	-0.974303
2403.77	-35944.1	-14593.6	0.080082	-0.00911388	6.7127e-77	-0.8884
2403.78	-35944.1	-14593.6	0.0800517	-0.0078999	4.23612e-77	-0.792407
2403.8	-35944.1	-14593.7	0.0799976	-0.0065919	-1.99344e-78	-0.674125
2403.82	-35944.1	-14593.7	0.0799787	-0.00539191	-1.74949e-77	-0.529664
2403.84	-35944.1	-14593.6	0.0799872	-0.00428388	-1.05334e-77	-0.383014
2403.85	-35944.1	-14593.7	0.0800012	-0.0032061	1.02061e-78	-0.26399
2403.87	-35944.1	-14593.7	0.0800054	-0.00210418	4.57433e-78	-0.190289
2403.89	-35944.1	-14593.7	0.0800027	-0.000944479	2.43018e-78	-0.145412
2403.9	-35944.1	-14593.7	0.0799995	0.000300784	-5.13815e-79	-0.10694
2403.92	-35944.1	-14593.7	0.0799993	0.00134567	-1.25104e-78	-0.0626465
2403.94	-35944.1	-14593.7	0.0800002	0.00126977	-6.00111e-79	-0.0209175
2403.95	-35944.1	-14593.7	0.0799995	-0.000912795	1.6578e-79	0.00746893
2403.97	-35944.1	-14593.7	0.079997	-0.00528888	3.32107e-79	0.0194878
2403.99	-35944.1	-14593.7	0.0799968	-0.0103971	1.46491e-79	0.0254656
2404.01	-35944.1	-14593.7	0.0800032	-0.0146458	-5.1497e-80	0.0368919
2404.02	-35944.1	-14593.7	0.0800129	-0.0176498	-8.85723e-80	0.0570455
2404.04	-35944.1	-14593.7	0.0800118	-0.0207976	-3.60771e-80	0.0771259
2404.06	-35944.1	-14593.7	0.0799856	-0.0255853	1.63698e-80	0.0875434
2404.07	-35944.1	-14593.7	0.0799493	-0.0322496	2.65152e-80	0.0851604
2404.09	-35944.1	-14593.7	0.079955	-0.0394412	1.17622e-80	0.0749653
2404.11	-35944.1	-14593.7	0.0800541	-0.0457447	-6.87861e-81	0.0624196
2404.12	-35944.1	-14593.7	0.0801845	-0.0510177	-1.55317e-80	0.051346
2404.14	-35944.1	-14593.7	0.0801413	-0.0567214	-9.3072e-81	0.0435034
2404.16	-35944.1	-14593.7	0.0797158	-0.0643375	1.50472e-80	0.0404554
2404.17	-35944.1	-14593.7	0.0788028	-0.0737084	3.93802e-80	0.0424918
2404.19	-35944.1	-14593.7	0.077393	-0.0831579	2.57175e-80	0.0487218
2404.21	-35944.1	-14593.7	0.0754888	-0.0910365	-5.825e-80	0.058186
2404.23	-35944.1	-14593.7	0.0732226	-0.0970108	-1.44263e-79	0.0695392
2404.24	-35944.1	-14593.7	0.07083	-0.101792	-8.42135e-80	0.0811303
2404.26	-35944.1	-14593.7	0.0685312	-0.106067	2.40021e-79	0.0913919
2404.28	-35944.1	-14593.7	0.066321	-0.109857	5.44476e-79	0.0999072
2404.29	-35944.1	-14593.7	0.0640408	-0.112728	2.71865e-79	0.107042
2404.31	-35944.1	-14593.7	0.0615624	-0.114325	-9.84261e-79	0.113131
2404.33	-35944.1	-14593.7	0.0590953	-0.115163	-2.05195e-78	0.118064
2404.34	-35944.1	-14593.7	0.0570445	-0.11626	-8.42775e-79	0.121467
2404.36	-35944.1	-14593.7	0.0557366	-0.118408	4.00247e-78	0.123019
2404.38	-35944.1	-14593.7	0.054824	-0.12048	7.70424e-78	0.122848
2404.4	-35944.1	-14593.7	0.0536259	-0.120396	2.44771e-78	0.121304
2404.41	-35944.1	-14593.7	0.0515927	-0.116507	-1.61517e-77	0.118705
2404.43	-35944.1	-14593.7	0.0490915	-0.110155	-2.88098e-77	0.115144
2404.45	-35944.1	-14593.7	0.046874	-0.103936	-6.31481e-78	0.110618
2404.46	-35944.1	-14593.7	0.0455202	-0.100009	6.47344e-77	0.105232
2404.48	-35944.1	-14593.7	0.0446238	-0.0980251	1.07279e-76	0.0997116
2404.5	-35944.1	-14593.7	0.0434291	-0.0967464	1.22105e-77	0.0950028
2404.51	-35944.2	-14593.7	0.041382	-0.0952148	-2.57853e-76	0.0918226
2404.53	-35944.2	-14593.7	0.0388947	-0.0938152	-3.97698e-76	0.0897991
2404.55	-35944.2	-14593.7	0.0366667	-0.0933333	0	0.0882353
2404.57	-35944.1	-14593.7	0.0352028	-0.0941066	1.02132e-75	0.086472
2404.58	-35944.1	-14593.7	0.0342272	-0.0946801	1.46731e-75	0.0840016
2404.6	-35944.2	-14593.7	0.033269	-0.0931512	-1.82029e-76	0.0803545
2404.62	-35944.2	-14593.7	0.0320292	-0.0880995	-4.02441e-75	0.0750536
2404.63	-35944.2	-14593.7	0.0307847	-0.0797231	-5.38585e-75	0.0675972
