# Supplementary material for: Extraction of driving behavior primitives considering driver expectation and vehicle dynamics
Source: PLoS One. 2025 Dec 31;20(12):e0340123. doi: 10.1371/journal.pone.0340123 (PMC12755792; doi:10.1371/journal.pone.0340123)
Supplement: S1 File — (ZIP) [file pone.0340123.s001.zip › DataSetForPimitiveExaction-1/straight driving/d2c22_s_3.xlsx]

## Sheet: Sheet1
2480.67	-36214.7	-14748.7	0.0368896	0.604062	7.37814e-43	-2.48576
2480.69	-36214.7	-14748.7	0.0478944	0.657928	-2.75328e-43	-2.56164
2480.71	-36214.7	-14748.7	0.0593809	0.725731	-1.98045e-43	-2.62278
2480.73	-36214.7	-14748.7	0.0720891	0.785658	7.18649e-44	-2.61205
2480.74	-36214.7	-14748.7	0.0859399	0.826974	4.72283e-44	-2.51033
2480.76	-36214.7	-14748.7	0.0997812	0.855695	-2.06436e-44	-2.34827
2480.78	-36214.7	-14748.7	0.113409	0.876159	-1.12329e-44	-2.13001
2480.79	-36214.7	-14748.7	0.127682	0.889745	5.98278e-45	-1.83146
2480.81	-36214.7	-14748.7	0.142767	0.897761	3.00403e-45	-1.50401
2480.83	-36214.7	-14748.7	0.158156	0.901607	-1.55434e-45	-1.26553
2480.84	-36214.7	-14748.7	0.17361	0.903003	-6.92828e-46	-1.13831
2480.86	-36214.7	-14748.7	0.189152	0.903821	4.32126e-46	-1.05668
2480.88	-36214.7	-14748.7	0.204618	0.903855	1.57754e-46	-0.99993
2480.9	-36214.7	-14748.7	0.21973	0.901463	-1.22437e-46	-0.982164
2480.91	-36214.7	-14748.7	0.234672	0.89774	-4.20483e-47	-0.973221
2480.93	-36214.7	-14748.7	0.249912	0.895416	3.16333e-47	-0.917312
2480.95	-36214.7	-14748.7	0.265433	0.893982	9.1716e-48	-0.822781
2480.96	-36214.7	-14748.8	0.280915	0.891024	-8.56894e-48	-0.73911
2480.98	-36214.7	-14748.8	0.296354	0.887345	-1.91823e-48	-0.687719
2481	-36214.7	-14748.8	0.31189	0.885246	2.30357e-48	-0.672426
2481.01	-36214.7	-14748.8	0.327317	0.883736	3.77618e-49	-0.690045
2481.03	-36214.7	-14748.8	0.342349	0.880666	-6.38981e-49	-0.733255
2481.05	-36214.7	-14748.8	0.35732	0.877147	-1.00274e-49	-0.789425
2481.07	-36214.7	-14748.8	0.372708	0.875194	1.63931e-49	-0.844506
2481.08	-36214.7	-14748.8	0.3882	0.873613	1.74513e-50	-0.88992
2481.1	-36214.7	-14748.8	0.403288	0.870436	-4.52278e-50	-0.920149
2481.12	-36214.7	-14748.8	0.418228	0.866977	-4.62431e-51	-0.934058
2481.13	-36214.7	-14748.8	0.433475	0.865133	1.15242e-50	-0.932756
2481.15	-36214.7	-14748.8	0.449074	0.86348	5.93919e-52	-0.921328
2481.17	-36214.7	-14748.8	0.464816	0.860138	-3.00809e-51	-0.905551
2481.18	-36214.7	-14748.8	0.48	0.856667	0	-0.8878
2481.2	-36214.7	-14748.8	0.494044	0.854841	7.81088e-52	-0.8696
2481.22	-36214.7	-14748.9	0.507451	0.853201	-3.90963e-53	-0.853154
2481.24	-36214.7	-14748.9	0.520813	0.850165	-2.12907e-52	-0.839919
2481.25	-36214.7	-14748.9	0.534111	0.846451	1.03161e-53	-0.828297
2481.27	-36214.7	-14748.9	0.547452	0.842963	5.34839e-53	-0.816741
2481.29	-36214.8	-14748.9	0.561771	0.839601	-5.24005e-54	-0.80601
2481.3	-36214.7	-14748.9	0.577409	0.83616	-1.36534e-53	-0.797008
2481.32	-36214.8	-14748.9	0.592538	0.832737	2.02546e-54	-0.789665
2481.34	-36214.8	-14748.9	0.605979	0.829408	3.69905e-54	-0.784001
2481.36	-36214.8	-14748.9	0.619006	0.826072	-5.32741e-55	-0.780655
2481.37	-36214.8	-14748.9	0.632667	0.822649	-9.17482e-55	-0.780002
2481.39	-36214.8	-14748.9	0.646611	0.819184	1.79857e-55	-0.78159
2481.41	-36214.8	-14749	0.66042	0.815733	2.29862e-55	-0.78478
2481.42	-36214.8	-14749	0.673941	0.812347	-5.79289e-56	-0.788807
2481.44	-36214.8	-14749	0.687231	0.809024	-6.19632e-56	-0.792844
2481.46	-36214.8	-14749	0.700647	0.805672	1.5182e-56	-0.795985
2481.47	-36214.8	-14749	0.714369	0.802242	1.5116e-56	-0.79749
2481.49	-36214.8	-14749	0.728227	0.798776	-4.59718e-57	-0.79693
2481.51	-36214.8	-14749	0.742011	0.795329	-3.70295e-57	-0.794275
2481.53	-36214.8	-14749	0.755518	0.791957	1.38182e-57	-0.790036
2481.54	-36214.8	-14749	0.768802	0.78864	9.93951e-58	-0.784644
2481.56	-36214.8	-14749.1	0.782243	0.785261	-3.60676e-58	-0.778378
2481.58	-36214.8	-14749.1	0.795988	0.78181	-2.3703e-58	-0.771602
2481.59	-36214.8	-14749.1	0.80987	0.778415	1.03606e-58	-0.764806
2481.61	-36214.8	-14749.1	0.823643	0.775014	5.63759e-59	-0.758559
2481.63	-36214.8	-14749.1	0.837027	0.771365	-3.00265e-59	-0.753438
2481.64	-36214.8	-14749.1	0.850272	0.767914	-1.50767e-59	-0.748761
2481.66	-36214.8	-14749.1	0.864062	0.765674	7.80093e-60	-0.742665
2481.68	-36214.8	-14749.1	0.877945	0.764173	3.47718e-60	-0.733112
2481.69	-36214.8	-14749.2	0.890518	0.761642	-2.16876e-60	-0.717836
2481.71	-36214.9	-14749.2	0.902305	0.757988	-7.9174e-61	-0.69291
2481.73	-36214.9	-14749.2	0.915203	0.754406	6.14494e-61	-0.653321
2481.75	-36214.9	-14749.2	0.928769	0.751149	2.11041e-61	-0.596931
2481.76	-36214.9	-14749.2	0.941148	0.747829	-1.58788e-61	-0.523729
2481.78	-36214.9	-14749.2	0.952962	0.744362	-4.60573e-62	-0.435665
2481.8	-36214.9	-14749.3	0.966257	0.740874	4.31138e-62	-0.336506
2481.81	-36214.9	-14749.3	0.98022	0.737454	9.71195e-63	-0.235249
2481.83	-36214.9	-14749.3	0.992671	0.734149	-1.20291e-62	-0.14296
2481.85	-36214.9	-14749.3	1.00399	0.730815	-2.58097e-63	-0.0628855
2481.86	-36214.9	-14749.3	1.01567	0.727274	3.08881e-63	0.0054552
2481.88	-36214.9	-14749.3	1.02784	0.723873	5.02854e-64	0.0612739
2481.9	-36214.9	-14749.3	1.04002	0.720975	-8.22732e-64	0.103485
2481.92	-36214.9	-14749.4	1.05195	0.717253	-8.75843e-65	0.133357
2481.93	-36214.9	-14749.4	1.06358	0.711753	2.2699e-64	0.153947
2481.95	-36214.9	-14749.4	1.07527	0.709677	2.32095e-65	0.172843
2481.97	-36214.9	-14749.4	1.08735	0.713933	-5.78503e-65	0.198991
2481.98	-36214.9	-14749.4	1.09932	0.701893	-2.98322e-66	0.239903
2482	-36215	-14749.4	1.11039	0.647706	1.51471e-65	0.302369
2482.02	-36215	-14749.5	1.12	0.553333	0	0.392157
2482.03	-36215	-14749.5	1.12772	0.426312	-4.1435e-66	0.512803
2482.05	-36215	-14749.5	1.13333	0.263333	-9.26631e-77	0.660131
2482.07	-36215	-14749.5	1.13657	0.0649744	1.04644e-66	0.826926
2482.09	-36215	-14749.5	1.13656	-0.141795	-5.18269e-68	1.00155
2482.1	-36215	-14749.6	1.1327	-0.329467	-2.6945e-67	1.17167
2482.12	-36215	-14749.6	1.12572	-0.490865	2.67116e-68	1.32644
2482.14	-36215	-14749.6	1.11645	-0.625421	7.32118e-68	1.45892
2482.15	-36215	-14749.6	1.10526	-0.73921	-7.0373e-69	1.57245
2482.17	-36215	-14749.6	1.09225	-0.838137	-1.82819e-68	1.67128
2482.19	-36215	-14749.6	1.07718	-0.924358	2.677e-69	1.75721
2482.2	-36215	-14749.7	1.06018	-0.999349	4.62491e-69	1.83227
2482.22	-36215	-14749.7	1.04253	-1.06455	-9.19739e-70	1.90002
2482.24	-36215	-14749.7	1.02469	-1.12446	-1.24972e-69	1.96444
2482.26	-36215.1	-14749.7	1.00517	-1.18976	2.41491e-70	2.02987
2482.27	-36215.1	-14749.7	0.983142	-1.26606	3.07592e-70	2.0989
2482.29	-36215.1	-14749.7	0.959698	-1.34731	-7.63067e-71	2.17045
2482.31	-36215.1	-14749.8	0.935719	-1.42735	-7.62495e-71	2.24236
2482.32	-36215.1	-14749.8	0.911366	-1.50236	2.35928e-71	2.31145
2482.34	-36215.1	-14749.8	0.886525	-1.57112	2.05089e-71	2.37581
2482.36	-36215.1	-14749.8	0.860784	-1.63587	-6.17104e-72	2.43566
2482.38	-36215.1	-14749.8	0.833604	-1.69694	-4.95149e-72	2.49119
2482.39	-36215.1	-14749.8	0.804323	-1.75153	1.81327e-72	2.54227
2482.41	-36215.1	-14749.8	0.773276	-1.79947	1.19661e-72	2.58822
2482.43	-36215.1	-14749.9	0.742009	-1.84409	-5.33883e-73	2.62775
2482.44	-36215.1	-14749.9	0.710584	-1.8849	-3.20584e-73	2.66051
2482.46	-36215.1	-14749.9	0.677444	-1.9172	1.39039e-73	2.68727
2482.48	-36215.1	-14749.9	0.642827	-1.9393	7.5318e-74	2.70812
2482.49	-36215.1	-14749.9	0.608925	-1.95302	-3.92298e-74	2.7224
2482.51	-36215.1	-14749.9	0.576456	-1.96098	-1.75711e-74	2.73035
2482.53	-36215.1	-14749.9	0.544695	-1.96624	1.12283e-74	2.73305
2482.55	-36215.1	-14749.9	0.513073	-1.9695	4.69114e-75	2.73202
2482.56	-36215.1	-14749.9	0.481186	-1.96973	-2.90958e-75	2.729
2482.58	-36215.1	-14749.9	0.448506	-1.9676	-1.05663e-75	2.72437
2482.6	-36215.1	-14749.9	0.414517	-1.96499	7.9879e-76	2.71759
2482.61	-36215.1	-14749.9	0.380006	-1.96149	2.33029e-76	2.71004
2482.63	-36215.1	-14750	0.34645	-1.95556	-2.24479e-76	2.70388
2482.65	-36215.1	-14750	0.313275	-1.95046	-6.20536e-77	2.69621
2482.66	-36215.1	-14750	0.278962	-1.95066	5.7967e-77	2.68273
2482.68	-36215.1	-14750	0.24452	-1.9446	1.30578e-77	2.67513
2482.7	-36215.1	-14750	0.212078	-1.91855	-1.6173e-77	2.68759
2482.71	-36215.1	-14750	0.180782	-1.91822	-3.46999e-78	2.67769
2482.73	-36215.2	-14750	0.148583	-1.99211	4.15213e-78	2.5835
2482.75	-36215.2	-14750	0.115752	-1.96868	6.75626e-79	2.41364
2482.77	-36215.1	-14750	0.0839245	-1.62524	-1.10298e-78	2.20382
2482.78	-36215.1	-14750	0.0561625	-1.13493	-1.1653e-79	1.93592
2482.8	-36215.2	-14750	0.035429	-0.777744	2.91241e-79	1.58998
