# Supplementary material for: Extraction of driving behavior primitives considering driver expectation and vehicle dynamics
Source: PLoS One. 2025 Dec 31;20(12):e0340123. doi: 10.1371/journal.pone.0340123 (PMC12755792; doi:10.1371/journal.pone.0340123)
Supplement: S1 File — (ZIP) [file pone.0340123.s001.zip › DataSetForPimitiveExaction-1/straight driving/d2c23_s_4.xlsx]

## Sheet: Sheet1
2082.98	-36212.7	-14742.1	0.0379089	0.633206	-1.55085e-233	-0.209134
2083	-36212.7	-14742.1	0.0498602	0.69691	-1.44952e-233	-0.346746
2083.01	-36212.7	-14742.1	0.061432	0.752665	5.75125e-233	-0.475584
2083.03	-36212.7	-14742.1	0.0735107	0.803265	4.50003e-233	-0.595165
2083.05	-36212.7	-14742.1	0.0879773	0.839822	-2.29553e-232	-0.706011
2083.07	-36212.7	-14742.1	0.103886	0.863398	-1.33291e-232	-0.809258
2083.08	-36212.7	-14742.1	0.119201	0.879656	9.25496e-232	-0.906385
2083.1	-36212.7	-14742.1	0.134025	0.891551	5.06766e-232	-0.99918
2083.12	-36212.7	-14742.1	0.149239	0.900594	-3.41606e-231	-1.0891
2083.13	-36212.7	-14742.1	0.164826	0.906281	-1.31105e-231	-1.17449
2083.15	-36212.7	-14742.1	0.180421	0.907733	1.33816e-230	-1.25237
2083.17	-36212.7	-14742.1	0.195775	0.906743	2.58107e-231	-1.31994
2083.18	-36212.7	-14742.1	0.210779	0.90549	-5.32691e-230	-1.37523
2083.2	-36212.7	-14742.1	0.225775	0.9035	-9.78183e-231	-1.42026
2083.22	-36212.7	-14742.1	0.241127	0.900012	1.95427e-229	-1.45787
2083.24	-36212.7	-14742.1	0.256667	0.896667	0	-1.48911
2083.25	-36212.7	-14742.1	0.272136	0.89499	-7.52619e-229	-1.51483
2083.27	-36212.7	-14742.1	0.287576	0.893176	1.48598e-229	-1.53722
2083.29	-36212.7	-14742.1	0.303053	0.889648	2.88335e-228	-1.55814
2083.3	-36212.7	-14742.1	0.318474	0.886384	-1.15699e-228	-1.5773
2083.32	-36212.7	-14742.1	0.33367	0.884858	-1.13159e-227	-1.59447
2083.34	-36212.7	-14742.1	0.348358	0.883014	4.3663e-228	-1.61087
2083.35	-36212.7	-14742.1	0.362328	0.879434	4.10154e-227	-1.62738
2083.37	-36212.8	-14742.2	0.37564	0.876252	-2.50885e-227	-1.64322
2083.39	-36212.7	-14742.2	0.388691	0.874774	-1.59872e-226	-1.65795
2083.41	-36212.8	-14742.2	0.402557	0.872847	9.44795e-227	-1.67256
2083.42	-36212.8	-14742.2	0.417838	0.869239	5.76349e-226	-1.68773
2083.44	-36212.8	-14742.2	0.433749	0.866105	-4.79939e-226	-1.70286
2083.46	-36212.8	-14742.2	0.449423	0.864552	-2.14393e-225	-1.71751
2083.47	-36212.8	-14742.2	0.464234	0.862578	2.29472e-225	-1.73189
2083.49	-36212.8	-14742.2	0.478021	0.859127	7.91461e-225	-1.74605
2083.51	-36212.8	-14742.2	0.491365	0.855404	-1.05204e-224	-1.75958
2083.52	-36212.8	-14742.2	0.504687	0.852098	-3.06335e-224	-1.77254
2083.54	-36212.8	-14742.2	0.518067	0.848818	3.94698e-224	-1.78584
2083.56	-36212.8	-14742.2	0.531699	0.845363	1.08117e-223	-1.80057
2083.58	-36212.8	-14742.2	0.545983	0.841942	-1.74027e-223	-1.81809
2083.59	-36212.8	-14742.3	0.560986	0.838624	-4.16388e-223	-1.83943
2083.61	-36212.8	-14742.3	0.576343	0.835275	6.51528e-223	-1.86526
2083.63	-36212.8	-14742.3	0.591802	0.831837	1.45459e-222	-1.89667
2083.64	-36212.8	-14742.3	0.607286	0.828368	-2.79266e-222	-1.93521
2083.66	-36212.8	-14742.3	0.622745	0.824928	-5.1553e-222	-1.97952
2083.68	-36212.8	-14742.3	0.638129	0.821563	1.18867e-221	-2.02523
2083.69	-36212.8	-14742.3	0.653172	0.818242	1.97954e-221	-2.07082
2083.71	-36212.8	-14742.3	0.667435	0.814871	-4.43682e-221	-2.11745
2083.73	-36212.8	-14742.3	0.68107	0.811428	-6.72329e-221	-2.16379
2083.74	-36212.8	-14742.3	0.694746	0.807961	1.83593e-220	-2.20623
2083.76	-36212.8	-14742.4	0.708525	0.804526	2.28811e-220	-2.24317
2083.78	-36212.8	-14742.4	0.722015	0.801177	-7.60435e-220	-2.27473
2083.8	-36212.8	-14742.4	0.735291	0.797856	-8.7478e-220	-2.30176
2083.81	-36212.8	-14742.4	0.748737	0.794447	2.8272e-219	-2.32544
2083.83	-36212.8	-14742.4	0.762536	0.790998	2.82932e-219	-2.34564
2083.85	-36212.8	-14742.4	0.776651	0.787641	-1.1405e-218	-2.36144
2083.86	-36212.8	-14742.4	0.790314	0.784196	-8.95407e-219	-2.3734
2083.88	-36212.9	-14742.4	0.802568	0.780423	4.57233e-218	-2.38279
2083.9	-36212.9	-14742.4	0.814454	0.777107	2.65556e-218	-2.38923
2083.91	-36212.9	-14742.5	0.82762	0.775236	-1.84399e-217	-2.39183
2083.93	-36212.9	-14742.5	0.841083	0.773714	-1.00971e-217	-2.39136
2083.95	-36212.9	-14742.5	0.853183	0.770872	6.80642e-217	-2.38911
2083.97	-36212.9	-14742.5	0.865153	0.767111	2.61224e-217	-2.38514
2083.98	-36212.9	-14742.5	0.878833	0.763523	-2.66625e-216	-2.37913
2084	-36212.9	-14742.5	0.892584	0.760194	-5.14273e-217	-2.3719
2084.02	-36212.9	-14742.5	0.904344	0.756887	1.06138e-215	-2.36443
2084.03	-36212.9	-14742.6	0.915927	0.753533	1.94901e-216	-2.35668
2084.05	-36212.9	-14742.6	0.929492	0.750119	-3.89384e-215	-2.34841
2084.07	-36212.9	-14742.6	0.943333	0.746667	0	-2.33987
2084.09	-36212.9	-14742.6	0.955467	0.743209	1.49958e-214	-2.33138
2084.1	-36212.9	-14742.6	0.967406	0.739802	-2.96106e-215	-2.32304
2084.12	-36212.9	-14742.6	0.980702	0.736471	-5.90946e-214	-2.31485
2084.14	-36212.9	-14742.7	0.99409	0.733135	1.11896e-214	-2.30671
2084.15	-36212.9	-14742.7	1.00631	0.72972	2.15164e-213	-2.29847
2084.17	-36212.9	-14742.7	1.01806	0.726259	-8.60906e-214	-2.28979
2084.19	-36212.9	-14742.7	1.0301	0.722803	-8.14867e-213	-2.28065
2084.2	-36213	-14742.7	1.04209	0.719407	4.99538e-213	-2.27197
2084.22	-36213	-14742.7	1.05374	0.716081	3.18481e-212	-2.26363
2084.24	-36213	-14742.8	1.06542	0.712738	-1.88241e-212	-2.25262
2084.26	-36213	-14742.8	1.07739	0.709315	-1.14836e-211	-2.23973
2084.27	-36213	-14742.8	1.08952	0.705851	9.56276e-212	-2.23572
2084.29	-36213	-14742.8	1.1016	0.702398	4.27179e-211	-2.23514
2084.31	-36213	-14742.8	1.11345	0.699015	-4.58176e-211	-2.19694
2084.32	-36213	-14742.8	1.12508	0.695696	-1.65815e-210	-2.09984
2084.34	-36213	-14742.9	1.13681	0.692333	1.72153e-210	-1.9638
2084.36	-36213	-14742.9	1.14882	0.688889	5.90134e-210	-1.79751
2084.37	-36213	-14742.9	1.16095	0.68547	-7.82919e-210	-1.58387
2084.39	-36213	-14742.9	1.17281	0.682133	-2.27878e-209	-1.34066
2084.41	-36213	-14742.9	1.18369	0.678838	2.93571e-209	-1.13985
2084.43	-36213	-14742.9	1.19379	0.675459	8.04137e-209	-1.00988
2084.44	-36213	-14743	1.20467	0.671768	-1.28926e-208	-0.909333
2084.46	-36213	-14743	1.21679	0.668152	-2.89241e-208	-0.81796
2084.48	-36213.1	-14743	1.22907	0.665732	5.56183e-208	-0.748501
2084.49	-36213.1	-14743	1.24105	0.664235	1.02706e-207	-0.69519
2084.51	-36213.1	-14743	1.25301	0.661906	-2.36835e-207	-0.631383
2084.53	-36213.1	-14743.1	1.26474	0.658415	-3.9442e-207	-0.55817
2084.54	-36213.1	-14743.1	1.27563	0.654781	8.84035e-207	-0.502667
2084.56	-36213.1	-14743.1	1.28581	0.651387	1.33962e-206	-0.47923
2084.58	-36213.1	-14743.1	1.29611	0.647987	-3.65809e-206	-0.488888
2084.6	-36213.1	-14743.2	1.30647	0.644537	-4.55907e-206	-0.523115
2084.61	-36213.1	-14743.2	1.31625	0.641164	1.51517e-205	-0.56662
2084.63	-36213.1	-14743.2	1.32616	0.637847	1.743e-205	-0.609371
2084.65	-36213.1	-14743.2	1.33768	0.63447	-5.63319e-205	-0.645151
2084.66	-36213.1	-14743.2	1.34995	0.63102	-5.63742e-205	-0.669037
2084.68	-36213.1	-14743.3	1.36076	0.627555	2.27244e-204	-0.677538
2084.7	-36213.2	-14743.3	1.37082	0.624129	1.7841e-204	-0.673238
2084.71	-36213.2	-14743.3	1.38217	0.620778	-9.23274e-204	-0.661969
2084.73	-36213.2	-14743.3	1.39404	0.617455	-6.79489e-204	-0.647413
2084.75	-36213.2	-14743.3	1.40456	0.614073	3.41681e-203	-0.632078
2084.76	-36213.2	-14743.4	1.41473	0.610617	1.97773e-203	-0.617775
2084.78	-36213.2	-14743.4	1.42651	0.607117	-1.35063e-202	-0.605761
2084.8	-36213.2	-14743.4	1.43866	0.603718	-5.19904e-203	-0.595839
2084.82	-36213.2	-14743.4	1.44914	0.600519	5.40878e-202	-0.587231
2084.83	-36213.2	-14743.5	1.45882	0.597109	1.97341e-202	-0.579338
2084.85	-36213.2	-14743.5	1.46922	0.593187	-1.99066e-201	-0.571534
2084.87	-36213.2	-14743.5	1.47944	0.590113	-3.82889e-202	-0.562674
2084.88	-36213.3	-14743.5	1.48819	0.588298	7.89613e-201	-0.551482
2084.9	-36213.3	-14743.6	1.49619	0.580812	1.44969e-201	-0.536929
2084.92	-36213.3	-14743.6	1.50455	0.560547	-2.89612e-200	-0.517635
2084.93	-36213.3	-14743.6	1.51333	0.53	0	-0.490196
2084.95	-36213.3	-14743.6	1.5222	0.492053	1.11532e-199	-0.4518
2084.97	-36213.3	-14743.7	1.53045	0.439684	-2.20209e-200	-0.404429
2084.99	-36213.3	-14743.7	1.53758	0.369022	-4.27288e-199	-0.350681
2085	-36213.3	-14743.7	1.54409	0.295073	1.71457e-199	-0.291184
2085.02	-36213.3	-14743.7	1.55003	0.229226	1.67692e-198	-0.22637
2085.04	-36213.3	-14743.7	1.55355	0.161491	-6.47049e-199	-0.15726
2085.05	-36213.3	-14743.8	1.55375	0.0835798	-6.07814e-198	-0.0847928
2085.07	-36213.4	-14743.8	1.55337	0.00256483	3.71791e-198	-0.0093625
2085.09	-36213.4	-14743.8	1.55398	-0.0762762	2.36917e-197	0.0687798
2085.11	-36213.4	-14743.8	1.55287	-0.158349	-1.40011e-197	0.149501
2085.12	-36213.4	-14743.9	1.54819	-0.246408	-8.54101e-197	0.231611
2085.14	-36213.4	-14743.9	1.54179	-0.333179	7.11229e-197	0.311367
2085.16	-36213.4	-14743.9	1.5351	-0.411622	3.17713e-196	0.385214
2085.17	-36213.4	-14743.9	1.52773	-0.47816	-3.40058e-196	0.450742
2085.19	-36213.4	-14744	1.51931	-0.531538	-1.17288e-195	0.506412
2085.21	-36213.4	-14744	1.50992	-0.573797	1.55904e-195	0.551961
2085.22	-36213.4	-14744	1.49987	-0.607673	4.53962e-195	0.588564
2085.24	-36213.4	-14744	1.48982	-0.636431	-5.8491e-195	0.61931
2085.26	-36213.4	-14744.1	1.47971	-0.662376	-1.60221e-194	0.646502
2085.28	-36213.5	-14744.1	1.46855	-0.686332	2.56882e-194	0.671065
2085.29	-36213.5	-14744.1	1.45637	-0.708734	5.76307e-194	0.693588
2085.31	-36213.5	-14744.1	1.44457	-0.729694	-1.11381e-193	0.714388
2085.33	-36213.5	-14744.2	1.43314	-0.749618	-2.21826e-193	0.733938
2085.34	-36213.5	-14744.2	1.42045	-0.769216	4.16487e-193	0.752887
2085.36	-36213.5	-14744.2	1.4065	-0.788257	7.65408e-193	0.77144
2085.38	-36213.5	-14744.2	1.39299	-0.805572	-1.76227e-192	0.789339
2085.39	-36213.5	-14744.2	1.37987	-0.821914	-2.9339e-192	0.806697
2085.41	-36213.5	-14744.3	1.36546	-0.839737	6.57519e-192	0.823981
2085.43	-36213.5	-14744.3	1.34977	-0.858942	9.96344e-192	0.841391
2085.45	-36213.5	-14744.3	1.33439	-0.877144	-2.72069e-191	0.858865
2085.46	-36213.5	-14744.3	1.31906	-0.894063	-3.39079e-191	0.876265
2085.48	-36213.6	-14744.4	1.30223	-0.911064	1.1163e-190	0.893407
2085.5	-36213.6	-14744.4	1.28484	-0.928312	1.12146e-190	0.910179
2085.51	-36213.6	-14744.4	1.26923	-0.945193	-4.57746e-190	0.926554
2085.53	-36213.6	-14744.4	1.25454	-0.961777	-4.27951e-190	0.942855
2085.55	-36213.6	-14744.4	1.23832	-0.978529	1.69812e-189	0.959704
2085.56	-36213.6	-14744.5	1.22079	-0.99582	1.32871e-189	0.978664
2085.58	-36213.6	-14744.5	1.20355	-1.01436	-6.77797e-189	1.00162
2085.6	-36213.6	-14744.5	1.18642	-1.03816	-3.93567e-189	1.02864
2085.62	-36213.6	-14744.5	1.1685	-1.07181	2.7327e-188	1.05923
2085.63	-36213.6	-14744.5	1.14996	-1.11252	1.49632e-188	1.09526
2085.65	-36213.6	-14744.5	1.1313	-1.15554	-1.00866e-187	1.13894
2085.67	-36213.6	-14744.6	1.11228	-1.20371	-3.87113e-188	1.18797
2085.68	-36213.6	-14744.6	1.09241	-1.26105	3.95117e-187	1.23856
2085.7	-36213.6	-14744.6	1.07129	-1.32006	7.62109e-188	1.289
2085.72	-36213.6	-14744.6	1.04868	-1.37149	-1.57287e-186	1.33827
2085.73	-36213.6	-14744.6	1.02477	-1.41736	-2.88827e-187	1.38515
2085.75	-36213.7	-14744.7	0.999756	-1.46182	5.77035e-186	1.4284
2085.77	-36213.7	-14744.7	0.973333	-1.50333	0	1.46732
2085.78	-36213.7	-14744.7	0.945559	-1.53912	-2.22225e-185	1.50149
2085.8	-36213.7	-14744.7	0.918471	-1.56818	4.38804e-186	1.53103
2085.82	-36213.7	-14744.7	0.893513	-1.59094	8.75732e-185	1.55621
2085.84	-36213.7	-14744.7	0.868471	-1.6112	-1.65821e-185	1.5774
2085.85	-36213.7	-14744.7	0.841344	-1.63156	-3.18855e-184	1.59499
2085.87	-36213.7	-14744.8	0.8134	-1.64828	1.27579e-184	1.60938
2085.89	-36213.7	-14744.8	0.785944	-1.6583	1.20756e-183	1.62075
2085.9	-36213.7	-14744.8	0.758438	-1.66424	-7.40274e-184	1.62854
2085.92	-36213.7	-14744.8	0.730291	-1.66841	-4.71963e-183	1.63261
2085.94	-36213.7	-14744.8	0.701561	-1.67005	2.78958e-183	1.63413
2085.95	-36213.7	-14744.8	0.672421	-1.66875	1.70178e-182	1.63405
2085.97	-36213.7	-14744.8	0.643096	-1.66597	-1.41712e-182	1.63234
2085.99	-36213.7	-14744.8	0.613825	-1.66274	-6.33044e-182	1.62913
2086.01	-36213.7	-14744.8	0.584861	-1.6587	6.78979e-182	1.62516
2086.02	-36213.7	-14744.9	0.556401	-1.65372	2.45724e-181	1.62089
2086.04	-36213.7	-14744.9	0.528537	-1.64846	-2.55116e-181	1.61623
2086.06	-36213.7	-14744.9	0.501111	-1.64332	-8.74529e-181	1.61118
2086.07	-36213.7	-14744.9	0.473565	-1.63818	1.15682e-180	1.60603
2086.09	-36213.7	-14744.9	0.445925	-1.633	3.18549e-180	1.60098
2086.11	-36213.8	-14744.9	0.419103	-1.62794	-5.136e-180	1.596
2086.12	-36213.8	-14744.9	0.392754	-1.62299	-1.22931e-179	1.59109
2086.14	-36213.7	-14744.9	0.364908	-1.61785	1.92374e-179	1.58624
2086.16	-36213.7	-14744.9	0.335452	-1.61262	4.295e-179	1.58126
2086.18	-36213.8	-14744.9	0.306679	-1.60781	-8.24604e-179	1.57576
2086.19	-36213.8	-14744.9	0.27934	-1.60287	-1.52224e-178	1.57003
2086.21	-36213.8	-14744.9	0.252395	-1.59618	3.50985e-178	1.56498
2086.23	-36213.8	-14744.9	0.225654	-1.58904	5.84511e-178	1.55935
2086.24	-36213.8	-14744.9	0.199741	-1.58505	-1.31009e-177	1.55021
2086.26	-36213.8	-14744.9	0.174148	-1.57925	-1.98523e-177	1.54245
2086.28	-36213.8	-14744.9	0.147396	-1.56082	5.42104e-177	1.54625
2086.3	-36213.8	-14744.9	0.119703	-1.55186	6.75624e-177	1.54088
2086.31	-36213.8	-14744.9	0.0926598	-1.59057	-2.24538e-176	1.48415
2086.33	-36213.8	-14744.9	0.0678935	-1.58745	-2.58301e-176	1.37381
2086.35	-36213.8	-14744.9	0.0469607	-1.38395	8.34802e-176	1.23289
2086.36	-36213.8	-14744.9	0.0305893	-1.04821	8.35428e-176	1.05535
