# Supplementary material for: Extraction of driving behavior primitives considering driver expectation and vehicle dynamics
Source: PLoS One. 2025 Dec 31;20(12):e0340123. doi: 10.1371/journal.pone.0340123 (PMC12755792; doi:10.1371/journal.pone.0340123)
Supplement: S1 File — (ZIP) [file pone.0340123.s001.zip › DataSetForPimitiveExaction-1/straight driving/d2c23_s_5.xlsx]

## Sheet: Sheet1
2184.89	-36379.5	-14739.5	0.0358451	0.666453	-2.33491e-24	-0.101869
2184.91	-36379.5	-14739.5	0.0477803	0.731582	7.10109e-25	-0.176921
2184.93	-36379.5	-14739.5	0.0614676	0.7847	5.71981e-25	-0.234804
2184.95	-36379.5	-14739.5	0.0760715	0.824975	-2.13445e-25	-0.279774
2184.96	-36379.5	-14739.5	0.0910536	0.853587	-1.53532e-25	-0.315215
2184.98	-36379.5	-14739.5	0.106311	0.874719	5.57124e-26	-0.342679
2185	-36379.5	-14739.5	0.121766	0.890576	3.66132e-26	-0.363614
2185.01	-36379.5	-14739.5	0.137333	0.900677	-1.60038e-26	-0.379454
2185.03	-36379.5	-14739.5	0.152824	0.905599	-8.70846e-27	-0.391185
2185.05	-36379.5	-14739.5	0.167955	0.907238	4.63873e-27	-0.39931
2185.07	-36379.5	-14739.5	0.182883	0.907072	2.32993e-27	-0.404564
2185.08	-36379.5	-14739.5	0.198148	0.906095	-1.20742e-27	-0.407901
2185.1	-36379.5	-14739.5	0.213678	0.904404	-5.40806e-28	-0.410034
2185.12	-36379.5	-14739.5	0.22887	0.901374	3.45583e-28	-0.411437
2185.13	-36379.5	-14739.5	0.243791	0.897821	1.4438e-28	-0.41247
2185.15	-36379.6	-14739.5	0.25902	0.895574	-8.95378e-29	-0.413414
2185.17	-36379.6	-14739.5	0.274543	0.894112	-3.25038e-29	-0.41454
2185.18	-36379.6	-14739.5	0.289918	0.891244	2.45286e-29	-0.416085
2185.2	-36379.6	-14739.5	0.305353	0.88755	7.11517e-30	-0.417828
2185.22	-36379.6	-14739.5	0.321341	0.885244	-6.66288e-30	-0.419273
2185.24	-36379.6	-14739.5	0.336707	0.883787	-1.50268e-30	-0.420292
2185.25	-36379.6	-14739.5	0.349983	0.881245	1.87101e-30	-0.420976
2185.27	-36379.6	-14739.5	0.365334	0.877589	4.08173e-31	-0.421465
2185.29	-36379.6	-14739.5	0.388325	0.873728	-5.24867e-31	-0.421854
2185.3	-36379.6	-14739.5	0.413011	0.87046	-1.05311e-31	-0.421704
2185.32	-36379.6	-14739.5	0.42921	0.868397	3.56495e-31	-0.420497
2185.34	-36379.6	-14739.5	0.436772	0.867293	5.27816e-31	-0.418994
2185.35	-36379.6	-14739.5	0.439766	0.866538	4.92771e-31	-0.418494
2185.37	-36379.6	-14739.5	0.442278	0.865521	3.36905e-31	-0.4203
2185.39	-36379.6	-14739.5	0.448392	0.863631	1.45764e-31	-0.425712
2185.41	-36379.6	-14739.5	0.462195	0.860258	4.89277e-33	-0.436031
2185.42	-36379.6	-14739.5	0.485581	0.855176	-2.47982e-32	-0.453241
2185.44	-36379.7	-14739.5	0.51	0.85	5.74126e-43	-0.482571
2185.46	-36379.7	-14739.5	0.526876	0.846308	6.78358e-33	-0.528996
2185.47	-36379.7	-14739.5	0.54	0.843333	0	-0.592593
2185.49	-36379.7	-14739.5	0.554809	0.840013	-1.71318e-33	-0.672305
2185.51	-36379.7	-14739.4	0.570955	0.836458	8.48489e-35	-0.767451
2185.52	-36379.7	-14739.4	0.586858	0.832982	4.41133e-34	-0.87506
2185.54	-36379.7	-14739.4	0.601662	0.829607	-4.37312e-35	-0.984187
2185.56	-36379.7	-14739.4	0.615113	0.826283	-1.1986e-34	-1.0854
2185.58	-36379.7	-14739.4	0.628233	0.822936	1.15212e-35	-1.17829
2185.59	-36379.7	-14739.4	0.641876	0.819516	2.99303e-35	-1.26297
2185.61	-36379.8	-14739.4	0.655789	0.816055	-4.38268e-36	-1.33669
2185.63	-36379.8	-14739.4	0.669608	0.812601	-7.57173e-36	-1.39793
2185.64	-36379.8	-14739.4	0.683157	0.809211	1.50576e-36	-1.44927
2185.66	-36379.8	-14739.4	0.696454	0.80589	2.04599e-36	-1.49355
2185.68	-36379.8	-14739.4	0.709846	0.802535	-3.9536e-37	-1.53288
2185.69	-36379.8	-14739.4	0.723548	0.799098	-5.03578e-37	-1.56884
2185.71	-36379.8	-14739.4	0.73742	0.795661	1.24926e-37	-1.60215
2185.73	-36379.8	-14739.4	0.751234	0.792248	1.24833e-37	-1.63332
2185.74	-36379.8	-14739.4	0.764695	0.788751	-3.86252e-38	-1.66269
2185.76	-36379.9	-14739.4	0.777912	0.785304	-3.35764e-38	-1.69124
2185.78	-36379.9	-14739.4	0.791581	0.782405	1.0103e-38	-1.72099
2185.8	-36379.9	-14739.4	0.805555	0.780508	8.10639e-39	-1.75251
2185.81	-36379.9	-14739.4	0.818412	0.779934	-2.96862e-39	-1.7842
2185.83	-36379.9	-14739.4	0.83019	0.780134	-1.95904e-39	-1.8147
2185.85	-36379.9	-14739.4	0.842825	0.779523	8.74051e-40	-1.84316
2185.86	-36379.9	-14739.4	0.856422	0.777739	5.24847e-40	-1.86933
2185.88	-36380	-14739.4	0.869058	0.775787	-2.27628e-40	-1.89349
2185.9	-36380	-14739.4	0.880798	0.774104	-1.23308e-40	-1.91546
2185.91	-36380	-14739.3	0.893834	0.772442	6.42255e-41	-1.93453
2185.93	-36380	-14739.3	0.907879	0.770712	2.87667e-41	-1.95007
2185.95	-36380	-14739.3	0.92043	0.768998	-1.83825e-41	-1.96165
2185.97	-36380	-14739.3	0.931761	0.767337	-7.68015e-42	-1.96943
2185.98	-36380	-14739.3	0.94429	0.765714	4.76345e-42	-1.97405
2186	-36380	-14739.3	0.958303	0.764001	1.72986e-42	-1.97595
2186.02	-36380.1	-14739.3	0.972416	0.762032	-1.30773e-42	-1.97548
2186.03	-36380.1	-14739.3	0.986069	0.760316	-3.8149e-43	-1.97347
2186.05	-36380.1	-14739.3	0.999326	0.759708	3.67444e-43	-1.97104
2186.07	-36380.1	-14739.3	1.01264	0.75992	1.01532e-43	-1.96827
2186.09	-36380.1	-14739.3	1.02655	0.760071	-9.46626e-44	-1.96473
2186.1	-36380.1	-14739.3	1.04029	0.760014	-2.1191e-44	-1.96066
2186.12	-36380.2	-14739.3	1.05259	0.759997	2.54476e-44	-1.95663
2186.14	-36380.2	-14739.3	1.06446	0.760007	4.17142e-45	-1.95275
2186.15	-36380.2	-14739.3	1.07761	0.759936	-7.05752e-45	-1.94891
2186.17	-36380.2	-14739.3	1.09108	0.759963	-1.10697e-45	-1.94511
2186.19	-36380.2	-14739.3	1.10319	0.760255	1.80574e-45	-1.94134
2186.2	-36380.2	-14739.3	1.11515	0.760098	1.90776e-46	-1.93733
2186.22	-36380.3	-14739.2	1.12883	0.758682	-4.76802e-46	-1.93271
2186.24	-36380.3	-14739.2	1.14258	0.756767	-2.47962e-47	-1.92735
2186.26	-36380.3	-14739.2	1.15434	0.755303	1.30953e-46	-1.92122
2186.27	-36380.3	-14739.2	1.16593	0.75348	6.56169e-48	-1.91437
2186.29	-36380.3	-14739.2	1.1795	0.750333	-3.32305e-47	-1.90688
2186.31	-36380.4	-14739.2	1.19333	0.746667	0	-1.89869
2186.32	-36380.4	-14739.2	1.20544	0.743397	8.62873e-48	-1.88982
2186.34	-36380.4	-14739.2	1.21741	0.739754	-4.31899e-49	-1.88073
2186.36	-36380.4	-14739.2	1.2308	0.734971	-2.352e-48	-1.87155
2186.37	-36380.4	-14739.2	1.24407	0.729693	1.13962e-49	-1.86096
2186.39	-36380.5	-14739.2	1.25595	0.724581	5.9084e-49	-1.84781
2186.41	-36380.5	-14739.2	1.26821	0.719366	-5.78871e-50	-1.83254
2186.43	-36380.5	-14739.2	1.28209	0.713951	-1.5083e-49	-1.81551
2186.44	-36380.5	-14739.1	1.29557	0.709278	2.23752e-50	-1.79586
2186.46	-36380.5	-14739.1	1.30729	0.705862	4.08627e-50	-1.7731
2186.48	-36380.6	-14739.1	1.31875	0.702759	-5.8847e-51	-1.74823
2186.49	-36380.6	-14739.1	1.33094	0.69929	-1.01323e-50	-1.72191
2186.51	-36380.6	-14739.1	1.34263	0.69591	1.98422e-51	-1.69353
2186.53	-36380.6	-14739.1	1.35302	0.692702	2.52734e-51	-1.66208
2186.54	-36380.6	-14739.1	1.36291	0.688665	-6.26979e-52	-1.62613
2186.56	-36380.7	-14739.1	1.37307	0.683477	-6.26521e-52	-1.58456
2186.58	-36380.7	-14739.1	1.38394	0.678191	1.93872e-52	-1.53693
2186.6	-36380.7	-14739.1	1.39559	0.673271	1.68575e-52	-1.48192
2186.61	-36380.7	-14739.1	1.40757	0.668119	-5.07859e-53	-1.417
2186.63	-36380.8	-14739.1	1.41959	0.662782	-4.09071e-53	-1.3433
2186.65	-36380.8	-14739.1	1.43161	0.65835	1.52651e-53	-1.2673
2186.66	-36380.8	-14739	1.4434	0.655078	1.09801e-53	-1.19156
2186.68	-36380.8	-14739	1.45442	0.652066	-3.98396e-54	-1.11318
2186.7	-36380.8	-14739	1.46466	0.648681	-2.6174e-54	-1.03036
2186.71	-36380.9	-14739	1.47479	0.644707	1.14242e-54	-0.943128
2186.73	-36380.9	-14739	1.48511	0.639651	6.18859e-55	-0.849384
2186.75	-36380.9	-14739	1.49551	0.632738	-3.22339e-55	-0.74489
2186.76	-36381	-14739	1.50582	0.623974	-1.4438e-55	-0.630435
2186.78	-36381	-14739	1.51589	0.61411	9.22725e-56	-0.511469
2186.8	-36381	-14739	1.52584	0.604011	3.85647e-56	-0.391924
2186.82	-36381	-14739	1.53604	0.594567	-2.3959e-56	-0.274597
2186.83	-36381	-14739	1.54639	0.586107	-8.74661e-57	-0.16558
2186.85	-36381.1	-14739	1.5565	0.57853	6.78851e-57	-0.0730678
2186.87	-36381.1	-14738.9	1.56645	0.571994	2.33144e-57	0.0014138
2186.88	-36381.1	-14738.9	1.5766	0.56674	-1.75419e-57	0.060847
2186.9	-36381.1	-14738.9	1.58695	0.561715	-5.0881e-58	0.107324
2186.92	-36381.2	-14738.9	1.59728	0.555239	4.76292e-58	0.142348
2186.93	-36381.2	-14738.9	1.60757	0.548166	1.07291e-58	0.168172
2186.95	-36381.2	-14738.9	1.61788	0.542523	-1.32889e-58	0.187401
2186.97	-36381.3	-14738.9	1.6278	0.537824	-2.85129e-59	0.201905
2186.99	-36381.3	-14738.9	1.63677	0.532583	3.41231e-59	0.213119
2187	-36381.3	-14738.9	1.64518	0.527438	5.55521e-60	0.221951
2187.02	-36381.3	-14738.9	1.65373	0.523731	-9.08913e-60	0.229017
2187.04	-36381.4	-14738.9	1.66234	0.520451	-9.67625e-61	0.234702
2187.05	-36381.4	-14738.8	1.67069	0.515951	2.50818e-60	0.239344
2187.07	-36381.4	-14738.8	1.67901	0.510628	2.56601e-61	0.243518
2187.09	-36381.4	-14738.8	1.68757	0.505429	-6.41081e-61	0.247713
2187.11	-36381.5	-14738.8	1.69617	0.500307	-3.33394e-62	0.251447
2187.12	-36381.5	-14738.8	1.70452	0.49504	1.76069e-61	0.25408
2187.14	-36381.5	-14738.8	1.71284	0.490248	8.82194e-63	0.255898
2187.16	-36381.5	-14738.8	1.72139	0.486549	-4.46692e-62	0.257326
2187.17	-36381.6	-14738.8	1.73	0.483333	1.02375e-72	0.25817
2187.19	-36381.6	-14738.8	1.73849	0.47988	1.15604e-62	0.25825
2187.21	-36381.6	-14738.8	1.74719	0.476478	-5.72555e-64	0.258176
2187.22	-36381.7	-14738.7	1.75617	0.473326	-2.97674e-63	0.258563
2187.24	-36381.7	-14738.7	1.76418	0.469472	2.95095e-64	0.25937
2187.26	-36381.7	-14738.7	1.77064	0.464394	8.08805e-64	0.260426
2187.28	-36381.7	-14738.7	1.77759	0.459487	-7.77442e-65	0.261572
2187.29	-36381.8	-14738.7	1.7863	0.455847	-2.01968e-64	0.262697
2187.31	-36381.8	-14738.7	1.79467	0.452794	2.95741e-65	0.263814
2187.33	-36381.8	-14738.7	1.80141	0.449527	5.10935e-65	0.264702
2187.34	-36381.9	-14738.7	1.80848	0.445707	-1.01608e-65	0.264526
2187.36	-36381.9	-14738.7	1.81696	0.441809	-1.38062e-65	0.263736
2187.38	-36381.9	-14738.7	1.82512	0.439788	2.66787e-66	0.265551
2187.39	-36381.9	-14738.6	1.83199	0.43752	3.39811e-66	0.272573
2187.41	-36382	-14738.6	1.8387	0.424357	-8.42995e-67	0.285503
2187.43	-36382	-14738.6	1.84576	0.395969	-8.42363e-67	0.30683
2187.45	-36382	-14738.6	1.85208	0.360484	2.60641e-67	0.342461
2187.46	-36382.1	-14738.6	1.85715	0.315859	2.26572e-67	0.395678
2187.48	-36382.1	-14738.6	1.86147	0.243537	-6.81743e-68	0.465408
2187.5	-36382.1	-14738.6	1.86512	0.139118	-5.47014e-68	0.550637
2187.51	-36382.2	-14738.6	1.86738	0.0207802	2.00321e-68	0.650815
2187.53	-36382.2	-14738.6	1.86758	-0.0995175	1.32195e-68	0.76036
2187.55	-36382.2	-14738.5	1.86519	-0.219796	-5.89804e-69	0.867521
2187.56	-36382.2	-14738.5	1.8602	-0.334677	-3.54163e-69	0.966242
2187.58	-36382.3	-14738.5	1.8531	-0.434665	1.53602e-69	1.05699
2187.6	-36382.3	-14738.5	1.84445	-0.516598	8.32072e-70	1.13872
2187.62	-36382.3	-14738.5	1.83479	-0.584368	-4.33389e-70	1.20856
2187.63	-36382.4	-14738.5	1.82444	-0.64184	-1.94116e-70	1.26652
2187.65	-36382.4	-14738.5	1.81348	-0.692459	1.24043e-70	1.31536
2187.67	-36382.4	-14738.5	1.80177	-0.738604	5.18233e-71	1.35762
2187.68	-36382.4	-14738.5	1.78904	-0.781682	-3.21384e-71	1.39553
2187.7	-36382.5	-14738.5	1.77517	-0.820891	-1.16667e-71	1.4305
2187.72	-36382.5	-14738.4	1.76019	-0.854099	8.80395e-72	1.46322
2187.73	-36382.5	-14738.4	1.74459	-0.884172	2.55363e-72	1.49433
2187.75	-36382.6	-14738.4	1.7291	-0.916815	-2.39045e-72	1.52445
2187.77	-36382.6	-14738.4	1.71367	-0.951818	-5.38498e-73	1.55406
2187.78	-36382.6	-14738.4	1.69781	-0.985887	6.6707e-73	1.58356
2187.8	-36382.6	-14738.4	1.68088	-1.0189	1.43193e-73	1.61295
2187.82	-36382.7	-14738.4	1.66237	-1.05205	-1.71721e-73	1.64194
2187.84	-36382.7	-14738.4	1.64329	-1.08449	-2.81487e-74	1.66963
2187.85	-36382.7	-14738.4	1.62506	-1.11453	4.76236e-74	1.69501
2187.87	-36382.7	-14738.4	1.60673	-1.14204	7.46949e-75	1.71828
2187.89	-36382.8	-14738.4	1.58669	-1.16744	-1.21826e-74	1.73999
2187.9	-36382.8	-14738.3	1.56577	-1.19074	-1.28639e-75	1.75937
2187.92	-36382.8	-14738.3	1.54539	-1.21161	3.20752e-75	1.77522
2187.94	-36382.8	-14738.3	1.52461	-1.2291	1.65405e-76	1.78702
2187.95	-36382.9	-14738.3	1.50225	-1.24212	-8.39833e-76	1.79461
2187.97	-36382.9	-14738.3	1.48	-1.25	0	1.79847
2187.99	-36382.9	-14738.3	1.45963	-1.25284	2.29737e-76	1.79925
2188.01	-36382.9	-14738.3	1.44	-1.25333	0	1.79739
2188.02	-36383	-14738.3	1.41966	-1.25388	-5.80198e-77	1.7934
2188.04	-36383	-14738.3	1.39877	-1.25322	2.87356e-78	1.78837
2188.06	-36383	-14738.3	1.3779	-1.25008	1.494e-77	1.7831
2188.07	-36383	-14738.3	1.35767	-1.24626	-1.48115e-78	1.77699
2188.09	-36383.1	-14738.2	1.3381	-1.24318	-4.06039e-78	1.76957
2188.11	-36383.1	-14738.2	1.31745	-1.23947	3.90628e-79	1.76159
2188.12	-36383.1	-14738.2	1.29489	-1.23422	1.01782e-78	1.75372
2188.14	-36383.1	-14738.2	1.27298	-1.22924	-1.50991e-79	1.74589
2188.16	-36383.1	-14738.2	1.25319	-1.22578	-2.75752e-79	1.73811
2188.18	-36383.2	-14738.2	1.23292	-1.22277	3.97141e-80	1.73079
2188.19	-36383.2	-14738.2	1.21055	-1.21932	6.83952e-80	1.72408
2188.21	-36383.2	-14738.2	1.18822	-1.2159	-1.34078e-80	1.71732
2188.23	-36383.2	-14738.2	1.16745	-1.21265	-1.71354e-80	1.71006
2188.24	-36383.2	-14738.2	1.14749	-1.20872	4.3184e-81	1.70259
2188.26	-36383.3	-14738.2	1.12756	-1.20375	4.61915e-81	1.69505
2188.28	-36383.3	-14738.2	1.10734	-1.19845	-1.13177e-81	1.68718
2188.3	-36383.3	-14738.2	1.08674	-1.1933	-1.12685e-81	1.67884
2188.31	-36383.3	-14738.2	1.06602	-1.18819	3.42704e-82	1.67006
2188.33	-36383.3	-14738.2	1.04539	-1.18303	2.76042e-82	1.66104
2188.35	-36383.3	-14738.1	1.02494	-1.17789	-1.03009e-82	1.65214
2188.36	-36383.4	-14738.1	1.00486	-1.17287	-7.40936e-83	1.64308
2188.38	-36383.4	-14738.1	0.985425	-1.168	2.68839e-83	1.6328
2188.4	-36383.4	-14738.1	0.96658	-1.16175	1.76623e-83	1.6202
2188.41	-36383.4	-14738.1	0.947818	-1.15068	-7.7091e-84	1.60412
2188.43	-36383.4	-14738.1	0.928915	-1.13476	-4.17606e-84	1.58258
2188.45	-36383.4	-14738.1	0.909975	-1.1176	2.17513e-84	1.55268
2188.47	-36383.4	-14738.1	0.891085	-1.09899	9.74244e-85	1.51233
2188.48	-36383.5	-14738.1	0.872313	-1.07534	-6.22562e-85	1.46024
2188.5	-36383.5	-14738.1	0.853973	-1.04788	-2.60104e-85	1.39545
2188.52	-36383.5	-14738.1	0.836518	-1.02147	1.61324e-85	1.31723
2188.53	-36383.5	-14738.1	0.819476	-0.996111	5.85854e-86	1.22414
2188.55	-36383.5	-14738.1	0.801807	-0.967796	-4.42896e-86	1.11458
2188.57	-36383.5	-14738.1	0.784602	-0.932378	-1.29205e-86	0.991872
2188.58	-36383.5	-14738.1	0.770086	-0.88604	1.24464e-86	0.861989
2188.6	-36383.5	-14738.1	0.757226	-0.828674	3.44061e-87	0.723812
2188.62	-36383.6	-14738.1	0.743434	-0.762277	-3.21403e-87	0.573135
2188.64	-36383.6	-14738.1	0.729608	-0.688356	-7.24002e-88	0.416507
2188.65	-36383.6	-14738.1	0.718296	-0.60856	8.96736e-88	0.265329
2188.67	-36383.6	-14738.1	0.708857	-0.528213	1.92405e-88	0.119262
2188.69	-36383.6	-14738.1	0.699423	-0.453284	-2.30263e-88	-0.0273789
2188.7	-36383.6	-14738.1	0.691142	-0.380054	-3.74865e-89	-0.176169
2188.72	-36383.6	-14738	0.686198	-0.30062	6.13327e-89	-0.326678
2188.74	-36383.6	-14738	0.683594	-0.211257	6.5292e-90	-0.478742
2188.75	-36383.6	-14738	0.681407	-0.110258	-1.69216e-89	-0.632634
2188.77	-36383.7	-14738	0.680048	0.00261873	-1.73021e-90	-0.790423
2188.79	-36383.7	-14738	0.680588	0.126044	4.3126e-90	-0.953415
2188.81	-36383.7	-14738	0.683127	0.252656	2.22392e-91	-1.11493
2188.82	-36383.7	-14738	0.687434	0.372866	-1.12918e-90	-1.26608
2188.84	-36383.7	-14738	0.693333	0.476667	0	-1.40087
2188.86	-36383.7	-14738	0.700758	0.556695	3.08888e-91	-1.51533
2188.87	-36383.7	-14738	0.71	0.616667	0	-1.61002
2188.89	-36383.7	-14738	0.721275	0.662136	-7.80092e-92	-1.68652
2188.91	-36383.8	-14738	0.734121	0.694927	3.86357e-93	-1.74596
2188.92	-36383.8	-14738	0.747852	0.716679	2.00868e-92	-1.78968
2188.94	-36383.8	-14738	0.761586	0.731542	-1.99128e-93	-1.81994
2188.96	-36383.8	-14738	0.77483	0.742931	-5.45776e-93	-1.83951
2188.97	-36383.8	-14738	0.788291	0.750702	5.24613e-94	-1.85198
2188.99	-36383.8	-14738	0.802303	0.754778	1.36287e-93	-1.86035
2189.01	-36383.8	-14738	0.815546	0.757026	-1.99564e-94	-1.86567
2189.03	-36383.8	-14738	0.827416	0.758928	-3.44776e-94	-1.86878
2189.04	-36383.9	-14738	0.839702	0.760224	6.85643e-95	-1.87081
2189.06	-36383.9	-14738	0.853239	0.760528	9.31637e-95	-1.87253
2189.08	-36383.9	-14738	0.866239	0.759699	-1.80026e-95	-1.87393
2189.09	-36383.9	-14738	0.877992	0.757961	-2.29303e-95	-1.87475
2189.11	-36383.9	-14737.9	0.890592	0.756198	5.68848e-96	-1.87453
2189.13	-36383.9	-14737.9	0.904643	0.754661	5.68421e-96	-1.87333
2189.14	-36383.9	-14737.9	0.917647	0.752383	-1.75879e-96	-1.87226
2189.16	-36384	-14737.9	0.928992	0.749036	-1.52889e-96	-1.87209
2189.18	-36384	-14737.9	0.941264	0.745402	4.60036e-97	-1.87299
2189.2	-36384	-14737.9	0.955231	0.741964	3.69122e-97	-1.87471
2189.21	-36384	-14737.9	0.96865	0.738631	-1.35175e-97	-1.87653
2189.23	-36384	-14737.9	0.980594	0.735232	-8.92042e-98	-1.87777
2189.25	-36384	-14737.9	0.992082	0.731577	3.97993e-98	-1.87788
2189.26	-36384	-14737.9	1.00374	0.728084	2.3898e-98	-1.87677
2189.28	-36384.1	-14737.9	1.01562	0.725778	-1.03636e-98	-1.87484
2189.3	-36384.1	-14737.9	1.02766	0.72429	-5.6122e-99	-1.87298
2189.32	-36384.1	-14737.9	1.0397	0.721797	2.91861e-99	-1.87262
2189.33	-36384.1	-14737.9	1.0517	0.718156	1.30094e-99	-1.87443
2189.35	-36384.1	-14737.9	1.06378	0.714751	-8.1142e-100	-1.8784
2189.37	-36384.1	-14737.9	1.07582	0.711423	-2.9623e-100	-1.8837
2189.38	-36384.2	-14737.9	1.08756	0.706885	2.29942e-100	-1.88893
2189.4	-36384.2	-14737.9	1.09918	0.701669	7.9001e-101	-1.89317
2189.42	-36384.2	-14737.8	1.11109	0.697435	-5.95478e-101	-1.8959
2189.43	-36384.2	-14737.8	1.12316	0.694233	-1.73712e-101	-1.8967
2189.45	-36384.2	-14737.8	1.13493	0.691073	1.67314e-101	-1.8953
2189.47	-36384.3	-14737.8	1.14655	0.687684	4.62306e-102	-1.89218
2189.49	-36384.3	-14737.8	1.15843	0.68422	-4.3097e-102	-1.88817
2189.5	-36384.3	-14737.8	1.1705	0.680792	-9.64327e-103	-1.88354
2189.52	-36384.3	-14737.8	1.18246	0.677451	1.15565e-102	-1.87825
2189.54	-36384.3	-14737.8	1.1945	0.673984	1.88139e-103	-1.8725
2189.55	-36384.3	-14737.8	1.20691	0.6702	-3.07822e-103	-1.86653
2189.57	-36384.4	-14737.8	1.21872	0.666953	-3.27706e-104	-1.86025
2189.59	-36384.4	-14737.8	1.22885	0.665161	8.49446e-104	-1.85347
2189.6	-36384.4	-14737.8	1.23874	0.663595	8.69031e-105	-1.8462
2189.62	-36384.4	-14737.8	1.25028	0.660648	-2.17115e-104	-1.8385
2189.64	-36384.4	-14737.8	1.26262	0.656885	-1.12911e-105	-1.83054
2189.66	-36384.5	-14737.7	1.27436	0.653406	5.96305e-105	-1.82246
2189.67	-36384.5	-14737.7	1.28597	0.650189	2.98791e-106	-1.81422
2189.69	-36384.5	-14737.7	1.29813	0.646902	-1.51318e-105	-1.80578
2189.71	-36384.5	-14737.7	1.31	0.643333	0	-1.79739
2189.72	-36384.5	-14737.7	1.32065	0.639541	3.92916e-106	-1.78933
2189.74	-36384.6	-14737.7	1.33058	0.636534	-1.96669e-107	-1.7817
2189.76	-36384.6	-14737.7	1.34051	0.634923	-1.071e-106	-1.77448
2189.77	-36384.6	-14737.7	1.3506	0.633193	5.18937e-108	-1.76757
2189.79	-36384.6	-14737.7	1.36086	0.630023	2.69043e-107	-1.76084
2189.81	-36384.7	-14737.7	1.37122	0.626229	-2.63594e-108	-1.7541
2189.83	-36384.7	-14737.7	1.38159	0.622722	-6.86815e-108	-1.7471
2189.84	-36384.7	-14737.7	1.39178	0.619422	1.01888e-108	-1.73927
2189.86	-36384.7	-14737.7	1.40176	0.616121	1.86076e-108	-1.72984
2189.88	-36384.7	-14737.6	1.41179	0.612724	-2.67988e-109	-1.71763
2189.89	-36384.8	-14737.6	1.42206	0.609243	-4.61527e-109	-1.7011
2189.91	-36384.8	-14737.6	1.43245	0.605907	9.04747e-110	-1.67792
2189.93	-36384.8	-14737.6	1.4428	0.602649	1.15629e-109	-1.64661
2189.94	-36384.8	-14737.6	1.45296	0.598737	-2.91403e-110	-1.60757
2189.96	-36384.9	-14737.6	1.46293	0.593825	-3.11697e-110	-1.5606
2189.98	-36384.9	-14737.6	1.47298	0.588373	7.6371e-111	-1.50409
2189.99	-36384.9	-14737.6	1.48328	0.583022	7.60391e-111	-1.4382
2190.01	-36384.9	-14737.6	1.49367	0.578583	-2.31257e-111	-1.36635
2190.03	-36385	-14737.6	1.50401	0.57519	-1.86277e-111	-1.292
2190.05	-36385	-14737.6	1.51414	0.571979	6.9519e-112	-1.21821
2190.06	-36385	-14737.6	1.5241	0.568592	5.00195e-112	-1.1452
2190.08	-36385	-14737.5	1.53419	0.565389	-1.81749e-112	-1.06977
2190.1	-36385	-14737.5	1.5445	0.562122	-1.19939e-112	-0.991453
2190.11	-36385.1	-14737.5	1.55488	0.557758	5.35119e-113	-0.913276
2190.13	-36385.1	-14737.5	1.56497	0.55254	3.21319e-113	-0.834507
2190.15	-36385.1	-14737.5	1.57422	0.548095	-1.39343e-113	-0.750233
2190.16	-36385.2	-14737.5	1.58271	0.544792	-7.54585e-114	-0.659459
2190.18	-36385.2	-14737.5	1.5912	0.5416	3.9242e-114	-0.565489
2190.2	-36385.2	-14737.5	1.59984	0.538123	1.74917e-114	-0.468502
2190.22	-36385.2	-14737.5	1.60822	0.534608	-1.09098e-114	-0.365912
2190.23	-36385.3	-14737.5	1.61675	0.531184	-3.98279e-115	-0.260167
2190.25	-36385.3	-14737.5	1.62639	0.527858	3.09116e-115	-0.157531
2190.27	-36385.3	-14737.4	1.63657	0.524535	1.06163e-115	-0.0608952
2190.28	-36385.3	-14737.4	1.64584	0.521079	-7.98778e-116	0.0290406
2190.3	-36385.4	-14737.4	1.65422	0.517631	-2.31693e-116	0.109483
2190.32	-36385.4	-14737.4	1.66268	0.514445	2.16901e-116	0.176492
2190.34	-36385.4	-14737.4	1.67132	0.51097	4.88713e-117	0.229218
2190.35	-36385.4	-14737.4	1.67976	0.506354	-6.05946e-117	0.268821
2190.37	-36385.5	-14737.4	1.68804	0.501166	-1.30447e-117	0.298128
2190.39	-36385.5	-14737.4	1.69644	0.496637	1.58465e-117	0.32067
2190.4	-36385.5	-14737.4	1.7051	0.493648	2.70815e-118	0.339068
2190.42	-36385.5	-14737.4	1.71403	0.492222	-5.3583e-118	0.355448
2190.44	-36385.6	-14737.4	1.72243	0.487708	-9.10053e-119	0.371661
2190.45	-36385.6	-14737.3	1.72945	0.474524	6.02591e-118	0.389872
2190.47	-36385.6	-14737.3	1.73588	0.452974	1.89872e-118	0.414692
2190.49	-36385.7	-14737.3	1.74282	0.423967	-1.82664e-117	0.450767
2190.51	-36385.7	-14737.3	1.74963	0.379949	-3.47244e-118	0.498001
2190.52	-36385.7	-14737.3	1.75531	0.314016	6.98852e-117	0.554854
2190.54	-36385.7	-14737.3	1.76	0.236667	0	0.620915
2190.56	-36385.8	-14737.3	1.76396	0.159362	-2.76439e-116	0.69565
2190.57	-36385.8	-14737.3	1.76667	0.0766667	0	0.776688
2190.59	-36385.8	-14737.3	1.76753	-0.0175958	1.01049e-115	0.861321
2190.61	-36385.9	-14737.2	1.76656	-0.115674	-1.99015e-116	0.947325
2190.62	-36385.9	-14737.2	1.76386	-0.208301	-3.85927e-115	1.03226
2190.64	-36385.9	-14737.2	1.75938	-0.292814	1.54834e-115	1.11257
2190.66	-36385.9	-14737.2	1.75319	-0.369315	1.51428e-114	1.18609
2190.68	-36386	-14737.2	1.74574	-0.441804	-5.84286e-115	1.2553
2190.69	-36386	-14737.2	1.73745	-0.513248	-5.48855e-114	1.32247
2190.71	-36386	-14737.2	1.72833	-0.58176	3.3546e-114	1.38695
2190.73	-36386	-14737.2	1.71833	-0.645974	2.06058e-113	1.44798
2190.74	-36386.1	-14737.2	1.70731	-0.707773	-1.71945e-113	1.50565
2190.76	-36386.1	-14737.2	1.69534	-0.767565	-7.68443e-113	1.55965
2190.78	-36386.1	-14737.1	1.68305	-0.821838	8.24317e-113	1.60853
2190.79	-36386.2	-14737.1	1.67024	-0.86917	2.98331e-112	1.65209
2190.81	-36386.2	-14737.1	1.65529	-0.912536	-3.09737e-112	1.69253
2190.83	-36386.2	-14737.1	1.63799	-0.954084	-1.06177e-111	1.73083
2190.85	-36386.2	-14737.1	1.62073	-0.99378	1.40863e-111	1.76557
2190.86	-36386.3	-14737.1	1.60434	-1.03104	4.09998e-111	1.79601
2190.88	-36386.3	-14737.1	1.58697	-1.06475	-5.28194e-111	1.82281
2190.9	-36386.3	-14737.1	1.56799	-1.09328	-1.44681e-110	1.84593
2190.91	-36386.3	-14737.1	1.54886	-1.11427	2.31965e-110	1.86411
2190.93	-36386.4	-14737.1	1.53009	-1.12792	5.20404e-110	1.87674
2190.95	-36386.4	-14737.1	1.51082	-1.13758	-1.00577e-109	1.8841
2190.96	-36386.4	-14737	1.49077	-1.14452	-2.00308e-109	1.88723
2190.98	-36386.4	-14737	1.47039	-1.14755	3.76086e-109	1.88794
2191	-36386.5	-14737	1.44981	-1.14725	6.91161e-109	1.88734
2191.01	-36386.5	-14737	1.42886	-1.14612	-1.58124e-108	1.8858
2191.03	-36386.5	-14737	1.40815	-1.14607	-2.40609e-108	1.88401
2191.05	-36386.5	-14737	1.38891	-1.14826	6.63069e-108	1.88295
2191.07	-36386.6	-14737	1.37082	-1.15192	9.21819e-108	1.88255
2191.08	-36386.6	-14737	1.35238	-1.15491	-2.47025e-107	1.8819
2191.1	-36386.6	-14737	1.33337	-1.15643	-3.0668e-107	1.88069
2191.12	-36386.6	-14737	1.3145	-1.1568	1.0084e-106	1.87914
2191.13	-36386.6	-14737	1.29565	-1.15668	1.0128e-106	1.87742
2191.15	-36386.7	-14737	1.27614	-1.15693	-4.13359e-106	1.87575
2191.17	-36386.7	-14737	1.25598	-1.15888	-3.86446e-106	1.87476
2191.18	-36386.7	-14736.9	1.23559	-1.1639	1.53342e-105	1.87522
2191.2	-36386.7	-14736.9	1.21493	-1.1714	1.19984e-105	1.87659
2191.22	-36386.7	-14736.9	1.19386	-1.17955	-6.12056e-105	1.87768
2191.24	-36386.8	-14736.9	1.17342	-1.18593	-3.55394e-105	1.87802
2191.25	-36386.8	-14736.9	1.15483	-1.18824	2.46765e-104	1.8775
2191.27	-36386.8	-14736.9	1.13668	-1.18709	1.35119e-104	1.87614
2191.29	-36386.8	-14736.9	1.11686	-1.18443	-9.10824e-104	1.87414
2191.3	-36386.8	-14736.9	1.09582	-1.18322	-3.49566e-104	1.87262
2191.32	-36386.8	-14736.9	1.07491	-1.18624	3.56793e-103	1.87295
2191.34	-36386.9	-14736.9	1.05452	-1.19287	6.88191e-104	1.87559
2191.36	-36386.9	-14736.9	1.03455	-1.20161	-1.42032e-102	1.88045
2191.37	-36386.9	-14736.9	1.01453	-1.2126	-2.60813e-103	1.88636
2191.39	-36386.9	-14736.9	0.993988	-1.22564	5.21068e-102	1.89197
2191.41	-36386.9	-14736.9	0.973333	-1.23667	0	1.89651
2191.42	-36386.9	-14736.9	0.952935	-1.2419	-2.00671e-101	1.89936
2191.44	-36387	-14736.8	0.932076	-1.24338	3.96244e-102	1.89972
2191.46	-36387	-14736.8	0.910277	-1.24379	7.90793e-101	1.8972
2191.47	-36387	-14736.8	0.888772	-1.24327	-1.49738e-101	1.89298
2191.49	-36387	-14736.8	0.868395	-1.24167	-2.87929e-100	1.88819
2191.51	-36387	-14736.8	0.847431	-1.2398	1.15205e-100	1.88276
2191.53	-36387	-14736.8	0.82484	-1.23821	1.09044e-99	1.87659
2191.54	-36387	-14736.8	0.802992	-1.23626	-6.68473e-100	1.8704
2191.56	-36387.1	-14736.8	0.783211	-1.23329	-4.26186e-99	1.86455
2191.58	-36387.1	-14736.8	0.762911	-1.22919	2.51902e-99	1.85831
2191.59	-36387.1	-14736.8	0.740522	-1.22412	1.53672e-98	1.85116
2191.61	-36387.1	-14736.8	0.71824	-1.21875	-1.27967e-98	1.84349
2191.63	-36387.1	-14736.8	0.697547	-1.21356	-5.71644e-98	1.83567
2191.64	-36387.1	-14736.8	0.677382	-1.20853	6.13124e-98	1.82771
2191.66	-36387.1	-14736.8	0.657179	-1.20355	2.2189e-97	1.81958
2191.68	-36387.1	-14736.8	0.637747	-1.1985	-2.30372e-97	1.81125
2191.7	-36387.1	-14736.8	0.619086	-1.19334	-7.89707e-97	1.80279
2191.71	-36387.2	-14736.8	0.599594	-1.18819	1.04462e-96	1.7945
2191.73	-36387.2	-14736.8	0.578846	-1.18307	2.87653e-96	1.78659
2191.75	-36387.2	-14736.8	0.558351	-1.17781	-4.63785e-96	1.77911
2191.76	-36387.2	-14736.8	0.538508	-1.17267	-1.11007e-95	1.77201
2191.78	-36387.2	-14736.8	0.51816	-1.16838	1.73715e-95	1.76518
2191.8	-36387.2	-14736.8	0.497333	-1.16502	3.87842e-95	1.75847
2191.81	-36387.2	-14736.8	0.477605	-1.16177	-7.44624e-95	1.75169
2191.83	-36387.2	-14736.8	0.458944	-1.1583	-1.37459e-94	1.74446
2191.85	-36387.2	-14736.8	0.439555	-1.15481	3.16942e-94	1.73618
2191.87	-36387.2	-14736.8	0.419347	-1.15006	5.27818e-94	1.72591
2191.88	-36387.2	-14736.8	0.399825	-1.14154	-1.18302e-93	1.7124
2191.9	-36387.2	-14736.8	0.381098	-1.12756	-1.79267e-93	1.6938
2191.92	-36387.2	-14736.7	0.362035	-1.10718	4.89525e-93	1.6678
2191.93	-36387.2	-14736.7	0.343042	-1.07891	6.10094e-93	1.63369
2191.95	-36387.3	-14736.8	0.325623	-1.04085	-2.0276e-92	1.59196
2191.97	-36387.3	-14736.8	0.309236	-0.992646	-2.33248e-92	1.54181
2191.98	-36387.3	-14736.7	0.292112	-0.934935	7.53833e-92	1.48179
2192	-36387.3	-14736.7	0.27481	-0.868062	7.54399e-92	1.41337
2192.02	-36387.3	-14736.7	0.259334	-0.792656	-3.04098e-91	1.33986
2192.03	-36387.3	-14736.7	0.24615	-0.714504	-2.38748e-91	1.26267
2192.05	-36387.3	-14736.7	0.234851	-0.641378	1.23552e-90	1.18189
2192.07	-36387.3	-14736.7	0.225317	-0.572694	9.09291e-91	1.09553
2192.09	-36387.3	-14736.7	0.217529	-0.503774	-4.57238e-90	1.00058
2192.1	-36387.3	-14736.7	0.211054	-0.430384	-2.64659e-90	0.893917
2192.12	-36387.3	-14736.7	0.205349	-0.349632	1.80742e-89	0.772894
2192.14	-36387.3	-14736.7	0.200498	-0.266275	6.95736e-90	0.638562
2192.15	-36387.3	-14736.7	0.196742	-0.186224	-7.23802e-89	0.49263
2192.17	-36387.3	-14736.7	0.193677	-0.103672	-2.64082e-89	0.331706
2192.19	-36387.3	-14736.7	0.190971	-0.0105304	2.66389e-88	0.151954
2192.2	-36387.3	-14736.7	0.189965	0.090605	5.12382e-89	-0.0426952
2192.22	-36387.3	-14736.7	0.192124	0.19434	-1.03455e-87	-0.245055
2192.24	-36387.3	-14736.7	0.196667	0.3	0	-0.445534
2192.26	-36387.3	-14736.7	0.202505	0.407064	4.09644e-87	-0.635451
2192.27	-36387.3	-14736.7	0.21	0.51	0	-0.812636
2192.29	-36387.3	-14736.7	0.219603	0.602126	-1.4975e-86	-0.976024
2192.31	-36387.3	-14736.7	0.230676	0.677164	2.94933e-87	-1.12246
2192.32	-36387.3	-14736.7	0.242474	0.731581	5.71931e-86	-1.24908
2192.34	-36387.3	-14736.7	0.25481	0.770709	-2.29459e-86	-1.35576
2192.36	-36387.3	-14736.7	0.267746	0.800323	-2.24412e-85	-1.44452
2192.38	-36387.4	-14736.7	0.281713	0.822209	8.65894e-86	-1.5218
2192.39	-36387.4	-14736.7	0.296928	0.837622	8.13386e-85	-1.59253
2192.41	-36387.4	-14736.7	0.312823	0.848281	-4.97142e-85	-1.65526
2192.43	-36387.4	-14736.7	0.328611	0.855765	-3.05372e-84	-1.70886
2192.44	-36387.4	-14736.7	0.343311	0.861117	2.55165e-84	-1.75563
2192.46	-36387.4	-14736.7	0.356647	0.864921	1.18924e-83	-1.79762
2192.48	-36387.4	-14736.7	0.369823	0.86698	-9.60163e-84	-1.83529
2192.49	-36387.4	-14736.7	0.383576	0.867266	-4.2624e-83	-1.86911
2192.51	-36387.4	-14736.7	0.397346	0.866276	4.55341e-83	-1.89982
2192.53	-36387.4	-14736.7	0.410949	0.864567	1.56985e-82	-1.92753
2192.55	-36387.4	-14736.7	0.425107	0.862679	-2.08643e-82	-1.95117
2192.56	-36387.4	-14736.7	0.440096	0.86097	-6.07513e-82	-1.97024
2192.58	-36387.4	-14736.7	0.455408	0.859515	7.82746e-82	-1.98527
2192.6	-36387.4	-14736.7	0.470805	0.857977	2.14413e-81	-1.99645
2192.61	-36387.4	-14736.7	0.486519	0.855464	-3.43768e-81	-2.00346
2192.63	-36387.4	-14736.7	0.502162	0.851927	-7.71231e-81	-2.0068
2192.65	-36387.5	-14736.7	0.516555	0.848403	1.49054e-80	-2.00805
2192.66	-36387.5	-14736.7	0.529724	0.845157	2.96854e-80	-2.0085
2192.68	-36387.5	-14736.7	0.543011	0.841579	-5.57355e-80	-2.00904
2192.7	-36387.5	-14736.7	0.556832	0.837983	-1.02429e-79	-2.01061
2192.72	-36387.5	-14736.7	0.570555	0.835638	2.34337e-79	-2.01413
2192.73	-36387.5	-14736.7	0.584223	0.834154	3.56579e-79	-2.01939
2192.75	-36387.5	-14736.7	0.598515	0.831668	-9.8266e-79	-2.02521
2192.77	-36387.5	-14736.7	0.613609	0.828115	-1.36612e-78	-2.03068
2192.78	-36387.5	-14736.6	0.629235	0.824796	3.66089e-78	-2.03515
2192.8	-36387.5	-14736.7	0.644737	0.821462	4.54495e-78	-2.03781
2192.82	-36387.5	-14736.6	0.659235	0.816766	-1.49443e-77	-2.03778
2192.83	-36387.6	-14736.6	0.672771	0.8114	-1.50095e-77	-2.03566
2192.85	-36387.6	-14736.6	0.685997	0.807266	6.12593e-77	-2.03296
2192.87	-36387.6	-14736.6	0.699342	0.804218	5.72708e-77	-2.03087
2192.89	-36387.6	-14736.6	0.713049	0.801018	-2.27251e-76	-2.03028
2192.9	-36387.6	-14736.6	0.726817	0.797494	-1.77814e-76	-2.03191
2192.92	-36387.6	-14736.6	0.740148	0.794059	9.19238e-76	-2.03616
2192.94	-36387.6	-14736.6	0.753448	0.790767	6.76362e-76	-2.0421
2192.95	-36387.6	-14736.6	0.76739	0.787483	-3.40085e-75	-2.04821
2192.97	-36387.6	-14736.6	0.781072	0.78399	-1.96845e-75	-2.05363
2192.99	-36387.7	-14736.6	0.793204	0.780183	1.34429e-74	-2.05776
2193	-36387.7	-14736.6	0.805157	0.776949	5.17463e-75	-2.05984
2193.02	-36387.7	-14736.6	0.818811	0.775188	-5.28611e-74	-2.05928
2193.04	-36387.7	-14736.6	0.83258	0.77348	-1.0198e-74	-2.05682
2193.06	-36387.7	-14736.6	0.844415	0.770218	2.10482e-73	-2.0535
2193.07	-36387.7	-14736.6	0.85594	0.766821	3.86515e-74	-2.0493
2193.09	-36387.7	-14736.6	0.869236	0.764975	-7.72205e-73	-2.04404
2193.11	-36387.8	-14736.6	0.883333	0.763333	0	-2.03813
2193.12	-36387.8	-14736.6	0.896803	0.760272	3.0475e-72	-2.03196
2193.14	-36387.8	-14736.6	0.91	0.756667	0	-2.02505
2193.16	-36387.8	-14736.6	0.923564	0.753506	-1.11379e-71	-2.01696
2193.17	-36387.8	-14736.5	0.937493	0.749733	2.19359e-72	-2.00819
2193.19	-36387.8	-14736.5	0.951496	0.744517	4.25377e-71	-1.9993
2193.21	-36387.8	-14736.5	0.964843	0.739487	-1.70599e-71	-1.9902
2193.22	-36387.9	-14736.5	0.977068	0.735932	-1.61564e-70	-1.98095
2193.24	-36387.9	-14736.5	0.98871	0.732727	9.90595e-71	-1.97246
2193.26	-36387.9	-14736.5	1.00032	0.729124	6.31578e-70	-1.96523
2193.28	-36387.9	-14736.5	1.01209	0.726282	-3.73305e-70	-1.9585
2193.29	-36387.9	-14736.5	1.02408	0.724713	-2.27734e-69	-1.95169
2193.31	-36387.9	-14736.5	1.03619	0.722727	1.89641e-69	-1.94512
2193.33	-36388	-14736.5	1.04826	0.719335	8.47149e-69	-1.93897
2193.34	-36388	-14736.5	1.06012	0.715611	-9.0862e-69	-1.93279
2193.36	-36388	-14736.5	1.07175	0.712278	-3.28831e-68	-1.926
2193.38	-36388	-14736.5	1.08348	0.70903	3.414e-68	-1.91794
2193.39	-36388	-14736.5	1.09549	0.705618	1.17031e-67	-1.90815
2193.41	-36388	-14736.5	1.10762	0.70207	-1.54808e-67	-1.89657
2193.43	-36388.1	-14736.5	1.11968	0.698565	-4.26287e-67	-1.88255
2193.45	-36388.1	-14736.5	1.13149	0.695442	6.87307e-67	-1.8646
2193.46	-36388.1	-14736.4	1.14311	0.692334	1.64508e-66	-1.84241
2193.48	-36388.1	-14736.4	1.15489	0.688	-2.57437e-66	-1.81722
2193.5	-36388.1	-14736.4	1.16694	0.682606	-5.74763e-66	-1.78903
2193.51	-36388.1	-14736.4	1.17899	0.678098	1.1035e-65	-1.75638
2193.53	-36388.2	-14736.4	1.19098	0.674842	2.03708e-65	-1.72321
2193.55	-36388.2	-14736.4	1.2031	0.671454	-4.69693e-65	-1.69839
2193.57	-36388.2	-14736.4	1.21487	0.667954	-7.82201e-65	-1.66932
2193.58	-36388.2	-14736.4	1.22534	0.665665	1.7643e-64	-1.60463
2193.6	-36388.3	-14736.4	1.23509	0.664246	2.92496e-64	-1.50016
2193.62	-36388.3	-14736.4	1.24604	0.66185	-6.54599e-64	-1.37678
2193.63	-36388.3	-14736.4	1.25829	0.658223	-9.91624e-64	-1.23949
2193.65	-36388.3	-14736.4	1.27028	0.654585	2.72879e-63	-1.08006
2193.67	-36388.3	-14736.4	1.28182	0.651317	3.7925e-63	-0.926867
2193.68	-36388.3	-14736.4	1.2938	0.648085	-1.0162e-62	-0.834147
2193.7	-36388.4	-14736.4	1.30592	0.644636	-1.26157e-62	-0.799359
2193.72	-36388.4	-14736.3	1.31702	0.640854	4.14815e-62	-0.776901
2193.74	-36388.4	-14736.3	1.3271	0.637428	4.16626e-62	-0.753191
2193.75	-36388.4	-14736.3	1.33699	0.635404	-1.7004e-61	-0.735277
2193.77	-36388.5	-14736.3	1.34702	0.63394	-1.58969e-61	-0.710435
2193.79	-36388.5	-14736.3	1.35722	0.631279	6.30788e-61	-0.657697
2193.8	-36388.5	-14736.3	1.36756	0.62756	4.93565e-61	-0.591233
2193.82	-36388.5	-14736.3	1.37794	0.623922	-2.51776e-60	-0.54291
2193.84	-36388.5	-14736.3	1.38821	0.620578	-1.46195e-60	-0.521779
2193.85	-36388.6	-14736.3	1.39824	0.617295	1.01509e-59	-0.524909
2193.87	-36388.6	-14736.3	1.40822	0.61394	5.55827e-60	-0.545352
2193.89	-36388.6	-14736.3	1.41843	0.610459	-3.74677e-59	-0.574419
2193.91	-36388.6	-14736.3	1.42878	0.607049	-1.43798e-59	-0.602812
2193.92	-36388.7	-14736.2	1.43909	0.603868	1.46771e-58	-0.622028
2193.94	-36388.7	-14736.2	1.44939	0.600247	2.83095e-59	-0.629559
2193.96	-36388.7	-14736.2	1.45975	0.595473	-5.72033e-58	-0.625743
2193.97	-36388.7	-14736.2	1.47	0.59	0	-0.614379
2193.99	-36388.7	-14736.2	1.48001	0.584612	2.26559e-57	-0.599876
2194.01	-36388.8	-14736.2	1.49	0.58	0	-0.584967
2194.02	-36388.8	-14736.2	1.50022	0.576501	-8.28227e-57	-0.571323
2194.04	-36388.8	-14736.2	1.51061	0.573113	1.63135e-57	-0.558023
2194.06	-36388.8	-14736.2	1.52093	0.567239	3.25373e-56	-0.543326
2194.08	-36388.9	-14736.2	1.53053	0.552044	-6.15992e-57	-0.524914
2194.09	-36388.9	-14736.2	1.53913	0.522881	-1.18443e-55	-0.500005
2194.11	-36388.9	-14736.1	1.54772	0.485412	4.73904e-56	-0.464666
2194.13	-36388.9	-14736.1	1.55678	0.44339	4.4856e-55	-0.416343
2194.14	-36389	-14736.1	1.5645	0.389111	-2.7498e-55	-0.357052
2194.16	-36389	-14736.1	1.56977	0.316893	-1.75314e-54	-0.288051
2194.18	-36389	-14736.1	1.57412	0.230663	1.03621e-54	-0.206891
2194.19	-36389	-14736.1	1.57827	0.13414	6.32138e-54	-0.113274
2194.21	-36389.1	-14736.1	1.58009	0.0272281	-5.26401e-54	-0.0133171
2194.23	-36389.1	-14736.1	1.5786	-0.0862395	-2.35149e-53	0.0866804
2194.24	-36389.1	-14736.1	1.57587	-0.19343	2.52212e-53	0.181961
2194.26	-36389.1	-14736.1	1.57295	-0.286924	9.12759e-53	0.269888
2194.28	-36389.2	-14736.1	1.5684	-0.370491	-9.47648e-53	0.351158
2194.3	-36389.2	-14736.1	1.56163	-0.447246	-3.24851e-52	0.426666
2194.31	-36389.2	-14736	1.55392	-0.517297	4.2971e-52	0.497077
2194.33	-36389.2	-14736	1.54564	-0.582324	1.18328e-51	0.563103
2194.35	-36389.3	-14736	1.53555	-0.646618	-1.90032e-51	0.625537
2194.36	-36389.3	-14736	1.52344	-0.709581	-4.2648e-51	0.684697
2194.38	-36389.3	-14736	1.51061	-0.764466	8.2434e-51	0.740302
2194.4	-36389.3	-14736	1.4974	-0.811753	1.64178e-50	0.792162
2194.41	-36389.4	-14736	1.48308	-0.859852	-3.08254e-50	0.840229
2194.43	-36389.4	-14736	1.46754	-0.909022	-5.66501e-50	0.884545
2194.45	-36389.4	-14736	1.45143	-0.950714	1.30431e-49	0.925251
2194.47	-36389.4	-14736	1.4348	-0.98459	2.17147e-49	0.962679
2194.48	-36389.5	-14736	1.4172	-1.01804	-4.8665e-49	0.997338
2194.5	-36389.5	-14736	1.39826	-1.05283	-7.37425e-49	1.02971
2194.52	-36389.5	-14735.9	1.37778	-1.08532	2.01367e-48	1.06018
2194.53	-36389.5	-14735.9	1.35699	-1.11404	2.50963e-48	1.08804
2194.55	-36389.5	-14735.9	1.33795	-1.13926	-8.34054e-48	1.11179
2194.57	-36389.6	-14735.9	1.31994	-1.1604	-9.59468e-48	1.13127
2194.59	-36389.6	-14735.9	1.30051	-1.17637	3.1009e-47	1.14715
2194.6	-36389.6	-14735.9	1.27956	-1.18747	3.10323e-47	1.15944
2194.62	-36389.6	-14735.9	1.25854	-1.19494	-1.25091e-46	1.16782
2194.64	-36389.7	-14735.9	1.23806	-1.19938	-9.82093e-47	1.17325
2194.65	-36389.7	-14735.9	1.21815	-1.2012	5.08234e-46	1.17739
2194.67	-36389.7	-14735.9	1.19816	-1.20269	3.74038e-46	1.18107
2194.69	-36389.7	-14735.9	1.17732	-1.2066	-1.88085e-45	1.18479
2194.7	-36389.7	-14735.9	1.15677	-1.21231	-1.08868e-45	1.18958
2194.72	-36389.7	-14735.9	1.13807	-1.21802	7.43483e-45	1.19649
2194.74	-36389.8	-14735.9	1.11909	-1.22551	2.86191e-45	1.20486
2194.76	-36389.8	-14735.8	1.09707	-1.23709	-2.92357e-44	1.21347
2194.77	-36389.8	-14735.8	1.07458	-1.24937	-5.64018e-45	1.22175
2194.79	-36389.8	-14735.8	1.05477	-1.25794	1.16411e-43	1.22929
2194.81	-36389.8	-14735.8	1.03463	-1.2631	2.13769e-44	1.23504
2194.82	-36389.8	-14735.8	1.01075	-1.26617	-4.27081e-43	1.23816
2194.84	-36389.9	-14735.8	0.986667	-1.26667	0	1.23965
2194.86	-36389.9	-14735.8	0.966278	-1.2645	1.68547e-42	1.24095
2194.87	-36389.9	-14735.8	0.946667	-1.26333	-1.42623e-52	1.24292
2194.89	-36389.9	-14735.8	0.924557	-1.26669	-6.16002e-42	1.24632
2194.91	-36389.9	-14735.8	0.902061	-1.27382	1.2132e-42	1.25205
2194.93	-36389.9	-14735.8	0.881426	-1.28327	2.35262e-41	1.26049
2194.94	-36390	-14735.8	0.860825	-1.2948	-9.43525e-42	1.27022
2194.96	-36390	-14735.8	0.838616	-1.30758	-8.93558e-41	1.27965
2194.98	-36390	-14735.8	0.816076	-1.31823	5.47865e-41	1.2878
2194.99	-36390	-14735.8	0.794322	-1.32436	3.49305e-40	1.29397
2195.01	-36390	-14735.8	0.772872	-1.32692	-2.06462e-40	1.29791
2195.03	-36390	-14735.8	0.750957	-1.32726	-1.25952e-39	1.29957
2195.04	-36390	-14735.7	0.727697	-1.32641	1.04884e-39	1.29937
2195.06	-36390	-14735.8	0.703289	-1.32493	4.6853e-39	1.29783
2195.08	-36390.1	-14735.7	0.680126	-1.32249	-5.02527e-39	1.29561
2195.1	-36390.1	-14735.7	0.658819	-1.31913	-1.81865e-38	1.29303
2195.11	-36390.1	-14735.7	0.63648	-1.3157	1.88817e-38	1.28982
2195.13	-36390.1	-14735.7	0.612137	-1.31244	6.47258e-38	1.28592
2195.15	-36390.1	-14735.7	0.588669	-1.30845	-8.58705e-38	1.28174
2195.16	-36390.1	-14735.7	0.56717	-1.30345	-2.49936e-37	1.27746
2195.18	-36390.1	-14735.7	0.545562	-1.29814	3.21988e-37	1.27282
2195.2	-36390.1	-14735.7	0.523061	-1.29299	8.81977e-37	1.26777
2195.21	-36390.1	-14735.7	0.50114	-1.28791	-1.41406e-36	1.26256
2195.23	-36390.1	-14735.7	0.480527	-1.28278	-3.17239e-36	1.25747
2195.25	-36390.1	-14735.7	0.460772	-1.2775	6.13121e-36	1.25273
2195.26	-36390.1	-14735.7	0.440961	-1.27238	1.22108e-35	1.24839
2195.28	-36390.2	-14735.7	0.419818	-1.26816	-2.29263e-35	1.24426
2195.3	-36390.2	-14735.7	0.397329	-1.26483	-4.21333e-35	1.24031
2195.32	-36390.2	-14735.7	0.374813	-1.26158	9.63926e-35	1.23671
2195.33	-36390.2	-14735.7	0.352573	-1.25812	1.46676e-34	1.23339
2195.35	-36390.2	-14735.7	0.329983	-1.25461	-4.0106e-34	1.23001
2195.37	-36390.2	-14735.7	0.307582	-1.25118	-4.9998e-34	1.22606
2195.38	-36390.2	-14735.7	0.286724	-1.24776	1.66179e-33	1.22089
2195.4	-36390.2	-14735.7	0.266997	-1.24269	1.91171e-33	1.21414
2195.42	-36390.2	-14735.7	0.246874	-1.23349	-6.17847e-33	1.20549
2195.43	-36390.2	-14735.7	0.226125	-1.22072	-6.18311e-33	1.19381
2195.45	-36390.2	-14735.7	0.205375	-1.20656	2.49241e-32	1.17757
2195.47	-36390.2	-14735.7	0.184816	-1.18864	1.9568e-32	1.15754
2195.49	-36390.2	-14735.7	0.164428	-1.16291	-1.01265e-31	1.13552
2195.5	-36390.2	-14735.7	0.144548	-1.13333	-7.45262e-32	1.11092
2195.52	-36390.2	-14735.7	0.125624	-1.10648	3.79769e-31	1.08271
2195.54	-36390.2	-14735.7	0.10752	-1.078	2.78534e-31	1.05554
2195.55	-36390.2	-14735.7	0.089812	-1.04136	-1.37889e-30	1.03386
2195.57	-36390.2	-14735.7	0.0721016	-1.01713	-5.61223e-31	0.99705
2195.59	-36390.2	-14735.7	0.0543323	-1.02059	5.91185e-30	0.918527
2195.61	-36390.2	-14735.7	0.0383199	-0.960556	2.16332e-30	0.808141
