# Supplementary material for: Extraction of driving behavior primitives considering driver expectation and vehicle dynamics
Source: PLoS One. 2025 Dec 31;20(12):e0340123. doi: 10.1371/journal.pone.0340123 (PMC12755792; doi:10.1371/journal.pone.0340123)
Supplement: S1 File — (ZIP) [file pone.0340123.s001.zip › DataSetForPimitiveExaction-1/straight driving/d2c24_s_3.xlsx]

## Sheet: Sheet1
2653.64	-36168.7	-14621.5	0.0336543	0.553247	4.95643e-34	0.0618535
2653.66	-36168.7	-14621.5	0.0427545	0.613739	-5.31607e-34	-0.0139075
2653.68	-36168.7	-14621.5	0.0526073	0.693734	-1.92389e-33	-0.0736917
2653.69	-36168.7	-14621.5	0.0631876	0.764781	1.99743e-33	-0.126496
2653.71	-36168.7	-14621.5	0.0748157	0.809822	6.84713e-33	-0.176345
2653.73	-36168.7	-14621.5	0.0884059	0.839535	-9.05735e-33	-0.216129
2653.75	-36168.7	-14621.5	0.103919	0.862453	-2.49408e-32	-0.243043
2653.76	-36168.7	-14621.5	0.119845	0.879896	4.00546e-32	-0.262185
2653.78	-36168.7	-14621.5	0.13531	0.892234	8.98926e-32	-0.276975
2653.8	-36168.7	-14621.5	0.150395	0.899411	-1.73753e-31	-0.287917
2653.81	-36168.7	-14621.5	0.165348	0.902524	-3.46051e-31	-0.295535
2653.83	-36168.7	-14621.5	0.180519	0.90388	6.49731e-31	-0.300574
2653.85	-36168.7	-14621.5	0.195997	0.90405	1.19406e-30	-0.303841
2653.86	-36168.7	-14621.5	0.211588	0.901772	-2.73177e-30	-0.30617
2653.88	-36168.7	-14621.5	0.227057	0.89797	-4.15679e-30	-0.307838
2653.9	-36168.7	-14621.5	0.24218	0.895486	1.14553e-29	-0.308651
2653.91	-36168.7	-14621.5	0.257121	0.894154	1.59255e-29	-0.309074
2653.93	-36168.7	-14621.5	0.272336	0.891531	-4.26765e-29	-0.310064
2653.95	-36168.7	-14621.5	0.287847	0.887808	-5.29824e-29	-0.311867
2653.97	-36168.7	-14621.5	0.303355	0.885158	1.74212e-28	-0.314183
2653.98	-36168.7	-14621.5	0.318792	0.883715	1.74972e-28	-0.317076
2654	-36168.7	-14621.5	0.334207	0.882277	-7.14125e-28	-0.320827
2654.02	-36168.7	-14621.5	0.349142	0.880536	-6.6763e-28	-0.325358
2654.03	-36168.7	-14621.5	0.362988	0.87872	2.64916e-27	-0.330369
2654.05	-36168.7	-14621.5	0.37663	0.877027	2.07285e-27	-0.335448
2654.07	-36168.8	-14621.6	0.391573	0.875561	-1.0574e-26	-0.340171
2654.09	-36168.7	-14621.6	0.407269	0.873755	-6.13984e-27	-0.344559
2654.1	-36168.8	-14621.6	0.4224	0.870876	4.26315e-26	-0.348844
2654.12	-36168.8	-14621.6	0.437312	0.867305	2.33434e-26	-0.353231
2654.14	-36168.8	-14621.6	0.452833	0.863789	-1.57355e-25	-0.35792
2654.15	-36168.8	-14621.6	0.468255	0.8604	-6.03916e-26	-0.363167
2654.17	-36168.8	-14621.6	0.482482	0.856966	6.16402e-25	-0.369151
2654.19	-36168.8	-14621.6	0.495885	0.853533	1.18893e-25	-0.37545
2654.2	-36168.8	-14621.6	0.509214	0.85019	-2.45376e-24	-0.381545
2654.22	-36168.8	-14621.6	0.522551	0.846864	-4.50585e-25	-0.387454
2654.24	-36168.8	-14621.6	0.535917	0.84346	9.00204e-24	-0.393273
2654.26	-36168.8	-14621.6	0.55	0.84	0	-0.398693
2654.27	-36168.8	-14621.7	0.565316	0.836541	-3.46682e-23	-0.403414
2654.29	-36168.8	-14621.7	0.5809	0.833135	6.84557e-24	-0.407649
2654.31	-36168.8	-14621.7	0.595874	0.829805	1.36619e-22	-0.411632
2654.32	-36168.8	-14621.7	0.610903	0.826468	-2.58689e-23	-0.41523
2654.34	-36168.8	-14621.7	0.626519	0.823054	-4.9743e-22	-0.418276
2654.36	-36168.8	-14621.7	0.641725	0.819592	1.9903e-22	-0.420738
2654.37	-36168.8	-14621.7	0.655696	0.816135	1.88386e-21	-0.422619
2654.39	-36168.8	-14621.7	0.669002	0.812742	-1.15486e-21	-0.423941
2654.41	-36168.8	-14621.7	0.682275	0.809422	-7.36285e-21	-0.424698
2654.43	-36168.8	-14621.7	0.695726	0.806067	4.35189e-21	-0.424804
2654.44	-36168.8	-14621.8	0.709425	0.802622	2.65486e-20	-0.424305
2654.46	-36168.8	-14621.8	0.72326	0.799206	-2.21078e-20	-0.423578
2654.48	-36168.8	-14621.8	0.737065	0.795829	-9.8758e-20	-0.422957
2654.49	-36168.8	-14621.8	0.750612	0.792244	1.05924e-19	-0.422579
2654.51	-36168.8	-14621.8	0.763898	0.788651	3.83341e-19	-0.422515
2654.53	-36168.8	-14621.8	0.777318	0.786071	-3.97994e-19	-0.422762
2654.54	-36168.8	-14621.8	0.791055	0.784557	-1.36431e-18	-0.423288
2654.56	-36168.9	-14621.8	0.804867	0.782382	1.8047e-18	-0.424026
2654.58	-36168.9	-14621.9	0.818604	0.778883	4.96953e-18	-0.4247
2654.6	-36168.9	-14621.9	0.832303	0.775206	-8.01242e-18	-0.424751
2654.61	-36168.9	-14621.9	0.845754	0.771908	-1.91778e-17	-0.424145
2654.63	-36168.9	-14621.9	0.858431	0.768627	3.00113e-17	-0.423532
2654.65	-36168.9	-14621.9	0.870375	0.765182	6.70041e-17	-0.423049
2654.66	-36168.9	-14621.9	0.882345	0.761696	-1.28642e-16	-0.422161
2654.68	-36168.9	-14621.9	0.894444	0.758258	-2.37476e-16	-0.420944
2654.7	-36168.9	-14621.9	0.906073	0.754898	5.47553e-16	-0.420143
2654.71	-36168.9	-14622	0.917589	0.751577	9.11866e-16	-0.419704
2654.73	-36168.9	-14622	0.930221	0.748203	-2.0438e-15	-0.418847
2654.75	-36168.9	-14622	0.944115	0.744759	-3.09705e-15	-0.417625
2654.77	-36168.9	-14622	0.958391	0.7413	8.4571e-15	-0.416826
2654.78	-36168.9	-14622	0.972123	0.737866	1.05401e-14	-0.41636
2654.8	-36168.9	-14622	0.984487	0.734487	-3.50291e-14	-0.415477
2654.82	-36168.9	-14622.1	0.995933	0.731163	-4.02963e-14	-0.414297
2654.83	-36168.9	-14622.1	1.00769	0.727865	1.30233e-13	-0.413482
2654.85	-36168.9	-14622.1	1.01981	0.724416	1.30331e-13	-0.413004
2654.87	-36168.9	-14622.1	1.03166	0.720633	-5.25364e-13	-0.412414
2654.88	-36168.9	-14622.1	1.04369	0.717261	-4.12465e-13	-0.411844
2654.9	-36169	-14622.1	1.0568	0.715339	2.13451e-12	-0.411697
2654.92	-36169	-14622.2	1.07027	0.713844	1.5709e-12	-0.41177
2654.94	-36169	-14622.2	1.08279	0.711004	-7.8993e-12	-0.411586
2654.95	-36169	-14622.2	1.09458	0.707293	-4.57229e-12	-0.41087
2654.97	-36169	-14622.2	1.10655	0.704011	3.12252e-11	-0.409495
2654.99	-36169	-14622.2	1.1186	0.700497	1.20196e-11	-0.407642
2655	-36169	-14622.2	1.13035	0.695648	-1.25045e-10	-0.40558
2655.02	-36169	-14622.3	1.14196	0.690534	-4.56231e-11	-0.40333
2655.04	-36169	-14622.3	1.15376	0.686651	4.60218e-10	-0.400908
2655.05	-36169	-14622.3	1.16594	0.683519	8.85198e-11	-0.398794
2655.07	-36169	-14622.3	1.17838	0.680173	-1.7873e-09	-0.397454
2655.09	-36169	-14622.3	1.19	0.676667	0	-0.396514
2655.11	-36169	-14622.4	1.19999	0.673283	7.07706e-09	-0.395474
2655.12	-36169	-14622.4	1.21	0.67	-5.98964e-19	-0.394336
2655.14	-36169	-14622.4	1.22164	0.666689	-2.58711e-08	-0.393202
2655.16	-36169.1	-14622.4	1.23406	0.663111	5.09531e-09	-0.392092
2655.17	-36169.1	-14622.4	1.24615	0.659315	9.88077e-08	-0.390989
2655.19	-36169.1	-14622.5	1.25807	0.656415	-3.96416e-08	-0.389838
2655.21	-36169.1	-14622.5	1.26997	0.654921	-3.87697e-07	-0.38866
2655.22	-36169.1	-14622.5	1.28128	0.653017	1.49593e-07	-0.387709
2655.24	-36169.1	-14622.5	1.29168	0.64952	1.40522e-06	-0.387124
2655.26	-36169.1	-14622.5	1.3018	0.646189	-8.58869e-07	-0.386608
2655.28	-36169.1	-14622.6	1.31214	0.644336	-5.27565e-06	-0.385985
2655.29	-36169.1	-14622.6	1.32238	0.642999	4.40827e-06	-0.385557
2655.31	-36169.1	-14622.6	1.33234	0.641362	2.05455e-05	-0.385511
2655.33	-36169.1	-14622.6	1.3424	0.639583	-1.65879e-05	-0.385661
2655.34	-36169.1	-14622.6	1.35274	0.637851	-7.36379e-05	-0.385753
2655.36	-36169.1	-14622.7	1.36298	0.636182	7.86654e-05	-0.385492
2655.38	-36169.2	-14622.7	1.37314	0.634506	0.000271209	-0.384879
2655.39	-36169.2	-14622.7	1.38393	0.632649	-0.000378774	-0.384419
2655.41	-36169.2	-14622.7	1.39559	0.630813	-0.00208142	-0.384387
2655.43	-36169.2	-14622.7	1.40755	0.629767	-0.00396225	-0.384647
2655.45	-36169.2	-14622.8	1.41953	0.629755	-0.005623	-0.385153
2655.46	-36169.2	-14622.8	1.43173	0.63019	-0.00747684	-0.386038
2655.48	-36169.2	-14622.8	1.44388	0.630331	-0.00934532	-0.387205
2655.5	-36169.2	-14622.8	1.45513	0.629375	-0.0102572	-0.388252
2655.51	-36169.2	-14622.9	1.46535	0.627506	-0.0101409	-0.388841
2655.53	-36169.2	-14622.9	1.47523	0.625913	-0.00992259	-0.388743
2655.55	-36169.2	-14622.9	1.48522	0.624421	-0.00995754	-0.388123
2655.56	-36169.2	-14622.9	1.49545	0.621635	-0.0100308	-0.387488
2655.58	-36169.3	-14623	1.50579	0.617953	-0.0100261	-0.386957
2655.6	-36169.3	-14623	1.51592	0.61536	-0.00994658	-0.386304
2655.62	-36169.3	-14623	1.52587	0.61393	-0.00993114	-0.385719
2655.63	-36169.3	-14623	1.53599	0.612268	-0.0101797	-0.385705
2655.65	-36169.3	-14623.1	1.54633	0.610446	-0.0102219	-0.386361
2655.67	-36169.3	-14623.1	1.55673	0.609637	-0.00914831	-0.387449
2655.68	-36169.3	-14623.1	1.56702	0.609855	-0.00723272	-0.388602
2655.7	-36169.3	-14623.1	1.57707	0.610309	-0.00546475	-0.389413
2655.72	-36169.3	-14623.2	1.58704	0.610232	-0.00385725	-0.389875
2655.73	-36169.3	-14623.2	1.5972	0.608994	-0.00194507	-0.390179
2655.75	-36169.3	-14623.2	1.60755	0.607089	-0.000249061	-0.390102
2655.77	-36169.3	-14623.2	1.61794	0.605487	0.000291961	-0.389265
2655.79	-36169.4	-14623.3	1.62821	0.603742	4.78588e-05	-0.388011
2655.8	-36169.4	-14623.3	1.63824	0.600898	-8.09711e-05	-0.38693
2655.82	-36169.4	-14623.3	1.64822	0.597309	-1.27003e-05	-0.385849
2655.84	-36169.4	-14623.3	1.65841	0.59378	2.07173e-05	-0.384355
2655.85	-36169.4	-14623.4	1.66878	0.590398	2.18879e-06	-0.382567
2655.87	-36169.4	-14623.4	1.67916	0.586981	-5.47049e-06	-0.380795
2655.89	-36169.4	-14623.4	1.6894	0.583535	-2.84512e-07	-0.379174
2655.9	-36169.4	-14623.4	1.69943	0.580136	1.50294e-06	-0.377692
2655.92	-36169.4	-14623.5	1.70941	0.576854	7.53765e-08	-0.37594
2655.94	-36169.4	-14623.5	1.71956	0.573656	-3.83135e-07	-0.373488
2655.96	-36169.4	-14623.5	1.73	0.57	8.90983e-18	-0.37037
2655.97	-36169.5	-14623.6	1.74064	0.56533	1.06239e-07	-0.366715
2655.99	-36169.5	-14623.6	1.75054	0.559639	-6.385e-09	-0.362478
2656.01	-36169.5	-14623.6	1.75906	0.553132	-5.55197e-08	-0.357672
2656.02	-36169.5	-14623.6	1.76715	0.546262	6.71066e-09	-0.352647
2656.04	-36169.5	-14623.7	1.77572	0.539407	1.10675e-07	-0.347673
2656.06	-36169.5	-14623.7	1.78432	0.532516	-4.22349e-08	-0.342508
2656.07	-36169.5	-14623.7	1.79266	0.525561	-3.95207e-07	-0.336954
