# Supplementary material for: Extraction of driving behavior primitives considering driver expectation and vehicle dynamics
Source: PLoS One. 2025 Dec 31;20(12):e0340123. doi: 10.1371/journal.pone.0340123 (PMC12755792; doi:10.1371/journal.pone.0340123)
Supplement: S1 File — (ZIP) [file pone.0340123.s001.zip › DataSetForPimitiveExaction-1/straight driving/d2c24_s_4.xlsx]

## Sheet: Sheet1
2678.04	-36175.2	-14640	0.038661	0.600638	1.73411e-208	-2.43529
2678.06	-36175.2	-14640	0.0493408	0.669462	8.94246e-210	-2.5186
2678.07	-36175.2	-14640	0.0609874	0.73462	-4.54047e-209	-2.58093
2678.09	-36175.2	-14640	0.0733333	0.79	0	-2.62636
2678.11	-36175.2	-14640	0.0861817	0.826399	1.24205e-209	-2.66157
2678.12	-36175.2	-14640	0.1	0.85	0	-2.68736
2678.14	-36175.2	-14640	0.115153	0.868978	-3.13678e-210	-2.70369
2678.16	-36175.2	-14640	0.130928	0.884096	1.55355e-211	-2.71281
2678.17	-36175.2	-14640	0.146527	0.89455	8.07698e-211	-2.71715
2678.19	-36175.2	-14640	0.161774	0.900473	-8.00698e-212	-2.71777
2678.21	-36175.2	-14640	0.176733	0.902693	-2.19454e-211	-2.7154
2678.23	-36175.2	-14640	0.191791	0.90342	2.10932e-212	-2.71067
2678.24	-36175.2	-14640	0.207208	0.90404	5.47852e-212	-2.70424
2678.26	-36175.2	-14640	0.222733	0.902916	-8.01463e-213	-2.69695
2678.28	-36175.2	-14640	0.238169	0.899345	-1.38027e-212	-2.68954
2678.29	-36175.2	-14640	0.253659	0.896097	2.7058e-213	-2.68248
2678.31	-36175.2	-14640	0.269204	0.894592	3.45807e-213	-2.67499
2678.33	-36175.2	-14640.1	0.284417	0.892509	-8.7149e-214	-2.664
2678.34	-36175.2	-14640.1	0.299297	0.888916	-9.32182e-214	-2.65246
2678.36	-36175.2	-14640.1	0.314579	0.886028	2.284e-214	-2.65386
2678.38	-36175.2	-14640.1	0.330268	0.884584	2.27407e-214	-2.65665
2678.4	-36175.2	-14640.1	0.345015	0.882273	-6.91606e-215	-2.60505
2678.41	-36175.2	-14640.1	0.358589	0.878542	-5.57077e-215	-2.47832
2678.43	-36175.3	-14640.1	0.372574	0.875806	2.07883e-215	-2.31289
2678.45	-36175.3	-14640.1	0.387615	0.874458	1.49531e-215	-2.11537
2678.46	-36175.2	-14640.1	0.402994	0.872098	-5.42607e-216	-1.85069
2678.48	-36175.2	-14640.1	0.418399	0.86837	-3.56592e-216	-1.54715
2678.5	-36175.3	-14640.1	0.434107	0.865637	1.55868e-216	-1.31319
2678.51	-36175.3	-14640.1	0.449705	0.864182	8.48155e-217	-1.17737
2678.53	-36175.3	-14640.1	0.464051	0.861938	-4.51786e-217	-1.07842
2678.55	-36175.3	-14640.1	0.477208	0.858435	-2.26922e-217	-0.992967
2678.57	-36175.3	-14640.1	0.490365	0.85476	1.17596e-217	-0.935476
2678.58	-36175.3	-14640.1	0.504138	0.851362	5.26715e-218	-0.892362
2678.6	-36175.3	-14640.2	0.518568	0.848054	-3.36582e-218	-0.825463
2678.62	-36175.3	-14640.2	0.533629	0.844721	-1.40623e-218	-0.739128
2678.63	-36175.3	-14640.2	0.549226	0.841331	8.72181e-219	-0.67096
2678.65	-36175.3	-14640.2	0.564738	0.837888	3.16735e-219	-0.638714
2678.67	-36175.3	-14640.2	0.579216	0.834426	-2.39444e-219	-0.643007
2678.68	-36175.3	-14640.2	0.59275	0.830995	-6.98501e-220	-0.676176
2678.7	-36175.3	-14640.2	0.606087	0.827643	6.72777e-220	-0.725328
2678.72	-36175.3	-14640.2	0.619428	0.824321	1.85895e-220	-0.77837
2678.74	-36175.3	-14640.2	0.63271	0.820929	-1.73295e-220	-0.824205
2678.75	-36175.3	-14640.2	0.646552	0.817478	-3.87759e-221	-0.856443
2678.77	-36175.3	-14640.2	0.661756	0.81404	4.6469e-221	-0.872005
2678.79	-36175.3	-14640.3	0.677348	0.810608	7.56509e-222	-0.872602
2678.8	-36175.3	-14640.3	0.691735	0.807155	-1.23774e-221	-0.8624
2678.82	-36175.3	-14640.3	0.705115	0.80373	-1.31765e-222	-0.846274
2678.84	-36175.3	-14640.3	0.718342	0.800394	3.41492e-222	-0.828914
2678.85	-36175.3	-14640.3	0.73174	0.797064	3.49172e-223	-0.812313
2678.87	-36175.3	-14640.3	0.745401	0.793639	-8.70319e-223	-0.797345
2678.89	-36175.3	-14640.3	0.75919	0.7902	-4.48807e-224	-0.783969
2678.91	-36175.3	-14640.3	0.772931	0.78683	2.27882e-223	-0.771924
2678.92	-36175.3	-14640.4	0.786667	0.783333	0	-0.761438
2678.94	-36175.4	-14640.4	0.800349	0.779659	-6.23516e-224	-0.752694
2678.96	-36175.4	-14640.4	0.813333	0.776667	0	-0.745098
2678.97	-36175.4	-14640.4	0.825248	0.774958	1.57993e-224	-0.738197
2678.99	-36175.4	-14640.4	0.837421	0.773196	-7.90812e-226	-0.732867
2679.01	-36175.4	-14640.4	0.850858	0.770133	-4.30654e-225	-0.729903
2679.02	-36175.4	-14640.4	0.864068	0.766453	2.08666e-226	-0.728722
2679.04	-36175.4	-14640.4	0.875917	0.762972	1.08183e-225	-0.728707
2679.06	-36175.4	-14640.5	0.888215	0.7596	-1.05992e-226	-0.730097
2679.08	-36175.4	-14640.5	0.902165	0.756155	-2.76171e-226	-0.73287
2679.09	-36175.4	-14640.5	0.915527	0.752739	4.09692e-227	-0.735743
2679.11	-36175.4	-14640.5	0.926994	0.749418	7.482e-227	-0.737671
2679.13	-36175.4	-14640.5	0.938932	0.746066	-1.07749e-227	-0.738681
2679.14	-36175.4	-14640.5	0.952761	0.742617	-1.85523e-227	-0.738669
2679.16	-36175.4	-14640.5	0.96639	0.739211	3.63312e-228	-0.736832
2679.18	-36175.4	-14640.6	0.978464	0.735853	4.62757e-228	-0.733012
2679.19	-36175.4	-14640.6	0.990142	0.732218	-1.148e-228	-0.728556
2679.21	-36175.4	-14640.6	1.00219	0.728522	-1.14714e-228	-0.724196
2679.23	-36175.4	-14640.6	1.0142	0.725962	3.54942e-229	-0.719302
2679.25	-36175.4	-14640.6	1.02589	0.724537	3.08547e-229	-0.713766
2679.26	-36175.5	-14640.6	1.03738	0.722368	-9.28402e-230	-0.708431
2679.28	-36175.5	-14640.7	1.04917	0.718825	-7.44927e-230	-0.703497
2679.3	-36175.5	-14640.7	1.06226	0.715307	2.72798e-230	-0.698119
2679.31	-36175.5	-14640.7	1.07627	0.712069	1.80024e-230	-0.692339
2679.33	-36175.5	-14640.7	1.08913	0.707778	-8.03199e-231	-0.687385
2679.35	-36175.5	-14640.7	1.10057	0.702545	-4.82302e-231	-0.683631
2679.36	-36175.5	-14640.7	1.11234	0.698108	2.09176e-231	-0.680462
2679.38	-36175.5	-14640.8	1.12457	0.694823	1.13312e-231	-0.67763
2679.4	-36175.5	-14640.8	1.13565	0.691523	-5.90193e-232	-0.675312
2679.41	-36175.5	-14640.8	1.14572	0.688003	-2.64348e-232	-0.673156
2679.43	-36175.5	-14640.8	1.15653	0.684945	1.68923e-232	-0.670322
2679.45	-36175.5	-14640.8	1.16837	0.681744	7.05749e-233	-0.666416
2679.47	-36175.5	-14640.9	1.18037	0.676817	-4.37707e-233	-0.661276
2679.48	-36175.5	-14640.9	1.19236	0.669658	-1.58934e-233	-0.652706
2679.5	-36175.5	-14640.9	1.20467	0.660262	1.20074e-233	-0.637075
2679.52	-36175.6	-14640.9	1.2167	0.643934	3.49576e-234	-0.613138
2679.53	-36175.6	-14640.9	1.22732	0.613335	-3.34171e-234	-0.580984
2679.55	-36175.6	-14641	1.23676	0.566686	-9.72785e-235	-0.537502
2679.57	-36175.6	-14641	1.24594	0.505337	3.09249e-235	-0.478159
2679.59	-36175.6	-14641	1.25447	0.42891	-2.99729e-235	-0.40406
2679.6	-36175.6	-14641	1.26117	0.336687	1.97771e-234	-0.319934
2679.62	-36175.6	-14641	1.26583	0.236616	1.68301e-234	-0.228368
2679.64	-36175.6	-14641.1	1.26876	0.139585	-8.91596e-234	-0.130467
2679.65	-36175.6	-14641.1	1.26997	0.0391088	-6.59561e-234	-0.0257601
2679.67	-36175.6	-14641.1	1.2694	-0.0776198	3.32194e-233	0.0866845
2679.69	-36175.6	-14641.1	1.2672	-0.204418	1.92351e-233	0.205241
2679.7	-36175.6	-14641.1	1.26358	-0.328474	-1.33446e-232	0.327785
2679.72	-36175.6	-14641.2	1.25794	-0.456047	-7.30558e-233	0.457456
2679.74	-36175.6	-14641.2	1.24946	-0.598681	4.92432e-232	0.599116
2679.76	-36175.7	-14641.2	1.23816	-0.74915	1.88989e-232	0.754275
2679.77	-36175.7	-14641.2	1.22434	-0.894609	-1.92895e-231	0.923226
2679.79	-36175.7	-14641.2	1.20774	-1.03512	-3.7206e-232	1.10739
2679.81	-36175.7	-14641.3	1.18816	-1.17307	7.51801e-231	1.30657
2679.82	-36175.7	-14641.3	1.16667	-1.3	-6.65894e-241	1.51089
2679.84	-36175.7	-14641.3	1.14425	-1.40748	-2.97757e-230	1.70974
2679.86	-36175.7	-14641.3	1.12	-1.5	0	1.90087
2679.87	-36175.7	-14641.3	1.09312	-1.58359	1.08851e-229	2.08208
2679.89	-36175.7	-14641.3	1.06501	-1.65735	-2.14402e-230	2.24287
2679.91	-36175.7	-14641.4	1.03699	-1.71977	-4.27624e-229	2.37444
2679.93	-36175.7	-14641.4	1.00827	-1.77292	8.09574e-230	2.4806
2679.94	-36175.7	-14641.4	0.977932	-1.81837	1.55665e-228	2.56654
2679.96	-36175.7	-14641.4	0.946211	-1.85348	-6.22833e-229	2.63321
2679.98	-36175.7	-14641.4	0.913634	-1.87674	-5.89524e-228	2.6816
2679.99	-36175.8	-14641.4	0.880914	-1.89245	3.61109e-228	2.7153
2680.01	-36175.8	-14641.4	0.848404	-1.90415	2.21924e-227	2.73794
2680.03	-36175.8	-14641.5	0.81553	-1.91117	-1.85464e-227	2.75218
2680.04	-36175.8	-14641.5	0.782095	-1.9134	-8.64415e-227	2.76009
2680.06	-36175.8	-14641.5	0.748938	-1.9132	6.97914e-227	2.76272
2680.08	-36175.8	-14641.5	0.716404	-1.91198	3.09822e-226	2.76115
2680.1	-36175.8	-14641.5	0.683605	-1.90879	-3.30975e-226	2.7566
2680.11	-36175.8	-14641.5	0.650588	-1.90356	-1.14108e-225	2.75008
2680.13	-36175.8	-14641.5	0.619237	-1.89823	1.51657e-225	2.74219
2680.15	-36175.8	-14641.5	0.589607	-1.89346	4.41585e-225	2.73346
2680.16	-36175.8	-14641.5	0.558833	-1.88782	-5.68957e-225	2.72452
2680.18	-36175.8	-14641.6	0.526009	-1.88086	-1.55851e-224	2.7156
2680.2	-36175.8	-14641.6	0.49342	-1.87387	2.50859e-224	2.70639
2680.21	-36175.8	-14641.6	0.461898	-1.8673	6.00222e-224	2.69702
2680.23	-36175.8	-14641.6	0.430149	-1.86042	-9.39175e-224	2.68819
2680.25	-36175.8	-14641.6	0.397521	-1.85335	-2.09678e-223	2.67989
2680.27	-36175.8	-14641.6	0.364363	-1.84741	4.02561e-223	2.6712
2680.28	-36175.8	-14641.6	0.33157	-1.84247	7.43135e-223	2.66255
2680.3	-36175.8	-14641.6	0.300474	-1.83691	-1.71346e-222	2.65569
2680.32	-36175.8	-14641.6	0.270734	-1.83156	-2.8535e-222	2.64868
2680.33	-36175.8	-14641.6	0.240514	-1.82911	6.39565e-222	2.63666
2680.35	-36175.8	-14641.6	0.209454	-1.82337	9.69159e-222	2.6262
2680.37	-36175.8	-14641.6	0.178548	-1.8023	-2.64648e-221	2.63185
2680.38	-36175.8	-14641.6	0.147714	-1.79295	-3.2983e-221	2.62559
2680.4	-36175.8	-14641.6	0.116148	-1.84097	1.08585e-220	2.55003
2680.42	-36175.8	-14641.6	0.0852235	-1.83428	1.09087e-220	2.40707
2680.44	-36175.8	-14641.6	0.0577112	-1.58148	-4.45261e-220	2.23455
2680.45	-36175.8	-14641.6	0.0353982	-1.17672	-4.16278e-220	2.02097
