# Supplementary material for: Extraction of driving behavior primitives considering driver expectation and vehicle dynamics
Source: PLoS One. 2025 Dec 31;20(12):e0340123. doi: 10.1371/journal.pone.0340123 (PMC12755792; doi:10.1371/journal.pone.0340123)
Supplement: S1 File — (ZIP) [file pone.0340123.s001.zip › DataSetForPimitiveExaction-1/straight driving/d2c24_s_5.xlsx]

## Sheet: Sheet1
2696.3	-36180.2	-14653.7	0.033801	0.647377	-2.59557e-25	-0.0637792
2696.31	-36180.2	-14653.7	0.0458238	0.711935	-7.15003e-25	-0.133944
2696.33	-36180.3	-14653.7	0.0586153	0.763405	1.15294e-24	-0.192261
2696.35	-36180.3	-14653.7	0.071767	0.805962	2.75965e-24	-0.237894
2696.36	-36180.3	-14653.7	0.0860835	0.839179	-4.3186e-24	-0.274654
2696.38	-36180.3	-14653.7	0.101618	0.863467	-9.64187e-24	-0.304807
2696.4	-36180.3	-14653.7	0.117395	0.880662	1.85116e-23	-0.328311
2696.41	-36180.3	-14653.7	0.132851	0.892506	3.41728e-23	-0.345581
2696.43	-36180.3	-14653.7	0.147953	0.900501	-7.87928e-23	-0.357697
2696.45	-36180.3	-14653.7	0.162904	0.905405	-1.31217e-22	-0.366107
2696.47	-36180.3	-14653.7	0.178086	0.907331	2.94102e-22	-0.372509
2696.48	-36180.3	-14653.7	0.193579	0.907072	4.45665e-22	-0.377519
2696.5	-36180.3	-14653.7	0.20917	0.905995	-1.21698e-21	-0.380789
2696.52	-36180.3	-14653.7	0.224624	0.904257	-1.51671e-21	-0.382808
2696.53	-36180.3	-14653.7	0.239731	0.901166	5.04068e-21	-0.384665
2696.55	-36180.3	-14653.7	0.254677	0.897637	5.79863e-21	-0.386323
2696.57	-36180.3	-14653.7	0.26989	0.895495	-1.87406e-20	-0.387078
2696.59	-36180.3	-14653.7	0.28541	0.894006	-1.87546e-20	-0.387516
2696.6	-36180.3	-14653.7	0.301008	0.890995	7.55998e-20	-0.388932
2696.62	-36180.3	-14653.7	0.316428	0.887335	5.93536e-20	-0.390758
2696.64	-36180.3	-14653.7	0.331458	0.885293	-3.07156e-19	-0.391636
2696.65	-36180.3	-14653.7	0.346424	0.883865	-2.26053e-19	-0.392708
2696.67	-36180.3	-14653.7	0.361816	0.880813	1.13671e-18	-0.396169
2696.69	-36180.3	-14653.8	0.37731	0.877171	6.57952e-19	-0.402681
2696.7	-36180.3	-14653.8	0.392326	0.875128	-4.56413e-18	-0.412531
2696.72	-36180.3	-14653.8	0.407298	0.873697	-2.4986e-18	-0.428659
2696.74	-36180.3	-14653.8	0.422874	0.8709	1.68417e-17	-0.454807
2696.76	-36180.3	-14653.8	0.438266	0.867114	6.46359e-18	-0.49258
2696.77	-36180.3	-14653.8	0.452386	0.863516	-6.5972e-17	-0.542795
2696.79	-36180.3	-14653.8	0.465867	0.860193	-1.27248e-17	-0.606875
2696.81	-36180.3	-14653.8	0.479663	0.856864	2.57123e-16	-0.685966
2696.82	-36180.3	-14653.8	0.493333	0.853333	-2.27742e-26	-0.778867
2696.84	-36180.3	-14653.8	0.506414	0.849642	-1.01836e-15	-0.883864
2696.86	-36180.3	-14653.8	0.52	0.846667	0	-1
2696.87	-36180.3	-14653.8	0.535113	0.844989	3.72279e-15	-1.12598
2696.89	-36180.3	-14653.8	0.550927	0.84319	-7.33206e-16	-1.25845
2696.91	-36180.3	-14653.8	0.566465	0.839987	-1.42182e-14	-1.39301
2696.93	-36180.3	-14653.9	0.581803	0.83624	5.70436e-15	-1.52368
2696.94	-36180.3	-14653.9	0.597033	0.832856	5.57889e-14	-1.64651
2696.96	-36180.3	-14653.9	0.611673	0.829612	-2.15262e-14	-1.76426
2696.98	-36180.3	-14653.9	0.625471	0.826211	-2.02208e-13	-1.87952
2696.99	-36180.3	-14653.9	0.639093	0.822715	1.2359e-13	-1.99098
2697.01	-36180.3	-14653.9	0.652947	0.819243	7.59156e-13	-2.09613
2697.03	-36180.3	-14653.9	0.666438	0.815895	-6.35147e-13	-2.1912
2697.04	-36180.3	-14653.9	0.679322	0.812676	-3.07284e-12	-2.27528
2697.06	-36180.4	-14653.9	0.692346	0.809412	1.75663e-12	-2.3535
2697.08	-36180.4	-14654	0.706013	0.805994	1.06405e-11	-2.42918
2697.1	-36180.4	-14654	0.719941	0.802516	-8.84167e-12	-2.49956
2697.11	-36180.4	-14654	0.733743	0.799069	-3.94781e-11	-2.56264
2697.13	-36180.4	-14654	0.747283	0.795674	4.23366e-11	-2.61978
2697.15	-36180.4	-14654	0.760594	0.792333	1.53212e-10	-2.67318
2697.16	-36180.4	-14654	0.773951	0.789032	-1.59067e-10	-2.72581
2697.18	-36180.4	-14654	0.787602	0.785667	-5.45274e-10	-2.77955
2697.2	-36180.4	-14654	0.801693	0.781988	7.21285e-10	-2.83416
2697.21	-36180.4	-14654.1	0.815711	0.778329	1.98617e-09	-2.88883
2697.23	-36180.4	-14654.1	0.82823	0.775857	-3.20232e-09	-2.94224
2697.25	-36180.4	-14654.1	0.839547	0.774432	-7.6648e-09	-2.99397
2697.27	-36180.4	-14654.1	0.852158	0.772215	1.19946e-08	-3.04486
2697.28	-36180.4	-14654.1	0.866251	0.768666	2.67795e-08	-3.0946
2697.3	-36180.4	-14654.1	0.879029	0.765001	-5.16757e-08	-3.14139
2697.32	-36180.4	-14654.1	0.890319	0.761716	-1.02883e-07	-3.1857
2697.33	-36180.4	-14654.1	0.902896	0.758428	1.93146e-07	-3.2304
2697.35	-36180.4	-14654.2	0.916965	0.754977	3.5495e-07	-3.27654
2697.37	-36180.4	-14654.2	0.929928	0.751492	-8.12048e-07	-3.3231
2697.38	-36180.4	-14654.2	0.941661	0.748058	-1.23565e-06	-3.36864
2697.4	-36180.4	-14654.2	0.954321	0.744702	3.4052e-06	-3.4116
2697.42	-36180.4	-14654.2	0.967896	0.74138	4.73401e-06	-3.4521
2697.44	-36180.5	-14654.2	0.980683	0.738002	-1.2686e-05	-3.49152
2697.45	-36180.5	-14654.3	0.992515	0.734556	-1.57496e-05	-3.52963
2697.47	-36180.5	-14654.3	1.00441	0.731093	5.17862e-05	-3.56513
2697.49	-36180.5	-14654.3	1.01649	0.727662	5.20123e-05	-3.59958
2697.5	-36180.5	-14654.3	1.02827	0.724305	-0.000212281	-3.63592
2697.52	-36180.5	-14654.3	1.03988	0.720983	-0.00019846	-3.67142
2697.54	-36180.5	-14654.3	1.05174	0.717614	0.000947769	-3.70198
2697.55	-36180.5	-14654.4	1.06382	0.71416	0.00287838	-3.74301
2697.57	-36180.5	-14654.4	1.07586	0.710632	0.00466248	-3.81138
2697.59	-36180.5	-14654.4	1.08787	0.707232	0.00634166	-3.84199
2697.61	-36180.5	-14654.4	1.09995	0.704115	0.00829436	-3.74432
2697.62	-36180.5	-14654.4	1.11194	0.70051	0.00988575	-3.53203
2697.64	-36180.5	-14654.4	1.12364	0.695598	0.0102905	-3.24848
2697.66	-36180.5	-14654.5	1.13528	0.690523	0.0100284	-2.85686
2697.67	-36180.5	-14654.5	1.14718	0.68674	0.0099429	-2.32199
2697.69	-36180.5	-14654.5	1.15928	0.683536	0.00999962	-1.78055
2697.71	-36180.6	-14654.5	1.17142	0.67985	0.00994908	-1.39116
2697.72	-36180.6	-14654.5	1.18333	0.676667	0.01	-1.12636
2697.74	-36180.6	-14654.5	1.19491	0.674974	0.0102743	-0.920745
2697.76	-36180.6	-14654.6	1.20667	0.673333	0.01	-0.778867
2697.78	-36180.6	-14654.6	1.21894	0.670251	0.00852328	-0.706231
2697.79	-36180.6	-14654.6	1.23065	0.666445	0.00655621	-0.642146
2697.81	-36180.6	-14654.6	1.24097	0.662898	0.00484598	-0.534972
2697.83	-36180.6	-14654.7	1.25127	0.659623	0.00311234	-0.418956
2697.84	-36180.6	-14654.7	1.26273	0.656397	0.0011998	-0.336013
2697.86	-36180.6	-14654.7	1.27475	0.652896	-8.7814e-05	-0.298914
2697.88	-36180.6	-14654.7	1.2867	0.649156	-0.000228128	-0.311027
2697.89	-36180.6	-14654.7	1.29884	0.646275	3.34046e-05	-0.363579
2697.91	-36180.6	-14654.8	1.31114	0.64468	5.77114e-05	-0.444026
2697.93	-36180.6	-14654.8	1.32254	0.642753	-1.14768e-05	-0.535921
2697.95	-36180.7	-14654.8	1.33257	0.639505	-1.55945e-05	-0.624104
2697.96	-36180.7	-14654.8	1.34234	0.635815	3.01342e-06	-0.697191
2697.98	-36180.7	-14654.8	1.35261	0.632368	3.83825e-06	-0.747329
2698	-36180.7	-14654.9	1.36307	0.629005	-9.52184e-07	-0.772919
2698.01	-36180.7	-14654.9	1.37342	0.625574	-9.5147e-07	-0.775625
2698.03	-36180.7	-14654.9	1.38354	0.622111	2.944e-07	-0.761428
2698.05	-36180.7	-14654.9	1.39351	0.618725	2.55918e-07	-0.735989
2698.06	-36180.7	-14654.9	1.40358	0.615601	-7.70046e-08	-0.70386
2698.08	-36180.7	-14655	1.41389	0.612388	-6.17866e-08	-0.669236
2698.1	-36180.7	-14655	1.42428	0.607982	2.26267e-08	-0.635875
2698.12	-36180.7	-14655	1.43461	0.602593	1.49318e-08	-0.605921
2698.13	-36180.7	-14655	1.44473	0.598109	-6.66199e-09	-0.579538
2698.15	-36180.8	-14655.1	1.45469	0.594931	-4.00036e-09	-0.557013
2698.17	-36180.8	-14655.1	1.46479	0.591779	1.73497e-09	-0.538896
2698.18	-36180.8	-14655.1	1.47511	0.588261	9.39846e-10	-0.52544
2698.2	-36180.8	-14655.1	1.4855	0.584997	-4.89524e-10	-0.516567
2698.22	-36180.8	-14655.2	1.49581	0.581672	-2.19259e-10	-0.512332
2698.23	-36180.8	-14655.2	1.50591	0.577162	1.40111e-10	-0.512889
2698.25	-36180.8	-14655.2	1.51588	0.571943	5.85378e-11	-0.517716
2698.27	-36180.8	-14655.2	1.52595	0.567684	-3.63068e-11	-0.525735
2698.29	-36180.8	-14655.3	1.53627	0.564455	-1.31849e-11	-0.535591
2698.3	-36180.8	-14655.3	1.54691	0.561119	9.96749e-12	-0.545719
2698.32	-36180.8	-14655.3	1.5572	0.557623	2.9077e-12	-0.554534
2698.34	-36180.8	-14655.3	1.56617	0.554549	-2.80065e-12	-0.560529
2698.35	-36180.9	-14655.4	1.57426	0.551227	-7.73869e-13	-0.563093
2698.37	-36180.9	-14655.4	1.58266	0.546462	7.21515e-13	-0.562168
2698.39	-36180.9	-14655.4	1.59133	0.541118	1.61517e-13	-0.558033
2698.4	-36180.9	-14655.4	1.5997	0.537012	-1.93961e-13	-0.551234
2698.42	-36180.9	-14655.5	1.60836	0.533882	-3.17944e-14	-0.542913
2698.44	-36180.9	-14655.5	1.61818	0.530604	5.37922e-14	-0.53433
2698.46	-36180.9	-14655.5	1.62831	0.527231	8.4373e-15	-0.525563
2698.47	-36180.9	-14655.5	1.63735	0.524138	-1.37633e-14	-0.516348
2698.49	-36180.9	-14655.6	1.64568	0.520521	-1.45409e-15	-0.507495
2698.51	-36180.9	-14655.6	1.65421	0.515462	3.63417e-15	-0.500047
2698.52	-36180.9	-14655.6	1.66283	0.510265	1.88996e-16	-0.493807
2698.54	-36181	-14655.6	1.6712	0.506531	-9.9812e-16	-0.488307
2698.56	-36181	-14655.7	1.67951	0.503519	-5.00129e-17	-0.483876
2698.57	-36181	-14655.7	1.68801	0.500107	2.53282e-16	-0.480818
2698.59	-36181	-14655.7	1.69667	0.496667	-5.80881e-27	-0.478214
2698.61	-36181	-14655.7	1.70531	0.49361	-6.57679e-17	-0.475203
2698.62	-36181	-14655.8	1.71383	0.489719	3.29192e-18	-0.472653
2698.64	-36181	-14655.8	1.72217	0.484306	1.79269e-17	-0.47121
2698.66	-36181	-14655.8	1.73049	0.479817	-8.68618e-19	-0.469342
2698.68	-36181	-14655.9	1.73897	0.477498	-4.50336e-18	-0.465208
2698.69	-36181.1	-14655.9	1.74771	0.472384	4.41214e-19	-0.457467
2698.71	-36181.1	-14655.9	1.75655	0.459735	1.14962e-18	-0.444521
2698.73	-36181.1	-14655.9	1.76468	0.439132	-1.70544e-19	-0.423746
2698.74	-36181.1	-14656	1.77158	0.409796	-3.11461e-19	-0.392499
2698.76	-36181.1	-14656	1.77772	0.36829	4.4857e-20	-0.348514
2698.78	-36181.1	-14656	1.78328	0.311457	7.72522e-20	-0.290077
2698.8	-36181.1	-14656.1	1.78749	0.237742	-1.5144e-20	-0.216655
2698.81	-36181.1	-14656.1	1.78969	0.147705	-1.93544e-20	-0.128659
2698.83	-36181.1	-14656.1	1.78983	0.0456664	4.87763e-21	-0.0280435
2698.85	-36181.1	-14656.1	1.78826	-0.0673537	5.21732e-21	0.0836398
2698.86	-36181.2	-14656.2	1.78598	-0.196718	-1.27833e-21	0.205847
2698.88	-36181.2	-14656.2	1.78303	-0.341281	-1.27277e-21	0.336958
2698.9	-36181.2	-14656.2	1.77778	-0.487696	3.87084e-22	0.473309
2698.91	-36181.2	-14656.3	1.76942	-0.627453	3.11789e-22	0.610154
2698.93	-36181.2	-14656.3	1.75865	-0.760952	-1.1635e-22	0.741567
2698.95	-36181.2	-14656.3	1.74564	-0.889467	-8.36909e-23	0.86575
2698.97	-36181.2	-14656.3	1.72972	-1.01443	3.0369e-23	0.986154
2698.98	-36181.2	-14656.4	1.71087	-1.13532	1.9958e-23	1.10393
2699	-36181.2	-14656.4	1.68995	-1.24925	-8.72367e-24	1.2169
2699.02	-36181.2	-14656.4	1.66758	-1.35549	-4.74687e-24	1.32268
2699.03	-36181.3	-14656.4	1.64412	-1.45572	2.52824e-24	1.41901
2699.05	-36181.3	-14656.5	1.61919	-1.54921	1.26946e-24	1.5066
2699.07	-36181.3	-14656.5	1.59186	-1.63305	-6.56841e-25	1.58871
2699.08	-36181.3	-14656.5	1.56241	-1.70772	-2.92779e-25	1.66604
2699.1	-36181.3	-14656.5	1.53218	-1.77681	1.8261e-25	1.7369
2699.12	-36181.3	-14656.6	1.50125	-1.8416	6.66648e-26	1.80114
2699.14	-36181.3	-14656.6	1.4688	-1.90159	-5.17405e-26	1.86
2699.15	-36181.3	-14656.6	1.43522	-1.95756	-1.77697e-26	1.91601
2699.17	-36181.3	-14656.6	1.40162	-2.01132	1.337e-26	1.97236
2699.19	-36181.3	-14656.7	1.36723	-2.06629	3.87804e-27	2.02984
2699.2	-36181.3	-14656.7	1.33029	-2.1263	-3.63019e-27	2.08761
2699.22	-36181.3	-14656.7	1.29214	-2.18889	-8.17749e-28	2.14472
2699.24	-36181.4	-14656.7	1.25549	-2.2485	1.01285e-27	2.20027
2699.25	-36181.4	-14656.7	1.21895	-2.30406	2.17319e-28	2.25433
2699.27	-36181.4	-14656.8	1.17953	-2.35673	-2.60079e-28	2.30735
2699.29	-36181.4	-14656.8	1.13753	-2.40774	-4.23404e-29	2.3592
2699.31	-36181.4	-14656.8	1.09473	-2.45814	6.92743e-29	2.4095
2699.32	-36181.4	-14656.8	1.05173	-2.50761	7.37463e-30	2.45838
2699.34	-36181.4	-14656.8	1.0086	-2.55569	-1.91127e-29	2.50626
2699.36	-36181.4	-14656.8	0.965148	-2.60415	-1.95425e-30	2.55421
2699.37	-36181.4	-14656.9	0.921066	-2.65499	4.87101e-30	2.60314
2699.39	-36181.4	-14656.9	0.876021	-2.70696	2.51188e-31	2.65187
2699.41	-36181.4	-14656.9	0.829854	-2.7575	-1.27539e-30	2.69867
2699.42	-36181.4	-14656.9	0.783333	-2.80333	0	2.74292
2699.44	-36181.4	-14656.9	0.737076	-2.84259	3.48884e-31	2.78444
2699.46	-36181.4	-14656.9	0.69	-2.88	0	2.82353
2699.48	-36181.4	-14656.9	0.64097	-2.91994	-8.81103e-32	2.86111
2699.49	-36181.4	-14657	0.590322	-2.95883	4.36386e-33	2.89999
2699.51	-36181.4	-14657	0.538805	-2.99439	2.26882e-32	2.9413
2699.53	-36181.4	-14657	0.487305	-3.03547	-2.2493e-33	2.97894
2699.54	-36181.4	-14657	0.436106	-3.08448	-6.16621e-33	3.01306
2699.56	-36181.5	-14657	0.383717	-3.11917	5.93217e-34	3.06571
2699.58	-36181.5	-14657	0.329121	-3.14183	1.54568e-33	3.13391
2699.59	-36181.4	-14657	0.273517	-3.23576	-2.29297e-34	3.13334
2699.61	-36181.4	-14657	0.218211	-3.37316	-4.18754e-34	3.0028
2699.63	-36181.5	-14657	0.16383	-3.22806	6.03054e-35	2.77031
2699.65	-36181.5	-14657	0.111993	-2.64491	1.03834e-34	2.45175
2699.66	-36181.5	-14657	0.0668998	-1.97697	-2.03339e-35	2.00352
2699.68	-36181.5	-14657	0.031793	-1.45509	-2.58997e-35	1.44758
