# Supplementary material for: Extraction of driving behavior primitives considering driver expectation and vehicle dynamics
Source: PLoS One. 2025 Dec 31;20(12):e0340123. doi: 10.1371/journal.pone.0340123 (PMC12755792; doi:10.1371/journal.pone.0340123)
Supplement: S1 File — (ZIP) [file pone.0340123.s001.zip › DataSetForPimitiveExaction-1/straight driving/d2c28_s_2.xlsx]

## Sheet: Sheet1
2539.88	-36127.9	-14553.5	0.0394128	0.658368	3.87031e-16	0.374894
2539.9	-36127.9	-14553.5	0.0493364	0.729894	-1.03622e-16	0.326898
2539.91	-36127.9	-14553.5	0.0624909	0.780672	2.71666e-17	0.292662
2539.93	-36127.9	-14553.5	0.0766667	0.823333	3.09903e-27	0.264706
2539.95	-36127.9	-14553.5	0.09	0.856667	0	0.246187
2539.96	-36127.9	-14553.5	0.103333	0.876667	0	0.233115
2539.98	-36127.9	-14553.5	0.117615	0.8907	-1.17712e-19	0.226312
2540	-36127.9	-14553.5	0.134215	0.900491	3.05375e-20	0.223186
2540.02	-36128	-14553.5	0.148546	0.907281	-1.51552e-20	0.222261
2540.03	-36127.9	-14553.5	0.165026	0.910098	4.05305e-21	0.223459
2540.05	-36127.9	-14553.5	0.178476	0.910037	-1.05699e-21	0.224542
2540.07	-36128	-14553.5	0.19512	0.909749	1.75129e-22	0.225547
2540.08	-36128	-14553.5	0.2094	0.905999	5.00572e-22	0.22544
2540.1	-36128	-14553.5	0.22627	0.902776	-2.26413e-21	0.225621
2540.12	-36128	-14553.5	0.243172	0.899367	8.50412e-21	0.226781
2540.13	-36128	-14553.5	0.260164	0.895909	-4.32732e-20	0.228011
2540.15	-36128	-14553.5	0.273044	0.892383	1.63662e-19	0.228666
2540.17	-36128	-14553.5	0.286497	0.889896	-6.04985e-19	0.22736
2540.18	-36128	-14553.5	0.301549	0.889368	2.8575e-18	0.226255
2540.2	-36128	-14553.5	0.317553	0.8856	-1.06131e-17	0.225204
2540.22	-36128	-14553.5	0.332548	0.881901	4.77946e-17	0.223672
2540.24	-36128	-14553.5	0.348059	0.879945	-1.80159e-16	0.218779
2540.25	-36128	-14553.5	0.362737	0.879066	6.572e-16	0.207793
2540.27	-36128	-14553.5	0.379354	0.875255	-2.85708e-15	0.190278
2540.29	-36128	-14553.5	0.391927	0.871693	1.07552e-14	0.168085
2540.3	-36128	-14553.5	0.405935	0.869965	-3.88716e-14	0.142686
2540.32	-36128	-14553.5	0.419361	0.868758	1.64645e-13	0.11659
2540.34	-36128	-14553.5	0.434492	0.86511	-6.19104e-13	0.0914503
2540.36	-36128	-14553.5	0.449975	0.861382	2.21143e-12	0.0605166
2540.37	-36128.1	-14553.5	0.465617	0.859977	-9.17738e-12	0.0244078
2540.39	-36128.1	-14553.5	0.480255	0.858586	3.4476e-11	-0.0108863
2540.41	-36128.1	-14553.5	0.496004	0.854713	-1.21294e-10	-0.0455047
2540.42	-36128.1	-14553.5	0.511612	0.851369	4.95131e-10	-0.0754937
2540.44	-36128.1	-14553.5	0.524311	0.848061	-1.85846e-09	-0.100466
2540.46	-36128.1	-14553.5	0.538367	0.844581	6.40829e-09	-0.122675
2540.47	-36128.1	-14553.5	0.55205	0.841154	-2.5805e-08	-0.141178
2540.49	-36128.1	-14553.5	0.565163	0.83787	9.67863e-08	-0.157606
2540.51	-36128.1	-14553.5	0.579273	0.83437	-3.24611e-07	-0.174081
2540.53	-36128.1	-14553.5	0.592477	0.830961	1.29224e-06	-0.188206
2540.54	-36128.1	-14553.5	0.60844	0.827673	-4.84358e-06	-0.199506
2540.56	-36128.1	-14553.5	0.623536	0.824158	1.56013e-05	-0.210005
2540.58	-36128.2	-14553.5	0.636829	0.82078	-6.15013e-05	-0.219979
2540.59	-36128.2	-14553.5	0.650312	0.817431	0.000230384	-0.229076
2540.61	-36128.2	-14553.4	0.663101	0.814203	-0.00235064	-0.236046
2540.63	-36128.2	-14553.5	0.680364	0.810419	-0.00621917	-0.24197
2540.64	-36128.2	-14553.4	0.694408	0.809888	-0.00698285	-0.247239
2540.66	-36128.2	-14553.4	0.708325	0.810037	-0.00382924	-0.254992
2540.68	-36128.2	-14553.4	0.721804	0.809923	-0.000217376	-0.263559
2540.7	-36128.2	-14553.4	0.735045	0.812562	5.5764e-05	-0.275103
2540.71	-36128.2	-14553.4	0.749171	0.822582	-7.12651e-06	-0.28988
2540.73	-36128.3	-14553.4	0.762598	0.835882	1.90802e-06	-0.307258
2540.75	-36128.3	-14553.4	0.775729	0.849185	-5.00229e-07	-0.32461
2540.76	-36128.3	-14553.4	0.793333	0.863333	0	-0.344227
2540.78	-36128.3	-14553.4	0.806667	0.876667	0	-0.362745
2540.8	-36128.3	-14553.4	0.82	0.893333	0	-0.385621
2540.81	-36128.3	-14553.4	0.833333	0.916667	9.78352e-19	-0.412854
2540.83	-36128.3	-14553.4	0.85103	0.948639	1.95261e-10	-0.448722
2540.85	-36128.4	-14553.4	0.867672	0.981951	-2.8071e-09	-0.483643
2540.87	-36128.4	-14553.4	0.885386	1.0134	2.31018e-08	-0.520254
2540.88	-36128.4	-14553.4	0.901864	1.03965	-8.80775e-08	-0.550458
2540.9	-36128.4	-14553.4	0.918928	1.06219	3.29208e-07	-0.583538
2540.92	-36128.4	-14553.4	0.938829	1.07877	-1.2253e-06	-0.626251
2540.93	-36128.4	-14553.4	0.956793	1.09562	7.08797e-06	-0.699151
2540.95	-36128.4	-14553.4	0.976395	1.10503	-2.68653e-05	-0.802876
2540.97	-36128.5	-14553.3	0.993436	1.11482	9.97659e-05	-0.938925
2540.98	-36128.5	-14553.3	1.01495	1.1215	-0.000550684	-1.08852
2541	-36128.5	-14553.3	1.03453	1.12838	-0.0041044	-1.2217
2541.02	-36128.5	-14553.3	1.05517	1.13437	-0.00773752	-1.35479
2541.04	-36128.5	-14553.3	1.075	1.13772	-0.00960406	-1.5002
2541.05	-36128.5	-14553.3	1.09275	1.14043	-0.00552842	-1.64242
2541.07	-36128.6	-14553.3	1.11281	1.13902	-0.0019783	-1.77952
2541.09	-36128.6	-14553.3	1.13025	1.1355	0.000283971	-1.88432
2541.1	-36128.6	-14553.3	1.1493	1.13191	-6.0633e-05	-1.97089
2541.12	-36128.6	-14553.3	1.16714	1.12993	-4.01053e-05	-2.05361
2541.14	-36128.6	-14553.3	1.18838	1.12901	0.000251795	-2.14666
2541.15	-36128.6	-14553.3	1.20862	1.12511	-0.00121519	-2.25155
2541.17	-36128.7	-14553.3	1.22981	1.1218	-0.00492475	-2.3579
2541.19	-36128.7	-14553.3	1.24809	1.11833	-0.00848298	-2.44656
2541.2	-36128.7	-14553.3	1.2644	1.11548	-0.0102077	-2.52099
2541.22	-36128.7	-14553.3	1.28149	1.10995	-0.010181	-2.58937
2541.24	-36128.8	-14553.2	1.30022	1.10424	-0.0084958	-2.65236
2541.26	-36128.8	-14553.2	1.32156	1.08975	-0.00486306	-2.70862
2541.27	-36128.8	-14553.2	1.34013	1.06679	-0.000804055	-2.75933
2541.29	-36128.8	-14553.2	1.35641	1.03919	-0.00152844	-2.80372
2541.31	-36128.8	-14553.2	1.37304	1.01078	-0.00531231	-2.84515
2541.32	-36128.9	-14553.2	1.39045	0.983455	-0.00900589	-2.88021
2541.34	-36128.9	-14553.2	1.40744	0.954734	-0.0101504	-2.90289
2541.36	-36128.9	-14553.2	1.42473	0.91861	-0.0102091	-2.91194
2541.38	-36128.9	-14553.2	1.44213	0.878468	-0.00780738	-2.91366
2541.39	-36128.9	-14553.2	1.45613	0.838072	-0.00435913	-2.9158
2541.41	-36129	-14553.2	1.47001	0.80146	-0.00060351	-2.92199
2541.43	-36129	-14553.2	1.48353	0.767326	0.000150427	-2.92896
2541.44	-36129	-14553.2	1.49705	0.739305	-4.44623e-05	-2.93366
2541.46	-36129	-14553.1	1.50824	0.714092	2.29848e-05	-2.93877
2541.48	-36129.1	-14553.1	1.51824	0.693351	-6.16258e-05	-2.94867
2541.49	-36129.1	-14553.1	1.52819	0.673709	0.000223462	-2.96397
2541.51	-36129.1	-14553.1	1.53875	0.652352	-0.00283191	-2.98457
2541.53	-36129.1	-14553.1	1.54891	0.635031	-0.0064102	-3.00163
2541.55	-36129.2	-14553.1	1.55856	0.621585	-0.00688436	-3.01325
2541.56	-36129.2	-14553.1	1.57258	0.607487	-0.00358441	-3.01741
2541.58	-36129.2	-14553.1	1.58276	0.594119	-9.30911e-05	-3.01548
2541.6	-36129.2	-14553.1	1.59283	0.580742	1.26221e-06	-3.01111
2541.61	-36129.3	-14553.1	1.6	0.57	-4.23126e-14	-3.0098
2541.63	-36129.3	-14553	1.61	0.563333	-0.00333333	-3.01634
2541.65	-36129.3	-14553	1.62	0.556667	-0.00666667	-3.03159
2541.66	-36129.3	-14553	1.63061	0.549458	-0.00999184	-3.05243
2541.68	-36129.4	-14553	1.64058	0.539514	-0.00642968	-3.07186
2541.7	-36129.4	-14553	1.65061	0.532913	-0.00311295	-3.08929
2541.72	-36129.4	-14553	1.66128	0.526154	0.000180733	-3.10782
2541.73	-36129.5	-14553	1.67092	0.52268	-4.42179e-05	-3.12653
2541.75	-36129.5	-14553	1.67747	0.516134	-3.81848e-06	-3.1488
2541.77	-36129.5	-14553	1.68447	0.512299	8.98981e-05	-3.1747
2541.78	-36129.5	-14553	1.69153	0.505944	-0.00037549	-3.2001
2541.8	-36129.6	-14553	1.70189	0.502239	-0.00398032	-3.22196
2541.82	-36129.6	-14552.9	1.71253	0.495676	-0.00758354	-3.23181
2541.83	-36129.6	-14552.9	1.72178	0.49193	-0.0102472	-3.25417
2541.85	-36129.6	-14552.9	1.72829	0.48574	-0.0099373	-3.18323
2541.87	-36129.7	-14552.9	1.73521	0.48129	-0.0100195	-2.69601
2541.89	-36129.7	-14552.9	1.74257	0.476355	-0.00999479	-1.86612
2541.9	-36129.7	-14552.9	1.75336	0.468027	-0.0100014	-0.927505
2541.92	-36129.8	-14552.9	1.76264	0.438889	-0.00999933	-0.496884
2541.94	-36129.8	-14552.9	1.76913	0.385187	-0.0100012	-0.453345
2541.95	-36129.8	-14552.9	1.77482	0.273923	-0.00999612	-0.535933
2541.97	-36129.8	-14552.9	1.77816	0.12303	-0.0100168	-0.423543
2541.99	-36129.9	-14552.8	1.78048	-0.0169699	-0.00993695	-0.211865
2542	-36129.9	-14552.8	1.77897	-0.143636	-0.0102279	0.0794426
2542.02	-36129.9	-14552.8	1.77364	-0.273064	-0.0086875	0.401278
2542.04	-36130	-14552.8	1.76715	-0.413487	-0.00511221	0.693259
2542.06	-36130	-14552.8	1.75852	-0.568845	-0.00144156	0.939019
2542.07	-36130	-14552.8	1.7482	-0.705746	0.000287068	1.09752
2542.09	-36130	-14552.8	1.73648	-0.812787	-7.68782e-05	1.15692
2542.11	-36130.1	-14552.8	1.72319	-0.893979	2.04443e-05	1.1523
2542.12	-36130.1	-14552.8	1.70774	-0.974926	-4.82417e-06	1.11425
2542.14	-36130.1	-14552.8	1.68846	-1.07335	1.32414e-06	1.0869
2542.16	-36130.1	-14552.7	1.66742	-1.19292	-3.04585e-07	1.09592
2542.17	-36130.2	-14552.7	1.64712	-1.30922	8.34964e-08	1.13343
2542.19	-36130.2	-14552.7	1.6256	-1.39635	-2.21521e-08	1.19063
2542.21	-36130.2	-14552.7	1.59839	-1.47418	4.92281e-09	1.26818
2542.23	-36130.2	-14552.7	1.57107	-1.54652	-1.3406e-09	1.35952
2542.24	-36130.3	-14552.7	1.54442	-1.61602	3.58968e-10	1.45704
2542.26	-36130.3	-14552.7	1.51833	-1.68586	-9.52682e-11	1.55446
2542.28	-36130.3	-14552.7	1.48753	-1.75863	2.07436e-11	1.65704
2542.29	-36130.3	-14552.7	1.45712	-1.83602	-7.86568e-12	1.75244
2542.31	-36130.4	-14552.7	1.42489	-1.90461	1.05057e-11	1.84044
2542.33	-36130.4	-14552.7	1.38944	-1.96975	-2.76691e-11	1.92262
2542.34	-36130.4	-14552.7	1.35598	-2.01907	1.07122e-10	1.99024
2542.36	-36130.4	-14552.6	1.32081	-2.06199	-2.8839e-10	2.05001
2542.38	-36130.5	-14552.6	1.28712	-2.09886	1.1191e-09	2.10308
2542.39	-36130.5	-14552.6	1.25425	-2.14124	-4.18794e-09	2.15211
2542.41	-36130.5	-14552.6	1.21559	-2.18738	8.43912e-09	2.20109
2542.43	-36130.5	-14552.6	1.17889	-2.22796	-3.25301e-08	2.23887
2542.45	-36130.5	-14552.6	1.13901	-2.25835	1.21681e-07	2.26662
2542.46	-36130.6	-14552.6	1.1	-2.28667	0	2.28649
2542.48	-36130.6	-14552.6	1.06	-2.31667	0	2.30392
2542.5	-36130.6	-14552.6	1.02333	-2.35667	3.19641e-15	2.32353
2542.51	-36130.6	-14552.6	0.980856	-2.39909	-2.80202e-05	2.34889
2542.53	-36130.6	-14552.6	0.941041	-2.43505	0.000107557	2.36931
2542.55	-36130.6	-14552.6	0.900862	-2.45783	0.00355333	2.38646
2542.57	-36130.6	-14552.6	0.858521	-2.47491	0.00712045	2.39765
2542.58	-36130.7	-14552.6	0.818496	-2.4842	0.0101576	2.40609
2542.6	-36130.7	-14552.6	0.77461	-2.49072	0.00995939	2.41402
2542.62	-36130.7	-14552.5	0.72879	-2.49841	0.0100151	2.42774
2542.63	-36130.7	-14552.6	0.68584	-2.51334	0.00999596	2.44879
2542.65	-36130.7	-14552.5	0.641954	-2.53858	0.010001	2.47866
2542.67	-36130.7	-14552.5	0.596178	-2.57094	0.00999966	2.51351
2542.68	-36130.7	-14552.5	0.553343	-2.59917	0.0100001	2.54521
2542.7	-36130.7	-14552.5	0.509241	-2.62237	0.00999998	2.57444
2542.72	-36130.7	-14552.5	0.463607	-2.64695	0.01	2.6027
2542.74	-36130.7	-14552.5	0.420791	-2.67061	0.00999998	2.62857
2542.75	-36130.8	-14552.5	0.376689	-2.69899	0.0100001	2.65706
2542.77	-36130.8	-14552.5	0.330136	-2.73174	0.00999972	2.68868
2542.79	-36130.8	-14552.5	0.283751	-2.76494	0.0100011	2.71784
2542.8	-36130.8	-14552.5	0.235909	-2.79075	0.00999615	2.74471
2542.82	-36130.8	-14552.5	0.187046	-2.81416	0.0100167	2.75264
2542.84	-36130.8	-14552.5	0.14119	-2.79476	0.00993695	2.78921
2542.85	-36130.8	-14552.5	0.0927091	-2.8995	0.0102279	2.64779
2542.87	-36130.8	-14552.5	0.0460148	-2.36713	0.0086875	2.11118
