# Supplementary material for: Extraction of driving behavior primitives considering driver expectation and vehicle dynamics
Source: PLoS One. 2025 Dec 31;20(12):e0340123. doi: 10.1371/journal.pone.0340123 (PMC12755792; doi:10.1371/journal.pone.0340123)
Supplement: S1 File — (ZIP) [file pone.0340123.s001.zip › DataSetForPimitiveExaction-1/straight driving/d2c28_s_3.xlsx]

## Sheet: Sheet1
2584.84	-36226.1	-14777.7	0.0342595	0.471617	9.07087e-67	-0.157929
2584.86	-36226.1	-14777.7	0.0414437	0.558108	-3.57579e-66	-0.20308
2584.88	-36226.1	-14777.7	0.0534866	0.635213	1.33949e-65	-0.222178
2584.89	-36226.1	-14777.7	0.0647014	0.711413	-4.04632e-65	-0.227466
2584.91	-36226.1	-14777.7	0.0777988	0.768269	1.58163e-64	-0.226626
2584.93	-36226.1	-14777.7	0.0881383	0.813338	-5.92161e-64	-0.214554
2584.95	-36226.1	-14777.8	0.10144	0.84389	1.59055e-63	-0.194297
2584.96	-36226.1	-14777.7	0.118076	0.864696	-6.17126e-63	-0.173194
2584.98	-36226.1	-14777.8	0.134494	0.878614	2.30941e-62	-0.156673
2585	-36226.1	-14777.7	0.152618	0.88948	-4.65369e-62	-0.1401
2585.01	-36226.1	-14777.8	0.15909	0.893276	1.06866e-60	-0.132416
2585.03	-36226.1	-14777.8	0.177352	0.876695	-1.34667e-60	-0.105428
2585.05	-36226.1	-14777.8	0.19447	0.848312	6.29098e-60	-0.0705705
2585.07	-36226.1	-14777.8	0.210427	0.820928	-2.51527e-59	-0.0409697
2585.08	-36226.1	-14777.8	0.224326	0.799945	9.43165e-59	-0.0148315
2585.1	-36226.1	-14777.8	0.238519	0.781868	-2.53363e-58	0.00464036
2585.12	-36226.1	-14777.8	0.248766	0.768177	9.83042e-58	0.0191372
2585.13	-36226.1	-14777.8	0.261641	0.752552	-3.67874e-57	0.0337386
2585.15	-36226.1	-14777.8	0.275836	0.725208	7.41302e-57	0.0571976
2585.17	-36226.1	-14777.8	0.289309	0.69202	-2.85748e-56	0.0864494
2585.18	-36226.1	-14777.8	0.299445	0.658478	1.06886e-55	0.116037
2585.2	-36226.1	-14777.8	0.309382	0.631392	-3.98969e-55	0.140363
2585.22	-36226.1	-14777.8	0.32	0.61	-7.31283e-64	0.159041
2585.24	-36226.1	-14777.8	0.33	0.593333	0	0.173203
2585.25	-36226.1	-14777.8	0.340604	0.579063	-2.46093e-53	0.188342
2585.27	-36226.1	-14777.8	0.350608	0.558511	9.38776e-53	0.207108
2585.29	-36226.1	-14777.8	0.360493	0.527967	-3.50638e-52	0.231519
2585.3	-36226.1	-14777.8	0.367458	0.492713	2.7437e-51	0.261557
2585.32	-36226.1	-14777.8	0.374028	0.463683	-1.04283e-50	0.2871
2585.34	-36226.1	-14777.8	0.38114	0.440666	3.88596e-50	0.308302
2585.35	-36226.1	-14777.9	0.391506	0.420408	-2.2481e-49	0.323651
2585.37	-36226.1	-14777.9	0.397738	0.408066	8.52094e-49	0.333639
2585.39	-36226.1	-14777.9	0.404601	0.398616	-3.1643e-48	0.339732
2585.41	-36226.1	-14777.9	0.411555	0.39161	1.6089e-47	0.343804
2585.42	-36226.1	-14777.9	0.418401	0.385797	-6.08464e-47	0.345834
2585.44	-36226.1	-14777.9	0.424209	0.381942	2.27297e-46	0.347817
2585.46	-36226.1	-14777.9	0.428029	0.375571	-8.39474e-46	0.348916
2585.47	-36226.1	-14777.9	0.435403	0.372213	3.96481e-45	0.349548
2585.49	-36226.1	-14777.9	0.442037	0.369896	-1.47257e-44	0.348214
2585.51	-36226.1	-14777.9	0.449079	0.369177	6.63153e-44	0.347037
2585.52	-36226.1	-14777.9	0.455657	0.365461	-2.49971e-43	0.346371
2585.54	-36226.1	-14777.9	0.46243	0.361917	9.11868e-43	0.346154
2585.56	-36226.1	-14777.9	0.469742	0.359676	-3.96422e-42	0.344545
2585.58	-36226.1	-14777.9	0.474759	0.360102	1.49229e-41	0.341883
2585.59	-36226.1	-14777.9	0.479013	0.359916	-5.57274e-41	0.338451
2585.61	-36226.1	-14778	0.486363	0.360227	2.01296e-40	0.335522
2585.63	-36226.1	-14778	0.493024	0.358713	-8.52577e-40	0.333726
2585.64	-36226.1	-14778	0.500326	0.354987	3.06668e-39	0.333334
2585.66	-36226.1	-14778	0.505036	0.351345	-1.27326e-38	0.332937
2585.68	-36226.1	-14778	0.510219	0.349563	4.78332e-38	0.331186
2585.69	-36226.2	-14778	0.515119	0.35075	-1.786e-37	0.328913
2585.71	-36226.2	-14778	0.520108	0.345803	6.28081e-37	0.331257
2585.73	-36226.2	-14778	0.527417	0.328649	-2.5638e-36	0.340406
2585.75	-36226.2	-14778	0.533737	0.309011	9.62313e-36	0.352476
2585.76	-36226.2	-14778	0.541218	0.299494	-3.31822e-35	0.357992
2585.78	-36226.2	-14778	0.545288	0.305864	1.33618e-34	0.353614
2585.8	-36226.2	-14778	0.551388	0.315605	-4.50209e-34	0.345579
2585.81	-36226.2	-14778.1	0.555585	0.313827	1.79277e-33	0.345092
2585.83	-36226.2	-14778.1	0.561468	0.29698	-6.71982e-33	0.348489
2585.85	-36226.2	-14778.1	0.565787	0.297438	2.16447e-32	0.336768
2585.86	-36226.2	-14778.1	0.571587	0.33827	-8.5325e-32	0.297164
2585.88	-36226.2	-14778.1	0.578493	0.409857	3.19627e-31	0.237379
2585.9	-36226.2	-14778.1	0.585028	0.473115	-1.19318e-30	0.173126
2585.91	-36226.2	-14778.1	0.592153	0.532845	3.60347e-30	0.108896
2585.93	-36226.2	-14778.1	0.598627	0.589899	-1.4085e-29	0.0503501
2585.95	-36226.2	-14778.1	0.608553	0.647293	3.7944e-29	-0.00590794
2585.97	-36226.2	-14778.1	0.62173	0.689366	-1.47248e-28	-0.0510191
2585.98	-36226.2	-14778.1	0.63512	0.72011	5.5104e-28	-0.0858369
2586	-36226.2	-14778.2	0.648379	0.744423	-2.05691e-27	-0.111741
2586.02	-36226.2	-14778.2	0.662512	0.759314	4.14414e-27	-0.131927
2586.03	-36226.2	-14778.2	0.6759	0.76953	-1.59741e-26	-0.145298
2586.05	-36226.2	-14778.2	0.68918	0.776256	5.97522e-26	-0.156266
2586.07	-36226.2	-14778.2	0.703333	0.783333	0	-0.165577
2586.09	-36226.2	-14778.2	0.716667	0.786667	0	-0.173203
2586.1	-36226.2	-14778.2	0.730684	0.789998	3.68624e-24	-0.177792
2586.12	-36226.2	-14778.2	0.740654	0.786427	-1.4062e-23	-0.180934
2586.14	-36226.3	-14778.3	0.754183	0.783116	5.25222e-23	-0.18201
2586.15	-36226.2	-14778.3	0.768276	0.7798	-4.1098e-22	-0.184378
2586.17	-36226.3	-14778.3	0.78154	0.780118	1.56205e-21	-0.186536
2586.19	-36226.3	-14778.3	0.794979	0.779722	-5.8208e-21	-0.188663
2586.2	-36226.3	-14778.3	0.809094	0.776043	3.36744e-20	-0.189578
2586.22	-36226.3	-14778.3	0.82231	0.772638	-1.27636e-19	-0.189615
2586.24	-36226.3	-14778.3	0.835789	0.769892	4.73982e-19	-0.190984
2586.26	-36226.3	-14778.3	0.85	0.769527	-2.40998e-18	-0.193393
2586.27	-36226.3	-14778.4	0.86263	0.765841	9.11422e-18	-0.195319
2586.29	-36226.3	-14778.4	0.872107	0.762402	-3.40469e-17	-0.196314
2586.31	-36226.3	-14778.4	0.883112	0.759888	1.25745e-16	-0.197432
2586.32	-36226.3	-14778.4	0.897301	0.759385	-5.93892e-16	-0.198635
2586.34	-36226.3	-14778.4	0.910977	0.755543	2.20577e-15	-0.199442
2586.36	-36226.3	-14778.4	0.923741	0.752156	-9.93341e-15	-0.199257
2586.37	-36226.3	-14778.4	0.934256	0.748839	3.74433e-14	-0.199645
2586.39	-36226.3	-14778.4	0.94841	0.745422	-1.36589e-13	-0.200847
2586.41	-36226.3	-14778.5	0.962236	0.741933	5.93803e-13	-0.20205
2586.43	-36226.3	-14778.5	0.975415	0.738652	-2.23531e-12	-0.202705
2586.44	-36226.3	-14778.5	0.989103	0.73521	8.0789e-12	-0.202593
2586.46	-36226.3	-14778.5	1.00328	0.731738	-3.4219e-11	-0.202615
2586.48	-36226.4	-14778.5	1.01496	0.728457	1.28672e-10	-0.202635
2586.49	-36226.4	-14778.6	1.02469	0.725	-4.59613e-10	-0.202533
2586.51	-36226.4	-14778.6	1.03692	0.721543	1.90738e-09	-0.203113
2586.53	-36226.4	-14778.6	1.05028	0.718262	-7.16533e-09	-0.204274
2586.54	-36226.4	-14778.6	1.06442	0.71479	2.52092e-08	-0.205478
2586.56	-36226.4	-14778.6	1.07619	0.711348	-1.02906e-07	-0.205995
2586.58	-36226.4	-14778.6	1.08581	0.708066	3.86254e-07	-0.205754
2586.6	-36226.4	-14778.7	1.09601	0.70458	-1.33187e-06	-0.206519
2586.61	-36226.4	-14778.7	1.10851	0.701154	5.36318e-06	-0.207645
2586.63	-36226.4	-14778.7	1.12184	0.697872	-2.01156e-05	-0.208959
2586.65	-36226.4	-14778.7	1.1361	0.694364	6.74656e-05	-0.208502
2586.66	-36226.4	-14778.7	1.14728	0.690986	-0.000268572	-0.207282
2586.68	-36226.4	-14778.7	1.15701	0.687578	0.00217907	-0.206123
2586.7	-36226.4	-14778.8	1.16729	0.684463	0.005831	-0.205831
2586.71	-36226.4	-14778.8	1.18013	0.678085	0.00938975	-0.20592
2586.73	-36226.4	-14778.8	1.19341	0.674058	0.0104106	-0.205782
2586.75	-36226.5	-14778.8	1.20772	0.670397	0.0073392	-0.206761
2586.77	-36226.5	-14778.8	1.21838	0.670091	0.0039569	-0.207792
2586.78	-36226.5	-14778.9	1.22815	0.667397	0.000363331	-0.209891
