# Supplementary material for: Extraction of driving behavior primitives considering driver expectation and vehicle dynamics
Source: PLoS One. 2025 Dec 31;20(12):e0340123. doi: 10.1371/journal.pone.0340123 (PMC12755792; doi:10.1371/journal.pone.0340123)
Supplement: S1 File — (ZIP) [file pone.0340123.s001.zip › DataSetForPimitiveExaction-1/straight driving/d3c17_s_2.xlsx]

## Sheet: Sheet1
684.867	-36197.2	-14526.7	0.0312952	0.579632	6.18184e-17	0.184311
684.884	-36197.2	-14526.7	0.0417036	0.678463	-3.57631e-16	0.0901964
684.901	-36197.2	-14526.7	0.0521352	0.747384	1.35552e-15	0.0184504
684.918	-36197.2	-14526.7	0.06574	0.797202	-5.03382e-15	-0.0347252
684.935	-36197.2	-14526.7	0.0805356	0.830915	2.55946e-14	-0.0757478
684.952	-36197.2	-14526.7	0.0967308	0.858723	-9.67954e-14	-0.104325
684.969	-36197.2	-14526.7	0.109885	0.877923	3.57808e-13	-0.128034
684.986	-36197.2	-14526.7	0.124096	0.892847	-1.69002e-12	-0.14491
685.003	-36197.2	-14526.7	0.136988	0.898546	6.3798e-12	-0.156426
685.02	-36197.2	-14526.7	0.151593	0.904654	-2.34452e-11	-0.164783
685.037	-36197.2	-14526.7	0.169439	0.907912	1.05506e-10	-0.172182
685.054	-36197.2	-14526.7	0.185698	0.910522	-3.97679e-10	-0.176815
685.071	-36197.2	-14526.7	0.203104	0.908941	1.45069e-09	-0.179086
685.088	-36197.2	-14526.8	0.219227	0.905211	-6.30665e-09	-0.180941
685.105	-36197.2	-14526.7	0.23204	0.902006	2.37407e-08	-0.191044
685.122	-36197.2	-14526.8	0.245618	0.898518	-8.58042e-08	-0.225308
685.139	-36197.2	-14526.7	0.261022	0.895166	3.63433e-07	-0.287644
685.156	-36197.2	-14526.8	0.277727	0.891439	-1.36659e-06	-0.364266
685.173	-36197.2	-14526.7	0.295223	0.890006	4.88145e-06	-0.456765
685.19	-36197.2	-14526.8	0.31079	0.888535	-2.02579e-05	-0.565785
685.207	-36197.2	-14526.8	0.323514	0.884929	7.61014e-05	-0.689993
685.224	-36197.2	-14526.8	0.33762	0.881152	-0.000267741	-0.827097
685.241	-36197.2	-14526.8	0.350883	0.880021	0.00177141	-0.949267
685.258	-36197.2	-14526.8	0.366528	0.878333	0.00518122	-1.0464
685.275	-36197.2	-14526.8	0.381573	0.874602	0.00926652	-1.13841
685.292	-36197.2	-14526.8	0.39765	0.870812	0.00824919	-1.22916
685.309	-36197.2	-14526.8	0.411737	0.870121	0.00449178	-1.31772
685.326	-36197.1	-14526.8	0.428178	0.867888	0.000814454	-1.40898
685.343	-36197.1	-14526.8	0.443075	0.864337	-0.000217299	-1.48976
685.36	-36197.1	-14526.8	0.455886	0.860647	0.000144883	-1.56089
685.377	-36197.1	-14526.8	0.470123	0.860101	-0.000313431	-1.63966
685.394	-36197.1	-14526.8	0.48325	0.857618	0.00268659	-1.72123
685.411	-36197.1	-14526.8	0.499532	0.854092	0.00341453	-1.80649
685.428	-36197.1	-14526.8	0.514057	0.850629	0.0035554	-1.88969
685.445	-36197.1	-14526.8	0.530518	0.84724	0.000485157	-1.95741
685.462	-36197.1	-14526.8	0.544374	0.843941	-0.000123167	-2.00671
685.479	-36197.1	-14526.8	0.558317	0.840411	2.12901e-05	-2.04531
685.496	-36197.1	-14526.8	0.571862	0.837051	-5.71334e-06	-2.0706
685.513	-36197.1	-14526.8	0.584824	0.833739	1.50319e-06	-2.09026
685.53	-36197.1	-14526.8	0.602365	0.830205	-1.92104e-07	-2.11093
685.547	-36197	-14526.8	0.615939	0.826859	5.14333e-08	-2.13272
685.564	-36197	-14526.8	0.629173	0.823537	-1.34842e-08	-2.15352
685.581	-36197	-14526.8	0.643333	0.82	0	-2.17102
685.598	-36197	-14526.8	0.656667	0.816667	-1.02842e-19	-2.18083
685.615	-36197	-14526.8	0.67	0.813333	0	-2.18627
685.632	-36197	-14526.8	0.680693	0.809796	5.85568e-11	-2.18852
685.649	-36197	-14526.8	0.694134	0.806475	-1.56546e-11	-2.18836
685.666	-36197	-14526.8	0.707479	0.803128	4.06118e-12	-2.1849
685.683	-36197	-14526.8	0.721628	0.799594	-2.01538e-12	-2.17898
685.7	-36196.9	-14526.9	0.734868	0.796283	5.38554e-13	-2.17244
685.717	-36196.9	-14526.8	0.748313	0.792922	-1.38804e-13	-2.16586
685.734	-36196.9	-14526.9	0.762428	0.789393	5.16768e-14	-2.15893
685.751	-36196.9	-14526.9	0.775638	0.78609	-1.38025e-14	-2.1525
685.768	-36196.9	-14526.9	0.789143	0.782717	3.53115e-15	-2.1457
685.785	-36196.9	-14526.9	0.803227	0.779181	-1.16895e-15	-2.13763
685.802	-36196.9	-14526.9	0.816408	0.775943	3.12053e-16	-2.12978
685.819	-36196.9	-14526.9	0.829977	0.77234	-7.91597e-17	-2.12131
685.836	-36196.8	-14526.9	0.844022	0.769861	2.45759e-17	-2.11457
685.853	-36196.8	-14526.9	0.85718	0.769384	-6.55671e-18	-2.10841
685.87	-36196.8	-14526.9	0.87081	0.765543	1.64705e-18	-2.10265
685.887	-36196.8	-14526.9	0.884826	0.762156	-4.91086e-19	-2.09565
685.904	-36196.8	-14526.9	0.8979	0.758839	1.30933e-19	-2.08923
685.921	-36196.8	-14526.9	0.911839	0.755421	-3.2516e-20	-2.08259
685.938	-36196.8	-14526.9	0.924554	0.751939	9.43352e-21	-2.07532
685.955	-36196.7	-14526.9	0.933801	0.748628	-2.52666e-21	-2.06774
685.972	-36196.7	-14526.9	0.94518	0.745312	6.73135e-22	-2.05963
685.989	-36196.7	-14526.9	0.959157	0.741873	-1.64833e-22	-2.0511
686.006	-36196.7	-14526.9	0.97328	0.738428	4.65676e-23	-2.04282
686.023	-36196.7	-14526.9	0.984973	0.73501	-1.12212e-23	-2.03392
686.04	-36196.7	-14526.9	0.996838	0.731527	3.14144e-24	-2.02371
686.057	-36196.7	-14527	1.0103	0.728315	-8.35437e-25	-2.01243
686.074	-36196.6	-14527	1.02441	0.724608	1.97241e-25	-1.98917
686.091	-36196.6	-14527	1.03622	0.722092	-5.45737e-26	-1.93611
686.108	-36196.6	-14527	1.04572	0.711885	1.44973e-26	-1.83659
686.125	-36196.6	-14527	1.0563	0.670914	-3.33474e-27	-1.66911
686.142	-36196.6	-14527	1.06644	0.591852	9.14157e-28	-1.44527
686.159	-36196.5	-14527	1.07673	0.503833	-2.42524e-28	-1.18149
686.176	-36196.5	-14527	1.08468	0.413702	5.38725e-29	-0.841769
686.193	-36196.5	-14527	1.09167	0.299087	-1.45786e-29	-0.472846
686.21	-36196.5	-14527	1.09568	0.158671	3.55917e-30	-0.103247
686.227	-36196.5	-14527	1.09963	0.00294353	2.26719e-31	0.248569
686.244	-36196.5	-14527	1.09766	-0.114491	-3.91361e-30	0.52958
686.261	-36196.4	-14527	1.09434	-0.207832	1.5435e-29	0.747905
686.278	-36196.4	-14527	1.08801	-0.303234	-4.67922e-29	0.944038
686.295	-36196.4	-14527	1.08113	-0.396784	1.82943e-28	1.10987
686.312	-36196.4	-14527	1.07451	-0.492657	-6.84951e-28	1.25341
686.329	-36196.4	-14527	1.0676	-0.589419	1.83979e-27	1.38664
686.346	-36196.4	-14527.1	1.05804	-0.671189	-7.13829e-27	1.49431
686.363	-36196.3	-14527.1	1.04501	-0.744748	2.67129e-26	1.58597
686.38	-36196.3	-14527.1	1.0308	-0.821595	-5.38291e-26	1.68278
686.397	-36196.3	-14527.1	1.0175	-0.914573	2.07494e-25	1.77659
686.414	-36196.3	-14527.1	1.00114	-1.0044	-7.76144e-25	1.87244
686.431	-36196.3	-14527.1	0.98	-1.1	0	1.96078
686.448	-36196.3	-14527.1	0.96	-1.16333	0	2.02941
686.465	-36196.2	-14527.1	0.94	-1.21667	0	2.07843
686.482	-36196.2	-14527.1	0.91878	-1.2552	1.78727e-22	2.11616
686.499	-36196.2	-14527.1	0.898841	-1.28125	-6.81725e-22	2.13955
686.516	-36196.2	-14527.1	0.878797	-1.30129	2.54626e-21	2.16029
686.533	-36196.2	-14527.1	0.857345	-1.32643	-1.99241e-20	2.18243
686.55	-36196.2	-14527.1	0.833888	-1.35324	7.57277e-20	2.2052
686.567	-36196.2	-14527.1	0.810632	-1.37941	-2.82987e-19	2.22558
686.584	-36196.1	-14527.1	0.787112	-1.39866	1.05325e-18	2.24241
686.601	-36196.1	-14527.1	0.762483	-1.41156	-6.09271e-18	2.25315
686.618	-36196.1	-14527.1	0.739039	-1.41787	2.29531e-17	2.25879
686.635	-36196.1	-14527.2	0.71434	-1.42454	-1.16821e-16	2.26074
686.652	-36196.1	-14527.2	0.69129	-1.42697	4.4183e-16	2.26124
686.669	-36196.1	-14527.2	0.66754	-1.42603	-1.63325e-15	2.25837
686.686	-36196.1	-14527.2	0.642962	-1.42227	7.71425e-15	2.25304
686.703	-36196.1	-14527.2	0.619937	-1.41906	-2.91212e-14	2.24667
686.72	-36196.1	-14527.2	0.596077	-1.41562	1.07018e-13	2.24125
686.737	-36196	-14527.2	0.571578	-1.41215	-4.81592e-13	2.23554
686.754	-36196	-14527.2	0.548585	-1.40877	1.81524e-12	2.22993
686.771	-36196	-14527.2	0.524609	-1.40569	-6.62179e-12	2.22267
686.788	-36196	-14527.2	0.500201	-1.40054	2.87873e-11	2.21476
686.805	-36196	-14527.2	0.477228	-1.39528	-1.08367e-10	2.20663
686.822	-36196	-14527.2	0.453139	-1.39054	3.91661e-10	2.19851
686.839	-36196	-14527.2	0.428831	-1.38467	-1.65892e-09	2.19176
686.856	-36196	-14527.2	0.405868	-1.3819	6.23794e-09	2.18623
686.873	-36196	-14527.2	0.381667	-1.37831	-2.22818e-08	2.18217
686.89	-36196	-14527.2	0.357465	-1.37488	9.24691e-08	2.18081
686.907	-36196	-14527.2	0.334503	-1.37162	-3.47372e-07	2.18416
686.924	-36196	-14527.2	0.310195	-1.36803	1.22213e-06	2.19257
686.941	-36196	-14527.2	0.286105	-1.36507	-4.98883e-06	2.2036
686.958	-36196	-14527.2	0.26313	-1.35928	1.87254e-05	2.21476
686.975	-36196	-14527.2	0.238729	-1.35468	-6.45684e-05	2.22926
686.992	-36196	-14527.2	0.214728	-1.3489	0.000260005	2.25377
687.009	-36196	-14527.2	0.191833	-1.3446	-0.00187824	2.29312
687.026	-36195.9	-14527.2	0.166995	-1.33888	-0.00586642	2.35141
687.043	-36196	-14527.2	0.145609	-1.33219	-0.00708551	2.41387
687.06	-36196	-14527.2	0.125987	-1.32297	-0.00452799	2.47136
687.077	-36195.9	-14527.2	0.105261	-1.31036	-0.000567441	2.51088
687.094	-36196	-14527.2	0.0819147	-1.25909	0.000139416	2.51265
687.111	-36195.9	-14527.2	0.0614842	-1.16271	-3.68645e-05	2.46905
687.128	-36195.9	-14527.2	0.0399797	-1.02283	7.25089e-06	2.38027
