# Supplementary material for: Extraction of driving behavior primitives considering driver expectation and vehicle dynamics
Source: PLoS One. 2025 Dec 31;20(12):e0340123. doi: 10.1371/journal.pone.0340123 (PMC12755792; doi:10.1371/journal.pone.0340123)
Supplement: S1 File — (ZIP) [file pone.0340123.s001.zip › DataSetForPimitiveExaction-1/straight driving/d3c17_s_3.xlsx]

## Sheet: Sheet1
709.313	-36159.5	-14540.4	0.032596	0.22146	9.701e-165	0.531689
709.33	-36159.5	-14540.4	0.0358446	0.274669	-1.90795e-165	0.475177
709.347	-36159.5	-14540.4	0.0420777	0.318242	5.13778e-166	0.418462
709.364	-36159.5	-14540.4	0.0488033	0.377597	-1.35551e-166	0.359501
709.381	-36159.5	-14540.4	0.0558676	0.450762	2.34308e-167	0.28381
709.398	-36159.5	-14540.4	0.062455	0.531061	-6.28782e-168	0.208052
709.415	-36159.5	-14540.4	0.0718958	0.601661	1.65434e-168	0.133122
709.432	-36159.5	-14540.4	0.0857952	0.675748	-2.1142e-169	0.058573
709.449	-36159.5	-14540.5	0.0993527	0.740093	5.66049e-170	-0.00434292
709.466	-36159.5	-14540.4	0.109309	0.787628	-1.48401e-170	-0.0550459
709.483	-36159.5	-14540.5	0.123333	0.823333	4.23212e-181	-0.0958606
709.5	-36159.5	-14540.5	0.136667	0.85	0	-0.124183
709.517	-36159.5	-14540.5	0.153333	0.866667	-2.95351e-182	-0.145969
709.534	-36159.5	-14540.5	0.167449	0.880625	6.44447e-173	-0.161999
709.551	-36159.5	-14540.4	0.180784	0.886886	-1.72286e-173	-0.172622
709.568	-36159.5	-14540.5	0.194122	0.890227	4.46953e-174	-0.180158
709.585	-36159.5	-14540.4	0.208527	0.893491	-2.21802e-174	-0.190123
709.602	-36159.5	-14540.5	0.225283	0.89337	5.92705e-175	-0.211133
709.619	-36159.5	-14540.5	0.242109	0.893024	-1.52761e-175	-0.250362
709.636	-36159.5	-14540.5	0.259323	0.889712	5.68728e-176	-0.321312
709.653	-36159.5	-14540.5	0.272276	0.890052	-1.51904e-176	-0.413412
709.67	-36159.5	-14540.5	0.285694	0.890078	3.8862e-177	-0.526288
709.687	-36159.4	-14540.5	0.300599	0.889463	-1.28649e-177	-0.641116
709.704	-36159.5	-14540.5	0.316531	0.885868	3.43429e-178	-0.740028
709.721	-36159.4	-14540.5	0.330664	0.882359	-8.71192e-179	-0.836452
709.738	-36159.4	-14540.5	0.347542	0.87986	2.7047e-179	-0.938847
709.755	-36159.4	-14540.5	0.361291	0.87937	-7.21599e-180	-1.0323
709.772	-36159.4	-14540.5	0.377815	0.8756	1.81266e-180	-1.12465
709.789	-36159.4	-14540.5	0.391436	0.871902	-5.40465e-181	-1.21947
709.806	-36159.4	-14540.5	0.404419	0.869945	1.44098e-181	-1.31332
709.823	-36159.4	-14540.5	0.419317	0.869066	-3.57855e-182	-1.41052
709.84	-36159.4	-14540.5	0.436986	0.865255	1.0382e-182	-1.49815
709.857	-36159.4	-14540.5	0.45373	0.861694	-2.78072e-183	-1.56894
709.874	-36159.4	-14540.5	0.469038	0.859968	7.40818e-184	-1.63609
709.891	-36159.4	-14540.5	0.482439	0.858866	-1.81407e-184	-1.70747
709.908	-36159.4	-14540.5	0.496301	0.855004	5.12499e-185	-1.77916
709.925	-36159.4	-14540.5	0.509974	0.851696	-1.23495e-185	-1.8422
709.942	-36159.4	-14540.5	0.523814	0.848201	3.45731e-186	-1.89866
709.959	-36159.3	-14540.5	0.537041	0.844931	-9.19439e-187	-1.94632
709.976	-36159.3	-14540.5	0.550517	0.841456	2.17074e-187	-1.99389
709.993	-36159.3	-14540.5	0.56661	0.838015	-6.00611e-188	-2.03803
710.01	-36159.3	-14540.5	0.581366	0.834733	1.5955e-188	-2.07765
710.027	-36159.3	-14540.5	0.594922	0.831246	-3.67005e-189	-2.11596
710.044	-36159.3	-14540.5	0.608837	0.827821	1.00608e-189	-2.14951
710.061	-36159.3	-14540.5	0.621461	0.824536	-2.66917e-190	-2.17905
710.078	-36159.3	-14540.5	0.638241	0.821037	5.93133e-191	-2.20967
710.095	-36159.3	-14540.5	0.653052	0.817628	-1.61401e-191	-2.24114
710.112	-36159.3	-14540.5	0.665915	0.814339	4.27555e-192	-2.27485
710.129	-36159.3	-14540.5	0.680043	0.810826	-9.05267e-193	-2.31924
710.146	-36159.2	-14540.5	0.693562	0.807442	2.45111e-193	-2.37207
710.163	-36159.2	-14540.5	0.706876	0.804115	-6.56149e-194	-2.43283
710.18	-36159.2	-14540.5	0.720112	0.800805	1.73487e-194	-2.4958
710.197	-36159.2	-14540.5	0.734213	0.797281	-3.4087e-195	-2.56079
710.214	-36159.2	-14540.6	0.747597	0.793932	9.04807e-196	-2.62105
710.231	-36159.2	-14540.6	0.761718	0.79041	-1.56403e-196	-2.68512
710.248	-36159.2	-14540.6	0.774988	0.787063	4.1979e-197	-2.7487
710.265	-36159.2	-14540.6	0.788918	0.78369	-1.10717e-197	-2.81141
710.282	-36159.1	-14540.6	0.798672	0.780305	1.46954e-198	-2.87861
710.299	-36159.1	-14540.6	0.834505	0.773694	-6.02595e-199	-2.93225
710.316	-36159.1	-14540.6	0.859271	0.769815	7.17606e-198	-2.9606
710.333	-36159.1	-14540.6	0.863914	0.769612	1.04001e-197	-2.96826
710.35	-36159.1	-14540.6	0.856829	0.771342	1.02611e-197	-2.96348
710.367	-36159.1	-14540.6	0.846416	0.773259	7.95359e-198	-2.95451
710.384	-36159.1	-14540.6	0.841072	0.77362	4.67192e-198	-2.94959
710.401	-36159.1	-14540.6	0.849196	0.770679	1.61049e-198	-2.95698
710.418	-36159	-14540.6	0.879183	0.762693	-3.64737e-200	-2.98493
710.435	-36159	-14540.6	0.919777	0.752561	1.81002e-200	-3.03778
710.452	-36159	-14540.6	0.931143	0.749714	-4.83678e-201	-3.10657
710.469	-36159	-14540.6	0.945066	0.74623	1.24661e-201	-3.18402
710.486	-36159	-14540.6	0.959151	0.742736	-4.64112e-202	-3.26641
710.503	-36159	-14540.6	0.971938	0.739421	1.23961e-202	-3.32764
710.52	-36158.9	-14540.7	0.981827	0.736048	-3.17134e-203	-3.40307
710.537	-36158.9	-14540.7	0.992308	0.732526	1.04984e-203	-3.40608
710.554	-36158.9	-14540.7	1.00284	0.729231	-2.80256e-204	-3.00272
710.571	-36158.9	-14540.7	1.01666	0.725839	7.10937e-205	-2.1962
710.588	-36158.9	-14540.7	1.03088	0.722328	-2.20718e-205	-1.19973
710.605	-36158.9	-14540.7	1.04297	0.71904	5.88862e-206	-0.783313
710.622	-36158.8	-14540.7	1.05384	0.715626	-1.47922e-206	-0.758044
710.639	-36158.8	-14540.7	1.06818	0.712147	4.41047e-207	-0.970217
710.656	-36158.8	-14540.7	1.08148	0.708781	-1.17591e-207	-1.02036
710.673	-36158.8	-14540.7	1.09401	0.705656	2.9202e-208	-0.961599
710.69	-36158.8	-14540.7	1.10412	0.700212	-8.46885e-209	-0.798331
710.707	-36158.8	-14540.7	1.11406	0.676695	2.25627e-209	-0.595152
710.724	-36158.7	-14540.7	1.12438	0.627026	-5.52727e-210	-0.371286
710.741	-36158.7	-14540.7	1.13473	0.547952	1.57104e-210	-0.162633
710.758	-36158.7	-14540.7	1.14486	0.441143	-4.18206e-211	-0.00579597
710.775	-36158.7	-14540.7	1.15376	0.313687	1.00773e-211	0.0929311
710.792	-36158.7	-14540.7	1.15893	0.197147	-2.8212e-212	0.12154
710.809	-36158.7	-14540.8	1.1602	0.103793	7.50273e-213	0.102874
710.826	-36158.6	-14540.8	1.15991	-0.000973098	-1.77135e-213	0.0743898
710.843	-36158.6	-14540.8	1.16021	-0.108994	4.90105e-214	0.0649192
710.86	-36158.6	-14540.8	1.15859	-0.205295	-1.30195e-214	0.0836506
710.877	-36158.6	-14540.8	1.15265	-0.299039	2.9948e-215	0.135721
710.894	-36158.6	-14540.8	1.14554	-0.397646	-8.2097e-216	0.218298
710.911	-36158.5	-14540.8	1.13932	-0.499717	2.17807e-216	0.322988
710.928	-36158.5	-14540.8	1.1302	-0.604491	-4.84004e-217	0.445706
710.945	-36158.5	-14540.8	1.11731	-0.692642	1.31705e-217	0.559407
710.962	-36158.5	-14540.8	1.10401	-0.757322	-3.48889e-218	0.658449
710.979	-36158.5	-14540.8	1.08992	-0.831045	7.38661e-219	0.758611
710.996	-36158.5	-14540.8	1.07667	-0.908971	-1.99825e-219	0.855253
711.013	-36158.4	-14540.8	1.06076	-0.983335	5.28376e-220	0.945509
711.03	-36158.4	-14540.8	1.04327	-1.04965	-1.03919e-220	1.0316
711.047	-36158.4	-14540.8	1.02357	-1.1041	2.79836e-221	1.10576
711.064	-36158.4	-14540.8	1.00361	-1.1574	-7.383e-222	1.17142
711.081	-36158.4	-14540.9	0.982468	-1.20768	1.2763e-222	1.23687
711.098	-36158.4	-14540.9	0.962326	-1.25467	-3.42917e-223	1.29067
711.115	-36158.3	-14540.9	0.942349	-1.29839	9.17651e-224	1.3353
711.132	-36158.3	-14540.9	0.922395	-1.33887	-2.41436e-224	1.36909
711.149	-36158.3	-14540.9	0.901295	-1.37467	3.08549e-225	1.39623
711.166	-36158.3	-14540.9	0.87813	-1.40806	-8.26098e-226	1.41619
711.183	-36158.3	-14540.9	0.851641	-1.44134	2.16578e-226	1.43355
711.2	-36158.3	-14540.9	0.823333	-1.47667	0	1.45425
711.217	-36158.2	-14540.9	0.796667	-1.51667	0	1.48039
711.234	-36158.2	-14540.9	0.773333	-1.56333	0	1.51852
711.251	-36158.2	-14540.9	0.745035	-1.62739	-9.40513e-229	1.57323
711.268	-36158.2	-14540.9	0.718367	-1.69748	2.51436e-229	1.63559
711.285	-36158.2	-14540.9	0.688131	-1.7674	-6.52289e-230	1.70235
711.302	-36158.2	-14540.9	0.656343	-1.83424	3.237e-230	1.77287
711.319	-36158.2	-14540.9	0.626598	-1.89756	-8.64989e-231	1.84003
711.336	-36158.2	-14540.9	0.596078	-1.96487	2.22896e-231	1.90967
711.353	-36158.2	-14540.9	0.560292	-2.03583	-8.27403e-232	1.98557
711.37	-36158.2	-14540.9	0.523126	-2.10553	2.11677e-232	2.05842
711.387	-36158.1	-14540.9	0.484905	-2.17784	-7.00734e-233	2.13528
711.404	-36158.1	-14540.9	0.452694	-2.24126	1.87062e-233	2.1972
711.421	-36158.1	-14540.9	0.417141	-2.28663	-4.74528e-234	2.2566
711.438	-36158.1	-14540.9	0.374689	-2.35169	1.47322e-234	2.31977
711.455	-36158.1	-14540.9	0.334222	-2.42633	-3.93046e-235	2.39519
711.472	-36158.1	-14541	0.2908	-2.52383	9.87335e-236	2.47758
711.489	-36158.1	-14540.9	0.247781	-2.60281	-2.94385e-236	2.56168
711.506	-36158.1	-14541	0.206245	-2.67628	7.84883e-237	2.62118
711.523	-36158.1	-14540.9	0.16302	-2.71659	-1.94914e-237	2.71132
711.54	-36158.1	-14541	0.114211	-2.89	5.65269e-238	2.6476
711.557	-36158.1	-14540.9	0.0651415	-2.48518	-1.50599e-238	2.18857
