# Supplementary material for: Extraction of driving behavior primitives considering driver expectation and vehicle dynamics
Source: PLoS One. 2025 Dec 31;20(12):e0340123. doi: 10.1371/journal.pone.0340123 (PMC12755792; doi:10.1371/journal.pone.0340123)
Supplement: S1 File — (ZIP) [file pone.0340123.s001.zip › DataSetForPimitiveExaction-1/straight driving/d3c22_s_3.xlsx]

## Sheet: Sheet1
2483.84	-36215.2	-14750	0.0368775	0.635512	-4.85237e-97	-1.2631
2483.85	-36215.1	-14750	0.0481282	0.718456	4.75408e-98	-1.35354
2483.87	-36215.1	-14750	0.0617304	0.776422	1.23872e-97	-1.43915
2483.89	-36215.2	-14750	0.0757274	0.816074	-1.83761e-98	-1.51911
2483.9	-36215.2	-14750	0.0888405	0.845016	-3.35599e-98	-1.59464
2483.92	-36215.1	-14750	0.102541	0.86678	4.83334e-99	-1.67206
2483.94	-36215.1	-14750	0.117843	0.883567	8.32393e-99	-1.75545
2483.96	-36215.2	-14750	0.133718	0.895818	-1.63177e-99	-1.84168
2483.97	-36215.2	-14750	0.149262	0.90369	-2.08544e-99	-1.92663
2483.99	-36215.2	-14750	0.164424	0.907295	5.25564e-100	-2.00633
2484.01	-36215.2	-14750	0.179375	0.907469	5.62166e-100	-2.07851
2484.02	-36215.2	-14750	0.19448	0.906311	-1.3774e-100	-2.14382
2484.04	-36215.2	-14750	0.209917	0.904866	-1.37141e-100	-2.2028
2484.06	-36215.2	-14750	0.225505	0.902187	4.17082e-101	-2.25519
2484.07	-36215.2	-14750	0.241014	0.898471	3.35953e-101	-2.3005
2484.09	-36215.2	-14750	0.256204	0.895835	-1.25367e-101	-2.33796
2484.11	-36215.2	-14750	0.271145	0.894484	-9.0177e-102	-2.36778
2484.13	-36215.2	-14750	0.286285	0.89208	3.27226e-102	-2.39143
2484.14	-36215.2	-14750	0.301764	0.888339	2.15047e-102	-2.40931
2484.16	-36215.2	-14750	0.317302	0.885689	-9.39975e-103	-2.42053
2484.18	-36215.2	-14750	0.332753	0.884276	-5.11475e-103	-2.42583
2484.19	-36215.2	-14750.1	0.348128	0.881723	2.72417e-103	-2.42776
2484.21	-36215.2	-14750.1	0.363175	0.878077	1.36784e-103	-2.42769
2484.23	-36215.2	-14750.1	0.377424	0.875628	-7.07746e-104	-2.42579
2484.24	-36215.2	-14750.1	0.391053	0.874206	-3.1547e-104	-2.4223
2484.26	-36215.2	-14750.1	0.404796	0.871459	1.96763e-104	-2.41759
2484.28	-36215.2	-14750.1	0.418588	0.867736	7.18313e-105	-2.41242
2484.3	-36215.2	-14750.1	0.431807	0.86538	-5.57504e-105	-2.40759
2484.31	-36215.2	-14750.1	0.445051	0.864007	-1.91468e-105	-2.40106
2484.33	-36215.2	-14750.1	0.459635	0.861508	1.44062e-105	-2.38968
2484.35	-36215.2	-14750.1	0.475346	0.857798	4.17858e-106	-2.38109
2484.36	-36215.2	-14750.1	0.49102	0.854103	-3.91153e-106	-2.38619
2484.38	-36215.2	-14750.1	0.506396	0.850757	-8.81122e-107	-2.37478
2484.4	-36215.2	-14750.1	0.521689	0.847554	1.09133e-106	-2.29915
2484.41	-36215.2	-14750.1	0.536605	0.844187	2.3415e-107	-2.16508
2484.43	-36215.2	-14750.2	0.550688	0.840432	-2.8018e-107	-2.00024
2484.45	-36215.2	-14750.2	0.564268	0.837108	-4.55903e-108	-1.79362
2484.47	-36215.2	-14750.2	0.577965	0.83523	7.44277e-108	-1.52793
2484.48	-36215.2	-14750.2	0.591726	0.833606	7.86328e-109	-1.27451
2484.5	-36215.2	-14750.2	0.605324	0.830552	-1.96525e-108	-1.12168
2484.52	-36215.2	-14750.2	0.619165	0.826867	-1.02203e-109	-1.042
2484.53	-36215.2	-14750.2	0.633764	0.823766	5.39754e-109	-0.978748
2484.55	-36215.2	-14750.2	0.649081	0.820255	2.70455e-110	-0.931164
2484.57	-36215.2	-14750.2	0.664793	0.815206	-1.36967e-109	-0.906602
2484.59	-36215.2	-14750.2	0.68	0.81	0	-0.87146
2484.6	-36215.2	-14750.2	0.693988	0.806204	3.55653e-110	-0.795276
2484.62	-36215.3	-14750.3	0.707464	0.803153	-1.78017e-111	-0.708979
2484.64	-36215.3	-14750.3	0.721073	0.799904	-9.69432e-111	-0.649496
2484.65	-36215.3	-14750.3	0.734062	0.796463	4.69723e-112	-0.622376
2484.67	-36215.3	-14750.3	0.745954	0.793004	2.43528e-111	-0.625576
2484.69	-36215.3	-14750.3	0.758181	0.789605	-2.38595e-112	-0.653623
2484.7	-36215.3	-14750.3	0.77181	0.786245	-6.21681e-112	-0.698242
2484.72	-36215.3	-14750.3	0.785754	0.782677	9.22252e-113	-0.74529
2484.74	-36215.3	-14750.3	0.799118	0.779014	1.68429e-112	-0.783121
2484.76	-36215.3	-14750.4	0.812355	0.776309	-2.42573e-113	-0.808498
2484.77	-36215.3	-14750.4	0.825955	0.774828	-4.17757e-113	-0.820428
2484.79	-36215.3	-14750.4	0.840017	0.772643	8.18945e-114	-0.820352
2484.81	-36215.3	-14750.4	0.854112	0.768977	1.04663e-113	-0.811111
2484.82	-36215.3	-14750.4	0.866868	0.766002	-2.63768e-114	-0.797639
2484.84	-36215.3	-14750.4	0.878221	0.764554	-2.82137e-114	-0.783755
2484.86	-36215.3	-14750.4	0.890525	0.76256	6.91283e-115	-0.770904
2484.87	-36215.3	-14750.5	0.904519	0.759063	6.88277e-115	-0.759581
2484.89	-36215.3	-14750.5	0.917773	0.755492	-2.09323e-115	-0.749044
2484.91	-36215.3	-14750.5	0.92955	0.752277	-1.68607e-115	-0.738862
2484.92	-36215.3	-14750.5	0.942014	0.748065	6.29185e-116	-0.729224
2484.94	-36215.3	-14750.5	0.95561	0.742828	4.52576e-116	-0.720023
2484.96	-36215.4	-14750.5	0.968374	0.738358	-1.64227e-116	-0.710746
2484.98	-36215.4	-14750.5	0.980114	0.735076	-1.07927e-116	-0.701993
2484.99	-36215.4	-14750.6	0.992976	0.731594	4.7175e-117	-0.695734
2485.01	-36215.4	-14750.6	1.007	0.727953	2.56697e-117	-0.692504
2485.03	-36215.4	-14750.6	1.0199	0.72575	-1.3672e-117	-0.69124
2485.04	-36215.4	-14750.6	1.03134	0.724415	-6.86487e-118	-0.691755
2485.06	-36215.4	-14750.6	1.04285	0.721453	3.552e-118	-0.694621
2485.08	-36215.4	-14750.6	1.05495	0.717615	1.58326e-118	-0.697847
2485.09	-36215.4	-14750.7	1.06718	0.716246	-9.87503e-119	-0.697197
2485.11	-36215.4	-14750.7	1.07919	0.71329	-3.60503e-119	-0.690894
2485.13	-36215.4	-14750.7	1.09081	0.699433	2.79798e-119	-0.678835
2485.15	-36215.4	-14750.7	1.10242	0.674044	9.60933e-120	-0.656568
2485.16	-36215.4	-14750.7	1.11468	0.641466	-7.23012e-120	-0.617116
2485.18	-36215.4	-14750.7	1.12675	0.593099	-2.09713e-120	-0.559306
2485.2	-36215.4	-14750.8	1.13694	0.513788	1.9631e-120	-0.485891
2485.21	-36215.4	-14750.8	1.14501	0.411663	4.42215e-121	-0.399079
2485.23	-36215.4	-14750.8	1.15149	0.306303	-5.47719e-121	-0.301061
2485.25	-36215.5	-14750.8	1.15599	0.19946	-1.1752e-121	-0.196843
2485.26	-36215.5	-14750.8	1.15775	0.0857828	1.40643e-121	-0.092621
2485.28	-36215.5	-14750.9	1.15701	-0.025272	2.28965e-122	0.00710779
2485.3	-36215.5	-14750.9	1.15444	-0.119016	-3.74615e-122	0.0988061
2485.32	-36215.5	-14750.9	1.15053	-0.195244	-3.98798e-123	0.179748
2485.33	-36215.5	-14750.9	1.14571	-0.259656	1.03356e-122	0.248217
2485.35	-36215.5	-14750.9	1.14059	-0.316878	1.0568e-123	0.306321
2485.37	-36215.5	-14751	1.13565	-0.370196	-2.6341e-123	0.357155
2485.38	-36215.5	-14751	1.13034	-0.417492	-1.35835e-124	0.401709
2485.4	-36215.5	-14751	1.12395	-0.45573	6.89693e-124	0.440081
2485.42	-36215.5	-14751	1.11667	-0.486667	1.59673e-134	0.471678
2485.43	-36215.5	-14751	1.1088	-0.512731	-1.88666e-124	0.496189
2485.45	-36215.5	-14751	1.1	-0.533333	-4.2197e-135	0.515251
2485.47	-36215.5	-14751.1	1.08997	-0.547674	4.76474e-125	0.530539
2485.49	-36215.6	-14751.1	1.07938	-0.557121	-2.35984e-126	0.541948
2485.5	-36215.6	-14751.1	1.06897	-0.563313	-1.22689e-125	0.549494
2485.52	-36215.6	-14751.1	1.05882	-0.566987	1.21626e-126	0.555101
2485.54	-36215.6	-14751.1	1.04884	-0.569446	3.33356e-126	0.560727
2485.55	-36215.6	-14751.1	1.03881	-0.574121	-3.2043e-127	0.567294
2485.57	-36215.6	-14751.2	1.02854	-0.583389	-8.32428e-127	0.575496
2485.59	-36215.6	-14751.2	1.01817	-0.595599	1.21892e-127	0.585895
2485.61	-36215.6	-14751.2	1.00783	-0.609033	2.10586e-127	0.598277
2485.62	-36215.6	-14751.2	0.997613	-0.623489	-4.18785e-128	0.61063
2485.64	-36215.6	-14751.2	0.987577	-0.637852	-5.69036e-128	0.621409
2485.66	-36215.6	-14751.2	0.97768	-0.648726	1.09958e-128	0.630548
2485.67	-36215.6	-14751.2	0.967625	-0.654449	1.40056e-128	0.637889
2485.69	-36215.6	-14751.3	0.956618	-0.657416	-3.47448e-129	0.642741
2485.71	-36215.6	-14751.3	0.944534	-0.65937	-3.47187e-129	0.64512
2485.72	-36215.6	-14751.3	0.932492	-0.660098	1.07425e-129	0.646363
2485.74	-36215.6	-14751.3	0.920923	-0.659929	9.33835e-130	0.647107
2485.76	-36215.6	-14751.3	0.909072	-0.660242	-2.80986e-130	0.646799
2485.78	-36215.6	-14751.3	0.896884	-0.66075	-2.25457e-130	0.645911
2485.79	-36215.7	-14751.4	0.885452	-0.65872	8.25638e-131	0.646547
2485.81	-36215.7	-14751.4	0.875174	-0.655896	5.44853e-131	0.649814
2485.83	-36215.7	-14751.4	0.86545	-0.659699	-2.43093e-131	0.655468
2485.84	-36215.7	-14751.4	0.855563	-0.671838	-1.45971e-131	0.665156
2485.86	-36215.7	-14751.4	0.844759	-0.687699	6.33085e-132	0.682601
2485.88	-36215.7	-14751.4	0.832718	-0.708962	3.42946e-132	0.710047
2485.89	-36215.7	-14751.4	0.819603	-0.744125	-1.78625e-132	0.747998
2485.91	-36215.7	-14751.5	0.805777	-0.795265	-8.00066e-133	0.796362
2485.93	-36215.7	-14751.5	0.791698	-0.858311	5.11259e-133	0.854537
2485.94	-36215.7	-14751.5	0.77675	-0.930882	2.13602e-133	0.921343
2485.96	-36215.7	-14751.5	0.759562	-1.01192	-1.32482e-133	0.995038
2485.98	-36215.7	-14751.5	0.740334	-1.097	-4.81113e-134	1.07207
2486	-36215.7	-14751.5	0.720416	-1.17918	3.63709e-134	1.14758
2486.01	-36215.7	-14751.5	0.699724	-1.2535	1.06101e-134	1.21807
2486.03	-36215.7	-14751.5	0.677313	-1.31687	-1.02194e-134	1.28125
2486.05	-36215.7	-14751.5	0.653666	-1.3715	-2.82382e-135	1.33746
2486.06	-36215.7	-14751.6	0.629952	-1.4222	2.63278e-135	1.38837
2486.08	-36215.7	-14751.6	0.605854	-1.46955	5.89369e-136	1.43367
2486.1	-36215.7	-14751.6	0.580406	-1.51154	-7.07754e-136	1.47202
2486.11	-36215.7	-14751.6	0.554488	-1.54519	-1.16016e-136	1.50294
2486.13	-36215.7	-14751.6	0.529538	-1.56776	1.96285e-136	1.52648
2486.15	-36215.7	-14751.6	0.504562	-1.5815	3.07873e-137	1.54338
2486.17	-36215.7	-14751.6	0.477863	-1.59042	-5.02216e-137	1.55469
2486.18	-36215.7	-14751.6	0.449961	-1.59617	-5.30591e-138	1.56153
2486.2	-36215.8	-14751.6	0.422161	-1.59932	1.32609e-137	1.56504
2486.22	-36215.8	-14751.6	0.394916	-1.60003	6.89636e-139	1.56641
2486.23	-36215.7	-14751.6	0.368247	-1.59861	-3.6421e-138	1.56661
2486.25	-36215.7	-14751.6	0.341584	-1.59674	-1.82495e-139	1.56548
2486.27	-36215.8	-14751.6	0.314337	-1.59579	9.24214e-139	1.56281
2486.28	-36215.8	-14751.6	0.286667	-1.59333	0	1.55991
2486.3	-36215.8	-14751.7	0.258979	-1.58752	-2.39984e-139	1.55745
2486.32	-36215.8	-14751.7	0.231754	-1.58324	1.20121e-140	1.55178
2486.34	-36215.8	-14751.7	0.205178	-1.58253	6.54144e-140	1.54226
2486.35	-36215.8	-14751.7	0.1784	-1.57217	-3.16955e-141	1.54191
2486.37	-36215.8	-14751.7	0.150832	-1.55053	-1.64326e-140	1.55179
2486.39	-36215.8	-14751.7	0.123509	-1.5655	1.60997e-141	1.52325
2486.4	-36215.8	-14751.7	0.0973963	-1.61287	4.19491e-141	1.42068
2486.42	-36215.8	-14751.7	0.0722957	-1.51255	-6.22308e-142	1.27462
2486.44	-36215.8	-14751.7	0.0489214	-1.17804	-1.13651e-141	1.10591
2486.45	-36215.8	-14751.7	0.0306376	-0.819149	1.63681e-142	0.884833
