# Supplementary material for: Extraction of driving behavior primitives considering driver expectation and vehicle dynamics
Source: PLoS One. 2025 Dec 31;20(12):e0340123. doi: 10.1371/journal.pone.0340123 (PMC12755792; doi:10.1371/journal.pone.0340123)
Supplement: S1 File — (ZIP) [file pone.0340123.s001.zip › DataSetForPimitiveExaction-1/straight driving/d3c23_s_4.xlsx]

## Sheet: Sheet1
2090.56	-36213.8	-14744.9	0.0302397	0.471359	1.21019e-103	0.0789103
2090.58	-36213.8	-14744.9	0.0379716	0.552806	-3.30465e-103	-0.00397621
2090.6	-36213.8	-14744.9	0.0466403	0.65441	-4.11857e-103	-0.0789663
2090.61	-36213.8	-14745	0.0566642	0.733786	1.36877e-102	-0.151155
2090.63	-36213.8	-14745	0.0685703	0.783252	1.57459e-102	-0.220141
2090.65	-36213.8	-14744.9	0.0828476	0.818687	-5.08891e-102	-0.282102
2090.66	-36213.8	-14744.9	0.09865	0.846585	-5.09273e-102	-0.339333
2090.68	-36213.8	-14745	0.114358	0.866885	2.05288e-101	-0.398138
2090.7	-36213.8	-14745	0.129714	0.880779	1.61172e-101	-0.462868
2090.72	-36213.8	-14745	0.145183	0.890152	-8.23014e-101	-0.536157
2090.73	-36213.8	-14745	0.160639	0.89597	-4.77997e-101	-0.616195
2090.75	-36213.8	-14745	0.175737	0.898829	3.31916e-100	-0.699184
2090.77	-36213.8	-14745	0.19068	0.899893	1.81747e-100	-0.782723
2090.78	-36213.8	-14745	0.205867	0.90037	-1.22515e-99	-0.86483
2090.8	-36213.8	-14745	0.221468	0.900112	-4.702e-100	-0.942335
2090.82	-36213.8	-14745	0.237378	0.898633	4.79922e-99	-1.01209
2090.83	-36213.8	-14745	0.252499	0.896761	9.25684e-100	-1.07393
2090.85	-36213.8	-14745	0.265905	0.895389	-1.91046e-98	-1.12916
2090.87	-36213.8	-14745	0.279174	0.893495	-3.50819e-99	-1.18106
2090.89	-36213.8	-14745	0.294106	0.890044	7.00887e-98	-1.23294
2090.9	-36213.8	-14745	0.31	0.886667	0	-1.2854
2090.92	-36213.8	-14745	0.325659	0.884955	-2.69922e-97	-1.3382
2090.94	-36213.8	-14745	0.340885	0.883182	5.32987e-98	-1.39089
2090.95	-36213.8	-14745	0.355818	0.879783	1.06369e-96	-1.443
2090.97	-36213.8	-14745	0.3709	0.876523	-2.01412e-97	-1.49427
2090.99	-36213.8	-14745	0.386399	0.874878	-3.87293e-96	-1.54474
2091	-36213.8	-14745	0.401781	0.873023	1.55018e-96	-1.59532
2091.02	-36213.8	-14745	0.416702	0.86958	1.51525e-95	-1.64678
2091.04	-36213.8	-14745	0.431814	0.86638	-5.84565e-96	-1.69898
2091.06	-36213.8	-14745.1	0.447454	0.864735	-5.49095e-95	-1.75203
2091.07	-36213.8	-14745.1	0.462575	0.862896	3.35603e-95	-1.80739
2091.09	-36213.8	-14745.1	0.476468	0.85957	2.06146e-94	-1.86487
2091.11	-36213.8	-14745.1	0.489796	0.855817	-1.72253e-94	-1.91985
2091.12	-36213.8	-14745.1	0.503133	0.852473	-8.02813e-94	-1.96933
2091.14	-36213.8	-14745.1	0.516467	0.849219	6.48171e-94	-2.0148
2091.16	-36213.8	-14745.1	0.529976	0.845791	2.87739e-93	-2.05701
2091.17	-36213.8	-14745.1	0.544364	0.842316	-3.07384e-93	-2.09417
2091.19	-36213.8	-14745.1	0.559815	0.838886	-1.05975e-92	-2.12563
2091.21	-36213.8	-14745.1	0.575517	0.835449	1.40435e-92	-2.15321
2091.22	-36213.8	-14745.1	0.590976	0.832001	3.86856e-92	-2.17855
2091.24	-36213.8	-14745.1	0.606302	0.828622	-6.23806e-92	-2.20263
2091.26	-36213.8	-14745.2	0.621397	0.825305	-1.49313e-91	-2.22644
2091.28	-36213.9	-14745.2	0.635849	0.821928	2.3366e-91	-2.251
2091.29	-36213.8	-14745.2	0.649575	0.818477	5.21678e-91	-2.27598
2091.31	-36213.9	-14745.2	0.662926	0.815085	-1.00667e-90	-2.29933
2091.33	-36213.9	-14745.2	0.676225	0.811768	-2.00421e-90	-2.31965
2091.34	-36213.9	-14745.2	0.689725	0.808406	3.76258e-90	-2.33638
2091.36	-36213.9	-14745.2	0.703482	0.804964	6.91461e-90	-2.34973
2091.38	-36213.9	-14745.2	0.717336	0.801502	-1.58191e-89	-2.36069
2091.39	-36213.9	-14745.2	0.731088	0.798067	-2.40711e-89	-2.37059
2091.41	-36213.9	-14745.3	0.74453	0.794685	6.6335e-89	-2.38102
2091.43	-36213.9	-14745.3	0.757811	0.791358	9.22209e-89	-2.3936
2091.45	-36213.9	-14745.3	0.771338	0.78806	-2.4713e-88	-2.40979
2091.46	-36213.9	-14745.3	0.785127	0.784627	-3.06809e-88	-2.42881
2091.48	-36213.9	-14745.3	0.798898	0.780861	1.00882e-87	-2.44818
2091.5	-36213.9	-14745.3	0.812619	0.777429	1.01323e-87	-2.46591
2091.51	-36213.9	-14745.3	0.826376	0.775403	-4.13534e-87	-2.4805
2091.53	-36213.9	-14745.3	0.839648	0.773941	-3.8661e-87	-2.49114
2091.55	-36213.9	-14745.3	0.851737	0.771273	1.53407e-86	-2.49753
2091.57	-36213.9	-14745.4	0.863665	0.767556	1.20034e-86	-2.49995
2091.58	-36213.9	-14745.4	0.87712	0.763947	-6.12315e-86	-2.49898
2091.6	-36213.9	-14745.4	0.891019	0.760593	-3.55545e-86	-2.4954
2091.62	-36213.9	-14745.4	0.903355	0.757181	2.43038e-85	-2.48999
2091.63	-36213.9	-14745.4	0.915196	0.753734	9.35733e-86	-2.4834
2091.65	-36213.9	-14745.4	0.928391	0.750381	-9.73541e-85	-2.47611
2091.67	-36213.9	-14745.5	0.941835	0.747061	-3.55205e-85	-2.46827
2091.68	-36214	-14745.5	0.953897	0.743664	3.58311e-84	-2.45998
2091.7	-36214	-14745.5	0.96591	0.740204	6.89187e-85	-2.45148
2091.72	-36214	-14745.5	0.979578	0.736741	-1.39153e-83	-2.44315
2091.74	-36214	-14745.5	0.993333	0.733333	0	-2.43573
2091.75	-36214	-14745.5	1.00535	0.730007	5.50997e-83	-2.42994
2091.77	-36214	-14745.5	1.01667	0.726667	-4.66335e-93	-2.42593
2091.79	-36214	-14745.6	1.0286	0.723231	-2.01424e-82	-2.42391
2091.8	-36214	-14745.6	1.0407	0.719801	3.96743e-83	-2.42501
2091.82	-36214	-14745.6	1.05239	0.716467	7.91301e-82	-2.42913
2091.84	-36214	-14745.6	1.06403	0.713135	-1.49808e-82	-2.43134
2091.85	-36214	-14745.6	1.07599	0.709715	-2.88052e-81	-2.43014
2091.87	-36214	-14745.7	1.08809	0.706261	1.15253e-81	-2.43888
2091.89	-36214	-14745.7	1.10009	0.702829	1.09089e-80	-2.45568
2091.91	-36214	-14745.7	1.11213	0.699391	-6.68218e-81	-2.42678
2091.92	-36214	-14745.7	1.12423	0.695939	-4.10661e-80	-2.3175
2091.94	-36214.1	-14745.7	1.13608	0.692544	3.43194e-80	-2.1601
2091.96	-36214.1	-14745.7	1.14764	0.689225	1.59957e-79	-1.97173
2091.97	-36214.1	-14745.8	1.15953	0.685866	-1.29146e-79	-1.71957
2091.99	-36214.1	-14745.8	1.1718	0.68242	-5.73314e-79	-1.41241
2092.01	-36214.1	-14745.8	1.18317	0.679007	6.12456e-79	-1.15475
2092.02	-36214.1	-14745.8	1.19333	0.675624	2.11152e-78	-1.00079
2092.04	-36214.1	-14745.8	1.20386	0.672027	-2.80636e-78	-0.898696
2092.06	-36214.1	-14745.8	1.21552	0.668469	-8.17136e-78	-0.814935
2092.08	-36214.1	-14745.9	1.22759	0.665955	1.05283e-77	-0.758094
2092.09	-36214.1	-14745.9	1.23961	0.664435	2.88396e-77	-0.720152
2092.11	-36214.1	-14745.9	1.25161	0.662254	-4.64205e-77	-0.664526
2092.13	-36214.1	-14745.9	1.2634	0.65885	-1.11069e-76	-0.583664
2092.14	-36214.1	-14745.9	1.27441	0.655191	1.73791e-76	-0.509227
2092.16	-36214.1	-14746	1.28464	0.651777	3.88001e-76	-0.463789
2092.18	-36214.1	-14746	1.29484	0.648404	-7.44923e-76	-0.454937
2092.19	-36214.2	-14746	1.3052	0.644964	-1.37514e-75	-0.479576
2092.21	-36214.2	-14746	1.3153	0.641499	3.15058e-75	-0.524159
2092.23	-36214.2	-14746.1	1.32551	0.638062	4.79551e-75	-0.576075
2092.24	-36214.2	-14746.1	1.33684	0.6347	-1.32167e-74	-0.624287
2092.26	-36214.2	-14746.1	1.34872	0.631379	-1.83747e-74	-0.66127
2092.28	-36214.2	-14746.1	1.35942	0.628003	4.92401e-74	-0.682538
2092.3	-36214.2	-14746.1	1.36949	0.624556	6.11311e-74	-0.688306
2092.31	-36214.2	-14746.2	1.38105	0.621093	-2.01006e-73	-0.682475
2092.33	-36214.2	-14746.2	1.39332	0.617663	-2.01883e-73	-0.669194
2092.35	-36214.2	-14746.2	1.40387	0.614304	8.23958e-73	-0.652584
2092.36	-36214.2	-14746.2	1.41357	0.610982	7.70312e-73	-0.635515
2092.38	-36214.2	-14746.3	1.42492	0.607619	-3.0566e-72	-0.619977
2092.4	-36214.3	-14746.3	1.43724	0.604164	-2.39166e-72	-0.60643
2092.41	-36214.3	-14746.3	1.44827	0.600609	1.22003e-71	-0.594445
2092.43	-36214.3	-14746.3	1.45824	0.597218	7.08415e-72	-0.583547
2092.45	-36214.3	-14746.3	1.46838	0.594227	-4.91883e-71	-0.573304
2092.47	-36214.3	-14746.4	1.47834	0.590762	-2.69336e-71	-0.563706
2092.48	-36214.3	-14746.4	1.48729	0.585803	1.81557e-70	-0.554964
2092.5	-36214.3	-14746.4	1.49567	0.580541	6.96798e-71	-0.547589
2092.52	-36214.3	-14746.4	1.50429	0.576676	-7.11204e-70	-0.542199
2092.53	-36214.3	-14746.5	1.51285	0.573529	-1.37179e-70	-0.539299
2092.55	-36214.3	-14746.5	1.52093	0.569975	2.83115e-69	-0.539056
2092.57	-36214.3	-14746.5	1.52946	0.566811	5.19885e-70	-0.540228
2092.59	-36214.4	-14746.5	1.53937	0.564593	-1.03866e-68	-0.541167
2092.6	-36214.4	-14746.6	1.55	0.56	0	-0.540305
2092.62	-36214.4	-14746.6	1.5604	0.549806	4.00002e-68	-0.536034
2092.64	-36214.4	-14746.6	1.5706	0.53579	-7.89842e-69	-0.526491
2092.65	-36214.4	-14746.6	1.58073	0.519148	-1.57631e-67	-0.509451
2092.67	-36214.4	-14746.7	1.59056	0.49492	2.98476e-68	-0.481666
2092.69	-36214.4	-14746.7	1.59971	0.457376	5.73935e-67	-0.440341
2092.7	-36214.4	-14746.7	1.60749	0.402535	-2.29641e-67	-0.384899
2092.72	-36214.4	-14746.7	1.61335	0.329419	-2.1736e-66	-0.316303
2092.74	-36214.4	-14746.8	1.6172	0.244497	1.33248e-66	-0.23853
2092.76	-36214.4	-14746.8	1.61924	0.154584	8.49527e-66	-0.15572
2092.77	-36214.5	-14746.8	1.6201	0.0642011	-5.02121e-66	-0.0711419
2092.79	-36214.5	-14746.8	1.62028	-0.0223995	-3.06317e-65	0.0118604
2092.81	-36214.5	-14746.9	1.61984	-0.100825	2.5508e-65	0.0894726
2092.82	-36214.5	-14746.9	1.61852	-0.1684	1.13947e-64	0.159169
2092.84	-36214.5	-14746.9	1.61559	-0.225995	-1.22215e-64	0.221188
2092.86	-36214.5	-14746.9	1.6108	-0.277138	-4.42299e-64	0.277138
2092.87	-36214.5	-14747	1.60483	-0.329148	4.59206e-64	0.330409
2092.89	-36214.5	-14747	1.59813	-0.385731	1.57414e-63	0.383564
2092.91	-36214.5	-14747	1.59054	-0.443744	-2.08226e-63	0.437426
2092.93	-36214.5	-14747	1.58201	-0.500649	-5.73385e-63	0.491969
2092.94	-36214.5	-14747.1	1.57281	-0.555838	9.24473e-63	0.546189
2092.96	-36214.6	-14747.1	1.56292	-0.610373	2.21274e-62	0.599591
2092.98	-36214.6	-14747.1	1.55205	-0.667101	-3.4627e-62	0.652438
2092.99	-36214.6	-14747.1	1.54008	-0.724724	-7.73094e-62	0.705525
2093.01	-36214.6	-14747.2	1.52713	-0.77688	1.48428e-61	0.760191
2093.03	-36214.6	-14747.2	1.51337	-0.825361	2.74e-61	0.816028
2093.04	-36214.6	-14747.2	1.49898	-0.880627	-6.31767e-61	0.870848
2093.06	-36214.6	-14747.2	1.48397	-0.943509	-1.05211e-60	0.925436
2093.08	-36214.6	-14747.3	1.46821	-1.00582	2.35814e-60	0.983196
2093.1	-36214.6	-14747.3	1.45105	-1.0654	3.57338e-60	1.04327
2093.11	-36214.6	-14747.3	1.43155	-1.12563	-9.75781e-60	1.1009
2093.13	-36214.6	-14747.3	1.41062	-1.18429	-1.21611e-59	1.15366
2093.15	-36214.6	-14747.4	1.39044	-1.23496	4.04166e-59	1.20109
2093.16	-36214.7	-14747.4	1.37063	-1.27679	4.64939e-59	1.24333
2093.18	-36214.7	-14747.4	1.34925	-1.31269	-1.50263e-58	1.28085
2093.2	-36214.7	-14747.4	1.32661	-1.34456	-1.50376e-58	1.31434
2093.21	-36214.7	-14747.4	1.30443	-1.37353	6.06166e-58	1.34458
2093.23	-36214.7	-14747.5	1.28214	-1.40052	4.75902e-58	1.37266
2093.25	-36214.7	-14747.5	1.25807	-1.42646	-2.4628e-57	1.39979
2093.26	-36214.7	-14747.5	1.23268	-1.4533	-1.81251e-57	1.42702
2093.28	-36214.7	-14747.5	1.20722	-1.48305	9.11422e-57	1.45513
2093.3	-36214.7	-14747.5	1.18136	-1.51449	5.27551e-57	1.4832
2093.32	-36214.7	-14747.6	1.15419	-1.54475	-3.60277e-56	1.50951
2093.33	-36214.7	-14747.6	1.12654	-1.57071	-1.38683e-56	1.53245
2093.35	-36214.7	-14747.6	1.09969	-1.5897	1.44277e-55	1.55089
2093.37	-36214.7	-14747.6	1.07315	-1.60221	5.264e-56	1.56591
2093.38	-36214.7	-14747.6	1.04601	-1.61038	-5.31e-55	1.57937
2093.4	-36214.7	-14747.6	1.01831	-1.61932	-1.02134e-55	1.59286
2093.42	-36214.8	-14747.7	0.99047	-1.63397	2.06219e-54	1.6078
2093.43	-36214.8	-14747.7	0.963333	-1.65333	0	1.62527
2093.45	-36214.8	-14747.7	0.937224	-1.67527	-8.16552e-54	1.64575
2093.47	-36214.8	-14747.7	0.91	-1.7	0	1.66776
2093.49	-36214.8	-14747.7	0.879775	-1.72711	2.98501e-53	1.68942
2093.5	-36214.8	-14747.7	0.848145	-1.75122	-5.87897e-54	1.70914
2093.52	-36214.8	-14747.8	0.817017	-1.76755	-1.14004e-52	1.72551
2093.54	-36214.8	-14747.8	0.786415	-1.77762	4.57386e-53	1.73755
2093.55	-36214.8	-14747.8	0.756153	-1.78376	4.47325e-52	1.7449
2093.57	-36214.8	-14747.8	0.726568	-1.7869	-1.72601e-52	1.74867
2093.59	-36214.8	-14747.8	0.697626	-1.78764	-1.62134e-51	1.74996
2093.61	-36214.8	-14747.8	0.667985	-1.78629	9.90964e-52	1.74918
2093.62	-36214.8	-14747.8	0.636995	-1.7832	6.08705e-51	1.74669
2093.64	-36214.8	-14747.8	0.606198	-1.77892	-5.08627e-51	1.7431
2093.66	-36214.8	-14747.8	0.576368	-1.77397	-2.37054e-50	1.73887
2093.67	-36214.8	-14747.9	0.546082	-1.76877	1.91391e-50	1.73414
2093.69	-36214.8	-14747.9	0.514867	-1.7636	8.49634e-50	1.72908
2093.71	-36214.8	-14747.9	0.484689	-1.75852	-9.09532e-50	1.72403
2093.72	-36214.8	-14747.9	0.456383	-1.75353	-3.29024e-49	1.71943
2093.74	-36214.8	-14747.9	0.428341	-1.74853	3.41555e-49	1.71587
2093.76	-36214.8	-14747.9	0.399343	-1.74438	1.1708e-48	1.71386
2093.78	-36214.8	-14747.9	0.36926	-1.74358	-1.54872e-48	1.71367
2093.79	-36214.8	-14747.9	0.338334	-1.7469	-4.26463e-48	1.71597
2093.81	-36214.9	-14747.9	0.307188	-1.75243	6.84893e-48	1.72184
2093.83	-36214.9	-14747.9	0.276248	-1.76039	1.53707e-47	1.72935
2093.84	-36214.8	-14747.9	0.245656	-1.77359	-2.97099e-47	1.73307
2093.86	-36214.8	-14747.9	0.215603	-1.78465	-5.91712e-47	1.73698
2093.88	-36214.9	-14747.9	0.186322	-1.77647	1.11097e-46	1.75421
2093.89	-36214.9	-14747.9	0.15729	-1.77058	2.04172e-46	1.76483
2093.91	-36214.9	-14747.9	0.127262	-1.82363	-4.70084e-46	1.71486
2093.93	-36214.9	-14747.9	0.0969583	-1.84958	-7.82615e-46	1.59317
2093.95	-36214.9	-14747.9	0.0689221	-1.64076	1.75393e-45	1.42842
2093.96	-36214.9	-14747.9	0.045025	-1.23504	2.65774e-45	1.21932
