# Supplementary material for: Extraction of driving behavior primitives considering driver expectation and vehicle dynamics
Source: PLoS One. 2025 Dec 31;20(12):e0340123. doi: 10.1371/journal.pone.0340123 (PMC12755792; doi:10.1371/journal.pone.0340123)
Supplement: S1 File — (ZIP) [file pone.0340123.s001.zip › DataSetForPimitiveExaction-1/straight driving/d3c24_s_4.xlsx]

## Sheet: Sheet1
2681.9	-36175.8	-14641.6	0.0384142	0.691883	-3.71578e-195	-1.51014
2681.91	-36175.8	-14641.6	0.0516165	0.756463	-8.89376e-195	-1.63689
2681.93	-36175.8	-14641.6	0.0661483	0.804707	1.39178e-194	-1.74291
2681.95	-36175.8	-14641.6	0.0816811	0.839365	3.10733e-194	-1.83003
2681.97	-36175.8	-14641.6	0.0973234	0.863709	-5.96582e-194	-1.89739
2681.98	-36175.8	-14641.6	0.112739	0.880608	-1.1013e-193	-1.9463
2682	-36175.8	-14641.6	0.128214	0.892415	2.52319e-193	-1.98068
2682.02	-36175.8	-14641.6	0.143705	0.900719	3.84056e-193	-2.00391
2682.03	-36175.8	-14641.6	0.158862	0.90638	-1.05848e-192	-2.01877
2682.05	-36175.8	-14641.6	0.173799	0.909531	-1.47156e-192	-2.02735
2682.07	-36175.8	-14641.6	0.188982	0.909804	3.94347e-192	-2.03115
2682.08	-36175.8	-14641.6	0.204492	0.907728	4.89578e-192	-2.03123
2682.1	-36175.8	-14641.7	0.220093	0.904518	-1.60978e-191	-2.02831
2682.12	-36175.8	-14641.7	0.235529	0.901008	-1.61681e-191	-2.02342
2682.14	-36175.8	-14641.7	0.250586	0.89769	6.59879e-191	-2.01773
2682.15	-36175.8	-14641.7	0.26554	0.894385	6.16916e-191	-2.01167
2682.17	-36175.8	-14641.7	0.280882	0.89065	-2.44792e-190	-2.00519
2682.19	-36175.8	-14641.7	0.296394	0.887256	-1.9154e-190	-1.99837
2682.2	-36175.8	-14641.7	0.31153	0.885393	9.90195e-190	-1.99135
2682.22	-36175.8	-14641.7	0.32646	0.883889	7.28571e-190	-1.98424
2682.24	-36175.8	-14641.7	0.341662	0.880771	-3.66336e-189	-1.97712
2682.25	-36175.8	-14641.7	0.357224	0.877157	-2.1204e-189	-1.96976
2682.27	-36175.8	-14641.7	0.372974	0.875197	1.44806e-188	-1.962
2682.29	-36175.8	-14641.7	0.388269	0.87362	5.57407e-189	-1.95495
2682.31	-36175.9	-14641.7	0.402452	0.870336	-5.69415e-188	-1.9501
2682.32	-36175.8	-14641.7	0.415884	0.866822	-1.09852e-188	-1.94777
2682.34	-36175.9	-14641.7	0.429194	0.865067	2.2673e-187	-1.94818
2682.36	-36175.9	-14641.7	0.442546	0.863478	4.16351e-188	-1.95272
2682.37	-36175.9	-14641.7	0.456027	0.860139	-8.31812e-187	-1.96259
2682.39	-36175.9	-14641.8	0.47	0.856667	7.34682e-197	-1.97603
2682.41	-36175.9	-14641.8	0.48476	0.854898	3.28274e-186	-1.99087
2682.42	-36175.9	-14641.8	0.5	0.853333	0	-2.00654
2682.44	-36175.9	-14641.8	0.515368	0.850258	-1.19977e-185	-2.02264
2682.46	-36175.9	-14641.8	0.530923	0.846447	2.36292e-186	-2.03788
2682.48	-36175.9	-14641.8	0.546621	0.842944	4.58212e-185	-2.05125
2682.49	-36175.9	-14641.8	0.561716	0.839603	-1.83768e-185	-2.06351
2682.51	-36175.9	-14641.8	0.575677	0.836163	-1.74036e-184	-2.07545
2682.53	-36175.9	-14641.8	0.589001	0.832737	1.06706e-184	-2.08695
2682.54	-36175.9	-14641.8	0.602253	0.829414	6.8033e-184	-2.09769
2682.56	-36175.9	-14641.8	0.615743	0.826068	-4.0212e-184	-2.10725
2682.58	-36175.9	-14641.8	0.629529	0.822624	-2.45313e-183	-2.11519
2682.59	-36175.9	-14641.9	0.643171	0.819206	2.04559e-183	-2.12096
2682.61	-36175.9	-14641.9	0.656465	0.81588	9.52947e-183	-2.12427
2682.63	-36175.9	-14641.9	0.66985	0.812539	-7.69275e-183	-2.12534
2682.65	-36175.9	-14641.9	0.683579	0.809113	-3.4149e-182	-2.12453
2682.66	-36175.9	-14641.9	0.697383	0.805647	3.64801e-182	-2.12234
2682.68	-36175.9	-14641.9	0.711103	0.802199	1.25769e-181	-2.11913
2682.7	-36175.9	-14641.9	0.724876	0.798815	-1.66666e-181	-2.11499
2682.71	-36175.9	-14641.9	0.738671	0.795426	-4.59116e-181	-2.11001
2682.73	-36175.9	-14641.9	0.752175	0.791806	7.40325e-181	-2.10435
2682.75	-36175.9	-14642	0.765436	0.788281	1.77202e-180	-2.09832
2682.76	-36175.9	-14642	0.778967	0.785853	-2.77305e-180	-2.09232
2682.78	-36175.9	-14642	0.792786	0.784342	-6.19122e-180	-2.08546
2682.8	-36176	-14642	0.806273	0.78208	1.1947e-179	-2.07542
2682.82	-36176	-14642	0.819491	0.778632	2.37857e-179	-2.0662
2682.83	-36176	-14642	0.833241	0.774984	-4.46538e-179	-2.06773
2682.85	-36176	-14642	0.847174	0.771579	-8.20617e-179	-2.06358
2682.87	-36176	-14642	0.859763	0.768203	1.87739e-178	-2.01039
2682.88	-36176	-14642.1	0.871509	0.76476	2.85673e-178	-1.9022
2682.9	-36176	-14642.1	0.884669	0.761296	-7.81124e-178	-1.76713
2682.92	-36176	-14642.1	0.8987	0.757861	-9.73785e-178	-1.6062
2682.93	-36176	-14642.1	0.911038	0.754504	3.23658e-177	-1.40236
2682.95	-36176	-14642.1	0.922364	0.751183	3.72333e-177	-1.19474
2682.97	-36176	-14642.1	0.935346	0.747802	-1.20335e-176	-1.05501
2682.99	-36176	-14642.1	0.949402	0.744353	-1.20425e-176	-0.979718
2683	-36176	-14642.2	0.962025	0.740889	4.85434e-176	-0.918158
2683.02	-36176	-14642.2	0.973774	0.737462	3.81115e-176	-0.862301
2683.04	-36176	-14642.2	0.986699	0.734114	-1.97228e-175	-0.825546
2683.05	-36176	-14642.2	1.00025	0.73079	-1.45151e-175	-0.789029
2683.07	-36176	-14642.2	1.01281	0.727399	7.29892e-175	-0.723408
2683.09	-36176	-14642.2	1.02459	0.723945	4.22477e-175	-0.645878
2683.1	-36176.1	-14642.3	1.03655	0.720483	-2.88519e-174	-0.592561
2683.12	-36176.1	-14642.3	1.0486	0.717064	-1.11061e-174	-0.571371
2683.14	-36176.1	-14642.3	1.06033	0.713723	1.15541e-173	-0.577846
2683.16	-36176.1	-14642.3	1.07195	0.710395	4.21555e-174	-0.604794
2683.17	-36176.1	-14642.3	1.08384	0.706995	-4.25239e-173	-0.643615
2683.19	-36176.1	-14642.3	1.09595	0.703537	-8.17918e-174	-0.683101
2683.21	-36176.1	-14642.4	1.10807	0.700075	1.65146e-172	-0.712752
2683.22	-36176.1	-14642.4	1.12	0.696667	0	-0.729847
2683.24	-36176.1	-14642.4	1.13164	0.693341	-6.53917e-172	-0.734485
2683.26	-36176.1	-14642.4	1.14333	0.69	0	-0.728758
2683.27	-36176.1	-14642.4	1.15536	0.686563	2.39047e-171	-0.715771
2683.29	-36176.1	-14642.5	1.16736	0.683135	-4.70849e-172	-0.70068
2683.31	-36176.1	-14642.5	1.17903	0.679806	-9.39107e-171	-0.686676
2683.33	-36176.1	-14642.5	1.1907	0.676467	1.77791e-171	-0.668639
2683.34	-36176.1	-14642.5	1.20268	0.673027	3.41856e-170	-0.640683
2683.36	-36176.2	-14642.5	1.21474	0.669603	-1.36781e-170	-0.600185
2683.38	-36176.2	-14642.5	1.2267	0.666244	-1.29466e-169	-0.544441
2683.39	-36176.2	-14642.6	1.23884	0.662675	7.93033e-170	-0.468598
2683.41	-36176.2	-14642.6	1.25114	0.658966	4.87367e-169	-0.372818
2683.43	-36176.2	-14642.6	1.26254	0.656139	-4.07299e-169	-0.270082
2683.44	-36176.2	-14642.6	1.27259	0.654536	-1.89835e-168	-0.170016
2683.46	-36176.2	-14642.6	1.28233	0.652833	1.53269e-168	-0.0716793
2683.48	-36176.2	-14642.7	1.29255	0.647299	6.80402e-168	0.0253915
2683.5	-36176.2	-14642.7	1.30314	0.629779	-7.26855e-168	0.118154
2683.51	-36176.2	-14642.7	1.31364	0.594937	-2.50593e-167	0.206088
2683.53	-36176.2	-14642.7	1.32323	0.543211	3.33055e-167	0.29372
2683.55	-36176.2	-14642.7	1.33161	0.475445	9.69766e-167	0.384194
2683.56	-36176.2	-14642.8	1.33936	0.392342	-1.24949e-166	0.477842
2683.58	-36176.3	-14642.8	1.34648	0.299893	-3.42264e-166	0.572112
2683.6	-36176.3	-14642.8	1.35204	0.211693	5.50912e-166	0.660639
2683.61	-36176.3	-14642.8	1.35553	0.134543	1.31815e-165	0.740192
2683.63	-36176.3	-14642.9	1.35708	0.0659236	-2.06252e-165	0.811849
2683.65	-36176.3	-14642.9	1.35707	0.00381026	-4.60474e-165	0.87588
2683.66	-36176.3	-14642.9	1.35616	-0.0524127	8.84065e-165	0.931229
2683.68	-36176.3	-14642.9	1.3545	-0.102372	1.632e-164	0.978155
2683.7	-36176.3	-14642.9	1.3517	-0.144838	-3.76293e-164	1.01849
2683.72	-36176.3	-14643	1.34821	-0.180936	-6.26658e-164	1.05547
2683.73	-36176.3	-14643	1.34514	-0.214167	1.40455e-163	1.0935
2683.75	-36176.3	-14643	1.3419	-0.251306	2.12837e-163	1.13568
2683.77	-36176.3	-14643	1.33644	-0.301522	-5.81194e-163	1.18384
2683.78	-36176.3	-14643.1	1.32919	-0.365382	-7.24341e-163	1.23964
2683.8	-36176.4	-14643.1	1.32239	-0.43683	2.38464e-162	1.30429
2683.82	-36176.4	-14643.1	1.31564	-0.51326	2.39567e-162	1.37522
2683.84	-36176.4	-14643.1	1.30692	-0.594245	-9.77838e-162	1.44756
2683.85	-36176.4	-14643.1	1.29649	-0.676377	-9.1419e-162	1.51998
2683.87	-36176.4	-14643.2	1.2857	-0.754918	3.62753e-161	1.59293
2683.89	-36176.4	-14643.2	1.2734	-0.829473	2.83839e-161	1.66453
2683.9	-36176.4	-14643.2	1.25746	-0.901673	-1.44791e-160	1.73155
2683.92	-36176.4	-14643.2	1.23971	-0.968978	-8.40738e-161	1.79112
2683.94	-36176.4	-14643.2	1.22323	-1.02703	5.8376e-160	1.84093
2683.95	-36176.4	-14643.2	1.20655	-1.07322	3.19645e-160	1.88148
2683.97	-36176.4	-14643.3	1.18716	-1.10618	-2.15469e-159	1.91411
2683.99	-36176.4	-14643.3	1.16853	-1.128	-8.26951e-160	1.93794
2684.01	-36176.4	-14643.3	1.15498	-1.14216	9.51521e-159	1.95191
2684.02	-36176.4	-14643.3	1.14141	-1.15184	1.20625e-158	1.95904
2684.04	-36176.5	-14643.3	1.11962	-1.16	-1.53394e-158	1.96378
2684.06	-36176.5	-14643.4	1.09154	-1.16643	-5.50846e-159	1.96722
2684.07	-36176.5	-14643.4	1.06884	-1.16799	1.24173e-157	1.96702
2684.09	-36176.5	-14643.4	1.05	-1.16667	0	1.96405
2684.11	-36176.5	-14643.4	1.03043	-1.16526	-5.07712e-157	1.95998
2684.12	-36176.5	-14643.4	1.01	-1.16333	4.30441e-167	1.95534
2684.14	-36176.5	-14643.4	0.989459	-1.1601	1.86005e-156	1.9502
2684.16	-36176.5	-14643.5	0.968775	-1.15647	-3.66382e-157	1.94404
2684.18	-36176.5	-14643.5	0.947936	-1.15324	-7.10505e-156	1.93649
2684.19	-36176.5	-14643.5	0.927675	-1.14949	2.84953e-156	1.92821
2684.21	-36176.5	-14643.5	0.90854	-1.14446	2.69863e-155	1.91985
2684.23	-36176.5	-14643.5	0.890104	-1.13907	-1.6546e-155	1.91133
2684.24	-36176.5	-14643.5	0.871839	-1.13406	-1.05493e-154	1.90259
2684.26	-36176.5	-14643.5	0.853381	-1.12911	6.23536e-155	1.89391
2684.28	-36176.5	-14643.6	0.834546	-1.12396	3.80387e-154	1.8857
2684.29	-36176.5	-14643.6	0.815518	-1.1188	-3.16761e-154	1.87866
2684.31	-36176.5	-14643.6	0.796546	-1.11455	-1.415e-153	1.87352
2684.33	-36176.6	-14643.6	0.777896	-1.11349	1.51768e-153	1.87106
2684.35	-36176.6	-14643.6	0.759591	-1.11735	5.49251e-153	1.87219
2684.36	-36176.6	-14643.6	0.741238	-1.12665	-5.70246e-153	1.87813
2684.38	-36176.6	-14643.6	0.722474	-1.14134	-1.95478e-152	1.88892
2684.4	-36176.6	-14643.6	0.703065	-1.16058	2.59337e-152	1.90266
2684.41	-36176.6	-14643.7	0.683059	-1.18252	7.54831e-152	1.91782
2684.43	-36176.6	-14643.7	0.662884	-1.204	-9.72435e-152	1.9338
2684.45	-36176.6	-14643.7	0.642465	-1.22312	-2.66366e-151	1.94976
2684.46	-36176.6	-14643.7	0.620976	-1.24008	4.2706e-151	1.9644
2684.48	-36176.6	-14643.7	0.598509	-1.25548	9.58094e-151	1.9773
2684.5	-36176.6	-14643.7	0.576351	-1.27029	-1.85168e-150	1.98916
2684.52	-36176.6	-14643.7	0.554795	-1.28523	-3.68778e-150	2.00057
2684.53	-36176.6	-14643.7	0.532993	-1.30069	6.92397e-150	2.01183
2684.55	-36176.6	-14643.7	0.510629	-1.31629	1.27247e-149	2.02261
2684.57	-36176.6	-14643.7	0.488029	-1.3308	-2.91115e-149	2.03192
2684.58	-36176.6	-14643.7	0.465668	-1.3428	-4.42975e-149	2.03911
2684.6	-36176.6	-14643.8	0.444057	-1.35091	1.22075e-148	2.04394
2684.62	-36176.6	-14643.8	0.422538	-1.35544	1.69712e-148	2.04644
2684.63	-36176.6	-14643.8	0.399618	-1.35807	-4.54788e-148	2.04683
2684.65	-36176.6	-14643.8	0.37533	-1.35966	-5.64615e-148	2.04548
2684.67	-36176.6	-14643.8	0.350889	-1.36036	1.85651e-147	2.04281
2684.69	-36176.6	-14643.8	0.326926	-1.36022	1.86462e-147	2.03927
2684.7	-36176.6	-14643.8	0.303583	-1.35916	-7.61018e-147	2.03527
2684.72	-36176.6	-14643.8	0.280306	-1.35732	-7.1147e-147	2.03083
2684.74	-36176.6	-14643.8	0.256285	-1.35486	2.82311e-146	2.0258
2684.75	-36176.6	-14643.8	0.232184	-1.35117	2.20897e-146	2.02071
2684.77	-36176.6	-14643.8	0.209317	-1.34554	-1.12683e-145	2.01617
2684.79	-36176.6	-14643.8	0.187244	-1.34052	-6.54301e-146	2.01017
2684.8	-36176.6	-14643.8	0.164873	-1.33863	4.47257e-145	2.00088
2684.82	-36176.6	-14643.8	0.142573	-1.33173	1.72201e-145	1.99638
2684.84	-36176.6	-14643.8	0.121039	-1.31374	-1.79159e-144	2.00233
2684.86	-36176.6	-14643.8	0.0993081	-1.31627	-6.53676e-145	1.98682
2684.87	-36176.6	-14643.8	0.076393	-1.35851	6.59391e-144	1.91332
2684.89	-36176.6	-14643.8	0.0545161	-1.31262	1.2683e-144	1.79525
2684.91	-36176.6	-14643.8	0.0365831	-1.0564	-2.56081e-143	1.65629
