# Supplementary material for: Extraction of driving behavior primitives considering driver expectation and vehicle dynamics
Source: PLoS One. 2025 Dec 31;20(12):e0340123. doi: 10.1371/journal.pone.0340123 (PMC12755792; doi:10.1371/journal.pone.0340123)
Supplement: S1 File — (ZIP) [file pone.0340123.s001.zip › DataSetForPimitiveExaction-1/straight driving/d4c22_s_1.xlsx]

## Sheet: Sheet1
2404.75	-35944.2	-14593.7	0.0300465	0.0718551	4.07879e-74	-0.086168
2404.77	-35944.2	-14593.7	0.0305406	0.111341	2.38847e-73	-0.126728
2404.79	-35944.2	-14593.7	0.0317919	0.156916	2.56599e-73	-0.172112
2404.8	-35944.1	-14593.7	0.0341708	0.209635	-1.95718e-73	-0.222168
2404.82	-35944.1	-14593.7	0.0378817	0.269325	-9.27004e-73	-0.27645
2404.84	-35944.1	-14593.7	0.0428425	0.333696	-9.18016e-73	-0.334017
2404.86	-35944.2	-14593.7	0.0489444	0.400257	8.94196e-73	-0.393869
2404.87	-35944.2	-14593.7	0.0561469	0.466982	3.57489e-72	-0.454703
2404.89	-35944.2	-14593.7	0.0645104	0.532522	3.25049e-72	-0.514767
2404.91	-35944.1	-14593.7	0.0741006	0.595579	-3.96158e-72	-0.572286
2404.92	-35944.1	-14593.7	0.0848852	0.654656	-1.37309e-71	-0.625879
2404.94	-35944.1	-14593.7	0.0967089	0.708008	-1.13829e-71	-0.674665
2404.96	-35944.2	-14593.7	0.109408	0.753911	1.71563e-71	-0.717811
2404.97	-35944.2	-14593.7	0.1228	0.791674	5.25399e-71	-0.754896
2404.99	-35944.2	-14593.7	0.136686	0.821724	3.93345e-71	-0.785942
2405.01	-35944.2	-14593.7	0.150873	0.844564	-7.29903e-71	-0.811009
2405.03	-35944.2	-14593.7	0.165361	0.861161	-2.00289e-70	-0.830468
2405.04	-35944.2	-14593.7	0.180324	0.872909	-1.33688e-70	-0.844979
2405.06	-35944.2	-14593.7	0.195922	0.881177	3.06104e-70	-0.855221
2405.08	-35944.2	-14593.7	0.211934	0.886671	7.60686e-70	-0.861975
2405.09	-35944.2	-14593.7	0.227842	0.889567	4.44738e-70	-0.866107
2405.11	-35944.2	-14593.7	0.24316	0.890071	-1.26851e-69	-0.868457
2405.13	-35944.2	-14593.7	0.257896	0.888904	-2.87822e-69	-0.869499
2405.14	-35944.2	-14593.7	0.272396	0.887141	-1.4373e-69	-0.869464
2405.16	-35944.2	-14593.8	0.286985	0.885767	5.20384e-69	-0.868579
2405.18	-35944.2	-14593.8	0.301724	0.884796	1.0849e-68	-0.867111
2405.19	-35944.2	-14593.8	0.31652	0.883678	4.45591e-69	-0.86535
2405.21	-35944.2	-14593.8	0.331289	0.881924	-2.11618e-68	-0.863555
2405.23	-35944.2	-14593.8	0.346019	0.879613	-4.07339e-68	-0.861748
2405.25	-35944.2	-14593.8	0.360736	0.877103	-1.29416e-68	-0.859833
2405.26	-35944.2	-14593.8	0.375461	0.874713	8.53972e-68	-0.857732
2405.28	-35944.2	-14593.8	0.390196	0.872466	1.52324e-67	-0.855491
2405.3	-35944.2	-14593.8	0.404933	0.870261	3.33877e-68	-0.853208
2405.31	-35944.2	-14593.8	0.419666	0.868014	-3.42264e-67	-0.850967
2405.33	-35944.2	-14593.8	0.434397	0.865734	-5.67208e-67	-0.848757
2405.35	-35944.2	-14593.8	0.449133	0.863466	-6.45596e-68	-0.846537
2405.36	-35944.2	-14593.8	0.463875	0.861235	1.36332e-66	-0.844279
2405.38	-35944.2	-14593.8	0.478614	0.858993	2.10271e-66	-0.842033
2405.4	-35944.2	-14593.8	0.493333	0.856667	0	-0.839869
2405.42	-35944.2	-14593.8	0.50803	0.854236	-5.39995e-66	-0.837765
2405.43	-35944.2	-14593.9	0.522747	0.851897	-7.75796e-66	-0.835314
2405.45	-35944.2	-14593.9	0.53754	0.849896	9.62423e-67	-0.832018
2405.47	-35944.2	-14593.9	0.552412	0.848096	2.12779e-65	-0.827449
2405.48	-35944.2	-14593.9	0.567194	0.845062	2.84761e-65	-0.821431
2405.5	-35944.2	-14593.9	0.581683	0.83909	-7.4016e-66	-0.813835
2405.52	-35944.2	-14593.9	0.595715	0.829119	-8.34392e-65	-0.804501
2405.53	-35944.2	-14593.9	0.609248	0.815901	-1.03937e-64	-0.793167
2405.55	-35944.2	-14593.9	0.622257	0.800504	4.257e-65	-0.779556
2405.57	-35944.2	-14593.9	0.634806	0.783654	3.25719e-64	-0.763729
2405.59	-35944.2	-14593.9	0.647162	0.765253	3.77015e-64	-0.746551
2405.6	-35944.2	-14594	0.659623	0.745089	-2.17057e-64	-0.729004
2405.62	-35944.2	-14594	0.672276	0.723676	-1.26605e-63	-0.71183
2405.64	-35944.2	-14594	0.684791	0.702992	-1.35803e-63	-0.695286
2405.65	-35944.3	-14594	0.696788	0.685176	1.03499e-63	-0.679569
2405.67	-35944.3	-14594	0.708173	0.671169	4.90087e-63	-0.664635
2405.69	-35944.3	-14594	0.719344	0.659849	4.85284e-63	-0.65003
2405.7	-35944.3	-14594	0.730737	0.649883	-4.72666e-63	-0.635258
2405.72	-35944.3	-14594	0.742385	0.639543	-1.88963e-62	-0.619709
2405.74	-35944.3	-14594	0.753723	0.626524	-1.71814e-62	-0.602607
2405.76	-35944.3	-14594	0.764149	0.608517	2.09401e-62	-0.583161
2405.77	-35944.3	-14594.1	0.773506	0.584754	7.25784e-62	-0.560502
2405.79	-35944.3	-14594.1	0.782192	0.556414	6.01672e-62	-0.533663
2405.81	-35944.3	-14594.1	0.790627	0.524736	-9.06844e-62	-0.501706
2405.82	-35944.3	-14594.1	0.798877	0.489415	-2.77714e-61	-0.464641
2405.84	-35944.3	-14594.1	0.806624	0.44847	-2.07913e-61	-0.423506
2405.86	-35944.3	-14594.1	0.813543	0.4	3.8581e-61	-0.379354
2405.88	-35944.3	-14594.1	0.81954	0.34542	1.05868e-60	-0.332551
2405.89	-35944.3	-14594.2	0.824732	0.289211	7.06643e-61	-0.282829
2405.91	-35944.3	-14594.2	0.829238	0.235662	-1.62181e-60	-0.229927
2405.93	-35944.3	-14594.2	0.832999	0.184223	-4.09577e-60	-0.174089
2405.94	-35944.3	-14594.2	0.835823	0.130502	-2.67518e-60	-0.115955
2405.96	-35944.3	-14594.2	0.837518	0.0702519	6.06963e-60	-0.0561189
2405.98	-35944.4	-14594.2	0.837992	0.00318188	1.50409e-59	0.00577616
2405.99	-35944.4	-14594.2	0.837232	-0.0678606	8.78247e-60	0.0708396
2406.01	-35944.4	-14594.2	0.835231	-0.140094	-2.49603e-59	0.140022
2406.03	-35944.4	-14594.3	0.832052	-0.212644	-5.55669e-59	0.212024
2406.05	-35944.4	-14594.3	0.827808	-0.285933	-2.32721e-59	0.284023
2406.06	-35944.4	-14594.3	0.822587	-0.360241	1.11819e-58	0.353446
2406.08	-35944.4	-14594.3	0.816277	-0.434458	2.20267e-58	0.420088
2406.1	-35944.4	-14594.3	0.808669	-0.506785	8.89064e-59	0.484908
2406.11	-35944.4	-14594.3	0.799594	-0.575475	-4.17584e-58	0.548679
2406.13	-35944.4	-14594.3	0.789253	-0.639232	-7.84294e-58	0.610542
2406.15	-35944.4	-14594.3	0.778028	-0.696983	-1.74806e-58	0.668835
2406.16	-35944.4	-14594.4	0.766241	-0.748061	1.80331e-57	0.722174
2406.18	-35944.4	-14594.4	0.753876	-0.794082	2.99468e-57	0.770806
2406.2	-35944.4	-14594.4	0.740795	-0.837477	3.41202e-58	0.815554
2406.21	-35944.4	-14594.4	0.726886	-0.880146	-7.20826e-57	0.857169
2406.23	-35944.4	-14594.4	0.712161	-0.921451	-1.11192e-56	0.896043
2406.25	-35944.4	-14594.4	0.696667	-0.96	0	0.932462
2406.27	-35944.4	-14594.4	0.680435	-0.994764	2.85579e-56	0.96655
2406.28	-35944.4	-14594.4	0.663429	-1.02616	4.10287e-56	0.997785
2406.3	-35944.4	-14594.5	0.645594	-1.05497	-5.08989e-57	1.02548
2406.32	-35944.4	-14594.5	0.626919	-1.08148	-1.12531e-55	1.04923
2406.33	-35944.4	-14594.5	0.607544	-1.1043	-1.506e-55	1.06948
2406.35	-35944.5	-14594.5	0.587636	-1.12171	3.91444e-56	1.08689
2406.37	-35944.5	-14594.5	0.567363	-1.13307	4.4128e-55	1.10198
2406.38	-35944.5	-14594.5	0.546891	-1.14084	5.49688e-55	1.11497
2406.4	-35944.5	-14594.5	0.526386	-1.14802	-2.25137e-55	1.12599
2406.42	-35944.5	-14594.5	0.505956	-1.15657	-1.72261e-54	1.13539
2406.44	-35944.5	-14594.5	0.485577	-1.16602	-1.9939e-54	1.1439
2406.45	-35944.5	-14594.5	0.465205	-1.17554	1.14794e-54	1.15235
2406.47	-35944.5	-14594.5	0.444811	-1.18465	6.69568e-54	1.16111
2406.49	-35944.5	-14594.5	0.424405	-1.1936	7.18214e-54	1.16971
2406.5	-35944.5	-14594.6	0.403999	-1.20271	-5.47369e-54	1.17759
2406.52	-35944.5	-14594.6	0.383598	-1.21174	-2.5919e-53	1.18444
2406.54	-35944.5	-14594.6	0.363199	-1.21954	-2.56649e-53	1.19041
2406.55	-35944.5	-14594.6	0.3428	-1.22486	2.49976e-53	1.1957
2406.57	-35944.5	-14594.6	0.322397	-1.22756	9.99357e-53	1.19993
2406.59	-35944.5	-14594.6	0.301997	-1.22906	9.08665e-53	1.20192
2406.61	-35944.5	-14594.6	0.281604	-1.23084	-1.10745e-52	1.20046
2406.62	-35944.5	-14594.6	0.261213	-1.23197	-3.83841e-52	1.19695
2406.64	-35944.5	-14594.6	0.24081	-1.22848	-3.18203e-52	1.19603
2406.66	-35944.5	-14594.6	0.220384	-1.21657	4.79598e-52	1.20221
2406.67	-35944.5	-14594.6	0.199951	-1.20243	1.46873e-51	1.21031
2406.69	-35944.5	-14594.6	0.179564	-1.203	1.09958e-51	1.20475
2406.71	-35944.5	-14594.6	0.159268	-1.23377	-2.04041e-51	1.17013
2406.72	-35944.5	-14594.6	0.138986	-1.27042	-5.59898e-51	1.1056
2406.74	-35944.5	-14594.6	0.118524	-1.25174	-3.73718e-51	1.02372
2406.76	-35944.5	-14594.6	0.0977425	-1.12013	8.55701e-51	0.936734
2406.78	-35944.5	-14594.6	0.0774187	-0.896618	2.12646e-50	0.843786
2406.79	-35944.5	-14594.6	0.0590587	-0.664626	1.24325e-50	0.733613
2406.81	-35944.5	-14594.6	0.0440659	-0.502844	-3.54607e-50	0.59652
2406.83	-35944.5	-14594.6	0.0323121	-0.409279	-8.04595e-50	0.44598
