# Supplementary material for: Extraction of driving behavior primitives considering driver expectation and vehicle dynamics
Source: PLoS One. 2025 Dec 31;20(12):e0340123. doi: 10.1371/journal.pone.0340123 (PMC12755792; doi:10.1371/journal.pone.0340123)
Supplement: S1 File — (ZIP) [file pone.0340123.s001.zip › DataSetForPimitiveExaction-1/straight driving/d4c22_s_3.xlsx]

## Sheet: Sheet1
2491.06	-36215.8	-14751.7	0.038895	0.634995	-4.77744e-177	-1.76279
2491.08	-36215.8	-14751.7	0.0492384	0.712158	-5.93115e-177	-1.81666
2491.1	-36215.8	-14751.7	0.0615864	0.773314	1.95022e-176	-1.86616
2491.11	-36215.8	-14751.7	0.0756848	0.813761	1.95874e-176	-1.90977
2491.13	-36215.8	-14751.7	0.090465	0.844	-7.99431e-176	-1.94129
2491.15	-36215.8	-14751.7	0.105521	0.867685	-7.47382e-176	-1.961
2491.16	-36215.8	-14751.7	0.120836	0.88443	2.96561e-175	-1.97264
2491.18	-36215.8	-14751.7	0.136337	0.894948	2.32047e-175	-1.97647
2491.2	-36215.8	-14751.7	0.151905	0.900641	-1.18371e-174	-1.97098
2491.21	-36215.8	-14751.7	0.167317	0.903106	-6.87328e-175	-1.95732
2491.23	-36215.8	-14751.7	0.182369	0.903885	4.77241e-174	-1.93759
2491.25	-36215.8	-14751.7	0.197333	0.903511	2.61319e-174	-1.91163
2491.27	-36215.8	-14751.7	0.212614	0.90214	-1.76152e-173	-1.87867
2491.28	-36215.8	-14751.7	0.228164	0.900232	-6.76057e-174	-1.84027
2491.3	-36215.8	-14751.7	0.243742	0.898334	6.90034e-173	-1.79834
2491.32	-36215.8	-14751.7	0.259108	0.896746	1.33095e-173	-1.75135
2491.33	-36215.8	-14751.7	0.274122	0.895471	-2.74687e-172	-1.69659
2491.35	-36215.8	-14751.7	0.289109	0.893499	-5.04409e-173	-1.63164
2491.37	-36215.8	-14751.7	0.304437	0.890025	1.00774e-171	-1.55427
2491.38	-36215.8	-14751.7	0.32	0.886667	8.90062e-182	-1.46296
2491.4	-36215.8	-14751.7	0.33556	0.884956	-3.88095e-171	-1.35772
2491.42	-36215.8	-14751.7	0.350892	0.883182	7.66331e-172	-1.24371
2491.44	-36215.8	-14751.7	0.365898	0.879799	1.52938e-170	-1.12629
2491.45	-36215.8	-14751.8	0.380889	0.876519	-2.89591e-171	-1.00712
2491.47	-36215.8	-14751.8	0.396187	0.874813	-5.56851e-170	-0.887233
2491.49	-36215.8	-14751.8	0.411864	0.873049	2.22805e-170	-0.768239
2491.5	-36215.8	-14751.8	0.427657	0.869798	2.1089e-169	-0.652615
2491.52	-36215.8	-14751.8	0.442499	0.866022	-1.29282e-169	-0.544983
2491.54	-36215.8	-14751.8	0.455893	0.862635	-8.24239e-169	-0.447907
2491.55	-36215.8	-14751.8	0.469028	0.859432	4.87174e-169	-0.358159
2491.57	-36215.8	-14751.8	0.482757	0.856095	2.97199e-168	-0.274226
2491.59	-36215.8	-14751.8	0.496547	0.852436	-2.47487e-168	-0.200687
2491.61	-36215.8	-14751.8	0.510142	0.848717	-1.10555e-167	-0.140685
2491.62	-36215.8	-14751.8	0.524247	0.846062	1.18577e-167	-0.0926563
2491.64	-36215.8	-14751.8	0.539199	0.844599	4.29133e-167	-0.0545748
2491.66	-36215.8	-14751.8	0.554507	0.842571	-4.45537e-167	-0.0245992
2491.67	-36215.8	-14751.9	0.569894	0.83914	-1.52728e-166	-0.00120792
2491.69	-36215.8	-14751.9	0.585585	0.835371	2.02028e-166	0.016602
2491.71	-36215.8	-14751.9	0.601261	0.831934	5.56317e-166	0.0298451
2491.72	-36215.8	-14751.9	0.615762	0.828652	-8.96954e-166	0.0396228
2491.74	-36215.8	-14751.9	0.628977	0.82534	-2.14687e-165	0.0468255
2491.76	-36215.9	-14751.9	0.642182	0.821893	3.35963e-165	0.0520699
2491.78	-36215.9	-14751.9	0.655953	0.818409	7.50081e-165	0.0559801
2491.79	-36215.9	-14751.9	0.669875	0.815207	-1.44009e-164	0.0591996
2491.81	-36215.9	-14751.9	0.683628	0.811909	-2.65844e-164	0.0620183
2491.83	-36215.9	-14751.9	0.69708	0.807445	6.12962e-164	0.0643602
2491.84	-36215.9	-14752	0.710365	0.802217	1.02079e-163	0.0664687
2491.86	-36215.9	-14752	0.723848	0.797937	-2.28794e-163	0.0688584
2491.88	-36215.9	-14752	0.737619	0.7947	-3.46701e-163	0.0712026
2491.89	-36215.9	-14752	0.751502	0.791159	9.46735e-163	0.072465
2491.91	-36215.9	-14752	0.765242	0.787613	1.17991e-162	0.072841
2491.93	-36215.9	-14752	0.778579	0.785526	-3.92135e-162	0.0734241
2491.95	-36215.9	-14752	0.791855	0.784111	-4.51099e-162	0.074043
2491.96	-36215.9	-14752	0.805719	0.781242	1.4579e-161	0.0737618
2491.98	-36215.9	-14752.1	0.819514	0.777546	1.459e-161	0.0730604
2492	-36215.9	-14752.1	0.831905	0.77526	-5.88122e-161	0.0732311
2492.01	-36215.9	-14752.1	0.843736	0.773799	-4.61736e-161	0.0739582
2492.03	-36215.9	-14752.1	0.856809	0.771181	2.38949e-160	0.0741448
2492.05	-36215.9	-14752.1	0.870318	0.767542	1.75856e-160	0.0740411
2492.07	-36215.9	-14752.1	0.882502	0.763962	-8.84292e-160	0.0744409
2492.08	-36215.9	-14752.1	0.89441	0.760595	-5.11847e-160	0.0750837
2492.1	-36215.9	-14752.2	0.907992	0.757177	3.49552e-159	0.0752976
2492.12	-36215.9	-14752.2	0.921822	0.753733	1.34554e-159	0.0751796
2492.13	-36216	-14752.2	0.933709	0.750379	-1.39982e-158	0.0751009
2492.15	-36216	-14752.2	0.945206	0.74706	-5.1073e-159	0.0751498
2492.17	-36216	-14752.2	0.958577	0.743676	5.15193e-158	0.0752731
2492.18	-36216	-14752.2	0.972547	0.740206	9.9094e-159	0.0751832
2492.2	-36216	-14752.2	0.985101	0.736694	-2.0008e-157	0.0746455
2492.22	-36216	-14752.3	0.996667	0.733333	0	0.0740741
2492.23	-36216	-14752.3	1.00822	0.730193	7.92245e-157	0.0739282
2492.25	-36216	-14752.3	1.02	0.726667	0	0.0740741
2492.27	-36216	-14752.3	1.03201	0.722096	-2.89615e-156	0.075413
2492.29	-36216	-14752.3	1.04404	0.716289	5.70397e-157	0.0835801
2492.3	-36216	-14752.3	1.05594	0.706185	1.10611e-155	0.104366
2492.32	-36216	-14752.4	1.06813	0.678709	-4.43771e-156	0.140112
2492.34	-36216	-14752.4	1.08048	0.622761	-4.3401e-155	0.193981
2492.35	-36216	-14752.4	1.09108	0.538733	1.67463e-155	0.273475
2492.37	-36216	-14752.4	1.09861	0.426917	1.57308e-154	0.382801
2492.39	-36216	-14752.4	1.10427	0.281668	-9.61466e-155	0.514705
2492.4	-36216	-14752.4	1.10866	0.106616	-5.90586e-154	0.659992
2492.42	-36216.1	-14752.5	1.10989	-0.070105	4.93487e-154	0.809642
2492.44	-36216.1	-14752.5	1.10707	-0.228633	2.29998e-153	0.955627
2492.46	-36216.1	-14752.5	1.10207	-0.373062	-1.85694e-153	1.09188
2492.47	-36216.1	-14752.5	1.09588	-0.505258	-8.24343e-153	1.21373
2492.49	-36216.1	-14752.5	1.08702	-0.616795	8.80624e-153	1.31881
2492.51	-36216.1	-14752.5	1.0751	-0.703847	3.03606e-152	1.40601
2492.52	-36216.1	-14752.6	1.06206	-0.772626	-4.03514e-152	1.47592
2492.54	-36216.1	-14752.6	1.04891	-0.828788	-1.17492e-151	1.53065
2492.56	-36216.1	-14752.6	1.03491	-0.875667	1.51382e-151	1.57432
2492.57	-36216.1	-14752.6	1.0196	-0.914622	4.14671e-151	1.60953
2492.59	-36216.1	-14752.6	1.00305	-0.944418	-6.64843e-151	1.63644
2492.61	-36216.1	-14752.6	0.985768	-0.96522	-1.49155e-150	1.65573
2492.63	-36216.1	-14752.7	0.968734	-0.979232	2.88269e-150	1.669
2492.64	-36216.1	-14752.7	0.952151	-0.988975	5.74111e-150	1.6781
2492.66	-36216.1	-14752.7	0.935381	-0.997141	-1.07792e-149	1.68504
2492.68	-36216.1	-14752.7	0.918181	-1.00562	-1.98097e-149	1.69159
2492.69	-36216.2	-14752.7	0.900779	-1.0154	4.53205e-149	1.69928
2492.71	-36216.2	-14752.7	0.883572	-1.02747	6.8962e-149	1.70892
2492.73	-36216.2	-14752.7	0.86702	-1.04275	-1.90045e-148	1.7207
2492.74	-36216.2	-14752.8	0.850487	-1.06142	-2.64207e-148	1.73452
2492.76	-36216.2	-14752.8	0.832566	-1.08298	7.08011e-148	1.75008
2492.78	-36216.2	-14752.8	0.813436	-1.10562	8.78988e-148	1.76655
2492.8	-36216.2	-14752.8	0.794448	-1.12663	-2.89021e-147	1.78262
2492.81	-36216.2	-14752.8	0.775631	-1.14504	-2.90283e-147	1.79697
2492.83	-36216.2	-14752.8	0.756169	-1.16101	1.18475e-146	1.80829
2492.85	-36216.2	-14752.8	0.736006	-1.17374	1.10761e-146	1.81631
2492.86	-36216.2	-14752.8	0.71552	-1.18202	-4.395e-146	1.82132
2492.88	-36216.2	-14752.9	0.694876	-1.18617	-3.4389e-146	1.82344
2492.9	-36216.2	-14752.9	0.674139	-1.18736	1.75424e-145	1.82278
2492.91	-36216.2	-14752.9	0.653581	-1.18684	1.01861e-145	1.81986
2492.93	-36216.2	-14752.9	0.633489	-1.18569	-7.07265e-145	1.81546
2492.95	-36216.2	-14752.9	0.613547	-1.18379	-3.87271e-145	1.81031
2492.97	-36216.2	-14752.9	0.593243	-1.18068	2.61055e-144	1.80496
2492.98	-36216.2	-14752.9	0.572472	-1.17707	1.00191e-144	1.79921
2493	-36216.2	-14752.9	0.551435	-1.17386	-1.02262e-143	1.79263
2493.02	-36216.2	-14752.9	0.531143	-1.17025	-1.97245e-144	1.78579
2493.03	-36216.2	-14753	0.512486	-1.1653	4.07083e-143	1.77934
2493.05	-36216.2	-14753	0.494413	-1.16026	7.47528e-144	1.77274
2493.07	-36216.2	-14753	0.475655	-1.15656	-1.49345e-142	1.7654
2493.09	-36216.2	-14753	0.456667	-1.15333	0	1.75817
2493.1	-36216.2	-14753	0.438038	-1.14958	5.75152e-142	1.7519
2493.12	-36216.3	-14753	0.418831	-1.14654	-1.13558e-142	1.74581
2493.14	-36216.2	-14753	0.398298	-1.1451	-2.20346e-141	1.73894
2493.15	-36216.3	-14753	0.377608	-1.14295	8.84176e-142	1.73104
2493.17	-36216.3	-14753	0.35768	-1.13772	8.64763e-141	1.72155
2493.19	-36216.3	-14753	0.337588	-1.12874	-3.33673e-141	1.70844
2493.2	-36216.3	-14753	0.316762	-1.11535	-3.1344e-140	1.69026
2493.22	-36216.3	-14753	0.296551	-1.09611	1.91726e-140	1.66793
2493.24	-36216.3	-14753	0.277938	-1.07063	1.22174e-139	1.64191
2493.26	-36216.3	-14753	0.260235	-1.04134	-7.22013e-140	1.61055
2493.27	-36216.3	-14753	0.242873	-1.00908	-4.40446e-139	1.57306
2493.29	-36216.3	-14753	0.226142	-0.969947	3.6677e-139	1.5313
2493.31	-36216.3	-14753	0.210398	-0.92335	1.6384e-138	1.4861
2493.32	-36216.3	-14753	0.195859	-0.876725	-1.75728e-138	1.43531
2493.34	-36216.3	-14753	0.182443	-0.830247	-6.35962e-138	1.37624
2493.36	-36216.3	-14753.1	0.169572	-0.769985	6.60272e-138	1.30582
2493.37	-36216.3	-14753	0.157229	-0.687356	2.26339e-137	1.22191
2493.39	-36216.3	-14753.1	0.146429	-0.585445	-2.994e-137	1.12395
2493.41	-36216.3	-14753.1	0.137679	-0.470336	-8.24444e-137	1.01386
2493.42	-36216.3	-14753.1	0.130595	-0.350694	1.32926e-136	0.896855
2493.44	-36216.3	-14753.1	0.125291	-0.229818	3.1816e-136	0.776935
2493.46	-36216.3	-14753.1	0.122574	-0.104185	-4.97886e-136	0.656175
2493.48	-36216.3	-14753.1	0.122545	0.0229437	-1.1116e-135	0.53596
2493.49	-36216.3	-14753.1	0.12438	0.139626	2.13417e-135	0.417042
2493.51	-36216.3	-14753.1	0.127774	0.244732	3.93973e-135	0.302467
2493.53	-36216.3	-14753.1	0.133018	0.34886	-9.0839e-135	0.197572
2493.54	-36216.3	-14753.1	0.139828	0.451752	-1.51278e-134	0.103005
2493.56	-36216.3	-14753.1	0.147403	0.542898	3.39066e-134	0.0151412
2493.58	-36216.3	-14753.1	0.15594	0.618927	5.138e-134	-0.0661466
2493.59	-36216.3	-14753.1	0.166496	0.683279	-1.40303e-133	-0.137828
2493.61	-36216.3	-14753.1	0.178813	0.737056	-1.7486e-133	-0.200499
2493.63	-36216.3	-14753.1	0.19166	0.77942	5.81132e-133	-0.257859
2493.65	-36216.3	-14753.1	0.205013	0.811062	6.68515e-133	-0.315192
2493.66	-36216.3	-14753.1	0.219618	0.833772	-2.16057e-132	-0.37839
2493.68	-36216.3	-14753.1	0.2353	0.849638	-2.16219e-132	-0.448147
2493.7	-36216.3	-14753.1	0.251244	0.860841	8.71579e-132	-0.521667
2493.71	-36216.3	-14753.1	0.266578	0.868602	6.84279e-132	-0.596707
2493.73	-36216.3	-14753.1	0.280551	0.873571	-3.54115e-131	-0.671318
2493.75	-36216.3	-14753.1	0.293613	0.876297	-2.60613e-131	-0.743077
2493.76	-36216.3	-14753.1	0.306771	0.877268	1.31049e-130	-0.809542
2493.78	-36216.3	-14753.1	0.320741	0.876859	7.58542e-131	-0.870085
2493.8	-36216.3	-14753.1	0.335918	0.875419	-5.18026e-130	-0.924841
2493.82	-36216.3	-14753.1	0.351527	0.873549	-1.99405e-130	-0.97303
2493.83	-36216.3	-14753.1	0.366565	0.871835	2.0745e-129	-1.01403
2493.85	-36216.3	-14753.1	0.38153	0.870201	7.56887e-130	-1.05034
2493.87	-36216.3	-14753.2	0.397156	0.868422	-7.63501e-129	-1.0851
2493.88	-36216.3	-14753.2	0.412475	0.866752	-1.46854e-129	-1.11896
2493.9	-36216.3	-14753.2	0.426384	0.865376	2.96513e-128	-1.15193
2493.92	-36216.3	-14753.2	0.44	0.863333	2.62581e-138	-1.18519
2493.93	-36216.3	-14753.2	0.454669	0.859903	-1.17408e-127	-1.22007
2493.95	-36216.3	-14753.2	0.47	0.856667	-9.93674e-138	-1.25708
2493.97	-36216.3	-14753.2	0.485366	0.855005	4.29201e-127	-1.29674
2493.99	-36216.3	-14753.2	0.500927	0.853176	-8.45312e-128	-1.3404
2494	-36216.3	-14753.2	0.516714	0.849669	-1.63922e-126	-1.38873
2494.02	-36216.3	-14753.2	0.531676	0.846373	6.57654e-127	-1.43957
2494.04	-36216.3	-14753.2	0.545152	0.844751	6.43189e-126	-1.49134
2494.05	-36216.3	-14753.2	0.558229	0.843056	-2.48175e-126	-1.54585
2494.07	-36216.3	-14753.2	0.571866	0.839829	-2.33125e-125	-1.60404
2494.09	-36216.4	-14753.3	0.58579	0.836008	1.42486e-125	-1.66272
2494.11	-36216.3	-14753.3	0.599611	0.832516	8.7523e-125	-1.71857
2494.12	-36216.4	-14753.3	0.613156	0.829231	-7.31332e-125	-1.76969
2494.14	-36216.4	-14753.3	0.626451	0.825934	-3.40849e-124	-1.81514
2494.16	-36216.4	-14753.3	0.639848	0.822513	2.75193e-124	-1.85547
2494.17	-36216.4	-14753.3	0.653556	0.819012	1.22165e-123	-1.89071
2494.19	-36216.4	-14753.3	0.667412	0.815749	-1.30506e-123	-1.91946
2494.21	-36216.4	-14753.3	0.681207	0.812547	-4.49935e-123	-1.94119
2494.22	-36216.4	-14753.3	0.694732	0.808337	5.97995e-123	-1.95711
2494.24	-36216.4	-14753.3	0.708018	0.803119	1.7412e-122	-1.96813
2494.26	-36216.4	-14753.4	0.721445	0.798577	-2.24344e-122	-1.9745
2494.28	-36216.4	-14753.4	0.735181	0.795251	-6.1453e-122	-1.97693
2494.29	-36216.4	-14753.4	0.749042	0.791839	9.85276e-122	-1.97692
2494.31	-36216.4	-14753.4	0.762815	0.788191	2.21043e-121	-1.97533
2494.33	-36216.4	-14753.4	0.776302	0.785735	-4.27205e-121	-1.97218
2494.34	-36216.4	-14753.4	0.789585	0.784322	-8.50815e-121	-1.96776
2494.36	-36216.4	-14753.4	0.803044	0.78205	1.59744e-120	-1.96273
2494.38	-36216.4	-14753.4	0.816803	0.778467	2.93573e-120	-1.95719
2494.39	-36216.4	-14753.5	0.830686	0.774744	-6.71636e-120	-1.95063
2494.41	-36216.4	-14753.5	0.844444	0.771355	-1.022e-119	-1.94321
2494.43	-36216.4	-14753.5	0.857803	0.768059	2.81641e-119	-1.93567
2494.44	-36216.4	-14753.5	0.871062	0.764723	3.91546e-119	-1.92808
2494.46	-36216.4	-14753.5	0.88489	0.76133	-1.04925e-118	-1.92002
2494.48	-36216.4	-14753.5	0.898732	0.757888	-1.30263e-118	-1.91152
2494.5	-36216.5	-14753.5	0.911213	0.754427	4.2832e-118	-1.90299
2494.51	-36216.5	-14753.6	0.923019	0.750995	4.3019e-118	-1.89459
2494.53	-36216.5	-14753.6	0.936002	0.747642	-1.75576e-117	-1.88637
2494.55	-36216.5	-14753.6	0.949544	0.74432	-1.64144e-117	-1.87822
2494.56	-36216.5	-14753.6	0.961836	0.740934	6.51326e-117	-1.87
2494.58	-36216.5	-14753.6	0.973688	0.737483	5.09635e-117	-1.86153
2494.6	-36216.5	-14753.6	0.987084	0.734019	-2.59973e-116	-1.85259
2494.61	-36216.5	-14753.6	1.00101	0.730596	-1.50955e-116	-1.84281
2494.63	-36216.5	-14753.7	1.01335	0.727252	1.04814e-115	-1.83167
2494.65	-36216.5	-14753.7	1.02465	0.723926	5.73924e-116	-1.8185
2494.67	-36216.5	-14753.7	1.03638	0.72053	-3.86876e-115	-1.80267
2494.68	-36216.5	-14753.7	1.04856	0.717075	-1.4848e-115	-1.78441
2494.7	-36216.5	-14753.7	1.06071	0.713613	1.51549e-114	-1.76444
2494.72	-36216.5	-14753.7	1.07264	0.710198	2.92312e-115	-1.74409
2494.73	-36216.5	-14753.8	1.08431	0.706862	-6.03284e-114	-1.72477
2494.75	-36216.5	-14753.8	1.09597	0.703531	-1.10781e-114	-1.70689
2494.77	-36216.5	-14753.8	1.10789	0.700126	2.21325e-113	-1.6905
2494.78	-36216.6	-14753.8	1.12	0.696667	0	-1.67538
2494.8	-36216.6	-14753.8	1.13212	0.693208	-8.52357e-113	-1.66103
2494.82	-36216.6	-14753.9	1.14402	0.689802	1.68306e-113	-1.64614
2494.84	-36216.6	-14753.9	1.15561	0.686472	3.35893e-112	-1.62922
2494.85	-36216.6	-14753.9	1.16738	0.683135	-6.36018e-113	-1.60869
2494.87	-36216.6	-14753.9	1.17959	0.67972	-1.22299e-111	-1.58346
2494.89	-36216.6	-14753.9	1.19131	0.676259	4.89337e-112	-1.55409
2494.9	-36216.6	-14753.9	1.20182	0.672804	4.63169e-111	-1.52181
2494.92	-36216.6	-14754	1.21175	0.669407	-2.83712e-111	-1.48877
2494.94	-36216.6	-14754	1.22185	0.666034	-1.74358e-110	-1.45705
2494.95	-36216.6	-14754	1.23261	0.662464	1.45713e-110	-1.42817
2494.97	-36216.6	-14754	1.24419	0.658852	6.79143e-110	-1.40264
2494.99	-36216.6	-14754	1.25616	0.656173	-5.48328e-110	-1.37909
2495.01	-36216.6	-14754.1	1.26818	0.654615	-2.43417e-109	-1.35645
2495.02	-36216.7	-14754.1	1.2802	0.652589	2.60578e-109	-1.33462
2495.04	-36216.7	-14754.1	1.29204	0.649284	9.42642e-109	-1.31313
2495.06	-36216.7	-14754.1	1.30317	0.645607	-9.78543e-109	-1.29055
2495.07	-36216.7	-14754.1	1.31348	0.642171	-3.35431e-108	-1.2661
2495.09	-36216.7	-14754.2	1.32358	0.638805	4.43702e-108	-1.24015
2495.11	-36216.7	-14754.2	1.33386	0.635371	1.2218e-107	-1.21252
2495.12	-36216.7	-14754.2	1.34432	0.631905	-1.9622e-107	-1.18202
2495.14	-36216.7	-14754.2	1.35471	0.628461	-4.40366e-107	-1.14879
2495.16	-36216.7	-14754.3	1.36454	0.625095	8.51179e-107	-1.11465
2495.18	-36216.7	-14754.3	1.37432	0.621778	1.69524e-106	-1.0804
2495.19	-36216.7	-14754.3	1.38552	0.618392	-3.1829e-106	-1.04568
2495.21	-36216.7	-14754.3	1.39781	0.614941	-5.84946e-106	-1.01121
2495.23	-36216.7	-14754.3	1.40901	0.611557	1.34678e-105	-0.978871
2495.24	-36216.8	-14754.4	1.41879	0.60824	2.24217e-105	-0.948186
2495.26	-36216.8	-14754.4	1.42862	0.604869	-5.02494e-105	-0.916543
2495.28	-36216.8	-14754.4	1.439	0.601422	-7.61434e-105	-0.883228
2495.3	-36216.8	-14754.4	1.44949	0.597977	2.07923e-104	-0.849305
2495.31	-36216.8	-14754.5	1.45978	0.594547	2.59134e-104	-0.815064
2495.33	-36216.8	-14754.5	1.46975	0.591106	-8.61209e-104	-0.780118
2495.35	-36216.8	-14754.5	1.47971	0.587775	-9.90707e-104	-0.744031
2495.36	-36216.8	-14754.5	1.49017	0.58471	3.20186e-103	-0.706315
2495.38	-36216.8	-14754.6	1.50052	0.581262	3.20426e-103	-0.666078
2495.4	-36216.8	-14754.6	1.50953	0.576419	-1.29164e-102	-0.622362
2495.41	-36216.8	-14754.6	1.51792	0.5711	-1.01407e-102	-0.57629
2495.43	-36216.8	-14754.6	1.5273	0.56709	5.24781e-102	-0.529975
2495.45	-36216.9	-14754.7	1.53756	0.564055	3.86216e-102	-0.483711
2495.46	-36216.9	-14754.7	1.54784	0.560764	-1.94209e-101	-0.43708
2495.48	-36216.9	-14754.7	1.55815	0.557257	-1.12412e-101	-0.391286
2495.5	-36216.9	-14754.7	1.56875	0.554044	7.67689e-101	-0.348081
2495.52	-36216.9	-14754.7	1.57889	0.550492	2.95509e-101	-0.307473
2495.53	-36216.9	-14754.8	1.58766	0.545763	-3.0743e-100	-0.268623
2495.55	-36216.9	-14754.8	1.59571	0.54058	-1.12167e-100	-0.230082
2495.57	-36216.9	-14754.8	1.6041	0.536164	1.13147e-99	-0.190002
2495.58	-36216.9	-14754.8	1.61282	0.533425	2.17631e-100	-0.145524
2495.6	-36216.9	-14754.9	1.62153	0.532081	-4.39418e-99	-0.0940472
2495.62	-36216.9	-14754.9	1.63	0.526667	0	-0.0359477
2495.63	-36217	-14754.9	1.63819	0.511141	1.73994e-98	0.0285648
2495.65	-36217	-14755	1.64667	0.483333	0	0.103486
2495.67	-36217	-14755	1.6557	0.441614	-6.36055e-98	0.191902
2495.69	-36217	-14755	1.66374	0.382655	1.25271e-98	0.289062
2495.7	-36217	-14755	1.66947	0.306748	2.42924e-97	0.388889
2495.72	-36217	-14755.1	1.67382	0.227751	-9.74612e-98	0.487451
2495.74	-36217	-14755.1	1.67766	0.156686	-9.53176e-97	0.581564
2495.75	-36217	-14755.1	1.6802	0.0885526	3.67783e-97	0.668893
2495.77	-36217	-14755.1	1.68074	0.0194322	3.45481e-96	0.747747
2495.79	-36217.1	-14755.2	1.67974	-0.0436369	-2.11158e-96	0.817827
2495.8	-36217.1	-14755.2	1.67793	-0.0955079	-1.29705e-95	0.87896
2495.82	-36217.1	-14755.2	1.67638	-0.140112	1.0838e-95	0.930699
2495.84	-36217.1	-14755.2	1.67519	-0.181037	5.05123e-95	0.973873
2495.86	-36217.1	-14755.3	1.67244	-0.218495	-4.07823e-95	1.01197
2495.87	-36217.1	-14755.3	1.66732	-0.25301	-1.81043e-94	1.04774
2495.89	-36217.1	-14755.3	1.66178	-0.286555	1.93403e-94	1.08173
2495.91	-36217.1	-14755.4	1.65681	-0.320684	6.66783e-94	1.1147
2495.92	-36217.1	-14755.4	1.6512	-0.355939	-8.862e-94	1.1481
2495.94	-36217.1	-14755.4	1.6445	-0.393472	-2.58037e-93	1.18312
2495.96	-36217.1	-14755.4	1.6376	-0.435439	3.32467e-93	1.22045
2495.97	-36217.2	-14755.5	1.63084	-0.481875	9.10704e-93	1.26088
2495.99	-36217.2	-14755.5	1.62357	-0.52966	-1.46013e-92	1.30533
2496.01	-36217.2	-14755.5	1.61513	-0.57875	-3.27576e-92	1.35362
2496.03	-36217.2	-14755.5	1.60499	-0.633157	6.33098e-92	1.40414
2496.04	-36217.2	-14755.6	1.59325	-0.693478	1.26087e-91	1.4567
2496.06	-36217.2	-14755.6	1.5807	-0.756395	-2.36733e-91	1.51266
2496.08	-36217.2	-14755.6	1.56712	-0.819951	-4.35062e-91	1.57136
2496.09	-36217.2	-14755.6	1.55128	-0.88379	9.95333e-91	1.62995
2496.11	-36217.2	-14755.7	1.5338	-0.945839	1.51455e-90	1.68557
2496.13	-36217.2	-14755.7	1.51688	-1.00248	-4.17379e-90	1.73563
2496.14	-36217.2	-14755.7	1.50043	-1.05187	-5.80253e-90	1.77965
2496.16	-36217.3	-14755.7	1.4826	-1.09368	1.55494e-89	1.81873
2496.18	-36217.3	-14755.8	1.46344	-1.12884	1.93044e-89	1.85244
2496.2	-36217.3	-14755.8	1.44446	-1.15903	-6.34749e-89	1.87925
2496.21	-36217.3	-14755.8	1.42565	-1.18393	-6.37521e-89	1.89932
2496.23	-36217.3	-14755.8	1.40607	-1.20205	2.60195e-88	1.91396
2496.25	-36217.3	-14755.8	1.38591	-1.21403	2.43254e-88	1.92386
2496.26	-36217.3	-14755.9	1.36594	-1.2217	-9.76144e-88	1.92941
2496.28	-36217.3	-14755.9	1.34598	-1.22599	-9.09251e-88	1.93135
2496.3	-36217.3	-14755.9	1.32541	-1.22738	3.60366e-87	1.93061
2496.32	-36217.3	-14755.9	1.30475	-1.2269	2.81898e-87	1.92789
2496.33	-36217.3	-14756	1.28493	-1.22576	-1.4572e-86	1.9237
2496.35	-36217.3	-14756	1.26494	-1.22393	-1.07217e-86	1.91852
2496.37	-36217.4	-14756	1.24315	-1.22091	5.39099e-86	1.91276
2496.38	-36217.4	-14756	1.22056	-1.21728	3.12037e-86	1.90642
2496.4	-36217.4	-14756	1.1992	-1.21398	-2.13096e-85	1.89939
2496.42	-36217.4	-14756	1.17901	-1.21048	-8.20276e-86	1.89195
2496.43	-36217.4	-14756.1	1.15911	-1.20589	8.53366e-85	1.88444
2496.45	-36217.4	-14756.1	1.13905	-1.20062	3.11353e-85	1.87675
2496.47	-36217.4	-14756.1	1.11859	-1.19541	-3.14074e-84	1.86861
2496.48	-36217.4	-14756.1	1.09788	-1.1903	-6.041e-85	1.86
2496.5	-36217.4	-14756.1	1.07722	-1.18513	1.21974e-83	1.85103
2496.52	-36217.4	-14756.2	1.05667	-1.18	0	1.84205
2496.54	-36217.4	-14756.2	1.03632	-1.17501	-4.82972e-83	1.83334
2496.55	-36217.4	-14756.2	1.01667	-1.17	0	1.82462
2496.57	-36217.4	-14756.2	0.997915	-1.16481	1.76556e-82	1.81561
2496.59	-36217.4	-14756.2	0.978841	-1.15971	-3.47728e-83	1.80667
2496.6	-36217.4	-14756.2	0.958428	-1.15478	-6.7431e-82	1.79798
2496.62	-36217.5	-14756.3	0.937563	-1.1493	2.70533e-82	1.78858
2496.64	-36217.5	-14756.3	0.917257	-1.14219	2.64583e-81	1.77747
2496.65	-36217.5	-14756.3	0.89775	-1.13191	-1.02089e-81	1.76409
2496.67	-36217.5	-14756.3	0.878908	-1.11752	-9.58986e-81	1.74812
2496.69	-36217.5	-14756.3	0.859938	-1.1001	5.86132e-81	1.7297
2496.71	-36217.5	-14756.3	0.84066	-1.08114	3.60035e-80	1.70948
2496.72	-36217.5	-14756.3	0.822624	-1.06235	-3.00841e-80	1.68923
2496.74	-36217.5	-14756.4	0.806239	-1.04511	-1.40212e-79	1.66929
2496.76	-36217.5	-14756.4	0.789092	-1.03	1.13204e-79	1.64681
2496.77	-36217.5	-14756.4	0.770065	-1.01737	5.02539e-79	1.61698
2496.79	-36217.5	-14756.4	0.751329	-1.0073	-5.36849e-79	1.57178
2496.81	-36217.5	-14756.4	0.734124	-0.998925	-1.85086e-78	1.50555
2496.82	-36217.5	-14756.4	0.717425	-0.989932	2.45992e-78	1.41726
2496.84	-36217.5	-14756.4	0.700669	-0.977682	7.16261e-78	1.30535
2496.86	-36217.5	-14756.4	0.684298	-0.959333	-9.22862e-78	1.16696
2496.88	-36217.5	-14756.4	0.668713	-0.934011	-2.52793e-77	1.00597
2496.89	-36217.5	-14756.5	0.65412	-0.90376	4.05304e-77	0.836292
2496.91	-36217.5	-14756.5	0.640406	-0.870929	9.09286e-77	0.667887
2496.93	-36217.5	-14756.5	0.627079	-0.837958	-1.75735e-76	0.504612
2496.94	-36217.5	-14756.5	0.613773	-0.807486	-3.49992e-76	0.348143
2496.96	-36217.5	-14756.5	0.600287	-0.782241	6.57124e-76	0.198163
2496.98	-36217.5	-14756.5	0.586543	-0.762039	1.20765e-75	0.0531424
2496.99	-36217.5	-14756.5	0.572606	-0.743599	-2.76285e-75	-0.0895216
2497.01	-36217.5	-14756.5	0.558824	-0.724765	-4.20409e-75	-0.229897
2497.03	-36217.6	-14756.5	0.545784	-0.704659	1.14954e-74	-0.365661
2497.05	-36217.6	-14756.5	0.533884	-0.683857	1.43307e-74	-0.494617
2497.06	-36217.6	-14756.5	0.523299	-0.663883	-4.7631e-74	-0.614989
2497.08	-36217.6	-14756.6	0.513479	-0.644047	-5.47942e-74	-0.728077
2497.1	-36217.6	-14756.6	0.503446	-0.622248	1.7709e-73	-0.836943
2497.11	-36217.6	-14756.6	0.493059	-0.597715	1.77223e-73	-0.94057
2497.13	-36217.6	-14756.6	0.482743	-0.570513	-7.22494e-73	-1.0356
2497.15	-36217.6	-14756.6	0.472811	-0.53986	-6.75287e-73	-1.12322
2497.16	-36217.6	-14756.6	0.463517	-0.504839	2.67933e-72	-1.20687
2497.18	-36217.6	-14756.6	0.455139	-0.468283	2.09643e-72	-1.28547
2497.2	-36217.6	-14756.6	0.447884	-0.434741	-1.06942e-71	-1.35563
2497.22	-36217.6	-14756.6	0.441193	-0.404954	-6.20962e-72	-1.41622
2497.23	-36217.6	-14756.6	0.434308	-0.377704	4.3116e-71	-1.46758
2497.25	-36217.6	-14756.6	0.427722	-0.351358	2.36087e-71	-1.51218
2497.27	-36217.6	-14756.6	0.422242	-0.324083	-1.59144e-70	-1.55304
2497.28	-36217.6	-14756.6	0.417273	-0.293849	-6.10779e-71	-1.5906
2497.3	-36217.6	-14756.6	0.411915	-0.259489	6.23407e-70	-1.62454
2497.32	-36217.6	-14756.7	0.40692	-0.225216	1.20244e-70	-1.65613
2497.34	-36217.6	-14756.7	0.403266	-0.19531	-2.48165e-69	-1.68692
2497.35	-36217.6	-14756.7	0.40019	-0.165258	-4.55706e-70	-1.71719
2497.37	-36217.6	-14756.7	0.396719	-0.129503	9.10435e-69	-1.74718
2497.39	-36217.6	-14756.7	0.393333	-0.09	0	-1.77887
2497.4	-36217.6	-14756.7	0.390889	-0.0498042	-3.50622e-68	-1.81394
2497.42	-36217.6	-14756.7	0.390001	-0.00739672	6.92337e-69	-1.85075
2497.44	-36217.6	-14756.7	0.391005	0.0387146	1.38171e-67	-1.88752
2497.45	-36217.6	-14756.7	0.393513	0.0860975	-2.61629e-68	-1.92489
2497.47	-36217.6	-14756.7	0.396917	0.131934	-5.03084e-67	-1.96317
2497.49	-36217.6	-14756.7	0.400383	0.174866	2.01292e-67	-1.99976
2497.51	-36217.6	-14756.7	0.403543	0.214054	1.90527e-66	-2.03263
2497.52	-36217.6	-14756.7	0.407473	0.249251	-1.16706e-66	-2.06299
2497.54	-36217.6	-14756.7	0.412686	0.281525	-7.17232e-66	-2.09228
2497.56	-36217.6	-14756.7	0.417765	0.314816	5.99399e-66	-2.12116
2497.57	-36217.6	-14756.8	0.42228	0.352077	2.79369e-65	-2.14951
2497.59	-36217.6	-14756.8	0.428361	0.393415	-2.25558e-65	-2.17591
2497.61	-36217.6	-14756.8	0.436931	0.438762	-1.00131e-64	-2.20333
2497.62	-36217.6	-14756.8	0.445857	0.488372	1.0719e-64	-2.24364
2497.64	-36217.6	-14756.8	0.454021	0.540683	3.87761e-64	-2.28469
2497.66	-36217.7	-14756.8	0.462684	0.590958	-4.02529e-64	-2.27155
2497.67	-36217.6	-14756.8	0.472761	0.63629	-1.37982e-63	-2.17788
2497.69	-36217.7	-14756.8	0.484158	0.677439	1.82519e-63	-2.03349
2497.71	-36217.7	-14756.8	0.4963	0.714339	5.02595e-63	-1.84966
2497.73	-36217.7	-14756.8	0.508078	0.745193	-8.10338e-63	-1.60371
2497.74	-36217.7	-14756.8	0.519509	0.769075	-1.93955e-62	-1.32723
2497.76	-36217.7	-14756.8	0.532049	0.786353	3.0352e-62	-1.12162
2497.78	-36217.7	-14756.8	0.545926	0.79833	6.77648e-62	-1.01896
2497.79	-36217.7	-14756.9	0.55976	0.807331	-1.30103e-61	-0.959661
2497.81	-36217.7	-14756.9	0.573351	0.814284	-2.40172e-61	-0.916309
2497.83	-36217.7	-14756.9	0.587829	0.818568	5.5377e-61	-0.901022
2497.84	-36217.7	-14756.9	0.603017	0.820097	9.22218e-61	-0.894487
2497.86	-36217.7	-14756.9	0.617526	0.819381	-2.067e-60	-0.848861
2497.88	-36217.7	-14756.9	0.631127	0.817458	-3.13221e-60	-0.764814
2497.9	-36217.7	-14756.9	0.644665	0.815739	8.55312e-60	-0.687524
2497.91	-36217.7	-14756.9	0.658443	0.814123	1.06597e-59	-0.64036
2497.93	-36217.7	-14756.9	0.672296	0.811408	-3.50934e-59	-0.627411
2497.95	-36217.7	-14756.9	0.68602	0.807757	-3.52558e-59	-0.64497
2497.96	-36217.7	-14757	0.699433	0.804202	1.43903e-58	-0.68415
2497.98	-36217.7	-14757	0.712723	0.800944	1.34536e-58	-0.733669
2498	-36217.7	-14757	0.726259	0.797696	-5.33844e-58	-0.781315
2498.01	-36217.7	-14757	0.740065	0.794211	-4.17711e-58	-0.818938
2498.03	-36217.7	-14757	0.753951	0.790389	2.13081e-57	-0.841385
2498.05	-36217.7	-14757	0.767632	0.787093	1.23727e-57	-0.848677
2498.07	-36217.7	-14757	0.780884	0.785323	-8.59088e-57	-0.843616
2498.08	-36217.7	-14757	0.794236	0.78376	-4.70404e-57	-0.83062
2498.1	-36217.7	-14757	0.80828	0.780562	3.17094e-56	-0.814501
2498.12	-36217.7	-14757.1	0.821855	0.776992	1.21698e-56	-0.798141
2498.13	-36217.8	-14757.1	0.833601	0.775059	-1.26499e-55	-0.783352
2498.15	-36217.8	-14757.1	0.845187	0.773584	-4.61442e-56	-0.770464
2498.17	-36217.8	-14757.1	0.85871	0.770683	4.65447e-55	-0.759213
2498.18	-36217.8	-14757.1	0.87257	0.766888	8.95242e-56	-0.748955
2498.2	-36217.8	-14757.1	0.884655	0.76334	-1.80757e-54	-0.739087
2498.22	-36217.8	-14757.1	0.896667	0.76	0	-0.729847
2498.24	-36217.8	-14757.2	0.910476	0.756572	6.9844e-54	-0.721747
2498.25	-36217.8	-14757.2	0.924074	0.753134	-1.37938e-54	-0.71537
2498.27	-36217.8	-14757.2	0.935666	0.749796	-2.75299e-53	-0.711168
2498.29	-36217.8	-14757.2	0.947416	0.746469	5.21289e-54	-0.709083
2498.3	-36217.8	-14757.2	0.96116	0.743056	1.00238e-52	-0.708937
2498.32	-36217.8	-14757.2	0.974849	0.739592	-4.0107e-53	-0.710505
2498.34	-36217.8	-14757.2	0.986835	0.736136	-3.79621e-52	-0.713303
2498.36	-36217.8	-14757.3	0.998905	0.732741	2.32719e-52	-0.71613
2498.37	-36217.8	-14757.3	1.01231	0.729417	1.48371e-51	-0.718054
2498.39	-36217.8	-14757.3	1.02559	0.72607	-8.76959e-52	-0.719074
2498.41	-36217.8	-14757.3	1.03769	0.722641	-5.34986e-51	-0.719057
2498.42	-36217.9	-14757.3	1.04947	0.719189	4.455e-51	-0.717229
2498.44	-36217.9	-14757.4	1.06153	0.715756	1.9901e-50	-0.71343
2498.46	-36217.9	-14757.4	1.07346	0.712322	-2.1345e-50	-0.708917
2498.47	-36217.9	-14757.4	1.08508	0.708934	-7.7248e-50	-0.704271
2498.49	-36217.9	-14757.4	1.09684	0.705766	8.02007e-50	-0.698611
2498.51	-36217.9	-14757.4	1.10891	0.702564	2.74925e-49	-0.691783
2498.53	-36217.9	-14757.4	1.12083	0.698331	-3.64738e-49	-0.685111
2498.54	-36217.9	-14757.5	1.13244	0.693114	-1.06161e-48	-0.679172
2498.56	-36217.9	-14757.5	1.14418	0.688578	1.36766e-48	-0.673248
2498.58	-36217.9	-14757.5	1.15621	0.685252	3.74623e-48	-0.667383
2498.59	-36217.9	-14757.5	1.1683	0.681839	-6.00628e-48	-0.662874
2498.61	-36217.9	-14757.5	1.18032	0.678191	-1.34749e-47	-0.660105
2498.63	-36217.9	-14757.5	1.19231	0.675735	2.60425e-47	-0.658191
2498.64	-36217.9	-14757.6	1.20406	0.674323	5.18659e-47	-0.656565
2498.66	-36217.9	-14757.6	1.21506	0.672049	-9.73803e-47	-0.655085
2498.68	-36217.9	-14757.6	1.2253	0.668465	-1.78963e-46	-0.653458
2498.69	-36218	-14757.6	1.2353	0.664749	4.09431e-46	-0.651226
2498.71	-36218	-14757.6	1.24557	0.661363	6.2301e-46	-0.648349
2498.73	-36218	-14757.7	1.25659	0.658039	-1.71689e-45	-0.645061
2498.75	-36218	-14757.7	1.26835	0.654695	-2.38687e-45	-0.639707
2498.76	-36218	-14757.7	1.28051	0.651033	6.39625e-45	-0.628957
2498.78	-36218	-14757.7	1.29256	0.640677	7.94088e-45	-0.606815
2498.8	-36218	-14757.7	1.30388	0.612518	-2.61105e-44	-0.565621
2498.81	-36218	-14757.8	1.31399	0.556476	-2.62245e-44	-0.502831
2498.83	-36218	-14757.8	1.32244	0.464622	1.07031e-43	-0.419256
2498.85	-36218	-14757.8	1.32868	0.342834	1.00063e-43	-0.314134
2498.86	-36218	-14757.8	1.33215	0.204191	-3.9705e-43	-0.186692
2498.88	-36218	-14757.8	1.3333	0.0537438	-3.10675e-43	-0.0456213
2498.9	-36218	-14757.9	1.33295	-0.106365	1.5848e-42	0.0959174
2498.92	-36218.1	-14757.9	1.33068	-0.259017	9.20225e-43	0.233298
2498.93	-36218.1	-14757.9	1.3256	-0.384736	-6.38951e-42	0.366158
2498.95	-36218.1	-14757.9	1.31815	-0.498824	-3.49865e-42	0.494247
2498.97	-36218.1	-14757.9	1.30916	-0.626534	2.3584e-41	0.617736
2498.98	-36218.1	-14758	1.29814	-0.761278	9.05135e-42	0.739432
2499	-36218.1	-14758	1.28426	-0.886307	-9.23848e-41	0.862028
2499.02	-36218.1	-14758	1.26771	-1.0032	-1.78194e-41	0.981253
2499.03	-36218.1	-14758	1.24894	-1.11839	3.67763e-40	1.09184
2499.05	-36218.1	-14758	1.22797	-1.23027	6.75326e-41	1.19556
2499.07	-36218.1	-14758.1	1.2048	-1.33509	-1.3492e-39	1.29525
2499.09	-36218.1	-14758.1	1.18	-1.43	0	1.38889
2499.1	-36218.1	-14758.1	1.15433	-1.51338	5.19599e-39	1.47343
2499.12	-36218.1	-14758.1	1.12849	-1.58749	-1.026e-39	1.54764
2499.14	-36218.2	-14758.1	1.10259	-1.65452	-2.04761e-38	1.61149
2499.15	-36218.2	-14758.2	1.07496	-1.71318	3.87718e-39	1.66763
2499.17	-36218.2	-14758.2	1.04443	-1.76248	7.45537e-38	1.71821
2499.19	-36218.2	-14758.2	1.01301	-1.8047	-2.98301e-38	1.76177
2499.2	-36218.2	-14758.2	0.982311	-1.84156	-2.82349e-37	1.79693
2499.22	-36218.2	-14758.2	0.951025	-1.87129	1.72951e-37	1.82468
2499.24	-36218.2	-14758.2	0.91833	-1.89243	1.06289e-36	1.8461
2499.26	-36218.2	-14758.3	0.885786	-1.90587	-8.8827e-37	1.86147
2499.27	-36218.2	-14758.3	0.854241	-1.91334	-4.14007e-36	1.87132
2499.29	-36218.2	-14758.3	0.822405	-1.91748	3.34262e-36	1.87677
2499.31	-36218.2	-14758.3	0.789658	-1.91986	1.48388e-35	1.87897
2499.32	-36218.2	-14758.3	0.757252	-1.91957	-1.58849e-35	1.87887
2499.34	-36218.2	-14758.3	0.725702	-1.91643	-5.74636e-35	1.87705
2499.36	-36218.2	-14758.3	0.69387	-1.91199	5.96522e-35	1.8735
2499.38	-36218.2	-14758.3	0.661214	-1.90709	2.0448e-34	1.86851
2499.39	-36218.2	-14758.4	0.628495	-1.90101	-2.70482e-34	1.86295
2499.41	-36218.2	-14758.4	0.59597	-1.89393	-7.44813e-34	1.85737
2499.43	-36218.2	-14758.4	0.563009	-1.88758	1.19616e-33	1.85166
2499.44	-36218.2	-14758.4	0.530085	-1.88252	2.68448e-33	1.84598
2499.46	-36218.2	-14758.4	0.499068	-1.8777	-5.18881e-33	1.84076
2499.48	-36218.2	-14758.4	0.469477	-1.87266	-1.03342e-32	1.83593
2499.49	-36218.3	-14758.4	0.438305	-1.86767	1.9403e-32	1.83091
2499.51	-36218.3	-14758.4	0.405324	-1.8626	3.56584e-32	1.82531
2499.53	-36218.2	-14758.4	0.373325	-1.85681	-8.15792e-32	1.81902
2499.55	-36218.2	-14758.4	0.342684	-1.84989	-1.24135e-31	1.81221
2499.56	-36218.3	-14758.4	0.311517	-1.84171	3.42091e-31	1.80519
2499.58	-36218.3	-14758.4	0.279674	-1.83319	4.75585e-31	1.79555
2499.6	-36218.3	-14758.4	0.248373	-1.82549	-1.27446e-30	1.77944
2499.61	-36218.3	-14758.4	0.217596	-1.8102	-1.58222e-30	1.76388
2499.63	-36218.3	-14758.4	0.186433	-1.77503	5.20252e-30	1.76117
2499.65	-36218.3	-14758.4	0.155487	-1.75398	5.22523e-30	1.74174
2499.66	-36218.3	-14758.5	0.126223	-1.79516	-2.1326e-29	1.65289
2499.68	-36218.3	-14758.4	0.0982186	-1.77019	-1.99375e-29	1.49696
2499.7	-36218.3	-14758.5	0.0703136	-1.47898	7.91122e-29	1.30468
2499.71	-36218.3	-14758.5	0.0450517	-1.03478	6.1902e-29	1.06777
