# Supplementary material for: Extraction of driving behavior primitives considering driver expectation and vehicle dynamics
Source: PLoS One. 2025 Dec 31;20(12):e0340123. doi: 10.1371/journal.pone.0340123 (PMC12755792; doi:10.1371/journal.pone.0340123)
Supplement: S1 File — (ZIP) [file pone.0340123.s001.zip › DataSetForPimitiveExaction-1/straight driving/d4c23_s_4.xlsx]

## Sheet: Sheet1
2109.79	-36214.9	-14747.9	0.032482	0.594725	-3.47111e-227	-0.0144741
2109.81	-36214.9	-14747.9	0.0418235	0.65097	4.99913e-228	-0.0921477
2109.82	-36214.9	-14747.9	0.0534611	0.720228	8.60945e-228	-0.155422
2109.84	-36214.9	-14747.9	0.0664495	0.782801	-1.68774e-228	-0.209344
2109.86	-36214.9	-14747.9	0.0800212	0.823741	-2.15697e-228	-0.257146
2109.87	-36214.9	-14747.9	0.0942729	0.850154	5.43592e-229	-0.29546
2109.89	-36214.9	-14747.9	0.109213	0.869284	5.81449e-229	-0.322938
2109.91	-36214.9	-14747.9	0.12452	0.884008	-1.42465e-229	-0.343082
2109.93	-36214.9	-14747.9	0.139957	0.895282	-1.41845e-229	-0.358795
2109.94	-36214.9	-14747.9	0.155493	0.901542	4.31389e-230	-0.371111
2109.96	-36214.9	-14747.9	0.171003	0.903146	3.47477e-230	-0.38047
2109.98	-36214.9	-14748	0.18621	0.903583	-1.29667e-230	-0.38673
2109.99	-36214.9	-14747.9	0.201153	0.90398	-9.32702e-231	-0.390485
2110.01	-36214.9	-14748	0.216275	0.902232	3.38451e-231	-0.393287
2110.03	-36214.9	-14748	0.231744	0.898439	2.22424e-231	-0.395681
2110.04	-36214.9	-14748	0.24734	0.895645	-9.72217e-232	-0.396906
2110.06	-36214.9	-14748	0.262823	0.894253	-5.29019e-232	-0.397278
2110.08	-36214.9	-14748	0.277966	0.891734	2.81762e-232	-0.398302
2110.1	-36214.9	-14748	0.292907	0.888082	1.41476e-232	-0.4001
2110.11	-36214.9	-14748	0.308093	0.885629	-7.32022e-233	-0.401518
2110.13	-36214.9	-14748	0.323595	0.884211	-3.26291e-233	-0.402518
2110.15	-36214.9	-14748	0.339124	0.881443	2.03512e-233	-0.404061
2110.16	-36214.9	-14748	0.354566	0.877715	7.42952e-234	-0.405863
2110.18	-36214.9	-14748	0.369924	0.87545	-5.76627e-234	-0.406749
2110.2	-36214.9	-14748	0.384901	0.874088	-1.98036e-234	-0.407121
2110.21	-36214.9	-14748	0.399045	0.871245	1.49004e-234	-0.408341
2110.23	-36214.9	-14748	0.412652	0.867535	4.32192e-235	-0.410196
2110.25	-36214.9	-14748	0.426428	0.865324	-4.0457e-235	-0.41153
2110.26	-36214.9	-14748	0.44018	0.863853	-9.11348e-236	-0.41255
2110.28	-36214.9	-14748	0.453342	0.860899	1.12878e-235	-0.414116
2110.3	-36214.9	-14748	0.466682	0.857334	2.42193e-236	-0.415816
2110.32	-36214.9	-14748.1	0.481428	0.855218	-2.89847e-236	-0.416742
2110.33	-36214.9	-14748.1	0.497199	0.853709	-4.71867e-237	-0.417136
2110.35	-36214.9	-14748.1	0.51292	0.850866	7.72034e-237	-0.417688
2110.37	-36214.9	-14748.1	0.528229	0.847104	8.21872e-238	-0.418256
2110.38	-36214.9	-14748.1	0.54315	0.843618	-2.13003e-237	-0.418434
2110.4	-36214.9	-14748.1	0.558191	0.840385	-2.17793e-238	-0.41832
2110.42	-36214.9	-14748.1	0.573804	0.83702	5.42854e-238	-0.418189
2110.43	-36214.9	-14748.1	0.589135	0.833538	2.79939e-239	-0.418283
2110.45	-36214.9	-14748.1	0.603208	0.830075	-1.42137e-238	-0.418759
2110.47	-36214.9	-14748.1	0.616667	0.826667	0	-0.41939
2110.49	-36214.9	-14748.2	0.630275	0.823315	3.88817e-239	-0.419928
2110.5	-36214.9	-14748.2	0.643333	0.82	0	-0.420479
2110.52	-36214.9	-14748.2	0.655263	0.816664	-9.81952e-240	-0.421137
2110.54	-36215	-14748.2	0.667421	0.813115	4.86332e-241	-0.421581
2110.55	-36214.9	-14748.2	0.680992	0.809385	2.52846e-240	-0.421585
2110.57	-36215	-14748.2	0.694947	0.806387	-2.50656e-241	-0.421588
2110.59	-36215	-14748.2	0.708314	0.804653	-6.87004e-241	-0.422001
2110.61	-36215	-14748.2	0.721579	0.80312	6.60365e-242	-0.422761
2110.62	-36215	-14748.2	0.735242	0.801125	1.71553e-241	-0.423773
2110.64	-36215	-14748.2	0.749117	0.799909	-2.51204e-242	-0.425096
2110.66	-36215	-14748.3	0.762933	0.800056	-4.33992e-242	-0.426739
2110.67	-36215	-14748.3	0.776491	0.799794	8.63063e-243	-0.428528
2110.69	-36215	-14748.3	0.789787	0.798124	1.17271e-242	-0.43025
2110.71	-36215	-14748.3	0.803181	0.7963	-2.2661e-243	-0.431666
2110.72	-36215	-14748.3	0.816888	0.79487	-2.88638e-243	-0.432754
2110.74	-36215	-14748.3	0.830745	0.792418	7.16045e-244	-0.433932
2110.76	-36215	-14748.3	0.84454	0.788709	7.15509e-244	-0.435211
2110.78	-36215	-14748.3	0.858065	0.785924	-2.2139e-244	-0.435824
2110.79	-36215	-14748.4	0.871351	0.784555	-1.92451e-244	-0.435702
2110.81	-36215	-14748.4	0.884779	0.782291	5.79077e-245	-0.4359
2110.83	-36215	-14748.4	0.898516	0.778581	4.64637e-245	-0.436621
2110.84	-36215	-14748.4	0.912374	0.775745	-1.70154e-245	-0.436711
2110.86	-36215	-14748.4	0.926144	0.774272	-1.12287e-245	-0.436009
2110.88	-36215	-14748.4	0.939643	0.772111	5.00984e-246	-0.435696
2110.89	-36215	-14748.5	0.952934	0.768649	3.00829e-246	-0.435857
2110.91	-36215.1	-14748.5	0.966346	0.76498	-1.30471e-246	-0.43534
2110.93	-36215.1	-14748.5	0.980079	0.761582	-7.06767e-247	-0.434076
2110.95	-36215.1	-14748.5	0.994151	0.758191	3.68124e-247	-0.433177
2110.96	-36215.1	-14748.5	1.00798	0.754738	1.64883e-247	-0.432729
2110.98	-36215.1	-14748.5	1.0205	0.751363	-1.05364e-247	-0.431871
2111	-36215.1	-14748.5	1.03196	0.748048	-4.40206e-248	-0.430677
2111.01	-36215.1	-14748.6	1.04357	0.744658	2.73029e-248	-0.429927
2111.03	-36215.1	-14748.6	1.05567	0.741208	9.91512e-249	-0.429461
2111.05	-36215.1	-14748.6	1.06793	0.737812	-7.49559e-249	-0.428455
2111.06	-36215.1	-14748.6	1.07993	0.734382	-2.1866e-249	-0.427245
2111.08	-36215.1	-14748.6	1.0913	0.730754	2.1061e-249	-0.426845
2111.1	-36215.1	-14748.6	1.10295	0.727445	5.81953e-250	-0.427006
2111.12	-36215.1	-14748.7	1.11627	0.725252	-5.42582e-250	-0.426862
2111.13	-36215.1	-14748.7	1.13023	0.723723	-1.21461e-250	-0.426862
2111.15	-36215.1	-14748.7	1.14269	0.721867	1.45859e-250	-0.428045
2111.17	-36215.1	-14748.7	1.15448	0.720185	2.39095e-251	-0.429959
2111.18	-36215.1	-14748.7	1.1675	0.719703	-4.04519e-251	-0.431596
2111.2	-36215.2	-14748.8	1.18103	0.71996	-6.34488e-252	-0.43321
2111.22	-36215.2	-14748.8	1.19351	0.72002	1.035e-251	-0.435417
2111.23	-36215.2	-14748.8	1.20528	0.719985	1.09348e-252	-0.437685
2111.25	-36215.2	-14748.8	1.21726	0.720214	-2.73286e-252	-0.439173
2111.27	-36215.2	-14748.8	1.2293	0.720044	-1.42116e-253	-0.440044
2111.28	-36215.2	-14748.8	1.24101	0.718721	7.50407e-253	-0.440719
2111.3	-36215.2	-14748.9	1.25264	0.71678	3.75763e-254	-0.441161
2111.32	-36215.2	-14748.9	1.26455	0.714984	-1.89798e-253	-0.441256
2111.34	-36215.2	-14748.9	1.27667	0.713333	4.30897e-264	-0.441176
2111.35	-36215.2	-14748.9	1.28877	0.711643	4.68732e-254	-0.441137
2111.37	-36215.2	-14749	1.30069	0.709896	-1.9652e-255	-0.441181
2111.39	-36215.2	-14749	1.31235	0.70815	-3.29622e-255	-0.44126
2111.4	-36215.3	-14749	1.32403	0.706583	-1.27531e-255	-0.441161
2111.42	-36215.3	-14749	1.33598	0.705156	-3.36966e-254	-0.440714
2111.44	-36215.3	-14749	1.34809	0.703011	1.45058e-254	-0.439992
2111.45	-36215.3	-14749.1	1.36018	0.69965	1.39576e-253	-0.439031
2111.47	-36215.3	-14749.1	1.37208	0.696074	-8.59662e-254	-0.437614
2111.49	-36215.3	-14749.1	1.38374	0.69291	-5.48663e-253	-0.435593
2111.51	-36215.3	-14749.1	1.39541	0.689277	3.24397e-253	-0.433078
2111.52	-36215.3	-14749.2	1.40733	0.684439	1.97912e-252	-0.430025
2111.54	-36215.3	-14749.2	1.41958	0.678526	-1.64811e-252	-0.425928
2111.56	-36215.3	-14749.2	1.43187	0.67179	-7.36235e-252	-0.420526
2111.57	-36215.3	-14749.2	1.44315	0.664461	7.89658e-252	-0.414185
2111.59	-36215.3	-14749.2	1.45314	0.65644	2.85779e-251	-0.407215
2111.61	-36215.3	-14749.3	1.46293	0.647067	-2.96702e-251	-0.399696
2111.62	-36215.4	-14749.3	1.47323	0.636559	-1.01709e-250	-0.391814
2111.64	-36215.4	-14749.3	1.48369	0.62671	1.34539e-250	-0.383975
2111.66	-36215.4	-14749.3	1.49402	0.618195	3.70476e-250	-0.37657
2111.68	-36215.4	-14749.4	1.50413	0.609837	-5.97321e-250	-0.369917
2111.69	-36215.4	-14749.4	1.5141	0.601338	-1.4297e-249	-0.363958
2111.71	-36215.4	-14749.4	1.52419	0.593663	2.23732e-249	-0.358178
2111.73	-36215.4	-14749.4	1.5345	0.58691	4.99512e-249	-0.352487
2111.74	-36215.4	-14749.5	1.54489	0.580012	-9.59022e-249	-0.347355
2111.76	-36215.4	-14749.5	1.55521	0.572989	-1.77037e-248	-0.342902
2111.78	-36215.4	-14749.5	1.56532	0.567051	4.08198e-248	-0.338842
2111.8	-36215.4	-14749.5	1.57529	0.562216	6.79791e-248	-0.335035
2111.81	-36215.5	-14749.6	1.58535	0.557382	-1.52364e-247	-0.331488
2111.83	-36215.5	-14749.6	1.59566	0.552175	-2.30883e-247	-0.328145
2111.85	-36215.5	-14749.6	1.60628	0.546921	6.30472e-247	-0.324874
2111.86	-36215.5	-14749.6	1.61662	0.541783	7.85757e-247	-0.321509
2111.88	-36215.5	-14749.7	1.62569	0.536766	-2.6114e-246	-0.31787
2111.9	-36215.5	-14749.7	1.63381	0.531781	-3.00407e-246	-0.314011
2111.91	-36215.5	-14749.7	1.64209	0.526687	9.70883e-246	-0.310127
2111.93	-36215.5	-14749.7	1.65076	0.521515	9.71611e-246	-0.306199
2111.95	-36215.5	-14749.8	1.65946	0.51639	-3.91656e-245	-0.302105
2111.97	-36215.5	-14749.8	1.66802	0.511237	-3.0749e-245	-0.298206
2111.98	-36215.5	-14749.8	1.67638	0.505941	1.59127e-244	-0.295056
2112	-36215.6	-14749.8	1.68469	0.501016	1.1711e-244	-0.292506
2112.02	-36215.6	-14749.9	1.69317	0.49715	-5.88889e-244	-0.290114
2112.03	-36215.6	-14749.9	1.7018	0.493913	-3.40862e-244	-0.287925
2112.05	-36215.6	-14749.9	1.71048	0.490474	2.32782e-243	-0.286155
2112.07	-36215.6	-14749.9	1.71902	0.48704	8.96057e-244	-0.28452
2112.08	-36215.6	-14750	1.72727	0.484026	-9.32204e-243	-0.282584
2112.1	-36215.6	-14750	1.73564	0.480511	-3.40118e-243	-0.280255
2112.12	-36215.6	-14750	1.74452	0.475501	3.4309e-242	-0.277576
2112.14	-36215.6	-14750.1	1.75289	0.47027	6.5991e-243	-0.274683
2112.15	-36215.6	-14750.1	1.75978	0.466425	-1.33242e-241	-0.271759
2112.17	-36215.7	-14750.1	1.76667	0.463333	0	-0.269063
2112.19	-36215.7	-14750.2	1.77503	0.46	5.27591e-241	-0.266781
2112.2	-36215.7	-14750.2	1.78333	0.456667	0	-0.264706
2112.22	-36215.7	-14750.2	1.79012	0.453573	-1.92868e-240	-0.262565
2112.24	-36215.7	-14750.2	1.79713	0.44973	3.79853e-241	-0.260201
2112.25	-36215.7	-14750.3	1.80584	0.444504	7.36606e-240	-0.257518
2112.27	-36215.7	-14750.3	1.81421	0.439487	-2.95526e-240	-0.254537
2112.29	-36215.7	-14750.3	1.82076	0.435954	-2.89026e-239	-0.251319
2112.31	-36215.7	-14750.3	1.82757	0.432968	1.11521e-239	-0.247969
2112.32	-36215.8	-14750.4	1.83618	0.4296	1.04758e-238	-0.244589
2112.34	-36215.8	-14750.4	1.84473	0.426042	-6.40282e-239	-0.241245
2112.36	-36215.8	-14750.4	1.85177	0.422574	-3.93297e-238	-0.237926
2112.37	-36215.8	-14750.5	1.85819	0.419221	3.28635e-238	-0.234452
2112.39	-36215.8	-14750.5	1.86481	0.415921	1.53166e-237	-0.230701
2112.41	-36215.8	-14750.5	1.87161	0.412513	-1.23662e-237	-0.226711
2112.42	-36215.8	-14750.6	1.87848	0.409005	-5.48966e-237	-0.222398
2112.44	-36215.8	-14750.6	1.88535	0.40576	5.86446e-237	-0.217387
2112.46	-36215.8	-14750.6	1.89221	0.402586	2.02185e-236	-0.211714
2112.47	-36215.8	-14750.6	1.8991	0.398283	-2.6793e-236	-0.206168
2112.49	-36215.9	-14750.7	1.906	0.392887	-7.38067e-236	-0.201123
2112.51	-36215.9	-14750.7	1.91276	0.388357	1.19014e-235	-0.196255
2112.53	-36215.9	-14750.7	1.91941	0.385185	2.84868e-235	-0.19172
2112.54	-36215.9	-14750.8	1.92611	0.381853	-4.45792e-235	-0.188334
2112.56	-36215.9	-14750.8	1.93298	0.378183	-9.9529e-235	-0.186161
2112.58	-36215.9	-14750.8	1.93996	0.375775	1.92058e-234	-0.184293
2112.59	-36215.9	-14750.9	1.94672	0.374412	3.82375e-234	-0.182554
2112.61	-36215.9	-14750.9	1.95267	0.371875	-7.17848e-234	-0.181595
2112.63	-36215.9	-14750.9	1.95776	0.368142	-1.31921e-233	-0.181181
2112.64	-36216	-14751	1.96251	0.365556	3.01806e-233	-0.180137
2112.66	-36216	-14751	1.9676	0.364119	4.59243e-233	-0.178326
2112.68	-36216	-14751	1.97382	0.361679	-1.25572e-232	-0.176574
2112.7	-36216	-14751	1.98086	0.358005	-1.56544e-232	-0.174945
2112.71	-36216	-14751.1	1.98768	0.354379	5.20308e-232	-0.172918
2112.73	-36216	-14751.1	1.99427	0.351125	5.98557e-232	-0.170663
2112.75	-36216	-14751.2	2.00124	0.347897	-1.93448e-231	-0.168777
2112.76	-36216	-14751.2	2.00815	0.344428	-1.93594e-231	-0.167168
2112.78	-36216.1	-14751.2	2.01396	0.34061	7.80376e-231	-0.165305
2112.8	-36216.1	-14751.2	2.01887	0.337247	6.12675e-231	-0.162944
2112.82	-36216.1	-14751.3	2.02374	0.335406	-3.1706e-230	-0.160033
2112.83	-36216.1	-14751.3	2.02879	0.333892	-2.33342e-230	-0.156632
2112.85	-36216.1	-14751.3	2.03395	0.330764	1.17336e-229	-0.152864
2112.87	-36216.1	-14751.4	2.0391	0.327154	6.79168e-230	-0.148866
2112.88	-36216.1	-14751.4	2.04412	0.325224	-4.71131e-229	-0.144817
2112.9	-36216.1	-14751.4	2.04911	0.323747	-2.57917e-229	-0.141107
2112.92	-36216.1	-14751.5	2.05421	0.32057	1.73848e-228	-0.138101
2112.93	-36216.2	-14751.5	2.05939	0.316988	6.67202e-229	-0.135406
2112.95	-36216.2	-14751.5	2.06455	0.315114	-6.80994e-228	-0.132479
2112.97	-36216.2	-14751.6	2.0697	0.313481	-1.31351e-228	-0.129766
2112.99	-36216.2	-14751.6	2.07488	0.310109	2.65414e-227	-0.127858
2113	-36216.2	-14751.6	2.08	0.306667	0	-0.126362
2113.02	-36216.2	-14751.7	2.08499	0.305001	-1.0512e-226	-0.12488
2113.04	-36216.2	-14751.7	2.09	0.303333	0	-0.124183
2113.05	-36216.2	-14751.7	2.09515	0.299887	3.84284e-226	-0.124964
2113.07	-36216.3	-14751.8	2.1003	0.29652	-7.56921e-227	-0.126448
2113.09	-36216.3	-14751.8	2.1053	0.294923	-1.50968e-225	-0.127875
2113.1	-36216.3	-14751.8	2.1103	0.293179	2.8581e-226	-0.129768
2113.12	-36216.3	-14751.9	2.11542	0.289678	5.49557e-225	-0.132547
2113.14	-36216.3	-14751.9	2.12061	0.286375	-2.19884e-225	-0.135377
2113.16	-36216.3	-14751.9	2.1258	0.284755	-2.08124e-224	-0.137611
2113.17	-36216.3	-14752	2.13089	0.282873	1.27586e-224	-0.13987
2113.19	-36216.3	-14752	2.13588	0.279447	8.13429e-224	-0.142606
2113.21	-36216.4	-14752	2.14089	0.2762	-4.80785e-224	-0.145334
2113.22	-36216.4	-14752.1	2.14603	0.274366	-2.93302e-223	-0.147656
2113.24	-36216.4	-14752.1	2.15122	0.272983	2.44241e-223	-0.149705
2113.26	-36216.4	-14752.1	2.1564	0.271273	1.09105e-222	-0.151523
2113.27	-36216.4	-14752.2	2.16148	0.269488	-1.17022e-222	-0.15281
2113.29	-36216.4	-14752.2	2.16646	0.267826	-4.23505e-222	-0.153435
2113.31	-36216.4	-14752.3	2.1715	0.266174	4.39693e-222	-0.153618
2113.33	-36216.4	-14752.3	2.17666	0.264459	1.50725e-221	-0.153605
2113.34	-36216.5	-14752.3	2.18181	0.26272	-1.99379e-221	-0.153611
2113.36	-36216.5	-14752.4	2.18693	0.260997	-5.49021e-221	-0.153655
2113.38	-36216.5	-14752.4	2.19219	0.259311	8.85191e-221	-0.153479
2113.39	-36216.5	-14752.4	2.19734	0.257652	2.11872e-220	-0.152953
2113.41	-36216.5	-14752.5	2.20161	0.255967	-3.31557e-220	-0.15214
2113.43	-36216.5	-14752.5	2.20497	0.254246	-7.40244e-220	-0.151046
2113.44	-36216.5	-14752.5	2.20825	0.252527	1.42121e-219	-0.149599
2113.46	-36216.5	-14752.6	2.21174	0.250815	2.62358e-219	-0.147884
2113.48	-36216.6	-14752.6	2.21504	0.249072	-6.01087e-219	-0.146154
2113.49	-36216.6	-14752.6	2.2184	0.247344	-9.14917e-219	-0.144484
2113.51	-36216.6	-14752.7	2.22262	0.245741	2.52157e-218	-0.142786
2113.53	-36216.6	-14752.7	2.22775	0.244104	3.50563e-218	-0.141138
2113.55	-36216.6	-14752.7	2.23325	0.242116	-9.39432e-218	-0.13974
2113.56	-36216.6	-14752.8	2.23841	0.24034	-1.1663e-217	-0.138659
2113.58	-36216.6	-14752.8	2.24249	0.239897	3.83491e-217	-0.137854
2113.6	-36216.6	-14752.8	2.24573	0.240098	3.85166e-217	-0.137342
2113.61	-36216.7	-14752.9	2.24902	0.239194	-1.572e-216	-0.137163
2113.63	-36216.7	-14752.9	2.25239	0.237263	-1.46965e-216	-0.13722
2113.65	-36216.7	-14753	2.25549	0.235371	5.83157e-216	-0.13733
2113.66	-36216.7	-14753	2.25898	0.23372	4.56296e-216	-0.137303
2113.68	-36216.7	-14753	2.2639	0.232035	-2.32764e-215	-0.13696
2113.7	-36216.7	-14753.1	2.26918	0.230302	-1.35156e-215	-0.136306
2113.72	-36216.7	-14753.1	2.2731	0.228619	9.38444e-215	-0.135415
2113.73	-36216.8	-14753.1	2.27612	0.226962	5.13856e-215	-0.134233
2113.75	-36216.8	-14753.2	2.27945	0.225265	-3.46385e-214	-0.132689
2113.77	-36216.8	-14753.2	2.28294	0.223537	-1.32939e-214	-0.130929
2113.78	-36216.8	-14753.2	2.28611	0.221812	1.35688e-213	-0.129174
2113.8	-36216.8	-14753.3	2.28974	0.2201	2.61718e-214	-0.127541
2113.82	-36216.8	-14753.3	2.29468	0.218408	-5.40144e-213	-0.126038
2113.84	-36216.8	-14753.4	2.29974	0.216761	-9.91868e-214	-0.124302
2113.85	-36216.8	-14753.4	2.30354	0.215148	1.98161e-212	-0.122291
2113.87	-36216.9	-14753.4	2.30667	0.213333	0	-0.122004
2113.89	-36216.9	-14753.5	2.31004	0.211277	-7.63148e-212	-0.125756
2113.9	-36216.9	-14753.5	2.31354	0.209966	1.50691e-212	-0.134669
2113.92	-36216.9	-14753.5	2.31689	0.210019	3.00737e-211	-0.15072
2113.94	-36216.9	-14753.6	2.3202	0.209959	-5.69451e-212	-0.179745
2113.95	-36216.9	-14753.6	2.32361	0.208496	-1.09499e-210	-0.226465
2113.97	-36216.9	-14753.6	2.32708	0.206433	4.38123e-211	-0.289148
2113.99	-36217	-14753.7	2.33053	0.204655	4.14693e-210	-0.364544
2114.01	-36217	-14753.7	2.33392	0.20305	-2.54219e-210	-0.448926
2114.02	-36217	-14753.8	2.33724	0.201406	-1.62078e-209	-0.538235
2114.04	-36217	-14753.8	2.3406	0.199693	9.57977e-210	-0.627822
2114.06	-36217	-14753.8	2.34405	0.197947	5.84411e-209	-0.713486
2114.07	-36217	-14753.9	2.34746	0.196292	-4.87323e-209	-0.792301
2114.09	-36217	-14753.9	2.35078	0.194709	-2.27021e-208	-0.863306
2114.11	-36217.1	-14754	2.35413	0.192855	1.83265e-208	-0.929118
2114.12	-36217.1	-14754	2.35758	0.190863	8.13533e-208	-0.99169
2114.14	-36217.1	-14754	2.36099	0.189886	-8.69067e-208	-1.05074
2114.16	-36217.1	-14754.1	2.36438	0.190078	-2.99621e-207	-1.10556
2114.18	-36217.1	-14754.1	2.36797	0.189682	3.98217e-207	-1.15524
2114.19	-36217.1	-14754.1	2.37153	0.187973	1.1595e-206	-1.1998
2114.21	-36217.1	-14754.2	2.37405	0.186019	-1.49395e-206	-1.24068
2114.23	-36217.2	-14754.2	2.37557	0.184355	-4.09228e-206	-1.27869
2114.24	-36217.2	-14754.3	2.37774	0.182544	6.58698e-206	-1.3135
2114.26	-36217.2	-14754.3	2.38114	0.180713	1.57604e-205	-1.34597
2114.28	-36217.2	-14754.3	2.38482	0.179774	-2.46606e-205	-1.37843
2114.29	-36217.2	-14754.4	2.38825	0.179855	-5.50566e-205	-1.41169
2114.31	-36217.2	-14754.4	2.39155	0.180056	1.05703e-204	-1.44449
2114.33	-36217.2	-14754.5	2.39496	0.180018	1.9513e-204	-1.47596
2114.35	-36217.2	-14754.5	2.39868	0.180022	-4.47061e-204	-1.50571
2114.36	-36217.3	-14754.5	2.40221	0.180053	-6.80474e-204	-1.53315
2114.38	-36217.3	-14754.6	2.40446	0.179838	1.86082e-203	-1.55743
2114.4	-36217.3	-14754.6	2.40597	0.179794	2.31983e-203	-1.57777
2114.41	-36217.3	-14754.6	2.40846	0.180802	-7.71051e-203	-1.59352
2114.43	-36217.3	-14754.7	2.41202	0.182656	-8.8701e-203	-1.6048
2114.45	-36217.3	-14754.7	2.41564	0.184462	2.86674e-202	-1.61226
2114.46	-36217.3	-14754.7	2.41903	0.186133	2.86889e-202	-1.61612
2114.48	-36217.3	-14754.8	2.42234	0.18805	-1.16958e-201	-1.61635
2114.5	-36217.4	-14754.8	2.42568	0.18971	-1.09316e-201	-1.6135
2114.51	-36217.4	-14754.9	2.42907	0.19022	4.33731e-201	-1.60844
2114.53	-36217.4	-14754.9	2.43251	0.190019	3.3937e-201	-1.6019
2114.55	-36217.4	-14754.9	2.436	0.190141	-1.73117e-200	-1.59448
2114.57	-36217.4	-14755	2.43942	0.190113	-1.00522e-200	-1.58644
2114.58	-36217.4	-14755	2.44266	0.188921	6.97964e-200	-1.57793
2114.6	-36217.5	-14755.1	2.44603	0.187002	3.82178e-200	-1.56911
2114.62	-36217.5	-14755.1	2.44978	0.185253	-2.57622e-199	-1.56016
2114.63	-36217.5	-14755.1	2.45305	0.183555	-9.88731e-200	-1.55117
2114.65	-36217.5	-14755.2	2.45485	0.181561	1.00917e-198	-1.5422
2114.67	-36217.5	-14755.2	2.45653	0.180049	1.94652e-199	-1.53321
2114.68	-36217.5	-14755.3	2.45966	0.179833	-4.01729e-198	-1.52435
2114.7	-36217.5	-14755.3	2.46316	0.180008	-7.37698e-199	-1.51672
2114.72	-36217.6	-14755.3	2.46561	0.179387	1.7084e-197	-1.51109
2114.74	-36217.6	-14755.4	2.46798	0.177876	2.05816e-197	-1.50506
2114.75	-36217.6	-14755.4	2.47187	0.175712	-2.52518e-197	-1.49547
2114.77	-36217.6	-14755.5	2.47695	0.173181	1.02515e-197	-1.48418
2114.79	-36217.6	-14755.5	2.48098	0.170852	2.23185e-196	-1.47702
2114.8	-36217.6	-14755.5	2.48356	0.170028	-9.22404e-197	-1.47221
2114.82	-36217.6	-14755.6	2.48507	0.171408	-9.0835e-196	-1.46727
2114.84	-36217.7	-14755.6	2.48696	0.173571	3.5119e-196	-1.46242
2114.86	-36217.7	-14755.6	2.49023	0.175298	3.30053e-195	-1.45802
2114.87	-36217.7	-14755.7	2.49397	0.176992	-2.01916e-195	-1.45338
2114.89	-36217.7	-14755.7	2.49736	0.178886	-1.28672e-194	-1.44802
2114.91	-36217.7	-14755.8	2.50057	0.180129	7.60418e-195	-1.44236
2114.92	-36217.7	-14755.8	2.5039	0.180234	4.63875e-194	-1.43675
2114.94	-36217.7	-14755.9	2.50757	0.179944	-3.8628e-194	-1.43113
2114.96	-36217.8	-14755.9	2.51131	0.179884	-1.72555e-193	-1.42547
2114.97	-36217.8	-14755.9	2.51391	0.180079	1.85076e-193	-1.41999
2114.99	-36217.8	-14756	2.51529	0.180252	6.69793e-193	-1.41465
2115.01	-36217.8	-14756	2.51754	0.179739	-6.95395e-193	-1.40891
2115.03	-36217.8	-14756.1	2.52125	0.178164	-2.38379e-192	-1.40205
2115.04	-36217.8	-14756.1	2.52409	0.175716	3.15326e-192	-1.39302
2115.06	-36217.8	-14756.1	2.52551	0.17243	8.68301e-192	-1.38107
2115.08	-36217.9	-14756.2	2.52792	0.168055	-1.39448e-191	-1.36588
2115.09	-36217.9	-14756.2	2.53167	0.162822	-3.12956e-191	-1.34668
2115.11	-36217.9	-14756.3	2.53429	0.157581	6.0491e-191	-1.32209
2115.13	-36217.9	-14756.3	2.53562	0.152626	1.20476e-190	-1.29085
2115.14	-36217.9	-14756.3	2.53812	0.147615	-2.262e-190	-1.25187
2115.16	-36217.9	-14756.4	2.54187	0.142442	-4.15705e-190	-1.20426
2115.18	-36217.9	-14756.4	2.54441	0.137274	9.51049e-190	-1.1474
2115.2	-36218	-14756.5	2.54582	0.132135	1.44716e-189	-1.08368
2115.21	-36218	-14756.5	2.54848	0.126927	-3.98809e-189	-1.01804
2115.23	-36218	-14756.5	2.55211	0.121896	-5.54436e-189	-0.952205
2115.25	-36218	-14756.6	2.55449	0.11756	1.48576e-188	-0.885454
2115.26	-36218	-14756.6	2.55593	0.114236	1.84455e-188	-0.819646
2115.28	-36218	-14756.7	2.55863	0.112033	-6.12268e-188	-0.75836
2115.3	-36218.1	-14756.7	2.56224	0.110519	-7.04147e-188	-0.700314
2115.31	-36218.1	-14756.7	2.5648	0.108945	2.27553e-187	-0.641214
2115.33	-36218.1	-14756.8	2.56626	0.10718	2.2772e-187	-0.58082
2115.35	-36218.1	-14756.8	2.56779	0.105484	-9.17933e-187	-0.521638
2115.37	-36218.1	-14756.9	2.56958	0.103771	-7.20671e-187	-0.465676
2115.38	-36218.1	-14756.9	2.5713	0.101838	3.72948e-186	-0.414545
2115.4	-36218.1	-14756.9	2.57294	0.100231	2.74473e-186	-0.369224
2115.42	-36218.2	-14757	2.57463	0.0997296	-1.38019e-185	-0.330397
2115.43	-36218.2	-14757	2.57636	0.0999559	-7.98884e-186	-0.298861
2115.45	-36218.2	-14757.1	2.57808	0.100073	5.45576e-185	-0.275331
2115.47	-36218.2	-14757.1	2.5798	0.100008	2.1001e-185	-0.259548
2115.48	-36218.2	-14757.2	2.58152	0.0999762	-2.14535e-184	-0.250825
2115.5	-36218.2	-14757.2	2.58323	0.0999981	-4.13883e-185	-0.248337
2115.52	-36218.3	-14757.2	2.5849	0.100025	8.54235e-184	-0.251112
2115.53	-36218.3	-14757.3	2.58657	0.100004	1.56866e-184	-0.257698
2115.55	-36218.3	-14757.3	2.58828	0.0999276	-3.13397e-183	-0.266462
2115.57	-36218.3	-14757.4	2.59	0.1	0	-0.275599
2115.59	-36218.3	-14757.4	2.59169	0.100281	1.23682e-182	-0.283529
2115.6	-36218.3	-14757.4	2.59333	0.1	0	-0.28976
2115.62	-36218.3	-14757.5	2.59495	0.0985194	-4.52029e-182	-0.293941
2115.64	-36218.4	-14757.5	2.59679	0.0965568	8.90261e-183	-0.29518
2115.65	-36218.4	-14757.6	2.59883	0.0948557	1.72638e-181	-0.292895
2115.67	-36218.4	-14757.6	2.60006	0.0931086	-6.92369e-182	-0.287999
2115.69	-36218.4	-14757.7	2.59997	0.0911545	-6.55703e-181	-0.280947
2115.7	-36218.4	-14757.7	2.60013	0.0898663	4.02029e-181	-0.270033
2115.72	-36218.4	-14757.7	2.60166	0.0897546	2.56324e-180	-0.253343
2115.74	-36218.4	-14757.8	2.60368	0.0900361	-1.51504e-180	-0.229386
2115.76	-36218.5	-14757.8	2.60542	0.0900664	-9.24249e-180	-0.19686
2115.77	-36218.5	-14757.9	2.60706	0.0899832	7.69652e-180	-0.154766
2115.79	-36218.5	-14757.9	2.60878	0.0899628	3.43812e-179	-0.103151
2115.81	-36218.5	-14757.9	2.6105	0.0900275	-3.6876e-179	-0.0440791
2115.82	-36218.5	-14758	2.61218	0.0900897	-1.33455e-178	0.0201994
2115.84	-36218.5	-14758	2.61381	0.0899101	1.38556e-178	0.0875476
2115.86	-36218.5	-14758.1	2.61547	0.0896943	4.74965e-178	0.157049
2115.88	-36218.6	-14758.1	2.61738	0.0903833	-6.28281e-178	0.229828
2115.89	-36218.6	-14758.2	2.61927	0.0899816	-1.73007e-177	0.304968
2115.91	-36218.6	-14758.2	2.62022	0.0821394	2.78941e-177	0.378399
2115.93	-36218.6	-14758.2	2.62013	0.0631101	6.67649e-177	0.451516
2115.94	-36218.6	-14758.3	2.62001	0.0327248	-1.0448e-176	0.532763
2115.96	-36218.6	-14758.3	2.62012	-0.0142968	-2.33265e-176	0.624919
2115.98	-36218.7	-14758.4	2.61966	-0.0893612	4.4785e-176	0.723131
2115.99	-36218.7	-14758.4	2.61799	-0.188136	8.2674e-176	0.824224
2116.01	-36218.7	-14758.4	2.61471	-0.289522	-1.90623e-175	0.927271
2116.03	-36218.7	-14758.5	2.60965	-0.385431	-3.17453e-175	1.0296
2116.05	-36218.7	-14758.5	2.60284	-0.480284	7.11519e-175	1.12691
2116.06	-36218.7	-14758.6	2.59417	-0.571905	1.07819e-174	1.21685
2116.08	-36218.7	-14758.6	2.58344	-0.652095	-2.94422e-174	1.29895
2116.1	-36218.8	-14758.7	2.57117	-0.720695	-3.66938e-174	1.37264
2116.11	-36218.8	-14758.7	2.55833	-0.783899	1.21949e-173	1.43746
2116.13	-36218.8	-14758.7	2.54496	-0.845198	1.40286e-173	1.49559
2116.15	-36218.8	-14758.8	2.53049	-0.905868	-4.53389e-173	1.55073
2116.16	-36218.8	-14758.8	2.51481	-0.963984	-4.53729e-173	1.60309
2116.18	-36218.8	-14758.9	2.49816	-1.01577	1.82898e-172	1.65067
2116.2	-36218.9	-14758.9	2.48082	-1.06043	1.43594e-172	1.69324
2116.22	-36218.9	-14758.9	2.46302	-1.09913	-7.431e-172	1.73161
2116.23	-36218.9	-14759	2.44451	-1.13491	-5.46888e-172	1.76665
2116.25	-36218.9	-14759	2.42484	-1.1712	2.75003e-171	1.79933
2116.27	-36218.9	-14759	2.40385	-1.20722	1.59178e-171	1.831
2116.28	-36218.9	-14759.1	2.38163	-1.24064	-1.08706e-170	1.86291
2116.3	-36218.9	-14759.1	2.35924	-1.27282	-4.18446e-171	1.89407
2116.32	-36218.9	-14759.2	2.33774	-1.30613	4.35327e-170	1.92295
2116.33	-36219	-14759.2	2.316	-1.33951	1.5883e-170	1.95004
2116.35	-36219	-14759.2	2.29251	-1.37081	-1.60218e-169	1.97613
2116.37	-36219	-14759.3	2.2681	-1.39851	-3.08169e-170	1.99982
2116.39	-36219	-14759.3	2.24405	-1.42155	6.22223e-169	2.01918
2116.4	-36219	-14759.4	2.22	-1.44	0	2.03377
2116.42	-36219	-14759.4	2.19528	-1.45409	-2.46378e-168	2.04364
2116.44	-36219	-14759.4	2.17	-1.46333	0	2.04902
2116.45	-36219.1	-14759.5	2.14442	-1.46729	9.00665e-168	2.05023
2116.47	-36219.1	-14759.5	2.11846	-1.4665	-1.77386e-168	2.04768
2116.49	-36219.1	-14759.5	2.0923	-1.46203	-3.43985e-167	2.04192
2116.5	-36219.1	-14759.6	2.06714	-1.45594	1.38007e-167	2.03381
2116.52	-36219.1	-14759.6	2.04368	-1.44968	1.34971e-166	2.02425
2116.54	-36219.1	-14759.6	2.02058	-1.44238	-5.20787e-167	2.01404
2116.56	-36219.1	-14759.6	1.99669	-1.43362	-4.89207e-166	2.00362
2116.57	-36219.1	-14759.7	1.97237	-1.42534	2.99003e-166	1.99252
2116.59	-36219.2	-14759.7	1.94819	-1.41863	1.83664e-165	1.98062
2116.61	-36219.2	-14759.7	1.92448	-1.41149	-1.53468e-165	1.96905
2116.62	-36219.2	-14759.8	1.90121	-1.40295	-7.15262e-165	1.95828
2116.64	-36219.2	-14759.8	1.87776	-1.39495	5.77485e-165	1.94718
2116.66	-36219.2	-14759.8	1.85376	-1.38832	2.5636e-164	1.93527
2116.67	-36219.2	-14759.9	1.82955	-1.38096	-2.73862e-164	1.92374
2116.69	-36219.2	-14759.9	1.80546	-1.37214	-9.44176e-164	1.91313
2116.71	-36219.2	-14759.9	1.78162	-1.36403	1.25487e-163	1.90251
2116.72	-36219.2	-14760	1.75818	-1.35747	3.65386e-163	1.89153
2116.74	-36219.3	-14760	1.73536	-1.35093	-4.70778e-163	1.88083
2116.76	-36219.3	-14760	1.71308	-1.34388	-1.28957e-162	1.87073
2116.78	-36219.3	-14760	1.69078	-1.33757	2.06757e-162	1.86088
2116.79	-36219.3	-14760.1	1.66838	-1.33245	4.63853e-162	1.85125
2116.81	-36219.3	-14760.1	1.64641	-1.32785	-8.96477e-162	1.84229
2116.83	-36219.3	-14760.1	1.62483	-1.32298	-1.78541e-161	1.83371
2116.84	-36219.3	-14760.1	1.60297	-1.31702	3.35218e-161	1.82451
2116.86	-36219.3	-14760.2	1.5806	-1.31003	6.16055e-161	1.81435
2116.88	-36219.3	-14760.2	1.55808	-1.30298	-1.40941e-160	1.80369
2116.89	-36219.3	-14760.2	1.53574	-1.29616	-2.14463e-160	1.79299
2116.91	-36219.3	-14760.2	1.51387	-1.28925	5.91015e-160	1.78267
2116.93	-36219.4	-14760.3	1.49228	-1.28253	8.21648e-160	1.77292
2116.95	-36219.4	-14760.3	1.47041	-1.27674	-2.20182e-159	1.7637
2116.96	-36219.4	-14760.3	1.44803	-1.27174	-2.73354e-159	1.75479
2116.98	-36219.4	-14760.3	1.42519	-1.26672	8.98816e-159	1.7458
2117	-36219.4	-14760.4	1.40289	-1.26152	9.0274e-159	1.7368
2117.01	-36219.4	-14760.4	1.38249	-1.2564	-3.68441e-158	1.72804
2117.03	-36219.4	-14760.4	1.36275	-1.25144	-3.44452e-158	1.71873
2117.05	-36219.4	-14760.4	1.34119	-1.2464	1.36679e-157	1.70756
2117.07	-36219.4	-14760.4	1.31854	-1.23908	1.06945e-157	1.69411
2117.08	-36219.4	-14760.5	1.29711	-1.22659	-5.45546e-157	1.67835
2117.1	-36219.4	-14760.5	1.27687	-1.20985	-3.16774e-157	1.65872
2117.12	-36219.4	-14760.5	1.25677	-1.19084	2.1995e-156	1.63309
2117.13	-36219.4	-14760.5	1.23681	-1.16559	1.20436e-156	1.60028
2117.15	-36219.5	-14760.5	1.21741	-1.12849	-8.11848e-156	1.55949
2117.17	-36219.5	-14760.5	1.1988	-1.07972	-3.1158e-156	1.50975
2117.18	-36219.5	-14760.6	1.18108	-1.02187	3.18022e-155	1.45086
2117.2	-36219.5	-14760.6	1.16429	-0.957293	6.13407e-156	1.38721
2117.22	-36219.5	-14760.6	1.14851	-0.888662	-1.26597e-154	1.32348
2117.24	-36219.5	-14760.6	1.13412	-0.820547	-2.32471e-155	1.25782
2117.25	-36219.5	-14760.7	1.12147	-0.756977	4.64445e-154	1.18717
2117.27	-36219.5	-14760.7	1.11	-0.696667	-4.10211e-164	1.1122
2117.29	-36219.5	-14760.7	1.09918	-0.63746	-1.78865e-153	1.03377
2117.3	-36219.5	-14760.7	1.08947	-0.580029	3.53185e-154	0.94902
2117.32	-36219.5	-14760.7	1.08112	-0.524449	7.0486e-153	0.855515
2117.34	-36219.5	-14760.7	1.07282	-0.466426	-1.33466e-153	0.755424
2117.35	-36219.5	-14760.8	1.06375	-0.403622	-2.56641e-152	0.652017
2117.37	-36219.5	-14760.8	1.05588	-0.34334	1.02686e-152	0.549034
2117.39	-36219.5	-14760.8	1.05056	-0.292272	9.71946e-152	0.450689
2117.41	-36219.6	-14760.8	1.04574	-0.249677	-5.95832e-152	0.362255
2117.42	-36219.6	-14760.8	1.04023	-0.214096	-3.79874e-151	0.286466
2117.44	-36219.6	-14760.8	1.03617	-0.185457	2.24528e-151	0.219574
2117.46	-36219.6	-14760.9	1.03458	-0.164128	1.36973e-150	0.158103
2117.47	-36219.6	-14760.9	1.03269	-0.151047	-1.14061e-150	0.101488
2117.49	-36219.6	-14760.9	1.02904	-0.146216	-5.09525e-150	0.0497479
2117.51	-36219.6	-14760.9	1.02598	-0.147578	5.46497e-150	0.00320651
2117.52	-36219.6	-14760.9	1.02451	-0.153457	1.97778e-149	-0.0386455
2117.54	-36219.6	-14760.9	1.02259	-0.163252	-2.05338e-149	-0.0778108
2117.56	-36219.6	-14761	1.01916	-0.175519	-7.03892e-149	-0.115649
2117.58	-36219.6	-14761	1.01537	-0.187194	9.31104e-149	-0.152158
2117.59	-36219.6	-14761	1.01193	-0.196172	2.56394e-148	-0.187167
2117.61	-36219.6	-14761	1.00865	-0.202019	-4.13387e-148	-0.220484
2117.63	-36219.6	-14761	1.00532	-0.205291	-9.89446e-148	-0.252891
2117.64	-36219.6	-14761	1.00193	-0.207558	1.54838e-147	-0.286358
2117.66	-36219.6	-14761.1	0.998482	-0.208184	3.45696e-147	-0.321714
2117.68	-36219.6	-14761.1	0.995066	-0.203808	-6.63708e-147	-0.358298
2117.69	-36219.7	-14761.1	0.991649	-0.194695	-1.22522e-146	-0.396759
2117.71	-36219.7	-14761.1	0.988106	-0.184902	2.82501e-146	-0.439273
2117.73	-36219.7	-14761.1	0.984705	-0.172392	4.70461e-146	-0.488206
2117.74	-36219.7	-14761.1	0.982061	-0.149497	-1.05446e-145	-0.545982
2117.76	-36219.7	-14761.1	0.980415	-0.112565	-1.59787e-145	-0.613901
2117.78	-36219.7	-14761.2	0.979652	-0.062088	4.3633e-145	-0.692126
2117.8	-36219.7	-14761.2	0.979749	-0.00214482	5.43797e-145	-0.779204
2117.81	-36219.7	-14761.2	0.980753	0.061002	-1.80726e-144	-0.872499
2117.83	-36219.7	-14761.2	0.982551	0.127875	-2.07902e-144	-0.970169
2117.85	-36219.7	-14761.2	0.984976	0.202911	6.71917e-144	-1.07089
2117.86	-36219.7	-14761.2	0.988571	0.281275	6.72421e-144	-1.17277
2117.88	-36219.7	-14761.3	0.994231	0.352839	-2.71053e-143	-1.27325
2117.9	-36219.7	-14761.3	1.00152	0.418143	-2.12804e-143	-1.3673
2117.91	-36219.7	-14761.3	1.00935	0.482708	1.10126e-142	-1.44929
2117.93	-36219.7	-14761.3	1.01783	0.541469	8.10481e-143	-1.52033
2117.95	-36219.7	-14761.3	1.02756	0.585341	-4.07551e-142	-1.58442
2117.97	-36219.7	-14761.3	1.03812	0.615594	-2.35899e-142	-1.64124
2117.98	-36219.8	-14761.4	1.04868	0.638089	1.61101e-141	-1.68886
2118	-36219.8	-14761.4	1.05884	0.655013	6.20132e-142	-1.72879
2118.02	-36219.8	-14761.4	1.06855	0.667109	-6.45148e-141	-1.76372
2118.03	-36219.8	-14761.4	1.07872	0.675793	-2.35385e-141	-1.795
2118.05	-36219.8	-14761.4	1.09028	0.682408	2.37442e-140	-1.82329
2118.07	-36219.8	-14761.4	1.10261	0.686525	4.56703e-141	-1.84832
2118.09	-36219.8	-14761.5	1.11471	0.687498	-9.22127e-140	-1.86977
2118.1	-36219.8	-14761.5	1.12667	0.686667	0	-1.88889
2118.12	-36219.8	-14761.5	1.13866	0.685463	3.65129e-139	-1.90712
2118.14	-36219.8	-14761.5	1.15	0.683333	0	-1.92484
2118.15	-36219.8	-14761.5	1.16021	0.67978	-1.33477e-138	-1.9422
2118.17	-36219.8	-14761.6	1.17065	0.676524	2.62884e-139	-1.95964
2118.19	-36219.8	-14761.6	1.18252	0.674889	5.09781e-138	-1.97716
2118.2	-36219.8	-14761.6	1.19474	0.67302	-2.04524e-138	-1.99299
2118.22	-36219.8	-14761.6	1.20638	0.669553	-2.00026e-137	-2.00561
2118.24	-36219.9	-14761.6	1.21808	0.66639	7.718e-138	-2.01513
2118.26	-36219.9	-14761.6	1.23026	0.664827	7.24998e-137	-2.0218
2118.27	-36219.9	-14761.7	1.24198	0.66284	-4.43119e-137	-2.02547
2118.29	-36219.9	-14761.7	1.2525	0.659226	-2.72188e-136	-2.02617
2118.31	-36219.9	-14761.7	1.26226	0.65611	2.27437e-136	-2.02448
2118.32	-36219.9	-14761.7	1.27198	0.654599	1.06001e-135	-2.02102
2118.34	-36219.9	-14761.7	1.28265	0.652751	-8.55825e-136	-2.01619
2118.36	-36219.9	-14761.8	1.29462	0.649382	-3.79922e-135	-2.01027
2118.37	-36219.9	-14761.8	1.30693	0.64558	4.0586e-135	-2.00329
2118.39	-36219.9	-14761.8	1.31894	0.642131	1.39926e-134	-1.99546
2118.41	-36219.9	-14761.8	1.33089	0.638838	-1.85971e-134	-1.98732
2118.43	-36219.9	-14761.9	1.34271	0.635513	-5.41497e-134	-1.97918
2118.44	-36219.9	-14761.9	1.35379	0.632134	6.97688e-134	-1.97092
2118.46	-36219.9	-14761.9	1.36405	0.628702	1.91113e-133	-1.9625
2118.48	-36220	-14761.9	1.37422	0.625238	-3.06412e-133	-1.95402
2118.49	-36220	-14761.9	1.38457	0.621791	-6.87424e-133	-1.94559
2118.51	-36220	-14762	1.39474	0.618436	1.32857e-132	-1.9373
2118.53	-36220	-14762	1.4047	0.615128	2.64596e-132	-1.92915
2118.54	-36220	-14762	1.41478	0.611693	-4.96789e-132	-1.92097
2118.56	-36220	-14762	1.4251	0.608215	-9.12985e-132	-1.91258
2118.58	-36220	-14762.1	1.43551	0.605021	2.08873e-131	-1.90378
2118.6	-36220	-14762.1	1.44582	0.601683	3.17831e-131	-1.89474
2118.61	-36220	-14762.1	1.4559	0.597155	-8.75877e-131	-1.88595
2118.63	-36220	-14762.1	1.46586	0.59194	-1.21767e-130	-1.8773
2118.65	-36220	-14762.1	1.476	0.587685	3.26307e-130	-1.86815
2118.66	-36220	-14762.2	1.48635	0.584455	4.05107e-130	-1.85739
2118.68	-36220.1	-14762.2	1.49667	0.581119	-1.33203e-129	-1.84365
2118.7	-36220.1	-14762.2	1.50696	0.577623	-1.33785e-129	-1.82616
2118.71	-36220.1	-14762.2	1.51729	0.574549	5.46024e-129	-1.80452
2118.73	-36220.1	-14762.3	1.52724	0.571228	5.10474e-129	-1.77732
2118.75	-36220.1	-14762.3	1.53625	0.566462	-2.02556e-128	-1.7429
2118.76	-36220.1	-14762.3	1.54467	0.561118	-1.58492e-128	-1.70274
2118.78	-36220.1	-14762.3	1.55329	0.557012	8.08492e-128	-1.65971
2118.8	-36220.1	-14762.4	1.56188	0.553882	4.69456e-128	-1.61329
2118.82	-36220.1	-14762.4	1.56992	0.550604	-3.25963e-127	-1.56134
2118.83	-36220.1	-14762.4	1.57835	0.547231	-1.78485e-127	-1.50247
2118.85	-36220.1	-14762.4	1.58838	0.544138	1.20315e-126	-1.43558
2118.87	-36220.2	-14762.5	1.59884	0.540521	4.61757e-127	-1.35933
2118.88	-36220.2	-14762.5	1.60796	0.535464	-4.71304e-126	-1.2731
2118.9	-36220.2	-14762.5	1.61618	0.530266	-9.09062e-127	-1.18087
2118.92	-36220.2	-14762.5	1.62451	0.526524	1.87616e-125	-1.08709
2118.93	-36220.2	-14762.6	1.63285	0.523517	3.4452e-126	-0.990573
2118.95	-36220.2	-14762.6	1.64105	0.520132	-6.88301e-125	-0.888951
2118.97	-36220.2	-14762.6	1.65	0.516667	0	-0.782135
2118.99	-36220.2	-14762.6	1.66036	0.513513	2.65075e-124	-0.671151
2119	-36220.2	-14762.7	1.67056	0.509738	-5.23416e-125	-0.558767
2119.02	-36220.2	-14762.7	1.67916	0.504688	-1.04459e-123	-0.447375
2119.04	-36220.3	-14762.7	1.68715	0.499744	1.97795e-124	-0.336624
2119.05	-36220.3	-14762.7	1.69561	0.496109	3.80338e-123	-0.226782
2119.07	-36220.3	-14762.8	1.70436	0.492945	-1.52179e-123	-0.122105
2119.09	-36220.3	-14762.8	1.71304	0.489448	-1.44041e-122	-0.0269807
2119.11	-36220.3	-14762.8	1.72146	0.486124	8.83015e-123	0.0562105
2119.12	-36220.3	-14762.9	1.72969	0.483117	5.62968e-122	0.126638
2119.14	-36220.3	-14762.9	1.73822	0.479174	-3.32748e-122	0.186331
2119.16	-36220.3	-14762.9	1.7471	0.473837	-2.02992e-121	0.236872
2119.17	-36220.3	-14762.9	1.75505	0.469031	1.69038e-121	0.277785
2119.19	-36220.3	-14763	1.76173	0.465707	7.5511e-121	0.308945
2119.21	-36220.4	-14763	1.76897	0.46216	-8.09902e-121	0.331561
2119.22	-36220.4	-14763	1.77749	0.458178	-2.93105e-120	0.34808
2119.24	-36220.4	-14763.1	1.78555	0.456607	3.04308e-120	0.362778
2119.26	-36220.4	-14763.1	1.79235	0.455488	1.04316e-119	0.379023
2119.28	-36220.4	-14763.1	1.79914	0.444203	-1.37988e-119	0.398308
2119.29	-36220.4	-14763.1	1.80622	0.418773	-3.79973e-119	0.422493
2119.31	-36220.4	-14763.2	1.81231	0.386099	6.12634e-119	0.454199
2119.33	-36220.4	-14763.2	1.81718	0.347733	1.46635e-118	0.493744
2119.34	-36220.4	-14763.2	1.82212	0.297616	-2.29468e-118	0.538475
2119.36	-36220.4	-14763.3	1.82742	0.237837	-5.12317e-118	0.585795
2119.38	-36220.5	-14763.3	1.83201	0.1811	9.83606e-118	0.633414
2119.39	-36220.5	-14763.3	1.83541	0.133317	1.81576e-117	0.679117
2119.41	-36220.5	-14763.3	1.83787	0.0922707	-4.18662e-117	0.72087
2119.43	-36220.5	-14763.4	1.83951	0.0545067	-6.97218e-117	0.759123
2119.45	-36220.5	-14763.4	1.84033	0.0159015	1.5627e-116	0.796578
2119.46	-36220.5	-14763.4	1.84028	-0.025494	2.36802e-116	0.83526
2119.48	-36220.5	-14763.5	1.83933	-0.0695911	-6.46635e-116	0.876369
2119.5	-36220.5	-14763.5	1.83751	-0.116264	-8.059e-116	0.919367
2119.51	-36220.5	-14763.5	1.83487	-0.165336	2.67834e-115	0.962481
2119.53	-36220.6	-14763.6	1.83142	-0.215635	3.08108e-115	1.00543
2119.55	-36220.6	-14763.6	1.82712	-0.265344	-9.95772e-115	1.04888
2119.56	-36220.6	-14763.6	1.8218	-0.313126	-9.96518e-115	1.09213
2119.58	-36220.6	-14763.6	1.81528	-0.358082	4.01697e-114	1.1336
2119.6	-36220.6	-14763.7	1.80826	-0.40036	3.15373e-114	1.17223
2119.62	-36220.6	-14763.7	1.80173	-0.44058	-1.63206e-113	1.20743
2119.63	-36220.6	-14763.7	1.79507	-0.478274	-1.20112e-113	1.23989
2119.65	-36220.6	-14763.8	1.78707	-0.512633	6.03985e-113	1.27088
2119.67	-36220.6	-14763.8	1.77822	-0.544507	3.496e-113	1.3009
2119.68	-36220.6	-14763.8	1.76964	-0.575462	-2.3875e-112	1.33004
2119.7	-36220.7	-14763.8	1.76105	-0.606346	-9.19028e-113	1.35837
2119.72	-36220.7	-14763.9	1.75168	-0.63765	9.56101e-112	1.38605
2119.73	-36220.7	-14763.9	1.74129	-0.66954	3.48837e-112	1.41388
2119.75	-36220.7	-14763.9	1.72985	-0.702014	-3.51885e-111	1.4427
2119.77	-36220.7	-14763.9	1.71743	-0.734743	-6.76827e-112	1.47212
2119.78	-36220.7	-14764	1.70413	-0.767377	1.36658e-110	1.50145
2119.8	-36220.7	-14764	1.69	-0.8	0	1.5305
2119.82	-36220.7	-14764	1.67513	-0.832902	-5.41116e-110	1.55933
2119.84	-36220.7	-14764.1	1.66	-0.866667	4.57972e-120	1.58824
2119.85	-36220.8	-14764.1	1.64489	-0.901433	1.97812e-109	1.61728
2119.87	-36220.8	-14764.1	1.62903	-0.935252	-3.8959e-110	1.64539
2119.89	-36220.8	-14764.1	1.61189	-0.966034	-7.55489e-109	1.67133
2119.9	-36220.8	-14764.2	1.59469	-0.992948	3.03102e-109	1.69423
2119.92	-36220.8	-14764.2	1.57826	-1.01581	2.96436e-108	1.71391
2119.94	-36220.8	-14764.2	1.56125	-1.03552	-1.1438e-108	1.73194
2119.95	-36220.8	-14764.2	1.54261	-1.05376	-1.07444e-107	1.74981
2119.97	-36220.8	-14764.3	1.52325	-1.07383	6.56696e-108	1.76794
2119.99	-36220.8	-14764.3	1.50417	-1.09755	4.03379e-107	1.78643
2120.01	-36220.8	-14764.3	1.48574	-1.12248	-3.37059e-107	1.80502
2120.02	-36220.8	-14764.3	1.4677	-1.14632	-1.57092e-106	1.82353
2120.04	-36220.9	-14764.4	1.4487	-1.16832	1.26832e-106	1.84206
2120.06	-36220.9	-14764.4	1.42812	-1.18876	5.63039e-106	1.86034
2120.07	-36220.9	-14764.4	1.40724	-1.20963	-6.0148e-106	1.87737
2120.09	-36220.9	-14764.4	1.38673	-1.23096	-2.07368e-105	1.893
2120.11	-36220.9	-14764.4	1.36589	-1.24923	2.75606e-105	1.90869
2120.12	-36220.9	-14764.5	1.34429	-1.26485	8.02491e-105	1.92509
2120.14	-36220.9	-14764.5	1.32213	-1.28442	-1.03396e-104	1.94145
2120.16	-36220.9	-14764.5	1.29975	-1.30921	-2.83227e-104	1.95759
2120.18	-36220.9	-14764.5	1.2776	-1.33207	4.54098e-104	1.97432
2120.19	-36220.9	-14764.5	1.25545	-1.35055	1.01875e-103	1.991
2120.21	-36220.9	-14764.6	1.2322	-1.36878	-1.95896e-103	2.00505
2120.23	-36220.9	-14764.6	1.20798	-1.38659	-3.61746e-103	2.01559
2120.24	-36220.9	-14764.6	1.18421	-1.39892	8.3417e-103	2.02356
2120.26	-36220.9	-14764.6	1.16103	-1.405	1.38921e-102	2.02904
2120.28	-36221	-14764.6	1.13735	-1.40816	-3.11371e-102	2.03119
2120.3	-36221	-14764.7	1.11318	-1.40985	-4.71835e-102	2.03033
2120.31	-36221	-14764.7	1.08951	-1.40962	1.29855e-101	2.02775
2120.33	-36221	-14764.7	1.0663	-1.40773	1.80477e-101	2.02386
2120.35	-36221	-14764.7	1.0427	-1.40498	-4.8359e-101	2.01831
2120.36	-36221	-14764.7	1.01857	-1.40149	-6.00361e-101	2.01136
2120.38	-36221	-14764.8	0.99431	-1.39688	1.97404e-100	2.00374
2120.4	-36221	-14764.8	0.970299	-1.39156	1.98265e-100	1.99583
2120.41	-36221	-14764.8	0.946816	-1.38639	-8.09191e-100	1.98776
2120.43	-36221	-14764.8	0.923558	-1.38146	-7.56506e-100	1.97956
2120.45	-36221	-14764.8	0.899925	-1.37642	3.00182e-99	1.97123
2120.47	-36221	-14764.8	0.875755	-1.37123	2.3488e-99	1.96278
2120.48	-36221	-14764.8	0.85124	-1.36602	-1.19816e-98	1.9543
2120.5	-36221	-14764.8	0.827373	-1.36089	-6.95719e-99	1.9459
2120.52	-36221	-14764.9	0.805239	-1.35589	4.83067e-98	1.93772
2120.53	-36221	-14764.9	0.78384	-1.35089	2.64509e-98	1.92956
2120.55	-36221	-14764.9	0.761628	-1.34576	-1.78303e-97	1.92119
2120.57	-36221	-14764.9	0.73924	-1.3406	-6.8431e-98	1.91275
2120.58	-36221.1	-14764.9	0.717806	-1.33559	7.11307e-97	1.9045
2120.6	-36221.1	-14764.9	0.69602	-1.3306	2.5947e-97	1.89638
2120.62	-36221.1	-14764.9	0.672264	-1.32542	-2.61722e-96	1.88818
2120.64	-36221.1	-14764.9	0.648049	-1.32029	-5.03396e-97	1.87961
2120.65	-36221.1	-14764.9	0.625383	-1.31539	1.0164e-95	1.87014
2120.67	-36221.1	-14765	0.603333	-1.31	0	1.85839
2120.69	-36221.1	-14765	0.580705	-1.30252	-3.92734e-95	1.8425
2120.7	-36221.1	-14765	0.558762	-1.28895	7.7563e-96	1.81977
2120.72	-36221.1	-14765	0.538616	-1.26649	1.54801e-94	1.78713
2120.74	-36221.1	-14765	0.518808	-1.23826	-2.93122e-95	1.74084
2120.75	-36221.1	-14765	0.498082	-1.20676	-5.63642e-94	1.67728
2120.77	-36221.1	-14765	0.477672	-1.16828	2.25522e-94	1.5936
2120.79	-36221.1	-14765	0.458632	-1.12155	2.13462e-93	1.48872
2120.81	-36221.1	-14765	0.440027	-1.0758	-1.30859e-93	1.36616
2120.82	-36221.1	-14765	0.421313	-1.03447	-8.34291e-93	1.22842
2120.84	-36221.1	-14765	0.403702	-0.98268	4.93116e-93	1.07378
2120.86	-36221.1	-14765	0.387968	-0.910547	3.00824e-92	0.902341
2120.87	-36221.1	-14765.1	0.373233	-0.826326	-2.50506e-92	0.720137
2120.89	-36221.1	-14765.1	0.359087	-0.737743	-1.11904e-91	0.533233
2120.91	-36221.1	-14765.1	0.346543	-0.646085	1.20024e-91	0.345984
2120.92	-36221.1	-14765.1	0.336199	-0.551663	4.34367e-91	0.158932
2120.94	-36221.1	-14765.1	0.327638	-0.454441	-4.50971e-91	-0.0335772
2120.96	-36221.1	-14765.1	0.320521	-0.353956	-1.54591e-90	-0.235581
2120.97	-36221.1	-14765.1	0.314821	-0.249087	2.04492e-90	-0.447205
2120.99	-36221.1	-14765.1	0.310972	-0.139544	5.63102e-90	-0.665096
2121.01	-36221.1	-14765.1	0.310008	-0.0263727	-9.07894e-90	-0.881458
2121.03	-36221.1	-14765.1	0.31175	0.0888263	-2.17306e-89	-1.09242
2121.04	-36221.1	-14765.1	0.314469	0.203842	3.4006e-89	-1.29942
2121.06	-36221.1	-14765.1	0.317686	0.314843	7.59229e-89	-1.50012
2121.08	-36221.1	-14765.1	0.322585	0.416125	-1.45766e-88	-1.68718
2121.09	-36221.1	-14765.1	0.329532	0.505255	-2.69086e-88	-1.85573
2121.11	-36221.1	-14765.1	0.337933	0.583372	6.20438e-88	-2.0041
2121.13	-36221.1	-14765.1	0.347888	0.649955	1.03324e-87	-2.13424
2121.14	-36221.1	-14765.1	0.360122	0.702924	-2.31585e-87	-2.25109
2121.16	-36221.1	-14765.1	0.374118	0.743061	-3.5093e-87	-2.35558
2121.18	-36221.1	-14765.2	0.388251	0.773749	9.58281e-87	-2.44495
2121.2	-36221.1	-14765.2	0.401914	0.796868	1.19431e-86	-2.51877
2121.21	-36221.2	-14765.2	0.415332	0.813078	-3.96917e-86	-2.57862
2121.23	-36221.1	-14765.2	0.428646	0.823814	-4.56601e-86	-2.62684
2121.25	-36221.2	-14765.2	0.441956	0.83099	1.47569e-85	-2.66619
2121.26	-36221.2	-14765.2	0.455745	0.835684	1.47679e-85	-2.69858
2121.28	-36221.2	-14765.2	0.470656	0.838414	-5.95295e-85	-2.72538
2121.3	-36221.2	-14765.2	0.486313	0.839797	-4.67368e-85	-2.7486
2121.32	-36221.2	-14765.2	0.501798	0.840431	2.41863e-84	-2.7706
2121.33	-36221.2	-14765.2	0.516632	0.84022	1.78001e-84	-2.793
2121.35	-36221.2	-14765.2	0.530634	0.838844	-8.95077e-84	-2.81701
2121.37	-36221.2	-14765.2	0.544248	0.836964	-5.1809e-84	-2.84278
2121.38	-36221.2	-14765.2	0.558085	0.835486	3.53816e-83	-2.86995
2121.4	-36221.2	-14765.2	0.57177	0.833642	1.36195e-83	-2.89763
2121.42	-36221.2	-14765.3	0.584797	0.830377	-1.4169e-82	-2.92495
2121.43	-36221.2	-14765.3	0.5983	0.826977	-5.1696e-83	-2.95212
2121.45	-36221.2	-14765.3	0.613535	0.82507	5.21477e-82	-2.97963
2121.47	-36221.2	-14765.3	0.629122	0.823465	1.00303e-82	-3.00711
2121.49	-36221.2	-14765.3	0.643269	0.820461	-2.02521e-81	-3.03397
2121.5	-36221.2	-14765.3	0.656667	0.816667	0	-3.05991
2121.52	-36221.2	-14765.3	0.670395	0.81312	7.82533e-81	-3.08458
2121.54	-36221.2	-14765.3	0.684129	0.809807	-1.54546e-81	-3.10689
2121.55	-36221.2	-14765.3	0.69745	0.8065	-3.08445e-80	-3.12633
2121.57	-36221.2	-14765.4	0.710797	0.803133	5.84053e-81	-3.1449
2121.59	-36221.2	-14765.4	0.724547	0.799695	1.12307e-79	-3.16318
2121.6	-36221.2	-14765.4	0.738258	0.796267	-4.49523e-80	-3.17514
2121.62	-36221.2	-14765.4	0.75158	0.792913	-4.39393e-79	-3.18022
2121.64	-36221.2	-14765.4	0.764921	0.789613	1.69512e-79	-3.19722
2121.66	-36221.2	-14765.4	0.778618	0.786277	1.59227e-78	-3.22417
2121.67	-36221.3	-14765.4	0.792432	0.782665	-9.73184e-79	-3.19105
2121.69	-36221.3	-14765.4	0.806159	0.778923	-5.97782e-78	-3.05205
2121.71	-36221.3	-14765.5	0.819912	0.77617	4.995e-78	-2.84721
2121.72	-36221.3	-14765.5	0.833524	0.774681	2.328e-77	-2.59644
2121.74	-36221.3	-14765.5	0.846183	0.772735	-1.87957e-77	-2.25389
2121.76	-36221.3	-14765.5	0.85792	0.769362	-8.34387e-77	-1.82988
2121.77	-36221.3	-14765.5	0.870611	0.765585	8.91354e-77	-1.46343
2121.79	-36221.3	-14765.5	0.884667	0.762136	3.07306e-76	-1.22842
2121.81	-36221.3	-14765.5	0.897633	0.758836	-4.0843e-76	-1.06031
2121.83	-36221.3	-14765.6	0.908961	0.755512	-1.18924e-75	-0.920476
2121.84	-36221.3	-14765.6	0.921298	0.752134	1.53227e-75	-0.827986
2121.86	-36221.3	-14765.6	0.935322	0.748701	4.19724e-75	-0.773605
2121.88	-36221.3	-14765.6	0.948506	0.745241	-6.72943e-75	-0.700886
2121.89	-36221.3	-14765.6	0.960272	0.741797	-1.50973e-74	-0.597614
2121.91	-36221.3	-14765.6	0.972748	0.738425	2.91781e-74	-0.511222
2121.93	-36221.3	-14765.6	0.986303	0.735106	5.81107e-74	-0.467787
2121.94	-36221.3	-14765.7	0.99926	0.731735	-1.09105e-73	-0.466034
2121.96	-36221.3	-14765.7	1.01116	0.728291	-2.00511e-73	-0.500215
2121.98	-36221.3	-14765.7	1.02294	0.724847	4.58727e-73	-0.560993
2121.99	-36221.3	-14765.7	1.035	0.721417	6.98022e-73	-0.634592
2122.01	-36221.4	-14765.7	1.04714	0.717968	-1.90863e-72	-0.703714
2122.03	-36221.4	-14765.7	1.05916	0.714529	-2.37938e-72	-0.757797
2122.05	-36221.4	-14765.8	1.07088	0.711174	7.90838e-72	-0.792092
2122.06	-36221.4	-14765.8	1.08251	0.707854	9.09771e-72	-0.806396
2122.08	-36221.4	-14765.8	1.09442	0.704452	-2.9403e-71	-0.803654
2122.1	-36221.4	-14765.8	1.10649	0.701003	-2.94251e-71	-0.78891
2122.11	-36221.4	-14765.8	1.11828	0.697634	1.19959e-70	-0.768334
2122.13	-36221.4	-14765.8	1.12989	0.694316	1.12121e-70	-0.745446
2122.15	-36221.4	-14765.9	1.14173	0.690941	-4.44861e-70	-0.722169
2122.16	-36221.4	-14765.9	1.15381	0.687487	-3.48079e-70	-0.69994
2122.18	-36221.4	-14765.9	1.16593	0.683998	1.7756e-69	-0.679822
2122.2	-36221.4	-14765.9	1.17791	0.680584	1.03101e-69	-0.661976
2122.22	-36221.4	-14765.9	1.18963	0.677335	-7.15874e-69	-0.646196
2122.23	-36221.4	-14766	1.20126	0.673972	-3.91985e-69	-0.632796
2122.25	-36221.4	-14766	1.2131	0.670224	2.64233e-68	-0.622288
2122.27	-36221.4	-14766	1.22522	0.666957	1.0141e-68	-0.61501
2122.28	-36221.5	-14766	1.23752	0.665124	-1.03507e-67	-0.611211
2122.3	-36221.5	-14766	1.24934	0.663469	-1.99646e-68	-0.611009
2122.32	-36221.5	-14766.1	1.26003	0.660424	4.03414e-67	-0.614268
2122.34	-36221.5	-14766.1	1.27	0.656667	0	-0.619826
2122.35	-36221.5	-14766.1	1.27989	0.653245	-1.59776e-66	-0.626333
2122.37	-36221.5	-14766.1	1.29	0.65	0	-0.632898
2122.39	-36221.5	-14766.1	1.3004	0.646589	5.8409e-66	-0.638718
2122.4	-36221.5	-14766.2	1.31058	0.643133	-1.15048e-66	-0.642884
2122.42	-36221.5	-14766.2	1.32031	0.639792	-2.29462e-65	-0.644616
2122.44	-36221.5	-14766.2	1.33065	0.636469	4.34415e-66	-0.643657
2122.45	-36221.5	-14766.2	1.34243	0.633057	8.35295e-65	-0.640029
2122.47	-36221.5	-14766.2	1.35478	0.629592	-3.34211e-65	-0.634319
2122.49	-36221.6	-14766.3	1.36684	0.626135	-3.16337e-64	-0.627244
2122.51	-36221.6	-14766.3	1.37878	0.622741	1.93924e-64	-0.619543
2122.52	-36221.6	-14766.3	1.39066	0.619417	1.23637e-63	-0.611828
2122.54	-36221.6	-14766.3	1.40191	0.61607	-7.30766e-64	-0.60438
2122.56	-36221.6	-14766.4	1.41227	0.61264	-4.45801e-63	-0.597432
2122.57	-36221.6	-14766.4	1.42241	0.60919	3.71233e-63	-0.591203
2122.59	-36221.6	-14766.4	1.43277	0.605761	1.65834e-62	-0.585894
2122.61	-36221.6	-14766.4	1.44295	0.602317	-1.77867e-62	-0.581663
2122.62	-36221.6	-14766.4	1.45286	0.598916	-6.43704e-62	-0.578367
2122.64	-36221.6	-14766.5	1.46307	0.595784	6.68309e-62	-0.57536
2122.66	-36221.6	-14766.5	1.47358	0.592627	2.29094e-61	-0.572414
2122.68	-36221.6	-14766.5	1.48325	0.588246	-3.03044e-61	-0.570068
2122.69	-36221.7	-14766.5	1.49178	0.582796	-8.3448e-61	-0.566998
2122.71	-36221.7	-14766.6	1.50017	0.5784	1.34016e-60	-0.559068
2122.73	-36221.7	-14766.6	1.50882	0.571574	3.00766e-60	-0.543793
2122.74	-36221.7	-14766.6	1.51724	0.551821	-5.81348e-60	-0.520917
2122.76	-36221.7	-14766.6	1.52548	0.515125	-1.15783e-59	-0.486884
2122.78	-36221.7	-14766.7	1.53418	0.464748	2.17389e-59	-0.434673
2122.79	-36221.7	-14766.7	1.54295	0.398736	3.99513e-59	-0.364173
2122.81	-36221.7	-14766.7	1.55027	0.309704	-9.19836e-59	-0.282686
2122.83	-36221.7	-14766.7	1.55523	0.202321	-1.53138e-58	-0.192826
2122.85	-36221.7	-14766.8	1.55757	0.0921603	3.43199e-58	-0.0927849
2122.86	-36221.7	-14766.8	1.55738	-0.0154203	5.20053e-58	0.0138926
2122.88	-36221.8	-14766.8	1.5551	-0.124421	-1.4201e-57	0.118895
2122.9	-36221.8	-14766.8	1.55144	-0.231291	-1.76986e-57	0.219247
2122.91	-36221.8	-14766.9	1.54726	-0.32728	5.88199e-57	0.316441
2122.93	-36221.8	-14766.9	1.5422	-0.417133	6.76644e-57	0.413103
2122.95	-36221.8	-14766.9	1.53522	-0.514036	-2.18684e-56	0.51241
2122.96	-36221.8	-14766.9	1.52626	-0.620733	-2.18848e-56	0.61582
2122.98	-36221.8	-14766.9	1.51582	-0.732994	8.82178e-56	0.723441
2123	-36221.8	-14767	1.50336	-0.848912	6.926e-56	0.833522
2123.01	-36221.8	-14767	1.48786	-0.967305	-3.53671e-55	0.943153
2123.03	-36221.8	-14767	1.46996	-1.08113	-2.05408e-55	1.04859
2123.05	-36221.8	-14767	1.45092	-1.18196	1.42633e-54	1.14625
2123.07	-36221.8	-14767.1	1.43048	-1.27156	7.81017e-55	1.23637
2123.08	-36221.9	-14767.1	1.4079	-1.35538	-5.26478e-54	1.32065
2123.1	-36221.9	-14767.1	1.38306	-1.4344	-2.02058e-54	1.39957
2123.12	-36221.9	-14767.1	1.35625	-1.50788	2.06235e-53	1.47306
2123.13	-36221.9	-14767.2	1.32832	-1.57613	3.97791e-54	1.54086
2123.15	-36221.9	-14767.2	1.30016	-1.63984	-8.20977e-53	1.60285
2123.17	-36221.9	-14767.2	1.27169	-1.69989	-1.50756e-53	1.66014
2123.18	-36221.9	-14767.2	1.24268	-1.75655	3.0119e-52	1.71364
2123.2	-36221.9	-14767.2	1.21333	-1.80667	0	1.76144
2123.22	-36221.9	-14767.3	1.18378	-1.84725	-1.18864e-51	1.80163
2123.24	-36221.9	-14767.3	1.15333	-1.88	0	1.83551
2123.25	-36221.9	-14767.3	1.12132	-1.90751	4.34422e-51	1.86487
2123.27	-36221.9	-14767.3	1.08801	-1.93132	-8.55584e-52	1.89028
2123.29	-36221.9	-14767.3	1.05387	-1.9526	-1.65913e-50	1.91251
2123.3	-36222	-14767.4	1.01925	-1.97226	6.65401e-51	1.93394
2123.32	-36222	-14767.4	0.984626	-1.99177	6.30163e-50	1.95654
2123.34	-36222	-14767.4	0.950787	-2.01436	-3.8637e-50	1.98029
2123.36	-36222	-14767.4	0.917795	-2.04187	-2.4634e-49	2.0052
2123.37	-36222	-14767.4	0.883852	-2.07207	1.45603e-49	2.03219
2123.39	-36222	-14767.4	0.847929	-2.1029	8.88249e-49	2.06163
2123.41	-36222	-14767.4	0.811463	-2.134	-7.39673e-49	2.09217
2123.42	-36222	-14767.4	0.775457	-2.16509	-3.3042e-48	2.12259
2123.44	-36222	-14767.5	0.73931	-2.19551	3.54396e-48	2.15253
2123.46	-36222	-14767.5	0.702654	-2.22531	1.28257e-47	2.18194
2123.47	-36222	-14767.5	0.665845	-2.25577	-1.33159e-47	2.21125
2123.49	-36222	-14767.5	0.628532	-2.287	-4.56465e-47	2.24054
2123.51	-36222	-14767.5	0.589061	-2.31696	6.03809e-47	2.26932
2123.53	-36222	-14767.5	0.547547	-2.34458	1.66268e-46	2.29668
2123.54	-36222	-14767.5	0.506831	-2.37051	-2.68076e-46	2.32126
2123.56	-36222	-14767.5	0.467275	-2.39436	-6.41643e-46	2.34336
2123.58	-36222	-14767.5	0.425912	-2.41435	1.0041e-45	2.36538
2123.59	-36222	-14767.5	0.382555	-2.43235	2.24179e-45	2.38563
2123.61	-36222	-14767.5	0.34067	-2.45449	-4.32592e-45	2.39757
2123.63	-36222	-14767.5	0.300975	-2.47294	-8.61263e-45	2.40768
2123.64	-36222	-14767.6	0.261007	-2.46632	1.62505e-44	2.43518
2123.66	-36222	-14767.6	0.219387	-2.46147	3.22067e-44	2.45477
2123.68	-36222	-14767.6	0.176133	-2.53135	-6.03712e-44	2.39447
2123.7	-36222	-14767.6	0.132827	-2.57198	-1.1091e-43	2.23468
2123.71	-36222	-14767.6	0.092639	-2.30216	2.53712e-43	2.01305
2123.73	-36222	-14767.6	0.0584304	-1.76758	3.86052e-43	1.73053
2123.75	-36222	-14767.6	0.0325555	-1.30614	-1.06387e-42	1.35712
