# Supplementary material for: Extraction of driving behavior primitives considering driver expectation and vehicle dynamics
Source: PLoS One. 2025 Dec 31;20(12):e0340123. doi: 10.1371/journal.pone.0340123 (PMC12755792; doi:10.1371/journal.pone.0340123)
Supplement: S1 File — (ZIP) [file pone.0340123.s001.zip › DataSetForPimitiveExaction-1/straight driving/d4c24_s_4.xlsx]

## Sheet: Sheet1
2685.47	-36176.6	-14643.8	0.0323587	0.63551	9.01234e-134	-0.020159
2685.48	-36176.6	-14643.8	0.042629	0.708652	1.12321e-133	-0.108244
2685.5	-36176.6	-14643.8	0.0548111	0.765211	-3.73288e-133	-0.177755
2685.52	-36176.6	-14643.8	0.0684702	0.810171	-4.29418e-133	-0.230396
2685.54	-36176.6	-14643.8	0.0820777	0.84393	1.38783e-132	-0.272493
2685.55	-36176.6	-14643.8	0.0957705	0.867861	1.38888e-132	-0.306434
2685.57	-36176.6	-14643.8	0.110676	0.884067	-5.59856e-132	-0.332013
2685.59	-36176.6	-14643.8	0.126349	0.894726	-4.39544e-132	-0.350486
2685.6	-36176.6	-14643.8	0.141579	0.901874	2.27465e-131	-0.363921
2685.62	-36176.6	-14643.8	0.156466	0.906107	1.67404e-131	-0.373853
2685.64	-36176.6	-14643.8	0.171683	0.907428	-8.41791e-131	-0.381443
2685.65	-36176.6	-14643.8	0.187243	0.906851	-4.87247e-131	-0.387028
2685.67	-36176.6	-14643.8	0.202835	0.905671	3.32752e-130	-0.390635
2685.69	-36176.6	-14643.8	0.218215	0.903664	1.28087e-130	-0.393001
2685.71	-36176.7	-14643.9	0.233242	0.900302	-1.33255e-129	-0.394981
2685.72	-36176.7	-14643.9	0.24822	0.896963	-4.86184e-130	-0.396407
2685.74	-36176.6	-14643.9	0.263526	0.895176	4.90432e-129	-0.396962
2685.76	-36176.6	-14643.9	0.279082	0.893484	9.43313e-130	-0.39754
2685.77	-36176.7	-14643.9	0.294649	0.890093	-1.90464e-128	-0.399101
2685.79	-36176.7	-14643.9	0.31	0.886667	0	-0.400871
2685.81	-36176.7	-14643.9	0.325019	0.885004	7.54168e-128	-0.401956
2685.82	-36176.7	-14643.9	0.34	0.883333	0	-0.40305
2685.84	-36176.7	-14643.9	0.355278	0.879892	-2.75696e-127	-0.404837
2685.86	-36176.7	-14643.9	0.370931	0.876519	5.42983e-128	-0.406378
2685.88	-36176.7	-14643.9	0.386737	0.874879	1.05295e-126	-0.406898
2685.89	-36176.7	-14643.9	0.401674	0.873015	-4.22288e-127	-0.407539
2685.91	-36176.7	-14643.9	0.415297	0.869457	-3.99924e-126	-0.409196
2685.93	-36176.7	-14643.9	0.429235	0.866237	2.45204e-126	-0.410934
2685.94	-36176.7	-14643.9	0.444404	0.864671	1.56336e-125	-0.412033
2685.96	-36176.7	-14643.9	0.459152	0.862908	-9.24051e-126	-0.413063
2685.98	-36176.7	-14643.9	0.472641	0.859613	-5.63716e-125	-0.414339
2685.99	-36176.7	-14644	0.486867	0.855788	4.69424e-125	-0.415132
2686.01	-36176.7	-14644	0.50262	0.852301	2.09697e-124	-0.415114
2686.03	-36176.7	-14644	0.51744	0.84906	-2.24913e-124	-0.415068
2686.05	-36176.7	-14644	0.530478	0.845812	-8.13963e-124	-0.415537
2686.06	-36176.7	-14644	0.544311	0.842228	8.45077e-124	-0.416411
2686.08	-36176.7	-14644	0.559955	0.838542	2.89689e-123	-0.417526
2686.1	-36176.7	-14644	0.575178	0.835943	-3.83199e-123	-0.418723
2686.11	-36176.7	-14644	0.588889	0.834443	-1.0552e-122	-0.41987
2686.13	-36176.7	-14644	0.602136	0.83222	1.70131e-122	-0.420861
2686.15	-36176.7	-14644	0.615501	0.828757	4.0721e-122	-0.421494
2686.16	-36176.7	-14644	0.628783	0.825342	-6.37241e-122	-0.421455
2686.18	-36176.7	-14644.1	0.642336	0.822117	-1.42273e-121	-0.420835
2686.2	-36176.7	-14644.1	0.65722	0.817702	2.73151e-121	-0.420229
2686.22	-36176.7	-14644.1	0.672941	0.812305	5.04243e-121	-0.419728
2686.23	-36176.7	-14644.1	0.687379	0.807875	-1.16264e-120	-0.418867
2686.25	-36176.7	-14644.1	0.700453	0.80473	-1.9362e-120	-0.417704
2686.27	-36176.7	-14644.1	0.713956	0.801633	4.33968e-120	-0.416938
2686.28	-36176.7	-14644.1	0.72788	0.798141	6.57609e-120	-0.419996
2686.3	-36176.8	-14644.1	0.740609	0.794587	-1.79573e-119	-0.432709
2686.32	-36176.8	-14644.1	0.752397	0.791165	-2.23802e-119	-0.459419
2686.33	-36176.8	-14644.2	0.764921	0.787912	7.43786e-119	-0.503346
2686.35	-36176.8	-14644.2	0.778451	0.784596	8.55627e-119	-0.569397
2686.37	-36176.8	-14644.2	0.792294	0.780884	-2.7653e-118	-0.662812
2686.39	-36176.8	-14644.2	0.80602	0.777436	-2.76737e-118	-0.77839
2686.4	-36176.8	-14644.2	0.819428	0.775396	1.12819e-117	-0.904557
2686.42	-36176.8	-14644.2	0.832717	0.773938	1.05447e-117	-1.03712
2686.44	-36176.8	-14644.2	0.84628	0.77128	-4.18382e-117	-1.17575
2686.45	-36176.8	-14644.2	0.860082	0.76756	-3.27361e-117	-1.31536
2686.47	-36176.8	-14644.3	0.873864	0.763926	1.66991e-116	-1.44853
2686.49	-36176.8	-14644.3	0.887581	0.760581	9.69643e-117	-1.57193
2686.5	-36176.8	-14644.3	0.901236	0.757278	-6.73264e-116	-1.68451
2686.52	-36176.8	-14644.3	0.914429	0.75393	-3.68654e-116	-1.78684
2686.54	-36176.8	-14644.3	0.926724	0.750524	2.48506e-115	-1.87986
2686.56	-36176.8	-14644.3	0.938592	0.747074	9.53742e-116	-1.96268
2686.57	-36176.8	-14644.3	0.950702	0.743614	-9.73461e-115	-2.034
2686.59	-36176.8	-14644.4	0.962652	0.740198	-1.87763e-115	-2.09476
2686.61	-36176.8	-14644.4	0.974001	0.736865	3.87513e-114	-2.1468
2686.62	-36176.8	-14644.4	0.985913	0.733532	7.11592e-115	-2.19245
2686.64	-36176.9	-14644.4	0.9995	0.730113	-1.42166e-113	-2.23393
2686.66	-36176.9	-14644.4	1.01333	0.726667	0	-2.27233
2686.67	-36176.9	-14644.4	1.02577	0.723255	5.47502e-113	-2.30826
2686.69	-36176.9	-14644.5	1.03734	0.719793	-1.0811e-113	-2.34177
2686.71	-36176.9	-14644.5	1.04892	0.716286	-2.15757e-112	-2.37313
2686.73	-36176.9	-14644.5	1.0607	0.71317	4.08539e-113	-2.40377
2686.74	-36176.9	-14644.5	1.07269	0.710936	7.85574e-112	-2.43465
2686.76	-36176.9	-14644.5	1.08475	0.709962	-3.14321e-112	-2.46411
2686.78	-36176.9	-14644.5	1.09676	0.71011	-2.97511e-111	-2.49049
2686.79	-36176.9	-14644.6	1.1088	0.709848	1.82239e-111	-2.51366
2686.81	-36176.9	-14644.6	1.12088	0.708222	1.11997e-110	-2.53368
2686.83	-36176.9	-14644.6	1.13277	0.706231	-9.35972e-111	-2.55052
2686.84	-36176.9	-14644.6	1.1444	0.704596	-4.3624e-110	-2.56479
2686.86	-36176.9	-14644.6	1.15612	0.702902	3.52212e-110	-2.57842
2686.88	-36176.9	-14644.6	1.16811	0.701027	1.56356e-109	-2.59254
2686.9	-36177	-14644.7	1.18023	0.699725	-1.67031e-109	-2.60638
2686.91	-36177	-14644.7	1.19229	0.699534	-5.75862e-109	-2.61906
2686.93	-36177	-14644.7	1.20416	0.700437	7.6536e-109	-2.62997
2686.95	-36177	-14644.7	1.21583	0.702125	2.22852e-108	-2.63857
2686.96	-36177	-14644.7	1.22743	0.703958	-2.87132e-108	-2.64444
2686.98	-36177	-14644.8	1.23929	0.705642	-7.86523e-108	-2.64751
2687	-36177	-14644.8	1.25208	0.70743	1.266e-107	-2.64814
2687.01	-36177	-14644.8	1.26558	0.709209	3.02911e-107	-2.64666
2687.03	-36177	-14644.8	1.27851	0.710356	-4.73968e-107	-2.64326
2687.05	-36177	-14644.8	1.29045	0.710438	-1.05817e-106	-2.63825
2687.07	-36177	-14644.9	1.30225	0.709332	2.03158e-106	-2.63202
2687.08	-36177	-14644.9	1.31429	0.70749	3.75034e-106	-2.62474
2687.1	-36177	-14644.9	1.32643	0.705902	-8.59238e-106	-2.61631
2687.12	-36177	-14644.9	1.33847	0.704317	-1.30785e-105	-2.6072
2687.13	-36177.1	-14645	1.35016	0.701429	3.60451e-105	-2.59834
2687.15	-36177.1	-14645	1.36176	0.697843	5.01121e-105	-2.58972
2687.17	-36177.1	-14645	1.37388	0.695561	-1.34289e-104	-2.5806
2687.18	-36177.1	-14645	1.38599	0.694108	-1.66719e-104	-2.57096
2687.2	-36177.1	-14645	1.39682	0.691245	5.4819e-104	-2.56133
2687.22	-36177.1	-14645.1	1.40691	0.687547	5.50584e-104	-2.55182
2687.24	-36177.1	-14645.1	1.4179	0.685265	-2.24713e-103	-2.54223
2687.25	-36177.1	-14645.1	1.4298	0.683881	-2.10082e-103	-2.53238
2687.27	-36177.1	-14645.1	1.44176	0.681424	8.33607e-103	-2.52212
2687.29	-36177.1	-14645.2	1.45378	0.677658	6.52262e-103	-2.51134
2687.3	-36177.1	-14645.2	1.4662	0.673242	-3.3273e-102	-2.49994
2687.32	-36177.1	-14645.2	1.47808	0.6678	-1.93202e-102	-2.48799
2687.34	-36177.2	-14645.2	1.48824	0.660575	1.34148e-101	-2.47558
2687.35	-36177.2	-14645.2	1.4981	0.651699	7.34543e-102	-2.46221
2687.37	-36177.2	-14645.3	1.50973	0.641702	-4.95148e-101	-2.44738
2687.39	-36177.2	-14645.3	1.52197	0.631231	-1.90033e-101	-2.43205
2687.41	-36177.2	-14645.3	1.53278	0.620876	1.93962e-100	-2.41713
2687.42	-36177.2	-14645.3	1.54274	0.610607	3.74119e-101	-2.39987
2687.44	-36177.2	-14645.4	1.55298	0.600311	-7.72121e-100	-2.37897
2687.46	-36177.2	-14645.4	1.5628	0.590542	-1.41785e-100	-2.36618
2687.47	-36177.2	-14645.4	1.57137	0.581794	2.83266e-99	-2.36654
2687.49	-36177.2	-14645.4	1.58	0.573333	-2.50189e-109	-2.33442
2687.51	-36177.3	-14645.5	1.59006	0.564479	-1.0909e-98	-2.22598
2687.52	-36177.3	-14645.5	1.60061	0.556223	2.15409e-99	-2.06496
2687.54	-36177.3	-14645.5	1.6106	0.549403	4.29896e-98	-1.87636
2687.56	-36177.3	-14645.5	1.6206	0.542936	-8.14015e-99	-1.6327
2687.58	-36177.3	-14645.6	1.6311	0.535905	-1.56526e-97	-1.32578
2687.59	-36177.3	-14645.6	1.64111	0.529287	6.26285e-98	-1.04894
2687.61	-36177.3	-14645.6	1.6499	0.523928	5.92792e-97	-0.875581
2687.63	-36177.3	-14645.7	1.65811	0.519162	-3.634e-97	-0.762801
2687.64	-36177.3	-14645.7	1.6664	0.514273	-2.31686e-96	-0.668217
2687.66	-36177.3	-14645.7	1.67483	0.509048	1.3694e-96	-0.599229
2687.68	-36177.3	-14645.7	1.6834	0.503661	8.354e-96	-0.55537
2687.69	-36177.4	-14645.8	1.69204	0.49903	-6.95664e-96	-0.500275
2687.71	-36177.4	-14645.8	1.70067	0.495554	-3.10761e-95	-0.417724
2687.73	-36177.4	-14645.8	1.70913	0.492371	3.3331e-95	-0.342707
2687.75	-36177.4	-14645.8	1.71743	0.488979	1.20625e-94	-0.301731
2687.76	-36177.4	-14645.9	1.72583	0.485763	-1.25236e-94	-0.295986
2687.78	-36177.4	-14645.9	1.73442	0.482585	-4.29306e-94	-0.320895
2687.8	-36177.4	-14645.9	1.74302	0.478288	5.67883e-94	-0.366228
2687.81	-36177.4	-14646	1.75158	0.472905	1.56376e-93	-0.419951
2687.83	-36177.4	-14646	1.76027	0.468327	-2.52126e-93	-0.468344
2687.85	-36177.4	-14646	1.76878	0.465112	-6.03466e-93	-0.503005
2687.86	-36177.5	-14646	1.77621	0.461967	9.44361e-93	-0.522464
2687.88	-36177.5	-14646.1	1.78285	0.458439	2.10841e-92	-0.527386
2687.9	-36177.5	-14646.1	1.79047	0.455237	-4.06854e-92	-0.520607
2687.91	-36177.5	-14646.1	1.79908	0.452103	-8.10019e-92	-0.505994
2687.93	-36177.5	-14646.2	1.80668	0.447709	1.52068e-91	-0.488317
2687.95	-36177.5	-14646.2	1.81327	0.442313	2.7946e-91	-0.470766
2687.97	-36177.5	-14646.2	1.82102	0.437857	-6.39342e-91	-0.454735
2687.98	-36177.5	-14646.2	1.82987	0.434621	-9.72853e-91	-0.440838
2688	-36177.5	-14646.3	1.83777	0.431337	2.66011e-90	-0.429008
2688.02	-36177.6	-14646.3	1.84441	0.427825	3.31621e-90	-0.418584
2688.03	-36177.6	-14646.3	1.85089	0.424718	-1.10221e-89	-0.408526
2688.05	-36177.6	-14646.4	1.8576	0.421452	-1.26797e-89	-0.398725
2688.07	-36177.6	-14646.4	1.86442	0.416784	4.09798e-89	-0.389712
2688.09	-36177.6	-14646.4	1.8713	0.411417	4.10106e-89	-0.382072
2688.1	-36177.6	-14646.4	1.87822	0.407192	-1.65314e-88	-0.376387
2688.12	-36177.6	-14646.5	1.88508	0.404045	-1.29788e-88	-0.372994
2688.14	-36177.6	-14646.5	1.89176	0.400893	6.71656e-88	-0.372026
2688.15	-36177.6	-14646.5	1.89841	0.397487	4.94309e-88	-0.373138
2688.17	-36177.6	-14646.6	1.90526	0.393995	-2.48563e-87	-0.375694
2688.19	-36177.7	-14646.6	1.91214	0.390582	-1.43874e-87	-0.378626
2688.2	-36177.7	-14646.6	1.91878	0.387349	9.98036e-87	-0.380803
2688.22	-36177.7	-14646.7	1.92545	0.383979	5.46368e-87	-0.382167
2688.24	-36177.7	-14646.7	1.93251	0.380171	-3.68277e-86	-0.382973
2688.26	-36177.7	-14646.7	1.93928	0.376937	-1.41339e-86	-0.382536
2688.27	-36177.7	-14646.7	1.94486	0.375332	1.44261e-85	-0.379314
2688.29	-36177.7	-14646.8	1.94972	0.373509	2.78253e-86	-0.369118
2688.31	-36177.7	-14646.8	1.95468	0.366952	-5.6225e-85	-0.34706
2688.32	-36177.8	-14646.8	1.96	0.343333	4.98003e-95	-0.309368
2688.34	-36177.8	-14646.9	1.9655	0.290546	2.22684e-84	-0.252316
2688.36	-36177.8	-14646.9	1.97	0.206667	0	-0.171024
2688.37	-36177.8	-14646.9	1.97246	0.0935828	-8.14062e-84	-0.0631812
2688.39	-36177.8	-14647	1.97336	-0.0417641	1.60345e-84	0.062105
2688.41	-36177.8	-14647	1.97299	-0.190584	3.19807e-83	0.195166
2688.43	-36177.8	-14647	1.96969	-0.342123	-6.05456e-84	0.334031
2688.44	-36177.8	-14647.1	1.96219	-0.488101	-1.16417e-82	0.476944
2688.46	-36177.8	-14647.1	1.95208	-0.62991	4.65799e-83	0.617477
2688.48	-36177.9	-14647.1	1.94076	-0.768624	4.40888e-82	0.749639
2688.49	-36177.9	-14647.2	1.92746	-0.898705	-2.70277e-82	0.871453
2688.51	-36177.9	-14647.2	1.9115	-1.0158	-1.72316e-81	0.982389
2688.53	-36177.9	-14647.2	1.89333	-1.12116	1.01849e-81	1.08369
2688.54	-36177.9	-14647.2	1.87332	-1.21579	6.21326e-81	1.17599
2688.56	-36177.9	-14647.3	1.85129	-1.2982	-5.17397e-81	1.2579
2688.58	-36177.9	-14647.3	1.82741	-1.36772	-2.31127e-80	1.32867
2688.6	-36177.9	-14647.3	1.80272	-1.42618	2.47898e-80	1.3895
2688.61	-36177.9	-14647.4	1.77785	-1.47664	8.97147e-80	1.44225
2688.63	-36178	-14647.4	1.75245	-1.52378	-9.3144e-80	1.48952
2688.65	-36178	-14647.4	1.72658	-1.56944	-3.19294e-79	1.53323
2688.66	-36178	-14647.4	1.7011	-1.61037	4.22361e-79	1.57399
2688.68	-36178	-14647.5	1.67571	-1.64619	1.16304e-78	1.61232
2688.7	-36178	-14647.5	1.64841	-1.68134	-1.86782e-78	1.64883
2688.71	-36178	-14647.5	1.61899	-1.71765	-4.19186e-78	1.68376
2688.73	-36178	-14647.5	1.58965	-1.75314	8.10241e-78	1.71686
2688.75	-36178	-14647.6	1.56011	-1.78656	1.6137e-77	1.74798
2688.77	-36178	-14647.6	1.5274	-1.81764	-3.02981e-77	1.777
2688.78	-36178	-14647.6	1.49243	-1.84534	-5.56812e-77	1.80348
2688.8	-36178.1	-14647.6	1.46016	-1.86786	1.282e-76	1.82659
2688.82	-36178.1	-14647.7	1.43076	-1.88574	2.13433e-76	1.84606
2688.83	-36178.1	-14647.7	1.39997	-1.90168	-4.78327e-76	1.86224
2688.85	-36178.1	-14647.7	1.36697	-1.91709	-7.24812e-76	1.87802
2688.87	-36178.1	-14647.7	1.33418	-1.9322	1.97923e-75	1.89859
2688.88	-36178.1	-14647.8	1.30171	-1.94763	2.46671e-75	1.92863
2688.9	-36178.1	-14647.8	1.26796	-1.96413	-8.12075e-75	1.97216
2688.92	-36178.1	-14647.8	1.23338	-1.97958	-8.15833e-75	2.0316
2688.94	-36178.1	-14647.8	1.1997	-1.99026	3.32997e-74	2.10789
2688.95	-36178.1	-14647.8	1.16655	-1.99579	3.11322e-74	2.19876
2688.97	-36178.1	-14647.9	1.1325	-1.99772	-1.23533e-73	2.29968
2688.99	-36178.1	-14647.9	1.09801	-1.9971	-9.66598e-74	2.40184
2689	-36178.1	-14647.9	1.06441	-1.99467	4.99698e-73	2.49477
2689.02	-36178.1	-14647.9	1.03123	-1.991	3.67671e-73	2.57466
2689.04	-36178.2	-14647.9	0.997269	-1.98648	-1.8487e-72	2.64094
2689.05	-36178.2	-14647.9	0.962748	-1.98107	-1.07005e-72	2.69284
2689.07	-36178.2	-14648	0.92843	-1.97458	7.30759e-72	2.72992
2689.09	-36178.2	-14648	0.894075	-1.9675	2.81293e-72	2.75478
2689.11	-36178.2	-14648	0.859296	-1.9605	-2.87353e-71	2.77102
2689.12	-36178.2	-14648	0.825274	-1.95373	-5.54365e-72	2.78065
2689.14	-36178.2	-14648	0.793224	-1.94709	1.14418e-70	2.78508
2689.16	-36178.2	-14648	0.761866	-1.9404	2.1011e-71	2.78548
2689.17	-36178.2	-14648	0.729578	-1.93349	-4.19771e-70	2.78288
2689.19	-36178.2	-14648	0.696667	-1.92667	0	2.77778
2689.21	-36178.2	-14648.1	0.663879	-1.92008	1.6166e-69	2.7706
2689.22	-36178.2	-14648.1	0.631436	-1.91287	-3.19214e-70	2.76199
2689.24	-36178.2	-14648.1	0.599458	-1.90448	-6.37063e-69	2.75254
2689.26	-36178.2	-14648.1	0.568185	-1.89621	1.20629e-69	2.74229
2689.28	-36178.2	-14648.1	0.53753	-1.8892	2.31955e-68	2.73147
2689.29	-36178.2	-14648.1	0.506237	-1.88252	-9.2809e-69	2.72106
2689.31	-36178.2	-14648.1	0.473577	-1.87546	-8.78458e-68	2.71181
2689.33	-36178.2	-14648.1	0.441003	-1.86894	5.38522e-68	2.70332
2689.34	-36178.2	-14648.1	0.409439	-1.86369	3.43335e-67	2.69512
2689.36	-36178.2	-14648.1	0.377637	-1.85925	-2.02932e-67	2.68703
2689.38	-36178.2	-14648.1	0.344885	-1.85467	-1.23798e-66	2.67903
2689.39	-36178.2	-14648.1	0.312493	-1.84823	1.0309e-66	2.67148
2689.41	-36178.2	-14648.1	0.281396	-1.84038	4.60516e-66	2.6635
2689.43	-36178.2	-14648.2	0.251163	-1.83602	-4.93932e-66	2.65176
2689.45	-36178.2	-14648.1	0.221229	-1.83297	-1.78755e-65	2.63912
2689.46	-36178.2	-14648.2	0.191082	-1.81618	1.85588e-65	2.63938
2689.48	-36178.2	-14648.2	0.160324	-1.7958	6.36187e-65	2.64141
2689.5	-36178.2	-14648.2	0.128774	-1.82561	-8.41545e-65	2.59001
2689.51	-36178.2	-14648.2	0.0973745	-1.85677	-2.31733e-64	2.46408
2689.53	-36178.2	-14648.2	0.0686734	-1.68832	3.73625e-64	2.2984
2689.55	-36178.2	-14648.2	0.0447121	-1.30636	8.94276e-64	2.09913
