# Supplementary material for: Extraction of driving behavior primitives considering driver expectation and vehicle dynamics
Source: PLoS One. 2025 Dec 31;20(12):e0340123. doi: 10.1371/journal.pone.0340123 (PMC12755792; doi:10.1371/journal.pone.0340123)
Supplement: S1 File — (ZIP) [file pone.0340123.s001.zip › DataSetForPimitiveExaction-1/straight driving/d5c22_s_1.xlsx]

## Sheet: Sheet1
2410.82	-35944.5	-14594.6	0.0396548	0.657504	-0.00038257	-0.405771
2410.84	-35944.5	-14594.6	0.0517207	0.700322	-0.000389382	-0.465188
2410.86	-35944.5	-14594.6	0.0646139	0.741737	0.000389276	-0.51521
2410.87	-35944.5	-14594.6	0.0779877	0.7858	0.00186296	-0.554072
2410.89	-35944.5	-14594.6	0.0917508	0.826718	0.00310756	-0.584706
2410.91	-35944.5	-14594.6	0.105832	0.858032	0.00315679	-0.610377
2410.92	-35944.5	-14594.6	0.12017	0.877654	0.0019367	-0.632597
2410.94	-35944.5	-14594.6	0.134708	0.889003	0.000497224	-0.650676
2410.96	-35944.5	-14594.6	0.149398	0.895807	-6.82431e-05	-0.663809
2410.97	-35944.5	-14594.6	0.164259	0.900291	0.00031066	-0.672156
2410.99	-35944.5	-14594.6	0.179406	0.902786	0.00041579	-0.677092
2411.01	-35944.5	-14594.6	0.194943	0.903511	-0.00098132	-0.680042
2411.03	-35944.5	-14594.6	0.210695	0.90279	-0.00366455	-0.681843
2411.04	-35944.5	-14594.6	0.226227	0.901049	-0.00607991	-0.682784
2411.06	-35944.5	-14594.7	0.241124	0.898719	-0.00669768	-0.683141
2411.08	-35944.5	-14594.7	0.255575	0.896237	-0.0054906	-0.683296
2411.09	-35944.5	-14594.7	0.270326	0.894047	-0.00382289	-0.683726
2411.11	-35944.5	-14594.7	0.286083	0.892583	-0.00303117	-0.684892
2411.13	-35944.5	-14594.7	0.302579	0.892132	-0.00319635	-0.686926
2411.14	-35944.5	-14594.7	0.318779	0.892867	-0.00340232	-0.689697
2411.16	-35944.5	-14594.7	0.333752	0.894923	-0.00280198	-0.693085
2411.18	-35944.5	-14594.7	0.347863	0.898117	-0.00152425	-0.697154
2411.2	-35944.5	-14594.7	0.362229	0.902077	-0.000264732	-0.702071
2411.21	-35944.5	-14594.7	0.377843	0.906448	0.000339	-0.707963
2411.23	-35944.5	-14594.7	0.394343	0.911053	0.00030689	-0.714501
2411.25	-35944.5	-14594.7	0.410582	0.915815	4.06726e-05	-0.721097
2411.26	-35944.5	-14594.7	0.425599	0.920638	-0.000100671	-0.727218
2411.28	-35944.5	-14594.7	0.439777	0.92526	-8.35413e-05	-0.732745
2411.3	-35944.5	-14594.7	0.454063	0.929356	-1.08205e-05	-0.737734
2411.32	-35944.5	-14594.7	0.469266	0.932632	2.64107e-05	-0.742217
2411.33	-35944.5	-14594.7	0.48524	0.935019	2.11993e-05	-0.746082
2411.35	-35944.5	-14594.7	0.501438	0.936543	1.87986e-06	-0.749154
2411.37	-35944.6	-14594.8	0.517403	0.937245	-7.22526e-06	-0.751312
2411.38	-35944.6	-14594.8	0.533196	0.93725	-5.38851e-06	-0.752747
2411.4	-35944.6	-14594.8	0.549059	0.936712	-2.42438e-07	-0.75376
2411.42	-35944.6	-14594.8	0.565176	0.93578	1.92428e-06	-0.75461
2411.43	-35944.6	-14594.8	0.581429	0.934585	1.28493e-06	-0.755364
2411.45	-35944.6	-14594.8	0.597613	0.933253	-6.12243e-08	-0.756028
2411.47	-35944.6	-14594.8	0.613585	0.931919	-5.37908e-07	-0.756641
2411.48	-35944.6	-14594.8	0.629409	0.930752	-3.24587e-07	-0.757344
2411.5	-35944.6	-14594.8	0.645191	0.929926	3.16643e-08	-0.758301
2411.52	-35944.6	-14594.8	0.661014	0.929566	1.44472e-07	-0.759607
2411.54	-35944.6	-14594.9	0.676889	0.929644	8.10075e-08	-0.76116
2411.55	-35944.6	-14594.9	0.692814	0.930107	-1.22821e-08	-0.762823
2411.57	-35944.6	-14594.9	0.70876	0.930927	-3.86996e-08	-0.76453
2411.59	-35944.6	-14594.9	0.724636	0.932131	-2.01498e-08	-0.766383
2411.6	-35944.6	-14594.9	0.740342	0.933755	4.27268e-09	-0.768503
2411.62	-35944.6	-14594.9	0.755864	0.935785	1.05863e-08	-0.770935
2411.64	-35944.6	-14594.9	0.77137	0.938107	5.37494e-09	-0.773556
2411.65	-35944.6	-14594.9	0.787047	0.940593	-1.11916e-09	-0.776224
2411.67	-35944.6	-14594.9	0.803022	0.943088	-2.6749e-09	-0.778857
2411.69	-35944.6	-14595	0.819304	0.945386	-1.20416e-09	-0.781493
2411.71	-35944.6	-14595	0.835885	0.947274	4.26691e-10	-0.784182
2411.72	-35944.6	-14595	0.852654	0.948654	7.43592e-10	-0.786879
2411.74	-35944.6	-14595	0.869356	0.949591	3.2074e-10	-0.789402
2411.76	-35944.7	-14595	0.885724	0.950166	-1.10684e-10	-0.791557
2411.77	-35944.7	-14595	0.901679	0.950407	-1.84138e-10	-0.793259
2411.79	-35944.7	-14595	0.917419	0.950273	-6.95123e-11	-0.794577
2411.81	-35944.7	-14595.1	0.933162	0.949718	2.39253e-11	-0.795592
2411.82	-35944.7	-14595.1	0.949007	0.948752	1.61141e-11	-0.796274
2411.84	-35944.7	-14595.1	0.964909	0.947456	-1.02723e-11	-0.796459
2411.86	-35944.7	-14595.1	0.980817	0.945911	3.34319e-11	-0.795977
2411.88	-35944.7	-14595.1	0.996699	0.944019	1.19631e-10	-0.794785
2411.89	-35944.7	-14595.1	1.01255	0.941493	9.51957e-11	-0.792976
2411.91	-35944.7	-14595.1	1.02837	0.938051	-1.81842e-10	-0.790647
2411.93	-35944.7	-14595.2	1.0442	0.933715	-5.03429e-10	-0.787864
2411.94	-35944.7	-14595.2	1.06009	0.928792	-3.37348e-10	-0.784659
2411.96	-35944.7	-14595.2	1.0761	0.923578	7.73902e-10	-0.781055
2411.98	-35944.7	-14595.2	1.09212	0.918109	1.92433e-09	-0.776938
2411.99	-35944.7	-14595.2	1.10788	0.912215	1.12537e-09	-0.772084
2412.01	-35944.7	-14595.3	1.12315	0.905739	-3.20075e-09	-0.766289
2412.03	-35944.8	-14595.3	1.13807	0.898792	-7.12718e-09	-0.759619
2412.05	-35944.8	-14595.3	1.15308	0.891669	-2.98527e-09	-0.752325
2412.06	-35944.8	-14595.3	1.16852	0.884653	1.43444e-08	-0.744625
2412.08	-35944.8	-14595.3	1.18422	0.877888	2.82569e-08	-0.73647
2412.1	-35944.8	-14595.3	1.19975	0.871457	1.14054e-08	-0.727673
2412.11	-35944.8	-14595.4	1.21473	0.865422	-5.37895e-08	-0.718117
2412.13	-35944.8	-14595.4	1.22934	0.859733	-1.03309e-07	-0.708238
2412.15	-35944.8	-14595.4	1.24403	0.85428	-3.27874e-08	-0.698748
2412.16	-35944.8	-14595.4	1.25916	0.849	2.15231e-07	-0.690289
2412.18	-35944.8	-14595.4	1.27441	0.844169	3.74582e-07	-0.682998
2412.2	-35944.8	-14595.5	1.28916	0.840198	4.33604e-08	-0.676802
2412.22	-35944.8	-14595.5	1.30297	0.837366	-9.26771e-07	-0.671647
2412.23	-35944.8	-14595.5	1.31615	0.835304	-1.47148e-06	-0.667567
2412.25	-35944.8	-14595.5	1.32922	0.833448	-1.64976e-07	-0.664624
2412.27	-35944.9	-14595.6	1.34263	0.831341	3.46437e-06	-0.662814
2412.28	-35944.9	-14595.6	1.35629	0.829018	5.33309e-06	-0.661817
2412.3	-35944.9	-14595.6	1.37	0.826667	0	-0.66122
2412.32	-35944.9	-14595.6	1.38359	0.824418	-1.36776e-05	-0.660701
2412.34	-35944.9	-14595.6	1.39715	0.822192	-1.96477e-05	-0.660295
2412.35	-35944.9	-14595.7	1.41081	0.819857	2.43718e-06	-0.66013
2412.37	-35944.9	-14595.7	1.42465	0.81737	5.34618e-05	-0.66029
2412.39	-35944.9	-14595.7	1.43857	0.814989	6.9014e-05	-0.660721
2412.4	-35944.9	-14595.7	1.45244	0.813033	-2.86654e-05	-0.661339
2412.42	-35944.9	-14595.7	1.46616	0.811664	-0.000220332	-0.662065
2412.44	-35944.9	-14595.8	1.47972	0.810671	-0.000255477	-0.662829
2412.45	-35945	-14595.8	1.49315	0.809788	0.000148887	-0.663566
2412.47	-35945	-14595.8	1.50646	0.808814	0.00110052	-0.664178
2412.49	-35945	-14595.8	1.51977	0.807678	0.0023528	-0.664515
2412.51	-35945	-14595.9	1.53317	0.806326	0.00361728	-0.664418
2412.52	-35945	-14595.9	1.54672	0.804619	0.00473888	-0.663763
2412.54	-35945	-14595.9	1.56036	0.80225	0.00583214	-0.6625
2412.56	-35945	-14595.9	1.57401	0.798893	0.00704223	-0.660588
2412.57	-35945	-14596	1.58764	0.794544	0.00835799	-0.658021
