# Supplementary material for: Extraction of driving behavior primitives considering driver expectation and vehicle dynamics
Source: PLoS One. 2025 Dec 31;20(12):e0340123. doi: 10.1371/journal.pone.0340123 (PMC12755792; doi:10.1371/journal.pone.0340123)
Supplement: S1 File — (ZIP) [file pone.0340123.s001.zip › DataSetForPimitiveExaction-1/straight driving/d5c22_s_3.xlsx]

## Sheet: Sheet1
2504.37	-36218.3	-14758.5	0.0350935	0.598288	5.03175e-39	-1.0455
2504.39	-36218.3	-14758.5	0.0459869	0.662758	-9.72244e-40	-1.12365
2504.41	-36218.3	-14758.5	0.0578163	0.734733	-1.23806e-39	-1.18574
2504.42	-36218.3	-14758.5	0.0704688	0.795378	3.0679e-40	-1.23613
2504.44	-36218.3	-14758.5	0.0839893	0.83339	3.05457e-40	-1.27748
2504.46	-36218.3	-14758.5	0.098653	0.857632	-9.2898e-41	-1.30779
2504.47	-36218.3	-14758.5	0.114202	0.875287	-7.48293e-41	-1.32805
2504.49	-36218.3	-14758.5	0.129584	0.888102	2.79265e-41	-1.34428
2504.51	-36218.3	-14758.5	0.144495	0.896804	2.00933e-41	-1.3612
2504.53	-36218.3	-14758.5	0.159641	0.901411	-7.30103e-42	-1.38143
2504.54	-36218.3	-14758.5	0.175171	0.902955	-4.81808e-42	-1.40679
2504.56	-36218.3	-14758.5	0.190467	0.90372	2.14965e-42	-1.43836
2504.58	-36218.3	-14758.5	0.205407	0.904015	1.29081e-42	-1.47762
2504.59	-36218.3	-14758.5	0.220459	0.902013	-5.5983e-43	-1.52647
2504.61	-36218.3	-14758.5	0.235907	0.898204	-3.03263e-43	-1.5855
2504.63	-36218.3	-14758.5	0.251779	0.895555	1.57956e-43	-1.65382
2504.64	-36218.3	-14758.5	0.267344	0.894162	7.0749e-44	-1.73019
2504.66	-36218.3	-14758.5	0.281309	0.891526	-4.52101e-44	-1.81304
2504.68	-36218.3	-14758.5	0.29436	0.887882	-1.88886e-44	-1.90025
2504.7	-36218.3	-14758.5	0.308653	0.885541	1.17152e-44	-1.98929
2504.71	-36218.3	-14758.5	0.324373	0.884106	4.25443e-45	-2.0786
2504.73	-36218.3	-14758.5	0.340179	0.881225	-3.21624e-45	-2.16709
2504.75	-36218.3	-14758.5	0.355551	0.877523	-9.38237e-46	-2.25067
2504.76	-36218.3	-14758.5	0.370579	0.87537	9.03694e-46	-2.32377
2504.78	-36218.3	-14758.5	0.38555	0.873981	2.49707e-46	-2.38689
2504.8	-36218.3	-14758.5	0.400821	0.871025	-2.32814e-46	-2.44361
2504.82	-36218.3	-14758.5	0.416342	0.867346	-5.21173e-47	-2.49306
2504.83	-36218.3	-14758.6	0.431853	0.865242	6.25859e-47	-2.53233
2504.85	-36218.3	-14758.6	0.447283	0.863734	1.02592e-47	-2.56281
2504.87	-36218.3	-14758.6	0.462609	0.860682	-1.73573e-47	-2.58771
2504.88	-36218.3	-14758.6	0.477465	0.857156	-2.72249e-48	-2.60801
2504.9	-36218.3	-14758.6	0.491464	0.855134	4.44104e-48	-2.62373
2504.92	-36218.3	-14758.6	0.505057	0.85359	4.69196e-49	-2.6351
2504.93	-36218.3	-14758.6	0.518873	0.850656	-1.17265e-48	-2.64242
2504.95	-36218.3	-14758.6	0.532548	0.846885	-6.09838e-50	-2.64588
2504.97	-36218.3	-14758.6	0.54566	0.843425	3.22067e-49	-2.64577
2504.98	-36218.3	-14758.6	0.559164	0.840193	1.61378e-50	-2.64293
2505	-36218.3	-14758.6	0.574107	0.836818	-8.17273e-50	-2.63837
2505.02	-36218.3	-14758.6	0.59	0.833333	0	-2.6329
2505.04	-36218.3	-14758.7	0.605894	0.829868	2.12215e-50	-2.62705
2505.05	-36218.3	-14758.7	0.620836	0.826469	-1.06221e-51	-2.6205
2505.07	-36218.3	-14758.7	0.634334	0.82314	-5.78452e-51	-2.61299
2505.09	-36218.4	-14758.7	0.647453	0.819802	2.8028e-52	-2.60522
2505.1	-36218.4	-14758.7	0.661149	0.816387	1.45311e-51	-2.59696
2505.12	-36218.4	-14758.7	0.674934	0.812925	-1.42368e-52	-2.58416
2505.14	-36218.4	-14758.7	0.688453	0.80947	-3.70952e-52	-2.56643
2505.15	-36218.4	-14758.7	0.702585	0.806074	5.503e-53	-2.5559
2505.17	-36218.4	-14758.7	0.717712	0.802748	1.005e-52	-2.54954
2505.19	-36218.4	-14758.8	0.732524	0.799404	-1.44741e-53	-2.50305
2505.21	-36218.4	-14758.8	0.746246	0.795979	-2.49272e-53	-2.38843
2505.22	-36218.4	-14758.8	0.75996	0.792519	4.88658e-54	-2.23089
2505.24	-36218.4	-14758.8	0.774039	0.789073	6.24516e-54	-2.04553
2505.26	-36218.4	-14758.8	0.786887	0.785673	-1.57388e-54	-1.81167
2505.27	-36218.4	-14758.8	0.79824	0.782332	-1.68349e-54	-1.54189
2505.29	-36218.4	-14758.8	0.810521	0.779032	4.12483e-55	-1.31296
2505.31	-36218.4	-14758.8	0.824514	0.775666	4.10689e-55	-1.16061
2505.32	-36218.4	-14758.9	0.837774	0.771989	-1.24902e-55	-1.03938
2505.34	-36218.4	-14758.9	0.84955	0.76833	-1.00606e-55	-0.925688
2505.36	-36218.4	-14758.9	0.862017	0.765854	3.7543e-56	-0.839343
2505.38	-36218.4	-14758.9	0.875617	0.764426	2.70048e-56	-0.778334
2505.39	-36218.4	-14758.9	0.888363	0.762225	-9.79928e-57	-0.709606
2505.41	-36218.4	-14758.9	0.900088	0.758689	-6.43991e-57	-0.629568
2505.43	-36218.4	-14758.9	0.913026	0.754953	2.8149e-57	-0.573488
2505.44	-36218.4	-14759	0.927096	0.75155	1.53169e-57	-0.557601
2505.46	-36218.5	-14759	0.939693	0.748253	-8.15795e-58	-0.574761
2505.48	-36218.5	-14759	0.950989	0.744921	-4.09621e-58	-0.614873
2505.49	-36218.5	-14759	0.96371	0.74153	2.11945e-58	-0.666189
2505.51	-36218.5	-14759	0.977784	0.73809	9.44721e-59	-0.717109
2505.53	-36218.5	-14759	0.99063	0.734633	-5.89235e-59	-0.756619
2505.55	-36218.5	-14759	1.00236	0.731199	-2.15109e-59	-0.779932
2505.56	-36218.5	-14759.1	1.01511	0.727826	1.66953e-59	-0.787391
2505.58	-36218.5	-14759.1	1.02869	0.724503	5.73381e-60	-0.781929
2505.6	-36218.5	-14759.1	1.0414	0.721178	-4.31415e-60	-0.768136
2505.61	-36218.5	-14759.1	1.05321	0.717729	-1.25134e-60	-0.750428
2505.63	-36218.5	-14759.1	1.06512	0.71405	1.17137e-60	-0.732843
2505.65	-36218.5	-14759.1	1.07719	0.71066	2.63866e-61	-0.716973
2505.66	-36218.5	-14759.2	1.08897	0.708145	-3.2682e-61	-0.702804
2505.68	-36218.5	-14759.2	1.10058	0.704637	-7.01229e-62	-0.688737
2505.7	-36218.5	-14759.2	1.11239	0.697131	8.39204e-62	-0.672399
2505.72	-36218.5	-14759.2	1.1245	0.683262	1.36621e-62	-0.651421
2505.73	-36218.6	-14759.2	1.13682	0.661216	-2.2353e-62	-0.623825
2505.75	-36218.6	-14759.2	1.14868	0.630778	-2.3796e-63	-0.590305
2505.77	-36218.6	-14759.3	1.15931	0.592631	6.16715e-63	-0.552551
2505.78	-36218.6	-14759.3	1.16891	0.548758	6.30584e-64	-0.511541
2505.8	-36218.6	-14759.3	1.17791	0.501528	-1.57175e-63	-0.468257
2505.82	-36218.6	-14759.3	1.18621	0.452869	-8.10517e-65	-0.425127
2505.84	-36218.6	-14759.3	1.19358	0.404741	4.11534e-64	-0.384806
2505.85	-36218.6	-14759.4	1.2	0.36	0	-0.348584
2505.87	-36218.6	-14759.4	1.20549	0.320955	-1.12576e-64	-0.317069
2505.89	-36218.6	-14759.4	1.21	0.286667	0	-0.28976
2505.9	-36218.6	-14759.4	1.2136	0.256235	2.84308e-65	-0.266076
2505.92	-36218.6	-14759.4	1.21686	0.232152	-1.40809e-66	-0.246222
2505.94	-36218.6	-14759.5	1.2203	0.216284	-7.32074e-66	-0.230148
2505.95	-36218.6	-14759.5	1.22373	0.205533	7.25732e-67	-0.216288
2505.97	-36218.7	-14759.5	1.22699	0.196115	1.98911e-66	-0.202939
2505.99	-36218.7	-14759.5	1.23043	0.185224	-1.91198e-67	-0.18891
2506.01	-36218.7	-14759.5	1.23412	0.170939	-4.96703e-67	-0.172889
2506.02	-36218.7	-14759.6	1.23709	0.153337	7.2732e-68	-0.152982
2506.04	-36218.7	-14759.6	1.23884	0.132369	1.25655e-67	-0.128427
2506.06	-36218.7	-14759.6	1.24042	0.106858	-2.49886e-68	-0.10139
2506.07	-36218.7	-14759.6	1.24233	0.0770144	-3.39539e-68	-0.0732001
2506.09	-36218.7	-14759.6	1.24347	0.0461741	6.56113e-69	-0.0426205
2506.11	-36218.7	-14759.7	1.2434	0.015886	8.35703e-69	-0.0089003
2506.12	-36218.7	-14759.7	1.24344	-0.0166648	-2.07319e-69	0.0271112
2506.14	-36218.7	-14759.7	1.24383	-0.0536414	-2.07164e-69	0.0648809
2506.16	-36218.7	-14759.7	1.24259	-0.0951747	6.40998e-70	0.104756
2506.17	-36218.7	-14759.7	1.23917	-0.141196	5.57211e-70	0.14726
2506.19	-36218.7	-14759.8	1.23543	-0.191612	-1.67662e-70	0.193017
2506.21	-36218.8	-14759.8	1.23214	-0.245075	-1.34528e-70	0.241061
2506.23	-36218.8	-14759.8	1.22825	-0.298365	4.92652e-71	0.288086
2506.24	-36218.8	-14759.8	1.22314	-0.347422	3.25109e-71	0.331253
2506.26	-36218.8	-14759.8	1.21699	-0.387456	-1.45052e-71	0.368585
2506.28	-36218.8	-14759.8	1.21024	-0.417331	-8.71e-72	0.399233
2506.29	-36218.8	-14759.9	1.20357	-0.439871	3.77756e-72	0.423511
2506.31	-36218.8	-14759.9	1.19682	-0.456973	2.04633e-72	0.441948
2506.33	-36218.8	-14759.9	1.18903	-0.469311	-1.06584e-72	0.455257
2506.34	-36218.8	-14759.9	1.18028	-0.477589	-4.77391e-73	0.464441
2506.36	-36218.8	-14759.9	1.17167	-0.482615	3.0506e-73	0.470737
2506.38	-36218.8	-14760	1.16342	-0.485635	1.2745e-73	0.474878
2506.4	-36218.8	-14760	1.15502	-0.48813	-7.90385e-74	0.4772
2506.41	-36218.8	-14760	1.14639	-0.489866	-2.86922e-74	0.478126
2506.43	-36218.8	-14760	1.13777	-0.489406	2.16517e-74	0.478137
2506.45	-36218.9	-14760	1.1292	-0.487312	6.28018e-75	0.477452
2506.46	-36218.9	-14760.1	1.12056	-0.485367	-5.87888e-75	0.476279
2506.48	-36218.9	-14760.1	1.11198	-0.483749	-1.32434e-75	0.476539
2506.5	-36218.9	-14760.1	1.10366	-0.482394	1.64054e-75	0.481001
2506.51	-36218.9	-14760.1	1.09534	-0.487081	3.52156e-76	0.491213
2506.53	-36218.9	-14760.1	1.08667	-0.505264	-4.22316e-76	0.508134
2506.55	-36218.9	-14760.1	1.0781	-0.534317	-6.92268e-77	0.532864
2506.57	-36218.9	-14760.2	1.07022	-0.567895	1.17123e-76	0.566532
2506.58	-36218.9	-14760.2	1.06172	-0.608358	1.83708e-77	0.609994
2506.6	-36218.9	-14760.2	1.05087	-0.661165	-2.99672e-77	0.663888
2506.62	-36218.9	-14760.2	1.03821	-0.727901	-3.16603e-78	0.728156
2506.63	-36218.9	-14760.2	1.02495	-0.807681	7.91278e-78	0.802192
2506.65	-36218.9	-14760.2	1.01087	-0.894805	4.11505e-79	0.8839
2506.67	-36218.9	-14760.3	0.995259	-0.983701	-2.17323e-78	0.970798
2506.68	-36218.9	-14760.3	0.97776	-1.07754	-1.08895e-79	1.06107
2506.7	-36218.9	-14760.3	0.958185	-1.17945	5.51477e-79	1.15307
2506.72	-36218.9	-14760.3	0.936667	-1.28	0	1.2451
2506.74	-36219	-14760.3	0.913407	-1.36941	-1.43198e-79	1.3348
2506.75	-36219	-14760.3	0.888489	-1.45141	7.16759e-81	1.41742
2506.77	-36219	-14760.3	0.862129	-1.53025	3.90327e-80	1.48931
2506.79	-36219	-14760.4	0.835071	-1.60042	-1.89127e-81	1.55256
2506.8	-36219	-14760.4	0.80786	-1.65666	-9.80529e-81	1.60929
2506.82	-36219	-14760.4	0.779999	-1.70148	9.60667e-82	1.65768
2506.84	-36219	-14760.4	0.751054	-1.73822	2.5031e-81	1.69631
2506.86	-36219	-14760.4	0.721406	-1.76816	-3.7133e-82	1.72724
2506.87	-36219	-14760.4	0.691459	-1.79255	-6.78153e-82	1.75265
2506.89	-36219	-14760.4	0.661343	-1.81356	9.76683e-83	1.77355
2506.91	-36219	-14760.4	0.630842	-1.83213	1.68203e-82	1.79047
2506.92	-36219	-14760.5	0.599005	-1.84606	-3.29735e-83	1.80329
2506.94	-36219	-14760.5	0.565978	-1.854	-4.2141e-83	1.81198
2506.96	-36219	-14760.5	0.534316	-1.85722	1.06202e-83	1.81705
2506.97	-36219	-14760.5	0.504683	-1.8574	1.13598e-83	1.81911
2506.99	-36219	-14760.5	0.474021	-1.85632	-2.78334e-84	1.81894
2507.01	-36219	-14760.5	0.441164	-1.85484	-2.77124e-84	1.81733
2507.03	-36219	-14760.5	0.408817	-1.85224	8.42807e-85	1.81508
2507.04	-36219	-14760.5	0.378069	-1.84862	6.78867e-85	1.81242
2507.06	-36219	-14760.5	0.347112	-1.84556	-2.53329e-85	1.80884
2507.08	-36219	-14760.5	0.315312	-1.84272	-1.82217e-85	1.80441
2507.09	-36219	-14760.5	0.283791	-1.83731	6.61151e-86	1.79992
2507.11	-36219	-14760.5	0.252944	-1.82983	4.34366e-86	1.79393
2507.13	-36219	-14760.5	0.222135	-1.82473	-1.89589e-86	1.78237
2507.14	-36219	-14760.5	0.191179	-1.81643	-1.02702e-86	1.76909
2507.16	-36219	-14760.5	0.160423	-1.78996	5.34932e-87	1.76513
2507.18	-36219	-14760.5	0.129589	-1.76626	2.39603e-87	1.75146
2507.19	-36219	-14760.5	0.0979806	-1.79157	-1.53129e-87	1.68341
2507.21	-36219	-14760.5	0.0677174	-1.78164	-6.39993e-88	1.55588
2507.23	-36219	-14760.5	0.0429836	-1.56261	3.97607e-88	1.39428
