# Supplementary material for: Extraction of driving behavior primitives considering driver expectation and vehicle dynamics
Source: PLoS One. 2025 Dec 31;20(12):e0340123. doi: 10.1371/journal.pone.0340123 (PMC12755792; doi:10.1371/journal.pone.0340123)
Supplement: S1 File — (ZIP) [file pone.0340123.s001.zip › DataSetForPimitiveExaction-1/straight driving/d5c23_s_4.xlsx]

## Sheet: Sheet1
2132.3	-36222	-14767.6	0.036543	0.541427	5.66257e-79	0.0144031
2132.31	-36222	-14767.6	0.047233	0.613919	-4.26056e-79	-0.059361
2132.33	-36222	-14767.6	0.0596545	0.700585	-1.2358e-79	-0.123582
2132.35	-36222	-14767.6	0.0718893	0.766928	1.15683e-79	-0.184006
2132.37	-36222	-14767.6	0.0838083	0.808852	2.60599e-80	-0.237623
2132.38	-36222	-14767.6	0.0962972	0.839216	-3.2282e-80	-0.277342
2132.4	-36222	-14767.6	0.10992	0.8623	-6.92964e-81	-0.305016
2132.42	-36222	-14767.6	0.124949	0.878216	8.31021e-81	-0.326415
2132.43	-36222	-14767.6	0.140603	0.888572	1.36222e-81	-0.342957
2132.45	-36222	-14767.6	0.155777	0.895502	-2.30468e-81	-0.354184
2132.47	-36222	-14767.6	0.170676	0.899582	-3.61477e-82	-0.361641
2132.48	-36222	-14767.6	0.185948	0.900849	5.89563e-82	-0.367469
2132.5	-36222	-14767.6	0.201503	0.900155	6.2253e-83	-0.372097
2132.52	-36222	-14767.6	0.216998	0.898603	-1.55224e-82	-0.375364
2132.53	-36222	-14767.6	0.232426	0.896774	-8.00461e-84	-0.377855
2132.55	-36222	-14767.6	0.247875	0.895005	4.06433e-83	-0.380242
2132.57	-36222.1	-14767.6	0.263333	0.893333	0	-0.382353
2132.59	-36222.1	-14767.6	0.278659	0.891697	-1.11206e-83	-0.38396
2132.6	-36222.1	-14767.6	0.293333	0.89	0	-0.385621
2132.62	-36222	-14767.6	0.307063	0.888209	2.81785e-84	-0.387838
2132.64	-36222.1	-14767.6	0.320835	0.886581	-1.41044e-85	-0.390099
2132.65	-36222.1	-14767.6	0.335573	0.885181	-7.68083e-85	-0.39186
2132.67	-36222.1	-14767.6	0.350907	0.883181	3.72162e-86	-0.393331
2132.69	-36222.1	-14767.6	0.366337	0.879964	1.92948e-85	-0.39469
2132.7	-36222.1	-14767.7	0.381828	0.876233	-1.8904e-86	-0.395467
2132.72	-36222.1	-14767.7	0.39736	0.872716	-4.92559e-86	-0.395442
2132.74	-36222.1	-14767.7	0.412674	0.869433	7.30702e-87	-0.395484
2132.76	-36222.1	-14767.7	0.42766	0.866205	1.33447e-86	-0.396767
2132.77	-36222.1	-14767.7	0.442668	0.862672	-1.92191e-87	-0.400746
2132.79	-36222.1	-14767.7	0.45801	0.858925	-3.3099e-87	-0.40878
2132.81	-36222.1	-14767.7	0.473733	0.856178	6.48852e-88	-0.421895
2132.82	-36222.1	-14767.7	0.489477	0.854692	8.29248e-88	-0.441024
2132.84	-36222.1	-14767.7	0.504133	0.852488	-2.08984e-88	-0.467009
2132.86	-36222.1	-14767.7	0.517418	0.848908	-2.23538e-88	-0.500651
2132.88	-36222.1	-14767.7	0.530621	0.846014	5.47705e-89	-0.542687
2132.89	-36222.1	-14767.7	0.544409	0.844518	5.45324e-89	-0.593431
2132.91	-36222.1	-14767.7	0.558122	0.842368	-1.65847e-89	-0.652446
2132.93	-36222.1	-14767.7	0.571691	0.838806	-1.33587e-89	-0.717633
2132.94	-36222.1	-14767.8	0.586079	0.83535	4.98505e-90	-0.784596
2132.96	-36222.1	-14767.8	0.601256	0.832262	3.58577e-90	-0.850628
2132.98	-36222.1	-14767.8	0.615867	0.828035	-1.30117e-90	-0.915361
2132.99	-36222.1	-14767.8	0.629517	0.822647	-8.55107e-91	-0.977599
2133.01	-36222.1	-14767.8	0.643109	0.818043	3.73769e-91	-1.03497
2133.03	-36222.1	-14767.8	0.656909	0.81475	2.03381e-91	-1.08651
2133.05	-36222.1	-14767.8	0.670437	0.811661	-1.08322e-91	-1.13289
2133.06	-36222.1	-14767.8	0.683704	0.808297	-5.43887e-92	-1.17511
2133.08	-36222.1	-14767.8	0.697194	0.804829	2.81385e-92	-1.21439
2133.1	-36222.1	-14767.8	0.71098	0.80139	1.2538e-92	-1.25079
2133.11	-36222.1	-14767.9	0.724752	0.798041	-7.80707e-93	-1.28338
2133.13	-36222.1	-14767.9	0.73847	0.794621	-2.83517e-93	-1.31262
2133.15	-36222.2	-14767.9	0.752293	0.790865	2.14334e-93	-1.34004
2133.16	-36222.2	-14767.9	0.766035	0.78743	6.25269e-94	-1.3662
2133.18	-36222.2	-14767.9	0.779349	0.785406	-6.02329e-94	-1.39123
2133.2	-36222.2	-14767.9	0.79264	0.783944	-1.66504e-94	-1.41746
2133.22	-36222.2	-14767.9	0.806594	0.78126	1.55539e-94	-1.44809
2133.23	-36222.2	-14767.9	0.820328	0.777545	3.50371e-95	-1.48209
2133.25	-36222.2	-14768	0.832358	0.774012	-4.33959e-95	-1.51631
2133.27	-36222.2	-14768	0.8438	0.770769	-9.31079e-96	-1.5506
2133.28	-36222.2	-14768	0.856758	0.767418	1.11412e-95	-1.58603
2133.3	-36222.2	-14768	0.87085	0.763946	1.8129e-96	-1.62139
2133.32	-36222.2	-14768	0.884681	0.760503	-2.9598e-96	-1.65457
2133.33	-36222.2	-14768	0.898365	0.757073	-3.12771e-97	-1.68504
2133.35	-36222.2	-14768	0.91241	0.753598	7.82428e-97	-1.71293
2133.37	-36222.2	-14768.1	0.925919	0.750194	4.08259e-98	-1.73824
2133.39	-36222.2	-14768.1	0.937901	0.746952	-2.1846e-97	-1.76095
2133.4	-36222.2	-14768.1	0.949314	0.743548	-1.14579e-98	-1.78104
2133.42	-36222.2	-14768.1	0.961324	0.739786	6.85189e-98	-1.79855
2133.44	-36222.2	-14768.1	0.973333	0.736667	0	-1.81373
2133.45	-36222.2	-14768.1	0.984695	0.734993	-6.96982e-98	-1.82694
2133.47	-36222.2	-14768.1	0.996667	0.733333	4.9672e-108	-1.83878
2133.49	-36222.3	-14768.2	1.01032	0.730242	2.03874e-97	-1.84979
2133.5	-36222.3	-14768.2	1.02411	0.726447	-3.95959e-98	-1.86006
2133.52	-36222.3	-14768.2	1.03647	0.722917	-7.65182e-97	-1.86952
2133.54	-36222.3	-14768.2	1.04802	0.719615	3.06697e-97	-1.87781
2133.56	-36222.3	-14768.2	1.05961	0.716325	2.99884e-96	-1.88454
2133.57	-36222.3	-14768.3	1.0714	0.712924	-1.15703e-96	-1.88934
2133.59	-36222.3	-14768.3	1.08338	0.709418	-1.08685e-95	-1.89189
2133.61	-36222.3	-14768.3	1.09547	0.706113	6.64277e-96	-1.89199
2133.62	-36222.3	-14768.3	1.10756	0.702954	4.08036e-95	-1.88969
2133.64	-36222.3	-14768.3	1.11943	0.698911	-3.4095e-95	-1.88564
2133.66	-36222.3	-14768.3	1.13106	0.693732	-1.58905e-94	-1.88042
2133.67	-36222.3	-14768.4	1.14279	0.689029	1.28296e-94	-1.87431
2133.69	-36222.3	-14768.4	1.1548	0.68562	5.69538e-94	-1.86761
2133.71	-36222.3	-14768.4	1.16688	0.682277	-6.08423e-94	-1.86072
2133.72	-36222.3	-14768.4	1.17888	0.678586	-2.09762e-93	-1.85394
2133.74	-36222.4	-14768.4	1.19093	0.675937	2.78787e-93	-1.84739
2133.76	-36222.4	-14768.4	1.2028	0.674498	8.11754e-93	-1.84061
2133.78	-36222.4	-14768.5	1.21369	0.672403	-1.0459e-92	-1.83235
2133.79	-36222.4	-14768.5	1.22379	0.668912	-2.86496e-92	-1.82189
2133.81	-36222.4	-14768.5	1.23467	0.665172	4.59339e-92	-1.80946
2133.83	-36222.4	-14768.5	1.24678	0.661769	1.03051e-91	-1.79424
2133.84	-36222.4	-14768.5	1.25907	0.658397	-1.98158e-91	-1.77407
2133.86	-36222.4	-14768.6	1.27106	0.654943	-3.65921e-91	-1.74726
2133.88	-36222.4	-14768.6	1.28299	0.651558	8.43799e-91	-1.71264
2133.89	-36222.4	-14768.6	1.29472	0.648244	1.40525e-90	-1.66804
2133.91	-36222.4	-14768.6	1.30569	0.644859	-3.14966e-90	-1.61033
2133.93	-36222.4	-14768.7	1.3159	0.641407	-4.77281e-90	-1.53667
2133.95	-36222.4	-14768.7	1.32585	0.638026	1.31354e-89	-1.44458
2133.96	-36222.4	-14768.7	1.33584	0.634709	1.8256e-89	-1.33387
2133.98	-36222.5	-14768.7	1.346	0.631338	-4.89172e-89	-1.20604
2134	-36222.5	-14768.7	1.35633	0.627891	-6.0729e-89	-1.06214
2134.01	-36222.5	-14768.8	1.36672	0.624425	1.99682e-88	-0.903511
2134.03	-36222.5	-14768.8	1.37701	0.620995	2.00554e-88	-0.741006
2134.05	-36222.5	-14768.8	1.38707	0.617642	-8.18531e-88	-0.59067
2134.07	-36222.5	-14768.8	1.39704	0.61432	-7.65239e-88	-0.4557
2134.08	-36222.5	-14768.8	1.4072	0.610935	3.03647e-87	-0.332447
2134.1	-36222.5	-14768.9	1.41755	0.607483	2.37591e-87	-0.224082
2134.12	-36222.5	-14768.9	1.42794	0.604014	-1.21199e-86	-0.136844
2134.13	-36222.5	-14768.9	1.43821	0.600593	-7.03749e-87	-0.0691516
2134.15	-36222.5	-14768.9	1.44824	0.597273	4.88643e-86	-0.0158333
2134.17	-36222.5	-14769	1.45822	0.593938	2.67562e-86	0.0262486
2134.18	-36222.6	-14769	1.46841	0.590452	-1.80361e-85	0.0592592
2134.2	-36222.6	-14769	1.47878	0.587045	-6.92209e-86	0.084615
2134.22	-36222.6	-14769	1.48916	0.583917	7.0652e-85	0.103441
2134.24	-36222.6	-14769.1	1.4994	0.580257	1.36275e-85	0.116987
2134.25	-36222.6	-14769.1	1.50943	0.575305	-2.8125e-84	0.126569
2134.27	-36222.6	-14769.1	1.51941	0.570261	-5.16461e-85	0.13362
2134.29	-36222.6	-14769.1	1.52956	0.566489	1.03182e-83	0.139354
2134.3	-36222.6	-14769.1	1.54	0.563333	0	0.143791
2134.32	-36222.6	-14769.2	1.55064	0.559867	-3.97367e-83	0.146839
2134.34	-36222.6	-14769.2	1.56054	0.556483	7.8464e-84	0.149395
2134.35	-36222.6	-14769.2	1.56906	0.553478	1.56592e-82	0.152222
2134.37	-36222.7	-14769.3	1.57715	0.549734	-2.9651e-83	0.154817
2134.39	-36222.7	-14769.3	1.58572	0.544529	-5.70155e-82	0.156666
2134.41	-36222.7	-14769.3	1.59432	0.539482	2.28128e-82	0.15812
2134.42	-36222.7	-14769.3	1.60268	0.535889	2.15928e-81	0.159449
2134.44	-36222.7	-14769.4	1.61168	0.532752	-1.32266e-81	0.160195
2134.46	-36222.7	-14769.4	1.62188	0.529251	-8.12854e-81	0.160177
2134.47	-36222.7	-14769.4	1.63248	0.525943	6.79312e-81	0.160181
2134.49	-36222.7	-14769.4	1.64268	0.522914	3.16615e-80	0.160702
2134.51	-36222.7	-14769.5	1.65214	0.518894	-2.5563e-80	0.161364
2134.52	-36222.7	-14769.5	1.6608	0.513553	-1.13481e-79	0.161903
2134.54	-36222.8	-14769.5	1.6691	0.508769	1.21481e-79	0.162506
2134.56	-36222.8	-14769.5	1.67739	0.50545	4.39458e-79	0.163156
2134.58	-36222.8	-14769.6	1.68584	0.502375	-4.56195e-79	0.163405
2134.59	-36222.8	-14769.6	1.69445	0.498871	-1.56377e-78	0.163272
2134.61	-36222.8	-14769.6	1.703	0.495559	2.06853e-78	0.163641
2134.63	-36222.8	-14769.6	1.71151	0.492356	5.69602e-78	0.164805
2134.64	-36222.8	-14769.7	1.72038	0.487991	-9.14772e-78	0.166062
2134.66	-36222.8	-14769.7	1.72919	0.482594	-2.05298e-77	0.167139
2134.68	-36222.8	-14769.7	1.73655	0.478119	3.96818e-77	0.168373
2134.69	-36222.8	-14769.8	1.7429	0.474957	7.90316e-77	0.169578
2134.71	-36222.8	-14769.8	1.75056	0.471728	-1.48386e-76	0.169997
2134.73	-36222.9	-14769.8	1.75947	0.468166	-2.72701e-76	0.169841
2134.74	-36222.9	-14769.8	1.76705	0.465221	6.27864e-76	0.170405
2134.76	-36222.9	-14769.9	1.77337	0.462154	1.04529e-75	0.173038
2134.78	-36222.9	-14769.9	1.78098	0.456608	-2.34262e-75	0.1791
2134.8	-36222.9	-14769.9	1.78987	0.446222	-3.54979e-75	0.189927
2134.81	-36222.9	-14769.9	1.79771	0.428797	9.69333e-75	0.206841
2134.83	-36222.9	-14770	1.80433	0.40381	1.20808e-74	0.231197
2134.85	-36222.9	-14770	1.81118	0.371977	-3.97716e-74	0.264291
2134.86	-36222.9	-14770	1.81813	0.332983	-3.99557e-74	0.306296
2134.88	-36223	-14770.1	1.82398	0.285749	1.63087e-73	0.356691
2134.9	-36223	-14770.1	1.82872	0.228826	1.52471e-73	0.415612
2134.91	-36223	-14770.1	1.83291	0.160974	-6.05009e-73	0.483365
2134.93	-36223	-14770.2	1.83614	0.0851066	-4.73395e-73	0.558028
2134.95	-36223	-14770.2	1.83757	0.00647445	2.41487e-72	0.636242
2134.97	-36223	-14770.2	1.83697	-0.070301	1.40221e-72	0.713447
2134.98	-36223	-14770.2	1.83452	-0.141368	-9.73611e-72	0.785165
2135	-36223	-14770.3	1.83075	-0.205917	-5.33112e-72	0.851461
2135.02	-36223	-14770.3	1.82623	-0.264426	3.59365e-71	0.914029
2135.03	-36223	-14770.3	1.82074	-0.317433	1.37921e-71	0.972701
2135.05	-36223.1	-14770.4	1.81397	-0.36566	-1.40773e-70	1.02664
2135.07	-36223.1	-14770.4	1.80704	-0.410738	-2.71526e-71	1.0757
2135.09	-36223.1	-14770.4	1.80098	-0.454068	5.60385e-70	1.12002
2135.1	-36223.1	-14770.4	1.79385	-0.494428	1.02904e-70	1.16007
2135.12	-36223.1	-14770.5	1.78378	-0.530016	-2.05587e-69	1.19631
2135.14	-36223.1	-14770.5	1.77333	-0.56	0	1.22876
2135.15	-36223.1	-14770.5	1.76513	-0.584964	8.11346e-69	1.25763
2135.17	-36223.1	-14770.6	1.75667	-0.61	0	1.28431
2135.19	-36223.1	-14770.6	1.74526	-0.63967	-2.96529e-68	1.31071
2135.2	-36223.2	-14770.6	1.7326	-0.6719	5.84007e-69	1.3395
2135.22	-36223.2	-14770.6	1.72064	-0.704621	1.1325e-67	1.37239
2135.24	-36223.2	-14770.7	1.70852	-0.741345	-4.54357e-68	1.40714
2135.26	-36223.2	-14770.7	1.69535	-0.78424	-4.44364e-67	1.44171
2135.27	-36223.2	-14770.7	1.68174	-0.828394	1.71458e-67	1.477
2135.29	-36223.2	-14770.7	1.66819	-0.869184	1.61061e-66	1.5134
2135.31	-36223.2	-14770.8	1.65411	-0.906306	-9.84402e-67	1.54844
2135.32	-36223.2	-14770.8	1.63895	-0.940746	-6.04674e-66	1.58014
2135.34	-36223.2	-14770.8	1.62278	-0.974745	5.04569e-66	1.60896
2135.36	-36223.2	-14770.9	1.60577	-1.00853	2.25498e-65	1.63537
2135.37	-36223.3	-14770.9	1.58806	-1.03794	-2.41895e-65	1.65926
2135.39	-36223.3	-14770.9	1.56982	-1.06146	-8.75446e-65	1.6805
2135.41	-36223.3	-14770.9	1.55113	-1.08307	9.08918e-65	1.69909
2135.43	-36223.3	-14771	1.53221	-1.10445	3.11575e-64	1.71517
2135.44	-36223.3	-14771	1.51339	-1.12241	-4.12149e-64	1.72909
2135.46	-36223.3	-14771	1.49461	-1.13605	-1.13492e-63	1.74108
2135.48	-36223.3	-14771	1.47526	-1.14855	1.82984e-63	1.75125
2135.49	-36223.3	-14771	1.45521	-1.16184	4.37974e-63	1.75996
2135.51	-36223.3	-14771.1	1.43505	-1.17582	-6.85384e-63	1.76794
2135.53	-36223.3	-14771.1	1.41463	-1.18976	-1.53021e-62	1.77536
2135.54	-36223.3	-14771.1	1.39288	-1.20234	2.93788e-62	1.78165
2135.56	-36223.3	-14771.2	1.37028	-1.21268	5.42338e-62	1.7862
2135.58	-36223.4	-14771.2	1.34902	-1.22043	-1.25048e-61	1.78847
2135.6	-36223.4	-14771.2	1.32927	-1.22537	-2.08248e-61	1.78836
2135.61	-36223.4	-14771.2	1.30932	-1.22736	4.66754e-61	1.7862
2135.63	-36223.4	-14771.2	1.28861	-1.2271	7.07291e-61	1.78217
2135.65	-36223.4	-14771.3	1.26774	-1.22594	-1.9314e-60	1.77626
2135.66	-36223.4	-14771.3	1.24715	-1.2242	-2.4071e-60	1.76874
2135.68	-36223.4	-14771.3	1.22706	-1.22137	7.99978e-60	1.76001
2135.7	-36223.4	-14771.3	1.20713	-1.21787	9.20269e-60	1.74948
2135.71	-36223.4	-14771.3	1.18671	-1.21463	-2.97421e-59	1.73601
2135.73	-36223.4	-14771.3	1.16602	-1.21123	-2.97644e-59	1.71976
2135.75	-36223.4	-14771.4	1.1458	-1.2065	1.21342e-58	1.70162
2135.76	-36223.4	-14771.4	1.12589	-1.20131	1.13414e-58	1.68102
2135.78	-36223.4	-14771.4	1.10567	-1.19732	-4.4999e-58	1.6567
2135.8	-36223.4	-14771.4	1.08494	-1.19199	-3.52092e-58	1.62892
2135.82	-36223.5	-14771.4	1.06388	-1.18104	1.79607e-57	1.59871
2135.83	-36223.5	-14771.4	1.04344	-1.16606	1.0429e-57	1.566
2135.85	-36223.5	-14771.5	1.02466	-1.15051	-7.24128e-57	1.52986
2135.87	-36223.5	-14771.5	1.00659	-1.131	-3.96505e-57	1.48764
2135.88	-36223.5	-14771.5	0.987732	-1.10138	2.6728e-56	1.43626
2135.9	-36223.5	-14771.5	0.968819	-1.0565	1.0258e-56	1.37496
2135.92	-36223.5	-14771.5	0.951176	-0.992966	-1.047e-55	1.30309
2135.93	-36223.5	-14771.5	0.934324	-0.914899	-2.01948e-56	1.215
2135.95	-36223.5	-14771.6	0.917694	-0.825793	4.08066e-55	1.10552
2135.97	-36223.5	-14771.6	0.903333	-0.713333	0	0.980392
2135.99	-36223.5	-14771.6	0.893311	-0.567132	-1.61618e-54	0.845986
2136	-36223.5	-14771.6	0.886667	-0.403333	0	0.698257
2136.02	-36223.5	-14771.6	0.882097	-0.240083	5.90824e-54	0.535183
2136.04	-36223.5	-14771.6	0.879955	-0.0769879	-1.16374e-54	0.373235
2136.05	-36223.5	-14771.6	0.880669	0.0858339	-2.32108e-53	0.228239
2136.07	-36223.5	-14771.7	0.883546	0.23101	4.39424e-54	0.0983424
2136.09	-36223.5	-14771.7	0.887942	0.344138	8.44926e-53	-0.0194498
2136.11	-36223.6	-14771.7	0.89418	0.432912	-3.38064e-53	-0.119554
2136.12	-36223.6	-14771.7	0.9024	0.506635	-3.19985e-52	-0.197638
2136.14	-36223.6	-14771.7	0.911661	0.566094	1.9616e-52	-0.257978
2136.16	-36223.6	-14771.7	0.921333	0.611496	1.25062e-51	-0.305408
2136.17	-36223.6	-14771.7	0.931982	0.645221	-7.39192e-52	-0.342491
2136.19	-36223.6	-14771.8	0.943888	0.669707	-4.50942e-51	-0.371077
2136.21	-36223.6	-14771.8	0.956224	0.686772	3.75513e-51	-0.392115
2136.22	-36223.6	-14771.8	0.968314	0.698057	1.67746e-50	-0.406682
2136.24	-36223.6	-14771.8	0.980106	0.705012	-1.79918e-50	-0.416394
2136.26	-36223.6	-14771.8	0.99173	0.708813	-6.51126e-50	-0.422766
2136.28	-36223.6	-14771.8	1.00349	0.710201	6.76015e-50	-0.42703
2136.29	-36223.6	-14771.9	1.01552	0.710142	2.31735e-49	-0.430021
2136.31	-36223.6	-14771.9	1.02758	0.71004	-3.06538e-49	-0.431935
2136.33	-36223.6	-14771.9	1.03959	0.710241	-8.44102e-49	-0.433058
2136.34	-36223.6	-14771.9	1.05164	0.709513	1.35562e-48	-0.433883
2136.36	-36223.6	-14771.9	1.0637	0.707664	3.04234e-48	-0.434516
2136.38	-36223.6	-14771.9	1.07552	0.70594	-5.88051e-48	-0.434575
2136.39	-36223.6	-14772	1.08714	0.704445	-1.17118e-47	-0.434001
2136.41	-36223.7	-14772	1.09892	0.701997	2.19896e-47	-0.433112
2136.43	-36223.7	-14772	1.11096	0.698438	4.04119e-47	-0.432009
2136.45	-36223.7	-14772	1.12308	0.694759	-9.24544e-47	-0.430549
2136.46	-36223.7	-14772	1.13511	0.691362	-1.40683e-46	-0.428821
2136.48	-36223.7	-14772	1.1469	0.688053	3.87694e-46	-0.427124
2136.5	-36223.7	-14772.1	1.15853	0.68472	5.38985e-46	-0.42551
2136.51	-36223.7	-14772.1	1.17027	0.681335	-1.44435e-45	-0.423845
2136.53	-36223.7	-14772.1	1.18231	0.677893	-1.79315e-45	-0.422147
2136.55	-36223.7	-14772.1	1.19474	0.67441	5.89605e-45	-0.420545
2136.56	-36223.7	-14772.1	1.20675	0.670978	5.9218e-45	-0.418865
2136.58	-36223.7	-14772.2	1.21715	0.667713	-2.4169e-44	-0.416782
2136.6	-36223.7	-14772.2	1.22692	0.664386	-2.25954e-44	-0.414545
2136.62	-36223.7	-14772.2	1.23807	0.660671	8.96585e-44	-0.412677
2136.63	-36223.7	-14772.2	1.25041	0.657277	7.0154e-44	-0.411068
2136.65	-36223.8	-14772.2	1.26263	0.65527	-3.57867e-43	-0.409316
2136.67	-36223.8	-14772.3	1.27456	0.653708	-2.07798e-43	-0.407651
2136.68	-36223.8	-14772.3	1.2865	0.650945	1.44283e-42	-0.406497
2136.7	-36223.8	-14772.3	1.29805	0.647311	7.90037e-43	-0.405457
2136.72	-36223.8	-14772.3	1.30868	0.643815	-5.32556e-42	-0.403916
2136.73	-36223.8	-14772.3	1.3188	0.640416	-2.0439e-42	-0.402153
2136.75	-36223.8	-14772.4	1.32909	0.636786	2.08616e-41	-0.400741
2136.77	-36223.8	-14772.4	1.3394	0.633497	4.02383e-42	-0.399821
2136.78	-36223.8	-14772.4	1.34942	0.631276	-8.30454e-41	-0.399419
2136.8	-36223.8	-14772.4	1.3594	0.630048	-1.52497e-41	-0.399736
2136.82	-36223.8	-14772.4	1.36969	0.629579	3.04666e-40	-0.400969
2136.84	-36223.8	-14772.5	1.38	0.63	-2.6909e-50	-0.40305
2136.85	-36223.8	-14772.5	1.39012	0.631424	-1.17332e-39	-0.405918
2136.87	-36223.9	-14772.5	1.40065	0.633461	2.31682e-40	-0.409854
2136.89	-36223.9	-14772.5	1.41211	0.636007	4.62374e-39	-0.415009
2136.9	-36223.9	-14772.6	1.42404	0.640331	-8.75513e-40	-0.420827
2136.92	-36223.9	-14772.6	1.43596	0.647111	-1.68351e-38	-0.426824
2136.94	-36223.9	-14772.6	1.44812	0.654067	6.736e-39	-0.433254
2136.95	-36223.9	-14772.6	1.46051	0.659374	6.37577e-38	-0.440165
2136.97	-36223.9	-14772.7	1.47187	0.664232	-3.90854e-38	-0.44658
2136.99	-36223.9	-14772.7	1.48171	0.669508	-2.4919e-37	-0.451993
2137.01	-36223.9	-14772.7	1.49193	0.674007	1.47286e-37	-0.457447
2137.02	-36223.9	-14772.7	1.50379	0.677236	8.98513e-37	-0.463629
2137.04	-36223.9	-14772.7	1.51624	0.681067	-7.4822e-37	-0.46982
2137.06	-36223.9	-14772.8	1.52834	0.686369	-3.34238e-36	-0.475489
2137.07	-36224	-14772.8	1.5401	0.691283	3.58491e-36	-0.480875
2137.09	-36224	-14772.8	1.55172	0.694716	1.29739e-35	-0.485981
2137.11	-36224	-14772.8	1.56349	0.69745	-1.34698e-35	-0.490233
2137.12	-36224	-14772.9	1.57552	0.699585	-4.61739e-35	-0.493248
2137.14	-36224	-14772.9	1.58758	0.699753	6.10786e-35	-0.495061
2137.16	-36224	-14772.9	1.59958	0.697889	1.6819e-34	-0.495744
2137.18	-36224	-14773	1.61164	0.696016	-2.71173e-34	-0.495365
2137.19	-36224	-14773	1.62348	0.69461	-6.49057e-34	-0.494233
2137.21	-36224	-14773	1.63429	0.692041	1.01571e-33	-0.492959
2137.23	-36224	-14773	1.64437	0.688327	2.2677e-33	-0.491845
2137.24	-36224	-14773.1	1.6554	0.685665	-4.35379e-33	-0.490785
2137.26	-36224.1	-14773.1	1.66759	0.684215	-8.03719e-33	-0.489671
2137.28	-36224.1	-14773.1	1.67959	0.681877	1.85315e-32	-0.488422
2137.3	-36224.1	-14773.1	1.69113	0.678338	3.08613e-32	-0.486818
2137.31	-36224.1	-14773.2	1.70307	0.674973	-6.91706e-32	-0.484525
2137.33	-36224.1	-14773.2	1.71521	0.671684	-1.04817e-31	-0.481639
2137.35	-36224.1	-14773.2	1.72644	0.667079	2.86223e-31	-0.478641
2137.36	-36224.1	-14773.2	1.73658	0.661695	3.5672e-31	-0.475849
2137.38	-36224.1	-14773.3	1.74621	0.657475	-1.18553e-30	-0.473419
2137.4	-36224.1	-14773.3	1.7562	0.654402	-1.36379e-30	-0.471298
2137.41	-36224.1	-14773.3	1.76746	0.651184	4.40764e-30	-0.469284
2137.43	-36224.2	-14773.4	1.77971	0.647666	4.41094e-30	-0.467015
2137.45	-36224.2	-14773.4	1.7919	0.644391	-1.77805e-29	-0.464074
2137.47	-36224.2	-14773.4	1.80386	0.640943	-1.39595e-29	-0.460561
2137.48	-36224.2	-14773.4	1.81581	0.636473	7.22407e-29	-0.456844
2137.5	-36224.2	-14773.5	1.8274	0.631249	5.31659e-29	-0.453
2137.52	-36224.2	-14773.5	1.83808	0.626021	-2.67345e-28	-0.448995
2137.53	-36224.2	-14773.5	1.84821	0.620905	-1.54745e-28	-0.445092
2137.55	-36224.2	-14773.6	1.85848	0.615743	1.05679e-27	-0.441615
2137.57	-36224.2	-14773.6	1.8688	0.610597	4.06794e-28	-0.438309
2137.58	-36224.3	-14773.6	1.87884	0.605586	-4.23204e-27	-0.434732
2137.6	-36224.3	-14773.6	1.88881	0.600595	-1.54408e-27	-0.430774
2137.62	-36224.3	-14773.7	1.89903	0.595471	1.55757e-26	-0.426453
2137.64	-36224.3	-14773.7	1.90939	0.590302	2.99588e-27	-0.421846
2137.65	-36224.3	-14773.7	1.9197	0.585201	-6.04897e-26	-0.417007
2137.67	-36224.3	-14773.8	1.93	0.58	0	-0.411765
2137.69	-36224.3	-14773.8	1.94028	0.574245	2.39517e-25	-0.405831
2137.7	-36224.3	-14773.8	1.95	0.566667	0	-0.398693
2137.72	-36224.3	-14773.9	1.95877	0.556082	-8.75585e-25	-0.389759
2137.74	-36224.4	-14773.9	1.96717	0.542452	1.72447e-25	-0.378331
2137.75	-36224.4	-14773.9	1.97577	0.526121	3.34406e-24	-0.364036
2137.77	-36224.4	-14774	1.98432	0.507758	-1.34164e-24	-0.347675
2137.79	-36224.4	-14774	1.9926	0.488052	-1.31213e-23	-0.330084
2137.81	-36224.4	-14774	2.00101	0.467567	5.06285e-24	-0.31149
2137.82	-36224.4	-14774	2.00975	0.446847	4.75584e-23	-0.292261
2137.84	-36224.4	-14774.1	2.01806	0.426448	-2.90677e-23	-0.273451
2137.86	-36224.4	-14774.1	2.02529	0.407015	-1.7855e-22	-0.256043
2137.87	-36224.5	-14774.1	2.03131	0.389395	1.49194e-22	-0.240562
2137.89	-36224.5	-14774.2	2.03634	0.373983	6.95345e-22	-0.227121
2137.91	-36224.5	-14774.2	2.04116	0.360203	-5.61404e-22	-0.215145
2137.92	-36224.5	-14774.2	2.04627	0.347745	-2.49221e-21	-0.204216
2137.94	-36224.5	-14774.3	2.05157	0.337079	2.66236e-21	-0.194406
2137.96	-36224.5	-14774.3	2.05681	0.328311	9.17884e-21	-0.185787
2137.97	-36224.5	-14774.3	2.06164	0.320765	-1.21993e-20	-0.178337
2137.99	-36224.5	-14774.4	2.06638	0.313986	-3.55211e-20	-0.172772
2138.01	-36224.5	-14774.4	2.0723	0.307961	4.57669e-20	-0.170938
2138.03	-36224.6	-14774.4	2.0794	0.302712	1.25366e-19	-0.176324
2138.04	-36224.6	-14774.5	2.08573	0.298273	-2.01e-19	-0.194642
2138.06	-36224.6	-14774.5	2.09075	0.294754	-4.50936e-19	-0.229092
2138.08	-36224.6	-14774.5	2.09578	0.292344	8.71514e-19	-0.279507
2138.09	-36224.6	-14774.6	2.10096	0.290767	1.73569e-18	-0.34595
2138.11	-36224.6	-14774.6	2.10507	0.289249	-3.25884e-18	-0.428772
2138.13	-36224.6	-14774.6	2.1083	0.287499	-5.989e-18	-0.523159
2138.14	-36224.6	-14774.7	2.11231	0.285763	1.3789e-17	-0.618994
2138.16	-36224.7	-14774.7	2.11746	0.284112	2.29565e-17	-0.711885
2138.18	-36224.7	-14774.7	2.12279	0.282438	-5.14482e-17	-0.802897
2138.2	-36224.7	-14774.8	2.12791	0.280713	-7.79599e-17	-0.891106
2138.21	-36224.7	-14774.8	2.13301	0.278988	2.12883e-16	-0.973684
2138.23	-36224.7	-14774.8	2.13817	0.277274	2.65316e-16	-1.04974
2138.25	-36224.7	-14774.9	2.14336	0.275549	-8.73457e-16	-1.11989
2138.26	-36224.7	-14774.9	2.14851	0.273831	-8.77499e-16	-1.18331
2138.28	-36224.7	-14775	2.15353	0.272156	3.58168e-15	-1.23841
2138.3	-36224.8	-14775	2.15851	0.270495	3.34854e-15	-1.28512
2138.32	-36224.8	-14775	2.16364	0.268791	-1.32871e-14	-1.3242
2138.33	-36224.8	-14775.1	2.16881	0.267067	-1.03966e-14	-1.3555
2138.35	-36224.8	-14775.1	2.17378	0.265387	5.37469e-14	-1.37847
2138.37	-36224.8	-14775.1	2.17877	0.263728	3.95462e-14	-1.39385
2138.38	-36224.8	-14775.2	2.18413	0.262031	-1.98844e-13	-1.40299
2138.4	-36224.8	-14775.2	2.18922	0.260304	-1.15093e-13	-1.40711
2138.42	-36224.8	-14775.2	2.1931	0.258586	7.85995e-13	-1.40735
2138.43	-36224.9	-14775.3	2.19628	0.256869	3.02555e-13	-1.40462
2138.45	-36224.9	-14775.3	2.19971	0.255142	-3.09074e-12	-1.39976
2138.47	-36224.9	-14775.3	2.20314	0.253432	-5.96268e-13	-1.39363
2138.49	-36224.9	-14775.4	2.20622	0.25177	1.23067e-11	-1.38691
2138.5	-36224.9	-14775.4	2.20975	0.2501	2.25991e-12	-1.37954
2138.52	-36224.9	-14775.4	2.21457	0.248373	-4.515e-11	-1.37137
2138.54	-36224.9	-14775.5	2.22	0.246667	0	-1.36275
2138.55	-36225	-14775.5	2.22518	0.245028	1.7388e-10	-1.35415
2138.57	-36225	-14775.6	2.23031	0.243216	-3.43342e-11	-1.34594
2138.59	-36225	-14775.6	2.23556	0.24121	-6.85216e-10	-1.33826
2138.6	-36225	-14775.6	2.24024	0.239969	1.29747e-10	-1.3307
2138.62	-36225	-14775.6	2.24383	0.240043	2.49488e-09	-1.32289
2138.64	-36225	-14775.7	2.24706	0.239911	-9.98242e-10	-1.31497
2138.66	-36225	-14775.7	2.25056	0.238367	-9.44859e-09	-1.30712
2138.67	-36225	-14775.8	2.25388	0.236326	5.79227e-09	-1.29926
2138.69	-36225.1	-14775.8	2.25689	0.234626	3.69287e-08	-1.29125
2138.71	-36225.1	-14775.8	2.26082	0.233047	-2.18271e-08	-1.28277
2138.72	-36225.1	-14775.9	2.26611	0.231344	-1.33155e-07	-1.274
2138.74	-36225.1	-14775.9	2.27102	0.229588	1.10883e-07	-1.26636
2138.76	-36225.1	-14775.9	2.27451	0.227861	4.95325e-07	-1.26084
2138.77	-36225.1	-14776	2.27761	0.226175	-5.31267e-07	-1.25734
2138.79	-36225.1	-14776	2.28099	0.224515	-1.92266e-06	-1.25606
2138.81	-36225.1	-14776	2.28425	0.222834	1.99616e-06	-1.25807
2138.83	-36225.2	-14776.1	2.28746	0.221114	6.84275e-06	-1.26345
2138.84	-36225.2	-14776.1	2.29165	0.219397	-9.07815e-06	-1.27058
2138.86	-36225.2	-14776.2	2.29685	0.21772	-2.6423e-05	-1.27854
2138.88	-36225.2	-14776.2	2.30146	0.216103	3.40403e-05	-1.28772
2138.89	-36225.2	-14776.2	2.30485	0.214442	9.32418e-05	-1.29829
2138.91	-36225.2	-14776.3	2.30801	0.212476	-0.000149493	-1.30989
2138.93	-36225.2	-14776.3	2.31146	0.210576	-0.000335383	-1.32223
2138.94	-36225.3	-14776.3	2.31498	0.209878	0.000692398	-1.33508
2138.96	-36225.3	-14776.4	2.31841	0.210102	0.00264019	-1.3485
2138.98	-36225.3	-14776.4	2.32177	0.20946	0.00367026	-1.36284
2138.99	-36225.3	-14776.5	2.32509	0.207628	0.00349199	-1.37815
2139.01	-36225.3	-14776.5	2.32846	0.205678	0.00327719	-1.39422
2139.03	-36225.3	-14776.5	2.33191	0.204006	0.0033444	-1.41158
2139.05	-36225.3	-14776.6	2.33537	0.202343	0.0032187	-1.43136
2139.06	-36225.4	-14776.6	2.33881	0.200611	0.00316845	-1.45303
2139.08	-36225.4	-14776.6	2.34216	0.198895	0.00401744	-1.47487
2139.1	-36225.4	-14776.7	2.34548	0.197236	0.0058579	-1.49659
2139.11	-36225.4	-14776.7	2.34887	0.195632	0.00821551	-1.51879
2139.13	-36225.4	-14776.7	2.35231	0.193906	0.00988574	-1.5407
2139.15	-36225.4	-14776.8	2.35578	0.191858	0.00937601	-1.56075
2139.16	-36225.4	-14776.8	2.3592	0.1902	0.00722515	-1.57877
2139.18	-36225.4	-14776.9	2.36257	0.189932	0.00504362	-1.59539
2139.2	-36225.5	-14776.9	2.36603	0.190078	0.00351773	-1.61072
2139.22	-36225.5	-14776.9	2.36971	0.188979	0.00285603	-1.62469
2139.23	-36225.5	-14777	2.3729	0.187011	0.00317087	-1.63733
2139.25	-36225.5	-14777	2.37479	0.185239	0.00448013	-1.64842
2139.27	-36225.5	-14777.1	2.37641	0.183554	0.00642103	-1.65539
2139.28	-36225.5	-14777.1	2.37924	0.181563	0.00844982	-1.65497
2139.3	-36225.5	-14777.1	2.3829	0.180083	0.0099003	-1.64554
2139.32	-36225.6	-14777.2	2.38645	0.179988	0.0102468	-1.62567
2139.34	-36225.6	-14777.2	2.38981	0.180035	0.0100127	-1.59184
2139.35	-36225.6	-14777.3	2.39314	0.178696	0.00993537	-1.54078
2139.37	-36225.6	-14777.3	2.39667	0.176667	0.01	-1.47386
2139.39	-36225.6	-14777.3	2.40038	0.174975	0.0100177	-1.39321
