# Supplementary material for: Extraction of driving behavior primitives considering driver expectation and vehicle dynamics
Source: PLoS One. 2025 Dec 31;20(12):e0340123. doi: 10.1371/journal.pone.0340123 (PMC12755792; doi:10.1371/journal.pone.0340123)
Supplement: S1 File — (ZIP) [file pone.0340123.s001.zip › DataSetForPimitiveExaction-1/straight driving/d5c24_s_4.xlsx]

## Sheet: Sheet1
2691.03	-36178.2	-14648.2	0.0379819	0.688484	-5.18792e-39	-0.100609
2691.04	-36178.2	-14648.2	0.0494415	0.750241	-4.87332e-38	-0.170724
2691.06	-36178.3	-14648.2	0.0624814	0.797552	2.97858e-38	-0.226629
2691.08	-36178.3	-14648.2	0.0777406	0.834696	1.82961e-37	-0.268319
2691.09	-36178.2	-14648.2	0.0937386	0.862318	-1.52671e-37	-0.299726
2691.11	-36178.2	-14648.2	0.109287	0.881094	-6.82307e-37	-0.324154
2691.13	-36178.3	-14648.2	0.124417	0.892843	7.31917e-37	-0.342487
2691.15	-36178.3	-14648.2	0.139368	0.899809	2.6489e-36	-0.355677
2691.16	-36178.2	-14648.2	0.154482	0.904715	-2.75018e-36	-0.365296
2691.18	-36178.2	-14648.2	0.169919	0.908695	-9.42754e-36	-0.372437
2691.2	-36178.3	-14648.2	0.185504	0.910088	1.24707e-35	-0.377264
2691.21	-36178.3	-14648.2	0.201012	0.908418	3.43401e-35	-0.380149
2691.23	-36178.2	-14648.2	0.216207	0.905336	-5.53668e-35	-0.381894
2691.25	-36178.2	-14648.2	0.231151	0.901983	-1.32521e-34	-0.383018
2691.26	-36178.3	-14648.2	0.246276	0.898631	2.07381e-34	-0.383655
2691.28	-36178.3	-14648.2	0.261744	0.895251	4.63007e-34	-0.384134
2691.3	-36178.3	-14648.2	0.27734	0.891528	-8.88934e-34	-0.385041
2691.32	-36178.3	-14648.2	0.292822	0.887933	-1.64099e-33	-0.386268
2691.33	-36178.3	-14648.2	0.307967	0.885719	3.78366e-33	-0.386995
2691.35	-36178.3	-14648.2	0.322907	0.884336	6.3011e-33	-0.387399
2691.37	-36178.3	-14648.2	0.338092	0.881648	-1.41229e-32	-0.388559
2691.38	-36178.3	-14648.2	0.353593	0.877917	-2.1401e-32	-0.390393
2691.4	-36178.3	-14648.2	0.369129	0.875506	5.84396e-32	-0.391786
2691.42	-36178.3	-14648.2	0.384571	0.874078	7.28332e-32	-0.392793
2691.43	-36178.3	-14648.2	0.399905	0.87131	-2.42055e-31	-0.394331
2691.45	-36178.3	-14648.3	0.414878	0.867692	-2.78452e-31	-0.396073
2691.47	-36178.3	-14648.3	0.429117	0.865436	8.99928e-31	-0.396948
2691.49	-36178.3	-14648.3	0.442723	0.863973	9.00603e-31	-0.397363
2691.5	-36178.3	-14648.3	0.456102	0.861106	-3.67153e-30	-0.398587
2691.52	-36178.3	-14648.3	0.469423	0.857516	-3.43164e-30	-0.400391
2691.54	-36178.3	-14648.3	0.482754	0.855301	1.36157e-29	-0.401773
2691.55	-36178.3	-14648.3	0.496591	0.853818	1.06535e-29	-0.40279
2691.57	-36178.3	-14648.3	0.511551	0.851091	-5.4345e-29	-0.404014
2691.59	-36178.3	-14648.3	0.527228	0.847337	-3.15557e-29	-0.405108
2691.6	-36178.3	-14648.3	0.542811	0.84372	2.15704e-28	-0.405423
2691.62	-36178.3	-14648.3	0.558195	0.840387	8.30493e-29	-0.405249
2691.64	-36178.3	-14648.3	0.573484	0.837083	-8.64049e-28	-0.405175
2691.66	-36178.3	-14648.3	0.588311	0.833732	-3.15256e-28	-0.405223
2691.67	-36178.3	-14648.4	0.602287	0.830321	3.18012e-27	-0.405243
2691.69	-36178.3	-14648.4	0.615864	0.82687	6.11675e-28	-0.405229
2691.71	-36178.3	-14648.4	0.629623	0.823412	-1.23503e-26	-0.405225
2691.72	-36178.3	-14648.4	0.643333	0.82	0	-0.405229
2691.74	-36178.3	-14648.4	0.656686	0.816665	4.89028e-26	-0.405232
2691.76	-36178.3	-14648.4	0.67	0.813333	0	-0.405229
2691.77	-36178.3	-14648.4	0.683637	0.809929	-1.7877e-25	-0.405221
2691.79	-36178.3	-14648.4	0.697483	0.806462	3.52088e-26	-0.40523
2691.81	-36178.3	-14648.4	0.711313	0.802984	6.82765e-25	-0.405256
2691.83	-36178.4	-14648.5	0.724915	0.799613	-2.73925e-25	-0.405218
2691.84	-36178.4	-14648.5	0.738226	0.796362	-2.679e-24	-0.405121
2691.86	-36178.4	-14648.5	0.751588	0.792904	1.03369e-24	-0.405271
2691.88	-36178.4	-14648.5	0.765265	0.789209	9.71011e-24	-0.405827
2691.89	-36178.4	-14648.5	0.779113	0.786246	-5.93482e-24	-0.4064
2691.91	-36178.4	-14648.5	0.79292	0.784502	-3.6455e-23	-0.406821
2691.93	-36178.4	-14648.5	0.806498	0.782906	3.04614e-23	-0.407686
2691.94	-36178.4	-14648.5	0.819817	0.780977	1.4197e-22	-0.409287
2691.96	-36178.4	-14648.6	0.833158	0.779887	-1.14623e-22	-0.411082
2691.98	-36178.4	-14648.6	0.846788	0.780024	-5.08841e-22	-0.412729
2692	-36178.4	-14648.6	0.860852	0.77979	5.43581e-22	-0.41449
2692.01	-36178.4	-14648.6	0.874908	0.7782	1.87407e-21	-0.416319
2692.03	-36178.4	-14648.6	0.887558	0.775729	-2.49076e-21	-0.417518
2692.05	-36178.4	-14648.6	0.898897	0.772582	-7.25242e-21	-0.417659
2692.06	-36178.4	-14648.6	0.911317	0.768368	9.34434e-21	-0.416803
2692.08	-36178.4	-14648.7	0.925336	0.763172	2.55963e-20	-0.41515
2692.1	-36178.4	-14648.7	0.938503	0.757841	-4.10386e-20	-0.413043
2692.11	-36178.4	-14648.7	0.950273	0.752731	-9.20687e-20	-0.410775
2692.13	-36178.4	-14648.7	0.96274	0.747519	1.77939e-19	-0.408561
2692.15	-36178.4	-14648.7	0.976285	0.7424	3.54381e-19	-0.406411
2692.16	-36178.5	-14648.7	0.989296	0.738148	-6.65364e-19	-0.404162
2692.18	-36178.5	-14648.7	1.00123	0.734808	-1.22279e-18	-0.40278
2692.2	-36178.5	-14648.8	1.01277	0.731628	2.81534e-18	-0.404536
2692.22	-36178.5	-14648.8	1.02442	0.728277	4.68709e-18	-0.413391
2692.23	-36178.5	-14648.8	1.03637	0.724846	-1.05043e-17	-0.434759
2692.25	-36178.5	-14648.8	1.04845	0.721408	-1.59172e-17	-0.473057
2692.27	-36178.5	-14648.8	1.06018	0.717998	4.34648e-17	-0.531653
2692.28	-36178.5	-14648.8	1.07214	0.714569	5.41701e-17	-0.612786
2692.3	-36178.5	-14648.9	1.08552	0.711033	-1.78336e-16	-0.717165
2692.32	-36178.5	-14648.9	1.09946	0.707598	-1.79161e-16	-0.837242
2692.34	-36178.5	-14648.9	1.11189	0.704571	7.31279e-16	-0.960807
2692.35	-36178.5	-14648.9	1.12325	0.701233	6.83679e-16	-1.08499
2692.37	-36178.5	-14648.9	1.13523	0.696462	-2.71286e-15	-1.21165
2692.39	-36178.5	-14649	1.14733	0.691121	-2.1227e-15	-1.3352
2692.4	-36178.5	-14649	1.15805	0.68699	1.08282e-14	-1.4467
2692.42	-36178.5	-14649	1.16814	0.683869	6.28748e-15	-1.54565
2692.44	-36178.6	-14649	1.17923	0.680697	-4.36567e-14	-1.63529
2692.45	-36178.6	-14649	1.1912	0.677281	-2.39047e-14	-1.71564
2692.47	-36178.6	-14649	1.20326	0.673795	1.61139e-13	-1.78549
2692.49	-36178.6	-14649.1	1.21526	0.670389	6.18438e-14	-1.84453
2692.51	-36178.6	-14649.1	1.2272	0.667142	-6.42836e-13	-1.89304
2692.52	-36178.6	-14649.1	1.2387	0.66376	-2.34493e-13	-1.93265
2692.54	-36178.6	-14649.1	1.24934	0.660013	2.36528e-12	-1.96518
2692.56	-36178.6	-14649.1	1.25941	0.65681	4.54939e-13	-1.99106
2692.57	-36178.6	-14649.2	1.26945	0.655013	-9.18562e-12	-2.01038
2692.59	-36178.6	-14649.2	1.28	0.653333	0	-2.02397
2692.61	-36178.6	-14649.2	1.29142	0.650351	3.63717e-11	-2.03272
2692.62	-36178.6	-14649.2	1.30333	0.646667	-3.0783e-21	-2.03704
2692.64	-36178.6	-14649.2	1.31528	0.643162	-1.32961e-10	-2.03734
2692.66	-36178.7	-14649.3	1.32739	0.639802	2.61867e-11	-2.03464
2692.68	-36178.7	-14649.3	1.33965	0.636386	5.0781e-10	-2.03001
2692.69	-36178.7	-14649.3	1.35131	0.632926	-2.03659e-10	-2.02436
2692.71	-36178.7	-14649.3	1.36181	0.629472	-1.92874e-09	-2.01832
2692.73	-36178.7	-14649.4	1.37175	0.626073	1.18256e-09	-2.01191
2692.74	-36178.7	-14649.4	1.3817	0.622741	7.53971e-09	-2.00504
2692.76	-36178.7	-14649.4	1.3918	0.619408	-4.45647e-09	-1.99753
2692.78	-36178.7	-14649.4	1.40207	0.616007	-2.71866e-08	-1.9893
2692.79	-36178.7	-14649.4	1.41244	0.612496	2.26392e-08	-1.98043
2692.81	-36178.7	-14649.5	1.4228	0.60897	1.01132e-07	-1.97102
2692.83	-36178.7	-14649.5	1.43296	0.605784	-1.0847e-07	-1.96107
2692.85	-36178.7	-14649.5	1.44293	0.602733	-3.92555e-07	-1.95072
2692.86	-36178.8	-14649.5	1.45298	0.598604	4.0756e-07	-1.94031
2692.88	-36178.8	-14649.6	1.46327	0.593252	1.3971e-06	-1.93014
2692.9	-36178.8	-14649.6	1.47368	0.588514	-1.84808e-06	-1.92034
2692.91	-36178.8	-14649.6	1.48403	0.585136	-5.08897e-06	-1.9112
2692.93	-36178.8	-14649.6	1.49411	0.581996	8.20499e-06	-1.90318
2692.95	-36178.8	-14649.6	1.50402	0.578596	1.96387e-05	-1.89617
2692.96	-36178.8	-14649.7	1.51431	0.575402	-3.07326e-05	-1.88928
2692.98	-36178.8	-14649.7	1.52477	0.572158	-6.86145e-05	-1.882
2693	-36178.8	-14649.7	1.53433	0.56768	0.000131734	-1.87437
2693.02	-36178.8	-14649.7	1.54281	0.562288	0.000243184	-1.86649
2693.03	-36178.8	-14649.8	1.55105	0.557899	-0.000622539	-1.85851
2693.05	-36178.8	-14649.8	1.5594	0.554764	-0.00242439	-1.85037
2693.07	-36178.9	-14649.8	1.56774	0.55156	-0.0042678	-1.84182
2693.08	-36178.9	-14649.9	1.57629	0.548032	-0.00593266	-1.8328
2693.1	-36178.9	-14649.9	1.58558	0.54489	-0.00780629	-1.82341
2693.12	-36178.9	-14649.9	1.59568	0.541675	-0.00954398	-1.81358
2693.13	-36178.9	-14649.9	1.60625	0.53709	-0.0102655	-1.80318
2693.15	-36178.9	-14649.9	1.61659	0.531705	-0.0100972	-1.79244
2693.17	-36178.9	-14650	1.62582	0.527437	-0.0099238	-1.7819
2693.19	-36178.9	-14650	1.63421	0.52426	-0.00997523	-1.77188
2693.2	-36178.9	-14650	1.64269	0.520922	-0.0100348	-1.76253
2693.22	-36178.9	-14650.1	1.65133	0.51743	-0.0100163	-1.75368
2693.24	-36178.9	-14650.1	1.65974	0.514371	-0.00993304	-1.74501
2693.25	-36179	-14650.1	1.66803	0.510994	-0.00995358	-1.73629
2693.27	-36179	-14650.1	1.6765	0.506145	-0.0102289	-1.72736
2693.29	-36179	-14650.2	1.68514	0.50083	-0.0101319	-1.71835
2693.3	-36179	-14650.2	1.69379	0.496811	-0.0088459	-1.70956
2693.32	-36179	-14650.2	1.70234	0.4937	-0.00689056	-1.70134
2693.34	-36179	-14650.2	1.7107	0.490412	-0.0051662	-1.694
2693.36	-36179	-14650.3	1.71901	0.487044	-0.0035411	-1.68709
2693.37	-36179	-14650.3	1.72748	0.483918	-0.00166884	-1.68002
2693.39	-36179	-14650.3	1.73615	0.480257	-6.80735e-05	-1.67257
2693.41	-36179	-14650.4	1.74489	0.475307	0.000555074	-1.66466
2693.42	-36179.1	-14650.4	1.7529	0.470262	6.29935e-05	-1.65628
2693.44	-36179.1	-14650.4	1.75966	0.466482	-0.00142053	-1.64744
2693.46	-36179.1	-14650.4	1.76667	0.463333	-0.00333333	-1.63834
2693.47	-36179.1	-14650.5	1.77529	0.459897	-0.00511836	-1.62927
