# Supplementary material for: Extraction of driving behavior primitives considering driver expectation and vehicle dynamics
Source: PLoS One. 2025 Dec 31;20(12):e0340123. doi: 10.1371/journal.pone.0340123 (PMC12755792; doi:10.1371/journal.pone.0340123)
Supplement: S1 File — (ZIP) [file pone.0340123.s001.zip › DataSetForPimitiveExaction-1/straight driving/g10_s_1.xlsx]

## Sheet: Sheet1
622.035	-35753.4	-14040.4	14.6686	-0.224472	0.000342431	-2.62784
622.052	-35753.3	-14040.1	14.6655	-0.23962	-0.000293362	-2.59879
622.069	-35753.2	-14039.9	14.6604	-0.287956	0.00131866	-2.54285
622.086	-35753.1	-14039.6	14.6538	-0.374548	0.0049328	-2.46094
622.103	-35753	-14039.4	14.6453	-0.482225	0.00838035	-2.35719
622.12	-35752.9	-14039.2	14.6346	-0.585324	0.0115256	-2.2538
622.137	-35752.9	-14038.9	14.6247	-0.669175	0.0165791	-2.16083
622.154	-35752.8	-14038.7	14.6146	-0.766161	0.0237454	-2.05805
622.171	-35752.7	-14038.5	14.6025	-0.876576	0.0308948	-1.94347
622.188	-35752.6	-14038.2	14.5875	-0.986947	0.0354964	-1.82423
622.205	-35752.5	-14038	14.5676	-1.08999	0.0386949	-1.70176
622.222	-35752.5	-14037.8	14.5469	-1.17674	0.0422188	-1.5944
622.239	-35752.4	-14037.5	14.5271	-1.25188	0.0453634	-1.5024
622.256	-35752.3	-14037.3	14.5065	-1.33544	0.0492873	-1.4112
622.273	-35752.2	-14037.1	14.4835	-1.41271	0.0499131	-1.32321
622.29	-35752.1	-14036.8	14.4606	-1.48285	0.052142	-1.23959
622.307	-35752	-14036.6	14.4333	-1.54988	0.055803	-1.15358
622.324	-35752	-14036.4	14.4064	-1.59928	0.0595384	-1.07567
622.341	-35751.9	-14036.1	14.3771	-1.64987	0.0598441	-1.00392
622.358	-35751.8	-14035.9	14.3484	-1.71093	0.0626284	-0.922137
622.375	-35751.7	-14035.7	14.3186	-1.78678	0.0659831	-0.842481
622.392	-35751.6	-14035.5	14.289	-1.85527	0.0699093	-0.766691
622.409	-35751.5	-14035.2	14.2542	-1.91968	0.0670472	-0.697201
622.426	-35751.5	-14035	14.2205	-1.97372	0.066576	-0.634568
622.443	-35751.4	-14034.8	14.1874	-2.03237	0.066654	-0.573074
622.46	-35751.3	-14034.6	14.152	-2.09942	0.0667423	-0.505882
622.477	-35751.2	-14034.4	14.1187	-2.16026	0.0635839	-0.451553
622.494	-35751.1	-14034.1	14.0822	-2.20724	0.0600978	-0.409548
622.511	-35751.1	-14033.9	14.0433	-2.25667	0.06	-0.376906
622.528	-35751	-14033.7	14.0033	-2.30333	0.06	-0.346405
622.545	-35750.9	-14033.4	13.9667	-2.35667	0.06	-0.312636
622.562	-35750.8	-14033.2	13.9242	-2.4095	0.0598932	-0.273302
622.579	-35750.7	-14033	13.8842	-2.45236	0.0564506	-0.236494
622.596	-35750.6	-14032.7	13.8408	-2.49239	0.053128	-0.200313
622.613	-35750.6	-14032.5	13.7983	-2.53533	0.0496452	-0.158401
622.63	-35750.5	-14032.3	13.755	-2.58217	0.0460708	-0.115796
622.647	-35750.4	-14032.1	13.711	-2.62893	0.0390755	-0.0708806
622.664	-35750.3	-14031.9	13.6618	-2.67377	0.0325077	-0.0261356
622.681	-35750.3	-14031.7	13.6192	-2.70954	0.0294824	0.0163119
622.698	-35750.2	-14031.4	13.5754	-2.7469	0.0260322	0.063485
622.715	-35750.1	-14031.2	13.5289	-2.78518	0.0225339	0.117168
622.732	-35750	-14031	13.4827	-2.81685	0.0192209	0.168763
622.749	-35749.9	-14030.8	13.4343	-2.84202	0.0158734	0.220789
622.766	-35749.9	-14030.6	13.3824	-2.86248	0.0121677	0.274463
622.783	-35749.8	-14030.4	13.3357	-2.88295	0.00972768	0.323858
622.8	-35749.7	-14030.1	13.2853	-2.90819	0.0100934	0.37479
622.817	-35749.7	-14030	13.2357	-2.9358	0.00985952	0.426307
622.834	-35749.6	-14029.7	13.1859	-2.9564	0.0106065	0.476692
622.851	-35749.5	-14029.5	13.1347	-2.97196	0.0158366	0.532723
622.868	-35749.4	-14029.3	13.082	-2.98463	0.021731	0.590321
622.885	-35749.3	-14029.1	13.0344	-2.99313	0.0247245	0.638369
622.902	-35749.3	-14028.9	12.9851	-2.9984	0.0276372	0.677561
622.919	-35749.2	-14028.7	12.9326	-3.00088	0.0344433	0.708131
622.936	-35749.1	-14028.5	12.8835	-2.9965	0.043443	0.731905
622.953	-35749	-14028.3	12.8317	-2.98258	0.0501458	0.75131
622.97	-35749	-14028.1	12.7798	-2.96081	0.0554164	0.764014
622.987	-35748.9	-14027.9	12.7307	-2.94044	0.0583893	0.771621
623.004	-35748.8	-14027.6	12.6782	-2.92557	0.0616591	0.77765
623.021	-35748.8	-14027.5	12.629	-2.91351	0.06696	0.78282
623.038	-35748.7	-14027.3	12.5809	-2.90608	0.0742498	0.785644
623.055	-35748.6	-14027	12.5308	-2.89884	0.0789293	0.788036
623.072	-35748.5	-14026.9	12.4807	-2.89464	0.0821499	0.788672
623.089	-35748.5	-14026.7	12.4332	-2.88892	0.0853992	0.789496
623.106	-35748.4	-14026.4	12.3846	-2.88446	0.0892203	0.789044
623.123	-35748.3	-14026.3	12.3367	-2.87862	0.090166	0.788628
623.14	-35748.3	-14026.1	12.2911	-2.87392	0.0900253	0.788115
623.157	-35748.2	-14025.9	12.2389	-2.87151	0.0897705	0.785422
623.174	-35748.1	-14025.7	12.1909	-2.86045	0.0924337	0.778448
623.191	-35748	-14025.5	12.142	-2.84239	0.0958324	0.764666
623.208	-35748	-14025.3	12.0919	-2.81455	0.0995751	0.765804
623.225	-35747.9	-14025.1	12.0448	-2.7957	0.100109	0.798583
623.242	-35747.8	-14024.9	11.9985	-2.78224	0.0999711	0.868275
623.259	-35747.8	-14024.7	11.9491	-2.77106	0.100006	0.96159
623.276	-35747.7	-14024.5	11.9019	-2.7616	0.0999954	1.07706
623.293	-35747.6	-14024.3	11.8585	-2.74272	0.100013	1.23188
623.31	-35747.6	-14024.1	11.8128	-2.71823	0.0999755	1.45658
623.327	-35747.5	-14024	11.766	-2.69142	0.100094	1.68442
623.344	-35747.4	-14023.7	11.7195	-2.67107	0.0968679	1.88878
623.361	-35747.4	-14023.6	11.67	-2.65333	0.0933333	2.05447
623.378	-35747.3	-14023.4	11.6267	-2.64	0.0866667	2.17211
623.395	-35747.2	-14023.2	11.5833	-2.63333	0.0833333	2.26144
623.412	-35747.2	-14023	11.5374	-2.62639	0.0797791	2.33368
623.429	-35747.1	-14022.8	11.4942	-2.62304	0.0765113	2.38377
623.446	-35747	-14022.6	11.4507	-2.61634	0.0729985	2.42138
623.463	-35747	-14022.5	11.4047	-2.61307	0.0658895	2.45217
623.48	-35746.9	-14022.3	11.3617	-2.61394	0.0589448	2.47911
623.497	-35746.8	-14022.1	11.318	-2.62513	0.0489875	2.50683
623.514	-35746.8	-14021.9	11.2721	-2.64352	0.0421582	2.53791
623.531	-35746.7	-14021.8	11.2292	-2.66332	0.0356233	2.56422
623.548	-35746.6	-14021.5	11.1854	-2.67893	0.0282687	2.58644
623.565	-35746.6	-14021.4	11.139	-2.68858	0.0179669	2.60356
623.582	-35746.5	-14021.2	11.0925	-2.69427	0.0122194	2.61452
623.599	-35746.4	-14021	11.045	-2.69757	0.00998215	2.62238
623.616	-35746.4	-14020.9	10.9966	-2.70032	0.00912939	2.62843
623.633	-35746.3	-14020.7	10.9542	-2.69989	0.00655043	2.63869
623.65	-35746.2	-14020.5	10.91	-2.70012	0.00575413	2.66161
623.667	-35746.2	-14020.3	10.8635	-2.69938	0.00317095	2.70337
623.684	-35746.1	-14020.2	10.8171	-2.69409	0.00234312	2.75395
623.701	-35746	-14020	10.769	-2.68095	-0.000357336	2.80689
623.718	-35746	-14019.8	10.7215	-2.6622	0.000102395	2.85075
623.735	-35745.9	-14019.6	10.6792	-2.63988	-2.26467e-05	2.88238
623.752	-35745.9	-14019.5	10.6344	-2.61068	-1.12519e-05	2.91385
623.769	-35745.8	-14019.3	10.5893	-2.57723	7.44067e-05	2.9556
623.786	-35745.7	-14019.1	10.5463	-2.54675	-0.000286509	3.01005
623.803	-35745.7	-14018.9	10.5031	-2.52168	0.00144178	3.07776
623.82	-35745.6	-14018.8	10.4618	-2.49655	0.00511068	3.1418
623.837	-35745.6	-14018.6	10.4228	-2.46574	0.00869342	3.18744
623.854	-35745.5	-14018.4	10.3789	-2.42105	0.010207	3.21515
623.871	-35745.5	-14018.3	10.336	-2.37148	0.0100221	3.22964
623.888	-35745.4	-14018.1	10.2965	-2.33053	0.00969707	3.24147
623.905	-35745.3	-14018	10.2572	-2.29939	0.0119122	3.25631
623.922	-35745.3	-14017.8	10.2172	-2.27323	0.0154635	3.26874
623.939	-35745.2	-14017.6	10.1797	-2.24243	0.0191708	3.27283
623.956	-35745.1	-14017.5	10.1411	-2.20682	0.0199137	3.26967
623.973	-35745.1	-14017.3	10.1063	-2.17467	0.0221411	3.26341
623.99	-35745	-14017.2	10.0713	-2.14992	0.0257223	3.25679
624.007	-35745	-14017	10.0325	-2.1278	0.0291597	3.25065
624.024	-35744.9	-14016.9	9.99489	-2.11264	0.0325679	3.24672
624.041	-35744.9	-14016.7	9.96129	-2.10207	0.0358602	3.24521
624.058	-35744.8	-14016.5	9.92616	-2.09456	0.0393772	3.24508
624.075	-35744.7	-14016.4	9.89263	-2.08756	0.0427726	3.2451
624.092	-35744.7	-14016.2	9.85676	-2.08413	0.0460018	3.2451
624.109	-35744.6	-14016	9.81788	-2.07742	0.049744	3.24509
624.126	-35744.6	-14015.9	9.78074	-2.07363	0.0500562	3.24514
624.143	-35744.5	-14015.7	9.74733	-2.07043	0.0500256	3.2442
624.16	-35744.5	-14015.6	9.71206	-2.06687	0.0499148	3.24201
624.177	-35744.4	-14015.4	9.67858	-2.06354	0.0531155	3.23873
624.194	-35744.3	-14015.3	9.64537	-2.06016	0.0564473	3.23289
624.211	-35744.3	-14015.1	9.61	-2.04667	0.06	3.20479
624.228	-35744.2	-14015	9.57667	-1.98	0.06	3.14706
624.245	-35744.2	-14014.8	9.54333	-1.88333	0.06	3.05991
624.262	-35744.1	-14014.7	9.5115	-1.77066	0.060098	2.95404
624.279	-35744.1	-14014.5	9.48169	-1.66173	0.0635747	2.82478
624.296	-35744	-14014.3	9.45512	-1.46588	0.066779	2.64495
624.313	-35744	-14014.2	9.43092	-1.19207	0.06636	2.39483
624.33	-35743.9	-14014.1	9.4151	-0.910193	0.0630577	2.15373
624.347	-35743.8	-14013.9	9.40158	-0.693084	0.0637045	1.94248
624.364	-35743.8	-14013.8	9.38834	-0.516826	0.0669295	1.78088
624.381	-35743.7	-14013.6	9.38219	-0.39836	0.0666287	1.67342
624.398	-35743.7	-14013.4	9.37585	-0.304224	0.0665564	1.59692
624.415	-35743.6	-14013.3	9.37244	-0.228512	0.0673589	1.54135
624.432	-35743.6	-14013.2	9.36989	-0.179377	0.0701707	1.50583
624.449	-35743.5	-14013	9.36946	-0.137382	0.070514	1.47872
624.466	-35743.5	-14012.9	9.36562	-0.105516	0.0744249	1.45558
624.483	-35743.4	-14012.7	9.36221	-0.0838185	0.0776471	1.43739
624.5	-35743.3	-14012.5	9.35974	-0.0652401	0.080877	1.42317
624.517	-35743.3	-14012.4	9.36008	-0.0527006	0.0854288	1.41334
624.534	-35743.2	-14012.3	9.35998	-0.0441116	0.0923789	1.40785
624.551	-35743.2	-14012.1	9.36001	-0.0376191	0.0991899	1.40421
624.568	-35743.1	-14012	9.36	-0.0302807	0.105915	1.40249
624.585	-35743.1	-14011.8	9.36	-0.0250971	0.113769	1.40179
624.602	-35743	-14011.6	9.36	-0.0217655	0.124433	1.40243
624.619	-35743	-14011.5	9.36	-0.0191383	0.134782	1.40324
624.636	-35742.9	-14011.4	9.36001	-0.0109091	0.144577	1.4023
624.653	-35742.8	-14011.2	9.35998	0.0138543	0.155199	1.39126
624.67	-35742.8	-14011.1	9.36009	0.0631307	0.164048	1.3641
624.687	-35742.7	-14010.9	9.35968	0.12783	0.168878	1.32267
624.704	-35742.7	-14010.8	9.36173	0.198553	0.170184	1.27328
624.721	-35742.6	-14010.6	9.36509	0.259485	0.169944	1.22891
624.738	-35742.6	-14010.5	9.37037	0.310522	0.170033	1.1932
624.755	-35742.5	-14010.3	9.3773	0.36891	0.169929	1.14989
624.772	-35742.5	-14010.2	9.3863	0.445641	0.170276	1.09157
624.789	-35742.4	-14010	9.39646	0.535642	0.168066	1.01779
624.806	-35742.4	-14009.9	9.40686	0.637028	0.16432	0.930798
624.823	-35742.3	-14009.7	9.41718	0.7298	0.161	0.848566
624.84	-35742.2	-14009.6	9.42676	0.805738	0.15757	0.777819
624.857	-35742.2	-14009.4	9.43966	0.875218	0.154482	0.712405
624.874	-35742.1	-14009.3	9.45605	0.931617	0.148016	0.657487
624.891	-35742.1	-14009.1	9.47264	0.981346	0.144317	0.609869
624.908	-35742	-14009	9.49029	1.03201	0.137828	0.565904
624.925	-35742	-14008.8	9.50691	1.07071	0.133784	0.52952
624.942	-35741.9	-14008.6	9.52626	1.10438	0.130587	0.500411
624.959	-35741.8	-14008.5	9.54755	1.13358	0.127224	0.474411
624.976	-35741.8	-14008.4	9.56769	1.15762	0.120837	0.454143
624.993	-35741.7	-14008.2	9.58756	1.17487	0.114128	0.43753
625.01	-35741.7	-14008	9.60877	1.18929	0.107078	0.423398
625.027	-35741.6	-14007.9	9.62885	1.19942	0.100389	0.412318
625.044	-35741.5	-14007.7	9.64878	1.20949	0.0937204	0.403579
625.061	-35741.5	-14007.6	9.67	1.21667	0.0866667	0.394336
625.078	-35741.4	-14007.5	9.69	1.22333	0.0766667	0.38671
625.095	-35741.4	-14007.3	9.71	1.22667	0.0633333	0.377996
625.112	-35741.3	-14007.1	9.73813	1.23368	0.0458636	0.371153
625.129	-35741.3	-14007	9.75611	1.23639	0.0387949	0.367597
625.146	-35741.2	-14006.8	9.77106	1.23671	0.0364599	0.365935
625.163	-35741.1	-14006.7	9.79235	1.23842	0.0310681	0.364719
625.18	-35741.1	-14006.5	9.81181	1.24012	0.0263421	0.363731
625.197	-35741	-14006.3	9.82513	1.24029	0.0253269	0.36303
625.214	-35741	-14006.2	9.84924	1.23997	0.0223648	0.362725
625.231	-35740.9	-14006	9.88555	1.24001	0.015623	0.362755
625.248	-35740.8	-14005.9	9.90664	1.24003	0.0118157	0.36277
625.265	-35740.8	-14005.7	9.91971	1.23998	0.00940185	0.362732
625.282	-35740.7	-14005.5	9.93558	1.23994	0.00629971	0.362693
625.299	-35740.7	-14005.4	9.9601	1.24005	0.00233564	0.362782
625.316	-35740.6	-14005.2	9.98626	1.23982	-0.000305643	0.362565
625.333	-35740.6	-14005.1	10.0074	1.24077	0.000145769	0.361091
625.35	-35740.5	-14004.9	10.0332	1.24412	-0.00031616	0.358772
625.367	-35740.4	-14004.8	10.0497	1.24557	-0.00211253	0.356457
625.384	-35740.4	-14004.6	10.0669	1.24767	-0.00386023	0.35447
625.401	-35740.3	-14004.4	10.0897	1.2514	-0.00530815	0.352818
625.418	-35740.2	-14004.3	10.1121	1.25424	-0.00803053	0.351133
625.435	-35740.2	-14004.1	10.1316	1.25564	-0.011766	0.349414
625.452	-35740.1	-14004	10.1522	1.25776	-0.0138145	0.348137
625.469	-35740.1	-14003.8	10.1748	1.26132	-0.0135961	0.347147
625.486	-35740	-14003.7	10.1967	1.265	-0.0133307	0.345476
625.503	-35739.9	-14003.5	10.2171	1.26836	-0.0135211	0.342652
625.52	-35739.9	-14003.3	10.2378	1.27203	-0.0126957	0.338795
625.537	-35739.8	-14003.1	10.2596	1.27695	-0.010834	0.333883
625.554	-35739.8	-14003	10.2818	1.28412	-0.00933827	0.327742
625.571	-35739.7	-14002.8	10.3041	1.29299	-0.00935367	0.32036
625.588	-35739.6	-14002.7	10.3265	1.30167	-0.0116375	0.3119
625.605	-35739.6	-14002.5	10.3489	1.31012	-0.0153794	0.302803
625.622	-35739.5	-14002.3	10.3708	1.31971	-0.0187079	0.293676
625.639	-35739.5	-14002.1	10.3924	1.32991	-0.0219059	0.284437
625.656	-35739.4	-14002	10.4141	1.33911	-0.0265566	0.274592
625.673	-35739.3	-14001.8	10.4365	1.34748	-0.0319427	0.264394
625.69	-35739.3	-14001.7	10.4602	1.3563	-0.0360109	0.254594
625.707	-35739.2	-14001.5	10.4844	1.36488	-0.0391819	0.245849
625.724	-35739.1	-14001.3	10.508	1.37156	-0.0431841	0.238689
625.741	-35739.1	-14001.1	10.5312	1.37594	-0.0485477	0.233129
625.758	-35739	-14001	10.5549	1.37835	-0.0551254	0.228929
625.775	-35739	-14000.8	10.579	1.37976	-0.0621342	0.225912
625.792	-35738.9	-14000.7	10.6033	1.38132	-0.0687255	0.223884
625.809	-35738.8	-14000.5	10.6272	1.38312	-0.0757414	0.22239
625.826	-35738.8	-14000.3	10.6505	1.38484	-0.0842442	0.220905
625.843	-35738.7	-14000.1	10.6739	1.38647	-0.0925038	0.21918
625.86	-35738.6	-14000	10.698	1.38814	-0.0983802	0.217098
625.877	-35738.6	-13999.8	10.722	1.38989	-0.103046	0.214741
625.894	-35738.5	-13999.7	10.7445	1.39172	-0.108302	0.212186
625.911	-35738.4	-13999.5	10.7667	1.39333	-0.113333	0.20915
625.928	-35738.4	-13999.3	10.7897	1.39465	-0.117003	0.205424
625.945	-35738.3	-13999.1	10.8133	1.39667	-0.12	0.201525
625.962	-35738.3	-13999	10.837	1.40009	-0.123261	0.198005
625.979	-35738.2	-13998.8	10.8615	1.4035	-0.126888	0.194806
625.996	-35738.1	-13998.6	10.8874	1.40552	-0.130615	0.191821
626.013	-35738.1	-13998.4	10.9129	1.40682	-0.133619	0.189275
626.03	-35738	-13998.2	10.9364	1.40827	-0.135426	0.187197
626.047	-35737.9	-13998.1	10.9594	1.41027	-0.136848	0.184871
626.064	-35737.9	-13997.9	10.9833	1.41318	-0.138571	0.181515
626.081	-35737.8	-13997.7	11.0076	1.41758	-0.14028	0.176541
626.098	-35737.7	-13997.6	11.0318	1.42388	-0.141831	0.169677
626.115	-35737.7	-13997.4	11.0555	1.43211	-0.143912	0.161326
626.132	-35737.6	-13997.2	11.0789	1.44195	-0.147017	0.151825
626.149	-35737.5	-13997	11.1022	1.4525	-0.151009	0.141186
626.166	-35737.5	-13996.9	11.1259	1.46295	-0.155863	0.129806
