# Supplementary material for: Extraction of driving behavior primitives considering driver expectation and vehicle dynamics
Source: PLoS One. 2025 Dec 31;20(12):e0340123. doi: 10.1371/journal.pone.0340123 (PMC12755792; doi:10.1371/journal.pone.0340123)
Supplement: S1 File — (ZIP) [file pone.0340123.s001.zip › DataSetForPimitiveExaction-1/straight driving/g10_s_10.xlsx]

## Sheet: Sheet1
776.072	-35488.4	-11925.1	11.6585	-0.181303	-0.23387	1.37507
776.089	-35488.4	-11924.9	11.6557	-0.125148	-0.233201	1.32021
776.106	-35488.4	-11924.8	11.6537	-0.0540079	-0.23299	1.25347
776.123	-35488.3	-11924.6	11.6529	0.0324286	-0.23188	1.17565
776.14	-35488.3	-11924.4	11.654	0.134427	-0.228432	1.0877
776.157	-35488.3	-11924.2	11.6573	0.248598	-0.221907	0.992212
776.174	-35488.2	-11924	11.6629	0.366177	-0.212596	0.89423
776.191	-35488.2	-11923.8	11.6705	0.478105	-0.20087	0.798925
776.208	-35488.2	-11923.6	11.6801	0.578873	-0.187033	0.709567
776.225	-35488.1	-11923.4	11.6911	0.666812	-0.171316	0.62738
776.242	-35488.1	-11923.2	11.7031	0.740556	-0.153965	0.55345
776.259	-35488.1	-11923	11.7161	0.801065	-0.135624	0.488226
776.276	-35488	-11922.8	11.7304	0.85145	-0.117301	0.43156
776.293	-35488	-11922.6	11.7462	0.894812	-0.0999971	0.383231
776.31	-35487.9	-11922.4	11.7632	0.93282	-0.0843827	0.342186
776.327	-35487.9	-11922.2	11.7806	0.966009	-0.0708633	0.306718
776.344	-35487.9	-11922	11.7976	0.994908	-0.059808	0.275158
776.361	-35487.8	-11921.8	11.8143	1.02037	-0.0512147	0.246608
776.378	-35487.8	-11921.6	11.8314	1.04349	-0.044829	0.220686
776.395	-35487.8	-11921.4	11.8497	1.06527	-0.0403984	0.19702
776.412	-35487.7	-11921.2	11.8691	1.08601	-0.0377358	0.17523
776.429	-35487.7	-11921	11.8887	1.10558	-0.0366928	0.154929
776.446	-35487.7	-11920.8	11.9081	1.12388	-0.037137	0.135748
776.463	-35487.6	-11920.6	11.9273	1.14101	-0.0390684	0.117474
776.48	-35487.6	-11920.4	11.9466	1.15722	-0.0425524	0.0999692
776.497	-35487.6	-11920.2	11.9663	1.1727	-0.0475648	0.0831264
776.514	-35487.5	-11920	11.9866	1.18753	-0.0534643	0.0670263
776.531	-35487.5	-11919.8	12.0075	1.20171	-0.0593502	0.0518299
776.548	-35487.4	-11919.6	12.0289	1.21522	-0.0644699	0.0376508
776.565	-35487.4	-11919.4	12.0505	1.22786	-0.0689176	0.0243336
776.582	-35487.4	-11919.2	12.0721	1.23936	-0.0730882	0.011627
776.599	-35487.3	-11919	12.0935	1.24954	-0.0772274	-0.000639331
776.616	-35487.3	-11918.8	12.1149	1.25854	-0.0808687	-0.0122503
776.633	-35487.2	-11918.6	12.1367	1.26667	-0.0833333	-0.0228758
776.65	-35487.2	-11918.4	12.159	1.27413	-0.0841803	-0.0322905
776.667	-35487.2	-11918.2	12.1818	1.28092	-0.0839199	-0.0406881
776.684	-35487.1	-11918	12.2047	1.287	-0.0833003	-0.0483675
776.701	-35487.1	-11917.8	12.2274	1.29232	-0.082775	-0.0554987
776.718	-35487.1	-11917.6	12.2501	1.29679	-0.0818094	-0.0618214
776.735	-35487	-11917.4	12.2727	1.30037	-0.0796622	-0.0669848
776.752	-35487	-11917.2	12.2953	1.30307	-0.0759135	-0.070797
776.769	-35487	-11917	12.318	1.30517	-0.0710509	-0.0735133
776.786	-35486.9	-11916.8	12.3407	1.30698	-0.0657198	-0.0754674
776.803	-35486.9	-11916.6	12.3634	1.30861	-0.06032	-0.0769149
776.82	-35486.8	-11916.3	12.3861	1.30974	-0.0546652	-0.077926
776.837	-35486.8	-11916.1	12.4086	1.30995	-0.0484853	-0.078544
776.854	-35486.8	-11915.9	12.431	1.30912	-0.0417276	-0.0788803
776.871	-35486.7	-11915.7	12.4537	1.30772	-0.0347797	-0.0791832
776.888	-35486.7	-11915.5	12.4769	1.30626	-0.0280806	-0.0797161
776.905	-35486.7	-11915.3	12.5008	1.30506	-0.0219458	-0.0806256
776.922	-35486.6	-11915.1	12.5247	1.30401	-0.0164778	-0.0818564
776.939	-35486.6	-11914.9	12.5482	1.30295	-0.0117577	-0.0833342
776.956	-35486.5	-11914.7	12.5709	1.30184	-0.00784272	-0.0850272
776.973	-35486.5	-11914.5	12.5934	1.30068	-0.00475517	-0.0869659
776.99	-35486.5	-11914.2	12.616	1.29953	-0.00251245	-0.0891845
777.007	-35486.4	-11914	12.6389	1.29839	-0.00105637	-0.0916741
777.024	-35486.4	-11913.8	12.6616	1.29726	-0.000233604	-0.0943714
777.041	-35486.4	-11913.6	12.6836	1.29613	0.000115412	-0.0972101
777.058	-35486.3	-11913.4	12.705	1.295	0.000154154	-0.100144
777.075	-35486.3	-11913.2	12.7264	1.29387	5.03342e-05	-0.103146
777.092	-35486.2	-11913	12.7484	1.29274	-3.33893e-05	-0.10619
777.109	-35486.2	-11912.8	12.771	1.29161	-4.02616e-05	-0.109217
777.126	-35486.2	-11912.5	12.7939	1.29047	-1.16059e-05	-0.112139
777.143	-35486.1	-11912.3	12.8168	1.28932	9.49606e-06	-0.114863
777.16	-35486.1	-11912.1	12.8394	1.28817	1.03864e-05	-0.117277
777.177	-35486.1	-11911.9	12.862	1.28705	2.56355e-06	-0.119256
777.194	-35486	-11911.7	12.8846	1.28599	-2.522e-06	-0.120691
777.211	-35486	-11911.5	12.9072	1.28493	-2.33061e-06	-0.121743
777.228	-35485.9	-11911.3	12.9299	1.28373	-3.79829e-07	-0.122754
777.245	-35485.9	-11911	12.9528	1.2823	4.89207e-08	-0.12405
777.262	-35485.8	-11910.8	12.9757	1.28091	-7.66848e-07	-0.125772
777.279	-35485.8	-11910.6	12.9981	1.28007	-4.83123e-07	-0.127956
777.296	-35485.8	-11910.4	13.0199	1.2802	2.65737e-06	-0.130653
777.313	-35485.7	-11910.2	13.0413	1.28128	5.33715e-06	-0.134077
777.33	-35485.7	-11909.9	13.0628	1.28299	1.72948e-06	-0.138521
777.347	-35485.7	-11909.7	13.085	1.28506	-1.15105e-05	-0.144379
777.364	-35485.6	-11909.5	13.1077	1.28734	-2.0588e-05	-0.152724
777.381	-35485.6	-11909.3	13.1306	1.28972	-4.51871e-06	-0.164916
777.398	-35485.5	-11909.1	13.1534	1.2921	4.63485e-05	-0.182474
777.415	-35485.5	-11908.9	13.1761	1.2944	7.68242e-05	-0.207818
777.432	-35485.5	-11908.6	13.1987	1.29655	8.74493e-06	-0.243691
777.449	-35485.4	-11908.4	13.2213	1.29842	-0.000184676	-0.292631
777.466	-35485.4	-11908.2	13.244	1.2997	-0.000284838	-0.356214
777.483	-35485.3	-11908	13.2667	1.3	-3.84267e-15	-0.43573
777.5	-35485.3	-11907.7	13.2893	1.29914	0.000862508	-0.531706
777.517	-35485.3	-11907.5	13.312	1.29775	0.00209903	-0.641631
777.534	-35485.2	-11907.3	13.3347	1.29662	0.00340683	-0.762233
777.551	-35485.2	-11907.1	13.3573	1.29632	0.00456936	-0.889818
777.568	-35485.1	-11906.9	13.38	1.29651	0.00565919	-1.01927
777.585	-35485.1	-11906.6	13.4027	1.29667	0.00680937	-1.14517
777.602	-35485.1	-11906.4	13.4253	1.29651	0.00806886	-1.26265
777.619	-35485	-11906.2	13.448	1.29639	0.00924943	-1.36838
777.636	-35485	-11906	13.4707	1.2968	0.0101215	-1.45928
777.653	-35484.9	-11905.7	13.4933	1.29791	0.0105169	-1.53344
777.67	-35484.9	-11905.5	13.516	1.29923	0.0104144	-1.59173
777.687	-35484.9	-11905.3	13.5387	1.30015	0.0098144	-1.63539
777.704	-35484.8	-11905	13.5613	1.30037	0.00878761	-1.66603
777.721	-35484.8	-11904.8	13.584	1.30018	0.00754671	-1.686
777.738	-35484.7	-11904.6	13.6067	1.29995	0.00631997	-1.69772
777.755	-35484.7	-11904.4	13.6293	1.29989	0.00521072	-1.70335
777.772	-35484.6	-11904.1	13.652	1.29994	0.00410707	-1.70454
777.789	-35484.6	-11903.9	13.6747	1.30003	0.00287908	-1.7029
777.806	-35484.6	-11903.7	13.6973	1.30008	0.00156394	-1.69965
777.823	-35484.5	-11903.5	13.72	1.30006	0.000444765	-1.69546
777.84	-35484.5	-11903.2	13.7427	1.29994	-0.000182565	-1.69095
777.857	-35484.4	-11903	13.7653	1.2998	-0.000273408	-1.68658
777.874	-35484.4	-11902.8	13.788	1.29984	-9.95487e-05	-1.68264
777.891	-35484.4	-11902.5	13.8107	1.30026	5.34948e-05	-1.67941
777.908	-35484.3	-11902.3	13.8333	1.30115	7.10454e-05	-1.67706
777.925	-35484.3	-11902.1	13.856	1.30253	2.28931e-05	-1.67568
777.942	-35484.2	-11901.8	13.8787	1.30436	-1.45422e-05	-1.67532
777.959	-35484.2	-11901.6	13.9014	1.30656	-1.59934e-05	-1.67586
777.976	-35484.1	-11901.4	13.924	1.30898	-3.56724e-06	-1.677
777.993	-35484.1	-11901.1	13.9466	1.31146	2.17246e-07	-1.67841
778.01	-35484.1	-11900.9	13.9691	1.31385	-5.61096e-06	-1.67992
778.027	-35484	-11900.7	13.9919	1.316	-4.91405e-06	-1.68141
778.044	-35484	-11900.4	14.0151	1.31775	1.62462e-05	-1.6828
778.061	-35483.9	-11900.2	14.0389	1.31904	3.84412e-05	-1.684
778.078	-35483.9	-11900	14.0629	1.31985	1.95613e-05	-1.68496
778.095	-35483.9	-11899.7	14.087	1.32019	-7.14409e-05	-1.68563
778.112	-35483.8	-11899.5	14.1109	1.32017	-0.000149345	-1.68604
778.129	-35483.8	-11899.3	14.1345	1.32003	-6.14173e-05	-1.68625
778.146	-35483.7	-11899	14.1576	1.31995	0.000350436	-1.68632
778.163	-35483.7	-11898.8	14.1802	1.31996	0.00128188	-1.68632
778.18	-35483.6	-11898.6	14.2027	1.31999	0.00294714	-1.68628
778.197	-35483.6	-11898.3	14.2253	1.32001	0.00551971	-1.68626
778.214	-35483.6	-11898.1	14.248	1.32001	0.00889263	-1.68626
778.231	-35483.5	-11897.8	14.2707	1.32	0.0128414	-1.68627
778.248	-35483.5	-11897.6	14.2932	1.32001	0.0171552	-1.68628
778.265	-35483.4	-11897.4	14.3158	1.32002	0.0217046	-1.68629
778.282	-35483.4	-11897.1	14.3386	1.32	0.0263891	-1.68628
778.299	-35483.3	-11896.9	14.3621	1.31995	0.0310998	-1.68625
778.316	-35483.3	-11896.6	14.3859	1.31993	0.0356896	-1.68623
778.333	-35483.2	-11896.4	14.41	1.32	0.04	-1.68627
778.35	-35483.2	-11896.2	14.4341	1.32019	0.0438902	-1.68634
778.367	-35483.2	-11895.9	14.4579	1.32028	0.0472913	-1.68608
778.384	-35483.1	-11895.7	14.4814	1.31997	0.0501525	-1.6851
778.401	-35483.1	-11895.4	14.5042	1.31908	0.0525045	-1.68338
778.418	-35483	-11895.2	14.5268	1.31784	0.0546522	-1.68224
778.435	-35483	-11894.9	14.5493	1.31652	0.0569577	-1.6833
778.452	-35483	-11894.7	14.572	1.31532	0.0595573	-1.68817
778.469	-35482.9	-11894.5	14.5947	1.31422	0.0619504	-1.69855
778.486	-35482.9	-11894.2	14.6173	1.31314	0.0635256	-1.71612
778.503	-35482.8	-11894	14.6397	1.31204	0.0639736	-1.74276
778.52	-35482.8	-11893.7	14.6623	1.3109	0.0637039	-1.78084
778.537	-35482.7	-11893.5	14.6855	1.30972	0.0632285	-1.83275
778.554	-35482.7	-11893.2	14.7093	1.30851	0.0627007	-1.89961
778.571	-35482.6	-11893	14.7333	1.30737	0.0615481	-1.97986
778.588	-35482.6	-11892.7	14.7568	1.3064	0.059116	-2.07166
778.605	-35482.5	-11892.5	14.7797	1.30553	0.055167	-2.17322
778.622	-35482.5	-11892.2	14.8022	1.30439	0.0501831	-2.28285
778.639	-35482.5	-11892	14.8246	1.30261	0.0447132	-2.39886
778.656	-35482.4	-11891.7	14.8472	1.30021	0.0391023	-2.51895
778.673	-35482.4	-11891.5	14.87	1.29781	0.0333946	-2.63995
778.69	-35482.3	-11891.2	14.8927	1.29607	0.0276118	-2.75864
778.707	-35482.3	-11891	14.9154	1.29505	0.0218314	-2.87285
778.724	-35482.2	-11890.8	14.938	1.29408	0.0162012	-2.98177
778.741	-35482.2	-11890.5	14.9606	1.29245	0.0108736	-3.08464
778.758	-35482.1	-11890.3	14.9832	1.29009	0.00600296	-3.18022
778.775	-35482.1	-11890	15.0059	1.28765	0.00174612	-3.2668
778.792	-35482	-11889.7	15.0288	1.28577	-0.00174374	-3.34267
778.809	-35482	-11889.5	15.0517	1.28458	-0.00438839	-3.40744
778.826	-35482	-11889.2	15.0742	1.28369	-0.00617902	-3.46188
778.843	-35481.9	-11889	15.0961	1.28276	-0.00711582	-3.5068
778.86	-35481.9	-11888.7	15.1175	1.28166	-0.00729891	-3.54302
778.877	-35481.8	-11888.5	15.139	1.28044	-0.00690779	-3.57129
778.894	-35481.8	-11888.2	15.161	1.27919	-0.00611887	-3.59244
778.911	-35481.7	-11888	15.1837	1.27799	-0.00504312	-3.60765
778.928	-35481.7	-11887.7	15.2066	1.27694	-0.00374696	-3.61839
778.945	-35481.6	-11887.5	15.2294	1.27608	-0.00231219	-3.62608
778.962	-35481.6	-11887.2	15.2521	1.27518	-0.000984524	-3.63157
778.979	-35481.5	-11887	15.2747	1.27378	-0.000104841	-3.63543
778.996	-35481.5	-11886.7	15.2973	1.27155	5.85744e-05	-3.63819
779.013	-35481.4	-11886.5	15.3199	1.26896	-0.000151061	-3.64014
779.03	-35481.4	-11886.2	15.3426	1.26691	-8.81693e-05	-3.64144
779.047	-35481.3	-11885.9	15.3656	1.26612	0.000771693	-3.64225
779.064	-35481.3	-11885.7	15.3884	1.26628	0.00210762	-3.64265
779.081	-35481.3	-11885.4	15.4108	1.26664	0.00324414	-3.64271
779.098	-35481.2	-11885.2	15.4324	1.26661	0.00363777	-3.64238
779.115	-35481.2	-11884.9	15.4537	1.26643	0.00350561	-3.64095
779.132	-35481.1	-11884.6	15.4754	1.26663	0.00333423	-3.63754
779.149	-35481.1	-11884.4	15.4979	1.26761	0.00347552	-3.63131
779.166	-35481	-11884.1	15.5208	1.26894	0.00363681	-3.62187
779.183	-35481	-11883.9	15.5433	1.27	0.00333333	-3.60893
779.2	-35480.9	-11883.6	15.565	1.27032	0.00227213	-3.5923
779.217	-35480.9	-11883.3	15.5863	1.27016	0.000927595	-3.57213
779.234	-35480.8	-11883.1	15.608	1.27	-3.40767e-05	-3.54864
779.251	-35480.8	-11882.8	15.6306	1.2701	-0.000198613	-3.52229
779.268	-35480.7	-11882.6	15.6535	1.27021	3.0515e-06	-3.49435
779.285	-35480.7	-11882.3	15.6759	1.26993	-3.68522e-05	-3.46623
779.302	-35480.6	-11882	15.6975	1.26905	-0.000740461	-3.43913
779.319	-35480.6	-11881.8	15.7188	1.26778	-0.00200599	-3.41369
779.336	-35480.6	-11881.5	15.7406	1.26644	-0.00364022	-3.39041
779.353	-35480.5	-11881.2	15.7633	1.26524	-0.00554624	-3.36977
779.37	-35480.5	-11881	15.7862	1.26415	-0.00785679	-3.35215
779.387	-35480.4	-11880.7	15.8085	1.26308	-0.0107367	-3.33794
779.404	-35480.4	-11880.5	15.83	1.26198	-0.0141561	-3.32739
779.421	-35480.3	-11880.2	15.8513	1.26084	-0.0176911	-3.3206
779.438	-35480.3	-11879.9	15.8732	1.25964	-0.0208729	-3.3176
779.455	-35480.2	-11879.7	15.896	1.25843	-0.0234458	-3.3186
779.472	-35480.2	-11879.4	15.9188	1.2573	-0.0255205	-3.32401
779.489	-35480.1	-11879.1	15.9411	1.25636	-0.0272422	-3.33427
779.506	-35480.1	-11878.9	15.9625	1.2555	-0.0286547	-3.34954
779.523	-35480	-11878.6	15.9838	1.25433	-0.0296532	-3.36956
779.54	-35480	-11878.3	16.0059	1.25245	-0.0301258	-3.39404
779.557	-35479.9	-11878.1	16.0286	1.24997	-0.0301454	-3.42222
779.574	-35479.9	-11877.8	16.0515	1.2476	-0.0300178	-3.4528
779.591	-35479.8	-11877.5	16.0736	1.24611	-0.0300512	-3.48444
779.608	-35479.8	-11877.3	16.095	1.24535	-0.0302319	-3.51595
779.625	-35479.7	-11877	16.1164	1.24427	-0.0301981	-3.54632
779.642	-35479.7	-11876.7	16.1385	1.24182	-0.0295903	-3.57452
779.659	-35479.6	-11876.4	16.1613	1.23815	-0.0284411	-3.59981
779.676	-35479.6	-11876.2	16.1841	1.23451	-0.0271464	-3.62171
779.693	-35479.5	-11875.9	16.2063	1.23214	-0.0260857	-3.63977
779.71	-35479.5	-11875.6	16.2279	1.23106	-0.0251692	-3.65414
779.727	-35479.4	-11875.4	16.2492	1.23034	-0.023934	-3.66546
779.744	-35479.4	-11875.1	16.2705	1.22913	-0.0219598	-3.67436
779.761	-35479.3	-11874.8	16.292	1.22761	-0.0194863	-3.68121
779.778	-35479.3	-11874.5	16.3136	1.22669	-0.0172014	-3.68622
779.795	-35479.2	-11874.3	16.3352	1.22716	-0.0157174	-3.68958
779.812	-35479.2	-11874	16.3568	1.2286	-0.0147943	-3.6916
779.829	-35479.1	-11873.7	16.3783	1.22985	-0.013697	-3.69266
779.846	-35479.1	-11873.5	16.3998	1.22991	-0.0117918	-3.69309
779.863	-35479	-11873.2	16.4213	1.22878	-0.00933189	-3.6929
779.88	-35479	-11872.9	16.4429	1.22701	-0.00700978	-3.69197
779.897	-35478.9	-11872.6	16.4644	1.22505	-0.0054125	-3.68967
779.914	-35478.9	-11872.3	16.4859	1.2229	-0.0043842	-3.68194
779.931	-35478.8	-11872.1	16.5075	1.22034	-0.00345743	-3.6633
779.948	-35478.8	-11871.8	16.529	1.21721	-0.00226225	-3.62865
779.965	-35478.7	-11871.5	16.5506	1.21372	-0.000991596	-3.57515
779.982	-35478.7	-11871.2	16.5721	1.2102	-3.78434e-05	-3.50072
779.999	-35478.6	-11871	16.5936	1.2069	0.000304836	-3.40346
780.016	-35478.6	-11870.7	16.6151	1.20362	0.000212182	-3.28225
780.033	-35478.5	-11870.4	16.6367	1.2	0	-3.13617
780.05	-35478.5	-11870.1	16.6584	1.19581	-8.26237e-05	-2.96631
780.067	-35478.4	-11869.9	16.68	1.19119	-5.35712e-05	-2.78176
780.084	-35478.4	-11869.6	16.7012	1.18638	2.537e-06	-2.59361
780.101	-35478.3	-11869.3	16.7219	1.18161	2.22929e-05	-2.41151
780.118	-35478.3	-11869	16.7422	1.17706	1.34559e-05	-2.24029
780.135	-35478.2	-11868.7	16.7624	1.17286	-1.3138e-06	-2.08378
780.152	-35478.2	-11868.4	16.7827	1.16914	-6.00653e-06	-1.94541
780.169	-35478.1	-11868.2	16.8032	1.16583	-3.382e-06	-1.82751
780.186	-35478.1	-11867.9	16.8236	1.16282	5.19358e-07	-1.73219
780.203	-35478	-11867.6	16.844	1.16012	1.68352e-06	-1.65962
780.22	-35478	-11867.3	16.8644	1.1579	9.27534e-07	-1.60535
780.237	-35477.9	-11867	16.8848	1.15638	-2.30367e-07	-1.56422
780.254	-35477.9	-11866.8	16.9052	1.15549	-7.48726e-07	-1.5322
780.271	-35477.8	-11866.5	16.9256	1.1545	-5.50336e-07	-1.50743
780.288	-35477.8	-11866.2	16.946	1.15266	3.20065e-07	-1.48834
780.305	-35477.7	-11865.9	16.9663	1.14964	1.36124e-06	-1.4726
780.322	-35477.7	-11865.6	16.9867	1.1459	1.28575e-06	-1.45664
780.339	-35477.6	-11865.3	17.0073	1.14194	-1.22125e-06	-1.43674
780.356	-35477.6	-11865.1	17.0279	1.13789	-4.84236e-06	-1.40935
780.373	-35477.5	-11864.8	17.0482	1.13324	-4.38776e-06	-1.37104
780.39	-35477.5	-11864.5	17.0681	1.12739	5.33822e-06	-1.31844
780.407	-35477.4	-11864.2	17.0875	1.11802	1.8492e-05	-1.24796
780.424	-35477.4	-11863.9	17.1066	1.10067	1.53261e-05	-1.15581
780.441	-35477.3	-11863.6	17.1257	1.07072	-2.30969e-05	-1.0383
780.458	-35477.3	-11863.3	17.1445	1.02396	-7.07296e-05	-0.895094
780.475	-35477.2	-11863.1	17.1623	0.956583	-5.29516e-05	-0.729531
780.492	-35477.2	-11862.8	17.1781	0.865024	9.82577e-05	-0.545173
780.509	-35477.1	-11862.5	17.1915	0.749983	0.000269623	-0.34682
780.526	-35477.1	-11862.2	17.2027	0.616127	0.000179966	-0.140406
780.543	-35477	-11861.9	17.2118	0.46841	-0.000438735	0.0680542
780.56	-35476.9	-11861.6	17.2186	0.313953	-0.00154889	0.272003
780.577	-35476.9	-11861.3	17.2226	0.161603	-0.00287027	0.464455
780.594	-35476.8	-11861	17.2236	0.0200133	-0.00413224	0.638681
780.611	-35476.8	-11860.8	17.2218	-0.105125	-0.00526783	0.791362
780.628	-35476.7	-11860.5	17.218	-0.210139	-0.00634849	0.921494
780.645	-35476.7	-11860.2	17.2132	-0.291828	-0.00744344	1.02831
780.662	-35476.6	-11859.9	17.2076	-0.351388	-0.0085723	1.11302
780.679	-35476.6	-11859.6	17.2015	-0.392571	-0.00972597	1.17797
780.696	-35476.5	-11859.3	17.195	-0.419134	-0.010893	1.22556
780.713	-35476.5	-11859	17.1882	-0.434623	-0.0120453	1.25867
780.73	-35476.4	-11858.7	17.1812	-0.44248	-0.0131469	1.28035
780.747	-35476.4	-11858.5	17.1743	-0.445874	-0.0141793	1.2936
780.764	-35476.3	-11858.2	17.1675	-0.446121	-0.0152455	1.30072
780.781	-35476.3	-11857.9	17.1608	-0.443758	-0.0164996	1.30374
780.798	-35476.2	-11857.6	17.1542	-0.43934	-0.0180116	1.30453
780.815	-35476.2	-11857.3	17.1475	-0.433536	-0.0193713	1.30405
780.832	-35476.1	-11857	17.1404	-0.427054	-0.0199983	1.30291
780.849	-35476.1	-11856.7	17.1328	-0.420583	-0.0194756	1.3017
780.866	-35476	-11856.4	17.1248	-0.414712	-0.0181664	1.30083
780.883	-35476	-11856.2	17.1167	-0.41	-0.0166667	1.30065
780.9	-35475.9	-11855.9	17.1087	-0.406814	-0.0154345	1.30142
780.917	-35475.9	-11855.6	17.1008	-0.404759	-0.0143767	1.303
780.934	-35475.8	-11855.3	17.0929	-0.403249	-0.0132621	1.30515
780.951	-35475.8	-11855	17.0847	-0.401856	-0.0119701	1.30765
780.968	-35475.7	-11854.7	17.0767	-0.400683	-0.0107517	1.3103
780.985	-35475.7	-11854.4	17.0691	-0.399942	-0.00993538	1.31294
781.002	-35475.6	-11854.2	17.0621	-0.399736	-0.00970454	1.3154
781.019	-35475.5	-11853.9	17.0554	-0.399852	-0.00983358	1.31761
781.036	-35475.5	-11853.6	17.0488	-0.400022	-0.0100256	1.31947
781.053	-35475.4	-11853.3	17.0421	-0.40007	-0.0100831	1.32094
781.07	-35475.4	-11853	17.0352	-0.400037	-0.010046	1.32197
781.087	-35475.3	-11852.7	17.0284	-0.399992	-0.00998846	1.32253
781.104	-35475.3	-11852.4	17.0216	-0.399982	-0.00996194	1.32265
781.121	-35475.2	-11852.2	17.0148	-0.399992	-0.00997161	1.32254
781.138	-35475.2	-11851.9	17.008	-0.400002	-0.0100168	1.32241
781.155	-35475.1	-11851.6	17.0012	-0.400003	-0.0100717	1.32239
781.172	-35475.1	-11851.3	16.9944	-0.4	-0.010068	1.32242
781.189	-35475	-11851	16.9876	-0.400001	-0.00993532	1.32245
781.206	-35475	-11850.7	16.9808	-0.400006	-0.00974338	1.32254
781.223	-35474.9	-11850.5	16.974	-0.400006	-0.00976741	1.32298
781.24	-35474.9	-11850.2	16.9672	-0.399992	-0.0102922	1.32407
781.257	-35474.8	-11849.9	16.9604	-0.399972	-0.011349	1.32581
781.274	-35474.8	-11849.6	16.9536	-0.399976	-0.0126505	1.32787
781.291	-35474.7	-11849.3	16.9468	-0.400036	-0.0138965	1.32992
781.308	-35474.7	-11849	16.94	-0.40011	-0.015	1.33194
781.325	-35474.6	-11848.8	16.9332	-0.400082	-0.0161035	1.33424
781.342	-35474.6	-11848.5	16.9264	-0.399848	-0.0173495	1.33712
781.359	-35474.5	-11848.2	16.9196	-0.399582	-0.018651	1.34038
781.376	-35474.5	-11847.9	16.9128	-0.399721	-0.0197079	1.3433
781.393	-35474.4	-11847.6	16.906	-0.400639	-0.0202326	1.34523
781.41	-35474.4	-11847.3	16.8991	-0.401587	-0.0202566	1.34689
781.427	-35474.3	-11847.1	16.8924	-0.400928	-0.0200647	1.35004
781.444	-35474.3	-11846.8	16.8857	-0.397354	-0.0199321	1.35649
781.461	-35474.2	-11846.5	16.879	-0.393996	-0.0199284	1.36782
781.478	-35474.2	-11846.2	16.8721	-0.397002	-0.0199833	1.38552
781.495	-35474.1	-11845.9	16.8648	-0.412237	-0.0200282	1.41114
781.512	-35474.1	-11845.6	16.857	-0.442142	-0.0200377	1.44685
781.529	-35474	-11845.4	16.8487	-0.487164	-0.0200114	1.49522
781.546	-35474	-11845.1	16.8399	-0.547751	-0.0199548	1.55849
781.563	-35473.9	-11844.8	16.8301	-0.624551	-0.0199183	1.63627
781.58	-35473.9	-11844.5	16.8189	-0.718306	-0.0199749	1.72683
781.597	-35473.8	-11844.2	16.8056	-0.829081	-0.0201634	1.82843
781.614	-35473.8	-11844	16.79	-0.95229	-0.02029	1.93929
781.631	-35473.7	-11843.7	16.7722	-1.08139	-0.0200634	2.05758
781.648	-35473.7	-11843.4	16.7521	-1.21063	-0.0192605	2.18133
781.665	-35473.6	-11843.1	16.7297	-1.3387	-0.0180501	2.30778
781.682	-35473.6	-11842.8	16.7049	-1.46587	-0.0167402	2.43384
781.699	-35473.5	-11842.6	16.6777	-1.59196	-0.0155746	2.55672
781.716	-35473.5	-11842.3	16.6483	-1.71441	-0.0144903	2.67499
781.733	-35473.4	-11842	16.6167	-1.83	-0.0133333	2.78758
781.75	-35473.4	-11841.7	16.583	-1.93604	-0.0120265	2.89339
781.767	-35473.3	-11841.4	16.5477	-2.03206	-0.0108015	2.99101
781.784	-35473.3	-11841.2	16.5112	-2.11812	-0.00996725	3.07895
781.801	-35473.2	-11840.9	16.4737	-2.19394	-0.00971307	3.15615
781.818	-35473.2	-11840.6	16.4352	-2.25799	-0.00982782	3.22285
781.835	-35473.1	-11840.3	16.3952	-2.30852	-0.0100165	3.2796
781.852	-35473.1	-11840.1	16.3538	-2.34506	-0.0100723	3.32699
781.869	-35473	-11839.8	16.3115	-2.37082	-0.010037	3.36589
781.886	-35473	-11839.5	16.2692	-2.38965	-0.00999603	3.39716
781.903	-35472.9	-11839.2	16.2274	-2.40451	-0.00999926	3.42182
781.92	-35472.9	-11839	16.1856	-2.4162	-0.0100123	3.44114
781.937	-35472.8	-11838.7	16.1433	-2.42525	-0.00998897	3.45648
781.954	-35472.8	-11838.4	16.1005	-2.43213	-0.00992795	3.46888
781.971	-35472.7	-11838.2	16.0572	-2.43724	-0.00991944	3.47888
781.988	-35472.7	-11837.9	16.014	-2.44098	-0.010066	3.48695
782.005	-35472.6	-11837.6	15.9708	-2.44371	-0.0105827	3.49344
782.022	-35472.6	-11837.4	15.9278	-2.44568	-0.0118785	3.4985
782.039	-35472.5	-11837.1	15.8848	-2.44714	-0.0143765	3.50229
782.056	-35472.5	-11836.8	15.8418	-2.44831	-0.0182431	3.50487
782.073	-35472.4	-11836.6	15.7987	-2.44937	-0.0232675	3.50627
782.09	-35472.4	-11836.3	15.7555	-2.45046	-0.0292084	3.50647
782.107	-35472.3	-11836	15.7123	-2.45129	-0.035821	3.50519
782.124	-35472.3	-11835.8	15.6692	-2.45096	-0.0428562	3.50179
782.141	-35472.2	-11835.5	15.6268	-2.44854	-0.0500631	3.49562
782.158	-35472.2	-11835.3	15.5848	-2.44298	-0.0571523	3.48624
782.175	-35472.1	-11835	15.543	-2.43312	-0.0637923	3.47347
782.192	-35472.1	-11834.7	15.5011	-2.41785	-0.0696584	3.45713
782.209	-35472.1	-11834.5	15.4591	-2.39707	-0.0745969	3.43733
782.226	-35472	-11834.2	15.4171	-2.37163	-0.0786123	3.4144
782.243	-35472	-11834	15.3757	-2.34243	-0.0817251	3.38875
782.26	-35471.9	-11833.7	15.3347	-2.31074	-0.0841041	3.36127
782.277	-35471.9	-11833.4	15.2942	-2.27811	-0.0860367	3.33328
782.294	-35471.8	-11833.2	15.2541	-2.24611	-0.0877829	3.30608
782.311	-35471.8	-11832.9	15.2143	-2.21627	-0.0892205	3.28048
782.328	-35471.7	-11832.7	15.1749	-2.19011	-0.0899678	3.25699
782.345	-35471.7	-11832.4	15.1358	-2.16897	-0.0896885	3.23606
782.362	-35471.6	-11832.2	15.0971	-2.15252	-0.0885539	3.21809
782.379	-35471.6	-11831.9	15.0589	-2.13941	-0.0870307	3.20339
782.396	-35471.6	-11831.7	15.0212	-2.12845	-0.0855596	3.19224
782.413	-35471.5	-11831.4	14.9838	-2.11973	-0.0843397	3.18478
782.43	-35471.5	-11831.2	14.9466	-2.11398	-0.0834501	3.18109
782.447	-35471.4	-11830.9	14.9092	-2.11196	-0.0829623	3.18124
782.464	-35471.4	-11830.7	14.8718	-2.1144	-0.0828989	3.18562
782.481	-35471.3	-11830.4	14.8344	-2.12205	-0.0832624	3.19468
782.498	-35471.3	-11830.2	14.7971	-2.13562	-0.0840447	3.20881
782.515	-35471.2	-11829.9	14.7598	-2.1554	-0.0851791	3.22779
782.532	-35471.2	-11829.7	14.7222	-2.18159	-0.086578	3.25122
782.549	-35471.2	-11829.4	14.6843	-2.21403	-0.0881051	3.27858
782.566	-35471.1	-11829.2	14.6458	-2.25093	-0.0893917	3.30887
782.583	-35471.1	-11828.9	14.6067	-2.29	-0.09	3.34096
782.6	-35471	-11828.7	14.5667	-2.32912	-0.0896095	3.37369
782.617	-35471	-11828.5	14.5259	-2.36686	-0.0883698	3.40589
782.634	-35470.9	-11828.2	14.4842	-2.40197	-0.0865482	3.43636
782.651	-35470.9	-11828	14.4417	-2.43333	-0.0843895	3.46412
782.668	-35470.9	-11827.7	14.3985	-2.46029	-0.0820649	3.48874
782.685	-35470.8	-11827.5	14.3548	-2.48232	-0.0797297	3.50993
782.702	-35470.8	-11827.2	14.3108	-2.49924	-0.0774795	3.52755
782.719	-35470.7	-11827	14.2665	-2.51195	-0.0752409	3.5418
782.736	-35470.7	-11826.8	14.2222	-2.5215	-0.0729113	3.55296
782.753	-35470.6	-11826.5	14.178	-2.52874	-0.0704844	3.56135
782.77	-35470.6	-11826.3	14.1338	-2.53394	-0.0681828	3.56743
782.787	-35470.6	-11826.1	14.0896	-2.5373	-0.0662619	3.57166
782.804	-35470.5	-11825.8	14.0454	-2.5391	-0.0648575	3.57449
782.821	-35470.5	-11825.6	14.0012	-2.53984	-0.0638627	3.57637
782.838	-35470.4	-11825.4	13.957	-2.54002	-0.0631435	3.5777
782.855	-35470.4	-11825.1	13.9128	-2.54002	-0.0627115	3.57883
782.872	-35470.4	-11824.9	13.8686	-2.53999	-0.0628292	3.5799
782.889	-35470.3	-11824.7	13.8244	-2.54003	-0.06378	3.58098
782.906	-35470.3	-11824.4	13.7804	-2.54015	-0.0656503	3.57999
782.923	-35470.2	-11824.2	13.7361	-2.54014	-0.0682361	3.57162
782.94	-35470.2	-11824	13.6916	-2.53961	-0.0713113	3.55034
782.957	-35470.2	-11823.7	13.647	-2.53089	-0.0746756	3.51201
782.974	-35470.1	-11823.5	13.6029	-2.4972	-0.0781616	3.45426
782.991	-35470.1	-11823.3	13.56	-2.42169	-0.0816087	3.37481
783.008	-35470	-11823.1	13.519	-2.30078	-0.0849793	3.27201
783.025	-35470	-11822.8	13.4805	-2.14524	-0.0883691	3.14482
783.042	-35470	-11822.6	13.4449	-1.96634	-0.0918716	2.99256
783.059	-35469.9	-11822.4	13.4128	-1.77108	-0.0954086	2.82041
783.076	-35469.9	-11822.2	13.3841	-1.56245	-0.0987429	2.63907
783.093	-35469.8	-11821.9	13.359	-1.34389	-0.101642	2.45918
783.11	-35469.8	-11821.7	13.3374	-1.12768	-0.104049	2.28771
783.127	-35469.8	-11821.5	13.3191	-0.933157	-0.106045	2.12868
783.144	-35469.7	-11821.3	13.3037	-0.778457	-0.107706	1.98592
783.161	-35469.7	-11821	13.2909	-0.664518	-0.109007	1.86212
783.178	-35469.7	-11820.8	13.2797	-0.580578	-0.109852	1.75916
783.195	-35469.6	-11820.6	13.2696	-0.516159	-0.110169	1.67851
783.212	-35469.6	-11820.4	13.2603	-0.465932	-0.11012	1.61756
783.229	-35469.5	-11820.1	13.2519	-0.427557	-0.110004	1.57136
783.246	-35469.5	-11819.9	13.2442	-0.398765	-0.110078	1.53514
783.263	-35469.5	-11819.7	13.2373	-0.377597	-0.110209	1.50603
783.28	-35469.4	-11819.5	13.2311	-0.362242	-0.110075	1.48206
783.297	-35469.4	-11819.3	13.2252	-0.350997	-0.109404	1.46115
783.314	-35469.3	-11819	13.2197	-0.342878	-0.108257	1.44029
783.331	-35469.3	-11818.8	13.214	-0.337205	-0.106841	1.41608
783.348	-35469.3	-11818.6	13.2081	-0.332454	-0.105281	1.38528
783.365	-35469.2	-11818.4	13.2023	-0.322285	-0.10324	1.34565
783.382	-35469.2	-11818.2	13.197	-0.298648	-0.100219	1.29528
783.399	-35469.2	-11817.9	13.1926	-0.255032	-0.0958175	1.23245
783.416	-35469.1	-11817.7	13.1892	-0.192258	-0.090115	1.15636
783.433	-35469.1	-11817.5	13.1867	-0.113333	-0.0833333	1.06645
783.45	-35469	-11817.3	13.185	-0.0211504	-0.0757237	0.963081
783.467	-35469	-11817	13.1848	0.0818699	-0.0676555	0.85021
783.484	-35469	-11816.8	13.1869	0.193423	-0.0595273	0.732697
783.501	-35468.9	-11816.6	13.1916	0.309882	-0.0516108	0.615174
783.518	-35468.9	-11816.4	13.1988	0.423177	-0.0437506	0.501517
783.535	-35468.9	-11816.2	13.2078	0.52431	-0.0357023	0.395442
783.552	-35468.8	-11815.9	13.2182	0.607048	-0.0274123	0.299696
783.569	-35468.8	-11815.7	13.2298	0.672956	-0.0193663	0.214298
783.586	-35468.7	-11815.5	13.2423	0.724963	-0.0121434	0.138786
783.603	-35468.7	-11815.3	13.2554	0.765749	-0.00603243	0.071766
783.62	-35468.7	-11815.1	13.2691	0.797394	-0.000631139	0.00962936
783.637	-35468.6	-11814.8	13.2834	0.821891	0.00456121	-0.0515543
783.654	-35468.6	-11814.6	13.2981	0.840892	0.00969405	-0.115454
783.671	-35468.5	-11814.4	13.3129	0.855364	0.0142063	-0.185212
783.688	-35468.5	-11814.2	13.3276	0.866191	0.0174563	-0.263881
783.705	-35468.5	-11813.9	13.3422	0.874213	0.0192008	-0.352459
783.722	-35468.4	-11813.7	13.3569	0.880194	0.0198835	-0.448412
783.739	-35468.4	-11813.5	13.3721	0.884887	0.0200135	-0.548848
783.756	-35468.4	-11813.3	13.3878	0.88876	0.01997	-0.6506
783.773	-35468.3	-11813	13.4039	0.891862	0.0199408	-0.750089
783.79	-35468.3	-11812.8	13.4199	0.894218	0.0200919	-0.843728
783.807	-35468.2	-11812.6	13.4358	0.896163	0.0203402	-0.928742
783.824	-35468.2	-11812.4	13.4516	0.898422	0.0202897	-1.00338
783.841	-35468.2	-11812.1	13.4674	0.901719	0.0195438	-1.06602
783.858	-35468.1	-11811.9	13.4833	0.906132	0.0182226	-1.11643
783.875	-35468.1	-11811.7	13.4992	0.911039	0.0170037	-1.15587
783.892	-35468.1	-11811.5	13.5151	0.91581	0.0165742	-1.18571
783.909	-35468	-11811.2	13.531	0.920287	0.0172463	-1.20747
783.926	-35468	-11811	13.5468	0.924757	0.0189851	-1.22282
783.943	-35467.9	-11810.8	13.5626	0.929494	0.0217537	-1.2334
783.96	-35467.9	-11810.6	13.5783	0.934315	0.0256852	-1.24032
783.977	-35467.9	-11810.3	13.5942	0.938675	0.031048	-1.24428
783.994	-35467.8	-11810.1	13.6108	0.94206	0.0380547	-1.24595
784.011	-35467.8	-11809.9	13.6278	0.944463	0.046178	-1.24588
784.028	-35467.7	-11809.6	13.6449	0.946222	0.0543872	-1.24456
784.045	-35467.7	-11809.4	13.6621	0.947658	0.0617007	-1.24246
784.062	-35467.7	-11809.2	13.6791	0.948868	0.0677289	-1.23989
784.079	-35467.6	-11809	13.696	0.949818	0.0724261	-1.23706
784.096	-35467.6	-11808.7	13.7129	0.95046	0.0757851	-1.2342
784.113	-35467.5	-11808.5	13.7299	0.950644	0.0780841	-1.2315
784.13	-35467.5	-11808.3	13.747	0.950168	0.0797423	-1.22913
784.147	-35467.5	-11808	13.7642	0.948926	0.0811344	-1.22724
784.164	-35467.4	-11807.8	13.7813	0.947482	0.0823244	-1.22577
784.181	-35467.4	-11807.6	13.7981	0.94668	0.0832457	-1.22454
784.198	-35467.3	-11807.3	13.8143	0.947172	0.0839116	-1.22343
784.215	-35467.3	-11807.1	13.83	0.948529	0.0847933	-1.22259
784.232	-35467.3	-11806.9	13.8457	0.949933	0.0865248	-1.22222
784.249	-35467.2	-11806.6	13.8616	0.950801	0.0895272	-1.2225
784.266	-35467.2	-11806.4	13.8775	0.951651	0.0932067	-1.2233
784.283	-35467.1	-11806.2	13.8933	0.953333	0.0966667	-1.2244
784.3	-35467.1	-11805.9	13.909	0.956386	0.0992591	-1.22565
784.317	-35467.1	-11805.7	13.9248	0.960113	0.10133	-1.2271
784.334	-35467	-11805.5	13.941	0.963506	0.103472	-1.22887
784.351	-35467	-11805.3	13.9577	0.96592	0.106026	-1.231
784.368	-35466.9	-11805	13.9748	0.967922	0.108476	-1.2333
784.385	-35466.9	-11804.8	13.992	0.970331	0.110131	-1.23555
784.402	-35466.9	-11804.5	14.0091	0.973614	0.110598	-1.23757
784.419	-35466.8	-11804.3	14.0261	0.977245	0.110335	-1.23938
784.436	-35466.8	-11804.1	14.043	0.980523	0.109949	-1.24102
784.453	-35466.7	-11803.8	14.0597	0.983046	0.10984	-1.24255
784.47	-35466.7	-11803.6	14.0767	0.985123	0.109917	-1.24401
784.487	-35466.7	-11803.4	14.0942	0.987165	0.110017	-1.24543
784.504	-35466.6	-11803.1	14.1121	0.989407	0.110043	-1.24688
784.521	-35466.6	-11802.9	14.1304	0.991731	0.11002	-1.24836
784.538	-35466.5	-11802.7	14.1487	0.993977	0.109994	-1.24992
784.555	-35466.5	-11802.4	14.1668	0.996122	0.109989	-1.25161
784.572	-35466.4	-11802.2	14.1849	0.998375	0.109995	-1.25351
784.589	-35466.4	-11801.9	14.2031	1.00097	0.110002	-1.25572
784.606	-35466.4	-11801.7	14.2215	1.00405	0.110003	-1.25824
784.623	-35466.3	-11801.5	14.2396	1.00764	0.110001	-1.26093
784.64	-35466.3	-11801.2	14.2571	1.01176	0.109999	-1.26363
784.657	-35466.2	-11801	14.274	1.01628	0.109998	-1.26638
784.674	-35466.2	-11800.8	14.2909	1.02092	0.109999	-1.26942
784.691	-35466.1	-11800.5	14.3083	1.02541	0.110002	-1.27301
784.708	-35466.1	-11800.3	14.3264	1.02976	0.110005	-1.27709
784.725	-35466.1	-11800	14.3448	1.03433	0.110004	-1.28131
784.742	-35466	-11799.8	14.3629	1.03947	0.109993	-1.2853
784.759	-35466	-11799.6	14.3808	1.04515	0.109982	-1.28957
784.776	-35465.9	-11799.3	14.399	1.05098	0.109988	-1.29535
784.793	-35465.9	-11799.1	14.4179	1.05659	0.110028	-1.3039
784.81	-35465.8	-11798.8	14.4373	1.06207	0.110069	-1.31584
784.827	-35465.8	-11798.6	14.4567	1.06782	0.11004	-1.33134
784.844	-35465.8	-11798.4	14.4752	1.07425	0.109885	-1.35065
784.861	-35465.7	-11798.1	14.4932	1.08118	0.109738	-1.37536
784.878	-35465.7	-11797.9	14.5113	1.08807	0.109869	-1.40794
784.895	-35465.6	-11797.6	14.53	1.09439	0.110519	-1.45068
784.912	-35465.6	-11797.4	14.5493	1.10011	0.111637	-1.50352
784.929	-35465.5	-11797.1	14.5688	1.10544	0.113001	-1.56503
784.946	-35465.5	-11796.9	14.588	1.11058	0.114392	-1.63388
784.963	-35465.5	-11796.7	14.6072	1.11534	0.115629	-1.70955
784.98	-35465.4	-11796.4	14.6265	1.11939	0.116549	-1.79195
784.997	-35465.4	-11796.2	14.6465	1.12243	0.117013	-1.88068
785.014	-35465.3	-11795.9	14.6669	1.12465	0.117041	-1.97308
785.031	-35465.3	-11795.6	14.6876	1.12646	0.116723	-2.06554
785.048	-35465.2	-11795.4	14.7083	1.12815	0.116114	-2.15483
785.065	-35465.2	-11795.2	14.7287	1.12948	0.115088	-2.23981
785.082	-35465.1	-11794.9	14.7488	1.13	0.113453	-2.32005
785.099	-35465.1	-11794.7	14.7684	1.12944	0.111137	-2.39509
785.116	-35465.1	-11794.4	14.7876	1.12814	0.108648	-2.46409
785.133	-35465	-11794.2	14.8067	1.12667	0.106667	-2.52614
785.15	-35465	-11793.9	14.8259	1.12544	0.1056	-2.58062
785.167	-35464.9	-11793.7	14.8452	1.12438	0.104764	-2.62796
785.184	-35464.9	-11793.4	14.8645	1.12326	0.103204	-2.66891
785.201	-35464.8	-11793.2	14.8836	1.12197	0.100309	-2.70411
785.218	-35464.8	-11792.9	14.9028	1.12075	0.0966201	-2.73392
785.235	-35464.7	-11792.7	14.9223	1.11994	0.0929232	-2.75865
785.252	-35464.7	-11792.4	14.9425	1.11971	0.089679	-2.77873
785.269	-35464.6	-11792.2	14.963	1.11984	0.0864358	-2.79498
785.286	-35464.6	-11791.9	14.9837	1.12003	0.0825832	-2.80827
785.303	-35464.6	-11791.7	15.0043	1.12008	0.0779091	-2.81952
785.32	-35464.5	-11791.4	15.0247	1.12004	0.0731508	-2.8298
785.337	-35464.5	-11791.2	15.0446	1.11999	0.0691812	-2.8402
785.354	-35464.4	-11790.9	15.064	1.11997	0.0664425	-2.85161
785.371	-35464.4	-11790.7	15.0832	1.11999	0.0645064	-2.8645
785.388	-35464.3	-11790.4	15.1023	1.12001	0.0628438	-2.87931
785.405	-35464.3	-11790.2	15.1216	1.12002	0.0612715	-2.89614
785.422	-35464.2	-11789.9	15.1409	1.12002	0.0602022	-2.91453
785.439	-35464.2	-11789.7	15.1601	1.11998	0.0600998	-2.93396
785.456	-35464.1	-11789.4	15.1791	1.11993	0.0610301	-2.95375
785.473	-35464.1	-11789.2	15.1984	1.11994	0.0624733	-2.97298
785.49	-35464.1	-11788.9	15.2183	1.12008	0.0638717	-2.99074
785.507	-35464	-11788.6	15.2388	1.12026	0.0650015	-3.00644
785.524	-35464	-11788.4	15.2593	1.12022	0.0660594	-3.01993
785.541	-35463.9	-11788.1	15.2793	1.11966	0.0672593	-3.0311
785.558	-35463.9	-11787.9	15.2986	1.11858	0.0685616	-3.03995
785.575	-35463.8	-11787.6	15.3177	1.11727	0.0696527	-3.04661
785.592	-35463.8	-11787.4	15.3368	1.11604	0.0702212	-3.05122
785.609	-35463.7	-11787.1	15.3561	1.11494	0.0702667	-3.05417
785.626	-35463.7	-11786.9	15.3754	1.11383	0.0700768	-3.05604
785.643	-35463.6	-11786.6	15.3945	1.11257	0.0699374	-3.05744
785.66	-35463.6	-11786.3	15.4136	1.11127	0.0699319	-3.05877
785.677	-35463.5	-11786.1	15.433	1.11024	0.0699834	-3.06034
785.694	-35463.5	-11785.8	15.4531	1.10976	0.0700155	-3.06243
785.711	-35463.4	-11785.6	15.4736	1.10976	0.0700127	-3.06535
785.728	-35463.4	-11785.3	15.4941	1.10995	0.0700011	-3.06937
785.745	-35463.3	-11785	15.5139	1.11005	0.0700047	-3.07476
785.762	-35463.3	-11784.8	15.5332	1.11003	0.0700155	-3.08152
785.779	-35463.3	-11784.5	15.5522	1.11	0.0700075	-3.08947
785.796	-35463.2	-11784.3	15.5713	1.11005	0.069962	-3.09845
785.813	-35463.2	-11784	15.5906	1.11012	0.0699255	-3.10812
785.83	-35463.1	-11783.7	15.6099	1.11004	0.0699761	-3.11807
785.847	-35463.1	-11783.5	15.6292	1.10971	0.0701584	-3.12792
785.864	-35463	-11783.2	15.6485	1.10948	0.0702829	-3.13735
785.881	-35463	-11783	15.6677	1.10989	0.070062	-3.14609
785.898	-35462.9	-11782.7	15.687	1.11135	0.0692738	-3.15391
785.915	-35462.9	-11782.4	15.7062	1.11369	0.0680717	-3.16093
785.932	-35462.8	-11782.2	15.7255	1.1165	0.0667427	-3.16739
785.949	-35462.8	-11781.9	15.7449	1.11947	0.0655234	-3.17342
785.966	-35462.7	-11781.6	15.7641	1.12276	0.0644115	-3.17876
785.983	-35462.7	-11781.4	15.7833	1.12667	0.0633333	-3.18301
786	-35462.6	-11781.1	15.8024	1.1313	0.0622287	-3.18583
786.017	-35462.6	-11780.9	15.8216	1.13608	0.061092	-3.18724
786.034	-35462.5	-11780.6	15.8412	1.14021	0.0599312	-3.18733
786.051	-35462.5	-11780.3	15.8613	1.14317	0.0587608	-3.18603
786.068	-35462.4	-11780.1	15.8818	1.14524	0.0576182	-3.18273
786.085	-35462.4	-11779.8	15.9024	1.14685	0.0565454	-3.17668
786.102	-35462.3	-11779.5	15.9229	1.1483	0.0555338	-3.16753
786.119	-35462.3	-11779.3	15.9433	1.14944	0.0544323	-3.15585
786.136	-35462.2	-11779	15.9636	1.15006	0.0530657	-3.14241
786.153	-35462.2	-11778.7	15.9839	1.15011	0.0514831	-3.12778
786.17	-35462.1	-11778.5	16.0043	1.14997	0.0502687	-3.11199
786.187	-35462.1	-11778.2	16.0248	1.15006	0.050081	-3.09503
786.204	-35462	-11777.9	16.0455	1.15047	0.0511015	-3.077
786.221	-35462	-11777.7	16.0659	1.15054	0.0525465	-3.0582
786.238	-35461.9	-11777.4	16.0858	1.14956	0.0535222	-3.03898
786.255	-35461.9	-11777.1	16.1051	1.14709	0.0536444	-3.01945
786.272	-35461.8	-11776.9	16.1243	1.14321	0.0534064	-2.99933
786.289	-35461.8	-11776.6	16.1435	1.13803	0.0533796	-2.97829
786.306	-35461.7	-11776.3	16.1629	1.13143	0.0536696	-2.9559
786.323	-35461.7	-11776	16.1822	1.12285	0.0536963	-2.93158
786.34	-35461.6	-11775.8	16.201	1.11177	0.0528371	-2.90473
786.357	-35461.6	-11775.5	16.2192	1.09808	0.0509003	-2.87519
786.374	-35461.5	-11775.2	16.2371	1.08233	0.0482379	-2.84335
786.391	-35461.5	-11775	16.2552	1.06504	0.0452277	-2.80962
786.408	-35461.4	-11774.7	16.2734	1.04647	0.0420114	-2.77408
786.425	-35461.4	-11774.4	16.2916	1.02654	0.0384763	-2.73642
786.442	-35461.3	-11774.1	16.3093	1.00518	0.0345029	-2.69634
786.459	-35461.3	-11773.9	16.3266	0.982649	0.0300914	-2.65414
786.476	-35461.2	-11773.6	16.3433	0.959542	0.0253527	-2.61066
786.493	-35461.2	-11773.3	16.3595	0.93644	0.0204134	-2.56673
786.51	-35461.1	-11773	16.3753	0.913631	0.0155787	-2.52255
786.527	-35461.1	-11772.8	16.3911	0.891169	0.0112955	-2.47784
786.544	-35461	-11772.5	16.407	0.869206	0.00797902	-2.43225
786.561	-35461	-11772.2	16.423	0.849194	0.00559398	-2.38476
786.578	-35460.9	-11772	16.4388	0.833468	0.00379931	-2.3339
786.595	-35460.9	-11771.7	16.454	0.823778	0.00227725	-2.27799
786.612	-35460.8	-11771.4	16.4688	0.81581	0.00100507	-2.21356
786.629	-35460.8	-11771.1	16.4833	0.801724	0.000131352	-2.13609
786.646	-35460.7	-11770.8	16.4977	0.774173	-0.000223489	-2.04131
786.663	-35460.7	-11770.6	16.5117	0.730253	-0.000190244	-1.9274
786.68	-35460.6	-11770.3	16.5246	0.669256	-2.39012e-05	-1.79368
786.697	-35460.6	-11770	16.5358	0.590812	5.15566e-05	-1.63991
786.714	-35460.5	-11769.7	16.5451	0.49678	3.08014e-05	-1.46872
786.731	-35460.5	-11769.5	16.5526	0.389947	2.20224e-07	-1.2839
786.748	-35460.4	-11769.2	16.5581	0.273748	2.61762e-05	-1.08987
786.765	-35460.4	-11768.9	16.5617	0.155273	5.89248e-05	-0.894457
786.782	-35460.3	-11768.6	16.5633	0.042907	7.58229e-06	-0.706692
786.799	-35460.3	-11768.4	16.5628	-0.0559354	-0.000167655	-0.534623
786.816	-35460.2	-11768.1	16.5605	-0.138479	-0.000262521	-0.381572
786.833	-35460.2	-11767.8	16.5567	-0.203333	0	-0.249455
786.85	-35460.1	-11767.5	16.5515	-0.250091	0.000812247	-0.139698
786.867	-35460	-11767.3	16.5457	-0.282287	0.00202781	-0.0517635
786.884	-35460	-11767	16.5396	-0.304439	0.0034156	0.0153747
786.901	-35459.9	-11766.7	16.5339	-0.320295	0.00476278	0.0634276
786.918	-35459.9	-11766.4	16.5282	-0.331004	0.0059178	0.0964025
786.935	-35459.9	-11766.1	16.5227	-0.337177	0.00674197	0.118787
786.952	-35459.8	-11765.9	16.517	-0.339491	0.00712871	0.134274
786.969	-35459.7	-11765.6	16.5114	-0.338819	0.00706206	0.144313
786.986	-35459.7	-11765.3	16.5057	-0.33607	0.00654205	0.149962
787.003	-35459.6	-11765	16.5	-0.332036	0.00560598	0.152275
787.02	-35459.6	-11764.8	16.4943	-0.327231	0.00437999	0.152296
787.037	-35459.5	-11764.5	16.4887	-0.322132	0.00300336	0.151069
787.054	-35459.5	-11764.2	16.4831	-0.31717	0.00164311	0.149365
787.071	-35459.4	-11763.9	16.4774	-0.31269	0.000522258	0.147411
787.088	-35459.4	-11763.7	16.4716	-0.309025	-0.00013152	0.145369
787.105	-35459.3	-11763.4	16.4657	-0.306308	-0.000263372	0.143382
787.122	-35459.3	-11763.1	16.46	-0.304332	-0.000116075	0.141561
787.139	-35459.2	-11762.8	16.455	-0.302854	4.06957e-05	0.140014
787.156	-35459.2	-11762.6	16.4506	-0.301668	6.96066e-05	0.138775
787.173	-35459.1	-11762.3	16.4462	-0.300616	2.80101e-05	0.13777
787.19	-35459.1	-11762	16.4411	-0.299551	-1.22331e-05	0.136914
787.207	-35459	-11761.7	16.4353	-0.298413	-1.83274e-05	0.136035
787.224	-35459	-11761.5	16.4295	-0.29726	-6.67898e-06	0.134844
787.241	-35458.9	-11761.2	16.4244	-0.296156	3.59932e-06	0.133083
787.258	-35458.9	-11760.9	16.42	-0.295081	4.8077e-06	0.131447
787.275	-35458.8	-11760.7	16.4156	-0.293931	1.56992e-06	0.131656
787.292	-35458.8	-11760.4	16.4105	-0.29261	-1.04164e-06	0.135468
787.309	-35458.7	-11760.1	16.4047	-0.291259	-1.25658e-06	0.144339
787.326	-35458.7	-11759.8	16.3989	-0.290238	-3.62598e-07	0.159449
787.343	-35458.6	-11759.5	16.3938	-0.289885	2.9765e-07	0.181967
787.36	-35458.6	-11759.3	16.3895	-0.29003	3.27652e-07	0.213115
787.377	-35458.5	-11759	16.3851	-0.290102	8.21346e-08	0.254157
787.394	-35458.5	-11758.7	16.3799	-0.28956	-8.48905e-08	0.30617
787.411	-35458.4	-11758.5	16.3741	-0.288415	-8.68392e-08	0.367891
787.428	-35458.4	-11758.2	16.3683	-0.287052	-1.89147e-08	0.436463
787.445	-35458.3	-11757.9	16.3631	-0.285828	2.71209e-08	0.509038
787.462	-35458.3	-11757.6	16.3586	-0.28475	2.9446e-08	0.583102
787.479	-35458.2	-11757.4	16.3543	-0.283626	6.8498e-09	0.65634
787.496	-35458.2	-11757.1	16.35	-0.282303	-2.12121e-08	0.726522
787.513	-35458.1	-11756.8	16.3454	-0.280992	-3.39063e-08	0.792088
787.53	-35458.1	-11756.5	16.3408	-0.280088	-9.71784e-09	0.851814
787.547	-35458	-11756.3	16.3362	-0.279891	6.10613e-08	0.904665
787.564	-35458	-11756	16.3316	-0.280074	1.0715e-07	0.950881
787.581	-35457.9	-11755.7	16.3272	-0.280045	2.32978e-08	0.991243
787.598	-35457.9	-11755.5	16.3229	-0.279326	-2.38009e-07	1.02655
787.615	-35457.8	-11755.2	16.3185	-0.27809	-3.93986e-07	1.05768
787.632	-35457.8	-11754.9	16.3136	-0.276741	-4.48182e-08	1.08559
787.649	-35457.7	-11754.6	16.3081	-0.275594	9.46219e-07	1.11107
787.666	-35457.7	-11754.4	16.3022	-0.274537	1.45928e-06	1.13442
787.683	-35457.6	-11754.1	16.2967	-0.273333	0	1.15577
787.7	-35457.6	-11753.8	16.2918	-0.271875	-3.74736e-06	1.17522
787.717	-35457.5	-11753.5	16.2874	-0.270579	-5.38371e-06	1.19262
787.734	-35457.5	-11753.3	16.2831	-0.269995	6.67881e-07	1.2078
787.751	-35457.4	-11753	16.2786	-0.270331	1.47659e-05	1.22083
787.768	-35457.4	-11752.7	16.274	-0.270656	1.97612e-05	1.23264
787.785	-35457.3	-11752.5	16.2695	-0.269801	-5.13639e-06	1.24432
787.802	-35457.3	-11752.2	16.2651	-0.267825	-5.79032e-05	1.25682
787.819	-35457.2	-11751.9	16.2606	-0.268254	-7.21281e-05	1.27061
787.836	-35457.2	-11751.6	16.2558	-0.275215	2.95417e-05	1.2861
787.853	-35457.1	-11751.4	16.2504	-0.291194	0.000226035	1.30439
787.87	-35457	-11751.1	16.2446	-0.314764	0.000261632	1.32816
787.887	-35457	-11750.8	16.2386	-0.343942	-0.000152335	1.36033
787.904	-35456.9	-11750.6	16.2324	-0.379016	-0.00112554	1.4026
787.921	-35456.9	-11750.3	16.2255	-0.424865	-0.00240567	1.45419
787.938	-35456.8	-11750	16.2175	-0.486869	-0.00369843	1.51404
787.955	-35456.8	-11749.7	16.208	-0.566073	-0.00484861	1.58147
787.972	-35456.7	-11749.5	16.1974	-0.656059	-0.00594048	1.6565
787.989	-35456.7	-11749.2	16.1858	-0.749733	-0.0070802	1.73921
788.006	-35456.6	-11748.9	16.1733	-0.843195	-0.00828049	1.82822
788.023	-35456.6	-11748.7	16.1593	-0.937252	-0.00941651	1.92002
788.04	-35456.5	-11748.4	16.143	-1.03302	-0.0103591	2.011
788.057	-35456.5	-11748.1	16.1245	-1.12914	-0.0112203	2.09881
788.074	-35456.4	-11747.9	16.1044	-1.22118	-0.0124162	2.18279
788.091	-35456.4	-11747.6	16.0834	-1.30459	-0.0143738	2.26233
788.108	-35456.3	-11747.3	16.0615	-1.37776	-0.0173046	2.33669
788.125	-35456.3	-11747	16.0382	-1.44221	-0.0211867	2.40492
788.142	-35456.2	-11746.8	16.0131	-1.49959	-0.0259803	2.46611
788.159	-35456.2	-11746.5	15.9862	-1.55085	-0.0315117	2.52008
788.176	-35456.1	-11746.2	15.9583	-1.59627	-0.0374835	2.56733
788.193	-35456.1	-11746	15.9301	-1.63609	-0.0435929	2.60841
788.21	-35456	-11745.7	15.902	-1.67022	-0.0495214	2.64374
788.227	-35456	-11745.4	15.8735	-1.69828	-0.0549387	2.67367
788.244	-35455.9	-11745.2	15.8445	-1.71998	-0.0595313	2.69856
788.261	-35455.9	-11744.9	15.815	-1.73591	-0.0632022	2.71911
788.278	-35455.9	-11744.6	15.7854	-1.74732	-0.0660015	2.73622
788.295	-35455.8	-11744.4	15.7559	-1.75548	-0.067986	2.75085
788.312	-35455.8	-11744.1	15.7265	-1.76191	-0.0692518	2.76402
788.329	-35455.7	-11743.9	15.697	-1.76831	-0.0699176	2.77686
788.346	-35455.7	-11743.6	15.667	-1.77631	-0.0701129	2.79044
788.363	-35455.6	-11743.3	15.6365	-1.78684	-0.0700519	2.80547
788.38	-35455.6	-11743.1	15.6055	-1.80054	-0.0699913	2.82247
788.397	-35455.5	-11742.8	15.574	-1.81787	-0.0701304	2.84184
788.414	-35455.5	-11742.6	15.5422	-1.83823	-0.0702747	2.86328
788.431	-35455.4	-11742.3	15.5104	-1.86062	-0.0700647	2.88614
788.448	-35455.4	-11742	15.4788	-1.88396	-0.069227	2.90976
788.465	-35455.3	-11741.8	15.4472	-1.9071	-0.0679836	2.93339
788.482	-35455.3	-11741.5	15.4152	-1.92879	-0.066732	2.95622
788.499	-35455.2	-11741.3	15.3826	-1.94795	-0.065753	2.97751
788.516	-35455.2	-11741	15.3496	-1.96403	-0.0647683	2.9969
788.533	-35455.1	-11740.8	15.3167	-1.97667	-0.0633333	3.01416
788.55	-35455.1	-11740.5	15.2841	-1.98574	-0.0611767	3.02912
788.567	-35455	-11740.2	15.2514	-1.99211	-0.05872	3.04194
788.584	-35455	-11740	15.218	-1.99693	-0.0565583	3.05288
788.601	-35455	-11739.7	15.1834	-2.00103	-0.0550971	3.06226
788.618	-35454.9	-11739.5	15.148	-2.00442	-0.0541064	3.07054
788.635	-35454.9	-11739.2	15.1125	-2.00691	-0.0532233	3.07823
788.652	-35454.8	-11739	15.0773	-2.00843	-0.0521854	3.0858
788.669	-35454.8	-11738.7	15.0422	-2.00936	-0.0510143	3.09353
788.686	-35454.7	-11738.5	15.0071	-2.01015	-0.049781	3.10171
788.703	-35454.7	-11738.2	14.9718	-2.01132	-0.0485587	3.11058
788.72	-35454.6	-11738	14.9366	-2.01363	-0.0474251	3.12035
788.737	-35454.6	-11737.7	14.9019	-2.01788	-0.0464573	3.1312
788.754	-35454.5	-11737.5	14.8677	-2.02448	-0.0455914	3.14319
788.771	-35454.5	-11737.2	14.8338	-2.03303	-0.0444776	3.15608
788.788	-35454.4	-11737	14.8001	-2.04308	-0.0427359	3.16961
788.805	-35454.4	-11736.7	14.7663	-2.05415	-0.0403506	3.18346
788.822	-35454.3	-11736.5	14.7322	-2.06576	-0.0379325	3.19723
788.839	-35454.3	-11736.2	14.6978	-2.07743	-0.036144	3.21047
788.856	-35454.3	-11736	14.663	-2.08858	-0.035108	3.22281
788.873	-35454.2	-11735.7	14.6277	-2.09844	-0.0341532	3.23388
788.89	-35454.2	-11735.5	14.5919	-2.10626	-0.0325614	3.24333
788.907	-35454.1	-11735.3	14.5556	-2.11178	-0.0302182	3.25109
788.924	-35454.1	-11735	14.5193	-2.11539	-0.0277691	3.25745
788.941	-35454	-11734.8	14.4829	-2.11751	-0.0258882	3.26269
788.958	-35454	-11734.5	14.4467	-2.11868	-0.0247132	3.2668
788.975	-35454	-11734.3	14.4104	-2.11953	-0.0238035	3.26948
788.992	-35453.9	-11734	14.374	-2.12065	-0.0227109	3.27041
789.009	-35453.9	-11733.8	14.3376	-2.1216	-0.0214188	3.26957
789.026	-35453.8	-11733.6	14.3014	-2.12102	-0.0203101	3.26717
789.043	-35453.8	-11733.3	14.2658	-2.11757	-0.0197581	3.26345
789.06	-35453.7	-11733.1	14.2307	-2.11124	-0.0197451	3.25813
789.077	-35453.7	-11732.9	14.1957	-2.1031	-0.0199429	3.25059
789.094	-35453.6	-11732.6	14.1605	-2.09412	-0.0200375	3.24025
789.111	-35453.6	-11732.4	14.1252	-2.08389	-0.0199963	3.22733
789.128	-35453.6	-11732.1	14.0902	-2.07111	-0.0199776	3.21262
789.145	-35453.5	-11731.9	14.0558	-2.05461	-0.0201159	3.19684
789.162	-35453.5	-11731.7	14.0219	-2.03519	-0.0202643	3.18034
789.179	-35453.4	-11731.4	13.988	-2.01475	-0.020113	3.16317
789.196	-35453.4	-11731.2	13.9538	-1.99506	-0.0193954	3.14545
789.213	-35453.3	-11731	13.9196	-1.97668	-0.0182232	3.12751
789.23	-35453.3	-11730.7	13.8859	-1.95956	-0.0168947	3.10982
789.247	-35453.3	-11730.5	13.8531	-1.9436	-0.015674	3.09277
789.264	-35453.2	-11730.3	13.8211	-1.92825	-0.0145784	3.07637
789.281	-35453.2	-11730.1	13.789	-1.91279	-0.0135221	3.06049
789.298	-35453.1	-11729.8	13.7564	-1.89666	-0.0124292	3.04494
789.315	-35453.1	-11729.6	13.7234	-1.88041	-0.0112931	3.02926
789.332	-35453.1	-11729.4	13.6905	-1.86504	-0.0101364	3.01289
789.349	-35453	-11729.1	13.6582	-1.85119	-0.00898057	2.9954
789.366	-35453	-11728.9	13.6265	-1.83731	-0.007841	2.9771
789.383	-35452.9	-11728.7	13.5952	-1.82108	-0.00673078	2.9586
789.4	-35452.9	-11728.5	13.5642	-1.80087	-0.00565076	2.94029
789.417	-35452.8	-11728.2	13.5336	-1.77848	-0.0045433	2.92167
789.434	-35452.8	-11728	13.5033	-1.75667	-0.00333333	2.90196
789.451	-35452.8	-11727.8	13.4735	-1.73735	-0.00200617	2.88062
789.468	-35452.7	-11727.6	13.444	-1.71888	-0.000788614	2.85815
789.485	-35452.7	-11727.3	13.415	-1.69872	3.21721e-05	2.83526
789.502	-35452.6	-11727.1	13.3863	-1.67522	0.000282659	2.81227
789.519	-35452.6	-11726.9	13.358	-1.64959	0.000170562	2.78811
789.536	-35452.6	-11726.7	13.3301	-1.62366	-1.66383e-05	2.76138
789.553	-35452.5	-11726.4	13.3024	-1.59807	-7.59093e-05	2.73114
789.57	-35452.5	-11726.2	13.2752	-1.57022	-4.25582e-05	2.69758
789.587	-35452.4	-11726	13.2487	-1.53692	6.45e-06	2.66113
789.604	-35452.4	-11725.8	13.2232	-1.49646	2.03051e-05	2.62138
789.621	-35452.4	-11725.5	13.1985	-1.45061	1.05527e-05	2.57602
789.638	-35452.3	-11725.3	13.1744	-1.40164	-2.22459e-06	2.52248
789.655	-35452.3	-11725.1	13.1509	-1.34907	-5.43013e-06	2.45933
789.672	-35452.2	-11724.9	13.1284	-1.2868	-2.6187e-06	2.38751
789.689	-35452.2	-11724.7	13.1073	-1.20813	7.35654e-07	2.30822
789.706	-35452.2	-11724.4	13.0879	-1.11154	1.52619e-06	2.22236
789.723	-35452.1	-11724.2	13.0703	-1.0044	7.23117e-07	2.13028
789.74	-35452.1	-11724	13.0547	-0.8949	-3.10238e-07	2.03233
789.757	-35452	-11723.8	13.0411	-0.787942	-7.33322e-07	1.93065
789.774	-35452	-11723.6	13.0294	-0.683607	-4.74641e-07	1.83006
789.791	-35452	-11723.4	13.0194	-0.581671	4.59182e-07	1.73552
789.808	-35451.9	-11723.1	13.0109	-0.485055	1.46043e-06	1.64995
789.825	-35451.9	-11722.9	13.0035	-0.400645	1.16432e-06	1.57364
789.842	-35451.8	-11722.7	12.9971	-0.335343	-1.71965e-06	1.50673
789.859	-35451.8	-11722.5	12.9912	-0.2899	-5.23245e-06	1.44946
789.876	-35451.8	-11722.3	12.9858	-0.258422	-3.90628e-06	1.40216
789.893	-35451.7	-11722.1	12.9806	-0.234829	7.23842e-06	1.36509
789.91	-35451.7	-11721.8	12.9757	-0.215982	1.98538e-05	1.33711
789.927	-35451.6	-11721.6	12.9715	-0.201462	1.32493e-05	1.31574
789.944	-35451.6	-11721.4	12.9683	-0.190924	-3.03341e-05	1.29854
789.961	-35451.6	-11721.2	12.966	-0.183575	-7.53796e-05	1.28426
789.978	-35451.5	-11721	12.964	-0.178269	-4.40704e-05	1.2726
789.995	-35451.5	-11720.7	12.962	-0.173909	0.0001257	1.26328
790.012	-35451.4	-11720.5	12.9596	-0.170185	0.000285209	1.25589
790.029	-35451.4	-11720.3	12.9573	-0.167315	0.000142424	1.24992
790.046	-35451.4	-11720.1	12.9552	-0.165484	-0.000561739	1.2449
790.063	-35451.3	-11719.9	12.9531	-0.164415	-0.00172542	1.24064
790.08	-35451.3	-11719.7	12.9506	-0.163562	-0.00303717	1.23711
790.097	-35451.3	-11719.5	12.9477	-0.162447	-0.00421944	1.23428
790.114	-35451.2	-11719.2	12.9442	-0.161173	-0.00529694	1.23202
790.131	-35451.2	-11719	12.9406	-0.16013	-0.00644386	1.23015
790.148	-35451.1	-11718.8	12.9372	-0.159654	-0.00778313	1.2285
790.165	-35451.1	-11718.6	12.9338	-0.159675	-0.00907879	1.22701
790.182	-35451	-11718.4	12.9304	-0.15996	-0.0099444	1.22564
790.199	-35451	-11718.2	12.9268	-0.160272	-0.0101044	1.22442
790.216	-35451	-11717.9	12.9233	-0.160377	-0.00991972	1.22355
790.233	-35450.9	-11717.7	12.9202	-0.160039	-0.00997659	1.2233
790.25	-35450.9	-11717.5	12.9176	-0.159219	-0.0107263	1.2237
790.267	-35450.9	-11717.3	12.9155	-0.158814	-0.0119743	1.22351
790.284	-35450.8	-11717.1	12.9133	-0.16	-0.0133333	1.22113
790.301	-35450.8	-11716.9	12.911	-0.162749	-0.0145102	1.21502
790.318	-35450.7	-11716.6	12.9086	-0.162225	-0.015587	1.20379
790.335	-35450.7	-11716.4	12.9066	-0.152389	-0.0167397	1.18612
790.352	-35450.7	-11716.2	12.9051	-0.12859	-0.018047	1.1607
790.369	-35450.6	-11716	12.9041	-0.0908206	-0.0192603	1.12619
790.386	-35450.6	-11715.8	12.9032	-0.0400505	-0.0200629	1.08128
790.403	-35450.5	-11715.6	12.9025	0.022657	-0.0202822	1.0256
790.42	-35450.5	-11715.3	12.9024	0.0959698	-0.0201526	0.961428
790.437	-35450.5	-11715.1	12.9037	0.178504	-0.0199795	0.891503
790.454	-35450.4	-11714.9	12.9069	0.267615	-0.0199543	0.818483
790.471	-35450.4	-11714.7	12.9118	0.357649	-0.0199967	0.744814
790.488	-35450.3	-11714.5	12.9183	0.442527	-0.0199872	0.672908
790.505	-35450.3	-11714.3	12.9264	0.517973	-0.0198965	0.60481
790.522	-35450.3	-11714.1	12.9358	0.583351	-0.0198767	0.54182
790.539	-35450.2	-11713.8	12.9467	0.63848	-0.0201021	0.48514
790.556	-35450.2	-11713.6	12.9587	0.684259	-0.0207593	0.435269
790.573	-35450.1	-11713.4	12.9715	0.723443	-0.0220556	0.391489
790.59	-35450.1	-11713.2	12.9847	0.758949	-0.0241971	0.352963
790.607	-35450.1	-11713	12.9981	0.792347	-0.0272233	0.31881
790.624	-35450	-11712.7	13.0118	0.823233	-0.030928	0.28809
790.641	-35450	-11712.5	13.0259	0.851059	-0.0350872	0.259868
790.658	-35449.9	-11712.3	13.0404	0.87589	-0.0395329	0.233606
790.675	-35449.9	-11712.1	13.0553	0.898565	-0.0441678	0.209271
790.692	-35449.9	-11711.9	13.0706	0.919946	-0.0488978	0.18686
790.709	-35449.8	-11711.7	13.0862	0.940194	-0.0535836	0.166337
790.726	-35449.8	-11711.4	13.1023	0.958722	-0.058038	0.14763
790.743	-35449.7	-11711.2	13.1188	0.974918	-0.0620774	0.130667
790.76	-35449.7	-11711	13.1358	0.988508	-0.0656455	0.115436
790.777	-35449.7	-11710.8	13.1529	0.99953	-0.0688035	0.101971
790.794	-35449.6	-11710.6	13.1701	1.00805	-0.0716124	0.0903089
790.811	-35449.6	-11710.3	13.1871	1.01432	-0.0740594	0.0804191
790.828	-35449.6	-11710.1	13.204	1.01878	-0.0760731	0.0722214
790.845	-35449.5	-11709.9	13.221	1.02183	-0.0775939	0.0656276
790.862	-35449.5	-11709.7	13.238	1.02351	-0.0787313	0.0604684
790.879	-35449.4	-11709.5	13.255	1.02363	-0.0797096	0.0565195
790.896	-35449.4	-11709.2	13.272	1.02206	-0.0807393	0.053551
790.913	-35449.3	-11709	13.2891	1.01949	-0.0818687	0.0512882
790.93	-35449.3	-11708.8	13.306	1.01708	-0.0830521	0.0494305
790.947	-35449.3	-11708.6	13.3228	1.01588	-0.0842431	0.0476907
790.964	-35449.2	-11708.3	13.3397	1.01587	-0.0854005	0.0458991
790.981	-35449.2	-11708.1	13.3569	1.01652	-0.0864856	0.0439435
790.998	-35449.2	-11707.9	13.3747	1.01736	-0.0874822	0.0417205
791.015	-35449.1	-11707.7	13.3929	1.01839	-0.0885273	0.0391834
791.032	-35449.1	-11707.4	13.4112	1.0198	-0.0898219	0.0363091
791.049	-35449	-11707.2	13.4292	1.02173	-0.0915467	0.0331006
791.066	-35449	-11707	13.4472	1.02405	-0.093763	0.0297089
791.083	-35449	-11706.8	13.4656	1.02652	-0.09649	0.0263372
791.1	-35448.9	-11706.5	13.4844	1.02893	-0.0997053	0.0231577
791.117	-35448.9	-11706.3	13.5029	1.0312	-0.10319	0.020195
791.134	-35448.8	-11706.1	13.52	1.03333	-0.106667	0.0174292
791.151	-35448.8	-11705.9	13.5353	1.03535	-0.109955	0.0147804
791.168	-35448.7	-11705.6	13.5504	1.03752	-0.113262	0.0119275
791.185	-35448.7	-11705.4	13.5678	1.04017	-0.116895	0.00848935
791.202	-35448.7	-11705.2	13.5884	1.04348	-0.120776	0.00423209
791.219	-35448.6	-11704.9	13.6089	1.04709	-0.12355	-0.000583734
791.236	-35448.6	-11704.7	13.6266	1.05064	-0.124781	-0.00563113
791.253	-35448.6	-11704.5	13.6429	1.05387	-0.127372	-0.0106882
791.27	-35448.5	-11704.3	13.6595	1.05693	-0.132718	-0.0156203
791.287	-35448.5	-11704	13.6763	1.06078	-0.137212	-0.0204571
791.304	-35448.4	-11703.8	13.6932	1.06589	-0.138774	-0.0253599
791.321	-35448.4	-11703.6	13.711	1.0712	-0.140685	-0.0307453
791.338	-35448.3	-11703.4	13.7299	1.07618	-0.144553	-0.0368269
791.355	-35448.3	-11703.1	13.7488	1.08177	-0.14704	-0.0433354
791.372	-35448.3	-11702.9	13.7671	1.0884	-0.146804	-0.0502254
791.389	-35448.2	-11702.7	13.7855	1.09537	-0.146939	-0.057932
791.406	-35448.2	-11702.4	13.8043	1.10222	-0.148852	-0.0664192
791.423	-35448.1	-11702.2	13.8234	1.10911	-0.150317	-0.0747692
791.44	-35448.1	-11702	13.8424	1.11604	-0.15027	-0.0825904
791.457	-35448.1	-11701.8	13.8608	1.12268	-0.149873	-0.0903891
791.474	-35448	-11701.5	13.8789	1.12921	-0.149852	-0.0985192
791.491	-35448	-11701.3	13.8981	1.13645	-0.150151	-0.10706
791.508	-35447.9	-11701	13.9188	1.14494	-0.150298	-0.116425
791.525	-35447.9	-11700.8	13.9398	1.15482	-0.149404	-0.127427
791.542	-35447.9	-11700.6	13.9605	1.16532	-0.147547	-0.139919
791.559	-35447.8	-11700.4	13.9806	1.17482	-0.14583	-0.152837
791.576	-35447.8	-11700.1	14.0005	1.18301	-0.144285	-0.168152
791.593	-35447.7	-11699.9	14.0208	1.19075	-0.141937	-0.190801
791.61	-35447.7	-11699.6	14.0414	1.19771	-0.138411	-0.227887
791.627	-35447.7	-11699.4	14.0622	1.20249	-0.133925	-0.288118
791.644	-35447.6	-11699.2	14.0828	1.20559	-0.128674	-0.375492
791.661	-35447.6	-11698.9	14.103	1.2089	-0.122784	-0.490042
791.678	-35447.5	-11698.7	14.1229	1.21235	-0.116019	-0.629569
791.695	-35447.5	-11698.4	14.1432	1.21464	-0.107977	-0.789651
791.712	-35447.5	-11698.2	14.1639	1.21615	-0.0992088	-0.956113
791.729	-35447.4	-11698	14.1847	1.2182	-0.0907684	-1.10901
791.746	-35447.4	-11697.8	14.2052	1.21989	-0.0821867	-1.23682
791.763	-35447.3	-11697.5	14.2253	1.21932	-0.072353	-1.33376
791.78	-35447.3	-11697.3	14.2453	1.21718	-0.0622159	-1.40091
791.797	-35447.3	-11697	14.2656	1.21526	-0.0534257	-1.44286
791.814	-35447.2	-11696.8	14.2863	1.21364	-0.0449672	-1.46581
791.831	-35447.2	-11696.5	14.3071	1.21174	-0.0349457	-1.47641
791.848	-35447.1	-11696.3	14.3276	1.21012	-0.0244825	-1.4793
791.865	-35447.1	-11696.1	14.3476	1.20963	-0.0155354	-1.47796
791.882	-35447	-11695.8	14.3676	1.20994	-0.00759814	-1.47436
791.899	-35447	-11695.6	14.3881	1.21033	0.000261265	-1.46987
791.916	-35447	-11695.3	14.4088	1.21005	0.00641229	-1.46539
791.933	-35446.9	-11695.1	14.4292	1.2086	0.00906463	-1.46158
791.95	-35446.9	-11694.9	14.45	1.20667	0.01	-1.45861
791.967	-35446.8	-11694.6	14.4717	1.20502	0.0114684	-1.45651
791.984	-35446.8	-11694.4	14.4933	1.20333	0.0133333	-1.45534
792.001	-35446.8	-11694.1	14.5141	1.2013	0.0150434	-1.45505
792.018	-35446.7	-11693.9	14.5345	1.19996	0.0167756	-1.45537
792.035	-35446.7	-11693.6	14.5552	1.20001	0.0186689	-1.45594
792.052	-35446.6	-11693.4	14.5757	1.19992	0.0201241	-1.45648
792.069	-35446.6	-11693.2	14.5957	1.19846	0.0205564	-1.45669
792.086	-35446.5	-11692.9	14.6157	1.19644	0.0198587	-1.45635
792.103	-35446.5	-11692.6	14.6361	1.19469	0.0182102	-1.45538
792.12	-35446.5	-11692.4	14.6571	1.19303	0.0163628	-1.45398
792.137	-35446.4	-11692.2	14.6781	1.19126	0.0147504	-1.45235
792.154	-35446.4	-11691.9	14.6978	1.18965	0.0128155	-1.45054
792.171	-35446.3	-11691.7	14.7159	1.18817	0.0106769	-1.44848
792.188	-35446.3	-11691.4	14.7346	1.18607	0.0101051	-1.44599
792.205	-35446.2	-11691.2	14.7551	1.18285	0.0117923	-1.44285
792.222	-35446.2	-11690.9	14.7762	1.1787	0.0138603	-1.43878
792.239	-35446.2	-11690.7	14.7969	1.17373	0.0153871	-1.43378
792.256	-35446.1	-11690.5	14.8171	1.16778	0.0176159	-1.42834
792.273	-35446.1	-11690.2	14.8369	1.16105	0.0210009	-1.42254
792.29	-35446	-11689.9	14.8573	1.15435	0.0245328	-1.41576
792.307	-35446	-11689.7	14.8781	1.1477	0.0278488	-1.4079
792.324	-35445.9	-11689.4	14.8981	1.13993	0.0317054	-1.39964
792.341	-35445.9	-11689.2	14.9169	1.13113	0.0367359	-1.39127
792.358	-35445.9	-11689	14.9353	1.12308	0.0432558	-1.38255
792.375	-35445.8	-11688.7	14.9536	1.11646	0.0502555	-1.37372
792.392	-35445.8	-11688.4	14.9721	1.11068	0.0553991	-1.36558
792.409	-35445.7	-11688.2	14.991	1.10551	0.058552	-1.35834
792.426	-35445.7	-11687.9	15.0101	1.10113	0.0619194	-1.35158
792.443	-35445.6	-11687.7	15.029	1.09774	0.0655604	-1.34539
792.46	-35445.6	-11687.4	15.0475	1.09546	0.0676127	-1.34029
792.477	-35445.6	-11687.2	15.0657	1.09392	0.0689426	-1.33608
792.494	-35445.5	-11686.9	15.0843	1.09243	0.0724494	-1.33202
792.511	-35445.5	-11686.6	15.1033	1.09068	0.0780179	-1.32807
792.528	-35445.4	-11686.4	15.1223	1.08872	0.0832891	-1.32471
792.545	-35445.4	-11686.2	15.1411	1.08702	0.0883162	-1.32203
792.562	-35445.3	-11685.9	15.1599	1.08622	0.0946162	-1.3199
792.579	-35445.3	-11685.7	15.1782	1.08644	0.101492	-1.31839
792.596	-35445.2	-11685.4	15.1954	1.08748	0.107165	-1.31766
792.613	-35445.2	-11685.1	15.2125	1.0894	0.112092	-1.31788
792.63	-35445.2	-11684.9	15.2309	1.09235	0.117705	-1.31911
792.647	-35445.1	-11684.7	15.25	1.096	0.122712	-1.32099
792.664	-35445.1	-11684.4	15.2686	1.09974	0.125016	-1.32304
792.681	-35445	-11684.1	15.2868	1.10289	0.1263	-1.32528
792.698	-35445	-11683.8	15.3054	1.10492	0.129287	-1.3278
792.715	-35444.9	-11683.6	15.3244	1.10646	0.132973	-1.3299
792.732	-35444.9	-11683.3	15.3436	1.10838	0.135242	-1.33077
792.749	-35444.8	-11683.1	15.3623	1.10995	0.136586	-1.33112
792.766	-35444.8	-11682.9	15.3803	1.11023	0.138164	-1.33221
792.783	-35444.8	-11682.6	15.3988	1.11	0.139902	-1.33525
792.8	-35444.7	-11682.3	15.4193	1.1102	0.141502	-1.34231
792.817	-35444.7	-11682	15.44	1.11	0.143333	-1.35948
792.834	-35444.6	-11681.8	15.4594	1.1085	0.146007	-1.39283
792.851	-35444.6	-11681.6	15.4777	1.10656	0.150313	-1.44355
792.868	-35444.5	-11681.3	15.496	1.10503	0.156621	-1.51195
792.885	-35444.5	-11681	15.5144	1.1032	0.163748	-1.59938
792.902	-35444.4	-11680.7	15.5333	1.10027	0.170604	-1.70499
792.919	-35444.4	-11680.5	15.5522	1.09612	0.177499	-1.81972
792.936	-35444.3	-11680.2	15.5711	1.091	0.184627	-1.93391
792.953	-35444.3	-11680	15.59	1.08578	0.191027	-2.04099
792.97	-35444.2	-11679.7	15.6086	1.08093	0.19614	-2.13671
792.987	-35444.2	-11679.5	15.6264	1.07567	0.200849	-2.22106
793.004	-35444.1	-11679.2	15.6434	1.06998	0.20591	-2.29444
793.021	-35444.1	-11678.9	15.6609	1.06601	0.211283	-2.35682
793.038	-35444.1	-11678.7	15.6799	1.06446	0.216627	-2.40818
793.055	-35444	-11678.4	15.6988	1.06256	0.221239	-2.44873
793.072	-35444	-11678.2	15.7171	1.05903	0.224736	-2.47922
793.089	-35443.9	-11677.9	15.7354	1.05594	0.227368	-2.50141
793.106	-35443.9	-11677.6	15.7542	1.05429	0.229258	-2.51691
793.123	-35443.8	-11677.3	15.7736	1.05268	0.230223	-2.52697
793.14	-35443.8	-11677.1	15.7928	1.05072	0.230269	-2.53284
793.157	-35443.7	-11676.9	15.8102	1.04986	0.229743	-2.53581
793.174	-35443.7	-11676.6	15.8263	1.05011	0.229475	-2.53693
793.191	-35443.6	-11676.3	15.8448	1.04957	0.230839	-2.53697
793.208	-35443.6	-11676	15.8659	1.04771	0.234274	-2.53643
793.225	-35443.5	-11675.7	15.8855	1.04591	0.239003	-2.53544
793.242	-35443.5	-11675.5	15.902	1.04475	0.244468	-2.53422
793.259	-35443.4	-11675.2	15.9167	1.04382	0.250424	-2.53309
