# Supplementary material for: Extraction of driving behavior primitives considering driver expectation and vehicle dynamics
Source: PLoS One. 2025 Dec 31;20(12):e0340123. doi: 10.1371/journal.pone.0340123 (PMC12755792; doi:10.1371/journal.pone.0340123)
Supplement: S1 File — (ZIP) [file pone.0340123.s001.zip › DataSetForPimitiveExaction-1/straight driving/g10_s_11.xlsx]

## Sheet: Sheet1
808.066	-35356.9	-11491.5	14.3594	1.47154	0.00725494	-0.100815
808.083	-35356.9	-11491.3	14.3852	1.47004	0.0321415	-0.116591
808.1	-35356.9	-11491.1	14.4098	1.46997	0.0484425	-0.136165
808.117	-35356.8	-11490.8	14.4333	1.47	0.06	-0.157952
808.134	-35356.8	-11490.6	14.4563	1.46867	0.0710476	-0.180162
808.151	-35356.8	-11490.3	14.48	1.46667	0.08	-0.201525
808.168	-35356.8	-11490.1	14.5054	1.46492	0.084729	-0.220912
808.185	-35356.8	-11489.8	14.5315	1.46323	0.0867545	-0.23724
808.202	-35356.8	-11489.6	14.5574	1.46134	0.0882212	-0.249803
808.219	-35356.7	-11489.4	14.583	1.45988	0.0903093	-0.259124
808.236	-35356.7	-11489.1	14.6083	1.45944	0.0935283	-0.265902
808.253	-35356.7	-11488.9	14.6328	1.46014	0.0970658	-0.270614
808.27	-35356.7	-11488.6	14.6565	1.46179	0.100339	-0.273749
808.287	-35356.7	-11488.3	14.6812	1.46364	0.104062	-0.275948
808.304	-35356.7	-11488.1	14.7076	1.46525	0.108159	-0.277479
808.321	-35356.6	-11487.9	14.732	1.46718	0.110134	-0.277657
808.338	-35356.6	-11487.6	14.7532	1.46931	0.109525	-0.276206
808.355	-35356.6	-11487.4	14.7757	1.46991	0.110679	-0.273958
808.372	-35356.6	-11487.2	14.8016	1.46826	0.115788	-0.271376
808.389	-35356.6	-11487	14.8273	1.46609	0.121539	-0.267924
808.406	-35356.6	-11486.6	14.851	1.46443	0.126311	-0.263767
808.423	-35356.5	-11486.3	14.8757	1.46265	0.132508	-0.260472
808.44	-35356.5	-11486.1	14.9025	1.46074	0.140959	-0.258764
808.457	-35356.5	-11485.8	14.9293	1.45989	0.149599	-0.257928
808.474	-35356.5	-11485.6	14.955	1.46011	0.156767	-0.257732
808.491	-35356.5	-11485.3	14.9806	1.45959	0.16177	-0.258799
808.508	-35356.4	-11485.1	15.0064	1.45776	0.165041	-0.26111
808.525	-35356.4	-11484.8	15.032	1.45579	0.168284	-0.26377
808.542	-35356.4	-11484.6	15.057	1.45416	0.171801	-0.266443
808.559	-35356.4	-11484.3	15.0814	1.45256	0.174337	-0.269447
808.576	-35356.4	-11484	15.1054	1.45083	0.175882	-0.272845
808.593	-35356.4	-11483.8	15.1295	1.44906	0.17777	-0.276386
808.61	-35356.3	-11483.5	15.1536	1.44734	0.179667	-0.279773
808.627	-35356.3	-11483.3	15.1769	1.44574	0.179737	-0.282706
808.644	-35356.3	-11483	15.2001	1.44411	0.177787	-0.285356
808.661	-35356.3	-11482.8	15.2247	1.44211	0.174925	-0.288223
808.678	-35356.3	-11482.5	15.2507	1.44034	0.171446	-0.291082
808.695	-35356.2	-11482.2	15.2768	1.4399	0.167004	-0.2932
808.712	-35356.2	-11482	15.3025	1.4401	0.161679	-0.294746
808.729	-35356.2	-11481.7	15.3279	1.43918	0.155932	-0.296426
808.746	-35356.2	-11481.5	15.3528	1.43725	0.15103	-0.298086
808.763	-35356.2	-11481.2	15.3771	1.43542	0.148446	-0.299179
808.78	-35356.1	-11480.9	15.401	1.43376	0.147088	-0.300268
808.797	-35356.1	-11480.7	15.4251	1.43182	0.144822	-0.302417
808.814	-35356.1	-11480.4	15.4491	1.43018	0.143271	-0.30551
808.831	-35356.1	-11480.2	15.4726	1.4297	0.145281	-0.308953
808.848	-35356.1	-11479.9	15.4959	1.42995	0.149328	-0.31293
808.865	-35356	-11479.6	15.5196	1.43008	0.152604	-0.317805
808.882	-35356	-11479.3	15.5438	1.43001	0.156117	-0.322954
808.899	-35356	-11479.1	15.5681	1.42998	0.161986	-0.327448
808.916	-35356	-11478.9	15.592	1.43	0.169539	-0.330979
808.933	-35356	-11478.6	15.615	1.43001	0.17746	-0.333416
808.95	-35356	-11478.3	15.6386	1.43	0.186116	-0.334417
808.967	-35355.9	-11478	15.6638	1.42999	0.196476	-0.333654
808.984	-35355.9	-11477.8	15.69	1.43	0.21	-0.331155
809.001	-35355.9	-11477.5	15.7159	1.43002	0.227661	-0.327136
809.018	-35355.9	-11477.3	15.7415	1.43	0.247888	-0.322129
809.035	-35355.8	-11477	15.7668	1.42992	0.269037	-0.316533
809.052	-35355.8	-11476.7	15.7914	1.43001	0.291357	-0.310043
809.069	-35355.8	-11476.4	15.8154	1.43029	0.315146	-0.302431
809.086	-35355.8	-11476.1	15.8395	1.42988	0.339529	-0.294235
809.103	-35355.8	-11475.9	15.864	1.42828	0.363035	-0.285921
809.12	-35355.7	-11475.7	15.8873	1.42635	0.383204	-0.277315
809.137	-35355.7	-11475.4	15.9087	1.42475	0.398865	-0.268434
809.154	-35355.7	-11475.1	15.9307	1.42298	0.412341	-0.260025
809.171	-35355.7	-11474.9	15.9546	1.42096	0.425109	-0.252572
809.188	-35355.7	-11474.6	15.979	1.41991	0.435432	-0.24568
809.205	-35355.6	-11474.3	16.0029	1.42014	0.442517	-0.239224
809.222	-35355.6	-11474	16.0273	1.41967	0.448405	-0.23388
809.239	-35355.6	-11473.8	16.0524	1.41779	0.453941	-0.229925
809.256	-35355.6	-11473.5	16.0772	1.41645	0.457324	-0.226802
809.273	-35355.5	-11473.2	16.1012	1.41651	0.457632	-0.224315
809.29	-35355.5	-11472.9	16.1252	1.41662	0.455888	-0.223031
809.307	-35355.5	-11472.7	16.1494	1.41639	0.452688	-0.223024
809.324	-35355.5	-11472.4	16.1729	1.41721	0.447722	-0.223537
809.341	-35355.4	-11472.1	16.196	1.41911	0.441082	-0.224087
809.358	-35355.4	-11471.8	16.2202	1.42029	0.433436	-0.224614
809.375	-35355.4	-11471.5	16.2461	1.42019	0.424971	-0.225155
809.392	-35355.4	-11471.3	16.2723	1.41992	0.415252	-0.225825
809.409	-35355.3	-11471	16.298	1.41995	0.404767	-0.226445
809.426	-35355.3	-11470.8	16.3234	1.42003	0.395005	-0.226638
809.443	-35355.3	-11470.5	16.3484	1.42002	0.386717	-0.228387
809.46	-35355.3	-11470.2	16.3728	1.41998	0.379861	-0.23584
809.477	-35355.2	-11469.9	16.3968	1.41998	0.373212	-0.25242
809.494	-35355.2	-11469.6	16.4209	1.42005	0.364608	-0.280938
809.511	-35355.2	-11469.4	16.4449	1.42006	0.353956	-0.326264
809.528	-35355.2	-11469.1	16.4685	1.4198	0.342723	-0.394606
809.545	-35355.1	-11468.8	16.4917	1.41978	0.331044	-0.488231
809.562	-35355.1	-11468.5	16.5153	1.42085	0.318183	-0.606508
809.579	-35355.1	-11468.2	16.5395	1.42276	0.304222	-0.746322
809.596	-35355.1	-11467.9	16.564	1.42457	0.289856	-0.902217
809.613	-35355	-11467.7	16.588	1.42624	0.276263	-1.06175
809.63	-35355	-11467.4	16.61	1.42816	0.264551	-1.20962
809.647	-35355	-11467.1	16.6314	1.42978	0.253021	-1.34011
809.664	-35355	-11466.8	16.6546	1.43022	0.238969	-1.45212
809.681	-35354.9	-11466.6	16.679	1.43001	0.222891	-1.54304
809.698	-35354.9	-11466.3	16.7032	1.43015	0.206493	-1.61031
809.715	-35354.9	-11466	16.7271	1.43008	0.188905	-1.65686
809.732	-35354.9	-11465.7	16.7518	1.42882	0.168555	-1.68778
809.749	-35354.8	-11465.4	16.777	1.42689	0.146057	-1.7074
809.766	-35354.8	-11465.1	16.8026	1.42514	0.122905	-1.71939
809.783	-35354.8	-11464.8	16.8285	1.42344	0.101184	-1.72531
809.8	-35354.7	-11464.5	16.8543	1.4215	0.0826701	-1.72609
809.817	-35354.7	-11464.3	16.88	1.42	0.0666667	-1.72331
809.834	-35354.7	-11464	16.9053	1.41964	0.0521833	-1.71856
809.851	-35354.7	-11463.7	16.93	1.42	0.04	-1.71242
809.868	-35354.6	-11463.4	16.9541	1.42036	0.0307695	-1.7053
809.885	-35354.6	-11463.1	16.9781	1.41994	0.0228659	-1.69782
809.902	-35354.6	-11462.8	17.0022	1.41832	0.0145455	-1.69049
809.919	-35354.6	-11462.6	17.0261	1.41648	0.00558156	-1.68324
809.936	-35354.5	-11462.3	17.0494	1.41505	-0.00404192	-1.67602
809.953	-35354.5	-11462	17.0728	1.41302	-0.0146432	-1.66916
809.97	-35354.5	-11461.7	17.0966	1.40969	-0.0263949	-1.66286
809.987	-35354.5	-11461.4	17.121	1.40606	-0.0389079	-1.65691
810.004	-35354.4	-11461.1	17.1455	1.40279	-0.0513956	-1.65092
810.021	-35354.4	-11460.8	17.1685	1.399	-0.0623681	-1.64433
810.038	-35354.4	-11460.5	17.1899	1.39337	-0.0718209	-1.63634
810.055	-35354.4	-11460.2	17.2121	1.38404	-0.0829477	-1.62575
810.072	-35354.3	-11460	17.2363	1.36976	-0.0969572	-1.61155
810.089	-35354.3	-11459.7	17.2602	1.35049	-0.110296	-1.59334
810.106	-35354.3	-11459.4	17.2826	1.32688	-0.121774	-1.57164
810.123	-35354.2	-11459.1	17.3044	1.30046	-0.135193	-1.54839
810.14	-35354.2	-11458.8	17.3262	1.27331	-0.150978	-1.52529
810.157	-35354.2	-11458.5	17.3474	1.24821	-0.163946	-1.50334
810.174	-35354.2	-11458.2	17.368	1.22706	-0.173421	-1.48337
810.191	-35354.1	-11457.9	17.3885	1.21034	-0.185869	-1.46596
810.208	-35354.1	-11457.6	17.4092	1.1981	-0.202155	-1.45288
810.225	-35354.1	-11457.3	17.4295	1.19002	-0.215584	-1.44744
810.242	-35354.1	-11457	17.4494	1.18514	-0.224935	-1.4552
810.259	-35354	-11456.7	17.4696	1.18197	-0.235278	-1.48393
810.276	-35354	-11456.5	17.4902	1.18013	-0.247728	-1.5396
810.293	-35354	-11456.2	17.511	1.18052	-0.25896	-1.62598
810.31	-35354	-11455.9	17.5316	1.18251	-0.268893	-1.74313
810.327	-35353.9	-11455.5	17.5518	1.18422	-0.280499	-1.88758
810.344	-35353.9	-11455.2	17.5717	1.18572	-0.294173	-2.05199
810.361	-35353.9	-11454.9	17.592	1.18857	-0.308325	-2.22639
810.378	-35353.8	-11454.7	17.6127	1.19225	-0.323747	-2.40547
810.395	-35353.8	-11454.4	17.6334	1.19473	-0.342838	-2.5872
810.412	-35353.8	-11454.1	17.654	1.19618	-0.364008	-2.76356
810.429	-35353.8	-11453.7	17.6742	1.19812	-0.38349	-2.92376
810.446	-35353.7	-11453.4	17.6941	1.19983	-0.403316	-3.07088
810.463	-35353.7	-11453.2	17.7143	1.19952	-0.428272	-3.21491
810.48	-35353.7	-11452.9	17.7351	1.19732	-0.456717	-3.35365
810.497	-35353.7	-11452.6	17.7562	1.19436	-0.483781	-3.47871
810.514	-35353.6	-11452.3	17.7766	1.19074	-0.50896	-3.58873
810.531	-35353.6	-11451.9	17.7952	1.18614	-0.533791	-3.68581
810.548	-35353.6	-11451.6	17.8133	1.18093	-0.558868	-3.7714
810.565	-35353.6	-11451.4	17.8332	1.17571	-0.584359	-3.84663
810.582	-35353.5	-11451.1	17.8542	1.1706	-0.610262	-3.91227
810.599	-35353.5	-11450.8	17.875	1.16551	-0.636387	-3.96903
810.616	-35353.5	-11450.4	17.8955	1.16031	-0.661877	-4.01803
810.633	-35353.5	-11450.1	17.9157	1.155	-0.685881	-4.06092
810.65	-35353.4	-11449.8	17.9355	1.15024	-0.708683	-4.10112
810.667	-35353.4	-11449.5	17.9547	1.14662	-0.730544	-4.1421
810.684	-35353.4	-11449.3	17.9733	1.14333	-0.75	-4.18519
810.701	-35353.4	-11448.9	17.992	1.13961	-0.765964	-4.23066
810.718	-35353.3	-11448.6	18.0112	1.13653	-0.780911	-4.27725
810.735	-35353.3	-11448.3	18.0312	1.13493	-0.796776	-4.32365
810.752	-35353.3	-11448	18.0511	1.13319	-0.810696	-4.36982
810.769	-35353.3	-11447.6	18.0702	1.12994	-0.8202	-4.41538
810.786	-35353.3	-11447.3	18.0889	1.12626	-0.827518	-4.45791
810.803	-35353.2	-11447.1	18.1077	1.12304	-0.834761	-4.49542
810.82	-35353.2	-11446.8	18.1267	1.11922	-0.840949	-4.52841
810.837	-35353.2	-11446.4	18.1457	1.11412	-0.845006	-4.55707
810.854	-35353.2	-11446.1	18.1643	1.10879	-0.846935	-4.57993
810.871	-35353.2	-11445.9	18.1825	1.10389	-0.84636	-4.59612
810.888	-35353.1	-11445.6	18.2012	1.09872	-0.841832	-4.60658
810.905	-35353.1	-11445.3	18.2204	1.09322	-0.832495	-4.61215
810.922	-35353.1	-11444.9	18.2384	1.08898	-0.81896	-4.61311
810.939	-35353.1	-11444.6	18.2548	1.08697	-0.801547	-4.6105
810.956	-35353	-11444.3	18.2719	1.08676	-0.779781	-4.60678
810.973	-35353	-11444	18.2908	1.08814	-0.753212	-4.60377
810.99	-35353	-11443.7	18.31	1.09138	-0.72159	-4.60188
811.007	-35353	-11443.4	18.3288	1.09643	-0.685643	-4.60157
811.024	-35353	-11443.1	18.348	1.10267	-0.647443	-4.60352
811.041	-35353	-11442.7	18.368	1.1094	-0.606637	-4.60889
811.058	-35352.9	-11442.4	18.3884	1.11601	-0.559798	-4.61949
811.075	-35352.9	-11442.2	18.409	1.12268	-0.507653	-4.63686
811.092	-35352.9	-11441.9	18.4299	1.13062	-0.456282	-4.66223
811.109	-35352.9	-11441.5	18.4507	1.13945	-0.408379	-4.69551
811.126	-35352.8	-11441.2	18.47	1.14719	-0.362679	-4.73524
811.143	-35352.8	-11440.9	18.4881	1.15364	-0.319241	-4.77879
811.16	-35352.8	-11440.6	18.5065	1.16029	-0.279417	-4.82256
811.177	-35352.8	-11440.3	18.5255	1.1673	-0.2421	-4.86408
811.194	-35352.8	-11440	18.5444	1.17349	-0.20411	-4.90188
811.211	-35352.8	-11439.6	18.5632	1.17848	-0.166075	-4.93448
811.228	-35352.7	-11439.3	18.5827	1.1825	-0.131452	-4.96046
811.245	-35352.7	-11439	18.6028	1.18571	-0.100455	-4.9807
811.262	-35352.7	-11438.7	18.6233	1.18817	-0.0713377	-4.99742
811.279	-35352.7	-11438.4	18.6439	1.18975	-0.046054	-5.01031
811.296	-35352.7	-11438.1	18.6645	1.19022	-0.0283137	-5.01733
811.313	-35352.6	-11437.7	18.6851	1.19005	-0.0138767	-5.01669
811.33	-35352.6	-11437.4	18.7058	1.18997	0.00477817	-5.00692
811.347	-35352.6	-11437	18.7264	1.19001	0.0239337	-4.98793
811.364	-35352.6	-11436.8	18.7465	1.1899	0.0359722	-4.95996
811.381	-35352.6	-11436.5	18.7664	1.18994	0.0447878	-4.92107
811.398	-35352.6	-11436.2	18.7868	1.19041	0.0576618	-4.86889
811.415	-35352.5	-11435.8	18.8075	1.19016	0.0718902	-4.80454
811.432	-35352.5	-11435.5	18.8284	1.18806	0.0818849	-4.73013
811.449	-35352.5	-11435.1	18.8488	1.18665	0.0895269	-4.64483
811.466	-35352.5	-11434.9	18.8687	1.1871	0.0986022	-4.54679
811.483	-35352.5	-11434.6	18.8888	1.17784	0.109335	-4.43414
811.5	-35352.4	-11434.2	18.9097	1.14629	0.120611	-4.30466
811.517	-35352.4	-11433.9	18.93	1.09333	0.13	-4.15468
811.534	-35352.4	-11433.5	18.9481	1.02098	0.135738	-3.9819
811.551	-35352.4	-11433.2	18.9642	0.919684	0.140299	-3.79124
811.568	-35352.4	-11432.9	18.9789	0.782368	0.145874	-3.58768
811.585	-35352.3	-11432.6	18.9906	0.620022	0.150158	-3.37023
811.602	-35352.3	-11432.3	18.9984	0.446597	0.150988	-3.13997
811.619	-35352.3	-11432	19.0039	0.273299	0.149833	-2.90899
811.636	-35352.3	-11431.6	19.0082	0.111551	0.148304	-2.68994
811.653	-35352.2	-11431.3	19.0101	-0.0249896	0.146245	-2.49048
811.67	-35352.2	-11431	19.0089	-0.12773	0.143272	-2.31386
811.687	-35352.2	-11430.7	19.0061	-0.201091	0.139193	-2.15485
811.704	-35352.2	-11430.4	19.0029	-0.251784	0.134108	-2.00752
811.721	-35352.2	-11430	18.999	-0.287436	0.128761	-1.86715
811.738	-35352.1	-11429.7	18.9941	-0.313522	0.123626	-1.73083
811.755	-35352.1	-11429.4	18.9882	-0.330892	0.11846	-1.59897
811.772	-35352.1	-11429.1	18.9815	-0.340393	0.113293	-1.47008
811.789	-35352.1	-11428.8	18.9747	-0.34382	0.10878	-1.33885
811.806	-35352.1	-11428.4	18.9678	-0.342706	0.105251	-1.20396
811.823	-35352	-11428.1	18.9608	-0.337976	0.102372	-1.0717
811.84	-35352	-11427.7	18.9537	-0.33099	0.100352	-0.94844
811.857	-35352	-11427.4	18.9477	-0.323805	0.10025	-0.839578
811.874	-35352	-11427.1	18.9428	-0.317235	0.102022	-0.747422
811.891	-35352	-11426.9	18.938	-0.310482	0.104169	-0.670526
811.908	-35351.9	-11426.5	18.9328	-0.303477	0.10588	-0.608352
811.925	-35351.9	-11426.2	18.9275	-0.297186	0.107341	-0.561698
811.942	-35351.9	-11425.8	18.9224	-0.292059	0.108985	-0.528623
811.959	-35351.9	-11425.5	18.9174	-0.28792	0.111417	-0.504223
811.976	-35351.9	-11425.2	18.9124	-0.284622	0.114808	-0.485447
811.993	-35351.8	-11424.9	18.9071	-0.282078	0.118938	-0.471107
812.01	-35351.8	-11424.6	18.9019	-0.280387	0.12408	-0.460166
812.027	-35351.8	-11424.2	18.8977	-0.279778	0.13086	-0.4517
812.044	-35351.8	-11423.9	18.8944	-0.279918	0.137957	-0.445207
812.061	-35351.8	-11423.6	18.8912	-0.280067	0.142738	-0.44034
812.078	-35351.7	-11423.3	18.8878	-0.280026	0.145628	-0.434468
812.095	-35351.7	-11423	18.8846	-0.279969	0.148947	-0.423556
812.112	-35351.7	-11422.6	18.8812	-0.27998	0.152514	-0.405486
812.129	-35351.7	-11422.3	18.8768	-0.280067	0.154653	-0.379347
812.146	-35351.6	-11422	18.8716	-0.280059	0.156077	-0.343067
812.163	-35351.6	-11421.7	18.8663	-0.279768	0.158702	-0.294573
812.18	-35351.6	-11421.4	18.8612	-0.279819	0.162432	-0.238734
812.197	-35351.6	-11421.1	18.856	-0.280921	0.166103	-0.183609
812.214	-35351.6	-11420.7	18.8509	-0.280535	0.169434	-0.130308
812.231	-35351.5	-11420.4	18.8459	-0.276346	0.172637	-0.0762518
812.248	-35351.5	-11420	18.8407	-0.278593	0.176197	-0.0172866
812.265	-35351.5	-11419.8	18.8345	-0.302652	0.180631	0.0518007
812.282	-35351.5	-11419.5	18.8275	-0.363153	0.185983	0.138567
812.299	-35351.5	-11419.2	18.82	-0.470671	0.192186	0.250572
812.316	-35351.4	-11418.8	18.8106	-0.614171	0.199524	0.390644
812.333	-35351.4	-11418.5	18.7982	-0.777886	0.208112	0.557166
812.35	-35351.4	-11418.1	18.7833	-0.96	0.216667	0.735294
812.367	-35351.4	-11417.8	18.7669	-1.15801	0.22388	0.910595
812.384	-35351.3	-11417.6	18.7467	-1.35	0.23	1.08606
812.401	-35351.3	-11417.2	18.7208	-1.51808	0.235505	1.26569
812.418	-35351.3	-11416.9	18.6916	-1.67981	0.240253	1.44018
812.435	-35351.3	-11416.5	18.6615	-1.85139	0.244039	1.60041
812.452	-35351.3	-11416.2	18.6294	-2.01462	0.246973	1.74909
812.469	-35351.2	-11415.9	18.5938	-2.15396	0.249094	1.88978
812.486	-35351.2	-11415.7	18.5554	-2.28163	0.250036	2.02151
812.503	-35351.2	-11415.3	18.515	-2.40829	0.249881	2.14296
812.52	-35351.2	-11415	18.4723	-2.52643	0.250157	2.25419
812.537	-35351.1	-11414.7	18.4277	-2.62873	0.251804	2.35491
812.554	-35351.1	-11414.3	18.3829	-2.71593	0.253749	2.44338
812.571	-35351.1	-11414.1	18.3386	-2.7902	0.255309	2.52158
812.588	-35351.1	-11413.8	18.292	-2.85432	0.257175	2.59947
812.605	-35351.1	-11413.5	18.2423	-2.91068	0.259313	2.68541
812.622	-35351	-11413.1	18.192	-2.96088	0.259901	2.78268
812.639	-35351	-11412.8	18.1423	-3.00642	0.258264	2.89632
812.656	-35351	-11412.5	18.0915	-3.04897	0.25607	3.0353
812.673	-35351	-11412.2	18.0384	-3.09107	0.254366	3.20172
812.69	-35351	-11411.9	17.9841	-3.13679	0.252733	3.38511
812.707	-35350.9	-11411.6	17.9294	-3.18798	0.25097	3.57464
812.724	-35350.9	-11411.3	17.8735	-3.24297	0.249386	3.76085
812.741	-35350.9	-11411	17.8168	-3.29858	0.247799	3.93379
812.758	-35350.9	-11410.7	17.76	-3.35022	0.245377	4.08311
812.775	-35350.8	-11410.4	17.7035	-3.39666	0.241977	4.20613
812.792	-35350.8	-11410.1	17.6463	-3.44037	0.238244	4.30842
812.809	-35350.8	-11409.8	17.5879	-3.48182	0.234757	4.39316
812.826	-35350.8	-11409.5	17.5283	-3.51915	0.231976	4.46055
812.843	-35350.7	-11409.2	17.4681	-3.55146	0.230295	4.51161
812.86	-35350.7	-11408.9	17.4081	-3.57879	0.229976	4.54819
812.877	-35350.7	-11408.6	17.3482	-3.60009	0.230172	4.57199
812.894	-35350.7	-11408.4	17.2873	-3.61358	0.229265	4.58453
812.911	-35350.7	-11408	17.2253	-3.61943	0.227329	4.58722
812.928	-35350.6	-11407.7	17.163	-3.61938	0.225669	4.58146
812.945	-35350.6	-11407.4	17.1012	-3.61514	0.224016	4.57021
812.962	-35350.6	-11407.1	17.0409	-3.60842	0.221175	4.5573
812.979	-35350.6	-11406.9	16.9811	-3.60162	0.21763	4.54418
812.996	-35350.6	-11406.6	16.9202	-3.59715	0.214626	4.53111
813.013	-35350.5	-11406.3	16.858	-3.59413	0.211142	4.51964
813.03	-35350.5	-11406	16.7956	-3.59023	0.205208	4.51203
813.047	-35350.5	-11405.7	16.734	-3.58693	0.197903	4.50962
813.064	-35350.5	-11405.4	16.6741	-3.58775	0.191373	4.51343
813.081	-35350.4	-11405.2	16.6141	-3.5971	0.184694	4.52525
813.098	-35350.4	-11404.9	16.5518	-3.61902	0.176159	4.54684
813.115	-35350.4	-11404.6	16.4876	-3.65219	0.167537	4.57756
813.132	-35350.4	-11404.3	16.4234	-3.69299	0.161439	4.61531
813.149	-35350.4	-11404	16.3603	-3.73737	0.156929	4.65562
813.166	-35350.3	-11403.8	16.2988	-3.78091	0.152166	4.69388
813.183	-35350.3	-11403.5	16.237	-3.81813	0.146978	4.72897
813.2	-35350.3	-11403.2	16.1728	-3.84509	0.141695	4.76061
813.217	-35350.3	-11402.9	16.1067	-3.86667	0.136667	4.78758
813.234	-35350.2	-11402.6	16.0397	-3.88837	0.131935	4.80889
813.251	-35350.2	-11402.4	15.9727	-3.90765	0.126281	4.82549
813.268	-35350.2	-11402.1	15.906	-3.92126	0.119122	4.83834
813.285	-35350.2	-11401.9	15.8394	-3.93046	0.113066	4.84676
813.302	-35350.2	-11401.6	15.7727	-3.93634	0.10985	4.84945
813.319	-35350.1	-11401.3	15.7054	-3.93623	0.106043	4.84421
813.336	-35350.1	-11401	15.6378	-3.92683	0.0991434	4.82943
813.353	-35350.1	-11400.8	15.5719	-3.90516	0.0923109	4.80564
813.37	-35350.1	-11400.5	15.5087	-3.8701	0.0876149	4.77284
813.387	-35350.1	-11400.3	15.4454	-3.82474	0.0821592	4.72876
813.404	-35350	-11400	15.3802	-3.77038	0.0738859	4.67202
813.421	-35350	-11399.7	15.3146	-3.70258	0.0644595	4.60399
813.438	-35350	-11399.5	15.2504	-3.62008	0.0555765	4.52656
813.455	-35350	-11399.2	15.189	-3.5297	0.0478908	4.44171
813.472	-35349.9	-11399	15.1305	-3.43582	0.0413001	4.35083
813.489	-35349.9	-11398.7	15.0731	-3.33698	0.0346251	4.25425
813.506	-35349.9	-11398.5	15.0159	-3.23365	0.0275347	4.15392
813.523	-35349.9	-11398.2	14.961	-3.13072	0.0213215	4.05478
813.54	-35349.9	-11397.9	14.9094	-3.03422	0.0162906	3.96035
813.557	-35349.8	-11397.7	14.8597	-2.95105	0.0110968	3.87157
813.574	-35349.8	-11397.5	14.8112	-2.87913	0.00576586	3.78809
813.591	-35349.8	-11397.2	14.7641	-2.80519	0.00217429	3.70812
813.608	-35349.8	-11397	14.7179	-2.72522	0.000619372	3.63016
813.625	-35349.8	-11396.7	14.6712	-2.64761	-0.000696808	3.55314
813.642	-35349.7	-11396.4	14.6246	-2.57583	-0.0024906	3.47631
813.659	-35349.7	-11396.2	14.5804	-2.50706	-0.00419389	3.39914
813.676	-35349.7	-11396	14.539	-2.43471	-0.00579251	3.31989
813.693	-35349.7	-11395.7	14.4987	-2.34954	-0.00779223	3.23565
813.71	-35349.7	-11395.5	14.4592	-2.25178	-0.00964197	3.14341
813.727	-35349.6	-11395.2	14.4213	-2.15002	-0.00994579	3.04042
813.744	-35349.6	-11394.9	14.3855	-2.04357	-0.00968592	2.92845
813.761	-35349.6	-11394.7	14.3518	-1.9248	-0.0115297	2.81243
813.778	-35349.6	-11394.5	14.3205	-1.79433	-0.0152875	2.69109
813.795	-35349.6	-11394.3	14.2915	-1.65818	-0.0189387	2.55953
813.812	-35349.5	-11394	14.2644	-1.5185	-0.0222665	2.42034
813.829	-35349.5	-11393.7	14.2386	-1.37551	-0.0261207	2.28119
813.846	-35349.5	-11393.5	14.215	-1.23719	-0.0294998	2.14844
813.863	-35349.5	-11393.3	14.1951	-1.11534	-0.0306132	2.02717
813.88	-35349.5	-11393.1	14.1774	-1.01628	-0.0301373	1.91828
813.897	-35349.5	-11392.8	14.1598	-0.942551	-0.029805	1.82091
813.914	-35349.4	-11392.6	14.1428	-0.888303	-0.0299515	1.73662
813.931	-35349.4	-11392.3	14.1281	-0.844626	-0.0302008	1.66763
813.948	-35349.4	-11392	14.1149	-0.810057	-0.0300658	1.61247
813.965	-35349.4	-11391.8	14.1015	-0.785597	-0.0290634	1.56839
813.982	-35349.4	-11391.6	14.0882	-0.768406	-0.0269867	1.53396
813.999	-35349.3	-11391.4	14.0758	-0.754782	-0.0238333	1.5083
814.016	-35349.3	-11391.1	14.064	-0.743886	-0.0202102	1.49096
814.033	-35349.3	-11390.9	14.052	-0.735782	-0.0167677	1.48159
814.05	-35349.3	-11390.6	14.04	-0.73	-0.0133333	1.4793
814.067	-35349.3	-11390.4	14.0283	-0.725965	-0.00972054	1.48247
814.084	-35349.2	-11390.2	14.0167	-0.723333	-0.00666667	1.48693
814.101	-35349.2	-11389.9	14.0048	-0.719836	-0.00478024	1.48805
814.118	-35349.2	-11389.7	13.9926	-0.705288	-0.00323021	1.48194
814.135	-35349.2	-11389.4	13.9803	-0.671542	-0.00130513	1.46543
814.152	-35349.2	-11389.2	13.9687	-0.623946	9.83574e-05	1.43722
814.169	-35349.1	-11389	13.9583	-0.568559	0.000269661	1.39782
814.186	-35349.1	-11388.8	13.9489	-0.505487	-2.59529e-05	1.35169
814.203	-35349.1	-11388.5	13.9402	-0.437417	-6.7715e-05	1.30372
814.22	-35349.1	-11388.3	13.9319	-0.377262	1.01039e-05	1.25809
814.237	-35349.1	-11388	13.9245	-0.334106	1.85501e-05	1.21823
814.254	-35349	-11387.8	13.9189	-0.30365	-4.6582e-06	1.18599
814.271	-35349	-11387.6	13.9155	-0.280784	-1.05292e-05	1.16171
814.288	-35349	-11387.4	13.9126	-0.26272	5.67528e-06	1.14303
814.305	-35349	-11387.1	13.9091	-0.248008	2.23795e-05	1.12757
814.322	-35349	-11386.8	13.9057	-0.237321	-2.29785e-05	1.11359
814.339	-35349	-11386.6	13.9025	-0.230345	-7.85336e-05	1.10003
814.356	-35348.9	-11386.4	13.8984	-0.224655	0.00010409	1.08694
814.373	-35348.9	-11386.2	13.8932	-0.219283	0.000302905	1.07371
814.39	-35348.9	-11385.9	13.8885	-0.215695	-0.000410237	1.05864
814.407	-35348.9	-11385.7	13.8852	-0.214101	-0.00219736	1.04125
814.424	-35348.9	-11385.4	13.882	-0.212625	-0.00403182	1.02295
814.441	-35348.8	-11385.2	13.8785	-0.210724	-0.0056397	1.00489
814.458	-35348.8	-11385	13.8751	-0.209708	-0.00776234	0.987702
814.475	-35348.8	-11384.8	13.8718	-0.209826	-0.00975266	0.971834
814.492	-35348.8	-11384.5	13.8684	-0.210072	-0.00948917	0.957537
814.509	-35348.8	-11384.3	13.865	-0.210034	-0.0073832	0.945142
814.526	-35348.7	-11384	13.8615	-0.209995	-0.00650568	0.935032
814.543	-35348.7	-11383.8	13.858	-0.210016	-0.00685522	0.926826
814.56	-35348.7	-11383.5	13.8547	-0.209851	-0.00567945	0.919275
814.577	-35348.7	-11383.3	13.8514	-0.208236	-0.00363044	0.908604
814.594	-35348.7	-11383.1	13.8479	-0.202631	-0.00391455	0.88892
814.611	-35348.7	-11382.9	13.8444	-0.183135	-0.00608463	0.852184
814.628	-35348.6	-11382.6	13.8417	-0.134859	-0.00699273	0.789117
814.645	-35348.6	-11382.4	13.8402	-0.0532845	-0.00667036	0.695656
814.662	-35348.6	-11382.1	13.8402	0.0588661	-0.00721145	0.571456
814.679	-35348.6	-11381.9	13.8423	0.197919	-0.00919145	0.417673
814.696	-35348.6	-11381.7	13.8469	0.358532	-0.012258	0.237031
814.713	-35348.5	-11381.5	13.8545	0.523279	-0.0158295	0.0396767
814.73	-35348.5	-11381.2	13.8649	0.669446	-0.0192833	-0.160269
814.747	-35348.5	-11380.9	13.8776	0.788561	-0.0227014	-0.351389
814.764	-35348.5	-11380.7	13.8917	0.879861	-0.0263689	-0.524769
814.781	-35348.5	-11380.5	13.9071	0.946938	-0.0295693	-0.679312
814.798	-35348.5	-11380.3	13.9239	0.995177	-0.0314464	-0.816697
814.815	-35348.4	-11380	13.9413	1.02989	-0.0330715	-0.935167
814.832	-35348.4	-11379.8	13.9584	1.05562	-0.0359834	-1.03191
814.849	-35348.4	-11379.5	13.9756	1.07263	-0.0397732	-1.10633
814.866	-35348.4	-11379.3	13.9937	1.08021	-0.0434465	-1.15937
814.883	-35348.4	-11379.1	14.0122	1.08018	-0.0465125	-1.19546
814.9	-35348.3	-11378.9	14.031	1.07502	-0.0486921	-1.21957
814.917	-35348.3	-11378.6	14.05	1.06667	-0.05	-1.2342
814.934	-35348.3	-11378.3	14.0693	1.05671	-0.050479	-1.24137
814.951	-35348.3	-11378.1	14.0877	1.04603	-0.0499352	-1.24411
814.968	-35348.3	-11377.9	14.1046	1.03546	-0.048361	-1.24496
814.985	-35348.2	-11377.7	14.121	1.02618	-0.0465733	-1.24388
815.002	-35348.2	-11377.4	14.138	1.01891	-0.0451123	-1.24076
815.019	-35348.2	-11377.2	14.1554	1.01259	-0.0430119	-1.23707
815.036	-35348.2	-11376.9	14.1727	1.00666	-0.0396252	-1.23407
815.053	-35348.2	-11376.7	14.1896	1.00293	-0.0360959	-1.23161
815.07	-35348.2	-11376.5	14.2063	1.00246	-0.0330584	-1.2296
815.087	-35348.1	-11376.2	14.223	1.00355	-0.0291877	-1.22872
815.104	-35348.1	-11376	14.2401	1.00494	-0.0238908	-1.2292
815.121	-35348.1	-11375.7	14.2574	1.00739	-0.0189943	-1.23
815.138	-35348.1	-11375.5	14.2747	1.01103	-0.0155481	-1.23049
815.155	-35348.1	-11375.2	14.2916	1.01405	-0.0123272	-1.23121
815.172	-35348	-11375	14.3082	1.01566	-0.00878223	-1.23237
815.189	-35348	-11374.8	14.325	1.01719	-0.00599161	-1.23335
815.206	-35348	-11374.5	14.3422	1.01912	-0.00432783	-1.23388
815.223	-35348	-11374.3	14.3593	1.02021	-0.00268716	-1.23444
815.24	-35348	-11374	14.3763	1.02012	-0.000786579	-1.2351
815.257	-35347.9	-11373.8	14.3941	1.02005	0.000258791	-1.23526
815.274	-35347.9	-11373.6	14.4126	1.02024	0.000185885	-1.23471
815.291	-35347.9	-11373.3	14.4306	1.01954	-6.69968e-05	-1.23383
815.308	-35347.9	-11373.1	14.4477	1.01773	-4.3095e-05	-1.23275
815.325	-35347.9	-11372.8	14.4647	1.01582	1.68742e-05	-1.23127
815.342	-35347.8	-11372.5	14.482	1.01416	5.87333e-06	-1.22952
815.359	-35347.8	-11372.3	14.4989	1.01232	5.19006e-06	-1.22802
815.376	-35347.8	-11372.1	14.5155	1.01055	1.51886e-05	-1.22696
815.393	-35347.8	-11371.9	14.5323	1.00971	-3.89134e-05	-1.22622
815.41	-35347.8	-11371.6	14.5495	1.00984	-6.05307e-05	-1.22567
815.427	-35347.7	-11371.3	14.5669	1.0102	0.000166664	-1.22524
815.444	-35347.7	-11371.1	14.584	1.01019	0.000208071	-1.22469
815.461	-35347.7	-11370.8	14.6008	1.00933	-0.000804766	-1.22368
815.478	-35347.7	-11370.6	14.6174	1.00752	-0.00265774	-1.22195
815.495	-35347.7	-11370.4	14.6343	1.00484	-0.00445768	-1.21931
815.512	-35347.7	-11370.1	14.6516	1.00125	-0.00612887	-1.21578
815.529	-35347.6	-11369.8	14.6689	0.996625	-0.00806889	-1.21154
815.546	-35347.6	-11369.6	14.686	0.991292	-0.00975504	-1.20696
815.563	-35347.6	-11369.4	14.7028	0.985865	-0.0102823	-1.20247
815.58	-35347.6	-11369.1	14.7194	0.980994	-0.0100512	-1.19817
815.597	-35347.6	-11368.9	14.7363	0.977208	-0.00998968	-1.19397
815.614	-35347.5	-11368.6	14.7536	0.97394	-0.0100261	-1.19015
815.631	-35347.5	-11368.3	14.7712	0.970304	-0.00975644	-1.18702
815.648	-35347.5	-11368.1	14.7881	0.966976	-0.00990052	-1.18439
815.665	-35347.5	-11367.9	14.8033	0.964976	-0.0113382	-1.18195
815.682	-35347.5	-11367.6	14.8182	0.963532	-0.0131643	-1.17993
815.699	-35347.4	-11367.4	14.8347	0.961584	-0.0143172	-1.17861
815.716	-35347.4	-11367.1	14.8523	0.960044	-0.0164543	-1.17762
815.733	-35347.4	-11366.8	14.8696	0.959993	-0.021342	-1.17648
815.75	-35347.4	-11366.6	14.8867	0.96	-0.0266667	-1.17538
815.767	-35347.4	-11366.3	14.9036	0.958533	-0.0300017	-1.17451
815.784	-35347.3	-11366.1	14.92	0.956667	-0.0333333	-1.1732
815.801	-35347.3	-11365.9	14.9356	0.955437	-0.0386515	-1.17066
815.818	-35347.3	-11365.6	14.9509	0.953124	-0.0435469	-1.16636
815.835	-35347.3	-11365.3	14.9664	0.947745	-0.0457062	-1.15975
815.852	-35347.3	-11365.1	14.9818	0.938745	-0.0468263	-1.1501
815.869	-35347.2	-11364.8	14.9968	0.925681	-0.0485706	-1.13679
815.886	-35347.2	-11364.6	15.0118	0.907574	-0.0501347	-1.11982
815.903	-35347.2	-11364.3	15.0271	0.884357	-0.0505741	-1.09967
815.92	-35347.2	-11364.1	15.0428	0.858795	-0.0497694	-1.07779
815.937	-35347.2	-11363.8	15.0586	0.833866	-0.0480273	-1.05589
815.954	-35347.1	-11363.5	15.0733	0.811867	-0.046322	-1.03586
815.971	-35347.1	-11363.3	15.0866	0.794164	-0.0449474	-1.01909
815.988	-35347.1	-11363.1	15.0999	0.780435	-0.0426311	-1.00597
816.005	-35347.1	-11362.8	15.1139	0.770658	-0.039011	-0.996956
816.022	-35347.1	-11362.5	15.127	0.765818	-0.0359349	-0.992782
816.039	-35347	-11362.2	15.1389	0.766574	-0.0342637	-0.993712
816.056	-35347	-11362	15.1511	0.772813	-0.0327179	-0.999096
816.073	-35347	-11361.8	15.1645	0.783983	-0.0308574	-1.00838
816.09	-35347	-11361.5	15.1781	0.798996	-0.0297756	-1.02129
816.107	-35347	-11361.3	15.1916	0.816296	-0.029819	-1.03735
816.124	-35346.9	-11361	15.2062	0.833718	-0.030068	-1.05574
816.141	-35346.9	-11360.7	15.2217	0.849457	-0.0300484	-1.07587
816.158	-35346.9	-11360.4	15.2372	0.862271	-0.0299711	-1.09748
816.175	-35346.9	-11360.2	15.2521	0.872164	-0.0299693	-1.12034
816.192	-35346.9	-11360	15.2672	0.880421	-0.0300408	-1.14427
816.209	-35346.9	-11359.7	15.2826	0.887382	-0.0300685	-1.16856
816.226	-35346.8	-11359.4	15.2983	0.89235	-0.0298481	-1.19188
816.243	-35346.8	-11359.1	15.3137	0.895574	-0.0297703	-1.21266
816.26	-35346.8	-11358.9	15.3288	0.898143	-0.0307164	-1.22914
816.277	-35346.8	-11358.7	15.3437	0.899846	-0.0325469	-1.24118
816.294	-35346.7	-11358.4	15.3592	0.899511	-0.0343486	-1.24981
816.311	-35346.7	-11358.1	15.3748	0.897489	-0.0360116	-1.25508
816.328	-35346.7	-11357.9	15.389	0.895174	-0.0379971	-1.25629
816.345	-35346.7	-11357.6	15.4025	0.891639	-0.0397276	-1.25392
816.362	-35346.7	-11357.3	15.4172	0.884566	-0.0400959	-1.2491
816.379	-35346.6	-11357.1	15.4324	0.873746	-0.0398926	-1.24151
816.396	-35346.6	-11356.9	15.4463	0.860148	-0.0408374	-1.23015
816.413	-35346.6	-11356.6	15.4599	0.844124	-0.0428351	-1.21666
816.43	-35346.6	-11356.3	15.4754	0.825817	-0.044816	-1.20408
816.447	-35346.6	-11356	15.4909	0.80665	-0.0464222	-1.19498
816.464	-35346.5	-11355.8	15.5033	0.788549	-0.0477496	-1.19155
816.481	-35346.5	-11355.5	15.5145	0.772554	-0.0495543	-1.19557
816.498	-35346.5	-11355.3	15.5278	0.759178	-0.052642	-1.20857
816.515	-35346.5	-11355	15.5418	0.7479	-0.0562691	-1.23183
816.532	-35346.5	-11354.7	15.5541	0.738024	-0.0594022	-1.26601
816.549	-35346.4	-11354.4	15.5659	0.730354	-0.063064	-1.30883
816.566	-35346.4	-11354.2	15.5791	0.725821	-0.0683398	-1.35762
816.583	-35346.4	-11354	15.5926	0.72344	-0.0731317	-1.41266
816.6	-35346.4	-11353.7	15.6048	0.721776	-0.0752578	-1.47386
816.617	-35346.4	-11353.4	15.6167	0.72	-0.0766667	-1.53486
816.634	-35346.3	-11353.1	15.6289	0.716486	-0.0797251	-1.58882
816.651	-35346.3	-11352.8	15.6406	0.705716	-0.0835492	-1.63424
816.668	-35346.3	-11352.6	15.6508	0.682719	-0.0869175	-1.67059
816.685	-35346.3	-11352.4	15.6606	0.647622	-0.0902036	-1.69616
816.702	-35346.3	-11352.1	15.6709	0.600605	-0.0937932	-1.71037
816.719	-35346.2	-11351.8	15.6812	0.538442	-0.0969932	-1.71739
816.736	-35346.2	-11351.5	15.6903	0.460397	-0.0991109	-1.72095
816.753	-35346.2	-11351.3	15.6979	0.374765	-0.100094	-1.7208
816.77	-35346.2	-11351	15.7035	0.287756	-0.100172	-1.71823
816.787	-35346.2	-11350.8	15.7072	0.196852	-0.0999753	-1.71987
816.804	-35346.1	-11350.5	15.7092	0.102976	-0.0999575	-1.73077
816.821	-35346.1	-11350.2	15.7101	0.0182651	-0.100008	-1.75045
816.838	-35346.1	-11349.9	15.7103	-0.0488032	-0.10001	-1.77734
816.855	-35346.1	-11349.7	15.7098	-0.100465	-0.0999978	-1.80939
816.872	-35346.1	-11349.4	15.7083	-0.139428	-0.0999988	-1.84258
816.889	-35346.1	-11349.2	15.7058	-0.167013	-0.099999	-1.86962
816.906	-35346	-11348.9	15.7024	-0.186108	-0.0999948	-1.88467
816.923	-35346	-11348.6	15.6987	-0.202482	-0.100008	-1.88502
816.94	-35346	-11348.3	15.6953	-0.21854	-0.100021	-1.87049
816.957	-35346	-11348.1	15.6919	-0.231367	-0.0999657	-1.84416
816.974	-35346	-11347.8	15.6886	-0.239799	-0.0999177	-1.80981
816.991	-35345.9	-11347.6	15.6854	-0.245395	-0.100129	-1.77171
817.008	-35345.9	-11347.3	15.6821	-0.248995	-0.100288	-1.73364
817.025	-35345.9	-11347	15.6778	-0.250351	-0.0994001	-1.69877
817.042	-35345.9	-11346.7	15.6725	-0.250143	-0.0975309	-1.66942
817.059	-35345.9	-11346.5	15.6673	-0.250045	-0.0958732	-1.64702
817.076	-35345.8	-11346.2	15.6624	-0.250207	-0.09436	-1.63111
817.093	-35345.8	-11346	15.6572	-0.249371	-0.091768	-1.61962
817.11	-35345.8	-11345.7	15.6519	-0.247489	-0.0881541	-1.61141
817.127	-35345.8	-11345.4	15.6477	-0.245616	-0.0847185	-1.60627
817.144	-35345.8	-11345.1	15.6444	-0.24396	-0.0813728	-1.60382
817.161	-35345.7	-11344.9	15.6412	-0.242083	-0.0770628	-1.60351
817.178	-35345.7	-11344.7	15.6378	-0.240379	-0.0718756	-1.60544
817.195	-35345.7	-11344.4	15.6347	-0.239728	-0.0666402	-1.61014
817.212	-35345.7	-11344.1	15.6313	-0.239921	-0.0615241	-1.61798
817.229	-35345.7	-11343.8	15.6264	-0.240074	-0.0562826	-1.62903
817.246	-35345.6	-11343.5	15.6211	-0.240017	-0.0511409	-1.64185
817.263	-35345.6	-11343.3	15.6171	-0.239979	-0.0464579	-1.65423
817.28	-35345.6	-11343.1	15.6141	-0.239996	-0.0413991	-1.66463
817.297	-35345.6	-11342.8	15.6108	-0.240005	-0.0348104	-1.6718
817.314	-35345.6	-11342.5	15.6073	-0.240001	-0.0277856	-1.67362
817.331	-35345.6	-11342.2	15.604	-0.239999	-0.0221645	-1.66723
817.348	-35345.5	-11341.9	15.6005	-0.24	-0.0172742	-1.64732
817.365	-35345.5	-11341.7	15.596	-0.24	-0.0118291	-1.60725
817.382	-35345.5	-11341.5	15.5906	-0.24	-0.00707988	-1.53868
817.399	-35345.5	-11341.2	15.5852	-0.24	-0.0046771	-1.43361
817.416	-35345.5	-11340.9	15.5803	-0.24	-0.00341898	-1.28965
817.433	-35345.4	-11340.6	15.5765	-0.24	-0.00160736	-1.10922
817.45	-35345.4	-11340.4	15.5733	-0.24	0	-0.908497
817.467	-35345.4	-11340.1	15.57	-0.24	0.000332835	-0.706241
817.484	-35345.4	-11339.9	15.5667	-0.24	-2.15857e-15	-0.515251
817.501	-35345.4	-11339.6	15.5635	-0.24	-0.000149119	-0.346371
817.518	-35345.3	-11339.3	15.5597	-0.24	1.76889e-05	-0.208595
817.535	-35345.3	-11339.1	15.5548	-0.24	0.000287328	-0.10756
817.552	-35345.3	-11338.8	15.5494	-0.24	-0.000109792	-0.0392073
817.569	-35345.3	-11338.6	15.5441	-0.24	-0.00163461	0.00343309
817.586	-35345.3	-11338.3	15.5395	-0.24	-0.003548	0.0298127
817.603	-35345.2	-11338	15.536	-0.24	-0.00523257	0.0477701
817.62	-35345.2	-11337.8	15.5327	-0.24	-0.00700654	0.0593657
817.637	-35345.2	-11337.5	15.5292	-0.24	-0.00894748	0.0661335
817.654	-35345.2	-11337.2	15.5259	-0.24	-0.0101721	0.0707614
817.671	-35345.2	-11337	15.5228	-0.24	-0.0102485	0.0754251
817.688	-35345.2	-11336.7	15.519	-0.24	-0.00993938	0.0809299
817.705	-35345.1	-11336.5	15.5139	-0.24	-0.00987029	0.08892
817.722	-35345.1	-11336.2	15.5083	-0.24	-0.0100926	0.103051
817.739	-35345.1	-11335.9	15.503	-0.24	-0.010285	0.125409
817.756	-35345.1	-11335.6	15.4986	-0.24	-0.00961704	0.154991
817.773	-35345.1	-11335.4	15.4953	-0.24	-0.00791519	0.192356
817.79	-35345	-11335.2	15.4922	-0.24	-0.00603842	0.240755
817.807	-35345	-11334.9	15.4887	-0.24	-0.00437666	0.300713
817.824	-35345	-11334.6	15.4853	-0.24	-0.00252482	0.36847
817.841	-35345	-11334.3	15.482	-0.24	-0.000658927	0.441672
817.858	-35345	-11334.1	15.4779	-0.24	0.000265869	0.520141
817.875	-35344.9	-11333.8	15.4729	-0.24	0.000163355	0.603041
817.892	-35344.9	-11333.6	15.4674	-0.24	-7.85096e-05	0.688678
817.909	-35344.9	-11333.3	15.4622	-0.24	-5.54425e-05	0.775301
817.926	-35344.9	-11333	15.4579	-0.24	6.12314e-05	0.861051
817.943	-35344.9	-11332.7	15.4546	-0.240001	7.24061e-05	0.94209
817.96	-35344.8	-11332.5	15.4514	-0.239998	-0.0001812	1.01302
817.977	-35344.8	-11332.3	15.448	-0.239998	-0.000246527	1.07282
817.994	-35344.8	-11332	15.4448	-0.240006	0.000748624	1.12383
818.011	-35344.8	-11331.7	15.4414	-0.240008	0.00263869	1.1667
818.028	-35344.8	-11331.4	15.437	-0.239975	0.0044886	1.20079
818.045	-35344.8	-11331.2	15.4316	-0.239975	0.00615339	1.22741
818.062	-35344.7	-11330.9	15.4262	-0.240103	0.00797504	1.24902
818.079	-35344.7	-11330.7	15.4213	-0.240096	0.00964107	1.26609
818.096	-35344.7	-11330.5	15.4172	-0.239572	0.0105138	1.2782
818.113	-35344.7	-11330.2	15.4139	-0.239055	0.0105679	1.28734
818.13	-35344.7	-11329.9	15.4108	-0.239602	0.0101358	1.29689
818.147	-35344.6	-11329.6	15.4074	-0.242299	0.00960751	1.30992
818.164	-35344.6	-11329.4	15.4039	-0.24845	0.00980992	1.32677
818.181	-35344.6	-11329.1	15.4006	-0.259266	0.0114772	1.34641
818.198	-35344.6	-11328.8	15.3971	-0.274599	0.0132273	1.36779
818.215	-35344.6	-11328.6	15.3928	-0.293553	0.0133408	1.38996
818.232	-35344.6	-11328.3	15.3874	-0.314226	0.0132413	1.41239
818.249	-35344.5	-11328.1	15.3809	-0.334431	0.0148553	1.43448
818.266	-35344.5	-11327.8	15.3738	-0.352383	0.0166182	1.45429
818.283	-35344.5	-11327.5	15.3665	-0.366632	0.0165583	1.46991
818.3	-35344.5	-11327.2	15.36	-0.376667	0.0166667	1.48148
818.317	-35344.5	-11327	15.355	-0.38269	0.0192729	1.48979
818.334	-35344.4	-11326.8	15.35	-0.386667	0.0233333	1.49564
818.351	-35344.4	-11326.5	15.3435	-0.390424	0.0271947	1.49987
818.368	-35344.4	-11326.2	15.3363	-0.393474	0.0301392	1.50348
818.385	-35344.4	-11326	15.3294	-0.395257	0.0319812	1.50732
818.402	-35344.4	-11325.7	15.3225	-0.3969	0.0335339	1.51138
818.419	-35344.3	-11325.5	15.3153	-0.399047	0.0353805	1.51586
818.436	-35344.3	-11325.2	15.309	-0.399991	0.0368662	1.52195
818.453	-35344.3	-11324.9	15.3041	-0.399972	0.0379704	1.53116
818.47	-35344.3	-11324.7	15.299	-0.404836	0.0406972	1.54547
818.487	-35344.3	-11324.5	15.2924	-0.419247	0.0459086	1.56641
818.504	-35344.3	-11324.2	15.2848	-0.443075	0.0510469	1.59437
818.521	-35344.2	-11323.9	15.2767	-0.474975	0.0544689	1.62976
818.538	-35344.2	-11323.7	15.2679	-0.512571	0.0573882	1.67335
818.555	-35344.2	-11323.4	15.2581	-0.556058	0.0607743	1.7257
818.572	-35344.2	-11323.1	15.2463	-0.610997	0.0644051	1.78684
818.589	-35344.2	-11322.8	15.2325	-0.675993	0.0679295	1.85285
818.606	-35344.1	-11322.6	15.2185	-0.736689	0.0710252	1.91331
818.623	-35344.1	-11322.3	15.2054	-0.785546	0.0735482	1.96279
818.64	-35344.1	-11322.1	15.1934	-0.826959	0.0756125	2.00416
818.657	-35344.1	-11321.8	15.1821	-0.866247	0.0773492	2.04101
818.674	-35344.1	-11321.5	15.1706	-0.907485	0.0787688	2.07805
818.691	-35344	-11321.3	15.1563	-0.953181	0.0797292	2.1215
818.708	-35344	-11321.1	15.1367	-1.00555	0.0800907	2.17723
818.725	-35344	-11320.8	15.1137	-1.06153	0.0800292	2.24037
818.742	-35344	-11320.6	15.093	-1.11276	0.0800393	2.29503
818.759	-35344	-11320.3	15.0761	-1.15722	0.0801929	2.33731
818.776	-35343.9	-11320.1	15.0603	-1.19913	0.0801541	2.37498
818.793	-35343.9	-11319.8	15.0425	-1.24274	0.079593	2.41588
818.81	-35343.9	-11319.5	15.0221	-1.29003	0.0785185	2.46239
818.827	-35343.9	-11319.3	14.9996	-1.34115	0.0772082	2.51254
818.844	-35343.9	-11319.1	14.976	-1.39614	0.0759352	2.56438
818.861	-35343.9	-11318.8	14.9514	-1.45444	0.0747883	2.61763
818.878	-35343.8	-11318.6	14.9259	-1.51497	0.0737095	2.6734
818.895	-35343.8	-11318.3	14.8995	-1.57674	0.0726374	2.73268
818.912	-35343.8	-11318	14.8721	-1.6397	0.0715185	2.79458
818.929	-35343.8	-11317.8	14.8436	-1.70444	0.0703046	2.85695
818.946	-35343.8	-11317.5	14.8138	-1.77136	0.0689728	2.91776
818.963	-35343.7	-11317.3	14.7829	-1.83899	0.0677079	2.97618
818.98	-35343.7	-11317	14.751	-1.90497	0.066798	3.03195
818.997	-35343.7	-11316.8	14.7181	-1.96693	0.0664805	3.0847
819.014	-35343.7	-11316.5	14.6843	-2.02252	0.066571	3.13287
819.031	-35343.7	-11316.3	14.6496	-2.06946	0.0666763	3.17436
819.048	-35343.6	-11316	14.6139	-2.10568	0.0664869	3.20725
819.065	-35343.6	-11315.8	14.5775	-2.1309	0.0662791	3.2311
819.082	-35343.6	-11315.5	14.541	-2.14561	0.0665746	3.24609
819.099	-35343.6	-11315.3	14.5045	-2.15034	0.0677319	3.2525
819.116	-35343.6	-11315.1	14.4683	-2.14616	0.0691737	3.25127
819.133	-35343.6	-11314.8	14.4321	-2.13425	0.0699908	3.24355
819.15	-35343.5	-11314.6	14.396	-2.11591	0.0695054	3.23052
819.167	-35343.5	-11314.3	14.3597	-2.0928	0.068145	3.21351
819.184	-35343.5	-11314.1	14.3233	-2.06667	0.0666667	3.1939
819.201	-35343.5	-11313.8	14.2869	-2.03926	0.0656058	3.173
819.218	-35343.5	-11313.6	14.2509	-2.01224	0.0646117	3.15191
819.235	-35343.4	-11313.3	14.216	-1.98721	0.0631124	3.13169
819.252	-35343.4	-11313.1	14.1825	-1.96537	0.0608353	3.11318
819.269	-35343.4	-11312.9	14.1499	-1.94663	0.0583538	3.09675
819.286	-35343.4	-11312.6	14.1176	-1.93072	0.0563881	3.08266
819.303	-35343.4	-11312.4	14.0852	-1.91742	0.0552678	3.07098
819.32	-35343.4	-11312.2	14.053	-1.90676	0.0543919	3.06129
819.337	-35343.3	-11311.9	14.0211	-1.89879	0.0530248	3.05311
819.354	-35343.3	-11311.7	13.9897	-1.89328	0.050815	3.04605
819.371	-35343.3	-11311.4	13.9581	-1.8893	0.0483257	3.03998
819.388	-35343.3	-11311.2	13.9256	-1.88585	0.046251	3.03481
819.405	-35343.3	-11311	13.892	-1.8823	0.0449286	3.03047
819.422	-35343.2	-11310.7	13.8582	-1.87879	0.043975	3.02693
819.439	-35343.2	-11310.5	13.8252	-1.87559	0.0429261	3.02417
819.456	-35343.2	-11310.2	13.7932	-1.87319	0.0416452	3.0223
819.473	-35343.2	-11310	13.7618	-1.87253	0.0404783	3.02157
819.49	-35343.2	-11309.8	13.7303	-1.87453	0.0398016	3.02226
819.507	-35343.2	-11309.5	13.6984	-1.87931	0.0396993	3.02446
819.524	-35343.1	-11309.3	13.6666	-1.886	0.0398875	3.02807
819.541	-35343.1	-11309.1	13.6354	-1.89369	0.0400656	3.03294
819.558	-35343.1	-11308.9	13.6047	-1.90202	0.0401015	3.03884
819.575	-35343.1	-11308.6	13.5736	-1.91128	0.040046	3.0454
819.592	-35343.1	-11308.4	13.5413	-1.92175	0.0399589	3.05226
819.609	-35343	-11308.2	13.5079	-1.93284	0.0399023	3.05888
819.626	-35343	-11307.9	13.4739	-1.94307	0.0399411	3.06455
819.643	-35343	-11307.7	13.4403	-1.95093	0.0401276	3.06858
819.66	-35343	-11307.5	13.407	-1.95567	0.0403163	3.07043
819.677	-35343	-11307.3	13.3738	-1.95709	0.0402049	3.06974
819.694	-35343	-11307	13.3402	-1.95502	0.03951	3.06607
819.711	-35342.9	-11306.8	13.3065	-1.94936	0.0383194	3.05793
819.728	-35342.9	-11306.6	13.273	-1.94009	0.0370151	3.04304
819.745	-35342.9	-11306.3	13.2404	-1.92678	0.035941	3.01907
819.762	-35342.9	-11306.1	13.2085	-1.90505	0.0349728	2.98383
819.779	-35342.9	-11305.9	13.1773	-1.86825	0.0337147	2.93519
819.796	-35342.8	-11305.7	13.1465	-1.81016	0.0318279	2.87118
819.813	-35342.8	-11305.4	13.1167	-1.72878	0.029475	2.79115
819.83	-35342.8	-11305.2	13.0882	-1.62419	0.0270664	2.69509
819.847	-35342.8	-11305	13.0616	-1.49706	0.0249329	2.58341
819.864	-35342.8	-11304.8	13.0374	-1.35206	0.0228461	2.45936
819.881	-35342.8	-11304.6	13.0157	-1.19554	0.0203433	2.32739
819.898	-35342.7	-11304.3	12.9968	-1.03409	0.0170892	2.19209
819.915	-35342.7	-11304.1	12.9808	-0.875538	0.01348	2.05901
819.932	-35342.7	-11303.9	12.9674	-0.728146	0.0101713	1.93399
819.949	-35342.7	-11303.7	12.9565	-0.599162	0.00765066	1.82208
819.966	-35342.7	-11303.5	12.9477	-0.490945	0.00560282	1.72434
819.983	-35342.7	-11303.3	12.9404	-0.404397	0.00347302	1.64065
820	-35342.6	-11303	12.934	-0.339583	0.000888555	1.57087
820.017	-35342.6	-11302.8	12.9283	-0.292571	-0.00165435	1.51467
820.034	-35342.6	-11302.6	12.923	-0.25824	-0.00340051	1.47169
820.051	-35342.6	-11302.4	12.9181	-0.232233	-0.00388542	1.44098
820.068	-35342.6	-11302.1	12.9136	-0.212758	-0.00361999	1.41975
820.085	-35342.6	-11301.9	12.9096	-0.198563	-0.00331912	1.40478
820.102	-35342.5	-11301.7	12.906	-0.188425	-0.00341613	1.3935
820.119	-35342.5	-11301.5	12.9027	-0.181208	-0.00354967	1.38515
820.136	-35342.5	-11301.3	12.8994	-0.175794	-0.0032201	1.3793
820.153	-35342.5	-11301.1	12.8958	-0.171424	-0.00219589	1.37545
820.17	-35342.5	-11300.8	12.8924	-0.168206	-0.000884755	1.37292
820.187	-35342.5	-11300.6	12.8893	-0.166368	0.000213328	1.37104
820.204	-35342.4	-11300.4	12.8869	-0.165647	0.000730307	1.36928
820.221	-35342.4	-11300.2	12.8848	-0.164781	0.00056498	1.36745
820.238	-35342.4	-11300	12.8827	-0.162399	-0.000351413	1.36536
820.255	-35342.4	-11299.7	12.8805	-0.157801	-0.00206701	1.36259
820.272	-35342.4	-11299.5	12.8782	-0.151446	-0.00459441	1.3582
820.289	-35342.4	-11299.3	12.8758	-0.143884	-0.0079419	1.35121
820.306	-35342.3	-11299.1	12.8733	-0.134493	-0.0120738	1.34103
820.323	-35342.3	-11298.9	12.8711	-0.120929	-0.0168899	1.32756
820.34	-35342.3	-11298.7	12.8693	-0.100764	-0.0222816	1.31076
820.357	-35342.3	-11298.4	12.8681	-0.0735842	-0.0280272	1.29031
820.374	-35342.3	-11298.2	12.8671	-0.0415128	-0.0337622	1.26559
820.391	-35342.3	-11298	12.8663	-0.00676109	-0.0391202	1.23595
820.408	-35342.2	-11297.8	12.8658	0.0304051	-0.0439191	1.20148
820.425	-35342.2	-11297.6	12.8661	0.0718207	-0.0481763	1.16302
820.442	-35342.2	-11297.3	12.8677	0.1193	-0.0519248	1.12143
820.459	-35342.2	-11297.1	12.8708	0.172144	-0.0553158	1.07696
820.476	-35342.2	-11296.9	12.8748	0.227326	-0.0586099	1.02933
820.493	-35342.1	-11296.7	12.8794	0.281928	-0.0620527	0.978246
820.51	-35342.1	-11296.5	12.8846	0.336101	-0.0655893	0.924243
820.527	-35342.1	-11296.3	12.8908	0.392436	-0.0689261	0.868471
820.544	-35342.1	-11296	12.8984	0.45331	-0.0717836	0.81206
820.561	-35342.1	-11295.8	12.9072	0.517575	-0.0741353	0.755628
820.578	-35342.1	-11295.6	12.917	0.581692	-0.0761274	0.699445
820.595	-35342.1	-11295.4	12.9275	0.642325	-0.0778832	0.64384
820.612	-35342	-11295.2	12.9386	0.698668	-0.0792608	0.589799
820.629	-35342	-11294.9	12.9504	0.751383	-0.0799645	0.538686
820.646	-35342	-11294.7	12.963	0.800989	-0.0797381	0.491763
820.663	-35342	-11294.5	12.9764	0.84666	-0.0786663	0.449387
820.68	-35342	-11294.3	12.9907	0.886907	-0.0770025	0.411465
820.697	-35342	-11294.1	13.0059	0.9205	-0.0749838	0.377893
820.714	-35341.9	-11293.8	13.0217	0.948039	-0.072726	0.348482
820.731	-35341.9	-11293.6	13.0381	0.97089	-0.0702945	0.323009
820.748	-35341.9	-11293.4	13.0547	0.990348	-0.0677778	0.301216
820.765	-35341.9	-11293.2	13.0716	1.0073	-0.0653994	0.282621
820.782	-35341.9	-11293	13.089	1.02248	-0.0634306	0.266664
820.799	-35341.9	-11292.7	13.1069	1.03647	-0.0620543	0.252812
820.816	-35341.8	-11292.5	13.1251	1.04911	-0.0610321	0.240662
820.833	-35341.8	-11292.3	13.1433	1.06	-0.06	0.229847
820.85	-35341.8	-11292.1	13.1613	1.06895	-0.0587211	0.220057
820.867	-35341.8	-11291.8	13.1793	1.07659	-0.057467	0.211205
820.884	-35341.8	-11291.6	13.1978	1.08376	-0.0566367	0.203261
820.901	-35341.8	-11291.4	13.217	1.091	-0.0564619	0.196144
820.918	-35341.7	-11291.2	13.2365	1.09793	-0.0566148	0.189607
820.935	-35341.7	-11290.9	13.2555	1.10398	-0.0566505	0.183368
820.952	-35341.7	-11290.7	13.2737	1.10886	-0.0563652	0.17724
820.969	-35341.7	-11290.5	13.2916	1.11312	-0.0562355	0.171309
820.986	-35341.7	-11290.3	13.31	1.11747	-0.0568564	0.165708
821.003	-35341.7	-11290	13.329	1.12225	-0.0585653	0.160535
821.02	-35341.6	-11289.8	13.3485	1.12692	-0.0610858	0.155811
821.037	-35341.6	-11289.6	13.3679	1.13081	-0.064053	0.151543
821.054	-35341.6	-11289.4	13.3869	1.13358	-0.0672386	0.147765
821.071	-35341.6	-11289.1	13.4061	1.13554	-0.0706911	0.144564
821.088	-35341.6	-11288.9	13.4259	1.13711	-0.0744922	0.142031
821.105	-35341.6	-11288.7	13.4463	1.13848	-0.0787087	0.140183
821.122	-35341.5	-11288.5	13.4669	1.13954	-0.0833817	0.138914
821.139	-35341.5	-11288.2	13.487	1.14016	-0.0885476	0.138103
821.156	-35341.5	-11288	13.5064	1.1403	-0.0941377	0.137628
821.173	-35341.5	-11287.8	13.5255	1.14015	-0.0999284	0.137363
821.19	-35341.5	-11287.5	13.5445	1.1399	-0.105688	0.137183
821.207	-35341.5	-11287.3	13.5638	1.13973	-0.111334	0.136951
821.224	-35341.4	-11287.1	13.5831	1.1398	-0.116975	0.136522
821.241	-35341.4	-11286.9	13.6024	1.14029	-0.122724	0.135751
821.258	-35341.4	-11286.6	13.6217	1.14123	-0.128526	0.134534
821.275	-35341.4	-11286.4	13.6409	1.14258	-0.134151	0.13281
821.292	-35341.4	-11286.2	13.6602	1.14427	-0.139362	0.130529
821.309	-35341.4	-11285.9	13.6794	1.14632	-0.144077	0.127723
821.326	-35341.3	-11285.7	13.6987	1.14882	-0.148353	0.124509
821.343	-35341.3	-11285.5	13.718	1.15184	-0.152248	0.121003
821.36	-35341.3	-11285.2	13.7373	1.15525	-0.155788	0.117312
821.377	-35341.3	-11285	13.7566	1.15878	-0.158966	0.113536
821.394	-35341.3	-11284.8	13.7757	1.16217	-0.161775	0.109766
821.411	-35341.3	-11284.5	13.7948	1.16546	-0.16419	0.106045
821.428	-35341.2	-11284.3	13.8142	1.16892	-0.166172	0.102376
821.445	-35341.2	-11284.1	13.8341	1.17278	-0.167694	0.0987558
821.462	-35341.2	-11283.8	13.8546	1.17716	-0.168847	0.0951128
821.479	-35341.2	-11283.6	13.8752	1.18209	-0.169791	0.0913347
821.496	-35341.2	-11283.4	13.8957	1.18757	-0.170687	0.0873316
821.513	-35341.2	-11283.1	13.9161	1.19335	-0.171712	0.0832001
821.53	-35341.1	-11282.9	13.9364	1.19903	-0.173051	0.0791292
821.547	-35341.1	-11282.6	13.9568	1.20428	-0.174933	0.0753024
821.564	-35341.1	-11282.4	13.9772	1.20893	-0.177901	0.0718619
821.581	-35341.1	-11282.2	13.9976	1.21291	-0.18263	0.0689327
821.598	-35341.1	-11281.9	14.018	1.21615	-0.189657	0.0666345
821.615	-35341.1	-11281.7	14.0384	1.21853	-0.198735	0.0650593
