# Supplementary material for: Extraction of driving behavior primitives considering driver expectation and vehicle dynamics
Source: PLoS One. 2025 Dec 31;20(12):e0340123. doi: 10.1371/journal.pone.0340123 (PMC12755792; doi:10.1371/journal.pone.0340123)
Supplement: S1 File — (ZIP) [file pone.0340123.s001.zip › DataSetForPimitiveExaction-1/straight driving/g10_s_12.xlsx]

## Sheet: Sheet1
826.545	-35348.7	-11198.4	19.4358	0.119862	-0.73835	0.0204116
826.562	-35348.8	-11198.1	19.4388	0.120132	-0.674094	0.0282058
826.579	-35348.8	-11197.8	19.4424	0.120065	-0.606007	0.0381576
826.596	-35348.9	-11197.4	19.4449	0.119822	-0.54304	0.0496672
826.613	-35349	-11197.1	19.4463	0.119851	-0.486132	0.063092
826.63	-35349.1	-11196.8	19.4478	0.120567	-0.431915	0.0792901
826.647	-35349.2	-11196.5	19.4496	0.12044	-0.381117	0.0985268
826.664	-35349.2	-11196.2	19.4514	0.11715	-0.336619	0.120709
826.681	-35349.3	-11195.8	19.453	0.111188	-0.299216	0.145655
826.698	-35349.4	-11195.5	19.4547	0.103878	-0.268113	0.173191
826.715	-35349.5	-11195.1	19.4563	0.0926895	-0.238783	0.203492
826.732	-35349.6	-11194.9	19.4582	0.0739262	-0.206291	0.23676
826.749	-35349.7	-11194.6	19.4599	0.0470036	-0.173574	0.272386
826.766	-35349.7	-11194.2	19.4605	0.013055	-0.14574	0.30937
826.783	-35349.8	-11193.9	19.4601	-0.0244424	-0.121402	0.346431
826.8	-35349.9	-11193.5	19.4586	-0.0617588	-0.0975737	0.382316
826.817	-35350	-11193.2	19.4568	-0.0979129	-0.0746264	0.416365
826.834	-35350.1	-11192.9	19.4553	-0.132429	-0.0539092	0.448108
826.851	-35350.2	-11192.6	19.4533	-0.163333	-0.0366667	0.477124
826.868	-35350.2	-11192.3	19.4501	-0.189033	-0.0235198	0.502984
826.885	-35350.3	-11192	19.4465	-0.211257	-0.0127214	0.525158
826.902	-35350.4	-11191.6	19.4433	-0.231959	-0.00296676	0.543569
826.919	-35350.5	-11191.3	19.4398	-0.251071	0.00357787	0.559747
826.936	-35350.6	-11191	19.4348	-0.26794	0.00558207	0.575156
826.953	-35350.6	-11190.7	19.4294	-0.281357	0.00695695	0.589937
826.97	-35350.7	-11190.4	19.4241	-0.290775	0.0106284	0.604075
826.987	-35350.8	-11190	19.4191	-0.297826	0.0136473	0.617904
827.004	-35350.9	-11189.7	19.4141	-0.303608	0.0138357	0.631854
827.021	-35351	-11189.4	19.4091	-0.307042	0.0133054	0.646431
827.038	-35351.1	-11189.1	19.404	-0.307519	0.0135427	0.661937
827.055	-35351.1	-11188.8	19.3988	-0.306311	0.013058	0.678158
827.072	-35351.2	-11188.5	19.3936	-0.304599	0.0111777	0.694884
827.089	-35351.3	-11188.1	19.3885	-0.302825	0.00974324	0.712073
827.106	-35351.4	-11187.8	19.3835	-0.301166	0.00972416	0.72955
827.123	-35351.5	-11187.5	19.3785	-0.299501	0.0100689	0.746886
827.14	-35351.5	-11187.2	19.3734	-0.297772	0.010073	0.76348
827.157	-35351.6	-11186.9	19.3682	-0.29608	0.00997162	0.778479
827.174	-35351.7	-11186.5	19.363	-0.294404	0.00996148	0.791178
827.191	-35351.8	-11186.2	19.3579	-0.292526	0.0100418	0.801127
827.208	-35351.9	-11185.9	19.3529	-0.290701	0.0100898	0.808345
827.225	-35352	-11185.6	19.3479	-0.289776	0.00986471	0.81341
827.242	-35352	-11185.3	19.3428	-0.289853	0.00970046	0.816822
827.259	-35352.1	-11185	19.3376	-0.290064	0.010621	0.818923
827.276	-35352.2	-11184.6	19.3324	-0.290035	0.0125075	0.819564
827.293	-35352.3	-11184.3	19.3273	-0.289981	0.0140389	0.818096
827.31	-35352.4	-11184	19.3224	-0.289991	0.0154937	0.814208
827.327	-35352.4	-11183.7	19.3173	-0.290005	0.0185597	0.807904
827.344	-35352.5	-11183.4	19.3121	-0.290002	0.0223424	0.798827
827.361	-35352.6	-11183.1	19.3069	-0.289999	0.0237403	0.78636
827.378	-35352.7	-11182.7	19.3018	-0.29	0.0232862	0.771337
827.395	-35352.8	-11182.4	19.2968	-0.29	0.0241879	0.755678
827.412	-35352.9	-11182.1	19.2918	-0.29	0.0261921	0.740465
827.429	-35352.9	-11181.8	19.2867	-0.29	0.0268662	0.726199
827.446	-35353	-11181.5	19.2815	-0.29	0.0265914	0.713542
827.463	-35353.1	-11181.2	19.2763	-0.29	0.0274776	0.703168
827.48	-35353.2	-11180.8	19.2712	-0.29	0.0294985	0.694656
827.497	-35353.3	-11180.5	19.2662	-0.29	0.0314671	0.686987
827.514	-35353.4	-11180.2	19.2612	-0.29	0.0330218	0.679401
827.531	-35353.4	-11179.9	19.2561	-0.29	0.0343045	0.671136
827.548	-35353.5	-11179.6	19.2509	-0.29	0.0361816	0.660311
827.565	-35353.6	-11179.3	19.2457	-0.29	0.0395459	0.644639
827.582	-35353.7	-11178.9	19.2406	-0.29	0.0430244	0.622834
827.599	-35353.8	-11178.6	19.2356	-0.290001	0.0448451	0.593736
827.616	-35353.8	-11178.2	19.2306	-0.29	0.0463876	0.554469
827.633	-35353.9	-11178	19.2256	-0.289997	0.0495863	0.502497
827.65	-35354	-11177.7	19.2203	-0.289999	0.0531628	0.440662
827.667	-35354.1	-11177.3	19.2149	-0.29001	0.055257	0.373806
827.684	-35354.2	-11177	19.21	-0.29	0.0566667	0.30719
827.701	-35354.2	-11176.7	19.2064	-0.289959	0.0585082	0.245502
827.718	-35354.3	-11176.4	19.2033	-0.29	0.06	0.190632
827.735	-35354.4	-11176.1	19.1999	-0.290148	0.0602707	0.143442
827.752	-35354.5	-11175.8	19.1965	-0.289971	0.0599867	0.103502
827.769	-35354.6	-11175.4	19.1932	-0.288894	0.0599337	0.0699466
827.786	-35354.6	-11175.1	19.1895	-0.286253	0.0600055	0.0415462
827.803	-35354.7	-11174.8	19.1847	-0.281718	0.0600049	0.0170532
827.82	-35354.8	-11174.5	19.1794	-0.275951	0.0600036	-0.0046152
827.837	-35354.9	-11174.2	19.1742	-0.269469	0.0600463	-0.0240965
827.854	-35355	-11173.9	19.1691	-0.261895	0.0599695	-0.0408536
827.871	-35355	-11173.5	19.164	-0.253233	0.0598097	-0.054514
827.888	-35355.1	-11173.2	19.1587	-0.244764	0.0601652	-0.0655889
827.905	-35355.2	-11172.9	19.1535	-0.236844	0.061531	-0.0749306
827.922	-35355.3	-11172.6	19.1491	-0.227595	0.0640239	-0.0838185
827.939	-35355.4	-11172.3	19.1457	-0.215894	0.0674405	-0.0931999
827.956	-35355.4	-11172	19.1423	-0.202701	0.071027	-0.103244
827.973	-35355.5	-11171.7	19.1386	-0.188959	0.0744083	-0.113877
827.99	-35355.6	-11171.3	19.136	-0.175142	0.0779651	-0.124766
828.007	-35355.7	-11171	19.1346	-0.161672	0.0815294	-0.13567
828.024	-35355.8	-11170.7	19.1323	-0.14895	0.0840371	-0.146522
828.041	-35355.8	-11170.4	19.1286	-0.13696	0.0855383	-0.157228
828.058	-35355.9	-11170.1	19.1257	-0.125087	0.087793	-0.167644
828.075	-35356	-11169.8	19.1241	-0.113047	0.0913351	-0.177744
828.092	-35356.1	-11169.4	19.1225	-0.101028	0.0950065	-0.187655
828.109	-35356.2	-11169.1	19.1206	-0.0893058	0.0983018	-0.197458
828.126	-35356.2	-11168.8	19.1199	-0.078207	0.101535	-0.207193
828.143	-35356.3	-11168.5	19.1202	-0.0679046	0.104954	-0.217212
828.16	-35356.4	-11168.2	19.1193	-0.0583406	0.108666	-0.228198
828.177	-35356.5	-11167.9	19.1173	-0.0482239	0.112182	-0.240609
828.194	-35356.6	-11167.5	19.1163	-0.0352111	0.114551	-0.254702
828.211	-35356.6	-11167.2	19.1166	-0.0181942	0.116029	-0.271162
828.228	-35356.7	-11166.9	19.1166	0.00287951	0.117766	-0.290911
828.245	-35356.8	-11166.6	19.1165	0.0273986	0.119578	-0.313234
828.262	-35356.9	-11166.3	19.1175	0.0541008	0.120307	-0.336136
828.279	-35357	-11166	19.1194	0.0798871	0.120093	-0.357882
828.296	-35357	-11165.6	19.1213	0.100767	0.119898	-0.377001
828.313	-35357.1	-11165.3	19.1229	0.116249	0.119961	-0.392645
828.33	-35357.2	-11165	19.1242	0.127759	0.120084	-0.404394
828.347	-35357.3	-11164.7	19.126	0.135467	0.120054	-0.412498
828.364	-35357.3	-11164.4	19.1292	0.139026	0.119746	-0.417584
828.381	-35357.4	-11164.1	19.1328	0.139933	0.119855	-0.420226
828.398	-35357.5	-11163.7	19.1351	0.140301	0.121236	-0.420991
828.415	-35357.6	-11163.4	19.1364	0.140146	0.123075	-0.420607
828.432	-35357.7	-11163.1	19.138	0.138797	0.124244	-0.419767
828.449	-35357.8	-11162.8	19.1398	0.136876	0.126254	-0.418491
828.466	-35357.8	-11162.5	19.1416	0.135291	0.131015	-0.416674
828.483	-35357.9	-11162.2	19.1433	0.133471	0.136406	-0.415095
828.5	-35358	-11161.8	19.1445	0.130913	0.139809	-0.414729
828.517	-35358.1	-11161.5	19.1465	0.12994	0.143077	-0.415992
828.534	-35358.1	-11161.2	19.15	0.133103	0.148415	-0.41918
828.551	-35358.2	-11161	19.1533	0.14	0.153333	-0.424837
828.568	-35358.3	-11160.6	19.1551	0.149455	0.155253	-0.433328
828.585	-35358.4	-11160.3	19.1568	0.160699	0.15682	-0.44403
828.602	-35358.5	-11159.9	19.1599	0.173295	0.16045	-0.456316
828.619	-35358.6	-11159.6	19.1635	0.187561	0.163422	-0.470382
828.636	-35358.6	-11159.3	19.1668	0.203874	0.163467	-0.486467
828.653	-35358.7	-11159.1	19.1705	0.222271	0.163456	-0.504369
828.67	-35358.8	-11158.7	19.1755	0.242514	0.165514	-0.523506
828.687	-35358.9	-11158.4	19.1809	0.263787	0.166626	-0.542487
828.704	-35358.9	-11158	19.1859	0.284725	0.164889	-0.560046
828.721	-35359	-11157.7	19.1909	0.302891	0.163191	-0.575546
828.738	-35359.1	-11157.5	19.196	0.316374	0.163366	-0.588367
828.755	-35359.2	-11157.2	19.2012	0.32489	0.163075	-0.597703
828.772	-35359.3	-11156.8	19.2064	0.328947	0.161124	-0.603345
828.789	-35359.3	-11156.5	19.2115	0.330167	0.159843	-0.606339
828.806	-35359.4	-11156.1	19.2165	0.330119	0.160119	-0.607642
828.823	-35359.5	-11155.8	19.2215	0.330038	0.159637	-0.607801
828.84	-35359.6	-11155.6	19.2266	0.330252	0.157635	-0.607276
828.857	-35359.6	-11155.2	19.2318	0.329596	0.156531	-0.606447
828.874	-35359.7	-11154.9	19.237	0.327784	0.156865	-0.605408
828.891	-35359.8	-11154.6	19.2421	0.326017	0.156025	-0.603863
828.908	-35359.9	-11154.2	19.2471	0.324528	0.153881	-0.602074
828.925	-35360	-11153.9	19.252	0.322244	0.153665	-0.601032
828.942	-35360	-11153.7	19.257	0.320014	0.155773	-0.601461
828.959	-35360.1	-11153.3	19.263	0.321126	0.15687	-0.603691
828.976	-35360.2	-11153	19.27	0.326502	0.156511	-0.608121
828.993	-35360.3	-11152.7	19.2769	0.334404	0.157481	-0.615238
829.01	-35360.4	-11152.3	19.2835	0.344365	0.159548	-0.625153
829.027	-35360.4	-11152	19.2904	0.357178	0.159672	-0.637623
829.044	-35360.5	-11151.7	19.2974	0.37287	0.157598	-0.652373
829.061	-35360.6	-11151.4	19.3032	0.390706	0.15562	-0.669098
829.078	-35360.7	-11151.1	19.3082	0.409806	0.154044	-0.687271
829.095	-35360.7	-11150.8	19.3138	0.429282	0.151605	-0.706202
829.112	-35360.8	-11150.5	19.3206	0.449304	0.148077	-0.725323
829.129	-35360.9	-11150.2	19.3287	0.47056	0.143897	-0.744136
829.146	-35361	-11149.9	19.3374	0.49122	0.138598	-0.761953
829.163	-35361.1	-11149.5	19.3461	0.50803	0.131222	-0.777961
829.18	-35361.1	-11149.2	19.3547	0.520763	0.122218	-0.791405
829.197	-35361.2	-11148.9	19.3631	0.53083	0.112706	-0.801675
829.214	-35361.3	-11148.6	19.3714	0.53855	0.10256	-0.80906
829.231	-35361.4	-11148.3	19.3796	0.543724	0.0911552	-0.814256
829.248	-35361.4	-11147.9	19.3883	0.54643	0.0788629	-0.817652
829.265	-35361.5	-11147.6	19.3983	0.547008	0.0665115	-0.819425
829.282	-35361.6	-11147.2	19.4088	0.546689	0.0546713	-0.819326
829.299	-35361.7	-11147	19.4188	0.546475	0.0437997	-0.816979
829.316	-35361.8	-11146.7	19.4288	0.543951	0.0343344	-0.81226
829.333	-35361.8	-11146.4	19.4393	0.536173	0.0266021	-0.805058
829.35	-35361.9	-11146	19.4494	0.524124	0.0203334	-0.794829
829.367	-35362	-11145.6	19.4583	0.509793	0.015018	-0.781248
829.384	-35362.1	-11145.3	19.4667	0.493333	0.01	-0.765795
829.401	-35362.2	-11145	19.4752	0.474879	0.004823	-0.750233
829.418	-35362.2	-11144.8	19.4833	0.456667	0	-0.735294
829.435	-35362.3	-11144.4	19.4904	0.441135	-0.00387052	-0.721508
829.452	-35362.4	-11144.1	19.4971	0.429432	-0.0068178	-0.709606
829.469	-35362.5	-11143.7	19.5039	0.421733	-0.00894455	-0.700005
829.486	-35362.6	-11143.4	19.5108	0.416016	-0.0100736	-0.6919
829.503	-35362.6	-11143.1	19.5175	0.410046	-0.0102015	-0.684332
829.52	-35362.7	-11142.8	19.5241	0.402281	-0.0099807	-0.676625
829.537	-35362.8	-11142.5	19.5309	0.392156	-0.00995046	-0.667733
829.554	-35362.9	-11142.1	19.5379	0.381511	-0.0100069	-0.655425
829.571	-35363	-11141.8	19.545	0.37002	-0.0100096	-0.637688
829.588	-35363	-11141.5	19.5514	0.351197	-0.0100001	-0.613507
829.605	-35363.1	-11141.2	19.5567	0.319788	-0.0100088	-0.581218
829.622	-35363.2	-11140.9	19.5609	0.274857	-0.00999078	-0.537548
829.639	-35363.2	-11140.5	19.5645	0.216203	-0.00995695	-0.481552
829.656	-35363.3	-11140.2	19.5675	0.144127	-0.0100467	-0.417379
829.673	-35363.4	-11139.8	19.5696	0.0636914	-0.0101615	-0.349999
829.69	-35363.5	-11139.5	19.5698	-0.0120472	-0.0097852	-0.284701
829.707	-35363.6	-11139.2	19.568	-0.0752802	-0.00937441	-0.22526
829.724	-35363.6	-11138.9	19.5661	-0.127096	-0.0108462	-0.173156
829.741	-35363.7	-11138.6	19.5646	-0.16918	-0.0144652	-0.129056
829.758	-35363.8	-11138.2	19.5621	-0.203055	-0.0179506	-0.092688
829.775	-35363.9	-11137.9	19.5586	-0.230569	-0.0210257	-0.0632884
829.792	-35364	-11137.6	19.5551	-0.253944	-0.0261018	-0.0395822
829.809	-35364.1	-11137.2	19.552	-0.274114	-0.0331321	-0.0204963
829.826	-35364.1	-11136.9	19.5479	-0.290589	-0.0393173	-0.00522931
829.843	-35364.2	-11136.6	19.5426	-0.3027	-0.0441975	0.00657155
829.86	-35364.3	-11136.3	19.5372	-0.309749	-0.0499047	0.0148018
829.877	-35364.4	-11136	19.5321	-0.312712	-0.0569578	0.0196138
829.894	-35364.5	-11135.6	19.5271	-0.313992	-0.0642734	0.0214452
829.911	-35364.5	-11135.3	19.5221	-0.313991	-0.0709433	0.0211558
829.928	-35364.6	-11135	19.517	-0.311613	-0.0763402	0.0198914
829.945	-35364.7	-11134.7	19.5118	-0.307837	-0.0813081	0.0181558
829.962	-35364.8	-11134.4	19.5066	-0.305138	-0.0876574	0.0159651
829.979	-35364.8	-11134	19.5015	-0.303711	-0.094765	0.0136766
829.996	-35364.9	-11133.7	19.4965	-0.302273	-0.100561	0.0118234
830.013	-35365	-11133.5	19.4915	-0.300529	-0.105264	0.0102759
830.03	-35365.1	-11133.1	19.4864	-0.298756	-0.110287	0.0084205
830.047	-35365.2	-11132.8	19.4812	-0.297056	-0.115515	0.0046625
830.064	-35365.2	-11132.4	19.476	-0.29541	-0.119977	-0.00303813
830.081	-35365.3	-11132.1	19.4709	-0.293667	-0.122992	-0.0157219
830.098	-35365.4	-11131.8	19.4659	-0.291719	-0.124355	-0.0340092
830.115	-35365.5	-11131.5	19.4609	-0.290165	-0.126097	-0.0590476
830.132	-35365.5	-11131.2	19.4558	-0.289734	-0.130588	-0.0920379
830.149	-35365.6	-11130.9	19.4506	-0.289972	-0.136109	-0.133018
830.166	-35365.7	-11130.5	19.4454	-0.29007	-0.139906	-0.181346
830.183	-35365.8	-11130.2	19.4403	-0.290004	-0.14311	-0.235262
830.2	-35365.9	-11129.9	19.4353	-0.289981	-0.147688	-0.293229
830.217	-35365.9	-11129.6	19.4303	-0.289999	-0.153025	-0.356621
830.234	-35366	-11129.3	19.4252	-0.290005	-0.158068	-0.426694
830.251	-35366.1	-11128.9	19.42	-0.29	-0.163333	-0.5
830.268	-35366.2	-11128.6	19.4148	-0.289999	-0.169642	-0.572373
830.285	-35366.3	-11128.3	19.4097	-0.29	-0.17714	-0.642384
830.302	-35366.3	-11128	19.4047	-0.29	-0.185558	-0.709821
830.319	-35366.4	-11127.7	19.3997	-0.29	-0.19379	-0.776245
830.336	-35366.5	-11127.4	19.3946	-0.29	-0.200942	-0.843399
830.353	-35366.6	-11127	19.3894	-0.29	-0.207415	-0.912381
830.37	-35366.7	-11126.7	19.3842	-0.29	-0.213941	-0.983684
830.387	-35366.8	-11126.3	19.3791	-0.29	-0.221432	-1.05648
830.404	-35366.8	-11126.1	19.3741	-0.29	-0.230021	-1.13037
830.421	-35366.9	-11125.8	19.3691	-0.29	-0.237923	-1.20646
830.438	-35367	-11125.4	19.364	-0.29	-0.244428	-1.28549
830.455	-35367.1	-11125.1	19.3588	-0.29	-0.252036	-1.36677
830.472	-35367.2	-11124.7	19.3536	-0.29	-0.261339	-1.44903
830.489	-35367.2	-11124.4	19.3485	-0.29	-0.268155	-1.53016
830.506	-35367.3	-11124.1	19.3435	-0.29	-0.27113	-1.60925
830.523	-35367.4	-11123.8	19.3385	-0.29	-0.274733	-1.68748
830.54	-35367.5	-11123.5	19.3334	-0.29	-0.280511	-1.76528
830.557	-35367.5	-11123.2	19.3282	-0.29	-0.284037	-1.8414
830.574	-35367.6	-11122.8	19.323	-0.29	-0.283795	-1.91442
830.591	-35367.7	-11122.5	19.3179	-0.29	-0.283345	-1.98292
830.608	-35367.8	-11122.2	19.3129	-0.29	-0.283744	-2.04678
830.625	-35367.9	-11122	19.3079	-0.29	-0.28243	-2.1075
830.642	-35368	-11121.6	19.3028	-0.29	-0.278801	-2.1656
830.659	-35368	-11121.3	19.2976	-0.29	-0.274953	-2.22019
830.676	-35368.1	-11120.9	19.2924	-0.29	-0.271633	-2.27071
830.693	-35368.2	-11120.6	19.2873	-0.29	-0.26794	-2.31708
830.71	-35368.3	-11120.3	19.2824	-0.29	-0.262991	-2.36078
830.727	-35368.3	-11120	19.2773	-0.29	-0.256035	-2.40465
830.744	-35368.4	-11119.7	19.2721	-0.29	-0.247247	-2.44918
830.761	-35368.5	-11119.3	19.2669	-0.29	-0.237599	-2.49273
830.778	-35368.6	-11119	19.2618	-0.29	-0.227249	-2.53405
830.795	-35368.7	-11118.7	19.2568	-0.29	-0.215779	-2.57229
830.812	-35368.8	-11118.4	19.2518	-0.29	-0.203959	-2.60719
830.829	-35368.9	-11118.1	19.2467	-0.29	-0.193224	-2.63885
830.846	-35368.9	-11117.8	19.2415	-0.29	-0.183111	-2.66686
830.863	-35369	-11117.5	19.2363	-0.29	-0.171999	-2.69053
830.88	-35369.1	-11117.1	19.2312	-0.29	-0.159675	-2.70966
830.897	-35369.2	-11116.8	19.2262	-0.29	-0.14671	-2.7244
830.914	-35369.3	-11116.5	19.2212	-0.29	-0.133247	-2.73535
830.931	-35369.3	-11116.2	19.2158	-0.29	-0.119306	-2.74339
830.948	-35369.4	-11115.9	19.2108	-0.29	-0.105634	-2.74956
830.965	-35369.5	-11115.5	19.2071	-0.29	-0.0931437	-2.755
830.982	-35369.6	-11115.2	19.2038	-0.29	-0.0813831	-2.7607
830.999	-35369.7	-11114.9	19.1993	-0.29	-0.0695368	-2.76762
831.016	-35369.7	-11114.6	19.194	-0.29	-0.0579722	-2.77656
831.033	-35369.8	-11114.3	19.1888	-0.29	-0.0473132	-2.78803
831.05	-35369.9	-11114	19.1836	-0.29	-0.0372534	-2.80097
831.067	-35370	-11113.6	19.1782	-0.29	-0.0275683	-2.814
831.084	-35370.1	-11113.3	19.1733	-0.29	-0.02	-2.8268
831.101	-35370.1	-11113	19.1696	-0.29	-0.0159775	-2.8394
831.118	-35370.2	-11112.8	19.1667	-0.29	-0.0133333	-2.85185
831.135	-35370.3	-11112.4	19.1636	-0.29	-0.00982563	-2.86437
831.152	-35370.4	-11112.1	19.1597	-0.29	-0.00651058	-2.87773
831.169	-35370.5	-11111.7	19.1547	-0.29	-0.00460996	-2.89251
831.186	-35370.6	-11111.4	19.1494	-0.29	-0.00313525	-2.90819
831.203	-35370.6	-11111.1	19.1444	-0.29	-0.00125805	-2.92427
831.22	-35370.7	-11110.9	19.1394	-0.29	9.15837e-05	-2.94101
831.237	-35370.8	-11110.5	19.1343	-0.29	0.000221363	-2.95867
831.254	-35370.9	-11110.2	19.1291	-0.29	-2.17767e-05	-2.97718
831.271	-35371	-11109.8	19.1239	-0.29	2.41366e-05	-2.99605
831.288	-35371	-11109.5	19.1188	-0.29	-5.95114e-05	-3.0138
831.305	-35371.1	-11109.3	19.1138	-0.29	-0.000317936	-3.02947
831.322	-35371.2	-11109	19.1088	-0.29	0.000272884	-3.04348
831.339	-35371.3	-11108.6	19.1037	-0.29	0.00205426	-3.05589
831.356	-35371.4	-11108.3	19.0985	-0.29	0.00373985	-3.06576
831.373	-35371.5	-11108	19.0933	-0.29	0.0050899	-3.07277
831.39	-35371.5	-11107.6	19.0882	-0.29	0.00798011	-3.07793
831.407	-35371.6	-11107.4	19.0832	-0.29	0.0130095	-3.08191
831.424	-35371.7	-11107.1	19.0782	-0.29	0.0186218	-3.08474
831.441	-35371.8	-11106.8	19.0731	-0.29	0.0249001	-3.08578
831.458	-35371.8	-11106.4	19.0679	-0.29	0.0345069	-3.08355
831.475	-35371.9	-11106.1	19.0627	-0.29	0.0470412	-3.07669
831.492	-35372	-11105.8	19.0576	-0.29	0.0581396	-3.0641
831.509	-35372.1	-11105.5	19.0527	-0.29	0.0675398	-3.04481
831.526	-35372.2	-11105.2	19.0476	-0.29	0.079516	-3.01794
831.543	-35372.2	-11104.9	19.0424	-0.29	0.0938872	-2.98222
831.56	-35372.3	-11104.5	19.0372	-0.29	0.10569	-2.93607
831.577	-35372.4	-11104.2	19.0321	-0.29	0.115344	-2.87973
831.594	-35372.5	-11103.9	19.0271	-0.29	0.128122	-2.815
831.611	-35372.6	-11103.6	19.0221	-0.29	0.143802	-2.74092
831.628	-35372.6	-11103.3	19.017	-0.29	0.157969	-2.65461
831.645	-35372.7	-11103	19.0118	-0.29	0.171281	-2.55705
831.662	-35372.8	-11102.6	19.0066	-0.29	0.187984	-2.45233
831.679	-35372.9	-11102.3	19.0015	-0.29	0.205645	-2.34443
831.696	-35373	-11102	18.9965	-0.29	0.218029	-2.23682
831.713	-35373	-11101.8	18.9915	-0.29	0.227029	-2.1297
831.73	-35373.1	-11101.4	18.9864	-0.29	0.238558	-2.02151
831.747	-35373.2	-11101.1	18.9812	-0.29	0.25095	-1.91239
831.764	-35373.3	-11100.8	18.976	-0.29	0.259037	-1.80346
831.781	-35373.4	-11100.4	18.9709	-0.29	0.265284	-1.69541
831.798	-35373.4	-11100.2	18.9659	-0.29	0.27484	-1.58786
831.815	-35373.5	-11099.9	18.9609	-0.29	0.28519	-1.47445
831.832	-35373.6	-11099.6	18.9556	-0.29	0.291583	-1.34754
831.849	-35373.7	-11099.2	18.9505	-0.29	0.296043	-1.20774
831.866	-35373.8	-11098.9	18.9467	-0.29	0.302511	-1.05911
831.883	-35373.8	-11098.6	18.9435	-0.29	0.30963	-0.905611
831.9	-35373.9	-11098.3	18.9402	-0.289999	0.31494	-0.751568
831.917	-35374	-11098	18.9369	-0.29	0.319688	-0.603179
831.934	-35374.1	-11097.7	18.9337	-0.290004	0.32582	-0.466749
831.951	-35374.2	-11097.4	18.93	-0.29	0.333333	-0.346405
831.968	-35374.2	-11097	18.9251	-0.289985	0.34169	-0.245377
831.985	-35374.3	-11096.7	18.9197	-0.290003	0.350527	-0.16589
832.002	-35374.4	-11096.4	18.9146	-0.290059	0.359844	-0.108001
832.019	-35374.5	-11096.1	18.9097	-0.289989	0.370705	-0.0653089
832.036	-35374.5	-11095.8	18.9046	-0.289786	0.383879	-0.0311155
832.053	-35374.6	-11095.5	18.8994	-0.290088	0.398403	-0.00224725
832.07	-35374.7	-11095.1	18.8941	-0.292721	0.413455	0.0239357
832.087	-35374.8	-11094.8	18.8891	-0.302466	0.429643	0.0506496
832.104	-35374.8	-11094.5	18.8844	-0.322753	0.447506	0.0806701
832.121	-35374.9	-11094.3	18.879	-0.352539	0.466837	0.11548
