# Supplementary material for: Extraction of driving behavior primitives considering driver expectation and vehicle dynamics
Source: PLoS One. 2025 Dec 31;20(12):e0340123. doi: 10.1371/journal.pone.0340123 (PMC12755792; doi:10.1371/journal.pone.0340123)
Supplement: S1 File — (ZIP) [file pone.0340123.s001.zip › DataSetForPimitiveExaction-1/straight driving/g10_s_13.xlsx]

## Sheet: Sheet1
835.045	-35384.3	-11048.5	14.7372	0.986871	0.680954	-0.65694
835.062	-35384.3	-11048.3	14.7544	0.995647	0.667917	-0.800318
835.079	-35384.4	-11048	14.7715	1.00418	0.651959	-0.925332
835.096	-35384.4	-11047.8	14.7895	1.0126	0.632812	-1.02532
835.113	-35384.4	-11047.6	14.808	1.02091	0.610483	-1.10191
835.13	-35384.5	-11047.3	14.8257	1.02914	0.58498	-1.16125
835.147	-35384.5	-11047.1	14.8427	1.03781	0.554739	-1.20678
835.164	-35384.6	-11046.8	14.8599	1.04761	0.517652	-1.24048
835.181	-35384.6	-11046.5	14.877	1.05814	0.474676	-1.26534
835.198	-35384.6	-11046.3	14.8936	1.06853	0.428097	-1.28447
835.215	-35384.7	-11046.1	14.9103	1.07835	0.378915	-1.29867
835.232	-35384.7	-11045.8	14.9282	1.08739	0.327718	-1.30784
835.249	-35384.8	-11045.5	14.9476	1.09572	0.276026	-1.31238
835.266	-35384.8	-11045.3	14.9684	1.10341	0.226106	-1.31296
835.283	-35384.8	-11045	14.9888	1.1097	0.18228	-1.31066
835.3	-35384.9	-11044.8	15.0076	1.11384	0.147921	-1.30653
835.317	-35384.9	-11044.6	15.0256	1.11653	0.118402	-1.30102
835.334	-35384.9	-11044.3	15.0443	1.11866	0.0883262	-1.29446
835.351	-35385	-11044	15.0633	1.12	0.06	-1.28758
835.368	-35385	-11043.8	15.0821	1.12023	0.0365766	-1.28111
835.385	-35385.1	-11043.5	15.1011	1.11999	0.015411	-1.27528
835.402	-35385.1	-11043.3	15.1208	1.11993	-0.0059225	-1.27014
835.419	-35385.1	-11043	15.1412	1.12	-0.0242506	-1.26553
835.436	-35385.2	-11042.8	15.162	1.12004	-0.0365237	-1.26134
835.453	-35385.2	-11042.5	15.1823	1.11999	-0.0440427	-1.2578
835.47	-35385.3	-11042.2	15.2015	1.11992	-0.0484919	-1.25496
835.487	-35385.3	-11042	15.2199	1.12005	-0.0500668	-1.25221
835.504	-35385.3	-11041.7	15.2382	1.1203	-0.0489731	-1.24903
835.521	-35385.4	-11041.5	15.2566	1.11982	-0.0460634	-1.24556
835.538	-35385.4	-11041.2	15.2755	1.11818	-0.0424178	-1.24183
835.555	-35385.5	-11041	15.2945	1.11623	-0.0394279	-1.23745
835.572	-35385.5	-11040.7	15.3135	1.11455	-0.0376997	-1.23237
835.589	-35385.6	-11040.4	15.3321	1.11278	-0.0361767	-1.22732
835.606	-35385.6	-11040.2	15.3504	1.11092	-0.0352427	-1.22283
835.623	-35385.6	-11040	15.3688	1.10979	-0.0380752	-1.21897
835.64	-35385.7	-11039.7	15.3877	1.10974	-0.0451993	-1.2156
835.657	-35385.7	-11039.4	15.4067	1.11015	-0.0521698	-1.21235
835.674	-35385.8	-11039.1	15.4257	1.11031	-0.05817	-1.20899
835.691	-35385.8	-11038.9	15.4443	1.10953	-0.0683012	-1.20555
835.708	-35385.8	-11038.7	15.4625	1.10779	-0.082538	-1.20184
835.725	-35385.9	-11038.4	15.481	1.10594	-0.0939634	-1.1974
835.742	-35385.9	-11038.1	15.4999	1.10427	-0.101666	-1.19228
835.759	-35386	-11037.9	15.519	1.10242	-0.112597	-1.18721
835.776	-35386	-11037.6	15.5379	1.10059	-0.127203	-1.18269
835.793	-35386.1	-11037.3	15.5564	1.09968	-0.138658	-1.17894
835.81	-35386.1	-11037.1	15.5747	1.09979	-0.146258	-1.17575
835.827	-35386.1	-11036.9	15.5932	1.10023	-0.155084	-1.17259
835.844	-35386.2	-11036.6	15.6122	1.10027	-0.165837	-1.16921
835.861	-35386.2	-11036.3	15.6312	1.09923	-0.175097	-1.16561
835.878	-35386.3	-11036	15.6501	1.09735	-0.181595	-1.16166
835.895	-35386.3	-11035.8	15.6686	1.09556	-0.185923	-1.15712
835.912	-35386.3	-11035.5	15.6868	1.09395	-0.189002	-1.15212
835.929	-35386.4	-11035.3	15.7054	1.0921	-0.191799	-1.14709
835.946	-35386.4	-11035	15.7244	1.09036	-0.193404	-1.14267
835.963	-35386.5	-11034.7	15.7434	1.08957	-0.191884	-1.13981
835.98	-35386.5	-11034.4	15.7623	1.08982	-0.187788	-1.1406
835.997	-35386.6	-11034.2	15.7807	1.09083	-0.18296	-1.14776
836.014	-35386.6	-11034	15.799	1.09272	-0.177906	-1.16362
836.031	-35386.7	-11033.7	15.8176	1.09574	-0.17234	-1.19011
836.048	-35386.7	-11033.4	15.8366	1.09936	-0.16496	-1.22758
836.065	-35386.7	-11033.1	15.8557	1.10284	-0.154587	-1.27523
836.082	-35386.8	-11032.8	15.8745	1.10625	-0.14431	-1.3299
836.099	-35386.8	-11032.6	15.8929	1.10988	-0.137722	-1.38805
836.116	-35386.9	-11032.4	15.9112	1.11304	-0.131079	-1.44992
836.133	-35386.9	-11032.1	15.9299	1.11497	-0.119584	-1.51688
836.15	-35387	-11031.8	15.9489	1.11655	-0.107264	-1.58926
836.167	-35387	-11031.5	15.9679	1.11872	-0.099517	-1.66656
836.184	-35387.1	-11031.2	15.9867	1.12	-0.0933333	-1.74619
836.201	-35387.1	-11031	16.005	1.11888	-0.0848317	-1.82537
836.218	-35387.1	-11030.8	16.0233	1.11667	-0.0766667	-1.90305
836.235	-35387.2	-11030.5	16.0421	1.11489	-0.0720524	-1.97826
836.252	-35387.2	-11030.2	16.0611	1.11322	-0.0699032	-2.04862
836.269	-35387.3	-11029.9	16.0801	1.11126	-0.0683353	-2.11187
836.286	-35387.3	-11029.6	16.0989	1.10991	-0.066395	-2.16733
836.303	-35387.4	-11029.4	16.1172	1.10982	-0.0640654	-2.21522
836.32	-35387.4	-11029.1	16.1355	1.10999	-0.0634236	-2.25747
836.337	-35387.4	-11028.9	16.154	1.10976	-0.0654003	-2.29498
836.354	-35387.5	-11028.6	16.1736	1.11018	-0.0666616	-2.32481
836.371	-35387.5	-11028.3	16.1944	1.11189	-0.0650451	-2.34454
836.388	-35387.6	-11028	16.2145	1.11369	-0.062953	-2.35441
836.405	-35387.6	-11027.8	16.2329	1.11508	-0.0617137	-2.35506
836.422	-35387.7	-11027.5	16.251	1.11736	-0.0591442	-2.34703
836.439	-35387.7	-11027.2	16.2699	1.12098	-0.0540965	-2.33031
836.456	-35387.8	-11026.9	16.2889	1.12407	-0.0483634	-2.30372
836.473	-35387.8	-11026.6	16.3077	1.12574	-0.0431889	-2.26699
836.49	-35387.9	-11026.4	16.3268	1.12728	-0.0382614	-2.22165
836.507	-35387.9	-11026.1	16.3468	1.12914	-0.0332803	-2.16619
836.524	-35387.9	-11025.9	16.3673	1.13022	-0.0281886	-2.09448
836.541	-35388	-11025.6	16.3881	1.13018	-0.0230204	-2.00509
836.558	-35388	-11025.3	16.4081	1.12993	-0.0179094	-1.90397
836.575	-35388.1	-11025	16.4269	1.12996	-0.0128027	-1.79616
836.592	-35388.1	-11024.7	16.4453	1.13002	-0.00742967	-1.68489
836.609	-35388.2	-11024.5	16.4636	1.13001	-0.00224413	-1.57456
836.626	-35388.2	-11024.2	16.4821	1.13001	0.00157184	-1.47093
836.643	-35388.3	-11023.9	16.501	1.13002	0.00468289	-1.37809
836.66	-35388.3	-11023.6	16.5201	1.12996	0.00960482	-1.29824
836.677	-35388.4	-11023.3	16.539	1.12993	0.0152176	-1.23281
836.694	-35388.4	-11023.1	16.5575	1.13018	0.0172722	-1.1824
836.711	-35388.4	-11022.8	16.5758	1.13026	0.0165912	-1.1447
836.728	-35388.5	-11022.5	16.5941	1.12922	0.0177733	-1.11524
836.745	-35388.5	-11022.2	16.613	1.12732	0.0199657	-1.09127
836.762	-35388.6	-11021.9	16.6332	1.12566	0.0183874	-1.07154
836.779	-35388.6	-11021.6	16.654	1.12399	0.0142555	-1.05534
836.796	-35388.7	-11021.4	16.6742	1.12127	0.0124635	-1.04226
836.813	-35388.7	-11021.1	16.694	1.11773	0.0130896	-1.03132
836.83	-35388.8	-11020.9	16.7146	1.11424	0.0135749	-1.02127
836.847	-35388.8	-11020.6	16.7353	1.11084	0.0133979	-1.01118
836.864	-35388.9	-11020.3	16.7548	1.10695	0.0131982	-1.00025
836.881	-35388.9	-11020	16.7734	1.1013	0.0132799	-0.987335
836.898	-35389	-11019.7	16.7919	1.09216	0.0136531	-0.970766
836.915	-35389	-11019.5	16.8102	1.07689	0.013502	-0.946599
836.932	-35389	-11019.2	16.8278	1.05193	0.0119555	-0.909887
836.949	-35389.1	-11018.9	16.8447	1.00983	0.0101401	-0.855337
836.966	-35389.1	-11018.6	16.8609	0.942411	0.00965165	-0.778096
836.983	-35389.2	-11018.3	16.8758	0.846552	0.00998188	-0.676662
837	-35389.2	-11018	16.8888	0.721912	0.0100957	-0.551365
837.017	-35389.3	-11017.8	16.8994	0.572751	0.0100048	-0.40563
837.034	-35389.3	-11017.5	16.9077	0.406974	0.00997572	-0.244861
837.051	-35389.4	-11017.2	16.9133	0.243333	0.01	-0.0795207
837.068	-35389.4	-11016.9	16.9161	0.100959	0.0100063	0.0788059
837.085	-35389.5	-11016.6	16.9166	-0.0124494	0.00999969	0.220085
837.102	-35389.5	-11016.3	16.9156	-0.0942608	0.00999832	0.338723
837.119	-35389.6	-11016.1	16.9132	-0.149275	0.0100001	0.442726
837.136	-35389.6	-11015.8	16.9098	-0.184532	0.0100003	0.541593
837.153	-35389.7	-11015.5	16.9063	-0.209363	0.01	0.640268
837.17	-35389.7	-11015.2	16.903	-0.230409	0.0100004	0.742013
837.187	-35389.8	-11014.9	16.8993	-0.245363	0.00999967	0.848031
837.204	-35389.8	-11014.6	16.8944	-0.252187	0.00999785	0.958371
837.221	-35389.8	-11014.4	16.889	-0.253226	0.0100013	1.07119
837.238	-35389.9	-11014.1	16.8836	-0.25071	0.0100079	1.18275
837.255	-35389.9	-11013.8	16.879	-0.245068	0.00999346	1.28548
837.272	-35390	-11013.5	16.8755	-0.236797	0.00997077	1.3732
837.289	-35390	-11013.2	16.8724	-0.227053	0.0100314	1.44369
837.306	-35390.1	-11012.9	16.8691	-0.216926	0.0101135	1.49676
837.323	-35390.1	-11012.7	16.8657	-0.207244	0.0098822	1.53487
837.34	-35390.2	-11012.4	16.8622	-0.198503	0.00959618	1.56064
837.357	-35390.2	-11012.1	16.8588	-0.190664	0.0105542	1.57652
837.374	-35390.3	-11011.8	16.8554	-0.183687	0.0125995	1.58485
837.391	-35390.3	-11011.5	16.8518	-0.177609	0.0133503	1.5879
837.408	-35390.3	-11011.2	16.8482	-0.172503	0.0128615	1.58745
837.425	-35390.4	-11011	16.8459	-0.168471	0.0144001	1.58475
837.442	-35390.4	-11010.7	16.8445	-0.165141	0.0182633	1.58079
837.459	-35390.5	-11010.4	16.8418	-0.161586	0.020882	1.57629
837.476	-35390.5	-11010.1	16.8381	-0.157983	0.0221301	1.57176
837.493	-35390.6	-11009.8	16.8356	-0.155649	0.0256692	1.56754
837.51	-35390.6	-11009.6	16.8343	-0.154234	0.0312065	1.56374
837.527	-35390.7	-11009.3	16.8317	-0.151867	0.0347905	1.56031
837.544	-35390.7	-11009	16.828	-0.148245	0.0360786	1.55699
837.561	-35390.8	-11008.7	16.8253	-0.144522	0.0380692	1.55338
837.578	-35390.8	-11008.4	16.8238	-0.141142	0.041756	1.5494
837.595	-35390.9	-11008.1	16.8224	-0.137928	0.0464482	1.54518
837.612	-35390.9	-11007.9	16.8206	-0.134599	0.0515387	1.54079
837.629	-35391	-11007.6	16.8188	-0.130888	0.0565616	1.53629
837.646	-35391	-11007.3	16.8171	-0.127444	0.0617057	1.53179
837.663	-35391.1	-11007	16.8157	-0.125354	0.0674325	1.5275
837.68	-35391.1	-11006.7	16.8139	-0.123819	0.0724862	1.52368
837.697	-35391.1	-11006.4	16.8108	-0.12116	0.074992	1.52056
837.714	-35391.2	-11006.2	16.8074	-0.117541	0.0762442	1.518
837.731	-35391.2	-11005.9	16.805	-0.113949	0.0787971	1.51563
837.748	-35391.3	-11005.6	16.8036	-0.110585	0.082624	1.51343
837.765	-35391.3	-11005.3	16.802	-0.107255	0.0864935	1.51153
837.782	-35391.4	-11005	16.8002	-0.103764	0.0896909	1.50997
837.799	-35391.4	-11004.7	16.7985	-0.100064	0.0918364	1.50873
837.816	-35391.5	-11004.5	16.7969	-0.0969449	0.0932009	1.50773
837.833	-35391.5	-11004.2	16.7953	-0.0951522	0.0940646	1.50693
837.85	-35391.6	-11003.9	16.7935	-0.0934697	0.0934464	1.50654
837.867	-35391.6	-11003.6	16.7914	-0.0904282	0.0904441	1.50681
837.884	-35391.7	-11003.3	16.79	-0.0866667	0.0866667	1.50763
837.901	-35391.7	-11003	16.79	-0.0831959	0.0836945	1.50872
837.918	-35391.7	-11002.8	16.79	-0.08	0.08	1.5098
837.935	-35391.8	-11002.5	16.7886	-0.0767757	0.0738996	1.51074
837.952	-35391.8	-11002.2	16.7866	-0.0730962	0.0661944	1.51209
837.969	-35391.9	-11001.9	16.7848	-0.0690453	0.0579288	1.51496
837.986	-35391.9	-11001.6	16.7831	-0.0665249	0.048879	1.5218
838.003	-35392	-11001.4	16.7812	-0.0688709	0.0389039	1.53543
838.02	-35392	-11001.1	16.7799	-0.0823909	0.0288453	1.55893
838.037	-35392.1	-11000.8	16.7799	-0.111715	0.0196636	1.59457
838.054	-35392.1	-11000.5	16.7799	-0.155265	0.012166	1.64212
838.071	-35392.2	-11000.2	16.7787	-0.209199	0.00666913	1.69989
838.088	-35392.2	-10999.9	16.7759	-0.266886	0.00238658	1.76369
838.105	-35392.2	-10999.7	16.7714	-0.32447	-0.00121687	1.8307
838.122	-35392.3	-10999.4	16.765	-0.384529	-0.00384485	1.90163
838.139	-35392.3	-10999.1	16.7566	-0.449843	-0.00553797	1.97731
838.156	-35392.4	-10998.8	16.7471	-0.522023	-0.00721252	2.05805
838.173	-35392.4	-10998.5	16.7369	-0.601639	-0.00912576	2.1428
838.19	-35392.5	-10998.2	16.7261	-0.687671	-0.0102323	2.22833
838.207	-35392.5	-10998	16.7145	-0.776871	-0.010202	2.31246
838.224	-35392.6	-10997.7	16.7022	-0.862983	-0.0099391	2.39489
838.241	-35392.6	-10997.5	16.6888	-0.941448	-0.00995086	2.47399
838.258	-35392.7	-10997.1	16.6734	-1.01062	-0.0100185	2.54598
838.275	-35392.7	-10996.8	16.6561	-1.07085	-0.0100132	2.60877
838.292	-35392.8	-10996.6	16.6383	-1.12469	-0.00999206	2.66258
838.309	-35392.8	-10996.3	16.6201	-1.17326	-0.00999151	2.70836
838.326	-35392.8	-10996.1	16.6006	-1.21602	-0.0100114	2.74753
838.343	-35392.9	-10995.8	16.5799	-1.25219	-0.0100191	2.77979
838.36	-35392.9	-10995.5	16.5589	-1.28078	-0.0099575	2.80294
838.377	-35393	-10995.2	16.5383	-1.29941	-0.00993574	2.81581
838.394	-35393	-10994.9	16.5183	-1.30465	-0.0101767	2.8183
838.411	-35393.1	-10994.7	16.4983	-1.29655	-0.0102456	2.81133
838.428	-35393.1	-10994.4	16.4779	-1.27803	-0.0092493	2.79646
838.445	-35393.1	-10994.1	16.4571	-1.25292	-0.0073575	2.77317
838.462	-35393.2	-10993.8	16.4373	-1.22506	-0.00552521	2.73947
838.479	-35393.2	-10993.5	16.4186	-1.18989	-0.00386076	2.69612
838.496	-35393.3	-10993.3	16.4009	-1.13821	-0.00196688	2.64516
838.513	-35393.3	-10993	16.3845	-1.07142	-0.000304562	2.58266
838.53	-35393.4	-10992.8	16.3698	-0.995849	0.000274088	2.50206
838.547	-35393.4	-10992.5	16.3564	-0.905071	6.13681e-05	2.40552
838.564	-35393.5	-10992.1	16.3436	-0.788169	-7.37556e-05	2.29986
838.581	-35393.5	-10991.9	16.3319	-0.658833	-1.21232e-05	2.18883
838.598	-35393.6	-10991.6	16.3222	-0.539535	2.07528e-05	2.07499
838.615	-35393.6	-10991.4	16.3145	-0.42932	3.38003e-06	1.96343
838.632	-35393.6	-10991.1	16.3083	-0.319905	-6.40841e-06	1.85974
838.649	-35393.7	-10990.8	16.3037	-0.220315	-1.00537e-06	1.7654
838.666	-35393.7	-10990.5	16.3011	-0.144125	6.00442e-06	1.68
838.683	-35393.8	-10990.2	16.3	-0.0893788	9.63672e-07	1.60239
838.7	-35393.8	-10990	16.2999	-0.0490556	-1.87862e-05	1.52997
838.717	-35393.9	-10989.7	16.3	-0.0182712	-3.39909e-06	1.45462
838.734	-35393.9	-10989.5	16.2998	0.00665053	6.76256e-05	1.36758
838.751	-35393.9	-10989.2	16.3	0.0266667	1.49164e-15	1.26471
838.768	-35394	-10988.9	16.3015	0.042097	-0.000260091	1.14509
838.785	-35394	-10988.6	16.3034	0.053953	5.14385e-05	1.01509
838.802	-35394.1	-10988.3	16.3052	0.0632403	0.00151947	0.881579
838.819	-35394.1	-10988.1	16.3068	0.0703642	0.0034416	0.746981
838.836	-35394.2	-10987.8	16.3085	0.075785	0.00513577	0.614513
838.853	-35394.2	-10987.5	16.3102	0.0805682	0.00689232	0.493168
838.87	-35394.3	-10987.2	16.3119	0.0856091	0.00884806	0.390742
838.887	-35394.3	-10986.9	16.3136	0.0909628	0.0101331	0.308224
838.904	-35394.3	-10986.7	16.3153	0.0962891	0.0102431	0.244255
838.921	-35394.4	-10986.5	16.317	0.100659	0.00996498	0.194726
838.938	-35394.4	-10986.2	16.3187	0.103882	0.0099397	0.156044
838.955	-35394.5	-10985.9	16.3204	0.107732	0.0100118	0.126805
838.972	-35394.5	-10985.6	16.3222	0.11301	0.0100151	0.104876
838.989	-35394.6	-10985.3	16.3237	0.118015	0.00999619	0.086024
839.006	-35394.6	-10985.1	16.3252	0.124219	0.00999593	0.0674275
839.023	-35394.7	-10984.8	16.3275	0.139006	0.010001	0.0491244
839.04	-35394.7	-10984.5	16.331	0.164591	0.010001	0.0302389
839.057	-35394.8	-10984.2	16.3345	0.193355	0.00999973	0.00787354
839.074	-35394.8	-10983.9	16.3378	0.221814	0.00999986	-0.0189451
839.091	-35394.8	-10983.7	16.3417	0.253939	0.00999993	-0.0481504
839.108	-35394.9	-10983.4	16.3466	0.291915	0.00999968	-0.0807154
839.125	-35394.9	-10983.2	16.3526	0.335031	0.0100006	-0.121718
839.142	-35395	-10982.9	16.3594	0.386509	0.0100013	-0.175111
839.159	-35395	-10982.6	16.367	0.454568	0.00999743	-0.243009
839.176	-35395.1	-10982.3	16.3755	0.542461	0.00999525	-0.325243
839.193	-35395.1	-10982	16.3855	0.647629	0.010011	-0.419306
839.21	-35395.2	-10981.8	16.3972	0.765384	0.0100182	-0.522771
839.227	-35395.2	-10981.5	16.4108	0.889279	0.0099591	-0.633217
839.244	-35395.2	-10981.2	16.4263	1.01186	0.00993802	-0.744659
839.261	-35395.3	-10980.9	16.444	1.12485	0.0101693	-0.848017
839.278	-35395.3	-10980.6	16.4631	1.22115	0.0102109	-0.937475
839.295	-35395.4	-10980.4	16.4826	1.29516	0.00918605	-1.01016
839.312	-35395.4	-10980.1	16.5026	1.34835	0.00733179	-1.0664
839.329	-35395.5	-10979.9	16.5241	1.38681	0.00557607	-1.10864
839.346	-35395.5	-10979.6	16.5467	1.41395	0.00390488	-1.13901
839.363	-35395.6	-10979.3	16.569	1.4314	0.00179508	-1.15946
839.38	-35395.6	-10979	16.5913	1.44165	0.00013816	-1.17217
839.397	-35395.7	-10978.7	16.6145	1.44747	0.000456673	-1.17939
839.414	-35395.7	-10978.5	16.6379	1.4499	0.00264541	-1.18267
839.431	-35395.7	-10978.2	16.6606	1.44926	0.00582215	-1.18364
839.448	-35395.8	-10977.9	16.6827	1.44706	0.00937127	-1.1871
839.465	-35395.8	-10977.6	16.7052	1.44515	0.0128675	-1.19939
839.482	-35395.9	-10977.3	16.7274	1.44354	0.0162676	-1.2265
839.499	-35395.9	-10977	16.7489	1.44167	0.0196585	-1.27439
839.516	-35396	-10976.8	16.7707	1.44012	0.0229578	-1.34961
839.533	-35396	-10976.5	16.794	1.43966	0.0261304	-1.45813
839.55	-35396.1	-10976.2	16.8185	1.43997	0.0297556	-1.60158
839.567	-35396.1	-10975.9	16.8431	1.44032	0.0344535	-1.77819
839.584	-35396.2	-10975.6	16.8667	1.44	0.04	-1.97712
839.601	-35396.2	-10975.4	16.8886	1.43857	0.046119	-2.1876
839.618	-35396.2	-10975.1	16.91	1.43667	0.0533333	-2.40959
839.635	-35396.3	-10974.8	16.9322	1.43495	0.0619315	-2.64324
839.652	-35396.3	-10974.5	16.9546	1.43322	0.0704667	-2.87859
839.669	-35396.4	-10974.2	16.9768	1.43133	0.0776379	-3.10505
839.686	-35396.4	-10973.9	16.9994	1.42988	0.0840882	-3.31845
839.703	-35396.5	-10973.7	17.0228	1.42945	0.0900627	-3.51758
839.72	-35396.5	-10973.4	17.046	1.43014	0.0935342	-3.70581
839.737	-35396.6	-10973.1	17.0684	1.43175	0.0935754	-3.88506
839.754	-35396.6	-10972.8	17.0906	1.43366	0.0934802	-4.05094
839.771	-35396.7	-10972.5	17.1131	1.43539	0.0953686	-4.19986
839.788	-35396.7	-10972.2	17.1351	1.43707	0.0968097	-4.33274
839.805	-35396.8	-10971.9	17.1565	1.43877	0.096538	-4.45161
839.822	-35396.8	-10971.7	17.1787	1.44035	0.0969775	-4.55938
839.839	-35396.8	-10971.4	17.2027	1.44189	0.0990793	-4.65915
839.856	-35396.9	-10971.1	17.2272	1.44409	0.0999377	-4.75424
839.873	-35396.9	-10970.7	17.2513	1.44737	0.0981986	-4.84547
839.89	-35397	-10970.5	17.275	1.45158	0.095962	-4.92948
839.907	-35397	-10970.2	17.2985	1.45653	0.0943711	-5.00522
839.924	-35397.1	-10969.9	17.3213	1.46195	0.0926714	-5.07562
839.941	-35397.1	-10969.6	17.3436	1.46729	0.0907711	-5.14167
839.958	-35397.2	-10969.3	17.3659	1.47159	0.0897521	-5.20106
839.975	-35397.2	-10969	17.3883	1.47487	0.0898375	-5.25253
839.992	-35397.3	-10968.7	17.4102	1.4785	0.0900702	-5.2964
840.009	-35397.3	-10968.5	17.4316	1.48341	0.090038	-5.33182
840.026	-35397.4	-10968.2	17.4541	1.49	0.089992	-5.35659
840.043	-35397.4	-10967.9	17.4782	1.49857	0.0900101	-5.3686
840.06	-35397.5	-10967.6	17.5036	1.50926	0.0899587	-5.36587
840.077	-35397.5	-10967.3	17.5295	1.52148	0.0899314	-5.34553
840.094	-35397.5	-10967	17.5548	1.53398	0.090194	-5.30407
840.111	-35397.6	-10966.7	17.5796	1.54565	0.0902712	-5.24201
840.128	-35397.6	-10966.4	17.6051	1.55562	0.0891791	-5.16293
840.145	-35397.7	-10966.1	17.631	1.56396	0.08727	-5.06854
840.162	-35397.7	-10965.8	17.656	1.57143	0.0858133	-4.95957
840.179	-35397.8	-10965.4	17.6798	1.57819	0.0841502	-4.84454
840.196	-35397.8	-10965.2	17.7029	1.58397	0.0804924	-4.73623
840.213	-35397.9	-10964.9	17.7262	1.58876	0.0750632	-4.6376
840.23	-35397.9	-10964.6	17.7511	1.5927	0.06909	-4.54641
840.247	-35398	-10964.3	17.7772	1.59597	0.062004	-4.46635
840.264	-35398	-10964	17.8033	1.59866	0.0524956	-4.40366
840.281	-35398.1	-10963.7	17.8289	1.6	0.0418163	-4.35752
840.298	-35398.1	-10963.4	17.8539	1.59907	0.0322561	-4.32392
840.315	-35398.2	-10963.1	17.8789	1.597	0.0245102	-4.30135
840.332	-35398.2	-10962.8	17.9044	1.59544	0.0185352	-4.28941
840.349	-35398.3	-10962.5	17.9303	1.59364	0.0138344	-4.28811
840.366	-35398.3	-10962.2	17.9561	1.59034	0.00985528	-4.2975
840.383	-35398.4	-10961.9	17.9818	1.58683	0.00680677	-4.31668
840.4	-35398.4	-10961.6	18.0072	1.58482	0.00494196	-4.3445
840.417	-35398.4	-10961.3	18.0319	1.58343	0.00343532	-4.38004
840.434	-35398.5	-10961	18.0558	1.58149	0.00149216	-4.42217
840.451	-35398.5	-10960.7	18.08	1.58	0	-4.46841
840.468	-35398.6	-10960.3	18.1056	1.57997	-0.00014438	-4.51612
840.485	-35398.6	-10960	18.1315	1.57996	-1.24916e-05	-4.56378
840.502	-35398.7	-10959.8	18.1565	1.57857	-0.000451333	-4.61045
840.519	-35398.7	-10959.5	18.1815	1.57655	9.63286e-05	-4.65627
840.536	-35398.8	-10959.2	18.2073	1.57481	0.00298221	-4.7013
840.553	-35398.8	-10958.8	18.233	1.57312	0.00717947	-4.74462
840.57	-35398.9	-10958.5	18.2574	1.57127	0.0118218	-4.78498
840.587	-35398.9	-10958.2	18.2807	1.56979	0.0179	-4.82071
840.604	-35399	-10957.9	18.3037	1.56862	0.02599	-4.85139
840.621	-35399	-10957.7	18.3277	1.56602	0.0349031	-4.87968
840.638	-35399.1	-10957.3	18.3533	1.56107	0.0435881	-4.90706
840.655	-35399.1	-10957	18.3795	1.55534	0.0519371	-4.93114
840.672	-35399.2	-10956.7	18.4052	1.54842	0.0602792	-4.94931
840.689	-35399.2	-10956.4	18.4309	1.53505	0.0695369	-4.95961
840.706	-35399.3	-10956.1	18.4562	1.50921	0.0797487	-4.95915
840.723	-35399.3	-10955.8	18.4802	1.46455	0.0893197	-4.9434
840.74	-35399.4	-10955.5	18.5026	1.39672	0.0977403	-4.90917
840.757	-35399.4	-10955.1	18.5244	1.30478	0.106612	-4.85598
840.774	-35399.5	-10954.8	18.5454	1.18998	0.115748	-4.78647
840.791	-35399.5	-10954.5	18.5637	1.05632	0.122097	-4.70754
840.808	-35399.6	-10954.2	18.5787	0.911743	0.125174	-4.62457
840.825	-35399.6	-10953.9	18.592	0.768782	0.127962	-4.54077
840.842	-35399.7	-10953.6	18.6042	0.636892	0.131583	-4.46094
840.859	-35399.7	-10953.3	18.6146	0.521234	0.134566	-4.39193
840.876	-35399.8	-10952.9	18.6231	0.426319	0.136236	-4.33705
840.893	-35399.8	-10952.6	18.6305	0.355933	0.136943	-4.29548
840.91	-35399.9	-10952.4	18.6371	0.307537	0.136915	-4.26512
840.927	-35399.9	-10952.1	18.6431	0.272891	0.1362	-4.24286
840.944	-35400	-10951.7	18.6482	0.246165	0.134482	-4.22648
840.961	-35400	-10951.4	18.6522	0.224198	0.131226	-4.21462
840.978	-35400.1	-10951	18.6555	0.207419	0.127581	-4.20553
840.995	-35400.1	-10950.8	18.6588	0.198693	0.125755	-4.19731
841.012	-35400.2	-10950.5	18.6622	0.19662	0.124403	-4.18914
841.029	-35400.2	-10950.2	18.6654	0.197099	0.120142	-4.18008
841.046	-35400.3	-10949.8	18.6688	0.199021	0.114526	-4.15726
841.063	-35400.3	-10949.5	18.6734	0.203182	0.111905	-4.10083
841.08	-35400.4	-10949.2	18.6787	0.208705	0.110651	-4.00228
841.097	-35400.4	-10948.9	18.6839	0.213918	0.106382	-3.85868
841.114	-35400.4	-10948.6	18.6888	0.218809	0.100925	-3.6584
841.131	-35400.5	-10948.3	18.6939	0.22405	0.0984667	-3.38868
841.148	-35400.6	-10948	18.6991	0.229183	0.0971469	-3.06334
841.165	-35400.6	-10947.6	18.7043	0.233305	0.0929141	-2.70849
841.182	-35400.7	-10947.3	18.7094	0.236363	0.0872503	-2.34437
841.199	-35400.7	-10947	18.7144	0.238598	0.0832966	-1.9873
841.216	-35400.7	-10946.7	18.7194	0.239916	0.0803712	-1.64567
841.233	-35400.8	-10946.4	18.7245	0.240209	0.0768516	-1.32572
841.25	-35400.8	-10946.1	18.7297	0.240011	0.0734919	-1.03751
841.267	-35400.9	-10945.7	18.7349	0.239946	0.0714738	-0.790875
841.284	-35400.9	-10945.4	18.74	0.24	0.07	-0.588235
841.301	-35401	-10945.1	18.745	0.240014	0.0681243	-0.428448
841.318	-35401	-10944.8	18.75	0.24	0.0666667	-0.305011
841.335	-35401.1	-10944.5	18.7551	0.24	0.0664655	-0.210484
841.352	-35401.1	-10944.2	18.7603	0.24	0.0666669	-0.139041
841.369	-35401.2	-10943.8	18.7655	0.239988	0.0664823	-0.0853987
841.386	-35401.2	-10943.5	18.7706	0.240005	0.0667621	-0.0447595
841.403	-35401.3	-10943.2	18.7756	0.24005	0.0682231	-0.0114577
841.42	-35401.3	-10943	18.7806	0.23998	0.0702378	0.0229069
841.437	-35401.4	-10942.6	18.7857	0.239816	0.0721006	0.0684965
841.454	-35401.4	-10942.3	18.791	0.2401	0.0735529	0.139085
841.471	-35401.5	-10941.9	18.7963	0.23698	0.0748793	0.245829
841.488	-35401.5	-10941.6	18.801	0.215931	0.0774681	0.392133
841.505	-35401.6	-10941.3	18.8044	0.164162	0.0821275	0.580025
841.522	-35401.6	-10941.1	18.8073	0.0755784	0.0881666	0.811004
841.539	-35401.7	-10940.7	18.8096	-0.0519976	0.0949252	1.08201
841.556	-35401.7	-10940.4	18.8097	-0.214448	0.102166	1.38083
841.573	-35401.8	-10940	18.8068	-0.407347	0.109322	1.69269
841.59	-35401.8	-10939.7	18.8009	-0.626962	0.115173	2.00033
841.607	-35401.9	-10939.5	18.7917	-0.86547	0.118866	2.2956
841.624	-35401.9	-10939.2	18.7778	-1.10905	0.120202	2.58386
841.641	-35402	-10938.8	18.7592	-1.35068	0.119981	2.86528
841.658	-35402	-10938.5	18.7374	-1.59376	0.120356	3.13073
841.675	-35402.1	-10938.1	18.7136	-1.83218	0.122147	3.37287
841.692	-35402.1	-10937.8	18.6874	-2.04736	0.12436	3.58785
841.709	-35402.2	-10937.6	18.6585	-2.23709	0.126111	3.7797
841.726	-35402.2	-10937.3	18.6263	-2.41743	0.126783	3.96054
841.743	-35402.2	-10937	18.5904	-2.59534	0.12663	4.1339
841.76	-35402.3	-10936.6	18.5512	-2.76507	0.12692	4.29222
841.777	-35402.3	-10936.3	18.5098	-2.91756	0.127205	4.43268
841.794	-35402.4	-10936	18.4676	-3.04185	0.125248	4.55835
841.811	-35402.4	-10935.7	18.4245	-3.14374	0.121511	4.67211
841.828	-35402.5	-10935.4	18.3787	-3.24379	0.1189	4.77645
841.845	-35402.5	-10935.1	18.3303	-3.34632	0.117498	4.87451
841.862	-35402.6	-10934.8	18.2809	-3.44068	0.114861	4.96979
841.879	-35402.6	-10934.4	18.2311	-3.52496	0.111143	5.06169
841.896	-35402.7	-10934.2	18.1805	-3.60431	0.108483	5.14669
841.913	-35402.7	-10933.9	18.1287	-3.67883	0.107079	5.22561
841.93	-35402.8	-10933.6	18.0751	-3.74535	0.105807	5.30193
841.947	-35402.8	-10933.3	18.0199	-3.80394	0.104009	5.37504
841.964	-35402.9	-10932.9	17.9633	-3.85669	0.101373	5.44166
841.981	-35402.9	-10932.6	17.9065	-3.90339	0.0976977	5.50042
841.998	-35403	-10932.3	17.8511	-3.94259	0.0929355	5.55083
842.015	-35403	-10932.1	17.7963	-3.97381	0.0878074	5.59058
842.032	-35403	-10931.8	17.7407	-3.99622	0.0833721	5.61656
842.049	-35403.1	-10931.5	17.6836	-4.00168	0.0803464	5.62644
842.066	-35403.1	-10931.2	17.6249	-3.98068	0.0791956	5.61814
842.083	-35403.2	-10930.9	17.5667	-3.93902	0.0798243	5.58885
842.1	-35403.2	-10930.6	17.5113	-3.88567	0.0817138	5.53627
842.117	-35403.3	-10930.3	17.4566	-3.81095	0.083265	5.46295
842.134	-35403.3	-10930	17.3998	-3.70322	0.0827826	5.37272
842.151	-35403.3	-10929.7	17.3432	-3.57744	0.0802057	5.26703
842.168	-35403.4	-10929.4	17.2901	-3.45351	0.0763365	5.1484
842.185	-35403.4	-10929.1	17.24	-3.33	0.0733333	5.02832
842.202	-35403.5	-10928.8	17.1919	-3.20331	0.0729033	4.91819
842.219	-35403.5	-10928.6	17.1467	-3.08667	0.0733333	4.81808
842.236	-35403.6	-10928.3	17.1049	-2.99328	0.0729223	4.727
842.253	-35403.6	-10928	17.0642	-2.91938	0.0734362	4.65074
842.27	-35403.7	-10927.7	17.0226	-2.85941	0.0765092	4.5944
842.287	-35403.7	-10927.4	16.982	-2.81586	0.0804275	4.55489
842.304	-35403.7	-10927.1	16.9438	-2.79007	0.0842345	4.52846
842.321	-35403.8	-10926.8	16.9053	-2.77522	0.091089	4.51419
842.338	-35403.8	-10926.5	16.8644	-2.7664	0.10281	4.51177
842.355	-35403.9	-10926.2	16.8227	-2.76795	0.115402	4.52098
842.372	-35403.9	-10926	16.7814	-2.78344	0.125826	4.54124
842.389	-35403.9	-10925.7	16.7403	-2.81062	0.135742	4.57092
842.406	-35404	-10925.4	16.6987	-2.84696	0.146912	4.60842
842.423	-35404	-10925.1	16.6567	-2.89097	0.159907	4.65252
842.44	-35404.1	-10924.8	16.6141	-2.9405	0.174095	4.70149
842.457	-35404.1	-10924.6	16.5703	-2.99165	0.186721	4.75253
842.474	-35404.2	-10924.3	16.5255	-3.04171	0.196862	4.80332
842.491	-35404.2	-10924.1	16.4811	-3.09033	0.207139	4.85274
842.508	-35404.2	-10923.8	16.4367	-3.13829	0.217855	4.90031
842.525	-35404.3	-10923.5	16.3896	-3.18774	0.225468	4.9464
842.542	-35404.3	-10923.2	16.3395	-3.23822	0.231039	4.99066
842.559	-35404.4	-10922.9	16.2898	-3.28544	0.242671	5.03161
842.576	-35404.4	-10922.6	16.2419	-3.32694	0.262155	5.06794
842.593	-35404.4	-10922.3	16.1941	-3.36298	0.282836	5.09875
842.61	-35404.5	-10922.1	16.1458	-3.39455	0.303674	5.12512
842.627	-35404.5	-10921.8	16.097	-3.42329	0.330112	5.15013
842.644	-35404.6	-10921.6	16.0474	-3.45201	0.363228	5.17541
842.661	-35404.6	-10921.3	15.9955	-3.4845	0.399179	5.20085
842.678	-35404.6	-10921	15.942	-3.51954	0.436893	5.22663
