# Supplementary material for: Extraction of driving behavior primitives considering driver expectation and vehicle dynamics
Source: PLoS One. 2025 Dec 31;20(12):e0340123. doi: 10.1371/journal.pone.0340123 (PMC12755792; doi:10.1371/journal.pone.0340123)
Supplement: S1 File — (ZIP) [file pone.0340123.s001.zip › DataSetForPimitiveExaction-1/straight driving/g10_s_14.xlsx]

## Sheet: Sheet1
845.364	-35409.2	-10879.8	17.2774	1.84174	-0.562695	-0.0427454
845.381	-35409.2	-10879.6	17.3066	1.84858	-0.530471	-0.0651883
845.398	-35409.2	-10879.3	17.3351	1.85402	-0.501523	-0.0902121
845.415	-35409.3	-10879	17.3633	1.8588	-0.475713	-0.120323
845.432	-35409.3	-10878.7	17.3919	1.86424	-0.451981	-0.158835
845.449	-35409.4	-10878.3	17.4213	1.86931	-0.427865	-0.206402
845.466	-35409.4	-10878.1	17.4521	1.87216	-0.400887	-0.262556
845.483	-35409.4	-10877.8	17.4831	1.87325	-0.373131	-0.328189
845.5	-35409.5	-10877.5	17.5132	1.87378	-0.348032	-0.404889
845.517	-35409.5	-10877.2	17.5431	1.87346	-0.325803	-0.494945
845.534	-35409.6	-10876.9	17.5739	1.8718	-0.305659	-0.600474
845.551	-35409.6	-10876.6	17.6049	1.87006	-0.287652	-0.721207
845.568	-35409.6	-10876.3	17.6346	1.86972	-0.272193	-0.854847
845.585	-35409.7	-10876	17.6633	1.87	-0.26	-0.993464
845.602	-35409.7	-10875.7	17.6916	1.8699	-0.250801	-1.12841
845.619	-35409.8	-10875.4	17.72	1.87	-0.24	-1.2549
845.636	-35409.8	-10875.1	17.749	1.87112	-0.224219	-1.36895
845.653	-35409.9	-10874.8	17.7784	1.87351	-0.209291	-1.46593
845.67	-35409.9	-10874.5	17.8079	1.87697	-0.20031	-1.54242
845.687	-35409.9	-10874.2	17.8367	1.88035	-0.19219	-1.59945
845.704	-35410	-10873.9	17.8647	1.88259	-0.180512	-1.63962
845.721	-35410	-10873.6	17.8935	1.88334	-0.168773	-1.66723
845.738	-35410.1	-10873.3	17.9241	1.88234	-0.159972	-1.68587
845.755	-35410.1	-10873	17.9555	1.8793	-0.151797	-1.69623
845.772	-35410.2	-10872.7	17.9866	1.87434	-0.142707	-1.69901
845.789	-35410.2	-10872.4	18.0172	1.86868	-0.135201	-1.69606
845.806	-35410.2	-10872.1	18.0473	1.86342	-0.131144	-1.68914
845.823	-35410.3	-10871.8	18.0769	1.85908	-0.129914	-1.67945
845.84	-35410.3	-10871.5	18.1061	1.85567	-0.130155	-1.66822
845.857	-35410.4	-10871.2	18.1353	1.85229	-0.129647	-1.65686
845.874	-35410.4	-10870.9	18.1646	1.84869	-0.127703	-1.64647
845.891	-35410.4	-10870.6	18.1934	1.84578	-0.126427	-1.6376
845.908	-35410.5	-10870.3	18.2216	1.84403	-0.126572	-1.63069
845.925	-35410.5	-10870	18.2502	1.84305	-0.126534	-1.62613
845.942	-35410.6	-10869.6	18.2793	1.84282	-0.126155	-1.62414
845.959	-35410.6	-10869.3	18.3088	1.84408	-0.127628	-1.62474
845.976	-35410.7	-10869.1	18.3381	1.84735	-0.131281	-1.62754
845.993	-35410.7	-10868.8	18.3667	1.85288	-0.134916	-1.63171
846.01	-35410.7	-10868.4	18.3949	1.8598	-0.138039	-1.63663
846.027	-35410.8	-10868.1	18.4236	1.86613	-0.142126	-1.64199
846.044	-35410.8	-10867.8	18.4528	1.87119	-0.147423	-1.64715
846.061	-35410.9	-10867.5	18.4823	1.87565	-0.152786	-1.65117
846.078	-35410.9	-10867.2	18.5115	1.87915	-0.157875	-1.65385
846.095	-35411	-10866.9	18.54	1.88046	-0.163113	-1.65568
846.112	-35411	-10866.6	18.5683	1.88013	-0.16818	-1.65673
846.129	-35411.1	-10866.2	18.597	1.88009	-0.172217	-1.65673
846.146	-35411.1	-10865.9	18.6263	1.88023	-0.175483	-1.65604
846.163	-35411.1	-10865.6	18.6556	1.87899	-0.179023	-1.65539
846.18	-35411.2	-10865.3	18.6848	1.87705	-0.182506	-1.65487
846.197	-35411.2	-10865	18.7139	1.87641	-0.1848	-1.65414
846.214	-35411.3	-10864.7	18.7431	1.87667	-0.186293	-1.6536
846.231	-35411.3	-10864.3	18.7727	1.87631	-0.188085	-1.65403
846.248	-35411.4	-10864	18.8028	1.87635	-0.189753	-1.65537
846.265	-35411.4	-10863.7	18.8336	1.87874	-0.190285	-1.65723
846.282	-35411.5	-10863.4	18.8646	1.88265	-0.190044	-1.65963
846.299	-35411.5	-10863.1	18.895	1.88618	-0.189943	-1.66273
846.316	-35411.6	-10862.8	18.9248	1.8894	-0.190001	-1.66609
846.333	-35411.6	-10862.4	18.9541	1.893	-0.189931	-1.66914
846.35	-35411.7	-10862.1	18.9832	1.89635	-0.189968	-1.67182
846.367	-35411.7	-10861.8	19.0126	1.89848	-0.190345	-1.67425
846.384	-35411.7	-10861.5	19.0417	1.89991	-0.190067	-1.67636
846.401	-35411.8	-10861.2	19.0697	1.90151	-0.188258	-1.67806
846.418	-35411.8	-10860.9	19.0983	1.90323	-0.186696	-1.67964
846.435	-35411.9	-10860.5	19.1287	1.90487	-0.187047	-1.68139
846.452	-35411.9	-10860.2	19.16	1.90667	-0.186667	-1.68301
846.469	-35412	-10859.9	19.1909	1.90874	-0.183117	-1.68419
846.486	-35412	-10859.6	19.2218	1.91003	-0.17991	-1.68525
846.503	-35412.1	-10859.3	19.2532	1.90991	-0.180043	-1.68645
846.52	-35412.1	-10858.9	19.2835	1.91011	-0.179784	-1.68746
846.537	-35412.2	-10858.6	19.3118	1.91185	-0.17628	-1.68802
846.554	-35412.2	-10858.2	19.34	1.91344	-0.173134	-1.68853
846.571	-35412.3	-10857.9	19.3693	1.91356	-0.173079	-1.68922
846.588	-35412.3	-10857.6	19.3984	1.91334	-0.173199	-1.68955
846.605	-35412.3	-10857.3	19.4264	1.91355	-0.171397	-1.68913
846.622	-35412.4	-10857	19.4552	1.91317	-0.169873	-1.68829
846.639	-35412.5	-10856.6	19.486	1.91153	-0.170016	-1.68727
846.656	-35412.5	-10856.3	19.5173	1.90957	-0.169783	-1.68591
846.673	-35412.5	-10856	19.5482	1.9079	-0.168003	-1.68392
846.69	-35412.6	-10855.7	19.5792	1.90608	-0.166262	-1.68091
846.707	-35412.6	-10855.3	19.6104	1.90318	-0.164963	-1.67695
846.724	-35412.7	-10855	19.6403	1.89768	-0.16193	-1.67291
846.741	-35412.7	-10854.6	19.6685	1.89037	-0.156716	-1.66916
846.758	-35412.8	-10854.3	19.6968	1.88545	-0.151777	-1.66524
846.775	-35412.8	-10854	19.726	1.88404	-0.148342	-1.66154
846.792	-35412.9	-10853.7	19.7554	1.88241	-0.145531	-1.65968
846.809	-35412.9	-10853.3	19.7845	1.88009	-0.14351	-1.65983
846.826	-35413	-10853	19.8139	1.8811	-0.143888	-1.66028
846.843	-35413	-10852.6	19.8439	1.88512	-0.145977	-1.66065
846.86	-35413.1	-10852.3	19.8744	1.88703	-0.146591	-1.6621
846.877	-35413.1	-10852	19.9053	1.88642	-0.144695	-1.66454
846.894	-35413.2	-10851.7	19.9366	1.88802	-0.141676	-1.66643
846.911	-35413.2	-10851.3	19.9677	1.89199	-0.138226	-1.66743
846.928	-35413.3	-10850.9	19.997	1.89429	-0.134338	-1.66825
846.945	-35413.3	-10850.6	20.0251	1.8939	-0.130903	-1.66884
846.962	-35413.4	-10850.3	20.0536	1.89238	-0.129441	-1.66851
846.979	-35413.4	-10850	20.0829	1.89061	-0.129757	-1.66724
846.996	-35413.5	-10849.6	20.1124	1.88893	-0.130328	-1.66554
847.013	-35413.5	-10849.3	20.1416	1.88723	-0.130229	-1.66384
847.03	-35413.6	-10848.9	20.17	1.88521	-0.129046	-1.66249
847.047	-35413.6	-10848.6	20.1983	1.88356	-0.127202	-1.66148
847.064	-35413.7	-10848.3	20.2271	1.88334	-0.125511	-1.66064
847.081	-35413.7	-10847.9	20.2564	1.88349	-0.123813	-1.66015
847.098	-35413.8	-10847.6	20.2859	1.88211	-0.121588	-1.66037
847.115	-35413.9	-10847.2	20.3149	1.88021	-0.120046	-1.66108
847.132	-35413.9	-10846.9	20.3433	1.8798	-0.120858	-1.66181
847.149	-35414	-10846.5	20.3716	1.88004	-0.122985	-1.66227
847.166	-35414	-10846.2	20.4007	1.87913	-0.12461	-1.66223
847.183	-35414	-10845.9	20.4299	1.87697	-0.126373	-1.66139
847.2	-35414.1	-10845.6	20.4584	1.87411	-0.129534	-1.65942
847.217	-35414.2	-10845.2	20.4866	1.87049	-0.132996	-1.65623
847.234	-35414.2	-10844.8	20.5156	1.86589	-0.135186	-1.6518
847.251	-35414.3	-10844.5	20.5449	1.86035	-0.136583	-1.64632
847.268	-35414.3	-10844.1	20.5741	1.85396	-0.138187	-1.63999
847.285	-35414.4	-10843.8	20.6033	1.84667	-0.14	-1.6329
847.302	-35414.4	-10843.5	20.6327	1.83845	-0.14177	-1.62501
847.319	-35414.5	-10843.1	20.6617	1.82945	-0.143427	-1.61599
847.336	-35414.5	-10842.7	20.6899	1.81978	-0.145011	-1.60575
847.353	-35414.6	-10842.4	20.7184	1.80937	-0.146781	-1.59526
847.37	-35414.6	-10842.1	20.7477	1.79746	-0.14877	-1.5856
847.387	-35414.7	-10841.7	20.7767	1.78106	-0.150085	-1.5776
847.404	-35414.7	-10841.4	20.8044	1.75832	-0.150176	-1.5718
847.421	-35414.8	-10841	20.8314	1.73187	-0.150003	-1.56813
847.438	-35414.8	-10840.6	20.8582	1.70137	-0.150179	-1.5671
847.455	-35414.9	-10840.3	20.8846	1.6575	-0.149863	-1.57082
847.472	-35414.9	-10840	20.9106	1.59518	-0.148397	-1.58011
847.489	-35415	-10839.6	20.9359	1.52245	-0.146059	-1.59228
847.506	-35415	-10839.3	20.9604	1.4435	-0.142949	-1.60538
847.523	-35415.1	-10838.9	20.9831	1.35081	-0.138528	-1.61993
847.54	-35415.2	-10838.5	21.0036	1.23841	-0.1323	-1.63442
847.557	-35415.2	-10838.2	21.0218	1.10543	-0.123997	-1.64333
847.574	-35415.3	-10837.9	21.0376	0.956175	-0.113813	-1.6447
847.591	-35415.3	-10837.5	21.0513	0.802906	-0.102696	-1.64332
847.608	-35415.4	-10837.2	21.0632	0.655786	-0.0911513	-1.64327
847.625	-35415.4	-10836.8	21.0735	0.520755	-0.0789321	-1.64651
847.642	-35415.5	-10836.4	21.0823	0.405086	-0.0665909	-1.65466
847.659	-35415.5	-10836.1	21.0893	0.318242	-0.0559064	-1.66905
847.676	-35415.6	-10835.7	21.0944	0.260073	-0.0473831	-1.68889
847.693	-35415.6	-10835.4	21.0985	0.218293	-0.0398279	-1.71077
847.71	-35415.7	-10835	21.1019	0.185725	-0.032878	-1.73179
847.727	-35415.8	-10834.6	21.1049	0.161547	-0.0271388	-1.74981
847.744	-35415.8	-10834.3	21.1081	0.145181	-0.0223028	-1.76476
847.761	-35415.9	-10833.9	21.1126	0.135972	-0.0172312	-1.77841
847.778	-35415.9	-10833.6	21.118	0.133006	-0.0119604	-1.79183
847.795	-35416	-10833.3	21.1224	0.135121	-0.00758754	-1.80538
847.812	-35416	-10832.9	21.1256	0.140806	-0.00432071	-1.81888
847.829	-35416.1	-10832.5	21.1288	0.148351	-0.00169903	-1.8318
847.846	-35416.1	-10832.1	21.1322	0.156844	-0.000121393	-1.84365
847.863	-35416.2	-10831.8	21.1354	0.165876	-0.00049147	-1.85393
847.88	-35416.2	-10831.5	21.1388	0.174442	-0.00255565	-1.86136
847.897	-35416.3	-10831.1	21.1434	0.181221	-0.0053658	-1.86414
847.914	-35416.3	-10830.8	21.1488	0.185862	-0.00896872	-1.86041
847.931	-35416.4	-10830.4	21.1538	0.188602	-0.0138227	-1.84844
847.948	-35416.5	-10830	21.1588	0.189863	-0.0189414	-1.82757
847.965	-35416.5	-10829.7	21.1641	0.190157	-0.022858	-1.79772
847.982	-35416.6	-10829.4	21.1692	0.190026	-0.0260645	-1.75927
847.999	-35416.6	-10829	21.1731	0.189958	-0.029733	-1.71269
848.016	-35416.7	-10828.6	21.1763	0.189996	-0.0330442	-1.65744
848.033	-35416.7	-10828.2	21.1796	0.190012	-0.0347957	-1.59239
848.05	-35416.8	-10827.9	21.183	0.190001	-0.0363832	-1.5154
848.067	-35416.8	-10827.5	21.1861	0.189997	-0.0395907	-1.42407
848.084	-35416.9	-10827.2	21.1897	0.19	-0.0431618	-1.31627
848.101	-35416.9	-10826.9	21.1946	0.190001	-0.0452879	-1.19188
848.118	-35417	-10826.5	21.2	0.19	-0.0466667	-1.05991
848.135	-35417.1	-10826.1	21.2051	0.19	-0.0483731	-0.929532
848.152	-35417.1	-10825.7	21.21	0.19	-0.05	-0.799564
848.169	-35417.2	-10825.4	21.215	0.19	-0.0512235	-0.668556
848.186	-35417.2	-10825.1	21.2203	0.19	-0.0535341	-0.544251
848.203	-35417.3	-10824.7	21.2258	0.19	-0.0581745	-0.434592
848.22	-35417.3	-10824.3	21.2305	0.19	-0.0640345	-0.340479
848.237	-35417.4	-10823.9	21.234	0.19	-0.0701933	-0.261377
848.254	-35417.4	-10823.6	21.237	0.19	-0.0776548	-0.196856
848.271	-35417.5	-10823.3	21.2405	0.19	-0.0866787	-0.146105
848.288	-35417.5	-10822.9	21.2439	0.19	-0.0944786	-0.107188
848.305	-35417.6	-10822.6	21.2471	0.19	-0.0995549	-0.0780057
848.322	-35417.7	-10822.2	21.251	0.19	-0.104737	-0.0565395
848.339	-35417.7	-10821.8	21.256	0.19	-0.111613	-0.040841
848.356	-35417.8	-10821.5	21.2612	0.19	-0.117989	-0.0290861
848.373	-35417.8	-10821.1	21.2663	0.19	-0.122869	-0.0200433
848.39	-35417.9	-10820.8	21.2716	0.19	-0.12858	-0.0136446
848.407	-35417.9	-10820.4	21.277	0.19	-0.135812	-0.0095463
848.424	-35418	-10820	21.2814	0.19	-0.141784	-0.00669492
848.441	-35418	-10819.7	21.2847	0.19	-0.145191	-0.0044252
848.458	-35418.1	-10819.3	21.2878	0.19	-0.147403	-0.00274525
848.475	-35418.1	-10819	21.2913	0.19	-0.14923	-0.00160132
848.492	-35418.2	-10818.7	21.2947	0.19	-0.150351	-0.000773416
848.509	-35418.3	-10818.3	21.298	0.19	-0.150442	-0.000180907
848.526	-35418.3	-10817.9	21.3021	0.19	-0.149316	7.08549e-05
848.543	-35418.4	-10817.5	21.3072	0.19	-0.147489	4.25467e-05
848.56	-35418.4	-10817.2	21.3124	0.19	-0.146157	-1.84527e-05
848.577	-35418.5	-10816.9	21.3175	0.19	-0.144743	-9.99594e-06
848.594	-35418.5	-10816.5	21.3229	0.19	-0.140872	5.20647e-06
848.611	-35418.6	-10816.1	21.3281	0.19	-0.135278	2.33202e-06
848.628	-35418.7	-10815.7	21.3322	0.19	-0.131395	-1.49031e-06
848.645	-35418.7	-10815.4	21.3354	0.19	-0.128512	-6.22772e-07
848.662	-35418.8	-10815	21.3386	0.19	-0.122856	3.86633e-07
848.679	-35418.8	-10814.7	21.3421	0.19	-0.115451	1.40833e-07
848.696	-35418.9	-10814.4	21.3454	0.19	-0.110764	-1.0799e-07
848.713	-35418.9	-10814	21.3488	0.19	-0.107859	-3.29128e-08
848.73	-35419	-10813.6	21.3532	0.19	-0.102535	3.78978e-08
848.747	-35419.1	-10813.2	21.3584	0.19	-0.0953279	1.58136e-08
848.764	-35419.1	-10812.9	21.3637	0.19	-0.0892755	-3.77628e-08
848.781	-35419.2	-10812.6	21.3688	0.19	-0.0844632	-2.52612e-08
848.798	-35419.2	-10812.2	21.3739	0.19	-0.079427	1.22162e-07
848.815	-35419.3	-10811.8	21.3791	0.19	-0.074212	7.00741e-08
848.832	-35419.3	-10811.4	21.3844	0.19	-0.0696587	-4.84779e-07
848.849	-35419.4	-10811.1	21.3892	0.19	-0.0668804	-2.65223e-07
848.866	-35419.4	-10810.7	21.3931	0.19	-0.0666639	1.78738e-06
848.883	-35419.5	-10810.4	21.3963	0.19	-0.0667906	6.8594e-07
848.9	-35419.5	-10810	21.3997	0.19	-0.0647229	-7.00109e-06
848.917	-35419.6	-10809.7	21.4031	0.19	-0.063296	-1.35038e-06
848.934	-35419.7	-10809.3	21.4062	0.190001	-0.0659402	2.78697e-05
848.951	-35419.7	-10808.9	21.4098	0.19	-0.0698324	5.11772e-06
848.968	-35419.8	-10808.6	21.4146	0.189995	-0.0715073	-0.000102245
848.985	-35419.8	-10808.2	21.42	0.19	-0.0733333	3.31448e-16
849.002	-35419.9	-10807.9	21.4252	0.19002	-0.0781353	0.000393759
849.019	-35420	-10807.5	21.4303	0.189996	-0.0836099	-7.79456e-05
849.036	-35420	-10807.1	21.4356	0.189922	-0.0872528	-0.00268316
849.053	-35420.1	-10806.8	21.4402	0.190015	-0.0901866	-0.00802336
849.07	-35420.1	-10806.4	21.4438	0.190284	-0.093689	-0.0164026
849.087	-35420.2	-10806.1	21.4471	0.189885	-0.0970099	-0.0275953
849.104	-35420.2	-10805.7	21.4505	0.188287	-0.0992133	-0.0409115
849.121	-35420.3	-10805.3	21.4539	0.186347	-0.100041	-0.0546642
849.138	-35420.3	-10804.9	21.457	0.184722	-0.0998483	-0.0670736
849.155	-35420.4	-10804.6	21.4608	0.182998	-0.100166	-0.0765578
849.172	-35420.5	-10804.3	21.4658	0.181055	-0.101847	-0.0823508
849.189	-35420.5	-10803.9	21.4712	0.179833	-0.103716	-0.0855615
849.206	-35420.6	-10803.6	21.4764	0.179783	-0.105197	-0.087096
849.223	-35420.6	-10803.2	21.4815	0.180058	-0.107511	-0.0869066
849.24	-35420.7	-10802.8	21.4867	0.180073	-0.110998	-0.0855788
849.257	-35420.7	-10802.4	21.4912	0.179969	-0.114115	-0.0849754
849.274	-35420.8	-10802.1	21.4946	0.17993	-0.115946	-0.0860172
849.291	-35420.9	-10801.8	21.4979	0.180079	-0.116989	-0.0877887
849.308	-35420.9	-10801.4	21.5014	0.180209	-0.118344	-0.0895242
849.325	-35421	-10801	21.5046	0.179667	-0.121736	-0.0909231
849.342	-35421	-10800.6	21.5078	0.179206	-0.127025	-0.0908843
849.359	-35421.1	-10800.3	21.5118	0.181241	-0.131734	-0.0872608
849.376	-35421.1	-10799.9	21.517	0.182771	-0.136259	-0.0782306
849.393	-35421.2	-10799.6	21.5226	0.17411	-0.144606	-0.0625081
849.41	-35421.3	-10799.2	21.5278	0.152787	-0.155723	-0.039936
849.427	-35421.3	-10798.8	21.5321	0.124287	-0.163185	-0.0114281
849.444	-35421.4	-10798.4	21.5353	0.0881326	-0.167299	0.0243398
849.461	-35421.4	-10798.1	21.5381	0.038006	-0.174563	0.0707465
849.478	-35421.5	-10797.8	21.5398	-0.0314503	-0.185565	0.129801
849.495	-35421.5	-10797.4	21.5395	-0.123976	-0.195475	0.202171
849.512	-35421.6	-10797	21.5375	-0.235074	-0.203658	0.288507
849.529	-35421.7	-10796.6	21.5352	-0.354648	-0.21278	0.389321
849.546	-35421.7	-10796.3	21.5318	-0.483809	-0.223051	0.503068
849.563	-35421.8	-10795.9	21.5255	-0.63013	-0.232971	0.62674
849.58	-35421.8	-10795.6	21.5163	-0.785395	-0.241322	0.756512
849.597	-35421.9	-10795.3	21.5057	-0.931967	-0.247298	0.887889
849.614	-35422	-10794.9	21.4933	-1.06632	-0.252112	1.015
849.631	-35422	-10794.5	21.4781	-1.19247	-0.257727	1.13191
849.648	-35422.1	-10794.1	21.4609	-1.3082	-0.262632	1.2386
849.665	-35422.1	-10793.8	21.4429	-1.40846	-0.264084	1.33745
849.682	-35422.2	-10793.5	21.4236	-1.49077	-0.263418	1.42671
849.699	-35422.2	-10793.1	21.4019	-1.55437	-0.263465	1.50276
849.716	-35422.3	-10792.7	21.3793	-1.60194	-0.263446	1.56362
849.733	-35422.4	-10792.3	21.3577	-1.63741	-0.261685	1.6085
849.75	-35422.4	-10792	21.336	-1.66399	-0.260041	1.63976
849.767	-35422.5	-10791.6	21.3123	-1.68429	-0.260977	1.6606
849.784	-35422.5	-10791.3	21.288	-1.69928	-0.263217	1.67273
849.801	-35422.6	-10790.9	21.2654	-1.70953	-0.264781	1.6777
849.818	-35422.7	-10790.6	21.2433	-1.71667	-0.266667	1.67865
849.835	-35422.7	-10790.2	21.2204	-1.72229	-0.270056	1.6784
849.852	-35422.8	-10789.8	21.1967	-1.72667	-0.273333	1.67647
849.869	-35422.8	-10789.5	21.1728	-1.72956	-0.274999	1.67146
849.886	-35422.9	-10789.2	21.1486	-1.72993	-0.276825	1.66156
849.903	-35422.9	-10788.8	21.1241	-1.72665	-0.280353	1.64489
849.92	-35423	-10788.4	21.1007	-1.71881	-0.283617	1.61961
849.937	-35423.1	-10788	21.0789	-1.70464	-0.285152	1.58452
849.954	-35423.1	-10787.7	21.0574	-1.67968	-0.286982	1.54006
849.971	-35423.2	-10787.4	21.0353	-1.64152	-0.290525	1.48732
849.988	-35423.2	-10787.1	21.0127	-1.59469	-0.293773	1.42819
850.005	-35423.3	-10786.7	20.9901	-1.5438	-0.295413	1.36381
850.022	-35423.4	-10786.3	20.9683	-1.49069	-0.297221	1.29322
850.039	-35423.4	-10785.9	20.948	-1.43156	-0.300424	1.21455
850.056	-35423.5	-10785.6	20.929	-1.35198	-0.304229	1.12477
850.073	-35423.5	-10785.3	20.9114	-1.24534	-0.307815	1.02096
850.09	-35423.6	-10784.9	20.8955	-1.12327	-0.310804	0.900738
850.107	-35423.6	-10784.6	20.8815	-0.993265	-0.31377	0.766635
850.124	-35423.7	-10784.2	20.8692	-0.851972	-0.318795	0.629479
850.141	-35423.8	-10783.8	20.8588	-0.703088	-0.325871	0.494808
850.158	-35423.8	-10783.5	20.8509	-0.562057	-0.331746	0.359262
850.175	-35423.9	-10783.2	20.8456	-0.435032	-0.336202	0.224374
850.192	-35423.9	-10782.8	20.8421	-0.313372	-0.343771	0.0998026
850.209	-35424	-10782.5	20.8402	-0.197622	-0.355955	-0.00881038
850.226	-35424.1	-10782.1	20.8404	-0.10104	-0.370063	-0.101714
850.243	-35424.1	-10781.7	20.8423	-0.0279481	-0.386179	-0.179441
850.26	-35424.2	-10781.4	20.8441	0.0278018	-0.407541	-0.242464
850.277	-35424.2	-10781.1	20.8456	0.0705381	-0.433823	-0.292136
850.294	-35424.3	-10780.8	20.8482	0.102113	-0.460796	-0.330754
850.311	-35424.4	-10780.4	20.8519	0.125324	-0.486444	-0.360373
850.328	-35424.4	-10780	20.8552	0.143792	-0.510963	-0.382795
850.345	-35424.5	-10779.6	20.8584	0.158563	-0.534225	-0.400119
850.362	-35424.5	-10779.3	20.8627	0.168718	-0.555832	-0.414549
850.379	-35424.6	-10779	20.868	0.17499	-0.576221	-0.426114
850.396	-35424.7	-10778.7	20.8736	0.17937	-0.596338	-0.433226
850.413	-35424.7	-10778.3	20.8787	0.182611	-0.615099	-0.43574
850.43	-35424.8	-10777.9	20.8826	0.184674	-0.630339	-0.434394
850.447	-35424.9	-10777.5	20.8857	0.186181	-0.643019	-0.428643
850.464	-35424.9	-10777.2	20.889	0.188019	-0.655623	-0.417456
850.481	-35425	-10776.9	20.8925	0.189743	-0.667551	-0.402442
850.498	-35425	-10776.6	20.8958	0.190302	-0.67663	-0.3866
850.515	-35425.1	-10776.2	20.8993	0.190049	-0.682564	-0.371719
850.532	-35425.2	-10775.8	20.9038	0.189916	-0.685926	-0.358917
850.549	-35425.2	-10775.4	20.9091	0.189987	-0.686785	-0.348924
850.566	-35425.3	-10775.1	20.9143	0.190021	-0.685024	-0.34216
850.583	-35425.3	-10774.8	20.9194	0.190002	-0.680677	-0.338046
850.6	-35425.4	-10774.5	20.9245	0.189994	-0.673782	-0.335658
850.617	-35425.5	-10774.1	20.9297	0.19	-0.664008	-0.334464
850.634	-35425.5	-10773.7	20.935	0.190002	-0.650942	-0.334109
850.651	-35425.6	-10773.3	20.9398	0.19	-0.634415	-0.33439
850.668	-35425.7	-10773	20.9434	0.19	-0.614263	-0.335192
850.685	-35425.7	-10772.7	20.9467	0.19	-0.59	-0.336601
850.702	-35425.8	-10772.4	20.9501	0.19	-0.562097	-0.338672
850.719	-35425.9	-10772	20.9535	0.19	-0.535216	-0.341105
850.736	-35425.9	-10771.6	20.9566	0.19	-0.512984	-0.343338
850.753	-35426	-10771.2	20.9603	0.19	-0.492052	-0.344218
850.77	-35426	-10770.9	20.9652	0.19	-0.469345	-0.341756
850.787	-35426.1	-10770.6	20.9706	0.19	-0.447624	-0.331577
850.804	-35426.2	-10770.2	20.9759	0.19	-0.428913	-0.30934
850.821	-35426.2	-10769.9	20.9809	0.19	-0.409719	-0.272209
850.838	-35426.3	-10769.5	20.9859	0.190001	-0.387835	-0.218101
850.855	-35426.4	-10769.1	20.9909	0.19	-0.366427	-0.146096
850.872	-35426.4	-10768.8	20.996	0.189998	-0.347553	-0.0577851
850.889	-35426.5	-10768.5	21.0013	0.190002	-0.328766	0.0396687
850.906	-35426.6	-10768.1	21.0067	0.190008	-0.309146	0.137867
850.923	-35426.6	-10767.7	21.0112	0.189991	-0.292151	0.227598
850.94	-35426.7	-10767.4	21.0145	0.189968	-0.278083	0.302681
850.957	-35426.8	-10767	21.0176	0.190034	-0.260957	0.362333
850.974	-35426.8	-10766.7	21.0211	0.190115	-0.239409	0.406201
850.991	-35426.9	-10766.4	21.0245	0.189848	-0.221003	0.433803
851.008	-35427	-10766	21.0278	0.189581	-0.207948	0.447268
851.025	-35427	-10765.6	21.0318	0.190676	-0.193426	0.45255
851.042	-35427.1	-10765.3	21.0368	0.191618	-0.175926	0.454501
851.059	-35427.2	-10764.9	21.0423	0.187245	-0.161412	0.456183
851.076	-35427.2	-10764.6	21.0476	0.17537	-0.15152	0.460215
851.093	-35427.3	-10764.3	21.0519	0.157911	-0.141946	0.468705
851.11	-35427.4	-10763.9	21.0552	0.13843	-0.131357	0.481389
851.127	-35427.4	-10763.5	21.0584	0.121787	-0.122003	0.495493
851.144	-35427.5	-10763.2	21.0617	0.108894	-0.115355	0.508728
851.161	-35427.6	-10762.8	21.0651	0.0971609	-0.111922	0.519398
851.178	-35427.6	-10762.5	21.0686	0.0882193	-0.110566	0.526513
851.195	-35427.7	-10762.2	21.072	0.0872557	-0.108831	0.52977
851.212	-35427.8	-10761.8	21.0755	0.0919189	-0.106932	0.529862
851.229	-35427.8	-10761.4	21.0788	0.0943264	-0.107065	0.528255
851.246	-35427.9	-10761	21.0821	0.0935969	-0.109128	0.5265
851.263	-35427.9	-10760.7	21.0855	0.0934088	-0.111595	0.52615
851.28	-35428	-10760.4	21.089	0.0936088	-0.115118	0.528236
851.297	-35428.1	-10760.1	21.0924	0.0916496	-0.121631	0.533254
851.314	-35428.2	-10759.7	21.0958	0.0876959	-0.13091	0.539866
851.331	-35428.2	-10759.3	21.0995	0.0836641	-0.141606	0.545906
851.348	-35428.3	-10758.9	21.1028	0.0827059	-0.153602	0.551111
851.365	-35428.3	-10758.6	21.1047	0.0878011	-0.167194	0.555982
851.382	-35428.4	-10758.3	21.1063	0.0955262	-0.18103	0.559548
851.399	-35428.5	-10757.9	21.1092	0.100256	-0.193348	0.560638
851.416	-35428.6	-10757.5	21.1129	0.102972	-0.205199	0.561768
851.433	-35428.6	-10757.2	21.1164	0.106078	-0.218342	0.566445
851.45	-35428.7	-10756.8	21.1196	0.104248	-0.231816	0.575023
851.467	-35428.8	-10756.5	21.1229	0.0912358	-0.244098	0.586903
851.484	-35428.8	-10756.2	21.1264	0.0712266	-0.255949	0.602443
851.501	-35428.9	-10755.8	21.1302	0.0511418	-0.268409	0.621814
851.518	-35429	-10755.4	21.1333	0.0333333	-0.28	0.642702
851.535	-35429	-10755.1	21.1352	0.0185604	-0.289119	0.662688
851.552	-35429.1	-10754.7	21.1367	0.00666667	-0.296667	0.681917
851.569	-35429.2	-10754.4	21.1386	-0.00278156	-0.303821	0.701027
851.586	-35429.2	-10754.1	21.14	-0.0104105	-0.310357	0.720071
851.603	-35429.3	-10753.7	21.14	-0.0170779	-0.315869	0.738522
851.62	-35429.4	-10753.3	21.1401	-0.0242542	-0.320509	0.75438
851.637	-35429.4	-10752.9	21.1415	-0.0315507	-0.324347	0.765901
851.654	-35429.5	-10752.6	21.1436	-0.032971	-0.326877	0.772929
851.671	-35429.6	-10752.3	21.1453	-0.0245432	-0.327593	0.775573
851.688	-35429.6	-10751.9	21.147	-0.0107786	-0.326281	0.773909
851.705	-35429.7	-10751.6	21.1487	0.00346601	-0.323106	0.769137
851.722	-35429.8	-10751.2	21.1504	0.0160505	-0.319005	0.765147
851.739	-35429.8	-10750.8	21.1521	0.0247193	-0.314396	0.764773
851.756	-35429.9	-10750.5	21.1537	0.0262013	-0.308418	0.767916
851.773	-35430	-10750.2	21.1554	0.0198635	-0.300352	0.774086
851.79	-35430	-10749.8	21.1573	0.010636	-0.290087	0.782704
851.807	-35430.1	-10749.4	21.1592	0.00199975	-0.27808	0.792228
851.824	-35430.2	-10749.1	21.1602	-0.00620118	-0.265647	0.799513
851.841	-35430.3	-10748.7	21.1602	-0.0134453	-0.253802	0.803393
851.858	-35430.3	-10748.4	21.1599	-0.0177455	-0.242983	0.80585
851.875	-35430.4	-10748	21.16	-0.020276	-0.232858	0.808505
851.892	-35430.5	-10747.7	21.16	-0.0269455	-0.222051	0.812091
851.909	-35430.5	-10747.3	21.16	-0.0405397	-0.21001	0.817442
851.926	-35430.6	-10746.9	21.16	-0.059413	-0.197307	0.825566
851.943	-35430.7	-10746.6	21.16	-0.0813465	-0.184056	0.836109
851.96	-35430.7	-10746.2	21.16	-0.103819	-0.169862	0.84725
851.977	-35430.8	-10745.9	21.1599	-0.124634	-0.155804	0.857475
851.994	-35430.9	-10745.6	21.1602	-0.142023	-0.144468	0.865724
852.011	-35430.9	-10745.2	21.1602	-0.155467	-0.136229	0.871722
852.028	-35431	-10744.8	21.1592	-0.165621	-0.129382	0.875922
852.045	-35431.1	-10744.4	21.1574	-0.173636	-0.122789	0.879018
852.062	-35431.2	-10744.1	21.1558	-0.180947	-0.115876	0.88187
852.079	-35431.2	-10743.8	21.1542	-0.187811	-0.108939	0.885255
852.096	-35431.3	-10743.5	21.1511	-0.193611	-0.102895	0.889837
852.113	-35431.4	-10743.1	21.1475	-0.198578	-0.0979519	0.895688
852.13	-35431.4	-10742.7	21.1454	-0.20348	-0.0938598	0.902514
852.147	-35431.5	-10742.3	21.144	-0.208514	-0.0907066	0.910334
852.164	-35431.6	-10742	21.141	-0.213565	-0.0886925	0.919306
852.181	-35431.6	-10741.7	21.1373	-0.218739	-0.0871099	0.929045
852.198	-35431.7	-10741.3	21.1352	-0.224178	-0.0847716	0.938875
852.215	-35431.8	-10740.9	21.1337	-0.229228	-0.0808896	0.948301
852.232	-35431.9	-10740.6	21.1307	-0.233041	-0.075043	0.956968
852.249	-35431.9	-10740.2	21.1272	-0.236119	-0.0679556	0.964896
852.266	-35432	-10739.9	21.1251	-0.239401	-0.0607563	0.972202
852.283	-35432.1	-10739.6	21.1236	-0.24292	-0.0540677	0.978625
852.3	-35432.1	-10739.2	21.1207	-0.24638	-0.0482694	0.983813
852.317	-35432.2	-10738.8	21.1169	-0.249798	-0.0435721	0.987815
852.334	-35432.3	-10738.5	21.1134	-0.253238	-0.0399866	0.990856
852.351	-35432.3	-10738.2	21.1102	-0.256488	-0.0368551	0.993327
852.368	-35432.4	-10737.8	21.1068	-0.259489	-0.0334884	0.995489
852.385	-35432.5	-10737.5	21.1033	-0.263333	-0.03	0.996732
852.402	-35432.5	-10737.1	21.0998	-0.268282	-0.0266234	0.996216
852.419	-35432.6	-10736.7	21.0965	-0.269903	-0.0231171	0.993205
852.436	-35432.7	-10736.3	21.0932	-0.264193	-0.0194287	0.986925
852.453	-35432.8	-10736	21.0898	-0.252527	-0.0165403	0.976366
852.47	-35432.8	-10735.7	21.0861	-0.236889	-0.0149776	0.961179
852.487	-35432.9	-10735.3	21.083	-0.217526	-0.0130101	0.943387
852.504	-35433	-10735	21.0812	-0.195798	-0.00948422	0.925371
852.521	-35433	-10734.6	21.0797	-0.177221	-0.00620646	0.909104
852.538	-35433.1	-10734.2	21.078	-0.165626	-0.004459	0.896009
852.555	-35433.2	-10733.9	21.0764	-0.159095	-0.00303934	0.886348
852.572	-35433.2	-10733.6	21.075	-0.155279	-0.00114635	0.879982
852.589	-35433.3	-10733.2	21.0726	-0.152811	0.000203649	0.876211
852.606	-35433.4	-10732.9	21.069	-0.15092	0.000338991	0.874279
852.623	-35433.5	-10732.5	21.0659	-0.149742	-0.000175914	0.873482
852.64	-35433.5	-10732.1	21.0642	-0.149503	-0.000489688	0.873357
852.657	-35433.6	-10731.8	21.0629	-0.150382	0.000471094	0.873843
852.674	-35433.7	-10731.5	21.0612	-0.152149	0.00252606	0.87489
852.691	-35433.7	-10731.1	21.0593	-0.153891	0.00334221	0.876391
852.708	-35433.8	-10730.8	21.0576	-0.155439	0.00283682	0.87812
852.725	-35433.9	-10730.4	21.0561	-0.157796	0.00445894	0.879667
852.742	-35433.9	-10730	21.0547	-0.161192	0.0083676	0.88006
852.759	-35434	-10729.7	21.052	-0.164718	0.0103221	0.877598
852.776	-35434.1	-10729.4	21.0483	-0.165617	0.00978353	0.869138
852.793	-35434.1	-10729	21.0456	-0.158879	0.0110892	0.849826
852.81	-35434.2	-10728.6	21.0441	-0.138963	0.0149561	0.815877
852.827	-35434.3	-10728.3	21.0421	-0.0999965	0.0179861	0.764828
852.844	-35434.3	-10728	21.0401	-0.0379052	0.0193894	0.695179
852.861	-35434.4	-10727.7	21.0409	0.0493334	0.0209749	0.606499
852.878	-35434.5	-10727.3	21.0448	0.156348	0.0243944	0.503259
852.895	-35434.6	-10726.9	21.0494	0.270993	0.0308472	0.39445
852.912	-35434.6	-10726.5	21.0545	0.381117	0.0381377	0.289353
852.929	-35434.7	-10726.2	21.0614	0.475309	0.0419287	0.196926
852.946	-35434.8	-10725.8	21.07	0.548935	0.044645	0.12091
852.963	-35434.8	-10725.5	21.0796	0.602085	0.0526713	0.0614734
852.98	-35434.9	-10725.1	21.0901	0.636425	0.0639031	0.0183606
852.997	-35435	-10724.8	21.1016	0.654684	0.0713699	-0.00914851
853.014	-35435.1	-10724.4	21.1138	0.660172	0.0777536	-0.0240198
853.031	-35435.1	-10724.1	21.1259	0.656623	0.0902405	-0.0303602
853.048	-35435.2	-10723.8	21.1374	0.648644	0.106429	-0.0309621
853.065	-35435.2	-10723.4	21.1481	0.640845	0.119965	-0.0279706
853.082	-35435.3	-10723.1	21.1582	0.634379	0.131281	-0.0236149
853.099	-35435.4	-10722.7	21.1685	0.628996	0.143786	-0.0198744
853.116	-35435.5	-10722.3	21.1788	0.626618	0.158199	-0.0167143
853.133	-35435.5	-10722	21.1888	0.629131	0.173829	-0.0134142
853.15	-35435.6	-10721.7	21.1988	0.633034	0.18847	-0.0101601
853.167	-35435.7	-10721.3	21.209	0.633941	0.20027	-0.00722531
853.184	-35435.7	-10720.9	21.2194	0.633339	0.212493	-0.00354103
853.201	-35435.8	-10720.5	21.2298	0.633825	0.228483	0.00190943
853.218	-35435.9	-10720.2	21.24	0.633333	0.243333	0.00762527
853.235	-35436	-10719.8	21.25	0.629795	0.252157	0.0119055
853.252	-35436	-10719.4	21.26	0.626667	0.26	0.0152505
853.269	-35436.1	-10719.1	21.2703	0.62743	0.272023	0.0182453
853.286	-35436.1	-10718.8	21.2806	0.630156	0.283909	0.0196121
853.303	-35436.2	-10718.4	21.2907	0.63279	0.291281	0.0183685
853.32	-35436.3	-10718	21.3013	0.637407	0.297499	0.0160851
853.337	-35436.4	-10717.7	21.3128	0.645474	0.305764	0.0141059
853.354	-35436.4	-10717.4	21.3247	0.654301	0.314257	0.0116273
853.371	-35436.5	-10717	21.3367	0.66152	0.321266	0.00813487
853.388	-35436.6	-10716.6	21.3489	0.66774	0.32787	0.00498972
853.405	-35436.6	-10716.3	21.3612	0.67341	0.3349	0.00315668
853.422	-35436.7	-10715.9	21.3725	0.677377	0.341432	0.00187544
853.439	-35436.8	-10715.6	21.3823	0.679188	0.34672	0.000630285
853.456	-35436.8	-10715.3	21.3926	0.680278	0.350895	-9.28717e-05
853.473	-35436.9	-10714.9	21.4045	0.681833	0.354332	-9.58628e-05
853.49	-35437	-10714.5	21.417	0.684068	0.357679	-5.80662e-06
853.507	-35437	-10714.1	21.429	0.687229	0.361192	-0.00040705
853.524	-35437.1	-10713.8	21.4408	0.69181	0.364407	-0.00163969
853.541	-35437.2	-10713.5	21.4525	0.698182	0.367499	-0.00408454
853.558	-35437.2	-10713.1	21.4641	0.706496	0.371661	-0.0082124
853.575	-35437.3	-10712.7	21.4759	0.71666	0.376984	-0.0142109
853.592	-35437.4	-10712.4	21.4888	0.728238	0.381838	-0.0218284
853.609	-35437.5	-10712	21.5027	0.740412	0.385319	-0.0303712
853.626	-35437.5	-10711.6	21.5163	0.751931	0.387625	-0.0386465
853.643	-35437.6	-10711.2	21.5295	0.762008	0.389218	-0.0458162
853.66	-35437.7	-10710.9	21.5432	0.770391	0.390752	-0.0514673
853.677	-35437.7	-10710.5	21.5571	0.777201	0.392491	-0.0553947
853.694	-35437.8	-10710.2	21.5699	0.782926	0.39427	-0.0576164
853.711	-35437.9	-10709.8	21.5817	0.788006	0.395985	-0.0585884
853.728	-35437.9	-10709.4	21.5942	0.792825	0.397617	-0.0591354
853.745	-35438	-10709.1	21.6077	0.797801	0.399268	-0.059674
853.762	-35438.1	-10708.7	21.6212	0.803307	0.401108	-0.0602755
853.779	-35438.1	-10708.4	21.6349	0.808541	0.402857	-0.0608474
853.796	-35438.2	-10708	21.65	0.811889	0.404011	-0.0611394
853.813	-35438.3	-10707.6	21.6656	0.813206	0.405724	-0.0604491
853.83	-35438.3	-10707.2	21.6797	0.813221	0.409954	-0.0578354
853.847	-35438.4	-10706.9	21.6928	0.811208	0.415341	-0.0530187
853.864	-35438.5	-10706.6	21.7064	0.805843	0.419002	-0.0461077
853.881	-35438.5	-10706.2	21.7203	0.798412	0.422233	-0.0372225
853.898	-35438.6	-10705.8	21.7326	0.791397	0.428208	-0.0265736
853.915	-35438.7	-10705.5	21.7445	0.784618	0.435516	-0.0150888
853.932	-35438.7	-10705.1	21.7576	0.776799	0.441052	-0.00390481
853.949	-35438.8	-10704.8	21.7711	0.768198	0.445733	0.0068421
853.966	-35438.8	-10704.4	21.7832	0.759603	0.451813	0.0173502
853.983	-35438.9	-10704	21.7952	0.751023	0.459116	0.0272308
854	-35439	-10703.7	21.8087	0.742258	0.466484	0.0359125
854.017	-35439.1	-10703.3	21.8226	0.733805	0.472995	0.0431902
854.034	-35439.1	-10702.9	21.8347	0.726352	0.478143	0.0489829
854.051	-35439.2	-10702.5	21.846	0.720305	0.483021	0.053182
854.068	-35439.3	-10702.2	21.8578	0.715944	0.488639	0.0557064
854.085	-35439.3	-10701.9	21.87	0.713333	0.493333	0.0566449
854.102	-35439.4	-10701.5	21.8822	0.712484	0.495476	0.0561376
854.119	-35439.5	-10701.1	21.894	0.71344	0.496764	0.0543261
854.136	-35439.5	-10700.7	21.9053	0.716158	0.498789	0.0513985
854.153	-35439.6	-10700.3	21.9174	0.720273	0.50001	0.0476979
854.17	-35439.6	-10700	21.9313	0.725305	0.498921	0.0434803
854.187	-35439.7	-10699.6	21.9448	0.730618	0.496325	0.0385998
854.204	-35439.8	-10699.3	21.9568	0.735763	0.493141	0.0330328
854.221	-35439.8	-10698.9	21.9689	0.740924	0.489249	0.0273362
854.238	-35439.9	-10698.5	21.9823	0.746125	0.484481	0.0218967
854.255	-35440	-10698.1	21.9956	0.750741	0.478985	0.0164537
854.272	-35440	-10697.8	22.0077	0.754366	0.472639	0.0110658
854.289	-35440.1	-10697.4	22.0195	0.757323	0.46456	0.00677464
854.306	-35440.2	-10697	22.0315	0.75952	0.454447	0.00423267
854.323	-35440.2	-10696.7	22.0435	0.759827	0.443393	0.00301712
854.34	-35440.3	-10696.3	22.0554	0.758085	0.432715	0.00281477
854.357	-35440.3	-10696	22.0678	0.756003	0.4238	0.00371697
854.374	-35440.4	-10695.6	22.0812	0.75442	0.417046	0.00542849
854.391	-35440.5	-10695.2	22.0948	0.752637	0.411396	0.00703611
854.408	-35440.5	-10694.8	22.1086	0.750693	0.406177	0.00813728
854.425	-35440.6	-10694.5	22.1224	0.749868	0.401443	0.00914685
854.442	-35440.7	-10694.1	22.1359	0.750107	0.396678	0.0102583
854.459	-35440.7	-10693.8	22.1483	0.749583	0.390609	0.0113101
854.476	-35440.8	-10693.4	22.16	0.747755	0.383471	0.0123727
854.493	-35440.9	-10693	22.173	0.745805	0.377378	0.0138197
854.51	-35440.9	-10692.6	22.1871	0.744153	0.372482	0.0155737
854.527	-35441	-10692.2	22.1997	0.742317	0.36677	0.0170687
854.544	-35441.1	-10691.8	22.211	0.740541	0.359914	0.0181214
854.561	-35441.1	-10691.5	22.2237	0.739743	0.353173	0.018918
854.578	-35441.2	-10691.1	22.2377	0.739886	0.346439	0.019479
854.595	-35441.2	-10690.7	22.2508	0.740069	0.338391	0.0196748
854.612	-35441.3	-10690.3	22.2626	0.740023	0.329576	0.0196245
854.629	-35441.4	-10690	22.2741	0.739991	0.321912	0.0196232
854.646	-35441.4	-10689.7	22.2858	0.740006	0.315507	0.0196429
854.663	-35441.5	-10689.3	22.2978	0.739965	0.309238	0.019436
854.68	-35441.5	-10688.9	22.3098	0.739961	0.302272	0.0188069
854.697	-35441.6	-10688.5	22.3216	0.740163	0.294099	0.0176065
854.714	-35441.7	-10688.1	22.3337	0.740129	0.285341	0.0157745
854.731	-35441.7	-10687.8	22.3469	0.739147	0.277077	0.0133267
854.748	-35441.8	-10687.4	22.3603	0.737219	0.268771	0.0104914
854.765	-35441.8	-10687.1	22.3725	0.734611	0.259244	0.00765388
854.782	-35441.9	-10686.7	22.3844	0.730847	0.248604	0.00563856
854.799	-35442	-10686.2	22.3979	0.725195	0.237664	0.00539652
854.816	-35442.1	-10685.9	22.4118	0.717662	0.227705	0.00726341
854.833	-35442.1	-10685.5	22.424	0.708543	0.219354	0.0113155
854.85	-35442.2	-10685.2	22.4353	0.697996	0.208401	0.0176246
854.867	-35442.2	-10684.8	22.4473	0.686231	0.190889	0.0260667
854.884	-35442.3	-10684.4	22.4593	0.674042	0.174062	0.0354053
854.901	-35442.4	-10684	22.4701	0.662539	0.165642	0.0442421
854.918	-35442.4	-10683.6	22.48	0.653333	0.156667	0.0522876
854.935	-35442.5	-10683.2	22.4899	0.647464	0.137932	0.0595226
854.952	-35442.5	-10682.9	22.5007	0.643069	0.119152	0.0656867
854.969	-35442.6	-10682.5	22.5125	0.6382	0.109322	0.070722
854.986	-35442.7	-10682.1	22.524	0.633032	0.0991588	0.0754511
855.003	-35442.7	-10681.7	22.5341	0.627971	0.0804544	0.0805421
855.02	-35442.8	-10681.3	22.5447	0.622684	0.0614611	0.085525
855.037	-35442.9	-10681	22.5569	0.617154	0.0498558	0.0898025
855.054	-35442.9	-10680.6	22.5686	0.61269	0.0419622	0.093091
855.071	-35443	-10680.3	22.5784	0.610359	0.0330842	0.0951756
855.088	-35443.1	-10679.8	22.5886	0.610092	0.0208457	0.0958761
855.105	-35443.1	-10679.4	22.6008	0.611522	0.00582799	0.0951238
855.122	-35443.2	-10679.1	22.6126	0.61396	-0.00518208	0.0931047
855.139	-35443.2	-10678.7	22.6227	0.617026	-0.0103847	0.0900448
855.156	-35443.3	-10678.4	22.6323	0.621056	-0.0198566	0.0861749
855.173	-35443.4	-10678	22.6426	0.626126	-0.03782	0.0817436
855.19	-35443.4	-10677.6	22.6531	0.631619	-0.0538403	0.0770354
855.207	-35443.5	-10677.2	22.6634	0.636911	-0.063351	0.0724185
855.224	-35443.6	-10676.8	22.6736	0.641519	-0.0748377	0.0683918
855.241	-35443.6	-10676.5	22.6836	0.645061	-0.0918892	0.0651008
855.258	-35443.7	-10676.1	22.6935	0.647302	-0.10903	0.0621554
855.275	-35443.7	-10675.7	22.7036	0.648794	-0.122952	0.0593233
855.292	-35443.8	-10675.3	22.7148	0.651194	-0.13463	0.0566595
855.309	-35443.9	-10674.9	22.7269	0.654794	-0.14619	0.0539455
855.326	-35443.9	-10674.5	22.7389	0.658113	-0.160614	0.0506127
855.343	-35444	-10674.1	22.7504	0.661191	-0.176475	0.0467093
855.36	-35444.1	-10673.7	22.7624	0.665746	-0.187782	0.0429572
855.377	-35444.1	-10673.4	22.7746	0.671262	-0.195352	0.0396233
855.394	-35444.2	-10673	22.7856	0.674843	-0.207208	0.036467
855.411	-35444.3	-10672.6	22.7956	0.676218	-0.22361	0.0336321
855.428	-35444.3	-10672.2	22.8068	0.677545	-0.237705	0.0315911
855.445	-35444.4	-10671.9	22.819	0.679379	-0.249066	0.0300276
855.462	-35444.4	-10671.5	22.831	0.681	-0.262257	0.0280281
855.479	-35444.5	-10671.1	22.8426	0.68261	-0.277758	0.0251824
855.496	-35444.6	-10670.7	22.8543	0.685025	-0.29333	0.0214374
855.513	-35444.6	-10670.3	22.8664	0.688671	-0.308695	0.0167873
855.53	-35444.7	-10669.9	22.8786	0.6936	-0.324727	0.0113081
855.547	-35444.8	-10669.6	22.8906	0.698872	-0.340097	0.00562314
855.564	-35444.8	-10669.2	22.9023	0.703119	-0.35263	0.000598297
855.581	-35444.9	-10668.8	22.9139	0.706109	-0.363853	-0.00351573
855.598	-35445	-10668.4	22.9258	0.708187	-0.376926	-0.00678744
855.615	-35445	-10668	22.9379	0.709747	-0.393364	-0.00939521
855.632	-35445.1	-10667.6	22.95	0.711216	-0.413677	-0.0116001
855.649	-35445.2	-10667.3	22.9619	0.713068	-0.4371	-0.0138653
855.666	-35445.2	-10666.9	22.9736	0.715753	-0.462242	-0.0166831
855.683	-35445.3	-10666.5	22.9853	0.719486	-0.487178	-0.0202292
855.7	-35445.4	-10666.1	22.9973	0.724301	-0.510213	-0.0245029
855.717	-35445.4	-10665.7	23.0093	0.729681	-0.532053	-0.0291384
855.734	-35445.5	-10665.3	23.0207	0.734965	-0.554264	-0.0336837
855.751	-35445.5	-10665	23.0326	0.739742	-0.578478	-0.0378931
855.768	-35445.6	-10664.6	23.046	0.743701	-0.606018	-0.0415935
855.785	-35445.7	-10664.1	23.06	0.746667	-0.636667	-0.0446623
855.802	-35445.8	-10663.7	23.0737	0.748628	-0.669861	-0.0470752
855.819	-35445.8	-10663.3	23.0875	0.750083	-0.705497	-0.0491382
855.836	-35445.9	-10663	23.1016	0.751604	-0.743709	-0.0512305
855.853	-35446	-10662.6	23.1148	0.753606	-0.785045	-0.0536975
855.87	-35446	-10662.2	23.1262	0.756468	-0.829522	-0.0567675
855.887	-35446.1	-10661.8	23.1382	0.760556	-0.875405	-0.0603577
855.904	-35446.2	-10661.4	23.152	0.765786	-0.921417	-0.0642823
855.921	-35446.2	-10661	23.1656	0.770801	-0.968419	-0.0682182
855.938	-35446.3	-10660.7	23.1775	0.774545	-1.01671	-0.0718062
855.955	-35446.4	-10660.3	23.1897	0.777219	-1.06438	-0.0746592
855.972	-35446.5	-10659.9	23.2032	0.779089	-1.11071	-0.0765341
855.989	-35446.5	-10659.5	23.2163	0.78019	-1.15802	-0.077489
856.006	-35446.6	-10659.1	23.2281	0.78045	-1.20681	-0.0776381
856.023	-35446.7	-10658.7	23.2405	0.779637	-1.25311	-0.0771358
856.04	-35446.7	-10658.3	23.2543	0.777898	-1.29473	-0.0760986
856.057	-35446.8	-10658	23.2682	0.776055	-1.33347	-0.0745746
856.074	-35446.9	-10657.6	23.2814	0.774453	-1.37049	-0.0728397
856.091	-35447	-10657.2	23.2947	0.772645	-1.40538	-0.0715095
856.108	-35447	-10656.7	23.3084	0.770747	-1.43813	-0.0708975
856.125	-35447.1	-10656.4	23.3225	0.769767	-1.46937	-0.0708372
856.142	-35447.2	-10656	23.3365	0.76986	-1.49765	-0.0713271
856.159	-35447.3	-10655.6	23.3489	0.770033	-1.51893	-0.0726017
856.176	-35447.3	-10655.2	23.3603	0.769968	-1.53341	-0.0743528
856.193	-35447.4	-10654.8	23.3729	0.770123	-1.54588	-0.0756888
856.21	-35447.5	-10654.4	23.387	0.770249	-1.55674	-0.0762243
856.227	-35447.6	-10654	23.3999	0.769344	-1.56158	-0.0761471
856.244	-35447.7	-10653.7	23.4116	0.767469	-1.55924	-0.075557
856.261	-35447.7	-10653.3	23.4244	0.765652	-1.55161	-0.0744721
856.278	-35447.8	-10652.9	23.438	0.764056	-1.53799	-0.0733117
856.295	-35447.9	-10652.5	23.4505	0.76218	-1.5159	-0.0728043
856.312	-35448	-10652.1	23.4623	0.760402	-1.48728	-0.0734823
856.329	-35448.1	-10651.7	23.4752	0.759711	-1.45733	-0.0756823
856.346	-35448.1	-10651.3	23.4892	0.759916	-1.42639	-0.0793198
856.363	-35448.2	-10651	23.5029	0.760081	-1.39183	-0.0840451
856.38	-35448.3	-10650.6	23.5161	0.760022	-1.35445	-0.0896822
856.397	-35448.4	-10650.1	23.5295	0.759979	-1.31636	-0.0961288
856.414	-35448.5	-10649.7	23.5433	0.759995	-1.27228	-0.102972
856.431	-35448.5	-10649.3	23.5576	0.760006	-1.21429	-0.109695
856.448	-35448.6	-10649	23.5711	0.760001	-1.14822	-0.116425
856.465	-35448.7	-10648.6	23.5829	0.759998	-1.08477	-0.123585
856.482	-35448.8	-10648.2	23.5945	0.76	-1.02168	-0.131429
856.499	-35448.9	-10647.8	23.6079	0.76	-0.952913	-0.140078
856.516	-35449	-10647.4	23.6218	0.76	-0.884242	-0.149237
856.533	-35449	-10647	23.6341	0.760001	-0.823997	-0.158648
856.55	-35449.1	-10646.6	23.6459	0.76	-0.76682	-0.169245
856.567	-35449.2	-10646.3	23.6592	0.759997	-0.704726	-0.182371
856.584	-35449.3	-10645.8	23.6726	0.759999	-0.640395	-0.199295
856.601	-35449.4	-10645.4	23.6846	0.760011	-0.578341	-0.221505
856.618	-35449.5	-10645	23.6967	0.76	-0.516667	-0.251634
856.635	-35449.6	-10644.6	23.7102	0.75996	-0.452876	-0.291663
856.652	-35449.6	-10644.3	23.7241	0.760008	-0.389707	-0.339585
856.669	-35449.7	-10643.9	23.7374	0.76016	-0.330112	-0.39329
856.686	-35449.8	-10643.5	23.7508	0.75997	-0.273383	-0.453653
856.703	-35449.9	-10643	23.7648	0.758878	-0.219254	-0.520728
856.72	-35450	-10642.6	23.7782	0.756259	-0.171535	-0.589729
856.737	-35450.1	-10642.3	23.7899	0.751773	-0.132195	-0.656049
856.754	-35450.1	-10641.9	23.8014	0.74593	-0.0956167	-0.718444
856.771	-35450.2	-10641.5	23.8134	0.739274	-0.0580441	-0.775902
856.788	-35450.3	-10641.1	23.8254	0.732017	-0.0247151	-0.82639
856.805	-35450.4	-10640.7	23.8371	0.724706	0.00280991	-0.868517
856.822	-35450.5	-10640.3	23.8498	0.718827	0.0354299	-0.902848
856.839	-35450.6	-10639.9	23.8638	0.715139	0.0759299	-0.930708
856.856	-35450.7	-10639.5	23.877	0.712666	0.107153	-0.954377
856.873	-35450.8	-10639.1	23.8887	0.710785	0.1228	-0.975797
856.89	-35450.8	-10638.7	23.9001	0.709843	0.139297	-0.996119
856.907	-35450.9	-10638.3	23.9121	0.709844	0.163393	-1.01592
856.924	-35451	-10637.9	23.9243	0.710047	0.181488	-1.03491
856.941	-35451.1	-10637.5	23.9363	0.710038	0.189077	-1.05258
856.958	-35451.2	-10637.2	23.9482	0.709986	0.19779	-1.06826
856.975	-35451.3	-10636.8	23.9598	0.70999	0.211871	-1.08155
856.992	-35451.4	-10636.3	23.9715	0.710004	0.224721	-1.09242
857.009	-35451.5	-10635.9	23.9834	0.710002	0.233221	-1.10095
857.026	-35451.5	-10635.5	23.9961	0.709999	0.239459	-1.10731
857.043	-35451.6	-10635.2	24.0085	0.709999	0.244633	-1.11176
857.06	-35451.7	-10634.8	24.0178	0.71	0.248641	-1.11462
857.077	-35451.8	-10634.3	24.0268	0.71	0.251852	-1.11573
857.094	-35451.9	-10634	24.043	0.71	0.255125	-1.11431
857.111	-35452	-10633.5	24.0566	0.71	0.258931	-1.10667
857.128	-35452.1	-10633.1	24.0653	0.71	0.260224	-1.0919
857.145	-35452.1	-10632.8	24.0782	0.71	0.259944	-1.07044
857.162	-35452.2	-10632.3	24.092	0.71	0.260035	-1.04773
857.179	-35452.3	-10631.9	24.1055	0.71	0.259918	-1.02695
857.196	-35452.4	-10631.6	24.1171	0.71	0.260262	-1.00597
857.213	-35452.5	-10631.1	24.1268	0.710002	0.257788	-0.986785
857.23	-35452.6	-10630.7	24.1392	0.709994	0.254383	-0.968518
857.247	-35452.7	-10630.4	24.1533	0.710019	0.250539	-0.94918
857.264	-35452.7	-10629.9	24.1671	0.709925	0.250103	-0.928667
857.281	-35452.8	-10629.5	24.1778	0.71028	0.247605	-0.907843
857.298	-35452.9	-10629.2	24.1879	0.707366	0.244025	-0.888533
857.315	-35453	-10628.7	24.2009	0.703946	0.240172	-0.87519
857.332	-35453.1	-10628.3	24.2142	0.70038	0.242542	-0.868912
857.349	-35453.2	-10628	24.2285	0.699937	0.246279	-0.86525
857.366	-35453.3	-10627.5	24.2389	0.700017	0.249642	-0.863026
857.383	-35453.3	-10627.1	24.2488	0.699996	0.2528	-0.859911
857.4	-35453.4	-10626.7	24.2593	0.700001	0.25947	-0.856384
857.417	-35453.5	-10626.3	24.2725	0.7	0.269419	-0.854127
857.434	-35453.6	-10625.9	24.2858	0.7	0.279325	-0.852969
857.451	-35453.7	-10625.5	24.3	0.7	0.293333	-0.852941
857.468	-35453.8	-10625	24.31	0.7	0.31	-0.852941
857.485	-35453.9	-10624.7	24.32	0.7	0.323333	-0.852941
857.502	-35453.9	-10624.3	24.3307	0.7	0.334114	-0.852942
857.519	-35454	-10623.8	24.3441	0.7	0.351115	-0.852939
857.536	-35454.1	-10623.5	24.3575	0.699999	0.371265	-0.85295
857.553	-35454.2	-10623.1	24.3714	0.700004	0.392228	-0.852874
857.57	-35454.3	-10622.6	24.3811	0.699983	0.413108	-0.851679
857.587	-35454.4	-10622.3	24.3912	0.700062	0.452705	-0.84923
857.604	-35454.4	-10621.9	24.4022	0.69962	0.509804	-0.844463
857.621	-35454.5	-10621.4	24.4157	0.696052	0.557481	-0.840325
857.638	-35454.6	-10621.1	24.4292	0.692641	0.591582	-0.838931
857.655	-35454.7	-10620.6	24.4427	0.689686	0.61571	-0.843825
857.672	-35454.8	-10620.2	24.4522	0.690204	0.644065	-0.85489
857.689	-35454.9	-10619.8	24.4625	0.689451	0.684434	-0.871782
857.706	-35455	-10619.4	24.4731	0.685215	0.733831	-0.894932
857.723	-35455	-10619	24.4827	0.676616	0.774451	-0.920702
857.74	-35455.1	-10618.6	24.4939	0.662427	0.810689	-0.948158
857.757	-35455.2	-10618.2	24.5082	0.648448	0.844411	-0.970639
857.774	-35455.3	-10617.7	24.5215	0.63578	0.873719	-0.979869
857.791	-35455.4	-10617.4	24.534	0.619846	0.904329	-0.974759
857.808	-35455.5	-10617	24.5443	0.597543	0.937199	-0.959073
857.825	-35455.5	-10616.5	24.553	0.580772	0.969307	-0.935512
857.842	-35455.6	-10616.2	24.5595	0.547338	0.99888	-0.893398
857.859	-35455.7	-10615.7	24.5666	0.477992	1.02369	-0.821969
857.876	-35455.8	-10615.3	24.5729	0.377085	1.04123	-0.722105
857.893	-35455.9	-10614.9	24.5805	0.236462	1.05807	-0.590312
857.91	-35455.9	-10614.5	24.5838	0.0824807	1.07708	-0.445273
857.927	-35456	-10614.1	24.5835	-0.0597138	1.09737	-0.316828
857.944	-35456.1	-10613.7	24.5817	-0.16816	1.1166	-0.210285
857.961	-35456.2	-10613.3	24.5779	-0.236042	1.13111	-0.136985
857.978	-35456.3	-10612.8	24.5751	-0.28264	1.14639	-0.0879108
857.995	-35456.3	-10612.5	24.5694	-0.325217	1.16187	-0.0445705
858.012	-35456.4	-10612	24.5623	-0.364803	1.17561	-0.00771818
858.029	-35456.5	-10611.6	24.5558	-0.394958	1.18653	0.0211218
858.046	-35456.6	-10611.3	24.5487	-0.415924	1.19709	0.0415484
858.063	-35456.7	-10610.8	24.5419	-0.425339	1.20496	0.0527012
858.08	-35456.7	-10610.4	24.5353	-0.429496	1.21122	0.0565396
858.097	-35456.8	-10610	24.5283	-0.428207	1.21852	0.0549132
858.114	-35456.9	-10609.6	24.5216	-0.419243	1.22298	0.0451993
858.131	-35457	-10609.1	24.5148	-0.408701	1.22291	0.0352942
858.148	-35457	-10608.8	24.5079	-0.398532	1.22046	0.0275835
858.165	-35457.1	-10608.4	24.5012	-0.387465	1.21804	0.0185275
858.182	-35457.2	-10608	24.4946	-0.375498	1.21434	0.00832211
858.199	-35457.3	-10607.5	24.4875	-0.363198	1.20676	-0.00147778
858.216	-35457.3	-10607.1	24.4807	-0.351329	1.19497	-0.0108734
858.233	-35457.4	-10606.7	24.4751	-0.340561	1.17959	-0.0204043
858.25	-35457.5	-10606.3	24.4703	-0.330577	1.16117	-0.029947
858.267	-35457.5	-10605.9	24.4654	-0.320747	1.1403	-0.0392384
858.284	-35457.6	-10605.5	24.4603	-0.310614	1.118	-0.0484713
858.301	-35457.7	-10605.1	24.4552	-0.300023	1.09499	-0.0579134
858.318	-35457.8	-10604.6	24.45	-0.29	1.07	-0.0675381
858.335	-35457.8	-10604.3	24.4448	-0.281376	1.04131	-0.077196
858.352	-35457.9	-10603.9	24.4397	-0.272796	1.00789	-0.0865967
858.369	-35458	-10603.5	24.4348	-0.262983	0.969439	-0.0956645
858.386	-35458.1	-10603	24.4297	-0.252741	0.927467	-0.105163
858.403	-35458.1	-10602.6	24.4243	-0.242774	0.883507	-0.115668
858.42	-35458.2	-10602.2	24.4195	-0.231971	0.837882	-0.126542
858.437	-35458.3	-10601.8	24.416	-0.21975	0.791179	-0.136985
858.454	-35458.3	-10601.4	24.4127	-0.208089	0.745427	-0.14646
858.471	-35458.4	-10601	24.4091	-0.19883	0.701845	-0.154575
858.488	-35458.5	-10600.6	24.4063	-0.192418	0.659115	-0.161182
858.505	-35458.6	-10600.1	24.4047	-0.188625	0.616148	-0.166173
858.522	-35458.6	-10599.7	24.4027	-0.186115	0.573289	-0.169463
858.539	-35458.7	-10599.4	24.3993	-0.184104	0.531429	-0.171274
858.556	-35458.7	-10599	24.3956	-0.183241	0.492126	-0.172442
858.573	-35458.8	-10598.6	24.3923	-0.18344	0.455522	-0.173545
858.59	-35458.9	-10598.1	24.389	-0.183064	0.419204	-0.174592
858.607	-35459	-10597.7	24.3856	-0.181351	0.38255	-0.175651
858.624	-35459	-10597.3	24.3821	-0.179313	0.348423	-0.176992
858.641	-35459.1	-10596.9	24.3787	-0.17759	0.317632	-0.178683
858.658	-35459.2	-10596.5	24.3753	-0.17603	0.287514	-0.180467
858.675	-35459.2	-10596.1	24.3719	-0.174408	0.25721	-0.182131
858.692	-35459.3	-10595.7	24.3686	-0.172511	0.228471	-0.183559
858.709	-35459.4	-10595.2	24.3653	-0.170646	0.202508	-0.184695
858.726	-35459.4	-10594.8	24.3615	-0.169747	0.179611	-0.185558
858.743	-35459.5	-10594.5	24.3579	-0.169862	0.159183	-0.186127
858.76	-35459.6	-10594.1	24.3557	-0.170073	0.139794	-0.186345
858.777	-35459.6	-10593.6	24.3543	-0.170037	0.121351	-0.18631
858.794	-35459.7	-10593.2	24.3516	-0.169981	0.104943	-0.186256
858.811	-35459.8	-10592.8	24.3479	-0.169992	0.0897953	-0.186266
858.828	-35459.9	-10592.4	24.3455	-0.170005	0.0736096	-0.186279
858.845	-35459.9	-10592	24.3441	-0.170002	0.0579042	-0.186276
858.862	-35460	-10591.6	24.3413	-0.17	0.0468526	-0.186274
858.879	-35460.1	-10591.2	24.3377	-0.170001	0.0393517	-0.186275
858.896	-35460.1	-10590.8	24.3354	-0.169997	0.031033	-0.186271
858.913	-35460.2	-10590.3	24.3339	-0.169996	0.0221915	-0.186271
858.93	-35460.3	-10589.9	24.3313	-0.170015	0.0159282	-0.186289
858.947	-35460.3	-10589.6	24.3276	-0.170012	0.0112423	-0.186286
858.964	-35460.4	-10589.2	24.324	-0.169939	0.00514563	-0.186216
858.981	-35460.5	-10588.7	24.3208	-0.169955	-0.00181799	-0.186231
858.998	-35460.5	-10588.3	24.3175	-0.170227	-0.00761685	-0.186559
859.015	-35460.6	-10587.9	24.314	-0.170131	-0.0124732	-0.187219
859.032	-35460.7	-10587.5	24.3102	-0.16885	-0.0175463	-0.188144
859.049	-35460.7	-10587.1	24.3069	-0.166892	-0.0227427	-0.189374
859.066	-35460.8	-10586.7	24.3053	-0.165153	-0.0276121	-0.190944
859.083	-35460.9	-10586.3	24.3036	-0.163536	-0.0326829	-0.192621
859.1	-35461	-10585.9	24.3003	-0.161718	-0.0387537	-0.194076
859.117	-35461	-10585.4	24.2968	-0.160078	-0.046183	-0.194962
859.134	-35461.1	-10585.1	24.295	-0.15926	-0.0548776	-0.194959
859.151	-35461.2	-10584.7	24.2933	-0.16	-0.0633333	-0.1939
859.168	-35461.2	-10584.3	24.29	-0.162741	-0.0702302	-0.191703
859.185	-35461.3	-10583.8	24.2867	-0.166667	-0.0766667	-0.188453
859.202	-35461.4	-10583.4	24.2849	-0.171035	-0.0837243	-0.184466
859.219	-35461.4	-10583	24.2833	-0.176667	-0.09	-0.180828
859.236	-35461.5	-10582.6	24.2802	-0.184444	-0.0940583	-0.178543
859.253	-35461.6	-10582.3	24.2765	-0.193924	-0.0968203	-0.177529
859.27	-35461.6	-10581.9	24.2733	-0.204685	-0.0996758	-0.177709
859.287	-35461.7	-10581.4	24.2698	-0.217495	-0.103611	-0.179946
859.304	-35461.8	-10581	24.2648	-0.233251	-0.109455	-0.184841
859.321	-35461.8	-10580.6	24.2594	-0.25245	-0.117795	-0.19146
859.338	-35461.9	-10580.2	24.2541	-0.27468	-0.128941	-0.199349
859.355	-35462	-10579.8	24.2491	-0.297188	-0.142563	-0.210315
859.372	-35462	-10579.4	24.2442	-0.317774	-0.157749	-0.225609
859.389	-35462.1	-10579	24.2391	-0.336527	-0.172471	-0.244204
859.406	-35462.2	-10578.5	24.2339	-0.353183	-0.185875	-0.265494
859.423	-35462.3	-10578.1	24.2288	-0.365846	-0.200292	-0.29065
859.44	-35462.3	-10577.8	24.2239	-0.37353	-0.217198	-0.319677
859.457	-35462.4	-10577.4	24.2182	-0.377572	-0.235403	-0.349725
859.474	-35462.4	-10577	24.2116	-0.379412	-0.253798	-0.379357
859.491	-35462.5	-10576.5	24.2046	-0.380173	-0.271976	-0.410152
859.508	-35462.6	-10576.1	24.1978	-0.380377	-0.290407	-0.442733
859.525	-35462.7	-10575.7	24.1909	-0.379571	-0.310893	-0.475567
859.542	-35462.7	-10575.3	24.184	-0.377799	-0.332389	-0.507632
859.559	-35462.8	-10575	24.1772	-0.375952	-0.349597	-0.538971
859.576	-35462.9	-10574.5	24.1706	-0.374352	-0.362196	-0.569939
859.593	-35462.9	-10574.1	24.1639	-0.372531	-0.376404	-0.601142
859.61	-35463	-10573.7	24.1571	-0.37066	-0.392806	-0.632245
859.627	-35463.1	-10573.3	24.15	-0.369741	-0.404585	-0.661712
859.644	-35463.2	-10572.9	24.143	-0.369859	-0.410744	-0.688205
859.661	-35463.2	-10572.5	24.137	-0.370075	-0.416853	-0.710723
859.678	-35463.3	-10572.1	24.1322	-0.370038	-0.423955	-0.729058
859.695	-35463.4	-10571.7	24.1275	-0.369981	-0.428718	-0.743724
859.712	-35463.4	-10571.2	24.1224	-0.369991	-0.430113	-0.755276
859.729	-35463.5	-10570.9	24.1162	-0.370005	-0.429385	-0.764278
859.746	-35463.6	-10570.5	24.1091	-0.370002	-0.42749	-0.771303
859.763	-35463.6	-10570.1	24.1023	-0.369998	-0.425015	-0.776932
859.78	-35463.7	-10569.7	24.0957	-0.369999	-0.421609	-0.781674
859.797	-35463.8	-10569.3	24.0887	-0.37	-0.416472	-0.785764
859.814	-35463.9	-10568.8	24.0818	-0.37	-0.411147	-0.786503
859.831	-35463.9	-10568.4	24.0762	-0.37	-0.408389	-0.779448
859.848	-35464	-10568.1	24.0713	-0.37	-0.407112	-0.762554
859.865	-35464.1	-10567.7	24.0653	-0.37	-0.404581	-0.734904
859.882	-35464.1	-10567.3	24.0583	-0.37	-0.403041	-0.69318
859.899	-35464.2	-10566.8	24.0514	-0.37	-0.406447	-0.633773
859.916	-35464.3	-10566.4	24.0446	-0.37	-0.412426	-0.560606
859.933	-35464.4	-10566	24.0375	-0.37	-0.416336	-0.481032
859.95	-35464.4	-10565.7	24.0307	-0.37	-0.419499	-0.400412
859.967	-35464.5	-10565.3	24.0252	-0.37	-0.425078	-0.323123
859.984	-35464.6	-10564.9	24.0205	-0.37	-0.432442	-0.252766
860.001	-35464.7	-10564.4	24.0158	-0.370001	-0.4401	-0.192243
860.018	-35464.7	-10564	24.0104	-0.37	-0.449357	-0.14207
860.035	-35464.8	-10563.6	24.0037	-0.369995	-0.461914	-0.101842
860.052	-35464.9	-10563.3	23.9967	-0.37	-0.476667	-0.0708061
860.069	-35464.9	-10562.9	23.99	-0.370019	-0.491881	-0.0478088
860.086	-35465	-10562.4	23.9833	-0.37	-0.506667	-0.0305011
860.103	-35465.1	-10562	23.9762	-0.36993	-0.52058	-0.0166893
860.12	-35465.2	-10561.6	23.9697	-0.370014	-0.534134	-0.00599443
860.137	-35465.2	-10561.2	23.9645	-0.370267	-0.547867	0.00168989
860.154	-35465.3	-10560.9	23.9593	-0.369892	-0.561606	0.00707791
860.171	-35465.4	-10560.5	23.9529	-0.368371	-0.575085	0.0108592
860.188	-35465.4	-10560	23.9458	-0.366452	-0.588185	0.0132952
860.205	-35465.5	-10559.6	23.939	-0.364767	-0.600663	0.0150562
860.222	-35465.6	-10559.2	23.9321	-0.362993	-0.611847	0.0181783
860.239	-35465.7	-10558.8	23.925	-0.361048	-0.621107	0.0244102
860.256	-35465.7	-10558.5	23.9186	-0.359832	-0.628087	0.0342463
860.273	-35465.8	-10558.1	23.9135	-0.359772	-0.632345	0.0481702
860.29	-35465.9	-10557.6	23.9089	-0.360044	-0.633188	0.0670071
860.307	-35466	-10557.2	23.904	-0.360056	-0.630397	0.0906026
860.324	-35466.1	-10556.8	23.8981	-0.359986	-0.624767	0.116741
860.341	-35466.1	-10556.4	23.8912	-0.359986	-0.616711	0.143343
860.358	-35466.2	-10556.1	23.8843	-0.360004	-0.605798	0.169007
860.375	-35466.3	-10555.7	23.8777	-0.360004	-0.592442	0.193436
860.392	-35466.4	-10555.2	23.8709	-0.359999	-0.578417	0.217852
860.409	-35466.4	-10554.8	23.8638	-0.359999	-0.564709	0.243746
860.426	-35466.5	-10554.4	23.8576	-0.36	-0.550997	0.272774
860.443	-35466.6	-10554.1	23.8525	-0.36	-0.537207	0.305311
860.46	-35466.6	-10553.7	23.8478	-0.36	-0.523695	0.340112
860.477	-35466.7	-10553.3	23.843	-0.36	-0.510426	0.376536
860.494	-35466.8	-10552.8	23.837	-0.36	-0.496879	0.414632
860.511	-35466.9	-10552.4	23.83	-0.36	-0.481689	0.452669
860.528	-35467	-10552	23.823	-0.36	-0.462713	0.487038
860.545	-35467	-10551.7	23.8162	-0.36	-0.439976	0.515895
860.562	-35467.1	-10551.3	23.8093	-0.36	-0.415491	0.539117
860.579	-35467.2	-10550.9	23.8025	-0.36	-0.390408	0.556597
860.596	-35467.3	-10550.4	23.7967	-0.36	-0.365091	0.568094
860.613	-35467.3	-10550	23.7917	-0.36	-0.339324	0.571866
860.63	-35467.4	-10549.6	23.7869	-0.36	-0.312512	0.565123
860.647	-35467.5	-10549.3	23.7817	-0.36	-0.284854	0.546795
860.664	-35467.6	-10548.9	23.7755	-0.36	-0.256998	0.516963
860.681	-35467.6	-10548.5	23.7687	-0.36	-0.228594	0.475343
860.698	-35467.7	-10548.1	23.7618	-0.36	-0.198947	0.421872
860.715	-35467.8	-10547.6	23.755	-0.36	-0.169785	0.361025
860.732	-35467.9	-10547.3	23.7479	-0.36	-0.144058	0.299655
860.749	-35467.9	-10546.9	23.7411	-0.36	-0.123146	0.242491
860.766	-35468	-10546.5	23.7355	-0.36	-0.107146	0.192746
860.783	-35468.1	-10546.1	23.7308	-0.36	-0.0927357	0.150544
860.8	-35468.2	-10545.7	23.7261	-0.36	-0.0759824	0.114783
860.817	-35468.3	-10545.3	23.7207	-0.36	-0.0585708	0.0848555
860.834	-35468.3	-10544.9	23.7141	-0.36	-0.0438044	0.0602941
860.851	-35468.4	-10544.5	23.7071	-0.36	-0.0307649	0.0402724
860.868	-35468.5	-10544.1	23.7004	-0.36	-0.0178284	0.0240043
860.885	-35468.6	-10543.7	23.6937	-0.36	-0.00715388	0.0115056
860.902	-35468.6	-10543.3	23.6867	-0.36	-0.00099446	0.00291572
860.919	-35468.7	-10542.9	23.68	-0.36	0.00333333	-0.00217865
860.936	-35468.8	-10542.5	23.6745	-0.36	0.00878754	-0.00436921
860.953	-35468.9	-10542.2	23.6697	-0.36	0.0135394	-0.00430274
860.97	-35468.9	-10541.8	23.6651	-0.36	0.0156393	-0.00260893
860.987	-35469	-10541.4	23.6596	-0.36	0.0167476	0.00018583
861.004	-35469.1	-10540.9	23.653	-0.36	0.0185301	0.00355647
861.021	-35469.2	-10540.5	23.6458	-0.36	0.020135	0.00690999
861.038	-35469.3	-10540.2	23.639	-0.360001	0.0205485	0.00982828
861.055	-35469.3	-10539.8	23.6321	-0.36	0.0197902	0.0124268
861.072	-35469.4	-10539.4	23.6252	-0.359998	0.0181853	0.0147756
861.089	-35469.5	-10539	23.619	-0.360001	0.0163564	0.016614
861.106	-35469.6	-10538.6	23.6137	-0.360009	0.0146848	0.0178213
861.123	-35469.6	-10538.2	23.6089	-0.359993	0.0128767	0.0187225
861.14	-35469.7	-10537.8	23.6039	-0.359968	0.0109568	0.0194391
861.157	-35469.8	-10537.4	23.5982	-0.360034	0.0097864	0.0195564
861.174	-35469.9	-10537	23.5916	-0.360124	0.00972867	0.0192838
861.191	-35470	-10536.6	23.5847	-0.359871	0.0101147	0.0199902
861.208	-35470	-10536.2	23.5779	-0.359558	0.0102679	0.020953
861.225	-35470.1	-10535.8	23.5708	-0.360644	0.00969795	0.0176832
861.242	-35470.2	-10535.4	23.5637	-0.364995	0.00919867	0.00728404
861.259	-35470.2	-10535.1	23.5578	-0.374833	0.0113346	-0.0103129
861.276	-35470.3	-10534.7	23.553	-0.389956	0.015392	-0.0373961
861.293	-35470.4	-10534.3	23.5476	-0.407161	0.0165024	-0.0791989
861.31	-35470.5	-10533.8	23.5407	-0.426839	0.0153994	-0.135957
861.327	-35470.6	-10533.4	23.5329	-0.453917	0.0198941	-0.201418
861.344	-35470.6	-10533.1	23.5243	-0.487458	0.0296465	-0.270306
861.361	-35470.7	-10532.7	23.5149	-0.520257	0.0355563	-0.338897
861.378	-35470.8	-10532.3	23.5048	-0.552689	0.0391312	-0.404384
861.395	-35470.9	-10531.9	23.4947	-0.591981	0.0515224	-0.464742
861.412	-35470.9	-10531.5	23.4845	-0.636186	0.0720087	-0.517826
861.429	-35471	-10531.1	23.4731	-0.67522	0.089194	-0.561486
861.446	-35471.1	-10530.7	23.4609	-0.708389	0.101901	-0.595614
861.463	-35471.2	-10530.4	23.4492	-0.742247	0.116856	-0.621651
861.48	-35471.2	-10530	23.4377	-0.777689	0.134172	-0.640158
861.497	-35471.3	-10529.5	23.4247	-0.811811	0.14962	-0.651222
861.514	-35471.4	-10529.1	23.4107	-0.844053	0.162855	-0.65685
861.531	-35471.5	-10528.8	23.3972	-0.875419	0.176075	-0.660198
861.548	-35471.5	-10528.4	23.3835	-0.906194	0.189982	-0.662821
861.565	-35471.6	-10528	23.3678	-0.936296	0.20424	-0.665552
861.582	-35471.7	-10527.6	23.3507	-0.966229	0.217322	-0.671096
861.599	-35471.8	-10527.2	23.3337	-0.996709	0.227427	-0.682879
861.616	-35471.9	-10526.8	23.3165	-1.0278	0.235342	-0.702603
861.633	-35471.9	-10526.4	23.298	-1.05891	0.242808	-0.73104
861.65	-35472	-10526.1	23.2789	-1.08706	0.249355	-0.768432
861.667	-35472.1	-10525.7	23.2603	-1.10898	0.253824	-0.814582
861.684	-35472.1	-10525.3	23.2421	-1.12508	0.256446	-0.868045
861.701	-35472.2	-10524.9	23.2237	-1.13703	0.257715	-0.926864
861.718	-35472.3	-10524.5	23.2045	-1.14619	0.256815	-0.988697
861.735	-35472.4	-10524.1	23.184	-1.15367	0.252839	-1.05102
861.752	-35472.4	-10523.7	23.1633	-1.16	0.246667	-1.11111
861.769	-35472.5	-10523.4	23.1433	-1.16544	0.239286	-1.16701
861.786	-35472.6	-10523	23.1233	-1.17	0.23	-1.22004
861.803	-35472.7	-10522.5	23.1026	-1.1737	0.218282	-1.27259
861.82	-35472.7	-10522.1	23.0822	-1.17684	0.205969	-1.32802
861.837	-35472.8	-10521.8	23.063	-1.17721	0.194457	-1.38966
861.854	-35472.9	-10521.4	23.0445	-1.164	0.181674	-1.45973
861.871	-35472.9	-10521.1	23.026	-1.12899	0.166388	-1.54145
861.888	-35473	-10520.6	23.0079	-1.07645	0.151776	-1.64149
861.905	-35473.1	-10520.2	22.9905	-1.01029	0.139917	-1.76369
861.922	-35473.2	-10519.8	22.9737	-0.927277	0.127623	-1.9022
861.939	-35473.2	-10519.5	22.9577	-0.829713	0.113225	-2.04925
861.956	-35473.3	-10519.1	22.9436	-0.736038	0.100857	-2.19656
861.973	-35473.4	-10518.7	22.9317	-0.658406	0.0925827	-2.33776
861.99	-35473.5	-10518.3	22.9207	-0.591521	0.0845813	-2.47044
862.007	-35473.5	-10517.9	22.91	-0.53193	0.0752069	-2.59308
862.024	-35473.6	-10517.5	22.9009	-0.484131	0.0686194	-2.70495
862.041	-35473.7	-10517.2	22.894	-0.450035	0.066764	-2.80535
862.058	-35473.7	-10516.8	22.8877	-0.425453	0.0665925	-2.89352
862.075	-35473.8	-10516.4	22.8811	-0.406689	0.0663834	-2.97058
862.092	-35473.9	-10516	22.8743	-0.391688	0.06708	-3.04039
862.109	-35474	-10515.6	22.8674	-0.379335	0.0688893	-3.10511
862.126	-35474	-10515.2	22.8604	-0.369707	0.0706493	-3.16406
862.143	-35474.1	-10514.9	22.8534	-0.362737	0.0721921	-3.21826
862.16	-35474.2	-10514.5	22.8473	-0.358044	0.0746985	-3.27109
862.177	-35474.3	-10514.1	22.8422	-0.354768	0.0782731	-3.32486
862.194	-35474.3	-10513.7	22.8376	-0.351606	0.0818084	-3.38059
862.211	-35474.4	-10513.3	22.8327	-0.348201	0.0850608	-3.44074
862.228	-35474.5	-10513	22.8266	-0.34498	0.0886006	-3.50903
862.245	-35474.5	-10512.6	22.8196	-0.340092	0.0921372	-3.58609
862.262	-35474.6	-10512.3	22.8125	-0.329702	0.0946257	-3.6697
862.279	-35474.7	-10511.9	22.8059	-0.312368	0.0961197	-3.75947
862.296	-35474.8	-10511.4	22.8	-0.288695	0.097537	-3.85633
862.313	-35474.8	-10511	22.7949	-0.260509	0.0992963	-3.95879
862.33	-35474.9	-10510.7	22.7907	-0.230556	0.101353	-4.06354
862.347	-35475	-10510.3	22.7874	-0.201402	0.103054	-4.1692
862.364	-35475	-10510	22.7853	-0.175243	0.103496	-4.27565
862.381	-35475.1	-10509.5	22.7837	-0.151911	0.103306	-4.38235
862.398	-35475.2	-10509.1	22.7819	-0.129751	0.103723	-4.48875
862.415	-35475.3	-10508.8	22.7802	-0.106115	0.10366	-4.59627
862.432	-35475.3	-10508.4	22.7797	-0.0780041	0.101217	-4.70694
862.449	-35475.4	-10508.1	22.7799	-0.0435169	0.0973274	-4.81909
862.466	-35475.5	-10507.7	22.7801	-0.00206241	0.0939542	-4.92928
862.483	-35475.5	-10507.3	22.78	0.0416877	0.0904915	-5.03396
862.5	-35475.6	-10506.9	22.7798	0.0819369	0.0856624	-5.13011
862.517	-35475.7	-10506.5	22.7799	0.119054	0.0805347	-5.21784
862.534	-35475.8	-10506.1	22.7811	0.154671	0.0766519	-5.29815
862.551	-35475.8	-10505.8	22.7832	0.185151	0.0735201	-5.37072
862.568	-35475.9	-10505.4	22.7861	0.20628	0.070154	-5.43471
862.585	-35476	-10505	22.79	0.22	0.0666667	-5.48911
862.602	-35476	-10504.6	22.7951	0.229216	0.0633625	-5.5329
862.619	-35476.1	-10504.2	22.8	0.233333	0.06	-5.56536
862.636	-35476.2	-10503.8	22.8036	0.229798	0.0563988	-5.58553
862.653	-35476.2	-10503.5	22.8069	0.211725	0.053168	-5.59141
862.67	-35476.3	-10503.1	22.8107	0.173827	0.0509687	-5.58135
862.687	-35476.4	-10502.7	22.8134	0.11981	0.0499763	-5.55582
862.704	-35476.5	-10502.3	22.8137	0.055151	0.049998	-5.5169
862.721	-35476.5	-10501.9	22.8133	-0.0150488	0.0499502	-5.47038
862.738	-35476.6	-10501.6	22.8138	-0.0849721	0.0494159	-5.42228
862.755	-35476.7	-10501.2	22.813	-0.146565	0.0503827	-5.37689
862.772	-35476.7	-10500.8	22.8097	-0.194531	0.0538325	-5.33755
862.789	-35476.8	-10500.4	22.8058	-0.231085	0.057358	-5.30598
862.806	-35476.9	-10500	22.8027	-0.260029	0.0600198	-5.28258
862.823	-35477	-10499.6	22.799	-0.286133	0.0648309	-5.26551
862.84	-35477	-10499.3	22.7941	-0.311394	0.0724148	-5.25297
862.857	-35477.1	-10498.9	22.7882	-0.33199	0.0776435	-5.24376
862.874	-35477.2	-10498.5	22.7815	-0.34601	0.0787905	-5.2372
862.891	-35477.2	-10498.1	22.7747	-0.356037	0.0811451	-5.23337
862.908	-35477.3	-10497.7	22.7678	-0.36359	0.086774	-5.23201
862.925	-35477.4	-10497.3	22.7608	-0.367607	0.0910624	-5.23221
862.942	-35477.5	-10497	22.7538	-0.367817	0.0924079	-5.23291
862.959	-35477.5	-10496.6	22.7476	-0.365489	0.0945336	-5.23301
862.976	-35477.6	-10496.2	22.7425	-0.361946	0.0983548	-5.23113
862.993	-35477.7	-10495.8	22.7378	-0.358388	0.100788	-5.22561
863.01	-35477.8	-10495.4	22.733	-0.355138	0.10068	-5.21544
863.027	-35477.8	-10495	22.727	-0.351609	0.0992303	-5.20033
863.044	-35477.9	-10494.7	22.72	-0.348035	0.0974393	-5.18104
863.061	-35477.9	-10494.3	22.713	-0.34552	0.0959171	-5.15936
863.078	-35478	-10493.9	22.7062	-0.343975	0.0943079	-5.13677
863.095	-35478.1	-10493.5	22.6992	-0.342245	0.091482	-5.1143
863.112	-35478.2	-10493.1	22.6925	-0.340468	0.0879257	-5.09256
863.129	-35478.2	-10492.8	22.6868	-0.339755	0.0853324	-5.07173
863.146	-35478.3	-10492.4	22.6818	-0.339943	0.0838225	-5.05109
863.163	-35478.4	-10492	22.6767	-0.33993	0.0823076	-5.02939
863.18	-35478.4	-10491.6	22.6715	-0.339875	0.0805272	-5.00797
863.197	-35478.5	-10491.3	22.6667	-0.34058	0.078783	-4.98933
863.214	-35478.6	-10491	22.6617	-0.340556	0.0771412	-4.96988
863.231	-35478.6	-10490.6	22.6553	-0.338256	0.0755193	-4.94303
863.248	-35478.7	-10490.2	22.6482	-0.345043	0.0737786	-4.9079
863.265	-35478.8	-10489.8	22.6419	-0.377389	0.0718276	-4.86606
863.282	-35478.9	-10489.4	22.6352	-0.431999	0.070229	-4.81185
863.299	-35478.9	-10489	22.6261	-0.497718	0.0697324	-4.73751
863.316	-35479	-10488.7	22.6153	-0.579567	0.0699565	-4.64746
863.333	-35479.1	-10488.3	22.6043	-0.687137	0.0700711	-4.5508
863.35	-35479.1	-10487.9	22.5917	-0.806329	0.0700075	-4.44743
863.367	-35479.2	-10487.5	22.5756	-0.916609	0.0699813	-4.33486
863.384	-35479.3	-10487.1	22.5577	-1.01754	0.069999	-4.21913
863.401	-35479.4	-10486.7	22.5401	-1.11433	0.070005	-4.10684
863.418	-35479.4	-10486.3	22.5212	-1.20495	0.0700002	-3.99279
863.435	-35479.5	-10486	22.4993	-1.28551	0.0699994	-3.86974
863.452	-35479.6	-10485.6	22.4767	-1.35333	0.07	-3.73747
863.469	-35479.6	-10485.2	22.4554	-1.40759	0.0699977	-3.59626
863.486	-35479.7	-10484.9	22.4333	-1.45333	0.07	-3.44009
863.503	-35479.8	-10484.5	22.4081	-1.49541	0.0700096	-3.2622
863.52	-35479.8	-10484.2	22.3818	-1.53193	0.0699981	-3.05922
863.537	-35479.9	-10483.8	22.3565	-1.56152	0.0699629	-2.82897
863.554	-35480	-10483.4	22.3301	-1.59025	0.0700149	-2.5705
863.571	-35480	-10483	22.301	-1.62344	0.0701412	-2.28452
863.588	-35480.1	-10482.6	22.2716	-1.65991	0.0699112	-1.97564
863.605	-35480.2	-10482.2	22.2433	-1.69993	0.0687697	-1.64555
863.622	-35480.3	-10481.8	22.2149	-1.74984	0.0660395	-1.28734
863.639	-35480.3	-10481.5	22.1847	-1.813	0.0613456	-0.899941
863.656	-35480.4	-10481.2	22.1521	-1.88356	0.0550783	-0.499122
863.673	-35480.4	-10480.8	22.1174	-1.95673	0.0480307	-0.101513
863.69	-35480.5	-10480.4	22.0836	-2.03264	0.0415775	0.279555
863.707	-35480.6	-10480	22.0511	-2.1101	0.0364417	0.634467
863.724	-35480.7	-10479.6	22.0158	-2.18472	0.0321071	0.959336
863.741	-35480.7	-10479.3	21.9762	-2.25402	0.0284119	1.25063
863.758	-35480.8	-10478.9	21.936	-2.3194	0.0259955	1.50447
863.775	-35480.8	-10478.6	21.8967	-2.3817	0.0245191	1.71813
863.792	-35480.9	-10478.2	21.8566	-2.44033	0.022133	1.89076
863.809	-35481	-10477.8	21.8149	-2.49544	0.0185673	2.02776
863.826	-35481.1	-10477.4	21.7725	-2.54813	0.0156621	2.14207
863.843	-35481.1	-10477.1	21.7297	-2.59832	0.0140382	2.2416
863.86	-35481.2	-10476.8	21.686	-2.64457	0.0126342	2.32744
863.877	-35481.3	-10476.4	21.6411	-2.69007	0.0109427	2.40347
863.894	-35481.3	-10476	21.5946	-2.74288	0.00916907	2.47695
863.911	-35481.4	-10475.6	21.5464	-2.80524	0.00744979	2.55164
863.928	-35481.5	-10475.3	21.4971	-2.8729	0.00580208	2.62727
863.945	-35481.5	-10474.9	21.4472	-2.94349	0.00410414	2.70313
863.962	-35481.6	-10474.6	21.3974	-3.01652	0.00215243	2.7782
863.979	-35481.6	-10474.2	21.3477	-3.08891	0.000394033	2.85101
863.996	-35481.7	-10473.9	21.2973	-3.15591	-0.000291048	2.9199
864.013	-35481.8	-10473.6	21.2455	-3.21827	-0.000100775	2.98573
864.03	-35481.8	-10473.2	21.1914	-3.28028	7.87165e-05	3.05088
864.047	-35481.9	-10472.8	21.1342	-3.34412	2.55114e-05	3.11537
864.064	-35482	-10472.4	21.0733	-3.40994	-3.55577e-05	3.17766
864.081	-35482	-10472.1	21.0111	-3.47303	-1.65241e-05	3.23632
864.098	-35482.1	-10471.7	20.9509	-3.52686	6.74681e-05	3.29028
864.115	-35482.2	-10471.3	20.8911	-3.57299	4.66933e-05	3.34041
864.132	-35482.2	-10471	20.8282	-3.61678	-0.00023013	3.38854
864.149	-35482.3	-10470.7	20.7643	-3.66175	-0.000132598	3.43604
864.166	-35482.4	-10470.3	20.7035	-3.71004	0.00115883	3.48411
864.183	-35482.4	-10470	20.6438	-3.76067	0.00311125	3.5342
864.2	-35482.5	-10469.7	20.5817	-3.8123	0.00481495	3.58787
864.217	-35482.5	-10469.4	20.5176	-3.86931	0.00645202	3.64634
864.234	-35482.6	-10469	20.4525	-3.93677	0.00840055	3.71076
864.251	-35482.7	-10468.6	20.3842	-4.0121	0.00994527	3.78206
864.268	-35482.7	-10468.3	20.3107	-4.09058	0.0102784	3.86088
864.285	-35482.8	-10467.9	20.2367	-4.17	0.01	3.94662
864.302	-35482.9	-10467.6	20.1665	-4.24902	0.00991883	4.03942
864.319	-35482.9	-10467.2	20.0967	-4.32667	0.01	4.14379
864.336	-35483	-10466.9	20.0227	-4.40295	0.0100388	4.26407
864.353	-35483	-10466.6	19.9454	-4.48142	0.00999518	4.39941
864.37	-35483.1	-10466.3	19.8666	-4.5648	0.00991997	4.54639
864.387	-35483.2	-10465.9	19.7873	-4.64998	0.0100306	4.69745
864.404	-35483.2	-10465.6	19.7079	-4.73437	0.010296	4.84578
864.421	-35483.3	-10465.2	19.627	-4.82029	0.00988543	4.98937
864.438	-35483.3	-10464.9	19.5436	-4.9081	0.00829539	5.12603
864.455	-35483.4	-10464.6	19.4582	-4.99041	0.00634031	5.25075
864.472	-35483.5	-10464.3	19.372	-5.06168	0.00465313	5.35996
864.489	-35483.5	-10463.9	19.2868	-5.12404	0.00288652	5.4546
864.506	-35483.6	-10463.6	19.2026	-5.18022	0.000997262	5.5374
864.523	-35483.6	-10463.3	19.1158	-5.23179	-0.000156865	5.6134
864.54	-35483.7	-10463	19.0247	-5.27938	-0.000200477	5.68581
864.557	-35483.7	-10462.7	18.9333	-5.32193	5.0523e-05	5.75357
864.574	-35483.8	-10462.4	18.8435	-5.36013	5.40406e-05	5.81659
864.591	-35483.9	-10462.1	18.7532	-5.39801	-1.32398e-05	5.8772
864.608	-35483.9	-10461.7	18.6608	-5.43667	-1.31788e-05	5.93692
864.625	-35484	-10461.4	18.5665	-5.47162	4.0031e-06	5.99544
864.642	-35484	-10461.1	18.4717	-5.50096	3.21199e-06	6.05307
864.659	-35484.1	-10460.8	18.3788	-5.52735	-1.17625e-06	6.11124
864.676	-35484.2	-10460.5	18.2882	-5.55176	-7.7623e-07	6.16989
864.693	-35484.2	-10460.2	18.1967	-5.5726	3.46325e-07	6.22699
864.71	-35484.3	-10459.9	18.1032	-5.58928	2.0796e-07	6.2815
864.727	-35484.3	-10459.7	18.0089	-5.6025	-9.0193e-08	6.33357
864.744	-35484.4	-10459.3	17.9131	-5.61277	-4.88581e-08	6.38257
864.761	-35484.4	-10459	17.8132	-5.62043	2.5448e-08	6.42705
864.778	-35484.5	-10458.7	17.7111	-5.627	1.13982e-08	6.46655
864.795	-35484.5	-10458.4	17.613	-5.635	-7.28369e-09	6.50159
864.812	-35484.6	-10458.1	17.5187	-5.64525	-3.0431e-09	6.53329
864.829	-35484.6	-10457.8	17.424	-5.65716	1.88742e-09	6.56316
864.846	-35484.7	-10457.6	17.3275	-5.66935	6.85421e-10	6.59108
864.863	-35484.7	-10457.3	17.2307	-5.67988	-5.18162e-10	6.61577
864.88	-35484.8	-10457	17.1347	-5.68804	-1.51157e-10	6.63702
864.897	-35484.9	-10456.6	17.0399	-5.694	1.45592e-10	6.6554
864.914	-35484.9	-10456.4	16.945	-5.69868	4.02297e-11	6.67121
864.931	-35485	-10456.1	16.8477	-5.70318	-3.75081e-11	6.68452
864.948	-35485	-10455.8	16.7495	-5.70637	-8.3965e-12	6.69511
864.965	-35485.1	-10455.6	16.6534	-5.706	1.00831e-11	6.70254
864.982	-35485.1	-10455.3	16.5597	-5.70129	1.65284e-12	6.70583
864.999	-35485.2	-10455	16.4671	-5.69202	-2.7964e-12	6.70389
865.016	-35485.2	-10454.8	16.3735	-5.67678	-4.38615e-13	6.69675
865.033	-35485.3	-10454.5	16.2767	-5.65423	7.15486e-13	6.68496
865.05	-35485.3	-10454.2	16.1782	-5.62671	7.55911e-14	6.66971
865.067	-35485.4	-10453.9	16.0809	-5.59805	-1.88923e-13	6.65238
865.084	-35485.4	-10453.6	15.9855	-5.57144	-9.82497e-15	6.63399
865.101	-35485.5	-10453.4	15.892	-5.5489	5.18875e-14	6.61536
865.118	-35485.5	-10453.2	15.7988	-5.52793	2.59993e-15	6.59693
865.135	-35485.5	-10452.9	15.7046	-5.50561	-1.31669e-14	6.57879
865.152	-35485.6	-10452.6	15.61	-5.48333	7.54931e-26	6.55991
865.169	-35485.7	-10452.3	15.5165	-5.46285	3.41895e-15	6.53958
865.186	-35485.7	-10452.1	15.4247	-5.44205	-1.71131e-16	6.51957
865.203	-35485.7	-10451.8	15.3345	-5.41943	-9.31932e-16	6.50158
865.22	-35485.8	-10451.6	15.2447	-5.39894	4.51553e-17	6.48487
865.237	-35485.8	-10451.3	15.1535	-5.38393	2.34108e-16	6.46882
865.254	-35485.9	-10451.1	15.0586	-5.37197	-2.29366e-17	6.45498
865.271	-35485.9	-10450.8	14.9598	-5.36081	-5.97632e-17	6.44457
865.288	-35486	-10450.5	14.8635	-5.35206	8.86577e-18	6.43663
865.305	-35486	-10450.3	14.7733	-5.34671	1.61914e-17	6.43041
865.322	-35486.1	-10450	14.684	-5.34258	-2.3319e-18	6.42654
865.339	-35486.1	-10449.8	14.5924	-5.33847	-4.01597e-18	6.42467
865.356	-35486.2	-10449.6	14.5026	-5.33653	7.87265e-19	6.42166
865.373	-35486.2	-10449.3	14.4169	-5.3354	1.00614e-18	6.4146
865.39	-35486.2	-10449.1	14.3312	-5.32565	-2.53561e-19	6.40191
865.407	-35486.3	-10448.9	14.243	-5.30143	-2.71211e-19	6.38117
865.424	-35486.3	-10448.7	14.1537	-5.26473	6.64418e-20	6.34829
865.441	-35486.4	-10448.4	14.0645	-5.21607	6.61229e-20	6.29859
865.458	-35486.4	-10448.1	13.9751	-5.15205	-2.00665e-20	6.22667
865.475	-35486.5	-10447.9	13.8869	-5.06576	-1.6054e-20	6.13031
865.492	-35486.5	-10447.7	13.8026	-4.94599	5.79954e-21	6.01186
865.509	-35486.5	-10447.5	13.7227	-4.79067	3.75488e-21	5.86975
865.526	-35486.6	-10447.3	13.6444	-4.60952	-6.46358e-22	5.69718
865.543	-35486.6	-10447	13.5669	-4.40449	1.04415e-21	5.49195
865.56	-35486.7	-10446.8	13.4918	-4.16718	-3.54313e-21	5.25822
865.577	-35486.7	-10446.5	13.4212	-3.89801	-7.13109e-21	5.00155
865.594	-35486.7	-10446.3	13.3568	-3.60739	1.68798e-20	4.72827
865.611	-35486.8	-10446.1	13.2988	-3.30033	2.82637e-20	4.43773
865.628	-35486.8	-10445.9	13.2459	-2.97626	-6.34621e-20	4.12346
865.645	-35486.9	-10445.7	13.198	-2.63366	-9.62033e-20	3.7914
865.662	-35486.9	-10445.4	13.1563	-2.27178	2.62734e-19	3.45886
865.679	-35487	-10445.2	13.121	-1.91401	3.27453e-19	3.13823
865.696	-35487	-10445	13.0916	-1.59966	-1.08827e-18	2.8374
865.713	-35487	-10444.8	13.0675	-1.3278	-1.25192e-18	2.56259
865.73	-35487.1	-10444.6	13.0476	-1.07257	4.04606e-18	2.31872
865.747	-35487.1	-10444.4	13.031	-0.841941	4.0491e-18	2.10857
865.764	-35487.2	-10444.1	13.017	-0.664248	-1.63219e-17	1.93344
865.781	-35487.2	-10443.9	13.0056	-0.537755	-1.28144e-17	1.7943
865.798	-35487.2	-10443.7	12.9973	-0.444093	6.63145e-17	1.69107
865.815	-35487.3	-10443.5	12.9913	-0.373723	4.88045e-17	1.61608
865.832	-35487.3	-10443.3	12.9858	-0.32157	-2.45414e-16	1.55865
865.849	-35487.4	-10443	12.9808	-0.282567	-1.42051e-16	1.51423
865.866	-35487.4	-10442.8	12.9769	-0.252114	9.70098e-16	1.48115
865.883	-35487.4	-10442.6	12.9737	-0.228915	3.73423e-16	1.4567
865.9	-35487.5	-10442.4	12.9705	-0.212704	-3.88487e-15	1.43793
865.917	-35487.5	-10442.2	12.9671	-0.201186	-1.41741e-15	1.42311
865.934	-35487.5	-10442	12.9636	-0.191716	1.42979e-14	1.41108
865.951	-35487.6	-10441.7	12.9602	-0.183751	2.75011e-15	1.40137
865.968	-35487.6	-10441.5	12.9568	-0.177514	-5.55274e-14	1.39375
865.985	-35487.7	-10441.3	12.9533	-0.173333	0	1.3878
866.002	-35487.7	-10441.1	12.9496	-0.171244	2.19869e-13	1.38305
866.019	-35487.7	-10440.9	12.9467	-0.17	-4.65212e-24	1.37908
866.036	-35487.8	-10440.7	12.9451	-0.168384	-8.03757e-13	1.37557
866.053	-35487.8	-10440.4	12.9432	-0.166563	1.583e-13	1.37237
866.07	-35487.9	-10440.2	12.9396	-0.164882	3.06973e-12	1.36944
866.087	-35487.9	-10440	12.9364	-0.163109	-1.23158e-12	1.36681
866.104	-35487.9	-10439.8	12.9349	-0.16119	-1.20449e-11	1.3645
866.121	-35488	-10439.6	12.933	-0.159913	4.64753e-12	1.36253
866.138	-35488	-10439.4	12.9295	-0.159776	4.3657e-11	1.36083
866.155	-35488.1	-10439.1	12.9262	-0.160032	-2.66832e-11	1.35918
866.172	-35488.1	-10438.9	12.9246	-0.16005	-1.63903e-10	1.35745
866.189	-35488.1	-10438.7	12.9228	-0.159994	1.36955e-10	1.35586
866.206	-35488.2	-10438.5	12.9195	-0.160011	6.38303e-10	1.35465
866.223	-35488.2	-10438.3	12.9158	-0.159982	-5.1535e-10	1.3539
866.24	-35488.3	-10438.1	12.9124	-0.159909	-2.28777e-09	1.35318
866.257	-35488.3	-10437.8	12.9089	-0.160089	2.44396e-09	1.35093
866.274	-35488.3	-10437.6	12.9054	-0.159361	8.42586e-09	1.34497
866.291	-35488.4	-10437.4	12.9024	-0.153967	-1.11985e-08	1.33222
866.308	-35488.4	-10437.2	12.9006	-0.138611	-3.26071e-08	1.30971
866.325	-35488.5	-10437	12.8999	-0.106206	4.20125e-08	1.27476
866.342	-35488.5	-10436.8	12.9	-0.0543648	1.15082e-07	1.22622
866.359	-35488.5	-10436.5	12.8998	0.0121647	-1.84511e-07	1.16521
866.376	-35488.6	-10436.3	12.8996	0.087981	-4.13944e-07	1.09602
866.393	-35488.6	-10436.1	12.901	0.167526	8.0002e-07	1.02659
866.41	-35488.7	-10435.9	12.9045	0.243821	1.59331e-06	0.96155
866.427	-35488.7	-10435.7	12.9086	0.308594	-2.9915e-06	0.901789
866.444	-35488.7	-10435.5	12.9136	0.359575	-5.4977e-06	0.849222
866.461	-35488.8	-10435.2	12.9209	0.400948	1.25776e-05	0.806882
866.478	-35488.8	-10435	12.9299	0.434868	1.91387e-05	0.774152
866.495	-35488.9	-10434.8	12.9375	0.461502	-5.27424e-05	0.747065
866.512	-35488.9	-10434.6	12.9438	0.483987	-7.33242e-05	0.722943
866.529	-35488.9	-10434.4	12.9513	0.507623	0.000196491	0.700258
866.546	-35489	-10434.2	12.9602	0.533808	0.000243942	0.677899
866.563	-35489	-10433.9	12.9689	0.560764	-0.000925564	0.655129
866.58	-35489	-10433.7	12.9774	0.586384	-0.00284177	0.632034
866.597	-35489.1	-10433.5	12.9865	0.60878	-0.00423091	0.609128
866.614	-35489.1	-10433.3	12.9967	0.630012	-0.00585814	0.585659
866.631	-35489.2	-10433.1	13.0083	0.654165	-0.0093446	0.560152
866.648	-35489.2	-10432.9	13.0205	0.682672	-0.0128969	0.531346
866.665	-35489.2	-10432.6	13.0325	0.715463	-0.0133859	0.49832
866.682	-35489.3	-10432.4	13.0445	0.752876	-0.0130927	0.461965
866.699	-35489.3	-10432.2	13.0572	0.795026	-0.01603	0.42393
866.716	-35489.4	-10432	13.0708	0.839023	-0.0196787	0.384947
866.733	-35489.4	-10431.8	13.0856	0.88101	-0.0198499	0.345516
866.75	-35489.4	-10431.6	13.1014	0.919146	-0.0197395	0.307179
866.767	-35489.5	-10431.3	13.1181	0.952628	-0.0241923	0.271769
866.784	-35489.5	-10431.1	13.1356	0.981742	-0.0297728	0.240278
866.801	-35489.6	-10430.9	13.154	1.00708	-0.0317412	0.213046
866.818	-35489.6	-10430.7	13.1723	1.02883	-0.0331527	0.188742
866.835	-35489.6	-10430.5	13.1894	1.04724	-0.0379633	0.165908
866.852	-35489.7	-10430.2	13.2067	1.06333	-0.0433333	0.14488
866.869	-35489.7	-10430	13.2254	1.07801	-0.0457041	0.126192
866.886	-35489.8	-10429.8	13.2444	1.09067	-0.0467442	0.109034
866.903	-35489.8	-10429.6	13.2625	1.10095	-0.0485207	0.0924902
866.92	-35489.8	-10429.4	13.2812	1.11059	-0.0500546	0.0764091
866.937	-35489.9	-10429.1	13.3017	1.121	-0.0502793	0.0607056
866.954	-35489.9	-10428.9	13.3224	1.13112	-0.0499743	0.0449735
866.971	-35490	-10428.7	13.3415	1.13994	-0.0499479	0.0290595
866.988	-35490	-10428.4	13.3599	1.1481	-0.0499981	0.0137115
867.005	-35490.1	-10428.2	13.3782	1.15632	-0.0499391	-0.000595913
867.022	-35490.1	-10428	13.3966	1.16488	-0.0500448	-0.0144163
867.039	-35490.1	-10427.8	13.4152	1.17365	-0.0502856	-0.0280897
867.056	-35490.2	-10427.6	13.4347	1.18182	-0.0497531	-0.0410903
867.073	-35490.2	-10427.3	13.4554	1.18885	-0.0480617	-0.0527804
867.09	-35490.3	-10427.1	13.476	1.19512	-0.0461365	-0.0625552
867.107	-35490.3	-10426.9	13.4959	1.20056	-0.0445133	-0.0700726
867.124	-35490.3	-10426.7	13.516	1.20413	-0.0427898	-0.0754356
867.141	-35490.4	-10426.5	13.5365	1.2058	-0.0409287	-0.0786633
867.158	-35490.4	-10426.2	13.5573	1.20727	-0.0396764	-0.0795648
867.175	-35490.5	-10426	13.578	1.20918	-0.0395402	-0.0784694
867.192	-35490.5	-10425.7	13.5983	1.21027	-0.0405495	-0.0764901
867.209	-35490.5	-10425.5	13.6182	1.2102	-0.0423066	-0.0743181
867.226	-35490.6	-10425.3	13.6384	1.20992	-0.043948	-0.0720345
867.243	-35490.6	-10425.1	13.659	1.20994	-0.045493	-0.0697576
867.26	-35490.7	-10424.8	13.6798	1.21005	-0.0480663	-0.0676985
867.277	-35490.7	-10424.6	13.7005	1.21006	-0.0516594	-0.0660066
867.294	-35490.8	-10424.4	13.7204	1.20988	-0.0550277	-0.0647655
867.311	-35490.8	-10424.2	13.7402	1.20981	-0.058207	-0.0642001
867.328	-35490.8	-10424	13.7616	1.2105	-0.062419	-0.064665
867.345	-35490.9	-10423.7	13.7843	1.21228	-0.0677329	-0.0664113
867.362	-35490.9	-10423.4	13.8057	1.21513	-0.0731468	-0.0695542
867.379	-35491	-10423.2	13.826	1.21869	-0.0782535	-0.0736528
867.396	-35491	-10423	13.8473	1.22236	-0.0831626	-0.0778536
867.413	-35491.1	-10422.8	13.8691	1.22567	-0.08815	-0.081621
867.43	-35491.1	-10422.6	13.89	1.2282	-0.0935234	-0.0846511
867.447	-35491.1	-10422.3	13.9104	1.22975	-0.0986928	-0.0867348
867.464	-35491.2	-10422.1	13.9324	1.23026	-0.102616	-0.0877733
867.481	-35491.2	-10421.8	13.9549	1.23008	-0.105846	-0.0881636
867.498	-35491.3	-10421.6	13.9757	1.22977	-0.109602	-0.0885419
867.515	-35491.3	-10421.4	13.9954	1.22986	-0.112867	-0.0891455
867.532	-35491.4	-10421.2	14.0155	1.23083	-0.113837	-0.0900185
867.549	-35491.4	-10420.9	14.0363	1.23286	-0.113393	-0.091243
867.566	-35491.5	-10420.6	14.0572	1.23592	-0.1134	-0.0928686
867.583	-35491.5	-10420.4	14.0777	1.23956	-0.1134	-0.0945848
867.6	-35491.5	-10420.2	14.0973	1.24319	-0.112226	-0.0959748
867.617	-35491.6	-10420	14.1175	1.24634	-0.110244	-0.0968787
867.634	-35491.6	-10419.8	14.1396	1.24867	-0.108286	-0.0972308
867.651	-35491.7	-10419.5	14.1621	1.24996	-0.10674	-0.0969839
867.668	-35491.7	-10419.2	14.1829	1.25021	-0.105552	-0.0961247
867.685	-35491.8	-10419	14.2033	1.25	-0.103333	-0.0947712
867.702	-35491.8	-10418.8	14.225	1.24994	-0.0988799	-0.0931174
867.719	-35491.8	-10418.6	14.2467	1.25	-0.0933333	-0.0915033
867.736	-35491.9	-10418.3	14.2671	1.25002	-0.088067	-0.0902275
867.753	-35492	-10418.1	14.2879	1.25	-0.0830369	-0.089276
867.77	-35492	-10417.8	14.3105	1.24999	-0.0779295	-0.088588
867.787	-35492	-10417.6	14.3325	1.25	-0.0727155	-0.0882089
867.804	-35492.1	-10417.4	14.3523	1.25002	-0.067532	-0.0881478
867.821	-35492.1	-10417.1	14.3725	1.24999	-0.0628186	-0.0882498
867.838	-35492.2	-10416.9	14.3949	1.24993	-0.0583604	-0.0883279
867.855	-35492.2	-10416.6	14.4171	1.25004	-0.0519526	-0.0881856
867.872	-35492.3	-10416.4	14.4377	1.25027	-0.0429407	-0.0877035
867.889	-35492.3	-10416.1	14.4583	1.24977	-0.0351803	-0.0869485
867.906	-35492.4	-10415.9	14.4802	1.24817	-0.0304712	-0.0859518
867.923	-35492.4	-10415.7	14.5016	1.24623	-0.0251388	-0.0846177
867.94	-35492.4	-10415.4	14.5219	1.2445	-0.0176654	-0.0829502
867.957	-35492.5	-10415.2	14.5431	1.24284	-0.0121994	-0.0811849
867.974	-35492.5	-10414.9	14.5657	1.24112	-0.0105649	-0.0794892
867.991	-35492.6	-10414.7	14.5874	1.2394	-0.00944537	-0.0778649
868.008	-35492.6	-10414.5	14.6073	1.23772	-0.00743779	-0.0762544
868.025	-35492.7	-10414.2	14.6271	1.2361	-0.00668414	-0.074541
868.042	-35492.7	-10414	14.6477	1.23444	-0.0082872	-0.0727956
868.059	-35492.8	-10413.7	14.6686	1.23248	-0.0113994	-0.0713637
868.076	-35492.8	-10413.4	14.6893	1.23057	-0.0149698	-0.0702797
868.093	-35492.9	-10413.2	14.7093	1.22988	-0.0179502	-0.0691725
868.11	-35492.9	-10413	14.729	1.23012	-0.0209397	-0.0680263
868.127	-35492.9	-10412.8	14.7503	1.2295	-0.0262188	-0.0672221
868.144	-35493	-10412.5	14.7729	1.22763	-0.0334743	-0.0667227
868.161	-35493	-10412.2	14.7945	1.2257	-0.0396438	-0.0660517
868.178	-35493.1	-10412	14.8148	1.22405	-0.0444829	-0.0654138
868.195	-35493.1	-10411.7	14.836	1.22221	-0.0503375	-0.0656222
868.212	-35493.2	-10411.5	14.8579	1.22048	-0.0572641	-0.066835
868.229	-35493.2	-10411.3	14.8788	1.21969	-0.0634986	-0.0686836
868.246	-35493.3	-10411	14.8992	1.21985	-0.06847	-0.0709822
868.263	-35493.3	-10410.7	14.921	1.22026	-0.072569	-0.0736852
868.28	-35493.4	-10410.5	14.9436	1.2202	-0.0758703	-0.0765348
868.297	-35493.4	-10410.2	14.9645	1.21908	-0.0782347	-0.0791379
868.314	-35493.5	-10410	14.9842	1.21723	-0.0797113	-0.0812176
868.331	-35493.5	-10409.8	15.0043	1.21543	-0.0804311	-0.0826123
868.348	-35493.6	-10409.5	15.0251	1.21375	-0.080222	-0.0836304
868.365	-35493.6	-10409.2	15.0459	1.21188	-0.0788442	-0.0847739
868.382	-35493.7	-10409	15.0664	1.21022	-0.076966	-0.0858961
868.399	-35493.7	-10408.7	15.0865	1.20944	-0.0754819	-0.0866077
868.416	-35493.8	-10408.5	15.1064	1.20981	-0.0737584	-0.0870633
868.433	-35493.8	-10408.3	15.1268	1.21129	-0.0707586	-0.0875941
868.45	-35493.9	-10408	15.1476	1.21314	-0.0670836	-0.0881724
868.467	-35493.9	-10407.7	15.1683	1.2146	-0.0637515	-0.0886733
868.484	-35494	-10407.4	15.1888	1.21651	-0.0602355	-0.0892794
868.501	-35494	-10407.2	15.2088	1.21979	-0.0556861	-0.0902204
868.518	-35494	-10407	15.2288	1.22317	-0.0503286	-0.0914274
868.535	-35494.1	-10406.7	15.2492	1.2252	-0.0447804	-0.0927054
868.552	-35494.2	-10406.5	15.27	1.22667	-0.04	-0.0936819
868.569	-35494.2	-10406.2	15.2909	1.22857	-0.0365618	-0.0940079
868.586	-35494.3	-10405.9	15.3112	1.23005	-0.0330955	-0.0936419
868.603	-35494.3	-10405.7	15.3308	1.23028	-0.0283392	-0.0926805
868.62	-35494.3	-10405.5	15.3513	1.22999	-0.0230259	-0.0914277
868.637	-35494.4	-10405.2	15.3736	1.22995	-0.0179464	-0.0902026
868.654	-35494.4	-10404.9	15.3959	1.23	-0.0126833	-0.0892299
868.671	-35494.5	-10404.6	15.4164	1.22994	-0.00712194	-0.0886111
868.688	-35494.5	-10404.4	15.4371	1.23005	-0.00271388	-0.0881564
868.705	-35494.6	-10404.2	15.4589	1.23031	-0.00051704	-0.0876625
868.722	-35494.6	-10403.9	15.4804	1.22981	4.7397e-06	-0.0870164
868.739	-35494.7	-10403.7	15.5007	1.22812	-0.000201444	-0.0860669
868.756	-35494.7	-10403.4	15.5218	1.22628	0.000231377	-0.0845425
868.773	-35494.8	-10403.1	15.5444	1.22477	0.00192272	-0.0823621
868.79	-35494.8	-10402.8	15.5662	1.22253	0.0038626	-0.0798637
868.807	-35494.9	-10402.6	15.5861	1.21916	0.0054695	-0.077221
868.824	-35494.9	-10402.4	15.6059	1.21571	0.00723263	-0.0742385
868.841	-35495	-10402.1	15.6265	1.21249	0.00915168	-0.0708746
868.858	-35495	-10401.8	15.6474	1.20837	0.0102159	-0.0674133
868.875	-35495.1	-10401.5	15.6681	1.20311	0.0101624	-0.0640389
868.892	-35495.1	-10401.3	15.6882	1.19798	0.00995954	-0.060741
868.909	-35495.2	-10401	15.7081	1.19319	0.0100148	-0.0574798
868.926	-35495.2	-10400.8	15.7285	1.18744	0.00991921	-0.0541981
868.943	-35495.3	-10400.5	15.7493	1.18047	0.00979222	-0.0508425
868.96	-35495.3	-10400.2	15.7692	1.17337	0.0104634	-0.0473728
868.977	-35495.4	-10399.9	15.788	1.16656	0.0122235	-0.0439589
868.994	-35495.4	-10399.7	15.8064	1.15965	0.0147501	-0.0409726
869.011	-35495.5	-10399.5	15.8247	1.15289	0.018064	-0.0383207
869.028	-35495.5	-10399.2	15.8431	1.14707	0.0225019	-0.0354999
869.045	-35495.6	-10398.9	15.8619	1.14206	0.0277822	-0.0326259
869.062	-35495.6	-10398.6	15.882	1.13692	0.0330791	-0.0303643
869.079	-35495.7	-10398.4	15.9027	1.1317	0.0381866	-0.0287902
869.096	-35495.7	-10398.1	15.923	1.12725	0.0433664	-0.0275538
869.113	-35495.8	-10397.9	15.9429	1.12409	0.04838	-0.0270584
869.13	-35495.8	-10397.6	15.9634	1.12251	0.0526616	-0.0281489
869.147	-35495.9	-10397.3	15.9841	1.12283	0.0559187	-0.0306866
869.164	-35495.9	-10397	16.0037	1.12527	0.0580981	-0.0338913
869.181	-35496	-10396.8	16.0224	1.12906	0.0596474	-0.0373156
869.198	-35496	-10396.5	16.0406	1.1329	0.0612325	-0.040721
869.215	-35496.1	-10396.3	16.059	1.13607	0.0629371	-0.0439442
869.232	-35496.1	-10396	16.0776	1.13822	0.0645919	-0.0468818
869.249	-35496.2	-10395.7	16.0966	1.13974	0.06633	-0.0496292
869.266	-35496.2	-10395.4	16.1157	1.14132	0.0683149	-0.0523695
869.283	-35496.3	-10395.1	16.1345	1.14311	0.0698884	-0.055211
869.3	-35496.4	-10394.9	16.1526	1.14501	0.070278	-0.0581527
869.317	-35496.4	-10394.7	16.1711	1.14654	0.0700252	-0.0607477
869.334	-35496.4	-10394.4	16.1911	1.14716	0.069971	-0.0624625
869.351	-35496.5	-10394.1	16.2121	1.14672	0.0700048	-0.0631702
869.368	-35496.6	-10393.8	16.2329	1.14531	0.0698446	-0.0629404
869.385	-35496.6	-10393.5	16.2533	1.14333	0.07	-0.0620915
869.402	-35496.7	-10393.3	16.2736	1.14133	0.0711035	-0.0609917
869.419	-35496.7	-10393	16.2933	1.14	0.0733333	-0.0599129
869.436	-35496.8	-10392.8	16.3124	1.13978	0.0766011	-0.0591051
869.453	-35496.8	-10392.5	16.3311	1.14001	0.0802061	-0.0588264
869.47	-35496.9	-10392.2	16.3497	1.14001	0.0835797	-0.0592174
869.487	-35496.9	-10391.9	16.369	1.14001	0.0871085	-0.060017
869.504	-35497	-10391.7	16.3885	1.14018	0.0908752	-0.060997
869.521	-35497	-10391.4	16.405	1.13993	0.0935395	-0.0622602
869.538	-35497.1	-10391.1	16.4182	1.1393	0.0953499	-0.0640869
869.555	-35497.1	-10390.8	16.4377	1.14044	0.101714	-0.0670948
869.572	-35497.2	-10390.6	16.4642	1.14399	0.111072	-0.0717455
869.589	-35497.2	-10390.2	16.4847	1.14746	0.114035	-0.077749
869.606	-35497.3	-10390	16.5047	1.15078	0.117295	-0.086464
869.623	-35497.3	-10389.7	16.5249	1.15413	0.12154	-0.102682
869.64	-35497.4	-10389.4	16.5461	1.15783	0.128049	-0.125876
869.657	-35497.4	-10389.2	16.5657	1.16026	0.13086	-0.151681
869.674	-35497.5	-10388.9	16.5864	1.15993	0.134396	-0.181381
869.691	-35497.5	-10388.6	16.6061	1.16002	0.137857	-0.214144
869.708	-35497.6	-10388.4	16.6235	1.15999	0.141175	-0.244243
869.725	-35497.6	-10388.1	16.6431	1.16	0.144512	-0.270466
869.742	-35497.7	-10387.7	16.6613	1.16	0.148358	-0.292559
869.759	-35497.7	-10387.5	16.6816	1.16	0.150021	-0.309507
869.776	-35497.8	-10387.2	16.702	1.16	0.151131	-0.323067
869.793	-35497.9	-10386.9	16.7232	1.15999	0.155023	-0.330534
869.81	-35497.9	-10386.7	16.741	1.16002	0.158178	-0.333266
869.827	-35498	-10386.4	16.7597	1.15993	0.161697	-0.335833
869.844	-35498	-10386.1	16.7808	1.16028	0.165023	-0.340321
869.861	-35498	-10385.9	16.8004	1.15844	0.168779	-0.347023
869.878	-35498.1	-10385.5	16.8213	1.15499	0.169966	-0.360738
869.895	-35498.2	-10385.2	16.8419	1.14964	0.171669	-0.407014
869.912	-35498.2	-10385	16.8615	1.1427	0.175351	-0.518134
869.929	-35498.3	-10384.7	16.8828	1.13592	0.178735	-0.722318
869.946	-35498.3	-10384.4	16.9011	1.12865	0.182182	-0.958888
869.963	-35498.4	-10384.2	16.9173	1.1245	0.18547	-1.1529
869.98	-35498.4	-10383.8	16.9346	1.12056	0.188937	-1.28493
869.997	-35498.5	-10383.5	16.9541	1.12201	0.192479	-1.35616
870.014	-35498.5	-10383.3	16.9739	1.12567	0.195261	-1.39364
870.031	-35498.6	-10383	16.9953	1.12945	0.201869	-1.4113
870.048	-35498.6	-10382.7	17.0126	1.1299	0.205739	-1.41285
870.065	-35498.7	-10382.5	17.032	1.13238	0.21191	-1.40681
870.082	-35498.7	-10382.1	17.0501	1.13603	0.215902	-1.40076
870.099	-35498.8	-10381.8	17.07	1.13962	0.222329	-1.39521
870.116	-35498.8	-10381.6	17.0869	1.14009	0.225879	-1.39077
870.133	-35498.9	-10381.3	17.1074	1.13998	0.232635	-1.38607
870.15	-35498.9	-10381	17.1277	1.14	0.236157	-1.38362
870.167	-35499	-10380.7	17.1476	1.14001	0.242669	-1.38241
870.184	-35499	-10380.4	17.1688	1.13998	0.246391	-1.38237
870.201	-35499.1	-10380.1	17.1889	1.14009	0.253002	-1.38135
870.218	-35499.1	-10379.9	17.2088	1.13687	0.256471	-1.37928
870.235	-35499.2	-10379.5	17.23	1.13333	0.26	-1.37473
870.252	-35499.2	-10379.3	17.2467	1.12667	0.26	-1.36928
870.269	-35499.3	-10379	17.2633	1.12	0.263333	-1.36275
870.286	-35499.4	-10378.7	17.2811	1.11289	0.267006	-1.35585
870.303	-35499.4	-10378.4	17.3012	1.10643	0.2736	-1.35045
870.32	-35499.5	-10378.2	17.3213	1.103	0.276993	-1.34502
870.337	-35499.5	-10377.8	17.3422	1.09605	0.28395	-1.34041
870.354	-35499.6	-10377.5	17.3586	1.09295	0.28707	-1.33623
870.371	-35499.6	-10377.3	17.3753	1.08982	0.290117	-1.33426
870.388	-35499.7	-10376.9	17.3934	1.09016	0.290255	-1.3332
870.405	-35499.7	-10376.7	17.4136	1.08961	0.294218	-1.33185
870.422	-35499.8	-10376.4	17.4333	1.08602	0.301815	-1.32999
870.439	-35499.8	-10376	17.4503	1.08242	0.311788	-1.3362
870.456	-35499.9	-10375.8	17.4685	1.07974	0.318751	-1.36665
870.473	-35499.9	-10375.5	17.4917	1.08011	0.328784	-1.41722
870.49	-35500	-10375.2	17.5089	1.08016	0.335608	-1.4533
870.507	-35500	-10374.9	17.525	1.07994	0.342127	-1.48449
870.524	-35500.1	-10374.6	17.5439	1.07989	0.350636	-1.5185
870.541	-35500.1	-10374.3	17.5635	1.08011	0.359951	-1.54927
870.558	-35500.2	-10374	17.582	1.08031	0.368643	-1.5729
870.575	-35500.2	-10373.8	17.5993	1.0796	0.375458	-1.59068
870.592	-35500.3	-10373.5	17.6162	1.07782	0.380457	-1.60396
870.609	-35500.3	-10373.1	17.6344	1.07593	0.38556	-1.61361
870.626	-35500.4	-10372.8	17.6536	1.07428	0.391007	-1.6204
870.643	-35500.4	-10372.5	17.6714	1.0724	0.39479	-1.62508
870.66	-35500.5	-10372.3	17.6877	1.07057	0.396349	-1.62831
870.677	-35500.5	-10372	17.7053	1.06985	0.396827	-1.63066
870.694	-35500.6	-10371.7	17.7245	1.07004	0.396837	-1.63236
870.711	-35500.6	-10371.3	17.7427	1.0696	0.396301	-1.63322
870.728	-35500.7	-10371	17.7596	1.06779	0.394612	-1.63215
870.745	-35500.7	-10370.8	17.7771	1.06466	0.390807	-1.62731
870.762	-35500.8	-10370.5	17.7956	1.0596	0.385509	-1.61714
870.779	-35500.8	-10370.2	17.8144	1.05149	0.380478	-1.60037
870.796	-35500.9	-10369.9	17.8333	1.04077	0.375456	-1.57539
870.813	-35500.9	-10369.6	17.8524	1.029	0.368661	-1.54064
870.83	-35501	-10369.2	17.8713	1.01692	0.35966	-1.4981
870.847	-35501	-10369	17.889	1.00458	0.348961	-1.45197
870.864	-35501.1	-10368.7	17.9053	0.991072	0.337021	-1.40423
870.881	-35501.1	-10368.4	17.921	0.975145	0.324192	-1.35571
870.898	-35501.2	-10368.1	17.9364	0.957523	0.310198	-1.30888
870.915	-35501.2	-10367.7	17.9519	0.939938	0.294644	-1.26691
870.932	-35501.3	-10367.4	17.9673	0.922941	0.279184	-1.23113
870.949	-35501.3	-10367.1	17.9824	0.906651	0.265882	-1.2017
870.966	-35501.4	-10366.9	17.9973	0.89223	0.252625	-1.17718
870.983	-35501.4	-10366.6	18.0126	0.88089	0.236274	-1.1557
871	-35501.5	-10366.2	18.0282	0.871159	0.218644	-1.13706
871.017	-35501.5	-10365.9	18.0438	0.860899	0.202858	-1.12157
871.034	-35501.6	-10365.6	18.0591	0.850579	0.187608	-1.10855
871.051	-35501.6	-10365.3	18.0741	0.841411	0.17082	-1.09717
871.068	-35501.7	-10365.1	18.0891	0.833737	0.15424	-1.08764
871.085	-35501.7	-10364.8	18.1047	0.827652	0.140006	-1.08036
871.102	-35501.8	-10364.4	18.12	0.823333	0.126667	-1.07516
871.119	-35501.8	-10364.1	18.1341	0.820878	0.112541	-1.07171
871.136	-35501.9	-10363.8	18.1474	0.819983	0.0992892	-1.06962
871.153	-35501.9	-10363.5	18.1607	0.820071	0.0886022	-1.06844
871.17	-35502	-10363.2	18.1741	0.819965	0.0794786	-1.06747
871.187	-35502	-10362.9	18.1878	0.81869	0.0707229	-1.0661
871.204	-35502.1	-10362.6	18.2016	0.816346	0.0623842	-1.06397
871.221	-35502.2	-10362.3	18.2154	0.813186	0.0549115	-1.0609
871.238	-35502.2	-10362	18.229	0.809248	0.0491453	-1.05699
871.255	-35502.2	-10361.7	18.2424	0.804519	0.0454546	-1.05212
871.272	-35502.3	-10361.4	18.2557	0.798953	0.0429232	-1.0455
871.289	-35502.3	-10361.1	18.2693	0.791703	0.0409102	-1.0349
871.306	-35502.4	-10360.8	18.2834	0.780009	0.0398747	-1.0148
871.323	-35502.4	-10360.4	18.2975	0.758002	0.0398951	-0.980253
871.34	-35502.5	-10360.1	18.3101	0.714135	0.0399631	-0.928278
871.357	-35502.5	-10359.9	18.3205	0.640417	0.0397492	-0.856237
871.374	-35502.6	-10359.6	18.329	0.536228	0.0403109	-0.761681
871.391	-35502.6	-10359.2	18.3362	0.40598	0.0420429	-0.647142
871.408	-35502.7	-10358.9	18.3417	0.261564	0.0439738	-0.52369
871.425	-35502.8	-10358.6	18.3454	0.118634	0.0456334	-0.402586
871.442	-35502.8	-10358.3	18.3472	-0.0030135	0.0474707	-0.294008
871.459	-35502.8	-10358	18.3474	-0.094619	0.04932	-0.203634
871.476	-35502.9	-10357.7	18.3457	-0.161757	0.0501757	-0.131541
871.493	-35502.9	-10357.4	18.3423	-0.21022	0.0500328	-0.0764769
871.51	-35503	-10357.1	18.3377	-0.244912	0.0501594	-0.0359495
871.527	-35503.1	-10356.7	18.3325	-0.270222	0.0503796	-0.0071292
871.544	-35503.1	-10356.4	18.3273	-0.289915	0.0489379	0.0130541
871.561	-35503.1	-10356.2	18.3223	-0.304968	0.0454338	0.0268651
871.578	-35503.2	-10355.9	18.3173	-0.313882	0.0407798	0.0357771
871.595	-35503.2	-10355.6	18.3121	-0.316802	0.0355748	0.0405739
871.612	-35503.3	-10355.2	18.3069	-0.315471	0.0301003	0.0414705
871.629	-35503.4	-10354.9	18.3018	-0.311635	0.0249317	0.0393385
871.646	-35503.4	-10354.6	18.2968	-0.306906	0.0208192	0.0355527
871.663	-35503.4	-10354.3	18.2918	-0.301871	0.0176717	0.0310521
871.68	-35503.5	-10354	18.2867	-0.296472	0.0148038	0.0264419
871.697	-35503.6	-10353.7	18.2815	-0.291315	0.0113037	0.0219784
871.714	-35503.6	-10353.4	18.2763	-0.287334	0.00631539	0.0177057
871.731	-35503.7	-10353	18.2712	-0.284112	0.00102966	0.0138708
871.748	-35503.7	-10352.8	18.2662	-0.28062	-0.00256288	0.0107779
871.765	-35503.7	-10352.5	18.2612	-0.277297	-0.00569187	0.00820647
871.782	-35503.8	-10352.2	18.2561	-0.275133	-0.0107057	0.0057477
871.799	-35503.9	-10351.9	18.2509	-0.273625	-0.0159794	0.00358357
871.816	-35503.9	-10351.5	18.2457	-0.271761	-0.0185515	0.00210984
871.833	-35504	-10351.2	18.2406	-0.27012	-0.0197932	0.00118027
871.85	-35504	-10350.9	18.2357	-0.26969	-0.0221109	0.000479625
871.867	-35504	-10350.7	18.2306	-0.269968	-0.023417	2.98484e-05
871.884	-35504.1	-10350.4	18.2252	-0.270079	-0.0209156	-7.40884e-05
871.901	-35504.2	-10350	18.2203	-0.270004	-0.0168665	-3.86608e-06
871.918	-35504.2	-10349.7	18.2165	-0.269979	-0.0145236	2.0569e-05
871.935	-35504.3	-10349.4	18.2133	-0.27	-0.0133333	-1.65939e-16
871.952	-35504.3	-10349.1	18.21	-0.270006	-0.0118997	-1.02522e-05
871.969	-35504.3	-10348.8	18.2067	-0.27	-0.01	1.08305e-16
871.986	-35504.4	-10348.5	18.2035	-0.269999	-0.00789903	1.94982e-05
872.003	-35504.5	-10348.2	18.1997	-0.27	-0.00663764	-3.64346e-06
872.02	-35504.5	-10347.9	18.1948	-0.27	-0.0062272	-6.97156e-05
872.037	-35504.6	-10347.5	18.1894	-0.27	-0.00257738	2.80879e-05
872.054	-35504.6	-10347.3	18.1843	-0.27	0.00628179	0.000462392
872.071	-35504.6	-10347	18.1794	-0.27	0.0139137	0.00118692
872.088	-35504.7	-10346.7	18.1743	-0.27	0.0164592	0.00217232
872.105	-35504.8	-10346.4	18.1691	-0.27	0.021475	0.00354457
872.122	-35504.8	-10346	18.1639	-0.27	0.0335964	0.00527063
872.139	-35504.9	-10345.7	18.1588	-0.27	0.0457572	0.00687482
872.156	-35504.9	-10345.5	18.1538	-0.27	0.0544956	0.00803977
872.173	-35504.9	-10345.2	18.1488	-0.27	0.0670627	0.00889864
872.19	-35505	-10344.9	18.1437	-0.27	0.0864899	0.00954035
872.207	-35505.1	-10344.5	18.1385	-0.27	0.104709	0.00985603
872.224	-35505.1	-10344.2	18.1333	-0.270001	0.117002	0.00985508
872.241	-35505.2	-10343.9	18.1283	-0.269998	0.126713	0.0097894
872.258	-35505.2	-10343.6	18.1233	-0.269994	0.136568	0.00979477
872.275	-35505.2	-10343.4	18.1181	-0.270007	0.147187	0.00980179
872.292	-35505.3	-10343	18.1128	-0.27002	0.157906	0.00978985
872.309	-35505.4	-10342.7	18.1083	-0.269968	0.166478	0.0098307
872.326	-35505.4	-10342.4	18.105	-0.269929	0.172986	0.00986596
872.343	-35505.5	-10342.1	18.1018	-0.270138	0.180447	0.00968279
872.36	-35505.5	-10341.8	18.0984	-0.270274	0.187905	0.00956217
872.377	-35505.5	-10341.5	18.0952	-0.269485	0.190117	0.0103513
872.394	-35505.6	-10341.2	18.0918	-0.269053	0.187567	0.0134805
872.411	-35505.6	-10340.9	18.0877	-0.272572	0.186802	0.0209485
872.428	-35505.7	-10340.5	18.0825	-0.283078	0.187533	0.0341276
872.445	-35505.7	-10340.3	18.0762	-0.302855	0.183271	0.0537471
872.462	-35505.8	-10340	18.0694	-0.332151	0.174018	0.0799548
872.479	-35505.8	-10339.7	18.0628	-0.369497	0.164847	0.112325
872.496	-35505.9	-10339.4	18.056	-0.411574	0.156554	0.14838
872.513	-35505.9	-10339	18.048	-0.453622	0.146696	0.184124
872.53	-35506	-10338.7	18.0392	-0.490742	0.136122	0.216764
872.547	-35506	-10338.4	18.0309	-0.518539	0.127711	0.244484
872.564	-35506.1	-10338.2	18.0226	-0.53835	0.121585	0.266774
872.581	-35506.1	-10337.9	18.0131	-0.554471	0.116315	0.283939
872.598	-35506.2	-10337.6	18.0025	-0.567534	0.111206	0.296957
872.615	-35506.2	-10337.2	17.992	-0.576342	0.106039	0.30709
872.632	-35506.3	-10336.9	17.9818	-0.582353	0.10089	0.314793
872.649	-35506.3	-10336.6	17.9718	-0.587946	0.0961561	0.320203
872.666	-35506.4	-10336.4	17.9618	-0.592701	0.0934432	0.324035
872.683	-35506.4	-10336.1	17.9516	-0.595321	0.0943087	0.327151
872.7	-35506.5	-10335.7	17.9412	-0.596541	0.0965003	0.329788
872.717	-35506.5	-10335.4	17.9308	-0.597818	0.0972209	0.331792
872.734	-35506.6	-10335.1	17.9206	-0.599848	0.0996864	0.332286
872.751	-35506.6	-10334.8	17.9106	-0.602202	0.107538	0.330118
872.768	-35506.6	-10334.6	17.9006	-0.600362	0.116273	0.324036
872.785	-35506.7	-10334.3	17.8902	-0.589597	0.121013	0.31266
872.802	-35506.8	-10333.9	17.88	-0.57	0.126667	0.294118
872.819	-35506.8	-10333.6	17.8708	-0.54276	0.138383	0.2674
872.836	-35506.9	-10333.3	17.8629	-0.507714	0.150584	0.235527
872.853	-35506.9	-10333	17.8562	-0.466015	0.157778	0.201917
872.87	-35506.9	-10332.8	17.8496	-0.424358	0.163754	0.167943
872.887	-35507	-10332.5	17.8425	-0.388928	0.172326	0.134973
872.904	-35507	-10332.1	17.836	-0.360299	0.180877	0.105797
872.921	-35507.1	-10331.8	17.8307	-0.337814	0.186695	0.0825604
872.938	-35507.1	-10331.5	17.8258	-0.320655	0.190619	0.0647441
872.955	-35507.2	-10331.3	17.8205	-0.307915	0.193901	0.0512627
872.972	-35507.2	-10331	17.816	-0.298544	0.197306	0.040797
872.989	-35507.3	-10330.7	17.8127	-0.291409	0.200995	0.0323673
873.006	-35507.3	-10330.3	17.809	-0.285236	0.203874	0.0258838
873.023	-35507.4	-10330	17.8039	-0.279604	0.205527	0.021155
873.04	-35507.4	-10329.7	17.7985	-0.275833	0.20727	0.0175251
873.057	-35507.5	-10329.5	17.7935	-0.274204	0.209356	0.0146084
873.074	-35507.5	-10329.2	17.7885	-0.272848	0.209873	0.0125789
873.091	-35507.5	-10328.9	17.7834	-0.270932	0.208142	0.0114095
873.108	-35507.6	-10328.5	17.7782	-0.269754	0.205968	0.0106362
873.125	-35507.7	-10328.2	17.773	-0.269802	0.204313	0.010024
873.142	-35507.7	-10327.9	17.7679	-0.270074	0.20256	0.00973309
873.159	-35507.7	-10327.7	17.7629	-0.270053	0.200726	0.00975297
873.176	-35507.8	-10327.4	17.7579	-0.269981	0.199767	0.00982241
873.193	-35507.8	-10327.1	17.7528	-0.269987	0.199846	0.00981607
873.21	-35507.9	-10326.7	17.7475	-0.270006	0.200069	0.00979861
873.227	-35507.9	-10326.4	17.7424	-0.270003	0.200041	0.00980103
873.244	-35508	-10326.1	17.7374	-0.269998	0.19997	0.00980546
873.261	-35508	-10325.9	17.7324	-0.269999	0.199973	0.00980469
873.278	-35508	-10325.6	17.7271	-0.27	0.200045	0.00980352
873.295	-35508.1	-10325.3	17.7219	-0.27	0.200062	0.00980374
873.312	-35508.1	-10325	17.7177	-0.27	0.199835	0.00980403
873.329	-35508.2	-10324.6	17.7144	-0.27	0.199795	0.00980396
873.346	-35508.2	-10324.4	17.7112	-0.27	0.200793	0.00980389
873.363	-35508.3	-10324.1	17.7078	-0.27	0.202644	0.00980391
873.38	-35508.3	-10323.8	17.7046	-0.27	0.204504	0.00980393
873.397	-35508.4	-10323.5	17.7012	-0.27	0.206175	0.00980392
873.414	-35508.4	-10323.2	17.6966	-0.27	0.207881	0.00980392
873.431	-35508.5	-10322.8	17.6913	-0.27	0.209608	0.00980392
873.448	-35508.5	-10322.6	17.6861	-0.27	0.211232	0.00980392
873.465	-35508.5	-10322.3	17.6812	-0.27	0.212903	0.00980392
873.482	-35508.6	-10322	17.6761	-0.27	0.214817	0.00980392
873.499	-35508.6	-10321.7	17.6709	-0.27	0.216467	0.00980392
873.516	-35508.7	-10321.4	17.6657	-0.27	0.217108	0.00980392
873.533	-35508.7	-10321.1	17.6606	-0.27	0.216757	0.00980392
873.55	-35508.8	-10320.8	17.6557	-0.27	0.215675	0.00980391
873.567	-35508.8	-10320.5	17.6506	-0.27	0.213651	0.00980392
873.584	-35508.9	-10320.2	17.6452	-0.27	0.210472	0.00980397
873.601	-35508.9	-10319.9	17.6403	-0.27	0.206869	0.00980393
873.618	-35509	-10319.6	17.6365	-0.27	0.203604	0.00980374
873.635	-35509	-10319.3	17.6333	-0.27	0.2	0.00980392
873.652	-35509	-10319	17.63	-0.27	0.195283	0.00980463
873.669	-35509.1	-10318.8	17.6267	-0.27	0.19	0.00980392
873.686	-35509.1	-10318.5	17.6235	-0.27	0.184836	0.00980131
873.703	-35509.2	-10318.1	17.6197	-0.27	0.179693	0.00980444
873.72	-35509.2	-10317.8	17.6148	-0.27	0.174432	0.00981388
873.737	-35509.3	-10317.5	17.6094	-0.27	0.169443	0.00979993
873.754	-35509.3	-10317.3	17.6043	-0.27	0.164782	0.00976485
873.771	-35509.3	-10317	17.5994	-0.27	0.159261	0.009819
873.788	-35509.4	-10316.7	17.5943	-0.27	0.15229	0.00994555
873.805	-35509.4	-10316.4	17.5891	-0.27	0.145598	0.00971736
873.822	-35509.5	-10316	17.5839	-0.27	0.14036	0.00927219
873.839	-35509.5	-10315.7	17.5788	-0.27	0.135478	0.0102642
873.856	-35509.6	-10315.5	17.5739	-0.27	0.130291	0.0141847
873.873	-35509.6	-10315.2	17.5687	-0.27	0.125692	0.0217516
873.89	-35509.6	-10314.9	17.5634	-0.27	0.122182	0.0340936
873.907	-35509.7	-10314.6	17.5588	-0.27	0.119085	0.05334
873.924	-35509.7	-10314.3	17.5554	-0.270001	0.115762	0.0800495
873.941	-35509.8	-10314	17.5522	-0.269998	0.111899	0.111896
873.958	-35509.8	-10313.7	17.5488	-0.269994	0.10813	0.147966
873.975	-35509.9	-10313.4	17.5456	-0.270007	0.106398	0.18983
873.992	-35509.9	-10313.1	17.5423	-0.27002	0.106714	0.238102
874.009	-35510	-10312.8	17.5381	-0.269968	0.106158	0.29169
874.026	-35510	-10312.5	17.5329	-0.269928	0.104127	0.349009
874.043	-35510	-10312.2	17.5276	-0.270139	0.10314	0.408057
874.06	-35510.1	-10312	17.5226	-0.270277	0.103454	0.467493
874.077	-35510.1	-10311.7	17.5176	-0.269432	0.102745	0.52669
874.094	-35510.2	-10311.4	17.5125	-0.267594	0.100767	0.584207
874.111	-35510.2	-10311	17.5072	-0.265723	0.0995818	0.637723
874.128	-35510.3	-10310.7	17.5021	-0.264063	0.0997519	0.685718
874.145	-35510.3	-10310.4	17.4971	-0.262196	0.100341	0.727547
874.162	-35510.3	-10310.2	17.4921	-0.260457	0.100373	0.763946
874.179	-35510.4	-10309.9	17.4868	-0.259735	0.0989964	0.796611
874.196	-35510.4	-10309.6	17.4816	-0.259904	0.0970671	0.825446
874.213	-35510.5	-10309.3	17.4775	-0.260073	0.0965789	0.849012
874.23	-35510.5	-10309	17.4743	-0.260021	0.0968259	0.867093
874.247	-35510.5	-10308.7	17.471	-0.25998	0.0955543	0.880318
874.264	-35510.6	-10308.4	17.4676	-0.259994	0.0936311	0.889211
874.281	-35510.6	-10308.1	17.4645	-0.260005	0.0933976	0.89426
874.298	-35510.7	-10307.8	17.461	-0.260001	0.0935901	0.896338
874.315	-35510.7	-10307.5	17.4563	-0.259999	0.091293	0.896581
874.332	-35510.8	-10307.2	17.4509	-0.26	0.0873351	0.896453
874.349	-35510.8	-10306.9	17.4458	-0.26	0.0839936	0.897451
874.366	-35510.8	-10306.7	17.4409	-0.26	0.0807067	0.900189
874.383	-35510.9	-10306.4	17.4358	-0.26	0.0760248	0.904994
874.4	-35510.9	-10306.1	17.4306	-0.26	0.0706127	0.912778
874.417	-35511	-10305.7	17.4255	-0.26	0.0656678	0.924311
874.434	-35511	-10305.4	17.4203	-0.26	0.060357	0.938159
874.451	-35511.1	-10305.2	17.415	-0.26	0.0536494	0.952509
874.468	-35511.1	-10304.9	17.4102	-0.26	0.0470081	0.967493
874.485	-35511.1	-10304.6	17.4066	-0.26	0.0419464	0.983447
874.502	-35511.2	-10304.3	17.4033	-0.26	0.0366667	0.998911
874.519	-35511.2	-10304	17.3999	-0.26	0.0294756	1.01228
874.536	-35511.3	-10303.7	17.3965	-0.26	0.0230431	1.02348
874.553	-35511.3	-10303.4	17.3934	-0.26	0.0196232	1.03285
874.57	-35511.3	-10303.2	17.3897	-0.26	0.0164149	1.04073
874.587	-35511.4	-10302.9	17.3848	-0.26	0.0110617	1.04741
874.604	-35511.4	-10302.5	17.3794	-0.26	0.006249	1.05286
874.621	-35511.5	-10302.2	17.3741	-0.26	0.00423252	1.05712
874.638	-35511.5	-10301.9	17.3691	-0.26	0.00307668	1.06044
874.655	-35511.6	-10301.7	17.3642	-0.26	0.00123768	1.06297
874.672	-35511.6	-10301.4	17.3591	-0.26	-0.000144904	1.06444
874.689	-35511.6	-10301.1	17.3537	-0.26	-0.000250528	1.0647
874.706	-35511.7	-10300.8	17.349	-0.26	4.99767e-05	1.06406
874.723	-35511.7	-10300.5	17.3455	-0.26	6.74786e-05	1.06292
874.74	-35511.8	-10300.2	17.3424	-0.26	-2.11517e-05	1.06179
874.757	-35511.8	-10299.9	17.339	-0.26	-3.64408e-05	1.0611
874.774	-35511.9	-10299.7	17.3357	-0.26	2.44857e-05	1.06108
874.791	-35511.9	-10299.4	17.3325	-0.26	7.39074e-05	1.06196
874.808	-35511.9	-10299	17.3284	-0.26	-9.35825e-05	1.06409
874.825	-35512	-10298.7	17.3232	-0.26	-0.000255262	1.06742
874.842	-35512	-10298.4	17.3179	-0.26	0.000439404	1.0714
874.859	-35512.1	-10298.2	17.3129	-0.26	0.00215387	1.07571
874.876	-35512.1	-10297.9	17.3079	-0.26	0.00412973	1.08042
874.893	-35512.1	-10297.6	17.3028	-0.26	0.00587153	1.08549
874.91	-35512.2	-10297.3	17.2975	-0.26	0.00730885	1.09068
874.927	-35512.2	-10297	17.2924	-0.26	0.00890595	1.09576
874.944	-35512.3	-10296.7	17.2874	-0.26	0.0116134	1.10048
874.961	-35512.3	-10296.4	17.2824	-0.26	0.0151395	1.1048
874.978	-35512.4	-10296.2	17.2771	-0.26	0.0181242	1.10891
874.995	-35512.4	-10295.8	17.2719	-0.26	0.0213189	1.11284
875.012	-35512.4	-10295.5	17.2677	-0.26	0.0272253	1.11647
875.029	-35512.5	-10295.2	17.2644	-0.26	0.0345532	1.1198
875.046	-35512.5	-10294.9	17.2612	-0.26	0.0393159	1.12289
875.063	-35512.6	-10294.7	17.2578	-0.26	0.0421123	1.12557
875.08	-35512.6	-10294.4	17.2546	-0.26	0.0464096	1.12753
875.097	-35512.6	-10294.1	17.2512	-0.26	0.0519078	1.12848
875.114	-35512.7	-10293.8	17.2466	-0.26	0.0560102	1.12824
875.131	-35512.7	-10293.5	17.2413	-0.26	0.0591574	1.12684
875.148	-35512.8	-10293.2	17.2361	-0.26	0.0633489	1.12449
875.165	-35512.8	-10293	17.2312	-0.26	0.0686752	1.12161
875.182	-35512.9	-10292.7	17.2262	-0.26	0.0742704	1.11868
875.199	-35512.9	-10292.4	17.221	-0.26	0.0792516	1.11593
875.216	-35512.9	-10292	17.2155	-0.26	0.0829536	1.11345
875.233	-35513	-10291.7	17.2105	-0.26	0.0862381	1.11133
875.25	-35513	-10291.5	17.2068	-0.26	0.0901527	1.10959
875.267	-35513.1	-10291.2	17.2037	-0.26	0.0931544	1.10803
875.284	-35513.1	-10290.9	17.2003	-0.26	0.0934727	1.1064
875.301	-35513.1	-10290.6	17.1969	-0.26	0.0932838	1.10468
875.318	-35513.2	-10290.3	17.1936	-0.26	0.0951349	1.10291
875.335	-35513.2	-10290	17.19	-0.26	0.0966667	1.10131
875.352	-35513.3	-10289.7	17.1853	-0.26	0.0952883	1.10006
875.369	-35513.3	-10289.5	17.18	-0.26	0.0933333	1.09913
875.386	-35513.3	-10289.2	17.1748	-0.26	0.0932826	1.09843
875.403	-35513.4	-10288.9	17.1697	-0.26	0.0932823	1.09803
875.42	-35513.4	-10288.6	17.1645	-0.26	0.091513	1.09795
875.437	-35513.5	-10288.3	17.1594	-0.26	0.0899069	1.09805
875.454	-35513.5	-10288	17.1545	-0.26	0.0899868	1.09813
875.471	-35513.5	-10287.8	17.1494	-0.26	0.0899031	1.09801
875.488	-35513.6	-10287.5	17.144	-0.26	0.0882328	1.09755
875.505	-35513.6	-10287.1	17.1393	-0.26	0.0864193	1.0968
875.522	-35513.7	-10286.8	17.1357	-0.26	0.0851947	1.09578
875.539	-35513.7	-10286.5	17.1326	-0.26	0.082409	1.09441
875.556	-35513.8	-10286.3	17.1292	-0.26	0.077237	1.09274
875.573	-35513.8	-10286	17.1259	-0.26	0.0723744	1.09117
875.59	-35513.8	-10285.7	17.1227	-0.26	0.0691572	1.08997
875.607	-35513.9	-10285.4	17.1187	-0.26	0.0653312	1.08909
875.624	-35513.9	-10285.1	17.1135	-0.26	0.059973	1.08847
875.641	-35514	-10284.8	17.1082	-0.26	0.0551735	1.08817
875.658	-35514	-10284.6	17.1032	-0.260001	0.0518775	1.08816
875.675	-35514	-10284.3	17.0982	-0.259999	0.0489121	1.08828
875.692	-35514.1	-10284	17.0931	-0.259997	0.0455101	1.08833
875.709	-35514.1	-10283.7	17.0877	-0.260005	0.0417622	1.0881
875.726	-35514.2	-10283.4	17.0824	-0.26001	0.0381768	1.08753
875.743	-35514.2	-10283.1	17.0782	-0.25998	0.0356646	1.08677
875.76	-35514.2	-10282.8	17.075	-0.25996	0.0341416	1.08573
875.777	-35514.3	-10282.6	17.0718	-0.260075	0.0324627	1.08414
875.794	-35514.3	-10282.3	17.0683	-0.260137	0.0305965	1.08234
875.811	-35514.4	-10281.9	17.065	-0.259686	0.0297141	1.08125
875.828	-35514.4	-10281.6	17.0616	-0.259522	0.0298719	1.08032
875.845	-35514.4	-10281.4	17.0574	-0.261317	0.0300818	1.0776
875.862	-35514.5	-10281.1	17.0522	-0.261832	0.0300342	1.07193
875.879	-35514.5	-10280.8	17.0468	-0.254257	0.0299788	1.06276
875.896	-35514.6	-10280.5	17.0416	-0.237475	0.0299923	1.04828
875.913	-35514.6	-10280.2	17.0374	-0.214728	0.0300059	1.026
875.93	-35514.6	-10279.9	17.0341	-0.186341	0.0300018	0.996548
875.947	-35514.7	-10279.7	17.0317	-0.150847	0.0299981	0.962452
875.964	-35514.7	-10279.4	17.0302	-0.109516	0.0299993	0.923396
875.981	-35514.8	-10279.1	17.0298	-0.0648693	0.0300015	0.87761
875.998	-35514.8	-10278.8	17.03	-0.0158453	0.030001	0.825587
876.015	-35514.8	-10278.5	17.03	0.0402304	0.0299954	0.76913
876.032	-35514.9	-10278.2	17.0299	0.102068	0.0299974	0.709949
876.049	-35514.9	-10277.9	17.0306	0.166578	0.0300179	0.649608
876.066	-35515	-10277.7	17.0328	0.231844	0.0300098	0.589079
876.083	-35515	-10277.4	17.0369	0.296235	0.029934	0.529202
876.1	-35515	-10277.1	17.0426	0.356657	0.0299747	0.471663
876.117	-35515.1	-10276.8	17.0491	0.410086	0.0302587	0.4184
876.134	-35515.1	-10276.5	17.0562	0.457363	0.0300499	0.370791
876.151	-35515.2	-10276.2	17.064	0.500206	0.0286228	0.329519
876.168	-35515.2	-10276	17.0728	0.537966	0.0267631	0.292909
876.185	-35515.2	-10275.7	17.0829	0.569726	0.0253244	0.259232
876.202	-35515.3	-10275.4	17.0933	0.596667	0.0233333	0.229847
876.219	-35515.3	-10275	17.1034	0.619867	0.0198829	0.206033
876.236	-35515.4	-10274.7	17.114	0.637505	0.0165086	0.185052
876.253	-35515.4	-10274.5	17.1258	0.648072	0.0146313	0.162835
876.27	-35515.4	-10274.2	17.1373	0.653565	0.0132375	0.134207
876.287	-35515.5	-10273.9	17.1474	0.656215	0.011359	0.0931705
876.304	-35515.5	-10273.6	17.158	0.656602	0.00988977	0.0317515
876.321	-35515.6	-10273.3	17.1702	0.655165	0.00964237	-0.0548923
876.338	-35515.6	-10273	17.1819	0.652933	0.0100982	-0.161596
876.355	-35515.6	-10272.8	17.1917	0.651605	0.0104503	-0.281983
876.372	-35515.7	-10272.5	17.202	0.65422	0.00976287	-0.410965
876.389	-35515.7	-10272.2	17.2141	0.662165	0.00787113	-0.54179
876.406	-35515.8	-10271.9	17.2259	0.672446	0.00648695	-0.663314
876.423	-35515.8	-10271.5	17.2361	0.683541	0.00650561	-0.767163
876.44	-35515.8	-10271.3	17.2466	0.69818	0.00662838	-0.851885
876.457	-35515.9	-10271.2	17.2583	0.716805	0.00636288	-0.918719
876.474	-35515.9	-10270.9	17.27	0.735063	0.00704865	-0.972083
876.491	-35516	-10270.5	17.2816	0.750577	0.00896533	-1.01525
876.508	-35516	-10270.1	17.2951	0.765171	0.0102771	-1.04899
876.525	-35516	-10269.8	17.3109	0.779344	0.0102232	-1.07398
876.542	-35516.1	-10269.5	17.3259	0.791073	0.0099167	-1.09116
876.559	-35516.1	-10269.3	17.3391	0.799525	0.00994008	-1.10179
876.576	-35516.2	-10269	17.3522	0.805634	0.0100217	-1.10755
876.593	-35516.2	-10268.7	17.366	0.810633	0.0100143	-1.10985
876.61	-35516.3	-10268.4	17.3798	0.815936	0.00999375	-1.10972
876.627	-35516.3	-10268.1	17.3934	0.821327	0.0099966	-1.10796
876.644	-35516.3	-10267.8	17.4077	0.824903	0.0100018	-1.1052
876.661	-35516.4	-10267.5	17.4228	0.826359	0.0100009	-1.10189
876.678	-35516.4	-10267.3	17.4381	0.826912	0.00999951	-1.0983
876.695	-35516.5	-10267	17.4531	0.826949	0.00999976	-1.0945
876.712	-35516.5	-10266.6	17.4675	0.82606	0.0100001	-1.09035
876.729	-35516.5	-10266.3	17.4812	0.82425	0.0100001	-1.08633
876.746	-35516.6	-10266	17.4945	0.821971	0.00999996	-1.08347
876.763	-35516.6	-10265.8	17.5078	0.820228	0.00999998	-1.082
876.78	-35516.7	-10265.5	17.5213	0.820364	0.01	-1.08152
876.797	-35516.7	-10265.2	17.5351	0.822376	0.01	-1.08218
876.814	-35516.7	-10264.9	17.5489	0.82525	0.01	-1.08449
876.831	-35516.8	-10264.6	17.5627	0.828783	0.01	-1.08813
876.848	-35516.8	-10264.3	17.5762	0.83328	0.01	-1.09226
876.865	-35516.9	-10264	17.5894	0.838447	0.01	-1.09667
876.882	-35516.9	-10263.7	17.6027	0.843679	0.01	-1.10148
876.899	-35516.9	-10263.4	17.6166	0.848802	0.01	-1.10661
876.916	-35517	-10263.1	17.6316	0.853896	0.00999999	-1.11186
876.933	-35517	-10262.8	17.6473	0.859069	0.01	-1.11683
876.95	-35517.1	-10262.5	17.6624	0.864363	0.01	-1.12104
876.967	-35517.1	-10262.2	17.6773	0.869241	0.01	-1.12388
876.984	-35517.1	-10262	17.6926	0.873078	0.00999988	-1.12465
877.001	-35517.2	-10261.6	17.7082	0.87629	0.00999995	-1.12249
877.018	-35517.2	-10261.3	17.7237	0.879616	0.0100005	-1.11664
877.035	-35517.3	-10261	17.7391	0.883125	0.0100001	-1.10739
877.052	-35517.3	-10260.7	17.7541	0.886628	0.00999812	-1.09542
877.069	-35517.4	-10260.5	17.7691	0.889828	0.00999965	-1.08148
877.086	-35517.4	-10260.2	17.7844	0.892318	0.0100069	-1.06638
877.103	-35517.4	-10259.8	17.8	0.893333	0.01	-1.0512
877.12	-35517.5	-10259.5	17.8156	0.8923	0.00997339	-1.03697
877.137	-35517.5	-10259.2	17.8309	0.889831	0.0100053	-1.02437
877.154	-35517.6	-10258.9	17.8458	0.886687	0.0101049	-1.01363
877.171	-35517.6	-10258.7	17.8609	0.883114	0.00998014	-1.00378
877.188	-35517.6	-10258.4	17.8765	0.879407	0.00961815	-0.99365
877.205	-35517.7	-10258	17.8917	0.876374	0.0101535	-0.982215
877.222	-35517.7	-10257.7	17.9057	0.874504	0.0120823	-0.968596
877.239	-35517.8	-10257.4	17.919	0.873072	0.0134242	-0.952227
877.256	-35517.8	-10257.1	17.9324	0.871442	0.0131572	-0.932883
877.273	-35517.9	-10256.9	17.9457	0.86969	0.0135755	-0.911016
877.29	-35517.9	-10256.5	17.9591	0.867955	0.0157284	-0.88747
877.307	-35517.9	-10256.2	17.9735	0.866279	0.0165598	-0.863781
877.324	-35518	-10255.9	17.989	0.864612	0.014657	-0.841631
877.341	-35518	-10255.6	18.0045	0.862758	0.0131193	-0.822785
877.358	-35518.1	-10255.3	18.0194	0.860886	0.0133684	-0.808025
877.375	-35518.1	-10255	18.0345	0.859818	0.0130159	-0.796416
877.392	-35518.2	-10254.7	18.0499	0.859815	0.011095	-0.787431
877.409	-35518.2	-10254.4	18.0655	0.860062	0.00971021	-0.781515
877.426	-35518.2	-10254	18.081	0.860064	0.00978098	-0.77856
877.443	-35518.3	-10253.8	18.0962	0.859951	0.0100565	-0.777502
877.46	-35518.3	-10253.5	18.1111	0.85991	0.00998572	-0.777491
877.477	-35518.4	-10253.2	18.1264	0.860126	0.0100996	-0.778033
877.494	-35518.4	-10252.9	18.142	0.860275	0.0102591	-0.778256
877.511	-35518.5	-10252.5	18.1568	0.859428	0.0094324	-0.776809
877.528	-35518.5	-10252.2	18.1704	0.857584	0.00758185	-0.772896
877.545	-35518.5	-10251.9	18.1837	0.85575	0.00576211	-0.766372
877.562	-35518.6	-10251.7	18.1971	0.854154	0.00417723	-0.757516
877.579	-35518.6	-10251.4	18.2104	0.852298	0.00224359	-0.746978
877.596	-35518.7	-10251	18.2241	0.850486	0.000402044	-0.735614
877.613	-35518.7	-10250.7	18.2389	0.849715	-5.69503e-05	-0.724456
877.63	-35518.8	-10250.4	18.2545	0.849893	0.000177896	-0.714435
877.647	-35518.8	-10250.1	18.2698	0.850093	-0.00096673	-0.706334
877.664	-35518.8	-10249.8	18.2846	0.850043	-0.00290854	-0.700114
877.681	-35518.9	-10249.5	18.3001	0.84993	-0.00345564	-0.695214
877.698	-35518.9	-10249.2	18.3156	0.849944	-0.0031988	-0.691485
877.715	-35519	-10248.8	18.3301	0.850205	-0.00436048	-0.689032
877.732	-35519	-10248.5	18.3435	0.850158	-0.00633106	-0.687602
877.749	-35519.1	-10248.2	18.3569	0.849001	-0.00709524	-0.686763
877.766	-35519.1	-10248	18.3702	0.847113	-0.00677251	-0.686326
877.783	-35519.1	-10247.7	18.3836	0.845348	-0.00646491	-0.686214
877.8	-35519.2	-10247.3	18.3974	0.84366	-0.00659282	-0.686264
877.817	-35519.2	-10247	18.4125	0.8417	-0.00708369	-0.686295
877.834	-35519.3	-10246.7	18.4282	0.840113	-0.00681954	-0.686278
877.851	-35519.3	-10246.4	18.4436	0.839723	-0.00481292	-0.686252
877.868	-35519.3	-10246.1	18.4583	0.839976	-0.00331772	-0.686267
877.885	-35519.4	-10245.8	18.4723	0.84001	-0.0048276	-0.686344
877.902	-35519.4	-10245.5	18.4859	0.839991	-0.00664691	-0.686288
877.919	-35519.5	-10245.2	18.4996	0.840231	-0.00541035	-0.685884
877.936	-35519.5	-10244.9	18.5133	0.84	-0.00333333	-0.685185
877.953	-35519.6	-10244.6	18.5267	0.838594	-0.00318998	-0.684271
877.97	-35519.6	-10244.3	18.54	0.836667	-0.00333333	-0.683007
877.987	-35519.7	-10243.9	18.5536	0.834959	-0.00181659	-0.681327
878.004	-35519.7	-10243.6	18.5675	0.833221	8.53424e-05	-0.67965
878.021	-35519.7	-10243.3	18.5814	0.83126	0.000712729	-0.678378
878.038	-35519.8	-10243	18.5949	0.829906	-0.000182368	-0.677467
878.055	-35519.8	-10242.7	18.608	0.82974	-0.00211778	-0.676817
878.072	-35519.9	-10242.4	18.6217	0.830026	-0.00338639	-0.676442
878.089	-35519.9	-10242	18.6369	0.830075	-0.00314288	-0.676356
878.106	-35520	-10241.7	18.6528	0.829984	-0.00357463	-0.676513
878.123	-35520	-10241.4	18.6686	0.829942	-0.0057124	-0.676695
878.14	-35520	-10241.1	18.6833	0.830038	-0.00657592	-0.676286
878.157	-35520.1	-10240.8	18.6966	0.830166	-0.00474893	-0.674626
878.174	-35520.1	-10240.5	18.7098	0.829863	-0.0031524	-0.671074
878.191	-35520.2	-10240.2	18.7236	0.82856	-0.00333843	-0.665045
878.208	-35520.2	-10239.8	18.7373	0.825588	-0.00304953	-0.656065
878.225	-35520.3	-10239.5	18.7509	0.821643	-0.00120964	-0.643464
878.242	-35520.3	-10239.2	18.7652	0.819684	0.000441719	-0.626181
878.259	-35520.3	-10238.9	18.7802	0.817131	0.000665207	-0.601596
878.276	-35520.4	-10238.6	18.7952	0.802949	-0.00061612	-0.564839
878.293	-35520.4	-10238.3	18.8092	0.767265	-0.00260734	-0.510657
878.31	-35520.5	-10237.9	18.8215	0.70302	-0.00342159	-0.433653
878.327	-35520.5	-10237.6	18.8319	0.606847	-0.0030968	-0.334
878.344	-35520.6	-10237.3	18.8406	0.48008	-0.0041031	-0.218876
878.361	-35520.6	-10237	18.8474	0.332905	-0.00621744	-0.094771
878.378	-35520.7	-10236.7	18.8516	0.184567	-0.00625618	0.0329259
878.395	-35520.7	-10236.3	18.8532	0.0496222	-0.00412577	0.155569
878.412	-35520.8	-10236	18.8531	-0.063133	-0.00307883	0.261284
878.429	-35520.8	-10235.7	18.8513	-0.149187	-0.00340494	0.345115
878.446	-35520.8	-10235.4	18.8475	-0.208194	-0.002646	0.408761
878.463	-35520.9	-10235.1	18.8423	-0.246996	-0.000707439	0.45538
878.48	-35520.9	-10234.8	18.8369	-0.277479	0.000605303	0.48904
878.497	-35521	-10234.5	18.8318	-0.302911	0.000430755	0.51299
878.514	-35521	-10234.1	18.8267	-0.319901	-0.00120405	0.529707
878.531	-35521.1	-10233.8	18.8215	-0.328617	-0.00305003	0.540418
878.548	-35521.1	-10233.5	18.8165	-0.331685	-0.00332555	0.545576
878.565	-35521.1	-10233.2	18.8115	-0.330828	-0.00309888	0.546219
878.582	-35521.2	-10232.9	18.8064	-0.327185	-0.00471329	0.543725
878.599	-35521.2	-10232.5	18.8012	-0.32155	-0.00659952	0.539318
878.616	-35521.3	-10232.2	18.796	-0.314609	-0.00553239	0.534053
878.633	-35521.3	-10232	18.7909	-0.307741	-0.00346253	0.528298
878.65	-35521.4	-10231.6	18.7859	-0.302344	-0.00417229	0.522228
878.667	-35521.4	-10231.3	18.7809	-0.297577	-0.00637887	0.517041
878.684	-35521.4	-10231	18.7758	-0.292053	-0.00713727	0.514198
878.701	-35521.5	-10230.6	18.7706	-0.287098	-0.00671817	0.514015
878.718	-35521.5	-10230.3	18.7654	-0.284625	-0.00651893	0.516477
878.735	-35521.6	-10230	18.7603	-0.283415	-0.00665544	0.522396
878.752	-35521.6	-10229.7	18.7553	-0.28166	-0.00680055	0.53242
878.769	-35521.7	-10229.4	18.7503	-0.280058	-0.00668676	0.544981
878.786	-35521.7	-10229.1	18.7452	-0.279704	-0.00629044	0.55808
878.803	-35521.8	-10228.7	18.74	-0.28	-0.00666667	0.570806
878.82	-35521.8	-10228.5	18.7349	-0.280078	-0.00854058	0.582471
878.837	-35521.8	-10228.2	18.7297	-0.279996	-0.010032	0.591982
878.854	-35521.9	-10227.9	18.7244	-0.279974	-0.00974518	0.598526
878.871	-35521.9	-10227.5	18.7198	-0.280002	-0.0100956	0.602579
878.888	-35522	-10227.2	18.7162	-0.280023	-0.0131455	0.604643
878.905	-35522	-10226.9	18.7129	-0.279992	-0.0170937	0.604414
878.922	-35522.1	-10226.6	18.7095	-0.279931	-0.0203373	0.601496
878.939	-35522.1	-10226.3	18.7061	-0.280042	-0.0241124	0.595715
878.956	-35522.2	-10226	18.703	-0.280264	-0.0291994	0.586714
878.973	-35522.2	-10225.6	18.6992	-0.279839	-0.0341078	0.573597
878.99	-35522.2	-10225.3	18.6942	-0.277564	-0.0377323	0.555787
879.007	-35522.3	-10225	18.6888	-0.271438	-0.040677	0.533643
879.024	-35522.3	-10224.7	18.6836	-0.260344	-0.0438212	0.507849
879.041	-35522.4	-10224.4	18.6784	-0.245189	-0.0480844	0.479463
879.058	-35522.4	-10224.1	18.6732	-0.227146	-0.0533562	0.449273
879.075	-35522.5	-10223.7	18.6688	-0.207442	-0.0577628	0.417522
879.092	-35522.5	-10223.4	18.6655	-0.187899	-0.0608867	0.383889
879.109	-35522.6	-10223.1	18.6621	-0.171323	-0.0650789	0.347194
879.126	-35522.6	-10222.8	18.6584	-0.15901	-0.0706481	0.307034
879.143	-35522.6	-10222.5	18.6557	-0.149887	-0.0745582	0.264253
879.16	-35522.7	-10222.2	18.6541	-0.14308	-0.0760141	0.218915
879.177	-35522.7	-10221.8	18.6527	-0.138167	-0.0773374	0.170025
879.194	-35522.8	-10221.5	18.651	-0.133487	-0.0792566	0.118571
879.211	-35522.8	-10221.2	18.6492	-0.125855	-0.0802897	0.0680772
879.228	-35522.9	-10220.9	18.6474	-0.113773	-0.0801481	0.0208527
879.245	-35522.9	-10220.6	18.6458	-0.097658	-0.079945	-0.0223308
879.262	-35522.9	-10220.3	18.6442	-0.0775811	-0.0800086	-0.06183
879.279	-35523	-10220	18.6423	-0.0533229	-0.0799062	-0.098939
879.296	-35523	-10219.6	18.6405	-0.0270497	-0.079834	-0.134204
879.313	-35523.1	-10219.3	18.6398	-0.00298763	-0.0805671	-0.167423
879.33	-35523.1	-10219	18.64	0.0171244	-0.0824223	-0.198034
879.347	-35523.2	-10218.7	18.6399	0.0335651	-0.0853066	-0.22528
[truncated: 268 more rows]
