# Supplementary material for: Extraction of driving behavior primitives considering driver expectation and vehicle dynamics
Source: PLoS One. 2025 Dec 31;20(12):e0340123. doi: 10.1371/journal.pone.0340123 (PMC12755792; doi:10.1371/journal.pone.0340123)
Supplement: S1 File — (ZIP) [file pone.0340123.s001.zip › DataSetForPimitiveExaction-1/straight driving/g10_s_15.xlsx]

## Sheet: Sheet1
894.868	-35510.7	-9958.87	18.8566	1.10929	0.666656	0.0750609
894.885	-35510.6	-9958.55	18.8768	1.11387	0.627081	0.069132
894.902	-35510.4	-9958.25	18.8976	1.11934	0.584967	0.0628243
894.919	-35510.3	-9957.99	18.9171	1.12484	0.543229	0.0568198
894.936	-35510.2	-9957.73	18.9356	1.12974	0.502382	0.0514857
894.953	-35510	-9957.44	18.9539	1.1336	0.462473	0.047064
894.97	-35509.9	-9957.13	18.9723	1.13652	0.425376	0.0437317
894.987	-35509.7	-9956.81	18.9908	1.13871	0.392831	0.0415712
895.004	-35509.6	-9956.51	19.01	1.14	0.363333	0.040305
895.021	-35509.4	-9956.24	19.0304	1.14027	0.335027	0.0395836
895.038	-35509.3	-9955.98	19.0512	1.13998	0.308511	0.0391993
895.055	-35509.2	-9955.7	19.0715	1.13974	0.2845	0.0388843
895.072	-35509	-9955.39	19.0911	1.14004	0.262031	0.0380513
895.089	-35508.9	-9955.08	19.1101	1.1413	0.239904	0.0362064
895.106	-35508.7	-9954.78	19.1289	1.14367	0.217291	0.0333928
895.123	-35508.6	-9954.51	19.1479	1.14703	0.1949	0.0297407
895.14	-35508.4	-9954.24	19.1666	1.15061	0.177535	0.025307
895.157	-35508.3	-9953.95	19.1846	1.15389	0.166626	0.020335
895.174	-35508.2	-9953.63	19.2035	1.1573	0.153864	0.0155408
895.191	-35508	-9953.31	19.2239	1.16096	0.135327	0.0114439
895.208	-35507.8	-9953.01	19.2449	1.16391	0.120908	0.00792994
895.225	-35507.7	-9952.76	19.2657	1.16568	0.114951	0.00493871
895.242	-35507.6	-9952.49	19.2859	1.1671	0.106606	0.00270159
895.259	-35507.4	-9952.18	19.3058	1.16876	0.0918277	0.00111833
895.276	-35507.3	-9951.87	19.326	1.17052	0.0813717	-0.00053996
895.293	-35507.1	-9951.55	19.3466	1.17225	0.0789681	-0.00272409
895.31	-35507	-9951.26	19.3673	1.17391	0.0738765	-0.00529873
895.327	-35506.8	-9950.99	19.3879	1.17559	0.062571	-0.0080997
895.344	-35506.7	-9950.71	19.4084	1.17748	0.0540717	-0.011003
895.361	-35506.6	-9950.41	19.4286	1.1793	0.0513184	-0.0137944
895.378	-35506.4	-9950.1	19.4478	1.18022	0.0484198	-0.0161453
895.395	-35506.2	-9949.78	19.4665	1.18014	0.0429872	-0.0178657
895.412	-35506.1	-9949.49	19.4861	1.17995	0.0377105	-0.0189527
895.429	-35506	-9949.22	19.5069	1.17998	0.0342597	-0.0194935
895.446	-35505.8	-9948.94	19.5273	1.17998	0.0327613	-0.0196605
895.463	-35505.7	-9948.63	19.5472	1.17994	0.0314846	-0.0196344
895.48	-35505.5	-9948.31	19.5676	1.18016	0.0272743	-0.0195939
895.497	-35505.3	-9947.99	19.5883	1.18024	0.0215133	-0.0196014
895.514	-35505.2	-9947.71	19.6082	1.17925	0.0194438	-0.0196127
895.531	-35505.1	-9947.44	19.6269	1.17735	0.0201717	-0.0196106
895.548	-35504.9	-9947.15	19.645	1.17556	0.0182908	-0.0196023
895.565	-35504.8	-9946.84	19.6632	1.17396	0.0143457	-0.0196024
895.582	-35504.6	-9946.51	19.6829	1.17206	0.0126633	-0.0196247
895.599	-35504.5	-9946.19	19.7038	1.17032	0.0131983	-0.0196245
895.616	-35504.3	-9945.91	19.7247	1.16972	0.0132012	-0.019541
895.633	-35504.2	-9945.65	19.7452	1.16995	0.013115	-0.0195554
895.65	-35504	-9945.35	19.7653	1.17002	0.0150172	-0.0199401
895.667	-35503.9	-9945.03	19.7853	1.16997	0.0189078	-0.0205558
895.684	-35503.7	-9944.7	19.8056	1.17021	0.0237945	-0.0211048
895.701	-35503.6	-9944.38	19.8263	1.17013	0.0290627	-0.0216661
895.718	-35503.4	-9944.1	19.847	1.16883	0.0343219	-0.0224124
895.735	-35503.3	-9943.83	19.8676	1.16688	0.0394146	-0.0228744
895.752	-35503.1	-9943.54	19.8879	1.16526	0.044334	-0.0225041
895.769	-35503	-9943.22	19.9077	1.16358	0.0493793	-0.0218409
895.786	-35502.8	-9942.89	19.9268	1.16133	0.0547794	-0.0216494
895.803	-35502.7	-9942.57	19.9456	1.16	0.0597459	-0.021779
895.82	-35502.5	-9942.29	19.9646	1.16117	0.0634584	-0.0219567
895.837	-35502.4	-9942.02	19.9833	1.16333	0.0666667	-0.0228758
895.854	-35502.2	-9941.72	20.0014	1.1648	0.0701998	-0.0251999
895.871	-35502.1	-9941.39	20.02	1.16667	0.0733333	-0.0283224
895.888	-35501.9	-9941.06	20.0402	1.17006	0.075305	-0.0315462
895.905	-35501.8	-9940.74	20.0612	1.1735	0.0767553	-0.0350829
895.922	-35501.6	-9940.46	20.082	1.17549	0.0784239	-0.0391043
895.939	-35501.5	-9940.19	20.1024	1.17683	0.0802065	-0.0428869
895.956	-35501.3	-9939.88	20.1223	1.17842	0.0819001	-0.0458274
895.973	-35501.2	-9939.55	20.1424	1.18022	0.0835224	-0.0481922
895.99	-35501	-9939.22	20.1629	1.18201	0.085165	-0.0503793
896.007	-35500.8	-9938.91	20.1837	1.18359	0.0870171	-0.0527281
896.024	-35500.7	-9938.63	20.2044	1.18507	0.0889693	-0.0554482
896.041	-35500.6	-9938.35	20.2247	1.18731	0.0901646	-0.0584663
896.058	-35500.4	-9938.03	20.2447	1.19065	0.0902241	-0.0619443
896.075	-35500.2	-9937.7	20.2648	1.19409	0.0899563	-0.0666
896.092	-35500.1	-9937.37	20.2853	1.19726	0.0899425	-0.0726706
896.109	-35499.9	-9937.06	20.3061	1.20139	0.0900163	-0.0792903
896.126	-35499.8	-9936.78	20.3268	1.20671	0.0900228	-0.0859444
896.143	-35499.6	-9936.49	20.3471	1.21153	0.0899835	-0.0929438
896.16	-35499.5	-9936.18	20.367	1.21494	0.0899607	-0.100174
896.177	-35499.3	-9935.84	20.3872	1.21752	0.090047	-0.106786
896.194	-35499.1	-9935.51	20.4078	1.21944	0.0901267	-0.112424
896.211	-35499	-9935.21	20.4286	1.22008	0.0897979	-0.117538
896.228	-35498.9	-9934.93	20.4492	1.21986	0.0895472	-0.122149
896.245	-35498.7	-9934.64	20.4694	1.22052	0.0909616	-0.125684
896.262	-35498.5	-9934.31	20.4894	1.22235	0.0943923	-0.128293
896.279	-35498.4	-9933.97	20.5096	1.22404	0.0988067	-0.130922
896.296	-35498.2	-9933.64	20.5303	1.22557	0.103891	-0.133799
896.313	-35498.1	-9933.34	20.5509	1.22837	0.110139	-0.136369
896.33	-35497.9	-9933.06	20.5714	1.23204	0.117166	-0.138553
896.347	-35497.8	-9932.76	20.5925	1.23465	0.123829	-0.140732
896.364	-35497.6	-9932.43	20.6143	1.23608	0.130364	-0.142937
896.381	-35497.4	-9932.09	20.6363	1.2377	0.138045	-0.144914
896.398	-35497.3	-9931.76	20.6587	1.23951	0.146837	-0.146556
896.415	-35497.1	-9931.46	20.6814	1.24049	0.155691	-0.147883
896.432	-35497	-9931.18	20.7037	1.24028	0.164214	-0.148957
896.449	-35496.8	-9930.87	20.7244	1.23901	0.172491	-0.149841
896.466	-35496.7	-9930.55	20.7442	1.2372	0.180816	-0.150319
896.483	-35496.5	-9930.21	20.7643	1.23548	0.189516	-0.150071
896.5	-35496.3	-9929.87	20.7851	1.23378	0.198101	-0.14939
896.517	-35496.2	-9929.58	20.8059	1.23176	0.205703	-0.148843
896.534	-35496	-9929.29	20.8264	1.23015	0.21226	-0.148285
896.551	-35495.9	-9928.98	20.8465	1.2299	0.218022	-0.147313
896.568	-35495.7	-9928.64	20.8664	1.23006	0.222671	-0.146156
896.585	-35495.5	-9928.3	20.8869	1.2291	0.225927	-0.145189
896.602	-35495.4	-9927.97	20.9076	1.22697	0.229453	-0.143984
896.619	-35495.2	-9927.67	20.928	1.22411	0.235274	-0.141956
896.636	-35495.1	-9927.39	20.9488	1.22027	0.242863	-0.139568
896.653	-35494.9	-9927.08	20.9704	1.21524	0.250997	-0.137443
896.67	-35494.8	-9926.74	20.9921	1.21026	0.259487	-0.135224
896.687	-35494.6	-9926.39	21.0129	1.20655	0.268296	-0.132455
896.704	-35494.4	-9926.06	21.0333	1.20333	0.276667	-0.12963
896.721	-35494.3	-9925.77	21.054	1.19968	0.283896	-0.1273
896.738	-35494.1	-9925.48	21.0745	1.19652	0.290372	-0.12514
896.755	-35494	-9925.16	21.0946	1.19471	0.296764	-0.12283
896.772	-35493.8	-9924.82	21.1145	1.19323	0.303776	-0.120815
896.789	-35493.6	-9924.47	21.1349	1.19125	0.311931	-0.119504
896.806	-35493.4	-9924.14	21.1558	1.18993	0.321129	-0.118646
896.823	-35493.3	-9923.85	21.1769	1.19001	0.331171	-0.117981
896.84	-35493.1	-9923.56	21.1967	1.18987	0.341952	-0.11761
896.857	-35493	-9923.23	21.2148	1.18833	0.353405	-0.117579
896.874	-35492.8	-9922.89	21.2334	1.18634	0.36552	-0.117657
896.891	-35492.6	-9922.53	21.2538	1.18465	0.378627	-0.117665
896.908	-35492.5	-9922.21	21.2749	1.18288	0.393822	-0.117643
896.925	-35492.3	-9921.92	21.2957	1.18095	0.411128	-0.117638
896.942	-35492.2	-9921.63	21.3159	1.1798	0.428167	-0.117654
896.959	-35492	-9921.3	21.3358	1.17979	0.443416	-0.117668
896.976	-35491.8	-9920.94	21.356	1.18005	0.457313	-0.117626
896.993	-35491.6	-9920.59	21.3766	1.18005	0.469835	-0.117575
897.01	-35491.5	-9920.27	21.3973	1.17999	0.479839	-0.117749
897.027	-35491.3	-9919.98	21.418	1.18001	0.486904	-0.118277
897.044	-35491.2	-9919.68	21.4383	1.17997	0.491816	-0.119114
897.061	-35491	-9919.35	21.4582	1.17993	0.495224	-0.120194
897.078	-35490.8	-9919	21.4784	1.18012	0.497448	-0.121443
897.095	-35490.6	-9918.65	21.499	1.18027	0.497834	-0.122632
897.112	-35490.5	-9918.33	21.5197	1.17943	0.494591	-0.123346
897.129	-35490.3	-9918.04	21.5404	1.17758	0.487525	-0.123348
897.146	-35490.2	-9917.73	21.5608	1.17575	0.478239	-0.122623
897.163	-35490	-9917.4	21.5808	1.17416	0.468098	-0.121458
897.18	-35489.8	-9917.04	21.6001	1.17229	0.458099	-0.1204
897.197	-35489.6	-9916.69	21.6189	1.17048	0.447926	-0.119847
897.214	-35489.5	-9916.38	21.6379	1.16973	0.436116	-0.120052
897.231	-35489.3	-9916.09	21.6568	1.16991	0.422104	-0.121277
897.248	-35489.2	-9915.78	21.6751	1.17003	0.406136	-0.123756
897.265	-35489	-9915.44	21.6933	1.16997	0.389235	-0.127208
897.282	-35488.8	-9915.08	21.7129	1.17018	0.372863	-0.13103
897.299	-35488.6	-9914.73	21.7338	1.17019	0.357609	-0.134979
897.316	-35488.4	-9914.42	21.7547	1.16905	0.343581	-0.139038
897.333	-35488.3	-9914.13	21.7752	1.16712	0.332107	-0.14294
897.35	-35488.1	-9913.81	21.7953	1.16537	0.324703	-0.146348
897.367	-35488	-9913.46	21.8153	1.16376	0.318497	-0.149543
897.384	-35487.8	-9913.1	21.8356	1.16182	0.309174	-0.153072
897.401	-35487.6	-9912.76	21.8563	1.16018	0.298378	-0.157166
897.418	-35487.4	-9912.45	21.877	1.15973	0.290088	-0.161873
897.435	-35487.3	-9912.16	21.8976	1.15998	0.284002	-0.167111
897.452	-35487.1	-9911.83	21.9179	1.16001	0.2784	-0.17287
897.469	-35486.9	-9911.48	21.9377	1.15998	0.273758	-0.179876
897.486	-35486.7	-9911.12	21.9568	1.16024	0.271089	-0.189032
897.503	-35486.6	-9910.78	21.9756	1.16005	0.27003	-0.200751
897.52	-35486.4	-9910.47	21.9946	1.15863	0.269805	-0.215302
897.537	-35486.2	-9910.17	22.0133	1.15667	0.27	-0.233115
897.554	-35486.1	-9909.84	22.0314	1.15499	0.270256	-0.255291
897.571	-35485.9	-9909.49	22.05	1.15333	0.27	-0.285403
897.588	-35485.7	-9909.12	22.0702	1.1514	0.26874	-0.327363
897.605	-35485.5	-9908.78	22.0912	1.14995	0.266512	-0.383953
897.622	-35485.3	-9908.48	22.112	1.14967	0.263438	-0.457009
897.639	-35485.2	-9908.18	22.1324	1.15006	0.259488	-0.546153
897.656	-35485	-9907.85	22.1526	1.15036	0.254692	-0.649639
897.673	-35484.8	-9907.49	22.1723	1.14988	0.249355	-0.76318
897.69	-35484.6	-9907.12	22.1912	1.14828	0.24331	-0.881384
897.707	-35484.5	-9906.78	22.21	1.14634	0.234941	-0.997008
897.724	-35484.3	-9906.48	22.229	1.14466	0.223384	-1.10284
897.741	-35484.1	-9906.18	22.2476	1.14288	0.210169	-1.19254
897.758	-35484	-9905.84	22.2657	1.14099	0.195961	-1.26307
897.775	-35483.8	-9905.47	22.2846	1.13985	0.178994	-1.31776
897.792	-35483.6	-9905.11	22.3052	1.13982	0.159458	-1.35974
897.809	-35483.4	-9904.78	22.3261	1.14003	0.142057	-1.39015
897.826	-35483.2	-9904.48	22.3468	1.13997	0.128574	-1.41046
897.843	-35483.1	-9904.17	22.3672	1.14009	0.114871	-1.42317
897.86	-35482.9	-9903.82	22.3873	1.14028	0.0994314	-1.43061
897.877	-35482.7	-9903.46	22.4068	1.1396	0.0854117	-1.43476
897.894	-35482.5	-9903.09	22.4256	1.13783	0.0736897	-1.43708
897.911	-35482.3	-9902.76	22.4445	1.13592	0.0613007	-1.43836
897.928	-35482.2	-9902.46	22.4634	1.13426	0.0473357	-1.43937
897.945	-35482	-9902.15	22.482	1.13244	0.0338326	-1.44095
897.962	-35481.8	-9901.8	22.5003	1.13064	0.0220812	-1.44362
897.979	-35481.6	-9901.42	22.5188	1.12972	0.012279	-1.44753
897.996	-35481.4	-9901.06	22.5377	1.1298	0.00247515	-1.45216
898.013	-35481.3	-9900.73	22.5568	1.13023	-0.0112706	-1.45635
898.03	-35481.1	-9900.43	22.5757	1.13027	-0.0274773	-1.45964
898.047	-35480.9	-9900.11	22.5939	1.12923	-0.0400559	-1.46223
898.064	-35480.8	-9899.75	22.6121	1.1274	-0.0508323	-1.46383
898.081	-35480.6	-9899.38	22.6319	1.12579	-0.0674203	-1.46384
898.098	-35480.4	-9899.02	22.6528	1.12416	-0.0874165	-1.4625
898.115	-35480.2	-9898.7	22.6727	1.12133	-0.101223	-1.46067
898.132	-35480	-9898.39	22.6913	1.11769	-0.110266	-1.45837
898.149	-35479.9	-9898.06	22.7095	1.11448	-0.122636	-1.45509
898.166	-35479.7	-9897.7	22.7279	1.1112	-0.136647	-1.4511
898.183	-35479.5	-9897.33	22.7466	1.10652	-0.145696	-1.44705
898.2	-35479.3	-9896.97	22.7655	1.10116	-0.151647	-1.44316
898.217	-35479.1	-9896.65	22.7845	1.09684	-0.160497	-1.43942
898.234	-35479	-9896.34	22.8033	1.09378	-0.171484	-1.4362
898.251	-35478.8	-9896	22.8221	1.09153	-0.18097	-1.43398
898.268	-35478.6	-9895.65	22.8402	1.09014	-0.188721	-1.43264
898.285	-35478.4	-9895.27	22.8574	1.08978	-0.195826	-1.43182
898.302	-35478.2	-9894.91	22.8746	1.08998	-0.202567	-1.4314
898.319	-35478.1	-9894.59	22.8931	1.09008	-0.208727	-1.43129
898.336	-35477.9	-9894.28	22.9122	1.09001	-0.213158	-1.43137
898.353	-35477.7	-9893.94	22.9307	1.08991	-0.215021	-1.43146
898.37	-35477.5	-9893.57	22.9489	1.08999	-0.216523	-1.43139
898.387	-35477.3	-9893.2	22.9676	1.09027	-0.219917	-1.43097
898.404	-35477.1	-9892.84	22.9867	1.09	-0.223333	-1.43028
898.421	-35477	-9892.52	23.0057	1.08851	-0.224802	-1.42939
898.438	-35476.8	-9892.2	23.0244	1.08656	-0.226871	-1.428
898.455	-35476.6	-9891.86	23.0427	1.08491	-0.231774	-1.42594
898.472	-35476.4	-9891.49	23.0611	1.08322	-0.236911	-1.42361
898.489	-35476.2	-9891.11	23.0799	1.08126	-0.240095	-1.42139
898.506	-35476	-9890.75	23.0989	1.07991	-0.243935	-1.41911
898.523	-35475.9	-9890.44	23.1179	1.07978	-0.250556	-1.4167
898.54	-35475.7	-9890.12	23.1366	1.08002	-0.257893	-1.41475
898.557	-35475.5	-9889.77	23.1549	1.07998	-0.264373	-1.4136
898.574	-35475.3	-9889.39	23.1733	1.08004	-0.271342	-1.41268
898.591	-35475.1	-9889.01	23.192	1.08028	-0.279779	-1.41155
898.608	-35475	-9888.66	23.2112	1.07975	-0.288771	-1.41043
898.625	-35474.8	-9888.34	23.2305	1.07806	-0.297468	-1.40938
898.642	-35474.6	-9888.02	23.2484	1.07614	-0.305707	-1.40806
898.659	-35474.4	-9887.67	23.2648	1.07453	-0.313812	-1.40638
898.676	-35474.2	-9887.29	23.2819	1.07277	-0.322791	-1.40481
898.693	-35474	-9886.9	23.3008	1.07085	-0.333043	-1.40364
898.71	-35473.9	-9886.55	23.3201	1.06978	-0.343799	-1.40277
898.727	-35473.7	-9886.22	23.339	1.06982	-0.354259	-1.40217
898.744	-35473.5	-9885.89	23.3577	1.07007	-0.363759	-1.40189
898.761	-35473.3	-9885.52	23.3761	1.07007	-0.372119	-1.40189
898.778	-35473.1	-9885.14	23.3939	1.06995	-0.379739	-1.40201
898.795	-35472.9	-9884.77	23.411	1.06992	-0.386703	-1.40204
898.812	-35472.8	-9884.42	23.428	1.07014	-0.392661	-1.4018
898.829	-35472.6	-9884.1	23.4451	1.07025	-0.397734	-1.40123
898.846	-35472.4	-9883.77	23.4628	1.06937	-0.402563	-1.40042
898.863	-35472.2	-9883.4	23.4812	1.06757	-0.407551	-1.39934
898.88	-35472	-9883.02	23.4999	1.06574	-0.412835	-1.39783
898.897	-35471.8	-9882.64	23.5188	1.06408	-0.418056	-1.39609
898.914	-35471.7	-9882.29	23.5379	1.06217	-0.422442	-1.39462
898.931	-35471.5	-9881.98	23.5568	1.0604	-0.425735	-1.39355
898.948	-35471.3	-9881.64	23.5752	1.05972	-0.428094	-1.39275
898.965	-35471.1	-9881.27	23.5934	1.05991	-0.429635	-1.39224
898.982	-35470.9	-9880.88	23.6123	1.06003	-0.430423	-1.39214
898.999	-35470.8	-9880.49	23.6313	1.05997	-0.430273	-1.39219
899.016	-35470.6	-9880.16	23.6492	1.06018	-0.428927	-1.39191
899.033	-35470.4	-9879.84	23.6661	1.06015	-0.427054	-1.39126
899.05	-35470.2	-9879.49	23.6827	1.05901	-0.425648	-1.39039
899.067	-35470	-9879.11	23.6994	1.05712	-0.423952	-1.38923
899.084	-35469.8	-9878.72	23.7161	1.05534	-0.420653	-1.38763
899.101	-35469.7	-9878.34	23.7335	1.05366	-0.417114	-1.3859
899.118	-35469.5	-9878	23.7521	1.05172	-0.415433	-1.38451
899.135	-35469.3	-9877.68	23.7711	1.05012	-0.413706	-1.38353
899.152	-35469.1	-9877.33	23.7895	1.04965	-0.40918	-1.38287
899.169	-35468.9	-9876.95	23.8078	1.04995	-0.403844	-1.3824
899.186	-35468.7	-9876.55	23.8268	1.05028	-0.400496	-1.38199
899.203	-35468.6	-9876.18	23.8456	1.05004	-0.396964	-1.38132
899.22	-35468.4	-9875.85	23.8632	1.0488	-0.390423	-1.38004
899.237	-35468.2	-9875.52	23.88	1.04667	-0.383333	-1.378
899.254	-35468	-9875.16	23.8967	1.04381	-0.378441	-1.3751
899.271	-35467.8	-9874.77	23.9133	1.04	-0.373333	-1.37146
899.288	-35467.6	-9874.38	23.9301	1.03508	-0.365367	-1.36719
899.305	-35467.4	-9874.01	23.9478	1.02968	-0.356136	-1.36246
899.322	-35467.3	-9873.67	23.9668	1.02445	-0.34754	-1.35742
899.339	-35467.1	-9873.34	23.9854	1.01941	-0.338953	-1.35235
899.356	-35466.9	-9872.97	24.0023	1.01445	-0.329436	-1.34743
899.373	-35466.7	-9872.58	24.0186	1.00939	-0.31866	-1.34256
899.39	-35466.5	-9872.19	24.0357	1.00419	-0.306712	-1.33761
899.407	-35466.3	-9871.82	24.0531	0.999132	-0.294554	-1.33238
899.424	-35466.2	-9871.49	24.0704	0.994205	-0.282712	-1.32679
899.441	-35466	-9871.16	24.0873	0.988557	-0.270311	-1.32111
899.458	-35465.8	-9870.78	24.1038	0.981866	-0.256945	-1.31507
899.475	-35465.6	-9870.39	24.1207	0.975132	-0.243576	-1.30731
899.492	-35465.4	-9869.99	24.1381	0.967774	-0.230319	-1.29679
899.509	-35465.2	-9869.63	24.1548	0.955721	-0.215274	-1.2833
899.526	-35465.1	-9869.3	24.1702	0.937264	-0.197963	-1.2666
899.543	-35464.9	-9868.95	24.1853	0.915449	-0.180754	-1.24608
899.56	-35464.7	-9868.58	24.2005	0.891338	-0.164401	-1.2199
899.577	-35464.5	-9868.18	24.2151	0.862326	-0.146904	-1.18446
899.594	-35464.3	-9867.79	24.2289	0.822541	-0.127803	-1.13646
899.611	-35464.1	-9867.43	24.242	0.761955	-0.109199	-1.07334
899.628	-35464	-9867.1	24.2542	0.678049	-0.0920569	-0.993957
899.645	-35463.8	-9866.75	24.2646	0.577992	-0.0756952	-0.898948
899.662	-35463.6	-9866.37	24.2729	0.463978	-0.0604412	-0.790853
899.679	-35463.4	-9865.97	24.2798	0.33261	-0.0477693	-0.674191
899.696	-35463.2	-9865.57	24.285	0.192608	-0.0376694	-0.554921
899.713	-35463	-9865.22	24.2877	0.0654604	-0.0285261	-0.440439
899.73	-35462.9	-9864.89	24.2874	-0.0394197	-0.0199005	-0.337853
899.747	-35462.7	-9864.54	24.285	-0.124353	-0.0124591	-0.253564
899.764	-35462.5	-9864.15	24.2815	-0.19101	-0.00596357	-0.188062
899.781	-35462.3	-9863.75	24.2781	-0.240276	0.000541492	-0.137272
899.798	-35462.1	-9863.36	24.2748	-0.274337	0.00746428	-0.0989322
899.815	-35461.9	-9863.01	24.2702	-0.296459	0.0147125	-0.0722086
899.832	-35461.8	-9862.68	24.2649	-0.310282	0.0215614	-0.0549326
899.849	-35461.6	-9862.33	24.26	-0.319469	0.027031	-0.0440768
899.866	-35461.4	-9861.94	24.255	-0.325478	0.0318146	-0.0373852
899.883	-35461.2	-9861.53	24.2486	-0.328568	0.0373298	-0.0331127
899.9	-35461	-9861.15	24.2415	-0.329809	0.0424617	-0.0300528
899.917	-35460.8	-9860.8	24.2357	-0.330735	0.0450368	-0.0273507
899.934	-35460.7	-9860.47	24.2308	-0.33276	0.046342	-0.0245065
899.951	-35460.5	-9860.11	24.226	-0.336947	0.0489692	-0.0211993
899.968	-35460.3	-9859.72	24.2209	-0.342378	0.0526754	-0.0171509
899.985	-35460.1	-9859.32	24.2157	-0.347552	0.0562093	-0.0122213
900.002	-35459.9	-9858.93	24.2106	-0.352688	0.0595874	-0.00710236
900.019	-35459.7	-9858.6	24.2057	-0.358367	0.0631968	-0.00269464
900.036	-35459.6	-9858.27	24.2003	-0.363128	0.0665004	0.00089939
900.053	-35459.4	-9857.91	24.194	-0.365407	0.068773	0.00386351
900.07	-35459.2	-9857.51	24.1871	-0.366583	0.0699608	0.00639608
900.087	-35459	-9857.11	24.1803	-0.368387	0.0702477	0.00844187
900.104	-35458.8	-9856.73	24.1733	-0.37	0.07	0.0087146
900.121	-35458.6	-9856.39	24.1661	-0.3703	0.0696968	0.00509228
900.138	-35458.4	-9856.06	24.1597	-0.369985	0.070053	-0.00642247
900.155	-35458.3	-9855.7	24.1547	-0.369918	0.0715168	-0.0305424
900.172	-35458.1	-9855.31	24.1497	-0.370004	0.0734439	-0.0728075
900.189	-35457.9	-9854.91	24.1431	-0.370021	0.075189	-0.138141
900.206	-35457.7	-9854.54	24.1358	-0.369998	0.07687	-0.228811
900.223	-35457.5	-9854.21	24.129	-0.369995	0.0786351	-0.343448
900.24	-35457.3	-9853.87	24.1221	-0.370001	0.0802663	-0.471993
900.257	-35457.2	-9853.49	24.1151	-0.370002	0.0817568	-0.606063
900.274	-35457	-9853.1	24.109	-0.37	0.0837554	-0.744902
900.291	-35456.8	-9852.7	24.104	-0.369999	0.0868296	-0.88684
900.308	-35456.6	-9852.34	24.0986	-0.37	0.0911223	-1.02539
900.325	-35456.4	-9852.01	24.0917	-0.370002	0.0963364	-1.15606
900.342	-35456.2	-9851.67	24.0846	-0.369998	0.10142	-1.27976
900.359	-35456	-9851.3	24.0781	-0.369994	0.106149	-1.39753
900.376	-35455.8	-9850.9	24.0713	-0.370006	0.111864	-1.50942
900.393	-35455.6	-9850.51	24.0642	-0.37002	0.118885	-1.61477
900.41	-35455.5	-9850.15	24.0579	-0.369973	0.12554	-1.71186
900.427	-35455.3	-9849.83	24.0527	-0.369925	0.131899	-1.7991
900.444	-35455.1	-9849.48	24.0481	-0.37012	0.140788	-1.87531
900.461	-35454.9	-9849.1	24.0433	-0.370288	0.151565	-1.94183
900.478	-35454.7	-9848.7	24.0374	-0.369518	0.159075	-2.00305
900.495	-35454.5	-9848.31	24.0305	-0.367712	0.163359	-2.06117
900.512	-35454.4	-9847.96	24.0234	-0.365823	0.171104	-2.11537
900.529	-35454.2	-9847.64	24.0166	-0.364163	0.182334	-2.16481
900.546	-35454	-9847.29	24.0097	-0.362311	0.189791	-2.20896
900.563	-35453.8	-9846.92	24.0029	-0.360539	0.193799	-2.24794
900.58	-35453.6	-9846.52	23.997	-0.359744	0.201652	-2.28247
900.597	-35453.4	-9846.13	23.992	-0.359886	0.212888	-2.31257
900.614	-35453.3	-9845.78	23.9872	-0.360071	0.220057	-2.33765
900.631	-35453.1	-9845.46	23.982	-0.360026	0.222593	-2.35779
900.648	-35452.9	-9845.11	23.9759	-0.35998	0.225286	-2.3736
900.665	-35452.7	-9844.73	23.9691	-0.359993	0.228895	-2.38554
900.682	-35452.5	-9844.33	23.9622	-0.360005	0.231485	-2.3938
900.699	-35452.3	-9843.95	23.9554	-0.360002	0.232948	-2.39694
900.716	-35452.2	-9843.6	23.9483	-0.359999	0.234385	-2.39256
900.733	-35452	-9843.28	23.9415	-0.36	0.236191	-2.37995
900.75	-35451.8	-9842.93	23.9358	-0.36	0.238257	-2.3592
900.767	-35451.6	-9842.55	23.9311	-0.36	0.239821	-2.32897
900.784	-35451.4	-9842.16	23.9264	-0.36	0.240032	-2.28781
900.801	-35451.2	-9841.77	23.9211	-0.36	0.23991	-2.23888
900.818	-35451	-9841.43	23.9145	-0.36	0.241093	-2.1871
900.835	-35450.9	-9841.11	23.9075	-0.36	0.243106	-2.13382
900.852	-35450.7	-9840.76	23.9008	-0.36	0.244815	-2.07879
900.869	-35450.5	-9840.38	23.8941	-0.36	0.246447	-2.02116
900.886	-35450.3	-9839.98	23.887	-0.36	0.248466	-1.95969
900.903	-35450.1	-9839.6	23.8803	-0.36	0.249959	-1.89203
900.92	-35449.9	-9839.27	23.8751	-0.36	0.250005	-1.81623
900.937	-35449.8	-9838.94	23.87	-0.36	0.25	-1.7342
900.954	-35449.6	-9838.58	23.8637	-0.36	0.251422	-1.64826
900.971	-35449.4	-9838.2	23.8567	-0.36	0.253333	-1.55773
900.988	-35449.2	-9837.8	23.8498	-0.36	0.254741	-1.46168
901.005	-35449	-9837.43	23.8429	-0.36	0.25684	-1.36109
901.022	-35448.8	-9837.1	23.8358	-0.36	0.26049	-1.25758
901.039	-35448.7	-9836.78	23.8293	-0.36	0.26358	-1.15335
901.056	-35448.5	-9836.42	23.8241	-0.36	0.264839	-1.05007
901.073	-35448.3	-9836.03	23.8195	-0.36	0.267099	-0.947687
901.09	-35448.1	-9835.64	23.8146	-0.36	0.272241	-0.846761
901.107	-35447.9	-9835.27	23.8089	-0.36	0.277427	-0.750355
901.124	-35447.7	-9834.95	23.8021	-0.36	0.28073	-0.662068
901.141	-35447.6	-9834.62	23.7951	-0.36	0.284358	-0.585688
901.158	-35447.4	-9834.26	23.7885	-0.36	0.289538	-0.522677
901.175	-35447.2	-9833.87	23.7817	-0.36	0.294296	-0.469732
901.192	-35447	-9833.48	23.7745	-0.36	0.297617	-0.424781
901.209	-35446.8	-9833.12	23.7684	-0.36	0.30119	-0.389376
901.226	-35446.6	-9832.79	23.7634	-0.36	0.306171	-0.363657
901.243	-35446.5	-9832.46	23.7579	-0.36	0.312234	-0.344595
901.26	-35446.3	-9832.09	23.7512	-0.36	0.318908	-0.329923
901.277	-35446.1	-9831.7	23.7442	-0.36	0.325733	-0.318956
901.294	-35445.9	-9831.32	23.7374	-0.36	0.33255	-0.310941
901.311	-35445.7	-9830.97	23.7304	-0.36	0.339622	-0.304858
901.328	-35445.5	-9830.64	23.7233	-0.36	0.346652	-0.30024
901.345	-35445.3	-9830.31	23.7174	-0.36	0.352625	-0.297326
901.362	-35445.2	-9829.94	23.7125	-0.36	0.357502	-0.295792
901.379	-35445	-9829.56	23.7076	-0.36	0.362323	-0.29468
901.396	-35444.8	-9829.17	23.7024	-0.36	0.367513	-0.29354
901.413	-35444.6	-9828.82	23.6974	-0.36	0.372779	-0.292487
901.43	-35444.4	-9828.5	23.6923	-0.36	0.377929	-0.291397
901.447	-35444.2	-9828.16	23.6863	-0.36	0.382909	-0.289924
901.464	-35444	-9827.79	23.6795	-0.36	0.38788	-0.288221
901.481	-35443.8	-9827.4	23.6726	-0.36	0.393128	-0.286813
901.498	-35443.6	-9827.02	23.6658	-0.36	0.398327	-0.285754
901.515	-35443.5	-9826.69	23.6587	-0.36	0.402705	-0.284771
901.532	-35443.3	-9826.37	23.6518	-0.36	0.405936	-0.284254
901.549	-35443.1	-9826.03	23.6461	-0.36	0.408057	-0.284827
901.566	-35442.9	-9825.65	23.6413	-0.36	0.409563	-0.284845
901.583	-35442.7	-9825.26	23.6367	-0.36	0.411155	-0.281459
901.6	-35442.5	-9824.88	23.6314	-0.36	0.412921	-0.272991
901.617	-35442.4	-9824.55	23.625	-0.36	0.414629	-0.258441
901.634	-35442.2	-9824.23	23.6179	-0.36	0.416346	-0.236698
901.651	-35442	-9823.88	23.6112	-0.36	0.418209	-0.207059
901.668	-35441.8	-9823.51	23.6045	-0.36	0.419798	-0.172029
901.685	-35441.6	-9823.12	23.5975	-0.36	0.420511	-0.135331
901.702	-35441.4	-9822.75	23.5907	-0.36	0.420122	-0.09984
901.719	-35441.2	-9822.42	23.5851	-0.36	0.418664	-0.0679779
901.736	-35441.1	-9822.1	23.5803	-0.36	0.416773	-0.0416451
901.753	-35440.9	-9821.75	23.5756	-0.36	0.415112	-0.021972
901.77	-35440.7	-9821.37	23.5704	-0.36	0.413443	-0.00729683
901.787	-35440.5	-9820.99	23.5638	-0.36	0.411481	0.00454642
901.804	-35440.3	-9820.62	23.5567	-0.36	0.41	0.0141612
901.821	-35440.1	-9820.3	23.5498	-0.36	0.409734	0.0217198
901.838	-35439.9	-9819.98	23.5429	-0.36	0.410013	0.0275329
901.855	-35439.8	-9819.63	23.536	-0.36	0.410073	0.0319058
901.872	-35439.6	-9819.25	23.5297	-0.36	0.409996	0.0350083
901.889	-35439.4	-9818.86	23.5243	-0.36	0.409981	0.0370188
901.906	-35439.2	-9818.5	23.5194	-0.36	0.410002	0.0382396
901.923	-35439	-9818.18	23.5145	-0.359999	0.410006	0.0389428
901.94	-35438.8	-9817.86	23.5089	-0.36	0.409999	0.0392434
901.957	-35438.6	-9817.5	23.5024	-0.360003	0.409994	0.039264
901.974	-35438.4	-9817.12	23.4955	-0.359998	0.410003	0.0392102
901.991	-35438.2	-9816.74	23.4886	-0.35999	0.410018	0.0392149
902.008	-35438	-9816.39	23.4817	-0.360008	0.409985	0.0392081
902.025	-35437.9	-9816.08	23.4746	-0.360038	0.409933	0.039174
902.042	-35437.7	-9815.75	23.4683	-0.35996	0.410072	0.039263
902.059	-35437.5	-9815.39	23.4632	-0.359854	0.410261	0.0393891
902.076	-35437.3	-9815.01	23.4586	-0.360152	0.409718	0.039035
902.093	-35437.1	-9814.63	23.4537	-0.36052	0.408084	0.0385957
902.11	-35436.9	-9814.28	23.4477	-0.359312	0.405826	0.0401276
902.127	-35436.8	-9813.97	23.4408	-0.358106	0.402735	0.0466379
902.144	-35436.6	-9813.64	23.434	-0.363461	0.397535	0.0623133
902.161	-35436.4	-9813.27	23.4275	-0.383724	0.390576	0.0921659
902.178	-35436.2	-9812.89	23.4201	-0.42886	0.38432	0.142079
902.195	-35436	-9812.52	23.4114	-0.504405	0.379381	0.216163
902.212	-35435.8	-9812.18	23.4024	-0.610031	0.373916	0.315992
902.229	-35435.6	-9811.86	23.3924	-0.741491	0.367011	0.436864
902.246	-35435.5	-9811.53	23.379	-0.890542	0.358946	0.567766
902.263	-35435.3	-9811.17	23.3621	-1.04566	0.350474	0.703453
902.28	-35435.1	-9810.79	23.3432	-1.19306	0.342618	0.844131
902.297	-35434.9	-9810.41	23.3226	-1.33072	0.334284	0.986279
902.314	-35434.7	-9810.08	23.299	-1.46707	0.322631	1.12304
902.331	-35434.5	-9809.77	23.2728	-1.60133	0.308345	1.25222
902.348	-35434.3	-9809.44	23.2458	-1.72591	0.294694	1.37532
902.365	-35434.1	-9809.07	23.2174	-1.84254	0.281602	1.4927
902.382	-35433.9	-9808.69	23.1857	-1.9585	0.266888	1.60384
902.399	-35433.7	-9808.33	23.1507	-2.06983	0.251136	1.70754
902.416	-35433.6	-9808	23.1139	-2.16585	0.236761	1.80216
902.433	-35433.4	-9807.7	23.0758	-2.24613	0.225427	1.88611
902.45	-35433.2	-9807.36	23.0364	-2.31604	0.217937	1.95831
902.467	-35433	-9807	22.9962	-2.37917	0.21173	2.02175
902.484	-35432.8	-9806.62	22.9558	-2.43804	0.203261	2.08096
902.501	-35432.6	-9806.26	22.9143	-2.49378	0.19454	2.13661
902.518	-35432.4	-9805.94	22.8701	-2.54661	0.189554	2.18757
902.535	-35432.3	-9805.64	22.8252	-2.59476	0.186977	2.23349
902.552	-35432.1	-9805.3	22.7818	-2.63628	0.183819	2.27442
902.569	-35431.9	-9804.94	22.7386	-2.67261	0.18036	2.31081
902.586	-35431.7	-9804.57	22.693	-2.70586	0.177873	2.34311
902.603	-35431.5	-9804.22	22.6461	-2.73511	0.176695	2.37105
902.62	-35431.3	-9803.91	22.5994	-2.7587	0.176645	2.39424
902.637	-35431.2	-9803.6	22.5533	-2.77667	0.176667	2.41285
902.654	-35431	-9803.27	22.5073	-2.7898	0.17607	2.42728
902.671	-35430.8	-9802.91	22.46	-2.8	0.176667	2.43791
902.688	-35430.6	-9802.54	22.4104	-2.80858	0.179931	2.44464
902.705	-35430.4	-9802.2	22.3604	-2.81347	0.183491	2.44536
902.722	-35430.3	-9801.9	22.3119	-2.81136	0.18521	2.43806
902.739	-35430.1	-9801.59	22.2644	-2.79762	0.186962	2.4226
902.756	-35429.9	-9801.26	22.2173	-2.76972	0.190322	2.39873
902.773	-35429.7	-9800.91	22.1713	-2.73187	0.193653	2.36468
902.79	-35429.5	-9800.55	22.1267	-2.68726	0.19556	2.32017
902.807	-35429.3	-9800.21	22.082	-2.63285	0.196923	2.26979
902.824	-35429.2	-9799.92	22.0367	-2.56961	0.198598	2.2175
902.841	-35429	-9799.62	21.9935	-2.51056	0.200429	2.16365
902.858	-35428.8	-9799.28	21.9536	-2.46156	0.202164	2.10782
902.875	-35428.6	-9798.93	21.9138	-2.41034	0.203657	2.04902
902.892	-35428.4	-9798.57	21.8723	-2.34754	0.205131	1.98568
902.909	-35428.3	-9798.25	21.8317	-2.27408	0.207518	1.9152
902.926	-35428.1	-9797.95	21.7936	-2.19244	0.211023	1.83685
902.943	-35427.9	-9797.65	21.7573	-2.1056	0.21447	1.75333
902.96	-35427.8	-9797.32	21.7222	-2.01482	0.217582	1.66593
902.977	-35427.6	-9796.98	21.6881	-1.91873	0.221595	1.57346
902.994	-35427.4	-9796.62	21.6553	-1.81751	0.226828	1.47564
903.011	-35427.2	-9796.3	21.6239	-1.71386	0.232108	1.3738
903.028	-35427.1	-9796.02	21.5944	-1.60923	0.237129	1.26978
903.045	-35426.9	-9795.71	21.5681	-1.50327	0.242812	1.16579
903.062	-35426.7	-9795.38	21.5449	-1.39516	0.249503	1.06287
903.079	-35426.5	-9795.04	21.5232	-1.28397	0.256873	0.960789
903.096	-35426.3	-9794.69	21.5025	-1.17448	0.265314	0.861058
903.113	-35426.2	-9794.38	21.4836	-1.07729	0.275953	0.767094
903.13	-35426	-9794.09	21.4666	-0.994566	0.288264	0.682577
903.147	-35425.8	-9793.79	21.4509	-0.920744	0.300271	0.611076
903.164	-35425.6	-9793.46	21.436	-0.856094	0.311779	0.552057
903.181	-35425.5	-9793.11	21.4216	-0.805392	0.323939	0.501924
903.198	-35425.3	-9792.77	21.4079	-0.767805	0.3361	0.46012
903.215	-35425.1	-9792.47	21.3953	-0.738244	0.346308	0.428336
903.232	-35424.9	-9792.19	21.3834	-0.715311	0.354477	0.405343
903.249	-35424.8	-9791.88	21.3718	-0.699869	0.361727	0.388033
903.266	-35424.6	-9791.54	21.3601	-0.689432	0.368263	0.37473
903.283	-35424.4	-9791.2	21.3483	-0.679955	0.373813	0.364604
903.3	-35424.2	-9790.86	21.3362	-0.671549	0.378812	0.356745
903.317	-35424.1	-9790.57	21.3239	-0.66639	0.383995	0.35027
903.334	-35423.9	-9790.28	21.312	-0.663715	0.389146	0.345014
903.351	-35423.7	-9789.98	21.3014	-0.661591	0.393558	0.341094
903.368	-35423.5	-9789.64	21.2917	-0.66012	0.396396	0.338151
903.385	-35423.4	-9789.29	21.2819	-0.659994	0.397039	0.335679
903.402	-35423.2	-9788.96	21.2713	-0.660067	0.396683	0.333558
903.419	-35423	-9788.67	21.2595	-0.658797	0.396867	0.331792
903.436	-35422.8	-9788.39	21.2474	-0.65678	0.396722	0.330163
903.453	-35422.7	-9788.08	21.2357	-0.65509	0.395078	0.328462
903.47	-35422.5	-9787.74	21.224	-0.653444	0.393386	0.32688
903.487	-35422.3	-9787.4	21.2118	-0.651434	0.393261	0.32565
903.504	-35422.1	-9787.07	21.2	-0.65	0.393333	0.324619
903.521	-35422	-9786.78	21.1897	-0.649949	0.391953	0.323703
903.538	-35421.8	-9786.49	21.1793	-0.649971	0.389884	0.323557
903.555	-35421.6	-9786.18	21.1676	-0.649217	0.388141	0.324265
903.572	-35421.4	-9785.85	21.156	-0.650159	0.386572	0.32338
903.589	-35421.2	-9785.51	21.1459	-0.6531	0.384882	0.318318
903.606	-35421.1	-9785.18	21.1353	-0.648744	0.383128	0.307819
903.623	-35420.9	-9784.9	21.1229	-0.629924	0.381402	0.290859
903.64	-35420.7	-9784.62	21.1116	-0.60115	0.3797	0.266311
903.657	-35420.6	-9784.3	21.1031	-0.566708	0.378016	0.234351
903.674	-35420.4	-9783.96	21.0952	-0.525493	0.376384	0.198301
903.691	-35420.2	-9783.62	21.0865	-0.479195	0.374751	0.161676
903.708	-35420	-9783.31	21.0782	-0.438027	0.372847	0.127353
903.725	-35419.9	-9783.03	21.0712	-0.408626	0.37085	0.0977485
903.742	-35419.7	-9782.74	21.0648	-0.387884	0.369892	0.0745264
903.759	-35419.5	-9782.41	21.0582	-0.372328	0.370105	0.0579074
903.776	-35419.3	-9782.1	21.0512	-0.359888	0.369715	0.045789
903.793	-35419.2	-9781.83	21.0442	-0.349288	0.36795	0.0364565
903.81	-35419	-9781.53	21.038	-0.340383	0.366075	0.0292594
903.827	-35418.8	-9781.19	21.0328	-0.333258	0.364525	0.0235933
903.844	-35418.6	-9780.85	21.028	-0.328153	0.362233	0.0187932
903.861	-35418.4	-9780.53	21.023	-0.32482	0.358861	0.0151544
903.878	-35418.3	-9780.23	21.0179	-0.322392	0.35511	0.0141719
903.895	-35418.1	-9779.95	21.0127	-0.320568	0.350369	0.0167599
903.912	-35418	-9779.65	21.0076	-0.319781	0.342404	0.0230699
903.929	-35417.8	-9779.32	21.0024	-0.319881	0.33168	0.034969
903.946	-35417.6	-9779	20.9974	-0.320063	0.321522	0.0561651
903.963	-35417.4	-9778.68	20.9924	-0.320032	0.311914	0.0890713
903.98	-35417.2	-9778.35	20.9873	-0.319984	0.299793	0.134836
903.997	-35417	-9778.02	20.9821	-0.319993	0.285583	0.194994
904.014	-35416.9	-9777.72	20.9771	-0.320005	0.272808	0.271113
904.031	-35416.7	-9777.44	20.972	-0.320002	0.261154	0.358936
904.048	-35416.5	-9777.14	20.966	-0.319999	0.247453	0.449876
904.065	-35416.3	-9776.82	20.9591	-0.32	0.232018	0.539073
904.082	-35416.2	-9776.48	20.9522	-0.32	0.217404	0.624143
904.099	-35416	-9776.16	20.9454	-0.32	0.203927	0.700918
904.116	-35415.8	-9775.87	20.9383	-0.32	0.190431	0.7644
904.133	-35415.6	-9775.59	20.9314	-0.32	0.176611	0.813782
904.15	-35415.5	-9775.29	20.9259	-0.320001	0.162729	0.850809
904.167	-35415.3	-9774.96	20.9211	-0.320001	0.149554	0.878105
904.184	-35415.1	-9774.62	20.9162	-0.319996	0.137803	0.898499
904.201	-35414.9	-9774.3	20.9109	-0.319997	0.125723	0.913056
904.218	-35414.7	-9774.02	20.9057	-0.320017	0.110934	0.922081
904.235	-35414.6	-9773.73	20.9006	-0.320007	0.0951072	0.926695
904.252	-35414.4	-9773.42	20.8956	-0.31993	0.0810316	0.928228
904.269	-35414.2	-9773.11	20.8906	-0.319975	0.0681778	0.927275
904.286	-35414.1	-9772.82	20.8855	-0.320256	0.0553121	0.924213
904.303	-35413.9	-9772.54	20.8803	-0.320049	0.0439068	0.919686
904.32	-35413.7	-9772.22	20.8751	-0.318625	0.0358002	0.914353
904.337	-35413.5	-9771.89	20.87	-0.316667	0.03	0.908497
904.354	-35413.3	-9771.56	20.865	-0.315	0.024923	0.902364
904.371	-35413.2	-9771.25	20.86	-0.313333	0.02	0.896514
904.388	-35413	-9770.97	20.8549	-0.311375	0.0149564	0.891508
904.405	-35412.8	-9770.69	20.8497	-0.309951	0.00968217	0.887604
904.422	-35412.7	-9770.37	20.8445	-0.309744	0.00428917	0.884911
904.439	-35412.5	-9770.04	20.8394	-0.310025	-0.000505898	0.883304
904.456	-35412.3	-9769.72	20.8344	-0.31007	-0.00415848	0.882562
904.473	-35412.1	-9769.4	20.8294	-0.309993	-0.0069677	0.882342
904.49	-35411.9	-9769.07	20.8243	-0.309983	-0.00911673	0.882329
904.507	-35411.8	-9768.76	20.8191	-0.310003	-0.010047	0.882354
904.524	-35411.6	-9768.49	20.8139	-0.310004	-0.00981941	0.88234
904.541	-35411.4	-9768.2	20.8088	-0.309999	-0.0102732	0.882368
904.558	-35411.2	-9767.87	20.8038	-0.309999	-0.0121541	0.882429
904.575	-35411.1	-9767.56	20.7988	-0.31	-0.0134846	0.882288
904.592	-35410.9	-9767.29	20.7937	-0.31	-0.0141836	0.881792
904.609	-35410.7	-9767	20.7885	-0.31	-0.0186248	0.881008
904.626	-35410.6	-9766.68	20.7833	-0.31	-0.0277257	0.879957
904.643	-35410.4	-9766.34	20.7782	-0.31	-0.0356198	0.878536
904.66	-35410.2	-9766.02	20.7732	-0.31	-0.0411659	0.876851
904.677	-35410	-9765.73	20.7683	-0.31	-0.051049	0.87532
904.694	-35409.9	-9765.46	20.7633	-0.31	-0.0659127	0.874171
904.711	-35409.7	-9765.16	20.7574	-0.31	-0.0768115	0.873315
904.728	-35409.5	-9764.84	20.7504	-0.31	-0.0825313	0.872725
904.745	-35409.3	-9764.51	20.7435	-0.31	-0.0922441	0.87248
904.762	-35409.1	-9764.19	20.7369	-0.31	-0.106749	0.872508
904.779	-35409	-9763.86	20.73	-0.31	-0.117377	0.872567
904.796	-35408.8	-9763.53	20.723	-0.31	-0.123263	0.872559
904.813	-35408.6	-9763.24	20.717	-0.31	-0.132127	0.872544
904.83	-35408.5	-9762.97	20.712	-0.31	-0.144918	0.872547
904.847	-35408.3	-9762.67	20.7071	-0.31	-0.156235	0.872551
904.864	-35408.1	-9762.35	20.7021	-0.31	-0.165727	0.87255
904.881	-35407.9	-9762.05	20.697	-0.31	-0.177072	0.872547
904.898	-35407.8	-9761.78	20.6918	-0.31	-0.191234	0.872546
904.915	-35407.6	-9761.48	20.6866	-0.31	-0.206902	0.872517
904.932	-35407.4	-9761.15	20.6815	-0.31	-0.222409	0.871892
904.949	-35407.2	-9760.82	20.6765	-0.31	-0.23615	0.869771
904.966	-35407.1	-9760.51	20.6715	-0.31	-0.249226	0.865543
904.983	-35406.9	-9760.22	20.6664	-0.31	-0.264003	0.858776
905	-35406.7	-9759.95	20.6612	-0.31	-0.279758	0.849126
905.017	-35406.6	-9759.64	20.656	-0.31	-0.294251	0.836316
905.034	-35406.4	-9759.31	20.6509	-0.31	-0.307648	0.82019
905.051	-35406.2	-9758.98	20.6459	-0.31	-0.321338	0.800368
905.068	-35406	-9758.67	20.6409	-0.31	-0.336925	0.774496
905.085	-35405.9	-9758.4	20.6358	-0.31	-0.355805	0.739466
905.102	-35405.7	-9758.12	20.6306	-0.31	-0.377357	0.692666
905.119	-35405.5	-9757.81	20.6254	-0.31	-0.400375	0.632511
905.136	-35405.4	-9757.48	20.6203	-0.31	-0.425138	0.562094
905.153	-35405.2	-9757.15	20.6153	-0.309999	-0.452275	0.485846
905.17	-35405	-9756.85	20.6103	-0.31	-0.481555	0.406658
905.187	-35404.8	-9756.57	20.6052	-0.310005	-0.512729	0.327493
905.204	-35404.7	-9756.29	20.6	-0.31	-0.546667	0.253813
905.221	-35404.5	-9755.97	20.5948	-0.30998	-0.583894	0.190718
905.238	-35404.3	-9755.64	20.5897	-0.310004	-0.622235	0.138865
905.255	-35404.1	-9755.31	20.5847	-0.310078	-0.659459	0.0974806
905.272	-35404	-9755.01	20.5797	-0.309985	-0.695419	0.0647238
905.289	-35403.8	-9754.74	20.5746	-0.309716	-0.730831	0.0387693
905.306	-35403.7	-9754.45	20.5694	-0.310115	-0.767851	0.0185963
905.323	-35403.5	-9754.12	20.5642	-0.311713	-0.807497	0.00347724
905.34	-35403.3	-9753.78	20.5591	-0.313653	-0.846733	-0.00696376
905.357	-35403.1	-9753.46	20.5541	-0.315278	-0.883509	-0.0133134
905.374	-35402.9	-9753.16	20.5491	-0.317002	-0.919817	-0.0168067
905.391	-35402.8	-9752.89	20.544	-0.318947	-0.95662	-0.0184298
905.408	-35402.6	-9752.6	20.5388	-0.320167	-0.991043	-0.01835
905.425	-35402.5	-9752.28	20.5335	-0.320213	-1.02105	-0.0168263
905.442	-35402.3	-9751.94	20.5286	-0.319946	-1.04746	-0.0145403
905.459	-35402.1	-9751.62	20.5238	-0.319943	-1.07121	-0.011916
905.476	-35401.9	-9751.33	20.5182	-0.320014	-1.09283	-0.00884777
905.493	-35401.8	-9751.05	20.5113	-0.320014	-1.11231	-0.00542699
905.51	-35401.6	-9750.76	20.5042	-0.319996	-1.12872	-0.00216912
905.527	-35401.5	-9750.43	20.4974	-0.319997	-1.14237	0.000657012
905.544	-35401.3	-9750.11	20.4905	-0.320001	-1.15546	0.00320243
905.561	-35401.1	-9749.79	20.4837	-0.320001	-1.16893	0.00545388
905.578	-35400.9	-9749.46	20.4777	-0.32	-1.18188	0.00715486
905.595	-35400.8	-9749.13	20.4726	-0.320001	-1.19391	0.00827102
905.612	-35400.6	-9748.84	20.4676	-0.319998	-1.20528	0.00906144
905.629	-35400.5	-9748.56	20.4624	-0.319995	-1.2157	0.00963274
905.646	-35400.3	-9748.27	20.4573	-0.320011	-1.22423	0.00991039
905.663	-35400.1	-9747.95	20.4524	-0.320018	-1.23076	0.00989302
905.68	-35400	-9747.65	20.4473	-0.31996	-1.23593	0.00964777
905.697	-35399.8	-9747.37	20.4421	-0.31994	-1.23939	0.00908909
905.714	-35399.7	-9747.07	20.4369	-0.320165	-1.23989	0.00799382
905.731	-35399.5	-9746.74	20.4318	-0.320206	-1.23776	0.00623479
905.748	-35399.3	-9746.41	20.4268	-0.319203	-1.2344	0.00379192
905.765	-35399.2	-9746.09	20.4218	-0.317351	-1.22926	0.000979732
905.782	-35399	-9745.81	20.4167	-0.315513	-1.22055	-0.00167688
905.799	-35398.9	-9745.53	20.4115	-0.313842	-1.20779	-0.00384311
905.816	-35398.7	-9745.22	20.4063	-0.312048	-1.19141	-0.00529537
905.833	-35398.5	-9744.89	20.4012	-0.310337	-1.17174	-0.00560129
905.85	-35398.4	-9744.56	20.3962	-0.309244	-1.14883	-0.00442734
905.867	-35398.2	-9744.24	20.3912	-0.3096	-1.12092	-0.00327519
905.884	-35398.1	-9743.96	20.3861	-0.311764	-1.08554	-0.00439299
905.901	-35397.9	-9743.68	20.3809	-0.310989	-1.04189	-0.00869509
905.918	-35397.8	-9743.37	20.3758	-0.301274	-0.990329	-0.0167628
905.935	-35397.6	-9743.03	20.3706	-0.285325	-0.933525	-0.0314334
905.952	-35397.4	-9742.7	20.3654	-0.267231	-0.874634	-0.0562927
905.969	-35397.3	-9742.39	20.3605	-0.23811	-0.813956	-0.093791
905.986	-35397.1	-9742.11	20.3563	-0.186734	-0.75137	-0.14623
906.003	-35397	-9741.83	20.3534	-0.114744	-0.690132	-0.217364
906.02	-35396.8	-9741.51	20.3525	-0.0279175	-0.63361	-0.309811
906.037	-35396.7	-9741.18	20.3533	0.07	-0.58	-0.418301
906.054	-35396.5	-9740.85	20.3558	0.174634	-0.527021	-0.536385
906.071	-35396.3	-9740.54	20.36	0.276667	-0.476667	-0.662309
906.088	-35396.2	-9740.26	20.3662	0.366767	-0.430464	-0.794458
906.105	-35396	-9739.98	20.3738	0.440493	-0.383799	-0.927083
906.122	-35395.9	-9739.66	20.3821	0.496211	-0.333802	-1.05454
906.139	-35395.7	-9739.32	20.3911	0.537618	-0.288599	-1.17499
906.156	-35395.5	-9738.99	20.401	0.568892	-0.253434	-1.28817
906.173	-35395.4	-9738.69	20.4112	0.592436	-0.218924	-1.39591
906.19	-35395.3	-9738.41	20.4215	0.609897	-0.179119	-1.49905
906.207	-35395.1	-9738.12	20.4318	0.621674	-0.144985	-1.59457
906.224	-35394.9	-9737.8	20.4422	0.628137	-0.122816	-1.67924
906.241	-35394.8	-9737.46	20.4524	0.630108	-0.100754	-1.75088
906.258	-35394.6	-9737.13	20.4623	0.628782	-0.0725734	-1.80938
906.275	-35394.5	-9736.83	20.4724	0.625966	-0.0487512	-1.85838
906.292	-35394.3	-9736.55	20.4827	0.622758	-0.0348889	-1.90078
906.309	-35394.2	-9736.26	20.4931	0.61867	-0.0227108	-1.93707
906.326	-35394	-9735.93	20.5034	0.613539	-0.00807633	-1.96795
906.343	-35393.8	-9735.59	20.5135	0.60809	0.00321304	-1.9951
906.36	-35393.7	-9735.27	20.5235	0.602963	0.00840925	-2.02015
906.377	-35393.5	-9734.97	20.5336	0.59854	0.0107088	-2.04459
906.394	-35393.4	-9734.69	20.5439	0.595012	0.0135316	-2.06926
906.411	-35393.2	-9734.39	20.5543	0.592325	0.0198285	-2.09415
906.428	-35393.1	-9734.05	20.5646	0.590526	0.0290052	-2.11934
906.445	-35392.9	-9733.71	20.5747	0.589796	0.0362499	-2.14512
906.462	-35392.7	-9733.39	20.5847	0.589879	0.042022	-2.17134
906.479	-35392.6	-9733.1	20.5948	0.590051	0.0525145	-2.19739
906.496	-35392.4	-9732.82	20.6051	0.590024	0.0672243	-2.22315
906.513	-35392.3	-9732.51	20.6155	0.589996	0.0784898	-2.24897
906.53	-35392.1	-9732.18	20.6258	0.590011	0.0861931	-2.27382
906.547	-35391.9	-9731.84	20.6359	0.589956	0.0971013	-2.2955
906.564	-35391.8	-9731.51	20.6459	0.589935	0.111218	-2.31412
906.581	-35391.6	-9731.22	20.6559	0.590177	0.123286	-2.33154
906.598	-35391.5	-9730.94	20.6663	0.590221	0.133054	-2.34834
906.615	-35391.3	-9730.63	20.677	0.589149	0.144082	-2.36422
906.632	-35391.2	-9730.29	20.6872	0.587233	0.156449	-2.38107
906.649	-35391	-9729.95	20.696	0.585465	0.167925	-2.40214
906.666	-35390.8	-9729.64	20.7041	0.583857	0.17755	-2.42889
906.683	-35390.7	-9729.35	20.7135	0.581945	0.185225	-2.4618
906.7	-35390.5	-9729.06	20.7242	0.580249	0.191797	-2.50155
906.717	-35390.4	-9728.74	20.7346	0.579708	0.198309	-2.54853
906.734	-35390.2	-9728.4	20.7449	0.579952	0.202951	-2.59979
906.751	-35390	-9728.07	20.7551	0.580081	0.203122	-2.65132
906.768	-35389.9	-9727.75	20.765	0.580013	0.200493	-2.70312
906.785	-35389.7	-9727.46	20.774	0.579979	0.197918	-2.75653
906.802	-35389.6	-9727.18	20.7824	0.579998	0.194024	-2.81066
906.819	-35389.4	-9726.85	20.7907	0.580006	0.186439	-2.86386
906.836	-35389.2	-9726.51	20.7995	0.58	0.177186	-2.91534
906.853	-35389.1	-9726.17	20.8092	0.579995	0.169001	-2.96489
906.87	-35388.9	-9725.86	20.8194	0.579999	0.160559	-3.01348
906.887	-35388.8	-9725.58	20.8297	0.580013	0.150152	-3.06209
906.904	-35388.6	-9725.29	20.84	0.58	0.14	-3.11002
906.921	-35388.4	-9724.96	20.8504	0.57995	0.132528	-3.15615
906.938	-35388.3	-9724.62	20.8606	0.58001	0.126291	-3.19964
906.955	-35388.1	-9724.28	20.8706	0.579704	0.120062	-3.23986
906.972	-35387.9	-9723.97	20.8806	0.576326	0.116604	-3.27657
906.989	-35387.8	-9723.69	20.8908	0.567706	0.117853	-3.30941
907.006	-35387.6	-9723.39	20.9012	0.555025	0.120175	-3.33743
907.023	-35387.5	-9723.06	20.9118	0.539983	0.121036	-3.35975
907.04	-35387.3	-9722.71	20.9216	0.523763	0.124297	-3.37608
907.057	-35387.1	-9722.38	20.9303	0.505826	0.132362	-3.38605
907.074	-35387	-9722.07	20.938	0.481753	0.141489	-3.38881
907.091	-35386.8	-9721.78	20.9451	0.446771	0.149399	-3.38278
907.108	-35386.7	-9721.49	20.9514	0.396626	0.159425	-3.36495
907.125	-35386.5	-9721.15	20.9567	0.329467	0.173199	-3.33412
907.142	-35386.3	-9720.81	20.9613	0.24817	0.187277	-3.29324
907.159	-35386.2	-9720.48	20.965	0.157944	0.199253	-3.24578
907.176	-35386	-9720.17	20.967	0.0670065	0.209579	-3.1953
907.193	-35385.9	-9719.89	20.9672	-0.0175494	0.219491	-3.14643
907.21	-35385.7	-9719.59	20.9663	-0.0911216	0.231041	-3.10566
907.227	-35385.5	-9719.25	20.9647	-0.151099	0.243736	-3.07646
907.244	-35385.4	-9718.9	20.9621	-0.197499	0.253328	-3.05773
907.261	-35385.2	-9718.57	20.9586	-0.232627	0.259432	-3.04794
907.278	-35385	-9718.27	20.9555	-0.261333	0.266793	-3.04558
907.295	-35384.9	-9717.99	20.9523	-0.285832	0.276031	-3.04891
907.312	-35384.7	-9717.68	20.9473	-0.304871	0.282329	-3.05598
907.329	-35384.6	-9717.34	20.9401	-0.318421	0.285205	-3.06647
907.346	-35384.4	-9717	20.933	-0.327993	0.289047	-3.08172
907.363	-35384.2	-9716.67	20.9265	-0.334533	0.29446	-3.10164
907.38	-35384	-9716.38	20.9196	-0.338404	0.298418	-3.12474
907.397	-35383.9	-9716.09	20.9126	-0.339953	0.299895	-3.15015
907.414	-35383.7	-9715.78	20.9067	-0.339545	0.299866	-3.17749
907.431	-35383.6	-9715.44	20.9017	-0.337617	0.299746	-3.20464
907.448	-35383.4	-9715.1	20.8968	-0.334668	0.30105	-3.22828
907.465	-35383.2	-9714.78	20.8918	-0.331228	0.302963	-3.24831
907.482	-35383.1	-9714.48	20.8867	-0.327808	0.303324	-3.26669
907.499	-35382.9	-9714.2	20.8815	-0.324392	0.303077	-3.28391
907.516	-35382.8	-9713.89	20.8763	-0.320691	0.305001	-3.29953
907.533	-35382.6	-9713.55	20.8712	-0.317299	0.308968	-3.31447
907.55	-35382.4	-9713.21	20.8662	-0.315151	0.313372	-3.3303
907.567	-35382.2	-9712.89	20.8612	-0.313708	0.318535	-3.34686
907.584	-35382.1	-9712.6	20.8561	-0.311889	0.325629	-3.36321
907.601	-35382	-9712.31	20.8509	-0.310191	0.334843	-3.37867
907.618	-35381.8	-9711.99	20.8457	-0.309678	0.345879	-3.39263
907.635	-35381.6	-9711.65	20.8406	-0.309961	0.358437	-3.4041
907.652	-35381.4	-9711.32	20.8356	-0.310155	0.372326	-3.41231
907.669	-35381.3	-9711	20.8306	-0.310034	0.388006	-3.41866
907.686	-35381.1	-9710.72	20.8255	-0.309717	0.405959	-3.42508
907.703	-35381	-9710.44	20.8203	-0.309949	0.425492	-3.43204
907.72	-35380.8	-9710.11	20.8151	-0.3114	0.445322	-3.43965
907.737	-35380.6	-9709.77	20.81	-0.313333	0.463333	-3.4488
907.754	-35380.4	-9709.43	20.8049	-0.314923	0.477857	-3.46018
907.771	-35380.3	-9709.12	20.8	-0.316667	0.49	-3.47277
907.788	-35380.1	-9708.84	20.7953	-0.318902	0.50108	-3.48533
907.805	-35380	-9708.55	20.7896	-0.319995	0.510488	-3.49743
907.822	-35379.8	-9708.23	20.7826	-0.318659	0.517699	-3.50871
907.839	-35379.6	-9707.89	20.776	-0.316426	0.524102	-3.51847
907.856	-35379.5	-9707.56	20.7712	-0.314739	0.530865	-3.5262
907.873	-35379.3	-9707.26	20.7659	-0.313121	0.537393	-3.53223
907.89	-35379.2	-9706.98	20.759	-0.3112	0.542964	-3.53703
907.907	-35379	-9706.69	20.7523	-0.30985	0.547349	-3.54095
907.924	-35378.8	-9706.35	20.7473	-0.309676	0.550754	-3.54387
907.941	-35378.6	-9706.01	20.7419	-0.310123	0.554212	-3.54454
907.958	-35378.5	-9705.68	20.7351	-0.310419	0.558727	-3.54131
907.975	-35378.3	-9705.38	20.7286	-0.3097	0.565001	-3.532
907.992	-35378.2	-9705.1	20.7234	-0.308708	0.573277	-3.51382
908.009	-35378	-9704.81	20.7185	-0.311448	0.582946	-3.48275
908.026	-35377.8	-9704.48	20.7133	-0.321617	0.59329	-3.43612
908.043	-35377.6	-9704.14	20.7083	-0.341689	0.603588	-3.37383
908.06	-35377.5	-9703.82	20.7034	-0.373246	0.613557	-3.29504
908.077	-35377.3	-9703.52	20.698	-0.416726	0.623558	-3.19752
908.094	-35377.2	-9703.25	20.6913	-0.472102	0.633831	-3.08125
908.111	-35377	-9702.95	20.683	-0.538746	0.64436	-2.94965
908.128	-35376.8	-9702.62	20.6728	-0.614404	0.654784	-2.80702
908.145	-35376.6	-9702.28	20.6608	-0.694956	0.664352	-2.6583
908.162	-35376.5	-9701.96	20.6475	-0.779453	0.672706	-2.50596
908.179	-35376.3	-9701.67	20.6332	-0.870292	0.679907	-2.34975
908.196	-35376.2	-9701.4	20.6179	-0.964168	0.685245	-2.19065
908.213	-35376	-9701.09	20.6005	-1.05169	0.687198	-2.03116
908.23	-35375.8	-9700.76	20.5813	-1.12828	0.68521	-1.87493
908.247	-35375.6	-9700.42	20.562	-1.19412	0.679579	-1.72624
908.264	-35375.5	-9700.11	20.5421	-1.24982	0.669346	-1.58353
908.281	-35375.3	-9699.83	20.5199	-1.29631	0.652741	-1.44093
908.298	-35375.2	-9699.55	20.4954	-1.33649	0.631287	-1.29808
908.315	-35375	-9699.25	20.4708	-1.37449	0.608788	-1.15896
908.332	-35374.8	-9698.92	20.4469	-1.41029	0.584623	-1.02586
908.349	-35374.6	-9698.59	20.4238	-1.44143	0.555577	-0.899437
908.366	-35374.5	-9698.28	20.4005	-1.46887	0.523	-0.776167
908.383	-35374.3	-9698	20.3755	-1.4955	0.490543	-0.650484
908.4	-35374.2	-9697.73	20.3495	-1.52319	0.457958	-0.520363
908.417	-35374	-9697.42	20.3236	-1.55281	0.423264	-0.385799
908.434	-35373.8	-9697.1	20.2979	-1.5819	0.388982	-0.246313
908.451	-35373.7	-9696.77	20.2716	-1.60726	0.359033	-0.101138
908.468	-35373.5	-9696.47	20.2448	-1.63195	0.331575	0.0508189
908.485	-35373.3	-9696.19	20.2177	-1.66054	0.302927	0.210477
908.502	-35373.2	-9695.91	20.19	-1.69008	0.273432	0.376636
908.519	-35373	-9695.61	20.1613	-1.7156	0.244929	0.546241
908.536	-35372.8	-9695.28	20.1318	-1.73864	0.218178	0.710749
908.553	-35372.7	-9694.96	20.1019	-1.76185	0.193528	0.861644
908.57	-35372.5	-9694.67	20.0718	-1.78231	0.171233	0.999815
908.587	-35372.3	-9694.4	20.0414	-1.79697	0.150992	1.12759
908.604	-35372.2	-9694.12	20.01	-1.81	0.13	1.24074
908.621	-35372	-9693.81	19.9771	-1.82622	0.106012	1.33518
908.638	-35371.8	-9693.49	19.9448	-1.84441	0.0819962	1.41508
908.655	-35371.7	-9693.18	19.9148	-1.86403	0.0610396	1.48608
908.672	-35371.5	-9692.88	19.8849	-1.89203	0.0422582	1.5517
908.689	-35371.4	-9692.62	19.8528	-1.93357	0.0249987	1.61497
908.706	-35371.2	-9692.35	19.8194	-1.98254	0.0121712	1.67862
908.723	-35371	-9692.04	19.7853	-2.03304	0.0051129	1.74377
908.74	-35370.9	-9691.71	19.7504	-2.0864	-0.00138099	1.80719
908.757	-35370.7	-9691.41	19.7143	-2.14327	-0.0117883	1.86686
908.774	-35370.5	-9691.12	19.6765	-2.19974	-0.0261173	1.92543
908.791	-35370.4	-9690.86	19.6372	-2.2532	-0.0432089	1.98471
908.808	-35370.3	-9690.58	19.5973	-2.30576	-0.0606843	2.04288
908.825	-35370.1	-9690.27	19.5578	-2.35905	-0.077488	2.09842
908.842	-35369.9	-9689.96	19.5184	-2.41224	-0.0955722	2.15158
908.859	-35369.7	-9689.65	19.4786	-2.46434	-0.114787	2.20294
908.876	-35369.6	-9689.37	19.4379	-2.51452	-0.130789	2.25333
908.893	-35369.4	-9689.11	19.3954	-2.56269	-0.143399	2.30301
908.91	-35369.3	-9688.84	19.3505	-2.61001	-0.160197	2.35122
908.927	-35369.1	-9688.53	19.3039	-2.65669	-0.182085	2.39747
908.944	-35368.9	-9688.22	19.258	-2.70146	-0.199232	2.44174
908.961	-35368.8	-9687.92	19.2134	-2.74454	-0.209803	2.48428
908.978	-35368.6	-9687.65	19.1675	-2.78813	-0.222927	2.52561
908.995	-35368.5	-9687.39	19.1194	-2.83168	-0.240917	2.56566
909.012	-35368.4	-9687.12	19.07	-2.87118	-0.256801	2.6036
909.029	-35368.2	-9686.81	19.0201	-2.9053	-0.268374	2.63896
909.046	-35368	-9686.51	18.9705	-2.93588	-0.279126	2.67172
909.063	-35367.9	-9686.22	18.9207	-2.96551	-0.290838	2.70301
909.08	-35367.7	-9685.95	18.869	-2.99716	-0.303391	2.73499
909.097	-35367.6	-9685.7	18.8156	-3.03177	-0.315583	2.76825
909.114	-35367.4	-9685.42	18.7616	-3.06832	-0.325444	2.80198
909.131	-35367.3	-9685.12	18.7084	-3.10455	-0.333646	2.83509
909.148	-35367.1	-9684.82	18.6567	-3.13749	-0.342679	2.86646
909.165	-35366.9	-9684.53	18.6052	-3.16686	-0.351195	2.89611
909.182	-35366.8	-9684.28	18.5517	-3.19427	-0.355559	2.9249
909.199	-35366.7	-9684.03	18.4963	-3.22165	-0.3565	2.95408
909.216	-35366.5	-9683.75	18.441	-3.25093	-0.357497	2.98533
909.233	-35366.4	-9683.45	18.3862	-3.28237	-0.359462	3.02181
909.25	-35366.2	-9683.16	18.3314	-3.31506	-0.361924	3.06778
909.267	-35366.1	-9682.88	18.2763	-3.34648	-0.365524	3.12948
909.284	-35365.9	-9682.63	18.2208	-3.37387	-0.371481	3.21359
909.301	-35365.8	-9682.39	18.1637	-3.39888	-0.381139	3.32244
