# Supplementary material for: Extraction of driving behavior primitives considering driver expectation and vehicle dynamics
Source: PLoS One. 2025 Dec 31;20(12):e0340123. doi: 10.1371/journal.pone.0340123 (PMC12755792; doi:10.1371/journal.pone.0340123)
Supplement: S1 File — (ZIP) [file pone.0340123.s001.zip › DataSetForPimitiveExaction-1/straight driving/g10_s_16.xlsx]

## Sheet: Sheet1
983.812	-35665.8	-8724.59	20.1616	0.65	0.726054	0.0097998
983.829	-35665.8	-8724.3	20.1723	0.65	0.72264	0.00980494
983.846	-35665.7	-8723.95	20.1866	0.65	0.719689	0.00980379
983.863	-35665.7	-8723.56	20.1999	0.649999	0.720192	0.0098032
983.88	-35665.7	-8723.27	20.2127	0.650003	0.719494	0.00980692
983.897	-35665.6	-8722.92	20.2229	0.649987	0.715011	0.00978967
983.914	-35665.6	-8722.54	20.2329	0.65005	0.70747	0.00985774
983.931	-35665.6	-8722.24	20.2429	0.649817	0.696182	0.0095729
983.948	-35665.5	-8721.89	20.2545	0.650969	0.681086	0.00813866
983.965	-35665.5	-8721.51	20.268	0.654277	0.663324	0.00516321
983.982	-35665.5	-8721.22	20.2818	0.659141	0.642314	0.000593208
983.999	-35665.4	-8720.85	20.2946	0.664832	0.622528	-0.00443523
984.016	-35665.4	-8720.49	20.3037	0.669254	0.607331	-0.00947079
984.033	-35665.4	-8720.2	20.3156	0.675082	0.586142	-0.0139909
984.05	-35665.3	-8719.82	20.3297	0.67841	0.554746	-0.0176395
984.067	-35665.3	-8719.45	20.3431	0.680292	0.519611	-0.0191653
984.084	-35665.3	-8719.16	20.3552	0.67993	0.48293	-0.0196134
984.101	-35665.2	-8718.79	20.3654	0.68002	0.44983	-0.0200256
984.118	-35665.2	-8718.43	20.3749	0.679995	0.424017	-0.0216639
984.135	-35665.2	-8718.13	20.3873	0.680001	0.400455	-0.0247238
984.152	-35665.1	-8717.75	20.4013	0.68	0.374761	-0.0276039
984.169	-35665.1	-8717.39	20.4144	0.68	0.345567	-0.0291028
984.186	-35665.1	-8717.1	20.4284	0.68	0.317962	-0.0294654
984.203	-35665	-8716.7	20.442	0.68	0.297103	-0.0293971
984.22	-35665	-8716.38	20.4555	0.68	0.275296	-0.0294157
984.237	-35664.9	-8715.98	20.467	0.68	0.25059	-0.0294108
984.254	-35664.9	-8715.63	20.4772	0.68	0.226545	-0.0294124
984.271	-35664.9	-8715.33	20.4867	0.680001	0.205615	-0.0294101
984.288	-35664.8	-8715.01	20.4999	0.679995	0.187218	-0.0294169
984.305	-35664.8	-8714.62	20.5135	0.680018	0.172643	-0.0293917
984.322	-35664.8	-8714.29	20.5271	0.679932	0.162582	-0.0294869
984.339	-35664.7	-8713.99	20.538	0.680206	0.14931	-0.0286006
984.356	-35664.7	-8713.57	20.5509	0.677334	0.135401	-0.0266308
984.373	-35664.7	-8713.25	20.5642	0.673969	0.12507	-0.0234317
984.39	-35664.6	-8712.93	20.5785	0.670264	0.114583	-0.0209052
984.407	-35664.6	-8712.52	20.589	0.669931	0.10448	-0.0196672
984.424	-35664.6	-8712.2	20.5986	0.670018	0.0945557	-0.0195925
984.441	-35664.5	-8711.89	20.6125	0.669998	0.0839419	-0.0196102
984.458	-35664.5	-8711.48	20.6259	0.670001	0.0739348	-0.0196056
984.475	-35664.5	-8711.17	20.6393	0.67	0.0638484	-0.0196145
984.492	-35664.4	-8710.84	20.65	0.67	0.0566667	-0.0196078
984.509	-35664.4	-8710.43	20.66	0.67	0.05	-0.0206972
984.526	-35664.3	-8710.12	20.67	0.67	0.0433333	-0.0228758
984.543	-35664.3	-8709.79	20.6842	0.67	0.0398477	-0.0263215
984.56	-35664.3	-8709.38	20.6975	0.67	0.0363608	-0.0284135
984.577	-35664.2	-8709.07	20.7107	0.67	0.0295772	-0.0294351
984.594	-35664.2	-8708.73	20.7214	0.67	0.0224673	-0.0294001
984.611	-35664.2	-8708.33	20.7349	0.67	0.0161462	-0.0294149
984.628	-35664.1	-8708.03	20.7484	0.67	0.0128846	-0.0294106
984.645	-35664.1	-8707.68	20.7621	0.669998	0.0098459	-0.0294139
984.662	-35664.1	-8707.28	20.7716	0.670007	0.00968968	-0.0294046
984.679	-35664	-8706.98	20.7823	0.669974	0.00600301	-0.0294379
984.696	-35664	-8706.62	20.7966	0.67013	0.00242198	-0.0292646
984.713	-35663.9	-8706.23	20.8099	0.669465	-0.000248633	-0.027932
984.73	-35663.9	-8705.93	20.8227	0.665812	6.30722e-05	-0.0253625
984.747	-35663.9	-8705.56	20.833	0.662185	-1.95828e-05	-0.0220541
984.764	-35663.8	-8705.17	20.8427	0.65973	5.22986e-06	-0.0203047
984.781	-35663.8	-8704.87	20.8539	0.660068	-1.33322e-06	-0.019368
984.798	-35663.8	-8704.5	20.8682	0.65998	4.85354e-07	-0.0176428
984.815	-35663.7	-8704.11	20.8815	0.660005	-4.58907e-07	-0.0135789
984.832	-35663.7	-8703.82	20.894	0.659999	1.31939e-06	-0.00735649
984.849	-35663.7	-8703.44	20.9042	0.66	-5.63075e-06	-0.000834706
984.866	-35663.6	-8703.05	20.9138	0.66	2.11701e-05	0.00416786
984.883	-35663.6	-8702.76	20.9256	0.66	-7.65066e-05	0.00763496
984.9	-35663.6	-8702.37	20.9397	0.66	0.00032405	0.0097434
984.917	-35663.5	-8701.99	20.9531	0.66	-0.00156588	0.0118014
984.934	-35663.5	-8701.7	20.9652	0.66	-0.00361753	0.0146938
984.951	-35663.4	-8701.3	20.9754	0.66	-0.0033472	0.0176639
984.968	-35663.4	-8700.94	20.9849	0.66	-0.00297994	0.0193174
984.985	-35663.4	-8700.63	20.9973	0.66	-0.00524527	0.0191855
985.002	-35663.3	-8700.23	21.0113	0.66	-0.00695894	0.0173794
985.019	-35663.3	-8699.87	21.0247	0.66	-0.00667799	0.0144209
985.036	-35663.3	-8699.57	21.0365	0.660001	-0.00635596	0.0115678
985.053	-35663.2	-8699.17	21.0462	0.659995	-0.00889373	0.0100347
985.07	-35663.2	-8698.8	21.0584	0.66002	-0.0102546	0.00977463
985.087	-35663.2	-8698.5	21.0725	0.659932	-0.00994342	0.0097456
985.104	-35663.1	-8698.09	21.0864	0.66027	-0.0100154	0.0104604
985.121	-35663.1	-8697.74	21.0972	0.657815	-0.00999592	0.0122607
985.138	-35663	-8697.43	21.1072	0.654188	-0.0100009	0.0155567
985.155	-35663	-8697.01	21.1201	0.650535	-0.00999977	0.018127
985.172	-35663	-8696.67	21.1334	0.64987	-0.0100001	0.0194668
985.189	-35662.9	-8696.36	21.1477	0.650026	-0.00999998	0.0196151
985.206	-35662.9	-8695.94	21.1584	0.649993	-0.01	0.0196749
985.223	-35662.9	-8695.6	21.1682	0.650002	-0.00999989	0.0187238
985.24	-35662.8	-8695.28	21.1786	0.65	-0.0100003	0.017626
985.257	-35662.8	-8694.87	21.1917	0.65	-0.00999889	0.0154553
985.274	-35662.7	-8694.54	21.205	0.65	-0.0100041	0.0143407
985.291	-35662.7	-8694.2	21.2193	0.65	-0.00999166	0.0120991
985.308	-35662.7	-8693.78	21.2295	0.65	-0.0100322	0.0109507
985.325	-35662.6	-8693.46	21.2394	0.65	-0.00987971	0.00984214
985.342	-35662.6	-8693.13	21.25	0.65	-0.0133333	0.00980392
985.359	-35662.6	-8692.7	21.26	0.65	-0.0133333	0.00980392
985.376	-35662.5	-8692.39	21.2733	0.65	-0.0133333	0.00980392
985.393	-35662.5	-8692.05	21.2875	0.65	-0.0170339	0.00980373
985.41	-35662.4	-8691.62	21.3007	0.65	-0.023599	0.00980405
985.427	-35662.4	-8691.31	21.3106	0.65	-0.0269684	0.0098036
985.444	-35662.4	-8690.96	21.3212	0.649999	-0.0341628	0.00980634
985.461	-35662.3	-8690.54	21.3311	0.650004	-0.0409005	0.00979476
985.478	-35662.3	-8690.24	21.3415	0.649984	-0.0469302	0.00984019
985.495	-35662.3	-8689.88	21.3558	0.650095	-0.0468327	0.0114079
985.512	-35662.2	-8689.46	21.3691	0.649623	-0.0510378	0.0163369
985.529	-35662.2	-8689.15	21.3821	0.64602	-0.0579389	0.0246617
985.546	-35662.1	-8688.78	21.3924	0.642416	-0.0649106	0.0347514
985.563	-35662.1	-8688.38	21.4022	0.639753	-0.0716408	0.0419358
985.58	-35662.1	-8688.07	21.4131	0.640063	-0.0778951	0.0480508
985.597	-35662	-8687.69	21.4274	0.639981	-0.0800627	0.0525604
985.614	-35662	-8687.28	21.4407	0.640005	-0.0806471	0.0564151
985.631	-35662	-8686.98	21.4534	0.639999	-0.0844094	0.0581639
985.648	-35661.9	-8686.6	21.4636	0.64	-0.0880359	0.0589138
985.665	-35661.9	-8686.2	21.4733	0.64	-0.0902963	0.0588028
985.682	-35661.9	-8685.89	21.4847	0.64	-0.0898773	0.0588163
985.699	-35661.8	-8685.51	21.4989	0.64	-0.0902493	0.0588794
985.716	-35661.8	-8685.12	21.5123	0.639999	-0.0888997	0.0585311
985.733	-35661.8	-8684.81	21.5246	0.640003	-0.0852219	0.0569358
985.75	-35661.7	-8684.41	21.5348	0.639987	-0.0814276	0.0539946
985.767	-35661.7	-8684.02	21.5444	0.64005	-0.0800364	0.0511583
985.784	-35661.6	-8683.71	21.5564	0.639821	-0.0785537	0.0490915
985.801	-35661.6	-8683.31	21.5705	0.641239	-0.0751593	0.0464007
985.818	-35661.6	-8682.93	21.5839	0.646657	-0.0697341	0.0420821
985.835	-35661.5	-8682.62	21.5958	0.653721	-0.0648291	0.0354999
985.852	-35661.5	-8682.21	21.606	0.660926	-0.0594154	0.0293072
985.869	-35661.5	-8681.84	21.6155	0.665397	-0.0544474	0.0244512
985.886	-35661.4	-8681.53	21.6282	0.669033	-0.0512272	0.0214025
985.903	-35661.4	-8681.11	21.642	0.669955	-0.0481675	0.0192722
985.92	-35661.3	-8680.74	21.6555	0.671895	-0.042266	0.0172422
985.937	-35661.3	-8680.43	21.667	0.675616	-0.0375852	0.0140692
985.954	-35661.3	-8680.01	21.6772	0.679308	-0.033987	0.0114127
985.971	-35661.2	-8679.65	21.6867	0.680092	-0.03353	0.00989931
985.988	-35661.2	-8679.33	21.6999	0.680205	-0.0307608	0.0105563
986.005	-35661.2	-8678.91	21.7136	0.677573	-0.0298083	0.0117043
986.022	-35661.1	-8678.55	21.7268	0.674166	-0.0300507	0.012984
986.039	-35661.1	-8678.23	21.7409	0.670425	-0.02999	0.0122435
986.056	-35661	-8677.79	21.7543	0.669891	-0.0300026	0.0110849
986.073	-35661	-8677.45	21.7678	0.670029	-0.0299996	0.00992959
986.09	-35661	-8677.13	21.7788	0.669995	-0.0299993	0.00978553
986.107	-35660.9	-8676.69	21.7889	0.670001	-0.030003	0.0098
986.124	-35660.9	-8676.36	21.7986	0.67	-0.0299886	0.00983807
986.141	-35660.9	-8676.01	21.8125	0.67	-0.0300229	0.00883475
986.158	-35660.8	-8675.58	21.8259	0.670001	-0.0299116	0.00570133
986.175	-35660.8	-8675.25	21.8393	0.669998	-0.0331097	0.000376273
986.192	-35660.8	-8674.9	21.85	0.67	-0.0366667	-0.00653595
986.209	-35660.7	-8674.47	21.86	0.67	-0.04	-0.0130719
986.226	-35660.7	-8674.14	21.8733	0.67	-0.04	-0.0185185
986.243	-35660.6	-8673.8	21.8875	0.666583	-0.043701	-0.0230667
986.26	-35660.6	-8673.36	21.9006	0.666552	-0.0502945	-0.0251658
986.277	-35660.6	-8673.03	21.9107	0.663253	-0.0535183	-0.0273659
986.294	-35660.5	-8672.68	21.925	0.663101	-0.0570316	-0.0297183
986.311	-35660.5	-8672.24	21.9383	0.659783	-0.0605929	-0.0331983
986.328	-35660.5	-8671.92	21.9514	0.660056	-0.067593	-0.0389127
986.345	-35660.4	-8671.57	21.9618	0.659979	-0.0741524	-0.0476402
986.362	-35660.4	-8671.13	21.9716	0.660006	-0.0772084	-0.0599498
986.379	-35660.3	-8670.82	21.9823	0.659999	-0.080545	-0.0734254
986.396	-35660.3	-8670.44	21.9966	0.660001	-0.0846308	-0.0880987
986.413	-35660.3	-8670.01	22.0099	0.659999	-0.0917493	-0.0995345
986.43	-35660.2	-8669.71	22.0227	0.660002	-0.0977424	-0.110348
986.447	-35660.2	-8669.32	22.033	0.659991	-0.100788	-0.120581
986.464	-35660.1	-8668.9	22.0427	0.660033	-0.104964	-0.130289
986.481	-35660.1	-8668.59	22.0539	0.659879	-0.112301	-0.140287
986.498	-35660.1	-8668.19	22.0681	0.660691	-0.118162	-0.150668
986.515	-35660	-8667.78	22.0815	0.66547	-0.121081	-0.159945
986.532	-35660	-8667.47	22.0938	0.672469	-0.124581	-0.168909
986.549	-35660	-8667.07	22.1052	0.679761	-0.128141	-0.177468
986.566	-35659.9	-8666.66	22.1188	0.684639	-0.131047	-0.185554
986.583	-35659.9	-8666.35	22.1327	0.689495	-0.136162	-0.193363
986.6	-35659.9	-8665.94	22.1452	0.695248	-0.142182	-0.198085
986.617	-35659.8	-8665.54	22.1543	0.698386	-0.143631	-0.199152
986.634	-35659.8	-8665.23	22.1664	0.700269	-0.142819	-0.197658
986.651	-35659.7	-8664.81	22.1806	0.699926	-0.146302	-0.196516
986.668	-35659.7	-8664.43	22.1936	0.700014	-0.15385	-0.195997
986.685	-35659.7	-8664.1	22.2075	0.700016	-0.15899	-0.196082
986.702	-35659.6	-8663.68	22.2212	0.699917	-0.160202	-0.196143
986.719	-35659.6	-8663.3	22.2348	0.700318	-0.159946	-0.195593
986.736	-35659.6	-8662.98	22.2462	0.698089	-0.160014	-0.193775
986.753	-35659.5	-8662.55	22.2585	0.694517	-0.159989	-0.190665
986.77	-35659.5	-8662.17	22.2719	0.690905	-0.160028	-0.187993
986.787	-35659.5	-8661.84	22.2861	0.689831	-0.159908	-0.186495
986.804	-35659.4	-8661.42	22.2974	0.690046	-0.160367	-0.186219
986.821	-35659.4	-8661.04	22.3066	0.689988	-0.157453	-0.186308
986.838	-35659.3	-8660.71	22.3199	0.690003	-0.156759	-0.186208
986.855	-35659.3	-8660.27	22.3336	0.689999	-0.154203	-0.187015
986.872	-35659.3	-8659.91	22.3468	0.69	-0.151094	-0.188878
986.889	-35659.2	-8659.58	22.3609	0.69	-0.144487	-0.192232
986.906	-35659.2	-8659.13	22.3743	0.69	-0.140398	-0.194701
986.923	-35659.2	-8658.78	22.3878	0.69	-0.137471	-0.195976
986.94	-35659.1	-8658.44	22.3988	0.690001	-0.131071	-0.196094
986.957	-35659.1	-8658	22.4089	0.689997	-0.12105	-0.196077
986.974	-35659.1	-8657.65	22.4186	0.690011	-0.114071	-0.196068
986.991	-35659	-8657.3	22.4325	0.689977	-0.107088	-0.196102
987.008	-35659	-8656.85	22.4459	0.690088	-0.100373	-0.19508
987.025	-35659	-8656.52	22.4592	0.686892	-0.0937739	-0.192988
987.042	-35658.9	-8656.16	22.4733	0.683333	-0.0866667	-0.189542
987.059	-35658.9	-8655.71	22.4867	0.68	-0.0833333	-0.187364
987.076	-35658.8	-8655.38	22.5	0.68	-0.0766667	-0.186275
987.093	-35658.8	-8655.01	22.5106	0.679995	-0.0730176	-0.186279
987.11	-35658.8	-8654.57	22.5207	0.679996	-0.0663938	-0.186279
987.127	-35658.7	-8654.24	22.5342	0.680021	-0.0630091	-0.186251
987.144	-35658.7	-8653.87	22.5484	0.679828	-0.0560456	-0.18492
987.161	-35658.7	-8653.42	22.5612	0.676006	-0.0529426	-0.181387
987.178	-35658.6	-8653.09	22.5715	0.66915	-0.0498364	-0.175693
987.195	-35658.6	-8652.72	22.5858	0.662123	-0.0500342	-0.168741
987.212	-35658.5	-8652.28	22.5991	0.655538	-0.0500917	-0.162243
987.229	-35658.5	-8651.95	22.6121	0.648664	-0.0495797	-0.155762
987.246	-35658.5	-8651.57	22.6224	0.642265	-0.0458295	-0.150248
987.263	-35658.4	-8651.13	22.6322	0.639254	-0.0424398	-0.146258
987.28	-35658.4	-8650.81	22.6431	0.636008	-0.0397494	-0.142944
987.297	-35658.4	-8650.42	22.6574	0.631362	-0.0401245	-0.139801
987.314	-35658.3	-8649.98	22.6707	0.625756	-0.0397915	-0.137569
987.331	-35658.3	-8649.67	22.6834	0.62072	-0.0407998	-0.133768
987.348	-35658.3	-8649.26	22.6935	0.609997	-0.0445521	-0.126267
987.365	-35658.2	-8648.84	22.7035	0.597923	-0.0480231	-0.114368
987.382	-35658.2	-8648.51	22.7137	0.581322	-0.0502667	-0.100325
987.399	-35658.1	-8648.1	22.7242	0.56763	-0.0499226	-0.0861949
987.416	-35658.1	-8647.68	22.734	0.555647	-0.0500207	-0.0750037
987.433	-35658.1	-8647.37	22.7444	0.545709	-0.0499945	-0.0642585
987.45	-35658	-8646.94	22.7548	0.535177	-0.0500032	-0.0541884
987.467	-35658	-8646.53	22.7646	0.525435	-0.049993	-0.044341
987.484	-35658	-8646.2	22.7749	0.514794	-0.0500238	-0.0350715
987.501	-35657.9	-8645.78	22.7856	0.505973	-0.0499015	-0.0287418
987.518	-35657.9	-8645.38	22.7937	0.501046	-0.05037	-0.0265457
987.535	-35657.9	-8645.05	22.8004	0.500085	-0.0481052	-0.0251632
987.552	-35657.8	-8644.62	22.807	0.498279	-0.0462838	-0.02166
987.569	-35657.8	-8644.22	22.8156	0.494805	-0.0470005	-0.0162395
987.586	-35657.7	-8643.89	22.8263	0.490736	-0.0449722	-0.0123894
987.603	-35657.7	-8643.45	22.8365	0.49175	-0.0393364	-0.0123301
987.62	-35657.7	-8643.07	22.8464	0.495507	-0.0316574	-0.0151602
987.637	-35657.6	-8642.74	22.8568	0.499192	-0.0299406	-0.0179749
987.654	-35657.6	-8642.29	22.8675	0.500192	-0.0278756	-0.0194223
987.671	-35657.6	-8641.91	22.8744	0.499949	-0.0243594	-0.0196451
987.688	-35657.5	-8641.58	22.8843	0.500011	-0.0205442	-0.0196147
987.705	-35657.5	-8641.12	22.8917	0.499997	-0.0200984	-0.019548
987.722	-35657.4	-8640.75	22.9011	0.500001	-0.017618	-0.0203276
987.739	-35657.4	-8640.41	22.9087	0.5	-0.0139885	-0.0223689
987.756	-35657.4	-8639.96	22.9181	0.5	-0.0103153	-0.0256023
987.773	-35657.3	-8639.6	22.9282	0.5	-0.0101429	-0.0280216
987.79	-35657.3	-8639.25	22.9388	0.500001	-0.00714395	-0.0293399
987.807	-35657.3	-8638.79	22.9489	0.499997	-0.00374317	-0.0294332
987.824	-35657.2	-8638.44	22.9587	0.500011	-0.000236405	-0.0293961
987.841	-35657.2	-8638.08	22.9695	0.499977	2.95183e-05	-0.0294342
987.858	-35657.2	-8637.62	22.9763	0.500088	-7.90312e-06	-0.0284195
987.875	-35657.1	-8637.27	22.9829	0.496892	2.07196e-06	-0.0262985
987.892	-35657.1	-8636.91	22.99	0.493333	5.90897e-17	-0.0239651
987.909	-35657	-8636.45	23	0.49	0	-0.0250545
987.926	-35657	-8636.11	23.01	0.49	0	-0.0315904
987.943	-35657	-8635.73	23.0206	0.489994	-8.99771e-09	-0.0432413
987.96	-35656.9	-8635.29	23.0306	0.490002	2.40544e-09	-0.0563192
987.977	-35656.9	-8634.94	23.0406	0.49	-6.24032e-10	-0.069429
987.994	-35656.9	-8634.57	23.0513	0.49	3.09681e-10	-0.0832926
988.011	-35656.8	-8634.11	23.0609	0.49	-8.27645e-11	-0.0962776
988.028	-35656.8	-8633.77	23.0675	0.49	2.13713e-11	-0.109453
988.045	-35656.8	-8633.39	23.0745	0.49	-8.18865e-12	-0.123319
988.062	-35656.7	-8632.94	23.0815	0.49	3.06131e-12	-0.136151
988.079	-35656.7	-8632.61	23.0919	0.49	-4.03498e-12	-0.148075
988.096	-35656.6	-8632.21	23.1024	0.49	1.79368e-11	-0.159298
988.113	-35656.6	-8631.77	23.1123	0.49	-6.72032e-11	-0.168949
988.13	-35656.6	-8631.43	23.1224	0.49	2.48254e-10	-0.178738
988.147	-35656.5	-8631.04	23.1332	0.49	-1.17251e-09	-0.187655
988.164	-35656.5	-8630.6	23.1422	0.49	4.42621e-09	-0.194569
988.181	-35656.5	-8630.26	23.1487	0.49	-1.62659e-08	-0.199754
988.198	-35656.4	-8629.86	23.1556	0.49	7.31985e-08	-0.20364
988.215	-35656.4	-8629.42	23.1632	0.490001	-2.75903e-07	-0.205266
988.232	-35656.3	-8629.09	23.1738	0.489996	1.00646e-06	-0.206016
988.249	-35656.3	-8628.67	23.1842	0.490017	-4.37546e-06	-0.205533
988.266	-35656.3	-8628.25	23.194	0.489937	1.6471e-05	-0.204149
988.283	-35656.2	-8627.92	23.2046	0.490228	-5.95297e-05	-0.200852
988.3	-35656.2	-8627.49	23.2135	0.488688	0.000252144	-0.196173
988.317	-35656.2	-8627.07	23.2197	0.485112	-0.0012955	-0.191727
988.334	-35656.1	-8626.74	23.2264	0.481442	-0.005	-0.188232
988.351	-35656.1	-8626.3	23.2351	0.479713	-0.0087045	-0.186646
988.368	-35656	-8625.89	23.2453	0.480076	-0.0102521	-0.186206
988.385	-35656	-8625.56	23.2556	0.479982	-0.00994047	-0.186291
988.402	-35656	-8625.12	23.266	0.480005	-0.0100165	-0.18627
988.419	-35655.9	-8624.72	23.2757	0.48	-0.00999563	-0.186274
988.436	-35655.9	-8624.39	23.2865	0.479996	-0.010001	-0.18628
988.453	-35655.9	-8623.93	23.2946	0.480019	-0.00999983	-0.186253
988.47	-35655.8	-8623.54	23.3009	0.479929	-0.00999968	-0.186355
988.487	-35655.8	-8623.2	23.3077	0.480239	-0.0100013	-0.185651
988.504	-35655.8	-8622.74	23.3169	0.477875	-0.00999481	-0.183721
988.521	-35655.7	-8622.34	23.3271	0.474056	-0.0100195	-0.181323
988.538	-35655.7	-8621.99	23.3374	0.472996	-0.00993731	-0.180595
988.555	-35655.6	-8621.53	23.3479	0.475711	-0.0102471	-0.182413
988.572	-35655.6	-8621.16	23.3552	0.479498	-0.00758364	-0.184745
988.589	-35655.6	-8620.8	23.3621	0.48009	-0.00398	-0.186166
988.606	-35655.5	-8620.35	23.3686	0.479976	-0.000376736	-0.186302
988.623	-35655.5	-8619.98	23.3781	0.480006	9.45619e-05	-0.186267
988.64	-35655.5	-8619.62	23.3888	0.479999	-1.63455e-05	-0.186277
988.657	-35655.4	-8619.15	23.3989	0.480001	4.38644e-06	-0.18627
988.674	-35655.4	-8618.79	23.4087	0.479996	-1.15408e-06	-0.186289
988.691	-35655.3	-8618.43	23.4195	0.480007	1.47489e-07	-0.186245
988.708	-35655.3	-8617.96	23.4263	0.479973	-3.94881e-08	-0.187295
988.725	-35655.3	-8617.61	23.4329	0.4801	1.03526e-08	-0.188374
988.742	-35655.2	-8617.24	23.44	0.476667	2.95243e-19	-0.189542
988.759	-35655.2	-8616.77	23.45	0.473333	-7.89617e-20	-0.188453
988.776	-35655.2	-8616.42	23.46	0.47	0	-0.187364
988.793	-35655.1	-8616.04	23.4706	0.470024	-4.49572e-11	-0.186241
988.81	-35655.1	-8615.58	23.4805	0.469994	1.20189e-11	-0.186283
988.827	-35655	-8615.23	23.4871	0.470001	-3.11799e-12	-0.186273
988.844	-35655	-8614.85	23.4941	0.470003	1.54732e-12	-0.186271
988.861	-35655	-8614.38	23.501	0.469985	-4.13498e-13	-0.18629
988.878	-35654.9	-8614.04	23.5113	0.470055	1.06643e-13	-0.186213
988.895	-35654.9	-8613.65	23.5219	0.469663	-4.01114e-14	-0.184822
988.912	-35654.9	-8613.19	23.5314	0.465871	1.22507e-14	-0.18092
988.929	-35654.8	-8612.85	23.5379	0.457891	-8.85245e-15	-0.17247
988.946	-35654.8	-8612.45	23.5448	0.443318	3.21235e-14	-0.160369
988.963	-35654.7	-8612	23.552	0.430291	-1.18333e-13	-0.147277
988.98	-35654.7	-8611.66	23.5627	0.416682	4.36596e-13	-0.134019
988.997	-35654.7	-8611.25	23.5723	0.402646	-2.06189e-12	-0.120238
989.014	-35654.6	-8610.81	23.5785	0.389491	7.78354e-12	-0.107339
989.031	-35654.6	-8610.47	23.5854	0.375841	-2.86037e-11	-0.0939848
989.048	-35654.6	-8610.04	23.5924	0.361913	1.2872e-10	-0.0802
989.065	-35654.5	-8609.6	23.599	0.348492	-4.85179e-10	-0.0676013
989.082	-35654.5	-8609.27	23.6058	0.336003	1.76988e-09	-0.055708
989.099	-35654.4	-8608.85	23.6127	0.325859	-7.69429e-09	-0.0448381
989.116	-35654.4	-8608.41	23.6197	0.316002	2.89643e-08	-0.0351997
989.133	-35654.4	-8608.08	23.6247	0.305393	-1.04683e-07	-0.0254764
989.15	-35654.3	-8607.64	23.6298	0.296586	4.43398e-07	-0.0168261
989.167	-35654.3	-8607.21	23.6349	0.29003	-1.66728e-06	-0.0103457
989.184	-35654.3	-8606.88	23.64	0.284799	5.9555e-06	-0.00525985
989.201	-35654.2	-8606.44	23.6451	0.281357	-2.47152e-05	-0.00185989
989.218	-35654.2	-8606.02	23.6502	0.279713	9.28457e-05	-0.000407824
989.235	-35654.1	-8605.68	23.6552	0.280132	-0.000326651	0.000134978
989.252	-35654.1	-8605.23	23.6607	0.279702	0.00201189	-0.000526233
989.269	-35654.1	-8604.82	23.6652	0.281735	0.00360012	-0.00217509
989.286	-35654	-8604.47	23.6709	0.285402	0.00334964	-0.00533256
989.303	-35654	-8604.02	23.6755	0.289107	0.00301654	-0.00810929
989.32	-35654	-8603.63	23.6806	0.290198	0.00548851	-0.00955344
989.337	-35653.9	-8603.28	23.688	0.289956	0.00717254	-0.00984894
989.354	-35653.9	-8602.81	23.6946	0.290012	0.00425784	-0.00979167
989.371	-35653.8	-8602.43	23.7017	0.289997	0.00276193	-0.00980717
989.388	-35653.8	-8602.07	23.7056	0.290001	0.00599056	-0.00980323
989.405	-35653.8	-8601.6	23.712	0.29	0.00681452	-0.00980411
989.422	-35653.7	-8601.23	23.7157	0.29	0.00670591	-0.00980387
989.439	-35653.7	-8600.87	23.7222	0.29	0.00642092	-0.00980393
989.456	-35653.6	-8600.4	23.7259	0.29	0.00952122	-0.00980392
989.473	-35653.6	-8600.03	23.7323	0.29	0.0101215	-0.00980392
989.49	-35653.6	-8599.66	23.7361	0.29	0.00997895	-0.00980392
989.507	-35653.5	-8599.19	23.7427	0.29	0.0100058	-0.00980392
989.524	-35653.5	-8598.82	23.7461	0.29	0.00999777	-0.00980392
989.541	-35653.5	-8598.46	23.753	0.29	0.0100017	-0.00980392
989.558	-35653.4	-8597.99	23.7564	0.29	0.00999412	-0.00980392
989.575	-35653.4	-8597.62	23.7629	0.29	0.0100218	-0.00980391
989.592	-35653.3	-8597.25	23.77	0.29	0.01	-0.00980392
989.609	-35653.3	-8596.77	23.7767	0.29	0.0133333	-0.00980392
989.626	-35653.3	-8596.42	23.78	0.29	0.0166667	-0.00980392
989.643	-35653.2	-8596.03	23.7837	0.289999	0.0166634	-0.00980675
989.66	-35653.2	-8595.57	23.7904	0.290002	0.0166014	-0.00979315
989.677	-35653.2	-8595.21	23.7971	0.289992	0.0169326	-0.00984442
989.694	-35653.1	-8594.83	23.8038	0.29006	0.0240007	-0.0110281
989.711	-35653.1	-8594.35	23.8073	0.289766	0.0269796	-0.012149
989.728	-35653	-8594.01	23.8139	0.286231	0.0304343	-0.0130365
989.745	-35653	-8593.61	23.8177	0.282648	0.0339057	-0.0117558
989.762	-35653	-8593.15	23.8241	0.27979	0.0373505	-0.0106807
989.779	-35652.9	-8592.8	23.8278	0.280054	0.0402033	-0.00973372
989.796	-35652.9	-8592.4	23.8343	0.279982	0.0399238	-0.00983508
989.813	-35652.8	-8591.94	23.8381	0.280005	0.040054	-0.00976582
989.83	-35652.8	-8591.6	23.8443	0.279999	0.0398617	-0.00994094
989.847	-35652.8	-8591.18	23.8485	0.28	0.0407182	-0.0115746
989.864	-35652.7	-8590.72	23.8544	0.28	0.0443295	-0.0157289
989.881	-35652.7	-8590.39	23.8586	0.28	0.0478486	-0.023231
989.898	-35652.7	-8589.96	23.8648	0.28	0.0503185	-0.0329237
989.915	-35652.6	-8589.52	23.8686	0.28	0.0499151	-0.0424719
989.932	-35652.6	-8589.18	23.8759	0.28	0.0500211	-0.053429
989.949	-35652.5	-8588.75	23.8827	0.28	0.0499939	-0.0690564
989.966	-35652.5	-8588.31	23.8897	0.28	0.0500016	-0.0935207
989.983	-35652.5	-8587.96	23.8947	0.28	0.0499996	-0.134508
990	-35652.4	-8587.53	23.8998	0.28	0.0500001	-0.188905
990.017	-35652.4	-8587.1	23.9049	0.28	0.05	-0.248444
990.034	-35652.4	-8586.76	23.91	0.28	0.05	-0.314317
990.051	-35652.3	-8586.31	23.9151	0.28	0.05	-0.384523
990.068	-35652.3	-8585.89	23.9202	0.28	0.05	-0.454223
990.085	-35652.2	-8585.54	23.9252	0.28	0.05	-0.526961
990.102	-35652.2	-8585.09	23.9307	0.28	0.05	-0.590435
990.119	-35652.2	-8584.68	23.9352	0.28	0.0499999	-0.636472
990.136	-35652.1	-8584.33	23.9409	0.28	0.0500004	-0.66892
990.153	-35652.1	-8583.87	23.9454	0.28	0.0499984	-0.690755
990.17	-35652	-8583.47	23.9511	0.28	0.0500061	-0.708874
990.187	-35652	-8583.12	23.9555	0.28	0.0499795	-0.729218
990.204	-35652	-8582.64	23.9615	0.28	0.0500817	-0.748583
990.221	-35651.9	-8582.26	23.9655	0.28	0.0496936	-0.766206
990.238	-35651.9	-8581.9	23.9718	0.28	0.0523931	-0.78281
990.255	-35651.8	-8581.43	23.9758	0.28	0.0558606	-0.797622
990.272	-35651.8	-8581.04	23.9819	0.28	0.0594573	-0.809144
990.289	-35651.8	-8580.69	23.9859	0.28	0.0601019	-0.818877
990.306	-35651.7	-8580.21	23.9923	0.28	0.0599581	-0.824874
990.323	-35651.7	-8579.83	23.9959	0.28	0.0600652	-0.82948
990.34	-35651.7	-8579.46	24.0026	0.28	0.0598423	-0.83115
990.357	-35651.6	-8578.98	24.0062	0.28	0.0628975	-0.830332
990.374	-35651.6	-8578.62	24.0124	0.28	0.0662202	-0.827182
990.391	-35651.5	-8578.25	24.0196	0.28	0.0699098	-0.824713
990.408	-35651.5	-8577.77	24.0262	0.28	0.0699112	-0.823579
990.425	-35651.5	-8577.4	24.0331	0.28	0.0732237	-0.822531
990.442	-35651.4	-8577.02	24.0367	0.28	0.0733333	-0.820261
990.459	-35651.4	-8576.54	24.0433	0.28	0.0766667	-0.816993
990.476	-35651.3	-8576.18	24.0467	0.28	0.0766667	-0.814815
990.493	-35651.3	-8575.79	24.0536	0.28	0.0801386	-0.813699
990.51	-35651.3	-8575.32	24.057	0.28	0.0799334	-0.813733
990.527	-35651.2	-8574.97	24.0636	0.28	0.0801284	-0.813724
990.544	-35651.2	-8574.58	24.0673	0.28	0.0837774	-0.813726
990.561	-35651.1	-8574.1	24.0738	0.28	0.0870405	-0.813725
990.578	-35651.1	-8573.75	24.0774	0.28	0.090414	-0.813726
990.595	-35651.1	-8573.35	24.0841	0.28	0.09394	-0.813726
990.612	-35651	-8572.88	24.0877	0.280001	0.0972406	-0.813725
990.629	-35651	-8572.53	24.0941	0.279998	0.100628	-0.813728
990.646	-35650.9	-8572.12	24.0981	0.28001	0.104094	-0.813715
990.663	-35650.9	-8571.65	24.1042	0.279964	0.107608	-0.813765
990.68	-35650.9	-8571.31	24.1082	0.280134	0.110136	-0.813561
990.697	-35650.8	-8570.89	24.1145	0.279283	0.110481	-0.812119
990.714	-35650.8	-8570.43	24.1185	0.27567	0.115049	-0.809532
990.731	-35650.7	-8570.09	24.1245	0.272152	0.122268	-0.806372
990.748	-35650.7	-8569.66	24.1289	0.269681	0.128225	-0.804482
990.765	-35650.7	-8569.21	24.1346	0.270086	0.130867	-0.80385
990.782	-35650.6	-8568.87	24.1391	0.269976	0.135531	-0.803943
990.799	-35650.6	-8568.43	24.1448	0.27002	0.143099	-0.803902
990.816	-35650.5	-8567.99	24.1493	0.269948	0.14825	-0.803979
990.833	-35650.5	-8567.65	24.1548	0.270183	0.151471	-0.803628
990.85	-35650.5	-8567.2	24.1598	0.268877	0.154618	-0.801642
990.867	-35650.4	-8566.76	24.1649	0.264051	0.159787	-0.796911
990.884	-35650.4	-8566.41	24.17	0.255187	0.165226	-0.788873
990.901	-35650.3	-8565.96	24.1752	0.244625	0.168717	-0.779052
990.918	-35650.3	-8565.54	24.1801	0.234601	0.169963	-0.769597
990.935	-35650.3	-8565.19	24.1855	0.225071	0.17161	-0.757853
990.952	-35650.2	-8564.73	24.1886	0.209133	0.175315	-0.741296
990.969	-35650.2	-8564.32	24.192	0.185113	0.178891	-0.714269
990.986	-35650.1	-8563.97	24.1953	0.138351	0.180202	-0.670288
991.003	-35650.1	-8563.51	24.1991	0.0777439	0.179945	-0.614555
991.02	-35650.1	-8563.09	24.2001	0.0166472	0.180015	-0.554293
991.037	-35650	-8562.73	24.2002	-0.0523832	0.179996	-0.487093
991.054	-35650	-8562.27	24.1977	-0.122339	0.180002	-0.416188
991.071	-35649.9	-8561.87	24.1947	-0.197061	0.179994	-0.345232
991.088	-35649.9	-8561.51	24.1882	-0.273366	0.180019	-0.270298
991.105	-35649.9	-8561.04	24.1842	-0.337645	0.179927	-0.208952
991.122	-35649.8	-8560.65	24.1785	-0.382214	0.180275	-0.163432
991.139	-35649.8	-8560.29	24.1712	-0.409806	0.177381	-0.131786
991.156	-35649.7	-8559.81	24.1645	-0.427028	0.173885	-0.110081
991.173	-35649.7	-8559.43	24.1578	-0.44625	0.170609	-0.0915898
991.19	-35649.6	-8559.06	24.151	-0.467509	0.167089	-0.071972
991.207	-35649.6	-8558.58	24.1412	-0.487858	0.16367	-0.0542195
991.224	-35649.6	-8558.21	24.1312	-0.504648	0.160585	-0.0379304
991.241	-35649.5	-8557.84	24.1206	-0.5224	0.153763	-0.0206039
991.258	-35649.5	-8557.36	24.1106	-0.535879	0.147077	-0.00515939
991.275	-35649.4	-8556.99	24.1006	-0.549379	0.140281	0.00699012
991.292	-35649.4	-8556.61	24.09	-0.556667	0.136667	0.0163399
991.309	-35649.4	-8556.13	24.08	-0.563333	0.13	0.0217865
991.326	-35649.3	-8555.77	24.07	-0.566667	0.126667	0.0261438
991.343	-35649.3	-8555.38	24.0594	-0.569997	0.123265	0.0272277
991.36	-35649.2	-8554.9	24.0494	-0.566428	0.123216	0.0259931
991.377	-35649.2	-8554.55	24.0394	-0.563116	0.119915	0.022693
991.394	-35649.2	-8554.16	24.0287	-0.5598	0.119817	0.0205229
991.411	-35649.1	-8553.68	24.0191	-0.560118	0.116258	0.0195081
991.428	-35649.1	-8553.34	24.0123	-0.559724	0.112798	0.0183209
991.445	-35649	-8552.94	24.0014	-0.556036	0.11023	0.0157801
991.462	-35649	-8552.47	23.9917	-0.552665	0.113653	0.012586
991.479	-35648.9	-8552.12	23.9813	-0.549795	0.113296	0.0106148
991.496	-35648.9	-8551.71	23.9716	-0.550068	0.113118	0.0097289
991.513	-35648.9	-8551.26	23.9645	-0.549982	0.114333	0.00982395
991.53	-35648.8	-8550.91	23.9548	-0.550005	0.121946	0.00979884
991.547	-35648.8	-8550.49	23.9474	-0.549999	0.127767	0.0098055
991.564	-35648.7	-8550.04	23.937	-0.55	0.131606	0.0098035
991.581	-35648.7	-8549.7	23.9269	-0.55	0.138758	0.00980403
991.598	-35648.7	-8549.27	23.9164	-0.55	0.14601	0.00980389
991.615	-35648.6	-8548.83	23.9065	-0.55	0.151056	0.00980393
991.632	-35648.6	-8548.49	23.8963	-0.55	0.156249	0.00980392
991.649	-35648.5	-8548.06	23.8858	-0.55	0.168936	0.00980392
991.666	-35648.5	-8547.62	23.876	-0.55	0.181326	0.00980392
991.683	-35648.4	-8547.28	23.8656	-0.55	0.189589	0.00980392
991.7	-35648.4	-8546.84	23.8552	-0.55	0.197549	0.00980392
991.717	-35648.4	-8546.41	23.8454	-0.55	0.209223	0.00980392
991.734	-35648.3	-8546.07	23.835	-0.55	0.223768	0.00980392
991.751	-35648.3	-8545.63	23.8246	-0.55	0.235025	0.00980392
991.768	-35648.2	-8545.21	23.8148	-0.55	0.248448	0.00980392
991.785	-35648.2	-8544.87	23.8044	-0.55	0.264446	0.00980392
991.802	-35648.1	-8544.41	23.7941	-0.55	0.278192	0.00980392
991.819	-35648.1	-8544	23.7842	-0.55	0.289097	0.00980392
991.836	-35648.1	-8543.66	23.7738	-0.55	0.301338	0.00980392
991.853	-35648	-8543.2	23.7631	-0.55	0.315811	0.00980392
991.87	-35648	-8542.81	23.756	-0.55	0.326249	0.00980392
991.887	-35647.9	-8542.45	23.7463	-0.55	0.338998	0.00980392
991.904	-35647.9	-8541.99	23.7387	-0.55	0.352816	0.00980392
991.921	-35647.8	-8541.6	23.7295	-0.55	0.366191	0.00980391
991.938	-35647.8	-8541.25	23.7217	-0.55	0.377887	0.00980395
991.955	-35647.8	-8540.79	23.7125	-0.55	0.385239	0.0098038
991.972	-35647.7	-8540.41	23.7024	-0.55	0.391691	0.00980439
991.989	-35647.7	-8540.05	23.6919	-0.550001	0.398768	0.00980252
992.006	-35647.6	-8539.58	23.6817	-0.549994	0.405512	0.0098094
992.023	-35647.6	-8539.21	23.6718	-0.550021	0.412122	0.00978342
992.04	-35647.5	-8538.85	23.6612	-0.549944	0.41917	0.009859
992.057	-35647.5	-8538.38	23.6512	-0.550217	0.425924	0.00884192
992.074	-35647.5	-8538.01	23.6412	-0.546899	0.432428	0.00782804
992.091	-35647.4	-8537.65	23.6306	-0.546747	0.442524	0.00555318
992.108	-35647.4	-8537.18	23.6206	-0.543448	0.458961	0.00444407
992.125	-35647.3	-8536.82	23.6106	-0.543416	0.47575	0.00229088
992.142	-35647.3	-8536.45	23.6	-0.54	0.49	0.00108932
992.159	-35647.2	-8535.98	23.59	-0.54	0.503333	0
992.176	-35647.2	-8535.63	23.58	-0.54	0.523333	0
992.193	-35647.1	-8535.25	23.5694	-0.540138	0.548061	0.00114888
992.21	-35647.1	-8534.79	23.5596	-0.543435	0.567549	0.00228798
992.227	-35647	-8534.44	23.5528	-0.543341	0.580891	0.00444801
992.244	-35647	-8534.05	23.5424	-0.543058	0.598852	0.00565772
992.261	-35647	-8533.59	23.5356	-0.539795	0.61953	0.00781583
992.278	-35646.9	-8533.25	23.5257	-0.540053	0.646426	0.00885128
992.295	-35646.9	-8532.86	23.5185	-0.53998	0.670903	0.00988516
992.312	-35646.8	-8532.4	23.5082	-0.540005	0.693769	0.00978877
992.329	-35646.8	-8532.06	23.4982	-0.539999	0.713321	0.00978343
992.346	-35646.7	-8531.66	23.4876	-0.54	0.730191	0.00994931
992.363	-35646.7	-8531.21	23.4777	-0.54	0.742752	0.0112836
992.38	-35646.6	-8530.87	23.4675	-0.54	0.757731	0.0138552
992.397	-35646.6	-8530.47	23.457	-0.54	0.78012	0.0171515
992.414	-35646.5	-8530.03	23.4471	-0.54	0.803787	0.0189493
992.431	-35646.5	-8529.69	23.4369	-0.54	0.82576	0.0196737
992.448	-35646.4	-8529.27	23.4264	-0.54	0.842035	0.0196032
992.465	-35646.4	-8528.84	23.4165	-0.54	0.852803	0.0195528
992.482	-35646.3	-8528.51	23.4063	-0.54	0.859081	0.0198849
992.499	-35646.3	-8528.08	23.3958	-0.54	0.865964	0.0214441
992.516	-35646.2	-8527.66	23.3859	-0.54	0.873694	0.0241966
