# Supplementary material for: Extraction of driving behavior primitives considering driver expectation and vehicle dynamics
Source: PLoS One. 2025 Dec 31;20(12):e0340123. doi: 10.1371/journal.pone.0340123 (PMC12755792; doi:10.1371/journal.pone.0340123)
Supplement: S1 File — (ZIP) [file pone.0340123.s001.zip › DataSetForPimitiveExaction-1/straight driving/g10_s_17.xlsx]

## Sheet: Sheet1
994.692	-35638.3	-8479.22	22.28	-0.416667	1.22	0.0893246
994.709	-35638.3	-8479.11	22.27	-0.426667	1.21	0.0958606
994.726	-35638.1	-8477.98	22.2567	-0.44	1.21333	0.0980392
994.743	-35638	-8477.65	22.2427	-0.42243	1.13453	0.0930133
994.76	-35637.9	-8477.3	22.2363	-0.412424	1.03647	0.0801404
994.777	-35637.8	-8476.88	22.2296	-0.400395	0.917791	0.0783984
994.794	-35637.7	-8476.53	22.2225	-0.417567	0.858118	0.0773869
994.811	-35637.7	-8476.19	22.2159	-0.408494	0.81463	0.0768509
994.828	-35637.6	-8475.76	22.2092	-0.399114	0.758811	0.0686404
994.845	-35637.5	-8475.44	22.2021	-0.392049	0.682802	0.0609696
994.862	-35637.4	-8475.09	22.1955	-0.385902	0.607243	0.0557919
994.879	-35637.3	-8474.66	22.1888	-0.382673	0.543318	0.0517381
994.896	-35637.3	-8474.33	22.1817	-0.379707	0.49743	0.0497492
994.913	-35637.2	-8473.98	22.1751	-0.380078	0.461222	0.0489728
994.93	-35637.1	-8473.55	22.1683	-0.37998	0.426025	0.0489652
994.947	-35637	-8473.23	22.1613	-0.380006	0.398613	0.0494339
994.964	-35636.9	-8472.88	22.1547	-0.379998	0.373235	0.0545568
994.981	-35636.8	-8472.45	22.148	-0.380001	0.348323	0.0706579
994.998	-35636.8	-8472.14	22.1407	-0.379996	0.322314	0.101659
995.015	-35636.7	-8471.77	22.1355	-0.380014	0.302146	0.14013
995.032	-35636.6	-8471.35	22.1312	-0.379948	0.27888	0.179514
995.049	-35636.5	-8471.03	22.1238	-0.380227	0.258074	0.211723
995.066	-35636.4	-8470.66	22.1173	-0.378912	0.239924	0.232343
995.083	-35636.3	-8470.25	22.1104	-0.375197	0.221419	0.249879
995.1	-35636.3	-8469.94	22.1035	-0.371528	0.201419	0.268881
995.117	-35636.2	-8469.56	22.0969	-0.36966	0.186852	0.292781
995.134	-35636.1	-8469.15	22.09	-0.370314	0.173913	0.321012
995.151	-35636	-8468.84	22.0831	-0.368453	0.15626	0.347433
995.168	-35635.9	-8468.46	22.0766	-0.364934	0.137397	0.367182
995.185	-35635.8	-8468.05	22.0692	-0.36121	0.121958	0.386364
995.202	-35635.8	-8467.74	22.0648	-0.359762	0.111088	0.409967
995.219	-35635.7	-8467.35	22.0594	-0.359991	0.0973362	0.44052
995.236	-35635.6	-8466.96	22.0546	-0.360251	0.0808403	0.477962
995.253	-35635.5	-8466.64	22.0493	-0.358027	0.0718527	0.513277
995.27	-35635.5	-8466.33	22.0423	-0.354553	0.0662049	0.5418
995.287	-35635.4	-8465.9	22.0354	-0.350795	0.0563934	0.568615
995.304	-35635.3	-8465.55	22.0286	-0.349813	0.048123	0.593276
995.321	-35635.2	-8465.15	22.022	-0.350044	0.0441503	0.617227
995.338	-35635.1	-8464.77	22.0151	-0.350008	0.0411259	0.639903
995.355	-35635	-8464.47	22.0079	-0.349928	0.0348477	0.660168
995.372	-35635	-8464.05	22.0044	-0.350279	0.0303444	0.677665
995.389	-35634.9	-8463.68	21.9978	-0.347366	0.0300053	0.697023
995.406	-35634.8	-8463.37	21.9941	-0.343946	0.0297474	0.714871
995.423	-35634.7	-8462.95	21.9877	-0.340381	0.0328671	0.732218
995.44	-35634.6	-8462.59	21.9838	-0.339934	0.0333995	0.748819
995.457	-35634.6	-8462.27	21.9775	-0.340028	0.0333592	0.761337
995.474	-35634.5	-8461.85	21.9708	-0.339952	0.0331635	0.769538
995.491	-35634.4	-8461.5	21.9638	-0.340088	0.0364326	0.772305
995.508	-35634.3	-8461.18	21.9569	-0.336884	0.0398136	0.771385
995.525	-35634.2	-8460.86	21.9536	-0.333553	0.0431363	0.768172
995.542	-35634.1	-8460.41	21.9467	-0.33	0.0466667	0.765795
995.559	-35634.1	-8460.09	21.94	-0.33	0.05	0.766885
995.576	-35634	-8459.66	21.9333	-0.33	0.05	0.772331
995.593	-35633.9	-8459.32	21.9264	-0.330002	0.0534227	0.783978
995.61	-35633.8	-8459	21.923	-0.329999	0.0534462	0.797111
995.627	-35633.7	-8458.57	21.9164	-0.33	0.0567473	0.811262
995.644	-35633.6	-8458.23	21.9127	-0.33	0.0568988	0.823824
995.661	-35633.6	-8457.92	21.9061	-0.33	0.0602155	0.834461
995.678	-35633.5	-8457.58	21.9027	-0.33	0.0599494	0.842982
995.695	-35633.4	-8457.14	21.8954	-0.33	0.0599902	0.849431
995.712	-35633.3	-8456.81	21.8889	-0.33	0.0601103	0.852158
995.729	-35633.2	-8456.39	21.882	-0.33	0.0595492	0.85298
995.746	-35633.2	-8456.07	21.8756	-0.33	0.0559709	0.852959
995.763	-35633.1	-8455.71	21.8726	-0.33	0.0518649	0.852807
995.78	-35633	-8455.36	21.8693	-0.33	0.0457065	0.851418
995.797	-35633	-8455.15	21.8649	-0.33	0.0415396	0.848728
995.814	-35632.8	-8454.61	21.8581	-0.33	0.0353918	0.845623
995.831	-35632.8	-8454.29	21.8511	-0.33	0.0321812	0.843778
995.848	-35632.7	-8453.85	21.8453	-0.33	0.029854	0.843052
995.865	-35632.6	-8453.56	21.8414	-0.33	0.0292118	0.843161
995.882	-35632.5	-8453.18	21.8341	-0.330002	0.0253285	0.843129
995.899	-35632.4	-8452.77	21.8273	-0.329993	0.0219642	0.843152
995.916	-35632.3	-8452.48	21.8203	-0.330028	0.0186286	0.843086
995.933	-35632.3	-8452.09	21.8153	-0.329899	0.01527	0.84332
995.95	-35632.2	-8451.68	21.8102	-0.330426	0.0114913	0.841911
995.967	-35632.1	-8451.4	21.8051	-0.327357	0.00972956	0.833884
995.984	-35632	-8451.01	21.8001	-0.308476	0.0100835	0.812092
996.001	-35631.9	-8450.6	21.7945	-0.273511	0.00990041	0.776071
996.018	-35631.9	-8450.32	21.7917	-0.228156	0.0103118	0.735672
996.035	-35631.8	-8449.91	21.7881	-0.186643	0.00832553	0.696124
996.052	-35631.7	-8449.53	21.7848	-0.156312	0.00470166	0.666033
996.069	-35631.6	-8449.24	21.7811	-0.136669	0.00111008	0.644555
996.086	-35631.5	-8448.83	21.7798	-0.117941	-0.000221592	0.624133
996.103	-35631.4	-8448.45	21.7801	-0.0954189	0.000140267	0.601438
996.12	-35631.4	-8448.16	21.78	-0.0678873	-0.000334623	0.575396
996.137	-35631.3	-8447.73	21.78	-0.0357893	0.00215982	0.546249
996.154	-35631.2	-8447.36	21.78	-0.00702264	0.00564913	0.521949
996.171	-35631.1	-8447.08	21.78	0.0143432	0.00935871	0.504537
996.188	-35631	-8446.64	21.78	0.0346684	0.0098914	0.488878
996.205	-35630.9	-8446.29	21.78	0.059598	0.0124098	0.468727
996.222	-35630.9	-8445.99	21.7801	0.0938361	0.015806	0.441264
996.239	-35630.8	-8445.56	21.7798	0.135983	0.0196799	0.406079
996.256	-35630.7	-8445.21	21.7826	0.174124	0.0196927	0.373268
996.273	-35630.6	-8444.91	21.7861	0.204943	0.0252532	0.346514
996.29	-35630.5	-8444.47	21.7896	0.233363	0.0325075	0.321792
996.307	-35630.5	-8444.13	21.793	0.260433	0.0393768	0.30183
996.324	-35630.4	-8443.83	21.796	0.283789	0.0429886	0.282121
996.341	-35630.3	-8443.37	21.803	0.308752	0.0464541	0.265624
996.358	-35630.2	-8443.05	21.8064	0.325679	0.0498085	0.250269
996.375	-35630.1	-8442.73	21.8129	0.345428	0.0531353	0.237232
996.392	-35630.1	-8442.29	21.82	0.366667	0.0566667	0.221133
996.409	-35630	-8441.97	21.8267	0.39	0.06	0.206972
996.426	-35629.9	-8441.65	21.8333	0.41	0.06	0.1939
996.443	-35629.8	-8441.2	21.8404	0.427612	0.0600082	0.182449
996.46	-35629.7	-8440.88	21.8471	0.440559	0.0599906	0.175004
996.477	-35629.7	-8440.56	21.8537	0.446947	0.0600294	0.169718
996.494	-35629.5	-8440.11	21.861	0.450154	0.0597678	0.167586
996.511	-35629.5	-8439.81	21.8713	0.449951	0.0562401	0.166613
996.528	-35629.4	-8439.47	21.881	0.45004	0.0529186	0.16671
996.545	-35629.3	-8439.02	21.8879	0.449823	0.0494768	0.166467
996.562	-35629.2	-8438.72	21.8944	0.450694	0.0457388	0.16387
996.579	-35629.2	-8438.37	21.9017	0.458208	0.0386455	0.157355
996.596	-35629.1	-8437.93	21.9119	0.470321	0.032103	0.145142
996.613	-35629	-8437.64	21.9181	0.48675	0.0299722	0.131749
996.63	-35628.9	-8437.28	21.9249	0.50002	0.0294523	0.117877
996.647	-35628.8	-8436.84	21.9327	0.513307	0.0255732	0.107316
996.664	-35628.7	-8436.55	21.943	0.522948	0.0223996	0.101072
996.681	-35628.7	-8436.18	21.9531	0.532472	0.0189413	0.0985963
996.698	-35628.6	-8435.75	21.9636	0.538295	0.0155387	0.0982167
996.715	-35628.5	-8435.46	21.9737	0.54021	0.0119016	0.0997496
996.732	-35628.4	-8435.08	21.9827	0.539963	0.00993879	0.10252
996.749	-35628.3	-8434.66	21.9895	0.539947	0.00897186	0.105607
996.766	-35628.3	-8434.37	21.9958	0.540255	0.0052768	0.10763
996.783	-35628.2	-8433.98	22.0041	0.538785	0.0016787	0.109793
996.8	-35628.1	-8433.57	22.0149	0.535072	-0.000308526	0.112685
996.817	-35628	-8433.29	22.0246	0.531529	8.21523e-05	0.115275
996.834	-35627.9	-8432.89	22.035	0.529751	-1.98817e-05	0.114872
996.851	-35627.8	-8432.48	22.0453	0.53007	5.92224e-06	0.110168
996.868	-35627.8	-8432.19	22.0555	0.529981	-2.90841e-06	0.102819
996.885	-35627.7	-8431.78	22.064	0.530006	5.39661e-06	0.0946839
996.902	-35627.6	-8431.39	22.0707	0.529993	-2.07057e-05	0.0880247
996.919	-35627.5	-8431.09	22.0769	0.530021	7.73824e-05	0.0834206
996.936	-35627.4	-8430.67	22.0861	0.52993	-0.000266745	0.0795188
996.953	-35627.3	-8430.29	22.0966	0.530281	0.00197716	0.0769157
996.97	-35627.3	-8430	22.1064	0.528044	0.0054469	0.0753018
996.987	-35627.2	-8429.57	22.1169	0.524393	0.00920347	0.0758233
997.004	-35627.1	-8429.19	22.127	0.520708	0.0101954	0.0770281
997.021	-35627	-8428.9	22.1373	0.519835	0.00992469	0.078194
997.038	-35626.9	-8428.46	22.1451	0.520035	0.0100922	0.0784757
997.055	-35626.8	-8428.1	22.1518	0.519991	0.00967522	0.0784197
997.072	-35626.8	-8427.8	22.1581	0.520002	0.0126973	0.0784335
997.089	-35626.7	-8427.36	22.168	0.520002	0.0133857	0.078434
997.106	-35626.6	-8427	22.1783	0.519989	0.0135693	0.0784189
997.123	-35626.5	-8426.7	22.1881	0.520042	0.0104748	0.0784785
997.14	-35626.4	-8426.24	22.1989	0.519888	0.00992108	0.077575
997.157	-35626.3	-8425.9	22.206	0.522724	0.0100212	0.0745721
997.174	-35626.3	-8425.59	22.2125	0.529158	0.00999421	0.0693876
997.191	-35626.2	-8425.13	22.2195	0.536239	0.0100012	0.0624767
997.208	-35626.1	-8424.81	22.2294	0.543034	0.00999812	0.0569263
997.225	-35626	-8424.48	22.2394	0.546493	0.0100064	0.0525183
997.242	-35625.9	-8424.03	22.25	0.55	0.01	0.0490196
997.259	-35625.8	-8423.7	22.26	0.553333	0.01	0.0457516
997.276	-35625.8	-8423.38	22.27	0.556667	0.00666667	0.0413943
997.293	-35625.7	-8422.92	22.2806	0.56362	0.00310836	0.0367255
997.31	-35625.6	-8422.6	22.2906	0.566974	-8.80456e-05	0.0313158
997.327	-35625.5	-8422.26	22.3006	0.573616	2.28412e-05	0.0269236
997.344	-35625.4	-8421.8	22.3112	0.577322	-1.1335e-05	0.0212004
997.361	-35625.3	-8421.5	22.3212	0.583867	3.02894e-06	0.0168676
997.378	-35625.3	-8421.15	22.3312	0.58728	-7.80524e-07	0.0113106
997.395	-35625.2	-8420.7	22.3418	0.594632	2.8977e-07	0.00543684
997.412	-35625.1	-8420.39	22.3517	0.601104	-7.43137e-08	-0.00118209
997.429	-35625	-8420.03	22.3619	0.608014	7.54725e-09	-0.00762458
997.446	-35624.9	-8419.59	22.3724	0.614375	5.60308e-08	-0.013181
997.463	-35624.8	-8419.28	22.3823	0.617508	-2.3501e-07	-0.017018
997.48	-35624.7	-8418.91	22.3925	0.620254	8.74766e-07	-0.018874
997.497	-35624.6	-8418.47	22.403	0.619921	-4.13371e-06	-0.01969
997.514	-35624.6	-8418.18	22.4129	0.620021	1.56052e-05	-0.0195971
997.531	-35624.5	-8417.8	22.4231	0.619995	-5.73478e-05	-0.0195695
997.548	-35624.4	-8417.36	22.4336	0.620002	0.000258072	-0.0198523
997.565	-35624.3	-8417.06	22.4435	0.619999	-0.00111929	-0.0213191
997.582	-35624.2	-8416.67	22.4537	0.620003	-0.00359654	-0.02402
997.599	-35624.1	-8416.25	22.4642	0.619988	-0.00352852	-0.0275695
997.616	-35624.1	-8415.95	22.474	0.620047	-0.00203096	-0.030604
997.633	-35624	-8415.55	22.4844	0.619831	0.000331325	-0.0347405
997.65	-35623.9	-8415.13	22.4948	0.621065	-9.41745e-05	-0.0417648
997.667	-35623.8	-8414.83	22.5046	0.626165	2.50706e-05	-0.0524666
997.684	-35623.7	-8414.42	22.515	0.633624	-6.04739e-06	-0.0673015
997.701	-35623.6	-8414.01	22.5254	0.638721	1.71889e-06	-0.0843043
997.718	-35623.6	-8413.71	22.5352	0.641685	-5.54003e-07	-0.102122
997.735	-35623.5	-8413.29	22.5457	0.645159	4.72994e-07	-0.122043
997.752	-35623.4	-8412.89	22.5557	0.648923	-1.52674e-06	-0.14282
997.769	-35623.3	-8412.59	22.5675	0.65022	5.6281e-06	-0.164701
997.786	-35623.2	-8412.16	22.5817	0.649966	-1.93815e-05	-0.193193
997.803	-35623.1	-8411.77	22.5956	0.649944	7.80389e-05	-0.226593
997.82	-35623.1	-8411.47	22.6066	0.650259	-0.000292698	-0.26012
997.837	-35623	-8411.03	22.6168	0.648036	0.00206485	-0.289046
997.854	-35622.9	-8410.65	22.6271	0.642413	0.00601518	-0.303639
997.871	-35622.8	-8410.35	22.637	0.632822	0.00681735	-0.30454
997.888	-35622.7	-8409.91	22.6475	0.624892	0.00663291	-0.295809
997.905	-35622.6	-8409.54	22.6577	0.618004	0.00668309	-0.283934
997.922	-35622.5	-8409.22	22.6676	0.614	0.00663506	-0.271138
997.939	-35622.4	-8408.77	22.6781	0.61065	0.00675572	-0.257419
997.956	-35622.4	-8408.41	22.6883	0.60722	0.0063202	-0.242501
997.973	-35622.3	-8408.1	22.6982	0.603999	0.00982516	-0.2248
997.99	-35622.2	-8407.61	22.7088	0.600259	0.00706176	-0.2021
998.007	-35622.1	-8407.26	22.7188	0.599932	0.00657214	-0.179992
998.024	-35622	-8406.95	22.7288	0.600018	0.00665509	-0.160167
998.041	-35621.9	-8406.49	22.7394	0.599998	0.00674213	-0.142527
998.058	-35621.8	-8406.14	22.7494	0.600001	0.00358408	-0.129204
998.075	-35621.8	-8405.81	22.7594	0.6	9.73402e-05	-0.119239
998.092	-35621.7	-8405.35	22.77	0.6	0	-0.1122
998.109	-35621.6	-8405.01	22.78	0.6	-7.37263e-16	-0.108932
998.126	-35621.5	-8404.68	22.79	0.6	0	-0.107843
998.143	-35621.4	-8404.22	22.8006	0.6	-4.19764e-07	-0.107877
998.16	-35621.3	-8403.88	22.8106	0.6	1.1222e-07	-0.109025
998.177	-35621.3	-8403.54	22.8206	0.6	-2.91126e-08	-0.111295
998.194	-35621.1	-8403.07	22.8312	0.6	1.44472e-08	-0.114743
998.211	-35621.1	-8402.76	22.8412	0.6	-3.86046e-09	-0.116673
998.228	-35621	-8402.4	22.8512	0.6	9.94412e-10	-0.116409
998.245	-35620.9	-8401.94	22.8618	0.6	-3.66933e-10	-0.113697
998.262	-35620.8	-8401.62	22.8717	0.6	8.56322e-11	-0.10928
998.279	-35620.7	-8401.26	22.8819	0.6	2.41192e-11	-0.104691
998.296	-35620.6	-8400.8	22.8924	0.6	-2.4296e-10	-0.0990717
998.313	-35620.6	-8400.49	22.9023	0.6	9.48296e-10	-0.0947996
998.33	-35620.5	-8400.11	22.9125	0.6	-3.51311e-09	-0.0907691
998.347	-35620.4	-8399.66	22.923	0.6	1.65958e-08	-0.088895
998.364	-35620.3	-8399.35	22.9329	0.6	-6.26497e-08	-0.0881615
998.381	-35620.2	-8398.97	22.9431	0.6	2.30232e-07	-0.0882538
998.398	-35620.1	-8398.52	22.9536	0.6	-1.03607e-06	-0.0882298
998.415	-35620	-8398.22	22.9635	0.6	3.90521e-06	-0.0882365
998.432	-35620	-8397.82	22.9737	0.6	-1.42458e-05	-0.088236
998.449	-35619.9	-8397.38	22.9842	0.6	6.19314e-05	-0.0882308
998.466	-35619.8	-8397.08	22.994	0.6	-0.000233134	-0.0882524
998.483	-35619.7	-8396.67	23.0044	0.600001	0.00112173	-0.0881733
998.5	-35619.6	-8396.24	23.0148	0.599995	0.00532806	-0.0886116
998.517	-35619.5	-8395.94	23.0246	0.600018	0.0066172	-0.0901439
998.534	-35619.4	-8395.51	23.035	0.599936	0.00807798	-0.0932025
998.551	-35619.3	-8395.1	23.0454	0.600265	0.0116753	-0.09568
998.568	-35619.3	-8394.8	23.0552	0.598511	0.0158013	-0.0955959
998.585	-35619.2	-8394.37	23.0656	0.594726	0.0147138	-0.0930575
998.602	-35619.1	-8393.95	23.076	0.591386	0.014737	-0.0895005
998.619	-35619	-8393.65	23.0858	0.587981	0.018571	-0.086436
998.636	-35618.9	-8393.21	23.0963	0.584859	0.0227296	-0.0823515
998.653	-35618.8	-8392.8	23.1065	0.579129	0.0209731	-0.0772481
998.67	-35618.8	-8392.5	23.1164	0.572603	0.0219392	-0.0705424
998.687	-35618.7	-8392.06	23.1269	0.563478	0.0235929	-0.0610826
998.704	-35618.6	-8391.67	23.1371	0.550906	0.0233328	-0.048724
998.721	-35618.5	-8391.36	23.1469	0.535183	0.0230714	-0.0342271
998.738	-35618.4	-8390.9	23.1578	0.51735	0.0256437	-0.016527
998.755	-35618.3	-8390.52	23.1653	0.500889	0.0295045	0.00348276
998.772	-35618.2	-8390.2	23.1718	0.479657	0.0301408	0.0286164
998.789	-35618.1	-8389.74	23.1785	0.449431	0.0299077	0.0638337
998.806	-35618	-8389.37	23.1884	0.413256	0.0302763	0.103988
998.823	-35618	-8389.05	23.1955	0.37634	0.0271256	0.143618
998.84	-35617.9	-8388.58	23.2027	0.343116	0.0266046	0.178592
998.857	-35617.8	-8388.22	23.2061	0.324479	0.0266289	0.199874
998.874	-35617.7	-8387.9	23.2127	0.319915	0.0268799	0.209713
998.891	-35617.6	-8387.42	23.2164	0.323028	0.0234801	0.210419
998.908	-35617.5	-8387.08	23.223	0.329511	0.0233017	0.205215
998.925	-35617.4	-8386.75	23.2264	0.339356	0.0233137	0.196675
998.942	-35617.3	-8386.26	23.2333	0.35	0.0233333	0.185185
998.959	-35617.3	-8385.92	23.24	0.36	0.02	0.171024
998.976	-35617.2	-8385.58	23.2467	0.376667	0.02	0.152505
998.993	-35617.1	-8385.1	23.2537	0.398027	0.0199918	0.129359
999.01	-35617	-8384.77	23.2604	0.421285	0.0200024	0.107728
999.027	-35616.9	-8384.42	23.2671	0.441113	0.0199987	0.088219
999.044	-35616.8	-8383.95	23.2741	0.458426	0.0200058	0.0712668
999.061	-35616.7	-8383.63	23.2805	0.47064	0.01999	0.0592852
999.078	-35616.7	-8383.28	23.2907	0.480508	0.0200366	0.0496087
999.095	-35616.5	-8382.81	23.301	0.487268	0.0197087	0.0430062
999.112	-35616.5	-8382.49	23.3074	0.490122	0.0164709	0.0400968
999.129	-35616.4	-8382.13	23.3141	0.489953	0.0166976	0.039166
999.146	-35616.3	-8381.65	23.3216	0.490105	0.0167689	0.0393302
999.163	-35616.2	-8381.33	23.3318	0.489622	0.0161929	0.0405915
999.18	-35616.1	-8380.96	23.3419	0.486013	0.0130868	0.0430561
999.197	-35616	-8380.48	23.3519	0.482458	0.01337	0.046451
999.214	-35615.9	-8380.17	23.3582	0.479594	0.0134923	0.0481311
999.231	-35615.9	-8379.79	23.3649	0.480703	0.0126158	0.0476007
999.248	-35615.8	-8379.33	23.3727	0.484166	0.00962449	0.044575
999.265	-35615.7	-8379.01	23.3832	0.488553	0.0101002	0.0401754
999.282	-35615.6	-8378.62	23.3923	0.494483	0.00997483	0.0353649
999.299	-35615.5	-8378.17	23.3991	0.498872	0.0100075	0.0299696
999.316	-35615.4	-8377.85	23.4054	0.504819	0.009998	0.0254014
999.333	-35615.3	-8377.45	23.4135	0.508014	0.0100005	0.0200313
999.35	-35615.2	-8377.01	23.4243	0.51034	0.00999986	0.0157506
999.367	-35615.2	-8376.7	23.434	0.509909	0.01	0.0140575
999.384	-35615.1	-8376.28	23.4446	0.510022	0.00999999	0.0168184
999.401	-35615	-8375.84	23.4535	0.509994	0.01	0.0226754
999.418	-35614.9	-8375.54	23.4597	0.510001	0.01	0.0287648
999.435	-35614.8	-8375.11	23.4664	0.510001	0.01	0.034376
999.452	-35614.7	-8374.68	23.4751	0.509995	0.01	0.0394252
999.469	-35614.6	-8374.37	23.4852	0.510019	0.01	0.0438383
999.486	-35614.5	-8373.93	23.4959	0.509931	0.01	0.0471228
999.503	-35614.4	-8373.51	23.5042	0.51028	0.00999999	0.0492181
999.52	-35614.4	-8373.21	23.5105	0.50827	0.01	0.0512616
999.537	-35614.3	-8372.76	23.5173	0.504597	0.00999991	0.0543368
999.554	-35614.2	-8372.35	23.5263	0.500893	0.0100004	0.0571331
999.571	-35614.1	-8372.04	23.5363	0.499802	0.00999862	0.0585721
999.588	-35614	-8371.58	23.5472	0.500044	0.0100046	0.0588682
999.605	-35613.9	-8371.19	23.5545	0.499988	0.00998164	0.0588135
999.622	-35613.8	-8370.86	23.5639	0.500004	0.0100688	0.0588184
999.639	-35613.7	-8370.45	23.5703	0.499996	0.00950911	0.0588309
999.656	-35613.6	-8370.04	23.5746	0.499999	0.00957768	0.0581381
999.673	-35613.6	-8369.69	23.5867	0.500001	0.0125013	0.0554887
999.69	-35613.5	-8369.22	23.5985	0.499999	0.0158791	0.0501453
999.707	-35613.4	-8368.85	23.6056	0.500004	0.0220063	0.0436354
999.724	-35613.3	-8368.52	23.6122	0.499984	0.029054	0.037131
999.741	-35613.2	-8368.04	23.619	0.500043	0.0329641	0.0302228
999.758	-35613.1	-8367.68	23.6288	0.499834	0.0363219	0.0236163
999.775	-35613	-8367.35	23.6387	0.502912	0.0393949	0.0171811
999.792	-35612.9	-8366.87	23.6495	0.506382	0.0462836	0.00921775
999.809	-35612.8	-8366.51	23.6562	0.512922	0.0499607	0.000523126
999.826	-35612.8	-8366.18	23.6661	0.519578	0.0499173	-0.00823465
999.843	-35612.7	-8365.68	23.6733	0.526667	0.0533333	-0.0152505
999.86	-35612.6	-8365.34	23.6833	0.53	0.0566667	-0.0196078
999.877	-35612.5	-8364.99	23.69	0.533333	0.06	-0.0228758
999.894	-35612.4	-8364.5	23.7006	0.536895	0.0600122	-0.0263168
999.911	-35612.3	-8364.16	23.7106	0.540089	0.0598666	-0.0284129
999.928	-35612.2	-8363.81	23.7207	0.53997	0.0565665	-0.0294424
999.945	-35612.1	-8363.32	23.7309	0.540073	0.0566454	-0.0293387
999.962	-35612	-8362.99	23.7377	0.539758	0.0569458	-0.0281303
999.979	-35611.9	-8362.63	23.7476	0.536254	0.0602089	-0.0257866
999.996	-35611.8	-8362.17	23.7544	0.532872	0.059929	-0.0225327
1000.01	-35611.8	-8361.81	23.7647	0.529763	0.0601263	-0.0204137
1000.03	-35611.7	-8361.44	23.7716	0.530061	0.0595707	-0.0195573
1000.05	-35611.6	-8360.96	23.7825	0.52998	0.0558332	-0.0196246
1000.06	-35611.5	-8360.64	23.7922	0.530005	0.0524361	-0.0196033
1000.08	-35611.4	-8360.25	23.8026	0.529999	0.0497602	-0.0196092
1000.1	-35611.3	-8359.78	23.8123	0.53	0.0500742	-0.0196066
1000.12	-35611.2	-8359.46	23.8186	0.53	0.0499812	-0.0196111
1000.13	-35611.1	-8359.06	23.8253	0.53	0.0500009	-0.0195961
1000.15	-35611	-8358.6	23.8333	0.53	0.0500169	-0.0196606
1000.17	-35611	-8358.28	23.8435	0.53	0.0499311	-0.019361
1000.18	-35610.9	-8357.87	23.8537	0.53	0.0502527	-0.0178837
1000.2	-35610.8	-8357.42	23.8642	0.53	0.0486684	-0.0147479
1000.22	-35610.7	-8357.1	23.874	0.53	0.0463866	-0.00989854
1000.23	-35610.6	-8356.68	23.8846	0.53	0.0464724	-0.00377037
1000.25	-35610.5	-8356.23	23.8935	0.53	0.0481834	0.0032166
1000.27	-35610.4	-8355.91	23.8997	0.530001	0.0503519	0.00919044
1000.29	-35610.3	-8355.48	23.9064	0.529995	0.0499152	0.0143616
1000.3	-35610.2	-8355.05	23.9151	0.530019	0.0500237	0.0177592
1000.32	-35610.1	-8354.73	23.9253	0.52993	0.0499937	0.0191406
1000.34	-35610	-8354.28	23.9356	0.530247	0.0500015	0.0201501
1000.35	-35609.9	-8353.86	23.9459	0.528312	0.0499996	0.0218252
1000.37	-35609.9	-8353.54	23.9561	0.524507	0.0500001	0.0244935
1000.39	-35609.8	-8353.08	23.9644	0.522622	0.05	0.0242034
1000.4	-35609.7	-8352.67	23.9711	0.527324	0.05	0.0191518
1000.42	-35609.6	-8352.35	23.9773	0.534263	0.05	0.00999134
1000.44	-35609.5	-8351.89	23.9867	0.54158	0.05	0.00118124
1000.46	-35609.4	-8351.48	23.9972	0.545546	0.05	-0.00662383
1000.47	-35609.3	-8351.16	24.007	0.551429	0.05	-0.01312
1000.49	-35609.2	-8350.69	24.0175	0.555954	0.05	-0.0217845
1000.51	-35609.1	-8350.29	24.0277	0.559426	0.05	-0.029888
1000.52	-35609.1	-8349.97	24.0376	0.56014	0.05	-0.0374209
1000.54	-35608.9	-8349.48	24.0481	0.559972	0.05	-0.0446314
1000.56	-35608.9	-8349.1	24.0583	0.560007	0.05	-0.0503124
1000.57	-35608.8	-8348.78	24.0681	0.559998	0.05	-0.0549249
1000.59	-35608.7	-8348.29	24.0789	0.560001	0.05	-0.0575375
1000.61	-35608.6	-8347.92	24.086	0.559998	0.05	-0.0587633
1000.62	-35608.5	-8347.58	24.0925	0.560008	0.05	-0.0588309
1000.64	-35608.4	-8347.09	24.0995	0.559984	0.05	-0.0588388
1000.66	-35608.3	-8346.72	24.1094	0.56006	0.05	-0.0578493
1000.68	-35608.2	-8346.38	24.1194	0.556996	0.05	-0.0547371
1000.69	-35608.1	-8345.88	24.13	0.55	0.05	-0.0490196
1000.71	-35608	-8345.53	24.14	0.543333	0.05	-0.0424837
1000.73	-35607.9	-8345.18	24.15	0.536667	0.05	-0.0359477
1000.74	-35607.8	-8344.68	24.1606	0.529565	0.05	-0.0290405
1000.76	-35607.8	-8344.33	24.1706	0.523056	0.05	-0.0236836
1000.78	-35607.7	-8343.97	24.1805	0.519815	0.05	-0.0193863
1000.8	-35607.6	-8343.48	24.1875	0.516267	0.05	-0.0159335
1000.81	-35607.5	-8343.13	24.194	0.512885	0.0500001	-0.0127691
1000.83	-35607.4	-8342.77	24.2011	0.509847	0.0499996	-0.0106315
1000.85	-35607.3	-8342.28	24.2119	0.510057	0.0500023	-0.00835056
1000.86	-35607.2	-8341.95	24.2218	0.509985	0.0499911	-0.00601136
1000.88	-35607.1	-8341.56	24.2314	0.510004	0.0500329	-0.00275651
1000.9	-35607	-8341.07	24.2383	0.509999	0.0498328	-0.00072242
1000.91	-35606.9	-8340.74	24.2447	0.51	0.0506757	6.50266e-05
1000.93	-35606.8	-8340.35	24.2522	0.51	0.0536173	-2.4698e-05
1000.95	-35606.7	-8339.87	24.2631	0.51	0.0533024	4.65303e-05
1000.97	-35606.6	-8339.54	24.2728	0.51	0.0531268	-0.000186059
1000.98	-35606.6	-8339.13	24.2833	0.51	0.0542783	-0.00164008
1001	-35606.4	-8338.66	24.2927	0.51	0.057039	-0.00441277
1001.02	-35606.4	-8338.34	24.2989	0.51	0.0566306	-0.00745774
1001.03	-35606.3	-8337.92	24.3056	0.51	0.0564445	-0.00924372
1001.05	-35606.2	-8337.45	24.3139	0.51	0.0579701	-0.00988957
1001.07	-35606.1	-8337.13	24.3241	0.51	0.06036	-0.00977992
1001.08	-35606	-8336.7	24.3344	0.51	0.0599118	-0.00981411
1001.1	-35605.9	-8336.25	24.3447	0.509998	0.0600251	-0.00978278
1001.12	-35605.8	-8335.93	24.3549	0.510006	0.0599933	-0.00987789
1001.13	-35605.7	-8335.48	24.3636	0.509979	0.0600016	-0.00940495
1001.15	-35605.6	-8335.04	24.3703	0.510085	0.0599995	-0.00767197
1001.17	-35605.5	-8334.72	24.3765	0.50968	0.0600001	-0.00516349
1001.19	-35605.4	-8334.27	24.3854	0.51172	0.06	-0.00448413
1001.2	-35605.3	-8333.83	24.3959	0.515107	0.06	-0.00815092
1001.22	-35605.3	-8333.51	24.4061	0.520288	0.06	-0.0157889
1001.24	-35605.2	-8333.05	24.4144	0.527585	0.06	-0.0251424
1001.25	-35605.1	-8332.63	24.4211	0.534254	0.0599999	-0.0335345
1001.27	-35605	-8332.31	24.4273	0.541263	0.0600004	-0.0395958
1001.29	-35604.9	-8331.83	24.4367	0.545728	0.0599987	-0.0445774
1001.31	-35604.8	-8331.42	24.4472	0.549259	0.0600052	-0.0474757
1001.32	-35604.7	-8331.09	24.457	0.550175	0.0599805	-0.0488107
1001.34	-35604.6	-8330.61	24.4675	0.549959	0.0600627	-0.0490627
1001.36	-35604.5	-8330.2	24.4777	0.550028	0.0597529	-0.0489892
1001.37	-35604.4	-8329.88	24.4876	0.549929	0.0624163	-0.0490978
1001.39	-35604.3	-8329.39	24.4982	0.550207	0.0660203	-0.0482068
1001.41	-35604.2	-8328.99	24.5082	0.54733	0.069622	-0.0462431
1001.42	-35604.1	-8328.66	24.5184	0.543985	0.0700991	-0.0430231
1001.44	-35604	-8328.16	24.5259	0.540221	0.0699714	-0.040557
1001.46	-35603.9	-8327.79	24.5326	0.540097	0.0700521	-0.038356
1001.48	-35603.9	-8327.44	24.539	0.537107	0.0698204	-0.0363153
1001.49	-35603.7	-8326.94	24.5494	0.533614	0.0731063	-0.0318988
1001.51	-35603.6	-8326.57	24.5594	0.527087	0.0764563	-0.0264889
1001.53	-35603.6	-8326.22	24.5694	0.520392	0.0798921	-0.0200222
1001.54	-35603.4	-8325.71	24.58	0.513333	0.08	-0.0130719
1001.56	-35603.4	-8325.35	24.5867	0.506667	0.08	-0.00762527
1001.58	-35603.3	-8324.99	24.5933	0.503333	0.08	-0.00326797
1001.59	-35603.2	-8324.48	24.6005	0.499896	0.0799919	-0.00218296
1001.61	-35603.1	-8324.14	24.6106	0.500028	0.0800324	-0.00341943
1001.63	-35603	-8323.77	24.6206	0.499993	0.0798779	-0.00671673
1001.64	-35602.9	-8323.27	24.631	0.500004	0.0762402	-0.00890401
1001.66	-35602.8	-8322.92	24.6374	0.499999	0.0728766	-0.00984443
1001.68	-35602.7	-8322.54	24.6441	0.5	0.0699058	-0.00979348
1001.7	-35602.6	-8322.04	24.6516	0.5	0.0696851	-0.00980781
1001.71	-35602.5	-8321.71	24.6618	0.5	0.0660102	-0.00980287
1001.73	-35602.4	-8321.31	24.6719	0.5	0.0627437	-0.00980423
1001.75	-35602.3	-8320.82	24.6819	0.5	0.0591386	-0.00980363
1001.76	-35602.2	-8320.48	24.6882	0.499999	0.0560814	-0.00980471
1001.78	-35602.1	-8320.07	24.6949	0.500003	0.0517821	-0.00980108
1001.8	-35602	-8319.59	24.7027	0.499988	0.0452876	-0.00981733
1001.82	-35601.9	-8319.26	24.7129	0.500046	0.0424716	-0.0097533
1001.83	-35601.8	-8318.84	24.7233	0.499831	0.0389386	-0.0100232
1001.85	-35601.7	-8318.36	24.7327	0.500905	0.03547	-0.0115221
1001.87	-35601.7	-8318.04	24.7389	0.504517	0.0321807	-0.0141975
1001.88	-35601.6	-8317.61	24.7457	0.508089	0.0287396	-0.0172918
1001.9	-35601.5	-8317.13	24.7539	0.51032	0.0253299	-0.0191774
1001.92	-35601.4	-8316.81	24.7641	0.50991	0.0217471	-0.0193906
1001.93	-35601.3	-8316.37	24.7744	0.510039	0.0196827	-0.0176843
1001.95	-35601.2	-8315.91	24.7847	0.509918	0.0203254	-0.0148624
1001.97	-35601.1	-8315.58	24.7949	0.510288	0.018685	-0.0115322
1001.99	-35601	-8315.13	24.8036	0.508558	0.0150047	-0.00819152
1002	-35600.9	-8314.68	24.8103	0.504888	0.0112942	-0.00471209
1002.02	-35600.8	-8314.36	24.8165	0.501312	0.00974821	-0.00197721
1002.04	-35600.7	-8313.89	24.8254	0.499772	0.0100594	-0.000337786
1002.05	-35600.6	-8313.45	24.8359	0.500063	0.00998356	6.87349e-05
1002.07	-35600.5	-8313.13	24.8461	0.499982	0.0100043	-2.01816e-05
1002.09	-35600.4	-8312.65	24.8544	0.500009	0.00999909	1.13001e-05
1002.1	-35600.3	-8312.22	24.8611	0.499978	0.00999988	-2.98681e-05
1002.12	-35600.2	-8311.9	24.8673	0.500079	0.0100014	0.000108045
1002.14	-35600.1	-8311.41	24.8767	0.499735	0.00999502	-0.0007154
1002.16	-35600	-8310.99	24.8871	0.502226	0.0100199	-0.00180432
1002.17	-35599.9	-8310.67	24.8973	0.505563	0.0099255	-0.00321603
1002.19	-35599.8	-8310.17	24.9051	0.509638	0.01024	-0.00180543
1002.21	-35599.7	-8309.76	24.9118	0.507712	0.00756346	0.00128958
1002.22	-35599.7	-8309.42	24.9181	0.504129	0.00416834	0.00560641
1002.24	-35599.5	-8308.93	24.9281	0.500432	0.000424753	0.00842925
1002.26	-35599.4	-8308.53	24.9382	0.499889	-0.000108462	0.00969818
1002.27	-35599.4	-8308.19	24.9484	0.500029	2.86154e-05	0.00983257
1002.29	-35599.2	-8307.68	24.9559	0.499995	-4.94529e-06	0.00979266
1002.31	-35599.2	-8307.3	24.9626	0.500001	1.32312e-06	0.00983129
1002.33	-35599.1	-8306.94	24.969	0.5	-3.33212e-07	0.00895741
1002.34	-35599	-8306.44	24.9793	0.5	1.23302e-08	0.00571095
1002.36	-35598.9	-8306.06	24.9895	0.5	1.12564e-07	0.000365608
1002.38	-35598.8	-8305.7	24.9963	0.5	-4.62619e-07	-0.00615964
1002.39	-35598.7	-8305.31	25.0033	0.5	0	-0.0119826
1002.41	-35598.6	-8304.82	25.01	0.5	8.18011e-16	-0.0163399
1002.43	-35598.5	-8304.46	25.02	0.5	0	-0.0185185
1002.44	-35598.4	-8303.94	25.0306	0.5	0.00010793	-0.0196356
1002.46	-35598.3	-8303.59	25.0406	0.5	0.00354369	-0.0196005
1002.48	-35598.2	-8303.21	25.0505	0.5	0.00689382	-0.0196096
1002.5	-35598.1	-8302.7	25.0575	0.5	0.0101785	-0.0196082
1002.51	-35598	-8302.35	25.064	0.5	0.00995231	-0.0196033
1002.53	-35597.9	-8301.98	25.0711	0.499999	0.0100123	-0.0196258
1002.55	-35597.8	-8301.57	25.0819	0.500007	0.00999542	-0.0194975
1002.56	-35597.7	-8301.1	25.0918	0.499974	0.0100012	-0.0182597
1002.58	-35597.6	-8300.72	25.1014	0.500098	0.00999969	-0.0156462
1002.6	-35597.5	-8300.21	25.1083	0.499459	0.0100001	-0.0109106
1002.61	-35597.4	-8299.87	25.1147	0.49586	0.00999997	-0.00654669
1002.63	-35597.3	-8299.46	25.1224	0.492393	0.01	-0.00253009
1002.65	-35597.2	-8298.96	25.1324	0.489694	0.01	-0.000699757
1002.67	-35597.1	-8298.63	25.1385	0.490082	0.01	0.000258117
1002.68	-35597	-8298.2	25.1453	0.489979	0.01	0.00162198
1002.7	-35596.9	-8297.71	25.1533	0.490006	0.01	0.00441818
1002.72	-35596.8	-8297.39	25.1635	0.489998	0.01	0.00745628
1002.73	-35596.7	-8296.95	25.1739	0.49	0.01	0.00924416
1002.75	-35596.6	-8296.47	25.1831	0.49	0.01	0.00988911
1002.77	-35596.6	-8296.14	25.1893	0.49	0.01	0.0097813
1002.78	-35596.4	-8295.69	25.196	0.49	0.00999998	0.00980919
1002.8	-35596.3	-8295.22	25.2045	0.49	0.0100001	0.00980359
1002.82	-35596.3	-8294.88	25.2146	0.49	0.00999965	0.00979966
1002.84	-35596.2	-8294.42	25.2252	0.49	0.0100013	0.00982054
1002.85	-35596	-8293.97	25.2339	0.489998	0.00999481	0.00973458
1002.87	-35596	-8293.62	25.2401	0.490006	0.0100195	0.0102262
1002.89	-35595.9	-8293.26	25.2469	0.489979	0.00993137	0.0119475
1002.9	-35595.8	-8292.78	25.2556	0.490085	0.0102802	0.0150896
1002.92	-35595.7	-8292.37	25.2662	0.489682	0.00826997	0.0172853
1002.94	-35595.6	-8291.91	25.2743	0.491911	0.00459666	0.0170263
1002.95	-35595.5	-8291.46	25.2811	0.495483	0.000893307	0.0142541
1002.97	-35595.4	-8291.14	25.2873	0.499095	-0.000198118	0.0115085
1002.99	-35595.3	-8290.64	25.2967	0.500169	4.40251e-05	0.0100213
1003	-35595.2	-8290.21	25.3071	0.499954	-1.19799e-05	0.00977344
1003.02	-35595.1	-8289.88	25.3173	0.500012	3.1735e-06	0.00973864
1003.04	-35595	-8289.38	25.3251	0.499997	-6.71889e-07	0.0105148
1003.06	-35594.9	-8288.97	25.3318	0.500001	1.81762e-07	0.0124761
1003.07	-35594.8	-8288.62	25.3381	0.5	-4.80613e-08	0.0149501
1003.09	-35594.7	-8288.12	25.3481	0.499999	9.45246e-09	0.0146127
1003.11	-35594.6	-8287.72	25.3582	0.500004	-2.54539e-09	0.0107972
1003.12	-35594.5	-8287.37	25.3684	0.499985	6.71557e-10	0.00440057
1003.14	-35594.4	-8286.85	25.3759	0.500041	-1.16084e-10	-0.00147685
1003.16	-35594.3	-8286.46	25.3826	0.499842	3.11594e-11	-0.00795744
1003.18	-35594.2	-8286.1	25.389	0.50288	-8.22577e-12	-0.0143685
1003.19	-35594.1	-8285.59	25.3994	0.506447	1.10736e-12	-0.0224696
1003.21	-35594	-8285.2	25.4094	0.509892	-5.11456e-13	-0.0270572
1003.23	-35593.9	-8284.84	25.4195	0.510028	9.3767e-13	-0.0293451
1003.24	-35593.8	-8284.32	25.4267	0.51	0	-0.0294118
1003.26	-35593.7	-8283.95	25.4333	0.51	0	-0.0283224
1003.28	-35593.6	-8283.58	25.44	0.51	0	-0.0261438
1003.29	-35593.5	-8283.05	25.4507	0.509994	-1.98993e-10	-0.0227007
1003.31	-35593.4	-8282.69	25.4605	0.510024	7.59023e-10	-0.0205967
1003.33	-35593.3	-8282.32	25.4671	0.50991	-2.83497e-09	-0.0183259
1003.35	-35593.2	-8281.9	25.4741	0.505983	2.21833e-08	-0.013426
1003.36	-35593.1	-8281.42	25.481	0.499214	-8.43143e-08	-0.00543157
1003.38	-35593	-8281.04	25.4913	0.492453	3.14187e-07	0.00435069
1003.4	-35592.9	-8280.52	25.5018	0.485851	-1.81763e-06	0.0120787
1003.41	-35592.8	-8280.17	25.5118	0.482714	6.88933e-06	0.0169154
1003.43	-35592.7	-8279.76	25.5214	0.479782	-2.55839e-05	0.0187745
1003.45	-35592.6	-8279.25	25.5283	0.480072	0.000130082	0.0196879
1003.46	-35592.5	-8278.9	25.5347	0.479981	-0.000535376	0.0195956
1003.48	-35592.4	-8278.49	25.5424	0.480004	-0.004188	0.019577
1003.5	-35592.3	-8277.98	25.5524	0.480002	-0.00781503	0.019806
1003.51	-35592.2	-8277.65	25.5585	0.479988	-0.0102702	0.0211808
1003.53	-35592.1	-8277.22	25.5652	0.480044	-0.00993206	0.0239131
1003.55	-35592	-8276.72	25.5735	0.479802	-0.0100206	0.0268464
1003.57	-35591.9	-8276.37	25.5827	0.480893	-0.00999329	0.0271352
1003.58	-35591.8	-8275.99	25.5891	0.484597	-0.0100061	0.0250106
1003.6	-35591.7	-8275.54	25.596	0.488269	-0.00997878	0.021767
1003.62	-35591.6	-8275.08	25.6037	0.490285	-0.0100785	0.0201217
1003.63	-35591.6	-8274.73	25.6147	0.489913	-0.00971654	0.0195363
1003.65	-35591.4	-8274.26	25.6235	0.490096	-0.0115479	0.0196282
1003.67	-35591.3	-8273.83	25.6297	0.489708	-0.0136552	0.0196024
1003.69	-35591.2	-8273.38	25.6364	0.491443	-0.0133338	0.0196091
1003.7	-35591.1	-8272.91	25.6451	0.495112	-0.0130094	0.0196075
1003.72	-35591.1	-8272.57	25.6552	0.498688	-0.015126	0.0196079
1003.74	-35590.9	-8272.1	25.6659	0.500228	-0.0169248	0.0196078
1003.75	-35590.8	-8271.64	25.6742	0.499937	-0.0166916	0.0196079
1003.77	-35590.8	-8271.3	25.6805	0.500017	-0.0162994	0.0196077
1003.79	-35590.6	-8270.82	25.6873	0.499997	-0.018814	0.0196082
1003.8	-35590.5	-8270.37	25.6963	0.499999	-0.0202769	0.0196065
1003.82	-35590.5	-8270.03	25.7064	0.500006	-0.0199265	0.0196129
1003.84	-35590.3	-8269.53	25.7171	0.49998	-0.0200163	0.0195908
1003.86	-35590.2	-8269.1	25.7249	0.500082	-0.0199956	0.0196759
1003.87	-35590.2	-8268.74	25.7314	0.499694	-0.0200011	0.0189697
1003.89	-35590.1	-8268.35	25.7381	0.502393	-0.0200001	0.0170045
1003.91	-35590	-8267.86	25.7478	0.50586	-0.0199987	0.0138047
1003.92	-35589.9	-8267.45	25.7552	0.509459	-0.0200053	0.0112958
1003.94	-35589.8	-8267.08	25.7621	0.510098	-0.019984	0.00993333
1003.96	-35589.7	-8266.58	25.7686	0.509974	-0.0200624	0.00971919
1003.97	-35589.6	-8266.18	25.7781	0.510006	-0.0197665	0.0106284
1003.99	-35589.5	-8265.79	25.7887	0.510002	-0.0228604	0.0126995
1004.01	-35589.4	-8265.29	25.799	0.509989	-0.0262994	0.016839
1004.03	-35589.3	-8264.9	25.8059	0.510041	-0.0295888	0.0221955
1004.04	-35589.2	-8264.52	25.8129	0.509918	-0.0331305	0.028005
1004.06	-35589.1	-8264.01	25.8195	0.513096	-0.0364681	0.0324831
1004.08	-35589	-8263.63	25.8294	0.516521	-0.0398207	0.0356949
1004.09	-35588.9	-8263.23	25.84	0.516667	-0.0433333	0.0413943
1004.11	-35588.8	-8262.73	25.85	0.51	-0.05	0.0479303
1004.13	-35588.7	-8262.35	25.8567	0.503333	-0.0566667	0.0555556
1004.14	-35588.6	-8261.94	25.8637	0.496398	-0.0636066	0.061335
1004.16	-35588.5	-8261.45	25.8705	0.493029	-0.0669472	0.0667008
1004.18	-35588.4	-8261.06	25.8807	0.486354	-0.0737366	0.0698913
1004.2	-35588.2	-8260.53	25.891	0.482927	-0.0810872	0.0719281
1004.21	-35588.2	-8260.17	25.8974	0.479826	-0.0909736	0.0706373
1004.23	-35588.1	-8259.79	25.9041	0.48006	-0.0974352	0.0695903
1004.25	-35588	-8259.36	25.9117	0.479889	-0.104576	0.0684443
1004.26	-35587.9	-8258.86	25.9214	0.480381	-0.111112	0.0672712
1004.28	-35587.8	-8258.51	25.9279	0.483981	-0.118035	0.0647774
1004.3	-35587.7	-8258.07	25.9348	0.487574	-0.124248	0.0614187
1004.31	-35587.6	-8257.58	25.9421	0.490283	-0.128034	0.0596029
1004.33	-35587.5	-8257.21	25.9525	0.489804	-0.134477	0.058595
1004.35	-35587.4	-8256.77	25.9632	0.490736	-0.137571	0.0572373
1004.37	-35587.3	-8256.3	25.9722	0.494325	-0.140999	0.0546249
1004.38	-35587.2	-8255.93	25.9787	0.49785	-0.14432	0.0514714
1004.4	-35587.1	-8255.48	25.9856	0.500318	-0.148067	0.0495794
1004.42	-35587	-8255	25.9931	0.499915	-0.150271	0.0489493
1004.43	-35586.9	-8254.64	26.004	0.50002	-0.149946	0.049036
1004.45	-35586.8	-8254.18	26.0131	0.499998	-0.149958	0.0490196
1004.47	-35586.7	-8253.71	26.0194	0.499985	-0.150226	0.0490018
1004.48	-35586.6	-8253.36	26.0258	0.500061	-0.148906	0.0490907
1004.5	-35586.5	-8252.9	26.0341	0.499778	-0.14522	0.0486703
1004.52	-35586.4	-8252.42	26.0447	0.501288	-0.141428	0.0470921
1004.54	-35586.3	-8252.07	26.0552	0.505002	-0.140027	0.0441025
1004.55	-35586.2	-8251.59	26.0639	0.508704	-0.138452	0.0412103
1004.57	-35586.1	-8251.14	26.0701	0.510252	-0.135236	0.0391698
1004.59	-35586	-8250.77	26.0769	0.509941	-0.129478	0.0369942
1004.6	-35585.9	-8250.28	26.0856	0.510015	-0.124724	0.0340161
1004.62	-35585.8	-8249.86	26.0962	0.510002	-0.119437	0.0312483
1004.64	-35585.7	-8249.38	26.1043	0.50998	-0.114401	0.0296737
1004.65	-35585.6	-8248.93	26.1111	0.510085	-0.110868	0.0294216
1004.67	-35585.5	-8248.56	26.1173	0.509682	-0.110105	0.0288676
1004.69	-35585.4	-8248.17	26.1267	0.512152	-0.107896	0.0269577
1004.71	-35585.3	-8247.68	26.1374	0.51567	-0.104317	0.0238021
1004.72	-35585.2	-8247.25	26.1448	0.519283	-0.100721	0.0212136
1004.74	-35585.1	-8246.88	26.1517	0.520134	-0.0998643	0.0197725
1004.76	-35585	-8246.37	26.1582	0.519964	-0.100041	0.0195679
1004.77	-35584.9	-8245.96	26.1674	0.52001	-0.0999726	0.0196184
1004.79	-35584.8	-8245.57	26.1782	0.519998	-0.100056	0.0196058
1004.81	-35584.7	-8245.06	26.1882	0.520001	-0.0997894	0.0196084
1004.82	-35584.6	-8244.68	26.1984	0.52	-0.102649	0.0196077
1004.84	-35584.5	-8244.15	26.2059	0.52	-0.106231	0.0196079
1004.86	-35584.4	-8243.75	26.2126	0.52	-0.109767	0.0196079
1004.88	-35584.3	-8243.37	26.219	0.52	-0.110059	0.0196078
1004.89	-35584.2	-8242.97	26.2293	0.52	-0.109994	0.019608
1004.91	-35584.1	-8242.46	26.2395	0.519999	-0.109996	0.0196074
1004.93	-35584	-8242.07	26.2463	0.520002	-0.110024	0.0196095
1004.94	-35583.9	-8241.66	26.2533	0.52	-0.11	0.0196078
1004.96	-35583.8	-8241.15	26.26	0.52	-0.113333	0.0196078
1004.98	-35583.7	-8240.77	26.27	0.52	-0.116667	0.0185185
1004.99	-35583.6	-8240.35	26.2806	0.523533	-0.1201	0.0161382
1005.01	-35583.5	-8239.84	26.2906	0.526957	-0.119973	0.0116915
1005.03	-35583.4	-8239.46	26.3006	0.53377	-0.120007	0.00616054
1005.05	-35583.3	-8239.04	26.311	0.540781	-0.119997	-0.000824265
1005.06	-35583.2	-8238.54	26.3174	0.54751	-0.120001	-0.00722323
1005.08	-35583.1	-8238.16	26.3241	0.55388	-0.12	-0.0125934
1005.1	-35583	-8237.73	26.3316	0.557311	-0.120001	-0.0169036
1005.11	-35582.9	-8237.22	26.3418	0.560219	-0.119998	-0.0187446
1005.13	-35582.8	-8236.86	26.3518	0.559951	-0.120008	-0.0197748
1005.15	-35582.7	-8236.41	26.3624	0.559979	-0.119958	-0.0211179
1005.16	-35582.6	-8235.92	26.3723	0.560144	-0.120158	-0.0234744
1005.18	-35582.5	-8235.54	26.3826	0.559399	-0.119362	-0.0252857
1005.2	-35582.4	-8235.1	26.3923	0.555637	-0.115803	-0.02456
1005.22	-35582.3	-8234.6	26.3986	0.552207	-0.111495	-0.0221615
1005.23	-35582.2	-8234.24	26.4053	0.54974	-0.10536	-0.0202312
1005.25	-35582.1	-8233.78	26.4133	0.550077	-0.101974	-0.0195275
1005.27	-35582	-8233.29	26.4235	0.549979	-0.0999217	-0.0196293
1005.28	-35581.9	-8232.93	26.4337	0.550005	-0.0990854	-0.0196025
1005.3	-35581.8	-8232.46	26.4442	0.549999	-0.0951904	-0.0196094
1005.32	-35581.7	-8231.99	26.454	0.55	-0.0919314	-0.0196074
1005.33	-35581.6	-8231.61	26.4646	0.55	-0.088825	-0.0196079
1005.35	-35581.5	-8231.14	26.4735	0.55	-0.0835064	-0.0196078
1005.37	-35581.4	-8230.67	26.4797	0.55	-0.0782046	-0.0196079
1005.38	-35581.3	-8230.3	26.4864	0.55	-0.0747509	-0.0196078
1005.4	-35581.2	-8229.81	26.4951	0.55	-0.0733936	-0.0196078
1005.42	-35581.1	-8229.36	26.5053	0.55	-0.0715481	-0.0196078
1005.44	-35581	-8228.99	26.5156	0.55	-0.0699616	-0.0196078
1005.45	-35580.9	-8228.49	26.526	0.55	-0.0683326	-0.0196079
1005.47	-35580.8	-8228.04	26.5357	0.55	-0.064719	-0.0196077
1005.49	-35580.7	-8227.66	26.5465	0.55	-0.0610065	-0.0196082
1005.5	-35580.6	-8227.17	26.5546	0.550002	-0.0597676	-0.0196065
1005.52	-35580.5	-8226.73	26.5609	0.549994	-0.0600792	-0.0196129
1005.54	-35580.4	-8226.35	26.5677	0.550021	-0.0599233	-0.0195907
1005.56	-35580.3	-8225.84	26.5769	0.549918	-0.0602555	-0.0196759
1005.57	-35580.2	-8225.41	26.587	0.550306	-0.0578827	-0.0189696
1005.59	-35580.1	-8225.02	26.5975	0.547607	-0.0539673	-0.0170048
1005.61	-35580	-8224.51	26.6077	0.54414	-0.0528968	-0.0138036
1005.62	-35579.9	-8224.08	26.6175	0.540541	-0.0559829	-0.0113002
1005.64	-35579.8	-8223.7	26.6283	0.539902	-0.056963	-0.00992015
1005.66	-35579.7	-8223.19	26.6356	0.540026	-0.0540616	-0.00977071
1005.67	-35579.6	-8222.77	26.6421	0.539993	-0.0503009	-0.00982706
1005.69	-35579.5	-8222.38	26.649	0.540001	-0.0500832	-0.00976105
1005.71	-35579.4	-8221.86	26.6588	0.54	-0.0471779	-0.0107138
1005.73	-35579.3	-8221.45	26.6688	0.54	-0.0435527	-0.0127244
1005.74	-35579.2	-8221.05	26.6794	0.54	-0.0432864	-0.016154
1005.76	-35579.1	-8220.53	26.6895	0.54	-0.0434208	-0.0184252
1005.78	-35579	-8220.12	26.6963	0.54	-0.0402514	-0.019579
1005.79	-35578.9	-8219.71	26.7033	0.54	-0.0366667	-0.0196078
1005.81	-35578.8	-8219.19	26.71	0.54	-0.0366667	-0.0196078
1005.83	-35578.7	-8218.8	26.72	0.54	-0.0366667	-0.0196078
1005.84	-35578.6	-8218.25	26.7306	0.54	-0.0330803	-0.019608
1005.86	-35578.5	-8217.87	26.7406	0.54	-0.0299189	-0.0196078
1005.88	-35578.4	-8217.48	26.7506	0.54	-0.0300232	-0.0196079
1005.89	-35578.3	-8217.05	26.761	0.54	-0.0299714	-0.0196078
1005.91	-35578.2	-8216.53	26.7674	0.54	-0.0300719	-0.0196078
1005.93	-35578.1	-8216.15	26.7741	0.54	-0.0297351	-0.0196078
1005.95	-35578	-8215.71	26.7816	0.54	-0.026033	-0.0196078
1005.96	-35577.9	-8215.2	26.7918	0.54	-0.0226589	-0.0196078
1005.98	-35577.8	-8214.83	26.8018	0.54	-0.01982	-0.0196078
1006	-35577.7	-8214.38	26.8126	0.54	-0.0199371	-0.0196078
1006.01	-35577.6	-8213.87	26.8216	0.54	-0.0205208	-0.0196079
1006.03	-35577.5	-8213.49	26.829	0.54	-0.0241792	-0.0196078
1006.05	-35577.4	-8213.04	26.8388	0.54	-0.027877	-0.0196081
1006.07	-35577.3	-8212.53	26.8461	0.540001	-0.0300313	-0.0196069
1006.08	-35577.2	-8212.16	26.8556	0.539997	-0.030913	-0.0196114
1006.1	-35577.1	-8211.69	26.8632	0.540015	-0.0335899	-0.0195918
1006.12	-35577	-8211.2	26.8735	0.539945	-0.0339446	-0.0196684
1006.13	-35576.9	-8210.83	26.8839	0.5402	-0.038764	-0.0193294
1006.15	-35576.8	-8210.35	26.8931	0.538896	-0.0474094	-0.017772
1006.17	-35576.7	-8209.87	26.8993	0.535297	-0.0566866	-0.0150187
1006.18	-35576.6	-8209.49	26.906	0.531674	-0.0614237	-0.011966
1006.2	-35576.5	-8209	26.9145	0.529693	-0.066099	-0.0102163
1006.22	-35576.4	-8208.53	26.9247	0.530082	-0.0734606	-0.0097545
1006.24	-35576.3	-8208.15	26.9349	0.52998	-0.0785538	-0.00975373
1006.25	-35576.2	-8207.66	26.9457	0.530006	-0.0817348	-0.0102373
1006.27	-35576.1	-8207.19	26.9533	0.529999	-0.0850639	-0.0118558
1006.29	-35576	-8206.79	26.9624	0.53	-0.0886228	-0.0149209
1006.3	-35575.9	-8206.28	26.9706	0.53	-0.0916468	-0.0177997
1006.32	-35575.8	-8205.83	26.9792	0.53	-0.0972187	-0.0192989
1006.34	-35575.7	-8205.44	26.9875	0.53	-0.102577	-0.0196614
1006.35	-35575.6	-8204.94	26.9963	0.53	-0.103565	-0.0195932
1006.37	-35575.5	-8204.49	27.0064	0.53	-0.103	-0.0196117
1006.39	-35575.4	-8204.11	27.0171	0.53	-0.105407	-0.019607
1006.41	-35575.3	-8203.59	27.0249	0.53	-0.109346	-0.0196081
1006.42	-35575.2	-8203.15	27.0313	0.53	-0.11015	-0.0196078
1006.44	-35575.1	-8202.76	27.0381	0.53	-0.109969	-0.0196079
1006.46	-35575	-8202.24	27.0475	0.53	-0.110004	-0.0196075
1006.47	-35574.9	-8201.82	27.0576	0.53	-0.110016	-0.019609
1006.49	-35574.8	-8201.42	27.0681	0.53	-0.109946	-0.0196043
1006.51	-35574.7	-8200.89	27.0785	0.53	-0.110212	-0.0196219
1006.52	-35574.6	-8200.46	27.0855	0.53	-0.107346	-0.0195554
1006.54	-35574.5	-8200.07	27.0925	0.53	-0.103785	-0.0204785
1006.56	-35574.4	-8199.54	27.0991	0.53	-0.100171	-0.0234118
1006.58	-35574.3	-8199.12	27.1087	0.53	-0.100173	-0.0296067
1006.59	-35574.2	-8198.72	27.1194	0.53	-0.0967913	-0.0376408
1006.61	-35574.1	-8198.19	27.1295	0.53	-0.0967456	-0.0453634
1006.63	-35574	-8197.78	27.1363	0.53	-0.0934481	-0.0509076
1006.64	-35573.9	-8197.36	27.1433	0.53	-0.0933333	-0.0555556
1006.66	-35573.8	-8196.83	27.15	0.53	-0.09	-0.0588235
1006.68	-35573.7	-8196.43	27.16	0.53	-0.09	-0.0620915
1006.69	-35573.6	-8196.01	27.1706	0.530028	-0.0898838	-0.0655015
1006.71	-35573.4	-8195.48	27.1806	0.529892	-0.0864568	-0.0664482
1006.73	-35573.4	-8195.09	27.1906	0.526447	-0.0831125	-0.0651972
1006.75	-35573.3	-8194.65	27.201	0.52288	-0.0797674	-0.0617272
1006.76	-35573.1	-8194.13	27.2074	0.519842	-0.0802601	-0.0597574
1006.78	-35573.1	-8193.74	27.2141	0.520041	-0.0838353	-0.0586997
1006.8	-35573	-8193.29	27.2216	0.519985	-0.0868814	-0.0575151
1006.81	-35572.8	-8192.77	27.2318	0.520004	-0.0866397	-0.0565372
1006.83	-35572.8	-8192.38	27.2419	0.519999	-0.0865607	-0.0586155
1006.85	-35572.7	-8191.93	27.2519	0.52	-0.0873212	-0.068305
1006.86	-35572.5	-8191.41	27.2582	0.52	-0.0903172	-0.0852565
1006.88	-35572.4	-8191.03	27.2649	0.52	-0.0899195	-0.110129
1006.9	-35572.3	-8190.57	27.2727	0.52	-0.090025	-0.141035
1006.92	-35572.2	-8190.06	27.2829	0.52	-0.0899933	-0.172974
1006.93	-35572.2	-8189.68	27.2933	0.52	-0.0900017	-0.207901
1006.95	-35572	-8189.2	27.3027	0.52	-0.0899995	-0.244862
1006.97	-35571.9	-8188.71	27.3089	0.52	-0.0900002	-0.277864
1006.98	-35571.9	-8188.32	27.3156	0.52	-0.0899996	-0.308487
1007	-35571.7	-8187.84	27.3239	0.52	-0.0900016	-0.342184
1007.02	-35571.6	-8187.35	27.3341	0.52	-0.0899939	-0.386768
1007.03	-35571.5	-8186.97	27.3446	0.52	-0.090022	-0.45159
1007.05	-35571.4	-8186.47	27.3535	0.52	-0.0899066	-0.522714
1007.07	-35571.3	-8185.99	27.3597	0.52	-0.0903511	-0.580783
1007.09	-35571.2	-8185.61	27.3664	0.52	-0.0883291	-0.62568
1007.1	-35571.1	-8185.11	27.3751	0.52	-0.0863342	-0.662027
1007.12	-35571	-8184.64	27.3852	0.52	-0.086694	-0.695656
1007.14	-35570.9	-8184.24	27.3959	0.52	-0.0868758	-0.731683
1007.15	-35570.8	-8183.73	27.4042	0.52	-0.0850509	-0.765009
1007.17	-35570.7	-8183.27	27.4105	0.52	-0.0809223	-0.79135
1007.19	-35570.6	-8182.89	27.4173	0.520001	-0.0801506	-0.812927
1007.2	-35570.5	-8182.37	27.4263	0.519995	-0.0778122	-0.827649
1007.22	-35570.4	-8181.91	27.4364	0.52002	-0.0764187	-0.836506
1007.24	-35570.3	-8181.52	27.4471	0.519932	-0.0766642	-0.841503
1007.25	-35570.2	-8180.99	27.4549	0.52027	-0.0768961	-0.841639
1007.27	-35570.1	-8180.55	27.4613	0.517815	-0.0745782	-0.838346
1007.29	-35570	-8180.15	27.4681	0.514188	-0.0705568	-0.830885
1007.31	-35569.9	-8179.62	27.4776	0.510535	-0.0698635	-0.823922
1007.32	-35569.8	-8179.19	27.4876	0.50987	-0.0700361	-0.817315
1007.34	-35569.7	-8178.79	27.4983	0.510026	-0.0699929	-0.812324
1007.36	-35569.6	-8178.25	27.5056	0.509993	-0.0700019	-0.807824
1007.37	-35569.5	-8177.83	27.5121	0.510002	-0.0699995	-0.805348
1007.39	-35569.4	-8177.41	27.519	0.51	-0.0700001	-0.803096
1007.41	-35569.3	-8176.88	27.5288	0.51	-0.07	-0.800965
1007.43	-35569.2	-8176.45	27.5388	0.51	-0.07	-0.797757
1007.44	-35569.1	-8176.04	27.5495	0.51	-0.07	-0.795308
1007.46	-35569	-8175.5	27.5563	0.51	-0.07	-0.794145
1007.48	-35568.9	-8175.09	27.5629	0.51	-0.07	-0.79411
1007.49	-35568.8	-8174.66	27.57	0.51	-0.07	-0.794118
1007.51	-35568.7	-8174.12	27.58	0.51	-0.07	-0.794118
1007.53	-35568.6	-8173.72	27.59	0.51	-0.07	-0.794118
1007.54	-35568.5	-8173.29	27.6005	0.509911	-0.0699915	-0.792902
1007.56	-35568.4	-8172.75	27.607	0.506383	-0.0700323	-0.78949
1007.58	-35568.3	-8172.35	27.6137	0.499424	-0.0698785	-0.783961
1007.6	-35568.2	-8171.91	27.6211	0.488996	-0.0662351	-0.778265
1007.61	-35568.1	-8171.37	27.631	0.482554	-0.0628961	-0.774096
1007.63	-35568	-8170.98	27.6375	0.476088	-0.0598332	-0.770849
1007.65	-35567.9	-8170.53	27.6445	0.47279	-0.0601237	-0.767366
1007.66	-35567.8	-8170	27.6515	0.469401	-0.0597168	-0.764178
1007.68	-35567.7	-8169.61	27.662	0.466077	-0.0555973	-0.76069
1007.7	-35567.6	-8169.14	27.6719	0.462398	-0.0482563	-0.756027
1007.71	-35567.5	-8168.62	27.6781	0.459757	-0.0421536	-0.751638
1007.73	-35567.4	-8168.23	27.685	0.460064	-0.0399562	-0.747635
1007.75	-35567.3	-8167.76	27.692	0.459967	-0.0393393	-0.745771
1007.76	-35567.2	-8167.25	27.6986	0.460057	-0.0356518	-0.744967
1007.78	-35567.1	-8166.86	27.7052	0.459808	-0.0321685	-0.745364
1007.8	-35567	-8166.38	27.7135	0.461005	-0.0296204	-0.746637
1007.82	-35566.9	-8165.86	27.7227	0.463994	-0.0303112	-0.747412
1007.83	-35566.8	-8165.48	27.7291	0.461789	-0.0289787	-0.744161
1007.85	-35566.7	-8164.99	27.7362	0.450808	-0.0252647	-0.73315
1007.87	-35566.6	-8164.49	27.7427	0.431338	-0.0217492	-0.714898
1007.88	-35566.5	-8164.11	27.7496	0.404234	-0.0197377	-0.688551
1007.9	-35566.4	-8163.6	27.7565	0.370813	-0.0200746	-0.657343
1007.92	-35566.3	-8163.11	27.763	0.338143	-0.0199802	-0.625082
1007.94	-35566.2	-8162.72	27.7702	0.301914	-0.0200048	-0.589455
1007.95	-35566.1	-8162.21	27.7754	0.263599	-0.0199986	-0.55283
1007.97	-35565.9	-8161.73	27.7783	0.227936	-0.0200005	-0.520737
1007.99	-35565.9	-8161.34	27.7819	0.200357	-0.0199995	-0.489718
1008	-35565.7	-8160.82	27.7852	0.170383	-0.0200015	-0.455153
1008.02	-35565.6	-8160.35	27.7889	0.123812	-0.0199943	-0.407141
1008.04	-35565.6	-8159.96	27.7902	0.047242	-0.0200198	-0.339444
1008.05	-35565.4	-8159.43	27.7899	-0.031305	-0.0199205	-0.269764
1008.07	-35565.3	-8158.97	27.7903	-0.0877392	-0.0202983	-0.214504
1008.09	-35565.3	-8158.57	27.7879	-0.126983	-0.0179163	-0.171217
1008.11	-35565.1	-8158.04	27.7842	-0.15999	-0.0140598	-0.136073
1008.12	-35565	-8157.59	27.781	-0.195346	-0.0129017	-0.102048
1008.14	-35565	-8157.19	27.7774	-0.234719	-0.0156782	-0.0659226
1008.16	-35564.8	-8156.65	27.7744	-0.266734	-0.0195008	-0.0337532
1008.17	-35564.7	-8156.22	27.768	-0.294386	-0.0201205	-0.00851664
1008.19	-35564.6	-8155.81	27.7641	-0.313959	-0.0199763	0.0122703
1008.21	-35564.5	-8155.27	27.7577	-0.328088	-0.0200064	0.025541
1008.22	-35564.4	-8154.84	27.7541	-0.335823	-0.0199983	0.0338004
1008.24	-35564.3	-8154.43	27.7474	-0.339728	-0.0200003	0.037922
1008.26	-35564.2	-8153.88	27.7438	-0.34023	-0.0199999	0.0382439
1008.28	-35564.1	-8153.46	27.7373	-0.337058	-0.0200001	0.0363582
1008.29	-35564	-8153.04	27.7336	-0.33365	-0.0199999	0.0318643
1008.31	-35563.9	-8152.5	27.727	-0.326964	-0.0200005	0.0275177
1008.33	-35563.8	-8152.08	27.7236	-0.323625	-0.0199981	0.0220933
1008.34	-35563.7	-8151.66	27.7167	-0.316667	-0.02	0.0174292
1008.36	-35563.6	-8151.12	27.7133	-0.313333	-0.02	0.0130719
1008.38	-35563.5	-8150.71	27.7067	-0.31	-0.02	0.0108932
1008.39	-35563.4	-8150.28	27.703	-0.309918	-0.0164475	0.00858859
1008.41	-35563.3	-8149.74	27.6964	-0.306449	-0.013116	0.00636803
1008.43	-35563.2	-8149.34	27.693	-0.303108	-0.00991257	0.0030936
1008.45	-35563.1	-8148.89	27.686	-0.299821	-0.0100434	0.000879904
1008.46	-35563	-8148.36	27.683	-0.300048	-0.00998832	2.65394e-05
1008.48	-35562.9	-8147.96	27.6795	-0.299988	-0.0100033	-0.00177276
1008.5	-35562.8	-8147.51	27.6762	-0.300004	-0.00999707	-0.0154748
1008.51	-35562.7	-8146.98	27.6722	-0.300001	-0.0100072	-0.0479382
1008.53	-35562.6	-8146.59	27.6659	-0.299993	-0.00997434	-0.106983
1008.55	-35562.5	-8146.12	27.6619	-0.300039	-0.0101301	-0.18239
1008.56	-35562.4	-8145.6	27.6558	-0.299851	-0.00946462	-0.255101
1008.58	-35562.3	-8145.22	27.6518	-0.300602	-0.005812	-0.325114
1008.6	-35562.2	-8144.74	27.6455	-0.304363	-0.00218496	-0.401152
1008.62	-35562.1	-8144.23	27.6415	-0.307794	0.000270147	-0.485488
1008.63	-35562	-8143.84	27.6355	-0.310257	-6.78657e-05	-0.58498
1008.65	-35561.9	-8143.36	27.6311	-0.309937	2.02556e-05	-0.691388
1008.67	-35561.8	-8142.85	27.6254	-0.309966	-5.47809e-06	-0.78051
1008.68	-35561.7	-8142.47	27.621	-0.310195	1.64424e-06	-0.858911
1008.7	-35561.6	-8141.98	27.6148	-0.308897	-1.71259e-06	-0.928393
1008.72	-35561.5	-8141.48	27.6121	-0.305297	5.08786e-06	-0.992632
1008.73	-35561.4	-8141.1	27.6084	-0.301674	-1.80399e-05	-1.06013
1008.75	-35561.3	-8140.59	27.6054	-0.299693	7.63097e-05	-1.12425
1008.77	-35561.2	-8140.11	27.6001	-0.300082	-0.000286917	-1.17511
1008.79	-35561.1	-8139.73	27.595	-0.29998	0.00144152	-1.21709
1008.8	-35561	-8139.22	27.5897	-0.300006	0.00511222	-1.25143
1008.82	-35560.9	-8138.74	27.585	-0.299999	0.0086875	-1.28205
1008.84	-35560.8	-8138.35	27.5795	-0.3	0.0102279	-1.31593
1008.85	-35560.7	-8137.84	27.5747	-0.3	0.00993695	-1.34806
1008.87	-35560.6	-8137.37	27.5694	-0.3	0.0100167	-1.37477
1008.89	-35560.5	-8136.98	27.5647	-0.3	0.00999615	-1.39671
1008.9	-35560.4	-8136.45	27.5589	-0.3	0.0100011	-1.41287
1008.92	-35560.3	-8136	27.5547	-0.3	0.00999972	-1.42367
1008.94	-35560.2	-8135.61	27.5486	-0.3	0.0100001	-1.43412
1008.96	-35560.1	-8135.08	27.5444	-0.3	0.00999998	-1.4492
1008.97	-35560	-8134.64	27.5385	-0.3	0.01	-1.47473
1008.99	-35559.9	-8134.23	27.5343	-0.3	0.01	-1.51229
1009.01	-35559.8	-8133.71	27.5282	-0.3	0.01	-1.55124
1009.02	-35559.7	-8133.27	27.524	-0.3	0.01	-1.58741
1009.04	-35559.6	-8132.87	27.5207	-0.3	0.01	-1.62402
1009.06	-35559.5	-8132.33	27.5172	-0.3	0.01	-1.66294
1009.07	-35559.4	-8131.9	27.5143	-0.3	0.00999999	-1.70355
1009.09	-35559.3	-8131.5	27.5073	-0.3	0.01	-1.74966
1009.11	-35559.2	-8130.96	27.5039	-0.3	0.00999995	-1.78982
1009.12	-35559.1	-8130.54	27.4973	-0.3	0.0100002	-1.82585
1009.14	-35559	-8130.12	27.4936	-0.3	0.0099996	-1.86174
1009.16	-35558.9	-8129.59	27.487	-0.3	0.0100015	-1.89667
1009.18	-35558.8	-8129.17	27.4836	-0.3	0.00999422	-1.93051
1009.19	-35558.7	-8128.75	27.4767	-0.3	0.01	-1.96187
1009.21	-35558.6	-8128.21	27.4733	-0.3	0.01	-1.98584
1009.23	-35558.5	-8127.81	27.4667	-0.3	0.0133333	-2.00436
1009.24	-35558.4	-8127.38	27.463	-0.3	0.0167642	-2.01809
1009.26	-35558.3	-8126.84	27.4564	-0.3	0.0166194	-2.02651
1009.28	-35558.2	-8126.45	27.4532	-0.3	0.0167588	-2.03192
1009.3	-35558.1	-8126.01	27.4496	-0.3	0.0207131	-2.03762
1009.31	-35557.9	-8125.47	27.4464	-0.3	0.0273257	-2.04192
1009.33	-35557.9	-8125.09	27.4426	-0.3	0.0300419	-2.04614
1009.35	-35557.8	-8124.64	27.4359	-0.3	0.030335	-2.0482
1009.36	-35557.7	-8124.11	27.4323	-0.3	0.0339821	-2.04908
1009.38	-35557.6	-8123.72	27.4259	-0.3	0.0372673	-2.049
1009.4	-35557.5	-8123.26	27.4219	-0.300001	0.0408118	-2.04903
1009.41	-35557.3	-8122.74	27.4158	-0.299998	0.0441047	-2.04901
1009.43	-35557.3	-8122.36	27.4118	-0.300007	0.0474782	-2.04903
1009.45	-35557.2	-8121.9	27.4055	-0.299967	0.0510826	-2.04896
1009.47	-35557.1	-8121.39	27.4015	-0.300126	0.0540032	-2.04921
1009.48	-35557	-8121	27.3955	-0.29964	0.0588762	-2.04573
1009.5	-35556.9	-8120.52	27.3911	-0.310921	0.063762	-2.03019
1009.52	-35556.7	-8120.02	27.3854	-0.348473	0.0643197	-1.99801
1009.53	-35556.7	-8119.64	27.3811	-0.415995	0.0667793	-1.9467
1009.55	-35556.6	-8119.16	27.374	-0.504218	0.0679373	-1.88942
1009.57	-35556.4	-8118.66	27.3663	-0.573619	0.0701278	-1.83599
1009.58	-35556.4	-8118.28	27.3555	-0.644759	0.0711215	-1.78476
1009.6	-35556.3	-8117.79	27.3454	-0.722551	0.0749543	-1.73288
1009.62	-35556.1	-8117.31	27.3344	-0.814062	0.0784642	-1.68544
1009.63	-35556.1	-8116.93	27.3185	-0.927013	0.0802509	-1.63848
1009.65	-35555.9	-8116.42	27.301	-1.03724	0.0799298	-1.59526
1009.67	-35555.8	-8115.94	27.2846	-1.12775	0.0800187	-1.5605
1009.69	-35555.8	-8115.56	27.2676	-1.20204	0.0799956	-1.53101
1009.7	-35555.6	-8115.05	27.2483	-1.26547	0.0800012	-1.50709
1009.72	-35555.5	-8114.59	27.2286	-1.32842	0.0799997	-1.48414
1009.74	-35555.5	-8114.21	27.2056	-1.39671	0.0800001	-1.45837
1009.75	-35555.3	-8113.7	27.1814	-1.46014	0.08	-1.43846
1009.77	-35555.2	-8113.25	27.1585	-1.51172	0.08	-1.43221
1009.79	-35555.2	-8112.86	27.1339	-1.55046	0.08	-1.44039
1009.81	-35555	-8112.34	27.1103	-1.58112	0.08	-1.45396
1009.82	-35554.9	-8111.9	27.0849	-1.61316	0.08	-1.4643
1009.84	-35554.9	-8111.51	27.0566	-1.64825	0.08	-1.46933
1009.86	-35554.7	-8110.99	27.0295	-1.68299	0.08	-1.47752
1009.87	-35554.6	-8110.56	27.003	-1.70822	0.08	-1.49258
1009.89	-35554.6	-8110.16	26.9752	-1.73002	0.08	-1.51974
1009.91	-35554.4	-8109.64	26.945	-1.74468	0.08	-1.54832
1009.92	-35554.4	-8109.22	26.9184	-1.75525	0.0800001	-1.57848
1009.94	-35554.3	-8108.83	26.8869	-1.76222	0.0799998	-1.60782
1009.96	-35554.1	-8108.3	26.8599	-1.77744	0.0800009	-1.63369
1009.98	-35554.1	-8107.89	26.8302	-1.80545	0.0799966	-1.65
1009.99	-35554	-8107.48	26.8017	-1.85061	0.0800069	-1.65977
1010.01	-35553.8	-8106.96	26.7718	-1.89129	0.0799735	-1.66235
1010.03	-35553.8	-8106.56	26.7418	-1.92455	0.0800992	-1.6603
1010.04	-35553.7	-8106.15	26.71	-1.96333	0.0766667	-1.65686
1010.06	-35553.6	-8105.63	26.68	-2	0.0733333	-1.65251
1010.08	-35553.5	-8105.24	26.65	-2.04667	0.07	-1.65359
1010.09	-35553.4	-8104.82	26.6146	-2.09269	0.0701322	-1.65485
1010.11	-35553.3	-8104.3	26.5815	-2.13553	0.0735372	-1.66059
1010.13	-35553.2	-8103.92	26.5478	-2.16862	0.0768955	-1.67196
1010.14	-35553.1	-8103.49	26.5088	-2.2043	0.0801776	-1.69215
1010.16	-35553	-8102.98	26.4724	-2.24103	0.0799525	-1.71371
1010.18	-35552.9	-8102.61	26.4358	-2.27745	0.0800122	-1.73332
1010.2	-35552.8	-8102.17	26.4002	-2.30799	0.0799954	-1.75418
1010.21	-35552.7	-8101.67	26.3637	-2.33039	0.0800012	-1.77692
1010.23	-35552.6	-8101.29	26.326	-2.34972	0.0799997	-1.81114
1010.25	-35552.5	-8100.85	26.2841	-2.36199	0.0800001	-1.85987
1010.26	-35552.4	-8100.36	26.2483	-2.36828	0.08	-1.91722
1010.28	-35552.3	-8099.99	26.2108	-2.37426	0.08	-1.98224
1010.3	-35552.2	-8099.54	26.1725	-2.37847	0.08	-2.05211
1010.32	-35552.1	-8099.06	26.1351	-2.38462	0.08	-2.11968
1010.33	-35552	-8098.69	26.0952	-2.38778	0.08	-2.18703
1010.35	-35551.9	-8098.24	26.0557	-2.39034	0.08	-2.2526
1010.37	-35551.8	-8097.76	26.0172	-2.38991	0.08	-2.30736
1010.38	-35551.7	-8097.4	25.9785	-2.39002	0.0800001	-2.35916
1010.4	-35551.6	-8096.94	25.9375	-2.38999	0.0799997	-2.40889
1010.42	-35551.5	-8096.47	25.902	-2.39	0.0800012	-2.45649
1010.43	-35551.4	-8096.11	25.8639	-2.39	0.0799956	-2.50759
1010.45	-35551.3	-8095.65	25.8261	-2.39001	0.0800186	-2.55641
1010.47	-35551.2	-8095.19	25.788	-2.38995	0.0799302	-2.59736
1010.49	-35551.1	-8094.83	25.7484	-2.39016	0.0802492	-2.63805
1010.5	-35551	-8094.36	25.7085	-2.38932	0.0784713	-2.6763
1010.52	-35550.9	-8093.92	25.6709	-2.39406	0.0749273	-2.70659
1010.54	-35550.8	-8093.55	25.6308	-2.40846	0.0712163	-2.72418
1010.55	-35550.7	-8093.07	25.5915	-2.43071	0.0697407	-2.73068
1010.57	-35550.6	-8092.64	25.5534	-2.45013	0.0700689	-2.73376
1010.59	-35550.6	-8092.28	25.5137	-2.46814	0.0699842	-2.7379
1010.6	-35550.5	-8091.8	25.4741	-2.49636	0.0700043	-2.73549
1010.62	-35550.4	-8091.38	25.4347	-2.5418	0.069999	-2.7164
1010.64	-35550.3	-8091.02	25.3903	-2.60908	0.0699999	-2.67768
1010.66	-35550.2	-8090.53	25.3458	-2.67419	0.0700015	-2.63508
1010.67	-35550.1	-8090.12	25.3031	-2.72333	0.0699942	-2.60212
1010.69	-35550	-8089.75	25.2574	-2.76952	0.0700186	-2.58114
1010.71	-35549.9	-8089.27	25.2133	-2.81083	0.0699266	-2.56565
1010.72	-35549.8	-8088.87	25.1708	-2.85059	0.0702749	-2.5494
1010.74	-35549.7	-8088.5	25.1221	-2.88985	0.0673818	-2.52563
1010.76	-35549.6	-8088.01	25.0747	-2.92928	0.0638836	-2.49595
1010.77	-35549.5	-8087.63	25.0285	-2.97442	0.0606138	-2.46036
1010.79	-35549.4	-8087.25	24.9791	-3.02721	0.057077	-2.41691
1010.81	-35549.3	-8086.76	24.9322	-3.07497	0.0537176	-2.37596
1010.83	-35549.2	-8086.39	24.8828	-3.11537	0.0504059	-2.3387
1010.84	-35549.2	-8086.02	24.8297	-3.1545	0.0468718	-2.30275
1010.86	-35549	-8085.53	24.7796	-3.19095	0.0435253	-2.26688
1010.88	-35549	-8085.16	24.7297	-3.23709	0.0402036	-2.22703
1010.89	-35548.9	-8084.78	24.6767	-3.28667	0.0366667	-2.17974
1010.91	-35548.8	-8084.3	24.6233	-3.33333	0.0333333	-2.13725
1010.93	-35548.7	-8083.94	24.57	-3.37	0.03	-2.10022
1010.94	-35548.6	-8083.55	24.5099	-3.4124	0.0264734	-2.06797
1010.96	-35548.5	-8083.07	24.4534	-3.45264	0.0231018	-2.03975
1010.98	-35548.4	-8082.72	24.3967	-3.50304	0.0199438	-2.01013
1011	-35548.3	-8082.34	24.34	-3.55217	0.0198057	-1.97775
1011.01	-35548.2	-8081.86	24.2835	-3.59446	0.0162471	-1.94902
1011.03	-35548.1	-8081.52	24.226	-3.62665	0.0128528	-1.92391
1011.05	-35548.1	-8081.12	24.1627	-3.65579	0.00989167	-1.89594
1011.06	-35548	-8080.66	24.1071	-3.69369	0.00954975	-1.86541
1011.08	-35547.9	-8080.32	24.049	-3.7391	0.00653585	-1.82591
1011.1	-35547.8	-8079.92	23.9856	-3.7913	0.00600043	-1.78299
1011.11	-35547.7	-8079.47	23.9255	-3.8326	0.00335799	-1.74041
1011.13	-35547.6	-8079.13	23.8616	-3.8797	0.00196819	-1.69247
1011.15	-35547.5	-8078.73	23.7979	-3.94142	-0.00408505	-1.63529
1011.17	-35547.4	-8078.29	23.7351	-4.00052	-0.00329654	-1.57629
1011.18	-35547.3	-8077.95	23.6695	-4.05516	-0.0100619	-1.51306
1011.2	-35547.3	-8077.54	23.5992	-4.10351	-0.025478	-1.44438
1011.22	-35547.2	-8077.11	23.5336	-4.14876	-0.0356781	-1.37396
1011.23	-35547.1	-8076.78	23.4651	-4.20101	-0.0360294	-1.289
1011.25	-35547	-8076.37	23.3953	-4.26753	-0.0406495	-1.19218
1011.27	-35546.9	-8075.95	23.33	-4.33451	-0.0572717	-1.09403
1011.28	-35546.8	-8075.62	23.2596	-4.4086	-0.0716878	-0.987446
1011.3	-35546.7	-8075.21	23.1867	-4.48472	-0.080668	-0.87602
1011.32	-35546.6	-8074.8	23.1163	-4.55927	-0.0944467	-0.770386
1011.34	-35546.6	-8074.47	23.0402	-4.63453	-0.108955	-0.666181
1011.35	-35546.5	-8074.05	22.9625	-4.69962	-0.118475	-0.570864
1011.37	-35546.4	-8073.65	22.8866	-4.75543	-0.129313	-0.483569
1011.39	-35546.3	-8073.33	22.8069	-4.80678	-0.148114	-0.384954
1011.4	-35546.2	-8072.91	22.7276	-4.85373	-0.164942	-0.276698
1011.42	-35546.1	-8072.53	22.6525	-4.90415	-0.179314	-0.163926
1011.44	-35546	-8072.21	22.5701	-4.9583	-0.197075	-0.0392429
1011.45	-35546	-8071.78	22.4877	-5.00822	-0.214671	0.0818939
1011.47	-35545.9	-8071.41	22.4089	-5.047	-0.227998	0.196402
1011.49	-35545.8	-8071.08	22.3248	-5.08726	-0.247068	0.319316
1011.5	-35545.7	-8070.66	22.2433	-5.12861	-0.265181	0.442536
1011.52	-35545.6	-8070.3	22.162	-5.16649	-0.283859	0.565981
1011.54	-35545.6	-8069.98	22.074	-5.1976	-0.304668	0.703873
1011.56	-35545.5	-8069.56	21.9892	-5.21873	-0.330004	0.85507
1011.57	-35545.4	-8069.21	21.9068	-5.24064	-0.359232	1.0199
1011.59	-35545.3	-8068.89	21.8188	-5.26811	-0.393274	1.21504
1011.61	-35545.2	-8068.46	21.7344	-5.2981	-0.433075	1.39549
1011.62	-35545.1	-8068.13	21.6518	-5.32588	-0.472101	1.55951
1011.64	-35545.1	-8067.81	21.5638	-5.34499	-0.523538	1.72268
1011.66	-35545	-8067.39	21.4767	-5.35825	-0.576957	1.8857
1011.68	-35544.9	-8067.06	21.3905	-5.37716	-0.633277	2.06028
1011.69	-35544.8	-8066.73	21.2987	-5.40484	-0.689969	2.2634
1011.71	-35544.8	-8066.32	21.2117	-5.43513	-0.746822	2.46729
1011.73	-35544.7	-8066.01	21.1253	-5.45571	-0.799964	2.67864
