# Supplementary material for: Extraction of driving behavior primitives considering driver expectation and vehicle dynamics
Source: PLoS One. 2025 Dec 31;20(12):e0340123. doi: 10.1371/journal.pone.0340123 (PMC12755792; doi:10.1371/journal.pone.0340123)
Supplement: S2 File — The dataset utilized in this study is organized into two main folders, categorizing driving scenarios into straight driving and turning maneuvers. These folders contain the raw, unprocessed behavioral data. For a detailed description of the variables and format within the.xlsx files, please refer to the accompanying readme.txt file. (ZIP) [file pone.0340123.s002.zip]

Archive with 809 entries (807 files):
- DataSetForPimitiveExaction-2/
- DataSetForPimitiveExaction-2/read me.txt
- DataSetForPimitiveExaction-2/turning/
- DataSetForPimitiveExaction-2/turning/c110_w_1.xlsx
- DataSetForPimitiveExaction-2/turning/c110_w_2.xlsx
- DataSetForPimitiveExaction-2/turning/c110_w_3.xlsx
- DataSetForPimitiveExaction-2/turning/c111_w_1.xlsx
- DataSetForPimitiveExaction-2/turning/c111_w_2.xlsx
- DataSetForPimitiveExaction-2/turning/c111_w_3.xlsx
- DataSetForPimitiveExaction-2/turning/c112_w_1.xlsx
- DataSetForPimitiveExaction-2/turning/c112_w_2.xlsx
- DataSetForPimitiveExaction-2/turning/c112_w_3.xlsx
- DataSetForPimitiveExaction-2/turning/c113_w_1.xlsx
- DataSetForPimitiveExaction-2/turning/c113_w_2.xlsx
- DataSetForPimitiveExaction-2/turning/c114_w_2.xlsx
- DataSetForPimitiveExaction-2/turning/c114_w_3.xlsx
- DataSetForPimitiveExaction-2/turning/c115_w_1.xlsx
- DataSetForPimitiveExaction-2/turning/c115_w_2.xlsx
- DataSetForPimitiveExaction-2/turning/c116_w_1.xlsx
- DataSetForPimitiveExaction-2/turning/c116_w_2.xlsx
- DataSetForPimitiveExaction-2/turning/c11_w_2.xlsx
- DataSetForPimitiveExaction-2/turning/c12_w_1.xlsx
- DataSetForPimitiveExaction-2/turning/c12_w_2.xlsx
- DataSetForPimitiveExaction-2/turning/c13_w_1.xlsx
- DataSetForPimitiveExaction-2/turning/c13_w_2.xlsx
- DataSetForPimitiveExaction-2/turning/c14_w_3.xlsx
- DataSetForPimitiveExaction-2/turning/c15_w_1.xlsx
- DataSetForPimitiveExaction-2/turning/c15_w_2.xlsx
- DataSetForPimitiveExaction-2/turning/c16_w_1.xlsx
- DataSetForPimitiveExaction-2/turning/c16_w_2.xlsx
- DataSetForPimitiveExaction-2/turning/c17_w_3.xlsx
- DataSetForPimitiveExaction-2/turning/c17_w_4.xlsx
- DataSetForPimitiveExaction-2/turning/c18_w_2.xlsx
- DataSetForPimitiveExaction-2/turning/c19_w_1.xlsx
- DataSetForPimitiveExaction-2/turning/c19_w_2.xlsx
- DataSetForPimitiveExaction-2/turning/c210_w_2.xlsx
- DataSetForPimitiveExaction-2/turning/c210_w_3.xlsx
- DataSetForPimitiveExaction-2/turning/c211_w_1.xlsx
- DataSetForPimitiveExaction-2/turning/c211_w_2.xlsx
- DataSetForPimitiveExaction-2/turning/c211_w_3.xlsx
- DataSetForPimitiveExaction-2/turning/c212_w_1.xlsx
- DataSetForPimitiveExaction-2/turning/c212_w_2.xlsx
- DataSetForPimitiveExaction-2/turning/c212_w_3.xlsx
- DataSetForPimitiveExaction-2/turning/c213_w_1.xlsx
- DataSetForPimitiveExaction-2/turning/c213_w_2.xlsx
- DataSetForPimitiveExaction-2/turning/c213_w_3.xlsx
- DataSetForPimitiveExaction-2/turning/c213_w_4.xlsx
- DataSetForPimitiveExaction-2/turning/c214_w_1.xlsx
- DataSetForPimitiveExaction-2/turning/c214_w_2.xlsx
- DataSetForPimitiveExaction-2/turning/c215_w_2.xlsx
- DataSetForPimitiveExaction-2/turning/c215_w_3.xlsx
- DataSetForPimitiveExaction-2/turning/c216_w_2.xlsx
- DataSetForPimitiveExaction-2/turning/c21_w_3.xlsx
- DataSetForPimitiveExaction-2/turning/c21_w_4.xlsx
- DataSetForPimitiveExaction-2/turning/c22_w_1.xlsx
- DataSetForPimitiveExaction-2/turning/c22_w_2.xlsx
- DataSetForPimitiveExaction-2/turning/c23_w_1.xlsx
- DataSetForPimitiveExaction-2/turning/c23_w_2.xlsx
- DataSetForPimitiveExaction-2/turning/c25_w_1.xlsx
- DataSetForPimitiveExaction-2/turning/c25_w_2.xlsx
- DataSetForPimitiveExaction-2/turning/c26_w_1.xlsx
- DataSetForPimitiveExaction-2/turning/c26_w_3.xlsx
- DataSetForPimitiveExaction-2/turning/c27_w_1.xlsx
- DataSetForPimitiveExaction-2/turning/c27_w_2.xlsx
- DataSetForPimitiveExaction-2/turning/c28_w_1.xlsx
- DataSetForPimitiveExaction-2/turning/c28_w_2.xlsx
- DataSetForPimitiveExaction-2/turning/c28_w_3.xlsx
- DataSetForPimitiveExaction-2/turning/c28_w_5.xlsx
- DataSetForPimitiveExaction-2/turning/c29_w_1.xlsx
- DataSetForPimitiveExaction-2/turning/c29_w_2.xlsx
- DataSetForPimitiveExaction-2/turning/c29_w_3.xlsx
- DataSetForPimitiveExaction-2/turning/d1c114_w_1.xlsx
- DataSetForPimitiveExaction-2/turning/d1c11_w_1.xlsx
- DataSetForPimitiveExaction-2/turning/d1c14_w_1.xlsx
- DataSetForPimitiveExaction-2/turning/d1c14_w_2.xlsx
- DataSetForPimitiveExaction-2/turning/d1c17_w_1.xlsx
- DataSetForPimitiveExaction-2/turning/d1c18_w_1.xlsx
- DataSetForPimitiveExaction-2/turning/d1c210_w_1.xlsx
- DataSetForPimitiveExaction-2/turning/d1c214_w_3.xlsx
- DataSetForPimitiveExaction-2/turning/d1c215_w_1.xlsx
- DataSetForPimitiveExaction-2/turning/d1c216_w_1.xlsx
- DataSetForPimitiveExaction-2/turning/d1c216_w_3.xlsx
- DataSetForPimitiveExaction-2/turning/d1c21_w_1.xlsx
- DataSetForPimitiveExaction-2/turning/d1c21_w_2.xlsx
- DataSetForPimitiveExaction-2/turning/d1c22_w_3.xlsx
- DataSetForPimitiveExaction-2/turning/d1c23_w_3.xlsx
- DataSetForPimitiveExaction-2/turning/d1c24_w_1.xlsx
- DataSetForPimitiveExaction-2/turning/d1c24_w_2.xlsx
- DataSetForPimitiveExaction-2/turning/d1c26_w_2.xlsx
- DataSetForPimitiveExaction-2/turning/d1c28_w_4.xlsx
- DataSetForPimitiveExaction-2/turning/d1g10_w_21.xlsx
- DataSetForPimitiveExaction-2/turning/d2c114_w_1.xlsx
- DataSetForPimitiveExaction-2/turning/d2c11_w_1.xlsx
- DataSetForPimitiveExaction-2/turning/d2c14_w_1.xlsx
- DataSetForPimitiveExaction-2/turning/d2c14_w_2.xlsx
- DataSetForPimitiveExaction-2/turning/d2c17_w_2.xlsx
- DataSetForPimitiveExaction-2/turning/d2c18_w_1.xlsx
- DataSetForPimitiveExaction-2/turning/d2c210_w_1.xlsx
- DataSetForPimitiveExaction-2/turning/d2c214_w_3.xlsx
- DataSetForPimitiveExaction-2/turning/d2c215_w_1.xlsx
- DataSetForPimitiveExaction-2/turning/d2c216_w_1.xlsx
- DataSetForPimitiveExaction-2/turning/d2c216_w_3.xlsx
- DataSetForPimitiveExaction-2/turning/d2c21_w_2.xlsx
- DataSetForPimitiveExaction-2/turning/d2c22_w_3.xlsx
- DataSetForPimitiveExaction-2/turning/d2c22_w_4.xlsx
- DataSetForPimitiveExaction-2/turning/d2c23_w_3.xlsx
- DataSetForPimitiveExaction-2/turning/d2c24_w_1.xlsx
- DataSetForPimitiveExaction-2/turning/d2c24_w_2.xlsx
- DataSetForPimitiveExaction-2/turning/d2c24_w_3.xlsx
- DataSetForPimitiveExaction-2/turning/d2c26_w_2.xlsx
- DataSetForPimitiveExaction-2/turning/d2c26_w_4.xlsx
- DataSetForPimitiveExaction-2/turning/d2c28_w_4.xlsx
- DataSetForPimitiveExaction-2/turning/d2g6_w_47.xlsx
- DataSetForPimitiveExaction-2/turning/d3c17_w_1.xlsx
- DataSetForPimitiveExaction-2/turning/d3c24_w_2.xlsx
- DataSetForPimitiveExaction-2/turning/d3c28_w_4.xlsx
- DataSetForPimitiveExaction-2/turning/d3g15_w_44.xlsx
- DataSetForPimitiveExaction-2/turning/d4c17_w_1.xlsx
- DataSetForPimitiveExaction-2/turning/d4c24_w_2.xlsx
- DataSetForPimitiveExaction-2/turning/d4c28_w_4.xlsx
- DataSetForPimitiveExaction-2/turning/d4g15_w_44.xlsx
- DataSetForPimitiveExaction-2/turning/d5c24_w_4.xlsx
- DataSetForPimitiveExaction-2/turning/d5g15_w_44.xlsx
- DataSetForPimitiveExaction-2/turning/d6c17_w_1.xlsx
- DataSetForPimitiveExaction-2/turning/d7g10_w_21.xlsx
- DataSetForPimitiveExaction-2/turning/g10_w_1.xlsx
- DataSetForPimitiveExaction-2/turning/g10_w_10.xlsx
- DataSetForPimitiveExaction-2/turning/g10_w_11.xlsx
- DataSetForPimitiveExaction-2/turning/g10_w_12.xlsx
- DataSetForPimitiveExaction-2/turning/g10_w_13.xlsx
- DataSetForPimitiveExaction-2/turning/g10_w_14.xlsx
- DataSetForPimitiveExaction-2/turning/g10_w_15.xlsx
- DataSetForPimitiveExaction-2/turning/g10_w_16.xlsx
- DataSetForPimitiveExaction-2/turning/g10_w_17.xlsx
- DataSetForPimitiveExaction-2/turning/g10_w_18.xlsx
- DataSetForPimitiveExaction-2/turning/g10_w_19.xlsx
- DataSetForPimitiveExaction-2/turning/g10_w_2.xlsx
- DataSetForPimitiveExaction-2/turning/g10_w_20.xlsx
- DataSetForPimitiveExaction-2/turning/g10_w_22.xlsx
- DataSetForPimitiveExaction-2/turning/g10_w_23.xlsx
- DataSetForPimitiveExaction-2/turning/g10_w_24.xlsx
- DataSetForPimitiveExaction-2/turning/g10_w_25.xlsx
- DataSetForPimitiveExaction-2/turning/g10_w_26.xlsx
- DataSetForPimitiveExaction-2/turning/g10_w_27.xlsx
- DataSetForPimitiveExaction-2/turning/g10_w_28.xlsx
- DataSetForPimitiveExaction-2/turning/g10_w_29.xlsx
- DataSetForPimitiveExaction-2/turning/g10_w_3.xlsx
- DataSetForPimitiveExaction-2/turning/g10_w_30.xlsx
- DataSetForPimitiveExaction-2/turning/g10_w_31.xlsx
- DataSetForPimitiveExaction-2/turning/g10_w_32.xlsx
- DataSetForPimitiveExaction-2/turning/g10_w_33.xlsx
- DataSetForPimitiveExaction-2/turning/g10_w_34.xlsx
- DataSetForPimitiveExaction-2/turning/g10_w_35.xlsx
- DataSetForPimitiveExaction-2/turning/g10_w_36.xlsx
- DataSetForPimitiveExaction-2/turning/g10_w_37.xlsx
- DataSetForPimitiveExaction-2/turning/g10_w_38.xlsx
- DataSetForPimitiveExaction-2/turning/g10_w_39.xlsx
- DataSetForPimitiveExaction-2/turning/g10_w_4.xlsx
- DataSetForPimitiveExaction-2/turning/g10_w_5.xlsx
- DataSetForPimitiveExaction-2/turning/g10_w_6.xlsx
- DataSetForPimitiveExaction-2/turning/g10_w_7.xlsx
- DataSetForPimitiveExaction-2/turning/g10_w_8.xlsx
- DataSetForPimitiveExaction-2/turning/g10_w_9.xlsx
- DataSetForPimitiveExaction-2/turning/g11_w_1.xlsx
- DataSetForPimitiveExaction-2/turning/g11_w_10.xlsx
- DataSetForPimitiveExaction-2/turning/g11_w_11.xlsx
- DataSetForPimitiveExaction-2/turning/g11_w_12.xlsx
- DataSetForPimitiveExaction-2/turning/g11_w_13.xlsx
- DataSetForPimitiveExaction-2/turning/g11_w_14.xlsx
- DataSetForPimitiveExaction-2/turning/g11_w_15.xlsx
- DataSetForPimitiveExaction-2/turning/g11_w_16.xlsx
- DataSetForPimitiveExaction-2/turning/g11_w_17.xlsx
- DataSetForPimitiveExaction-2/turning/g11_w_18.xlsx
- DataSetForPimitiveExaction-2/turning/g11_w_19.xlsx
- DataSetForPimitiveExaction-2/turning/g11_w_2.xlsx
- DataSetForPimitiveExaction-2/turning/g11_w_20.xlsx
- DataSetForPimitiveExaction-2/turning/g11_w_21.xlsx
- DataSetForPimitiveExaction-2/turning/g11_w_22.xlsx
- DataSetForPimitiveExaction-2/turning/g11_w_23.xlsx
- DataSetForPimitiveExaction-2/turning/g11_w_24.xlsx
- DataSetForPimitiveExaction-2/turning/g11_w_25.xlsx
- DataSetForPimitiveExaction-2/turning/g11_w_26.xlsx
- DataSetForPimitiveExaction-2/turning/g11_w_27.xlsx
- DataSetForPimitiveExaction-2/turning/g11_w_28.xlsx
- DataSetForPimitiveExaction-2/turning/g11_w_29.xlsx
- DataSetForPimitiveExaction-2/turning/g11_w_3.xlsx
- DataSetForPimitiveExaction-2/turning/g11_w_30.xlsx
- DataSetForPimitiveExaction-2/turning/g11_w_31.xlsx
- DataSetForPimitiveExaction-2/turning/g11_w_32.xlsx
- DataSetForPimitiveExaction-2/turning/g11_w_33.xlsx
- DataSetForPimitiveExaction-2/turning/g11_w_34.xlsx
- DataSetForPimitiveExaction-2/turning/g11_w_35.xlsx
- DataSetForPimitiveExaction-2/turning/g11_w_36.xlsx
- DataSetForPimitiveExaction-2/turning/g11_w_37.xlsx
- DataSetForPimitiveExaction-2/turning/g11_w_38.xlsx
- DataSetForPimitiveExaction-2/turning/g11_w_39.xlsx
- DataSetForPimitiveExaction-2/turning/g11_w_4.xlsx
- DataSetForPimitiveExaction-2/turning/g11_w_40.xlsx
- DataSetForPimitiveExaction-2/turning/g11_w_41.xlsx
- DataSetForPimitiveExaction-2/turning/g11_w_42.xlsx
- DataSetForPimitiveExaction-2/turning/g11_w_43.xlsx
- DataSetForPimitiveExaction-2/turning/g11_w_44.xlsx
- DataSetForPimitiveExaction-2/turning/g11_w_45.xlsx
- DataSetForPimitiveExaction-2/turning/g11_w_46.xlsx
- DataSetForPimitiveExaction-2/turning/g11_w_5.xlsx
- DataSetForPimitiveExaction-2/turning/g11_w_6.xlsx
- DataSetForPimitiveExaction-2/turning/g11_w_7.xlsx
- DataSetForPimitiveExaction-2/turning/g11_w_8.xlsx
- DataSetForPimitiveExaction-2/turning/g11_w_9.xlsx
- DataSetForPimitiveExaction-2/turning/g12_w_1.xlsx
- DataSetForPimitiveExaction-2/turning/g12_w_10.xlsx
- DataSetForPimitiveExaction-2/turning/g12_w_11.xlsx
- DataSetForPimitiveExaction-2/turning/g12_w_12.xlsx
- DataSetForPimitiveExaction-2/turning/g12_w_13.xlsx
- DataSetForPimitiveExaction-2/turning/g12_w_14.xlsx
- DataSetForPimitiveExaction-2/turning/g12_w_15.xlsx
- DataSetForPimitiveExaction-2/turning/g12_w_16.xlsx
- DataSetForPimitiveExaction-2/turning/g12_w_17.xlsx
- DataSetForPimitiveExaction-2/turning/g12_w_18.xlsx
- DataSetForPimitiveExaction-2/turning/g12_w_19.xlsx
- DataSetForPimitiveExaction-2/turning/g12_w_2.xlsx
- DataSetForPimitiveExaction-2/turning/g12_w_20.xlsx
- DataSetForPimitiveExaction-2/turning/g12_w_21.xlsx
- DataSetForPimitiveExaction-2/turning/g12_w_22.xlsx
- DataSetForPimitiveExaction-2/turning/g12_w_23.xlsx
- DataSetForPimitiveExaction-2/turning/g12_w_24.xlsx
- DataSetForPimitiveExaction-2/turning/g12_w_25.xlsx
- DataSetForPimitiveExaction-2/turning/g12_w_26.xlsx
- DataSetForPimitiveExaction-2/turning/g12_w_27.xlsx
- DataSetForPimitiveExaction-2/turning/g12_w_28.xlsx
- DataSetForPimitiveExaction-2/turning/g12_w_29.xlsx
- DataSetForPimitiveExaction-2/turning/g12_w_3.xlsx
- DataSetForPimitiveExaction-2/turning/g12_w_30.xlsx
- DataSetForPimitiveExaction-2/turning/g12_w_31.xlsx
- DataSetForPimitiveExaction-2/turning/g12_w_32.xlsx
- DataSetForPimitiveExaction-2/turning/g12_w_33.xlsx
- DataSetForPimitiveExaction-2/turning/g12_w_34.xlsx
- DataSetForPimitiveExaction-2/turning/g12_w_35.xlsx
- DataSetForPimitiveExaction-2/turning/g12_w_36.xlsx
- DataSetForPimitiveExaction-2/turning/g12_w_37.xlsx
- DataSetForPimitiveExaction-2/turning/g12_w_38.xlsx
- DataSetForPimitiveExaction-2/turning/g12_w_39.xlsx
- DataSetForPimitiveExaction-2/turning/g12_w_4.xlsx
- DataSetForPimitiveExaction-2/turning/g12_w_40.xlsx
- DataSetForPimitiveExaction-2/turning/g12_w_41.xlsx
- DataSetForPimitiveExaction-2/turning/g12_w_42.xlsx
- DataSetForPimitiveExaction-2/turning/g12_w_43.xlsx
- DataSetForPimitiveExaction-2/turning/g12_w_44.xlsx
- DataSetForPimitiveExaction-2/turning/g12_w_45.xlsx
- DataSetForPimitiveExaction-2/turning/g12_w_5.xlsx
- DataSetForPimitiveExaction-2/turning/g12_w_6.xlsx
- DataSetForPimitiveExaction-2/turning/g12_w_7.xlsx
- DataSetForPimitiveExaction-2/turning/g12_w_8.xlsx
- DataSetForPimitiveExaction-2/turning/g12_w_9.xlsx
- DataSetForPimitiveExaction-2/turning/g13_w_1.xlsx
- DataSetForPimitiveExaction-2/turning/g13_w_10.xlsx
- DataSetForPimitiveExaction-2/turning/g13_w_11.xlsx
- DataSetForPimitiveExaction-2/turning/g13_w_12.xlsx
- DataSetForPimitiveExaction-2/turning/g13_w_13.xlsx
- DataSetForPimitiveExaction-2/turning/g13_w_14.xlsx
- DataSetForPimitiveExaction-2/turning/g13_w_15.xlsx
- DataSetForPimitiveExaction-2/turning/g13_w_16.xlsx
- DataSetForPimitiveExaction-2/turning/g13_w_17.xlsx
- DataSetForPimitiveExaction-2/turning/g13_w_18.xlsx
- DataSetForPimitiveExaction-2/turning/g13_w_19.xlsx
- DataSetForPimitiveExaction-2/turning/g13_w_2.xlsx
- DataSetForPimitiveExaction-2/turning/g13_w_20.xlsx
- DataSetForPimitiveExaction-2/turning/g13_w_21.xlsx
- DataSetForPimitiveExaction-2/turning/g13_w_22.xlsx
- DataSetForPimitiveExaction-2/turning/g13_w_23.xlsx
- DataSetForPimitiveExaction-2/turning/g13_w_24.xlsx
- DataSetForPimitiveExaction-2/turning/g13_w_25.xlsx
- DataSetForPimitiveExaction-2/turning/g13_w_26.xlsx
- DataSetForPimitiveExaction-2/turning/g13_w_27.xlsx
- DataSetForPimitiveExaction-2/turning/g13_w_28.xlsx
- DataSetForPimitiveExaction-2/turning/g13_w_29.xlsx
- DataSetForPimitiveExaction-2/turning/g13_w_3.xlsx
- DataSetForPimitiveExaction-2/turning/g13_w_30.xlsx
- DataSetForPimitiveExaction-2/turning/g13_w_31.xlsx
- DataSetForPimitiveExaction-2/turning/g13_w_32.xlsx
- DataSetForPimitiveExaction-2/turning/g13_w_33.xlsx
- DataSetForPimitiveExaction-2/turning/g13_w_34.xlsx
- DataSetForPimitiveExaction-2/turning/g13_w_35.xlsx
- DataSetForPimitiveExaction-2/turning/g13_w_36.xlsx
- DataSetForPimitiveExaction-2/turning/g13_w_37.xlsx
- DataSetForPimitiveExaction-2/turning/g13_w_38.xlsx
- DataSetForPimitiveExaction-2/turning/g13_w_39.xlsx
- DataSetForPimitiveExaction-2/turning/g13_w_4.xlsx
- DataSetForPimitiveExaction-2/turning/g13_w_5.xlsx
- DataSetForPimitiveExaction-2/turning/g13_w_6.xlsx
- DataSetForPimitiveExaction-2/turning/g13_w_7.xlsx
- DataSetForPimitiveExaction-2/turning/g13_w_8.xlsx
- DataSetForPimitiveExaction-2/turning/g13_w_9.xlsx
- DataSetForPimitiveExaction-2/turning/g14_w_1.xlsx
- DataSetForPimitiveExaction-2/turning/g14_w_10.xlsx
- DataSetForPimitiveExaction-2/turning/g14_w_11.xlsx
- DataSetForPimitiveExaction-2/turning/g14_w_12.xlsx
- DataSetForPimitiveExaction-2/turning/g14_w_13.xlsx
- DataSetForPimitiveExaction-2/turning/g14_w_14.xlsx
- DataSetForPimitiveExaction-2/turning/g14_w_15.xlsx
[truncated: 509 more entries]
